# Supplementary material for: MALDI-TOF MS typing enables the classification of brewing yeasts of the genus Saccharomyces to major beer styles
Source: PLoS One. 2017 Aug 9;12(8):e0181694. doi: 10.1371/journal.pone.0181694 (PMC5549903; doi:10.1371/journal.pone.0181694)
Supplement: S3 File — The directory includes 90 raw files and was zipped to “.zip”; the folder has three strains with 30 spectra per strain; S1 Text explains the raw files with an example and Table 1 represents the yeast strains used within the experiment. (ZIP) [file pone.0181694.s006.zip › 7-9/30257-184-OG-Alt-Alt-YPG-18h-E-E_2015-08-19__0_D12_1.dat]

1998.76 1812
1999.18 1787
1999.60 1774
2000.02 1641
2000.44 1902
2000.87 1788
2001.29 1673
2001.71 1663
2002.13 1709
2002.55 1794
2002.97 1766
2003.40 1694
2003.82 1802
2004.24 1688
2004.66 1608
2005.08 1740
2005.50 1641
2005.93 1604
2006.35 1598
2006.77 1722
2007.19 1605
2007.62 1612
2008.04 1490
2008.46 1534
2008.88 1706
2009.30 1864
2009.73 1775
2010.15 1747
2010.57 1760
2010.99 1670
2011.42 1669
2011.84 1616
2012.26 1670
2012.68 1679
2013.11 1573
2013.53 1543
2013.95 1642
2014.38 1541
2014.80 1502
2015.22 1645
2015.64 1535
2016.07 1540
2016.49 1567
2016.91 1616
2017.34 1631
2017.76 1643
2018.18 1647
2018.61 1662
2019.03 1716
2019.45 1691
2019.88 1789
2020.30 1623
2020.72 1610
2021.15 1604
2021.57 1758
2021.99 1768
2022.42 1681
2022.84 1478
2023.27 1597
2023.69 1686
2024.11 1481
2024.54 1626
2024.96 1598
2025.39 1618
2025.81 1518
2026.23 1530
2026.66 1562
2027.08 1515
2027.51 1460
2027.93 1671
2028.36 1568
2028.78 1556
2029.20 1544
2029.63 1504
2030.05 1462
2030.48 1537
2030.90 1481
2031.33 1519
2031.75 1528
2032.18 1419
2032.60 1430
2033.03 1545
2033.45 1512
2033.88 1552
2034.30 1640
2034.73 1840
2035.15 1585
2035.58 1671
2036.00 1687
2036.43 1692
2036.85 1694
2037.28 1697
2037.70 1731
2038.13 1598
2038.55 1690
2038.98 1639
2039.40 1642
2039.83 1735
2040.25 1705
2040.68 1745
2041.11 1680
2041.53 1681
2041.96 1674
2042.38 1653
2042.81 1705
2043.23 1851
2043.66 1810
2044.09 1772
2044.51 1830
2044.94 1795
2045.37 1848
2045.79 1665
2046.22 1674
2046.64 1551
2047.07 1500
2047.50 1483
2047.92 1654
2048.35 1702
2048.78 1582
2049.20 1587
2049.63 1739
2050.06 1590
2050.48 1544
2050.91 1460
2051.34 1415
2051.76 1556
2052.19 1567
2052.62 1511
2053.04 1578
2053.47 1582
2053.90 1497
2054.32 1706
2054.75 1669
2055.18 1514
2055.61 1487
2056.03 1528
2056.46 1777
2056.89 1778
2057.31 1678
2057.74 1667
2058.17 1593
2058.60 1659
2059.02 1590
2059.45 1598
2059.88 1580
2060.31 1506
2060.73 1623
2061.16 1746
2061.59 1743
2062.02 1608
2062.45 1531
2062.87 1514
2063.30 1548
2063.73 1631
2064.16 1590
2064.59 1638
2065.01 1619
2065.44 1793
2065.87 1748
2066.30 1831
2066.73 1929
2067.16 1820
2067.58 1755
2068.01 2094
2068.44 1943
2068.87 1751
2069.30 1717
2069.73 1681
2070.16 1762
2070.58 1678
2071.01 1670
2071.44 1780
2071.87 1798
2072.30 1988
2072.73 1902
2073.16 1850
2073.59 1808
2074.02 1675
2074.45 1796
2074.87 1780
2075.30 1840
2075.73 1756
2076.16 1652
2076.59 1573
2077.02 1587
2077.45 1743
2077.88 1720
2078.31 1806
2078.74 1726
2079.17 1842
2079.60 1942
2080.03 1934
2080.46 2142
2080.89 2159
2081.32 2197
2081.75 2057
2082.18 2175
2082.61 2192
2083.04 2014
2083.47 2041
2083.90 1899
2084.33 1880
2084.76 1831
2085.19 1790
2085.62 1747
2086.05 1674
2086.48 1768
2086.91 1790
2087.34 1545
2087.77 1699
2088.20 1633
2088.63 1672
2089.06 1626
2089.49 1614
2089.92 1742
2090.35 1646
2090.79 1682
2091.22 1737
2091.65 1644
2092.08 1601
2092.51 1741
2092.94 1614
2093.37 1586
2093.80 1605
2094.23 1632
2094.66 1802
2095.10 1637
2095.53 1642
2095.96 1751
2096.39 1478
2096.82 1550
2097.25 1607
2097.68 1750
2098.12 1649
2098.55 1851
2098.98 1550
2099.41 1517
2099.84 1536
2100.27 1376
2100.71 1478
2101.14 1498
2101.57 1559
2102.00 1473
2102.43 1489
2102.87 1398
2103.30 1316
2103.73 1472
2104.16 1444
2104.60 1436
2105.03 1635
2105.46 1661
2105.89 1633
2106.32 1567
2106.76 1559
2107.19 1604
2107.62 1718
2108.05 1537
2108.49 1622
2108.92 1717
2109.35 1806
2109.79 1824
2110.22 1777
2110.65 1650
2111.08 1579
2111.52 1490
2111.95 1570
2112.38 1510
2112.82 1477
2113.25 1562
2113.68 1710
2114.12 1666
2114.55 1586
2114.98 1747
2115.42 1669
2115.85 1545
2116.28 1593
2116.72 1637
2117.15 1595
2117.58 1359
2118.02 1464
2118.45 1479
2118.88 1593
2119.32 1657
2119.75 1537
2120.19 1572
2120.62 1694
2121.05 1603
2121.49 1577
2121.92 1734
2122.36 1529
2122.79 1534
2123.22 1463
2123.66 1514
2124.09 1468
2124.53 1516
2124.96 1504
2125.40 1332
2125.83 1372
2126.26 1557
2126.70 1382
2127.13 1497
2127.57 1542
2128.00 1573
2128.44 1605
2128.87 1650
2129.31 1497
2129.74 1391
2130.18 1348
2130.61 1426
2131.05 1445
2131.48 1529
2131.92 1669
2132.35 1531
2132.79 1353
2133.22 1444
2133.66 1672
2134.09 1491
2134.53 1467
2134.96 1421
2135.40 1478
2135.83 1692
2136.27 1631
2136.70 1733
2137.14 1716
2137.58 1774
2138.01 1790
2138.45 1719
2138.88 1746
2139.32 1629
2139.75 1586
2140.19 1751
2140.63 1757
2141.06 1529
2141.50 1632
2141.93 1650
2142.37 1445
2142.81 1594
2143.24 1582
2143.68 1533
2144.12 1504
2144.55 1437
2144.99 1468
2145.43 1509
2145.86 1521
2146.30 1415
2146.73 1365
2147.17 1448
2147.61 1554
2148.04 1627
2148.48 1602
2148.92 1568
2149.35 1753
2149.79 1720
2150.23 1765
2150.67 1755
2151.10 1742
2151.54 1800
2151.98 1871
2152.41 1757
2152.85 1815
2153.29 1728
2153.73 1827
2154.16 1814
2154.60 1645
2155.04 1639
2155.48 1736
2155.91 1682
2156.35 1534
2156.79 1605
2157.23 1693
2157.66 1710
2158.10 1613
2158.54 1601
2158.98 1701
2159.41 1832
2159.85 1738
2160.29 1571
2160.73 1596
2161.17 1686
2161.60 1543
2162.04 1611
2162.48 1687
2162.92 1568
2163.36 1469
2163.80 1555
2164.23 1487
2164.67 1560
2165.11 1571
2165.55 1758
2165.99 1671
2166.43 1656
2166.86 1710
2167.30 1699
2167.74 1760
2168.18 1782
2168.62 1805
2169.06 1492
2169.50 1679
2169.94 1651
2170.38 1479
2170.81 1566
2171.25 1573
2171.69 1640
2172.13 1778
2172.57 1916
2173.01 1789
2173.45 1812
2173.89 1701
2174.33 1621
2174.77 1868
2175.21 1853
2175.65 1902
2176.09 1767
2176.53 1767
2176.96 1834
2177.40 1892
2177.84 1953
2178.28 1937
2178.72 1866
2179.16 1962
2179.60 1746
2180.04 1650
2180.48 1803
2180.92 1884
2181.36 1775
2181.80 1697
2182.24 1754
2182.68 1762
2183.12 1718
2183.56 1581
2184.01 1463
2184.45 1522
2184.89 1563
2185.33 1520
2185.77 1538
2186.21 1577
2186.65 1487
2187.09 1609
2187.53 1680
2187.97 1490
2188.41 1666
2188.85 1754
2189.29 1791
2189.73 1857
2190.17 1899
2190.62 1865
2191.06 1767
2191.50 1627
2191.94 1659
2192.38 1661
2192.82 1526
2193.26 1520
2193.70 1812
2194.15 1795
2194.59 1649
2195.03 1664
2195.47 1706
2195.91 1708
2196.35 1516
2196.79 1554
2197.24 1624
2197.68 1711
2198.12 1648
2198.56 1783
2199.00 1728
2199.45 1872
2199.89 1871
2200.33 1747
2200.77 1725
2201.21 1632
2201.66 1620
2202.10 1762
2202.54 1682
2202.98 1699
2203.42 1927
2203.87 1781
2204.31 1608
2204.75 1641
2205.19 1538
2205.64 1637
2206.08 1746
2206.52 1647
2206.96 1672
2207.41 1667
2207.85 1924
2208.29 1869
2208.74 1766
2209.18 1646
2209.62 1586
2210.06 1699
2210.51 1897
2210.95 1787
2211.39 1690
2211.84 1600
2212.28 1665
2212.72 1735
2213.17 1625
2213.61 1689
2214.05 1689
2214.50 1611
2214.94 1591
2215.38 1514
2215.83 1666
2216.27 1604
2216.71 1563
2217.16 1457
2217.60 1490
2218.05 1560
2218.49 1648
2218.93 1598
2219.38 1751
2219.82 1631
2220.26 1511
2220.71 1468
2221.15 1531
2221.60 1488
2222.04 1485
2222.49 1516
2222.93 1640
2223.37 1519
2223.82 1507
2224.26 1511
2224.71 1688
2225.15 1851
2225.60 1740
2226.04 1527
2226.49 1664
2226.93 1744
2227.37 1692
2227.82 1701
2228.26 1776
2228.71 1779
2229.15 1839
2229.60 1794
2230.04 1727
2230.49 1687
2230.93 1840
2231.38 1884
2231.82 1796
2232.27 1605
2232.71 1694
2233.16 1797
2233.61 1774
2234.05 1865
2234.50 1913
2234.94 1894
2235.39 1793
2235.83 1950
2236.28 1859
2236.72 1984
2237.17 1848
2237.61 1798
2238.06 1674
2238.51 1891
2238.95 1744
2239.40 1672
2239.84 1733
2240.29 1760
2240.74 1644
2241.18 1770
2241.63 1581
2242.07 1611
2242.52 1711
2242.97 1481
2243.41 1569
2243.86 1681
2244.31 1555
2244.75 1584
2245.20 1463
2245.65 1494
2246.09 1468
2246.54 1451
2246.99 1521
2247.43 1518
2247.88 1500
2248.33 1438
2248.77 1416
2249.22 1512
2249.67 1559
2250.11 1597
2250.56 1573
2251.01 1463
2251.45 1371
2251.90 1529
2252.35 1523
2252.80 1472
2253.24 1563
2253.69 1549
2254.14 1532
2254.59 1548
2255.03 1677
2255.48 1705
2255.93 1603
2256.38 1548
2256.82 1581
2257.27 1514
2257.72 1549
2258.17 1566
2258.61 1546
2259.06 1435
2259.51 1555
2259.96 1718
2260.41 1571
2260.85 1567
2261.30 1501
2261.75 1464
2262.20 1745
2262.65 1711
2263.09 1981
2263.54 1823
2263.99 1770
2264.44 1945
2264.89 2021
2265.34 1988
2265.79 1970
2266.23 1895
2266.68 1812
2267.13 1958
2267.58 1936
2268.03 2194
2268.48 2078
2268.93 2210
2269.38 2140
2269.82 2062
2270.27 2027
2270.72 1997
2271.17 1852
2271.62 1739
2272.07 1920
2272.52 1830
2272.97 1917
2273.42 2025
2273.87 1874
2274.32 1854
2274.77 1806
2275.21 1758
2275.66 1710
2276.11 1629
2276.56 1629
2277.01 1718
2277.46 1582
2277.91 1561
2278.36 1723
2278.81 1577
2279.26 1637
2279.71 1810
2280.16 1694
2280.61 1815
2281.06 1823
2281.51 2071
2281.96 1941
2282.41 1993
2282.86 2063
2283.31 2098
2283.76 2084
2284.21 1998
2284.66 2035
2285.11 2034
2285.56 2078
2286.02 1989
2286.47 1829
2286.92 1823
2287.37 1878
2287.82 1840
2288.27 1848
2288.72 1832
2289.17 2126
2289.62 2163
2290.07 2170
2290.52 2123
2290.97 2105
2291.42 2458
2291.88 2517
2292.33 2624
2292.78 2500
2293.23 2449
2293.68 2624
2294.13 2682
2294.58 2551
2295.04 2530
2295.49 2841
2295.94 2764
2296.39 2467
2296.84 2453
2297.29 2274
2297.74 2164
2298.20 2420
2298.65 2275
2299.10 1895
2299.55 1828
2300.00 1870
2300.46 1744
2300.91 1790
2301.36 1840
2301.81 1831
2302.26 1754
2302.72 1560
2303.17 1675
2303.62 1723
2304.07 1518
2304.53 1615
2304.98 1697
2305.43 1682
2305.88 1697
2306.33 1660
2306.79 1711
2307.24 1928
2307.69 1807
2308.15 1701
2308.60 1849
2309.05 1844
2309.50 1836
2309.96 2034
2310.41 2090
2310.86 2149
2311.32 2098
2311.77 2190
2312.22 2265
2312.68 1946
2313.13 1892
2313.58 1994
2314.03 2083
2314.49 1922
2314.94 1730
2315.39 1790
2315.85 1781
2316.30 1805
2316.76 1749
2317.21 1653
2317.66 1629
2318.12 1729
2318.57 1814
2319.02 1729
2319.48 1761
2319.93 1832
2320.39 1730
2320.84 1812
2321.29 1715
2321.75 1811
2322.20 1761
2322.66 1704
2323.11 1772
2323.56 1670
2324.02 1814
2324.47 1816
2324.93 1821
2325.38 1790
2325.84 1755
2326.29 1845
2326.74 1936
2327.20 2071
2327.65 1892
2328.11 1789
2328.56 1780
2329.02 1861
2329.47 1954
2329.93 1895
2330.38 1837
2330.84 2009
2331.29 1962
2331.75 2052
2332.20 2270
2332.66 2062
2333.11 1970
2333.57 1959
2334.02 1883
2334.48 1825
2334.93 1835
2335.39 1842
2335.84 1769
2336.30 1824
2336.76 1789
2337.21 1624
2337.67 1776
2338.12 1775
2338.58 1715
2339.03 1826
2339.49 2164
2339.95 2081
2340.40 2033
2340.86 2387
2341.31 2298
2341.77 2303
2342.23 2429
2342.68 2312
2343.14 2236
2343.59 2234
2344.05 2401
2344.51 2399
2344.96 2164
2345.42 2249
2345.88 2290
2346.33 2122
2346.79 2301
2347.24 2289
2347.70 2129
2348.16 2084
2348.61 2161
2349.07 2202
2349.53 2031
2349.99 1978
2350.44 2094
2350.90 1941
2351.36 1962
2351.81 2085
2352.27 1817
2352.73 1797
2353.18 1813
2353.64 1944
2354.10 1873
2354.56 1797
2355.01 1862
2355.47 1855
2355.93 1872
2356.38 1932
2356.84 1664
2357.30 1755
2357.76 1546
2358.22 1642
2358.67 1632
2359.13 1782
2359.59 1737
2360.05 1818
2360.50 1749
2360.96 1722
2361.42 1634
2361.88 1777
2362.34 1819
2362.79 1649
2363.25 1663
2363.71 1748
2364.17 1787
2364.63 1857
2365.08 1769
2365.54 1667
2366.00 1730
2366.46 1835
2366.92 1788
2367.38 1967
2367.84 1925
2368.29 1848
2368.75 1998
2369.21 2167
2369.67 2098
2370.13 1923
2370.59 2055
2371.05 1990
2371.50 2015
2371.96 1930
2372.42 2025
2372.88 1915
2373.34 1821
2373.80 1770
2374.26 1687
2374.72 1841
2375.18 1733
2375.64 1683
2376.10 1601
2376.56 1708
2377.02 1702
2377.47 1688
2377.93 1685
2378.39 1570
2378.85 1782
2379.31 1737
2379.77 1596
2380.23 1725
2380.69 1717
2381.15 1816
2381.61 1770
2382.07 1840
2382.53 1676
2382.99 1749
2383.45 1810
2383.91 1777
2384.37 1792
2384.83 1552
2385.29 1659
2385.75 1678
2386.21 1649
2386.67 1721
2387.13 1692
2387.59 1731
2388.05 1541
2388.52 1658
2388.98 1654
2389.44 1692
2389.90 1782
2390.36 1754
2390.82 1509
2391.28 1682
2391.74 1578
2392.20 1652
2392.66 1726
2393.12 1767
2393.58 1781
2394.05 1798
2394.51 1702
2394.97 1621
2395.43 1658
2395.89 1601
2396.35 1633
2396.81 1681
2397.27 1637
2397.74 1605
2398.20 1582
2398.66 1574
2399.12 1528
2399.58 1465
2400.04 1397
2400.50 1497
2400.97 1496
2401.43 1482
2401.89 1541
2402.35 1519
2402.81 1542
2403.28 1694
2403.74 1453
2404.20 1525
2404.66 1463
2405.12 1479
2405.59 1606
2406.05 1607
2406.51 1639
2406.97 1540
2407.44 1671
2407.90 1723
2408.36 1780
2408.82 1640
2409.29 1614
2409.75 1582
2410.21 1580
2410.67 1552
2411.14 1538
2411.60 1479
2412.06 1462
2412.52 1559
2412.99 1433
2413.45 1476
2413.91 1624
2414.38 1649
2414.84 1546
2415.30 1495
2415.77 1725
2416.23 1927
2416.69 1976
2417.16 1873
2417.62 1958
2418.08 2003
2418.55 2054
2419.01 1961
2419.47 2079
2419.94 2175
2420.40 2154
2420.86 2266
2421.33 2064
2421.79 2139
2422.25 2084
2422.72 2070
2423.18 2205
2423.65 2156
2424.11 2069
2424.57 2015
2425.04 2061
2425.50 1868
2425.97 1919
2426.43 1844
2426.90 1697
2427.36 1813
2427.82 1754
2428.29 1770
2428.75 1811
2429.22 1769
2429.68 1725
2430.15 1809
2430.61 1825
2431.08 1755
2431.54 1638
2432.00 1689
2432.47 1930
2432.93 1815
2433.40 1824
2433.86 1971
2434.33 2109
2434.79 1801
2435.26 1821
2435.72 1764
2436.19 1874
2436.65 1928
2437.12 1957
2437.58 2144
2438.05 2021
2438.52 2187
2438.98 2212
2439.45 2318
2439.91 2378
2440.38 2380
2440.84 2711
2441.31 3165
2441.77 2827
2442.24 2786
2442.71 3058
2443.17 2968
2443.64 2867
2444.10 2458
2444.57 2376
2445.03 2256
2445.50 2067
2445.97 1823
2446.43 1766
2446.90 1760
2447.37 1741
2447.83 1780
2448.30 1779
2448.76 1782
2449.23 1500
2449.70 1636
2450.16 1716
2450.63 1613
2451.10 1570
2451.56 1430
2452.03 1468
2452.50 1664
2452.96 1622
2453.43 1459
2453.90 1573
2454.36 1519
2454.83 1666
2455.30 1774
2455.76 1728
2456.23 1659
2456.70 1664
2457.17 1638
2457.63 1734
2458.10 1643
2458.57 1801
2459.03 1743
2459.50 1701
2459.97 1657
2460.44 1769
2460.90 1739
2461.37 1589
2461.84 1692
2462.31 1604
2462.77 1637
2463.24 1654
2463.71 1582
2464.18 1678
2464.65 1630
2465.11 1795
2465.58 1686
2466.05 1712
2466.52 1663
2466.99 1591
2467.45 1693
2467.92 1787
2468.39 1769
2468.86 1751
2469.33 1823
2469.79 1746
2470.26 1743
2470.73 1931
2471.20 1848
2471.67 1597
2472.14 1518
2472.61 1675
2473.07 1609
2473.54 1454
2474.01 1513
2474.48 1516
2474.95 1565
2475.42 1615
2475.89 1619
2476.36 1695
2476.82 1517
2477.29 1508
2477.76 1713
2478.23 1646
2478.70 1640
2479.17 1584
2479.64 1938
2480.11 1902
2480.58 1965
2481.05 2011
2481.52 2192
2481.99 2052
2482.46 2096
2482.93 1982
2483.40 2018
2483.87 1886
2484.33 1830
2484.80 1929
2485.27 1842
2485.74 1893
2486.21 1813
2486.68 1784
2487.15 1788
2487.62 1557
2488.09 1619
2488.56 1613
2489.03 1753
2489.50 1465
2489.97 1441
2490.44 1513
2490.92 1641
2491.39 1661
2491.86 1506
2492.33 1552
2492.80 1700
2493.27 1760
2493.74 1759
2494.21 1754
2494.68 1948
2495.15 2016
2495.62 1862
2496.09 1915
2496.56 1875
2497.03 1887
2497.50 1889
2497.98 1872
2498.45 1759
2498.92 1827
2499.39 1769
2499.86 1736
2500.33 1644
2500.80 1640
2501.27 1776
2501.75 1557
2502.22 1687
2502.69 1563
2503.16 1489
2503.63 1485
2504.10 1624
2504.57 1549
2505.05 1582
2505.52 1628
2505.99 1688
2506.46 1631
2506.93 1578
2507.40 1856
2507.88 1777
2508.35 1776
2508.82 1912
2509.29 1791
2509.76 1962
2510.24 1845
2510.71 2012
2511.18 2200
2511.65 1949
2512.13 2014
2512.60 2001
2513.07 2050
2513.54 1793
2514.02 1644
2514.49 1891
2514.96 1805
2515.43 1553
2515.91 1602
2516.38 1646
2516.85 1628
2517.32 1540
2517.80 1591
2518.27 1598
2518.74 1740
2519.22 1775
2519.69 1742
2520.16 1753
2520.64 1697
2521.11 1722
2521.58 1626
2522.06 1570
2522.53 1698
2523.00 1561
2523.48 1706
2523.95 1867
2524.42 1746
2524.90 1703
2525.37 1610
2525.84 1599
2526.32 1530
2526.79 1475
2527.26 1603
2527.74 1640
2528.21 1703
2528.69 1502
2529.16 1653
2529.63 1668
2530.11 1623
2530.58 1711
2531.06 1572
2531.53 1534
2532.00 1427
2532.48 1429
2532.95 1620
2533.43 1721
2533.90 1576
2534.38 1639
2534.85 1726
2535.32 1678
2535.80 1675
2536.27 1754
2536.75 1641
2537.22 1622
2537.70 1645
2538.17 1689
2538.65 1672
2539.12 1678
2539.60 1678
2540.07 1792
2540.55 1820
2541.02 1806
2541.50 1714
2541.97 1598
2542.45 1624
2542.92 1791
2543.40 1540
2543.87 1681
2544.35 1798
2544.82 1787
2545.30 1793
2545.78 1924
2546.25 1817
2546.73 1810
2547.20 1852
2547.68 1792
2548.15 1925
2548.63 1961
2549.10 1832
2549.58 1842
2550.06 1928
2550.53 1994
2551.01 1829
2551.48 1874
2551.96 1798
2552.44 1897
2552.91 1958
2553.39 1905
2553.87 2051
2554.34 1966
2554.82 2054
2555.29 2230
2555.77 2291
2556.25 2322
2556.72 2370
2557.20 2411
2557.68 2375
2558.15 2413
2558.63 2525
2559.11 2245
2559.58 1940
2560.06 2174
2560.54 2263
2561.01 2078
2561.49 1748
2561.97 1749
2562.45 1818
2562.92 1587
2563.40 1736
2563.88 1651
2564.35 1577
2564.83 1596
2565.31 1492
2565.79 1462
2566.26 1541
2566.74 1487
2567.22 1542
2567.70 1501
2568.17 1517
2568.65 1466
2569.13 1393
2569.61 1414
2570.08 1442
2570.56 1606
2571.04 1494
2571.52 1502
2572.00 1562
2572.47 1494
2572.95 1310
2573.43 1540
2573.91 1555
2574.39 1541
2574.86 1555
2575.34 1615
2575.82 1572
2576.30 1587
2576.78 1570
2577.26 1483
2577.73 1499
2578.21 1499
2578.69 1461
2579.17 1396
2579.65 1415
2580.13 1561
2580.61 1590
2581.08 1529
2581.56 1580
2582.04 1562
2582.52 1485
2583.00 1591
2583.48 1595
2583.96 1651
2584.44 1550
2584.92 1556
2585.40 1683
2585.87 1715
2586.35 1532
2586.83 1442
2587.31 1597
2587.79 1539
2588.27 1638
2588.75 1581
2589.23 1457
2589.71 1451
2590.19 1579
2590.67 1465
2591.15 1464
2591.63 1655
2592.11 1684
2592.59 1539
2593.07 1589
2593.55 1728
2594.03 1648
2594.51 1715
2594.99 1620
2595.47 1868
2595.95 1723
2596.43 1817
2596.91 1957
2597.39 1913
2597.87 1867
2598.35 1624
2598.83 1669
2599.31 1663
2599.79 1533
2600.27 1541
2600.75 1530
2601.23 1731
2601.71 1649
2602.20 1688
2602.68 1594
2603.16 1589
2603.64 1491
2604.12 1508
2604.60 1462
2605.08 1421
2605.56 1432
2606.04 1509
2606.52 1503
2607.00 1649
2607.49 1605
2607.97 1597
2608.45 1664
2608.93 1748
2609.41 1863
2609.89 1704
2610.37 1822
2610.86 2044
2611.34 2011
2611.82 1756
2612.30 1893
2612.78 2023
2613.26 1966
2613.75 1947
2614.23 1929
2614.71 1841
2615.19 1615
2615.67 1655
2616.16 1675
2616.64 1582
2617.12 1547
2617.60 1579
2618.08 1663
2618.57 1668
2619.05 1679
2619.53 1614
2620.01 1681
2620.50 1504
2620.98 1498
2621.46 1540
2621.94 1635
2622.43 1622
2622.91 1636
2623.39 1596
2623.87 1615
2624.36 1549
2624.84 1544
2625.32 1632
2625.81 1607
2626.29 1556
2626.77 1512
2627.25 1587
2627.74 1658
2628.22 1545
2628.70 1512
2629.19 1445
2629.67 1581
2630.15 1670
2630.64 1631
2631.12 1513
2631.60 1606
2632.09 1643
2632.57 1607
2633.05 1588
2633.54 1640
2634.02 1746
2634.51 1541
2634.99 1487
2635.47 1397
2635.96 1520
2636.44 1439
2636.93 1514
2637.41 1341
2637.89 1404
2638.38 1481
2638.86 1525
2639.35 1641
2639.83 1759
2640.31 1852
2640.80 1660
2641.28 1633
2641.77 1861
2642.25 1715
2642.74 1563
2643.22 1497
2643.71 1604
2644.19 1553
2644.67 1749
2645.16 1666
2645.64 1846
2646.13 1674
2646.61 1626
2647.10 1532
2647.58 1461
2648.07 1478
2648.55 1483
2649.04 1434
2649.52 1641
2650.01 1588
2650.49 1577
2650.98 1532
2651.46 1519
2651.95 1485
2652.43 1576
2652.92 1553
2653.41 1564
2653.89 1577
2654.38 1683
2654.86 1510
2655.35 1454
2655.83 1552
2656.32 1384
2656.81 1387
2657.29 1368
2657.78 1509
2658.26 1494
2658.75 1602
2659.23 1724
2659.72 1469
2660.21 1527
2660.69 1541
2661.18 1573
2661.67 1332
2662.15 1329
2662.64 1529
2663.12 1556
2663.61 1510
2664.10 1654
2664.58 1534
2665.07 1595
2665.56 1386
2666.04 1405
2666.53 1410
2667.02 1570
2667.50 1530
2667.99 1509
2668.48 1703
2668.96 1557
2669.45 1651
2669.94 1533
2670.42 1610
2670.91 1708
2671.40 1566
2671.89 1536
2672.37 1598
2672.86 1670
2673.35 1736
2673.83 1662
2674.32 1954
2674.81 1885
2675.30 2098
2675.78 2028
2676.27 2099
2676.76 2005
2677.25 2080
2677.74 2222
2678.22 2149
2678.71 2187
2679.20 2149
2679.69 2042
2680.17 2128
2680.66 2140
2681.15 2136
2681.64 2137
2682.13 1991
2682.61 2138
2683.10 2145
2683.59 2301
2684.08 2224
2684.57 2095
2685.06 2089
2685.54 2294
2686.03 2313
2686.52 2245
2687.01 2061
2687.50 2009
2687.99 1927
2688.48 1944
2688.96 1986
2689.45 1804
2689.94 1546
2690.43 1598
2690.92 1788
2691.41 1762
2691.90 1572
2692.39 1536
2692.88 1670
2693.36 1784
2693.85 1651
2694.34 1605
2694.83 1618
2695.32 1791
2695.81 1787
2696.30 1787
2696.79 1926
2697.28 1893
2697.77 1877
2698.26 1827
2698.75 1995
2699.24 1975
2699.73 2154
2700.22 2092
2700.71 2012
2701.20 1904
2701.69 2091
2702.18 2067
2702.67 1855
2703.16 1994
2703.65 2053
2704.14 1953
2704.63 2056
2705.12 1913
2705.61 1885
2706.10 1918
2706.59 1835
2707.08 1637
2707.57 1656
2708.06 1767
2708.55 1835
2709.04 1561
2709.53 1677
2710.02 1620
2710.51 1626
2711.00 1572
2711.49 1409
2711.98 1537
2712.47 1541
2712.97 1365
2713.46 1485
2713.95 1494
2714.44 1667
2714.93 1668
2715.42 1607
2715.91 1623
2716.40 1486
2716.89 1567
2717.39 1692
2717.88 1649
2718.37 1576
2718.86 1414
2719.35 1404
2719.84 1547
2720.33 1460
2720.83 1647
2721.32 1496
2721.81 1640
2722.30 1595
2722.79 1610
2723.28 1663
2723.78 1829
2724.27 1734
2724.76 1665
2725.25 1603
2725.74 1439
2726.24 1547
2726.73 1585
2727.22 1592
2727.71 1511
2728.20 1550
2728.70 1557
2729.19 1432
2729.68 1497
2730.17 1469
2730.67 1415
2731.16 1648
2731.65 1540
2732.14 1451
2732.64 1410
2733.13 1405
2733.62 1538
2734.12 1581
2734.61 1502
2735.10 1610
2735.59 1562
2736.09 1486
2736.58 1537
2737.07 1564
2737.57 1613
2738.06 1660
2738.55 1696
2739.05 1800
2739.54 1748
2740.03 1510
2740.53 1477
2741.02 1559
2741.51 1628
2742.01 1454
2742.50 1394
2742.99 1447
2743.49 1432
2743.98 1342
2744.47 1358
2744.97 1455
2745.46 1360
2745.96 1340
2746.45 1338
2746.94 1325
2747.44 1319
2747.93 1414
2748.43 1478
2748.92 1462
2749.41 1395
2749.91 1499
2750.40 1463
2750.90 1369
2751.39 1412
2751.89 1408
2752.38 1406
2752.87 1432
2753.37 1417
2753.86 1376
2754.36 1423
2754.85 1254
2755.35 1301
2755.84 1323
2756.34 1484
2756.83 1664
2757.33 1679
2757.82 1591
2758.32 1512
2758.81 1416
2759.31 1353
2759.80 1427
2760.30 1450
2760.79 1428
2761.29 1436
2761.78 1493
2762.28 1450
2762.77 1377
2763.27 1434
2763.76 1363
2764.26 1381
2764.76 1445
2765.25 1551
2765.75 1503
2766.24 1533
2766.74 1369
2767.23 1435
2767.73 1365
2768.23 1327
2768.72 1316
2769.22 1300
2769.71 1462
2770.21 1288
2770.71 1371
2771.20 1320
2771.70 1422
2772.19 1456
2772.69 1509
2773.19 1407
2773.68 1528
2774.18 1737
2774.68 1756
2775.17 1718
2775.67 1820
2776.17 1819
2776.66 1860
2777.16 1783
2777.66 1677
2778.15 1692
2778.65 1809
2779.15 1825
2779.64 1883
2780.14 1953
2780.64 1539
2781.13 1601
2781.63 1640
2782.13 1599
2782.63 1574
2783.12 1535
2783.62 1722
2784.12 1649
2784.61 1743
2785.11 1634
2785.61 1704
2786.11 1544
2786.60 1548
2787.10 1547
2787.60 1537
2788.10 1676
2788.59 1803
2789.09 1580
2789.59 1524
2790.09 1541
2790.59 1548
2791.08 1398
2791.58 1428
2792.08 1483
2792.58 1715
2793.08 1727
2793.57 1642
2794.07 1631
2794.57 1721
2795.07 1850
2795.57 1869
2796.07 1968
2796.56 2150
2797.06 2454
2797.56 2458
2798.06 2643
2798.56 2743
2799.06 2787
2799.56 2841
2800.05 2958
2800.55 2800
2801.05 2566
2801.55 2513
2802.05 2399
2802.55 2349
2803.05 2500
2803.55 2182
2804.05 2175
2804.54 2147
2805.04 2072
2805.54 2079
2806.04 2326
2806.54 2354
2807.04 2341
2807.54 2447
2808.04 2891
2808.54 2854
2809.04 2970
2809.54 3316
2810.04 3409
2810.54 3569
2811.04 3531
2811.54 3308
2812.04 3268
2812.54 3136
2813.04 2908
2813.54 2619
2814.04 2307
2814.54 2196
2815.04 2077
2815.54 1889
2816.04 1766
2816.54 1791
2817.04 2020
2817.54 1795
2818.04 1787
2818.54 1613
2819.04 1617
2819.54 1640
2820.04 1859
2820.54 1836
2821.04 1732
2821.54 1746
2822.04 1930
2822.54 1944
2823.04 1860
2823.54 1832
2824.04 1891
2824.55 1945
2825.05 1804
2825.55 1780
2826.05 1789
2826.55 1772
2827.05 1898
2827.55 1852
2828.05 1897
2828.55 1938
2829.06 1792
2829.56 1714
2830.06 1623
2830.56 1684
2831.06 1618
2831.56 1666
2832.06 1604
2832.57 1727
2833.07 1712
2833.57 1796
2834.07 1858
2834.57 1748
2835.07 1706
2835.58 1553
2836.08 1555
2836.58 1627
2837.08 1683
2837.58 1781
2838.09 1611
2838.59 1563
2839.09 1648
2839.59 1726
2840.10 1762
2840.60 1701
2841.10 1668
2841.60 1619
2842.11 1544
2842.61 1519
2843.11 1563
2843.61 1556
2844.12 1761
2844.62 1575
2845.12 1575
2845.62 1523
2846.13 1515
2846.63 1732
2847.13 1837
2847.64 1620
2848.14 1785
2848.64 1857
2849.14 1918
2849.65 1776
2850.15 1960
2850.65 1913
2851.16 1871
2851.66 1847
2852.16 1696
2852.67 1671
2853.17 1556
2853.67 1545
2854.18 1537
2854.68 1607
2855.18 1693
2855.69 1475
2856.19 1566
2856.70 1622
2857.20 1546
2857.70 1422
2858.21 1441
2858.71 1561
2859.22 1655
2859.72 1567
2860.22 1672
2860.73 1523
2861.23 1520
2861.74 1586
2862.24 1761
2862.74 1720
2863.25 1563
2863.75 1448
2864.26 1519
2864.76 1452
2865.27 1462
2865.77 1543
2866.28 1573
2866.78 1511
2867.28 1432
2867.79 1475
2868.29 1450
2868.80 1322
2869.30 1310
2869.81 1382
2870.31 1392
2870.82 1590
2871.32 1688
2871.83 1666
2872.33 1623
2872.84 1518
2873.34 1485
2873.85 1585
2874.36 1686
2874.86 1676
2875.37 1832
2875.87 1692
2876.38 1517
2876.88 1515
2877.39 1669
2877.89 1711
2878.40 1640
2878.90 1658
2879.41 1825
2879.92 1811
2880.42 1773
2880.93 1580
2881.43 1729
2881.94 1960
2882.45 1941
2882.95 2153
2883.46 2215
2883.96 2346
2884.47 2535
2884.98 2557
2885.48 2422
2885.99 2629
2886.50 2575
2887.00 2651
2887.51 2687
2888.02 2648
2888.52 2872
2889.03 2954
2889.53 2981
2890.04 3016
2890.55 2879
2891.06 2730
2891.56 2506
2892.07 2390
2892.58 2163
2893.08 1919
2893.59 1881
2894.10 1954
2894.60 1982
2895.11 1871
2895.62 1856
2896.13 1811
2896.63 1719
2897.14 1817
2897.65 1779
2898.15 1761
2898.66 1947
2899.17 1875
2899.68 1892
2900.18 1940
2900.69 1969
2901.20 1799
2901.71 1998
2902.22 2062
2902.72 1968
2903.23 2023
2903.74 1977
2904.25 1947
2904.75 1905
2905.26 2038
2905.77 2037
2906.28 2179
2906.79 1982
2907.30 1977
2907.80 2041
2908.31 1872
2908.82 1912
2909.33 1903
2909.84 1886
2910.35 1827
2910.85 1666
2911.36 1772
2911.87 1560
2912.38 1574
2912.89 1689
2913.40 1637
2913.91 1667
2914.41 1781
2914.92 1827
2915.43 1819
2915.94 1777
2916.45 1667
2916.96 1722
2917.47 1887
2917.98 1853
2918.49 1669
2919.00 1757
2919.51 1723
2920.01 1547
2920.52 1713
2921.03 1708
2921.54 1674
2922.05 1657
2922.56 1964
2923.07 2059
2923.58 2053
2924.09 2157
2924.60 2296
2925.11 2494
2925.62 2467
2926.13 2643
2926.64 2792
2927.15 2764
2927.66 2794
2928.17 2939
2928.68 2894
2929.19 2838
2929.70 2557
2930.21 2617
2930.72 2138
2931.23 2034
2931.74 2049
2932.25 1960
2932.76 1796
2933.27 1588
2933.78 1740
2934.29 1810
2934.80 1634
2935.31 1590
2935.83 1702
2936.34 1785
2936.85 1723
2937.36 1699
2937.87 1716
2938.38 1746
2938.89 1541
2939.40 1503
2939.91 1588
2940.42 1584
2940.94 1612
2941.45 1703
2941.96 1604
2942.47 1730
2942.98 1870
2943.49 1877
2944.00 1817
2944.51 1856
2945.03 1824
2945.54 2008
2946.05 2113
2946.56 2178
2947.07 2273
2947.58 2304
2948.10 2327
2948.61 2338
2949.12 2472
2949.63 2345
2950.14 2310
2950.66 2239
2951.17 2191
2951.68 2090
2952.19 2010
2952.70 1825
2953.22 1703
2953.73 1754
2954.24 1654
2954.75 1666
2955.26 1735
2955.78 1606
2956.29 1482
2956.80 1483
2957.31 1641
2957.83 1787
2958.34 1603
2958.85 1730
2959.37 1539
2959.88 1659
2960.39 1665
2960.90 1801
2961.42 1763
2961.93 1833
2962.44 1786
2962.96 1882
2963.47 1803
2963.98 1771
2964.50 1750
2965.01 1735
2965.52 1636
2966.04 1761
2966.55 1757
2967.06 1841
2967.58 1599
2968.09 1645
2968.60 1734
2969.12 1642
2969.63 1573
2970.14 1518
2970.66 1607
2971.17 1676
2971.68 1711
2972.20 1577
2972.71 1603
2973.23 1669
2973.74 1562
2974.25 1419
2974.77 1648
2975.28 1523
2975.80 1591
2976.31 1596
2976.83 1585
2977.34 1651
2977.85 1531
2978.37 1660
2978.88 1734
2979.40 1653
2979.91 1502
2980.43 1390
2980.94 1593
2981.46 1640
2981.97 1546
2982.48 1530
2983.00 1647
2983.51 1783
2984.03 1795
2984.54 1758
2985.06 1667
2985.57 1582
2986.09 1574
2986.60 1589
2987.12 1713
2987.63 1722
2988.15 1700
2988.67 1680
2989.18 1627
2989.70 1636
2990.21 1566
2990.73 1578
2991.24 1597
2991.76 1804
2992.27 1696
2992.79 1683
2993.30 1593
2993.82 1758
2994.34 1715
2994.85 1845
2995.37 1881
2995.88 1880
2996.40 2070
2996.92 2102
2997.43 2210
2997.95 2280
2998.46 2256
2998.98 2199
2999.50 2310
3000.01 2313
3000.53 2367
3001.05 2271
3001.56 2250
3002.08 2472
3002.59 2411
3003.11 2319
3003.63 2193
3004.14 2215
3004.66 2244
3005.18 2326
3005.69 2426
3006.21 2061
3006.73 2128
3007.24 2327
3007.76 2130
3008.28 2081
3008.80 1922
3009.31 2000
3009.83 1892
3010.35 1811
3010.86 1819
3011.38 1703
3011.90 1647
3012.42 1730
3012.93 1678
3013.45 1602
3013.97 1697
3014.49 1565
3015.00 1854
3015.52 1625
3016.04 1611
3016.56 1579
3017.07 1785
3017.59 1887
3018.11 1848
3018.63 1917
3019.15 1848
3019.66 1778
3020.18 1830
3020.70 1868
3021.22 1920
3021.74 1955
3022.25 1899
3022.77 1943
3023.29 1912
3023.81 1960
3024.33 2149
3024.85 2270
3025.36 2008
3025.88 2083
3026.40 2019
3026.92 2062
3027.44 2076
3027.96 2115
3028.48 1930
3028.99 1878
3029.51 1999
3030.03 1899
3030.55 1904
3031.07 1905
3031.59 1995
3032.11 1848
3032.63 1787
3033.15 1803
3033.66 2017
3034.18 1757
3034.70 1548
3035.22 1648
3035.74 1582
3036.26 1662
3036.78 1742
3037.30 1775
3037.82 1609
3038.34 1736
3038.86 1682
3039.38 1755
3039.90 1693
3040.42 1706
3040.94 1722
3041.46 1645
3041.98 1720
3042.50 1720
3043.02 1675
3043.54 1626
3044.06 1627
3044.58 1839
3045.10 1898
3045.62 1850
3046.14 1887
3046.66 1606
3047.18 1690
3047.70 1585
3048.22 1623
3048.74 1636
3049.26 1706
3049.78 1666
3050.30 1583
3050.82 1599
3051.34 1624
3051.86 1591
3052.38 1584
3052.90 1394
3053.43 1497
3053.95 1463
3054.47 1534
3054.99 1705
3055.51 1565
3056.03 1466
3056.55 1466
3057.07 1466
3057.59 1445
3058.12 1415
3058.64 1415
3059.16 1622
3059.68 1479
3060.20 1513
3060.72 1502
3061.24 1287
3061.77 1406
3062.29 1561
3062.81 1565
3063.33 1701
3063.85 1670
3064.37 1635
3064.90 1510
3065.42 1418
3065.94 1528
3066.46 1542
3066.98 1663
3067.51 1601
3068.03 1681
3068.55 1530
3069.07 1674
3069.59 1793
3070.12 1800
3070.64 1614
3071.16 1726
3071.68 1788
3072.21 1733
3072.73 1805
3073.25 1688
3073.77 1964
3074.30 1783
3074.82 1695
3075.34 1843
3075.86 1778
3076.39 1916
3076.91 1738
3077.43 1637
3077.96 1564
3078.48 1759
3079.00 1852
3079.52 1898
3080.05 1823
3080.57 1906
3081.09 1865
3081.62 1927
3082.14 1850
3082.66 1778
3083.19 1859
3083.71 2013
3084.23 2044
3084.76 2172
3085.28 1934
3085.80 1990
3086.33 1986
3086.85 1900
3087.38 1703
3087.90 1858
3088.42 1778
3088.95 1884
3089.47 1781
3090.00 1828
3090.52 1876
3091.04 1835
3091.57 1761
3092.09 1746
3092.62 1856
3093.14 1979
3093.66 1766
3094.19 1791
3094.71 1902
3095.24 1941
3095.76 2003
3096.29 1807
3096.81 1994
3097.34 2054
3097.86 2108
3098.38 2132
3098.91 2174
3099.43 2360
3099.96 2444
3100.48 2586
3101.01 2866
3101.53 3501
3102.06 3639
3102.58 3882
3103.11 4439
3103.63 4836
3104.16 4881
3104.68 5140
3105.21 5112
3105.73 5118
3106.26 5198
3106.79 4727
3107.31 4347
3107.84 4036
3108.36 3708
3108.89 3318
3109.41 3007
3109.94 2999
3110.46 2943
3110.99 2851
3111.52 2473
3112.04 2602
3112.57 2583
3113.09 2710
3113.62 2529
3114.15 2521
3114.67 2401
3115.20 2404
3115.72 2295
3116.25 2002
3116.78 2153
3117.30 1948
3117.83 1914
3118.35 1747
3118.88 1791
3119.41 1849
3119.93 1842
3120.46 1752
3120.99 1829
3121.51 1963
3122.04 1889
3122.57 1900
3123.09 1846
3123.62 1839
3124.15 1773
3124.67 1930
3125.20 1885
3125.73 1854
3126.26 1917
3126.78 1859
3127.31 2000
3127.84 1764
3128.36 1640
3128.89 1775
3129.42 1692
3129.95 1687
3130.47 1674
3131.00 1846
3131.53 1749
3132.06 1666
3132.58 1827
3133.11 1782
3133.64 1659
3134.17 1691
3134.69 1732
3135.22 1669
3135.75 1609
3136.28 1442
3136.81 1731
3137.33 1771
3137.86 1548
3138.39 1565
3138.92 1502
3139.45 1478
3139.97 1601
3140.50 1498
3141.03 1476
3141.56 1679
3142.09 1687
3142.62 1615
3143.14 1743
3143.67 1628
3144.20 1598
3144.73 1621
3145.26 1612
3145.79 1667
3146.32 1546
3146.84 1835
3147.37 1759
3147.90 1749
3148.43 1848
3148.96 1923
3149.49 2027
3150.02 2004
3150.55 2045
3151.08 1972
3151.61 1818
3152.13 1803
3152.66 1837
3153.19 1747
3153.72 1807
3154.25 1804
3154.78 1890
3155.31 1791
3155.84 1610
3156.37 1645
3156.90 1923
3157.43 1785
3157.96 1754
3158.49 1702
3159.02 1839
3159.55 1793
3160.08 1861
3160.61 1784
3161.14 1781
3161.67 1667
3162.20 1656
3162.73 1766
3163.26 1595
3163.79 1669
3164.32 1648
3164.85 1778
3165.38 1626
3165.91 1671
3166.44 1750
3166.97 1726
3167.50 1481
3168.03 1498
3168.56 1551
3169.09 1647
3169.62 1687
3170.15 1602
3170.69 1610
3171.22 1605
3171.75 1481
3172.28 1468
3172.81 1561
3173.34 1505
3173.87 1414
3174.40 1530
3174.93 1572
3175.46 1548
3176.00 1592
3176.53 1675
3177.06 1788
3177.59 1587
3178.12 1582
3178.65 1733
3179.18 1684
3179.72 1685
3180.25 1620
3180.78 1614
3181.31 1618
3181.84 1623
3182.37 1509
3182.91 1600
3183.44 1721
3183.97 1648
3184.50 1582
3185.03 1541
3185.56 1699
3186.10 1709
3186.63 1496
3187.16 1523
3187.69 1561
3188.23 1551
3188.76 1506
3189.29 1435
3189.82 1581
3190.36 1485
3190.89 1550
3191.42 1405
3191.95 1315
3192.49 1282
3193.02 1435
3193.55 1499
3194.08 1522
3194.62 1452
3195.15 1552
3195.68 1665
3196.21 1654
3196.75 1528
3197.28 1430
3197.81 1402
3198.35 1578
3198.88 1547
3199.41 1519
3199.95 1671
3200.48 1654
3201.01 1524
3201.55 1619
3202.08 1787
3202.61 1713
3203.15 1628
3203.68 1777
3204.21 1866
3204.75 1887
3205.28 1884
3205.81 1774
3206.35 1727
3206.88 1752
3207.42 1750
3207.95 1770
3208.48 1894
3209.02 1865
3209.55 1863
3210.09 1699
3210.62 1829
3211.15 1954
3211.69 1831
3212.22 1829
3212.76 1876
3213.29 1924
3213.83 1913
3214.36 1830
3214.89 1775
3215.43 1663
3215.96 1694
3216.50 1856
3217.03 1682
3217.57 1670
3218.10 1747
3218.64 1879
3219.17 1859
3219.71 1753
3220.24 1844
3220.78 1752
3221.31 1882
3221.85 1783
3222.38 1824
3222.92 1912
3223.45 1743
3223.99 1877
3224.52 2014
3225.06 1878
3225.59 1788
3226.13 1880
3226.66 1966
3227.20 2012
3227.73 1795
3228.27 1822
3228.81 1815
3229.34 1759
3229.88 1747
3230.41 1770
3230.95 1662
3231.48 1705
3232.02 1723
3232.56 1629
3233.09 1695
3233.63 1526
3234.16 1558
3234.70 1733
3235.24 1707
3235.77 1571
3236.31 1684
3236.85 1567
3237.38 1695
3237.92 1619
3238.45 1645
3238.99 1848
3239.53 1837
3240.06 1767
3240.60 1827
3241.14 1660
3241.67 1674
3242.21 1791
3242.75 1814
3243.28 1768
3243.82 1691
3244.36 1690
3244.90 1648
3245.43 1684
3245.97 1666
3246.51 1685
3247.04 1676
3247.58 1755
3248.12 1712
3248.66 1765
3249.19 1861
3249.73 1911
3250.27 1898
3250.81 1806
3251.34 1718
3251.88 1702
3252.42 1836
3252.96 1920
3253.49 1886
3254.03 1937
3254.57 2138
3255.11 2042
3255.64 2068
3256.18 2104
3256.72 2073
3257.26 2082
3257.80 2058
3258.33 2242
3258.87 2385
3259.41 2357
3259.95 2535
3260.49 2561
3261.03 2563
3261.56 2296
3262.10 2461
3262.64 2740
3263.18 2784
3263.72 2895
3264.26 3163
3264.79 3303
3265.33 3256
3265.87 3575
3266.41 3822
3266.95 3911
3267.49 4191
3268.03 4568
3268.57 4449
3269.10 4443
3269.64 4366
3270.18 4105
3270.72 3721
3271.26 3510
3271.80 3396
3272.34 2978
3272.88 2701
3273.42 2425
3273.96 2353
3274.50 2132
3275.04 1936
3275.58 2101
3276.12 1979
3276.66 1924
3277.19 2008
3277.73 1990
3278.27 2103
3278.81 2151
3279.35 2179
3279.89 2156
3280.43 2018
3280.97 2100
3281.51 2134
3282.05 2067
3282.59 2057
3283.13 2106
3283.67 2076
3284.21 2232
3284.75 2291
3285.29 2297
3285.83 2313
3286.38 2211
3286.92 2241
3287.46 2402
3288.00 2482
3288.54 2478
3289.08 2465
3289.62 2235
3290.16 2339
3290.70 2624
3291.24 2363
3291.78 2443
3292.32 2540
3292.86 2611
3293.40 2673
3293.95 2556
3294.49 2774
3295.03 2891
3295.57 2961
3296.11 3258
3296.65 3543
3297.19 3405
3297.73 3337
3298.28 3186
3298.82 3208
3299.36 3047
3299.90 2913
3300.44 2887
3300.98 2760
3301.52 2506
3302.07 2539
3302.61 2378
3303.15 2293
3303.69 2266
3304.23 2074
3304.77 2135
3305.32 2209
3305.86 2348
3306.40 2150
3306.94 2057
3307.49 2168
3308.03 2084
3308.57 2163
3309.11 2068
3309.65 2182
3310.20 2210
3310.74 2160
3311.28 2145
3311.82 2258
3312.37 2198
3312.91 1958
3313.45 2130
3313.99 2015
3314.54 2230
3315.08 2151
3315.62 2100
3316.17 2348
3316.71 2415
3317.25 2472
3317.79 2477
3318.34 2603
3318.88 2794
3319.42 2733
3319.97 2677
3320.51 2697
3321.05 2940
3321.60 3013
3322.14 3151
3322.68 2947
3323.23 3058
3323.77 3285
3324.31 3198
3324.86 3014
3325.40 2998
3325.94 3025
3326.49 2853
3327.03 2772
3327.58 2795
3328.12 2802
3328.66 2695
3329.21 2650
3329.75 2548
3330.29 2583
3330.84 2886
3331.38 3257
3331.93 3649
3332.47 4005
3333.02 5079
3333.56 6143
3334.10 7329
3334.65 8531
3335.19 9929
3335.74 11162
3336.28 12221
3336.83 13528
3337.37 14545
3337.92 15265
3338.46 15094
3339.00 14619
3339.55 14331
3340.09 13093
3340.64 11779
3341.18 9799
3341.73 8465
3342.27 7260
3342.82 6050
3343.36 5026
3343.91 4408
3344.45 3814
3345.00 3246
3345.54 3056
3346.09 2874
3346.64 2826
3347.18 2917
3347.73 2715
3348.27 2540
3348.82 2712
3349.36 2771
3349.91 2923
3350.45 2968
3351.00 3098
3351.55 3195
3352.09 3190
3352.64 3523
3353.18 3447
3353.73 3364
3354.27 3575
3354.82 3428
3355.37 3524
3355.91 3416
3356.46 3100
3357.00 2941
3357.55 2860
3358.10 2725
3358.64 2608
3359.19 2417
3359.74 2360
3360.28 2294
3360.83 2168
3361.38 2192
3361.92 2155
3362.47 2123
3363.02 2195
3363.56 2227
3364.11 2126
3364.66 2204
3365.20 2147
3365.75 2059
3366.30 2230
3366.84 2103
3367.39 1992
3367.94 2133
3368.48 2061
3369.03 2102
3369.58 2009
3370.13 2145
3370.67 2213
3371.22 2309
3371.77 2318
3372.32 2276
3372.86 2259
3373.41 2310
3373.96 2436
3374.51 2517
3375.05 2618
3375.60 2735
3376.15 2548
3376.70 2623
3377.24 2697
3377.79 2488
3378.34 2392
3378.89 2325
3379.44 2237
3379.98 2076
3380.53 2036
3381.08 2155
3381.63 1967
3382.18 1877
3382.73 1881
3383.27 1765
3383.82 1779
3384.37 1866
3384.92 1846
3385.47 1835
3386.02 1783
3386.56 1713
3387.11 1859
3387.66 1901
3388.21 1659
3388.76 1770
3389.31 1796
3389.86 1769
3390.41 1776
3390.95 1984
3391.50 1849
3392.05 1712
3392.60 1779
3393.15 1776
3393.70 1603
3394.25 1608
3394.80 1712
3395.35 1559
3395.90 1612
3396.45 1703
3397.00 1578
3397.55 1586
3398.10 1517
3398.64 1617
3399.19 1458
3399.74 1468
3400.29 1638
3400.84 1603
3401.39 1459
3401.94 1457
3402.49 1526
3403.04 1507
3403.59 1572
3404.14 1566
3404.69 1481
3405.24 1599
3405.79 1514
3406.34 1670
3406.89 1617
3407.44 1572
3407.99 1597
3408.54 1676
3409.09 1578
3409.65 1699
3410.20 1712
3410.75 1735
3411.30 1891
3411.85 1725
3412.40 1670
3412.95 1678
3413.50 1855
3414.05 1909
3414.60 1694
3415.15 1828
3415.70 1696
3416.25 1754
3416.81 1737
3417.36 1617
3417.91 1585
3418.46 1617
3419.01 1680
3419.56 1611
3420.11 1685
3420.66 1640
3421.22 1653
3421.77 1571
3422.32 1669
3422.87 1636
3423.42 1609
3423.97 1761
3424.52 1816
3425.08 1715
3425.63 1756
3426.18 1861
3426.73 1932
3427.28 1752
3427.84 1752
3428.39 1733
3428.94 1627
3429.49 1616
3430.04 1799
3430.60 1617
3431.15 1650
3431.70 1647
3432.25 1632
3432.80 1702
3433.36 1723
3433.91 1745
3434.46 1793
3435.01 1654
3435.57 1682
3436.12 1624
3436.67 1531
3437.22 1588
3437.78 1768
3438.33 1737
3438.88 1617
3439.44 1629
3439.99 1607
3440.54 1549
3441.09 1639
3441.65 1693
3442.20 1731
3442.75 1739
3443.31 1706
3443.86 1552
3444.41 1676
3444.97 1744
3445.52 1773
3446.07 1725
3446.63 1640
3447.18 1698
3447.73 1642
3448.29 1516
3448.84 1452
3449.40 1618
3449.95 1439
3450.50 1566
3451.06 1622
3451.61 1515
3452.16 1441
3452.72 1505
3453.27 1576
3453.83 1491
3454.38 1419
3454.93 1434
3455.49 1446
3456.04 1504
3456.60 1539
3457.15 1392
3457.71 1382
3458.26 1341
3458.81 1445
3459.37 1487
3459.92 1438
3460.48 1486
3461.03 1479
3461.59 1439
3462.14 1490
3462.70 1520
3463.25 1598
3463.81 1566
3464.36 1325
3464.92 1468
3465.47 1504
3466.03 1492
3466.58 1567
3467.14 1723
3467.69 1760
3468.25 1604
3468.80 1412
3469.36 1588
3469.91 1570
3470.47 1552
3471.02 1660
3471.58 1615
3472.13 1491
3472.69 1551
3473.24 1522
3473.80 1627
3474.36 1613
3474.91 1580
3475.47 1695
3476.02 1858
3476.58 1761
3477.13 1871
3477.69 1815
3478.25 1753
3478.80 1758
3479.36 1928
3479.91 1906
3480.47 1939
3481.03 1947
3481.58 1844
3482.14 1891
3482.70 2000
3483.25 1908
3483.81 1915
3484.37 1958
3484.92 1922
3485.48 1879
3486.04 1887
3486.59 2035
3487.15 2118
3487.71 1931
3488.26 2254
3488.82 2466
3489.38 2593
3489.93 2717
3490.49 2618
3491.05 3105
3491.60 3280
3492.16 3384
3492.72 3606
3493.27 3834
3493.83 3970
3494.39 3789
3494.95 3633
3495.50 3902
3496.06 3865
3496.62 3661
3497.18 3649
3497.73 3541
3498.29 3662
3498.85 3784
3499.41 4144
3499.96 4300
3500.52 4622
3501.08 4707
3501.64 4488
3502.20 4336
3502.75 4738
3503.31 4672
3503.87 4703
3504.43 4723
3504.99 4575
3505.54 4495
3506.10 4549
3506.66 4442
3507.22 4491
3507.78 4268
3508.34 4047
3508.89 3866
3509.45 3865
3510.01 3775
3510.57 3354
3511.13 3211
3511.69 2957
3512.25 2585
3512.80 2541
3513.36 2253
3513.92 2227
3514.48 2197
3515.04 2050
3515.60 1794
3516.16 1872
3516.72 1854
3517.28 2066
3517.83 1896
3518.39 1892
3518.95 1698
3519.51 1867
3520.07 1931
3520.63 2134
3521.19 2283
3521.75 2338
3522.31 2212
3522.87 2411
3523.43 2358
3523.99 2279
3524.55 2365
3525.11 2396
3525.67 2483
3526.23 2418
3526.79 2470
3527.35 2262
3527.91 2406
3528.47 2362
3529.03 1975
3529.59 2057
3530.15 1988
3530.71 1778
3531.27 1709
3531.83 1761
3532.39 1721
3532.95 1606
3533.51 1633
3534.07 1730
3534.63 1688
3535.19 1803
3535.75 1811
3536.31 1851
3536.87 1642
3537.43 1661
3537.99 1768
3538.55 1811
3539.12 1868
3539.68 1883
3540.24 1897
3540.80 1836
3541.36 1840
3541.92 1880
3542.48 1948
3543.04 1829
3543.60 1931
3544.16 1830
3544.73 1812
3545.29 1777
3545.85 1724
3546.41 1962
3546.97 1975
3547.53 1886
3548.09 1757
3548.66 1767
3549.22 1767
3549.78 1601
3550.34 1493
3550.90 1615
3551.46 1509
3552.03 1384
3552.59 1500
3553.15 1546
3553.71 1594
3554.27 1526
3554.84 1487
3555.40 1466
3555.96 1527
3556.52 1654
3557.09 1483
3557.65 1408
3558.21 1488
3558.77 1496
3559.33 1533
3559.90 1585
3560.46 1554
3561.02 1503
3561.58 1550
3562.15 1525
3562.71 1590
3563.27 1591
3563.84 1424
3564.40 1467
3564.96 1622
3565.52 1607
3566.09 1570
3566.65 1534
3567.21 1432
3567.78 1505
3568.34 1497
3568.90 1493
3569.47 1485
3570.03 1510
3570.59 1489
3571.16 1510
3571.72 1524
3572.28 1424
3572.85 1257
3573.41 1444
3573.97 1512
3574.54 1374
3575.10 1365
3575.66 1472
3576.23 1554
3576.79 1445
3577.36 1433
3577.92 1493
3578.48 1530
3579.05 1524
3579.61 1594
3580.18 1577
3580.74 1603
3581.30 1630
3581.87 1439
3582.43 1581
3583.00 1582
3583.56 1490
3584.13 1528
3584.69 1468
3585.25 1272
3585.82 1302
3586.38 1352
3586.95 1328
3587.51 1437
3588.08 1410
3588.64 1253
3589.21 1419
3589.77 1287
3590.34 1451
3590.90 1388
3591.47 1393
3592.03 1516
3592.60 1454
3593.16 1575
3593.73 1672
3594.29 1474
3594.86 1481
3595.42 1514
3595.99 1344
3596.55 1336
3597.12 1317
3597.68 1466
3598.25 1449
3598.82 1546
3599.38 1472
3599.95 1500
3600.51 1495
3601.08 1385
3601.64 1443
3602.21 1635
3602.78 1540
3603.34 1512
3603.91 1479
3604.47 1447
3605.04 1510
3605.61 1556
3606.17 1483
3606.74 1524
3607.30 1318
3607.87 1336
3608.44 1382
3609.00 1410
3609.57 1528
3610.14 1406
3610.70 1312
3611.27 1267
3611.84 1234
3612.40 1331
3612.97 1390
3613.54 1447
3614.10 1443
3614.67 1589
3615.24 1662
3615.80 2025
3616.37 2251
3616.94 2460
3617.50 2669
3618.07 2872
3618.64 3035
3619.21 3253
3619.77 3166
3620.34 3294
3620.91 3340
3621.47 3359
3622.04 3088
3622.61 2913
3623.18 2623
3623.74 2329
3624.31 2152
3624.88 2027
3625.45 1968
3626.01 1640
3626.58 1540
3627.15 1538
3627.72 1411
3628.29 1364
3628.85 1488
3629.42 1352
3629.99 1385
3630.56 1543
3631.13 1517
3631.69 1325
3632.26 1470
3632.83 1510
3633.40 1507
3633.97 1520
3634.54 1376
3635.10 1377
3635.67 1298
3636.24 1490
3636.81 1443
3637.38 1429
3637.95 1490
3638.52 1662
3639.08 1681
3639.65 1775
3640.22 1906
3640.79 1928
3641.36 2135
3641.93 2116
3642.50 2233
3643.07 2307
3643.64 2335
3644.20 2362
3644.77 2404
3645.34 2486
3645.91 2429
3646.48 2305
3647.05 2209
3647.62 2009
3648.19 2003
3648.76 1862
3649.33 1777
3649.90 1702
3650.47 1921
3651.04 1898
3651.61 1991
3652.18 1939
3652.75 1962
3653.32 1941
3653.89 2085
3654.46 2233
3655.03 2039
3655.60 2193
3656.17 2009
3656.74 2175
3657.31 2253
3657.88 2147
3658.45 2331
3659.02 2453
3659.59 2513
3660.16 2349
3660.73 2325
3661.30 2294
3661.87 2520
3662.44 2474
3663.01 2544
3663.58 2313
3664.15 2088
3664.72 2091
3665.29 2299
3665.86 2123
3666.43 1940
3667.01 1998
3667.58 2006
3668.15 1910
3668.72 2057
3669.29 2090
3669.86 1918
3670.43 1983
3671.00 1908
3671.57 1712
3672.15 1627
3672.72 1794
3673.29 1808
3673.86 1924
3674.43 2026
3675.00 1878
3675.57 1817
3676.15 1746
3676.72 1769
3677.29 2016
3677.86 2037
3678.43 1781
3679.00 1645
3679.58 1752
3680.15 1731
3680.72 1672
3681.29 1751
3681.86 1744
3682.44 1674
3683.01 1528
3683.58 1554
3684.15 1605
3684.73 1801
3685.30 1701
3685.87 1718
3686.44 1767
3687.02 1976
3687.59 1987
3688.16 2125
3688.73 2281
3689.31 2384
3689.88 2345
3690.45 2385
3691.02 2427
3691.60 2479
3692.17 2624
3692.74 2630
3693.32 2394
3693.89 2228
3694.46 2240
3695.03 2271
3695.61 1971
3696.18 1914
3696.75 1950
3697.33 1852
3697.90 1732
3698.47 1723
3699.05 1692
3699.62 1583
3700.19 1736
3700.77 1761
3701.34 1709
3701.91 1722
3702.49 1677
3703.06 1628
3703.64 1643
3704.21 1719
3704.78 1868
3705.36 1774
3705.93 1696
3706.51 1670
3707.08 1630
3707.65 1768
3708.23 1767
3708.80 1655
3709.38 1668
3709.95 1910
3710.52 1870
3711.10 1728
3711.67 1614
3712.25 1713
3712.82 1719
3713.40 1791
3713.97 1732
3714.55 1792
3715.12 1791
3715.69 1689
3716.27 1593
3716.84 1639
3717.42 1604
3717.99 1446
3718.57 1431
3719.14 1468
3719.72 1499
3720.29 1455
3720.87 1505
3721.44 1522
3722.02 1409
3722.59 1258
3723.17 1380
3723.75 1413
3724.32 1402
3724.90 1327
3725.47 1328
3726.05 1424
3726.62 1343
3727.20 1573
3727.77 1382
3728.35 1366
3728.92 1399
3729.50 1434
3730.08 1566
3730.65 1586
3731.23 1609
3731.80 1712
3732.38 1742
3732.96 1686
3733.53 1751
3734.11 1818
3734.68 1842
3735.26 1850
3735.84 1793
3736.41 2091
3736.99 1897
3737.57 1837
3738.14 1803
3738.72 1775
3739.30 1566
3739.87 1566
3740.45 1622
3741.03 1525
3741.60 1459
3742.18 1415
3742.76 1594
3743.33 1473
3743.91 1564
3744.49 1628
3745.06 1509
3745.64 1553
3746.22 1538
3746.79 1505
3747.37 1403
3747.95 1494
3748.53 1295
3749.10 1367
3749.68 1531
3750.26 1426
3750.83 1474
3751.41 1383
3751.99 1463
3752.57 1447
3753.14 1407
3753.72 1369
3754.30 1278
3754.88 1297
3755.46 1427
3756.03 1422
3756.61 1388
3757.19 1287
3757.77 1372
3758.35 1226
3758.92 1347
3759.50 1365
3760.08 1335
3760.66 1330
3761.24 1390
3761.81 1417
3762.39 1438
3762.97 1428
3763.55 1466
3764.13 1437
3764.71 1438
3765.28 1329
3765.86 1364
3766.44 1320
3767.02 1450
3767.60 1462
3768.18 1343
3768.76 1292
3769.34 1400
3769.91 1271
3770.49 1359
3771.07 1265
3771.65 1234
3772.23 1379
3772.81 1391
3773.39 1263
3773.97 1234
3774.55 1305
3775.13 1304
3775.71 1217
3776.28 1182
3776.86 1294
3777.44 1428
3778.02 1278
3778.60 1258
3779.18 1255
3779.76 1340
3780.34 1358
3780.92 1319
3781.50 1456
3782.08 1390
3782.66 1369
3783.24 1380
3783.82 1266
3784.40 1238
3784.98 1369
3785.56 1542
3786.14 1455
3786.72 1299
3787.30 1395
3787.88 1458
3788.46 1328
3789.04 1289
3789.62 1385
3790.20 1308
3790.78 1237
3791.36 1304
3791.94 1252
3792.53 1246
3793.11 1314
3793.69 1237
3794.27 1330
3794.85 1305
3795.43 1271
3796.01 1221
3796.59 1269
3797.17 1211
3797.75 1238
3798.33 1157
3798.91 1207
3799.50 1308
3800.08 1299
3800.66 1236
3801.24 1283
3801.82 1416
3802.40 1445
3802.98 1398
3803.57 1412
3804.15 1516
3804.73 1623
3805.31 1435
3805.89 1454
3806.47 1483
3807.05 1489
3807.64 1329
3808.22 1549
3808.80 1566
3809.38 1557
3809.96 1683
3810.55 1578
3811.13 1527
3811.71 1681
3812.29 1664
3812.87 1706
3813.46 1770
3814.04 1712
3814.62 1732
3815.20 1752
3815.79 1732
3816.37 1738
3816.95 1699
3817.53 1693
3818.12 1706
3818.70 1659
3819.28 1675
3819.86 1503
3820.45 1425
3821.03 1441
3821.61 1397
3822.20 1437
3822.78 1315
3823.36 1289
3823.94 1229
3824.53 1343
3825.11 1292
3825.69 1202
3826.28 1381
3826.86 1347
3827.44 1349
3828.03 1344
3828.61 1297
3829.19 1373
3829.78 1314
3830.36 1440
3830.94 1438
3831.53 1492
3832.11 1420
3832.69 1406
3833.28 1384
3833.86 1512
3834.45 1419
3835.03 1360
3835.61 1389
3836.20 1236
3836.78 1381
3837.37 1396
3837.95 1134
3838.53 1235
3839.12 1312
3839.70 1169
3840.29 1248
3840.87 1273
3841.46 1247
3842.04 1146
3842.62 1185
3843.21 1266
3843.79 1206
3844.38 1115
3844.96 1315
3845.55 1329
3846.13 1167
3846.72 1172
3847.30 1190
3847.89 1208
3848.47 1153
3849.06 1254
3849.64 1221
3850.23 1127
3850.81 1287
3851.40 1305
3851.98 1233
3852.57 1164
3853.15 1185
3853.74 1270
3854.32 1320
3854.91 1144
3855.49 1261
3856.08 1290
3856.66 1244
3857.25 1355
3857.84 1331
3858.42 1478
3859.01 1540
3859.59 1772
3860.18 1740
3860.76 1734
3861.35 2013
3861.94 2043
3862.52 2124
3863.11 2245
3863.69 2563
3864.28 2504
3864.87 2424
3865.45 2647
3866.04 2601
3866.62 2409
3867.21 2083
3867.80 2273
3868.38 2212
3868.97 2001
3869.56 1712
3870.14 1760
3870.73 1688
3871.32 1660
3871.90 1571
3872.49 1600
3873.08 1516
3873.66 1594
3874.25 1608
3874.84 1601
3875.42 1571
3876.01 1616
3876.60 1536
3877.19 1519
3877.77 1458
3878.36 1386
3878.95 1396
3879.53 1513
3880.12 1385
3880.71 1408
3881.30 1280
3881.88 1352
3882.47 1239
3883.06 1308
3883.65 1229
3884.23 1236
3884.82 1264
3885.41 1285
3886.00 1232
3886.58 1207
3887.17 1112
3887.76 1178
3888.35 1265
3888.94 1356
3889.52 1407
3890.11 1414
3890.70 1378
3891.29 1434
3891.88 1483
3892.46 1539
3893.05 1506
3893.64 1507
3894.23 1454
3894.82 1540
3895.41 1488
3895.99 1505
3896.58 1478
3897.17 1442
3897.76 1404
3898.35 1367
3898.94 1411
3899.53 1368
3900.12 1273
3900.70 1402
3901.29 1407
3901.88 1419
3902.47 1522
3903.06 1339
3903.65 1404
3904.24 1429
3904.83 1356
3905.42 1342
3906.01 1259
3906.60 1358
3907.18 1402
3907.77 1380
3908.36 1318
3908.95 1391
3909.54 1322
3910.13 1410
3910.72 1336
3911.31 1355
3911.90 1319
3912.49 1252
3913.08 1347
3913.67 1214
3914.26 1152
3914.85 1144
3915.44 1142
3916.03 1244
3916.62 1037
3917.21 1274
3917.80 1394
3918.39 1296
3918.98 1444
3919.57 1306
3920.16 1270
3920.75 1318
3921.34 1459
3921.93 1280
3922.52 1281
3923.11 1221
3923.70 1314
3924.30 1253
3924.89 1163
3925.48 1179
3926.07 1048
3926.66 1265
3927.25 1299
3927.84 1289
3928.43 1294
3929.02 1339
3929.61 1423
3930.20 1329
3930.80 1236
3931.39 1240
3931.98 1194
3932.57 1258
3933.16 1252
3933.75 1289
3934.34 1118
3934.93 1092
3935.53 1149
3936.12 1202
3936.71 1234
3937.30 1133
3937.89 1055
3938.48 1191
3939.08 1275
3939.67 1156
3940.26 1206
3940.85 1203
3941.44 1247
3942.04 1206
3942.63 1215
3943.22 1269
3943.81 1275
3944.40 1316
3945.00 1183
3945.59 1209
3946.18 1287
3946.77 1307
3947.36 1308
3947.96 1198
3948.55 1104
3949.14 1083
3949.73 1265
3950.33 1224
3950.92 1345
3951.51 1170
3952.11 1062
3952.70 1163
3953.29 1216
3953.88 1231
3954.48 1115
3955.07 1114
3955.66 1076
3956.26 1280
3956.85 1220
3957.44 1232
3958.04 1197
3958.63 1048
3959.22 1137
3959.81 1401
3960.41 1333
3961.00 1272
3961.60 1311
3962.19 1287
3962.78 1346
3963.38 1363
3963.97 1257
3964.56 1219
3965.16 1194
3965.75 1217
3966.34 1171
3966.94 1186
3967.53 1172
3968.13 1205
3968.72 1198
3969.31 1231
3969.91 1178
3970.50 1295
3971.10 1268
3971.69 1234
3972.28 1189
3972.88 1275
3973.47 1264
3974.07 1306
3974.66 1162
3975.26 1187
3975.85 1225
3976.45 1320
3977.04 1312
3977.63 1201
3978.23 1262
3978.82 1287
3979.42 1328
3980.01 1118
3980.61 1191
3981.20 1258
3981.80 1206
3982.39 1277
3982.99 1317
3983.58 1306
3984.18 1240
3984.77 1246
3985.37 1189
3985.96 1116
3986.56 1100
3987.16 1268
3987.75 1294
3988.35 1255
3988.94 1179
3989.54 1074
3990.13 1262
3990.73 1269
3991.32 1147
3991.92 1116
3992.52 1257
3993.11 1197
3993.71 1150
3994.30 1121
3994.90 1079
3995.50 1265
3996.09 1218
3996.69 1295
3997.28 1295
3997.88 1273
3998.48 1218
3999.07 1319
3999.67 1262
4000.26 1267
4000.86 1209
4001.46 1311
4002.05 1340
4002.65 1287
4003.25 1287
4003.84 1318
4004.44 1344
4005.04 1217
4005.63 1343
4006.23 1381
4006.83 1356
4007.42 1343
4008.02 1334
4008.62 1449
4009.21 1427
4009.81 1322
4010.41 1347
4011.01 1456
4011.60 1343
4012.20 1374
4012.80 1446
4013.40 1493
4013.99 1467
4014.59 1379
4015.19 1469
4015.78 1731
4016.38 1774
4016.98 1741
4017.58 1917
4018.18 1697
4018.77 1674
4019.37 1872
4019.97 1997
4020.57 1891
4021.16 1897
4021.76 1650
4022.36 1695
4022.96 1562
4023.56 1486
4024.15 1506
4024.75 1477
4025.35 1460
4025.95 1531
4026.55 1416
4027.15 1383
4027.74 1408
4028.34 1438
4028.94 1372
4029.54 1467
4030.14 1515
4030.74 1594
4031.34 1627
4031.93 1436
4032.53 1460
4033.13 1499
4033.73 1480
4034.33 1463
4034.93 1354
4035.53 1270
4036.13 1449
4036.73 1387
4037.32 1288
4037.92 1208
4038.52 1322
4039.12 1217
4039.72 1129
4040.32 1145
4040.92 1176
4041.52 1181
4042.12 1128
4042.72 1160
4043.32 1184
4043.92 1202
4044.52 1133
4045.12 1117
4045.72 1165
4046.32 1031
4046.92 1174
4047.52 1119
4048.12 1109
4048.72 1227
4049.32 1402
4049.92 1377
4050.52 1323
4051.12 1307
4051.72 1389
4052.32 1347
4052.92 1404
4053.52 1303
4054.12 1337
4054.72 1366
4055.32 1378
4055.92 1313
4056.52 1320
4057.12 1337
4057.72 1245
4058.32 1184
4058.92 1156
4059.52 1113
4060.12 1335
4060.72 1317
4061.33 1189
4061.93 1199
4062.53 1238
4063.13 1243
4063.73 1070
4064.33 1078
4064.93 1108
4065.53 1067
4066.13 1006
4066.74 1016
4067.34 1015
4067.94 1062
4068.54 1118
4069.14 1034
4069.74 1035
4070.34 1046
4070.95 1253
4071.55 1154
4072.15 1173
4072.75 1163
4073.35 1106
4073.95 1195
4074.56 1149
4075.16 1093
4075.76 1133
4076.36 1218
4076.96 1241
4077.57 1179
4078.17 1016
4078.77 1170
4079.37 1119
4079.97 1086
4080.58 1077
4081.18 1253
4081.78 1199
4082.38 1095
4082.99 1092
4083.59 1186
4084.19 1048
4084.79 1082
4085.40 1149
4086.00 1037
4086.60 1049
4087.21 1130
4087.81 1188
4088.41 1170
4089.01 1048
4089.62 1017
4090.22 1007
4090.82 1103
4091.43 1107
4092.03 1114
4092.63 1138
4093.24 1179
4093.84 1101
4094.44 1060
4095.05 1121
4095.65 1101
4096.25 1116
4096.86 1020
4097.46 1048
4098.06 1099
4098.67 1107
4099.27 1058
4099.87 1177
4100.48 1121
4101.08 1124
4101.69 1127
4102.29 1098
4102.89 1070
4103.50 1090
4104.10 1029
4104.71 1058
4105.31 1108
4105.91 1075
4106.52 1061
4107.12 1104
4107.73 1180
4108.33 1162
4108.94 1057
4109.54 1002
4110.14 960
4110.75 1036
4111.35 1059
4111.96 993
4112.56 958
4113.17 1033
4113.77 1004
4114.38 1007
4114.98 1007
4115.59 1055
4116.19 1045
4116.80 978
4117.40 1012
4118.01 990
4118.61 1006
4119.22 1018
4119.82 1130
4120.43 1138
4121.03 1086
4121.64 1100
4122.24 1220
4122.85 1148
4123.46 1186
4124.06 1068
4124.67 1091
4125.27 1153
4125.88 1156
4126.48 1080
4127.09 1126
4127.69 1133
4128.30 1155
4128.91 1093
4129.51 1077
4130.12 978
4130.72 994
4131.33 1047
4131.94 1160
4132.54 1151
4133.15 1248
4133.76 1144
4134.36 1264
4134.97 1255
4135.57 1125
4136.18 1239
4136.79 1236
4137.39 1298
4138.00 1325
4138.61 1396
4139.21 1347
4139.82 1316
4140.43 1488
4141.03 1633
4141.64 1512
4142.25 1409
4142.85 1241
4143.46 1412
4144.07 1436
4144.67 1457
4145.28 1266
4145.89 1276
4146.50 1293
4147.10 1196
4147.71 1153
4148.32 1172
4148.93 1127
4149.53 1087
4150.14 1063
4150.75 1097
4151.36 1049
4151.96 991
4152.57 1142
4153.18 1075
4153.79 1057
4154.39 1037
4155.00 1150
4155.61 1130
4156.22 1064
4156.82 1157
4157.43 1131
4158.04 1067
4158.65 995
4159.26 1195
4159.87 1146
4160.47 1212
4161.08 1160
4161.69 1056
4162.30 1166
4162.91 1176
4163.52 1215
4164.12 1207
4164.73 1194
4165.34 1200
4165.95 1185
4166.56 1311
4167.17 1374
4167.78 1300
4168.38 1205
4168.99 1314
4169.60 1361
4170.21 1161
4170.82 1184
4171.43 1237
4172.04 1233
4172.65 1164
4173.26 1115
4173.86 1162
4174.47 1293
4175.08 1302
4175.69 1267
4176.30 1179
4176.91 1237
4177.52 1305
4178.13 1236
4178.74 1120
4179.35 1214
4179.96 1073
4180.57 1249
4181.18 1260
4181.79 1231
4182.40 1170
4183.01 1134
4183.62 1102
4184.23 1136
4184.84 1128
4185.45 1122
4186.06 1155
4186.67 1102
4187.28 1138
4187.89 1122
4188.50 1098
4189.11 1172
4189.72 1341
4190.33 1261
4190.94 1182
4191.55 1234
4192.16 1195
4192.77 1187
4193.38 1363
4193.99 1299
4194.60 1151
4195.21 1217
4195.82 1236
4196.44 1249
4197.05 1392
4197.66 1508
4198.27 1477
4198.88 1394
4199.49 1271
4200.10 1328
4200.71 1338
4201.32 1286
4201.94 1255
4202.55 1250
4203.16 1228
4203.77 1107
4204.38 1207
4204.99 1289
4205.60 1125
4206.21 1232
4206.83 1139
4207.44 1204
4208.05 1150
4208.66 1178
4209.27 1085
4209.89 1064
4210.50 1139
4211.11 1185
4211.72 1193
4212.33 1221
4212.94 1265
4213.56 1293
4214.17 1239
4214.78 1236
4215.39 1382
4216.01 1325
4216.62 1370
4217.23 1506
4217.84 1417
4218.46 1478
4219.07 1618
4219.68 1637
4220.29 1652
4220.91 1620
4221.52 1859
4222.13 1961
4222.74 1919
4223.36 2000
4223.97 2072
4224.58 2228
4225.19 2381
4225.81 2503
4226.42 2626
4227.03 2528
4227.65 2546
4228.26 2458
4228.87 2415
4229.49 2499
4230.10 2454
4230.71 2453
4231.33 2630
4231.94 2526
4232.55 2390
4233.17 2505
4233.78 2702
4234.39 3027
4235.01 2873
4235.62 2907
4236.23 3001
4236.85 3077
4237.46 2805
4238.08 2771
4238.69 2788
4239.30 2726
4239.92 2356
4240.53 2293
4241.15 2011
4241.76 2021
4242.37 1750
4242.99 1617
4243.60 1744
4244.22 1551
4244.83 1424
4245.45 1597
4246.06 1593
4246.67 1653
4247.29 1858
4247.90 1787
4248.52 1621
4249.13 1519
4249.75 1469
4250.36 1550
4250.98 1532
4251.59 1441
4252.21 1402
4252.82 1447
4253.44 1532
4254.05 1408
4254.67 1380
4255.28 1474
4255.90 1392
4256.51 1305
4257.13 1392
4257.74 1463
4258.36 1383
4258.97 1352
4259.59 1408
4260.20 1365
4260.82 1228
4261.44 1219
4262.05 1211
4262.67 1376
4263.28 1324
4263.90 1365
4264.51 1294
4265.13 1366
4265.75 1366
4266.36 1326
4266.98 1348
4267.59 1414
4268.21 1435
4268.83 1341
4269.44 1293
4270.06 1302
4270.67 1239
4271.29 1216
4271.91 1275
4272.52 1324
4273.14 1247
4273.76 1239
4274.37 1278
4274.99 1417
4275.61 1312
4276.22 1458
4276.84 1411
4277.46 1426
4278.07 1403
4278.69 1406
4279.31 1408
4279.92 1294
4280.54 1220
4281.16 1208
4281.77 1225
4282.39 1178
4283.01 1152
4283.63 1168
4284.24 1281
4284.86 1232
4285.48 1206
4286.09 1169
4286.71 1081
4287.33 1218
4287.95 1101
4288.56 997
4289.18 1073
4289.80 1216
4290.42 1146
4291.03 1159
4291.65 1186
4292.27 1029
4292.89 1124
4293.51 1148
4294.12 1188
4294.74 1052
4295.36 1034
4295.98 1255
4296.60 1101
4297.21 1130
4297.83 1104
4298.45 1041
4299.07 1148
4299.69 1141
4300.31 1112
4300.92 1167
4301.54 1181
4302.16 1117
4302.78 1074
4303.40 1136
4304.02 1131
4304.63 1300
4305.25 1112
4305.87 1041
4306.49 1170
4307.11 1095
4307.73 1077
4308.35 1204
4308.97 1246
4309.59 1079
4310.20 1328
4310.82 1316
4311.44 1170
4312.06 1179
4312.68 1295
4313.30 1195
4313.92 1268
4314.54 1192
4315.16 1232
4315.78 1280
4316.40 1261
4317.02 1224
4317.64 1247
4318.26 1092
4318.88 1319
4319.50 1266
4320.12 1302
4320.74 1333
4321.36 1302
4321.98 1278
4322.60 1293
4323.22 1368
4323.84 1359
4324.46 1291
4325.08 1359
4325.70 1426
4326.32 1397
4326.94 1391
4327.56 1374
4328.18 1468
4328.80 1420
4329.42 1431
4330.04 1421
4330.66 1453
4331.28 1381
4331.90 1229
4332.52 1442
4333.14 1338
4333.76 1298
4334.38 1399
4335.00 1414
4335.63 1350
4336.25 1453
4336.87 1486
4337.49 1630
4338.11 1581
4338.73 1719
4339.35 1720
4339.97 1634
4340.59 1768
4341.22 1698
4341.84 1737
4342.46 1556
4343.08 1751
4343.70 1916
4344.32 1973
4344.94 2247
4345.57 2416
4346.19 2484
4346.81 2519
4347.43 2965
4348.05 3152
4348.67 3071
4349.30 3091
4349.92 3052
4350.54 2952
4351.16 2533
4351.78 2318
4352.41 2232
4353.03 1994
4353.65 1876
4354.27 1595
4354.90 1632
4355.52 1459
4356.14 1405
4356.76 1499
4357.38 1497
4358.01 1497
4358.63 1393
4359.25 1420
4359.87 1433
4360.50 1320
4361.12 1383
4361.74 1219
4362.37 1319
4362.99 1325
4363.61 1379
4364.23 1514
4364.86 1400
4365.48 1309
4366.10 1276
4366.73 1273
4367.35 1229
4367.97 1184
4368.60 1323
4369.22 1360
4369.84 1149
4370.47 1035
4371.09 1169
4371.71 1118
4372.34 1241
4372.96 1267
4373.58 1225
4374.21 1202
4374.83 1183
4375.46 1126
4376.08 1066
4376.70 1057
4377.33 1072
4377.95 1211
4378.57 1207
4379.20 1201
4379.82 1119
4380.45 1153
4381.07 1289
4381.70 1152
4382.32 1109
4382.94 1142
4383.57 1053
4384.19 1011
4384.82 1002
4385.44 1103
4386.07 1081
4386.69 1045
4387.32 1174
4387.94 1147
4388.56 1185
4389.19 1165
4389.81 1138
4390.44 1005
4391.06 1095
4391.69 1085
4392.31 961
4392.94 1022
4393.56 987
4394.19 1008
4394.81 1152
4395.44 1083
4396.06 1097
4396.69 1112
4397.31 1040
4397.94 1090
4398.57 1048
4399.19 1066
4399.82 1066
4400.44 1010
4401.07 1055
4401.69 1170
4402.32 1101
4402.94 1250
4403.57 1170
4404.20 1197
4404.82 1286
4405.45 1226
4406.07 1255
4406.70 1336
4407.33 1210
4407.95 1169
4408.58 1153
4409.20 1237
4409.83 1298
4410.46 1241
4411.08 1153
4411.71 1174
4412.34 1212
4412.96 1200
4413.59 1165
4414.21 1157
4414.84 1203
4415.47 1074
4416.09 1021
4416.72 1127
4417.35 1045
4417.97 1053
4418.60 1136
4419.23 1162
4419.86 1049
4420.48 1109
4421.11 1041
4421.74 1080
4422.36 1149
4422.99 1194
4423.62 1138
4424.25 1045
4424.87 1056
4425.50 1088
4426.13 1026
4426.75 1051
4427.38 1021
4428.01 999
4428.64 933
4429.26 916
4429.89 980
4430.52 1088
4431.15 1063
4431.78 1024
4432.40 1128
4433.03 1078
4433.66 1164
4434.29 1031
4434.91 982
4435.54 1054
4436.17 1032
4436.80 992
4437.43 1030
4438.06 1050
4438.68 983
4439.31 908
4439.94 968
4440.57 984
4441.20 908
4441.83 969
4442.45 991
4443.08 1053
4443.71 1062
4444.34 1116
4444.97 998
4445.60 1015
4446.23 1075
4446.86 1152
4447.48 1019
4448.11 970
4448.74 981
4449.37 1120
4450.00 1094
4450.63 1079
4451.26 1124
4451.89 1182
4452.52 1163
4453.15 1095
4453.78 1075
4454.40 1115
4455.03 1154
4455.66 1007
4456.29 1100
4456.92 1227
4457.55 1225
4458.18 1162
4458.81 1127
4459.44 1099
4460.07 1016
4460.70 1017
4461.33 1048
4461.96 985
4462.59 940
4463.22 1046
4463.85 963
4464.48 1005
4465.11 935
4465.74 915
4466.37 883
4467.00 879
4467.63 966
4468.26 882
4468.89 884
4469.52 914
4470.15 898
4470.78 871
4471.41 959
4472.04 937
4472.68 987
4473.31 1071
4473.94 936
4474.57 944
4475.20 1042
4475.83 970
4476.46 833
4477.09 876
4477.72 948
4478.35 960
4478.98 1012
4479.62 1054
4480.25 977
4480.88 966
4481.51 987
4482.14 983
4482.77 1028
4483.40 1133
4484.04 1098
4484.67 1079
4485.30 1071
4485.93 1148
4486.56 1038
4487.19 1034
4487.82 1031
4488.46 1096
4489.09 943
4489.72 1014
4490.35 1127
4490.98 1010
4491.62 1096
4492.25 1032
4492.88 1049
4493.51 1012
4494.14 1035
4494.78 991
4495.41 1087
4496.04 1057
4496.67 980
4497.31 1091
4497.94 998
4498.57 1160
4499.20 1252
4499.84 1135
4500.47 1118
4501.10 1212
4501.73 1239
4502.37 1289
4503.00 1346
4503.63 1228
4504.27 1200
4504.90 1396
4505.53 1331
4506.16 1230
4506.80 1207
4507.43 1202
4508.06 1136
4508.70 1048
4509.33 1196
4509.96 1146
4510.60 1140
4511.23 1118
4511.86 1083
4512.50 1010
4513.13 1125
4513.76 1062
4514.40 1052
4515.03 1099
4515.66 1112
4516.30 1142
4516.93 1082
4517.57 970
4518.20 999
4518.83 1122
4519.47 1058
4520.10 991
4520.74 976
4521.37 1090
4522.00 977
4522.64 1034
4523.27 1006
4523.91 1016
4524.54 920
4525.18 1045
4525.81 1110
4526.44 1162
4527.08 1192
4527.71 1299
4528.35 1374
4528.98 1375
4529.62 1432
4530.25 1767
4530.89 1957
4531.52 1953
4532.16 2145
4532.79 2212
4533.43 2192
4534.06 2330
4534.70 2394
4535.33 2405
4535.97 2275
4536.60 2017
4537.24 1899
4537.87 1667
4538.51 1375
4539.14 1310
4539.78 1210
4540.41 1233
4541.05 1217
4541.68 1160
4542.32 1082
4542.96 1127
4543.59 1025
4544.23 996
4544.86 1003
4545.50 1024
4546.13 1116
4546.77 1124
4547.41 1171
4548.04 1160
4548.68 1171
4549.31 1179
4549.95 1138
4550.59 1217
4551.22 1064
4551.86 1096
4552.50 1170
4553.13 1074
4553.77 1128
4554.40 1157
4555.04 1093
4555.68 1090
4556.31 1049
4556.95 1084
4557.59 1067
4558.22 1171
4558.86 1234
4559.50 1092
4560.13 1022
4560.77 983
4561.41 900
4562.04 1057
4562.68 1007
4563.32 1045
4563.96 1041
4564.59 1087
4565.23 1068
4565.87 1053
4566.50 908
4567.14 1026
4567.78 1051
4568.42 1086
4569.05 1116
4569.69 1124
4570.33 1142
4570.97 1120
4571.60 1108
4572.24 1091
4572.88 1135
4573.52 1032
4574.16 1068
4574.79 1090
4575.43 1122
4576.07 1022
4576.71 1022
4577.34 952
4577.98 949
4578.62 916
4579.26 997
4579.90 1043
4580.54 1086
4581.17 1080
4581.81 1072
4582.45 1049
4583.09 1071
4583.73 1011
4584.37 986
4585.00 1017
4585.64 1003
4586.28 1125
4586.92 1098
4587.56 1189
4588.20 1196
4588.84 1244
4589.48 1178
4590.11 1187
4590.75 1359
4591.39 1121
4592.03 1184
4592.67 1199
4593.31 1259
4593.95 1172
4594.59 1157
4595.23 1146
4595.87 981
4596.51 1105
4597.15 1113
4597.79 1235
4598.42 1062
4599.06 1122
4599.70 1050
4600.34 1061
4600.98 1097
4601.62 1116
4602.26 1115
4602.90 1270
4603.54 1228
4604.18 1182
4604.82 1162
4605.46 1254
4606.10 1266
4606.74 1253
4607.38 1109
4608.02 1206
4608.66 1265
4609.30 1165
4609.94 1190
4610.58 1287
4611.22 1224
4611.86 1280
4612.50 1336
4613.15 1181
4613.79 1209
4614.43 1090
4615.07 1139
4615.71 1130
4616.35 1083
4616.99 1016
4617.63 1041
4618.27 1043
4618.91 957
4619.55 959
4620.19 941
4620.83 1051
4621.48 1117
4622.12 1165
4622.76 1013
4623.40 1044
4624.04 924
4624.68 922
4625.32 1083
4625.96 1109
4626.61 1022
4627.25 1053
4627.89 1097
4628.53 921
4629.17 936
4629.81 1060
4630.46 1140
4631.10 1002
4631.74 1145
4632.38 1054
4633.02 1081
4633.66 1082
4634.31 1114
4634.95 1121
4635.59 1110
4636.23 1045
4636.88 1110
4637.52 1113
4638.16 1239
4638.80 1247
4639.44 1242
4640.09 1163
4640.73 1264
4641.37 1230
4642.01 1281
4642.66 1175
4643.30 1149
4643.94 1181
4644.58 1139
4645.23 1091
4645.87 1104
4646.51 1039
4647.16 1053
4647.80 1031
4648.44 1015
4649.08 1073
4649.73 1062
4650.37 1121
4651.01 1124
4651.66 1290
4652.30 1332
4652.94 1301
4653.59 1384
4654.23 1491
4654.87 1530
4655.52 1356
4656.16 1302
4656.80 1245
4657.45 1157
4658.09 1253
4658.74 1227
4659.38 1075
4660.02 1075
4660.67 1032
4661.31 1126
4661.95 1132
4662.60 1063
4663.24 973
4663.89 999
4664.53 1023
4665.17 1020
4665.82 1014
4666.46 941
4667.11 907
4667.75 927
4668.40 1018
4669.04 1042
4669.68 1082
4670.33 963
4670.97 1107
4671.62 973
4672.26 989
4672.91 1062
4673.55 1077
4674.20 1135
4674.84 1069
4675.49 1032
4676.13 1041
4676.78 1046
4677.42 1003
4678.07 1091
4678.71 987
4679.36 1090
4680.00 1125
4680.65 1097
4681.29 1054
4681.94 997
4682.58 986
4683.23 967
4683.87 1037
4684.52 1010
4685.16 968
4685.81 1025
4686.46 1163
4687.10 985
4687.75 1006
4688.39 1014
4689.04 1041
4689.68 1066
4690.33 1083
4690.98 1003
4691.62 898
4692.27 963
4692.91 960
4693.56 1008
4694.21 1022
4694.85 1053
4695.50 1216
4696.15 1209
4696.79 1100
4697.44 1085
4698.08 1194
4698.73 1266
4699.38 1276
4700.02 1311
4700.67 1293
4701.32 1255
4701.96 1272
4702.61 1186
4703.26 1174
4703.90 1222
4704.55 1137
4705.20 1143
4705.84 1181
4706.49 1115
4707.14 1137
4707.79 1033
4708.43 1146
4709.08 1002
4709.73 1040
4710.37 1097
4711.02 957
4711.67 962
4712.32 1035
4712.96 1048
4713.61 947
4714.26 938
4714.91 952
4715.55 991
4716.20 991
4716.85 958
4717.50 975
4718.14 966
4718.79 969
4719.44 1056
4720.09 1079
4720.74 1063
4721.38 993
4722.03 1060
4722.68 1095
4723.33 1002
4723.98 996
4724.62 1115
4725.27 1090
4725.92 1158
4726.57 1082
4727.22 1091
4727.87 1132
4728.52 1056
4729.16 1054
4729.81 1009
4730.46 1033
4731.11 1101
4731.76 1016
4732.41 951
4733.06 877
4733.70 885
4734.35 970
4735.00 991
4735.65 966
4736.30 891
4736.95 896
4737.60 928
4738.25 950
4738.90 969
4739.55 984
4740.20 927
4740.84 1014
4741.49 1046
4742.14 1005
4742.79 1121
4743.44 1072
4744.09 1004
4744.74 1040
4745.39 1031
4746.04 1085
4746.69 1033
4747.34 1079
4747.99 1025
4748.64 1012
4749.29 1007
4749.94 1038
4750.59 1026
4751.24 1029
4751.89 1097
4752.54 1123
4753.19 1273
4753.84 1190
4754.49 1170
4755.14 1253
4755.79 1260
4756.44 1233
4757.09 1104
4757.74 1046
4758.39 1104
4759.04 1148
4759.70 1127
4760.35 1141
4761.00 1039
4761.65 1008
4762.30 1068
4762.95 1048
4763.60 1152
4764.25 1238
4764.90 1262
4765.55 1201
4766.20 1312
4766.86 1392
4767.51 1378
4768.16 1418
4768.81 1486
4769.46 1365
4770.11 1225
4770.76 1227
4771.41 1163
4772.07 1021
4772.72 1162
4773.37 948
4774.02 991
4774.67 1080
4775.32 1126
4775.98 1056
4776.63 1073
4777.28 998
4777.93 1092
4778.58 1057
4779.24 1097
4779.89 1170
4780.54 1208
4781.19 1165
4781.84 1251
4782.50 1275
4783.15 1239
4783.80 1182
4784.45 1115
4785.10 963
4785.76 1064
4786.41 1157
4787.06 1139
4787.71 1032
4788.37 983
4789.02 1077
4789.67 1027
4790.33 1122
4790.98 985
4791.63 1075
4792.28 1067
4792.94 1008
4793.59 1036
4794.24 1055
4794.90 991
4795.55 997
4796.20 912
4796.86 947
4797.51 1036
4798.16 996
4798.81 1041
4799.47 1087
4800.12 1007
4800.78 1046
4801.43 996
4802.08 979
4802.74 1027
4803.39 960
4804.04 1020
4804.70 1013
4805.35 978
4806.00 1082
4806.66 986
4807.31 879
4807.97 980
4808.62 1004
4809.27 963
4809.93 983
4810.58 1043
4811.24 967
4811.89 962
4812.54 889
4813.20 948
4813.85 936
4814.51 1009
4815.16 970
4815.82 962
4816.47 995
4817.13 986
4817.78 943
4818.44 1057
4819.09 973
4819.74 1039
4820.40 1101
4821.05 1095
4821.71 1076
4822.36 1154
4823.02 1179
4823.67 1255
4824.33 1243
4824.98 1213
4825.64 1331
4826.29 1379
4826.95 1350
4827.60 1366
4828.26 1416
4828.92 1392
4829.57 1282
4830.23 1198
4830.88 1251
4831.54 1111
4832.19 1165
4832.85 1225
4833.50 1223
4834.16 1233
4834.82 1291
4835.47 1347
4836.13 1379
4836.78 1384
4837.44 1561
4838.10 1575
4838.75 1644
4839.41 1648
4840.06 1656
4840.72 1531
4841.38 1455
4842.03 1508
4842.69 1549
4843.34 1380
4844.00 1385
4844.66 1333
4845.31 1217
4845.97 1350
4846.63 1341
4847.28 1395
4847.94 1406
4848.60 1289
4849.25 1440
4849.91 1469
4850.57 1444
4851.22 1517
4851.88 1539
4852.54 1513
4853.20 1524
4853.85 1468
4854.51 1454
4855.17 1511
4855.82 1406
4856.48 1544
4857.14 1518
4857.80 1356
4858.45 1439
4859.11 1383
4859.77 1541
4860.43 1372
4861.08 1405
4861.74 1496
4862.40 1482
4863.06 1524
4863.71 1416
4864.37 1314
4865.03 1346
4865.69 1428
4866.34 1436
4867.00 1414
4867.66 1477
4868.32 1388
4868.98 1473
4869.63 1386
4870.29 1390
4870.95 1318
4871.61 1287
4872.27 1243
4872.93 1303
4873.58 1415
4874.24 1440
4874.90 1409
4875.56 1389
4876.22 1361
4876.88 1342
4877.54 1342
4878.19 1451
4878.85 1324
4879.51 1339
4880.17 1400
4880.83 1336
4881.49 1439
4882.15 1544
4882.81 1288
4883.47 1279
4884.13 1202
4884.78 1204
4885.44 1238
4886.10 1269
4886.76 1233
4887.42 1092
4888.08 1121
4888.74 1130
4889.40 1208
4890.06 1346
4890.72 1300
4891.38 1233
4892.04 1215
4892.70 1336
4893.36 1318
4894.02 1198
4894.68 1224
4895.34 1185
4896.00 1236
4896.66 1244
4897.32 1212
4897.98 1274
4898.64 1187
4899.30 1112
4899.96 1221
4900.62 1140
4901.28 1174
4901.94 1122
4902.60 1129
4903.26 1132
4903.92 1164
4904.58 1022
4905.24 1023
4905.90 1063
4906.56 1089
4907.22 1057
4907.88 1014
4908.54 977
4909.20 1061
4909.87 1097
4910.53 963
4911.19 1028
4911.85 1031
4912.51 972
4913.17 1069
4913.83 1161
4914.49 1034
4915.15 960
4915.81 967
4916.48 939
4917.14 968
4917.80 1044
4918.46 911
4919.12 915
4919.78 1021
4920.44 920
4921.11 904
4921.77 949
4922.43 1074
4923.09 987
4923.75 912
4924.41 868
4925.08 1034
4925.74 1079
4926.40 1160
4927.06 1023
4927.72 1074
4928.39 1182
4929.05 1093
4929.71 1130
4930.37 1080
4931.04 1131
4931.70 1126
4932.36 1136
4933.02 1073
4933.69 1086
4934.35 1098
4935.01 1001
4935.67 1113
4936.34 1212
4937.00 1198
4937.66 1092
4938.32 1118
4938.99 1002
4939.65 1077
4940.31 1024
4940.98 975
4941.64 1031
4942.30 1058
4942.96 1030
4943.63 985
4944.29 929
4944.95 1046
4945.62 1086
4946.28 1046
4946.94 1028
4947.61 1075
4948.27 983
4948.93 1025
4949.60 1010
4950.26 1002
4950.92 1037
4951.59 899
4952.25 915
4952.92 808
4953.58 917
4954.24 953
4954.91 847
4955.57 868
4956.24 981
4956.90 997
4957.56 959
4958.23 924
4958.89 925
4959.56 993
4960.22 975
4960.88 1024
4961.55 981
4962.21 995
4962.88 1016
4963.54 1086
4964.21 1162
4964.87 1064
4965.54 1126
4966.20 1104
4966.86 1108
4967.53 1143
4968.19 1073
4968.86 1052
4969.52 1079
4970.19 1048
4970.85 1087
4971.52 1185
4972.18 1068
4972.85 1055
4973.51 947
4974.18 937
4974.84 1010
4975.51 974
4976.17 1015
4976.84 1021
4977.51 1062
4978.17 1044
4978.84 1073
4979.50 954
4980.17 971
4980.83 998
4981.50 961
4982.16 1070
4982.83 975
4983.50 905
4984.16 957
4984.83 984
4985.49 984
4986.16 983
4986.83 971
4987.49 970
4988.16 990
4988.82 1049
4989.49 1064
4990.16 1077
4990.82 1049
4991.49 975
4992.16 941
4992.82 920
4993.49 990
4994.16 918
4994.82 896
4995.49 790
4996.15 798
4996.82 878
4997.49 993
4998.16 878
4998.82 767
4999.49 905
5000.16 860
5000.82 880
5001.49 952
5002.16 941
5002.82 898
5003.49 857
5004.16 884
5004.83 953
5005.49 970
5006.16 919
5006.83 991
5007.49 917
5008.16 890
5008.83 900
5009.50 962
5010.16 1029
5010.83 943
5011.50 871
5012.17 935
5012.84 931
5013.50 926
5014.17 986
5014.84 897
5015.51 941
5016.17 976
5016.84 1001
5017.51 910
5018.18 988
5018.85 1064
5019.52 1097
5020.18 1179
5020.85 1336
5021.52 1358
5022.19 1405
5022.86 1379
5023.53 1419
5024.19 1509
5024.86 1522
5025.53 1536
5026.20 1572
5026.87 1456
5027.54 1465
5028.21 1329
5028.88 1239
5029.54 1186
5030.21 966
5030.88 954
5031.55 1044
5032.22 1002
5032.89 932
5033.56 939
5034.23 933
5034.90 909
5035.57 858
5036.24 926
5036.90 909
5037.57 965
5038.24 904
5038.91 946
5039.58 962
5040.25 910
5040.92 907
5041.59 961
5042.26 911
5042.93 923
5043.60 895
5044.27 868
5044.94 893
5045.61 882
5046.28 838
5046.95 817
5047.62 898
5048.29 981
5048.96 1027
5049.63 985
5050.30 977
5050.97 960
5051.64 1083
5052.31 1025
5052.98 887
5053.65 924
5054.32 921
5054.99 920
5055.66 1040
5056.34 994
5057.01 944
5057.68 922
5058.35 850
5059.02 902
5059.69 859
5060.36 790
5061.03 882
5061.70 861
5062.37 918
5063.04 899
5063.72 929
5064.39 927
5065.06 966
5065.73 984
5066.40 967
5067.07 945
5067.74 919
5068.42 842
5069.09 866
5069.76 865
5070.43 919
5071.10 863
5071.77 848
5072.44 817
5073.12 899
5073.79 859
5074.46 834
5075.13 940
5075.80 874
5076.48 838
5077.15 900
5077.82 912
5078.49 910
5079.16 978
5079.84 932
5080.51 884
5081.18 968
5081.85 943
5082.53 944
5083.20 836
5083.87 886
5084.54 921
5085.22 902
5085.89 748
5086.56 846
5087.23 913
5087.91 867
5088.58 888
5089.25 948
5089.93 1004
5090.60 1080
5091.27 993
5091.94 999
5092.62 987
5093.29 1128
5093.96 1046
5094.64 1194
5095.31 1231
5095.98 1091
5096.66 1181
5097.33 1060
5098.00 1019
5098.68 1067
5099.35 964
5100.02 1003
5100.70 967
5101.37 939
5102.04 952
5102.72 890
5103.39 901
5104.07 907
5104.74 984
5105.41 1125
5106.09 1029
5106.76 946
5107.44 936
5108.11 975
5108.78 1109
5109.46 977
5110.13 943
5110.81 920
5111.48 881
5112.16 880
5112.83 901
5113.50 960
5114.18 901
5114.85 885
5115.53 821
5116.20 915
5116.88 898
5117.55 947
5118.23 979
5118.90 990
5119.58 998
5120.25 962
5120.93 1088
5121.60 1139
5122.28 1147
5122.95 993
5123.63 962
5124.30 906
5124.98 948
5125.65 894
5126.33 876
5127.00 900
5127.68 960
5128.35 842
5129.03 941
5129.70 1037
5130.38 875
5131.06 862
5131.73 934
5132.41 915
5133.08 885
5133.76 899
5134.43 984
5135.11 964
5135.79 1004
5136.46 1029
5137.14 931
5137.81 930
5138.49 927
5139.17 972
5139.84 863
5140.52 931
5141.20 991
5141.87 932
5142.55 944
5143.22 863
5143.90 921
5144.58 969
5145.25 893
5145.93 826
5146.61 920
5147.28 914
5147.96 846
5148.64 828
5149.31 910
5149.99 897
5150.67 825
5151.34 860
5152.02 833
5152.70 755
5153.38 831
5154.05 821
5154.73 813
5155.41 767
5156.08 821
5156.76 847
5157.44 896
5158.12 823
5158.79 872
5159.47 868
5160.15 911
5160.83 776
5161.50 810
5162.18 813
5162.86 813
5163.54 831
5164.22 876
5164.89 766
5165.57 773
5166.25 810
5166.93 966
5167.61 951
5168.28 961
5168.96 994
5169.64 907
5170.32 934
5171.00 844
5171.67 826
5172.35 872
5173.03 911
5173.71 873
5174.39 742
5175.07 694
5175.74 754
5176.42 812
5177.10 731
5177.78 827
5178.46 868
5179.14 896
5179.82 939
5180.50 925
5181.17 871
5181.85 813
5182.53 817
5183.21 849
5183.89 797
5184.57 813
5185.25 835
5185.93 806
5186.61 784
5187.29 790
5187.97 803
5188.65 791
5189.33 785
5190.00 813
5190.68 783
5191.36 739
5192.04 756
5192.72 796
5193.40 790
5194.08 753
5194.76 845
5195.44 820
5196.12 751
5196.80 789
5197.48 856
5198.16 761
5198.84 832
5199.52 711
5200.20 743
5200.88 860
5201.56 801
5202.24 838
5202.92 816
5203.60 840
5204.28 893
5204.96 898
5205.65 838
5206.33 852
5207.01 879
5207.69 948
5208.37 906
5209.05 941
5209.73 895
5210.41 1055
5211.09 1080
5211.77 1010
5212.45 1132
5213.13 1093
5213.82 1034
5214.50 1030
5215.18 994
5215.86 949
5216.54 992
5217.22 924
5217.90 972
5218.58 936
5219.27 908
5219.95 898
5220.63 852
5221.31 946
5221.99 1059
5222.67 1009
5223.35 886
5224.04 952
5224.72 947
5225.40 845
5226.08 869
5226.76 825
5227.45 876
5228.13 905
5228.81 880
5229.49 873
5230.17 815
5230.86 869
5231.54 857
5232.22 952
5232.90 898
5233.58 891
5234.27 954
5234.95 877
5235.63 887
5236.31 828
5237.00 831
5237.68 810
5238.36 891
5239.05 1034
5239.73 1026
5240.41 954
5241.09 918
5241.78 896
5242.46 883
5243.14 806
5243.83 939
5244.51 906
5245.19 894
5245.87 882
5246.56 871
5247.24 943
5247.92 958
5248.61 963
5249.29 900
5249.97 839
5250.66 839
5251.34 957
5252.03 1057
5252.71 992
5253.39 960
5254.08 962
5254.76 904
5255.44 928
5256.13 951
5256.81 887
5257.50 819
5258.18 832
5258.86 867
5259.55 902
5260.23 921
5260.92 836
5261.60 937
5262.28 911
5262.97 1035
5263.65 1123
5264.34 954
5265.02 977
5265.71 1060
5266.39 1004
5267.07 962
5267.76 965
5268.44 1051
5269.13 1023
5269.81 953
5270.50 952
5271.18 901
5271.87 1011
5272.55 1040
5273.24 817
5273.92 785
5274.61 822
5275.29 960
5275.98 983
5276.66 920
5277.35 973
5278.03 917
5278.72 1039
5279.40 1040
5280.09 1017
5280.77 1125
5281.46 1091
5282.15 1066
5282.83 1174
5283.52 1169
5284.20 1111
5284.89 1061
5285.57 1125
5286.26 1054
5286.95 1051
5287.63 1035
5288.32 951
5289.00 944
5289.69 916
5290.38 932
5291.06 919
5291.75 924
5292.43 896
5293.12 1029
5293.81 894
5294.49 835
5295.18 859
5295.87 955
5296.55 971
5297.24 947
5297.92 866
5298.61 896
5299.30 948
5299.98 1023
5300.67 919
5301.36 885
5302.04 934
5302.73 964
5303.42 964
5304.11 873
5304.79 930
5305.48 950
5306.17 922
5306.85 901
5307.54 922
5308.23 972
5308.92 969
5309.60 1049
5310.29 1047
5310.98 971
5311.66 991
5312.35 894
5313.04 1140
5313.73 1014
5314.41 993
5315.10 987
5315.79 1017
5316.48 1044
5317.17 1058
5317.85 1023
5318.54 1032
5319.23 1033
5319.92 1050
5320.61 1014
5321.29 1042
5321.98 1108
5322.67 1267
5323.36 1102
5324.05 1173
5324.73 1055
5325.42 1037
5326.11 1032
5326.80 948
5327.49 931
5328.18 925
5328.87 977
5329.55 949
5330.24 930
5330.93 987
5331.62 1149
5332.31 1025
5333.00 1089
5333.69 939
5334.38 862
5335.06 1077
5335.75 1115
5336.44 1068
5337.13 1083
5337.82 1058
5338.51 1019
5339.20 1055
5339.89 1066
5340.58 1040
5341.27 1064
5341.96 1132
5342.65 1001
5343.33 1114
5344.02 1152
5344.71 1170
5345.40 1201
5346.09 1234
5346.78 1228
5347.47 1157
5348.16 1254
5348.85 1254
5349.54 1413
5350.23 1569
5350.92 1672
5351.61 1666
5352.30 1820
5352.99 1979
5353.68 2026
5354.37 1835
5355.06 1790
5355.75 1630
5356.44 1604
5357.13 1366
5357.82 1179
5358.51 1240
5359.21 1212
5359.90 1040
5360.59 977
5361.28 970
5361.97 1009
5362.66 968
5363.35 967
5364.04 915
5364.73 973
5365.42 1024
5366.11 960
5366.80 971
5367.49 906
5368.19 919
5368.88 848
5369.57 938
5370.26 887
5370.95 818
5371.64 857
5372.33 967
5373.02 928
5373.72 905
5374.41 893
5375.10 877
5375.79 930
5376.48 916
5377.17 806
5377.87 846
5378.56 941
5379.25 885
5379.94 885
5380.63 898
5381.33 858
5382.02 897
5382.71 879
5383.40 877
5384.09 804
5384.79 795
5385.48 803
5386.17 873
5386.86 893
5387.55 903
5388.25 930
5388.94 996
5389.63 963
5390.32 1007
5391.02 927
5391.71 999
5392.40 885
5393.09 885
5393.79 1001
5394.48 972
5395.17 990
5395.87 891
5396.56 933
5397.25 903
5397.95 836
5398.64 873
5399.33 933
5400.02 828
5400.72 817
5401.41 778
5402.10 892
5402.80 869
5403.49 814
5404.18 888
5404.88 881
5405.57 948
5406.26 863
5406.96 822
5407.65 856
5408.35 941
5409.04 932
5409.73 855
5410.43 850
5411.12 841
5411.81 920
5412.51 948
5413.20 999
5413.90 940
5414.59 834
5415.28 862
5415.98 893
5416.67 958
5417.37 867
5418.06 820
5418.76 870
5419.45 801
5420.14 893
5420.84 855
5421.53 928
5422.23 815
5422.92 854
5423.62 929
5424.31 873
5425.01 919
5425.70 1015
5426.40 990
5427.09 982
5427.79 891
5428.48 815
5429.18 911
5429.87 776
5430.57 793
5431.26 926
5431.96 970
5432.65 885
5433.35 913
5434.04 878
5434.74 1010
5435.43 969
5436.13 959
5436.82 833
5437.52 866
5438.22 941
5438.91 956
5439.61 1052
5440.30 977
5441.00 959
5441.69 876
5442.39 965
5443.09 1062
5443.78 930
5444.48 950
5445.17 1014
5445.87 1075
5446.57 1138
5447.26 1145
5447.96 1230
5448.66 1129
5449.35 1255
5450.05 1188
5450.74 1274
5451.44 1240
5452.14 1095
5452.83 1196
5453.53 1181
5454.23 1084
5454.92 1064
5455.62 1043
5456.32 1041
5457.01 958
5457.71 1001
5458.41 950
5459.10 963
5459.80 1042
5460.50 1048
5461.20 929
5461.89 971
5462.59 973
5463.29 1053
5463.98 1011
5464.68 1116
5465.38 1210
5466.08 1117
5466.77 1151
5467.47 1138
5468.17 1160
5468.87 1091
5469.56 1121
5470.26 1138
5470.96 1142
5471.66 1131
5472.35 1062
5473.05 1230
5473.75 1193
5474.45 1250
5475.15 1200
5475.84 1176
5476.54 1189
5477.24 1310
5477.94 1333
5478.64 1391
5479.34 1329
5480.03 1455
5480.73 1537
5481.43 1673
5482.13 1755
5482.83 1769
5483.53 1609
5484.22 1706
5484.92 1492
5485.62 1437
5486.32 1406
5487.02 1440
5487.72 1420
5488.42 1365
5489.11 1241
5489.81 1331
5490.51 1375
5491.21 1262
5491.91 1336
5492.61 1315
5493.31 1235
5494.01 1293
5494.71 1285
5495.41 1350
5496.11 1394
5496.81 1410
5497.50 1564
5498.20 1678
5498.90 1748
5499.60 1904
5500.30 2047
5501.00 2249
5501.70 2367
5502.40 2561
5503.10 2572
5503.80 2644
5504.50 2391
5505.20 2383
5505.90 2231
5506.60 1846
5507.30 1803
5508.00 1611
5508.70 1561
5509.40 1486
5510.10 1477
5510.80 1335
5511.50 1412
5512.20 1454
5512.90 1440
5513.60 1355
5514.30 1412
5515.00 1387
5515.70 1265
5516.40 1291
5517.11 1340
5517.81 1363
5518.51 1252
5519.21 1252
5519.91 1263
5520.61 1154
5521.31 998
5522.01 1082
5522.71 1138
5523.41 1051
5524.11 1131
5524.82 1024
5525.52 1089
5526.22 1144
5526.92 1186
5527.62 1014
5528.32 997
5529.02 1152
5529.72 936
5530.43 1043
5531.13 1074
5531.83 994
5532.53 1007
5533.23 997
5533.93 982
5534.64 921
5535.34 1007
5536.04 908
5536.74 908
5537.44 739
5538.15 900
5538.85 943
5539.55 899
5540.25 841
5540.95 863
5541.66 946
5542.36 967
5543.06 870
5543.76 898
5544.47 970
5545.17 1020
5545.87 972
5546.57 989
5547.28 995
5547.98 923
5548.68 984
5549.38 1047
5550.09 974
5550.79 910
5551.49 896
5552.19 920
5552.90 895
5553.60 875
5554.30 910
5555.01 934
5555.71 896
5556.41 891
5557.12 841
5557.82 885
5558.52 889
5559.23 856
5559.93 925
5560.63 870
5561.34 837
5562.04 808
5562.74 856
5563.45 836
5564.15 809
5564.85 856
5565.56 965
5566.26 920
5566.96 905
5567.67 795
5568.37 959
5569.08 912
5569.78 892
5570.48 853
5571.19 994
5571.89 921
5572.60 937
5573.30 846
5574.01 891
5574.71 935
5575.41 932
5576.12 879
5576.82 940
5577.53 956
5578.23 985
5578.94 1041
5579.64 916
5580.35 882
5581.05 838
5581.76 876
5582.46 933
5583.16 905
5583.87 801
5584.57 764
5585.28 954
5585.98 894
5586.69 853
5587.39 932
5588.10 929
5588.81 874
5589.51 824
5590.22 791
5590.92 704
5591.63 743
5592.33 871
5593.04 860
5593.74 750
5594.45 764
5595.15 805
5595.86 813
5596.57 902
5597.27 784
5597.98 770
5598.68 831
5599.39 838
5600.09 752
5600.80 773
5601.51 805
5602.21 874
5602.92 822
5603.62 750
5604.33 741
5605.04 865
5605.74 847
5606.45 760
5607.16 799
5607.86 812
5608.57 860
5609.27 748
5609.98 792
5610.69 818
5611.39 822
5612.10 845
5612.81 828
5613.51 843
5614.22 896
5614.93 845
5615.64 856
5616.34 836
5617.05 868
5617.76 844
5618.46 826
5619.17 787
5619.88 764
5620.58 871
5621.29 817
5622.00 757
5622.71 794
5623.41 761
5624.12 887
5624.83 894
5625.54 805
5626.24 727
5626.95 791
5627.66 805
5628.37 844
5629.07 738
5629.78 669
5630.49 852
5631.20 800
5631.91 779
5632.61 857
5633.32 850
5634.03 845
5634.74 845
5635.45 849
5636.15 864
5636.86 835
5637.57 868
5638.28 903
5638.99 848
5639.70 831
5640.40 904
5641.11 947
5641.82 898
5642.53 879
5643.24 914
5643.95 919
5644.66 874
5645.36 879
5646.07 891
5646.78 879
5647.49 799
5648.20 761
5648.91 795
5649.62 834
5650.33 865
5651.04 882
5651.75 847
5652.45 908
5653.16 929
5653.87 820
5654.58 934
5655.29 892
5656.00 869
5656.71 842
5657.42 831
5658.13 923
5658.84 918
5659.55 969
5660.26 944
5660.97 907
5661.68 935
5662.39 879
5663.10 933
5663.81 869
5664.52 871
5665.23 923
5665.94 866
5666.65 832
5667.36 838
5668.07 977
5668.78 926
5669.49 925
5670.20 924
5670.91 967
5671.62 1035
5672.33 1051
5673.04 1079
5673.75 1072
5674.46 1029
5675.17 1019
5675.88 1078
5676.59 999
5677.31 921
5678.02 918
5678.73 917
5679.44 911
5680.15 853
5680.86 949
5681.57 927
5682.28 928
5682.99 1065
5683.70 1052
5684.42 955
5685.13 823
5685.84 865
5686.55 928
5687.26 875
5687.97 875
5688.68 982
5689.39 983
5690.11 841
5690.82 936
5691.53 873
5692.24 860
5692.95 827
5693.67 868
5694.38 822
5695.09 816
5695.80 883
5696.51 860
5697.22 855
5697.94 808
5698.65 813
5699.36 822
5700.07 851
5700.79 878
5701.50 741
5702.21 832
5702.92 826
5703.63 855
5704.35 886
5705.06 866
5705.77 794
5706.48 762
5707.20 774
5707.91 751
5708.62 833
5709.34 771
5710.05 713
5710.76 813
5711.47 799
5712.19 826
5712.90 793
5713.61 766
5714.33 888
5715.04 849
5715.75 837
5716.47 819
5717.18 731
5717.89 743
5718.61 747
5719.32 814
5720.03 829
5720.75 806
5721.46 787
5722.17 718
5722.89 790
5723.60 781
5724.31 824
5725.03 847
5725.74 804
5726.46 862
5727.17 960
5727.88 950
5728.60 1005
5729.31 1044
5730.03 1056
5730.74 1077
5731.45 1041
5732.17 1023
5732.88 1038
5733.60 1059
5734.31 1012
5735.03 990
5735.74 953
5736.45 973
5737.17 836
5737.88 746
5738.60 872
5739.31 859
5740.03 754
5740.74 857
5741.46 960
5742.17 852
5742.89 833
5743.60 882
5744.32 928
5745.03 833
5745.75 835
5746.46 843
5747.18 968
5747.89 902
5748.61 888
5749.32 848
5750.04 878
5750.75 864
5751.47 824
5752.18 916
5752.90 991
5753.62 999
5754.33 1149
5755.05 1116
5755.76 1194
5756.48 1151
5757.19 1125
5757.91 1125
5758.63 1041
5759.34 1080
5760.06 1084
5760.77 908
5761.49 933
5762.21 913
5762.92 907
5763.64 915
5764.35 919
5765.07 930
5765.79 831
5766.50 882
5767.22 931
5767.94 901
5768.65 816
5769.37 854
5770.08 949
5770.80 978
5771.52 898
5772.23 934
5772.95 947
5773.67 946
5774.39 984
5775.10 891
5775.82 1048
5776.54 983
5777.25 949
5777.97 985
5778.69 982
5779.40 1026
5780.12 1009
5780.84 940
5781.56 1021
5782.27 1013
5782.99 1031
5783.71 986
5784.43 949
5785.14 1052
5785.86 1010
5786.58 1065
5787.30 1111
5788.01 1083
5788.73 1170
5789.45 1145
5790.17 1069
5790.88 1160
5791.60 1251
5792.32 1269
5793.04 1256
5793.76 1348
5794.47 1242
5795.19 1281
5795.91 1314
5796.63 1605
5797.35 1804
5798.07 2000
5798.78 2414
5799.50 2849
5800.22 3081
5800.94 3193
5801.66 3740
5802.38 3758
5803.10 3692
5803.81 3706
5804.53 3463
5805.25 3078
5805.97 2778
5806.69 2290
5807.41 1983
5808.13 1812
5808.85 1751
5809.56 1647
5810.28 1628
5811.00 1641
5811.72 1567
5812.44 1560
5813.16 1512
5813.88 1368
5814.60 1478
5815.32 1486
5816.04 1410
5816.76 1511
5817.48 1449
5818.20 1466
5818.92 1337
5819.64 1433
5820.36 1289
5821.08 1273
5821.80 1368
5822.51 1323
5823.23 1249
5823.95 1205
5824.67 1332
5825.39 1258
5826.11 1116
5826.83 1191
5827.55 1159
5828.28 1160
5829.00 1186
5829.72 1156
5830.44 1127
5831.16 1074
5831.88 1080
5832.60 1006
5833.32 1141
5834.04 1090
5834.76 1064
5835.48 1050
5836.20 970
5836.92 1057
5837.64 1040
5838.36 1058
5839.08 1017
5839.80 1024
5840.53 957
5841.25 1003
5841.97 974
5842.69 1007
5843.41 1036
5844.13 1028
5844.85 938
5845.57 988
5846.29 1037
5847.02 1014
5847.74 952
5848.46 951
5849.18 910
5849.90 951
5850.62 947
5851.34 1010
5852.07 936
5852.79 968
5853.51 1073
5854.23 1017
5854.95 962
5855.68 974
5856.40 967
5857.12 1002
5857.84 999
5858.56 904
5859.29 931
5860.01 932
5860.73 939
5861.45 979
5862.17 889
5862.90 978
5863.62 881
5864.34 898
5865.06 818
5865.79 919
5866.51 837
5867.23 930
5867.95 938
5868.68 917
5869.40 931
5870.12 949
5870.84 893
5871.57 871
5872.29 911
5873.01 997
5873.74 1022
5874.46 956
5875.18 879
5875.91 894
5876.63 885
5877.35 958
5878.08 1050
5878.80 930
5879.52 1011
5880.25 1009
5880.97 896
5881.69 899
5882.42 899
5883.14 932
5883.86 1008
5884.59 956
5885.31 886
5886.03 899
5886.76 893
5887.48 947
5888.21 960
5888.93 881
5889.65 949
5890.38 947
5891.10 922
5891.83 959
5892.55 939
5893.27 909
5894.00 893
5894.72 820
5895.45 823
5896.17 825
5896.90 830
5897.62 837
5898.35 881
5899.07 897
5899.79 873
5900.52 913
5901.24 903
5901.97 900
5902.69 873
5903.42 840
5904.14 872
5904.87 873
5905.59 853
5906.32 803
5907.04 817
5907.77 865
5908.49 951
5909.22 964
5909.94 811
5910.67 744
5911.39 772
5912.12 908
5912.84 881
5913.57 813
5914.30 811
5915.02 820
5915.75 870
5916.47 880
5917.20 849
5917.92 985
5918.65 933
5919.38 840
5920.10 883
5920.83 884
5921.55 864
5922.28 856
5923.01 908
5923.73 881
5924.46 893
5925.18 886
5925.91 899
5926.64 917
5927.36 988
5928.09 894
5928.81 896
5929.54 870
5930.27 877
5930.99 942
5931.72 950
5932.45 942
5933.17 1026
5933.90 1061
5934.63 984
5935.35 932
5936.08 1036
5936.81 985
5937.53 986
5938.26 1036
5938.99 988
5939.72 1079
5940.44 1067
5941.17 1035
5941.90 1118
5942.62 1187
5943.35 1227
5944.08 1233
5944.81 1170
5945.53 1128
5946.26 1108
5946.99 1194
5947.72 1276
5948.44 1203
5949.17 1236
5949.90 1270
5950.63 1267
5951.35 1275
5952.08 1408
5952.81 1360
5953.54 1360
5954.27 1492
5954.99 1397
5955.72 1521
5956.45 1548
5957.18 1381
5957.91 1340
5958.64 1382
5959.36 1500
5960.09 1459
5960.82 1443
5961.55 1467
5962.28 1378
5963.01 1355
5963.73 1460
5964.46 1485
5965.19 1669
5965.92 1776
5966.65 1798
5967.38 1939
5968.11 1971
5968.83 2199
5969.56 2321
5970.29 1919
5971.02 1891
5971.75 1822
5972.48 1718
5973.21 1689
5973.94 1619
5974.67 1566
5975.40 1606
5976.13 1627
5976.86 1617
5977.58 1598
5978.31 1521
5979.04 1607
5979.77 1595
5980.50 1595
5981.23 1676
5981.96 1463
5982.69 1503
5983.42 1579
5984.15 1651
5984.88 1626
5985.61 1631
5986.34 1534
5987.07 1692
5987.80 1761
5988.53 1771
5989.26 1672
5989.99 1685
5990.72 1710
5991.45 1662
5992.18 1639
5992.91 1635
5993.64 1742
5994.37 1731
5995.10 1663
5995.83 1561
5996.56 1585
5997.29 1617
5998.03 1726
5998.76 1805
5999.49 1710
6000.22 1567
6000.95 1547
6001.68 1584
6002.41 1560
6003.14 1412
6003.87 1568
6004.60 1550
6005.33 1517
6006.07 1574
6006.80 1714
6007.53 1859
6008.26 1902
6008.99 2080
6009.72 2278
6010.45 2479
6011.18 2587
6011.92 3001
6012.65 3062
6013.38 3131
6014.11 3112
6014.84 3005
6015.57 2891
6016.31 2546
6017.04 2596
6017.77 2356
6018.50 2138
6019.23 2150
6019.96 1908
6020.70 1814
6021.43 1647
6022.16 1521
6022.89 1421
6023.63 1440
6024.36 1478
6025.09 1530
6025.82 1547
6026.55 1523
6027.29 1481
6028.02 1450
6028.75 1479
6029.48 1536
6030.22 1463
6030.95 1470
6031.68 1299
6032.42 1317
6033.15 1368
6033.88 1411
6034.61 1374
6035.35 1454
6036.08 1457
6036.81 1390
6037.55 1313
6038.28 1339
6039.01 1374
6039.74 1338
6040.48 1442
6041.21 1413
6041.94 1481
6042.68 1494
6043.41 1380
6044.14 1531
6044.88 1569
6045.61 1501
6046.35 1424
6047.08 1491
6047.81 1554
6048.55 1494
6049.28 1510
6050.01 1618
6050.75 1623
6051.48 1724
6052.22 1803
6052.95 1760
6053.68 1730
6054.42 1646
6055.15 1589
6055.89 1682
6056.62 1770
6057.35 1632
6058.09 1468
6058.82 1558
6059.56 1635
6060.29 1565
6061.03 1448
6061.76 1378
6062.50 1473
6063.23 1443
6063.96 1554
6064.70 1431
6065.43 1458
6066.17 1495
6066.90 1484
6067.64 1445
6068.37 1332
6069.11 1342
6069.84 1357
6070.58 1373
6071.31 1374
6072.05 1332
6072.78 1320
6073.52 1345
6074.25 1307
6074.99 1299
6075.72 1242
6076.46 1271
6077.20 1212
6077.93 1315
6078.67 1280
6079.40 1157
6080.14 1184
6080.87 1212
6081.61 1205
6082.35 1212
6083.08 1153
6083.82 1234
6084.55 1264
6085.29 1252
6086.02 1241
6086.76 1276
6087.50 1262
6088.23 1268
6088.97 1195
6089.71 1313
6090.44 1291
6091.18 1388
6091.91 1407
6092.65 1354
6093.39 1385
6094.12 1393
6094.86 1325
6095.60 1313
6096.33 1270
6097.07 1261
6097.81 1283
6098.54 1261
6099.28 1225
6100.02 1178
6100.75 1169
6101.49 1204
6102.23 1220
6102.96 1221
6103.70 1143
6104.44 1231
6105.18 1183
6105.91 1163
6106.65 1191
6107.39 1121
6108.12 1298
6108.86 1265
6109.60 1256
6110.34 1236
6111.07 1310
6111.81 1231
6112.55 1231
6113.29 1319
6114.03 1216
6114.76 1241
6115.50 1301
6116.24 1324
6116.98 1306
6117.71 1334
6118.45 1350
6119.19 1324
6119.93 1285
6120.67 1355
6121.40 1335
6122.14 1356
6122.88 1283
6123.62 1425
6124.36 1473
6125.10 1309
6125.83 1282
6126.57 1412
6127.31 1430
6128.05 1475
6128.79 1442
6129.53 1432
6130.27 1433
6131.00 1528
6131.74 1451
6132.48 1399
6133.22 1442
6133.96 1510
6134.70 1493
6135.44 1525
6136.18 1507
6136.92 1467
6137.65 1427
6138.39 1462
6139.13 1547
6139.87 1433
6140.61 1409
6141.35 1524
6142.09 1546
6142.83 1483
6143.57 1527
6144.31 1395
6145.05 1542
6145.79 1497
6146.53 1440
6147.27 1439
6148.01 1532
6148.75 1581
6149.49 1564
6150.23 1584
6150.97 1555
6151.71 1596
6152.45 1610
6153.19 1724
6153.93 1746
6154.67 1785
6155.41 1722
6156.15 1583
6156.89 1611
6157.63 1645
6158.37 1724
6159.11 1618
6159.85 1586
6160.59 1649
6161.33 1707
6162.07 1774
6162.81 1744
6163.55 1720
6164.29 1894
6165.03 2025
6165.77 2213
6166.51 2147
6167.26 2334
6168.00 2335
6168.74 2493
6169.48 2590
6170.22 2491
6170.96 2699
6171.70 2605
6172.44 2366
6173.18 2362
6173.93 2339
6174.67 2253
6175.41 2224
6176.15 2275
6176.89 2281
6177.63 2314
6178.37 2189
6179.12 2026
6179.86 2171
6180.60 2191
6181.34 2238
6182.08 2282
6182.82 2407
6183.57 2465
6184.31 2440
6185.05 2451
6185.79 2462
6186.53 2561
6187.28 2499
6188.02 2461
6188.76 2450
6189.50 2457
6190.25 2482
6190.99 2411
6191.73 2460
6192.47 2660
6193.21 2871
6193.96 2834
6194.70 3009
6195.44 2888
6196.19 3026
6196.93 3063
6197.67 3040
6198.41 3094
6199.16 3090
6199.90 3135
6200.64 3146
6201.38 3130
6202.13 3093
6202.87 3096
6203.61 3452
6204.36 3698
6205.10 4158
6205.84 4572
6206.59 5148
6207.33 6195
6208.07 7114
6208.82 8597
6209.56 9924
6210.30 11081
6211.05 11958
6211.79 12564
6212.53 12971
6213.28 11934
6214.02 11563
6214.77 10132
6215.51 8776
6216.25 7436
6217.00 6387
6217.74 5236
6218.48 4478
6219.23 3733
6219.97 3474
6220.72 3213
6221.46 3162
6222.21 2994
6222.95 3021
6223.69 3240
6224.44 3280
6225.18 3399
6225.93 3679
6226.67 3625
6227.42 3650
6228.16 3561
6228.91 3480
6229.65 3350
6230.39 2986
6231.14 2608
6231.88 2515
6232.63 2380
6233.37 2103
6234.12 2059
6234.86 1955
6235.61 1980
6236.35 1896
6237.10 1868
6237.84 1957
6238.59 1984
6239.33 1952
6240.08 2078
6240.82 2064
6241.57 2069
6242.32 2204
6243.06 2135
6243.81 2174
6244.55 2369
6245.30 2358
6246.04 2320
6246.79 2580
6247.53 2755
6248.28 2976
6249.03 3061
6249.77 3171
6250.52 3223
6251.26 3164
6252.01 3196
6252.76 3038
6253.50 2897
6254.25 2668
6254.99 2419
6255.74 2347
6256.49 2247
6257.23 2289
6257.98 2174
6258.73 2246
6259.47 2111
6260.22 2075
6260.97 2238
6261.71 2026
6262.46 2145
6263.21 2258
6263.95 2151
6264.70 2214
6265.45 2286
6266.19 2168
6266.94 2120
6267.69 2089
6268.43 2157
6269.18 2202
6269.93 2141
6270.67 2142
6271.42 2020
6272.17 1998
6272.92 2040
6273.66 2170
6274.41 2032
6275.16 2047
6275.91 2028
6276.65 2148
6277.40 2239
6278.15 2161
6278.90 2268
6279.64 2118
6280.39 2175
6281.14 2181
6281.89 2099
6282.63 2016
6283.38 1987
6284.13 1972
6284.88 1919
6285.63 1977
6286.37 1982
6287.12 1973
6287.87 2039
6288.62 2071
6289.37 2018
6290.11 2083
6290.86 2153
6291.61 2147
6292.36 2125
6293.11 1873
6293.86 1825
6294.60 1824
6295.35 1974
6296.10 1753
6296.85 1778
6297.60 1631
6298.35 1654
6299.10 1674
6299.85 1538
6300.59 1574
6301.34 1603
6302.09 1600
6302.84 1723
6303.59 1617
6304.34 1658
6305.09 1701
6305.84 1693
6306.59 1695
6307.34 1739
6308.09 1828
6308.84 1755
6309.58 1694
6310.33 1685
6311.08 1794
6311.83 1764
6312.58 1852
6313.33 1893
6314.08 1856
6314.83 1788
6315.58 1830
6316.33 1812
6317.08 1657
6317.83 1647
6318.58 1682
6319.33 1695
6320.08 1654
6320.83 1591
6321.58 1706
6322.33 1545
6323.08 1526
6323.83 1556
6324.58 1495
6325.33 1493
6326.08 1367
6326.83 1465
6327.58 1533
6328.33 1537
6329.09 1417
6329.84 1443
6330.59 1548
6331.34 1470
6332.09 1425
6332.84 1301
6333.59 1410
6334.34 1314
6335.09 1356
6335.84 1422
6336.59 1339
6337.34 1352
6338.10 1383
6338.85 1420
6339.60 1415
6340.35 1239
6341.10 1270
6341.85 1287
6342.60 1322
6343.36 1334
6344.11 1308
6344.86 1323
6345.61 1320
6346.36 1411
6347.11 1406
6347.86 1278
6348.62 1399
6349.37 1442
6350.12 1357
6350.87 1391
6351.62 1399
6352.38 1448
6353.13 1417
6353.88 1413
6354.63 1426
6355.38 1487
6356.14 1498
6356.89 1451
6357.64 1471
6358.39 1501
6359.15 1452
6359.90 1429
6360.65 1421
6361.40 1364
6362.16 1275
6362.91 1284
6363.66 1379
6364.41 1387
6365.17 1473
6365.92 1510
6366.67 1343
6367.42 1388
6368.18 1358
6368.93 1396
6369.68 1421
6370.44 1427
6371.19 1334
6371.94 1370
6372.70 1279
6373.45 1352
6374.20 1284
6374.96 1290
6375.71 1273
6376.46 1177
6377.22 1337
6377.97 1281
6378.72 1280
6379.48 1295
6380.23 1282
6380.98 1281
6381.74 1346
6382.49 1213
6383.24 1306
6384.00 1359
6384.75 1402
6385.51 1376
6386.26 1290
6387.01 1305
6387.77 1256
6388.52 1319
6389.28 1266
6390.03 1277
6390.79 1278
6391.54 1269
6392.29 1412
6393.05 1411
6393.80 1335
6394.56 1184
6395.31 1203
6396.07 1340
6396.82 1184
6397.58 1139
6398.33 1155
6399.08 1278
6399.84 1232
6400.59 1175
6401.35 1086
6402.10 1172
6402.86 1180
6403.61 1142
6404.37 1123
6405.12 1113
6405.88 1159
6406.63 1117
6407.39 1031
6408.15 1090
6408.90 1185
6409.66 1149
6410.41 1131
6411.17 1188
6411.92 1174
6412.68 1173
6413.43 1208
6414.19 1140
6414.94 1141
6415.70 1189
6416.46 1064
6417.21 1137
6417.97 1113
6418.72 1176
6419.48 1109
6420.24 1061
6420.99 1084
6421.75 1016
6422.50 1182
6423.26 1177
6424.02 1125
6424.77 1107
6425.53 1120
6426.28 1186
6427.04 1251
6427.80 1163
6428.55 1190
6429.31 1089
6430.07 1148
6430.82 1127
6431.58 1220
6432.34 1168
6433.09 1214
6433.85 1163
6434.61 1160
6435.36 1149
6436.12 1163
6436.88 1194
6437.64 1196
6438.39 1175
6439.15 1101
6439.91 1207
6440.66 1211
6441.42 1150
6442.18 1217
6442.94 1321
6443.69 1305
6444.45 1244
6445.21 1255
6445.97 1210
6446.72 1157
6447.48 1154
6448.24 1161
6449.00 1214
6449.75 1210
6450.51 1242
6451.27 1233
6452.03 1169
6452.79 1163
6453.54 1060
6454.30 1076
6455.06 1179
6455.82 1176
6456.58 1187
6457.33 1242
6458.09 1243
6458.85 1278
6459.61 1277
6460.37 1212
6461.12 1273
6461.88 1272
6462.64 1292
6463.40 1314
6464.16 1215
6464.92 1270
6465.68 1289
6466.44 1287
6467.19 1273
6467.95 1165
6468.71 1278
6469.47 1245
6470.23 1249
6470.99 1305
6471.75 1390
6472.51 1403
6473.27 1350
6474.02 1360
6474.78 1352
6475.54 1416
6476.30 1483
6477.06 1442
6477.82 1417
6478.58 1385
6479.34 1484
6480.10 1478
6480.86 1531
6481.62 1426
6482.38 1591
6483.14 1611
6483.90 1477
6484.66 1541
6485.42 1414
6486.18 1520
6486.94 1542
6487.70 1637
6488.46 1666
6489.22 1579
6489.98 1631
6490.74 1615
6491.50 1890
6492.26 1754
6493.02 1848
6493.78 1934
6494.54 1952
6495.30 1919
6496.06 2066
6496.82 2162
6497.58 2205
6498.34 2095
6499.10 2049
6499.86 1997
6500.62 2033
6501.38 2066
6502.14 1903
6502.91 2023
6503.67 1996
6504.43 2115
6505.19 2196
6505.95 2144
6506.71 2196
6507.47 2313
6508.23 2329
6508.99 2367
6509.76 2553
6510.52 2505
6511.28 2569
6512.04 2443
6512.80 2288
6513.56 2502
6514.32 2358
6515.09 2304
6515.85 2498
6516.61 2385
6517.37 2397
6518.13 2422
6518.89 2479
6519.66 2507
6520.42 2543
6521.18 2650
6521.94 2881
6522.70 2935
6523.47 3004
6524.23 3198
6524.99 3315
6525.75 3484
6526.51 3540
6527.28 3598
6528.04 3705
6528.80 3730
6529.56 3738
6530.33 3644
6531.09 3687
6531.85 3793
6532.61 3948
6533.38 4296
6534.14 4823
6534.90 5239
6535.66 5942
6536.43 6782
6537.19 7730
6537.95 8548
6538.72 9215
6539.48 9535
6540.24 9212
6541.01 8643
6541.77 7769
6542.53 6734
6543.29 5909
6544.06 4859
6544.82 3977
6545.58 3482
6546.35 3130
6547.11 2836
6547.87 2447
6548.64 2228
6549.40 2274
6550.17 2224
6550.93 2229
6551.69 2096
6552.46 2112
6553.22 2122
6553.98 2040
6554.75 1968
6555.51 1945
6556.28 2019
6557.04 1975
6557.80 1943
6558.57 1915
6559.33 1840
6560.10 1944
6560.86 1876
6561.63 1884
6562.39 1894
6563.15 1979
6563.92 1939
6564.68 2212
6565.45 2219
6566.21 2206
6566.98 2206
6567.74 2283
6568.51 2266
6569.27 2288
6570.04 2276
6570.80 2234
6571.57 2194
6572.33 2237
6573.09 2184
6573.86 2283
6574.63 2498
6575.39 2490
6576.16 2524
6576.92 2576
6577.69 2496
6578.45 2601
6579.22 2622
6579.98 2538
6580.75 2641
6581.51 2748
6582.28 2668
6583.04 2795
6583.81 2742
6584.57 2718
6585.34 2693
6586.11 2499
6586.87 2562
6587.64 2498
6588.40 2535
6589.17 2522
6589.94 2486
6590.70 2692
6591.47 2824
6592.23 2829
6593.00 2990
6593.77 2999
6594.53 3088
6595.30 3178
6596.06 3154
6596.83 3100
6597.60 3042
6598.36 3049
6599.13 2830
6599.90 2688
6600.66 2678
6601.43 2477
6602.20 2537
6602.96 2331
6603.73 2090
6604.50 2159
6605.26 2190
6606.03 2124
6606.80 2090
6607.56 2030
6608.33 2080
6609.10 2092
6609.87 2099
6610.63 2048
6611.40 1873
6612.17 1917
6612.93 1842
6613.70 1783
6614.47 1974
6615.24 1819
6616.00 1773
6616.77 1819
6617.54 1859
6618.31 1809
6619.07 1829
6619.84 1884
6620.61 1909
6621.38 1852
6622.15 1839
6622.91 1792
6623.68 1909
6624.45 1933
6625.22 1863
6625.99 1804
6626.75 1774
6627.52 1724
6628.29 1656
6629.06 1629
6629.83 1633
6630.59 1731
6631.36 1756
6632.13 1861
6632.90 1944
6633.67 2095
6634.44 2138
6635.21 2335
6635.97 2467
6636.74 2371
6637.51 2404
6638.28 2509
6639.05 2400
6639.82 2221
6640.59 2035
6641.36 1991
6642.12 1903
6642.89 1790
6643.66 1769
6644.43 1749
6645.20 1717
6645.97 1666
6646.74 1686
6647.51 1639
6648.28 1562
6649.05 1718
6649.82 1666
6650.59 1718
6651.36 1766
6652.13 1920
6652.89 1848
6653.66 1834
6654.43 1770
6655.20 1764
6655.97 1733
6656.74 1767
6657.51 1706
6658.28 1656
6659.05 1647
6659.82 1703
6660.59 1802
6661.36 1644
6662.13 1647
6662.90 1549
6663.67 1663
6664.44 1567
6665.21 1525
6665.98 1533
6666.76 1497
6667.53 1488
6668.30 1644
6669.07 1640
6669.84 1562
6670.61 1550
6671.38 1579
6672.15 1567
6672.92 1655
6673.69 1489
6674.46 1607
6675.23 1668
6676.00 1648
6676.77 1669
6677.55 1642
6678.32 1714
6679.09 1801
6679.86 1779
6680.63 1695
6681.40 1699
6682.17 1693
6682.94 1877
6683.72 1978
6684.49 1926
6685.26 1820
6686.03 2019
6686.80 1981
6687.57 1812
6688.34 1930
6689.12 1944
6689.89 1895
6690.66 1866
6691.43 1736
6692.20 1663
6692.98 1666
6693.75 1692
6694.52 1648
6695.29 1656
6696.06 1598
6696.84 1552
6697.61 1552
6698.38 1558
6699.15 1587
6699.92 1468
6700.70 1510
6701.47 1503
6702.24 1544
6703.01 1528
6703.79 1509
6704.56 1544
6705.33 1548
6706.11 1601
6706.88 1515
6707.65 1501
6708.42 1517
6709.20 1470
6709.97 1477
6710.74 1524
6711.52 1492
6712.29 1506
6713.06 1359
6713.83 1394
6714.61 1435
6715.38 1432
6716.15 1351
6716.93 1447
6717.70 1450
6718.47 1464
6719.25 1304
6720.02 1368
6720.79 1403
6721.57 1320
6722.34 1286
6723.12 1289
6723.89 1417
6724.66 1437
6725.44 1374
6726.21 1401
6726.98 1373
6727.76 1339
6728.53 1371
6729.31 1448
6730.08 1340
6730.85 1355
6731.63 1449
6732.40 1430
6733.18 1402
6733.95 1364
6734.73 1303
6735.50 1432
6736.27 1374
6737.05 1415
6737.82 1428
6738.60 1385
6739.37 1472
6740.15 1480
6740.92 1409
6741.70 1375
6742.47 1439
6743.25 1433
6744.02 1392
6744.80 1372
6745.57 1440
6746.35 1497
6747.12 1551
6747.90 1538
6748.67 1605
6749.45 1624
6750.22 1674
6751.00 1699
6751.77 1708
6752.55 1770
6753.32 1829
6754.10 1892
6754.87 1797
6755.65 1674
6756.43 1618
6757.20 1703
6757.98 1557
6758.75 1430
6759.53 1485
6760.30 1402
6761.08 1428
6761.86 1455
6762.63 1493
6763.41 1307
6764.18 1391
6764.96 1451
6765.74 1344
6766.51 1207
6767.29 1312
6768.06 1398
6768.84 1381
6769.62 1406
6770.39 1570
6771.17 1377
6771.95 1365
6772.72 1333
6773.50 1241
6774.28 1409
6775.05 1315
6775.83 1262
6776.61 1259
6777.38 1254
6778.16 1294
6778.94 1413
6779.71 1410
6780.49 1313
6781.27 1317
6782.05 1367
6782.82 1400
6783.60 1401
6784.38 1415
6785.15 1314
6785.93 1293
6786.71 1268
6787.49 1251
6788.26 1267
6789.04 1312
6789.82 1319
6790.60 1235
6791.37 1372
6792.15 1355
6792.93 1219
6793.71 1228
6794.48 1154
6795.26 1299
6796.04 1295
6796.82 1231
6797.60 1186
6798.37 1251
6799.15 1356
6799.93 1315
6800.71 1302
6801.49 1260
6802.26 1323
6803.04 1319
6803.82 1324
6804.60 1325
6805.38 1443
6806.16 1570
6806.93 1466
6807.71 1556
6808.49 1344
6809.27 1405
6810.05 1344
6810.83 1353
6811.61 1342
6812.39 1348
6813.16 1332
6813.94 1291
6814.72 1338
6815.50 1355
6816.28 1241
6817.06 1296
6817.84 1352
6818.62 1325
6819.40 1335
6820.18 1317
6820.96 1266
6821.73 1297
6822.51 1373
6823.29 1283
6824.07 1213
6824.85 1294
6825.63 1372
6826.41 1369
6827.19 1275
6827.97 1279
6828.75 1285
6829.53 1325
6830.31 1290
6831.09 1224
6831.87 1372
6832.65 1279
6833.43 1317
6834.21 1311
6834.99 1207
6835.77 1219
6836.55 1220
6837.33 1277
6838.11 1229
6838.89 1275
6839.67 1331
6840.45 1297
6841.23 1285
6842.01 1325
6842.79 1366
6843.57 1247
6844.35 1247
6845.14 1339
6845.92 1250
6846.70 1327
6847.48 1343
6848.26 1446
6849.04 1615
6849.82 1822
6850.60 1977
6851.38 2100
6852.16 2253
6852.94 2313
6853.73 2373
6854.51 2472
6855.29 2441
6856.07 2275
6856.85 2086
6857.63 1774
6858.41 1681
6859.20 1602
6859.98 1568
6860.76 1498
6861.54 1433
6862.32 1452
6863.10 1423
6863.89 1384
6864.67 1464
6865.45 1489
6866.23 1524
6867.01 1625
6867.79 1594
6868.58 1624
6869.36 1660
6870.14 1799
6870.92 1675
6871.71 1625
6872.49 1554
6873.27 1524
6874.05 1464
6874.83 1566
6875.62 1388
6876.40 1381
6877.18 1378
6877.96 1411
6878.75 1448
6879.53 1516
6880.31 1449
6881.10 1581
6881.88 1570
6882.66 1599
6883.44 1608
6884.23 1792
6885.01 1804
6885.79 1857
6886.58 1963
6887.36 2207
6888.14 2262
6888.92 2387
6889.71 2600
6890.49 2379
6891.27 2361
6892.06 2342
6892.84 2234
6893.62 2040
6894.41 1857
6895.19 1764
6895.98 1674
6896.76 1639
6897.54 1753
6898.33 1815
6899.11 1775
6899.89 1742
6900.68 1944
6901.46 1715
6902.25 1665
6903.03 1698
6903.81 1809
6904.60 1707
6905.38 1728
6906.17 1679
6906.95 1694
6907.73 1684
6908.52 1636
6909.30 1634
6910.09 1685
6910.87 1598
6911.66 1648
6912.44 1560
6913.23 1547
6914.01 1515
6914.79 1503
6915.58 1594
6916.36 1538
6917.15 1572
6917.93 1559
6918.72 1625
6919.50 1486
6920.29 1464
6921.07 1549
6921.86 1533
6922.64 1528
6923.43 1513
6924.21 1640
6925.00 1640
6925.78 1707
6926.57 1724
6927.36 1839
6928.14 1696
6928.93 1675
6929.71 1710
6930.50 1691
6931.28 1761
6932.07 1784
6932.85 1746
6933.64 1885
6934.43 1941
6935.21 1929
6936.00 1921
6936.78 1974
6937.57 1992
6938.36 1977
6939.14 1873
6939.93 1769
6940.71 1788
6941.50 1830
6942.29 1851
6943.07 1969
6943.86 1962
6944.64 1980
6945.43 2055
6946.22 2213
6947.00 2235
6947.79 2235
6948.58 2327
6949.36 2323
6950.15 2130
6950.94 2281
6951.72 2223
6952.51 2091
6953.30 2120
6954.08 2209
6954.87 2157
6955.66 2098
6956.45 2230
6957.23 2254
6958.02 2299
6958.81 2337
6959.59 2369
6960.38 2330
6961.17 2317
6961.96 2406
6962.74 2386
6963.53 2288
6964.32 2266
6965.11 2296
6965.89 2227
6966.68 2357
6967.47 2416
6968.26 2459
6969.04 2305
6969.83 2388
6970.62 2501
6971.41 2525
6972.20 2543
6972.98 2497
6973.77 2588
6974.56 2646
6975.35 2718
6976.14 2694
6976.92 2772
6977.71 2707
6978.50 2635
6979.29 2840
6980.08 3025
6980.87 3039
6981.65 3289
6982.44 3596
6983.23 3768
6984.02 4132
6984.81 4901
6985.60 5554
6986.39 6462
6987.17 6881
6987.96 7181
6988.75 7408
6989.54 7126
6990.33 7063
6991.12 6560
6991.91 5888
6992.70 5077
6993.49 4597
6994.28 4125
6995.06 3882
6995.85 3899
6996.64 3939
6997.43 4073
6998.22 4449
6999.01 4994
6999.80 5649
7000.59 6306
7001.38 6756
7002.17 7117
7002.96 7419
7003.75 7103
7004.54 6470
7005.33 6109
7006.12 5512
7006.91 4778
7007.70 4218
7008.49 3863
7009.28 3300
7010.07 3013
7010.86 2802
7011.65 2726
7012.44 2806
7013.23 2772
7014.02 2814
7014.81 2836
7015.60 2858
7016.39 2822
7017.18 2882
7017.97 2834
7018.76 2720
7019.55 2623
7020.34 2364
7021.13 2319
7021.92 2208
7022.71 2069
7023.51 2036
7024.30 2038
7025.09 1903
7025.88 2020
7026.67 2253
7027.46 2167
7028.25 2226
7029.04 2251
7029.83 2196
7030.63 2134
7031.42 2121
7032.21 2100
7033.00 2001
7033.79 1971
7034.58 1939
7035.37 1881
7036.16 1862
7036.96 1941
7037.75 1973
7038.54 2088
7039.33 2044
7040.12 2073
7040.92 2049
7041.71 2076
7042.50 2065
7043.29 2012
7044.08 2160
7044.87 2261
7045.67 2079
7046.46 2033
7047.25 2208
7048.04 2201
7048.84 2297
7049.63 2377
7050.42 2465
7051.21 2614
7052.00 2553
7052.80 2710
7053.59 2702
7054.38 2468
7055.18 2391
7055.97 2323
7056.76 2195
7057.55 2004
7058.35 1958
7059.14 2048
7059.93 2015
7060.72 1919
7061.52 1772
7062.31 1884
7063.10 1773
7063.90 1852
7064.69 1784
7065.48 1815
7066.28 1867
7067.07 1819
7067.86 1734
7068.66 1863
7069.45 1783
7070.24 1768
7071.04 1772
7071.83 1806
7072.62 1840
7073.42 1751
7074.21 1742
7075.00 1776
7075.80 1689
7076.59 1674
7077.39 1703
7078.18 1600
7078.97 1592
7079.77 1593
7080.56 1700
7081.36 1673
7082.15 1581
7082.94 1503
7083.74 1462
7084.53 1524
7085.33 1668
7086.12 1617
7086.92 1625
7087.71 1786
7088.50 1986
7089.30 1931
7090.09 2053
7090.89 1963
7091.68 2076
7092.48 2043
7093.27 1873
7094.07 1731
7094.86 1694
7095.66 1557
7096.45 1446
7097.25 1362
7098.04 1340
7098.84 1365
7099.63 1338
7100.43 1338
7101.22 1314
7102.02 1345
7102.81 1331
7103.61 1249
7104.40 1287
7105.20 1274
7105.99 1300
7106.79 1361
7107.59 1357
7108.38 1240
7109.18 1215
7109.97 1312
7110.77 1125
7111.56 1233
7112.36 1264
7113.16 1182
7113.95 1116
7114.75 1112
7115.54 1219
7116.34 1260
7117.14 1173
7117.93 1169
7118.73 1164
7119.52 1150
7120.32 1185
7121.12 1195
7121.91 1180
7122.71 1206
7123.51 1155
7124.30 1284
7125.10 1198
7125.90 1218
7126.69 1181
7127.49 1209
7128.29 1285
7129.08 1170
7129.88 1295
7130.68 1295
7131.47 1272
7132.27 1229
7133.07 1242
7133.86 1207
7134.66 1100
7135.46 1215
7136.26 1214
7137.05 1191
7137.85 1209
7138.65 1171
7139.44 1190
7140.24 1181
7141.04 1061
7141.84 1139
7142.63 1301
7143.43 1217
7144.23 1259
7145.03 1275
7145.83 1240
7146.62 1235
7147.42 1116
7148.22 1203
7149.02 1149
7149.81 1133
7150.61 1200
7151.41 1168
7152.21 1100
7153.01 1189
7153.80 1204
7154.60 1107
7155.40 1055
7156.20 1141
7157.00 1113
7157.80 1162
7158.59 1109
7159.39 1124
7160.19 1180
7160.99 1117
7161.79 1021
7162.59 1126
7163.39 1107
7164.18 1028
7164.98 1005
7165.78 973
7166.58 1005
7167.38 992
7168.18 1003
7168.98 1089
7169.78 998
7170.58 1046
7171.38 1029
7172.17 1019
7172.97 1046
7173.77 1059
7174.57 1129
7175.37 1036
7176.17 1013
7176.97 1075
7177.77 1013
7178.57 1091
7179.37 1120
7180.17 1056
7180.97 1084
7181.77 1067
7182.57 1119
7183.37 1071
7184.17 1131
7184.97 1194
7185.77 1083
7186.57 1229
7187.37 1210
7188.17 1188
7188.97 1064
7189.77 1025
7190.57 1076
7191.37 1098
7192.17 992
7192.97 931
7193.77 939
7194.57 962
7195.37 946
7196.17 1004
7196.97 995
7197.77 975
7198.57 984
7199.37 1011
7200.17 1018
7200.97 1001
7201.77 1077
7202.58 1101
7203.38 984
7204.18 992
7204.98 1056
7205.78 1013
7206.58 994
7207.38 981
7208.18 945
7208.98 1023
7209.79 959
7210.59 951
7211.39 924
7212.19 987
7212.99 953
7213.79 980
7214.59 979
7215.40 964
7216.20 962
7217.00 906
7217.80 956
7218.60 943
7219.40 986
7220.21 1014
7221.01 917
7221.81 967
7222.61 895
7223.41 1018
7224.22 1023
7225.02 984
7225.82 1034
7226.62 1084
7227.43 1117
7228.23 954
7229.03 1099
7229.83 1062
7230.63 953
7231.44 1041
7232.24 1096
7233.04 999
7233.84 987
7234.65 996
7235.45 983
7236.25 1013
7237.06 1031
7237.86 1160
7238.66 1229
7239.46 1226
7240.27 1348
7241.07 1294
7241.87 1402
7242.68 1335
7243.48 1302
7244.28 1281
7245.09 1229
7245.89 1215
7246.69 1131
7247.50 1108
7248.30 1171
7249.10 1226
7249.91 1156
7250.71 1220
7251.51 1156
7252.32 1124
7253.12 1171
7253.92 1189
7254.73 1204
7255.53 1281
7256.34 1276
7257.14 1242
7257.94 1306
7258.75 1216
7259.55 1222
7260.36 1251
7261.16 1266
7261.96 1323
7262.77 1285
7263.57 1378
7264.38 1381
7265.18 1375
7265.99 1318
7266.79 1366
7267.59 1314
7268.40 1483
7269.20 1559
7270.01 1545
7270.81 1552
7271.62 1592
7272.42 1549
7273.23 1591
7274.03 1604
7274.84 1635
7275.64 1602
7276.45 1515
7277.25 1644
7278.06 1680
7278.86 1738
7279.67 1851
7280.47 1954
7281.28 2101
7282.08 2295
7282.89 2500
7283.69 2833
7284.50 3110
7285.30 3759
7286.11 4179
7286.92 4357
7287.72 4527
7288.53 4273
7289.33 3932
7290.14 3577
7290.94 3163
7291.75 2887
7292.56 2630
7293.36 2247
7294.17 1923
7294.97 1826
7295.78 1810
7296.59 1662
7297.39 1807
7298.20 1761
7299.00 1806
7299.81 1838
7300.62 1922
7301.42 1887
7302.23 1844
7303.04 1869
7303.84 1876
7304.65 1960
7305.46 1941
7306.26 1970
7307.07 1881
7307.88 2063
7308.68 2124
7309.49 2160
7310.30 2341
7311.10 2451
7311.91 2747
7312.72 2790
7313.52 2671
7314.33 2622
7315.14 2863
7315.95 2669
7316.75 2581
7317.56 2654
7318.37 2717
7319.18 2873
7319.98 3108
7320.79 3513
7321.60 3433
7322.40 3608
7323.21 3872
7324.02 3883
7324.83 3595
7325.64 3507
7326.44 3247
7327.25 2860
7328.06 2402
7328.87 2401
7329.67 2295
7330.48 2007
7331.29 2014
7332.10 1881
7332.91 1702
7333.71 1713
7334.52 1644
7335.33 1696
7336.14 1860
7336.95 1863
7337.76 1881
7338.56 1813
7339.37 1847
7340.18 1887
7340.99 1833
7341.80 1940
7342.61 1872
7343.42 1725
7344.22 1658
7345.03 1645
7345.84 1647
7346.65 1760
7347.46 1698
7348.27 1623
7349.08 1790
7349.89 1805
7350.70 1621
7351.51 1632
7352.31 1785
7353.12 1693
7353.93 1759
7354.74 1737
7355.55 1565
7356.36 1608
7357.17 1572
7357.98 1643
7358.79 1691
7359.60 1665
7360.41 1690
7361.22 1784
7362.03 1740
7362.84 1717
7363.65 1731
7364.46 1718
7365.27 1773
7366.08 1673
7366.89 1750
7367.70 1800
7368.51 1780
7369.32 1768
7370.13 1873
7370.94 1844
7371.75 1811
7372.56 1750
7373.37 1782
7374.18 1806
7374.99 1812
7375.80 1893
7376.61 1768
7377.42 1895
7378.23 2060
7379.04 2136
7379.85 2265
7380.66 2418
7381.48 2537
7382.29 2854
7383.10 2939
7383.91 2946
7384.72 2867
7385.53 2806
7386.34 2655
7387.15 2501
7387.96 2316
7388.77 2093
7389.59 2086
7390.40 1888
7391.21 1887
7392.02 1806
7392.83 1825
7393.64 1722
7394.45 1741
7395.27 1715
7396.08 1766
7396.89 1847
7397.70 1924
7398.51 1947
7399.32 1987
7400.14 2147
7400.95 2287
7401.76 2106
7402.57 2345
7403.38 2253
7404.20 2259
7405.01 2225
7405.82 2216
7406.63 2084
7407.44 2060
7408.26 1914
7409.07 1937
7409.88 1893
7410.69 1734
7411.51 1698
7412.32 1732
7413.13 1651
7413.94 1577
7414.76 1443
7415.57 1491
7416.38 1400
7417.19 1388
7418.01 1334
7418.82 1337
7419.63 1407
7420.45 1389
7421.26 1439
7422.07 1357
7422.88 1284
7423.70 1299
7424.51 1269
7425.32 1209
7426.14 1153
7426.95 1198
7427.76 1241
7428.58 1258
7429.39 1266
7430.20 1178
7431.02 1216
7431.83 1204
7432.64 1245
7433.46 1215
7434.27 1185
7435.09 1198
7435.90 1208
7436.71 1223
7437.53 1190
7438.34 1174
7439.16 1126
7439.97 1228
7440.78 1209
7441.60 1245
7442.41 1143
7443.23 1165
7444.04 1182
7444.85 1139
7445.67 1163
7446.48 1152
7447.30 1155
7448.11 1109
7448.93 1105
7449.74 1157
7450.56 1092
7451.37 1130
7452.18 1099
7453.00 1084
7453.81 1083
7454.63 1068
7455.44 1130
7456.26 1131
7457.07 1139
7457.89 1127
7458.70 1168
7459.52 1183
7460.33 1147
7461.15 1132
7461.96 1106
7462.78 1104
7463.59 1145
7464.41 1113
7465.23 1088
7466.04 1171
7466.86 1141
7467.67 1170
7468.49 1144
7469.30 1255
7470.12 1129
7470.93 1142
7471.75 1156
7472.57 1183
7473.38 1189
7474.20 1151
7475.01 1199
7475.83 1151
7476.65 1221
7477.46 1148
7478.28 1168
7479.09 1111
7479.91 1006
7480.73 1043
7481.54 985
7482.36 926
7483.18 1001
7483.99 983
7484.81 979
7485.62 889
7486.44 901
7487.26 952
7488.07 975
7488.89 1034
7489.71 938
7490.52 819
7491.34 873
7492.16 885
7492.98 961
7493.79 945
7494.61 977
7495.43 893
7496.24 846
7497.06 892
7497.88 954
7498.70 950
7499.51 881
7500.33 887
7501.15 916
7501.96 849
7502.78 868
7503.60 960
7504.42 945
7505.23 897
7506.05 822
7506.87 893
7507.69 884
7508.51 907
7509.32 934
7510.14 874
7510.96 864
7511.78 882
7512.59 836
7513.41 804
7514.23 846
7515.05 849
7515.87 775
7516.69 756
7517.50 843
7518.32 819
7519.14 834
7519.96 831
7520.78 920
7521.60 842
7522.41 866
7523.23 890
7524.05 806
7524.87 768
7525.69 827
7526.51 880
7527.33 797
7528.14 786
7528.96 782
7529.78 848
7530.60 917
7531.42 864
7532.24 857
7533.06 786
7533.88 799
7534.70 835
7535.52 814
7536.34 740
7537.16 794
7537.97 874
7538.79 821
7539.61 759
7540.43 806
7541.25 872
7542.07 915
7542.89 845
7543.71 883
7544.53 879
7545.35 838
7546.17 959
7546.99 915
7547.81 887
7548.63 862
7549.45 869
7550.27 920
7551.09 876
7551.91 933
7552.73 862
7553.55 843
7554.37 899
7555.19 944
7556.01 838
7556.83 822
7557.65 891
7558.47 888
7559.29 871
7560.11 873
7560.93 928
7561.76 948
7562.58 850
7563.40 830
7564.22 859
7565.04 888
7565.86 838
7566.68 835
7567.50 929
7568.32 896
7569.14 866
7569.96 915
7570.79 874
7571.61 838
7572.43 918
7573.25 904
7574.07 886
7574.89 918
7575.71 843
7576.54 846
7577.36 823
7578.18 912
7579.00 867
7579.82 900
7580.64 912
7581.46 832
7582.29 852
7583.11 945
7583.93 918
7584.75 914
7585.57 951
7586.40 941
7587.22 995
7588.04 897
7588.86 965
7589.68 912
7590.51 931
7591.33 923
7592.15 928
7592.97 886
7593.80 927
7594.62 920
7595.44 952
7596.26 916
7597.09 886
7597.91 911
7598.73 933
7599.55 944
7600.38 970
7601.20 1020
7602.02 977
7602.85 1016
7603.67 1061
7604.49 1130
7605.31 1222
7606.14 1205
7606.96 1213
7607.78 1274
7608.61 1343
7609.43 1264
7610.25 1201
7611.08 1160
7611.90 1126
7612.72 1102
7613.55 1090
7614.37 1024
7615.19 1092
7616.02 1082
7616.84 1080
7617.67 1180
7618.49 1234
7619.31 1221
7620.14 1213
7620.96 1185
7621.78 1269
7622.61 1166
7623.43 1139
7624.26 1085
7625.08 1066
7625.91 1074
7626.73 1179
7627.55 1106
7628.38 1114
7629.20 1163
7630.03 1198
7630.85 1246
7631.68 1373
7632.50 1448
7633.32 1454
7634.15 1427
7634.97 1502
7635.80 1378
7636.62 1236
7637.45 1403
7638.27 1194
7639.10 1151
7639.92 1148
7640.75 965
7641.57 887
7642.40 882
7643.22 907
7644.05 947
7644.87 870
7645.70 838
7646.52 876
7647.35 877
7648.17 884
7649.00 871
7649.82 921
7650.65 892
7651.48 882
7652.30 940
7653.13 915
7653.95 848
7654.78 859
7655.60 797
7656.43 800
7657.26 743
7658.08 820
7658.91 853
7659.73 806
7660.56 807
7661.39 823
7662.21 810
7663.04 720
7663.86 738
7664.69 796
7665.52 910
7666.34 866
7667.17 795
7668.00 840
7668.82 805
7669.65 772
7670.48 803
7671.30 793
7672.13 836
7672.96 786
7673.78 797
7674.61 844
7675.44 774
7676.26 787
7677.09 753
7677.92 730
7678.74 724
7679.57 775
7680.40 805
7681.22 775
7682.05 760
7682.88 747
7683.71 846
7684.53 827
7685.36 852
7686.19 755
7687.02 841
7687.84 766
7688.67 765
7689.50 845
7690.33 828
7691.15 783
7691.98 828
7692.81 798
7693.64 735
7694.47 752
7695.29 753
7696.12 764
7696.95 726
7697.78 812
7698.61 876
7699.43 917
7700.26 914
7701.09 877
7701.92 898
7702.75 851
7703.57 821
7704.40 756
7705.23 742
7706.06 841
7706.89 915
7707.72 831
7708.55 724
7709.37 758
7710.20 732
7711.03 760
7711.86 801
7712.69 770
7713.52 712
7714.35 810
7715.18 755
7716.01 732
7716.83 729
7717.66 720
7718.49 721
7719.32 678
7720.15 722
7720.98 705
7721.81 717
7722.64 760
7723.47 689
7724.30 714
7725.13 780
7725.96 747
7726.79 730
7727.62 752
7728.45 701
7729.28 750
7730.11 760
7730.94 717
7731.77 745
7732.60 719
7733.42 739
7734.25 749
7735.09 743
7735.92 738
7736.75 766
7737.58 729
7738.41 726
7739.24 718
7740.07 784
7740.90 850
7741.73 789
7742.56 722
7743.39 752
7744.22 753
7745.05 802
7745.88 851
7746.71 827
7747.54 850
7748.37 959
7749.20 1062
7750.03 1058
7750.86 997
7751.70 1043
7752.53 1073
7753.36 1059
7754.19 943
7755.02 873
7755.85 819
7756.68 789
7757.51 817
7758.34 835
7759.18 791
7760.01 732
7760.84 784
7761.67 744
7762.50 794
7763.33 880
7764.16 807
7765.00 800
7765.83 809
7766.66 823
7767.49 810
7768.32 804
7769.16 778
7769.99 782
7770.82 671
7771.65 731
7772.48 721
7773.32 740
7774.15 671
7774.98 680
7775.81 689
7776.64 715
7777.48 705
7778.31 722
7779.14 736
7779.97 731
7780.81 710
7781.64 693
7782.47 747
7783.30 798
7784.14 774
7784.97 694
7785.80 718
7786.64 808
7787.47 846
7788.30 745
7789.13 711
7789.97 746
7790.80 790
7791.63 681
7792.47 747
7793.30 786
7794.13 788
7794.97 783
7795.80 731
7796.63 771
7797.47 740
7798.30 834
7799.13 838
7799.97 813
7800.80 824
7801.63 768
7802.47 772
7803.30 795
7804.13 765
7804.97 714
7805.80 742
7806.64 798
7807.47 723
7808.30 797
7809.14 797
7809.97 748
7810.81 751
7811.64 816
7812.47 844
7813.31 780
7814.14 821
7814.98 891
7815.81 900
7816.65 914
7817.48 911
7818.32 913
7819.15 926
7819.98 914
7820.82 963
7821.65 925
7822.49 826
7823.32 962
7824.16 935
7824.99 898
7825.83 835
7826.66 951
7827.50 913
7828.33 998
7829.17 989
7830.00 894
7830.84 932
7831.67 1039
7832.51 916
7833.34 930
7834.18 1026
7835.02 1056
7835.85 1029
7836.69 1112
7837.52 972
7838.36 1103
7839.19 1062
7840.03 1012
7840.86 1043
7841.70 995
7842.54 963
7843.37 940
7844.21 895
7845.04 859
7845.88 892
7846.72 870
7847.55 797
7848.39 789
7849.22 762
7850.06 769
7850.90 817
7851.73 828
7852.57 787
7853.41 809
7854.24 822
7855.08 912
7855.92 815
7856.75 843
7857.59 872
7858.43 871
7859.26 924
7860.10 912
7860.94 927
7861.77 971
7862.61 974
7863.45 982
7864.28 897
7865.12 876
7865.96 876
7866.79 884
7867.63 889
7868.47 939
7869.31 791
7870.14 923
7870.98 886
7871.82 872
7872.66 884
7873.49 922
7874.33 917
7875.17 898
7876.01 876
7876.84 889
7877.68 1036
7878.52 1057
7879.36 1086
7880.19 1003
7881.03 996
7881.87 994
7882.71 970
7883.55 970
7884.38 889
7885.22 835
7886.06 851
7886.90 928
7887.74 898
7888.57 844
7889.41 967
7890.25 932
7891.09 943
7891.93 909
7892.77 933
7893.61 996
7894.44 996
7895.28 1025
7896.12 997
7896.96 959
7897.80 927
7898.64 940
7899.48 953
7900.32 952
7901.15 949
7901.99 997
7902.83 965
7903.67 951
7904.51 922
7905.35 948
7906.19 971
7907.03 939
7907.87 891
7908.71 867
7909.55 776
7910.39 815
7911.22 777
7912.06 799
7912.90 820
7913.74 798
7914.58 891
7915.42 865
7916.26 858
7917.10 875
7917.94 879
7918.78 807
7919.62 864
7920.46 873
7921.30 855
7922.14 938
7922.98 885
7923.82 898
7924.66 820
7925.50 762
7926.34 779
7927.18 784
7928.02 728
7928.86 723
7929.70 771
7930.55 757
7931.39 817
7932.23 635
7933.07 718
7933.91 779
7934.75 759
7935.59 833
7936.43 848
7937.27 784
7938.11 765
7938.95 719
7939.79 748
7940.63 733
7941.48 711
7942.32 757
7943.16 743
7944.00 728
7944.84 793
7945.68 749
7946.52 793
7947.36 753
7948.21 737
7949.05 751
7949.89 814
7950.73 809
7951.57 715
7952.41 811
7953.26 762
7954.10 763
7954.94 804
7955.78 858
7956.62 907
7957.47 867
7958.31 834
7959.15 837
7959.99 774
7960.83 753
7961.68 822
7962.52 914
7963.36 857
7964.20 859
7965.04 874
7965.89 842
7966.73 897
7967.57 957
7968.41 922
7969.26 909
7970.10 897
7970.94 834
7971.78 906
7972.63 834
7973.47 868
7974.31 884
7975.16 880
7976.00 794
7976.84 795
7977.68 794
7978.53 798
7979.37 765
7980.21 800
7981.06 887
7981.90 846
7982.74 888
7983.59 855
7984.43 818
7985.27 779
7986.12 796
7986.96 781
7987.80 811
7988.65 743
7989.49 769
7990.34 804
7991.18 765
7992.02 751
7992.87 695
7993.71 733
7994.55 713
7995.40 666
7996.24 722
7997.09 692
7997.93 710
7998.77 686
7999.62 782
8000.46 693
8001.31 735
8002.15 636
8003.00 710
8003.84 711
8004.68 697
8005.53 636
8006.37 624
8007.22 659
8008.06 689
8008.91 726
8009.75 626
8010.60 660
8011.44 636
8012.29 673
8013.13 621
8013.98 655
8014.82 665
8015.67 652
8016.51 618
8017.36 708
8018.20 619
8019.05 588
8019.89 687
8020.74 678
8021.58 665
8022.43 640
8023.27 622
8024.12 648
8024.96 650
8025.81 671
8026.66 698
8027.50 685
8028.35 648
8029.19 667
8030.04 715
8030.88 715
8031.73 648
8032.58 723
8033.42 639
8034.27 598
8035.11 618
8035.96 617
8036.81 683
8037.65 705
8038.50 689
8039.35 675
8040.19 757
8041.04 776
8041.88 662
8042.73 606
8043.58 610
8044.42 650
8045.27 609
8046.12 656
8046.96 642
8047.81 572
8048.66 599
8049.50 698
8050.35 652
8051.20 651
8052.04 720
8052.89 660
8053.74 631
8054.59 602
8055.43 631
8056.28 631
8057.13 614
8057.97 622
8058.82 576
8059.67 629
8060.52 620
8061.36 598
8062.21 549
8063.06 626
8063.91 641
8064.75 678
8065.60 665
8066.45 673
8067.30 699
8068.15 627
8068.99 613
8069.84 714
8070.69 648
8071.54 697
8072.38 633
8073.23 629
8074.08 602
8074.93 618
8075.78 637
8076.63 585
8077.47 603
8078.32 608
8079.17 542
8080.02 633
8080.87 605
8081.72 671
8082.56 649
8083.41 635
8084.26 642
8085.11 615
8085.96 528
8086.81 603
8087.66 577
8088.51 572
8089.35 520
8090.20 597
8091.05 595
8091.90 593
8092.75 604
8093.60 601
8094.45 601
8095.30 590
8096.15 637
8097.00 634
8097.85 558
8098.70 597
8099.55 624
8100.39 639
8101.24 661
8102.09 579
8102.94 624
8103.79 594
8104.64 593
8105.49 578
8106.34 590
8107.19 627
8108.04 537
8108.89 548
8109.74 565
8110.59 598
8111.44 620
8112.29 576
8113.14 671
8113.99 596
8114.84 580
8115.69 660
8116.54 695
8117.39 635
8118.24 665
8119.09 639
8119.95 720
8120.80 702
8121.65 629
8122.50 648
8123.35 696
8124.20 670
8125.05 653
8125.90 648
8126.75 676
8127.60 630
8128.45 734
8129.30 672
8130.15 673
8131.01 643
8131.86 635
8132.71 659
8133.56 748
8134.41 734
8135.26 722
8136.11 722
8136.96 684
8137.82 645
8138.67 632
8139.52 745
8140.37 764
8141.22 752
8142.07 744
8142.93 713
8143.78 775
8144.63 749
8145.48 795
8146.33 763
8147.19 726
8148.04 811
8148.89 836
8149.74 709
8150.59 704
8151.45 724
8152.30 706
8153.15 747
8154.00 725
8154.85 867
8155.71 859
8156.56 845
8157.41 874
8158.26 879
8159.12 812
8159.97 804
8160.82 788
8161.68 761
8162.53 721
8163.38 745
8164.23 715
8165.09 745
8165.94 756
8166.79 690
8167.65 692
8168.50 623
8169.35 712
8170.20 704
8171.06 679
8171.91 683
8172.76 741
8173.62 709
8174.47 700
8175.32 656
8176.18 630
8177.03 679
8177.89 622
8178.74 622
8179.59 633
8180.45 628
8181.30 637
8182.15 650
8183.01 651
8183.86 588
8184.72 532
8185.57 595
8186.42 518
8187.28 623
8188.13 591
8188.99 586
8189.84 569
8190.69 576
8191.55 606
8192.40 589
8193.26 560
8194.11 636
8194.97 637
8195.82 597
8196.68 590
8197.53 594
8198.38 635
8199.24 603
8200.09 586
8200.95 636
8201.80 647
8202.66 615
8203.51 627
8204.37 579
8205.22 649
8206.08 634
8206.93 598
8207.79 589
8208.64 699
8209.50 667
8210.35 582
8211.21 585
8212.06 610
8212.92 614
8213.78 570
8214.63 629
8215.49 574
8216.34 611
8217.20 625
8218.05 689
8218.91 655
8219.76 631
8220.62 741
8221.48 650
8222.33 654
8223.19 727
8224.04 685
8224.90 743
8225.76 756
8226.61 727
8227.47 677
8228.32 679
8229.18 710
8230.04 648
8230.89 719
8231.75 672
8232.61 737
8233.46 678
8234.32 535
8235.18 616
8236.03 670
8236.89 593
8237.75 651
8238.60 626
8239.46 585
8240.32 634
8241.17 621
8242.03 601
8242.89 663
8243.74 589
8244.60 581
8245.46 603
8246.31 633
8247.17 665
8248.03 662
8248.89 603
8249.74 583
8250.60 581
8251.46 588
8252.32 681
8253.17 683
8254.03 672
8254.89 629
8255.75 615
8256.60 666
8257.46 665
8258.32 706
8259.18 674
8260.04 563
8260.89 544
8261.75 609
8262.61 654
8263.47 606
8264.33 630
8265.18 619
8266.04 602
8266.90 511
8267.76 545
8268.62 594
8269.47 586
8270.33 523
8271.19 536
8272.05 484
8272.91 605
8273.77 567
8274.63 650
8275.48 564
8276.34 590
8277.20 638
8278.06 677
8278.92 663
8279.78 585
8280.64 616
8281.50 649
8282.36 663
8283.21 580
8284.07 644
8284.93 718
8285.79 673
8286.65 640
8287.51 646
8288.37 648
8289.23 663
8290.09 671
8290.95 706
8291.81 696
8292.67 625
8293.53 695
8294.39 623
8295.25 651
8296.11 677
8296.97 709
8297.82 813
8298.68 777
8299.54 682
8300.40 659
8301.26 696
8302.12 656
8302.98 708
8303.84 655
8304.71 649
8305.57 716
8306.43 700
8307.29 779
8308.15 665
8309.01 655
8309.87 640
8310.73 708
8311.59 721
8312.45 681
8313.31 667
8314.17 710
8315.03 757
8315.89 650
8316.75 712
8317.61 773
8318.47 783
8319.33 714
8320.20 680
8321.06 697
8321.92 654
8322.78 633
8323.64 680
8324.50 661
8325.36 664
8326.22 683
8327.09 677
8327.95 740
8328.81 674
8329.67 664
8330.53 621
8331.39 583
8332.25 641
8333.12 621
8333.98 555
8334.84 627
8335.70 663
8336.56 621
8337.42 597
8338.29 613
8339.15 633
8340.01 654
8340.87 684
8341.73 680
8342.60 639
8343.46 648
8344.32 665
8345.18 664
8346.05 674
8346.91 656
8347.77 690
8348.63 706
8349.50 674
8350.36 679
8351.22 606
8352.08 656
8352.95 623
8353.81 680
8354.67 658
8355.53 646
8356.40 630
8357.26 642
8358.12 592
8358.99 634
8359.85 621
8360.71 637
8361.58 642
8362.44 641
8363.30 625
8364.17 682
8365.03 694
8365.89 669
8366.76 681
8367.62 703
8368.48 754
8369.35 740
8370.21 668
8371.07 757
8371.94 709
8372.80 736
8373.66 744
8374.53 723
8375.39 768
8376.26 731
8377.12 818
8377.98 726
8378.85 706
8379.71 788
8380.58 760
8381.44 819
8382.30 705
8383.17 693
8384.03 724
8384.90 760
8385.76 740
8386.63 716
8387.49 762
8388.35 837
8389.22 802
8390.08 739
8390.95 718
8391.81 753
8392.68 779
8393.54 746
8394.41 787
8395.27 835
8396.14 810
8397.00 743
8397.87 783
8398.73 810
8399.60 769
8400.46 831
8401.33 840
8402.19 786
8403.06 833
8403.92 902
8404.79 856
8405.65 786
8406.52 852
8407.39 855
8408.25 854
8409.12 866
8409.98 893
8410.85 899
8411.71 927
8412.58 838
8413.44 883
8414.31 945
8415.18 877
8416.04 917
8416.91 941
8417.77 1018
8418.64 995
8419.51 1023
8420.37 966
8421.24 991
8422.11 973
8422.97 980
8423.84 939
8424.70 1064
8425.57 1124
8426.44 1080
8427.30 1070
8428.17 1205
8429.04 1209
8429.90 1148
8430.77 1079
8431.64 1210
8432.50 1271
8433.37 1228
8434.24 1169
8435.10 1233
8435.97 1284
8436.84 1206
8437.71 1227
8438.57 1245
8439.44 1233
8440.31 1302
8441.17 1427
8442.04 1371
8442.91 1516
8443.78 1583
8444.64 1657
8445.51 1701
8446.38 1670
8447.25 1690
8448.11 1723
8448.98 1715
8449.85 1630
8450.72 1601
8451.58 1685
8452.45 1784
8453.32 1695
8454.19 1870
8455.06 2181
8455.92 2438
8456.79 2719
8457.66 3092
8458.53 3383
8459.40 3372
8460.27 3394
8461.13 3288
8462.00 3270
8462.87 2976
8463.74 2695
8464.61 2349
8465.48 2244
8466.34 2156
8467.21 2207
8468.08 2283
8468.95 2642
8469.82 3219
8470.69 3725
8471.56 4312
8472.42 4820
8473.29 4936
8474.16 4947
8475.03 4732
8475.90 4174
8476.77 3589
8477.64 3006
8478.51 2508
8479.38 2226
8480.25 1893
8481.12 1635
8481.99 1515
8482.85 1431
8483.72 1372
8484.59 1392
8485.46 1272
8486.33 1250
8487.20 1361
8488.07 1260
8488.94 1253
8489.81 1228
8490.68 1162
8491.55 1259
8492.42 1179
8493.29 1157
8494.16 1136
8495.03 1092
8495.90 1073
8496.77 1124
8497.64 1096
8498.51 1049
8499.38 1190
8500.25 1179
8501.12 1206
8501.99 1229
8502.86 1220
8503.73 1172
8504.60 1058
8505.47 1048
8506.34 1075
8507.22 1067
8508.09 1151
8508.96 1246
8509.83 1160
8510.70 1143
8511.57 1211
8512.44 1243
8513.31 1198
8514.18 1101
8515.05 1197
8515.92 1144
8516.80 1106
8517.67 1077
8518.54 1050
8519.41 1049
8520.28 1071
8521.15 1061
8522.02 1050
8522.89 1033
8523.77 1069
8524.64 1096
8525.51 1119
8526.38 1081
8527.25 1162
8528.12 1169
8529.00 1169
8529.87 1138
8530.74 1126
8531.61 1080
8532.48 1174
8533.36 1175
8534.23 1200
8535.10 1263
8535.97 1253
8536.84 1220
8537.72 1235
8538.59 1187
8539.46 1205
8540.33 1264
8541.21 1240
8542.08 1170
8542.95 1128
8543.82 1136
8544.70 1164
8545.57 1150
8546.44 1130
8547.31 1079
8548.19 1134
8549.06 1175
8549.93 1165
8550.80 1126
8551.68 1128
8552.55 1210
8553.42 1153
8554.30 1187
8555.17 1262
8556.04 1286
8556.92 1351
8557.79 1321
8558.66 1282
8559.54 1149
8560.41 1137
8561.28 1146
8562.16 1005
8563.03 990
8563.90 999
8564.78 1015
8565.65 912
8566.52 945
8567.40 971
8568.27 1041
8569.15 921
8570.02 914
8570.89 949
8571.77 973
8572.64 916
8573.51 891
8574.39 952
8575.26 897
8576.14 906
8577.01 891
8577.89 863
8578.76 828
8579.63 791
8580.51 875
8581.38 888
8582.26 896
8583.13 888
8584.01 841
8584.88 795
8585.76 850
8586.63 872
8587.51 849
8588.38 862
8589.26 880
8590.13 851
8591.00 904
8591.88 801
8592.75 829
8593.63 891
8594.51 814
8595.38 809
8596.26 851
8597.13 839
8598.01 861
8598.88 834
8599.76 851
8600.63 897
8601.51 914
8602.38 903
8603.26 913
8604.13 920
8605.01 874
8605.89 856
8606.76 820
8607.64 850
8608.51 814
8609.39 889
8610.26 809
8611.14 817
8612.02 891
8612.89 877
8613.77 939
8614.65 941
8615.52 936
8616.40 920
8617.27 862
8618.15 970
8619.03 902
8619.90 850
8620.78 967
8621.66 983
8622.53 960
8623.41 966
8624.29 1093
8625.16 1170
8626.04 1104
8626.92 1126
8627.79 1128
8628.67 1116
8629.55 1101
8630.42 1057
8631.30 907
8632.18 928
8633.05 952
8633.93 1021
8634.81 987
8635.69 910
8636.56 938
8637.44 1017
8638.32 929
8639.20 919
8640.07 946
8640.95 976
8641.83 1028
8642.71 1041
8643.58 1009
8644.46 1036
8645.34 1111
8646.22 1034
8647.09 1076
8647.97 1020
8648.85 1036
8649.73 1051
8650.61 1054
8651.48 1084
8652.36 1151
8653.24 1147
8654.12 1108
8655.00 1086
8655.87 1093
8656.75 1108
8657.63 1074
8658.51 1163
8659.39 1122
8660.27 1070
8661.14 1125
8662.02 1220
8662.90 1206
8663.78 1172
8664.66 1161
8665.54 1205
8666.42 1176
8667.30 1187
8668.17 1240
8669.05 1236
8669.93 1299
8670.81 1305
8671.69 1301
8672.57 1521
8673.45 1665
8674.33 1686
8675.21 1840
8676.09 1820
8676.97 1789
8677.84 1769
8678.72 1632
8679.60 1571
8680.48 1597
8681.36 1566
8682.24 1492
8683.12 1424
8684.00 1403
8684.88 1420
8685.76 1380
8686.64 1371
8687.52 1339
8688.40 1365
8689.28 1538
8690.16 1740
8691.04 1940
8691.92 2295
8692.80 2667
8693.68 3071
8694.56 3434
8695.44 3587
8696.32 3665
8697.20 3513
8698.08 3150
8698.96 2720
8699.84 2327
8700.72 2000
8701.60 1798
8702.48 1539
8703.37 1308
8704.25 1266
8705.13 1175
8706.01 1190
8706.89 1095
8707.77 1066
8708.65 992
8709.53 922
8710.41 955
8711.29 984
8712.17 877
8713.06 938
8713.94 927
8714.82 901
8715.70 880
8716.58 881
8717.46 907
8718.34 888
8719.22 828
8720.11 808
8720.99 791
8721.87 893
8722.75 856
8723.63 914
8724.51 925
8725.40 923
8726.28 890
8727.16 918
8728.04 944
8728.92 942
8729.81 907
8730.69 954
8731.57 999
8732.45 967
8733.33 974
8734.22 1005
8735.10 924
8735.98 855
8736.86 896
8737.75 903
8738.63 926
8739.51 906
8740.39 921
8741.28 912
8742.16 881
8743.04 766
8743.92 754
8744.81 851
8745.69 810
8746.57 858
8747.46 813
8748.34 839
8749.22 857
8750.10 853
8750.99 819
8751.87 822
8752.75 903
8753.64 862
8754.52 871
8755.40 863
8756.29 886
8757.17 993
8758.05 876
8758.94 895
8759.82 911
8760.70 951
8761.59 912
8762.47 894
8763.35 904
8764.24 934
8765.12 963
8766.01 895
8766.89 851
8767.77 931
8768.66 977
8769.54 895
8770.43 900
8771.31 1021
8772.19 947
8773.08 954
8773.96 978
8774.85 918
8775.73 934
8776.62 946
8777.50 884
8778.38 924
8779.27 855
8780.15 909
8781.04 787
8781.92 784
8782.81 791
8783.69 834
8784.58 801
8785.46 817
8786.35 834
8787.23 853
8788.12 816
8789.00 757
8789.89 763
8790.77 826
8791.66 840
8792.54 893
8793.43 912
8794.31 882
8795.20 900
8796.08 855
8796.97 857
8797.85 869
8798.74 866
8799.62 897
8800.51 829
8801.40 810
8802.28 899
8803.17 794
8804.05 785
8804.94 779
8805.82 806
8806.71 763
8807.60 854
8808.48 872
8809.37 845
8810.25 838
8811.14 887
8812.03 851
8812.91 846
8813.80 785
8814.69 743
8815.57 797
8816.46 747
8817.34 724
8818.23 732
8819.12 698
8820.00 753
8820.89 757
8821.78 816
8822.66 696
8823.55 759
8824.44 707
8825.32 763
8826.21 759
8827.10 738
8827.99 712
8828.87 678
8829.76 747
8830.65 709
8831.53 719
8832.42 702
8833.31 650
8834.20 686
8835.08 673
8835.97 665
8836.86 621
8837.74 714
8838.63 735
8839.52 741
8840.41 683
8841.30 661
8842.18 687
8843.07 701
8843.96 680
8844.85 696
8845.73 650
8846.62 622
8847.51 630
8848.40 639
8849.29 636
8850.17 621
8851.06 698
8851.95 674
8852.84 638
8853.73 644
8854.61 700
8855.50 635
8856.39 602
8857.28 596
8858.17 617
8859.06 632
8859.95 657
8860.83 661
8861.72 614
8862.61 599
8863.50 596
8864.39 647
8865.28 650
8866.17 641
8867.06 679
8867.94 664
8868.83 653
8869.72 633
8870.61 599
8871.50 627
8872.39 574
8873.28 544
8874.17 539
8875.06 598
8875.95 628
8876.84 549
8877.73 535
8878.62 586
8879.51 521
8880.40 543
8881.28 600
8882.17 606
8883.06 565
8883.95 546
8884.84 569
8885.73 538
8886.62 551
8887.51 578
8888.40 582
8889.29 515
8890.18 532
8891.07 483
8891.96 519
8892.85 536
8893.74 548
8894.63 524
8895.53 571
8896.42 590
8897.31 553
8898.20 568
8899.09 554
8899.98 562
8900.87 572
8901.76 527
8902.65 561
8903.54 547
8904.43 544
8905.32 559
8906.21 558
8907.10 549
8907.99 606
8908.89 564
8909.78 544
8910.67 543
8911.56 558
8912.45 576
8913.34 525
8914.23 501
8915.12 530
8916.02 566
8916.91 573
8917.80 524
8918.69 492
8919.58 544
8920.47 510
8921.36 515
8922.26 527
8923.15 488
8924.04 539
8924.93 520
8925.82 491
8926.72 521
8927.61 506
8928.50 504
8929.39 507
8930.28 484
8931.18 468
8932.07 474
8932.96 539
8933.85 526
8934.75 509
8935.64 462
8936.53 520
8937.42 520
8938.31 551
8939.21 493
8940.10 517
8940.99 537
8941.89 549
8942.78 537
8943.67 428
8944.56 466
8945.46 529
8946.35 531
8947.24 486
8948.14 481
8949.03 489
8949.92 516
8950.81 469
8951.71 429
8952.60 474
8953.49 540
8954.39 489
8955.28 487
8956.17 450
8957.07 476
8957.96 467
8958.85 537
8959.75 451
8960.64 456
8961.54 490
8962.43 471
8963.32 501
8964.22 466
8965.11 435
8966.00 471
8966.90 454
8967.79 494
8968.69 470
8969.58 506
8970.47 510
8971.37 453
8972.26 545
8973.16 567
8974.05 510
8974.95 502
8975.84 520
8976.73 533
8977.63 482
8978.52 482
8979.42 508
8980.31 494
8981.21 536
8982.10 553
8983.00 598
8983.89 539
8984.79 538
8985.68 537
8986.58 504
8987.47 529
8988.37 537
8989.26 467
8990.16 468
8991.05 409
8991.95 428
8992.84 453
8993.74 486
8994.63 495
8995.53 453
8996.42 451
8997.32 468
8998.21 496
8999.11 481
9000.01 488
9000.90 469
9001.80 421
9002.69 491
9003.59 480
9004.48 428
9005.38 440
9006.28 457
9007.17 499
9008.07 497
9008.96 438
9009.86 429
9010.76 455
9011.65 463
9012.55 446
9013.45 416
9014.34 419
9015.24 430
9016.13 404
9017.03 418
9017.93 403
9018.82 446
9019.72 457
9020.62 465
9021.51 465
9022.41 457
9023.31 412
9024.20 469
9025.10 458
9026.00 432
9026.89 492
9027.79 445
9028.69 439
9029.59 451
9030.48 473
9031.38 527
9032.28 431
9033.17 424
9034.07 421
9034.97 464
9035.87 469
9036.76 457
9037.66 475
9038.56 421
9039.46 413
9040.35 481
9041.25 497
9042.15 461
9043.05 443
9043.94 466
9044.84 447
9045.74 493
9046.64 483
9047.54 445
9048.43 459
9049.33 470
9050.23 497
9051.13 442
9052.03 446
9052.92 422
9053.82 468
9054.72 469
9055.62 461
9056.52 465
9057.42 501
9058.32 462
9059.21 438
9060.11 406
9061.01 435
9061.91 507
9062.81 490
9063.71 498
9064.61 426
9065.50 413
9066.40 473
9067.30 478
9068.20 441
9069.10 485
9070.00 517
9070.90 549
9071.80 499
9072.70 548
9073.60 509
9074.50 450
9075.40 478
9076.29 442
9077.19 432
9078.09 464
9078.99 502
9079.89 460
9080.79 450
9081.69 485
9082.59 494
9083.49 458
9084.39 438
9085.29 424
9086.19 458
9087.09 478
9087.99 489
9088.89 447
9089.79 472
9090.69 531
9091.59 476
9092.49 532
9093.39 526
9094.29 517
9095.19 535
9096.09 534
9096.99 460
9097.89 440
9098.79 457
9099.69 519
9100.60 461
9101.50 429
9102.40 434
9103.30 468
9104.20 430
9105.10 437
9106.00 484
9106.90 497
9107.80 479
9108.70 476
9109.60 453
9110.50 431
9111.41 489
9112.31 476
9113.21 428
9114.11 423
9115.01 418
9115.91 430
9116.81 417
9117.72 379
9118.62 410
9119.52 419
9120.42 461
9121.32 475
9122.22 383
9123.12 445
9124.03 368
9124.93 400
9125.83 413
9126.73 417
9127.63 430
9128.54 448
9129.44 448
9130.34 442
9131.24 423
9132.14 419
9133.05 375
9133.95 433
9134.85 479
9135.75 418
9136.66 525
9137.56 468
9138.46 463
9139.36 409
9140.27 449
9141.17 424
9142.07 431
9142.97 407
9143.88 462
9144.78 442
9145.68 438
9146.59 424
9147.49 490
9148.39 484
9149.29 430
9150.20 434
9151.10 427
9152.00 454
9152.91 469
9153.81 435
9154.71 421
9155.62 405
9156.52 464
9157.42 480
9158.33 472
9159.23 455
9160.13 445
9161.04 447
9161.94 409
9162.84 440
9163.75 465
9164.65 438
9165.56 469
9166.46 429
9167.36 435
9168.27 430
9169.17 459
9170.08 477
9170.98 472
9171.88 424
9172.79 419
9173.69 443
9174.60 448
9175.50 441
9176.41 412
9177.31 430
9178.21 390
9179.12 387
9180.02 438
9180.93 426
9181.83 438
9182.74 449
9183.64 443
9184.55 389
9185.45 401
9186.36 466
9187.26 423
9188.17 462
9189.07 445
9189.98 449
9190.88 432
9191.79 475
9192.69 447
9193.60 428
9194.50 476
9195.41 422
9196.31 391
9197.22 467
9198.12 492
9199.03 458
9199.93 442
9200.84 457
9201.75 461
9202.65 495
9203.56 462
9204.46 506
9205.37 509
9206.27 443
9207.18 476
9208.09 457
9208.99 486
9209.90 424
9210.80 447
9211.71 487
9212.62 451
9213.52 403
9214.43 371
9215.34 394
9216.24 474
9217.15 446
9218.05 451
9218.96 494
9219.87 514
9220.77 432
9221.68 523
9222.59 517
9223.49 522
9224.40 463
9225.31 408
9226.21 423
9227.12 439
9228.03 445
9228.93 448
9229.84 426
9230.75 452
9231.66 412
9232.56 429
9233.47 428
9234.38 464
9235.28 468
9236.19 463
9237.10 430
9238.01 412
9238.91 425
9239.82 440
9240.73 451
9241.64 449
9242.54 436
9243.45 410
9244.36 423
9245.27 429
9246.18 392
9247.08 408
9247.99 419
9248.90 413
9249.81 394
9250.71 394
9251.62 441
9252.53 422
9253.44 378
9254.35 436
9255.26 380
9256.16 461
9257.07 466
9257.98 384
9258.89 401
9259.80 454
9260.71 436
9261.61 411
9262.52 470
9263.43 456
9264.34 409
9265.25 429
9266.16 422
9267.07 375
9267.98 410
9268.88 461
9269.79 410
9270.70 399
9271.61 378
9272.52 411
9273.43 421
9274.34 417
9275.25 448
9276.16 465
9277.07 501
9277.98 456
9278.89 446
9279.80 453
9280.70 430
9281.61 430
9282.52 476
9283.43 449
9284.34 406
9285.25 441
9286.16 463
9287.07 461
9287.98 452
9288.89 429
9289.80 455
9290.71 447
9291.62 497
9292.53 462
9293.44 468
9294.35 455
9295.26 454
9296.17 492
9297.08 486
9297.99 433
9298.90 480
9299.81 526
9300.73 509
9301.64 459
9302.55 460
9303.46 453
9304.37 442
9305.28 394
9306.19 461
9307.10 462
9308.01 456
9308.92 478
9309.83 555
9310.74 597
9311.65 572
9312.57 591
9313.48 551
9314.39 582
9315.30 501
9316.21 456
9317.12 518
9318.03 482
9318.94 412
9319.86 415
9320.77 442
9321.68 456
9322.59 414
9323.50 442
9324.41 463
9325.33 481
9326.24 450
9327.15 456
9328.06 432
9328.97 451
9329.88 482
9330.80 472
9331.71 460
9332.62 451
9333.53 508
9334.44 474
9335.36 478
9336.27 488
9337.18 443
9338.09 420
9339.01 488
9339.92 497
9340.83 440
9341.74 436
9342.66 467
9343.57 403
9344.48 419
9345.39 443
9346.31 483
9347.22 464
9348.13 490
9349.05 449
9349.96 448
9350.87 441
9351.78 460
9352.70 443
9353.61 427
9354.52 452
9355.44 431
9356.35 454
9357.26 465
9358.18 425
9359.09 385
9360.00 407
9360.92 402
9361.83 458
9362.74 423
9363.66 408
9364.57 472
9365.48 429
9366.40 414
9367.31 394
9368.23 411
9369.14 387
9370.05 433
9370.97 441
9371.88 424
9372.80 452
9373.71 435
9374.62 461
9375.54 449
9376.45 498
9377.37 485
9378.28 477
9379.19 428
9380.11 470
9381.02 469
9381.94 434
9382.85 463
9383.77 513
9384.68 450
9385.60 563
9386.51 480
9387.43 490
9388.34 504
9389.26 552
9390.17 517
9391.09 457
9392.00 551
9392.91 543
9393.83 558
9394.75 473
9395.66 526
9396.58 539
9397.49 577
9398.41 519
9399.32 537
9400.24 571
9401.15 525
9402.07 523
9402.98 475
9403.90 463
9404.81 492
9405.73 514
9406.65 506
9407.56 513
9408.48 431
9409.39 455
9410.31 439
9411.22 510
9412.14 484
9413.06 451
9413.97 466
9414.89 469
9415.80 491
9416.72 475
9417.64 509
9418.55 487
9419.47 503
9420.39 484
9421.30 449
9422.22 453
9423.14 466
9424.05 460
9424.97 506
9425.88 510
9426.80 486
9427.72 500
9428.64 444
9429.55 465
9430.47 502
9431.39 500
9432.30 487
9433.22 494
9434.14 478
9435.05 489
9435.97 448
9436.89 457
9437.81 478
9438.72 477
9439.64 475
9440.56 512
9441.47 494
9442.39 533
9443.31 504
9444.23 481
9445.14 488
9446.06 491
9446.98 484
9447.90 519
9448.81 557
9449.73 566
9450.65 521
9451.57 603
9452.49 572
9453.40 509
9454.32 506
9455.24 566
9456.16 591
9457.08 589
9457.99 594
9458.91 564
9459.83 536
9460.75 560
9461.67 545
9462.59 506
9463.50 495
9464.42 490
9465.34 523
9466.26 469
9467.18 433
9468.10 510
9469.02 527
9469.94 521
9470.85 467
9471.77 505
9472.69 484
9473.61 501
9474.53 540
9475.45 499
9476.37 528
9477.29 501
9478.21 523
9479.13 415
9480.04 522
9480.96 507
9481.88 565
9482.80 522
9483.72 548
9484.64 522
9485.56 566
9486.48 541
9487.40 548
9488.32 556
9489.24 568
9490.16 565
9491.08 513
9492.00 508
9492.92 525
9493.84 563
9494.76 523
9495.68 555
9496.60 549
9497.52 513
9498.44 542
9499.36 496
9500.28 558
9501.20 533
9502.12 501
9503.04 539
9503.96 524
9504.88 540
9505.80 546
9506.72 471
9507.64 572
9508.56 577
9509.48 568
9510.41 569
9511.33 530
9512.25 491
9513.17 600
9514.09 602
9515.01 565
9515.93 611
9516.85 595
9517.77 613
9518.69 587
9519.61 624
9520.54 624
9521.46 618
9522.38 609
9523.30 667
9524.22 650
9525.14 646
9526.06 596
9526.99 660
9527.91 689
9528.83 691
9529.75 643
9530.67 739
9531.59 770
9532.52 822
9533.44 906
9534.36 910
9535.28 992
9536.20 955
9537.13 997
9538.05 978
9538.97 882
9539.89 890
9540.81 836
9541.74 776
9542.66 759
9543.58 724
9544.50 680
9545.43 601
9546.35 707
9547.27 666
9548.19 661
9549.12 681
9550.04 605
9550.96 610
9551.88 639
9552.81 584
9553.73 572
9554.65 600
9555.58 622
9556.50 643
9557.42 618
9558.34 634
9559.27 675
9560.19 633
9561.11 667
9562.04 682
9562.96 712
9563.88 712
9564.81 643
9565.73 631
9566.65 598
9567.58 594
9568.50 608
9569.43 556
9570.35 583
9571.27 566
9572.20 609
9573.12 589
9574.04 569
9574.97 558
9575.89 590
9576.82 543
9577.74 551
9578.66 531
9579.59 565
9580.51 600
9581.44 549
9582.36 518
9583.28 546
9584.21 526
9585.13 523
9586.06 581
9586.98 602
9587.91 581
9588.83 572
9589.76 594
9590.68 576
9591.60 582
9592.53 576
9593.45 574
9594.38 582
9595.30 564
9596.23 601
9597.15 644
9598.08 649
9599.00 642
9599.93 540
9600.85 548
9601.78 593
9602.70 592
9603.63 543
9604.55 611
9605.48 607
9606.41 581
9607.33 664
9608.26 622
9609.18 616
9610.11 642
9611.03 717
9611.96 759
9612.88 640
9613.81 682
9614.74 635
9615.66 653
9616.59 699
9617.51 693
9618.44 626
9619.37 651
9620.29 637
9621.22 683
9622.14 657
9623.07 689
9624.00 688
9624.92 736
9625.85 766
9626.78 746
9627.70 720
9628.63 737
9629.55 724
9630.48 715
9631.41 790
9632.33 790
9633.26 797
9634.19 812
9635.11 792
9636.04 824
9636.97 839
9637.90 788
9638.82 844
9639.75 801
9640.68 833
9641.60 900
9642.53 859
9643.46 858
9644.38 879
9645.31 893
9646.24 918
9647.17 915
9648.09 991
9649.02 1058
9649.95 1112
9650.88 1172
9651.80 1180
9652.73 1230
9653.66 1180
9654.59 1252
9655.51 1144
9656.44 1037
9657.37 1042
9658.30 937
9659.23 919
9660.15 876
9661.08 843
9662.01 869
9662.94 865
9663.87 866
9664.80 893
9665.72 832
9666.65 821
9667.58 861
9668.51 889
9669.44 874
9670.37 886
9671.29 866
9672.22 855
9673.15 905
9674.08 912
9675.01 888
9675.94 891
9676.87 814
9677.79 811
9678.72 845
9679.65 878
9680.58 852
9681.51 884
9682.44 891
9683.37 916
9684.30 890
9685.23 937
9686.16 923
9687.09 974
9688.01 911
9688.94 940
9689.87 925
9690.80 904
9691.73 983
9692.66 1014
9693.59 978
9694.52 1046
9695.45 1001
9696.38 923
9697.31 994
9698.24 1054
9699.17 1056
9700.10 1011
9701.03 1103
9701.96 1155
9702.89 1215
9703.82 1141
9704.75 1088
9705.68 1026
9706.61 1026
9707.54 962
9708.47 993
9709.40 966
9710.33 851
9711.26 914
9712.19 884
9713.12 883
9714.05 839
9714.98 936
9715.92 954
9716.85 954
9717.78 904
9718.71 910
9719.64 839
9720.57 848
9721.50 840
9722.43 797
9723.36 839
9724.29 765
9725.22 871
9726.16 809
9727.09 817
9728.02 831
9728.95 879
9729.88 814
9730.81 794
9731.74 822
9732.67 872
9733.61 800
9734.54 803
9735.47 754
9736.40 834
9737.33 776
9738.26 812
9739.20 822
9740.13 789
9741.06 771
9741.99 684
9742.92 761
9743.86 697
9744.79 749
9745.72 758
9746.65 749
9747.58 693
9748.52 749
9749.45 758
9750.38 671
9751.31 734
9752.25 731
9753.18 755
9754.11 721
9755.04 718
9755.98 760
9756.91 735
9757.84 703
9758.77 805
9759.71 725
9760.64 697
9761.57 742
9762.51 737
9763.44 737
9764.37 785
9765.30 726
9766.24 736
9767.17 734
9768.10 779
9769.04 761
9769.97 740
9770.90 812
9771.84 787
9772.77 707
9773.70 751
9774.64 700
9775.57 725
9776.50 760
9777.44 757
9778.37 755
9779.31 724
9780.24 776
9781.17 885
9782.11 857
9783.04 822
9783.97 804
9784.91 833
9785.84 868
9786.78 886
9787.71 879
9788.64 800
9789.58 797
9790.51 734
9791.45 731
9792.38 691
9793.32 756
9794.25 708
9795.19 707
9796.12 754
9797.05 715
9797.99 689
9798.92 675
9799.86 724
9800.79 709
9801.73 733
9802.66 728
9803.60 684
9804.53 697
9805.47 701
9806.40 679
9807.34 663
9808.27 632
9809.21 657
9810.14 674
9811.08 660
9812.01 637
9812.95 641
9813.88 631
9814.82 642
9815.75 659
9816.69 668
9817.63 688
9818.56 636
9819.50 612
9820.43 648
9821.37 632
9822.30 598
9823.24 603
9824.18 602
9825.11 611
9826.05 615
9826.98 632
9827.92 625
9828.86 573
9829.79 604
9830.73 614
9831.66 599
9832.60 578
9833.54 614
9834.47 612
9835.41 605
9836.35 625
9837.28 602
9838.22 636
9839.16 619
9840.09 681
9841.03 624
9841.97 563
9842.90 706
9843.84 682
9844.78 642
9845.71 602
9846.65 609
9847.59 652
9848.52 630
9849.46 656
9850.40 648
9851.34 630
9852.27 654
9853.21 653
9854.15 695
9855.08 637
9856.02 741
9856.96 712
9857.90 709
9858.83 728
9859.77 722
9860.71 777
9861.65 777
9862.58 855
9863.52 837
9864.46 666
9865.40 631
9866.34 712
9867.27 707
9868.21 655
9869.15 599
9870.09 622
9871.03 664
9871.96 598
9872.90 547
9873.84 574
9874.78 633
9875.72 598
9876.66 636
9877.59 582
9878.53 539
9879.47 561
9880.41 653
9881.35 581
9882.29 524
9883.23 564
9884.16 603
9885.10 651
9886.04 588
9886.98 604
9887.92 610
9888.86 566
9889.80 558
9890.74 542
9891.68 558
9892.61 638
9893.55 607
9894.49 573
9895.43 519
9896.37 559
9897.31 546
9898.25 534
9899.19 622
9900.13 560
9901.07 554
9902.01 581
9902.95 567
9903.89 550
9904.83 529
9905.77 581
9906.71 522
9907.65 569
9908.59 587
9909.53 543
9910.47 540
9911.41 609
9912.35 545
9913.29 587
9914.23 638
9915.17 612
9916.11 576
9917.05 565
9917.99 585
9918.93 597
9919.87 539
9920.81 582
9921.75 567
9922.69 544
9923.63 677
9924.57 638
9925.51 566
9926.45 664
9927.39 811
9928.33 862
9929.28 872
9930.22 854
9931.16 944
9932.10 942
9933.04 892
9933.98 836
9934.92 787
9935.86 712
9936.80 661
9937.74 682
9938.69 642
9939.63 616
9940.57 613
9941.51 620
9942.45 581
9943.39 515
9944.34 574
9945.28 528
9946.22 523
9947.16 606
9948.10 581
9949.04 613
9949.99 624
9950.93 591
9951.87 504
9952.81 555
9953.75 543
9954.70 551
9955.64 525
9956.58 533
9957.52 544
9958.46 538
9959.41 522
9960.35 487
9961.29 513
9962.23 466
9963.18 508
9964.12 526
9965.06 549
9966.00 558
9966.95 598
9967.89 557
9968.83 487
9969.77 543
9970.72 547
9971.66 535
9972.60 614
9973.55 607
9974.49 576
9975.43 497
9976.38 505
9977.32 528
9978.26 525
9979.21 526
9980.15 508
9981.09 484
9982.04 537
9982.98 516
9983.92 548
9984.87 558
9985.81 541
9986.75 509
9987.70 470
9988.64 536
9989.58 493
9990.53 460
9991.47 456
9992.42 504
9993.36 481
9994.30 550
9995.25 526
9996.19 520
9997.14 499
9998.08 472
9999.02 485
9999.97 441
10000.91 482
10001.86 488
10002.80 467
10003.75 509
10004.69 490
10005.63 524
10006.58 520
10007.52 507
10008.47 469
10009.41 478
10010.36 491
10011.30 490
10012.25 534
10013.19 455
10014.14 461
10015.08 470
10016.03 496
10016.97 491
10017.92 459
10018.86 484
10019.81 457
10020.75 455
10021.70 527
10022.64 498
10023.59 480
10024.53 506
10025.48 448
10026.42 413
10027.37 454
10028.32 514
10029.26 540
10030.21 478
10031.15 425
10032.10 473
10033.04 471
10033.99 484
10034.94 458
10035.88 511
10036.83 496
10037.77 434
10038.72 463
10039.67 424
10040.61 463
10041.56 447
10042.50 438
10043.45 471
10044.40 433
10045.34 501
10046.29 512
10047.24 460
10048.18 473
10049.13 451
10050.08 427
10051.02 448
10051.97 376
10052.92 415
10053.86 407
10054.81 442
10055.76 444
10056.70 470
10057.65 421
10058.60 430
10059.54 398
10060.49 445
10061.44 457
10062.39 450
10063.33 448
10064.28 459
10065.23 471
10066.17 454
10067.12 425
10068.07 479
10069.02 460
10069.96 441
10070.91 466
10071.86 453
10072.81 397
10073.76 485
10074.70 446
10075.65 402
10076.60 416
10077.55 441
10078.49 457
10079.44 433
10080.39 406
10081.34 407
10082.29 415
10083.23 408
10084.18 432
10085.13 453
10086.08 426
10087.03 419
10087.98 405
10088.92 448
10089.87 434
10090.82 445
10091.77 410
10092.72 433
10093.67 436
10094.62 465
10095.56 415
10096.51 422
10097.46 466
10098.41 400
10099.36 422
10100.31 458
10101.26 459
10102.21 423
10103.16 456
10104.11 455
10105.05 425
10106.00 464
10106.95 425
10107.90 441
10108.85 415
10109.80 444
10110.75 404
10111.70 458
10112.65 419
10113.60 423
10114.55 453
10115.50 417
10116.45 416
10117.40 405
10118.35 433
10119.30 471
10120.25 414
10121.20 417
10122.15 413
10123.10 421
10124.05 378
10125.00 447
10125.95 424
10126.90 396
10127.85 461
10128.80 461
10129.75 387
10130.70 399
10131.65 491
10132.60 394
10133.55 429
10134.50 414
10135.45 399
10136.40 411
10137.35 472
10138.30 434
10139.26 404
10140.21 452
10141.16 473
10142.11 434
10143.06 402
10144.01 497
10144.96 445
10145.91 418
10146.86 477
10147.81 459
10148.77 474
10149.72 433
10150.67 475
10151.62 448
10152.57 477
10153.52 453
10154.47 424
10155.43 398
10156.38 453
10157.33 434
10158.28 449
10159.23 441
10160.18 463
10161.14 418
10162.09 445
10163.04 453
10163.99 397
10164.94 392
10165.90 462
10166.85 489
10167.80 481
10168.75 456
10169.70 476
10170.66 478
10171.61 453
10172.56 473
10173.51 450
10174.47 483
10175.42 471
10176.37 426
10177.32 503
10178.28 513
10179.23 476
10180.18 471
10181.14 541
10182.09 521
10183.04 497
10183.99 494
10184.95 536
10185.90 490
10186.85 531
10187.81 582
10188.76 558
10189.71 564
10190.67 562
10191.62 525
10192.57 597
10193.53 594
10194.48 566
10195.43 543
10196.39 577
10197.34 562
10198.29 609
10199.25 615
10200.20 624
10201.15 622
10202.11 532
10203.06 605
10204.02 555
10204.97 694
10205.92 654
10206.88 674
10207.83 698
10208.79 699
10209.74 739
10210.69 685
10211.65 736
10212.60 695
10213.56 614
10214.51 651
10215.46 595
10216.42 605
10217.37 569
10218.33 576
10219.28 606
10220.24 543
10221.19 517
10222.15 536
10223.10 554
10224.06 501
10225.01 503
10225.97 565
10226.92 565
10227.88 529
10228.83 525
10229.79 528
10230.74 594
10231.70 542
10232.65 554
10233.61 545
10234.56 499
10235.52 530
10236.47 585
10237.43 588
10238.38 624
10239.34 621
10240.29 608
10241.25 622
10242.21 520
10243.16 552
10244.12 500
10245.07 593
10246.03 575
10246.98 512
10247.94 544
10248.90 505
10249.85 488
10250.81 463
10251.76 511
10252.72 546
10253.68 549
10254.63 510
10255.59 471
10256.55 437
10257.50 455
10258.46 527
10259.41 523
10260.37 472
10261.33 504
10262.28 529
10263.24 491
10264.20 455
10265.15 477
10266.11 472
10267.07 487
10268.02 489
10268.98 469
10269.94 460
10270.90 434
10271.85 459
10272.81 464
10273.77 459
10274.72 455
10275.68 441
10276.64 466
10277.60 475
10278.55 470
10279.51 467
10280.47 465
10281.43 441
10282.38 448
10283.34 442
10284.30 417
10285.26 436
10286.21 433
10287.17 417
10288.13 429
10289.09 440
10290.04 398
10291.00 422
10291.96 399
10292.92 443
10293.88 439
10294.83 463
10295.79 463
10296.75 406
10297.71 395
10298.67 415
10299.63 407
10300.58 422
10301.54 436
10302.50 400
10303.46 411
10304.42 395
10305.38 424
10306.34 392
10307.29 404
10308.25 427
10309.21 434
10310.17 414
10311.13 390
10312.09 392
10313.05 356
10314.01 365
10314.97 417
10315.92 435
10316.88 426
10317.84 412
10318.80 396
10319.76 384
10320.72 433
10321.68 420
10322.64 385
10323.60 390
10324.56 415
10325.52 461
10326.48 409
10327.44 423
10328.40 426
10329.36 453
10330.32 460
10331.28 458
10332.24 460
10333.20 478
10334.16 421
10335.12 412
10336.08 427
10337.04 395
10338.00 379
10338.96 397
10339.92 403
10340.88 422
10341.84 373
10342.80 397
10343.76 433
10344.72 403
10345.68 370
10346.64 368
10347.60 413
10348.56 405
10349.52 481
10350.48 420
10351.44 403
10352.40 436
10353.36 418
10354.32 386
10355.29 387
10356.25 409
10357.21 348
10358.17 394
10359.13 355
10360.09 359
10361.05 462
10362.01 415
10362.97 405
10363.94 362
10364.90 369
10365.86 369
10366.82 360
10367.78 358
10368.74 380
10369.70 376
10370.67 366
10371.63 339
10372.59 330
10373.55 344
10374.51 369
10375.47 355
10376.44 389
10377.40 356
10378.36 416
10379.32 447
10380.28 392
10381.25 386
10382.21 366
10383.17 402
10384.13 402
10385.10 420
10386.06 397
10387.02 375
10387.98 358
10388.95 410
10389.91 341
10390.87 368
10391.83 374
10392.80 412
10393.76 372
10394.72 358
10395.68 367
10396.65 363
10397.61 346
10398.57 388
10399.54 358
10400.50 398
10401.46 411
10402.43 354
10403.39 359
10404.35 382
10405.31 396
10406.28 329
10407.24 390
10408.20 443
10409.17 391
10410.13 400
10411.10 407
10412.06 418
10413.02 387
10413.99 419
10414.95 418
10415.91 392
10416.88 397
10417.84 451
10418.80 475
10419.77 567
10420.73 584
10421.70 580
10422.66 617
10423.63 579
10424.59 554
10425.55 538
10426.52 560
10427.48 490
10428.45 398
10429.41 416
10430.37 368
10431.34 408
10432.30 408
10433.27 427
10434.23 399
10435.20 413
10436.16 370
10437.13 331
10438.09 385
10439.06 413
10440.02 382
10440.99 403
10441.95 398
10442.92 399
10443.88 336
10444.85 376
10445.81 391
10446.78 346
10447.74 384
10448.71 358
10449.67 370
10450.64 400
10451.60 365
10452.57 428
10453.53 389
10454.50 388
10455.47 388
10456.43 343
10457.40 380
10458.36 330
10459.33 340
10460.29 389
10461.26 337
10462.23 362
10463.19 320
10464.16 313
10465.12 310
10466.09 387
10467.06 367
10468.02 343
10468.99 428
10469.95 388
10470.92 361
10471.89 349
10472.85 389
10473.82 350
10474.79 348
10475.75 412
10476.72 334
10477.69 348
10478.65 389
10479.62 386
10480.59 378
10481.55 345
10482.52 357
10483.49 404
10484.45 377
10485.42 363
10486.39 384
10487.35 356
10488.32 374
10489.29 404
10490.26 376
10491.22 364
10492.19 345
10493.16 377
10494.13 366
10495.09 346
10496.06 375
10497.03 316
10497.99 387
10498.96 399
10499.93 390
10500.90 357
10501.87 366
10502.83 371
10503.80 328
10504.77 396
10505.74 374
10506.70 320
10507.67 357
10508.64 379
10509.61 412
10510.58 359
10511.55 377
10512.51 410
10513.48 347
10514.45 389
10515.42 394
10516.39 343
10517.36 326
10518.32 374
10519.29 353
10520.26 386
10521.23 353
10522.20 392
10523.17 383
10524.14 419
10525.10 419
10526.07 373
10527.04 381
10528.01 384
10528.98 379
10529.95 402
10530.92 391
10531.89 389
10532.86 407
10533.83 352
10534.79 397
10535.76 421
10536.73 399
10537.70 428
10538.67 428
10539.64 353
10540.61 353
10541.58 379
10542.55 397
10543.52 364
10544.49 380
10545.46 344
10546.43 397
10547.40 385
10548.37 323
10549.34 341
10550.31 407
10551.28 399
10552.25 399
10553.22 373
10554.19 327
10555.16 352
10556.13 392
10557.10 403
10558.07 394
10559.04 400
10560.01 403
10560.98 411
10561.95 508
10562.92 487
10563.89 514
10564.86 506
10565.83 474
10566.81 484
10567.78 440
10568.75 470
10569.72 477
10570.69 494
10571.66 402
10572.63 386
10573.60 386
10574.57 442
10575.54 389
10576.51 394
10577.49 405
10578.46 396
10579.43 372
10580.40 386
10581.37 391
10582.34 392
10583.31 403
10584.29 404
10585.26 361
10586.23 329
10587.20 391
10588.17 381
10589.14 373
10590.12 398
10591.09 409
10592.06 400
10593.03 416
10594.00 440
10594.98 439
10595.95 427
10596.92 393
10597.89 383
10598.86 401
10599.84 403
10600.81 393
10601.78 374
10602.75 384
10603.73 352
10604.70 348
10605.67 403
10606.64 423
10607.62 355
10608.59 357
10609.56 378
10610.53 435
10611.51 388
10612.48 359
10613.45 368
10614.43 347
10615.40 311
10616.37 355
10617.34 345
10618.32 359
10619.29 374
10620.26 378
10621.24 325
10622.21 398
10623.18 419
10624.16 394
10625.13 367
10626.10 399
10627.08 361
10628.05 384
10629.02 395
10630.00 395
10630.97 390
10631.95 415
10632.92 439
10633.89 402
10634.87 380
10635.84 381
10636.81 482
10637.79 419
10638.76 470
10639.74 502
10640.71 539
10641.69 534
10642.66 542
10643.63 506
10644.61 504
10645.58 513
10646.56 478
10647.53 408
10648.51 403
10649.48 430
10650.45 459
10651.43 372
10652.40 349
10653.38 388
10654.35 364
10655.33 389
10656.30 402
10657.28 364
10658.25 365
10659.23 358
10660.20 360
10661.18 308
10662.15 317
10663.13 362
10664.10 345
10665.08 392
10666.05 350
10667.03 427
10668.00 358
10668.98 332
10669.96 350
10670.93 385
10671.91 381
10672.88 362
10673.86 348
10674.83 390
10675.81 332
10676.79 355
10677.76 360
10678.74 346
10679.71 371
10680.69 423
10681.66 431
10682.64 401
10683.62 367
10684.59 376
10685.57 387
10686.55 432
10687.52 384
10688.50 355
10689.47 425
10690.45 412
10691.43 368
10692.40 356
10693.38 349
10694.36 352
10695.33 318
10696.31 314
10697.29 349
10698.26 346
10699.24 353
10700.22 336
10701.19 324
10702.17 346
10703.15 351
10704.13 329
10705.10 330
10706.08 320
10707.06 334
10708.03 355
10709.01 341
10709.99 309
10710.97 321
10711.94 324
10712.92 305
10713.90 316
10714.88 332
10715.85 314
10716.83 287
10717.81 383
10718.79 342
10719.76 358
10720.74 328
10721.72 325
10722.70 299
10723.68 340
10724.65 354
10725.63 373
10726.61 336
10727.59 326
10728.57 347
10729.54 374
10730.52 357
10731.50 353
10732.48 349
10733.46 345
10734.44 306
10735.41 352
10736.39 299
10737.37 316
10738.35 316
10739.33 356
10740.31 346
10741.29 331
10742.26 368
10743.24 376
10744.22 390
10745.20 333
10746.18 279
10747.16 334
10748.14 408
10749.12 343
10750.10 283
10751.08 333
10752.05 335
10753.03 330
10754.01 346
10754.99 338
10755.97 357
10756.95 347
10757.93 318
10758.91 370
10759.89 333
10760.87 317
10761.85 353
10762.83 349
10763.81 328
10764.79 345
10765.77 373
10766.75 397
10767.73 345
10768.71 344
10769.69 405
10770.67 344
10771.65 344
10772.63 381
10773.61 360
10774.59 335
10775.57 332
10776.55 319
10777.53 341
10778.51 318
10779.49 298
10780.47 344
10781.45 379
10782.43 389
10783.41 336
10784.39 395
10785.38 326
10786.36 324
10787.34 350
10788.32 354
10789.30 357
10790.28 387
10791.26 405
10792.24 391
10793.22 347
10794.20 355
10795.19 338
10796.17 349
10797.15 339
10798.13 349
10799.11 379
10800.09 376
10801.07 351
10802.05 346
10803.04 377
10804.02 365
10805.00 344
10805.98 365
10806.96 323
10807.94 350
10808.93 347
10809.91 334
10810.89 373
10811.87 340
10812.85 342
10813.84 352
10814.82 306
10815.80 318
10816.78 368
10817.77 354
10818.75 329
10819.73 355
10820.71 372
10821.69 332
10822.68 338
10823.66 308
10824.64 363
10825.62 374
10826.61 357
10827.59 317
10828.57 322
10829.56 310
10830.54 354
10831.52 386
10832.50 342
10833.49 325
10834.47 355
10835.45 322
10836.44 343
10837.42 346
10838.40 389
10839.39 406
10840.37 371
10841.35 416
10842.34 366
10843.32 374
10844.30 410
10845.29 375
10846.27 368
10847.25 400
10848.24 359
10849.22 385
10850.20 413
10851.19 379
10852.17 347
10853.16 368
10854.14 360
10855.12 402
10856.11 383
10857.09 370
10858.08 399
10859.06 348
10860.04 373
10861.03 410
10862.01 395
10863.00 368
10863.98 373
10864.96 426
10865.95 405
10866.93 408
10867.92 412
10868.90 390
10869.89 389
10870.87 397
10871.86 411
10872.84 431
10873.83 415
10874.81 403
10875.80 442
10876.78 431
10877.77 404
10878.75 396
10879.74 405
10880.72 396
10881.71 444
10882.69 460
10883.68 453
10884.66 466
10885.65 457
10886.63 425
10887.62 431
10888.60 424
10889.59 457
10890.57 454
10891.56 433
10892.55 393
10893.53 415
10894.52 444
10895.50 435
10896.49 439
10897.47 422
10898.46 416
10899.45 421
10900.43 430
10901.42 486
10902.40 469
10903.39 455
10904.38 456
10905.36 504
10906.35 485
10907.34 509
10908.32 471
10909.31 491
10910.29 470
10911.28 428
10912.27 513
10913.25 512
10914.24 513
10915.23 488
10916.21 518
10917.20 535
10918.19 560
10919.17 586
10920.16 514
10921.15 577
10922.14 510
10923.12 543
10924.11 597
10925.10 556
10926.08 527
10927.07 519
10928.06 542
10929.05 572
10930.03 528
10931.02 535
10932.01 557
10933.00 656
10933.98 588
10934.97 625
10935.96 610
10936.95 554
10937.93 639
10938.92 652
10939.91 644
10940.90 578
10941.88 662
10942.87 713
10943.86 622
10944.85 698
10945.84 712
10946.82 704
10947.81 707
10948.80 681
10949.79 631
10950.78 710
10951.77 720
10952.75 683
10953.74 699
10954.73 688
10955.72 718
10956.71 767
10957.70 786
10958.69 840
10959.67 833
10960.66 913
10961.65 971
10962.64 941
10963.63 890
10964.62 861
10965.61 921
10966.60 903
10967.58 848
10968.57 772
10969.56 730
10970.55 738
10971.54 786
10972.53 750
10973.52 731
10974.51 718
10975.50 750
10976.49 749
10977.48 720
10978.47 718
10979.46 745
10980.45 735
10981.44 739
10982.43 773
10983.42 741
10984.41 805
10985.40 777
10986.38 753
10987.37 805
10988.36 802
10989.35 792
10990.34 710
10991.34 763
10992.33 851
10993.32 747
10994.31 750
10995.30 839
10996.29 847
10997.28 928
10998.27 1044
10999.26 1105
11000.25 1202
11001.24 1249
11002.23 1312
11003.22 1351
11004.21 1387
11005.20 1432
11006.19 1317
11007.18 1202
11008.17 1053
11009.16 929
11010.16 869
11011.15 798
11012.14 769
11013.13 711
11014.12 698
11015.11 702
11016.10 621
11017.09 698
11018.08 639
11019.08 680
11020.07 734
11021.06 686
11022.05 639
11023.04 663
11024.03 662
11025.03 636
11026.02 687
11027.01 587
11028.00 562
11028.99 665
11029.98 620
11030.98 573
11031.97 541
11032.96 596
11033.95 585
11034.94 561
11035.94 564
11036.93 631
11037.92 612
11038.91 586
11039.91 562
11040.90 571
11041.89 563
11042.88 607
11043.87 535
11044.87 560
11045.86 542
11046.85 518
11047.85 557
11048.84 500
11049.83 482
11050.82 506
11051.82 519
11052.81 461
11053.80 480
11054.80 487
11055.79 498
11056.78 520
11057.77 521
11058.77 499
11059.76 452
11060.75 492
11061.75 501
11062.74 478
11063.73 462
11064.73 504
11065.72 470
11066.71 456
11067.71 466
11068.70 486
11069.70 502
11070.69 504
11071.68 470
11072.68 483
11073.67 466
11074.66 474
11075.66 458
11076.65 538
11077.65 490
11078.64 461
11079.63 476
11080.63 489
11081.62 525
11082.62 420
11083.61 434
11084.61 482
11085.60 531
11086.59 455
11087.59 483
11088.58 475
11089.58 469
11090.57 498
11091.57 459
11092.56 461
11093.56 461
11094.55 456
11095.55 458
11096.54 491
11097.54 462
11098.53 457
11099.53 484
11100.52 444
11101.52 488
11102.51 476
11103.51 490
11104.50 437
11105.50 439
11106.49 448
11107.49 462
11108.48 445
11109.48 445
11110.47 466
11111.47 445
11112.46 424
11113.46 443
11114.46 466
11115.45 443
11116.45 453
11117.44 474
11118.44 424
11119.43 441
11120.43 356
11121.43 406
11122.42 434
11123.42 431
11124.41 448
11125.41 445
11126.41 434
11127.40 407
11128.40 464
11129.40 451
11130.39 434
11131.39 419
11132.39 420
11133.38 455
11134.38 468
11135.37 442
11136.37 418
11137.37 443
11138.37 402
11139.36 399
11140.36 429
11141.36 406
11142.35 419
11143.35 431
11144.35 435
11145.34 427
11146.34 449
11147.34 466
11148.33 446
11149.33 452
11150.33 444
11151.33 389
11152.32 372
11153.32 426
11154.32 379
11155.32 453
11156.31 444
11157.31 430
11158.31 433
11159.31 413
11160.30 418
11161.30 421
11162.30 407
11163.30 470
11164.30 447
11165.29 403
11166.29 423
11167.29 446
11168.29 430
11169.29 382
11170.28 368
11171.28 439
11172.28 437
11173.28 423
11174.28 388
11175.28 428
11176.27 420
11177.27 448
11178.27 430
11179.27 480
11180.27 411
11181.27 439
11182.27 391
11183.26 414
11184.26 409
11185.26 437
11186.26 442
11187.26 413
11188.26 440
11189.26 453
11190.26 429
11191.26 435
11192.26 465
11193.25 433
11194.25 452
11195.25 478
11196.25 461
11197.25 396
11198.25 391
11199.25 388
11200.25 484
11201.25 428
11202.25 429
11203.25 450
11204.25 420
11205.25 387
11206.25 414
11207.25 490
11208.25 477
11209.25 439
11210.25 371
11211.25 422
11212.25 393
11213.25 394
11214.25 429
11215.25 416
11216.25 410
11217.25 393
11218.25 358
11219.25 392
11220.25 370
11221.25 380
11222.25 388
11223.25 381
11224.25 396
11225.25 374
11226.25 400
11227.25 387
11228.25 359
11229.26 370
11230.26 380
11231.26 373
11232.26 377
11233.26 374
11234.26 390
11235.26 427
11236.26 399
11237.26 384
11238.27 360
11239.27 371
11240.27 409
11241.27 404
11242.27 408
11243.27 388
11244.27 419
11245.27 390
11246.28 380
11247.28 383
11248.28 365
11249.28 426
11250.28 401
11251.28 406
11252.29 407
11253.29 375
11254.29 350
11255.29 368
11256.29 379
11257.30 348
11258.30 371
11259.30 386
11260.30 417
11261.31 418
11262.31 439
11263.31 392
11264.31 377
11265.31 360
11266.32 364
11267.32 425
11268.32 417
11269.32 429
11270.33 468
11271.33 409
11272.33 444
11273.34 406
11274.34 429
11275.34 460
11276.34 408
11277.35 435
11278.35 400
11279.35 416
11280.36 483
11281.36 477
11282.36 479
11283.37 494
11284.37 470
11285.37 442
11286.38 468
11287.38 428
11288.38 463
11289.39 447
11290.39 423
11291.39 389
11292.40 410
11293.40 434
11294.40 401
11295.41 420
11296.41 390
11297.42 390
11298.42 371
11299.42 381
11300.43 388
11301.43 414
11302.44 413
11303.44 417
11304.44 398
11305.45 394
11306.45 368
11307.46 423
11308.46 423
11309.47 449
11310.47 441
11311.47 425
11312.48 408
11313.48 447
11314.49 393
11315.49 462
11316.50 457
11317.50 420
11318.51 442
11319.51 454
11320.52 397
11321.52 402
11322.53 501
11323.53 501
11324.54 421
11325.54 414
11326.55 411
11327.55 399
11328.56 364
11329.56 402
11330.57 397
11331.57 399
11332.58 395
11333.58 410
11334.59 402
11335.60 442
11336.60 463
11337.61 474
11338.61 447
11339.62 472
11340.62 510
11341.63 538
11342.64 501
11343.64 499
11344.65 506
11345.65 530
11346.66 478
11347.67 444
11348.67 418
11349.68 457
11350.68 436
11351.69 423
11352.70 416
11353.70 376
11354.71 366
11355.72 355
11356.72 416
11357.73 428
11358.74 386
11359.74 367
11360.75 405
11361.76 431
11362.76 411
11363.77 394
11364.78 444
11365.78 419
11366.79 400
11367.80 407
11368.80 367
11369.81 355
11370.82 399
11371.83 410
11372.83 433
11373.84 385
11374.85 375
11375.85 424
11376.86 428
11377.87 395
11378.88 347
11379.88 381
11380.89 387
11381.90 365
11382.91 356
11383.92 365
11384.92 435
11385.93 403
11386.94 389
11387.95 335
11388.95 368
11389.96 330
11390.97 349
11391.98 403
11392.99 392
11393.99 401
11395.00 398
11396.01 408
11397.02 375
11398.03 360
11399.04 361
11400.04 371
11401.05 386
11402.06 429
11403.07 363
11404.08 411
11405.09 390
11406.10 366
11407.11 363
11408.11 354
11409.12 380
11410.13 391
11411.14 389
11412.15 382
11413.16 336
11414.17 364
11415.18 385
11416.19 377
11417.19 364
11418.20 391
11419.21 389
11420.22 376
11421.23 363
11422.24 343
11423.25 369
11424.26 351
11425.27 359
11426.28 373
11427.29 390
11428.30 405
11429.31 376
11430.32 383
11431.33 393
11432.34 425
11433.35 440
11434.36 395
11435.37 375
11436.38 381
11437.39 386
11438.40 378
11439.41 424
11440.42 432
11441.43 386
11442.44 395
11443.45 392
11444.46 374
11445.47 375
11446.48 393
11447.49 414
11448.50 375
11449.51 359
11450.52 407
11451.53 374
11452.54 404
11453.56 381
11454.57 350
11455.58 388
11456.59 378
11457.60 360
11458.61 393
11459.62 394
11460.63 392
11461.64 391
11462.65 402
11463.67 405
11464.68 411
11465.69 419
11466.70 388
11467.71 370
11468.72 388
11469.73 386
11470.75 422
11471.76 412
11472.77 408
11473.78 412
11474.79 434
11475.80 471
11476.82 408
11477.83 373
11478.84 421
11479.85 446
11480.86 374
11481.88 410
11482.89 453
11483.90 433
11484.91 430
11485.92 461
11486.94 405
11487.95 421
11488.96 424
11489.97 398
11490.99 426
11492.00 404
11493.01 417
11494.02 424
11495.04 377
11496.05 414
11497.06 465
11498.08 440
11499.09 439
11500.10 408
11501.11 446
11502.13 469
11503.14 476
11504.15 409
11505.17 435
11506.18 440
11507.19 459
11508.21 428
11509.22 406
11510.23 480
11511.25 447
11512.26 388
11513.27 423
11514.29 433
11515.30 437
11516.31 465
11517.33 457
11518.34 458
11519.35 443
11520.37 458
11521.38 419
11522.40 415
11523.41 440
11524.42 419
11525.44 481
11526.45 456
11527.47 507
11528.48 467
11529.49 475
11530.51 461
11531.52 485
11532.54 486
11533.55 444
11534.56 440
11535.58 449
11536.59 503
11537.61 471
11538.62 481
11539.64 492
11540.65 546
11541.67 538
11542.68 543
11543.70 559
11544.71 498
11545.73 500
11546.74 526
11547.76 497
11548.77 526
11549.79 554
11550.80 575
11551.82 567
11552.83 573
11553.85 595
11554.86 586
11555.88 605
11556.89 592
11557.91 599
11558.92 536
11559.94 612
11560.95 584
11561.97 598
11562.99 638
11564.00 604
11565.02 632
11566.03 653
11567.05 586
11568.06 663
11569.08 651
11570.10 720
11571.11 629
11572.13 662
11573.14 664
11574.16 745
11575.18 689
11576.19 728
11577.21 693
11578.23 781
11579.24 762
11580.26 821
11581.27 836
11582.29 885
11583.31 927
11584.32 978
11585.34 981
11586.36 989
11587.37 1013
11588.39 994
11589.41 1013
11590.42 1014
11591.44 1057
11592.46 1083
11593.48 1134
11594.49 1147
11595.51 1284
11596.53 1434
11597.54 1558
11598.56 1811
11599.58 2109
11600.60 2378
11601.61 2485
11602.63 2582
11603.65 2590
11604.67 2468
11605.68 2305
11606.70 2105
11607.72 1880
11608.74 1626
11609.75 1316
11610.77 1230
11611.79 1113
11612.81 961
11613.82 922
11614.84 802
11615.86 918
11616.88 910
11617.90 892
11618.91 841
11619.93 869
11620.95 845
11621.97 747
11622.99 720
11624.01 695
11625.02 652
11626.04 678
11627.06 672
11628.08 601
11629.10 574
11630.12 637
11631.14 667
11632.15 646
11633.17 634
11634.19 597
11635.21 646
11636.23 603
11637.25 600
11638.27 639
11639.29 614
11640.31 610
11641.32 643
11642.34 617
11643.36 579
11644.38 598
11645.40 583
11646.42 541
11647.44 493
11648.46 527
11649.48 533
11650.50 547
11651.52 555
11652.54 514
11653.56 523
11654.58 524
11655.60 479
11656.62 475
11657.64 515
11658.66 468
11659.68 506
11660.70 515
11661.72 518
11662.74 486
11663.76 494
11664.78 515
11665.80 524
11666.82 497
11667.84 515
11668.86 590
11669.88 576
11670.90 516
11671.92 522
11672.94 561
11673.96 585
11674.98 588
11676.00 540
11677.02 579
11678.04 597
11679.06 570
11680.08 563
11681.10 622
11682.12 571
11683.15 570
11684.17 609
11685.19 584
11686.21 628
11687.23 619
11688.25 599
11689.27 588
11690.29 573
11691.31 556
11692.34 535
11693.36 560
11694.38 612
11695.40 570
11696.42 554
11697.44 533
11698.46 541
11699.49 537
11700.51 578
11701.53 530
11702.55 591
11703.57 541
11704.60 485
11705.62 533
11706.64 539
11707.66 548
11708.68 504
11709.71 519
11710.73 513
11711.75 552
11712.77 550
11713.79 511
11714.82 501
11715.84 494
11716.86 498
11717.88 523
11718.91 478
11719.93 520
11720.95 484
11721.97 519
11723.00 512
11724.02 506
11725.04 463
11726.06 470
11727.09 472
11728.11 402
11729.13 438
11730.16 479
11731.18 452
11732.20 434
11733.23 467
11734.25 434
11735.27 410
11736.30 431
11737.32 443
11738.34 504
11739.37 453
11740.39 449
11741.41 427
11742.44 456
11743.46 441
11744.48 456
11745.51 388
11746.53 439
11747.55 455
11748.58 453
11749.60 489
11750.63 460
11751.65 412
11752.67 426
11753.70 430
11754.72 402
11755.75 488
11756.77 487
11757.79 423
11758.82 433
11759.84 426
11760.87 456
11761.89 413
11762.92 447
11763.94 435
11764.96 409
11765.99 415
11767.01 393
11768.04 459
11769.06 380
11770.09 433
11771.11 408
11772.14 453
11773.16 430
11774.19 403
11775.21 434
11776.24 417
11777.26 401
11778.29 369
11779.31 388
11780.34 390
11781.36 389
11782.39 396
11783.41 379
11784.44 396
11785.46 384
11786.49 354
11787.52 362
11788.54 405
11789.57 398
11790.59 440
11791.62 416
11792.64 423
11793.67 387
11794.69 418
11795.72 416
11796.75 431
11797.77 446
11798.80 392
11799.82 398
11800.85 368
11801.88 371
11802.90 391
11803.93 381
11804.96 358
11805.98 403
11807.01 414
11808.03 332
11809.06 325
11810.09 352
11811.11 355
11812.14 385
11813.17 390
11814.19 373
11815.22 379
11816.25 430
11817.27 388
11818.30 416
11819.33 381
11820.35 377
11821.38 414
11822.41 408
11823.44 395
11824.46 375
11825.49 379
11826.52 363
11827.54 371
11828.57 375
11829.60 417
11830.63 406
11831.65 391
11832.68 387
11833.71 410
11834.74 404
11835.76 386
11836.79 382
11837.82 365
11838.85 364
11839.87 406
11840.90 380
11841.93 386
11842.96 391
11843.99 381
11845.01 379
11846.04 332
11847.07 354
11848.10 419
11849.13 427
11850.15 371
11851.18 375
11852.21 429
11853.24 391
11854.27 382
11855.30 398
11856.33 417
11857.35 404
11858.38 406
11859.41 404
11860.44 392
11861.47 433
11862.50 436
11863.53 402
11864.55 389
11865.58 410
11866.61 393
11867.64 414
11868.67 431
11869.70 402
11870.73 372
11871.76 386
11872.79 403
11873.82 451
11874.85 408
11875.88 438
11876.90 419
11877.93 343
11878.96 384
11879.99 396
11881.02 396
11882.05 431
11883.08 412
11884.11 424
11885.14 437
11886.17 389
11887.20 411
11888.23 482
11889.26 444
11890.29 442
11891.32 425
11892.35 543
11893.38 429
11894.41 412
11895.44 474
11896.47 427
11897.50 488
11898.53 479
11899.56 484
11900.59 508
11901.62 541
11902.65 538
11903.68 516
11904.71 523
11905.75 568
11906.78 536
11907.81 547
11908.84 465
11909.87 505
11910.90 485
11911.93 449
11912.96 482
11913.99 475
11915.02 509
11916.05 507
11917.09 490
11918.12 463
11919.15 491
11920.18 504
11921.21 538
11922.24 534
11923.27 505
11924.30 507
11925.34 488
11926.37 545
11927.40 547
11928.43 561
11929.46 574
11930.49 666
11931.53 611
11932.56 744
11933.59 716
11934.62 742
11935.65 752
11936.69 728
11937.72 760
11938.75 684
11939.78 591
11940.81 587
11941.85 551
11942.88 502
11943.91 481
11944.94 504
11945.98 460
11947.01 489
11948.04 456
11949.07 442
11950.11 457
11951.14 453
11952.17 479
11953.20 475
11954.24 394
11955.27 417
11956.30 442
11957.34 409
11958.37 388
11959.40 375
11960.43 441
11961.47 426
11962.50 413
11963.53 418
11964.57 435
11965.60 449
11966.63 413
11967.67 451
11968.70 434
11969.73 395
11970.77 388
11971.80 443
11972.83 419
11973.87 384
11974.90 388
11975.93 403
11976.97 437
11978.00 406
11979.04 435
11980.07 453
11981.10 486
11982.14 407
11983.17 458
11984.21 457
11985.24 437
11986.27 434
11987.31 437
11988.34 408
11989.38 399
11990.41 433
11991.45 415
11992.48 426
11993.51 436
11994.55 426
11995.58 393
11996.62 417
11997.65 405
11998.69 441
11999.72 434
12000.76 455
12001.79 417
12002.83 441
12003.86 434
12004.90 422
12005.93 480
12006.97 410
12008.00 432
12009.04 450
12010.07 449
12011.11 428
12012.14 442
12013.18 447
12014.21 494
12015.25 444
12016.28 433
12017.32 439
12018.35 483
12019.39 460
12020.43 442
12021.46 473
12022.50 540
12023.53 526
12024.57 430
12025.60 427
12026.64 475
12027.68 484
12028.71 509
12029.75 490
12030.78 494
12031.82 507
12032.86 457
12033.89 434
12034.93 412
12035.97 431
12037.00 473
12038.04 442
12039.07 427
12040.11 426
12041.15 457
12042.18 461
12043.22 390
12044.26 413
12045.29 418
12046.33 449
12047.37 431
12048.40 453
12049.44 460
12050.48 417
12051.52 430
12052.55 412
12053.59 428
12054.63 461
12055.66 431
12056.70 444
12057.74 403
12058.78 437
12059.81 441
12060.85 413
12061.89 425
12062.92 457
12063.96 394
12065.00 415
12066.04 430
12067.07 448
12068.11 479
12069.15 398
12070.19 435
12071.23 410
12072.26 444
12073.30 461
12074.34 480
12075.38 445
12076.42 448
12077.45 453
12078.49 424
12079.53 405
12080.57 404
12081.61 397
12082.64 394
12083.68 429
12084.72 431
12085.76 350
12086.80 396
12087.84 462
12088.88 456
12089.91 436
12090.95 458
12091.99 446
12093.03 477
12094.07 499
12095.11 464
12096.15 528
12097.19 485
12098.22 474
12099.26 466
12100.30 475
12101.34 433
12102.38 398
12103.42 490
12104.46 542
12105.50 475
12106.54 504
12107.58 549
12108.62 492
12109.66 506
12110.70 443
12111.74 480
12112.78 439
12113.81 456
12114.85 483
12115.89 459
12116.93 437
12117.97 426
12119.01 375
12120.05 390
12121.09 409
12122.13 408
12123.17 410
12124.21 427
12125.25 405
12126.29 402
12127.33 395
12128.37 390
12129.42 355
12130.46 372
12131.50 365
12132.54 369
12133.58 372
12134.62 403
12135.66 403
12136.70 377
12137.74 390
12138.78 376
12139.82 362
12140.86 370
12141.90 356
12142.94 368
12143.98 358
12145.03 359
12146.07 329
12147.11 368
12148.15 346
12149.19 372
12150.23 365
12151.27 374
12152.31 367
12153.35 389
12154.40 367
12155.44 381
12156.48 375
12157.52 356
12158.56 368
12159.60 388
12160.65 361
12161.69 333
12162.73 350
12163.77 348
12164.81 329
12165.85 323
12166.90 369
12167.94 364
12168.98 349
12170.02 431
12171.06 367
12172.11 346
12173.15 323
12174.19 353
12175.23 370
12176.28 371
12177.32 319
12178.36 339
12179.40 350
12180.45 360
12181.49 362
12182.53 372
12183.57 364
12184.62 348
12185.66 382
12186.70 343
12187.74 358
12188.79 376
12189.83 380
12190.87 328
12191.92 354
12192.96 357
12194.00 389
12195.05 394
12196.09 366
12197.13 329
12198.18 343
12199.22 355
12200.26 354
12201.31 357
12202.35 340
12203.39 340
12204.44 358
12205.48 371
12206.52 365
12207.57 388
12208.61 410
12209.65 372
12210.70 369
12211.74 328
12212.79 364
12213.83 359
12214.87 377
12215.92 419
12216.96 385
12218.01 327
12219.05 389
12220.09 386
12221.14 384
12222.18 364
12223.23 311
12224.27 331
12225.32 362
12226.36 358
12227.41 347
12228.45 329
12229.49 373
12230.54 383
12231.58 370
12232.63 372
12233.67 368
12234.72 410
12235.76 383
12236.81 350
12237.85 327
12238.90 376
12239.94 375
12240.99 395
12242.03 422
12243.08 424
12244.12 350
12245.17 348
12246.21 357
12247.26 352
12248.31 362
12249.35 367
12250.40 376
12251.44 372
12252.49 394
12253.53 334
12254.58 350
12255.62 359
12256.67 362
12257.72 342
12258.76 342
12259.81 316
12260.85 360
12261.90 352
12262.95 328
12263.99 305
12265.04 360
12266.08 362
12267.13 361
12268.18 360
12269.22 288
12270.27 316
12271.32 327
12272.36 319
12273.41 327
12274.46 321
12275.50 315
12276.55 350
12277.60 328
12278.64 316
12279.69 344
12280.74 364
12281.78 350
12282.83 314
12283.88 326
12284.92 318
12285.97 343
12287.02 374
12288.07 339
12289.11 337
12290.16 352
12291.21 350
12292.25 331
12293.30 329
12294.35 318
12295.40 345
12296.44 324
12297.49 315
12298.54 339
12299.59 319
12300.63 326
12301.68 331
12302.73 311
12303.78 335
12304.83 343
12305.87 351
12306.92 327
12307.97 355
12309.02 335
12310.07 353
12311.11 408
12312.16 401
12313.21 361
12314.26 335
12315.31 341
12316.35 329
12317.40 343
12318.45 339
12319.50 320
12320.55 347
12321.60 375
12322.65 318
12323.69 310
12324.74 307
12325.79 340
12326.84 305
12327.89 337
12328.94 346
12329.99 333
12331.04 319
12332.09 352
12333.13 330
12334.18 296
12335.23 325
12336.28 314
12337.33 309
12338.38 359
12339.43 359
12340.48 334
12341.53 308
12342.58 312
12343.63 301
12344.68 368
12345.73 308
12346.78 314
12347.83 321
12348.88 350
12349.93 369
12350.98 309
12352.03 326
12353.07 323
12354.12 375
12355.17 313
12356.22 319
12357.28 331
12358.33 327
12359.38 335
12360.43 332
12361.48 320
12362.53 356
12363.58 340
12364.63 332
12365.68 331
12366.73 322
12367.78 333
12368.83 310
12369.88 297
12370.93 364
12371.98 370
12373.03 325
12374.08 351
12375.13 350
12376.18 348
12377.24 323
12378.29 346
12379.34 341
12380.39 354
12381.44 343
12382.49 411
12383.54 366
12384.59 357
12385.64 388
12386.70 390
12387.75 370
12388.80 359
12389.85 417
12390.90 382
12391.95 411
12393.00 350
12394.06 355
12395.11 381
12396.16 359
12397.21 345
12398.26 368
12399.32 352
12400.37 323
12401.42 362
12402.47 342
12403.52 381
12404.58 421
12405.63 373
12406.68 396
12407.73 401
12408.78 443
12409.84 440
12410.89 422
12411.94 453
12412.99 432
12414.05 390
12415.10 435
12416.15 405
12417.20 383
12418.26 410
12419.31 405
12420.36 405
12421.42 361
12422.47 406
12423.52 411
12424.57 430
12425.63 423
12426.68 409
12427.73 370
12428.79 429
12429.84 385
12430.89 390
12431.95 375
12433.00 391
12434.05 403
12435.11 401
12436.16 394
12437.21 444
12438.27 442
12439.32 416
12440.37 449
12441.43 412
12442.48 407
12443.54 402
12444.59 363
12445.64 434
12446.70 415
12447.75 399
12448.80 417
12449.86 401
12450.91 404
12451.97 422
12453.02 385
12454.08 447
12455.13 424
12456.18 419
12457.24 448
12458.29 415
12459.35 396
12460.40 419
12461.46 453
12462.51 384
12463.57 430
12464.62 434
12465.67 473
12466.73 437
12467.78 418
12468.84 371
12469.89 413
12470.95 428
12472.00 492
12473.06 430
12474.11 476
12475.17 489
12476.22 489
12477.28 484
12478.33 466
12479.39 474
12480.45 506
12481.50 481
12482.56 491
12483.61 559
12484.67 538
12485.72 548
12486.78 506
12487.83 576
12488.89 569
12489.95 585
12491.00 671
12492.06 677
12493.11 766
12494.17 846
12495.22 931
12496.28 1080
12497.34 1148
12498.39 1205
12499.45 1230
12500.50 1203
12501.56 1017
12502.62 1008
12503.67 918
12504.73 886
12505.79 810
12506.84 653
12507.90 637
12508.96 566
12510.01 503
12511.07 492
12512.13 509
12513.18 508
12514.24 503
12515.30 473
12516.35 468
12517.41 444
12518.47 471
12519.52 455
12520.58 452
12521.64 436
12522.70 448
12523.75 467
12524.81 428
12525.87 437
12526.92 442
12527.98 463
12529.04 443
12530.10 495
12531.15 427
12532.21 458
12533.27 439
12534.33 469
12535.38 448
12536.44 523
12537.50 467
12538.56 470
12539.62 457
12540.67 417
12541.73 423
12542.79 423
12543.85 442
12544.91 440
12545.96 433
12547.02 402
12548.08 423
12549.14 439
12550.20 431
12551.25 428
12552.31 406
12553.37 518
12554.43 450
12555.49 450
12556.55 468
12557.61 477
12558.66 466
12559.72 480
12560.78 455
12561.84 469
12562.90 466
12563.96 475
12565.02 469
12566.08 462
12567.14 486
12568.19 526
12569.25 503
12570.31 571
12571.37 577
12572.43 593
12573.49 640
12574.55 645
12575.61 653
12576.67 674
12577.73 747
12578.79 781
12579.85 764
12580.91 701
12581.97 717
12583.03 713
12584.09 690
12585.15 651
12586.20 599
12587.26 599
12588.32 588
12589.38 572
12590.44 575
12591.50 525
12592.56 564
12593.62 562
12594.69 546
12595.75 524
12596.81 533
12597.87 503
12598.93 494
12599.99 441
12601.05 456
12602.11 444
12603.17 485
12604.23 461
12605.29 413
12606.35 474
12607.41 495
12608.47 466
12609.53 475
12610.59 460
12611.65 422
12612.71 410
12613.78 411
12614.84 384
12615.90 400
12616.96 439
12618.02 447
12619.08 448
12620.14 418
12621.20 439
12622.27 416
12623.33 455
12624.39 437
12625.45 414
12626.51 379
12627.57 390
12628.63 439
12629.70 419
12630.76 397
12631.82 411
12632.88 392
12633.94 387
12635.00 383
12636.07 394
12637.13 381
12638.19 385
12639.25 412
12640.31 392
12641.38 415
12642.44 442
12643.50 414
12644.56 404
12645.63 397
12646.69 395
12647.75 406
12648.81 437
12649.88 441
12650.94 464
12652.00 449
12653.06 460
12654.13 451
12655.19 448
12656.25 443
12657.31 437
12658.38 441
12659.44 429
12660.50 468
12661.57 528
12662.63 468
12663.69 525
12664.76 442
12665.82 409
12666.88 434
12667.95 473
12669.01 380
12670.07 372
12671.14 384
12672.20 388
12673.26 388
12674.33 342
12675.39 386
12676.45 414
12677.52 372
12678.58 363
12679.64 400
12680.71 402
12681.77 399
12682.84 372
12683.90 348
12684.96 379
12686.03 362
12687.09 405
12688.16 387
12689.22 350
12690.28 387
12691.35 381
12692.41 383
12693.48 377
12694.54 378
12695.61 338
12696.67 346
12697.74 344
12698.80 361
12699.86 407
12700.93 335
12701.99 391
12703.06 406
12704.12 385
12705.19 349
12706.25 366
12707.32 355
12708.38 344
12709.45 380
12710.51 369
12711.58 336
12712.64 380
12713.71 361
12714.77 307
12715.84 393
12716.90 362
12717.97 330
12719.03 333
12720.10 379
12721.17 339
12722.23 350
12723.30 341
12724.36 365
12725.43 362
12726.49 364
12727.56 384
12728.63 354
12729.69 397
12730.76 358
12731.82 351
12732.89 355
12733.96 370
12735.02 350
12736.09 360
12737.15 318
12738.22 397
12739.29 390
12740.35 345
12741.42 357
12742.49 363
12743.55 369
12744.62 328
12745.68 309
12746.75 317
12747.82 388
12748.88 331
12749.95 339
12751.02 304
12752.09 342
12753.15 343
12754.22 342
12755.29 303
12756.35 328
12757.42 295
12758.49 312
12759.55 324
12760.62 352
12761.69 322
12762.76 325
12763.82 336
12764.89 278
12765.96 300
12767.03 287
12768.09 338
12769.16 317
12770.23 315
12771.30 306
12772.36 325
12773.43 368
12774.50 312
12775.57 341
12776.63 343
12777.70 327
12778.77 333
12779.84 354
12780.91 327
12781.97 291
12783.04 295
12784.11 276
12785.18 287
12786.25 262
12787.31 334
12788.38 269
12789.45 277
12790.52 269
12791.59 314
12792.66 319
12793.73 308
12794.79 298
12795.86 297
12796.93 311
12798.00 314
12799.07 310
12800.14 299
12801.21 279
12802.28 315
12803.34 339
12804.41 313
12805.48 288
12806.55 348
12807.62 299
12808.69 309
12809.76 316
12810.83 369
12811.90 329
12812.97 306
12814.04 292
12815.11 327
12816.18 342
12817.25 345
12818.31 352
12819.38 325
12820.45 349
12821.52 324
12822.59 337
12823.66 323
12824.73 366
12825.80 330
12826.87 333
12827.94 327
12829.01 335
12830.08 323
12831.15 307
12832.22 322
12833.29 304
12834.36 290
12835.43 287
12836.50 314
12837.57 304
12838.65 301
12839.72 295
12840.79 329
12841.86 310
12842.93 278
12844.00 318
12845.07 289
12846.14 305
12847.21 319
12848.28 290
12849.35 288
12850.42 251
12851.49 285
12852.57 273
12853.64 263
12854.71 263
12855.78 290
12856.85 250
12857.92 262
12858.99 252
12860.06 296
12861.13 287
12862.21 279
12863.28 283
12864.35 289
12865.42 311
12866.49 299
12867.56 253
12868.64 307
12869.71 272
12870.78 265
12871.85 271
12872.92 258
12874.00 241
12875.07 312
12876.14 287
12877.21 283
12878.28 298
12879.36 282
12880.43 284
12881.50 303
12882.57 283
12883.64 293
12884.72 262
12885.79 296
12886.86 288
12887.93 288
12889.01 271
12890.08 261
12891.15 300
12892.22 269
12893.30 253
12894.37 274
12895.44 274
12896.52 324
12897.59 273
12898.66 247
12899.73 262
12900.81 264
12901.88 261
12902.95 291
12904.03 278
12905.10 256
12906.17 264
12907.25 253
12908.32 229
12909.39 260
12910.47 271
12911.54 288
12912.61 262
12913.69 277
12914.76 302
12915.83 336
12916.91 266
12917.98 323
12919.06 279
12920.13 279
12921.20 267
12922.28 281
12923.35 312
12924.43 260
12925.50 275
12926.57 274
12927.65 283
12928.72 255
12929.80 272
12930.87 260
12931.95 272
12933.02 293
12934.09 243
12935.17 285
12936.24 292
12937.32 299
12938.39 276
12939.47 287
12940.54 319
12941.62 309
12942.69 289
12943.77 287
12944.84 257
12945.92 269
12946.99 294
12948.07 291
12949.14 283
12950.22 304
12951.29 289
12952.37 289
12953.44 275
12954.52 289
12955.59 282
12956.67 288
12957.74 297
12958.82 281
12959.89 254
12960.97 276
12962.04 298
12963.12 290
12964.20 282
12965.27 268
12966.35 298
12967.42 327
12968.50 295
12969.58 287
12970.65 261
12971.73 305
12972.80 333
12973.88 314
12974.96 265
12976.03 335
12977.11 277
12978.18 265
12979.26 287
12980.34 281
12981.41 278
12982.49 305
12983.57 327
12984.64 298
12985.72 273
12986.80 271
12987.87 295
12988.95 276
12990.03 266
12991.10 277
12992.18 276
12993.26 294
12994.33 300
12995.41 272
12996.49 292
12997.56 277
12998.64 264
12999.72 333
13000.80 294
13001.87 290
13002.95 293
13004.03 275
13005.11 275
13006.18 274
13007.26 252
13008.34 301
13009.42 298
13010.49 286
13011.57 300
13012.65 324
13013.73 299
13014.80 272
13015.88 307
13016.96 285
13018.04 337
13019.12 276
13020.19 306
13021.27 271
13022.35 288
13023.43 291
13024.51 284
13025.58 309
13026.66 336
13027.74 330
13028.82 320
13029.90 313
13030.98 296
13032.05 310
13033.13 302
13034.21 284
13035.29 274
13036.37 283
13037.45 296
13038.53 320
13039.61 276
13040.68 315
13041.76 326
13042.84 332
13043.92 304
13045.00 300
13046.08 316
13047.16 307
13048.24 295
13049.32 323
13050.40 288
13051.48 278
13052.55 263
13053.63 290
13054.71 348
13055.79 323
13056.87 299
13057.95 297
13059.03 289
13060.11 294
13061.19 313
13062.27 312
13063.35 283
13064.43 314
13065.51 297
13066.59 335
13067.67 306
13068.75 289
13069.83 282
13070.91 295
13071.99 291
13073.07 275
13074.15 294
13075.23 292
13076.31 282
13077.39 314
13078.47 325
13079.55 324
13080.63 279
13081.71 290
13082.79 317
13083.88 284
13084.96 274
13086.04 271
13087.12 276
13088.20 263
13089.28 288
13090.36 305
13091.44 325
13092.52 269
13093.60 227
13094.68 249
13095.77 284
13096.85 269
13097.93 315
13099.01 310
13100.09 294
13101.17 284
13102.25 291
13103.34 271
13104.42 288
13105.50 309
13106.58 302
13107.66 244
13108.74 291
13109.82 284
13110.91 276
13111.99 293
13113.07 273
13114.15 307
13115.23 268
13116.32 272
13117.40 278
13118.48 285
13119.56 296
13120.64 255
13121.73 260
13122.81 278
13123.89 267
13124.97 252
13126.06 262
13127.14 261
13128.22 278
13129.30 263
13130.39 276
13131.47 292
13132.55 278
13133.63 280
13134.72 297
13135.80 263
13136.88 263
13137.97 258
13139.05 248
13140.13 244
13141.21 261
13142.30 276
13143.38 261
13144.46 276
13145.55 269
13146.63 238
13147.71 259
13148.80 299
13149.88 281
13150.96 262
13152.05 247
13153.13 266
13154.21 286
13155.30 256
13156.38 281
13157.47 279
13158.55 262
13159.63 253
13160.72 293
13161.80 228
13162.88 293
13163.97 322
13165.05 302
13166.14 265
13167.22 266
13168.31 288
13169.39 265
13170.47 257
13171.56 246
13172.64 267
13173.73 244
13174.81 287
13175.90 295
13176.98 243
13178.06 250
13179.15 284
13180.23 316
13181.32 294
13182.40 290
13183.49 291
13184.57 312
13185.66 290
13186.74 257
13187.83 277
13188.91 262
13190.00 277
13191.08 255
13192.17 285
13193.25 253
13194.34 264
13195.42 291
13196.51 255
13197.59 291
13198.68 282
13199.77 275
13200.85 295
13201.94 300
13203.02 300
13204.11 292
13205.19 288
13206.28 274
13207.36 249
13208.45 296
13209.54 326
13210.62 272
13211.71 266
13212.79 278
13213.88 276
13214.97 300
13216.05 278
13217.14 255
13218.22 261
13219.31 287
13220.40 274
13221.48 266
13222.57 303
13223.66 265
13224.74 306
13225.83 278
13226.92 260
13228.00 260
13229.09 270
13230.18 260
13231.26 273
13232.35 297
13233.44 304
13234.52 251
13235.61 260
13236.70 301
13237.78 278
13238.87 232
13239.96 268
13241.05 283
13242.13 280
13243.22 272
13244.31 272
13245.39 304
13246.48 298
13247.57 300
13248.66 294
13249.74 309
13250.83 291
13251.92 292
13253.01 286
13254.10 251
13255.18 296
13256.27 247
13257.36 284
13258.45 275
13259.53 284
13260.62 317
13261.71 304
13262.80 296
13263.89 271
13264.97 298
13266.06 277
13267.15 303
13268.24 282
13269.33 313
13270.42 297
13271.50 295
13272.59 301
13273.68 287
13274.77 348
13275.86 344
13276.95 312
13278.04 300
13279.12 269
13280.21 327
13281.30 311
13282.39 314
13283.48 268
13284.57 272
13285.66 285
13286.75 274
13287.84 324
13288.93 286
13290.01 306
13291.10 331
13292.19 288
13293.28 300
13294.37 302
13295.46 356
13296.55 355
13297.64 322
13298.73 278
13299.82 352
13300.91 381
13302.00 313
13303.09 322
13304.18 324
13305.27 369
13306.36 370
13307.45 311
13308.54 320
13309.63 365
13310.72 340
13311.81 281
13312.90 277
13313.99 289
13315.08 339
13316.17 347
13317.26 344
13318.35 388
13319.44 304
13320.53 301
13321.62 292
13322.71 323
13323.80 297
13324.89 334
13325.98 322
13327.07 332
13328.16 343
13329.25 331
13330.35 366
13331.44 325
13332.53 379
13333.62 361
13334.71 330
13335.80 333
13336.89 374
13337.98 355
13339.07 345
13340.16 363
13341.26 376
13342.35 339
13343.44 342
13344.53 335
13345.62 342
13346.71 361
13347.80 342
13348.90 363
13349.99 396
13351.08 352
13352.17 354
13353.26 322
13354.36 344
13355.45 347
13356.54 342
13357.63 360
13358.72 362
13359.81 363
13360.91 362
13362.00 318
13363.09 358
13364.18 379
13365.28 429
13366.37 393
13367.46 412
13368.55 372
13369.65 355
13370.74 399
13371.83 383
13372.92 381
13374.02 362
13375.11 331
13376.20 398
13377.29 346
13378.39 344
13379.48 354
13380.57 340
13381.67 355
13382.76 392
13383.85 360
13384.94 358
13386.04 327
13387.13 344
13388.22 316
13389.32 313
13390.41 309
13391.50 326
13392.60 311
13393.69 322
13394.78 337
13395.88 341
13396.97 334
13398.06 314
13399.16 308
13400.25 338
13401.35 324
13402.44 315
13403.53 306
13404.63 285
13405.72 331
13406.82 298
13407.91 351
13409.00 316
13410.10 303
13411.19 316
13412.29 318
13413.38 322
13414.47 323
13415.57 331
13416.66 316
13417.76 304
13418.85 326
13419.95 323
13421.04 307
13422.14 349
13423.23 334
13424.33 326
13425.42 332
13426.51 333
13427.61 318
13428.70 308
13429.80 321
13430.89 360
13431.99 318
13433.08 372
13434.18 324
13435.27 313
13436.37 342
13437.46 306
13438.56 313
13439.66 377
13440.75 365
13441.85 325
13442.94 351
13444.04 326
13445.13 348
13446.23 325
13447.32 345
13448.42 315
13449.52 310
13450.61 358
13451.71 341
13452.80 330
13453.90 340
13454.99 309
13456.09 286
13457.19 355
13458.28 332
13459.38 363
13460.48 384
13461.57 359
13462.67 384
13463.76 341
13464.86 353
13465.96 361
13467.05 355
13468.15 378
13469.25 335
13470.34 321
13471.44 342
13472.54 364
13473.63 387
13474.73 359
13475.83 353
13476.92 376
13478.02 364
13479.12 368
13480.21 379
13481.31 367
13482.41 346
13483.50 346
13484.60 343
13485.70 388
13486.80 407
13487.89 447
13488.99 415
13490.09 414
13491.19 405
13492.28 425
13493.38 390
13494.48 400
13495.58 359
13496.67 396
13497.77 396
13498.87 395
13499.97 431
13501.06 429
13502.16 441
13503.26 477
13504.36 479
13505.46 484
13506.55 472
13507.65 500
13508.75 449
13509.85 410
13510.95 444
13512.05 463
13513.14 379
13514.24 366
13515.34 369
13516.44 351
13517.54 363
13518.64 312
13519.73 343
13520.83 401
13521.93 375
13523.03 329
13524.13 318
13525.23 311
13526.33 308
13527.43 324
13528.53 338
13529.62 321
13530.72 328
13531.82 347
13532.92 349
13534.02 306
13535.12 319
13536.22 318
13537.32 325
13538.42 279
13539.52 328
13540.62 327
13541.72 319
13542.82 302
13543.92 295
13545.01 335
13546.11 362
13547.21 320
13548.31 284
13549.41 267
13550.51 284
13551.61 273
13552.71 327
13553.81 330
13554.91 317
13556.01 301
13557.11 308
13558.21 373
13559.31 313
13560.41 316
13561.51 286
13562.61 324
13563.72 337
13564.82 333
13565.92 306
13567.02 296
13568.12 349
13569.22 334
13570.32 377
13571.42 304
13572.52 287
13573.62 290
13574.72 328
13575.82 319
13576.92 296
13578.02 379
13579.13 339
13580.23 334
13581.33 360
13582.43 322
13583.53 312
13584.63 332
13585.73 312
13586.83 334
13587.94 334
13589.04 336
13590.14 354
13591.24 298
13592.34 315
13593.44 323
13594.54 311
13595.65 329
13596.75 305
13597.85 340
13598.95 306
13600.05 288
13601.16 315
13602.26 293
13603.36 326
13604.46 290
13605.56 304
13606.67 308
13607.77 346
13608.87 300
13609.97 344
13611.07 306
13612.18 340
13613.28 347
13614.38 356
13615.48 299
13616.59 310
13617.69 326
13618.79 317
13619.89 300
13621.00 290
13622.10 348
13623.20 322
13624.31 349
13625.41 305
13626.51 287
13627.61 364
13628.72 327
13629.82 359
13630.92 371
13632.03 328
13633.13 363
13634.23 344
13635.34 361
13636.44 335
13637.54 287
13638.65 358
13639.75 365
13640.85 315
13641.96 336
13643.06 361
13644.16 314
13645.27 330
13646.37 303
13647.48 321
13648.58 316
13649.68 352
13650.79 313
13651.89 317
13653.00 319
13654.10 309
13655.20 326
13656.31 305
13657.41 286
13658.52 294
13659.62 287
13660.72 288
13661.83 320
13662.93 305
13664.04 279
13665.14 268
13666.25 322
13667.35 305
13668.46 313
13669.56 354
13670.67 305
13671.77 322
13672.88 316
13673.98 322
13675.09 275
13676.19 310
13677.30 321
13678.40 291
13679.51 324
13680.61 354
13681.72 307
13682.82 321
13683.93 295
13685.03 303
13686.14 337
13687.24 327
13688.35 346
13689.45 345
13690.56 331
13691.66 356
13692.77 337
13693.88 320
13694.98 315
13696.09 317
13697.19 333
13698.30 305
13699.40 319
13700.51 308
13701.62 317
13702.72 319
13703.83 305
13704.93 345
13706.04 337
13707.15 305
13708.25 310
13709.36 328
13710.47 301
13711.57 304
13712.68 318
13713.79 292
13714.89 339
13716.00 387
13717.11 374
13718.21 374
13719.32 366
13720.43 355
13721.53 377
13722.64 401
13723.75 372
13724.85 367
13725.96 372
13727.07 354
13728.17 347
13729.28 390
13730.39 375
13731.50 366
13732.60 364
13733.71 388
13734.82 392
13735.92 402
13737.03 416
13738.14 400
13739.25 337
13740.35 376
13741.46 396
13742.57 414
13743.68 394
13744.79 406
13745.89 357
13747.00 405
13748.11 431
13749.22 405
13750.32 384
13751.43 356
13752.54 408
13753.65 442
13754.76 443
13755.87 409
13756.97 443
13758.08 475
13759.19 439
13760.30 439
13761.41 403
13762.52 436
13763.62 463
13764.73 467
13765.84 459
13766.95 508
13768.06 567
13769.17 504
13770.28 524
13771.38 595
13772.49 565
13773.60 600
13774.71 663
13775.82 607
13776.93 655
13778.04 618
13779.15 628
13780.26 651
13781.37 603
13782.48 571
13783.58 603
13784.69 557
13785.80 534
13786.91 535
13788.02 452
13789.13 460
13790.24 474
13791.35 502
13792.46 454
13793.57 431
13794.68 448
13795.79 418
13796.90 433
13798.01 446
13799.12 420
13800.23 382
13801.34 416
13802.45 403
13803.56 420
13804.67 419
13805.78 434
13806.89 423
13808.00 427
13809.11 429
13810.22 436
13811.33 483
13812.44 447
13813.55 446
13814.66 373
13815.77 374
13816.88 404
13818.00 365
13819.11 392
13820.22 432
13821.33 369
13822.44 400
13823.55 393
13824.66 397
13825.77 428
13826.88 372
13827.99 399
13829.10 395
13830.22 386
13831.33 381
13832.44 376
13833.55 376
13834.66 377
13835.77 384
13836.88 403
13838.00 399
13839.11 359
13840.22 389
13841.33 428
13842.44 410
13843.55 403
13844.67 390
13845.78 390
13846.89 397
13848.00 449
13849.11 423
13850.23 406
13851.34 365
13852.45 397
13853.56 381
13854.67 381
13855.79 366
13856.90 424
13858.01 475
13859.12 431
13860.24 419
13861.35 399
13862.46 420
13863.57 443
13864.69 453
13865.80 468
13866.91 471
13868.02 505
13869.14 463
13870.25 490
13871.36 495
13872.47 459
13873.59 445
13874.70 450
13875.81 475
13876.93 423
13878.04 448
13879.15 474
13880.27 393
13881.38 373
13882.49 370
13883.61 390
13884.72 440
13885.83 426
13886.95 436
13888.06 425
13889.17 415
13890.29 427
13891.40 457
13892.51 414
13893.63 416
13894.74 450
13895.86 442
13896.97 434
13898.08 427
13899.20 448
13900.31 477
13901.43 443
13902.54 501
13903.65 481
13904.77 491
13905.88 452
13907.00 485
13908.11 440
13909.23 440
13910.34 446
13911.45 458
13912.57 398
13913.68 401
13914.80 464
13915.91 422
13917.03 385
13918.14 395
13919.26 344
13920.37 348
13921.49 362
13922.60 379
13923.72 385
13924.83 396
13925.95 390
13927.06 417
13928.18 385
13929.29 368
13930.41 362
13931.52 385
13932.64 414
13933.75 393
13934.87 373
13935.98 364
13937.10 380
13938.21 378
13939.33 333
13940.45 339
13941.56 368
13942.68 395
13943.79 367
13944.91 379
13946.03 382
13947.14 374
13948.26 400
13949.37 388
13950.49 391
13951.60 374
13952.72 381
13953.84 375
13954.95 326
13956.07 376
13957.19 350
13958.30 362
13959.42 348
13960.54 356
13961.65 387
13962.77 367
13963.88 348
13965.00 389
13966.12 404
13967.23 371
13968.35 376
13969.47 380
13970.59 333
13971.70 331
13972.82 368
13973.94 403
13975.05 401
13976.17 393
13977.29 364
13978.40 346
13979.52 350
13980.64 392
13981.76 393
13982.87 394
13983.99 405
13985.11 379
13986.23 393
13987.34 390
13988.46 438
13989.58 407
13990.70 386
13991.81 356
13992.93 390
13994.05 406
13995.17 404
13996.29 374
13997.40 367
13998.52 408
13999.64 395
14000.76 363
14001.88 366
14002.99 400
14004.11 400
14005.23 375
14006.35 362
14007.47 389
14008.58 432
14009.70 397
14010.82 392
14011.94 408
14013.06 368
14014.18 403
14015.30 364
14016.41 367
14017.53 387
14018.65 381
14019.77 404
14020.89 443
14022.01 416
14023.13 447
14024.25 436
14025.37 486
14026.48 447
14027.60 417
14028.72 427
14029.84 457
14030.96 444
14032.08 440
14033.20 440
14034.32 399
14035.44 438
14036.56 443
14037.68 371
14038.80 405
14039.92 421
14041.04 395
14042.16 413
14043.28 373
14044.40 390
14045.52 431
14046.64 392
14047.76 359
14048.88 362
14050.00 334
14051.12 372
14052.24 398
14053.36 389
14054.48 376
14055.60 366
14056.72 378
14057.84 360
14058.96 415
14060.08 393
14061.20 397
14062.32 364
14063.44 387
14064.56 411
14065.68 426
14066.80 411
14067.92 401
14069.04 404
14070.16 431
14071.28 386
14072.41 400
14073.53 437
14074.65 430
14075.77 425
14076.89 403
14078.01 431
14079.13 465
14080.25 420
14081.37 447
14082.50 420
14083.62 406
14084.74 459
14085.86 473
14086.98 462
14088.10 449
14089.23 445
14090.35 463
14091.47 463
14092.59 454
14093.71 518
14094.83 451
14095.96 473
14097.08 519
14098.20 491
14099.32 527
14100.44 521
14101.57 505
14102.69 541
14103.81 537
14104.93 544
14106.05 477
14107.18 514
14108.30 493
14109.42 499
14110.54 423
14111.67 465
14112.79 454
14113.91 401
14115.03 374
14116.16 415
14117.28 427
14118.40 345
14119.53 337
14120.65 348
14121.77 400
14122.89 380
14124.02 393
14125.14 367
14126.26 341
14127.39 356
14128.51 352
14129.63 341
14130.76 336
14131.88 351
14133.00 337
14134.13 351
14135.25 363
14136.37 318
14137.50 342
14138.62 368
14139.74 338
14140.87 360
14141.99 336
14143.11 393
14144.24 371
14145.36 331
14146.49 309
14147.61 337
14148.73 343
14149.86 313
14150.98 309
14152.11 295
14153.23 341
14154.35 300
14155.48 335
14156.60 350
14157.73 304
14158.85 341
14159.98 339
14161.10 330
14162.23 357
14163.35 354
14164.47 299
14165.60 317
14166.72 354
14167.85 350
14168.97 310
14170.10 333
14171.22 367
14172.35 351
14173.47 351
14174.60 369
14175.72 328
14176.85 337
14177.97 308
14179.10 336
14180.22 308
14181.35 316
14182.47 319
14183.60 343
14184.72 329
14185.85 340
14186.98 305
14188.10 340
14189.23 307
14190.35 330
14191.48 309
14192.60 319
14193.73 320
14194.86 267
14195.98 333
14197.11 361
14198.23 327
14199.36 315
14200.49 321
14201.61 328
14202.74 318
14203.86 284
14204.99 298
14206.12 278
14207.24 283
14208.37 286
14209.50 287
14210.62 287
14211.75 271
14212.87 296
14214.00 303
14215.13 279
14216.25 280
14217.38 291
14218.51 293
14219.63 299
14220.76 271
14221.89 237
14223.02 289
14224.14 296
14225.27 261
14226.40 268
14227.52 282
14228.65 270
14229.78 309
14230.91 288
14232.03 278
14233.16 280
14234.29 290
14235.41 271
14236.54 273
14237.67 282
14238.80 306
14239.92 323
14241.05 282
14242.18 246
14243.31 271
14244.44 275
14245.56 274
14246.69 286
14247.82 295
14248.95 275
14250.08 280
14251.20 296
14252.33 284
14253.46 279
14254.59 291
14255.72 286
14256.84 256
14257.97 284
14259.10 260
14260.23 273
14261.36 245
14262.49 259
14263.62 260
14264.74 272
14265.87 310
14267.00 275
14268.13 292
14269.26 269
14270.39 297
14271.52 280
14272.65 271
14273.77 308
14274.90 254
14276.03 255
14277.16 256
14278.29 261
14279.42 270
14280.55 253
14281.68 270
14282.81 273
14283.94 245
14285.07 256
14286.20 216
14287.33 210
14288.45 240
14289.58 282
14290.71 289
14291.84 244
14292.97 231
14294.10 241
14295.23 234
14296.36 244
14297.49 238
14298.62 249
14299.75 239
14300.88 258
14302.01 228
14303.14 243
14304.27 242
14305.40 308
14306.53 278
14307.66 239
14308.79 197
14309.92 220
14311.05 213
14312.19 223
14313.32 217
14314.45 279
14315.58 234
14316.71 218
14317.84 213
14318.97 214
14320.10 266
14321.23 244
14322.36 224
14323.49 250
14324.62 235
14325.75 283
14326.89 249
14328.02 225
14329.15 212
14330.28 242
14331.41 269
14332.54 280
14333.67 244
14334.80 215
14335.94 247
14337.07 207
14338.20 235
14339.33 227
14340.46 261
14341.59 264
14342.73 243
14343.86 234
14344.99 221
14346.12 226
14347.25 214
14348.38 235
14349.52 204
14350.65 194
14351.78 260
14352.91 262
14354.04 230
14355.18 222
14356.31 242
14357.44 207
14358.57 222
14359.71 230
14360.84 208
14361.97 211
14363.10 205
14364.24 243
14365.37 250
14366.50 239
14367.63 194
14368.77 204
14369.90 203
14371.03 234
14372.16 273
14373.30 247
14374.43 238
14375.56 229
14376.70 227
14377.83 239
14378.96 230
14380.10 240
14381.23 212
14382.36 256
14383.50 235
14384.63 228
14385.76 232
14386.90 261
14388.03 232
14389.16 232
14390.30 212
14391.43 216
14392.56 219
14393.70 246
14394.83 224
14395.97 195
14397.10 212
14398.23 210
14399.37 276
14400.50 231
14401.63 205
14402.77 212
14403.90 250
14405.04 240
14406.17 222
14407.31 243
14408.44 219
14409.57 244
14410.71 266
14411.84 253
14412.98 245
14414.11 240
14415.25 253
14416.38 235
14417.52 242
14418.65 225
14419.79 235
14420.92 236
14422.05 259
14423.19 246
14424.32 226
14425.46 266
14426.59 273
14427.73 233
14428.86 233
14430.00 233
14431.14 254
14432.27 217
14433.41 265
14434.54 230
14435.68 243
14436.81 255
14437.95 240
14439.08 262
14440.22 231
14441.35 240
14442.49 242
14443.63 228
14444.76 206
14445.90 225
14447.03 266
14448.17 244
14449.30 225
14450.44 226
14451.58 259
14452.71 245
14453.85 252
14454.98 225
14456.12 240
14457.26 255
14458.39 230
14459.53 245
14460.67 251
14461.80 249
14462.94 308
14464.08 296
14465.21 298
14466.35 277
14467.48 287
14468.62 265
14469.76 310
14470.90 304
14472.03 271
14473.17 293
14474.31 295
14475.44 267
14476.58 294
14477.72 311
14478.85 272
14479.99 286
14481.13 273
14482.27 308
14483.40 320
14484.54 285
14485.68 248
14486.81 234
14487.95 301
14489.09 272
14490.23 243
14491.36 242
14492.50 228
14493.64 269
14494.78 267
14495.92 264
14497.05 245
14498.19 244
14499.33 280
14500.47 260
14501.60 226
14502.74 254
14503.88 248
14505.02 271
14506.16 259
14507.30 221
14508.43 250
14509.57 243
14510.71 243
14511.85 231
14512.99 262
14514.13 272
14515.26 242
14516.40 235
14517.54 254
14518.68 227
14519.82 252
14520.96 295
14522.10 255
14523.23 230
14524.37 234
14525.51 246
14526.65 235
14527.79 280
14528.93 236
14530.07 228
14531.21 199
14532.35 244
14533.49 241
14534.63 249
14535.76 257
14536.90 231
14538.04 244
14539.18 222
14540.32 235
14541.46 249
14542.60 231
14543.74 224
14544.88 205
14546.02 248
14547.16 219
14548.30 225
14549.44 232
14550.58 231
14551.72 244
14552.86 241
14554.00 238
14555.14 249
14556.28 263
14557.42 299
14558.56 234
14559.70 229
14560.84 274
14561.98 259
14563.12 254
14564.26 252
14565.40 246
14566.54 249
14567.68 257
14568.82 239
14569.96 281
14571.11 212
14572.25 237
14573.39 252
14574.53 256
14575.67 266
14576.81 248
14577.95 298
14579.09 301
14580.23 267
14581.37 274
14582.52 241
14583.66 264
14584.80 265
14585.94 270
14587.08 271
14588.22 258
14589.36 254
14590.50 272
14591.65 294
14592.79 284
14593.93 261
14595.07 292
14596.21 266
14597.35 291
14598.50 260
14599.64 301
14600.78 296
14601.92 252
14603.06 277
14604.21 311
14605.35 293
14606.49 268
14607.63 291
14608.77 251
14609.92 277
14611.06 277
14612.20 264
14613.34 296
14614.49 304
14615.63 298
14616.77 281
14617.91 286
14619.06 240
14620.20 299
14621.34 285
14622.48 278
14623.63 329
14624.77 293
14625.91 303
14627.06 310
14628.20 304
14629.34 297
14630.48 289
14631.63 320
14632.77 359
14633.91 385
14635.06 409
14636.20 347
14637.34 367
14638.49 364
14639.63 347
14640.77 364
14641.92 353
14643.06 350
14644.20 349
14645.35 335
14646.49 365
14647.64 353
14648.78 315
14649.92 282
14651.07 297
14652.21 281
14653.35 268
14654.50 302
14655.64 280
14656.79 294
14657.93 301
14659.07 289
14660.22 315
14661.36 266
14662.51 239
14663.65 259
14664.80 303
14665.94 283
14667.09 267
14668.23 288
14669.37 273
14670.52 265
14671.66 255
14672.81 273
14673.95 263
14675.10 263
14676.24 265
14677.39 256
14678.53 246
14679.68 244
14680.82 243
14681.97 265
14683.11 254
14684.26 255
14685.40 261
14686.55 243
14687.69 256
14688.84 233
14689.98 248
14691.13 239
14692.27 237
14693.42 282
14694.57 253
14695.71 219
14696.86 233
14698.00 260
14699.15 243
14700.29 232
14701.44 214
14702.59 225
14703.73 220
14704.88 226
14706.02 234
14707.17 270
14708.32 268
14709.46 235
14710.61 236
14711.75 189
14712.90 212
14714.05 244
14715.19 242
14716.34 248
14717.49 244
14718.63 238
14719.78 220
14720.93 225
14722.07 257
14723.22 243
14724.37 238
14725.51 280
14726.66 236
14727.81 275
14728.95 239
14730.10 262
14731.25 255
14732.39 234
14733.54 263
14734.69 209
14735.84 242
14736.98 242
14738.13 226
14739.28 233
14740.42 271
14741.57 290
14742.72 257
14743.87 250
14745.01 241
14746.16 231
14747.31 260
14748.46 222
14749.61 229
14750.75 216
14751.90 217
14753.05 250
14754.20 205
14755.34 211
14756.49 232
14757.64 223
14758.79 253
14759.94 246
14761.08 251
14762.23 241
14763.38 254
14764.53 264
14765.68 248
14766.83 284
14767.97 270
14769.12 215
14770.27 245
14771.42 257
14772.57 247
14773.72 241
14774.87 309
14776.01 279
14777.16 267
14778.31 299
14779.46 274
14780.61 269
14781.76 270
14782.91 308
14784.06 333
14785.21 256
14786.36 261
14787.50 286
14788.65 291
14789.80 287
14790.95 281
14792.10 280
14793.25 293
14794.40 301
14795.55 277
14796.70 286
14797.85 258
14799.00 300
14800.15 281
14801.30 313
14802.45 282
14803.60 283
14804.75 297
14805.90 273
14807.05 271
14808.20 275
14809.35 256
14810.50 255
14811.65 284
14812.80 239
14813.95 294
14815.10 289
14816.25 261
14817.40 294
14818.55 261
14819.70 285
14820.85 261
14822.00 253
14823.15 243
14824.30 227
14825.45 267
14826.60 279
14827.75 245
14828.91 263
14830.06 261
14831.21 266
14832.36 260
14833.51 236
14834.66 260
14835.81 234
14836.96 210
14838.11 203
14839.26 196
14840.42 215
14841.57 207
14842.72 210
14843.87 227
14845.02 218
14846.17 191
14847.32 189
14848.48 222
14849.63 210
14850.78 193
14851.93 218
14853.08 214
14854.23 205
14855.39 214
14856.54 197
14857.69 206
14858.84 216
14859.99 192
14861.15 189
14862.30 202
14863.45 208
14864.60 212
14865.75 223
14866.91 181
14868.06 198
14869.21 232
14870.36 171
14871.52 205
14872.67 214
14873.82 237
14874.97 227
14876.13 223
14877.28 204
14878.43 182
14879.59 178
14880.74 194
14881.89 196
14883.04 221
14884.20 182
14885.35 198
14886.50 182
14887.66 181
14888.81 214
14889.96 189
14891.12 220
14892.27 213
14893.42 167
14894.58 196
14895.73 204
14896.88 196
14898.04 202
14899.19 181
14900.34 227
14901.50 197
14902.65 216
14903.80 201
14904.96 191
14906.11 183
14907.27 184
14908.42 225
14909.57 198
14910.73 215
14911.88 212
14913.04 246
14914.19 187
14915.34 199
14916.50 184
14917.65 230
14918.81 196
14919.96 186
14921.11 202
14922.27 216
14923.42 229
14924.58 210
14925.73 248
14926.89 209
14928.04 216
14929.20 202
14930.35 196
14931.51 176
14932.66 194
14933.82 199
14934.97 208
14936.13 215
14937.28 213
14938.44 179
14939.59 199
14940.75 196
14941.90 200
14943.06 166
14944.21 186
14945.37 248
14946.52 226
14947.68 205
14948.83 235
14949.99 236
14951.14 223
14952.30 211
14953.46 218
14954.61 192
14955.77 228
14956.92 216
14958.08 224
14959.24 206
14960.39 213
14961.55 181
14962.70 179
14963.86 183
14965.02 194
14966.17 217
14967.33 227
14968.48 185
14969.64 194
14970.80 174
14971.95 199
14973.11 191
14974.27 208
14975.42 156
14976.58 189
14977.74 201
14978.89 193
14980.05 170
14981.21 201
14982.36 207
14983.52 177
14984.68 147
14985.83 182
14986.99 193
14988.15 164
14989.30 183
14990.46 164
14991.62 197
14992.77 178
14993.93 167
14995.09 168
14996.25 159
14997.40 166
14998.56 217
14999.72 207
15000.88 201
15002.03 200
15003.19 176
15004.35 198
15005.51 167
15006.66 139
15007.82 158
15008.98 162
15010.14 179
15011.30 178
15012.45 159
15013.61 171
15014.77 181
15015.93 177
15017.09 197
15018.24 144
15019.40 192
15020.56 177
15021.72 216
15022.88 165
15024.04 158
15025.19 174
15026.35 178
15027.51 167
15028.67 197
15029.83 179
15030.99 185
15032.15 180
15033.30 168
15034.46 158
15035.62 187
15036.78 179
15037.94 159
15039.10 157
15040.26 154
15041.42 153
15042.58 171
15043.73 183
15044.89 167
15046.05 132
15047.21 166
15048.37 170
15049.53 157
15050.69 164
15051.85 165
15053.01 154
15054.17 159
15055.33 144
15056.49 177
15057.65 155
15058.81 156
15059.97 149
15061.13 176
15062.29 158
15063.45 160
15064.61 179
15065.77 188
15066.93 176
15068.09 176
15069.25 156
15070.41 146
15071.57 192
15072.73 165
15073.89 180
15075.05 157
15076.21 182
15077.37 178
15078.53 143
15079.69 162
15080.85 161
15082.01 165
15083.17 143
15084.33 144
15085.49 169
15086.65 173
15087.82 160
15088.98 158
15090.14 152
15091.30 170
15092.46 152
15093.62 181
15094.78 166
15095.94 178
15097.10 158
15098.27 172
15099.43 183
15100.59 160
15101.75 165
15102.91 160
15104.07 164
15105.23 140
15106.40 166
15107.56 161
15108.72 180
15109.88 147
15111.04 154
15112.20 159
15113.37 150
15114.53 174
15115.69 158
15116.85 162
15118.01 170
15119.18 167
15120.34 156
15121.50 147
15122.66 146
15123.82 174
15124.99 160
15126.15 160
15127.31 180
15128.47 144
15129.64 158
15130.80 173
15131.96 184
15133.12 182
15134.29 165
15135.45 187
15136.61 175
15137.77 169
15138.94 166
15140.10 153
15141.26 148
15142.43 172
15143.59 153
15144.75 156
15145.92 190
15147.08 122
15148.24 134
15149.41 155
15150.57 192
15151.73 166
15152.90 161
15154.06 179
15155.22 179
15156.39 157
15157.55 159
15158.71 163
15159.88 174
15161.04 166
15162.20 156
15163.37 176
15164.53 167
15165.70 155
15166.86 141
15168.02 152
15169.19 160
15170.35 172
15171.52 153
15172.68 189
15173.84 175
15175.01 183
15176.17 199
15177.34 158
15178.50 162
15179.66 161
15180.83 142
15181.99 161
15183.16 188
15184.32 160
15185.49 180
15186.65 167
15187.82 190
15188.98 206
15190.15 201
15191.31 181
15192.48 199
15193.64 218
15194.81 165
15195.97 197
15197.14 203
15198.30 179
15199.47 194
15200.63 179
15201.80 185
15202.96 200
15204.13 166
15205.29 162
15206.46 188
15207.62 194
15208.79 172
15209.96 171
15211.12 196
15212.29 176
15213.45 183
15214.62 190
15215.78 200
15216.95 190
15218.12 189
15219.28 199
15220.45 198
15221.61 201
15222.78 209
15223.95 176
15225.11 195
15226.28 159
15227.44 160
15228.61 186
15229.78 210
15230.94 193
15232.11 190
15233.28 196
15234.44 194
15235.61 212
15236.78 218
15237.94 231
15239.11 213
15240.28 227
15241.44 232
15242.61 195
15243.78 197
15244.94 224
15246.11 206
15247.28 232
15248.44 170
15249.61 166
15250.78 205
15251.95 167
15253.11 173
15254.28 177
15255.45 202
15256.61 173
15257.78 183
15258.95 168
15260.12 173
15261.28 153
15262.45 163
15263.62 209
15264.79 169
15265.95 168
15267.12 157
15268.29 188
15269.46 168
15270.63 140
15271.79 170
15272.96 152
15274.13 131
15275.30 132
15276.47 159
15277.63 157
15278.80 146
15279.97 167
15281.14 192
15282.31 202
15283.48 149
15284.64 172
15285.81 175
15286.98 135
15288.15 152
15289.32 190
15290.49 176
15291.66 152
15292.82 159
15293.99 171
15295.16 180
15296.33 166
15297.50 169
15298.67 192
15299.84 167
15301.01 171
15302.18 170
15303.35 184
15304.51 153
15305.68 164
15306.85 162
15308.02 181
15309.19 153
15310.36 166
15311.53 124
15312.70 152
15313.87 147
15315.04 161
15316.21 177
15317.38 181
15318.55 161
15319.72 184
15320.89 162
15322.06 145
15323.23 152
15324.40 136
15325.57 168
15326.74 181
15327.91 172
15329.08 149
15330.25 149
15331.42 166
15332.59 183
15333.76 158
15334.93 167
15336.10 181
15337.27 180
15338.44 173
15339.61 169
15340.78 170
15341.95 156
15343.12 147
15344.29 161
15345.47 164
15346.64 168
15347.81 185
15348.98 151
15350.15 156
15351.32 184
15352.49 165
15353.66 174
15354.83 169
15356.00 152
15357.18 160
15358.35 151
15359.52 158
15360.69 196
15361.86 145
15363.03 160
15364.20 144
15365.38 162
15366.55 165
15367.72 156
15368.89 160
15370.06 153
15371.23 145
15372.41 163
15373.58 139
15374.75 157
15375.92 153
15377.09 183
15378.26 169
15379.44 160
15380.61 150
15381.78 135
15382.95 184
15384.13 147
15385.30 153
15386.47 148
15387.64 194
15388.82 183
15389.99 168
15391.16 163
15392.33 144
15393.51 179
15394.68 172
15395.85 208
15397.02 158
15398.20 196
15399.37 183
15400.54 184
15401.71 193
15402.89 190
15404.06 148
15405.23 156
15406.41 191
15407.58 170
15408.75 172
15409.93 148
15411.10 169
15412.27 160
15413.45 148
15414.62 156
15415.79 173
15416.97 153
15418.14 148
15419.31 136
15420.49 161
15421.66 153
15422.84 155
15424.01 155
15425.18 159
15426.36 162
15427.53 163
15428.70 163
15429.88 146
15431.05 165
15432.23 156
15433.40 142
15434.57 148
15435.75 157
15436.92 151
15438.10 161
15439.27 172
15440.45 153
15441.62 159
15442.80 150
15443.97 150
15445.14 155
15446.32 141
15447.49 162
15448.67 146
15449.84 147
15451.02 156
15452.19 147
15453.37 132
15454.54 174
15455.72 148
15456.89 133
15458.07 154
15459.24 131
15460.42 154
15461.59 143
15462.77 146
15463.94 153
15465.12 156
15466.29 146
15467.47 170
15468.65 180
15469.82 150
15471.00 166
15472.17 162
15473.35 173
15474.52 138
15475.70 139
15476.88 186
15478.05 150
15479.23 139
15480.40 139
15481.58 150
15482.76 156
15483.93 149
15485.11 134
15486.28 139
15487.46 155
15488.64 186
15489.81 143
15490.99 153
15492.16 166
15493.34 153
15494.52 186
15495.69 140
15496.87 129
15498.05 158
15499.22 161
15500.40 186
15501.58 168
15502.75 182
15503.93 167
15505.11 157
15506.28 148
15507.46 151
15508.64 151
15509.82 157
15510.99 172
15512.17 177
15513.35 175
15514.52 181
15515.70 164
15516.88 155
15518.06 148
15519.23 151
15520.41 174
15521.59 155
15522.77 153
15523.94 128
15525.12 143
15526.30 184
15527.48 172
15528.65 159
15529.83 166
15531.01 156
15532.19 179
15533.37 162
15534.54 136
15535.72 145
15536.90 170
15538.08 155
15539.26 168
15540.44 181
15541.61 187
15542.79 182
15543.97 188
15545.15 185
15546.33 178
15547.51 172
15548.68 169
15549.86 170
15551.04 160
15552.22 150
15553.40 163
15554.58 162
15555.76 160
15556.93 147
15558.11 167
15559.29 186
15560.47 189
15561.65 178
15562.83 170
15564.01 158
15565.19 174
15566.37 164
15567.55 162
15568.73 147
15569.91 181
15571.08 157
15572.26 190
15573.44 183
15574.62 178
15575.80 147
15576.98 138
15578.16 171
15579.34 190
15580.52 167
15581.70 178
15582.88 180
15584.06 184
15585.24 194
15586.42 207
15587.60 237
15588.78 173
15589.96 182
15591.14 175
15592.32 159
15593.50 169
15594.68 166
15595.86 175
15597.04 172
15598.22 170
15599.40 188
15600.58 204
15601.76 188
15602.95 192
15604.13 199
15605.31 215
15606.49 187
15607.67 189
15608.85 215
15610.03 222
15611.21 207
15612.39 178
15613.57 216
15614.75 206
15615.93 221
15617.12 175
15618.30 207
15619.48 205
15620.66 197
15621.84 216
15623.02 233
15624.20 182
15625.38 202
15626.57 222
15627.75 204
15628.93 196
15630.11 209
15631.29 192
15632.47 210
15633.66 230
15634.84 173
15636.02 183
15637.20 204
15638.38 212
15639.57 206
15640.75 223
15641.93 234
15643.11 213
15644.29 218
15645.48 219
15646.66 233
15647.84 244
15649.02 257
15650.21 250
15651.39 261
15652.57 208
15653.75 199
15654.94 226
15656.12 241
15657.30 219
15658.48 279
15659.67 243
15660.85 244
15662.03 230
15663.22 239
15664.40 255
15665.58 267
15666.76 258
15667.95 229
15669.13 277
15670.31 236
15671.50 240
15672.68 211
15673.86 261
15675.05 242
15676.23 269
15677.41 236
15678.60 230
15679.78 214
15680.96 241
15682.15 226
15683.33 221
15684.51 209
15685.70 205
15686.88 238
15688.07 275
15689.25 250
15690.43 230
15691.62 232
15692.80 226
15693.99 239
15695.17 218
15696.35 231
15697.54 200
15698.72 219
15699.91 220
15701.09 238
15702.28 252
15703.46 251
15704.64 237
15705.83 206
15707.01 222
15708.20 219
15709.38 248
15710.57 257
15711.75 243
15712.94 226
15714.12 244
15715.31 266
15716.49 277
15717.68 266
15718.86 229
15720.05 241
15721.23 257
15722.42 249
15723.60 236
15724.79 257
15725.97 244
15727.16 252
15728.34 259
15729.53 261
15730.71 252
15731.90 235
15733.08 253
15734.27 253
15735.46 266
15736.64 268
15737.83 259
15739.01 255
15740.20 249
15741.39 261
15742.57 261
15743.76 248
15744.94 253
15746.13 228
15747.31 275
15748.50 252
15749.69 257
15750.87 284
15752.06 291
15753.25 289
15754.43 286
15755.62 232
15756.81 269
15757.99 245
15759.18 240
15760.36 268
15761.55 265
15762.74 254
15763.92 263
15765.11 272
15766.30 237
15767.49 209
15768.67 245
15769.86 245
15771.05 242
15772.23 268
15773.42 249
15774.61 244
15775.79 242
15776.98 250
15778.17 268
15779.36 247
15780.54 259
15781.73 238
15782.92 246
15784.11 260
15785.29 252
15786.48 228
15787.67 281
15788.86 263
15790.04 246
15791.23 234
15792.42 259
15793.61 217
15794.79 230
15795.98 240
15797.17 240
15798.36 225
15799.55 195
15800.73 204
15801.92 206
15803.11 212
15804.30 248
15805.49 185
15806.68 202
15807.86 200
15809.05 205
15810.24 206
15811.43 184
15812.62 219
15813.81 204
15815.00 199
15816.18 206
15817.37 196
15818.56 188
15819.75 195
15820.94 214
15822.13 200
15823.32 191
15824.51 206
15825.70 196
15826.88 204
15828.07 199
15829.26 222
15830.45 205
15831.64 220
15832.83 209
15834.02 238
15835.21 198
15836.40 214
15837.59 203
15838.78 208
15839.97 198
15841.16 222
15842.35 209
15843.54 173
15844.73 165
15845.92 175
15847.11 242
15848.30 225
15849.49 202
15850.68 176
15851.87 191
15853.06 196
15854.25 210
15855.44 184
15856.63 222
15857.82 199
15859.01 205
15860.20 190
15861.39 199
15862.58 198
15863.77 179
15864.96 168
15866.15 201
15867.34 201
15868.53 212
15869.72 207
15870.91 206
15872.10 182
15873.29 180
15874.48 197
15875.68 178
15876.87 193
15878.06 182
15879.25 179
15880.44 185
15881.63 188
15882.82 181
15884.01 193
15885.20 210
15886.40 195
15887.59 218
15888.78 205
15889.97 211
15891.16 211
15892.35 205
15893.54 211
15894.74 205
15895.93 194
15897.12 210
15898.31 185
15899.50 205
15900.70 207
15901.89 210
15903.08 192
15904.27 202
15905.46 214
15906.66 219
15907.85 219
15909.04 241
15910.23 241
15911.42 226
15912.62 203
15913.81 222
15915.00 226
15916.19 220
15917.39 219
15918.58 204
15919.77 209
15920.96 216
15922.16 223
15923.35 231
15924.54 216
15925.73 237
15926.93 223
15928.12 235
15929.31 226
15930.51 238
15931.70 186
15932.89 234
15934.09 227
15935.28 240
15936.47 232
15937.67 238
15938.86 225
15940.05 221
15941.25 226
15942.44 214
15943.63 241
15944.83 207
15946.02 194
15947.21 211
15948.41 183
15949.60 188
15950.79 229
15951.99 198
15953.18 201
15954.38 206
15955.57 204
15956.76 175
15957.96 181
15959.15 176
15960.35 193
15961.54 206
15962.73 189
15963.93 182
15965.12 189
15966.32 182
15967.51 197
15968.71 174
15969.90 170
15971.09 194
15972.29 173
15973.48 186
15974.68 169
15975.87 173
15977.07 185
15978.26 186
15979.46 181
15980.65 156
15981.85 161
15983.04 166
15984.24 173
15985.43 186
15986.63 172
15987.82 165
15989.02 143
15990.21 151
15991.41 167
15992.60 156
15993.80 163
15994.99 191
15996.19 200
15997.39 164
15998.58 169
15999.78 179
16000.97 180
16002.17 172
16003.36 162
16004.56 165
16005.76 152
16006.95 189
16008.15 160
16009.34 156
16010.54 159
16011.73 181
16012.93 154
16014.13 137
16015.32 153
16016.52 154
16017.72 151
16018.91 188
16020.11 197
16021.30 150
16022.50 158
16023.70 164
16024.89 178
16026.09 158
16027.29 159
16028.48 153
16029.68 147
16030.88 178
16032.07 165
16033.27 180
16034.47 133
16035.67 177
16036.86 150
16038.06 147
16039.26 145
16040.45 156
16041.65 189
16042.85 187
16044.04 158
16045.24 170
16046.44 188
16047.64 164
16048.83 172
16050.03 170
16051.23 176
16052.43 152
16053.62 198
16054.82 171
16056.02 145
16057.22 153
16058.42 183
16059.61 157
16060.81 153
16062.01 140
16063.21 162
16064.41 138
16065.60 138
16066.80 137
16068.00 153
16069.20 158
16070.40 148
16071.59 129
16072.79 151
16073.99 126
16075.19 151
16076.39 184
16077.59 170
16078.78 159
16079.98 171
16081.18 160
16082.38 155
16083.58 161
16084.78 170
16085.98 141
16087.18 141
16088.37 139
16089.57 175
16090.77 127
16091.97 155
16093.17 161
16094.37 156
16095.57 165
16096.77 140
16097.97 164
16099.17 174
16100.37 148
16101.57 174
16102.77 163
16103.96 152
16105.16 159
16106.36 141
16107.56 154
16108.76 160
16109.96 145
16111.16 142
16112.36 167
16113.56 142
16114.76 137
16115.96 155
16117.16 132
16118.36 147
16119.56 114
16120.76 148
16121.96 129
16123.16 143
16124.36 128
16125.56 137
16126.76 125
16127.96 138
16129.16 145
16130.37 158
16131.57 158
16132.77 169
16133.97 120
16135.17 141
16136.37 152
16137.57 156
16138.77 142
16139.97 114
16141.17 150
16142.37 156
16143.57 146
16144.77 148
16145.98 150
16147.18 150
16148.38 143
16149.58 138
16150.78 163
16151.98 129
16153.18 148
16154.38 142
16155.59 134
16156.79 154
16157.99 140
16159.19 143
16160.39 151
16161.59 151
16162.80 126
16164.00 132
16165.20 136
16166.40 168
16167.60 178
16168.80 125
16170.01 123
16171.21 141
16172.41 148
16173.61 171
16174.81 146
16176.02 141
16177.22 122
16178.42 152
16179.62 145
16180.83 138
16182.03 151
16183.23 129
16184.43 147
16185.64 144
16186.84 147
16188.04 141
16189.24 142
16190.45 191
16191.65 152
16192.85 165
16194.06 145
16195.26 156
16196.46 145
16197.66 145
16198.87 128
16200.07 162
16201.27 174
16202.48 172
16203.68 143
16204.88 125
16206.09 139
16207.29 153
16208.49 171
16209.70 153
16210.90 162
16212.10 130
16213.31 161
16214.51 163
16215.71 165
16216.92 146
16218.12 132
16219.33 189
16220.53 129
16221.73 129
16222.94 148
16224.14 146
16225.35 123
16226.55 153
16227.75 167
16228.96 188
16230.16 160
16231.37 155
16232.57 140
16233.77 156
16234.98 180
16236.18 172
16237.39 175
16238.59 140
16239.80 146
16241.00 136
16242.21 174
16243.41 133
16244.62 141
16245.82 143
16247.03 167
16248.23 152
16249.44 148
16250.64 164
16251.85 166
16253.05 155
16254.26 157
16255.46 141
16256.67 155
16257.87 179
16259.08 147
16260.28 135
16261.49 149
16262.69 146
16263.90 163
16265.10 175
16266.31 171
16267.51 164
16268.72 153
16269.93 185
16271.13 146
16272.34 158
16273.54 150
16274.75 178
16275.96 154
16277.16 153
16278.37 162
16279.57 158
16280.78 161
16281.99 158
16283.19 179
16284.40 164
16285.60 143
16286.81 158
16288.02 169
16289.22 156
16290.43 174
16291.64 170
16292.84 204
16294.05 181
16295.26 168
16296.46 159
16297.67 202
16298.88 173
16300.08 190
16301.29 189
16302.50 169
16303.70 176
16304.91 177
16306.12 180
16307.32 181
16308.53 203
16309.74 161
16310.95 187
16312.15 181
16313.36 167
16314.57 179
16315.78 178
16316.98 194
16318.19 204
16319.40 199
16320.61 159
16321.81 177
16323.02 162
16324.23 176
16325.44 169
16326.64 203
16327.85 171
16329.06 141
16330.27 148
16331.48 164
16332.68 156
16333.89 162
16335.10 190
16336.31 174
16337.52 158
16338.72 180
16339.93 159
16341.14 180
16342.35 145
16343.56 126
16344.77 164
16345.98 171
16347.18 180
16348.39 168
16349.60 151
16350.81 147
16352.02 120
16353.23 125
16354.44 148
16355.65 158
16356.85 140
16358.06 152
16359.27 129
16360.48 134
16361.69 158
16362.90 133
16364.11 153
16365.32 145
16366.53 105
16367.74 127
16368.95 119
16370.16 142
16371.36 143
16372.57 135
16373.78 155
16374.99 144
16376.20 139
16377.41 156
16378.62 128
16379.83 141
16381.04 110
16382.25 132
16383.46 119
16384.67 138
16385.88 151
16387.09 153
16388.30 138
16389.51 136
16390.72 146
16391.93 154
16393.14 139
16394.35 140
16395.56 139
16396.77 148
16397.98 168
16399.19 152
16400.41 147
16401.62 164
16402.83 136
16404.04 133
16405.25 142
16406.46 134
16407.67 139
16408.88 133
16410.09 159
16411.30 135
16412.51 147
16413.72 158
16414.94 123
16416.15 112
16417.36 117
16418.57 130
16419.78 142
16420.99 132
16422.20 110
16423.41 133
16424.63 146
16425.84 142
16427.05 123
16428.26 136
16429.47 145
16430.68 146
16431.90 164
16433.11 129
16434.32 138
16435.53 134
16436.74 136
16437.95 129
16439.17 132
16440.38 149
16441.59 149
16442.80 163
16444.01 133
16445.23 132
16446.44 137
16447.65 131
16448.86 162
16450.08 162
16451.29 122
16452.50 121
16453.71 131
16454.93 127
16456.14 136
16457.35 115
16458.56 117
16459.78 147
16460.99 139
16462.20 149
16463.42 128
16464.63 119
16465.84 115
16467.05 115
16468.27 140
16469.48 160
16470.69 119
16471.91 126
16473.12 124
16474.33 122
16475.55 121
16476.76 129
16477.97 124
16479.19 114
16480.40 122
16481.61 120
16482.83 133
16484.04 119
16485.25 139
16486.47 141
16487.68 129
16488.90 113
16490.11 104
16491.32 131
16492.54 118
16493.75 111
16494.97 108
16496.18 121
16497.39 111
16498.61 110
16499.82 117
16501.04 135
16502.25 94
16503.47 123
16504.68 138
16505.89 126
16507.11 108
16508.32 144
16509.54 125
16510.75 106
16511.97 122
16513.18 124
16514.40 102
16515.61 120
16516.83 114
16518.04 119
16519.26 125
16520.47 109
16521.69 140
16522.90 125
16524.12 120
16525.33 121
16526.55 148
16527.76 103
16528.98 122
16530.19 111
16531.41 115
16532.62 140
16533.84 107
16535.05 134
16536.27 113
16537.49 134
16538.70 137
16539.92 109
16541.13 106
16542.35 128
16543.56 126
16544.78 123
16546.00 108
16547.21 119
16548.43 114
16549.64 131
16550.86 124
16552.08 124
16553.29 124
16554.51 120
16555.73 136
16556.94 121
16558.16 114
16559.37 105
16560.59 125
16561.81 120
16563.02 133
16564.24 134
16565.46 127
16566.67 119
16567.89 115
16569.11 114
16570.32 135
16571.54 128
16572.76 128
16573.98 134
16575.19 138
16576.41 144
16577.63 135
16578.84 106
16580.06 120
16581.28 112
16582.50 133
16583.71 119
16584.93 127
16586.15 142
16587.36 139
16588.58 128
16589.80 97
16591.02 127
16592.24 103
16593.45 125
16594.67 97
16595.89 150
16597.11 153
16598.32 129
16599.54 140
16600.76 119
16601.98 152
16603.20 117
16604.41 126
16605.63 120
16606.85 142
16608.07 126
16609.29 139
16610.51 118
16611.72 125
16612.94 152
16614.16 117
16615.38 116
16616.60 131
16617.82 129
16619.03 89
16620.25 89
16621.47 95
16622.69 140
16623.91 106
16625.13 121
16626.35 102
16627.57 106
16628.79 128
16630.00 119
16631.22 108
16632.44 95
16633.66 123
16634.88 143
16636.10 117
16637.32 97
16638.54 113
16639.76 133
16640.98 123
16642.20 106
16643.42 111
16644.64 101
16645.86 116
16647.08 105
16648.30 104
16649.51 94
16650.73 85
16651.95 144
16653.17 133
16654.39 127
16655.61 120
16656.83 142
16658.05 104
16659.27 130
16660.49 118
16661.71 110
16662.93 119
16664.16 111
16665.38 116
16666.60 135
16667.82 130
16669.04 122
16670.26 116
16671.48 108
16672.70 100
16673.92 106
16675.14 124
16676.36 111
16677.58 103
16678.80 117
16680.02 121
16681.24 121
16682.46 128
16683.69 130
16684.91 132
16686.13 126
16687.35 100
16688.57 126
16689.79 114
16691.01 128
16692.23 113
16693.46 127
16694.68 116
16695.90 120
16697.12 110
16698.34 145
16699.56 136
16700.78 110
16702.01 132
16703.23 115
16704.45 106
16705.67 111
16706.89 113
16708.12 119
16709.34 121
16710.56 136
16711.78 122
16713.00 110
16714.23 134
16715.45 119
16716.67 126
16717.89 111
16719.11 133
16720.34 93
16721.56 114
16722.78 122
16724.00 105
16725.23 95
16726.45 118
16727.67 123
16728.89 111
16730.12 151
16731.34 106
16732.56 118
16733.79 134
16735.01 133
16736.23 131
16737.45 121
16738.68 110
16739.90 120
16741.12 124
16742.35 114
16743.57 118
16744.79 124
16746.02 138
16747.24 143
16748.46 124
16749.69 110
16750.91 126
16752.13 108
16753.36 100
16754.58 99
16755.80 105
16757.03 118
16758.25 151
16759.48 134
16760.70 112
16761.92 134
16763.15 119
16764.37 128
16765.60 88
16766.82 137
16768.04 123
16769.27 119
16770.49 120
16771.72 105
16772.94 99
16774.16 115
16775.39 102
16776.61 99
16777.84 108
16779.06 99
16780.29 114
16781.51 101
16782.74 112
16783.96 113
16785.19 121
16786.41 114
16787.64 111
16788.86 113
16790.09 87
16791.31 115
16792.54 106
16793.76 114
16794.99 107
16796.21 116
16797.44 95
16798.66 105
16799.89 109
16801.11 99
16802.34 101
16803.56 124
16804.79 118
16806.01 135
16807.24 98
16808.46 127
16809.69 114
16810.92 89
16812.14 123
16813.37 114
16814.59 106
16815.82 129
16817.04 123
16818.27 92
16819.50 111
16820.72 125
16821.95 126
16823.17 147
16824.40 104
16825.63 105
16826.85 119
16828.08 110
16829.31 110
16830.53 118
16831.76 150
16832.99 96
16834.21 102
16835.44 86
16836.67 104
16837.89 114
16839.12 123
16840.35 126
16841.57 122
16842.80 115
16844.03 121
16845.25 125
16846.48 102
16847.71 93
16848.93 121
16850.16 132
16851.39 147
16852.62 142
16853.84 135
16855.07 120
16856.30 136
16857.52 158
16858.75 139
16859.98 113
16861.21 130
16862.43 150
16863.66 139
16864.89 147
16866.12 151
16867.35 149
16868.57 127
16869.80 137
16871.03 142
16872.26 149
16873.48 139
16874.71 143
16875.94 161
16877.17 129
16878.40 154
16879.63 155
16880.85 162
16882.08 152
16883.31 139
16884.54 139
16885.77 156
16887.00 163
16888.22 135
16889.45 153
16890.68 163
16891.91 170
16893.14 158
16894.37 132
16895.60 157
16896.82 130
16898.05 146
16899.28 147
16900.51 127
16901.74 140
16902.97 116
16904.20 128
16905.43 123
16906.66 144
16907.89 130
16909.12 129
16910.34 138
16911.57 144
16912.80 124
16914.03 133
16915.26 131
16916.49 147
16917.72 151
16918.95 166
16920.18 121
16921.41 125
16922.64 158
16923.87 125
16925.10 109
16926.33 124
16927.56 132
16928.79 125
16930.02 117
16931.25 128
16932.48 117
16933.71 132
16934.94 118
16936.17 121
16937.40 127
16938.63 125
16939.86 133
16941.09 152
16942.32 121
16943.55 109
16944.78 102
16946.01 117
16947.24 129
16948.48 132
16949.71 86
16950.94 99
16952.17 121
16953.40 124
16954.63 128
16955.86 129
16957.09 124
16958.32 139
16959.55 122
16960.79 121
16962.02 111
16963.25 139
16964.48 149
16965.71 119
16966.94 122
16968.17 118
16969.40 128
16970.64 123
16971.87 97
16973.10 135
16974.33 118
16975.56 111
16976.79 90
16978.03 115
16979.26 101
16980.49 113
16981.72 106
16982.95 95
16984.19 138
16985.42 119
16986.65 113
16987.88 123
16989.11 117
16990.35 121
16991.58 114
16992.81 105
16994.04 101
16995.28 125
16996.51 135
16997.74 130
16998.97 120
17000.21 86
17001.44 111
17002.67 108
17003.90 120
17005.14 97
17006.37 121
17007.60 122
17008.84 118
17010.07 119
17011.30 119
17012.53 109
17013.77 109
17015.00 95
17016.23 99
17017.47 103
17018.70 115
17019.93 115
17021.17 106
17022.40 118
17023.63 107
17024.87 127
17026.10 104
17027.33 116
17028.57 121
17029.80 106
17031.04 102
17032.27 119
17033.50 147
17034.74 101
17035.97 95
17037.20 87
17038.44 91
17039.67 101
17040.91 134
17042.14 87
17043.37 105
17044.61 104
17045.84 97
17047.08 109
17048.31 110
17049.55 145
17050.78 99
17052.02 120
17053.25 109
17054.48 96
17055.72 108
17056.95 84
17058.19 92
17059.42 117
17060.66 93
17061.89 114
17063.13 107
17064.36 98
17065.60 85
17066.83 74
17068.07 80
17069.30 110
17070.54 104
17071.77 118
17073.01 126
17074.24 94
17075.48 119
17076.71 117
17077.95 83
17079.19 114
17080.42 119
17081.66 107
17082.89 82
17084.13 97
17085.36 104
17086.60 110
17087.83 119
17089.07 109
17090.31 113
17091.54 108
17092.78 97
17094.01 108
17095.25 86
17096.49 101
17097.72 109
17098.96 105
17100.19 104
17101.43 94
17102.67 94
17103.90 114
17105.14 106
17106.38 94
17107.61 84
17108.85 100
17110.09 103
17111.32 87
17112.56 96
17113.80 86
17115.03 100
17116.27 84
17117.51 78
17118.74 91
17119.98 109
17121.22 93
17122.45 98
17123.69 78
17124.93 86
17126.17 131
17127.40 107
17128.64 106
17129.88 90
17131.12 89
17132.35 93
17133.59 102
17134.83 86
17136.07 101
17137.30 90
17138.54 94
17139.78 72
17141.02 100
17142.25 110
17143.49 90
17144.73 94
17145.97 112
17147.20 122
17148.44 109
17149.68 111
17150.92 79
17152.16 107
17153.40 94
17154.63 98
17155.87 82
17157.11 97
17158.35 81
17159.59 90
17160.83 94
17162.06 109
17163.30 107
17164.54 113
17165.78 112
17167.02 92
17168.26 109
17169.50 104
17170.73 117
17171.97 120
17173.21 106
17174.45 93
17175.69 91
17176.93 95
17178.17 106
17179.41 108
17180.65 128
17181.89 97
17183.12 96
17184.36 92
17185.60 97
17186.84 103
17188.08 125
17189.32 103
17190.56 119
17191.80 105
17193.04 91
17194.28 91
17195.52 93
17196.76 105
17198.00 82
17199.24 76
17200.48 90
17201.72 113
17202.96 107
17204.20 105
17205.44 103
17206.68 95
17207.92 87
17209.16 86
17210.40 95
17211.64 81
17212.88 111
17214.12 91
17215.36 86
17216.60 89
17217.84 88
17219.08 93
17220.32 96
17221.56 84
17222.80 83
17224.04 93
17225.29 91
17226.53 79
17227.77 97
17229.01 96
17230.25 95
17231.49 101
17232.73 105
17233.97 103
17235.21 113
17236.45 101
17237.70 89
17238.94 94
17240.18 103
17241.42 93
17242.66 93
17243.90 79
17245.14 109
17246.39 106
17247.63 104
17248.87 93
17250.11 99
17251.35 102
17252.59 93
17253.84 109
17255.08 124
17256.32 136
17257.56 114
17258.80 117
17260.05 98
17261.29 112
17262.53 107
17263.77 115
17265.01 91
17266.26 119
17267.50 105
17268.74 104
17269.98 101
17271.23 93
17272.47 109
17273.71 93
17274.95 88
17276.20 94
17277.44 87
17278.68 85
17279.92 111
17281.17 112
17282.41 146
17283.65 87
17284.90 101
17286.14 98
17287.38 94
17288.62 89
17289.87 91
17291.11 87
17292.35 95
17293.60 105
17294.84 100
17296.08 107
17297.33 116
17298.57 111
17299.81 86
17301.06 100
17302.30 97
17303.54 116
17304.79 89
17306.03 104
17307.28 99
17308.52 118
17309.76 123
17311.01 106
17312.25 102
17313.49 96
17314.74 104
17315.98 102
17317.23 89
17318.47 105
17319.72 109
17320.96 90
17322.20 87
17323.45 96
17324.69 103
17325.94 105
17327.18 103
17328.43 100
17329.67 90
17330.91 96
17332.16 80
17333.40 114
17334.65 91
17335.89 103
17337.14 98
17338.38 106
17339.63 85
17340.87 93
17342.12 97
17343.36 97
17344.61 84
17345.85 103
17347.10 110
17348.34 95
17349.59 86
17350.83 109
17352.08 134
17353.33 102
17354.57 97
17355.82 95
17357.06 94
17358.31 85
17359.55 101
17360.80 77
17362.04 107
17363.29 120
17364.54 119
17365.78 82
17367.03 88
17368.27 74
17369.52 107
17370.77 101
17372.01 63
17373.26 94
17374.50 87
17375.75 106
17377.00 100
17378.24 106
17379.49 77
17380.74 101
17381.98 111
17383.23 104
17384.47 122
17385.72 112
17386.97 111
17388.21 116
17389.46 107
17390.71 81
17391.95 91
17393.20 84
17394.45 102
17395.70 104
17396.94 104
17398.19 75
17399.44 73
17400.68 91
17401.93 87
17403.18 82
17404.42 78
17405.67 99
17406.92 81
17408.17 93
17409.41 94
17410.66 82
17411.91 105
17413.16 84
17414.40 79
17415.65 99
17416.90 98
17418.15 103
17419.40 81
17420.64 91
17421.89 107
17423.14 88
17424.39 96
17425.63 107
17426.88 129
17428.13 82
17429.38 98
17430.63 79
17431.88 110
17433.12 88
17434.37 83
17435.62 94
17436.87 88
17438.12 88
17439.37 90
17440.61 100
17441.86 89
17443.11 82
17444.36 98
17445.61 68
17446.86 72
17448.11 82
17449.36 104
17450.60 94
17451.85 91
17453.10 86
17454.35 68
17455.60 82
17456.85 98
17458.10 89
17459.35 76
17460.60 87
17461.85 95
17463.10 85
17464.34 112
17465.59 85
17466.84 93
17468.09 90
17469.34 89
17470.59 88
17471.84 92
17473.09 105
17474.34 102
17475.59 106
17476.84 102
17478.09 98
17479.34 88
17480.59 109
17481.84 94
17483.09 107
17484.34 99
17485.59 112
17486.84 118
17488.09 85
17489.34 90
17490.59 134
17491.84 104
17493.09 111
17494.34 82
17495.59 104
17496.84 93
17498.10 88
17499.35 84
17500.60 105
17501.85 125
17503.10 82
17504.35 86
17505.60 98
17506.85 81
17508.10 104
17509.35 104
17510.60 106
17511.86 102
17513.11 92
17514.36 101
17515.61 98
17516.86 93
17518.11 95
17519.36 98
17520.61 111
17521.87 100
17523.12 102
17524.37 97
17525.62 99
17526.87 91
17528.12 112
17529.38 94
17530.63 107
17531.88 118
17533.13 106
17534.38 111
17535.63 100
17536.89 98
17538.14 77
17539.39 113
17540.64 107
17541.89 123
17543.15 124
17544.40 107
17545.65 96
17546.90 106
17548.16 125
17549.41 118
17550.66 129
17551.91 106
17553.17 105
17554.42 94
17555.67 102
17556.92 87
17558.18 102
17559.43 77
17560.68 93
17561.94 102
17563.19 99
17564.44 103
17565.69 89
17566.95 86
17568.20 120
17569.45 109
17570.71 94
17571.96 102
17573.21 120
17574.47 107
17575.72 87
17576.97 99
17578.23 92
17579.48 115
17580.73 103
17581.99 107
17583.24 99
17584.50 106
17585.75 109
17587.00 89
17588.26 110
17589.51 108
17590.76 116
17592.02 108
17593.27 100
17594.53 86
17595.78 107
17597.04 76
17598.29 108
17599.54 84
17600.80 89
17602.05 108
17603.31 131
17604.56 109
17605.82 98
17607.07 110
17608.32 108
17609.58 114
17610.83 95
17612.09 90
17613.34 100
17614.60 129
17615.85 119
17617.11 111
17618.36 100
17619.62 97
17620.87 104
17622.13 128
17623.38 118
17624.64 142
17625.89 104
17627.15 107
17628.40 103
17629.66 110
17630.91 93
17632.17 70
17633.43 113
17634.68 101
17635.94 95
17637.19 92
17638.45 105
17639.70 98
17640.96 90
17642.21 89
17643.47 105
17644.73 119
17645.98 126
17647.24 88
17648.49 98
17649.75 106
17651.01 119
17652.26 108
17653.52 115
17654.77 88
17656.03 81
17657.29 86
17658.54 109
17659.80 114
17661.06 88
17662.31 92
17663.57 101
17664.83 105
17666.08 81
17667.34 79
17668.60 80
17669.85 98
17671.11 104
17672.37 86
17673.62 97
17674.88 84
17676.14 96
17677.39 107
17678.65 99
17679.91 86
17681.17 119
17682.42 120
17683.68 109
17684.94 106
17686.19 86
17687.45 79
17688.71 94
17689.97 91
17691.22 96
17692.48 93
17693.74 74
17695.00 99
17696.26 89
17697.51 74
17698.77 88
17700.03 133
17701.29 94
17702.54 92
17703.80 80
17705.06 96
17706.32 94
17707.58 92
17708.83 92
17710.09 81
17711.35 87
17712.61 85
17713.87 87
17715.13 80
17716.38 90
17717.64 86
17718.90 114
17720.16 107
17721.42 92
17722.68 85
17723.94 101
17725.19 121
17726.45 98
17727.71 92
17728.97 89
17730.23 96
17731.49 99
17732.75 94
17734.01 96
17735.27 100
17736.53 80
17737.78 93
17739.04 73
17740.30 83
17741.56 86
17742.82 89
17744.08 104
17745.34 109
17746.60 92
17747.86 98
17749.12 93
17750.38 116
17751.64 94
17752.90 75
17754.16 87
17755.42 101
17756.68 102
17757.94 88
17759.20 103
17760.46 99
17761.72 111
17762.98 98
17764.24 93
17765.50 106
17766.76 81
17768.02 91
17769.28 87
17770.54 100
17771.80 73
17773.06 95
17774.32 92
17775.58 117
17776.84 85
17778.10 112
17779.36 82
17780.62 90
17781.88 98
17783.15 104
17784.41 101
17785.67 90
17786.93 92
17788.19 100
17789.45 81
17790.71 85
17791.97 106
17793.23 128
17794.49 115
17795.76 91
17797.02 106
17798.28 95
17799.54 93
17800.80 101
17802.06 99
17803.32 87
17804.59 95
17805.85 99
17807.11 112
17808.37 83
17809.63 79
17810.89 84
17812.16 91
17813.42 72
17814.68 87
17815.94 77
17817.20 81
17818.47 86
17819.73 78
17820.99 88
17822.25 87
17823.51 82
17824.78 86
17826.04 85
17827.30 78
17828.56 70
17829.83 90
17831.09 96
17832.35 87
17833.61 70
17834.88 90
17836.14 99
17837.40 79
17838.67 97
17839.93 94
17841.19 88
17842.45 72
17843.72 89
17844.98 83
17846.24 73
17847.51 87
17848.77 95
17850.03 100
17851.30 95
17852.56 84
17853.82 104
17855.09 90
17856.35 107
17857.61 86
17858.88 89
17860.14 69
17861.40 67
17862.67 93
17863.93 88
17865.19 76
17866.46 89
17867.72 98
17868.99 87
17870.25 82
17871.51 72
17872.78 82
17874.04 77
17875.31 85
17876.57 70
17877.83 90
17879.10 83
17880.36 101
17881.63 90
17882.89 113
17884.15 79
17885.42 68
17886.68 151
17887.95 89
17889.21 91
17890.48 69
17891.74 100
17893.01 84
17894.27 75
17895.54 73
17896.80 82
17898.07 79
17899.33 90
17900.60 93
17901.86 98
17903.13 67
17904.39 99
17905.66 93
17906.92 81
17908.19 97
17909.45 86
17910.72 98
17911.98 87
17913.25 101
17914.51 85
17915.78 78
17917.05 81
17918.31 86
17919.58 80
17920.84 74
17922.11 90
17923.37 78
17924.64 80
17925.91 70
17927.17 102
17928.44 82
17929.70 70
17930.97 80
17932.24 73
17933.50 71
17934.77 87
17936.03 66
17937.30 77
17938.57 73
17939.83 86
17941.10 94
17942.37 87
17943.63 95
17944.90 91
17946.17 91
17947.43 91
17948.70 114
17949.97 96
17951.23 89
17952.50 71
17953.77 79
17955.03 80
17956.30 79
17957.57 102
17958.83 74
17960.10 78
17961.37 92
17962.64 97
17963.90 85
17965.17 97
17966.44 102
17967.70 91
17968.97 51
17970.24 83
17971.51 101
17972.77 107
17974.04 102
17975.31 104
17976.58 90
17977.85 104
17979.11 79
17980.38 86
17981.65 89
17982.92 77
17984.18 76
17985.45 76
17986.72 76
17987.99 76
17989.26 83
17990.52 75
17991.79 99
17993.06 84
17994.33 103
17995.60 88
17996.87 84
17998.13 73
17999.40 77
18000.67 105
18001.94 98
18003.21 101
18004.48 101
18005.75 106
18007.02 67
18008.28 96
18009.55 87
18010.82 86
18012.09 73
18013.36 106
18014.63 118
18015.90 112
18017.17 93
18018.44 107
18019.71 110
18020.97 83
18022.24 85
18023.51 77
18024.78 107
18026.05 119
18027.32 104
18028.59 86
18029.86 74
18031.13 82
18032.40 104
18033.67 106
18034.94 91
18036.21 71
18037.48 93
18038.75 72
18040.02 94
18041.29 87
18042.56 77
18043.83 85
18045.10 99
18046.37 89
18047.64 62
18048.91 79
18050.18 91
18051.45 93
18052.72 66
18053.99 79
18055.26 85
18056.53 100
18057.80 95
18059.07 113
18060.34 79
18061.61 56
18062.88 66
18064.16 88
18065.43 69
18066.70 89
18067.97 76
18069.24 77
18070.51 100
18071.78 85
18073.05 97
18074.32 94
18075.59 95
18076.87 79
18078.14 94
18079.41 94
18080.68 75
18081.95 95
18083.22 75
18084.49 77
18085.77 77
18087.04 109
18088.31 93
18089.58 99
18090.85 88
18092.12 78
18093.40 77
18094.67 75
18095.94 77
18097.21 114
18098.48 94
18099.76 77
18101.03 75
18102.30 91
18103.57 96
18104.84 93
18106.12 81
18107.39 97
18108.66 84
18109.93 68
18111.21 87
18112.48 85
18113.75 94
18115.02 85
18116.30 99
18117.57 88
18118.84 102
18120.11 76
18121.39 97
18122.66 88
18123.93 77
18125.21 88
18126.48 73
18127.75 90
18129.02 90
18130.30 109
18131.57 95
18132.84 107
18134.12 113
18135.39 82
18136.66 88
18137.94 82
18139.21 107
18140.48 103
18141.76 101
18143.03 88
18144.31 109
18145.58 81
18146.85 83
18148.13 89
18149.40 97
18150.67 77
18151.95 111
18153.22 105
18154.50 125
18155.77 91
18157.04 103
18158.32 106
18159.59 89
18160.87 88
18162.14 75
18163.41 93
18164.69 80
18165.96 59
18167.24 77
18168.51 110
18169.79 84
18171.06 92
18172.34 82
18173.61 80
18174.89 81
18176.16 82
18177.43 80
18178.71 82
18179.98 75
18181.26 82
18182.53 71
18183.81 109
18185.08 86
18186.36 81
18187.63 82
18188.91 103
18190.18 95
18191.46 62
18192.74 100
18194.01 87
18195.29 83
18196.56 71
18197.84 79
18199.11 84
18200.39 100
18201.66 87
18202.94 90
18204.22 77
18205.49 87
18206.77 83
18208.04 70
18209.32 92
18210.59 78
18211.87 74
18213.15 58
18214.42 101
18215.70 84
18216.97 80
18218.25 83
18219.53 121
18220.80 91
18222.08 85
18223.36 88
18224.63 86
18225.91 86
18227.19 80
18228.46 82
18229.74 94
18231.02 65
18232.29 94
18233.57 90
18234.85 93
18236.12 64
18237.40 78
18238.68 90
18239.95 93
18241.23 98
18242.51 87
18243.78 57
18245.06 84
18246.34 62
18247.62 63
18248.89 72
18250.17 74
18251.45 70
18252.73 80
18254.00 74
18255.28 83
18256.56 86
18257.84 82
18259.11 84
18260.39 70
18261.67 77
18262.95 92
18264.22 105
18265.50 78
18266.78 102
18268.06 115
18269.34 83
18270.61 75
18271.89 79
18273.17 74
18274.45 83
18275.73 86
18277.01 77
18278.28 82
18279.56 87
18280.84 91
18282.12 85
18283.40 66
18284.68 74
18285.95 69
18287.23 76
18288.51 89
18289.79 67
18291.07 63
18292.35 101
18293.63 81
18294.91 96
18296.19 74
18297.46 73
18298.74 82
18300.02 113
18301.30 89
18302.58 78
18303.86 68
18305.14 102
18306.42 99
18307.70 87
18308.98 61
18310.26 63
18311.54 88
18312.82 75
18314.10 98
18315.37 78
18316.65 61
18317.93 91
18319.21 98
18320.49 81
18321.77 76
18323.05 78
18324.33 74
18325.61 89
18326.89 77
18328.17 85
18329.45 85
18330.73 85
18332.01 78
18333.29 87
18334.57 86
18335.86 87
18337.14 95
18338.42 101
18339.70 91
18340.98 82
18342.26 84
18343.54 75
18344.82 81
18346.10 96
18347.38 78
18348.66 71
18349.94 80
18351.22 61
18352.50 77
18353.78 90
18355.07 96
18356.35 74
18357.63 85
18358.91 58
18360.19 84
18361.47 97
18362.75 88
18364.03 94
18365.32 71
18366.60 88
18367.88 76
18369.16 101
18370.44 98
18371.72 82
18373.00 86
18374.29 71
18375.57 67
18376.85 63
18378.13 75
18379.41 78
18380.70 86
18381.98 80
18383.26 82
18384.54 75
18385.82 77
18387.11 84
18388.39 71
18389.67 72
18390.95 80
18392.23 65
18393.52 69
18394.80 86
18396.08 72
18397.36 75
18398.65 84
18399.93 81
18401.21 102
18402.50 82
18403.78 63
18405.06 80
18406.34 98
18407.63 89
18408.91 63
18410.19 78
18411.48 81
18412.76 83
18414.04 77
18415.32 85
18416.61 88
18417.89 73
18419.17 90
18420.46 84
18421.74 94
18423.02 76
18424.31 83
18425.59 98
18426.87 79
18428.16 72
18429.44 95
18430.73 74
18432.01 61
18433.29 66
18434.58 85
18435.86 88
18437.14 92
18438.43 77
18439.71 80
18441.00 84
18442.28 77
18443.56 85
18444.85 73
18446.13 60
18447.42 93
18448.70 88
18449.99 95
18451.27 77
18452.56 90
18453.84 116
18455.12 107
18456.41 76
18457.69 90
18458.98 80
18460.26 92
18461.55 73
18462.83 94
18464.12 93
18465.40 84
18466.69 75
18467.97 79
18469.26 93
18470.54 70
18471.83 80
18473.11 84
18474.40 93
18475.68 105
18476.97 100
18478.25 88
18479.54 88
18480.82 81
18482.11 89
18483.40 70
18484.68 98
18485.97 97
18487.25 76
18488.54 82
18489.82 83
18491.11 79
18492.39 89
18493.68 93
18494.97 80
18496.25 106
18497.54 81
18498.82 104
18500.11 80
18501.40 100
18502.68 106
18503.97 83
18505.26 91
18506.54 88
18507.83 76
18509.11 79
18510.40 84
18511.69 74
18512.97 65
18514.26 75
18515.55 102
18516.83 81
18518.12 78
18519.41 84
18520.69 101
18521.98 68
18523.27 81
18524.56 68
18525.84 80
18527.13 118
18528.42 106
18529.70 81
18530.99 79
18532.28 84
18533.57 78
18534.85 84
18536.14 89
18537.43 93
18538.71 77
18540.00 84
18541.29 98
18542.58 103
18543.86 98
18545.15 66
18546.44 77
18547.73 107
18549.02 92
18550.30 79
18551.59 103
18552.88 96
18554.17 93
18555.46 110
18556.74 100
18558.03 81
18559.32 105
18560.61 82
18561.90 110
18563.18 88
18564.47 80
18565.76 79
18567.05 78
18568.34 68
18569.63 85
18570.92 94
18572.20 89
18573.49 91
18574.78 93
18576.07 101
18577.36 102
18578.65 83
18579.94 82
18581.23 95
18582.51 105
18583.80 78
18585.09 88
18586.38 92
18587.67 95
18588.96 95
18590.25 101
18591.54 108
18592.83 109
18594.12 104
18595.41 104
18596.70 106
18597.99 99
18599.28 89
18600.57 91
18601.85 108
18603.14 120
18604.43 102
18605.72 106
18607.01 98
18608.30 102
18609.59 87
18610.88 114
18612.17 82
18613.46 114
18614.75 107
18616.04 100
18617.33 87
18618.62 111
18619.91 107
18621.20 99
18622.50 115
18623.79 89
18625.08 103
18626.37 105
18627.66 97
18628.95 84
18630.24 97
18631.53 124
18632.82 109
18634.11 112
18635.40 98
18636.69 110
18637.98 84
18639.27 85
18640.57 103
18641.86 78
18643.15 107
18644.44 92
18645.73 107
18647.02 97
18648.31 101
18649.60 108
18650.89 99
18652.19 95
18653.48 92
18654.77 90
18656.06 94
18657.35 95
18658.64 109
18659.94 89
18661.23 109
18662.52 66
18663.81 79
18665.10 55
18666.39 63
18667.69 93
18668.98 115
18670.27 117
18671.56 81
18672.85 106
18674.15 80
18675.44 99
18676.73 94
18678.02 86
18679.32 76
18680.61 78
18681.90 93
18683.19 85
18684.49 96
18685.78 93
18687.07 86
18688.36 92
18689.66 90
18690.95 98
18692.24 85
18693.53 95
18694.83 99
18696.12 92
18697.41 96
18698.71 78
18700.00 77
18701.29 95
18702.59 97
18703.88 77
18705.17 79
18706.47 92
18707.76 95
18709.05 90
18710.35 57
18711.64 80
18712.93 80
18714.23 76
18715.52 90
18716.81 87
18718.11 99
18719.40 116
18720.70 103
18721.99 84
18723.28 76
18724.58 119
18725.87 88
18727.16 90
18728.46 87
18729.75 89
18731.05 94
18732.34 84
18733.64 81
18734.93 68
18736.22 77
18737.52 83
18738.81 96
18740.11 83
18741.40 85
18742.70 86
18743.99 121
18745.29 95
18746.58 107
18747.87 91
18749.17 114
18750.46 88
18751.76 65
18753.05 59
18754.35 82
18755.64 99
18756.94 109
18758.23 85
18759.53 71
18760.82 84
18762.12 82
18763.42 84
18764.71 67
18766.01 63
18767.30 88
18768.60 83
18769.89 79
18771.19 69
18772.48 84
18773.78 88
18775.07 93
18776.37 88
18777.67 85
18778.96 89
18780.26 89
18781.55 108
18782.85 94
18784.15 97
18785.44 107
18786.74 104
18788.03 68
18789.33 84
18790.63 87
18791.92 95
18793.22 95
18794.52 88
18795.81 98
18797.11 94
18798.40 91
18799.70 101
18801.00 76
18802.29 89
18803.59 84
18804.89 88
18806.18 90
18807.48 93
18808.78 84
18810.07 83
18811.37 79
18812.67 80
18813.97 106
18815.26 99
18816.56 83
18817.86 84
18819.15 76
18820.45 91
18821.75 87
18823.05 91
18824.34 91
18825.64 88
18826.94 69
18828.24 69
18829.53 82
18830.83 73
18832.13 94
18833.43 89
18834.72 83
18836.02 76
18837.32 72
18838.62 83
18839.92 78
18841.21 88
18842.51 68
18843.81 87
18845.11 120
18846.41 108
18847.70 79
18849.00 70
18850.30 77
18851.60 99
18852.90 86
18854.20 83
18855.49 74
18856.79 71
18858.09 99
18859.39 70
18860.69 92
18861.99 82
18863.29 115
18864.58 73
18865.88 68
18867.18 92
18868.48 81
18869.78 89
18871.08 76
18872.38 64
18873.68 92
18874.98 84
18876.28 94
18877.57 95
18878.87 87
18880.17 95
18881.47 79
18882.77 83
18884.07 87
18885.37 86
18886.67 82
18887.97 82
18889.27 89
18890.57 69
18891.87 79
18893.17 69
18894.47 85
18895.77 97
18897.07 71
18898.37 77
18899.67 103
18900.97 75
18902.27 69
18903.57 83
18904.87 98
18906.17 68
18907.47 81
18908.77 90
18910.07 95
18911.37 64
18912.67 88
18913.97 88
18915.27 84
18916.57 92
18917.87 71
18919.17 91
18920.47 94
18921.78 78
18923.08 90
18924.38 72
18925.68 86
18926.98 75
18928.28 84
18929.58 90
18930.88 84
18932.18 81
18933.48 64
18934.79 98
18936.09 86
18937.39 93
18938.69 79
18939.99 88
18941.29 94
18942.59 67
18943.90 83
18945.20 66
18946.50 86
18947.80 78
18949.10 80
18950.40 77
18951.71 65
18953.01 93
18954.31 86
18955.61 70
18956.91 66
18958.21 75
18959.52 84
18960.82 111
18962.12 75
18963.42 62
18964.73 94
18966.03 62
18967.33 72
18968.63 82
18969.93 84
18971.24 87
18972.54 86
18973.84 76
18975.14 69
18976.45 71
18977.75 72
18979.05 76
18980.36 77
18981.66 79
18982.96 73
18984.26 55
18985.57 81
18986.87 88
18988.17 84
18989.48 84
18990.78 74
18992.08 108
18993.39 86
18994.69 89
18995.99 83
18997.30 75
18998.60 88
18999.90 93
19001.21 73
19002.51 69
19003.81 76
19005.12 74
19006.42 84
19007.72 90
19009.03 72
19010.33 82
19011.64 90
19012.94 83
19014.24 74
19015.55 80
19016.85 86
19018.16 93
19019.46 83
19020.76 76
19022.07 73
19023.37 63
19024.68 91
19025.98 77
19027.29 68
19028.59 82
19029.89 83
19031.20 100
19032.50 69
19033.81 70
19035.11 75
19036.42 82
19037.72 81
19039.03 81
19040.33 88
19041.64 85
19042.94 82
19044.25 90
19045.55 54
19046.86 70
19048.16 68
19049.47 78
19050.77 78
19052.08 71
19053.38 75
19054.69 66
19055.99 82
19057.30 70
19058.60 68
19059.91 88
19061.22 112
19062.52 96
19063.83 70
19065.13 74
19066.44 89
19067.74 92
19069.05 74
19070.36 77
19071.66 92
19072.97 66
19074.27 82
19075.58 86
19076.89 68
19078.19 61
19079.50 86
19080.80 73
19082.11 69
19083.42 63
19084.72 68
19086.03 56
19087.34 75
19088.64 61
19089.95 77
19091.26 75
19092.56 75
19093.87 60
19095.18 74
19096.48 67
19097.79 75
19099.10 70
19100.40 56
19101.71 55
19103.02 90
19104.32 87
19105.63 92
19106.94 73
19108.25 65
19109.55 84
19110.86 68
19112.17 79
19113.48 56
19114.78 53
19116.09 85
19117.40 67
19118.71 65
19120.01 73
19121.32 70
19122.63 74
19123.94 66
19125.24 59
19126.55 65
19127.86 86
19129.17 79
19130.47 61
19131.78 57
19133.09 80
19134.40 81
19135.71 67
19137.02 64
19138.32 71
19139.63 80
19140.94 79
19142.25 64
19143.56 81
19144.87 85
19146.17 71
19147.48 74
19148.79 82
19150.10 70
19151.41 72
19152.72 77
19154.03 95
19155.33 97
19156.64 66
19157.95 81
19159.26 79
19160.57 90
19161.88 85
19163.19 75
19164.50 94
19165.81 63
19167.12 78
19168.42 78
19169.73 68
19171.04 70
19172.35 71
19173.66 67
19174.97 83
19176.28 65
19177.59 74
19178.90 84
19180.21 67
19181.52 67
19182.83 84
19184.14 65
19185.45 75
19186.76 94
19188.07 85
19189.38 54
19190.69 75
19192.00 81
19193.31 64
19194.62 56
19195.93 59
19197.24 91
19198.55 93
19199.86 89
19201.17 85
19202.48 67
19203.79 61
19205.10 67
19206.41 80
19207.72 78
19209.03 77
19210.34 88
19211.66 81
19212.97 61
19214.28 65
19215.59 74
19216.90 66
19218.21 60
19219.52 72
19220.83 73
19222.14 80
19223.45 72
19224.77 68
19226.08 88
19227.39 82
19228.70 75
19230.01 85
19231.32 89
19232.63 91
19233.94 73
19235.26 68
19236.57 79
19237.88 73
19239.19 66
19240.50 65
19241.81 51
19243.13 61
19244.44 79
19245.75 81
19247.06 89
19248.37 72
19249.69 85
19251.00 70
19252.31 74
19253.62 91
19254.93 76
19256.25 77
19257.56 92
19258.87 63
19260.18 66
19261.50 61
19262.81 66
19264.12 75
19265.43 85
19266.75 74
19268.06 70
19269.37 78
19270.68 67
19272.00 74
19273.31 70
19274.62 100
19275.94 92
19277.25 68
19278.56 95
19279.88 79
19281.19 84
19282.50 80
19283.81 78
19285.13 78
19286.44 81
19287.75 65
19289.07 67
19290.38 76
19291.70 62
19293.01 61
19294.32 56
19295.64 72
19296.95 57
19298.26 50
19299.58 85
19300.89 69
19302.20 68
19303.52 69
19304.83 60
19306.15 73
19307.46 64
19308.77 86
19310.09 65
19311.40 66
19312.72 80
19314.03 93
19315.35 59
19316.66 59
19317.97 71
19319.29 77
19320.60 77
19321.92 75
19323.23 68
19324.55 73
19325.86 80
19327.18 73
19328.49 67
19329.81 88
19331.12 65
19332.44 71
19333.75 71
19335.07 59
19336.38 80
19337.70 74
19339.01 85
19340.33 93
19341.64 64
19342.96 77
19344.27 87
19345.59 72
19346.90 82
19348.22 69
19349.53 81
19350.85 51
19352.16 69
19353.48 68
19354.79 69
19356.11 76
19357.43 75
19358.74 65
19360.06 80
19361.37 78
19362.69 84
19364.01 54
19365.32 62
19366.64 80
19367.95 62
19369.27 79
19370.59 70
19371.90 73
19373.22 78
19374.53 77
19375.85 77
19377.17 77
19378.48 100
19379.80 92
19381.12 60
19382.43 69
19383.75 60
19385.07 82
19386.38 77
19387.70 68
19389.02 78
19390.33 74
19391.65 81
19392.97 90
19394.28 68
19395.60 70
19396.92 93
19398.24 89
19399.55 61
19400.87 59
19402.19 73
19403.50 72
19404.82 77
19406.14 65
19407.46 56
19408.77 91
19410.09 88
19411.41 73
19412.73 68
19414.04 85
19415.36 101
19416.68 86
19418.00 77
19419.32 70
19420.63 68
19421.95 73
19423.27 63
19424.59 73
19425.91 67
19427.22 68
19428.54 84
19429.86 106
19431.18 75
19432.50 75
19433.82 63
19435.13 78
19436.45 72
19437.77 95
19439.09 87
19440.41 94
19441.73 60
19443.04 75
19444.36 63
19445.68 77
19447.00 61
19448.32 66
19449.64 73
19450.96 61
19452.28 70
19453.60 78
19454.91 84
19456.23 68
19457.55 79
19458.87 67
19460.19 63
19461.51 76
19462.83 68
19464.15 87
19465.47 88
19466.79 72
19468.11 93
19469.43 84
19470.75 80
19472.07 93
19473.39 68
19474.71 70
19476.03 53
19477.35 78
19478.67 64
19479.99 98
19481.30 94
19482.62 95
19483.94 67
19485.27 46
19486.59 56
19487.91 80
19489.23 99
19490.55 70
19491.87 81
19493.19 79
19494.51 85
19495.83 87
19497.15 78
19498.47 79
19499.79 76
19501.11 86
19502.43 73
19503.75 78
19505.07 61
19506.39 80
19507.71 77
19509.03 63
19510.36 67
19511.68 74
19513.00 60
19514.32 76
19515.64 95
19516.96 67
19518.28 75
19519.60 74
19520.92 63
19522.25 78
19523.57 80
19524.89 78
19526.21 67
19527.53 83
19528.85 79
19530.17 89
19531.50 67
19532.82 97
19534.14 81
19535.46 99
19536.78 69
19538.11 63
19539.43 80
19540.75 72
19542.07 65
19543.39 79
19544.72 73
19546.04 65
19547.36 60
19548.68 59
19550.00 70
19551.33 60
19552.65 71
19553.97 108
19555.29 71
19556.62 83
19557.94 77
19559.26 87
19560.58 78
19561.91 76
19563.23 76
19564.55 76
19565.88 71
19567.20 58
19568.52 59
19569.84 58
19571.17 70
19572.49 66
19573.81 65
19575.14 76
19576.46 65
19577.78 75
19579.11 79
19580.43 59
19581.75 73
19583.08 79
19584.40 89
19585.72 74
19587.05 66
19588.37 74
19589.69 64
19591.02 70
19592.34 75
19593.67 76
19594.99 68
19596.31 79
19597.64 90
19598.96 69
19600.28 67
19601.61 68
19602.93 66
19604.26 68
19605.58 60
19606.91 65
19608.23 80
19609.55 104
19610.88 71
19612.20 78
19613.53 75
19614.85 71
19616.18 66
19617.50 56
19618.83 57
19620.15 67
19621.47 79
19622.80 72
19624.12 62
19625.45 51
19626.77 73
19628.10 93
19629.42 81
19630.75 73
19632.07 79
19633.40 76
19634.72 77
19636.05 66
19637.37 81
19638.70 55
19640.03 72
19641.35 66
19642.68 86
19644.00 82
19645.33 67
19646.65 61
19647.98 66
19649.30 84
19650.63 63
19651.96 57
19653.28 60
19654.61 57
19655.93 59
19657.26 85
19658.58 79
19659.91 64
19661.24 93
19662.56 77
19663.89 51
19665.22 55
19666.54 74
19667.87 68
19669.19 67
19670.52 64
19671.85 60
19673.17 61
19674.50 68
19675.83 52
19677.15 68
19678.48 69
19679.81 81
19681.13 83
19682.46 87
19683.79 61
19685.11 84
19686.44 64
19687.77 67
19689.09 51
19690.42 50
19691.75 72
19693.08 54
19694.40 69
19695.73 53
19697.06 59
19698.39 72
19699.71 73
19701.04 56
19702.37 65
19703.69 70
19705.02 83
19706.35 77
19707.68 75
19709.01 84
19710.33 63
19711.66 89
19712.99 70
19714.32 65
19715.64 64
19716.97 85
19718.30 65
19719.63 57
19720.96 57
19722.28 70
19723.61 74
19724.94 76
19726.27 55
19727.60 78
19728.93 73
19730.25 63
19731.58 72
19732.91 59
19734.24 72
19735.57 68
19736.90 84
19738.23 68
19739.55 55
19740.88 64
19742.21 84
19743.54 83
19744.87 65
19746.20 78
19747.53 86
19748.86 94
19750.19 66
19751.51 49
19752.84 65
19754.17 75
19755.50 74
19756.83 65
19758.16 53
19759.49 76
19760.82 65
19762.15 85
19763.48 81
19764.81 68
19766.14 70
19767.47 81
19768.80 70
19770.13 64
19771.46 44
19772.79 64
19774.12 71
19775.45 67
19776.78 73
19778.11 71
19779.44 71
19780.77 73
19782.10 84
19783.43 59
19784.76 65
19786.09 86
19787.42 89
19788.75 75
19790.08 63
19791.41 79
19792.74 87
19794.07 58
19795.40 46
19796.73 69
19798.06 73
19799.39 66
19800.72 72
19802.05 78
19803.39 64
19804.72 61
19806.05 62
19807.38 65
19808.71 59
19810.04 58
19811.37 69
19812.70 81
19814.03 97
19815.37 67
19816.70 64
19818.03 82
19819.36 66
19820.69 68
19822.02 77
19823.35 52
19824.69 91
19826.02 66
19827.35 66
19828.68 61
19830.01 77
19831.34 76
19832.68 77
19834.01 74
19835.34 90
19836.67 83
19838.00 58
19839.34 58
19840.67 76
19842.00 68
19843.33 67
19844.67 92
19846.00 73
19847.33 56
19848.66 63
19849.99 72
19851.33 75
19852.66 66
19853.99 61
19855.32 67
19856.66 79
19857.99 71
19859.32 55
19860.66 65
19861.99 69
19863.32 73
19864.65 48
19865.99 82
19867.32 66
19868.65 108
19869.99 67
19871.32 63
19872.65 65
19873.99 73
19875.32 65
19876.65 79
19877.99 57
19879.32 63
19880.65 72
19881.99 89
19883.32 52
19884.65 77
19885.99 79
19887.32 74
19888.66 71
19889.99 71
19891.32 56
19892.66 66
19893.99 60
19895.32 65
19896.66 70
19897.99 70
19899.33 59
19900.66 65
19902.00 72
19903.33 51
19904.66 66
19906.00 62
19907.33 77
19908.67 77
19910.00 86
19911.34 61
19912.67 69
19914.01 81
19915.34 66
19916.67 67
19918.01 64
19919.34 95
19920.68 69
19922.01 74
19923.35 54
19924.68 62
19926.02 72
19927.35 66
19928.69 56
19930.02 62
19931.36 81
19932.69 80
19934.03 64
19935.37 58
19936.70 69
19938.04 67
19939.37 55
19940.71 73
19942.04 53
19943.38 65
19944.71 72
19946.05 85
19947.39 74
19948.72 71
19950.06 60
19951.39 85
19952.73 77
19954.06 64
19955.40 62
19956.74 60
19958.07 67
19959.41 85
19960.74 77
19962.08 53
19963.42 73
19964.75 70
19966.09 85
19967.43 80
19968.76 70
19970.10 100
19971.44 91
19972.77 86
19974.11 74
19975.45 71
19976.78 94
19978.12 63
19979.46 63
19980.79 58
19982.13 76
19983.47 62
19984.80 81
19986.14 65
19987.48 70
19988.82 80
19990.15 70
19991.49 65
19992.83 66
19994.16 79
19995.50 76
19996.84 71
19998.18 49
19999.51 50
20000.85 76
20002.19 86
20003.53 65
20004.86 65
20006.20 80
20007.54 79
20008.88 57
20010.22 49
20011.55 69
20012.89 85
20014.23 80
20015.57 75
20016.91 64
20018.24 78
20019.58 70
20020.92 90
20022.26 83
20023.60 91
20024.93 55
20026.27 74
20027.61 79
20028.95 71
20030.29 78
20031.63 80
20032.97 63
20034.30 62
20035.64 71
20036.98 62
20038.32 67
20039.66 59
20041.00 76
20042.34 60
20043.68 76
20045.01 75
20046.35 79
20047.69 62
20049.03 52
20050.37 73
20051.71 69
20053.05 73
20054.39 61
20055.73 84
20057.07 61
20058.41 71
20059.75 76
20061.09 64
20062.43 65
20063.77 83
20065.11 82
20066.45 71
20067.79 64
20069.12 60
20070.46 66
20071.80 74
20073.14 57
20074.48 57
20075.82 76
20077.16 82
20078.50 69
20079.85 64
20081.19 73
20082.53 78
20083.87 84
20085.21 64
20086.55 71
20087.89 70
20089.23 86
20090.57 63
20091.91 55
20093.25 74
20094.59 72
20095.93 82
20097.27 61
20098.61 62
20099.95 65
20101.29 79
20102.64 60
20103.98 73
20105.32 69
20106.66 73
20108.00 51
20109.34 60
20110.68 72
20112.02 63
20113.36 80
20114.71 88
20116.05 66
20117.39 68
20118.73 71
20120.07 54
20121.41 68
20122.75 67
20124.10 72
20125.44 93
20126.78 81
20128.12 70
20129.46 63
