# Supplementary material for: MALDI-TOF MS typing enables the classification of brewing yeasts of the genus Saccharomyces to major beer styles
Source: PLoS One. 2017 Aug 9;12(8):e0181694. doi: 10.1371/journal.pone.0181694 (PMC5549903; doi:10.1371/journal.pone.0181694)
Supplement: S3 File — The directory includes 90 raw files and was zipped to “.zip”; the folder has three strains with 30 spectra per strain; S1 Text explains the raw files with an example and Table 1 represents the yeast strains used within the experiment. (ZIP) [file pone.0181694.s006.zip › 7-9/30258-205-OG-WB-WB-YPG-18h-E-E_2015-08-13__0_D4_1.dat]

1999.93 2319
2000.35 2143
2000.77 1977
2001.19 2058
2001.61 2127
2002.03 2183
2002.46 2135
2002.88 2145
2003.30 2061
2003.72 2107
2004.14 2168
2004.57 2193
2004.99 2073
2005.41 2079
2005.83 1963
2006.25 2042
2006.68 1928
2007.10 1897
2007.52 2049
2007.94 1985
2008.37 2065
2008.79 2065
2009.21 1989
2009.63 2111
2010.06 2087
2010.48 2128
2010.90 2119
2011.32 2088
2011.75 2135
2012.17 2162
2012.59 2179
2013.02 2095
2013.44 2130
2013.86 2116
2014.29 2019
2014.71 2001
2015.13 1880
2015.55 1977
2015.98 2018
2016.40 1884
2016.82 1775
2017.25 1758
2017.67 1758
2018.10 1905
2018.52 2050
2018.94 1904
2019.37 1958
2019.79 1900
2020.21 1927
2020.64 2117
2021.06 2067
2021.48 2117
2021.91 2149
2022.33 2133
2022.76 2144
2023.18 2063
2023.60 2081
2024.03 2281
2024.45 2134
2024.88 2099
2025.30 1959
2025.73 2056
2026.15 2206
2026.57 1808
2027.00 1783
2027.42 2015
2027.85 1952
2028.27 1753
2028.70 1761
2029.12 1777
2029.55 2016
2029.97 1899
2030.40 2040
2030.82 1988
2031.24 1974
2031.67 1825
2032.09 1742
2032.52 1876
2032.94 1754
2033.37 1855
2033.79 1884
2034.22 2025
2034.65 2023
2035.07 2121
2035.50 2068
2035.92 2023
2036.35 2096
2036.77 2040
2037.20 2075
2037.62 1974
2038.05 2089
2038.47 1911
2038.90 2003
2039.33 1910
2039.75 2146
2040.18 2036
2040.60 2004
2041.03 1869
2041.45 1872
2041.88 1909
2042.31 2025
2042.73 1988
2043.16 1896
2043.58 1709
2044.01 1903
2044.44 2161
2044.86 1905
2045.29 1994
2045.72 1936
2046.14 1918
2046.57 1956
2047.00 2054
2047.42 1940
2047.85 1893
2048.28 1848
2048.70 1916
2049.13 1876
2049.56 1910
2049.98 2049
2050.41 2061
2050.84 1933
2051.26 1828
2051.69 2164
2052.12 2223
2052.54 2074
2052.97 2141
2053.40 2040
2053.83 1961
2054.25 1973
2054.68 2048
2055.11 2178
2055.53 2107
2055.96 2207
2056.39 2250
2056.82 2318
2057.24 2013
2057.67 2108
2058.10 2051
2058.53 2099
2058.96 2081
2059.38 1896
2059.81 2050
2060.24 1922
2060.67 2058
2061.10 2084
2061.52 2076
2061.95 2197
2062.38 2106
2062.81 2239
2063.24 2095
2063.66 2196
2064.09 2129
2064.52 2134
2064.95 2457
2065.38 2261
2065.81 2326
2066.23 2208
2066.66 2403
2067.09 2509
2067.52 2304
2067.95 2539
2068.38 2427
2068.81 2483
2069.23 2513
2069.66 2380
2070.09 2083
2070.52 2153
2070.95 2244
2071.38 2112
2071.81 2088
2072.24 2136
2072.67 2232
2073.10 1842
2073.53 1930
2073.95 2007
2074.38 2052
2074.81 2228
2075.24 2243
2075.67 2173
2076.10 2163
2076.53 2206
2076.96 2235
2077.39 2168
2077.82 2183
2078.25 2106
2078.68 2123
2079.11 2109
2079.54 2034
2079.97 2108
2080.40 2028
2080.83 2213
2081.26 2000
2081.69 2036
2082.12 1857
2082.55 1811
2082.98 1917
2083.41 1769
2083.84 2016
2084.27 1991
2084.70 1891
2085.13 1886
2085.56 1888
2085.99 1953
2086.42 1997
2086.85 1977
2087.29 1933
2087.72 1970
2088.15 1967
2088.58 1988
2089.01 2063
2089.44 2070
2089.87 2037
2090.30 1969
2090.73 1918
2091.16 1898
2091.59 1914
2092.03 1822
2092.46 1748
2092.89 1785
2093.32 1974
2093.75 2079
2094.18 2076
2094.61 1943
2095.05 2005
2095.48 2002
2095.91 2023
2096.34 1952
2096.77 1982
2097.20 1812
2097.63 1728
2098.07 1672
2098.50 1687
2098.93 1773
2099.36 1784
2099.79 1834
2100.23 1759
2100.66 1858
2101.09 1927
2101.52 1779
2101.95 1837
2102.39 1748
2102.82 1835
2103.25 1740
2103.68 1667
2104.12 1806
2104.55 1836
2104.98 1828
2105.41 1907
2105.85 1954
2106.28 1967
2106.71 1819
2107.14 1851
2107.58 1936
2108.01 1901
2108.44 1935
2108.88 1879
2109.31 1988
2109.74 2220
2110.18 2211
2110.61 2059
2111.04 2100
2111.47 2000
2111.91 1886
2112.34 1953
2112.77 2083
2113.21 1922
2113.64 1955
2114.07 2078
2114.51 1986
2114.94 1951
2115.37 1952
2115.81 2036
2116.24 2011
2116.68 1972
2117.11 1890
2117.54 1731
2117.98 1811
2118.41 1805
2118.85 1880
2119.28 1555
2119.71 1744
2120.15 1717
2120.58 1731
2121.02 1737
2121.45 1771
2121.88 1807
2122.32 1832
2122.75 1881
2123.19 1816
2123.62 1817
2124.06 1962
2124.49 2000
2124.92 1839
2125.36 1911
2125.79 1795
2126.23 1854
2126.66 1857
2127.10 1905
2127.53 1789
2127.97 1595
2128.40 1736
2128.84 1836
2129.27 1976
2129.71 1874
2130.14 1873
2130.58 1974
2131.01 2107
2131.45 2031
2131.88 2043
2132.32 2063
2132.75 2291
2133.19 2138
2133.63 2159
2134.06 2177
2134.50 1902
2134.93 1922
2135.37 2009
2135.80 1861
2136.24 2012
2136.67 2049
2137.11 2013
2137.55 2076
2137.98 1814
2138.42 2016
2138.85 1992
2139.29 1979
2139.73 1924
2140.16 2044
2140.60 1775
2141.03 1883
2141.47 1804
2141.91 1903
2142.34 1933
2142.78 1801
2143.22 1878
2143.65 1747
2144.09 1773
2144.53 1892
2144.96 1897
2145.40 1751
2145.84 1849
2146.27 1998
2146.71 2014
2147.15 1902
2147.58 1934
2148.02 1928
2148.46 1747
2148.89 1761
2149.33 1842
2149.77 1857
2150.21 1916
2150.64 2047
2151.08 2105
2151.52 2213
2151.95 2046
2152.39 1950
2152.83 2135
2153.27 2189
2153.70 2222
2154.14 2141
2154.58 2120
2155.02 2132
2155.45 1998
2155.89 2036
2156.33 2134
2156.77 2152
2157.21 2152
2157.64 2234
2158.08 2137
2158.52 2249
2158.96 2355
2159.40 2220
2159.83 2293
2160.27 2365
2160.71 2283
2161.15 2112
2161.59 2224
2162.02 2218
2162.46 1999
2162.90 2008
2163.34 2130
2163.78 2117
2164.22 2130
2164.66 2241
2165.09 1922
2165.53 1983
2165.97 2074
2166.41 1892
2166.85 1802
2167.29 1802
2167.73 1815
2168.17 1900
2168.60 1791
2169.04 1869
2169.48 1941
2169.92 2062
2170.36 1933
2170.80 1964
2171.24 2008
2171.68 2089
2172.12 2073
2172.56 2041
2173.00 2124
2173.44 2056
2173.88 2203
2174.32 2303
2174.76 2208
2175.20 2140
2175.64 2196
2176.07 2083
2176.51 2396
2176.95 2384
2177.39 2611
2177.83 2559
2178.27 2222
2178.71 2322
2179.15 2284
2179.59 2331
2180.03 2105
2180.47 2120
2180.92 2121
2181.36 2245
2181.80 1978
2182.24 1942
2182.68 1980
2183.12 1913
2183.56 1845
2184.00 1859
2184.44 1746
2184.88 1922
2185.32 1933
2185.76 1957
2186.20 2047
2186.64 1727
2187.08 1902
2187.52 1936
2187.97 1913
2188.41 1816
2188.85 2000
2189.29 1986
2189.73 1897
2190.17 2049
2190.61 2021
2191.05 2209
2191.49 2097
2191.94 2085
2192.38 2099
2192.82 2076
2193.26 1865
2193.70 2112
2194.14 2065
2194.58 1998
2195.03 1937
2195.47 2153
2195.91 2189
2196.35 2192
2196.79 2101
2197.24 2294
2197.68 2244
2198.12 2359
2198.56 2142
2199.00 2157
2199.45 2243
2199.89 2353
2200.33 2240
2200.77 2025
2201.21 2153
2201.66 2138
2202.10 2049
2202.54 2113
2202.98 2130
2203.43 2081
2203.87 1949
2204.31 1929
2204.75 2123
2205.20 2122
2205.64 1893
2206.08 1984
2206.53 2038
2206.97 2012
2207.41 2120
2207.85 2070
2208.30 2139
2208.74 2039
2209.18 2078
2209.63 2065
2210.07 1927
2210.51 2037
2210.96 2061
2211.40 2054
2211.84 2089
2212.29 1999
2212.73 1999
2213.17 2165
2213.62 2028
2214.06 2101
2214.50 2155
2214.95 2110
2215.39 2062
2215.84 2054
2216.28 2063
2216.72 2089
2217.17 2190
2217.61 2064
2218.05 1868
2218.50 2107
2218.94 2119
2219.39 2052
2219.83 2064
2220.28 1954
2220.72 1957
2221.16 2088
2221.61 1954
2222.05 2001
2222.50 1996
2222.94 2128
2223.39 2363
2223.83 2110
2224.28 2411
2224.72 2518
2225.16 2201
2225.61 2208
2226.05 2325
2226.50 2312
2226.94 2378
2227.39 2481
2227.83 2365
2228.28 2502
2228.72 2307
2229.17 2270
2229.61 2447
2230.06 2296
2230.50 2162
2230.95 2181
2231.40 2163
2231.84 2251
2232.29 2085
2232.73 2128
2233.18 2094
2233.62 2225
2234.07 2263
2234.51 2216
2234.96 2273
2235.41 2239
2235.85 2330
2236.30 2287
2236.74 2246
2237.19 2106
2237.63 2036
2238.08 2158
2238.53 2106
2238.97 2047
2239.42 2089
2239.86 1983
2240.31 1912
2240.76 1881
2241.20 1928
2241.65 1829
2242.10 1859
2242.54 1742
2242.99 1809
2243.44 1876
2243.88 1782
2244.33 1711
2244.78 1699
2245.22 1707
2245.67 1759
2246.12 1680
2246.56 1574
2247.01 1766
2247.46 1733
2247.90 1933
2248.35 1905
2248.80 1555
2249.24 1614
2249.69 1818
2250.14 1830
2250.59 1755
2251.03 1746
2251.48 1873
2251.93 1867
2252.38 2089
2252.82 2010
2253.27 1946
2253.72 1996
2254.17 2006
2254.61 1816
2255.06 2034
2255.51 2010
2255.96 1745
2256.40 1720
2256.85 1716
2257.30 1678
2257.75 1920
2258.20 1737
2258.64 1663
2259.09 1632
2259.54 1639
2259.99 1811
2260.44 1667
2260.88 1837
2261.33 1861
2261.78 1908
2262.23 1700
2262.68 1852
2263.13 2043
2263.58 1995
2264.02 2009
2264.47 2001
2264.92 2186
2265.37 2206
2265.82 2071
2266.27 2062
2266.72 2093
2267.17 2172
2267.61 2002
2268.06 2151
2268.51 2034
2268.96 1957
2269.41 1871
2269.86 2047
2270.31 1975
2270.76 1975
2271.21 1967
2271.66 1886
2272.11 2085
2272.56 2054
2273.00 2047
2273.45 2059
2273.90 1983
2274.35 2031
2274.80 2215
2275.25 2369
2275.70 2212
2276.15 2113
2276.60 2067
2277.05 2069
2277.50 2025
2277.95 2125
2278.40 2119
2278.85 2021
2279.30 2074
2279.75 1847
2280.20 1816
2280.65 1962
2281.10 1872
2281.55 1992
2282.00 1914
2282.45 1897
2282.90 1792
2283.35 1801
2283.81 1854
2284.26 1876
2284.71 1783
2285.16 1732
2285.61 1808
2286.06 1828
2286.51 1834
2286.96 1866
2287.41 1897
2287.86 1880
2288.31 2036
2288.76 2090
2289.22 2218
2289.67 2379
2290.12 2419
2290.57 2573
2291.02 2690
2291.47 3039
2291.92 3178
2292.37 3354
2292.83 3350
2293.28 3344
2293.73 3534
2294.18 3767
2294.63 3608
2295.08 3363
2295.53 2943
2295.99 3004
2296.44 2987
2296.89 2427
2297.34 2419
2297.79 2255
2298.25 2085
2298.70 2189
2299.15 2079
2299.60 1901
2300.05 1768
2300.51 1861
2300.96 1939
2301.41 1723
2301.86 1893
2302.32 1836
2302.77 1903
2303.22 1892
2303.67 1918
2304.13 1906
2304.58 1757
2305.03 1891
2305.48 1730
2305.94 1718
2306.39 1801
2306.84 1929
2307.29 1805
2307.75 1874
2308.20 1817
2308.65 1845
2309.11 1941
2309.56 1903
2310.01 2026
2310.47 2116
2310.92 2397
2311.37 2355
2311.83 2234
2312.28 2268
2312.73 2189
2313.19 2381
2313.64 2206
2314.09 2230
2314.55 2205
2315.00 2055
2315.45 2172
2315.91 2038
2316.36 2020
2316.81 2075
2317.27 1992
2317.72 1864
2318.18 2074
2318.63 2230
2319.08 2019
2319.54 2118
2319.99 2247
2320.45 2123
2320.90 2131
2321.35 2183
2321.81 2104
2322.26 2257
2322.72 2297
2323.17 2369
2323.63 1970
2324.08 2112
2324.54 2091
2324.99 2087
2325.44 2073
2325.90 2106
2326.35 2219
2326.81 2310
2327.26 2224
2327.72 2284
2328.17 2322
2328.63 2219
2329.08 2464
2329.54 2514
2329.99 2364
2330.45 2310
2330.90 2180
2331.36 2044
2331.81 1987
2332.27 2113
2332.72 2019
2333.18 1966
2333.64 1945
2334.09 2075
2334.55 1967
2335.00 2011
2335.46 2005
2335.91 2047
2336.37 2070
2336.82 1915
2337.28 1915
2337.74 1881
2338.19 1872
2338.65 1792
2339.10 1906
2339.56 1936
2340.02 1827
2340.47 1824
2340.93 1759
2341.38 1734
2341.84 1803
2342.30 1704
2342.75 1730
2343.21 1830
2343.67 1821
2344.12 1884
2344.58 2043
2345.04 1839
2345.49 1869
2345.95 1816
2346.41 1874
2346.86 1933
2347.32 1876
2347.78 1933
2348.23 1806
2348.69 1922
2349.15 1874
2349.60 1832
2350.06 1800
2350.52 1902
2350.97 1968
2351.43 2030
2351.89 1843
2352.35 1902
2352.80 1942
2353.26 1845
2353.72 1783
2354.18 1993
2354.63 1815
2355.09 1778
2355.55 1859
2356.01 1804
2356.46 1865
2356.92 1856
2357.38 1778
2357.84 1763
2358.29 1929
2358.75 1603
2359.21 1864
2359.67 1960
2360.13 1854
2360.58 1925
2361.04 1898
2361.50 1754
2361.96 1835
2362.42 1927
2362.88 1861
2363.33 1685
2363.79 1745
2364.25 1780
2364.71 1836
2365.17 1882
2365.63 1716
2366.08 1778
2366.54 1906
2367.00 2017
2367.46 1933
2367.92 1914
2368.38 1900
2368.84 1972
2369.30 1818
2369.75 2001
2370.21 1885
2370.67 2111
2371.13 2040
2371.59 1801
2372.05 1693
2372.51 1898
2372.97 1852
2373.43 1789
2373.89 1898
2374.35 2083
2374.81 2108
2375.27 2019
2375.72 2040
2376.18 2048
2376.64 1985
2377.10 2004
2377.56 2092
2378.02 2020
2378.48 2088
2378.94 1978
2379.40 2051
2379.86 2123
2380.32 2188
2380.78 2212
2381.24 2291
2381.70 2084
2382.16 2098
2382.62 1999
2383.08 1885
2383.54 1847
2384.00 2033
2384.46 1822
2384.92 1839
2385.39 1907
2385.85 1922
2386.31 1750
2386.77 1709
2387.23 1758
2387.69 1932
2388.15 1786
2388.61 1883
2389.07 1921
2389.53 1943
2389.99 1930
2390.45 1832
2390.91 1933
2391.38 2043
2391.84 2113
2392.30 1933
2392.76 1846
2393.22 2152
2393.68 2238
2394.14 2048
2394.60 2044
2395.06 2017
2395.53 2067
2395.99 2098
2396.45 1889
2396.91 2024
2397.37 1833
2397.83 2018
2398.30 2061
2398.76 2061
2399.22 1988
2399.68 1787
2400.14 1797
2400.61 1799
2401.07 1957
2401.53 1974
2401.99 1954
2402.45 2032
2402.92 2006
2403.38 1914
2403.84 1861
2404.30 1947
2404.76 1971
2405.23 1913
2405.69 2031
2406.15 1819
2406.61 1975
2407.08 1780
2407.54 1907
2408.00 1960
2408.46 1908
2408.93 2030
2409.39 2058
2409.85 1816
2410.32 1824
2410.78 1818
2411.24 1753
2411.70 1733
2412.17 1741
2412.63 1587
2413.09 1554
2413.56 1713
2414.02 1786
2414.48 1790
2414.95 1683
2415.41 1704
2415.87 1917
2416.34 1979
2416.80 1846
2417.26 1860
2417.73 1820
2418.19 1982
2418.65 2019
2419.12 1801
2419.58 1954
2420.05 2118
2420.51 2126
2420.97 1924
2421.44 1856
2421.90 1846
2422.37 1857
2422.83 1845
2423.29 1850
2423.76 1840
2424.22 1741
2424.69 1847
2425.15 1833
2425.62 1808
2426.08 1769
2426.54 1840
2427.01 1744
2427.47 1780
2427.94 1732
2428.40 1652
2428.87 1740
2429.33 1732
2429.80 1829
2430.26 1794
2430.73 1824
2431.19 1817
2431.66 1736
2432.12 1602
2432.59 1662
2433.05 1725
2433.52 1930
2433.98 2042
2434.45 1699
2434.91 1709
2435.38 1722
2435.84 1744
2436.31 1836
2436.77 1905
2437.24 1835
2437.70 1769
2438.17 1799
2438.63 1790
2439.10 1808
2439.57 1675
2440.03 1838
2440.50 1865
2440.96 1664
2441.43 1747
2441.89 1840
2442.36 1919
2442.83 1793
2443.29 1972
2443.76 1996
2444.22 1983
2444.69 1975
2445.16 1803
2445.62 1948
2446.09 1967
2446.56 1892
2447.02 1868
2447.49 1844
2447.96 1792
2448.42 1836
2448.89 2001
2449.35 1838
2449.82 1811
2450.29 1774
2450.75 1788
2451.22 1764
2451.69 1725
2452.16 1644
2452.62 1665
2453.09 1725
2453.56 1764
2454.02 1928
2454.49 1729
2454.96 1688
2455.42 1724
2455.89 1903
2456.36 1720
2456.83 1666
2457.29 1826
2457.76 1915
2458.23 1710
2458.70 1674
2459.16 1690
2459.63 1593
2460.10 1590
2460.57 1604
2461.03 1764
2461.50 1660
2461.97 1627
2462.44 1549
2462.91 1776
2463.37 1693
2463.84 1602
2464.31 1529
2464.78 1743
2465.25 1701
2465.71 1621
2466.18 1756
2466.65 1760
2467.12 1789
2467.59 1830
2468.06 1760
2468.52 1776
2468.99 1712
2469.46 1725
2469.93 1675
2470.40 1688
2470.87 1805
2471.34 1792
2471.80 1953
2472.27 1745
2472.74 1762
2473.21 1824
2473.68 1765
2474.15 1890
2474.62 1627
2475.09 1708
2475.56 1723
2476.02 1797
2476.49 1549
2476.96 1732
2477.43 1694
2477.90 1675
2478.37 1735
2478.84 1770
2479.31 1777
2479.78 1737
2480.25 1668
2480.72 1754
2481.19 1531
2481.66 1645
2482.13 1807
2482.60 1792
2483.07 1834
2483.54 1643
2484.01 1523
2484.48 1583
2484.95 1655
2485.42 1737
2485.89 1625
2486.36 1757
2486.83 1806
2487.30 1896
2487.77 1806
2488.24 1899
2488.71 1803
2489.18 1789
2489.65 1867
2490.12 1871
2490.59 1968
2491.06 2004
2491.53 1939
2492.00 1965
2492.47 1924
2492.94 1948
2493.41 1831
2493.88 1934
2494.36 1787
2494.83 1802
2495.30 1682
2495.77 1697
2496.24 1868
2496.71 1792
2497.18 1624
2497.65 1676
2498.12 1740
2498.60 1727
2499.07 1703
2499.54 1729
2500.01 1887
2500.48 1755
2500.95 1794
2501.42 1761
2501.90 1620
2502.37 1687
2502.84 1693
2503.31 1633
2503.78 1735
2504.25 1899
2504.73 1694
2505.20 1622
2505.67 1765
2506.14 1867
2506.61 1990
2507.09 1978
2507.56 1854
2508.03 1829
2508.50 1848
2508.97 1853
2509.45 1857
2509.92 1875
2510.39 1897
2510.86 1878
2511.34 2033
2511.81 1989
2512.28 1852
2512.75 1917
2513.23 1903
2513.70 2067
2514.17 2099
2514.65 2064
2515.12 2071
2515.59 2080
2516.06 1931
2516.54 2033
2517.01 1848
2517.48 1955
2517.96 2006
2518.43 1841
2518.90 1744
2519.38 1808
2519.85 1874
2520.32 1818
2520.80 1811
2521.27 1647
2521.74 1836
2522.22 1869
2522.69 1643
2523.16 1717
2523.64 1765
2524.11 1858
2524.58 1709
2525.06 1818
2525.53 1987
2526.01 1711
2526.48 1744
2526.95 1854
2527.43 1932
2527.90 1830
2528.38 1810
2528.85 1879
2529.32 1809
2529.80 2065
2530.27 2075
2530.75 1930
2531.22 2194
2531.70 2121
2532.17 1943
2532.64 1919
2533.12 2039
2533.59 1763
2534.07 1819
2534.54 1916
2535.02 2139
2535.49 1931
2535.97 1743
2536.44 1768
2536.92 1760
2537.39 1856
2537.87 1900
2538.34 1905
2538.82 1890
2539.29 1744
2539.77 1775
2540.24 1865
2540.72 1925
2541.19 1792
2541.67 1772
2542.14 1888
2542.62 1849
2543.09 1785
2543.57 1768
2544.04 1681
2544.52 1740
2545.00 1691
2545.47 1833
2545.95 1741
2546.42 1757
2546.90 1916
2547.37 1835
2547.85 1907
2548.33 1989
2548.80 2067
2549.28 2098
2549.75 2279
2550.23 2225
2550.71 2424
2551.18 2292
2551.66 2215
2552.14 2232
2552.61 2230
2553.09 2090
2553.57 2245
2554.04 2139
2554.52 2198
2554.99 2094
2555.47 2071
2555.95 2068
2556.42 2103
2556.90 2016
2557.38 1949
2557.86 1866
2558.33 1846
2558.81 1686
2559.29 1890
2559.76 1936
2560.24 1857
2560.72 1832
2561.19 1937
2561.67 1738
2562.15 1763
2562.63 1877
2563.10 1739
2563.58 1668
2564.06 1781
2564.54 1666
2565.01 1645
2565.49 1572
2565.97 1562
2566.45 1750
2566.92 1779
2567.40 1703
2567.88 1830
2568.36 1668
2568.83 1579
2569.31 1618
2569.79 1603
2570.27 1716
2570.75 1709
2571.22 1577
2571.70 1607
2572.18 1600
2572.66 1581
2573.14 1574
2573.62 1557
2574.09 1577
2574.57 1580
2575.05 1690
2575.53 1678
2576.01 1584
2576.49 1684
2576.97 1617
2577.44 1681
2577.92 1706
2578.40 1620
2578.88 1785
2579.36 1711
2579.84 1811
2580.32 1867
2580.80 1844
2581.27 1811
2581.75 1745
2582.23 1728
2582.71 1828
2583.19 1841
2583.67 1795
2584.15 1745
2584.63 1715
2585.11 1649
2585.59 1616
2586.07 1771
2586.55 1663
2587.03 1584
2587.51 1619
2587.99 1626
2588.47 1710
2588.94 1747
2589.42 1708
2589.90 1685
2590.38 1677
2590.86 1729
2591.34 1688
2591.82 1752
2592.30 1855
2592.78 1714
2593.26 1737
2593.74 1840
2594.22 1806
2594.71 1903
2595.19 1884
2595.67 1776
2596.15 1689
2596.63 1733
2597.11 1758
2597.59 1784
2598.07 1668
2598.55 1718
2599.03 1690
2599.51 1654
2599.99 1706
2600.47 1732
2600.95 1683
2601.43 1652
2601.91 1566
2602.40 1705
2602.88 1619
2603.36 1502
2603.84 1694
2604.32 1796
2604.80 1818
2605.28 1713
2605.76 1716
2606.24 1946
2606.73 1851
2607.21 1824
2607.69 1712
2608.17 1746
2608.65 1716
2609.13 1749
2609.62 1821
2610.10 1701
2610.58 1640
2611.06 1757
2611.54 1650
2612.02 1722
2612.51 1703
2612.99 1673
2613.47 1501
2613.95 1614
2614.43 1667
2614.92 1770
2615.40 1825
2615.88 1632
2616.36 1580
2616.85 1644
2617.33 1672
2617.81 1638
2618.29 1690
2618.78 1749
2619.26 1687
2619.74 1617
2620.22 1681
2620.71 1753
2621.19 1884
2621.67 1777
2622.15 1742
2622.64 1872
2623.12 1755
2623.60 1615
2624.09 1766
2624.57 1752
2625.05 1976
2625.53 1859
2626.02 1803
2626.50 1755
2626.98 1711
2627.47 1757
2627.95 1717
2628.43 1742
2628.92 1694
2629.40 1815
2629.88 1929
2630.37 1911
2630.85 1765
2631.34 1715
2631.82 1806
2632.30 2029
2632.79 1962
2633.27 1939
2633.75 2051
2634.24 2121
2634.72 2149
2635.21 2134
2635.69 2182
2636.17 2055
2636.66 1914
2637.14 1958
2637.63 1988
2638.11 1935
2638.60 1748
2639.08 1875
2639.56 2046
2640.05 1764
2640.53 1906
2641.02 1855
2641.50 1871
2641.99 1880
2642.47 1881
2642.96 1756
2643.44 1672
2643.93 1634
2644.41 1586
2644.90 1698
2645.38 1641
2645.87 1609
2646.35 1671
2646.84 1621
2647.32 1643
2647.81 1660
2648.29 1677
2648.78 1742
2649.26 1629
2649.75 1579
2650.23 1663
2650.72 1606
2651.20 1709
2651.69 1608
2652.17 1621
2652.66 1706
2653.15 1743
2653.63 1616
2654.12 1583
2654.60 1684
2655.09 1728
2655.57 1730
2656.06 1817
2656.55 1649
2657.03 1688
2657.52 1794
2658.00 1719
2658.49 1828
2658.98 1788
2659.46 1772
2659.95 1778
2660.44 1663
2660.92 1606
2661.41 1659
2661.90 1610
2662.38 1587
2662.87 1633
2663.35 1682
2663.84 1767
2664.33 1751
2664.81 1831
2665.30 1885
2665.79 1830
2666.28 1745
2666.76 1803
2667.25 1699
2667.74 1680
2668.22 1782
2668.71 1757
2669.20 1894
2669.68 1703
2670.17 1644
2670.66 1675
2671.15 1683
2671.63 1858
2672.12 1780
2672.61 1632
2673.10 1798
2673.58 1832
2674.07 1802
2674.56 1963
2675.05 2025
2675.53 2014
2676.02 1968
2676.51 2144
2677.00 2154
2677.49 2098
2677.97 2037
2678.46 2180
2678.95 2079
2679.44 2051
2679.93 2003
2680.41 1886
2680.90 1840
2681.39 1710
2681.88 1790
2682.37 1731
2682.85 1535
2683.34 1627
2683.83 1659
2684.32 1539
2684.81 1546
2685.30 1466
2685.79 1627
2686.27 1693
2686.76 1723
2687.25 1539
2687.74 1513
2688.23 1495
2688.72 1618
2689.21 1550
2689.70 1602
2690.19 1507
2690.67 1495
2691.16 1537
2691.65 1605
2692.14 1563
2692.63 1632
2693.12 1524
2693.61 1647
2694.10 1670
2694.59 1637
2695.08 1569
2695.57 1575
2696.06 1706
2696.55 1681
2697.04 1746
2697.53 1735
2698.02 1657
2698.51 1601
2699.00 1623
2699.49 1698
2699.98 1731
2700.47 1741
2700.96 1823
2701.45 1760
2701.94 1630
2702.43 1601
2702.92 1719
2703.41 1825
2703.90 1785
2704.39 1921
2704.88 1860
2705.37 1824
2705.86 1737
2706.35 1635
2706.84 1700
2707.33 1579
2707.82 1728
2708.31 1700
2708.80 1820
2709.29 1751
2709.78 1603
2710.27 1658
2710.77 1501
2711.26 1543
2711.75 1536
2712.24 1503
2712.73 1417
2713.22 1748
2713.71 1802
2714.20 1649
2714.69 1697
2715.19 1776
2715.68 1849
2716.17 1737
2716.66 1658
2717.15 1669
2717.64 1618
2718.13 1686
2718.63 1574
2719.12 1629
2719.61 1591
2720.10 1727
2720.59 1658
2721.08 1854
2721.58 1654
2722.07 1814
2722.56 1879
2723.05 1874
2723.54 1699
2724.04 1855
2724.53 1790
2725.02 1751
2725.51 1930
2726.01 1856
2726.50 1932
2726.99 1956
2727.48 1850
2727.98 1561
2728.47 1721
2728.96 1866
2729.45 1749
2729.95 1671
2730.44 1725
2730.93 1666
2731.42 1614
2731.92 1640
2732.41 1796
2732.90 1899
2733.40 1888
2733.89 1815
2734.38 1863
2734.87 1808
2735.37 1716
2735.86 1858
2736.35 1767
2736.85 1800
2737.34 1876
2737.83 1750
2738.33 1776
2738.82 1928
2739.31 1980
2739.81 1965
2740.30 1856
2740.79 1861
2741.29 2008
2741.78 1904
2742.28 1831
2742.77 1883
2743.26 2018
2743.76 1998
2744.25 2160
2744.75 1795
2745.24 1687
2745.73 1651
2746.23 1602
2746.72 1669
2747.22 1715
2747.71 1722
2748.20 1636
2748.70 1562
2749.19 1727
2749.69 1765
2750.18 1779
2750.68 1693
2751.17 1511
2751.67 1666
2752.16 1718
2752.66 1702
2753.15 1679
2753.64 1700
2754.14 1630
2754.63 1538
2755.13 1508
2755.62 1588
2756.12 1688
2756.61 1702
2757.11 1559
2757.60 1604
2758.10 1712
2758.59 1530
2759.09 1566
2759.59 1568
2760.08 1728
2760.58 1763
2761.07 1587
2761.57 1632
2762.06 1787
2762.56 1782
2763.05 1693
2763.55 1747
2764.05 1893
2764.54 1856
2765.04 1927
2765.53 1824
2766.03 1673
2766.52 1862
2767.02 1746
2767.52 1553
2768.01 1699
2768.51 1723
2769.00 1962
2769.50 1955
2770.00 1801
2770.49 1709
2770.99 1681
2771.49 1714
2771.98 1667
2772.48 1887
2772.98 1931
2773.47 1710
2773.97 1791
2774.47 1825
2774.96 1886
2775.46 1904
2775.96 1851
2776.45 1776
2776.95 1891
2777.45 1964
2777.94 2060
2778.44 2018
2778.94 1872
2779.43 2066
2779.93 2123
2780.43 2003
2780.93 2140
2781.42 2019
2781.92 1860
2782.42 1851
2782.92 1820
2783.41 1892
2783.91 1835
2784.41 1797
2784.91 1686
2785.40 1672
2785.90 1567
2786.40 1616
2786.90 1668
2787.39 1581
2787.89 1712
2788.39 1689
2788.89 1657
2789.39 1618
2789.88 1661
2790.38 1664
2790.88 1509
2791.38 1591
2791.88 1790
2792.37 1660
2792.87 1711
2793.37 1684
2793.87 1643
2794.37 1766
2794.87 1757
2795.37 1779
2795.86 1941
2796.36 1866
2796.86 1707
2797.36 1919
2797.86 1726
2798.36 1742
2798.86 1811
2799.35 1709
2799.85 1859
2800.35 1772
2800.85 1787
2801.35 1930
2801.85 1680
2802.35 1597
2802.85 1757
2803.35 1824
2803.85 1832
2804.35 1742
2804.85 1686
2805.34 1815
2805.84 1843
2806.34 1893
2806.84 1786
2807.34 1792
2807.84 1895
2808.34 1931
2808.84 1930
2809.34 1972
2809.84 1946
2810.34 1965
2810.84 2001
2811.34 1751
2811.84 1729
2812.34 1993
2812.84 1816
2813.34 1722
2813.84 1700
2814.34 1631
2814.84 1566
2815.34 1566
2815.84 1714
2816.34 1753
2816.84 1688
2817.34 1553
2817.84 1528
2818.35 1706
2818.85 1764
2819.35 1715
2819.85 1825
2820.35 1560
2820.85 1567
2821.35 1680
2821.85 1671
2822.35 1509
2822.85 1569
2823.35 1605
2823.85 1768
2824.36 1739
2824.86 1654
2825.36 1752
2825.86 1693
2826.36 1446
2826.86 1551
2827.36 1582
2827.86 1553
2828.37 1489
2828.87 1642
2829.37 1637
2829.87 1730
2830.37 1655
2830.87 1550
2831.38 1625
2831.88 1470
2832.38 1553
2832.88 1550
2833.38 1464
2833.88 1474
2834.39 1518
2834.89 1624
2835.39 1658
2835.89 1643
2836.40 1612
2836.90 1619
2837.40 1526
2837.90 1677
2838.40 1618
2838.91 1685
2839.41 1710
2839.91 1607
2840.41 1633
2840.92 1639
2841.42 1643
2841.92 1777
2842.42 1689
2842.93 1694
2843.43 1624
2843.93 1625
2844.44 1635
2844.94 1695
2845.44 1736
2845.94 1754
2846.45 1696
2846.95 1632
2847.45 1723
2847.96 1733
2848.46 1831
2848.96 1962
2849.47 1869
2849.97 1728
2850.47 1712
2850.98 1668
2851.48 1623
2851.98 1728
2852.49 1878
2852.99 2088
2853.50 1835
2854.00 1877
2854.50 1788
2855.01 1828
2855.51 1786
2856.01 1713
2856.52 1960
2857.02 1911
2857.53 1890
2858.03 1836
2858.53 1909
2859.04 2068
2859.54 1994
2860.05 1879
2860.55 1936
2861.06 1851
2861.56 1829
2862.06 1598
2862.57 1654
2863.07 1781
2863.58 1740
2864.08 1721
2864.59 1826
2865.09 1607
2865.60 1536
2866.10 1557
2866.61 1540
2867.11 1533
2867.62 1402
2868.12 1621
2868.63 1591
2869.13 1499
2869.64 1595
2870.14 1655
2870.65 1689
2871.15 1626
2871.66 1614
2872.16 1691
2872.67 1724
2873.17 1601
2873.68 1616
2874.18 1604
2874.69 1978
2875.20 1933
2875.70 1834
2876.21 2002
2876.71 1816
2877.22 1805
2877.72 1886
2878.23 1893
2878.74 1869
2879.24 1760
2879.75 1724
2880.25 1680
2880.76 1818
2881.27 1809
2881.77 1851
2882.28 1918
2882.79 1948
2883.29 1808
2883.80 1777
2884.30 1692
2884.81 1884
2885.32 1705
2885.82 1769
2886.33 1777
2886.84 1753
2887.34 1776
2887.85 1721
2888.36 1823
2888.86 1844
2889.37 1794
2889.88 1812
2890.38 1917
2890.89 1994
2891.40 1790
2891.91 1732
2892.41 1753
2892.92 1776
2893.43 1848
2893.93 1984
2894.44 1912
2894.95 1954
2895.46 1919
2895.96 2075
2896.47 2123
2896.98 1979
2897.49 2009
2897.99 2113
2898.50 2069
2899.01 1971
2899.52 1977
2900.03 1865
2900.53 1989
2901.04 2003
2901.55 1951
2902.06 1947
2902.56 1895
2903.07 1916
2903.58 1751
2904.09 1785
2904.60 1662
2905.11 1824
2905.61 1871
2906.12 1809
2906.63 1808
2907.14 1948
2907.65 1895
2908.16 1862
2908.66 1837
2909.17 1900
2909.68 1946
2910.19 1990
2910.70 1966
2911.21 1805
2911.72 1686
2912.23 1687
2912.73 1823
2913.24 1801
2913.75 1830
2914.26 1748
2914.77 1712
2915.28 1762
2915.79 1897
2916.30 1858
2916.81 1686
2917.32 1654
2917.83 1856
2918.33 1910
2918.84 1927
2919.35 1794
2919.86 1688
2920.37 1917
2920.88 1851
2921.39 1723
2921.90 1715
2922.41 1752
2922.92 1854
2923.43 1857
2923.94 1823
2924.45 1776
2924.96 1637
2925.47 1633
2925.98 1600
2926.49 1566
2927.00 1695
2927.51 1721
2928.02 1837
2928.53 1874
2929.04 1662
2929.55 1688
2930.06 1714
2930.57 1761
2931.08 1589
2931.59 1565
2932.11 1636
2932.62 1707
2933.13 1645
2933.64 1597
2934.15 1636
2934.66 1719
2935.17 1754
2935.68 1622
2936.19 1687
2936.70 1745
2937.21 1838
2937.72 1812
2938.24 1891
2938.75 1963
2939.26 1814
2939.77 1811
2940.28 1979
2940.79 1940
2941.30 1981
2941.81 2014
2942.33 1920
2942.84 2170
2943.35 2054
2943.86 1930
2944.37 1929
2944.88 2021
2945.40 1698
2945.91 1825
2946.42 1890
2946.93 1773
2947.44 1742
2947.96 1833
2948.47 1690
2948.98 1749
2949.49 1724
2950.00 1878
2950.52 1838
2951.03 1683
2951.54 1781
2952.05 1640
2952.57 1558
2953.08 1616
2953.59 1725
2954.10 1803
2954.62 1657
2955.13 1665
2955.64 1613
2956.15 1685
2956.67 1699
2957.18 1589
2957.69 1712
2958.20 1602
2958.72 1646
2959.23 1580
2959.74 1702
2960.26 1848
2960.77 1787
2961.28 1752
2961.80 1847
2962.31 1891
2962.82 1775
2963.34 1869
2963.85 1907
2964.36 1880
2964.88 1860
2965.39 1818
2965.90 2041
2966.42 2029
2966.93 1804
2967.44 1745
2967.96 1790
2968.47 1834
2968.98 1904
2969.50 1827
2970.01 1731
2970.53 1728
2971.04 1848
2971.55 1866
2972.07 1798
2972.58 1942
2973.10 1715
2973.61 1710
2974.12 1795
2974.64 1789
2975.15 1828
2975.67 1851
2976.18 2063
2976.70 1958
2977.21 1730
2977.73 1860
2978.24 1777
2978.75 1786
2979.27 1918
2979.78 1896
2980.30 1809
2980.81 1813
2981.33 1905
2981.84 1907
2982.36 1879
2982.87 1865
2983.39 1991
2983.90 1865
2984.42 1914
2984.93 2150
2985.45 2201
2985.96 2304
2986.48 2053
2987.00 2251
2987.51 2175
2988.03 2086
2988.54 2107
2989.06 2226
2989.57 2386
2990.09 2490
2990.60 2428
2991.12 2197
2991.64 2355
2992.15 2421
2992.67 2372
2993.18 2423
2993.70 2538
2994.21 2540
2994.73 2383
2995.25 2503
2995.76 2562
2996.28 2697
2996.80 2642
2997.31 2529
2997.83 2551
2998.34 2725
2998.86 2686
2999.38 2750
2999.89 2843
3000.41 2755
3000.93 2778
3001.44 2937
3001.96 2853
3002.48 3088
3002.99 3224
3003.51 3426
3004.03 3645
3004.54 3646
3005.06 4043
3005.58 4664
3006.09 5074
3006.61 5957
3007.13 6536
3007.65 6556
3008.16 6585
3008.68 6732
3009.20 6616
3009.71 6217
3010.23 5807
3010.75 5179
3011.27 4499
3011.78 3879
3012.30 3643
3012.82 3410
3013.34 2982
3013.85 2780
3014.37 2668
3014.89 2745
3015.41 2436
3015.93 2473
3016.44 2449
3016.96 2318
3017.48 2298
3018.00 2400
3018.52 2572
3019.03 2522
3019.55 2498
3020.07 2239
3020.59 2323
3021.11 2328
3021.63 2278
3022.14 2217
3022.66 2238
3023.18 2306
3023.70 2566
3024.22 2242
3024.74 2366
3025.25 2493
3025.77 2503
3026.29 2404
3026.81 2359
3027.33 2217
3027.85 2190
3028.37 2361
3028.89 2275
3029.41 2095
3029.92 2139
3030.44 2132
3030.96 2155
3031.48 1997
3032.00 1925
3032.52 1995
3033.04 2151
3033.56 2061
3034.08 2075
3034.60 1939
3035.12 1905
3035.64 1967
3036.16 2094
3036.68 1928
3037.20 2091
3037.72 2112
3038.24 2119
3038.76 2125
3039.28 1969
3039.80 1890
3040.32 2018
3040.84 2028
3041.36 2062
3041.88 2019
3042.40 2028
3042.92 2061
3043.44 2011
3043.96 1912
3044.48 1823
3045.00 2099
3045.52 2221
3046.04 2147
3046.56 2020
3047.08 2001
3047.60 1821
3048.12 1891
3048.64 1910
3049.16 1814
3049.68 1901
3050.20 1938
3050.72 1928
3051.24 2065
3051.77 2007
3052.29 2006
3052.81 1924
3053.33 1957
3053.85 1939
3054.37 1816
3054.89 1776
3055.41 1874
3055.93 1839
3056.46 1851
3056.98 1888
3057.50 1851
3058.02 1777
3058.54 1915
3059.06 1942
3059.58 1991
3060.11 1972
3060.63 1835
3061.15 1906
3061.67 1833
3062.19 1914
3062.71 2041
3063.24 2034
3063.76 2047
3064.28 1872
3064.80 1949
3065.32 1829
3065.85 2001
3066.37 1897
3066.89 1981
3067.41 2111
3067.94 2147
3068.46 2110
3068.98 2122
3069.50 2209
3070.03 2162
3070.55 2126
3071.07 2133
3071.59 2240
3072.12 2136
3072.64 2202
3073.16 2001
3073.68 1849
3074.21 1847
3074.73 1776
3075.25 1834
3075.78 1928
3076.30 1835
3076.82 2054
3077.34 2228
3077.87 2145
3078.39 2034
3078.91 2282
3079.44 2346
3079.96 2449
3080.48 2487
3081.01 2512
3081.53 2519
3082.05 2789
3082.58 2686
3083.10 2678
3083.63 2539
3084.15 2850
3084.67 2883
3085.20 2677
3085.72 2689
3086.24 2676
3086.77 2569
3087.29 2762
3087.82 2484
3088.34 2541
3088.86 2579
3089.39 2450
3089.91 2323
3090.44 2281
3090.96 2245
3091.49 2378
3092.01 2436
3092.53 2372
3093.06 2378
3093.58 2443
3094.11 2590
3094.63 2425
3095.16 2378
3095.68 2343
3096.21 2653
3096.73 2483
3097.26 2366
3097.78 2678
3098.31 2750
3098.83 2747
3099.36 3088
3099.88 2801
3100.41 3089
3100.93 3319
3101.46 3762
3101.98 4295
3102.51 4620
3103.03 5344
3103.56 6052
3104.08 7345
3104.61 8164
3105.13 8999
3105.66 9710
3106.18 10366
3106.71 10733
3107.24 10342
3107.76 9594
3108.29 9340
3108.81 8658
3109.34 7231
3109.86 6270
3110.39 5202
3110.92 4505
3111.44 4153
3111.97 3628
3112.49 3357
3113.02 3441
3113.55 3184
3114.07 3147
3114.60 3057
3115.12 3045
3115.65 3031
3116.18 2919
3116.70 2774
3117.23 2813
3117.76 2725
3118.28 2564
3118.81 2547
3119.34 2568
3119.86 2490
3120.39 2505
3120.92 2420
3121.44 2525
3121.97 2562
3122.50 2643
3123.02 2620
3123.55 2904
3124.08 2915
3124.61 2816
3125.13 2739
3125.66 2657
3126.19 2690
3126.72 2907
3127.24 2542
3127.77 2381
3128.30 2307
3128.82 2344
3129.35 2254
3129.88 2201
3130.41 2190
3130.93 2251
3131.46 2146
3131.99 2171
3132.52 2077
3133.05 2149
3133.57 2023
3134.10 2114
3134.63 2005
3135.16 1985
3135.69 2106
3136.21 2085
3136.74 2010
3137.27 2082
3137.80 2169
3138.33 2068
3138.85 1952
3139.38 2034
3139.91 1910
3140.44 1840
3140.97 1830
3141.50 1910
3142.03 1819
3142.55 1876
3143.08 1840
3143.61 1703
3144.14 1822
3144.67 1843
3145.20 1775
3145.73 1715
3146.26 1971
3146.79 1920
3147.31 1977
3147.84 2130
3148.37 1933
3148.90 1955
3149.43 2071
3149.96 2107
3150.49 2098
3151.02 2233
3151.55 2320
3152.08 2321
3152.61 2119
3153.14 2149
3153.67 2324
3154.20 2264
3154.73 2399
3155.25 2288
3155.78 2065
3156.31 2257
3156.84 2306
3157.37 2267
3157.90 2250
3158.43 2164
3158.96 2356
3159.49 2223
3160.02 2297
3160.55 2410
3161.08 2169
3161.61 2084
3162.14 2156
3162.68 2232
3163.21 2289
3163.74 2274
3164.27 2216
3164.80 2078
3165.33 1984
3165.86 1974
3166.39 2028
3166.92 1942
3167.45 1887
3167.98 1836
3168.51 1933
3169.04 1894
3169.57 2028
3170.10 1814
3170.64 1973
3171.17 1861
3171.70 1658
3172.23 2027
3172.76 1996
3173.29 1859
3173.82 1878
3174.35 1808
3174.88 1953
3175.42 2058
3175.95 1955
3176.48 1995
3177.01 2070
3177.54 2262
3178.07 1884
3178.61 2013
3179.14 2158
3179.67 2146
3180.20 2028
3180.73 2133
3181.26 1999
3181.80 1943
3182.33 1767
3182.86 1820
3183.39 1774
3183.92 1832
3184.46 1962
3184.99 1805
3185.52 1831
3186.05 1825
3186.59 1889
3187.12 2046
3187.65 1782
3188.18 1730
3188.72 1792
3189.25 1882
3189.78 1784
3190.31 2032
3190.85 1907
3191.38 2001
3191.91 2063
3192.44 2015
3192.98 1976
3193.51 1975
3194.04 2035
3194.58 1954
3195.11 2067
3195.64 2017
3196.17 1977
3196.71 1905
3197.24 2046
3197.77 2063
3198.31 1921
3198.84 1925
3199.37 1847
3199.91 2049
3200.44 1926
3200.98 2007
3201.51 2006
3202.04 2191
3202.58 2097
3203.11 2149
3203.64 2205
3204.18 2193
3204.71 2105
3205.24 2399
3205.78 1985
3206.31 2028
3206.85 2243
3207.38 2338
3207.91 2306
3208.45 2293
3208.98 2378
3209.52 2314
3210.05 2493
3210.59 2289
3211.12 2376
3211.65 2453
3212.19 2513
3212.72 2433
3213.26 2566
3213.79 2453
3214.33 2655
3214.86 2701
3215.40 2591
3215.93 2503
3216.47 2390
3217.00 2325
3217.54 2391
3218.07 2339
3218.61 2180
3219.14 2019
3219.68 2066
3220.21 1979
3220.75 1878
3221.28 1940
3221.82 2059
3222.35 2097
3222.89 2126
3223.42 1959
3223.96 2089
3224.49 2269
3225.03 2416
3225.57 2373
3226.10 2472
3226.64 2535
3227.17 2443
3227.71 2416
3228.24 2672
3228.78 2794
3229.32 2636
3229.85 2715
3230.39 2744
3230.92 2473
3231.46 2337
3232.00 2491
3232.53 2416
3233.07 2532
3233.60 2408
3234.14 2321
3234.68 2450
3235.21 2332
3235.75 2522
3236.29 2551
3236.82 2566
3237.36 2417
3237.90 2416
3238.43 2582
3238.97 2519
3239.51 2630
3240.04 2720
3240.58 2712
3241.12 2692
3241.65 2582
3242.19 2745
3242.73 2535
3243.26 2605
3243.80 2643
3244.34 2738
3244.88 2864
3245.41 2549
3245.95 2560
3246.49 2787
3247.02 2752
3247.56 2702
3248.10 2726
3248.64 2707
3249.17 2755
3249.71 2872
3250.25 3131
3250.79 3208
3251.33 2958
3251.86 2891
3252.40 2962
3252.94 2879
3253.48 2973
3254.01 3069
3254.55 2905
3255.09 2981
3255.63 2967
3256.17 3111
3256.70 3180
3257.24 3009
3257.78 3054
3258.32 2991
3258.86 3124
3259.40 3156
3259.93 3432
3260.47 3542
3261.01 3824
3261.55 3865
3262.09 3882
3262.63 4170
3263.17 4365
3263.70 4666
3264.24 4749
3264.78 5577
3265.32 5883
3265.86 6285
3266.40 6853
3266.94 7733
3267.48 8195
3268.02 8036
3268.56 9042
3269.09 9168
3269.63 9512
3270.17 10027
3270.71 9890
3271.25 9477
3271.79 9010
3272.33 7995
3272.87 7499
3273.41 6955
3273.95 6327
3274.49 5358
3275.03 4900
3275.57 4288
3276.11 3869
3276.65 3923
3277.19 3769
3277.73 3834
3278.27 3886
3278.81 3714
3279.35 3707
3279.89 3540
3280.43 3702
3280.97 3625
3281.51 3720
3282.05 3682
3282.59 3680
3283.13 3634
3283.67 3551
3284.21 3466
3284.75 3362
3285.29 3317
3285.83 3316
3286.37 3512
3286.91 3496
3287.45 3392
3287.99 3500
3288.53 3616
3289.08 3510
3289.62 3539
3290.16 3648
3290.70 3701
3291.24 3801
3291.78 3668
3292.32 3564
3292.86 3958
3293.40 4007
3293.95 3991
3294.49 4214
3295.03 4258
3295.57 4685
3296.11 5035
3296.65 5171
3297.19 5461
3297.73 5703
3298.28 6165
3298.82 6181
3299.36 5796
3299.90 6123
3300.44 5660
3300.99 5379
3301.53 5483
3302.07 5034
3302.61 4888
3303.15 4739
3303.69 4501
3304.24 4489
3304.78 4232
3305.32 4025
3305.86 4229
3306.41 4182
3306.95 4277
3307.49 4190
3308.03 3846
3308.58 3896
3309.12 3944
3309.66 3759
3310.20 3596
3310.75 3392
3311.29 3486
3311.83 3530
3312.37 3360
3312.92 3493
3313.46 3388
3314.00 3286
3314.54 3362
3315.09 3315
3315.63 3698
3316.17 3870
3316.72 3584
3317.26 3598
3317.80 3774
3318.35 3995
3318.89 4273
3319.43 4150
3319.98 4515
3320.52 4790
3321.06 4812
3321.61 5230
3322.15 5312
3322.69 5334
3323.24 5546
3323.78 5592
3324.33 5564
3324.87 5548
3325.41 5428
3325.96 5263
3326.50 5492
3327.04 5176
3327.59 4913
3328.13 5171
3328.68 5004
3329.22 4946
3329.76 4748
3330.31 4880
3330.85 4944
3331.40 4790
3331.94 5337
3332.49 5956
3333.03 6996
3333.58 8390
3334.12 10058
3334.66 11849
3335.21 15371
3335.75 18071
3336.30 21388
3336.84 25333
3337.39 28084
3337.93 30644
3338.48 32689
3339.02 34546
3339.57 35994
3340.11 35410
3340.66 34318
3341.20 32602
3341.75 30062
3342.29 25953
3342.84 22303
3343.38 18925
3343.93 15418
3344.47 12491
3345.02 9980
3345.57 8276
3346.11 7200
3346.66 6102
3347.20 5646
3347.75 4947
3348.29 4653
3348.84 4333
3349.38 4345
3349.93 4148
3350.48 3953
3351.02 4046
3351.57 3966
3352.11 3839
3352.66 3819
3353.21 3825
3353.75 4028
3354.30 3663
3354.84 3659
3355.39 3667
3355.94 3770
3356.48 3623
3357.03 3859
3357.58 3492
3358.12 3493
3358.67 3543
3359.22 3321
3359.76 3449
3360.31 3649
3360.86 3574
3361.40 3429
3361.95 3502
3362.50 3585
3363.04 3714
3363.59 3741
3364.14 3689
3364.68 3836
3365.23 3863
3365.78 3955
3366.33 3989
3366.87 3931
3367.42 3789
3367.97 3935
3368.51 3820
3369.06 3638
3369.61 3704
3370.16 3751
3370.70 3756
3371.25 3577
3371.80 3475
3372.35 3552
3372.90 3604
3373.44 3696
3373.99 3950
3374.54 4167
3375.09 4381
3375.63 4449
3376.18 4666
3376.73 4873
3377.28 5107
3377.83 4748
3378.37 4847
3378.92 4733
3379.47 4533
3380.02 4382
3380.57 4260
3381.12 3807
3381.66 3503
3382.21 3284
3382.76 3050
3383.31 3185
3383.86 3178
3384.41 2960
3384.96 2859
3385.50 2859
3386.05 2729
3386.60 2754
3387.15 2657
3387.70 2494
3388.25 2424
3388.80 2459
3389.35 2525
3389.90 2564
3390.44 2517
3390.99 2479
3391.54 2575
3392.09 2776
3392.64 2592
3393.19 2461
3393.74 2443
3394.29 2500
3394.84 2722
3395.39 2540
3395.94 2464
3396.49 2571
3397.04 2693
3397.59 2548
3398.14 2541
3398.69 2551
3399.24 2695
3399.79 2781
3400.34 2882
3400.89 2773
3401.44 2697
3401.99 2794
3402.54 2617
3403.09 2621
3403.64 2606
3404.19 2529
3404.74 2546
3405.29 2523
3405.84 2399
3406.39 2412
3406.94 2304
3407.49 2390
3408.04 2348
3408.59 2303
3409.14 2278
3409.69 2293
3410.24 2389
3410.79 2307
3411.34 2232
3411.89 2231
3412.45 2471
3413.00 2526
3413.55 2500
3414.10 2609
3414.65 2589
3415.20 2568
3415.75 2610
3416.30 2652
3416.85 2571
3417.41 2602
3417.96 2514
3418.51 2592
3419.06 2441
3419.61 2402
3420.16 2454
3420.71 2399
3421.27 2555
3421.82 2429
3422.37 2167
3422.92 2247
3423.47 2317
3424.02 2308
3424.58 2346
3425.13 2310
3425.68 2147
3426.23 2240
3426.78 2516
3427.34 2604
3427.89 2673
3428.44 2484
3428.99 2382
3429.55 2362
3430.10 2395
3430.65 2309
3431.20 2306
3431.76 2261
3432.31 2270
3432.86 2165
3433.41 2204
3433.97 2150
3434.52 2088
3435.07 2030
3435.62 2056
3436.18 2106
3436.73 1925
3437.28 2009
3437.84 2119
3438.39 2007
3438.94 2096
3439.49 2027
3440.05 2031
3440.60 1957
3441.15 2019
3441.71 2134
3442.26 2189
3442.81 2169
3443.37 2240
3443.92 2327
3444.47 2278
3445.03 1980
3445.58 2099
3446.13 1979
3446.69 2066
3447.24 1967
3447.80 1964
3448.35 1858
3448.90 1888
3449.46 2041
3450.01 1983
3450.57 1969
3451.12 2137
3451.67 2068
3452.23 1962
3452.78 1950
3453.34 1936
3453.89 2081
3454.44 2118
3455.00 2038
3455.55 2119
3456.11 2035
3456.66 1935
3457.22 2003
3457.77 2075
3458.33 2011
3458.88 2039
3459.43 2156
3459.99 2181
3460.54 2170
3461.10 2141
3461.65 2054
3462.21 2056
3462.76 2054
3463.32 2028
3463.87 2196
3464.43 2163
3464.98 2142
3465.54 1939
3466.09 2051
3466.65 2175
3467.21 2170
3467.76 2220
3468.32 2236
3468.87 2281
3469.43 2235
3469.98 2397
3470.54 2486
3471.09 2439
3471.65 2499
3472.20 2544
3472.76 2456
3473.32 2666
3473.87 2691
3474.43 2691
3474.98 2734
3475.54 2766
3476.10 2848
3476.65 2709
3477.21 2809
3477.76 2876
3478.32 2770
3478.88 2546
3479.43 2643
3479.99 2812
3480.55 2901
3481.10 2976
3481.66 2875
3482.22 2822
3482.77 2953
3483.33 3156
3483.89 3130
3484.44 3138
3485.00 3092
3485.56 3045
3486.11 3200
3486.67 3294
3487.23 3380
3487.78 3459
3488.34 3336
3488.90 3607
3489.45 3462
3490.01 3958
3490.57 4268
3491.13 4869
3491.68 5573
3492.24 6633
3492.80 7183
3493.35 8052
3493.91 9191
3494.47 10477
3495.03 11117
3495.58 11222
3496.14 11732
3496.70 11536
3497.26 10874
3497.82 9282
3498.37 8840
3498.93 7500
3499.49 6588
3500.05 5982
3500.61 5143
3501.16 4584
3501.72 4310
3502.28 4438
3502.84 4385
3503.40 4065
3503.95 4238
3504.51 4163
3505.07 4036
3505.63 4407
3506.19 4590
3506.75 4445
3507.30 4553
3507.86 4820
3508.42 4773
3508.98 4666
3509.54 4522
3510.10 4230
3510.66 4084
3511.22 4140
3511.77 3835
3512.33 3461
3512.89 3348
3513.45 3403
3514.01 3161
3514.57 2966
3515.13 2912
3515.69 2969
3516.25 2781
3516.81 2674
3517.37 2604
3517.92 2621
3518.48 2659
3519.04 2317
3519.60 2290
3520.16 2142
3520.72 2347
3521.28 2283
3521.84 2180
3522.40 2395
3522.96 2206
3523.52 2250
3524.08 2231
3524.64 2203
3525.20 2257
3525.76 2280
3526.32 2333
3526.88 2289
3527.44 2305
3528.00 2174
3528.56 2058
3529.12 2037
3529.68 1897
3530.24 2028
3530.80 2051
3531.36 2095
3531.92 2163
3532.48 1972
3533.04 1899
3533.60 2040
3534.17 2025
3534.73 2163
3535.29 2192
3535.85 2258
3536.41 1974
3536.97 2029
3537.53 2057
3538.09 2214
3538.65 2129
3539.21 2288
3539.77 2358
3540.34 2139
3540.90 2069
3541.46 2404
3542.02 2391
3542.58 2194
3543.14 2147
3543.70 1965
3544.26 2000
3544.83 2040
3545.39 2143
3545.95 2176
3546.51 2033
3547.07 2107
3547.63 2045
3548.20 2046
3548.76 2078
3549.32 1980
3549.88 1978
3550.44 2061
3551.01 2043
3551.57 2011
3552.13 2078
3552.69 2083
3553.25 2111
3553.82 1835
3554.38 1777
3554.94 1787
3555.50 1830
3556.07 1979
3556.63 1708
3557.19 1643
3557.75 1565
3558.32 1768
3558.88 1873
3559.44 1765
3560.00 1683
3560.57 1658
3561.13 1706
3561.69 1780
3562.26 1917
3562.82 1900
3563.38 1856
3563.94 1869
3564.51 1821
3565.07 1789
3565.63 1911
3566.20 1858
3566.76 1867
3567.32 2023
3567.89 1931
3568.45 1964
3569.01 1847
3569.58 1725
3570.14 1708
3570.70 1718
3571.27 1809
3571.83 1763
3572.39 1808
3572.96 1783
3573.52 1750
3574.09 1723
3574.65 1832
3575.21 1808
3575.78 1803
3576.34 1854
3576.91 1875
3577.47 1919
3578.03 1995
3578.60 2020
3579.16 1886
3579.73 1981
3580.29 2071
3580.86 2037
3581.42 2132
3581.98 2100
3582.55 2135
3583.11 2139
3583.68 2016
3584.24 1882
3584.81 1974
3585.37 1838
3585.94 1910
3586.50 1904
3587.07 1948
3587.63 1905
3588.20 1825
3588.76 1794
3589.33 1734
3589.89 1730
3590.46 1814
3591.02 1734
3591.59 1682
3592.15 1734
3592.72 1808
3593.28 1933
3593.85 1938
3594.41 1876
3594.98 1660
3595.54 1667
3596.11 1808
3596.68 1752
3597.24 1736
3597.81 1753
3598.37 1871
3598.94 1678
3599.50 1722
3600.07 1730
3600.64 1786
3601.20 1630
3601.77 1753
3602.33 1846
3602.90 1759
3603.47 1686
3604.03 1698
3604.60 1747
3605.16 1632
3605.73 1655
3606.30 1718
3606.86 1839
3607.43 1603
3608.00 1543
3608.56 1637
3609.13 1683
3609.70 1556
3610.26 1481
3610.83 1407
3611.40 1629
3611.96 1593
3612.53 1480
3613.10 1624
3613.66 1597
3614.23 1534
3614.80 1563
3615.36 1514
3615.93 1516
3616.50 1605
3617.07 1543
3617.63 1642
3618.20 1592
3618.77 1467
3619.34 1665
3619.90 1577
3620.47 1603
3621.04 1801
3621.61 1746
3622.17 1639
3622.74 1748
3623.31 1740
3623.88 1749
3624.44 1802
3625.01 1744
3625.58 1822
3626.15 1708
3626.72 1728
3627.28 1824
3627.85 1584
3628.42 1694
3628.99 1636
3629.56 1676
3630.12 1627
3630.69 1701
3631.26 1626
3631.83 1560
3632.40 1650
3632.97 1711
3633.53 1689
3634.10 1612
3634.67 1675
3635.24 1601
3635.81 1686
3636.38 1560
3636.95 1663
3637.52 1682
3638.08 1724
3638.65 1649
3639.22 1620
3639.79 1637
3640.36 1686
3640.93 1600
3641.50 1680
3642.07 1700
3642.64 1704
3643.21 1693
3643.78 1694
3644.34 1768
3644.91 1902
3645.48 1745
3646.05 1796
3646.62 1748
3647.19 1764
3647.76 1746
3648.33 1882
3648.90 1801
3649.47 1816
3650.04 1755
3650.61 1808
3651.18 1733
3651.75 1759
3652.32 1825
3652.89 1767
3653.46 1773
3654.03 2053
3654.60 2017
3655.17 1939
3655.74 2107
3656.31 2123
3656.88 1801
3657.45 1744
3658.02 1870
3658.59 1689
3659.16 1840
3659.73 1790
3660.30 1677
3660.87 1714
3661.45 1691
3662.02 1672
3662.59 1733
3663.16 1647
3663.73 1553
3664.30 1666
3664.87 1668
3665.44 1780
3666.01 1848
3666.58 1878
3667.15 1923
3667.73 1883
3668.30 1912
3668.87 1791
3669.44 1975
3670.01 1940
3670.58 2036
3671.15 2042
3671.73 1772
3672.30 1783
3672.87 1789
3673.44 1802
3674.01 1723
3674.58 1628
3675.16 1634
3675.73 1645
3676.30 1759
3676.87 1891
3677.44 1667
3678.01 1751
3678.59 1781
3679.16 1729
3679.73 1821
3680.30 1693
3680.88 1856
3681.45 1741
3682.02 1982
3682.59 1749
3683.16 1626
3683.74 1633
3684.31 1640
3684.88 1581
3685.45 1687
3686.03 1562
3686.60 1531
3687.17 1604
3687.74 1589
3688.32 1592
3688.89 1626
3689.46 1467
3690.04 1357
3690.61 1585
3691.18 1652
3691.76 1614
3692.33 1644
3692.90 1651
3693.47 1660
3694.05 1613
3694.62 1661
3695.19 1714
3695.77 1711
3696.34 1700
3696.91 1638
3697.49 1600
3698.06 1628
3698.64 1655
3699.21 1641
3699.78 1659
3700.36 1605
3700.93 1563
3701.50 1651
3702.08 1737
3702.65 1723
3703.23 1621
3703.80 1593
3704.37 1730
3704.95 1839
3705.52 1752
3706.10 1753
3706.67 1892
3707.24 1701
3707.82 1835
3708.39 1892
3708.97 1862
3709.54 1810
3710.12 1723
3710.69 1805
3711.27 1828
3711.84 1930
3712.41 1697
3712.99 1591
3713.56 1789
3714.14 1966
3714.71 1751
3715.29 1709
3715.86 1797
3716.44 1785
3717.01 1680
3717.59 1607
3718.16 1627
3718.74 1612
3719.31 1818
3719.89 1749
3720.46 1736
3721.04 1598
3721.61 1539
3722.19 1651
3722.77 1670
3723.34 1534
3723.92 1621
3724.49 1611
3725.07 1555
3725.64 1440
3726.22 1480
3726.79 1460
3727.37 1596
3727.95 1470
3728.52 1443
3729.10 1459
3729.67 1473
3730.25 1581
3730.83 1632
3731.40 1638
3731.98 1570
3732.56 1596
3733.13 1690
3733.71 1592
3734.28 1481
3734.86 1479
3735.44 1688
3736.01 1831
3736.59 1779
3737.17 1638
3737.74 1811
3738.32 1816
3738.90 1853
3739.47 1741
3740.05 1708
3740.63 1751
3741.20 1757
3741.78 1537
3742.36 1589
3742.93 1530
3743.51 1578
3744.09 1722
3744.67 1650
3745.24 1558
3745.82 1483
3746.40 1488
3746.97 1503
3747.55 1460
3748.13 1553
3748.71 1574
3749.28 1548
3749.86 1478
3750.44 1559
3751.02 1495
3751.59 1479
3752.17 1602
3752.75 1593
3753.33 1457
3753.91 1629
3754.48 1598
3755.06 1501
3755.64 1538
3756.22 1670
3756.80 1560
3757.37 1440
3757.95 1579
3758.53 1621
3759.11 1650
3759.69 1567
3760.27 1565
3760.84 1616
3761.42 1483
3762.00 1512
3762.58 1656
3763.16 1622
3763.74 1637
3764.31 1660
3764.89 1646
3765.47 1623
3766.05 1650
3766.63 1621
3767.21 1669
3767.79 1698
3768.37 1624
3768.95 1496
3769.52 1500
3770.10 1567
3770.68 1439
3771.26 1538
3771.84 1626
3772.42 1565
3773.00 1558
3773.58 1595
3774.16 1552
3774.74 1587
3775.32 1658
3775.90 1639
3776.48 1757
3777.06 1557
3777.64 1607
3778.22 1676
3778.80 1583
3779.38 1554
3779.96 1454
3780.54 1442
3781.12 1440
3781.70 1547
3782.28 1504
3782.86 1466
3783.44 1498
3784.02 1612
3784.60 1612
3785.18 1463
3785.76 1480
3786.34 1560
3786.92 1499
3787.50 1633
3788.08 1578
3788.66 1525
3789.24 1609
3789.82 1547
3790.40 1617
3790.98 1494
3791.56 1554
3792.14 1750
3792.72 1724
3793.30 1585
3793.89 1655
3794.47 1554
3795.05 1575
3795.63 1581
3796.21 1671
3796.79 1742
3797.37 1611
3797.95 1497
3798.53 1539
3799.12 1586
3799.70 1665
3800.28 1672
3800.86 1584
3801.44 1606
3802.02 1578
3802.60 1643
3803.19 1599
3803.77 1609
3804.35 1539
3804.93 1558
3805.51 1512
3806.10 1528
3806.68 1605
3807.26 1583
3807.84 1623
3808.42 1699
3809.01 1579
3809.59 1716
3810.17 1697
3810.75 1826
3811.33 1793
3811.92 1832
3812.50 1840
3813.08 1886
3813.66 1806
3814.25 1854
3814.83 1879
3815.41 1672
3815.99 1720
3816.58 1752
3817.16 1793
3817.74 1881
3818.32 1866
3818.91 1760
3819.49 1773
3820.07 1675
3820.66 1841
3821.24 1729
3821.82 1576
3822.41 1608
3822.99 1651
3823.57 1511
3824.16 1515
3824.74 1615
3825.32 1719
3825.91 1592
3826.49 1425
3827.07 1497
3827.66 1612
3828.24 1643
3828.82 1513
3829.41 1494
3829.99 1471
3830.57 1510
3831.16 1638
3831.74 1652
3832.33 1679
3832.91 1690
3833.49 1721
3834.08 1677
3834.66 1564
3835.25 1531
3835.83 1577
3836.41 1680
3837.00 1574
3837.58 1619
3838.17 1557
3838.75 1491
3839.34 1620
3839.92 1575
3840.50 1513
3841.09 1561
3841.67 1458
3842.26 1465
3842.84 1493
3843.43 1416
3844.01 1431
3844.60 1404
3845.18 1378
3845.77 1466
3846.35 1467
3846.94 1367
3847.52 1383
3848.11 1401
3848.69 1467
3849.28 1481
3849.86 1578
3850.45 1457
3851.03 1458
3851.62 1620
3852.20 1613
3852.79 1564
3853.37 1603
3853.96 1590
3854.55 1408
3855.13 1442
3855.72 1426
3856.30 1425
3856.89 1615
3857.47 1591
3858.06 1543
3858.65 1416
3859.23 1502
3859.82 1492
3860.40 1444
3860.99 1514
3861.58 1550
3862.16 1375
3862.75 1435
3863.33 1414
3863.92 1434
3864.51 1574
3865.09 1567
3865.68 1536
3866.27 1610
3866.85 1550
3867.44 1541
3868.03 1490
3868.61 1529
3869.20 1587
3869.79 1509
3870.37 1567
3870.96 1407
3871.55 1496
3872.13 1463
3872.72 1453
3873.31 1399
3873.89 1489
3874.48 1498
3875.07 1599
3875.66 1482
3876.24 1587
3876.83 1575
3877.42 1733
3878.00 1534
3878.59 1628
3879.18 1637
3879.77 1716
3880.35 1722
3880.94 1638
3881.53 1597
3882.12 1580
3882.70 1661
3883.29 1663
3883.88 1464
3884.47 1407
3885.06 1476
3885.64 1376
3886.23 1544
3886.82 1500
3887.41 1487
3888.00 1578
3888.58 1511
3889.17 1456
3889.76 1669
3890.35 1602
3890.94 1615
3891.53 1688
3892.11 1833
3892.70 1919
3893.29 1879
3893.88 1732
3894.47 1779
3895.06 1703
3895.65 1732
3896.23 1747
3896.82 1703
3897.41 1707
3898.00 1706
3898.59 1511
3899.18 1492
3899.77 1555
3900.36 1611
3900.95 1620
3901.53 1527
3902.12 1491
3902.71 1642
3903.30 1682
3903.89 1564
3904.48 1673
3905.07 1620
3905.66 1754
3906.25 1640
3906.84 1665
3907.43 1637
3908.02 1662
3908.61 1758
3909.20 1744
3909.79 1653
3910.38 1758
3910.97 1820
3911.56 1706
3912.15 1620
3912.74 1571
3913.33 1626
3913.92 1565
3914.51 1574
3915.10 1524
3915.69 1537
3916.28 1483
3916.87 1459
3917.46 1499
3918.05 1490
3918.64 1553
3919.23 1488
3919.82 1441
3920.41 1544
3921.00 1614
3921.59 1545
3922.18 1541
3922.77 1594
3923.36 1543
3923.95 1555
3924.55 1431
3925.14 1505
3925.73 1514
3926.32 1539
3926.91 1517
3927.50 1550
3928.09 1411
3928.68 1401
3929.27 1482
3929.87 1451
3930.46 1389
3931.05 1449
3931.64 1414
3932.23 1513
3932.82 1458
3933.41 1404
3934.01 1412
3934.60 1341
3935.19 1393
3935.78 1480
3936.37 1529
3936.96 1324
3937.56 1454
3938.15 1545
3938.74 1508
3939.33 1483
3939.92 1448
3940.52 1315
3941.11 1490
3941.70 1552
3942.29 1672
3942.88 1751
3943.48 1616
3944.07 1658
3944.66 1818
3945.25 1705
3945.85 1618
3946.44 1608
3947.03 1621
3947.62 1620
3948.22 1628
3948.81 1720
3949.40 1585
3949.99 1571
3950.59 1501
3951.18 1404
3951.77 1445
3952.37 1655
3952.96 1537
3953.55 1413
3954.15 1444
3954.74 1487
3955.33 1552
3955.93 1532
3956.52 1568
3957.11 1479
3957.71 1401
3958.30 1382
3958.89 1548
3959.49 1615
3960.08 1827
3960.67 1664
3961.27 1625
3961.86 1648
3962.45 1660
3963.05 1649
3963.64 1540
3964.23 1579
3964.83 1593
3965.42 1750
3966.02 1815
3966.61 1698
3967.20 1740
3967.80 1612
3968.39 1655
3968.99 1729
3969.58 1831
3970.18 1883
3970.77 1625
3971.36 1715
3971.96 1682
3972.55 1741
3973.15 1579
3973.74 1728
3974.34 1812
3974.93 1726
3975.53 1651
3976.12 1676
3976.72 1632
3977.31 1652
3977.91 1757
3978.50 1871
3979.10 2104
3979.69 1948
3980.29 1915
3980.88 1985
3981.48 1839
3982.07 1831
3982.67 1790
3983.26 1823
3983.86 1788
3984.45 1866
3985.05 1765
3985.64 1857
3986.24 1795
3986.83 1699
3987.43 1750
3988.03 1924
3988.62 1898
3989.22 1808
3989.81 1785
3990.41 1797
3991.00 1802
3991.60 1839
3992.20 1858
3992.79 1829
3993.39 1848
3993.98 1905
3994.58 1875
3995.18 1891
3995.77 1884
3996.37 1840
3996.97 1978
3997.56 1999
3998.16 1973
3998.75 2073
3999.35 2088
3999.95 1921
4000.54 1963
4001.14 1992
4001.74 1917
4002.33 1867
4002.93 1703
4003.53 1740
4004.12 1780
4004.72 1834
4005.32 1849
4005.92 1778
4006.51 1798
4007.11 1757
4007.71 1771
4008.30 1775
4008.90 1814
4009.50 1732
4010.10 1725
4010.69 1775
4011.29 1606
4011.89 1676
4012.49 1772
4013.08 1645
4013.68 1708
4014.28 1758
4014.88 1686
4015.47 1692
4016.07 1698
4016.67 1620
4017.27 1661
4017.86 1584
4018.46 1670
4019.06 1733
4019.66 1666
4020.26 1701
4020.85 1712
4021.45 1771
4022.05 1863
4022.65 1626
4023.25 1692
4023.85 1610
4024.44 1717
4025.04 1711
4025.64 1703
4026.24 1756
4026.84 1722
4027.44 1765
4028.03 1862
4028.63 2012
4029.23 2203
4029.83 2240
4030.43 2437
4031.03 2342
4031.63 2586
4032.23 2610
4032.83 2601
4033.42 2470
4034.02 2476
4034.62 2458
4035.22 2301
4035.82 2258
4036.42 2127
4037.02 1974
4037.62 2001
4038.22 1793
4038.82 1857
4039.42 1807
4040.02 1706
4040.62 1789
4041.22 1747
4041.82 1591
4042.41 1614
4043.01 1581
4043.61 1578
4044.21 1541
4044.81 1475
4045.41 1534
4046.01 1632
4046.61 1670
4047.21 1564
4047.81 1531
4048.41 1524
4049.01 1487
4049.61 1374
4050.21 1460
4050.82 1588
4051.42 1469
4052.02 1453
4052.62 1490
4053.22 1481
4053.82 1497
4054.42 1475
4055.02 1456
4055.62 1605
4056.22 1614
4056.82 1626
4057.42 1704
4058.02 1548
4058.62 1669
4059.22 1642
4059.83 1523
4060.43 1532
4061.03 1637
4061.63 1490
4062.23 1459
4062.83 1643
4063.43 1591
4064.03 1543
4064.63 1601
4065.24 1614
4065.84 1566
4066.44 1701
4067.04 1595
4067.64 1614
4068.24 1664
4068.85 1704
4069.45 1673
4070.05 1656
4070.65 1661
4071.25 1710
4071.85 1580
4072.46 1588
4073.06 1549
4073.66 1478
4074.26 1509
4074.86 1458
4075.47 1580
4076.07 1459
4076.67 1491
4077.27 1481
4077.88 1408
4078.48 1454
4079.08 1467
4079.68 1388
4080.29 1508
4080.89 1450
4081.49 1351
4082.09 1398
4082.70 1426
4083.30 1375
4083.90 1406
4084.50 1514
4085.11 1613
4085.71 1262
4086.31 1265
4086.92 1343
4087.52 1377
4088.12 1370
4088.72 1410
4089.33 1417
4089.93 1366
4090.53 1333
4091.14 1384
4091.74 1364
4092.34 1316
4092.95 1325
4093.55 1366
4094.16 1378
4094.76 1328
4095.36 1498
4095.97 1412
4096.57 1296
4097.17 1448
4097.78 1415
4098.38 1512
4098.98 1388
4099.59 1389
4100.19 1454
4100.80 1439
4101.40 1402
4102.00 1511
4102.61 1549
4103.21 1432
4103.82 1389
4104.42 1423
4105.03 1459
4105.63 1440
4106.23 1423
4106.84 1466
4107.44 1548
4108.05 1614
4108.65 1498
4109.26 1545
4109.86 1632
4110.47 1597
4111.07 1497
4111.68 1458
4112.28 1511
4112.89 1522
4113.49 1476
4114.10 1358
4114.70 1468
4115.31 1456
4115.91 1542
4116.52 1500
4117.12 1361
4117.73 1314
4118.33 1295
4118.94 1402
4119.54 1399
4120.15 1364
4120.75 1340
4121.36 1449
4121.97 1512
4122.57 1495
4123.18 1489
4123.78 1430
4124.39 1467
4124.99 1437
4125.60 1546
4126.21 1441
4126.81 1452
4127.42 1459
4128.02 1494
4128.63 1506
4129.24 1404
4129.84 1490
4130.45 1448
4131.05 1362
4131.66 1427
4132.27 1408
4132.87 1478
4133.48 1568
4134.09 1438
4134.69 1324
4135.30 1405
4135.91 1547
4136.51 1520
4137.12 1378
4137.73 1434
4138.33 1561
4138.94 1461
4139.55 1430
4140.15 1437
4140.76 1540
4141.37 1557
4141.97 1541
4142.58 1678
4143.19 1631
4143.80 1581
4144.40 1597
4145.01 1623
4145.62 1732
4146.22 1695
4146.83 1685
4147.44 1781
4148.05 1746
4148.65 1653
4149.26 1621
4149.87 1633
4150.48 1575
4151.09 1463
4151.69 1535
4152.30 1490
4152.91 1495
4153.52 1581
4154.12 1472
4154.73 1338
4155.34 1359
4155.95 1348
4156.56 1429
4157.16 1371
4157.77 1284
4158.38 1466
4158.99 1535
4159.60 1528
4160.21 1481
4160.81 1420
4161.42 1534
4162.03 1424
4162.64 1368
4163.25 1444
4163.86 1485
4164.47 1405
4165.08 1519
4165.68 1412
4166.29 1527
4166.90 1371
4167.51 1376
4168.12 1363
4168.73 1533
4169.34 1530
4169.95 1377
4170.56 1493
4171.16 1412
4171.77 1421
4172.38 1371
4172.99 1405
4173.60 1434
4174.21 1316
4174.82 1316
4175.43 1452
4176.04 1462
4176.65 1425
4177.26 1481
4177.87 1450
4178.48 1500
4179.09 1366
4179.70 1349
4180.31 1454
4180.92 1543
4181.53 1504
4182.14 1486
4182.75 1352
4183.36 1441
4183.97 1474
4184.58 1453
4185.19 1319
4185.80 1293
4186.41 1432
4187.02 1585
4187.63 1533
4188.24 1568
4188.85 1598
4189.46 1440
4190.07 1471
4190.68 1491
4191.29 1475
4191.90 1501
4192.51 1486
4193.13 1419
4193.74 1545
4194.35 1456
4194.96 1380
4195.57 1425
4196.18 1384
4196.79 1519
4197.40 1650
4198.01 1434
4198.62 1423
4199.24 1476
4199.85 1463
4200.46 1638
4201.07 1483
4201.68 1538
4202.29 1488
4202.90 1414
4203.52 1338
4204.13 1510
4204.74 1520
4205.35 1460
4205.96 1408
4206.57 1425
4207.19 1398
4207.80 1414
4208.41 1382
4209.02 1422
4209.63 1420
4210.25 1442
4210.86 1484
4211.47 1486
4212.08 1391
4212.69 1334
4213.31 1401
4213.92 1409
4214.53 1391
4215.14 1359
4215.76 1436
4216.37 1371
4216.98 1411
4217.59 1418
4218.21 1406
4218.82 1418
4219.43 1542
4220.04 1635
4220.66 1651
4221.27 1637
4221.88 1569
4222.50 1517
4223.11 1581
4223.72 1567
4224.33 1516
4224.95 1519
4225.56 1519
4226.17 1527
4226.79 1604
4227.40 1463
4228.01 1461
4228.63 1483
4229.24 1537
4229.85 1484
4230.47 1566
4231.08 1571
4231.69 1640
4232.31 1650
4232.92 1736
4233.54 1860
4234.15 1880
4234.76 1886
4235.38 2052
4235.99 2050
4236.61 2209
4237.22 2183
4237.83 2189
4238.45 2456
4239.06 2185
4239.68 2126
4240.29 2115
4240.90 2213
4241.52 2093
4242.13 1890
4242.75 1794
4243.36 1768
4243.98 1538
4244.59 1584
4245.21 1520
4245.82 1555
4246.43 1515
4247.05 1565
4247.66 1546
4248.28 1657
4248.89 1541
4249.51 1493
4250.12 1479
4250.74 1545
4251.35 1620
4251.97 1654
4252.58 1689
4253.20 1593
4253.81 1692
4254.43 1564
4255.04 1690
4255.66 1598
4256.28 1644
4256.89 1625
4257.51 1567
4258.12 1458
4258.74 1528
4259.35 1620
4259.97 1594
4260.58 1575
4261.20 1571
4261.82 1644
4262.43 1590
4263.05 1464
4263.66 1429
4264.28 1506
4264.90 1555
4265.51 1599
4266.13 1634
4266.74 1629
4267.36 1719
4267.98 1642
4268.59 1657
4269.21 1670
4269.82 1663
4270.44 1635
4271.06 1784
4271.67 1748
4272.29 1591
4272.91 1509
4273.52 1608
4274.14 1640
4274.76 1664
4275.37 1643
4275.99 1527
4276.61 1544
4277.22 1531
4277.84 1650
4278.46 1607
4279.08 1596
4279.69 1548
4280.31 1622
4280.93 1526
4281.54 1470
4282.16 1466
4282.78 1508
4283.40 1458
4284.01 1522
4284.63 1487
4285.25 1487
4285.87 1413
4286.48 1450
4287.10 1431
4287.72 1554
4288.34 1452
4288.95 1496
4289.57 1521
4290.19 1434
4290.81 1590
4291.43 1567
4292.04 1479
4292.66 1478
4293.28 1458
4293.90 1490
4294.52 1573
4295.13 1447
4295.75 1457
4296.37 1405
4296.99 1564
4297.61 1564
4298.23 1485
4298.84 1496
4299.46 1402
4300.08 1333
4300.70 1463
4301.32 1504
4301.94 1510
4302.56 1529
4303.17 1496
4303.79 1494
4304.41 1466
4305.03 1625
4305.65 1510
4306.27 1473
4306.89 1641
4307.51 1541
4308.13 1553
4308.75 1488
4309.36 1522
4309.98 1360
4310.60 1524
4311.22 1520
4311.84 1497
4312.46 1493
4313.08 1450
4313.70 1648
4314.32 1570
4314.94 1547
4315.56 1660
4316.18 1487
4316.80 1498
4317.42 1648
4318.04 1597
4318.66 1767
4319.28 1671
4319.90 1555
4320.52 1545
4321.14 1631
4321.76 1636
4322.38 1592
4323.00 1635
4323.62 1465
4324.24 1581
4324.86 1744
4325.48 1654
4326.10 1730
4326.72 1908
4327.34 1752
4327.96 1764
4328.58 1805
4329.20 1922
4329.82 1847
4330.44 1945
4331.07 2041
4331.69 2162
4332.31 2035
4332.93 2114
4333.55 2103
4334.17 2029
4334.79 2189
4335.41 2041
4336.03 2168
4336.65 2373
4337.28 2448
4337.90 2638
4338.52 2936
4339.14 3035
4339.76 3135
4340.38 3308
4341.00 3430
4341.63 3600
4342.25 3684
4342.87 3395
4343.49 3338
4344.11 3239
4344.73 3431
4345.36 3436
4345.98 3413
4346.60 3688
4347.22 4055
4347.84 4287
4348.47 4684
4349.09 5157
4349.71 5312
4350.33 5305
4350.95 5235
4351.58 5279
4352.20 4958
4352.82 4760
4353.44 4025
4354.07 3554
4354.69 3206
4355.31 2958
4355.93 2689
4356.56 2707
4357.18 2544
4357.80 2399
4358.42 2389
4359.05 2099
4359.67 2201
4360.29 2145
4360.92 2342
4361.54 2195
4362.16 2332
4362.78 2422
4363.41 2349
4364.03 2327
4364.65 2098
4365.28 2092
4365.90 2227
4366.52 2148
4367.15 2068
4367.77 2232
4368.39 2226
4369.02 2153
4369.64 2015
4370.26 1942
4370.89 1921
4371.51 1912
4372.14 1790
4372.76 1841
4373.38 1873
4374.01 1869
4374.63 1763
4375.25 1703
4375.88 1608
4376.50 1779
4377.13 1708
4377.75 1640
4378.37 1713
4379.00 1646
4379.62 1766
4380.25 1656
4380.87 1620
4381.50 1832
4382.12 1830
4382.75 1930
4383.37 1778
4383.99 1807
4384.62 1730
4385.24 1757
4385.87 1808
4386.49 1765
4387.12 1769
4387.74 1825
4388.37 1720
4388.99 1742
4389.62 1669
4390.24 1790
4390.87 1651
4391.49 1636
4392.12 1638
4392.74 1565
4393.37 1672
4393.99 1520
4394.62 1665
4395.24 1528
4395.87 1461
4396.49 1515
4397.12 1578
4397.75 1409
4398.37 1413
4399.00 1506
4399.62 1539
4400.25 1525
4400.87 1578
4401.50 1498
4402.13 1482
4402.75 1625
4403.38 1687
4404.00 1576
4404.63 1666
4405.26 1646
4405.88 1476
4406.51 1467
4407.13 1513
4407.76 1577
4408.39 1493
4409.01 1493
4409.64 1519
4410.27 1482
4410.89 1500
4411.52 1499
4412.15 1640
4412.77 1550
4413.40 1532
4414.03 1554
4414.65 1747
4415.28 1628
4415.91 1639
4416.53 1607
4417.16 1580
4417.79 1553
4418.41 1604
4419.04 1517
4419.67 1661
4420.30 1556
4420.92 1530
4421.55 1597
4422.18 1566
4422.80 1499
4423.43 1491
4424.06 1523
4424.69 1411
4425.31 1441
4425.94 1459
4426.57 1394
4427.20 1354
4427.82 1311
4428.45 1333
4429.08 1350
4429.71 1440
4430.34 1475
4430.96 1456
4431.59 1364
4432.22 1362
4432.85 1291
4433.48 1238
4434.10 1466
4434.73 1579
4435.36 1596
4435.99 1472
4436.62 1544
4437.25 1693
4437.87 1598
4438.50 1517
4439.13 1628
4439.76 1658
4440.39 1569
4441.02 1464
4441.64 1501
4442.27 1511
4442.90 1487
4443.53 1437
4444.16 1456
4444.79 1474
4445.42 1556
4446.05 1437
4446.68 1482
4447.30 1620
4447.93 1521
4448.56 1527
4449.19 1550
4449.82 1585
4450.45 1508
4451.08 1580
4451.71 1695
4452.34 1620
4452.97 1695
4453.60 1532
4454.23 1483
4454.86 1618
4455.49 1515
4456.12 1587
4456.75 1568
4457.38 1684
4458.01 1681
4458.64 1635
4459.27 1649
4459.90 1717
4460.53 1606
4461.16 1745
4461.79 1753
4462.42 1721
4463.05 1679
4463.68 1532
4464.31 1506
4464.94 1477
4465.57 1416
4466.20 1437
4466.83 1430
4467.46 1320
4468.09 1385
4468.72 1338
4469.35 1334
4469.98 1452
4470.61 1416
4471.24 1487
4471.87 1474
4472.50 1441
4473.13 1322
4473.77 1340
4474.40 1384
4475.03 1564
4475.66 1389
4476.29 1458
4476.92 1336
4477.55 1366
4478.18 1402
4478.82 1415
4479.45 1377
4480.08 1354
4480.71 1499
4481.34 1591
4481.97 1474
4482.60 1522
4483.24 1416
4483.87 1385
4484.50 1434
4485.13 1373
4485.76 1497
4486.39 1524
4487.03 1457
4487.66 1534
4488.29 1487
4488.92 1586
4489.55 1562
4490.19 1616
4490.82 1564
4491.45 1533
4492.08 1556
4492.71 1656
4493.35 1651
4493.98 1595
4494.61 1544
4495.24 1489
4495.88 1545
4496.51 1628
4497.14 1475
4497.77 1343
4498.41 1517
4499.04 1489
4499.67 1563
4500.31 1683
4500.94 1574
4501.57 1726
4502.20 1710
4502.84 1827
4503.47 1800
4504.10 2100
4504.74 2203
4505.37 2078
4506.00 1955
4506.64 2146
4507.27 2093
4507.90 1984
4508.54 1947
4509.17 1925
4509.80 1862
4510.44 1750
4511.07 1689
4511.70 1670
4512.34 1643
4512.97 1635
4513.60 1550
4514.24 1600
4514.87 1566
4515.51 1643
4516.14 1531
4516.77 1489
4517.41 1462
4518.04 1360
4518.68 1503
4519.31 1461
4519.94 1478
4520.58 1466
4521.21 1423
4521.85 1476
4522.48 1401
4523.12 1513
4523.75 1402
4524.39 1336
4525.02 1359
4525.65 1359
4526.29 1363
4526.92 1290
4527.56 1308
4528.19 1320
4528.83 1343
4529.46 1457
4530.10 1426
4530.73 1542
4531.37 1440
4532.00 1384
4532.64 1416
4533.27 1368
4533.91 1384
4534.54 1412
4535.18 1405
4535.81 1475
4536.45 1358
4537.09 1410
4537.72 1442
4538.36 1450
4538.99 1474
4539.63 1548
4540.26 1402
4540.90 1510
4541.53 1548
4542.17 1526
4542.81 1445
4543.44 1377
4544.08 1455
4544.71 1404
4545.35 1397
4545.99 1409
4546.62 1481
4547.26 1533
4547.89 1437
4548.53 1336
4549.17 1301
4549.80 1296
4550.44 1403
4551.08 1393
4551.71 1354
4552.35 1279
4552.98 1333
4553.62 1362
4554.26 1407
4554.89 1372
4555.53 1383
4556.17 1305
4556.80 1283
4557.44 1389
4558.08 1503
4558.72 1447
4559.35 1287
4559.99 1294
4560.63 1358
4561.26 1259
4561.90 1369
4562.54 1270
4563.17 1301
4563.81 1345
4564.45 1409
4565.09 1421
4565.72 1322
4566.36 1325
4567.00 1318
4567.64 1370
4568.27 1498
4568.91 1510
4569.55 1513
4570.19 1451
4570.82 1483
4571.46 1455
4572.10 1411
4572.74 1331
4573.38 1308
4574.01 1299
4574.65 1292
4575.29 1357
4575.93 1269
4576.57 1288
4577.20 1390
4577.84 1491
4578.48 1446
4579.12 1404
4579.76 1343
4580.40 1369
4581.04 1380
4581.67 1480
4582.31 1477
4582.95 1367
4583.59 1361
4584.23 1450
4584.87 1515
4585.51 1580
4586.14 1504
4586.78 1440
4587.42 1467
4588.06 1401
4588.70 1461
4589.34 1577
4589.98 1526
4590.62 1516
4591.26 1529
4591.90 1503
4592.54 1590
4593.17 1767
4593.81 1722
4594.45 1711
4595.09 1828
4595.73 2005
4596.37 1807
4597.01 1817
4597.65 1942
4598.29 1867
4598.93 1692
4599.57 1596
4600.21 1599
4600.85 1585
4601.49 1475
4602.13 1447
4602.77 1384
4603.41 1430
4604.05 1489
4604.69 1514
4605.33 1436
4605.97 1471
4606.61 1604
4607.25 1558
4607.89 1588
4608.53 1473
4609.17 1394
4609.81 1493
4610.45 1507
4611.09 1427
4611.73 1344
4612.38 1436
4613.02 1446
4613.66 1471
4614.30 1522
4614.94 1388
4615.58 1465
4616.22 1343
4616.86 1475
4617.50 1520
4618.14 1300
4618.78 1406
4619.43 1466
4620.07 1453
4620.71 1430
4621.35 1490
4621.99 1416
4622.63 1483
4623.27 1433
4623.91 1371
4624.56 1414
4625.20 1344
4625.84 1390
4626.48 1364
4627.12 1358
4627.76 1315
4628.41 1294
4629.05 1355
4629.69 1300
4630.33 1329
4630.97 1283
4631.62 1274
4632.26 1379
4632.90 1451
4633.54 1470
4634.18 1439
4634.83 1421
4635.47 1434
4636.11 1473
4636.75 1522
4637.40 1523
4638.04 1483
4638.68 1538
4639.32 1441
4639.97 1612
4640.61 1605
4641.25 1467
4641.89 1661
4642.54 1624
4643.18 1646
4643.82 1683
4644.46 1695
4645.11 1668
4645.75 1489
4646.39 1460
4647.04 1630
4647.68 1501
4648.32 1474
4648.97 1467
4649.61 1415
4650.25 1364
4650.90 1477
4651.54 1355
4652.18 1398
4652.83 1364
4653.47 1430
4654.11 1316
4654.76 1447
4655.40 1435
4656.04 1368
4656.69 1336
4657.33 1386
4657.98 1339
4658.62 1253
4659.26 1405
4659.91 1397
4660.55 1372
4661.20 1400
4661.84 1347
4662.48 1363
4663.13 1402
4663.77 1305
4664.42 1387
4665.06 1299
4665.71 1265
4666.35 1347
4666.99 1292
4667.64 1260
4668.28 1251
4668.93 1317
4669.57 1360
4670.22 1415
4670.86 1389
4671.51 1377
4672.15 1341
4672.80 1316
4673.44 1335
4674.09 1219
4674.73 1251
4675.38 1271
4676.02 1271
4676.67 1358
4677.31 1378
4677.96 1457
4678.60 1401
4679.25 1274
4679.89 1322
4680.54 1395
4681.18 1386
4681.83 1285
4682.47 1356
4683.12 1421
4683.77 1404
4684.41 1395
4685.06 1564
4685.70 1493
4686.35 1436
4686.99 1402
4687.64 1352
4688.29 1399
4688.93 1438
4689.58 1420
4690.22 1390
4690.87 1395
4691.52 1389
4692.16 1511
4692.81 1455
4693.45 1421
4694.10 1384
4694.75 1325
4695.39 1477
4696.04 1481
4696.69 1591
4697.33 1616
4697.98 1585
4698.63 1471
4699.27 1730
4699.92 1863
4700.57 1669
4701.21 1734
4701.86 1792
4702.51 1857
4703.15 1937
4703.80 1815
4704.45 1789
4705.10 1683
4705.74 1757
4706.39 1537
4707.04 1540
4707.68 1605
4708.33 1588
4708.98 1530
4709.63 1392
4710.27 1427
4710.92 1384
4711.57 1369
4712.22 1543
4712.86 1560
4713.51 1513
4714.16 1458
4714.81 1481
4715.45 1424
4716.10 1512
4716.75 1568
4717.40 1377
4718.05 1454
4718.69 1435
4719.34 1360
4719.99 1326
4720.64 1500
4721.29 1411
4721.94 1368
4722.58 1526
4723.23 1476
4723.88 1443
4724.53 1595
4725.18 1578
4725.83 1451
4726.47 1572
4727.12 1459
4727.77 1468
4728.42 1419
4729.07 1474
4729.72 1523
4730.37 1477
4731.02 1470
4731.66 1640
4732.31 1666
4732.96 1522
4733.61 1552
4734.26 1505
4734.91 1475
4735.56 1465
4736.21 1393
4736.86 1402
4737.51 1357
4738.16 1328
4738.81 1520
4739.45 1454
4740.10 1350
4740.75 1536
4741.40 1598
4742.05 1460
4742.70 1564
4743.35 1479
4744.00 1552
4744.65 1396
4745.30 1357
4745.95 1464
4746.60 1503
4747.25 1526
4747.90 1502
4748.55 1538
4749.20 1453
4749.85 1533
4750.50 1614
4751.15 1632
4751.80 1671
4752.45 1803
4753.10 1699
4753.75 1880
4754.40 2090
4755.05 2091
4755.71 2100
4756.36 2210
4757.01 2157
4757.66 2105
4758.31 2059
4758.96 1837
4759.61 1957
4760.26 1824
4760.91 1686
4761.56 1724
4762.21 1509
4762.86 1462
4763.52 1508
4764.17 1463
4764.82 1484
4765.47 1589
4766.12 1433
4766.77 1402
4767.42 1434
4768.07 1494
4768.73 1421
4769.38 1539
4770.03 1418
4770.68 1493
4771.33 1466
4771.98 1584
4772.64 1432
4773.29 1472
4773.94 1560
4774.59 1465
4775.24 1556
4775.89 1534
4776.55 1543
4777.20 1358
4777.85 1452
4778.50 1438
4779.15 1393
4779.81 1512
4780.46 1498
4781.11 1507
4781.76 1528
4782.42 1515
4783.07 1612
4783.72 1575
4784.37 1515
4785.03 1550
4785.68 1605
4786.33 1587
4786.98 1599
4787.64 1489
4788.29 1557
4788.94 1512
4789.60 1557
4790.25 1549
4790.90 1623
4791.55 1683
4792.21 1744
4792.86 1692
4793.51 1714
4794.17 1739
4794.82 1853
4795.47 1799
4796.13 1767
4796.78 1702
4797.43 1817
4798.09 1987
4798.74 1686
4799.39 1596
4800.05 1606
4800.70 1624
4801.36 1727
4802.01 1702
4802.66 1616
4803.32 1643
4803.97 1698
4804.62 1830
4805.28 1634
4805.93 1700
4806.59 1751
4807.24 1680
4807.89 1602
4808.55 1569
4809.20 1528
4809.86 1654
4810.51 1539
4811.17 1719
4811.82 1712
4812.47 1532
4813.13 1594
4813.78 1538
4814.44 1576
4815.09 1584
4815.75 1567
4816.40 1665
4817.06 1709
4817.71 1659
4818.37 1656
4819.02 1820
4819.68 1975
4820.33 1790
4820.99 1738
4821.64 1729
4822.30 1803
4822.95 1856
4823.61 1820
4824.26 1668
4824.92 1822
4825.57 1862
4826.23 1785
4826.88 1783
4827.54 1866
4828.19 1914
4828.85 1920
4829.51 1915
4830.16 2055
4830.82 2048
4831.47 1958
4832.13 2115
4832.78 2168
4833.44 2106
4834.10 2238
4834.75 2166
4835.41 2156
4836.06 2358
4836.72 2399
4837.38 2309
4838.03 2353
4838.69 2395
4839.34 2493
4840.00 2283
4840.66 2458
4841.31 2517
4841.97 2660
4842.63 2640
4843.28 2648
4843.94 2831
4844.60 2844
4845.25 2788
4845.91 2817
4846.57 2702
4847.22 2727
4847.88 2818
4848.54 2948
4849.19 3004
4849.85 3010
4850.51 3399
4851.17 3759
4851.82 4003
4852.48 4128
4853.14 4123
4853.79 4298
4854.45 4626
4855.11 4523
4855.77 4191
4856.42 4301
4857.08 4250
4857.74 3852
4858.40 4055
4859.05 4022
4859.71 4245
4860.37 4505
4861.03 4349
4861.68 4560
4862.34 4705
4863.00 4539
4863.66 4489
4864.32 4063
4864.97 3821
4865.63 3877
4866.29 3796
4866.95 3707
4867.61 3662
4868.26 3558
4868.92 3684
4869.58 3843
4870.24 3925
4870.90 3851
4871.56 3791
4872.21 3853
4872.87 3595
4873.53 3491
4874.19 3265
4874.85 3537
4875.51 3574
4876.17 3081
4876.83 2969
4877.48 2941
4878.14 2898
4878.80 2906
4879.46 2787
4880.12 2760
4880.78 2700
4881.44 2837
4882.10 2806
4882.76 2829
4883.42 2802
4884.08 2524
4884.73 2614
4885.39 2508
4886.05 2394
4886.71 2460
4887.37 2534
4888.03 2444
4888.69 2474
4889.35 2434
4890.01 2454
4890.67 2292
4891.33 2400
4891.99 2383
4892.65 2576
4893.31 2665
4893.97 2573
4894.63 2639
4895.29 2705
4895.95 2667
4896.61 2545
4897.27 2314
4897.93 2304
4898.59 2255
4899.25 2091
4899.91 2054
4900.57 2143
4901.23 2213
4901.89 2065
4902.55 2088
4903.21 2107
4903.88 1982
4904.54 1985
4905.20 1951
4905.86 1954
4906.52 1993
4907.18 1856
4907.84 1848
4908.50 1876
4909.16 1871
4909.82 1882
4910.48 1951
4911.15 1840
4911.81 1876
4912.47 1847
4913.13 1857
4913.79 1782
4914.45 1859
4915.11 1820
4915.77 1877
4916.44 1852
4917.10 1851
4917.76 1809
4918.42 1678
4919.08 1725
4919.74 1721
4920.41 1716
4921.07 1792
4921.73 1703
4922.39 1677
4923.05 1793
4923.72 1823
4924.38 1712
4925.04 1618
4925.70 1672
4926.36 1685
4927.03 1777
4927.69 1626
4928.35 1696
4929.01 1800
4929.67 1663
4930.34 1685
4931.00 1664
4931.66 1602
4932.32 1611
4932.99 1579
4933.65 1579
4934.31 1574
4934.98 1729
4935.64 1674
4936.30 1654
4936.96 1551
4937.63 1577
4938.29 1609
4938.95 1544
4939.62 1517
4940.28 1686
4940.94 1659
4941.61 1693
4942.27 1738
4942.93 1663
4943.60 1636
4944.26 1539
4944.92 1513
4945.59 1567
4946.25 1637
4946.91 1507
4947.58 1480
4948.24 1440
4948.90 1408
4949.57 1470
4950.23 1519
4950.89 1452
4951.56 1409
4952.22 1430
4952.89 1446
4953.55 1418
4954.21 1398
4954.88 1410
4955.54 1455
4956.21 1506
4956.87 1443
4957.53 1389
4958.20 1434
4958.86 1315
4959.53 1241
4960.19 1319
4960.86 1462
4961.52 1394
4962.19 1424
4962.85 1377
4963.52 1443
4964.18 1606
4964.84 1599
4965.51 1542
4966.17 1563
4966.84 1588
4967.50 1538
4968.17 1540
4968.83 1591
4969.50 1549
4970.16 1528
4970.83 1555
4971.49 1632
4972.16 1567
4972.82 1506
4973.49 1517
4974.16 1438
4974.82 1381
4975.49 1355
4976.15 1468
4976.82 1502
4977.48 1538
4978.15 1501
4978.81 1378
4979.48 1475
4980.15 1467
4980.81 1424
4981.48 1407
4982.14 1436
4982.81 1443
4983.48 1451
4984.14 1436
4984.81 1454
4985.47 1329
4986.14 1392
4986.81 1372
4987.47 1312
4988.14 1340
4988.80 1370
4989.47 1316
4990.14 1392
4990.80 1319
4991.47 1474
4992.14 1377
4992.80 1391
4993.47 1413
4994.14 1469
4994.80 1412
4995.47 1401
4996.14 1474
4996.80 1402
4997.47 1502
4998.14 1459
4998.81 1512
4999.47 1456
5000.14 1402
5000.81 1386
5001.47 1415
5002.14 1289
5002.81 1389
5003.48 1412
5004.14 1433
5004.81 1377
5005.48 1228
5006.15 1327
5006.81 1376
5007.48 1447
5008.15 1350
5008.82 1202
5009.48 1283
5010.15 1407
5010.82 1432
5011.49 1397
5012.16 1304
5012.82 1335
5013.49 1388
5014.16 1325
5014.83 1288
5015.50 1331
5016.16 1391
5016.83 1347
5017.50 1268
5018.17 1435
5018.84 1377
5019.50 1411
5020.17 1363
5020.84 1242
5021.51 1337
5022.18 1383
5022.85 1388
5023.52 1398
5024.19 1315
5024.85 1273
5025.52 1337
5026.19 1343
5026.86 1263
5027.53 1427
5028.20 1401
5028.87 1359
5029.54 1401
5030.21 1378
5030.87 1383
5031.54 1467
5032.21 1404
5032.88 1406
5033.55 1419
5034.22 1353
5034.89 1364
5035.56 1320
5036.23 1310
5036.90 1297
5037.57 1337
5038.24 1288
5038.91 1321
5039.58 1370
5040.25 1379
5040.92 1303
5041.59 1382
5042.26 1264
5042.93 1237
5043.60 1427
5044.27 1467
5044.94 1326
5045.61 1267
5046.28 1260
5046.95 1287
5047.62 1321
5048.29 1196
5048.96 1238
5049.63 1256
5050.30 1378
5050.97 1342
5051.64 1278
5052.31 1310
5052.98 1239
5053.65 1280
5054.32 1335
5054.99 1269
5055.66 1252
5056.34 1268
5057.01 1344
5057.68 1322
5058.35 1282
5059.02 1345
5059.69 1324
5060.36 1361
5061.03 1342
5061.70 1357
5062.38 1329
5063.05 1335
5063.72 1390
5064.39 1282
5065.06 1330
5065.73 1258
5066.40 1239
5067.08 1313
5067.75 1387
5068.42 1348
5069.09 1356
5069.76 1284
5070.43 1414
5071.11 1366
5071.78 1311
5072.45 1284
5073.12 1292
5073.79 1348
5074.47 1338
5075.14 1237
5075.81 1407
5076.48 1354
5077.15 1221
5077.83 1268
5078.50 1352
5079.17 1396
5079.84 1428
5080.52 1387
5081.19 1352
5081.86 1349
5082.53 1348
5083.21 1351
5083.88 1463
5084.55 1452
5085.22 1573
5085.90 1444
5086.57 1431
5087.24 1263
5087.92 1399
5088.59 1320
5089.26 1338
5089.93 1371
5090.61 1444
5091.28 1423
5091.95 1475
5092.63 1546
5093.30 1611
5093.97 1576
5094.65 1613
5095.32 1633
5095.99 1659
5096.67 1640
5097.34 1618
5098.02 1561
5098.69 1528
5099.36 1490
5100.04 1542
5100.71 1549
5101.38 1447
5102.06 1381
5102.73 1348
5103.41 1281
5104.08 1369
5104.75 1278
5105.43 1294
5106.10 1300
5106.78 1361
5107.45 1355
5108.12 1252
5108.80 1389
5109.47 1373
5110.15 1320
5110.82 1455
5111.50 1365
5112.17 1301
5112.85 1188
5113.52 1356
5114.20 1355
5114.87 1299
5115.54 1336
5116.22 1349
5116.89 1285
5117.57 1235
5118.24 1333
5118.92 1345
5119.59 1332
5120.27 1341
5120.94 1231
5121.62 1321
5122.30 1370
5122.97 1419
5123.65 1382
5124.32 1425
5125.00 1325
5125.67 1354
5126.35 1371
5127.02 1346
5127.70 1442
5128.37 1310
5129.05 1362
5129.73 1446
5130.40 1333
5131.08 1372
5131.75 1296
5132.43 1279
5133.10 1311
5133.78 1291
5134.46 1399
5135.13 1419
5135.81 1331
5136.49 1379
5137.16 1288
5137.84 1254
5138.51 1371
5139.19 1396
5139.87 1266
5140.54 1365
5141.22 1387
5141.90 1332
5142.57 1335
5143.25 1321
5143.93 1340
5144.60 1321
5145.28 1399
5145.96 1307
5146.63 1184
5147.31 1250
5147.99 1319
5148.66 1280
5149.34 1241
5150.02 1245
5150.69 1330
5151.37 1291
5152.05 1199
5152.73 1240
5153.40 1216
5154.08 1270
5154.76 1341
5155.44 1409
5156.11 1354
5156.79 1256
5157.47 1206
5158.15 1250
5158.82 1283
5159.50 1268
5160.18 1234
5160.86 1313
5161.53 1358
5162.21 1247
5162.89 1166
5163.57 1126
5164.25 1226
5164.92 1188
5165.60 1256
5166.28 1302
5166.96 1207
5167.64 1232
5168.31 1207
5168.99 1466
5169.67 1384
5170.35 1248
5171.03 1278
5171.71 1242
5172.39 1272
5173.06 1349
5173.74 1208
5174.42 1228
5175.10 1277
5175.78 1254
5176.46 1205
5177.14 1262
5177.82 1254
5178.49 1227
5179.17 1254
5179.85 1213
5180.53 1311
5181.21 1317
5181.89 1340
5182.57 1257
5183.25 1268
5183.93 1271
5184.61 1326
5185.29 1300
5185.97 1324
5186.64 1241
5187.32 1241
5188.00 1312
5188.68 1229
5189.36 1143
5190.04 1180
5190.72 1182
5191.40 1218
5192.08 1196
5192.76 1135
5193.44 1147
5194.12 1155
5194.80 1138
5195.48 1142
5196.16 1213
5196.84 1135
5197.52 1149
5198.20 1178
5198.88 1156
5199.56 1224
5200.24 1265
5200.92 1209
5201.60 1283
5202.28 1236
5202.96 1169
5203.65 1176
5204.33 1199
5205.01 1190
5205.69 1191
5206.37 1260
5207.05 1282
5207.73 1264
5208.41 1185
5209.09 1222
5209.77 1242
5210.45 1207
5211.13 1227
5211.82 1159
5212.50 1126
5213.18 1176
5213.86 1229
5214.54 1393
5215.22 1345
5215.90 1334
5216.58 1242
5217.27 1237
5217.95 1353
5218.63 1333
5219.31 1295
5219.99 1228
5220.67 1297
5221.36 1300
5222.04 1326
5222.72 1325
5223.40 1262
5224.08 1302
5224.77 1246
5225.45 1255
5226.13 1335
5226.81 1311
5227.49 1333
5228.18 1307
5228.86 1245
5229.54 1249
5230.22 1263
5230.91 1253
5231.59 1241
5232.27 1227
5232.95 1209
5233.63 1217
5234.32 1217
5235.00 1220
5235.68 1308
5236.37 1252
5237.05 1321
5237.73 1300
5238.41 1242
5239.10 1307
5239.78 1264
5240.46 1386
5241.15 1262
5241.83 1301
5242.51 1273
5243.20 1294
5243.88 1216
5244.56 1239
5245.24 1319
5245.93 1225
5246.61 1255
5247.29 1172
5247.98 1171
5248.66 1244
5249.35 1227
5250.03 1230
5250.71 1187
5251.40 1268
5252.08 1265
5252.76 1352
5253.45 1252
5254.13 1351
5254.82 1364
5255.50 1342
5256.18 1330
5256.87 1375
5257.55 1207
5258.24 1186
5258.92 1229
5259.60 1165
5260.29 1221
5260.97 1177
5261.66 1311
5262.34 1292
5263.03 1328
5263.71 1356
5264.40 1322
5265.08 1421
5265.76 1245
5266.45 1236
5267.13 1237
5267.82 1389
5268.50 1392
5269.19 1392
5269.87 1376
5270.56 1551
5271.24 1456
5271.93 1434
5272.61 1374
5273.30 1340
5273.98 1376
5274.67 1343
5275.35 1253
5276.04 1250
5276.72 1261
5277.41 1260
5278.10 1243
5278.78 1180
5279.47 1169
5280.15 1300
5280.84 1220
5281.52 1266
5282.21 1282
5282.89 1365
5283.58 1341
5284.27 1318
5284.95 1364
5285.64 1363
5286.32 1355
5287.01 1328
5287.70 1372
5288.38 1308
5289.07 1314
5289.75 1249
5290.44 1155
5291.13 1178
5291.81 1189
5292.50 1308
5293.19 1248
5293.87 1248
5294.56 1192
5295.25 1156
5295.93 1268
5296.62 1339
5297.31 1244
5297.99 1290
5298.68 1291
5299.37 1266
5300.05 1275
5300.74 1225
5301.43 1201
5302.11 1273
5302.80 1366
5303.49 1265
5304.18 1218
5304.86 1163
5305.55 1207
5306.24 1131
5306.92 1301
5307.61 1286
5308.30 1181
5308.99 1276
5309.67 1233
5310.36 1207
5311.05 1249
5311.74 1284
5312.42 1270
5313.11 1358
5313.80 1382
5314.49 1317
5315.18 1342
5315.86 1356
5316.55 1384
5317.24 1277
5317.93 1393
5318.62 1411
5319.30 1295
5319.99 1358
5320.68 1395
5321.37 1326
5322.06 1356
5322.74 1431
5323.43 1491
5324.12 1512
5324.81 1455
5325.50 1526
5326.19 1501
5326.88 1510
5327.56 1468
5328.25 1392
5328.94 1362
5329.63 1320
5330.32 1231
5331.01 1302
5331.70 1177
5332.39 1148
5333.07 1222
5333.76 1280
5334.45 1177
5335.14 1194
5335.83 1149
5336.52 1174
5337.21 1282
5337.90 1220
5338.59 1213
5339.28 1363
5339.97 1416
5340.66 1330
5341.35 1252
5342.04 1211
5342.73 1208
5343.42 1262
5344.10 1378
5344.79 1303
5345.48 1206
5346.17 1226
5346.86 1301
5347.55 1327
5348.24 1247
5348.93 1143
5349.62 1198
5350.31 1302
5351.00 1334
5351.69 1420
5352.39 1328
5353.08 1397
5353.77 1369
5354.46 1302
5355.15 1250
5355.84 1234
5356.53 1298
5357.22 1253
5357.91 1254
5358.60 1316
5359.29 1228
5359.98 1166
5360.67 1278
5361.36 1274
5362.05 1161
5362.74 1242
5363.44 1190
5364.13 1284
5364.82 1404
5365.51 1239
5366.20 1115
5366.89 1227
5367.58 1203
5368.27 1276
5368.96 1274
5369.66 1183
5370.35 1217
5371.04 1189
5371.73 1237
5372.42 1282
5373.11 1225
5373.81 1177
5374.50 1243
5375.19 1158
5375.88 1206
5376.57 1197
5377.26 1168
5377.96 1197
5378.65 1141
5379.34 1134
5380.03 1136
5380.72 1241
5381.42 1167
5382.11 1173
5382.80 1177
5383.49 1204
5384.18 1178
5384.88 1138
5385.57 1129
5386.26 1104
5386.95 1051
5387.65 1215
5388.34 1248
5389.03 1251
5389.72 1168
5390.42 1257
5391.11 1221
5391.80 1203
5392.50 1188
5393.19 1197
5393.88 1266
5394.57 1306
5395.27 1283
5395.96 1215
5396.65 1168
5397.35 1234
5398.04 1242
5398.73 1287
5399.43 1287
5400.12 1332
5400.81 1246
5401.51 1184
5402.20 1179
5402.89 1201
5403.59 1222
5404.28 1237
5404.97 1197
5405.67 1247
5406.36 1239
5407.06 1172
5407.75 1225
5408.44 1440
5409.14 1361
5409.83 1219
5410.53 1225
5411.22 1194
5411.91 1258
5412.61 1248
5413.30 1401
5414.00 1371
5414.69 1230
5415.38 1370
5416.08 1264
5416.77 1315
5417.47 1311
5418.16 1346
5418.86 1298
5419.55 1303
5420.25 1293
5420.94 1231
5421.64 1292
5422.33 1274
5423.03 1319
5423.72 1196
5424.41 1328
5425.11 1399
5425.80 1331
5426.50 1369
5427.19 1381
5427.89 1378
5428.59 1320
5429.28 1296
5429.98 1336
5430.67 1306
5431.37 1348
5432.06 1405
5432.76 1298
5433.45 1258
5434.15 1398
5434.84 1358
5435.54 1293
5436.23 1402
5436.93 1406
5437.63 1398
5438.32 1410
5439.02 1389
5439.71 1453
5440.41 1460
5441.11 1475
5441.80 1519
5442.50 1479
5443.19 1471
5443.89 1439
5444.59 1454
5445.28 1506
5445.98 1495
5446.68 1419
5447.37 1509
5448.07 1574
5448.76 1537
5449.46 1723
5450.16 1743
5450.85 1796
5451.55 1923
5452.25 1776
5452.94 1864
5453.64 1882
5454.34 1842
5455.03 1802
5455.73 1638
5456.43 1680
5457.13 1743
5457.82 1670
5458.52 1642
5459.22 1566
5459.91 1642
5460.61 1712
5461.31 1667
5462.01 1703
5462.70 1659
5463.40 1703
5464.10 1662
5464.80 1588
5465.49 1753
5466.19 1780
5466.89 1755
5467.59 1787
5468.28 1636
5468.98 1670
5469.68 1677
5470.38 1846
5471.07 1938
5471.77 1936
5472.47 1949
5473.17 1835
5473.87 1915
5474.56 1860
5475.26 1808
5475.96 1917
5476.66 1917
5477.36 2114
5478.06 2201
5478.75 2126
5479.45 2100
5480.15 2164
5480.85 2470
5481.55 2512
5482.25 2643
5482.95 2928
5483.64 3043
5484.34 3141
5485.04 3226
5485.74 3136
5486.44 3147
5487.14 2839
5487.84 2727
5488.54 2576
5489.23 2393
5489.93 2375
5490.63 2358
5491.33 2206
5492.03 2450
5492.73 2294
5493.43 2219
5494.13 2314
5494.83 2352
5495.53 2493
5496.23 2503
5496.93 2486
5497.63 2620
5498.33 2663
5499.03 2768
5499.73 2795
5500.43 2818
5501.13 3181
5501.83 3664
5502.53 3788
5503.23 4177
5503.93 4702
5504.63 5104
5505.33 5327
5506.03 5119
5506.73 4685
5507.43 4234
5508.13 4063
5508.83 3308
5509.53 2886
5510.23 2754
5510.93 2667
5511.63 2462
5512.33 2171
5513.03 2182
5513.73 2220
5514.43 2211
5515.13 2058
5515.83 2096
5516.53 2140
5517.23 2130
5517.93 2009
5518.64 2070
5519.34 2058
5520.04 2061
5520.74 2047
5521.44 1922
5522.14 1782
5522.84 1943
5523.54 1907
5524.24 1775
5524.95 1872
5525.65 1804
5526.35 1905
5527.05 1656
5527.75 1664
5528.45 1790
5529.15 1748
5529.86 1629
5530.56 1600
5531.26 1612
5531.96 1636
5532.66 1540
5533.36 1561
5534.07 1557
5534.77 1448
5535.47 1573
5536.17 1594
5536.87 1533
5537.58 1540
5538.28 1619
5538.98 1596
5539.68 1517
5540.39 1535
5541.09 1541
5541.79 1581
5542.49 1501
5543.20 1463
5543.90 1451
5544.60 1404
5545.30 1461
5546.01 1352
5546.71 1397
5547.41 1392
5548.11 1378
5548.82 1440
5549.52 1359
5550.22 1429
5550.93 1361
5551.63 1435
5552.33 1463
5553.03 1448
5553.74 1393
5554.44 1368
5555.14 1435
5555.85 1457
5556.55 1433
5557.25 1347
5557.96 1370
5558.66 1385
5559.36 1464
5560.07 1504
5560.77 1359
5561.48 1390
5562.18 1333
5562.88 1288
5563.59 1400
5564.29 1440
5564.99 1453
5565.70 1418
5566.40 1483
5567.11 1527
5567.81 1493
5568.51 1403
5569.22 1428
5569.92 1437
5570.63 1589
5571.33 1523
5572.04 1581
5572.74 1446
5573.44 1326
5574.15 1445
5574.85 1361
5575.56 1527
5576.26 1395
5576.97 1257
5577.67 1401
5578.38 1466
5579.08 1354
5579.79 1332
5580.49 1279
5581.20 1419
5581.90 1295
5582.61 1325
5583.31 1274
5584.02 1410
5584.72 1392
5585.43 1343
5586.13 1305
5586.84 1241
5587.54 1375
5588.25 1407
5588.95 1386
5589.66 1269
5590.36 1281
5591.07 1316
5591.77 1488
5592.48 1388
5593.19 1308
5593.89 1284
5594.60 1313
5595.30 1228
5596.01 1211
5596.71 1283
5597.42 1255
5598.13 1331
5598.83 1284
5599.54 1202
5600.24 1178
5600.95 1232
5601.66 1235
5602.36 1249
5603.07 1201
5603.78 1182
5604.48 1162
5605.19 1199
5605.89 1246
5606.60 1256
5607.31 1335
5608.01 1301
5608.72 1297
5609.43 1280
5610.13 1311
5610.84 1231
5611.55 1146
5612.25 1259
5612.96 1351
5613.67 1248
5614.38 1294
5615.08 1301
5615.79 1245
5616.50 1286
5617.20 1253
5617.91 1273
5618.62 1269
5619.33 1330
5620.03 1239
5620.74 1179
5621.45 1204
5622.15 1289
5622.86 1252
5623.57 1284
5624.28 1353
5624.99 1183
5625.69 1305
5626.40 1305
5627.11 1291
5627.82 1277
5628.52 1199
5629.23 1295
5629.94 1293
5630.65 1321
5631.36 1339
5632.06 1336
5632.77 1326
5633.48 1215
5634.19 1318
5634.90 1232
5635.61 1283
5636.31 1361
5637.02 1322
5637.73 1341
5638.44 1366
5639.15 1322
5639.86 1255
5640.56 1283
5641.27 1208
5641.98 1326
5642.69 1379
5643.40 1398
5644.11 1405
5644.82 1335
5645.53 1316
5646.24 1378
5646.94 1405
5647.65 1244
5648.36 1244
5649.07 1279
5649.78 1275
5650.49 1277
5651.20 1319
5651.91 1309
5652.62 1298
5653.33 1241
5654.04 1315
5654.75 1263
5655.46 1338
5656.17 1359
5656.88 1406
5657.59 1457
5658.30 1500
5659.01 1488
5659.71 1512
5660.42 1620
5661.13 1883
5661.84 1812
5662.55 1781
5663.26 1512
5663.97 1669
5664.69 1621
5665.40 1542
5666.11 1425
5666.82 1415
5667.53 1477
5668.24 1444
5668.95 1294
5669.66 1330
5670.37 1294
5671.08 1318
5671.79 1353
5672.50 1461
5673.21 1477
5673.92 1427
5674.63 1354
5675.34 1270
5676.05 1374
5676.76 1261
5677.48 1355
5678.19 1406
5678.90 1356
5679.61 1305
5680.32 1250
5681.03 1313
5681.74 1288
5682.45 1288
5683.16 1361
5683.88 1280
5684.59 1266
5685.30 1294
5686.01 1305
5686.72 1373
5687.43 1452
5688.15 1445
5688.86 1297
5689.57 1384
5690.28 1323
5690.99 1359
5691.70 1283
5692.42 1187
5693.13 1240
5693.84 1288
5694.55 1275
5695.26 1188
5695.98 1160
5696.69 1208
5697.40 1222
5698.11 1244
5698.82 1189
5699.54 1258
5700.25 1270
5700.96 1328
5701.67 1186
5702.39 1196
5703.10 1144
5703.81 1215
5704.52 1261
5705.24 1130
5705.95 1179
5706.66 1117
5707.38 1136
5708.09 1173
5708.80 1144
5709.51 1220
5710.23 1302
5710.94 1250
5711.65 1277
5712.37 1219
5713.08 1317
5713.79 1283
5714.51 1207
5715.22 1190
5715.93 1310
5716.65 1260
5717.36 1198
5718.07 1194
5718.79 1207
5719.50 1154
5720.21 1184
5720.93 1161
5721.64 1312
5722.36 1274
5723.07 1151
5723.78 1180
5724.50 1245
5725.21 1343
5725.92 1295
5726.64 1260
5727.35 1263
5728.07 1337
5728.78 1358
5729.50 1395
5730.21 1381
5730.92 1321
5731.64 1387
5732.35 1376
5733.07 1427
5733.78 1290
5734.50 1281
5735.21 1409
5735.93 1268
5736.64 1184
5737.35 1255
5738.07 1241
5738.78 1289
5739.50 1172
5740.21 1124
5740.93 1156
5741.64 1117
5742.36 1143
5743.07 1153
5743.79 1159
5744.50 1214
5745.22 1230
5745.93 1169
5746.65 1052
5747.37 1103
5748.08 1240
5748.80 1237
5749.51 1205
5750.23 1212
5750.94 1261
5751.66 1261
5752.37 1208
5753.09 1183
5753.81 1175
5754.52 1219
5755.24 1232
5755.95 1299
5756.67 1234
5757.38 1173
5758.10 1232
5758.82 1172
5759.53 1211
5760.25 1211
5760.96 1268
5761.68 1170
5762.40 1174
5763.11 1236
5763.83 1112
5764.55 1098
5765.26 1164
5765.98 1187
5766.70 1111
5767.41 1121
5768.13 1172
5768.85 1097
5769.56 1149
5770.28 1227
5771.00 1219
5771.71 1110
5772.43 1214
5773.15 1165
5773.86 1247
5774.58 1165
5775.30 1185
5776.01 1167
5776.73 1161
5777.45 1239
5778.17 1075
5778.88 1103
5779.60 1135
5780.32 1098
5781.04 1089
5781.75 1101
5782.47 1198
5783.19 1158
5783.91 1160
5784.62 1198
5785.34 1136
5786.06 1268
5786.78 1167
5787.49 1144
5788.21 1082
5788.93 1151
5789.65 1135
5790.37 1122
5791.08 1152
5791.80 1168
5792.52 1163
5793.24 1123
5793.96 1122
5794.68 1146
5795.39 1099
5796.11 1161
5796.83 1152
5797.55 1182
5798.27 1174
5798.99 1193
5799.70 1241
5800.42 1268
5801.14 1242
5801.86 1202
5802.58 1236
5803.30 1215
5804.02 1339
5804.74 1302
5805.45 1389
5806.17 1250
5806.89 1235
5807.61 1376
5808.33 1351
5809.05 1246
5809.77 1245
5810.49 1281
5811.21 1285
5811.93 1291
5812.65 1237
5813.37 1289
5814.09 1332
5814.81 1247
5815.52 1196
5816.24 1178
5816.96 1207
5817.68 1216
5818.40 1217
5819.12 1222
5819.84 1203
5820.56 1336
5821.28 1334
5822.00 1233
5822.72 1262
5823.44 1237
5824.16 1341
5824.88 1295
5825.60 1234
5826.32 1248
5827.04 1292
5827.76 1279
5828.48 1320
5829.21 1262
5829.93 1209
5830.65 1169
5831.37 1259
5832.09 1313
5832.81 1349
5833.53 1331
5834.25 1334
5834.97 1231
5835.69 1188
5836.41 1310
5837.13 1336
5837.85 1283
5838.57 1305
5839.30 1276
5840.02 1285
5840.74 1279
5841.46 1280
5842.18 1342
5842.90 1333
5843.62 1269
5844.34 1289
5845.07 1333
5845.79 1294
5846.51 1304
5847.23 1244
5847.95 1424
5848.67 1255
5849.39 1250
5850.12 1282
5850.84 1280
5851.56 1297
5852.28 1273
5853.00 1388
5853.73 1373
5854.45 1392
5855.17 1377
5855.89 1453
5856.61 1480
5857.34 1403
5858.06 1389
5858.78 1383
5859.50 1423
5860.23 1359
5860.95 1393
5861.67 1297
5862.39 1301
5863.11 1418
5863.84 1490
5864.56 1446
5865.28 1413
5866.01 1422
5866.73 1462
5867.45 1526
5868.17 1484
5868.90 1500
5869.62 1602
5870.34 1601
5871.07 1547
5871.79 1483
5872.51 1472
5873.23 1468
5873.96 1483
5874.68 1503
5875.40 1511
5876.13 1477
5876.85 1458
5877.57 1394
5878.30 1410
5879.02 1439
5879.74 1388
5880.47 1477
5881.19 1404
5881.92 1445
5882.64 1511
5883.36 1540
5884.09 1557
5884.81 1453
5885.53 1578
5886.26 1645
5886.98 1510
5887.71 1628
5888.43 1644
5889.15 1704
5889.88 1692
5890.60 1564
5891.33 1588
5892.05 1554
5892.78 1618
5893.50 1664
5894.23 1609
5894.95 1592
5895.67 1566
5896.40 1593
5897.12 1542
5897.85 1492
5898.57 1572
5899.30 1492
5900.02 1571
5900.75 1562
5901.47 1433
5902.20 1516
5902.92 1585
5903.65 1658
5904.37 1597
5905.10 1575
5905.82 1660
5906.55 1552
5907.27 1578
5908.00 1656
5908.72 1641
5909.45 1583
5910.17 1640
5910.90 1814
5911.62 1778
5912.35 1794
5913.08 1755
5913.80 1743
5914.53 1759
5915.25 1707
5915.98 1771
5916.70 1845
5917.43 1717
5918.16 1834
5918.88 1817
5919.61 1828
5920.33 1751
5921.06 1941
5921.79 1904
5922.51 1969
5923.24 1944
5923.97 1898
5924.69 2028
5925.42 2057
5926.14 1993
5926.87 2068
5927.60 2041
5928.32 2192
5929.05 2153
5929.78 2016
5930.50 2082
5931.23 2209
5931.96 2143
5932.68 2201
5933.41 2123
5934.14 2159
5934.86 2238
5935.59 2207
5936.32 2397
5937.05 2415
5937.77 2501
5938.50 2510
5939.23 2484
5939.95 2560
5940.68 2619
5941.41 2639
5942.14 2681
5942.86 2769
5943.59 2944
5944.32 2980
5945.05 2892
5945.77 2874
5946.50 2871
5947.23 2939
5947.96 3139
5948.68 3270
5949.41 3317
5950.14 3165
5950.87 3379
5951.60 3534
5952.32 3668
5953.05 3770
5953.78 4002
5954.51 4117
5955.24 4070
5955.96 4192
5956.69 4317
5957.42 4617
5958.15 4515
5958.88 4423
5959.61 4483
5960.33 4429
5961.06 4306
5961.79 4366
5962.52 4141
5963.25 4307
5963.98 4286
5964.71 4394
5965.44 4599
5966.16 4539
5966.89 4763
5967.62 4987
5968.35 5365
5969.08 5474
5969.81 5860
5970.54 6164
5971.27 6510
5972.00 6557
5972.73 6726
5973.46 6429
5974.18 6139
5974.91 5976
5975.64 6052
5976.37 5524
5977.10 5611
5977.83 5755
5978.56 5584
5979.29 5473
5980.02 5596
5980.75 5884
5981.48 5761
5982.21 6018
5982.94 6166
5983.67 6333
5984.40 6347
5985.13 6656
5985.86 6680
5986.59 6777
5987.32 6682
5988.05 6838
5988.78 6936
5989.51 6806
5990.24 6805
5990.97 6831
5991.70 6721
5992.43 6704
5993.16 6519
5993.89 6804
5994.62 6893
5995.35 6909
5996.09 6857
5996.82 7039
5997.55 7245
5998.28 7360
5999.01 7576
5999.74 7756
6000.47 7857
6001.20 7856
6001.93 8157
6002.66 8020
6003.39 8097
6004.13 7870
6004.86 7629
6005.59 7486
6006.32 7428
6007.05 7476
6007.78 7273
6008.51 7089
6009.25 7031
6009.98 7113
6010.71 7265
6011.44 8274
6012.17 9163
6012.90 9795
6013.64 11452
6014.37 13414
6015.10 15093
6015.83 16999
6016.56 19214
6017.29 20947
6018.03 21963
6018.76 22408
6019.49 22141
6020.22 21091
6020.96 19572
6021.69 17418
6022.42 15066
6023.15 13081
6023.88 11258
6024.62 9771
6025.35 8262
6026.08 7507
6026.81 6710
6027.55 6206
6028.28 5767
6029.01 5402
6029.75 5417
6030.48 5008
6031.21 4973
6031.94 4781
6032.68 4656
6033.41 4576
6034.14 4482
6034.88 4437
6035.61 4420
6036.34 4208
6037.07 4177
6037.81 4077
6038.54 4055
6039.27 4169
6040.01 4089
6040.74 4154
6041.47 4013
6042.21 4229
6042.94 4301
6043.68 4422
6044.41 4471
6045.14 4585
6045.88 4758
6046.61 4622
6047.34 4787
6048.08 4920
6048.81 5072
6049.55 5155
6050.28 5033
6051.01 5107
6051.75 5181
6052.48 5424
6053.22 5498
6053.95 5661
6054.68 6045
6055.42 6415
6056.15 6506
6056.89 6773
6057.62 6930
6058.36 6739
6059.09 6666
6059.83 6345
6060.56 5943
6061.29 5732
6062.03 5817
6062.76 5628
6063.50 5513
6064.23 5284
6064.97 5130
6065.70 4903
6066.44 4919
6067.17 5051
6067.91 4846
6068.64 4677
6069.38 4768
6070.11 4734
6070.85 4591
6071.58 4606
6072.32 4490
6073.06 4464
6073.79 4359
6074.53 4232
6075.26 4167
6076.00 4153
6076.73 3993
6077.47 4024
6078.20 4064
6078.94 3904
6079.68 3836
6080.41 3927
6081.15 4021
6081.88 3984
6082.62 3845
6083.35 3806
6084.09 3648
6084.83 3709
6085.56 3629
6086.30 3661
6087.04 3584
6087.77 3408
6088.51 3481
6089.24 3533
6089.98 3389
6090.72 3331
6091.45 3503
6092.19 3499
6092.93 3477
6093.66 3486
6094.40 3491
6095.14 3627
6095.87 3690
6096.61 3595
6097.35 3597
6098.08 3476
6098.82 3409
6099.56 3398
6100.29 3279
6101.03 2957
6101.77 3050
6102.51 3115
6103.24 2978
6103.98 2988
6104.72 2892
6105.46 2969
6106.19 2943
6106.93 2936
6107.67 2942
6108.41 2904
6109.14 2815
6109.88 2925
6110.62 2807
6111.36 2899
6112.09 3142
6112.83 2937
6113.57 2970
6114.31 2953
6115.04 2876
6115.78 3059
6116.52 2898
6117.26 3033
6118.00 3009
6118.73 2953
6119.47 2926
6120.21 2898
6120.95 2945
6121.69 2909
6122.43 2939
6123.16 2929
6123.90 2895
6124.64 2986
6125.38 2962
6126.12 2979
6126.86 3130
6127.60 3117
6128.33 3031
6129.07 3295
6129.81 3353
6130.55 3290
6131.29 3387
6132.03 3321
6132.77 3326
6133.51 3283
6134.25 3248
6134.98 3238
6135.72 3285
6136.46 3409
6137.20 3581
6137.94 3417
6138.68 3591
6139.42 3660
6140.16 3661
6140.90 3524
6141.64 3602
6142.38 3662
6143.12 3610
6143.86 3628
6144.60 3635
6145.34 3728
6146.08 3707
6146.82 3801
6147.56 3790
6148.30 3613
6149.04 3689
6149.78 3496
6150.52 3637
6151.26 3560
6152.00 3611
6152.74 3788
6153.48 3790
6154.22 3739
6154.96 3690
6155.70 3862
6156.44 3891
6157.18 3936
6157.92 3944
6158.66 3901
6159.40 3979
6160.14 4088
6160.88 4104
6161.62 4096
6162.36 4219
6163.10 4258
6163.85 4282
6164.59 4461
6165.33 4571
6166.07 4621
6166.81 4875
6167.55 5259
6168.29 5461
6169.03 5761
6169.77 6125
6170.51 6258
6171.26 6445
6172.00 6725
6172.74 6664
6173.48 6546
6174.22 6764
6174.96 6536
6175.70 6281
6176.45 6147
6177.19 5971
6177.93 5985
6178.67 5982
6179.41 5846
6180.16 5678
6180.90 5892
6181.64 5925
6182.38 5771
6183.12 5718
6183.87 5825
6184.61 5994
6185.35 5991
6186.09 6062
6186.83 6157
6187.58 6188
6188.32 6119
6189.06 6357
6189.80 6499
6190.55 6477
6191.29 6347
6192.03 6607
6192.77 6625
6193.52 6745
6194.26 6924
6195.00 7262
6195.74 7524
6196.49 8075
6197.23 8503
6197.97 8350
6198.72 8375
6199.46 8419
6200.20 8480
6200.94 8077
6201.69 8276
6202.43 8392
6203.17 8249
6203.92 7928
6204.66 8306
6205.40 8369
6206.15 8772
6206.89 9429
6207.63 10734
6208.38 12293
6209.12 15034
6209.87 17982
6210.61 21803
6211.35 25351
6212.10 28784
6212.84 31533
6213.58 32851
6214.33 34047
6215.07 33715
6215.82 33159
6216.56 30910
6217.30 27663
6218.05 24307
6218.79 20254
6219.54 16785
6220.28 13892
6221.02 11329
6221.77 9660
6222.51 8495
6223.26 7361
6224.00 6825
6224.75 6375
6225.49 6074
6226.24 6147
6226.98 5913
6227.73 5862
6228.47 5760
6229.21 5653
6229.96 5379
6230.70 5312
6231.45 4900
6232.19 4750
6232.94 4270
6233.68 4025
6234.43 3840
6235.17 3687
6235.92 3752
6236.67 3647
6237.41 3814
6238.16 3887
6238.90 3940
6239.65 4015
6240.39 4207
6241.14 4338
6241.88 4429
6242.63 4602
6243.37 4800
6244.12 4925
6244.87 5018
6245.61 5039
6246.36 4935
6247.10 4769
6247.85 4707
6248.59 4697
6249.34 4737
6250.09 4637
6250.83 4655
6251.58 4885
6252.33 4958
6253.07 5013
6253.82 5105
6254.56 4916
6255.31 4799
6256.06 4577
6256.80 4541
6257.55 4513
6258.30 4442
6259.04 4479
6259.79 4445
6260.54 4526
6261.28 4335
6262.03 4393
6262.78 4170
6263.52 4082
6264.27 4109
6265.02 4264
6265.76 4050
6266.51 4086
6267.26 3991
6268.01 4051
6268.75 4100
6269.50 3953
6270.25 4016
6270.99 3923
6271.74 3914
6272.49 3855
6273.24 3848
6273.98 3838
6274.73 3941
6275.48 3821
6276.23 3922
6276.97 3955
6277.72 3814
6278.47 3833
6279.22 3880
6279.96 3828
6280.71 3925
6281.46 3766
6282.21 3606
6282.96 3523
6283.70 3573
6284.45 3611
6285.20 3559
6285.95 3519
6286.70 3448
6287.45 3385
6288.19 3450
6288.94 3247
6289.69 3215
6290.44 3128
6291.19 2938
6291.94 3016
6292.68 3009
6293.43 2922
6294.18 2863
6294.93 2931
6295.68 2899
6296.43 2851
6297.18 2769
6297.93 2573
6298.67 2809
6299.42 2732
6300.17 2864
6300.92 2735
6301.67 2679
6302.42 2677
6303.17 2605
6303.92 2620
6304.67 2514
6305.42 2537
6306.17 2570
6306.92 2526
6307.67 2461
6308.41 2424
6309.16 2481
6309.91 2575
6310.66 2490
6311.41 2523
6312.16 2636
6312.91 2597
6313.66 2633
6314.41 2572
6315.16 2631
6315.91 2673
6316.66 2625
6317.41 2509
6318.16 2582
6318.91 2604
6319.66 2799
6320.41 2589
6321.16 2587
6321.91 2606
6322.66 2555
6323.41 2563
6324.16 2484
6324.92 2564
6325.67 2558
6326.42 2424
6327.17 2402
6327.92 2346
6328.67 2302
6329.42 2387
6330.17 2293
6330.92 2356
6331.67 2319
6332.42 2254
6333.17 2103
6333.92 2155
6334.68 2098
6335.43 2150
6336.18 2128
6336.93 2104
6337.68 2118
6338.43 2231
6339.18 2112
6339.93 2102
6340.69 2163
6341.44 2181
6342.19 2233
6342.94 2231
6343.69 2215
6344.44 2151
6345.20 2239
6345.95 2276
6346.70 2231
6347.45 2221
6348.20 2278
6348.95 2245
6349.71 2299
6350.46 2302
6351.21 2215
6351.96 2424
6352.71 2383
6353.47 2582
6354.22 2571
6354.97 2748
6355.72 2752
6356.48 2803
6357.23 2804
6357.98 2890
6358.73 2838
6359.49 2673
6360.24 2598
6360.99 2663
6361.74 2705
6362.50 2566
6363.25 2404
6364.00 2292
6364.76 2296
6365.51 2390
6366.26 2238
6367.01 2237
6367.77 2107
6368.52 2163
6369.27 2148
6370.03 2219
6370.78 2208
6371.53 2177
6372.29 2068
6373.04 2100
6373.79 2065
6374.55 2134
6375.30 2228
6376.05 2083
6376.81 2161
6377.56 2193
6378.31 2228
6379.07 2167
6379.82 2089
6380.58 2087
6381.33 2170
6382.08 2188
6382.84 2163
6383.59 2245
6384.35 2212
6385.10 2223
6385.85 2329
6386.61 2199
6387.36 2235
6388.12 2106
6388.87 2124
6389.62 2161
6390.38 2113
6391.13 1996
6391.89 2131
6392.64 2051
6393.40 2022
6394.15 2031
6394.91 2027
6395.66 1996
6396.42 2016
6397.17 1902
6397.93 2046
6398.68 2100
6399.44 2039
6400.19 2039
6400.95 2007
6401.70 2078
6402.46 2053
6403.21 2055
6403.97 2118
6404.72 2077
6405.48 2063
6406.23 2011
6406.99 2040
6407.74 2057
6408.50 2102
6409.25 2107
6410.01 2190
6410.76 2257
6411.52 2307
6412.28 2225
6413.03 2293
6413.79 2309
6414.54 2279
6415.30 2152
6416.05 2135
6416.81 2206
6417.57 2243
6418.32 2267
6419.08 2241
6419.83 2162
6420.59 2148
6421.35 2031
6422.10 1954
6422.86 2066
6423.62 2043
6424.37 2076
6425.13 2182
6425.89 2131
6426.64 2158
6427.40 2077
6428.15 2025
6428.91 1988
6429.67 1978
6430.42 2011
6431.18 2006
6431.94 2039
6432.70 2131
6433.45 2076
6434.21 2070
6434.97 2105
6435.72 2142
6436.48 2159
6437.24 2186
6437.99 2157
6438.75 2103
6439.51 2155
6440.27 2261
6441.02 2201
6441.78 2100
6442.54 2143
6443.30 2275
6444.05 2257
6444.81 2312
6445.57 2349
6446.33 2269
6447.08 2240
6447.84 2265
6448.60 2369
6449.36 2422
6450.12 2429
6450.87 2407
6451.63 2505
6452.39 2362
6453.15 2455
6453.91 2526
6454.66 2491
6455.42 2653
6456.18 2635
6456.94 2595
6457.70 2554
6458.46 2633
6459.21 2594
6459.97 2702
6460.73 2781
6461.49 2662
6462.25 2716
6463.01 2595
6463.77 2877
6464.52 2836
6465.28 2929
6466.04 2809
6466.80 2814
6467.56 2967
6468.32 2893
6469.08 2871
6469.84 3130
6470.60 3136
6471.36 2982
6472.11 3078
6472.87 3309
6473.63 3229
6474.39 3259
6475.15 3358
6475.91 3422
6476.67 3568
6477.43 3564
6478.19 3594
6478.95 3655
6479.71 3642
6480.47 3638
6481.23 3699
6481.99 3795
6482.75 3805
6483.51 3896
6484.27 3982
6485.03 3779
6485.79 3848
6486.55 3951
6487.31 4020
6488.07 4037
6488.83 4038
6489.59 4170
6490.35 4265
6491.11 4310
6491.87 4449
6492.63 4486
6493.39 4677
6494.15 4771
6494.91 4850
6495.67 5017
6496.43 5148
6497.19 5307
6497.95 5612
6498.71 5748
6499.48 5853
6500.24 5991
6501.00 6101
6501.76 6106
6502.52 6234
6503.28 5922
6504.04 5849
6504.80 6081
6505.56 5996
6506.32 5916
6507.09 6079
6507.85 6090
6508.61 6100
6509.37 6165
6510.13 6483
6510.89 6450
6511.65 6689
6512.42 6931
6513.18 6808
6513.94 7001
6514.70 7131
6515.46 7132
6516.22 7330
6516.99 7359
6517.75 7394
6518.51 7560
6519.27 7468
6520.03 7732
6520.80 7597
6521.56 7385
6522.32 7889
6523.08 7857
6523.84 7831
6524.61 8372
6525.37 8831
6526.13 9347
6526.89 9655
6527.66 10008
6528.42 10633
6529.18 11349
6529.94 12138
6530.71 13304
6531.47 13544
6532.23 14397
6533.00 14641
6533.76 14480
6534.52 14698
6535.28 14634
6536.05 15188
6536.81 16725
6537.57 18714
6538.34 21504
6539.10 24694
6539.86 27231
6540.63 29408
6541.39 30747
6542.15 31505
6542.92 30918
6543.68 29397
6544.44 26167
6545.21 22820
6545.97 19173
6546.73 16295
6547.50 13493
6548.26 11366
6549.02 9428
6549.79 8539
6550.55 7751
6551.31 7026
6552.08 6446
6552.84 6186
6553.61 5986
6554.37 5881
6555.13 5689
6555.90 5706
6556.66 5674
6557.43 5615
6558.19 5577
6558.96 5285
6559.72 5177
6560.48 5092
6561.25 4976
6562.01 4924
6562.78 4789
6563.54 4942
6564.31 4870
6565.07 5051
6565.84 5539
6566.60 5516
6567.37 5691
6568.13 5902
6568.90 5905
6569.66 6329
6570.43 6253
6571.19 6042
6571.96 6130
6572.72 6148
6573.49 6048
6574.25 6170
6575.02 5961
6575.78 6196
6576.55 6154
6577.31 6416
6578.08 6563
6578.84 6987
6579.61 7124
6580.37 7168
6581.14 7241
6581.91 7296
6582.67 7312
6583.44 7226
6584.20 7159
6584.97 7147
6585.73 7016
6586.50 7119
6587.27 6743
6588.03 6647
6588.80 6563
6589.56 6710
6590.33 6764
6591.10 6557
6591.86 6672
6592.63 6796
6593.39 7039
6594.16 7087
6594.93 7510
6595.69 8195
6596.46 8882
6597.23 9214
6597.99 9654
6598.76 9774
6599.53 10074
6600.29 10107
6601.06 9651
6601.83 9493
6602.59 9009
6603.36 8497
6604.13 7779
6604.89 7148
6605.66 6891
6606.43 6570
6607.20 6269
6607.96 6208
6608.73 5976
6609.50 5754
6610.26 6019
6611.03 6044
6611.80 6199
6612.57 6159
6613.33 6242
6614.10 6396
6614.87 6421
6615.64 6093
6616.40 5696
6617.17 5629
6617.94 5410
6618.71 5322
6619.48 5195
6620.24 4928
6621.01 4703
6621.78 4541
6622.55 4262
6623.32 4266
6624.08 4314
6624.85 4330
6625.62 4214
6626.39 4137
6627.16 4065
6627.92 4107
6628.69 3983
6629.46 3923
6630.23 3767
6631.00 3894
6631.77 3896
6632.54 3907
6633.30 3763
6634.07 3843
6634.84 4136
6635.61 4158
6636.38 4266
6637.15 4694
6637.92 4903
6638.69 4977
6639.45 5061
6640.22 5282
6640.99 4956
6641.76 4939
6642.53 4794
6643.30 4447
6644.07 4373
6644.84 4311
6645.61 4141
6646.38 3896
6647.15 3841
6647.92 3880
6648.69 3788
6649.46 3684
6650.22 3665
6650.99 3710
6651.76 3740
6652.53 3802
6653.30 3606
6654.07 3801
6654.84 3818
6655.61 3765
6656.38 3726
6657.15 3685
6657.92 3744
6658.69 3866
6659.46 3966
6660.23 3851
6661.00 3876
6661.77 3938
6662.54 3850
6663.31 3697
6664.09 3654
6664.86 3520
6665.63 3415
6666.40 3437
6667.17 3556
6667.94 3468
6668.71 3448
6669.48 3501
6670.25 3525
6671.02 3525
6671.79 3389
6672.56 3437
6673.33 3535
6674.10 3464
6674.88 3445
6675.65 3439
6676.42 3459
6677.19 3499
6677.96 3447
6678.73 3551
6679.50 3553
6680.27 3483
6681.05 3490
6681.82 3429
6682.59 3645
6683.36 3753
6684.13 3766
6684.90 3863
6685.67 3756
6686.45 3847
6687.22 3996
6687.99 4304
6688.76 4365
6689.53 4454
6690.31 4513
6691.08 4407
6691.85 4292
6692.62 3926
6693.39 3748
6694.17 3450
6694.94 3439
6695.71 3422
6696.48 3351
6697.25 3204
6698.03 3076
6698.80 3107
6699.57 2996
6700.34 3079
6701.12 2993
6701.89 3112
6702.66 3012
6703.43 2914
6704.21 3006
6704.98 3079
6705.75 3027
6706.53 2964
6707.30 3093
6708.07 3105
6708.84 3118
6709.62 3133
6710.39 2968
6711.16 3019
6711.94 2986
6712.71 3147
6713.48 3213
6714.26 3152
6715.03 3075
6715.80 3016
6716.58 3061
6717.35 2882
6718.12 2878
6718.90 2794
6719.67 2840
6720.45 2797
6721.22 2851
6721.99 2787
6722.77 2840
6723.54 2857
6724.31 2752
6725.09 2929
6725.86 2797
6726.64 2801
6727.41 2757
6728.18 2665
6728.96 2586
6729.73 2701
6730.51 2714
6731.28 2789
6732.06 2847
6732.83 2892
6733.60 2863
6734.38 2750
6735.15 2866
6735.93 2871
6736.70 2968
6737.48 2940
6738.25 2937
6739.03 2878
6739.80 2812
6740.58 2780
6741.35 2785
6742.13 2937
6742.90 2985
6743.68 2950
6744.45 2968
6745.23 2929
6746.00 3008
6746.78 2962
6747.55 2895
6748.33 3097
6749.10 3106
6749.88 3040
6750.65 3251
6751.43 3331
6752.20 3302
6752.98 3408
6753.75 3550
6754.53 3862
6755.31 4204
6756.08 4435
6756.86 4589
6757.63 4681
6758.41 4569
6759.19 4565
6759.96 4202
6760.74 3953
6761.51 3724
6762.29 3247
6763.07 3131
6763.84 3018
6764.62 3119
6765.39 3211
6766.17 2974
6766.95 2957
6767.72 2835
6768.50 2857
6769.28 2791
6770.05 2806
6770.83 2797
6771.61 2786
6772.38 2928
6773.16 2778
6773.94 2681
6774.71 2686
6775.49 2565
6776.27 2490
6777.04 2635
6777.82 2738
6778.60 2697
6779.37 2636
6780.15 2561
6780.93 2521
6781.71 2409
6782.48 2355
6783.26 2454
6784.04 2422
6784.81 2462
6785.59 2518
6786.37 2528
6787.15 2557
6787.92 2474
6788.70 2373
6789.48 2250
6790.26 2293
6791.04 2297
6791.81 2378
6792.59 2343
6793.37 2328
6794.15 2274
6794.92 2385
6795.70 2350
6796.48 2273
6797.26 2213
6798.04 2151
6798.81 2245
6799.59 2199
6800.37 2232
6801.15 2190
6801.93 2172
6802.71 2092
6803.48 1995
6804.26 2112
6805.04 2154
6805.82 2184
6806.60 2187
6807.38 2181
6808.16 2286
6808.94 2349
6809.71 2304
6810.49 2220
6811.27 2229
6812.05 2325
6812.83 2235
6813.61 2225
6814.39 2241
6815.17 2122
6815.95 2142
6816.73 2207
6817.50 2158
6818.28 2195
6819.06 2123
6819.84 2165
6820.62 2204
6821.40 2258
6822.18 2322
6822.96 2345
6823.74 2258
6824.52 2152
6825.30 2212
6826.08 2191
6826.86 2274
6827.64 2296
6828.42 2263
6829.20 2171
6829.98 2332
6830.76 2333
6831.54 2246
6832.32 2182
6833.10 2212
6833.88 2317
6834.66 2374
6835.44 2209
6836.22 2228
6837.00 2285
6837.78 2365
6838.56 2378
6839.34 2269
6840.12 2204
6840.90 2238
6841.68 2317
6842.46 2254
6843.24 2150
6844.03 2233
6844.81 2173
6845.59 2196
6846.37 2104
6847.15 2228
6847.93 2231
6848.71 2291
6849.49 2400
6850.27 2335
6851.05 2601
6851.84 2875
6852.62 3309
6853.40 3603
6854.18 3695
6854.96 4214
6855.74 4551
6856.52 4594
6857.30 4595
6858.09 4480
6858.87 4260
6859.65 4022
6860.43 3581
6861.21 3334
6861.99 3246
6862.78 2843
6863.56 2742
6864.34 2696
6865.12 2691
6865.90 2500
6866.69 2457
6867.47 2501
6868.25 2563
6869.03 2596
6869.82 2635
6870.60 2766
6871.38 2651
6872.16 2743
6872.94 2710
6873.73 2594
6874.51 2656
6875.29 2751
6876.07 2619
6876.86 2646
6877.64 2656
6878.42 2625
6879.21 2631
6879.99 2742
6880.77 2865
6881.55 2640
6882.34 2820
6883.12 2938
6883.90 3066
6884.69 3071
6885.47 3038
6886.25 3197
6887.04 3284
6887.82 3345
6888.60 3617
6889.39 3949
6890.17 4497
6890.95 4600
6891.74 5007
6892.52 5457
6893.30 5556
6894.09 5484
6894.87 5392
6895.65 4804
6896.44 4318
6897.22 4186
6898.01 3995
6898.79 3647
6899.57 3375
6900.36 3436
6901.14 3359
6901.93 3392
6902.71 3389
6903.49 3371
6904.28 3489
6905.06 3501
6905.85 3501
6906.63 3481
6907.42 3422
6908.20 3335
6908.98 3371
6909.77 3360
6910.55 3388
6911.34 3148
6912.12 3299
6912.91 3308
6913.69 3359
6914.48 3294
6915.26 3160
6916.05 3106
6916.83 3051
6917.62 3129
6918.40 3202
6919.19 3228
6919.97 3291
6920.76 3147
6921.54 3345
6922.33 3262
6923.11 3024
6923.90 3067
6924.68 3291
6925.47 3336
6926.25 3189
6927.04 3201
6927.82 3198
6928.61 3255
6929.40 3375
6930.18 3418
6930.97 3339
6931.75 3395
6932.54 3384
6933.32 3436
6934.11 3482
6934.90 3562
6935.68 3576
6936.47 3642
6937.25 3482
6938.04 3616
6938.83 3739
6939.61 3659
6940.40 3754
6941.19 3875
6941.97 4016
6942.76 4281
6943.54 4428
6944.33 4568
6945.12 4828
6945.90 5114
6946.69 5452
6947.48 5671
6948.26 5795
6949.05 5924
6949.84 6122
6950.62 6043
6951.41 5935
6952.20 6065
6952.99 6029
6953.77 6109
6954.56 5922
6955.35 5506
6956.13 5232
6956.92 5311
6957.71 5159
6958.50 5145
6959.28 5056
6960.07 4949
6960.86 5189
6961.64 5201
6962.43 5168
6963.22 5335
6964.01 5310
6964.80 5387
6965.58 5452
6966.37 5413
6967.16 5583
6967.95 5737
6968.73 5897
6969.52 6008
6970.31 6431
6971.10 6452
6971.89 6803
6972.67 7264
6973.46 7415
6974.25 7734
6975.04 8182
6975.83 8356
6976.62 8205
6977.40 8320
6978.19 8205
6978.98 8237
6979.77 8202
6980.56 8252
6981.35 8248
6982.13 8304
6982.92 8538
6983.71 9290
6984.50 10398
6985.29 12143
6986.08 14191
6986.87 16739
6987.66 20594
6988.45 24095
6989.23 27669
6990.02 30236
6990.81 31794
6991.60 32439
6992.39 32026
6993.18 30638
6993.97 28221
6994.76 24675
6995.55 20946
6996.34 17233
6997.13 13790
6997.92 11507
6998.71 9643
6999.50 8323
7000.29 7541
7001.07 6686
7001.86 6266
7002.65 5950
7003.44 5615
7004.23 5455
7005.02 5443
7005.81 5264
7006.60 5251
7007.39 5002
7008.18 4680
7008.97 4569
7009.76 4446
7010.55 4034
7011.34 3702
7012.14 3541
7012.93 3616
7013.72 3756
7014.51 3672
7015.30 3847
7016.09 3999
7016.88 4340
7017.67 4729
7018.46 4556
7019.25 4680
7020.04 4767
7020.83 4633
7021.62 4527
7022.41 4375
7023.20 4162
7024.00 4094
7024.79 4105
7025.58 4087
7026.37 4240
7027.16 4307
7027.95 4370
7028.74 4512
7029.53 4534
7030.32 4580
7031.12 4426
7031.91 4405
7032.70 4166
7033.49 3990
7034.28 3857
7035.07 3821
7035.87 3824
7036.66 3784
7037.45 3503
7038.24 3686
7039.03 3727
7039.82 3593
7040.62 3656
7041.41 3680
7042.20 3769
7042.99 3810
7043.78 3868
7044.58 4004
7045.37 4025
7046.16 4205
7046.95 4268
7047.75 4281
7048.54 4310
7049.33 4299
7050.12 4279
7050.92 4420
7051.71 4692
7052.50 4820
7053.29 5213
7054.09 5365
7054.88 5482
7055.67 5465
7056.46 5544
7057.26 5059
7058.05 4925
7058.84 4405
7059.64 4118
7060.43 3938
7061.22 3932
7062.02 3782
7062.81 3726
7063.60 3835
7064.39 3647
7065.19 3668
7065.98 3772
7066.77 3625
7067.57 3560
7068.36 3485
7069.16 3460
7069.95 3452
7070.74 3363
7071.54 3280
7072.33 3260
7073.12 3069
7073.92 3038
7074.71 2983
7075.51 2869
7076.30 2861
7077.09 2828
7077.89 2706
7078.68 2602
7079.48 2635
7080.27 2636
7081.06 2664
7081.86 2669
7082.65 2668
7083.45 2532
7084.24 2402
7085.04 2496
7085.83 2498
7086.62 2504
7087.42 2497
7088.21 2488
7089.01 2384
7089.80 2424
7090.60 2293
7091.39 2298
7092.19 2410
7092.98 2435
7093.78 2317
7094.57 2295
7095.37 2259
7096.16 2307
7096.96 2173
7097.75 2178
7098.55 2109
7099.34 2117
7100.14 2223
7100.93 2116
7101.73 2153
7102.52 2106
7103.32 2207
7104.11 2009
7104.91 1930
7105.71 1968
7106.50 1998
7107.30 1958
7108.09 2061
7108.89 2010
7109.68 2059
7110.48 2112
7111.28 1989
7112.07 1961
7112.87 1933
7113.66 1915
7114.46 1892
7115.26 2043
7116.05 1955
7116.85 1797
7117.65 1942
7118.44 1967
7119.24 1931
7120.03 1852
7120.83 1916
7121.63 1983
7122.42 2003
7123.22 2018
7124.02 1921
7124.81 1946
7125.61 1951
7126.41 1952
7127.20 1896
7128.00 1832
7128.80 1848
7129.59 1888
7130.39 1827
7131.19 1873
7131.99 1947
7132.78 1963
7133.58 2050
7134.38 2133
7135.17 1984
7135.97 1991
7136.77 2038
7137.57 2044
7138.36 2008
7139.16 1934
7139.96 1957
7140.76 1846
7141.55 1807
7142.35 1820
7143.15 1777
7143.95 1772
7144.74 1721
7145.54 1780
7146.34 1718
7147.14 1749
7147.94 1722
7148.73 1721
7149.53 1724
7150.33 1783
7151.13 1613
7151.93 1654
7152.72 1670
7153.52 1574
7154.32 1593
7155.12 1489
7155.92 1515
7156.72 1563
7157.51 1622
7158.31 1615
7159.11 1627
7159.91 1733
7160.71 1810
7161.51 1766
7162.31 1778
7163.11 1737
7163.90 1744
7164.70 1601
7165.50 1594
7166.30 1581
7167.10 1607
7167.90 1593
7168.70 1496
7169.50 1480
7170.30 1508
7171.10 1490
7171.90 1486
7172.69 1448
7173.49 1442
7174.29 1506
7175.09 1468
7175.89 1554
7176.69 1528
7177.49 1514
7178.29 1485
7179.09 1439
7179.89 1455
7180.69 1374
7181.49 1407
7182.29 1404
7183.09 1463
7183.89 1444
7184.69 1536
7185.49 1503
7186.29 1508
7187.09 1474
7187.89 1369
7188.69 1351
7189.49 1450
7190.29 1430
7191.09 1463
7191.89 1474
7192.69 1417
7193.49 1363
7194.29 1406
7195.09 1392
7195.89 1394
7196.70 1379
7197.50 1351
7198.30 1330
7199.10 1292
7199.90 1357
7200.70 1294
7201.50 1356
7202.30 1317
7203.10 1306
7203.90 1358
7204.70 1338
7205.51 1310
7206.31 1309
7207.11 1378
7207.91 1351
7208.71 1339
7209.51 1308
7210.31 1175
7211.12 1259
7211.92 1306
7212.72 1304
7213.52 1317
7214.32 1307
7215.12 1306
7215.92 1327
7216.73 1333
7217.53 1267
7218.33 1298
7219.13 1304
7219.93 1341
7220.74 1298
7221.54 1303
7222.34 1313
7223.14 1412
7223.94 1300
7224.75 1344
7225.55 1320
7226.35 1363
7227.15 1320
7227.96 1264
7228.76 1279
7229.56 1415
7230.36 1391
7231.17 1356
7231.97 1322
7232.77 1431
7233.57 1301
7234.38 1310
7235.18 1309
7235.98 1335
7236.79 1348
7237.59 1264
7238.39 1281
7239.19 1321
7240.00 1333
7240.80 1374
7241.60 1294
7242.41 1265
7243.21 1297
7244.01 1412
7244.82 1380
7245.62 1291
7246.42 1323
7247.23 1252
7248.03 1378
7248.83 1279
7249.64 1353
7250.44 1345
7251.25 1377
7252.05 1274
7252.85 1340
7253.66 1388
7254.46 1326
7255.27 1392
7256.07 1300
7256.87 1343
7257.68 1369
7258.48 1315
7259.29 1351
7260.09 1318
7260.89 1354
7261.70 1335
7262.50 1381
7263.31 1375
7264.11 1505
7264.92 1541
7265.72 1511
7266.53 1498
7267.33 1564
7268.13 1545
7268.94 1563
7269.74 1562
7270.55 1545
7271.35 1449
7272.16 1406
7272.96 1495
7273.77 1452
7274.57 1417
7275.38 1452
7276.18 1488
7276.99 1466
7277.79 1451
7278.60 1445
7279.40 1470
7280.21 1500
7281.01 1524
7281.82 1539
7282.63 1547
7283.43 1627
7284.24 1647
7285.04 1845
7285.85 1968
7286.65 2043
7287.46 2252
7288.27 2368
7289.07 2566
7289.88 2721
7290.68 2740
7291.49 2668
7292.29 2522
7293.10 2303
7293.91 2063
7294.71 1893
7295.52 1821
7296.33 1706
7297.13 1621
7297.94 1596
7298.74 1489
7299.55 1559
7300.36 1534
7301.16 1535
7301.97 1682
7302.78 1500
7303.58 1589
7304.39 1565
7305.20 1577
7306.00 1538
7306.81 1453
7307.62 1516
7308.42 1530
7309.23 1559
7310.04 1563
7310.84 1515
7311.65 1527
7312.46 1547
7313.27 1596
7314.07 1543
7314.88 1602
7315.69 1638
7316.50 1667
7317.30 1716
7318.11 1759
7318.92 1750
7319.72 1736
7320.53 1990
7321.34 2125
7322.15 2353
7322.96 2455
7323.76 2492
7324.57 2535
7325.38 2454
7326.19 2415
7326.99 2268
7327.80 2160
7328.61 2066
7329.42 1911
7330.23 1742
7331.03 1774
7331.84 1788
7332.65 1686
7333.46 1623
7334.27 1596
7335.08 1633
7335.88 1667
7336.69 1560
7337.50 1586
7338.31 1710
7339.12 1708
7339.93 1639
7340.74 1643
7341.54 1688
7342.35 1731
7343.16 1673
7343.97 1655
7344.78 1600
7345.59 1505
7346.40 1566
7347.21 1469
7348.02 1548
7348.82 1462
7349.63 1500
7350.44 1528
7351.25 1494
7352.06 1436
7352.87 1455
7353.68 1489
7354.49 1463
7355.30 1448
7356.11 1415
7356.92 1391
7357.73 1436
7358.54 1405
7359.35 1497
7360.16 1389
7360.97 1330
7361.78 1398
7362.59 1415
7363.40 1428
7364.21 1391
7365.02 1321
7365.83 1374
7366.64 1386
7367.45 1391
7368.26 1490
7369.07 1388
7369.88 1314
7370.69 1291
7371.50 1314
7372.31 1318
7373.12 1363
7373.93 1244
7374.74 1230
7375.55 1323
7376.36 1285
7377.17 1227
7377.98 1179
7378.79 1294
7379.60 1352
7380.42 1317
7381.23 1378
7382.04 1394
7382.85 1313
7383.66 1279
7384.47 1375
7385.28 1406
7386.09 1317
7386.90 1446
7387.71 1341
7388.53 1318
7389.34 1366
7390.15 1316
7390.96 1377
7391.77 1315
7392.58 1269
7393.39 1345
7394.21 1270
7395.02 1251
7395.83 1300
7396.64 1332
7397.45 1242
7398.27 1249
7399.08 1230
7399.89 1225
7400.70 1271
7401.51 1227
7402.33 1196
7403.14 1297
7403.95 1172
7404.76 1235
7405.57 1268
7406.39 1304
7407.20 1289
7408.01 1310
7408.82 1261
7409.64 1204
7410.45 1223
7411.26 1224
7412.07 1254
7412.89 1275
7413.70 1276
7414.51 1232
7415.32 1275
7416.14 1207
7416.95 1191
7417.76 1217
7418.58 1138
7419.39 1173
7420.20 1140
7421.02 1168
7421.83 1114
7422.64 1175
7423.45 1171
7424.27 1136
7425.08 1181
7425.89 1058
7426.71 1123
7427.52 1168
7428.33 1217
7429.15 1243
7429.96 1176
7430.78 1343
7431.59 1172
7432.40 1184
7433.22 1372
7434.03 1357
7434.84 1399
7435.66 1346
7436.47 1408
7437.29 1352
7438.10 1430
7438.91 1411
7439.73 1329
7440.54 1304
7441.36 1313
7442.17 1281
7442.99 1318
7443.80 1257
7444.61 1192
7445.43 1335
7446.24 1298
7447.06 1281
7447.87 1283
7448.69 1212
7449.50 1149
7450.32 1186
7451.13 1277
7451.95 1277
7452.76 1198
7453.58 1089
7454.39 1228
7455.21 1234
7456.02 1149
7456.84 1250
7457.65 1255
7458.47 1170
7459.28 1156
7460.10 1127
7460.91 1143
7461.73 1102
7462.54 1186
7463.36 1166
7464.17 1148
7464.99 1153
7465.80 1186
7466.62 1196
7467.44 1153
7468.25 1148
7469.07 1149
7469.88 1178
7470.70 1135
7471.51 1111
7472.33 1196
7473.15 1205
7473.96 1165
7474.78 1166
7475.59 1129
7476.41 1175
7477.23 1191
7478.04 1170
7478.86 1168
7479.67 1111
7480.49 1226
7481.31 1144
7482.12 1225
7482.94 1164
7483.76 1100
7484.57 1212
7485.39 1162
7486.21 1149
7487.02 1149
7487.84 1069
7488.66 1138
7489.47 1127
7490.29 1135
7491.11 1089
7491.92 1088
7492.74 1219
7493.56 1211
7494.38 1215
7495.19 1171
7496.01 1218
7496.83 1198
7497.64 1090
7498.46 1085
7499.28 1159
7500.10 1215
7500.91 1148
7501.73 1078
7502.55 1091
7503.37 1117
7504.18 1021
7505.00 1074
7505.82 1074
7506.64 1152
7507.46 1156
7508.27 1223
7509.09 1132
7509.91 1077
7510.73 1161
7511.55 1149
7512.36 1073
7513.18 1124
7514.00 1110
7514.82 1060
7515.64 1167
7516.45 1165
7517.27 1023
7518.09 1084
7518.91 1119
7519.73 1050
7520.55 993
7521.37 1060
7522.18 1108
7523.00 1157
7523.82 1192
7524.64 1178
7525.46 1074
7526.28 1079
7527.10 1170
7527.92 1066
7528.74 1088
7529.55 1162
7530.37 1149
7531.19 1149
7532.01 1123
7532.83 1151
7533.65 1104
7534.47 1183
7535.29 1198
7536.11 1201
7536.93 1143
7537.75 1073
7538.57 1083
7539.39 1175
7540.21 1141
7541.03 1127
7541.84 1150
7542.66 1146
7543.48 1047
7544.30 1053
7545.12 1064
7545.94 1146
7546.76 1127
7547.58 1084
7548.40 1153
7549.22 1160
7550.04 1148
7550.86 1106
7551.68 1142
7552.51 1173
7553.33 1079
7554.15 1109
7554.97 1052
7555.79 1094
7556.61 1101
7557.43 1132
7558.25 1145
7559.07 1072
7559.89 1145
7560.71 1080
7561.53 1040
7562.35 1141
7563.17 1157
7563.99 1217
7564.81 1236
7565.64 1073
7566.46 1113
7567.28 1102
7568.10 1052
7568.92 1136
7569.74 1109
7570.56 1090
7571.38 1050
7572.21 1150
7573.03 1123
7573.85 1200
7574.67 1134
7575.49 1149
7576.31 1072
7577.13 1063
7577.96 1085
7578.78 1077
7579.60 1092
7580.42 1112
7581.24 1084
7582.07 1117
7582.89 1196
7583.71 1150
7584.53 1099
7585.35 1141
7586.18 1134
7587.00 1169
7587.82 1173
7588.64 1234
7589.46 1240
7590.29 1254
7591.11 1257
7591.93 1200
7592.75 1226
7593.58 1265
7594.40 1270
7595.22 1241
7596.04 1312
7596.87 1342
7597.69 1249
7598.51 1168
7599.34 1258
7600.16 1301
7600.98 1279
7601.80 1266
7602.63 1286
7603.45 1304
7604.27 1394
7605.10 1391
7605.92 1384
7606.74 1417
7607.57 1481
7608.39 1531
7609.21 1518
7610.04 1504
7610.86 1516
7611.68 1479
7612.51 1509
7613.33 1430
7614.15 1449
7614.98 1369
7615.80 1371
7616.62 1403
7617.45 1375
7618.27 1286
7619.10 1438
7619.92 1412
7620.74 1422
7621.57 1457
7622.39 1593
7623.22 1615
7624.04 1604
7624.86 1539
7625.69 1417
7626.51 1421
7627.34 1431
7628.16 1405
7628.99 1377
7629.81 1325
7630.64 1353
7631.46 1340
7632.28 1419
7633.11 1552
7633.93 1612
7634.76 1594
7635.58 1651
7636.41 1632
7637.23 1652
7638.06 1625
7638.88 1539
7639.71 1394
7640.53 1394
7641.36 1421
7642.18 1357
7643.01 1329
7643.83 1339
7644.66 1287
7645.48 1270
7646.31 1233
7647.14 1172
7647.96 1184
7648.79 1235
7649.61 1128
7650.44 1127
7651.26 1176
7652.09 1191
7652.91 1138
7653.74 1112
7654.57 1163
7655.39 1077
7656.22 1055
7657.04 1124
7657.87 1106
7658.70 1153
7659.52 1120
7660.35 1126
7661.17 1172
7662.00 1098
7662.83 1168
7663.65 1056
7664.48 1058
7665.31 1142
7666.13 1079
7666.96 1013
7667.79 1062
7668.61 1048
7669.44 1020
7670.27 1073
7671.09 1067
7671.92 1057
7672.75 1128
7673.57 1113
7674.40 1116
7675.23 1044
7676.05 1146
7676.88 1142
7677.71 1088
7678.53 1200
7679.36 1112
7680.19 1080
7681.02 1033
7681.84 1102
7682.67 1047
7683.50 1040
7684.33 1061
7685.15 1069
7685.98 1168
7686.81 1038
7687.64 973
7688.46 1057
7689.29 1098
7690.12 1037
7690.95 1081
7691.77 1089
7692.60 1019
7693.43 1016
7694.26 1093
7695.09 1115
7695.91 1162
7696.74 1033
7697.57 1121
7698.40 1136
7699.23 1126
7700.06 1066
7700.88 1046
7701.71 1074
7702.54 1121
7703.37 1071
7704.20 1002
7705.03 1063
7705.85 1004
7706.68 1060
7707.51 1059
7708.34 1084
7709.17 1052
7710.00 1053
7710.83 1098
7711.66 1027
7712.48 1123
7713.31 1010
7714.14 1054
7714.97 957
7715.80 1113
7716.63 1146
7717.46 1103
7718.29 961
7719.12 1024
7719.95 1005
7720.78 968
7721.61 986
7722.44 949
7723.27 960
7724.09 939
7724.92 1013
7725.75 1058
7726.58 982
7727.41 983
7728.24 1022
7729.07 1006
7729.90 1024
7730.73 984
7731.56 985
7732.39 1021
7733.22 1012
7734.05 993
7734.88 970
7735.71 1000
7736.54 967
7737.37 954
7738.20 984
7739.03 954
7739.86 989
7740.70 1093
7741.53 951
7742.36 929
7743.19 965
7744.02 1009
7744.85 981
7745.68 1013
7746.51 1000
7747.34 999
7748.17 1086
7749.00 979
7749.83 1070
7750.66 1019
7751.50 1033
7752.33 1059
7753.16 1035
7753.99 1123
7754.82 1077
7755.65 1083
7756.48 1105
7757.31 1045
7758.15 1054
7758.98 1114
7759.81 1020
7760.64 996
7761.47 1073
7762.30 1024
7763.13 965
7763.97 987
7764.80 1043
7765.63 1123
7766.46 1082
7767.29 1061
7768.13 1045
7768.96 1084
7769.79 1072
7770.62 1090
7771.45 1165
7772.29 1149
7773.12 1108
7773.95 1098
7774.78 1104
7775.62 1095
7776.45 1080
7777.28 1100
7778.11 1160
7778.95 1234
7779.78 1034
7780.61 1150
7781.44 1093
7782.28 1013
7783.11 1075
7783.94 1055
7784.77 1054
7785.61 1049
7786.44 1029
7787.27 1021
7788.11 1087
7788.94 1032
7789.77 1138
7790.61 1101
7791.44 1089
7792.27 1134
7793.10 1078
7793.94 1092
7794.77 950
7795.60 1082
7796.44 1183
7797.27 1043
7798.11 1018
7798.94 1043
7799.77 1077
7800.61 1079
7801.44 1104
7802.27 1069
7803.11 1050
7803.94 1081
7804.78 1083
7805.61 1168
7806.44 1151
7807.28 1208
7808.11 1235
7808.95 1212
7809.78 1188
7810.61 1111
7811.45 1186
7812.28 1168
7813.12 1168
7813.95 1179
7814.79 1144
7815.62 1251
7816.45 1313
7817.29 1359
7818.12 1358
7818.96 1415
7819.79 1525
7820.63 1587
7821.46 1593
7822.30 1483
7823.13 1524
7823.97 1644
7824.80 1475
7825.64 1505
7826.47 1376
7827.31 1308
7828.14 1475
7828.98 1405
7829.81 1409
7830.65 1470
7831.48 1605
7832.32 1560
7833.15 1484
7833.99 1430
7834.83 1421
7835.66 1417
7836.50 1403
7837.33 1470
7838.17 1501
7839.00 1476
7839.84 1434
7840.68 1377
7841.51 1371
7842.35 1365
7843.18 1441
7844.02 1421
7844.86 1263
7845.69 1336
7846.53 1306
7847.36 1296
7848.20 1280
7849.04 1279
7849.87 1236
7850.71 1198
7851.55 1227
7852.38 1212
7853.22 1256
7854.05 1244
7854.89 1177
7855.73 1294
7856.56 1299
7857.40 1229
7858.24 1217
7859.08 1267
7859.91 1343
7860.75 1396
7861.59 1308
7862.42 1350
7863.26 1357
7864.10 1320
7864.93 1339
7865.77 1296
7866.61 1239
7867.45 1305
7868.28 1332
7869.12 1341
7869.96 1243
7870.80 1370
7871.63 1399
7872.47 1351
7873.31 1330
7874.15 1341
7874.98 1370
7875.82 1365
7876.66 1342
7877.50 1325
7878.33 1293
7879.17 1307
7880.01 1429
7880.85 1475
7881.69 1599
7882.52 1542
7883.36 1576
7884.20 1683
7885.04 1683
7885.88 1720
7886.71 1754
7887.55 1703
7888.39 1788
7889.23 1746
7890.07 1642
7890.91 1500
7891.75 1555
7892.58 1554
7893.42 1435
7894.26 1410
7895.10 1362
7895.94 1395
7896.78 1490
7897.62 1494
7898.46 1385
7899.29 1262
7900.13 1338
7900.97 1301
7901.81 1321
7902.65 1323
7903.49 1273
7904.33 1185
7905.17 1268
7906.01 1198
7906.85 1188
7907.69 1207
7908.53 1187
7909.37 1122
7910.21 1180
7911.04 1179
7911.88 1098
7912.72 1178
7913.56 1231
7914.40 1237
7915.24 1220
7916.08 1161
7916.92 1218
7917.76 1318
7918.60 1201
7919.44 1220
7920.28 1215
7921.12 1206
7921.96 1317
7922.80 1309
7923.64 1389
7924.48 1313
7925.32 1393
7926.16 1272
7927.01 1346
7927.85 1291
7928.69 1278
7929.53 1199
7930.37 1168
7931.21 1136
7932.05 1130
7932.89 1177
7933.73 1115
7934.57 1120
7935.41 1056
7936.25 1066
7937.09 1098
7937.93 1099
7938.78 1100
7939.62 1141
7940.46 1087
7941.30 1150
7942.14 1143
7942.98 1082
7943.82 1069
7944.66 1045
7945.51 1038
7946.35 987
7947.19 1052
7948.03 1052
7948.87 1092
7949.71 1146
7950.56 1174
7951.40 1149
7952.24 1110
7953.08 1083
7953.92 1203
7954.76 1174
7955.61 1104
7956.45 1152
7957.29 1236
7958.13 1301
7958.97 1247
7959.82 1205
7960.66 1345
7961.50 1272
7962.34 1282
7963.19 1231
7964.03 1286
7964.87 1185
7965.71 1195
7966.56 1131
7967.40 1114
7968.24 1130
7969.08 1175
7969.93 1271
7970.77 1318
7971.61 1434
7972.45 1421
7973.30 1348
7974.14 1361
7974.98 1323
7975.83 1238
7976.67 1229
7977.51 1236
7978.36 1088
7979.20 1078
7980.04 1095
7980.89 1128
7981.73 1069
7982.57 1055
7983.42 1047
7984.26 1004
7985.10 1005
7985.95 1064
7986.79 1148
7987.63 1054
7988.48 1025
7989.32 1149
7990.16 1082
7991.01 1006
7991.85 1014
7992.70 1063
7993.54 967
7994.38 942
7995.23 1010
7996.07 1002
7996.92 999
7997.76 1042
7998.60 1036
7999.45 1028
8000.29 1025
8001.14 967
8001.98 961
8002.83 986
8003.67 924
8004.52 1041
8005.36 959
8006.20 930
8007.05 996
8007.89 854
8008.74 971
8009.58 1048
8010.43 924
8011.27 926
8012.12 949
8012.96 946
8013.81 975
8014.65 933
8015.50 917
8016.34 913
8017.19 973
8018.03 903
8018.88 877
8019.72 887
8020.57 912
8021.42 906
8022.26 988
8023.11 946
8023.95 921
8024.80 938
8025.64 965
8026.49 929
8027.33 965
8028.18 938
8029.03 987
8029.87 872
8030.72 902
8031.56 866
8032.41 892
8033.26 829
8034.10 893
8034.95 866
8035.79 938
8036.64 921
8037.49 913
8038.33 969
8039.18 930
8040.03 950
8040.87 924
8041.72 944
8042.57 959
8043.41 1000
8044.26 999
8045.11 929
8045.95 901
8046.80 936
8047.65 961
8048.49 986
8049.34 989
8050.19 940
8051.03 961
8051.88 911
8052.73 941
8053.58 919
8054.42 955
8055.27 973
8056.12 1027
8056.96 984
8057.81 887
8058.66 921
8059.51 944
8060.35 880
8061.20 832
8062.05 945
8062.90 958
8063.74 926
8064.59 887
8065.44 866
8066.29 875
8067.14 883
8067.98 859
8068.83 880
8069.68 915
8070.53 953
8071.38 828
8072.22 844
8073.07 868
8073.92 867
8074.77 928
8075.62 949
8076.46 889
8077.31 838
8078.16 904
8079.01 904
8079.86 930
8080.71 906
8081.56 889
8082.40 907
8083.25 948
8084.10 922
8084.95 874
8085.80 913
8086.65 866
8087.50 884
8088.35 873
8089.19 937
8090.04 972
8090.89 1001
8091.74 960
8092.59 941
8093.44 930
8094.29 918
8095.14 898
8095.99 894
8096.84 932
8097.69 863
8098.54 887
8099.39 892
8100.24 840
8101.09 845
8101.94 874
8102.79 909
8103.63 924
8104.48 907
8105.33 928
8106.18 910
8107.03 853
8107.88 931
8108.73 852
8109.58 886
8110.43 885
8111.28 892
8112.14 906
8112.99 919
8113.84 837
8114.69 918
8115.54 984
8116.39 989
8117.24 968
8118.09 889
8118.94 955
8119.79 889
8120.64 904
8121.49 899
8122.34 870
8123.19 883
8124.04 925
8124.89 921
8125.74 901
8126.60 971
8127.45 904
8128.30 934
8129.15 903
8130.00 888
8130.85 951
8131.70 918
8132.55 931
8133.40 944
8134.26 975
8135.11 1022
8135.96 988
8136.81 942
8137.66 930
8138.51 1013
8139.37 1009
8140.22 993
8141.07 1054
8141.92 1048
8142.77 1008
8143.62 1001
8144.48 1006
8145.33 1037
8146.18 992
8147.03 1068
8147.88 1049
8148.74 1025
8149.59 1009
8150.44 1028
8151.29 1030
8152.15 1016
8153.00 1118
8153.85 1083
8154.70 1085
8155.56 1079
8156.41 1092
8157.26 1148
8158.11 1219
8158.97 1256
8159.82 1292
8160.67 1321
8161.52 1293
8162.38 1218
8163.23 1172
8164.08 1192
8164.94 1144
8165.79 1057
8166.64 992
8167.49 986
8168.35 952
8169.20 958
8170.05 1013
8170.91 977
8171.76 1003
8172.61 1008
8173.47 984
8174.32 1019
8175.17 964
8176.03 938
8176.88 883
8177.74 938
8178.59 891
8179.44 962
8180.30 989
8181.15 884
8182.00 926
8182.86 865
8183.71 896
8184.57 918
8185.42 885
8186.27 961
8187.13 957
8187.98 957
8188.84 929
8189.69 883
8190.55 899
8191.40 949
8192.25 922
8193.11 952
8193.96 794
8194.82 819
8195.67 852
8196.53 875
8197.38 910
8198.24 886
8199.09 927
8199.95 867
8200.80 893
8201.66 906
8202.51 976
8203.37 886
8204.22 880
8205.08 890
8205.93 920
8206.79 908
8207.64 916
8208.50 869
8209.35 894
8210.21 920
8211.06 904
8211.92 930
8212.77 947
8213.63 824
8214.48 878
8215.34 919
8216.20 999
8217.05 885
8217.91 900
8218.76 900
8219.62 950
8220.48 938
8221.33 949
8222.19 947
8223.04 988
8223.90 886
8224.76 828
8225.61 872
8226.47 893
8227.32 983
8228.18 935
8229.04 916
8229.89 840
8230.75 845
8231.61 886
8232.46 949
8233.32 919
8234.18 888
8235.03 933
8235.89 928
8236.75 892
8237.60 849
8238.46 801
8239.32 810
8240.17 913
8241.03 887
8241.89 819
8242.74 877
8243.60 947
8244.46 909
8245.32 862
8246.17 807
8247.03 852
8247.89 860
8248.74 851
8249.60 884
8250.46 943
8251.32 818
8252.17 804
8253.03 875
8253.89 953
8254.75 830
8255.60 867
8256.46 885
8257.32 908
8258.18 858
8259.04 875
8259.89 876
8260.75 850
8261.61 874
8262.47 920
8263.33 954
8264.18 863
8265.04 895
8265.90 897
8266.76 845
8267.62 896
8268.48 919
8269.33 913
8270.19 931
8271.05 956
8271.91 900
8272.77 937
8273.63 891
8274.49 926
8275.34 923
8276.20 876
8277.06 972
8277.92 905
8278.78 863
8279.64 847
8280.50 782
8281.36 823
8282.22 894
8283.08 859
8283.93 772
8284.79 837
8285.65 849
8286.51 832
8287.37 812
8288.23 810
8289.09 906
8289.95 907
8290.81 916
8291.67 903
8292.53 880
8293.39 891
8294.25 967
8295.11 943
8295.97 975
8296.83 973
8297.69 990
8298.55 1049
8299.41 1037
8300.27 1014
8301.13 1061
8301.99 973
8302.85 953
8303.71 980
8304.57 952
8305.43 1005
8306.29 984
8307.15 946
8308.01 1004
8308.87 943
8309.73 890
8310.59 925
8311.45 824
8312.31 865
8313.17 934
8314.03 931
8314.90 884
8315.76 879
8316.62 983
8317.48 931
8318.34 1007
8319.20 1003
8320.06 909
8320.92 883
8321.78 978
8322.64 962
8323.51 952
8324.37 897
8325.23 853
8326.09 894
8326.95 910
8327.81 855
8328.67 856
8329.54 822
8330.40 842
8331.26 860
8332.12 878
8332.98 864
8333.84 917
8334.71 960
8335.57 952
8336.43 911
8337.29 921
8338.15 928
8339.02 936
8339.88 938
8340.74 939
8341.60 879
8342.46 995
8343.33 902
8344.19 870
8345.05 962
8345.91 1027
8346.78 959
8347.64 991
8348.50 979
8349.36 1035
8350.23 1044
8351.09 1035
8351.95 994
8352.81 896
8353.68 962
8354.54 983
8355.40 952
8356.27 972
8357.13 1008
8357.99 928
8358.86 992
8359.72 969
8360.58 903
8361.44 901
8362.31 880
8363.17 932
8364.03 913
8364.90 948
8365.76 918
8366.63 920
8367.49 953
8368.35 886
8369.22 876
8370.08 920
8370.94 867
8371.81 868
8372.67 976
8373.53 937
8374.40 951
8375.26 1003
8376.13 1011
8376.99 974
8377.85 982
8378.72 983
8379.58 928
8380.45 898
8381.31 962
8382.18 950
8383.04 922
8383.90 941
8384.77 955
8385.63 963
8386.50 967
8387.36 918
8388.23 907
8389.09 911
8389.96 915
8390.82 995
8391.69 975
8392.55 944
8393.42 882
8394.28 1000
8395.15 998
8396.01 984
8396.88 963
8397.74 964
8398.61 922
8399.47 1038
8400.34 939
8401.20 962
8402.07 1051
8402.93 957
8403.80 989
8404.66 973
8405.53 934
8406.39 1057
8407.26 1140
8408.12 1058
8408.99 964
8409.86 982
8410.72 1038
8411.59 1017
8412.45 1036
8413.32 975
8414.19 969
8415.05 1021
8415.92 1046
8416.78 1086
8417.65 1104
8418.52 1126
8419.38 1075
8420.25 1076
8421.11 1096
8421.98 1085
8422.85 1068
8423.71 1114
8424.58 1069
8425.45 1083
8426.31 1135
8427.18 1145
8428.05 1130
8428.91 1089
8429.78 1141
8430.65 1189
8431.51 1225
8432.38 1212
8433.25 1239
8434.11 1215
8434.98 1167
8435.85 1214
8436.72 1232
8437.58 1271
8438.45 1227
8439.32 1252
8440.18 1315
8441.05 1331
8441.92 1282
8442.79 1388
8443.65 1444
8444.52 1387
8445.39 1363
8446.26 1416
8447.12 1481
8447.99 1441
8448.86 1508
8449.73 1506
8450.60 1585
8451.46 1592
8452.33 1553
8453.20 1603
8454.07 1527
8454.94 1508
8455.80 1492
8456.67 1500
8457.54 1466
8458.41 1605
8459.28 1689
8460.14 1750
8461.01 1784
8461.88 1765
8462.75 1776
8463.62 1741
8464.49 1804
8465.36 1774
8466.22 1810
8467.09 1821
8467.96 1735
8468.83 1766
8469.70 1837
8470.57 1940
8471.44 2176
8472.31 2403
8473.17 2685
8474.04 3151
8474.91 3527
8475.78 3864
8476.65 3951
8477.52 3710
8478.39 3550
8479.26 3123
8480.13 2755
8481.00 2317
8481.87 2090
8482.74 1858
8483.61 1665
8484.48 1586
8485.34 1513
8486.21 1429
8487.08 1449
8487.95 1378
8488.82 1368
8489.69 1360
8490.56 1323
8491.43 1307
8492.30 1352
8493.17 1221
8494.04 1222
8494.91 1224
8495.78 1253
8496.65 1183
8497.52 1147
8498.39 1198
8499.26 1211
8500.13 1115
8501.01 1161
8501.88 1221
8502.75 1219
8503.62 1208
8504.49 1240
8505.36 1219
8506.23 1277
8507.10 1339
8507.97 1259
8508.84 1218
8509.71 1229
8510.58 1251
8511.45 1298
8512.32 1304
8513.20 1266
8514.07 1355
8514.94 1368
8515.81 1340
8516.68 1292
8517.55 1311
8518.42 1271
8519.29 1265
8520.17 1244
8521.04 1279
8521.91 1253
8522.78 1240
8523.65 1304
8524.52 1299
8525.39 1249
8526.27 1319
8527.14 1233
8528.01 1211
8528.88 1243
8529.75 1292
8530.63 1324
8531.50 1293
8532.37 1317
8533.24 1331
8534.11 1310
8534.99 1385
8535.86 1464
8536.73 1289
8537.60 1284
8538.47 1380
8539.35 1395
8540.22 1349
8541.09 1338
8541.96 1394
8542.84 1363
8543.71 1433
8544.58 1300
8545.46 1411
8546.33 1388
8547.20 1460
8548.07 1278
8548.95 1359
8549.82 1351
8550.69 1353
8551.57 1496
8552.44 1456
8553.31 1531
8554.18 1605
8555.06 1590
8555.93 1690
8556.80 1693
8557.68 1702
8558.55 1655
8559.42 1667
8560.30 1660
8561.17 1593
8562.04 1543
8562.92 1478
8563.79 1512
8564.67 1400
8565.54 1367
8566.41 1421
8567.29 1227
8568.16 1261
8569.03 1319
8569.91 1215
8570.78 1262
8571.66 1304
8572.53 1220
8573.40 1311
8574.28 1272
8575.15 1232
8576.03 1327
8576.90 1313
8577.78 1285
8578.65 1301
8579.52 1244
8580.40 1229
8581.27 1239
8582.15 1215
8583.02 1258
8583.90 1323
8584.77 1357
8585.65 1268
8586.52 1330
8587.40 1295
8588.27 1307
8589.15 1319
8590.02 1282
8590.90 1282
8591.77 1382
8592.65 1301
8593.52 1241
8594.40 1228
8595.27 1270
8596.15 1273
8597.02 1351
8597.90 1320
8598.77 1295
8599.65 1319
8600.52 1391
8601.40 1473
8602.28 1422
8603.15 1376
8604.03 1389
8604.90 1483
8605.78 1462
8606.65 1433
8607.53 1433
8608.41 1540
8609.28 1463
8610.16 1530
8611.03 1587
8611.91 1501
8612.79 1461
8613.66 1522
8614.54 1539
8615.41 1538
8616.29 1499
8617.17 1525
8618.04 1539
8618.92 1546
8619.80 1620
8620.67 1578
8621.55 1547
8622.43 1639
8623.30 1676
8624.18 1655
8625.06 1593
8625.93 1645
8626.81 1612
8627.69 1665
8628.56 1788
8629.44 1791
8630.32 1783
8631.20 1854
8632.07 1909
8632.95 1935
8633.83 2001
8634.70 2026
8635.58 2083
8636.46 2095
8637.34 2085
8638.21 2095
8639.09 2031
8639.97 2076
8640.85 2145
8641.72 2160
8642.60 2238
8643.48 2174
8644.36 2168
8645.23 2211
8646.11 2272
8646.99 2258
8647.87 2389
8648.75 2486
8649.62 2375
8650.50 2353
8651.38 2533
8652.26 2643
8653.14 2724
8654.01 2652
8654.89 2702
8655.77 2709
8656.65 2635
8657.53 2777
8658.41 2792
8659.29 2709
8660.16 2658
8661.04 2803
8661.92 2899
8662.80 2836
8663.68 2822
8664.56 2843
8665.44 2950
8666.31 2903
8667.19 3009
8668.07 2927
8668.95 2918
8669.83 3041
8670.71 2985
8671.59 2998
8672.47 3120
8673.35 3164
8674.23 3345
8675.11 3710
8675.99 4164
8676.86 4619
8677.74 5053
8678.62 5613
8679.50 6032
8680.38 6424
8681.26 6451
8682.14 6201
8683.02 6048
8683.90 5478
8684.78 5248
8685.66 4757
8686.54 4350
8687.42 4005
8688.30 3806
8689.18 3636
8690.06 3618
8690.94 3662
8691.82 3628
8692.70 3895
8693.58 4615
8694.46 5375
8695.34 6271
8696.22 7205
8697.10 8214
8697.98 8989
8698.86 9096
8699.74 8964
8700.62 8400
8701.51 7309
8702.39 6368
8703.27 5569
8704.15 4711
8705.03 4094
8705.91 3556
8706.79 3083
8707.67 2973
8708.55 2802
8709.43 2619
8710.31 2507
8711.20 2397
8712.08 2294
8712.96 2257
8713.84 2323
8714.72 2275
8715.60 2203
8716.48 2059
8717.36 2076
8718.25 2185
8719.13 2019
8720.01 1965
8720.89 1906
8721.77 1928
8722.65 2042
8723.54 2077
8724.42 2052
8725.30 1978
8726.18 2077
8727.06 2051
8727.95 1867
8728.83 1859
8729.71 1930
8730.59 1928
8731.47 1960
8732.36 1838
8733.24 1809
8734.12 1799
8735.00 1904
8735.89 2008
8736.77 1952
8737.65 1929
8738.53 1838
8739.42 1869
8740.30 1858
8741.18 1856
8742.06 1871
8742.95 1875
8743.83 1862
8744.71 1854
8745.59 1805
8746.48 1806
8747.36 1837
8748.24 1748
8749.13 1764
8750.01 1747
8750.89 1811
8751.78 1805
8752.66 1852
8753.54 1882
8754.43 1899
8755.31 1897
8756.19 1883
8757.08 1901
8757.96 1899
8758.84 1971
8759.73 2043
8760.61 1933
8761.49 2003
8762.38 2063
8763.26 2063
8764.15 1985
8765.03 1986
8765.91 2113
8766.80 2074
8767.68 1987
8768.57 1902
8769.45 1816
8770.33 1836
8771.22 1791
8772.10 1835
8772.99 1879
8773.87 1839
8774.75 1828
8775.64 1962
8776.52 1878
8777.41 1885
8778.29 1741
8779.18 1828
8780.06 1797
8780.95 1787
8781.83 1653
8782.72 1590
8783.60 1595
8784.49 1588
8785.37 1547
8786.26 1544
8787.14 1473
8788.03 1484
8788.91 1558
8789.80 1473
8790.68 1452
8791.57 1380
8792.45 1422
8793.34 1419
8794.22 1421
8795.11 1433
8795.99 1451
8796.88 1335
8797.76 1361
8798.65 1364
8799.53 1371
8800.42 1311
8801.31 1307
8802.19 1309
8803.08 1270
8803.96 1327
8804.85 1379
8805.74 1384
8806.62 1385
8807.51 1333
8808.39 1288
8809.28 1307
8810.17 1325
8811.05 1282
8811.94 1334
8812.82 1313
8813.71 1255
8814.60 1310
8815.48 1302
8816.37 1199
8817.26 1287
8818.14 1260
8819.03 1259
8819.92 1196
8820.80 1207
8821.69 1315
8822.58 1325
8823.46 1248
8824.35 1258
8825.24 1262
8826.12 1289
8827.01 1302
8827.90 1184
8828.78 1179
8829.67 1171
8830.56 1202
8831.45 1218
8832.33 1190
8833.22 1116
8834.11 1089
8835.00 1129
8835.88 1094
8836.77 1107
8837.66 1072
8838.55 1074
8839.43 1086
8840.32 1121
8841.21 1112
8842.10 1152
8842.98 1085
8843.87 1070
8844.76 1070
8845.65 1105
8846.54 1003
8847.42 1015
8848.31 1049
8849.20 1076
8850.09 1108
8850.98 1100
8851.86 1114
8852.75 1046
8853.64 1037
8854.53 1012
8855.42 984
8856.31 995
8857.19 1018
8858.08 993
8858.97 983
8859.86 982
8860.75 1062
8861.64 970
8862.53 956
8863.42 929
8864.30 1043
8865.19 1026
8866.08 1035
8866.97 1057
8867.86 1045
8868.75 1072
8869.64 974
8870.53 1019
8871.42 943
8872.31 955
8873.20 980
8874.08 955
8874.97 981
8875.86 953
8876.75 944
8877.64 911
8878.53 930
8879.42 928
8880.31 847
8881.20 914
8882.09 920
8882.98 963
8883.87 953
8884.76 908
8885.65 989
8886.54 962
8887.43 1014
8888.32 996
8889.21 888
8890.10 960
8890.99 973
8891.88 900
8892.77 861
8893.66 860
8894.55 858
8895.44 884
8896.33 911
8897.22 872
8898.11 825
8899.00 887
8899.90 905
8900.79 869
8901.68 850
8902.57 815
8903.46 905
8904.35 844
8905.24 883
8906.13 835
8907.02 850
8907.91 898
8908.80 907
8909.70 891
8910.59 857
8911.48 911
8912.37 930
8913.26 836
8914.15 844
8915.04 841
8915.93 873
8916.83 891
8917.72 785
8918.61 824
8919.50 840
8920.39 880
8921.28 831
8922.18 809
8923.07 892
8923.96 827
8924.85 819
8925.74 866
8926.64 844
8927.53 852
8928.42 877
8929.31 857
8930.20 801
8931.10 838
8931.99 864
8932.88 836
8933.77 805
8934.67 822
8935.56 814
8936.45 822
8937.34 807
8938.24 796
8939.13 803
8940.02 836
8940.91 876
8941.81 834
8942.70 812
8943.59 765
8944.49 849
8945.38 850
8946.27 847
8947.16 883
8948.06 886
8948.95 856
8949.84 803
8950.74 799
8951.63 867
8952.52 839
8953.42 803
8954.31 834
8955.20 796
8956.10 823
8956.99 867
8957.88 823
8958.78 852
8959.67 820
8960.56 850
8961.46 814
8962.35 865
8963.25 874
8964.14 799
8965.03 829
8965.93 843
8966.82 847
8967.72 857
8968.61 859
8969.50 877
8970.40 855
8971.29 889
8972.19 914
8973.08 874
8973.98 810
8974.87 894
8975.76 822
8976.66 833
8977.55 813
8978.45 884
8979.34 858
8980.24 847
8981.13 922
8982.03 841
8982.92 885
8983.82 828
8984.71 855
8985.61 854
8986.50 852
8987.40 850
8988.29 919
8989.19 946
8990.08 873
8990.98 857
8991.87 812
8992.77 870
8993.66 886
8994.56 778
8995.45 769
8996.35 844
8997.24 849
8998.14 868
8999.04 768
8999.93 857
9000.83 875
9001.72 793
9002.62 727
9003.51 761
9004.41 784
9005.31 823
9006.20 783
9007.10 769
9007.99 848
9008.89 791
9009.79 778
9010.68 821
9011.58 806
9012.48 777
9013.37 859
9014.27 809
9015.16 770
9016.06 677
9016.96 791
9017.85 823
9018.75 744
9019.65 749
9020.54 759
9021.44 737
9022.34 745
9023.23 760
9024.13 743
9025.03 778
9025.93 802
9026.82 777
9027.72 797
9028.62 742
9029.51 757
9030.41 795
9031.31 776
9032.21 818
9033.10 757
9034.00 795
9034.90 807
9035.79 764
9036.69 757
9037.59 740
9038.49 815
9039.38 855
9040.28 795
9041.18 774
9042.08 811
9042.98 767
9043.87 766
9044.77 796
9045.67 784
9046.57 792
9047.47 784
9048.36 822
9049.26 763
9050.16 750
9051.06 844
9051.96 855
9052.85 809
9053.75 812
9054.65 785
9055.55 765
9056.45 831
9057.35 819
9058.25 817
9059.14 818
9060.04 784
9060.94 754
9061.84 840
9062.74 782
9063.64 775
9064.54 821
9065.44 848
9066.33 836
9067.23 806
9068.13 879
9069.03 934
9069.93 879
9070.83 861
9071.73 865
9072.63 848
9073.53 791
9074.43 808
9075.33 818
9076.23 781
9077.13 794
9078.03 788
9078.92 775
9079.82 831
9080.72 767
9081.62 816
9082.52 819
9083.42 835
9084.32 794
9085.22 783
9086.12 825
9087.02 797
9087.92 727
9088.82 775
9089.72 809
9090.62 854
9091.52 776
9092.42 781
9093.32 799
9094.22 809
9095.12 872
9096.03 846
9096.93 853
9097.83 883
9098.73 846
9099.63 829
9100.53 826
9101.43 793
9102.33 802
9103.23 790
9104.13 793
9105.03 769
9105.93 797
9106.83 817
9107.74 758
9108.64 798
9109.54 785
9110.44 820
9111.34 779
9112.24 775
9113.14 826
9114.04 824
9114.94 855
9115.85 795
9116.75 789
9117.65 852
9118.55 796
9119.45 823
9120.35 799
9121.26 781
9122.16 779
9123.06 770
9123.96 762
9124.86 789
9125.77 858
9126.67 800
9127.57 798
9128.47 827
9129.37 746
9130.28 781
9131.18 791
9132.08 769
9132.98 784
9133.88 817
9134.79 770
9135.69 775
9136.59 801
9137.49 832
9138.40 750
9139.30 798
9140.20 843
9141.10 817
9142.01 756
9142.91 780
9143.81 749
9144.72 752
9145.62 799
9146.52 809
9147.42 792
9148.33 763
9149.23 709
9150.13 776
9151.04 807
9151.94 854
9152.84 728
9153.75 767
9154.65 767
9155.55 773
9156.46 817
9157.36 757
9158.26 747
9159.17 787
9160.07 733
9160.97 738
9161.88 731
9162.78 789
9163.69 773
9164.59 779
9165.49 780
9166.40 768
9167.30 756
9168.21 805
9169.11 855
9170.01 761
9170.92 835
9171.82 765
9172.73 776
9173.63 751
9174.53 686
9175.44 707
9176.34 771
9177.25 799
9178.15 756
9179.06 810
9179.96 755
9180.87 738
9181.77 762
9182.68 753
9183.58 707
9184.49 716
9185.39 814
9186.30 789
9187.20 776
9188.11 756
9189.01 768
9189.92 767
9190.82 838
9191.73 763
9192.63 761
9193.54 741
9194.44 834
9195.35 804
9196.25 801
9197.16 763
9198.06 800
9198.97 868
9199.87 855
9200.78 806
9201.69 827
9202.59 778
9203.50 795
9204.40 825
9205.31 820
9206.21 796
9207.12 833
9208.03 803
9208.93 845
9209.84 825
9210.74 811
9211.65 780
9212.56 795
9213.46 816
9214.37 759
9215.28 761
9216.18 730
9217.09 744
9218.00 770
9218.90 777
9219.81 847
9220.72 794
9221.62 829
9222.53 822
9223.44 799
9224.34 781
9225.25 791
9226.16 773
9227.06 780
9227.97 804
9228.88 751
9229.78 809
9230.69 745
9231.60 750
9232.51 740
9233.41 737
9234.32 750
9235.23 791
9236.13 801
9237.04 789
9237.95 772
9238.86 758
9239.76 778
9240.67 784
9241.58 790
9242.49 771
9243.39 689
9244.30 733
9245.21 809
9246.12 800
9247.03 785
9247.93 765
9248.84 756
9249.75 772
9250.66 741
9251.57 769
9252.47 729
9253.38 735
9254.29 759
9255.20 714
9256.11 699
9257.02 781
9257.92 734
9258.83 778
9259.74 762
9260.65 747
9261.56 760
9262.47 721
9263.38 730
9264.28 687
9265.19 712
9266.10 691
9267.01 728
9267.92 747
9268.83 726
9269.74 754
9270.65 775
9271.56 790
9272.47 792
9273.37 754
9274.28 822
9275.19 807
9276.10 853
9277.01 760
9277.92 765
9278.83 786
9279.74 789
9280.65 703
9281.56 720
9282.47 755
9283.38 700
9284.29 692
9285.20 707
9286.11 807
9287.02 756
9287.93 745
9288.84 754
9289.75 742
9290.66 718
9291.57 760
9292.48 774
9293.39 831
9294.30 770
9295.21 840
9296.12 785
9297.03 754
9297.94 852
9298.85 776
9299.76 777
9300.67 738
9301.58 818
9302.49 816
9303.40 860
9304.31 779
9305.23 790
9306.14 791
9307.05 798
9307.96 792
9308.87 815
9309.78 784
9310.69 852
9311.60 812
9312.51 797
9313.42 834
9314.34 891
9315.25 858
9316.16 920
9317.07 813
9317.98 785
9318.89 845
9319.80 810
9320.72 786
9321.63 814
9322.54 855
9323.45 815
9324.36 767
9325.27 816
9326.19 801
9327.10 795
9328.01 759
9328.92 771
9329.83 699
9330.74 760
9331.66 781
9332.57 809
9333.48 771
9334.39 814
9335.31 747
9336.22 784
9337.13 785
9338.04 716
9338.96 748
9339.87 766
9340.78 791
9341.69 825
9342.61 770
9343.52 756
9344.43 785
9345.34 768
9346.26 778
9347.17 833
9348.08 810
9348.99 770
9349.91 779
9350.82 745
9351.73 738
9352.65 775
9353.56 762
9354.47 785
9355.39 779
9356.30 817
9357.21 752
9358.13 799
9359.04 769
9359.95 773
9360.87 758
9361.78 679
9362.69 736
9363.61 694
9364.52 782
9365.43 831
9366.35 798
9367.26 789
9368.18 728
9369.09 784
9370.00 772
9370.92 696
9371.83 708
9372.75 770
9373.66 759
9374.57 743
9375.49 728
9376.40 713
9377.32 729
9378.23 794
9379.15 747
9380.06 731
9380.97 746
9381.89 830
9382.80 774
9383.72 798
9384.63 830
9385.55 775
9386.46 750
9387.38 737
9388.29 765
9389.21 784
9390.12 742
9391.04 782
9391.95 786
9392.87 788
9393.78 846
9394.70 821
9395.61 819
9396.53 821
9397.44 824
9398.36 826
9399.27 844
9400.19 907
9401.10 894
9402.02 850
9402.94 829
9403.85 825
9404.77 848
9405.68 885
9406.60 848
9407.51 835
9408.43 785
9409.35 747
9410.26 812
9411.18 813
9412.09 794
9413.01 850
9413.93 867
9414.84 815
9415.76 814
9416.67 824
9417.59 813
9418.51 775
9419.42 802
9420.34 856
9421.26 826
9422.17 821
9423.09 823
9424.01 833
9424.92 815
9425.84 798
9426.76 855
9427.67 794
9428.59 816
9429.51 877
9430.42 891
9431.34 860
9432.26 881
9433.17 885
9434.09 846
9435.01 798
9435.93 818
9436.84 879
9437.76 930
9438.68 844
9439.59 830
9440.51 829
9441.43 900
9442.35 859
9443.26 830
9444.18 878
9445.10 906
9446.02 864
9446.93 912
9447.85 934
9448.77 910
9449.69 876
9450.61 844
9451.52 949
9452.44 978
9453.36 975
9454.28 867
9455.20 990
9456.11 1031
9457.03 1098
9457.95 1189
9458.87 1134
9459.79 1125
9460.71 1155
9461.62 1146
9462.54 1073
9463.46 1020
9464.38 1061
9465.30 1075
9466.22 989
9467.14 983
9468.05 966
9468.97 959
9469.89 958
9470.81 910
9471.73 882
9472.65 871
9473.57 937
9474.49 956
9475.41 928
9476.32 923
9477.24 877
9478.16 839
9479.08 928
9480.00 898
9480.92 931
9481.84 876
9482.76 929
9483.68 978
9484.60 1020
9485.52 963
9486.44 966
9487.36 905
9488.28 973
9489.20 978
9490.12 964
9491.04 987
9491.96 929
9492.88 967
9493.80 974
9494.72 993
9495.64 941
9496.56 896
9497.48 894
9498.40 924
9499.32 885
9500.24 867
9501.16 913
9502.08 938
9503.00 995
9503.92 966
9504.84 969
9505.76 1033
9506.68 967
9507.60 934
9508.52 910
9509.44 964
9510.36 950
9511.28 950
9512.21 988
9513.13 980
9514.05 969
9514.97 975
9515.89 994
9516.81 1054
9517.73 997
9518.65 972
9519.57 1017
9520.50 1063
9521.42 1082
9522.34 1027
9523.26 1078
9524.18 1071
9525.10 1060
9526.02 1076
9526.95 1143
9527.87 1077
9528.79 1042
9529.71 1018
9530.63 978
9531.55 1128
9532.48 1173
9533.40 1121
9534.32 1158
9535.24 1195
9536.16 1272
9537.09 1287
9538.01 1289
9538.93 1406
9539.85 1411
9540.77 1267
9541.70 1317
9542.62 1342
9543.54 1261
9544.46 1239
9545.39 1192
9546.31 1204
9547.23 1103
9548.15 1125
9549.08 1173
9550.00 1189
9550.92 1093
9551.85 1102
9552.77 1148
9553.69 1233
9554.61 1181
9555.54 1095
9556.46 1117
9557.38 1153
9558.31 1208
9559.23 1241
9560.15 1263
9561.08 1167
9562.00 1173
9562.92 1144
9563.85 1245
9564.77 1251
9565.69 1252
9566.62 1312
9567.54 1351
9568.46 1277
9569.39 1222
9570.31 1262
9571.23 1301
9572.16 1266
9573.08 1247
9574.01 1201
9574.93 1189
9575.85 1256
9576.78 1231
9577.70 1288
9578.63 1178
9579.55 1174
9580.47 1276
9581.40 1211
9582.32 1221
9583.25 1245
9584.17 1299
9585.10 1286
9586.02 1325
9586.94 1336
9587.87 1352
9588.79 1361
9589.72 1343
9590.64 1298
9591.57 1342
9592.49 1278
9593.42 1309
9594.34 1348
9595.27 1409
9596.19 1342
9597.12 1336
9598.04 1403
9598.97 1437
9599.89 1485
9600.82 1359
9601.74 1402
9602.67 1409
9603.59 1491
9604.52 1481
9605.44 1429
9606.37 1516
9607.29 1587
9608.22 1565
9609.15 1602
9610.07 1599
9611.00 1574
9611.92 1586
9612.85 1589
9613.77 1572
9614.70 1599
9615.63 1621
9616.55 1623
9617.48 1620
9618.40 1584
9619.33 1659
9620.26 1654
9621.18 1728
9622.11 1675
9623.03 1654
9623.96 1792
9624.89 1785
9625.81 1769
9626.74 1800
9627.67 1778
9628.59 1826
9629.52 1863
9630.45 1873
9631.37 1858
9632.30 1842
9633.23 1897
9634.15 2011
9635.08 1968
9636.01 1951
9636.93 1932
9637.86 1968
9638.79 1984
9639.71 1958
9640.64 1987
9641.57 2024
9642.50 2044
9643.42 2145
9644.35 2202
9645.28 2219
9646.21 2202
9647.13 2263
9648.06 2284
9648.99 2249
9649.92 2184
9650.84 2302
9651.77 2418
9652.70 2373
9653.63 2438
9654.55 2446
9655.48 2481
9656.41 2471
9657.34 2626
9658.26 2591
9659.19 2567
9660.12 2690
9661.05 2518
9661.98 2698
9662.91 2699
9663.83 2671
9664.76 2777
9665.69 2670
9666.62 2670
9667.55 2646
9668.48 2717
9669.40 2775
9670.33 2861
9671.26 2790
9672.19 2991
9673.12 3009
9674.05 2980
9674.98 3134
9675.90 3299
9676.83 3101
9677.76 3121
9678.69 3192
9679.62 3240
9680.55 3130
9681.48 3181
9682.41 3143
9683.34 3258
9684.27 3400
9685.19 3349
9686.12 3327
9687.05 3518
9687.98 3527
9688.91 3494
9689.84 3528
9690.77 3563
9691.70 3764
9692.63 3648
9693.56 3651
9694.49 3561
9695.42 3623
9696.35 3606
9697.28 3661
9698.21 3914
9699.14 3827
9700.07 4069
9701.00 4371
9701.93 4688
9702.86 4913
9703.79 5398
9704.72 5661
9705.65 5640
9706.58 5745
9707.51 5484
9708.44 5316
9709.37 5053
9710.30 4695
9711.23 4458
9712.16 4177
9713.09 4078
9714.02 3788
9714.95 3800
9715.88 3756
9716.82 3963
9717.75 4114
9718.68 4194
9719.61 4325
9720.54 4364
9721.47 4330
9722.40 4504
9723.33 4372
9724.26 4159
9725.19 3902
9726.13 3854
9727.06 3591
9727.99 3327
9728.92 3174
9729.85 3279
9730.78 3243
9731.71 3049
9732.64 2869
9733.58 3030
9734.51 3100
9735.44 3090
9736.37 3160
9737.30 3158
9738.23 3223
9739.17 3295
9740.10 3222
9741.03 3308
9741.96 3142
9742.89 3014
9743.83 2882
9744.76 2860
9745.69 2749
9746.62 2691
9747.55 2622
9748.49 2587
9749.42 2492
9750.35 2440
9751.28 2431
9752.22 2436
9753.15 2415
9754.08 2388
9755.01 2425
9755.95 2440
9756.88 2291
9757.81 2276
9758.75 2250
9759.68 2210
9760.61 2149
9761.54 2179
9762.48 2125
9763.41 2147
9764.34 2122
9765.28 2305
9766.21 2375
9767.14 2295
9768.08 2293
9769.01 2268
9769.94 2303
9770.88 2291
9771.81 2222
9772.74 2172
9773.68 2223
9774.61 2256
9775.54 2188
9776.48 2150
9777.41 2165
9778.34 2117
9779.28 2274
9780.21 2271
9781.14 2395
9782.08 2433
9783.01 2493
9783.95 2560
9784.88 2578
9785.81 2649
9786.75 2595
9787.68 2605
9788.62 2559
9789.55 2547
9790.49 2548
9791.42 2430
9792.35 2398
9793.29 2196
9794.22 2202
9795.16 2164
9796.09 2169
9797.03 2101
9797.96 2075
9798.90 2087
9799.83 2089
9800.77 2046
9801.70 2029
9802.64 2012
9803.57 2088
9804.51 1984
9805.44 2025
9806.38 2053
9807.31 1951
9808.25 1868
9809.18 1837
9810.12 1860
9811.05 1869
9811.99 1793
9812.92 1763
9813.86 1733
9814.79 1778
9815.73 1716
9816.66 1656
9817.60 1725
9818.54 1696
9819.47 1610
9820.41 1684
9821.34 1682
9822.28 1666
9823.21 1634
9824.15 1531
9825.09 1576
9826.02 1618
9826.96 1616
9827.89 1514
9828.83 1558
9829.77 1577
9830.70 1499
9831.64 1542
9832.57 1506
9833.51 1517
9834.45 1526
9835.38 1500
9836.32 1465
9837.26 1424
9838.19 1449
9839.13 1459
9840.07 1498
9841.00 1425
9841.94 1373
9842.88 1446
9843.81 1492
9844.75 1406
9845.69 1458
9846.62 1478
9847.56 1504
9848.50 1516
9849.44 1529
9850.37 1517
9851.31 1509
9852.25 1473
9853.18 1441
9854.12 1453
9855.06 1416
9856.00 1369
9856.93 1466
9857.87 1413
9858.81 1331
9859.75 1436
9860.68 1491
9861.62 1421
9862.56 1375
9863.50 1439
9864.44 1421
9865.37 1460
9866.31 1460
9867.25 1412
9868.19 1424
9869.13 1442
9870.06 1363
9871.00 1378
9871.94 1360
9872.88 1377
9873.82 1342
9874.75 1294
9875.69 1327
9876.63 1344
9877.57 1358
9878.51 1237
9879.45 1269
9880.39 1259
9881.32 1263
9882.26 1367
9883.20 1286
9884.14 1259
9885.08 1170
9886.02 1273
9886.96 1296
9887.90 1328
9888.83 1260
9889.77 1258
9890.71 1144
9891.65 1238
9892.59 1326
9893.53 1271
9894.47 1241
9895.41 1236
9896.35 1208
9897.29 1214
9898.23 1201
9899.17 1190
9900.11 1156
9901.05 1158
9901.99 1164
9902.92 1142
9903.86 1112
9904.80 1152
9905.74 1276
9906.68 1121
9907.62 1103
9908.56 1115
9909.50 1157
9910.44 1139
9911.38 1199
9912.32 1172
9913.26 1169
9914.20 1264
9915.14 1199
9916.08 1130
9917.02 1192
9917.97 1225
9918.91 1218
9919.85 1175
9920.79 1162
9921.73 1150
9922.67 1126
9923.61 1134
9924.55 1140
9925.49 1158
9926.43 1177
9927.37 1216
9928.31 1268
9929.25 1359
9930.19 1475
9931.13 1581
9932.08 1698
9933.02 1770
9933.96 1787
9934.90 1679
9935.84 1615
9936.78 1505
9937.72 1444
9938.66 1443
9939.61 1426
9940.55 1311
9941.49 1235
9942.43 1222
9943.37 1186
9944.31 1163
9945.26 1163
9946.20 1177
9947.14 1133
9948.08 1129
9949.02 1057
9949.96 1028
9950.91 1095
9951.85 1158
9952.79 1078
9953.73 1122
9954.67 1127
9955.62 1082
9956.56 1085
9957.50 1084
9958.44 1084
9959.39 1129
9960.33 1133
9961.27 1139
9962.21 1105
9963.16 1053
9964.10 1113
9965.04 1049
9965.98 1095
9966.93 1036
9967.87 1001
9968.81 1069
9969.75 1112
9970.70 1024
9971.64 1026
9972.58 1043
9973.53 1064
9974.47 1135
9975.41 1092
9976.36 1070
9977.30 1012
9978.24 981
9979.18 1055
9980.13 1032
9981.07 965
9982.01 1004
9982.96 997
9983.90 967
9984.85 996
9985.79 1015
9986.73 963
9987.68 1028
9988.62 946
9989.56 1070
9990.51 1011
9991.45 1045
9992.40 1017
9993.34 974
9994.28 1077
9995.23 1115
9996.17 1034
9997.12 1006
9998.06 1009
9999.00 1026
9999.95 995
10000.89 1000
10001.84 994
10002.78 1043
10003.73 981
10004.67 1035
10005.61 1061
10006.56 971
10007.50 964
10008.45 1048
10009.39 969
10010.34 984
10011.28 917
10012.23 923
10013.17 1005
10014.12 981
10015.06 965
10016.01 962
10016.95 950
10017.90 959
10018.84 921
10019.79 948
10020.73 1015
10021.68 976
10022.62 1038
10023.57 986
10024.51 1012
10025.46 1034
10026.41 944
10027.35 963
10028.30 932
10029.24 909
10030.19 969
10031.13 969
10032.08 1018
10033.03 960
10033.97 892
10034.92 881
10035.86 896
10036.81 980
10037.76 978
10038.70 922
10039.65 877
10040.59 929
10041.54 910
10042.49 957
10043.43 903
10044.38 836
10045.33 899
10046.27 936
10047.22 824
10048.16 814
10049.11 897
10050.06 960
10051.00 910
10051.95 844
10052.90 883
10053.84 871
10054.79 880
10055.74 830
10056.69 870
10057.63 896
10058.58 882
10059.53 851
10060.47 811
10061.42 867
10062.37 890
10063.32 950
10064.26 908
10065.21 972
10066.16 927
10067.10 933
10068.05 910
10069.00 909
10069.95 923
10070.89 897
10071.84 879
10072.79 852
10073.74 882
10074.69 942
10075.63 912
10076.58 925
10077.53 913
10078.48 849
10079.43 894
10080.37 963
10081.32 889
10082.27 909
10083.22 875
10084.17 885
10085.11 841
10086.06 838
10087.01 896
10087.96 839
10088.91 831
10089.86 879
10090.81 848
10091.75 902
10092.70 901
10093.65 889
10094.60 852
10095.55 849
10096.50 807
10097.45 830
10098.40 847
10099.34 860
10100.29 834
10101.24 807
10102.19 781
10103.14 826
10104.09 827
10105.04 818
10105.99 848
10106.94 885
10107.89 828
10108.84 823
10109.79 811
10110.73 819
10111.68 817
10112.63 845
10113.58 769
10114.53 742
10115.48 820
10116.43 799
10117.38 815
10118.33 793
10119.28 858
10120.23 881
10121.18 825
10122.13 812
10123.08 861
10124.03 847
10124.98 833
10125.93 865
10126.88 919
10127.83 894
10128.78 811
10129.73 810
10130.68 867
10131.64 901
10132.59 834
10133.54 796
10134.49 855
10135.44 819
10136.39 788
10137.34 779
10138.29 825
10139.24 834
10140.19 873
10141.14 899
10142.09 832
10143.04 857
10144.00 854
10144.95 838
10145.90 856
10146.85 861
10147.80 812
10148.75 916
10149.70 884
10150.65 852
10151.61 838
10152.56 859
10153.51 834
10154.46 873
10155.41 795
10156.36 871
10157.31 896
10158.27 863
10159.22 827
10160.17 873
10161.12 937
10162.07 848
10163.03 814
10163.98 923
10164.93 856
10165.88 864
10166.83 819
10167.79 878
10168.74 845
10169.69 849
10170.64 865
10171.60 888
10172.55 899
10173.50 899
10174.45 918
10175.41 884
10176.36 938
10177.31 928
10178.26 941
10179.22 916
10180.17 894
10181.12 873
10182.07 896
10183.03 902
10183.98 932
10184.93 899
10185.89 856
10186.84 958
10187.79 884
10188.75 940
10189.70 970
10190.65 922
10191.60 943
10192.56 902
10193.51 940
10194.47 992
10195.42 974
10196.37 964
10197.33 935
10198.28 903
10199.23 958
10200.19 896
10201.14 939
10202.09 949
10203.05 985
10204.00 968
10204.96 1012
10205.91 998
10206.86 974
10207.82 968
10208.77 1032
10209.73 996
10210.68 988
10211.63 1035
10212.59 1103
10213.54 1191
10214.50 1104
10215.45 1020
10216.41 1047
10217.36 979
10218.32 1044
10219.27 975
10220.22 944
10221.18 928
10222.13 897
10223.09 939
10224.04 913
10225.00 897
10225.95 882
10226.91 944
10227.86 841
10228.82 873
10229.77 912
10230.73 903
10231.68 893
10232.64 810
10233.59 926
10234.55 910
10235.50 994
10236.46 872
10237.42 910
10238.37 892
10239.33 911
10240.28 953
10241.24 926
10242.19 1014
10243.15 1054
10244.10 941
10245.06 936
10246.02 1000
10246.97 892
10247.93 872
10248.88 869
10249.84 847
10250.80 866
10251.75 813
10252.71 817
10253.66 876
10254.62 834
10255.58 827
10256.53 806
10257.49 872
10258.45 832
10259.40 798
10260.36 824
10261.32 833
10262.27 806
10263.23 753
10264.19 755
10265.14 749
10266.10 827
10267.06 785
10268.01 775
10268.97 807
10269.93 819
10270.88 821
10271.84 768
10272.80 748
10273.76 785
10274.71 778
10275.67 763
10276.63 779
10277.58 800
10278.54 788
10279.50 832
10280.46 812
10281.41 778
10282.37 744
10283.33 792
10284.29 790
10285.24 760
10286.20 785
10287.16 748
10288.12 775
10289.08 755
10290.03 729
10290.99 760
10291.95 761
10292.91 788
10293.87 829
10294.82 791
10295.78 834
10296.74 818
10297.70 789
10298.66 744
10299.61 799
10300.57 829
10301.53 802
10302.49 757
10303.45 780
10304.41 748
10305.37 777
10306.32 767
10307.28 819
10308.24 812
10309.20 771
10310.16 738
10311.12 794
10312.08 820
10313.04 799
10314.00 747
10314.95 781
10315.91 724
10316.87 775
10317.83 806
10318.79 777
10319.75 809
10320.71 783
10321.67 796
10322.63 809
10323.59 834
10324.55 788
10325.51 761
10326.47 787
10327.43 783
10328.39 817
10329.35 801
10330.31 815
10331.27 814
10332.23 868
10333.19 835
10334.15 828
10335.11 832
10336.07 841
10337.03 885
10337.99 865
10338.95 829
10339.91 873
10340.87 829
10341.83 796
10342.79 782
10343.75 800
10344.71 801
10345.67 815
10346.63 761
10347.59 784
10348.55 732
10349.51 762
10350.47 742
10351.43 698
10352.39 801
10353.35 771
10354.31 762
10355.28 730
10356.24 776
10357.20 724
10358.16 734
10359.12 752
10360.08 748
10361.04 764
10362.00 747
10362.96 762
10363.93 754
10364.89 738
10365.85 766
10366.81 812
10367.77 745
10368.73 744
10369.69 795
10370.66 826
10371.62 760
10372.58 782
10373.54 766
10374.50 775
10375.47 692
10376.43 659
10377.39 687
10378.35 761
10379.31 720
10380.28 720
10381.24 731
10382.20 668
10383.16 703
10384.12 710
10385.09 722
10386.05 710
10387.01 728
10387.97 704
10388.94 710
10389.90 722
10390.86 696
10391.82 752
10392.79 700
10393.75 710
10394.71 724
10395.68 642
10396.64 721
10397.60 715
10398.56 673
10399.53 665
10400.49 635
10401.45 696
10402.42 694
10403.38 679
10404.34 700
10405.31 733
10406.27 743
10407.23 690
10408.20 693
10409.16 649
10410.12 677
10411.09 710
10412.05 721
10413.01 709
10413.98 686
10414.94 664
10415.90 662
10416.87 680
10417.83 667
10418.80 680
10419.76 676
10420.72 670
10421.69 708
10422.65 638
10423.62 692
10424.58 664
10425.54 682
10426.51 703
10427.47 691
10428.44 711
10429.40 682
10430.37 708
10431.33 751
10432.30 676
10433.26 647
10434.22 641
10435.19 653
10436.15 636
10437.12 632
10438.08 640
10439.05 641
10440.01 627
10440.98 635
10441.94 598
10442.91 630
10443.87 620
10444.84 660
10445.80 613
10446.77 642
10447.73 627
10448.70 634
10449.66 614
10450.63 638
10451.59 655
10452.56 664
10453.53 639
10454.49 588
10455.46 605
10456.42 623
10457.39 634
10458.35 616
10459.32 644
10460.29 608
10461.25 638
10462.22 579
10463.18 641
10464.15 625
10465.12 616
10466.08 628
10467.05 669
10468.01 702
10468.98 686
10469.95 623
10470.91 644
10471.88 645
10472.85 638
10473.81 628
10474.78 651
10475.74 611
10476.71 622
10477.68 645
10478.64 654
10479.61 621
10480.58 593
10481.54 591
10482.51 668
10483.48 699
10484.45 612
10485.41 571
10486.38 575
10487.35 627
10488.31 589
10489.28 617
10490.25 589
10491.22 603
10492.18 615
10493.15 673
10494.12 653
10495.08 602
10496.05 581
10497.02 619
10497.99 565
10498.95 611
10499.92 592
10500.89 643
10501.86 638
10502.83 663
10503.79 589
10504.76 646
10505.73 662
10506.70 644
10507.67 559
10508.63 568
10509.60 618
10510.57 611
10511.54 657
10512.51 674
10513.47 620
10514.44 578
10515.41 570
10516.38 603
10517.35 609
10518.32 641
10519.28 661
10520.25 622
10521.22 622
10522.19 621
10523.16 623
10524.13 610
10525.10 680
10526.07 646
10527.03 576
10528.00 612
10528.97 653
10529.94 645
10530.91 656
10531.88 665
10532.85 628
10533.82 656
10534.79 660
10535.76 672
10536.73 649
10537.70 644
10538.67 683
10539.63 683
10540.60 619
10541.57 598
10542.54 631
10543.51 609
10544.48 635
10545.45 600
10546.42 606
10547.39 626
10548.36 656
10549.33 703
10550.30 697
10551.27 646
10552.24 642
10553.21 650
10554.18 601
10555.15 618
10556.12 658
10557.09 645
10558.06 624
10559.03 623
10560.00 670
10560.97 582
10561.95 626
10562.92 633
10563.89 661
10564.86 696
10565.83 584
10566.80 695
10567.77 678
10568.74 661
10569.71 671
10570.68 711
10571.65 651
10572.62 689
10573.59 688
10574.57 659
10575.54 656
10576.51 662
10577.48 680
10578.45 628
10579.42 648
10580.39 644
10581.36 654
10582.34 603
10583.31 629
10584.28 614
10585.25 655
10586.22 677
10587.19 682
10588.17 659
10589.14 628
10590.11 611
10591.08 667
10592.05 676
10593.02 619
10594.00 634
10594.97 603
10595.94 681
10596.91 637
10597.89 718
10598.86 681
10599.83 656
10600.80 684
10601.77 699
10602.75 674
10603.72 691
10604.69 641
10605.66 628
10606.64 643
10607.61 703
10608.58 642
10609.55 633
10610.53 680
10611.50 677
10612.47 650
10613.45 667
10614.42 625
10615.39 646
10616.36 679
10617.34 652
10618.31 683
10619.28 620
10620.26 681
10621.23 696
10622.20 730
10623.18 767
10624.15 723
10625.12 695
10626.10 699
10627.07 715
10628.04 731
10629.02 771
10629.99 742
10630.97 716
10631.94 698
10632.91 646
10633.89 739
10634.86 759
10635.83 705
10636.81 752
10637.78 729
10638.76 717
10639.73 766
10640.70 798
10641.68 826
10642.65 886
10643.63 848
10644.60 928
10645.58 928
10646.55 898
10647.53 858
10648.50 848
10649.47 895
10650.45 821
10651.42 795
10652.40 756
10653.37 760
10654.35 757
10655.32 721
10656.30 687
10657.27 658
10658.25 653
10659.22 677
10660.20 697
10661.17 661
10662.15 633
10663.12 711
10664.10 715
10665.07 713
10666.05 685
10667.02 653
10668.00 683
10668.97 695
10669.95 643
10670.93 637
10671.90 610
10672.88 621
10673.85 598
10674.83 691
10675.80 693
10676.78 694
10677.76 666
10678.73 692
10679.71 656
10680.68 739
10681.66 658
10682.63 640
10683.61 638
10684.59 704
10685.56 734
10686.54 664
10687.52 683
10688.49 685
10689.47 686
10690.44 657
10691.42 652
10692.40 643
10693.37 754
10694.35 711
10695.33 619
10696.30 656
10697.28 626
10698.26 640
10699.23 645
10700.21 617
10701.19 594
10702.17 634
10703.14 653
10704.12 622
10705.10 627
10706.07 593
10707.05 642
10708.03 781
10709.01 707
10709.98 596
10710.96 623
10711.94 686
10712.91 614
10713.89 649
10714.87 612
10715.85 659
10716.83 665
10717.80 644
10718.78 660
10719.76 634
10720.74 664
10721.71 625
10722.69 683
10723.67 617
10724.65 679
10725.63 698
10726.60 673
10727.58 684
10728.56 678
10729.54 665
10730.52 672
10731.49 649
10732.47 662
10733.45 624
10734.43 654
10735.41 653
10736.39 665
10737.37 702
10738.34 680
10739.32 640
10740.30 610
10741.28 620
10742.26 633
10743.24 631
10744.22 643
10745.20 631
10746.17 659
10747.15 632
10748.13 596
10749.11 636
10750.09 633
10751.07 609
10752.05 647
10753.03 669
10754.01 724
10754.99 693
10755.97 664
10756.95 687
10757.93 640
10758.91 684
10759.88 648
10760.86 715
10761.84 682
10762.82 602
10763.80 637
10764.78 659
10765.76 627
10766.74 676
10767.72 686
10768.70 656
10769.68 679
10770.66 689
10771.64 682
10772.62 624
10773.60 692
10774.58 695
10775.56 662
10776.54 671
10777.52 654
10778.51 655
10779.49 656
10780.47 664
10781.45 700
10782.43 679
10783.41 693
10784.39 708
10785.37 680
10786.35 692
10787.33 676
10788.31 710
10789.29 684
10790.27 657
10791.26 710
10792.24 665
10793.22 734
10794.20 720
10795.18 742
10796.16 700
10797.14 685
10798.12 739
10799.10 699
10800.09 717
10801.07 688
10802.05 712
10803.03 779
10804.01 657
10804.99 714
10805.98 720
10806.96 723
10807.94 648
10808.92 714
10809.90 781
10810.89 737
10811.87 702
10812.85 747
10813.83 766
10814.81 749
10815.80 726
10816.78 729
10817.76 729
10818.74 741
10819.72 765
10820.71 725
10821.69 763
10822.67 769
10823.65 799
10824.64 764
10825.62 805
10826.60 805
10827.58 820
10828.57 805
10829.55 737
10830.53 731
10831.52 713
10832.50 736
10833.48 795
10834.46 838
10835.45 773
10836.43 791
10837.41 781
10838.40 779
10839.38 812
10840.36 796
10841.35 787
10842.33 851
10843.31 844
10844.30 787
10845.28 758
10846.26 804
10847.25 815
10848.23 807
10849.21 798
10850.20 801
10851.18 834
10852.17 812
10853.15 807
10854.13 790
10855.12 895
10856.10 833
10857.09 881
10858.07 886
10859.05 841
10860.04 920
10861.02 846
10862.01 847
10862.99 861
10863.97 857
10864.96 859
10865.94 887
10866.93 855
10867.91 866
10868.90 884
10869.88 966
10870.87 932
10871.85 903
10872.84 902
10873.82 954
10874.81 930
10875.79 902
10876.78 957
10877.76 955
10878.75 991
10879.73 981
10880.72 1011
10881.70 955
10882.69 954
10883.67 1031
10884.66 1011
10885.64 1006
10886.63 1023
10887.61 1050
10888.60 1055
10889.58 1077
10890.57 999
10891.55 1044
10892.54 1126
10893.53 1047
10894.51 1098
10895.50 1074
10896.48 1098
10897.47 1106
10898.45 1128
10899.44 1083
10900.43 1112
10901.41 1136
10902.40 1077
10903.38 1110
10904.37 1096
10905.36 1083
10906.34 1112
10907.33 1188
10908.32 1172
10909.30 1106
10910.29 1180
10911.28 1126
10912.26 1129
10913.25 1258
10914.24 1232
10915.22 1236
10916.21 1262
10917.20 1295
10918.18 1258
10919.17 1258
10920.16 1344
10921.14 1366
10922.13 1323
10923.12 1347
10924.10 1386
10925.09 1455
10926.08 1361
10927.07 1368
10928.05 1351
10929.04 1399
10930.03 1369
10931.01 1358
10932.00 1376
10932.99 1395
10933.98 1398
10934.96 1483
10935.95 1457
10936.94 1393
10937.93 1385
10938.92 1455
10939.90 1488
10940.89 1516
10941.88 1462
10942.87 1537
10943.85 1552
10944.84 1555
10945.83 1591
10946.82 1624
10947.81 1619
10948.79 1723
10949.78 1680
10950.77 1727
10951.76 1713
10952.75 1746
10953.74 1802
10954.72 1830
10955.71 1776
10956.70 1782
10957.69 1873
10958.68 1955
10959.67 2076
10960.66 2195
10961.65 2192
10962.63 2406
10963.62 2423
10964.61 2605
10965.60 2610
10966.59 2667
10967.58 2535
10968.57 2395
10969.56 2535
10970.55 2349
10971.54 2269
10972.52 2123
10973.51 1998
10974.50 1968
10975.49 1903
10976.48 1946
10977.47 1857
10978.46 1892
10979.45 1902
10980.44 1843
10981.43 1799
10982.42 1827
10983.41 1756
10984.40 1785
10985.39 1889
10986.38 1830
10987.37 1865
10988.36 1911
10989.35 1954
10990.34 1936
10991.33 1886
10992.32 1899
10993.31 1955
10994.30 1939
10995.29 2036
10996.28 1995
10997.27 1942
10998.26 2121
10999.25 2271
11000.24 2321
11001.23 2557
11002.22 2839
11003.21 3016
11004.20 3253
11005.20 3568
11006.19 3821
11007.18 3907
11008.17 3783
11009.16 3671
11010.15 3427
11011.14 3048
11012.13 2795
11013.12 2607
11014.11 2320
11015.10 2046
11016.10 2007
11017.09 1931
11018.08 1770
11019.07 1682
11020.06 1644
11021.05 1582
11022.04 1559
11023.04 1495
11024.03 1522
11025.02 1535
11026.01 1413
11027.00 1486
11027.99 1485
11028.99 1337
11029.98 1325
11030.97 1347
11031.96 1422
11032.95 1388
11033.95 1342
11034.94 1367
11035.93 1377
11036.92 1330
11037.91 1321
11038.91 1246
11039.90 1338
11040.89 1356
11041.88 1271
11042.88 1358
11043.87 1264
11044.86 1213
11045.85 1277
11046.85 1329
11047.84 1297
11048.83 1237
11049.82 1262
11050.82 1246
11051.81 1280
11052.80 1178
11053.80 1172
11054.79 1177
11055.78 1218
11056.77 1149
11057.77 1108
11058.76 1108
11059.75 1181
11060.75 1169
11061.74 1192
11062.73 1129
11063.73 1146
11064.72 1098
11065.71 1132
11066.71 1114
11067.70 1147
11068.69 1094
11069.69 1084
11070.68 1102
11071.68 1123
11072.67 1196
11073.66 1155
11074.66 1152
11075.65 1093
11076.65 1084
11077.64 1093
11078.63 1080
11079.63 1136
11080.62 1162
11081.62 1039
11082.61 1117
11083.60 1093
11084.60 1093
11085.59 1157
11086.59 1175
11087.58 1130
11088.58 1155
11089.57 1142
11090.57 1179
11091.56 1127
11092.55 1084
11093.55 1090
11094.54 1087
11095.54 1057
11096.53 1056
11097.53 1127
11098.52 1058
11099.52 1099
11100.51 1014
11101.51 1036
11102.50 1058
11103.50 1041
11104.49 1076
11105.49 1034
11106.48 1016
11107.48 1034
11108.48 1031
11109.47 978
11110.47 991
11111.46 978
11112.46 912
11113.45 945
11114.45 898
11115.44 941
11116.44 961
11117.44 939
11118.43 942
11119.43 916
11120.42 918
11121.42 862
11122.42 896
11123.41 864
11124.41 904
11125.40 916
11126.40 878
11127.40 903
11128.39 863
11129.39 903
11130.38 938
11131.38 920
11132.38 933
11133.37 918
11134.37 933
11135.37 924
11136.36 899
11137.36 892
11138.36 876
11139.35 905
11140.35 924
11141.35 833
11142.34 825
11143.34 805
11144.34 862
11145.34 836
11146.33 794
11147.33 876
11148.33 822
11149.32 865
11150.32 934
11151.32 933
11152.32 849
11153.31 743
11154.31 827
11155.31 809
11156.31 774
11157.30 789
11158.30 778
11159.30 819
11160.30 852
11161.29 826
11162.29 828
11163.29 777
11164.29 806
11165.29 756
11166.28 794
11167.28 776
11168.28 831
11169.28 767
11170.28 769
11171.27 735
11172.27 729
11173.27 707
11174.27 767
11175.27 791
11176.27 776
11177.26 824
11178.26 727
11179.26 792
11180.26 797
11181.26 771
11182.26 772
11183.26 782
11184.26 780
11185.25 735
11186.25 730
11187.25 708
11188.25 747
11189.25 800
11190.25 785
11191.25 719
11192.25 747
11193.25 783
11194.25 730
11195.24 732
11196.24 819
11197.24 734
11198.24 765
11199.24 799
11200.24 774
11201.24 790
11202.24 830
11203.24 802
11204.24 809
11205.24 740
11206.24 720
11207.24 788
11208.24 693
11209.24 738
11210.24 745
11211.24 804
11212.24 781
11213.24 760
11214.24 710
11215.24 718
11216.24 764
11217.24 756
11218.24 709
11219.24 688
11220.24 765
11221.24 728
11222.24 692
11223.24 736
11224.24 729
11225.24 738
11226.24 737
11227.25 659
11228.25 730
11229.25 713
11230.25 656
11231.25 695
11232.25 694
11233.25 671
11234.25 683
11235.25 703
11236.25 717
11237.25 700
11238.26 714
11239.26 714
11240.26 754
11241.26 732
11242.26 680
11243.26 708
11244.26 683
11245.27 688
11246.27 689
11247.27 707
11248.27 659
11249.27 654
11250.27 719
11251.28 668
11252.28 732
11253.28 752
11254.28 729
11255.28 685
11256.29 735
11257.29 759
11258.29 729
11259.29 711
11260.29 699
11261.30 722
11262.30 708
11263.30 717
11264.30 696
11265.31 698
11266.31 683
11267.31 732
11268.31 737
11269.32 774
11270.32 682
11271.32 724
11272.32 752
11273.33 722
11274.33 654
11275.33 635
11276.33 723
11277.34 730
11278.34 710
11279.34 751
11280.35 740
11281.35 742
11282.35 802
11283.36 759
11284.36 785
11285.36 720
11286.37 738
11287.37 771
11288.37 722
11289.38 751
11290.38 716
11291.38 683
11292.39 743
11293.39 744
11294.39 747
11295.40 734
11296.40 730
11297.41 710
11298.41 721
11299.41 684
11300.42 769
11301.42 732
11302.43 796
11303.43 811
11304.43 811
11305.44 729
11306.44 739
11307.45 747
11308.45 712
11309.46 743
11310.46 748
11311.46 801
11312.47 818
11313.47 792
11314.48 897
11315.48 916
11316.49 902
11317.49 915
11318.50 1001
11319.50 1024
11320.51 1028
11321.51 1049
11322.52 1031
11323.52 933
11324.53 950
11325.53 862
11326.54 793
11327.54 791
11328.55 801
11329.55 740
11330.56 777
11331.56 806
11332.57 759
11333.57 744
11334.58 683
11335.58 671
11336.59 665
11337.60 672
11338.60 676
11339.61 649
11340.61 695
11341.62 702
11342.62 668
11343.63 630
11344.64 711
11345.64 678
11346.65 614
11347.65 678
11348.66 688
11349.67 641
11350.67 671
11351.68 724
11352.69 656
11353.69 645
11354.70 619
11355.71 623
11356.71 669
11357.72 642
11358.72 609
11359.73 662
11360.74 673
11361.74 652
11362.75 658
11363.76 691
11364.76 679
11365.77 631
11366.78 634
11367.79 637
11368.79 630
11369.80 685
11370.81 631
11371.81 670
11372.82 599
11373.83 636
11374.84 691
11375.84 601
11376.85 599
11377.86 636
11378.87 654
11379.87 646
11380.88 642
11381.89 647
11382.90 638
11383.90 660
11384.91 672
11385.92 673
11386.93 669
11387.93 670
11388.94 666
11389.95 643
11390.96 583
11391.97 648
11392.97 646
11393.98 695
11394.99 675
11396.00 652
11397.01 654
11398.02 675
11399.02 676
11400.03 679
11401.04 661
11402.05 671
11403.06 639
11404.07 662
11405.08 621
11406.08 699
11407.09 645
11408.10 637
11409.11 624
11410.12 629
11411.13 635
11412.14 640
11413.15 628
11414.15 701
11415.16 641
11416.17 647
11417.18 672
11418.19 693
11419.20 606
11420.21 632
11421.22 661
11422.23 645
11423.24 646
11424.25 654
11425.26 679
11426.27 680
11427.28 656
11428.29 667
11429.30 616
11430.31 607
11431.32 618
11432.32 638
11433.33 669
11434.34 682
11435.35 686
11436.36 711
11437.37 671
11438.38 635
11439.39 692
11440.41 629
11441.42 632
11442.43 601
11443.44 580
11444.45 625
11445.46 618
11446.47 678
11447.48 628
11448.49 649
11449.50 625
11450.51 620
11451.52 661
11452.53 644
11453.54 623
11454.55 684
11455.56 619
11456.57 615
11457.59 632
11458.60 640
11459.61 617
11460.62 598
11461.63 606
11462.64 642
11463.65 616
11464.66 629
11465.67 633
11466.69 627
11467.70 620
11468.71 624
11469.72 617
11470.73 651
11471.74 610
11472.75 660
11473.77 687
11474.78 610
11475.79 635
11476.80 615
11477.81 629
11478.83 604
11479.84 632
11480.85 591
11481.86 614
11482.87 655
11483.89 621
11484.90 652
11485.91 593
11486.92 616
11487.93 583
11488.95 599
11489.96 625
11490.97 613
11491.98 619
11493.00 655
11494.01 681
11495.02 675
11496.03 651
11497.05 616
11498.06 612
11499.07 562
11500.09 551
11501.10 546
11502.11 607
11503.12 609
11504.14 605
11505.15 556
11506.16 590
11507.18 598
11508.19 649
11509.20 613
11510.22 555
11511.23 592
11512.24 586
11513.26 603
11514.27 569
11515.28 563
11516.30 550
11517.31 532
11518.32 599
11519.34 642
11520.35 576
11521.37 604
11522.38 600
11523.39 539
11524.41 567
11525.42 551
11526.44 589
11527.45 540
11528.46 530
11529.48 594
11530.49 589
11531.51 540
11532.52 589
11533.53 567
11534.55 613
11535.56 559
11536.58 540
11537.59 542
11538.61 564
11539.62 608
11540.64 651
11541.65 624
11542.67 572
11543.68 524
11544.69 542
11545.71 552
11546.72 573
11547.74 562
11548.75 512
11549.77 578
11550.78 542
11551.80 531
11552.81 588
11553.83 656
11554.85 611
11555.86 543
11556.88 575
11557.89 594
11558.91 563
11559.92 598
11560.94 615
11561.95 532
11562.97 539
11563.98 576
11565.00 594
11566.02 594
11567.03 594
11568.05 565
11569.06 554
11570.08 561
11571.10 579
11572.11 566
11573.13 558
11574.14 537
11575.16 571
11576.18 557
11577.19 581
11578.21 602
11579.22 596
11580.24 621
11581.26 549
11582.27 572
11583.29 570
11584.31 586
11585.32 609
11586.34 623
11587.36 600
11588.37 564
11589.39 587
11590.41 615
11591.42 639
11592.44 619
11593.46 599
11594.47 567
11595.49 616
11596.51 607
11597.53 640
11598.54 622
11599.56 618
11600.58 617
11601.59 557
11602.61 634
11603.63 597
11604.65 611
11605.66 623
11606.68 587
11607.70 626
11608.72 642
11609.74 649
11610.75 625
11611.77 620
11612.79 616
11613.81 645
11614.82 608
11615.84 593
11616.86 557
11617.88 556
11618.90 555
11619.91 565
11620.93 608
11621.95 631
11622.97 610
11623.99 599
11625.01 600
11626.02 578
11627.04 618
11628.06 561
11629.08 566
11630.10 547
11631.12 547
11632.14 566
11633.15 545
11634.17 582
11635.19 618
11636.21 583
11637.23 550
11638.25 589
11639.27 542
11640.29 561
11641.30 565
11642.32 542
11643.34 589
11644.36 545
11645.38 533
11646.40 579
11647.42 529
11648.44 543
11649.46 580
11650.48 583
11651.50 596
11652.52 581
11653.54 544
11654.56 581
11655.58 566
11656.60 575
11657.62 560
11658.64 567
11659.66 581
11660.68 544
11661.70 582
11662.72 579
11663.74 560
11664.76 576
11665.78 549
11666.80 557
11667.82 521
11668.84 610
11669.86 620
11670.88 577
11671.90 571
11672.92 592
11673.94 594
11674.96 560
11675.98 594
11677.00 612
11678.02 612
11679.04 526
11680.06 585
11681.08 616
11682.10 579
11683.12 544
11684.15 539
11685.17 588
11686.19 545
11687.21 543
11688.23 521
11689.25 564
11690.27 530
11691.29 554
11692.31 550
11693.34 565
11694.36 566
11695.38 602
11696.40 588
11697.42 532
11698.44 544
11699.46 507
11700.49 553
11701.51 601
11702.53 596
11703.55 571
11704.57 581
11705.60 587
11706.62 551
11707.64 574
11708.66 542
11709.68 576
11710.71 627
11711.73 542
11712.75 573
11713.77 579
11714.79 572
11715.82 571
11716.84 571
11717.86 595
11718.88 561
11719.91 578
11720.93 633
11721.95 602
11722.97 581
11724.00 604
11725.02 600
11726.04 598
11727.07 587
11728.09 619
11729.11 641
11730.13 624
11731.16 610
11732.18 566
11733.20 627
11734.23 597
11735.25 574
11736.27 626
11737.30 633
11738.32 622
11739.34 662
11740.37 661
11741.39 666
11742.41 625
11743.44 613
11744.46 658
11745.48 648
11746.51 608
11747.53 619
11748.55 658
11749.58 642
11750.60 691
11751.63 617
11752.65 645
11753.67 596
11754.70 660
11755.72 609
11756.75 643
11757.77 673
11758.79 635
11759.82 618
11760.84 665
11761.87 597
11762.89 591
11763.92 641
11764.94 650
11765.97 639
11766.99 670
11768.01 612
11769.04 627
11770.06 617
11771.09 642
11772.11 648
11773.14 636
11774.16 687
11775.19 672
11776.21 685
11777.24 717
11778.26 628
11779.29 677
11780.31 685
11781.34 653
11782.36 657
11783.39 662
11784.41 634
11785.44 641
11786.46 640
11787.49 632
11788.52 689
11789.54 738
11790.57 675
11791.59 707
11792.62 727
11793.64 714
11794.67 703
11795.70 676
11796.72 746
11797.75 730
11798.77 726
11799.80 706
11800.83 684
11801.85 739
11802.88 735
11803.90 727
11804.93 749
11805.96 728
11806.98 716
11808.01 752
11809.04 761
11810.06 733
11811.09 788
11812.11 723
11813.14 713
11814.17 718
11815.19 706
11816.22 700
11817.25 767
11818.27 743
11819.30 673
11820.33 715
11821.36 702
11822.38 743
11823.41 678
11824.44 709
11825.46 726
11826.49 793
11827.52 736
11828.54 782
11829.57 773
11830.60 775
11831.63 770
11832.65 755
11833.68 730
11834.71 747
11835.74 737
11836.76 789
11837.79 746
11838.82 738
11839.85 777
11840.88 742
11841.90 786
11842.93 832
11843.96 815
11844.99 842
11846.01 781
11847.04 792
11848.07 818
11849.10 909
11850.13 870
11851.16 832
11852.18 827
11853.21 834
11854.24 801
11855.27 844
11856.30 929
11857.33 907
11858.35 882
11859.38 861
11860.41 848
11861.44 932
11862.47 861
11863.50 913
11864.53 950
11865.56 928
11866.58 953
11867.61 981
11868.64 935
11869.67 941
11870.70 982
11871.73 937
11872.76 937
11873.79 1006
11874.82 968
11875.85 955
11876.88 1000
11877.91 1024
11878.93 1029
11879.96 1071
11880.99 1037
11882.02 1054
11883.05 1026
11884.08 1098
11885.11 1111
11886.14 1043
11887.17 1117
11888.20 1129
11889.23 1124
11890.26 1156
11891.29 1119
11892.32 1136
11893.35 1143
11894.38 1221
11895.41 1224
11896.44 1195
11897.47 1283
11898.50 1258
11899.53 1246
11900.56 1249
11901.59 1314
11902.62 1352
11903.65 1321
11904.69 1437
11905.72 1492
11906.75 1597
11907.78 1592
11908.81 1559
11909.84 1531
11910.87 1577
11911.90 1585
11912.93 1645
11913.96 1503
11914.99 1484
11916.02 1421
11917.06 1413
11918.09 1404
11919.12 1423
11920.15 1383
11921.18 1432
11922.21 1397
11923.24 1318
11924.27 1383
11925.31 1433
11926.34 1354
11927.37 1417
11928.40 1386
11929.43 1431
11930.46 1505
11931.50 1622
11932.53 1672
11933.56 1703
11934.59 1844
11935.62 1954
11936.65 2174
11937.69 2210
11938.72 2283
11939.75 2289
11940.78 2296
11941.81 2220
11942.85 2014
11943.88 1850
11944.91 1825
11945.94 1634
11946.98 1579
11948.01 1487
11949.04 1430
11950.07 1365
11951.11 1275
11952.14 1248
11953.17 1188
11954.20 1153
11955.24 1141
11956.27 1185
11957.30 1180
11958.34 1156
11959.37 1156
11960.40 1101
11961.43 1129
11962.47 1116
11963.50 1147
11964.53 1168
11965.57 1155
11966.60 1159
11967.63 1170
11968.67 1092
11969.70 1073
11970.73 1110
11971.77 1092
11972.80 1080
11973.83 1115
11974.87 1082
11975.90 1079
11976.94 1055
11977.97 1061
11979.00 1059
11980.04 1084
11981.07 1034
11982.10 1052
11983.14 1036
11984.17 1142
11985.21 1007
11986.24 1025
11987.27 1044
11988.31 1067
11989.34 1009
11990.38 1046
11991.41 1099
11992.45 1043
11993.48 1030
11994.51 1074
11995.55 1126
11996.58 1022
11997.62 1067
11998.65 1088
11999.69 1056
12000.72 1030
12001.76 1074
12002.79 1083
12003.83 1082
12004.86 1077
12005.90 1065
12006.93 1093
12007.97 1111
12009.00 1125
12010.04 1092
12011.07 1126
12012.11 1080
12013.14 1139
12014.18 1196
12015.21 1184
12016.25 1165
12017.28 1113
12018.32 1227
12019.35 1210
12020.39 1252
12021.43 1224
12022.46 1200
12023.50 1149
12024.53 1175
12025.57 1188
12026.60 1194
12027.64 1201
12028.68 1169
12029.71 1184
12030.75 1210
12031.78 1168
12032.82 1176
12033.86 1154
12034.89 1194
12035.93 1213
12036.97 1217
12038.00 1157
12039.04 1231
12040.07 1229
12041.11 1144
12042.15 1216
12043.18 1159
12044.22 1201
12045.26 1196
12046.29 1170
12047.33 1177
12048.37 1102
12049.40 1123
12050.44 1088
12051.48 1164
12052.52 1218
12053.55 1197
12054.59 1180
12055.63 1172
12056.66 1133
12057.70 1206
12058.74 1210
12059.78 1160
12060.81 1229
12061.85 1225
12062.89 1212
12063.92 1247
12064.96 1332
12066.00 1300
12067.04 1255
12068.07 1207
12069.11 1207
12070.15 1210
12071.19 1197
12072.23 1179
12073.26 1190
12074.30 1225
12075.34 1240
12076.38 1192
12077.42 1294
12078.45 1228
12079.49 1228
12080.53 1244
12081.57 1194
12082.61 1211
12083.64 1298
12084.68 1301
12085.72 1275
12086.76 1290
12087.80 1278
12088.84 1285
12089.88 1340
12090.91 1334
12091.95 1327
12092.99 1273
12094.03 1361
12095.07 1449
12096.11 1344
12097.15 1451
12098.19 1382
12099.22 1425
12100.26 1458
12101.30 1389
12102.34 1462
12103.38 1515
12104.42 1548
12105.46 1632
12106.50 1648
12107.54 1756
12108.58 1845
12109.62 1831
12110.66 1866
12111.70 1882
12112.74 1908
12113.77 1824
12114.81 1698
12115.85 1683
12116.89 1616
12117.93 1409
12118.97 1357
12120.01 1328
12121.05 1222
12122.09 1168
12123.13 1183
12124.17 1101
12125.21 1146
12126.25 1105
12127.29 1025
12128.33 1078
12129.37 1095
12130.41 1010
12131.45 928
12132.50 932
12133.54 970
12134.58 924
12135.62 940
12136.66 956
12137.70 887
12138.74 926
12139.78 972
12140.82 978
12141.86 920
12142.90 911
12143.94 898
12144.98 930
12146.02 910
12147.07 905
12148.11 858
12149.15 895
12150.19 917
12151.23 910
12152.27 906
12153.31 924
12154.35 925
12155.40 936
12156.44 892
12157.48 915
12158.52 920
12159.56 909
12160.60 891
12161.64 896
12162.69 894
12163.73 888
12164.77 857
12165.81 841
12166.85 919
12167.90 882
12168.94 866
12169.98 847
12171.02 845
12172.06 854
12173.11 829
12174.15 813
12175.19 826
12176.23 830
12177.27 848
12178.32 869
12179.36 849
12180.40 860
12181.44 821
12182.49 844
12183.53 854
12184.57 855
12185.61 840
12186.66 893
12187.70 880
12188.74 869
12189.79 854
12190.83 856
12191.87 915
12192.91 907
12193.96 881
12195.00 862
12196.04 931
12197.09 930
12198.13 911
12199.17 885
12200.22 869
12201.26 860
12202.30 852
12203.35 879
12204.39 868
12205.43 822
12206.48 844
12207.52 855
12208.57 808
12209.61 872
12210.65 935
12211.70 867
12212.74 873
12213.78 884
12214.83 832
12215.87 806
12216.92 826
12217.96 848
12219.00 780
12220.05 842
12221.09 888
12222.14 863
12223.18 816
12224.23 877
12225.27 815
12226.31 781
12227.36 876
12228.40 831
12229.45 812
12230.49 853
12231.54 841
12232.58 830
12233.63 826
12234.67 856
12235.72 827
12236.76 834
12237.81 876
12238.85 919
12239.90 856
12240.94 824
12241.99 823
12243.03 841
12244.08 808
12245.12 830
12246.17 806
12247.21 852
12248.26 854
12249.30 788
12250.35 745
12251.39 790
12252.44 810
12253.49 847
12254.53 732
12255.58 787
12256.62 762
12257.67 765
12258.71 733
12259.76 764
12260.81 778
12261.85 781
12262.90 817
12263.94 812
12264.99 833
12266.04 880
12267.08 743
12268.13 742
12269.17 812
12270.22 754
12271.27 733
12272.31 722
12273.36 729
12274.41 706
12275.45 723
12276.50 748
12277.55 730
12278.59 711
12279.64 742
12280.69 720
12281.73 675
12282.78 733
12283.83 713
12284.87 682
12285.92 783
12286.97 786
12288.01 744
12289.06 690
12290.11 725
12291.16 734
12292.20 748
12293.25 676
12294.30 750
12295.35 728
12296.39 695
12297.44 685
12298.49 714
12299.54 666
12300.58 667
12301.63 729
12302.68 692
12303.73 716
12304.77 635
12305.82 656
12306.87 686
12307.92 699
12308.97 682
12310.01 659
12311.06 682
12312.11 678
12313.16 717
12314.21 696
12315.25 669
12316.30 689
12317.35 726
12318.40 734
12319.45 729
12320.50 685
12321.54 671
12322.59 701
12323.64 721
12324.69 692
12325.74 711
12326.79 687
12327.84 714
12328.89 700
12329.93 664
12330.98 676
12332.03 642
12333.08 683
12334.13 709
12335.18 623
12336.23 629
12337.28 696
12338.33 725
12339.38 687
12340.43 682
12341.47 683
12342.52 729
12343.57 654
12344.62 631
12345.67 695
12346.72 679
12347.77 713
12348.82 691
12349.87 662
12350.92 690
12351.97 711
12353.02 680
12354.07 656
12355.12 690
12356.17 670
12357.22 774
12358.27 748
12359.32 649
12360.37 622
12361.42 684
12362.47 705
12363.52 687
12364.57 683
12365.62 630
12366.67 782
12367.72 751
12368.77 715
12369.82 691
12370.87 730
12371.93 698
12372.98 708
12374.03 706
12375.08 679
12376.13 732
12377.18 729
12378.23 737
12379.28 679
12380.33 632
12381.38 639
12382.43 731
12383.49 748
12384.54 714
12385.59 764
12386.64 752
12387.69 729
12388.74 733
12389.79 702
12390.84 745
12391.90 704
12392.95 700
12394.00 721
12395.05 725
12396.10 742
12397.15 764
12398.21 676
12399.26 701
12400.31 691
12401.36 706
12402.41 686
12403.47 687
12404.52 758
12405.57 702
12406.62 758
12407.67 747
12408.73 806
12409.78 769
12410.83 709
12411.88 749
12412.94 742
12413.99 757
12415.04 750
12416.09 773
12417.15 754
12418.20 816
12419.25 787
12420.30 754
12421.36 750
12422.41 744
12423.46 751
12424.52 766
12425.57 797
12426.62 773
12427.67 801
12428.73 750
12429.78 820
12430.83 790
12431.89 780
12432.94 765
12433.99 773
12435.05 779
12436.10 776
12437.15 774
12438.21 783
12439.26 744
12440.31 755
12441.37 807
12442.42 799
12443.47 820
12444.53 823
12445.58 833
12446.64 794
12447.69 820
12448.74 861
12449.80 845
12450.85 831
12451.91 818
12452.96 806
12454.01 831
12455.07 832
12456.12 845
12457.18 774
12458.23 809
12459.29 802
12460.34 845
12461.39 874
12462.45 875
12463.50 871
12464.56 900
12465.61 908
12466.67 913
12467.72 957
12468.78 886
12469.83 944
12470.89 948
12471.94 948
12473.00 928
12474.05 984
12475.11 1101
12476.16 1147
12477.22 1248
12478.27 1257
12479.33 1327
12480.38 1457
12481.44 1520
12482.49 1698
12483.55 1815
12484.60 1796
12485.66 1802
12486.71 1744
12487.77 1666
12488.83 1566
12489.88 1529
12490.94 1524
12491.99 1386
12493.05 1271
12494.10 1172
12495.16 1087
12496.22 1088
12497.27 992
12498.33 1007
12499.38 917
12500.44 985
12501.50 987
12502.55 902
12503.61 863
12504.67 881
12505.72 911
12506.78 924
12507.83 904
12508.89 893
12509.95 885
12511.00 870
12512.06 877
12513.12 838
12514.17 896
12515.23 799
12516.29 835
12517.34 878
12518.40 817
12519.46 849
12520.52 917
12521.57 887
12522.63 914
12523.69 835
12524.74 815
12525.80 803
12526.86 786
12527.92 787
12528.97 744
12530.03 806
12531.09 808
12532.15 776
12533.20 873
12534.26 814
12535.32 796
12536.38 837
12537.43 828
12538.49 835
12539.55 816
12540.61 822
12541.66 848
12542.72 802
12543.78 794
12544.84 863
12545.90 880
12546.95 859
12548.01 830
12549.07 853
12550.13 865
12551.19 885
12552.25 902
12553.30 886
12554.36 972
12555.42 922
12556.48 970
12557.54 964
12558.60 994
12559.65 1025
12560.71 1106
12561.77 1076
12562.83 1059
12563.89 1086
12564.95 1158
12566.01 1060
12567.07 1179
12568.13 1114
12569.18 1079
12570.24 1045
12571.30 1107
12572.36 1056
12573.42 982
12574.48 966
12575.54 948
12576.60 883
12577.66 876
12578.72 916
12579.78 890
12580.84 879
12581.90 884
12582.96 843
12584.02 818
12585.07 839
12586.13 881
12587.19 826
12588.25 795
12589.31 813
12590.37 845
12591.43 825
12592.49 857
12593.55 807
12594.61 817
12595.67 848
12596.73 844
12597.79 821
12598.86 814
12599.92 834
12600.98 787
12602.04 733
12603.10 766
12604.16 732
12605.22 741
12606.28 732
12607.34 813
12608.40 799
12609.46 763
12610.52 767
12611.58 743
12612.64 784
12613.70 735
12614.76 749
12615.83 741
12616.89 744
12617.95 719
12619.01 783
12620.07 782
12621.13 795
12622.19 740
12623.25 801
12624.32 808
12625.38 775
12626.44 821
12627.50 820
12628.56 794
12629.62 787
12630.68 867
12631.75 815
12632.81 813
12633.87 824
12634.93 783
12635.99 761
12637.05 723
12638.12 710
12639.18 715
12640.24 708
12641.30 750
12642.36 736
12643.43 736
12644.49 766
12645.55 742
12646.61 747
12647.68 788
12648.74 699
12649.80 673
12650.86 724
12651.93 759
12652.99 775
12654.05 697
12655.11 693
12656.18 728
12657.24 729
12658.30 704
12659.36 718
12660.43 765
12661.49 757
12662.55 760
12663.62 762
12664.68 733
12665.74 748
12666.81 745
12667.87 699
12668.93 709
12670.00 696
12671.06 736
12672.12 702
12673.19 690
12674.25 683
12675.31 710
12676.38 731
12677.44 732
12678.50 693
12679.57 664
12680.63 680
12681.69 669
12682.76 715
12683.82 722
12684.89 725
12685.95 665
12687.01 709
12688.08 744
12689.14 677
12690.21 727
12691.27 739
12692.33 741
12693.40 728
12694.46 732
12695.53 680
12696.59 684
12697.66 734
12698.72 714
12699.79 754
12700.85 719
12701.91 688
12702.98 748
12704.04 706
12705.11 751
12706.17 744
12707.24 739
12708.30 740
12709.37 698
12710.43 747
12711.50 765
12712.56 778
12713.63 765
12714.69 768
12715.76 741
12716.82 801
12717.89 737
12718.95 681
12720.02 735
12721.09 712
12722.15 731
12723.22 735
12724.28 719
12725.35 737
12726.41 741
12727.48 773
12728.54 743
12729.61 747
12730.68 738
12731.74 690
12732.81 649
12733.87 700
12734.94 752
12736.01 741
12737.07 722
12738.14 689
12739.20 733
12740.27 695
12741.34 749
12742.40 704
12743.47 687
12744.54 733
12745.60 738
12746.67 744
12747.74 714
12748.80 708
12749.87 716
12750.94 716
12752.00 728
12753.07 709
12754.14 707
12755.20 648
12756.27 662
12757.34 696
12758.40 687
12759.47 654
12760.54 621
12761.60 657
12762.67 659
12763.74 641
12764.81 620
12765.87 628
12766.94 605
12768.01 653
12769.08 628
12770.14 618
12771.21 640
12772.28 676
12773.35 665
12774.41 667
12775.48 658
12776.55 678
12777.62 608
12778.68 631
12779.75 587
12780.82 589
12781.89 601
12782.96 602
12784.02 585
12785.09 634
12786.16 636
12787.23 603
12788.30 631
12789.37 597
12790.43 647
12791.50 637
12792.57 647
12793.64 616
12794.71 623
12795.78 605
12796.84 624
12797.91 622
12798.98 640
12800.05 602
12801.12 570
12802.19 611
12803.26 603
12804.33 619
12805.40 628
12806.46 613
12807.53 612
12808.60 590
12809.67 634
12810.74 663
12811.81 628
12812.88 639
12813.95 647
12815.02 643
12816.09 640
12817.16 647
12818.23 622
12819.30 664
12820.37 631
12821.44 684
12822.50 701
12823.57 683
12824.64 726
12825.71 682
12826.78 676
12827.85 621
12828.92 639
12829.99 693
12831.06 627
12832.13 616
12833.20 648
12834.27 660
12835.34 634
12836.41 614
12837.49 639
12838.56 602
12839.63 648
12840.70 632
12841.77 610
12842.84 618
12843.91 629
12844.98 628
12846.05 626
12847.12 621
12848.19 626
12849.26 624
12850.33 636
12851.40 626
12852.47 604
12853.55 609
12854.62 609
12855.69 618
12856.76 585
12857.83 544
12858.90 570
12859.97 606
12861.04 571
12862.11 552
12863.19 565
12864.26 582
12865.33 579
12866.40 564
12867.47 564
12868.54 610
12869.62 559
12870.69 536
12871.76 560
12872.83 568
12873.90 522
12874.97 627
12876.05 628
12877.12 612
12878.19 569
12879.26 547
12880.33 583
12881.41 563
12882.48 593
12883.55 544
12884.62 566
12885.70 564
12886.77 573
12887.84 536
12888.91 581
12889.98 573
12891.06 569
12892.13 557
12893.20 557
12894.28 624
12895.35 576
12896.42 581
12897.49 592
12898.57 576
12899.64 559
12900.71 551
12901.79 532
12902.86 560
12903.93 527
12905.00 564
12906.08 571
12907.15 572
12908.22 582
12909.30 511
12910.37 563
12911.44 515
12912.52 554
12913.59 564
12914.66 541
12915.74 555
12916.81 587
12917.89 574
12918.96 535
12920.03 533
12921.11 513
12922.18 516
12923.25 553
12924.33 568
12925.40 605
12926.48 542
12927.55 581
12928.62 612
12929.70 570
12930.77 564
12931.85 589
12932.92 574
12934.00 582
12935.07 565
12936.14 536
12937.22 584
12938.29 594
12939.37 571
12940.44 550
12941.52 546
12942.59 630
12943.67 568
12944.74 580
12945.82 553
12946.89 598
12947.97 626
12949.04 603
12950.12 556
12951.19 554
12952.27 580
12953.34 564
12954.42 552
12955.49 551
12956.57 612
12957.64 530
12958.72 552
12959.79 556
12960.87 573
12961.94 597
12963.02 570
12964.10 553
12965.17 595
12966.25 572
12967.32 559
12968.40 507
12969.47 547
12970.55 550
12971.63 612
12972.70 595
12973.78 597
12974.85 556
12975.93 516
12977.01 612
12978.08 551
12979.16 541
12980.23 568
12981.31 585
12982.39 553
12983.46 578
12984.54 564
12985.62 552
12986.69 566
12987.77 582
12988.85 526
12989.92 549
12991.00 594
12992.08 619
12993.15 578
12994.23 557
12995.31 552
12996.38 596
12997.46 610
12998.54 569
12999.61 559
13000.69 557
13001.77 605
13002.85 605
13003.92 589
13005.00 589
13006.08 567
13007.16 610
13008.23 584
13009.31 541
13010.39 593
13011.47 581
13012.54 611
13013.62 594
13014.70 616
13015.78 625
13016.85 563
13017.93 602
13019.01 614
13020.09 588
13021.17 603
13022.24 622
13023.32 643
13024.40 614
13025.48 602
13026.56 616
13027.63 682
13028.71 646
13029.79 600
13030.87 599
13031.95 585
13033.03 602
13034.10 587
13035.18 551
13036.26 628
13037.34 633
13038.42 601
13039.50 598
13040.58 603
13041.66 626
13042.73 624
13043.81 624
13044.89 569
13045.97 622
13047.05 623
13048.13 656
13049.21 613
13050.29 649
13051.37 655
13052.45 618
13053.53 582
13054.60 565
13055.68 617
13056.76 611
13057.84 612
13058.92 611
13060.00 589
13061.08 609
13062.16 676
13063.24 677
13064.32 665
13065.40 626
13066.48 630
13067.56 641
13068.64 661
13069.72 654
13070.80 633
13071.88 633
13072.96 596
13074.04 605
13075.12 642
13076.20 617
13077.28 641
13078.36 659
13079.44 664
13080.52 624
13081.60 586
13082.68 635
13083.76 635
13084.84 627
13085.93 643
13087.01 614
13088.09 637
13089.17 656
13090.25 619
13091.33 630
13092.41 651
13093.49 620
13094.57 593
13095.65 584
13096.73 586
13097.82 621
13098.90 635
13099.98 644
13101.06 648
13102.14 640
13103.22 683
13104.30 657
13105.38 652
13106.47 602
13107.55 646
13108.63 620
13109.71 638
13110.79 603
13111.87 635
13112.96 637
13114.04 596
13115.12 619
13116.20 632
13117.28 614
13118.37 616
13119.45 617
13120.53 628
13121.61 623
13122.69 652
13123.78 648
13124.86 604
13125.94 640
13127.02 659
13128.11 633
13129.19 620
13130.27 588
13131.35 601
13132.44 720
13133.52 674
13134.60 603
13135.68 642
13136.77 657
13137.85 626
13138.93 637
13140.01 653
13141.10 585
13142.18 644
13143.26 615
13144.35 628
13145.43 554
13146.51 641
13147.60 621
13148.68 647
13149.76 667
13150.85 639
13151.93 642
13153.01 656
13154.10 640
13155.18 615
13156.26 650
13157.35 642
13158.43 682
13159.51 664
13160.60 627
13161.68 691
13162.77 664
13163.85 651
13164.93 651
13166.02 656
13167.10 639
13168.19 672
13169.27 646
13170.35 641
13171.44 666
13172.52 688
13173.61 715
13174.69 666
13175.78 680
13176.86 729
13177.94 695
13179.03 693
13180.11 669
13181.20 642
13182.28 660
13183.37 680
13184.45 658
13185.54 673
13186.62 651
13187.71 726
13188.79 699
13189.88 710
13190.96 714
13192.05 708
13193.13 686
13194.22 743
13195.30 665
13196.39 698
13197.47 702
13198.56 732
13199.64 699
13200.73 687
13201.81 694
13202.90 735
13203.98 756
13205.07 734
13206.16 759
13207.24 709
13208.33 723
13209.41 712
13210.50 724
13211.58 754
13212.67 751
13213.76 761
13214.84 753
13215.93 736
13217.01 734
13218.10 713
13219.19 758
13220.27 708
13221.36 745
13222.45 762
13223.53 714
13224.62 736
13225.70 741
13226.79 724
13227.88 778
13228.96 763
13230.05 738
13231.14 748
13232.22 760
13233.31 752
13234.40 750
13235.48 761
13236.57 704
13237.66 723
13238.74 761
13239.83 757
13240.92 790
13242.01 765
13243.09 765
13244.18 710
13245.27 749
13246.35 781
13247.44 777
13248.53 798
13249.62 802
13250.70 775
13251.79 755
13252.88 762
13253.97 763
13255.05 778
13256.14 787
13257.23 788
13258.32 841
13259.41 846
13260.49 843
13261.58 836
13262.67 793
13263.76 758
13264.85 844
13265.93 916
13267.02 851
13268.11 841
13269.20 875
13270.29 894
13271.37 902
13272.46 851
13273.55 903
13274.64 867
13275.73 858
13276.82 854
13277.91 861
13278.99 931
13280.08 949
13281.17 929
13282.26 897
13283.35 935
13284.44 956
13285.53 939
13286.62 992
13287.70 950
13288.79 923
13289.88 922
13290.97 942
13292.06 1006
13293.15 1013
13294.24 969
13295.33 1025
13296.42 1036
13297.51 978
13298.60 1004
13299.69 980
13300.78 1059
13301.87 1080
13302.95 1036
13304.04 1076
13305.13 1066
13306.22 1034
13307.31 1049
13308.40 1042
13309.49 1073
13310.58 1081
13311.67 1093
13312.76 1097
13313.85 1111
13314.94 1134
13316.03 1188
13317.12 1140
13318.21 1190
13319.30 1196
13320.39 1184
13321.48 1178
13322.58 1242
13323.67 1224
13324.76 1190
13325.85 1205
13326.94 1086
13328.03 1112
13329.12 1096
13330.21 1084
13331.30 1075
13332.39 1114
13333.48 1126
13334.57 1128
13335.66 1182
13336.75 1135
13337.85 1169
13338.94 1115
13340.03 1124
13341.12 1171
13342.21 1179
13343.30 1209
13344.39 1199
13345.48 1199
13346.58 1191
13347.67 1148
13348.76 1147
13349.85 1199
13350.94 1167
13352.03 1164
13353.12 1166
13354.22 1168
13355.31 1232
13356.40 1221
13357.49 1248
13358.58 1192
13359.68 1201
13360.77 1220
13361.86 1234
13362.95 1226
13364.04 1286
13365.14 1233
13366.23 1265
13367.32 1292
13368.41 1288
13369.51 1358
13370.60 1402
13371.69 1446
13372.78 1391
13373.87 1481
13374.97 1451
13376.06 1562
13377.15 1514
13378.25 1510
13379.34 1475
13380.43 1385
13381.52 1438
13382.62 1384
13383.71 1306
13384.80 1263
13385.90 1234
13386.99 1280
13388.08 1267
13389.17 1260
13390.27 1268
13391.36 1179
13392.45 1144
13393.55 1146
13394.64 1173
13395.73 1116
13396.83 1114
13397.92 1095
13399.02 1077
13400.11 1084
13401.20 1076
13402.30 1069
13403.39 1117
13404.48 1050
13405.58 1078
13406.67 1118
13407.77 1098
13408.86 1099
13409.95 1053
13411.05 995
13412.14 1059
13413.24 1069
13414.33 1074
13415.42 1083
13416.52 1015
13417.61 1114
13418.71 1138
13419.80 1104
13420.90 1118
13421.99 1109
13423.08 1108
13424.18 1046
13425.27 1048
13426.37 1044
13427.46 1083
13428.56 1102
13429.65 1082
13430.75 1053
13431.84 1070
13432.94 1069
13434.03 1137
13435.13 1100
13436.22 1089
13437.32 1125
13438.41 1150
13439.51 1114
13440.60 1092
13441.70 1128
13442.79 1107
13443.89 1156
13444.98 1162
13446.08 1083
13447.18 1074
13448.27 1120
13449.37 1175
13450.46 1191
13451.56 1146
13452.65 1166
13453.75 1251
13454.85 1241
13455.94 1279
13457.04 1324
13458.13 1244
13459.23 1160
13460.33 1204
13461.42 1216
13462.52 1228
13463.61 1248
13464.71 1268
13465.81 1260
13466.90 1262
13468.00 1269
13469.10 1282
13470.19 1391
13471.29 1377
13472.38 1416
13473.48 1362
13474.58 1330
13475.67 1268
13476.77 1389
13477.87 1333
13478.96 1352
13480.06 1372
13481.16 1406
13482.26 1376
13483.35 1414
13484.45 1334
13485.55 1367
13486.64 1397
13487.74 1394
13488.84 1371
13489.94 1414
13491.03 1335
13492.13 1434
13493.23 1344
13494.32 1396
13495.42 1433
13496.52 1425
13497.62 1437
13498.72 1452
13499.81 1432
13500.91 1493
13502.01 1512
13503.11 1647
13504.20 1642
13505.30 1538
13506.40 1658
13507.50 1713
13508.60 1742
13509.69 1796
13510.79 1827
13511.89 1805
13512.99 1655
13514.09 1705
13515.18 1744
13516.28 1693
13517.38 1565
13518.48 1572
13519.58 1627
13520.68 1478
13521.78 1358
13522.87 1372
13523.97 1286
13525.07 1296
13526.17 1270
13527.27 1182
13528.37 1287
13529.47 1224
13530.57 1196
13531.66 1106
13532.76 1115
13533.86 1129
13534.96 1122
13536.06 1086
13537.16 1095
13538.26 1129
13539.36 1137
13540.46 1216
13541.56 1100
13542.66 1106
13543.76 1111
13544.86 1091
13545.96 1086
13547.05 1100
13548.15 1059
13549.25 1037
13550.35 1066
13551.45 1023
13552.55 1018
13553.65 1017
13554.75 1061
13555.85 1004
13556.95 995
13558.05 954
13559.15 970
13560.25 988
13561.35 948
13562.45 929
13563.55 947
13564.65 984
13565.75 1015
13566.85 972
13567.96 949
13569.06 1010
13570.16 1002
13571.26 962
13572.36 982
13573.46 1006
13574.56 980
13575.66 979
13576.76 990
13577.86 979
13578.96 967
13580.06 972
13581.16 918
13582.27 1001
13583.37 961
13584.47 941
13585.57 912
13586.67 1014
13587.77 961
13588.87 926
13589.97 970
13591.08 980
13592.18 1016
13593.28 963
13594.38 905
13595.48 988
13596.58 994
13597.68 947
13598.79 973
13599.89 967
13600.99 962
13602.09 919
13603.19 950
13604.30 953
13605.40 937
13606.50 918
13607.60 909
13608.70 927
13609.81 921
13610.91 947
13612.01 978
13613.11 888
13614.21 949
13615.32 966
13616.42 996
13617.52 993
13618.62 900
13619.73 973
13620.83 929
13621.93 918
13623.03 912
13624.14 873
13625.24 882
13626.34 914
13627.45 963
13628.55 899
13629.65 930
13630.75 955
13631.86 920
13632.96 939
13634.06 992
13635.17 949
13636.27 955
13637.37 909
13638.48 894
13639.58 952
13640.68 894
13641.79 956
13642.89 897
13643.99 868
13645.10 884
13646.20 909
13647.30 898
13648.41 877
13649.51 876
13650.62 893
13651.72 857
13652.82 902
13653.93 842
13655.03 885
13656.14 855
13657.24 859
13658.34 852
13659.45 902
13660.55 835
13661.66 885
13662.76 871
13663.87 882
13664.97 858
13666.07 898
13667.18 917
13668.28 866
13669.39 833
13670.49 855
13671.60 900
13672.70 846
13673.81 837
13674.91 910
13676.02 827
13677.12 909
13678.23 894
13679.33 819
13680.44 873
13681.54 861
13682.65 832
13683.75 878
13684.86 842
13685.96 850
13687.07 896
13688.17 879
13689.28 881
13690.38 913
13691.49 858
13692.59 913
13693.70 939
13694.80 945
13695.91 861
13697.02 900
13698.12 888
13699.23 943
13700.33 940
13701.44 912
13702.55 885
13703.65 936
13704.76 933
13705.86 934
13706.97 899
13708.08 912
13709.18 898
13710.29 890
13711.39 921
13712.50 933
13713.61 920
13714.71 894
13715.82 933
13716.93 974
13718.03 963
13719.14 962
13720.25 1005
13721.35 1007
13722.46 949
13723.57 966
13724.67 1049
13725.78 997
13726.89 1063
13727.99 1062
13729.10 1025
13730.21 1011
13731.31 1125
13732.42 1109
13733.53 1027
13734.64 1031
13735.74 1064
13736.85 1081
13737.96 1101
13739.07 1111
13740.17 1147
13741.28 1142
13742.39 1147
13743.50 1194
13744.60 1196
13745.71 1169
13746.82 1177
13747.93 1132
13749.03 1200
13750.14 1120
13751.25 1103
13752.36 1157
13753.47 1150
13754.57 1156
13755.68 1183
13756.79 1243
13757.90 1287
13759.01 1241
13760.11 1254
13761.22 1261
13762.33 1253
13763.44 1320
13764.55 1317
13765.66 1382
13766.76 1436
13767.87 1496
13768.98 1513
13770.09 1509
13771.20 1537
13772.31 1602
13773.42 1670
13774.53 1671
13775.63 1718
13776.74 1754
13777.85 1853
13778.96 2027
13780.07 1988
13781.18 2073
13782.29 2110
13783.40 2174
13784.51 2124
13785.62 2009
13786.73 2002
13787.83 1928
13788.94 1882
13790.05 1724
13791.16 1632
13792.27 1593
13793.38 1470
13794.49 1423
13795.60 1390
13796.71 1320
13797.82 1264
13798.93 1240
13800.04 1261
13801.15 1159
13802.26 1124
13803.37 1141
13804.48 1145
13805.59 1130
13806.70 1132
13807.81 1111
13808.92 1167
13810.03 1136
13811.14 1110
13812.25 1124
13813.36 1075
13814.47 1078
13815.58 1086
13816.69 1018
13817.80 1030
13818.91 1094
13820.03 988
13821.14 984
13822.25 982
13823.36 953
13824.47 949
13825.58 933
13826.69 963
13827.80 952
13828.91 976
13830.02 987
13831.13 949
13832.25 971
13833.36 912
13834.47 901
13835.58 939
13836.69 922
13837.80 952
13838.91 926
13840.02 964
13841.14 1029
13842.25 963
13843.36 934
13844.47 918
13845.58 914
13846.69 957
13847.81 901
13848.92 968
13850.03 960
13851.14 966
13852.25 931
13853.37 937
13854.48 942
13855.59 1018
13856.70 929
13857.81 933
13858.93 928
13860.04 926
13861.15 964
13862.26 936
13863.38 918
13864.49 920
13865.60 943
13866.71 957
13867.83 949
13868.94 964
13870.05 980
13871.16 940
13872.28 987
13873.39 1014
13874.50 1001
13875.61 993
13876.73 972
13877.84 924
13878.95 910
13880.07 926
13881.18 946
13882.29 950
13883.41 975
13884.52 1005
13885.63 998
13886.75 972
13887.86 938
13888.97 895
13890.09 900
13891.20 976
13892.31 992
13893.43 964
13894.54 1057
13895.65 1015
13896.77 1012
13897.88 1008
13899.00 967
13900.11 940
13901.22 954
13902.34 1033
13903.45 1032
13904.57 978
13905.68 953
13906.79 1063
13907.91 1034
13909.02 971
13910.14 992
13911.25 1055
13912.37 987
13913.48 947
13914.59 943
13915.71 949
13916.82 902
13917.94 918
13919.05 932
13920.17 876
13921.28 837
13922.40 830
13923.51 881
13924.63 870
13925.74 916
13926.86 857
13927.97 893
13929.09 878
13930.20 896
13931.32 852
13932.43 889
13933.55 903
13934.66 826
13935.78 860
13936.89 891
13938.01 900
13939.12 869
13940.24 793
13941.35 832
13942.47 885
13943.59 901
13944.70 885
13945.82 827
13946.93 849
13948.05 879
13949.16 864
13950.28 833
13951.40 875
13952.51 858
13953.63 858
13954.74 830
13955.86 821
13956.98 855
13958.09 851
13959.21 809
13960.33 799
13961.44 805
13962.56 805
13963.67 806
13964.79 831
13965.91 793
13967.02 807
13968.14 792
13969.26 839
13970.37 873
13971.49 814
13972.61 871
13973.72 893
13974.84 857
13975.96 818
13977.08 826
13978.19 788
13979.31 775
13980.43 844
13981.54 791
13982.66 795
13983.78 836
13984.90 803
13986.01 798
13987.13 792
13988.25 787
13989.37 816
13990.48 811
13991.60 812
13992.72 777
13993.84 777
13994.95 772
13996.07 769
13997.19 859
13998.31 777
13999.42 782
14000.54 776
14001.66 814
14002.78 811
14003.90 777
14005.01 778
14006.13 809
14007.25 804
14008.37 777
14009.49 773
14010.61 786
14011.72 816
14012.84 736
14013.96 793
14015.08 790
14016.20 798
14017.32 809
14018.43 838
14019.55 868
14020.67 765
14021.79 793
14022.91 835
14024.03 832
14025.15 825
14026.27 805
14027.39 845
14028.50 807
14029.62 762
14030.74 804
14031.86 799
14032.98 822
14034.10 820
14035.22 817
14036.34 795
14037.46 811
14038.58 794
14039.70 797
14040.82 823
14041.94 808
14043.06 834
14044.18 812
14045.30 850
14046.41 848
14047.53 859
14048.65 834
14049.77 786
14050.89 821
14052.01 826
14053.13 860
14054.25 856
14055.37 904
14056.49 899
14057.61 925
14058.74 877
14059.86 863
14060.98 917
14062.10 914
14063.22 902
14064.34 847
14065.46 901
14066.58 923
14067.70 912
14068.82 979
14069.94 967
14071.06 979
14072.18 943
14073.30 949
14074.42 997
14075.54 1009
14076.66 971
14077.79 993
14078.91 968
14080.03 941
14081.15 1017
14082.27 999
14083.39 1064
14084.51 1025
14085.63 1022
14086.76 1062
14087.88 1035
14089.00 1133
14090.12 1107
14091.24 1112
14092.36 1164
14093.48 1177
14094.61 1157
14095.73 1181
14096.85 1182
14097.97 1235
14099.09 1261
14100.22 1287
14101.34 1349
14102.46 1371
14103.58 1355
14104.70 1345
14105.83 1291
14106.95 1444
14108.07 1401
14109.19 1407
14110.31 1339
14111.44 1309
14112.56 1370
14113.68 1311
14114.80 1258
14115.93 1149
14117.05 1144
14118.17 1095
14119.29 1039
14120.42 1029
14121.54 1010
14122.66 960
14123.79 992
14124.91 961
14126.03 999
14127.15 947
14128.28 965
14129.40 958
14130.52 902
14131.65 920
14132.77 918
14133.89 891
14135.02 893
14136.14 907
14137.26 821
14138.39 791
14139.51 795
14140.63 875
14141.76 860
14142.88 855
14144.00 829
14145.13 932
14146.25 868
14147.38 846
14148.50 790
14149.62 781
14150.75 867
14151.87 832
14152.99 855
14154.12 840
14155.24 838
14156.37 834
14157.49 795
14158.62 728
14159.74 781
14160.86 846
14161.99 784
14163.11 742
14164.24 776
14165.36 773
14166.49 754
14167.61 809
14168.74 796
14169.86 788
14170.99 800
14172.11 786
14173.23 810
14174.36 774
14175.48 756
14176.61 777
14177.73 776
14178.86 785
14179.98 779
14181.11 692
14182.23 737
14183.36 789
14184.49 778
14185.61 777
14186.74 777
14187.86 773
14188.99 781
14190.11 711
14191.24 754
14192.36 777
14193.49 802
14194.61 749
14195.74 771
14196.87 809
14197.99 780
14199.12 812
14200.24 775
14201.37 781
14202.50 768
14203.62 763
14204.75 732
14205.87 765
14207.00 720
14208.13 730
14209.25 734
14210.38 812
14211.50 732
14212.63 729
14213.76 686
14214.88 704
14216.01 701
14217.14 722
14218.26 772
14219.39 783
14220.52 705
14221.64 654
14222.77 693
14223.90 683
14225.02 716
14226.15 712
14227.28 692
14228.41 619
14229.53 688
14230.66 682
14231.79 693
14232.91 666
14234.04 691
14235.17 679
14236.30 702
14237.42 713
14238.55 706
14239.68 695
14240.81 631
14241.93 683
14243.06 643
14244.19 657
14245.32 664
14246.44 646
14247.57 657
14248.70 715
14249.83 714
14250.95 728
14252.08 702
14253.21 650
14254.34 634
14255.47 637
14256.59 683
14257.72 608
14258.85 620
14259.98 594
14261.11 651
14262.24 612
14263.36 663
14264.49 628
14265.62 630
14266.75 632
14267.88 625
14269.01 683
14270.14 656
14271.26 655
14272.39 629
14273.52 613
14274.65 612
14275.78 640
14276.91 608
14278.04 638
14279.17 635
14280.30 598
14281.42 685
14282.55 672
14283.68 661
14284.81 601
14285.94 607
14287.07 641
14288.20 569
14289.33 659
14290.46 608
14291.59 623
14292.72 606
14293.85 604
14294.98 589
14296.11 551
14297.24 617
14298.37 591
14299.50 590
14300.63 596
14301.76 543
14302.89 616
14304.02 606
14305.15 618
14306.28 639
14307.41 615
14308.54 603
14309.67 575
14310.80 576
14311.93 595
14313.06 561
14314.19 638
14315.32 584
14316.45 551
14317.58 567
14318.71 604
14319.84 580
14320.97 570
14322.10 530
14323.23 552
14324.36 553
14325.49 599
14326.63 538
14327.76 513
14328.89 538
14330.02 546
14331.15 534
14332.28 535
14333.41 573
14334.54 587
14335.67 573
14336.81 559
14337.94 560
14339.07 569
14340.20 554
14341.33 520
14342.46 530
14343.59 530
14344.73 545
14345.86 508
14346.99 540
14348.12 587
14349.25 531
14350.38 532
14351.52 510
14352.65 526
14353.78 494
14354.91 504
14356.04 498
14357.18 500
14358.31 474
14359.44 543
14360.57 521
14361.71 528
14362.84 535
14363.97 525
14365.10 590
14366.24 515
14367.37 529
14368.50 563
14369.63 587
14370.77 545
14371.90 542
14373.03 551
14374.16 510
14375.30 545
14376.43 532
14377.56 515
14378.70 479
14379.83 527
14380.96 527
14382.09 565
14383.23 530
14384.36 509
14385.49 502
14386.63 507
14387.76 496
14388.89 526
14390.03 489
14391.16 489
14392.29 532
14393.43 532
14394.56 541
14395.70 554
14396.83 510
14397.96 473
14399.10 481
14400.23 487
14401.36 514
14402.50 544
14403.63 519
14404.77 472
14405.90 555
14407.03 508
14408.17 494
14409.30 522
14410.44 467
14411.57 514
14412.71 521
14413.84 543
14414.97 510
14416.11 504
14417.24 521
14418.38 541
14419.51 545
14420.65 549
14421.78 526
14422.92 552
14424.05 553
14425.19 556
14426.32 544
14427.46 496
14428.59 529
14429.73 517
14430.86 535
14432.00 565
14433.13 548
14434.27 551
14435.40 551
14436.54 496
14437.67 503
14438.81 531
14439.94 578
14441.08 543
14442.21 556
14443.35 503
14444.48 516
14445.62 572
14446.76 555
14447.89 508
14449.03 529
14450.16 537
14451.30 536
14452.43 549
14453.57 525
14454.71 544
14455.84 518
14456.98 538
14458.11 499
14459.25 508
14460.39 523
14461.52 532
14462.66 487
14463.80 505
14464.93 558
14466.07 543
14467.20 561
14468.34 531
14469.48 602
14470.61 605
14471.75 556
14472.89 550
14474.02 526
14475.16 547
14476.30 567
14477.43 515
14478.57 578
14479.71 561
14480.85 557
14481.98 520
14483.12 528
14484.26 518
14485.39 537
14486.53 531
14487.67 595
14488.81 557
14489.94 516
14491.08 536
14492.22 509
14493.36 526
14494.49 513
14495.63 520
14496.77 546
14497.91 533
14499.04 542
14500.18 554
14501.32 534
14502.46 544
14503.59 549
14504.73 523
14505.87 553
14507.01 563
14508.15 588
14509.28 603
14510.42 617
14511.56 553
14512.70 528
14513.84 549
14514.98 583
14516.11 564
14517.25 602
14518.39 588
14519.53 588
14520.67 632
14521.81 603
14522.95 622
14524.08 621
14525.22 621
14526.36 615
14527.50 609
14528.64 560
14529.78 619
14530.92 637
14532.06 592
14533.20 659
14534.33 672
14535.47 619
14536.61 636
14537.75 612
14538.89 609
14540.03 638
14541.17 582
14542.31 623
14543.45 604
14544.59 633
14545.73 563
14546.87 597
14548.01 569
14549.15 593
14550.29 563
14551.43 562
14552.57 604
14553.71 648
14554.85 589
14555.99 609
14557.13 581
14558.27 560
14559.41 640
14560.55 627
14561.69 612
14562.83 613
14563.97 596
14565.11 628
14566.25 641
14567.39 597
14568.53 595
14569.67 593
14570.81 615
14571.95 569
14573.09 578
14574.23 640
14575.37 639
14576.51 621
14577.65 589
14578.79 601
14579.94 657
14581.08 657
14582.22 593
14583.36 589
14584.50 597
14585.64 642
14586.78 613
14587.92 607
14589.06 609
14590.21 619
14591.35 623
14592.49 654
14593.63 618
14594.77 586
14595.91 734
14597.05 617
14598.20 620
14599.34 690
14600.48 651
14601.62 650
14602.76 678
14603.90 698
14605.05 675
14606.19 675
14607.33 687
14608.47 710
14609.61 657
14610.76 684
14611.90 722
14613.04 753
14614.18 720
14615.32 717
14616.47 714
14617.61 724
14618.75 679
14619.89 742
14621.04 737
14622.18 749
14623.32 766
14624.46 748
14625.61 765
14626.75 773
14627.89 807
14629.04 771
14630.18 802
14631.32 804
14632.46 796
14633.61 846
14634.75 851
14635.89 882
14637.04 845
14638.18 906
14639.32 922
14640.47 921
14641.61 938
14642.75 966
14643.90 945
14645.04 961
14646.18 956
14647.33 961
14648.47 868
14649.61 835
14650.76 835
14651.90 801
14653.05 842
14654.19 862
14655.33 828
14656.48 771
14657.62 698
14658.76 720
14659.91 704
14661.05 721
14662.20 626
14663.34 670
14664.49 672
14665.63 650
14666.77 689
14667.92 684
14669.06 668
14670.21 622
14671.35 636
14672.50 636
14673.64 672
14674.79 650
14675.93 587
14677.07 581
14678.22 604
14679.36 633
14680.51 624
14681.65 575
14682.80 601
14683.94 590
14685.09 584
14686.23 574
14687.38 573
14688.52 546
14689.67 536
14690.81 550
14691.96 520
14693.10 567
14694.25 581
14695.40 585
14696.54 585
14697.69 565
14698.83 549
14699.98 570
14701.12 591
14702.27 570
14703.41 580
14704.56 554
14705.71 530
14706.85 492
14708.00 500
14709.14 496
14710.29 518
14711.44 505
14712.58 524
14713.73 525
14714.87 529
14716.02 590
14717.17 546
14718.31 532
14719.46 540
14720.61 556
14721.75 540
14722.90 523
14724.05 584
14725.19 541
14726.34 548
14727.49 513
14728.63 521
14729.78 549
14730.93 570
14732.07 507
14733.22 514
14734.37 511
14735.51 477
14736.66 525
14737.81 506
14738.95 532
14740.10 541
14741.25 527
14742.40 548
14743.54 483
14744.69 497
14745.84 520
14746.99 527
14748.13 510
14749.28 489
14750.43 532
14751.58 545
14752.72 519
14753.87 524
14755.02 505
14756.17 485
14757.31 502
14758.46 536
14759.61 531
14760.76 487
14761.91 501
14763.05 479
14764.20 441
14765.35 498
14766.50 493
14767.65 453
14768.80 500
14769.94 480
14771.09 462
14772.24 507
14773.39 470
14774.54 482
14775.69 483
14776.83 510
14777.98 451
14779.13 455
14780.28 441
14781.43 465
14782.58 448
14783.73 461
14784.88 498
14786.03 494
14787.17 449
14788.32 445
14789.47 475
14790.62 457
14791.77 462
14792.92 462
14794.07 474
14795.22 418
14796.37 412
14797.52 440
14798.67 449
14799.82 473
14800.97 436
14802.12 457
14803.26 469
14804.41 458
14805.56 414
14806.71 439
14807.86 444
14809.01 478
14810.16 465
14811.31 420
14812.46 444
14813.61 517
14814.76 451
14815.91 453
14817.06 461
14818.21 438
14819.36 425
14820.51 426
14821.66 425
14822.82 410
14823.97 431
14825.12 436
14826.27 469
14827.42 484
14828.57 467
14829.72 438
14830.87 442
14832.02 427
14833.17 402
14834.32 417
14835.47 416
14836.62 457
14837.77 456
14838.93 409
14840.08 443
14841.23 434
14842.38 428
14843.53 382
14844.68 415
14845.83 462
14846.98 460
14848.14 461
14849.29 385
14850.44 411
14851.59 399
14852.74 399
14853.89 431
14855.04 465
14856.20 416
14857.35 428
14858.50 414
14859.65 389
14860.80 427
14861.96 430
14863.11 428
14864.26 420
14865.41 414
14866.56 465
14867.72 417
14868.87 399
14870.02 436
14871.17 444
14872.32 440
14873.48 435
14874.63 419
14875.78 443
14876.93 422
14878.09 419
14879.24 429
14880.39 421
14881.54 413
14882.70 412
14883.85 421
14885.00 414
14886.16 424
14887.31 438
14888.46 461
14889.61 445
14890.77 435
14891.92 458
14893.07 438
14894.23 446
14895.38 403
14896.53 366
14897.69 397
14898.84 432
14899.99 434
14901.15 404
14902.30 406
14903.45 417
14904.61 371
14905.76 418
14906.91 437
14908.07 400
14909.22 417
14910.38 418
14911.53 409
14912.68 437
14913.84 450
14914.99 457
14916.15 445
14917.30 422
14918.45 398
14919.61 418
14920.76 400
14921.92 420
14923.07 436
14924.22 451
14925.38 465
14926.53 462
14927.69 431
14928.84 420
14930.00 388
14931.15 384
14932.31 465
14933.46 437
14934.62 428
14935.77 430
14936.93 398
14938.08 379
14939.24 419
14940.39 467
14941.55 421
14942.70 437
14943.86 436
14945.01 433
14946.17 391
14947.32 397
14948.48 447
14949.63 451
14950.79 420
14951.94 441
14953.10 441
14954.25 444
14955.41 400
14956.56 408
14957.72 415
14958.88 453
14960.03 422
14961.19 466
14962.34 450
14963.50 464
14964.65 475
14965.81 449
14966.97 432
14968.12 448
14969.28 432
14970.43 480
14971.59 479
14972.75 421
14973.90 412
14975.06 427
14976.22 463
14977.37 456
14978.53 450
14979.69 465
14980.84 439
14982.00 430
14983.16 425
14984.31 431
14985.47 437
14986.63 425
14987.78 450
14988.94 427
14990.10 486
14991.25 424
14992.41 454
14993.57 421
14994.72 397
14995.88 444
14997.04 436
14998.20 412
14999.35 453
15000.51 421
15001.67 407
15002.82 384
15003.98 432
15005.14 374
15006.30 413
15007.45 429
15008.61 410
15009.77 451
15010.93 442
15012.09 407
15013.24 393
15014.40 436
15015.56 365
15016.72 384
15017.87 375
15019.03 407
15020.19 416
15021.35 402
15022.51 384
15023.67 432
15024.82 419
15025.98 373
15027.14 384
15028.30 377
15029.46 373
15030.62 423
15031.77 386
15032.93 395
15034.09 389
15035.25 378
15036.41 370
15037.57 409
15038.73 425
15039.88 455
15041.04 392
15042.20 405
15043.36 386
15044.52 403
15045.68 413
15046.84 422
15048.00 435
15049.16 390
15050.32 373
15051.47 346
15052.63 401
15053.79 420
15054.95 379
15056.11 414
15057.27 409
15058.43 397
15059.59 396
15060.75 370
15061.91 390
15063.07 366
15064.23 388
15065.39 400
15066.55 405
15067.71 369
15068.87 377
15070.03 373
15071.19 420
15072.35 408
15073.51 384
15074.67 404
15075.83 364
15076.99 363
15078.15 390
15079.31 390
15080.47 386
15081.63 353
15082.79 380
15083.95 361
15085.11 381
15086.27 388
15087.43 390
15088.59 371
15089.76 353
15090.92 366
15092.08 383
15093.24 375
15094.40 381
15095.56 376
15096.72 371
15097.88 367
15099.04 331
15100.20 360
15101.37 398
15102.53 377
15103.69 390
15104.85 374
15106.01 366
15107.17 356
15108.33 384
15109.50 398
15110.66 377
15111.82 356
15112.98 373
15114.14 382
15115.30 344
15116.47 365
15117.63 373
15118.79 380
15119.95 379
15121.11 414
15122.27 418
15123.44 389
15124.60 406
15125.76 409
15126.92 421
15128.09 420
15129.25 402
15130.41 429
15131.57 419
15132.73 405
15133.90 411
15135.06 371
15136.22 379
15137.38 387
15138.55 378
15139.71 390
15140.87 402
15142.04 376
15143.20 392
15144.36 402
15145.52 382
15146.69 402
15147.85 403
15149.01 401
15150.18 389
15151.34 382
15152.50 403
15153.67 429
15154.83 381
15155.99 385
15157.16 417
15158.32 431
15159.48 393
15160.65 385
15161.81 415
15162.97 411
15164.14 419
15165.30 450
15166.46 367
15167.63 353
15168.79 354
15169.95 361
15171.12 335
15172.28 375
15173.45 436
15174.61 412
15175.77 414
15176.94 389
15178.10 384
15179.27 417
15180.43 413
15181.60 419
15182.76 397
15183.92 392
15185.09 419
15186.25 435
15187.42 389
15188.58 421
15189.75 373
15190.91 409
15192.08 410
15193.24 421
15194.41 378
15195.57 395
15196.74 404
15197.90 357
15199.07 414
15200.23 409
15201.40 435
15202.56 418
15203.73 431
15204.89 415
15206.06 416
15207.22 430
15208.39 462
15209.55 439
15210.72 407
15211.88 401
15213.05 448
15214.21 426
15215.38 417
15216.54 403
15217.71 461
15218.88 461
15220.04 436
15221.21 446
15222.37 467
15223.54 437
15224.71 436
15225.87 451
15227.04 442
15228.20 447
15229.37 400
15230.54 434
15231.70 447
15232.87 445
15234.03 461
15235.20 472
15236.37 433
15237.53 440
15238.70 476
15239.87 489
15241.03 484
15242.20 506
15243.37 474
15244.53 499
15245.70 465
15246.87 466
15248.03 468
15249.20 457
15250.37 429
15251.53 424
15252.70 455
15253.87 402
15255.04 444
15256.20 454
15257.37 412
15258.54 410
15259.70 433
15260.87 432
15262.04 407
15263.21 436
15264.37 448
15265.54 397
15266.71 383
15267.88 384
15269.04 434
15270.21 396
15271.38 396
15272.55 383
15273.72 397
15274.88 394
15276.05 406
15277.22 397
15278.39 402
15279.56 399
15280.72 426
15281.89 370
15283.06 409
15284.23 407
15285.40 390
15286.56 363
15287.73 388
15288.90 352
15290.07 414
15291.24 404
15292.41 374
15293.58 372
15294.74 393
15295.91 433
15297.08 394
15298.25 370
15299.42 390
15300.59 405
15301.76 438
15302.93 427
15304.09 409
15305.26 442
15306.43 411
15307.60 384
15308.77 402
15309.94 442
15311.11 420
15312.28 384
15313.45 372
15314.62 413
15315.79 382
15316.96 386
15318.13 423
15319.30 374
15320.46 402
15321.63 415
15322.80 398
15323.97 407
15325.14 412
15326.31 408
15327.48 388
15328.65 421
15329.82 403
15330.99 390
15332.16 406
15333.33 374
15334.50 401
15335.67 414
15336.84 422
15338.01 395
15339.18 387
15340.36 368
15341.53 371
15342.70 412
15343.87 429
15345.04 414
15346.21 391
15347.38 387
15348.55 391
15349.72 408
15350.89 391
15352.06 439
15353.23 401
15354.40 396
15355.57 354
15356.75 402
15357.92 389
15359.09 439
15360.26 435
15361.43 402
15362.60 414
15363.77 411
15364.94 405
15366.11 399
15367.29 356
15368.46 414
15369.63 430
15370.80 421
15371.97 410
15373.14 430
15374.32 457
15375.49 406
15376.66 417
15377.83 397
15379.00 391
15380.17 411
15381.35 394
15382.52 356
15383.69 381
15384.86 405
15386.03 371
15387.21 402
15388.38 381
15389.55 388
15390.72 368
15391.90 379
15393.07 378
15394.24 370
15395.41 369
15396.59 379
15397.76 373
15398.93 406
15400.10 373
15401.28 376
15402.45 374
15403.62 383
15404.79 372
15405.97 360
15407.14 368
15408.31 362
15409.49 368
15410.66 366
15411.83 381
15413.01 396
15414.18 386
15415.35 379
15416.53 384
15417.70 353
15418.87 390
15420.05 367
15421.22 382
15422.39 374
15423.57 403
15424.74 342
15425.91 328
15427.09 393
15428.26 354
15429.43 357
15430.61 370
15431.78 420
15432.96 367
15434.13 353
15435.30 384
15436.48 400
15437.65 418
15438.83 362
15440.00 395
15441.17 393
15442.35 385
15443.52 361
15444.70 415
15445.87 361
15447.05 376
15448.22 382
15449.40 399
15450.57 370
15451.75 362
15452.92 369
15454.09 415
15455.27 372
15456.44 352
15457.62 381
15458.79 390
15459.97 387
15461.14 377
15462.32 362
15463.49 375
15464.67 378
15465.84 374
15467.02 384
15468.19 356
15469.37 404
15470.55 406
15471.72 418
15472.90 357
15474.07 355
15475.25 391
15476.42 391
15477.60 371
15478.77 359
15479.95 406
15481.13 422
15482.30 385
15483.48 345
15484.65 379
15485.83 373
15487.00 394
15488.18 429
15489.36 420
15490.53 373
15491.71 380
15492.89 396
15494.06 374
15495.24 343
15496.41 378
15497.59 403
15498.77 394
15499.94 367
15501.12 388
15502.30 437
15503.47 398
15504.65 379
15505.83 380
15507.00 378
15508.18 373
15509.36 427
15510.53 402
15511.71 359
15512.89 395
15514.06 431
15515.24 439
15516.42 362
15517.60 394
15518.77 358
15519.95 410
15521.13 396
15522.30 393
15523.48 391
15524.66 391
15525.84 374
15527.01 399
15528.19 388
15529.37 333
15530.55 376
15531.73 414
15532.90 406
15534.08 417
15535.26 409
15536.44 379
15537.61 409
15538.79 434
15539.97 427
15541.15 372
15542.33 390
15543.50 417
15544.68 393
15545.86 385
15547.04 377
15548.22 415
15549.40 442
15550.57 411
15551.75 404
15552.93 372
15554.11 393
15555.29 400
15556.47 405
15557.65 413
15558.82 436
15560.00 422
15561.18 415
15562.36 431
15563.54 403
15564.72 392
15565.90 447
15567.08 412
15568.26 403
15569.43 418
15570.61 388
15571.79 414
15572.97 449
15574.15 397
15575.33 389
15576.51 443
15577.69 451
15578.87 429
15580.05 403
15581.23 422
15582.41 482
15583.59 454
15584.77 442
15585.95 445
15587.13 461
15588.31 461
15589.49 452
15590.67 424
15591.85 434
15593.03 481
15594.21 438
15595.39 468
15596.57 437
15597.75 425
15598.93 434
15600.11 457
15601.29 480
15602.47 471
15603.65 481
15604.83 494
15606.01 457
15607.19 452
15608.37 480
15609.55 522
15610.73 479
15611.91 451
15613.09 486
15614.27 485
15615.45 522
15616.64 448
15617.82 468
15619.00 474
15620.18 481
15621.36 546
15622.54 544
15623.72 534
15624.90 459
15626.08 479
15627.27 493
15628.45 510
15629.63 500
15630.81 508
15631.99 552
15633.17 515
15634.35 509
15635.54 503
15636.72 540
15637.90 544
15639.08 539
15640.26 527
15641.45 540
15642.63 560
15643.81 510
15644.99 509
15646.17 528
15647.36 548
15648.54 561
15649.72 533
15650.90 578
15652.08 527
15653.27 543
15654.45 555
15655.63 557
15656.81 563
15658.00 629
15659.18 563
15660.36 620
15661.54 583
15662.73 585
15663.91 593
15665.09 570
15666.27 641
15667.46 632
15668.64 642
15669.82 582
15671.01 592
15672.19 600
15673.37 610
15674.56 619
15675.74 648
15676.92 594
15678.10 600
15679.29 603
15680.47 594
15681.65 594
15682.84 597
15684.02 607
15685.21 558
15686.39 578
15687.57 538
15688.76 588
15689.94 620
15691.12 620
15692.31 583
15693.49 550
15694.67 571
15695.86 583
15697.04 542
15698.23 543
15699.41 571
15700.59 544
15701.78 551
15702.96 609
15704.15 595
15705.33 548
15706.52 587
15707.70 584
15708.88 577
15710.07 582
15711.25 598
15712.44 609
15713.62 607
15714.81 585
15715.99 559
15717.18 544
15718.36 592
15719.55 562
15720.73 586
15721.92 575
15723.10 594
15724.29 635
15725.47 649
15726.66 626
15727.84 628
15729.03 633
15730.21 660
15731.40 657
15732.58 641
15733.77 620
15734.95 602
15736.14 623
15737.32 588
15738.51 591
15739.69 613
15740.88 596
15742.07 616
15743.25 608
15744.44 583
15745.62 595
15746.81 610
15747.99 651
15749.18 606
15750.37 657
15751.55 616
15752.74 626
15753.93 615
15755.11 582
15756.30 648
15757.48 680
15758.67 667
15759.86 664
15761.04 619
15762.23 608
15763.42 656
15764.60 652
15765.79 635
15766.98 580
15768.16 622
15769.35 616
15770.54 607
15771.72 614
15772.91 603
15774.10 584
15775.28 633
15776.47 609
15777.66 624
15778.84 581
15780.03 619
15781.22 535
15782.41 535
15783.59 570
15784.78 573
15785.97 615
15787.15 612
15788.34 533
15789.53 505
15790.72 556
15791.90 575
15793.09 563
15794.28 559
15795.47 537
15796.65 575
15797.84 570
15799.03 517
15800.22 519
15801.41 555
15802.59 588
15803.78 562
15804.97 556
15806.16 538
15807.35 552
15808.53 519
15809.72 523
15810.91 511
15812.10 567
15813.29 520
15814.48 488
15815.66 451
15816.85 484
15818.04 501
15819.23 522
15820.42 520
15821.61 469
15822.80 508
15823.98 496
15825.17 465
15826.36 468
15827.55 485
15828.74 504
15829.93 500
15831.12 476
15832.31 455
15833.50 476
15834.69 507
15835.87 498
15837.06 485
15838.25 482
15839.44 534
15840.63 499
15841.82 473
15843.01 513
15844.20 471
15845.39 495
15846.58 490
15847.77 469
15848.96 490
15850.15 474
15851.34 442
15852.53 467
15853.72 452
15854.91 481
15856.10 523
15857.29 487
15858.48 488
15859.67 492
15860.86 523
15862.05 504
15863.24 477
15864.43 470
15865.62 498
15866.81 463
15868.00 489
15869.19 434
15870.38 457
15871.57 489
15872.76 519
15873.95 482
15875.14 438
15876.33 460
15877.52 524
15878.72 511
15879.91 482
15881.10 489
15882.29 510
15883.48 492
15884.67 521
15885.86 465
15887.05 440
15888.24 466
15889.43 447
15890.63 474
15891.82 478
15893.01 470
15894.20 483
15895.39 490
15896.58 483
15897.77 469
15898.97 525
15900.16 545
15901.35 531
15902.54 545
15903.73 513
15904.92 536
15906.12 542
15907.31 509
15908.50 497
15909.69 499
15910.88 571
15912.08 529
15913.27 540
15914.46 544
15915.65 525
15916.85 526
15918.04 551
15919.23 515
15920.42 496
15921.61 516
15922.81 499
15924.00 508
15925.19 479
15926.38 537
15927.58 521
15928.77 522
15929.96 477
15931.16 503
15932.35 529
15933.54 557
15934.73 507
15935.93 497
15937.12 537
15938.31 539
15939.51 530
15940.70 523
15941.89 524
15943.09 504
15944.28 493
15945.47 533
15946.67 516
15947.86 472
15949.05 474
15950.25 474
15951.44 445
15952.63 487
15953.83 446
15955.02 463
15956.21 496
15957.41 438
15958.60 478
15959.80 462
15960.99 439
15962.18 446
15963.38 445
15964.57 442
15965.77 455
15966.96 396
15968.15 423
15969.35 448
15970.54 435
15971.74 410
15972.93 404
15974.13 403
15975.32 410
15976.51 379
15977.71 399
15978.90 454
15980.10 420
15981.29 398
15982.49 385
15983.68 419
15984.88 415
15986.07 402
15987.27 376
15988.46 402
15989.66 400
15990.85 372
15992.05 393
15993.24 441
15994.44 483
15995.63 421
15996.83 407
15998.02 374
15999.22 404
16000.41 379
16001.61 415
16002.80 470
16004.00 416
16005.20 428
16006.39 397
16007.59 391
16008.78 372
16009.98 376
16011.17 384
16012.37 377
16013.57 428
16014.76 405
16015.96 386
16017.15 432
16018.35 404
16019.55 390
16020.74 388
16021.94 352
16023.13 395
16024.33 409
16025.53 392
16026.72 368
16027.92 382
16029.12 387
16030.31 378
16031.51 378
16032.71 394
16033.90 437
16035.10 375
16036.30 395
16037.49 398
16038.69 399
16039.89 403
16041.08 369
16042.28 382
16043.48 385
16044.67 400
16045.87 386
16047.07 378
16048.27 375
16049.46 380
16050.66 375
16051.86 339
16053.06 356
16054.25 374
16055.45 386
16056.65 393
16057.84 341
16059.04 358
16060.24 361
16061.44 393
16062.64 387
16063.83 344
16065.03 369
16066.23 352
16067.43 383
16068.62 380
16069.82 352
16071.02 371
16072.22 362
16073.42 365
16074.62 350
16075.81 326
16077.01 362
16078.21 388
16079.41 363
16080.61 364
16081.81 354
16083.00 363
16084.20 371
16085.40 362
16086.60 364
16087.80 391
16089.00 369
16090.20 338
16091.39 384
16092.59 368
16093.79 348
16094.99 378
16096.19 373
16097.39 368
16098.59 344
16099.79 362
16100.99 370
16102.19 379
16103.38 363
16104.58 384
16105.78 369
16106.98 329
16108.18 332
16109.38 391
16110.58 374
16111.78 353
16112.98 338
16114.18 357
16115.38 356
16116.58 338
16117.78 351
16118.98 384
16120.18 355
16121.38 350
16122.58 345
16123.78 331
16124.98 350
16126.18 357
16127.38 356
16128.58 333
16129.78 330
16130.98 336
16132.18 373
16133.38 344
16134.58 375
16135.78 332
16136.98 374
16138.18 389
16139.38 331
16140.58 366
16141.78 367
16142.98 360
16144.19 366
16145.39 403
16146.59 347
16147.79 333
16148.99 391
16150.19 342
16151.39 317
16152.59 344
16153.79 384
16154.99 328
16156.20 332
16157.40 348
16158.60 372
16159.80 349
16161.00 370
16162.20 368
16163.40 357
16164.61 384
16165.81 371
16167.01 363
16168.21 384
16169.41 356
16170.61 393
16171.82 365
16173.02 397
16174.22 362
16175.42 385
16176.62 373
16177.82 358
16179.03 384
16180.23 363
16181.43 388
16182.63 398
16183.84 375
16185.04 386
16186.24 360
16187.44 348
16188.65 344
16189.85 388
16191.05 386
16192.25 388
16193.46 365
16194.66 389
16195.86 349
16197.06 326
16198.27 371
16199.47 398
16200.67 364
16201.87 378
16203.08 391
16204.28 411
16205.48 380
16206.69 388
16207.89 396
16209.09 372
16210.30 385
16211.50 367
16212.70 387
16213.91 390
16215.11 374
16216.31 383
16217.52 360
16218.72 369
16219.92 413
16221.13 414
16222.33 390
16223.53 400
16224.74 422
16225.94 387
16227.15 355
16228.35 391
16229.55 410
16230.76 380
16231.96 351
16233.17 377
16234.37 385
16235.57 387
16236.78 381
16237.98 354
16239.19 349
16240.39 379
16241.60 383
16242.80 369
16244.00 404
16245.21 374
16246.41 408
16247.62 434
16248.82 409
16250.03 408
16251.23 387
16252.44 434
16253.64 396
16254.85 395
16256.05 421
16257.26 420
16258.46 436
16259.67 448
16260.87 441
16262.08 396
16263.28 424
16264.49 403
16265.69 416
16266.90 406
16268.10 397
16269.31 458
16270.51 425
16271.72 407
16272.93 389
16274.13 420
16275.34 418
16276.54 449
16277.75 451
16278.95 428
16280.16 454
16281.37 424
16282.57 429
16283.78 437
16284.98 414
16286.19 423
16287.40 435
16288.60 447
16289.81 437
16291.01 428
16292.22 454
16293.43 444
16294.63 424
16295.84 439
16297.05 430
16298.25 416
16299.46 417
16300.67 425
16301.87 407
16303.08 430
16304.29 465
16305.49 462
16306.70 449
16307.91 426
16309.11 473
16310.32 497
16311.53 451
16312.73 475
16313.94 449
16315.15 443
16316.36 480
16317.56 436
16318.77 452
16319.98 439
16321.19 445
16322.39 472
16323.60 469
16324.81 481
16326.02 415
16327.22 482
16328.43 519
16329.64 474
16330.85 457
16332.05 442
16333.26 444
16334.47 440
16335.68 410
16336.88 426
16338.09 415
16339.30 422
16340.51 391
16341.72 389
16342.93 359
16344.13 373
16345.34 359
16346.55 394
16347.76 400
16348.97 367
16350.18 369
16351.38 373
16352.59 407
16353.80 370
16355.01 357
16356.22 385
16357.43 367
16358.64 359
16359.84 401
16361.05 431
16362.26 391
16363.47 362
16364.68 414
16365.89 396
16367.10 369
16368.31 379
16369.52 418
16370.73 358
16371.93 358
16373.14 376
16374.35 398
16375.56 372
16376.77 359
16377.98 354
16379.19 354
16380.40 363
16381.61 386
16382.82 361
16384.03 336
16385.24 362
16386.45 361
16387.66 392
16388.87 373
16390.08 354
16391.29 331
16392.50 365
16393.71 352
16394.92 343
16396.13 317
16397.34 365
16398.55 344
16399.76 337
16400.97 345
16402.18 380
16403.39 344
16404.60 334
16405.81 361
16407.02 347
16408.23 330
16409.44 375
16410.65 392
16411.86 374
16413.08 365
16414.29 342
16415.50 383
16416.71 352
16417.92 371
16419.13 365
16420.34 338
16421.55 344
16422.76 343
16423.97 348
16425.19 328
16426.40 357
16427.61 363
16428.82 390
16430.03 309
16431.24 348
16432.45 331
16433.67 327
16434.88 366
16436.09 366
16437.30 332
16438.51 345
16439.72 342
16440.94 339
16442.15 359
16443.36 339
16444.57 356
16445.78 371
16446.99 388
16448.21 384
16449.42 322
16450.63 330
16451.84 363
16453.06 354
16454.27 360
16455.48 323
16456.69 338
16457.90 363
16459.12 332
16460.33 313
16461.54 346
16462.75 338
16463.97 354
16465.18 381
16466.39 335
16467.61 352
16468.82 360
16470.03 337
16471.24 303
16472.46 318
16473.67 353
16474.88 355
16476.10 318
16477.31 341
16478.52 339
16479.74 335
16480.95 366
16482.16 345
16483.38 333
16484.59 325
16485.80 348
16487.02 373
16488.23 310
16489.44 310
16490.66 338
16491.87 326
16493.08 317
16494.30 326
16495.51 332
16496.73 305
16497.94 293
16499.15 311
16500.37 331
16501.58 307
16502.80 329
16504.01 346
16505.22 349
16506.44 341
16507.65 359
16508.87 353
16510.08 325
16511.30 329
16512.51 321
16513.72 340
16514.94 324
16516.15 359
16517.37 330
16518.58 314
16519.80 323
16521.01 327
16522.23 336
16523.44 351
16524.66 318
16525.87 339
16527.09 336
16528.30 314
16529.52 317
16530.73 335
16531.95 328
16533.16 287
16534.38 331
16535.59 313
16536.81 346
16538.02 333
16539.24 327
16540.45 315
16541.67 351
16542.89 300
16544.10 322
16545.32 312
16546.53 334
16547.75 326
16548.96 330
16550.18 341
16551.40 309
16552.61 362
16553.83 332
16555.04 319
16556.26 334
16557.48 345
16558.69 366
16559.91 364
16561.12 330
16562.34 349
16563.56 342
16564.77 351
16565.99 378
16567.21 340
16568.42 328
16569.64 336
16570.86 346
16572.07 363
16573.29 334
16574.51 368
16575.72 361
16576.94 346
16578.16 374
16579.37 366
16580.59 364
16581.81 356
16583.02 355
16584.24 382
16585.46 344
16586.68 349
16587.89 339
16589.11 325
16590.33 336
16591.54 362
16592.76 351
16593.98 347
16595.20 400
16596.41 369
16597.63 380
16598.85 399
16600.07 379
16601.29 395
16602.50 368
16603.72 329
16604.94 356
16606.16 354
16607.37 347
16608.59 371
16609.81 356
16611.03 351
16612.25 344
16613.46 390
16614.68 353
16615.90 340
16617.12 378
16618.34 356
16619.56 380
16620.77 337
16621.99 325
16623.21 332
16624.43 337
16625.65 350
16626.87 320
16628.09 358
16629.30 339
16630.52 327
16631.74 373
16632.96 325
16634.18 357
16635.40 323
16636.62 340
16637.84 311
16639.06 316
16640.28 323
16641.49 322
16642.71 326
16643.93 327
16645.15 376
16646.37 329
16647.59 258
16648.81 326
16650.03 360
16651.25 360
16652.47 375
16653.69 322
16654.91 331
16656.13 314
16657.35 307
16658.57 318
16659.79 329
16661.01 355
16662.23 339
16663.45 334
16664.67 363
16665.89 315
16667.11 342
16668.33 335
16669.55 328
16670.77 313
16671.99 285
16673.21 301
16674.43 317
16675.65 336
16676.87 323
16678.09 370
16679.31 354
16680.53 322
16681.75 342
16682.97 315
16684.19 313
16685.42 336
16686.64 344
16687.86 322
16689.08 346
16690.30 318
16691.52 318
16692.74 346
16693.96 334
16695.18 289
16696.40 327
16697.63 343
16698.85 315
16700.07 345
16701.29 303
16702.51 320
16703.73 334
16704.95 322
16706.18 316
16707.40 321
16708.62 282
16709.84 294
16711.06 338
16712.28 315
16713.51 304
16714.73 335
16715.95 339
16717.17 337
16718.39 308
16719.62 281
16720.84 333
16722.06 357
16723.28 323
16724.50 298
16725.73 290
16726.95 324
16728.17 328
16729.39 335
16730.62 323
16731.84 286
16733.06 323
16734.28 297
16735.51 315
16736.73 327
16737.95 299
16739.18 324
16740.40 331
16741.62 323
16742.84 317
16744.07 340
16745.29 346
16746.51 305
16747.74 328
16748.96 308
16750.18 341
16751.41 314
16752.63 293
16753.85 326
16755.08 333
16756.30 339
16757.52 348
16758.75 330
16759.97 324
16761.19 330
16762.42 323
16763.64 335
16764.86 300
16766.09 317
16767.31 307
16768.54 295
16769.76 331
16770.98 290
16772.21 343
16773.43 343
16774.66 310
16775.88 312
16777.10 309
16778.33 329
16779.55 336
16780.78 338
16782.00 309
16783.22 321
16784.45 323
16785.67 395
16786.90 324
16788.12 328
16789.35 322
16790.57 301
16791.80 299
16793.02 319
16794.25 326
16795.47 347
16796.70 331
16797.92 301
16799.15 308
16800.37 278
16801.60 310
16802.82 306
16804.05 266
16805.27 309
16806.50 334
16807.72 309
16808.95 291
16810.17 321
16811.40 352
16812.62 334
16813.85 361
16815.07 318
16816.30 320
16817.53 350
16818.75 328
16819.98 308
16821.20 269
16822.43 305
16823.65 343
16824.88 335
16826.11 312
16827.33 339
16828.56 346
16829.78 323
16831.01 317
16832.24 333
16833.46 299
16834.69 299
16835.92 347
16837.14 305
16838.37 299
16839.60 333
16840.82 337
16842.05 382
16843.27 323
16844.50 332
16845.73 323
16846.96 323
16848.18 345
16849.41 311
16850.64 327
16851.86 336
16853.09 367
16854.32 348
16855.54 332
16856.77 354
16858.00 348
16859.22 361
16860.45 339
16861.68 396
16862.91 356
16864.13 374
16865.36 386
16866.59 349
16867.82 364
16869.04 380
16870.27 376
16871.50 365
16872.73 362
16873.95 347
16875.18 354
16876.41 353
16877.64 371
16878.87 360
16880.09 371
16881.32 394
16882.55 409
16883.78 393
16885.01 396
16886.23 411
16887.46 391
16888.69 395
16889.92 409
16891.15 415
16892.38 475
16893.60 454
16894.83 446
16896.06 421
16897.29 418
16898.52 429
16899.75 429
16900.98 437
16902.20 390
16903.43 406
16904.66 404
16905.89 426
16907.12 424
16908.35 440
16909.58 382
16910.81 386
16912.04 399
16913.26 395
16914.49 347
16915.72 350
16916.95 354
16918.18 344
16919.41 379
16920.64 392
16921.87 361
16923.10 318
16924.33 344
16925.56 375
16926.79 378
16928.02 342
16929.25 371
16930.48 337
16931.71 360
16932.94 377
16934.17 325
16935.40 331
16936.63 351
16937.86 355
16939.09 347
16940.32 348
16941.55 331
16942.78 342
16944.01 335
16945.24 310
16946.47 338
16947.70 319
16948.93 335
16950.16 350
16951.39 362
16952.62 345
16953.85 321
16955.08 352
16956.31 308
16957.54 346
16958.77 329
16960.01 360
16961.24 349
16962.47 337
16963.70 316
16964.93 314
16966.16 304
16967.39 337
16968.62 356
16969.85 310
16971.08 328
16972.32 331
16973.55 341
16974.78 323
16976.01 321
16977.24 372
16978.47 345
16979.70 298
16980.94 333
16982.17 337
16983.40 300
16984.63 337
16985.86 336
16987.10 292
16988.33 309
16989.56 332
16990.79 345
16992.02 351
16993.26 344
16994.49 325
16995.72 315
16996.95 322
16998.18 341
16999.42 359
17000.65 310
17001.88 336
17003.11 332
17004.35 320
17005.58 342
17006.81 299
17008.04 348
17009.28 349
17010.51 343
17011.74 357
17012.97 394
17014.21 328
17015.44 337
17016.67 352
17017.91 330
17019.14 323
17020.37 350
17021.60 342
17022.84 308
17024.07 319
17025.30 333
17026.54 337
17027.77 326
17029.00 314
17030.24 365
17031.47 345
17032.70 362
17033.94 329
17035.17 305
17036.41 323
17037.64 314
17038.87 291
17040.11 323
17041.34 300
17042.57 285
17043.81 288
17045.04 303
17046.28 337
17047.51 311
17048.74 293
17049.98 278
17051.21 316
17052.45 290
17053.68 283
17054.92 283
17056.15 332
17057.38 322
17058.62 348
17059.85 281
17061.09 326
17062.32 302
17063.56 300
17064.79 279
17066.03 316
17067.26 333
17068.50 312
17069.73 330
17070.97 310
17072.20 318
17073.44 320
17074.67 268
17075.91 321
17077.14 325
17078.38 328
17079.61 318
17080.85 272
17082.08 319
17083.32 307
17084.55 296
17085.79 274
17087.02 258
17088.26 278
17089.49 321
17090.73 314
17091.97 299
17093.20 296
17094.44 311
17095.67 305
17096.91 289
17098.14 276
17099.38 306
17100.62 314
17101.85 304
17103.09 298
17104.32 297
17105.56 315
17106.80 288
17108.03 308
17109.27 300
17110.51 292
17111.74 294
17112.98 320
17114.21 329
17115.45 276
17116.69 294
17117.92 331
17119.16 285
17120.40 309
17121.63 322
17122.87 303
17124.11 320
17125.34 297
17126.58 316
17127.82 330
17129.06 292
17130.29 289
17131.53 298
17132.77 304
17134.00 298
17135.24 330
17136.48 296
17137.72 297
17138.95 342
17140.19 351
17141.43 320
17142.67 300
17143.90 321
17145.14 307
17146.38 310
17147.62 276
17148.85 311
17150.09 298
17151.33 316
17152.57 279
17153.80 257
17155.04 283
17156.28 284
17157.52 324
17158.76 312
17159.99 286
17161.23 287
17162.47 320
17163.71 301
17164.95 306
17166.19 314
17167.42 277
17168.66 329
17169.90 327
17171.14 312
17172.38 320
17173.62 276
17174.86 286
17176.09 312
17177.33 331
17178.57 322
17179.81 304
17181.05 302
17182.29 316
17183.53 293
17184.77 358
17186.01 319
17187.24 313
17188.48 337
17189.72 275
17190.96 313
17192.20 293
17193.44 296
17194.68 318
17195.92 307
17197.16 326
17198.40 283
17199.64 281
17200.88 282
17202.12 309
17203.36 307
17204.60 293
17205.84 307
17207.08 297
17208.32 274
17209.56 312
17210.80 293
17212.04 321
17213.28 302
17214.52 299
17215.76 328
17217.00 311
17218.24 335
17219.48 282
17220.72 277
17221.96 265
17223.20 308
17224.44 287
17225.68 286
17226.92 309
17228.16 288
17229.40 294
17230.64 289
17231.88 264
17233.12 308
17234.36 301
17235.60 295
17236.85 281
17238.09 260
17239.33 281
17240.57 310
17241.81 306
17243.05 295
17244.29 298
17245.53 282
17246.77 308
17248.02 309
17249.26 318
17250.50 304
17251.74 268
17252.98 287
17254.22 262
17255.46 266
17256.71 312
17257.95 290
17259.19 264
17260.43 291
17261.67 261
17262.91 323
17264.16 310
17265.40 292
17266.64 253
17267.88 280
17269.12 308
17270.37 287
17271.61 286
17272.85 275
17274.09 312
17275.34 288
17276.58 278
17277.82 250
17279.06 311
17280.30 300
17281.55 272
17282.79 266
17284.03 265
17285.27 265
17286.52 292
17287.76 304
17289.00 308
17290.25 273
17291.49 276
17292.73 257
17293.97 303
17295.22 294
17296.46 288
17297.70 297
17298.95 277
17300.19 262
17301.43 277
17302.68 316
17303.92 272
17305.16 292
17306.41 264
17307.65 268
17308.89 274
17310.14 312
17311.38 305
17312.62 308
17313.87 267
17315.11 251
17316.36 285
17317.60 267
17318.84 257
17320.09 272
17321.33 273
17322.58 275
17323.82 277
17325.06 284
17326.31 287
17327.55 273
17328.80 263
17330.04 237
17331.28 273
17332.53 294
17333.77 286
17335.02 313
17336.26 258
17337.51 271
17338.75 288
17340.00 253
17341.24 299
17342.48 265
17343.73 254
17344.97 276
17346.22 306
17347.46 311
17348.71 268
17349.95 253
17351.20 263
17352.44 301
17353.69 300
17354.93 261
17356.18 269
17357.42 295
17358.67 306
17359.92 291
17361.16 303
17362.41 302
17363.65 288
17364.90 247
17366.14 245
17367.39 287
17368.63 266
17369.88 272
17371.13 278
17372.37 300
17373.62 287
17374.86 275
17376.11 260
17377.35 264
17378.60 256
17379.85 273
17381.09 280
17382.34 298
17383.59 281
17384.83 266
17386.08 268
17387.32 289
17388.57 256
17389.82 327
17391.06 308
17392.31 285
17393.56 277
17394.80 296
17396.05 307
17397.30 303
17398.54 302
17399.79 309
17401.04 265
17402.28 297
17403.53 276
17404.78 302
17406.02 320
17407.27 282
17408.52 299
17409.77 333
17411.01 304
17412.26 290
17413.51 270
17414.75 308
17416.00 276
17417.25 287
17418.50 316
17419.74 308
17420.99 312
17422.24 325
17423.49 292
17424.73 266
17425.98 275
17427.23 309
17428.48 298
17429.73 284
17430.97 287
17432.22 300
17433.47 301
17434.72 270
17435.97 255
17437.21 279
17438.46 281
17439.71 292
17440.96 292
17442.21 313
17443.45 277
17444.70 281
17445.95 274
17447.20 286
17448.45 309
17449.70 298
17450.95 303
17452.19 286
17453.44 250
17454.69 307
17455.94 297
17457.19 294
17458.44 315
17459.69 285
17460.94 274
17462.19 298
17463.43 288
17464.68 276
17465.93 293
17467.18 277
17468.43 286
17469.68 315
17470.93 315
17472.18 325
17473.43 294
17474.68 283
17475.93 300
17477.18 283
17478.43 298
17479.68 294
17480.93 294
17482.18 274
17483.43 326
17484.68 292
17485.93 298
17487.17 341
17488.42 319
17489.67 276
17490.92 296
17492.18 323
17493.43 303
17494.68 308
17495.93 298
17497.18 308
17498.43 320
17499.68 310
17500.93 295
17502.18 280
17503.43 287
17504.68 328
17505.93 323
17507.18 330
17508.43 334
17509.68 305
17510.93 337
17512.18 337
17513.43 276
17514.68 281
17515.94 316
17517.19 318
17518.44 322
17519.69 316
17520.94 282
17522.19 329
17523.44 348
17524.69 303
17525.94 288
17527.20 317
17528.45 322
17529.70 277
17530.95 328
17532.20 309
17533.45 320
17534.70 316
17535.96 302
17537.21 298
17538.46 299
17539.71 360
17540.96 305
17542.22 342
17543.47 327
17544.72 360
17545.97 320
17547.22 314
17548.48 327
17549.73 327
17550.98 336
17552.23 332
17553.48 335
17554.74 303
17555.99 308
17557.24 308
17558.49 317
17559.75 315
17561.00 319
17562.25 320
17563.50 341
17564.76 365
17566.01 337
17567.26 335
17568.52 341
17569.77 343
17571.02 325
17572.27 308
17573.53 296
17574.78 325
17576.03 340
17577.29 306
17578.54 307
17579.79 276
17581.05 315
17582.30 313
17583.55 293
17584.81 296
17586.06 295
17587.31 361
17588.57 332
17589.82 317
17591.07 319
17592.33 308
17593.58 315
17594.83 290
17596.09 287
17597.34 309
17598.60 293
17599.85 299
17601.10 289
17602.36 277
17603.61 273
17604.87 299
17606.12 339
17607.37 301
17608.63 312
17609.88 317
17611.14 343
17612.39 333
17613.65 322
17614.90 274
17616.16 298
17617.41 287
17618.66 300
17619.92 290
17621.17 279
17622.43 316
17623.68 329
17624.94 320
17626.19 278
17627.45 316
17628.70 318
17629.96 283
17631.21 315
17632.47 330
17633.72 333
17634.98 306
17636.23 291
17637.49 286
17638.74 274
17640.00 291
17641.26 280
17642.51 306
17643.77 275
17645.02 279
17646.28 305
17647.53 309
17648.79 287
17650.04 267
17651.30 276
17652.56 266
17653.81 300
17655.07 273
17656.32 313
17657.58 316
17658.84 329
17660.09 305
17661.35 266
17662.60 297
17663.86 302
17665.12 294
17666.37 291
17667.63 308
17668.89 291
17670.14 288
17671.40 284
17672.66 291
17673.91 263
17675.17 286
17676.43 275
17677.68 252
17678.94 288
17680.20 274
17681.45 260
17682.71 281
17683.97 290
17685.22 273
17686.48 260
17687.74 250
17688.99 304
17690.25 299
17691.51 271
17692.77 292
17694.02 286
17695.28 272
17696.54 256
17697.80 283
17699.05 276
17700.31 282
17701.57 277
17702.83 254
17704.08 241
17705.34 260
17706.60 242
17707.86 264
17709.11 298
17710.37 298
17711.63 275
17712.89 281
17714.15 269
17715.40 264
17716.66 264
17717.92 254
17719.18 247
17720.44 266
17721.70 284
17722.95 273
17724.21 267
17725.47 251
17726.73 257
17727.99 279
17729.25 250
17730.51 272
17731.76 271
17733.02 266
17734.28 250
17735.54 258
17736.80 245
17738.06 255
17739.32 239
17740.58 239
17741.83 232
17743.09 255
17744.35 265
17745.61 261
17746.87 254
17748.13 255
17749.39 243
17750.65 262
17751.91 243
17753.17 271
17754.43 282
17755.69 269
17756.95 248
17758.21 250
17759.47 266
17760.73 302
17761.98 276
17763.24 263
17764.50 274
17765.76 288
17767.02 287
17768.28 251
17769.54 284
17770.80 291
17772.06 281
17773.32 260
17774.58 259
17775.84 261
17777.11 261
17778.37 277
17779.63 284
17780.89 272
17782.15 251
17783.41 289
17784.67 282
17785.93 269
17787.19 271
17788.45 295
17789.71 296
17790.97 290
17792.23 300
17793.49 292
17794.75 287
17796.01 269
17797.28 241
17798.54 259
17799.80 269
17801.06 262
17802.32 272
17803.58 264
17804.84 248
17806.10 244
17807.37 264
17808.63 275
17809.89 261
17811.15 300
17812.41 242
17813.67 246
17814.93 257
17816.20 261
17817.46 269
17818.72 265
17819.98 258
17821.24 282
17822.50 253
17823.77 271
17825.03 275
17826.29 274
17827.55 237
17828.81 238
17830.08 274
17831.34 256
17832.60 264
17833.86 243
17835.13 284
17836.39 285
17837.65 287
17838.91 286
17840.18 253
17841.44 251
17842.70 271
17843.96 268
17845.23 263
17846.49 283
17847.75 245
17849.01 256
17850.28 288
17851.54 285
17852.80 282
17854.07 235
17855.33 255
17856.59 277
17857.86 284
17859.12 273
17860.38 290
17861.65 272
17862.91 286
17864.17 292
17865.44 256
17866.70 250
17867.96 273
17869.23 255
17870.49 254
17871.75 235
17873.02 282
17874.28 276
17875.54 283
17876.81 270
17878.07 237
17879.34 274
17880.60 275
17881.86 250
17883.13 284
17884.39 262
17885.66 286
17886.92 292
17888.18 259
17889.45 241
17890.71 284
17891.98 274
17893.24 259
17894.51 242
17895.77 273
17897.04 295
17898.30 261
17899.56 270
17900.83 284
17902.09 302
17903.36 276
17904.62 294
17905.89 282
17907.15 279
17908.42 274
17909.68 292
17910.95 292
17912.21 272
17913.48 261
17914.74 287
17916.01 273
17917.27 270
17918.54 248
17919.80 261
17921.07 282
17922.34 266
17923.60 260
17924.87 275
17926.13 283
17927.40 285
17928.66 286
17929.93 279
17931.19 269
17932.46 266
17933.73 283
17934.99 286
17936.26 294
17937.52 261
17938.79 251
17940.06 284
17941.32 271
17942.59 272
17943.85 257
17945.12 260
17946.39 286
17947.65 291
17948.92 244
17950.19 266
17951.45 280
17952.72 266
17953.99 286
17955.25 273
17956.52 284
17957.79 310
17959.05 270
17960.32 269
17961.59 274
17962.85 266
17964.12 264
17965.39 247
17966.65 246
17967.92 275
17969.19 256
17970.45 235
17971.72 248
17972.99 295
17974.26 276
17975.52 281
17976.79 259
17978.06 314
17979.33 297
17980.59 288
17981.86 275
17983.13 271
17984.40 279
17985.66 264
17986.93 244
17988.20 251
17989.47 264
17990.73 251
17992.00 235
17993.27 251
17994.54 250
17995.81 297
17997.07 305
17998.34 252
17999.61 280
18000.88 267
18002.15 259
18003.42 246
18004.68 270
18005.95 307
18007.22 308
18008.49 295
18009.76 235
18011.03 297
18012.30 286
18013.56 272
18014.83 279
18016.10 278
18017.37 294
18018.64 257
18019.91 259
18021.18 236
18022.45 246
18023.71 267
18024.98 269
18026.25 270
18027.52 251
18028.79 251
18030.06 270
18031.33 298
18032.60 256
18033.87 261
18035.14 246
18036.41 274
18037.68 270
18038.95 245
18040.22 271
18041.49 292
18042.76 276
18044.02 329
18045.29 277
18046.56 283
18047.83 267
18049.10 256
18050.37 256
18051.64 235
18052.91 259
18054.18 272
18055.45 269
18056.72 220
18057.99 246
18059.27 240
18060.54 288
18061.81 305
18063.08 238
18064.35 251
18065.62 233
18066.89 279
18068.16 287
18069.43 260
18070.70 250
18071.97 262
18073.24 267
18074.51 265
18075.78 269
18077.05 270
18078.32 283
18079.60 289
18080.87 296
18082.14 299
18083.41 270
18084.68 260
18085.95 239
18087.22 242
18088.49 242
18089.77 235
18091.04 251
18092.31 262
18093.58 237
18094.85 250
18096.12 267
18097.39 253
18098.67 290
18099.94 279
18101.21 239
18102.48 287
18103.75 285
18105.02 262
18106.30 236
18107.57 266
18108.84 285
18110.11 246
18111.38 265
18112.66 262
18113.93 247
18115.20 299
18116.47 288
18117.75 267
18119.02 253
18120.29 258
18121.56 262
18122.84 271
18124.11 237
18125.38 267
18126.65 244
18127.93 278
18129.20 278
18130.47 298
18131.74 253
18133.02 274
18134.29 316
18135.56 288
18136.84 268
18138.11 275
18139.38 309
18140.66 273
18141.93 255
18143.20 275
18144.48 286
18145.75 280
18147.02 248
18148.30 278
18149.57 285
18150.84 277
18152.12 245
18153.39 270
18154.66 229
18155.94 286
18157.21 294
18158.48 273
18159.76 241
18161.03 235
18162.31 246
18163.58 270
18164.85 262
18166.13 258
18167.40 258
18168.68 269
18169.95 249
18171.22 246
18172.50 271
18173.77 280
18175.05 277
18176.32 254
18177.60 227
18178.87 246
18180.15 235
18181.42 258
18182.69 262
18183.97 255
18185.24 242
18186.52 268
18187.79 238
18189.07 299
18190.34 262
18191.62 241
18192.89 239
18194.17 253
18195.44 240
18196.72 257
18197.99 259
18199.27 253
18200.54 268
18201.82 281
18203.09 266
18204.37 262
18205.65 260
18206.92 290
18208.20 261
18209.47 283
18210.75 273
18212.02 298
18213.30 254
18214.57 290
18215.85 252
18217.13 285
18218.40 249
18219.68 279
18220.95 251
18222.23 242
18223.51 261
18224.78 246
18226.06 266
18227.33 268
18228.61 235
18229.89 258
18231.16 267
18232.44 219
18233.72 259
18234.99 265
18236.27 290
18237.55 278
18238.82 277
18240.10 272
18241.38 302
18242.65 267
18243.93 278
18245.21 228
18246.48 240
18247.76 273
18249.04 269
18250.31 290
18251.59 250
18252.87 273
18254.15 277
18255.42 264
18256.70 252
18257.98 227
18259.25 219
18260.53 246
18261.81 249
18263.09 235
18264.36 254
18265.64 277
18266.92 270
18268.20 297
18269.47 281
18270.75 288
18272.03 288
18273.31 289
18274.59 260
18275.86 271
18277.14 259
18278.42 259
18279.70 258
18280.98 266
18282.25 265
18283.53 259
18284.81 254
18286.09 236
18287.37 236
18288.64 256
18289.92 264
18291.20 246
18292.48 269
18293.76 259
18295.04 261
18296.32 257
18297.59 266
18298.87 244
18300.15 236
18301.43 261
18302.71 267
18303.99 240
18305.27 287
18306.55 286
18307.83 289
18309.10 245
18310.38 257
18311.66 278
18312.94 278
18314.22 246
18315.50 261
18316.78 279
18318.06 280
18319.34 235
18320.62 236
18321.90 274
18323.18 273
18324.46 215
18325.74 221
18327.02 267
18328.30 263
18329.58 280
18330.86 274
18332.14 264
18333.41 228
18334.69 266
18335.97 260
18337.25 262
18338.54 260
18339.82 299
18341.10 299
18342.38 266
18343.66 243
18344.94 231
18346.22 278
18347.50 263
18348.78 306
18350.06 255
18351.34 269
18352.62 250
18353.90 230
18355.18 251
18356.46 269
18357.74 271
18359.02 279
18360.30 248
18361.58 238
18362.87 274
18364.15 270
18365.43 249
18366.71 241
18367.99 277
18369.27 278
18370.55 290
18371.83 279
18373.11 230
18374.40 258
18375.68 262
18376.96 279
18378.24 277
18379.52 283
18380.80 247
18382.08 276
18383.37 264
18384.65 252
18385.93 245
18387.21 285
18388.49 293
18389.78 240
18391.06 284
18392.34 252
18393.62 308
18394.90 278
18396.19 262
18397.47 265
18398.75 273
18400.03 297
18401.31 254
18402.60 267
18403.88 251
18405.16 270
18406.44 249
18407.73 246
18409.01 260
18410.29 281
18411.57 294
18412.86 288
18414.14 287
18415.42 269
18416.71 254
18417.99 270
18419.27 257
18420.55 280
18421.84 269
18423.12 245
18424.40 283
18425.69 261
18426.97 284
18428.25 272
18429.54 268
18430.82 268
18432.10 306
18433.39 269
18434.67 281
18435.95 274
18437.24 292
18438.52 253
18439.80 274
18441.09 258
18442.37 268
18443.66 262
18444.94 291
18446.22 304
18447.51 255
18448.79 258
18450.08 244
18451.36 248
18452.64 256
18453.93 286
18455.21 246
18456.50 281
18457.78 256
18459.06 245
18460.35 267
18461.63 255
18462.92 273
18464.20 290
18465.49 261
18466.77 274
18468.06 253
18469.34 259
18470.63 263
18471.91 248
18473.19 260
18474.48 248
18475.76 270
18477.05 288
18478.33 299
18479.62 243
18480.90 234
18482.19 257
18483.47 303
18484.76 254
18486.05 261
18487.33 256
18488.62 249
18489.90 248
18491.19 252
18492.47 233
18493.76 259
18495.04 281
18496.33 272
18497.61 249
18498.90 232
18500.19 242
18501.47 252
18502.76 301
18504.04 280
18505.33 246
18506.62 258
18507.90 230
18509.19 242
18510.47 284
18511.76 251
18513.05 270
18514.33 264
18515.62 247
18516.90 248
18518.19 246
18519.48 247
18520.76 237
18522.05 277
18523.34 276
18524.62 269
18525.91 277
18527.20 274
18528.48 268
18529.77 256
18531.06 284
18532.34 272
18533.63 278
18534.92 241
18536.21 269
18537.49 263
18538.78 245
18540.07 240
18541.35 245
18542.64 254
18543.93 271
18545.22 254
18546.50 228
18547.79 240
18549.08 266
18550.37 285
18551.65 276
18552.94 253
18554.23 260
18555.52 271
18556.80 251
18558.09 254
18559.38 246
18560.67 252
18561.95 267
18563.24 261
18564.53 250
18565.82 256
18567.11 262
18568.39 261
18569.68 259
18570.97 247
18572.26 247
18573.55 268
18574.84 284
18576.12 253
18577.41 246
18578.70 270
18579.99 259
18581.28 248
18582.57 272
18583.86 272
18585.14 263
18586.43 256
18587.72 300
18589.01 262
18590.30 257
18591.59 291
18592.88 235
18594.17 273
18595.46 262
18596.74 230
18598.03 235
18599.32 274
18600.61 267
18601.90 278
18603.19 282
18604.48 261
18605.77 260
18607.06 236
18608.35 240
18609.64 245
18610.93 282
18612.22 248
18613.51 257
18614.80 263
18616.09 284
18617.38 267
18618.67 261
18619.96 262
18621.25 249
18622.54 280
18623.83 294
18625.12 294
18626.41 302
18627.70 274
18628.99 287
18630.28 294
18631.57 254
18632.86 277
18634.15 294
18635.44 263
18636.73 274
18638.02 266
18639.31 267
18640.60 265
18641.89 273
18643.18 278
18644.47 224
18645.76 265
18647.06 257
18648.35 303
18649.64 271
18650.93 243
18652.22 253
18653.51 253
18654.80 283
18656.09 319
18657.38 265
18658.68 277
18659.97 249
18661.26 263
18662.55 245
18663.84 230
18665.13 245
18666.42 228
18667.72 249
18669.01 263
18670.30 320
18671.59 287
18672.88 270
18674.17 232
18675.47 252
18676.76 231
18678.05 243
18679.34 266
18680.63 277
18681.93 272
18683.22 258
18684.51 274
18685.80 256
18687.09 269
18688.39 280
18689.68 288
18690.97 273
18692.26 278
18693.56 235
18694.85 243
18696.14 272
18697.43 257
18698.73 245
18700.02 253
18701.31 246
18702.60 257
18703.90 206
18705.19 219
18706.48 240
18707.78 258
18709.07 238
18710.36 244
18711.66 223
18712.95 247
18714.24 242
18715.54 244
18716.83 222
18718.12 230
18719.42 234
18720.71 250
18722.00 238
18723.30 232
18724.59 221
18725.88 256
18727.18 240
18728.47 257
18729.76 268
18731.06 261
18732.35 261
18733.65 258
18734.94 247
18736.23 291
18737.53 250
18738.82 276
18740.12 281
18741.41 268
18742.70 252
18744.00 232
18745.29 243
18746.59 241
18747.88 253
18749.18 231
18750.47 246
18751.76 251
18753.06 227
18754.35 254
18755.65 235
18756.94 210
18758.24 227
18759.53 263
18760.83 251
18762.12 230
18763.42 242
18764.71 228
18766.01 267
18767.30 269
18768.60 276
18769.89 242
18771.19 192
18772.48 244
18773.78 250
18775.07 243
18776.37 234
18777.66 238
18778.96 234
18780.25 222
18781.55 251
18782.85 213
18784.14 222
18785.44 234
18786.73 224
18788.03 244
18789.32 246
18790.62 240
18791.92 227
18793.21 236
18794.51 239
18795.80 220
18797.10 197
18798.40 203
18799.69 233
18800.99 217
18802.28 231
18803.58 235
18804.88 249
18806.17 262
18807.47 251
18808.77 215
18810.06 204
18811.36 235
18812.66 213
18813.95 193
18815.25 223
18816.55 214
18817.84 236
18819.14 227
18820.44 206
18821.73 205
18823.03 240
18824.33 247
18825.62 216
18826.92 225
18828.22 226
18829.52 244
18830.81 250
18832.11 277
18833.41 232
18834.71 226
18836.00 246
18837.30 215
18838.60 212
18839.90 268
18841.19 257
18842.49 212
18843.79 224
18845.09 253
18846.38 231
18847.68 261
18848.98 221
18850.28 245
18851.58 218
18852.87 243
18854.17 248
18855.47 232
18856.77 247
18858.07 241
18859.36 249
18860.66 246
18861.96 255
18863.26 207
18864.56 217
18865.86 256
18867.15 242
18868.45 213
18869.75 225
18871.05 236
18872.35 258
18873.65 243
18874.95 237
18876.24 237
18877.54 236
18878.84 254
18880.14 261
18881.44 233
18882.74 250
18884.04 266
18885.34 242
18886.64 217
18887.94 220
18889.24 241
18890.53 261
18891.83 277
18893.13 227
18894.43 230
18895.73 233
18897.03 238
18898.33 261
18899.63 256
18900.93 272
18902.23 263
18903.53 298
18904.83 239
18906.13 219
18907.43 247
18908.73 251
18910.03 255
18911.33 243
18912.63 214
18913.93 233
18915.23 267
18916.53 240
18917.83 240
18919.13 224
18920.43 245
18921.73 266
18923.03 284
18924.33 258
18925.63 261
18926.93 269
18928.23 267
18929.53 244
18930.84 247
18932.14 261
18933.44 253
18934.74 210
18936.04 242
18937.34 212
18938.64 231
18939.94 235
18941.24 244
18942.54 217
18943.84 235
18945.15 243
18946.45 224
18947.75 224
18949.05 234
18950.35 245
18951.65 240
18952.95 281
18954.26 254
18955.56 242
18956.86 261
18958.16 300
18959.46 267
18960.76 236
18962.07 268
18963.37 221
18964.67 214
18965.97 235
18967.27 274
18968.57 246
18969.88 248
18971.18 239
18972.48 241
18973.78 255
18975.09 269
18976.39 262
18977.69 237
18978.99 213
18980.29 245
18981.60 250
18982.90 236
18984.20 271
18985.50 246
18986.81 242
18988.11 216
18989.41 220
18990.72 221
18992.02 231
18993.32 223
18994.62 215
18995.93 238
18997.23 220
18998.53 244
18999.84 252
19001.14 255
19002.44 240
19003.75 229
19005.05 263
19006.35 269
19007.66 240
19008.96 220
19010.26 224
19011.57 194
19012.87 214
19014.17 238
19015.48 223
19016.78 257
19018.08 269
19019.39 247
19020.69 238
19021.99 223
19023.30 244
19024.60 250
19025.91 251
19027.21 222
19028.51 248
19029.82 254
19031.12 227
19032.43 227
19033.73 243
19035.04 229
19036.34 219
19037.64 256
19038.95 261
19040.25 253
19041.56 267
19042.86 244
19044.17 214
19045.47 222
19046.78 237
19048.08 246
19049.39 237
19050.69 232
19052.00 235
19053.30 278
19054.61 242
19055.91 237
19057.22 222
19058.52 279
19059.83 231
19061.13 211
19062.44 225
19063.74 232
19065.05 246
19066.35 249
19067.66 248
19068.96 239
19070.27 205
19071.57 194
19072.88 239
19074.18 237
19075.49 251
19076.80 258
19078.10 251
19079.41 250
19080.71 252
19082.02 240
19083.33 239
19084.63 240
19085.94 242
19087.24 231
19088.55 241
19089.86 222
19091.16 243
19092.47 254
19093.77 303
19095.08 278
19096.39 231
19097.69 280
19099.00 227
19100.31 249
19101.61 226
19102.92 251
19104.23 238
19105.53 231
19106.84 252
19108.15 233
19109.45 226
19110.76 204
19112.07 212
19113.37 239
19114.68 271
19115.99 228
19117.30 240
19118.60 238
19119.91 241
19121.22 234
19122.52 233
19123.83 253
19125.14 263
19126.45 231
19127.75 234
19129.06 251
19130.37 261
19131.68 249
19132.98 233
19134.29 234
19135.60 229
19136.91 259
19138.22 273
19139.52 271
19140.83 256
19142.14 245
19143.45 243
19144.76 205
19146.06 243
19147.37 299
19148.68 262
19149.99 227
19151.30 204
19152.60 242
19153.91 268
19155.22 256
19156.53 255
19157.84 247
19159.15 245
19160.46 242
19161.76 244
19163.07 212
19164.38 220
19165.69 219
19167.00 220
19168.31 251
19169.62 229
19170.93 237
19172.23 291
19173.54 260
19174.85 257
19176.16 247
19177.47 262
19178.78 260
19180.09 245
19181.40 237
19182.71 231
19184.02 257
19185.33 223
19186.64 235
19187.95 248
19189.26 264
19190.57 221
19191.87 226
19193.18 236
19194.49 230
19195.80 238
19197.11 205
19198.42 227
19199.73 218
19201.04 235
19202.35 208
19203.66 239
19204.97 227
19206.28 230
19207.59 251
19208.90 248
19210.21 235
19211.53 212
19212.84 217
19214.15 235
19215.46 221
19216.77 214
19218.08 249
19219.39 242
19220.70 238
19222.01 205
19223.32 263
19224.63 253
19225.94 239
19227.25 226
19228.56 235
19229.87 273
19231.19 258
19232.50 233
19233.81 209
19235.12 248
19236.43 272
19237.74 235
19239.05 247
19240.36 231
19241.68 208
19242.99 258
19244.30 228
19245.61 239
19246.92 230
19248.23 204
19249.54 234
19250.86 255
19252.17 239
19253.48 238
19254.79 262
19256.10 224
19257.42 228
19258.73 251
19260.04 251
19261.35 248
19262.66 265
19263.98 219
19265.29 227
19266.60 232
19267.91 251
19269.22 235
19270.54 254
19271.85 258
19273.16 259
19274.47 269
19275.79 234
19277.10 234
19278.41 261
19279.72 242
19281.04 224
19282.35 222
19283.66 241
19284.98 223
19286.29 252
19287.60 231
19288.91 236
19290.23 253
19291.54 262
19292.85 245
19294.17 245
19295.48 230
19296.79 248
19298.11 250
19299.42 224
19300.73 249
19302.05 256
19303.36 243
19304.67 249
19305.99 237
19307.30 266
19308.61 257
19309.93 266
19311.24 238
19312.56 237
19313.87 251
19315.18 232
19316.50 242
19317.81 230
19319.13 253
19320.44 265
19321.75 230
19323.07 253
19324.38 263
19325.70 245
19327.01 258
19328.32 248
19329.64 265
19330.95 220
19332.27 249
19333.58 241
19334.90 245
19336.21 249
19337.53 212
19338.84 247
19340.16 231
19341.47 235
19342.79 238
19344.10 253
19345.42 246
19346.73 231
19348.05 231
19349.36 248
19350.68 233
19351.99 247
19353.31 246
19354.62 212
19355.94 252
19357.25 225
19358.57 246
19359.88 220
19361.20 240
19362.51 230
19363.83 248
19365.14 245
19366.46 276
19367.78 244
19369.09 242
19370.41 224
19371.72 250
19373.04 235
19374.35 247
19375.67 253
19376.99 250
19378.30 235
19379.62 240
19380.93 240
19382.25 249
19383.57 244
19384.88 238
19386.20 247
19387.52 253
19388.83 261
19390.15 223
19391.47 272
19392.78 233
19394.10 227
19395.42 226
19396.73 222
19398.05 251
19399.37 265
19400.68 218
19402.00 269
19403.32 253
19404.63 255
19405.95 221
19407.27 234
19408.58 268
19409.90 238
19411.22 240
19412.54 268
19413.85 236
19415.17 263
19416.49 242
19417.80 240
19419.12 234
19420.44 265
19421.76 284
19423.07 263
19424.39 249
19425.71 219
19427.03 256
19428.35 257
19429.66 243
19430.98 255
19432.30 242
19433.62 246
19434.93 241
19436.25 235
19437.57 241
19438.89 226
19440.21 234
19441.53 264
19442.84 258
19444.16 245
19445.48 254
19446.80 243
19448.12 282
19449.44 276
19450.75 276
19452.07 260
19453.39 227
19454.71 218
19456.03 233
19457.35 243
19458.67 213
19459.98 245
19461.30 217
19462.62 234
19463.94 262
19465.26 222
19466.58 240
19467.90 233
19469.22 245
19470.54 269
19471.86 281
19473.18 270
19474.49 224
19475.81 251
19477.13 272
19478.45 268
19479.77 245
19481.09 232
19482.41 254
19483.73 252
19485.05 230
19486.37 277
19487.69 271
19489.01 247
19490.33 254
19491.65 268
19492.97 255
19494.29 254
19495.61 227
19496.93 249
19498.25 241
19499.57 247
19500.89 273
19502.21 245
19503.53 252
19504.85 248
19506.17 267
19507.49 233
19508.81 237
19510.13 242
19511.45 243
19512.77 246
19514.09 264
19515.42 253
19516.74 254
19518.06 242
19519.38 261
19520.70 255
19522.02 253
19523.34 251
19524.66 245
19525.98 259
19527.30 251
19528.62 230
19529.95 256
19531.27 240
19532.59 205
19533.91 238
19535.23 266
19536.55 236
19537.87 252
19539.20 242
19540.52 250
19541.84 256
19543.16 253
19544.48 266
19545.80 270
19547.13 270
19548.45 276
19549.77 230
19551.09 243
19552.41 250
19553.74 254
19555.06 253
19556.38 239
19557.70 237
19559.02 253
19560.35 290
19561.67 248
19562.99 252
19564.31 248
19565.64 273
19566.96 248
19568.28 197
19569.60 219
19570.93 223
19572.25 250
19573.57 255
19574.89 245
19576.22 255
19577.54 230
19578.86 234
19580.18 224
19581.51 220
19582.83 250
19584.15 252
19585.48 279
19586.80 256
19588.12 236
19589.45 241
19590.77 262
19592.09 223
19593.42 247
19594.74 254
19596.06 232
19597.39 254
19598.71 268
19600.03 275
19601.36 270
19602.68 259
19604.00 247
19605.33 264
19606.65 253
19607.98 238
19609.30 240
19610.62 256
19611.95 253
19613.27 229
19614.60 277
19615.92 251
19617.24 266
19618.57 257
19619.89 220
19621.22 243
19622.54 277
19623.87 262
19625.19 259
19626.51 263
19627.84 241
19629.16 269
19630.49 258
19631.81 274
19633.14 229
19634.46 233
19635.79 226
19637.11 270
19638.44 255
19639.76 273
19641.09 237
19642.41 266
19643.74 293
19645.06 246
19646.39 237
19647.71 277
19649.04 278
19650.36 252
19651.69 188
19653.01 230
19654.34 276
19655.66 244
19656.99 248
19658.32 258
19659.64 249
19660.97 278
19662.29 262
19663.62 267
19664.94 286
19666.27 291
19667.60 280
19668.92 254
19670.25 258
19671.57 246
19672.90 254
19674.23 271
19675.55 287
19676.88 243
19678.20 243
19679.53 225
19680.86 256
19682.18 277
19683.51 239
19684.84 228
19686.16 275
19687.49 263
19688.82 246
19690.14 273
19691.47 249
19692.80 289
19694.12 243
19695.45 222
19696.78 247
19698.10 243
19699.43 264
19700.76 264
19702.08 283
19703.41 261
19704.74 283
19706.07 283
19707.39 245
19708.72 252
19710.05 242
19711.37 232
19712.70 236
19714.03 260
19715.36 227
19716.68 226
19718.01 265
19719.34 271
19720.67 234
19721.99 266
19723.32 259
19724.65 268
19725.98 267
19727.31 224
19728.63 252
19729.96 255
19731.29 271
19732.62 243
19733.95 254
19735.27 266
19736.60 241
19737.93 243
19739.26 224
19740.59 245
19741.92 292
19743.24 269
19744.57 239
19745.90 251
19747.23 250
19748.56 216
19749.89 225
19751.22 254
19752.54 264
19753.87 227
19755.20 245
19756.53 225
19757.86 225
19759.19 255
19760.52 264
19761.85 233
19763.18 248
19764.50 243
19765.83 288
19767.16 303
19768.49 298
19769.82 248
19771.15 262
19772.48 271
19773.81 266
19775.14 228
19776.47 228
19777.80 261
19779.13 253
19780.46 233
19781.79 228
19783.12 243
19784.45 232
19785.78 239
19787.11 230
19788.44 219
19789.77 262
19791.10 226
19792.43 255
19793.76 235
19795.09 245
19796.42 249
19797.75 260
19799.08 245
19800.41 231
19801.74 241
19803.07 276
19804.40 215
19805.73 251
19807.06 222
19808.39 232
19809.72 269
19811.05 215
19812.38 237
19813.71 224
19815.05 232
19816.38 246
19817.71 226
19819.04 216
19820.37 251
19821.70 259
19823.03 254
19824.36 227
19825.69 258
19827.03 276
19828.36 270
19829.69 234
19831.02 235
19832.35 263
19833.68 258
19835.01 267
19836.35 231
19837.68 210
19839.01 242
19840.34 292
19841.67 258
19843.00 226
19844.34 244
19845.67 249
19847.00 225
19848.33 249
19849.66 231
19851.00 246
19852.33 251
19853.66 280
19854.99 256
19856.32 194
19857.66 241
19858.99 247
19860.32 252
19861.65 224
19862.99 263
19864.32 257
19865.65 286
19866.98 244
19868.32 249
19869.65 242
19870.98 238
19872.31 256
19873.65 234
19874.98 255
19876.31 253
19877.65 237
19878.98 253
19880.31 222
19881.65 229
19882.98 245
19884.31 234
19885.64 249
19886.98 207
19888.31 222
19889.64 241
19890.98 265
19892.31 261
19893.64 248
19894.98 237
19896.31 243
19897.65 246
19898.98 222
19900.31 255
19901.65 255
19902.98 279
19904.31 252
19905.65 229
19906.98 248
19908.32 261
19909.65 249
19910.98 218
19912.32 227
19913.65 247
19914.99 226
19916.32 271
19917.66 248
19918.99 264
19920.32 250
19921.66 256
19922.99 249
19924.33 232
19925.66 250
19927.00 262
19928.33 231
19929.67 230
19931.00 247
19932.34 270
19933.67 280
19935.01 252
19936.34 270
19937.68 282
19939.01 264
19940.35 238
19941.68 250
19943.02 235
19944.35 237
19945.69 260
19947.02 251
19948.36 263
19949.69 244
19951.03 242
19952.36 240
19953.70 224
19955.03 235
19956.37 263
19957.71 275
19959.04 235
19960.38 267
19961.71 238
19963.05 260
19964.38 229
19965.72 249
19967.06 226
19968.39 235
19969.73 251
19971.06 250
19972.40 239
19973.74 238
19975.07 251
19976.41 271
19977.75 293
19979.08 284
19980.42 264
19981.75 238
19983.09 291
19984.43 238
19985.76 260
19987.10 253
19988.44 296
19989.77 284
19991.11 293
19992.45 254
19993.78 232
19995.12 238
19996.46 234
19997.80 219
19999.13 226
20000.47 280
20001.81 258
20003.14 253
20004.48 250
20005.82 253
20007.16 266
20008.49 248
20009.83 233
20011.17 246
20012.51 245
20013.84 265
20015.18 256
20016.52 264
20017.86 252
20019.19 270
20020.53 276
20021.87 261
20023.21 244
20024.55 225
20025.88 279
20027.22 233
20028.56 228
20029.90 215
20031.24 255
20032.57 286
20033.91 251
20035.25 246
20036.59 244
20037.93 264
20039.26 244
20040.60 238
20041.94 236
20043.28 291
20044.62 289
20045.96 250
20047.30 246
20048.63 246
20049.97 235
20051.31 235
20052.65 242
20053.99 242
20055.33 243
20056.67 235
20058.01 249
20059.35 224
20060.69 263
20062.02 259
20063.36 274
20064.70 251
20066.04 252
20067.38 267
20068.72 252
20070.06 253
20071.40 216
20072.74 222
20074.08 251
20075.42 223
20076.76 280
20078.10 255
20079.44 195
20080.78 212
20082.12 222
20083.46 233
20084.80 208
20086.14 223
20087.48 234
20088.82 244
20090.16 270
20091.50 261
20092.84 238
20094.18 236
20095.52 245
20096.86 267
20098.20 258
20099.54 230
20100.88 270
20102.22 255
20103.56 225
20104.90 213
20106.24 257
20107.58 244
20108.92 252
20110.26 231
20111.60 234
20112.95 271
20114.29 273
20115.63 235
20116.97 265
20118.31 246
20119.65 248
20120.99 247
20122.33 255
20123.67 220
20125.02 223
20126.36 265
20127.70 269
20129.04 251
20130.38 217
20131.72 224
20133.06 250
20134.41 248
20135.75 217
