# Supplementary material for: MALDI-TOF MS typing enables the classification of brewing yeasts of the genus Saccharomyces to major beer styles
Source: PLoS One. 2017 Aug 9;12(8):e0181694. doi: 10.1371/journal.pone.0181694 (PMC5549903; doi:10.1371/journal.pone.0181694)
Supplement: S3 File — The directory includes 90 raw files and was zipped to “.zip”; the folder has three strains with 30 spectra per strain; S1 Text explains the raw files with an example and Table 1 represents the yeast strains used within the experiment. (ZIP) [file pone.0181694.s006.zip › 7-9/30257-184-OG-Alt-Alt-YPG-18h-E-E_2015-08-11__0_C10_1.dat]

2000.98 2005
2001.40 1816
2001.82 1809
2002.25 1982
2002.67 1960
2003.09 1951
2003.51 1958
2003.93 1927
2004.35 1906
2004.78 1832
2005.20 1903
2005.62 1937
2006.04 2151
2006.47 2012
2006.89 1972
2007.31 1984
2007.73 1959
2008.16 2036
2008.58 2209
2009.00 2184
2009.42 2087
2009.85 2011
2010.27 2025
2010.69 2092
2011.11 2016
2011.54 2105
2011.96 2132
2012.38 2039
2012.80 2006
2013.23 2092
2013.65 2008
2014.07 1932
2014.50 1903
2014.92 1993
2015.34 1928
2015.77 1848
2016.19 1851
2016.61 1844
2017.04 1960
2017.46 1839
2017.88 1904
2018.31 1881
2018.73 1916
2019.15 2029
2019.58 2025
2020.00 2100
2020.42 2145
2020.85 2073
2021.27 1995
2021.70 1963
2022.12 1901
2022.54 2012
2022.97 2066
2023.39 2071
2023.82 2010
2024.24 1969
2024.66 1714
2025.09 1873
2025.51 1979
2025.94 1976
2026.36 1896
2026.79 1824
2027.21 1826
2027.63 1901
2028.06 1918
2028.48 1920
2028.91 1956
2029.33 1905
2029.76 1807
2030.18 1802
2030.61 1904
2031.03 1826
2031.46 1887
2031.88 1842
2032.31 1926
2032.73 1861
2033.16 1864
2033.58 1910
2034.01 1788
2034.43 1877
2034.86 2106
2035.28 1975
2035.71 2005
2036.13 1998
2036.56 1859
2036.98 1923
2037.41 2015
2037.84 1991
2038.26 2083
2038.69 1836
2039.11 2047
2039.54 2139
2039.96 1964
2040.39 2098
2040.82 2178
2041.24 2285
2041.67 2283
2042.09 2221
2042.52 2148
2042.95 2156
2043.37 2261
2043.80 2099
2044.22 2138
2044.65 2126
2045.08 1971
2045.50 1989
2045.93 2010
2046.36 1939
2046.78 2050
2047.21 1999
2047.64 2014
2048.06 1965
2048.49 1968
2048.92 2099
2049.34 2051
2049.77 1935
2050.20 1905
2050.62 1879
2051.05 1877
2051.48 1838
2051.90 1947
2052.33 1871
2052.76 1782
2053.18 1861
2053.61 1809
2054.04 1766
2054.47 1755
2054.89 1952
2055.32 1981
2055.75 1701
2056.18 1838
2056.60 2038
2057.03 2027
2057.46 2008
2057.89 1959
2058.31 2051
2058.74 1982
2059.17 2052
2059.60 1810
2060.03 1787
2060.45 1817
2060.88 1791
2061.31 1935
2061.74 1892
2062.17 1911
2062.59 1984
2063.02 1865
2063.45 2009
2063.88 1913
2064.31 1898
2064.73 1896
2065.16 2078
2065.59 1937
2066.02 1950
2066.45 2094
2066.88 2179
2067.31 2028
2067.73 2123
2068.16 2138
2068.59 2134
2069.02 2181
2069.45 1973
2069.88 1952
2070.31 2013
2070.74 1982
2071.17 2090
2071.59 1911
2072.02 1921
2072.45 1942
2072.88 2188
2073.31 2131
2073.74 2057
2074.17 2073
2074.60 2029
2075.03 2074
2075.46 2163
2075.89 1962
2076.32 1846
2076.75 1843
2077.18 1978
2077.61 1954
2078.04 2010
2078.47 2170
2078.89 2136
2079.32 2133
2079.75 2227
2080.18 2191
2080.61 2204
2081.04 2330
2081.47 2184
2081.90 2338
2082.34 2181
2082.77 2368
2083.20 2465
2083.63 2283
2084.06 2196
2084.49 2237
2084.92 2300
2085.35 2139
2085.78 2064
2086.21 2041
2086.64 2012
2087.07 2133
2087.50 2149
2087.93 1962
2088.36 2010
2088.79 1947
2089.22 2010
2089.65 1943
2090.09 1935
2090.52 2009
2090.95 1922
2091.38 2068
2091.81 2062
2092.24 1989
2092.67 2033
2093.10 1987
2093.54 1923
2093.97 1942
2094.40 1900
2094.83 1952
2095.26 2050
2095.69 1983
2096.12 1945
2096.56 1846
2096.99 2062
2097.42 2080
2097.85 2083
2098.28 2054
2098.71 1931
2099.15 1959
2099.58 2093
2100.01 1884
2100.44 1877
2100.87 2062
2101.31 1871
2101.74 1876
2102.17 1868
2102.60 1779
2103.04 1896
2103.47 1873
2103.90 1935
2104.33 2043
2104.77 1894
2105.20 1795
2105.63 1907
2106.06 1939
2106.50 1939
2106.93 2108
2107.36 1883
2107.79 1994
2108.23 1890
2108.66 2072
2109.09 1986
2109.53 1817
2109.96 1999
2110.39 1991
2110.82 1995
2111.26 2037
2111.69 1905
2112.12 1954
2112.56 2137
2112.99 1923
2113.42 1994
2113.86 2021
2114.29 1923
2114.72 1902
2115.16 1902
2115.59 1840
2116.03 1987
2116.46 1920
2116.89 1785
2117.33 1753
2117.76 1841
2118.19 1782
2118.63 1807
2119.06 1834
2119.50 1805
2119.93 1875
2120.36 1856
2120.80 1824
2121.23 1777
2121.67 1799
2122.10 1841
2122.54 1931
2122.97 1974
2123.40 1982
2123.84 1931
2124.27 1828
2124.71 1909
2125.14 1878
2125.58 1832
2126.01 1862
2126.45 1976
2126.88 1979
2127.32 1896
2127.75 1907
2128.19 1841
2128.62 2046
2129.06 1864
2129.49 1925
2129.93 2014
2130.36 1862
2130.80 1892
2131.23 2048
2131.67 2109
2132.10 2044
2132.54 1929
2132.97 1995
2133.41 1995
2133.84 2058
2134.28 2234
2134.71 2270
2135.15 2237
2135.59 2302
2136.02 2332
2136.46 2374
2136.89 2338
2137.33 2409
2137.76 2371
2138.20 2290
2138.64 2332
2139.07 2351
2139.51 2493
2139.94 2556
2140.38 2392
2140.82 2512
2141.25 2219
2141.69 2362
2142.13 2316
2142.56 2269
2143.00 1961
2143.43 1948
2143.87 1975
2144.31 1884
2144.74 1864
2145.18 1927
2145.62 1836
2146.05 1854
2146.49 1673
2146.93 1903
2147.36 1993
2147.80 2024
2148.24 1904
2148.68 1814
2149.11 1986
2149.55 2361
2149.99 2301
2150.42 2406
2150.86 2465
2151.30 2687
2151.74 2680
2152.17 2637
2152.61 2609
2153.05 2663
2153.49 2588
2153.92 2578
2154.36 2512
2154.80 2486
2155.24 2462
2155.67 2251
2156.11 2248
2156.55 2078
2156.99 2100
2157.42 2108
2157.86 2122
2158.30 2045
2158.74 2113
2159.18 1979
2159.61 1970
2160.05 1823
2160.49 1957
2160.93 1765
2161.37 2006
2161.81 2020
2162.24 2098
2162.68 2135
2163.12 1998
2163.56 2075
2164.00 2251
2164.44 2184
2164.87 2157
2165.31 1981
2165.75 2068
2166.19 2144
2166.63 2071
2167.07 2215
2167.51 2098
2167.95 2196
2168.39 2222
2168.82 2120
2169.26 2128
2169.70 2213
2170.14 2132
2170.58 2176
2171.02 2102
2171.46 2228
2171.90 2270
2172.34 2377
2172.78 2246
2173.22 2172
2173.66 2144
2174.10 2150
2174.54 2309
2174.98 2223
2175.42 2139
2175.85 2188
2176.29 2164
2176.73 2165
2177.17 2124
2177.61 2351
2178.05 2446
2178.49 2382
2178.93 2405
2179.37 2332
2179.81 2315
2180.25 2199
2180.69 2188
2181.14 2350
2181.58 2251
2182.02 2304
2182.46 2174
2182.90 2271
2183.34 2378
2183.78 2105
2184.22 2210
2184.66 2158
2185.10 2046
2185.54 2191
2185.98 2184
2186.42 2010
2186.86 2042
2187.30 2001
2187.74 1854
2188.19 1984
2188.63 1987
2189.07 2047
2189.51 2168
2189.95 2264
2190.39 2328
2190.83 2304
2191.27 2561
2191.72 2333
2192.16 2367
2192.60 2289
2193.04 2258
2193.48 2363
2193.92 2227
2194.36 2229
2194.81 2210
2195.25 2241
2195.69 2339
2196.13 2192
2196.57 2204
2197.01 2160
2197.46 2096
2197.90 2171
2198.34 2147
2198.78 2101
2199.22 2364
2199.67 2312
2200.11 2204
2200.55 2190
2200.99 2271
2201.44 1993
2201.88 2141
2202.32 2225
2202.76 2139
2203.21 2209
2203.65 2201
2204.09 2181
2204.53 2175
2204.98 2011
2205.42 2026
2205.86 2227
2206.30 2193
2206.75 2286
2207.19 2192
2207.63 2294
2208.08 2250
2208.52 2037
2208.96 2299
2209.41 2240
2209.85 2213
2210.29 2261
2210.73 2394
2211.18 2140
2211.62 2118
2212.06 2364
2212.51 2211
2212.95 2330
2213.40 2319
2213.84 2031
2214.28 2367
2214.73 2239
2215.17 2119
2215.61 2339
2216.06 2302
2216.50 2188
2216.95 2226
2217.39 2104
2217.83 2163
2218.28 2197
2218.72 2052
2219.17 2179
2219.61 1986
2220.05 1927
2220.50 2002
2220.94 2033
2221.39 2108
2221.83 1963
2222.28 2050
2222.72 2014
2223.16 2088
2223.61 2032
2224.05 2166
2224.50 2194
2224.94 2003
2225.39 2233
2225.83 2262
2226.28 2292
2226.72 2293
2227.17 2372
2227.61 2368
2228.06 2271
2228.50 2440
2228.95 2551
2229.39 2427
2229.84 2359
2230.28 2525
2230.73 2355
2231.17 2405
2231.62 2479
2232.06 2561
2232.51 2452
2232.95 2443
2233.40 2338
2233.85 2533
2234.29 2418
2234.74 2617
2235.18 2541
2235.63 2644
2236.07 2758
2236.52 2716
2236.97 2600
2237.41 2669
2237.86 2656
2238.30 2518
2238.75 2289
2239.20 2545
2239.64 2410
2240.09 2246
2240.53 2359
2240.98 2361
2241.43 2205
2241.87 2465
2242.32 2215
2242.77 2324
2243.21 2160
2243.66 2043
2244.11 2078
2244.55 1930
2245.00 2013
2245.45 2066
2245.89 2254
2246.34 1990
2246.79 1882
2247.23 2068
2247.68 2013
2248.13 1956
2248.57 2055
2249.02 2182
2249.47 2213
2249.92 1983
2250.36 2069
2250.81 2134
2251.26 2110
2251.70 2107
2252.15 2166
2252.60 2189
2253.05 2130
2253.49 2243
2253.94 2064
2254.39 2048
2254.84 2145
2255.28 2198
2255.73 2178
2256.18 2117
2256.63 2070
2257.08 2029
2257.52 2026
2257.97 1990
2258.42 2105
2258.87 2143
2259.32 2187
2259.76 2324
2260.21 1895
2260.66 1872
2261.11 1950
2261.56 1848
2262.01 2073
2262.45 2066
2262.90 2138
2263.35 2304
2263.80 2299
2264.25 2163
2264.70 2345
2265.15 2332
2265.59 2147
2266.04 2311
2266.49 2371
2266.94 2421
2267.39 2431
2267.84 2480
2268.29 2407
2268.74 2575
2269.19 2742
2269.63 2553
2270.08 2630
2270.53 2512
2270.98 2335
2271.43 2458
2271.88 2497
2272.33 2593
2272.78 2484
2273.23 2522
2273.68 2712
2274.13 2578
2274.58 2460
2275.03 2392
2275.48 2521
2275.93 2407
2276.38 2513
2276.83 2260
2277.28 2259
2277.73 2395
2278.18 2309
2278.63 2168
2279.08 2132
2279.53 2230
2279.98 2117
2280.43 2247
2280.88 2343
2281.33 2458
2281.78 2374
2282.23 2307
2282.68 2292
2283.13 2196
2283.58 2178
2284.03 2215
2284.48 2339
2284.93 2380
2285.38 2362
2285.83 2422
2286.28 2360
2286.73 2236
2287.19 2209
2287.64 2373
2288.09 2407
2288.54 2396
2288.99 2388
2289.44 2566
2289.89 2666
2290.34 2523
2290.79 2755
2291.25 2888
2291.70 3113
2292.15 3260
2292.60 3361
2293.05 3431
2293.50 3291
2293.95 3426
2294.41 3513
2294.86 3704
2295.31 3702
2295.76 3635
2296.21 3327
2296.66 3437
2297.12 3350
2297.57 3046
2298.02 3007
2298.47 2951
2298.92 2901
2299.38 2930
2299.83 2533
2300.28 2516
2300.73 2621
2301.18 2483
2301.64 2243
2302.09 2253
2302.54 2158
2302.99 2305
2303.45 2315
2303.90 2265
2304.35 2152
2304.80 2105
2305.26 2240
2305.71 2291
2306.16 2220
2306.61 2170
2307.07 2139
2307.52 2247
2307.97 2421
2308.43 2295
2308.88 2291
2309.33 2601
2309.79 2484
2310.24 2531
2310.69 2519
2311.15 2542
2311.60 2467
2312.05 2519
2312.51 2799
2312.96 2948
2313.41 2754
2313.87 2772
2314.32 2640
2314.77 2534
2315.23 2678
2315.68 2433
2316.13 2354
2316.59 2453
2317.04 2318
2317.49 2326
2317.95 2313
2318.40 2351
2318.86 2368
2319.31 2199
2319.76 2318
2320.22 2433
2320.67 2138
2321.13 2268
2321.58 2276
2322.04 2130
2322.49 2279
2322.94 2239
2323.40 2231
2323.85 2367
2324.31 2509
2324.76 2450
2325.22 2276
2325.67 2248
2326.13 2234
2326.58 2265
2327.04 2175
2327.49 2404
2327.95 2370
2328.40 2526
2328.86 2392
2329.31 2309
2329.77 2324
2330.22 2212
2330.68 2449
2331.13 2436
2331.59 2321
2332.04 2280
2332.50 2567
2332.95 2627
2333.41 2526
2333.86 2418
2334.32 2443
2334.77 2492
2335.23 2423
2335.69 2300
2336.14 2386
2336.60 2387
2337.05 2210
2337.51 2293
2337.96 2182
2338.42 2257
2338.88 2225
2339.33 2187
2339.79 2435
2340.24 2353
2340.70 2504
2341.16 2790
2341.61 2836
2342.07 2623
2342.52 2781
2342.98 2803
2343.44 2717
2343.89 2778
2344.35 2935
2344.81 2861
2345.26 2632
2345.72 2509
2346.18 2760
2346.63 2747
2347.09 2559
2347.55 2595
2348.00 2655
2348.46 2708
2348.92 2682
2349.37 2597
2349.83 2487
2350.29 2731
2350.75 2666
2351.20 2582
2351.66 2514
2352.12 2546
2352.57 2452
2353.03 2480
2353.49 2459
2353.95 2311
2354.40 2392
2354.86 2624
2355.32 2527
2355.78 2473
2356.23 2509
2356.69 2362
2357.15 2459
2357.61 2125
2358.07 2156
2358.52 2155
2358.98 2240
2359.44 2278
2359.90 2437
2360.36 2461
2360.81 2430
2361.27 2440
2361.73 2488
2362.19 2354
2362.65 2348
2363.10 2481
2363.56 2526
2364.02 2520
2364.48 2353
2364.94 2399
2365.40 2406
2365.86 2349
2366.31 2339
2366.77 2418
2367.23 2351
2367.69 2226
2368.15 2244
2368.61 2435
2369.07 2529
2369.53 2264
2369.98 2529
2370.44 2580
2370.90 2424
2371.36 2601
2371.82 2436
2372.28 2424
2372.74 2336
2373.20 2448
2373.66 2284
2374.12 2373
2374.58 2198
2375.04 2196
2375.50 2249
2375.95 2349
2376.41 2352
2376.87 2382
2377.33 2371
2377.79 2342
2378.25 2387
2378.71 2318
2379.17 2185
2379.63 2119
2380.09 2344
2380.55 2390
2381.01 2329
2381.47 2186
2381.93 2371
2382.39 2314
2382.85 2326
2383.31 2485
2383.77 2576
2384.23 2211
2384.69 2318
2385.15 2346
2385.62 2490
2386.08 2559
2386.54 2399
2387.00 2387
2387.46 2265
2387.92 2114
2388.38 2111
2388.84 2189
2389.30 2365
2389.76 2364
2390.22 2442
2390.68 2255
2391.14 2175
2391.61 2325
2392.07 2252
2392.53 2255
2392.99 2127
2393.45 2112
2393.91 2117
2394.37 2380
2394.83 2302
2395.30 2098
2395.76 2241
2396.22 2231
2396.68 2267
2397.14 1989
2397.60 2086
2398.07 2141
2398.53 2202
2398.99 2188
2399.45 2035
2399.91 2062
2400.37 2282
2400.84 2194
2401.30 2089
2401.76 2208
2402.22 2248
2402.68 2112
2403.15 2039
2403.61 2015
2404.07 2028
2404.53 1904
2405.00 1990
2405.46 2221
2405.92 2226
2406.38 2279
2406.85 2145
2407.31 2186
2407.77 2345
2408.23 2280
2408.70 2383
2409.16 2577
2409.62 2329
2410.08 2168
2410.55 2088
2411.01 2250
2411.47 2271
2411.94 2318
2412.40 2243
2412.86 2034
2413.33 2130
2413.79 2118
2414.25 2033
2414.72 1946
2415.18 2169
2415.64 2304
2416.11 2273
2416.57 2286
2417.03 2106
2417.50 2306
2417.96 2346
2418.42 2474
2418.89 2716
2419.35 2760
2419.81 2693
2420.28 2919
2420.74 3009
2421.21 3095
2421.67 2966
2422.13 3041
2422.60 3052
2423.06 2861
2423.53 2824
2423.99 2658
2424.45 2691
2424.92 2741
2425.38 2514
2425.85 2291
2426.31 2382
2426.78 2296
2427.24 2317
2427.71 2231
2428.17 2195
2428.63 2242
2429.10 2382
2429.56 2288
2430.03 2118
2430.49 2214
2430.96 2218
2431.42 2286
2431.89 2249
2432.35 2274
2432.82 2279
2433.28 2257
2433.75 2417
2434.21 2415
2434.68 2366
2435.14 2353
2435.61 2486
2436.07 2464
2436.54 2325
2437.01 2366
2437.47 2536
2437.94 2541
2438.40 2708
2438.87 2709
2439.33 2524
2439.80 2473
2440.26 2819
2440.73 2822
2441.20 2764
2441.66 2757
2442.13 2832
2442.59 3108
2443.06 3018
2443.53 3149
2443.99 3150
2444.46 3045
2444.92 2735
2445.39 2703
2445.86 2687
2446.32 2521
2446.79 2366
2447.26 2234
2447.72 2291
2448.19 2213
2448.66 2213
2449.12 2354
2449.59 2334
2450.05 2351
2450.52 2058
2450.99 2243
2451.46 2299
2451.92 2162
2452.39 2131
2452.86 2152
2453.32 2155
2453.79 2122
2454.26 2223
2454.72 2122
2455.19 2275
2455.66 2250
2456.13 2182
2456.59 2058
2457.06 2138
2457.53 2212
2458.00 2305
2458.46 2345
2458.93 2336
2459.40 2299
2459.87 2141
2460.33 2238
2460.80 2349
2461.27 2347
2461.74 2346
2462.20 2329
2462.67 2349
2463.14 2328
2463.61 2281
2464.08 2266
2464.54 2324
2465.01 2315
2465.48 2096
2465.95 2196
2466.42 2255
2466.88 2271
2467.35 2167
2467.82 2316
2468.29 2297
2468.76 2462
2469.23 2332
2469.70 2251
2470.16 2333
2470.63 2317
2471.10 2251
2471.57 2385
2472.04 2315
2472.51 2422
2472.98 2348
2473.44 2304
2473.91 2168
2474.38 2208
2474.85 2218
2475.32 2195
2475.79 2154
2476.26 2139
2476.73 2215
2477.20 2193
2477.67 2020
2478.14 2106
2478.61 2212
2479.08 2044
2479.54 2302
2480.01 2535
2480.48 2513
2480.95 2574
2481.42 2662
2481.89 2646
2482.36 2657
2482.83 2616
2483.30 2691
2483.77 2554
2484.24 2369
2484.71 2463
2485.18 2532
2485.65 2403
2486.12 2406
2486.59 2433
2487.06 2384
2487.53 2290
2488.00 2264
2488.47 2403
2488.94 2493
2489.41 2532
2489.88 2342
2490.35 2317
2490.83 2238
2491.30 2296
2491.77 2513
2492.24 2470
2492.71 2401
2493.18 2335
2493.65 2240
2494.12 2327
2494.59 2447
2495.06 2410
2495.53 2393
2496.00 2419
2496.48 2468
2496.95 2577
2497.42 2488
2497.89 2594
2498.36 2511
2498.83 2382
2499.30 2420
2499.77 2524
2500.25 2458
2500.72 2441
2501.19 2479
2501.66 2466
2502.13 2240
2502.60 2192
2503.07 2232
2503.55 2112
2504.02 2091
2504.49 2132
2504.96 2038
2505.43 2141
2505.91 2383
2506.38 2155
2506.85 2209
2507.32 2279
2507.79 2160
2508.27 2085
2508.74 2274
2509.21 2446
2509.68 2357
2510.16 2442
2510.63 2371
2511.10 2583
2511.57 2359
2512.05 2593
2512.52 2643
2512.99 2645
2513.46 2544
2513.94 2480
2514.41 2583
2514.88 2557
2515.35 2569
2515.83 2522
2516.30 2566
2516.77 2705
2517.25 2438
2517.72 2371
2518.19 2422
2518.67 2470
2519.14 2517
2519.61 2452
2520.09 2390
2520.56 2476
2521.03 2490
2521.51 2426
2521.98 2368
2522.45 2323
2522.93 2293
2523.40 2237
2523.87 2175
2524.35 2146
2524.82 2208
2525.29 2231
2525.77 2168
2526.24 2186
2526.72 2370
2527.19 2306
2527.66 2430
2528.14 2249
2528.61 2390
2529.09 2364
2529.56 2268
2530.03 2279
2530.51 2294
2530.98 2170
2531.46 2176
2531.93 2086
2532.41 2268
2532.88 2302
2533.36 2366
2533.83 2313
2534.31 2284
2534.78 2380
2535.25 2440
2535.73 2393
2536.20 2332
2536.68 2414
2537.15 2504
2537.63 2592
2538.10 2440
2538.58 2366
2539.05 2411
2539.53 2183
2540.00 2306
2540.48 2328
2540.95 2214
2541.43 2299
2541.91 2302
2542.38 2443
2542.86 2551
2543.33 2402
2543.81 2360
2544.28 2298
2544.76 2413
2545.23 2320
2545.71 2290
2546.19 2319
2546.66 2477
2547.14 2595
2547.61 2492
2548.09 2602
2548.56 2727
2549.04 2751
2549.52 3069
2549.99 2986
2550.47 2937
2550.95 2811
2551.42 2976
2551.90 3125
2552.37 3170
2552.85 3178
2553.33 3159
2553.80 2884
2554.28 3089
2554.76 3116
2555.23 3274
2555.71 3479
2556.19 3344
2556.66 3290
2557.14 3205
2557.62 3396
2558.09 3262
2558.57 3240
2559.05 3313
2559.52 3345
2560.00 3046
2560.48 3112
2560.96 3112
2561.43 2804
2561.91 2751
2562.39 2614
2562.86 2634
2563.34 2544
2563.82 2268
2564.30 2350
2564.77 2309
2565.25 2263
2565.73 2280
2566.21 2151
2566.68 2094
2567.16 2109
2567.64 2186
2568.12 2232
2568.60 2305
2569.07 2336
2569.55 2195
2570.03 2259
2570.51 2392
2570.99 2320
2571.46 2220
2571.94 2207
2572.42 2366
2572.90 2186
2573.38 2297
2573.85 2541
2574.33 2399
2574.81 2267
2575.29 2281
2575.77 2266
2576.25 2418
2576.73 2458
2577.20 2245
2577.68 2318
2578.16 2442
2578.64 2262
2579.12 2371
2579.60 2388
2580.08 2223
2580.56 2239
2581.04 2177
2581.51 2093
2581.99 2311
2582.47 2433
2582.95 2391
2583.43 2415
2583.91 2322
2584.39 2364
2584.87 2088
2585.35 2407
2585.83 2499
2586.31 2320
2586.79 2213
2587.27 2269
2587.75 2263
2588.23 2296
2588.71 2254
2589.18 2301
2589.66 2375
2590.14 2520
2590.62 2518
2591.10 2465
2591.58 2423
2592.06 2397
2592.54 2336
2593.02 2301
2593.50 2401
2593.98 2410
2594.47 2545
2594.95 2584
2595.43 2549
2595.91 2461
2596.39 2535
2596.87 2508
2597.35 2449
2597.83 2552
2598.31 2615
2598.79 2430
2599.27 2266
2599.75 2281
2600.23 2303
2600.71 2484
2601.19 2278
2601.67 2069
2602.16 2172
2602.64 2308
2603.12 2372
2603.60 2325
2604.08 2129
2604.56 2372
2605.04 2219
2605.52 2180
2606.00 2244
2606.49 2146
2606.97 2151
2607.45 2127
2607.93 2413
2608.41 2464
2608.89 2324
2609.37 2389
2609.86 2434
2610.34 2581
2610.82 2480
2611.30 2463
2611.78 2602
2612.27 2792
2612.75 2883
2613.23 2966
2613.71 2652
2614.19 2832
2614.68 2413
2615.16 2388
2615.64 2499
2616.12 2382
2616.60 2218
2617.09 2358
2617.57 2333
2618.05 2275
2618.53 2331
2619.02 2352
2619.50 2272
2619.98 2316
2620.46 2309
2620.95 2379
2621.43 2221
2621.91 2329
2622.40 2412
2622.88 2286
2623.36 2374
2623.84 2583
2624.33 2444
2624.81 2518
2625.29 2297
2625.78 2218
2626.26 2343
2626.74 2260
2627.23 2383
2627.71 2362
2628.19 2320
2628.68 2520
2629.16 2438
2629.64 2207
2630.13 2235
2630.61 2338
2631.09 2392
2631.58 2350
2632.06 2286
2632.54 2152
2633.03 2183
2633.51 2230
2634.00 2160
2634.48 2321
2634.96 2264
2635.45 2241
2635.93 2188
2636.42 2316
2636.90 2183
2637.38 2215
2637.87 2297
2638.35 2272
2638.84 2241
2639.32 2076
2639.81 2100
2640.29 2317
2640.78 2443
2641.26 2332
2641.74 2225
2642.23 2317
2642.71 2348
2643.20 2489
2643.68 2412
2644.17 2304
2644.65 2469
2645.14 2422
2645.62 2463
2646.11 2443
2646.59 2471
2647.08 2383
2647.56 2388
2648.05 2305
2648.53 2069
2649.02 2177
2649.50 2267
2649.99 2220
2650.48 2316
2650.96 2305
2651.45 2315
2651.93 2332
2652.42 2293
2652.90 2190
2653.39 2155
2653.87 2308
2654.36 2312
2654.85 2311
2655.33 2251
2655.82 2472
2656.30 2441
2656.79 2447
2657.28 2301
2657.76 2320
2658.25 2280
2658.73 2168
2659.22 2109
2659.71 2162
2660.19 2255
2660.68 2508
2661.17 2257
2661.65 2289
2662.14 2404
2662.62 2332
2663.11 2276
2663.60 2235
2664.08 2182
2664.57 2169
2665.06 2239
2665.55 2285
2666.03 2276
2666.52 2269
2667.01 2307
2667.49 2152
2667.98 2236
2668.47 2266
2668.95 2378
2669.44 2119
2669.93 2173
2670.42 2397
2670.90 2337
2671.39 2340
2671.88 2261
2672.36 2281
2672.85 2314
2673.34 2481
2673.83 2481
2674.31 2396
2674.80 2467
2675.29 2389
2675.78 2529
2676.27 2675
2676.75 2678
2677.24 2791
2677.73 2751
2678.22 2784
2678.71 2868
2679.19 2960
2679.68 2826
2680.17 3000
2680.66 2960
2681.15 2859
2681.63 2844
2682.12 2950
2682.61 2919
2683.10 3146
2683.59 3114
2684.08 3109
2684.56 3160
2685.05 3256
2685.54 3324
2686.03 3291
2686.52 3060
2687.01 2870
2687.50 3047
2687.99 2866
2688.47 2816
2688.96 2899
2689.45 2831
2689.94 2719
2690.43 2742
2690.92 2507
2691.41 2442
2691.90 2372
2692.39 2176
2692.88 2266
2693.37 2341
2693.85 2341
2694.34 2285
2694.83 2503
2695.32 2343
2695.81 2322
2696.30 2476
2696.79 2586
2697.28 2620
2697.77 2497
2698.26 2567
2698.75 2409
2699.24 2469
2699.73 2487
2700.22 2643
2700.71 2714
2701.20 2497
2701.69 2605
2702.18 2531
2702.67 2585
2703.16 2638
2703.65 2594
2704.14 2517
2704.63 2557
2705.12 2802
2705.61 2556
2706.10 2565
2706.59 2488
2707.08 2607
2707.58 2626
2708.07 2536
2708.56 2529
2709.05 2308
2709.54 2229
2710.03 2490
2710.52 2384
2711.01 2385
2711.50 2172
2711.99 2216
2712.48 2383
2712.98 2372
2713.47 2375
2713.96 2222
2714.45 2109
2714.94 2235
2715.43 2259
2715.92 2357
2716.41 2419
2716.91 2245
2717.40 2300
2717.89 2250
2718.38 2224
2718.87 2187
2719.36 2374
2719.86 2355
2720.35 2344
2720.84 2324
2721.33 2492
2721.82 2518
2722.31 2481
2722.81 2456
2723.30 2412
2723.79 2413
2724.28 2354
2724.77 2440
2725.27 2291
2725.76 2293
2726.25 2510
2726.74 2338
2727.24 2419
2727.73 2445
2728.22 2312
2728.71 2260
2729.21 2217
2729.70 2224
2730.19 2213
2730.68 2368
2731.18 2210
2731.67 2322
2732.16 2381
2732.66 2343
2733.15 2286
2733.64 2292
2734.13 2302
2734.63 2453
2735.12 2479
2735.61 2342
2736.11 2464
2736.60 2423
2737.09 2627
2737.59 2568
2738.08 2399
2738.57 2305
2739.07 2119
2739.56 2396
2740.05 2422
2740.55 2390
2741.04 2334
2741.54 2345
2742.03 2418
2742.52 2250
2743.02 2299
2743.51 2280
2744.00 2270
2744.50 1991
2744.99 2065
2745.49 2345
2745.98 2242
2746.47 2331
2746.97 2097
2747.46 2088
2747.96 2122
2748.45 2123
2748.95 2141
2749.44 2250
2749.93 2125
2750.43 2053
2750.92 2114
2751.42 2155
2751.91 2206
2752.41 2284
2752.90 2227
2753.40 2188
2753.89 2206
2754.39 2028
2754.88 2145
2755.38 2388
2755.87 2330
2756.37 2225
2756.86 2287
2757.36 2244
2757.85 2214
2758.35 2363
2758.84 2308
2759.34 2243
2759.83 2313
2760.33 2304
2760.82 2361
2761.32 2367
2761.81 2274
2762.31 2368
2762.81 2462
2763.30 2299
2763.80 2155
2764.29 2297
2764.79 2081
2765.28 2185
2765.78 2250
2766.28 2281
2766.77 2258
2767.27 2020
2767.76 2070
2768.26 2203
2768.76 2181
2769.25 2086
2769.75 2171
2770.25 2300
2770.74 2176
2771.24 2230
2771.73 2296
2772.23 2338
2772.73 2281
2773.22 2240
2773.72 2328
2774.22 2481
2774.71 2447
2775.21 2346
2775.71 2284
2776.20 2550
2776.70 2639
2777.20 2701
2777.69 2658
2778.19 2524
2778.69 2787
2779.19 2728
2779.68 2497
2780.18 2666
2780.68 2758
2781.17 2549
2781.67 2458
2782.17 2689
2782.67 2701
2783.16 2605
2783.66 2504
2784.16 2463
2784.66 2541
2785.15 2473
2785.65 2346
2786.15 2414
2786.65 2483
2787.15 2462
2787.64 2377
2788.14 2362
2788.64 2556
2789.14 2425
2789.63 2508
2790.13 2415
2790.63 2225
2791.13 2481
2791.63 2614
2792.13 2530
2792.62 2511
2793.12 2375
2793.62 2451
2794.12 2604
2794.62 2427
2795.12 2260
2795.61 2354
2796.11 2703
2796.61 2772
2797.11 2711
2797.61 2602
2798.11 2841
2798.61 3241
2799.11 3283
2799.60 3316
2800.10 3289
2800.60 3588
2801.10 3534
2801.60 3406
2802.10 3300
2802.60 3347
2803.10 3139
2803.60 3088
2804.10 3003
2804.60 3129
2805.10 2939
2805.59 3026
2806.09 2919
2806.59 3149
2807.09 3153
2807.59 3284
2808.09 3542
2808.59 3773
2809.09 3837
2809.59 3827
2810.09 4272
2810.59 4117
2811.09 4185
2811.59 4179
2812.09 4240
2812.59 4057
2813.09 4062
2813.59 3747
2814.09 3711
2814.59 3610
2815.09 3329
2815.59 3047
2816.09 2887
2816.59 2868
2817.09 2651
2817.59 2615
2818.09 2616
2818.60 2549
2819.10 2708
2819.60 2690
2820.10 2516
2820.60 2592
2821.10 2708
2821.60 2877
2822.10 2864
2822.60 2994
2823.10 2944
2823.60 2990
2824.10 2846
2824.61 2970
2825.11 2919
2825.61 2748
2826.11 2693
2826.61 2634
2827.11 2515
2827.61 2642
2828.12 2582
2828.62 2545
2829.12 2578
2829.62 2735
2830.12 2747
2830.62 2694
2831.12 2555
2831.63 2670
2832.13 2453
2832.63 2478
2833.13 2516
2833.63 2666
2834.14 2636
2834.64 2404
2835.14 2398
2835.64 2477
2836.14 2410
2836.65 2452
2837.15 2512
2837.65 2383
2838.15 2433
2838.66 2579
2839.16 2441
2839.66 2570
2840.16 2486
2840.67 2472
2841.17 2670
2841.67 2711
2842.17 2548
2842.68 2452
2843.18 2405
2843.68 2378
2844.18 2550
2844.69 2417
2845.19 2437
2845.69 2358
2846.20 2317
2846.70 2564
2847.20 2638
2847.71 2617
2848.21 2699
2848.71 2786
2849.22 2864
2849.72 2666
2850.22 2823
2850.73 2963
2851.23 3032
2851.73 2817
2852.24 2673
2852.74 2707
2853.24 2740
2853.75 2397
2854.25 2345
2854.75 2341
2855.26 2400
2855.76 2160
2856.27 2243
2856.77 2208
2857.27 2123
2857.78 2029
2858.28 2328
2858.79 2267
2859.29 2436
2859.80 2397
2860.30 2250
2860.80 2118
2861.31 2337
2861.81 2405
2862.32 2098
2862.82 2296
2863.33 2305
2863.83 2419
2864.34 2161
2864.84 2196
2865.34 2265
2865.85 2306
2866.35 2220
2866.86 2232
2867.36 2143
2867.87 2200
2868.37 2152
2868.88 2248
2869.38 2427
2869.89 2340
2870.39 2270
2870.90 2308
2871.41 2344
2871.91 2251
2872.42 2170
2872.92 2273
2873.43 2459
2873.93 2489
2874.44 2356
2874.94 2419
2875.45 2318
2875.95 2555
2876.46 2403
2876.97 2438
2877.47 2425
2877.98 2427
2878.48 2568
2878.99 2701
2879.50 2562
2880.00 2531
2880.51 2373
2881.01 2394
2881.52 2548
2882.03 2767
2882.53 2734
2883.04 2861
2883.54 2705
2884.05 2754
2884.56 3152
2885.06 3301
2885.57 3063
2886.08 2945
2886.58 3232
2887.09 3339
2887.60 3300
2888.10 3292
2888.61 3331
2889.12 3443
2889.62 3552
2890.13 3576
2890.64 3512
2891.15 3504
2891.65 3247
2892.16 3333
2892.67 3355
2893.17 3024
2893.68 2862
2894.19 2823
2894.70 2657
2895.20 2683
2895.71 2510
2896.22 2470
2896.73 2508
2897.23 2554
2897.74 2741
2898.25 2531
2898.76 2564
2899.26 2616
2899.77 2651
2900.28 2646
2900.79 2822
2901.29 2705
2901.80 2854
2902.31 2841
2902.82 2726
2903.33 2771
2903.83 2933
2904.34 2887
2904.85 3037
2905.36 3022
2905.87 3071
2906.38 3190
2906.88 3237
2907.39 3148
2907.90 3169
2908.41 3220
2908.92 3071
2909.43 3140
2909.94 3092
2910.44 3043
2910.95 2877
2911.46 2864
2911.97 2685
2912.48 2472
2912.99 2565
2913.50 2606
2914.01 2657
2914.52 2635
2915.02 2636
2915.53 2380
2916.04 2720
2916.55 2717
2917.06 2771
2917.57 2738
2918.08 2570
2918.59 2838
2919.10 2652
2919.61 2708
2920.12 2637
2920.63 2753
2921.14 2577
2921.65 2670
2922.16 2588
2922.67 2584
2923.18 2538
2923.69 2578
2924.20 2564
2924.71 2731
2925.22 2903
2925.73 2877
2926.24 3187
2926.75 3494
2927.26 3466
2927.77 3513
2928.28 3570
2928.79 3392
2929.30 3706
2929.81 3745
2930.32 3448
2930.83 3135
2931.34 2987
2931.85 2780
2932.36 2674
2932.87 2666
2933.38 2578
2933.89 2540
2934.40 2529
2934.91 2583
2935.42 2595
2935.94 2660
2936.45 2389
2936.96 2470
2937.47 2497
2937.98 2568
2938.49 2650
2939.00 2729
2939.51 2708
2940.02 2412
2940.54 2513
2941.05 2479
2941.56 2620
2942.07 2578
2942.58 2528
2943.09 2373
2943.61 2465
2944.12 2538
2944.63 2530
2945.14 2642
2945.65 2722
2946.16 3096
2946.68 2883
2947.19 3131
2947.70 3367
2948.21 3314
2948.72 3453
2949.24 3705
2949.75 3679
2950.26 3203
2950.77 3316
2951.28 3328
2951.80 3133
2952.31 3127
2952.82 2846
2953.33 2897
2953.85 2887
2954.36 2578
2954.87 2680
2955.38 2835
2955.90 2693
2956.41 2612
2956.92 2515
2957.43 2523
2957.95 2391
2958.46 2473
2958.97 2357
2959.49 2482
2960.00 2499
2960.51 2480
2961.03 2555
2961.54 2522
2962.05 2473
2962.57 2520
2963.08 2632
2963.59 2640
2964.11 2789
2964.62 2848
2965.13 2661
2965.65 2760
2966.16 2790
2966.67 2759
2967.19 2558
2967.70 2573
2968.21 2511
2968.73 2574
2969.24 2521
2969.76 2521
2970.27 2561
2970.78 2583
2971.30 2563
2971.81 2543
2972.33 2564
2972.84 2549
2973.35 2375
2973.87 2235
2974.38 2422
2974.90 2564
2975.41 2356
2975.92 2244
2976.44 2455
2976.95 2524
2977.47 2581
2977.98 2535
2978.50 2449
2979.01 2474
2979.53 2531
2980.04 2279
2980.56 2597
2981.07 2369
2981.59 2287
2982.10 2439
2982.62 2501
2983.13 2469
2983.65 2442
2984.16 2440
2984.68 2515
2985.19 2528
2985.71 2535
2986.22 2641
2986.74 2666
2987.25 2537
2987.77 2692
2988.28 2776
2988.80 2666
2989.31 2941
2989.83 2838
2990.35 2731
2990.86 2673
2991.38 2730
2991.89 2742
2992.41 2835
2992.92 3035
2993.44 2816
2993.96 2953
2994.47 2912
2994.99 2941
2995.50 3019
2996.02 3056
2996.54 3011
2997.05 3060
2997.57 3209
2998.09 3200
2998.60 3355
2999.12 3247
2999.64 3302
3000.15 3366
3000.67 3402
3001.18 3452
3001.70 3533
3002.22 3594
3002.73 3239
3003.25 3149
3003.77 3305
3004.29 3161
3004.80 3128
3005.32 3290
3005.84 3240
3006.35 2902
3006.87 2842
3007.39 2949
3007.90 2998
3008.42 3137
3008.94 3110
3009.46 3000
3009.97 2880
3010.49 2836
3011.01 2848
3011.53 2671
3012.04 2772
3012.56 2624
3013.08 2694
3013.60 2575
3014.11 2692
3014.63 2656
3015.15 2526
3015.67 2662
3016.18 2456
3016.70 2434
3017.22 2613
3017.74 2626
3018.26 2721
3018.77 2635
3019.29 2736
3019.81 2880
3020.33 2957
3020.85 2803
3021.37 2846
3021.88 2824
3022.40 2773
3022.92 2738
3023.44 2694
3023.96 2709
3024.48 2832
3025.00 2717
3025.51 2740
3026.03 2810
3026.55 2812
3027.07 2604
3027.59 2601
3028.11 2854
3028.63 2872
3029.15 2864
3029.67 2928
3030.18 2905
3030.70 2845
3031.22 2746
3031.74 2597
3032.26 2775
3032.78 2736
3033.30 2799
3033.82 2615
3034.34 2605
3034.86 2600
3035.38 2551
3035.90 2725
3036.42 2613
3036.94 2781
3037.46 2792
3037.98 2706
3038.50 2635
3039.02 2710
3039.54 2621
3040.06 2609
3040.58 2571
3041.10 2633
3041.62 2548
3042.14 2356
3042.66 2568
3043.18 2512
3043.70 2493
3044.22 2511
3044.74 2426
3045.26 2401
3045.78 2440
3046.30 2357
3046.82 2397
3047.34 2383
3047.86 2347
3048.38 2280
3048.90 2387
3049.42 2437
3049.94 2497
3050.46 2494
3050.98 2521
3051.50 2503
3052.03 2524
3052.55 2788
3053.07 2488
3053.59 2296
3054.11 2475
3054.63 2422
3055.15 2358
3055.67 2407
3056.19 2379
3056.72 2242
3057.24 2461
3057.76 2394
3058.28 2405
3058.80 2498
3059.32 2459
3059.84 2321
3060.37 2463
3060.89 2466
3061.41 2496
3061.93 2509
3062.45 2544
3062.98 2497
3063.50 2309
3064.02 2376
3064.54 2348
3065.06 2308
3065.59 2330
3066.11 2292
3066.63 2412
3067.15 2399
3067.67 2363
3068.20 2530
3068.72 2503
3069.24 2440
3069.76 2433
3070.29 2349
3070.81 2362
3071.33 2619
3071.85 2559
3072.38 2753
3072.90 2487
3073.42 2448
3073.95 2380
3074.47 2398
3074.99 2523
3075.51 2722
3076.04 2494
3076.56 2629
3077.08 2489
3077.61 2516
3078.13 2609
3078.65 2535
3079.18 2670
3079.70 2752
3080.22 2846
3080.75 2899
3081.27 2936
3081.79 2798
3082.32 2834
3082.84 3120
3083.36 3085
3083.89 2990
3084.41 3182
3084.93 2985
3085.46 2877
3085.98 2809
3086.51 2914
3087.03 3006
3087.55 2776
3088.08 2647
3088.60 2600
3089.13 2736
3089.65 2864
3090.17 2939
3090.70 2760
3091.22 2699
3091.75 2760
3092.27 2691
3092.80 2742
3093.32 2853
3093.85 2874
3094.37 2778
3094.89 2745
3095.42 2708
3095.94 2784
3096.47 2992
3096.99 2933
3097.52 2960
3098.04 2992
3098.57 2959
3099.09 3107
3099.62 3079
3100.14 3258
3100.67 3143
3101.19 3290
3101.72 3323
3102.24 3510
3102.77 3555
3103.29 3781
3103.82 4193
3104.34 4397
3104.87 4775
3105.40 5164
3105.92 5106
3106.45 5045
3106.97 5438
3107.50 5405
3108.02 5341
3108.55 4692
3109.08 4229
3109.60 4252
3110.13 3757
3110.65 3513
3111.18 3418
3111.70 3139
3112.23 2992
3112.76 3061
3113.28 3013
3113.81 3267
3114.34 3144
3114.86 3110
3115.39 3098
3115.91 2848
3116.44 2919
3116.97 3007
3117.49 2763
3118.02 2692
3118.55 2710
3119.07 2676
3119.60 2445
3120.13 2440
3120.65 2567
3121.18 2559
3121.71 2483
3122.23 2619
3122.76 2765
3123.29 2644
3123.82 2718
3124.34 2666
3124.87 2783
3125.40 2453
3125.92 2513
3126.45 2639
3126.98 2499
3127.51 2498
3128.03 2571
3128.56 2620
3129.09 2457
3129.62 2493
3130.14 2601
3130.67 2517
3131.20 2491
3131.73 2397
3132.25 2495
3132.78 2590
3133.31 2481
3133.84 2403
3134.37 2399
3134.89 2395
3135.42 2490
3135.95 2312
3136.48 2396
3137.01 2381
3137.53 2228
3138.06 2297
3138.59 2329
3139.12 2372
3139.65 2394
3140.18 2442
3140.70 2442
3141.23 2463
3141.76 2418
3142.29 2541
3142.82 2363
3143.35 2268
3143.88 2462
3144.40 2437
3144.93 2358
3145.46 2396
3145.99 2590
3146.52 2421
3147.05 2407
3147.58 2410
3148.11 2630
3148.64 2728
3149.17 2757
3149.70 2868
3150.22 2896
3150.75 2726
3151.28 2762
3151.81 2779
3152.34 2745
3152.87 2870
3153.40 2813
3153.93 2731
3154.46 2748
3154.99 2655
3155.52 2543
3156.05 2537
3156.58 2669
3157.11 2575
3157.64 2592
3158.17 2452
3158.70 2762
3159.23 2692
3159.76 2675
3160.29 2742
3160.82 2584
3161.35 2588
3161.88 2693
3162.41 2740
3162.94 2675
3163.47 2562
3164.00 2656
3164.53 2383
3165.06 2396
3165.59 2503
3166.12 2417
3166.65 2399
3167.18 2380
3167.72 2454
3168.25 2492
3168.78 2612
3169.31 2591
3169.84 2325
3170.37 2429
3170.90 2540
3171.43 2347
3171.96 2457
3172.49 2477
3173.03 2426
3173.56 2456
3174.09 2387
3174.62 2298
3175.15 2177
3175.68 2207
3176.21 2467
3176.74 2591
3177.28 2595
3177.81 2385
3178.34 2445
3178.87 2428
3179.40 2514
3179.93 2523
3180.47 2627
3181.00 2635
3181.53 2521
3182.06 2384
3182.59 2303
3183.13 2335
3183.66 2487
3184.19 2279
3184.72 2410
3185.25 2456
3185.79 2264
3186.32 2474
3186.85 2502
3187.38 2428
3187.92 2370
3188.45 2398
3188.98 2401
3189.51 2436
3190.05 2343
3190.58 2392
3191.11 2434
3191.64 2349
3192.18 2347
3192.71 2467
3193.24 2551
3193.78 2503
3194.31 2453
3194.84 2443
3195.38 2511
3195.91 2473
3196.44 2360
3196.97 2546
3197.51 2457
3198.04 2446
3198.57 2602
3199.11 2573
3199.64 2599
3200.17 2515
3200.71 2544
3201.24 2543
3201.78 2657
3202.31 2687
3202.84 2786
3203.38 2616
3203.91 2861
3204.44 2849
3204.98 2975
3205.51 3031
3206.05 2860
3206.58 3000
3207.11 2999
3207.65 3043
3208.18 3065
3208.72 3016
3209.25 3203
3209.78 3029
3210.32 3125
3210.85 3113
3211.39 3217
3211.92 3129
3212.46 3273
3212.99 3385
3213.53 3649
3214.06 3612
3214.59 3465
3215.13 3661
3215.66 3568
3216.20 3315
3216.73 3380
3217.27 3323
3217.80 3045
3218.34 3182
3218.87 2920
3219.41 3139
3219.94 3008
3220.48 3079
3221.01 2974
3221.55 2896
3222.08 2841
3222.62 2961
3223.16 2954
3223.69 2762
3224.23 2834
3224.76 2987
3225.30 2935
3225.83 3053
3226.37 3173
3226.90 2949
3227.44 2937
3227.98 3009
3228.51 3093
3229.05 3137
3229.58 3080
3230.12 2972
3230.66 2748
3231.19 2606
3231.73 2719
3232.26 2496
3232.80 2724
3233.34 2659
3233.87 2643
3234.41 2684
3234.95 2817
3235.48 2937
3236.02 2695
3236.55 2842
3237.09 2846
3237.63 2893
3238.16 2819
3238.70 2921
3239.24 2896
3239.77 3008
3240.31 3046
3240.85 3014
3241.38 3183
3241.92 3261
3242.46 3097
3243.00 2815
3243.53 3154
3244.07 3117
3244.61 3107
3245.14 3006
3245.68 3041
3246.22 2921
3246.76 2825
3247.29 2828
3247.83 2659
3248.37 2838
3248.91 2942
3249.44 2879
3249.98 2943
3250.52 3004
3251.06 2875
3251.59 2823
3252.13 2940
3252.67 3122
3253.21 3152
3253.75 3001
3254.28 2995
3254.82 3265
3255.36 3142
3255.90 3093
3256.44 3373
3256.97 3319
3257.51 3050
3258.05 3277
3258.59 3228
3259.13 3089
3259.67 3030
3260.20 3240
3260.74 3338
3261.28 3441
3261.82 3496
3262.36 3566
3262.90 3496
3263.44 3393
3263.97 3755
3264.51 3671
3265.05 3831
3265.59 3945
3266.13 4185
3266.67 4397
3267.21 4514
3267.75 4748
3268.29 4852
3268.83 4854
3269.36 5192
3269.90 5422
3270.44 5613
3270.98 5342
3271.52 5193
3272.06 5194
3272.60 4992
3273.14 4498
3273.68 4288
3274.22 3887
3274.76 3571
3275.30 3582
3275.84 3566
3276.38 3536
3276.92 3267
3277.46 3464
3278.00 3424
3278.54 3660
3279.08 3723
3279.62 3577
3280.16 3394
3280.70 3421
3281.24 3436
3281.78 3723
3282.32 3736
3282.86 3625
3283.40 3656
3283.94 3868
3284.48 3734
3285.02 3568
3285.56 3733
3286.10 3811
3286.64 3617
3287.18 3825
3287.72 3913
3288.26 3912
3288.81 3899
3289.35 3947
3289.89 3872
3290.43 3965
3290.97 3994
3291.51 4147
3292.05 4022
3292.59 4060
3293.13 4134
3293.67 4306
3294.22 4645
3294.76 4604
3295.30 4726
3295.84 5036
3296.38 5706
3296.92 5475
3297.46 5884
3298.01 5967
3298.55 6039
3299.09 6026
3299.63 5920
3300.17 5731
3300.71 5482
3301.26 5338
3301.80 5175
3302.34 4619
3302.88 4553
3303.42 4473
3303.97 4362
3304.51 4328
3305.05 4080
3305.59 3920
3306.13 4106
3306.68 4112
3307.22 4195
3307.76 4007
3308.30 3940
3308.85 3837
3309.39 3880
3309.93 4040
3310.47 3772
3311.02 3794
3311.56 3921
3312.10 3649
3312.64 3903
3313.19 3812
3313.73 3690
3314.27 3858
3314.82 3917
3315.36 3948
3315.90 3877
3316.45 3944
3316.99 4179
3317.53 4372
3318.07 4394
3318.62 4493
3319.16 4752
3319.70 5001
3320.25 5150
3320.79 5237
3321.34 5081
3321.88 5500
3322.42 5782
3322.97 6033
3323.51 6214
3324.05 6122
3324.60 6147
3325.14 6031
3325.68 5935
3326.23 5891
3326.77 5795
3327.32 5855
3327.86 5612
3328.40 5411
3328.95 5399
3329.49 5516
3330.04 5118
3330.58 4964
3331.13 5132
3331.67 5217
3332.21 5388
3332.76 5889
3333.30 6367
3333.85 7243
3334.39 8499
3334.94 9890
3335.48 12260
3336.03 14034
3336.57 15684
3337.12 17553
3337.66 19020
3338.21 20404
3338.75 21624
3339.30 22353
3339.84 22669
3340.39 22608
3340.93 21659
3341.48 20322
3342.02 18779
3342.57 16602
3343.11 14754
3343.66 12713
3344.20 10396
3344.75 8803
3345.29 7577
3345.84 6704
3346.38 5933
3346.93 5454
3347.47 4931
3348.02 4483
3348.57 4449
3349.11 4555
3349.66 4521
3350.20 4454
3350.75 4343
3351.30 4447
3351.84 4550
3352.39 4771
3352.93 5136
3353.48 5060
3354.03 5259
3354.57 4959
3355.12 4857
3355.66 5122
3356.21 5141
3356.76 4863
3357.30 4751
3357.85 4585
3358.40 4322
3358.94 4261
3359.49 4121
3360.04 3798
3360.58 3748
3361.13 3799
3361.68 3635
3362.22 3670
3362.77 3616
3363.32 3527
3363.86 3758
3364.41 3412
3364.96 3479
3365.50 3652
3366.05 3820
3366.60 3699
3367.15 3583
3367.69 3514
3368.24 3669
3368.79 3671
3369.34 3619
3369.88 3615
3370.43 3701
3370.98 3800
3371.53 3659
3372.07 3745
3372.62 3972
3373.17 3664
3373.72 3850
3374.26 3611
3374.81 3775
3375.36 3957
3375.91 3725
3376.46 3940
3377.00 3985
3377.55 4194
3378.10 4116
3378.65 4009
3379.20 3915
3379.74 3863
3380.29 3620
3380.84 3520
3381.39 3502
3381.94 3449
3382.49 3227
3383.04 3156
3383.58 3107
3384.13 3058
3384.68 3133
3385.23 3045
3385.78 3225
3386.33 3280
3386.88 3214
3387.43 3064
3387.97 3211
3388.52 3064
3389.07 2936
3389.62 2870
3390.17 2867
3390.72 2996
3391.27 2967
3391.82 2856
3392.37 2910
3392.92 2801
3393.47 2646
3394.01 2713
3394.56 2786
3395.11 2807
3395.66 2777
3396.21 2848
3396.76 2577
3397.31 2575
3397.86 2673
3398.41 2531
3398.96 2501
3399.51 2442
3400.06 2535
3400.61 2629
3401.16 2537
3401.71 2443
3402.26 2472
3402.81 2407
3403.36 2334
3403.91 2430
3404.46 2563
3405.01 2595
3405.56 2361
3406.11 2300
3406.66 2409
3407.21 2376
3407.76 2404
3408.32 2550
3408.87 2470
3409.42 2427
3409.97 2163
3410.52 2116
3411.07 2388
3411.62 2597
3412.17 2250
3412.72 2255
3413.27 2369
3413.82 2374
3414.37 2474
3414.93 2510
3415.48 2533
3416.03 2690
3416.58 2608
3417.13 2499
3417.68 2654
3418.23 2608
3418.78 2455
3419.34 2432
3419.89 2552
3420.44 2627
3420.99 2439
3421.54 2319
3422.09 2249
3422.65 2408
3423.20 2429
3423.75 2421
3424.30 2419
3424.85 2322
3425.40 2425
3425.96 2485
3426.51 2478
3427.06 2382
3427.61 2415
3428.17 2441
3428.72 2357
3429.27 2415
3429.82 2412
3430.37 2434
3430.93 2280
3431.48 2257
3432.03 2420
3432.58 2269
3433.14 2226
3433.69 2413
3434.24 2470
3434.79 2419
3435.35 2427
3435.90 2682
3436.45 2521
3437.01 2494
3437.56 2347
3438.11 2343
3438.66 2298
3439.22 2342
3439.77 2427
3440.32 2639
3440.88 2805
3441.43 2625
3441.98 2736
3442.54 2618
3443.09 2770
3443.64 2797
3444.20 2691
3444.75 2483
3445.30 2522
3445.86 2579
3446.41 2422
3446.97 2459
3447.52 2514
3448.07 2628
3448.63 2408
3449.18 2487
3449.73 2386
3450.29 2283
3450.84 2403
3451.40 2328
3451.95 2387
3452.50 2422
3453.06 2474
3453.61 2315
3454.17 2149
3454.72 2207
3455.28 2340
3455.83 2346
3456.38 2361
3456.94 2361
3457.49 2225
3458.05 2251
3458.60 2347
3459.16 2414
3459.71 2314
3460.27 2408
3460.82 2386
3461.38 2394
3461.93 2476
3462.49 2450
3463.04 2352
3463.60 2299
3464.15 2366
3464.71 2438
3465.26 2298
3465.82 2250
3466.37 2490
3466.93 2508
3467.48 2540
3468.04 2641
3468.59 2673
3469.15 2626
3469.70 2643
3470.26 2596
3470.82 2626
3471.37 2530
3471.93 2509
3472.48 2534
3473.04 2633
3473.59 2583
3474.15 2549
3474.71 2565
3475.26 2571
3475.82 2566
3476.37 2638
3476.93 2697
3477.49 2651
3478.04 2376
3478.60 2546
3479.16 2698
3479.71 2636
3480.27 2573
3480.82 2668
3481.38 2754
3481.94 2741
3482.49 2805
3483.05 2970
3483.61 2927
3484.16 2944
3484.72 2928
3485.28 3085
3485.83 3011
3486.39 2896
3486.95 2827
3487.50 2991
3488.06 2987
3488.62 2957
3489.18 3141
3489.73 2948
3490.29 3100
3490.85 3192
3491.40 3249
3491.96 3422
3492.52 3557
3493.08 3578
3493.63 3774
3494.19 4238
3494.75 4378
3495.31 4628
3495.86 4749
3496.42 4592
3496.98 4758
3497.54 4609
3498.09 4375
3498.65 4185
3499.21 4167
3499.77 4134
3500.33 4334
3500.88 4587
3501.44 4631
3502.00 4786
3502.56 5030
3503.12 5475
3503.67 5503
3504.23 5652
3504.79 5506
3505.35 5543
3505.91 5642
3506.47 5568
3507.03 5529
3507.58 5516
3508.14 5438
3508.70 5174
3509.26 5028
3509.82 4961
3510.38 4716
3510.94 4731
3511.49 4418
3512.05 4377
3512.61 4038
3513.17 3699
3513.73 3655
3514.29 3245
3514.85 2951
3515.41 2949
3515.97 3104
3516.53 2948
3517.09 2779
3517.64 2775
3518.20 2813
3518.76 2748
3519.32 2686
3519.88 2864
3520.44 2639
3521.00 2614
3521.56 2619
3522.12 2875
3522.68 2771
3523.24 2756
3523.80 2767
3524.36 2925
3524.92 2811
3525.48 3026
3526.04 3040
3526.60 2805
3527.16 2784
3527.72 2796
3528.28 2716
3528.84 2847
3529.40 2744
3529.96 2689
3530.52 2616
3531.08 2506
3531.64 2370
3532.20 2324
3532.76 2503
3533.32 2670
3533.89 2467
3534.45 2515
3535.01 2614
3535.57 2352
3536.13 2635
3536.69 2710
3537.25 2578
3537.81 2531
3538.37 2563
3538.93 2755
3539.49 2668
3540.06 2716
3540.62 2770
3541.18 2672
3541.74 2803
3542.30 2895
3542.86 2617
3543.42 2739
3543.98 2613
3544.55 2591
3545.11 2547
3545.67 2676
3546.23 2636
3546.79 2621
3547.35 2427
3547.92 2390
3548.48 2434
3549.04 2404
3549.60 2398
3550.16 2397
3550.72 2567
3551.29 2446
3551.85 2424
3552.41 2407
3552.97 2241
3553.54 2217
3554.10 2124
3554.66 2185
3555.22 2181
3555.78 2397
3556.35 2247
3556.91 2101
3557.47 2185
3558.03 2272
3558.60 2285
3559.16 2182
3559.72 2186
3560.29 2117
3560.85 2154
3561.41 2227
3561.97 2260
3562.54 2307
3563.10 2378
3563.66 2223
3564.23 2235
3564.79 2292
3565.35 2334
3565.91 2201
3566.48 2242
3567.04 2324
3567.60 2299
3568.17 2271
3568.73 2133
3569.29 2250
3569.86 2273
3570.42 2180
3570.99 2092
3571.55 2117
3572.11 2108
3572.68 2016
3573.24 2178
3573.80 2016
3574.37 2094
3574.93 2111
3575.50 2238
3576.06 2103
3576.62 2084
3577.19 2215
3577.75 2202
3578.32 2152
3578.88 2276
3579.44 2157
3580.01 2241
3580.57 2318
3581.14 2373
3581.70 2201
3582.27 2154
3582.83 2175
3583.40 2116
3583.96 2236
3584.52 2293
3585.09 2303
3585.65 2274
3586.22 2178
3586.78 2079
3587.35 2224
3587.91 2086
3588.48 2089
3589.04 2177
3589.61 2137
3590.17 2144
3590.74 2120
3591.30 2131
3591.87 2054
3592.43 2196
3593.00 2244
3593.56 2157
3594.13 2143
3594.70 2035
3595.26 2278
3595.83 2344
3596.39 2221
3596.96 2132
3597.52 2296
3598.09 2197
3598.65 2185
3599.22 2280
3599.79 2368
3600.35 2309
3600.92 2261
3601.48 2261
3602.05 2261
3602.62 2381
3603.18 2257
3603.75 2293
3604.32 2208
3604.88 2389
3605.45 2301
3606.01 2330
3606.58 2189
3607.15 2118
3607.71 2160
3608.28 2132
3608.85 2061
3609.41 2108
3609.98 2086
3610.55 2004
3611.11 2137
3611.68 2021
3612.25 2042
3612.81 2030
3613.38 2019
3613.95 2071
3614.51 2049
3615.08 2036
3615.65 2003
3616.22 2172
3616.78 2268
3617.35 2416
3617.92 2659
3618.48 2874
3619.05 3072
3619.62 3309
3620.19 3332
3620.75 3460
3621.32 3570
3621.89 3532
3622.46 3478
3623.02 3375
3623.59 3501
3624.16 3497
3624.73 3253
3625.30 3071
3625.86 2649
3626.43 2663
3627.00 2332
3627.57 2291
3628.14 2159
3628.70 2165
3629.27 2268
3629.84 2198
3630.41 2091
3630.98 2242
3631.55 2148
3632.11 2092
3632.68 2102
3633.25 2060
3633.82 2148
3634.39 2141
3634.96 1966
3635.52 1977
3636.09 1929
3636.66 2002
3637.23 1949
3637.80 1984
3638.37 2026
3638.94 2139
3639.51 2185
3640.08 2187
3640.64 2176
3641.21 2067
3641.78 2228
3642.35 2145
3642.92 2292
3643.49 2482
3644.06 2536
3644.63 2433
3645.20 2560
3645.77 2657
3646.34 2835
3646.91 2941
3647.48 2655
3648.05 2609
3648.62 2609
3649.19 2619
3649.76 2509
3650.33 2686
3650.90 2456
3651.47 2362
3652.03 2406
3652.60 2462
3653.17 2459
3653.75 2449
3654.32 2332
3654.89 2208
3655.46 2402
3656.03 2365
3656.60 2372
3657.17 2425
3657.74 2438
3658.31 2386
3658.88 2329
3659.45 2341
3660.02 2373
3660.59 2496
3661.16 2513
3661.73 2399
3662.30 2514
3662.87 2497
3663.44 2446
3664.01 2411
3664.59 2380
3665.16 2433
3665.73 2391
3666.30 2297
3666.87 2250
3667.44 2320
3668.01 2286
3668.58 2183
3669.15 2230
3669.73 2152
3670.30 2234
3670.87 2221
3671.44 2207
3672.01 2249
3672.58 2203
3673.15 2261
3673.73 2224
3674.30 2333
3674.87 2272
3675.44 2379
3676.01 2336
3676.58 2364
3677.16 2405
3677.73 2453
3678.30 2630
3678.87 2531
3679.44 2560
3680.02 2529
3680.59 2679
3681.16 2360
3681.73 2262
3682.31 2328
3682.88 2384
3683.45 2351
3684.02 2380
3684.60 2178
3685.17 2199
3685.74 2352
3686.31 2178
3686.89 2389
3687.46 2175
3688.03 2516
3688.60 2562
3689.18 2553
3689.75 2520
3690.32 2679
3690.90 2735
3691.47 2867
3692.04 2863
3692.61 3075
3693.19 3058
3693.76 2674
3694.33 2796
3694.91 2844
3695.48 2624
3696.05 2542
3696.63 2651
3697.20 2469
3697.77 2231
3698.35 2246
3698.92 2331
3699.50 2388
3700.07 2204
3700.64 2277
3701.22 2273
3701.79 2120
3702.36 2124
3702.94 2246
3703.51 2208
3704.09 2154
3704.66 2269
3705.23 2380
3705.81 2446
3706.38 2395
3706.96 2066
3707.53 2177
3708.11 2157
3708.68 2130
3709.25 2166
3709.83 2254
3710.40 2280
3710.98 2292
3711.55 2299
3712.13 2265
3712.70 2217
3713.28 2018
3713.85 2221
3714.43 2369
3715.00 2269
3715.58 2223
3716.15 2242
3716.73 2256
3717.30 2183
3717.88 2106
3718.45 2208
3719.03 2286
3719.60 2253
3720.18 2100
3720.75 2158
3721.33 2304
3721.90 2287
3722.48 2075
3723.05 2170
3723.63 1995
3724.20 1912
3724.78 2014
3725.36 2168
3725.93 1929
3726.51 1974
3727.08 2091
3727.66 2205
3728.23 2096
3728.81 1936
3729.39 1960
3729.96 2077
3730.54 2110
3731.11 2320
3731.69 2259
3732.27 2326
3732.84 2469
3733.42 2535
3734.00 2464
3734.57 2611
3735.15 2724
3735.72 2775
3736.30 2626
3736.88 2704
3737.45 2708
3738.03 2682
3738.61 2635
3739.18 2557
3739.76 2450
3740.34 2438
3740.92 2283
3741.49 2214
3742.07 2144
3742.65 2255
3743.22 2215
3743.80 2265
3744.38 2026
3744.95 2062
3745.53 2257
3746.11 2207
3746.69 2253
3747.26 2246
3747.84 2184
3748.42 2149
3749.00 2164
3749.57 2261
3750.15 2293
3750.73 2423
3751.31 2429
3751.88 2287
3752.46 2247
3753.04 2116
3753.62 2227
3754.19 2411
3754.77 2238
3755.35 2111
3755.93 2090
3756.51 2040
3757.08 1918
3757.66 1907
3758.24 1958
3758.82 1917
3759.40 1938
3759.98 1926
3760.55 1922
3761.13 1873
3761.71 2054
3762.29 2090
3762.87 2149
3763.45 2083
3764.03 2232
3764.60 2286
3765.18 2256
3765.76 2256
3766.34 2263
3766.92 2156
3767.50 2266
3768.08 2451
3768.66 2284
3769.24 1968
3769.81 2015
3770.39 2078
3770.97 2073
3771.55 2052
3772.13 2018
3772.71 2163
3773.29 2066
3773.87 2069
3774.45 1997
3775.03 1902
3775.61 1992
3776.19 1988
3776.77 2028
3777.35 1914
3777.93 1804
3778.51 1894
3779.09 1979
3779.67 1990
3780.25 1791
3780.83 1976
3781.41 1909
3781.99 1891
3782.57 2001
3783.15 1795
3783.73 1876
3784.31 1977
3784.89 1880
3785.47 1871
3786.05 1881
3786.63 1925
3787.21 1862
3787.79 2084
3788.37 2056
3788.95 2025
3789.53 2027
3790.11 2058
3790.69 1986
3791.27 1881
3791.85 1932
3792.43 1870
3793.01 1850
3793.59 1814
3794.18 1832
3794.76 1970
3795.34 1906
3795.92 2046
3796.50 1822
3797.08 1762
3797.66 1942
3798.24 2020
3798.83 2010
3799.41 2069
3799.99 1942
3800.57 1749
3801.15 1781
3801.73 1759
3802.31 1965
3802.90 1878
3803.48 1831
3804.06 1888
3804.64 1917
3805.22 2091
3805.80 2070
3806.39 2085
3806.97 2078
3807.55 1987
3808.13 2003
3808.71 1997
3809.30 2091
3809.88 2187
3810.46 2192
3811.04 2212
3811.63 2217
3812.21 2170
3812.79 2172
3813.37 2149
3813.95 2236
3814.54 2348
3815.12 2207
3815.70 2158
3816.29 2043
3816.87 2100
3817.45 2155
3818.03 2142
3818.62 1972
3819.20 1865
3819.78 1977
3820.36 1954
3820.95 1995
3821.53 1841
3822.11 1922
3822.70 1838
3823.28 1853
3823.86 1860
3824.45 1789
3825.03 1822
3825.61 1955
3826.20 1973
3826.78 1873
3827.36 1977
3827.95 2099
3828.53 1901
3829.11 1867
3829.70 1884
3830.28 1963
3830.87 2041
3831.45 1807
3832.03 1756
3832.62 1965
3833.20 1984
3833.79 1862
3834.37 1789
3834.95 2032
3835.54 2061
3836.12 2045
3836.71 1948
3837.29 1941
3837.87 1888
3838.46 1865
3839.04 1956
3839.63 2086
3840.21 1914
3840.80 1968
3841.38 1811
3841.97 1977
3842.55 1960
3843.13 2047
3843.72 1957
3844.30 1851
3844.89 1843
3845.47 1759
3846.06 1788
3846.64 1891
3847.23 1820
3847.81 1807
3848.40 1849
3848.98 1848
3849.57 1830
3850.15 1862
3850.74 1849
3851.33 1829
3851.91 1815
3852.50 1802
3853.08 1877
3853.67 1959
3854.25 1961
3854.84 1889
3855.42 1933
3856.01 1958
3856.60 1945
3857.18 1846
3857.77 2017
3858.35 1965
3858.94 1872
3859.52 1927
3860.11 1996
3860.70 2134
3861.28 2191
3861.87 2284
3862.45 2541
3863.04 2738
3863.63 2644
3864.21 2738
3864.80 2943
3865.39 3067
3865.97 2876
3866.56 2945
3867.15 2941
3867.73 2725
3868.32 2723
3868.91 2664
3869.49 2631
3870.08 2469
3870.67 2356
3871.25 2194
3871.84 2229
3872.43 2118
3873.01 2123
3873.60 1974
3874.19 1949
3874.77 1930
3875.36 2090
3875.95 2126
3876.54 1950
3877.12 1912
3877.71 1978
3878.30 1952
3878.89 2074
3879.47 2126
3880.06 2022
3880.65 1918
3881.24 1960
3881.82 2120
3882.41 2110
3883.00 1982
3883.59 1875
3884.17 1879
3884.76 1801
3885.35 1765
3885.94 1980
3886.53 1915
3887.11 1922
3887.70 2014
3888.29 1874
3888.88 1865
3889.47 1920
3890.05 2032
3890.64 2014
3891.23 1968
3891.82 2013
3892.41 2165
3893.00 2179
3893.59 2223
3894.17 2147
3894.76 2229
3895.35 2273
3895.94 2428
3896.53 2455
3897.12 2273
3897.71 2235
3898.30 2259
3898.88 2186
3899.47 2065
3900.06 2023
3900.65 2075
3901.24 2143
3901.83 2056
3902.42 2103
3903.01 2128
3903.60 2129
3904.19 2030
3904.78 2100
3905.37 2214
3905.95 2035
3906.54 2038
3907.13 2069
3907.72 2045
3908.31 2121
3908.90 2075
3909.49 2096
3910.08 2133
3910.67 1871
3911.26 1851
3911.85 1941
3912.44 1863
3913.03 1952
3913.62 1941
3914.21 1788
3914.80 1823
3915.39 1717
3915.98 1757
3916.57 1950
3917.16 1945
3917.75 1858
3918.34 1852
3918.93 1897
3919.52 1900
3920.12 1900
3920.71 1842
3921.30 1944
3921.89 1982
3922.48 1948
3923.07 1945
3923.66 1780
3924.25 1791
3924.84 1895
3925.43 1839
3926.02 1953
3926.61 1903
3927.20 1889
3927.80 1817
3928.39 1855
3928.98 1797
3929.57 1814
3930.16 1853
3930.75 1855
3931.34 1937
3931.94 1813
3932.53 1842
3933.12 1817
3933.71 1941
3934.30 2027
3934.89 1832
3935.48 1779
3936.08 1882
3936.67 1805
3937.26 1783
3937.85 1715
3938.44 1749
3939.04 1795
3939.63 1774
3940.22 1698
3940.81 1724
3941.40 1688
3942.00 1707
3942.59 1987
3943.18 1812
3943.77 1831
3944.37 1785
3944.96 1798
3945.55 2002
3946.14 1881
3946.74 1917
3947.33 1832
3947.92 1961
3948.51 1933
3949.11 1894
3949.70 1887
3950.29 1811
3950.88 1683
3951.48 1864
3952.07 1812
3952.66 1881
3953.26 1859
3953.85 1859
3954.44 1816
3955.04 1706
3955.63 1788
3956.22 1897
3956.82 1854
3957.41 1788
3958.00 1886
3958.60 1801
3959.19 1803
3959.78 1863
3960.38 1856
3960.97 1894
3961.56 1737
3962.16 1739
3962.75 1942
3963.34 1998
3963.94 1840
3964.53 1839
3965.13 1829
3965.72 1780
3966.31 1810
3966.91 1695
3967.50 1796
3968.10 2043
3968.69 1823
3969.28 1927
3969.88 1896
3970.47 1890
3971.07 2057
3971.66 2049
3972.26 1934
3972.85 1974
3973.45 2076
3974.04 2014
3974.63 1894
3975.23 1887
3975.82 1847
3976.42 1705
3977.01 1812
3977.61 1861
3978.20 1774
3978.80 1861
3979.39 1738
3979.99 1878
3980.58 2045
3981.18 1982
3981.77 1897
3982.37 1783
3982.96 1988
3983.56 2001
3984.15 1947
3984.75 1891
3985.35 1969
3985.94 2117
3986.54 2001
3987.13 2010
3987.73 1991
3988.32 1849
3988.92 2053
3989.51 2110
3990.11 2003
3990.71 1964
3991.30 1906
3991.90 1889
3992.49 1925
3993.09 2093
3993.69 2094
3994.28 2190
3994.88 2028
3995.47 2106
3996.07 2023
3996.67 2099
3997.26 2051
3997.86 2135
3998.46 2094
3999.05 1913
3999.65 2028
4000.25 2208
4000.84 2069
4001.44 2020
4002.04 2001
4002.63 2025
4003.23 2068
4003.83 2062
4004.42 1996
4005.02 1865
4005.62 2035
4006.21 1994
4006.81 1912
4007.41 1932
4008.01 2017
4008.60 2038
4009.20 2017
4009.80 2072
4010.39 1976
4010.99 2034
4011.59 2046
4012.19 2195
4012.78 2115
4013.38 2100
4013.98 2122
4014.58 2249
4015.17 2132
4015.77 2103
4016.37 2389
4016.97 2187
4017.57 2363
4018.16 2458
4018.76 2392
4019.36 2453
4019.96 2720
4020.56 2703
4021.15 2666
4021.75 2576
4022.35 2482
4022.95 2532
4023.55 2325
4024.14 2363
4024.74 2258
4025.34 2203
4025.94 2075
4026.54 2129
4027.14 2147
4027.74 2291
4028.33 2280
4028.93 2172
4029.53 2104
4030.13 2163
4030.73 2223
4031.33 2236
4031.93 2351
4032.53 2170
4033.12 2356
4033.72 2504
4034.32 2304
4034.92 2260
4035.52 2224
4036.12 2228
4036.72 2126
4037.32 2232
4037.92 2136
4038.52 2130
4039.12 2163
4039.72 2070
4040.32 2104
4040.92 1968
4041.52 1849
4042.12 1922
4042.71 1880
4043.31 1822
4043.91 1844
4044.51 1852
4045.11 1962
4045.71 1997
4046.31 1880
4046.91 1844
4047.51 1788
4048.11 1919
4048.71 1759
4049.31 1950
4049.91 1968
4050.52 1872
4051.12 1823
4051.72 1938
4052.32 2001
4052.92 1841
4053.52 1967
4054.12 2074
4054.72 2079
4055.32 1997
4055.92 2065
4056.52 2028
4057.12 1808
4057.72 2191
4058.32 2157
4058.92 1967
4059.52 1979
4060.13 1989
4060.73 1971
4061.33 1837
4061.93 1932
4062.53 1852
4063.13 1865
4063.73 1739
4064.33 1788
4064.94 1990
4065.54 1755
4066.14 1884
4066.74 1670
4067.34 1834
4067.94 1786
4068.54 1728
4069.15 1740
4069.75 1814
4070.35 1741
4070.95 1765
4071.55 1768
4072.16 1717
4072.76 1798
4073.36 1869
4073.96 1783
4074.56 1920
4075.17 1804
4075.77 1696
4076.37 1753
4076.97 1891
4077.57 1719
4078.18 1710
4078.78 1825
4079.38 1928
4079.98 1721
4080.59 1768
4081.19 1731
4081.79 1862
4082.39 1735
4083.00 1797
4083.60 1701
4084.20 1829
4084.81 1805
4085.41 1800
4086.01 1749
4086.61 1711
4087.22 1681
4087.82 1654
4088.42 1725
4089.03 1803
4089.63 1762
4090.23 1751
4090.84 1809
4091.44 1751
4092.04 1637
4092.65 1687
4093.25 1698
4093.85 1673
4094.46 1711
4095.06 1718
4095.66 1712
4096.27 1660
4096.87 1666
4097.48 1756
4098.08 1786
4098.68 1921
4099.29 1834
4099.89 1793
4100.49 1805
4101.10 1919
4101.70 1882
4102.31 1765
4102.91 1754
4103.52 1837
4104.12 1680
4104.72 1713
4105.33 1756
4105.93 1647
4106.54 1769
4107.14 1696
4107.75 1801
4108.35 1740
4108.96 1605
4109.56 1638
4110.16 1694
4110.77 1780
4111.37 1751
4111.98 1763
4112.58 1791
4113.19 1788
4113.79 1772
4114.40 1735
4115.00 1616
4115.61 1727
4116.21 1749
4116.82 1682
4117.42 1731
4118.03 1904
4118.64 1805
4119.24 1762
4119.85 1646
4120.45 1696
4121.06 1714
4121.66 1657
4122.27 1806
4122.87 1849
4123.48 1770
4124.09 1806
4124.69 1707
4125.30 1745
4125.90 1747
4126.51 1839
4127.11 1808
4127.72 1662
4128.33 1799
4128.93 1941
4129.54 1917
4130.14 1900
4130.75 1840
4131.36 1821
4131.96 1870
4132.57 1714
4133.18 1666
4133.78 1776
4134.39 1737
4135.00 1694
4135.60 1658
4136.21 1678
4136.82 1849
4137.42 1970
4138.03 2007
4138.64 1939
4139.24 2100
4139.85 1977
4140.46 2010
4141.06 2042
4141.67 2178
4142.28 2214
4142.88 2112
4143.49 2122
4144.10 2012
4144.71 2006
4145.31 1954
4145.92 1952
4146.53 2016
4147.14 2003
4147.74 2031
4148.35 1870
4148.96 2001
4149.57 1782
4150.17 1708
4150.78 1642
4151.39 1684
4152.00 1669
4152.60 1611
4153.21 1526
4153.82 1590
4154.43 1781
4155.04 1682
4155.64 1696
4156.25 1716
4156.86 1808
4157.47 1911
4158.08 1733
4158.69 1832
4159.29 1767
4159.90 1773
4160.51 1832
4161.12 1752
4161.73 1793
4162.34 1724
4162.94 1827
4163.55 1765
4164.16 1740
4164.77 1844
4165.38 1856
4165.99 1699
4166.60 1731
4167.21 1890
4167.81 1935
4168.42 1959
4169.03 1976
4169.64 1974
4170.25 1936
4170.86 1923
4171.47 1886
4172.08 1906
4172.69 1892
4173.30 1968
4173.91 1801
4174.52 1783
4175.13 1852
4175.74 1741
4176.34 1894
4176.95 1835
4177.56 1731
4178.17 1825
4178.78 1722
4179.39 1837
4180.00 1837
4180.61 1733
4181.22 1808
4181.83 1817
4182.44 1921
4183.05 1812
4183.66 1893
4184.27 1605
4184.88 1796
4185.49 1809
4186.10 1819
4186.71 1761
4187.32 1859
4187.93 1832
4188.55 1848
4189.16 1764
4189.77 1757
4190.38 1655
4190.99 1714
4191.60 1750
4192.21 1744
4192.82 1847
4193.43 2016
4194.04 1935
4194.65 1812
4195.26 1711
4195.87 1856
4196.49 1945
4197.10 1894
4197.71 1864
4198.32 1876
4198.93 1901
4199.54 2018
4200.15 2022
4200.76 1848
4201.38 1888
4201.99 1987
4202.60 2013
4203.21 2036
4203.82 1862
4204.43 1935
4205.04 1895
4205.66 1822
4206.27 1763
4206.88 1772
4207.49 1904
4208.10 1859
4208.72 1773
4209.33 1736
4209.94 1750
4210.55 1710
4211.16 1615
4211.78 1776
4212.39 1946
4213.00 1881
4213.61 1946
4214.22 1947
4214.84 1910
4215.45 1882
4216.06 1960
4216.67 2002
4217.29 1916
4217.90 1853
4218.51 1850
4219.13 1921
4219.74 2080
4220.35 2039
4220.96 1985
4221.58 2174
4222.19 2197
4222.80 2284
4223.42 2476
4224.03 2404
4224.64 2700
4225.25 2619
4225.87 2778
4226.48 2770
4227.09 2849
4227.71 2761
4228.32 2809
4228.93 2787
4229.55 2824
4230.16 2612
4230.77 2707
4231.39 2724
4232.00 2907
4232.62 2952
4233.23 2797
4233.84 2838
4234.46 2798
4235.07 2740
4235.68 2699
4236.30 2742
4236.91 2808
4237.53 2997
4238.14 2889
4238.75 2825
4239.37 3061
4239.98 2967
4240.60 2971
4241.21 2923
4241.83 2676
4242.44 2399
4243.05 2334
4243.67 2181
4244.28 2203
4244.90 2183
4245.51 2176
4246.13 2202
4246.74 2234
4247.36 2043
4247.97 2080
4248.59 2080
4249.20 1965
4249.82 2171
4250.43 2013
4251.05 2019
4251.66 2167
4252.28 2147
4252.89 1987
4253.51 1906
4254.12 2026
4254.74 2166
4255.35 1849
4255.97 2005
4256.58 2071
4257.20 2005
4257.81 1904
4258.43 1814
4259.05 1687
4259.66 1830
4260.28 1884
4260.89 1916
4261.51 1936
4262.12 2016
4262.74 2026
4263.36 1967
4263.97 1924
4264.59 1700
4265.20 1799
4265.82 1888
4266.44 1924
4267.05 1896
4267.67 1814
4268.28 1908
4268.90 1945
4269.52 1937
4270.13 1921
4270.75 1973
4271.37 1880
4271.98 1870
4272.60 1886
4273.22 1874
4273.83 1867
4274.45 1756
4275.07 1740
4275.68 1821
4276.30 1777
4276.92 1763
4277.53 1872
4278.15 1879
4278.77 1840
4279.38 1793
4280.00 1863
4280.62 1834
4281.24 1827
4281.85 1807
4282.47 1787
4283.09 1789
4283.70 1798
4284.32 1736
4284.94 1646
4285.56 1655
4286.17 1764
4286.79 1655
4287.41 1767
4288.03 1785
4288.65 1761
4289.26 1731
4289.88 1663
4290.50 1721
4291.12 1686
4291.73 1738
4292.35 1737
4292.97 1759
4293.59 1643
4294.21 1746
4294.83 1635
4295.44 1694
4296.06 1727
4296.68 1680
4297.30 1593
4297.92 1547
4298.54 1599
4299.15 1699
4299.77 1606
4300.39 1664
4301.01 1745
4301.63 1608
4302.25 1485
4302.87 1588
4303.48 1658
4304.10 1664
4304.72 1745
4305.34 1735
4305.96 1767
4306.58 1759
4307.20 1799
4307.82 1801
4308.44 1725
4309.06 1787
4309.67 1771
4310.29 1751
4310.91 1753
4311.53 1630
4312.15 1788
4312.77 1727
4313.39 1702
4314.01 1705
4314.63 1701
4315.25 1614
4315.87 1654
4316.49 1683
4317.11 1656
4317.73 1790
4318.35 1697
4318.97 1583
4319.59 1722
4320.21 1796
4320.83 1712
4321.45 1611
4322.07 1715
4322.69 1942
4323.31 1821
4323.93 1815
4324.55 1794
4325.17 1831
4325.79 1884
4326.41 1908
4327.03 1873
4327.65 1864
4328.27 1958
4328.89 1999
4329.51 1789
4330.13 1846
4330.76 1986
4331.38 2220
4332.00 1886
4332.62 1771
4333.24 1935
4333.86 1909
4334.48 1861
4335.10 1882
4335.72 1897
4336.34 1804
4336.97 1783
4337.59 1950
4338.21 2029
4338.83 2048
4339.45 2181
4340.07 2188
4340.69 2140
4341.31 2113
4341.94 2020
4342.56 1933
4343.18 2106
4343.80 2116
4344.42 2145
4345.04 2169
4345.67 2130
4346.29 2199
4346.91 2400
4347.53 2561
4348.15 2392
4348.78 2702
4349.40 2683
4350.02 2818
4350.64 3063
4351.26 3183
4351.89 2911
4352.51 2951
4353.13 2754
4353.75 2554
4354.38 2404
4355.00 2363
4355.62 2152
4356.24 2185
4356.87 1970
4357.49 2130
4358.11 2021
4358.74 2118
4359.36 1948
4359.98 2079
4360.60 1898
4361.23 1984
4361.85 1944
4362.47 1855
4363.10 2022
4363.72 1959
4364.34 2003
4364.97 1904
4365.59 1918
4366.21 1973
4366.83 1999
4367.46 2028
4368.08 1934
4368.71 1884
4369.33 2053
4369.95 1874
4370.58 1759
4371.20 1777
4371.82 1772
4372.45 1716
4373.07 1662
4373.69 1646
4374.32 1731
4374.94 1682
4375.57 1602
4376.19 1680
4376.81 1607
4377.44 1682
4378.06 1728
4378.69 1722
4379.31 1629
4379.94 1583
4380.56 1631
4381.18 1759
4381.81 1603
4382.43 1701
4383.06 1744
4383.68 1621
4384.31 1713
4384.93 1700
4385.56 1621
4386.18 1586
4386.81 1618
4387.43 1733
4388.05 1708
4388.68 1645
4389.30 1656
4389.93 1810
4390.55 1708
4391.18 1519
4391.81 1552
4392.43 1598
4393.06 1536
4393.68 1632
4394.31 1566
4394.93 1540
4395.56 1602
4396.18 1547
4396.81 1574
4397.43 1545
4398.06 1469
4398.68 1493
4399.31 1675
4399.94 1605
4400.56 1677
4401.19 1711
4401.81 1777
4402.44 1690
4403.06 1653
4403.69 1657
4404.32 1721
4404.94 1579
4405.57 1608
4406.20 1677
4406.82 1609
4407.45 1688
4408.07 1793
4408.70 1758
4409.33 1627
4409.95 1650
4410.58 1598
4411.21 1779
4411.83 1776
4412.46 1761
4413.09 1829
4413.71 1857
4414.34 1802
4414.97 1763
4415.59 1666
4416.22 1721
4416.85 1637
4417.47 1616
4418.10 1755
4418.73 1741
4419.35 1720
4419.98 1798
4420.61 1805
4421.24 1853
4421.86 1699
4422.49 1740
4423.12 1749
4423.75 1949
4424.37 1790
4425.00 1670
4425.63 1807
4426.26 1635
4426.88 1617
4427.51 1542
4428.14 1600
4428.77 1489
4429.39 1502
4430.02 1533
4430.65 1616
4431.28 1517
4431.91 1619
4432.53 1707
4433.16 1513
4433.79 1452
4434.42 1436
4435.05 1591
4435.67 1548
4436.30 1618
4436.93 1601
4437.56 1587
4438.19 1606
4438.82 1646
4439.44 1637
4440.07 1585
4440.70 1611
4441.33 1646
4441.96 1663
4442.59 1640
4443.22 1546
4443.85 1594
4444.47 1670
4445.10 1718
4445.73 1557
4446.36 1516
4446.99 1671
4447.62 1709
4448.25 1482
4448.88 1617
4449.51 1616
4450.14 1634
4450.77 1649
4451.39 1661
4452.02 1664
4452.65 1634
4453.28 1686
4453.91 1682
4454.54 1664
4455.17 1737
4455.80 1702
4456.43 1719
4457.06 1747
4457.69 1574
4458.32 1620
4458.95 1736
4459.58 1616
4460.21 1532
4460.84 1628
4461.47 1776
4462.10 1723
4462.73 1694
4463.36 1716
4463.99 1589
4464.62 1630
4465.25 1458
4465.88 1564
4466.51 1580
4467.14 1649
4467.77 1467
4468.40 1468
4469.03 1479
4469.67 1460
4470.30 1472
4470.93 1585
4471.56 1510
4472.19 1576
4472.82 1595
4473.45 1494
4474.08 1478
4474.71 1478
4475.34 1491
4475.97 1495
4476.61 1504
4477.24 1549
4477.87 1598
4478.50 1553
4479.13 1389
4479.76 1538
4480.39 1540
4481.02 1466
4481.66 1415
4482.29 1638
4482.92 1600
4483.55 1661
4484.18 1741
4484.81 1617
4485.45 1675
4486.08 1611
4486.71 1513
4487.34 1653
4487.97 1590
4488.61 1676
4489.24 1618
4489.87 1531
4490.50 1626
4491.13 1741
4491.77 1784
4492.40 1804
4493.03 1679
4493.66 1765
4494.30 1718
4494.93 1599
4495.56 1638
4496.19 1693
4496.83 1699
4497.46 1703
4498.09 1554
4498.72 1630
4499.36 1576
4499.99 1651
4500.62 1769
4501.25 1676
4501.89 1646
4502.52 1875
4503.15 1767
4503.79 1695
4504.42 1696
4505.05 1866
4505.69 1955
4506.32 1965
4506.95 1988
4507.59 1885
4508.22 1987
4508.85 1888
4509.49 1785
4510.12 1724
4510.75 1757
4511.39 1818
4512.02 1769
4512.65 1795
4513.29 1907
4513.92 1881
4514.56 1781
4515.19 1773
4515.82 1825
4516.46 1749
4517.09 1630
4517.73 1610
4518.36 1648
4518.99 1592
4519.63 1600
4520.26 1485
4520.90 1546
4521.53 1520
4522.16 1623
4522.80 1682
4523.43 1590
4524.07 1608
4524.70 1510
4525.34 1602
4525.97 1584
4526.61 1694
4527.24 1670
4527.88 1687
4528.51 1748
4529.15 1771
4529.78 1913
4530.42 1843
4531.05 1946
4531.69 2015
4532.32 2098
4532.96 2079
4533.59 2255
4534.23 2481
4534.86 2479
4535.50 2550
4536.13 2652
4536.77 2665
4537.40 2497
4538.04 2470
4538.67 2345
4539.31 2330
4539.94 2268
4540.58 2047
4541.22 1835
4541.85 1738
4542.49 1767
4543.12 1802
4543.76 1768
4544.40 1833
4545.03 1678
4545.67 1685
4546.30 1701
4546.94 1659
4547.58 1751
4548.21 1856
4548.85 1803
4549.48 1716
4550.12 1918
4550.76 1926
4551.39 2031
4552.03 1839
4552.67 1974
4553.30 2000
4553.94 1834
4554.58 1785
4555.21 1817
4555.85 1861
4556.49 1902
4557.12 1849
4557.76 1804
4558.40 1758
4559.03 1822
4559.67 1773
4560.31 1805
4560.94 1713
4561.58 1672
4562.22 1741
4562.86 1621
4563.49 1516
4564.13 1579
4564.77 1555
4565.41 1621
4566.04 1752
4566.68 1633
4567.32 1781
4567.96 1611
4568.59 1578
4569.23 1587
4569.87 1746
4570.51 1740
4571.14 1724
4571.78 1683
4572.42 1662
4573.06 1762
4573.70 1758
4574.33 1728
4574.97 1700
4575.61 1693
4576.25 1609
4576.89 1528
4577.52 1581
4578.16 1603
4578.80 1617
4579.44 1648
4580.08 1655
4580.72 1640
4581.35 1682
4581.99 1587
4582.63 1671
4583.27 1673
4583.91 1731
4584.55 1729
4585.19 1655
4585.83 1613
4586.46 1659
4587.10 1665
4587.74 1656
4588.38 1689
4589.02 1595
4589.66 1731
4590.30 1762
4590.94 1715
4591.58 1618
4592.22 1648
4592.85 1666
4593.49 1657
4594.13 1746
4594.77 1766
4595.41 1820
4596.05 1949
4596.69 1903
4597.33 1859
4597.97 1893
4598.61 1796
4599.25 1823
4599.89 1675
4600.53 1623
4601.17 1704
4601.81 1640
4602.45 1657
4603.09 1677
4603.73 1663
4604.37 1645
4605.01 1611
4605.65 1625
4606.29 1591
4606.93 1745
4607.57 1741
4608.21 1639
4608.85 1644
4609.49 1685
4610.13 1765
4610.77 1780
4611.41 1784
4612.05 1795
4612.70 1697
4613.34 1778
4613.98 1727
4614.62 1597
4615.26 1592
4615.90 1623
4616.54 1657
4617.18 1714
4617.82 1595
4618.46 1547
4619.10 1567
4619.75 1642
4620.39 1552
4621.03 1506
4621.67 1651
4622.31 1582
4622.95 1590
4623.59 1579
4624.24 1549
4624.88 1573
4625.52 1636
4626.16 1571
4626.80 1599
4627.44 1621
4628.09 1728
4628.73 1604
4629.37 1437
4630.01 1613
4630.65 1627
4631.29 1630
4631.94 1675
4632.58 1590
4633.22 1606
4633.86 1716
4634.51 1708
4635.15 1491
4635.79 1669
4636.43 1568
4637.07 1610
4637.72 1680
4638.36 1563
4639.00 1558
4639.64 1624
4640.29 1789
4640.93 1863
4641.57 1834
4642.21 1768
4642.86 1859
4643.50 1909
4644.14 1920
4644.79 1823
4645.43 1734
4646.07 1787
4646.72 1807
4647.36 1645
4648.00 1619
4648.64 1718
4649.29 1711
4649.93 1516
4650.57 1596
4651.22 1731
4651.86 1667
4652.50 1602
4653.15 1566
4653.79 1630
4654.44 1638
4655.08 1757
4655.72 1733
4656.37 1621
4657.01 1812
4657.65 1757
4658.30 1803
4658.94 1690
4659.59 1659
4660.23 1596
4660.87 1629
4661.52 1683
4662.16 1616
4662.81 1540
4663.45 1435
4664.09 1589
4664.74 1664
4665.38 1529
4666.03 1583
4666.67 1509
4667.32 1513
4667.96 1535
4668.61 1544
4669.25 1658
4669.89 1550
4670.54 1379
4671.18 1498
4671.83 1581
4672.47 1518
4673.12 1622
4673.76 1574
4674.41 1606
4675.05 1594
4675.70 1552
4676.34 1518
4676.99 1526
4677.63 1558
4678.28 1532
4678.92 1636
4679.57 1593
4680.22 1567
4680.86 1550
4681.51 1532
4682.15 1672
4682.80 1641
4683.44 1537
4684.09 1531
4684.73 1625
4685.38 1485
4686.03 1407
4686.67 1567
4687.32 1526
4687.96 1622
4688.61 1540
4689.25 1495
4689.90 1517
4690.55 1461
4691.19 1536
4691.84 1526
4692.49 1442
4693.13 1490
4693.78 1492
4694.42 1501
4695.07 1433
4695.72 1536
4696.36 1594
4697.01 1563
4697.66 1627
4698.30 1593
4698.95 1647
4699.60 1643
4700.24 1561
4700.89 1638
4701.54 1625
4702.18 1613
4702.83 1678
4703.48 1740
4704.12 1527
4704.77 1576
4705.42 1657
4706.07 1724
4706.71 1605
4707.36 1600
4708.01 1621
4708.66 1490
4709.30 1552
4709.95 1502
4710.60 1476
4711.24 1522
4711.89 1547
4712.54 1554
4713.19 1577
4713.84 1692
4714.48 1653
4715.13 1552
4715.78 1589
4716.43 1487
4717.07 1527
4717.72 1577
4718.37 1529
4719.02 1542
4719.67 1659
4720.31 1664
4720.96 1546
4721.61 1492
4722.26 1681
4722.91 1669
4723.56 1612
4724.20 1637
4724.85 1494
4725.50 1517
4726.15 1746
4726.80 1743
4727.45 1756
4728.10 1598
4728.74 1603
4729.39 1546
4730.04 1592
4730.69 1611
4731.34 1545
4731.99 1543
4732.64 1523
4733.29 1521
4733.94 1611
4734.58 1629
4735.23 1561
4735.88 1599
4736.53 1628
4737.18 1618
4737.83 1443
4738.48 1519
4739.13 1552
4739.78 1470
4740.43 1524
4741.08 1607
4741.73 1735
4742.38 1677
4743.03 1651
4743.68 1666
4744.33 1607
4744.98 1662
4745.63 1759
4746.28 1741
4746.93 1725
4747.58 1658
4748.23 1651
4748.88 1662
4749.53 1581
4750.18 1600
4750.83 1728
4751.48 1723
4752.13 1820
4752.78 1848
4753.43 1938
4754.08 1805
4754.73 1886
4755.38 1879
4756.03 1882
4756.68 2050
4757.33 1998
4757.98 1897
4758.63 1914
4759.28 1780
4759.93 1847
4760.59 1739
4761.24 1782
4761.89 1622
4762.54 1630
4763.19 1691
4763.84 1622
4764.49 1483
4765.14 1589
4765.79 1678
4766.45 1647
4767.10 1621
4767.75 1588
4768.40 1636
4769.05 1694
4769.70 1710
4770.35 1639
4771.01 1646
4771.66 1537
4772.31 1685
4772.96 1781
4773.61 1617
4774.26 1598
4774.92 1525
4775.57 1521
4776.22 1518
4776.87 1607
4777.52 1571
4778.18 1569
4778.83 1447
4779.48 1543
4780.13 1432
4780.79 1629
4781.44 1666
4782.09 1682
4782.74 1693
4783.40 1671
4784.05 1577
4784.70 1639
4785.35 1576
4786.01 1566
4786.66 1708
4787.31 1652
4787.96 1373
4788.62 1520
4789.27 1554
4789.92 1530
4790.58 1601
4791.23 1625
4791.88 1523
4792.53 1540
4793.19 1578
4793.84 1533
4794.49 1574
4795.15 1625
4795.80 1614
4796.45 1612
4797.11 1653
4797.76 1686
4798.41 1559
4799.07 1556
4799.72 1540
4800.37 1607
4801.03 1575
4801.68 1647
4802.34 1659
4802.99 1621
4803.64 1499
4804.30 1579
4804.95 1558
4805.61 1572
4806.26 1475
4806.91 1606
4807.57 1570
4808.22 1445
4808.88 1523
4809.53 1598
4810.18 1571
4810.84 1518
4811.49 1488
4812.15 1540
4812.80 1379
4813.46 1425
4814.11 1559
4814.77 1533
4815.42 1498
4816.07 1466
4816.73 1465
4817.38 1627
4818.04 1553
4818.69 1578
4819.35 1632
4820.00 1551
4820.66 1526
4821.31 1607
4821.97 1597
4822.62 1647
4823.28 1715
4823.93 1796
4824.59 1763
4825.24 1752
4825.90 1629
4826.56 1750
4827.21 1797
4827.87 1706
4828.52 1725
4829.18 1790
4829.83 1794
4830.49 1768
4831.14 1733
4831.80 1680
4832.46 1723
4833.11 1735
4833.77 1866
4834.42 1816
4835.08 1823
4835.74 1745
4836.39 1739
4837.05 1731
4837.70 1918
4838.36 1966
4839.02 1851
4839.67 1911
4840.33 2034
4840.99 2095
4841.64 2065
4842.30 2134
4842.96 2107
4843.61 2091
4844.27 2070
4844.92 1994
4845.58 1975
4846.24 1936
4846.90 1868
4847.55 1959
4848.21 1843
4848.87 1831
4849.52 1887
4850.18 1876
4850.84 1885
4851.49 2073
4852.15 2018
4852.81 2128
4853.47 2017
4854.12 2087
4854.78 2258
4855.44 2174
4856.09 2130
4856.75 2031
4857.41 2121
4858.07 1894
4858.72 1948
4859.38 2073
4860.04 2110
4860.70 1959
4861.36 2196
4862.01 2150
4862.67 2361
4863.33 2146
4863.99 2077
4864.64 2069
4865.30 2231
4865.96 2276
4866.62 2131
4867.28 2059
4867.94 2106
4868.59 2221
4869.25 2192
4869.91 2165
4870.57 2189
4871.23 2061
4871.89 1997
4872.54 2093
4873.20 2001
4873.86 1995
4874.52 2051
4875.18 2059
4875.84 1925
4876.50 1835
4877.16 1851
4877.81 1994
4878.47 1867
4879.13 1863
4879.79 1940
4880.45 1862
4881.11 1941
4881.77 1830
4882.43 1763
4883.09 1862
4883.75 1789
4884.41 1753
4885.06 1771
4885.72 1764
4886.38 1811
4887.04 1842
4887.70 1855
4888.36 1718
4889.02 1854
4889.68 1749
4890.34 1805
4891.00 1548
4891.66 1781
4892.32 1686
4892.98 1743
4893.64 1722
4894.30 1834
4894.96 1794
4895.62 1815
4896.28 1737
4896.94 1898
4897.60 1659
4898.26 1610
4898.92 1713
4899.58 1708
4900.24 1712
4900.90 1738
4901.56 1610
4902.22 1512
4902.88 1518
4903.54 1598
4904.21 1580
4904.87 1606
4905.53 1624
4906.19 1607
4906.85 1616
4907.51 1538
4908.17 1397
4908.83 1517
4909.49 1711
4910.15 1599
4910.81 1563
4911.48 1589
4912.14 1646
4912.80 1522
4913.46 1609
4914.12 1497
4914.78 1420
4915.44 1353
4916.11 1371
4916.77 1380
4917.43 1501
4918.09 1591
4918.75 1573
4919.41 1465
4920.07 1351
4920.74 1350
4921.40 1510
4922.06 1411
4922.72 1422
4923.38 1384
4924.05 1425
4924.71 1348
4925.37 1334
4926.03 1337
4926.69 1421
4927.36 1508
4928.02 1485
4928.68 1501
4929.34 1501
4930.01 1431
4930.67 1505
4931.33 1575
4931.99 1580
4932.66 1595
4933.32 1561
4933.98 1430
4934.64 1448
4935.31 1562
4935.97 1522
4936.63 1392
4937.30 1511
4937.96 1572
4938.62 1534
4939.28 1540
4939.95 1392
4940.61 1431
4941.27 1494
4941.94 1397
4942.60 1525
4943.26 1486
4943.93 1445
4944.59 1520
4945.25 1514
4945.92 1381
4946.58 1443
4947.24 1494
4947.91 1320
4948.57 1462
4949.23 1541
4949.90 1471
4950.56 1448
4951.23 1463
4951.89 1402
4952.55 1457
4953.22 1466
4953.88 1421
4954.55 1475
4955.21 1449
4955.87 1427
4956.54 1364
4957.20 1371
4957.87 1406
4958.53 1406
4959.20 1483
4959.86 1424
4960.52 1429
4961.19 1409
4961.85 1287
4962.52 1299
4963.18 1361
4963.85 1341
4964.51 1382
4965.18 1474
4965.84 1469
4966.51 1512
4967.17 1346
4967.84 1436
4968.50 1487
4969.17 1441
4969.83 1377
4970.50 1462
4971.16 1411
4971.83 1332
4972.49 1448
4973.16 1269
4973.82 1466
4974.49 1488
4975.15 1356
4975.82 1406
4976.48 1493
4977.15 1398
4977.82 1368
4978.48 1437
4979.15 1476
4979.81 1410
4980.48 1474
4981.14 1501
4981.81 1388
4982.48 1409
4983.14 1398
4983.81 1433
4984.47 1403
4985.14 1426
4985.81 1435
4986.47 1348
4987.14 1368
4987.81 1460
4988.47 1395
4989.14 1382
4989.80 1422
4990.47 1448
4991.14 1480
4991.80 1495
4992.47 1383
4993.14 1455
4993.80 1534
4994.47 1501
4995.14 1485
4995.80 1537
4996.47 1484
4997.14 1407
4997.80 1445
4998.47 1488
4999.14 1456
4999.81 1479
5000.47 1341
5001.14 1397
5001.81 1442
5002.47 1364
5003.14 1406
5003.81 1483
5004.48 1509
5005.14 1438
5005.81 1490
5006.48 1408
5007.15 1367
5007.81 1320
5008.48 1384
5009.15 1454
5009.82 1419
5010.49 1461
5011.15 1513
5011.82 1419
5012.49 1479
5013.16 1402
5013.83 1340
5014.49 1456
5015.16 1487
5015.83 1446
5016.50 1452
5017.17 1532
5017.83 1547
5018.50 1452
5019.17 1460
5019.84 1444
5020.51 1518
5021.18 1485
5021.84 1506
5022.51 1620
5023.18 1739
5023.85 1894
5024.52 2092
5025.19 1983
5025.86 1981
5026.53 1902
5027.19 1959
5027.86 2087
5028.53 2042
5029.20 1945
5029.87 1971
5030.54 1851
5031.21 1799
5031.88 1676
5032.55 1564
5033.22 1707
5033.89 1580
5034.56 1460
5035.23 1548
5035.89 1432
5036.56 1360
5037.23 1406
5037.90 1470
5038.57 1464
5039.24 1351
5039.91 1467
5040.58 1465
5041.25 1433
5041.92 1525
5042.59 1444
5043.26 1532
5043.93 1550
5044.60 1546
5045.27 1492
5045.94 1573
5046.61 1602
5047.28 1547
5047.95 1434
5048.62 1421
5049.29 1464
5049.96 1492
5050.63 1548
5051.31 1606
5051.98 1476
5052.65 1484
5053.32 1475
5053.99 1422
5054.66 1526
5055.33 1340
5056.00 1402
5056.67 1582
5057.34 1560
5058.01 1513
5058.68 1483
5059.35 1394
5060.03 1406
5060.70 1381
5061.37 1476
5062.04 1385
5062.71 1393
5063.38 1375
5064.05 1524
5064.72 1459
5065.40 1507
5066.07 1536
5066.74 1546
5067.41 1486
5068.08 1361
5068.75 1358
5069.43 1353
5070.10 1379
5070.77 1414
5071.44 1501
5072.11 1404
5072.79 1434
5073.46 1499
5074.13 1428
5074.80 1428
5075.47 1520
5076.15 1458
5076.82 1380
5077.49 1365
5078.16 1401
5078.83 1349
5079.51 1345
5080.18 1352
5080.85 1388
5081.52 1408
5082.20 1415
5082.87 1463
5083.54 1488
5084.22 1572
5084.89 1436
5085.56 1502
5086.23 1534
5086.91 1435
5087.58 1392
5088.25 1409
5088.93 1311
5089.60 1542
5090.27 1455
5090.94 1445
5091.62 1545
5092.29 1572
5092.96 1510
5093.64 1575
5094.31 1574
5094.98 1511
5095.66 1613
5096.33 1630
5097.00 1713
5097.68 1628
5098.35 1577
5099.03 1630
5099.70 1520
5100.37 1500
5101.05 1588
5101.72 1628
5102.39 1542
5103.07 1443
5103.74 1466
5104.42 1416
5105.09 1397
5105.77 1364
5106.44 1385
5107.11 1360
5107.79 1441
5108.46 1462
5109.14 1495
5109.81 1516
5110.49 1533
5111.16 1354
5111.83 1493
5112.51 1359
5113.18 1369
5113.86 1399
5114.53 1483
5115.21 1448
5115.88 1318
5116.56 1335
5117.23 1212
5117.91 1394
5118.58 1343
5119.26 1292
5119.93 1294
5120.61 1342
5121.28 1392
5121.96 1421
5122.63 1473
5123.31 1407
5123.98 1373
5124.66 1523
5125.33 1436
5126.01 1424
5126.69 1349
5127.36 1323
5128.04 1448
5128.71 1330
5129.39 1269
5130.06 1382
5130.74 1532
5131.42 1386
5132.09 1342
5132.77 1452
5133.44 1447
5134.12 1453
5134.79 1492
5135.47 1489
5136.15 1492
5136.82 1508
5137.50 1393
5138.18 1360
5138.85 1417
5139.53 1379
5140.20 1372
5140.88 1376
5141.56 1502
5142.23 1451
5142.91 1442
5143.59 1442
5144.26 1412
5144.94 1302
5145.62 1460
5146.29 1425
5146.97 1363
5147.65 1300
5148.33 1298
5149.00 1394
5149.68 1392
5150.36 1318
5151.03 1239
5151.71 1279
5152.39 1314
5153.06 1309
5153.74 1271
5154.42 1223
5155.10 1239
5155.77 1283
5156.45 1302
5157.13 1177
5157.81 1255
5158.48 1364
5159.16 1385
5159.84 1398
5160.52 1321
5161.20 1323
5161.87 1377
5162.55 1356
5163.23 1396
5163.91 1303
5164.58 1222
5165.26 1320
5165.94 1394
5166.62 1351
5167.30 1456
5167.98 1356
5168.65 1454
5169.33 1414
5170.01 1373
5170.69 1397
5171.37 1513
5172.05 1465
5172.72 1403
5173.40 1375
5174.08 1411
5174.76 1420
5175.44 1310
5176.12 1345
5176.80 1378
5177.48 1274
5178.15 1239
5178.83 1329
5179.51 1330
5180.19 1287
5180.87 1288
5181.55 1393
5182.23 1310
5182.91 1375
5183.59 1273
5184.27 1286
5184.95 1301
5185.63 1281
5186.30 1313
5186.98 1331
5187.66 1326
5188.34 1380
5189.02 1388
5189.70 1313
5190.38 1220
5191.06 1243
5191.74 1357
5192.42 1387
5193.10 1263
5193.78 1244
5194.46 1195
5195.14 1204
5195.82 1330
5196.50 1334
5197.18 1350
5197.86 1317
5198.54 1313
5199.22 1259
5199.90 1343
5200.58 1285
5201.26 1338
5201.94 1340
5202.62 1325
5203.31 1301
5203.99 1309
5204.67 1256
5205.35 1219
5206.03 1336
5206.71 1380
5207.39 1371
5208.07 1316
5208.75 1336
5209.43 1404
5210.11 1387
5210.79 1400
5211.48 1319
5212.16 1394
5212.84 1406
5213.52 1517
5214.20 1489
5214.88 1416
5215.56 1465
5216.24 1397
5216.93 1356
5217.61 1356
5218.29 1323
5218.97 1388
5219.65 1345
5220.33 1364
5221.02 1328
5221.70 1301
5222.38 1336
5223.06 1309
5223.74 1477
5224.42 1412
5225.11 1345
5225.79 1382
5226.47 1291
5227.15 1340
5227.83 1304
5228.52 1314
5229.20 1346
5229.88 1379
5230.56 1307
5231.25 1383
5231.93 1286
5232.61 1378
5233.29 1361
5233.98 1326
5234.66 1270
5235.34 1233
5236.02 1306
5236.71 1272
5237.39 1511
5238.07 1404
5238.76 1385
5239.44 1445
5240.12 1412
5240.80 1320
5241.49 1295
5242.17 1330
5242.85 1518
5243.54 1526
5244.22 1593
5244.90 1429
5245.59 1443
5246.27 1431
5246.95 1320
5247.64 1537
5248.32 1490
5249.00 1445
5249.69 1398
5250.37 1429
5251.05 1529
5251.74 1513
5252.42 1465
5253.11 1606
5253.79 1611
5254.47 1621
5255.16 1539
5255.84 1520
5256.53 1525
5257.21 1508
5257.89 1464
5258.58 1459
5259.26 1414
5259.95 1454
5260.63 1442
5261.32 1435
5262.00 1380
5262.68 1385
5263.37 1225
5264.05 1257
5264.74 1318
5265.42 1435
5266.11 1437
5266.79 1423
5267.48 1392
5268.16 1484
5268.85 1524
5269.53 1408
5270.22 1470
5270.90 1521
5271.59 1503
5272.27 1432
5272.96 1439
5273.64 1385
5274.33 1516
5275.01 1428
5275.70 1386
5276.38 1438
5277.07 1392
5277.75 1326
5278.44 1340
5279.12 1470
5279.81 1536
5280.49 1342
5281.18 1337
5281.87 1524
5282.55 1465
5283.24 1545
5283.92 1483
5284.61 1428
5285.30 1493
5285.98 1658
5286.67 1600
5287.35 1492
5288.04 1560
5288.73 1498
5289.41 1491
5290.10 1541
5290.78 1507
5291.47 1478
5292.16 1340
5292.84 1374
5293.53 1397
5294.22 1369
5294.90 1352
5295.59 1477
5296.28 1405
5296.96 1304
5297.65 1308
5298.34 1380
5299.02 1377
5299.71 1328
5300.40 1412
5301.08 1321
5301.77 1313
5302.46 1463
5303.14 1375
5303.83 1403
5304.52 1410
5305.21 1394
5305.89 1465
5306.58 1458
5307.27 1480
5307.96 1425
5308.64 1505
5309.33 1440
5310.02 1443
5310.71 1413
5311.39 1427
5312.08 1369
5312.77 1335
5313.46 1396
5314.14 1458
5314.83 1408
5315.52 1542
5316.21 1429
5316.89 1425
5317.58 1404
5318.27 1535
5318.96 1470
5319.65 1517
5320.34 1586
5321.02 1459
5321.71 1440
5322.40 1479
5323.09 1563
5323.78 1603
5324.47 1501
5325.15 1497
5325.84 1398
5326.53 1515
5327.22 1532
5327.91 1566
5328.60 1533
5329.29 1454
5329.97 1390
5330.66 1316
5331.35 1434
5332.04 1471
5332.73 1434
5333.42 1507
5334.11 1419
5334.80 1366
5335.49 1443
5336.18 1474
5336.87 1495
5337.55 1503
5338.24 1495
5338.93 1447
5339.62 1527
5340.31 1535
5341.00 1522
5341.69 1560
5342.38 1475
5343.07 1424
5343.76 1490
5344.45 1470
5345.14 1476
5345.83 1650
5346.52 1683
5347.21 1523
5347.90 1543
5348.59 1642
5349.28 1641
5349.97 1685
5350.66 1692
5351.35 1800
5352.04 1746
5352.73 1955
5353.42 1950
5354.11 2034
5354.80 2106
5355.49 2175
5356.18 2179
5356.87 2073
5357.56 2006
5358.25 1955
5358.94 1806
5359.64 1826
5360.33 1785
5361.02 1693
5361.71 1670
5362.40 1672
5363.09 1709
5363.78 1483
5364.47 1452
5365.16 1455
5365.85 1569
5366.55 1534
5367.24 1583
5367.93 1568
5368.62 1431
5369.31 1449
5370.00 1586
5370.69 1596
5371.38 1399
5372.08 1423
5372.77 1459
5373.46 1417
5374.15 1400
5374.84 1358
5375.53 1346
5376.23 1368
5376.92 1423
5377.61 1464
5378.30 1440
5378.99 1415
5379.69 1425
5380.38 1353
5381.07 1357
5381.76 1378
5382.45 1425
5383.15 1386
5383.84 1392
5384.53 1262
5385.22 1287
5385.92 1268
5386.61 1344
5387.30 1353
5387.99 1314
5388.69 1240
5389.38 1290
5390.07 1381
5390.76 1416
5391.46 1405
5392.15 1440
5392.84 1532
5393.54 1435
5394.23 1371
5394.92 1431
5395.61 1456
5396.31 1437
5397.00 1457
5397.69 1582
5398.39 1432
5399.08 1400
5399.77 1391
5400.47 1283
5401.16 1459
5401.85 1382
5402.55 1395
5403.24 1433
5403.93 1421
5404.63 1328
5405.32 1392
5406.02 1419
5406.71 1431
5407.40 1377
5408.10 1440
5408.79 1336
5409.48 1418
5410.18 1398
5410.87 1488
5411.57 1576
5412.26 1511
5412.95 1460
5413.65 1526
5414.34 1371
5415.04 1345
5415.73 1415
5416.43 1463
5417.12 1430
5417.82 1408
5418.51 1331
5419.20 1347
5419.90 1429
5420.59 1455
5421.29 1552
5421.98 1450
5422.68 1355
5423.37 1283
5424.07 1452
5424.76 1540
5425.46 1591
5426.15 1414
5426.85 1513
5427.54 1433
5428.24 1448
5428.93 1335
5429.63 1473
5430.32 1376
5431.02 1420
5431.71 1437
5432.41 1379
5433.10 1362
5433.80 1469
5434.50 1420
5435.19 1401
5435.89 1421
5436.58 1396
5437.28 1457
5437.97 1458
5438.67 1534
5439.37 1486
5440.06 1548
5440.76 1548
5441.45 1456
5442.15 1554
5442.85 1564
5443.54 1563
5444.24 1553
5444.93 1642
5445.63 1592
5446.33 1679
5447.02 1680
5447.72 1743
5448.42 1615
5449.11 1766
5449.81 1850
5450.51 1883
5451.20 1980
5451.90 1963
5452.60 2000
5453.29 1902
5453.99 2070
5454.69 2094
5455.38 2116
5456.08 1859
5456.78 1800
5457.47 1842
5458.17 1739
5458.87 1630
5459.57 1713
5460.26 1715
5460.96 1723
5461.66 1711
5462.35 1644
5463.05 1623
5463.75 1646
5464.45 1627
5465.14 1771
5465.84 1921
5466.54 2094
5467.24 2048
5467.93 1958
5468.63 2025
5469.33 1966
5470.03 1972
5470.73 2018
5471.42 1984
5472.12 1940
5472.82 1823
5473.52 1745
5474.22 1857
5474.91 1727
5475.61 1783
5476.31 1777
5477.01 1805
5477.71 1758
5478.40 1794
5479.10 1824
5479.80 1758
5480.50 1832
5481.20 1886
5481.90 1950
5482.60 1922
5483.29 1993
5483.99 1979
5484.69 2086
5485.39 2058
5486.09 2084
5486.79 2173
5487.49 1940
5488.19 1983
5488.89 1990
5489.58 1949
5490.28 1936
5490.98 1851
5491.68 1841
5492.38 1858
5493.08 1870
5493.78 1769
5494.48 1796
5495.18 1926
5495.88 1888
5496.58 1973
5497.28 2036
5497.98 2056
5498.68 1904
5499.38 1996
5500.08 1925
5500.78 2009
5501.48 2062
5502.18 2200
5502.88 2253
5503.58 2409
5504.28 2640
5504.98 2663
5505.68 2706
5506.38 2855
5507.08 2789
5507.78 2664
5508.48 2575
5509.18 2472
5509.88 2244
5510.58 2276
5511.28 2056
5511.98 1813
5512.68 1782
5513.38 1842
5514.08 1886
5514.78 1832
5515.48 1807
5516.18 1808
5516.88 1899
5517.58 1792
5518.28 1698
5518.99 1726
5519.69 1704
5520.39 1777
5521.09 1727
5521.79 1692
5522.49 1800
5523.19 1789
5523.89 1776
5524.59 1793
5525.30 1816
5526.00 1742
5526.70 1765
5527.40 1709
5528.10 1683
5528.80 1667
5529.50 1567
5530.21 1554
5530.91 1619
5531.61 1455
5532.31 1410
5533.01 1448
5533.72 1578
5534.42 1593
5535.12 1411
5535.82 1443
5536.52 1427
5537.23 1375
5537.93 1490
5538.63 1449
5539.33 1476
5540.03 1483
5540.74 1439
5541.44 1419
5542.14 1411
5542.84 1430
5543.55 1389
5544.25 1397
5544.95 1373
5545.65 1427
5546.36 1501
5547.06 1467
5547.76 1367
5548.47 1386
5549.17 1494
5549.87 1525
5550.57 1605
5551.28 1541
5551.98 1435
5552.68 1524
5553.39 1425
5554.09 1418
5554.79 1525
5555.50 1530
5556.20 1406
5556.90 1377
5557.61 1361
5558.31 1373
5559.01 1407
5559.72 1523
5560.42 1398
5561.12 1376
5561.83 1337
5562.53 1332
5563.23 1302
5563.94 1351
5564.64 1298
5565.35 1365
5566.05 1436
5566.75 1425
5567.46 1381
5568.16 1310
5568.87 1335
5569.57 1389
5570.27 1494
5570.98 1504
5571.68 1358
5572.39 1363
5573.09 1376
5573.80 1365
5574.50 1326
5575.21 1369
5575.91 1267
5576.61 1290
5577.32 1305
5578.02 1322
5578.73 1342
5579.43 1421
5580.14 1395
5580.84 1343
5581.55 1401
5582.25 1377
5582.96 1314
5583.66 1395
5584.37 1358
5585.07 1395
5585.78 1404
5586.48 1370
5587.19 1257
5587.89 1295
5588.60 1276
5589.30 1304
5590.01 1354
5590.72 1283
5591.42 1312
5592.13 1275
5592.83 1342
5593.54 1308
5594.24 1292
5594.95 1325
5595.66 1289
5596.36 1255
5597.07 1303
5597.77 1269
5598.48 1249
5599.18 1296
5599.89 1363
5600.60 1340
5601.30 1289
5602.01 1212
5602.72 1199
5603.42 1133
5604.13 1307
5604.83 1292
5605.54 1230
5606.25 1150
5606.95 1159
5607.66 1211
5608.37 1277
5609.07 1410
5609.78 1252
5610.49 1323
5611.19 1343
5611.90 1318
5612.61 1290
5613.31 1268
5614.02 1279
5614.73 1257
5615.44 1301
5616.14 1251
5616.85 1246
5617.56 1215
5618.26 1318
5618.97 1365
5619.68 1323
5620.39 1316
5621.09 1301
5621.80 1234
5622.51 1243
5623.22 1182
5623.92 1323
5624.63 1240
5625.34 1240
5626.05 1253
5626.75 1099
5627.46 1122
5628.17 1139
5628.88 1270
5629.59 1212
5630.29 1239
5631.00 1216
5631.71 1190
5632.42 1222
5633.13 1301
5633.83 1216
5634.54 1336
5635.25 1393
5635.96 1346
5636.67 1419
5637.38 1226
5638.08 1287
5638.79 1199
5639.50 1215
5640.21 1239
5640.92 1199
5641.63 1217
5642.34 1417
5643.05 1439
5643.75 1383
5644.46 1257
5645.17 1252
5645.88 1228
5646.59 1311
5647.30 1265
5648.01 1309
5648.72 1245
5649.43 1190
5650.14 1227
5650.85 1330
5651.55 1297
5652.26 1203
5652.97 1313
5653.68 1252
5654.39 1283
5655.10 1329
5655.81 1240
5656.52 1209
5657.23 1314
5657.94 1313
5658.65 1304
5659.36 1298
5660.07 1270
5660.78 1249
5661.49 1316
5662.20 1329
5662.91 1297
5663.62 1344
5664.33 1436
5665.04 1383
5665.75 1331
5666.46 1344
5667.17 1361
5667.88 1330
5668.59 1271
5669.30 1202
5670.01 1276
5670.72 1304
5671.43 1359
5672.14 1326
5672.85 1362
5673.57 1413
5674.28 1344
5674.99 1505
5675.70 1575
5676.41 1445
5677.12 1521
5677.83 1502
5678.54 1475
5679.25 1362
5679.96 1351
5680.68 1320
5681.39 1320
5682.10 1332
5682.81 1280
5683.52 1308
5684.23 1254
5684.94 1273
5685.65 1253
5686.37 1387
5687.08 1352
5687.79 1333
5688.50 1339
5689.21 1188
5689.92 1288
5690.64 1446
5691.35 1326
5692.06 1203
5692.77 1350
5693.48 1352
5694.20 1268
5694.91 1214
5695.62 1084
5696.33 1288
5697.04 1388
5697.76 1302
5698.47 1345
5699.18 1343
5699.89 1233
5700.61 1228
5701.32 1185
5702.03 1237
5702.74 1233
5703.46 1372
5704.17 1289
5704.88 1256
5705.59 1246
5706.31 1254
5707.02 1248
5707.73 1333
5708.45 1290
5709.16 1244
5709.87 1191
5710.58 1193
5711.30 1244
5712.01 1242
5712.72 1304
5713.44 1299
5714.15 1332
5714.86 1248
5715.58 1253
5716.29 1274
5717.00 1240
5717.72 1227
5718.43 1249
5719.14 1207
5719.86 1306
5720.57 1150
5721.28 1193
5722.00 1146
5722.71 1176
5723.43 1178
5724.14 1147
5724.85 1146
5725.57 1220
5726.28 1286
5727.00 1230
5727.71 1278
5728.42 1282
5729.14 1254
5729.85 1202
5730.57 1199
5731.28 1310
5732.00 1432
5732.71 1492
5733.42 1354
5734.14 1340
5734.85 1400
5735.57 1325
5736.28 1395
5737.00 1341
5737.71 1362
5738.43 1269
5739.14 1302
5739.86 1311
5740.57 1239
5741.29 1249
5742.00 1303
5742.72 1295
5743.43 1277
5744.15 1274
5744.86 1282
5745.58 1294
5746.29 1334
5747.01 1254
5747.72 1310
5748.44 1340
5749.15 1321
5749.87 1236
5750.58 1235
5751.30 1286
5752.02 1319
5752.73 1343
5753.45 1477
5754.16 1464
5754.88 1362
5755.59 1314
5756.31 1282
5757.03 1384
5757.74 1513
5758.46 1556
5759.17 1652
5759.89 1687
5760.61 1577
5761.32 1540
5762.04 1526
5762.76 1500
5763.47 1500
5764.19 1405
5764.90 1382
5765.62 1433
5766.34 1340
5767.05 1340
5767.77 1428
5768.49 1323
5769.20 1305
5769.92 1299
5770.64 1403
5771.35 1325
5772.07 1339
5772.79 1373
5773.51 1372
5774.22 1366
5774.94 1339
5775.66 1326
5776.37 1381
5777.09 1279
5777.81 1353
5778.53 1333
5779.24 1260
5779.96 1375
5780.68 1386
5781.39 1399
5782.11 1394
5782.83 1419
5783.55 1414
5784.26 1489
5784.98 1358
5785.70 1350
5786.42 1301
5787.14 1342
5787.85 1440
5788.57 1381
5789.29 1375
5790.01 1375
5790.73 1452
5791.44 1402
5792.16 1442
5792.88 1458
5793.60 1449
5794.32 1447
5795.03 1522
5795.75 1614
5796.47 1618
5797.19 1563
5797.91 1519
5798.63 1525
5799.35 1631
5800.06 1632
5800.78 1641
5801.50 1741
5802.22 1798
5802.94 1912
5803.66 2020
5804.38 2123
5805.10 2269
5805.81 2396
5806.53 2321
5807.25 2389
5807.97 2303
5808.69 2233
5809.41 2067
5810.13 1900
5810.85 1782
5811.57 1716
5812.29 1609
5813.01 1660
5813.73 1523
5814.45 1506
5815.17 1555
5815.88 1577
5816.60 1569
5817.32 1607
5818.04 1613
5818.76 1609
5819.48 1595
5820.20 1452
5820.92 1588
5821.64 1529
5822.36 1539
5823.08 1583
5823.80 1546
5824.52 1462
5825.24 1578
5825.96 1467
5826.68 1501
5827.40 1461
5828.12 1364
5828.84 1442
5829.57 1478
5830.29 1449
5831.01 1449
5831.73 1396
5832.45 1406
5833.17 1391
5833.89 1363
5834.61 1351
5835.33 1398
5836.05 1523
5836.77 1400
5837.49 1311
5838.21 1383
5838.94 1467
5839.66 1439
5840.38 1377
5841.10 1482
5841.82 1505
5842.54 1446
5843.26 1343
5843.98 1295
5844.70 1401
5845.43 1438
5846.15 1307
5846.87 1331
5847.59 1410
5848.31 1298
5849.03 1344
5849.76 1366
5850.48 1370
5851.20 1386
5851.92 1384
5852.64 1285
5853.36 1320
5854.09 1362
5854.81 1366
5855.53 1435
5856.25 1280
5856.97 1294
5857.70 1322
5858.42 1407
5859.14 1389
5859.86 1295
5860.59 1341
5861.31 1280
5862.03 1328
5862.75 1421
5863.48 1410
5864.20 1395
5864.92 1412
5865.64 1334
5866.37 1332
5867.09 1396
5867.81 1295
5868.54 1285
5869.26 1278
5869.98 1355
5870.70 1325
5871.43 1343
5872.15 1330
5872.87 1289
5873.60 1381
5874.32 1263
5875.04 1301
5875.77 1390
5876.49 1340
5877.21 1303
5877.94 1304
5878.66 1252
5879.38 1274
5880.11 1349
5880.83 1274
5881.55 1237
5882.28 1321
5883.00 1305
5883.73 1367
5884.45 1393
5885.17 1298
5885.90 1353
5886.62 1366
5887.34 1303
5888.07 1323
5888.79 1307
5889.52 1315
5890.24 1419
5890.97 1443
5891.69 1472
5892.41 1270
5893.14 1320
5893.86 1478
5894.59 1366
5895.31 1319
5896.04 1361
5896.76 1353
5897.49 1399
5898.21 1311
5898.93 1322
5899.66 1395
5900.38 1320
5901.11 1359
5901.83 1343
5902.56 1350
5903.28 1409
5904.01 1379
5904.73 1346
5905.46 1442
5906.18 1338
5906.91 1376
5907.64 1403
5908.36 1488
5909.09 1513
5909.81 1437
5910.54 1475
5911.26 1524
5911.99 1513
5912.71 1526
5913.44 1500
5914.16 1478
5914.89 1436
5915.62 1475
5916.34 1373
5917.07 1388
5917.79 1526
5918.52 1596
5919.25 1578
5919.97 1519
5920.70 1496
5921.42 1542
5922.15 1639
5922.88 1587
5923.60 1533
5924.33 1581
5925.05 1674
5925.78 1556
5926.51 1570
5927.23 1513
5927.96 1513
5928.69 1524
5929.41 1582
5930.14 1556
5930.87 1618
5931.59 1627
5932.32 1637
5933.05 1615
5933.77 1726
5934.50 1595
5935.23 1691
5935.95 1681
5936.68 1762
5937.41 1784
5938.14 1793
5938.86 1668
5939.59 1721
5940.32 1798
5941.04 1827
5941.77 1818
5942.50 1848
5943.23 1868
5943.95 1977
5944.68 1874
5945.41 1849
5946.14 2022
5946.87 2045
5947.59 2043
5948.32 1928
5949.05 1985
5949.78 2085
5950.50 1999
5951.23 1984
5951.96 1972
5952.69 2104
5953.42 2127
5954.14 2059
5954.87 2103
5955.60 2266
5956.33 2421
5957.06 2466
5957.79 2500
5958.51 2501
5959.24 2471
5959.97 2330
5960.70 2334
5961.43 2452
5962.16 2510
5962.88 2491
5963.61 2379
5964.34 2351
5965.07 2349
5965.80 2443
5966.53 2446
5967.26 2346
5967.99 2540
5968.72 2535
5969.44 2798
5970.17 2818
5970.90 2835
5971.63 2953
5972.36 3093
5973.09 3150
5973.82 3103
5974.55 3161
5975.28 3121
5976.01 2721
5976.74 2687
5977.47 2686
5978.20 2610
5978.93 2822
5979.66 2642
5980.39 2623
5981.12 2522
5981.85 2849
5982.58 2751
5983.31 2756
5984.04 2805
5984.77 2722
5985.50 2626
5986.23 2775
5986.96 2879
5987.69 2842
5988.42 2843
5989.15 2941
5989.88 2778
5990.61 2829
5991.34 2793
5992.07 2913
5992.80 3029
5993.53 3042
5994.26 2942
5994.99 2879
5995.72 2883
5996.45 2887
5997.18 3029
5997.91 3184
5998.64 3086
5999.37 2799
6000.11 2922
6000.84 3019
6001.57 2965
6002.30 2945
6003.03 3042
6003.76 2948
6004.49 2776
6005.22 2792
6005.95 2913
6006.69 2828
6007.42 2773
6008.15 2796
6008.88 2658
6009.61 2627
6010.34 2798
6011.07 3014
6011.81 3048
6012.54 3152
6013.27 3461
6014.00 3592
6014.73 3947
6015.46 4224
6016.20 4448
6016.93 4568
6017.66 4681
6018.39 4767
6019.12 4727
6019.86 4580
6020.59 4343
6021.32 4142
6022.05 3716
6022.79 3466
6023.52 3336
6024.25 3007
6024.98 2866
6025.72 2811
6026.45 2451
6027.18 2392
6027.91 2399
6028.65 2326
6029.38 2281
6030.11 2303
6030.84 2437
6031.58 2306
6032.31 2188
6033.04 2194
6033.78 2137
6034.51 2177
6035.24 2218
6035.98 2115
6036.71 2239
6037.44 2263
6038.17 2258
6038.91 2184
6039.64 2180
6040.37 2255
6041.11 2285
6041.84 2354
6042.58 2161
6043.31 2216
6044.04 2241
6044.78 2333
6045.51 2387
6046.24 2443
6046.98 2380
6047.71 2366
6048.44 2467
6049.18 2407
6049.91 2469
6050.65 2533
6051.38 2571
6052.11 2624
6052.85 2558
6053.58 2694
6054.32 2490
6055.05 2493
6055.79 2641
6056.52 2659
6057.25 2711
6057.99 2909
6058.72 2825
6059.46 2657
6060.19 2640
6060.93 2674
6061.66 2681
6062.40 2528
6063.13 2528
6063.87 2420
6064.60 2395
6065.34 2418
6066.07 2429
6066.81 2264
6067.54 2291
6068.28 2354
6069.01 2420
6069.75 2318
6070.48 2319
6071.22 2354
6071.95 2291
6072.69 2260
6073.42 2323
6074.16 2273
6074.89 2203
6075.63 2221
6076.36 2206
6077.10 2099
6077.84 2110
6078.57 2201
6079.31 2187
6080.04 2146
6080.78 2078
6081.51 2158
6082.25 2174
6082.99 2141
6083.72 2190
6084.46 2078
6085.20 2115
6085.93 2125
6086.67 2120
6087.40 2018
6088.14 2005
6088.88 2020
6089.61 2116
6090.35 2000
6091.09 2025
6091.82 2113
6092.56 2248
6093.30 2118
6094.03 2219
6094.77 2260
6095.51 2326
6096.24 2163
6096.98 2303
6097.72 2265
6098.45 2114
6099.19 2198
6099.93 2170
6100.66 2159
6101.40 2100
6102.14 2119
6102.87 2058
6103.61 2092
6104.35 2037
6105.09 1984
6105.82 1967
6106.56 1959
6107.30 2113
6108.04 2047
6108.77 2025
6109.51 2055
6110.25 1901
6110.99 2110
6111.72 2061
6112.46 1941
6113.20 2057
6113.94 2105
6114.68 2058
6115.41 1956
6116.15 2004
6116.89 2093
6117.63 2139
6118.37 2035
6119.10 2194
6119.84 2063
6120.58 2058
6121.32 2268
6122.06 2175
6122.80 2152
6123.53 2156
6124.27 2253
6125.01 2176
6125.75 2208
6126.49 2150
6127.23 2327
6127.97 2240
6128.70 2159
6129.44 2217
6130.18 2209
6130.92 2310
6131.66 2208
6132.40 2296
6133.14 2231
6133.88 2273
6134.62 2443
6135.35 2332
6136.09 2255
6136.83 2452
6137.57 2444
6138.31 2430
6139.05 2357
6139.79 2335
6140.53 2442
6141.27 2258
6142.01 2377
6142.75 2478
6143.49 2530
6144.23 2464
6144.97 2438
6145.71 2487
6146.45 2543
6147.19 2553
6147.93 2586
6148.67 2561
6149.41 2482
6150.15 2528
6150.89 2436
6151.63 2605
6152.37 2666
6153.11 2642
6153.85 2679
6154.59 2682
6155.33 2801
6156.07 2779
6156.81 2742
6157.55 2690
6158.29 2815
6159.03 2806
6159.77 2919
6160.51 3153
6161.25 2979
6161.99 2910
6162.73 2916
6163.47 3014
6164.22 2961
6164.96 3042
6165.70 2988
6166.44 3165
6167.18 3200
6167.92 3366
6168.66 3430
6169.40 3529
6170.14 3741
6170.89 3797
6171.63 3908
6172.37 4021
6173.11 3988
6173.85 3864
6174.59 4044
6175.33 4092
6176.08 3920
6176.82 3912
6177.56 3795
6178.30 3793
6179.04 3722
6179.78 3593
6180.53 3537
6181.27 3490
6182.01 3504
6182.75 3327
6183.49 3532
6184.24 3748
6184.98 3722
6185.72 3907
6186.46 3781
6187.20 3876
6187.95 4002
6188.69 3985
6189.43 4008
6190.17 3896
6190.92 3936
6191.66 3908
6192.40 3956
6193.14 4028
6193.89 4263
6194.63 4195
6195.37 4423
6196.12 4634
6196.86 4549
6197.60 4678
6198.34 4855
6199.09 4810
6199.83 4757
6200.57 4710
6201.32 4801
6202.06 4897
6202.80 4759
6203.55 4698
6204.29 4545
6205.03 4783
6205.78 4664
6206.52 4813
6207.26 4924
6208.01 5354
6208.75 5882
6209.49 6419
6210.24 7429
6210.98 8328
6211.72 9480
6212.47 11224
6213.21 12037
6213.96 13389
6214.70 13924
6215.44 14248
6216.19 14409
6216.93 13574
6217.68 12309
6218.42 11209
6219.16 9589
6219.91 8381
6220.65 7112
6221.40 5873
6222.14 5361
6222.89 4727
6223.63 4420
6224.37 4160
6225.12 4219
6225.86 4168
6226.61 4132
6227.35 4163
6228.10 4056
6228.84 4080
6229.59 4275
6230.33 4323
6231.08 4467
6231.82 4490
6232.57 3971
6233.31 3814
6234.06 3481
6234.80 3402
6235.55 3239
6236.29 3130
6237.04 3031
6237.78 3078
6238.53 2911
6239.27 2948
6240.02 3036
6240.76 2874
6241.51 2892
6242.26 2842
6243.00 2882
6243.75 3075
6244.49 3111
6245.24 3074
6245.98 2984
6246.73 3006
6247.48 3047
6248.22 3049
6248.97 3151
6249.71 3087
6250.46 3251
6251.21 3196
6251.95 3337
6252.70 3590
6253.44 3680
6254.19 3777
6254.94 3827
6255.68 3827
6256.43 3883
6257.18 3543
6257.92 3547
6258.67 3549
6259.42 3257
6260.16 3296
6260.91 3195
6261.66 3164
6262.40 3204
6263.15 3191
6263.90 3178
6264.64 3141
6265.39 3147
6266.14 3144
6266.88 3205
6267.63 3036
6268.38 3113
6269.13 3069
6269.87 2940
6270.62 3006
6271.37 2896
6272.11 2831
6272.86 2976
6273.61 3111
6274.36 2855
6275.10 2721
6275.85 2855
6276.60 2803
6277.35 2794
6278.10 2794
6278.84 2896
6279.59 2991
6280.34 3106
6281.09 3155
6281.83 3162
6282.58 3002
6283.33 2915
6284.08 3072
6284.83 3038
6285.57 2999
6286.32 2872
6287.07 2736
6287.82 2673
6288.57 2615
6289.32 2548
6290.06 2505
6290.81 2508
6291.56 2577
6292.31 2660
6293.06 2370
6293.81 2403
6294.56 2478
6295.30 2417
6296.05 2425
6296.80 2399
6297.55 2396
6298.30 2371
6299.05 2303
6299.80 2279
6300.55 2184
6301.30 2150
6302.05 2130
6302.79 2225
6303.54 2185
6304.29 2096
6305.04 2123
6305.79 2125
6306.54 2025
6307.29 2081
6308.04 2135
6308.79 2269
6309.54 2163
6310.29 2177
6311.04 2183
6311.79 2133
6312.54 2161
6313.29 2228
6314.04 2121
6314.79 2244
6315.54 2274
6316.29 2178
6317.04 2162
6317.79 2200
6318.54 2316
6319.29 2255
6320.04 2174
6320.79 2191
6321.54 2190
6322.29 2226
6323.04 2272
6323.79 2223
6324.54 2258
6325.29 2174
6326.04 2001
6326.79 1952
6327.54 2023
6328.29 2093
6329.04 1929
6329.79 1935
6330.55 1982
6331.30 1991
6332.05 1898
6332.80 1978
6333.55 1907
6334.30 1937
6335.05 1923
6335.80 1945
6336.55 2029
6337.30 1941
6338.06 1938
6338.81 1930
6339.56 1939
6340.31 1871
6341.06 1828
6341.81 1948
6342.56 1899
6343.32 1822
6344.07 1773
6344.82 1780
6345.57 1889
6346.32 1906
6347.07 1916
6347.83 1837
6348.58 1749
6349.33 1887
6350.08 1876
6350.83 1860
6351.59 1958
6352.34 1974
6353.09 1883
6353.84 1878
6354.60 1942
6355.35 2008
6356.10 1981
6356.85 2031
6357.61 2051
6358.36 2021
6359.11 2151
6359.86 2106
6360.62 2024
6361.37 1929
6362.12 1852
6362.87 1891
6363.63 1886
6364.38 1944
6365.13 1939
6365.88 1859
6366.64 1842
6367.39 1817
6368.14 1766
6368.90 1931
6369.65 1795
6370.40 1839
6371.16 1826
6371.91 1748
6372.66 1896
6373.42 1801
6374.17 1815
6374.92 1948
6375.68 1837
6376.43 1797
6377.18 1847
6377.94 1813
6378.69 1820
6379.45 1813
6380.20 1741
6380.95 1674
6381.71 1734
6382.46 1748
6383.21 1765
6383.97 1860
6384.72 1866
6385.48 1928
6386.23 1793
6386.98 1798
6387.74 1908
6388.49 1879
6389.25 1833
6390.00 1880
6390.76 1932
6391.51 1852
6392.27 1821
6393.02 1860
6393.77 1738
6394.53 1699
6395.28 1627
6396.04 1635
6396.79 1776
6397.55 1775
6398.30 1781
6399.06 1915
6399.81 1804
6400.57 1774
6401.32 1657
6402.08 1658
6402.83 1726
6403.59 1757
6404.34 1655
6405.10 1774
6405.85 1756
6406.61 1701
6407.36 1773
6408.12 1851
6408.88 1703
6409.63 1857
6410.39 1724
6411.14 1677
6411.90 1761
6412.65 1737
6413.41 1766
6414.16 1731
6414.92 1642
6415.68 1666
6416.43 1728
6417.19 1801
6417.94 1849
6418.70 1792
6419.46 1841
6420.21 1881
6420.97 1863
6421.73 1867
6422.48 1762
6423.24 1773
6423.99 1953
6424.75 1932
6425.51 1874
6426.26 1844
6427.02 1873
6427.78 1705
6428.53 1846
6429.29 1851
6430.05 1854
6430.80 1876
6431.56 1844
6432.32 1762
6433.07 1933
6433.83 1942
6434.59 1905
6435.34 1821
6436.10 1809
6436.86 1781
6437.62 1894
6438.37 1840
6439.13 1891
6439.89 1883
6440.65 1949
6441.40 1994
6442.16 1993
6442.92 2002
6443.68 1951
6444.43 1981
6445.19 1912
6445.95 1956
6446.71 1915
6447.46 1968
6448.22 1923
6448.98 1938
6449.74 2061
6450.49 2043
6451.25 2068
6452.01 1954
6452.77 1992
6453.53 1982
6454.29 2099
6455.04 2116
6455.80 2011
6456.56 2080
6457.32 2140
6458.08 2065
6458.84 2074
6459.59 2135
6460.35 2141
6461.11 2184
6461.87 2154
6462.63 2170
6463.39 2146
6464.15 2212
6464.90 2344
6465.66 2334
6466.42 2367
6467.18 2336
6467.94 2318
6468.70 2191
6469.46 2242
6470.22 2308
6470.98 2231
6471.73 2328
6472.49 2443
6473.25 2401
6474.01 2459
6474.77 2376
6475.53 2494
6476.29 2528
6477.05 2387
6477.81 2485
6478.57 2540
6479.33 2486
6480.09 2663
6480.85 2637
6481.61 2594
6482.37 2655
6483.13 2670
6483.89 2684
6484.65 2737
6485.41 2843
6486.17 2762
6486.93 2756
6487.69 2747
6488.45 2811
6489.21 2801
6489.97 2913
6490.73 2877
6491.49 2912
6492.25 2929
6493.01 3091
6493.77 3118
6494.53 3054
6495.29 3119
6496.05 3194
6496.81 3374
6497.57 3554
6498.33 3354
6499.10 3542
6499.86 3623
6500.62 3524
6501.38 3671
6502.14 3756
6502.90 3771
6503.66 3645
6504.42 3590
6505.18 3676
6505.94 3625
6506.71 3622
6507.47 3807
6508.23 3670
6508.99 3859
6509.75 3887
6510.51 3783
6511.27 3903
6512.04 3981
6512.80 4011
6513.56 4085
6514.32 4148
6515.08 4267
6515.84 4530
6516.61 4380
6517.37 4229
6518.13 4311
6518.89 4379
6519.65 4335
6520.42 4246
6521.18 4231
6521.94 4315
6522.70 4486
6523.46 4511
6524.23 4575
6524.99 4726
6525.75 4691
6526.51 4989
6527.28 5068
6528.04 5076
6528.80 5313
6529.56 5456
6530.33 5596
6531.09 5701
6531.85 5694
6532.61 5642
6533.38 5728
6534.14 5967
6534.90 5937
6535.67 6100
6536.43 6035
6537.19 6835
6537.95 7702
6538.72 8392
6539.48 9712
6540.24 10849
6541.01 11966
6541.77 13293
6542.53 13945
6543.30 14171
6544.06 13817
6544.82 12561
6545.59 11226
6546.35 10055
6547.11 8477
6547.88 7186
6548.64 6235
6549.41 5427
6550.17 4893
6550.93 4276
6551.70 4078
6552.46 3955
6553.22 3744
6553.99 3667
6554.75 3682
6555.52 3591
6556.28 3539
6557.05 3481
6557.81 3467
6558.57 3374
6559.34 3317
6560.10 3375
6560.87 3349
6561.63 3224
6562.40 3260
6563.16 3203
6563.92 3270
6564.69 3253
6565.45 3037
6566.22 3268
6566.98 3579
6567.75 3526
6568.51 3395
6569.28 3455
6570.04 3530
6570.81 3645
6571.57 3645
6572.34 3801
6573.10 3642
6573.87 3575
6574.63 3794
6575.40 3745
6576.16 3768
6576.93 3773
6577.69 3718
6578.46 3775
6579.23 3797
6579.99 4018
6580.76 4185
6581.52 4093
6582.29 4115
6583.05 4170
6583.82 4178
6584.59 4281
6585.35 4314
6586.12 4281
6586.88 4237
6587.65 4035
6588.41 4134
6589.18 4120
6589.95 4134
6590.71 4074
6591.48 4107
6592.25 4027
6593.01 3880
6593.78 4006
6594.54 3827
6595.31 4012
6596.08 4095
6596.84 4477
6597.61 4802
6598.38 4583
6599.14 4648
6599.91 4737
6600.68 4919
6601.44 4727
6602.21 4653
6602.98 4503
6603.74 4263
6604.51 4088
6605.28 3783
6606.05 3661
6606.81 3454
6607.58 3304
6608.35 3320
6609.11 3310
6609.88 3151
6610.65 2994
6611.42 3007
6612.18 2973
6612.95 2917
6613.72 2971
6614.49 2942
6615.25 2985
6616.02 2937
6616.79 2917
6617.56 2910
6618.32 2842
6619.09 2979
6619.86 2943
6620.63 2865
6621.40 2730
6622.16 2826
6622.93 2793
6623.70 2821
6624.47 2851
6625.24 2794
6626.00 2712
6626.77 2749
6627.54 2789
6628.31 2765
6629.08 2685
6629.85 2658
6630.61 2717
6631.38 2648
6632.15 2473
6632.92 2628
6633.69 2615
6634.46 2669
6635.23 2698
6635.99 2630
6636.76 2682
6637.53 2873
6638.30 2841
6639.07 3005
6639.84 3139
6640.61 3140
6641.38 3117
6642.15 3025
6642.92 3093
6643.68 3105
6644.45 2774
6645.22 2721
6645.99 2653
6646.76 2623
6647.53 2578
6648.30 2500
6649.07 2462
6649.84 2379
6650.61 2438
6651.38 2387
6652.15 2302
6652.92 2256
6653.69 2247
6654.46 2333
6655.23 2342
6656.00 2316
6656.77 2302
6657.54 2409
6658.31 2466
6659.08 2431
6659.85 2410
6660.62 2394
6661.39 2443
6662.16 2388
6662.93 2347
6663.70 2242
6664.47 2311
6665.24 2272
6666.01 2212
6666.78 2184
6667.55 2211
6668.32 2278
6669.09 2196
6669.86 2255
6670.64 2235
6671.41 2281
6672.18 2239
6672.95 2223
6673.72 2136
6674.49 2146
6675.26 2122
6676.03 2150
6676.80 2328
6677.57 2285
6678.35 2288
6679.12 2275
6679.89 2219
6680.66 2308
6681.43 2350
6682.20 2267
6682.97 2241
6683.75 2203
6684.52 2222
6685.29 2198
6686.06 2285
6686.83 2258
6687.60 2378
6688.38 2394
6689.15 2462
6689.92 2345
6690.69 2390
6691.46 2437
6692.24 2510
6693.01 2402
6693.78 2365
6694.55 2276
6695.32 2306
6696.10 2185
6696.87 2064
6697.64 2102
6698.41 2165
6699.19 2156
6699.96 2051
6700.73 2032
6701.50 2059
6702.28 2125
6703.05 1962
6703.82 1990
6704.59 2132
6705.37 2058
6706.14 2113
6706.91 2028
6707.69 2112
6708.46 2037
6709.23 2086
6710.00 2036
6710.78 2041
6711.55 1971
6712.32 2040
6713.10 2017
6713.87 2003
6714.64 1929
6715.42 1956
6716.19 1944
6716.96 2041
6717.74 1992
6718.51 1935
6719.28 1883
6720.06 1885
6720.83 1892
6721.61 1809
6722.38 1827
6723.15 1797
6723.93 1840
6724.70 1811
6725.47 1799
6726.25 1808
6727.02 1815
6727.80 1835
6728.57 1845
6729.35 1762
6730.12 1840
6730.89 1909
6731.67 1878
6732.44 1833
6733.22 1890
6733.99 1821
6734.77 1829
6735.54 1763
6736.31 1780
6737.09 1857
6737.86 1842
6738.64 1755
6739.41 1770
6740.19 1843
6740.96 1802
6741.74 1846
6742.51 1904
6743.29 1881
6744.06 1858
6744.84 1912
6745.61 1857
6746.39 1877
6747.16 1865
6747.94 1795
6748.71 2095
6749.49 2010
6750.26 1960
6751.04 1927
6751.82 1961
6752.59 1971
6753.37 1970
6754.14 2058
6754.92 2076
6755.69 2098
6756.47 2105
6757.25 2135
6758.02 2145
6758.80 2391
6759.57 2315
6760.35 2292
6761.12 2236
6761.90 2028
6762.68 2044
6763.45 1988
6764.23 1989
6765.01 1842
6765.78 1821
6766.56 1770
6767.33 1843
6768.11 1786
6768.89 1908
6769.66 1899
6770.44 1843
6771.22 1853
6771.99 1846
6772.77 1719
6773.55 1826
6774.32 1816
6775.10 1732
6775.88 1693
6776.65 1760
6777.43 1746
6778.21 1762
6778.99 1822
6779.76 1739
6780.54 1758
6781.32 1734
6782.09 1784
6782.87 1734
6783.65 1843
6784.43 1688
6785.20 1789
6785.98 1782
6786.76 1749
6787.54 1746
6788.31 1790
6789.09 1770
6789.87 1694
6790.65 1737
6791.42 1726
6792.20 1697
6792.98 1647
6793.76 1698
6794.54 1655
6795.31 1706
6796.09 1754
6796.87 1683
6797.65 1656
6798.43 1751
6799.20 1731
6799.98 1666
6800.76 1680
6801.54 1638
6802.32 1622
6803.10 1657
6803.87 1684
6804.65 1776
6805.43 1650
6806.21 1621
6806.99 1568
6807.77 1676
6808.55 1723
6809.32 1743
6810.10 1770
6810.88 1792
6811.66 1725
6812.44 1701
6813.22 1681
6814.00 1735
6814.78 1641
6815.56 1611
6816.34 1723
6817.11 1635
6817.89 1602
6818.67 1649
6819.45 1713
6820.23 1716
6821.01 1605
6821.79 1700
6822.57 1661
6823.35 1668
6824.13 1729
6824.91 1796
6825.69 1728
6826.47 1639
6827.25 1733
6828.03 1631
6828.81 1780
6829.59 1807
6830.37 1729
6831.15 1675
6831.93 1683
6832.71 1685
6833.49 1690
6834.27 1802
6835.05 1737
6835.83 1722
6836.61 1667
6837.39 1784
6838.17 1867
6838.95 1792
6839.73 1814
6840.51 1797
6841.29 1711
6842.07 1804
6842.85 1662
6843.63 1742
6844.42 1756
6845.20 1788
6845.98 1848
6846.76 1762
6847.54 1837
6848.32 1792
6849.10 1910
6849.88 1866
6850.66 1956
6851.44 2041
6852.23 2001
6853.01 1999
6853.79 2172
6854.57 2362
6855.35 2620
6856.13 2676
6856.91 2768
6857.70 2762
6858.48 2813
6859.26 2682
6860.04 2496
6860.82 2477
6861.60 2465
6862.39 2204
6863.17 2107
6863.95 2203
6864.73 2086
6865.51 1940
6866.30 1889
6867.08 1914
6867.86 1850
6868.64 1989
6869.42 2094
6870.21 2046
6870.99 1987
6871.77 2148
6872.55 2237
6873.34 2159
6874.12 2048
6874.90 2210
6875.68 2175
6876.47 2045
6877.25 2126
6878.03 1961
6878.81 2165
6879.60 2033
6880.38 2063
6881.16 1968
6881.95 2085
6882.73 2066
6883.51 2068
6884.29 2087
6885.08 2045
6885.86 2230
6886.64 2156
6887.43 2172
6888.21 2396
6888.99 2328
6889.78 2296
6890.56 2503
6891.34 2648
6892.13 2889
6892.91 3027
6893.69 3136
6894.48 3205
6895.26 3141
6896.05 3105
6896.83 2892
6897.61 2793
6898.40 2520
6899.18 2548
6899.97 2377
6900.75 2423
6901.53 2417
6902.32 2309
6903.10 2326
6903.89 2296
6904.67 2385
6905.45 2436
6906.24 2385
6907.02 2574
6907.81 2566
6908.59 2401
6909.38 2372
6910.16 2425
6910.95 2472
6911.73 2419
6912.51 2494
6913.30 2395
6914.08 2279
6914.87 2344
6915.65 2325
6916.44 2329
6917.22 2411
6918.01 2363
6918.79 2382
6919.58 2349
6920.36 2404
6921.15 2299
6921.93 2358
6922.72 2384
6923.50 2285
6924.29 2284
6925.08 2375
6925.86 2478
6926.65 2391
6927.43 2499
6928.22 2425
6929.00 2484
6929.79 2422
6930.57 2435
6931.36 2516
6932.15 2513
6932.93 2567
6933.72 2531
6934.50 2557
6935.29 2562
6936.08 2553
6936.86 2636
6937.65 2662
6938.43 2696
6939.22 2684
6940.01 2815
6940.79 2786
6941.58 2753
6942.37 2851
6943.15 2861
6943.94 2892
6944.72 2822
6945.51 2951
6946.30 3001
6947.08 3112
6947.87 3186
6948.66 3346
6949.44 3235
6950.23 3237
6951.02 3181
6951.80 3400
6952.59 3448
6953.38 3350
6954.17 3366
6954.95 3384
6955.74 3294
6956.53 3232
6957.31 3208
6958.10 3307
6958.89 3355
6959.68 3341
6960.46 3427
6961.25 3392
6962.04 3585
6962.83 3679
6963.61 3782
6964.40 3788
6965.19 3980
6965.98 3892
6966.76 3741
6967.55 3698
6968.34 3726
6969.13 3788
6969.92 3980
6970.70 3931
6971.49 3831
6972.28 3924
6973.07 4011
6973.86 3886
6974.64 4136
6975.43 4113
6976.22 4292
6977.01 4160
6977.80 4242
6978.59 4227
6979.37 4308
6980.16 4342
6980.95 4292
6981.74 4374
6982.53 4429
6983.32 4454
6984.11 4439
6984.90 4779
6985.68 4998
6986.47 5438
6987.26 5916
6988.05 6537
6988.84 7251
6989.63 8006
6990.42 8995
6991.21 9474
6992.00 9791
6992.79 9960
6993.57 9935
6994.36 9352
6995.15 8481
6995.94 7764
6996.73 7135
6997.52 6424
6998.31 6054
6999.10 5660
6999.89 5428
7000.68 5380
7001.47 5725
7002.26 6136
7003.05 6900
7003.84 7683
7004.63 8413
7005.42 8998
7006.21 9139
7007.00 9326
7007.79 9141
7008.58 8605
7009.37 7873
7010.16 7037
7010.95 6244
7011.74 5398
7012.53 4728
7013.32 4170
7014.11 3950
7014.90 3692
7015.69 3492
7016.48 3400
7017.27 3482
7018.06 3560
7018.85 3459
7019.65 3624
7020.44 3544
7021.23 3445
7022.02 3526
7022.81 3344
7023.60 3272
7024.39 3273
7025.18 3149
7025.97 3001
7026.76 2979
7027.56 2845
7028.35 2917
7029.14 2867
7029.93 2767
7030.72 2853
7031.51 2837
7032.30 2884
7033.09 2880
7033.89 2925
7034.68 2797
7035.47 2733
7036.26 2778
7037.05 2858
7037.84 2623
7038.64 2604
7039.43 2615
7040.22 2549
7041.01 2492
7041.80 2663
7042.60 2778
7043.39 2688
7044.18 2668
7044.97 2787
7045.76 2817
7046.56 2718
7047.35 2779
7048.14 2698
7048.93 2634
7049.73 2753
7050.52 2768
7051.31 2765
7052.10 2690
7052.90 2636
7053.69 2667
7054.48 2712
7055.27 2872
7056.07 2917
7056.86 2887
7057.65 2895
7058.45 3015
7059.24 2815
7060.03 2666
7060.83 2777
7061.62 2613
7062.41 2437
7063.20 2386
7064.00 2434
7064.79 2513
7065.58 2472
7066.38 2503
7067.17 2517
7067.96 2392
7068.76 2357
7069.55 2372
7070.35 2356
7071.14 2379
7071.93 2375
7072.73 2377
7073.52 2338
7074.31 2457
7075.11 2481
7075.90 2327
7076.70 2366
7077.49 2348
7078.28 2357
7079.08 2258
7079.87 2335
7080.67 2181
7081.46 2216
7082.25 2194
7083.05 2138
7083.84 2084
7084.64 2081
7085.43 2059
7086.23 2130
7087.02 2068
7087.82 2105
7088.61 2011
7089.41 2130
7090.20 2083
7090.99 2083
7091.79 2099
7092.58 2236
7093.38 2332
7094.17 2324
7094.97 2262
7095.76 2297
7096.56 2288
7097.35 2231
7098.15 2037
7098.94 2032
7099.74 1995
7100.54 1875
7101.33 1913
7102.13 1838
7102.92 1767
7103.72 1764
7104.51 1687
7105.31 1703
7106.10 1734
7106.90 1713
7107.70 1765
7108.49 1822
7109.29 1680
7110.08 1628
7110.88 1701
7111.67 1711
7112.47 1738
7113.27 1702
7114.06 1670
7114.86 1684
7115.65 1632
7116.45 1638
7117.25 1607
7118.04 1604
7118.84 1661
7119.64 1602
7120.43 1658
7121.23 1654
7122.03 1609
7122.82 1637
7123.62 1555
7124.41 1629
7125.21 1554
7126.01 1566
7126.81 1656
7127.60 1642
7128.40 1586
7129.20 1581
7129.99 1634
7130.79 1599
7131.59 1494
7132.38 1556
7133.18 1685
7133.98 1616
7134.78 1585
7135.57 1504
7136.37 1594
7137.17 1614
7137.96 1655
7138.76 1646
7139.56 1607
7140.36 1548
7141.15 1610
7141.95 1590
7142.75 1606
7143.55 1557
7144.35 1594
7145.14 1667
7145.94 1568
7146.74 1585
7147.54 1582
7148.33 1456
7149.13 1554
7149.93 1630
7150.73 1601
7151.53 1623
7152.33 1593
7153.12 1560
7153.92 1579
7154.72 1606
7155.52 1574
7156.32 1607
7157.12 1551
7157.91 1511
7158.71 1626
7159.51 1507
7160.31 1452
7161.11 1464
7161.91 1597
7162.71 1489
7163.50 1519
7164.30 1498
7165.10 1541
7165.90 1484
7166.70 1435
7167.50 1446
7168.30 1478
7169.10 1522
7169.90 1452
7170.70 1509
7171.50 1447
7172.29 1420
7173.09 1419
7173.89 1553
7174.69 1443
7175.49 1445
7176.29 1466
7177.09 1447
7177.89 1472
7178.69 1488
7179.49 1335
7180.29 1428
7181.09 1434
7181.89 1368
7182.69 1356
7183.49 1390
7184.29 1494
7185.09 1418
7185.89 1539
7186.69 1515
7187.49 1634
7188.29 1656
7189.09 1621
7189.89 1600
7190.69 1710
7191.49 1587
7192.29 1507
7193.09 1402
7193.89 1359
7194.69 1370
7195.49 1427
7196.29 1364
7197.10 1352
7197.90 1398
7198.70 1358
7199.50 1364
7200.30 1317
7201.10 1349
7201.90 1361
7202.70 1399
7203.50 1364
7204.30 1370
7205.11 1339
7205.91 1396
7206.71 1442
7207.51 1450
7208.31 1431
7209.11 1313
7209.91 1265
7210.71 1249
7211.52 1320
7212.32 1455
7213.12 1363
7213.92 1398
7214.72 1303
7215.52 1322
7216.33 1266
7217.13 1233
7217.93 1308
7218.73 1302
7219.53 1342
7220.34 1323
7221.14 1327
7221.94 1287
7222.74 1280
7223.54 1310
7224.35 1394
7225.15 1345
7225.95 1319
7226.75 1423
7227.56 1472
7228.36 1353
7229.16 1372
7229.96 1351
7230.77 1333
7231.57 1342
7232.37 1370
7233.17 1463
7233.98 1424
7234.78 1385
7235.58 1475
7236.38 1375
7237.19 1441
7237.99 1510
7238.79 1390
7239.60 1414
7240.40 1439
7241.20 1531
7242.01 1510
7242.81 1563
7243.61 1687
7244.42 1643
7245.22 1635
7246.02 1617
7246.83 1661
7247.63 1716
7248.43 1664
7249.24 1638
7250.04 1616
7250.84 1595
7251.65 1596
7252.45 1588
7253.26 1615
7254.06 1613
7254.86 1600
7255.67 1594
7256.47 1524
7257.28 1592
7258.08 1591
7258.88 1629
7259.69 1605
7260.49 1621
7261.30 1618
7262.10 1604
7262.90 1601
7263.71 1742
7264.51 1697
7265.32 1650
7266.12 1728
7266.93 1700
7267.73 1715
7268.54 1699
7269.34 1810
7270.15 1720
7270.95 1748
7271.76 1877
7272.56 1923
7273.37 1885
7274.17 1945
7274.98 2019
7275.78 2003
7276.59 1991
7277.39 1983
7278.20 2105
7279.00 2093
7279.81 2088
7280.61 1943
7281.42 2017
7282.22 2058
7283.03 2106
7283.83 2177
7284.64 2286
7285.45 2371
7286.25 2567
7287.06 2969
7287.86 3070
7288.67 3462
7289.47 3932
7290.28 4115
7291.09 4318
7291.89 4270
7292.70 4343
7293.50 4139
7294.31 3862
7295.12 3553
7295.92 3087
7296.73 2804
7297.53 2498
7298.34 2342
7299.15 2148
7299.95 2005
7300.76 2024
7301.57 1941
7302.37 2007
7303.18 1895
7303.99 1900
7304.79 2071
7305.60 1876
7306.41 1869
7307.21 1881
7308.02 1851
7308.83 1997
7309.63 1962
7310.44 1965
7311.25 2013
7312.06 2049
7312.86 2048
7313.67 2145
7314.48 2245
7315.28 2395
7316.09 2300
7316.90 2451
7317.71 2514
7318.51 2399
7319.32 2384
7320.13 2306
7320.94 2329
7321.74 2320
7322.55 2426
7323.36 2448
7324.17 2430
7324.97 2567
7325.78 2647
7326.59 2648
7327.40 2703
7328.21 2699
7329.01 2487
7329.82 2393
7330.63 2368
7331.44 2261
7332.25 2298
7333.06 2217
7333.86 2231
7334.67 2130
7335.48 1922
7336.29 1972
7337.10 1933
7337.91 1962
7338.71 1966
7339.52 1922
7340.33 1916
7341.14 1867
7341.95 1925
7342.76 1946
7343.57 1942
7344.38 2053
7345.18 2093
7345.99 2023
7346.80 1983
7347.61 2034
7348.42 1977
7349.23 1896
7350.04 1889
7350.85 1912
7351.66 2020
7352.47 2023
7353.28 2015
7354.09 1949
7354.89 1985
7355.70 1946
7356.51 1946
7357.32 1865
7358.13 1890
7358.94 1848
7359.75 1829
7360.56 1921
7361.37 1916
7362.18 1880
7362.99 1936
7363.80 1884
7364.61 1920
7365.42 1956
7366.23 1986
7367.04 1970
7367.85 1902
7368.66 1877
7369.47 1933
7370.28 1935
7371.09 1954
7371.90 1966
7372.71 1972
7373.52 2115
7374.33 2048
7375.15 1985
7375.96 2042
7376.77 1849
7377.58 1958
7378.39 1914
7379.20 1992
7380.01 2076
7380.82 2087
7381.63 1968
7382.44 2013
7383.25 2166
7384.06 2322
7384.88 2364
7385.69 2336
7386.50 2552
7387.31 2776
7388.12 2838
7388.93 2828
7389.74 2696
7390.55 2602
7391.37 2460
7392.18 2295
7392.99 2137
7393.80 2077
7394.61 2005
7395.42 1927
7396.24 1850
7397.05 1786
7397.86 1789
7398.67 1821
7399.48 1726
7400.30 1782
7401.11 1816
7401.92 1798
7402.73 1813
7403.54 1907
7404.36 1906
7405.17 2151
7405.98 2257
7406.79 2174
7407.60 2287
7408.42 2211
7409.23 2262
7410.04 2188
7410.85 2044
7411.67 1926
7412.48 1872
7413.29 1865
7414.11 1775
7414.92 1824
7415.73 1827
7416.54 1811
7417.36 1677
7418.17 1660
7418.98 1533
7419.80 1488
7420.61 1506
7421.42 1573
7422.23 1509
7423.05 1510
7423.86 1489
7424.67 1434
7425.49 1544
7426.30 1548
7427.11 1542
7427.93 1530
7428.74 1394
7429.56 1398
7430.37 1349
7431.18 1463
7432.00 1405
7432.81 1409
7433.62 1384
7434.44 1301
7435.25 1348
7436.07 1409
7436.88 1370
7437.69 1368
7438.51 1347
7439.32 1391
7440.14 1311
7440.95 1337
7441.76 1387
7442.58 1328
7443.39 1389
7444.21 1369
7445.02 1415
7445.84 1327
7446.65 1415
7447.46 1318
7448.28 1306
7449.09 1357
7449.91 1328
7450.72 1294
7451.54 1314
7452.35 1290
7453.17 1302
7453.98 1246
7454.80 1262
7455.61 1335
7456.43 1282
7457.24 1281
7458.06 1344
7458.87 1317
7459.69 1322
7460.50 1209
7461.32 1241
7462.13 1330
7462.95 1326
7463.77 1221
7464.58 1241
7465.40 1291
7466.21 1388
7467.03 1376
7467.84 1388
7468.66 1416
7469.47 1327
7470.29 1341
7471.11 1327
7471.92 1344
7472.74 1304
7473.55 1239
7474.37 1289
7475.19 1322
7476.00 1334
7476.82 1313
7477.63 1397
7478.45 1402
7479.27 1296
7480.08 1355
7480.90 1288
7481.72 1259
7482.53 1256
7483.35 1212
7484.17 1292
7484.98 1344
7485.80 1289
7486.62 1158
7487.43 1199
7488.25 1211
7489.07 1192
7489.88 1142
7490.70 1103
7491.52 1101
7492.33 1107
7493.15 1102
7493.97 1128
7494.78 1008
7495.60 1057
7496.42 1199
7497.24 1096
7498.05 1098
7498.87 1108
7499.69 1021
7500.51 1063
7501.32 1062
7502.14 1062
7502.96 1076
7503.78 1063
7504.59 1095
7505.41 1153
7506.23 1101
7507.05 1064
7507.86 1125
7508.68 1052
7509.50 1029
7510.32 1070
7511.14 1141
7511.95 1126
7512.77 1110
7513.59 1046
7514.41 1075
7515.23 1125
7516.05 1047
7516.86 1014
7517.68 1001
7518.50 1048
7519.32 1082
7520.14 1100
7520.96 1100
7521.78 1020
7522.59 1093
7523.41 1081
7524.23 1015
7525.05 1047
7525.87 1091
7526.69 1101
7527.51 1038
7528.33 1030
7529.14 1056
7529.96 1013
7530.78 1057
7531.60 1016
7532.42 1000
7533.24 1082
7534.06 1048
7534.88 1110
7535.70 1043
7536.52 987
7537.34 1104
7538.16 1075
7538.98 998
7539.80 999
7540.62 988
7541.44 995
7542.25 990
7543.07 951
7543.89 1052
7544.71 1027
7545.53 1095
7546.35 1034
7547.17 1047
7547.99 1104
7548.81 1072
7549.63 1004
7550.45 1168
7551.27 1181
7552.09 1130
7552.92 1187
7553.74 1132
7554.56 1108
7555.38 1055
7556.20 1045
7557.02 1049
7557.84 1027
7558.66 1023
7559.48 1061
7560.30 1006
7561.12 1011
7561.94 1036
7562.76 1083
7563.58 1101
7564.40 1049
7565.23 978
7566.05 988
7566.87 1093
7567.69 1088
7568.51 1069
7569.33 1051
7570.15 1117
7570.97 1009
7571.79 1008
7572.62 1049
7573.44 1072
7574.26 1086
7575.08 1037
7575.90 1035
7576.72 1024
7577.55 1014
7578.37 959
7579.19 992
7580.01 886
7580.83 981
7581.65 983
7582.48 957
7583.30 1048
7584.12 1104
7584.94 1051
7585.76 943
7586.59 1003
7587.41 1018
7588.23 1034
7589.05 1045
7589.88 1053
7590.70 1038
7591.52 1037
7592.34 995
7593.16 990
7593.99 1065
7594.81 1015
7595.63 1018
7596.46 1033
7597.28 1089
7598.10 1031
7598.92 1092
7599.75 1019
7600.57 1018
7601.39 1077
7602.22 1031
7603.04 985
7603.86 981
7604.68 1108
7605.51 1073
7606.33 1109
7607.15 1028
7607.98 990
7608.80 1097
7609.62 1146
7610.45 1104
7611.27 1100
7612.09 1069
7612.92 1074
7613.74 1011
7614.57 1122
7615.39 1040
7616.21 1004
7617.04 1017
7617.86 1073
7618.68 1078
7619.51 1079
7620.33 1030
7621.16 1133
7621.98 1123
7622.80 1119
7623.63 1128
7624.45 1148
7625.28 1198
7626.10 1181
7626.93 1156
7627.75 1125
7628.57 1147
7629.40 1109
7630.22 1090
7631.05 1030
7631.87 1090
7632.70 1066
7633.52 1079
7634.35 1124
7635.17 1098
7636.00 1241
7636.82 1172
7637.65 1152
7638.47 1174
7639.30 1155
7640.12 1152
7640.95 1195
7641.77 1185
7642.60 1111
7643.42 1130
7644.25 1064
7645.07 987
7645.90 1050
7646.72 1012
7647.55 1014
7648.37 943
7649.20 957
7650.02 990
7650.85 945
7651.68 961
7652.50 987
7653.33 961
7654.15 1003
7654.98 951
7655.81 1020
7656.63 915
7657.46 903
7658.28 995
7659.11 1029
7659.94 966
7660.76 978
7661.59 950
7662.41 922
7663.24 925
7664.07 922
7664.89 1030
7665.72 1008
7666.55 931
7667.37 907
7668.20 866
7669.03 900
7669.85 921
7670.68 932
7671.51 991
7672.33 902
7673.16 940
7673.99 902
7674.81 896
7675.64 925
7676.47 884
7677.29 1031
7678.12 1038
7678.95 1030
7679.78 961
7680.60 958
7681.43 920
7682.26 934
7683.08 929
7683.91 868
7684.74 895
7685.57 952
7686.39 979
7687.22 862
7688.05 916
7688.88 927
7689.70 1001
7690.53 932
7691.36 983
7692.19 965
7693.02 901
7693.84 941
7694.67 938
7695.50 947
7696.33 944
7697.16 966
7697.98 933
7698.81 951
7699.64 950
7700.47 887
7701.30 920
7702.13 941
7702.95 924
7703.78 978
7704.61 1004
7705.44 1010
7706.27 975
7707.10 1022
7707.93 937
7708.75 918
7709.58 973
7710.41 972
7711.24 933
7712.07 977
7712.90 993
7713.73 1017
7714.56 980
7715.39 985
7716.22 904
7717.04 936
7717.87 940
7718.70 961
7719.53 981
7720.36 972
7721.19 944
7722.02 939
7722.85 986
7723.68 935
7724.51 894
7725.34 877
7726.17 921
7727.00 931
7727.83 864
7728.66 915
7729.49 919
7730.32 901
7731.15 874
7731.98 918
7732.81 955
7733.64 990
7734.47 938
7735.30 925
7736.13 970
7736.96 909
7737.79 890
7738.62 884
7739.45 925
7740.28 900
7741.11 967
7741.94 955
7742.77 900
7743.60 994
7744.43 959
7745.26 935
7746.09 966
7746.93 967
7747.76 1004
7748.59 1004
7749.42 952
7750.25 1037
7751.08 1026
7751.91 1027
7752.74 995
7753.57 1057
7754.40 1121
7755.24 1052
7756.07 1139
7756.90 1061
7757.73 991
7758.56 983
7759.39 1022
7760.22 934
7761.06 930
7761.89 963
7762.72 984
7763.55 959
7764.38 1029
7765.21 1023
7766.05 953
7766.88 879
7767.71 945
7768.54 888
7769.37 930
7770.21 965
7771.04 960
7771.87 879
7772.70 916
7773.53 947
7774.37 961
7775.20 882
7776.03 912
7776.86 905
7777.70 850
7778.53 824
7779.36 980
7780.19 929
7781.03 920
7781.86 892
7782.69 922
7783.52 923
7784.36 946
7785.19 918
7786.02 989
7786.86 949
7787.69 970
7788.52 917
7789.36 939
7790.19 882
7791.02 998
7791.85 962
7792.69 990
7793.52 950
7794.35 940
7795.19 871
7796.02 912
7796.86 1003
7797.69 932
7798.52 982
7799.36 1005
7800.19 962
7801.02 927
7801.86 954
7802.69 942
7803.52 977
7804.36 975
7805.19 997
7806.03 1008
7806.86 1013
7807.69 971
7808.53 979
7809.36 1000
7810.20 979
7811.03 943
7811.87 1014
7812.70 1005
7813.53 1021
7814.37 1013
7815.20 1028
7816.04 960
7816.87 1037
7817.71 1054
7818.54 999
7819.38 981
7820.21 1043
7821.05 1054
7821.88 1117
7822.72 1102
7823.55 1108
7824.39 1138
7825.22 1127
7826.06 1185
7826.89 1148
7827.73 1084
7828.56 1020
7829.40 1061
7830.23 1014
7831.07 1017
7831.90 993
7832.74 1180
7833.57 1116
7834.41 1090
7835.24 1057
7836.08 1060
7836.91 1068
7837.75 1008
7838.59 990
7839.42 948
7840.26 1022
7841.09 1160
7841.93 1158
7842.77 1189
7843.60 1124
7844.44 1216
7845.27 1194
7846.11 1191
7846.95 1240
7847.78 1049
7848.62 1099
7849.45 1102
7850.29 1067
7851.13 1053
7851.96 1002
7852.80 1153
7853.64 1050
7854.47 969
7855.31 992
7856.15 1025
7856.98 1041
7857.82 1030
7858.66 981
7859.49 950
7860.33 993
7861.17 1052
7862.00 1036
7862.84 851
7863.68 979
7864.52 1028
7865.35 998
7866.19 984
7867.03 978
7867.86 1027
7868.70 1062
7869.54 1001
7870.38 955
7871.21 1001
7872.05 995
7872.89 1002
7873.73 1025
7874.56 960
7875.40 947
7876.24 1027
7877.08 1049
7877.92 992
7878.75 1003
7879.59 1047
7880.43 1082
7881.27 1051
7882.10 953
7882.94 1062
7883.78 1053
7884.62 1063
7885.46 1127
7886.30 1110
7887.13 1058
7887.97 1125
7888.81 1076
7889.65 1012
7890.49 1098
7891.33 1023
7892.16 1092
7893.00 1106
7893.84 1063
7894.68 1101
7895.52 1082
7896.36 1113
7897.20 1087
7898.04 1028
7898.88 1009
7899.71 1066
7900.55 1135
7901.39 1088
7902.23 1074
7903.07 1006
7903.91 1062
7904.75 1230
7905.59 1247
7906.43 1294
7907.27 1369
7908.11 1283
7908.95 1160
7909.79 1202
7910.62 1183
7911.46 1128
7912.30 1093
7913.14 1074
7913.98 963
7914.82 964
7915.66 949
7916.50 980
7917.34 983
7918.18 970
7919.02 1067
7919.86 1042
7920.70 1116
7921.54 1141
7922.38 1219
7923.22 1190
7924.06 1209
7924.90 1088
7925.74 1142
7926.58 1169
7927.43 1072
7928.27 1018
7929.11 982
7929.95 1020
7930.79 962
7931.63 951
7932.47 940
7933.31 986
7934.15 992
7934.99 915
7935.83 960
7936.67 950
7937.51 926
7938.36 928
7939.20 883
7940.04 896
7940.88 855
7941.72 871
7942.56 965
7943.40 847
7944.24 807
7945.09 905
7945.93 942
7946.77 868
7947.61 832
7948.45 874
7949.29 893
7950.13 940
7950.98 908
7951.82 969
7952.66 1012
7953.50 967
7954.34 856
7955.19 914
7956.03 888
7956.87 908
7957.71 896
7958.55 926
7959.40 984
7960.24 956
7961.08 1002
7961.92 1008
7962.76 891
7963.61 930
7964.45 966
7965.29 953
7966.13 913
7966.98 925
7967.82 972
7968.66 902
7969.50 987
7970.35 975
7971.19 985
7972.03 971
7972.88 949
7973.72 942
7974.56 1036
7975.40 978
7976.25 959
7977.09 933
7977.93 942
7978.78 909
7979.62 957
7980.46 1018
7981.31 943
7982.15 923
7982.99 992
7983.84 984
7984.68 937
7985.52 969
7986.37 969
7987.21 917
7988.06 970
7988.90 986
7989.74 958
7990.59 916
7991.43 917
7992.27 850
7993.12 937
7993.96 783
7994.81 865
7995.65 863
7996.49 879
7997.34 880
7998.18 943
7999.03 860
7999.87 822
8000.72 819
8001.56 835
8002.40 800
8003.25 753
8004.09 840
8004.94 928
8005.78 883
8006.63 840
8007.47 933
8008.32 890
8009.16 817
8010.01 863
8010.85 829
8011.70 845
8012.54 832
8013.39 916
8014.23 876
8015.08 896
8015.92 891
8016.77 861
8017.61 800
8018.46 902
8019.30 825
8020.15 845
8020.99 815
8021.84 772
8022.68 828
8023.53 900
8024.38 906
8025.22 853
8026.07 858
8026.91 898
8027.76 780
8028.60 732
8029.45 829
8030.30 832
8031.14 863
8031.99 839
8032.83 800
8033.68 781
8034.53 769
8035.37 834
8036.22 808
8037.06 818
8037.91 848
8038.76 831
8039.60 831
8040.45 869
8041.30 922
8042.14 834
8042.99 855
8043.84 826
8044.68 876
8045.53 866
8046.38 767
8047.22 808
8048.07 822
8048.92 841
8049.76 820
8050.61 861
8051.46 873
8052.30 814
8053.15 790
8054.00 853
8054.85 803
8055.69 759
8056.54 787
8057.39 821
8058.24 863
8059.08 856
8059.93 789
8060.78 795
8061.63 779
8062.47 787
8063.32 779
8064.17 838
8065.02 834
8065.86 843
8066.71 793
8067.56 809
8068.41 795
8069.26 835
8070.10 891
8070.95 845
8071.80 813
8072.65 785
8073.50 829
8074.34 762
8075.19 746
8076.04 799
8076.89 786
8077.74 802
8078.59 823
8079.43 756
8080.28 793
8081.13 809
8081.98 804
8082.83 819
8083.68 834
8084.53 804
8085.37 857
8086.22 745
8087.07 769
8087.92 696
8088.77 699
8089.62 789
8090.47 783
8091.32 797
8092.17 753
8093.02 772
8093.87 804
8094.71 681
8095.56 776
8096.41 749
8097.26 720
8098.11 785
8098.96 740
8099.81 775
8100.66 767
8101.51 640
8102.36 728
8103.21 769
8104.06 808
8104.91 818
8105.76 785
8106.61 783
8107.46 790
8108.31 850
8109.16 746
8110.01 763
8110.86 806
8111.71 778
8112.56 812
8113.41 750
8114.26 815
8115.11 781
8115.96 826
8116.81 851
8117.66 758
8118.51 798
8119.36 835
8120.21 787
8121.06 860
8121.92 823
8122.77 787
8123.62 792
8124.47 795
8125.32 785
8126.17 814
8127.02 870
8127.87 919
8128.72 848
8129.57 854
8130.43 837
8131.28 814
8132.13 846
8132.98 842
8133.83 850
8134.68 857
8135.53 790
8136.38 839
8137.24 845
8138.09 847
8138.94 844
8139.79 796
8140.64 879
8141.49 797
8142.35 759
8143.20 863
8144.05 821
8144.90 834
8145.75 848
8146.61 851
8147.46 889
8148.31 877
8149.16 869
8150.01 893
8150.87 854
8151.72 892
8152.57 876
8153.42 948
8154.28 886
8155.13 888
8155.98 879
8156.83 773
8157.69 839
8158.54 868
8159.39 840
8160.24 812
8161.10 965
8161.95 877
8162.80 913
8163.66 978
8164.51 980
8165.36 944
8166.21 937
8167.07 889
8167.92 870
8168.77 948
8169.63 815
8170.48 819
8171.33 887
8172.19 834
8173.04 904
8173.89 836
8174.75 846
8175.60 855
8176.46 817
8177.31 837
8178.16 839
8179.02 874
8179.87 839
8180.72 899
8181.58 807
8182.43 778
8183.29 830
8184.14 848
8184.99 818
8185.85 783
8186.70 815
8187.56 794
8188.41 810
8189.26 777
8190.12 782
8190.97 743
8191.83 887
8192.68 832
8193.54 764
8194.39 797
8195.25 848
8196.10 829
8196.95 819
8197.81 817
8198.66 753
8199.52 806
8200.37 901
8201.23 856
8202.08 801
8202.94 796
8203.79 774
8204.65 771
8205.50 729
8206.36 815
8207.21 779
8208.07 794
8208.92 841
8209.78 853
8210.64 795
8211.49 807
8212.35 828
8213.20 755
8214.06 829
8214.91 813
8215.77 808
8216.62 793
8217.48 802
8218.34 830
8219.19 859
8220.05 818
8220.90 822
8221.76 768
8222.61 828
8223.47 859
8224.33 907
8225.18 956
8226.04 948
8226.90 908
8227.75 949
8228.61 951
8229.46 945
8230.32 942
8231.18 893
8232.03 892
8232.89 941
8233.75 871
8234.60 883
8235.46 841
8236.32 860
8237.17 875
8238.03 865
8238.89 847
8239.74 791
8240.60 783
8241.46 872
8242.32 839
8243.17 870
8244.03 776
8244.89 795
8245.74 766
8246.60 745
8247.46 795
8248.32 797
8249.17 840
8250.03 792
8250.89 822
8251.75 811
8252.60 790
8253.46 776
8254.32 849
8255.18 892
8256.03 859
8256.89 800
8257.75 862
8258.61 839
8259.47 824
8260.32 824
8261.18 863
8262.04 849
8262.90 852
8263.76 849
8264.61 795
8265.47 752
8266.33 776
8267.19 768
8268.05 815
8268.91 890
8269.76 848
8270.62 825
8271.48 849
8272.34 857
8273.20 828
8274.06 748
8274.92 761
8275.77 815
8276.63 861
8277.49 808
8278.35 838
8279.21 834
8280.07 844
8280.93 805
8281.79 814
8282.65 846
8283.51 848
8284.36 852
8285.22 890
8286.08 856
8286.94 850
8287.80 841
8288.66 853
8289.52 914
8290.38 803
8291.24 785
8292.10 824
8292.96 855
8293.82 866
8294.68 850
8295.54 801
8296.40 890
8297.26 838
8298.12 857
8298.98 889
8299.84 792
8300.70 833
8301.56 889
8302.42 824
8303.28 895
8304.14 810
8305.00 845
8305.86 876
8306.72 872
8307.58 869
8308.44 863
8309.30 828
8310.16 840
8311.02 908
8311.88 906
8312.74 861
8313.60 903
8314.46 914
8315.33 887
8316.19 864
8317.05 829
8317.91 882
8318.77 868
8319.63 848
8320.49 860
8321.35 928
8322.21 960
8323.08 901
8323.94 920
8324.80 943
8325.66 904
8326.52 895
8327.38 933
8328.24 878
8329.10 860
8329.97 903
8330.83 874
8331.69 877
8332.55 918
8333.41 895
8334.28 943
8335.14 973
8336.00 980
8336.86 946
8337.72 986
8338.58 910
8339.45 907
8340.31 928
8341.17 964
8342.03 889
8342.90 922
8343.76 917
8344.62 937
8345.48 821
8346.35 879
8347.21 945
8348.07 921
8348.93 922
8349.80 938
8350.66 916
8351.52 927
8352.38 959
8353.25 1021
8354.11 975
8354.97 923
8355.83 894
8356.70 931
8357.56 993
8358.42 978
8359.29 867
8360.15 870
8361.01 949
8361.88 953
8362.74 981
8363.60 934
8364.47 918
8365.33 981
8366.19 968
8367.06 948
8367.92 1019
8368.78 928
8369.65 990
8370.51 1007
8371.38 1017
8372.24 1078
8373.10 1057
8373.97 996
8374.83 1030
8375.69 1073
8376.56 1002
8377.42 1004
8378.29 972
8379.15 971
8380.01 1011
8380.88 948
8381.74 940
8382.61 978
8383.47 1038
8384.34 1021
8385.20 1018
8386.07 1084
8386.93 1108
8387.79 1073
8388.66 1082
8389.52 1103
8390.39 1020
8391.25 1032
8392.12 1124
8392.98 1175
8393.85 1078
8394.71 1125
8395.58 1109
8396.44 1122
8397.31 1162
8398.17 1164
8399.04 1119
8399.90 1163
8400.77 1113
8401.63 1141
8402.50 1168
8403.36 1187
8404.23 1243
8405.10 1158
8405.96 1132
8406.83 1152
8407.69 1133
8408.56 1196
8409.42 1190
8410.29 1276
8411.15 1250
8412.02 1234
8412.89 1282
8413.75 1276
8414.62 1226
8415.48 1261
8416.35 1261
8417.22 1247
8418.08 1275
8418.95 1348
8419.82 1330
8420.68 1353
8421.55 1317
8422.41 1352
8423.28 1348
8424.15 1383
8425.01 1452
8425.88 1409
8426.75 1380
8427.61 1380
8428.48 1494
8429.35 1511
8430.21 1414
8431.08 1578
8431.95 1548
8432.81 1591
8433.68 1589
8434.55 1637
8435.41 1663
8436.28 1568
8437.15 1632
8438.02 1643
8438.88 1712
8439.75 1675
8440.62 1615
8441.49 1606
8442.35 1713
8443.22 1746
8444.09 1733
8444.96 1796
8445.82 1921
8446.69 1950
8447.56 1953
8448.43 1941
8449.29 2009
8450.16 2171
8451.03 2114
8451.90 2085
8452.77 2125
8453.63 2156
8454.50 2077
8455.37 2140
8456.24 2231
8457.11 2180
8457.97 2288
8458.84 2326
8459.71 2489
8460.58 2596
8461.45 2868
8462.32 3271
8463.18 3506
8464.05 3651
8464.92 3471
8465.79 3541
8466.66 3546
8467.53 3315
8468.40 3231
8469.26 2939
8470.13 2691
8471.00 2643
8471.87 2667
8472.74 2579
8473.61 2802
8474.48 3052
8475.35 3518
8476.22 4014
8477.09 4514
8477.95 4857
8478.82 5043
8479.69 4883
8480.56 4438
8481.43 4105
8482.30 3545
8483.17 2978
8484.04 2573
8484.91 2474
8485.78 2045
8486.65 1918
8487.52 1749
8488.39 1683
8489.26 1568
8490.13 1595
8491.00 1704
8491.87 1814
8492.74 1726
8493.61 1648
8494.48 1748
8495.35 1686
8496.22 1656
8497.09 1638
8497.96 1669
8498.83 1586
8499.70 1527
8500.57 1548
8501.44 1477
8502.31 1527
8503.18 1565
8504.05 1557
8504.92 1627
8505.79 1635
8506.66 1573
8507.53 1528
8508.41 1454
8509.28 1459
8510.15 1497
8511.02 1439
8511.89 1390
8512.76 1509
8513.63 1476
8514.50 1647
8515.37 1687
8516.24 1626
8517.12 1585
8517.99 1599
8518.86 1594
8519.73 1618
8520.60 1621
8521.47 1690
8522.34 1594
8523.22 1668
8524.09 1670
8524.96 1531
8525.83 1512
8526.70 1582
8527.57 1581
8528.45 1554
8529.32 1522
8530.19 1528
8531.06 1618
8531.93 1563
8532.81 1532
8533.68 1502
8534.55 1577
8535.42 1479
8536.29 1564
8537.17 1663
8538.04 1753
8538.91 1725
8539.78 1713
8540.66 1639
8541.53 1615
8542.40 1631
8543.27 1686
8544.15 1666
8545.02 1669
8545.89 1672
8546.76 1645
8547.64 1599
8548.51 1595
8549.38 1610
8550.26 1570
8551.13 1583
8552.00 1661
8552.87 1570
8553.75 1540
8554.62 1571
8555.49 1656
8556.37 1655
8557.24 1636
8558.11 1664
8558.99 1599
8559.86 1570
8560.73 1712
8561.61 1729
8562.48 1551
8563.36 1553
8564.23 1617
8565.10 1604
8565.98 1486
8566.85 1545
8567.72 1451
8568.60 1420
8569.47 1460
8570.35 1325
8571.22 1259
8572.09 1307
8572.97 1290
8573.84 1276
8574.72 1389
8575.59 1296
8576.46 1268
8577.34 1328
8578.21 1279
8579.09 1185
8579.96 1198
8580.84 1218
8581.71 1340
8582.59 1206
8583.46 1302
8584.34 1294
8585.21 1272
8586.08 1204
8586.96 1167
8587.83 1198
8588.71 1240
8589.58 1271
8590.46 1204
8591.33 1227
8592.21 1205
8593.08 1175
8593.96 1196
8594.83 1298
8595.71 1275
8596.59 1226
8597.46 1326
8598.34 1283
8599.21 1232
8600.09 1278
8600.96 1178
8601.84 1237
8602.71 1227
8603.59 1222
8604.46 1260
8605.34 1291
8606.22 1196
8607.09 1245
8607.97 1220
8608.84 1191
8609.72 1271
8610.60 1282
8611.47 1279
8612.35 1290
8613.22 1285
8614.10 1253
8614.98 1324
8615.85 1271
8616.73 1295
8617.61 1344
8618.48 1331
8619.36 1438
8620.24 1412
8621.11 1444
8621.99 1389
8622.87 1488
8623.74 1409
8624.62 1411
8625.50 1315
8626.37 1282
8627.25 1375
8628.13 1450
8629.00 1441
8629.88 1428
8630.76 1351
8631.63 1446
8632.51 1426
8633.39 1425
8634.27 1490
8635.14 1450
8636.02 1485
8636.90 1503
8637.77 1422
8638.65 1571
8639.53 1499
8640.41 1506
8641.28 1516
8642.16 1473
8643.04 1523
8643.92 1565
8644.80 1515
8645.67 1516
8646.55 1561
8647.43 1525
8648.31 1539
8649.19 1532
8650.06 1472
8650.94 1527
8651.82 1566
8652.70 1503
8653.58 1628
8654.45 1660
8655.33 1589
8656.21 1624
8657.09 1650
8657.97 1638
8658.85 1573
8659.72 1638
8660.60 1638
8661.48 1659
8662.36 1638
8663.24 1703
8664.12 1691
8665.00 1783
8665.88 1716
8666.75 1651
8667.63 1650
8668.51 1723
8669.39 1787
8670.27 1656
8671.15 1640
8672.03 1670
8672.91 1737
8673.79 1860
8674.67 1775
8675.55 1802
8676.42 1847
8677.30 1921
8678.18 2128
8679.06 2251
8679.94 2346
8680.82 2367
8681.70 2545
8682.58 2476
8683.46 2568
8684.34 2523
8685.22 2429
8686.10 2268
8686.98 2131
8687.86 2105
8688.74 1949
8689.62 1936
8690.50 1876
8691.38 1822
8692.26 1799
8693.14 1834
8694.02 1838
8694.90 2052
8695.78 2301
8696.66 2565
8697.54 2846
8698.42 3006
8699.30 3267
8700.18 3512
8701.07 3773
8701.95 3665
8702.83 3475
8703.71 3131
8704.59 2852
8705.47 2449
8706.35 2209
8707.23 1914
8708.11 1816
8708.99 1680
8709.87 1434
8710.75 1454
8711.64 1431
8712.52 1330
8713.40 1364
8714.28 1346
8715.16 1230
8716.04 1297
8716.92 1262
8717.81 1234
8718.69 1278
8719.57 1343
8720.45 1291
8721.33 1342
8722.21 1290
8723.10 1208
8723.98 1151
8724.86 1214
8725.74 1200
8726.62 1275
8727.50 1228
8728.39 1254
8729.27 1271
8730.15 1313
8731.03 1267
8731.91 1269
8732.80 1314
8733.68 1316
8734.56 1319
8735.44 1208
8736.33 1230
8737.21 1259
8738.09 1270
8738.97 1295
8739.86 1243
8740.74 1326
8741.62 1306
8742.50 1319
8743.39 1240
8744.27 1282
8745.15 1203
8746.04 1173
8746.92 1204
8747.80 1256
8748.68 1208
8749.57 1122
8750.45 1212
8751.33 1232
8752.22 1237
8753.10 1217
8753.98 1226
8754.87 1237
8755.75 1270
8756.63 1220
8757.52 1218
8758.40 1240
8759.28 1241
8760.17 1181
8761.05 1216
8761.94 1174
8762.82 1197
8763.70 1208
8764.59 1181
8765.47 1176
8766.36 1212
8767.24 1243
8768.12 1266
8769.01 1190
8769.89 1192
8770.78 1173
8771.66 1131
8772.54 1173
8773.43 1247
8774.31 1178
8775.20 1123
8776.08 1235
8776.97 1221
8777.85 1151
8778.73 1132
8779.62 1156
8780.50 1148
8781.39 1239
8782.27 1145
8783.16 1087
8784.04 1121
8784.93 1094
8785.81 1074
8786.70 1058
8787.58 1065
8788.47 1098
8789.35 1084
8790.24 1126
8791.12 1076
8792.01 1040
8792.89 1022
8793.78 1023
8794.66 1015
8795.55 1056
8796.44 1083
8797.32 1077
8798.21 1048
8799.09 1036
8799.98 1001
8800.86 1071
8801.75 1036
8802.63 1045
8803.52 1028
8804.41 1031
8805.29 975
8806.18 978
8807.06 1027
8807.95 975
8808.84 997
8809.72 957
8810.61 1042
8811.49 983
8812.38 1016
8813.27 1057
8814.15 891
8815.04 903
8815.93 991
8816.81 914
8817.70 931
8818.59 902
8819.47 901
8820.36 916
8821.25 979
8822.13 897
8823.02 937
8823.91 922
8824.79 932
8825.68 1015
8826.57 934
8827.45 912
8828.34 888
8829.23 938
8830.12 942
8831.00 884
8831.89 890
8832.78 919
8833.66 898
8834.55 857
8835.44 816
8836.33 914
8837.21 884
8838.10 837
8838.99 829
8839.88 852
8840.76 864
8841.65 818
8842.54 857
8843.43 820
8844.32 869
8845.20 837
8846.09 921
8846.98 844
8847.87 777
8848.76 854
8849.64 874
8850.53 865
8851.42 887
8852.31 910
8853.20 818
8854.09 814
8854.97 767
8855.86 809
8856.75 858
8857.64 851
8858.53 786
8859.42 740
8860.30 797
8861.19 790
8862.08 808
8862.97 813
8863.86 792
8864.75 798
8865.64 779
8866.53 761
8867.42 824
8868.30 770
8869.19 752
8870.08 799
8870.97 799
8871.86 755
8872.75 772
8873.64 829
8874.53 833
8875.42 846
8876.31 793
8877.20 829
8878.09 800
8878.98 730
8879.87 746
8880.76 792
8881.65 767
8882.54 758
8883.43 738
8884.32 795
8885.21 746
8886.10 783
8886.99 734
8887.88 763
8888.77 708
8889.66 711
8890.55 792
8891.44 692
8892.33 739
8893.22 750
8894.11 750
8895.00 722
8895.89 724
8896.78 737
8897.67 700
8898.56 727
8899.45 794
8900.34 863
8901.23 780
8902.12 732
8903.01 834
8903.90 762
8904.79 712
8905.69 739
8906.58 788
8907.47 758
8908.36 710
8909.25 702
8910.14 693
8911.03 725
8911.92 715
8912.82 700
8913.71 678
8914.60 691
8915.49 714
8916.38 721
8917.27 753
8918.16 684
8919.06 734
8919.95 722
8920.84 724
8921.73 704
8922.62 720
8923.51 712
8924.41 701
8925.30 682
8926.19 698
8927.08 637
8927.97 729
8928.87 692
8929.76 683
8930.65 692
8931.54 697
8932.43 677
8933.33 677
8934.22 636
8935.11 703
8936.00 756
8936.90 768
8937.79 723
8938.68 696
8939.57 713
8940.47 786
8941.36 712
8942.25 689
8943.15 649
8944.04 663
8944.93 700
8945.82 687
8946.72 645
8947.61 679
8948.50 696
8949.40 681
8950.29 638
8951.18 667
8952.08 674
8952.97 678
8953.86 651
8954.76 669
8955.65 698
8956.54 662
8957.44 682
8958.33 670
8959.22 635
8960.12 657
8961.01 728
8961.91 650
8962.80 704
8963.69 674
8964.59 647
8965.48 623
8966.37 637
8967.27 681
8968.16 700
8969.06 635
8969.95 626
8970.85 681
8971.74 662
8972.63 645
8973.53 666
8974.42 707
8975.32 680
8976.21 683
8977.11 624
8978.00 648
8978.90 679
8979.79 647
8980.68 655
8981.58 758
8982.47 699
8983.37 651
8984.26 711
8985.16 702
8986.05 635
8986.95 685
8987.84 672
8988.74 665
8989.63 651
8990.53 654
8991.42 686
8992.32 709
8993.22 723
8994.11 693
8995.01 710
8995.90 646
8996.80 596
8997.69 640
8998.59 649
8999.48 728
9000.38 699
9001.28 749
9002.17 720
9003.07 664
9003.96 630
9004.86 613
9005.75 631
9006.65 672
9007.55 663
9008.44 682
9009.34 676
9010.23 682
9011.13 659
9012.03 616
9012.92 747
9013.82 710
9014.72 632
9015.61 626
9016.51 649
9017.41 597
9018.30 628
9019.20 684
9020.10 658
9020.99 649
9021.89 657
9022.79 705
9023.68 668
9024.58 637
9025.48 622
9026.37 663
9027.27 676
9028.17 687
9029.06 660
9029.96 650
9030.86 617
9031.76 597
9032.65 608
9033.55 656
9034.45 652
9035.35 709
9036.24 639
9037.14 650
9038.04 599
9038.94 615
9039.83 641
9040.73 582
9041.63 650
9042.53 617
9043.42 664
9044.32 614
9045.22 658
9046.12 608
9047.02 648
9047.91 575
9048.81 644
9049.71 632
9050.61 683
9051.51 677
9052.41 648
9053.30 628
9054.20 629
9055.10 683
9056.00 657
9056.90 643
9057.80 604
9058.69 655
9059.59 597
9060.49 589
9061.39 563
9062.29 643
9063.19 669
9064.09 635
9064.99 632
9065.88 627
9066.78 679
9067.68 664
9068.58 669
9069.48 656
9070.38 649
9071.28 600
9072.18 643
9073.08 657
9073.98 659
9074.88 653
9075.78 659
9076.68 593
9077.58 603
9078.47 608
9079.37 655
9080.27 661
9081.17 615
9082.07 582
9082.97 667
9083.87 645
9084.77 695
9085.67 652
9086.57 621
9087.47 637
9088.37 627
9089.27 631
9090.17 651
9091.07 622
9091.97 621
9092.87 619
9093.77 651
9094.67 665
9095.58 688
9096.48 660
9097.38 671
9098.28 673
9099.18 639
9100.08 613
9100.98 619
9101.88 601
9102.78 596
9103.68 592
9104.58 567
9105.48 600
9106.38 691
9107.28 605
9108.19 604
9109.09 685
9109.99 651
9110.89 588
9111.79 587
9112.69 573
9113.59 586
9114.49 649
9115.40 594
9116.30 558
9117.20 568
9118.10 582
9119.00 641
9119.90 638
9120.81 593
9121.71 645
9122.61 681
9123.51 639
9124.41 622
9125.31 625
9126.22 653
9127.12 647
9128.02 649
9128.92 615
9129.82 619
9130.73 605
9131.63 607
9132.53 628
9133.43 656
9134.34 639
9135.24 632
9136.14 630
9137.04 605
9137.95 661
9138.85 637
9139.75 634
9140.65 642
9141.56 645
9142.46 596
9143.36 570
9144.26 587
9145.17 590
9146.07 641
9146.97 631
9147.88 609
9148.78 633
9149.68 617
9150.59 606
9151.49 629
9152.39 632
9153.29 607
9154.20 609
9155.10 605
9156.01 614
9156.91 657
9157.81 686
9158.72 598
9159.62 588
9160.52 680
9161.43 665
9162.33 651
9163.23 610
9164.14 583
9165.04 593
9165.95 670
9166.85 628
9167.75 633
9168.66 628
9169.56 649
9170.47 612
9171.37 622
9172.27 659
9173.18 604
9174.08 603
9174.99 585
9175.89 664
9176.80 634
9177.70 668
9178.60 677
9179.51 639
9180.41 661
9181.32 633
9182.22 646
9183.13 647
9184.03 618
9184.94 628
9185.84 691
9186.75 635
9187.65 610
9188.56 653
9189.46 611
9190.37 614
9191.27 610
9192.18 563
9193.08 623
9193.99 655
9194.89 630
9195.80 646
9196.71 689
9197.61 720
9198.52 651
9199.42 737
9200.33 703
9201.23 643
9202.14 633
9203.04 653
9203.95 647
9204.86 604
9205.76 599
9206.67 634
9207.57 695
9208.48 691
9209.39 683
9210.29 666
9211.20 637
9212.10 655
9213.01 636
9213.92 613
9214.82 613
9215.73 621
9216.64 718
9217.54 633
9218.45 580
9219.36 641
9220.26 597
9221.17 667
9222.08 724
9222.98 671
9223.89 667
9224.80 668
9225.70 734
9226.61 739
9227.52 637
9228.42 665
9229.33 696
9230.24 724
9231.14 673
9232.05 620
9232.96 633
9233.87 674
9234.77 654
9235.68 622
9236.59 623
9237.50 621
9238.40 685
9239.31 629
9240.22 570
9241.13 642
9242.03 617
9242.94 566
9243.85 649
9244.76 596
9245.66 534
9246.57 592
9247.48 567
9248.39 611
9249.30 612
9250.20 622
9251.11 627
9252.02 647
9252.93 601
9253.84 607
9254.75 581
9255.65 612
9256.56 654
9257.47 630
9258.38 597
9259.29 531
9260.20 595
9261.10 611
9262.01 572
9262.92 592
9263.83 644
9264.74 669
9265.65 628
9266.56 616
9267.47 607
9268.37 567
9269.28 555
9270.19 595
9271.10 592
9272.01 596
9272.92 572
9273.83 605
9274.74 623
9275.65 578
9276.56 620
9277.47 566
9278.38 645
9279.29 590
9280.20 595
9281.11 663
9282.01 628
9282.92 613
9283.83 626
9284.74 614
9285.65 616
9286.56 644
9287.47 576
9288.38 581
9289.29 589
9290.20 615
9291.11 608
9292.02 604
9292.93 667
9293.84 590
9294.75 633
9295.66 601
9296.57 616
9297.49 636
9298.40 636
9299.31 614
9300.22 609
9301.13 584
9302.04 608
9302.95 603
9303.86 623
9304.77 691
9305.68 669
9306.59 643
9307.50 670
9308.41 696
9309.32 675
9310.24 620
9311.15 626
9312.06 617
9312.97 692
9313.88 710
9314.79 752
9315.70 757
9316.61 755
9317.53 744
9318.44 718
9319.35 669
9320.26 648
9321.17 700
9322.08 618
9322.99 747
9323.91 616
9324.82 618
9325.73 599
9326.64 607
9327.55 627
9328.46 658
9329.38 701
9330.29 596
9331.20 621
9332.11 633
9333.03 612
9333.94 668
9334.85 665
9335.76 622
9336.67 646
9337.59 615
9338.50 644
9339.41 693
9340.32 608
9341.24 625
9342.15 637
9343.06 641
9343.97 679
9344.89 625
9345.80 631
9346.71 626
9347.63 613
9348.54 597
9349.45 663
9350.36 667
9351.28 637
9352.19 655
9353.10 647
9354.02 620
9354.93 632
9355.84 671
9356.76 603
9357.67 571
9358.58 616
9359.50 647
9360.41 606
9361.32 578
9362.24 598
9363.15 652
9364.06 623
9364.98 660
9365.89 592
9366.81 637
9367.72 660
9368.63 663
9369.55 618
9370.46 602
9371.38 663
9372.29 644
9373.20 692
9374.12 655
9375.03 606
9375.95 620
9376.86 604
9377.77 654
9378.69 684
9379.60 735
9380.52 658
9381.43 690
9382.35 620
9383.26 644
9384.18 573
9385.09 652
9386.01 606
9386.92 680
9387.83 689
9388.75 669
9389.66 683
9390.58 598
9391.49 712
9392.41 714
9393.32 646
9394.24 675
9395.16 691
9396.07 677
9396.99 700
9397.90 706
9398.82 751
9399.73 727
9400.65 711
9401.56 724
9402.48 718
9403.39 714
9404.31 721
9405.22 749
9406.14 751
9407.06 706
9407.97 724
9408.89 767
9409.80 727
9410.72 739
9411.64 691
9412.55 663
9413.47 701
9414.38 762
9415.30 796
9416.22 697
9417.13 687
9418.05 661
9418.97 709
9419.88 693
9420.80 718
9421.71 698
9422.63 746
9423.55 655
9424.46 709
9425.38 660
9426.30 707
9427.21 713
9428.13 686
9429.05 713
9429.96 708
9430.88 673
9431.80 656
9432.72 719
9433.63 720
9434.55 698
9435.47 684
9436.38 670
9437.30 687
9438.22 708
9439.14 706
9440.05 676
9440.97 706
9441.89 669
9442.81 697
9443.72 706
9444.64 766
9445.56 786
9446.48 699
9447.39 710
9448.31 718
9449.23 668
9450.15 675
9451.07 721
9451.98 758
9452.90 675
9453.82 690
9454.74 670
9455.66 674
9456.57 678
9457.49 746
9458.41 789
9459.33 778
9460.25 823
9461.16 800
9462.08 782
9463.00 792
9463.92 757
9464.84 796
9465.76 742
9466.68 771
9467.59 799
9468.51 747
9469.43 707
9470.35 716
9471.27 748
9472.19 803
9473.11 686
9474.03 690
9474.95 705
9475.87 735
9476.78 662
9477.70 722
9478.62 750
9479.54 724
9480.46 711
9481.38 711
9482.30 737
9483.22 755
9484.14 729
9485.06 725
9485.98 758
9486.90 726
9487.82 672
9488.74 726
9489.66 754
9490.58 752
9491.50 765
9492.42 763
9493.34 748
9494.26 705
9495.18 742
9496.10 716
9497.02 696
9497.94 694
9498.86 739
9499.78 780
9500.70 777
9501.62 742
9502.54 698
9503.46 742
9504.38 740
9505.30 816
9506.22 743
9507.14 722
9508.06 709
9508.98 754
9509.90 754
9510.82 787
9511.75 703
9512.67 640
9513.59 718
9514.51 706
9515.43 754
9516.35 785
9517.27 800
9518.19 807
9519.11 815
9520.03 772
9520.96 839
9521.88 796
9522.80 868
9523.72 828
9524.64 867
9525.56 934
9526.48 883
9527.41 760
9528.33 794
9529.25 800
9530.17 823
9531.09 831
9532.02 793
9532.94 814
9533.86 793
9534.78 850
9535.70 860
9536.63 865
9537.55 916
9538.47 1013
9539.39 977
9540.31 1026
9541.24 1098
9542.16 1013
9543.08 1048
9544.00 1062
9544.93 1006
9545.85 963
9546.77 936
9547.69 981
9548.62 987
9549.54 896
9550.46 886
9551.38 860
9552.31 834
9553.23 850
9554.15 912
9555.08 827
9556.00 810
9556.92 881
9557.84 812
9558.77 854
9559.69 877
9560.61 904
9561.54 913
9562.46 851
9563.38 820
9564.31 873
9565.23 844
9566.15 894
9567.08 854
9568.00 867
9568.93 937
9569.85 833
9570.77 858
9571.70 833
9572.62 820
9573.54 900
9574.47 864
9575.39 850
9576.32 834
9577.24 877
9578.16 913
9579.09 904
9580.01 881
9580.94 822
9581.86 807
9582.78 846
9583.71 827
9584.63 775
9585.56 854
9586.48 786
9587.41 817
9588.33 878
9589.26 839
9590.18 851
9591.11 869
9592.03 918
9592.96 892
9593.88 873
9594.80 831
9595.73 859
9596.65 949
9597.58 924
9598.50 890
9599.43 846
9600.35 876
9601.28 907
9602.21 912
9603.13 912
9604.06 950
9604.98 904
9605.91 921
9606.83 886
9607.76 947
9608.68 932
9609.61 1026
9610.53 991
9611.46 978
9612.39 924
9613.31 938
9614.24 1001
9615.16 917
9616.09 957
9617.02 966
9617.94 1019
9618.87 1017
9619.79 1017
9620.72 1012
9621.65 988
9622.57 1024
9623.50 970
9624.42 986
9625.35 939
9626.28 1025
9627.20 1049
9628.13 981
9629.06 1035
9629.98 1009
9630.91 989
9631.84 1029
9632.76 1072
9633.69 1050
9634.62 977
9635.54 1036
9636.47 1077
9637.40 1067
9638.32 1132
9639.25 1100
9640.18 1072
9641.11 1031
9642.03 1072
9642.96 1105
9643.89 1098
9644.81 1197
9645.74 1230
9646.67 1130
9647.60 1139
9648.52 1125
9649.45 1085
9650.38 1165
9651.31 1210
9652.23 1168
9653.16 1188
9654.09 1184
9655.02 1250
9655.95 1264
9656.87 1281
9657.80 1400
9658.73 1304
9659.66 1327
9660.58 1387
9661.51 1276
9662.44 1228
9663.37 1313
9664.30 1312
9665.23 1253
9666.15 1280
9667.08 1307
9668.01 1260
9668.94 1229
9669.87 1210
9670.80 1254
9671.73 1251
9672.65 1290
9673.58 1315
9674.51 1221
9675.44 1239
9676.37 1282
9677.30 1280
9678.23 1320
9679.16 1223
9680.08 1257
9681.01 1243
9681.94 1278
9682.87 1297
9683.80 1303
9684.73 1322
9685.66 1292
9686.59 1193
9687.52 1249
9688.45 1282
9689.38 1288
9690.31 1423
9691.24 1446
9692.17 1330
9693.09 1401
9694.02 1372
9694.95 1337
9695.88 1329
9696.81 1264
9697.74 1324
9698.67 1379
9699.60 1398
9700.53 1327
9701.46 1336
9702.39 1424
9703.32 1482
9704.25 1497
9705.18 1574
9706.11 1611
9707.04 1623
9707.97 1680
9708.91 1750
9709.84 1599
9710.77 1630
9711.70 1615
9712.63 1619
9713.56 1476
9714.49 1449
9715.42 1413
9716.35 1374
9717.28 1250
9718.21 1262
9719.14 1355
9720.07 1376
9721.00 1456
9721.93 1405
9722.87 1477
9723.80 1571
9724.73 1437
9725.66 1403
9726.59 1337
9727.52 1309
9728.45 1384
9729.38 1306
9730.32 1287
9731.25 1183
9732.18 1206
9733.11 1260
9734.04 1269
9734.97 1182
9735.91 1268
9736.84 1286
9737.77 1300
9738.70 1293
9739.63 1285
9740.56 1215
9741.50 1220
9742.43 1247
9743.36 1237
9744.29 1300
9745.22 1240
9746.16 1233
9747.09 1166
9748.02 1136
9748.95 1149
9749.89 1136
9750.82 1160
9751.75 1158
9752.68 1054
9753.62 1054
9754.55 1107
9755.48 1081
9756.41 1105
9757.35 1142
9758.28 1047
9759.21 1089
9760.14 1064
9761.08 1102
9762.01 1059
9762.94 981
9763.88 1022
9764.81 1042
9765.74 1061
9766.68 1047
9767.61 1034
9768.54 1035
9769.48 1090
9770.41 1068
9771.34 1061
9772.28 1142
9773.21 1108
9774.14 1090
9775.08 1082
9776.01 1094
9776.94 1059
9777.88 996
9778.81 1084
9779.74 1069
9780.68 1054
9781.61 1109
9782.55 1045
9783.48 1078
9784.41 1047
9785.35 1051
9786.28 1140
9787.22 1155
9788.15 1115
9789.08 1163
9790.02 1094
9790.95 1134
9791.89 1146
9792.82 1178
9793.76 1088
9794.69 1078
9795.63 1069
9796.56 1040
9797.49 1048
9798.43 998
9799.36 1031
9800.30 985
9801.23 986
9802.17 883
9803.10 958
9804.04 913
9804.97 937
9805.91 960
9806.84 984
9807.78 1026
9808.71 924
9809.65 892
9810.58 916
9811.52 966
9812.45 928
9813.39 959
9814.33 929
9815.26 869
9816.20 919
9817.13 929
9818.07 884
9819.00 859
9819.94 876
9820.87 939
9821.81 905
9822.75 845
9823.68 852
9824.62 902
9825.55 903
9826.49 914
9827.43 1000
9828.36 871
9829.30 889
9830.23 947
9831.17 952
9832.11 833
9833.04 898
9833.98 921
9834.92 848
9835.85 834
9836.79 775
9837.73 809
9838.66 793
9839.60 840
9840.54 894
9841.47 809
9842.41 875
9843.35 846
9844.28 853
9845.22 830
9846.16 849
9847.09 816
9848.03 868
9848.97 892
9849.90 915
9850.84 922
9851.78 880
9852.72 805
9853.65 802
9854.59 860
9855.53 910
9856.47 870
9857.40 891
9858.34 929
9859.28 855
9860.22 873
9861.15 850
9862.09 847
9863.03 858
9863.97 845
9864.90 855
9865.84 900
9866.78 850
9867.72 839
9868.66 929
9869.59 876
9870.53 947
9871.47 875
9872.41 910
9873.35 879
9874.29 886
9875.22 861
9876.16 899
9877.10 887
9878.04 814
9878.98 782
9879.92 789
9880.85 780
9881.79 792
9882.73 795
9883.67 784
9884.61 778
9885.55 788
9886.49 792
9887.43 731
9888.37 722
9889.30 772
9890.24 763
9891.18 806
9892.12 777
9893.06 735
9894.00 758
9894.94 766
9895.88 763
9896.82 778
9897.76 781
9898.70 800
9899.64 767
9900.58 803
9901.52 753
9902.45 729
9903.39 754
9904.33 753
9905.27 719
9906.21 758
9907.15 758
9908.09 705
9909.03 770
9909.97 715
9910.91 753
9911.85 728
9912.79 734
9913.73 718
9914.67 752
9915.61 803
9916.55 730
9917.49 743
9918.44 719
9919.38 739
9920.32 752
9921.26 766
9922.20 763
9923.14 712
9924.08 738
9925.02 767
9925.96 756
9926.90 740
9927.84 720
9928.78 767
9929.72 885
9930.66 774
9931.61 852
9932.55 884
9933.49 926
9934.43 945
9935.37 976
9936.31 1021
9937.25 976
9938.19 1035
9939.14 1035
9940.08 913
9941.02 934
9941.96 824
9942.90 821
9943.84 800
9944.78 753
9945.73 764
9946.67 728
9947.61 770
9948.55 758
9949.49 736
9950.44 789
9951.38 786
9952.32 698
9953.26 736
9954.20 687
9955.15 683
9956.09 716
9957.03 740
9957.97 732
9958.91 720
9959.86 763
9960.80 790
9961.74 775
9962.68 703
9963.63 766
9964.57 802
9965.51 815
9966.45 755
9967.40 711
9968.34 713
9969.28 711
9970.23 694
9971.17 734
9972.11 753
9973.05 730
9974.00 706
9974.94 724
9975.88 675
9976.83 712
9977.77 705
9978.71 694
9979.66 673
9980.60 723
9981.54 677
9982.49 692
9983.43 728
9984.37 724
9985.32 679
9986.26 694
9987.20 674
9988.15 701
9989.09 677
9990.04 669
9990.98 609
9991.92 610
9992.87 657
9993.81 646
9994.76 648
9995.70 674
9996.64 672
9997.59 686
9998.53 675
9999.48 736
10000.42 698
10001.36 746
10002.31 712
10003.25 689
10004.20 719
10005.14 728
10006.09 723
10007.03 650
10007.98 654
10008.92 708
10009.87 774
10010.81 704
10011.76 665
10012.70 689
10013.64 685
10014.59 698
10015.53 624
10016.48 661
10017.43 698
10018.37 660
10019.32 682
10020.26 713
10021.21 658
10022.15 703
10023.10 667
10024.04 710
10024.99 693
10025.93 644
10026.88 658
10027.82 676
10028.77 636
10029.72 639
10030.66 673
10031.61 694
10032.55 720
10033.50 639
10034.44 633
10035.39 671
10036.34 696
10037.28 657
10038.23 633
10039.17 603
10040.12 626
10041.07 610
10042.01 643
10042.96 692
10043.91 672
10044.85 657
10045.80 648
10046.74 590
10047.69 673
10048.64 646
10049.58 589
10050.53 629
10051.48 576
10052.42 607
10053.37 600
10054.32 626
10055.27 598
10056.21 587
10057.16 604
10058.11 627
10059.05 648
10060.00 662
10060.95 655
10061.89 600
10062.84 561
10063.79 592
10064.74 607
10065.68 606
10066.63 613
10067.58 565
10068.53 616
10069.47 641
10070.42 620
10071.37 585
10072.32 570
10073.26 611
10074.21 643
10075.16 718
10076.11 619
10077.06 586
10078.00 590
10078.95 654
10079.90 611
10080.85 606
10081.80 611
10082.74 701
10083.69 598
10084.64 586
10085.59 655
10086.54 651
10087.49 653
10088.43 601
10089.38 637
10090.33 559
10091.28 551
10092.23 574
10093.18 575
10094.13 546
10095.07 601
10096.02 607
10096.97 657
10097.92 635
10098.87 584
10099.82 553
10100.77 543
10101.72 593
10102.67 615
10103.61 615
10104.56 585
10105.51 569
10106.46 582
10107.41 589
10108.36 559
10109.31 612
10110.26 561
10111.21 579
10112.16 664
10113.11 622
10114.06 661
10115.01 593
10115.96 578
10116.91 582
10117.86 590
10118.81 579
10119.76 582
10120.71 537
10121.66 549
10122.61 640
10123.56 630
10124.51 605
10125.46 631
10126.41 614
10127.36 587
10128.31 577
10129.26 647
10130.21 578
10131.16 579
10132.11 577
10133.06 648
10134.01 657
10134.96 580
10135.91 632
10136.86 609
10137.81 579
10138.76 581
10139.72 562
10140.67 550
10141.62 606
10142.57 542
10143.52 563
10144.47 652
10145.42 649
10146.37 679
10147.32 608
10148.28 594
10149.23 578
10150.18 640
10151.13 626
10152.08 597
10153.03 574
10153.98 640
10154.94 598
10155.89 595
10156.84 557
10157.79 591
10158.74 572
10159.69 602
10160.65 561
10161.60 584
10162.55 612
10163.50 615
10164.45 587
10165.41 555
10166.36 603
10167.31 636
10168.26 630
10169.21 649
10170.17 631
10171.12 558
10172.07 656
10173.02 615
10173.98 596
10174.93 579
10175.88 628
10176.83 669
10177.79 709
10178.74 656
10179.69 637
10180.64 670
10181.60 646
10182.55 631
10183.50 618
10184.46 659
10185.41 646
10186.36 595
10187.32 642
10188.27 632
10189.22 694
10190.18 706
10191.13 645
10192.08 680
10193.03 633
10193.99 626
10194.94 623
10195.90 616
10196.85 719
10197.80 656
10198.76 686
10199.71 670
10200.66 690
10201.62 646
10202.57 666
10203.52 704
10204.48 678
10205.43 665
10206.39 667
10207.34 707
10208.29 716
10209.25 643
10210.20 683
10211.16 712
10212.11 777
10213.07 739
10214.02 677
10214.97 692
10215.93 754
10216.88 720
10217.84 667
10218.79 743
10219.75 699
10220.70 676
10221.66 692
10222.61 759
10223.57 713
10224.52 701
10225.48 651
10226.43 686
10227.39 684
10228.34 686
10229.30 656
10230.25 629
10231.21 607
10232.16 598
10233.12 609
10234.07 611
10235.03 599
10235.98 668
10236.94 690
10237.89 618
10238.85 614
10239.80 709
10240.76 629
10241.72 695
10242.67 656
10243.63 707
10244.58 765
10245.54 795
10246.49 779
10247.45 777
10248.41 737
10249.36 695
10250.32 713
10251.27 616
10252.23 647
10253.19 690
10254.14 648
10255.10 630
10256.06 617
10257.01 588
10257.97 613
10258.92 689
10259.88 681
10260.84 564
10261.79 603
10262.75 641
10263.71 637
10264.66 648
10265.62 591
10266.58 618
10267.53 622
10268.49 586
10269.45 602
10270.41 581
10271.36 620
10272.32 584
10273.28 603
10274.23 584
10275.19 565
10276.15 593
10277.11 568
10278.06 564
10279.02 632
10279.98 576
10280.94 574
10281.89 587
10282.85 573
10283.81 611
10284.77 616
10285.72 589
10286.68 593
10287.64 577
10288.60 575
10289.55 621
10290.51 584
10291.47 548
10292.43 603
10293.39 579
10294.34 568
10295.30 602
10296.26 579
10297.22 634
10298.18 560
10299.14 608
10300.09 662
10301.05 658
10302.01 677
10302.97 605
10303.93 622
10304.89 605
10305.85 573
10306.80 565
10307.76 577
10308.72 616
10309.68 626
10310.64 560
10311.60 593
10312.56 586
10313.52 571
10314.47 616
10315.43 559
10316.39 541
10317.35 567
10318.31 585
10319.27 591
10320.23 502
10321.19 532
10322.15 579
10323.11 615
10324.07 662
10325.03 568
10325.99 576
10326.95 584
10327.91 607
10328.87 591
10329.83 627
10330.79 596
10331.75 587
10332.71 541
10333.67 564
10334.63 595
10335.59 596
10336.55 656
10337.51 648
10338.47 651
10339.43 648
10340.39 693
10341.35 668
10342.31 639
10343.27 634
10344.23 660
10345.19 645
10346.15 617
10347.11 596
10348.07 615
10349.03 601
10349.99 628
10350.95 594
10351.91 637
10352.87 575
10353.83 580
10354.79 623
10355.76 593
10356.72 569
10357.68 580
10358.64 539
10359.60 503
10360.56 529
10361.52 543
10362.48 594
10363.45 554
10364.41 580
10365.37 582
10366.33 588
10367.29 584
10368.25 576
10369.21 551
10370.18 526
10371.14 576
10372.10 610
10373.06 529
10374.02 545
10374.98 549
10375.95 526
10376.91 495
10377.87 523
10378.83 519
10379.79 567
10380.76 574
10381.72 548
10382.68 532
10383.64 538
10384.61 582
10385.57 591
10386.53 538
10387.49 565
10388.46 512
10389.42 516
10390.38 538
10391.34 477
10392.31 527
10393.27 523
10394.23 610
10395.19 541
10396.16 533
10397.12 531
10398.08 582
10399.05 523
10400.01 516
10400.97 550
10401.93 598
10402.90 583
10403.86 533
10404.82 527
10405.79 466
10406.75 524
10407.71 593
10408.68 558
10409.64 574
10410.60 526
10411.57 608
10412.53 573
10413.50 542
10414.46 583
10415.42 561
10416.39 616
10417.35 624
10418.31 563
10419.28 570
10420.24 567
10421.21 562
10422.17 572
10423.13 565
10424.10 584
10425.06 631
10426.03 626
10426.99 664
10427.96 684
10428.92 616
10429.88 632
10430.85 680
10431.81 676
10432.78 649
10433.74 632
10434.71 629
10435.67 617
10436.64 560
10437.60 505
10438.57 567
10439.53 556
10440.50 532
10441.46 521
10442.43 543
10443.39 539
10444.36 585
10445.32 581
10446.29 597
10447.25 571
10448.22 553
10449.18 566
10450.15 534
10451.11 540
10452.08 555
10453.04 541
10454.01 573
10454.97 508
10455.94 539
10456.91 542
10457.87 518
10458.84 488
10459.80 612
10460.77 514
10461.73 546
10462.70 545
10463.67 520
10464.63 537
10465.60 598
10466.56 570
10467.53 538
10468.50 563
10469.46 575
10470.43 523
10471.40 440
10472.36 505
10473.33 515
10474.30 597
10475.26 520
10476.23 483
10477.19 549
10478.16 536
10479.13 537
10480.09 499
10481.06 471
10482.03 555
10483.00 507
10483.96 569
10484.93 519
10485.90 563
10486.86 512
10487.83 560
10488.80 596
10489.76 500
10490.73 506
10491.70 514
10492.67 556
10493.63 515
10494.60 580
10495.57 548
10496.54 520
10497.50 537
10498.47 528
10499.44 549
10500.41 518
10501.37 529
10502.34 518
10503.31 541
10504.28 561
10505.25 511
10506.21 539
10507.18 532
10508.15 592
10509.12 563
10510.09 569
10511.05 572
10512.02 539
10512.99 569
10513.96 548
10514.93 530
10515.90 524
10516.86 549
10517.83 567
10518.80 563
10519.77 569
10520.74 529
10521.71 550
10522.68 612
10523.64 601
10524.61 599
10525.58 634
10526.55 564
10527.52 541
10528.49 575
10529.46 574
10530.43 552
10531.40 521
10532.36 564
10533.33 594
10534.30 587
10535.27 574
10536.24 598
10537.21 573
10538.18 549
10539.15 616
10540.12 573
10541.09 557
10542.06 528
10543.03 578
10544.00 616
10544.97 592
10545.94 570
10546.91 589
10547.88 590
10548.85 539
10549.82 616
10550.79 501
10551.76 542
10552.73 613
10553.70 556
10554.67 539
10555.64 527
10556.61 554
10557.58 553
10558.55 559
10559.52 571
10560.49 578
10561.46 573
10562.43 587
10563.40 555
10564.37 578
10565.34 587
10566.31 625
10567.28 632
10568.25 701
10569.23 598
10570.20 676
10571.17 716
10572.14 697
10573.11 627
10574.08 627
10575.05 651
10576.02 639
10576.99 656
10577.96 625
10578.94 604
10579.91 605
10580.88 516
10581.85 571
10582.82 601
10583.79 616
10584.76 617
10585.74 576
10586.71 582
10587.68 570
10588.65 625
10589.62 613
10590.60 603
10591.57 614
10592.54 588
10593.51 624
10594.48 574
10595.45 567
10596.43 560
10597.40 621
10598.37 605
10599.34 635
10600.32 568
10601.29 571
10602.26 650
10603.23 608
10604.21 621
10605.18 636
10606.15 624
10607.12 582
10608.10 648
10609.07 643
10610.04 557
10611.01 559
10611.99 609
10612.96 600
10613.93 553
10614.91 597
10615.88 559
10616.85 573
10617.82 556
10618.80 588
10619.77 551
10620.74 564
10621.72 564
10622.69 609
10623.66 585
10624.64 565
10625.61 665
10626.58 647
10627.56 617
10628.53 555
10629.51 646
10630.48 619
10631.45 608
10632.43 609
10633.40 595
10634.37 616
10635.35 598
10636.32 582
10637.30 629
10638.27 606
10639.24 613
10640.22 595
10641.19 551
10642.17 585
10643.14 625
10644.11 653
10645.09 646
10646.06 628
10647.04 667
10648.01 758
10648.99 761
10649.96 739
10650.94 749
10651.91 714
10652.89 689
10653.86 650
10654.83 625
10655.81 732
10656.78 662
10657.76 607
10658.73 643
10659.71 590
10660.68 580
10661.66 563
10662.63 587
10663.61 578
10664.59 647
10665.56 646
10666.54 590
10667.51 595
10668.49 600
10669.46 576
10670.44 622
10671.41 580
10672.39 576
10673.36 558
10674.34 597
10675.32 572
10676.29 594
10677.27 531
10678.24 527
10679.22 567
10680.19 654
10681.17 559
10682.15 535
10683.12 589
10684.10 600
10685.08 565
10686.05 580
10687.03 593
10688.00 621
10688.98 568
10689.96 628
10690.93 581
10691.91 586
10692.89 596
10693.86 590
10694.84 576
10695.82 585
10696.79 592
10697.77 577
10698.75 534
10699.72 582
10700.70 552
10701.68 556
10702.65 584
10703.63 497
10704.61 514
10705.59 529
10706.56 576
10707.54 499
10708.52 505
10709.49 536
10710.47 591
10711.45 541
10712.43 541
10713.40 504
10714.38 507
10715.36 617
10716.34 556
10717.31 538
10718.29 534
10719.27 543
10720.25 499
10721.22 523
10722.20 579
10723.18 542
10724.16 588
10725.14 590
10726.11 526
10727.09 538
10728.07 568
10729.05 577
10730.03 533
10731.01 574
10731.98 564
10732.96 547
10733.94 558
10734.92 550
10735.90 504
10736.88 503
10737.85 553
10738.83 570
10739.81 565
10740.79 552
10741.77 540
10742.75 506
10743.73 552
10744.71 556
10745.69 517
10746.66 540
10747.64 530
10748.62 538
10749.60 553
10750.58 568
10751.56 533
10752.54 574
10753.52 535
10754.50 523
10755.48 514
10756.46 515
10757.44 538
10758.42 524
10759.39 500
10760.37 532
10761.35 556
10762.33 540
10763.31 545
10764.29 550
10765.27 544
10766.25 522
10767.23 531
10768.21 570
10769.19 510
10770.17 560
10771.15 588
10772.13 534
10773.11 554
10774.09 597
10775.07 522
10776.05 551
10777.03 539
10778.02 574
10779.00 541
10779.98 550
10780.96 512
10781.94 538
10782.92 537
10783.90 584
10784.88 561
10785.86 552
10786.84 551
10787.82 571
10788.80 606
10789.78 549
10790.76 588
10791.75 584
10792.73 558
10793.71 551
10794.69 574
10795.67 557
10796.65 555
10797.63 621
10798.61 545
10799.60 534
10800.58 560
10801.56 604
10802.54 548
10803.52 570
10804.50 552
10805.49 568
10806.47 608
10807.45 590
10808.43 595
10809.41 628
10810.39 622
10811.38 606
10812.36 561
10813.34 544
10814.32 569
10815.30 611
10816.29 589
10817.27 567
10818.25 570
10819.23 584
10820.22 649
10821.20 642
10822.18 542
10823.16 588
10824.15 675
10825.13 681
10826.11 555
10827.09 574
10828.08 616
10829.06 602
10830.04 533
10831.02 614
10832.01 634
10832.99 622
10833.97 642
10834.96 612
10835.94 603
10836.92 590
10837.91 614
10838.89 675
10839.87 640
10840.85 602
10841.84 628
10842.82 636
10843.81 613
10844.79 600
10845.77 597
10846.76 635
10847.74 644
10848.72 619
10849.71 608
10850.69 658
10851.67 597
10852.66 634
10853.64 659
10854.63 599
10855.61 610
10856.59 624
10857.58 651
10858.56 668
10859.55 600
10860.53 654
10861.51 650
10862.50 632
10863.48 638
10864.47 686
10865.45 657
10866.44 667
10867.42 647
10868.41 669
10869.39 604
10870.37 610
10871.36 738
10872.34 706
10873.33 675
10874.31 641
10875.30 626
10876.28 653
10877.27 624
10878.25 707
10879.24 768
10880.22 737
10881.21 723
10882.19 666
10883.18 710
10884.16 715
10885.15 689
10886.13 695
10887.12 717
10888.11 781
10889.09 763
10890.08 819
10891.06 726
10892.05 748
10893.03 798
10894.02 779
10895.00 767
10895.99 824
10896.98 773
10897.96 754
10898.95 778
10899.93 753
10900.92 760
10901.91 841
10902.89 789
10903.88 874
10904.86 880
10905.85 818
10906.84 756
10907.82 779
10908.81 782
10909.80 782
10910.78 777
10911.77 815
10912.76 818
10913.74 803
10914.73 848
10915.72 881
10916.70 862
10917.69 879
10918.68 836
10919.66 812
10920.65 827
10921.64 862
10922.62 824
10923.61 921
10924.60 935
10925.58 905
10926.57 907
10927.56 969
10928.55 965
10929.53 896
10930.52 858
10931.51 915
10932.50 953
10933.48 911
10934.47 987
10935.46 937
10936.45 909
10937.43 966
10938.42 952
10939.41 910
10940.40 922
10941.38 913
10942.37 943
10943.36 908
10944.35 934
10945.34 948
10946.32 906
10947.31 953
10948.30 1034
10949.29 996
10950.28 974
10951.27 955
10952.25 968
10953.24 1044
10954.23 1008
10955.22 992
10956.21 1012
10957.20 1029
10958.18 1006
10959.17 1029
10960.16 1098
10961.15 1074
10962.14 1070
10963.13 1157
10964.12 1186
10965.11 1179
10966.10 1241
10967.08 1218
10968.07 1241
10969.06 1255
10970.05 1302
10971.04 1286
10972.03 1177
10973.02 1160
10974.01 1163
10975.00 1166
10975.99 1131
10976.98 1168
10977.97 1150
10978.96 1123
10979.95 1154
10980.94 1098
10981.92 1131
10982.91 1041
10983.90 998
10984.89 1045
10985.88 1048
10986.87 1070
10987.86 1029
10988.85 1108
10989.84 1063
10990.83 1050
10991.82 1155
10992.81 1139
10993.80 1085
10994.79 1083
10995.78 1101
10996.78 1033
10997.77 1096
10998.76 1155
10999.75 1189
11000.74 1132
11001.73 1112
11002.72 1137
11003.71 1193
11004.70 1282
11005.69 1340
11006.68 1404
11007.67 1498
11008.66 1619
11009.65 1689
11010.64 1660
11011.64 1613
11012.63 1603
11013.62 1536
11014.61 1394
11015.60 1288
11016.59 1251
11017.58 1115
11018.57 1110
11019.57 1040
11020.56 936
11021.55 883
11022.54 921
11023.53 929
11024.52 977
11025.51 964
11026.51 968
11027.50 967
11028.49 956
11029.48 906
11030.47 916
11031.47 902
11032.46 951
11033.45 889
11034.44 790
11035.43 837
11036.43 832
11037.42 833
11038.41 797
11039.40 863
11040.39 850
11041.39 823
11042.38 827
11043.37 834
11044.36 842
11045.36 808
11046.35 824
11047.34 810
11048.34 849
11049.33 781
11050.32 760
11051.31 815
11052.31 757
11053.30 766
11054.29 790
11055.29 769
11056.28 782
11057.27 771
11058.26 801
11059.26 784
11060.25 809
11061.24 771
11062.24 718
11063.23 784
11064.22 782
11065.22 790
11066.21 735
11067.20 726
11068.20 747
11069.19 787
11070.19 728
11071.18 740
11072.17 790
11073.17 755
11074.16 746
11075.15 759
11076.15 724
11077.14 720
11078.14 779
11079.13 777
11080.12 756
11081.12 777
11082.11 783
11083.11 753
11084.10 703
11085.10 747
11086.09 741
11087.08 773
11088.08 733
11089.07 777
11090.07 776
11091.06 724
11092.06 736
11093.05 744
11094.05 736
11095.04 709
11096.04 691
11097.03 694
11098.03 682
11099.02 680
11100.02 715
11101.01 715
11102.01 724
11103.00 645
11104.00 675
11104.99 698
11105.99 689
11106.98 732
11107.98 695
11108.97 689
11109.97 722
11110.96 631
11111.96 763
11112.95 721
11113.95 713
11114.95 689
11115.94 690
11116.94 640
11117.93 641
11118.93 690
11119.93 574
11120.92 629
11121.92 625
11122.91 654
11123.91 660
11124.91 634
11125.90 669
11126.90 657
11127.89 629
11128.89 614
11129.89 605
11130.88 574
11131.88 641
11132.88 685
11133.87 630
11134.87 701
11135.87 652
11136.86 634
11137.86 620
11138.86 586
11139.85 649
11140.85 688
11141.85 608
11142.84 577
11143.84 652
11144.84 643
11145.83 652
11146.83 604
11147.83 588
11148.83 572
11149.82 573
11150.82 573
11151.82 648
11152.82 615
11153.81 583
11154.81 577
11155.81 572
11156.80 628
11157.80 628
11158.80 612
11159.80 571
11160.80 601
11161.79 601
11162.79 613
11163.79 585
11164.79 607
11165.78 607
11166.78 616
11167.78 513
11168.78 583
11169.78 586
11170.78 595
11171.77 565
11172.77 577
11173.77 588
11174.77 583
11175.77 569
11176.77 566
11177.76 577
11178.76 578
11179.76 575
11180.76 606
11181.76 610
11182.76 600
11183.76 571
11184.75 551
11185.75 619
11186.75 567
11187.75 554
11188.75 539
11189.75 579
11190.75 547
11191.75 568
11192.75 516
11193.75 554
11194.75 614
11195.74 636
11196.74 626
11197.74 551
11198.74 548
11199.74 537
11200.74 576
11201.74 584
11202.74 643
11203.74 680
11204.74 525
11205.74 595
11206.74 600
11207.74 571
11208.74 569
11209.74 584
11210.74 562
11211.74 585
11212.74 579
11213.74 626
11214.74 580
11215.74 583
11216.74 551
11217.74 588
11218.74 535
11219.74 541
11220.74 504
11221.74 551
11222.74 537
11223.74 516
11224.74 549
11225.74 606
11226.74 538
11227.75 537
11228.75 548
11229.75 544
11230.75 554
11231.75 580
11232.75 567
11233.75 553
11234.75 534
11235.75 539
11236.75 520
11237.76 506
11238.76 516
11239.76 561
11240.76 563
11241.76 582
11242.76 544
11243.76 571
11244.76 536
11245.77 581
11246.77 567
11247.77 580
11248.77 569
11249.77 569
11250.77 579
11251.78 586
11252.78 587
11253.78 648
11254.78 588
11255.78 582
11256.79 582
11257.79 553
11258.79 592
11259.79 584
11260.79 592
11261.80 557
11262.80 575
11263.80 555
11264.80 582
11265.81 584
11266.81 566
11267.81 556
11268.81 574
11269.82 552
11270.82 564
11271.82 564
11272.82 554
11273.83 630
11274.83 594
11275.83 582
11276.84 565
11277.84 610
11278.84 612
11279.85 541
11280.85 577
11281.85 541
11282.85 538
11283.86 589
11284.86 564
11285.86 608
11286.87 578
11287.87 621
11288.87 626
11289.88 639
11290.88 558
11291.89 592
11292.89 637
11293.89 625
11294.90 611
11295.90 581
11296.90 569
11297.91 598
11298.91 636
11299.92 625
11300.92 638
11301.92 631
11302.93 595
11303.93 669
11304.94 543
11305.94 649
11306.94 647
11307.95 578
11308.95 621
11309.96 623
11310.96 569
11311.97 593
11312.97 619
11313.98 643
11314.98 607
11315.98 546
11316.99 606
11317.99 590
11319.00 592
11320.00 594
11321.01 624
11322.01 637
11323.02 675
11324.02 709
11325.03 641
11326.03 617
11327.04 625
11328.04 610
11329.05 529
11330.05 572
11331.06 632
11332.07 646
11333.07 575
11334.08 612
11335.08 607
11336.09 634
11337.09 655
11338.10 598
11339.10 597
11340.11 578
11341.12 608
11342.12 621
11343.13 604
11344.13 635
11345.14 665
11346.15 666
11347.15 625
11348.16 635
11349.16 668
11350.17 670
11351.18 760
11352.18 660
11353.19 645
11354.20 635
11355.20 620
11356.21 608
11357.21 602
11358.22 572
11359.23 598
11360.23 572
11361.24 580
11362.25 580
11363.25 567
11364.26 545
11365.27 548
11366.28 550
11367.28 565
11368.29 616
11369.30 569
11370.30 583
11371.31 533
11372.32 513
11373.32 515
11374.33 545
11375.34 594
11376.35 540
11377.35 537
11378.36 552
11379.37 554
11380.38 535
11381.38 549
11382.39 561
11383.40 604
11384.41 533
11385.41 546
11386.42 559
11387.43 540
11388.44 589
11389.45 529
11390.45 567
11391.46 557
11392.47 566
11393.48 592
11394.49 561
11395.49 523
11396.50 561
11397.51 587
11398.52 556
11399.53 540
11400.54 525
11401.55 512
11402.55 577
11403.56 517
11404.57 547
11405.58 577
11406.59 596
11407.60 607
11408.61 603
11409.61 534
11410.62 538
11411.63 586
11412.64 560
11413.65 551
11414.66 593
11415.67 613
11416.68 559
11417.69 548
11418.70 527
11419.71 572
11420.71 570
11421.72 562
11422.73 573
11423.74 607
11424.75 574
11425.76 525
11426.77 586
11427.78 548
11428.79 531
11429.80 524
11430.81 551
11431.82 537
11432.83 516
11433.84 564
11434.85 594
11435.86 594
11436.87 608
11437.88 516
11438.89 525
11439.90 580
11440.91 523
11441.92 531
11442.93 563
11443.94 573
11444.95 572
11445.96 542
11446.97 564
11447.98 555
11448.99 611
11450.00 587
11451.01 584
11452.03 592
11453.04 555
11454.05 585
11455.06 548
11456.07 545
11457.08 525
11458.09 524
11459.10 559
11460.11 586
11461.12 541
11462.14 672
11463.15 581
11464.16 557
11465.17 547
11466.18 589
11467.19 618
11468.20 555
11469.21 534
11470.23 574
11471.24 560
11472.25 595
11473.26 532
11474.27 572
11475.28 566
11476.30 549
11477.31 585
11478.32 532
11479.33 555
11480.34 522
11481.36 577
11482.37 562
11483.38 572
11484.39 596
11485.40 590
11486.42 576
11487.43 554
11488.44 564
11489.45 586
11490.47 549
11491.48 556
11492.49 564
11493.50 528
11494.52 509
11495.53 558
11496.54 602
11497.55 577
11498.57 538
11499.58 510
11500.59 517
11501.61 510
11502.62 526
11503.63 582
11504.64 558
11505.66 595
11506.67 551
11507.68 563
11508.70 586
11509.71 564
11510.72 554
11511.74 566
11512.75 552
11513.76 595
11514.78 584
11515.79 550
11516.80 544
11517.82 530
11518.83 573
11519.84 609
11520.86 619
11521.87 594
11522.89 562
11523.90 590
11524.91 591
11525.93 604
11526.94 555
11527.96 597
11528.97 636
11529.98 619
11531.00 601
11532.01 545
11533.03 611
11534.04 577
11535.06 586
11536.07 604
11537.08 615
11538.10 573
11539.11 581
11540.13 629
11541.14 632
11542.16 611
11543.17 581
11544.19 619
11545.20 638
11546.22 602
11547.23 569
11548.25 604
11549.26 681
11550.28 654
11551.29 661
11552.31 615
11553.32 646
11554.34 630
11555.35 617
11556.37 626
11557.38 638
11558.40 611
11559.41 637
11560.43 611
11561.45 607
11562.46 609
11563.48 624
11564.49 643
11565.51 664
11566.52 642
11567.54 633
11568.56 615
11569.57 621
11570.59 634
11571.60 715
11572.62 682
11573.64 679
11574.65 679
11575.67 697
11576.68 704
11577.70 725
11578.72 750
11579.73 701
11580.75 774
11581.77 727
11582.78 725
11583.80 753
11584.82 719
11585.83 753
11586.85 794
11587.87 745
11588.88 808
11589.90 840
11590.92 755
11591.93 808
11592.95 908
11593.97 871
11594.98 813
11596.00 835
11597.02 890
11598.03 899
11599.05 828
11600.07 890
11601.09 913
11602.10 917
11603.12 965
11604.14 1058
11605.16 1125
11606.17 1169
11607.19 1360
11608.21 1392
11609.23 1455
11610.24 1503
11611.26 1491
11612.28 1545
11613.30 1427
11614.32 1320
11615.33 1192
11616.35 1162
11617.37 1010
11618.39 930
11619.41 906
11620.42 821
11621.44 796
11622.46 784
11623.48 814
11624.50 755
11625.51 775
11626.53 731
11627.55 728
11628.57 702
11629.59 702
11630.61 712
11631.63 671
11632.64 669
11633.66 627
11634.68 655
11635.70 691
11636.72 665
11637.74 687
11638.76 656
11639.78 663
11640.80 601
11641.81 641
11642.83 649
11643.85 663
11644.87 616
11645.89 659
11646.91 677
11647.93 604
11648.95 592
11649.97 620
11650.99 668
11652.01 630
11653.03 638
11654.05 608
11655.07 624
11656.09 603
11657.11 617
11658.13 632
11659.15 630
11660.17 627
11661.19 625
11662.21 610
11663.23 627
11664.25 643
11665.27 665
11666.29 586
11667.31 588
11668.33 610
11669.35 653
11670.37 587
11671.39 611
11672.41 627
11673.43 596
11674.45 643
11675.47 609
11676.49 677
11677.51 646
11678.53 654
11679.55 653
11680.57 607
11681.59 658
11682.61 679
11683.64 677
11684.66 677
11685.68 670
11686.70 699
11687.72 682
11688.74 655
11689.76 666
11690.78 622
11691.80 652
11692.83 668
11693.85 657
11694.87 691
11695.89 682
11696.91 699
11697.93 703
11698.95 649
11699.98 676
11701.00 694
11702.02 621
11703.04 649
11704.06 696
11705.08 655
11706.11 611
11707.13 615
11708.15 600
11709.17 647
11710.19 664
11711.22 640
11712.24 599
11713.26 600
11714.28 624
11715.31 654
11716.33 614
11717.35 644
11718.37 669
11719.40 646
11720.42 664
11721.44 614
11722.46 566
11723.49 592
11724.51 656
11725.53 609
11726.55 620
11727.58 582
11728.60 608
11729.62 559
11730.65 523
11731.67 534
11732.69 607
11733.71 598
11734.74 641
11735.76 556
11736.78 513
11737.81 526
11738.83 540
11739.85 570
11740.88 551
11741.90 579
11742.92 592
11743.95 633
11744.97 596
11746.00 554
11747.02 563
11748.04 554
11749.07 550
11750.09 587
11751.11 625
11752.14 617
11753.16 608
11754.19 528
11755.21 554
11756.23 649
11757.26 619
11758.28 636
11759.31 624
11760.33 618
11761.36 609
11762.38 587
11763.40 607
11764.43 584
11765.45 657
11766.48 594
11767.50 598
11768.53 605
11769.55 644
11770.58 612
11771.60 615
11772.63 604
11773.65 523
11774.68 568
11775.70 610
11776.73 601
11777.75 568
11778.78 591
11779.80 562
11780.83 537
11781.85 561
11782.88 552
11783.90 618
11784.93 587
11785.95 563
11786.98 577
11788.00 571
11789.03 607
11790.05 613
11791.08 555
11792.11 513
11793.13 514
11794.16 571
11795.18 584
11796.21 576
11797.23 554
11798.26 595
11799.29 588
11800.31 527
11801.34 544
11802.36 625
11803.39 651
11804.42 595
11805.44 580
11806.47 593
11807.50 565
11808.52 608
11809.55 564
11810.57 546
11811.60 603
11812.63 565
11813.65 556
11814.68 569
11815.71 590
11816.73 645
11817.76 593
11818.79 564
11819.81 613
11820.84 655
11821.87 620
11822.90 601
11823.92 571
11824.95 642
11825.98 588
11827.00 581
11828.03 628
11829.06 580
11830.09 612
11831.11 574
11832.14 620
11833.17 688
11834.20 592
11835.22 593
11836.25 604
11837.28 596
11838.31 638
11839.33 626
11840.36 660
11841.39 691
11842.42 678
11843.45 682
11844.47 659
11845.50 641
11846.53 652
11847.56 673
11848.59 599
11849.61 582
11850.64 647
11851.67 684
11852.70 689
11853.73 639
11854.75 581
11855.78 624
11856.81 649
11857.84 701
11858.87 675
11859.90 696
11860.93 679
11861.95 649
11862.98 670
11864.01 672
11865.04 635
11866.07 696
11867.10 691
11868.13 634
11869.16 683
11870.19 672
11871.21 644
11872.24 661
11873.27 631
11874.30 608
11875.33 661
11876.36 706
11877.39 731
11878.42 707
11879.45 696
11880.48 720
11881.51 761
11882.54 742
11883.57 764
11884.60 740
11885.63 721
11886.66 745
11887.69 726
11888.72 760
11889.75 733
11890.78 736
11891.81 750
11892.84 741
11893.87 698
11894.90 731
11895.93 756
11896.96 784
11897.99 774
11899.02 739
11900.05 755
11901.08 742
11902.11 769
11903.14 737
11904.17 759
11905.20 839
11906.23 907
11907.26 803
11908.29 798
11909.32 882
11910.35 885
11911.38 895
11912.42 886
11913.45 927
11914.48 929
11915.51 902
11916.54 888
11917.57 923
11918.60 890
11919.63 833
11920.66 829
11921.70 830
11922.73 768
11923.76 801
11924.79 846
11925.82 822
11926.85 813
11927.88 745
11928.92 775
11929.95 816
11930.98 816
11932.01 829
11933.04 846
11934.07 894
11935.11 873
11936.14 916
11937.17 969
11938.20 924
11939.23 1018
11940.27 1112
11941.30 1098
11942.33 1154
11943.36 1177
11944.40 1185
11945.43 1076
11946.46 974
11947.49 984
11948.53 908
11949.56 961
11950.59 907
11951.62 856
11952.66 789
11953.69 732
11954.72 763
11955.75 772
11956.79 781
11957.82 747
11958.85 717
11959.88 759
11960.92 731
11961.95 703
11962.98 761
11964.02 755
11965.05 705
11966.08 732
11967.12 798
11968.15 802
11969.18 737
11970.22 729
11971.25 687
11972.28 737
11973.32 720
11974.35 693
11975.38 762
11976.42 779
11977.45 716
11978.49 698
11979.52 719
11980.55 678
11981.59 674
11982.62 692
11983.66 678
11984.69 654
11985.72 694
11986.76 685
11987.79 713
11988.83 693
11989.86 666
11990.89 695
11991.93 701
11992.96 702
11994.00 701
11995.03 710
11996.07 727
11997.10 687
11998.14 696
11999.17 724
12000.20 659
12001.24 734
12002.27 680
12003.31 683
12004.34 707
12005.38 671
12006.41 671
12007.45 718
12008.48 717
12009.52 757
12010.55 721
12011.59 728
12012.62 743
12013.66 679
12014.70 678
12015.73 709
12016.77 720
12017.80 701
12018.84 716
12019.87 680
12020.91 675
12021.94 737
12022.98 748
12024.02 726
12025.05 741
12026.09 717
12027.12 733
12028.16 773
12029.19 768
12030.23 757
12031.27 786
12032.30 758
12033.34 663
12034.37 694
12035.41 738
12036.45 791
12037.48 754
12038.52 753
12039.56 706
12040.59 740
12041.63 760
12042.67 769
12043.70 746
12044.74 738
12045.78 742
12046.81 741
12047.85 717
12048.89 728
12049.92 758
12050.96 749
12052.00 730
12053.03 750
12054.07 764
12055.11 776
12056.14 739
12057.18 713
12058.22 791
12059.26 740
12060.29 726
12061.33 761
12062.37 711
12063.41 786
12064.44 770
12065.48 759
12066.52 810
12067.56 807
12068.59 736
12069.63 707
12070.67 717
12071.71 753
12072.74 746
12073.78 727
12074.82 727
12075.86 724
12076.90 716
12077.93 780
12078.97 781
12080.01 728
12081.05 715
12082.09 707
12083.13 747
12084.16 745
12085.20 730
12086.24 719
12087.28 722
12088.32 766
12089.36 753
12090.39 740
12091.43 792
12092.47 777
12093.51 747
12094.55 745
12095.59 739
12096.63 707
12097.67 769
12098.70 781
12099.74 786
12100.78 768
12101.82 747
12102.86 767
12103.90 765
12104.94 747
12105.98 744
12107.02 724
12108.06 770
12109.10 727
12110.14 766
12111.18 777
12112.22 835
12113.25 839
12114.29 782
12115.33 839
12116.37 835
12117.41 832
12118.45 799
12119.49 771
12120.53 772
12121.57 720
12122.61 712
12123.65 684
12124.69 650
12125.73 665
12126.77 759
12127.81 668
12128.85 651
12129.89 675
12130.93 655
12131.97 662
12133.02 632
12134.06 677
12135.10 627
12136.14 653
12137.18 612
12138.22 668
12139.26 631
12140.30 620
12141.34 608
12142.38 600
12143.42 634
12144.46 599
12145.50 653
12146.54 654
12147.59 636
12148.63 603
12149.67 625
12150.71 628
12151.75 607
12152.79 596
12153.83 626
12154.87 609
12155.92 655
12156.96 635
12158.00 601
12159.04 593
12160.08 631
12161.12 581
12162.17 646
12163.21 617
12164.25 591
12165.29 558
12166.33 583
12167.37 593
12168.42 582
12169.46 620
12170.50 601
12171.54 668
12172.58 596
12173.63 554
12174.67 633
12175.71 603
12176.75 596
12177.80 604
12178.84 618
12179.88 594
12180.92 621
12181.97 589
12183.01 635
12184.05 587
12185.09 542
12186.14 610
12187.18 579
12188.22 582
12189.26 619
12190.31 634
12191.35 649
12192.39 625
12193.44 664
12194.48 574
12195.52 604
12196.57 626
12197.61 611
12198.65 611
12199.70 601
12200.74 644
12201.78 629
12202.83 648
12203.87 606
12204.91 614
12205.96 605
12207.00 599
12208.04 636
12209.09 578
12210.13 668
12211.17 613
12212.22 610
12213.26 601
12214.31 620
12215.35 590
12216.39 623
12217.44 580
12218.48 557
12219.53 583
12220.57 619
12221.61 611
12222.66 553
12223.70 558
12224.75 619
12225.79 635
12226.84 622
12227.88 624
12228.93 606
12229.97 578
12231.01 568
12232.06 606
12233.10 584
12234.15 626
12235.19 670
12236.24 607
12237.28 566
12238.33 599
12239.37 579
12240.42 597
12241.46 615
12242.51 572
12243.55 569
12244.60 554
12245.64 555
12246.69 618
12247.74 577
12248.78 558
12249.83 639
12250.87 575
12251.92 553
12252.96 613
12254.01 597
12255.05 593
12256.10 551
12257.15 609
12258.19 586
12259.24 605
12260.28 640
12261.33 585
12262.37 586
12263.42 579
12264.47 583
12265.51 610
12266.56 612
12267.61 543
12268.65 545
12269.70 545
12270.74 573
12271.79 588
12272.84 537
12273.88 518
12274.93 591
12275.98 626
12277.02 568
12278.07 546
12279.12 571
12280.16 710
12281.21 625
12282.26 574
12283.30 557
12284.35 569
12285.40 591
12286.44 547
12287.49 571
12288.54 588
12289.59 577
12290.63 564
12291.68 524
12292.73 569
12293.77 612
12294.82 571
12295.87 562
12296.92 570
12297.96 610
12299.01 519
12300.06 543
12301.11 545
12302.15 529
12303.20 560
12304.25 566
12305.30 586
12306.35 584
12307.39 545
12308.44 593
12309.49 611
12310.54 588
12311.59 511
12312.63 579
12313.68 579
12314.73 608
12315.78 613
12316.83 612
12317.88 602
12318.92 573
12319.97 576
12321.02 598
12322.07 617
12323.12 582
12324.17 563
12325.21 588
12326.26 554
12327.31 532
12328.36 543
12329.41 565
12330.46 568
12331.51 534
12332.56 543
12333.61 556
12334.65 535
12335.70 525
12336.75 593
12337.80 622
12338.85 553
12339.90 571
12340.95 550
12342.00 579
12343.05 561
12344.10 544
12345.15 567
12346.20 568
12347.25 558
12348.30 564
12349.35 505
12350.40 567
12351.45 594
12352.50 572
12353.55 600
12354.60 517
12355.65 608
12356.70 602
12357.75 564
12358.80 579
12359.85 549
12360.90 587
12361.95 590
12363.00 611
12364.05 575
12365.10 536
12366.15 569
12367.20 601
12368.25 615
12369.30 536
12370.35 558
12371.40 585
12372.45 641
12373.50 588
12374.55 595
12375.60 590
12376.65 610
12377.70 614
12378.76 572
12379.81 558
12380.86 557
12381.91 563
12382.96 594
12384.01 576
12385.06 595
12386.11 595
12387.17 551
12388.22 540
12389.27 616
12390.32 564
12391.37 595
12392.42 633
12393.47 611
12394.53 566
12395.58 584
12396.63 554
12397.68 578
12398.73 563
12399.78 585
12400.84 589
12401.89 598
12402.94 632
12403.99 605
12405.04 557
12406.10 639
12407.15 592
12408.20 627
12409.25 619
12410.31 654
12411.36 643
12412.41 660
12413.46 655
12414.51 583
12415.57 654
12416.62 689
12417.67 671
12418.72 625
12419.78 607
12420.83 662
12421.88 657
12422.94 599
12423.99 578
12425.04 658
12426.09 669
12427.15 643
12428.20 612
12429.25 584
12430.31 599
12431.36 610
12432.41 653
12433.47 626
12434.52 607
12435.57 630
12436.63 612
12437.68 652
12438.73 634
12439.79 605
12440.84 689
12441.89 695
12442.95 715
12444.00 692
12445.06 629
12446.11 636
12447.16 625
12448.22 599
12449.27 649
12450.33 666
12451.38 681
12452.43 674
12453.49 650
12454.54 666
12455.60 659
12456.65 672
12457.70 629
12458.76 648
12459.81 623
12460.87 645
12461.92 703
12462.98 691
12464.03 717
12465.09 706
12466.14 644
12467.19 641
12468.25 673
12469.30 658
12470.36 672
12471.41 680
12472.47 686
12473.52 645
12474.58 686
12475.63 687
12476.69 659
12477.74 641
12478.80 657
12479.85 670
12480.91 663
12481.97 757
12483.02 736
12484.08 722
12485.13 762
12486.19 767
12487.24 747
12488.30 785
12489.35 781
12490.41 839
12491.47 810
12492.52 758
12493.58 785
12494.63 787
12495.69 840
12496.74 851
12497.80 868
12498.86 903
12499.91 980
12500.97 1012
12502.03 1059
12503.08 1128
12504.14 1225
12505.19 1337
12506.25 1417
12507.31 1405
12508.36 1374
12509.42 1395
12510.48 1293
12511.53 1288
12512.59 1176
12513.65 1079
12514.70 1025
12515.76 971
12516.82 917
12517.87 890
12518.93 847
12519.99 756
12521.04 782
12522.10 808
12523.16 785
12524.22 710
12525.27 731
12526.33 744
12527.39 715
12528.44 677
12529.50 685
12530.56 680
12531.62 668
12532.67 667
12533.73 681
12534.79 716
12535.85 726
12536.90 688
12537.96 646
12539.02 660
12540.08 722
12541.14 715
12542.19 653
12543.25 721
12544.31 704
12545.37 715
12546.43 661
12547.48 665
12548.54 680
12549.60 654
12550.66 627
12551.72 692
12552.77 612
12553.83 585
12554.89 679
12555.95 645
12557.01 652
12558.07 663
12559.13 660
12560.18 712
12561.24 741
12562.30 675
12563.36 689
12564.42 675
12565.48 683
12566.54 703
12567.60 689
12568.65 717
12569.71 749
12570.77 724
12571.83 683
12572.89 645
12573.95 692
12575.01 773
12576.07 736
12577.13 769
12578.19 734
12579.25 756
12580.31 799
12581.37 766
12582.43 814
12583.49 812
12584.55 883
12585.60 970
12586.66 912
12587.72 984
12588.78 930
12589.84 935
12590.90 865
12591.96 864
12593.02 844
12594.08 754
12595.14 794
12596.20 815
12597.26 755
12598.32 777
12599.39 766
12600.45 772
12601.51 761
12602.57 709
12603.63 742
12604.69 709
12605.75 767
12606.81 709
12607.87 674
12608.93 699
12609.99 644
12611.05 702
12612.11 640
12613.17 655
12614.23 635
12615.30 731
12616.36 690
12617.42 682
12618.48 626
12619.54 649
12620.60 647
12621.66 673
12622.72 689
12623.78 635
12624.85 666
12625.91 674
12626.97 668
12628.03 614
12629.09 651
12630.15 655
12631.22 640
12632.28 595
12633.34 632
12634.40 605
12635.46 712
12636.52 650
12637.59 585
12638.65 603
12639.71 624
12640.77 635
12641.83 534
12642.90 615
12643.96 560
12645.02 630
12646.08 619
12647.14 602
12648.21 582
12649.27 634
12650.33 591
12651.39 598
12652.46 669
12653.52 635
12654.58 612
12655.65 628
12656.71 624
12657.77 629
12658.83 624
12659.90 672
12660.96 631
12662.02 655
12663.09 713
12664.15 657
12665.21 688
12666.27 731
12667.34 667
12668.40 693
12669.46 674
12670.53 680
12671.59 684
12672.65 655
12673.72 642
12674.78 670
12675.84 638
12676.91 661
12677.97 592
12679.04 570
12680.10 614
12681.16 624
12682.23 582
12683.29 595
12684.35 565
12685.42 606
12686.48 608
12687.55 560
12688.61 578
12689.67 586
12690.74 588
12691.80 557
12692.87 572
12693.93 580
12695.00 577
12696.06 558
12697.12 554
12698.19 568
12699.25 552
12700.32 536
12701.38 580
12702.45 562
12703.51 571
12704.58 582
12705.64 547
12706.71 562
12707.77 525
12708.84 571
12709.90 512
12710.97 561
12712.03 572
12713.10 569
12714.16 591
12715.23 568
12716.29 534
12717.36 599
12718.42 600
12719.49 587
12720.55 566
12721.62 570
12722.68 560
12723.75 555
12724.81 566
12725.88 549
12726.95 544
12728.01 523
12729.08 554
12730.14 531
12731.21 552
12732.28 534
12733.34 565
12734.41 515
12735.47 550
12736.54 548
12737.61 514
12738.67 570
12739.74 535
12740.80 536
12741.87 557
12742.94 565
12744.00 537
12745.07 578
12746.14 549
12747.20 560
12748.27 525
12749.34 503
12750.40 513
12751.47 504
12752.54 509
12753.60 492
12754.67 518
12755.74 540
12756.80 563
12757.87 538
12758.94 582
12760.00 534
12761.07 555
12762.14 499
12763.21 531
12764.27 510
12765.34 509
12766.41 476
12767.47 506
12768.54 475
12769.61 450
12770.68 501
12771.74 569
12772.81 505
12773.88 533
12774.95 520
12776.02 484
12777.08 497
12778.15 488
12779.22 472
12780.29 451
12781.35 487
12782.42 503
12783.49 523
12784.56 554
12785.63 494
12786.70 476
12787.76 461
12788.83 454
12789.90 469
12790.97 474
12792.04 470
12793.11 499
12794.17 477
12795.24 486
12796.31 462
12797.38 497
12798.45 505
12799.52 478
12800.59 506
12801.65 498
12802.72 458
12803.79 466
12804.86 466
12805.93 487
12807.00 513
12808.07 509
12809.14 518
12810.21 470
12811.28 495
12812.34 449
12813.41 503
12814.48 498
12815.55 499
12816.62 461
12817.69 487
12818.76 477
12819.83 486
12820.90 500
12821.97 438
12823.04 459
12824.11 459
12825.18 486
12826.25 501
12827.32 497
12828.39 486
12829.46 497
12830.53 511
12831.60 508
12832.67 505
12833.74 486
12834.81 518
12835.88 507
12836.95 511
12838.02 530
12839.09 492
12840.16 487
12841.23 445
12842.30 455
12843.37 440
12844.44 482
12845.51 468
12846.58 493
12847.66 470
12848.73 460
12849.80 455
12850.87 501
12851.94 475
12853.01 496
12854.08 509
12855.15 444
12856.22 456
12857.29 468
12858.36 481
12859.44 509
12860.51 417
12861.58 461
12862.65 438
12863.72 492
12864.79 434
12865.86 439
12866.94 447
12868.01 465
12869.08 428
12870.15 436
12871.22 455
12872.29 439
12873.37 445
12874.44 458
12875.51 469
12876.58 493
12877.65 474
12878.73 440
12879.80 425
12880.87 447
12881.94 458
12883.01 445
12884.09 442
12885.16 441
12886.23 502
12887.30 534
12888.38 482
12889.45 449
12890.52 451
12891.59 441
12892.67 454
12893.74 446
12894.81 492
12895.88 481
12896.96 486
12898.03 440
12899.10 413
12900.18 447
12901.25 467
12902.32 463
12903.39 458
12904.47 468
12905.54 442
12906.61 442
12907.69 462
12908.76 431
12909.83 423
12910.91 472
12911.98 450
12913.05 497
12914.13 451
12915.20 443
12916.28 445
12917.35 422
12918.42 499
12919.50 445
12920.57 439
12921.64 483
12922.72 510
12923.79 443
12924.87 464
12925.94 496
12927.01 477
12928.09 497
12929.16 435
12930.24 407
12931.31 410
12932.38 399
12933.46 464
12934.53 432
12935.61 415
12936.68 470
12937.76 450
12938.83 413
12939.91 412
12940.98 466
12942.05 455
12943.13 455
12944.20 453
12945.28 476
12946.35 483
12947.43 462
12948.50 439
12949.58 460
12950.65 452
12951.73 441
12952.80 459
12953.88 476
12954.95 459
12956.03 506
12957.10 547
12958.18 484
12959.26 426
12960.33 438
12961.41 493
12962.48 449
12963.56 405
12964.63 406
12965.71 461
12966.78 475
12967.86 491
12968.94 470
12970.01 458
12971.09 454
12972.16 440
12973.24 435
12974.32 385
12975.39 416
12976.47 434
12977.54 454
12978.62 476
12979.70 434
12980.77 461
12981.85 503
12982.93 417
12984.00 443
12985.08 443
12986.15 479
12987.23 506
12988.31 457
12989.38 457
12990.46 433
12991.54 459
12992.61 510
12993.69 490
12994.77 454
12995.85 476
12996.92 444
12998.00 477
12999.08 486
13000.15 446
13001.23 479
13002.31 432
13003.38 465
13004.46 457
13005.54 431
13006.62 458
13007.69 489
13008.77 481
13009.85 450
13010.93 436
13012.00 512
13013.08 456
13014.16 496
13015.24 456
13016.32 484
13017.39 487
13018.47 495
13019.55 514
13020.63 477
13021.70 477
13022.78 425
13023.86 450
13024.94 445
13026.02 487
13027.10 504
13028.17 495
13029.25 474
13030.33 505
13031.41 501
13032.49 455
13033.57 470
13034.64 476
13035.72 454
13036.80 494
13037.88 487
13038.96 461
13040.04 455
13041.12 451
13042.19 476
13043.27 468
13044.35 455
13045.43 487
13046.51 467
13047.59 452
13048.67 485
13049.75 500
13050.83 501
13051.91 467
13052.99 452
13054.06 474
13055.14 487
13056.22 525
13057.30 456
13058.38 438
13059.46 475
13060.54 452
13061.62 440
13062.70 420
13063.78 401
13064.86 436
13065.94 464
13067.02 445
13068.10 458
13069.18 502
13070.26 521
13071.34 487
13072.42 471
13073.50 485
13074.58 469
13075.66 467
13076.74 489
13077.82 479
13078.90 476
13079.98 474
13081.06 500
13082.14 451
13083.22 458
13084.30 435
13085.38 456
13086.47 487
13087.55 461
13088.63 474
13089.71 458
13090.79 479
13091.87 483
13092.95 447
13094.03 477
13095.11 459
13096.19 476
13097.27 439
13098.36 475
13099.44 485
13100.52 472
13101.60 495
13102.68 519
13103.76 455
13104.84 456
13105.93 495
13107.01 503
13108.09 456
13109.17 488
13110.25 479
13111.33 458
13112.42 413
13113.50 475
13114.58 465
13115.66 492
13116.74 513
13117.82 509
13118.91 491
13119.99 449
13121.07 448
13122.15 533
13123.23 448
13124.32 421
13125.40 451
13126.48 449
13127.56 488
13128.65 454
13129.73 434
13130.81 460
13131.89 491
13132.98 426
13134.06 490
13135.14 463
13136.22 461
13137.31 444
13138.39 470
13139.47 462
13140.56 457
13141.64 402
13142.72 476
13143.81 445
13144.89 472
13145.97 472
13147.05 489
13148.14 510
13149.22 475
13150.30 469
13151.39 473
13152.47 480
13153.55 490
13154.64 467
13155.72 459
13156.81 465
13157.89 463
13158.97 493
13160.06 436
13161.14 448
13162.22 442
13163.31 458
13164.39 448
13165.48 452
13166.56 497
13167.64 442
13168.73 476
13169.81 439
13170.90 436
13171.98 444
13173.06 448
13174.15 488
13175.23 456
13176.32 467
13177.40 440
13178.49 475
13179.57 474
13180.66 418
13181.74 422
13182.82 448
13183.91 475
13184.99 425
13186.08 433
13187.16 474
13188.25 484
13189.33 450
13190.42 419
13191.50 461
13192.59 469
13193.67 460
13194.76 482
13195.84 491
13196.93 457
13198.01 491
13199.10 453
13200.19 453
13201.27 494
13202.36 496
13203.44 497
13204.53 445
13205.61 455
13206.70 445
13207.78 455
13208.87 473
13209.96 473
13211.04 473
13212.13 474
13213.21 452
13214.30 398
13215.38 504
13216.47 462
13217.56 475
13218.64 438
13219.73 464
13220.82 502
13221.90 499
13222.99 486
13224.07 476
13225.16 454
13226.25 502
13227.33 494
13228.42 498
13229.51 450
13230.59 466
13231.68 453
13232.77 454
13233.85 480
13234.94 479
13236.03 484
13237.11 486
13238.20 468
13239.29 482
13240.38 477
13241.46 482
13242.55 505
13243.64 505
13244.72 527
13245.81 476
13246.90 501
13247.99 450
13249.07 489
13250.16 472
13251.25 476
13252.34 478
13253.42 494
13254.51 477
13255.60 470
13256.69 481
13257.77 510
13258.86 507
13259.95 493
13261.04 513
13262.13 513
13263.21 461
13264.30 552
13265.39 555
13266.48 556
13267.57 497
13268.65 519
13269.74 485
13270.83 514
13271.92 531
13273.01 550
13274.10 565
13275.18 544
13276.27 500
13277.36 537
13278.45 517
13279.54 500
13280.63 511
13281.72 564
13282.80 533
13283.89 544
13284.98 570
13286.07 549
13287.16 560
13288.25 551
13289.34 628
13290.43 536
13291.52 541
13292.61 538
13293.69 552
13294.78 548
13295.87 558
13296.96 540
13298.05 603
13299.14 647
13300.23 562
13301.32 515
13302.41 625
13303.50 621
13304.59 617
13305.68 553
13306.77 557
13307.86 584
13308.95 611
13310.04 586
13311.13 545
13312.22 624
13313.31 588
13314.40 546
13315.49 583
13316.58 585
13317.67 575
13318.76 598
13319.85 621
13320.94 631
13322.03 621
13323.12 590
13324.21 600
13325.30 650
13326.39 582
13327.48 522
13328.57 566
13329.66 614
13330.75 625
13331.85 582
13332.94 560
13334.03 607
13335.12 577
13336.21 613
13337.30 602
13338.39 600
13339.48 618
13340.57 575
13341.66 627
13342.76 617
13343.85 560
13344.94 611
13346.03 638
13347.12 634
13348.21 621
13349.30 654
13350.40 617
13351.49 618
13352.58 592
13353.67 568
13354.76 657
13355.85 602
13356.95 625
13358.04 586
13359.13 605
13360.22 691
13361.31 619
13362.41 651
13363.50 628
13364.59 635
13365.68 610
13366.77 616
13367.87 612
13368.96 591
13370.05 646
13371.14 632
13372.24 639
13373.33 667
13374.42 639
13375.51 647
13376.61 681
13377.70 712
13378.79 705
13379.88 687
13380.98 661
13382.07 690
13383.16 657
13384.26 641
13385.35 650
13386.44 704
13387.54 659
13388.63 662
13389.72 640
13390.81 608
13391.91 615
13393.00 572
13394.09 605
13395.19 531
13396.28 543
13397.37 578
13398.47 544
13399.56 562
13400.66 588
13401.75 605
13402.84 633
13403.94 570
13405.03 600
13406.12 585
13407.22 604
13408.31 642
13409.41 586
13410.50 544
13411.59 589
13412.69 582
13413.78 573
13414.88 582
13415.97 529
13417.07 512
13418.16 585
13419.25 566
13420.35 558
13421.44 531
13422.54 541
13423.63 575
13424.73 560
13425.82 575
13426.92 571
13428.01 579
13429.11 580
13430.20 563
13431.29 564
13432.39 563
13433.48 531
13434.58 585
13435.67 565
13436.77 568
13437.86 563
13438.96 549
13440.06 541
13441.15 602
13442.25 606
13443.34 626
13444.44 595
13445.53 629
13446.63 623
13447.72 616
13448.82 661
13449.91 616
13451.01 571
13452.11 588
13453.20 609
13454.30 675
13455.39 587
13456.49 577
13457.59 632
13458.68 632
13459.78 647
13460.87 632
13461.97 638
13463.07 597
13464.16 613
13465.26 642
13466.35 668
13467.45 601
13468.55 600
13469.64 613
13470.74 618
13471.84 624
13472.93 656
13474.03 577
13475.13 629
13476.22 660
13477.32 651
13478.42 658
13479.51 681
13480.61 635
13481.71 642
13482.80 609
13483.90 610
13485.00 602
13486.10 660
13487.19 618
13488.29 627
13489.39 633
13490.48 634
13491.58 613
13492.68 632
13493.78 683
13494.87 675
13495.97 699
13497.07 619
13498.17 623
13499.26 659
13500.36 620
13501.46 608
13502.56 685
13503.65 701
13504.75 678
13505.85 658
13506.95 689
13508.05 734
13509.14 694
13510.24 687
13511.34 727
13512.44 744
13513.54 725
13514.64 728
13515.73 717
13516.83 731
13517.93 688
13519.03 676
13520.13 673
13521.23 717
13522.32 728
13523.42 637
13524.52 613
13525.62 633
13526.72 646
13527.82 629
13528.92 620
13530.02 592
13531.12 587
13532.21 613
13533.31 584
13534.41 589
13535.51 574
13536.61 594
13537.71 616
13538.81 592
13539.91 565
13541.01 546
13542.11 572
13543.21 588
13544.31 584
13545.41 549
13546.50 570
13547.60 585
13548.70 558
13549.80 559
13550.90 586
13552.00 558
13553.10 571
13554.20 571
13555.30 557
13556.40 550
13557.50 522
13558.60 527
13559.70 535
13560.80 574
13561.90 579
13563.00 572
13564.10 575
13565.20 551
13566.30 547
13567.41 533
13568.51 553
13569.61 548
13570.71 579
13571.81 560
13572.91 546
13574.01 526
13575.11 547
13576.21 545
13577.31 551
13578.41 592
13579.51 590
13580.61 564
13581.71 529
13582.82 517
13583.92 540
13585.02 530
13586.12 588
13587.22 552
13588.32 525
13589.42 511
13590.52 497
13591.63 525
13592.73 516
13593.83 567
13594.93 551
13596.03 620
13597.13 592
13598.24 590
13599.34 534
13600.44 527
13601.54 577
13602.64 538
13603.74 494
13604.85 582
13605.95 543
13607.05 538
13608.15 536
13609.25 517
13610.36 538
13611.46 501
13612.56 516
13613.66 584
13614.77 577
13615.87 606
13616.97 561
13618.07 573
13619.18 557
13620.28 528
13621.38 527
13622.48 554
13623.59 570
13624.69 572
13625.79 519
13626.89 524
13628.00 564
13629.10 567
13630.20 566
13631.31 578
13632.41 557
13633.51 564
13634.62 566
13635.72 552
13636.82 546
13637.93 508
13639.03 581
13640.13 559
13641.24 526
13642.34 561
13643.44 544
13644.55 574
13645.65 579
13646.75 512
13647.86 535
13648.96 557
13650.06 611
13651.17 572
13652.27 538
13653.38 536
13654.48 580
13655.58 577
13656.69 571
13657.79 516
13658.90 584
13660.00 575
13661.10 561
13662.21 574
13663.31 566
13664.42 579
13665.52 562
13666.63 588
13667.73 554
13668.84 544
13669.94 537
13671.04 565
13672.15 498
13673.25 543
13674.36 558
13675.46 595
13676.57 549
13677.67 570
13678.78 572
13679.88 592
13680.99 572
13682.09 542
13683.20 568
13684.30 578
13685.41 554
13686.51 571
13687.62 531
13688.72 580
13689.83 623
13690.94 590
13692.04 584
13693.15 592
13694.25 557
13695.36 554
13696.46 553
13697.57 546
13698.67 583
13699.78 558
13700.89 574
13701.99 600
13703.10 585
13704.20 586
13705.31 587
13706.42 582
13707.52 624
13708.63 640
13709.73 589
13710.84 605
13711.95 626
13713.05 616
13714.16 655
13715.27 634
13716.37 677
13717.48 578
13718.59 623
13719.69 625
13720.80 616
13721.91 606
13723.01 630
13724.12 634
13725.23 659
13726.33 659
13727.44 626
13728.55 625
13729.65 663
13730.76 664
13731.87 637
13732.98 644
13734.08 668
13735.19 573
13736.30 642
13737.40 694
13738.51 680
13739.62 675
13740.73 704
13741.83 652
13742.94 666
13744.05 665
13745.16 658
13746.26 709
13747.37 705
13748.48 726
13749.59 682
13750.70 677
13751.80 790
13752.91 696
13754.02 727
13755.13 693
13756.24 664
13757.34 709
13758.45 705
13759.56 722
13760.67 728
13761.78 742
13762.88 710
13763.99 718
13765.10 708
13766.21 739
13767.32 762
13768.43 770
13769.54 793
13770.64 786
13771.75 794
13772.86 823
13773.97 824
13775.08 780
13776.19 793
13777.30 818
13778.41 849
13779.52 936
13780.62 970
13781.73 975
13782.84 973
13783.95 1046
13785.06 973
13786.17 971
13787.28 1034
13788.39 989
13789.50 1038
13790.61 924
13791.72 910
13792.83 893
13793.94 901
13795.05 897
13796.16 795
13797.27 763
13798.38 770
13799.49 779
13800.60 697
13801.71 748
13802.82 775
13803.93 734
13805.04 638
13806.15 640
13807.26 662
13808.37 642
13809.48 658
13810.59 668
13811.70 691
13812.81 704
13813.92 652
13815.03 692
13816.14 653
13817.25 633
13818.36 647
13819.47 664
13820.58 672
13821.69 638
13822.80 671
13823.91 638
13825.02 644
13826.13 679
13827.25 608
13828.36 635
13829.47 615
13830.58 630
13831.69 635
13832.80 650
13833.91 588
13835.02 570
13836.13 587
13837.25 621
13838.36 598
13839.47 593
13840.58 625
13841.69 615
13842.80 651
13843.91 592
13845.03 644
13846.14 649
13847.25 638
13848.36 656
13849.47 597
13850.59 623
13851.70 647
13852.81 663
13853.92 588
13855.03 654
13856.15 672
13857.26 625
13858.37 640
13859.48 682
13860.59 644
13861.71 627
13862.82 601
13863.93 661
13865.04 630
13866.16 626
13867.27 649
13868.38 680
13869.49 634
13870.61 634
13871.72 650
13872.83 700
13873.95 669
13875.06 696
13876.17 677
13877.28 695
13878.40 676
13879.51 699
13880.62 704
13881.74 657
13882.85 662
13883.96 652
13885.08 672
13886.19 726
13887.30 688
13888.42 685
13889.53 650
13890.64 668
13891.76 666
13892.87 672
13893.98 679
13895.10 643
13896.21 642
13897.33 692
13898.44 665
13899.55 655
13900.67 622
13901.78 610
13902.89 685
13904.01 617
13905.12 658
13906.24 674
13907.35 604
13908.47 580
13909.58 645
13910.69 636
13911.81 604
13912.92 632
13914.04 660
13915.15 678
13916.27 651
13917.38 611
13918.50 602
13919.61 636
13920.72 596
13921.84 587
13922.95 613
13924.07 624
13925.18 561
13926.30 603
13927.41 591
13928.53 642
13929.64 620
13930.76 571
13931.87 587
13932.99 584
13934.10 614
13935.22 611
13936.34 625
13937.45 584
13938.57 606
13939.68 575
13940.80 598
13941.91 563
13943.03 543
13944.14 541
13945.26 583
13946.38 615
13947.49 578
13948.61 571
13949.72 552
13950.84 575
13951.95 528
13953.07 576
13954.19 592
13955.30 570
13956.42 544
13957.53 535
13958.65 540
13959.77 557
13960.88 532
13962.00 554
13963.12 569
13964.23 573
13965.35 551
13966.47 503
13967.58 554
13968.70 538
13969.82 519
13970.93 554
13972.05 557
13973.17 528
13974.28 551
13975.40 564
13976.52 522
13977.63 541
13978.75 545
13979.87 609
13980.99 602
13982.10 584
13983.22 576
13984.34 639
13985.45 558
13986.57 569
13987.69 546
13988.81 553
13989.92 582
13991.04 532
13992.16 533
13993.28 579
13994.39 600
13995.51 562
13996.63 594
13997.75 562
13998.87 578
13999.98 556
14001.10 593
14002.22 599
14003.34 595
14004.46 540
14005.57 629
14006.69 626
14007.81 586
14008.93 606
14010.05 566
14011.16 553
14012.28 550
14013.40 589
14014.52 586
14015.64 582
14016.76 652
14017.88 632
14018.99 599
14020.11 587
14021.23 584
14022.35 604
14023.47 645
14024.59 567
14025.71 570
14026.83 577
14027.94 610
14029.06 633
14030.18 577
14031.30 609
14032.42 633
14033.54 599
14034.66 631
14035.78 623
14036.90 644
14038.02 646
14039.14 656
14040.26 617
14041.38 611
14042.50 611
14043.62 600
14044.74 558
14045.86 555
14046.97 556
14048.09 599
14049.21 631
14050.33 572
14051.45 546
14052.57 529
14053.69 582
14054.81 581
14055.93 541
14057.05 509
14058.17 517
14059.30 540
14060.42 499
14061.54 531
14062.66 512
14063.78 562
14064.90 620
14066.02 592
14067.14 534
14068.26 558
14069.38 544
14070.50 549
14071.62 553
14072.74 552
14073.86 557
14074.98 546
14076.10 587
14077.23 518
14078.35 527
14079.47 540
14080.59 576
14081.71 497
14082.83 610
14083.95 591
14085.07 555
14086.19 573
14087.32 526
14088.44 558
14089.56 565
14090.68 605
14091.80 575
14092.92 599
14094.05 584
14095.17 590
14096.29 591
14097.41 630
14098.53 578
14099.65 583
14100.78 587
14101.90 636
14103.02 620
14104.14 622
14105.26 585
14106.39 565
14107.51 600
14108.63 632
14109.75 633
14110.88 673
14112.00 639
14113.12 658
14114.24 700
14115.37 602
14116.49 636
14117.61 589
14118.73 590
14119.86 586
14120.98 628
14122.10 588
14123.22 550
14124.35 548
14125.47 551
14126.59 560
14127.72 566
14128.84 528
14129.96 495
14131.09 499
14132.21 493
14133.33 541
14134.45 526
14135.58 546
14136.70 540
14137.82 533
14138.95 504
14140.07 505
14141.20 541
14142.32 520
14143.44 503
14144.57 523
14145.69 553
14146.81 507
14147.94 497
14149.06 458
14150.19 519
14151.31 540
14152.43 500
14153.56 484
14154.68 493
14155.81 556
14156.93 496
14158.05 509
14159.18 496
14160.30 499
14161.43 488
14162.55 521
14163.68 507
14164.80 517
14165.92 504
14167.05 520
14168.17 469
14169.30 489
14170.42 566
14171.55 488
14172.67 496
14173.80 489
14174.92 508
14176.05 508
14177.17 489
14178.30 553
14179.42 540
14180.55 505
14181.67 457
14182.80 458
14183.92 467
14185.05 468
14186.17 499
14187.30 487
14188.42 521
14189.55 534
14190.67 525
14191.80 475
14192.93 496
14194.05 525
14195.18 496
14196.30 444
14197.43 463
14198.55 505
14199.68 468
14200.81 466
14201.93 449
14203.06 504
14204.18 462
14205.31 434
14206.44 494
14207.56 440
14208.69 476
14209.82 503
14210.94 472
14212.07 447
14213.19 483
14214.32 502
14215.45 482
14216.57 462
14217.70 509
14218.83 428
14219.95 451
14221.08 458
14222.21 439
14223.33 453
14224.46 435
14225.59 485
14226.71 452
14227.84 478
14228.97 461
14230.10 461
14231.22 486
14232.35 478
14233.48 464
14234.60 449
14235.73 410
14236.86 437
14237.99 447
14239.11 447
14240.24 475
14241.37 490
14242.50 466
14243.62 437
14244.75 469
14245.88 429
14247.01 446
14248.13 458
14249.26 474
14250.39 383
14251.52 445
14252.65 419
14253.77 442
14254.90 480
14256.03 445
14257.16 441
14258.29 440
14259.42 435
14260.54 425
14261.67 460
14262.80 417
14263.93 400
14265.06 445
14266.19 450
14267.31 427
14268.44 432
14269.57 474
14270.70 475
14271.83 396
14272.96 445
14274.09 498
14275.22 440
14276.34 399
14277.47 412
14278.60 425
14279.73 419
14280.86 395
14281.99 395
14283.12 425
14284.25 414
14285.38 393
14286.51 405
14287.64 429
14288.76 401
14289.89 379
14291.02 387
14292.15 440
14293.28 469
14294.41 431
14295.54 383
14296.67 406
14297.80 428
14298.93 445
14300.06 423
14301.19 413
14302.32 399
14303.45 428
14304.58 407
14305.71 385
14306.84 384
14307.97 386
14309.10 440
14310.23 436
14311.36 404
14312.49 362
14313.62 371
14314.75 443
14315.88 401
14317.01 398
14318.15 412
14319.28 393
14320.41 411
14321.54 377
14322.67 373
14323.80 385
14324.93 353
14326.06 384
14327.19 381
14328.32 372
14329.45 390
14330.58 372
14331.72 376
14332.85 370
14333.98 387
14335.11 370
14336.24 404
14337.37 397
14338.50 390
14339.63 385
14340.77 376
14341.90 417
14343.03 398
14344.16 363
14345.29 404
14346.42 406
14347.56 381
14348.69 373
14349.82 395
14350.95 421
14352.08 411
14353.21 388
14354.35 381
14355.48 403
14356.61 370
14357.74 400
14358.88 398
14360.01 391
14361.14 387
14362.27 397
14363.40 426
14364.54 363
14365.67 351
14366.80 350
14367.93 371
14369.07 359
14370.20 390
14371.33 360
14372.46 377
14373.60 406
14374.73 366
14375.86 396
14377.00 409
14378.13 380
14379.26 429
14380.39 411
14381.53 397
14382.66 366
14383.79 354
14384.93 399
14386.06 407
14387.19 395
14388.33 421
14389.46 393
14390.59 392
14391.73 380
14392.86 370
14393.99 377
14395.13 373
14396.26 400
14397.40 430
14398.53 411
14399.66 394
14400.80 357
14401.93 363
14403.06 343
14404.20 412
14405.33 418
14406.47 405
14407.60 350
14408.74 382
14409.87 395
14411.00 372
14412.14 372
14413.27 411
14414.41 379
14415.54 325
14416.68 365
14417.81 392
14418.94 410
14420.08 386
14421.21 393
14422.35 371
14423.48 391
14424.62 398
14425.75 427
14426.89 409
14428.02 401
14429.16 395
14430.29 366
14431.43 369
14432.56 397
14433.70 414
14434.83 415
14435.97 380
14437.10 343
14438.24 382
14439.37 413
14440.51 402
14441.64 374
14442.78 424
14443.92 435
14445.05 393
14446.19 421
14447.32 403
14448.46 414
14449.59 381
14450.73 386
14451.87 402
14453.00 401
14454.14 336
14455.27 423
14456.41 404
14457.55 416
14458.68 452
14459.82 419
14460.95 424
14462.09 393
14463.23 391
14464.36 408
14465.50 452
14466.64 451
14467.77 480
14468.91 451
14470.05 441
14471.18 436
14472.32 435
14473.46 432
14474.59 384
14475.73 389
14476.87 414
14478.00 466
14479.14 449
14480.28 453
14481.41 430
14482.55 436
14483.69 422
14484.83 436
14485.96 436
14487.10 455
14488.24 428
14489.37 432
14490.51 409
14491.65 405
14492.79 434
14493.92 474
14495.06 444
14496.20 402
14497.34 437
14498.47 418
14499.61 415
14500.75 444
14501.89 407
14503.03 430
14504.16 423
14505.30 396
14506.44 406
14507.58 370
14508.72 405
14509.85 391
14510.99 403
14512.13 389
14513.27 369
14514.41 430
14515.55 396
14516.68 389
14517.82 408
14518.96 400
14520.10 406
14521.24 395
14522.38 405
14523.51 418
14524.65 414
14525.79 396
14526.93 435
14528.07 416
14529.21 378
14530.35 397
14531.49 417
14532.63 412
14533.76 371
14534.90 374
14536.04 368
14537.18 379
14538.32 353
14539.46 396
14540.60 403
14541.74 392
14542.88 396
14544.02 418
14545.16 428
14546.30 442
14547.44 380
14548.58 402
14549.72 399
14550.86 413
14552.00 406
14553.14 400
14554.28 398
14555.42 431
14556.56 411
14557.70 420
14558.84 426
14559.98 447
14561.12 383
14562.26 393
14563.40 399
14564.54 394
14565.68 425
14566.82 432
14567.96 409
14569.10 458
14570.24 389
14571.38 409
14572.52 436
14573.66 432
14574.80 442
14575.94 411
14577.08 472
14578.22 432
14579.36 417
14580.51 423
14581.65 418
14582.79 399
14583.93 444
14585.07 427
14586.21 415
14587.35 412
14588.49 441
14589.63 418
14590.78 405
14591.92 409
14593.06 416
14594.20 415
14595.34 419
14596.48 423
14597.62 440
14598.77 411
14599.91 412
14601.05 463
14602.19 463
14603.33 440
14604.48 432
14605.62 441
14606.76 480
14607.90 444
14609.04 457
14610.19 447
14611.33 484
14612.47 469
14613.61 469
14614.75 478
14615.90 434
14617.04 486
14618.18 503
14619.32 449
14620.47 461
14621.61 465
14622.75 459
14623.89 472
14625.04 478
14626.18 488
14627.32 453
14628.46 496
14629.61 475
14630.75 531
14631.89 527
14633.04 497
14634.18 511
14635.32 502
14636.47 522
14637.61 508
14638.75 523
14639.89 549
14641.04 544
14642.18 517
14643.32 535
14644.47 532
14645.61 551
14646.76 532
14647.90 557
14649.04 601
14650.19 611
14651.33 563
14652.47 536
14653.62 570
14654.76 553
14655.90 571
14657.05 546
14658.19 495
14659.34 486
14660.48 473
14661.62 414
14662.77 457
14663.91 437
14665.06 466
14666.20 439
14667.35 462
14668.49 437
14669.63 483
14670.78 480
14671.92 420
14673.07 488
14674.21 501
14675.36 425
14676.50 442
14677.65 457
14678.79 423
14679.94 408
14681.08 405
14682.23 424
14683.37 413
14684.52 384
14685.66 399
14686.81 381
14687.95 383
14689.10 415
14690.24 402
14691.39 414
14692.53 440
14693.68 433
14694.82 429
14695.97 394
14697.11 396
14698.26 445
14699.41 404
14700.55 407
14701.70 410
14702.84 384
14703.99 398
14705.13 388
14706.28 374
14707.43 399
14708.57 380
14709.72 364
14710.86 430
14712.01 400
14713.16 382
14714.30 359
14715.45 405
14716.59 371
14717.74 374
14718.89 378
14720.03 388
14721.18 368
14722.33 367
14723.47 381
14724.62 370
14725.77 386
14726.91 396
14728.06 379
14729.21 377
14730.35 331
14731.50 407
14732.65 406
14733.79 404
14734.94 414
14736.09 428
14737.23 403
14738.38 419
14739.53 388
14740.68 384
14741.82 384
14742.97 388
14744.12 390
14745.26 413
14746.41 417
14747.56 389
14748.71 408
14749.85 397
14751.00 400
14752.15 425
14753.30 393
14754.45 377
14755.59 431
14756.74 394
14757.89 397
14759.04 422
14760.18 394
14761.33 422
14762.48 425
14763.63 435
14764.78 394
14765.92 407
14767.07 402
14768.22 443
14769.37 443
14770.52 422
14771.67 391
14772.81 383
14773.96 450
14775.11 437
14776.26 433
14777.41 385
14778.56 419
14779.71 447
14780.86 448
14782.00 410
14783.15 413
14784.30 389
14785.45 408
14786.60 434
14787.75 429
14788.90 440
14790.05 440
14791.20 433
14792.35 452
14793.49 453
14794.64 450
14795.79 462
14796.94 379
14798.09 413
14799.24 402
14800.39 416
14801.54 374
14802.69 413
14803.84 463
14804.99 421
14806.14 429
14807.29 419
14808.44 454
14809.59 439
14810.74 464
14811.89 468
14813.04 464
14814.19 438
14815.34 457
14816.49 395
14817.64 423
14818.79 419
14819.94 427
14821.09 368
14822.24 384
14823.39 446
14824.54 406
14825.69 373
14826.84 401
14827.99 396
14829.14 390
14830.29 417
14831.44 387
14832.60 392
14833.75 382
14834.90 402
14836.05 374
14837.20 389
14838.35 392
14839.50 377
14840.65 332
14841.80 360
14842.95 338
14844.11 330
14845.26 344
14846.41 344
14847.56 322
14848.71 334
14849.86 393
14851.01 351
14852.17 328
14853.32 310
14854.47 364
14855.62 349
14856.77 341
14857.92 311
14859.08 367
14860.23 335
14861.38 300
14862.53 303
14863.68 317
14864.84 382
14865.99 310
14867.14 308
14868.29 299
14869.44 364
14870.60 303
14871.75 312
14872.90 339
14874.05 306
14875.21 329
14876.36 348
14877.51 311
14878.66 306
14879.82 311
14880.97 338
14882.12 315
14883.27 339
14884.43 296
14885.58 324
14886.73 318
14887.89 324
14889.04 339
14890.19 308
14891.34 353
14892.50 313
14893.65 343
14894.80 267
14895.96 323
14897.11 320
14898.26 325
14899.42 299
14900.57 339
14901.72 344
14902.88 303
14904.03 321
14905.18 335
14906.34 349
14907.49 290
14908.65 324
14909.80 331
14910.95 320
14912.11 313
14913.26 290
14914.41 318
14915.57 324
14916.72 305
14917.88 366
14919.03 334
14920.18 304
14921.34 313
14922.49 316
14923.65 385
14924.80 327
14925.96 321
14927.11 308
14928.27 330
14929.42 305
14930.57 326
14931.73 317
14932.88 362
14934.04 338
14935.19 334
14936.35 343
14937.50 319
14938.66 334
14939.81 328
14940.97 356
14942.12 366
14943.28 347
14944.43 344
14945.59 326
14946.74 336
14947.90 326
14949.05 286
14950.21 299
14951.36 300
14952.52 295
14953.68 319
14954.83 328
14955.99 273
14957.14 329
14958.30 385
14959.45 362
14960.61 309
14961.77 295
14962.92 295
14964.08 334
14965.23 333
14966.39 323
14967.54 347
14968.70 306
14969.86 284
14971.01 292
14972.17 339
14973.33 333
14974.48 297
14975.64 300
14976.79 303
14977.95 363
14979.11 321
14980.26 292
14981.42 298
14982.58 320
14983.73 320
14984.89 287
14986.05 313
14987.20 296
14988.36 255
14989.52 295
14990.67 334
14991.83 331
14992.99 293
14994.15 276
14995.30 268
14996.46 287
14997.62 335
14998.77 302
14999.93 333
15001.09 292
15002.25 294
15003.40 305
15004.56 312
15005.72 286
15006.88 280
15008.03 286
15009.19 360
15010.35 289
15011.51 287
15012.66 303
15013.82 310
15014.98 301
15016.14 315
15017.30 299
15018.45 275
15019.61 283
15020.77 301
15021.93 286
15023.09 297
15024.24 294
15025.40 279
15026.56 273
15027.72 273
15028.88 274
15030.04 290
15031.19 297
15032.35 256
15033.51 281
15034.67 275
15035.83 265
15036.99 278
15038.15 320
15039.30 306
15040.46 280
15041.62 276
15042.78 277
15043.94 317
15045.10 297
15046.26 275
15047.42 277
15048.58 276
15049.74 309
15050.90 306
15052.05 272
15053.21 272
15054.37 313
15055.53 295
15056.69 303
15057.85 292
15059.01 267
15060.17 257
15061.33 247
15062.49 263
15063.65 243
15064.81 271
15065.97 308
15067.13 286
15068.29 290
15069.45 294
15070.61 283
15071.77 254
15072.93 281
15074.09 261
15075.25 273
15076.41 303
15077.57 267
15078.73 287
15079.89 299
15081.05 258
15082.21 275
15083.37 284
15084.53 279
15085.69 263
15086.85 280
15088.01 288
15089.18 270
15090.34 254
15091.50 250
15092.66 266
15093.82 281
15094.98 304
15096.14 256
15097.30 308
15098.46 309
15099.62 271
15100.78 269
15101.95 322
15103.11 290
15104.27 283
15105.43 296
15106.59 279
15107.75 305
15108.91 292
15110.08 277
15111.24 302
15112.40 272
15113.56 265
15114.72 286
15115.88 271
15117.05 285
15118.21 279
15119.37 253
15120.53 275
15121.69 283
15122.86 276
15124.02 257
15125.18 289
15126.34 266
15127.50 320
15128.67 282
15129.83 282
15130.99 287
15132.15 285
15133.32 273
15134.48 264
15135.64 276
15136.80 271
15137.97 284
15139.13 279
15140.29 283
15141.45 307
15142.62 286
15143.78 277
15144.94 281
15146.11 282
15147.27 298
15148.43 279
15149.59 261
15150.76 262
15151.92 295
15153.08 271
15154.25 289
15155.41 283
15156.57 315
15157.74 293
15158.90 290
15160.06 270
15161.23 285
15162.39 295
15163.55 279
15164.72 263
15165.88 270
15167.05 276
15168.21 299
15169.37 278
15170.54 237
15171.70 280
15172.86 282
15174.03 241
15175.19 247
15176.36 250
15177.52 288
15178.69 315
15179.85 254
15181.01 281
15182.18 313
15183.34 305
15184.51 276
15185.67 292
15186.84 318
15188.00 276
15189.16 277
15190.33 300
15191.49 297
15192.66 308
15193.82 324
15194.99 270
15196.15 267
15197.32 294
15198.48 311
15199.65 266
15200.81 302
15201.98 284
15203.14 277
15204.31 288
15205.47 290
15206.64 306
15207.80 304
15208.97 304
15210.13 283
15211.30 317
15212.47 286
15213.63 314
15214.80 275
15215.96 280
15217.13 288
15218.29 277
15219.46 268
15220.62 275
15221.79 301
15222.96 269
15224.12 281
15225.29 266
15226.45 250
15227.62 293
15228.79 320
15229.95 296
15231.12 293
15232.29 296
15233.45 303
15234.62 312
15235.78 303
15236.95 303
15238.12 318
15239.28 296
15240.45 276
15241.62 308
15242.78 274
15243.95 284
15245.12 314
15246.28 306
15247.45 276
15248.62 272
15249.78 300
15250.95 270
15252.12 291
15253.28 282
15254.45 320
15255.62 283
15256.79 303
15257.95 296
15259.12 280
15260.29 297
15261.46 296
15262.62 278
15263.79 298
15264.96 321
15266.13 315
15267.29 259
15268.46 261
15269.63 262
15270.80 310
15271.96 281
15273.13 272
15274.30 244
15275.47 248
15276.64 321
15277.80 280
15278.97 269
15280.14 289
15281.31 283
15282.48 272
15283.64 275
15284.81 249
15285.98 265
15287.15 284
15288.32 276
15289.49 283
15290.65 296
15291.82 315
15292.99 288
15294.16 284
15295.33 288
15296.50 300
15297.67 255
15298.83 286
15300.00 277
15301.17 263
15302.34 300
15303.51 280
15304.68 245
15305.85 254
15307.02 263
15308.19 279
15309.36 271
15310.52 284
15311.69 258
15312.86 238
15314.03 243
15315.20 280
15316.37 294
15317.54 282
15318.71 262
15319.88 244
15321.05 249
15322.22 264
15323.39 294
15324.56 281
15325.73 295
15326.90 298
15328.07 253
15329.24 262
15330.41 261
15331.58 249
15332.75 262
15333.92 277
15335.09 263
15336.26 310
15337.43 350
15338.60 314
15339.77 307
15340.94 273
15342.11 280
15343.28 291
15344.45 334
15345.62 284
15346.79 255
15347.96 256
15349.13 261
15350.31 269
15351.48 324
15352.65 294
15353.82 287
15354.99 288
15356.16 258
15357.33 294
15358.50 269
15359.67 277
15360.84 283
15362.02 282
15363.19 227
15364.36 285
15365.53 284
15366.70 268
15367.87 250
15369.04 286
15370.21 268
15371.39 286
15372.56 300
15373.73 290
15374.90 273
15376.07 292
15377.24 270
15378.42 292
15379.59 274
15380.76 250
15381.93 251
15383.10 253
15384.28 316
15385.45 266
15386.62 236
15387.79 250
15388.97 275
15390.14 315
15391.31 307
15392.48 287
15393.65 284
15394.83 252
15396.00 244
15397.17 264
15398.34 282
15399.52 277
15400.69 280
15401.86 243
15403.04 283
15404.21 302
15405.38 279
15406.55 269
15407.73 243
15408.90 263
15410.07 241
15411.25 270
15412.42 278
15413.59 272
15414.77 297
15415.94 249
15417.11 272
15418.29 293
15419.46 236
15420.63 270
15421.81 303
15422.98 265
15424.15 268
15425.33 290
15426.50 278
15427.67 289
15428.85 274
15430.02 272
15431.20 254
15432.37 272
15433.54 263
15434.72 248
15435.89 298
15437.07 254
15438.24 279
15439.41 325
15440.59 288
15441.76 256
15442.94 258
15444.11 267
15445.29 260
15446.46 254
15447.63 257
15448.81 277
15449.98 278
15451.16 295
15452.33 264
15453.51 275
15454.68 276
15455.86 261
15457.03 268
15458.21 245
15459.38 246
15460.56 272
15461.73 236
15462.91 270
15464.08 276
15465.26 262
15466.43 281
15467.61 239
15468.78 244
15469.96 270
15471.13 284
15472.31 227
15473.48 265
15474.66 275
15475.83 258
15477.01 273
15478.19 275
15479.36 276
15480.54 290
15481.71 308
15482.89 255
15484.06 273
15485.24 275
15486.42 277
15487.59 276
15488.77 239
15489.94 282
15491.12 262
15492.30 301
15493.47 277
15494.65 274
15495.83 289
15497.00 272
15498.18 255
15499.36 278
15500.53 253
15501.71 265
15502.88 303
15504.06 311
15505.24 284
15506.41 267
15507.59 248
15508.77 257
15509.95 276
15511.12 288
15512.30 251
15513.48 277
15514.65 246
15515.83 262
15517.01 271
15518.18 284
15519.36 263
15520.54 304
15521.72 297
15522.89 275
15524.07 248
15525.25 280
15526.43 279
15527.60 288
15528.78 290
15529.96 271
15531.14 257
15532.31 253
15533.49 243
15534.67 266
15535.85 293
15537.03 315
15538.20 265
15539.38 235
15540.56 261
15541.74 296
15542.92 279
15544.09 258
15545.27 296
15546.45 263
15547.63 279
15548.81 250
15549.98 275
15551.16 270
15552.34 258
15553.52 236
15554.70 282
15555.88 298
15557.06 265
15558.23 277
15559.41 265
15560.59 275
15561.77 272
15562.95 266
15564.13 305
15565.31 271
15566.49 263
15567.67 274
15568.84 269
15570.02 256
15571.20 265
15572.38 306
15573.56 271
15574.74 261
15575.92 270
15577.10 283
15578.28 254
15579.46 271
15580.64 285
15581.82 259
15583.00 281
15584.18 298
15585.36 303
15586.54 309
15587.72 299
15588.90 301
15590.08 305
15591.26 311
15592.44 303
15593.62 283
15594.80 278
15595.98 293
15597.16 296
15598.34 289
15599.52 282
15600.70 312
15601.88 327
15603.06 299
15604.24 288
15605.42 295
15606.60 323
15607.78 284
15608.96 288
15610.14 280
15611.32 313
15612.50 329
15613.68 285
15614.86 299
15616.05 342
15617.23 306
15618.41 293
15619.59 298
15620.77 267
15621.95 343
15623.13 318
15624.31 295
15625.49 259
15626.68 290
15627.86 327
15629.04 292
15630.22 329
15631.40 304
15632.58 293
15633.76 312
15634.95 312
15636.13 296
15637.31 263
15638.49 256
15639.67 311
15640.85 274
15642.04 310
15643.22 285
15644.40 321
15645.58 335
15646.76 328
15647.95 278
15649.13 306
15650.31 349
15651.49 336
15652.67 314
15653.86 273
15655.04 317
15656.22 313
15657.40 305
15658.59 290
15659.77 324
15660.95 341
15662.13 345
15663.32 327
15664.50 293
15665.68 348
15666.87 333
15668.05 374
15669.23 318
15670.41 325
15671.60 326
15672.78 337
15673.96 334
15675.15 320
15676.33 323
15677.51 313
15678.70 303
15679.88 306
15681.06 292
15682.25 329
15683.43 320
15684.61 355
15685.80 330
15686.98 345
15688.16 329
15689.35 338
15690.53 326
15691.72 332
15692.90 338
15694.08 323
15695.27 327
15696.45 281
15697.63 311
15698.82 325
15700.00 346
15701.19 361
15702.37 352
15703.56 307
15704.74 288
15705.92 298
15707.11 334
15708.29 320
15709.48 306
15710.66 320
15711.85 307
15713.03 262
15714.21 285
15715.40 323
15716.58 304
15717.77 355
15718.95 309
15720.14 292
15721.32 329
15722.51 364
15723.69 363
15724.88 324
15726.06 307
15727.25 354
15728.43 353
15729.62 302
15730.80 326
15731.99 322
15733.17 323
15734.36 309
15735.55 355
15736.73 359
15737.92 327
15739.10 299
15740.29 329
15741.47 272
15742.66 295
15743.84 324
15745.03 282
15746.22 295
15747.40 282
15748.59 325
15749.77 349
15750.96 319
15752.15 298
15753.33 324
15754.52 315
15755.70 323
15756.89 339
15758.08 332
15759.26 342
15760.45 299
15761.64 320
15762.82 293
15764.01 320
15765.20 388
15766.38 348
15767.57 280
15768.76 282
15769.94 318
15771.13 309
15772.32 294
15773.50 321
15774.69 353
15775.88 316
15777.06 330
15778.25 348
15779.44 375
15780.62 350
15781.81 331
15783.00 297
15784.19 340
15785.37 312
15786.56 341
15787.75 318
15788.94 331
15790.12 328
15791.31 305
15792.50 331
15793.69 319
15794.87 309
15796.06 335
15797.25 345
15798.44 325
15799.62 346
15800.81 316
15802.00 321
15803.19 337
15804.38 351
15805.56 331
15806.75 311
15807.94 295
15809.13 317
15810.32 308
15811.50 322
15812.69 316
15813.88 320
15815.07 317
15816.26 343
15817.45 308
15818.64 269
15819.82 284
15821.01 303
15822.20 278
15823.39 303
15824.58 322
15825.77 303
15826.96 280
15828.15 312
15829.33 264
15830.52 302
15831.71 321
15832.90 301
15834.09 288
15835.28 291
15836.47 309
15837.66 279
15838.85 295
15840.04 329
15841.23 258
15842.42 279
15843.61 292
15844.79 288
15845.98 306
15847.17 303
15848.36 269
15849.55 290
15850.74 287
15851.93 324
15853.12 290
15854.31 262
15855.50 308
15856.69 247
15857.88 257
15859.07 277
15860.26 292
15861.45 314
15862.64 316
15863.83 285
15865.02 275
15866.21 305
15867.40 305
15868.60 281
15869.79 292
15870.98 305
15872.17 268
15873.36 300
15874.55 298
15875.74 268
15876.93 280
15878.12 291
15879.31 291
15880.50 294
15881.69 293
15882.88 278
15884.07 279
15885.27 301
15886.46 293
15887.65 276
15888.84 276
15890.03 277
15891.22 311
15892.41 299
15893.60 276
15894.80 298
15895.99 277
15897.18 236
15898.37 271
15899.56 314
15900.75 313
15901.95 290
15903.14 296
15904.33 294
15905.52 288
15906.71 282
15907.90 255
15909.10 285
15910.29 266
15911.48 250
15912.67 324
15913.86 279
15915.06 303
15916.25 289
15917.44 289
15918.63 283
15919.83 295
15921.02 297
15922.21 268
15923.40 253
15924.60 245
15925.79 283
15926.98 311
15928.17 304
15929.37 318
15930.56 306
15931.75 305
15932.94 264
15934.14 295
15935.33 320
15936.52 313
15937.72 272
15938.91 283
15940.10 285
15941.30 274
15942.49 273
15943.68 308
15944.88 286
15946.07 247
15947.26 271
15948.46 270
15949.65 297
15950.84 284
15952.04 272
15953.23 283
15954.42 273
15955.62 265
15956.81 285
15958.01 304
15959.20 247
15960.39 304
15961.59 315
15962.78 281
15963.97 288
15965.17 271
15966.36 294
15967.56 279
15968.75 260
15969.95 267
15971.14 285
15972.33 266
15973.53 247
15974.72 294
15975.92 245
15977.11 229
15978.31 248
15979.50 256
15980.70 246
15981.89 226
15983.09 251
15984.28 244
15985.47 270
15986.67 248
15987.86 256
15989.06 265
15990.25 259
15991.45 245
15992.64 242
15993.84 272
15995.03 268
15996.23 269
15997.43 261
15998.62 263
15999.82 290
16001.01 224
16002.21 284
16003.40 272
16004.60 223
16005.79 230
16006.99 252
16008.18 258
16009.38 227
16010.58 283
16011.77 283
16012.97 258
16014.16 280
16015.36 263
16016.56 286
16017.75 257
16018.95 255
16020.14 287
16021.34 247
16022.54 275
16023.73 283
16024.93 300
16026.13 249
16027.32 229
16028.52 258
16029.71 245
16030.91 270
16032.11 271
16033.30 247
16034.50 244
16035.70 229
16036.89 228
16038.09 279
16039.29 239
16040.49 216
16041.68 254
16042.88 285
16044.08 266
16045.27 242
16046.47 224
16047.67 250
16048.86 261
16050.06 252
16051.26 245
16052.46 219
16053.65 229
16054.85 217
16056.05 210
16057.25 222
16058.44 264
16059.64 273
16060.84 265
16062.04 239
16063.23 258
16064.43 234
16065.63 291
16066.83 298
16068.03 235
16069.22 217
16070.42 267
16071.62 252
16072.82 270
16074.02 251
16075.21 256
16076.41 292
16077.61 276
16078.81 250
16080.01 221
16081.21 232
16082.40 264
16083.60 257
16084.80 239
16086.00 257
16087.20 238
16088.40 256
16089.60 259
16090.79 245
16091.99 222
16093.19 239
16094.39 257
16095.59 292
16096.79 283
16097.99 231
16099.19 258
16100.39 244
16101.59 250
16102.78 213
16103.98 261
16105.18 278
16106.38 300
16107.58 260
16108.78 287
16109.98 308
16111.18 252
16112.38 251
16113.58 234
16114.78 212
16115.98 217
16117.18 256
16118.38 230
16119.58 258
16120.78 272
16121.98 225
16123.18 252
16124.38 218
16125.58 231
16126.78 216
16127.98 264
16129.18 228
16130.38 245
16131.58 247
16132.78 234
16133.98 225
16135.18 234
16136.38 225
16137.58 260
16138.78 274
16139.98 262
16141.18 206
16142.38 195
16143.58 215
16144.79 249
16145.99 252
16147.19 245
16148.39 225
16149.59 249
16150.79 267
16151.99 243
16153.19 218
16154.39 242
16155.59 245
16156.80 231
16158.00 244
16159.20 234
16160.40 219
16161.60 227
16162.80 208
16164.00 257
16165.21 229
16166.41 245
16167.61 248
16168.81 224
16170.01 222
16171.21 242
16172.42 258
16173.62 230
16174.82 244
16176.02 253
16177.22 217
16178.43 242
16179.63 227
16180.83 262
16182.03 234
16183.23 256
16184.44 251
16185.64 248
16186.84 241
16188.04 231
16189.25 239
16190.45 203
16191.65 238
16192.85 218
16194.06 266
16195.26 242
16196.46 239
16197.66 264
16198.87 247
16200.07 237
16201.27 229
16202.48 237
16203.68 229
16204.88 247
16206.09 237
16207.29 240
16208.49 251
16209.69 248
16210.90 293
16212.10 254
16213.30 279
16214.51 259
16215.71 247
16216.91 250
16218.12 228
16219.32 254
16220.53 229
16221.73 215
16222.93 267
16224.14 304
16225.34 239
16226.54 266
16227.75 274
16228.95 246
16230.16 219
16231.36 245
16232.56 250
16233.77 234
16234.97 247
16236.18 249
16237.38 254
16238.59 247
16239.79 259
16240.99 250
16242.20 253
16243.40 273
16244.61 245
16245.81 232
16247.02 267
16248.22 264
16249.43 232
16250.63 229
16251.84 223
16253.04 280
16254.24 257
16255.45 240
16256.65 280
16257.86 254
16259.06 241
16260.27 226
16261.48 274
16262.68 276
16263.89 241
16265.09 245
16266.30 268
16267.50 249
16268.71 249
16269.91 243
16271.12 279
16272.32 255
16273.53 239
16274.73 261
16275.94 248
16277.15 232
16278.35 252
16279.56 244
16280.76 256
16281.97 256
16283.18 277
16284.38 262
16285.59 259
16286.79 242
16288.00 250
16289.21 272
16290.41 263
16291.62 253
16292.82 246
16294.03 291
16295.24 295
16296.44 285
16297.65 262
16298.86 284
16300.06 333
16301.27 296
16302.48 273
16303.68 294
16304.89 312
16306.10 308
16307.30 309
16308.51 292
16309.72 294
16310.92 281
16312.13 238
16313.34 262
16314.55 252
16315.75 290
16316.96 266
16318.17 306
16319.37 286
16320.58 253
16321.79 283
16323.00 279
16324.20 271
16325.41 261
16326.62 242
16327.83 263
16329.03 240
16330.24 285
16331.45 289
16332.66 295
16333.87 287
16335.07 253
16336.28 283
16337.49 303
16338.70 285
16339.90 265
16341.11 253
16342.32 285
16343.53 273
16344.74 239
16345.95 297
16347.15 278
16348.36 253
16349.57 275
16350.78 250
16351.99 203
16353.20 262
16354.40 267
16355.61 212
16356.82 207
16358.03 257
16359.24 269
16360.45 218
16361.66 222
16362.87 224
16364.08 242
16365.28 250
16366.49 233
16367.70 269
16368.91 265
16370.12 249
16371.33 227
16372.54 209
16373.75 281
16374.96 292
16376.17 244
16377.38 232
16378.59 241
16379.80 263
16381.01 240
16382.21 249
16383.42 240
16384.63 232
16385.84 216
16387.05 220
16388.26 255
16389.47 238
16390.68 223
16391.89 239
16393.10 249
16394.31 241
16395.52 229
16396.73 234
16397.94 254
16399.15 226
16400.36 212
16401.57 248
16402.79 237
16404.00 220
16405.21 237
16406.42 234
16407.63 224
16408.84 257
16410.05 266
16411.26 216
16412.47 277
16413.68 258
16414.89 229
16416.10 236
16417.31 214
16418.52 250
16419.74 227
16420.95 215
16422.16 236
16423.37 216
16424.58 230
16425.79 222
16427.00 226
16428.21 232
16429.42 221
16430.64 235
16431.85 224
16433.06 221
16434.27 233
16435.48 214
16436.69 212
16437.91 243
16439.12 231
16440.33 243
16441.54 216
16442.75 224
16443.96 266
16445.18 252
16446.39 309
16447.60 245
16448.81 249
16450.02 278
16451.24 265
16452.45 226
16453.66 208
16454.87 209
16456.09 240
16457.30 259
16458.51 237
16459.72 236
16460.94 226
16462.15 208
16463.36 246
16464.57 230
16465.79 196
16467.00 212
16468.21 241
16469.43 223
16470.64 256
16471.85 215
16473.06 260
16474.28 262
16475.49 244
16476.70 226
16477.92 209
16479.13 233
16480.34 185
16481.56 224
16482.77 244
16483.98 217
16485.20 233
16486.41 236
16487.62 257
16488.84 213
16490.05 233
16491.26 258
16492.48 235
16493.69 221
16494.91 218
16496.12 250
16497.33 228
16498.55 221
16499.76 214
16500.97 219
16502.19 252
16503.40 258
16504.62 219
16505.83 221
16507.05 214
16508.26 208
16509.47 221
16510.69 242
16511.90 223
16513.12 239
16514.33 212
16515.55 210
16516.76 236
16517.98 245
16519.19 222
16520.41 219
16521.62 217
16522.83 207
16524.05 221
16525.26 217
16526.48 214
16527.69 222
16528.91 256
16530.12 243
16531.34 237
16532.55 227
16533.77 232
16534.99 217
16536.20 205
16537.42 220
16538.63 219
16539.85 221
16541.06 219
16542.28 198
16543.49 197
16544.71 225
16545.92 214
16547.14 198
16548.36 221
16549.57 197
16550.79 201
16552.00 198
16553.22 197
16554.44 210
16555.65 229
16556.87 224
16558.08 225
16559.30 234
16560.52 232
16561.73 243
16562.95 234
16564.17 254
16565.38 199
16566.60 229
16567.81 235
16569.03 215
16570.25 238
16571.46 198
16572.68 195
16573.90 225
16575.11 247
16576.33 216
16577.55 224
16578.76 230
16579.98 215
16581.20 229
16582.42 250
16583.63 201
16584.85 225
16586.07 237
16587.28 197
16588.50 294
16589.72 250
16590.94 215
16592.15 265
16593.37 200
16594.59 218
16595.81 237
16597.02 221
16598.24 251
16599.46 242
16600.68 261
16601.89 221
16603.11 244
16604.33 272
16605.55 239
16606.77 248
16607.98 209
16609.20 217
16610.42 193
16611.64 217
16612.86 232
16614.07 235
16615.29 260
16616.51 242
16617.73 213
16618.95 233
16620.17 231
16621.38 239
16622.60 238
16623.82 218
16625.04 243
16626.26 271
16627.48 262
16628.70 244
16629.91 234
16631.13 266
16632.35 227
16633.57 283
16634.79 237
16636.01 213
16637.23 245
16638.45 216
16639.67 254
16640.89 228
16642.10 243
16643.32 207
16644.54 203
16645.76 239
16646.98 214
16648.20 221
16649.42 205
16650.64 234
16651.86 247
16653.08 206
16654.30 189
16655.52 214
16656.74 225
16657.96 197
16659.18 212
16660.40 212
16661.62 237
16662.84 223
16664.06 200
16665.28 225
16666.50 231
16667.72 227
16668.94 230
16670.16 219
16671.38 210
16672.60 236
16673.82 239
16675.04 202
16676.26 211
16677.48 225
16678.70 240
16679.92 211
16681.14 248
16682.36 212
16683.58 226
16684.80 235
16686.03 231
16687.25 223
16688.47 218
16689.69 261
16690.91 247
16692.13 213
16693.35 207
16694.57 210
16695.79 233
16697.02 242
16698.24 228
16699.46 219
16700.68 210
16701.90 218
16703.12 218
16704.34 186
16705.57 209
16706.79 222
16708.01 248
16709.23 226
16710.45 213
16711.67 214
16712.90 232
16714.12 223
16715.34 228
16716.56 223
16717.78 216
16719.01 185
16720.23 210
16721.45 187
16722.67 230
16723.89 214
16725.12 209
16726.34 185
16727.56 189
16728.78 199
16730.01 218
16731.23 206
16732.45 207
16733.67 214
16734.90 215
16736.12 236
16737.34 247
16738.56 222
16739.79 229
16741.01 222
16742.23 216
16743.46 245
16744.68 250
16745.90 229
16747.12 226
16748.35 218
16749.57 208
16750.79 200
16752.02 204
16753.24 203
16754.46 214
16755.69 190
16756.91 210
16758.13 191
16759.36 205
16760.58 204
16761.80 209
16763.03 193
16764.25 188
16765.48 195
16766.70 219
16767.92 244
16769.15 211
16770.37 197
16771.60 219
16772.82 228
16774.04 228
16775.27 219
16776.49 198
16777.72 199
16778.94 225
16780.16 229
16781.39 251
16782.61 247
16783.84 220
16785.06 221
16786.29 225
16787.51 252
16788.74 229
16789.96 237
16791.18 233
16792.41 188
16793.63 204
16794.86 181
16796.08 213
16797.31 214
16798.53 242
16799.76 219
16800.98 205
16802.21 224
16803.43 225
16804.66 220
16805.88 235
16807.11 208
16808.33 212
16809.56 238
16810.79 209
16812.01 208
16813.24 231
16814.46 214
16815.69 235
16816.91 205
16818.14 207
16819.36 224
16820.59 213
16821.82 220
16823.04 225
16824.27 231
16825.49 221
16826.72 209
16827.95 199
16829.17 216
16830.40 204
16831.62 265
16832.85 250
16834.08 230
16835.30 244
16836.53 202
16837.76 214
16838.98 250
16840.21 211
16841.44 213
16842.66 246
16843.89 184
16845.11 195
16846.34 248
16847.57 237
16848.80 221
16850.02 217
16851.25 202
16852.48 229
16853.70 209
16854.93 213
16856.16 224
16857.38 226
16858.61 204
16859.84 259
16861.07 245
16862.29 195
16863.52 202
16864.75 202
16865.97 217
16867.20 223
16868.43 264
16869.66 250
16870.89 263
16872.11 247
16873.34 215
16874.57 240
16875.80 253
16877.02 242
16878.25 253
16879.48 234
16880.71 248
16881.94 258
16883.16 254
16884.39 241
16885.62 218
16886.85 236
16888.08 233
16889.30 220
16890.53 214
16891.76 239
16892.99 255
16894.22 227
16895.45 250
16896.67 240
16897.90 238
16899.13 263
16900.36 238
16901.59 290
16902.82 252
16904.05 304
16905.28 297
16906.50 244
16907.73 231
16908.96 256
16910.19 259
16911.42 239
16912.65 223
16913.88 213
16915.11 219
16916.34 212
16917.57 245
16918.80 215
16920.03 248
16921.26 241
16922.48 264
16923.71 248
16924.94 232
16926.17 215
16927.40 240
16928.63 209
16929.86 198
16931.09 228
16932.32 251
16933.55 227
16934.78 184
16936.01 201
16937.24 187
16938.47 223
16939.70 215
16940.93 219
16942.16 254
16943.39 217
16944.62 218
16945.85 206
16947.08 213
16948.31 200
16949.54 225
16950.78 233
16952.01 206
16953.24 223
16954.47 190
16955.70 234
16956.93 231
16958.16 217
16959.39 247
16960.62 211
16961.85 212
16963.08 216
16964.31 234
16965.54 218
16966.78 200
16968.01 196
16969.24 198
16970.47 200
16971.70 236
16972.93 200
16974.16 216
16975.39 201
16976.63 240
16977.86 253
16979.09 226
16980.32 191
16981.55 188
16982.78 195
16984.02 237
16985.25 210
16986.48 198
16987.71 195
16988.94 185
16990.18 190
16991.41 182
16992.64 212
16993.87 202
16995.10 216
16996.34 211
16997.57 194
16998.80 203
17000.03 215
17001.26 233
17002.50 189
17003.73 201
17004.96 220
17006.19 218
17007.43 182
17008.66 198
17009.89 205
17011.12 197
17012.36 208
17013.59 202
17014.82 181
17016.06 206
17017.29 221
17018.52 243
17019.76 223
17020.99 204
17022.22 230
17023.45 196
17024.69 212
17025.92 228
17027.15 185
17028.39 200
17029.62 221
17030.85 201
17032.09 191
17033.32 241
17034.55 215
17035.79 190
17037.02 210
17038.26 204
17039.49 238
17040.72 216
17041.96 224
17043.19 229
17044.43 208
17045.66 206
17046.89 217
17048.13 220
17049.36 273
17050.60 222
17051.83 231
17053.06 203
17054.30 213
17055.53 226
17056.77 209
17058.00 193
17059.24 183
17060.47 187
17061.70 247
17062.94 227
17064.17 218
17065.41 212
17066.64 218
17067.88 204
17069.11 197
17070.35 194
17071.58 208
17072.82 221
17074.05 221
17075.29 219
17076.52 209
17077.76 190
17078.99 242
17080.23 220
17081.46 209
17082.70 233
17083.93 231
17085.17 246
17086.41 178
17087.64 186
17088.88 241
17090.11 218
17091.35 238
17092.58 216
17093.82 290
17095.05 223
17096.29 194
17097.53 205
17098.76 187
17100.00 211
17101.23 221
17102.47 241
17103.71 219
17104.94 203
17106.18 214
17107.41 235
17108.65 219
17109.89 191
17111.12 194
17112.36 217
17113.60 197
17114.83 197
17116.07 207
17117.31 215
17118.54 187
17119.78 194
17121.02 197
17122.25 233
17123.49 200
17124.73 207
17125.96 228
17127.20 210
17128.44 239
17129.67 222
17130.91 220
17132.15 185
17133.39 234
17134.62 237
17135.86 225
17137.10 177
17138.33 182
17139.57 250
17140.81 231
17142.05 198
17143.28 226
17144.52 219
17145.76 198
17147.00 205
17148.23 236
17149.47 219
17150.71 227
17151.95 187
17153.19 209
17154.42 198
17155.66 197
17156.90 199
17158.14 187
17159.38 208
17160.61 185
17161.85 214
17163.09 233
17164.33 180
17165.57 183
17166.81 194
17168.04 232
17169.28 229
17170.52 208
17171.76 210
17173.00 198
17174.24 183
17175.47 193
17176.71 207
17177.95 222
17179.19 237
17180.43 215
17181.67 194
17182.91 219
17184.15 192
17185.39 201
17186.62 176
17187.86 220
17189.10 181
17190.34 207
17191.58 199
17192.82 187
17194.06 172
17195.30 185
17196.54 201
17197.78 200
17199.02 215
17200.26 228
17201.50 206
17202.74 194
17203.98 206
17205.22 193
17206.46 187
17207.70 212
17208.94 216
17210.18 208
17211.42 225
17212.66 210
17213.90 194
17215.14 207
17216.38 205
17217.62 216
17218.86 220
17220.10 198
17221.34 201
17222.58 201
17223.82 233
17225.06 223
17226.30 215
17227.54 179
17228.78 200
17230.02 185
17231.26 182
17232.50 191
17233.74 194
17234.98 190
17236.22 193
17237.47 212
17238.71 187
17239.95 200
17241.19 193
17242.43 216
17243.67 215
17244.91 189
17246.15 182
17247.39 212
17248.64 212
17249.88 209
17251.12 233
17252.36 212
17253.60 215
17254.84 250
17256.08 210
17257.33 178
17258.57 197
17259.81 197
17261.05 181
17262.29 164
17263.54 209
17264.78 206
17266.02 216
17267.26 231
17268.50 172
17269.75 196
17270.99 212
17272.23 202
17273.47 196
17274.71 182
17275.96 183
17277.20 204
17278.44 215
17279.68 245
17280.93 243
17282.17 195
17283.41 217
17284.65 202
17285.90 163
17287.14 162
17288.38 174
17289.62 207
17290.87 207
17292.11 200
17293.35 187
17294.60 179
17295.84 177
17297.08 201
17298.33 209
17299.57 200
17300.81 206
17302.05 178
17303.30 200
17304.54 192
17305.78 214
17307.03 222
17308.27 200
17309.52 188
17310.76 182
17312.00 233
17313.25 210
17314.49 210
17315.73 193
17316.98 193
17318.22 183
17319.47 208
17320.71 205
17321.95 197
17323.20 220
17324.44 196
17325.69 194
17326.93 202
17328.17 224
17329.42 202
17330.66 196
17331.91 157
17333.15 183
17334.40 192
17335.64 214
17336.88 186
17338.13 207
17339.37 192
17340.62 193
17341.86 226
17343.11 246
17344.35 194
17345.60 196
17346.84 231
17348.09 198
17349.33 192
17350.58 190
17351.82 197
17353.07 191
17354.31 186
17355.56 202
17356.80 222
17358.05 190
17359.29 184
17360.54 173
17361.78 178
17363.03 230
17364.27 215
17365.52 162
17366.77 188
17368.01 205
17369.26 236
17370.50 216
17371.75 218
17372.99 207
17374.24 193
17375.49 209
17376.73 184
17377.98 179
17379.22 185
17380.47 235
17381.72 224
17382.96 227
17384.21 241
17385.45 189
17386.70 220
17387.95 199
17389.19 201
17390.44 236
17391.69 225
17392.93 198
17394.18 189
17395.43 174
17396.67 185
17397.92 209
17399.17 197
17400.41 210
17401.66 193
17402.91 199
17404.15 196
17405.40 205
17406.65 169
17407.89 160
17409.14 199
17410.39 211
17411.64 220
17412.88 199
17414.13 203
17415.38 217
17416.63 213
17417.87 198
17419.12 178
17420.37 222
17421.62 200
17422.86 202
17424.11 172
17425.36 194
17426.61 200
17427.85 169
17429.10 196
17430.35 196
17431.60 207
17432.85 195
17434.09 191
17435.34 194
17436.59 199
17437.84 194
17439.09 196
17440.33 200
17441.58 189
17442.83 198
17444.08 232
17445.33 231
17446.58 207
17447.82 195
17449.07 219
17450.32 202
17451.57 188
17452.82 207
17454.07 188
17455.32 219
17456.57 214
17457.81 206
17459.06 182
17460.31 204
17461.56 169
17462.81 191
17464.06 205
17465.31 214
17466.56 227
17467.81 182
17469.06 197
17470.30 202
17471.55 203
17472.80 167
17474.05 189
17475.30 188
17476.55 185
17477.80 178
17479.05 202
17480.30 212
17481.55 211
17482.80 214
17484.05 188
17485.30 183
17486.55 190
17487.80 191
17489.05 195
17490.30 187
17491.55 185
17492.80 213
17494.05 209
17495.30 201
17496.55 180
17497.80 203
17499.05 200
17500.30 205
17501.55 180
17502.80 196
17504.05 207
17505.30 222
17506.55 216
17507.80 215
17509.06 220
17510.31 223
17511.56 196
17512.81 223
17514.06 248
17515.31 221
17516.56 205
17517.81 178
17519.06 208
17520.31 180
17521.56 245
17522.82 216
17524.07 206
17525.32 183
17526.57 228
17527.82 242
17529.07 223
17530.32 228
17531.58 216
17532.83 232
17534.08 213
17535.33 216
17536.58 226
17537.83 229
17539.09 199
17540.34 198
17541.59 221
17542.84 228
17544.09 219
17545.35 224
17546.60 198
17547.85 208
17549.10 271
17550.35 222
17551.61 211
17552.86 195
17554.11 235
17555.36 193
17556.62 200
17557.87 225
17559.12 207
17560.37 208
17561.63 198
17562.88 192
17564.13 213
17565.38 221
17566.64 207
17567.89 210
17569.14 207
17570.39 198
17571.65 232
17572.90 208
17574.15 237
17575.41 235
17576.66 193
17577.91 203
17579.17 221
17580.42 224
17581.67 223
17582.93 213
17584.18 202
17585.43 245
17586.69 223
17587.94 216
17589.19 233
17590.45 184
17591.70 199
17592.95 233
17594.21 203
17595.46 224
17596.72 195
17597.97 239
17599.22 198
17600.48 194
17601.73 205
17602.99 214
17604.24 209
17605.49 195
17606.75 177
17608.00 198
17609.26 209
17610.51 232
17611.76 224
17613.02 203
17614.27 190
17615.53 205
17616.78 198
17618.04 256
17619.29 207
17620.55 204
17621.80 195
17623.06 186
17624.31 200
17625.57 170
17626.82 203
17628.08 198
17629.33 213
17630.59 179
17631.84 194
17633.10 215
17634.35 247
17635.61 207
17636.86 232
17638.12 186
17639.37 201
17640.63 198
17641.88 200
17643.14 195
17644.39 217
17645.65 215
17646.91 215
17648.16 185
17649.42 183
17650.67 201
17651.93 174
17653.18 184
17654.44 191
17655.70 196
17656.95 214
17658.21 216
17659.46 195
17660.72 166
17661.98 177
17663.23 200
17664.49 206
17665.75 218
17667.00 203
17668.26 198
17669.51 211
17670.77 208
17672.03 226
17673.28 196
17674.54 205
17675.80 178
17677.05 201
17678.31 207
17679.57 193
17680.82 168
17682.08 205
17683.34 188
17684.60 208
17685.85 189
17687.11 209
17688.37 191
17689.62 174
17690.88 233
17692.14 220
17693.40 192
17694.65 206
17695.91 188
17697.17 201
17698.42 198
17699.68 194
17700.94 192
17702.20 165
17703.46 203
17704.71 211
17705.97 175
17707.23 170
17708.49 162
17709.74 233
17711.00 213
17712.26 182
17713.52 224
17714.78 180
17716.03 209
17717.29 197
17718.55 172
17719.81 192
17721.07 187
17722.33 186
17723.58 197
17724.84 193
17726.10 206
17727.36 184
17728.62 181
17729.88 185
17731.13 196
17732.39 225
17733.65 212
17734.91 164
17736.17 190
17737.43 182
17738.69 231
17739.95 217
17741.21 210
17742.46 174
17743.72 189
17744.98 201
17746.24 198
17747.50 192
17748.76 177
17750.02 196
17751.28 200
17752.54 158
17753.80 191
17755.06 173
17756.32 171
17757.58 197
17758.84 201
17760.10 204
17761.36 190
17762.61 219
17763.87 202
17765.13 175
17766.39 164
17767.65 178
17768.91 214
17770.17 164
17771.43 167
17772.69 176
17773.95 199
17775.21 219
17776.48 203
17777.74 171
17779.00 205
17780.26 226
17781.52 200
17782.78 170
17784.04 204
17785.30 218
17786.56 208
17787.82 185
17789.08 182
17790.34 212
17791.60 188
17792.86 211
17794.12 211
17795.38 207
17796.65 166
17797.91 170
17799.17 197
17800.43 181
17801.69 176
17802.95 193
17804.21 203
17805.47 185
17806.73 166
17808.00 179
17809.26 202
17810.52 194
17811.78 167
17813.04 183
17814.30 188
17815.56 196
17816.83 169
17818.09 171
17819.35 189
17820.61 189
17821.87 186
17823.14 199
17824.40 199
17825.66 173
17826.92 198
17828.18 194
17829.45 226
17830.71 201
17831.97 187
17833.23 175
17834.49 183
17835.76 196
17837.02 194
17838.28 199
17839.54 211
17840.81 177
17842.07 197
17843.33 190
17844.59 233
17845.86 242
17847.12 199
17848.38 205
17849.65 176
17850.91 210
17852.17 193
17853.43 213
17854.70 168
17855.96 171
17857.22 189
17858.49 237
17859.75 196
17861.01 191
17862.28 209
17863.54 202
17864.80 204
17866.07 158
17867.33 162
17868.59 210
17869.86 204
17871.12 187
17872.38 182
17873.65 182
17874.91 202
17876.18 177
17877.44 178
17878.70 177
17879.97 218
17881.23 185
17882.50 184
17883.76 170
17885.02 186
17886.29 196
17887.55 216
17888.82 188
17890.08 186
17891.35 194
17892.61 186
17893.87 184
17895.14 191
17896.40 187
17897.67 216
17898.93 199
17900.20 196
17901.46 200
17902.73 226
17903.99 187
17905.26 209
17906.52 189
17907.79 179
17909.05 193
17910.32 201
17911.58 237
17912.85 178
17914.11 183
17915.38 208
17916.64 208
17917.91 178
17919.17 145
17920.44 188
17921.70 202
17922.97 188
17924.23 175
17925.50 185
17926.76 192
17928.03 160
17929.30 176
17930.56 206
17931.83 214
17933.09 197
17934.36 191
17935.62 154
17936.89 177
17938.16 187
17939.42 210
17940.69 200
17941.96 194
17943.22 173
17944.49 194
17945.75 203
17947.02 186
17948.29 191
17949.55 174
17950.82 187
17952.09 170
17953.35 189
17954.62 202
17955.89 194
17957.15 189
17958.42 185
17959.69 214
17960.95 194
17962.22 170
17963.49 170
17964.75 197
17966.02 193
17967.29 189
17968.55 185
17969.82 194
17971.09 180
17972.36 192
17973.62 178
17974.89 175
17976.16 185
17977.42 198
17978.69 164
17979.96 201
17981.23 219
17982.49 184
17983.76 175
17985.03 189
17986.30 198
17987.57 199
17988.83 211
17990.10 201
17991.37 195
17992.64 186
17993.90 177
17995.17 168
17996.44 180
17997.71 178
17998.98 187
18000.25 167
18001.51 173
18002.78 203
18004.05 220
18005.32 149
18006.59 170
18007.86 191
18009.12 193
18010.39 195
18011.66 187
18012.93 197
18014.20 179
18015.47 198
18016.74 206
18018.00 185
18019.27 194
18020.54 186
18021.81 219
18023.08 220
18024.35 217
18025.62 176
18026.89 206
18028.16 195
18029.43 180
18030.69 189
18031.96 191
18033.23 206
18034.50 210
18035.77 174
18037.04 196
18038.31 159
18039.58 200
18040.85 160
18042.12 170
18043.39 164
18044.66 162
18045.93 172
18047.20 195
18048.47 182
18049.74 192
18051.01 203
18052.28 209
18053.55 202
18054.82 194
18056.09 163
18057.36 203
18058.63 184
18059.90 208
18061.17 204
18062.44 178
18063.71 195
18064.98 191
18066.25 185
18067.52 175
18068.79 192
18070.06 193
18071.33 174
18072.61 188
18073.88 182
18075.15 178
18076.42 182
18077.69 205
18078.96 211
18080.23 197
18081.50 198
18082.77 181
18084.04 187
18085.32 163
18086.59 182
18087.86 171
18089.13 185
18090.40 202
18091.67 198
18092.94 162
18094.22 151
18095.49 169
18096.76 181
18098.03 184
18099.30 201
18100.57 200
18101.85 191
18103.12 192
18104.39 174
18105.66 167
18106.93 189
18108.20 188
18109.48 185
18110.75 196
18112.02 196
18113.29 191
18114.57 197
18115.84 211
18117.11 171
18118.38 175
18119.65 210
18120.93 206
18122.20 194
18123.47 175
18124.74 208
18126.02 192
18127.29 181
18128.56 202
18129.84 187
18131.11 179
18132.38 200
18133.65 165
18134.93 174
18136.20 170
18137.47 196
18138.75 211
18140.02 180
18141.29 157
18142.57 189
18143.84 193
18145.11 176
18146.39 183
18147.66 208
18148.93 207
18150.21 188
18151.48 218
18152.75 214
18154.03 187
18155.30 199
18156.57 169
18157.85 178
18159.12 161
18160.40 180
18161.67 198
18162.94 168
18164.22 203
18165.49 191
18166.77 206
18168.04 188
18169.31 173
18170.59 187
18171.86 206
18173.14 207
18174.41 180
18175.68 174
18176.96 169
18178.23 202
18179.51 208
18180.78 202
18182.06 217
18183.33 239
18184.61 182
18185.88 166
18187.16 164
18188.43 193
18189.71 185
18190.98 199
18192.26 217
18193.53 192
18194.81 172
18196.08 163
18197.36 200
18198.63 178
18199.91 181
18201.18 163
18202.46 212
18203.73 187
18205.01 189
18206.28 181
18207.56 205
18208.83 176
18210.11 187
18211.39 217
18212.66 218
18213.94 223
18215.21 235
18216.49 201
18217.76 201
18219.04 191
18220.32 197
18221.59 190
18222.87 219
18224.14 186
18225.42 201
18226.70 175
18227.97 212
18229.25 168
18230.53 190
18231.80 186
18233.08 164
18234.35 199
18235.63 172
18236.91 193
18238.18 205
18239.46 194
18240.74 170
18242.01 183
18243.29 206
18244.57 189
18245.84 149
18247.12 182
18248.40 204
18249.68 209
18250.95 183
18252.23 200
18253.51 180
18254.78 202
18256.06 214
18257.34 160
18258.62 183
18259.89 180
18261.17 195
18262.45 183
18263.72 193
18265.00 196
18266.28 211
18267.56 187
18268.84 186
18270.11 199
18271.39 195
18272.67 171
18273.95 191
18275.22 183
18276.50 193
18277.78 191
18279.06 202
18280.34 190
18281.61 196
18282.89 192
18284.17 185
18285.45 189
18286.73 183
18288.01 177
18289.28 182
18290.56 147
18291.84 192
18293.12 177
18294.40 183
18295.68 191
18296.95 171
18298.23 198
18299.51 194
18300.79 188
18302.07 168
18303.35 179
18304.63 196
18305.91 181
18307.19 187
18308.46 178
18309.74 180
18311.02 211
18312.30 173
18313.58 183
18314.86 176
18316.14 194
18317.42 181
18318.70 162
18319.98 197
18321.26 175
18322.54 216
18323.82 201
18325.10 197
18326.38 171
18327.66 199
18328.94 192
18330.22 169
18331.50 190
18332.77 195
18334.05 176
18335.33 165
18336.61 178
18337.90 183
18339.18 179
18340.46 166
18341.74 191
18343.02 171
18344.30 211
18345.58 199
18346.86 195
18348.14 164
18349.42 182
18350.70 219
18351.98 171
18353.26 192
18354.54 189
18355.82 209
18357.10 179
18358.38 180
18359.66 177
18360.94 176
18362.22 177
18363.51 166
18364.79 190
18366.07 223
18367.35 230
18368.63 183
18369.91 189
18371.19 199
18372.47 175
18373.76 196
18375.04 202
18376.32 164
18377.60 197
18378.88 161
18380.16 185
18381.44 169
18382.73 175
18384.01 179
18385.29 179
18386.57 169
18387.85 186
18389.13 209
18390.42 196
18391.70 204
18392.98 195
18394.26 197
18395.54 168
18396.83 194
18398.11 184
18399.39 170
18400.67 178
18401.96 185
18403.24 216
18404.52 214
18405.80 164
18407.09 189
18408.37 188
18409.65 210
18410.93 179
18412.22 209
18413.50 190
18414.78 185
18416.06 177
18417.35 183
18418.63 161
18419.91 171
18421.20 189
18422.48 178
18423.76 190
18425.05 159
18426.33 177
18427.61 194
18428.89 182
18430.18 197
18431.46 206
18432.74 214
18434.03 206
18435.31 191
18436.60 183
18437.88 166
18439.16 160
18440.45 182
18441.73 174
18443.01 203
18444.30 178
18445.58 181
18446.87 203
18448.15 175
18449.43 164
18450.72 180
18452.00 193
18453.29 164
18454.57 138
18455.85 176
18457.14 234
18458.42 175
18459.71 173
18460.99 175
18462.28 206
18463.56 187
18464.84 183
18466.13 190
18467.41 202
18468.70 195
18469.98 210
18471.27 187
18472.55 154
18473.84 176
18475.12 226
18476.41 175
18477.69 202
18478.98 213
18480.26 191
18481.55 180
18482.83 178
18484.12 182
18485.40 168
18486.69 192
18487.97 179
18489.26 163
18490.54 182
18491.83 170
18493.11 178
18494.40 164
18495.69 179
18496.97 165
18498.26 170
18499.54 175
18500.83 191
18502.11 176
18503.40 190
18504.69 187
18505.97 200
18507.26 177
18508.54 193
18509.83 183
18511.12 158
18512.40 173
18513.69 193
18514.98 180
18516.26 151
18517.55 192
18518.83 182
18520.12 216
18521.41 171
18522.69 212
18523.98 173
18525.27 219
18526.55 184
18527.84 172
18529.13 221
18530.41 201
18531.70 204
18532.99 191
18534.27 196
18535.56 191
18536.85 180
18538.14 179
18539.42 203
18540.71 149
18542.00 175
18543.28 189
18544.57 199
18545.86 194
18547.15 203
18548.43 182
18549.72 180
18551.01 184
18552.30 185
18553.58 172
18554.87 171
18556.16 194
18557.45 203
18558.73 171
18560.02 185
18561.31 221
18562.60 224
18563.89 207
18565.17 195
18566.46 183
18567.75 181
18569.04 218
18570.33 207
18571.62 186
18572.90 175
18574.19 219
18575.48 216
18576.77 201
18578.06 200
18579.35 184
18580.63 199
18581.92 180
18583.21 192
18584.50 173
18585.79 208
18587.08 177
18588.37 208
18589.66 187
18590.94 213
18592.23 237
18593.52 190
18594.81 200
18596.10 243
18597.39 203
18598.68 187
18599.97 237
18601.26 210
18602.55 209
18603.84 194
18605.13 200
18606.41 248
18607.70 188
18608.99 222
18610.28 211
18611.57 186
18612.86 193
18614.15 212
18615.44 227
18616.73 191
18618.02 195
18619.31 200
18620.60 183
18621.89 200
18623.18 196
18624.47 208
18625.76 190
18627.05 219
18628.34 198
18629.63 187
18630.92 199
18632.21 219
18633.50 230
18634.79 182
18636.08 197
18637.37 206
18638.67 199
18639.96 169
18641.25 183
18642.54 189
18643.83 197
18645.12 167
18646.41 179
18647.70 171
18648.99 199
18650.28 197
18651.57 229
18652.86 201
18654.16 181
18655.45 209
18656.74 212
18658.03 206
18659.32 174
18660.61 191
18661.90 171
18663.19 178
18664.49 191
18665.78 180
18667.07 230
18668.36 226
18669.65 205
18670.94 180
18672.24 181
18673.53 195
18674.82 177
18676.11 172
18677.40 190
18678.70 175
18679.99 200
18681.28 181
18682.57 186
18683.86 208
18685.16 192
18686.45 174
18687.74 189
18689.03 182
18690.33 159
18691.62 186
18692.91 189
18694.20 176
18695.50 187
18696.79 213
18698.08 194
18699.37 188
18700.67 188
18701.96 205
18703.25 214
18704.54 190
18705.84 199
18707.13 182
18708.42 187
18709.72 173
18711.01 201
18712.30 156
18713.60 200
18714.89 189
18716.18 208
18717.48 197
18718.77 204
18720.06 178
18721.36 193
18722.65 210
18723.94 197
18725.24 188
18726.53 195
18727.82 185
18729.12 194
18730.41 181
18731.70 159
18733.00 173
18734.29 142
18735.59 177
18736.88 179
18738.17 203
18739.47 203
18740.76 179
18742.06 206
18743.35 186
18744.64 168
18745.94 196
18747.23 164
18748.53 207
18749.82 166
18751.12 185
18752.41 180
18753.71 179
18755.00 175
18756.30 201
18757.59 208
18758.88 188
18760.18 158
18761.47 150
18762.77 184
18764.06 174
18765.36 184
18766.65 186
18767.95 180
18769.24 225
18770.54 207
18771.83 196
18773.13 201
18774.43 172
18775.72 187
18777.02 192
18778.31 232
18779.61 184
18780.90 176
18782.20 181
18783.49 190
18784.79 192
18786.08 177
18787.38 152
18788.68 187
18789.97 217
18791.27 232
18792.56 188
18793.86 188
18795.16 193
18796.45 191
18797.75 210
18799.04 204
18800.34 160
18801.64 176
18802.93 195
18804.23 198
18805.53 170
18806.82 170
18808.12 204
18809.41 178
18810.71 191
18812.01 190
18813.30 167
18814.60 167
18815.90 193
18817.19 188
18818.49 185
18819.79 228
18821.09 203
18822.38 200
18823.68 203
18824.98 191
18826.27 171
18827.57 190
18828.87 184
18830.16 188
18831.46 191
18832.76 185
18834.06 190
18835.35 178
18836.65 162
18837.95 144
18839.25 182
18840.54 223
18841.84 214
18843.14 169
18844.44 163
18845.73 205
18847.03 178
18848.33 174
18849.63 196
18850.93 238
18852.22 194
18853.52 181
18854.82 210
18856.12 193
18857.42 194
18858.71 204
18860.01 182
18861.31 170
18862.61 169
18863.91 183
18865.21 208
18866.50 197
18867.80 177
18869.10 153
18870.40 160
18871.70 179
18873.00 177
18874.30 161
18875.60 208
18876.89 221
18878.19 181
18879.49 155
18880.79 163
18882.09 162
18883.39 187
18884.69 190
18885.99 172
18887.29 181
18888.59 201
18889.88 182
18891.18 181
18892.48 144
18893.78 171
18895.08 196
18896.38 200
18897.68 173
18898.98 199
18900.28 201
18901.58 182
18902.88 185
18904.18 145
18905.48 172
18906.78 177
18908.08 178
18909.38 156
18910.68 164
18911.98 151
18913.28 162
18914.58 159
18915.88 147
18917.18 150
18918.48 172
18919.78 176
18921.08 185
18922.38 178
18923.68 165
18924.98 173
18926.28 177
18927.58 172
18928.88 199
18930.18 173
18931.49 175
18932.79 153
18934.09 173
18935.39 169
18936.69 172
18937.99 202
18939.29 186
18940.59 174
18941.89 173
18943.19 183
18944.49 183
18945.80 188
18947.10 137
18948.40 182
18949.70 174
18951.00 169
18952.30 196
18953.60 179
18954.91 211
18956.21 178
18957.51 186
18958.81 181
18960.11 164
18961.41 164
18962.72 168
18964.02 167
18965.32 205
18966.62 189
18967.92 226
18969.23 157
18970.53 158
18971.83 176
18973.13 202
18974.43 211
18975.74 176
18977.04 200
18978.34 167
18979.64 197
18980.95 208
18982.25 204
18983.55 178
18984.85 184
18986.16 168
18987.46 188
18988.76 176
18990.06 176
18991.37 208
18992.67 163
18993.97 161
18995.28 159
18996.58 175
18997.88 193
18999.18 166
19000.49 166
19001.79 153
19003.09 146
19004.40 154
19005.70 153
19007.00 184
19008.31 177
19009.61 175
19010.91 179
19012.22 178
19013.52 160
19014.82 153
19016.13 197
19017.43 181
19018.74 176
19020.04 199
19021.34 175
19022.65 169
19023.95 213
19025.25 189
19026.56 166
19027.86 160
19029.17 183
19030.47 154
19031.77 210
19033.08 173
19034.38 196
19035.69 186
19036.99 164
19038.30 174
19039.60 177
19040.91 198
19042.21 209
19043.51 170
19044.82 187
19046.12 174
19047.43 163
19048.73 168
19050.04 155
19051.34 174
19052.65 200
19053.95 199
19055.26 170
19056.56 157
19057.87 181
19059.17 178
19060.48 164
19061.78 171
19063.09 160
19064.39 188
19065.70 193
19067.00 189
19068.31 183
19069.62 176
19070.92 175
19072.23 179
19073.53 171
19074.84 204
19076.14 176
19077.45 186
19078.75 170
19080.06 173
19081.37 173
19082.67 209
19083.98 191
19085.28 161
19086.59 146
19087.90 138
19089.20 185
19090.51 190
19091.82 160
19093.12 171
19094.43 187
19095.73 184
19097.04 178
19098.35 175
19099.65 164
19100.96 165
19102.27 179
19103.57 173
19104.88 184
19106.19 157
19107.49 189
19108.80 199
19110.11 198
19111.41 162
19112.72 196
19114.03 173
19115.33 180
19116.64 177
19117.95 137
19119.26 173
19120.56 181
19121.87 167
19123.18 178
19124.49 169
19125.79 184
19127.10 183
19128.41 158
19129.72 171
19131.02 189
19132.33 174
19133.64 158
19134.95 183
19136.25 171
19137.56 206
19138.87 191
19140.18 174
19141.49 190
19142.79 190
19144.10 209
19145.41 175
19146.72 173
19148.03 161
19149.33 154
19150.64 172
19151.95 160
19153.26 163
19154.57 166
19155.88 158
19157.18 176
19158.49 197
19159.80 154
19161.11 159
19162.42 185
19163.73 142
19165.04 176
19166.34 201
19167.65 163
19168.96 154
19170.27 187
19171.58 203
19172.89 187
19174.20 188
19175.51 154
19176.82 159
19178.13 190
19179.43 145
19180.74 163
19182.05 166
19183.36 189
19184.67 169
19185.98 182
19187.29 161
19188.60 174
19189.91 176
19191.22 206
19192.53 168
19193.84 193
19195.15 178
19196.46 168
19197.77 175
19199.08 153
19200.39 163
19201.70 171
19203.01 191
19204.32 148
19205.63 171
19206.94 159
19208.25 145
19209.56 199
19210.87 222
19212.18 196
19213.49 150
19214.80 173
19216.11 149
19217.42 176
19218.73 174
19220.04 184
19221.35 192
19222.66 166
19223.98 161
19225.29 183
19226.60 165
19227.91 179
19229.22 180
19230.53 173
19231.84 173
19233.15 182
19234.46 200
19235.77 170
19237.09 186
19238.40 186
19239.71 190
19241.02 162
19242.33 226
19243.64 179
19244.95 173
19246.27 154
19247.58 177
19248.89 156
19250.20 183
19251.51 177
19252.82 158
19254.14 160
19255.45 179
19256.76 161
19258.07 169
19259.38 185
19260.70 193
19262.01 170
19263.32 177
19264.63 161
19265.94 158
19267.26 166
19268.57 168
19269.88 163
19271.19 165
19272.51 174
19273.82 170
19275.13 175
19276.44 173
19277.76 168
19279.07 152
19280.38 154
19281.69 144
19283.01 159
19284.32 181
19285.63 190
19286.94 186
19288.26 149
19289.57 166
19290.88 164
19292.20 159
19293.51 163
19294.82 161
19296.14 177
19297.45 176
19298.76 175
19300.08 217
19301.39 161
19302.70 169
19304.02 198
19305.33 174
19306.64 173
19307.96 166
19309.27 181
19310.59 151
19311.90 174
19313.21 163
19314.53 155
19315.84 165
19317.15 180
19318.47 190
19319.78 179
19321.10 175
19322.41 161
19323.72 192
19325.04 193
19326.35 184
19327.67 166
19328.98 180
19330.30 187
19331.61 199
19332.93 175
19334.24 158
19335.55 169
19336.87 171
19338.18 169
19339.50 158
19340.81 155
19342.13 166
19343.44 155
19344.76 179
19346.07 168
19347.39 164
19348.70 176
19350.02 160
19351.33 169
19352.65 172
19353.96 188
19355.28 174
19356.59 177
19357.91 177
19359.22 207
19360.54 198
19361.86 183
19363.17 188
19364.49 189
19365.80 182
19367.12 194
19368.43 164
19369.75 152
19371.06 165
19372.38 174
19373.70 175
19375.01 163
19376.33 139
19377.64 162
19378.96 172
19380.28 171
19381.59 171
19382.91 190
19384.23 177
19385.54 188
19386.86 161
19388.17 124
19389.49 181
19390.81 181
19392.12 169
19393.44 168
19394.76 169
19396.07 167
19397.39 168
19398.71 202
19400.02 186
19401.34 167
19402.66 186
19403.97 163
19405.29 146
19406.61 148
19407.93 153
19409.24 145
19410.56 142
19411.88 176
19413.19 170
19414.51 170
19415.83 178
19417.15 161
19418.46 174
19419.78 176
19421.10 187
19422.42 230
19423.73 207
19425.05 175
19426.37 156
19427.69 159
19429.00 158
19430.32 168
19431.64 169
19432.96 188
19434.28 185
19435.59 179
19436.91 157
19438.23 173
19439.55 165
19440.87 159
19442.18 181
19443.50 156
19444.82 172
19446.14 190
19447.46 180
19448.78 171
19450.09 181
19451.41 167
19452.73 194
19454.05 170
19455.37 178
19456.69 156
19458.01 189
19459.33 151
19460.64 164
19461.96 177
19463.28 184
19464.60 167
19465.92 172
19467.24 171
19468.56 172
19469.88 181
19471.20 212
19472.52 187
19473.83 161
19475.15 196
19476.47 174
19477.79 178
19479.11 166
19480.43 153
19481.75 158
19483.07 175
19484.39 170
19485.71 189
19487.03 185
19488.35 185
19489.67 183
19490.99 179
19492.31 220
19493.63 173
19494.95 170
19496.27 181
19497.59 188
19498.91 188
19500.23 196
19501.55 177
19502.87 178
19504.19 190
19505.51 192
19506.83 204
19508.15 183
19509.47 178
19510.79 172
19512.11 181
19513.43 170
19514.75 167
19516.08 168
19517.40 172
19518.72 157
19520.04 188
19521.36 172
19522.68 158
19524.00 176
19525.32 164
19526.64 164
19527.96 190
19529.29 184
19530.61 175
19531.93 168
19533.25 155
19534.57 193
19535.89 175
19537.21 184
19538.53 194
19539.86 177
19541.18 179
19542.50 172
19543.82 209
19545.14 211
19546.46 181
19547.79 165
19549.11 186
19550.43 172
19551.75 196
19553.07 179
19554.40 171
19555.72 176
19557.04 174
19558.36 200
19559.68 170
19561.01 177
19562.33 162
19563.65 184
19564.97 170
19566.30 193
19567.62 156
19568.94 182
19570.26 203
19571.59 177
19572.91 175
19574.23 163
19575.55 170
19576.88 181
19578.20 186
19579.52 204
19580.85 222
19582.17 190
19583.49 154
19584.82 174
19586.14 147
19587.46 155
19588.78 166
19590.11 172
19591.43 164
19592.75 150
19594.08 161
19595.40 169
19596.72 173
19598.05 176
19599.37 175
19600.70 187
19602.02 179
19603.34 158
19604.67 180
19605.99 162
19607.31 163
19608.64 161
19609.96 157
19611.29 165
19612.61 166
19613.93 187
19615.26 183
19616.58 155
19617.91 193
19619.23 174
19620.55 166
19621.88 147
19623.20 160
19624.53 148
19625.85 149
19627.18 185
19628.50 176
19629.83 163
19631.15 170
19632.48 175
19633.80 163
19635.12 176
19636.45 190
19637.77 167
19639.10 207
19640.42 180
19641.75 177
19643.07 194
19644.40 193
19645.72 162
19647.05 184
19648.37 195
19649.70 193
19651.03 168
19652.35 172
19653.68 193
19655.00 186
19656.33 169
19657.65 188
19658.98 187
19660.30 164
19661.63 177
19662.96 171
19664.28 181
19665.61 173
19666.93 174
19668.26 167
19669.58 175
19670.91 209
19672.24 166
19673.56 177
19674.89 157
19676.21 187
19677.54 185
19678.87 162
19680.19 182
19681.52 159
19682.85 198
19684.17 177
19685.50 177
19686.83 177
19688.15 199
19689.48 159
19690.81 182
19692.13 186
19693.46 163
19694.79 165
19696.11 167
19697.44 169
19698.77 167
19700.09 151
19701.42 174
19702.75 180
19704.07 191
19705.40 177
19706.73 183
19708.06 164
19709.38 191
19710.71 159
19712.04 168
19713.37 191
19714.69 166
19716.02 152
19717.35 184
19718.68 191
19720.00 191
19721.33 167
19722.66 167
19723.99 155
19725.31 187
19726.64 174
19727.97 182
19729.30 185
19730.63 184
19731.95 171
19733.28 157
19734.61 157
19735.94 152
19737.27 170
19738.59 196
19739.92 187
19741.25 177
19742.58 160
19743.91 202
19745.24 146
19746.57 179
19747.89 167
19749.22 179
19750.55 180
19751.88 181
19753.21 172
19754.54 166
19755.87 164
19757.20 142
19758.52 152
19759.85 174
19761.18 146
19762.51 161
19763.84 191
19765.17 185
19766.50 195
19767.83 190
19769.16 162
19770.49 154
19771.82 166
19773.15 185
19774.47 171
19775.80 184
19777.13 181
19778.46 171
19779.79 190
19781.12 184
19782.45 176
19783.78 164
19785.11 181
19786.44 170
19787.77 157
19789.10 165
19790.43 190
19791.76 211
19793.09 180
19794.42 198
19795.75 169
19797.08 191
19798.41 203
19799.74 170
19801.07 134
19802.40 162
19803.73 153
19805.07 163
19806.40 158
19807.73 161
19809.06 173
19810.39 174
19811.72 180
19813.05 155
19814.38 187
19815.71 163
19817.04 155
19818.37 155
19819.70 170
19821.03 153
19822.37 180
19823.70 171
19825.03 200
19826.36 189
19827.69 177
19829.02 170
19830.35 156
19831.68 191
19833.02 144
19834.35 181
19835.68 164
19837.01 167
19838.34 155
19839.67 195
19841.01 155
19842.34 138
19843.67 164
19845.00 191
19846.33 171
19847.67 179
19849.00 151
19850.33 171
19851.66 166
19852.99 178
19854.33 193
19855.66 165
19856.99 199
19858.32 154
19859.65 166
19860.99 150
19862.32 159
19863.65 169
19864.98 180
19866.32 167
19867.65 179
19868.98 175
19870.32 180
19871.65 172
19872.98 158
19874.31 164
19875.65 167
19876.98 186
19878.31 169
19879.65 149
19880.98 153
19882.31 142
19883.64 175
19884.98 174
19886.31 181
19887.64 143
19888.98 160
19890.31 164
19891.64 168
19892.98 159
19894.31 153
19895.65 154
19896.98 159
19898.31 168
19899.65 152
19900.98 147
19902.31 169
19903.65 169
19904.98 176
19906.32 180
19907.65 185
19908.98 170
19910.32 186
19911.65 167
19912.99 160
19914.32 176
19915.65 147
19916.99 173
19918.32 169
19919.66 182
19920.99 173
19922.33 187
19923.66 165
19924.99 172
19926.33 172
19927.66 142
19929.00 158
19930.33 204
19931.67 199
19933.00 167
19934.34 169
19935.67 172
19937.01 161
19938.34 154
19939.68 162
19941.01 192
19942.35 177
19943.68 195
19945.02 143
19946.35 180
19947.69 179
19949.02 163
19950.36 201
19951.70 184
19953.03 179
19954.37 166
19955.70 149
19957.04 175
19958.37 155
19959.71 183
19961.04 177
19962.38 194
19963.72 190
19965.05 187
19966.39 161
19967.72 161
19969.06 205
19970.40 178
19971.73 179
19973.07 169
19974.40 184
19975.74 178
19977.08 143
19978.41 153
19979.75 169
19981.09 205
19982.42 189
19983.76 173
19985.10 183
19986.43 200
19987.77 166
19989.11 170
19990.44 183
19991.78 180
19993.12 179
19994.45 196
19995.79 167
19997.13 148
19998.46 177
19999.80 178
20001.14 166
20002.48 155
20003.81 191
20005.15 157
20006.49 174
20007.82 188
20009.16 153
20010.50 194
20011.84 153
20013.17 166
20014.51 156
20015.85 163
20017.19 176
20018.52 168
20019.86 174
20021.20 168
20022.54 161
20023.88 180
20025.21 160
20026.55 180
20027.89 167
20029.23 159
20030.57 171
20031.90 197
20033.24 149
20034.58 165
20035.92 167
20037.26 178
20038.60 150
20039.93 158
20041.27 145
20042.61 135
20043.95 146
20045.29 179
20046.63 147
20047.97 149
20049.30 160
20050.64 200
20051.98 172
20053.32 198
20054.66 171
20056.00 175
20057.34 171
20058.68 175
20060.02 162
20061.35 155
20062.69 141
20064.03 164
20065.37 185
20066.71 189
20068.05 152
20069.39 168
20070.73 175
20072.07 178
20073.41 185
20074.75 196
20076.09 184
20077.43 156
20078.77 148
20080.11 144
20081.45 207
20082.79 191
20084.13 164
20085.47 146
20086.81 141
20088.15 201
20089.49 197
20090.83 152
20092.17 143
20093.51 168
20094.85 199
20096.19 199
20097.53 186
20098.87 180
20100.21 188
20101.55 174
20102.89 171
20104.23 186
20105.57 158
20106.91 160
20108.25 164
20109.59 138
20110.93 158
20112.27 171
20113.62 161
20114.96 166
20116.30 154
20117.64 135
20118.98 155
20120.32 157
20121.66 161
20123.00 151
20124.34 172
20125.69 167
20127.03 150
20128.37 145
20129.71 152
20131.05 168
20132.39 177
20133.73 158
20135.08 134
20136.42 158
20137.76 153
20139.10 160
20140.44 182
