# Supplementary material for: MALDI-TOF MS typing enables the classification of brewing yeasts of the genus Saccharomyces to major beer styles
Source: PLoS One. 2017 Aug 9;12(8):e0181694. doi: 10.1371/journal.pone.0181694 (PMC5549903; doi:10.1371/journal.pone.0181694)
Supplement: S3 File — The directory includes 90 raw files and was zipped to “.zip”; the folder has three strains with 30 spectra per strain; S1 Text explains the raw files with an example and Table 1 represents the yeast strains used within the experiment. (ZIP) [file pone.0181694.s006.zip › 7-9/30257-184-OG-Alt-Alt-YPG-18h-E-E_2015-08-13__0_D3_1.dat]

1999.93 2454
2000.35 2600
2000.77 2690
2001.19 2596
2001.61 2515
2002.03 2556
2002.46 2495
2002.88 2657
2003.30 2633
2003.72 2570
2004.14 2673
2004.57 2498
2004.99 2469
2005.41 2369
2005.83 2450
2006.25 2595
2006.68 2512
2007.10 2484
2007.52 2463
2007.94 2530
2008.37 2652
2008.79 2569
2009.21 2510
2009.63 2682
2010.06 2598
2010.48 2749
2010.90 2779
2011.32 2601
2011.75 2633
2012.17 2678
2012.59 2760
2013.02 2632
2013.44 2719
2013.86 2667
2014.29 2371
2014.71 2423
2015.13 2631
2015.55 2333
2015.98 2318
2016.40 2438
2016.82 2661
2017.25 2597
2017.67 2392
2018.10 2292
2018.52 2423
2018.94 2409
2019.37 2351
2019.79 2424
2020.21 2618
2020.64 2596
2021.06 2492
2021.48 2473
2021.91 2507
2022.33 2574
2022.76 2554
2023.18 2460
2023.60 2515
2024.03 2522
2024.45 2395
2024.88 2366
2025.30 2392
2025.73 2443
2026.15 2515
2026.57 2469
2027.00 2398
2027.42 2409
2027.85 2363
2028.27 2383
2028.70 2247
2029.12 2175
2029.55 2288
2029.97 2463
2030.40 2388
2030.82 2359
2031.24 2487
2031.67 2383
2032.09 2474
2032.52 2432
2032.94 2299
2033.37 2308
2033.79 2396
2034.22 2414
2034.65 2448
2035.07 2375
2035.50 2295
2035.92 2205
2036.35 2110
2036.77 2377
2037.20 2522
2037.62 2436
2038.05 2451
2038.47 2496
2038.90 2262
2039.33 2367
2039.75 2459
2040.18 2601
2040.60 2718
2041.03 2662
2041.45 2482
2041.88 2497
2042.31 2393
2042.73 2515
2043.16 2564
2043.58 2434
2044.01 2409
2044.44 2356
2044.86 2519
2045.29 2421
2045.72 2426
2046.14 2307
2046.57 2336
2047.00 2645
2047.42 2623
2047.85 2538
2048.28 2290
2048.70 2184
2049.13 2463
2049.56 2456
2049.98 2376
2050.41 2464
2050.84 2382
2051.26 2346
2051.69 2312
2052.12 2446
2052.54 2510
2052.97 2363
2053.40 2193
2053.83 2192
2054.25 2176
2054.68 2190
2055.11 2205
2055.53 2192
2055.96 2405
2056.39 2373
2056.82 2263
2057.24 2275
2057.67 2326
2058.10 2255
2058.53 2478
2058.96 2621
2059.38 2267
2059.81 2194
2060.24 2329
2060.67 2431
2061.10 2312
2061.52 2436
2061.95 2317
2062.38 2371
2062.81 2404
2063.24 2538
2063.66 2549
2064.09 2429
2064.52 2486
2064.95 2410
2065.38 2475
2065.81 2355
2066.23 2438
2066.66 2472
2067.09 2569
2067.52 2611
2067.95 2481
2068.38 2646
2068.81 2727
2069.23 2489
2069.66 2390
2070.09 2584
2070.52 2558
2070.95 2544
2071.38 2336
2071.81 2416
2072.24 2397
2072.67 2333
2073.10 2258
2073.53 2441
2073.95 2510
2074.38 2503
2074.81 2419
2075.24 2297
2075.67 2238
2076.10 2323
2076.53 2375
2076.96 2459
2077.39 2472
2077.82 2351
2078.25 2546
2078.68 2433
2079.11 2405
2079.54 2504
2079.97 2648
2080.40 2755
2080.83 2559
2081.26 2589
2081.69 2689
2082.12 2555
2082.55 2546
2082.98 2561
2083.41 2707
2083.84 2634
2084.27 2521
2084.70 2504
2085.13 2350
2085.56 2471
2085.99 2455
2086.42 2376
2086.85 2269
2087.29 2554
2087.72 2706
2088.15 2395
2088.58 2497
2089.01 2602
2089.44 2454
2089.87 2443
2090.30 2429
2090.73 2449
2091.16 2278
2091.59 2449
2092.03 2429
2092.46 2400
2092.89 2515
2093.32 2470
2093.75 2434
2094.18 2429
2094.61 2378
2095.05 2192
2095.48 2412
2095.91 2278
2096.34 2248
2096.77 2352
2097.20 2368
2097.63 2349
2098.07 2404
2098.50 2341
2098.93 2430
2099.36 2446
2099.79 2447
2100.23 2288
2100.66 2184
2101.09 2243
2101.52 2169
2101.95 2285
2102.39 2353
2102.82 2154
2103.25 2093
2103.68 2228
2104.12 2279
2104.55 2188
2104.98 2248
2105.41 2239
2105.85 2105
2106.28 2235
2106.71 2462
2107.14 2342
2107.58 2300
2108.01 2378
2108.44 2430
2108.88 2582
2109.31 2480
2109.74 2487
2110.18 2553
2110.61 2425
2111.04 2601
2111.47 2489
2111.91 2474
2112.34 2355
2112.77 2298
2113.21 2452
2113.64 2208
2114.07 2290
2114.51 2243
2114.94 2355
2115.37 2265
2115.81 2264
2116.24 2318
2116.68 2286
2117.11 2210
2117.54 2256
2117.98 2457
2118.41 2489
2118.85 2482
2119.28 2422
2119.71 2284
2120.15 2244
2120.58 2352
2121.02 2339
2121.45 2452
2121.88 2250
2122.32 2256
2122.75 2202
2123.19 2262
2123.62 2386
2124.06 2307
2124.49 2504
2124.92 2489
2125.36 2385
2125.79 2285
2126.23 2353
2126.66 2548
2127.10 2542
2127.53 2620
2127.97 2348
2128.40 2329
2128.84 2396
2129.27 2272
2129.71 2292
2130.14 2319
2130.58 2401
2131.01 2485
2131.45 2417
2131.88 2333
2132.32 2477
2132.75 2484
2133.19 2610
2133.63 2491
2134.06 2620
2134.50 2447
2134.93 2665
2135.37 2702
2135.80 2536
2136.24 2594
2136.67 2672
2137.11 2675
2137.55 2743
2137.98 2686
2138.42 3071
2138.85 2833
2139.29 2701
2139.73 2686
2140.16 2607
2140.60 2637
2141.03 2586
2141.47 2407
2141.91 2405
2142.34 2412
2142.78 2234
2143.22 2406
2143.65 2335
2144.09 2268
2144.53 2172
2144.96 2436
2145.40 2664
2145.84 2504
2146.27 2222
2146.71 2104
2147.15 2365
2147.58 2396
2148.02 2408
2148.46 2361
2148.89 2387
2149.33 2482
2149.77 2565
2150.21 2657
2150.64 2760
2151.08 2850
2151.52 3184
2151.95 3089
2152.39 3048
2152.83 3270
2153.27 3198
2153.70 3099
2154.14 3211
2154.58 2971
2155.02 2805
2155.45 2697
2155.89 2863
2156.33 2602
2156.77 2532
2157.21 2680
2157.64 2582
2158.08 2550
2158.52 2473
2158.96 2663
2159.40 2628
2159.83 2455
2160.27 2594
2160.71 2681
2161.15 2518
2161.59 2548
2162.02 2474
2162.46 2766
2162.90 2672
2163.34 2472
2163.78 2514
2164.22 2449
2164.66 2538
2165.09 2377
2165.53 2520
2165.97 2519
2166.41 2503
2166.85 2613
2167.29 2673
2167.73 2531
2168.17 2581
2168.60 2531
2169.04 2741
2169.48 2505
2169.92 2572
2170.36 2689
2170.80 2599
2171.24 2772
2171.68 2857
2172.12 2854
2172.56 2772
2173.00 3001
2173.44 2865
2173.88 2814
2174.32 2868
2174.76 3058
2175.20 3046
2175.64 3096
2176.07 2982
2176.51 3117
2176.95 2872
2177.39 2822
2177.83 2993
2178.27 3041
2178.71 2922
2179.15 3079
2179.59 3092
2180.03 3044
2180.47 3030
2180.92 2807
2181.36 2796
2181.80 2840
2182.24 2851
2182.68 2781
2183.12 2869
2183.56 2757
2184.00 2652
2184.44 2670
2184.88 2633
2185.32 2483
2185.76 2697
2186.20 2618
2186.64 2649
2187.08 2628
2187.52 2571
2187.97 2722
2188.41 2566
2188.85 2720
2189.29 2752
2189.73 2706
2190.17 2915
2190.61 3145
2191.05 3035
2191.49 2948
2191.94 2833
2192.38 3003
2192.82 2948
2193.26 2803
2193.70 3098
2194.14 3154
2194.58 2977
2195.03 2964
2195.47 2919
2195.91 3000
2196.35 3150
2196.79 3087
2197.24 2783
2197.68 2804
2198.12 2945
2198.56 3133
2199.00 2974
2199.45 2959
2199.89 2802
2200.33 2791
2200.77 2652
2201.21 2560
2201.66 2680
2202.10 2729
2202.54 2964
2202.98 2912
2203.43 2743
2203.87 2887
2204.31 2821
2204.75 2815
2205.20 2725
2205.64 2739
2206.08 2713
2206.53 2892
2206.97 2810
2207.41 2732
2207.85 2817
2208.30 2962
2208.74 2867
2209.18 2831
2209.63 2950
2210.07 3054
2210.51 2984
2210.96 2948
2211.40 2917
2211.84 2955
2212.29 3064
2212.73 2765
2213.17 2884
2213.62 2833
2214.06 2985
2214.50 3055
2214.95 3105
2215.39 2891
2215.84 2956
2216.28 3035
2216.72 3091
2217.17 2957
2217.61 2929
2218.05 2731
2218.50 2870
2218.94 2884
2219.39 2815
2219.83 2878
2220.28 2958
2220.72 2908
2221.16 2991
2221.61 2869
2222.05 2778
2222.50 3061
2222.94 2834
2223.39 2803
2223.83 3060
2224.28 2926
2224.72 2785
2225.16 3101
2225.61 3105
2226.05 3224
2226.50 3356
2226.94 3404
2227.39 3431
2227.83 3127
2228.28 3313
2228.72 3482
2229.17 3457
2229.61 3317
2230.06 3322
2230.50 3049
2230.95 3248
2231.40 3320
2231.84 3390
2232.29 3463
2232.73 3289
2233.18 3279
2233.62 3449
2234.07 3403
2234.51 3212
2234.96 3218
2235.41 3315
2235.85 3459
2236.30 3438
2236.74 3405
2237.19 3370
2237.63 3433
2238.08 3393
2238.53 3051
2238.97 3005
2239.42 3131
2239.86 3281
2240.31 3196
2240.76 2998
2241.20 3074
2241.65 3141
2242.10 3134
2242.54 3042
2242.99 2843
2243.44 2711
2243.88 2847
2244.33 2814
2244.78 2931
2245.22 2987
2245.67 2933
2246.12 2865
2246.56 2894
2247.01 2867
2247.46 3021
2247.90 2929
2248.35 2861
2248.80 3059
2249.24 2909
2249.69 2811
2250.14 2807
2250.59 3122
2251.03 3099
2251.48 2883
2251.93 2865
2252.38 3061
2252.82 3121
2253.27 2796
2253.72 2837
2254.17 2888
2254.61 3083
2255.06 2998
2255.51 3014
2255.96 2958
2256.40 3176
2256.85 3104
2257.30 2763
2257.75 2771
2258.20 2819
2258.64 2965
2259.09 2808
2259.54 2838
2259.99 2986
2260.44 2803
2260.88 2757
2261.33 2990
2261.78 3075
2262.23 2865
2262.68 2976
2263.13 2907
2263.58 2859
2264.02 3177
2264.47 3175
2264.92 3255
2265.37 3177
2265.82 3300
2266.27 3453
2266.72 3440
2267.17 3306
2267.61 3508
2268.06 3516
2268.51 3586
2268.96 3483
2269.41 3281
2269.86 3443
2270.31 3443
2270.76 3549
2271.21 3585
2271.66 3588
2272.11 3515
2272.56 3577
2273.00 3615
2273.45 3630
2273.90 3580
2274.35 3427
2274.80 3435
2275.25 3336
2275.70 3327
2276.15 3429
2276.60 3493
2277.05 3331
2277.50 3052
2277.95 2942
2278.40 3051
2278.85 3208
2279.30 3172
2279.75 3087
2280.20 3092
2280.65 2967
2281.10 2940
2281.55 3049
2282.00 3057
2282.45 2880
2282.90 2837
2283.35 2912
2283.81 2957
2284.26 2968
2284.71 2969
2285.16 2926
2285.61 3016
2286.06 3043
2286.51 3020
2286.96 3029
2287.41 3002
2287.86 3091
2288.31 3019
2288.76 3078
2289.22 3140
2289.67 3410
2290.12 3567
2290.57 3707
2291.02 3898
2291.47 4157
2291.92 4306
2292.37 4608
2292.83 4794
2293.28 4777
2293.73 4873
2294.18 4795
2294.63 5046
2295.08 4922
2295.53 4804
2295.99 4516
2296.44 4237
2296.89 4088
2297.34 3892
2297.79 3748
2298.25 3504
2298.70 3504
2299.15 3429
2299.60 3363
2300.05 3095
2300.51 2980
2300.96 3113
2301.41 2872
2301.86 2913
2302.32 2976
2302.77 2986
2303.22 3092
2303.67 3070
2304.13 3008
2304.58 3067
2305.03 3017
2305.48 3038
2305.94 2951
2306.39 2864
2306.84 2916
2307.29 2912
2307.75 2884
2308.20 3082
2308.65 2989
2309.11 3140
2309.56 3153
2310.01 3208
2310.47 3174
2310.92 3061
2311.37 3324
2311.83 3281
2312.28 3315
2312.73 3595
2313.19 3302
2313.64 3235
2314.09 3118
2314.55 3255
2315.00 3285
2315.45 3379
2315.91 3193
2316.36 3216
2316.81 3218
2317.27 2935
2317.72 2958
2318.18 3013
2318.63 3013
2319.08 3006
2319.54 3081
2319.99 3120
2320.45 3068
2320.90 2976
2321.35 3163
2321.81 3260
2322.26 3342
2322.72 3267
2323.17 3253
2323.63 3095
2324.08 2917
2324.54 3103
2324.99 3356
2325.44 3091
2325.90 2880
2326.35 3055
2326.81 2931
2327.26 2954
2327.72 3058
2328.17 3212
2328.63 3078
2329.08 3098
2329.54 3342
2329.99 3324
2330.45 3486
2330.90 3321
2331.36 3438
2331.81 3376
2332.27 3185
2332.72 3310
2333.18 3354
2333.64 3387
2334.09 3330
2334.55 3335
2335.00 3301
2335.46 3168
2335.91 2970
2336.37 2790
2336.82 2531
2337.28 2972
2337.74 2985
2338.19 2935
2338.65 3142
2339.10 3020
2339.56 3012
2340.02 2854
2340.47 2989
2340.93 2918
2341.38 3221
2341.84 3177
2342.30 3203
2342.75 3429
2343.21 3438
2343.67 3313
2344.12 3653
2344.58 3462
2345.04 3377
2345.49 3384
2345.95 3443
2346.41 3349
2346.86 3220
2347.32 3268
2347.78 3262
2348.23 3398
2348.69 3292
2349.15 3435
2349.60 3467
2350.06 3324
2350.52 3352
2350.97 3342
2351.43 3275
2351.89 3409
2352.35 3079
2352.80 2777
2353.26 2651
2353.72 2754
2354.18 2794
2354.63 2971
2355.09 2934
2355.55 2786
2356.01 2821
2356.46 2770
2356.92 2798
2357.38 2794
2357.84 2760
2358.29 2590
2358.75 2580
2359.21 2603
2359.67 2779
2360.13 2669
2360.58 2786
2361.04 2852
2361.50 2851
2361.96 2865
2362.42 2876
2362.88 2993
2363.33 3034
2363.79 2901
2364.25 2989
2364.71 2920
2365.17 3017
2365.63 3038
2366.08 2871
2366.54 2770
2367.00 2831
2367.46 2909
2367.92 3011
2368.38 2984
2368.84 2856
2369.30 2815
2369.75 2854
2370.21 3129
2370.67 3083
2371.13 3010
2371.59 3069
2372.05 3236
2372.51 3143
2372.97 3085
2373.43 3020
2373.89 3052
2374.35 3137
2374.81 2904
2375.27 3095
2375.72 2972
2376.18 3115
2376.64 3215
2377.10 2936
2377.56 2999
2378.02 2967
2378.48 3031
2378.94 2993
2379.40 3088
2379.86 3101
2380.32 3128
2380.78 2969
2381.24 3049
2381.70 3073
2382.16 3041
2382.62 2962
2383.08 2797
2383.54 2964
2384.00 2836
2384.46 2944
2384.92 3013
2385.39 2905
2385.85 2868
2386.31 2968
2386.77 2824
2387.23 2756
2387.69 2746
2388.15 2742
2388.61 2750
2389.07 2768
2389.53 2612
2389.99 2704
2390.45 3051
2390.91 2823
2391.38 2812
2391.84 2689
2392.30 2913
2392.76 2952
2393.22 2895
2393.68 2912
2394.14 2910
2394.60 2809
2395.06 2789
2395.53 2811
2395.99 2726
2396.45 2659
2396.91 2858
2397.37 2779
2397.83 2861
2398.30 2643
2398.76 2544
2399.22 2616
2399.68 2845
2400.14 3034
2400.61 2862
2401.07 2766
2401.53 2726
2401.99 2823
2402.45 2899
2402.92 2817
2403.38 2797
2403.84 2659
2404.30 2803
2404.76 2708
2405.23 2609
2405.69 2742
2406.15 2709
2406.61 2613
2407.08 2851
2407.54 2811
2408.00 2792
2408.46 2907
2408.93 2837
2409.39 2941
2409.85 2735
2410.32 2630
2410.78 2620
2411.24 2728
2411.70 2839
2412.17 2771
2412.63 2808
2413.09 2641
2413.56 2729
2414.02 2562
2414.48 2683
2414.95 2625
2415.41 2655
2415.87 2770
2416.34 2722
2416.80 2839
2417.26 2945
2417.73 3000
2418.19 3057
2418.65 3311
2419.12 3220
2419.58 3141
2420.05 3412
2420.51 3562
2420.97 3587
2421.44 3498
2421.90 3495
2422.37 3441
2422.83 3278
2423.29 3212
2423.76 3151
2424.22 3230
2424.69 3181
2425.15 3070
2425.62 3048
2426.08 3160
2426.54 3135
2427.01 3080
2427.47 3062
2427.94 2850
2428.40 2991
2428.87 3059
2429.33 2884
2429.80 2872
2430.26 2856
2430.73 2795
2431.19 2953
2431.66 2735
2432.12 2887
2432.59 2792
2433.05 2662
2433.52 2542
2433.98 2807
2434.45 2929
2434.91 3018
2435.38 3047
2435.84 2931
2436.31 2944
2436.77 2959
2437.24 2841
2437.70 2836
2438.17 3110
2438.63 2929
2439.10 3004
2439.57 3099
2440.03 3131
2440.50 3225
2440.96 3248
2441.43 3222
2441.89 3298
2442.36 3376
2442.83 3498
2443.29 3598
2443.76 3354
2444.22 3259
2444.69 3029
2445.16 3035
2445.62 3062
2446.09 3100
2446.56 2867
2447.02 2902
2447.49 2975
2447.96 2970
2448.42 2923
2448.89 2734
2449.35 2830
2449.82 2772
2450.29 2708
2450.75 2800
2451.22 2589
2451.69 2668
2452.16 2705
2452.62 2710
2453.09 2661
2453.56 2737
2454.02 2850
2454.49 2841
2454.96 2844
2455.42 2872
2455.89 2859
2456.36 2749
2456.83 2816
2457.29 2799
2457.76 2781
2458.23 2841
2458.70 2842
2459.16 2736
2459.63 2777
2460.10 2969
2460.57 2733
2461.03 2808
2461.50 2847
2461.97 2781
2462.44 2706
2462.91 2704
2463.37 2776
2463.84 2717
2464.31 2694
2464.78 2682
2465.25 2573
2465.71 2586
2466.18 2823
2466.65 2785
2467.12 2741
2467.59 2787
2468.06 2716
2468.52 2812
2468.99 2835
2469.46 2815
2469.93 2702
2470.40 2777
2470.87 2939
2471.34 2698
2471.80 2711
2472.27 2736
2472.74 2837
2473.21 2737
2473.68 2743
2474.15 2916
2474.62 2721
2475.09 2523
2475.56 2730
2476.02 2799
2476.49 2729
2476.96 2581
2477.43 2678
2477.90 2945
2478.37 2917
2478.84 2954
2479.31 2804
2479.78 2671
2480.25 2836
2480.72 2898
2481.19 3110
2481.66 2951
2482.13 2932
2482.60 2889
2483.07 2977
2483.54 3072
2484.01 2831
2484.48 2893
2484.95 2833
2485.42 2688
2485.89 2764
2486.36 2921
2486.83 2981
2487.30 2891
2487.77 2836
2488.24 2795
2488.71 2744
2489.18 2847
2489.65 2771
2490.12 2848
2490.59 2990
2491.06 2911
2491.53 2729
2492.00 2791
2492.47 2744
2492.94 2805
2493.41 2937
2493.88 2911
2494.36 2822
2494.83 2751
2495.30 2994
2495.77 3032
2496.24 2969
2496.71 3041
2497.18 2896
2497.65 3039
2498.12 2942
2498.60 3025
2499.07 2745
2499.54 2862
2500.01 2936
2500.48 2835
2500.95 2870
2501.42 3026
2501.90 2751
2502.37 2644
2502.84 2754
2503.31 2586
2503.78 2668
2504.25 2723
2504.73 2616
2505.20 2715
2505.67 2843
2506.14 2801
2506.61 2763
2507.09 2767
2507.56 2976
2508.03 2863
2508.50 2834
2508.97 2925
2509.45 3215
2509.92 3119
2510.39 2877
2510.86 2794
2511.34 2994
2511.81 3197
2512.28 3148
2512.75 3196
2513.23 3212
2513.70 3277
2514.17 3447
2514.65 3263
2515.12 3197
2515.59 3272
2516.06 3044
2516.54 3042
2517.01 3056
2517.48 3209
2517.96 3023
2518.43 2829
2518.90 2955
2519.38 2905
2519.85 3100
2520.32 3109
2520.80 2881
2521.27 2687
2521.74 2699
2522.22 2778
2522.69 2754
2523.16 2823
2523.64 2745
2524.11 2647
2524.58 2844
2525.06 2712
2525.53 2678
2526.01 2674
2526.48 2714
2526.95 2736
2527.43 2621
2527.90 2856
2528.38 2840
2528.85 2980
2529.32 2793
2529.80 2768
2530.27 2727
2530.75 2645
2531.22 2782
2531.70 3016
2532.17 3004
2532.64 2955
2533.12 3052
2533.59 3004
2534.07 2946
2534.54 2859
2535.02 2995
2535.49 3017
2535.97 2997
2536.44 2988
2536.92 2920
2537.39 3103
2537.87 3202
2538.34 2847
2538.82 2873
2539.29 2893
2539.77 2836
2540.24 2910
2540.72 2869
2541.19 2897
2541.67 2763
2542.14 2747
2542.62 2700
2543.09 2753
2543.57 2967
2544.04 2867
2544.52 2775
2545.00 3046
2545.47 3178
2545.95 3168
2546.42 3211
2546.90 3263
2547.37 3315
2547.85 3320
2548.33 3522
2548.80 3622
2549.28 3646
2549.75 3779
2550.23 3973
2550.71 4025
2551.18 3877
2551.66 3773
2552.14 3897
2552.61 3971
2553.09 3872
2553.57 3808
2554.04 3708
2554.52 3794
2554.99 3649
2555.47 3833
2555.95 3900
2556.42 3751
2556.90 3825
2557.38 3652
2557.86 3590
2558.33 3656
2558.81 3789
2559.29 3507
2559.76 3407
2560.24 3410
2560.72 3281
2561.19 3287
2561.67 3034
2562.15 2961
2562.63 3042
2563.10 2896
2563.58 3005
2564.06 2983
2564.54 2803
2565.01 2828
2565.49 2964
2565.97 3020
2566.45 2820
2566.92 2978
2567.40 3041
2567.88 2783
2568.36 2665
2568.83 2801
2569.31 2664
2569.79 2700
2570.27 2648
2570.75 2691
2571.22 2758
2571.70 2669
2572.18 2700
2572.66 2830
2573.14 2796
2573.62 2898
2574.09 2853
2574.57 2844
2575.05 2799
2575.53 2871
2576.01 2777
2576.49 2692
2576.97 2741
2577.44 2678
2577.92 2600
2578.40 2709
2578.88 2779
2579.36 2874
2579.84 3060
2580.32 2780
2580.80 2930
2581.27 2697
2581.75 2711
2582.23 2873
2582.71 2809
2583.19 2780
2583.67 2662
2584.15 2732
2584.63 2749
2585.11 2618
2585.59 2862
2586.07 2751
2586.55 2739
2587.03 2853
2587.51 2916
2587.99 2714
2588.47 2791
2588.94 2647
2589.42 2700
2589.90 2722
2590.38 3060
2590.86 2942
2591.34 2934
2591.82 2847
2592.30 3026
2592.78 2962
2593.26 3006
2593.74 3026
2594.22 2967
2594.71 3002
2595.19 2978
2595.67 2987
2596.15 2871
2596.63 2831
2597.11 3010
2597.59 2940
2598.07 2899
2598.55 2950
2599.03 2899
2599.51 2882
2599.99 2853
2600.47 2788
2600.95 2684
2601.43 2763
2601.91 2665
2602.40 2841
2602.88 2884
2603.36 2657
2603.84 2499
2604.32 2544
2604.80 2633
2605.28 2429
2605.76 2551
2606.24 2556
2606.73 2605
2607.21 2602
2607.69 2546
2608.17 2786
2608.65 2804
2609.13 2681
2609.62 2675
2610.10 2843
2610.58 2714
2611.06 2678
2611.54 2949
2612.02 2976
2612.51 2844
2612.99 2914
2613.47 2967
2613.95 3065
2614.43 2938
2614.92 2801
2615.40 2853
2615.88 2633
2616.36 2869
2616.85 2705
2617.33 2679
2617.81 2773
2618.29 2714
2618.78 2779
2619.26 2706
2619.74 2686
2620.22 2529
2620.71 2471
2621.19 2742
2621.67 2658
2622.15 2793
2622.64 2797
2623.12 2735
2623.60 2777
2624.09 2763
2624.57 2804
2625.05 2796
2625.53 2873
2626.02 2779
2626.50 2814
2626.98 2696
2627.47 2714
2627.95 2651
2628.43 2747
2628.92 2678
2629.40 2654
2629.88 2679
2630.37 2657
2630.85 2685
2631.34 2688
2631.82 2648
2632.30 2612
2632.79 2690
2633.27 2738
2633.75 2851
2634.24 2682
2634.72 2695
2635.21 2676
2635.69 2693
2636.17 2753
2636.66 2529
2637.14 2523
2637.63 2662
2638.11 2698
2638.60 2601
2639.08 2684
2639.56 2691
2640.05 2732
2640.53 2735
2641.02 2815
2641.50 2769
2641.99 2721
2642.47 2571
2642.96 2811
2643.44 3005
2643.93 2961
2644.41 2755
2644.90 3002
2645.38 3035
2645.87 2805
2646.35 2735
2646.84 2621
2647.32 2650
2647.81 2716
2648.29 2959
2648.78 2728
2649.26 2549
2649.75 2680
2650.23 2797
2650.72 2908
2651.20 2656
2651.69 2832
2652.17 2642
2652.66 2906
2653.15 2680
2653.63 2729
2654.12 2852
2654.60 2833
2655.09 2805
2655.57 2826
2656.06 2760
2656.55 2853
2657.03 2846
2657.52 2957
2658.00 2954
2658.49 2965
2658.98 3010
2659.46 2971
2659.95 2736
2660.44 2840
2660.92 2847
2661.41 2989
2661.90 2875
2662.38 2840
2662.87 2576
2663.35 2482
2663.84 2541
2664.33 2796
2664.81 2596
2665.30 2592
2665.79 2669
2666.28 2678
2666.76 2612
2667.25 2679
2667.74 2691
2668.22 2815
2668.71 2786
2669.20 2582
2669.68 2808
2670.17 2724
2670.66 2701
2671.15 2712
2671.63 2727
2672.12 2584
2672.61 2671
2673.10 2781
2673.58 2834
2674.07 2841
2674.56 2932
2675.05 2918
2675.53 3055
2676.02 3262
2676.51 3246
2677.00 3295
2677.49 3313
2677.97 3591
2678.46 3634
2678.95 3320
2679.44 3314
2679.93 3232
2680.41 3240
2680.90 3239
2681.39 3100
2681.88 3130
2682.37 3244
2682.85 3156
2683.34 3313
2683.83 3285
2684.32 3316
2684.81 3421
2685.30 3439
2685.79 3565
2686.27 3389
2686.76 3265
2687.25 3315
2687.74 3114
2688.23 3235
2688.72 3102
2689.21 3147
2689.70 3071
2690.19 2957
2690.67 2856
2691.16 2649
2691.65 2801
2692.14 2859
2692.63 2650
2693.12 2592
2693.61 2739
2694.10 2657
2694.59 2691
2695.08 2879
2695.57 2703
2696.06 2695
2696.55 2667
2697.04 2684
2697.53 2850
2698.02 2746
2698.51 2966
2699.00 2779
2699.49 2630
2699.98 2615
2700.47 2649
2700.96 2789
2701.45 2791
2701.94 2789
2702.43 2885
2702.92 2976
2703.41 3130
2703.90 2840
2704.39 2865
2704.88 2891
2705.37 2845
2705.86 2759
2706.35 2715
2706.84 2844
2707.33 2791
2707.82 2798
2708.31 2808
2708.80 2558
2709.29 2646
2709.78 2739
2710.27 2654
2710.77 2600
2711.26 2601
2711.75 2735
2712.24 2768
2712.73 2646
2713.22 2614
2713.71 2598
2714.20 2687
2714.69 2793
2715.19 2818
2715.68 2875
2716.17 2895
2716.66 2769
2717.15 2911
2717.64 2882
2718.13 2785
2718.63 2641
2719.12 2734
2719.61 2546
2720.10 2632
2720.59 2786
2721.08 2863
2721.58 2989
2722.07 2848
2722.56 2675
2723.05 2892
2723.54 2958
2724.04 3167
2724.53 3085
2725.02 3029
2725.51 2847
2726.01 2880
2726.50 3025
2726.99 2922
2727.48 2863
2727.98 2809
2728.47 2918
2728.96 2833
2729.45 2671
2729.95 2776
2730.44 2674
2730.93 2649
2731.42 2622
2731.92 2771
2732.41 2805
2732.90 2848
2733.40 3089
2733.89 2805
2734.38 2938
2734.87 2946
2735.37 3021
2735.86 2766
2736.35 2787
2736.85 2923
2737.34 2881
2737.83 2907
2738.33 2851
2738.82 2862
2739.31 2970
2739.81 2893
2740.30 2948
2740.79 2921
2741.29 2870
2741.78 2659
2742.28 2642
2742.77 2802
2743.26 2699
2743.76 2661
2744.25 2545
2744.75 2473
2745.24 2423
2745.73 2490
2746.23 2543
2746.72 2436
2747.22 2359
2747.71 2451
2748.20 2603
2748.70 2536
2749.19 2611
2749.69 2606
2750.18 2656
2750.68 2497
2751.17 2512
2751.67 2404
2752.16 2494
2752.66 2565
2753.15 2634
2753.64 2683
2754.14 2646
2754.63 2570
2755.13 2541
2755.62 2443
2756.12 2494
2756.61 2552
2757.11 2647
2757.60 2569
2758.10 2683
2758.59 2836
2759.09 2738
2759.59 2734
2760.08 2717
2760.58 2610
2761.07 2562
2761.57 2736
2762.06 2844
2762.56 2749
2763.05 2774
2763.55 2671
2764.05 2657
2764.54 2689
2765.04 2727
2765.53 2808
2766.03 2530
2766.52 2494
2767.02 2670
2767.52 2577
2768.01 2607
2768.51 2498
2769.00 2661
2769.50 2736
2770.00 2685
2770.49 2709
2770.99 2741
2771.49 2789
2771.98 2717
2772.48 2752
2772.98 2740
2773.47 2712
2773.97 2638
2774.47 2762
2774.96 2934
2775.46 2992
2775.96 3005
2776.45 3036
2776.95 3090
2777.45 3243
2777.94 3138
2778.44 3214
2778.94 3384
2779.43 3295
2779.93 3406
2780.43 3183
2780.93 3040
2781.42 3076
2781.92 2868
2782.42 2982
2782.92 2972
2783.41 2796
2783.91 2754
2784.41 2675
2784.91 2659
2785.40 2659
2785.90 2723
2786.40 2934
2786.90 2725
2787.39 2659
2787.89 2605
2788.39 2643
2788.89 2670
2789.39 2655
2789.88 2683
2790.38 2651
2790.88 2763
2791.38 2830
2791.88 2637
2792.37 2566
2792.87 2667
2793.37 2649
2793.87 2597
2794.37 2663
2794.87 2716
2795.37 2766
2795.86 2638
2796.36 2712
2796.86 3087
2797.36 3156
2797.86 3305
2798.36 3445
2798.86 3602
2799.35 3416
2799.85 3504
2800.35 3769
2800.85 3658
2801.35 3549
2801.85 3549
2802.35 3473
2802.85 3527
2803.35 3572
2803.85 3218
2804.35 3165
2804.85 3407
2805.34 3378
2805.84 3379
2806.34 3651
2806.84 3910
2807.34 4092
2807.84 4206
2808.34 4261
2808.84 4414
2809.34 4734
2809.84 5120
2810.34 4834
2810.84 4790
2811.34 4734
2811.84 4709
2812.34 4508
2812.84 4218
2813.34 4133
2813.84 3914
2814.34 3723
2814.84 3495
2815.34 3471
2815.84 3374
2816.34 3165
2816.84 2940
2817.34 3023
2817.84 3130
2818.35 2902
2818.85 2911
2819.35 2862
2819.85 2771
2820.35 2904
2820.85 2992
2821.35 2994
2821.85 3058
2822.35 2974
2822.85 2713
2823.35 2937
2823.85 2997
2824.36 2874
2824.86 2823
2825.36 2843
2825.86 2820
2826.36 2709
2826.86 2904
2827.36 2687
2827.86 2807
2828.37 2839
2828.87 2830
2829.37 2789
2829.87 2814
2830.37 2820
2830.87 2673
2831.38 2687
2831.88 2655
2832.38 2862
2832.88 2877
2833.38 2859
2833.88 2684
2834.39 2803
2834.89 2854
2835.39 2773
2835.89 2859
2836.40 2871
2836.90 2833
2837.40 2772
2837.90 2735
2838.40 2736
2838.91 2941
2839.41 2984
2839.91 2973
2840.41 2807
2840.92 2764
2841.42 2999
2841.92 2953
2842.42 2970
2842.93 2935
2843.43 2813
2843.93 2780
2844.44 3039
2844.94 2956
2845.44 3044
2845.94 2974
2846.45 3033
2846.95 2971
2847.45 3004
2847.96 2996
2848.46 3027
2848.96 3143
2849.47 3180
2849.97 3263
2850.47 3332
2850.98 3038
2851.48 3094
2851.98 3292
2852.49 3210
2852.99 2904
2853.50 2882
2854.00 2941
2854.50 2729
2855.01 2628
2855.51 2496
2856.01 2569
2856.52 2508
2857.02 2645
2857.53 2686
2858.03 2714
2858.53 2694
2859.04 2641
2859.54 2565
2860.05 2646
2860.55 2691
2861.06 2791
2861.56 2716
2862.06 2740
2862.57 2807
2863.07 2708
2863.58 2599
2864.08 2572
2864.59 2501
2865.09 2604
2865.60 2531
2866.10 2669
2866.61 2558
2867.11 2464
2867.62 2550
2868.12 2639
2868.63 2597
2869.13 2603
2869.64 2508
2870.14 2649
2870.65 2675
2871.15 2578
2871.66 2813
2872.16 2829
2872.67 2721
2873.17 2777
2873.68 2996
2874.18 2835
2874.69 2762
2875.20 2712
2875.70 2728
2876.21 2744
2876.71 2932
2877.22 2871
2877.72 2967
2878.23 2898
2878.74 2664
2879.24 2900
2879.75 3046
2880.25 2987
2880.76 3079
2881.27 2970
2881.77 3091
2882.28 3039
2882.79 3254
2883.29 3156
2883.80 3092
2884.30 3228
2884.81 3342
2885.32 3424
2885.82 3342
2886.33 3429
2886.84 3473
2887.34 3415
2887.85 3429
2888.36 3461
2888.86 3760
2889.37 3550
2889.88 3497
2890.38 3715
2890.89 3445
2891.40 3516
2891.91 3651
2892.41 3442
2892.92 3230
2893.43 3280
2893.93 3083
2894.44 2997
2894.95 3004
2895.46 2853
2895.96 2967
2896.47 2979
2896.98 3137
2897.49 2914
2897.99 3098
2898.50 3202
2899.01 3187
2899.52 3269
2900.03 3170
2900.53 3280
2901.04 3060
2901.55 3051
2902.06 3063
2902.56 3226
2903.07 3081
2903.58 3088
2904.09 3112
2904.60 3271
2905.11 2932
2905.61 3154
2906.12 3294
2906.63 3189
2907.14 3123
2907.65 3306
2908.16 3317
2908.66 3606
2909.17 3599
2909.68 3396
2910.19 3195
2910.70 3163
2911.21 3117
2911.72 3184
2912.23 3010
2912.73 2873
2913.24 2903
2913.75 2921
2914.26 2824
2914.77 2861
2915.28 2889
2915.79 2958
2916.30 3128
2916.81 2977
2917.32 2963
2917.83 3092
2918.33 3156
2918.84 3119
2919.35 2926
2919.86 2891
2920.37 2918
2920.88 2994
2921.39 2921
2921.90 2893
2922.41 3117
2922.92 3176
2923.43 3096
2923.94 3229
2924.45 3196
2924.96 3349
2925.47 3488
2925.98 3422
2926.49 3495
2927.00 3689
2927.51 3747
2928.02 3716
2928.53 4000
2929.04 3773
2929.55 3805
2930.06 3831
2930.57 3587
2931.08 3390
2931.59 3152
2932.11 2977
2932.62 3071
2933.13 2920
2933.64 2802
2934.15 2523
2934.66 2644
2935.17 2798
2935.68 2780
2936.19 2860
2936.70 2845
2937.21 2758
2937.72 2893
2938.24 2887
2938.75 2994
2939.26 3023
2939.77 2994
2940.28 3017
2940.79 2816
2941.30 2853
2941.81 2932
2942.33 2856
2942.84 2940
2943.35 2718
2943.86 2773
2944.37 2771
2944.88 2900
2945.40 3066
2945.91 3005
2946.42 3002
2946.93 3024
2947.44 3024
2947.96 3077
2948.47 3154
2948.98 3173
2949.49 3196
2950.00 2992
2950.52 2993
2951.03 3218
2951.54 3050
2952.05 2964
2952.57 3005
2953.08 2936
2953.59 2935
2954.10 2647
2954.62 2715
2955.13 2890
2955.64 2808
2956.15 2756
2956.67 2776
2957.18 2761
2957.69 2772
2958.20 2806
2958.72 2844
2959.23 2865
2959.74 2879
2960.26 2785
2960.77 2985
2961.28 2975
2961.80 2893
2962.31 2910
2962.82 2961
2963.34 2901
2963.85 2989
2964.36 2971
2964.88 2973
2965.39 3315
2965.90 3201
2966.42 2852
2966.93 2839
2967.44 2978
2967.96 3098
2968.47 3104
2968.98 2853
2969.50 2808
2970.01 2888
2970.53 2761
2971.04 2931
2971.55 2821
2972.07 2678
2972.58 2732
2973.10 2813
2973.61 2786
2974.12 2772
2974.64 2761
2975.15 2750
2975.67 2702
2976.18 2885
2976.70 2907
2977.21 2815
2977.73 2766
2978.24 2743
2978.75 2724
2979.27 2947
2979.78 2841
2980.30 2855
2980.81 2811
2981.33 2804
2981.84 2805
2982.36 2959
2982.87 2807
2983.39 2751
2983.90 2871
2984.42 2760
2984.93 2911
2985.45 3056
2985.96 2827
2986.48 2900
2987.00 3034
2987.51 3353
2988.03 3180
2988.54 3202
2989.06 3159
2989.57 3444
2990.09 3201
2990.60 3381
2991.12 3455
2991.64 3411
2992.15 3505
2992.67 3547
2993.18 3749
2993.70 3794
2994.21 3890
2994.73 4001
2995.25 3861
2995.76 3874
2996.28 4126
2996.80 4156
2997.31 4152
2997.83 4076
2998.34 3936
2998.86 3832
2999.38 4093
2999.89 4041
3000.41 3934
3000.93 4044
3001.44 4070
3001.96 4033
3002.48 4065
3002.99 4007
3003.51 3980
3004.03 4240
3004.54 4066
3005.06 4339
3005.58 4567
3006.09 4766
3006.61 4964
3007.13 4976
3007.65 5026
3008.16 5305
3008.68 5045
3009.20 4932
3009.71 4710
3010.23 4798
3010.75 4440
3011.27 3913
3011.78 3754
3012.30 3522
3012.82 3295
3013.34 3017
3013.85 2972
3014.37 3152
3014.89 3091
3015.41 3035
3015.93 3023
3016.44 2992
3016.96 3124
3017.48 3284
3018.00 3196
3018.52 3201
3019.03 3165
3019.55 3503
3020.07 3227
3020.59 3115
3021.11 3256
3021.63 3278
3022.14 3302
3022.66 3402
3023.18 3195
3023.70 3278
3024.22 3354
3024.74 3362
3025.25 3396
3025.77 3414
3026.29 3477
3026.81 3564
3027.33 3613
3027.85 3656
3028.37 3447
3028.89 3363
3029.41 3492
3029.92 3532
3030.44 3496
3030.96 3400
3031.48 3358
3032.00 3370
3032.52 3246
3033.04 3152
3033.56 3017
3034.08 3128
3034.60 3224
3035.12 3382
3035.64 3159
3036.16 2965
3036.68 3180
3037.20 3371
3037.72 3440
3038.24 3131
3038.76 3343
3039.28 3071
3039.80 3011
3040.32 3074
3040.84 3112
3041.36 3104
3041.88 3095
3042.40 2868
3042.92 2968
3043.44 2882
3043.96 2869
3044.48 2796
3045.00 2835
3045.52 2811
3046.04 2607
3046.56 2787
3047.08 2772
3047.60 2973
3048.12 2927
3048.64 2901
3049.16 2811
3049.68 2981
3050.20 3070
3050.72 2786
3051.24 2959
3051.77 2727
3052.29 2904
3052.81 2773
3053.33 2770
3053.85 2797
3054.37 2938
3054.89 2833
3055.41 2797
3055.93 2874
3056.46 2961
3056.98 2933
3057.50 2964
3058.02 2830
3058.54 2897
3059.06 2793
3059.58 2768
3060.11 2634
3060.63 2635
3061.15 2739
3061.67 2711
3062.19 2732
3062.71 2819
3063.24 2935
3063.76 3051
3064.28 3058
3064.80 2939
3065.32 3114
3065.85 2958
3066.37 3089
3066.89 3259
3067.41 3186
3067.94 3101
3068.46 3133
3068.98 2844
3069.50 2891
3070.03 3124
3070.55 2994
3071.07 3037
3071.59 2990
3072.12 3000
3072.64 2999
3073.16 3285
3073.68 3137
3074.21 2995
3074.73 3063
3075.25 2918
3075.78 2721
3076.30 2724
3076.82 3001
3077.34 3079
3077.87 3075
3078.39 3127
3078.91 3031
3079.44 3098
3079.96 3192
3080.48 3305
3081.01 3453
3081.53 3448
3082.05 3277
3082.58 3404
3083.10 3455
3083.63 3288
3084.15 3626
3084.67 3704
3085.20 3470
3085.72 3471
3086.24 3490
3086.77 3301
3087.29 3240
3087.82 3227
3088.34 3326
3088.86 3295
3089.39 3403
3089.91 3263
3090.44 3283
3090.96 3402
3091.49 3223
3092.01 3196
3092.53 3240
3093.06 3004
3093.58 3108
3094.11 3035
3094.63 3150
3095.16 3280
3095.68 3342
3096.21 3238
3096.73 3237
3097.26 3325
3097.78 3615
3098.31 3497
3098.83 3572
3099.36 3696
3099.88 3664
3100.41 3829
3100.93 3805
3101.46 3877
3101.98 4167
3102.51 4758
3103.03 5271
3103.56 5501
3104.08 6120
3104.61 6919
3105.13 7406
3105.66 7888
3106.18 7910
3106.71 7885
3107.24 7332
3107.76 7052
3108.29 6092
3108.81 5812
3109.34 5348
3109.86 4462
3110.39 4187
3110.92 4124
3111.44 4057
3111.97 3869
3112.49 3636
3113.02 3561
3113.55 3433
3114.07 3542
3114.60 3344
3115.12 3326
3115.65 3567
3116.18 3359
3116.70 3286
3117.23 3261
3117.76 3154
3118.28 3139
3118.81 3101
3119.34 3010
3119.86 3137
3120.39 3152
3120.92 3206
3121.44 3162
3121.97 2865
3122.50 3151
3123.02 3254
3123.55 3316
3124.08 3363
3124.61 3452
3125.13 3191
3125.66 3227
3126.19 3308
3126.72 3405
3127.24 3084
3127.77 3080
3128.30 3058
3128.82 2907
3129.35 2984
3129.88 2951
3130.41 2844
3130.93 2868
3131.46 2801
3131.99 2923
3132.52 2892
3133.05 2893
3133.57 2843
3134.10 2989
3134.63 2965
3135.16 2749
3135.69 2703
3136.21 2770
3136.74 2913
3137.27 2723
3137.80 2879
3138.33 2720
3138.85 2809
3139.38 2968
3139.91 2873
3140.44 2823
3140.97 2871
3141.50 2792
3142.03 2734
3142.55 2801
3143.08 2840
3143.61 3002
3144.14 2843
3144.67 2818
3145.20 2890
3145.73 2683
3146.26 2624
3146.79 2702
3147.31 2872
3147.84 2917
3148.37 2879
3148.90 3045
3149.43 3174
3149.96 3246
3150.49 3251
3151.02 3262
3151.55 3235
3152.08 3274
3152.61 3367
3153.14 3347
3153.67 3375
3154.20 3244
3154.73 3074
3155.25 3055
3155.78 3178
3156.31 3161
3156.84 2982
3157.37 2904
3157.90 3000
3158.43 2924
3158.96 2937
3159.49 2970
3160.02 2951
3160.55 3157
3161.08 3109
3161.61 3001
3162.14 2928
3162.68 2928
3163.21 3003
3163.74 3003
3164.27 3034
3164.80 2994
3165.33 3051
3165.86 3055
3166.39 3121
3166.92 2827
3167.45 2808
3167.98 2829
3168.51 2793
3169.04 2936
3169.57 2842
3170.10 2710
3170.64 2726
3171.17 2751
3171.70 2718
3172.23 2858
3172.76 2751
3173.29 2768
3173.82 2694
3174.35 2827
3174.88 2720
3175.42 2751
3175.95 2711
3176.48 2748
3177.01 2876
3177.54 2850
3178.07 2951
3178.61 2859
3179.14 3008
3179.67 2894
3180.20 2858
3180.73 2842
3181.26 2814
3181.80 2797
3182.33 3095
3182.86 2993
3183.39 2819
3183.92 2671
3184.46 2833
3184.99 2763
3185.52 2800
3186.05 2701
3186.59 2806
3187.12 2871
3187.65 2927
3188.18 2973
3188.72 2764
3189.25 2581
3189.78 2717
3190.31 2765
3190.85 2793
3191.38 2735
3191.91 2771
3192.44 2771
3192.98 2843
3193.51 2902
3194.04 2825
3194.58 2834
3195.11 2908
3195.64 2786
3196.17 2927
3196.71 2845
3197.24 3010
3197.77 2982
3198.31 2986
3198.84 2947
3199.37 3059
3199.91 3061
3200.44 3169
3200.98 3052
3201.51 2937
3202.04 3039
3202.58 3221
3203.11 3141
3203.64 3093
3204.18 3263
3204.71 3401
3205.24 3410
3205.78 3183
3206.31 3345
3206.85 3293
3207.38 3082
3207.91 3112
3208.45 3184
3208.98 3116
3209.52 3154
3210.05 3328
3210.59 3517
3211.12 3417
3211.65 3772
3212.19 3855
3212.72 3754
3213.26 3933
3213.79 4007
3214.33 4140
3214.86 4096
3215.40 3918
3215.93 3831
3216.47 3624
3217.00 3403
3217.54 3408
3218.07 3321
3218.61 3068
3219.14 3256
3219.68 3293
3220.21 3101
3220.75 3167
3221.28 3081
3221.82 2941
3222.35 2942
3222.89 3024
3223.42 3223
3223.96 3160
3224.49 3334
3225.03 3301
3225.57 3464
3226.10 3552
3226.64 3682
3227.17 3686
3227.71 3617
3228.24 3630
3228.78 3688
3229.32 3424
3229.85 3573
3230.39 3613
3230.92 3477
3231.46 3295
3232.00 3255
3232.53 3265
3233.07 3246
3233.60 3085
3234.14 2996
3234.68 3233
3235.21 3161
3235.75 3245
3236.29 3107
3236.82 3318
3237.36 3305
3237.90 3163
3238.43 3278
3238.97 3442
3239.51 3391
3240.04 3694
3240.58 3819
3241.12 3461
3241.65 3486
3242.19 3607
3242.73 3423
3243.26 3550
3243.80 3588
3244.34 3553
3244.88 3506
3245.41 3204
3245.95 3387
3246.49 3484
3247.02 3442
3247.56 3521
3248.10 3529
3248.64 3380
3249.17 3253
3249.71 3265
3250.25 3412
3250.79 3515
3251.33 3434
3251.86 3383
3252.40 3492
3252.94 3618
3253.48 3443
3254.01 3458
3254.55 3619
3255.09 3506
3255.63 3554
3256.17 3471
3256.70 3515
3257.24 3610
3257.78 3847
3258.32 3665
3258.86 3737
3259.40 3947
3259.93 4032
3260.47 4053
3261.01 3836
3261.55 4327
3262.09 4597
3262.63 4590
3263.17 4695
3263.70 4701
3264.24 4888
3264.78 5158
3265.32 5645
3265.86 5907
3266.40 6000
3266.94 6007
3267.48 6477
3268.02 6462
3268.56 7038
3269.09 7130
3269.63 7180
3270.17 6968
3270.71 6652
3271.25 6615
3271.79 6531
3272.33 5900
3272.87 5848
3273.41 5364
3273.95 4805
3274.49 4497
3275.03 4207
3275.57 4101
3276.11 4205
3276.65 4215
3277.19 3900
3277.73 3818
3278.27 4076
3278.81 4232
3279.35 4223
3279.89 4370
3280.43 4363
3280.97 4047
3281.51 4241
3282.05 4417
3282.59 4385
3283.13 4282
3283.67 4198
3284.21 4279
3284.75 4588
3285.29 4532
3285.83 4329
3286.37 4614
3286.91 4654
3287.45 4724
3287.99 4944
3288.53 4954
3289.08 5123
3289.62 5191
3290.16 5033
3290.70 5166
3291.24 5029
3291.78 4775
3292.32 4741
3292.86 4702
3293.40 4944
3293.95 5116
3294.49 5064
3295.03 5189
3295.57 5640
3296.11 5953
3296.65 6091
3297.19 6438
3297.73 6757
3298.28 6993
3298.82 6917
3299.36 7077
3299.90 6886
3300.44 6529
3300.99 6118
3301.53 5903
3302.07 5380
3302.61 5268
3303.15 5134
3303.69 4561
3304.24 4698
3304.78 4516
3305.32 4367
3305.86 4608
3306.41 4553
3306.95 4423
3307.49 4447
3308.03 4312
3308.58 4436
3309.12 4283
3309.66 3857
3310.20 3948
3310.75 4122
3311.29 4172
3311.83 4215
3312.37 4323
3312.92 4310
3313.46 4402
3314.00 4472
3314.54 4219
3315.09 4456
3315.63 4722
3316.17 4479
3316.72 4533
3317.26 4417
3317.80 4728
3318.35 4912
3318.89 4786
3319.43 4881
3319.98 5218
3320.52 5303
3321.06 5627
3321.61 5810
3322.15 5849
3322.69 5729
3323.24 5828
3323.78 5910
3324.33 6071
3324.87 6124
3325.41 6167
3325.96 6003
3326.50 5905
3327.04 5766
3327.59 5848
3328.13 5601
3328.68 5510
3329.22 5586
3329.76 5344
3330.31 5256
3330.85 5090
3331.40 5441
3331.94 5588
3332.49 6102
3333.03 6780
3333.58 7628
3334.12 9233
3334.66 10824
3335.21 12407
3335.75 15516
3336.30 18227
3336.84 20130
3337.39 22160
3337.93 24096
3338.48 25170
3339.02 25523
3339.57 25695
3340.11 25081
3340.66 23960
3341.20 22485
3341.75 20464
3342.29 17526
3342.84 15173
3343.38 12946
3343.93 10659
3344.47 9099
3345.02 7607
3345.57 6762
3346.11 5763
3346.66 5399
3347.20 5179
3347.75 4973
3348.29 4776
3348.84 4546
3349.38 4544
3349.93 4563
3350.48 4498
3351.02 4488
3351.57 4413
3352.11 4405
3352.66 4163
3353.21 4147
3353.75 4287
3354.30 4141
3354.84 4169
3355.39 4409
3355.94 4181
3356.48 4167
3357.03 4090
3357.58 4039
3358.12 4203
3358.67 4254
3359.22 4378
3359.76 4309
3360.31 4157
3360.86 4398
3361.40 4153
3361.95 4132
3362.50 4341
3363.04 4100
3363.59 4155
3364.14 4158
3364.68 4129
3365.23 4061
3365.78 3912
3366.33 4013
3366.87 4412
3367.42 4397
3367.97 4333
3368.51 4152
3369.06 3970
3369.61 4069
3370.16 4213
3370.70 4009
3371.25 4199
3371.80 4212
3372.35 4418
3372.90 4596
3373.44 4683
3373.99 4888
3374.54 5293
3375.09 5473
3375.63 5562
3376.18 5710
3376.73 5940
3377.28 6010
3377.83 5839
3378.37 5634
3378.92 5255
3379.47 5087
3380.02 4923
3380.57 4552
3381.12 4286
3381.66 3930
3382.21 3777
3382.76 3762
3383.31 3681
3383.86 3419
3384.41 3403
3384.96 3215
3385.50 3333
3386.05 3250
3386.60 3249
3387.15 3208
3387.70 3181
3388.25 3133
3388.80 3110
3389.35 2957
3389.90 3036
3390.44 3143
3390.99 3404
3391.54 3198
3392.09 3099
3392.64 3051
3393.19 3169
3393.74 3429
3394.29 3291
3394.84 3314
3395.39 3309
3395.94 3213
3396.49 3244
3397.04 3193
3397.59 3176
3398.14 3443
3398.69 3277
3399.24 3353
3399.79 3223
3400.34 3286
3400.89 3547
3401.44 3173
3401.99 3084
3402.54 3116
3403.09 3238
3403.64 3092
3404.19 2986
3404.74 3029
3405.29 3035
3405.84 3062
3406.39 3220
3406.94 3014
3407.49 3003
3408.04 3009
3408.59 3006
3409.14 3116
3409.69 3139
3410.24 2925
3410.79 3094
3411.34 3147
3411.89 3093
3412.45 3210
3413.00 3423
3413.55 3423
3414.10 3493
3414.65 3631
3415.20 3626
3415.75 3665
3416.30 3497
3416.85 3287
3417.41 3377
3417.96 3296
3418.51 3263
3419.06 3072
3419.61 2984
3420.16 3093
3420.71 3141
3421.27 2943
3421.82 2820
3422.37 2995
3422.92 2941
3423.47 2970
3424.02 2998
3424.58 3116
3425.13 3008
3425.68 3075
3426.23 3232
3426.78 3182
3427.34 3123
3427.89 2971
3428.44 3137
3428.99 3026
3429.55 2685
3430.10 2885
3430.65 2870
3431.20 2785
3431.76 3009
3432.31 3008
3432.86 2881
3433.41 2682
3433.97 2802
3434.52 2842
3435.07 2874
3435.62 2936
3436.18 2775
3436.73 2837
3437.28 2947
3437.84 2885
3438.39 2847
3438.94 2960
3439.49 3061
3440.05 3118
3440.60 2860
3441.15 2874
3441.71 2953
3442.26 2896
3442.81 2919
3443.37 3045
3443.92 3120
3444.47 3170
3445.03 2926
3445.58 2978
3446.13 2935
3446.69 2781
3447.24 2880
3447.80 2857
3448.35 2997
3448.90 2855
3449.46 2664
3450.01 2511
3450.57 2641
3451.12 2725
3451.67 2705
3452.23 2666
3452.78 2648
3453.34 2622
3453.89 2564
3454.44 2667
3455.00 2537
3455.55 2547
3456.11 2592
3456.66 2617
3457.22 2592
3457.77 2388
3458.33 2487
3458.88 2651
3459.43 2597
3459.99 2729
3460.54 2884
3461.10 2787
3461.65 2744
3462.21 2743
3462.76 2607
3463.32 2619
3463.87 2580
3464.43 2697
3464.98 2882
3465.54 2666
3466.09 2764
3466.65 2672
3467.21 2763
3467.76 2712
3468.32 2859
3468.87 2877
3469.43 2820
3469.98 2824
3470.54 2877
3471.09 2913
3471.65 2954
3472.20 2883
3472.76 2713
3473.32 2834
3473.87 2838
3474.43 3002
3474.98 2923
3475.54 2914
3476.10 2970
3476.65 2936
3477.21 2837
3477.76 2945
3478.32 2778
3478.88 2876
3479.43 2983
3479.99 3113
3480.55 3061
3481.10 3341
3481.66 3438
3482.22 3379
3482.77 3291
3483.33 3416
3483.89 3363
3484.44 3458
3485.00 3294
3485.56 3189
3486.11 3251
3486.67 3474
3487.23 3290
3487.78 3175
3488.34 3230
3488.90 3394
3489.45 3430
3490.01 3462
3490.57 3740
3491.13 3918
3491.68 4266
3492.24 4360
3492.80 4363
3493.35 4656
3493.91 5104
3494.47 5227
3495.03 5296
3495.58 5421
3496.14 5774
3496.70 5551
3497.26 5356
3497.82 5394
3498.37 5219
3498.93 5173
3499.49 5494
3500.05 5542
3500.61 5511
3501.16 6290
3501.72 6343
3502.28 6320
3502.84 6196
3503.40 6211
3503.95 6189
3504.51 5825
3505.07 5482
3505.63 5039
3506.19 4692
3506.75 4607
3507.30 4651
3507.86 4577
3508.42 4543
3508.98 4232
3509.54 4305
3510.10 4376
3510.66 4398
3511.22 4135
3511.77 3969
3512.33 3995
3512.89 3791
3513.45 3796
3514.01 3594
3514.57 3405
3515.13 3508
3515.69 3567
3516.25 3324
3516.81 3255
3517.37 3272
3517.92 3184
3518.48 3064
3519.04 3088
3519.60 3026
3520.16 3057
3520.72 3114
3521.28 3069
3521.84 3147
3522.40 2989
3522.96 3112
3523.52 3191
3524.08 3169
3524.64 3364
3525.20 3289
3525.76 3284
3526.32 3118
3526.88 3125
3527.44 3267
3528.00 3028
3528.56 2960
3529.12 2985
3529.68 2828
3530.24 2789
3530.80 2817
3531.36 2761
3531.92 2703
3532.48 2727
3533.04 2689
3533.60 2791
3534.17 2826
3534.73 2742
3535.29 2821
3535.85 2820
3536.41 3089
3536.97 3023
3537.53 2920
3538.09 3019
3538.65 3029
3539.21 3076
3539.77 3209
3540.34 3086
3540.90 3092
3541.46 3140
3542.02 3193
3542.58 3164
3543.14 3231
3543.70 3191
3544.26 3075
3544.83 2943
3545.39 2907
3545.95 3089
3546.51 2884
3547.07 2966
3547.63 2952
3548.20 2896
3548.76 2855
3549.32 2849
3549.88 2752
3550.44 2865
3551.01 2843
3551.57 2701
3552.13 2689
3552.69 2578
3553.25 2670
3553.82 2492
3554.38 2610
3554.94 2603
3555.50 2598
3556.07 2700
3556.63 2635
3557.19 2500
3557.75 2585
3558.32 2629
3558.88 2549
3559.44 2623
3560.00 2684
3560.57 2465
3561.13 2578
3561.69 2792
3562.26 2793
3562.82 2775
3563.38 2577
3563.94 2647
3564.51 2759
3565.07 2785
3565.63 2664
3566.20 2597
3566.76 2832
3567.32 2725
3567.89 2598
3568.45 2446
3569.01 2413
3569.58 2382
3570.14 2385
3570.70 2536
3571.27 2447
3571.83 2549
3572.39 2325
3572.96 2565
3573.52 2419
3574.09 2572
3574.65 2619
3575.21 2528
3575.78 2499
3576.34 2531
3576.91 2728
3577.47 2550
3578.03 2576
3578.60 2750
3579.16 2784
3579.73 2713
3580.29 2753
3580.86 2657
3581.42 2457
3581.98 2534
3582.55 2633
3583.11 2472
3583.68 2498
3584.24 2418
3584.81 2426
3585.37 2653
3585.94 2807
3586.50 2560
3587.07 2545
3587.63 2639
3588.20 2467
3588.76 2439
3589.33 2354
3589.89 2490
3590.46 2539
3591.02 2334
3591.59 2469
3592.15 2456
3592.72 2726
3593.28 2706
3593.85 2719
3594.41 2635
3594.98 2691
3595.54 2579
3596.11 2455
3596.68 2692
3597.24 2697
3597.81 2627
3598.37 2709
3598.94 2667
3599.50 2540
3600.07 2663
3600.64 2748
3601.20 2628
3601.77 2694
3602.33 2693
3602.90 2718
3603.47 2613
3604.03 2725
3604.60 2557
3605.16 2567
3605.73 2585
3606.30 2597
3606.86 2513
3607.43 2464
3608.00 2476
3608.56 2421
3609.13 2447
3609.70 2502
3610.26 2360
3610.83 2372
3611.40 2372
3611.96 2254
3612.53 2266
3613.10 2426
3613.66 2310
3614.23 2349
3614.80 2466
3615.36 2543
3615.93 2539
3616.50 2763
3617.07 2907
3617.63 2995
3618.20 3310
3618.77 3533
3619.34 3796
3619.90 4064
3620.47 4186
3621.04 4430
3621.61 4618
3622.17 4598
3622.74 4175
3623.31 4094
3623.88 3896
3624.44 3827
3625.01 3718
3625.58 3428
3626.15 3015
3626.72 2899
3627.28 2738
3627.85 2462
3628.42 2589
3628.99 2502
3629.56 2541
3630.12 2604
3630.69 2419
3631.26 2362
3631.83 2463
3632.40 2370
3632.97 2352
3633.53 2448
3634.10 2396
3634.67 2372
3635.24 2314
3635.81 2305
3636.38 2307
3636.95 2447
3637.52 2406
3638.08 2490
3638.65 2462
3639.22 2269
3639.79 2315
3640.36 2734
3640.93 2704
3641.50 2628
3642.07 2690
3642.64 2762
3643.21 2905
3643.78 2935
3644.34 3200
3644.91 3091
3645.48 3056
3646.05 2991
3646.62 2993
3647.19 3025
3647.76 3061
3648.33 3023
3648.90 3009
3649.47 2857
3650.04 2889
3650.61 2831
3651.18 2764
3651.75 2755
3652.32 2784
3652.89 2716
3653.46 2796
3654.03 2701
3654.60 2683
3655.17 2802
3655.74 2936
3656.31 2819
3656.88 2896
3657.45 2989
3658.02 2947
3658.59 3027
3659.16 2899
3659.73 2737
3660.30 2871
3660.87 2868
3661.45 2767
3662.02 2874
3662.59 2895
3663.16 2892
3663.73 2792
3664.30 2632
3664.87 2727
3665.44 2639
3666.01 2816
3666.58 2958
3667.15 2833
3667.73 2640
3668.30 2718
3668.87 2812
3669.44 2867
3670.01 2803
3670.58 2809
3671.15 2743
3671.73 2753
3672.30 2729
3672.87 2625
3673.44 2611
3674.01 2605
3674.58 2648
3675.16 2791
3675.73 2735
3676.30 2842
3676.87 2712
3677.44 2817
3678.01 3027
3678.59 3060
3679.16 3157
3679.73 3141
3680.30 2963
3680.88 2938
3681.45 3015
3682.02 3044
3682.59 2934
3683.16 2853
3683.74 2803
3684.31 2642
3684.88 2827
3685.45 2795
3686.03 2770
3686.60 2646
3687.17 2828
3687.74 2795
3688.32 2760
3688.89 2815
3689.46 2860
3690.04 3156
3690.61 3007
3691.18 3033
3691.76 3038
3692.33 3194
3692.90 3159
3693.47 3226
3694.05 3160
3694.62 3007
3695.19 3091
3695.77 2720
3696.34 2779
3696.91 2648
3697.49 2846
3698.06 2635
3698.64 2603
3699.21 2494
3699.78 2539
3700.36 2543
3700.93 2548
3701.50 2535
3702.08 2596
3702.65 2660
3703.23 2697
3703.80 2644
3704.37 2657
3704.95 2694
3705.52 2910
3706.10 2734
3706.67 2673
3707.24 2705
3707.82 2655
3708.39 2698
3708.97 2683
3709.54 2531
3710.12 2484
3710.69 2579
3711.27 2692
3711.84 2796
3712.41 2825
3712.99 2615
3713.56 2587
3714.14 2762
3714.71 2650
3715.29 2576
3715.86 2554
3716.44 2766
3717.01 2553
3717.59 2417
3718.16 2547
3718.74 2582
3719.31 2562
3719.89 2376
3720.46 2310
3721.04 2611
3721.61 2574
3722.19 2458
3722.77 2520
3723.34 2563
3723.92 2525
3724.49 2485
3725.07 2465
3725.64 2503
3726.22 2554
3726.79 2432
3727.37 2295
3727.95 2314
3728.52 2544
3729.10 2440
3729.67 2426
3730.25 2572
3730.83 2450
3731.40 2601
3731.98 2793
3732.56 2865
3733.13 2891
3733.71 2862
3734.28 3046
3734.86 2936
3735.44 3203
3736.01 3228
3736.59 3169
3737.17 3252
3737.74 3186
3738.32 3036
3738.90 2984
3739.47 2978
3740.05 2998
3740.63 2819
3741.20 2775
3741.78 2602
3742.36 2541
3742.93 2622
3743.51 2562
3744.09 2529
3744.67 2713
3745.24 2647
3745.82 2546
3746.40 2511
3746.97 2613
3747.55 2565
3748.13 2419
3748.71 2357
3749.28 2440
3749.86 2637
3750.44 2554
3751.02 2343
3751.59 2356
3752.17 2440
3752.75 2499
3753.33 2579
3753.91 2493
3754.48 2556
3755.06 2452
3755.64 2411
3756.22 2356
3756.80 2348
3757.37 2332
3757.95 2402
3758.53 2339
3759.11 2293
3759.69 2329
3760.27 2278
3760.84 2526
3761.42 2491
3762.00 2453
3762.58 2611
3763.16 2423
3763.74 2608
3764.31 2514
3764.89 2512
3765.47 2487
3766.05 2570
3766.63 2564
3767.21 2541
3767.79 2272
3768.37 2485
3768.95 2427
3769.52 2264
3770.10 2415
3770.68 2314
3771.26 2278
3771.84 2399
3772.42 2363
3773.00 2504
3773.58 2550
3774.16 2436
3774.74 2541
3775.32 2502
3775.90 2312
3776.48 2493
3777.06 2206
3777.64 2233
3778.22 2331
3778.80 2322
3779.38 2507
3779.96 2515
3780.54 2404
3781.12 2286
3781.70 2159
3782.28 2302
3782.86 2348
3783.44 2333
3784.02 2341
3784.60 2427
3785.18 2380
3785.76 2378
3786.34 2250
3786.92 2266
3787.50 2451
3788.08 2411
3788.66 2358
3789.24 2350
3789.82 2322
3790.40 2442
3790.98 2493
3791.56 2359
3792.14 2388
3792.72 2633
3793.30 2329
3793.89 2385
3794.47 2438
3795.05 2462
3795.63 2407
3796.21 2327
3796.79 2446
3797.37 2338
3797.95 2249
3798.53 2328
3799.12 2320
3799.70 2334
3800.28 2349
3800.86 2301
3801.44 2309
3802.02 2269
3802.60 2434
3803.19 2350
3803.77 2258
3804.35 2472
3804.93 2517
3805.51 2542
3806.10 2578
3806.68 2420
3807.26 2424
3807.84 2576
3808.42 2566
3809.01 2615
3809.59 2571
3810.17 2618
3810.75 2639
3811.33 2640
3811.92 2596
3812.50 2784
3813.08 2764
3813.66 2710
3814.25 2622
3814.83 2636
3815.41 2676
3815.99 2583
3816.58 2594
3817.16 2712
3817.74 2513
3818.32 2531
3818.91 2571
3819.49 2663
3820.07 2439
3820.66 2464
3821.24 2374
3821.82 2346
3822.41 2470
3822.99 2252
3823.57 2221
3824.16 2232
3824.74 2267
3825.32 2316
3825.91 2258
3826.49 2196
3827.07 2356
3827.66 2417
3828.24 2461
3828.82 2279
3829.41 2450
3829.99 2440
3830.57 2494
3831.16 2421
3831.74 2145
3832.33 2389
3832.91 2352
3833.49 2205
3834.08 2376
3834.66 2553
3835.25 2297
3835.83 2392
3836.41 2273
3837.00 2302
3837.58 2300
3838.17 2359
3838.75 2334
3839.34 2318
3839.92 2404
3840.50 2296
3841.09 2319
3841.67 2265
3842.26 2306
3842.84 2466
3843.43 2340
3844.01 2271
3844.60 2350
3845.18 2456
3845.77 2300
3846.35 2110
3846.94 2136
3847.52 2264
3848.11 2412
3848.69 2317
3849.28 2264
3849.86 2214
3850.45 2308
3851.03 2111
3851.62 2182
3852.20 2336
3852.79 2328
3853.37 2292
3853.96 2175
3854.55 2363
3855.13 2386
3855.72 2388
3856.30 2254
3856.89 2269
3857.47 2272
3858.06 2212
3858.65 2425
3859.23 2584
3859.82 2615
3860.40 2585
3860.99 2799
3861.58 2957
3862.16 3054
3862.75 3259
3863.33 3372
3863.92 3549
3864.51 3677
3865.09 3927
3865.68 3753
3866.27 3627
3866.85 3761
3867.44 3706
3868.03 3526
3868.61 3243
3869.20 3166
3869.79 3104
3870.37 2785
3870.96 2689
3871.55 2660
3872.13 2593
3872.72 2561
3873.31 2359
3873.89 2461
3874.48 2384
3875.07 2519
3875.66 2485
3876.24 2578
3876.83 2632
3877.42 2415
3878.00 2431
3878.59 2491
3879.18 2598
3879.77 2418
3880.35 2390
3880.94 2474
3881.53 2382
3882.12 2353
3882.70 2285
3883.29 2432
3883.88 2282
3884.47 2158
3885.06 2280
3885.64 2205
3886.23 2310
3886.82 2284
3887.41 2225
3888.00 2308
3888.58 2373
3889.17 2446
3889.76 2433
3890.35 2400
3890.94 2493
3891.53 2529
3892.11 2569
3892.70 2601
3893.29 2575
3893.88 2618
3894.47 2728
3895.06 2648
3895.65 2605
3896.23 2670
3896.82 2678
3897.41 2718
3898.00 2652
3898.59 2582
3899.18 2458
3899.77 2505
3900.36 2551
3900.95 2570
3901.53 2715
3902.12 2651
3902.71 2618
3903.30 2609
3903.89 2536
3904.48 2520
3905.07 2595
3905.66 2512
3906.25 2307
3906.84 2334
3907.43 2347
3908.02 2308
3908.61 2397
3909.20 2395
3909.79 2420
3910.38 2506
3910.97 2372
3911.56 2308
3912.15 2354
3912.74 2264
3913.33 2272
3913.92 2240
3914.51 2241
3915.10 2243
3915.69 2315
3916.28 2235
3916.87 2366
3917.46 2151
3918.05 2368
3918.64 2374
3919.23 2349
3919.82 2292
3920.41 2157
3921.00 2284
3921.59 2218
3922.18 2316
3922.77 2337
3923.36 2338
3923.95 2306
3924.55 2389
3925.14 2369
3925.73 2318
3926.32 2220
3926.91 2191
3927.50 2236
3928.09 2180
3928.68 2194
3929.27 2329
3929.87 2224
3930.46 2216
3931.05 2219
3931.64 2318
3932.23 2205
3932.82 2189
3933.41 2348
3934.01 2196
3934.60 2031
3935.19 2240
3935.78 2171
3936.37 2213
3936.96 2160
3937.56 2180
3938.15 2132
3938.74 2205
3939.33 2212
3939.92 2224
3940.52 2155
3941.11 2226
3941.70 2185
3942.29 2199
3942.88 2332
3943.48 2368
3944.07 2441
3944.66 2295
3945.25 2388
3945.85 2510
3946.44 2557
3947.03 2437
3947.62 2422
3948.22 2280
3948.81 2294
3949.40 2590
3949.99 2438
3950.59 2286
3951.18 2251
3951.77 2267
3952.37 2312
3952.96 2278
3953.55 2335
3954.15 2236
3954.74 2279
3955.33 2307
3955.93 2370
3956.52 2442
3957.11 2326
3957.71 2239
3958.30 2272
3958.89 2444
3959.49 2341
3960.08 2436
3960.67 2428
3961.27 2533
3961.86 2363
3962.45 2396
3963.05 2532
3963.64 2438
3964.23 2436
3964.83 2409
3965.42 2304
3966.02 2289
3966.61 2427
3967.20 2354
3967.80 2249
3968.39 2388
3968.99 2378
3969.58 2420
3970.18 2535
3970.77 2471
3971.36 2414
3971.96 2432
3972.55 2521
3973.15 2563
3973.74 2479
3974.34 2322
3974.93 2336
3975.53 2294
3976.12 2285
3976.72 2307
3977.31 2519
3977.91 2373
3978.50 2416
3979.10 2537
3979.69 2531
3980.29 2614
3980.88 2451
3981.48 2475
3982.07 2318
3982.67 2580
3983.26 2573
3983.86 2490
3984.45 2316
3985.05 2336
3985.64 2414
3986.24 2482
3986.83 2455
3987.43 2538
3988.03 2416
3988.62 2381
3989.22 2378
3989.81 2335
3990.41 2529
3991.00 2538
3991.60 2499
3992.20 2390
3992.79 2394
3993.39 2518
3993.98 2441
3994.58 2490
3995.18 2430
3995.77 2554
3996.37 2622
3996.97 2625
3997.56 2667
3998.16 2601
3998.75 2648
3999.35 2841
3999.95 2736
4000.54 2561
4001.14 2589
4001.74 2703
4002.33 2514
4002.93 2440
4003.53 2608
4004.12 2511
4004.72 2633
4005.32 2479
4005.92 2511
4006.51 2555
4007.11 2649
4007.71 2579
4008.30 2714
4008.90 2664
4009.50 2398
4010.10 2420
4010.69 2423
4011.29 2468
4011.89 2620
4012.49 2700
4013.08 2572
4013.68 2497
4014.28 2407
4014.88 2500
4015.47 2704
4016.07 2752
4016.67 2858
4017.27 3011
4017.86 2985
4018.46 2998
4019.06 3245
4019.66 3296
4020.26 3098
4020.85 3385
4021.45 3497
4022.05 3149
4022.65 3059
4023.25 2934
4023.85 2775
4024.44 2886
4025.04 2802
4025.64 2725
4026.24 2784
4026.84 2883
4027.44 2904
4028.03 3049
4028.63 3268
4029.23 3435
4029.83 3466
4030.43 3582
4031.03 3753
4031.63 3645
4032.23 3633
4032.83 3564
4033.42 3483
4034.02 3683
4034.62 3355
4035.22 3322
4035.82 3211
4036.42 3189
4037.02 3040
4037.62 2912
4038.22 2747
4038.82 2711
4039.42 2490
4040.02 2496
4040.62 2555
4041.22 2496
4041.82 2405
4042.41 2381
4043.01 2359
4043.61 2399
4044.21 2286
4044.81 2176
4045.41 2063
4046.01 2349
4046.61 2392
4047.21 2497
4047.81 2192
4048.41 2284
4049.01 2221
4049.61 2242
4050.21 2454
4050.82 2374
4051.42 2480
4052.02 2575
4052.62 2570
4053.22 2601
4053.82 2499
4054.42 2420
4055.02 2456
4055.62 2597
4056.22 2595
4056.82 2694
4057.42 2485
4058.02 2544
4058.62 2510
4059.22 2538
4059.83 2453
4060.43 2341
4061.03 2255
4061.63 2435
4062.23 2516
4062.83 2361
4063.43 2310
4064.03 2363
4064.63 2436
4065.24 2266
4065.84 2244
4066.44 2345
4067.04 2223
4067.64 2150
4068.24 2206
4068.85 2311
4069.45 2353
4070.05 2289
4070.65 2352
4071.25 2388
4071.85 2277
4072.46 2308
4073.06 2257
4073.66 2154
4074.26 2001
4074.86 2194
4075.47 2195
4076.07 2250
4076.67 2225
4077.27 2297
4077.88 2233
4078.48 2282
4079.08 2267
4079.68 2103
4080.29 2189
4080.89 2230
4081.49 2375
4082.09 2247
4082.70 2076
4083.30 2170
4083.90 2111
4084.50 2247
4085.11 2268
4085.71 2138
4086.31 2115
4086.92 2150
4087.52 2144
4088.12 2083
4088.72 2122
4089.33 2070
4089.93 2047
4090.53 2101
4091.14 2156
4091.74 2201
4092.34 2150
4092.95 2211
4093.55 2199
4094.16 2044
4094.76 2236
4095.36 2307
4095.97 2218
4096.57 2189
4097.17 2157
4097.78 2133
4098.38 2163
4098.98 2169
4099.59 2272
4100.19 2140
4100.80 2139
4101.40 2301
4102.00 2242
4102.61 2112
4103.21 2154
4103.82 2159
4104.42 2163
4105.03 2072
4105.63 2103
4106.23 2180
4106.84 2064
4107.44 2165
4108.05 2045
4108.65 2068
4109.26 2263
4109.86 2125
4110.47 2158
4111.07 2155
4111.68 2132
4112.28 2172
4112.89 1974
4113.49 2152
4114.10 2192
4114.70 2138
4115.31 2094
4115.91 2155
4116.52 2122
4117.12 2228
4117.73 2169
4118.33 2259
4118.94 2084
4119.54 2151
4120.15 2106
4120.75 2010
4121.36 2033
4121.97 2047
4122.57 2176
4123.18 2198
4123.78 2129
4124.39 2125
4124.99 2121
4125.60 2253
4126.21 2094
4126.81 2340
4127.42 2175
4128.02 2191
4128.63 2100
4129.24 2000
4129.84 2127
4130.45 2106
4131.05 2078
4131.66 2135
4132.27 2128
4132.87 2241
4133.48 2266
4134.09 2055
4134.69 2161
4135.30 2268
4135.91 2302
4136.51 2276
4137.12 2161
4137.73 2288
4138.33 2340
4138.94 2388
4139.55 2428
4140.15 2359
4140.76 2427
4141.37 2412
4141.97 2389
4142.58 2417
4143.19 2659
4143.80 2788
4144.40 2712
4145.01 2653
4145.62 2565
4146.22 2513
4146.83 2408
4147.44 2453
4148.05 2346
4148.65 2390
4149.26 2304
4149.87 2218
4150.48 2204
4151.09 2185
4151.69 2139
4152.30 2200
4152.91 2117
4153.52 1998
4154.12 2044
4154.73 2184
4155.34 2094
4155.95 2136
4156.56 2094
4157.16 2237
4157.77 2122
4158.38 2009
4158.99 2010
4159.60 2072
4160.21 2165
4160.81 2035
4161.42 2059
4162.03 2116
4162.64 2233
4163.25 2137
4163.86 2088
4164.47 2132
4165.08 2254
4165.68 2386
4166.29 2432
4166.90 2392
4167.51 2413
4168.12 2455
4168.73 2488
4169.34 2357
4169.95 2267
4170.56 2313
4171.16 2213
4171.77 2079
4172.38 2004
4172.99 2130
4173.60 2278
4174.21 2340
4174.82 2393
4175.43 2137
4176.04 2234
4176.65 2157
4177.26 2201
4177.87 2140
4178.48 2395
4179.09 2339
4179.70 2404
4180.31 2347
4180.92 2185
4181.53 2243
4182.14 2131
4182.75 2104
4183.36 2258
4183.97 2163
4184.58 2215
4185.19 2278
4185.80 2160
4186.41 2186
4187.02 2206
4187.63 2106
4188.24 2169
4188.85 2141
4189.46 2073
4190.07 2119
4190.68 2321
4191.29 2292
4191.90 2214
4192.51 2202
4193.13 2262
4193.74 2337
4194.35 2422
4194.96 2253
4195.57 2212
4196.18 2338
4196.79 2313
4197.40 2436
4198.01 2413
4198.62 2469
4199.24 2304
4199.85 2330
4200.46 2263
4201.07 2403
4201.68 2312
4202.29 2323
4202.90 2131
4203.52 2157
4204.13 2130
4204.74 2231
4205.35 2282
4205.96 2230
4206.57 2314
4207.19 2286
4207.80 2238
4208.41 2383
4209.02 2149
4209.63 2229
4210.25 2329
4210.86 2188
4211.47 2209
4212.08 2047
4212.69 2121
4213.31 2336
4213.92 2381
4214.53 2246
4215.14 2224
4215.76 2144
4216.37 2308
4216.98 2462
4217.59 2340
4218.21 2391
4218.82 2267
4219.43 2317
4220.04 2449
4220.66 2474
4221.27 2478
4221.88 2638
4222.50 2780
4223.11 2893
4223.72 2872
4224.33 2780
4224.95 3122
4225.56 3152
4226.17 3190
4226.79 3255
4227.40 3387
4228.01 3448
4228.63 3460
4229.24 3413
4229.85 3455
4230.47 3534
4231.08 3729
4231.69 3553
4232.31 3559
4232.92 3473
4233.54 3482
4234.15 3619
4234.76 3523
4235.38 3662
4235.99 3622
4236.61 3719
4237.22 3866
4237.83 4084
4238.45 4035
4239.06 3865
4239.68 3970
4240.29 3837
4240.90 3540
4241.52 3297
4242.13 2889
4242.75 2845
4243.36 2914
4243.98 2595
4244.59 2643
4245.21 2665
4245.82 2560
4246.43 2570
4247.05 2677
4247.66 2570
4248.28 2656
4248.89 2453
4249.51 2595
4250.12 2604
4250.74 2828
4251.35 2786
4251.97 2541
4252.58 2550
4253.20 2483
4253.81 2539
4254.43 2624
4255.04 2462
4255.66 2396
4256.28 2315
4256.89 2307
4257.51 2537
4258.12 2558
4258.74 2652
4259.35 2632
4259.97 2552
4260.58 2505
4261.20 2479
4261.82 2599
4262.43 2557
4263.05 2524
4263.66 2448
4264.28 2287
4264.90 2368
4265.51 2424
4266.13 2413
4266.74 2507
4267.36 2619
4267.98 2546
4268.59 2626
4269.21 2568
4269.82 2494
4270.44 2505
4271.06 2646
4271.67 2543
4272.29 2509
4272.91 2360
4273.52 2464
4274.14 2423
4274.76 2418
4275.37 2374
4275.99 2461
4276.61 2344
4277.22 2301
4277.84 2359
4278.46 2211
4279.08 2234
4279.69 2183
4280.31 2342
4280.93 2257
4281.54 2333
4282.16 2266
4282.78 2283
4283.40 2273
4284.01 2227
4284.63 2146
4285.25 2188
4285.87 2210
4286.48 2239
4287.10 2283
4287.72 2187
4288.34 2082
4288.95 2121
4289.57 2333
4290.19 2216
4290.81 2185
4291.43 2301
4292.04 2175
4292.66 2029
4293.28 2159
4293.90 2164
4294.52 2274
4295.13 2196
4295.75 2075
4296.37 2144
4296.99 2069
4297.61 2091
4298.23 2155
4298.84 2341
4299.46 2142
4300.08 2282
4300.70 2180
4301.32 2206
4301.94 2146
4302.56 2311
4303.17 2339
4303.79 2154
4304.41 2160
4305.03 2144
4305.65 2206
4306.27 2102
4306.89 2213
4307.51 2243
4308.13 2370
4308.75 2171
4309.36 2178
4309.98 2237
4310.60 2283
4311.22 2233
4311.84 2249
4312.46 2164
4313.08 2317
4313.70 2238
4314.32 2213
4314.94 2335
4315.56 2181
4316.18 2138
4316.80 2190
4317.42 2310
4318.04 2395
4318.66 2257
4319.28 2239
4319.90 2226
4320.52 2234
4321.14 2340
4321.76 2325
4322.38 2206
4323.00 2363
4323.62 2419
4324.24 2398
4324.86 2269
4325.48 2450
4326.10 2364
4326.72 2281
4327.34 2451
4327.96 2583
4328.58 2409
4329.20 2504
4329.82 2653
4330.44 2581
4331.07 2670
4331.69 2547
4332.31 2590
4332.93 2571
4333.55 2608
4334.17 2532
4334.79 2617
4335.41 2582
4336.03 2803
4336.65 2880
4337.28 2748
4337.90 3101
4338.52 3140
4339.14 3320
4339.76 3605
4340.38 3522
4341.00 3644
4341.63 3865
4342.25 3680
4342.87 3604
4343.49 3490
4344.11 3413
4344.73 3450
4345.36 3515
4345.98 3778
4346.60 4033
4347.22 4294
4347.84 4481
4348.47 4633
4349.09 4834
4349.71 4928
4350.33 5211
4350.95 5037
4351.58 4718
4352.20 4517
4352.82 4246
4353.44 3991
4354.07 3644
4354.69 3447
4355.31 3206
4355.93 3057
4356.56 3011
4357.18 3068
4357.80 2856
4358.42 2832
4359.05 2683
4359.67 2640
4360.29 2669
4360.92 2676
4361.54 2633
4362.16 2671
4362.78 2747
4363.41 2770
4364.03 2661
4364.65 2671
4365.28 2661
4365.90 2719
4366.52 2726
4367.15 2677
4367.77 2597
4368.39 2635
4369.02 2393
4369.64 2419
4370.26 2455
4370.89 2373
4371.51 2366
4372.14 2439
4372.76 2368
4373.38 2323
4374.01 2395
4374.63 2358
4375.25 2243
4375.88 2264
4376.50 2110
4377.13 2155
4377.75 2187
4378.37 2113
4379.00 2182
4379.62 2139
4380.25 2081
4380.87 2339
4381.50 2396
4382.12 2249
4382.75 2338
4383.37 2299
4383.99 2209
4384.62 2133
4385.24 2156
4385.87 2099
4386.49 2054
4387.12 2182
4387.74 2222
4388.37 2091
4388.99 2119
4389.62 2192
4390.24 2267
4390.87 2180
4391.49 2079
4392.12 2150
4392.74 2049
4393.37 2092
4393.99 1978
4394.62 1930
4395.24 2054
4395.87 2124
4396.49 2012
4397.12 1966
4397.75 2010
4398.37 2027
4399.00 2088
4399.62 2111
4400.25 1951
4400.87 2021
4401.50 2092
4402.13 2061
4402.75 2249
4403.38 2195
4404.00 2273
4404.63 2170
4405.26 2043
4405.88 2044
4406.51 2065
4407.13 2114
4407.76 2084
4408.39 2156
4409.01 2019
4409.64 2067
4410.27 2043
4410.89 2103
4411.52 2022
4412.15 2021
4412.77 2060
4413.40 2053
4414.03 2088
4414.65 2067
4415.28 2075
4415.91 2106
4416.53 2277
4417.16 2197
4417.79 2036
4418.41 2003
4419.04 2042
4419.67 2063
4420.30 2049
4420.92 2132
4421.55 2144
4422.18 2104
4422.80 2100
4423.43 2148
4424.06 2140
4424.69 2141
4425.31 2097
4425.94 2066
4426.57 1969
4427.20 2107
4427.82 2044
4428.45 1874
4429.08 2010
4429.71 1827
4430.34 1779
4430.96 1828
4431.59 1844
4432.22 1944
4432.85 1851
4433.48 1857
4434.10 1875
4434.73 1942
4435.36 2000
4435.99 2003
4436.62 1997
4437.25 2014
4437.87 1991
4438.50 1987
4439.13 1887
4439.76 1939
4440.39 1994
4441.02 1909
4441.64 1964
4442.27 1821
4442.90 1902
4443.53 1942
4444.16 1963
4444.79 2042
4445.42 1942
4446.05 1927
4446.68 1922
4447.30 1979
4447.93 2015
4448.56 2135
4449.19 1959
4449.82 2149
4450.45 1934
4451.08 2043
4451.71 2136
4452.34 2022
4452.97 2074
4453.60 2143
4454.23 2249
4454.86 2209
4455.49 2138
4456.12 2065
4456.75 2167
4457.38 2177
4458.01 2204
4458.64 2157
4459.27 2167
4459.90 2140
4460.53 2136
4461.16 2056
4461.79 2069
4462.42 1963
4463.05 1916
4463.68 1995
4464.31 2022
4464.94 2026
4465.57 1827
4466.20 1943
4466.83 1919
4467.46 1881
4468.09 1950
4468.72 1926
4469.35 1867
4469.98 1861
4470.61 1992
4471.24 1867
4471.87 1875
4472.50 1941
4473.13 1948
4473.77 1797
4474.40 1923
4475.03 1900
4475.66 1858
4476.29 1881
4476.92 1767
4477.55 1817
4478.18 1864
4478.82 1864
4479.45 1972
4480.08 2097
4480.71 1990
4481.34 2116
4481.97 2005
4482.60 2057
4483.24 2031
4483.87 2001
4484.50 2071
4485.13 1939
4485.76 2015
4486.39 2002
4487.03 2127
4487.66 2110
4488.29 1996
4488.92 2031
4489.55 2177
4490.19 2175
4490.82 2126
4491.45 2137
4492.08 2230
4492.71 2084
4493.35 2108
4493.98 2075
4494.61 2002
4495.24 2032
4495.88 2164
4496.51 2096
4497.14 2041
4497.77 2004
4498.41 2005
4499.04 1992
4499.67 2082
4500.31 2092
4500.94 2138
4501.57 2143
4502.20 2269
4502.84 2262
4503.47 2252
4504.10 2516
4504.74 2661
4505.37 2606
4506.00 2646
4506.64 2758
4507.27 2685
4507.90 2559
4508.54 2539
4509.17 2299
4509.80 2282
4510.44 2195
4511.07 2259
4511.70 2251
4512.34 2159
4512.97 2229
4513.60 2230
4514.24 2355
4514.87 2161
4515.51 2072
4516.14 2271
4516.77 2259
4517.41 2213
4518.04 2042
4518.68 2164
4519.31 2081
4519.94 1958
4520.58 1969
4521.21 2002
4521.85 1951
4522.48 1881
4523.12 2032
4523.75 2074
4524.39 2053
4525.02 2014
4525.65 2101
4526.29 2077
4526.92 2059
4527.56 2142
4528.19 2226
4528.83 2223
4529.46 2205
4530.10 2343
4530.73 2583
4531.37 2509
4532.00 2850
4532.64 2832
4533.27 2863
4533.91 3066
4534.54 3285
4535.18 3402
4535.81 3048
4536.45 3143
4537.09 3077
4537.72 3021
4538.36 2917
4538.99 2589
4539.63 2522
4540.26 2349
4540.90 2228
4541.53 2107
4542.17 2150
4542.81 2119
4543.44 2064
4544.08 1968
4544.71 2008
4545.35 2171
4545.99 2193
4546.62 2145
4547.26 2171
4547.89 2058
4548.53 2298
4549.17 2398
4549.80 2365
4550.44 2337
4551.08 2295
4551.71 2502
4552.35 2421
4552.98 2353
4553.62 2326
4554.26 2399
4554.89 2155
4555.53 2361
4556.17 2359
4556.80 2229
4557.44 2109
4558.08 2086
4558.72 2291
4559.35 2100
4559.99 2068
4560.63 2001
4561.26 2193
4561.90 1906
4562.54 2009
4563.17 2027
4563.81 1981
4564.45 1987
4565.09 1939
4565.72 2043
4566.36 1904
4567.00 1967
4567.64 1961
4568.27 1963
4568.91 2057
4569.55 2209
4570.19 2227
4570.82 1997
4571.46 2077
4572.10 2132
4572.74 2145
4573.38 1989
4574.01 2166
4574.65 2151
4575.29 2039
4575.93 2081
4576.57 2093
4577.20 2138
4577.84 2158
4578.48 2025
4579.12 1999
4579.76 2019
4580.40 2057
4581.04 2083
4581.67 2032
4582.31 2025
4582.95 2055
4583.59 2081
4584.23 2093
4584.87 2095
4585.51 2078
4586.14 1975
4586.78 2133
4587.42 2175
4588.06 2099
4588.70 2183
4589.34 2214
4589.98 2178
4590.62 2246
4591.26 2154
4591.90 2173
4592.54 2284
4593.17 2401
4593.81 2380
4594.45 2293
4595.09 2363
4595.73 2374
4596.37 2311
4597.01 2144
4597.65 2178
4598.29 2014
4598.93 1957
4599.57 2045
4600.21 2066
4600.85 2009
4601.49 2024
4602.13 1931
4602.77 2062
4603.41 2112
4604.05 2072
4604.69 1999
4605.33 2127
4605.97 1993
4606.61 1926
4607.25 2095
4607.89 2195
4608.53 2247
4609.17 2030
4609.81 1959
4610.45 2007
4611.09 2072
4611.73 2182
4612.38 2099
4613.02 2342
4613.66 2178
4614.30 2128
4614.94 2098
4615.58 2121
4616.22 2174
4616.86 2048
4617.50 2169
4618.14 2214
4618.78 2035
4619.43 2118
4620.07 2179
4620.71 2062
4621.35 1994
4621.99 1980
4622.63 1924
4623.27 1976
4623.91 1980
4624.56 2050
4625.20 2048
4625.84 2053
4626.48 2080
4627.12 2077
4627.76 1995
4628.41 1987
4629.05 1943
4629.69 2030
4630.33 2018
4630.97 1947
4631.62 2001
4632.26 2080
4632.90 1826
4633.54 1910
4634.18 2024
4634.83 1984
4635.47 1994
4636.11 1927
4636.75 1944
4637.40 2102
4638.04 2109
4638.68 2103
4639.32 2267
4639.97 2219
4640.61 2307
4641.25 2257
4641.89 2437
4642.54 2429
4643.18 2366
4643.82 2332
4644.46 2275
4645.11 2261
4645.75 2289
4646.39 2070
4647.04 2071
4647.68 2078
4648.32 2032
4648.97 2103
4649.61 1857
4650.25 1959
4650.90 2031
4651.54 2010
4652.18 1986
4652.83 2221
4653.47 2184
4654.11 2169
4654.76 2247
4655.40 2223
4656.04 2306
4656.69 2204
4657.33 2172
4657.98 2200
4658.62 2032
4659.26 2080
4659.91 1905
4660.55 1992
4661.20 1916
4661.84 1875
4662.48 1977
4663.13 1875
4663.77 1884
4664.42 2005
4665.06 2032
4665.71 2072
4666.35 2099
4666.99 1942
4667.64 1945
4668.28 1985
4668.93 1842
4669.57 1881
4670.22 1971
4670.86 1894
4671.51 1904
4672.15 1824
4672.80 1808
4673.44 1736
4674.09 1766
4674.73 1942
4675.38 1872
4676.02 1859
4676.67 1863
4677.31 2088
4677.96 2139
4678.60 1920
4679.25 1890
4679.89 1953
4680.54 1915
4681.18 1979
4681.83 2016
4682.47 2037
4683.12 2013
4683.77 1929
4684.41 2155
4685.06 1966
4685.70 2001
4686.35 2085
4686.99 1942
4687.64 2023
4688.29 1932
4688.93 1931
4689.58 2000
4690.22 1949
4690.87 1880
4691.52 1875
4692.16 1833
4692.81 1824
4693.45 1965
4694.10 1835
4694.75 2001
4695.39 1937
4696.04 2016
4696.69 1891
4697.33 1892
4697.98 2019
4698.63 2004
4699.27 1940
4699.92 2085
4700.57 2206
4701.21 2257
4701.86 2230
4702.51 2213
4703.15 2148
4703.80 2264
4704.45 2003
4705.10 1919
4705.74 2100
4706.39 2027
4707.04 2064
4707.68 1896
4708.33 1887
4708.98 1868
4709.63 1942
4710.27 1913
4710.92 1980
4711.57 2004
4712.22 1953
4712.86 2099
4713.51 1988
4714.16 2021
4714.81 1939
4715.45 1983
4716.10 1991
4716.75 2050
4717.40 2087
4718.05 1929
4718.69 1921
4719.34 1932
4719.99 1933
4720.64 1968
4721.29 1913
4721.94 1843
4722.58 1906
4723.23 2102
4723.88 2095
4724.53 2040
4725.18 2052
4725.83 2003
4726.47 1924
4727.12 2045
4727.77 2016
4728.42 2103
4729.07 2058
4729.72 1947
4730.37 2092
4731.02 1902
4731.66 1920
4732.31 1871
4732.96 2023
4733.61 2067
4734.26 2117
4734.91 1889
4735.56 1923
4736.21 1891
4736.86 1895
4737.51 1920
4738.16 1784
4738.81 1862
4739.45 1978
4740.10 1975
4740.75 2003
4741.40 1886
4742.05 2000
4742.70 2084
4743.35 2005
4744.00 2067
4744.65 2058
4745.30 2046
4745.95 2073
4746.60 2072
4747.25 1989
4747.90 2000
4748.55 2144
4749.20 2078
4749.85 2075
4750.50 1979
4751.15 1989
4751.80 2168
4752.45 2124
4753.10 2181
4753.75 2379
4754.40 2417
4755.05 2341
4755.71 2517
4756.36 2280
4757.01 2270
4757.66 2343
4758.31 2354
4758.96 2303
4759.61 2201
4760.26 2125
4760.91 1987
4761.56 1956
4762.21 1948
4762.86 2050
4763.52 1922
4764.17 2022
4764.82 2004
4765.47 1940
4766.12 2086
4766.77 2129
4767.42 2125
4768.07 2129
4768.73 2116
4769.38 2212
4770.03 2175
4770.68 2108
4771.33 2096
4771.98 2084
4772.64 1981
4773.29 1984
4773.94 1935
4774.59 1931
4775.24 1920
4775.89 1915
4776.55 1914
4777.20 1841
4777.85 1950
4778.50 1879
4779.15 1905
4779.81 1914
4780.46 1849
4781.11 1889
4781.76 1980
4782.42 1995
4783.07 1973
4783.72 1999
4784.37 1885
4785.03 1887
4785.68 1890
4786.33 1982
4786.98 1884
4787.64 1864
4788.29 1925
4788.94 1925
4789.60 1901
4790.25 2075
4790.90 2025
4791.55 1941
4792.21 1996
4792.86 1934
4793.51 1905
4794.17 1982
4794.82 1997
4795.47 2034
4796.13 1975
4796.78 1981
4797.43 2068
4798.09 2111
4798.74 2031
4799.39 1904
4800.05 1964
4800.70 1917
4801.36 1864
4802.01 1897
4802.66 1743
4803.32 1795
4803.97 1888
4804.62 1995
4805.28 1879
4805.93 1880
4806.59 2006
4807.24 1948
4807.89 1903
4808.55 1938
4809.20 1859
4809.86 1882
4810.51 1840
4811.17 1843
4811.82 1794
4812.47 1835
4813.13 1934
4813.78 1895
4814.44 1944
4815.09 1897
4815.75 1942
4816.40 1923
4817.06 2093
4817.71 2006
4818.37 2027
4819.02 2036
4819.68 1965
4820.33 2059
4820.99 2152
4821.64 2142
4822.30 2154
4822.95 2275
4823.61 2242
4824.26 2162
4824.92 2156
4825.57 2299
4826.23 2186
4826.88 2101
4827.54 2331
4828.19 2415
4828.85 2223
4829.51 2155
4830.16 2034
4830.82 2118
4831.47 2058
4832.13 2063
4832.78 2006
4833.44 2273
4834.10 2277
4834.75 2179
4835.41 2246
4836.06 2253
4836.72 2300
4837.38 2395
4838.03 2445
4838.69 2478
4839.34 2499
4840.00 2565
4840.66 2617
4841.31 2617
4841.97 2672
4842.63 2567
4843.28 2658
4843.94 2534
4844.60 2438
4845.25 2541
4845.91 2501
4846.57 2546
4847.22 2586
4847.88 2342
4848.54 2607
4849.19 2717
4849.85 2713
4850.51 2554
4851.17 2536
4851.82 2708
4852.48 2858
4853.14 2909
4853.79 2910
4854.45 2820
4855.11 2908
4855.77 2959
4856.42 2942
4857.08 2735
4857.74 2943
4858.40 2912
4859.05 2864
4859.71 2865
4860.37 3333
4861.03 3159
4861.68 3095
4862.34 3102
4863.00 3188
4863.66 3235
4864.32 3317
4864.97 3235
4865.63 3185
4866.29 3049
4866.95 2899
4867.61 3036
4868.26 3226
4868.92 3198
4869.58 3237
4870.24 3079
4870.90 3052
4871.56 3159
4872.21 3022
4872.87 2932
4873.53 2907
4874.19 2769
4874.85 2903
4875.51 2775
4876.17 2734
4876.83 2788
4877.48 2672
4878.14 2617
4878.80 2720
4879.46 2836
4880.12 2768
4880.78 2809
4881.44 2683
4882.10 2836
4882.76 2795
4883.42 2547
4884.08 2553
4884.73 2700
4885.39 2590
4886.05 2562
4886.71 2518
4887.37 2570
4888.03 2532
4888.69 2567
4889.35 2404
4890.01 2391
4890.67 2507
4891.33 2464
4891.99 2384
4892.65 2395
4893.31 2484
4893.97 2433
4894.63 2491
4895.29 2377
4895.95 2294
4896.61 2333
4897.27 2382
4897.93 2406
4898.59 2195
4899.25 2211
4899.91 2274
4900.57 2157
4901.23 2252
4901.89 2140
4902.55 2193
4903.21 2220
4903.88 2212
4904.54 2153
4905.20 2082
4905.86 2024
4906.52 2045
4907.18 1930
4907.84 1978
4908.50 2150
4909.16 1980
4909.82 1946
4910.48 1977
4911.15 2108
4911.81 2162
4912.47 2102
4913.13 2061
4913.79 2027
4914.45 2067
4915.11 1989
4915.77 2171
4916.44 1970
4917.10 2005
4917.76 2036
4918.42 2025
4919.08 1944
4919.74 1924
4920.41 1904
4921.07 1895
4921.73 1828
4922.39 1759
4923.05 1849
4923.72 1789
4924.38 1900
4925.04 1852
4925.70 2030
4926.36 1995
4927.03 1915
4927.69 1823
4928.35 1893
4929.01 2005
4929.67 2077
4930.34 1997
4931.00 1949
4931.66 1996
4932.32 1981
4932.99 2004
4933.65 2025
4934.31 1899
4934.98 1883
4935.64 1975
4936.30 1909
4936.96 1990
4937.63 1998
4938.29 1995
4938.95 1908
4939.62 1888
4940.28 1851
4940.94 1798
4941.61 1826
4942.27 1861
4942.93 2004
4943.60 1830
4944.26 1815
4944.92 1880
4945.59 1848
4946.25 1779
4946.91 1798
4947.58 1802
4948.24 1830
4948.90 1830
4949.57 1763
4950.23 1756
4950.89 1826
4951.56 1773
4952.22 1675
4952.89 1763
4953.55 1779
4954.21 1725
4954.88 1556
4955.54 1698
4956.21 1770
4956.87 1716
4957.53 1744
4958.20 1784
4958.86 1882
4959.53 1827
4960.19 1751
4960.86 1721
4961.52 1810
4962.19 1759
4962.85 1711
4963.52 1772
4964.18 1847
4964.84 1859
4965.51 1849
4966.17 1762
4966.84 1758
4967.50 1834
4968.17 1848
4968.83 1734
4969.50 1845
4970.16 1815
4970.83 1793
4971.49 1660
4972.16 1829
4972.82 1739
4973.49 1713
4974.16 1731
4974.82 1679
4975.49 1714
4976.15 1718
4976.82 1759
4977.48 1726
4978.15 1734
4978.81 1629
4979.48 1651
4980.15 1739
4980.81 1853
4981.48 1846
4982.14 1730
4982.81 1681
4983.48 1705
4984.14 1743
4984.81 1712
4985.47 1637
4986.14 1683
4986.81 1797
4987.47 1738
4988.14 1815
4988.80 1712
4989.47 1762
4990.14 1751
4990.80 1763
4991.47 1808
4992.14 1831
4992.80 1733
4993.47 1755
4994.14 1776
4994.80 1871
4995.47 1836
4996.14 1751
4996.80 1746
4997.47 1706
4998.14 1667
4998.81 1737
4999.47 1803
5000.14 1758
5000.81 1700
5001.47 1770
5002.14 1835
5002.81 1695
5003.48 1710
5004.14 1675
5004.81 1701
5005.48 1674
5006.15 1656
5006.81 1628
5007.48 1627
5008.15 1659
5008.82 1642
5009.48 1642
5010.15 1671
5010.82 1723
5011.49 1683
5012.16 1692
5012.82 1695
5013.49 1618
5014.16 1685
5014.83 1765
5015.50 1679
5016.16 1700
5016.83 1688
5017.50 1691
5018.17 1648
5018.84 1673
5019.50 1781
5020.17 1741
5020.84 1820
5021.51 1877
5022.18 1856
5022.85 1839
5023.52 2000
5024.19 1970
5024.85 1976
5025.52 2169
5026.19 2031
5026.86 2156
5027.53 2230
5028.20 2065
5028.87 1927
5029.54 1850
5030.21 1935
5030.87 2018
5031.54 1781
5032.21 1803
5032.88 1849
5033.55 1811
5034.22 1815
5034.89 1565
5035.56 1538
5036.23 1590
5036.90 1674
5037.57 1705
5038.24 1686
5038.91 1630
5039.58 1672
5040.25 1717
5040.92 1639
5041.59 1620
5042.26 1837
5042.93 1731
5043.60 1671
5044.27 1713
5044.94 1822
5045.61 1682
5046.28 1673
5046.95 1839
5047.62 1710
5048.29 1702
5048.96 1733
5049.63 1749
5050.30 1773
5050.97 1712
5051.64 1640
5052.31 1786
5052.98 1708
5053.65 1660
5054.32 1629
5054.99 1652
5055.66 1588
5056.34 1553
5057.01 1659
5057.68 1638
5058.35 1648
5059.02 1756
5059.69 1683
5060.36 1549
5061.03 1579
5061.70 1709
5062.38 1650
5063.05 1583
5063.72 1632
5064.39 1672
5065.06 1612
5065.73 1613
5066.40 1588
5067.08 1619
5067.75 1635
5068.42 1565
5069.09 1611
5069.76 1669
5070.43 1707
5071.11 1696
5071.78 1630
5072.45 1760
5073.12 1766
5073.79 1654
5074.47 1705
5075.14 1689
5075.81 1655
5076.48 1695
5077.15 1701
5077.83 1779
5078.50 1640
5079.17 1698
5079.84 1738
5080.52 1723
5081.19 1838
5081.86 1930
5082.53 1930
5083.21 2009
5083.88 1887
5084.55 1793
5085.22 1809
5085.90 1980
5086.57 1776
5087.24 1730
5087.92 1800
5088.59 1822
5089.26 1861
5089.93 1899
5090.61 1820
5091.28 1946
5091.95 1932
5092.63 2083
5093.30 1989
5093.97 1919
5094.65 2126
5095.32 2014
5095.99 1904
5096.67 1960
5097.34 1967
5098.02 2004
5098.69 1935
5099.36 1899
5100.04 1752
5100.71 1822
5101.38 1735
5102.06 1716
5102.73 1727
5103.41 1633
5104.08 1806
5104.75 1816
5105.43 1809
5106.10 1664
5106.78 1817
5107.45 1813
5108.12 1773
5108.80 2001
5109.47 1978
5110.15 1727
5110.82 1808
5111.50 1838
5112.17 1765
5112.85 1783
5113.52 1743
5114.20 1783
5114.87 1695
5115.54 1681
5116.22 1670
5116.89 1687
5117.57 1731
5118.24 1804
5118.92 1789
5119.59 1858
5120.27 1745
5120.94 1765
5121.62 1687
5122.30 1652
5122.97 1739
5123.65 1758
5124.32 1819
5125.00 1753
5125.67 1707
5126.35 1690
5127.02 1699
5127.70 1686
5128.37 1724
5129.05 1824
5129.73 1800
5130.40 1707
5131.08 1681
5131.75 1781
5132.43 1773
5133.10 1801
5133.78 1819
5134.46 1859
5135.13 1687
5135.81 1770
5136.49 1734
5137.16 1737
5137.84 1659
5138.51 1827
5139.19 1709
5139.87 1823
5140.54 1957
5141.22 1843
5141.90 1794
5142.57 1778
5143.25 1857
5143.93 1891
5144.60 1772
5145.28 1745
5145.96 1877
5146.63 1795
5147.31 1753
5147.99 1727
5148.66 1686
5149.34 1684
5150.02 1610
5150.69 1699
5151.37 1754
5152.05 1719
5152.73 1575
5153.40 1727
5154.08 1840
5154.76 1754
5155.44 1615
5156.11 1548
5156.79 1560
5157.47 1534
5158.15 1624
5158.82 1719
5159.50 1500
5160.18 1657
5160.86 1670
5161.53 1692
5162.21 1611
5162.89 1682
5163.57 1550
5164.25 1666
5164.92 1704
5165.60 1681
5166.28 1786
5166.96 1724
5167.64 1679
5168.31 1790
5168.99 1767
5169.67 1748
5170.35 1821
5171.03 1716
5171.71 1739
5172.39 1824
5173.06 1547
5173.74 1672
5174.42 1738
5175.10 1646
5175.78 1617
5176.46 1599
5177.14 1634
5177.82 1730
5178.49 1694
5179.17 1682
5179.85 1729
5180.53 1597
5181.21 1633
5181.89 1672
5182.57 1677
5183.25 1750
5183.93 1774
5184.61 1686
5185.29 1607
5185.97 1588
5186.64 1632
5187.32 1586
5188.00 1557
5188.68 1562
5189.36 1625
5190.04 1608
5190.72 1580
5191.40 1599
5192.08 1590
5192.76 1573
5193.44 1516
5194.12 1561
5194.80 1580
5195.48 1544
5196.16 1627
5196.84 1630
5197.52 1521
5198.20 1497
5198.88 1521
5199.56 1493
5200.24 1454
5200.92 1420
5201.60 1623
5202.28 1586
5202.96 1492
5203.65 1550
5204.33 1504
5205.01 1609
5205.69 1683
5206.37 1707
5207.05 1630
5207.73 1727
5208.41 1684
5209.09 1627
5209.77 1646
5210.45 1733
5211.13 1703
5211.82 1622
5212.50 1661
5213.18 1835
5213.86 1725
5214.54 1706
5215.22 1767
5215.90 1867
5216.58 1682
5217.27 1632
5217.95 1568
5218.63 1646
5219.31 1690
5219.99 1819
5220.67 1802
5221.36 1636
5222.04 1661
5222.72 1735
5223.40 1668
5224.08 1622
5224.77 1745
5225.45 1718
5226.13 1657
5226.81 1647
5227.49 1670
5228.18 1700
5228.86 1680
5229.54 1601
5230.22 1687
5230.91 1734
5231.59 1662
5232.27 1685
5232.95 1588
5233.63 1575
5234.32 1756
5235.00 1786
5235.68 1731
5236.37 1699
5237.05 1715
5237.73 1751
5238.41 1818
5239.10 1712
5239.78 1819
5240.46 1908
5241.15 1823
5241.83 1852
5242.51 1871
5243.20 1822
5243.88 1772
5244.56 1876
5245.24 1808
5245.93 1840
5246.61 1824
5247.29 1790
5247.98 1890
5248.66 1879
5249.35 1882
5250.03 1954
5250.71 1926
5251.40 2005
5252.08 2029
5252.76 1969
5253.45 1861
5254.13 1957
5254.82 1878
5255.50 1831
5256.18 1850
5256.87 1704
5257.55 1830
5258.24 1713
5258.92 1623
5259.60 1642
5260.29 1692
5260.97 1601
5261.66 1603
5262.34 1727
5263.03 1721
5263.71 1814
5264.40 1848
5265.08 1915
5265.76 1730
5266.45 1746
5267.13 1903
5267.82 1774
5268.50 1799
5269.19 1817
5269.87 1790
5270.56 1871
5271.24 1798
5271.93 1729
5272.61 1812
5273.30 1724
5273.98 1724
5274.67 1570
5275.35 1571
5276.04 1621
5276.72 1715
5277.41 1631
5278.10 1609
5278.78 1665
5279.47 1693
5280.15 1791
5280.84 1767
5281.52 1796
5282.21 1819
5282.89 1860
5283.58 1855
5284.27 1886
5284.95 2019
5285.64 1896
5286.32 1989
5287.01 1973
5287.70 1850
5288.38 1742
5289.07 1678
5289.75 1754
5290.44 1725
5291.13 1785
5291.81 1613
5292.50 1542
5293.19 1744
5293.87 1676
5294.56 1656
5295.25 1628
5295.93 1695
5296.62 1776
5297.31 1723
5297.99 1683
5298.68 1649
5299.37 1713
5300.05 1773
5300.74 1745
5301.43 1821
5302.11 1732
5302.80 1751
5303.49 1878
5304.18 1837
5304.86 1827
5305.55 1839
5306.24 1806
5306.92 1879
5307.61 1845
5308.30 1811
5308.99 1946
5309.67 1827
5310.36 1841
5311.05 1812
5311.74 1824
5312.42 1904
5313.11 1936
5313.80 1756
5314.49 1856
5315.18 1808
5315.86 1860
5316.55 1862
5317.24 1782
5317.93 1761
5318.62 1681
5319.30 1958
5319.99 1888
5320.68 1819
5321.37 1754
5322.06 1952
5322.74 2028
5323.43 2017
5324.12 2009
5324.81 1999
5325.50 1968
5326.19 1940
5326.88 1838
5327.56 1869
5328.25 1849
5328.94 1832
5329.63 1778
5330.32 1721
5331.01 1678
5331.70 1796
5332.39 1894
5333.07 1791
5333.76 1612
5334.45 1627
5335.14 1760
5335.83 1908
5336.52 1958
5337.21 1903
5337.90 1839
5338.59 1808
5339.28 1932
5339.97 1832
5340.66 1851
5341.35 1958
5342.04 1935
5342.73 1862
5343.42 1800
5344.10 1965
5344.79 1960
5345.48 1977
5346.17 1898
5346.86 1916
5347.55 1974
5348.24 2131
5348.93 2159
5349.62 2141
5350.31 2135
5351.00 2382
5351.69 2372
5352.39 2506
5353.08 2583
5353.77 2682
5354.46 2657
5355.15 2807
5355.84 2645
5356.53 2666
5357.22 2585
5357.91 2418
5358.60 2257
5359.29 2149
5359.98 2052
5360.67 2015
5361.36 1803
5362.05 1829
5362.74 1852
5363.44 1902
5364.13 1884
5364.82 1815
5365.51 1888
5366.20 1963
5366.89 1840
5367.58 1908
5368.27 1876
5368.96 1758
5369.66 1767
5370.35 1856
5371.04 1677
5371.73 1700
5372.42 1705
5373.11 1666
5373.81 1750
5374.50 1647
5375.19 1590
5375.88 1611
5376.57 1627
5377.26 1575
5377.96 1747
5378.65 1559
5379.34 1646
5380.03 1637
5380.72 1602
5381.42 1609
5382.11 1673
5382.80 1608
5383.49 1707
5384.18 1719
5384.88 1719
5385.57 1755
5386.26 1732
5386.95 1840
5387.65 1812
5388.34 1840
5389.03 1801
5389.72 1773
5390.42 1698
5391.11 1806
5391.80 1846
5392.50 1901
5393.19 1902
5393.88 1879
5394.57 1761
5395.27 1876
5395.96 1788
5396.65 1700
5397.35 1915
5398.04 1772
5398.73 1738
5399.43 1743
5400.12 1705
5400.81 1679
5401.51 1699
5402.20 1675
5402.89 1699
5403.59 1706
5404.28 1697
5404.97 1731
5405.67 1773
5406.36 1828
5407.06 1766
5407.75 1744
5408.44 1668
5409.14 1704
5409.83 1699
5410.53 1702
5411.22 1779
5411.91 1733
5412.61 1782
5413.30 1747
5414.00 1722
5414.69 1784
5415.38 1644
5416.08 1590
5416.77 1711
5417.47 1810
5418.16 1619
5418.86 1637
5419.55 1736
5420.25 1749
5420.94 1682
5421.64 1675
5422.33 1715
5423.03 1819
5423.72 1804
5424.41 1634
5425.11 1701
5425.80 1769
5426.50 1858
5427.19 1755
5427.89 1784
5428.59 1879
5429.28 1702
5429.98 1827
5430.67 1742
5431.37 1812
5432.06 1802
5432.76 1870
5433.45 1827
5434.15 1672
5434.84 1752
5435.54 1765
5436.23 1754
5436.93 1866
5437.63 1804
5438.32 1764
5439.02 1949
5439.71 1807
5440.41 1745
5441.11 1834
5441.80 1891
5442.50 1930
5443.19 1960
5443.89 1897
5444.59 1883
5445.28 1849
5445.98 1966
5446.68 1889
5447.37 2065
5448.07 2133
5448.76 2164
5449.46 2175
5450.16 2405
5450.85 2590
5451.55 2590
5452.25 2475
5452.94 2541
5453.64 2465
5454.34 2438
5455.03 2341
5455.73 2101
5456.43 2137
5457.13 1921
5457.82 1993
5458.52 1914
5459.22 1969
5459.91 2016
5460.61 1967
5461.31 1980
5462.01 2045
5462.70 2015
5463.40 2065
5464.10 2240
5464.80 2396
5465.49 2356
5466.19 2490
5466.89 2561
5467.59 2645
5468.28 2640
5468.98 2592
5469.68 2674
5470.38 2609
5471.07 2487
5471.77 2331
5472.47 2207
5473.17 2112
5473.87 2130
5474.56 2177
5475.26 1972
5475.96 2110
5476.66 2154
5477.36 2193
5478.06 2099
5478.75 2091
5479.45 2141
5480.15 2309
5480.85 2450
5481.55 2581
5482.25 2636
5482.95 2761
5483.64 2867
5484.34 2800
5485.04 2822
5485.74 2729
5486.44 2775
5487.14 2635
5487.84 2482
5488.54 2421
5489.23 2383
5489.93 2493
5490.63 2474
5491.33 2317
5492.03 2368
5492.73 2419
5493.43 2454
5494.13 2420
5494.83 2292
5495.53 2485
5496.23 2552
5496.93 2397
5497.63 2439
5498.33 2427
5499.03 2445
5499.73 2597
5500.43 2894
5501.13 2718
5501.83 3073
5502.53 3354
5503.23 3470
5503.93 3940
5504.63 4046
5505.33 4107
5506.03 3825
5506.73 3637
5507.43 3339
5508.13 3111
5508.83 2808
5509.53 2677
5510.23 2410
5510.93 2391
5511.63 2315
5512.33 2457
5513.03 2376
5513.73 2282
5514.43 2264
5515.13 2225
5515.83 2331
5516.53 2366
5517.23 2266
5517.93 2402
5518.64 2424
5519.34 2296
5520.04 2248
5520.74 2302
5521.44 2189
5522.14 2257
5522.84 2313
5523.54 2288
5524.24 2337
5524.95 2199
5525.65 2091
5526.35 2121
5527.05 2081
5527.75 2106
5528.45 2060
5529.15 1908
5529.86 1968
5530.56 2021
5531.26 1911
5531.96 1880
5532.66 1855
5533.36 1939
5534.07 1829
5534.77 1793
5535.47 1837
5536.17 1753
5536.87 1865
5537.58 1964
5538.28 1798
5538.98 1915
5539.68 1906
5540.39 1774
5541.09 1783
5541.79 1915
5542.49 1825
5543.20 1760
5543.90 1746
5544.60 1802
5545.30 1902
5546.01 1804
5546.71 1783
5547.41 1814
5548.11 1717
5548.82 1694
5549.52 1853
5550.22 1814
5550.93 1749
5551.63 1856
5552.33 1875
5553.03 1833
5553.74 1868
5554.44 1849
5555.14 1636
5555.85 1699
5556.55 1722
5557.25 1780
5557.96 1762
5558.66 1667
5559.36 1674
5560.07 1668
5560.77 1599
5561.48 1639
5562.18 1702
5562.88 1651
5563.59 1723
5564.29 1720
5564.99 1693
5565.70 1732
5566.40 1733
5567.11 1832
5567.81 1871
5568.51 1774
5569.22 1701
5569.92 1616
5570.63 1793
5571.33 1815
5572.04 1901
5572.74 1739
5573.44 1738
5574.15 1623
5574.85 1671
5575.56 1717
5576.26 1717
5576.97 1800
5577.67 1827
5578.38 1733
5579.08 1635
5579.79 1657
5580.49 1837
5581.20 1836
5581.90 1770
5582.61 1718
5583.31 1583
5584.02 1610
5584.72 1700
5585.43 1630
5586.13 1642
5586.84 1728
5587.54 1764
5588.25 1665
5588.95 1636
5589.66 1594
5590.36 1667
5591.07 1686
5591.77 1681
5592.48 1640
5593.19 1609
5593.89 1638
5594.60 1603
5595.30 1593
5596.01 1572
5596.71 1595
5597.42 1628
5598.13 1583
5598.83 1617
5599.54 1738
5600.24 1632
5600.95 1478
5601.66 1657
5602.36 1612
5603.07 1550
5603.78 1581
5604.48 1566
5605.19 1527
5605.89 1545
5606.60 1625
5607.31 1670
5608.01 1570
5608.72 1566
5609.43 1625
5610.13 1576
5610.84 1580
5611.55 1591
5612.25 1586
5612.96 1586
5613.67 1594
5614.38 1506
5615.08 1634
5615.79 1692
5616.50 1631
5617.20 1599
5617.91 1626
5618.62 1548
5619.33 1471
5620.03 1597
5620.74 1541
5621.45 1537
5622.15 1653
5622.86 1751
5623.57 1593
5624.28 1456
5624.99 1511
5625.69 1554
5626.40 1589
5627.11 1627
5627.82 1568
5628.52 1435
5629.23 1611
5629.94 1677
5630.65 1707
5631.36 1614
5632.06 1638
5632.77 1595
5633.48 1572
5634.19 1683
5634.90 1666
5635.61 1650
5636.31 1564
5637.02 1509
5637.73 1505
5638.44 1610
5639.15 1674
5639.86 1713
5640.56 1618
5641.27 1594
5641.98 1599
5642.69 1669
5643.40 1585
5644.11 1644
5644.82 1755
5645.53 1729
5646.24 1725
5646.94 1619
5647.65 1658
5648.36 1627
5649.07 1523
5649.78 1578
5650.49 1521
5651.20 1555
5651.91 1677
5652.62 1665
5653.33 1688
5654.04 1630
5654.75 1594
5655.46 1641
5656.17 1613
5656.88 1553
5657.59 1643
5658.30 1760
5659.01 1831
5659.71 1696
5660.42 1678
5661.13 1767
5661.84 1746
5662.55 1723
5663.26 1708
5663.97 1735
5664.69 1789
5665.40 1758
5666.11 1653
5666.82 1698
5667.53 1573
5668.24 1669
5668.95 1691
5669.66 1668
5670.37 1672
5671.08 1665
5671.79 1737
5672.50 1687
5673.21 1763
5673.92 1838
5674.63 1909
5675.34 1915
5676.05 1826
5676.76 1975
5677.48 1861
5678.19 1744
5678.90 1766
5679.61 1721
5680.32 1643
5681.03 1590
5681.74 1615
5682.45 1682
5683.16 1797
5683.88 1694
5684.59 1717
5685.30 1589
5686.01 1594
5686.72 1550
5687.43 1674
5688.15 1691
5688.86 1655
5689.57 1610
5690.28 1633
5690.99 1720
5691.70 1614
5692.42 1561
5693.13 1620
5693.84 1617
5694.55 1539
5695.26 1598
5695.98 1664
5696.69 1504
5697.40 1628
5698.11 1562
5698.82 1526
5699.54 1476
5700.25 1606
5700.96 1649
5701.67 1552
5702.39 1667
5703.10 1650
5703.81 1642
5704.52 1582
5705.24 1543
5705.95 1565
5706.66 1540
5707.38 1526
5708.09 1571
5708.80 1553
5709.51 1534
5710.23 1540
5710.94 1663
5711.65 1663
5712.37 1616
5713.08 1656
5713.79 1591
5714.51 1632
5715.22 1527
5715.93 1552
5716.65 1481
5717.36 1523
5718.07 1491
5718.79 1512
5719.50 1562
5720.21 1580
5720.93 1652
5721.64 1658
5722.36 1664
5723.07 1479
5723.78 1581
5724.50 1600
5725.21 1590
5725.92 1652
5726.64 1574
5727.35 1615
5728.07 1645
5728.78 1674
5729.50 1816
5730.21 1849
5730.92 1831
5731.64 1823
5732.35 1890
5733.07 1957
5733.78 1821
5734.50 1867
5735.21 1833
5735.93 1894
5736.64 1750
5737.35 1728
5738.07 1684
5738.78 1594
5739.50 1604
5740.21 1669
5740.93 1537
5741.64 1595
5742.36 1625
5743.07 1676
5743.79 1545
5744.50 1508
5745.22 1575
5745.93 1573
5746.65 1734
5747.37 1549
5748.08 1567
5748.80 1523
5749.51 1577
5750.23 1631
5750.94 1577
5751.66 1653
5752.37 1647
5753.09 1667
5753.81 1698
5754.52 1838
5755.24 1799
5755.95 1785
5756.67 1964
5757.38 2075
5758.10 1945
5758.82 1958
5759.53 1942
5760.25 2020
5760.96 1976
5761.68 1890
5762.40 1788
5763.11 1792
5763.83 1773
5764.55 1655
5765.26 1616
5765.98 1657
5766.70 1684
5767.41 1653
5768.13 1699
5768.85 1693
5769.56 1574
5770.28 1655
5771.00 1674
5771.71 1739
5772.43 1672
5773.15 1671
5773.86 1633
5774.58 1650
5775.30 1837
5776.01 1747
5776.73 1758
5777.45 1623
5778.17 1659
5778.88 1686
5779.60 1663
5780.32 1615
5781.04 1737
5781.75 1724
5782.47 1696
5783.19 1659
5783.91 1692
5784.62 1749
5785.34 1769
5786.06 1712
5786.78 1667
5787.49 1631
5788.21 1652
5788.93 1640
5789.65 1623
5790.37 1689
5791.08 1752
5791.80 1626
5792.52 1631
5793.24 1792
5793.96 1790
5794.68 1893
5795.39 1847
5796.11 1791
5796.83 1849
5797.55 1807
5798.27 1829
5798.99 1966
5799.70 2080
5800.42 1977
5801.14 2117
5801.86 2166
5802.58 2397
5803.30 2461
5804.02 2585
5804.74 2765
5805.45 2755
5806.17 2613
5806.89 2580
5807.61 2311
5808.33 2086
5809.05 2072
5809.77 1984
5810.49 1969
5811.21 2016
5811.93 1795
5812.65 1796
5813.37 1882
5814.09 1912
5814.81 1802
5815.52 1872
5816.24 1912
5816.96 1812
5817.68 1859
5818.40 1829
5819.12 1891
5819.84 1905
5820.56 1841
5821.28 1848
5822.00 1867
5822.72 1939
5823.44 1827
5824.16 1759
5824.88 1665
5825.60 1668
5826.32 1737
5827.04 1747
5827.76 1717
5828.48 1732
5829.21 1769
5829.93 1712
5830.65 1727
5831.37 1749
5832.09 1881
5832.81 1791
5833.53 1707
5834.25 1833
5834.97 1737
5835.69 1776
5836.41 1658
5837.13 1672
5837.85 1778
5838.57 1667
5839.30 1665
5840.02 1788
5840.74 1826
5841.46 1617
5842.18 1631
5842.90 1798
5843.62 1684
5844.34 1721
5845.07 1699
5845.79 1589
5846.51 1636
5847.23 1638
5847.95 1669
5848.67 1628
5849.39 1641
5850.12 1694
5850.84 1693
5851.56 1729
5852.28 1727
5853.00 1682
5853.73 1745
5854.45 1738
5855.17 1704
5855.89 1828
5856.61 1655
5857.34 1628
5858.06 1714
5858.78 1750
5859.50 1744
5860.23 1820
5860.95 1700
5861.67 1740
5862.39 1780
5863.11 1677
5863.84 1571
5864.56 1552
5865.28 1686
5866.01 1620
5866.73 1629
5867.45 1729
5868.17 1755
5868.90 1615
5869.62 1679
5870.34 1681
5871.07 1656
5871.79 1765
5872.51 1877
5873.23 1794
5873.96 1778
5874.68 1725
5875.40 1626
5876.13 1649
5876.85 1722
5877.57 1802
5878.30 1789
5879.02 1821
5879.74 1755
5880.47 1842
5881.19 1725
5881.92 1765
5882.64 1790
5883.36 1679
5884.09 1787
5884.81 1773
5885.53 1706
5886.26 1675
5886.98 1647
5887.71 1684
5888.43 1678
5889.15 1760
5889.88 1867
5890.60 1781
5891.33 1801
5892.05 1850
5892.78 1825
5893.50 1688
5894.23 1795
5894.95 1734
5895.67 1815
5896.40 1728
5897.12 1685
5897.85 1656
5898.57 1664
5899.30 1764
5900.02 1748
5900.75 1796
5901.47 1740
5902.20 1728
5902.92 1773
5903.65 1758
5904.37 1815
5905.10 1827
5905.82 1758
5906.55 1859
5907.27 1870
5908.00 1855
5908.72 1823
5909.45 1866
5910.17 1826
5910.90 1849
5911.62 1857
5912.35 1949
5913.08 1947
5913.80 1924
5914.53 1831
5915.25 1862
5915.98 2023
5916.70 1991
5917.43 2073
5918.16 2026
5918.88 1961
5919.61 2075
5920.33 1963
5921.06 2108
5921.79 2084
5922.51 1887
5923.24 1890
5923.97 2070
5924.69 2033
5925.42 1917
5926.14 1943
5926.87 2030
5927.60 2027
5928.32 2174
5929.05 2115
5929.78 2083
5930.50 2073
5931.23 2082
5931.96 2208
5932.68 2289
5933.41 2337
5934.14 2293
5934.86 2391
5935.59 2282
5936.32 2291
5937.05 2352
5937.77 2388
5938.50 2483
5939.23 2447
5939.95 2617
5940.68 2539
5941.41 2424
5942.14 2477
5942.86 2555
5943.59 2666
5944.32 2569
5945.05 2590
5945.77 2747
5946.50 2528
5947.23 2720
5947.96 2796
5948.68 2649
5949.41 2752
5950.14 2741
5950.87 2822
5951.60 2944
5952.32 2972
5953.05 3025
5953.78 3135
5954.51 3170
5955.24 3370
5955.96 3218
5956.69 3233
5957.42 3300
5958.15 3515
5958.88 3402
5959.61 3344
5960.33 3399
5961.06 3475
5961.79 3302
5962.52 3312
5963.25 3309
5963.98 3336
5964.71 3559
5965.44 3601
5966.16 3585
5966.89 3611
5967.62 3921
5968.35 4254
5969.08 4394
5969.81 4531
5970.54 4726
5971.27 4946
5972.00 4907
5972.73 4779
5973.46 4680
5974.18 4230
5974.91 4287
5975.64 4171
5976.37 4292
5977.10 4078
5977.83 3949
5978.56 3880
5979.29 4037
5980.02 3848
5980.75 4018
5981.48 4097
5982.21 4420
5982.94 4375
5983.67 4168
5984.40 4353
5985.13 4484
5985.86 4493
5986.59 4566
5987.32 4484
5988.05 4389
5988.78 4369
5989.51 4492
5990.24 4533
5990.97 4544
5991.70 4529
5992.43 4356
5993.16 4334
5993.89 4384
5994.62 4438
5995.35 4430
5996.09 4495
5996.82 4520
5997.55 4569
5998.28 4671
5999.01 4610
5999.74 4903
6000.47 4886
6001.20 4754
6001.93 4904
6002.66 4868
6003.39 4774
6004.13 4654
6004.86 4803
6005.59 4733
6006.32 4806
6007.05 4665
6007.78 4751
6008.51 4696
6009.25 4391
6009.98 4400
6010.71 4694
6011.44 4958
6012.17 5203
6012.90 5857
6013.64 6443
6014.37 7466
6015.10 8507
6015.83 9478
6016.56 10341
6017.29 10823
6018.03 10824
6018.76 10848
6019.49 10617
6020.22 9968
6020.96 9009
6021.69 8075
6022.42 7326
6023.15 6458
6023.88 5486
6024.62 5167
6025.35 4614
6026.08 4370
6026.81 4183
6027.55 3987
6028.28 3963
6029.01 3845
6029.75 3880
6030.48 3761
6031.21 3581
6031.94 3587
6032.68 3565
6033.41 3532
6034.14 3570
6034.88 3384
6035.61 3363
6036.34 3326
6037.07 3269
6037.81 3418
6038.54 3226
6039.27 3347
6040.01 3446
6040.74 3427
6041.47 3371
6042.21 3428
6042.94 3519
6043.68 3692
6044.41 3663
6045.14 3664
6045.88 3662
6046.61 3686
6047.34 3763
6048.08 3703
6048.81 3604
6049.55 3560
6050.28 3690
6051.01 3794
6051.75 3929
6052.48 4175
6053.22 4231
6053.95 4325
6054.68 4589
6055.42 4931
6056.15 5122
6056.89 5309
6057.62 5148
6058.36 4729
6059.09 4554
6059.83 4408
6060.56 4352
6061.29 4118
6062.03 3756
6062.76 4040
6063.50 4036
6064.23 3818
6064.97 3852
6065.70 3797
6066.44 3567
6067.17 3732
6067.91 3642
6068.64 3548
6069.38 3646
6070.11 3686
6070.85 3449
6071.58 3445
6072.32 3425
6073.06 3593
6073.79 3518
6074.53 3449
6075.26 3411
6076.00 3377
6076.73 3238
6077.47 3388
6078.20 3239
6078.94 3095
6079.68 3227
6080.41 3063
6081.15 3123
6081.88 3039
6082.62 3021
6083.35 3002
6084.09 2985
6084.83 2918
6085.56 3035
6086.30 3000
6087.04 2988
6087.77 2899
6088.51 3041
6089.24 2958
6089.98 2822
6090.72 2887
6091.45 2846
6092.19 3089
6092.93 3006
6093.66 3177
6094.40 3192
6095.14 3062
6095.87 3121
6096.61 3253
6097.35 3195
6098.08 3163
6098.82 2876
6099.56 2808
6100.29 2800
6101.03 2671
6101.77 2650
6102.51 2739
6103.24 2636
6103.98 2483
6104.72 2559
6105.46 2592
6106.19 2631
6106.93 2566
6107.67 2569
6108.41 2511
6109.14 2658
6109.88 2664
6110.62 2585
6111.36 2453
6112.09 2522
6112.83 2502
6113.57 2564
6114.31 2610
6115.04 2683
6115.78 2706
6116.52 2646
6117.26 2609
6118.00 2629
6118.73 2642
6119.47 2623
6120.21 2667
6120.95 2718
6121.69 2635
6122.43 2744
6123.16 2685
6123.90 2684
6124.64 2689
6125.38 2772
6126.12 2769
6126.86 2801
6127.60 2714
6128.33 2697
6129.07 2729
6129.81 2781
6130.55 2891
6131.29 2886
6132.03 2835
6132.77 2835
6133.51 2809
6134.25 2761
6134.98 2788
6135.72 3008
6136.46 2987
6137.20 2959
6137.94 2926
6138.68 2923
6139.42 2978
6140.16 2975
6140.90 2966
6141.64 3083
6142.38 2939
6143.12 2963
6143.86 2980
6144.60 2927
6145.34 2954
6146.08 2838
6146.82 3028
6147.56 3079
6148.30 2877
6149.04 2959
6149.78 3089
6150.52 2981
6151.26 2954
6152.00 2957
6152.74 2988
6153.48 3133
6154.22 3191
6154.96 3113
6155.70 3114
6156.44 3141
6157.18 3185
6157.92 3273
6158.66 3218
6159.40 3391
6160.14 3341
6160.88 3243
6161.62 3167
6162.36 3145
6163.10 3214
6163.85 3377
6164.59 3381
6165.33 3436
6166.07 3605
6166.81 3757
6167.55 3863
6168.29 3988
6169.03 4248
6169.77 4362
6170.51 4303
6171.26 4722
6172.00 4606
6172.74 4483
6173.48 4440
6174.22 4559
6174.96 4547
6175.70 4352
6176.45 4273
6177.19 4290
6177.93 4128
6178.67 4040
6179.41 4067
6180.16 4037
6180.90 4123
6181.64 4127
6182.38 3995
6183.12 4086
6183.87 4137
6184.61 4101
6185.35 4218
6186.09 4341
6186.83 4325
6187.58 4239
6188.32 4284
6189.06 4311
6189.80 4508
6190.55 4428
6191.29 4778
6192.03 4700
6192.77 4548
6193.52 4658
6194.26 4921
6195.00 5014
6195.74 5108
6196.49 5288
6197.23 5483
6197.97 5409
6198.72 5352
6199.46 5585
6200.20 5570
6200.94 5306
6201.69 5403
6202.43 5381
6203.17 5261
6203.92 5352
6204.66 5361
6205.40 5324
6206.15 5567
6206.89 5879
6207.63 6422
6208.38 7495
6209.12 8634
6209.87 10386
6210.61 12375
6211.35 14552
6212.10 16651
6212.84 17961
6213.58 18866
6214.33 18892
6215.07 18303
6215.82 17164
6216.56 15313
6217.30 13219
6218.05 11070
6218.79 9322
6219.54 7750
6220.28 6656
6221.02 5926
6221.77 5360
6222.51 4909
6223.26 4670
6224.00 4377
6224.75 4203
6225.49 3972
6226.24 3887
6226.98 3995
6227.73 4077
6228.47 3794
6229.21 3932
6229.96 3880
6230.70 3566
6231.45 3550
6232.19 3415
6232.94 3360
6233.68 3106
6234.43 3112
6235.17 3013
6235.92 3118
6236.67 2988
6237.41 3093
6238.16 3327
6238.90 3192
6239.65 3177
6240.39 3219
6241.14 3236
6241.88 3346
6242.63 3429
6243.37 3338
6244.12 3380
6244.87 3294
6245.61 3516
6246.36 3642
6247.10 3678
6247.85 3836
6248.59 3944
6249.34 4044
6250.09 4391
6250.83 4613
6251.58 4919
6252.33 4950
6253.07 4996
6253.82 4893
6254.56 4748
6255.31 4717
6256.06 4202
6256.80 4109
6257.55 4073
6258.30 3691
6259.04 3577
6259.79 3512
6260.54 3526
6261.28 3535
6262.03 3426
6262.78 3376
6263.52 3440
6264.27 3365
6265.02 3383
6265.76 3317
6266.51 3275
6267.26 3408
6268.01 3323
6268.75 3223
6269.50 3312
6270.25 3350
6270.99 3412
6271.74 3255
6272.49 3126
6273.24 3217
6273.98 3277
6274.73 3270
6275.48 3349
6276.23 3281
6276.97 3280
6277.72 3372
6278.47 3341
6279.22 3457
6279.96 3440
6280.71 3510
6281.46 3464
6282.21 3362
6282.96 3365
6283.70 3280
6284.45 3195
6285.20 3169
6285.95 3097
6286.70 2983
6287.45 3099
6288.19 2935
6288.94 2869
6289.69 3081
6290.44 2962
6291.19 2809
6291.94 2760
6292.68 2856
6293.43 2905
6294.18 2644
6294.93 2708
6295.68 2702
6296.43 2545
6297.18 2670
6297.93 2599
6298.67 2508
6299.42 2470
6300.17 2441
6300.92 2385
6301.67 2454
6302.42 2383
6303.17 2332
6303.92 2415
6304.67 2453
6305.42 2377
6306.17 2482
6306.92 2303
6307.67 2382
6308.41 2408
6309.16 2269
6309.91 2189
6310.66 2444
6311.41 2412
6312.16 2367
6312.91 2394
6313.66 2459
6314.41 2429
6315.16 2551
6315.91 2440
6316.66 2390
6317.41 2422
6318.16 2470
6318.91 2503
6319.66 2620
6320.41 2645
6321.16 2474
6321.91 2419
6322.66 2389
6323.41 2470
6324.16 2393
6324.92 2350
6325.67 2346
6326.42 2288
6327.17 2210
6327.92 2367
6328.67 2323
6329.42 2346
6330.17 2301
6330.92 2360
6331.67 2161
6332.42 2248
6333.17 2329
6333.92 2292
6334.68 2141
6335.43 2274
6336.18 2251
6336.93 2127
6337.68 2137
6338.43 2278
6339.18 2266
6339.93 2236
6340.69 2322
6341.44 2287
6342.19 2250
6342.94 2173
6343.69 2262
6344.44 2193
6345.20 2180
6345.95 2183
6346.70 2215
6347.45 2190
6348.20 2275
6348.95 2294
6349.71 2263
6350.46 2254
6351.21 2272
6351.96 2441
6352.71 2515
6353.47 2459
6354.22 2579
6354.97 2422
6355.72 2566
6356.48 2605
6357.23 2539
6357.98 2430
6358.73 2345
6359.49 2413
6360.24 2409
6360.99 2364
6361.74 2443
6362.50 2265
6363.25 2185
6364.00 2253
6364.76 2173
6365.51 2177
6366.26 2204
6367.01 2212
6367.77 2134
6368.52 2195
6369.27 2026
6370.03 2140
6370.78 2141
6371.53 2163
6372.29 2148
6373.04 2071
6373.79 2157
6374.55 2132
6375.30 2230
6376.05 2265
6376.81 2174
6377.56 2191
6378.31 2171
6379.07 2060
6379.82 2078
6380.58 2113
6381.33 2243
6382.08 2358
6382.84 2351
6383.59 2206
6384.35 2165
6385.10 2113
6385.85 2196
6386.61 2228
6387.36 2093
6388.12 2184
6388.87 2269
6389.62 2142
6390.38 2015
6391.13 2237
6391.89 2144
6392.64 2146
6393.40 2169
6394.15 2037
6394.91 2036
6395.66 2196
6396.42 2190
6397.17 2150
6397.93 2187
6398.68 2107
6399.44 2138
6400.19 2187
6400.95 2242
6401.70 2021
6402.46 2018
6403.21 2083
6403.97 2039
6404.72 2068
6405.48 1979
6406.23 2063
6406.99 2050
6407.74 2024
6408.50 2104
6409.25 2118
6410.01 2147
6410.76 2110
6411.52 2128
6412.28 2095
6413.03 2148
6413.79 2172
6414.54 2298
6415.30 2166
6416.05 2158
6416.81 2081
6417.57 2019
6418.32 2098
6419.08 2177
6419.83 2140
6420.59 2133
6421.35 2150
6422.10 2287
6422.86 2234
6423.62 2153
6424.37 2238
6425.13 2151
6425.89 2041
6426.64 2038
6427.40 2067
6428.15 2146
6428.91 2180
6429.67 2078
6430.42 2162
6431.18 2139
6431.94 2072
6432.70 2177
6433.45 2129
6434.21 2123
6434.97 2197
6435.72 2136
6436.48 2078
6437.24 2138
6437.99 2235
6438.75 2296
6439.51 2255
6440.27 2230
6441.02 2142
6441.78 2148
6442.54 2199
6443.30 2283
6444.05 2260
6444.81 2294
6445.57 2190
6446.33 2200
6447.08 2287
6447.84 2397
6448.60 2357
6449.36 2269
6450.12 2311
6450.87 2367
6451.63 2306
6452.39 2374
6453.15 2289
6453.91 2249
6454.66 2307
6455.42 2357
6456.18 2304
6456.94 2367
6457.70 2380
6458.46 2528
6459.21 2602
6459.97 2523
6460.73 2482
6461.49 2575
6462.25 2638
6463.01 2531
6463.77 2520
6464.52 2527
6465.28 2546
6466.04 2508
6466.80 2532
6467.56 2627
6468.32 2704
6469.08 2632
6469.84 2659
6470.60 2770
6471.36 2743
6472.11 2781
6472.87 2775
6473.63 2864
6474.39 2913
6475.15 2806
6475.91 2919
6476.67 2994
6477.43 2926
6478.19 2952
6478.95 2886
6479.71 2957
6480.47 2960
6481.23 3004
6481.99 3050
6482.75 3111
6483.51 3244
6484.27 3133
6485.03 3208
6485.79 3158
6486.55 3204
6487.31 3209
6488.07 3352
6488.83 3333
6489.59 3415
6490.35 3487
6491.11 3566
6491.87 3629
6492.63 3625
6493.39 3654
6494.15 3575
6494.91 3723
6495.67 3937
6496.43 4047
6497.19 4002
6497.95 3947
6498.71 3946
6499.48 4092
6500.24 4122
6501.00 4193
6501.76 4274
6502.52 4234
6503.28 4247
6504.04 4270
6504.80 4140
6505.56 4200
6506.32 4040
6507.09 4161
6507.85 4404
6508.61 4266
6509.37 4469
6510.13 4570
6510.89 4605
6511.65 4647
6512.42 4786
6513.18 4746
6513.94 4816
6514.70 4812
6515.46 4863
6516.22 4995
6516.99 4917
6517.75 4990
6518.51 4983
6519.27 4873
6520.03 4959
6520.80 5181
6521.56 4995
6522.32 4886
6523.08 5283
6523.84 5648
6524.61 5571
6525.37 5716
6526.13 5977
6526.89 6013
6527.66 6355
6528.42 6716
6529.18 6883
6529.94 7429
6530.71 7666
6531.47 8135
6532.23 8256
6533.00 8436
6533.76 8359
6534.52 8187
6535.28 8116
6536.05 8586
6536.81 9455
6537.57 10393
6538.34 11660
6539.10 13257
6539.86 14735
6540.63 15850
6541.39 16281
6542.15 15763
6542.92 14848
6543.68 13376
6544.44 11717
6545.21 10198
6545.97 8663
6546.73 7436
6547.50 6457
6548.26 5746
6549.02 5227
6549.79 4923
6550.55 4654
6551.31 4601
6552.08 4229
6552.84 4233
6553.61 4134
6554.37 4008
6555.13 4238
6555.90 4114
6556.66 4079
6557.43 3994
6558.19 4225
6558.96 4120
6559.72 4016
6560.48 3983
6561.25 4032
6562.01 3955
6562.78 3721
6563.54 3915
6564.31 4121
6565.07 4146
6565.84 4377
6566.60 4369
6567.37 4498
6568.13 4443
6568.90 4634
6569.66 4856
6570.43 4876
6571.19 4626
6571.96 4571
6572.72 4690
6573.49 4606
6574.25 4731
6575.02 4769
6575.78 4897
6576.55 4819
6577.31 5084
6578.08 5197
6578.84 5367
6579.61 5512
6580.37 5673
6581.14 5530
6581.91 5582
6582.67 5550
6583.44 5513
6584.20 5299
6584.97 5385
6585.73 5310
6586.50 5248
6587.27 5215
6588.03 5123
6588.80 4989
6589.56 4946
6590.33 4960
6591.10 4889
6591.86 4890
6592.63 4977
6593.39 4988
6594.16 5217
6594.93 5600
6595.69 5794
6596.46 6216
6597.23 6660
6597.99 6899
6598.76 7025
6599.53 7277
6600.29 7208
6601.06 7063
6601.83 6559
6602.59 6215
6603.36 5794
6604.13 5450
6604.89 5069
6605.66 4830
6606.43 4437
6607.20 4391
6607.96 4094
6608.73 4066
6609.50 3818
6610.26 3622
6611.03 3804
6611.80 3852
6612.57 3846
6613.33 3723
6614.10 3838
6614.87 3683
6615.64 3589
6616.40 3718
6617.17 3641
6617.94 3723
6618.71 3733
6619.48 3592
6620.24 3628
6621.01 3436
6621.78 3504
6622.55 3537
6623.32 3474
6624.08 3511
6624.85 3376
6625.62 3447
6626.39 3592
6627.16 3404
6627.92 3462
6628.69 3437
6629.46 3256
6630.23 3228
6631.00 3447
6631.77 3378
6632.54 3285
6633.30 3383
6634.07 3596
6634.84 3813
6635.61 3739
6636.38 3870
6637.15 4035
6637.92 4293
6638.69 4204
6639.45 4094
6640.22 3933
6640.99 4071
6641.76 3703
6642.53 3652
6643.30 3569
6644.07 3458
6644.84 3404
6645.61 3270
6646.38 3241
6647.15 3196
6647.92 3159
6648.69 3190
6649.46 3133
6650.22 3078
6650.99 3012
6651.76 3147
6652.53 3121
6653.30 3113
6654.07 3061
6654.84 3022
6655.61 3077
6656.38 3208
6657.15 3158
6657.92 3112
6658.69 3118
6659.46 3244
6660.23 3218
6661.00 3321
6661.77 3233
6662.54 3036
6663.31 3047
6664.09 2933
6664.86 2922
6665.63 2993
6666.40 2845
6667.17 2903
6667.94 2791
6668.71 2857
6669.48 2802
6670.25 2896
6671.02 2853
6671.79 3104
6672.56 2945
6673.33 2877
6674.10 2958
6674.88 3111
6675.65 2977
6676.42 3027
6677.19 3066
6677.96 3164
6678.73 2930
6679.50 2919
6680.27 2897
6681.05 2972
6681.82 2997
6682.59 2946
6683.36 2833
6684.13 2968
6684.90 3149
6685.67 3134
6686.45 3119
6687.22 3198
6687.99 3382
6688.76 3589
6689.53 3469
6690.31 3394
6691.08 3423
6691.85 3469
6692.62 3299
6693.39 2992
6694.17 3007
6694.94 2773
6695.71 2786
6696.48 2713
6697.25 2763
6698.03 2598
6698.80 2579
6699.57 2576
6700.34 2620
6701.12 2682
6701.89 2710
6702.66 2723
6703.43 2603
6704.21 2608
6704.98 2725
6705.75 2632
6706.53 2717
6707.30 2794
6708.07 2695
6708.84 2699
6709.62 2886
6710.39 2758
6711.16 2603
6711.94 2671
6712.71 2657
6713.48 2501
6714.26 2670
6715.03 2574
6715.80 2543
6716.58 2441
6717.35 2288
6718.12 2376
6718.90 2379
6719.67 2356
6720.45 2465
6721.22 2400
6721.99 2479
6722.77 2454
6723.54 2396
6724.31 2474
6725.09 2453
6725.86 2428
6726.64 2420
6727.41 2475
6728.18 2550
6728.96 2548
6729.73 2576
6730.51 2529
6731.28 2494
6732.06 2467
6732.83 2483
6733.60 2518
6734.38 2478
6735.15 2556
6735.93 2582
6736.70 2538
6737.48 2445
6738.25 2494
6739.03 2575
6739.80 2600
6740.58 2641
6741.35 2602
6742.13 2657
6742.90 2517
6743.68 2493
6744.45 2484
6745.23 2552
6746.00 2585
6746.78 2645
6747.55 2645
6748.33 2669
6749.10 2588
6749.88 2554
6750.65 2709
6751.43 2655
6752.20 2788
6752.98 2769
6753.75 2850
6754.53 2924
6755.31 3097
6756.08 3355
6756.86 3430
6757.63 3264
6758.41 3333
6759.19 3205
6759.96 3105
6760.74 2868
6761.51 2669
6762.29 2731
6763.07 2626
6763.84 2623
6764.62 2594
6765.39 2561
6766.17 2517
6766.95 2395
6767.72 2381
6768.50 2242
6769.28 2355
6770.05 2411
6770.83 2333
6771.61 2398
6772.38 2450
6773.16 2410
6773.94 2405
6774.71 2329
6775.49 2281
6776.27 2420
6777.04 2409
6777.82 2282
6778.60 2167
6779.37 2274
6780.15 2400
6780.93 2434
6781.71 2322
6782.48 2284
6783.26 2253
6784.04 2212
6784.81 2255
6785.59 2222
6786.37 2211
6787.15 2212
6787.92 2191
6788.70 2207
6789.48 2137
6790.26 2047
6791.04 2029
6791.81 2199
6792.59 2082
6793.37 2048
6794.15 2114
6794.92 2059
6795.70 2009
6796.48 2024
6797.26 2013
6798.04 2098
6798.81 2110
6799.59 2040
6800.37 2045
6801.15 2089
6801.93 2195
6802.71 1991
6803.48 2063
6804.26 1999
6805.04 2141
6805.82 2097
6806.60 2206
6807.38 2143
6808.16 2143
6808.94 2190
6809.71 2284
6810.49 2295
6811.27 2131
6812.05 2075
6812.83 2051
6813.61 2086
6814.39 1949
6815.17 2122
6815.95 2062
6816.73 2087
6817.50 2042
6818.28 1998
6819.06 2076
6819.84 2147
6820.62 2130
6821.40 2046
6822.18 2146
6822.96 2020
6823.74 2184
6824.52 2005
6825.30 2088
6826.08 2259
6826.86 2096
6827.64 2011
6828.42 2015
6829.20 2155
6829.98 2176
6830.76 2083
6831.54 1951
6832.32 1871
6833.10 1999
6833.88 2126
6834.66 2087
6835.44 2119
6836.22 2036
6837.00 2097
6837.78 2073
6838.56 2128
6839.34 1939
6840.12 1981
6840.90 2124
6841.68 2114
6842.46 2093
6843.24 1930
6844.03 2131
6844.81 2215
6845.59 2151
6846.37 2132
6847.15 2138
6847.93 2151
6848.71 2106
6849.49 2089
6850.27 2231
6851.05 2419
6851.84 2523
6852.62 2714
6853.40 2811
6854.18 2921
6854.96 3223
6855.74 3326
6856.52 3160
6857.30 3232
6858.09 3237
6858.87 3174
6859.65 2832
6860.43 2666
6861.21 2501
6861.99 2360
6862.78 2263
6863.56 2246
6864.34 2198
6865.12 2187
6865.90 2338
6866.69 2371
6867.47 2327
6868.25 2337
6869.03 2219
6869.82 2284
6870.60 2378
6871.38 2290
6872.16 2441
6872.94 2384
6873.73 2253
6874.51 2304
6875.29 2406
6876.07 2381
6876.86 2268
6877.64 2183
6878.42 2374
6879.21 2438
6879.99 2488
6880.77 2476
6881.55 2377
6882.34 2501
6883.12 2546
6883.90 2609
6884.69 2571
6885.47 2720
6886.25 2844
6887.04 2774
6887.82 2834
6888.60 2995
6889.39 3276
6890.17 3393
6890.95 3614
6891.74 3941
6892.52 4083
6893.30 4399
6894.09 4093
6894.87 3797
6895.65 3374
6896.44 3223
6897.22 3092
6898.01 2991
6898.79 2882
6899.57 2725
6900.36 2749
6901.14 2824
6901.93 2744
6902.71 2781
6903.49 2788
6904.28 2697
6905.06 2770
6905.85 2826
6906.63 2762
6907.42 2946
6908.20 2877
6908.98 2841
6909.77 2700
6910.55 2737
6911.34 2815
6912.12 2851
6912.91 2825
6913.69 2645
6914.48 2820
6915.26 2567
6916.05 2641
6916.83 2672
6917.62 2603
6918.40 2616
6919.19 2592
6919.97 2540
6920.76 2681
6921.54 2720
6922.33 2717
6923.11 2699
6923.90 2597
6924.68 2696
6925.47 2700
6926.25 2775
6927.04 2752
6927.82 2658
6928.61 2699
6929.40 2878
6930.18 2848
6930.97 2977
6931.75 2875
6932.54 2954
6933.32 2915
6934.11 2993
6934.90 2949
6935.68 2977
6936.47 3112
6937.25 3076
6938.04 3160
6938.83 3212
6939.61 3313
6940.40 3199
6941.19 3059
6941.97 3147
6942.76 3214
6943.54 3294
6944.33 3347
6945.12 3387
6945.90 3357
6946.69 3454
6947.48 3548
6948.26 3572
6949.05 3712
6949.84 3659
6950.62 3646
6951.41 3766
6952.20 3752
6952.99 3686
6953.77 3706
6954.56 3620
6955.35 3628
6956.13 3496
6956.92 3647
6957.71 3542
6958.50 3647
6959.28 3706
6960.07 3793
6960.86 3961
6961.64 3924
6962.43 4091
6963.22 4134
6964.01 3929
6964.80 3960
6965.58 4023
6966.37 4019
6967.16 4036
6967.95 3983
6968.73 4089
6969.52 4153
6970.31 4142
6971.10 4151
6971.89 4285
6972.67 4519
6973.46 4517
6974.25 4428
6975.04 4529
6975.83 4757
6976.62 4689
6977.40 4530
6978.19 4552
6978.98 4508
6979.77 4489
6980.56 4708
6981.35 4792
6982.13 4932
6982.92 5083
6983.71 5330
6984.50 5654
6985.29 6018
6986.08 6808
6986.87 7572
6987.66 8521
6988.45 9373
6989.23 10567
6990.02 11126
6990.81 11466
6991.60 11245
6992.39 11014
6993.18 9978
6993.97 8946
6994.76 8100
6995.55 7485
6996.34 6694
6997.13 6229
6997.92 5925
6998.71 5952
6999.50 6097
7000.29 6567
7001.07 7137
7001.86 7972
7002.65 9112
7003.44 10109
7004.23 10715
7005.02 10593
7005.81 10600
7006.60 9803
7007.39 9112
7008.18 8079
7008.97 7342
7009.76 6271
7010.55 5467
7011.34 4985
7012.14 4470
7012.93 4230
7013.72 4003
7014.51 3949
7015.30 4050
7016.09 3967
7016.88 3896
7017.67 4053
7018.46 4124
7019.25 3968
7020.04 3817
7020.83 3859
7021.62 3719
7022.41 3659
7023.20 3544
7024.00 3383
7024.79 3400
7025.58 3477
7026.37 3522
7027.16 3686
7027.95 3625
7028.74 3627
7029.53 3595
7030.32 3738
7031.12 3710
7031.91 3691
7032.70 3538
7033.49 3392
7034.28 3508
7035.07 3402
7035.87 3300
7036.66 3377
7037.45 3300
7038.24 3322
7039.03 3435
7039.82 3414
7040.62 3436
7041.41 3460
7042.20 3433
7042.99 3569
7043.78 3655
7044.58 3408
7045.37 3581
7046.16 3481
7046.95 3329
7047.75 3521
7048.54 3307
7049.33 3372
7050.12 3503
7050.92 3318
7051.71 3506
7052.50 3565
7053.29 3647
7054.09 3797
7054.88 3946
7055.67 3708
7056.46 3731
7057.26 3747
7058.05 3589
7058.84 3419
7059.64 3262
7060.43 3255
7061.22 3243
7062.02 3306
7062.81 3196
7063.60 3234
7064.39 3197
7065.19 3268
7065.98 3254
7066.77 3236
7067.57 3184
7068.36 3192
7069.16 3062
7069.95 3039
7070.74 3105
7071.54 3317
7072.33 3165
7073.12 3150
7073.92 3034
7074.71 3193
7075.51 3174
7076.30 3203
7077.09 3102
7077.89 3089
7078.68 3022
7079.48 3092
7080.27 2957
7081.06 2874
7081.86 2848
7082.65 2842
7083.45 2991
7084.24 3000
7085.04 2881
7085.83 2833
7086.62 2823
7087.42 2857
7088.21 2763
7089.01 2790
7089.80 2930
7090.60 3114
7091.39 3240
7092.19 3267
7092.98 3230
7093.78 3244
7094.57 3064
7095.37 2983
7096.16 2895
7096.96 2758
7097.75 2533
7098.55 2596
7099.34 2472
7100.14 2484
7100.93 2368
7101.73 2279
7102.52 2297
7103.32 2220
7104.11 2305
7104.91 2249
7105.71 2176
7106.50 2131
7107.30 2228
7108.09 2242
7108.89 2212
7109.68 2057
7110.48 2104
7111.28 1999
7112.07 2078
7112.87 2051
7113.66 1909
7114.46 1948
7115.26 1947
7116.05 1993
7116.85 2105
7117.65 2124
7118.44 2063
7119.24 2084
7120.03 2133
7120.83 2055
7121.63 2086
7122.42 2088
7123.22 2092
7124.02 2098
7124.81 2078
7125.61 2003
7126.41 2111
7127.20 2103
7128.00 1955
7128.80 2079
7129.59 2022
7130.39 1901
7131.19 1977
7131.99 1968
7132.78 2007
7133.58 1932
7134.38 1942
7135.17 1966
7135.97 2022
7136.77 1874
7137.57 1911
7138.36 2051
7139.16 1943
7139.96 1893
7140.76 1942
7141.55 1855
7142.35 1897
7143.15 1885
7143.95 1925
7144.74 1876
7145.54 1944
7146.34 1934
7147.14 2005
7147.94 1921
7148.73 1858
7149.53 2103
7150.33 2021
7151.13 1996
7151.93 1924
7152.72 1947
7153.52 1943
7154.32 1950
7155.12 1920
7155.92 1861
7156.72 1917
7157.51 1852
7158.31 1831
7159.11 1843
7159.91 1836
7160.71 1844
7161.51 1840
7162.31 1871
7163.11 1791
7163.90 1719
7164.70 1771
7165.50 1770
7166.30 1747
7167.10 1807
7167.90 1724
7168.70 1690
7169.50 1698
7170.30 1650
7171.10 1742
7171.90 1711
7172.69 1800
7173.49 1734
7174.29 1756
7175.09 1827
7175.89 1830
7176.69 1804
7177.49 1698
7178.29 1671
7179.09 1702
7179.89 1715
7180.69 1721
7181.49 1736
7182.29 1683
7183.09 1696
7183.89 1786
7184.69 1881
7185.49 1890
7186.29 1966
7187.09 2021
7187.89 1951
7188.69 1901
7189.49 1909
7190.29 1843
7191.09 1783
7191.89 1715
7192.69 1662
7193.49 1645
7194.29 1629
7195.09 1638
7195.89 1601
7196.70 1537
7197.50 1498
7198.30 1570
7199.10 1622
7199.90 1608
7200.70 1522
7201.50 1541
7202.30 1633
7203.10 1718
7203.90 1612
7204.70 1626
7205.51 1634
7206.31 1639
7207.11 1622
7207.91 1546
7208.71 1576
7209.51 1532
7210.31 1570
7211.12 1550
7211.92 1486
7212.72 1570
7213.52 1705
7214.32 1683
7215.12 1548
7215.92 1488
7216.73 1518
7217.53 1517
7218.33 1453
7219.13 1535
7219.93 1585
7220.74 1603
7221.54 1528
7222.34 1538
7223.14 1618
7223.94 1605
7224.75 1594
7225.55 1535
7226.35 1592
7227.15 1670
7227.96 1643
7228.76 1626
7229.56 1513
7230.36 1597
7231.17 1664
7231.97 1625
7232.77 1617
7233.57 1647
7234.38 1689
7235.18 1642
7235.98 1637
7236.79 1599
7237.59 1627
7238.39 1645
7239.19 1701
7240.00 1631
7240.80 1640
7241.60 1764
7242.41 1739
7243.21 1827
7244.01 1855
7244.82 1807
7245.62 1931
7246.42 1908
7247.23 1804
7248.03 1733
7248.83 1720
7249.64 1764
7250.44 1748
7251.25 1767
7252.05 1737
7252.85 1780
7253.66 1812
7254.46 1684
7255.27 1666
7256.07 1741
7256.87 1767
7257.68 1848
7258.48 1781
7259.29 1846
7260.09 1842
7260.89 1820
7261.70 1832
7262.50 1804
7263.31 1858
7264.11 1835
7264.92 1856
7265.72 1819
7266.53 1782
7267.33 1814
7268.13 1887
7268.94 1901
7269.74 2074
7270.55 1996
7271.35 2099
7272.16 2094
7272.96 2058
7273.77 1976
7274.57 1936
7275.38 2080
7276.18 1957
7276.99 2028
7277.79 2009
7278.60 2014
7279.40 2037
7280.21 2110
7281.01 2081
7281.82 2027
7282.63 2152
7283.43 2256
7284.24 2449
7285.04 2446
7285.85 2932
7286.65 3223
7287.46 3683
7288.27 3881
7289.07 4197
7289.88 4216
7290.68 4153
7291.49 3909
7292.29 3572
7293.10 3373
7293.91 3018
7294.71 2609
7295.52 2411
7296.33 2279
7297.13 2125
7297.94 2159
7298.74 2133
7299.55 2012
7300.36 1966
7301.16 2066
7301.97 2026
7302.78 1944
7303.58 1857
7304.39 1954
7305.20 1967
7306.00 2035
7306.81 2057
7307.62 2026
7308.42 2010
7309.23 2030
7310.04 1930
7310.84 2002
7311.65 2036
7312.46 2083
7313.27 2109
7314.07 2145
7314.88 2180
7315.69 2227
7316.50 2149
7317.30 2096
7318.11 2124
7318.92 2223
7319.72 2235
7320.53 2316
7321.34 2469
7322.15 2670
7322.96 2721
7323.76 2869
7324.57 2871
7325.38 2818
7326.19 2886
7326.99 2750
7327.80 2522
7328.61 2444
7329.42 2333
7330.23 2248
7331.03 2190
7331.84 2141
7332.65 2119
7333.46 2046
7334.27 2055
7335.08 2112
7335.88 2068
7336.69 2041
7337.50 1984
7338.31 1916
7339.12 2050
7339.93 2103
7340.74 2073
7341.54 2170
7342.35 2132
7343.16 2059
7343.97 2014
7344.78 1998
7345.59 2102
7346.40 2102
7347.21 2108
7348.02 2083
7348.82 2032
7349.63 2120
7350.44 2077
7351.25 2012
7352.06 1951
7352.87 2075
7353.68 1949
7354.49 1982
7355.30 2034
7356.11 2006
7356.92 1988
7357.73 1994
7358.54 1865
7359.35 1964
7360.16 2026
7360.97 2066
7361.78 2108
7362.59 2053
7363.40 1968
7364.21 1938
7365.02 1959
7365.83 1995
7366.64 2009
7367.45 1994
7368.26 2015
7369.07 2023
7369.88 1998
7370.69 2000
7371.50 2076
7372.31 2115
7373.12 2026
7373.93 1996
7374.74 1890
7375.55 1980
7376.36 2068
7377.17 2023
7377.98 1931
7378.79 1912
7379.60 2090
7380.42 2166
7381.23 2124
7382.04 2154
7382.85 2275
7383.66 2497
7384.47 2603
7385.28 2706
7386.09 2719
7386.90 2697
7387.71 2743
7388.53 2678
7389.34 2466
7390.15 2302
7390.96 2191
7391.77 2082
7392.58 2087
7393.39 2074
7394.21 1909
7395.02 1901
7395.83 1801
7396.64 1883
7397.45 1917
7398.27 1826
7399.08 1840
7399.89 1801
7400.70 2016
7401.51 2050
7402.33 2072
7403.14 2207
7403.95 2337
7404.76 2481
7405.57 2392
7406.39 2633
7407.20 2397
7408.01 2264
7408.82 2182
7409.64 2150
7410.45 2079
7411.26 2070
7412.07 2010
7412.89 2001
7413.70 1934
7414.51 1872
7415.32 1796
7416.14 1811
7416.95 1816
7417.76 1681
7418.58 1616
7419.39 1665
7420.20 1698
7421.02 1749
7421.83 1709
7422.64 1669
7423.45 1694
7424.27 1660
7425.08 1602
7425.89 1536
7426.71 1558
7427.52 1588
7428.33 1728
7429.15 1780
7429.96 1690
7430.78 1527
7431.59 1589
7432.40 1636
7433.22 1538
7434.03 1554
7434.84 1605
7435.66 1545
7436.47 1464
7437.29 1516
7438.10 1528
7438.91 1539
7439.73 1543
7440.54 1597
7441.36 1615
7442.17 1608
7442.99 1633
7443.80 1591
7444.61 1692
7445.43 1581
7446.24 1602
7447.06 1475
7447.87 1525
7448.69 1545
7449.50 1484
7450.32 1488
7451.13 1531
7451.95 1510
7452.76 1397
7453.58 1513
7454.39 1479
7455.21 1443
7456.02 1442
7456.84 1507
7457.65 1494
7458.47 1425
7459.28 1420
7460.10 1554
7460.91 1413
7461.73 1453
7462.54 1507
7463.36 1473
7464.17 1456
7464.99 1446
7465.80 1583
7466.62 1649
7467.44 1550
7468.25 1532
7469.07 1527
7469.88 1484
7470.70 1433
7471.51 1493
7472.33 1576
7473.15 1537
7473.96 1538
7474.78 1542
7475.59 1634
7476.41 1576
7477.23 1498
7478.04 1479
7478.86 1448
7479.67 1513
7480.49 1425
7481.31 1331
7482.12 1364
7482.94 1335
7483.76 1344
7484.57 1415
7485.39 1421
7486.21 1344
7487.02 1398
7487.84 1430
7488.66 1500
7489.47 1446
7490.29 1416
7491.11 1432
7491.92 1365
7492.74 1306
7493.56 1418
7494.38 1280
7495.19 1329
7496.01 1400
7496.83 1348
7497.64 1329
7498.46 1337
7499.28 1232
7500.10 1331
7500.91 1342
7501.73 1371
7502.55 1348
7503.37 1355
7504.18 1417
7505.00 1298
7505.82 1322
7506.64 1301
7507.46 1371
7508.27 1381
7509.09 1394
7509.91 1251
7510.73 1319
7511.55 1287
7512.36 1287
7513.18 1333
7514.00 1312
7514.82 1323
7515.64 1415
7516.45 1433
7517.27 1394
7518.09 1338
7518.91 1395
7519.73 1336
7520.55 1355
7521.37 1347
7522.18 1253
7523.00 1347
7523.82 1359
7524.64 1340
7525.46 1342
7526.28 1261
7527.10 1328
7527.92 1315
7528.74 1292
7529.55 1313
7530.37 1243
7531.19 1272
7532.01 1323
7532.83 1281
7533.65 1291
7534.47 1286
7535.29 1389
7536.11 1364
7536.93 1311
7537.75 1282
7538.57 1310
7539.39 1233
7540.21 1333
7541.03 1306
7541.84 1284
7542.66 1309
7543.48 1313
7544.30 1381
7545.12 1375
7545.94 1389
7546.76 1279
7547.58 1362
7548.40 1337
7549.22 1381
7550.04 1303
7550.86 1396
7551.68 1383
7552.51 1361
7553.33 1265
7554.15 1289
7554.97 1377
7555.79 1354
7556.61 1420
7557.43 1345
7558.25 1314
7559.07 1261
7559.89 1397
7560.71 1383
7561.53 1352
7562.35 1347
7563.17 1275
7563.99 1388
7564.81 1467
7565.64 1457
7566.46 1430
7567.28 1275
7568.10 1345
7568.92 1351
7569.74 1359
7570.56 1336
7571.38 1275
7572.21 1295
7573.03 1246
7573.85 1365
7574.67 1295
7575.49 1306
7576.31 1324
7577.13 1316
7577.96 1298
7578.78 1366
7579.60 1385
7580.42 1368
7581.24 1237
7582.07 1317
7582.89 1273
7583.71 1204
7584.53 1348
7585.35 1346
7586.18 1272
7587.00 1284
7587.82 1390
7588.64 1412
7589.46 1330
7590.29 1352
7591.11 1360
7591.93 1401
7592.75 1494
7593.58 1412
7594.40 1462
7595.22 1398
7596.04 1335
7596.87 1449
7597.69 1433
7598.51 1532
7599.34 1394
7600.16 1417
7600.98 1494
7601.80 1462
7602.63 1377
7603.45 1332
7604.27 1390
7605.10 1477
7605.92 1576
7606.74 1545
7607.57 1585
7608.39 1674
7609.21 1732
7610.04 1725
7610.86 1691
7611.68 1610
7612.51 1591
7613.33 1536
7614.15 1491
7614.98 1587
7615.80 1513
7616.62 1491
7617.45 1533
7618.27 1478
7619.10 1471
7619.92 1575
7620.74 1525
7621.57 1720
7622.39 1673
7623.22 1645
7624.04 1651
7624.86 1660
7625.69 1601
7626.51 1588
7627.34 1514
7628.16 1573
7628.99 1491
7629.81 1515
7630.64 1552
7631.46 1667
7632.28 1744
7633.11 1771
7633.93 1746
7634.76 1842
7635.58 1815
7636.41 1883
7637.23 1893
7638.06 1839
7638.88 1722
7639.71 1618
7640.53 1538
7641.36 1512
7642.18 1540
7643.01 1496
7643.83 1425
7644.66 1402
7645.48 1402
7646.31 1390
7647.14 1394
7647.96 1308
7648.79 1323
7649.61 1459
7650.44 1367
7651.26 1336
7652.09 1228
7652.91 1243
7653.74 1278
7654.57 1234
7655.39 1262
7656.22 1265
7657.04 1264
7657.87 1275
7658.70 1316
7659.52 1267
7660.35 1318
7661.17 1204
7662.00 1293
7662.83 1322
7663.65 1286
7664.48 1258
7665.31 1264
7666.13 1226
7666.96 1279
7667.79 1253
7668.61 1300
7669.44 1194
7670.27 1201
7671.09 1221
7671.92 1247
7672.75 1207
7673.57 1224
7674.40 1236
7675.23 1314
7676.05 1312
7676.88 1251
7677.71 1224
7678.53 1238
7679.36 1230
7680.19 1249
7681.02 1289
7681.84 1288
7682.67 1308
7683.50 1291
7684.33 1321
7685.15 1245
7685.98 1207
7686.81 1263
7687.64 1205
7688.46 1279
7689.29 1199
7690.12 1223
7690.95 1236
7691.77 1342
7692.60 1286
7693.43 1327
7694.26 1268
7695.09 1259
7695.91 1297
7696.74 1202
7697.57 1309
7698.40 1289
7699.23 1218
7700.06 1264
7700.88 1258
7701.71 1301
7702.54 1299
7703.37 1294
7704.20 1312
7705.03 1339
7705.85 1324
7706.68 1283
7707.51 1341
7708.34 1217
7709.17 1261
7710.00 1259
7710.83 1244
7711.66 1345
7712.48 1258
7713.31 1172
7714.14 1219
7714.97 1219
7715.80 1195
7716.63 1255
7717.46 1268
7718.29 1203
7719.12 1148
7719.95 1222
7720.78 1175
7721.61 1145
7722.44 1209
7723.27 1272
7724.09 1154
7724.92 1233
7725.75 1240
7726.58 1184
7727.41 1224
7728.24 1161
7729.07 1288
7729.90 1249
7730.73 1205
7731.56 1234
7732.39 1249
7733.22 1225
7734.05 1244
7734.88 1229
7735.71 1165
7736.54 1213
7737.37 1220
7738.20 1241
7739.03 1276
7739.86 1264
7740.70 1219
7741.53 1146
7742.36 1207
7743.19 1219
7744.02 1164
7744.85 1245
7745.68 1175
7746.51 1199
7747.34 1197
7748.17 1207
7749.00 1208
7749.83 1261
7750.66 1434
7751.50 1386
7752.33 1333
7753.16 1307
7753.99 1409
7754.82 1325
7755.65 1362
7756.48 1323
7757.31 1305
7758.15 1261
7758.98 1230
7759.81 1282
7760.64 1287
7761.47 1237
7762.30 1223
7763.13 1207
7763.97 1179
7764.80 1186
7765.63 1298
7766.46 1277
7767.29 1185
7768.13 1221
7768.96 1184
7769.79 1302
7770.62 1257
7771.45 1212
7772.29 1184
7773.12 1202
7773.95 1203
7774.78 1180
7775.62 1200
7776.45 1121
7777.28 1156
7778.11 1243
7778.95 1244
7779.78 1229
7780.61 1252
7781.44 1218
7782.28 1243
7783.11 1263
7783.94 1252
7784.77 1222
7785.61 1227
7786.44 1220
7787.27 1204
7788.11 1314
7788.94 1236
7789.77 1229
7790.61 1262
7791.44 1225
7792.27 1222
7793.10 1255
7793.94 1225
7794.77 1185
7795.60 1219
7796.44 1224
7797.27 1239
7798.11 1289
7798.94 1289
7799.77 1244
7800.61 1276
7801.44 1313
7802.27 1242
7803.11 1270
7803.94 1289
7804.78 1293
7805.61 1300
7806.44 1198
7807.28 1245
7808.11 1290
7808.95 1250
7809.78 1327
7810.61 1272
7811.45 1300
7812.28 1319
7813.12 1319
7813.95 1460
7814.79 1507
7815.62 1419
7816.45 1459
7817.29 1512
7818.12 1397
7818.96 1487
7819.79 1569
7820.63 1570
7821.46 1562
7822.30 1448
7823.13 1470
7823.97 1439
7824.80 1452
7825.64 1511
7826.47 1431
7827.31 1481
7828.14 1451
7828.98 1428
7829.81 1511
7830.65 1597
7831.48 1540
7832.32 1462
7833.15 1564
7833.99 1593
7834.83 1513
7835.66 1425
7836.50 1450
7837.33 1467
7838.17 1591
7839.00 1543
7839.84 1559
7840.68 1622
7841.51 1588
7842.35 1523
7843.18 1547
7844.02 1550
7844.86 1486
7845.69 1486
7846.53 1428
7847.36 1491
7848.20 1439
7849.04 1397
7849.87 1473
7850.71 1500
7851.55 1464
7852.38 1374
7853.22 1417
7854.05 1394
7854.89 1447
7855.73 1360
7856.56 1379
7857.40 1343
7858.24 1372
7859.08 1351
7859.91 1336
7860.75 1427
7861.59 1418
7862.42 1422
7863.26 1464
7864.10 1558
7864.93 1445
7865.77 1443
7866.61 1455
7867.45 1398
7868.28 1447
7869.12 1430
7869.96 1440
7870.80 1464
7871.63 1484
7872.47 1473
7873.31 1439
7874.15 1396
7874.98 1476
7875.82 1536
7876.66 1508
7877.50 1484
7878.33 1435
7879.17 1497
7880.01 1503
7880.85 1524
7881.69 1596
7882.52 1609
7883.36 1617
7884.20 1552
7885.04 1512
7885.88 1483
7886.71 1519
7887.55 1486
7888.39 1498
7889.23 1595
7890.07 1555
7890.91 1462
7891.75 1528
7892.58 1513
7893.42 1516
7894.26 1576
7895.10 1560
7895.94 1607
7896.78 1692
7897.62 1680
7898.46 1669
7899.29 1613
7900.13 1589
7900.97 1657
7901.81 1702
7902.65 1861
7903.49 1871
7904.33 1976
7905.17 1950
7906.01 1948
7906.85 1914
7907.69 1795
7908.53 1814
7909.37 1794
7910.21 1653
7911.04 1521
7911.88 1493
7912.72 1452
7913.56 1531
7914.40 1541
7915.24 1585
7916.08 1499
7916.92 1562
7917.76 1601
7918.60 1645
7919.44 1786
7920.28 1996
7921.12 2087
7921.96 2126
7922.80 2228
7923.64 2062
7924.48 2008
7925.32 1907
7926.16 1872
7927.01 1803
7927.85 1702
7928.69 1567
7929.53 1517
7930.37 1499
7931.21 1419
7932.05 1403
7932.89 1442
7933.73 1339
7934.57 1326
7935.41 1358
7936.25 1343
7937.09 1329
7937.93 1411
7938.78 1239
7939.62 1287
7940.46 1296
7941.30 1277
7942.14 1338
7942.98 1438
7943.82 1328
7944.66 1253
7945.51 1342
7946.35 1268
7947.19 1335
7948.03 1346
7948.87 1374
7949.71 1398
7950.56 1337
7951.40 1339
7952.24 1332
7953.08 1277
7953.92 1299
7954.76 1274
7955.61 1342
7956.45 1400
7957.29 1372
7958.13 1383
7958.97 1394
7959.82 1399
7960.66 1509
7961.50 1373
7962.34 1381
7963.19 1446
7964.03 1395
7964.87 1487
7965.71 1492
7966.56 1429
7967.40 1408
7968.24 1446
7969.08 1342
7969.93 1448
7970.77 1470
7971.61 1528
7972.45 1567
7973.30 1580
7974.14 1586
7974.98 1451
7975.83 1430
7976.67 1416
7977.51 1411
7978.36 1390
7979.20 1394
7980.04 1315
7980.89 1331
7981.73 1355
7982.57 1344
7983.42 1379
7984.26 1397
7985.10 1356
7985.95 1325
7986.79 1329
7987.63 1390
7988.48 1422
7989.32 1340
7990.16 1342
7991.01 1294
7991.85 1310
7992.70 1301
7993.54 1216
7994.38 1257
7995.23 1207
7996.07 1212
7996.92 1248
7997.76 1237
7998.60 1224
7999.45 1293
8000.29 1224
8001.14 1186
8001.98 1215
8002.83 1212
8003.67 1189
8004.52 1150
8005.36 1219
8006.20 1126
8007.05 1126
8007.89 1177
8008.74 1196
8009.58 1069
8010.43 1021
8011.27 1190
8012.12 1209
8012.96 1184
8013.81 1099
8014.65 1113
8015.50 1154
8016.34 1061
8017.19 1088
8018.03 1126
8018.88 1207
8019.72 1185
8020.57 1151
8021.42 1192
8022.26 1131
8023.11 1107
8023.95 1214
8024.80 1191
8025.64 1119
8026.49 1036
8027.33 1172
8028.18 1161
8029.03 1179
8029.87 1112
8030.72 1090
8031.56 1106
8032.41 1181
8033.26 1107
8034.10 1122
8034.95 1120
8035.79 1131
8036.64 1129
8037.49 1110
8038.33 1156
8039.18 1158
8040.03 1178
8040.87 1193
8041.72 1105
8042.57 1118
8043.41 1154
8044.26 1102
8045.11 1105
8045.95 1122
8046.80 1178
8047.65 1132
8048.49 1135
8049.34 1124
8050.19 1137
8051.03 1129
8051.88 1090
8052.73 1114
8053.58 1112
8054.42 1149
8055.27 1124
8056.12 1123
8056.96 1143
8057.81 1135
8058.66 1039
8059.51 1137
8060.35 1146
8061.20 1049
8062.05 1079
8062.90 1115
8063.74 1081
8064.59 1036
8065.44 1027
8066.29 1034
8067.14 1053
8067.98 1107
8068.83 1090
8069.68 1132
8070.53 1108
8071.38 1051
8072.22 1056
8073.07 978
8073.92 1086
8074.77 1086
8075.62 1097
8076.46 1057
8077.31 1096
8078.16 1103
8079.01 1044
8079.86 1008
8080.71 1027
8081.56 1039
8082.40 1005
8083.25 1087
8084.10 1047
8084.95 1047
8085.80 1041
8086.65 1041
8087.50 997
8088.35 1062
8089.19 1073
8090.04 1074
8090.89 1003
8091.74 1052
8092.59 987
8093.44 1051
8094.29 1144
8095.14 1058
8095.99 1066
8096.84 1045
8097.69 1074
8098.54 1075
8099.39 1035
8100.24 979
8101.09 1034
8101.94 1057
8102.79 1026
8103.63 1004
8104.48 1057
8105.33 1017
8106.18 1028
8107.03 1025
8107.88 1065
8108.73 1020
8109.58 1059
8110.43 1072
8111.28 1065
8112.14 1055
8112.99 919
8113.84 1007
8114.69 1020
8115.54 1034
8116.39 996
8117.24 1029
8118.09 1066
8118.94 1058
8119.79 1067
8120.64 1051
8121.49 1063
8122.34 1078
8123.19 1051
8124.04 961
8124.89 1029
8125.74 1103
8126.60 1060
8127.45 1015
8128.30 1103
8129.15 1086
8130.00 1120
8130.85 1054
8131.70 1108
8132.55 1145
8133.40 1056
8134.26 1009
8135.11 936
8135.96 1015
8136.81 992
8137.66 1003
8138.51 1113
8139.37 1145
8140.22 995
8141.07 1092
8141.92 1054
8142.77 1118
8143.62 1019
8144.48 1028
8145.33 1082
8146.18 1038
8147.03 1123
8147.88 1039
8148.74 1050
8149.59 1058
8150.44 1143
8151.29 1101
8152.15 1157
8153.00 1085
8153.85 1082
8154.70 1156
8155.56 1174
8156.41 1134
8157.26 1100
8158.11 1099
8158.97 1204
8159.82 1230
8160.67 1253
8161.52 1278
8162.38 1147
8163.23 1174
8164.08 1183
8164.94 1173
8165.79 1087
8166.64 1054
8167.49 1081
8168.35 1043
8169.20 1047
8170.05 1121
8170.91 1044
8171.76 1063
8172.61 1081
8173.47 1096
8174.32 1098
8175.17 1094
8176.03 1147
8176.88 1034
8177.74 1057
8178.59 1029
8179.44 1017
8180.30 1012
8181.15 1083
8182.00 1053
8182.86 1097
8183.71 1035
8184.57 1012
8185.42 1016
8186.27 994
8187.13 985
8187.98 1054
8188.84 1012
8189.69 1057
8190.55 1085
8191.40 1038
8192.25 1085
8193.11 980
8193.96 974
8194.82 986
8195.67 974
8196.53 925
8197.38 973
8198.24 1000
8199.09 1057
8199.95 1058
8200.80 1025
8201.66 1019
8202.51 991
8203.37 1016
8204.22 995
8205.08 1013
8205.93 1022
8206.79 956
8207.64 923
8208.50 988
8209.35 960
8210.21 989
8211.06 1073
8211.92 1098
8212.77 1055
8213.63 1060
8214.48 1045
8215.34 1010
8216.20 992
8217.05 968
8217.91 1009
8218.76 945
8219.62 1027
8220.48 1087
8221.33 1055
8222.19 1052
8223.04 1000
8223.90 987
8224.76 1057
8225.61 1033
8226.47 1087
8227.32 1120
8228.18 1175
8229.04 1148
8229.89 1070
8230.75 1100
8231.61 1144
8232.46 1110
8233.32 1046
8234.18 1116
8235.03 957
8235.89 1058
8236.75 979
8237.60 1029
8238.46 975
8239.32 986
8240.17 1115
8241.03 1031
8241.89 957
8242.74 979
8243.60 997
8244.46 1048
8245.32 928
8246.17 984
8247.03 1070
8247.89 1009
8248.74 1058
8249.60 1031
8250.46 1119
8251.32 1011
8252.17 978
8253.03 1024
8253.89 1007
8254.75 1057
8255.60 1087
8256.46 1007
8257.32 1016
8258.18 1032
8259.04 980
8259.89 1011
8260.75 1074
8261.61 988
8262.47 1007
8263.33 1008
8264.18 1051
8265.04 1081
8265.90 1077
8266.76 1082
8267.62 1011
8268.48 973
8269.33 980
8270.19 981
8271.05 985
8271.91 1040
8272.77 975
8273.63 991
8274.49 1052
8275.34 953
8276.20 976
8277.06 1057
8277.92 1108
8278.78 1042
8279.64 1052
8280.50 1023
8281.36 994
8282.22 1081
8283.08 1055
8283.93 1077
8284.79 1012
8285.65 1020
8286.51 1104
8287.37 1173
8288.23 1106
8289.09 1114
8289.95 1215
8290.81 1157
8291.67 1199
8292.53 1226
8293.39 1192
8294.25 1134
8295.11 1126
8295.97 1175
8296.83 1113
8297.69 1162
8298.55 1276
8299.41 1218
8300.27 1210
8301.13 1252
8301.99 1169
8302.85 1167
8303.71 1164
8304.57 1140
8305.43 1108
8306.29 1128
8307.15 1175
8308.01 1118
8308.87 1084
8309.73 1130
8310.59 1096
8311.45 1085
8312.31 1128
8313.17 1101
8314.03 1092
8314.90 1100
8315.76 1028
8316.62 997
8317.48 1083
8318.34 1103
8319.20 1106
8320.06 1100
8320.92 1083
8321.78 1125
8322.64 1091
8323.51 1108
8324.37 1077
8325.23 1058
8326.09 1083
8326.95 1129
8327.81 1130
8328.67 992
8329.54 994
8330.40 1127
8331.26 1091
8332.12 1101
8332.98 1161
8333.84 1107
8334.71 1135
8335.57 1082
8336.43 1077
8337.29 1130
8338.15 1164
8339.02 1155
8339.88 1078
8340.74 1120
8341.60 1099
8342.46 1099
8343.33 1041
8344.19 1039
8345.05 1084
8345.91 1084
8346.78 1054
8347.64 1130
8348.50 1191
8349.36 1119
8350.23 1166
8351.09 1137
8351.95 1173
8352.81 1132
8353.68 1087
8354.54 1081
8355.40 1146
8356.27 1164
8357.13 1154
8357.99 1170
8358.86 1135
8359.72 1111
8360.58 1172
8361.44 1183
8362.31 1103
8363.17 1117
8364.03 1168
8364.90 1162
8365.76 1117
8366.63 1218
8367.49 1209
8368.35 1219
8369.22 1169
8370.08 1249
8370.94 1230
8371.81 1187
8372.67 1264
8373.53 1193
8374.40 1213
8375.26 1223
8376.13 1341
8376.99 1260
8377.85 1235
8378.72 1208
8379.58 1236
8380.45 1236
8381.31 1248
8382.18 1344
8383.04 1360
8383.90 1325
8384.77 1213
8385.63 1248
8386.50 1218
8387.36 1240
8388.23 1247
8389.09 1440
8389.96 1391
8390.82 1366
8391.69 1367
8392.55 1307
8393.42 1279
8394.28 1311
8395.15 1267
8396.01 1344
8396.88 1354
8397.74 1446
8398.61 1331
8399.47 1290
8400.34 1258
8401.20 1322
8402.07 1316
8402.93 1356
8403.80 1422
8404.66 1389
8405.53 1400
8406.39 1451
8407.26 1461
8408.12 1477
8408.99 1511
8409.86 1359
8410.72 1377
8411.59 1416
8412.45 1399
8413.32 1491
8414.19 1428
8415.05 1447
8415.92 1539
8416.78 1565
8417.65 1505
8418.52 1547
8419.38 1566
8420.25 1563
8421.11 1571
8421.98 1521
8422.85 1602
8423.71 1653
8424.58 1617
8425.45 1606
8426.31 1632
8427.18 1689
8428.05 1660
8428.91 1705
8429.78 1859
8430.65 1761
8431.51 1827
8432.38 1786
8433.25 1779
8434.11 1828
8434.98 1858
8435.85 1848
8436.72 1846
8437.58 1771
8438.45 1976
8439.32 1974
8440.18 1892
8441.05 1911
8441.92 2066
8442.79 2123
8443.65 2138
8444.52 2193
8445.39 2241
8446.26 2304
8447.12 2337
8447.99 2433
8448.86 2461
8449.73 2351
8450.60 2417
8451.46 2502
8452.33 2394
8453.20 2411
8454.07 2443
8454.94 2436
8455.80 2481
8456.67 2585
8457.54 2882
8458.41 3059
8459.28 3328
8460.14 3628
8461.01 3868
8461.88 4113
8462.75 4263
8463.62 4117
8464.49 4023
8465.36 3738
8466.22 3315
8467.09 3084
8467.96 2947
8468.83 3068
8469.70 2880
8470.57 2997
8471.44 3293
8472.31 3668
8473.17 4493
8474.04 4960
8474.91 5387
8475.78 5527
8476.65 5626
8477.52 5314
8478.39 4869
8479.26 4475
8480.13 3691
8481.00 3291
8481.87 2941
8482.74 2609
8483.61 2463
8484.48 2225
8485.34 2163
8486.21 2114
8487.08 1969
8487.95 1940
8488.82 2037
8489.69 1999
8490.56 2011
8491.43 2049
8492.30 2043
8493.17 2055
8494.04 2011
8494.91 2006
8495.78 2046
8496.65 1961
8497.52 1971
8498.39 1920
8499.26 2003
8500.13 2015
8501.01 2014
8501.88 1935
8502.75 2052
8503.62 1965
8504.49 1939
8505.36 1870
8506.23 1826
8507.10 1887
8507.97 1845
8508.84 1815
8509.71 1931
8510.58 1924
8511.45 2057
8512.32 2164
8513.20 2052
8514.07 2121
8514.94 2145
8515.81 2104
8516.68 2055
8517.55 2053
8518.42 2053
8519.29 1934
8520.17 1893
8521.04 1828
8521.91 1857
8522.78 1878
8523.65 1875
8524.52 1808
8525.39 1825
8526.27 1860
8527.14 1860
8528.01 1877
8528.88 1953
8529.75 1999
8530.63 2016
8531.50 1942
8532.37 1924
8533.24 2132
8534.11 1998
8534.99 1955
8535.86 2009
8536.73 2055
8537.60 2094
8538.47 2062
8539.35 2066
8540.22 2015
8541.09 2043
8541.96 2020
8542.84 1979
8543.71 1941
8544.58 1999
8545.46 1983
8546.33 1984
8547.20 1974
8548.07 1946
8548.95 1981
8549.82 2009
8550.69 2005
8551.57 1982
8552.44 1936
8553.31 1920
8554.18 1925
8555.06 1922
8555.93 1983
8556.80 2074
8557.68 2112
8558.55 2158
8559.42 2236
8560.30 2239
8561.17 2146
8562.04 2050
8562.92 1974
8563.79 1932
8564.67 1915
8565.54 1935
8566.41 1857
8567.29 1775
8568.16 1734
8569.03 1777
8569.91 1783
8570.78 1734
8571.66 1715
8572.53 1714
8573.40 1781
8574.28 1695
8575.15 1719
8576.03 1660
8576.90 1698
8577.78 1630
8578.65 1660
8579.52 1661
8580.40 1611
8581.27 1667
8582.15 1694
8583.02 1684
8583.90 1585
8584.77 1572
8585.65 1630
8586.52 1605
8587.40 1661
8588.27 1645
8589.15 1648
8590.02 1616
8590.90 1562
8591.77 1686
8592.65 1618
8593.52 1686
8594.40 1702
8595.27 1616
8596.15 1618
8597.02 1675
8597.90 1665
8598.77 1657
8599.65 1637
8600.52 1651
8601.40 1673
8602.28 1583
8603.15 1587
8604.03 1653
8604.90 1795
8605.78 1689
8606.65 1740
8607.53 1693
8608.41 1700
8609.28 1747
8610.16 1738
8611.03 1780
8611.91 1672
8612.79 1691
8613.66 1739
8614.54 1820
8615.41 1845
8616.29 1792
8617.17 1749
8618.04 1784
8618.92 1755
8619.80 1768
8620.67 1889
8621.55 1848
8622.43 1832
8623.30 1831
8624.18 1880
8625.06 1860
8625.93 1918
8626.81 1834
8627.69 1917
8628.56 1836
8629.44 1915
8630.32 1907
8631.20 1827
8632.07 1910
8632.95 1987
8633.83 2069
8634.70 2066
8635.58 2129
8636.46 2140
8637.34 2126
8638.21 1988
8639.09 2116
8639.97 2155
8640.85 2161
8641.72 2210
8642.60 2233
8643.48 2200
8644.36 2298
8645.23 2185
8646.11 2275
8646.99 2285
8647.87 2417
8648.75 2399
8649.62 2248
8650.50 2346
8651.38 2355
8652.26 2436
8653.14 2536
8654.01 2547
8654.89 2577
8655.77 2563
8656.65 2465
8657.53 2507
8658.41 2564
8659.29 2509
8660.16 2525
8661.04 2520
8661.92 2569
8662.80 2640
8663.68 2730
8664.56 2681
8665.44 2711
8666.31 2654
8667.19 2522
8668.07 2528
8668.95 2652
8669.83 2591
8670.71 2624
8671.59 2744
8672.47 2710
8673.35 2891
8674.23 2957
8675.11 3280
8675.99 3529
8676.86 3782
8677.74 4170
8678.62 4644
8679.50 4856
8680.38 5044
8681.26 4839
8682.14 4866
8683.02 4479
8683.90 4094
8684.78 3951
8685.66 3550
8686.54 3273
8687.42 3077
8688.30 2904
8689.18 2854
8690.06 2880
8690.94 2984
8691.82 3064
8692.70 3164
8693.58 3446
8694.46 4054
8695.34 4648
8696.22 5310
8697.10 5741
8697.98 5968
8698.86 6098
8699.74 5871
8700.62 5275
8701.51 4834
8702.39 4297
8703.27 3822
8704.15 3316
8705.03 2967
8705.91 2799
8706.79 2627
8707.67 2458
8708.55 2314
8709.43 2223
8710.31 2188
8711.20 2156
8712.08 2091
8712.96 2083
8713.84 2084
8714.72 1981
8715.60 2017
8716.48 2030
8717.36 2078
8718.25 2062
8719.13 2056
8720.01 1984
8720.89 1902
8721.77 1856
8722.65 1868
8723.54 1958
8724.42 1983
8725.30 1897
8726.18 2030
8727.06 2071
8727.95 1932
8728.83 1944
8729.71 1963
8730.59 1916
8731.47 1906
8732.36 1961
8733.24 1978
8734.12 1999
8735.00 2014
8735.89 2030
8736.77 2172
8737.65 2092
8738.53 1939
8739.42 1971
8740.30 1931
8741.18 1944
8742.06 1974
8742.95 1912
8743.83 1840
8744.71 1808
8745.59 1742
8746.48 1793
8747.36 1869
8748.24 1816
8749.13 1722
8750.01 1755
8750.89 1833
8751.78 1822
8752.66 1882
8753.54 1775
8754.43 1773
8755.31 1861
8756.19 1901
8757.08 1853
8757.96 1801
8758.84 1811
8759.73 1877
8760.61 1820
8761.49 1853
8762.38 1876
8763.26 1927
8764.15 1821
8765.03 1843
8765.91 1795
8766.80 1834
8767.68 1801
8768.57 1811
8769.45 1820
8770.33 1806
8771.22 1842
8772.10 1834
8772.99 1847
8773.87 1814
8774.75 1770
8775.64 1841
8776.52 1839
8777.41 1900
8778.29 1779
8779.18 1709
8780.06 1691
8780.95 1634
8781.83 1567
8782.72 1491
8783.60 1548
8784.49 1566
8785.37 1505
8786.26 1573
8787.14 1543
8788.03 1554
8788.91 1483
8789.80 1458
8790.68 1561
8791.57 1466
8792.45 1539
8793.34 1540
8794.22 1551
8795.11 1513
8795.99 1485
8796.88 1494
8797.76 1468
8798.65 1532
8799.53 1512
8800.42 1503
8801.31 1515
8802.19 1532
8803.08 1487
8803.96 1526
8804.85 1435
8805.74 1416
8806.62 1461
8807.51 1445
8808.39 1397
8809.28 1419
8810.17 1508
8811.05 1461
8811.94 1424
8812.82 1389
8813.71 1305
8814.60 1281
8815.48 1365
8816.37 1378
8817.26 1268
8818.14 1317
8819.03 1265
8819.92 1315
8820.80 1245
8821.69 1256
8822.58 1335
8823.46 1289
8824.35 1307
8825.24 1284
8826.12 1250
8827.01 1257
8827.90 1303
8828.78 1256
8829.67 1216
8830.56 1237
8831.45 1240
8832.33 1276
8833.22 1265
8834.11 1188
8835.00 1199
8835.88 1252
8836.77 1214
8837.66 1167
8838.55 1185
8839.43 1214
8840.32 1237
8841.21 1202
8842.10 1142
8842.98 1161
8843.87 1180
8844.76 1182
8845.65 1150
8846.54 1191
8847.42 1172
8848.31 1185
8849.20 1187
8850.09 1158
8850.98 1142
8851.86 1069
8852.75 1136
8853.64 1192
8854.53 1150
8855.42 1195
8856.31 1152
8857.19 1165
8858.08 1107
8858.97 1053
8859.86 1135
8860.75 1153
8861.64 1030
8862.53 1020
8863.42 1104
8864.30 1104
8865.19 1052
8866.08 1097
8866.97 1107
8867.86 1097
8868.75 1076
8869.64 1038
8870.53 1051
8871.42 1097
8872.31 1012
8873.20 1075
8874.08 1074
8874.97 1088
8875.86 1029
8876.75 1048
8877.64 1025
8878.53 1074
8879.42 1033
8880.31 994
8881.20 1034
8882.09 1082
8882.98 1082
8883.87 1110
8884.76 1027
8885.65 974
8886.54 1032
8887.43 948
8888.32 982
8889.21 1023
8890.10 1014
8890.99 970
8891.88 1029
8892.77 1009
8893.66 1015
8894.55 996
8895.44 1041
8896.33 982
8897.22 962
8898.11 922
8899.00 963
8899.90 1003
8900.79 967
8901.68 1017
8902.57 989
8903.46 965
8904.35 1024
8905.24 981
8906.13 950
8907.02 936
8907.91 1009
8908.80 914
8909.70 912
8910.59 943
8911.48 936
8912.37 943
8913.26 937
8914.15 954
8915.04 958
8915.93 943
8916.83 944
8917.72 917
8918.61 1024
8919.50 999
8920.39 964
8921.28 924
8922.18 934
8923.07 957
8923.96 914
8924.85 922
8925.74 907
8926.64 989
8927.53 969
8928.42 938
8929.31 1000
8930.20 909
8931.10 881
8931.99 910
8932.88 911
8933.77 880
8934.67 851
8935.56 907
8936.45 959
8937.34 888
8938.24 894
8939.13 880
8940.02 912
8940.91 911
8941.81 922
8942.70 904
8943.59 906
8944.49 976
8945.38 967
8946.27 941
8947.16 902
8948.06 940
8948.95 995
8949.84 885
8950.74 926
8951.63 948
8952.52 939
8953.42 903
8954.31 841
8955.20 867
8956.10 950
8956.99 900
8957.88 892
8958.78 900
8959.67 875
8960.56 895
8961.46 851
8962.35 887
8963.25 943
8964.14 887
8965.03 888
8965.93 841
8966.82 840
8967.72 864
8968.61 903
8969.50 892
8970.40 925
8971.29 909
8972.19 876
8973.08 856
8973.98 883
8974.87 851
8975.76 859
8976.66 878
8977.55 905
8978.45 966
8979.34 870
8980.24 871
8981.13 854
8982.03 887
8982.92 876
8983.82 888
8984.71 961
8985.61 891
8986.50 893
8987.40 897
8988.29 859
8989.19 882
8990.08 921
8990.98 887
8991.87 880
8992.77 930
8993.66 857
8994.56 871
8995.45 865
8996.35 861
8997.24 862
8998.14 810
8999.04 808
8999.93 778
9000.83 809
9001.72 886
9002.62 877
9003.51 849
9004.41 824
9005.31 820
9006.20 828
9007.10 876
9007.99 873
9008.89 822
9009.79 839
9010.68 892
9011.58 868
9012.48 851
9013.37 858
9014.27 871
9015.16 842
9016.06 763
9016.96 837
9017.85 847
9018.75 827
9019.65 895
9020.54 888
9021.44 850
9022.34 848
9023.23 857
9024.13 860
9025.03 878
9025.93 920
9026.82 893
9027.72 907
9028.62 863
9029.51 847
9030.41 859
9031.31 876
9032.21 819
9033.10 839
9034.00 909
9034.90 884
9035.79 844
9036.69 863
9037.59 894
9038.49 859
9039.38 797
9040.28 764
9041.18 759
9042.08 795
9042.98 779
9043.87 809
9044.77 847
9045.67 805
9046.57 818
9047.47 836
9048.36 824
9049.26 853
9050.16 807
9051.06 919
9051.96 852
9052.85 871
9053.75 892
9054.65 849
9055.55 845
9056.45 918
9057.35 899
9058.25 826
9059.14 859
9060.04 897
9060.94 921
9061.84 887
9062.74 868
9063.64 883
9064.54 913
9065.44 948
9066.33 909
9067.23 879
9068.13 858
9069.03 844
9069.93 889
9070.83 858
9071.73 870
9072.63 863
9073.53 934
9074.43 908
9075.33 823
9076.23 807
9077.13 852
9078.03 836
9078.92 870
9079.82 827
9080.72 794
9081.62 858
9082.52 806
9083.42 864
9084.32 867
9085.22 929
9086.12 863
9087.02 841
9087.92 832
9088.82 865
9089.72 825
9090.62 875
9091.52 873
9092.42 842
9093.32 871
9094.22 855
9095.12 873
9096.03 870
9096.93 916
9097.83 855
9098.73 867
9099.63 839
9100.53 864
9101.43 852
9102.33 907
9103.23 783
9104.13 858
9105.03 867
9105.93 911
9106.83 859
9107.74 829
9108.64 805
9109.54 813
9110.44 815
9111.34 800
9112.24 786
9113.14 794
9114.04 882
9114.94 838
9115.85 816
9116.75 827
9117.65 843
9118.55 798
9119.45 855
9120.35 818
9121.26 832
9122.16 868
9123.06 927
9123.96 893
9124.86 833
9125.77 822
9126.67 842
9127.57 865
9128.47 787
9129.37 869
9130.28 820
9131.18 848
9132.08 860
9132.98 871
9133.88 817
9134.79 875
9135.69 834
9136.59 848
9137.49 868
9138.40 842
9139.30 850
9140.20 823
9141.10 828
9142.01 859
9142.91 876
9143.81 847
9144.72 898
9145.62 857
9146.52 782
9147.42 819
9148.33 811
9149.23 815
9150.13 802
9151.04 847
9151.94 840
9152.84 841
9153.75 835
9154.65 828
9155.55 879
9156.46 882
9157.36 858
9158.26 825
9159.17 851
9160.07 831
9160.97 814
9161.88 836
9162.78 823
9163.69 816
9164.59 804
9165.49 801
9166.40 822
9167.30 879
9168.21 854
9169.11 844
9170.01 828
9170.92 839
9171.82 817
9172.73 832
9173.63 805
9174.53 738
9175.44 791
9176.34 770
9177.25 816
9178.15 809
9179.06 825
9179.96 870
9180.87 876
9181.77 830
9182.68 794
9183.58 884
9184.49 891
9185.39 845
9186.30 835
9187.20 809
9188.11 908
9189.01 872
9189.92 821
9190.82 820
9191.73 784
9192.63 816
9193.54 799
9194.44 797
9195.35 852
9196.25 879
9197.16 798
9198.06 822
9198.97 881
9199.87 839
9200.78 830
9201.69 841
9202.59 865
9203.50 894
9204.40 967
9205.31 985
9206.21 895
9207.12 828
9208.03 903
9208.93 892
9209.84 886
9210.74 858
9211.65 815
9212.56 849
9213.46 869
9214.37 864
9215.28 802
9216.18 821
9217.09 854
9218.00 800
9218.90 767
9219.81 837
9220.72 833
9221.62 844
9222.53 840
9223.44 907
9224.34 894
9225.25 919
9226.16 919
9227.06 820
9227.97 843
9228.88 848
9229.78 866
9230.69 891
9231.60 843
9232.51 846
9233.41 870
9234.32 750
9235.23 788
9236.13 829
9237.04 820
9237.95 854
9238.86 902
9239.76 833
9240.67 783
9241.58 785
9242.49 813
9243.39 838
9244.30 873
9245.21 839
9246.12 801
9247.03 848
9247.93 867
9248.84 827
9249.75 827
9250.66 828
9251.57 788
9252.47 804
9253.38 866
9254.29 870
9255.20 799
9256.11 818
9257.02 864
9257.92 799
9258.83 861
9259.74 801
9260.65 758
9261.56 822
9262.47 813
9263.38 805
9264.28 854
9265.19 779
9266.10 809
9267.01 828
9267.92 775
9268.83 788
9269.74 791
9270.65 794
9271.56 764
9272.47 824
9273.37 843
9274.28 802
9275.19 783
9276.10 818
9277.01 882
9277.92 834
9278.83 841
9279.74 789
9280.65 786
9281.56 781
9282.47 787
9283.38 769
9284.29 784
9285.20 797
9286.11 790
9287.02 809
9287.93 775
9288.84 836
9289.75 834
9290.66 828
9291.57 866
9292.48 820
9293.39 839
9294.30 836
9295.21 786
9296.12 798
9297.03 855
9297.94 816
9298.85 811
9299.76 836
9300.67 830
9301.58 815
9302.49 871
9303.40 865
9304.31 784
9305.23 798
9306.14 843
9307.05 855
9307.96 849
9308.87 793
9309.78 908
9310.69 883
9311.60 841
9312.51 873
9313.42 960
9314.34 884
9315.25 885
9316.16 940
9317.07 878
9317.98 827
9318.89 787
9319.80 855
9320.72 866
9321.63 858
9322.54 879
9323.45 837
9324.36 838
9325.27 824
9326.19 817
9327.10 743
9328.01 822
9328.92 828
9329.83 857
9330.74 826
9331.66 781
9332.57 767
9333.48 811
9334.39 836
9335.31 806
9336.22 845
9337.13 771
9338.04 709
9338.96 762
9339.87 764
9340.78 785
9341.69 787
9342.61 802
9343.52 863
9344.43 791
9345.34 697
9346.26 791
9347.17 795
9348.08 818
9348.99 862
9349.91 804
9350.82 794
9351.73 818
9352.65 808
9353.56 827
9354.47 789
9355.39 810
9356.30 844
9357.21 801
9358.13 774
9359.04 798
9359.95 885
9360.87 757
9361.78 761
9362.69 865
9363.61 905
9364.52 841
9365.43 840
9366.35 814
9367.26 864
9368.18 769
9369.09 850
9370.00 831
9370.92 874
9371.83 869
9372.75 866
9373.66 773
9374.57 765
9375.49 837
9376.40 856
9377.32 810
9378.23 800
9379.15 867
9380.06 850
9380.97 866
9381.89 880
9382.80 842
9383.72 894
9384.63 856
9385.55 848
9386.46 844
9387.38 855
9388.29 910
9389.21 903
9390.12 824
9391.04 868
9391.95 885
9392.87 869
9393.78 925
9394.70 898
9395.61 873
9396.53 949
9397.44 962
9398.36 906
9399.27 892
9400.19 949
9401.10 922
9402.02 942
9402.94 902
9403.85 930
9404.77 975
9405.68 898
9406.60 907
9407.51 894
9408.43 920
9409.35 871
9410.26 925
9411.18 848
9412.09 877
9413.01 915
9413.93 914
9414.84 825
9415.76 807
9416.67 829
9417.59 922
9418.51 860
9419.42 827
9420.34 827
9421.26 832
9422.17 881
9423.09 911
9424.01 816
9424.92 825
9425.84 870
9426.76 826
9427.67 859
9428.59 929
9429.51 821
9430.42 829
9431.34 877
9432.26 849
9433.17 860
9434.09 880
9435.01 977
9435.93 897
9436.84 857
9437.76 940
9438.68 909
9439.59 891
9440.51 856
9441.43 855
9442.35 880
9443.26 836
9444.18 847
9445.10 930
9446.02 922
9446.93 850
9447.85 908
9448.77 930
9449.69 943
9450.61 930
9451.52 955
9452.44 929
9453.36 948
9454.28 936
9455.20 996
9456.11 957
9457.03 1078
9457.95 1043
9458.87 1019
9459.79 1057
9460.71 988
9461.62 989
9462.54 937
9463.46 960
9464.38 1006
9465.30 981
9466.22 892
9467.14 888
9468.05 817
9468.97 904
9469.89 948
9470.81 827
9471.73 889
9472.65 846
9473.57 797
9474.49 858
9475.41 872
9476.32 897
9477.24 937
9478.16 880
9479.08 929
9480.00 845
9480.92 874
9481.84 918
9482.76 941
9483.68 902
9484.60 938
9485.52 947
9486.44 899
9487.36 883
9488.28 937
9489.20 921
9490.12 934
9491.04 909
9491.96 883
9492.88 918
9493.80 881
9494.72 891
9495.64 908
9496.56 900
9497.48 910
9498.40 942
9499.32 958
9500.24 910
9501.16 930
9502.08 969
9503.00 970
9503.92 995
9504.84 934
9505.76 945
9506.68 973
9507.60 969
9508.52 959
9509.44 879
9510.36 959
9511.28 924
9512.21 961
9513.13 1000
9514.05 962
9514.97 917
9515.89 991
9516.81 990
9517.73 1015
9518.65 937
9519.57 967
9520.50 950
9521.42 953
9522.34 970
9523.26 948
9524.18 907
9525.10 926
9526.02 993
9526.95 1048
9527.87 987
9528.79 977
9529.71 1000
9530.63 1008
9531.55 1046
9532.48 1072
9533.40 1051
9534.32 1181
9535.24 1201
9536.16 1207
9537.09 1180
9538.01 1192
9538.93 1260
9539.85 1318
9540.77 1202
9541.70 1202
9542.62 1097
9543.54 1124
9544.46 1136
9545.39 1087
9546.31 1103
9547.23 1085
9548.15 1056
9549.08 1056
9550.00 1044
9550.92 1046
9551.85 1006
9552.77 1029
9553.69 1037
9554.61 1006
9555.54 1025
9556.46 1080
9557.38 984
9558.31 1024
9559.23 1051
9560.15 1045
9561.08 1081
9562.00 1055
9562.92 1055
9563.85 1041
9564.77 1055
9565.69 1085
9566.62 1073
9567.54 1064
9568.46 1034
9569.39 1098
9570.31 1028
9571.23 1029
9572.16 1082
9573.08 1053
9574.01 1061
9574.93 1049
9575.85 1055
9576.78 1044
9577.70 974
9578.63 1074
9579.55 1094
9580.47 1088
9581.40 1143
9582.32 1018
9583.25 1079
9584.17 1083
9585.10 1076
9586.02 1034
9586.94 1082
9587.87 1079
9588.79 1039
9589.72 1089
9590.64 1083
9591.57 1121
9592.49 1135
9593.42 1117
9594.34 1076
9595.27 1101
9596.19 1123
9597.12 1142
9598.04 1064
9598.97 1138
9599.89 1120
9600.82 1151
9601.74 1153
9602.67 1215
9603.59 1215
9604.52 1115
9605.44 1165
9606.37 1206
9607.29 1159
9608.22 1206
9609.15 1305
9610.07 1307
9611.00 1239
9611.92 1213
9612.85 1272
9613.77 1260
9614.70 1373
9615.63 1254
9616.55 1281
9617.48 1263
9618.40 1224
9619.33 1244
9620.26 1238
9621.18 1312
9622.11 1268
9623.03 1259
9623.96 1295
9624.89 1340
9625.81 1342
9626.74 1311
9627.67 1308
9628.59 1355
9629.52 1349
9630.45 1293
9631.37 1350
9632.30 1299
9633.23 1346
9634.15 1369
9635.08 1427
9636.01 1388
9636.93 1392
9637.86 1493
9638.79 1441
9639.71 1300
9640.64 1356
9641.57 1422
9642.50 1435
9643.42 1515
9644.35 1462
9645.28 1487
9646.21 1588
9647.13 1461
9648.06 1488
9648.99 1503
9649.92 1428
9650.84 1537
9651.77 1613
9652.70 1648
9653.63 1626
9654.55 1593
9655.48 1729
9656.41 1687
9657.34 1607
9658.26 1673
9659.19 1709
9660.12 1698
9661.05 1624
9661.98 1597
9662.91 1760
9663.83 1626
9664.76 1642
9665.69 1664
9666.62 1693
9667.55 1584
9668.48 1617
9669.40 1699
9670.33 1668
9671.26 1686
9672.19 1756
9673.12 1807
9674.05 1678
9674.98 1648
9675.90 1775
9676.83 1816
9677.76 1823
9678.69 1903
9679.62 1800
9680.55 1816
9681.48 1739
9682.41 1827
9683.34 1791
9684.27 1804
9685.19 1806
9686.12 1818
9687.05 1874
9687.98 1865
9688.91 1849
9689.84 1917
9690.77 1816
9691.70 1862
9692.63 1909
9693.56 1955
9694.49 1899
9695.42 1941
9696.35 1891
9697.28 1907
9698.21 1965
9699.14 1983
9700.07 2055
9701.00 2072
9701.93 2132
9702.86 2254
9703.79 2335
9704.72 2478
9705.65 2356
9706.58 2390
9707.51 2305
9708.44 2305
9709.37 2242
9710.30 2066
9711.23 2036
9712.16 2003
9713.09 2068
9714.02 1953
9714.95 1951
9715.88 2000
9716.82 2001
9717.75 2031
9718.68 2183
9719.61 2179
9720.54 2233
9721.47 2278
9722.40 2180
9723.33 2158
9724.26 2085
9725.19 2030
9726.13 2020
9727.06 1813
9727.99 1836
9728.92 1807
9729.85 1790
9730.78 1806
9731.71 1746
9732.64 1774
9733.58 1730
9734.51 1790
9735.44 1815
9736.37 1855
9737.30 1866
9738.23 1980
9739.17 2029
9740.10 1935
9741.03 1826
9741.96 1886
9742.89 1788
9743.83 1703
9744.76 1733
9745.69 1714
9746.62 1663
9747.55 1640
9748.49 1564
9749.42 1627
9750.35 1539
9751.28 1540
9752.22 1553
9753.15 1592
9754.08 1562
9755.01 1546
9755.95 1520
9756.88 1524
9757.81 1463
9758.75 1435
9759.68 1471
9760.61 1546
9761.54 1488
9762.48 1471
9763.41 1410
9764.34 1443
9765.28 1504
9766.21 1437
9767.14 1489
9768.08 1463
9769.01 1468
9769.94 1443
9770.88 1440
9771.81 1435
9772.74 1474
9773.68 1501
9774.61 1433
9775.54 1432
9776.48 1436
9777.41 1437
9778.34 1441
9779.28 1409
9780.21 1436
9781.14 1442
9782.08 1474
9783.01 1572
9783.95 1522
9784.88 1539
9785.81 1617
9786.75 1588
9787.68 1586
9788.62 1594
9789.55 1561
9790.49 1512
9791.42 1519
9792.35 1464
9793.29 1432
9794.22 1452
9795.16 1375
9796.09 1280
9797.03 1276
9797.96 1301
9798.90 1285
9799.83 1291
9800.77 1288
9801.70 1353
9802.64 1343
9803.57 1362
9804.51 1379
9805.44 1440
9806.38 1356
9807.31 1386
9808.25 1322
9809.18 1277
9810.12 1269
9811.05 1330
9811.99 1230
9812.92 1187
9813.86 1207
9814.79 1182
9815.73 1183
9816.66 1166
9817.60 1194
9818.54 1189
9819.47 1191
9820.41 1225
9821.34 1250
9822.28 1189
9823.21 1229
9824.15 1174
9825.09 1172
9826.02 1121
9826.96 1133
9827.89 1107
9828.83 1091
9829.77 1098
9830.70 1149
9831.64 1128
9832.57 1170
9833.51 1169
9834.45 1102
9835.38 1135
9836.32 1099
9837.26 1142
9838.19 1090
9839.13 1044
9840.07 1086
9841.00 1124
9841.94 1124
9842.88 1137
9843.81 1163
9844.75 1139
9845.69 1076
9846.62 1144
9847.56 1152
9848.50 1093
9849.44 1136
9850.37 1140
9851.31 1108
9852.25 1099
9853.18 1098
9854.12 1129
9855.06 1132
9856.00 1075
9856.93 1034
9857.87 1132
9858.81 1079
9859.75 1119
9860.68 1087
9861.62 1076
9862.56 1117
9863.50 1090
9864.44 1104
9865.37 1083
9866.31 1119
9867.25 1087
9868.19 1055
9869.13 1052
9870.06 1042
9871.00 1004
9871.94 996
9872.88 1021
9873.82 983
9874.75 1022
9875.69 1053
9876.63 1014
9877.57 1037
9878.51 1034
9879.45 991
9880.39 938
9881.32 1052
9882.26 1053
9883.20 1080
9884.14 1076
9885.08 1002
9886.02 955
9886.96 961
9887.90 973
9888.83 977
9889.77 1018
9890.71 982
9891.65 964
9892.59 952
9893.53 1014
9894.47 969
9895.41 995
9896.35 940
9897.29 990
9898.23 975
9899.17 966
9900.11 989
9901.05 1017
9901.99 942
9902.92 897
9903.86 907
9904.80 987
9905.74 913
9906.68 903
9907.62 983
9908.56 989
9909.50 1004
9910.44 946
9911.38 929
9912.32 989
9913.26 1006
9914.20 960
9915.14 917
9916.08 983
9917.02 940
9917.97 935
9918.91 909
9919.85 976
9920.79 928
9921.73 971
9922.67 958
9923.61 974
9924.55 968
9925.49 963
9926.43 1000
9927.37 960
9928.31 973
9929.25 1007
9930.19 1039
9931.13 1140
9932.08 1189
9933.02 1193
9933.96 1193
9934.90 1175
9935.84 1208
9936.78 1136
9937.72 1110
9938.66 1160
9939.61 1096
9940.55 1035
9941.49 938
9942.43 1039
9943.37 1024
9944.31 987
9945.26 909
9946.20 954
9947.14 891
9948.08 904
9949.02 967
9949.96 899
9950.91 847
9951.85 918
9952.79 940
9953.73 879
9954.67 900
9955.62 940
9956.56 930
9957.50 940
9958.44 875
9959.39 840
9960.33 969
9961.27 950
9962.21 946
9963.16 992
9964.10 1034
9965.04 927
9965.98 897
9966.93 942
9967.87 984
9968.81 940
9969.75 979
9970.70 986
9971.64 974
9972.58 919
9973.53 942
9974.47 963
9975.41 953
9976.36 870
9977.30 950
9978.24 857
9979.18 850
9980.13 878
9981.07 862
9982.01 844
9982.96 875
9983.90 870
9984.85 873
9985.79 852
9986.73 849
9987.68 858
9988.62 846
9989.56 805
9990.51 874
9991.45 963
9992.40 835
9993.34 842
9994.28 911
9995.23 928
9996.17 909
9997.12 894
9998.06 819
9999.00 884
9999.95 855
10000.89 856
10001.84 794
10002.78 847
10003.73 853
10004.67 852
10005.61 839
10006.56 791
10007.50 851
10008.45 867
10009.39 838
10010.34 865
10011.28 843
10012.23 825
10013.17 840
10014.12 913
10015.06 837
10016.01 796
10016.95 788
10017.90 801
10018.84 848
10019.79 837
10020.73 820
10021.68 869
10022.62 870
10023.57 891
10024.51 842
10025.46 785
10026.41 846
10027.35 840
10028.30 827
10029.24 848
10030.19 823
10031.13 837
10032.08 774
10033.03 821
10033.97 818
10034.92 863
10035.86 840
10036.81 840
10037.76 817
10038.70 782
10039.65 808
10040.59 788
10041.54 811
10042.49 770
10043.43 789
10044.38 826
10045.33 796
10046.27 812
10047.22 786
10048.16 771
10049.11 751
10050.06 792
10051.00 788
10051.95 821
10052.90 738
10053.84 788
10054.79 841
10055.74 789
10056.69 753
10057.63 833
10058.58 801
10059.53 765
10060.47 744
10061.42 805
10062.37 781
10063.32 781
10064.26 778
10065.21 776
10066.16 866
10067.10 844
10068.05 764
10069.00 773
10069.95 820
10070.89 784
10071.84 754
10072.79 728
10073.74 747
10074.69 794
10075.63 789
10076.58 825
10077.53 763
10078.48 744
10079.43 706
10080.37 811
10081.32 725
10082.27 755
10083.22 788
10084.17 807
10085.11 836
10086.06 791
10087.01 737
10087.96 738
10088.91 801
10089.86 747
10090.81 779
10091.75 764
10092.70 745
10093.65 799
10094.60 786
10095.55 770
10096.50 717
10097.45 742
10098.40 765
10099.34 756
10100.29 760
10101.24 807
10102.19 779
10103.14 790
10104.09 801
10105.04 769
10105.99 782
10106.94 771
10107.89 740
10108.84 745
10109.79 748
10110.73 776
10111.68 723
10112.63 732
10113.58 779
10114.53 780
10115.48 724
10116.43 780
10117.38 749
10118.33 788
10119.28 772
10120.23 743
10121.18 763
10122.13 767
10123.08 747
10124.03 715
10124.98 820
10125.93 775
10126.88 826
10127.83 754
10128.78 731
10129.73 787
10130.68 767
10131.64 817
10132.59 789
10133.54 789
10134.49 784
10135.44 761
10136.39 818
10137.34 817
10138.29 799
10139.24 840
10140.19 859
10141.14 784
10142.09 736
10143.04 804
10144.00 811
10144.95 802
10145.90 769
10146.85 759
10147.80 798
10148.75 778
10149.70 779
10150.65 758
10151.61 760
10152.56 760
10153.51 763
10154.46 824
10155.41 769
10156.36 787
10157.31 866
10158.27 827
10159.22 764
10160.17 793
10161.12 824
10162.07 882
10163.03 858
10163.98 772
10164.93 807
10165.88 824
10166.83 807
10167.79 824
10168.74 866
10169.69 816
10170.64 817
10171.60 825
10172.55 800
10173.50 791
10174.45 826
10175.41 901
10176.36 838
10177.31 824
10178.26 840
10179.22 809
10180.17 822
10181.12 768
10182.07 841
10183.03 901
10183.98 841
10184.93 831
10185.89 821
10186.84 763
10187.79 794
10188.75 897
10189.70 913
10190.65 856
10191.60 856
10192.56 881
10193.51 837
10194.47 901
10195.42 874
10196.37 882
10197.33 897
10198.28 843
10199.23 835
10200.19 823
10201.14 812
10202.09 818
10203.05 861
10204.00 902
10204.96 909
10205.91 970
10206.86 971
10207.82 889
10208.77 973
10209.73 998
10210.68 1026
10211.63 993
10212.59 919
10213.54 1026
10214.50 1045
10215.45 1005
10216.41 928
10217.36 937
10218.32 927
10219.27 925
10220.22 924
10221.18 872
10222.13 835
10223.09 878
10224.04 868
10225.00 812
10225.95 914
10226.91 915
10227.86 942
10228.82 913
10229.77 874
10230.73 825
10231.68 842
10232.64 834
10233.59 861
10234.55 861
10235.50 876
10236.46 906
10237.42 923
10238.37 920
10239.33 927
10240.28 951
10241.24 927
10242.19 982
10243.15 1024
10244.10 976
10245.06 967
10246.02 937
10246.97 919
10247.93 901
10248.88 804
10249.84 864
10250.80 916
10251.75 870
10252.71 815
10253.66 865
10254.62 800
10255.58 803
10256.53 813
10257.49 830
10258.45 744
10259.40 761
10260.36 738
10261.32 781
10262.27 791
10263.23 686
10264.19 760
10265.14 764
10266.10 755
10267.06 745
10268.01 784
10268.97 885
10269.93 823
10270.88 746
10271.84 799
10272.80 779
10273.76 767
10274.71 770
10275.67 798
10276.63 775
10277.58 776
10278.54 733
10279.50 761
10280.46 811
10281.41 754
10282.37 754
10283.33 845
10284.29 816
10285.24 758
10286.20 750
10287.16 809
10288.12 780
10289.08 807
10290.03 815
10290.99 816
10291.95 821
10292.91 801
10293.87 725
10294.82 738
10295.78 796
10296.74 764
10297.70 779
10298.66 754
10299.61 763
10300.57 812
10301.53 784
10302.49 751
10303.45 730
10304.41 769
10305.37 765
10306.32 805
10307.28 746
10308.24 736
10309.20 777
10310.16 764
10311.12 700
10312.08 772
10313.04 740
10314.00 792
10314.95 784
10315.91 717
10316.87 793
10317.83 819
10318.79 833
10319.75 807
10320.71 801
10321.67 754
10322.63 729
10323.59 766
10324.55 763
10325.51 734
10326.47 757
10327.43 781
10328.39 817
10329.35 779
10330.31 766
10331.27 841
10332.23 817
10333.19 827
10334.15 851
10335.11 837
10336.07 809
10337.03 848
10337.99 876
10338.95 803
10339.91 766
10340.87 793
10341.83 808
10342.79 785
10343.75 734
10344.71 734
10345.67 773
10346.63 780
10347.59 796
10348.55 769
10349.51 658
10350.47 751
10351.43 736
10352.39 700
10353.35 729
10354.31 706
10355.28 754
10356.24 726
10357.20 725
10358.16 739
10359.12 722
10360.08 734
10361.04 735
10362.00 692
10362.96 712
10363.93 712
10364.89 734
10365.85 737
10366.81 757
10367.77 740
10368.73 652
10369.69 753
10370.66 737
10371.62 697
10372.58 661
10373.54 721
10374.50 750
10375.47 664
10376.43 717
10377.39 743
10378.35 731
10379.31 762
10380.28 689
10381.24 664
10382.20 699
10383.16 688
10384.12 768
10385.09 775
10386.05 744
10387.01 753
10387.97 771
10388.94 720
10389.90 724
10390.86 681
10391.82 724
10392.79 662
10393.75 747
10394.71 731
10395.68 706
10396.64 688
10397.60 711
10398.56 688
10399.53 669
10400.49 704
10401.45 665
10402.42 682
10403.38 694
10404.34 718
10405.31 701
10406.27 702
10407.23 719
10408.20 704
10409.16 690
10410.12 693
10411.09 681
10412.05 696
10413.01 723
10413.98 669
10414.94 683
10415.90 755
10416.87 733
10417.83 745
10418.80 762
10419.76 725
10420.72 763
10421.69 772
10422.65 856
10423.62 884
10424.58 803
10425.54 881
10426.51 844
10427.47 824
10428.44 814
10429.40 842
10430.37 787
10431.33 717
10432.30 701
10433.26 718
10434.22 724
10435.19 733
10436.15 694
10437.12 722
10438.08 693
10439.05 649
10440.01 638
10440.98 720
10441.94 760
10442.91 724
10443.87 635
10444.84 669
10445.80 654
10446.77 687
10447.73 688
10448.70 669
10449.66 673
10450.63 680
10451.59 608
10452.56 658
10453.53 639
10454.49 681
10455.46 697
10456.42 682
10457.39 679
10458.35 675
10459.32 729
10460.29 678
10461.25 636
10462.22 704
10463.18 701
10464.15 673
10465.12 680
10466.08 671
10467.05 688
10468.01 681
10468.98 658
10469.95 659
10470.91 691
10471.88 649
10472.85 664
10473.81 704
10474.78 644
10475.74 646
10476.71 729
10477.68 715
10478.64 681
10479.61 700
10480.58 708
10481.54 657
10482.51 698
10483.48 723
10484.45 659
10485.41 643
10486.38 701
10487.35 716
10488.31 723
10489.28 686
10490.25 711
10491.22 724
10492.18 692
10493.15 650
10494.12 641
10495.08 694
10496.05 636
10497.02 697
10497.99 740
10498.95 702
10499.92 685
10500.89 691
10501.86 756
10502.83 752
10503.79 729
10504.76 662
10505.73 710
10506.70 752
10507.67 713
10508.63 741
10509.60 728
10510.57 691
10511.54 690
10512.51 720
10513.47 684
10514.44 671
10515.41 692
10516.38 726
10517.35 728
10518.32 659
10519.28 649
10520.25 715
10521.22 682
10522.19 688
10523.16 688
10524.13 702
10525.10 704
10526.07 702
10527.03 644
10528.00 617
10528.97 672
10529.94 664
10530.91 630
10531.88 717
10532.85 725
10533.82 711
10534.79 779
10535.76 736
10536.73 789
10537.70 760
10538.67 690
10539.63 728
10540.60 739
10541.57 745
10542.54 718
10543.51 729
10544.48 651
10545.45 748
10546.42 699
10547.39 701
10548.36 729
10549.33 715
10550.30 717
10551.27 684
10552.24 767
10553.21 777
10554.18 680
10555.15 705
10556.12 722
10557.09 727
10558.06 675
10559.03 678
10560.00 717
10560.97 772
10561.95 760
10562.92 773
10563.89 814
10564.86 811
10565.83 815
10566.80 801
10567.77 765
10568.74 740
10569.71 748
10570.68 818
10571.65 798
10572.62 781
10573.59 770
10574.57 738
10575.54 754
10576.51 732
10577.48 698
10578.45 713
10579.42 703
10580.39 779
10581.36 762
10582.34 741
10583.31 727
10584.28 697
10585.25 721
10586.22 703
10587.19 687
10588.17 749
10589.14 781
10590.11 753
10591.08 664
10592.05 645
10593.02 734
10594.00 744
10594.97 773
10595.94 829
10596.91 795
10597.89 780
10598.86 744
10599.83 772
10600.80 765
10601.77 781
10602.75 787
10603.72 814
10604.69 757
10605.66 738
10606.64 774
10607.61 784
10608.58 732
10609.55 737
10610.53 714
10611.50 787
10612.47 715
10613.45 694
10614.42 731
10615.39 690
10616.36 721
10617.34 760
10618.31 696
10619.28 694
10620.26 703
10621.23 721
10622.20 666
10623.18 697
10624.15 742
10625.12 800
10626.10 815
10627.07 689
10628.04 787
10629.02 762
10629.99 798
10630.97 778
10631.94 746
10632.91 745
10633.89 737
10634.86 779
10635.83 758
10636.81 789
10637.78 765
10638.76 827
10639.73 852
10640.70 776
10641.68 765
10642.65 853
10643.63 876
10644.60 915
10645.58 914
10646.55 954
10647.53 904
10648.50 982
10649.47 842
10650.45 832
10651.42 813
10652.40 810
10653.37 796
10654.35 749
10655.32 714
10656.30 752
10657.27 770
10658.25 762
10659.22 716
10660.20 729
10661.17 767
10662.15 703
10663.12 715
10664.10 679
10665.07 755
10666.05 759
10667.02 771
10668.00 751
10668.97 715
10669.95 730
10670.93 672
10671.90 719
10672.88 742
10673.85 691
10674.83 658
10675.80 803
10676.78 702
10677.76 724
10678.73 708
10679.71 713
10680.68 776
10681.66 714
10682.63 739
10683.61 752
10684.59 733
10685.56 765
10686.54 797
10687.52 762
10688.49 765
10689.47 739
10690.44 724
10691.42 730
10692.40 771
10693.37 754
10694.35 689
10695.33 684
10696.30 728
10697.28 772
10698.26 742
10699.23 667
10700.21 684
10701.19 676
10702.17 689
10703.14 691
10704.12 709
10705.10 678
10706.07 648
10707.05 697
10708.03 722
10709.01 701
10709.98 663
10710.96 660
10711.94 666
10712.91 689
10713.89 745
10714.87 701
10715.85 664
10716.83 695
10717.80 749
10718.78 726
10719.76 788
10720.74 737
10721.71 722
10722.69 658
10723.67 647
10724.65 686
10725.63 681
10726.60 721
10727.58 718
10728.56 665
10729.54 701
10730.52 736
10731.49 698
10732.47 678
10733.45 692
10734.43 654
10735.41 626
10736.39 636
10737.37 683
10738.34 737
10739.32 774
10740.30 730
10741.28 702
10742.26 726
10743.24 673
10744.22 635
10745.20 691
10746.17 724
10747.15 729
10748.13 733
10749.11 722
10750.09 671
10751.07 691
10752.05 721
10753.03 745
10754.01 709
10754.99 704
10755.97 717
10756.95 637
10757.93 679
10758.91 651
10759.88 709
10760.86 653
10761.84 731
10762.82 663
10763.80 678
10764.78 728
10765.76 685
10766.74 701
10767.72 700
10768.70 712
10769.68 745
10770.66 744
10771.64 764
10772.62 686
10773.60 706
10774.58 691
10775.56 646
10776.54 719
10777.52 699
10778.51 755
10779.49 738
10780.47 744
10781.45 682
10782.43 743
10783.41 766
10784.39 762
10785.37 781
10786.35 801
10787.33 718
10788.31 707
10789.29 722
10790.27 737
10791.26 739
10792.24 706
10793.22 723
10794.20 717
10795.18 729
10796.16 768
10797.14 752
10798.12 769
10799.10 736
10800.09 688
10801.07 737
10802.05 704
10803.03 713
10804.01 761
10804.99 706
10805.98 682
10806.96 719
10807.94 749
10808.92 773
10809.90 790
10810.89 686
10811.87 758
10812.85 731
10813.83 767
10814.81 738
10815.80 715
10816.78 694
10817.76 715
10818.74 712
10819.72 760
10820.71 772
10821.69 770
10822.67 772
10823.65 698
10824.64 752
10825.62 751
10826.60 747
10827.58 716
10828.57 743
10829.55 800
10830.53 820
10831.52 762
10832.50 719
10833.48 771
10834.46 785
10835.45 785
10836.43 737
10837.41 723
10838.40 710
10839.38 750
10840.36 744
10841.35 759
10842.33 722
10843.31 771
10844.30 779
10845.28 827
10846.26 830
10847.25 810
10848.23 808
10849.21 774
10850.20 776
10851.18 772
10852.17 756
10853.15 803
10854.13 781
10855.12 715
10856.10 822
10857.09 821
10858.07 899
10859.05 840
10860.04 833
10861.02 750
10862.01 793
10862.99 852
10863.97 814
10864.96 769
10865.94 770
10866.93 891
10867.91 777
10868.90 807
10869.88 829
10870.87 850
10871.85 888
10872.84 881
10873.82 805
10874.81 866
10875.79 816
10876.78 832
10877.76 854
10878.75 823
10879.73 893
10880.72 916
10881.70 932
10882.69 941
10883.67 904
10884.66 885
10885.64 869
10886.63 877
10887.61 883
10888.60 828
10889.58 934
10890.57 886
10891.55 917
10892.54 910
10893.53 888
10894.51 926
10895.50 922
10896.48 950
10897.47 922
10898.45 918
10899.44 994
10900.43 932
10901.41 918
10902.40 894
10903.38 927
10904.37 884
10905.36 909
10906.34 990
10907.33 928
10908.32 914
10909.30 998
10910.29 986
10911.28 916
10912.26 981
10913.25 1013
10914.24 1017
10915.22 1031
10916.21 1019
10917.20 937
10918.18 1016
10919.17 985
10920.16 932
10921.14 1020
10922.13 1051
10923.12 1095
10924.10 1006
10925.09 1047
10926.08 1044
10927.07 1055
10928.05 1061
10929.04 1052
10930.03 1087
10931.01 1055
10932.00 1071
10932.99 1134
10933.98 1083
10934.96 1081
10935.95 1095
10936.94 1046
10937.93 1102
10938.92 1084
10939.90 1052
10940.89 1089
10941.88 1085
10942.87 1126
10943.85 1163
10944.84 1132
10945.83 1120
10946.82 1126
10947.81 1170
10948.79 1120
10949.78 1187
10950.77 1216
10951.76 1232
10952.75 1224
10953.74 1225
10954.72 1226
10955.71 1240
10956.70 1274
10957.69 1306
10958.68 1248
10959.67 1258
10960.66 1343
10961.65 1334
10962.63 1383
10963.62 1458
10964.61 1557
10965.60 1610
10966.59 1594
10967.58 1524
10968.57 1435
10969.56 1438
10970.55 1342
10971.54 1332
10972.52 1293
10973.51 1279
10974.50 1339
10975.49 1278
10976.48 1219
10977.47 1246
10978.46 1274
10979.45 1292
10980.44 1221
10981.43 1284
10982.42 1278
10983.41 1228
10984.40 1205
10985.39 1266
10986.38 1290
10987.37 1291
10988.36 1272
10989.35 1302
10990.34 1278
10991.33 1337
10992.32 1335
10993.31 1322
10994.30 1292
10995.29 1305
10996.28 1326
10997.27 1369
10998.26 1385
10999.25 1399
11000.24 1425
11001.23 1602
11002.22 1696
11003.21 1878
11004.20 1901
11005.20 1931
11006.19 2069
11007.18 2048
11008.17 1969
11009.16 1846
11010.15 1825
11011.14 1726
11012.13 1593
11013.12 1432
11014.11 1423
11015.10 1303
11016.10 1248
11017.09 1189
11018.08 1179
11019.07 1135
11020.06 1111
11021.05 1142
11022.04 1187
11023.04 1137
11024.03 1052
11025.02 1033
11026.01 1065
11027.00 1029
11027.99 1072
11028.99 1059
11029.98 1063
11030.97 1035
11031.96 987
11032.95 964
11033.95 1001
11034.94 1037
11035.93 1067
11036.92 1009
11037.91 1023
11038.91 990
11039.90 1036
11040.89 1054
11041.88 1051
11042.88 1044
11043.87 1064
11044.86 1028
11045.85 1004
11046.85 1014
11047.84 1049
11048.83 1042
11049.82 994
11050.82 923
11051.81 954
11052.80 907
11053.80 946
11054.79 907
11055.78 932
11056.77 957
11057.77 896
11058.76 886
11059.75 851
11060.75 899
11061.74 935
11062.73 941
11063.73 907
11064.72 952
11065.71 938
11066.71 911
11067.70 905
11068.69 926
11069.69 836
11070.68 899
11071.68 953
11072.67 914
11073.66 865
11074.66 893
11075.65 883
11076.65 881
11077.64 921
11078.63 874
11079.63 860
11080.62 921
11081.62 889
11082.61 919
11083.60 891
11084.60 885
11085.59 830
11086.59 917
11087.58 930
11088.58 927
11089.57 885
11090.57 888
11091.56 943
11092.55 930
11093.55 882
11094.54 898
11095.54 895
11096.53 905
11097.53 837
11098.52 888
11099.52 912
11100.51 837
11101.51 813
11102.50 858
11103.50 869
11104.49 847
11105.49 842
11106.48 860
11107.48 851
11108.48 870
11109.47 870
11110.47 841
11111.46 853
11112.46 843
11113.45 848
11114.45 870
11115.44 775
11116.44 766
11117.44 792
11118.43 766
11119.43 754
11120.42 769
11121.42 833
11122.42 827
11123.41 809
11124.41 855
11125.40 798
11126.40 828
11127.40 838
11128.39 745
11129.39 775
11130.38 733
11131.38 775
11132.38 806
11133.37 792
11134.37 801
11135.37 762
11136.36 777
11137.36 789
11138.36 790
11139.35 746
11140.35 765
11141.35 695
11142.34 740
11143.34 699
11144.34 766
11145.34 747
11146.33 722
11147.33 710
11148.33 781
11149.32 792
11150.32 807
11151.32 801
11152.32 738
11153.31 689
11154.31 719
11155.31 733
11156.31 763
11157.30 786
11158.30 725
11159.30 699
11160.30 750
11161.29 780
11162.29 760
11163.29 715
11164.29 690
11165.29 725
11166.28 659
11167.28 687
11168.28 727
11169.28 746
11170.28 743
11171.27 721
11172.27 759
11173.27 739
11174.27 702
11175.27 740
11176.27 723
11177.26 757
11178.26 717
11179.26 743
11180.26 766
11181.26 778
11182.26 700
11183.26 707
11184.26 741
11185.25 721
11186.25 721
11187.25 727
11188.25 720
11189.25 738
11190.25 710
11191.25 694
11192.25 720
11193.25 750
11194.25 790
11195.24 740
11196.24 712
11197.24 748
11198.24 755
11199.24 756
11200.24 706
11201.24 703
11202.24 798
11203.24 811
11204.24 749
11205.24 759
11206.24 769
11207.24 739
11208.24 766
11209.24 763
11210.24 751
11211.24 724
11212.24 713
11213.24 727
11214.24 682
11215.24 682
11216.24 675
11217.24 737
11218.24 742
11219.24 745
11220.24 777
11221.24 766
11222.24 715
11223.24 714
11224.24 721
11225.24 738
11226.24 684
11227.25 723
11228.25 720
11229.25 721
11230.25 677
11231.25 669
11232.25 712
11233.25 731
11234.25 713
11235.25 732
11236.25 764
11237.25 702
11238.26 657
11239.26 727
11240.26 724
11241.26 715
11242.26 713
11243.26 761
11244.26 733
11245.27 751
11246.27 725
11247.27 650
11248.27 700
11249.27 668
11250.27 703
11251.28 707
11252.28 702
11253.28 697
11254.28 701
11255.28 737
11256.29 715
11257.29 742
11258.29 700
11259.29 712
11260.29 722
11261.30 760
11262.30 708
11263.30 747
11264.30 680
11265.31 684
11266.31 652
11267.31 732
11268.31 770
11269.32 728
11270.32 678
11271.32 663
11272.32 716
11273.33 752
11274.33 737
11275.33 740
11276.33 729
11277.34 674
11278.34 725
11279.34 753
11280.35 769
11281.35 787
11282.35 730
11283.36 744
11284.36 802
11285.36 785
11286.37 763
11287.37 747
11288.37 724
11289.38 677
11290.38 747
11291.38 761
11292.39 755
11293.39 702
11294.39 726
11295.40 774
11296.40 734
11297.41 756
11298.41 697
11299.41 736
11300.42 764
11301.42 711
11302.43 712
11303.43 726
11304.43 769
11305.44 745
11306.44 769
11307.45 753
11308.45 725
11309.46 740
11310.46 765
11311.46 716
11312.47 711
11313.47 738
11314.48 748
11315.48 741
11316.49 800
11317.49 735
11318.50 739
11319.50 792
11320.51 780
11321.51 740
11322.52 744
11323.52 729
11324.53 776
11325.53 732
11326.54 761
11327.54 765
11328.55 716
11329.55 751
11330.56 719
11331.56 759
11332.57 732
11333.57 713
11334.58 734
11335.58 768
11336.59 765
11337.60 761
11338.60 796
11339.61 775
11340.61 758
11341.62 782
11342.62 802
11343.63 781
11344.64 764
11345.64 840
11346.65 882
11347.65 828
11348.66 819
11349.67 853
11350.67 825
11351.68 757
11352.69 728
11353.69 754
11354.70 736
11355.71 741
11356.71 737
11357.72 698
11358.72 712
11359.73 733
11360.74 713
11361.74 702
11362.75 731
11363.76 729
11364.76 731
11365.77 702
11366.78 717
11367.79 698
11368.79 665
11369.80 674
11370.81 685
11371.81 678
11372.82 680
11373.83 748
11374.84 721
11375.84 693
11376.85 723
11377.86 649
11378.87 677
11379.87 686
11380.88 690
11381.89 705
11382.90 691
11383.90 668
11384.91 661
11385.92 715
11386.93 669
11387.93 716
11388.94 707
11389.95 678
11390.96 641
11391.97 689
11392.97 699
11393.98 658
11394.99 692
11396.00 733
11397.01 709
11398.02 691
11399.02 656
11400.03 677
11401.04 648
11402.05 622
11403.06 674
11404.07 639
11405.08 631
11406.08 657
11407.09 627
11408.10 645
11409.11 644
11410.12 651
11411.13 651
11412.14 635
11413.15 664
11414.15 654
11415.16 645
11416.17 684
11417.18 663
11418.19 615
11419.20 660
11420.21 651
11421.22 670
11422.23 730
11423.24 709
11424.25 697
11425.26 672
11426.27 685
11427.28 755
11428.29 728
11429.30 694
11430.31 686
11431.32 692
11432.32 682
11433.33 649
11434.34 668
11435.35 664
11436.36 624
11437.37 645
11438.38 636
11439.39 681
11440.41 703
11441.42 713
11442.43 668
11443.44 674
11444.45 652
11445.46 653
11446.47 670
11447.48 664
11448.49 659
11449.50 693
11450.51 652
11451.52 668
11452.53 691
11453.54 729
11454.55 714
11455.56 652
11456.57 705
11457.59 677
11458.60 728
11459.61 674
11460.62 632
11461.63 635
11462.64 692
11463.65 733
11464.66 675
11465.67 653
11466.69 679
11467.70 691
11468.71 637
11469.72 723
11470.73 645
11471.74 708
11472.75 696
11473.77 716
11474.78 709
11475.79 728
11476.80 717
11477.81 708
11478.83 702
11479.84 672
11480.85 686
11481.86 662
11482.87 628
11483.89 673
11484.90 638
11485.91 588
11486.92 620
11487.93 639
11488.95 643
11489.96 714
11490.97 671
11491.98 702
11493.00 696
11494.01 673
11495.02 634
11496.03 694
11497.05 710
11498.06 696
11499.07 727
11500.09 663
11501.10 701
11502.11 692
11503.12 680
11504.14 675
11505.15 663
11506.16 667
11507.18 686
11508.19 648
11509.20 646
11510.22 703
11511.23 667
11512.24 657
11513.26 683
11514.27 662
11515.28 661
11516.30 647
11517.31 646
11518.32 704
11519.34 668
11520.35 649
11521.37 633
11522.38 668
11523.39 632
11524.41 626
11525.42 690
11526.44 696
11527.45 695
11528.46 633
11529.48 704
11530.49 706
11531.51 692
11532.52 657
11533.53 708
11534.55 747
11535.56 669
11536.58 653
11537.59 680
11538.61 644
11539.62 679
11540.64 748
11541.65 717
11542.67 697
11543.68 677
11544.69 724
11545.71 722
11546.72 727
11547.74 693
11548.75 701
11549.77 700
11550.78 700
11551.80 711
11552.81 658
11553.83 708
11554.85 725
11555.86 701
11556.88 697
11557.89 708
11558.91 750
11559.92 714
11560.94 747
11561.95 764
11562.97 787
11563.98 736
11565.00 745
11566.02 723
11567.03 775
11568.05 703
11569.06 727
11570.08 735
11571.10 750
11572.11 703
11573.13 671
11574.14 775
11575.16 789
11576.18 756
11577.19 736
11578.21 758
11579.22 720
11580.24 723
11581.26 743
11582.27 729
11583.29 746
11584.31 767
11585.32 844
11586.34 826
11587.36 823
11588.37 849
11589.39 812
11590.41 838
11591.42 837
11592.44 887
11593.46 872
11594.47 864
11595.49 911
11596.51 853
11597.53 914
11598.54 941
11599.56 1080
11600.58 987
11601.59 1118
11602.61 1170
11603.63 1246
11604.65 1327
11605.66 1396
11606.68 1376
11607.70 1335
11608.72 1295
11609.74 1276
11610.75 1144
11611.77 1053
11612.79 1059
11613.81 981
11614.82 935
11615.84 793
11616.86 812
11617.88 851
11618.90 791
11619.91 766
11620.93 736
11621.95 759
11622.97 750
11623.99 795
11625.01 752
11626.02 759
11627.04 758
11628.06 773
11629.08 752
11630.10 738
11631.12 702
11632.14 752
11633.15 691
11634.17 716
11635.19 744
11636.21 766
11637.23 753
11638.25 740
11639.27 781
11640.29 728
11641.30 790
11642.32 743
11643.34 701
11644.36 752
11645.38 788
11646.40 723
11647.42 762
11648.44 730
11649.46 732
11650.48 670
11651.50 696
11652.52 728
11653.54 684
11654.56 736
11655.58 753
11656.60 670
11657.62 697
11658.64 682
11659.66 736
11660.68 668
11661.70 670
11662.72 663
11663.74 666
11664.76 720
11665.78 717
11666.80 703
11667.82 695
11668.84 703
11669.86 691
11670.88 663
11671.90 686
11672.92 705
11673.94 702
11674.96 657
11675.98 681
11677.00 699
11678.02 724
11679.04 660
11680.06 688
11681.08 748
11682.10 735
11683.12 722
11684.15 731
11685.17 675
11686.19 739
11687.21 732
11688.23 748
11689.25 762
11690.27 745
11691.29 730
11692.31 686
11693.34 739
11694.36 767
11695.38 716
11696.40 737
11697.42 753
11698.44 702
11699.46 704
11700.49 808
11701.51 772
11702.53 807
11703.55 761
11704.57 740
11705.60 746
11706.62 704
11707.64 762
11708.66 775
11709.68 702
11710.71 699
11711.73 676
11712.75 676
11713.77 712
11714.79 711
11715.82 721
11716.84 695
11717.86 688
11718.88 714
11719.91 737
11720.93 665
11721.95 647
11722.97 683
11724.00 721
11725.02 702
11726.04 728
11727.07 684
11728.09 686
11729.11 738
11730.13 744
11731.16 698
11732.18 673
11733.20 732
11734.23 691
11735.25 667
11736.27 686
11737.30 673
11738.32 686
11739.34 691
11740.37 703
11741.39 681
11742.41 671
11743.44 713
11744.46 700
11745.48 668
11746.51 678
11747.53 729
11748.55 750
11749.58 733
11750.60 719
11751.63 665
11752.65 735
11753.67 744
11754.70 709
11755.72 799
11756.75 755
11757.77 713
11758.79 738
11759.82 703
11760.84 701
11761.87 737
11762.89 722
11763.92 733
11764.94 819
11765.97 732
11766.99 715
11768.01 694
11769.04 652
11770.06 700
11771.09 684
11772.11 737
11773.14 720
11774.16 708
11775.19 738
11776.21 716
11777.24 765
11778.26 787
11779.29 725
11780.31 654
11781.34 724
11782.36 701
11783.39 679
11784.41 689
11785.44 674
11786.46 682
11787.49 738
11788.52 732
11789.54 723
11790.57 694
11791.59 747
11792.62 735
11793.64 755
11794.67 742
11795.70 743
11796.72 691
11797.75 703
11798.77 762
11799.80 721
11800.83 725
11801.85 700
11802.88 730
11803.90 741
11804.93 702
11805.96 760
11806.98 701
11808.01 735
11809.04 768
11810.06 760
11811.09 695
11812.11 757
11813.14 763
11814.17 708
11815.19 740
11816.22 745
11817.25 786
11818.27 764
11819.30 726
11820.33 719
11821.36 761
11822.38 750
11823.41 773
11824.44 776
11825.46 784
11826.49 756
11827.52 734
11828.54 756
11829.57 753
11830.60 748
11831.63 763
11832.65 781
11833.68 764
11834.71 773
11835.74 774
11836.76 761
11837.79 820
11838.82 861
11839.85 753
11840.88 784
11841.90 810
11842.93 822
11843.96 785
11844.99 784
11846.01 834
11847.04 805
11848.07 809
11849.10 814
11850.13 818
11851.16 804
11852.18 824
11853.21 806
11854.24 796
11855.27 784
11856.30 799
11857.33 846
11858.35 864
11859.38 879
11860.41 863
11861.44 813
11862.47 848
11863.50 842
11864.53 823
11865.56 828
11866.58 813
11867.61 815
11868.64 897
11869.67 912
11870.70 895
11871.73 872
11872.76 916
11873.79 885
11874.82 899
11875.85 896
11876.88 904
11877.91 927
11878.93 920
11879.96 958
11880.99 908
11882.02 936
11883.05 897
11884.08 883
11885.11 923
11886.14 918
11887.17 967
11888.20 987
11889.23 940
11890.26 985
11891.29 1035
11892.32 963
11893.35 987
11894.38 964
11895.41 930
11896.44 966
11897.47 978
11898.50 992
11899.53 1050
11900.56 1003
11901.59 1048
11902.62 1032
11903.65 1118
11904.69 1162
11905.72 1234
11906.75 1231
11907.78 1248
11908.81 1241
11909.84 1252
11910.87 1184
11911.90 1196
11912.93 1095
11913.96 1096
11914.99 1137
11916.02 1142
11917.06 1068
11918.09 1061
11919.12 1150
11920.15 1037
11921.18 1050
11922.21 1110
11923.24 1060
11924.27 1106
11925.31 1099
11926.34 1062
11927.37 1066
11928.40 1108
11929.43 1026
11930.46 1052
11931.50 1112
11932.53 1175
11933.56 1263
11934.59 1283
11935.62 1284
11936.65 1471
11937.69 1485
11938.72 1600
11939.75 1623
11940.78 1508
11941.81 1491
11942.85 1425
11943.88 1398
11944.91 1282
11945.94 1200
11946.98 1201
11948.01 1173
11949.04 1069
11950.07 1088
11951.11 1025
11952.14 1042
11953.17 997
11954.20 1010
11955.24 989
11956.27 1004
11957.30 992
11958.34 1004
11959.37 1026
11960.40 969
11961.43 975
11962.47 863
11963.50 933
11964.53 940
11965.57 912
11966.60 936
11967.63 973
11968.67 970
11969.70 1023
11970.73 1029
11971.77 964
11972.80 963
11973.83 1014
11974.87 981
11975.90 960
11976.94 976
11977.97 934
11979.00 957
11980.04 992
11981.07 992
11982.10 942
11983.14 974
11984.17 969
11985.21 955
11986.24 944
11987.27 901
11988.31 891
11989.34 939
11990.38 885
11991.41 908
11992.45 963
11993.48 957
11994.51 927
11995.55 953
11996.58 1013
11997.62 1010
11998.65 996
11999.69 938
12000.72 944
12001.76 945
12002.79 1016
12003.83 988
12004.86 1004
12005.90 988
12006.93 1018
12007.97 1065
12009.00 1047
12010.04 997
12011.07 987
12012.11 1050
12013.14 1011
12014.18 985
12015.21 987
12016.25 982
12017.28 1013
12018.32 1097
12019.35 1049
12020.39 1023
12021.43 1046
12022.46 1013
12023.50 1012
12024.53 1051
12025.57 1113
12026.60 1030
12027.64 1049
12028.68 1052
12029.71 1039
12030.75 1027
12031.78 1093
12032.82 1036
12033.86 1051
12034.89 1011
12035.93 1015
12036.97 1019
12038.00 1046
12039.04 981
12040.07 1029
12041.11 1054
12042.15 1040
12043.18 1106
12044.22 1065
12045.26 1051
12046.29 1009
12047.33 991
12048.37 978
12049.40 1009
12050.44 1021
12051.48 1036
12052.52 1024
12053.55 1093
12054.59 1030
12055.63 1031
12056.66 1049
12057.70 1088
12058.74 1032
12059.78 1070
12060.81 1042
12061.85 1006
12062.89 1046
12063.92 1090
12064.96 1048
12066.00 1082
12067.04 1127
12068.07 1136
12069.11 1064
12070.15 1048
12071.19 1063
12072.23 1042
12073.26 1129
12074.30 1109
12075.34 1077
12076.38 1083
12077.42 1110
12078.45 1119
12079.49 1024
12080.53 1067
12081.57 1089
12082.61 1057
12083.64 1033
12084.68 1064
12085.72 1118
12086.76 1119
12087.80 1078
12088.84 1053
12089.88 1127
12090.91 1175
12091.95 1131
12092.99 1135
12094.03 1082
12095.07 1117
12096.11 1122
12097.15 1127
12098.19 1127
12099.22 1134
12100.26 1208
12101.30 1199
12102.34 1280
12103.38 1268
12104.42 1256
12105.46 1336
12106.50 1396
12107.54 1397
12108.58 1408
12109.62 1429
12110.66 1471
12111.70 1431
12112.74 1406
12113.77 1354
12114.81 1318
12115.85 1318
12116.89 1233
12117.93 1144
12118.97 1096
12120.01 1095
12121.05 1111
12122.09 1001
12123.13 976
12124.17 913
12125.21 984
12126.25 938
12127.29 912
12128.33 906
12129.37 923
12130.41 957
12131.45 956
12132.50 888
12133.54 879
12134.58 893
12135.62 898
12136.66 917
12137.70 905
12138.74 921
12139.78 902
12140.82 927
12141.86 888
12142.90 888
12143.94 873
12144.98 902
12146.02 852
12147.07 860
12148.11 850
12149.15 870
12150.19 863
12151.23 853
12152.27 840
12153.31 879
12154.35 810
12155.40 860
12156.44 846
12157.48 796
12158.52 786
12159.56 809
12160.60 787
12161.64 819
12162.69 845
12163.73 815
12164.77 866
12165.81 827
12166.85 816
12167.90 820
12168.94 842
12169.98 800
12171.02 809
12172.06 839
12173.11 858
12174.15 807
12175.19 812
12176.23 783
12177.27 842
12178.32 860
12179.36 854
12180.40 780
12181.44 850
12182.49 820
12183.53 848
12184.57 815
12185.61 818
12186.66 835
12187.70 817
12188.74 848
12189.79 802
12190.83 814
12191.87 805
12192.91 935
12193.96 883
12195.00 774
12196.04 761
12197.09 798
12198.13 847
12199.17 827
12200.22 839
12201.26 800
12202.30 843
12203.35 817
12204.39 823
12205.43 798
12206.48 789
12207.52 767
12208.57 843
12209.61 868
12210.65 761
12211.70 786
12212.74 795
12213.78 793
12214.83 813
12215.87 784
12216.92 804
12217.96 780
12219.00 765
12220.05 758
12221.09 773
12222.14 810
12223.18 848
12224.23 819
12225.27 790
12226.31 770
12227.36 801
12228.40 819
12229.45 844
12230.49 836
12231.54 785
12232.58 765
12233.63 780
12234.67 705
12235.72 719
12236.76 775
12237.81 750
12238.85 744
12239.90 742
12240.94 765
12241.99 762
12243.03 767
12244.08 719
12245.12 689
12246.17 676
12247.21 737
12248.26 699
12249.30 728
12250.35 743
12251.39 747
12252.44 778
12253.49 759
12254.53 720
12255.58 731
12256.62 753
12257.67 790
12258.71 730
12259.76 733
12260.81 695
12261.85 711
12262.90 693
12263.94 655
12264.99 715
12266.04 737
12267.08 715
12268.13 721
12269.17 694
12270.22 690
12271.27 714
12272.31 693
12273.36 727
12274.41 732
12275.45 728
12276.50 678
12277.55 661
12278.59 680
12279.64 692
12280.69 671
12281.73 696
12282.78 632
12283.83 650
12284.87 703
12285.92 661
12286.97 679
12288.01 685
12289.06 654
12290.11 713
12291.16 733
12292.20 764
12293.25 709
12294.30 678
12295.35 657
12296.39 700
12297.44 719
12298.49 680
12299.54 723
12300.58 667
12301.63 678
12302.68 683
12303.73 705
12304.77 696
12305.82 688
12306.87 668
12307.92 665
12308.97 708
12310.01 718
12311.06 705
12312.11 725
12313.16 660
12314.21 686
12315.25 703
12316.30 707
12317.35 693
12318.40 652
12319.45 700
12320.50 709
12321.54 637
12322.59 673
12323.64 622
12324.69 641
12325.74 640
12326.79 665
12327.84 672
12328.89 703
12329.93 730
12330.98 688
12332.03 651
12333.08 639
12334.13 654
12335.18 639
12336.23 654
12337.28 688
12338.33 716
12339.38 689
12340.43 674
12341.47 644
12342.52 686
12343.57 674
12344.62 704
12345.67 651
12346.72 654
12347.77 670
12348.82 686
12349.87 664
12350.92 690
12351.97 676
12353.02 643
12354.07 631
12355.12 635
12356.17 661
12357.22 703
12358.27 666
12359.32 689
12360.37 669
12361.42 675
12362.47 722
12363.52 677
12364.57 651
12365.62 691
12366.67 698
12367.72 736
12368.77 662
12369.82 672
12370.87 651
12371.93 709
12372.98 749
12374.03 711
12375.08 691
12376.13 718
12377.18 674
12378.23 662
12379.28 672
12380.33 656
12381.38 687
12382.43 707
12383.49 702
12384.54 651
12385.59 688
12386.64 752
12387.69 728
12388.74 733
12389.79 686
12390.84 666
12391.90 674
12392.95 691
12394.00 709
12395.05 706
12396.10 724
12397.15 747
12398.21 782
12399.26 743
12400.31 728
12401.36 716
12402.41 724
12403.47 700
12404.52 714
12405.57 717
12406.62 681
12407.67 723
12408.73 730
12409.78 716
12410.83 718
12411.88 730
12412.94 747
12413.99 757
12415.04 693
12416.09 703
12417.15 778
12418.20 740
12419.25 799
12420.30 764
12421.36 755
12422.41 748
12423.46 724
12424.52 650
12425.57 682
12426.62 660
12427.67 712
12428.73 738
12429.78 718
12430.83 695
12431.89 705
12432.94 731
12433.99 749
12435.05 765
12436.10 719
12437.15 733
12438.21 764
12439.26 776
12440.31 729
12441.37 723
12442.42 711
12443.47 731
12444.53 726
12445.58 757
12446.64 758
12447.69 786
12448.74 762
12449.80 688
12450.85 734
12451.91 738
12452.96 741
12454.01 722
12455.07 703
12456.12 704
12457.18 724
12458.23 720
12459.29 727
12460.34 740
12461.39 728
12462.45 749
12463.50 734
12464.56 754
12465.61 740
12466.67 756
12467.72 785
12468.78 808
12469.83 733
12470.89 759
12471.94 726
12473.00 792
12474.05 767
12475.11 823
12476.16 828
12477.22 779
12478.27 823
12479.33 817
12480.38 862
12481.44 858
12482.49 745
12483.55 842
12484.60 829
12485.66 841
12486.71 862
12487.77 846
12488.83 854
12489.88 919
12490.94 867
12491.99 906
12493.05 895
12494.10 977
12495.16 1027
12496.22 1105
12497.27 1243
12498.33 1274
12499.38 1316
12500.44 1418
12501.50 1479
12502.55 1502
12503.61 1489
12504.67 1437
12505.72 1362
12506.78 1257
12507.83 1264
12508.89 1224
12509.95 1132
12511.00 1020
12512.06 961
12513.12 1011
12514.17 970
12515.23 889
12516.29 906
12517.34 896
12518.40 902
12519.46 907
12520.52 911
12521.57 834
12522.63 840
12523.69 876
12524.74 811
12525.80 783
12526.86 783
12527.92 813
12528.97 793
12530.03 798
12531.09 812
12532.15 807
12533.20 808
12534.26 790
12535.32 726
12536.38 805
12537.43 884
12538.49 815
12539.55 801
12540.61 778
12541.66 785
12542.72 803
12543.78 802
12544.84 818
12545.90 776
12546.95 794
12548.01 752
12549.07 768
12550.13 729
12551.19 753
12552.25 777
12553.30 815
12554.36 771
12555.42 736
12556.48 794
12557.54 801
12558.60 773
12559.65 742
12560.71 773
12561.77 797
12562.83 836
12563.89 743
12564.95 832
12566.01 801
12567.07 854
12568.13 844
12569.18 825
12570.24 834
12571.30 926
12572.36 841
12573.42 849
12574.48 792
12575.54 854
12576.60 919
12577.66 911
12578.72 948
12579.78 887
12580.84 929
12581.90 1006
12582.96 946
12584.02 962
12585.07 974
12586.13 903
12587.19 964
12588.25 983
12589.31 916
12590.37 931
12591.43 941
12592.49 879
12593.55 880
12594.61 904
12595.67 892
12596.73 810
12597.79 880
12598.86 889
12599.92 895
12600.98 864
12602.04 809
12603.10 848
12604.16 850
12605.22 797
12606.28 758
12607.34 829
12608.40 834
12609.46 827
12610.52 810
12611.58 809
12612.64 836
12613.70 820
12614.76 818
12615.83 794
12616.89 778
12617.95 782
12619.01 785
12620.07 783
12621.13 734
12622.19 716
12623.25 817
12624.32 756
12625.38 707
12626.44 775
12627.50 740
12628.56 781
12629.62 757
12630.68 728
12631.75 781
12632.81 775
12633.87 749
12634.93 760
12635.99 747
12637.05 730
12638.12 704
12639.18 758
12640.24 730
12641.30 682
12642.36 750
12643.43 764
12644.49 718
12645.55 731
12646.61 764
12647.68 718
12648.74 728
12649.80 760
12650.86 775
12651.93 753
12652.99 768
12654.05 744
12655.11 753
12656.18 802
12657.24 792
12658.30 816
12659.36 769
12660.43 783
12661.49 785
12662.55 772
12663.62 822
12664.68 716
12665.74 748
12666.81 767
12667.87 724
12668.93 733
12670.00 713
12671.06 750
12672.12 822
12673.19 861
12674.25 785
12675.31 772
12676.38 727
12677.44 761
12678.50 700
12679.57 732
12680.63 780
12681.69 764
12682.76 761
12683.82 750
12684.89 775
12685.95 739
12687.01 752
12688.08 688
12689.14 703
12690.21 761
12691.27 773
12692.33 818
12693.40 735
12694.46 715
12695.53 813
12696.59 747
12697.66 746
12698.72 763
12699.79 737
12700.85 802
12701.91 801
12702.98 818
12704.04 774
12705.11 785
12706.17 762
12707.24 772
12708.30 798
12709.37 812
12710.43 742
12711.50 787
12712.56 794
12713.63 802
12714.69 786
12715.76 760
12716.82 773
12717.89 747
12718.95 734
12720.02 759
12721.09 807
12722.15 789
12723.22 758
12724.28 759
12725.35 773
12726.41 766
12727.48 758
12728.54 721
12729.61 715
12730.68 801
12731.74 716
12732.81 728
12733.87 744
12734.94 710
12736.01 719
12737.07 726
12738.14 735
12739.20 741
12740.27 720
12741.34 713
12742.40 733
12743.47 744
12744.54 735
12745.60 729
12746.67 710
12747.74 717
12748.80 750
12749.87 693
12750.94 678
12752.00 653
12753.07 677
12754.14 671
12755.20 718
12756.27 688
12757.34 680
12758.40 672
12759.47 684
12760.54 666
12761.60 682
12762.67 658
12763.74 642
12764.81 625
12765.87 679
12766.94 636
12768.01 626
12769.08 662
12770.14 684
12771.21 686
12772.28 633
12773.35 627
12774.41 650
12775.48 649
12776.55 635
12777.62 710
12778.68 651
12779.75 612
12780.82 691
12781.89 657
12782.96 707
12784.02 678
12785.09 721
12786.16 655
12787.23 682
12788.30 681
12789.37 644
12790.43 604
12791.50 711
12792.57 667
12793.64 662
12794.71 660
12795.78 707
12796.84 662
12797.91 666
12798.98 644
12800.05 653
12801.12 666
12802.19 638
12803.26 655
12804.33 625
12805.40 593
12806.46 625
12807.53 644
12808.60 645
12809.67 652
12810.74 671
12811.81 634
12812.88 639
12813.95 639
12815.02 672
12816.09 626
12817.16 656
12818.23 645
12819.30 591
12820.37 649
12821.44 687
12822.50 627
12823.57 635
12824.64 690
12825.71 649
12826.78 594
12827.85 612
12828.92 594
12829.99 611
12831.06 639
12832.13 658
12833.20 624
12834.27 627
12835.34 592
12836.41 577
12837.49 612
12838.56 607
12839.63 640
12840.70 622
12841.77 653
12842.84 620
12843.91 617
12844.98 661
12846.05 636
12847.12 656
12848.19 636
12849.26 578
12850.33 595
12851.40 634
12852.47 615
12853.55 606
12854.62 635
12855.69 628
12856.76 601
12857.83 609
12858.90 578
12859.97 598
12861.04 613
12862.11 598
12863.19 648
12864.26 587
12865.33 590
12866.40 602
12867.47 649
12868.54 596
12869.62 605
12870.69 598
12871.76 582
12872.83 567
12873.90 594
12874.97 603
12876.05 566
12877.12 621
12878.19 596
12879.26 568
12880.33 556
12881.41 571
12882.48 611
12883.55 601
12884.62 590
12885.70 603
12886.77 580
12887.84 535
12888.91 565
12889.98 533
12891.06 546
12892.13 581
12893.20 638
12894.28 610
12895.35 545
12896.42 587
12897.49 568
12898.57 583
12899.64 559
12900.71 597
12901.79 616
12902.86 585
12903.93 594
12905.00 520
12906.08 560
12907.15 600
12908.22 589
12909.30 539
12910.37 574
12911.44 543
12912.52 506
12913.59 511
12914.66 568
12915.74 565
12916.81 577
12917.89 589
12918.96 597
12920.03 593
12921.11 590
12922.18 597
12923.25 596
12924.33 585
12925.40 559
12926.48 606
12927.55 546
12928.62 558
12929.70 589
12930.77 575
12931.85 593
12932.92 583
12934.00 618
12935.07 617
12936.14 636
12937.22 558
12938.29 531
12939.37 560
12940.44 578
12941.52 568
12942.59 658
12943.67 567
12944.74 538
12945.82 557
12946.89 587
12947.97 615
12949.04 549
12950.12 548
12951.19 552
12952.27 571
12953.34 514
12954.42 581
12955.49 573
12956.57 505
12957.64 525
12958.72 553
12959.79 591
12960.87 559
12961.94 551
12963.02 522
12964.10 568
12965.17 563
12966.25 592
12967.32 572
12968.40 580
12969.47 590
12970.55 600
12971.63 578
12972.70 587
12973.78 600
12974.85 612
12975.93 597
12977.01 548
12978.08 554
12979.16 561
12980.23 564
12981.31 540
12982.39 546
12983.46 579
12984.54 579
12985.62 515
12986.69 584
12987.77 546
12988.85 591
12989.92 572
12991.00 549
12992.08 595
12993.15 586
12994.23 558
12995.31 559
12996.38 571
12997.46 582
12998.54 590
12999.61 621
13000.69 659
13001.77 620
13002.85 601
13003.92 587
13005.00 579
13006.08 573
13007.16 623
13008.23 586
13009.31 596
13010.39 600
13011.47 569
13012.54 595
13013.62 548
13014.70 563
13015.78 594
13016.85 579
13017.93 596
13019.01 642
13020.09 674
13021.17 604
13022.24 589
13023.32 573
13024.40 559
13025.48 621
13026.56 615
13027.63 604
13028.71 629
13029.79 609
13030.87 626
13031.95 574
13033.03 564
13034.10 567
13035.18 633
13036.26 602
13037.34 577
13038.42 648
13039.50 595
13040.58 581
13041.66 553
13042.73 597
13043.81 600
13044.89 588
13045.97 561
13047.05 623
13048.13 640
13049.21 649
13050.29 644
13051.37 608
13052.45 626
13053.53 600
13054.60 599
13055.68 624
13056.76 599
13057.84 582
13058.92 632
13060.00 592
13061.08 596
13062.16 614
13063.24 609
13064.32 573
13065.40 616
13066.48 623
13067.56 620
13068.64 661
13069.72 657
13070.80 620
13071.88 619
13072.96 607
13074.04 637
13075.12 600
13076.20 609
13077.28 619
13078.36 614
13079.44 653
13080.52 611
13081.60 590
13082.68 576
13083.76 623
13084.84 609
13085.93 608
13087.01 569
13088.09 625
13089.17 579
13090.25 589
13091.33 580
13092.41 560
13093.49 564
13094.57 555
13095.65 590
13096.73 600
13097.82 616
13098.90 609
13099.98 629
13101.06 550
13102.14 601
13103.22 617
13104.30 587
13105.38 585
13106.47 597
13107.55 602
13108.63 556
13109.71 552
13110.79 567
13111.87 596
13112.96 557
13114.04 560
13115.12 558
13116.20 561
13117.28 554
13118.37 580
13119.45 590
13120.53 614
13121.61 548
13122.69 577
13123.78 532
13124.86 523
13125.94 577
13127.02 580
13128.11 551
13129.19 542
13130.27 626
13131.35 601
13132.44 596
13133.52 597
13134.60 593
13135.68 613
13136.77 647
13137.85 600
13138.93 589
13140.01 563
13141.10 591
13142.18 556
13143.26 594
13144.35 591
13145.43 590
13146.51 611
13147.60 572
13148.68 559
13149.76 570
13150.85 562
13151.93 577
13153.01 619
13154.10 622
13155.18 590
13156.26 665
13157.35 621
13158.43 556
13159.51 620
13160.60 602
13161.68 621
13162.77 602
13163.85 593
13164.93 645
13166.02 644
13167.10 629
13168.19 619
13169.27 644
13170.35 610
13171.44 617
13172.52 588
13173.61 587
13174.69 559
13175.78 542
13176.86 593
13177.94 611
13179.03 623
13180.11 597
13181.20 604
13182.28 580
13183.37 584
13184.45 618
13185.54 626
13186.62 634
13187.71 618
13188.79 576
13189.88 604
13190.96 621
13192.05 604
13193.13 630
13194.22 647
13195.30 656
13196.39 584
13197.47 596
13198.56 593
13199.64 598
13200.73 664
13201.81 634
13202.90 589
13203.98 622
13205.07 675
13206.16 620
13207.24 632
13208.33 591
13209.41 650
13210.50 650
13211.58 618
13212.67 633
13213.76 603
13214.84 608
13215.93 642
13217.01 605
13218.10 634
13219.19 612
13220.27 629
13221.36 663
13222.45 631
13223.53 629
13224.62 665
13225.70 650
13226.79 653
13227.88 658
13228.96 632
13230.05 632
13231.14 655
13232.22 669
13233.31 627
13234.40 566
13235.48 631
13236.57 635
13237.66 632
13238.74 598
13239.83 620
13240.92 665
13242.01 677
13243.09 715
13244.18 677
13245.27 642
13246.35 663
13247.44 669
13248.53 685
13249.62 660
13250.70 619
13251.79 654
13252.88 634
13253.97 621
13255.05 654
13256.14 613
13257.23 660
13258.32 636
13259.41 693
13260.49 711
13261.58 673
13262.67 685
13263.76 652
13264.85 651
13265.93 629
13267.02 711
13268.11 681
13269.20 695
13270.29 644
13271.37 617
13272.46 635
13273.55 680
13274.64 677
13275.73 675
13276.82 686
13277.91 653
13278.99 680
13280.08 701
13281.17 707
13282.26 705
13283.35 741
13284.44 818
13285.53 773
13286.62 713
13287.70 691
13288.79 672
13289.88 735
13290.97 772
13292.06 755
13293.15 730
13294.24 733
13295.33 717
13296.42 710
13297.51 781
13298.60 740
13299.69 780
13300.78 754
13301.87 811
13302.95 778
13304.04 765
13305.13 755
13306.22 770
13307.31 760
13308.40 734
13309.49 787
13310.58 760
13311.67 807
13312.76 864
13313.85 793
13314.94 823
13316.03 869
13317.12 855
13318.21 874
13319.30 858
13320.39 842
13321.48 866
13322.58 783
13323.67 761
13324.76 804
13325.85 831
13326.94 810
13328.03 791
13329.12 796
13330.21 803
13331.30 823
13332.39 885
13333.48 817
13334.57 764
13335.66 837
13336.75 892
13337.85 846
13338.94 829
13340.03 833
13341.12 863
13342.21 816
13343.30 801
13344.39 850
13345.48 827
13346.58 852
13347.67 846
13348.76 851
13349.85 873
13350.94 878
13352.03 829
13353.12 816
13354.22 872
13355.31 800
13356.40 885
13357.49 844
13358.58 883
13359.68 906
13360.77 853
13361.86 819
13362.95 856
13364.04 878
13365.14 936
13366.23 907
13367.32 918
13368.41 908
13369.51 906
13370.60 883
13371.69 899
13372.78 954
13373.87 976
13374.97 931
13376.06 983
13377.15 1004
13378.25 989
13379.34 947
13380.43 961
13381.52 890
13382.62 923
13383.71 952
13384.80 831
13385.90 910
13386.99 896
13388.08 848
13389.17 868
13390.27 804
13391.36 799
13392.45 789
13393.55 831
13394.64 766
13395.73 783
13396.83 779
13397.92 801
13399.02 792
13400.11 747
13401.20 752
13402.30 792
13403.39 846
13404.48 823
13405.58 813
13406.67 755
13407.77 791
13408.86 830
13409.95 777
13411.05 790
13412.14 833
13413.24 825
13414.33 823
13415.42 798
13416.52 802
13417.61 848
13418.71 850
13419.80 790
13420.90 761
13421.99 763
13423.08 797
13424.18 837
13425.27 847
13426.37 876
13427.46 837
13428.56 813
13429.65 868
13430.75 809
13431.84 836
13432.94 847
13434.03 798
13435.13 867
13436.22 826
13437.32 817
13438.41 831
13439.51 815
13440.60 815
13441.70 824
13442.79 870
13443.89 820
13444.98 868
13446.08 833
13447.18 862
13448.27 852
13449.37 875
13450.46 845
13451.56 871
13452.65 845
13453.75 877
13454.85 869
13455.94 842
13457.04 796
13458.13 882
13459.23 870
13460.33 858
13461.42 845
13462.52 889
13463.61 866
13464.71 931
13465.81 881
13466.90 908
13468.00 902
13469.10 829
13470.19 888
13471.29 891
13472.38 897
13473.48 906
13474.58 850
13475.67 871
13476.77 949
13477.87 968
13478.96 932
13480.06 881
13481.16 915
13482.26 936
13483.35 937
13484.45 897
13485.55 919
13486.64 959
13487.74 889
13488.84 864
13489.94 937
13491.03 895
13492.13 898
13493.23 986
13494.32 927
13495.42 877
13496.52 938
13497.62 962
13498.72 972
13499.81 957
13500.91 978
13502.01 957
13503.11 1034
13504.20 1141
13505.30 1086
13506.40 1053
13507.50 1054
13508.60 1096
13509.69 1081
13510.79 1087
13511.89 1043
13512.99 1064
13514.09 1066
13515.18 1016
13516.28 978
13517.38 979
13518.48 986
13519.58 978
13520.68 944
13521.78 890
13522.87 901
13523.97 887
13525.07 896
13526.17 884
13527.27 863
13528.37 918
13529.47 887
13530.57 887
13531.66 856
13532.76 859
13533.86 830
13534.96 860
13536.06 831
13537.16 815
13538.26 805
13539.36 769
13540.46 839
13541.56 799
13542.66 763
13543.76 791
13544.86 782
13545.96 818
13547.05 869
13548.15 834
13549.25 872
13550.35 840
13551.45 785
13552.55 830
13553.65 835
13554.75 798
13555.85 838
13556.95 797
13558.05 693
13559.15 749
13560.25 796
13561.35 748
13562.45 717
13563.55 721
13564.65 772
13565.75 744
13566.85 766
13567.96 772
13569.06 796
13570.16 830
13571.26 783
13572.36 769
13573.46 797
13574.56 817
13575.66 791
13576.76 754
13577.86 772
13578.96 762
13580.06 771
13581.16 790
13582.27 808
13583.37 700
13584.47 748
13585.57 768
13586.67 721
13587.77 735
13588.87 760
13589.97 765
13591.08 744
13592.18 814
13593.28 804
13594.38 733
13595.48 775
13596.58 782
13597.68 762
13598.79 718
13599.89 731
13600.99 721
13602.09 713
13603.19 720
13604.30 731
13605.40 764
13606.50 744
13607.60 746
13608.70 767
13609.81 737
13610.91 731
13612.01 712
13613.11 765
13614.21 752
13615.32 763
13616.42 798
13617.52 762
13618.62 758
13619.73 741
13620.83 774
13621.93 764
13623.03 773
13624.14 691
13625.24 726
13626.34 723
13627.45 718
13628.55 698
13629.65 758
13630.75 799
13631.86 708
13632.96 724
13634.06 729
13635.17 752
13636.27 704
13637.37 720
13638.48 732
13639.58 779
13640.68 773
13641.79 756
13642.89 753
13643.99 684
13645.10 728
13646.20 782
13647.30 794
13648.41 733
13649.51 750
13650.62 737
13651.72 762
13652.82 727
13653.93 725
13655.03 705
13656.14 724
13657.24 770
13658.34 760
13659.45 688
13660.55 719
13661.66 739
13662.76 725
13663.87 746
13664.97 681
13666.07 700
13667.18 695
13668.28 685
13669.39 712
13670.49 713
13671.60 709
13672.70 714
13673.81 722
13674.91 740
13676.02 739
13677.12 760
13678.23 756
13679.33 750
13680.44 709
13681.54 691
13682.65 726
13683.75 732
13684.86 709
13685.96 721
13687.07 783
13688.17 811
13689.28 754
13690.38 722
13691.49 739
13692.59 717
13693.70 743
13694.80 721
13695.91 704
13697.02 703
13698.12 774
13699.23 772
13700.33 733
13701.44 709
13702.55 710
13703.65 738
13704.76 784
13705.86 733
13706.97 682
13708.08 694
13709.18 758
13710.29 741
13711.39 796
13712.50 775
13713.61 726
13714.71 762
13715.82 757
13716.93 728
13718.03 802
13719.14 748
13720.25 828
13721.35 823
13722.46 776
13723.57 795
13724.67 818
13725.78 803
13726.89 812
13727.99 802
13729.10 753
13730.21 896
13731.31 849
13732.42 773
13733.53 773
13734.64 874
13735.74 876
13736.85 879
13737.96 865
13739.07 823
13740.17 851
13741.28 888
13742.39 882
13743.50 855
13744.60 852
13745.71 842
13746.82 896
13747.93 836
13749.03 846
13750.14 830
13751.25 862
13752.36 880
13753.47 881
13754.57 867
13755.68 919
13756.79 885
13757.90 846
13759.01 875
13760.11 912
13761.22 980
13762.33 951
13763.44 950
13764.55 984
13765.66 976
13766.76 1018
13767.87 1047
13768.98 1023
13770.09 1081
13771.20 1066
13772.31 1052
13773.42 1162
13774.53 1158
13775.63 1128
13776.74 1259
13777.85 1277
13778.96 1261
13780.07 1291
13781.18 1390
13782.29 1359
13783.40 1301
13784.51 1224
13785.62 1197
13786.73 1155
13787.83 1113
13788.94 1155
13790.05 1038
13791.16 1047
13792.27 990
13793.38 960
13794.49 922
13795.60 958
13796.71 931
13797.82 936
13798.93 882
13800.04 830
13801.15 853
13802.26 861
13803.37 904
13804.48 950
13805.59 856
13806.70 890
13807.81 875
13808.92 857
13810.03 813
13811.14 864
13812.25 839
13813.36 840
13814.47 826
13815.58 818
13816.69 776
13817.80 832
13818.91 850
13820.03 848
13821.14 791
13822.25 804
13823.36 809
13824.47 862
13825.58 861
13826.69 812
13827.80 792
13828.91 781
13830.02 756
13831.13 795
13832.25 807
13833.36 807
13834.47 805
13835.58 831
13836.69 742
13837.80 756
13838.91 786
13840.02 759
13841.14 735
13842.25 746
13843.36 791
13844.47 797
13845.58 789
13846.69 877
13847.81 818
13848.92 762
13850.03 775
13851.14 804
13852.25 773
13853.37 853
13854.48 769
13855.59 795
13856.70 754
13857.81 774
13858.93 790
13860.04 769
13861.15 771
13862.26 784
13863.38 847
13864.49 869
13865.60 828
13866.71 840
13867.83 867
13868.94 860
13870.05 924
13871.16 881
13872.28 849
13873.39 820
13874.50 879
13875.61 907
13876.73 855
13877.84 849
13878.95 785
13880.07 775
13881.18 845
13882.29 803
13883.41 879
13884.52 848
13885.63 802
13886.75 858
13887.86 849
13888.97 729
13890.09 768
13891.20 821
13892.31 838
13893.43 801
13894.54 752
13895.65 802
13896.77 825
13897.88 829
13899.00 799
13900.11 834
13901.22 808
13902.34 809
13903.45 898
13904.57 877
13905.68 840
13906.79 759
13907.91 795
13909.02 826
13910.14 856
13911.25 825
13912.37 793
13913.48 795
13914.59 773
13915.71 710
13916.82 744
13917.94 827
13919.05 775
13920.17 771
13921.28 716
13922.40 730
13923.51 753
13924.63 771
13925.74 746
13926.86 784
13927.97 737
13929.09 739
13930.20 749
13931.32 719
13932.43 741
13933.55 697
13934.66 730
13935.78 759
13936.89 733
13938.01 762
13939.12 736
13940.24 700
13941.35 764
13942.47 741
13943.59 681
13944.70 724
13945.82 724
13946.93 718
13948.05 737
13949.16 713
13950.28 722
13951.40 693
13952.51 722
13953.63 732
13954.74 739
13955.86 744
13956.98 714
13958.09 705
13959.21 745
13960.33 720
13961.44 685
13962.56 686
13963.67 718
13964.79 695
13965.91 717
13967.02 741
13968.14 743
13969.26 684
13970.37 711
13971.49 694
13972.61 692
13973.72 652
13974.84 676
13975.96 703
13977.08 691
13978.19 634
13979.31 708
13980.43 742
13981.54 729
13982.66 744
13983.78 718
13984.90 718
13986.01 744
13987.13 708
13988.25 796
13989.37 712
13990.48 679
13991.60 737
13992.72 771
13993.84 739
13994.95 722
13996.07 758
13997.19 800
13998.31 759
13999.42 711
14000.54 708
14001.66 731
14002.78 762
14003.90 724
14005.01 700
14006.13 712
14007.25 754
14008.37 779
14009.49 806
14010.61 755
14011.72 772
14012.84 794
14013.96 760
14015.08 696
14016.20 784
14017.32 752
14018.43 831
14019.55 835
14020.67 787
14021.79 783
14022.91 822
14024.03 815
14025.15 814
14026.27 823
14027.39 831
14028.50 842
14029.62 778
14030.74 786
14031.86 822
14032.98 822
14034.10 805
14035.22 795
14036.34 847
14037.46 784
14038.58 805
14039.70 782
14040.82 777
14041.94 753
14043.06 794
14044.18 758
14045.30 777
14046.41 745
14047.53 763
14048.65 732
14049.77 765
14050.89 719
14052.01 767
14053.13 763
14054.25 772
14055.37 781
14056.49 748
14057.61 726
14058.74 749
14059.86 755
14060.98 780
14062.10 754
14063.22 746
14064.34 774
14065.46 752
14066.58 770
14067.70 766
14068.82 780
14069.94 860
14071.06 788
14072.18 735
14073.30 761
14074.42 779
14075.54 754
14076.66 820
14077.79 851
14078.91 740
14080.03 704
14081.15 736
14082.27 809
14083.39 789
14084.51 753
14085.63 730
14086.76 808
14087.88 879
14089.00 830
14090.12 831
14091.24 829
14092.36 857
14093.48 833
14094.61 876
14095.73 829
14096.85 735
14097.97 832
14099.09 808
14100.22 884
14101.34 857
14102.46 877
14103.58 900
14104.70 905
14105.83 922
14106.95 877
14108.07 908
14109.19 942
14110.31 868
14111.44 887
14112.56 885
14113.68 819
14114.80 829
14115.93 856
14117.05 842
14118.17 771
14119.29 760
14120.42 824
14121.54 835
14122.66 783
14123.79 740
14124.91 765
14126.03 764
14127.15 805
14128.28 776
14129.40 711
14130.52 708
14131.65 729
14132.77 718
14133.89 766
14135.02 758
14136.14 719
14137.26 702
14138.39 700
14139.51 697
14140.63 768
14141.76 839
14142.88 732
14144.00 709
14145.13 710
14146.25 708
14147.38 732
14148.50 753
14149.62 735
14150.75 709
14151.87 727
14152.99 764
14154.12 729
14155.24 712
14156.37 751
14157.49 754
14158.62 728
14159.74 719
14160.86 799
14161.99 789
14163.11 750
14164.24 726
14165.36 781
14166.49 743
14167.61 810
14168.74 775
14169.86 747
14170.99 778
14172.11 755
14173.23 767
14174.36 727
14175.48 724
14176.61 739
14177.73 728
14178.86 729
14179.98 724
14181.11 664
14182.23 646
14183.36 670
14184.49 692
14185.61 690
14186.74 738
14187.86 736
14188.99 721
14190.11 749
14191.24 675
14192.36 633
14193.49 659
14194.61 727
14195.74 694
14196.87 697
14197.99 672
14199.12 690
14200.24 672
14201.37 698
14202.50 710
14203.62 662
14204.75 676
14205.87 714
14207.00 717
14208.13 648
14209.25 625
14210.38 697
14211.50 711
14212.63 663
14213.76 643
14214.88 639
14216.01 625
14217.14 683
14218.26 648
14219.39 673
14220.52 671
14221.64 634
14222.77 638
14223.90 633
14225.02 608
14226.15 661
14227.28 682
14228.41 677
14229.53 629
14230.66 574
14231.79 657
14232.91 646
14234.04 600
14235.17 656
14236.30 653
14237.42 626
14238.55 688
14239.68 675
14240.81 636
14241.93 665
14243.06 610
14244.19 622
14245.32 656
14246.44 640
14247.57 636
14248.70 609
14249.83 604
14250.95 590
14252.08 622
14253.21 618
14254.34 611
14255.47 635
14256.59 630
14257.72 606
14258.85 623
14259.98 597
14261.11 554
14262.24 580
14263.36 606
14264.49 609
14265.62 594
14266.75 631
14267.88 618
14269.01 617
14270.14 662
14271.26 603
14272.39 568
14273.52 557
14274.65 602
14275.78 572
14276.91 602
14278.04 591
14279.17 603
14280.30 603
14281.42 597
14282.55 601
14283.68 600
14284.81 619
14285.94 549
14287.07 570
14288.20 578
14289.33 557
14290.46 620
14291.59 567
14292.72 531
14293.85 545
14294.98 579
14296.11 609
14297.24 594
14298.37 578
14299.50 585
14300.63 566
14301.76 584
14302.89 580
14304.02 596
14305.15 571
14306.28 545
14307.41 526
14308.54 541
14309.67 560
14310.80 542
14311.93 554
14313.06 567
14314.19 524
14315.32 543
14316.45 563
14317.58 536
14318.71 567
14319.84 547
14320.97 557
14322.10 532
14323.23 544
14324.36 610
14325.49 553
14326.63 538
14327.76 502
14328.89 526
14330.02 521
14331.15 523
14332.28 534
14333.41 529
14334.54 555
14335.67 531
14336.81 550
14337.94 559
14339.07 492
14340.20 532
14341.33 517
14342.46 537
14343.59 485
14344.73 522
14345.86 533
14346.99 535
14348.12 509
14349.25 535
14350.38 524
14351.52 525
14352.65 552
14353.78 552
14354.91 554
14356.04 515
14357.18 539
14358.31 523
14359.44 505
14360.57 548
14361.71 524
14362.84 539
14363.97 554
14365.10 487
14366.24 509
14367.37 568
14368.50 559
14369.63 526
14370.77 511
14371.90 530
14373.03 525
14374.16 497
14375.30 515
14376.43 503
14377.56 518
14378.70 573
14379.83 571
14380.96 505
14382.09 477
14383.23 493
14384.36 499
14385.49 524
14386.63 526
14387.76 513
14388.89 516
14390.03 519
14391.16 515
14392.29 500
14393.43 492
14394.56 551
14395.70 544
14396.83 515
14397.96 521
14399.10 498
14400.23 522
14401.36 506
14402.50 479
14403.63 461
14404.77 535
14405.90 533
14407.03 527
14408.17 505
14409.30 490
14410.44 537
14411.57 548
14412.71 514
14413.84 484
14414.97 482
14416.11 511
14417.24 511
14418.38 482
14419.51 522
14420.65 572
14421.78 526
14422.92 532
14424.05 495
14425.19 523
14426.32 521
14427.46 533
14428.59 494
14429.73 521
14430.86 540
14432.00 549
14433.13 506
14434.27 508
14435.40 522
14436.54 494
14437.67 538
14438.81 494
14439.94 517
14441.08 534
14442.21 558
14443.35 493
14444.48 535
14445.62 540
14446.76 531
14447.89 542
14449.03 577
14450.16 540
14451.30 519
14452.43 560
14453.57 540
14454.71 543
14455.84 514
14456.98 521
14458.11 567
14459.25 551
14460.39 530
14461.52 543
14462.66 587
14463.80 527
14464.93 562
14466.07 586
14467.20 536
14468.34 587
14469.48 523
14470.61 503
14471.75 545
14472.89 557
14474.02 558
14475.16 611
14476.30 635
14477.43 570
14478.57 578
14479.71 571
14480.85 544
14481.98 535
14483.12 570
14484.26 595
14485.39 578
14486.53 607
14487.67 579
14488.81 523
14489.94 579
14491.08 581
14492.22 588
14493.36 594
14494.49 575
14495.63 514
14496.77 526
14497.91 541
14499.04 544
14500.18 568
14501.32 550
14502.46 540
14503.59 558
14504.73 550
14505.87 529
14507.01 539
14508.15 528
14509.28 501
14510.42 483
14511.56 533
14512.70 552
14513.84 518
14514.98 523
14516.11 534
14517.25 546
14518.39 524
14519.53 481
14520.67 489
14521.81 525
14522.95 538
14524.08 507
14525.22 546
14526.36 547
14527.50 526
14528.64 541
14529.78 528
14530.92 506
14532.06 491
14533.20 491
14534.33 503
14535.47 503
14536.61 510
14537.75 493
14538.89 541
14540.03 583
14541.17 557
14542.31 524
14543.45 529
14544.59 512
14545.73 539
14546.87 497
14548.01 515
14549.15 520
14550.29 507
14551.43 519
14552.57 516
14553.71 569
14554.85 543
14555.99 500
14557.13 555
14558.27 551
14559.41 530
14560.55 518
14561.69 527
14562.83 547
14563.97 583
14565.11 584
14566.25 575
14567.39 511
14568.53 500
14569.67 509
14570.81 542
14571.95 512
14573.09 502
14574.23 564
14575.37 526
14576.51 567
14577.65 592
14578.79 562
14579.94 552
14581.08 578
14582.22 569
14583.36 567
14584.50 585
14585.64 555
14586.78 609
14587.92 553
14589.06 595
14590.21 530
14591.35 590
14592.49 599
14593.63 598
14594.77 562
14595.91 598
14597.05 658
14598.20 567
14599.34 539
14600.48 580
14601.62 594
14602.76 606
14603.90 596
14605.05 582
14606.19 582
14607.33 573
14608.47 616
14609.61 603
14610.76 590
14611.90 651
14613.04 605
14614.18 573
14615.32 600
14616.47 606
14617.61 644
14618.75 632
14619.89 653
14621.04 607
14622.18 596
14623.32 652
14624.46 653
14625.61 617
14626.75 618
14627.89 634
14629.04 642
14630.18 644
14631.32 616
14632.46 601
14633.61 644
14634.75 669
14635.89 684
14637.04 683
14638.18 708
14639.32 704
14640.47 694
14641.61 697
14642.75 684
14643.90 713
14645.04 684
14646.18 713
14647.33 706
14648.47 687
14649.61 646
14650.76 607
14651.90 664
14653.05 651
14654.19 687
14655.33 652
14656.48 603
14657.62 649
14658.76 603
14659.91 575
14661.05 541
14662.20 588
14663.34 577
14664.49 585
14665.63 557
14666.77 608
14667.92 566
14669.06 568
14670.21 608
14671.35 577
14672.50 548
14673.64 618
14674.79 603
14675.93 566
14677.07 512
14678.22 521
14679.36 527
14680.51 545
14681.65 551
14682.80 537
14683.94 494
14685.09 562
14686.23 528
14687.38 522
14688.52 528
14689.67 548
14690.81 547
14691.96 525
14693.10 539
14694.25 566
14695.40 556
14696.54 533
14697.69 513
14698.83 536
14699.98 519
14701.12 508
14702.27 536
14703.41 572
14704.56 525
14705.71 502
14706.85 486
14708.00 522
14709.14 551
14710.29 542
14711.44 519
14712.58 517
14713.73 486
14714.87 524
14716.02 510
14717.17 530
14718.31 535
14719.46 522
14720.61 494
14721.75 538
14722.90 508
14724.05 510
14725.19 527
14726.34 514
14727.49 458
14728.63 498
14729.78 529
14730.93 549
14732.07 542
14733.22 542
14734.37 483
14735.51 494
14736.66 507
14737.81 477
14738.95 459
14740.10 500
14741.25 524
14742.40 549
14743.54 546
14744.69 528
14745.84 514
14746.99 503
14748.13 527
14749.28 515
14750.43 525
14751.58 524
14752.72 470
14753.87 454
14755.02 479
14756.17 530
14757.31 561
14758.46 534
14759.61 521
14760.76 530
14761.91 520
14763.05 571
14764.20 525
14765.35 524
14766.50 547
14767.65 532
14768.80 520
14769.94 541
14771.09 571
14772.24 516
14773.39 553
14774.54 509
14775.69 514
14776.83 542
14777.98 518
14779.13 491
14780.28 497
14781.43 557
14782.58 593
14783.73 555
14784.88 550
14786.03 603
14787.17 571
14788.32 573
14789.47 568
14790.62 576
14791.77 540
14792.92 552
14794.07 548
14795.22 559
14796.37 560
14797.52 569
14798.67 566
14799.82 568
14800.97 560
14802.12 571
14803.26 590
14804.41 556
14805.56 525
14806.71 530
14807.86 565
14809.01 598
14810.16 522
14811.31 506
14812.46 558
14813.61 539
14814.76 562
14815.91 527
14817.06 516
14818.21 503
14819.36 550
14820.51 549
14821.66 557
14822.82 518
14823.97 465
14825.12 515
14826.27 484
14827.42 526
14828.57 492
14829.72 519
14830.87 531
14832.02 487
14833.17 467
14834.32 422
14835.47 472
14836.62 489
14837.77 456
14838.93 476
14840.08 459
14841.23 468
14842.38 429
14843.53 463
14844.68 411
14845.83 447
14846.98 463
14848.14 446
14849.29 457
14850.44 449
14851.59 453
14852.74 455
14853.89 469
14855.04 488
14856.20 486
14857.35 467
14858.50 448
14859.65 435
14860.80 429
14861.96 405
14863.11 425
14864.26 483
14865.41 462
14866.56 447
14867.72 440
14868.87 441
14870.02 418
14871.17 445
14872.32 460
14873.48 427
14874.63 406
14875.78 437
14876.93 403
14878.09 414
14879.24 422
14880.39 460
14881.54 437
14882.70 431
14883.85 453
14885.00 436
14886.16 478
14887.31 463
14888.46 450
14889.61 384
14890.77 464
14891.92 433
14893.07 429
14894.23 421
14895.38 409
14896.53 456
14897.69 450
14898.84 416
14899.99 400
14901.15 436
14902.30 461
14903.45 434
14904.61 390
14905.76 419
14906.91 464
14908.07 497
14909.22 453
14910.38 424
14911.53 402
14912.68 406
14913.84 452
14914.99 448
14916.15 407
14917.30 458
14918.45 474
14919.61 420
14920.76 425
14921.92 421
14923.07 419
14924.22 420
14925.38 469
14926.53 441
14927.69 435
14928.84 459
14930.00 455
14931.15 442
14932.31 400
14933.46 446
14934.62 482
14935.77 470
14936.93 427
14938.08 463
14939.24 424
14940.39 432
14941.55 457
14942.70 520
14943.86 444
14945.01 457
14946.17 436
14947.32 410
14948.48 433
14949.63 446
14950.79 432
14951.94 471
14953.10 458
14954.25 434
14955.41 447
14956.56 443
14957.72 453
14958.88 440
14960.03 464
14961.19 420
14962.34 403
14963.50 397
14964.65 396
14965.81 443
14966.97 411
14968.12 414
14969.28 459
14970.43 433
14971.59 423
14972.75 387
14973.90 395
14975.06 419
14976.22 429
14977.37 459
14978.53 381
14979.69 403
14980.84 361
14982.00 364
14983.16 392
14984.31 392
14985.47 396
14986.63 406
14987.78 407
14988.94 377
14990.10 419
14991.25 393
14992.41 416
14993.57 378
14994.72 395
14995.88 398
14997.04 401
14998.20 404
14999.35 395
15000.51 383
15001.67 406
15002.82 378
15003.98 400
15005.14 384
15006.30 376
15007.45 369
15008.61 373
15009.77 412
15010.93 395
15012.09 403
15013.24 398
15014.40 416
15015.56 391
15016.72 352
15017.87 370
15019.03 373
15020.19 380
15021.35 391
15022.51 392
15023.67 391
15024.82 421
15025.98 387
15027.14 400
15028.30 384
15029.46 410
15030.62 363
15031.77 352
15032.93 401
15034.09 418
15035.25 420
15036.41 401
15037.57 391
15038.73 416
15039.88 384
15041.04 425
15042.20 393
15043.36 411
15044.52 415
15045.68 399
15046.84 408
15048.00 375
15049.16 392
15050.32 379
15051.47 388
15052.63 413
15053.79 389
15054.95 432
15056.11 413
15057.27 380
15058.43 380
15059.59 363
15060.75 409
15061.91 419
15063.07 410
15064.23 409
15065.39 415
15066.55 416
15067.71 427
15068.87 382
15070.03 327
15071.19 369
15072.35 405
15073.51 358
15074.67 359
15075.83 369
15076.99 378
15078.15 322
15079.31 347
15080.47 376
15081.63 418
15082.79 372
15083.95 367
15085.11 353
15086.27 376
15087.43 387
15088.59 384
15089.76 384
15090.92 387
15092.08 340
15093.24 367
15094.40 391
15095.56 411
15096.72 396
15097.88 388
15099.04 404
15100.20 344
15101.37 373
15102.53 387
15103.69 388
15104.85 383
15106.01 356
15107.17 397
15108.33 372
15109.50 352
15110.66 355
15111.82 381
15112.98 377
15114.14 400
15115.30 373
15116.47 381
15117.63 394
15118.79 377
15119.95 409
15121.11 361
15122.27 374
15123.44 405
15124.60 405
15125.76 382
15126.92 355
15128.09 351
15129.25 371
15130.41 370
15131.57 428
15132.73 392
15133.90 407
15135.06 371
15136.22 402
15137.38 381
15138.55 398
15139.71 339
15140.87 355
15142.04 337
15143.20 374
15144.36 372
15145.52 378
15146.69 412
15147.85 394
15149.01 375
15150.18 418
15151.34 376
15152.50 368
15153.67 387
15154.83 376
15155.99 352
15157.16 369
15158.32 425
15159.48 386
15160.65 412
15161.81 392
15162.97 375
15164.14 356
15165.30 386
15166.46 392
15167.63 348
15168.79 378
15169.95 401
15171.12 428
15172.28 414
15173.45 380
15174.61 363
15175.77 369
15176.94 406
15178.10 385
15179.27 382
15180.43 417
15181.60 402
15182.76 366
15183.92 409
15185.09 382
15186.25 372
15187.42 358
15188.58 361
15189.75 419
15190.91 370
15192.08 392
15193.24 385
15194.41 359
15195.57 406
15196.74 393
15197.90 412
15199.07 396
15200.23 422
15201.40 424
15202.56 413
15203.73 396
15204.89 380
15206.06 393
15207.22 364
15208.39 364
15209.55 371
15210.72 417
15211.88 428
15213.05 410
15214.21 424
15215.38 427
15216.54 406
15217.71 448
15218.88 394
15220.04 394
15221.21 406
15222.37 402
15223.54 440
15224.71 406
15225.87 432
15227.04 442
15228.20 451
15229.37 422
15230.54 401
15231.70 396
15232.87 429
15234.03 432
15235.20 405
15236.37 424
15237.53 444
15238.70 416
15239.87 448
15241.03 423
15242.20 460
15243.37 437
15244.53 473
15245.70 416
15246.87 422
15248.03 410
15249.20 396
15250.37 424
15251.53 422
15252.70 423
15253.87 419
15255.04 431
15256.20 446
15257.37 427
15258.54 376
15259.70 394
15260.87 391
15262.04 420
15263.21 413
15264.37 398
15265.54 383
15266.71 361
15267.88 382
15269.04 371
15270.21 379
15271.38 387
15272.55 400
15273.72 406
15274.88 381
15276.05 366
15277.22 403
15278.39 368
15279.56 382
15280.72 377
15281.89 376
15283.06 375
15284.23 401
15285.40 389
15286.56 404
15287.73 361
15288.90 411
15290.07 377
15291.24 371
15292.41 378
15293.58 386
15294.74 374
15295.91 358
15297.08 370
15298.25 379
15299.42 392
15300.59 371
15301.76 376
15302.93 360
15304.09 370
15305.26 366
15306.43 350
15307.60 355
15308.77 388
15309.94 419
15311.11 372
15312.28 397
15313.45 401
15314.62 387
15315.79 393
15316.96 374
15318.13 355
15319.30 364
15320.46 375
15321.63 359
15322.80 335
15323.97 371
15325.14 374
15326.31 429
15327.48 416
15328.65 380
15329.82 366
15330.99 405
15332.16 415
15333.33 376
15334.50 372
15335.67 398
15336.84 382
15338.01 377
15339.18 337
15340.36 321
15341.53 402
15342.70 406
15343.87 390
15345.04 357
15346.21 382
15347.38 422
15348.55 420
15349.72 427
15350.89 386
15352.06 357
15353.23 378
15354.40 430
15355.57 375
15356.75 349
15357.92 357
15359.09 415
15360.26 413
15361.43 386
15362.60 346
15363.77 380
15364.94 367
15366.11 390
15367.29 379
15368.46 384
15369.63 392
15370.80 366
15371.97 373
15373.14 356
15374.32 391
15375.49 396
15376.66 413
15377.83 393
15379.00 408
15380.17 388
15381.35 374
15382.52 359
15383.69 352
15384.86 352
15386.03 390
15387.21 398
15388.38 388
15389.55 373
15390.72 371
15391.90 372
15393.07 354
15394.24 360
15395.41 355
15396.59 375
15397.76 385
15398.93 355
15400.10 365
15401.28 379
15402.45 366
15403.62 389
15404.79 397
15405.97 387
15407.14 336
15408.31 363
15409.49 374
15410.66 388
15411.83 366
15413.01 364
15414.18 399
15415.35 375
15416.53 383
15417.70 360
15418.87 391
15420.05 363
15421.22 350
15422.39 413
15423.57 370
15424.74 379
15425.91 368
15427.09 401
15428.26 404
15429.43 401
15430.61 369
15431.78 374
15432.96 371
15434.13 363
15435.30 342
15436.48 341
15437.65 355
15438.83 379
15440.00 359
15441.17 356
15442.35 364
15443.52 365
15444.70 371
15445.87 373
15447.05 366
15448.22 346
15449.40 407
15450.57 366
15451.75 351
15452.92 350
15454.09 345
15455.27 330
15456.44 378
15457.62 364
15458.79 387
15459.97 407
15461.14 394
15462.32 386
15463.49 371
15464.67 367
15465.84 351
15467.02 377
15468.19 344
15469.37 363
15470.55 370
15471.72 359
15472.90 413
15474.07 387
15475.25 388
15476.42 384
15477.60 397
15478.77 327
15479.95 374
15481.13 382
15482.30 403
15483.48 387
15484.65 380
15485.83 374
15487.00 396
15488.18 371
15489.36 382
15490.53 369
15491.71 375
15492.89 380
15494.06 391
15495.24 365
15496.41 372
15497.59 383
15498.77 377
15499.94 360
15501.12 337
15502.30 356
15503.47 400
15504.65 421
15505.83 366
15507.00 365
15508.18 371
15509.36 360
15510.53 366
15511.71 392
15512.89 376
15514.06 392
15515.24 365
15516.42 394
15517.60 357
15518.77 379
15519.95 402
15521.13 384
15522.30 410
15523.48 360
15524.66 347
15525.84 345
15527.01 366
15528.19 379
15529.37 412
15530.55 383
15531.73 433
15532.90 397
15534.08 378
15535.26 361
15536.44 375
15537.61 420
15538.79 377
15539.97 363
15541.15 349
15542.33 358
15543.50 389
15544.68 411
15545.86 355
15547.04 355
15548.22 402
15549.40 399
15550.57 380
15551.75 381
15552.93 407
15554.11 352
15555.29 368
15556.47 397
15557.65 370
15558.82 351
15560.00 384
15561.18 370
15562.36 363
15563.54 359
15564.72 351
15565.90 370
15567.08 372
15568.26 384
15569.43 353
15570.61 389
15571.79 426
15572.97 445
15574.15 390
15575.33 388
15576.51 430
15577.69 412
15578.87 375
15580.05 375
15581.23 438
15582.41 410
15583.59 422
15584.77 413
15585.95 409
15587.13 382
15588.31 425
15589.49 411
15590.67 441
15591.85 404
15593.03 378
15594.21 375
15595.39 392
15596.57 405
15597.75 392
15598.93 375
15600.11 397
15601.29 400
15602.47 400
15603.65 406
15604.83 385
15606.01 410
15607.19 386
15608.37 370
15609.55 428
15610.73 407
15611.91 374
15613.09 385
15614.27 406
15615.45 418
15616.64 375
15617.82 390
15619.00 396
15620.18 457
15621.36 424
15622.54 391
15623.72 395
15624.90 415
15626.08 426
15627.27 408
15628.45 432
15629.63 440
15630.81 421
15631.99 418
15633.17 480
15634.35 477
15635.54 484
15636.72 461
15637.90 468
15639.08 472
15640.26 440
15641.45 464
15642.63 455
15643.81 439
15644.99 442
15646.17 452
15647.36 443
15648.54 451
15649.72 452
15650.90 493
15652.08 483
15653.27 469
15654.45 461
15655.63 459
15656.81 474
15658.00 465
15659.18 438
15660.36 431
15661.54 426
15662.73 468
15663.91 483
15665.09 498
15666.27 493
15667.46 455
15668.64 488
15669.82 412
15671.01 507
15672.19 473
15673.37 487
15674.56 484
15675.74 445
15676.92 456
15678.10 487
15679.29 517
15680.47 507
15681.65 473
15682.84 443
15684.02 467
15685.21 441
15686.39 481
15687.57 440
15688.76 439
15689.94 483
15691.12 449
15692.31 429
15693.49 477
15694.67 464
15695.86 463
15697.04 491
15698.23 458
15699.41 499
15700.59 482
15701.78 450
15702.96 421
15704.15 456
15705.33 507
15706.52 492
15707.70 486
15708.88 440
15710.07 481
15711.25 455
15712.44 456
15713.62 484
15714.81 435
15715.99 428
15717.18 428
15718.36 419
15719.55 442
15720.73 465
15721.92 448
15723.10 470
15724.29 437
15725.47 450
15726.66 459
15727.84 449
15729.03 433
15730.21 514
15731.40 524
15732.58 502
15733.77 471
15734.95 462
15736.14 425
15737.32 502
15738.51 504
15739.69 506
15740.88 466
15742.07 496
15743.25 486
15744.44 492
15745.62 461
15746.81 452
15747.99 483
15749.18 500
15750.37 503
15751.55 486
15752.74 482
15753.93 477
15755.11 496
15756.30 499
15757.48 483
15758.67 474
15759.86 479
15761.04 494
15762.23 508
15763.42 466
15764.60 498
15765.79 481
15766.98 514
15768.16 506
15769.35 527
15770.54 475
15771.72 444
15772.91 495
15774.10 456
15775.28 499
15776.47 478
15777.66 485
15778.84 459
15780.03 463
15781.22 494
15782.41 477
15783.59 458
15784.78 483
15785.97 497
15787.15 490
15788.34 460
15789.53 500
15790.72 476
15791.90 465
15793.09 469
15794.28 476
15795.47 461
15796.65 443
15797.84 454
15799.03 449
15800.22 476
15801.41 470
15802.59 477
15803.78 460
15804.97 426
15806.16 470
15807.35 461
15808.53 485
15809.72 440
15810.91 407
15812.10 424
15813.29 417
15814.48 416
15815.66 444
15816.85 444
15818.04 441
15819.23 423
15820.42 394
15821.61 407
15822.80 437
15823.98 399
15825.17 415
15826.36 419
15827.55 415
15828.74 436
15829.93 376
15831.12 409
15832.31 405
15833.50 445
15834.69 411
15835.87 411
15837.06 400
15838.25 425
15839.44 429
15840.63 417
15841.82 397
15843.01 396
15844.20 422
15845.39 439
15846.58 434
15847.77 407
15848.96 389
15850.15 426
15851.34 432
15852.53 403
15853.72 390
15854.91 399
15856.10 405
15857.29 408
15858.48 394
15859.67 424
15860.86 419
15862.05 424
15863.24 424
15864.43 427
15865.62 406
15866.81 429
15868.00 407
15869.19 409
15870.38 370
15871.57 396
15872.76 396
15873.95 406
15875.14 383
15876.33 425
15877.52 418
15878.72 435
15879.91 405
15881.10 404
15882.29 437
15883.48 455
15884.67 451
15885.86 432
15887.05 450
15888.24 431
15889.43 409
15890.63 400
15891.82 415
15893.01 404
15894.20 407
15895.39 419
15896.58 411
15897.77 406
15898.97 418
15900.16 411
15901.35 402
15902.54 398
15903.73 423
15904.92 429
15906.12 437
15907.31 451
15908.50 432
15909.69 431
15910.88 428
15912.08 445
15913.27 419
15914.46 418
15915.65 413
15916.85 439
15918.04 432
15919.23 473
15920.42 468
15921.61 482
15922.81 466
15924.00 418
15925.19 461
15926.38 470
15927.58 448
15928.77 444
15929.96 437
15931.16 417
15932.35 436
15933.54 420
15934.73 443
15935.93 426
15937.12 453
15938.31 494
15939.51 481
15940.70 470
15941.89 460
15943.09 488
15944.28 474
15945.47 438
15946.67 442
15947.86 452
15949.05 457
15950.25 421
15951.44 455
15952.63 447
15953.83 431
15955.02 406
15956.21 422
15957.41 419
15958.60 430
15959.80 432
15960.99 391
15962.18 420
15963.38 411
15964.57 428
15965.77 394
15966.96 404
15968.15 380
15969.35 365
15970.54 389
15971.74 398
15972.93 385
15974.13 379
15975.32 370
15976.51 378
15977.71 408
15978.90 341
15980.10 407
15981.29 372
15982.49 344
15983.68 331
15984.88 372
15986.07 376
15987.27 333
15988.46 346
15989.66 346
15990.85 349
15992.05 365
15993.24 411
15994.44 417
15995.63 354
15996.83 336
15998.02 326
15999.22 352
16000.41 337
16001.61 348
16002.80 306
16004.00 348
16005.20 352
16006.39 347
16007.59 366
16008.78 343
16009.98 343
16011.17 316
16012.37 372
16013.57 356
16014.76 327
16015.96 379
16017.15 346
16018.35 334
16019.55 381
16020.74 370
16021.94 356
16023.13 343
16024.33 363
16025.53 358
16026.72 357
16027.92 379
16029.12 397
16030.31 406
16031.51 355
16032.71 379
16033.90 366
16035.10 405
16036.30 360
16037.49 357
16038.69 345
16039.89 343
16041.08 371
16042.28 356
16043.48 367
16044.67 362
16045.87 361
16047.07 396
16048.27 387
16049.46 320
16050.66 359
16051.86 350
16053.06 332
16054.25 349
16055.45 345
16056.65 356
16057.84 329
16059.04 340
16060.24 343
16061.44 337
16062.64 319
16063.83 380
16065.03 338
16066.23 356
16067.43 322
16068.62 322
16069.82 323
16071.02 344
16072.22 327
16073.42 351
16074.62 403
16075.81 361
16077.01 375
16078.21 321
16079.41 321
16080.61 325
16081.81 361
16083.00 358
16084.20 360
16085.40 332
16086.60 343
16087.80 355
16089.00 334
16090.20 346
16091.39 353
16092.59 346
16093.79 338
16094.99 338
16096.19 370
16097.39 358
16098.59 371
16099.79 341
16100.99 315
16102.19 301
16103.38 323
16104.58 315
16105.78 333
16106.98 313
16108.18 312
16109.38 354
16110.58 367
16111.78 320
16112.98 320
16114.18 325
16115.38 320
16116.58 338
16117.78 313
16118.98 290
16120.18 320
16121.38 304
16122.58 314
16123.78 310
16124.98 360
16126.18 350
16127.38 352
16128.58 319
16129.78 315
16130.98 331
16132.18 334
16133.38 353
16134.58 353
16135.78 325
16136.98 326
16138.18 325
16139.38 298
16140.58 290
16141.78 339
16142.98 302
16144.19 329
16145.39 334
16146.59 311
16147.79 312
16148.99 313
16150.19 328
16151.39 333
16152.59 327
16153.79 320
16154.99 290
16156.20 336
16157.40 346
16158.60 316
16159.80 284
16161.00 319
16162.20 352
16163.40 335
16164.61 303
16165.81 315
16167.01 329
16168.21 323
16169.41 339
16170.61 329
16171.82 322
16173.02 315
16174.22 332
16175.42 306
16176.62 314
16177.82 303
16179.03 331
16180.23 329
16181.43 340
16182.63 307
16183.84 331
16185.04 320
16186.24 327
16187.44 314
16188.65 346
16189.85 341
16191.05 361
16192.25 346
16193.46 349
16194.66 316
16195.86 337
16197.06 343
16198.27 323
16199.47 342
16200.67 341
16201.87 323
16203.08 315
16204.28 332
16205.48 314
16206.69 336
16207.89 357
16209.09 327
16210.30 326
16211.50 342
16212.70 321
16213.91 332
16215.11 326
16216.31 303
16217.52 318
16218.72 334
16219.92 362
16221.13 327
16222.33 335
16223.53 299
16224.74 310
16225.94 324
16227.15 323
16228.35 326
16229.55 320
16230.76 332
16231.96 313
16233.17 326
16234.37 317
16235.57 346
16236.78 351
16237.98 296
16239.19 315
16240.39 327
16241.60 330
16242.80 363
16244.00 339
16245.21 340
16246.41 352
16247.62 349
16248.82 346
16250.03 350
16251.23 311
16252.44 314
16253.64 348
16254.85 347
16256.05 339
16257.26 330
16258.46 346
16259.67 358
16260.87 374
16262.08 346
16263.28 366
16264.49 358
16265.69 325
16266.90 338
16268.10 343
16269.31 357
16270.51 344
16271.72 383
16272.93 340
16274.13 342
16275.34 354
16276.54 373
16277.75 362
16278.95 339
16280.16 360
16281.37 400
16282.57 405
16283.78 376
16284.98 364
16286.19 336
16287.40 366
16288.60 384
16289.81 368
16291.01 395
16292.22 383
16293.43 341
16294.63 355
16295.84 402
16297.05 360
16298.25 356
16299.46 364
16300.67 393
16301.87 368
16303.08 369
16304.29 367
16305.49 351
16306.70 339
16307.91 371
16309.11 369
16310.32 356
16311.53 352
16312.73 370
16313.94 383
16315.15 351
16316.36 359
16317.56 399
16318.77 335
16319.98 354
16321.19 360
16322.39 357
16323.60 378
16324.81 372
16326.02 377
16327.22 411
16328.43 379
16329.64 346
16330.85 383
16332.05 382
16333.26 329
16334.47 379
16335.68 322
16336.88 366
16338.09 338
16339.30 336
16340.51 329
16341.72 313
16342.93 337
16344.13 361
16345.34 365
16346.55 330
16347.76 313
16348.97 344
16350.18 304
16351.38 335
16352.59 331
16353.80 336
16355.01 353
16356.22 332
16357.43 328
16358.64 318
16359.84 313
16361.05 316
16362.26 339
16363.47 347
16364.68 333
16365.89 318
16367.10 319
16368.31 323
16369.52 325
16370.73 327
16371.93 280
16373.14 317
16374.35 359
16375.56 333
16376.77 334
16377.98 319
16379.19 308
16380.40 342
16381.61 348
16382.82 335
16384.03 320
16385.24 320
16386.45 338
16387.66 298
16388.87 316
16390.08 323
16391.29 329
16392.50 324
16393.71 335
16394.92 347
16396.13 330
16397.34 376
16398.55 384
16399.76 363
16400.97 297
16402.18 312
16403.39 348
16404.60 307
16405.81 340
16407.02 301
16408.23 329
16409.44 328
16410.65 348
16411.86 326
16413.08 308
16414.29 336
16415.50 333
16416.71 334
16417.92 314
16419.13 352
16420.34 337
16421.55 334
16422.76 315
16423.97 321
16425.19 313
16426.40 306
16427.61 327
16428.82 314
16430.03 297
16431.24 300
16432.45 319
16433.67 308
16434.88 316
16436.09 335
16437.30 362
16438.51 351
16439.72 362
16440.94 339
16442.15 324
16443.36 344
16444.57 344
16445.78 325
16446.99 367
16448.21 309
16449.42 307
16450.63 372
16451.84 351
16453.06 355
16454.27 333
16455.48 316
16456.69 322
16457.90 327
16459.12 335
16460.33 346
16461.54 317
16462.75 314
16463.97 321
16465.18 319
16466.39 334
16467.61 344
16468.82 315
16470.03 347
16471.24 317
16472.46 304
16473.67 297
16474.88 308
16476.10 319
16477.31 311
16478.52 293
16479.74 318
16480.95 336
16482.16 294
16483.38 280
16484.59 300
16485.80 288
16487.02 315
16488.23 326
16489.44 351
16490.66 298
16491.87 281
16493.08 321
16494.30 277
16495.51 314
16496.73 287
16497.94 302
16499.15 298
16500.37 315
16501.58 324
16502.80 296
16504.01 293
16505.22 306
16506.44 294
16507.65 319
16508.87 325
16510.08 307
16511.30 280
16512.51 310
16513.72 304
16514.94 303
16516.15 311
16517.37 277
16518.58 287
16519.80 300
16521.01 319
16522.23 337
16523.44 304
16524.66 333
16525.87 298
16527.09 340
16528.30 323
16529.52 307
16530.73 323
16531.95 345
16533.16 357
16534.38 349
16535.59 346
16536.81 338
16538.02 340
16539.24 351
16540.45 337
16541.67 286
16542.89 271
16544.10 297
16545.32 309
16546.53 303
16547.75 330
16548.96 297
16550.18 331
16551.40 335
16552.61 317
16553.83 286
16555.04 325
16556.26 350
16557.48 331
16558.69 340
16559.91 361
16561.12 321
16562.34 363
16563.56 330
16564.77 292
16565.99 310
16567.21 316
16568.42 349
16569.64 351
16570.86 320
16572.07 336
16573.29 353
16574.51 356
16575.72 339
16576.94 310
16578.16 360
16579.37 353
16580.59 352
16581.81 335
16583.02 331
16584.24 353
16585.46 308
16586.68 313
16587.89 346
16589.11 350
16590.33 402
16591.54 379
16592.76 342
16593.98 346
16595.20 355
16596.41 367
16597.63 349
16598.85 343
16600.07 327
16601.29 338
16602.50 337
16603.72 330
16604.94 319
16606.16 323
16607.37 330
16608.59 374
16609.81 335
16611.03 327
16612.25 299
16613.46 307
16614.68 326
16615.90 327
16617.12 363
16618.34 353
16619.56 360
16620.77 275
16621.99 306
16623.21 301
16624.43 284
16625.65 306
16626.87 318
16628.09 298
16629.30 320
16630.52 326
16631.74 303
16632.96 324
16634.18 308
16635.40 323
16636.62 318
16637.84 335
16639.06 279
16640.28 308
16641.49 312
16642.71 333
16643.93 348
16645.15 325
16646.37 331
16647.59 294
16648.81 310
16650.03 320
16651.25 325
16652.47 347
16653.69 312
16654.91 305
16656.13 299
16657.35 326
16658.57 302
16659.79 282
16661.01 307
16662.23 287
16663.45 292
16664.67 308
16665.89 308
16667.11 303
16668.33 295
16669.55 306
16670.77 300
16671.99 304
16673.21 320
16674.43 275
16675.65 321
16676.87 332
16678.09 324
16679.31 319
16680.53 306
16681.75 284
16682.97 330
16684.19 340
16685.42 323
16686.64 324
16687.86 271
16689.08 288
16690.30 300
16691.52 270
16692.74 317
16693.96 370
16695.18 347
16696.40 300
16697.63 329
16698.85 306
16700.07 306
16701.29 316
16702.51 330
16703.73 319
16704.95 300
16706.18 313
16707.40 308
16708.62 288
16709.84 262
16711.06 286
16712.28 306
16713.51 326
16714.73 329
16715.95 332
16717.17 322
16718.39 285
16719.62 323
16720.84 285
16722.06 335
16723.28 326
16724.50 345
16725.73 288
16726.95 310
16728.17 291
16729.39 339
16730.62 314
16731.84 316
16733.06 275
16734.28 348
16735.51 345
16736.73 275
16737.95 287
16739.18 307
16740.40 321
16741.62 326
16742.84 291
16744.07 290
16745.29 334
16746.51 316
16747.74 320
16748.96 308
16750.18 319
16751.41 320
16752.63 296
16753.85 302
16755.08 301
16756.30 328
16757.52 296
16758.75 299
16759.97 292
16761.19 292
16762.42 299
16763.64 324
16764.86 279
16766.09 263
16767.31 292
16768.54 279
16769.76 300
16770.98 286
16772.21 307
16773.43 288
16774.66 321
16775.88 317
16777.10 316
16778.33 301
16779.55 304
16780.78 303
16782.00 328
16783.22 281
16784.45 303
16785.67 303
16786.90 313
16788.12 283
16789.35 298
16790.57 328
16791.80 346
16793.02 324
16794.25 296
16795.47 300
16796.70 285
16797.92 297
16799.15 322
16800.37 315
16801.60 281
16802.82 308
16804.05 322
16805.27 300
16806.50 255
16807.72 271
16808.95 347
16810.17 302
16811.40 281
16812.62 322
16813.85 315
16815.07 297
16816.30 290
16817.53 263
16818.75 292
16819.98 306
16821.20 309
16822.43 329
16823.65 316
16824.88 290
16826.11 315
16827.33 320
16828.56 302
16829.78 298
16831.01 306
16832.24 314
16833.46 314
16834.69 348
16835.92 321
16837.14 294
16838.37 298
16839.60 335
16840.82 325
16842.05 278
16843.27 281
16844.50 297
16845.73 294
16846.96 314
16848.18 322
16849.41 327
16850.64 317
16851.86 290
16853.09 312
16854.32 308
16855.54 324
16856.77 309
16858.00 315
16859.22 313
16860.45 338
16861.68 310
16862.91 324
16864.13 316
16865.36 300
16866.59 318
16867.82 313
16869.04 347
16870.27 300
16871.50 314
16872.73 302
16873.95 309
16875.18 300
16876.41 330
16877.64 338
16878.87 343
16880.09 298
16881.32 312
16882.55 318
16883.78 344
16885.01 351
16886.23 351
16887.46 361
16888.69 346
16889.92 374
16891.15 350
16892.38 360
16893.60 405
16894.83 401
16896.06 352
16897.29 341
16898.52 333
16899.75 341
16900.98 365
16902.20 340
16903.43 340
16904.66 348
16905.89 385
16907.12 331
16908.35 314
16909.58 370
16910.81 367
16912.04 327
16913.26 349
16914.49 295
16915.72 314
16916.95 315
16918.18 337
16919.41 333
16920.64 327
16921.87 346
16923.10 354
16924.33 324
16925.56 335
16926.79 315
16928.02 298
16929.25 305
16930.48 314
16931.71 307
16932.94 308
16934.17 304
16935.40 314
16936.63 308
16937.86 278
16939.09 292
16940.32 315
16941.55 304
16942.78 322
16944.01 312
16945.24 328
16946.47 296
16947.70 302
16948.93 329
16950.16 332
16951.39 305
16952.62 332
16953.85 338
16955.08 329
16956.31 302
16957.54 284
16958.77 337
16960.01 314
16961.24 282
16962.47 259
16963.70 326
16964.93 290
16966.16 288
16967.39 286
16968.62 289
16969.85 309
16971.08 316
16972.32 354
16973.55 321
16974.78 335
16976.01 310
16977.24 290
16978.47 310
16979.70 311
16980.94 343
16982.17 288
16983.40 318
16984.63 295
16985.86 282
16987.10 322
16988.33 308
16989.56 336
16990.79 311
16992.02 301
16993.26 310
16994.49 293
16995.72 306
16996.95 321
16998.18 311
16999.42 298
17000.65 326
17001.88 292
17003.11 286
17004.35 271
17005.58 310
17006.81 335
17008.04 320
17009.28 291
17010.51 287
17011.74 284
17012.97 339
17014.21 310
17015.44 285
17016.67 298
17017.91 314
17019.14 308
17020.37 320
17021.60 326
17022.84 273
17024.07 285
17025.30 304
17026.54 302
17027.77 319
17029.00 288
17030.24 275
17031.47 278
17032.70 299
17033.94 307
17035.17 299
17036.41 308
17037.64 313
17038.87 309
17040.11 266
17041.34 271
17042.57 318
17043.81 332
17045.04 289
17046.28 313
17047.51 294
17048.74 288
17049.98 282
17051.21 282
17052.45 306
17053.68 294
17054.92 291
17056.15 289
17057.38 275
17058.62 301
17059.85 293
17061.09 321
17062.32 295
17063.56 267
17064.79 269
17066.03 280
17067.26 310
17068.50 276
17069.73 283
17070.97 292
17072.20 296
17073.44 271
17074.67 296
17075.91 288
17077.14 320
17078.38 279
17079.61 264
17080.85 275
17082.08 287
17083.32 285
17084.55 302
17085.79 289
17087.02 302
17088.26 297
17089.49 331
17090.73 290
17091.97 284
17093.20 314
17094.44 282
17095.67 269
17096.91 261
17098.14 272
17099.38 307
17100.62 264
17101.85 309
17103.09 305
17104.32 296
17105.56 315
17106.80 283
17108.03 307
17109.27 257
17110.51 280
17111.74 310
17112.98 281
17114.21 261
17115.45 270
17116.69 300
17117.92 328
17119.16 325
17120.40 330
17121.63 308
17122.87 286
17124.11 255
17125.34 283
17126.58 277
17127.82 274
17129.06 287
17130.29 299
17131.53 291
17132.77 288
17134.00 311
17135.24 336
17136.48 288
17137.72 280
17138.95 277
17140.19 313
17141.43 297
17142.67 298
17143.90 306
17145.14 279
17146.38 304
17147.62 313
17148.85 282
17150.09 334
17151.33 272
17152.57 313
17153.80 318
17155.04 277
17156.28 304
17157.52 285
17158.76 300
17159.99 302
17161.23 313
17162.47 275
17163.71 282
17164.95 257
17166.19 270
17167.42 291
17168.66 289
17169.90 270
17171.14 248
17172.38 262
17173.62 265
17174.86 303
17176.09 288
17177.33 325
17178.57 282
17179.81 310
17181.05 293
17182.29 306
17183.53 284
17184.77 278
17186.01 276
17187.24 271
17188.48 271
17189.72 272
17190.96 283
17192.20 288
17193.44 292
17194.68 292
17195.92 308
17197.16 307
17198.40 300
17199.64 284
17200.88 295
17202.12 292
17203.36 285
17204.60 289
17205.84 259
17207.08 250
17208.32 313
17209.56 276
17210.80 285
17212.04 273
17213.28 287
17214.52 253
17215.76 248
17217.00 265
17218.24 256
17219.48 262
17220.72 289
17221.96 266
17223.20 248
17224.44 232
17225.68 268
17226.92 274
17228.16 298
17229.40 280
17230.64 275
17231.88 265
17233.12 277
17234.36 261
17235.60 270
17236.85 275
17238.09 263
17239.33 274
17240.57 317
17241.81 277
17243.05 274
17244.29 274
17245.53 272
17246.77 278
17248.02 260
17249.26 283
17250.50 268
17251.74 287
17252.98 263
17254.22 271
17255.46 265
17256.71 305
17257.95 321
17259.19 269
17260.43 253
17261.67 258
17262.91 277
17264.16 288
17265.40 294
17266.64 275
17267.88 277
17269.12 258
17270.37 269
17271.61 246
17272.85 262
17274.09 256
17275.34 293
17276.58 256
17277.82 295
17279.06 260
17280.30 283
17281.55 293
17282.79 281
17284.03 291
17285.27 309
17286.52 310
17287.76 263
17289.00 271
17290.25 273
17291.49 300
17292.73 269
17293.97 285
17295.22 288
17296.46 289
17297.70 278
17298.95 247
17300.19 251
17301.43 284
17302.68 278
17303.92 290
17305.16 280
17306.41 268
17307.65 293
17308.89 292
17310.14 252
17311.38 230
17312.62 294
17313.87 277
17315.11 265
17316.36 308
17317.60 280
17318.84 276
17320.09 289
17321.33 249
17322.58 289
17323.82 272
17325.06 290
17326.31 301
17327.55 266
17328.80 280
17330.04 287
17331.28 292
17332.53 265
17333.77 270
17335.02 302
17336.26 322
17337.51 296
17338.75 278
17340.00 253
17341.24 292
17342.48 270
17343.73 262
17344.97 230
17346.22 223
17347.46 268
17348.71 254
17349.95 280
17351.20 265
17352.44 263
17353.69 270
17354.93 258
17356.18 275
17357.42 261
17358.67 256
17359.92 272
17361.16 283
17362.41 263
17363.65 237
17364.90 285
17366.14 286
17367.39 271
17368.63 291
17369.88 271
17371.13 274
17372.37 256
17373.62 257
17374.86 246
17376.11 237
17377.35 290
17378.60 315
17379.85 309
17381.09 268
17382.34 274
17383.59 283
17384.83 279
17386.08 293
17387.32 280
17388.57 256
17389.82 288
17391.06 278
17392.31 290
17393.56 279
17394.80 273
17396.05 278
17397.30 280
17398.54 268
17399.79 275
17401.04 264
17402.28 301
17403.53 294
17404.78 258
17406.02 305
17407.27 324
17408.52 317
17409.77 280
17411.01 274
17412.26 278
17413.51 297
17414.75 262
17416.00 245
17417.25 304
17418.50 300
17419.74 288
17420.99 301
17422.24 284
17423.49 236
17424.73 296
17425.98 294
17427.23 293
17428.48 274
17429.73 286
17430.97 265
17432.22 290
17433.47 275
17434.72 270
17435.97 269
17437.21 289
17438.46 298
17439.71 274
17440.96 251
17442.21 290
17443.45 280
17444.70 264
17445.95 249
17447.20 260
17448.45 301
17449.70 289
17450.95 280
17452.19 280
17453.44 271
17454.69 303
17455.94 294
17457.19 281
17458.44 243
17459.69 297
17460.94 294
17462.19 333
17463.43 310
17464.68 287
17465.93 245
17467.18 271
17468.43 292
17469.68 282
17470.93 259
17472.18 286
17473.43 290
17474.68 301
17475.93 268
17477.18 282
17478.43 242
17479.68 287
17480.93 299
17482.18 309
17483.43 283
17484.68 287
17485.93 282
17487.17 261
17488.42 291
17489.67 280
17490.92 306
17492.18 268
17493.43 288
17494.68 238
17495.93 293
17497.18 317
17498.43 290
17499.68 298
17500.93 288
17502.18 316
17503.43 302
17504.68 283
17505.93 282
17507.18 274
17508.43 284
17509.68 283
17510.93 278
17512.18 269
17513.43 274
17514.68 272
17515.94 255
17517.19 274
17518.44 308
17519.69 279
17520.94 251
17522.19 257
17523.44 300
17524.69 295
17525.94 323
17527.20 325
17528.45 323
17529.70 279
17530.95 267
17532.20 287
17533.45 302
17534.70 317
17535.96 305
17537.21 283
17538.46 312
17539.71 286
17540.96 280
17542.22 298
17543.47 300
17544.72 303
17545.97 315
17547.22 308
17548.48 308
17549.73 319
17550.98 297
17552.23 318
17553.48 327
17554.74 305
17555.99 276
17557.24 293
17558.49 315
17559.75 310
17561.00 329
17562.25 326
17563.50 325
17564.76 305
17566.01 308
17567.26 316
17568.52 323
17569.77 302
17571.02 293
17572.27 307
17573.53 322
17574.78 306
17576.03 302
17577.29 296
17578.54 328
17579.79 302
17581.05 290
17582.30 286
17583.55 293
17584.81 309
17586.06 261
17587.31 280
17588.57 322
17589.82 298
17591.07 276
17592.33 293
17593.58 316
17594.83 283
17596.09 285
17597.34 300
17598.60 278
17599.85 285
17601.10 335
17602.36 309
17603.61 311
17604.87 311
17606.12 287
17607.37 289
17608.63 264
17609.88 292
17611.14 296
17612.39 293
17613.65 319
17614.90 314
17616.16 314
17617.41 278
17618.66 330
17619.92 296
17621.17 303
17622.43 315
17623.68 298
17624.94 302
17626.19 316
17627.45 291
17628.70 323
17629.96 332
17631.21 305
17632.47 274
17633.72 304
17634.98 279
17636.23 272
17637.49 288
17638.74 272
17640.00 289
17641.26 259
17642.51 308
17643.77 269
17645.02 280
17646.28 295
17647.53 326
17648.79 323
17650.04 291
17651.30 269
17652.56 283
17653.81 280
17655.07 293
17656.32 296
17657.58 291
17658.84 282
17660.09 297
17661.35 272
17662.60 284
17663.86 311
17665.12 287
17666.37 281
17667.63 297
17668.89 308
17670.14 276
17671.40 316
17672.66 304
17673.91 318
17675.17 282
17676.43 261
17677.68 261
17678.94 257
17680.20 286
17681.45 259
17682.71 259
17683.97 274
17685.22 301
17686.48 291
17687.74 277
17688.99 298
17690.25 292
17691.51 271
17692.77 283
17694.02 290
17695.28 288
17696.54 292
17697.80 294
17699.05 267
17700.31 299
17701.57 314
17702.83 295
17704.08 243
17705.34 250
17706.60 264
17707.86 293
17709.11 276
17710.37 276
17711.63 264
17712.89 310
17714.15 261
17715.40 281
17716.66 257
17717.92 304
17719.18 266
17720.44 253
17721.70 297
17722.95 276
17724.21 248
17725.47 293
17726.73 271
17727.99 277
17729.25 262
17730.51 270
17731.76 276
17733.02 276
17734.28 254
17735.54 249
17736.80 291
17738.06 299
17739.32 266
17740.58 282
17741.83 297
17743.09 254
17744.35 283
17745.61 253
17746.87 311
17748.13 284
17749.39 237
17750.65 249
17751.91 270
17753.17 260
17754.43 271
17755.69 285
17756.95 266
17758.21 245
17759.47 240
17760.73 286
17761.98 219
17763.24 262
17764.50 263
17765.76 252
17767.02 247
17768.28 239
17769.54 285
17770.80 256
17772.06 247
17773.32 248
17774.58 275
17775.84 268
17777.11 256
17778.37 252
17779.63 274
17780.89 277
17782.15 246
17783.41 279
17784.67 291
17785.93 268
17787.19 263
17788.45 261
17789.71 257
17790.97 278
17792.23 272
17793.49 268
17794.75 270
17796.01 257
17797.28 248
17798.54 259
17799.80 241
17801.06 255
17802.32 244
17803.58 243
17804.84 283
17806.10 261
17807.37 266
17808.63 266
17809.89 273
17811.15 283
17812.41 279
17813.67 268
17814.93 281
17816.20 281
17817.46 256
17818.72 232
17819.98 248
17821.24 287
17822.50 251
17823.77 252
17825.03 270
17826.29 235
17827.55 258
17828.81 266
17830.08 242
17831.34 251
17832.60 245
17833.86 259
17835.13 259
17836.39 267
17837.65 251
17838.91 262
17840.18 266
17841.44 287
17842.70 265
17843.96 248
17845.23 250
17846.49 274
17847.75 276
17849.01 258
17850.28 253
17851.54 265
17852.80 289
17854.07 269
17855.33 253
17856.59 256
17857.86 261
17859.12 239
17860.38 256
17861.65 238
17862.91 272
17864.17 302
17865.44 282
17866.70 273
17867.96 273
17869.23 240
17870.49 241
17871.75 277
17873.02 254
17874.28 230
17875.54 230
17876.81 259
17878.07 262
17879.34 264
17880.60 245
17881.86 252
17883.13 280
17884.39 259
17885.66 262
17886.92 240
17888.18 248
17889.45 267
17890.71 277
17891.98 274
17893.24 276
17894.51 216
17895.77 275
17897.04 278
17898.30 272
17899.56 262
17900.83 255
17902.09 243
17903.36 245
17904.62 237
17905.89 270
17907.15 267
17908.42 251
17909.68 262
17910.95 227
17912.21 269
17913.48 245
17914.74 234
17916.01 227
17917.27 234
17918.54 252
17919.80 229
17921.07 247
17922.34 216
17923.60 240
17924.87 251
17926.13 229
17927.40 251
17928.66 259
17929.93 254
17931.19 287
17932.46 243
17933.73 233
17934.99 230
17936.26 239
17937.52 268
17938.79 269
17940.06 249
17941.32 252
17942.59 287
17943.85 235
17945.12 238
17946.39 235
17947.65 272
17948.92 243
17950.19 240
17951.45 251
17952.72 215
17953.99 241
17955.25 252
17956.52 270
17957.79 230
17959.05 249
17960.32 239
17961.59 260
17962.85 263
17964.12 239
17965.39 254
17966.65 258
17967.92 269
17969.19 263
17970.45 227
17971.72 233
17972.99 258
17974.26 246
17975.52 251
17976.79 276
17978.06 253
17979.33 252
17980.59 246
17981.86 234
17983.13 224
17984.40 277
17985.66 260
17986.93 276
17988.20 297
17989.47 257
17990.73 234
17992.00 232
17993.27 254
17994.54 276
17995.81 270
17997.07 250
17998.34 270
17999.61 219
18000.88 253
18002.15 233
18003.42 249
18004.68 248
18005.95 242
18007.22 235
18008.49 211
18009.76 222
18011.03 223
18012.30 259
18013.56 235
18014.83 246
18016.10 242
18017.37 250
18018.64 252
18019.91 267
18021.18 241
18022.45 215
18023.71 241
18024.98 252
18026.25 287
18027.52 232
18028.79 245
18030.06 301
18031.33 280
18032.60 267
18033.87 230
18035.14 246
18036.41 286
18037.68 256
18038.95 256
18040.22 242
18041.49 246
18042.76 296
18044.02 310
18045.29 266
18046.56 257
18047.83 254
18049.10 273
18050.37 273
18051.64 259
18052.91 248
18054.18 260
18055.45 260
18056.72 237
18057.99 263
18059.27 238
18060.54 268
18061.81 284
18063.08 248
18064.35 205
18065.62 247
18066.89 266
18068.16 296
18069.43 256
18070.70 242
18071.97 259
18073.24 289
18074.51 285
18075.78 255
18077.05 238
18078.32 282
18079.60 297
18080.87 236
18082.14 255
18083.41 249
18084.68 273
18085.95 265
18087.22 243
18088.49 221
18089.77 246
18091.04 302
18092.31 255
18093.58 246
18094.85 254
18096.12 293
18097.39 307
18098.67 239
18099.94 261
18101.21 264
18102.48 275
18103.75 270
18105.02 258
18106.30 243
18107.57 255
18108.84 265
18110.11 260
18111.38 235
18112.66 260
18113.93 231
18115.20 263
18116.47 242
18117.75 224
18119.02 254
18120.29 266
18121.56 267
18122.84 245
18124.11 242
18125.38 246
18126.65 266
18127.93 269
18129.20 253
18130.47 254
18131.74 237
18133.02 264
18134.29 243
18135.56 261
18136.84 248
18138.11 227
18139.38 289
18140.66 265
18141.93 234
18143.20 265
18144.48 274
18145.75 255
18147.02 239
18148.30 239
18149.57 254
18150.84 261
18152.12 259
18153.39 284
18154.66 256
18155.94 236
18157.21 288
18158.48 277
18159.76 241
18161.03 228
18162.31 227
18163.58 223
18164.85 251
18166.13 253
18167.40 261
18168.68 247
18169.95 247
18171.22 248
18172.50 271
18173.77 237
18175.05 254
18176.32 270
18177.60 257
18178.87 229
18180.15 218
18181.42 254
18182.69 260
18183.97 236
18185.24 261
18186.52 245
18187.79 225
18189.07 222
18190.34 217
18191.62 228
18192.89 226
18194.17 245
18195.44 287
18196.72 240
18197.99 222
18199.27 238
18200.54 227
18201.82 243
18203.09 257
18204.37 272
18205.65 280
18206.92 265
18208.20 266
18209.47 256
18210.75 252
18212.02 244
18213.30 259
18214.57 254
18215.85 266
18217.13 241
18218.40 272
18219.68 310
18220.95 262
18222.23 243
18223.51 243
18224.78 275
18226.06 288
18227.33 252
18228.61 220
18229.89 250
18231.16 238
18232.44 250
18233.72 277
18234.99 224
18236.27 260
18237.55 278
18238.82 249
18240.10 232
18241.38 208
18242.65 264
18243.93 264
18245.21 260
18246.48 251
18247.76 263
18249.04 259
18250.31 255
18251.59 251
18252.87 264
18254.15 240
18255.42 257
18256.70 261
18257.98 257
18259.25 263
18260.53 264
18261.81 272
18263.09 236
18264.36 247
18265.64 241
18266.92 259
18268.20 247
18269.47 271
18270.75 236
18272.03 268
18273.31 256
18274.59 252
18275.86 240
18277.14 275
18278.42 272
18279.70 242
18280.98 251
18282.25 252
18283.53 240
18284.81 233
18286.09 245
18287.37 233
18288.64 243
18289.92 235
18291.20 243
18292.48 272
18293.76 263
18295.04 255
18296.32 249
18297.59 273
18298.87 259
18300.15 272
18301.43 251
18302.71 241
18303.99 259
18305.27 235
18306.55 231
18307.83 259
18309.10 251
18310.38 266
18311.66 242
18312.94 253
18314.22 244
18315.50 315
18316.78 268
18318.06 240
18319.34 256
18320.62 268
18321.90 247
18323.18 295
18324.46 273
18325.74 244
18327.02 259
18328.30 260
18329.58 250
18330.86 247
18332.14 229
18333.41 258
18334.69 265
18335.97 255
18337.25 269
18338.54 272
18339.82 251
18341.10 241
18342.38 241
18343.66 277
18344.94 265
18346.22 231
18347.50 256
18348.78 259
18350.06 249
18351.34 245
18352.62 279
18353.90 263
18355.18 240
18356.46 266
18357.74 261
18359.02 255
18360.30 264
18361.58 257
18362.87 259
18364.15 269
18365.43 255
18366.71 268
18367.99 244
18369.27 228
18370.55 236
18371.83 253
18373.11 253
18374.40 249
18375.68 285
18376.96 253
18378.24 272
18379.52 241
18380.80 249
18382.08 261
18383.37 250
18384.65 264
18385.93 247
18387.21 265
18388.49 292
18389.78 272
18391.06 264
18392.34 275
18393.62 274
18394.90 267
18396.19 286
18397.47 260
18398.75 260
18400.03 245
18401.31 259
18402.60 274
18403.88 256
18405.16 237
18406.44 239
18407.73 244
18409.01 245
18410.29 239
18411.57 232
18412.86 270
18414.14 259
18415.42 253
18416.71 217
18417.99 237
18419.27 248
18420.55 261
18421.84 242
18423.12 232
18424.40 255
18425.69 261
18426.97 253
18428.25 254
18429.54 268
18430.82 246
18432.10 254
18433.39 276
18434.67 237
18435.95 236
18437.24 228
18438.52 242
18439.80 258
18441.09 252
18442.37 265
18443.66 277
18444.94 291
18446.22 271
18447.51 263
18448.79 269
18450.08 281
18451.36 275
18452.64 240
18453.93 268
18455.21 271
18456.50 237
18457.78 281
18459.06 241
18460.35 242
18461.63 251
18462.92 259
18464.20 259
18465.49 279
18466.77 260
18468.06 239
18469.34 250
18470.63 248
18471.91 255
18473.19 246
18474.48 260
18475.76 262
18477.05 290
18478.33 261
18479.62 288
18480.90 256
18482.19 281
18483.47 255
18484.76 248
18486.05 241
18487.33 252
18488.62 236
18489.90 227
18491.19 229
18492.47 243
18493.76 238
18495.04 242
18496.33 264
18497.61 272
18498.90 257
18500.19 249
18501.47 243
18502.76 253
18504.04 226
18505.33 235
18506.62 242
18507.90 245
18509.19 265
18510.47 269
18511.76 233
18513.05 257
18514.33 234
18515.62 238
18516.90 227
18518.19 259
18519.48 268
18520.76 270
18522.05 253
18523.34 242
18524.62 235
18525.91 258
18527.20 246
18528.48 246
18529.77 242
18531.06 234
18532.34 254
18533.63 275
18534.92 250
18536.21 241
18537.49 258
18538.78 287
18540.07 254
18541.35 249
18542.64 245
18543.93 244
18545.22 245
18546.50 245
18547.79 205
18549.08 253
18550.37 235
18551.65 248
18552.94 244
18554.23 248
18555.52 217
18556.80 212
18558.09 250
18559.38 249
18560.67 244
18561.95 273
18563.24 245
18564.53 281
18565.82 232
18567.11 227
18568.39 242
18569.68 237
18570.97 252
18572.26 240
18573.55 272
18574.84 283
18576.12 274
18577.41 252
18578.70 246
18579.99 262
18581.28 235
18582.57 249
18583.86 229
18585.14 230
18586.43 256
18587.72 248
18589.01 235
18590.30 252
18591.59 233
18592.88 245
18594.17 255
18595.46 244
18596.74 256
18598.03 266
18599.32 248
18600.61 268
18601.90 240
18603.19 245
18604.48 231
18605.77 297
18607.06 275
18608.35 226
18609.64 253
18610.93 247
18612.22 253
18613.51 291
18614.80 263
18616.09 289
18617.38 261
18618.67 266
18619.96 241
18621.25 279
18622.54 246
18623.83 241
18625.12 263
18626.41 285
18627.70 265
18628.99 270
18630.28 287
18631.57 266
18632.86 238
18634.15 264
18635.44 276
18636.73 238
18638.02 258
18639.31 284
18640.60 273
18641.89 314
18643.18 275
18644.47 255
18645.76 267
18647.06 277
18648.35 261
18649.64 249
18650.93 233
18652.22 258
18653.51 257
18654.80 297
18656.09 237
18657.38 243
18658.68 250
18659.97 272
18661.26 256
18662.55 247
18663.84 237
18665.13 229
18666.42 232
18667.72 210
18669.01 226
18670.30 246
18671.59 260
18672.88 275
18674.17 256
18675.47 251
18676.76 267
18678.05 254
18679.34 249
18680.63 266
18681.93 263
18683.22 272
18684.51 263
18685.80 252
18687.09 234
18688.39 234
18689.68 284
18690.97 226
18692.26 250
18693.56 269
18694.85 272
18696.14 251
18697.43 277
18698.73 243
18700.02 260
18701.31 225
18702.60 228
18703.90 225
18705.19 249
18706.48 254
18707.78 226
18709.07 245
18710.36 214
18711.66 251
18712.95 252
18714.24 247
18715.54 222
18716.83 238
18718.12 233
18719.42 257
18720.71 235
18722.00 239
18723.30 245
18724.59 244
18725.88 274
18727.18 250
18728.47 272
18729.76 231
18731.06 261
18732.35 219
18733.65 242
18734.94 236
18736.23 241
18737.53 254
18738.82 257
18740.12 250
18741.41 218
18742.70 253
18744.00 250
18745.29 236
18746.59 229
18747.88 247
18749.18 259
18750.47 236
18751.76 245
18753.06 241
18754.35 259
18755.65 253
18756.94 216
18758.24 226
18759.53 233
18760.83 239
18762.12 239
18763.42 219
18764.71 254
18766.01 249
18767.30 258
18768.60 268
18769.89 242
18771.19 253
18772.48 266
18773.78 255
18775.07 230
18776.37 229
18777.66 271
18778.96 244
18780.25 244
18781.55 242
18782.85 229
18784.14 234
18785.44 215
18786.73 254
18788.03 264
18789.32 278
18790.62 261
18791.92 269
18793.21 252
18794.51 205
18795.80 221
18797.10 253
18798.40 247
18799.69 234
18800.99 253
18802.28 258
18803.58 239
18804.88 200
18806.17 240
18807.47 234
18808.77 242
18810.06 287
18811.36 228
18812.66 252
18813.95 218
18815.25 256
18816.55 270
18817.84 259
18819.14 234
18820.44 237
18821.73 214
18823.03 240
18824.33 250
18825.62 232
18826.92 227
18828.22 224
18829.52 237
18830.81 222
18832.11 250
18833.41 265
18834.71 261
18836.00 243
18837.30 224
18838.60 229
18839.90 246
18841.19 201
18842.49 219
18843.79 211
18845.09 220
18846.38 205
18847.68 241
18848.98 271
18850.28 251
18851.58 256
18852.87 279
18854.17 223
18855.47 229
18856.77 239
18858.07 239
18859.36 249
18860.66 259
18861.96 249
18863.26 221
18864.56 221
18865.86 220
18867.15 227
18868.45 228
18869.75 230
18871.05 208
18872.35 238
18873.65 245
18874.95 238
18876.24 238
18877.54 252
18878.84 243
18880.14 222
18881.44 266
18882.74 227
18884.04 251
18885.34 277
18886.64 246
18887.94 232
18889.24 234
18890.53 228
18891.83 242
18893.13 234
18894.43 257
18895.73 233
18897.03 272
18898.33 233
18899.63 237
18900.93 231
18902.23 228
18903.53 280
18904.83 248
18906.13 233
18907.43 220
18908.73 224
18910.03 206
18911.33 236
18912.63 222
18913.93 252
18915.23 219
18916.53 258
18917.83 259
18919.13 285
18920.43 249
18921.73 261
18923.03 285
18924.33 263
18925.63 248
18926.93 219
18928.23 246
18929.53 248
18930.84 224
18932.14 255
18933.44 239
18934.74 268
18936.04 245
18937.34 214
18938.64 220
18939.94 261
18941.24 242
18942.54 244
18943.84 211
18945.15 225
18946.45 253
18947.75 235
18949.05 224
18950.35 228
18951.65 236
18952.95 224
18954.26 273
18955.56 234
18956.86 250
18958.16 231
18959.46 249
18960.76 289
18962.07 239
18963.37 226
18964.67 262
18965.97 243
18967.27 236
18968.57 240
18969.88 231
18971.18 244
18972.48 216
18973.78 236
18975.09 221
18976.39 218
18977.69 244
18978.99 231
18980.29 233
18981.60 244
18982.90 265
18984.20 232
18985.50 250
18986.81 226
18988.11 238
18989.41 256
18990.72 247
18992.02 219
18993.32 232
18994.62 235
18995.93 231
18997.23 239
18998.53 245
18999.84 249
19001.14 267
19002.44 244
19003.75 238
19005.05 228
19006.35 223
19007.66 228
19008.96 217
19010.26 214
19011.57 211
19012.87 255
19014.17 248
19015.48 226
19016.78 186
19018.08 235
19019.39 251
19020.69 254
19021.99 251
19023.30 222
19024.60 236
19025.91 236
19027.21 219
19028.51 255
19029.82 242
19031.12 251
19032.43 233
19033.73 214
19035.04 237
19036.34 212
19037.64 239
19038.95 226
19040.25 217
19041.56 252
19042.86 234
19044.17 229
19045.47 196
19046.78 212
19048.08 208
19049.39 226
19050.69 192
19052.00 212
19053.30 237
19054.61 209
19055.91 214
19057.22 217
19058.52 227
19059.83 240
19061.13 250
19062.44 252
19063.74 213
19065.05 235
19066.35 234
19067.66 238
19068.96 245
19070.27 223
19071.57 223
19072.88 245
19074.18 220
19075.49 199
19076.80 229
19078.10 233
19079.41 273
19080.71 245
19082.02 236
19083.33 211
19084.63 246
19085.94 249
19087.24 240
19088.55 256
19089.86 243
19091.16 232
19092.47 239
19093.77 213
19095.08 224
19096.39 223
19097.69 274
19099.00 243
19100.31 208
19101.61 231
19102.92 216
19104.23 219
19105.53 240
19106.84 247
19108.15 241
19109.45 239
19110.76 243
19112.07 237
19113.37 212
19114.68 195
19115.99 231
19117.30 213
19118.60 238
19119.91 267
19121.22 243
19122.52 225
19123.83 210
19125.14 210
19126.45 241
19127.75 260
19129.06 244
19130.37 262
19131.68 233
19132.98 210
19134.29 209
19135.60 216
19136.91 242
19138.22 260
19139.52 241
19140.83 227
19142.14 215
19143.45 225
19144.76 235
19146.06 267
19147.37 249
19148.68 213
19149.99 241
19151.30 235
19152.60 240
19153.91 232
19155.22 220
19156.53 261
19157.84 251
19159.15 238
19160.46 219
19161.76 234
19163.07 276
19164.38 261
19165.69 249
19167.00 239
19168.31 197
19169.62 243
19170.93 231
19172.23 219
19173.54 236
19174.85 229
19176.16 236
19177.47 230
19178.78 229
19180.09 246
19181.40 261
19182.71 225
19184.02 221
19185.33 213
19186.64 201
19187.95 246
19189.26 229
19190.57 214
19191.87 238
19193.18 238
19194.49 250
19195.80 225
19197.11 259
19198.42 247
19199.73 250
19201.04 260
19202.35 239
19203.66 239
19204.97 248
19206.28 242
19207.59 259
19208.90 253
19210.21 225
19211.53 218
19212.84 239
19214.15 254
19215.46 230
19216.77 247
19218.08 219
19219.39 270
19220.70 236
19222.01 247
19223.32 261
19224.63 256
19225.94 274
19227.25 229
19228.56 215
19229.87 225
19231.19 215
19232.50 219
19233.81 265
19235.12 246
19236.43 222
19237.74 228
19239.05 280
19240.36 235
19241.68 242
19242.99 230
19244.30 236
19245.61 218
19246.92 236
19248.23 265
19249.54 239
19250.86 253
19252.17 218
19253.48 234
19254.79 272
19256.10 256
19257.42 243
19258.73 225
19260.04 240
19261.35 235
19262.66 228
19263.98 258
19265.29 222
19266.60 212
19267.91 208
19269.22 216
19270.54 251
19271.85 226
19273.16 211
19274.47 231
19275.79 224
19277.10 233
19278.41 228
19279.72 210
19281.04 208
19282.35 226
19283.66 240
19284.98 214
19286.29 202
19287.60 215
19288.91 221
19290.23 225
19291.54 225
19292.85 241
19294.17 214
19295.48 247
19296.79 231
19298.11 242
19299.42 230
19300.73 227
19302.05 251
19303.36 233
19304.67 242
19305.99 270
19307.30 228
19308.61 262
19309.93 243
19311.24 218
19312.56 207
19313.87 245
19315.18 250
19316.50 253
19317.81 289
19319.13 241
19320.44 258
19321.75 229
19323.07 225
19324.38 210
19325.70 220
19327.01 228
19328.32 219
19329.64 227
19330.95 234
19332.27 247
19333.58 230
19334.90 216
19336.21 202
19337.53 248
19338.84 209
19340.16 181
19341.47 218
19342.79 248
19344.10 262
19345.42 236
19346.73 239
19348.05 285
19349.36 251
19350.68 210
19351.99 216
19353.31 220
19354.62 234
19355.94 221
19357.25 221
19358.57 215
19359.88 219
19361.20 227
19362.51 213
19363.83 230
19365.14 236
19366.46 239
19367.78 221
19369.09 217
19370.41 207
19371.72 225
19373.04 231
19374.35 245
19375.67 229
19376.99 239
19378.30 223
19379.62 212
19380.93 249
19382.25 214
19383.57 222
19384.88 226
19386.20 251
19387.52 231
19388.83 242
19390.15 224
19391.47 206
19392.78 240
19394.10 259
19395.42 230
19396.73 225
19398.05 259
19399.37 233
19400.68 255
19402.00 244
19403.32 218
19404.63 218
19405.95 232
19407.27 272
19408.58 217
19409.90 244
19411.22 268
19412.54 260
19413.85 234
19415.17 226
19416.49 253
19417.80 243
19419.12 212
19420.44 235
19421.76 260
19423.07 211
19424.39 243
19425.71 262
19427.03 257
19428.35 246
19429.66 219
19430.98 225
19432.30 228
19433.62 256
19434.93 240
19436.25 259
19437.57 226
19438.89 231
19440.21 226
19441.53 240
19442.84 225
19444.16 225
19445.48 229
19446.80 223
19448.12 219
19449.44 216
19450.75 218
19452.07 221
19453.39 254
19454.71 246
19456.03 249
19457.35 198
19458.67 224
19459.98 268
19461.30 271
19462.62 242
19463.94 216
19465.26 199
19466.58 244
19467.90 220
19469.22 241
19470.54 241
19471.86 231
19473.18 252
19474.49 251
19475.81 253
19477.13 250
19478.45 223
19479.77 262
19481.09 234
19482.41 216
19483.73 241
19485.05 237
19486.37 250
19487.69 221
19489.01 223
19490.33 175
19491.65 206
19492.97 238
19494.29 260
19495.61 241
19496.93 233
19498.25 244
19499.57 246
19500.89 258
19502.21 226
19503.53 232
19504.85 240
19506.17 227
19507.49 250
19508.81 206
19510.13 222
19511.45 239
19512.77 243
19514.09 207
19515.42 207
19516.74 203
19518.06 213
19519.38 250
19520.70 248
19522.02 239
19523.34 236
19524.66 241
19525.98 224
19527.30 199
19528.62 224
19529.95 229
19531.27 232
19532.59 222
19533.91 230
19535.23 222
19536.55 230
19537.87 251
19539.20 267
19540.52 302
19541.84 247
19543.16 255
19544.48 213
19545.80 207
19547.13 227
19548.45 226
19549.77 229
19551.09 242
19552.41 257
19553.74 254
19555.06 227
19556.38 232
19557.70 231
19559.02 228
19560.35 216
19561.67 216
19562.99 232
19564.31 227
19565.64 218
19566.96 220
19568.28 204
19569.60 233
19570.93 218
19572.25 230
19573.57 248
19574.89 238
19576.22 225
19577.54 231
19578.86 271
19580.18 229
19581.51 237
19582.83 220
19584.15 244
19585.48 213
19586.80 227
19588.12 215
19589.45 245
19590.77 248
19592.09 270
19593.42 261
19594.74 223
19596.06 256
19597.39 263
19598.71 209
19600.03 249
19601.36 244
19602.68 203
19604.00 206
19605.33 210
19606.65 246
19607.98 237
19609.30 228
19610.62 241
19611.95 240
19613.27 232
19614.60 202
19615.92 215
19617.24 224
19618.57 255
19619.89 199
19621.22 235
19622.54 230
19623.87 208
19625.19 213
19626.51 234
19627.84 209
19629.16 234
19630.49 238
19631.81 255
19633.14 233
19634.46 226
19635.79 220
19637.11 202
19638.44 212
19639.76 245
19641.09 238
19642.41 211
19643.74 210
19645.06 204
19646.39 247
19647.71 243
19649.04 238
19650.36 228
19651.69 236
19653.01 222
19654.34 205
19655.66 217
19656.99 206
19658.32 218
19659.64 229
19660.97 239
19662.29 222
19663.62 205
19664.94 234
19666.27 266
19667.60 234
19668.92 211
19670.25 248
19671.57 235
19672.90 265
19674.23 280
19675.55 224
19676.88 228
19678.20 220
19679.53 224
19680.86 235
19682.18 256
19683.51 228
19684.84 222
19686.16 242
19687.49 232
19688.82 236
19690.14 218
19691.47 234
19692.80 223
19694.12 246
19695.45 203
19696.78 259
19698.10 252
19699.43 261
19700.76 244
19702.08 237
19703.41 240
19704.74 250
19706.07 267
19707.39 206
19708.72 259
19710.05 238
19711.37 251
19712.70 275
19714.03 236
19715.36 230
19716.68 214
19718.01 216
19719.34 210
19720.67 191
19721.99 215
19723.32 207
19724.65 231
19725.98 238
19727.31 226
19728.63 208
19729.96 246
19731.29 230
19732.62 232
19733.95 215
19735.27 261
19736.60 272
19737.93 209
19739.26 208
19740.59 227
19741.92 223
19743.24 228
19744.57 253
19745.90 219
19747.23 205
19748.56 200
19749.89 256
19751.22 219
19752.54 235
19753.87 212
19755.20 251
19756.53 256
19757.86 261
19759.19 220
19760.52 206
19761.85 248
19763.18 265
19764.50 252
19765.83 222
19767.16 190
19768.49 228
19769.82 243
19771.15 228
19772.48 224
19773.81 236
19775.14 218
19776.47 240
19777.80 250
19779.13 255
19780.46 233
19781.79 222
19783.12 264
19784.45 230
19785.78 186
19787.11 198
19788.44 215
19789.77 234
19791.10 254
19792.43 249
19793.76 234
19795.09 220
19796.42 191
19797.75 225
19799.08 193
19800.41 229
19801.74 248
19803.07 214
19804.40 186
19805.73 216
19807.06 217
19808.39 224
19809.72 222
19811.05 230
19812.38 219
19813.71 222
19815.05 239
19816.38 229
19817.71 220
19819.04 200
19820.37 210
19821.70 249
19823.03 269
19824.36 240
19825.69 222
19827.03 227
19828.36 250
19829.69 241
19831.02 233
19832.35 214
19833.68 231
19835.01 231
19836.35 224
19837.68 224
19839.01 229
19840.34 228
19841.67 222
19843.00 220
19844.34 233
19845.67 239
19847.00 218
19848.33 216
19849.66 225
19851.00 222
19852.33 226
19853.66 223
19854.99 219
19856.32 200
19857.66 236
19858.99 224
19860.32 221
19861.65 219
19862.99 249
19864.32 253
19865.65 212
19866.98 216
19868.32 181
19869.65 191
19870.98 226
19872.31 239
19873.65 237
19874.98 225
19876.31 227
19877.65 234
19878.98 227
19880.31 225
19881.65 219
19882.98 222
19884.31 233
19885.64 239
19886.98 213
19888.31 234
19889.64 245
19890.98 216
19892.31 236
19893.64 242
19894.98 215
19896.31 232
19897.65 220
19898.98 211
19900.31 205
19901.65 240
19902.98 230
19904.31 236
19905.65 223
19906.98 228
19908.32 238
19909.65 222
19910.98 222
19912.32 231
19913.65 249
19914.99 197
19916.32 239
19917.66 215
19918.99 222
19920.32 240
19921.66 213
19922.99 261
19924.33 240
19925.66 201
19927.00 209
19928.33 214
19929.67 206
19931.00 223
19932.34 234
19933.67 219
19935.01 235
19936.34 214
19937.68 217
19939.01 235
19940.35 236
19941.68 252
19943.02 211
19944.35 236
19945.69 246
19947.02 248
19948.36 212
19949.69 228
19951.03 235
19952.36 258
19953.70 241
19955.03 206
19956.37 223
19957.71 219
19959.04 223
19960.38 232
19961.71 228
19963.05 205
19964.38 217
19965.72 262
19967.06 238
19968.39 269
19969.73 220
19971.06 237
19972.40 218
19973.74 234
19975.07 231
19976.41 238
19977.75 232
19979.08 246
19980.42 233
19981.75 229
19983.09 217
19984.43 236
19985.76 245
19987.10 233
19988.44 215
19989.77 243
19991.11 235
19992.45 249
19993.78 231
19995.12 242
19996.46 264
19997.80 230
19999.13 219
20000.47 217
20001.81 248
20003.14 216
20004.48 221
20005.82 232
20007.16 209
20008.49 202
20009.83 215
20011.17 221
20012.51 199
20013.84 243
20015.18 264
20016.52 244
20017.86 216
20019.19 238
20020.53 237
20021.87 225
20023.21 218
20024.55 254
20025.88 225
20027.22 235
20028.56 232
20029.90 215
20031.24 217
20032.57 240
20033.91 236
20035.25 226
20036.59 252
20037.93 240
20039.26 233
20040.60 224
20041.94 259
20043.28 230
20044.62 233
20045.96 238
20047.30 246
20048.63 208
20049.97 240
20051.31 233
20052.65 245
20053.99 233
20055.33 203
20056.67 215
20058.01 213
20059.35 228
20060.69 221
20062.02 223
20063.36 225
20064.70 217
20066.04 248
20067.38 237
20068.72 246
20070.06 238
20071.40 222
20072.74 249
20074.08 222
20075.42 227
20076.76 213
20078.10 218
20079.44 215
20080.78 210
20082.12 199
20083.46 217
20084.80 227
20086.14 237
20087.48 239
20088.82 209
20090.16 225
20091.50 214
20092.84 250
20094.18 245
20095.52 242
20096.86 221
20098.20 207
20099.54 252
20100.88 224
20102.22 209
20103.56 229
20104.90 225
20106.24 250
20107.58 240
20108.92 232
20110.26 254
20111.60 247
20112.95 228
20114.29 220
20115.63 226
20116.97 236
20118.31 229
20119.65 226
20120.99 268
20122.33 236
20123.67 230
20125.02 227
20126.36 224
20127.70 214
20129.04 210
20130.38 195
20131.72 225
20133.06 271
20134.41 245
20135.75 199
