# Supplementary material for: MALDI-TOF MS typing enables the classification of brewing yeasts of the genus Saccharomyces to major beer styles
Source: PLoS One. 2017 Aug 9;12(8):e0181694. doi: 10.1371/journal.pone.0181694 (PMC5549903; doi:10.1371/journal.pone.0181694)
Supplement: S3 File — The directory includes 90 raw files and was zipped to “.zip”; the folder has three strains with 30 spectra per strain; S1 Text explains the raw files with an example and Table 1 represents the yeast strains used within the experiment. (ZIP) [file pone.0181694.s006.zip › 7-9/30257-184-OG-Alt-Alt-YPG-18h-E-E_2015-08-20__0_B12_1.dat]

1998.76 298
1999.18 252
1999.60 242
2000.02 292
2000.44 286
2000.87 314
2001.29 359
2001.71 239
2002.13 282
2002.55 246
2002.97 241
2003.40 311
2003.82 273
2004.24 308
2004.66 266
2005.08 274
2005.50 255
2005.93 248
2006.35 218
2006.77 218
2007.19 244
2007.62 230
2008.04 233
2008.46 236
2008.88 272
2009.30 290
2009.73 286
2010.15 253
2010.57 231
2010.99 275
2011.42 278
2011.84 256
2012.26 251
2012.68 188
2013.11 199
2013.53 233
2013.95 278
2014.38 264
2014.80 192
2015.22 218
2015.64 196
2016.07 240
2016.49 224
2016.91 244
2017.34 240
2017.76 227
2018.18 256
2018.61 253
2019.03 213
2019.45 232
2019.88 240
2020.30 271
2020.72 192
2021.15 207
2021.57 227
2021.99 207
2022.42 246
2022.84 257
2023.27 208
2023.69 202
2024.11 202
2024.54 206
2024.96 315
2025.39 276
2025.81 254
2026.23 274
2026.66 262
2027.08 232
2027.51 227
2027.93 227
2028.36 259
2028.78 232
2029.20 241
2029.63 268
2030.05 197
2030.48 167
2030.90 244
2031.33 194
2031.75 212
2032.18 201
2032.60 193
2033.03 240
2033.45 206
2033.88 214
2034.30 289
2034.73 287
2035.15 233
2035.58 238
2036.00 272
2036.43 298
2036.85 281
2037.28 318
2037.70 273
2038.13 244
2038.55 299
2038.98 246
2039.40 222
2039.83 231
2040.25 258
2040.68 297
2041.11 255
2041.53 160
2041.96 261
2042.38 217
2042.81 213
2043.23 321
2043.66 280
2044.09 284
2044.51 233
2044.94 313
2045.37 294
2045.79 244
2046.22 199
2046.64 205
2047.07 194
2047.50 221
2047.92 176
2048.35 223
2048.78 285
2049.20 205
2049.63 199
2050.06 210
2050.48 203
2050.91 295
2051.34 209
2051.76 187
2052.19 225
2052.62 188
2053.04 205
2053.47 205
2053.90 205
2054.32 201
2054.75 207
2055.18 168
2055.61 205
2056.03 264
2056.46 181
2056.89 206
2057.31 217
2057.74 237
2058.17 234
2058.60 260
2059.02 257
2059.45 258
2059.88 307
2060.31 239
2060.73 204
2061.16 220
2061.59 187
2062.02 171
2062.45 226
2062.87 177
2063.30 180
2063.73 283
2064.16 321
2064.59 287
2065.01 259
2065.44 237
2065.87 308
2066.30 374
2066.73 401
2067.16 315
2067.58 298
2068.01 288
2068.44 302
2068.87 312
2069.30 250
2069.73 259
2070.16 309
2070.58 251
2071.01 229
2071.44 278
2071.87 243
2072.30 216
2072.73 212
2073.16 247
2073.59 223
2074.02 220
2074.45 245
2074.87 277
2075.30 223
2075.73 215
2076.16 224
2076.59 281
2077.02 296
2077.45 312
2077.88 297
2078.31 293
2078.74 278
2079.17 285
2079.60 303
2080.03 421
2080.46 432
2080.89 321
2081.32 251
2081.75 360
2082.18 308
2082.61 362
2083.04 296
2083.47 218
2083.90 269
2084.33 309
2084.76 304
2085.19 327
2085.62 319
2086.05 290
2086.48 238
2086.91 316
2087.34 221
2087.77 281
2088.20 325
2088.63 245
2089.06 202
2089.49 252
2089.92 220
2090.35 240
2090.79 236
2091.22 248
2091.65 262
2092.08 230
2092.51 203
2092.94 211
2093.37 198
2093.80 254
2094.23 259
2094.66 255
2095.10 277
2095.53 265
2095.96 234
2096.39 284
2096.82 236
2097.25 270
2097.68 253
2098.12 209
2098.55 213
2098.98 199
2099.41 203
2099.84 220
2100.27 183
2100.71 226
2101.14 169
2101.57 190
2102.00 214
2102.43 260
2102.87 224
2103.30 197
2103.73 226
2104.16 212
2104.60 226
2105.03 250
2105.46 269
2105.89 234
2106.32 245
2106.76 230
2107.19 244
2107.62 254
2108.05 252
2108.49 314
2108.92 264
2109.35 251
2109.79 303
2110.22 338
2110.65 261
2111.08 212
2111.52 205
2111.95 217
2112.38 215
2112.82 229
2113.25 288
2113.68 284
2114.12 248
2114.55 225
2114.98 239
2115.42 224
2115.85 201
2116.28 214
2116.72 200
2117.15 282
2117.58 204
2118.02 206
2118.45 205
2118.88 293
2119.32 259
2119.75 201
2120.19 191
2120.62 214
2121.05 184
2121.49 160
2121.92 238
2122.36 216
2122.79 195
2123.22 223
2123.66 238
2124.09 219
2124.53 245
2124.96 225
2125.40 195
2125.83 195
2126.26 186
2126.70 269
2127.13 273
2127.57 257
2128.00 225
2128.44 204
2128.87 212
2129.31 212
2129.74 183
2130.18 238
2130.61 233
2131.05 236
2131.48 212
2131.92 197
2132.35 288
2132.79 264
2133.22 260
2133.66 273
2134.09 206
2134.53 230
2134.96 231
2135.40 294
2135.83 273
2136.27 281
2136.70 247
2137.14 249
2137.58 320
2138.01 302
2138.45 290
2138.88 289
2139.32 259
2139.75 247
2140.19 265
2140.63 284
2141.06 248
2141.50 186
2141.93 241
2142.37 290
2142.81 184
2143.24 140
2143.68 188
2144.12 190
2144.55 198
2144.99 198
2145.43 188
2145.86 218
2146.30 179
2146.73 207
2147.17 197
2147.61 192
2148.04 171
2148.48 266
2148.92 273
2149.35 368
2149.79 253
2150.23 254
2150.67 291
2151.10 260
2151.54 269
2151.98 246
2152.41 237
2152.85 240
2153.29 268
2153.73 260
2154.16 248
2154.60 234
2155.04 235
2155.48 278
2155.91 251
2156.35 249
2156.79 240
2157.23 241
2157.66 286
2158.10 219
2158.54 274
2158.98 208
2159.41 185
2159.85 211
2160.29 177
2160.73 168
2161.17 217
2161.60 258
2162.04 217
2162.48 176
2162.92 202
2163.36 252
2163.80 265
2164.23 245
2164.67 225
2165.11 254
2165.55 233
2165.99 250
2166.43 246
2166.86 282
2167.30 274
2167.74 249
2168.18 253
2168.62 226
2169.06 219
2169.50 254
2169.94 254
2170.38 232
2170.81 215
2171.25 185
2171.69 349
2172.13 321
2172.57 298
2173.01 323
2173.45 257
2173.89 293
2174.33 336
2174.77 317
2175.21 314
2175.65 237
2176.09 262
2176.53 336
2176.96 301
2177.40 260
2177.84 253
2178.28 310
2178.72 316
2179.16 316
2179.60 254
2180.04 308
2180.48 308
2180.92 231
2181.36 307
2181.80 282
2182.24 243
2182.68 264
2183.12 221
2183.56 231
2184.01 181
2184.45 200
2184.89 206
2185.33 213
2185.77 299
2186.21 272
2186.65 252
2187.09 179
2187.53 249
2187.97 330
2188.41 292
2188.85 208
2189.29 227
2189.73 249
2190.17 269
2190.62 346
2191.06 262
2191.50 197
2191.94 215
2192.38 219
2192.82 220
2193.26 247
2193.70 235
2194.15 254
2194.59 252
2195.03 304
2195.47 249
2195.91 268
2196.35 255
2196.79 328
2197.24 220
2197.68 221
2198.12 253
2198.56 298
2199.00 299
2199.45 252
2199.89 282
2200.33 266
2200.77 248
2201.21 218
2201.66 237
2202.10 191
2202.54 232
2202.98 238
2203.42 236
2203.87 222
2204.31 250
2204.75 222
2205.19 230
2205.64 211
2206.08 217
2206.52 215
2206.96 214
2207.41 209
2207.85 226
2208.29 232
2208.74 205
2209.18 206
2209.62 310
2210.06 261
2210.51 245
2210.95 230
2211.39 283
2211.84 251
2212.28 231
2212.72 245
2213.17 284
2213.61 231
2214.05 210
2214.50 235
2214.94 239
2215.38 259
2215.83 249
2216.27 191
2216.71 211
2217.16 239
2217.60 224
2218.05 239
2218.49 217
2218.93 200
2219.38 188
2219.82 254
2220.26 255
2220.71 206
2221.15 241
2221.60 264
2222.04 246
2222.49 256
2222.93 307
2223.37 253
2223.82 241
2224.26 221
2224.71 282
2225.15 343
2225.60 234
2226.04 299
2226.49 327
2226.93 300
2227.37 221
2227.82 244
2228.26 262
2228.71 226
2229.15 275
2229.60 320
2230.04 333
2230.49 271
2230.93 260
2231.38 290
2231.82 296
2232.27 266
2232.71 186
2233.16 211
2233.61 238
2234.05 240
2234.50 218
2234.94 255
2235.39 297
2235.83 289
2236.28 259
2236.72 253
2237.17 260
2237.61 299
2238.06 298
2238.51 307
2238.95 259
2239.40 297
2239.84 351
2240.29 308
2240.74 226
2241.18 293
2241.63 262
2242.07 251
2242.52 205
2242.97 202
2243.41 239
2243.86 205
2244.31 204
2244.75 188
2245.20 169
2245.65 253
2246.09 206
2246.54 210
2246.99 249
2247.43 192
2247.88 166
2248.33 171
2248.77 240
2249.22 231
2249.67 214
2250.11 196
2250.56 256
2251.01 233
2251.45 194
2251.90 241
2252.35 200
2252.80 212
2253.24 242
2253.69 229
2254.14 192
2254.59 218
2255.03 179
2255.48 192
2255.93 210
2256.38 190
2256.82 187
2257.27 203
2257.72 212
2258.17 172
2258.61 172
2259.06 231
2259.51 276
2259.96 248
2260.41 219
2260.85 257
2261.30 198
2261.75 228
2262.20 285
2262.65 216
2263.09 235
2263.54 263
2263.99 326
2264.44 352
2264.89 370
2265.34 326
2265.79 293
2266.23 325
2266.68 283
2267.13 358
2267.58 312
2268.03 233
2268.48 260
2268.93 259
2269.38 288
2269.82 257
2270.27 257
2270.72 247
2271.17 279
2271.62 322
2272.07 330
2272.52 236
2272.97 321
2273.42 217
2273.87 245
2274.32 213
2274.77 253
2275.21 229
2275.66 141
2276.11 180
2276.56 209
2277.01 244
2277.46 266
2277.91 246
2278.36 213
2278.81 229
2279.26 247
2279.71 258
2280.16 341
2280.61 285
2281.06 294
2281.51 282
2281.96 287
2282.41 252
2282.86 291
2283.31 310
2283.76 299
2284.21 273
2284.66 203
2285.11 194
2285.56 226
2286.02 277
2286.47 328
2286.92 216
2287.37 234
2287.82 284
2288.27 285
2288.72 316
2289.17 279
2289.62 285
2290.07 313
2290.52 362
2290.97 339
2291.42 353
2291.88 364
2292.33 394
2292.78 443
2293.23 411
2293.68 331
2294.13 429
2294.58 386
2295.04 364
2295.49 365
2295.94 400
2296.39 402
2296.84 347
2297.29 250
2297.74 245
2298.20 211
2298.65 215
2299.10 265
2299.55 228
2300.00 235
2300.46 244
2300.91 307
2301.36 228
2301.81 213
2302.26 207
2302.72 274
2303.17 230
2303.62 273
2304.07 221
2304.53 276
2304.98 202
2305.43 171
2305.88 243
2306.33 246
2306.79 293
2307.24 314
2307.69 308
2308.15 287
2308.60 282
2309.05 284
2309.50 259
2309.96 345
2310.41 297
2310.86 291
2311.32 314
2311.77 257
2312.22 267
2312.68 261
2313.13 278
2313.58 314
2314.03 312
2314.49 293
2314.94 231
2315.39 234
2315.85 220
2316.30 216
2316.76 308
2317.21 380
2317.66 219
2318.12 271
2318.57 222
2319.02 188
2319.48 233
2319.93 253
2320.39 217
2320.84 287
2321.29 265
2321.75 259
2322.20 251
2322.66 222
2323.11 326
2323.56 279
2324.02 253
2324.47 255
2324.93 198
2325.38 296
2325.84 234
2326.29 280
2326.74 291
2327.20 211
2327.65 235
2328.11 241
2328.56 286
2329.02 290
2329.47 297
2329.93 311
2330.38 319
2330.84 296
2331.29 324
2331.75 302
2332.20 310
2332.66 302
2333.11 253
2333.57 308
2334.02 320
2334.48 324
2334.93 256
2335.39 250
2335.84 242
2336.30 204
2336.76 274
2337.21 334
2337.67 267
2338.12 296
2338.58 243
2339.03 222
2339.49 244
2339.95 255
2340.40 288
2340.86 330
2341.31 376
2341.77 283
2342.23 297
2342.68 335
2343.14 333
2343.59 273
2344.05 211
2344.51 296
2344.96 322
2345.42 270
2345.88 283
2346.33 278
2346.79 284
2347.24 284
2347.70 293
2348.16 263
2348.61 288
2349.07 253
2349.53 237
2349.99 210
2350.44 228
2350.90 286
2351.36 275
2351.81 235
2352.27 265
2352.73 266
2353.18 241
2353.64 258
2354.10 305
2354.56 325
2355.01 323
2355.47 233
2355.93 194
2356.38 243
2356.84 219
2357.30 219
2357.76 275
2358.22 314
2358.67 243
2359.13 262
2359.59 282
2360.05 284
2360.50 228
2360.96 223
2361.42 232
2361.88 276
2362.34 267
2362.79 239
2363.25 282
2363.71 219
2364.17 261
2364.63 322
2365.08 293
2365.54 244
2366.00 278
2366.46 303
2366.92 268
2367.38 228
2367.84 293
2368.29 329
2368.75 317
2369.21 319
2369.67 302
2370.13 272
2370.59 235
2371.05 259
2371.50 251
2371.96 258
2372.42 243
2372.88 287
2373.34 289
2373.80 309
2374.26 212
2374.72 208
2375.18 225
2375.64 263
2376.10 233
2376.56 213
2377.02 239
2377.47 244
2377.93 242
2378.39 228
2378.85 253
2379.31 238
2379.77 252
2380.23 230
2380.69 238
2381.15 216
2381.61 265
2382.07 323
2382.53 297
2382.99 322
2383.45 272
2383.91 251
2384.37 261
2384.83 304
2385.29 282
2385.75 218
2386.21 241
2386.67 266
2387.13 237
2387.59 256
2388.05 227
2388.52 209
2388.98 237
2389.44 249
2389.90 244
2390.36 256
2390.82 202
2391.28 211
2391.74 246
2392.20 294
2392.66 246
2393.12 264
2393.58 239
2394.05 245
2394.51 230
2394.97 248
2395.43 253
2395.89 222
2396.35 243
2396.81 186
2397.27 184
2397.74 208
2398.20 203
2398.66 217
2399.12 229
2399.58 172
2400.04 131
2400.50 200
2400.97 224
2401.43 288
2401.89 211
2402.35 219
2402.81 197
2403.28 244
2403.74 250
2404.20 212
2404.66 180
2405.12 180
2405.59 272
2406.05 327
2406.51 260
2406.97 233
2407.44 255
2407.90 225
2408.36 194
2408.82 215
2409.29 241
2409.75 255
2410.21 198
2410.67 236
2411.14 200
2411.60 224
2412.06 237
2412.52 226
2412.99 187
2413.45 238
2413.91 271
2414.38 228
2414.84 232
2415.30 273
2415.77 252
2416.23 285
2416.69 288
2417.16 246
2417.62 282
2418.08 375
2418.55 407
2419.01 326
2419.47 329
2419.94 261
2420.40 306
2420.86 333
2421.33 283
2421.79 333
2422.25 324
2422.72 293
2423.18 279
2423.65 264
2424.11 192
2424.57 198
2425.04 207
2425.50 254
2425.97 229
2426.43 219
2426.90 242
2427.36 286
2427.82 299
2428.29 271
2428.75 237
2429.22 233
2429.68 237
2430.15 288
2430.61 301
2431.08 284
2431.54 237
2432.00 210
2432.47 216
2432.93 217
2433.40 271
2433.86 236
2434.33 300
2434.79 285
2435.26 256
2435.72 267
2436.19 218
2436.65 221
2437.12 283
2437.58 266
2438.05 266
2438.52 342
2438.98 408
2439.45 398
2439.91 432
2440.38 361
2440.84 376
2441.31 470
2441.77 366
2442.24 345
2442.71 313
2443.17 326
2443.64 407
2444.10 309
2444.57 293
2445.03 318
2445.50 353
2445.97 307
2446.43 282
2446.90 231
2447.37 194
2447.83 281
2448.30 267
2448.76 216
2449.23 235
2449.70 280
2450.16 244
2450.63 195
2451.10 198
2451.56 180
2452.03 215
2452.50 278
2452.96 210
2453.43 266
2453.90 238
2454.36 220
2454.83 223
2455.30 215
2455.76 195
2456.23 227
2456.70 251
2457.17 224
2457.63 195
2458.10 242
2458.57 222
2459.03 224
2459.50 283
2459.97 248
2460.44 262
2460.90 198
2461.37 184
2461.84 213
2462.31 234
2462.77 246
2463.24 249
2463.71 248
2464.18 272
2464.65 297
2465.11 266
2465.58 266
2466.05 275
2466.52 251
2466.99 280
2467.45 200
2467.92 227
2468.39 261
2468.86 250
2469.33 198
2469.79 234
2470.26 287
2470.73 233
2471.20 217
2471.67 197
2472.14 223
2472.61 180
2473.07 250
2473.54 226
2474.01 202
2474.48 179
2474.95 231
2475.42 288
2475.89 266
2476.36 259
2476.82 268
2477.29 254
2477.76 269
2478.23 227
2478.70 318
2479.17 333
2479.64 294
2480.11 318
2480.58 310
2481.05 324
2481.52 285
2481.99 288
2482.46 261
2482.93 307
2483.40 301
2483.87 272
2484.33 299
2484.80 187
2485.27 219
2485.74 202
2486.21 263
2486.68 226
2487.15 230
2487.62 248
2488.09 252
2488.56 232
2489.03 234
2489.50 265
2489.97 210
2490.44 215
2490.92 234
2491.39 242
2491.86 205
2492.33 215
2492.80 227
2493.27 234
2493.74 277
2494.21 240
2494.68 276
2495.15 242
2495.62 198
2496.09 225
2496.56 294
2497.03 298
2497.50 311
2497.98 212
2498.45 246
2498.92 228
2499.39 199
2499.86 215
2500.33 194
2500.80 214
2501.27 232
2501.75 205
2502.22 244
2502.69 236
2503.16 212
2503.63 250
2504.10 233
2504.57 225
2505.05 183
2505.52 217
2505.99 268
2506.46 232
2506.93 260
2507.40 279
2507.88 236
2508.35 299
2508.82 283
2509.29 264
2509.76 302
2510.24 300
2510.71 285
2511.18 331
2511.65 290
2512.13 221
2512.60 236
2513.07 301
2513.54 231
2514.02 173
2514.49 226
2514.96 205
2515.43 230
2515.91 289
2516.38 294
2516.85 287
2517.32 261
2517.80 298
2518.27 292
2518.74 234
2519.22 233
2519.69 329
2520.16 276
2520.64 252
2521.11 268
2521.58 243
2522.06 259
2522.53 265
2523.00 194
2523.48 227
2523.95 224
2524.42 225
2524.90 239
2525.37 221
2525.84 254
2526.32 243
2526.79 176
2527.26 152
2527.74 209
2528.21 241
2528.69 198
2529.16 183
2529.63 201
2530.11 205
2530.58 245
2531.06 277
2531.53 256
2532.00 312
2532.48 311
2532.95 259
2533.43 278
2533.90 327
2534.38 270
2534.85 254
2535.32 202
2535.80 242
2536.27 268
2536.75 265
2537.22 255
2537.70 218
2538.17 215
2538.65 234
2539.12 199
2539.60 239
2540.07 246
2540.55 263
2541.02 273
2541.50 257
2541.97 223
2542.45 241
2542.92 265
2543.40 254
2543.87 303
2544.35 356
2544.82 243
2545.30 193
2545.78 218
2546.25 285
2546.73 350
2547.20 275
2547.68 252
2548.15 322
2548.63 372
2549.10 317
2549.58 270
2550.06 250
2550.53 309
2551.01 301
2551.48 343
2551.96 362
2552.44 315
2552.91 389
2553.39 350
2553.87 415
2554.34 373
2554.82 316
2555.29 390
2555.77 363
2556.25 312
2556.72 327
2557.20 322
2557.68 341
2558.15 248
2558.63 279
2559.11 283
2559.58 239
2560.06 303
2560.54 334
2561.01 265
2561.49 262
2561.97 222
2562.45 214
2562.92 226
2563.40 278
2563.88 193
2564.35 213
2564.83 232
2565.31 224
2565.79 206
2566.26 242
2566.74 226
2567.22 280
2567.70 238
2568.17 220
2568.65 187
2569.13 199
2569.61 202
2570.08 189
2570.56 180
2571.04 183
2571.52 199
2572.00 203
2572.47 183
2572.95 157
2573.43 197
2573.91 247
2574.39 266
2574.86 281
2575.34 201
2575.82 232
2576.30 238
2576.78 213
2577.26 214
2577.73 241
2578.21 190
2578.69 182
2579.17 247
2579.65 212
2580.13 165
2580.61 185
2581.08 192
2581.56 224
2582.04 233
2582.52 265
2583.00 231
2583.48 207
2583.96 246
2584.44 262
2584.92 180
2585.40 189
2585.87 196
2586.35 200
2586.83 230
2587.31 175
2587.79 251
2588.27 256
2588.75 204
2589.23 213
2589.71 199
2590.19 204
2590.67 267
2591.15 214
2591.63 234
2592.11 249
2592.59 268
2593.07 292
2593.55 272
2594.03 277
2594.51 274
2594.99 308
2595.47 290
2595.95 303
2596.43 278
2596.91 300
2597.39 260
2597.87 230
2598.35 194
2598.83 248
2599.31 207
2599.79 208
2600.27 258
2600.75 260
2601.23 188
2601.71 166
2602.20 214
2602.68 199
2603.16 151
2603.64 206
2604.12 240
2604.60 276
2605.08 319
2605.56 264
2606.04 211
2606.52 310
2607.00 313
2607.49 283
2607.97 232
2608.45 225
2608.93 232
2609.41 290
2609.89 291
2610.37 262
2610.86 288
2611.34 324
2611.82 272
2612.30 238
2612.78 277
2613.26 246
2613.75 335
2614.23 328
2614.71 263
2615.19 252
2615.67 283
2616.16 259
2616.64 180
2617.12 195
2617.60 185
2618.08 234
2618.57 225
2619.05 278
2619.53 242
2620.01 213
2620.50 232
2620.98 182
2621.46 201
2621.94 232
2622.43 224
2622.91 201
2623.39 168
2623.87 187
2624.36 237
2624.84 199
2625.32 173
2625.81 221
2626.29 225
2626.77 225
2627.25 172
2627.74 206
2628.22 218
2628.70 220
2629.19 213
2629.67 235
2630.15 225
2630.64 197
2631.12 194
2631.60 198
2632.09 223
2632.57 268
2633.05 258
2633.54 242
2634.02 206
2634.51 200
2634.99 197
2635.47 205
2635.96 253
2636.44 185
2636.93 210
2637.41 276
2637.89 203
2638.38 192
2638.86 227
2639.35 232
2639.83 272
2640.31 177
2640.80 192
2641.28 226
2641.77 225
2642.25 212
2642.74 300
2643.22 226
2643.71 204
2644.19 208
2644.67 216
2645.16 213
2645.64 213
2646.13 236
2646.61 256
2647.10 224
2647.58 237
2648.07 193
2648.55 212
2649.04 209
2649.52 229
2650.01 218
2650.49 210
2650.98 206
2651.46 183
2651.95 206
2652.43 206
2652.92 260
2653.41 230
2653.89 204
2654.38 217
2654.86 204
2655.35 207
2655.83 225
2656.32 278
2656.81 280
2657.29 202
2657.78 224
2658.26 217
2658.75 206
2659.23 283
2659.72 230
2660.21 248
2660.69 238
2661.18 150
2661.67 217
2662.15 231
2662.64 244
2663.12 242
2663.61 234
2664.10 214
2664.58 206
2665.07 231
2665.56 210
2666.04 190
2666.53 245
2667.02 269
2667.50 211
2667.99 241
2668.48 232
2668.96 172
2669.45 215
2669.94 179
2670.42 242
2670.91 289
2671.40 240
2671.89 261
2672.37 236
2672.86 240
2673.35 335
2673.83 365
2674.32 271
2674.81 257
2675.30 300
2675.78 314
2676.27 245
2676.76 338
2677.25 367
2677.74 349
2678.22 353
2678.71 313
2679.20 268
2679.69 309
2680.17 383
2680.66 388
2681.15 340
2681.64 350
2682.13 379
2682.61 441
2683.10 378
2683.59 331
2684.08 320
2684.57 355
2685.06 346
2685.54 311
2686.03 302
2686.52 238
2687.01 247
2687.50 310
2687.99 309
2688.48 224
2688.96 288
2689.45 205
2689.94 250
2690.43 214
2690.92 212
2691.41 252
2691.90 262
2692.39 262
2692.88 267
2693.36 249
2693.85 229
2694.34 243
2694.83 246
2695.32 280
2695.81 229
2696.30 279
2696.79 269
2697.28 273
2697.77 254
2698.26 245
2698.75 289
2699.24 256
2699.73 324
2700.22 276
2700.71 284
2701.20 290
2701.69 240
2702.18 267
2702.67 262
2703.16 241
2703.65 301
2704.14 367
2704.63 358
2705.12 222
2705.61 216
2706.10 206
2706.59 227
2707.08 271
2707.57 242
2708.06 264
2708.55 185
2709.04 223
2709.53 217
2710.02 254
2710.51 211
2711.00 216
2711.49 210
2711.98 208
2712.47 176
2712.97 199
2713.46 223
2713.95 235
2714.44 171
2714.93 196
2715.42 191
2715.91 219
2716.40 224
2716.89 247
2717.39 186
2717.88 175
2718.37 210
2718.86 193
2719.35 211
2719.84 288
2720.33 314
2720.83 250
2721.32 220
2721.81 300
2722.30 249
2722.79 275
2723.28 233
2723.78 281
2724.27 287
2724.76 262
2725.25 231
2725.74 195
2726.24 246
2726.73 212
2727.22 237
2727.71 196
2728.20 216
2728.70 166
2729.19 181
2729.68 264
2730.17 280
2730.67 195
2731.16 217
2731.65 244
2732.14 241
2732.64 240
2733.13 295
2733.62 222
2734.12 236
2734.61 267
2735.10 254
2735.59 261
2736.09 272
2736.58 274
2737.07 239
2737.57 241
2738.06 205
2738.55 248
2739.05 266
2739.54 220
2740.03 228
2740.53 189
2741.02 227
2741.51 217
2742.01 224
2742.50 208
2742.99 156
2743.49 149
2743.98 235
2744.47 220
2744.97 198
2745.46 201
2745.96 147
2746.45 218
2746.94 215
2747.44 202
2747.93 241
2748.43 263
2748.92 193
2749.41 224
2749.91 197
2750.40 173
2750.90 191
2751.39 235
2751.89 238
2752.38 245
2752.87 233
2753.37 183
2753.86 241
2754.36 312
2754.85 254
2755.35 187
2755.84 307
2756.34 264
2756.83 240
2757.33 220
2757.82 201
2758.32 204
2758.81 228
2759.31 223
2759.80 226
2760.30 178
2760.79 169
2761.29 183
2761.78 178
2762.28 190
2762.77 209
2763.27 186
2763.76 191
2764.26 196
2764.76 195
2765.25 255
2765.75 225
2766.24 190
2766.74 175
2767.23 213
2767.73 246
2768.23 224
2768.72 225
2769.22 243
2769.71 210
2770.21 245
2770.71 237
2771.20 251
2771.70 285
2772.19 292
2772.69 238
2773.19 218
2773.68 286
2774.18 223
2774.68 196
2775.17 251
2775.67 287
2776.17 290
2776.66 331
2777.16 296
2777.66 285
2778.15 347
2778.65 281
2779.15 242
2779.64 194
2780.14 220
2780.64 279
2781.13 227
2781.63 198
2782.13 225
2782.63 212
2783.12 224
2783.62 282
2784.12 226
2784.61 213
2785.11 222
2785.61 220
2786.11 200
2786.60 195
2787.10 253
2787.60 267
2788.10 242
2788.59 243
2789.09 241
2789.59 254
2790.09 221
2790.59 203
2791.08 180
2791.58 226
2792.08 266
2792.58 254
2793.08 218
2793.57 217
2794.07 255
2794.57 265
2795.07 277
2795.57 289
2796.07 316
2796.56 292
2797.06 303
2797.56 347
2798.06 373
2798.56 390
2799.06 350
2799.56 289
2800.05 331
2800.55 297
2801.05 275
2801.55 224
2802.05 221
2802.55 257
2803.05 276
2803.55 289
2804.05 318
2804.54 324
2805.04 334
2805.54 341
2806.04 392
2806.54 460
2807.04 449
2807.54 408
2808.04 489
2808.54 521
2809.04 538
2809.54 533
2810.04 442
2810.54 512
2811.04 491
2811.54 361
2812.04 390
2812.54 375
2813.04 313
2813.54 321
2814.04 290
2814.54 275
2815.04 283
2815.54 239
2816.04 236
2816.54 238
2817.04 248
2817.54 259
2818.04 300
2818.54 267
2819.04 304
2819.54 277
2820.04 210
2820.54 308
2821.04 328
2821.54 288
2822.04 334
2822.54 253
2823.04 191
2823.54 222
2824.04 333
2824.55 265
2825.05 269
2825.55 247
2826.05 212
2826.55 239
2827.05 257
2827.55 239
2828.05 265
2828.55 210
2829.06 192
2829.56 242
2830.06 217
2830.56 227
2831.06 246
2831.56 237
2832.06 224
2832.57 246
2833.07 209
2833.57 202
2834.07 222
2834.57 241
2835.07 302
2835.58 258
2836.08 214
2836.58 203
2837.08 254
2837.58 287
2838.09 270
2838.59 231
2839.09 222
2839.59 239
2840.10 254
2840.60 257
2841.10 197
2841.60 206
2842.11 238
2842.61 245
2843.11 256
2843.61 249
2844.12 194
2844.62 230
2845.12 265
2845.62 248
2846.13 267
2846.63 249
2847.13 287
2847.64 296
2848.14 267
2848.64 274
2849.14 245
2849.65 258
2850.15 259
2850.65 254
2851.16 265
2851.66 248
2852.16 285
2852.67 269
2853.17 214
2853.67 160
2854.18 207
2854.68 232
2855.18 227
2855.69 249
2856.19 256
2856.70 219
2857.20 257
2857.70 238
2858.21 214
2858.71 204
2859.22 213
2859.72 195
2860.22 180
2860.73 234
2861.23 226
2861.74 201
2862.24 209
2862.74 198
2863.25 259
2863.75 185
2864.26 164
2864.76 211
2865.27 234
2865.77 206
2866.28 218
2866.78 227
2867.28 220
2867.79 236
2868.29 227
2868.80 229
2869.30 218
2869.81 209
2870.31 210
2870.82 209
2871.32 241
2871.83 255
2872.33 207
2872.84 246
2873.34 264
2873.85 278
2874.36 216
2874.86 241
2875.37 161
2875.87 218
2876.38 237
2876.88 205
2877.39 251
2877.89 309
2878.40 311
2878.90 276
2879.41 351
2879.92 333
2880.42 325
2880.93 282
2881.43 283
2881.94 356
2882.45 403
2882.95 406
2883.46 407
2883.96 299
2884.47 346
2884.98 424
2885.48 402
2885.99 407
2886.50 453
2887.00 374
2887.51 470
2888.02 428
2888.52 424
2889.03 437
2889.53 429
2890.04 357
2890.55 352
2891.06 378
2891.56 320
2892.07 283
2892.58 279
2893.08 248
2893.59 276
2894.10 329
2894.60 315
2895.11 246
2895.62 294
2896.13 308
2896.63 262
2897.14 278
2897.65 395
2898.15 376
2898.66 275
2899.17 280
2899.68 299
2900.18 269
2900.69 251
2901.20 311
2901.71 223
2902.22 244
2902.72 301
2903.23 292
2903.74 246
2904.25 259
2904.75 277
2905.26 237
2905.77 226
2906.28 323
2906.79 339
2907.30 292
2907.80 266
2908.31 276
2908.82 243
2909.33 259
2909.84 234
2910.35 264
2910.85 316
2911.36 249
2911.87 202
2912.38 208
2912.89 236
2913.40 279
2913.91 291
2914.41 224
2914.92 208
2915.43 199
2915.94 264
2916.45 280
2916.96 280
2917.47 205
2917.98 209
2918.49 225
2919.00 208
2919.51 288
2920.01 270
2920.52 273
2921.03 247
2921.54 313
2922.05 254
2922.56 281
2923.07 334
2923.58 363
2924.09 348
2924.60 389
2925.11 361
2925.62 299
2926.13 333
2926.64 378
2927.15 340
2927.66 299
2928.17 390
2928.68 402
2929.19 305
2929.70 316
2930.21 213
2930.72 178
2931.23 249
2931.74 218
2932.25 248
2932.76 256
2933.27 179
2933.78 172
2934.29 194
2934.80 279
2935.31 233
2935.83 280
2936.34 293
2936.85 259
2937.36 243
2937.87 297
2938.38 254
2938.89 182
2939.40 219
2939.91 225
2940.42 237
2940.94 217
2941.45 242
2941.96 273
2942.47 300
2942.98 322
2943.49 354
2944.00 356
2944.51 291
2945.03 328
2945.54 329
2946.05 290
2946.56 287
2947.07 362
2947.58 330
2948.10 344
2948.61 382
2949.12 311
2949.63 301
2950.14 305
2950.66 256
2951.17 272
2951.68 217
2952.19 249
2952.70 263
2953.22 243
2953.73 264
2954.24 262
2954.75 261
2955.26 258
2955.78 257
2956.29 267
2956.80 221
2957.31 334
2957.83 298
2958.34 217
2958.85 245
2959.37 244
2959.88 185
2960.39 232
2960.90 236
2961.42 212
2961.93 212
2962.44 207
2962.96 232
2963.47 238
2963.98 330
2964.50 319
2965.01 272
2965.52 281
2966.04 269
2966.55 272
2967.06 256
2967.58 249
2968.09 205
2968.60 182
2969.12 209
2969.63 210
2970.14 237
2970.66 196
2971.17 207
2971.68 218
2972.20 243
2972.71 256
2973.23 344
2973.74 321
2974.25 245
2974.77 190
2975.28 206
2975.80 252
2976.31 210
2976.83 188
2977.34 210
2977.85 198
2978.37 307
2978.88 378
2979.40 289
2979.91 243
2980.43 273
2980.94 250
2981.46 271
2981.97 305
2982.48 253
2983.00 260
2983.51 293
2984.03 235
2984.54 221
2985.06 191
2985.57 267
2986.09 265
2986.60 308
2987.12 327
2987.63 276
2988.15 247
2988.67 281
2989.18 242
2989.70 310
2990.21 297
2990.73 278
2991.24 295
2991.76 279
2992.27 321
2992.79 305
2993.30 270
2993.82 274
2994.34 295
2994.85 318
2995.37 355
2995.88 350
2996.40 407
2996.92 345
2997.43 384
2997.95 401
2998.46 340
2998.98 344
2999.50 354
3000.01 427
3000.53 489
3001.05 404
3001.56 408
3002.08 430
3002.59 432
3003.11 523
3003.63 561
3004.14 507
3004.66 499
3005.18 518
3005.69 578
3006.21 682
3006.73 656
3007.24 602
3007.76 539
3008.28 532
3008.80 427
3009.31 324
3009.83 356
3010.35 293
3010.86 288
3011.38 250
3011.90 247
3012.42 262
3012.93 312
3013.45 280
3013.97 320
3014.49 258
3015.00 207
3015.52 264
3016.04 246
3016.56 257
3017.07 323
3017.59 306
3018.11 286
3018.63 273
3019.15 312
3019.66 305
3020.18 291
3020.70 284
3021.22 294
3021.74 354
3022.25 342
3022.77 303
3023.29 286
3023.81 311
3024.33 343
3024.85 307
3025.36 361
3025.88 308
3026.40 283
3026.92 284
3027.44 305
3027.96 318
3028.48 275
3028.99 264
3029.51 260
3030.03 279
3030.55 276
3031.07 260
3031.59 260
3032.11 288
3032.63 314
3033.15 291
3033.66 292
3034.18 252
3034.70 283
3035.22 253
3035.74 260
3036.26 284
3036.78 293
3037.30 271
3037.82 203
3038.34 258
3038.86 248
3039.38 240
3039.90 266
3040.42 271
3040.94 259
3041.46 245
3041.98 218
3042.50 243
3043.02 197
3043.54 176
3044.06 259
3044.58 301
3045.10 241
3045.62 180
3046.14 221
3046.66 232
3047.18 236
3047.70 225
3048.22 239
3048.74 245
3049.26 313
3049.78 259
3050.30 248
3050.82 254
3051.34 280
3051.86 240
3052.38 227
3052.90 194
3053.43 231
3053.95 226
3054.47 228
3054.99 216
3055.51 238
3056.03 249
3056.55 194
3057.07 216
3057.59 237
3058.12 227
3058.64 231
3059.16 247
3059.68 217
3060.20 200
3060.72 253
3061.24 217
3061.77 243
3062.29 237
3062.81 244
3063.33 222
3063.85 250
3064.37 238
3064.90 256
3065.42 289
3065.94 250
3066.46 236
3066.98 243
3067.51 223
3068.03 219
3068.55 246
3069.07 300
3069.59 250
3070.12 255
3070.64 239
3071.16 273
3071.68 344
3072.21 229
3072.73 265
3073.25 262
3073.77 256
3074.30 274
3074.82 279
3075.34 304
3075.86 336
3076.39 274
3076.91 255
3077.43 310
3077.96 376
3078.48 346
3079.00 306
3079.52 254
3080.05 233
3080.57 317
3081.09 325
3081.62 246
3082.14 298
3082.66 261
3083.19 287
3083.71 322
3084.23 336
3084.76 356
3085.28 338
3085.80 358
3086.33 355
3086.85 298
3087.38 296
3087.90 295
3088.42 348
3088.95 295
3089.47 265
3090.00 212
3090.52 231
3091.04 230
3091.57 238
3092.09 247
3092.62 223
3093.14 245
3093.66 210
3094.19 244
3094.71 238
3095.24 265
3095.76 298
3096.29 335
3096.81 356
3097.34 293
3097.86 318
3098.38 333
3098.91 421
3099.43 462
3099.96 489
3100.48 616
3101.01 638
3101.53 760
3102.06 914
3102.58 1023
3103.11 963
3103.63 920
3104.16 1064
3104.68 1050
3105.21 925
3105.73 814
3106.26 848
3106.79 630
3107.31 504
3107.84 514
3108.36 357
3108.89 312
3109.41 406
3109.94 351
3110.46 318
3110.99 402
3111.52 313
3112.04 323
3112.57 367
3113.09 293
3113.62 279
3114.15 271
3114.67 289
3115.20 296
3115.72 272
3116.25 273
3116.78 284
3117.30 265
3117.83 256
3118.35 273
3118.88 286
3119.41 239
3119.93 320
3120.46 277
3120.99 273
3121.51 273
3122.04 267
3122.57 248
3123.09 311
3123.62 353
3124.15 336
3124.67 319
3125.20 300
3125.73 247
3126.26 230
3126.78 246
3127.31 331
3127.84 290
3128.36 208
3128.89 248
3129.42 276
3129.95 265
3130.47 302
3131.00 307
3131.53 292
3132.06 243
3132.58 245
3133.11 280
3133.64 244
3134.17 233
3134.69 222
3135.22 256
3135.75 217
3136.28 242
3136.81 256
3137.33 263
3137.86 241
3138.39 313
3138.92 274
3139.45 281
3139.97 311
3140.50 284
3141.03 263
3141.56 256
3142.09 282
3142.62 262
3143.14 221
3143.67 238
3144.20 194
3144.73 247
3145.26 264
3145.79 263
3146.32 315
3146.84 342
3147.37 277
3147.90 302
3148.43 320
3148.96 280
3149.49 236
3150.02 326
3150.55 348
3151.08 289
3151.61 280
3152.13 262
3152.66 293
3153.19 240
3153.72 287
3154.25 344
3154.78 281
3155.31 284
3155.84 315
3156.37 207
3156.90 230
3157.43 265
3157.96 361
3158.49 317
3159.02 248
3159.55 255
3160.08 260
3160.61 347
3161.14 271
3161.67 215
3162.20 251
3162.73 228
3163.26 199
3163.79 240
3164.32 254
3164.85 180
3165.38 209
3165.91 219
3166.44 230
3166.97 242
3167.50 248
3168.03 244
3168.56 222
3169.09 201
3169.62 169
3170.15 244
3170.69 262
3171.22 219
3171.75 243
3172.28 249
3172.81 260
3173.34 223
3173.87 242
3174.40 295
3174.93 215
3175.46 246
3176.00 297
3176.53 343
3177.06 261
3177.59 228
3178.12 238
3178.65 172
3179.18 200
3179.72 283
3180.25 272
3180.78 252
3181.31 242
3181.84 225
3182.37 257
3182.91 242
3183.44 219
3183.97 191
3184.50 151
3185.03 204
3185.56 202
3186.10 221
3186.63 242
3187.16 191
3187.69 245
3188.23 210
3188.76 218
3189.29 227
3189.82 238
3190.36 256
3190.89 190
3191.42 210
3191.95 231
3192.49 226
3193.02 214
3193.55 215
3194.08 223
3194.62 226
3195.15 251
3195.68 230
3196.21 213
3196.75 241
3197.28 195
3197.81 255
3198.35 283
3198.88 198
3199.41 215
3199.95 272
3200.48 301
3201.01 233
3201.55 274
3202.08 281
3202.61 276
3203.15 258
3203.68 239
3204.21 236
3204.75 240
3205.28 258
3205.81 254
3206.35 244
3206.88 272
3207.42 245
3207.95 296
3208.48 320
3209.02 269
3209.55 252
3210.09 237
3210.62 290
3211.15 257
3211.69 268
3212.22 248
3212.76 243
3213.29 256
3213.83 274
3214.36 256
3214.89 228
3215.43 243
3215.96 227
3216.50 243
3217.03 278
3217.57 215
3218.10 198
3218.64 239
3219.17 331
3219.71 328
3220.24 310
3220.78 276
3221.31 289
3221.85 281
3222.38 283
3222.92 239
3223.45 213
3223.99 255
3224.52 259
3225.06 254
3225.59 292
3226.13 264
3226.66 323
3227.20 284
3227.73 255
3228.27 237
3228.81 230
3229.34 217
3229.88 278
3230.41 232
3230.95 248
3231.48 210
3232.02 186
3232.56 201
3233.09 171
3233.63 183
3234.16 191
3234.70 207
3235.24 350
3235.77 310
3236.31 321
3236.85 311
3237.38 317
3237.92 366
3238.45 315
3238.99 326
3239.53 296
3240.06 309
3240.60 281
3241.14 309
3241.67 252
3242.21 271
3242.75 308
3243.28 309
3243.82 340
3244.36 288
3244.90 282
3245.43 308
3245.97 316
3246.51 282
3247.04 270
3247.58 268
3248.12 232
3248.66 295
3249.19 314
3249.73 300
3250.27 219
3250.81 255
3251.34 340
3251.88 312
3252.42 287
3252.96 348
3253.49 313
3254.03 302
3254.57 275
3255.11 318
3255.64 350
3256.18 350
3256.72 343
3257.26 374
3257.80 353
3258.33 286
3258.87 382
3259.41 405
3259.95 405
3260.49 434
3261.03 510
3261.56 497
3262.10 540
3262.64 592
3263.18 538
3263.72 644
3264.26 684
3264.79 691
3265.33 710
3265.87 876
3266.41 985
3266.95 858
3267.49 785
3268.03 751
3268.57 680
3269.10 648
3269.64 593
3270.18 637
3270.72 462
3271.26 450
3271.80 423
3272.34 432
3272.88 354
3273.42 365
3273.96 366
3274.50 378
3275.04 323
3275.58 340
3276.12 341
3276.66 348
3277.19 364
3277.73 357
3278.27 326
3278.81 330
3279.35 327
3279.89 320
3280.43 270
3280.97 371
3281.51 292
3282.05 270
3282.59 394
3283.13 341
3283.67 279
3284.21 399
3284.75 410
3285.29 344
3285.83 349
3286.38 346
3286.92 432
3287.46 399
3288.00 350
3288.54 323
3289.08 303
3289.62 339
3290.16 356
3290.70 285
3291.24 429
3291.78 432
3292.32 347
3292.86 417
3293.40 489
3293.95 559
3294.49 689
3295.03 636
3295.57 601
3296.11 608
3296.65 625
3297.19 707
3297.73 603
3298.28 459
3298.82 512
3299.36 434
3299.90 386
3300.44 358
3300.98 318
3301.52 348
3302.07 392
3302.61 325
3303.15 325
3303.69 347
3304.23 342
3304.77 305
3305.32 317
3305.86 357
3306.40 344
3306.94 311
3307.49 319
3308.03 306
3308.57 350
3309.11 344
3309.65 288
3310.20 269
3310.74 333
3311.28 319
3311.82 322
3312.37 302
3312.91 374
3313.45 342
3313.99 340
3314.54 376
3315.08 389
3315.62 390
3316.17 372
3316.71 386
3317.25 413
3317.79 434
3318.34 361
3318.88 442
3319.42 479
3319.97 496
3320.51 432
3321.05 422
3321.60 411
3322.14 475
3322.68 482
3323.23 447
3323.77 463
3324.31 466
3324.86 466
3325.40 517
3325.94 482
3326.49 355
3327.03 407
3327.58 332
3328.12 349
3328.66 324
3329.21 444
3329.75 496
3330.29 497
3330.84 514
3331.38 709
3331.93 811
3332.47 951
3333.02 1275
3333.56 1449
3334.10 1573
3334.65 1772
3335.19 2071
3335.74 2277
3336.28 2538
3336.83 2636
3337.37 2644
3337.92 2463
3338.46 2311
3339.00 1875
3339.55 1538
3340.09 1393
3340.64 1191
3341.18 922
3341.73 800
3342.27 665
3342.82 531
3343.36 480
3343.91 436
3344.45 450
3345.00 369
3345.54 378
3346.09 399
3346.64 430
3347.18 451
3347.73 389
3348.27 451
3348.82 393
3349.36 414
3349.91 376
3350.45 408
3351.00 383
3351.55 350
3352.09 417
3352.64 511
3353.18 452
3353.73 355
3354.27 331
3354.82 388
3355.37 313
3355.91 347
3356.46 356
3357.00 377
3357.55 362
3358.10 356
3358.64 313
3359.19 336
3359.74 294
3360.28 318
3360.83 320
3361.38 334
3361.92 325
3362.47 334
3363.02 262
3363.56 338
3364.11 287
3364.66 360
3365.20 380
3365.75 368
3366.30 318
3366.84 296
3367.39 310
3367.94 364
3368.48 383
3369.03 259
3369.58 244
3370.13 335
3370.67 404
3371.22 379
3371.77 382
3372.32 446
3372.86 358
3373.41 486
3373.96 495
3374.51 491
3375.05 488
3375.60 472
3376.15 458
3376.70 398
3377.24 402
3377.79 332
3378.34 299
3378.89 282
3379.44 251
3379.98 290
3380.53 289
3381.08 227
3381.63 250
3382.18 288
3382.73 230
3383.27 256
3383.82 289
3384.37 241
3384.92 223
3385.47 210
3386.02 233
3386.56 209
3387.11 181
3387.66 228
3388.21 225
3388.76 266
3389.31 237
3389.86 259
3390.41 214
3390.95 272
3391.50 192
3392.05 174
3392.60 292
3393.15 263
3393.70 210
3394.25 298
3394.80 280
3395.35 236
3395.90 274
3396.45 268
3397.00 253
3397.55 180
3398.10 222
3398.64 272
3399.19 246
3399.74 241
3400.29 229
3400.84 189
3401.39 186
3401.94 166
3402.49 209
3403.04 234
3403.59 198
3404.14 203
3404.69 234
3405.24 228
3405.79 243
3406.34 268
3406.89 205
3407.44 193
3407.99 205
3408.54 261
3409.09 253
3409.65 240
3410.20 254
3410.75 289
3411.30 307
3411.85 295
3412.40 344
3412.95 333
3413.50 296
3414.05 268
3414.60 263
3415.15 300
3415.70 240
3416.25 236
3416.81 242
3417.36 260
3417.91 270
3418.46 253
3419.01 190
3419.56 255
3420.11 256
3420.66 211
3421.22 245
3421.77 247
3422.32 255
3422.87 281
3423.42 275
3423.97 317
3424.52 312
3425.08 319
3425.63 222
3426.18 265
3426.73 284
3427.28 229
3427.84 199
3428.39 211
3428.94 221
3429.49 234
3430.04 272
3430.60 232
3431.15 265
3431.70 231
3432.25 209
3432.80 184
3433.36 222
3433.91 247
3434.46 263
3435.01 248
3435.57 266
3436.12 249
3436.67 240
3437.22 218
3437.78 247
3438.33 205
3438.88 236
3439.44 255
3439.99 242
3440.54 258
3441.09 334
3441.65 263
3442.20 258
3442.75 276
3443.31 214
3443.86 172
3444.41 167
3444.97 154
3445.52 192
3446.07 209
3446.63 198
3447.18 197
3447.73 195
3448.29 238
3448.84 198
3449.40 168
3449.95 205
3450.50 168
3451.06 173
3451.61 208
3452.16 226
3452.72 228
3453.27 171
3453.83 162
3454.38 193
3454.93 220
3455.49 223
3456.04 177
3456.60 177
3457.15 193
3457.71 258
3458.26 237
3458.81 207
3459.37 178
3459.92 219
3460.48 162
3461.03 246
3461.59 212
3462.14 273
3462.70 230
3463.25 214
3463.81 211
3464.36 230
3464.92 230
3465.47 162
3466.03 191
3466.58 274
3467.14 254
3467.69 224
3468.25 266
3468.80 313
3469.36 265
3469.91 221
3470.47 192
3471.02 226
3471.58 243
3472.13 257
3472.69 248
3473.24 263
3473.80 267
3474.36 283
3474.91 236
3475.47 257
3476.02 228
3476.58 215
3477.13 264
3477.69 306
3478.25 242
3478.80 284
3479.36 259
3479.91 256
3480.47 267
3481.03 318
3481.58 291
3482.14 336
3482.70 280
3483.25 288
3483.81 296
3484.37 370
3484.92 379
3485.48 414
3486.04 315
3486.59 380
3487.15 333
3487.71 386
3488.26 428
3488.82 501
3489.38 450
3489.93 447
3490.49 463
3491.05 553
3491.60 574
3492.16 725
3492.72 790
3493.27 786
3493.83 771
3494.39 693
3494.95 630
3495.50 584
3496.06 594
3496.62 643
3497.18 560
3497.73 525
3498.29 633
3498.85 864
3499.41 758
3499.96 659
3500.52 701
3501.08 731
3501.64 667
3502.20 702
3502.75 608
3503.31 630
3503.87 674
3504.43 690
3504.99 665
3505.54 641
3506.10 617
3506.66 549
3507.22 532
3507.78 483
3508.34 487
3508.89 450
3509.45 452
3510.01 454
3510.57 396
3511.13 383
3511.69 322
3512.25 291
3512.80 347
3513.36 300
3513.92 268
3514.48 283
3515.04 297
3515.60 272
3516.16 274
3516.72 267
3517.28 301
3517.83 288
3518.39 209
3518.95 258
3519.51 268
3520.07 303
3520.63 294
3521.19 332
3521.75 407
3522.31 380
3522.87 267
3523.43 318
3523.99 336
3524.55 347
3525.11 311
3525.67 322
3526.23 286
3526.79 274
3527.35 294
3527.91 263
3528.47 215
3529.03 210
3529.59 266
3530.15 245
3530.71 214
3531.27 241
3531.83 236
3532.39 241
3532.95 310
3533.51 259
3534.07 206
3534.63 241
3535.19 309
3535.75 258
3536.31 294
3536.87 273
3537.43 257
3537.99 307
3538.55 297
3539.12 275
3539.68 302
3540.24 300
3540.80 240
3541.36 276
3541.92 351
3542.48 312
3543.04 323
3543.60 327
3544.16 275
3544.73 323
3545.29 284
3545.85 315
3546.41 283
3546.97 274
3547.53 267
3548.09 299
3548.66 209
3549.22 214
3549.78 273
3550.34 207
3550.90 186
3551.46 167
3552.03 232
3552.59 249
3553.15 225
3553.71 202
3554.27 199
3554.84 175
3555.40 227
3555.96 235
3556.52 206
3557.09 220
3557.65 256
3558.21 202
3558.77 188
3559.33 232
3559.90 254
3560.46 246
3561.02 224
3561.58 242
3562.15 220
3562.71 273
3563.27 239
3563.84 172
3564.40 201
3564.96 193
3565.52 229
3566.09 206
3566.65 250
3567.21 240
3567.78 208
3568.34 182
3568.90 199
3569.47 232
3570.03 203
3570.59 211
3571.16 175
3571.72 149
3572.28 183
3572.85 232
3573.41 222
3573.97 232
3574.54 265
3575.10 268
3575.66 237
3576.23 251
3576.79 223
3577.36 234
3577.92 277
3578.48 277
3579.05 270
3579.61 253
3580.18 198
3580.74 224
3581.30 228
3581.87 244
3582.43 220
3583.00 290
3583.56 273
3584.13 259
3584.69 177
3585.25 190
3585.82 235
3586.38 242
3586.95 231
3587.51 211
3588.08 193
3588.64 190
3589.21 166
3589.77 182
3590.34 193
3590.90 172
3591.47 268
3592.03 276
3592.60 188
3593.16 217
3593.73 193
3594.29 193
3594.86 212
3595.42 188
3595.99 190
3596.55 210
3597.12 211
3597.68 236
3598.25 268
3598.82 196
3599.38 246
3599.95 250
3600.51 212
3601.08 251
3601.64 272
3602.21 231
3602.78 235
3603.34 266
3603.91 253
3604.47 203
3605.04 213
3605.61 211
3606.17 157
3606.74 164
3607.30 167
3607.87 174
3608.44 188
3609.00 178
3609.57 176
3610.14 189
3610.70 183
3611.27 205
3611.84 218
3612.40 209
3612.97 178
3613.54 200
3614.10 258
3614.67 298
3615.24 323
3615.80 355
3616.37 297
3616.94 348
3617.50 404
3618.07 481
3618.64 496
3619.21 478
3619.77 441
3620.34 385
3620.91 399
3621.47 334
3622.04 404
3622.61 363
3623.18 292
3623.74 236
3624.31 206
3624.88 232
3625.45 228
3626.01 185
3626.58 216
3627.15 241
3627.72 206
3628.29 235
3628.85 242
3629.42 194
3629.99 238
3630.56 192
3631.13 193
3631.69 219
3632.26 211
3632.83 198
3633.40 254
3633.97 202
3634.54 169
3635.10 221
3635.67 256
3636.24 223
3636.81 229
3637.38 264
3637.95 261
3638.52 278
3639.08 285
3639.65 256
3640.22 252
3640.79 306
3641.36 364
3641.93 340
3642.50 376
3643.07 335
3643.64 439
3644.20 368
3644.77 289
3645.34 257
3645.91 268
3646.48 348
3647.05 250
3647.62 274
3648.19 282
3648.76 238
3649.33 226
3649.90 259
3650.47 289
3651.04 328
3651.61 340
3652.18 327
3652.75 285
3653.32 293
3653.89 320
3654.46 395
3655.03 397
3655.60 362
3656.17 352
3656.74 375
3657.31 366
3657.88 337
3658.45 392
3659.02 508
3659.59 435
3660.16 420
3660.73 417
3661.30 450
3661.87 427
3662.44 353
3663.01 294
3663.58 363
3664.15 317
3664.72 328
3665.29 277
3665.86 267
3666.43 326
3667.01 305
3667.58 257
3668.15 214
3668.72 237
3669.29 265
3669.86 264
3670.43 244
3671.00 315
3671.57 266
3672.15 215
3672.72 246
3673.29 293
3673.86 292
3674.43 243
3675.00 247
3675.57 316
3676.15 312
3676.72 366
3677.29 333
3677.86 301
3678.43 291
3679.00 271
3679.58 299
3680.15 239
3680.72 202
3681.29 240
3681.86 262
3682.44 245
3683.01 210
3683.58 200
3684.15 243
3684.73 236
3685.30 274
3685.87 286
3686.44 387
3687.02 399
3687.59 370
3688.16 452
3688.73 386
3689.31 414
3689.88 456
3690.45 354
3691.02 450
3691.60 330
3692.17 306
3692.74 292
3693.32 320
3693.89 261
3694.46 237
3695.03 266
3695.61 224
3696.18 236
3696.75 186
3697.33 254
3697.90 236
3698.47 237
3699.05 261
3699.62 284
3700.19 297
3700.77 274
3701.34 347
3701.91 240
3702.49 307
3703.06 299
3703.64 236
3704.21 255
3704.78 232
3705.36 252
3705.93 271
3706.51 246
3707.08 250
3707.65 269
3708.23 270
3708.80 267
3709.38 251
3709.95 238
3710.52 232
3711.10 221
3711.67 291
3712.25 241
3712.82 240
3713.40 290
3713.97 225
3714.55 260
3715.12 310
3715.69 184
3716.27 266
3716.84 270
3717.42 176
3717.99 176
3718.57 195
3719.14 182
3719.72 214
3720.29 207
3720.87 192
3721.44 171
3722.02 136
3722.59 167
3723.17 217
3723.75 160
3724.32 206
3724.90 177
3725.47 208
3726.05 201
3726.62 186
3727.20 206
3727.77 218
3728.35 268
3728.92 229
3729.50 203
3730.08 297
3730.65 276
3731.23 226
3731.80 274
3732.38 274
3732.96 331
3733.53 310
3734.11 248
3734.68 282
3735.26 271
3735.84 285
3736.41 277
3736.99 297
3737.57 264
3738.14 210
3738.72 222
3739.30 201
3739.87 183
3740.45 180
3741.03 186
3741.60 213
3742.18 216
3742.76 180
3743.33 139
3743.91 168
3744.49 170
3745.06 215
3745.64 189
3746.22 189
3746.79 146
3747.37 209
3747.95 206
3748.53 179
3749.10 176
3749.68 187
3750.26 185
3750.83 176
3751.41 153
3751.99 213
3752.57 234
3753.14 231
3753.72 172
3754.30 160
3754.88 180
3755.46 198
3756.03 156
3756.61 171
3757.19 179
3757.77 185
3758.35 185
3758.92 255
3759.50 233
3760.08 209
3760.66 208
3761.24 193
3761.81 182
3762.39 194
3762.97 214
3763.55 222
3764.13 212
3764.71 184
3765.28 236
3765.86 254
3766.44 237
3767.02 219
3767.60 198
3768.18 179
3768.76 193
3769.34 151
3769.91 192
3770.49 176
3771.07 222
3771.65 195
3772.23 213
3772.81 272
3773.39 211
3773.97 186
3774.55 193
3775.13 190
3775.71 179
3776.28 190
3776.86 211
3777.44 172
3778.02 209
3778.60 183
3779.18 212
3779.76 187
3780.34 172
3780.92 188
3781.50 162
3782.08 143
3782.66 193
3783.24 176
3783.82 180
3784.40 176
3784.98 190
3785.56 131
3786.14 146
3786.72 194
3787.30 197
3787.88 181
3788.46 155
3789.04 170
3789.62 183
3790.20 179
3790.78 162
3791.36 190
3791.94 154
3792.53 145
3793.11 167
3793.69 191
3794.27 197
3794.85 229
3795.43 259
3796.01 182
3796.59 186
3797.17 189
3797.75 184
3798.33 230
3798.91 254
3799.50 301
3800.08 266
3800.66 204
3801.24 198
3801.82 241
3802.40 213
3802.98 198
3803.57 177
3804.15 200
3804.73 305
3805.31 297
3805.89 256
3806.47 237
3807.05 277
3807.64 280
3808.22 261
3808.80 198
3809.38 209
3809.96 198
3810.55 216
3811.13 309
3811.71 314
3812.29 221
3812.87 286
3813.46 282
3814.04 278
3814.62 249
3815.20 258
3815.79 267
3816.37 259
3816.95 259
3817.53 230
3818.12 227
3818.70 201
3819.28 233
3819.86 185
3820.45 201
3821.03 195
3821.61 179
3822.20 187
3822.78 173
3823.36 210
3823.94 211
3824.53 175
3825.11 216
3825.69 215
3826.28 169
3826.86 214
3827.44 216
3828.03 180
3828.61 189
3829.19 264
3829.78 225
3830.36 168
3830.94 178
3831.53 209
3832.11 187
3832.69 229
3833.28 229
3833.86 215
3834.45 145
3835.03 147
3835.61 175
3836.20 185
3836.78 175
3837.37 179
3837.95 159
3838.53 179
3839.12 140
3839.70 157
3840.29 215
3840.87 169
3841.46 124
3842.04 167
3842.62 195
3843.21 166
3843.79 178
3844.38 183
3844.96 181
3845.55 244
3846.13 184
3846.72 157
3847.30 166
3847.89 160
3848.47 205
3849.06 156
3849.64 170
3850.23 204
3850.81 189
3851.40 161
3851.98 164
3852.57 194
3853.15 186
3853.74 199
3854.32 256
3854.91 228
3855.49 195
3856.08 220
3856.66 188
3857.25 180
3857.84 213
3858.42 258
3859.01 277
3859.59 270
3860.18 320
3860.76 324
3861.35 314
3861.94 379
3862.52 489
3863.11 508
3863.69 394
3864.28 424
3864.87 376
3865.45 492
3866.04 358
3866.62 390
3867.21 477
3867.80 334
3868.38 277
3868.97 252
3869.56 214
3870.14 217
3870.73 220
3871.32 233
3871.90 254
3872.49 332
3873.08 257
3873.66 211
3874.25 177
3874.84 181
3875.42 215
3876.01 216
3876.60 195
3877.19 254
3877.77 258
3878.36 267
3878.95 244
3879.53 275
3880.12 217
3880.71 214
3881.30 255
3881.88 209
3882.47 168
3883.06 146
3883.65 185
3884.23 198
3884.82 163
3885.41 147
3886.00 177
3886.58 155
3887.17 172
3887.76 174
3888.35 216
3888.94 230
3889.52 221
3890.11 236
3890.70 268
3891.29 211
3891.88 219
3892.46 221
3893.05 207
3893.64 164
3894.23 213
3894.82 206
3895.41 204
3895.99 177
3896.58 192
3897.17 176
3897.76 196
3898.35 239
3898.94 220
3899.53 219
3900.12 298
3900.70 240
3901.29 183
3901.88 201
3902.47 199
3903.06 175
3903.65 198
3904.24 238
3904.83 173
3905.42 179
3906.01 194
3906.60 204
3907.18 225
3907.77 200
3908.36 205
3908.95 198
3909.54 185
3910.13 156
3910.72 155
3911.31 182
3911.90 224
3912.49 202
3913.08 214
3913.67 249
3914.26 173
3914.85 137
3915.44 190
3916.03 168
3916.62 167
3917.21 163
3917.80 180
3918.39 257
3918.98 171
3919.57 209
3920.16 272
3920.75 210
3921.34 215
3921.93 214
3922.52 205
3923.11 158
3923.70 143
3924.30 163
3924.89 216
3925.48 176
3926.07 157
3926.66 166
3927.25 199
3927.84 137
3928.43 175
3929.02 175
3929.61 185
3930.20 205
3930.80 232
3931.39 196
3931.98 184
3932.57 206
3933.16 148
3933.75 182
3934.34 166
3934.93 171
3935.53 149
3936.12 169
3936.71 126
3937.30 164
3937.89 172
3938.48 208
3939.08 199
3939.67 229
3940.26 218
3940.85 197
3941.44 177
3942.04 153
3942.63 202
3943.22 185
3943.81 161
3944.40 197
3945.00 177
3945.59 162
3946.18 133
3946.77 164
3947.36 166
3947.96 171
3948.55 192
3949.14 176
3949.73 161
3950.33 174
3950.92 187
3951.51 166
3952.11 185
3952.70 176
3953.29 204
3953.88 254
3954.48 240
3955.07 206
3955.66 232
3956.26 264
3956.85 269
3957.44 228
3958.04 209
3958.63 220
3959.22 194
3959.81 187
3960.41 243
3961.00 213
3961.60 200
3962.19 145
3962.78 154
3963.38 207
3963.97 195
3964.56 205
3965.16 181
3965.75 225
3966.34 160
3966.94 150
3967.53 174
3968.13 235
3968.72 180
3969.31 190
3969.91 211
3970.50 182
3971.10 173
3971.69 165
3972.28 144
3972.88 196
3973.47 213
3974.07 202
3974.66 165
3975.26 164
3975.85 222
3976.45 231
3977.04 220
3977.63 180
3978.23 181
3978.82 157
3979.42 160
3980.01 194
3980.61 209
3981.20 168
3981.80 190
3982.39 186
3982.99 153
3983.58 149
3984.18 167
3984.77 206
3985.37 172
3985.96 198
3986.56 226
3987.16 166
3987.75 204
3988.35 166
3988.94 196
3989.54 241
3990.13 233
3990.73 190
3991.32 229
3991.92 167
3992.52 177
3993.11 211
3993.71 184
3994.30 156
3994.90 161
3995.50 169
3996.09 162
3996.69 200
3997.28 198
3997.88 207
3998.48 189
3999.07 189
3999.67 177
4000.26 184
4000.86 111
4001.46 142
4002.05 187
4002.65 207
4003.25 175
4003.84 170
4004.44 178
4005.04 191
4005.63 215
4006.23 211
4006.83 219
4007.42 262
4008.02 221
4008.62 212
4009.21 209
4009.81 171
4010.41 217
4011.01 223
4011.60 231
4012.20 211
4012.80 247
4013.40 261
4013.99 251
4014.59 299
4015.19 276
4015.78 336
4016.38 294
4016.98 285
4017.58 313
4018.18 299
4018.77 272
4019.37 278
4019.97 305
4020.57 287
4021.16 273
4021.76 233
4022.36 266
4022.96 248
4023.56 192
4024.15 195
4024.75 209
4025.35 208
4025.95 234
4026.55 220
4027.15 209
4027.74 211
4028.34 266
4028.94 276
4029.54 250
4030.14 228
4030.74 225
4031.34 219
4031.93 294
4032.53 261
4033.13 228
4033.73 244
4034.33 208
4034.93 264
4035.53 225
4036.13 225
4036.73 246
4037.32 186
4037.92 194
4038.52 185
4039.12 177
4039.72 205
4040.32 167
4040.92 149
4041.52 132
4042.12 211
4042.72 234
4043.32 201
4043.92 241
4044.52 235
4045.12 248
4045.72 180
4046.32 220
4046.92 199
4047.52 183
4048.12 216
4048.72 208
4049.32 232
4049.92 163
4050.52 199
4051.12 190
4051.72 241
4052.32 188
4052.92 178
4053.52 212
4054.12 235
4054.72 223
4055.32 200
4055.92 158
4056.52 185
4057.12 204
4057.72 189
4058.32 190
4058.92 163
4059.52 172
4060.12 181
4060.72 186
4061.33 184
4061.93 164
4062.53 165
4063.13 142
4063.73 138
4064.33 143
4064.93 167
4065.53 180
4066.13 158
4066.74 130
4067.34 151
4067.94 142
4068.54 128
4069.14 130
4069.74 127
4070.34 179
4070.95 162
4071.55 201
4072.15 157
4072.75 160
4073.35 223
4073.95 172
4074.56 164
4075.16 216
4075.76 212
4076.36 184
4076.96 170
4077.57 177
4078.17 163
4078.77 149
4079.37 182
4079.97 203
4080.58 190
4081.18 215
4081.78 190
4082.38 208
4082.99 214
4083.59 178
4084.19 152
4084.79 200
4085.40 135
4086.00 145
4086.60 163
4087.21 166
4087.81 130
4088.41 155
4089.01 153
4089.62 218
4090.22 198
4090.82 154
4091.43 171
4092.03 181
4092.63 146
4093.24 163
4093.84 187
4094.44 152
4095.05 165
4095.65 212
4096.25 207
4096.86 193
4097.46 188
4098.06 174
4098.67 175
4099.27 176
4099.87 145
4100.48 152
4101.08 155
4101.69 162
4102.29 171
4102.89 182
4103.50 174
4104.10 153
4104.71 160
4105.31 204
4105.91 185
4106.52 201
4107.12 173
4107.73 166
4108.33 154
4108.94 167
4109.54 130
4110.14 141
4110.75 122
4111.35 124
4111.96 135
4112.56 134
4113.17 115
4113.77 149
4114.38 150
4114.98 133
4115.59 157
4116.19 179
4116.80 181
4117.40 154
4118.01 147
4118.61 192
4119.22 203
4119.82 275
4120.43 159
4121.03 151
4121.64 136
4122.24 114
4122.85 200
4123.46 192
4124.06 177
4124.67 149
4125.27 139
4125.88 138
4126.48 161
4127.09 190
4127.69 162
4128.30 140
4128.91 172
4129.51 205
4130.12 198
4130.72 163
4131.33 129
4131.94 207
4132.54 183
4133.15 190
4133.76 220
4134.36 167
4134.97 172
4135.57 172
4136.18 192
4136.79 214
4137.39 204
4138.00 229
4138.61 177
4139.21 230
4139.82 235
4140.43 219
4141.03 204
4141.64 226
4142.25 190
4142.85 218
4143.46 173
4144.07 183
4144.67 174
4145.28 178
4145.89 158
4146.50 147
4147.10 151
4147.71 174
4148.32 145
4148.93 137
4149.53 123
4150.14 112
4150.75 153
4151.36 169
4151.96 107
4152.57 102
4153.18 100
4153.79 138
4154.39 154
4155.00 122
4155.61 92
4156.22 83
4156.82 124
4157.43 127
4158.04 153
4158.65 183
4159.26 190
4159.87 168
4160.47 192
4161.08 181
4161.69 174
4162.30 157
4162.91 181
4163.52 189
4164.12 185
4164.73 169
4165.34 212
4165.95 222
4166.56 180
4167.17 170
4167.78 155
4168.38 131
4168.99 176
4169.60 195
4170.21 154
4170.82 158
4171.43 229
4172.04 224
4172.65 184
4173.26 198
4173.86 201
4174.47 139
4175.08 113
4175.69 169
4176.30 157
4176.91 143
4177.52 150
4178.13 202
4178.74 206
4179.35 166
4179.96 162
4180.57 208
4181.18 264
4181.79 163
4182.40 137
4183.01 172
4183.62 185
4184.23 194
4184.84 187
4185.45 185
4186.06 173
4186.67 170
4187.28 187
4187.89 150
4188.50 153
4189.11 126
4189.72 176
4190.33 206
4190.94 223
4191.55 203
4192.16 204
4192.77 194
4193.38 203
4193.99 165
4194.60 172
4195.21 243
4195.82 273
4196.44 216
4197.05 194
4197.66 207
4198.27 209
4198.88 230
4199.49 279
4200.10 242
4200.71 260
4201.32 203
4201.94 184
4202.55 137
4203.16 156
4203.77 225
4204.38 194
4204.99 168
4205.60 233
4206.21 198
4206.83 183
4207.44 160
4208.05 125
4208.66 194
4209.27 193
4209.89 293
4210.50 217
4211.11 168
4211.72 168
4212.33 182
4212.94 151
4213.56 139
4214.17 152
4214.78 179
4215.39 210
4216.01 255
4216.62 224
4217.23 248
4217.84 245
4218.46 304
4219.07 280
4219.68 247
4220.29 316
4220.91 322
4221.52 353
4222.13 355
4222.74 428
4223.36 440
4223.97 454
4224.58 403
4225.19 424
4225.81 455
4226.42 404
4227.03 441
4227.65 434
4228.26 441
4228.87 493
4229.49 477
4230.10 424
4230.71 444
4231.33 475
4231.94 550
4232.55 489
4233.17 561
4233.78 500
4234.39 547
4235.01 510
4235.62 472
4236.23 487
4236.85 384
4237.46 408
4238.08 442
4238.69 344
4239.30 263
4239.92 293
4240.53 248
4241.15 236
4241.76 324
4242.37 235
4242.99 236
4243.60 259
4244.22 212
4244.83 257
4245.45 256
4246.06 220
4246.67 271
4247.29 261
4247.90 273
4248.52 227
4249.13 272
4249.75 279
4250.36 245
4250.98 193
4251.59 236
4252.21 242
4252.82 199
4253.44 230
4254.05 198
4254.67 193
4255.28 202
4255.90 229
4256.51 212
4257.13 201
4257.74 180
4258.36 174
4258.97 224
4259.59 248
4260.20 239
4260.82 204
4261.44 203
4262.05 179
4262.67 171
4263.28 242
4263.90 253
4264.51 218
4265.13 196
4265.75 202
4266.36 203
4266.98 210
4267.59 187
4268.21 170
4268.83 255
4269.44 260
4270.06 228
4270.67 202
4271.29 180
4271.91 184
4272.52 202
4273.14 233
4273.76 198
4274.37 160
4274.99 186
4275.61 166
4276.22 146
4276.84 218
4277.46 209
4278.07 191
4278.69 159
4279.31 171
4279.92 219
4280.54 204
4281.16 162
4281.77 144
4282.39 148
4283.01 173
4283.63 133
4284.24 179
4284.86 156
4285.48 139
4286.09 119
4286.71 125
4287.33 152
4287.95 131
4288.56 139
4289.18 172
4289.80 170
4290.42 164
4291.03 157
4291.65 131
4292.27 170
4292.89 208
4293.51 171
4294.12 195
4294.74 150
4295.36 169
4295.98 167
4296.60 148
4297.21 179
4297.83 205
4298.45 143
4299.07 140
4299.69 120
4300.31 145
4300.92 156
4301.54 145
4302.16 186
4302.78 173
4303.40 168
4304.02 164
4304.63 149
4305.25 152
4305.87 131
4306.49 151
4307.11 139
4307.73 130
4308.35 147
4308.97 124
4309.59 145
4310.20 171
4310.82 208
4311.44 232
4312.06 224
4312.68 160
4313.30 198
4313.92 176
4314.54 182
4315.16 141
4315.78 170
4316.40 192
4317.02 133
4317.64 136
4318.26 157
4318.88 179
4319.50 182
4320.12 172
4320.74 169
4321.36 155
4321.98 127
4322.60 182
4323.22 190
4323.84 185
4324.46 235
4325.08 203
4325.70 203
4326.32 220
4326.94 233
4327.56 201
4328.18 217
4328.80 208
4329.42 175
4330.04 244
4330.66 244
4331.28 255
4331.90 172
4332.52 194
4333.14 249
4333.76 330
4334.38 372
4335.00 286
4335.63 247
4336.25 310
4336.87 370
4337.49 314
4338.11 293
4338.73 306
4339.35 329
4339.97 299
4340.59 333
4341.22 299
4341.84 376
4342.46 320
4343.08 329
4343.70 343
4344.32 379
4344.94 372
4345.57 338
4346.19 325
4346.81 428
4347.43 495
4348.05 502
4348.67 475
4349.30 453
4349.92 373
4350.54 300
4351.16 217
4351.78 230
4352.41 228
4353.03 196
4353.65 236
4354.27 233
4354.90 228
4355.52 207
4356.14 173
4356.76 215
4357.38 221
4358.01 186
4358.63 196
4359.25 212
4359.87 205
4360.50 226
4361.12 202
4361.74 221
4362.37 229
4362.99 183
4363.61 210
4364.23 180
4364.86 190
4365.48 193
4366.10 220
4366.73 206
4367.35 244
4367.97 220
4368.60 178
4369.22 140
4369.84 233
4370.47 190
4371.09 139
4371.71 157
4372.34 223
4372.96 200
4373.58 174
4374.21 152
4374.83 196
4375.46 161
4376.08 172
4376.70 183
4377.33 199
4377.95 160
4378.57 138
4379.20 134
4379.82 182
4380.45 187
4381.07 162
4381.70 200
4382.32 178
4382.94 188
4383.57 168
4384.19 172
4384.82 142
4385.44 135
4386.07 167
4386.69 204
4387.32 148
4387.94 151
4388.56 179
4389.19 129
4389.81 179
4390.44 149
4391.06 145
4391.69 138
4392.31 180
4392.94 215
4393.56 188
4394.19 191
4394.81 171
4395.44 167
4396.06 189
4396.69 163
4397.31 191
4397.94 200
4398.57 137
4399.19 182
4399.82 188
4400.44 155
4401.07 138
4401.69 115
4402.32 156
4402.94 154
4403.57 169
4404.20 161
4404.82 137
4405.45 186
4406.07 149
4406.70 216
4407.33 178
4407.95 154
4408.58 138
4409.20 148
4409.83 206
4410.46 169
4411.08 172
4411.71 182
4412.34 121
4412.96 128
4413.59 150
4414.21 137
4414.84 180
4415.47 117
4416.09 75
4416.72 119
4417.35 111
4417.97 110
4418.60 129
4419.23 144
4419.86 140
4420.48 129
4421.11 139
4421.74 123
4422.36 116
4422.99 132
4423.62 161
4424.25 168
4424.87 171
4425.50 177
4426.13 118
4426.75 108
4427.38 128
4428.01 151
4428.64 155
4429.26 136
4429.89 100
4430.52 151
4431.15 163
4431.78 136
4432.40 127
4433.03 115
4433.66 91
4434.29 129
4434.91 149
4435.54 169
4436.17 159
4436.80 128
4437.43 134
4438.06 174
4438.68 171
4439.31 159
4439.94 177
4440.57 152
4441.20 203
4441.83 205
4442.45 174
4443.08 173
4443.71 169
4444.34 139
4444.97 132
4445.60 153
4446.23 195
4446.86 167
4447.48 199
4448.11 141
4448.74 127
4449.37 152
4450.00 156
4450.63 140
4451.26 170
4451.89 114
4452.52 139
4453.15 164
4453.78 211
4454.40 201
4455.03 176
4455.66 175
4456.29 179
4456.92 169
4457.55 182
4458.18 148
4458.81 175
4459.44 181
4460.07 184
4460.70 129
4461.33 188
4461.96 169
4462.59 132
4463.22 153
4463.85 153
4464.48 142
4465.11 176
4465.74 163
4466.37 145
4467.00 131
4467.63 160
4468.26 136
4468.89 122
4469.52 143
4470.15 118
4470.78 127
4471.41 140
4472.04 139
4472.68 125
4473.31 128
4473.94 149
4474.57 122
4475.20 144
4475.83 156
4476.46 123
4477.09 133
4477.72 130
4478.35 147
4478.98 120
4479.62 96
4480.25 125
4480.88 176
4481.51 162
4482.14 135
4482.77 158
4483.40 186
4484.04 156
4484.67 145
4485.30 167
4485.93 174
4486.56 192
4487.19 184
4487.82 211
4488.46 166
4489.09 168
4489.72 148
4490.35 161
4490.98 189
4491.62 171
4492.25 134
4492.88 121
4493.51 120
4494.14 124
4494.78 110
4495.41 116
4496.04 157
4496.67 202
4497.31 211
4497.94 212
4498.57 206
4499.20 193
4499.84 263
4500.47 172
4501.10 209
4501.73 199
4502.37 189
4503.00 170
4503.63 256
4504.27 259
4504.90 255
4505.53 234
4506.16 203
4506.80 143
4507.43 151
4508.06 152
4508.70 158
4509.33 156
4509.96 172
4510.60 140
4511.23 200
4511.86 166
4512.50 136
4513.13 130
4513.76 154
4514.40 131
4515.03 135
4515.66 155
4516.30 171
4516.93 148
4517.57 124
4518.20 148
4518.83 198
4519.47 204
4520.10 188
4520.74 128
4521.37 131
4522.00 157
4522.64 164
4523.27 149
4523.91 176
4524.54 157
4525.18 149
4525.81 156
4526.44 166
4527.08 227
4527.71 213
4528.35 249
4528.98 254
4529.62 329
4530.25 323
4530.89 292
4531.52 318
4532.16 326
4532.79 366
4533.43 334
4534.06 343
4534.70 307
4535.33 233
4535.97 239
4536.60 211
4537.24 187
4537.87 215
4538.51 201
4539.14 193
4539.78 146
4540.41 160
4541.05 197
4541.68 203
4542.32 206
4542.96 163
4543.59 130
4544.23 136
4544.86 140
4545.50 151
4546.13 197
4546.77 224
4547.41 160
4548.04 170
4548.68 218
4549.31 192
4549.95 166
4550.59 202
4551.22 172
4551.86 122
4552.50 153
4553.13 164
4553.77 164
4554.40 196
4555.04 157
4555.68 152
4556.31 132
4556.95 142
4557.59 156
4558.22 141
4558.86 145
4559.50 188
4560.13 185
4560.77 144
4561.41 164
4562.04 178
4562.68 199
4563.32 137
4563.96 141
4564.59 147
4565.23 146
4565.87 166
4566.50 173
4567.14 167
4567.78 198
4568.42 199
4569.05 163
4569.69 186
4570.33 166
4570.97 151
4571.60 140
4572.24 171
4572.88 184
4573.52 152
4574.16 109
4574.79 129
4575.43 175
4576.07 170
4576.71 148
4577.34 137
4577.98 126
4578.62 138
4579.26 137
4579.90 139
4580.54 162
4581.17 176
4581.81 139
4582.45 166
4583.09 138
4583.73 132
4584.37 146
4585.00 170
4585.64 158
4586.28 160
4586.92 174
4587.56 201
4588.20 196
4588.84 172
4589.48 211
4590.11 198
4590.75 195
4591.39 181
4592.03 189
4592.67 235
4593.31 234
4593.95 216
4594.59 166
4595.23 169
4595.87 188
4596.51 151
4597.15 140
4597.79 169
4598.42 148
4599.06 175
4599.70 205
4600.34 186
4600.98 174
4601.62 199
4602.26 217
4602.90 233
4603.54 239
4604.18 207
4604.82 183
4605.46 194
4606.10 165
4606.74 171
4607.38 226
4608.02 250
4608.66 222
4609.30 179
4609.94 168
4610.58 142
4611.22 171
4611.86 201
4612.50 185
4613.15 146
4613.79 145
4614.43 144
4615.07 144
4615.71 130
4616.35 152
4616.99 148
4617.63 126
4618.27 139
4618.91 154
4619.55 167
4620.19 165
4620.83 164
4621.48 195
4622.12 120
4622.76 119
4623.40 142
4624.04 148
4624.68 129
4625.32 159
4625.96 138
4626.61 148
4627.25 131
4627.89 142
4628.53 136
4629.17 169
4629.81 148
4630.46 151
4631.10 147
4631.74 144
4632.38 140
4633.02 164
4633.66 148
4634.31 124
4634.95 125
4635.59 161
4636.23 151
4636.88 178
4637.52 185
4638.16 203
4638.80 242
4639.44 197
4640.09 176
4640.73 166
4641.37 164
4642.01 178
4642.66 178
4643.30 165
4643.94 155
4644.58 164
4645.23 183
4645.87 170
4646.51 191
4647.16 179
4647.80 178
4648.44 191
4649.08 171
4649.73 179
4650.37 173
4651.01 185
4651.66 207
4652.30 207
4652.94 172
4653.59 169
4654.23 152
4654.87 163
4655.52 170
4656.16 160
4656.80 177
4657.45 140
4658.09 164
4658.74 140
4659.38 154
4660.02 157
4660.67 173
4661.31 138
4661.95 143
4662.60 147
4663.24 165
4663.89 128
4664.53 142
4665.17 166
4665.82 144
4666.46 158
4667.11 123
4667.75 127
4668.40 122
4669.04 139
4669.68 154
4670.33 171
4670.97 138
4671.62 120
4672.26 139
4672.91 160
4673.55 165
4674.20 150
4674.84 143
4675.49 117
4676.13 166
4676.78 205
4677.42 137
4678.07 128
4678.71 166
4679.36 153
4680.00 146
4680.65 122
4681.29 136
4681.94 152
4682.58 188
4683.23 207
4683.87 144
4684.52 160
4685.16 145
4685.81 159
4686.46 144
4687.10 117
4687.75 127
4688.39 113
4689.04 147
4689.68 196
4690.33 168
4690.98 134
4691.62 120
4692.27 151
4692.91 136
4693.56 173
4694.21 109
4694.85 160
4695.50 157
4696.15 166
4696.79 177
4697.44 218
4698.08 204
4698.73 225
4699.38 253
4700.02 165
4700.67 172
4701.32 149
4701.96 155
4702.61 213
4703.26 179
4703.90 165
4704.55 142
4705.20 153
4705.84 150
4706.49 151
4707.14 161
4707.79 148
4708.43 119
4709.08 113
4709.73 120
4710.37 156
4711.02 139
4711.67 145
4712.32 193
4712.96 158
4713.61 122
4714.26 150
4714.91 166
4715.55 158
4716.20 166
4716.85 140
4717.50 159
4718.14 172
4718.79 160
4719.44 145
4720.09 135
4720.74 174
4721.38 157
4722.03 135
4722.68 149
4723.33 165
4723.98 149
4724.62 126
4725.27 178
4725.92 173
4726.57 153
4727.22 114
4727.87 201
4728.52 168
4729.16 144
4729.81 121
4730.46 137
4731.11 132
4731.76 139
4732.41 183
4733.06 159
4733.70 154
4734.35 142
4735.00 134
4735.65 92
4736.30 127
4736.95 121
4737.60 103
4738.25 124
4738.90 162
4739.55 167
4740.20 154
4740.84 163
4741.49 185
4742.14 144
4742.79 104
4743.44 160
4744.09 166
4744.74 134
4745.39 160
4746.04 182
4746.69 112
4747.34 141
4747.99 175
4748.64 194
4749.29 178
4749.94 142
4750.59 151
4751.24 172
4751.89 132
4752.54 150
4753.19 172
4753.84 171
4754.49 221
4755.14 176
4755.79 180
4756.44 160
4757.09 144
4757.74 146
4758.39 162
4759.04 177
4759.70 172
4760.35 172
4761.00 155
4761.65 152
4762.30 141
4762.95 193
4763.60 190
4764.25 169
4764.90 197
4765.55 218
4766.20 168
4766.86 218
4767.51 257
4768.16 217
4768.81 232
4769.46 158
4770.11 214
4770.76 171
4771.41 186
4772.07 156
4772.72 126
4773.37 123
4774.02 142
4774.67 122
4775.32 133
4775.98 153
4776.63 157
4777.28 172
4777.93 206
4778.58 189
4779.24 158
4779.89 183
4780.54 215
4781.19 189
4781.84 169
4782.50 165
4783.15 179
4783.80 190
4784.45 149
4785.10 118
4785.76 150
4786.41 135
4787.06 158
4787.71 140
4788.37 130
4789.02 131
4789.67 139
4790.33 146
4790.98 139
4791.63 163
4792.28 153
4792.94 162
4793.59 166
4794.24 144
4794.90 147
4795.55 168
4796.20 157
4796.86 139
4797.51 175
4798.16 171
4798.81 136
4799.47 137
4800.12 173
4800.78 164
4801.43 160
4802.08 153
4802.74 149
4803.39 132
4804.04 167
4804.70 162
4805.35 116
4806.00 145
4806.66 138
4807.31 131
4807.97 178
4808.62 171
4809.27 110
4809.93 155
4810.58 179
4811.24 134
4811.89 161
4812.54 159
4813.20 114
4813.85 154
4814.51 172
4815.16 149
4815.82 181
4816.47 158
4817.13 163
4817.78 214
4818.44 196
4819.09 188
4819.74 184
4820.40 207
4821.05 200
4821.71 220
4822.36 195
4823.02 162
4823.67 150
4824.33 177
4824.98 220
4825.64 255
4826.29 253
4826.95 250
4827.60 247
4828.26 230
4828.92 202
4829.57 178
4830.23 193
4830.88 226
4831.54 259
4832.19 221
4832.85 207
4833.50 204
4834.16 208
4834.82 215
4835.47 213
4836.13 256
4836.78 274
4837.44 221
4838.10 211
4838.75 279
4839.41 292
4840.06 231
4840.72 235
4841.38 299
4842.03 323
4842.69 296
4843.34 183
4844.00 145
4844.66 163
4845.31 197
4845.97 249
4846.63 316
4847.28 262
4847.94 244
4848.60 232
4849.25 260
4849.91 219
4850.57 311
4851.22 318
4851.88 274
4852.54 273
4853.20 237
4853.85 293
4854.51 361
4855.17 292
4855.82 293
4856.48 333
4857.14 322
4857.80 366
4858.45 349
4859.11 303
4859.77 259
4860.43 290
4861.08 312
4861.74 301
4862.40 301
4863.06 321
4863.71 287
4864.37 276
4865.03 247
4865.69 270
4866.34 251
4867.00 293
4867.66 222
4868.32 217
4868.98 312
4869.63 266
4870.29 262
4870.95 246
4871.61 256
4872.27 266
4872.93 237
4873.58 213
4874.24 244
4874.90 293
4875.56 213
4876.22 289
4876.88 283
4877.54 264
4878.19 233
4878.85 199
4879.51 189
4880.17 199
4880.83 196
4881.49 218
4882.15 157
4882.81 155
4883.47 151
4884.13 174
4884.78 199
4885.44 220
4886.10 200
4886.76 183
4887.42 206
4888.08 262
4888.74 213
4889.40 225
4890.06 219
4890.72 208
4891.38 248
4892.04 230
4892.70 200
4893.36 143
4894.02 178
4894.68 176
4895.34 197
4896.00 205
4896.66 207
4897.32 189
4897.98 161
4898.64 179
4899.30 184
4899.96 218
4900.62 199
4901.28 137
4901.94 141
4902.60 182
4903.26 190
4903.92 170
4904.58 163
4905.24 113
4905.90 143
4906.56 184
4907.22 161
4907.88 176
4908.54 157
4909.20 162
4909.87 161
4910.53 181
4911.19 201
4911.85 197
4912.51 190
4913.17 159
4913.83 201
4914.49 184
4915.15 184
4915.81 141
4916.48 136
4917.14 145
4917.80 130
4918.46 167
4919.12 179
4919.78 178
4920.44 184
4921.11 158
4921.77 174
4922.43 198
4923.09 139
4923.75 107
4924.41 130
4925.08 104
4925.74 182
4926.40 208
4927.06 143
4927.72 164
4928.39 164
4929.05 178
4929.71 184
4930.37 199
4931.04 114
4931.70 149
4932.36 154
4933.02 159
4933.69 151
4934.35 148
4935.01 159
4935.67 166
4936.34 177
4937.00 180
4937.66 149
4938.32 159
4938.99 191
4939.65 152
4940.31 147
4940.98 151
4941.64 113
4942.30 131
4942.96 168
4943.63 164
4944.29 143
4944.95 122
4945.62 131
4946.28 107
4946.94 113
4947.61 126
4948.27 122
4948.93 98
4949.60 137
4950.26 119
4950.92 93
4951.59 144
4952.25 142
4952.92 123
4953.58 132
4954.24 127
4954.91 130
4955.57 109
4956.24 104
4956.90 148
4957.56 142
4958.23 140
4958.89 126
4959.56 98
4960.22 140
4960.88 146
4961.55 150
4962.21 115
4962.88 161
4963.54 139
4964.21 136
4964.87 141
4965.54 122
4966.20 172
4966.86 167
4967.53 156
4968.19 165
4968.86 164
4969.52 141
4970.19 134
4970.85 146
4971.52 148
4972.18 163
4972.85 139
4973.51 130
4974.18 130
4974.84 130
4975.51 116
4976.17 150
4976.84 184
4977.51 181
4978.17 124
4978.84 133
4979.50 95
4980.17 128
4980.83 146
4981.50 120
4982.16 136
4982.83 141
4983.50 105
4984.16 139
4984.83 130
4985.49 142
4986.16 135
4986.83 109
4987.49 129
4988.16 152
4988.82 137
4989.49 133
4990.16 152
4990.82 143
4991.49 169
4992.16 159
4992.82 159
4993.49 135
4994.16 128
4994.82 108
4995.49 154
4996.15 165
4996.82 141
4997.49 137
4998.16 115
4998.82 101
4999.49 140
5000.16 135
5000.82 111
5001.49 108
5002.16 135
5002.82 139
5003.49 119
5004.16 108
5004.83 91
5005.49 110
5006.16 106
5006.83 127
5007.49 137
5008.16 159
5008.83 136
5009.50 176
5010.16 157
5010.83 147
5011.50 127
5012.17 108
5012.84 131
5013.50 89
5014.17 137
5014.84 141
5015.51 132
5016.17 180
5016.84 168
5017.51 140
5018.18 200
5018.85 197
5019.52 212
5020.18 239
5020.85 241
5021.52 252
5022.19 254
5022.86 260
5023.53 241
5024.19 249
5024.86 243
5025.53 192
5026.20 205
5026.87 206
5027.54 184
5028.21 144
5028.88 120
5029.54 100
5030.21 135
5030.88 161
5031.55 104
5032.22 115
5032.89 143
5033.56 150
5034.23 182
5034.90 141
5035.57 189
5036.24 154
5036.90 108
5037.57 116
5038.24 117
5038.91 100
5039.58 159
5040.25 122
5040.92 106
5041.59 116
5042.26 119
5042.93 108
5043.60 132
5044.27 155
5044.94 129
5045.61 126
5046.28 119
5046.95 98
5047.62 133
5048.29 121
5048.96 121
5049.63 121
5050.30 84
5050.97 101
5051.64 124
5052.31 106
5052.98 86
5053.65 121
5054.32 157
5054.99 124
5055.66 157
5056.34 170
5057.01 144
5057.68 125
5058.35 138
5059.02 138
5059.69 153
5060.36 146
5061.03 157
5061.70 148
5062.37 106
5063.04 86
5063.72 125
5064.39 106
5065.06 136
5065.73 179
5066.40 140
5067.07 101
5067.74 134
5068.42 117
5069.09 120
5069.76 118
5070.43 129
5071.10 133
5071.77 108
5072.44 104
5073.12 124
5073.79 98
5074.46 123
5075.13 103
5075.80 127
5076.48 131
5077.15 145
5077.82 160
5078.49 175
5079.16 156
5079.84 163
5080.51 151
5081.18 106
5081.85 96
5082.53 109
5083.20 163
5083.87 152
5084.54 143
5085.22 147
5085.89 107
5086.56 170
5087.23 137
5087.91 110
5088.58 154
5089.25 126
5089.93 161
5090.60 156
5091.27 179
5091.94 140
5092.62 181
5093.29 202
5093.96 171
5094.64 196
5095.31 158
5095.98 145
5096.66 154
5097.33 175
5098.00 156
5098.68 164
5099.35 129
5100.02 114
5100.70 112
5101.37 146
5102.04 141
5102.72 146
5103.39 155
5104.07 182
5104.74 111
5105.41 116
5106.09 151
5106.76 102
5107.44 137
5108.11 164
5108.78 183
5109.46 150
5110.13 138
5110.81 143
5111.48 129
5112.16 135
5112.83 144
5113.50 161
5114.18 151
5114.85 185
5115.53 177
5116.20 161
5116.88 187
5117.55 175
5118.23 190
5118.90 153
5119.58 172
5120.25 154
5120.93 165
5121.60 175
5122.28 205
5122.95 182
5123.63 166
5124.30 170
5124.98 125
5125.65 152
5126.33 123
5127.00 124
5127.68 140
5128.35 135
5129.03 109
5129.70 148
5130.38 131
5131.06 119
5131.73 151
5132.41 158
5133.08 119
5133.76 132
5134.43 146
5135.11 146
5135.79 156
5136.46 117
5137.14 112
5137.81 135
5138.49 152
5139.17 145
5139.84 131
5140.52 143
5141.20 159
5141.87 106
5142.55 163
5143.22 172
5143.90 132
5144.58 172
5145.25 163
5145.93 154
5146.61 108
5147.28 107
5147.96 154
5148.64 122
5149.31 138
5149.99 128
5150.67 133
5151.34 156
5152.02 141
5152.70 118
5153.38 145
5154.05 166
5154.73 165
5155.41 78
5156.08 126
5156.76 125
5157.44 131
5158.12 121
5158.79 154
5159.47 88
5160.15 117
5160.83 116
5161.50 90
5162.18 106
5162.86 131
5163.54 127
5164.22 128
5164.89 138
5165.57 97
5166.25 144
5166.93 152
5167.61 149
5168.28 132
5168.96 113
5169.64 106
5170.32 123
5171.00 144
5171.67 108
5172.35 91
5173.03 111
5173.71 94
5174.39 99
5175.07 140
5175.74 126
5176.42 110
5177.10 128
5177.78 152
5178.46 118
5179.14 91
5179.82 95
5180.50 100
5181.17 105
5181.85 119
5182.53 120
5183.21 94
5183.89 135
5184.57 119
5185.25 145
5185.93 137
5186.61 120
5187.29 126
5187.97 127
5188.65 135
5189.33 124
5190.00 124
5190.68 110
5191.36 93
5192.04 111
5192.72 97
5193.40 101
5194.08 110
5194.76 131
5195.44 113
5196.12 105
5196.80 133
5197.48 100
5198.16 84
5198.84 100
5199.52 118
5200.20 122
5200.88 114
5201.56 140
5202.24 133
5202.92 97
5203.60 129
5204.28 148
5204.96 132
5205.65 104
5206.33 107
5207.01 192
5207.69 144
5208.37 144
5209.05 119
5209.73 127
5210.41 142
5211.09 136
5211.77 138
5212.45 157
5213.13 160
5213.82 154
5214.50 121
5215.18 131
5215.86 147
5216.54 133
5217.22 182
5217.90 156
5218.58 169
5219.27 125
5219.95 149
5220.63 159
5221.31 176
5221.99 139
5222.67 166
5223.35 142
5224.04 125
5224.72 212
5225.40 147
5226.08 127
5226.76 127
5227.45 126
5228.13 117
5228.81 107
5229.49 145
5230.17 152
5230.86 171
5231.54 168
5232.22 134
5232.90 134
5233.58 138
5234.27 105
5234.95 121
5235.63 108
5236.31 129
5237.00 114
5237.68 111
5238.36 107
5239.05 164
5239.73 157
5240.41 123
5241.09 138
5241.78 111
5242.46 116
5243.14 108
5243.83 172
5244.51 159
5245.19 152
5245.87 176
5246.56 174
5247.24 160
5247.92 126
5248.61 134
5249.29 158
5249.97 176
5250.66 173
5251.34 132
5252.03 119
5252.71 124
5253.39 119
5254.08 96
5254.76 108
5255.44 122
5256.13 120
5256.81 125
5257.50 134
5258.18 139
5258.86 143
5259.55 156
5260.23 153
5260.92 139
5261.60 113
5262.28 141
5262.97 140
5263.65 116
5264.34 177
5265.02 151
5265.71 113
5266.39 108
5267.07 124
5267.76 148
5268.44 133
5269.13 147
5269.81 125
5270.50 102
5271.18 107
5271.87 149
5272.55 168
5273.24 128
5273.92 99
5274.61 109
5275.29 125
5275.98 129
5276.66 113
5277.35 163
5278.03 155
5278.72 193
5279.40 162
5280.09 153
5280.77 182
5281.46 183
5282.15 190
5282.83 186
5283.52 165
5284.20 145
5284.89 153
5285.57 134
5286.26 122
5286.95 154
5287.63 132
5288.32 96
5289.00 119
5289.69 131
5290.38 121
5291.06 133
5291.75 177
5292.43 226
5293.12 126
5293.81 110
5294.49 167
5295.18 140
5295.87 145
5296.55 127
5297.24 112
5297.92 154
5298.61 182
5299.30 167
5299.98 171
5300.67 170
5301.36 144
5302.04 182
5302.73 135
5303.42 158
5304.11 139
5304.79 150
5305.48 127
5306.17 110
5306.85 145
5307.54 147
5308.23 104
5308.92 121
5309.60 156
5310.29 115
5310.98 175
5311.66 144
5312.35 133
5313.04 116
5313.73 149
5314.41 158
5315.10 126
5315.79 100
5316.48 164
5317.17 160
5317.85 170
5318.54 141
5319.23 165
5319.92 162
5320.61 167
5321.29 181
5321.98 203
5322.67 163
5323.36 123
5324.05 140
5324.73 140
5325.42 143
5326.11 136
5326.80 171
5327.49 115
5328.18 142
5328.87 96
5329.55 173
5330.24 144
5330.93 106
5331.62 101
5332.31 135
5333.00 163
5333.69 88
5334.38 91
5335.06 120
5335.75 173
5336.44 129
5337.13 120
5337.82 155
5338.51 202
5339.20 140
5339.89 134
5340.58 114
5341.27 142
5341.96 174
5342.65 181
5343.33 109
5344.02 142
5344.71 168
5345.40 154
5346.09 220
5346.78 186
5347.47 177
5348.16 199
5348.85 250
5349.54 302
5350.23 277
5350.92 334
5351.61 340
5352.30 351
5352.99 333
5353.68 277
5354.37 242
5355.06 211
5355.75 188
5356.44 155
5357.13 140
5357.82 135
5358.51 157
5359.21 108
5359.90 131
5360.59 124
5361.28 124
5361.97 134
5362.66 141
5363.35 129
5364.04 147
5364.73 174
5365.42 126
5366.11 107
5366.80 123
5367.49 130
5368.19 119
5368.88 139
5369.57 120
5370.26 137
5370.95 124
5371.64 80
5372.33 85
5373.02 94
5373.72 102
5374.41 142
5375.10 117
5375.79 120
5376.48 112
5377.17 138
5377.87 105
5378.56 91
5379.25 107
5379.94 101
5380.63 129
5381.33 59
5382.02 115
5382.71 118
5383.40 97
5384.09 105
5384.79 102
5385.48 153
5386.17 107
5386.86 110
5387.55 152
5388.25 152
5388.94 136
5389.63 137
5390.32 102
5391.02 161
5391.71 172
5392.40 145
5393.09 147
5393.79 159
5394.48 153
5395.17 106
5395.87 92
5396.56 120
5397.25 151
5397.95 87
5398.64 127
5399.33 145
5400.02 131
5400.72 128
5401.41 129
5402.10 114
5402.80 135
5403.49 137
5404.18 124
5404.88 92
5405.57 105
5406.26 126
5406.96 110
5407.65 110
5408.35 132
5409.04 158
5409.73 139
5410.43 143
5411.12 113
5411.81 100
5412.51 96
5413.20 81
5413.90 142
5414.59 119
5415.28 128
5415.98 145
5416.67 90
5417.37 151
5418.06 114
5418.76 84
5419.45 100
5420.14 73
5420.84 95
5421.53 142
5422.23 138
5422.92 116
5423.62 137
5424.31 140
5425.01 124
5425.70 158
5426.40 145
5427.09 119
5427.79 118
5428.48 135
5429.18 141
5429.87 174
5430.57 134
5431.26 164
5431.96 119
5432.65 139
5433.35 134
5434.04 119
5434.74 131
5435.43 109
5436.13 138
5436.82 117
5437.52 133
5438.22 134
5438.91 171
5439.61 143
5440.30 113
5441.00 137
5441.69 152
5442.39 193
5443.09 179
5443.78 151
5444.48 126
5445.17 183
5445.87 192
5446.57 198
5447.26 167
5447.96 182
5448.66 146
5449.35 150
5450.05 171
5450.74 212
5451.44 171
5452.14 161
5452.83 155
5453.53 163
5454.23 163
5454.92 159
5455.62 176
5456.32 139
5457.01 137
5457.71 148
5458.41 125
5459.10 163
5459.80 233
5460.50 209
5461.20 161
5461.89 173
5462.59 193
5463.29 219
5463.98 181
5464.68 185
5465.38 210
5466.08 176
5466.77 188
5467.47 173
5468.17 203
5468.87 147
5469.56 169
5470.26 153
5470.96 142
5471.66 145
5472.35 149
5473.05 227
5473.75 226
5474.45 178
5475.15 117
5475.84 169
5476.54 173
5477.24 205
5477.94 218
5478.64 237
5479.34 227
5480.03 252
5480.73 256
5481.43 245
5482.13 271
5482.83 194
5483.53 221
5484.22 197
5484.92 192
5485.62 208
5486.32 225
5487.02 162
5487.72 184
5488.42 182
5489.11 216
5489.81 175
5490.51 200
5491.21 196
5491.91 257
5492.61 228
5493.31 256
5494.01 227
5494.71 184
5495.41 229
5496.11 229
5496.81 247
5497.50 341
5498.20 321
5498.90 323
5499.60 335
5500.30 442
5501.00 419
5501.70 406
5502.40 393
5503.10 321
5503.80 301
5504.50 244
5505.20 226
5505.90 198
5506.60 175
5507.30 190
5508.00 231
5508.70 188
5509.40 156
5510.10 157
5510.80 156
5511.50 176
5512.20 170
5512.90 194
5513.60 189
5514.30 156
5515.00 164
5515.70 157
5516.40 190
5517.11 172
5517.81 159
5518.51 196
5519.21 208
5519.91 175
5520.61 185
5521.31 223
5522.01 150
5522.71 164
5523.41 149
5524.11 154
5524.82 180
5525.52 193
5526.22 135
5526.92 174
5527.62 150
5528.32 143
5529.02 137
5529.72 113
5530.43 109
5531.13 90
5531.83 99
5532.53 133
5533.23 123
5533.93 93
5534.64 126
5535.34 120
5536.04 132
5536.74 133
5537.44 157
5538.15 152
5538.85 130
5539.55 93
5540.25 133
5540.95 152
5541.66 128
5542.36 146
5543.06 160
5543.76 150
5544.47 106
5545.17 154
5545.87 160
5546.57 177
5547.28 142
5547.98 177
5548.68 171
5549.38 113
5550.09 109
5550.79 119
5551.49 125
5552.19 104
5552.90 103
5553.60 95
5554.30 118
5555.01 127
5555.71 149
5556.41 127
5557.12 122
5557.82 113
5558.52 128
5559.23 121
5559.93 149
5560.63 151
5561.34 133
5562.04 140
5562.74 147
5563.45 145
5564.15 129
5564.85 127
5565.56 160
5566.26 145
5566.96 145
5567.67 101
5568.37 140
5569.08 149
5569.78 122
5570.48 95
5571.19 117
5571.89 141
5572.60 108
5573.30 97
5574.01 109
5574.71 122
5575.41 167
5576.12 121
5576.82 120
5577.53 101
5578.23 123
5578.94 139
5579.64 99
5580.35 136
5581.05 131
5581.76 112
5582.46 141
5583.16 122
5583.87 142
5584.57 173
5585.28 146
5585.98 164
5586.69 117
5587.39 119
5588.10 103
5588.81 94
5589.51 140
5590.22 123
5590.92 107
5591.63 130
5592.33 133
5593.04 149
5593.74 99
5594.45 96
5595.15 113
5595.86 119
5596.57 141
5597.27 118
5597.98 134
5598.68 117
5599.39 109
5600.09 110
5600.80 96
5601.51 103
5602.21 155
5602.92 137
5603.62 90
5604.33 131
5605.04 119
5605.74 115
5606.45 97
5607.16 100
5607.86 118
5608.57 99
5609.27 102
5609.98 102
5610.69 116
5611.39 128
5612.10 132
5612.81 141
5613.51 155
5614.22 148
5614.93 133
5615.64 110
5616.34 121
5617.05 110
5617.76 130
5618.46 139
5619.17 145
5619.88 117
5620.58 101
5621.29 121
5622.00 111
5622.71 79
5623.41 97
5624.12 109
5624.83 118
5625.54 130
5626.24 144
5626.95 132
5627.66 89
5628.37 137
5629.07 106
5629.78 116
5630.49 140
5631.20 136
5631.91 127
5632.61 136
5633.32 133
5634.03 134
5634.74 174
5635.45 157
5636.15 114
5636.86 99
5637.57 136
5638.28 124
5638.99 126
5639.70 141
5640.40 116
5641.11 126
5641.82 165
5642.53 161
5643.24 143
5643.95 132
5644.66 150
5645.36 137
5646.07 126
5646.78 110
5647.49 118
5648.20 136
5648.91 119
5649.62 89
5650.33 157
5651.04 160
5651.75 128
5652.45 101
5653.16 118
5653.87 136
5654.58 134
5655.29 93
5656.00 128
5656.71 121
5657.42 130
5658.13 152
5658.84 142
5659.55 147
5660.26 121
5660.97 96
5661.68 135
5662.39 134
5663.10 118
5663.81 89
5664.52 134
5665.23 145
5665.94 155
5666.65 144
5667.36 142
5668.07 132
5668.78 161
5669.49 148
5670.20 174
5670.91 198
5671.62 164
5672.33 150
5673.04 182
5673.75 167
5674.46 135
5675.17 131
5675.88 134
5676.59 135
5677.31 170
5678.02 116
5678.73 109
5679.44 139
5680.15 122
5680.86 110
5681.57 126
5682.28 83
5682.99 90
5683.70 86
5684.42 77
5685.13 94
5685.84 141
5686.55 119
5687.26 103
5687.97 119
5688.68 133
5689.39 142
5690.11 132
5690.82 121
5691.53 109
5692.24 133
5692.95 112
5693.67 127
5694.38 122
5695.09 110
5695.80 118
5696.51 149
5697.22 121
5697.94 104
5698.65 92
5699.36 91
5700.07 110
5700.79 87
5701.50 89
5702.21 117
5702.92 128
5703.63 137
5704.35 127
5705.06 111
5705.77 81
5706.48 115
5707.20 145
5707.91 107
5708.62 104
5709.34 138
5710.05 183
5710.76 98
5711.47 91
5712.19 112
5712.90 95
5713.61 87
5714.33 115
5715.04 105
5715.75 122
5716.47 129
5717.18 110
5717.89 114
5718.61 115
5719.32 124
5720.03 136
5720.75 112
5721.46 116
5722.17 139
5722.89 110
5723.60 130
5724.31 135
5725.03 148
5725.74 140
5726.46 144
5727.17 172
5727.88 202
5728.60 189
5729.31 158
5730.03 178
5730.74 163
5731.45 164
5732.17 157
5732.88 121
5733.60 107
5734.31 115
5735.03 141
5735.74 130
5736.45 91
5737.17 150
5737.88 136
5738.60 134
5739.31 133
5740.03 164
5740.74 116
5741.46 116
5742.17 101
5742.89 95
5743.60 110
5744.32 130
5745.03 148
5745.75 118
5746.46 113
5747.18 108
5747.89 106
5748.61 122
5749.32 152
5750.04 127
5750.75 141
5751.47 164
5752.18 174
5752.90 213
5753.62 177
5754.33 178
5755.05 219
5755.76 175
5756.48 147
5757.19 170
5757.91 143
5758.63 152
5759.34 139
5760.06 120
5760.77 127
5761.49 95
5762.21 141
5762.92 173
5763.64 155
5764.35 130
5765.07 119
5765.79 135
5766.50 141
5767.22 112
5767.94 132
5768.65 141
5769.37 118
5770.08 121
5770.80 135
5771.52 155
5772.23 206
5772.95 148
5773.67 149
5774.39 150
5775.10 143
5775.82 146
5776.54 151
5777.25 157
5777.97 128
5778.69 120
5779.40 141
5780.12 114
5780.84 171
5781.56 178
5782.27 144
5782.99 131
5783.71 145
5784.43 174
5785.14 162
5785.86 143
5786.58 167
5787.30 162
5788.01 157
5788.73 161
5789.45 204
5790.17 262
5790.88 203
5791.60 193
5792.32 184
5793.04 189
5793.76 186
5794.47 250
5795.19 329
5795.91 359
5796.63 385
5797.35 417
5798.07 552
5798.78 599
5799.50 642
5800.22 569
5800.94 525
5801.66 586
5802.38 496
5803.10 456
5803.81 407
5804.53 277
5805.25 242
5805.97 228
5806.69 207
5807.41 211
5808.13 230
5808.85 225
5809.56 240
5810.28 236
5811.00 219
5811.72 242
5812.44 250
5813.16 236
5813.88 243
5814.60 251
5815.32 218
5816.04 243
5816.76 221
5817.48 196
5818.20 168
5818.92 229
5819.64 230
5820.36 225
5821.08 232
5821.80 197
5822.51 194
5823.23 171
5823.95 191
5824.67 139
5825.39 144
5826.11 165
5826.83 146
5827.55 153
5828.28 126
5829.00 168
5829.72 142
5830.44 131
5831.16 137
5831.88 167
5832.60 159
5833.32 137
5834.04 120
5834.76 159
5835.48 138
5836.20 166
5836.92 150
5837.64 204
5838.36 190
5839.08 179
5839.80 172
5840.53 136
5841.25 147
5841.97 129
5842.69 139
5843.41 142
5844.13 134
5844.85 169
5845.57 165
5846.29 149
5847.02 151
5847.74 152
5848.46 137
5849.18 105
5849.90 106
5850.62 98
5851.34 153
5852.07 159
5852.79 141
5853.51 137
5854.23 142
5854.95 187
5855.68 152
5856.40 111
5857.12 129
5857.84 134
5858.56 122
5859.29 126
5860.01 137
5860.73 115
5861.45 138
5862.17 124
5862.90 147
5863.62 134
5864.34 124
5865.06 99
5865.79 126
5866.51 146
5867.23 116
5867.95 92
5868.68 113
5869.40 128
5870.12 142
5870.84 135
5871.57 108
5872.29 104
5873.01 144
5873.74 156
5874.46 145
5875.18 123
5875.91 119
5876.63 107
5877.35 123
5878.08 142
5878.80 134
5879.52 154
5880.25 136
5880.97 129
5881.69 114
5882.42 155
5883.14 119
5883.86 124
5884.59 122
5885.31 115
5886.03 145
5886.76 104
5887.48 101
5888.21 112
5888.93 132
5889.65 146
5890.38 87
5891.10 93
5891.83 121
5892.55 134
5893.27 114
5894.00 115
5894.72 164
5895.45 127
5896.17 123
5896.90 123
5897.62 131
5898.35 120
5899.07 101
5899.79 136
5900.52 98
5901.24 122
5901.97 100
5902.69 111
5903.42 141
5904.14 120
5904.87 119
5905.59 112
5906.32 147
5907.04 157
5907.77 106
5908.49 131
5909.22 122
5909.94 100
5910.67 94
5911.39 113
5912.12 108
5912.84 122
5913.57 116
5914.30 129
5915.02 119
5915.75 110
5916.47 131
5917.20 165
5917.92 155
5918.65 129
5919.38 118
5920.10 119
5920.83 119
5921.55 137
5922.28 149
5923.01 145
5923.73 115
5924.46 124
5925.18 102
5925.91 130
5926.64 90
5927.36 135
5928.09 161
5928.81 170
5929.54 183
5930.27 143
5930.99 168
5931.72 189
5932.45 138
5933.17 125
5933.90 158
5934.63 155
5935.35 133
5936.08 149
5936.81 199
5937.53 218
5938.26 159
5938.99 154
5939.72 158
5940.44 145
5941.17 141
5941.90 200
5942.62 157
5943.35 137
5944.08 138
5944.81 147
5945.53 180
5946.26 184
5946.99 165
5947.72 199
5948.44 200
5949.17 175
5949.90 189
5950.63 235
5951.35 239
5952.08 238
5952.81 193
5953.54 200
5954.27 223
5954.99 198
5955.72 194
5956.45 233
5957.18 247
5957.91 202
5958.64 246
5959.36 232
5960.09 237
5960.82 272
5961.55 204
5962.28 263
5963.01 241
5963.73 302
5964.46 371
5965.19 368
5965.92 440
5966.65 324
5967.38 319
5968.11 374
5968.83 394
5969.56 373
5970.29 332
5971.02 361
5971.75 308
5972.48 264
5973.21 250
5973.94 293
5974.67 226
5975.40 273
5976.13 292
5976.86 315
5977.58 294
5978.31 309
5979.04 296
5979.77 280
5980.50 330
5981.23 370
5981.96 326
5982.69 289
5983.42 306
5984.15 295
5984.88 267
5985.61 280
5986.34 279
5987.07 280
5987.80 317
5988.53 298
5989.26 310
5989.99 309
5990.72 316
5991.45 308
5992.18 284
5992.91 337
5993.64 348
5994.37 354
5995.10 328
5995.83 303
5996.56 344
5997.29 333
5998.03 336
5998.76 399
5999.49 340
6000.22 343
6000.95 317
6001.68 359
6002.41 311
6003.14 262
6003.87 286
6004.60 307
6005.33 326
6006.07 308
6006.80 404
6007.53 478
6008.26 496
6008.99 599
6009.72 715
6010.45 703
6011.18 796
6011.92 910
6012.65 969
6013.38 960
6014.11 904
6014.84 932
6015.57 825
6016.31 749
6017.04 775
6017.77 651
6018.50 559
6019.23 493
6019.96 455
6020.70 358
6021.43 293
6022.16 237
6022.89 280
6023.63 291
6024.36 282
6025.09 231
6025.82 236
6026.55 278
6027.29 278
6028.02 287
6028.75 267
6029.48 239
6030.22 207
6030.95 233
6031.68 253
6032.42 224
6033.15 202
6033.88 193
6034.61 184
6035.35 232
6036.08 229
6036.81 210
6037.55 256
6038.28 263
6039.01 262
6039.74 209
6040.48 228
6041.21 229
6041.94 275
6042.68 268
6043.41 227
6044.14 251
6044.88 247
6045.61 289
6046.35 252
6047.08 237
6047.81 286
6048.55 330
6049.28 379
6050.01 371
6050.75 323
6051.48 368
6052.22 415
6052.95 425
6053.68 435
6054.42 375
6055.15 321
6055.89 251
6056.62 268
6057.35 293
6058.09 265
6058.82 257
6059.56 266
6060.29 285
6061.03 249
6061.76 229
6062.50 257
6063.23 228
6063.96 298
6064.70 226
6065.43 226
6066.17 251
6066.90 230
6067.64 237
6068.37 223
6069.11 233
6069.84 219
6070.58 224
6071.31 205
6072.05 198
6072.78 250
6073.52 220
6074.25 233
6074.99 231
6075.72 217
6076.46 181
6077.20 198
6077.93 235
6078.67 214
6079.40 179
6080.14 229
6080.87 222
6081.61 228
6082.35 224
6083.08 187
6083.82 177
6084.55 241
6085.29 197
6086.02 163
6086.76 158
6087.50 144
6088.23 161
6088.97 191
6089.71 212
6090.44 180
6091.18 213
6091.91 173
6092.65 183
6093.39 181
6094.12 151
6094.86 188
6095.60 163
6096.33 154
6097.07 162
6097.81 151
6098.54 170
6099.28 203
6100.02 151
6100.75 141
6101.49 147
6102.23 158
6102.96 167
6103.70 185
6104.44 171
6105.18 169
6105.91 137
6106.65 162
6107.39 176
6108.12 167
6108.86 148
6109.60 215
6110.34 163
6111.07 143
6111.81 172
6112.55 176
6113.29 176
6114.03 164
6114.76 176
6115.50 158
6116.24 151
6116.98 211
6117.71 192
6118.45 176
6119.19 153
6119.93 159
6120.67 168
6121.40 166
6122.14 179
6122.88 239
6123.62 162
6124.36 205
6125.10 180
6125.83 212
6126.57 229
6127.31 227
6128.05 203
6128.79 200
6129.53 189
6130.27 132
6131.00 158
6131.74 192
6132.48 153
6133.22 164
6133.96 193
6134.70 231
6135.44 227
6136.18 175
6136.92 215
6137.65 197
6138.39 202
6139.13 172
6139.87 174
6140.61 184
6141.35 248
6142.09 232
6142.83 222
6143.57 218
6144.31 239
6145.05 193
6145.79 163
6146.53 181
6147.27 194
6148.01 201
6148.75 192
6149.49 207
6150.23 199
6150.97 180
6151.71 196
6152.45 218
6153.19 218
6153.93 227
6154.67 261
6155.41 207
6156.15 212
6156.89 276
6157.63 223
6158.37 234
6159.11 223
6159.85 274
6160.59 282
6161.33 227
6162.07 248
6162.81 233
6163.55 225
6164.29 279
6165.03 257
6165.77 270
6166.51 293
6167.26 307
6168.00 363
6168.74 341
6169.48 356
6170.22 317
6170.96 319
6171.70 296
6172.44 261
6173.18 269
6173.93 266
6174.67 225
6175.41 279
6176.15 270
6176.89 271
6177.63 270
6178.37 248
6179.12 264
6179.86 290
6180.60 304
6181.34 280
6182.08 258
6182.82 289
6183.57 278
6184.31 284
6185.05 274
6185.79 302
6186.53 342
6187.28 362
6188.02 321
6188.76 342
6189.50 392
6190.25 349
6190.99 354
6191.73 383
6192.47 408
6193.21 361
6193.96 409
6194.70 447
6195.44 441
6196.19 419
6196.93 360
6197.67 401
6198.41 391
6199.16 383
6199.90 420
6200.64 438
6201.38 505
6202.13 417
6202.87 489
6203.61 702
6204.36 833
6205.10 1002
6205.84 1305
6206.59 1435
6207.33 1683
6208.07 1954
6208.82 2035
6209.56 2125
6210.30 1891
6211.05 1651
6211.79 1644
6212.53 1437
6213.28 1202
6214.02 879
6214.77 732
6215.51 590
6216.25 508
6217.00 407
6217.74 376
6218.48 366
6219.23 298
6219.97 263
6220.72 305
6221.46 325
6222.21 285
6222.95 286
6223.69 309
6224.44 319
6225.18 312
6225.93 279
6226.67 328
6227.42 347
6228.16 286
6228.91 223
6229.65 213
6230.39 182
6231.14 241
6231.88 240
6232.63 251
6233.37 225
6234.12 212
6234.86 229
6235.61 204
6236.35 213
6237.10 236
6237.84 210
6238.59 191
6239.33 237
6240.08 219
6240.82 242
6241.57 284
6242.32 275
6243.06 286
6243.81 323
6244.55 333
6245.30 443
6246.04 410
6246.79 419
6247.53 474
6248.28 536
6249.03 498
6249.77 467
6250.52 422
6251.26 431
6252.01 349
6252.76 312
6253.50 286
6254.25 307
6254.99 287
6255.74 262
6256.49 295
6257.23 328
6257.98 254
6258.73 242
6259.47 256
6260.22 268
6260.97 263
6261.71 297
6262.46 286
6263.21 285
6263.95 279
6264.70 272
6265.45 271
6266.19 304
6266.94 280
6267.69 286
6268.43 317
6269.18 268
6269.93 274
6270.67 318
6271.42 279
6272.17 286
6272.92 325
6273.66 353
6274.41 318
6275.16 295
6275.91 275
6276.65 305
6277.40 328
6278.15 357
6278.90 312
6279.64 295
6280.39 304
6281.14 331
6281.89 267
6282.63 265
6283.38 254
6284.13 273
6284.88 303
6285.63 297
6286.37 299
6287.12 301
6287.87 273
6288.62 286
6289.37 252
6290.11 257
6290.86 265
6291.61 228
6292.36 235
6293.11 238
6293.86 244
6294.60 241
6295.35 202
6296.10 191
6296.85 204
6297.60 201
6298.35 228
6299.10 284
6299.85 257
6300.59 242
6301.34 233
6302.09 205
6302.84 168
6303.59 215
6304.34 209
6305.09 212
6305.84 211
6306.59 204
6307.34 219
6308.09 186
6308.84 171
6309.58 195
6310.33 237
6311.08 257
6311.83 240
6312.58 211
6313.33 189
6314.08 224
6314.83 245
6315.58 201
6316.33 201
6317.08 191
6317.83 242
6318.58 217
6319.33 183
6320.08 231
6320.83 211
6321.58 186
6322.33 175
6323.08 204
6323.83 225
6324.58 217
6325.33 183
6326.08 212
6326.83 185
6327.58 165
6328.33 215
6329.09 166
6329.84 164
6330.59 182
6331.34 194
6332.09 215
6332.84 238
6333.59 235
6334.34 192
6335.09 179
6335.84 190
6336.59 187
6337.34 192
6338.10 215
6338.85 205
6339.60 177
6340.35 165
6341.10 163
6341.85 175
6342.60 196
6343.36 204
6344.11 174
6344.86 237
6345.61 207
6346.36 215
6347.11 203
6347.86 194
6348.62 228
6349.37 174
6350.12 216
6350.87 266
6351.62 271
6352.38 228
6353.13 258
6353.88 268
6354.63 216
6355.38 209
6356.14 190
6356.89 206
6357.64 207
6358.39 244
6359.15 197
6359.90 183
6360.65 197
6361.40 169
6362.16 201
6362.91 182
6363.66 177
6364.41 181
6365.17 179
6365.92 181
6366.67 170
6367.42 225
6368.18 173
6368.93 191
6369.68 192
6370.44 137
6371.19 152
6371.94 172
6372.70 199
6373.45 177
6374.20 189
6374.96 220
6375.71 163
6376.46 161
6377.22 182
6377.97 152
6378.72 133
6379.48 166
6380.23 178
6380.98 196
6381.74 217
6382.49 160
6383.24 168
6384.00 183
6384.75 188
6385.51 148
6386.26 140
6387.01 173
6387.77 176
6388.52 172
6389.28 143
6390.03 185
6390.79 165
6391.54 156
6392.29 155
6393.05 171
6393.80 166
6394.56 190
6395.31 140
6396.07 172
6396.82 178
6397.58 166
6398.33 167
6399.08 137
6399.84 171
6400.59 172
6401.35 153
6402.10 134
6402.86 134
6403.61 138
6404.37 137
6405.12 145
6405.88 144
6406.63 138
6407.39 160
6408.15 192
6408.90 189
6409.66 127
6410.41 143
6411.17 161
6411.92 141
6412.68 169
6413.43 127
6414.19 137
6414.94 191
6415.70 156
6416.46 152
6417.21 140
6417.97 143
6418.72 128
6419.48 145
6420.24 125
6420.99 133
6421.75 147
6422.50 127
6423.26 138
6424.02 144
6424.77 137
6425.53 176
6426.28 158
6427.04 195
6427.80 150
6428.55 178
6429.31 193
6430.07 178
6430.82 177
6431.58 159
6432.34 167
6433.09 165
6433.85 144
6434.61 162
6435.36 154
6436.12 181
6436.88 169
6437.64 143
6438.39 149
6439.15 157
6439.91 150
6440.66 145
6441.42 133
6442.18 130
6442.94 164
6443.69 151
6444.45 108
6445.21 135
6445.97 147
6446.72 162
6447.48 206
6448.24 164
6449.00 132
6449.75 164
6450.51 148
6451.27 166
6452.03 127
6452.79 126
6453.54 174
6454.30 184
6455.06 173
6455.82 143
6456.58 148
6457.33 148
6458.09 188
6458.85 185
6459.61 173
6460.37 142
6461.12 138
6461.88 149
6462.64 120
6463.40 148
6464.16 163
6464.92 133
6465.68 173
6466.44 175
6467.19 126
6467.95 148
6468.71 162
6469.47 174
6470.23 182
6470.99 151
6471.75 161
6472.51 218
6473.27 217
6474.02 182
6474.78 175
6475.54 172
6476.30 163
6477.06 175
6477.82 188
6478.58 226
6479.34 221
6480.10 213
6480.86 206
6481.62 190
6482.38 219
6483.14 194
6483.90 195
6484.66 181
6485.42 173
6486.18 200
6486.94 275
6487.70 234
6488.46 234
6489.22 209
6489.98 218
6490.74 237
6491.50 233
6492.26 245
6493.02 273
6493.78 268
6494.54 266
6495.30 250
6496.06 304
6496.82 284
6497.58 248
6498.34 235
6499.10 262
6499.86 274
6500.62 233
6501.38 265
6502.14 277
6502.91 291
6503.67 280
6504.43 287
6505.19 329
6505.95 304
6506.71 307
6507.47 332
6508.23 332
6508.99 329
6509.76 314
6510.52 300
6511.28 314
6512.04 358
6512.80 344
6513.56 307
6514.32 330
6515.09 335
6515.85 399
6516.61 336
6517.37 343
6518.13 322
6518.89 335
6519.66 434
6520.42 381
6521.18 406
6521.94 403
6522.70 420
6523.47 493
6524.23 596
6524.99 638
6525.75 634
6526.51 632
6527.28 676
6528.04 623
6528.80 648
6529.56 685
6530.33 658
6531.09 664
6531.85 765
6532.61 892
6533.38 960
6534.14 1087
6534.90 1200
6535.66 1455
6536.43 1462
6537.19 1284
6537.95 1304
6538.72 1204
6539.48 1055
6540.24 883
6541.01 686
6541.77 588
6542.53 497
6543.29 413
6544.06 372
6544.82 323
6545.58 297
6546.35 325
6547.11 293
6547.87 281
6548.64 258
6549.40 291
6550.17 275
6550.93 260
6551.69 290
6552.46 276
6553.22 277
6553.98 266
6554.75 270
6555.51 274
6556.28 231
6557.04 234
6557.80 223
6558.57 243
6559.33 250
6560.10 260
6560.86 240
6561.63 229
6562.39 298
6563.15 280
6563.92 314
6564.68 293
6565.45 303
6566.21 297
6566.98 299
6567.74 299
6568.51 271
6569.27 281
6570.04 315
6570.80 286
6571.57 323
6572.33 330
6573.09 320
6573.86 319
6574.63 363
6575.39 374
6576.16 367
6576.92 366
6577.69 422
6578.45 443
6579.22 389
6579.98 360
6580.75 317
6581.51 334
6582.28 347
6583.04 378
6583.81 376
6584.57 393
6585.34 354
6586.11 315
6586.87 293
6587.64 348
6588.40 339
6589.17 305
6589.94 361
6590.70 412
6591.47 477
6592.23 495
6593.00 503
6593.77 552
6594.53 511
6595.30 525
6596.06 519
6596.83 509
6597.60 474
6598.36 472
6599.13 358
6599.90 373
6600.66 380
6601.43 327
6602.20 264
6602.96 232
6603.73 296
6604.50 309
6605.26 279
6606.03 335
6606.80 265
6607.56 275
6608.33 280
6609.10 241
6609.87 250
6610.63 279
6611.40 287
6612.17 255
6612.93 264
6613.70 268
6614.47 252
6615.24 283
6616.00 284
6616.77 224
6617.54 264
6618.31 267
6619.07 261
6619.84 249
6620.61 206
6621.38 254
6622.15 242
6622.91 257
6623.68 269
6624.45 247
6625.22 227
6625.99 220
6626.75 206
6627.52 209
6628.29 223
6629.06 259
6629.83 237
6630.59 246
6631.36 273
6632.13 310
6632.90 344
6633.67 314
6634.44 321
6635.21 331
6635.97 370
6636.74 320
6637.51 298
6638.28 306
6639.05 296
6639.82 268
6640.59 199
6641.36 237
6642.12 267
6642.89 246
6643.66 242
6644.43 259
6645.20 211
6645.97 197
6646.74 200
6647.51 218
6648.28 253
6649.05 234
6649.82 184
6650.59 208
6651.36 209
6652.13 229
6652.89 215
6653.66 251
6654.43 218
6655.20 199
6655.97 235
6656.74 234
6657.51 262
6658.28 234
6659.05 218
6659.82 209
6660.59 204
6661.36 205
6662.13 221
6662.90 207
6663.67 219
6664.44 230
6665.21 219
6665.98 204
6666.76 206
6667.53 238
6668.30 187
6669.07 214
6669.84 211
6670.61 250
6671.38 208
6672.15 215
6672.92 236
6673.69 207
6674.46 193
6675.23 195
6676.00 247
6676.77 227
6677.55 194
6678.32 221
6679.09 223
6679.86 231
6680.63 250
6681.40 254
6682.17 258
6682.94 240
6683.72 347
6684.49 378
6685.26 325
6686.03 309
6686.80 286
6687.57 245
6688.34 288
6689.12 244
6689.89 288
6690.66 267
6691.43 228
6692.20 196
6692.98 208
6693.75 224
6694.52 240
6695.29 215
6696.06 177
6696.84 170
6697.61 193
6698.38 184
6699.15 194
6699.92 231
6700.70 215
6701.47 200
6702.24 209
6703.01 220
6703.79 224
6704.56 238
6705.33 203
6706.11 241
6706.88 186
6707.65 206
6708.42 194
6709.20 235
6709.97 200
6710.74 189
6711.52 199
6712.29 201
6713.06 178
6713.83 188
6714.61 186
6715.38 180
6716.15 181
6716.93 206
6717.70 210
6718.47 180
6719.25 154
6720.02 151
6720.79 147
6721.57 186
6722.34 163
6723.12 166
6723.89 186
6724.66 196
6725.44 163
6726.21 146
6726.98 177
6727.76 158
6728.53 238
6729.31 190
6730.08 230
6730.85 207
6731.63 166
6732.40 192
6733.18 202
6733.95 211
6734.73 205
6735.50 175
6736.27 148
6737.05 208
6737.82 239
6738.60 190
6739.37 229
6740.15 180
6740.92 180
6741.70 212
6742.47 210
6743.25 193
6744.02 231
6744.80 195
6745.57 206
6746.35 229
6747.12 208
6747.90 203
6748.67 290
6749.45 267
6750.22 286
6751.00 251
6751.77 271
6752.55 267
6753.32 277
6754.10 277
6754.87 248
6755.65 225
6756.43 241
6757.20 183
6757.98 164
6758.75 191
6759.53 216
6760.30 192
6761.08 197
6761.86 207
6762.63 190
6763.41 154
6764.18 144
6764.96 205
6765.74 187
6766.51 158
6767.29 178
6768.06 198
6768.84 166
6769.62 155
6770.39 155
6771.17 169
6771.95 177
6772.72 151
6773.50 224
6774.28 211
6775.05 193
6775.83 166
6776.61 152
6777.38 199
6778.16 230
6778.94 185
6779.71 175
6780.49 155
6781.27 146
6782.05 178
6782.82 186
6783.60 196
6784.38 169
6785.15 155
6785.93 169
6786.71 174
6787.49 181
6788.26 164
6789.04 159
6789.82 169
6790.60 156
6791.37 140
6792.15 165
6792.93 175
6793.71 174
6794.48 152
6795.26 178
6796.04 184
6796.82 154
6797.60 161
6798.37 161
6799.15 161
6799.93 198
6800.71 213
6801.49 155
6802.26 159
6803.04 174
6803.82 201
6804.60 197
6805.38 172
6806.16 196
6806.93 195
6807.71 172
6808.49 217
6809.27 171
6810.05 164
6810.83 214
6811.61 192
6812.39 151
6813.16 159
6813.94 196
6814.72 134
6815.50 153
6816.28 178
6817.06 195
6817.84 140
6818.62 155
6819.40 163
6820.18 179
6820.96 136
6821.73 154
6822.51 177
6823.29 188
6824.07 196
6824.85 173
6825.63 165
6826.41 186
6827.19 175
6827.97 151
6828.75 153
6829.53 165
6830.31 152
6831.09 140
6831.87 165
6832.65 161
6833.43 108
6834.21 146
6834.99 185
6835.77 155
6836.55 160
6837.33 153
6838.11 153
6838.89 134
6839.67 127
6840.45 146
6841.23 143
6842.01 147
6842.79 148
6843.57 191
6844.35 167
6845.14 131
6845.92 219
6846.70 236
6847.48 288
6848.26 291
6849.04 339
6849.82 367
6850.60 420
6851.38 331
6852.16 277
6852.94 323
6853.73 310
6854.51 303
6855.29 276
6856.07 185
6856.85 181
6857.63 195
6858.41 201
6859.20 172
6859.98 151
6860.76 180
6861.54 206
6862.32 231
6863.10 178
6863.89 177
6864.67 183
6865.45 184
6866.23 161
6867.01 164
6867.79 214
6868.58 232
6869.36 201
6870.14 187
6870.92 159
6871.71 155
6872.49 166
6873.27 180
6874.05 160
6874.83 135
6875.62 204
6876.40 166
6877.18 181
6877.96 156
6878.75 134
6879.53 194
6880.31 231
6881.10 184
6881.88 238
6882.66 291
6883.44 248
6884.23 293
6885.01 286
6885.79 348
6886.58 383
6887.36 379
6888.14 428
6888.92 435
6889.71 363
6890.49 312
6891.27 287
6892.06 284
6892.84 228
6893.62 211
6894.41 207
6895.19 258
6895.98 226
6896.76 177
6897.54 218
6898.33 257
6899.11 229
6899.89 181
6900.68 203
6901.46 210
6902.25 189
6903.03 179
6903.81 202
6904.60 213
6905.38 215
6906.17 199
6906.95 221
6907.73 227
6908.52 206
6909.30 179
6910.09 170
6910.87 160
6911.66 174
6912.44 194
6913.23 207
6914.01 181
6914.79 162
6915.58 176
6916.36 183
6917.15 177
6917.93 160
6918.72 185
6919.50 192
6920.29 181
6921.07 174
6921.86 183
6922.64 176
6923.43 203
6924.21 223
6925.00 221
6925.78 179
6926.57 214
6927.36 234
6928.14 204
6928.93 225
6929.71 262
6930.50 230
6931.28 253
6932.07 249
6932.85 216
6933.64 224
6934.43 245
6935.21 236
6936.00 218
6936.78 172
6937.57 178
6938.36 225
6939.14 205
6939.93 233
6940.71 224
6941.50 247
6942.29 260
6943.07 275
6943.86 235
6944.64 255
6945.43 228
6946.22 247
6947.00 236
6947.79 250
6948.58 236
6949.36 258
6950.15 288
6950.94 267
6951.72 295
6952.51 268
6953.30 278
6954.08 275
6954.87 303
6955.66 288
6956.45 255
6957.23 248
6958.02 285
6958.81 321
6959.59 322
6960.38 270
6961.17 297
6961.96 309
6962.74 250
6963.53 247
6964.32 296
6965.11 308
6965.89 273
6966.68 285
6967.47 286
6968.26 306
6969.04 273
6969.83 274
6970.62 306
6971.41 247
6972.20 325
6972.98 300
6973.77 325
6974.56 366
6975.35 352
6976.14 352
6976.92 362
6977.71 403
6978.50 464
6979.29 508
6980.08 528
6980.87 546
6981.65 658
6982.44 725
6983.23 857
6984.02 904
6984.81 1006
6985.60 993
6986.39 1015
6987.17 947
6987.96 816
6988.75 758
6989.54 679
6990.33 533
6991.12 479
6991.91 433
6992.70 430
6993.49 461
6994.28 528
6995.06 553
6995.85 605
6996.64 672
6997.43 767
6998.22 891
6999.01 930
6999.80 939
7000.59 973
7001.38 832
7002.17 715
7002.96 660
7003.75 582
7004.54 512
7005.33 395
7006.12 399
7006.91 369
7007.70 302
7008.49 318
7009.28 289
7010.07 315
7010.86 300
7011.65 334
7012.44 322
7013.23 258
7014.02 252
7014.81 261
7015.60 281
7016.39 276
7017.18 282
7017.97 252
7018.76 266
7019.55 271
7020.34 228
7021.13 243
7021.92 235
7022.71 276
7023.51 302
7024.30 256
7025.09 233
7025.88 265
7026.67 250
7027.46 255
7028.25 250
7029.04 242
7029.83 234
7030.63 251
7031.42 240
7032.21 235
7033.00 194
7033.79 274
7034.58 283
7035.37 264
7036.16 277
7036.96 250
7037.75 249
7038.54 244
7039.33 265
7040.12 272
7040.92 285
7041.71 262
7042.50 265
7043.29 294
7044.08 302
7044.87 312
7045.67 271
7046.46 251
7047.25 291
7048.04 335
7048.84 340
7049.63 307
7050.42 329
7051.21 312
7052.00 298
7052.80 232
7053.59 269
7054.38 273
7055.18 248
7055.97 287
7056.76 260
7057.55 232
7058.35 233
7059.14 181
7059.93 245
7060.72 273
7061.52 215
7062.31 220
7063.10 234
7063.90 285
7064.69 228
7065.48 251
7066.28 261
7067.07 210
7067.86 227
7068.66 239
7069.45 238
7070.24 211
7071.04 244
7071.83 227
7072.62 226
7073.42 258
7074.21 268
7075.00 265
7075.80 216
7076.59 191
7077.39 200
7078.18 247
7078.97 268
7079.77 229
7080.56 206
7081.36 237
7082.15 211
7082.94 238
7083.74 296
7084.53 311
7085.33 298
7086.12 267
7086.92 324
7087.71 333
7088.50 325
7089.30 304
7090.09 307
7090.89 300
7091.68 237
7092.48 237
7093.27 212
7094.07 178
7094.86 187
7095.66 136
7096.45 170
7097.25 157
7098.04 164
7098.84 156
7099.63 140
7100.43 156
7101.22 143
7102.02 163
7102.81 151
7103.61 210
7104.40 164
7105.20 158
7105.99 192
7106.79 144
7107.59 166
7108.38 165
7109.18 173
7109.97 162
7110.77 143
7111.56 136
7112.36 126
7113.16 149
7113.95 158
7114.75 158
7115.54 131
7116.34 111
7117.14 172
7117.93 122
7118.73 116
7119.52 144
7120.32 113
7121.12 141
7121.91 163
7122.71 162
7123.51 108
7124.30 125
7125.10 176
7125.90 148
7126.69 159
7127.49 170
7128.29 177
7129.08 161
7129.88 166
7130.68 151
7131.47 169
7132.27 129
7133.07 146
7133.86 154
7134.66 131
7135.46 122
7136.26 164
7137.05 172
7137.85 140
7138.65 141
7139.44 128
7140.24 93
7141.04 125
7141.84 201
7142.63 174
7143.43 142
7144.23 124
7145.03 128
7145.83 157
7146.62 150
7147.42 142
7148.22 150
7149.02 152
7149.81 150
7150.61 158
7151.41 149
7152.21 118
7153.01 122
7153.80 128
7154.60 148
7155.40 145
7156.20 155
7157.00 149
7157.80 145
7158.59 132
7159.39 124
7160.19 146
7160.99 147
7161.79 156
7162.59 122
7163.39 121
7164.18 121
7164.98 128
7165.78 104
7166.58 150
7167.38 114
7168.18 112
7168.98 124
7169.78 128
7170.58 148
7171.38 106
7172.17 131
7172.97 117
7173.77 124
7174.57 131
7175.37 105
7176.17 129
7176.97 156
7177.77 137
7178.57 113
7179.37 142
7180.17 137
7180.97 143
7181.77 147
7182.57 154
7183.37 153
7184.17 155
7184.97 149
7185.77 156
7186.57 168
7187.37 158
7188.17 127
7188.97 108
7189.77 118
7190.57 114
7191.37 109
7192.17 123
7192.97 93
7193.77 119
7194.57 152
7195.37 172
7196.17 155
7196.97 110
7197.77 121
7198.57 111
7199.37 117
7200.17 110
7200.97 117
7201.77 133
7202.58 119
7203.38 99
7204.18 122
7204.98 108
7205.78 148
7206.58 136
7207.38 100
7208.18 119
7208.98 126
7209.79 140
7210.59 149
7211.39 159
7212.19 131
7212.99 113
7213.79 112
7214.59 129
7215.40 138
7216.20 137
7217.00 156
7217.80 141
7218.60 109
7219.40 96
7220.21 138
7221.01 124
7221.81 128
7222.61 105
7223.41 127
7224.22 122
7225.02 139
7225.82 133
7226.62 154
7227.43 143
7228.23 140
7229.03 117
7229.83 118
7230.63 133
7231.44 123
7232.24 122
7233.04 143
7233.84 151
7234.65 137
7235.45 151
7236.25 169
7237.06 157
7237.86 163
7238.66 196
7239.46 180
7240.27 188
7241.07 168
7241.87 149
7242.68 154
7243.48 124
7244.28 151
7245.09 132
7245.89 150
7246.69 142
7247.50 139
7248.30 111
7249.10 117
7249.91 142
7250.71 158
7251.51 188
7252.32 191
7253.12 162
7253.92 147
7254.73 148
7255.53 156
7256.34 138
7257.14 177
7257.94 176
7258.75 124
7259.55 152
7260.36 151
7261.16 176
7261.96 157
7262.77 141
7263.57 170
7264.38 146
7265.18 182
7265.99 174
7266.79 151
7267.59 206
7268.40 168
7269.20 185
7270.01 172
7270.81 191
7271.62 212
7272.42 231
7273.23 163
7274.03 198
7274.84 229
7275.64 219
7276.45 221
7277.25 227
7278.06 263
7278.86 272
7279.67 256
7280.47 346
7281.28 418
7282.08 484
7282.89 505
7283.69 578
7284.50 529
7285.30 550
7286.11 512
7286.92 432
7287.72 406
7288.53 344
7289.33 298
7290.14 258
7290.94 232
7291.75 201
7292.56 206
7293.36 218
7294.17 232
7294.97 251
7295.78 254
7296.59 204
7297.39 211
7298.20 238
7299.00 227
7299.81 240
7300.62 223
7301.42 204
7302.23 250
7303.04 237
7303.84 248
7304.65 266
7305.46 246
7306.26 262
7307.07 288
7307.88 316
7308.68 325
7309.49 331
7310.30 322
7311.10 344
7311.91 325
7312.72 340
7313.52 312
7314.33 356
7315.14 320
7315.95 372
7316.75 351
7317.56 488
7318.37 470
7319.18 511
7319.98 536
7320.79 440
7321.60 480
7322.40 422
7323.21 371
7324.02 314
7324.83 316
7325.64 278
7326.44 270
7327.25 237
7328.06 271
7328.87 250
7329.67 241
7330.48 190
7331.29 174
7332.10 213
7332.91 200
7333.71 196
7334.52 183
7335.33 197
7336.14 191
7336.95 203
7337.76 209
7338.56 241
7339.37 237
7340.18 259
7340.99 191
7341.80 198
7342.61 190
7343.42 208
7344.22 190
7345.03 182
7345.84 200
7346.65 236
7347.46 215
7348.27 179
7349.08 147
7349.89 185
7350.70 238
7351.51 209
7352.31 189
7353.12 178
7353.93 200
7354.74 217
7355.55 205
7356.36 189
7357.17 194
7357.98 255
7358.79 220
7359.60 223
7360.41 222
7361.22 210
7362.03 197
7362.84 190
7363.65 212
7364.46 210
7365.27 247
7366.08 235
7366.89 237
7367.70 204
7368.51 199
7369.32 179
7370.13 205
7370.94 234
7371.75 218
7372.56 190
7373.37 206
7374.18 248
7374.99 218
7375.80 226
7376.61 275
7377.42 313
7378.23 284
7379.04 345
7379.85 338
7380.66 331
7381.48 341
7382.29 328
7383.10 358
7383.91 290
7384.72 276
7385.53 259
7386.34 221
7387.15 251
7387.96 215
7388.77 196
7389.59 182
7390.40 209
7391.21 230
7392.02 205
7392.83 197
7393.64 195
7394.45 201
7395.27 197
7396.08 276
7396.89 267
7397.70 290
7398.51 310
7399.32 270
7400.14 320
7400.95 322
7401.76 263
7402.57 232
7403.38 222
7404.20 258
7405.01 244
7405.82 243
7406.63 233
7407.44 248
7408.26 247
7409.07 251
7409.88 199
7410.69 241
7411.51 190
7412.32 176
7413.13 204
7413.94 225
7414.76 192
7415.57 192
7416.38 177
7417.19 167
7418.01 184
7418.82 144
7419.63 190
7420.45 144
7421.26 134
7422.07 141
7422.88 145
7423.70 168
7424.51 130
7425.32 152
7426.14 139
7426.95 141
7427.76 118
7428.58 119
7429.39 167
7430.20 136
7431.02 136
7431.83 143
7432.64 143
7433.46 161
7434.27 140
7435.09 149
7435.90 161
7436.71 144
7437.53 149
7438.34 168
7439.16 190
7439.97 169
7440.78 160
7441.60 122
7442.41 134
7443.23 121
7444.04 134
7444.85 140
7445.67 167
7446.48 182
7447.30 169
7448.11 108
7448.93 118
7449.74 129
7450.56 148
7451.37 165
7452.18 148
7453.00 139
7453.81 118
7454.63 150
7455.44 128
7456.26 139
7457.07 135
7457.89 139
7458.70 124
7459.52 133
7460.33 124
7461.15 152
7461.96 154
7462.78 153
7463.59 190
7464.41 173
7465.23 154
7466.04 125
7466.86 148
7467.67 146
7468.49 175
7469.30 200
7470.12 143
7470.93 146
7471.75 164
7472.57 129
7473.38 147
7474.20 143
7475.01 133
7475.83 142
7476.65 136
7477.46 146
7478.28 129
7479.09 122
7479.91 139
7480.73 141
7481.54 171
7482.36 126
7483.18 104
7483.99 109
7484.81 122
7485.62 114
7486.44 117
7487.26 105
7488.07 97
7488.89 135
7489.71 127
7490.52 117
7491.34 96
7492.16 126
7492.98 130
7493.79 115
7494.61 103
7495.43 125
7496.24 143
7497.06 102
7497.88 121
7498.70 120
7499.51 141
7500.33 132
7501.15 127
7501.96 107
7502.78 122
7503.60 116
7504.42 100
7505.23 96
7506.05 98
7506.87 102
7507.69 100
7508.51 109
7509.32 86
7510.14 93
7510.96 116
7511.78 111
7512.59 86
7513.41 88
7514.23 113
7515.05 107
7515.87 89
7516.69 98
7517.50 98
7518.32 115
7519.14 116
7519.96 86
7520.78 90
7521.60 121
7522.41 131
7523.23 101
7524.05 112
7524.87 88
7525.69 89
7526.51 107
7527.33 125
7528.14 120
7528.96 115
7529.78 93
7530.60 102
7531.42 85
7532.24 83
7533.06 88
7533.88 92
7534.70 80
7535.52 88
7536.34 99
7537.16 101
7537.97 102
7538.79 97
7539.61 93
7540.43 100
7541.25 68
7542.07 102
7542.89 139
7543.71 109
7544.53 81
7545.35 96
7546.17 121
7546.99 121
7547.81 98
7548.63 101
7549.45 106
7550.27 112
7551.09 84
7551.91 113
7552.73 111
7553.55 98
7554.37 103
7555.19 123
7556.01 94
7556.83 74
7557.65 97
7558.47 127
7559.29 100
7560.11 77
7560.93 117
7561.76 110
7562.58 102
7563.40 134
7564.22 96
7565.04 90
7565.86 111
7566.68 74
7567.50 107
7568.32 147
7569.14 124
7569.96 105
7570.79 106
7571.61 74
7572.43 99
7573.25 91
7574.07 105
7574.89 118
7575.71 135
7576.54 110
7577.36 126
7578.18 119
7579.00 119
7579.82 95
7580.64 106
7581.46 129
7582.29 134
7583.11 131
7583.93 143
7584.75 102
7585.57 119
7586.40 144
7587.22 139
7588.04 127
7588.86 112
7589.68 143
7590.51 117
7591.33 84
7592.15 111
7592.97 136
7593.80 118
7594.62 140
7595.44 161
7596.26 132
7597.09 114
7597.91 125
7598.73 119
7599.55 116
7600.38 121
7601.20 136
7602.02 143
7602.85 145
7603.67 164
7604.49 186
7605.31 174
7606.14 163
7606.96 142
7607.78 140
7608.61 162
7609.43 156
7610.25 153
7611.08 124
7611.90 100
7612.72 129
7613.55 129
7614.37 160
7615.19 152
7616.02 177
7616.84 195
7617.67 170
7618.49 138
7619.31 156
7620.14 161
7620.96 168
7621.78 172
7622.61 137
7623.43 153
7624.26 132
7625.08 123
7625.91 141
7626.73 162
7627.55 180
7628.38 188
7629.20 205
7630.03 213
7630.85 220
7631.68 214
7632.50 169
7633.32 175
7634.15 168
7634.97 171
7635.80 182
7636.62 163
7637.45 123
7638.27 114
7639.10 105
7639.92 97
7640.75 96
7641.57 107
7642.40 101
7643.22 122
7644.05 119
7644.87 70
7645.70 89
7646.52 82
7647.35 68
7648.17 82
7649.00 90
7649.82 98
7650.65 115
7651.48 94
7652.30 103
7653.13 108
7653.95 109
7654.78 143
7655.60 118
7656.43 93
7657.26 90
7658.08 93
7658.91 96
7659.73 106
7660.56 100
7661.39 106
7662.21 107
7663.04 117
7663.86 99
7664.69 112
7665.52 131
7666.34 94
7667.17 111
7668.00 109
7668.82 79
7669.65 66
7670.48 84
7671.30 97
7672.13 74
7672.96 94
7673.78 117
7674.61 93
7675.44 81
7676.26 105
7677.09 102
7677.92 101
7678.74 100
7679.57 98
7680.40 103
7681.22 95
7682.05 86
7682.88 101
7683.71 76
7684.53 90
7685.36 89
7686.19 103
7687.02 114
7687.84 115
7688.67 87
7689.50 73
7690.33 84
7691.15 94
7691.98 106
7692.81 108
7693.64 80
7694.47 99
7695.29 130
7696.12 108
7696.95 101
7697.78 128
7698.61 106
7699.43 95
7700.26 79
7701.09 98
7701.92 86
7702.75 94
7703.57 79
7704.40 80
7705.23 88
7706.06 99
7706.89 92
7707.72 89
7708.55 96
7709.37 92
7710.20 128
7711.03 119
7711.86 112
7712.69 75
7713.52 87
7714.35 96
7715.18 97
7716.01 92
7716.83 89
7717.66 105
7718.49 105
7719.32 108
7720.15 88
7720.98 57
7721.81 81
7722.64 100
7723.47 83
7724.30 104
7725.13 102
7725.96 56
7726.79 108
7727.62 85
7728.45 93
7729.28 95
7730.11 92
7730.94 120
7731.77 87
7732.60 68
7733.42 86
7734.25 108
7735.09 96
7735.92 82
7736.75 97
7737.58 86
7738.41 82
7739.24 82
7740.07 84
7740.90 119
7741.73 105
7742.56 110
7743.39 99
7744.22 112
7745.05 130
7745.88 154
7746.71 134
7747.54 141
7748.37 122
7749.20 120
7750.03 126
7750.86 120
7751.70 101
7752.53 110
7753.36 144
7754.19 114
7755.02 98
7755.85 123
7756.68 126
7757.51 106
7758.34 92
7759.18 102
7760.01 95
7760.84 89
7761.67 109
7762.50 125
7763.33 92
7764.16 97
7765.00 92
7765.83 99
7766.66 59
7767.49 67
7768.32 69
7769.16 99
7769.99 98
7770.82 90
7771.65 74
7772.48 91
7773.32 111
7774.15 108
7774.98 86
7775.81 68
7776.64 115
7777.48 92
7778.31 118
7779.14 104
7779.97 106
7780.81 101
7781.64 111
7782.47 92
7783.30 101
7784.14 105
7784.97 136
7785.80 110
7786.64 111
7787.47 96
7788.30 104
7789.13 91
7789.97 72
7790.80 85
7791.63 99
7792.47 94
7793.30 94
7794.13 95
7794.97 103
7795.80 124
7796.63 122
7797.47 130
7798.30 92
7799.13 108
7799.97 111
7800.80 107
7801.63 92
7802.47 103
7803.30 95
7804.13 117
7804.97 103
7805.80 90
7806.64 111
7807.47 87
7808.30 90
7809.14 82
7809.97 135
7810.81 133
7811.64 115
7812.47 140
7813.31 132
7814.14 134
7814.98 155
7815.81 173
7816.65 140
7817.48 153
7818.32 129
7819.15 110
7819.98 138
7820.82 135
7821.65 100
7822.49 128
7823.32 129
7824.16 143
7824.99 141
7825.83 167
7826.66 130
7827.50 142
7828.33 156
7829.17 117
7830.00 125
7830.84 124
7831.67 164
7832.51 165
7833.34 145
7834.18 126
7835.02 154
7835.85 102
7836.69 137
7837.52 144
7838.36 138
7839.19 131
7840.03 140
7840.86 138
7841.70 136
7842.54 111
7843.37 116
7844.21 123
7845.04 89
7845.88 111
7846.72 101
7847.55 97
7848.39 109
7849.22 101
7850.06 101
7850.90 134
7851.73 90
7852.57 87
7853.41 86
7854.24 90
7855.08 126
7855.92 128
7856.75 127
7857.59 131
7858.43 139
7859.26 142
7860.10 145
7860.94 134
7861.77 129
7862.61 118
7863.45 97
7864.28 121
7865.12 99
7865.96 104
7866.79 123
7867.63 121
7868.47 132
7869.31 151
7870.14 141
7870.98 124
7871.82 116
7872.66 153
7873.49 133
7874.33 123
7875.17 150
7876.01 182
7876.84 162
7877.68 164
7878.52 104
7879.36 131
7880.19 121
7881.03 132
7881.87 135
7882.71 102
7883.55 123
7884.38 101
7885.22 125
7886.06 121
7886.90 129
7887.74 139
7888.57 112
7889.41 134
7890.25 140
7891.09 135
7891.93 126
7892.77 145
7893.61 118
7894.44 118
7895.28 139
7896.12 98
7896.96 105
7897.80 111
7898.64 126
7899.48 141
7900.32 150
7901.15 122
7901.99 135
7902.83 113
7903.67 127
7904.51 130
7905.35 105
7906.19 116
7907.03 123
7907.87 100
7908.71 106
7909.55 134
7910.39 118
7911.22 116
7912.06 123
7912.90 113
7913.74 172
7914.58 185
7915.42 146
7916.26 182
7917.10 185
7917.94 178
7918.78 185
7919.62 156
7920.46 159
7921.30 135
7922.14 132
7922.98 118
7923.82 136
7924.66 138
7925.50 115
7926.34 113
7927.18 137
7928.02 109
7928.86 142
7929.70 117
7930.55 112
7931.39 108
7932.23 84
7933.07 92
7933.91 113
7934.75 83
7935.59 103
7936.43 110
7937.27 126
7938.11 128
7938.95 108
7939.79 101
7940.63 115
7941.48 106
7942.32 104
7943.16 115
7944.00 111
7944.84 134
7945.68 125
7946.52 105
7947.36 113
7948.21 144
7949.05 147
7949.89 107
7950.73 112
7951.57 84
7952.41 117
7953.26 115
7954.10 131
7954.94 119
7955.78 115
7956.62 131
7957.47 108
7958.31 115
7959.15 111
7959.99 129
7960.83 150
7961.68 143
7962.52 116
7963.36 136
7964.20 118
7965.04 113
7965.89 97
7966.73 144
7967.57 128
7968.41 154
7969.26 133
7970.10 114
7970.94 83
7971.78 150
7972.63 118
7973.47 110
7974.31 99
7975.16 126
7976.00 126
7976.84 116
7977.68 85
7978.53 90
7979.37 112
7980.21 87
7981.06 95
7981.90 106
7982.74 112
7983.59 119
7984.43 107
7985.27 89
7986.12 93
7986.96 87
7987.80 84
7988.65 105
7989.49 108
7990.34 88
7991.18 109
7992.02 122
7992.87 109
7993.71 96
7994.55 99
7995.40 85
7996.24 88
7997.09 110
7997.93 98
7998.77 113
7999.62 84
8000.46 92
8001.31 81
8002.15 93
8003.00 91
8003.84 110
8004.68 131
8005.53 115
8006.37 60
8007.22 92
8008.06 85
8008.91 85
8009.75 86
8010.60 95
8011.44 107
8012.29 94
8013.13 118
8013.98 100
8014.82 74
8015.67 61
8016.51 70
8017.36 74
8018.20 77
8019.05 77
8019.89 63
8020.74 84
8021.58 87
8022.43 84
8023.27 63
8024.12 87
8024.96 95
8025.81 90
8026.66 77
8027.50 75
8028.35 54
8029.19 89
8030.04 73
8030.88 80
8031.73 82
8032.58 85
8033.42 92
8034.27 82
8035.11 95
8035.96 75
8036.81 76
8037.65 80
8038.50 75
8039.35 78
8040.19 97
8041.04 64
8041.88 84
8042.73 63
8043.58 82
8044.42 85
8045.27 74
8046.12 68
8046.96 102
8047.81 91
8048.66 94
8049.50 89
8050.35 62
8051.20 98
8052.04 81
8052.89 82
8053.74 66
8054.59 64
8055.43 90
8056.28 89
8057.13 85
8057.97 73
8058.82 80
8059.67 77
8060.52 111
8061.36 129
8062.21 109
8063.06 59
8063.91 78
8064.75 82
8065.60 92
8066.45 78
8067.30 71
8068.15 92
8068.99 92
8069.84 90
8070.69 95
8071.54 97
8072.38 84
8073.23 71
8074.08 84
8074.93 68
8075.78 55
8076.63 73
8077.47 82
8078.32 79
8079.17 94
8080.02 83
8080.87 70
8081.72 68
8082.56 62
8083.41 76
8084.26 64
8085.11 71
8085.96 64
8086.81 68
8087.66 79
8088.51 90
8089.35 75
8090.20 59
8091.05 74
8091.90 73
8092.75 75
8093.60 78
8094.45 86
8095.30 76
8096.15 80
8097.00 75
8097.85 86
8098.70 62
8099.55 63
8100.39 65
8101.24 72
8102.09 84
8102.94 60
8103.79 76
8104.64 111
8105.49 93
8106.34 56
8107.19 71
8108.04 63
8108.89 60
8109.74 71
8110.59 81
8111.44 90
8112.29 69
8113.14 79
8113.99 92
8114.84 78
8115.69 95
8116.54 103
8117.39 79
8118.24 106
8119.09 100
8119.95 73
8120.80 79
8121.65 61
8122.50 71
8123.35 73
8124.20 76
8125.05 72
8125.90 60
8126.75 72
8127.60 70
8128.45 78
8129.30 109
8130.15 80
8131.01 89
8131.86 75
8132.71 102
8133.56 107
8134.41 79
8135.26 76
8136.11 83
8136.96 73
8137.82 85
8138.67 85
8139.52 80
8140.37 114
8141.22 112
8142.07 114
8142.93 91
8143.78 120
8144.63 127
8145.48 102
8146.33 91
8147.19 96
8148.04 97
8148.89 81
8149.74 115
8150.59 88
8151.45 98
8152.30 80
8153.15 125
8154.00 113
8154.85 105
8155.71 121
8156.56 98
8157.41 94
8158.26 109
8159.12 103
8159.97 73
8160.82 94
8161.68 84
8162.53 76
8163.38 60
8164.23 69
8165.09 86
8165.94 77
8166.79 82
8167.65 78
8168.50 86
8169.35 80
8170.20 86
8171.06 77
8171.91 65
8172.76 78
8173.62 94
8174.47 74
8175.32 100
8176.18 66
8177.03 74
8177.89 54
8178.74 72
8179.59 80
8180.45 84
8181.30 75
8182.15 90
8183.01 76
8183.86 103
8184.72 74
8185.57 87
8186.42 85
8187.28 93
8188.13 76
8188.99 56
8189.84 75
8190.69 56
8191.55 81
8192.40 50
8193.26 54
8194.11 72
8194.97 87
8195.82 83
8196.68 76
8197.53 58
8198.38 53
8199.24 78
8200.09 91
8200.95 77
8201.80 73
8202.66 75
8203.51 74
8204.37 76
8205.22 56
8206.08 80
8206.93 65
8207.79 84
8208.64 98
8209.50 51
8210.35 52
8211.21 79
8212.06 80
8212.92 58
8213.78 63
8214.63 66
8215.49 79
8216.34 63
8217.20 66
8218.05 75
8218.91 92
8219.76 98
8220.62 85
8221.48 71
8222.33 63
8223.19 100
8224.04 89
8224.90 87
8225.76 86
8226.61 58
8227.47 65
8228.32 69
8229.18 52
8230.04 75
8230.89 64
8231.75 81
8232.61 93
8233.46 76
8234.32 64
8235.18 90
8236.03 77
8236.89 77
8237.75 59
8238.60 62
8239.46 86
8240.32 78
8241.17 84
8242.03 81
8242.89 68
8243.74 89
8244.60 71
8245.46 79
8246.31 57
8247.17 75
8248.03 77
8248.89 67
8249.74 78
8250.60 80
8251.46 107
8252.32 70
8253.17 90
8254.03 79
8254.89 68
8255.75 77
8256.60 106
8257.46 82
8258.32 78
8259.18 76
8260.04 87
8260.89 89
8261.75 67
8262.61 71
8263.47 65
8264.33 63
8265.18 74
8266.04 81
8266.90 86
8267.76 79
8268.62 63
8269.47 70
8270.33 83
8271.19 66
8272.05 72
8272.91 71
8273.77 60
8274.63 60
8275.48 59
8276.34 61
8277.20 100
8278.06 77
8278.92 63
8279.78 50
8280.64 71
8281.50 60
8282.36 85
8283.21 82
8284.07 80
8284.93 95
8285.79 80
8286.65 61
8287.51 82
8288.37 102
8289.23 108
8290.09 93
8290.95 74
8291.81 83
8292.67 91
8293.53 93
8294.39 94
8295.25 64
8296.11 59
8296.97 116
8297.82 77
8298.68 70
8299.54 66
8300.40 81
8301.26 72
8302.12 92
8302.98 91
8303.84 83
8304.71 75
8305.57 87
8306.43 82
8307.29 94
8308.15 75
8309.01 84
8309.87 96
8310.73 98
8311.59 117
8312.45 124
8313.31 131
8314.17 96
8315.03 97
8315.89 75
8316.75 58
8317.61 99
8318.47 104
8319.33 100
8320.20 78
8321.06 76
8321.92 88
8322.78 87
8323.64 74
8324.50 48
8325.36 51
8326.22 62
8327.09 88
8327.95 75
8328.81 73
8329.67 89
8330.53 102
8331.39 88
8332.25 77
8333.12 91
8333.98 105
8334.84 83
8335.70 69
8336.56 66
8337.42 64
8338.29 88
8339.15 82
8340.01 77
8340.87 71
8341.73 99
8342.60 98
8343.46 78
8344.32 69
8345.18 56
8346.05 77
8346.91 90
8347.77 82
8348.63 53
8349.50 67
8350.36 90
8351.22 97
8352.08 67
8352.95 69
8353.81 90
8354.67 82
8355.53 91
8356.40 87
8357.26 72
8358.12 77
8358.99 78
8359.85 72
8360.71 84
8361.58 71
8362.44 63
8363.30 63
8364.17 79
8365.03 90
8365.89 94
8366.76 73
8367.62 98
8368.48 91
8369.35 76
8370.21 94
8371.07 96
8371.94 77
8372.80 88
8373.66 108
8374.53 111
8375.39 94
8376.26 98
8377.12 88
8377.98 87
8378.85 74
8379.71 70
8380.58 87
8381.44 73
8382.30 77
8383.17 82
8384.03 89
8384.90 99
8385.76 81
8386.63 109
8387.49 89
8388.35 65
8389.22 69
8390.08 99
8390.95 79
8391.81 70
8392.68 102
8393.54 129
8394.41 111
8395.27 119
8396.14 115
8397.00 113
8397.87 85
8398.73 103
8399.60 97
8400.46 83
8401.33 94
8402.19 112
8403.06 99
8403.92 94
8404.79 79
8405.65 115
8406.52 117
8407.39 109
8408.25 105
8409.12 95
8409.98 105
8410.85 107
8411.71 108
8412.58 114
8413.44 111
8414.31 124
8415.18 154
8416.04 116
8416.91 137
8417.77 147
8418.64 124
8419.51 118
8420.37 107
8421.24 126
8422.11 154
8422.97 140
8423.84 146
8424.70 155
8425.57 118
8426.44 139
8427.30 131
8428.17 150
8429.04 115
8429.90 100
8430.77 136
8431.64 151
8432.50 168
8433.37 175
8434.24 133
8435.10 157
8435.97 176
8436.84 174
8437.71 175
8438.57 216
8439.44 206
8440.31 203
8441.17 209
8442.04 223
8442.91 221
8443.78 240
8444.64 235
8445.51 188
8446.38 191
8447.25 189
8448.11 201
8448.98 213
8449.85 182
8450.72 213
8451.58 270
8452.45 336
8453.32 347
8454.19 433
8455.06 488
8455.92 529
8456.79 424
8457.66 431
8458.53 433
8459.40 383
8460.27 307
8461.13 327
8462.00 278
8462.87 272
8463.74 277
8464.61 281
8465.48 341
8466.34 436
8467.21 521
8468.08 608
8468.95 628
8469.82 674
8470.69 664
8471.56 619
8472.42 624
8473.29 482
8474.16 383
8475.03 320
8475.90 284
8476.77 242
8477.64 215
8478.51 182
8479.38 164
8480.25 167
8481.12 151
8481.99 153
8482.85 156
8483.72 158
8484.59 147
8485.46 148
8486.33 136
8487.20 125
8488.07 148
8488.94 127
8489.81 115
8490.68 134
8491.55 105
8492.42 106
8493.29 117
8494.16 152
8495.03 133
8495.90 175
8496.77 158
8497.64 166
8498.51 193
8499.38 179
8500.25 159
8501.12 150
8501.99 139
8502.86 154
8503.73 143
8504.60 152
8505.47 182
8506.34 175
8507.22 169
8508.09 147
8508.96 144
8509.83 153
8510.70 121
8511.57 147
8512.44 137
8513.31 115
8514.18 147
8515.05 155
8515.92 122
8516.80 119
8517.67 119
8518.54 126
8519.41 116
8520.28 126
8521.15 138
8522.02 142
8522.89 163
8523.77 142
8524.64 143
8525.51 155
8526.38 152
8527.25 139
8528.12 155
8529.00 174
8529.87 155
8530.74 146
8531.61 144
8532.48 168
8533.36 174
8534.23 170
8535.10 154
8535.97 150
8536.84 168
8537.72 158
8538.59 136
8539.46 156
8540.33 140
8541.21 178
8542.08 156
8542.95 160
8543.82 168
8544.70 145
8545.57 153
8546.44 123
8547.31 111
8548.19 123
8549.06 142
8549.93 156
8550.80 131
8551.68 142
8552.55 170
8553.42 143
8554.30 153
8555.17 155
8556.04 150
8556.92 120
8557.79 113
8558.66 106
8559.54 115
8560.41 117
8561.28 97
8562.16 99
8563.03 121
8563.90 95
8564.78 111
8565.65 105
8566.52 109
8567.40 116
8568.27 139
8569.15 113
8570.02 106
8570.89 78
8571.77 97
8572.64 95
8573.51 89
8574.39 112
8575.26 86
8576.14 74
8577.01 118
8577.89 120
8578.76 98
8579.63 96
8580.51 91
8581.38 78
8582.26 79
8583.13 112
8584.01 123
8584.88 77
8585.76 101
8586.63 102
8587.51 96
8588.38 90
8589.26 90
8590.13 84
8591.00 87
8591.88 93
8592.75 114
8593.63 112
8594.51 93
8595.38 111
8596.26 94
8597.13 113
8598.01 106
8598.88 115
8599.76 109
8600.63 81
8601.51 95
8602.38 60
8603.26 98
8604.13 115
8605.01 93
8605.89 112
8606.76 82
8607.64 104
8608.51 119
8609.39 140
8610.26 118
8611.14 121
8612.02 128
8612.89 83
8613.77 95
8614.65 93
8615.52 100
8616.40 104
8617.27 81
8618.15 86
8619.03 95
8619.90 93
8620.78 96
8621.66 94
8622.53 97
8623.41 98
8624.29 112
8625.16 121
8626.04 113
8626.92 123
8627.79 130
8628.67 130
8629.55 120
8630.42 112
8631.30 113
8632.18 102
8633.05 109
8633.93 98
8634.81 79
8635.69 92
8636.56 116
8637.44 119
8638.32 118
8639.20 89
8640.07 113
8640.95 128
8641.83 145
8642.71 104
8643.58 115
8644.46 107
8645.34 124
8646.22 121
8647.09 118
8647.97 132
8648.85 168
8649.73 132
8650.61 150
8651.48 181
8652.36 149
8653.24 135
8654.12 129
8655.00 162
8655.87 139
8656.75 133
8657.63 118
8658.51 160
8659.39 152
8660.27 122
8661.14 130
8662.02 150
8662.90 137
8663.78 122
8664.66 150
8665.54 145
8666.42 134
8667.30 145
8668.17 177
8669.05 212
8669.93 210
8670.81 270
8671.69 263
8672.57 307
8673.45 287
8674.33 261
8675.21 313
8676.09 265
8676.97 256
8677.84 247
8678.72 197
8679.60 171
8680.48 176
8681.36 164
8682.24 170
8683.12 146
8684.00 147
8684.88 181
8685.76 197
8686.64 232
8687.52 234
8688.40 269
8689.28 286
8690.16 301
8691.04 420
8691.92 506
8692.80 422
8693.68 369
8694.56 327
8695.44 289
8696.32 237
8697.20 196
8698.08 159
8698.96 157
8699.84 123
8700.72 115
8701.60 131
8702.48 161
8703.37 123
8704.25 131
8705.13 111
8706.01 126
8706.89 112
8707.77 112
8708.65 122
8709.53 136
8710.41 114
8711.29 122
8712.17 88
8713.06 103
8713.94 86
8714.82 100
8715.70 105
8716.58 110
8717.46 90
8718.34 92
8719.22 89
8720.11 115
8720.99 103
8721.87 76
8722.75 113
8723.63 117
8724.51 81
8725.40 103
8726.28 93
8727.16 99
8728.04 111
8728.92 104
8729.81 115
8730.69 145
8731.57 142
8732.45 134
8733.33 86
8734.22 107
8735.10 116
8735.98 116
8736.86 93
8737.75 108
8738.63 83
8739.51 104
8740.39 108
8741.28 86
8742.16 110
8743.04 100
8743.92 110
8744.81 105
8745.69 98
8746.57 93
8747.46 98
8748.34 93
8749.22 110
8750.10 121
8750.99 118
8751.87 125
8752.75 120
8753.64 120
8754.52 126
8755.40 112
8756.29 126
8757.17 97
8758.05 96
8758.94 107
8759.82 106
8760.70 131
8761.59 118
8762.47 136
8763.35 107
8764.24 105
8765.12 106
8766.01 101
8766.89 111
8767.77 155
8768.66 154
8769.54 137
8770.43 132
8771.31 119
8772.19 82
8773.08 104
8773.96 82
8774.85 64
8775.73 100
8776.62 102
8777.50 106
8778.38 94
8779.27 87
8780.15 138
8781.04 114
8781.92 93
8782.81 97
8783.69 103
8784.58 127
8785.46 102
8786.35 73
8787.23 86
8788.12 94
8789.00 100
8789.89 151
8790.77 165
8791.66 142
8792.54 101
8793.43 106
8794.31 118
8795.20 117
8796.08 112
8796.97 87
8797.85 80
8798.74 97
8799.62 82
8800.51 90
8801.40 90
8802.28 96
8803.17 104
8804.05 87
8804.94 91
8805.82 85
8806.71 91
8807.60 91
8808.48 93
8809.37 84
8810.25 89
8811.14 84
8812.03 71
8812.91 83
8813.80 79
8814.69 81
8815.57 70
8816.46 76
8817.34 100
8818.23 107
8819.12 74
8820.00 71
8820.89 85
8821.78 88
8822.66 72
8823.55 96
8824.44 92
8825.32 75
8826.21 71
8827.10 87
8827.99 79
8828.87 78
8829.76 79
8830.65 84
8831.53 75
8832.42 65
8833.31 81
8834.20 69
8835.08 79
8835.97 76
8836.86 89
8837.74 71
8838.63 70
8839.52 70
8840.41 66
8841.30 83
8842.18 67
8843.07 84
8843.96 74
8844.85 66
8845.73 67
8846.62 74
8847.51 81
8848.40 87
8849.29 74
8850.17 82
8851.06 77
8851.95 67
8852.84 74
8853.73 74
8854.61 72
8855.50 100
8856.39 69
8857.28 65
8858.17 58
8859.06 90
8859.95 91
8860.83 64
8861.72 57
8862.61 80
8863.50 68
8864.39 71
8865.28 68
8866.17 76
8867.06 67
8867.94 73
8868.83 70
8869.72 48
8870.61 54
8871.50 73
8872.39 68
8873.28 79
8874.17 64
8875.06 69
8875.95 72
8876.84 85
8877.73 78
8878.62 75
8879.51 92
8880.40 70
8881.28 65
8882.17 70
8883.06 73
8883.95 72
8884.84 80
8885.73 72
8886.62 83
8887.51 70
8888.40 65
8889.29 51
8890.18 61
8891.07 79
8891.96 59
8892.85 63
8893.74 76
8894.63 69
8895.53 68
8896.42 52
8897.31 70
8898.20 83
8899.09 64
8899.98 64
8900.87 60
8901.76 68
8902.65 48
8903.54 59
8904.43 63
8905.32 69
8906.21 52
8907.10 47
8907.99 90
8908.89 96
8909.78 80
8910.67 71
8911.56 42
8912.45 63
8913.34 59
8914.23 71
8915.12 71
8916.02 59
8916.91 54
8917.80 52
8918.69 62
8919.58 83
8920.47 62
8921.36 38
8922.26 56
8923.15 60
8924.04 61
8924.93 78
8925.82 66
8926.72 68
8927.61 75
8928.50 58
8929.39 53
8930.28 74
8931.18 73
8932.07 55
8932.96 67
8933.85 67
8934.75 44
8935.64 55
8936.53 55
8937.42 54
8938.31 54
8939.21 45
8940.10 58
8940.99 65
8941.89 59
8942.78 54
8943.67 68
8944.56 73
8945.46 57
8946.35 55
8947.24 94
8948.14 65
8949.03 67
8949.92 57
8950.81 43
8951.71 85
8952.60 58
8953.49 42
8954.39 61
8955.28 62
8956.17 80
8957.07 72
8957.96 57
8958.85 63
8959.75 68
8960.64 66
8961.54 76
8962.43 50
8963.32 47
8964.22 46
8965.11 59
8966.00 52
8966.90 41
8967.79 58
8968.69 60
8969.58 51
8970.47 58
8971.37 55
8972.26 78
8973.16 67
8974.05 46
8974.95 57
8975.84 56
8976.73 60
8977.63 60
8978.52 68
8979.42 65
8980.31 66
8981.21 35
8982.10 54
8983.00 49
8983.89 63
8984.79 32
8985.68 54
8986.58 66
8987.47 61
8988.37 47
8989.26 60
8990.16 54
8991.05 63
8991.95 54
8992.84 62
8993.74 48
8994.63 39
8995.53 40
8996.42 53
8997.32 48
8998.21 62
8999.11 33
9000.01 53
9000.90 50
9001.80 42
9002.69 65
9003.59 68
9004.48 53
9005.38 45
9006.28 47
9007.17 40
9008.07 54
9008.96 50
9009.86 51
9010.76 59
9011.65 38
9012.55 52
9013.45 41
9014.34 48
9015.24 51
9016.13 40
9017.03 79
9017.93 59
9018.82 70
9019.72 51
9020.62 46
9021.51 46
9022.41 54
9023.31 53
9024.20 45
9025.10 50
9026.00 76
9026.89 82
9027.79 41
9028.69 44
9029.59 65
9030.48 59
9031.38 55
9032.28 45
9033.17 45
9034.07 62
9034.97 74
9035.87 64
9036.76 58
9037.66 63
9038.56 45
9039.46 57
9040.35 49
9041.25 59
9042.15 59
9043.05 68
9043.94 61
9044.84 44
9045.74 59
9046.64 65
9047.54 67
9048.43 56
9049.33 48
9050.23 44
9051.13 67
9052.03 66
9052.92 62
9053.82 60
9054.72 53
9055.62 60
9056.52 58
9057.42 52
9058.32 74
9059.21 57
9060.11 59
9061.01 51
9061.91 52
9062.81 57
9063.71 57
9064.61 67
9065.50 50
9066.40 62
9067.30 64
9068.20 68
9069.10 39
9070.00 56
9070.90 50
9071.80 66
9072.70 35
9073.60 45
9074.50 49
9075.40 61
9076.29 71
9077.19 47
9078.09 58
9078.99 45
9079.89 41
9080.79 62
9081.69 47
9082.59 52
9083.49 49
9084.39 58
9085.29 60
9086.19 71
9087.09 56
9087.99 46
9088.89 49
9089.79 68
9090.69 67
9091.59 57
9092.49 46
9093.39 49
9094.29 53
9095.19 56
9096.09 48
9096.99 57
9097.89 53
9098.79 58
9099.69 49
9100.60 53
9101.50 67
9102.40 44
9103.30 45
9104.20 36
9105.10 39
9106.00 39
9106.90 61
9107.80 48
9108.70 40
9109.60 42
9110.50 67
9111.41 53
9112.31 60
9113.21 75
9114.11 61
9115.01 53
9115.91 43
9116.81 42
9117.72 50
9118.62 51
9119.52 46
9120.42 49
9121.32 38
9122.22 39
9123.12 48
9124.03 69
9124.93 54
9125.83 68
9126.73 55
9127.63 70
9128.54 51
9129.44 53
9130.34 51
9131.24 49
9132.14 56
9133.05 44
9133.95 47
9134.85 59
9135.75 76
9136.66 65
9137.56 46
9138.46 50
9139.36 33
9140.27 43
9141.17 67
9142.07 69
9142.97 61
9143.88 81
9144.78 69
9145.68 46
9146.59 38
9147.49 61
9148.39 45
9149.29 25
9150.20 51
9151.10 68
9152.00 61
9152.91 44
9153.81 68
9154.71 65
9155.62 66
9156.52 47
9157.42 56
9158.33 60
9159.23 54
9160.13 58
9161.04 54
9161.94 33
9162.84 40
9163.75 50
9164.65 62
9165.56 40
9166.46 46
9167.36 52
9168.27 66
9169.17 57
9170.08 37
9170.98 48
9171.88 58
9172.79 33
9173.69 45
9174.60 56
9175.50 54
9176.41 56
9177.31 46
9178.21 55
9179.12 48
9180.02 38
9180.93 45
9181.83 39
9182.74 43
9183.64 39
9184.55 50
9185.45 68
9186.36 65
9187.26 42
9188.17 51
9189.07 53
9189.98 74
9190.88 59
9191.79 71
9192.69 45
9193.60 45
9194.50 60
9195.41 40
9196.31 57
9197.22 45
9198.12 65
9199.03 71
9199.93 73
9200.84 45
9201.75 60
9202.65 60
9203.56 70
9204.46 53
9205.37 54
9206.27 44
9207.18 56
9208.09 73
9208.99 53
9209.90 55
9210.80 52
9211.71 55
9212.62 55
9213.52 60
9214.43 41
9215.34 39
9216.24 53
9217.15 75
9218.05 50
9218.96 56
9219.87 49
9220.77 41
9221.68 55
9222.59 69
9223.49 55
9224.40 36
9225.31 60
9226.21 52
9227.12 44
9228.03 52
9228.93 45
9229.84 51
9230.75 60
9231.66 44
9232.56 42
9233.47 42
9234.38 51
9235.28 54
9236.19 63
9237.10 47
9238.01 44
9238.91 54
9239.82 59
9240.73 59
9241.64 48
9242.54 43
9243.45 59
9244.36 41
9245.27 38
9246.18 37
9247.08 49
9247.99 41
9248.90 62
9249.81 73
9250.71 38
9251.62 40
9252.53 49
9253.44 54
9254.35 50
9255.26 56
9256.16 61
9257.07 43
9257.98 54
9258.89 61
9259.80 51
9260.71 53
9261.61 51
9262.52 61
9263.43 70
9264.34 55
9265.25 46
9266.16 47
9267.07 59
9267.98 47
9268.88 50
9269.79 68
9270.70 64
9271.61 42
9272.52 51
9273.43 39
9274.34 33
9275.25 52
9276.16 41
9277.07 32
9277.98 59
9278.89 49
9279.80 58
9280.70 42
9281.61 49
9282.52 61
9283.43 49
9284.34 50
9285.25 70
9286.16 38
9287.07 51
9287.98 62
9288.89 39
9289.80 35
9290.71 37
9291.62 60
9292.53 42
9293.44 61
9294.35 45
9295.26 35
9296.17 47
9297.08 64
9297.99 53
9298.90 49
9299.81 55
9300.73 48
9301.64 37
9302.55 68
9303.46 63
9304.37 50
9305.28 55
9306.19 78
9307.10 71
9308.01 88
9308.92 78
9309.83 62
9310.74 53
9311.65 61
9312.57 71
9313.48 75
9314.39 57
9315.30 57
9316.21 69
9317.12 70
9318.03 43
9318.94 46
9319.86 47
9320.77 36
9321.68 47
9322.59 79
9323.50 51
9324.41 66
9325.33 66
9326.24 63
9327.15 52
9328.06 54
9328.97 62
9329.88 52
9330.80 71
9331.71 66
9332.62 56
9333.53 53
9334.44 69
9335.36 56
9336.27 58
9337.18 60
9338.09 68
9339.01 48
9339.92 40
9340.83 53
9341.74 45
9342.66 40
9343.57 41
9344.48 52
9345.39 48
9346.31 35
9347.22 64
9348.13 47
9349.05 57
9349.96 55
9350.87 42
9351.78 59
9352.70 58
9353.61 62
9354.52 45
9355.44 45
9356.35 45
9357.26 39
9358.18 49
9359.09 48
9360.00 62
9360.92 64
9361.83 47
9362.74 41
9363.66 58
9364.57 41
9365.48 38
9366.40 59
9367.31 67
9368.23 54
9369.14 55
9370.05 49
9370.97 35
9371.88 35
9372.80 45
9373.71 47
9374.62 61
9375.54 52
9376.45 41
9377.37 61
9378.28 45
9379.19 48
9380.11 46
9381.02 61
9381.94 63
9382.85 63
9383.77 65
9384.68 57
9385.60 59
9386.51 56
9387.43 70
9388.34 97
9389.26 66
9390.17 62
9391.09 59
9392.00 67
9392.91 71
9393.83 55
9394.75 72
9395.66 63
9396.58 55
9397.49 40
9398.41 65
9399.32 70
9400.24 66
9401.15 68
9402.07 57
9402.98 43
9403.90 62
9404.81 45
9405.73 30
9406.65 48
9407.56 55
9408.48 61
9409.39 61
9410.31 65
9411.22 55
9412.14 49
9413.06 53
9413.97 48
9414.89 52
9415.80 47
9416.72 62
9417.64 52
9418.55 66
9419.47 45
9420.39 41
9421.30 73
9422.22 67
9423.14 51
9424.05 51
9424.97 72
9425.88 85
9426.80 51
9427.72 68
9428.64 64
9429.55 58
9430.47 54
9431.39 80
9432.30 70
9433.22 60
9434.14 61
9435.05 75
9435.97 45
9436.89 53
9437.81 50
9438.72 44
9439.64 53
9440.56 54
9441.47 53
9442.39 85
9443.31 77
9444.23 75
9445.14 63
9446.06 63
9446.98 54
9447.90 71
9448.81 73
9449.73 66
9450.65 68
9451.57 51
9452.49 74
9453.40 90
9454.32 52
9455.24 56
9456.16 51
9457.08 89
9457.99 73
9458.91 58
9459.83 57
9460.75 51
9461.67 63
9462.59 41
9463.50 54
9464.42 73
9465.34 64
9466.26 37
9467.18 51
9468.10 44
9469.02 53
9469.94 49
9470.85 53
9471.77 40
9472.69 46
9473.61 55
9474.53 56
9475.45 55
9476.37 53
9477.29 53
9478.21 53
9479.13 71
9480.04 70
9480.96 73
9481.88 61
9482.80 73
9483.72 84
9484.64 70
9485.56 60
9486.48 65
9487.40 59
9488.32 54
9489.24 58
9490.16 61
9491.08 58
9492.00 62
9492.92 58
9493.84 56
9494.76 80
9495.68 67
9496.60 62
9497.52 56
9498.44 46
9499.36 73
9500.28 69
9501.20 62
9502.12 60
9503.04 64
9503.96 52
9504.88 50
9505.80 47
9506.72 57
9507.64 51
9508.56 54
9509.48 60
9510.41 65
9511.33 56
9512.25 59
9513.17 70
9514.09 72
9515.01 66
9515.93 68
9516.85 66
9517.77 60
9518.69 70
9519.61 69
9520.54 68
9521.46 59
9522.38 86
9523.30 74
9524.22 63
9525.14 74
9526.06 89
9526.99 101
9527.91 98
9528.83 102
9529.75 119
9530.67 120
9531.59 132
9532.52 123
9533.44 98
9534.36 109
9535.28 93
9536.20 87
9537.13 95
9538.05 95
9538.97 82
9539.89 80
9540.81 71
9541.74 78
9542.66 93
9543.58 105
9544.50 86
9545.43 60
9546.35 70
9547.27 63
9548.19 85
9549.12 79
9550.04 66
9550.96 79
9551.88 83
9552.81 62
9553.73 74
9554.65 61
9555.58 97
9556.50 72
9557.42 87
9558.34 63
9559.27 86
9560.19 119
9561.11 74
9562.04 65
9562.96 66
9563.88 70
9564.81 59
9565.73 72
9566.65 72
9567.58 74
9568.50 66
9569.43 63
9570.35 56
9571.27 54
9572.20 51
9573.12 64
9574.04 74
9574.97 61
9575.89 61
9576.82 62
9577.74 56
9578.66 58
9579.59 64
9580.51 73
9581.44 94
9582.36 79
9583.28 75
9584.21 92
9585.13 64
9586.06 64
9586.98 70
9587.91 62
9588.83 81
9589.76 91
9590.68 67
9591.60 64
9592.53 94
9593.45 99
9594.38 76
9595.30 82
9596.23 84
9597.15 89
9598.08 79
9599.00 98
9599.93 93
9600.85 84
9601.78 85
9602.70 58
9603.63 76
9604.55 64
9605.48 75
9606.41 79
9607.33 101
9608.26 84
9609.18 90
9610.11 85
9611.03 80
9611.96 82
9612.88 71
9613.81 81
9614.74 90
9615.66 80
9616.59 89
9617.51 89
9618.44 80
9619.37 94
9620.29 78
9621.22 88
9622.14 68
9623.07 100
9624.00 73
9624.92 79
9625.85 82
9626.78 90
9627.70 81
9628.63 88
9629.55 90
9630.48 100
9631.41 110
9632.33 90
9633.26 86
9634.19 96
9635.11 105
9636.04 122
9636.97 118
9637.90 98
9638.82 129
9639.75 115
9640.68 121
9641.60 136
9642.53 112
9643.46 115
9644.38 99
9645.31 129
9646.24 124
9647.17 132
9648.09 157
9649.02 153
9649.95 148
9650.88 136
9651.80 159
9652.73 160
9653.66 143
9654.59 111
9655.51 87
9656.44 104
9657.37 93
9658.30 100
9659.23 102
9660.15 102
9661.08 118
9662.01 103
9662.94 95
9663.87 99
9664.80 90
9665.72 108
9666.65 90
9667.58 108
9668.51 94
9669.44 107
9670.37 122
9671.29 118
9672.22 124
9673.15 132
9674.08 102
9675.01 122
9675.94 124
9676.87 128
9677.79 122
9678.72 149
9679.65 158
9680.58 142
9681.51 154
9682.44 140
9683.37 133
9684.30 142
9685.23 163
9686.16 147
9687.09 162
9688.01 102
9688.94 141
9689.87 150
9690.80 149
9691.73 155
9692.66 154
9693.59 170
9694.52 185
9695.45 146
9696.38 186
9697.31 185
9698.24 211
9699.17 220
9700.10 173
9701.03 185
9701.96 145
9702.89 144
9703.82 141
9704.75 131
9705.68 106
9706.61 113
9707.54 139
9708.47 138
9709.40 163
9710.33 146
9711.26 166
9712.19 182
9713.12 151
9714.05 174
9714.98 188
9715.92 156
9716.85 165
9717.78 174
9718.71 153
9719.64 165
9720.57 137
9721.50 141
9722.43 133
9723.36 116
9724.29 98
9725.22 130
9726.16 119
9727.09 113
9728.02 116
9728.95 108
9729.88 96
9730.81 112
9731.74 139
9732.67 129
9733.61 111
9734.54 95
9735.47 122
9736.40 112
9737.33 116
9738.26 103
9739.20 131
9740.13 134
9741.06 94
9741.99 104
9742.92 114
9743.86 100
9744.79 100
9745.72 89
9746.65 89
9747.58 103
9748.52 98
9749.45 94
9750.38 102
9751.31 92
9752.25 118
9753.18 108
9754.11 133
9755.04 94
9755.98 115
9756.91 104
9757.84 82
9758.77 89
9759.71 117
9760.64 142
9761.57 129
9762.51 107
9763.44 94
9764.37 114
9765.30 87
9766.24 105
9767.17 99
9768.10 109
9769.04 83
9769.97 95
9770.90 107
9771.84 107
9772.77 101
9773.70 114
9774.64 104
9775.57 114
9776.50 128
9777.44 124
9778.37 109
9779.31 118
9780.24 151
9781.17 134
9782.11 123
9783.04 130
9783.97 142
9784.91 120
9785.84 103
9786.78 94
9787.71 95
9788.64 90
9789.58 88
9790.51 82
9791.45 94
9792.38 84
9793.32 110
9794.25 101
9795.19 81
9796.12 97
9797.05 101
9797.99 110
9798.92 121
9799.86 88
9800.79 116
9801.73 111
9802.66 86
9803.60 89
9804.53 74
9805.47 93
9806.40 84
9807.34 79
9808.27 109
9809.21 90
9810.14 82
9811.08 58
9812.01 73
9812.95 90
9813.88 89
9814.82 100
9815.75 112
9816.69 85
9817.63 65
9818.56 67
9819.50 84
9820.43 69
9821.37 76
9822.30 90
9823.24 85
9824.18 62
9825.11 85
9826.05 95
9826.98 72
9827.92 86
9828.86 80
9829.79 74
9830.73 69
9831.66 82
9832.60 62
9833.54 71
9834.47 75
9835.41 89
9836.35 84
9837.28 75
9838.22 62
9839.16 71
9840.09 92
9841.03 82
9841.97 81
9842.90 72
9843.84 77
9844.78 88
9845.71 88
9846.65 65
9847.59 70
9848.52 68
9849.46 73
9850.40 78
9851.34 85
9852.27 91
9853.21 96
9854.15 86
9855.08 105
9856.02 93
9856.96 100
9857.90 79
9858.83 87
9859.77 76
9860.71 74
9861.65 77
9862.58 65
9863.52 82
9864.46 85
9865.40 88
9866.34 66
9867.27 61
9868.21 83
9869.15 78
9870.09 74
9871.03 84
9871.96 64
9872.90 56
9873.84 66
9874.78 80
9875.72 94
9876.66 55
9877.59 74
9878.53 79
9879.47 67
9880.41 52
9881.35 59
9882.29 66
9883.23 60
9884.16 57
9885.10 47
9886.04 65
9886.98 70
9887.92 65
9888.86 78
9889.80 55
9890.74 59
9891.68 69
9892.61 75
9893.55 77
9894.49 66
9895.43 65
9896.37 83
9897.31 58
9898.25 34
9899.19 39
9900.13 67
9901.07 63
9902.01 68
9902.95 57
9903.89 80
9904.83 60
9905.77 73
9906.71 76
9907.65 74
9908.59 60
9909.53 48
9910.47 56
9911.41 49
9912.35 68
9913.29 64
9914.23 66
9915.17 80
9916.11 69
9917.05 74
9917.99 66
9918.93 80
9919.87 79
9920.81 65
9921.75 66
9922.69 77
9923.63 78
9924.57 93
9925.51 110
9926.45 115
9927.39 91
9928.33 99
9929.28 99
9930.22 89
9931.16 87
9932.10 70
9933.04 59
9933.98 85
9934.92 78
9935.86 71
9936.80 66
9937.74 66
9938.69 49
9939.63 61
9940.57 64
9941.51 71
9942.45 79
9943.39 72
9944.34 82
9945.28 74
9946.22 78
9947.16 65
9948.10 57
9949.04 50
9949.99 66
9950.93 71
9951.87 67
9952.81 60
9953.75 66
9954.70 72
9955.64 59
9956.58 63
9957.52 70
9958.46 69
9959.41 58
9960.35 74
9961.29 51
9962.23 48
9963.18 64
9964.12 62
9965.06 50
9966.00 63
9966.95 75
9967.89 62
9968.83 72
9969.77 69
9970.72 67
9971.66 49
9972.60 49
9973.55 49
9974.49 47
9975.43 41
9976.38 68
9977.32 60
9978.26 63
9979.21 74
9980.15 71
9981.09 72
9982.04 59
9982.98 48
9983.92 45
9984.87 44
9985.81 52
9986.75 47
9987.70 58
9988.64 44
9989.58 58
9990.53 58
9991.47 35
9992.42 57
9993.36 53
9994.30 55
9995.25 44
9996.19 34
9997.14 47
9998.08 62
9999.02 52
9999.97 36
10000.91 50
10001.86 62
10002.80 51
10003.75 60
10004.69 62
10005.63 60
10006.58 44
10007.52 64
10008.47 63
10009.41 49
10010.36 57
10011.30 55
10012.25 63
10013.19 31
10014.14 44
10015.08 38
10016.03 48
10016.97 48
10017.92 46
10018.86 47
10019.81 49
10020.75 65
10021.70 61
10022.64 57
10023.59 68
10024.53 73
10025.48 64
10026.42 53
10027.37 46
10028.32 48
10029.26 55
10030.21 42
10031.15 53
10032.10 56
10033.04 53
10033.99 50
10034.94 62
10035.88 64
10036.83 46
10037.77 75
10038.72 49
10039.67 37
10040.61 36
10041.56 51
10042.50 71
10043.45 56
10044.40 69
10045.34 40
10046.29 51
10047.24 56
10048.18 45
10049.13 84
10050.08 66
10051.02 80
10051.97 51
10052.92 38
10053.86 32
10054.81 47
10055.76 63
10056.70 55
10057.65 49
10058.60 47
10059.54 41
10060.49 48
10061.44 39
10062.39 47
10063.33 42
10064.28 37
10065.23 32
10066.17 40
10067.12 56
10068.07 39
10069.02 35
10069.96 37
10070.91 44
10071.86 41
10072.81 50
10073.76 49
10074.70 44
10075.65 46
10076.60 42
10077.55 46
10078.49 50
10079.44 39
10080.39 41
10081.34 49
10082.29 48
10083.23 59
10084.18 47
10085.13 44
10086.08 55
10087.03 69
10087.98 61
10088.92 42
10089.87 65
10090.82 49
10091.77 51
10092.72 51
10093.67 54
10094.62 59
10095.56 45
10096.51 35
10097.46 32
10098.41 44
10099.36 63
10100.31 59
10101.26 34
10102.21 52
10103.16 62
10104.11 76
10105.05 70
10106.00 49
10106.95 44
10107.90 50
10108.85 47
10109.80 60
10110.75 33
10111.70 45
10112.65 84
10113.60 52
10114.55 40
10115.50 61
10116.45 76
10117.40 65
10118.35 52
10119.30 33
10120.25 46
10121.20 51
10122.15 31
10123.10 50
10124.05 55
10125.00 36
10125.95 53
10126.90 40
10127.85 38
10128.80 34
10129.75 55
10130.70 59
10131.65 57
10132.60 44
10133.55 47
10134.50 61
10135.45 34
10136.40 28
10137.35 50
10138.30 51
10139.26 45
10140.21 52
10141.16 45
10142.11 35
10143.06 45
10144.01 58
10144.96 47
10145.91 41
10146.86 44
10147.81 51
10148.77 62
10149.72 44
10150.67 41
10151.62 65
10152.57 63
10153.52 45
10154.47 43
10155.43 46
10156.38 53
10157.33 51
10158.28 53
10159.23 37
10160.18 32
10161.14 50
10162.09 38
10163.04 54
10163.99 41
10164.94 53
10165.90 71
10166.85 43
10167.80 55
10168.75 47
10169.70 59
10170.66 59
10171.61 34
10172.56 51
10173.51 57
10174.47 61
10175.42 65
10176.37 50
10177.32 60
10178.28 61
10179.23 70
10180.18 49
10181.14 51
10182.09 51
10183.04 60
10183.99 69
10184.95 75
10185.90 70
10186.85 75
10187.81 65
10188.76 54
10189.71 78
10190.67 85
10191.62 106
10192.57 73
10193.53 83
10194.48 65
10195.43 60
10196.39 63
10197.34 65
10198.29 66
10199.25 67
10200.20 69
10201.15 82
10202.11 73
10203.06 61
10204.02 84
10204.97 110
10205.92 88
10206.88 84
10207.83 81
10208.79 75
10209.74 80
10210.69 73
10211.65 54
10212.60 62
10213.56 81
10214.51 64
10215.46 76
10216.42 60
10217.37 55
10218.33 69
10219.28 54
10220.24 56
10221.19 46
10222.15 66
10223.10 73
10224.06 55
10225.01 51
10225.97 60
10226.92 55
10227.88 62
10228.83 60
10229.79 56
10230.74 61
10231.70 76
10232.65 77
10233.61 77
10234.56 79
10235.52 93
10236.47 74
10237.43 66
10238.38 66
10239.34 69
10240.29 78
10241.25 78
10242.21 84
10243.16 65
10244.12 70
10245.07 61
10246.03 61
10246.98 54
10247.94 58
10248.90 58
10249.85 54
10250.81 53
10251.76 51
10252.72 48
10253.68 48
10254.63 83
10255.59 50
10256.55 44
10257.50 64
10258.46 51
10259.41 61
10260.37 61
10261.33 67
10262.28 83
10263.24 60
10264.20 49
10265.15 49
10266.11 46
10267.07 63
10268.02 55
10268.98 67
10269.94 54
10270.90 48
10271.85 60
10272.81 54
10273.77 43
10274.72 46
10275.68 48
10276.64 44
10277.60 51
10278.55 47
10279.51 32
10280.47 54
10281.43 66
10282.38 50
10283.34 39
10284.30 40
10285.26 57
10286.21 47
10287.17 34
10288.13 37
10289.09 39
10290.04 49
10291.00 59
10291.96 68
10292.92 47
10293.88 58
10294.83 76
10295.79 55
10296.75 37
10297.71 43
10298.67 69
10299.63 61
10300.58 42
10301.54 49
10302.50 65
10303.46 62
10304.42 41
10305.38 50
10306.34 51
10307.29 32
10308.25 48
10309.21 35
10310.17 46
10311.13 50
10312.09 63
10313.05 61
10314.01 34
10314.97 56
10315.92 71
10316.88 51
10317.84 47
10318.80 54
10319.76 54
10320.72 51
10321.68 43
10322.64 57
10323.60 57
10324.56 59
10325.52 67
10326.48 83
10327.44 62
10328.40 71
10329.36 60
10330.32 57
10331.28 35
10332.24 33
10333.20 50
10334.16 59
10335.12 50
10336.08 48
10337.04 59
10338.00 44
10338.96 47
10339.92 50
10340.88 53
10341.84 34
10342.80 54
10343.76 47
10344.72 43
10345.68 52
10346.64 54
10347.60 41
10348.56 42
10349.52 38
10350.48 29
10351.44 38
10352.40 33
10353.36 41
10354.32 43
10355.29 36
10356.25 40
10357.21 36
10358.17 44
10359.13 42
10360.09 46
10361.05 48
10362.01 44
10362.97 48
10363.94 49
10364.90 42
10365.86 39
10366.82 42
10367.78 39
10368.74 30
10369.70 49
10370.67 39
10371.63 50
10372.59 44
10373.55 35
10374.51 47
10375.47 53
10376.44 39
10377.40 50
10378.36 48
10379.32 62
10380.28 44
10381.25 44
10382.21 43
10383.17 48
10384.13 54
10385.10 59
10386.06 34
10387.02 39
10387.98 43
10388.95 48
10389.91 52
10390.87 68
10391.83 48
10392.80 66
10393.76 67
10394.72 43
10395.68 41
10396.65 37
10397.61 46
10398.57 41
10399.54 36
10400.50 50
10401.46 60
10402.43 49
10403.39 55
10404.35 52
10405.31 44
10406.28 43
10407.24 43
10408.20 41
10409.17 46
10410.13 42
10411.10 52
10412.06 45
10413.02 32
10413.99 57
10414.95 66
10415.91 74
10416.88 57
10417.84 61
10418.80 81
10419.77 94
10420.73 67
10421.70 54
10422.66 55
10423.63 63
10424.59 46
10425.55 52
10426.52 58
10427.48 48
10428.45 41
10429.41 42
10430.37 46
10431.34 54
10432.30 25
10433.27 51
10434.23 42
10435.20 48
10436.16 33
10437.13 39
10438.09 44
10439.06 53
10440.02 43
10440.99 34
10441.95 50
10442.92 44
10443.88 38
10444.85 44
10445.81 28
10446.78 33
10447.74 26
10448.71 49
10449.67 47
10450.64 54
10451.60 53
10452.57 49
10453.53 44
10454.50 26
10455.47 35
10456.43 42
10457.40 42
10458.36 42
10459.33 34
10460.29 47
10461.26 30
10462.23 50
10463.19 61
10464.16 50
10465.12 35
10466.09 39
10467.06 40
10468.02 25
10468.99 27
10469.95 41
10470.92 34
10471.89 37
10472.85 51
10473.82 35
10474.79 37
10475.75 38
10476.72 47
10477.69 30
10478.65 36
10479.62 44
10480.59 20
10481.55 40
10482.52 41
10483.49 32
10484.45 43
10485.42 36
10486.39 30
10487.35 29
10488.32 28
10489.29 35
10490.26 35
10491.22 42
10492.19 43
10493.16 49
10494.13 55
10495.09 24
10496.06 34
10497.03 49
10497.99 48
10498.96 38
10499.93 28
10500.90 32
10501.87 42
10502.83 38
10503.80 27
10504.77 34
10505.74 41
10506.70 59
10507.67 45
10508.64 32
10509.61 38
10510.58 52
10511.55 40
10512.51 43
10513.48 41
10514.45 54
10515.42 59
10516.39 47
10517.36 40
10518.32 45
10519.29 32
10520.26 43
10521.23 34
10522.20 43
10523.17 41
10524.14 37
10525.10 38
10526.07 36
10527.04 61
10528.01 57
10528.98 51
10529.95 35
10530.92 46
10531.89 44
10532.86 52
10533.83 51
10534.79 45
10535.76 49
10536.73 56
10537.70 26
10538.67 36
10539.64 34
10540.61 34
10541.58 49
10542.55 38
10543.52 45
10544.49 43
10545.46 33
10546.43 34
10547.40 42
10548.37 58
10549.34 37
10550.31 37
10551.28 37
10552.25 54
10553.22 50
10554.19 51
10555.16 50
10556.13 54
10557.10 52
10558.07 56
10559.04 75
10560.01 71
10560.98 69
10561.95 51
10562.92 48
10563.89 43
10564.86 46
10565.83 43
10566.81 62
10567.78 49
10568.75 48
10569.72 45
10570.69 37
10571.66 43
10572.63 35
10573.60 37
10574.57 50
10575.54 46
10576.51 56
10577.49 47
10578.46 42
10579.43 52
10580.40 39
10581.37 60
10582.34 57
10583.31 70
10584.29 37
10585.26 47
10586.23 66
10587.20 52
10588.17 56
10589.14 52
10590.12 69
10591.09 52
10592.06 36
10593.03 48
10594.00 59
10594.98 45
10595.95 42
10596.92 38
10597.89 48
10598.86 52
10599.84 36
10600.81 29
10601.78 35
10602.75 39
10603.73 51
10604.70 40
10605.67 43
10606.64 52
10607.62 53
10608.59 29
10609.56 20
10610.53 44
10611.51 30
10612.48 42
10613.45 33
10614.43 34
10615.40 33
10616.37 59
10617.34 68
10618.32 61
10619.29 49
10620.26 46
10621.24 43
10622.21 56
10623.18 51
10624.16 32
10625.13 48
10626.10 54
10627.08 52
10628.05 35
10629.02 33
10630.00 44
10630.97 71
10631.95 54
10632.92 62
10633.89 40
10634.87 50
10635.84 63
10636.81 64
10637.79 60
10638.76 56
10639.74 72
10640.71 61
10641.69 59
10642.66 65
10643.63 60
10644.61 58
10645.58 52
10646.56 48
10647.53 47
10648.51 42
10649.48 32
10650.45 43
10651.43 42
10652.40 33
10653.38 28
10654.35 33
10655.33 53
10656.30 46
10657.28 49
10658.25 47
10659.23 44
10660.20 33
10661.18 51
10662.15 58
10663.13 51
10664.10 56
10665.08 30
10666.05 50
10667.03 40
10668.00 33
10668.98 42
10669.96 40
10670.93 44
10671.91 38
10672.88 28
10673.86 45
10674.83 57
10675.81 38
10676.79 56
10677.76 46
10678.74 45
10679.71 52
10680.69 45
10681.66 25
10682.64 29
10683.62 35
10684.59 38
10685.57 37
10686.55 32
10687.52 43
10688.50 44
10689.47 31
10690.45 38
10691.43 26
10692.40 35
10693.38 39
10694.36 50
10695.33 54
10696.31 41
10697.29 49
10698.26 37
10699.24 45
10700.22 33
10701.19 44
10702.17 60
10703.15 35
10704.13 47
10705.10 33
10706.08 35
10707.06 37
10708.03 37
10709.01 48
10709.99 46
10710.97 46
10711.94 54
10712.92 42
10713.90 34
10714.88 28
10715.85 26
10716.83 29
10717.81 57
10718.79 51
10719.76 39
10720.74 63
10721.72 44
10722.70 41
10723.68 36
10724.65 44
10725.63 46
10726.61 46
10727.59 35
10728.57 52
10729.54 38
10730.52 39
10731.50 34
10732.48 54
10733.46 52
10734.44 49
10735.41 44
10736.39 39
10737.37 43
10738.35 41
10739.33 39
10740.31 39
10741.29 43
10742.26 42
10743.24 36
10744.22 40
10745.20 42
10746.18 37
10747.16 38
10748.14 35
10749.12 36
10750.10 59
10751.08 32
10752.05 38
10753.03 35
10754.01 36
10754.99 63
10755.97 60
10756.95 48
10757.93 28
10758.91 23
10759.89 43
10760.87 32
10761.85 42
10762.83 35
10763.81 49
10764.79 47
10765.77 54
10766.75 35
10767.73 30
10768.71 30
10769.69 26
10770.67 46
10771.65 45
10772.63 40
10773.61 32
10774.59 45
10775.57 37
10776.55 28
10777.53 42
10778.51 32
10779.49 38
10780.47 28
10781.45 33
10782.43 32
10783.41 50
10784.39 49
10785.38 40
10786.36 30
10787.34 36
10788.32 29
10789.30 41
10790.28 37
10791.26 52
10792.24 49
10793.22 41
10794.20 54
10795.19 47
10796.17 40
10797.15 31
10798.13 53
10799.11 40
10800.09 33
10801.07 37
10802.05 50
10803.04 33
10804.02 30
10805.00 49
10805.98 36
10806.96 41
10807.94 41
10808.93 31
10809.91 33
10810.89 39
10811.87 31
10812.85 55
10813.84 41
10814.82 44
10815.80 56
10816.78 44
10817.77 29
10818.75 48
10819.73 42
10820.71 36
10821.69 44
10822.68 27
10823.66 42
10824.64 50
10825.62 47
10826.61 50
10827.59 39
10828.57 50
10829.56 35
10830.54 32
10831.52 27
10832.50 26
10833.49 56
10834.47 47
10835.45 27
10836.44 39
10837.42 35
10838.40 42
10839.39 36
10840.37 50
10841.35 32
10842.34 43
10843.32 35
10844.30 60
10845.29 23
10846.27 35
10847.25 38
10848.24 48
10849.22 26
10850.20 30
10851.19 48
10852.17 42
10853.16 45
10854.14 40
10855.12 48
10856.11 72
10857.09 53
10858.08 44
10859.06 45
10860.04 37
10861.03 51
10862.01 48
10863.00 41
10863.98 46
10864.96 33
10865.95 34
10866.93 44
10867.92 34
10868.90 41
10869.89 52
10870.87 54
10871.86 38
10872.84 41
10873.83 54
10874.81 44
10875.80 60
10876.78 55
10877.77 49
10878.75 48
10879.74 44
10880.72 46
10881.71 46
10882.69 38
10883.68 54
10884.66 55
10885.65 60
10886.63 67
10887.62 74
10888.60 56
10889.59 60
10890.57 43
10891.56 34
10892.55 49
10893.53 64
10894.52 48
10895.50 47
10896.49 47
10897.47 45
10898.46 62
10899.45 43
10900.43 41
10901.42 56
10902.40 51
10903.39 82
10904.38 67
10905.36 61
10906.35 53
10907.34 61
10908.32 61
10909.31 54
10910.29 42
10911.28 46
10912.27 44
10913.25 49
10914.24 37
10915.23 65
10916.21 65
10917.20 52
10918.19 88
10919.17 57
10920.16 59
10921.15 60
10922.14 72
10923.12 63
10924.11 57
10925.10 57
10926.08 76
10927.07 79
10928.06 58
10929.05 70
10930.03 82
10931.02 77
10932.01 65
10933.00 57
10933.98 65
10934.97 57
10935.96 70
10936.95 74
10937.93 48
10938.92 85
10939.91 66
10940.90 83
10941.88 79
10942.87 86
10943.86 93
10944.85 82
10945.84 72
10946.82 60
10947.81 63
10948.80 73
10949.79 72
10950.78 52
10951.77 81
10952.75 75
10953.74 100
10954.73 109
10955.72 114
10956.71 143
10957.70 125
10958.69 136
10959.67 117
10960.66 106
10961.65 87
10962.64 94
10963.63 97
10964.62 76
10965.61 85
10966.60 81
10967.58 93
10968.57 96
10969.56 69
10970.55 74
10971.54 100
10972.53 74
10973.52 76
10974.51 71
10975.50 72
10976.49 71
10977.48 70
10978.47 89
10979.46 77
10980.45 64
10981.44 81
10982.43 89
10983.42 113
10984.41 93
10985.40 89
10986.38 101
10987.37 94
10988.36 86
10989.35 92
10990.34 81
10991.34 83
10992.33 84
10993.32 102
10994.31 114
10995.30 140
10996.29 147
10997.28 153
10998.27 155
10999.26 127
11000.25 116
11001.24 113
11002.23 108
11003.22 104
11004.21 102
11005.20 104
11006.19 74
11007.18 93
11008.17 86
11009.16 67
11010.16 69
11011.15 77
11012.14 77
11013.13 78
11014.12 70
11015.11 71
11016.10 59
11017.09 74
11018.08 84
11019.08 66
11020.07 64
11021.06 78
11022.05 82
11023.04 75
11024.03 55
11025.03 60
11026.02 65
11027.01 66
11028.00 73
11028.99 60
11029.98 60
11030.98 53
11031.97 75
11032.96 56
11033.95 74
11034.94 67
11035.94 59
11036.93 69
11037.92 68
11038.91 57
11039.91 70
11040.90 55
11041.89 63
11042.88 61
11043.87 63
11044.87 52
11045.86 50
11046.85 59
11047.85 53
11048.84 53
11049.83 71
11050.82 53
11051.82 67
11052.81 48
11053.80 33
11054.80 58
11055.79 54
11056.78 36
11057.77 46
11058.77 68
11059.76 49
11060.75 38
11061.75 60
11062.74 52
11063.73 55
11064.73 42
11065.72 58
11066.71 51
11067.71 56
11068.70 66
11069.70 56
11070.69 50
11071.68 48
11072.68 66
11073.67 50
11074.66 43
11075.66 51
11076.65 51
11077.65 39
11078.64 49
11079.63 63
11080.63 54
11081.62 56
11082.62 53
11083.61 49
11084.61 50
11085.60 43
11086.59 37
11087.59 61
11088.58 60
11089.58 59
11090.57 46
11091.57 51
11092.56 51
11093.56 49
11094.55 59
11095.55 48
11096.54 60
11097.54 50
11098.53 65
11099.53 42
11100.52 46
11101.52 36
11102.51 53
11103.51 42
11104.50 36
11105.50 46
11106.49 45
11107.49 40
11108.48 43
11109.48 41
11110.47 54
11111.47 76
11112.46 68
11113.46 41
11114.46 38
11115.45 40
11116.45 40
11117.44 44
11118.44 41
11119.43 38
11120.43 31
11121.43 51
11122.42 43
11123.42 29
11124.41 46
11125.41 46
11126.41 35
11127.40 40
11128.40 48
11129.40 37
11130.39 40
11131.39 36
11132.39 36
11133.38 52
11134.38 31
11135.37 40
11136.37 49
11137.37 52
11138.37 47
11139.36 39
11140.36 46
11141.36 44
11142.35 44
11143.35 43
11144.35 57
11145.34 57
11146.34 44
11147.34 68
11148.33 53
11149.33 32
11150.33 42
11151.33 42
11152.32 62
11153.32 62
11154.32 56
11155.32 45
11156.31 51
11157.31 48
11158.31 45
11159.31 43
11160.30 40
11161.30 45
11162.30 49
11163.30 49
11164.30 54
11165.29 34
11166.29 51
11167.29 46
11168.29 40
11169.29 31
11170.28 43
11171.28 43
11172.28 42
11173.28 46
11174.28 40
11175.28 41
11176.27 53
11177.27 48
11178.27 49
11179.27 40
11180.27 51
11181.27 56
11182.27 62
11183.26 45
11184.26 40
11185.26 48
11186.26 42
11187.26 37
11188.26 45
11189.26 52
11190.26 31
11191.26 45
11192.26 45
11193.25 43
11194.25 43
11195.25 42
11196.25 51
11197.25 48
11198.25 43
11199.25 43
11200.25 45
11201.25 37
11202.25 30
11203.25 46
11204.25 46
11205.25 32
11206.25 38
11207.25 58
11208.25 38
11209.25 49
11210.25 52
11211.25 54
11212.25 38
11213.25 49
11214.25 41
11215.25 34
11216.25 63
11217.25 50
11218.25 32
11219.25 30
11220.25 28
11221.25 37
11222.25 58
11223.25 37
11224.25 32
11225.25 44
11226.25 38
11227.25 40
11228.25 38
11229.26 40
11230.26 41
11231.26 56
11232.26 46
11233.26 47
11234.26 50
11235.26 44
11236.26 34
11237.26 44
11238.27 45
11239.27 56
11240.27 44
11241.27 35
11242.27 49
11243.27 35
11244.27 46
11245.27 31
11246.28 44
11247.28 28
11248.28 33
11249.28 50
11250.28 35
11251.28 50
11252.29 45
11253.29 42
11254.29 39
11255.29 46
11256.29 48
11257.30 28
11258.30 33
11259.30 44
11260.30 37
11261.31 47
11262.31 43
11263.31 48
11264.31 44
11265.31 53
11266.32 42
11267.32 44
11268.32 35
11269.32 36
11270.33 52
11271.33 47
11272.33 56
11273.34 51
11274.34 52
11275.34 80
11276.34 71
11277.35 52
11278.35 52
11279.35 51
11280.36 56
11281.36 50
11282.36 58
11283.37 63
11284.37 69
11285.37 57
11286.38 47
11287.38 35
11288.38 46
11289.39 38
11290.39 39
11291.39 34
11292.40 52
11293.40 45
11294.40 43
11295.41 41
11296.41 41
11297.42 59
11298.42 42
11299.42 41
11300.43 38
11301.43 33
11302.44 38
11303.44 37
11304.44 63
11305.45 49
11306.45 32
11307.46 54
11308.46 53
11309.47 57
11310.47 37
11311.47 51
11312.48 70
11313.48 54
11314.49 61
11315.49 59
11316.50 53
11317.50 59
11318.51 46
11319.51 34
11320.52 32
11321.52 48
11322.53 60
11323.53 47
11324.54 41
11325.54 34
11326.55 37
11327.55 42
11328.56 37
11329.56 45
11330.57 43
11331.57 57
11332.58 52
11333.58 43
11334.59 56
11335.60 59
11336.60 71
11337.61 73
11338.61 45
11339.62 61
11340.62 46
11341.63 70
11342.64 59
11343.64 50
11344.65 60
11345.65 50
11346.66 55
11347.67 40
11348.67 30
11349.68 29
11350.68 37
11351.69 34
11352.70 39
11353.70 42
11354.71 37
11355.72 55
11356.72 51
11357.73 40
11358.74 54
11359.74 30
11360.75 55
11361.76 58
11362.76 33
11363.77 40
11364.78 44
11365.78 46
11366.79 34
11367.80 27
11368.80 39
11369.81 43
11370.82 41
11371.83 36
11372.83 32
11373.84 39
11374.85 56
11375.85 43
11376.86 35
11377.87 43
11378.88 38
11379.88 47
11380.89 31
11381.90 36
11382.91 31
11383.92 54
11384.92 31
11385.93 46
11386.94 42
11387.95 52
11388.95 60
11389.96 46
11390.97 47
11391.98 44
11392.99 38
11393.99 42
11395.00 27
11396.01 28
11397.02 31
11398.03 31
11399.04 44
11400.04 30
11401.05 42
11402.06 27
11403.07 38
11404.08 39
11405.09 25
11406.10 39
11407.11 49
11408.11 36
11409.12 29
11410.13 36
11411.14 46
11412.15 66
11413.16 39
11414.17 31
11415.18 49
11416.19 49
11417.19 46
11418.20 35
11419.21 42
11420.22 29
11421.23 39
11422.24 43
11423.25 38
11424.26 44
11425.27 38
11426.28 47
11427.29 49
11428.30 43
11429.31 32
11430.32 28
11431.33 48
11432.34 39
11433.35 56
11434.36 52
11435.37 46
11436.38 50
11437.39 41
11438.40 34
11439.41 41
11440.42 29
11441.43 32
11442.44 32
11443.45 50
11444.46 45
11445.47 38
11446.48 46
11447.49 34
11448.50 38
11449.51 35
11450.52 48
11451.53 40
11452.54 48
11453.56 43
11454.57 32
11455.58 38
11456.59 40
11457.60 49
11458.61 47
11459.62 39
11460.63 40
11461.64 40
11462.65 42
11463.67 37
11464.68 40
11465.69 39
11466.70 40
11467.71 53
11468.72 38
11469.73 55
11470.75 48
11471.76 45
11472.77 54
11473.78 52
11474.79 46
11475.80 34
11476.82 47
11477.83 41
11478.84 40
11479.85 57
11480.86 47
11481.88 48
11482.89 42
11483.90 45
11484.91 44
11485.92 62
11486.94 37
11487.95 44
11488.96 49
11489.97 45
11490.99 45
11492.00 34
11493.01 44
11494.02 37
11495.04 32
11496.05 49
11497.06 56
11498.08 39
11499.09 53
11500.10 48
11501.11 58
11502.13 59
11503.14 47
11504.15 47
11505.17 42
11506.18 49
11507.19 65
11508.21 55
11509.22 50
11510.23 53
11511.25 50
11512.26 55
11513.27 38
11514.29 48
11515.30 44
11516.31 39
11517.33 50
11518.34 36
11519.35 41
11520.37 43
11521.38 42
11522.40 44
11523.41 36
11524.42 41
11525.44 51
11526.45 42
11527.47 41
11528.48 57
11529.49 48
11530.51 56
11531.52 65
11532.54 70
11533.55 89
11534.56 71
11535.58 59
11536.59 43
11537.61 50
11538.62 60
11539.64 60
11540.65 58
11541.67 57
11542.68 60
11543.70 59
11544.71 61
11545.73 61
11546.74 62
11547.76 55
11548.77 75
11549.79 73
11550.80 58
11551.82 64
11552.83 54
11553.85 55
11554.86 54
11555.88 52
11556.89 54
11557.91 56
11558.92 75
11559.94 64
11560.95 79
11561.97 74
11562.99 66
11564.00 67
11565.02 79
11566.03 70
11567.05 90
11568.06 70
11569.08 77
11570.10 82
11571.11 71
11572.13 86
11573.14 88
11574.16 80
11575.18 100
11576.19 112
11577.21 107
11578.23 86
11579.24 96
11580.26 106
11581.27 110
11582.29 94
11583.31 109
11584.32 115
11585.34 119
11586.36 120
11587.37 109
11588.39 124
11589.41 148
11590.42 162
11591.44 148
11592.46 183
11593.48 249
11594.49 273
11595.51 286
11596.53 309
11597.54 362
11598.56 348
11599.58 346
11600.60 273
11601.61 257
11602.63 240
11603.65 187
11604.67 130
11605.68 120
11606.70 128
11607.72 118
11608.74 100
11609.75 84
11610.77 98
11611.79 102
11612.81 86
11613.82 94
11614.84 78
11615.86 81
11616.88 65
11617.90 71
11618.91 81
11619.93 71
11620.95 93
11621.97 63
11622.99 79
11624.01 76
11625.02 70
11626.04 55
11627.06 67
11628.08 61
11629.10 66
11630.12 76
11631.14 71
11632.15 76
11633.17 75
11634.19 84
11635.21 66
11636.23 77
11637.25 83
11638.27 67
11639.29 54
11640.31 60
11641.32 75
11642.34 57
11643.36 57
11644.38 57
11645.40 64
11646.42 73
11647.44 58
11648.46 50
11649.48 41
11650.50 43
11651.52 61
11652.54 48
11653.56 58
11654.58 56
11655.60 59
11656.62 58
11657.64 51
11658.66 42
11659.68 45
11660.70 56
11661.72 58
11662.74 59
11663.76 55
11664.78 59
11665.80 68
11666.82 69
11667.84 61
11668.86 75
11669.88 46
11670.90 70
11671.92 57
11672.94 66
11673.96 81
11674.98 74
11676.00 65
11677.02 90
11678.04 68
11679.06 64
11680.08 74
11681.10 70
11682.12 64
11683.15 63
11684.17 69
11685.19 104
11686.21 87
11687.23 54
11688.25 51
11689.27 64
11690.29 66
11691.31 73
11692.34 65
11693.36 59
11694.38 61
11695.40 56
11696.42 48
11697.44 78
11698.46 56
11699.49 48
11700.51 64
11701.53 55
11702.55 50
11703.57 72
11704.60 69
11705.62 57
11706.64 46
11707.66 54
11708.68 54
11709.71 54
11710.73 53
11711.75 40
11712.77 53
11713.79 52
11714.82 56
11715.84 56
11716.86 46
11717.88 42
11718.91 45
11719.93 40
11720.95 33
11721.97 39
11723.00 46
11724.02 54
11725.04 47
11726.06 33
11727.09 57
11728.11 53
11729.13 43
11730.16 62
11731.18 54
11732.20 50
11733.23 32
11734.25 47
11735.27 41
11736.30 44
11737.32 41
11738.34 64
11739.37 56
11740.39 39
11741.41 50
11742.44 41
11743.46 36
11744.48 55
11745.51 61
11746.53 45
11747.55 43
11748.58 39
11749.60 52
11750.63 36
11751.65 33
11752.67 50
11753.70 40
11754.72 37
11755.75 41
11756.77 58
11757.79 44
11758.82 35
11759.84 40
11760.87 37
11761.89 42
11762.92 44
11763.94 38
11764.96 43
11765.99 58
11767.01 44
11768.04 41
11769.06 55
11770.09 40
11771.11 41
11772.14 52
11773.16 43
11774.19 37
11775.21 40
11776.24 35
11777.26 48
11778.29 52
11779.31 54
11780.34 40
11781.36 42
11782.39 20
11783.41 38
11784.44 46
11785.46 41
11786.49 37
11787.52 42
11788.54 58
11789.57 46
11790.59 54
11791.62 42
11792.64 47
11793.67 32
11794.69 36
11795.72 44
11796.75 23
11797.77 38
11798.80 36
11799.82 38
11800.85 46
11801.88 49
11802.90 41
11803.93 38
11804.96 30
11805.98 36
11807.01 51
11808.03 53
11809.06 54
11810.09 50
11811.11 48
11812.14 48
11813.17 49
11814.19 41
11815.22 41
11816.25 51
11817.27 36
11818.30 34
11819.33 36
11820.35 34
11821.38 29
11822.41 42
11823.44 41
11824.46 60
11825.49 50
11826.52 39
11827.54 49
11828.57 55
11829.60 37
11830.63 49
11831.65 38
11832.68 35
11833.71 42
11834.74 31
11835.76 38
11836.79 32
11837.82 41
11838.85 34
11839.87 37
11840.90 36
11841.93 36
11842.96 26
11843.99 41
11845.01 36
11846.04 47
11847.07 45
11848.10 31
11849.13 49
11850.15 52
11851.18 45
11852.21 35
11853.24 39
11854.27 41
11855.30 35
11856.33 39
11857.35 38
11858.38 47
11859.41 42
11860.44 44
11861.47 48
11862.50 51
11863.53 51
11864.55 35
11865.58 53
11866.61 48
11867.64 36
11868.67 43
11869.70 36
11870.73 48
11871.76 37
11872.79 29
11873.82 50
11874.85 38
11875.88 50
11876.90 60
11877.93 50
11878.96 42
11879.99 40
11881.02 48
11882.05 47
11883.08 57
11884.11 70
11885.14 47
11886.17 55
11887.20 41
11888.23 47
11889.26 42
11890.29 47
11891.32 42
11892.35 51
11893.38 43
11894.41 58
11895.44 40
11896.47 66
11897.50 63
11898.53 63
11899.56 56
11900.59 42
11901.62 60
11902.65 72
11903.68 81
11904.71 51
11905.75 61
11906.78 48
11907.81 47
11908.84 46
11909.87 37
11910.90 51
11911.93 49
11912.96 48
11913.99 42
11915.02 56
11916.05 56
11917.09 43
11918.12 61
11919.15 74
11920.18 52
11921.21 54
11922.24 55
11923.27 77
11924.30 65
11925.34 71
11926.37 78
11927.40 83
11928.43 95
11929.46 82
11930.49 107
11931.53 101
11932.56 95
11933.59 78
11934.62 90
11935.65 91
11936.69 76
11937.72 68
11938.75 66
11939.78 46
11940.81 55
11941.85 60
11942.88 46
11943.91 52
11944.94 49
11945.98 51
11947.01 43
11948.04 47
11949.07 32
11950.11 37
11951.14 37
11952.17 50
11953.20 46
11954.24 30
11955.27 31
11956.30 36
11957.34 29
11958.37 38
11959.40 54
11960.43 45
11961.47 39
11962.50 46
11963.53 50
11964.57 58
11965.60 33
11966.63 54
11967.67 72
11968.70 39
11969.73 68
11970.77 51
11971.80 37
11972.83 49
11973.87 52
11974.90 38
11975.93 29
11976.97 38
11978.00 42
11979.04 51
11980.07 44
11981.10 60
11982.14 42
11983.17 59
11984.21 44
11985.24 44
11986.27 67
11987.31 45
11988.34 63
11989.38 55
11990.41 53
11991.45 42
11992.48 50
11993.51 56
11994.55 47
11995.58 57
11996.62 47
11997.65 47
11998.69 47
11999.72 46
12000.76 39
12001.79 56
12002.83 43
12003.86 44
12004.90 48
12005.93 49
12006.97 35
12008.00 31
12009.04 49
12010.07 49
12011.11 60
12012.14 46
12013.18 48
12014.21 48
12015.25 53
12016.28 56
12017.32 64
12018.35 55
12019.39 50
12020.43 65
12021.46 59
12022.50 61
12023.53 45
12024.57 51
12025.60 31
12026.64 41
12027.68 40
12028.71 46
12029.75 43
12030.78 40
12031.82 32
12032.86 44
12033.89 55
12034.93 36
12035.97 43
12037.00 48
12038.04 47
12039.07 33
12040.11 50
12041.15 56
12042.18 67
12043.22 40
12044.26 43
12045.29 53
12046.33 50
12047.37 50
12048.40 63
12049.44 52
12050.48 48
12051.52 40
12052.55 45
12053.59 49
12054.63 66
12055.66 66
12056.70 35
12057.74 64
12058.78 71
12059.81 64
12060.85 46
12061.89 57
12062.92 77
12063.96 67
12065.00 64
12066.04 57
12067.07 52
12068.11 58
12069.15 55
12070.19 55
12071.23 69
12072.26 63
12073.30 46
12074.34 55
12075.38 67
12076.42 66
12077.45 59
12078.49 58
12079.53 64
12080.57 56
12081.61 52
12082.64 60
12083.68 59
12084.72 66
12085.76 53
12086.80 57
12087.84 54
12088.88 52
12089.91 48
12090.95 52
12091.99 60
12093.03 71
12094.07 65
12095.11 68
12096.15 77
12097.19 53
12098.22 92
12099.26 78
12100.30 75
12101.34 69
12102.38 78
12103.42 93
12104.46 91
12105.50 61
12106.54 63
12107.58 74
12108.62 59
12109.66 68
12110.70 58
12111.74 39
12112.78 58
12113.81 58
12114.85 43
12115.89 48
12116.93 42
12117.97 47
12119.01 50
12120.05 34
12121.09 33
12122.13 31
12123.17 39
12124.21 58
12125.25 57
12126.29 49
12127.33 59
12128.37 42
12129.42 33
12130.46 29
12131.50 44
12132.54 55
12133.58 50
12134.62 38
12135.66 30
12136.70 44
12137.74 38
12138.78 38
12139.82 47
12140.86 52
12141.90 46
12142.94 49
12143.98 48
12145.03 52
12146.07 51
12147.11 40
12148.15 34
12149.19 41
12150.23 36
12151.27 30
12152.31 33
12153.35 38
12154.40 35
12155.44 30
12156.48 32
12157.52 44
12158.56 62
12159.60 43
12160.65 46
12161.69 44
12162.73 35
12163.77 29
12164.81 31
12165.85 25
12166.90 42
12167.94 29
12168.98 47
12170.02 50
12171.06 40
12172.11 48
12173.15 32
12174.19 40
12175.23 45
12176.28 34
12177.32 33
12178.36 41
12179.40 37
12180.45 40
12181.49 47
12182.53 41
12183.57 40
12184.62 28
12185.66 39
12186.70 48
12187.74 35
12188.79 36
12189.83 47
12190.87 49
12191.92 46
12192.96 49
12194.00 51
12195.05 39
12196.09 50
12197.13 54
12198.18 48
12199.22 36
12200.26 27
12201.31 40
12202.35 43
12203.39 50
12204.44 40
12205.48 43
12206.52 43
12207.57 51
12208.61 49
12209.65 37
12210.70 31
12211.74 36
12212.79 40
12213.83 32
12214.87 40
12215.92 37
12216.96 58
12218.01 53
12219.05 33
12220.09 31
12221.14 38
12222.18 41
12223.23 52
12224.27 33
12225.32 43
12226.36 47
12227.41 51
12228.45 50
12229.49 34
12230.54 37
12231.58 42
12232.63 55
12233.67 52
12234.72 59
12235.76 38
12236.81 43
12237.85 46
12238.90 46
12239.94 51
12240.99 43
12242.03 36
12243.08 45
12244.12 44
12245.17 36
12246.21 39
12247.26 42
12248.31 46
12249.35 42
12250.40 34
12251.44 43
12252.49 46
12253.53 49
12254.58 35
12255.62 36
12256.67 39
12257.72 41
12258.76 36
12259.81 30
12260.85 36
12261.90 30
12262.95 33
12263.99 35
12265.04 39
12266.08 44
12267.13 45
12268.18 28
12269.22 29
12270.27 28
12271.32 37
12272.36 34
12273.41 33
12274.46 24
12275.50 37
12276.55 45
12277.60 31
12278.64 33
12279.69 27
12280.74 49
12281.78 46
12282.83 39
12283.88 40
12284.92 25
12285.97 20
12287.02 35
12288.07 42
12289.11 30
12290.16 35
12291.21 42
12292.25 43
12293.30 36
12294.35 36
12295.40 37
12296.44 40
12297.49 28
12298.54 44
12299.59 29
12300.63 23
12301.68 43
12302.73 45
12303.78 43
12304.83 46
12305.87 34
12306.92 38
12307.97 26
12309.02 33
12310.07 27
12311.11 43
12312.16 37
12313.21 30
12314.26 40
12315.31 44
12316.35 33
12317.40 43
12318.45 37
12319.50 40
12320.55 35
12321.60 46
12322.65 60
12323.69 41
12324.74 39
12325.79 29
12326.84 40
12327.89 53
12328.94 39
12329.99 38
12331.04 22
12332.09 32
12333.13 48
12334.18 37
12335.23 40
12336.28 31
12337.33 31
12338.38 32
12339.43 47
12340.48 27
12341.53 39
12342.58 28
12343.63 37
12344.68 47
12345.73 39
12346.78 45
12347.83 33
12348.88 44
12349.93 31
12350.98 29
12352.03 27
12353.07 33
12354.12 30
12355.17 33
12356.22 35
12357.28 47
12358.33 32
12359.38 35
12360.43 27
12361.48 32
12362.53 43
12363.58 23
12364.63 24
12365.68 29
12366.73 35
12367.78 32
12368.83 43
12369.88 24
12370.93 36
12371.98 36
12373.03 25
12374.08 30
12375.13 41
12376.18 36
12377.24 38
12378.29 43
12379.34 24
12380.39 29
12381.44 26
12382.49 25
12383.54 26
12384.59 33
12385.64 43
12386.70 46
12387.75 44
12388.80 46
12389.85 23
12390.90 48
12391.95 58
12393.00 55
12394.06 35
12395.11 26
12396.16 29
12397.21 42
12398.26 46
12399.32 33
12400.37 30
12401.42 39
12402.47 46
12403.52 43
12404.58 49
12405.63 36
12406.68 48
12407.73 42
12408.78 47
12409.84 40
12410.89 40
12411.94 31
12412.99 41
12414.05 47
12415.10 38
12416.15 47
12417.20 51
12418.26 42
12419.31 32
12420.36 40
12421.42 50
12422.47 34
12423.52 47
12424.57 31
12425.63 32
12426.68 39
12427.73 33
12428.79 38
12429.84 33
12430.89 32
12431.95 39
12433.00 39
12434.05 31
12435.11 43
12436.16 41
12437.21 53
12438.27 44
12439.32 43
12440.37 40
12441.43 32
12442.48 38
12443.54 44
12444.59 45
12445.64 34
12446.70 43
12447.75 48
12448.80 48
12449.86 42
12450.91 48
12451.97 50
12453.02 49
12454.08 54
12455.13 42
12456.18 31
12457.24 48
12458.29 47
12459.35 46
12460.40 41
12461.46 36
12462.51 37
12463.57 40
12464.62 33
12465.67 42
12466.73 41
12467.78 43
12468.84 37
12469.89 45
12470.95 49
12472.00 47
12473.06 51
12474.11 46
12475.17 50
12476.22 47
12477.28 52
12478.33 43
12479.39 41
12480.45 50
12481.50 68
12482.56 53
12483.61 70
12484.67 72
12485.72 77
12486.78 76
12487.83 74
12488.89 109
12489.95 111
12491.00 121
12492.06 116
12493.11 127
12494.17 103
12495.22 91
12496.28 109
12497.34 97
12498.39 103
12499.45 100
12500.50 69
12501.56 68
12502.62 54
12503.67 54
12504.73 56
12505.79 67
12506.84 57
12507.90 42
12508.96 43
12510.01 45
12511.07 39
12512.13 49
12513.18 38
12514.24 37
12515.30 38
12516.35 34
12517.41 44
12518.47 50
12519.52 40
12520.58 55
12521.64 49
12522.70 46
12523.75 63
12524.81 49
12525.87 50
12526.92 48
12527.98 35
12529.04 39
12530.10 49
12531.15 48
12532.21 47
12533.27 50
12534.33 55
12535.38 47
12536.44 66
12537.50 45
12538.56 44
12539.62 41
12540.67 38
12541.73 33
12542.79 43
12543.85 38
12544.91 46
12545.96 55
12547.02 40
12548.08 53
12549.14 43
12550.20 43
12551.25 52
12552.31 43
12553.37 54
12554.43 78
12555.49 55
12556.55 46
12557.61 55
12558.66 48
12559.72 47
12560.78 74
12561.84 63
12562.90 57
12563.96 55
12565.02 51
12566.08 58
12567.14 79
12568.19 68
12569.25 68
12570.31 81
12571.37 97
12572.43 96
12573.49 92
12574.55 92
12575.61 82
12576.67 76
12577.73 66
12578.79 66
12579.85 57
12580.91 52
12581.97 62
12583.03 44
12584.09 62
12585.15 54
12586.20 77
12587.26 63
12588.32 62
12589.38 44
12590.44 60
12591.50 67
12592.56 57
12593.62 52
12594.69 44
12595.75 43
12596.81 49
12597.87 57
12598.93 42
12599.99 43
12601.05 50
12602.11 54
12603.17 41
12604.23 40
12605.29 38
12606.35 56
12607.41 58
12608.47 51
12609.53 38
12610.59 49
12611.65 50
12612.71 39
12613.78 41
12614.84 54
12615.90 54
12616.96 73
12618.02 59
12619.08 54
12620.14 46
12621.20 44
12622.27 62
12623.33 61
12624.39 56
12625.45 49
12626.51 52
12627.57 39
12628.63 44
12629.70 40
12630.76 38
12631.82 40
12632.88 50
12633.94 51
12635.00 35
12636.07 35
12637.13 44
12638.19 43
12639.25 35
12640.31 42
12641.38 33
12642.44 41
12643.50 56
12644.56 55
12645.63 38
12646.69 50
12647.75 58
12648.81 48
12649.88 39
12650.94 44
12652.00 56
12653.06 58
12654.13 44
12655.19 63
12656.25 44
12657.31 32
12658.38 46
12659.44 43
12660.50 49
12661.57 32
12662.63 35
12663.69 76
12664.76 39
12665.82 42
12666.88 35
12667.95 44
12669.01 50
12670.07 53
12671.14 32
12672.20 50
12673.26 43
12674.33 43
12675.39 48
12676.45 45
12677.52 67
12678.58 51
12679.64 36
12680.71 40
12681.77 39
12682.84 35
12683.90 43
12684.96 45
12686.03 49
12687.09 72
12688.16 57
12689.22 45
12690.28 39
12691.35 72
12692.41 59
12693.48 65
12694.54 68
12695.61 68
12696.67 41
12697.74 50
12698.80 46
12699.86 45
12700.93 55
12701.99 60
12703.06 62
12704.12 59
12705.19 46
12706.25 52
12707.32 43
12708.38 55
12709.45 47
12710.51 50
12711.58 45
12712.64 45
12713.71 55
12714.77 40
12715.84 32
12716.90 41
12717.97 46
12719.03 48
12720.10 49
12721.17 42
12722.23 56
12723.30 52
12724.36 49
12725.43 57
12726.49 34
12727.56 50
12728.63 49
12729.69 49
12730.76 56
12731.82 45
12732.89 43
12733.96 54
12735.02 50
12736.09 34
12737.15 44
12738.22 57
12739.29 48
12740.35 39
12741.42 47
12742.49 48
12743.55 47
12744.62 41
12745.68 53
12746.75 42
12747.82 43
12748.88 48
12749.95 45
12751.02 41
12752.09 36
12753.15 45
12754.22 54
12755.29 30
12756.35 37
12757.42 34
12758.49 46
12759.55 40
12760.62 32
12761.69 47
12762.76 38
12763.82 44
12764.89 34
12765.96 46
12767.03 50
12768.09 29
12769.16 30
12770.23 27
12771.30 39
12772.36 43
12773.43 51
12774.50 41
12775.57 48
12776.63 36
12777.70 28
12778.77 36
12779.84 46
12780.91 37
12781.97 33
12783.04 25
12784.11 31
12785.18 34
12786.25 37
12787.31 26
12788.38 33
12789.45 39
12790.52 41
12791.59 36
12792.66 34
12793.73 40
12794.79 28
12795.86 46
12796.93 32
12798.00 43
12799.07 40
12800.14 45
12801.21 48
12802.28 30
12803.34 20
12804.41 37
12805.48 31
12806.55 37
12807.62 25
12808.69 34
12809.76 31
12810.83 30
12811.90 31
12812.97 32
12814.04 38
12815.11 29
12816.18 28
12817.25 35
12818.31 39
12819.38 29
12820.45 27
12821.52 26
12822.59 30
12823.66 28
12824.73 29
12825.80 28
12826.87 24
12827.94 26
12829.01 39
12830.08 38
12831.15 26
12832.22 30
12833.29 33
12834.36 41
12835.43 34
12836.50 34
12837.57 26
12838.65 19
12839.72 25
12840.79 43
12841.86 32
12842.93 35
12844.00 36
12845.07 27
12846.14 34
12847.21 41
12848.28 40
12849.35 32
12850.42 27
12851.49 34
12852.57 24
12853.64 27
12854.71 34
12855.78 38
12856.85 33
12857.92 33
12858.99 36
12860.06 34
12861.13 31
12862.21 21
12863.28 37
12864.35 25
12865.42 25
12866.49 32
12867.56 26
12868.64 23
12869.71 23
12870.78 21
12871.85 18
12872.92 17
12874.00 38
12875.07 43
12876.14 39
12877.21 41
12878.28 45
12879.36 33
12880.43 32
12881.50 19
12882.57 19
12883.64 22
12884.72 28
12885.79 14
12886.86 30
12887.93 25
12889.01 32
12890.08 38
12891.15 19
12892.22 30
12893.30 17
12894.37 27
12895.44 26
12896.52 23
12897.59 27
12898.66 23
12899.73 29
12900.81 31
12901.88 46
12902.95 27
12904.03 15
12905.10 33
12906.17 37
12907.25 31
12908.32 31
12909.39 38
12910.47 29
12911.54 23
12912.61 25
12913.69 34
12914.76 53
12915.83 26
12916.91 38
12917.98 23
12919.06 27
12920.13 25
12921.20 33
12922.28 19
12923.35 22
12924.43 26
12925.50 29
12926.57 27
12927.65 20
12928.72 29
12929.80 21
12930.87 27
12931.95 29
12933.02 19
12934.09 29
12935.17 27
12936.24 23
12937.32 29
12938.39 42
12939.47 28
12940.54 22
12941.62 34
12942.69 23
12943.77 27
12944.84 23
12945.92 16
12946.99 31
12948.07 24
12949.14 22
12950.22 32
12951.29 24
12952.37 17
12953.44 42
12954.52 39
12955.59 22
12956.67 23
12957.74 18
12958.82 33
12959.89 34
12960.97 38
12962.04 30
12963.12 21
12964.20 26
12965.27 22
12966.35 38
12967.42 27
12968.50 20
12969.58 22
12970.65 39
12971.73 41
12972.80 31
12973.88 28
12974.96 38
12976.03 38
12977.11 27
12978.18 36
12979.26 39
12980.34 25
12981.41 15
12982.49 27
12983.57 31
12984.64 20
12985.72 40
12986.80 27
12987.87 32
12988.95 29
12990.03 42
12991.10 40
12992.18 34
12993.26 32
12994.33 26
12995.41 38
12996.49 37
12997.56 34
12998.64 31
12999.72 20
13000.80 21
13001.87 31
13002.95 35
13004.03 35
13005.11 26
13006.18 26
13007.26 35
13008.34 32
13009.42 34
13010.49 34
13011.57 36
13012.65 33
13013.73 28
13014.80 28
13015.88 31
13016.96 31
13018.04 27
13019.12 26
13020.19 34
13021.27 36
13022.35 40
13023.43 34
13024.51 33
13025.58 40
13026.66 43
13027.74 36
13028.82 39
13029.90 36
13030.98 35
13032.05 42
13033.13 37
13034.21 32
13035.29 45
13036.37 53
13037.45 26
13038.53 35
13039.61 41
13040.68 23
13041.76 39
13042.84 37
13043.92 37
13045.00 30
13046.08 35
13047.16 38
13048.24 32
13049.32 45
13050.40 30
13051.48 33
13052.55 29
13053.63 29
13054.71 31
13055.79 33
13056.87 40
13057.95 27
13059.03 32
13060.11 29
13061.19 29
13062.27 25
13063.35 24
13064.43 33
13065.51 36
13066.59 34
13067.67 30
13068.75 40
13069.83 23
13070.91 22
13071.99 49
13073.07 29
13074.15 35
13075.23 40
13076.31 38
13077.39 37
13078.47 30
13079.55 31
13080.63 31
13081.71 21
13082.79 23
13083.88 38
13084.96 42
13086.04 28
13087.12 34
13088.20 23
13089.28 22
13090.36 27
13091.44 34
13092.52 30
13093.60 22
13094.68 34
13095.77 24
13096.85 27
13097.93 22
13099.01 27
13100.09 37
13101.17 30
13102.25 38
13103.34 42
13104.42 43
13105.50 41
13106.58 35
13107.66 25
13108.74 33
13109.82 30
13110.91 29
13111.99 21
13113.07 27
13114.15 27
13115.23 33
13116.32 27
13117.40 33
13118.48 23
13119.56 28
13120.64 31
13121.73 32
13122.81 41
13123.89 32
13124.97 23
13126.06 33
13127.14 34
13128.22 26
13129.30 18
13130.39 33
13131.47 17
13132.55 22
13133.63 31
13134.72 21
13135.80 29
13136.88 36
13137.97 26
13139.05 24
13140.13 37
13141.21 36
13142.30 27
13143.38 29
13144.46 32
13145.55 31
13146.63 31
13147.71 31
13148.80 18
13149.88 15
13150.96 21
13152.05 33
13153.13 33
13154.21 31
13155.30 20
13156.38 17
13157.47 36
13158.55 23
13159.63 22
13160.72 30
13161.80 30
13162.88 26
13163.97 16
13165.05 20
13166.14 27
13167.22 26
13168.31 27
13169.39 26
13170.47 31
13171.56 23
13172.64 45
13173.73 23
13174.81 20
13175.90 30
13176.98 23
13178.06 37
13179.15 21
13180.23 22
13181.32 20
13182.40 32
13183.49 21
13184.57 26
13185.66 26
13186.74 29
13187.83 29
13188.91 25
13190.00 33
13191.08 29
13192.17 37
13193.25 26
13194.34 29
13195.42 22
13196.51 20
13197.59 30
13198.68 42
13199.77 25
13200.85 30
13201.94 25
13203.02 26
13204.11 35
13205.19 29
13206.28 26
13207.36 38
13208.45 29
13209.54 29
13210.62 29
13211.71 24
13212.79 24
13213.88 20
13214.97 27
13216.05 24
13217.14 27
13218.22 28
13219.31 43
13220.40 21
13221.48 30
13222.57 19
13223.66 18
13224.74 25
13225.83 45
13226.92 36
13228.00 24
13229.09 26
13230.18 31
13231.26 40
13232.35 21
13233.44 27
13234.52 32
13235.61 28
13236.70 25
13237.78 22
13238.87 19
13239.96 29
13241.05 24
13242.13 36
13243.22 33
13244.31 32
13245.39 30
13246.48 25
13247.57 26
13248.66 28
13249.74 30
13250.83 32
13251.92 36
13253.01 34
13254.10 29
13255.18 37
13256.27 45
13257.36 42
13258.45 31
13259.53 32
13260.62 44
13261.71 33
13262.80 42
13263.89 37
13264.97 31
13266.06 41
13267.15 31
13268.24 26
13269.33 32
13270.42 32
13271.50 35
13272.59 42
13273.68 31
13274.77 29
13275.86 28
13276.95 30
13278.04 36
13279.12 33
13280.21 54
13281.30 38
13282.39 36
13283.48 35
13284.57 39
13285.66 30
13286.75 36
13287.84 31
13288.93 24
13290.01 25
13291.10 26
13292.19 27
13293.28 30
13294.37 30
13295.46 30
13296.55 30
13297.64 30
13298.73 25
13299.82 26
13300.91 52
13302.00 32
13303.09 28
13304.18 18
13305.27 36
13306.36 27
13307.45 27
13308.54 39
13309.63 28
13310.72 52
13311.81 33
13312.90 50
13313.99 39
13315.08 46
13316.17 31
13317.26 36
13318.35 39
13319.44 57
13320.53 46
13321.62 43
13322.71 31
13323.80 33
13324.89 58
13325.98 40
13327.07 43
13328.16 43
13329.25 52
13330.35 38
13331.44 37
13332.53 39
13333.62 57
13334.71 36
13335.80 40
13336.89 49
13337.98 50
13339.07 49
13340.16 45
13341.26 46
13342.35 44
13343.44 30
13344.53 41
13345.62 46
13346.71 49
13347.80 38
13348.90 27
13349.99 43
13351.08 34
13352.17 46
13353.26 40
13354.36 40
13355.45 41
13356.54 47
13357.63 36
13358.72 50
13359.81 41
13360.91 31
13362.00 42
13363.09 35
13364.18 55
13365.28 46
13366.37 52
13367.46 45
13368.55 48
13369.65 46
13370.74 45
13371.83 43
13372.92 33
13374.02 33
13375.11 24
13376.20 37
13377.29 42
13378.39 48
13379.48 31
13380.57 31
13381.67 32
13382.76 29
13383.85 26
13384.94 40
13386.04 26
13387.13 33
13388.22 31
13389.32 40
13390.41 34
13391.50 38
13392.60 35
13393.69 23
13394.78 32
13395.88 29
13396.97 32
13398.06 35
13399.16 42
13400.25 24
13401.35 43
13402.44 30
13403.53 37
13404.63 29
13405.72 30
13406.82 38
13407.91 34
13409.00 32
13410.10 43
13411.19 36
13412.29 36
13413.38 21
13414.47 27
13415.57 31
13416.66 44
13417.76 35
13418.85 31
13419.95 35
13421.04 33
13422.14 33
13423.23 29
13424.33 32
13425.42 37
13426.51 44
13427.61 50
13428.70 55
13429.80 44
13430.89 34
13431.99 31
13433.08 30
13434.18 38
13435.27 39
13436.37 38
13437.46 34
13438.56 19
13439.66 34
13440.75 35
13441.85 22
13442.94 42
13444.04 47
13445.13 41
13446.23 40
13447.32 39
13448.42 31
13449.52 59
13450.61 40
13451.71 29
13452.80 63
13453.90 42
13454.99 52
13456.09 39
13457.19 36
13458.28 41
13459.38 51
13460.48 45
13461.57 42
13462.67 49
13463.76 38
13464.86 44
13465.96 30
13467.05 44
13468.15 44
13469.25 31
13470.34 44
13471.44 48
13472.54 50
13473.63 65
13474.73 42
13475.83 45
13476.92 40
13478.02 42
13479.12 35
13480.21 39
13481.31 49
13482.41 36
13483.50 25
13484.60 56
13485.70 47
13486.80 34
13487.89 36
13488.99 36
13490.09 38
13491.19 50
13492.28 63
13493.38 41
13494.48 62
13495.58 50
13496.67 55
13497.77 66
13498.87 45
13499.97 53
13501.06 47
13502.16 58
13503.26 53
13504.36 64
13505.46 46
13506.55 44
13507.65 43
13508.75 44
13509.85 41
13510.95 45
13512.05 45
13513.14 40
13514.24 27
13515.34 40
13516.44 38
13517.54 38
13518.64 44
13519.73 48
13520.83 42
13521.93 48
13523.03 49
13524.13 47
13525.23 40
13526.33 37
13527.43 40
13528.53 31
13529.62 33
13530.72 39
13531.82 36
13532.92 44
13534.02 40
13535.12 37
13536.22 21
13537.32 34
13538.42 30
13539.52 26
13540.62 19
13541.72 32
13542.82 27
13543.92 31
13545.01 42
13546.11 43
13547.21 24
13548.31 36
13549.41 24
13550.51 25
13551.61 30
13552.71 28
13553.81 27
13554.91 40
13556.01 31
13557.11 38
13558.21 44
13559.31 31
13560.41 43
13561.51 32
13562.61 39
13563.72 30
13564.82 29
13565.92 18
13567.02 32
13568.12 40
13569.22 26
13570.32 32
13571.42 34
13572.52 37
13573.62 30
13574.72 29
13575.82 26
13576.92 37
13578.02 36
13579.13 34
13580.23 24
13581.33 30
13582.43 40
13583.53 37
13584.63 35
13585.73 28
13586.83 27
13587.94 25
13589.04 34
13590.14 35
13591.24 35
13592.34 28
13593.44 41
13594.54 39
13595.65 38
13596.75 21
13597.85 28
13598.95 34
13600.05 49
13601.16 28
13602.26 24
13603.36 27
13604.46 32
13605.56 41
13606.67 40
13607.77 40
13608.87 33
13609.97 36
13611.07 41
13612.18 52
13613.28 19
13614.38 32
13615.48 30
13616.59 31
13617.69 22
13618.79 24
13619.89 34
13621.00 35
13622.10 34
13623.20 27
13624.31 46
13625.41 32
13626.51 35
13627.61 22
13628.72 23
13629.82 31
13630.92 28
13632.03 33
13633.13 33
13634.23 27
13635.34 50
13636.44 31
13637.54 30
13638.65 33
13639.75 37
13640.85 39
13641.96 31
13643.06 20
13644.16 30
13645.27 37
13646.37 20
13647.48 23
13648.58 24
13649.68 42
13650.79 38
13651.89 24
13653.00 29
13654.10 21
13655.20 25
13656.31 32
13657.41 34
13658.52 20
13659.62 25
13660.72 28
13661.83 29
13662.93 15
13664.04 38
13665.14 36
13666.25 41
13667.35 33
13668.46 27
13669.56 20
13670.67 25
13671.77 25
13672.88 39
13673.98 38
13675.09 36
13676.19 38
13677.30 40
13678.40 28
13679.51 21
13680.61 31
13681.72 27
13682.82 37
13683.93 23
13685.03 24
13686.14 25
13687.24 27
13688.35 31
13689.45 45
13690.56 26
13691.66 35
13692.77 35
13693.88 40
13694.98 28
13696.09 20
13697.19 30
13698.30 26
13699.40 36
13700.51 30
13701.62 32
13702.72 47
13703.83 46
13704.93 39
13706.04 41
13707.15 47
13708.25 53
13709.36 34
13710.47 31
13711.57 35
13712.68 28
13713.79 33
13714.89 39
13716.00 38
13717.11 28
13718.21 38
13719.32 34
13720.43 35
13721.53 32
13722.64 38
13723.75 39
13724.85 40
13725.96 59
13727.07 56
13728.17 38
13729.28 33
13730.39 43
13731.50 48
13732.60 30
13733.71 32
13734.82 47
13735.92 19
13737.03 23
13738.14 24
13739.25 47
13740.35 30
13741.46 42
13742.57 47
13743.68 53
13744.79 48
13745.89 39
13747.00 55
13748.11 50
13749.22 54
13750.32 42
13751.43 48
13752.54 57
13753.65 60
13754.76 45
13755.87 50
13756.97 64
13758.08 46
13759.19 65
13760.30 67
13761.41 52
13762.52 66
13763.62 65
13764.73 63
13765.84 71
13766.95 58
13768.06 86
13769.17 90
13770.28 90
13771.38 65
13772.49 66
13773.60 80
13774.71 102
13775.82 73
13776.93 86
13778.04 68
13779.15 63
13780.26 65
13781.37 38
13782.48 39
13783.58 31
13784.69 38
13785.80 39
13786.91 41
13788.02 47
13789.13 52
13790.24 61
13791.35 66
13792.46 76
13793.57 66
13794.68 58
13795.79 49
13796.90 44
13798.01 47
13799.12 41
13800.23 44
13801.34 50
13802.45 38
13803.56 33
13804.67 35
13805.78 45
13806.89 30
13808.00 40
13809.11 31
13810.22 49
13811.33 41
13812.44 37
13813.55 24
13814.66 31
13815.77 45
13816.88 39
13818.00 29
13819.11 35
13820.22 39
13821.33 31
13822.44 42
13823.55 32
13824.66 39
13825.77 41
13826.88 41
13827.99 39
13829.10 42
13830.22 44
13831.33 47
13832.44 50
13833.55 31
13834.66 38
13835.77 25
13836.88 56
13838.00 49
13839.11 40
13840.22 33
13841.33 47
13842.44 53
13843.55 49
13844.67 36
13845.78 41
13846.89 61
13848.00 59
13849.11 48
13850.23 38
13851.34 46
13852.45 62
13853.56 54
13854.67 51
13855.79 43
13856.90 41
13858.01 49
13859.12 55
13860.24 42
13861.35 52
13862.46 48
13863.57 61
13864.69 69
13865.80 58
13866.91 57
13868.02 62
13869.14 64
13870.25 53
13871.36 61
13872.47 45
13873.59 37
13874.70 43
13875.81 38
13876.93 46
13878.04 39
13879.15 42
13880.27 52
13881.38 35
13882.49 42
13883.61 44
13884.72 38
13885.83 39
13886.95 39
13888.06 42
13889.17 48
13890.29 63
13891.40 48
13892.51 37
13893.63 56
13894.74 60
13895.86 43
13896.97 26
13898.08 44
13899.20 50
13900.31 34
13901.43 54
13902.54 40
13903.65 39
13904.77 50
13905.88 48
13907.00 70
13908.11 32
13909.23 40
13910.34 54
13911.45 35
13912.57 36
13913.68 25
13914.80 37
13915.91 36
13917.03 33
13918.14 33
13919.26 37
13920.37 55
13921.49 35
13922.60 39
13923.72 29
13924.83 47
13925.95 31
13927.06 37
13928.18 46
13929.29 31
13930.41 30
13931.52 26
13932.64 29
13933.75 28
13934.87 34
13935.98 35
13937.10 31
13938.21 29
13939.33 36
13940.45 30
13941.56 39
13942.68 28
13943.79 30
13944.91 38
13946.03 33
13947.14 29
13948.26 40
13949.37 33
13950.49 47
13951.60 42
13952.72 34
13953.84 25
13954.95 26
13956.07 34
13957.19 57
13958.30 41
13959.42 37
13960.54 39
13961.65 37
13962.77 34
13963.88 33
13965.00 42
13966.12 34
13967.23 31
13968.35 26
13969.47 26
13970.59 28
13971.70 32
13972.82 45
13973.94 33
13975.05 37
13976.17 26
13977.29 38
13978.40 39
13979.52 42
13980.64 37
13981.76 37
13982.87 25
13983.99 32
13985.11 26
13986.23 28
13987.34 23
13988.46 31
13989.58 34
13990.70 37
13991.81 42
13992.93 42
13994.05 42
13995.17 41
13996.29 29
13997.40 19
13998.52 36
13999.64 27
14000.76 53
14001.88 57
14002.99 30
14004.11 28
14005.23 31
14006.35 44
14007.47 46
14008.58 37
14009.70 40
14010.82 28
14011.94 35
14013.06 33
14014.18 29
14015.30 35
14016.41 42
14017.53 43
14018.65 34
14019.77 42
14020.89 39
14022.01 25
14023.13 46
14024.25 37
14025.37 35
14026.48 39
14027.60 31
14028.72 39
14029.84 34
14030.96 29
14032.08 24
14033.20 31
14034.32 47
14035.44 33
14036.56 43
14037.68 30
14038.80 32
14039.92 28
14041.04 30
14042.16 29
14043.28 34
14044.40 41
14045.52 32
14046.64 26
14047.76 26
14048.88 37
14050.00 44
14051.12 40
14052.24 35
14053.36 37
14054.48 57
14055.60 37
14056.72 28
14057.84 18
14058.96 21
14060.08 34
14061.20 30
14062.32 35
14063.44 30
14064.56 43
14065.68 55
14066.80 42
14067.92 43
14069.04 43
14070.16 47
14071.28 37
14072.41 30
14073.53 49
14074.65 43
14075.77 45
14076.89 38
14078.01 44
14079.13 46
14080.25 44
14081.37 42
14082.50 44
14083.62 47
14084.74 42
14085.86 42
14086.98 42
14088.10 37
14089.23 38
14090.35 26
14091.47 41
14092.59 49
14093.71 53
14094.83 36
14095.96 45
14097.08 52
14098.20 70
14099.32 39
14100.44 37
14101.57 51
14102.69 38
14103.81 40
14104.93 40
14106.05 43
14107.18 27
14108.30 39
14109.42 49
14110.54 35
14111.67 43
14112.79 49
14113.91 44
14115.03 49
14116.16 35
14117.28 23
14118.40 35
14119.53 45
14120.65 38
14121.77 29
14122.89 34
14124.02 46
14125.14 48
14126.26 27
14127.39 26
14128.51 35
14129.63 31
14130.76 36
14131.88 33
14133.00 19
14134.13 23
14135.25 44
14136.37 28
14137.50 38
14138.62 31
14139.74 33
14140.87 24
14141.99 29
14143.11 36
14144.24 39
14145.36 30
14146.49 44
14147.61 37
14148.73 35
14149.86 35
14150.98 28
14152.11 25
14153.23 32
14154.35 31
14155.48 42
14156.60 28
14157.73 35
14158.85 29
14159.98 35
14161.10 31
14162.23 36
14163.35 32
14164.47 49
14165.60 40
14166.72 29
14167.85 51
14168.97 42
14170.10 33
14171.22 28
14172.35 37
14173.47 36
14174.60 30
14175.72 36
14176.85 34
14177.97 30
14179.10 26
14180.22 32
14181.35 45
14182.47 23
14183.60 23
14184.72 21
14185.85 31
14186.98 47
14188.10 35
14189.23 25
14190.35 51
14191.48 50
14192.60 43
14193.73 34
14194.86 38
14195.98 33
14197.11 29
14198.23 24
14199.36 27
14200.49 24
14201.61 25
14202.74 37
14203.86 35
14204.99 26
14206.12 39
14207.24 29
14208.37 33
14209.50 25
14210.62 28
14211.75 26
14212.87 25
14214.00 35
14215.13 35
14216.25 33
14217.38 28
14218.51 38
14219.63 31
14220.76 31
14221.89 35
14223.02 28
14224.14 28
14225.27 25
14226.40 21
14227.52 21
14228.65 35
14229.78 33
14230.91 35
14232.03 44
14233.16 37
14234.29 20
14235.41 36
14236.54 30
14237.67 34
14238.80 24
14239.92 33
14241.05 30
14242.18 36
14243.31 32
14244.44 16
14245.56 24
14246.69 35
14247.82 36
14248.95 12
14250.08 30
14251.20 38
14252.33 29
14253.46 32
14254.59 34
14255.72 34
14256.84 43
14257.97 26
14259.10 36
14260.23 21
14261.36 24
14262.49 28
14263.62 25
14264.74 13
14265.87 21
14267.00 26
14268.13 23
14269.26 20
14270.39 25
14271.52 28
14272.65 21
14273.77 26
14274.90 33
14276.03 24
14277.16 27
14278.29 35
14279.42 25
14280.55 16
14281.68 25
14282.81 21
14283.94 27
14285.07 23
14286.20 19
14287.33 15
14288.45 20
14289.58 28
14290.71 17
14291.84 19
14292.97 25
14294.10 30
14295.23 24
14296.36 29
14297.49 24
14298.62 25
14299.75 28
14300.88 28
14302.01 25
14303.14 31
14304.27 30
14305.40 28
14306.53 21
14307.66 22
14308.79 17
14309.92 16
14311.05 16
14312.19 17
14313.32 18
14314.45 26
14315.58 31
14316.71 20
14317.84 20
14318.97 23
14320.10 25
14321.23 15
14322.36 18
14323.49 28
14324.62 28
14325.75 23
14326.89 22
14328.02 27
14329.15 20
14330.28 45
14331.41 32
14332.54 25
14333.67 24
14334.80 23
14335.94 24
14337.07 23
14338.20 23
14339.33 21
14340.46 23
14341.59 27
14342.73 19
14343.86 23
14344.99 24
14346.12 21
14347.25 24
14348.38 23
14349.52 20
14350.65 27
14351.78 14
14352.91 16
14354.04 24
14355.18 22
14356.31 27
14357.44 25
14358.57 26
14359.71 11
14360.84 16
14361.97 20
14363.10 16
14364.24 21
14365.37 20
14366.50 19
14367.63 18
14368.77 25
14369.90 19
14371.03 22
14372.16 23
14373.30 34
14374.43 29
14375.56 14
14376.70 18
14377.83 20
14378.96 15
14380.10 20
14381.23 28
14382.36 13
14383.50 22
14384.63 25
14385.76 29
14386.90 25
14388.03 32
14389.16 32
14390.30 30
14391.43 23
14392.56 24
14393.70 21
14394.83 24
14395.97 32
14397.10 21
14398.23 32
14399.37 26
14400.50 23
14401.63 30
14402.77 20
14403.90 27
14405.04 27
14406.17 30
14407.31 17
14408.44 24
14409.57 33
14410.71 27
14411.84 21
14412.98 21
14414.11 20
14415.25 24
14416.38 20
14417.52 15
14418.65 15
14419.79 25
14420.92 34
14422.05 22
14423.19 20
14424.32 20
14425.46 14
14426.59 16
14427.73 33
14428.86 29
14430.00 23
14431.14 38
14432.27 26
14433.41 36
14434.54 21
14435.68 27
14436.81 22
14437.95 15
14439.08 20
14440.22 26
14441.35 23
14442.49 31
14443.63 15
14444.76 20
14445.90 20
14447.03 33
14448.17 29
14449.30 19
14450.44 25
14451.58 27
14452.71 31
14453.85 35
14454.98 32
14456.12 34
14457.26 27
14458.39 22
14459.53 32
14460.67 27
14461.80 32
14462.94 36
14464.08 30
14465.21 28
14466.35 45
14467.48 32
14468.62 23
14469.76 32
14470.90 35
14472.03 30
14473.17 27
14474.31 31
14475.44 21
14476.58 30
14477.72 36
14478.85 24
14479.99 24
14481.13 25
14482.27 18
14483.40 41
14484.54 41
14485.68 36
14486.81 20
14487.95 26
14489.09 23
14490.23 26
14491.36 40
14492.50 23
14493.64 28
14494.78 18
14495.92 21
14497.05 27
14498.19 25
14499.33 34
14500.47 27
14501.60 22
14502.74 23
14503.88 29
14505.02 27
14506.16 24
14507.30 30
14508.43 20
14509.57 19
14510.71 25
14511.85 32
14512.99 18
14514.13 21
14515.26 33
14516.40 24
14517.54 29
14518.68 24
14519.82 14
14520.96 35
14522.10 24
14523.23 24
14524.37 17
14525.51 25
14526.65 30
14527.79 24
14528.93 34
14530.07 18
14531.21 20
14532.35 17
14533.49 22
14534.63 26
14535.76 18
14536.90 17
14538.04 12
14539.18 29
14540.32 20
14541.46 23
14542.60 25
14543.74 20
14544.88 24
14546.02 22
14547.16 25
14548.30 14
14549.44 25
14550.58 37
14551.72 19
14552.86 27
14554.00 28
14555.14 23
14556.28 19
14557.42 24
14558.56 22
14559.70 24
14560.84 22
14561.98 14
14563.12 24
14564.26 20
14565.40 23
14566.54 21
14567.68 27
14568.82 34
14569.96 32
14571.11 17
14572.25 25
14573.39 41
14574.53 22
14575.67 17
14576.81 19
14577.95 20
14579.09 26
14580.23 35
14581.37 19
14582.52 37
14583.66 26
14584.80 26
14585.94 21
14587.08 27
14588.22 25
14589.36 14
14590.50 22
14591.65 32
14592.79 24
14593.93 27
14595.07 31
14596.21 25
14597.35 29
14598.50 27
14599.64 31
14600.78 43
14601.92 29
14603.06 14
14604.21 23
14605.35 19
14606.49 26
14607.63 32
14608.77 26
14609.92 32
14611.06 39
14612.20 19
14613.34 21
14614.49 23
14615.63 40
14616.77 45
14617.91 32
14619.06 20
14620.20 39
14621.34 37
14622.48 36
14623.63 43
14624.77 41
14625.91 32
14627.06 31
14628.20 42
14629.34 41
14630.48 39
14631.63 35
14632.77 34
14633.91 42
14635.06 33
14636.20 44
14637.34 41
14638.49 27
14639.63 25
14640.77 41
14641.92 33
14643.06 25
14644.20 26
14645.35 22
14646.49 19
14647.64 29
14648.78 33
14649.92 26
14651.07 28
14652.21 19
14653.35 28
14654.50 21
14655.64 22
14656.79 18
14657.93 34
14659.07 34
14660.22 38
14661.36 25
14662.51 29
14663.65 26
14664.80 28
14665.94 24
14667.09 16
14668.23 27
14669.37 34
14670.52 32
14671.66 25
14672.81 29
14673.95 28
14675.10 25
14676.24 20
14677.39 31
14678.53 31
14679.68 27
14680.82 17
14681.97 21
14683.11 28
14684.26 21
14685.40 30
14686.55 27
14687.69 39
14688.84 17
14689.98 22
14691.13 18
14692.27 18
14693.42 10
14694.57 30
14695.71 22
14696.86 28
14698.00 27
14699.15 25
14700.29 26
14701.44 31
14702.59 23
14703.73 14
14704.88 27
14706.02 36
14707.17 39
14708.32 28
14709.46 31
14710.61 29
14711.75 24
14712.90 25
14714.05 14
14715.19 20
14716.34 19
14717.49 21
14718.63 18
14719.78 34
14720.93 18
14722.07 21
14723.22 21
14724.37 16
14725.51 26
14726.66 33
14727.81 22
14728.95 31
14730.10 22
14731.25 18
14732.39 24
14733.54 28
14734.69 26
14735.84 26
14736.98 29
14738.13 20
14739.28 20
14740.42 21
14741.57 23
14742.72 31
14743.87 32
14745.01 20
14746.16 17
14747.31 15
14748.46 22
14749.61 19
14750.75 25
14751.90 29
14753.05 25
14754.20 20
14755.34 30
14756.49 31
14757.64 28
14758.79 26
14759.94 22
14761.08 24
14762.23 26
14763.38 31
14764.53 18
14765.68 28
14766.83 26
14767.97 24
14769.12 35
14770.27 27
14771.42 24
14772.57 20
14773.72 20
14774.87 25
14776.01 38
14777.16 28
14778.31 30
14779.46 29
14780.61 27
14781.76 16
14782.91 25
14784.06 32
14785.21 34
14786.36 34
14787.50 31
14788.65 35
14789.80 30
14790.95 17
14792.10 27
14793.25 31
14794.40 25
14795.55 30
14796.70 29
14797.85 35
14799.00 28
14800.15 32
14801.30 37
14802.45 35
14803.60 20
14804.75 29
14805.90 38
14807.05 29
14808.20 24
14809.35 21
14810.50 26
14811.65 21
14812.80 26
14813.95 36
14815.10 29
14816.25 27
14817.40 25
14818.55 26
14819.70 42
14820.85 23
14822.00 27
14823.15 21
14824.30 25
14825.45 19
14826.60 12
14827.75 23
14828.91 20
14830.06 17
14831.21 27
14832.36 21
14833.51 17
14834.66 18
14835.81 17
14836.96 27
14838.11 23
14839.26 22
14840.42 19
14841.57 22
14842.72 19
14843.87 15
14845.02 23
14846.17 23
14847.32 14
14848.48 14
14849.63 19
14850.78 9
14851.93 24
14853.08 29
14854.23 12
14855.39 15
14856.54 22
14857.69 23
14858.84 16
14859.99 20
14861.15 20
14862.30 18
14863.45 21
14864.60 12
14865.75 27
14866.91 27
14868.06 26
14869.21 21
14870.36 21
14871.52 22
14872.67 18
14873.82 20
14874.97 20
14876.13 22
14877.28 13
14878.43 17
14879.59 20
14880.74 28
14881.89 28
14883.04 24
14884.20 18
14885.35 10
14886.50 13
14887.66 19
14888.81 22
14889.96 7
14891.12 22
14892.27 19
14893.42 21
14894.58 24
14895.73 19
14896.88 31
14898.04 17
14899.19 21
14900.34 11
14901.50 21
14902.65 20
14903.80 17
14904.96 27
14906.11 24
14907.27 33
14908.42 21
14909.57 17
14910.73 19
14911.88 29
14913.04 20
14914.19 13
14915.34 15
14916.50 20
14917.65 25
14918.81 14
14919.96 16
14921.11 26
14922.27 21
14923.42 23
14924.58 21
14925.73 22
14926.89 22
14928.04 18
14929.20 11
14930.35 21
14931.51 23
14932.66 22
14933.82 26
14934.97 19
14936.13 20
14937.28 17
14938.44 31
14939.59 32
14940.75 26
14941.90 21
14943.06 28
14944.21 33
14945.37 29
14946.52 29
14947.68 27
14948.83 23
14949.99 23
14951.14 25
14952.30 22
14953.46 17
14954.61 19
14955.77 26
14956.92 19
14958.08 16
14959.24 10
14960.39 17
14961.55 10
14962.70 26
14963.86 26
14965.02 23
14966.17 22
14967.33 21
14968.48 17
14969.64 12
14970.80 21
14971.95 14
14973.11 22
14974.27 24
14975.42 20
14976.58 17
14977.74 10
14978.89 29
14980.05 22
14981.21 12
14982.36 19
14983.52 15
14984.68 14
14985.83 13
14986.99 17
14988.15 15
14989.30 14
14990.46 22
14991.62 17
14992.77 16
14993.93 13
14995.09 18
14996.25 26
14997.40 21
14998.56 18
14999.72 14
15000.88 7
15002.03 14
15003.19 12
15004.35 12
15005.51 9
15006.66 15
15007.82 31
15008.98 19
15010.14 17
15011.30 12
15012.45 12
15013.61 17
15014.77 15
15015.93 16
15017.09 15
15018.24 21
15019.40 18
15020.56 21
15021.72 23
15022.88 15
15024.04 17
15025.19 16
15026.35 23
15027.51 12
15028.67 12
15029.83 15
15030.99 18
15032.15 19
15033.30 19
15034.46 34
15035.62 29
15036.78 15
15037.94 20
15039.10 21
15040.26 14
15041.42 20
15042.58 12
15043.73 24
15044.89 10
15046.05 24
15047.21 20
15048.37 7
15049.53 19
15050.69 21
15051.85 24
15053.01 19
15054.17 14
15055.33 13
15056.49 14
15057.65 12
15058.81 13
15059.97 16
15061.13 13
15062.29 13
15063.45 19
15064.61 27
15065.77 19
15066.93 13
15068.09 16
15069.25 18
15070.41 18
15071.57 16
15072.73 10
15073.89 13
15075.05 13
15076.21 8
15077.37 15
15078.53 18
15079.69 13
15080.85 11
15082.01 26
15083.17 21
15084.33 12
15085.49 11
15086.65 15
15087.82 17
15088.98 14
15090.14 19
15091.30 15
15092.46 23
15093.62 18
15094.78 10
15095.94 18
15097.10 14
15098.27 21
15099.43 18
15100.59 26
15101.75 14
15102.91 15
15104.07 9
15105.23 15
15106.40 23
15107.56 17
15108.72 17
15109.88 19
15111.04 19
15112.20 24
15113.37 13
15114.53 23
15115.69 27
15116.85 13
15118.01 16
15119.18 12
15120.34 21
15121.50 19
15122.66 23
15123.82 18
15124.99 22
15126.15 15
15127.31 14
15128.47 17
15129.64 22
15130.80 10
15131.96 16
15133.12 14
15134.29 14
15135.45 14
15136.61 9
15137.77 21
15138.94 23
15140.10 21
15141.26 22
15142.43 14
15143.59 19
15144.75 13
15145.92 19
15147.08 20
15148.24 29
15149.41 18
15150.57 9
15151.73 17
15152.90 13
15154.06 18
15155.22 11
15156.39 17
15157.55 15
15158.71 11
15159.88 12
15161.04 11
15162.20 12
15163.37 16
15164.53 19
15165.70 17
15166.86 11
15168.02 17
15169.19 17
15170.35 16
15171.52 15
15172.68 14
15173.84 6
15175.01 18
15176.17 15
15177.34 12
15178.50 13
15179.66 20
15180.83 20
15181.99 14
15183.16 19
15184.32 25
15185.49 20
15186.65 29
15187.82 19
15188.98 16
15190.15 11
15191.31 13
15192.48 14
15193.64 15
15194.81 19
15195.97 17
15197.14 20
15198.30 18
15199.47 18
15200.63 23
15201.80 12
15202.96 19
15204.13 13
15205.29 19
15206.46 23
15207.62 21
15208.79 23
15209.96 22
15211.12 10
15212.29 16
15213.45 18
15214.62 13
15215.78 17
15216.95 19
15218.12 12
15219.28 17
15220.45 19
15221.61 16
15222.78 16
15223.95 16
15225.11 11
15226.28 15
15227.44 16
15228.61 12
15229.78 16
15230.94 20
15232.11 21
15233.28 17
15234.44 36
15235.61 33
15236.78 27
15237.94 28
15239.11 21
15240.28 27
15241.44 23
15242.61 22
15243.78 15
15244.94 14
15246.11 15
15247.28 15
15248.44 13
15249.61 10
15250.78 17
15251.95 25
15253.11 17
15254.28 13
15255.45 12
15256.61 22
15257.78 20
15258.95 13
15260.12 20
15261.28 13
15262.45 22
15263.62 15
15264.79 19
15265.95 18
15267.12 23
15268.29 21
15269.46 15
15270.63 12
15271.79 12
15272.96 24
15274.13 21
15275.30 15
15276.47 8
15277.63 16
15278.80 15
15279.97 13
15281.14 9
15282.31 9
15283.48 20
15284.64 21
15285.81 16
15286.98 12
15288.15 12
15289.32 11
15290.49 18
15291.66 16
15292.82 11
15293.99 11
15295.16 11
15296.33 22
15297.50 19
15298.67 12
15299.84 23
15301.01 28
15302.18 12
15303.35 24
15304.51 15
15305.68 17
15306.85 13
15308.02 17
15309.19 26
15310.36 17
15311.53 18
15312.70 14
15313.87 10
15315.04 7
15316.21 10
15317.38 16
15318.55 13
15319.72 13
15320.89 16
15322.06 18
15323.23 24
15324.40 28
15325.57 21
15326.74 16
15327.91 13
15329.08 11
15330.25 16
15331.42 13
15332.59 23
15333.76 15
15334.93 20
15336.10 20
15337.27 14
15338.44 12
15339.61 18
15340.78 37
15341.95 20
15343.12 20
15344.29 15
15345.47 21
15346.64 17
15347.81 10
15348.98 15
15350.15 22
15351.32 18
15352.49 16
15353.66 14
15354.83 9
15356.00 19
15357.18 12
15358.35 13
15359.52 20
15360.69 15
15361.86 17
15363.03 13
15364.20 10
15365.38 13
15366.55 19
15367.72 17
15368.89 18
15370.06 24
15371.23 21
15372.41 9
15373.58 27
15374.75 32
15375.92 17
15377.09 28
15378.26 19
15379.44 8
15380.61 18
15381.78 14
15382.95 20
15384.13 21
15385.30 17
15386.47 16
15387.64 14
15388.82 17
15389.99 17
15391.16 12
15392.33 17
15393.51 19
15394.68 17
15395.85 16
15397.02 24
15398.20 15
15399.37 27
15400.54 21
15401.71 16
15402.89 15
15404.06 11
15405.23 20
15406.41 28
15407.58 20
15408.75 13
15409.93 19
15411.10 12
15412.27 17
15413.45 13
15414.62 22
15415.79 13
15416.97 12
15418.14 18
15419.31 20
15420.49 17
15421.66 14
15422.84 13
15424.01 10
15425.18 15
15426.36 17
15427.53 24
15428.70 17
15429.88 20
15431.05 20
15432.23 13
15433.40 17
15434.57 12
15435.75 16
15436.92 14
15438.10 10
15439.27 19
15440.45 11
15441.62 12
15442.80 17
15443.97 18
15445.14 5
15446.32 8
15447.49 13
15448.67 13
15449.84 18
15451.02 10
15452.19 26
15453.37 10
15454.54 22
15455.72 27
15456.89 17
15458.07 11
15459.24 19
15460.42 18
15461.59 13
15462.77 11
15463.94 14
15465.12 20
15466.29 12
15467.47 13
15468.65 15
15469.82 33
15471.00 16
15472.17 27
15473.35 9
15474.52 17
15475.70 15
15476.88 15
15478.05 5
15479.23 14
15480.40 13
15481.58 16
15482.76 17
15483.93 13
15485.11 14
15486.28 11
15487.46 19
15488.64 11
15489.81 8
15490.99 16
15492.16 24
15493.34 7
15494.52 17
15495.69 17
15496.87 11
15498.05 6
15499.22 15
15500.40 22
15501.58 12
15502.75 8
15503.93 21
15505.11 13
15506.28 18
15507.46 16
15508.64 9
15509.82 12
15510.99 6
15512.17 11
15513.35 15
15514.52 22
15515.70 13
15516.88 16
15518.06 23
15519.23 13
15520.41 9
15521.59 11
15522.77 15
15523.94 20
15525.12 10
15526.30 10
15527.48 13
15528.65 10
15529.83 13
15531.01 27
15532.19 18
15533.37 13
15534.54 23
15535.72 17
15536.90 4
15538.08 19
15539.26 25
15540.44 17
15541.61 10
15542.79 16
15543.97 12
15545.15 17
15546.33 20
15547.51 18
15548.68 20
15549.86 15
15551.04 16
15552.22 17
15553.40 13
15554.58 18
15555.76 12
15556.93 19
15558.11 18
15559.29 17
15560.47 11
15561.65 19
15562.83 25
15564.01 10
15565.19 16
15566.37 12
15567.55 14
15568.73 16
15569.91 16
15571.08 20
15572.26 20
15573.44 14
15574.62 19
15575.80 28
15576.98 12
15578.16 13
15579.34 20
15580.52 16
15581.70 10
15582.88 26
15584.06 27
15585.24 18
15586.42 9
15587.60 11
15588.78 12
15589.96 17
15591.14 18
15592.32 15
15593.50 20
15594.68 19
15595.86 19
15597.04 10
15598.22 20
15599.40 10
15600.58 17
15601.76 13
15602.95 14
15604.13 9
15605.31 16
15606.49 9
15607.67 15
15608.85 11
15610.03 20
15611.21 31
15612.39 16
15613.57 10
15614.75 10
15615.93 25
15617.12 12
15618.30 15
15619.48 19
15620.66 14
15621.84 22
15623.02 17
15624.20 13
15625.38 12
15626.57 21
15627.75 24
15628.93 19
15630.11 30
15631.29 20
15632.47 17
15633.66 23
15634.84 20
15636.02 20
15637.20 13
15638.38 24
15639.57 16
15640.75 19
15641.93 18
15643.11 18
15644.29 19
15645.48 22
15646.66 24
15647.84 22
15649.02 29
15650.21 22
15651.39 16
15652.57 19
15653.75 17
15654.94 24
15656.12 23
15657.30 30
15658.48 27
15659.67 32
15660.85 29
15662.03 31
15663.22 19
15664.40 19
15665.58 25
15666.76 24
15667.95 30
15669.13 16
15670.31 17
15671.50 26
15672.68 29
15673.86 17
15675.05 18
15676.23 22
15677.41 25
15678.60 24
15679.78 20
15680.96 26
15682.15 17
15683.33 19
15684.51 18
15685.70 10
15686.88 12
15688.07 21
15689.25 24
15690.43 14
15691.62 17
15692.80 16
15693.99 22
15695.17 23
15696.35 22
15697.54 22
15698.72 32
15699.91 25
15701.09 28
15702.28 26
15703.46 24
15704.64 17
15705.83 24
15707.01 35
15708.20 31
15709.38 35
15710.57 30
15711.75 22
15712.94 28
15714.12 26
15715.31 24
15716.49 36
15717.68 25
15718.86 28
15720.05 26
15721.23 22
15722.42 20
15723.60 17
15724.79 22
15725.97 26
15727.16 31
15728.34 26
15729.53 32
15730.71 30
15731.90 22
15733.08 15
15734.27 20
15735.46 17
15736.64 30
15737.83 19
15739.01 25
15740.20 26
15741.39 29
15742.57 24
15743.76 23
15744.94 34
15746.13 26
15747.31 23
15748.50 23
15749.69 17
15750.87 19
15752.06 30
15753.25 26
15754.43 22
15755.62 20
15756.81 13
15757.99 20
15759.18 23
15760.36 25
15761.55 22
15762.74 17
15763.92 30
15765.11 19
15766.30 15
15767.49 21
15768.67 22
15769.86 18
15771.05 28
15772.23 24
15773.42 36
15774.61 32
15775.79 19
15776.98 27
15778.17 44
15779.36 30
15780.54 20
15781.73 16
15782.92 31
15784.11 23
15785.29 32
15786.48 22
15787.67 21
15788.86 22
15790.04 30
15791.23 25
15792.42 12
15793.61 16
15794.79 25
15795.98 24
15797.17 8
15798.36 13
15799.55 23
15800.73 23
15801.92 29
15803.11 14
15804.30 25
15805.49 22
15806.68 20
15807.86 26
15809.05 21
15810.24 30
15811.43 20
15812.62 20
15813.81 15
15815.00 18
15816.18 21
15817.37 17
15818.56 13
15819.75 9
15820.94 14
15822.13 18
15823.32 21
15824.51 22
15825.70 19
15826.88 12
15828.07 11
15829.26 22
15830.45 25
15831.64 11
15832.83 20
15834.02 24
15835.21 26
15836.40 15
15837.59 16
15838.78 19
15839.97 25
15841.16 17
15842.35 12
15843.54 11
15844.73 12
15845.92 21
15847.11 21
15848.30 24
15849.49 23
15850.68 24
15851.87 22
15853.06 26
15854.25 17
15855.44 27
15856.63 22
15857.82 18
15859.01 19
15860.20 14
15861.39 18
15862.58 17
15863.77 14
15864.96 17
15866.15 25
15867.34 16
15868.53 21
15869.72 15
15870.91 20
15872.10 26
15873.29 21
15874.48 18
15875.68 18
15876.87 15
15878.06 20
15879.25 14
15880.44 22
15881.63 16
15882.82 9
15884.01 13
15885.20 12
15886.40 26
15887.59 28
15888.78 17
15889.97 20
15891.16 22
15892.35 14
15893.54 17
15894.74 26
15895.93 15
15897.12 17
15898.31 23
15899.50 25
15900.70 17
15901.89 15
15903.08 21
15904.27 25
15905.46 20
15906.66 25
15907.85 19
15909.04 24
15910.23 12
15911.42 19
15912.62 29
15913.81 19
15915.00 18
15916.19 18
15917.39 26
15918.58 22
15919.77 23
15920.96 30
15922.16 32
15923.35 26
15924.54 16
15925.73 21
15926.93 23
15928.12 16
15929.31 38
15930.51 33
15931.70 28
15932.89 23
15934.09 24
15935.28 26
15936.47 18
15937.67 17
15938.86 12
15940.05 27
15941.25 22
15942.44 13
15943.63 20
15944.83 22
15946.02 20
15947.21 16
15948.41 22
15949.60 16
15950.79 14
15951.99 18
15953.18 21
15954.38 29
15955.57 19
15956.76 14
15957.96 20
15959.15 16
15960.35 14
15961.54 17
15962.73 20
15963.93 16
15965.12 19
15966.32 18
15967.51 11
15968.71 17
15969.90 23
15971.09 29
15972.29 24
15973.48 8
15974.68 10
15975.87 10
15977.07 11
15978.26 17
15979.46 14
15980.65 20
15981.85 19
15983.04 18
15984.24 15
15985.43 15
15986.63 22
15987.82 10
15989.02 12
15990.21 15
15991.41 10
15992.60 16
15993.80 18
15994.99 18
15996.19 19
15997.39 14
15998.58 19
15999.78 16
16000.97 16
16002.17 15
16003.36 12
16004.56 19
16005.76 20
16006.95 20
16008.15 10
16009.34 9
16010.54 14
16011.73 24
16012.93 11
16014.13 18
16015.32 14
16016.52 11
16017.72 10
16018.91 20
16020.11 24
16021.30 13
16022.50 11
16023.70 12
16024.89 15
16026.09 12
16027.29 9
16028.48 14
16029.68 12
16030.88 18
16032.07 16
16033.27 8
16034.47 11
16035.67 13
16036.86 17
16038.06 18
16039.26 9
16040.45 11
16041.65 12
16042.85 10
16044.04 14
16045.24 15
16046.44 12
16047.64 12
16048.83 10
16050.03 23
16051.23 16
16052.43 13
16053.62 12
16054.82 17
16056.02 11
16057.22 14
16058.42 25
16059.61 18
16060.81 17
16062.01 26
16063.21 9
16064.41 9
16065.60 9
16066.80 15
16068.00 6
16069.20 9
16070.40 10
16071.59 4
16072.79 5
16073.99 8
16075.19 12
16076.39 16
16077.59 13
16078.78 8
16079.98 16
16081.18 14
16082.38 18
16083.58 20
16084.78 15
16085.98 15
16087.18 15
16088.37 16
16089.57 9
16090.77 10
16091.97 13
16093.17 21
16094.37 18
16095.57 10
16096.77 6
16097.97 22
16099.17 9
16100.37 18
16101.57 13
16102.77 13
16103.96 20
16105.16 15
16106.36 10
16107.56 15
16108.76 13
16109.96 23
16111.16 8
16112.36 12
16113.56 11
16114.76 14
16115.96 18
16117.16 14
16118.36 23
16119.56 5
16120.76 12
16121.96 12
16123.16 12
16124.36 19
16125.56 18
16126.76 22
16127.96 7
16129.16 10
16130.37 2
16131.57 14
16132.77 14
16133.97 8
16135.17 8
16136.37 12
16137.57 15
16138.77 4
16139.97 12
16141.17 14
16142.37 13
16143.57 17
16144.77 11
16145.98 10
16147.18 15
16148.38 15
16149.58 28
16150.78 21
16151.98 20
16153.18 9
16154.38 25
16155.59 22
16156.79 16
16157.99 12
16159.19 10
16160.39 19
16161.59 18
16162.80 22
16164.00 16
16165.20 14
16166.40 17
16167.60 19
16168.80 10
16170.01 13
16171.21 15
16172.41 20
16173.61 18
16174.81 11
16176.02 14
16177.22 8
16178.42 15
16179.62 25
16180.83 24
16182.03 12
16183.23 17
16184.43 16
16185.64 15
16186.84 13
16188.04 14
16189.24 17
16190.45 12
16191.65 7
16192.85 8
16194.06 14
16195.26 12
16196.46 14
16197.66 12
16198.87 11
16200.07 16
16201.27 29
16202.48 16
16203.68 10
16204.88 13
16206.09 21
16207.29 17
16208.49 16
16209.70 12
16210.90 11
16212.10 9
16213.31 13
16214.51 14
16215.71 14
16216.92 11
16218.12 10
16219.33 9
16220.53 8
16221.73 10
16222.94 18
16224.14 18
16225.35 11
16226.55 7
16227.75 12
16228.96 13
16230.16 14
16231.37 10
16232.57 12
16233.77 16
16234.98 10
16236.18 18
16237.39 15
16238.59 11
16239.80 19
16241.00 6
16242.21 25
16243.41 18
16244.62 16
16245.82 10
16247.03 14
16248.23 14
16249.44 15
16250.64 11
16251.85 17
16253.05 7
16254.26 13
16255.46 14
16256.67 17
16257.87 21
16259.08 15
16260.28 18
16261.49 18
16262.69 12
16263.90 13
16265.10 20
16266.31 18
16267.51 6
16268.72 14
16269.93 29
16271.13 11
16272.34 13
16273.54 18
16274.75 16
16275.96 15
16277.16 5
16278.37 13
16279.57 13
16280.78 12
16281.99 4
16283.19 20
16284.40 16
16285.60 13
16286.81 21
16288.02 13
16289.22 15
16290.43 14
16291.64 20
16292.84 17
16294.05 15
16295.26 5
16296.46 7
16297.67 7
16298.88 9
16300.08 17
16301.29 21
16302.50 11
16303.70 12
16304.91 19
16306.12 9
16307.32 16
16308.53 15
16309.74 23
16310.95 8
16312.15 17
16313.36 13
16314.57 22
16315.78 17
16316.98 13
16318.19 18
16319.40 10
16320.61 16
16321.81 20
16323.02 11
16324.23 14
16325.44 10
16326.64 16
16327.85 16
16329.06 12
16330.27 13
16331.48 17
16332.68 16
16333.89 8
16335.10 17
16336.31 12
16337.52 14
16338.72 18
16339.93 22
16341.14 16
16342.35 17
16343.56 12
16344.77 8
16345.98 12
16347.18 15
16348.39 22
16349.60 12
16350.81 13
16352.02 12
16353.23 23
16354.44 21
16355.65 15
16356.85 11
16358.06 24
16359.27 22
16360.48 21
16361.69 8
16362.90 12
16364.11 13
16365.32 13
16366.53 10
16367.74 14
16368.95 8
16370.16 8
16371.36 15
16372.57 6
16373.78 8
16374.99 18
16376.20 13
16377.41 17
16378.62 17
16379.83 10
16381.04 12
16382.25 19
16383.46 3
16384.67 13
16385.88 11
16387.09 16
16388.30 3
16389.51 6
16390.72 20
16391.93 12
16393.14 13
16394.35 17
16395.56 10
16396.77 12
16397.98 14
16399.19 16
16400.41 14
16401.62 3
16402.83 11
16404.04 11
16405.25 12
16406.46 8
16407.67 8
16408.88 10
16410.09 15
16411.30 5
16412.51 10
16413.72 5
16414.94 14
16416.15 6
16417.36 12
16418.57 11
16419.78 10
16420.99 14
16422.20 14
16423.41 2
16424.63 10
16425.84 14
16427.05 10
16428.26 10
16429.47 12
16430.68 15
16431.90 15
16433.11 22
16434.32 18
16435.53 9
16436.74 16
16437.95 19
16439.17 17
16440.38 12
16441.59 14
16442.80 11
16444.01 12
16445.23 8
16446.44 5
16447.65 13
16448.86 10
16450.08 12
16451.29 18
16452.50 17
16453.71 8
16454.93 15
16456.14 4
16457.35 8
16458.56 11
16459.78 12
16460.99 7
16462.20 11
16463.42 13
16464.63 17
16465.84 10
16467.05 15
16468.27 4
16469.48 14
16470.69 10
16471.91 8
16473.12 14
16474.33 9
16475.55 9
16476.76 9
16477.97 15
16479.19 15
16480.40 10
16481.61 10
16482.83 4
16484.04 9
16485.25 4
16486.47 9
16487.68 12
16488.90 6
16490.11 12
16491.32 3
16492.54 11
16493.75 11
16494.97 16
16496.18 15
16497.39 5
16498.61 11
16499.82 5
16501.04 13
16502.25 11
16503.47 11
16504.68 3
16505.89 5
16507.11 24
16508.32 11
16509.54 17
16510.75 17
16511.97 16
16513.18 20
16514.40 16
16515.61 10
16516.83 12
16518.04 16
16519.26 12
16520.47 10
16521.69 3
16522.90 4
16524.12 5
16525.33 10
16526.55 12
16527.76 12
16528.98 10
16530.19 16
16531.41 13
16532.62 10
16533.84 13
16535.05 14
16536.27 10
16537.49 12
16538.70 16
16539.92 10
16541.13 9
16542.35 13
16543.56 14
16544.78 10
16546.00 11
16547.21 14
16548.43 6
16549.64 7
16550.86 19
16552.08 20
16553.29 13
16554.51 12
16555.73 8
16556.94 14
16558.16 13
16559.37 15
16560.59 6
16561.81 17
16563.02 9
16564.24 16
16565.46 13
16566.67 9
16567.89 8
16569.11 9
16570.32 13
16571.54 15
16572.76 12
16573.98 10
16575.19 8
16576.41 17
16577.63 16
16578.84 15
16580.06 5
16581.28 12
16582.50 14
16583.71 10
16584.93 8
16586.15 16
16587.36 14
16588.58 10
16589.80 15
16591.02 14
16592.24 8
16593.45 10
16594.67 11
16595.89 6
16597.11 8
16598.32 21
16599.54 13
16600.76 15
16601.98 15
16603.20 9
16604.41 5
16605.63 5
16606.85 14
16608.07 11
16609.29 8
16610.51 9
16611.72 10
16612.94 16
16614.16 12
16615.38 10
16616.60 11
16617.82 13
16619.03 14
16620.25 14
16621.47 20
16622.69 10
16623.91 15
16625.13 16
16626.35 14
16627.57 7
16628.79 11
16630.00 18
16631.22 14
16632.44 16
16633.66 12
16634.88 14
16636.10 15
16637.32 10
16638.54 14
16639.76 11
16640.98 12
16642.20 10
16643.42 11
16644.64 9
16645.86 21
16647.08 14
16648.30 14
16649.51 11
16650.73 13
16651.95 12
16653.17 6
16654.39 8
16655.61 6
16656.83 9
16658.05 11
16659.27 11
16660.49 10
16661.71 10
16662.93 9
16664.16 2
16665.38 15
16666.60 6
16667.82 10
16669.04 23
16670.26 13
16671.48 10
16672.70 11
16673.92 9
16675.14 7
16676.36 16
16677.58 11
16678.80 6
16680.02 5
16681.24 8
16682.46 8
16683.69 9
16684.91 19
16686.13 16
16687.35 9
16688.57 16
16689.79 10
16691.01 10
16692.23 10
16693.46 10
16694.68 8
16695.90 12
16697.12 8
16698.34 16
16699.56 12
16700.78 14
16702.01 12
16703.23 10
16704.45 13
16705.67 15
16706.89 21
16708.12 12
16709.34 9
16710.56 11
16711.78 9
16713.00 16
16714.23 4
16715.45 10
16716.67 14
16717.89 13
16719.11 13
16720.34 7
16721.56 11
16722.78 10
16724.00 16
16725.23 12
16726.45 7
16727.67 5
16728.89 14
16730.12 13
16731.34 7
16732.56 11
16733.79 15
16735.01 11
16736.23 12
16737.45 20
16738.68 12
16739.90 6
16741.12 9
16742.35 7
16743.57 13
16744.79 21
16746.02 17
16747.24 15
16748.46 18
16749.69 14
16750.91 14
16752.13 10
16753.36 11
16754.58 9
16755.80 14
16757.03 17
16758.25 10
16759.48 4
16760.70 11
16761.92 12
16763.15 17
16764.37 3
16765.60 7
16766.82 11
16768.04 16
16769.27 15
16770.49 9
16771.72 15
16772.94 16
16774.16 14
16775.39 17
16776.61 11
16777.84 12
16779.06 18
16780.29 13
16781.51 10
16782.74 20
16783.96 12
16785.19 15
16786.41 18
16787.64 9
16788.86 8
16790.09 19
16791.31 13
16792.54 8
16793.76 8
16794.99 11
16796.21 13
16797.44 21
16798.66 15
16799.89 9
16801.11 10
16802.34 9
16803.56 13
16804.79 7
16806.01 11
16807.24 11
16808.46 18
16809.69 10
16810.92 7
16812.14 7
16813.37 12
16814.59 14
16815.82 14
16817.04 11
16818.27 5
16819.50 12
16820.72 18
16821.95 25
16823.17 9
16824.40 17
16825.63 16
16826.85 18
16828.08 12
16829.31 8
16830.53 22
16831.76 17
16832.99 8
16834.21 7
16835.44 11
16836.67 11
16837.89 18
16839.12 6
16840.35 7
16841.57 11
16842.80 14
16844.03 11
16845.25 13
16846.48 10
16847.71 16
16848.93 11
16850.16 16
16851.39 10
16852.62 11
16853.84 20
16855.07 21
16856.30 10
16857.52 7
16858.75 13
16859.98 19
16861.21 25
16862.43 11
16863.66 18
16864.89 15
16866.12 19
16867.35 14
16868.57 21
16869.80 14
16871.03 14
16872.26 16
16873.48 17
16874.71 12
16875.94 13
16877.17 13
16878.40 14
16879.63 11
16880.85 14
16882.08 13
16883.31 17
16884.54 14
16885.77 12
16887.00 15
16888.22 20
16889.45 20
16890.68 14
16891.91 14
16893.14 15
16894.37 20
16895.60 24
16896.82 17
16898.05 11
16899.28 10
16900.51 17
16901.74 6
16902.97 13
16904.20 8
16905.43 9
16906.66 10
16907.89 21
16909.12 12
16910.34 11
16911.57 10
16912.80 5
16914.03 9
16915.26 12
16916.49 8
16917.72 13
16918.95 14
16920.18 11
16921.41 13
16922.64 16
16923.87 13
16925.10 9
16926.33 17
16927.56 11
16928.79 7
16930.02 11
16931.25 13
16932.48 5
16933.71 12
16934.94 10
16936.17 8
16937.40 14
16938.63 12
16939.86 13
16941.09 15
16942.32 7
16943.55 14
16944.78 10
16946.01 12
16947.24 11
16948.48 22
16949.71 11
16950.94 12
16952.17 5
16953.40 12
16954.63 11
16955.86 6
16957.09 5
16958.32 11
16959.55 15
16960.79 9
16962.02 7
16963.25 11
16964.48 10
16965.71 16
16966.94 12
16968.17 10
16969.40 12
16970.64 18
16971.87 9
16973.10 10
16974.33 6
16975.56 9
16976.79 10
16978.03 9
16979.26 11
16980.49 15
16981.72 13
16982.95 9
16984.19 8
16985.42 23
16986.65 14
16987.88 8
16989.11 6
16990.35 13
16991.58 3
16992.81 7
16994.04 12
16995.28 12
16996.51 11
16997.74 8
16998.97 13
17000.21 10
17001.44 16
17002.67 20
17003.90 13
17005.14 9
17006.37 7
17007.60 9
17008.84 27
17010.07 14
17011.30 7
17012.53 11
17013.77 17
17015.00 17
17016.23 13
17017.47 12
17018.70 9
17019.93 10
17021.17 14
17022.40 11
17023.63 5
17024.87 9
17026.10 13
17027.33 17
17028.57 6
17029.80 9
17031.04 10
17032.27 14
17033.50 10
17034.74 8
17035.97 10
17037.20 10
17038.44 9
17039.67 8
17040.91 11
17042.14 11
17043.37 5
17044.61 10
17045.84 6
17047.08 13
17048.31 15
17049.55 15
17050.78 9
17052.02 10
17053.25 7
17054.48 11
17055.72 3
17056.95 16
17058.19 10
17059.42 3
17060.66 11
17061.89 5
17063.13 10
17064.36 8
17065.60 8
17066.83 18
17068.07 5
17069.30 15
17070.54 7
17071.77 10
17073.01 13
17074.24 3
17075.48 6
17076.71 8
17077.95 15
17079.19 15
17080.42 11
17081.66 11
17082.89 7
17084.13 10
17085.36 18
17086.60 8
17087.83 7
17089.07 9
17090.31 10
17091.54 5
17092.78 7
17094.01 5
17095.25 17
17096.49 11
17097.72 6
17098.96 22
17100.19 9
17101.43 19
17102.67 13
17103.90 12
17105.14 11
17106.38 7
17107.61 12
17108.85 11
17110.09 12
17111.32 4
17112.56 10
17113.80 11
17115.03 6
17116.27 14
17117.51 15
17118.74 13
17119.98 14
17121.22 13
17122.45 15
17123.69 11
17124.93 23
17126.17 13
17127.40 8
17128.64 5
17129.88 7
17131.12 9
17132.35 10
17133.59 11
17134.83 11
17136.07 10
17137.30 6
17138.54 9
17139.78 8
17141.02 16
17142.25 13
17143.49 16
17144.73 9
17145.97 7
17147.20 7
17148.44 5
17149.68 9
17150.92 12
17152.16 5
17153.40 14
17154.63 11
17155.87 16
17157.11 8
17158.35 7
17159.59 13
17160.83 9
17162.06 7
17163.30 5
17164.54 11
17165.78 12
17167.02 18
17168.26 9
17169.50 9
17170.73 20
17171.97 12
17173.21 10
17174.45 4
17175.69 12
17176.93 10
17178.17 8
17179.41 10
17180.65 11
17181.89 11
17183.12 8
17184.36 4
17185.60 14
17186.84 16
17188.08 5
17189.32 8
17190.56 5
17191.80 6
17193.04 9
17194.28 9
17195.52 4
17196.76 5
17198.00 12
17199.24 4
17200.48 9
17201.72 11
17202.96 4
17204.20 6
17205.44 15
17206.68 12
17207.92 5
17209.16 13
17210.40 4
17211.64 7
17212.88 5
17214.12 11
17215.36 12
17216.60 4
17217.84 12
17219.08 5
17220.32 9
17221.56 8
17222.80 9
17224.04 7
17225.29 5
17226.53 5
17227.77 13
17229.01 8
17230.25 11
17231.49 11
17232.73 12
17233.97 9
17235.21 12
17236.45 9
17237.70 2
17238.94 10
17240.18 8
17241.42 17
17242.66 7
17243.90 4
17245.14 3
17246.39 9
17247.63 7
17248.87 3
17250.11 7
17251.35 4
17252.59 9
17253.84 9
17255.08 16
17256.32 6
17257.56 13
17258.80 3
17260.05 9
17261.29 3
17262.53 6
17263.77 5
17265.01 6
17266.26 13
17267.50 8
17268.74 11
17269.98 8
17271.23 13
17272.47 6
17273.71 12
17274.95 11
17276.20 13
17277.44 4
17278.68 10
17279.92 7
17281.17 8
17282.41 7
17283.65 6
17284.90 11
17286.14 13
17287.38 10
17288.62 8
17289.87 10
17291.11 8
17292.35 14
17293.60 9
17294.84 12
17296.08 10
17297.33 13
17298.57 14
17299.81 10
17301.06 5
17302.30 9
17303.54 13
17304.79 6
17306.03 8
17307.28 4
17308.52 11
17309.76 19
17311.01 8
17312.25 13
17313.49 11
17314.74 12
17315.98 9
17317.23 6
17318.47 9
17319.72 11
17320.96 14
17322.20 17
17323.45 6
17324.69 15
17325.94 5
17327.18 6
17328.43 12
17329.67 10
17330.91 5
17332.16 6
17333.40 7
17334.65 8
17335.89 3
17337.14 14
17338.38 10
17339.63 12
17340.87 10
17342.12 8
17343.36 9
17344.61 7
17345.85 8
17347.10 3
17348.34 4
17349.59 12
17350.83 8
17352.08 9
17353.33 15
17354.57 7
17355.82 6
17357.06 4
17358.31 15
17359.55 9
17360.80 10
17362.04 9
17363.29 9
17364.54 18
17365.78 9
17367.03 9
17368.27 8
17369.52 7
17370.77 8
17372.01 10
17373.26 11
17374.50 12
17375.75 8
17377.00 7
17378.24 5
17379.49 8
17380.74 11
17381.98 6
17383.23 6
17384.47 10
17385.72 8
17386.97 10
17388.21 4
17389.46 12
17390.71 6
17391.95 2
17393.20 5
17394.45 5
17395.70 6
17396.94 9
17398.19 10
17399.44 9
17400.68 1
17401.93 4
17403.18 12
17404.42 6
17405.67 8
17406.92 8
17408.17 6
17409.41 15
17410.66 8
17411.91 9
17413.16 10
17414.40 5
17415.65 4
17416.90 8
17418.15 6
17419.40 7
17420.64 7
17421.89 6
17423.14 6
17424.39 7
17425.63 11
17426.88 18
17428.13 14
17429.38 19
17430.63 6
17431.88 5
17433.12 9
17434.37 2
17435.62 7
17436.87 16
17438.12 9
17439.37 10
17440.61 14
17441.86 11
17443.11 10
17444.36 9
17445.61 7
17446.86 8
17448.11 8
17449.36 11
17450.60 12
17451.85 14
17453.10 10
17454.35 12
17455.60 12
17456.85 8
17458.10 7
17459.35 9
17460.60 10
17461.85 3
17463.10 8
17464.34 11
17465.59 15
17466.84 16
17468.09 4
17469.34 4
17470.59 11
17471.84 9
17473.09 10
17474.34 11
17475.59 7
17476.84 11
17478.09 11
17479.34 6
17480.59 11
17481.84 10
17483.09 16
17484.34 6
17485.59 8
17486.84 5
17488.09 16
17489.34 9
17490.59 7
17491.84 5
17493.09 12
17494.34 8
17495.59 12
17496.84 10
17498.10 6
17499.35 8
17500.60 11
17501.85 11
17503.10 12
17504.35 9
17505.60 9
17506.85 6
17508.10 5
17509.35 8
17510.60 3
17511.86 4
17513.11 8
17514.36 7
17515.61 7
17516.86 8
17518.11 4
17519.36 13
17520.61 4
17521.87 7
17523.12 8
17524.37 9
17525.62 9
17526.87 12
17528.12 13
17529.38 2
17530.63 8
17531.88 12
17533.13 8
17534.38 8
17535.63 6
17536.89 10
17538.14 4
17539.39 12
17540.64 7
17541.89 8
17543.15 4
17544.40 10
17545.65 7
17546.90 10
17548.16 9
17549.41 8
17550.66 7
17551.91 13
17553.17 6
17554.42 3
17555.67 10
17556.92 4
17558.18 7
17559.43 6
17560.68 8
17561.94 4
17563.19 7
17564.44 11
17565.69 9
17566.95 13
17568.20 14
17569.45 10
17570.71 14
17571.96 7
17573.21 4
17574.47 8
17575.72 6
17576.97 7
17578.23 2
17579.48 4
17580.73 9
17581.99 14
17583.24 4
17584.50 12
17585.75 17
17587.00 10
17588.26 9
17589.51 3
17590.76 10
17592.02 10
17593.27 9
17594.53 7
17595.78 8
17597.04 8
17598.29 13
17599.54 12
17600.80 10
17602.05 6
17603.31 15
17604.56 16
17605.82 5
17607.07 9
17608.32 12
17609.58 9
17610.83 11
17612.09 12
17613.34 13
17614.60 7
17615.85 12
17617.11 6
17618.36 7
17619.62 7
17620.87 10
17622.13 12
17623.38 6
17624.64 7
17625.89 8
17627.15 10
17628.40 11
17629.66 7
17630.91 7
17632.17 3
17633.43 9
17634.68 13
17635.94 4
17637.19 10
17638.45 7
17639.70 8
17640.96 12
17642.21 21
17643.47 13
17644.73 8
17645.98 8
17647.24 5
17648.49 7
17649.75 7
17651.01 18
17652.26 13
17653.52 4
17654.77 5
17656.03 7
17657.29 11
17658.54 10
17659.80 16
17661.06 4
17662.31 10
17663.57 9
17664.83 13
17666.08 9
17667.34 7
17668.60 7
17669.85 16
17671.11 12
17672.37 6
17673.62 6
17674.88 7
17676.14 3
17677.39 16
17678.65 12
17679.91 15
17681.17 11
17682.42 4
17683.68 7
17684.94 7
17686.19 6
17687.45 12
17688.71 9
17689.97 6
17691.22 11
17692.48 9
17693.74 5
17695.00 5
17696.26 11
17697.51 14
17698.77 9
17700.03 6
17701.29 8
17702.54 5
17703.80 10
17705.06 10
17706.32 5
17707.58 10
17708.83 9
17710.09 9
17711.35 8
17712.61 4
17713.87 6
17715.13 9
17716.38 6
17717.64 14
17718.90 12
17720.16 7
17721.42 14
17722.68 7
17723.94 11
17725.19 4
17726.45 4
17727.71 6
17728.97 8
17730.23 19
17731.49 12
17732.75 9
17734.01 4
17735.27 6
17736.53 11
17737.78 6
17739.04 8
17740.30 7
17741.56 5
17742.82 10
17744.08 6
17745.34 2
17746.60 10
17747.86 11
17749.12 5
17750.38 7
17751.64 5
17752.90 7
17754.16 10
17755.42 4
17756.68 9
17757.94 8
17759.20 8
17760.46 11
17761.72 8
17762.98 2
17764.24 10
17765.50 11
17766.76 8
17768.02 5
17769.28 13
17770.54 14
17771.80 9
17773.06 11
17774.32 7
17775.58 10
17776.84 14
17778.10 11
17779.36 15
17780.62 4
17781.88 9
17783.15 12
17784.41 11
17785.67 4
17786.93 5
17788.19 12
17789.45 10
17790.71 9
17791.97 11
17793.23 6
17794.49 8
17795.76 15
17797.02 15
17798.28 7
17799.54 5
17800.80 7
17802.06 11
17803.32 14
17804.59 10
17805.85 12
17807.11 6
17808.37 7
17809.63 6
17810.89 8
17812.16 7
17813.42 8
17814.68 13
17815.94 5
17817.20 11
17818.47 10
17819.73 9
17820.99 8
17822.25 10
17823.51 17
17824.78 8
17826.04 9
17827.30 7
17828.56 10
17829.83 6
17831.09 8
17832.35 5
17833.61 7
17834.88 4
17836.14 4
17837.40 10
17838.67 11
17839.93 6
17841.19 8
17842.45 13
17843.72 12
17844.98 9
17846.24 3
17847.51 11
17848.77 9
17850.03 2
17851.30 9
17852.56 7
17853.82 8
17855.09 10
17856.35 7
17857.61 3
17858.88 8
17860.14 6
17861.40 11
17862.67 6
17863.93 11
17865.19 7
17866.46 12
17867.72 11
17868.99 11
17870.25 10
17871.51 8
17872.78 12
17874.04 8
17875.31 12
17876.57 3
17877.83 11
17879.10 9
17880.36 5
17881.63 8
17882.89 12
17884.15 3
17885.42 6
17886.68 6
17887.95 11
17889.21 7
17890.48 10
17891.74 6
17893.01 9
17894.27 5
17895.54 2
17896.80 2
17898.07 5
17899.33 10
17900.60 12
17901.86 9
17903.13 7
17904.39 12
17905.66 5
17906.92 6
17908.19 6
17909.45 7
17910.72 8
17911.98 5
17913.25 5
17914.51 12
17915.78 8
17917.05 6
17918.31 11
17919.58 10
17920.84 4
17922.11 11
17923.37 10
17924.64 11
17925.91 4
17927.17 7
17928.44 2
17929.70 7
17930.97 12
17932.24 5
17933.50 8
17934.77 8
17936.03 5
17937.30 5
17938.57 7
17939.83 4
17941.10 6
17942.37 5
17943.63 4
17944.90 9
17946.17 13
17947.43 7
17948.70 11
17949.97 13
17951.23 15
17952.50 9
17953.77 8
17955.03 10
17956.30 7
17957.57 8
17958.83 5
17960.10 7
17961.37 9
17962.64 10
17963.90 7
17965.17 6
17966.44 5
17967.70 7
17968.97 5
17970.24 8
17971.51 5
17972.77 13
17974.04 9
17975.31 18
17976.58 5
17977.85 6
17979.11 12
17980.38 5
17981.65 5
17982.92 7
17984.18 9
17985.45 9
17986.72 4
17987.99 7
17989.26 15
17990.52 14
17991.79 6
17993.06 7
17994.33 4
17995.60 5
17996.87 7
17998.13 14
17999.40 15
18000.67 4
18001.94 10
18003.21 16
18004.48 7
18005.75 5
18007.02 3
18008.28 9
18009.55 7
18010.82 4
18012.09 10
18013.36 13
18014.63 9
18015.90 4
18017.17 6
18018.44 6
18019.71 10
18020.97 13
18022.24 8
18023.51 2
18024.78 9
18026.05 7
18027.32 7
18028.59 10
18029.86 7
18031.13 8
18032.40 13
18033.67 10
18034.94 6
18036.21 3
18037.48 10
18038.75 16
18040.02 13
18041.29 9
18042.56 5
18043.83 12
18045.10 10
18046.37 8
18047.64 11
18048.91 3
18050.18 7
18051.45 21
18052.72 8
18053.99 15
18055.26 9
18056.53 8
18057.80 6
18059.07 5
18060.34 11
18061.61 8
18062.88 9
18064.16 7
18065.43 8
18066.70 13
18067.97 18
18069.24 7
18070.51 12
18071.78 11
18073.05 7
18074.32 10
18075.59 4
18076.87 4
18078.14 10
18079.41 5
18080.68 10
18081.95 14
18083.22 8
18084.49 8
18085.77 9
18087.04 7
18088.31 8
18089.58 14
18090.85 13
18092.12 7
18093.40 6
18094.67 4
18095.94 10
18097.21 9
18098.48 9
18099.76 9
18101.03 6
18102.30 11
18103.57 8
18104.84 12
18106.12 7
18107.39 10
18108.66 6
18109.93 5
18111.21 6
18112.48 12
18113.75 3
18115.02 8
18116.30 8
18117.57 7
18118.84 6
18120.11 3
18121.39 11
18122.66 5
18123.93 5
18125.21 12
18126.48 5
18127.75 9
18129.02 11
18130.30 11
18131.57 11
18132.84 5
18134.12 12
18135.39 10
18136.66 6
18137.94 5
18139.21 9
18140.48 13
18141.76 6
18143.03 3
18144.31 9
18145.58 7
18146.85 5
18148.13 8
18149.40 7
18150.67 13
18151.95 13
18153.22 12
18154.50 8
18155.77 9
18157.04 3
18158.32 11
18159.59 9
18160.87 4
18162.14 5
18163.41 4
18164.69 5
18165.96 10
18167.24 15
18168.51 13
18169.79 12
18171.06 3
18172.34 6
18173.61 9
18174.89 11
18176.16 10
18177.43 16
18178.71 5
18179.98 8
18181.26 2
18182.53 6
18183.81 11
18185.08 3
18186.36 5
18187.63 6
18188.91 4
18190.18 4
18191.46 6
18192.74 4
18194.01 9
18195.29 4
18196.56 6
18197.84 5
18199.11 3
18200.39 7
18201.66 10
18202.94 5
18204.22 9
18205.49 7
18206.77 10
18208.04 7
18209.32 4
18210.59 6
18211.87 12
18213.15 6
18214.42 5
18215.70 3
18216.97 7
18218.25 9
18219.53 9
18220.80 10
18222.08 6
18223.36 10
18224.63 4
18225.91 11
18227.19 12
18228.46 5
18229.74 8
18231.02 9
18232.29 2
18233.57 0
18234.85 7
18236.12 12
18237.40 7
18238.68 4
18239.95 9
18241.23 11
18242.51 3
18243.78 9
18245.06 5
18246.34 9
18247.62 7
18248.89 4
18250.17 9
18251.45 5
18252.73 7
18254.00 11
18255.28 5
18256.56 5
18257.84 8
18259.11 11
18260.39 14
18261.67 4
18262.95 13
18264.22 4
18265.50 15
18266.78 8
18268.06 11
18269.34 7
18270.61 9
18271.89 5
18273.17 5
18274.45 9
18275.73 13
18277.01 7
18278.28 9
18279.56 11
18280.84 7
18282.12 8
18283.40 5
18284.68 11
18285.95 8
18287.23 13
18288.51 7
18289.79 3
18291.07 7
18292.35 11
18293.63 12
18294.91 9
18296.19 13
18297.46 6
18298.74 4
18300.02 4
18301.30 18
18302.58 8
18303.86 6
18305.14 8
18306.42 9
18307.70 15
18308.98 1
18310.26 5
18311.54 3
18312.82 8
18314.10 6
18315.37 6
18316.65 9
18317.93 14
18319.21 7
18320.49 7
18321.77 18
18323.05 3
18324.33 2
18325.61 4
18326.89 3
18328.17 7
18329.45 8
18330.73 10
18332.01 8
18333.29 7
18334.57 7
18335.86 9
18337.14 7
18338.42 8
18339.70 10
18340.98 2
18342.26 6
18343.54 1
18344.82 6
18346.10 18
18347.38 9
18348.66 5
18349.94 4
18351.22 10
18352.50 11
18353.78 7
18355.07 7
18356.35 9
18357.63 10
18358.91 7
18360.19 16
18361.47 7
18362.75 11
18364.03 9
18365.32 6
18366.60 11
18367.88 7
18369.16 5
18370.44 4
18371.72 9
18373.00 9
18374.29 12
18375.57 10
18376.85 5
18378.13 7
18379.41 6
18380.70 4
18381.98 4
18383.26 7
18384.54 8
18385.82 3
18387.11 9
18388.39 8
18389.67 7
18390.95 5
18392.23 6
18393.52 6
18394.80 4
18396.08 11
18397.36 14
18398.65 10
18399.93 14
18401.21 11
18402.50 9
18403.78 2
18405.06 2
18406.34 5
18407.63 5
18408.91 2
18410.19 7
18411.48 3
18412.76 1
18414.04 3
18415.32 6
18416.61 9
18417.89 8
18419.17 3
18420.46 9
18421.74 4
18423.02 7
18424.31 6
18425.59 9
18426.87 12
18428.16 4
18429.44 7
18430.73 3
18432.01 11
18433.29 7
18434.58 9
18435.86 5
18437.14 5
18438.43 10
18439.71 7
18441.00 8
18442.28 7
18443.56 5
18444.85 7
18446.13 5
18447.42 4
18448.70 13
18449.99 14
18451.27 7
18452.56 7
18453.84 8
18455.12 10
18456.41 8
18457.69 10
18458.98 5
18460.26 6
18461.55 5
18462.83 3
18464.12 4
18465.40 4
18466.69 10
18467.97 8
18469.26 6
18470.54 5
18471.83 10
18473.11 12
18474.40 15
18475.68 2
18476.97 3
18478.25 4
18479.54 5
18480.82 7
18482.11 10
18483.40 11
18484.68 7
18485.97 3
18487.25 5
18488.54 3
18489.82 5
18491.11 7
18492.39 6
18493.68 12
18494.97 11
18496.25 10
18497.54 5
18498.82 7
18500.11 7
18501.40 8
18502.68 11
18503.97 10
18505.26 6
18506.54 5
18507.83 11
18509.11 5
18510.40 3
18511.69 4
18512.97 10
18514.26 6
18515.55 6
18516.83 6
18518.12 6
18519.41 8
18520.69 11
18521.98 9
18523.27 8
18524.56 7
18525.84 8
18527.13 12
18528.42 8
18529.70 2
18530.99 9
18532.28 8
18533.57 11
18534.85 3
18536.14 10
18537.43 5
18538.71 7
18540.00 6
18541.29 3
18542.58 8
18543.86 5
18545.15 14
18546.44 6
18547.73 7
18549.02 8
18550.30 9
18551.59 9
18552.88 5
18554.17 4
18555.46 7
18556.74 11
18558.03 21
18559.32 7
18560.61 5
18561.90 9
18563.18 9
18564.47 13
18565.76 5
18567.05 17
18568.34 7
18569.63 14
18570.92 13
18572.20 9
18573.49 20
18574.78 10
18576.07 12
18577.36 3
18578.65 18
18579.94 15
18581.23 12
18582.51 11
18583.80 7
18585.09 7
18586.38 13
18587.67 7
18588.96 5
18590.25 8
18591.54 3
18592.83 10
18594.12 10
18595.41 12
18596.70 13
18597.99 13
18599.28 14
18600.57 12
18601.85 5
18603.14 11
18604.43 9
18605.72 13
18607.01 12
18608.30 5
18609.59 7
18610.88 7
18612.17 8
18613.46 6
18614.75 10
18616.04 13
18617.33 13
18618.62 5
18619.91 11
18621.20 7
18622.50 13
18623.79 16
18625.08 10
18626.37 6
18627.66 14
18628.95 13
18630.24 6
18631.53 8
18632.82 6
18634.11 17
18635.40 10
18636.69 11
18637.98 7
18639.27 11
18640.57 11
18641.86 12
18643.15 12
18644.44 8
18645.73 4
18647.02 7
18648.31 5
18649.60 3
18650.89 3
18652.19 17
18653.48 10
18654.77 8
18656.06 11
18657.35 8
18658.64 4
18659.94 2
18661.23 5
18662.52 4
18663.81 9
18665.10 8
18666.39 6
18667.69 7
18668.98 5
18670.27 14
18671.56 8
18672.85 6
18674.15 7
18675.44 11
18676.73 8
18678.02 8
18679.32 5
18680.61 5
18681.90 12
18683.19 4
18684.49 4
18685.78 16
18687.07 5
18688.36 5
18689.66 5
18690.95 9
18692.24 12
18693.53 7
18694.83 4
18696.12 8
18697.41 10
18698.71 9
18700.00 6
18701.29 7
18702.59 9
18703.88 10
18705.17 11
18706.47 7
18707.76 8
18709.05 15
18710.35 11
18711.64 7
18712.93 7
18714.23 10
18715.52 9
18716.81 15
18718.11 13
18719.40 18
18720.70 6
18721.99 9
18723.28 14
18724.58 11
18725.87 13
18727.16 5
18728.46 10
18729.75 7
18731.05 10
18732.34 3
18733.64 13
18734.93 7
18736.22 9
18737.52 4
18738.81 2
18740.11 5
18741.40 8
18742.70 18
18743.99 10
18745.29 8
18746.58 9
18747.87 13
18749.17 6
18750.46 8
18751.76 6
18753.05 13
18754.35 11
18755.64 14
18756.94 6
18758.23 12
18759.53 12
18760.82 9
18762.12 5
18763.42 8
18764.71 13
18766.01 8
18767.30 10
18768.60 9
18769.89 7
18771.19 10
18772.48 13
18773.78 7
18775.07 7
18776.37 4
18777.67 6
18778.96 9
18780.26 13
18781.55 6
18782.85 8
18784.15 16
18785.44 15
18786.74 9
18788.03 2
18789.33 12
18790.63 18
18791.92 22
18793.22 12
18794.52 4
18795.81 10
18797.11 10
18798.40 6
18799.70 7
18801.00 9
18802.29 12
18803.59 6
18804.89 6
18806.18 4
18807.48 17
18808.78 26
18810.07 9
18811.37 9
18812.67 5
18813.97 9
18815.26 11
18816.56 13
18817.86 2
18819.15 12
18820.45 7
18821.75 2
18823.05 3
18824.34 5
18825.64 6
18826.94 3
18828.24 6
18829.53 4
18830.83 13
18832.13 6
18833.43 4
18834.72 5
18836.02 10
18837.32 4
18838.62 3
18839.92 4
18841.21 10
18842.51 9
18843.81 18
18845.11 10
18846.41 5
18847.70 6
18849.00 5
18850.30 3
18851.60 3
18852.90 6
18854.20 9
18855.49 4
18856.79 7
18858.09 6
18859.39 6
18860.69 10
18861.99 9
18863.29 8
18864.58 5
18865.88 5
18867.18 6
18868.48 5
18869.78 6
18871.08 11
18872.38 6
18873.68 3
18874.98 10
18876.28 12
18877.57 2
18878.87 3
18880.17 7
18881.47 6
18882.77 9
18884.07 6
18885.37 9
18886.67 11
18887.97 8
18889.27 6
18890.57 13
18891.87 11
18893.17 5
18894.47 2
18895.77 9
18897.07 6
18898.37 7
18899.67 5
18900.97 11
18902.27 7
18903.57 8
18904.87 9
18906.17 3
18907.47 3
18908.77 10
18910.07 3
18911.37 11
18912.67 5
18913.97 8
18915.27 13
18916.57 8
18917.87 6
18919.17 3
18920.47 11
18921.78 10
18923.08 8
18924.38 8
18925.68 5
18926.98 2
18928.28 3
18929.58 8
18930.88 6
18932.18 7
18933.48 8
18934.79 8
18936.09 4
18937.39 8
18938.69 9
18939.99 8
18941.29 13
18942.59 8
18943.90 5
18945.20 6
18946.50 9
18947.80 9
18949.10 11
18950.40 3
18951.71 9
18953.01 7
18954.31 13
18955.61 7
18956.91 5
18958.21 3
18959.52 9
18960.82 14
18962.12 8
18963.42 3
18964.73 4
18966.03 5
18967.33 7
18968.63 11
18969.93 8
18971.24 11
18972.54 5
18973.84 10
18975.14 7
18976.45 7
18977.75 8
18979.05 8
18980.36 12
18981.66 7
18982.96 5
18984.26 7
18985.57 2
18986.87 4
18988.17 6
18989.48 3
18990.78 6
18992.08 2
18993.39 6
18994.69 6
18995.99 4
18997.30 8
18998.60 4
18999.90 3
19001.21 5
19002.51 7
19003.81 10
19005.12 10
19006.42 3
19007.72 8
19009.03 6
19010.33 10
19011.64 10
19012.94 7
19014.24 7
19015.55 3
19016.85 8
19018.16 11
19019.46 12
19020.76 8
19022.07 3
19023.37 6
19024.68 15
19025.98 5
19027.29 9
19028.59 10
19029.89 6
19031.20 8
19032.50 12
19033.81 12
19035.11 11
19036.42 9
19037.72 10
19039.03 7
19040.33 10
19041.64 7
19042.94 6
19044.25 5
19045.55 6
19046.86 9
19048.16 5
19049.47 9
19050.77 7
19052.08 15
19053.38 16
19054.69 5
19055.99 13
19057.30 11
19058.60 4
19059.91 4
19061.22 6
19062.52 8
19063.83 4
19065.13 8
19066.44 9
19067.74 8
19069.05 5
19070.36 7
19071.66 12
19072.97 7
19074.27 4
19075.58 8
19076.89 4
19078.19 10
19079.50 7
19080.80 7
19082.11 6
19083.42 14
19084.72 9
19086.03 5
19087.34 4
19088.64 3
19089.95 7
19091.26 8
19092.56 2
19093.87 13
19095.18 2
19096.48 10
19097.79 5
19099.10 18
19100.40 8
19101.71 8
19103.02 9
19104.32 9
19105.63 6
19106.94 4
19108.25 13
19109.55 5
19110.86 2
19112.17 4
19113.48 4
19114.78 5
19116.09 8
19117.40 2
19118.71 1
19120.01 6
19121.32 13
19122.63 8
19123.94 4
19125.24 4
19126.55 5
19127.86 5
19129.17 3
19130.47 3
19131.78 8
19133.09 8
19134.40 10
19135.71 9
19137.02 7
19138.32 14
19139.63 10
19140.94 7
19142.25 5
19143.56 5
19144.87 14
19146.17 6
19147.48 4
19148.79 5
19150.10 3
19151.41 3
19152.72 1
19154.03 4
19155.33 3
19156.64 4
19157.95 4
19159.26 5
19160.57 4
19161.88 3
19163.19 3
19164.50 7
19165.81 6
19167.12 14
19168.42 4
19169.73 4
19171.04 2
19172.35 2
19173.66 9
19174.97 8
19176.28 5
19177.59 5
19178.90 5
19180.21 7
19181.52 12
19182.83 7
19184.14 3
19185.45 8
19186.76 10
19188.07 9
19189.38 2
19190.69 2
19192.00 7
19193.31 8
19194.62 11
19195.93 2
19197.24 7
19198.55 7
19199.86 7
19201.17 5
19202.48 7
19203.79 5
19205.10 5
19206.41 10
19207.72 15
19209.03 8
19210.34 2
19211.66 7
19212.97 5
19214.28 8
19215.59 4
19216.90 1
19218.21 9
19219.52 8
19220.83 8
19222.14 4
19223.45 4
19224.77 4
19226.08 13
19227.39 8
19228.70 4
19230.01 5
19231.32 11
19232.63 4
19233.94 4
19235.26 9
19236.57 11
19237.88 14
19239.19 7
19240.50 2
19241.81 6
19243.13 6
19244.44 8
19245.75 5
19247.06 5
19248.37 4
19249.69 8
19251.00 8
19252.31 1
19253.62 6
19254.93 4
19256.25 10
19257.56 4
19258.87 8
19260.18 6
19261.50 3
19262.81 5
19264.12 4
19265.43 9
19266.75 4
19268.06 6
19269.37 3
19270.68 7
19272.00 2
19273.31 8
19274.62 10
19275.94 5
19277.25 5
19278.56 7
19279.88 6
19281.19 2
19282.50 4
19283.81 6
19285.13 12
19286.44 7
19287.75 7
19289.07 7
19290.38 6
19291.70 8
19293.01 7
19294.32 7
19295.64 7
19296.95 8
19298.26 9
19299.58 8
19300.89 13
19302.20 6
19303.52 4
19304.83 5
19306.15 5
19307.46 2
19308.77 2
19310.09 6
19311.40 5
19312.72 6
19314.03 4
19315.35 3
19316.66 4
19317.97 12
19319.29 12
19320.60 9
19321.92 5
19323.23 5
19324.55 8
19325.86 6
19327.18 7
19328.49 6
19329.81 10
19331.12 2
19332.44 11
19333.75 5
19335.07 12
19336.38 7
19337.70 4
19339.01 7
19340.33 10
19341.64 10
19342.96 3
19344.27 4
19345.59 3
19346.90 3
19348.22 5
19349.53 6
19350.85 6
19352.16 7
19353.48 7
19354.79 11
19356.11 3
19357.43 7
19358.74 4
19360.06 4
19361.37 10
19362.69 6
19364.01 7
19365.32 5
19366.64 17
19367.95 3
19369.27 5
19370.59 5
19371.90 6
19373.22 9
19374.53 6
19375.85 6
19377.17 5
19378.48 11
19379.80 16
19381.12 6
19382.43 5
19383.75 7
19385.07 5
19386.38 5
19387.70 4
19389.02 7
19390.33 6
19391.65 6
19392.97 7
19394.28 7
19395.60 5
19396.92 8
19398.24 6
19399.55 4
19400.87 4
19402.19 5
19403.50 12
19404.82 10
19406.14 2
19407.46 3
19408.77 6
19410.09 3
19411.41 7
19412.73 3
19414.04 5
19415.36 9
19416.68 8
19418.00 10
19419.32 5
19420.63 9
19421.95 12
19423.27 11
19424.59 3
19425.91 5
19427.22 12
19428.54 6
19429.86 8
19431.18 5
19432.50 8
19433.82 8
19435.13 6
19436.45 8
19437.77 7
19439.09 3
19440.41 4
19441.73 6
19443.04 3
19444.36 3
19445.68 8
19447.00 5
19448.32 2
19449.64 3
19450.96 3
19452.28 8
19453.60 8
19454.91 6
19456.23 6
19457.55 5
19458.87 6
19460.19 8
19461.51 6
19462.83 8
19464.15 3
19465.47 8
19466.79 7
19468.11 5
19469.43 5
19470.75 2
19472.07 2
19473.39 9
19474.71 7
19476.03 6
19477.35 0
19478.67 6
19479.99 4
19481.30 9
19482.62 5
19483.94 8
19485.27 12
19486.59 11
19487.91 5
19489.23 2
19490.55 8
19491.87 5
19493.19 3
19494.51 8
19495.83 8
19497.15 1
19498.47 3
19499.79 7
19501.11 11
19502.43 5
19503.75 4
19505.07 6
19506.39 5
19507.71 6
19509.03 9
19510.36 4
19511.68 8
19513.00 8
19514.32 9
19515.64 7
19516.96 14
19518.28 14
19519.60 9
19520.92 5
19522.25 4
19523.57 5
19524.89 5
19526.21 2
19527.53 11
19528.85 5
19530.17 9
19531.50 6
19532.82 8
19534.14 4
19535.46 14
19536.78 4
19538.11 5
19539.43 7
19540.75 4
19542.07 3
19543.39 5
19544.72 10
19546.04 9
19547.36 8
19548.68 8
19550.00 10
19551.33 10
19552.65 7
19553.97 11
19555.29 5
19556.62 7
19557.94 6
19559.26 6
19560.58 5
19561.91 1
19563.23 4
19564.55 10
19565.88 12
19567.20 6
19568.52 5
19569.84 5
19571.17 10
19572.49 12
19573.81 5
19575.14 13
19576.46 8
19577.78 12
19579.11 4
19580.43 4
19581.75 4
19583.08 9
19584.40 13
19585.72 13
19587.05 5
19588.37 7
19589.69 6
19591.02 9
19592.34 4
19593.67 7
19594.99 6
19596.31 4
19597.64 10
19598.96 6
19600.28 2
19601.61 6
19602.93 7
19604.26 9
19605.58 9
19606.91 4
19608.23 9
19609.55 6
19610.88 7
19612.20 4
19613.53 4
19614.85 11
19616.18 9
19617.50 10
19618.83 5
19620.15 8
19621.47 8
19622.80 13
19624.12 3
19625.45 3
19626.77 7
19628.10 5
19629.42 11
19630.75 11
19632.07 5
19633.40 2
19634.72 10
19636.05 3
19637.37 5
19638.70 9
19640.03 9
19641.35 3
19642.68 10
19644.00 5
19645.33 5
19646.65 1
19647.98 7
19649.30 5
19650.63 7
19651.96 10
19653.28 7
19654.61 7
19655.93 6
19657.26 8
19658.58 10
19659.91 17
19661.24 9
19662.56 10
19663.89 3
19665.22 13
19666.54 2
19667.87 1
19669.19 3
19670.52 8
19671.85 7
19673.17 7
19674.50 10
19675.83 4
19677.15 9
19678.48 2
19679.81 5
19681.13 9
19682.46 12
19683.79 7
19685.11 9
19686.44 5
19687.77 4
19689.09 2
19690.42 15
19691.75 7
19693.08 2
19694.40 7
19695.73 9
19697.06 7
19698.39 3
19699.71 10
19701.04 7
19702.37 8
19703.69 7
19705.02 6
19706.35 5
19707.68 5
19709.01 9
19710.33 5
19711.66 6
19712.99 8
19714.32 10
19715.64 8
19716.97 5
19718.30 6
19719.63 9
19720.96 6
19722.28 8
19723.61 3
19724.94 5
19726.27 7
19727.60 2
19728.93 6
19730.25 6
19731.58 10
19732.91 12
19734.24 8
19735.57 9
19736.90 7
19738.23 9
19739.55 8
19740.88 8
19742.21 11
19743.54 4
19744.87 16
19746.20 4
19747.53 8
19748.86 9
19750.19 3
19751.51 4
19752.84 4
19754.17 5
19755.50 7
19756.83 6
19758.16 9
19759.49 8
19760.82 9
19762.15 6
19763.48 5
19764.81 6
19766.14 7
19767.47 2
19768.80 6
19770.13 10
19771.46 8
19772.79 6
19774.12 3
19775.45 11
19776.78 6
19778.11 3
19779.44 4
19780.77 5
19782.10 8
19783.43 4
19784.76 4
19786.09 7
19787.42 3
19788.75 7
19790.08 5
19791.41 6
19792.74 2
19794.07 12
19795.40 6
19796.73 5
19798.06 5
19799.39 5
19800.72 4
19802.05 7
19803.39 7
19804.72 11
19806.05 7
19807.38 3
19808.71 8
19810.04 8
19811.37 7
19812.70 6
19814.03 5
19815.37 5
19816.70 5
19818.03 5
19819.36 8
19820.69 5
19822.02 9
19823.35 3
19824.69 9
19826.02 6
19827.35 9
19828.68 7
19830.01 5
19831.34 3
19832.68 7
19834.01 7
19835.34 4
19836.67 4
19838.00 4
19839.34 8
19840.67 5
19842.00 7
19843.33 9
19844.67 7
19846.00 10
19847.33 7
19848.66 4
19849.99 7
19851.33 6
19852.66 10
19853.99 11
19855.32 3
19856.66 4
19857.99 6
19859.32 10
19860.66 4
19861.99 8
19863.32 6
19864.65 6
19865.99 4
19867.32 3
19868.65 8
19869.99 5
19871.32 6
19872.65 8
19873.99 8
19875.32 4
19876.65 5
19877.99 18
19879.32 12
19880.65 8
19881.99 8
19883.32 12
19884.65 9
19885.99 5
19887.32 2
19888.66 5
19889.99 6
19891.32 7
19892.66 6
19893.99 8
19895.32 4
19896.66 8
19897.99 2
19899.33 3
19900.66 6
19902.00 7
19903.33 3
19904.66 4
19906.00 5
19907.33 9
19908.67 11
19910.00 5
19911.34 3
19912.67 3
19914.01 5
19915.34 6
19916.67 13
19918.01 4
19919.34 11
19920.68 4
19922.01 5
19923.35 4
19924.68 7
19926.02 2
19927.35 5
19928.69 6
19930.02 5
19931.36 5
19932.69 7
19934.03 2
19935.37 6
19936.70 5
19938.04 3
19939.37 4
19940.71 7
19942.04 6
19943.38 8
19944.71 8
19946.05 13
19947.39 3
19948.72 6
19950.06 4
19951.39 1
19952.73 4
19954.06 3
19955.40 4
19956.74 6
19958.07 6
19959.41 11
19960.74 8
19962.08 10
19963.42 6
19964.75 5
19966.09 3
19967.43 5
19968.76 11
19970.10 1
19971.44 1
19972.77 4
19974.11 1
19975.45 1
19976.78 4
19978.12 5
19979.46 5
19980.79 4
19982.13 3
19983.47 3
19984.80 3
19986.14 4
19987.48 7
19988.82 7
19990.15 9
19991.49 10
19992.83 6
19994.16 12
19995.50 7
19996.84 8
19998.18 6
19999.51 3
20000.85 9
20002.19 4
20003.53 11
20004.86 6
20006.20 10
20007.54 7
20008.88 6
20010.22 3
20011.55 3
20012.89 9
20014.23 7
20015.57 4
20016.91 10
20018.24 5
20019.58 11
20020.92 7
20022.26 8
20023.60 9
20024.93 12
20026.27 5
20027.61 6
20028.95 4
20030.29 5
20031.63 5
20032.97 6
20034.30 3
20035.64 3
20036.98 9
20038.32 5
20039.66 10
20041.00 7
20042.34 11
20043.68 8
20045.01 9
20046.35 5
20047.69 7
20049.03 7
20050.37 7
20051.71 6
20053.05 8
20054.39 4
20055.73 3
20057.07 4
20058.41 8
20059.75 5
20061.09 7
20062.43 1
20063.77 16
20065.11 6
20066.45 4
20067.79 6
20069.12 22
20070.46 8
20071.80 14
20073.14 5
20074.48 10
20075.82 2
20077.16 7
20078.50 6
20079.85 1
20081.19 6
20082.53 6
20083.87 5
20085.21 7
20086.55 4
20087.89 5
20089.23 6
20090.57 3
20091.91 8
20093.25 7
20094.59 10
20095.93 10
20097.27 9
20098.61 3
20099.95 7
20101.29 11
20102.64 6
20103.98 4
20105.32 12
20106.66 8
20108.00 16
20109.34 13
20110.68 7
20112.02 10
20113.36 4
20114.71 4
20116.05 4
20117.39 4
20118.73 5
20120.07 5
20121.41 6
20122.75 7
20124.10 4
20125.44 6
20126.78 4
20128.12 3
20129.46 2
