# Supplementary material for: MALDI-TOF MS typing enables the classification of brewing yeasts of the genus Saccharomyces to major beer styles
Source: PLoS One. 2017 Aug 9;12(8):e0181694. doi: 10.1371/journal.pone.0181694 (PMC5549903; doi:10.1371/journal.pone.0181694)
Supplement: S3 File — The directory includes 90 raw files and was zipped to “.zip”; the folder has three strains with 30 spectra per strain; S1 Text explains the raw files with an example and Table 1 represents the yeast strains used within the experiment. (ZIP) [file pone.0181694.s006.zip › 7-9/30258-205-OG-WB-WB-YPG-18h-E-E_2015-08-18__0_C1_1.dat]

1999.93 825
2000.35 888
2000.77 999
2001.19 1061
2001.61 901
2002.03 850
2002.46 871
2002.88 845
2003.30 913
2003.72 981
2004.14 984
2004.57 932
2004.99 879
2005.41 924
2005.83 960
2006.25 810
2006.68 813
2007.10 802
2007.52 900
2007.94 738
2008.37 709
2008.79 772
2009.21 790
2009.63 734
2010.06 776
2010.48 774
2010.90 783
2011.32 783
2011.75 758
2012.17 880
2012.59 821
2013.02 795
2013.44 762
2013.86 796
2014.29 850
2014.71 799
2015.13 697
2015.55 778
2015.98 793
2016.40 777
2016.82 740
2017.25 761
2017.67 868
2018.10 809
2018.52 837
2018.94 869
2019.37 806
2019.79 892
2020.21 813
2020.64 848
2021.06 866
2021.48 834
2021.91 947
2022.33 939
2022.76 866
2023.18 920
2023.60 798
2024.03 883
2024.45 859
2024.88 769
2025.30 785
2025.73 817
2026.15 857
2026.57 926
2027.00 865
2027.42 825
2027.85 822
2028.27 810
2028.70 820
2029.12 865
2029.55 710
2029.97 828
2030.40 815
2030.82 778
2031.24 786
2031.67 728
2032.09 711
2032.52 860
2032.94 748
2033.37 768
2033.79 770
2034.22 686
2034.65 734
2035.07 784
2035.50 760
2035.92 803
2036.35 781
2036.77 868
2037.20 749
2037.62 733
2038.05 819
2038.47 818
2038.90 772
2039.33 768
2039.75 860
2040.18 711
2040.60 769
2041.03 793
2041.45 683
2041.88 693
2042.31 827
2042.73 845
2043.16 781
2043.58 755
2044.01 769
2044.44 737
2044.86 784
2045.29 760
2045.72 844
2046.14 884
2046.57 761
2047.00 918
2047.42 798
2047.85 741
2048.28 681
2048.70 730
2049.13 728
2049.56 755
2049.98 747
2050.41 771
2050.84 850
2051.26 771
2051.69 787
2052.12 785
2052.54 903
2052.97 821
2053.40 815
2053.83 904
2054.25 902
2054.68 754
2055.11 769
2055.53 802
2055.96 843
2056.39 698
2056.82 700
2057.24 799
2057.67 811
2058.10 786
2058.53 767
2058.96 781
2059.38 836
2059.81 832
2060.24 884
2060.67 804
2061.10 740
2061.52 902
2061.95 872
2062.38 815
2062.81 837
2063.24 853
2063.66 903
2064.09 840
2064.52 888
2064.95 1023
2065.38 1049
2065.81 889
2066.23 1004
2066.66 1103
2067.09 1085
2067.52 1292
2067.95 1192
2068.38 1316
2068.81 1236
2069.23 1061
2069.66 1016
2070.09 1052
2070.52 994
2070.95 877
2071.38 893
2071.81 724
2072.24 899
2072.67 842
2073.10 786
2073.53 833
2073.95 821
2074.38 731
2074.81 847
2075.24 854
2075.67 859
2076.10 766
2076.53 794
2076.96 901
2077.39 850
2077.82 888
2078.25 798
2078.68 746
2079.11 775
2079.54 832
2079.97 868
2080.40 761
2080.83 876
2081.26 886
2081.69 793
2082.12 897
2082.55 892
2082.98 812
2083.41 742
2083.84 751
2084.27 746
2084.70 753
2085.13 850
2085.56 783
2085.99 720
2086.42 619
2086.85 694
2087.29 714
2087.72 759
2088.15 762
2088.58 724
2089.01 720
2089.44 726
2089.87 746
2090.30 711
2090.73 691
2091.16 728
2091.59 618
2092.03 712
2092.46 878
2092.89 746
2093.32 667
2093.75 703
2094.18 770
2094.61 829
2095.05 815
2095.48 894
2095.91 897
2096.34 773
2096.77 670
2097.20 666
2097.63 734
2098.07 731
2098.50 744
2098.93 712
2099.36 794
2099.79 708
2100.23 688
2100.66 636
2101.09 649
2101.52 775
2101.95 683
2102.39 701
2102.82 667
2103.25 759
2103.68 858
2104.12 829
2104.55 793
2104.98 815
2105.41 798
2105.85 725
2106.28 649
2106.71 716
2107.14 658
2107.58 808
2108.01 796
2108.44 682
2108.88 734
2109.31 751
2109.74 812
2110.18 847
2110.61 889
2111.04 814
2111.47 838
2111.91 836
2112.34 722
2112.77 757
2113.21 860
2113.64 758
2114.07 751
2114.51 795
2114.94 669
2115.37 807
2115.81 727
2116.24 859
2116.68 859
2117.11 782
2117.54 744
2117.98 780
2118.41 745
2118.85 709
2119.28 784
2119.71 637
2120.15 659
2120.58 786
2121.02 686
2121.45 629
2121.88 672
2122.32 801
2122.75 837
2123.19 725
2123.62 819
2124.06 798
2124.49 905
2124.92 772
2125.36 733
2125.79 775
2126.23 710
2126.66 651
2127.10 641
2127.53 663
2127.97 696
2128.40 791
2128.84 889
2129.27 836
2129.71 824
2130.14 789
2130.58 777
2131.01 842
2131.45 911
2131.88 793
2132.32 696
2132.75 774
2133.19 835
2133.63 740
2134.06 742
2134.50 762
2134.93 726
2135.37 807
2135.80 848
2136.24 844
2136.67 781
2137.11 716
2137.55 681
2137.98 746
2138.42 911
2138.85 781
2139.29 748
2139.73 799
2140.16 768
2140.60 852
2141.03 696
2141.47 750
2141.91 789
2142.34 674
2142.78 679
2143.22 689
2143.65 700
2144.09 685
2144.53 726
2144.96 752
2145.40 784
2145.84 735
2146.27 717
2146.71 640
2147.15 595
2147.58 696
2148.02 765
2148.46 747
2148.89 899
2149.33 823
2149.77 817
2150.21 907
2150.64 877
2151.08 837
2151.52 840
2151.95 982
2152.39 875
2152.83 860
2153.27 836
2153.70 851
2154.14 850
2154.58 872
2155.02 846
2155.45 807
2155.89 832
2156.33 768
2156.77 820
2157.21 830
2157.64 743
2158.08 835
2158.52 833
2158.96 772
2159.40 815
2159.83 785
2160.27 788
2160.71 924
2161.15 833
2161.59 816
2162.02 849
2162.46 812
2162.90 852
2163.34 784
2163.78 784
2164.22 782
2164.66 748
2165.09 785
2165.53 734
2165.97 878
2166.41 815
2166.85 808
2167.29 852
2167.73 828
2168.17 712
2168.60 692
2169.04 747
2169.48 908
2169.92 828
2170.36 815
2170.80 930
2171.24 916
2171.68 904
2172.12 887
2172.56 931
2173.00 941
2173.44 958
2173.88 881
2174.32 980
2174.76 1119
2175.20 1287
2175.64 1342
2176.07 1172
2176.51 1050
2176.95 1224
2177.39 1086
2177.83 995
2178.27 1237
2178.71 1147
2179.15 1127
2179.59 1146
2180.03 989
2180.47 954
2180.92 931
2181.36 1053
2181.80 1045
2182.24 952
2182.68 820
2183.12 819
2183.56 848
2184.00 703
2184.44 753
2184.88 790
2185.32 758
2185.76 712
2186.20 835
2186.64 851
2187.08 757
2187.52 723
2187.97 752
2188.41 723
2188.85 783
2189.29 766
2189.73 813
2190.17 828
2190.61 843
2191.05 958
2191.49 937
2191.94 890
2192.38 945
2192.82 902
2193.26 863
2193.70 840
2194.14 847
2194.58 791
2195.03 812
2195.47 820
2195.91 936
2196.35 876
2196.79 824
2197.24 815
2197.68 952
2198.12 788
2198.56 867
2199.00 951
2199.45 780
2199.89 770
2200.33 760
2200.77 841
2201.21 858
2201.66 786
2202.10 821
2202.54 825
2202.98 798
2203.43 741
2203.87 733
2204.31 743
2204.75 788
2205.20 790
2205.64 679
2206.08 725
2206.53 784
2206.97 843
2207.41 877
2207.85 777
2208.30 830
2208.74 829
2209.18 820
2209.63 869
2210.07 930
2210.51 871
2210.96 880
2211.40 819
2211.84 712
2212.29 854
2212.73 786
2213.17 745
2213.62 799
2214.06 794
2214.50 778
2214.95 756
2215.39 727
2215.84 835
2216.28 924
2216.72 842
2217.17 773
2217.61 763
2218.05 848
2218.50 761
2218.94 723
2219.39 710
2219.83 840
2220.28 779
2220.72 814
2221.16 744
2221.61 851
2222.05 917
2222.50 911
2222.94 859
2223.39 855
2223.83 794
2224.28 930
2224.72 881
2225.16 899
2225.61 886
2226.05 892
2226.50 988
2226.94 921
2227.39 985
2227.83 847
2228.28 915
2228.72 999
2229.17 894
2229.61 951
2230.06 802
2230.50 827
2230.95 839
2231.40 811
2231.84 819
2232.29 899
2232.73 881
2233.18 859
2233.62 958
2234.07 940
2234.51 955
2234.96 706
2235.41 781
2235.85 773
2236.30 865
2236.74 786
2237.19 710
2237.63 933
2238.08 836
2238.53 772
2238.97 806
2239.42 739
2239.86 695
2240.31 742
2240.76 808
2241.20 756
2241.65 703
2242.10 698
2242.54 642
2242.99 699
2243.44 757
2243.88 729
2244.33 717
2244.78 779
2245.22 776
2245.67 684
2246.12 724
2246.56 663
2247.01 799
2247.46 830
2247.90 695
2248.35 677
2248.80 757
2249.24 743
2249.69 712
2250.14 700
2250.59 685
2251.03 602
2251.48 716
2251.93 698
2252.38 782
2252.82 739
2253.27 815
2253.72 701
2254.17 617
2254.61 607
2255.06 712
2255.51 731
2255.96 858
2256.40 773
2256.85 741
2257.30 729
2257.75 691
2258.20 601
2258.64 613
2259.09 794
2259.54 644
2259.99 642
2260.44 753
2260.88 697
2261.33 741
2261.78 796
2262.23 849
2262.68 848
2263.13 793
2263.58 817
2264.02 811
2264.47 788
2264.92 876
2265.37 852
2265.82 848
2266.27 813
2266.72 759
2267.17 816
2267.61 835
2268.06 783
2268.51 758
2268.96 722
2269.41 742
2269.86 777
2270.31 761
2270.76 844
2271.21 938
2271.66 823
2272.11 841
2272.56 811
2273.00 743
2273.45 904
2273.90 836
2274.35 947
2274.80 882
2275.25 856
2275.70 889
2276.15 853
2276.60 770
2277.05 786
2277.50 708
2277.95 695
2278.40 792
2278.85 739
2279.30 763
2279.75 673
2280.20 751
2280.65 742
2281.10 754
2281.55 699
2282.00 726
2282.45 730
2282.90 874
2283.35 818
2283.81 800
2284.26 774
2284.71 661
2285.16 657
2285.61 705
2286.06 677
2286.51 643
2286.96 633
2287.41 622
2287.86 701
2288.31 817
2288.76 867
2289.22 798
2289.67 930
2290.12 1022
2290.57 979
2291.02 1069
2291.47 1063
2291.92 1248
2292.37 1393
2292.83 1331
2293.28 1324
2293.73 1402
2294.18 1389
2294.63 1347
2295.08 1148
2295.53 1141
2295.99 1145
2296.44 1052
2296.89 1010
2297.34 914
2297.79 817
2298.25 873
2298.70 985
2299.15 870
2299.60 811
2300.05 663
2300.51 670
2300.96 795
2301.41 765
2301.86 757
2302.32 735
2302.77 719
2303.22 684
2303.67 730
2304.13 729
2304.58 725
2305.03 688
2305.48 688
2305.94 644
2306.39 692
2306.84 672
2307.29 698
2307.75 814
2308.20 674
2308.65 756
2309.11 803
2309.56 827
2310.01 711
2310.47 807
2310.92 865
2311.37 952
2311.83 875
2312.28 870
2312.73 976
2313.19 930
2313.64 904
2314.09 870
2314.55 726
2315.00 828
2315.45 886
2315.91 933
2316.36 777
2316.81 772
2317.27 756
2317.72 771
2318.18 853
2318.63 763
2319.08 860
2319.54 905
2319.99 913
2320.45 875
2320.90 946
2321.35 814
2321.81 828
2322.26 988
2322.72 909
2323.17 874
2323.63 963
2324.08 859
2324.54 1028
2324.99 991
2325.44 981
2325.90 1042
2326.35 1077
2326.81 1087
2327.26 1165
2327.72 1214
2328.17 1231
2328.63 1293
2329.08 1127
2329.54 1125
2329.99 969
2330.45 998
2330.90 1035
2331.36 776
2331.81 768
2332.27 959
2332.72 760
2333.18 765
2333.64 764
2334.09 746
2334.55 735
2335.00 725
2335.46 709
2335.91 873
2336.37 825
2336.82 730
2337.28 790
2337.74 769
2338.19 762
2338.65 811
2339.10 805
2339.56 760
2340.02 700
2340.47 746
2340.93 752
2341.38 751
2341.84 780
2342.30 678
2342.75 646
2343.21 761
2343.67 767
2344.12 810
2344.58 790
2345.04 631
2345.49 667
2345.95 671
2346.41 659
2346.86 799
2347.32 750
2347.78 734
2348.23 720
2348.69 752
2349.15 854
2349.60 848
2350.06 699
2350.52 789
2350.97 844
2351.43 833
2351.89 737
2352.35 798
2352.80 791
2353.26 778
2353.72 768
2354.18 714
2354.63 721
2355.09 700
2355.55 709
2356.01 798
2356.46 764
2356.92 748
2357.38 680
2357.84 676
2358.29 579
2358.75 570
2359.21 805
2359.67 725
2360.13 749
2360.58 705
2361.04 709
2361.50 756
2361.96 781
2362.42 704
2362.88 802
2363.33 642
2363.79 695
2364.25 796
2364.71 775
2365.17 710
2365.63 818
2366.08 793
2366.54 713
2367.00 791
2367.46 777
2367.92 745
2368.38 776
2368.84 797
2369.30 791
2369.75 771
2370.21 765
2370.67 712
2371.13 754
2371.59 771
2372.05 743
2372.51 756
2372.97 838
2373.43 861
2373.89 756
2374.35 788
2374.81 735
2375.27 800
2375.72 757
2376.18 824
2376.64 938
2377.10 931
2377.56 816
2378.02 834
2378.48 785
2378.94 770
2379.40 762
2379.86 790
2380.32 740
2380.78 672
2381.24 647
2381.70 792
2382.16 731
2382.62 681
2383.08 605
2383.54 644
2384.00 735
2384.46 718
2384.92 761
2385.39 640
2385.85 671
2386.31 719
2386.77 691
2387.23 665
2387.69 784
2388.15 831
2388.61 803
2389.07 808
2389.53 799
2389.99 808
2390.45 787
2390.91 664
2391.38 685
2391.84 796
2392.30 790
2392.76 682
2393.22 831
2393.68 777
2394.14 820
2394.60 829
2395.06 847
2395.53 890
2395.99 811
2396.45 853
2396.91 826
2397.37 753
2397.83 732
2398.30 818
2398.76 815
2399.22 729
2399.68 765
2400.14 748
2400.61 678
2401.07 697
2401.53 659
2401.99 669
2402.45 721
2402.92 744
2403.38 729
2403.84 606
2404.30 629
2404.76 680
2405.23 773
2405.69 710
2406.15 636
2406.61 760
2407.08 806
2407.54 651
2408.00 707
2408.46 673
2408.93 702
2409.39 856
2409.85 916
2410.32 807
2410.78 647
2411.24 766
2411.70 713
2412.17 738
2412.63 703
2413.09 698
2413.56 640
2414.02 705
2414.48 755
2414.95 650
2415.41 700
2415.87 733
2416.34 791
2416.80 662
2417.26 760
2417.73 898
2418.19 796
2418.65 838
2419.12 837
2419.58 783
2420.05 814
2420.51 799
2420.97 821
2421.44 843
2421.90 831
2422.37 828
2422.83 715
2423.29 721
2423.76 692
2424.22 727
2424.69 778
2425.15 720
2425.62 656
2426.08 691
2426.54 779
2427.01 722
2427.47 723
2427.94 789
2428.40 708
2428.87 823
2429.33 971
2429.80 941
2430.26 869
2430.73 805
2431.19 817
2431.66 759
2432.12 830
2432.59 790
2433.05 784
2433.52 701
2433.98 644
2434.45 668
2434.91 768
2435.38 842
2435.84 680
2436.31 680
2436.77 659
2437.24 654
2437.70 686
2438.17 557
2438.63 623
2439.10 623
2439.57 685
2440.03 792
2440.50 718
2440.96 736
2441.43 872
2441.89 791
2442.36 842
2442.83 824
2443.29 772
2443.76 830
2444.22 688
2444.69 701
2445.16 887
2445.62 766
2446.09 723
2446.56 708
2447.02 685
2447.49 709
2447.96 650
2448.42 661
2448.89 632
2449.35 670
2449.82 654
2450.29 760
2450.75 768
2451.22 768
2451.69 671
2452.16 747
2452.62 711
2453.09 790
2453.56 741
2454.02 767
2454.49 827
2454.96 709
2455.42 691
2455.89 707
2456.36 680
2456.83 661
2457.29 585
2457.76 643
2458.23 603
2458.70 591
2459.16 641
2459.63 696
2460.10 672
2460.57 642
2461.03 678
2461.50 680
2461.97 729
2462.44 728
2462.91 698
2463.37 644
2463.84 625
2464.31 643
2464.78 645
2465.25 616
2465.71 619
2466.18 650
2466.65 735
2467.12 724
2467.59 646
2468.06 656
2468.52 710
2468.99 636
2469.46 681
2469.93 666
2470.40 723
2470.87 722
2471.34 786
2471.80 599
2472.27 651
2472.74 737
2473.21 661
2473.68 694
2474.15 627
2474.62 621
2475.09 657
2475.56 690
2476.02 670
2476.49 687
2476.96 729
2477.43 610
2477.90 685
2478.37 742
2478.84 623
2479.31 618
2479.78 571
2480.25 688
2480.72 669
2481.19 644
2481.66 654
2482.13 581
2482.60 689
2483.07 761
2483.54 661
2484.01 711
2484.48 628
2484.95 697
2485.42 732
2485.89 709
2486.36 635
2486.83 624
2487.30 698
2487.77 783
2488.24 755
2488.71 749
2489.18 779
2489.65 787
2490.12 766
2490.59 705
2491.06 732
2491.53 713
2492.00 735
2492.47 755
2492.94 769
2493.41 760
2493.88 761
2494.36 769
2494.83 706
2495.30 701
2495.77 735
2496.24 762
2496.71 748
2497.18 637
2497.65 604
2498.12 737
2498.60 690
2499.07 673
2499.54 651
2500.01 680
2500.48 767
2500.95 787
2501.42 709
2501.90 698
2502.37 653
2502.84 595
2503.31 662
2503.78 644
2504.25 531
2504.73 638
2505.20 622
2505.67 662
2506.14 604
2506.61 641
2507.09 614
2507.56 659
2508.03 767
2508.50 641
2508.97 647
2509.45 693
2509.92 714
2510.39 644
2510.86 654
2511.34 650
2511.81 700
2512.28 772
2512.75 807
2513.23 719
2513.70 887
2514.17 871
2514.65 898
2515.12 798
2515.59 661
2516.06 743
2516.54 817
2517.01 793
2517.48 786
2517.96 763
2518.43 640
2518.90 652
2519.38 700
2519.85 676
2520.32 681
2520.80 658
2521.27 710
2521.74 698
2522.22 661
2522.69 718
2523.16 726
2523.64 663
2524.11 729
2524.58 714
2525.06 705
2525.53 659
2526.01 695
2526.48 717
2526.95 774
2527.43 750
2527.90 694
2528.38 654
2528.85 663
2529.32 633
2529.80 670
2530.27 725
2530.75 769
2531.22 677
2531.70 647
2532.17 704
2532.64 833
2533.12 859
2533.59 711
2534.07 636
2534.54 670
2535.02 776
2535.49 741
2535.97 745
2536.44 804
2536.92 711
2537.39 645
2537.87 727
2538.34 719
2538.82 810
2539.29 832
2539.77 792
2540.24 714
2540.72 763
2541.19 741
2541.67 852
2542.14 900
2542.62 657
2543.09 767
2543.57 824
2544.04 747
2544.52 734
2545.00 760
2545.47 786
2545.95 752
2546.42 718
2546.90 592
2547.37 686
2547.85 811
2548.33 753
2548.80 749
2549.28 857
2549.75 836
2550.23 863
2550.71 854
2551.18 751
2551.66 741
2552.14 863
2552.61 852
2553.09 898
2553.57 779
2554.04 814
2554.52 750
2554.99 814
2555.47 765
2555.95 816
2556.42 764
2556.90 727
2557.38 784
2557.86 716
2558.33 779
2558.81 876
2559.29 838
2559.76 841
2560.24 793
2560.72 782
2561.19 722
2561.67 712
2562.15 670
2562.63 694
2563.10 651
2563.58 612
2564.06 706
2564.54 698
2565.01 775
2565.49 692
2565.97 614
2566.45 673
2566.92 750
2567.40 730
2567.88 700
2568.36 693
2568.83 711
2569.31 655
2569.79 696
2570.27 726
2570.75 623
2571.22 664
2571.70 662
2572.18 706
2572.66 702
2573.14 585
2573.62 669
2574.09 656
2574.57 763
2575.05 699
2575.53 742
2576.01 699
2576.49 611
2576.97 682
2577.44 614
2577.92 672
2578.40 665
2578.88 649
2579.36 710
2579.84 707
2580.32 750
2580.80 663
2581.27 697
2581.75 804
2582.23 726
2582.71 614
2583.19 706
2583.67 714
2584.15 680
2584.63 635
2585.11 643
2585.59 633
2586.07 664
2586.55 676
2587.03 615
2587.51 648
2587.99 732
2588.47 622
2588.94 647
2589.42 648
2589.90 745
2590.38 774
2590.86 674
2591.34 633
2591.82 651
2592.30 726
2592.78 709
2593.26 611
2593.74 534
2594.22 613
2594.71 586
2595.19 655
2595.67 728
2596.15 698
2596.63 656
2597.11 688
2597.59 707
2598.07 621
2598.55 549
2599.03 648
2599.51 639
2599.99 647
2600.47 594
2600.95 651
2601.43 621
2601.91 511
2602.40 528
2602.88 580
2603.36 609
2603.84 628
2604.32 619
2604.80 624
2605.28 646
2605.76 589
2606.24 637
2606.73 585
2607.21 636
2607.69 699
2608.17 720
2608.65 602
2609.13 621
2609.62 597
2610.10 664
2610.58 678
2611.06 552
2611.54 549
2612.02 591
2612.51 708
2612.99 655
2613.47 553
2613.95 723
2614.43 690
2614.92 650
2615.40 643
2615.88 629
2616.36 662
2616.85 619
2617.33 576
2617.81 696
2618.29 737
2618.78 659
2619.26 576
2619.74 699
2620.22 698
2620.71 646
2621.19 740
2621.67 649
2622.15 605
2622.64 616
2623.12 628
2623.60 608
2624.09 571
2624.57 584
2625.05 583
2625.53 601
2626.02 742
2626.50 651
2626.98 607
2627.47 618
2627.95 669
2628.43 775
2628.92 812
2629.40 704
2629.88 601
2630.37 662
2630.85 677
2631.34 713
2631.82 761
2632.30 686
2632.79 700
2633.27 673
2633.75 633
2634.24 729
2634.72 757
2635.21 861
2635.69 755
2636.17 670
2636.66 706
2637.14 699
2637.63 697
2638.11 670
2638.60 766
2639.08 786
2639.56 718
2640.05 692
2640.53 635
2641.02 660
2641.50 712
2641.99 719
2642.47 693
2642.96 740
2643.44 661
2643.93 694
2644.41 800
2644.90 629
2645.38 676
2645.87 616
2646.35 594
2646.84 615
2647.32 702
2647.81 609
2648.29 578
2648.78 580
2649.26 677
2649.75 612
2650.23 751
2650.72 720
2651.20 659
2651.69 724
2652.17 688
2652.66 654
2653.15 694
2653.63 604
2654.12 643
2654.60 709
2655.09 641
2655.57 657
2656.06 622
2656.55 596
2657.03 598
2657.52 641
2658.00 626
2658.49 697
2658.98 763
2659.46 657
2659.95 655
2660.44 614
2660.92 652
2661.41 730
2661.90 663
2662.38 680
2662.87 680
2663.35 689
2663.84 704
2664.33 640
2664.81 568
2665.30 528
2665.79 583
2666.28 677
2666.76 560
2667.25 700
2667.74 654
2668.22 621
2668.71 562
2669.20 570
2669.68 578
2670.17 602
2670.66 592
2671.15 564
2671.63 684
2672.12 684
2672.61 763
2673.10 873
2673.58 775
2674.07 874
2674.56 789
2675.05 827
2675.53 852
2676.02 917
2676.51 1027
2677.00 923
2677.49 895
2677.97 984
2678.46 1031
2678.95 900
2679.44 892
2679.93 929
2680.41 786
2680.90 701
2681.39 684
2681.88 778
2682.37 702
2682.85 643
2683.34 643
2683.83 669
2684.32 768
2684.81 764
2685.30 656
2685.79 699
2686.27 680
2686.76 648
2687.25 877
2687.74 783
2688.23 715
2688.72 705
2689.21 669
2689.70 691
2690.19 736
2690.67 674
2691.16 699
2691.65 708
2692.14 572
2692.63 658
2693.12 647
2693.61 713
2694.10 702
2694.59 732
2695.08 675
2695.57 756
2696.06 701
2696.55 607
2697.04 630
2697.53 716
2698.02 574
2698.51 612
2699.00 638
2699.49 650
2699.98 618
2700.47 620
2700.96 665
2701.45 652
2701.94 703
2702.43 654
2702.92 675
2703.41 709
2703.90 656
2704.39 673
2704.88 715
2705.37 653
2705.86 700
2706.35 710
2706.84 704
2707.33 676
2707.82 674
2708.31 664
2708.80 718
2709.29 780
2709.78 646
2710.27 691
2710.77 668
2711.26 651
2711.75 716
2712.24 672
2712.73 599
2713.22 587
2713.71 553
2714.20 593
2714.69 644
2715.19 617
2715.68 662
2716.17 841
2716.66 838
2717.15 669
2717.64 720
2718.13 648
2718.63 586
2719.12 681
2719.61 773
2720.10 697
2720.59 713
2721.08 638
2721.58 626
2722.07 716
2722.56 677
2723.05 723
2723.54 760
2724.04 762
2724.53 774
2725.02 740
2725.51 690
2726.01 742
2726.50 731
2726.99 676
2727.48 686
2727.98 692
2728.47 713
2728.96 728
2729.45 569
2729.95 697
2730.44 753
2730.93 726
2731.42 770
2731.92 720
2732.41 678
2732.90 616
2733.40 715
2733.89 735
2734.38 688
2734.87 572
2735.37 574
2735.86 562
2736.35 675
2736.85 749
2737.34 673
2737.83 651
2738.33 742
2738.82 809
2739.31 712
2739.81 670
2740.30 627
2740.79 745
2741.29 741
2741.78 804
2742.28 786
2742.77 731
2743.26 691
2743.76 652
2744.25 685
2744.75 636
2745.24 614
2745.73 679
2746.23 626
2746.72 668
2747.22 656
2747.71 641
2748.20 683
2748.70 755
2749.19 739
2749.69 730
2750.18 712
2750.68 712
2751.17 811
2751.67 681
2752.16 668
2752.66 652
2753.15 661
2753.64 761
2754.14 698
2754.63 633
2755.13 649
2755.62 626
2756.12 596
2756.61 604
2757.11 655
2757.60 653
2758.10 765
2758.59 776
2759.09 863
2759.59 685
2760.08 688
2760.58 668
2761.07 605
2761.57 690
2762.06 606
2762.56 684
2763.05 640
2763.55 630
2764.05 667
2764.54 687
2765.04 637
2765.53 641
2766.03 678
2766.52 613
2767.02 667
2767.52 638
2768.01 660
2768.51 693
2769.00 711
2769.50 689
2770.00 671
2770.49 572
2770.99 608
2771.49 671
2771.98 682
2772.48 780
2772.98 745
2773.47 627
2773.97 688
2774.47 644
2774.96 648
2775.46 667
2775.96 785
2776.45 818
2776.95 813
2777.45 844
2777.94 798
2778.44 769
2778.94 697
2779.43 767
2779.93 809
2780.43 786
2780.93 840
2781.42 936
2781.92 896
2782.42 801
2782.92 768
2783.41 811
2783.91 727
2784.41 653
2784.91 624
2785.40 640
2785.90 659
2786.40 666
2786.90 664
2787.39 658
2787.89 625
2788.39 595
2788.89 679
2789.39 669
2789.88 673
2790.38 651
2790.88 598
2791.38 639
2791.88 659
2792.37 587
2792.87 567
2793.37 605
2793.87 714
2794.37 667
2794.87 653
2795.37 630
2795.86 736
2796.36 631
2796.86 658
2797.36 726
2797.86 796
2798.36 789
2798.86 887
2799.35 816
2799.85 794
2800.35 844
2800.85 848
2801.35 795
2801.85 703
2802.35 738
2802.85 731
2803.35 645
2803.85 659
2804.35 698
2804.85 685
2805.34 688
2805.84 697
2806.34 706
2806.84 701
2807.34 722
2807.84 668
2808.34 652
2808.84 827
2809.34 874
2809.84 816
2810.34 809
2810.84 828
2811.34 844
2811.84 743
2812.34 710
2812.84 626
2813.34 694
2813.84 767
2814.34 780
2814.84 711
2815.34 641
2815.84 649
2816.34 715
2816.84 731
2817.34 741
2817.84 594
2818.35 688
2818.85 722
2819.35 690
2819.85 825
2820.35 744
2820.85 629
2821.35 623
2821.85 571
2822.35 679
2822.85 712
2823.35 596
2823.85 591
2824.36 680
2824.86 740
2825.36 660
2825.86 625
2826.36 709
2826.86 662
2827.36 642
2827.86 638
2828.37 606
2828.87 588
2829.37 764
2829.87 683
2830.37 678
2830.87 625
2831.38 594
2831.88 632
2832.38 720
2832.88 599
2833.38 613
2833.88 577
2834.39 550
2834.89 703
2835.39 646
2835.89 569
2836.40 590
2836.90 548
2837.40 701
2837.90 693
2838.40 844
2838.91 808
2839.41 687
2839.91 622
2840.41 693
2840.92 628
2841.42 681
2841.92 560
2842.42 569
2842.93 572
2843.43 651
2843.93 613
2844.44 611
2844.94 630
2845.44 652
2845.94 732
2846.45 651
2846.95 641
2847.45 686
2847.96 686
2848.46 680
2848.96 845
2849.47 786
2849.97 751
2850.47 845
2850.98 682
2851.48 810
2851.98 722
2852.49 760
2852.99 627
2853.50 648
2854.00 695
2854.50 638
2855.01 676
2855.51 601
2856.01 706
2856.52 638
2857.02 751
2857.53 708
2858.03 732
2858.53 739
2859.04 837
2859.54 689
2860.05 747
2860.55 716
2861.06 719
2861.56 635
2862.06 716
2862.57 707
2863.07 636
2863.58 640
2864.08 667
2864.59 648
2865.09 631
2865.60 586
2866.10 590
2866.61 688
2867.11 533
2867.62 685
2868.12 702
2868.63 529
2869.13 565
2869.64 600
2870.14 624
2870.65 646
2871.15 647
2871.66 704
2872.16 678
2872.67 788
2873.17 804
2873.68 722
2874.18 762
2874.69 819
2875.20 781
2875.70 798
2876.21 727
2876.71 725
2877.22 670
2877.72 662
2878.23 731
2878.74 696
2879.24 677
2879.75 636
2880.25 730
2880.76 785
2881.27 668
2881.77 706
2882.28 685
2882.79 696
2883.29 668
2883.80 728
2884.30 701
2884.81 656
2885.32 667
2885.82 706
2886.33 761
2886.84 806
2887.34 721
2887.85 678
2888.36 600
2888.86 840
2889.37 1000
2889.88 932
2890.38 888
2890.89 828
2891.40 942
2891.91 910
2892.41 835
2892.92 879
2893.43 908
2893.93 800
2894.44 875
2894.95 874
2895.46 872
2895.96 917
2896.47 886
2896.98 1064
2897.49 1048
2897.99 1007
2898.50 1059
2899.01 894
2899.52 886
2900.03 1054
2900.53 975
2901.04 947
2901.55 975
2902.06 877
2902.56 988
2903.07 809
2903.58 689
2904.09 709
2904.60 751
2905.11 795
2905.61 767
2906.12 785
2906.63 882
2907.14 845
2907.65 818
2908.16 746
2908.66 783
2909.17 803
2909.68 965
2910.19 748
2910.70 687
2911.21 847
2911.72 793
2912.23 833
2912.73 768
2913.24 771
2913.75 730
2914.26 640
2914.77 672
2915.28 717
2915.79 696
2916.30 729
2916.81 701
2917.32 734
2917.83 771
2918.33 736
2918.84 734
2919.35 679
2919.86 814
2920.37 716
2920.88 603
2921.39 716
2921.90 700
2922.41 601
2922.92 602
2923.43 740
2923.94 717
2924.45 653
2924.96 623
2925.47 745
2925.98 865
2926.49 905
2927.00 813
2927.51 741
2928.02 751
2928.53 818
2929.04 950
2929.55 872
2930.06 839
2930.57 930
2931.08 854
2931.59 719
2932.11 662
2932.62 614
2933.13 750
2933.64 749
2934.15 723
2934.66 573
2935.17 654
2935.68 722
2936.19 707
2936.70 730
2937.21 655
2937.72 668
2938.24 548
2938.75 682
2939.26 700
2939.77 694
2940.28 749
2940.79 801
2941.30 800
2941.81 826
2942.33 759
2942.84 810
2943.35 741
2943.86 701
2944.37 755
2944.88 798
2945.40 782
2945.91 792
2946.42 775
2946.93 638
2947.44 679
2947.96 764
2948.47 741
2948.98 708
2949.49 708
2950.00 725
2950.52 767
2951.03 653
2951.54 625
2952.05 737
2952.57 581
2953.08 619
2953.59 710
2954.10 668
2954.62 657
2955.13 659
2955.64 677
2956.15 681
2956.67 631
2957.18 712
2957.69 649
2958.20 663
2958.72 715
2959.23 764
2959.74 591
2960.26 658
2960.77 606
2961.28 722
2961.80 744
2962.31 714
2962.82 753
2963.34 691
2963.85 700
2964.36 671
2964.88 648
2965.39 691
2965.90 710
2966.42 730
2966.93 772
2967.44 718
2967.96 736
2968.47 708
2968.98 685
2969.50 664
2970.01 661
2970.53 661
2971.04 640
2971.55 661
2972.07 621
2972.58 691
2973.10 750
2973.61 565
2974.12 651
2974.64 838
2975.15 697
2975.67 658
2976.18 668
2976.70 723
2977.21 777
2977.73 707
2978.24 717
2978.75 713
2979.27 820
2979.78 870
2980.30 723
2980.81 666
2981.33 611
2981.84 832
2982.36 779
2982.87 840
2983.39 791
2983.90 906
2984.42 775
2984.93 794
2985.45 882
2985.96 977
2986.48 994
2987.00 832
2987.51 891
2988.03 1013
2988.54 1065
2989.06 1000
2989.57 959
2990.09 972
2990.60 967
2991.12 854
2991.64 978
2992.15 1005
2992.67 882
2993.18 922
2993.70 963
2994.21 1026
2994.73 1094
2995.25 1102
2995.76 1055
2996.28 1015
2996.80 917
2997.31 968
2997.83 1032
2998.34 1118
2998.86 1006
2999.38 1193
2999.89 1207
3000.41 1169
3000.93 1275
3001.44 1199
3001.96 1292
3002.48 1336
3002.99 1326
3003.51 1445
3004.03 1645
3004.54 1788
3005.06 2269
3005.58 2358
3006.09 2679
3006.61 3046
3007.13 3425
3007.65 3469
3008.16 3486
3008.68 3456
3009.20 3277
3009.71 3004
3010.23 2923
3010.75 2366
3011.27 2251
3011.78 2001
3012.30 1519
3012.82 1298
3013.34 1304
3013.85 1185
3014.37 1046
3014.89 1041
3015.41 1011
3015.93 1049
3016.44 1146
3016.96 1121
3017.48 1020
3018.00 1111
3018.52 1052
3019.03 1118
3019.55 1016
3020.07 993
3020.59 901
3021.11 973
3021.63 1002
3022.14 980
3022.66 858
3023.18 932
3023.70 943
3024.22 901
3024.74 1063
3025.25 1158
3025.77 1066
3026.29 1123
3026.81 1163
3027.33 1062
3027.85 1128
3028.37 1101
3028.89 1109
3029.41 1104
3029.92 983
3030.44 889
3030.96 873
3031.48 856
3032.00 865
3032.52 874
3033.04 888
3033.56 864
3034.08 928
3034.60 981
3035.12 863
3035.64 934
3036.16 915
3036.68 892
3037.20 801
3037.72 841
3038.24 860
3038.76 831
3039.28 842
3039.80 779
3040.32 830
3040.84 770
3041.36 792
3041.88 774
3042.40 797
3042.92 779
3043.44 783
3043.96 803
3044.48 808
3045.00 777
3045.52 684
3046.04 711
3046.56 703
3047.08 776
3047.60 797
3048.12 711
3048.64 709
3049.16 696
3049.68 756
3050.20 699
3050.72 669
3051.24 672
3051.77 651
3052.29 745
3052.81 782
3053.33 755
3053.85 722
3054.37 748
3054.89 779
3055.41 671
3055.93 632
3056.46 620
3056.98 727
3057.50 701
3058.02 598
3058.54 593
3059.06 722
3059.58 699
3060.11 704
3060.63 760
3061.15 681
3061.67 780
3062.19 744
3062.71 747
3063.24 797
3063.76 809
3064.28 831
3064.80 741
3065.32 852
3065.85 787
3066.37 794
3066.89 863
3067.41 964
3067.94 966
3068.46 986
3068.98 818
3069.50 773
3070.03 948
3070.55 827
3071.07 916
3071.59 944
3072.12 934
3072.64 959
3073.16 961
3073.68 744
3074.21 802
3074.73 796
3075.25 807
3075.78 805
3076.30 795
3076.82 787
3077.34 916
3077.87 926
3078.39 843
3078.91 895
3079.44 1051
3079.96 1017
3080.48 1004
3081.01 1045
3081.53 981
3082.05 1049
3082.58 1082
3083.10 1014
3083.63 1032
3084.15 1190
3084.67 1183
3085.20 1261
3085.72 1139
3086.24 1119
3086.77 1160
3087.29 1176
3087.82 1024
3088.34 1093
3088.86 1036
3089.39 842
3089.91 832
3090.44 828
3090.96 892
3091.49 972
3092.01 1001
3092.53 976
3093.06 981
3093.58 1010
3094.11 1059
3094.63 1026
3095.16 1009
3095.68 957
3096.21 952
3096.73 1114
3097.26 1110
3097.78 1038
3098.31 1184
3098.83 1163
3099.36 1264
3099.88 1284
3100.41 1302
3100.93 1463
3101.46 1628
3101.98 2057
3102.51 2597
3103.03 3083
3103.56 3345
3104.08 3820
3104.61 4953
3105.13 5408
3105.66 5775
3106.18 6143
3106.71 5914
3107.24 5488
3107.76 5193
3108.29 4319
3108.81 3516
3109.34 3041
3109.86 2491
3110.39 2154
3110.92 1893
3111.44 1777
3111.97 1620
3112.49 1660
3113.02 1471
3113.55 1463
3114.07 1499
3114.60 1495
3115.12 1451
3115.65 1425
3116.18 1318
3116.70 1309
3117.23 1118
3117.76 1046
3118.28 1072
3118.81 1175
3119.34 1084
3119.86 922
3120.39 960
3120.92 1063
3121.44 983
3121.97 992
3122.50 983
3123.02 1101
3123.55 1195
3124.08 1149
3124.61 1154
3125.13 1055
3125.66 1141
3126.19 1107
3126.72 1040
3127.24 1032
3127.77 972
3128.30 969
3128.82 976
3129.35 1011
3129.88 1048
3130.41 915
3130.93 912
3131.46 960
3131.99 831
3132.52 801
3133.05 834
3133.57 920
3134.10 861
3134.63 917
3135.16 868
3135.69 873
3136.21 786
3136.74 782
3137.27 746
3137.80 751
3138.33 883
3138.85 897
3139.38 938
3139.91 847
3140.44 729
3140.97 855
3141.50 923
3142.03 973
3142.55 840
3143.08 756
3143.61 759
3144.14 817
3144.67 751
3145.20 878
3145.73 872
3146.26 901
3146.79 851
3147.31 828
3147.84 799
3148.37 858
3148.90 931
3149.43 968
3149.96 936
3150.49 934
3151.02 1045
3151.55 1000
3152.08 977
3152.61 1005
3153.14 824
3153.67 987
3154.20 992
3154.73 932
3155.25 1056
3155.78 1049
3156.31 937
3156.84 939
3157.37 997
3157.90 988
3158.43 989
3158.96 1044
3159.49 1048
3160.02 1057
3160.55 963
3161.08 1039
3161.61 1090
3162.14 1058
3162.68 1003
3163.21 1042
3163.74 852
3164.27 949
3164.80 807
3165.33 931
3165.86 842
3166.39 970
3166.92 893
3167.45 820
3167.98 729
3168.51 708
3169.04 802
3169.57 853
3170.10 828
3170.64 635
3171.17 770
3171.70 787
3172.23 726
3172.76 798
3173.29 716
3173.82 791
3174.35 745
3174.88 749
3175.42 821
3175.95 904
3176.48 819
3177.01 855
3177.54 958
3178.07 947
3178.61 1073
3179.14 944
3179.67 888
3180.20 922
3180.73 907
3181.26 959
3181.80 926
3182.33 828
3182.86 803
3183.39 795
3183.92 785
3184.46 797
3184.99 842
3185.52 859
3186.05 746
3186.59 731
3187.12 791
3187.65 897
3188.18 865
3188.72 846
3189.25 787
3189.78 802
3190.31 787
3190.85 861
3191.38 785
3191.91 722
3192.44 769
3192.98 831
3193.51 722
3194.04 902
3194.58 805
3195.11 714
3195.64 705
3196.17 743
3196.71 772
3197.24 706
3197.77 683
3198.31 742
3198.84 714
3199.37 755
3199.91 782
3200.44 751
3200.98 746
3201.51 794
3202.04 857
3202.58 868
3203.11 843
3203.64 916
3204.18 890
3204.71 805
3205.24 822
3205.78 824
3206.31 779
3206.85 806
3207.38 823
3207.91 752
3208.45 858
3208.98 891
3209.52 796
3210.05 810
3210.59 911
3211.12 913
3211.65 890
3212.19 879
3212.72 902
3213.26 961
3213.79 913
3214.33 1082
3214.86 1023
3215.40 973
3215.93 927
3216.47 931
3217.00 849
3217.54 752
3218.07 721
3218.61 882
3219.14 785
3219.68 988
3220.21 848
3220.75 862
3221.28 701
3221.82 750
3222.35 804
3222.89 886
3223.42 860
3223.96 812
3224.49 988
3225.03 922
3225.57 940
3226.10 963
3226.64 954
3227.17 976
3227.71 980
3228.24 1045
3228.78 1087
3229.32 1068
3229.85 1081
3230.39 1136
3230.92 1031
3231.46 1006
3232.00 981
3232.53 970
3233.07 882
3233.60 1132
3234.14 1132
3234.68 1102
3235.21 1171
3235.75 1269
3236.29 1292
3236.82 1328
3237.36 1279
3237.90 1390
3238.43 1282
3238.97 1110
3239.51 1265
3240.04 1320
3240.58 1244
3241.12 1283
3241.65 1102
3242.19 1153
3242.73 1181
3243.26 1049
3243.80 1089
3244.34 1143
3244.88 1207
3245.41 1250
3245.95 1373
3246.49 1261
3247.02 1343
3247.56 1450
3248.10 1333
3248.64 1209
3249.17 1262
3249.71 1352
3250.25 1265
3250.79 1262
3251.33 1242
3251.86 1232
3252.40 1151
3252.94 1145
3253.48 1200
3254.01 1272
3254.55 1236
3255.09 1165
3255.63 1062
3256.17 1150
3256.70 1294
3257.24 1297
3257.78 1347
3258.32 1443
3258.86 1326
3259.40 1343
3259.93 1482
3260.47 1440
3261.01 1547
3261.55 1839
3262.09 1893
3262.63 2248
3263.17 2350
3263.70 2539
3264.24 2706
3264.78 2845
3265.32 3115
3265.86 3430
3266.40 3867
3266.94 4347
3267.48 4687
3268.02 5045
3268.56 5237
3269.09 5425
3269.63 6212
3270.17 5906
3270.71 5725
3271.25 5256
3271.79 4899
3272.33 4016
3272.87 3671
3273.41 3215
3273.95 2747
3274.49 2196
3275.03 2064
3275.57 1851
3276.11 1819
3276.65 1712
3277.19 1590
3277.73 1658
3278.27 1633
3278.81 1577
3279.35 1426
3279.89 1479
3280.43 1416
3280.97 1575
3281.51 1684
3282.05 1535
3282.59 1367
3283.13 1505
3283.67 1497
3284.21 1536
3284.75 1445
3285.29 1378
3285.83 1353
3286.37 1545
3286.91 1457
3287.45 1489
3287.99 1591
3288.53 1560
3289.08 1551
3289.62 1662
3290.16 1701
3290.70 1564
3291.24 1697
3291.78 1525
3292.32 1544
3292.86 1473
3293.40 1620
3293.95 1566
3294.49 1595
3295.03 1857
3295.57 1813
3296.11 2067
3296.65 2274
3297.19 2269
3297.73 2309
3298.28 2435
3298.82 2380
3299.36 2491
3299.90 2494
3300.44 2334
3300.99 2151
3301.53 2032
3302.07 1873
3302.61 1884
3303.15 1765
3303.69 1703
3304.24 1581
3304.78 1552
3305.32 1608
3305.86 1705
3306.41 1780
3306.95 1827
3307.49 1819
3308.03 1634
3308.58 1464
3309.12 1452
3309.66 1412
3310.20 1588
3310.75 1521
3311.29 1413
3311.83 1301
3312.37 1264
3312.92 1316
3313.46 1461
3314.00 1396
3314.54 1381
3315.09 1507
3315.63 1668
3316.17 1714
3316.72 1661
3317.26 1773
3317.80 1956
3318.35 2125
3318.89 2114
3319.43 2067
3319.98 2060
3320.52 2165
3321.06 2126
3321.61 1834
3322.15 1943
3322.69 2075
3323.24 2055
3323.78 2102
3324.33 1954
3324.87 2003
3325.41 2041
3325.96 1981
3326.50 1832
3327.04 1834
3327.59 1762
3328.13 1750
3328.68 1902
3329.22 1790
3329.76 1705
3330.31 1616
3330.85 1691
3331.40 1862
3331.94 1812
3332.49 2051
3333.03 2434
3333.58 3327
3334.12 3960
3334.66 5173
3335.21 6593
3335.75 8160
3336.30 10162
3336.84 11773
3337.39 13431
3337.93 14845
3338.48 16193
3339.02 16326
3339.57 16092
3340.11 15603
3340.66 14719
3341.20 12761
3341.75 11182
3342.29 9264
3342.84 7380
3343.38 6071
3343.93 4665
3344.47 3996
3345.02 3311
3345.57 2768
3346.11 2487
3346.66 2118
3347.20 1902
3347.75 2071
3348.29 1942
3348.84 1768
3349.38 1774
3349.93 1787
3350.48 1732
3351.02 1932
3351.57 1884
3352.11 1918
3352.66 1839
3353.21 1802
3353.75 1819
3354.30 1808
3354.84 1727
3355.39 1865
3355.94 1757
3356.48 1789
3357.03 1827
3357.58 1727
3358.12 1514
3358.67 1632
3359.22 1568
3359.76 1505
3360.31 1511
3360.86 1573
3361.40 1479
3361.95 1461
3362.50 1391
3363.04 1474
3363.59 1488
3364.14 1613
3364.68 1441
3365.23 1357
3365.78 1435
3366.33 1419
3366.87 1457
3367.42 1528
3367.97 1565
3368.51 1520
3369.06 1441
3369.61 1463
3370.16 1495
3370.70 1430
3371.25 1296
3371.80 1389
3372.35 1458
3372.90 1311
3373.44 1696
3373.99 1737
3374.54 1775
3375.09 1860
3375.63 1918
3376.18 2141
3376.73 2230
3377.28 2200
3377.83 2114
3378.37 1979
3378.92 1799
3379.47 1870
3380.02 1660
3380.57 1517
3381.12 1490
3381.66 1473
3382.21 1293
3382.76 1322
3383.31 1380
3383.86 1217
3384.41 1180
3384.96 1006
3385.50 993
3386.05 1098
3386.60 998
3387.15 1039
3387.70 1064
3388.25 1044
3388.80 1010
3389.35 1088
3389.90 1068
3390.44 1056
3390.99 950
3391.54 997
3392.09 1035
3392.64 1041
3393.19 1085
3393.74 1137
3394.29 1028
3394.84 1034
3395.39 996
3395.94 893
3396.49 997
3397.04 1020
3397.59 965
3398.14 1049
3398.69 1020
3399.24 922
3399.79 940
3400.34 880
3400.89 1020
3401.44 1096
3401.99 949
3402.54 1002
3403.09 901
3403.64 915
3404.19 886
3404.74 882
3405.29 942
3405.84 925
3406.39 933
3406.94 1018
3407.49 904
3408.04 827
3408.59 839
3409.14 893
3409.69 943
3410.24 984
3410.79 916
3411.34 927
3411.89 936
3412.45 941
3413.00 1011
3413.55 952
3414.10 985
3414.65 1053
3415.20 1115
3415.75 1156
3416.30 1171
3416.85 1149
3417.41 1021
3417.96 1128
3418.51 1139
3419.06 948
3419.61 908
3420.16 1011
3420.71 958
3421.27 926
3421.82 973
3422.37 794
3422.92 996
3423.47 964
3424.02 905
3424.58 897
3425.13 1037
3425.68 1071
3426.23 1131
3426.78 1043
3427.34 1091
3427.89 1197
3428.44 1064
3428.99 983
3429.55 1039
3430.10 930
3430.65 920
3431.20 907
3431.76 948
3432.31 912
3432.86 779
3433.41 947
3433.97 829
3434.52 906
3435.07 879
3435.62 926
3436.18 935
3436.73 900
3437.28 956
3437.84 838
3438.39 908
3438.94 963
3439.49 935
3440.05 880
3440.60 932
3441.15 885
3441.71 969
3442.26 946
3442.81 812
3443.37 879
3443.92 1068
3444.47 961
3445.03 1053
3445.58 902
3446.13 839
3446.69 940
3447.24 1038
3447.80 848
3448.35 851
3448.90 825
3449.46 844
3450.01 813
3450.57 891
3451.12 757
3451.67 771
3452.23 835
3452.78 949
3453.34 804
3453.89 730
3454.44 825
3455.00 829
3455.55 803
3456.11 831
3456.66 880
3457.22 829
3457.77 859
3458.33 842
3458.88 779
3459.43 724
3459.99 758
3460.54 754
3461.10 832
3461.65 835
3462.21 757
3462.76 845
3463.32 889
3463.87 854
3464.43 934
3464.98 910
3465.54 1024
3466.09 968
3466.65 924
3467.21 845
3467.76 926
3468.32 963
3468.87 875
3469.43 861
3469.98 914
3470.54 987
3471.09 1048
3471.65 1047
3472.20 1097
3472.76 1045
3473.32 997
3473.87 1122
3474.43 1270
3474.98 1160
3475.54 1136
3476.10 1062
3476.65 1065
3477.21 1226
3477.76 1097
3478.32 1198
3478.88 1200
3479.43 1145
3479.99 1150
3480.55 1204
3481.10 1209
3481.66 1269
3482.22 1250
3482.77 1231
3483.33 1300
3483.89 1289
3484.44 1423
3485.00 1278
3485.56 1258
3486.11 1507
3486.67 1524
3487.23 1480
3487.78 1468
3488.34 1460
3488.90 1496
3489.45 1560
3490.01 1951
3490.57 2208
3491.13 2554
3491.68 3230
3492.24 3660
3492.80 4374
3493.35 5216
3493.91 5610
3494.47 6416
3495.03 6712
3495.58 6662
3496.14 6537
3496.70 6401
3497.26 5532
3497.82 4648
3498.37 4166
3498.93 3632
3499.49 2828
3500.05 2547
3500.61 2312
3501.16 2070
3501.72 2003
3502.28 2246
3502.84 2294
3503.40 2134
3503.95 2236
3504.51 2330
3505.07 2461
3505.63 2556
3506.19 2841
3506.75 2791
3507.30 2828
3507.86 2838
3508.42 2821
3508.98 2877
3509.54 2731
3510.10 2695
3510.66 2575
3511.22 2437
3511.77 2175
3512.33 1828
3512.89 1610
3513.45 1623
3514.01 1352
3514.57 1510
3515.13 1505
3515.69 1281
3516.25 1218
3516.81 1187
3517.37 1120
3517.92 1156
3518.48 1069
3519.04 1017
3519.60 969
3520.16 963
3520.72 943
3521.28 1044
3521.84 969
3522.40 943
3522.96 1093
3523.52 1059
3524.08 1164
3524.64 1218
3525.20 1041
3525.76 1097
3526.32 1210
3526.88 1116
3527.44 951
3528.00 1006
3528.56 1096
3529.12 1060
3529.68 989
3530.24 1035
3530.80 1083
3531.36 1045
3531.92 978
3532.48 998
3533.04 984
3533.60 1000
3534.17 916
3534.73 996
3535.29 1000
3535.85 953
3536.41 958
3536.97 923
3537.53 1143
3538.09 1047
3538.65 1061
3539.21 1098
3539.77 1025
3540.34 971
3540.90 1004
3541.46 967
3542.02 920
3542.58 961
3543.14 997
3543.70 999
3544.26 969
3544.83 1030
3545.39 1036
3545.95 956
3546.51 982
3547.07 887
3547.63 966
3548.20 965
3548.76 989
3549.32 873
3549.88 912
3550.44 958
3551.01 1010
3551.57 957
3552.13 913
3552.69 1005
3553.25 897
3553.82 866
3554.38 799
3554.94 736
3555.50 689
3556.07 747
3556.63 819
3557.19 771
3557.75 774
3558.32 739
3558.88 836
3559.44 798
3560.00 790
3560.57 793
3561.13 808
3561.69 821
3562.26 818
3562.82 773
3563.38 721
3563.94 736
3564.51 783
3565.07 826
3565.63 790
3566.20 802
3566.76 842
3567.32 828
3567.89 872
3568.45 821
3569.01 833
3569.58 830
3570.14 889
3570.70 851
3571.27 777
3571.83 758
3572.39 722
3572.96 730
3573.52 768
3574.09 755
3574.65 760
3575.21 678
3575.78 715
3576.34 762
3576.91 812
3577.47 892
3578.03 847
3578.60 938
3579.16 1099
3579.73 1136
3580.29 1104
3580.86 989
3581.42 1070
3581.98 944
3582.55 1062
3583.11 1032
3583.68 1074
3584.24 944
3584.81 793
3585.37 736
3585.94 861
3586.50 885
3587.07 828
3587.63 729
3588.20 768
3588.76 824
3589.33 826
3589.89 871
3590.46 792
3591.02 773
3591.59 754
3592.15 730
3592.72 757
3593.28 674
3593.85 707
3594.41 726
3594.98 668
3595.54 695
3596.11 730
3596.68 677
3597.24 667
3597.81 623
3598.37 709
3598.94 640
3599.50 644
3600.07 721
3600.64 731
3601.20 706
3601.77 713
3602.33 672
3602.90 548
3603.47 617
3604.03 651
3604.60 711
3605.16 617
3605.73 661
3606.30 656
3606.86 725
3607.43 723
3608.00 717
3608.56 679
3609.13 697
3609.70 647
3610.26 658
3610.83 635
3611.40 664
3611.96 611
3612.53 705
3613.10 675
3613.66 674
3614.23 655
3614.80 610
3615.36 694
3615.93 706
3616.50 724
3617.07 767
3617.63 844
3618.20 863
3618.77 935
3619.34 996
3619.90 1041
3620.47 1017
3621.04 1015
3621.61 1002
3622.17 1058
3622.74 1067
3623.31 1077
3623.88 1006
3624.44 966
3625.01 876
3625.58 774
3626.15 755
3626.72 749
3627.28 791
3627.85 683
3628.42 690
3628.99 686
3629.56 709
3630.12 778
3630.69 800
3631.26 688
3631.83 727
3632.40 662
3632.97 680
3633.53 650
3634.10 643
3634.67 699
3635.24 714
3635.81 809
3636.38 803
3636.95 766
3637.52 719
3638.08 719
3638.65 556
3639.22 749
3639.79 760
3640.36 750
3640.93 715
3641.50 876
3642.07 771
3642.64 773
3643.21 945
3643.78 890
3644.34 1060
3644.91 1043
3645.48 1057
3646.05 1049
3646.62 935
3647.19 1026
3647.76 892
3648.33 753
3648.90 736
3649.47 784
3650.04 759
3650.61 866
3651.18 814
3651.75 916
3652.32 754
3652.89 827
3653.46 961
3654.03 967
3654.60 937
3655.17 937
3655.74 975
3656.31 938
3656.88 1078
3657.45 996
3658.02 1027
3658.59 1054
3659.16 1009
3659.73 1023
3660.30 988
3660.87 975
3661.45 1010
3662.02 1036
3662.59 1002
3663.16 859
3663.73 948
3664.30 952
3664.87 942
3665.44 996
3666.01 1059
3666.58 1000
3667.15 1134
3667.73 1201
3668.30 1131
3668.87 1094
3669.44 1121
3670.01 1129
3670.58 1088
3671.15 1025
3671.73 952
3672.30 964
3672.87 993
3673.44 929
3674.01 843
3674.58 892
3675.16 836
3675.73 695
3676.30 742
3676.87 665
3677.44 811
3678.01 851
3678.59 844
3679.16 762
3679.73 737
3680.30 723
3680.88 825
3681.45 784
3682.02 710
3682.59 680
3683.16 738
3683.74 716
3684.31 606
3684.88 746
3685.45 849
3686.03 826
3686.60 791
3687.17 734
3687.74 755
3688.32 677
3688.89 651
3689.46 698
3690.04 751
3690.61 706
3691.18 706
3691.76 701
3692.33 732
3692.90 850
3693.47 816
3694.05 774
3694.62 836
3695.19 792
3695.77 673
3696.34 690
3696.91 684
3697.49 750
3698.06 713
3698.64 591
3699.21 711
3699.78 688
3700.36 637
3700.93 598
3701.50 593
3702.08 759
3702.65 762
3703.23 741
3703.80 658
3704.37 810
3704.95 746
3705.52 809
3706.10 689
3706.67 698
3707.24 713
3707.82 662
3708.39 762
3708.97 674
3709.54 686
3710.12 727
3710.69 791
3711.27 717
3711.84 659
3712.41 747
3712.99 798
3713.56 744
3714.14 768
3714.71 803
3715.29 879
3715.86 852
3716.44 840
3717.01 824
3717.59 850
3718.16 736
3718.74 789
3719.31 876
3719.89 804
3720.46 804
3721.04 765
3721.61 760
3722.19 638
3722.77 813
3723.34 697
3723.92 654
3724.49 596
3725.07 675
3725.64 701
3726.22 721
3726.79 604
3727.37 612
3727.95 654
3728.52 638
3729.10 557
3729.67 552
3730.25 639
3730.83 640
3731.40 722
3731.98 695
3732.56 755
3733.13 734
3733.71 770
3734.28 873
3734.86 787
3735.44 812
3736.01 752
3736.59 869
3737.17 836
3737.74 821
3738.32 803
3738.90 790
3739.47 749
3740.05 729
3740.63 766
3741.20 756
3741.78 633
3742.36 750
3742.93 730
3743.51 635
3744.09 662
3744.67 634
3745.24 587
3745.82 724
3746.40 775
3746.97 696
3747.55 649
3748.13 556
3748.71 597
3749.28 651
3749.86 673
3750.44 740
3751.02 693
3751.59 740
3752.17 783
3752.75 737
3753.33 709
3753.91 617
3754.48 681
3755.06 685
3755.64 635
3756.22 648
3756.80 689
3757.37 631
3757.95 592
3758.53 647
3759.11 656
3759.69 706
3760.27 695
3760.84 709
3761.42 680
3762.00 662
3762.58 688
3763.16 673
3763.74 625
3764.31 599
3764.89 571
3765.47 635
3766.05 741
3766.63 725
3767.21 746
3767.79 670
3768.37 679
3768.95 716
3769.52 567
3770.10 601
3770.68 723
3771.26 716
3771.84 596
3772.42 662
3773.00 656
3773.58 832
3774.16 713
3774.74 661
3775.32 737
3775.90 704
3776.48 727
3777.06 676
3777.64 666
3778.22 586
3778.80 551
3779.38 605
3779.96 594
3780.54 684
3781.12 811
3781.70 680
3782.28 638
3782.86 633
3783.44 725
3784.02 680
3784.60 651
3785.18 680
3785.76 739
3786.34 616
3786.92 704
3787.50 635
3788.08 652
3788.66 725
3789.24 756
3789.82 807
3790.40 628
3790.98 647
3791.56 660
3792.14 718
3792.72 635
3793.30 582
3793.89 695
3794.47 652
3795.05 635
3795.63 706
3796.21 703
3796.79 668
3797.37 710
3797.95 741
3798.53 812
3799.12 783
3799.70 695
3800.28 691
3800.86 748
3801.44 747
3802.02 834
3802.60 852
3803.19 959
3803.77 912
3804.35 876
3804.93 877
3805.51 902
3806.10 1022
3806.68 882
3807.26 841
3807.84 870
3808.42 948
3809.01 810
3809.59 874
3810.17 1098
3810.75 1021
3811.33 902
3811.92 1011
3812.50 965
3813.08 819
3813.66 839
3814.25 833
3814.83 985
3815.41 883
3815.99 851
3816.58 957
3817.16 1042
3817.74 1052
3818.32 1045
3818.91 956
3819.49 982
3820.07 1005
3820.66 925
3821.24 843
3821.82 770
3822.41 788
3822.99 786
3823.57 834
3824.16 703
3824.74 744
3825.32 728
3825.91 759
3826.49 658
3827.07 769
3827.66 801
3828.24 707
3828.82 696
3829.41 674
3829.99 681
3830.57 674
3831.16 649
3831.74 679
3832.33 643
3832.91 652
3833.49 679
3834.08 557
3834.66 607
3835.25 653
3835.83 719
3836.41 774
3837.00 689
3837.58 639
3838.17 668
3838.75 652
3839.34 671
3839.92 688
3840.50 619
3841.09 637
3841.67 622
3842.26 727
3842.84 682
3843.43 613
3844.01 596
3844.60 569
3845.18 642
3845.77 583
3846.35 536
3846.94 581
3847.52 584
3848.11 675
3848.69 702
3849.28 620
3849.86 651
3850.45 669
3851.03 660
3851.62 736
3852.20 634
3852.79 692
3853.37 670
3853.96 637
3854.55 621
3855.13 648
3855.72 620
3856.30 699
3856.89 702
3857.47 646
3858.06 743
3858.65 721
3859.23 768
3859.82 697
3860.40 723
3860.99 696
3861.58 771
3862.16 854
3862.75 905
3863.33 945
3863.92 1077
3864.51 1094
3865.09 1052
3865.68 1023
3866.27 941
3866.85 978
3867.44 1092
3868.03 1016
3868.61 1078
3869.20 1148
3869.79 1092
3870.37 1043
3870.96 973
3871.55 919
3872.13 898
3872.72 842
3873.31 840
3873.89 914
3874.48 830
3875.07 824
3875.66 1013
3876.24 1008
3876.83 844
3877.42 935
3878.00 983
3878.59 872
3879.18 919
3879.77 900
3880.35 859
3880.94 725
3881.53 679
3882.12 822
3882.70 763
3883.29 765
3883.88 751
3884.47 757
3885.06 747
3885.64 674
3886.23 659
3886.82 715
3887.41 737
3888.00 727
3888.58 657
3889.17 758
3889.76 846
3890.35 742
3890.94 839
3891.53 735
3892.11 820
3892.70 776
3893.29 642
3893.88 745
3894.47 748
3895.06 836
3895.65 803
3896.23 811
3896.82 725
3897.41 790
3898.00 763
3898.59 612
3899.18 675
3899.77 654
3900.36 667
3900.95 668
3901.53 714
3902.12 606
3902.71 643
3903.30 718
3903.89 657
3904.48 753
3905.07 665
3905.66 678
3906.25 772
3906.84 746
3907.43 813
3908.02 726
3908.61 654
3909.20 728
3909.79 818
3910.38 813
3910.97 821
3911.56 692
3912.15 786
3912.74 727
3913.33 609
3913.92 643
3914.51 742
3915.10 713
3915.69 754
3916.28 692
3916.87 630
3917.46 719
3918.05 806
3918.64 687
3919.23 671
3919.82 636
3920.41 593
3921.00 607
3921.59 585
3922.18 519
3922.77 586
3923.36 648
3923.95 595
3924.55 596
3925.14 663
3925.73 612
3926.32 708
3926.91 703
3927.50 514
3928.09 472
3928.68 477
3929.27 655
3929.87 536
3930.46 609
3931.05 551
3931.64 639
3932.23 707
3932.82 649
3933.41 588
3934.01 551
3934.60 573
3935.19 526
3935.78 457
3936.37 536
3936.96 597
3937.56 650
3938.15 620
3938.74 595
3939.33 678
3939.92 595
3940.52 549
3941.11 734
3941.70 730
3942.29 687
3942.88 715
3943.48 681
3944.07 684
3944.66 695
3945.25 622
3945.85 646
3946.44 713
3947.03 694
3947.62 692
3948.22 695
3948.81 607
3949.40 672
3949.99 627
3950.59 639
3951.18 679
3951.77 614
3952.37 644
3952.96 647
3953.55 642
3954.15 606
3954.74 632
3955.33 654
3955.93 755
3956.52 664
3957.11 678
3957.71 669
3958.30 685
3958.89 649
3959.49 633
3960.08 749
3960.67 755
3961.27 756
3961.86 748
3962.45 739
3963.05 708
3963.64 792
3964.23 740
3964.83 795
3965.42 694
3966.02 652
3966.61 704
3967.20 752
3967.80 921
3968.39 785
3968.99 741
3969.58 727
3970.18 741
3970.77 847
3971.36 817
3971.96 787
3972.55 760
3973.15 756
3973.74 738
3974.34 601
3974.93 753
3975.53 691
3976.12 679
3976.72 806
3977.31 730
3977.91 846
3978.50 850
3979.10 916
3979.69 1139
3980.29 1195
3980.88 1174
3981.48 1120
3982.07 1125
3982.67 949
3983.26 841
3983.86 889
3984.45 875
3985.05 772
3985.64 736
3986.24 731
3986.83 779
3987.43 838
3988.03 793
3988.62 801
3989.22 719
3989.81 748
3990.41 759
3991.00 827
3991.60 869
3992.20 867
3992.79 806
3993.39 738
3993.98 762
3994.58 690
3995.18 691
3995.77 713
3996.37 751
3996.97 659
3997.56 809
3998.16 799
3998.75 739
3999.35 761
3999.95 782
4000.54 771
4001.14 801
4001.74 766
4002.33 689
4002.93 703
4003.53 581
4004.12 654
4004.72 837
4005.32 816
4005.92 761
4006.51 736
4007.11 729
4007.71 774
4008.30 755
4008.90 699
4009.50 767
4010.10 687
4010.69 667
4011.29 789
4011.89 719
4012.49 700
4013.08 772
4013.68 628
4014.28 583
4014.88 633
4015.47 679
4016.07 700
4016.67 751
4017.27 735
4017.86 775
4018.46 722
4019.06 752
4019.66 775
4020.26 744
4020.85 832
4021.45 793
4022.05 816
4022.65 759
4023.25 685
4023.85 791
4024.44 718
4025.04 687
4025.64 670
4026.24 711
4026.84 755
4027.44 648
4028.03 800
4028.63 745
4029.23 769
4029.83 872
4030.43 996
4031.03 827
4031.63 838
4032.23 964
4032.83 1070
4033.42 978
4034.02 994
4034.62 1022
4035.22 987
4035.82 1052
4036.42 998
4037.02 940
4037.62 1161
4038.22 1319
4038.82 1148
4039.42 957
4040.02 975
4040.62 1000
4041.22 802
4041.82 904
4042.41 763
4043.01 789
4043.61 691
4044.21 666
4044.81 672
4045.41 707
4046.01 702
4046.61 638
4047.21 631
4047.81 719
4048.41 697
4049.01 580
4049.61 611
4050.21 625
4050.82 582
4051.42 607
4052.02 633
4052.62 618
4053.22 768
4053.82 645
4054.42 764
4055.02 700
4055.62 639
4056.22 647
4056.82 547
4057.42 588
4058.02 683
4058.62 615
4059.22 623
4059.83 601
4060.43 620
4061.03 639
4061.63 783
4062.23 738
4062.83 640
4063.43 587
4064.03 635
4064.63 586
4065.24 641
4065.84 559
4066.44 626
4067.04 569
4067.64 678
4068.24 677
4068.85 617
4069.45 584
4070.05 599
4070.65 667
4071.25 644
4071.85 658
4072.46 590
4073.06 604
4073.66 617
4074.26 656
4074.86 673
4075.47 603
4076.07 622
4076.67 672
4077.27 591
4077.88 596
4078.48 611
4079.08 543
4079.68 588
4080.29 612
4080.89 645
4081.49 609
4082.09 573
4082.70 627
4083.30 583
4083.90 546
4084.50 594
4085.11 608
4085.71 548
4086.31 482
4086.92 532
4087.52 580
4088.12 579
4088.72 646
4089.33 464
4089.93 471
4090.53 581
4091.14 616
4091.74 537
4092.34 503
4092.95 527
4093.55 541
4094.16 567
4094.76 618
4095.36 635
4095.97 624
4096.57 581
4097.17 600
4097.78 656
4098.38 757
4098.98 626
4099.59 664
4100.19 702
4100.80 604
4101.40 620
4102.00 557
4102.61 613
4103.21 613
4103.82 529
4104.42 485
4105.03 484
4105.63 510
4106.23 551
4106.84 572
4107.44 582
4108.05 577
4108.65 592
4109.26 639
4109.86 618
4110.47 621
4111.07 593
4111.68 522
4112.28 494
4112.89 586
4113.49 586
4114.10 627
4114.70 595
4115.31 477
4115.91 543
4116.52 537
4117.12 569
4117.73 583
4118.33 528
4118.94 541
4119.54 496
4120.15 496
4120.75 569
4121.36 506
4121.97 452
4122.57 487
4123.18 566
4123.78 555
4124.39 519
4124.99 588
4125.60 535
4126.21 514
4126.81 522
4127.42 469
4128.02 533
4128.63 596
4129.24 532
4129.84 539
4130.45 634
4131.05 589
4131.66 555
4132.27 530
4132.87 637
4133.48 571
4134.09 464
4134.69 595
4135.30 602
4135.91 641
4136.51 588
4137.12 637
4137.73 646
4138.33 660
4138.94 621
4139.55 628
4140.15 720
4140.76 624
4141.37 653
4141.97 721
4142.58 761
4143.19 648
4143.80 687
4144.40 718
4145.01 670
4145.62 662
4146.22 664
4146.83 643
4147.44 703
4148.05 660
4148.65 674
4149.26 641
4149.87 638
4150.48 618
4151.09 668
4151.69 679
4152.30 606
4152.91 559
4153.52 516
4154.12 644
4154.73 606
4155.34 558
4155.95 622
4156.56 638
4157.16 618
4157.77 641
4158.38 662
4158.99 710
4159.60 676
4160.21 676
4160.81 655
4161.42 737
4162.03 839
4162.64 895
4163.25 715
4163.86 763
4164.47 870
4165.08 706
4165.68 684
4166.29 612
4166.90 684
4167.51 638
4168.12 702
4168.73 702
4169.34 581
4169.95 582
4170.56 600
4171.16 665
4171.77 653
4172.38 622
4172.99 572
4173.60 599
4174.21 573
4174.82 638
4175.43 528
4176.04 642
4176.65 647
4177.26 611
4177.87 619
4178.48 575
4179.09 609
4179.70 682
4180.31 731
4180.92 630
4181.53 591
4182.14 560
4182.75 621
4183.36 732
4183.97 627
4184.58 609
4185.19 698
4185.80 729
4186.41 634
4187.02 582
4187.63 568
4188.24 629
4188.85 698
4189.46 581
4190.07 543
4190.68 633
4191.29 611
4191.90 499
4192.51 600
4193.13 550
4193.74 530
4194.35 560
4194.96 552
4195.57 498
4196.18 681
4196.79 637
4197.40 681
4198.01 635
4198.62 650
4199.24 724
4199.85 689
4200.46 709
4201.07 595
4201.68 530
4202.29 579
4202.90 589
4203.52 619
4204.13 639
4204.74 645
4205.35 544
4205.96 533
4206.57 498
4207.19 572
4207.80 580
4208.41 607
4209.02 633
4209.63 662
4210.25 606
4210.86 583
4211.47 595
4212.08 565
4212.69 533
4213.31 617
4213.92 619
4214.53 678
4215.14 613
4215.76 645
4216.37 641
4216.98 596
4217.59 626
4218.21 632
4218.82 665
4219.43 691
4220.04 695
4220.66 686
4221.27 700
4221.88 719
4222.50 794
4223.11 820
4223.72 912
4224.33 961
4224.95 867
4225.56 782
4226.17 881
4226.79 957
4227.40 813
4228.01 747
4228.63 848
4229.24 862
4229.85 921
4230.47 863
4231.08 940
4231.69 863
4232.31 920
4232.92 948
4233.54 1001
4234.15 1004
4234.76 1157
4235.38 1462
4235.99 1522
4236.61 1599
4237.22 1798
4237.83 1841
4238.45 1917
4239.06 1980
4239.68 1610
4240.29 1489
4240.90 1396
4241.52 1198
4242.13 1181
4242.75 966
4243.36 887
4243.98 928
4244.59 694
4245.21 727
4245.82 901
4246.43 842
4247.05 770
4247.66 740
4248.28 887
4248.89 801
4249.51 808
4250.12 795
4250.74 835
4251.35 876
4251.97 804
4252.58 738
4253.20 747
4253.81 720
4254.43 707
4255.04 697
4255.66 692
4256.28 633
4256.89 773
4257.51 660
4258.12 627
4258.74 681
4259.35 742
4259.97 697
4260.58 660
4261.20 664
4261.82 673
4262.43 653
4263.05 715
4263.66 645
4264.28 658
4264.90 730
4265.51 772
4266.13 751
4266.74 813
4267.36 727
4267.98 716
4268.59 759
4269.21 676
4269.82 662
4270.44 815
4271.06 763
4271.67 742
4272.29 756
4272.91 734
4273.52 730
4274.14 727
4274.76 650
4275.37 703
4275.99 804
4276.61 737
4277.22 890
4277.84 888
4278.46 971
4279.08 849
4279.69 853
4280.31 920
4280.93 983
4281.54 925
4282.16 879
4282.78 755
4283.40 752
4284.01 771
4284.63 804
4285.25 742
4285.87 599
4286.48 575
4287.10 659
4287.72 746
4288.34 746
4288.95 707
4289.57 627
4290.19 649
4290.81 635
4291.43 579
4292.04 593
4292.66 703
4293.28 654
4293.90 612
4294.52 626
4295.13 679
4295.75 608
4296.37 623
4296.99 578
4297.61 612
4298.23 614
4298.84 630
4299.46 609
4300.08 595
4300.70 605
4301.32 664
4301.94 594
4302.56 581
4303.17 570
4303.79 675
4304.41 717
4305.03 639
4305.65 574
4306.27 606
4306.89 675
4307.51 653
4308.13 696
4308.75 726
4309.36 734
4309.98 665
4310.60 702
4311.22 581
4311.84 565
4312.46 676
4313.08 762
4313.70 637
4314.32 644
4314.94 732
4315.56 714
4316.18 807
4316.80 709
4317.42 683
4318.04 716
4318.66 721
4319.28 699
4319.90 819
4320.52 799
4321.14 816
4321.76 792
4322.38 778
4323.00 724
4323.62 681
4324.24 834
4324.86 826
4325.48 873
4326.10 810
4326.72 970
4327.34 954
4327.96 860
4328.58 924
4329.20 1007
4329.82 988
4330.44 980
4331.07 954
4331.69 854
4332.31 903
4332.93 917
4333.55 1012
4334.17 974
4334.79 1002
4335.41 1135
4336.03 1197
4336.65 1339
4337.28 1557
4337.90 1775
4338.52 1903
4339.14 1949
4339.76 2116
4340.38 2304
4341.00 2450
4341.63 2619
4342.25 2337
4342.87 2217
4343.49 2198
4344.11 2054
4344.73 1839
4345.36 1701
4345.98 1989
4346.60 2509
4347.22 2407
4347.84 2851
4348.47 3363
4349.09 3464
4349.71 3483
4350.33 3363
4350.95 3464
4351.58 3368
4352.20 3115
4352.82 2633
4353.44 2346
4354.07 2011
4354.69 1714
4355.31 1649
4355.93 1531
4356.56 1384
4357.18 1305
4357.80 1158
4358.42 1215
4359.05 1234
4359.67 1281
4360.29 1199
4360.92 1016
4361.54 1047
4362.16 992
4362.78 1087
4363.41 1122
4364.03 1113
4364.65 1121
4365.28 1088
4365.90 1009
4366.52 936
4367.15 914
4367.77 886
4368.39 864
4369.02 991
4369.64 942
4370.26 938
4370.89 962
4371.51 909
4372.14 882
4372.76 890
4373.38 780
4374.01 730
4374.63 801
4375.25 705
4375.88 680
4376.50 787
4377.13 718
4377.75 698
4378.37 677
4379.00 707
4379.62 775
4380.25 739
4380.87 714
4381.50 776
4382.12 823
4382.75 728
4383.37 764
4383.99 732
4384.62 756
4385.24 801
4385.87 833
4386.49 964
4387.12 918
4387.74 861
4388.37 797
4388.99 859
4389.62 885
4390.24 911
4390.87 849
4391.49 851
4392.12 974
4392.74 917
4393.37 945
4393.99 1021
4394.62 1031
4395.24 967
4395.87 941
4396.49 992
4397.12 905
4397.75 915
4398.37 913
4399.00 880
4399.62 819
4400.25 876
4400.87 996
4401.50 900
4402.13 913
4402.75 917
4403.38 856
4404.00 956
4404.63 771
4405.26 844
4405.88 971
4406.51 734
4407.13 701
4407.76 770
4408.39 808
4409.01 715
4409.64 754
4410.27 748
4410.89 756
4411.52 761
4412.15 744
4412.77 756
4413.40 789
4414.03 733
4414.65 772
4415.28 824
4415.91 746
4416.53 646
4417.16 726
4417.79 688
4418.41 677
4419.04 674
4419.67 716
4420.30 793
4420.92 719
4421.55 665
4422.18 665
4422.80 648
4423.43 640
4424.06 685
4424.69 674
4425.31 603
4425.94 539
4426.57 687
4427.20 745
4427.82 721
4428.45 681
4429.08 706
4429.71 618
4430.34 714
4430.96 725
4431.59 657
4432.22 588
4432.85 684
4433.48 746
4434.10 600
4434.73 733
4435.36 764
4435.99 852
4436.62 826
4437.25 820
4437.87 692
4438.50 686
4439.13 741
4439.76 726
4440.39 718
4441.02 810
4441.64 687
4442.27 711
4442.90 708
4443.53 618
4444.16 709
4444.79 752
4445.42 683
4446.05 680
4446.68 681
4447.30 606
4447.93 711
4448.56 730
4449.19 754
4449.82 677
4450.45 712
4451.08 748
4451.71 655
4452.34 746
4452.97 666
4453.60 699
4454.23 760
4454.86 759
4455.49 777
4456.12 789
4456.75 801
4457.38 917
4458.01 980
4458.64 919
4459.27 938
4459.90 967
4460.53 909
4461.16 837
4461.79 758
4462.42 749
4463.05 828
4463.68 701
4464.31 655
4464.94 679
4465.57 716
4466.20 679
4466.83 587
4467.46 725
4468.09 715
4468.72 589
4469.35 611
4469.98 675
4470.61 672
4471.24 640
4471.87 727
4472.50 671
4473.13 642
4473.77 734
4474.40 726
4475.03 696
4475.66 697
4476.29 710
4476.92 634
4477.55 663
4478.18 686
4478.82 707
4479.45 668
4480.08 687
4480.71 570
4481.34 632
4481.97 635
4482.60 621
4483.24 698
4483.87 705
4484.50 787
4485.13 717
4485.76 758
4486.39 701
4487.03 735
4487.66 714
4488.29 774
4488.92 658
4489.55 708
4490.19 653
4490.82 718
4491.45 670
4492.08 685
4492.71 776
4493.35 904
4493.98 877
4494.61 784
4495.24 835
4495.88 783
4496.51 718
4497.14 762
4497.77 688
4498.41 726
4499.04 867
4499.67 868
4500.31 869
4500.94 787
4501.57 939
4502.20 1115
4502.84 1120
4503.47 1147
4504.10 1275
4504.74 1232
4505.37 1331
4506.00 1292
4506.64 1240
4507.27 1030
4507.90 946
4508.54 955
4509.17 912
4509.80 782
4510.44 800
4511.07 789
4511.70 788
4512.34 848
4512.97 841
4513.60 791
4514.24 846
4514.87 711
4515.51 779
4516.14 811
4516.77 698
4517.41 742
4518.04 725
4518.68 630
4519.31 667
4519.94 722
4520.58 699
4521.21 648
4521.85 658
4522.48 702
4523.12 600
4523.75 620
4524.39 666
4525.02 780
4525.65 736
4526.29 709
4526.92 737
4527.56 643
4528.19 633
4528.83 738
4529.46 725
4530.10 843
4530.73 851
4531.37 861
4532.00 967
4532.64 1139
4533.27 1170
4533.91 1247
4534.54 1272
4535.18 1301
4535.81 1236
4536.45 1339
4537.09 1262
4537.72 1075
4538.36 1100
4538.99 1015
4539.63 893
4540.26 809
4540.90 818
4541.53 710
4542.17 652
4542.81 624
4543.44 692
4544.08 665
4544.71 627
4545.35 627
4545.99 675
4546.62 655
4547.26 701
4547.89 641
4548.53 671
4549.17 573
4549.80 598
4550.44 507
4551.08 560
4551.71 571
4552.35 521
4552.98 570
4553.62 588
4554.26 530
4554.89 575
4555.53 535
4556.17 581
4556.80 650
4557.44 619
4558.08 675
4558.72 674
4559.35 595
4559.99 528
4560.63 588
4561.26 524
4561.90 550
4562.54 656
4563.17 649
4563.81 629
4564.45 601
4565.09 662
4565.72 595
4566.36 679
4567.00 646
4567.64 683
4568.27 670
4568.91 634
4569.55 577
4570.19 671
4570.82 611
4571.46 680
4572.10 648
4572.74 680
4573.38 645
4574.01 686
4574.65 579
4575.29 589
4575.93 687
4576.57 645
4577.20 625
4577.84 645
4578.48 640
4579.12 695
4579.76 618
4580.40 560
4581.04 619
4581.67 583
4582.31 682
4582.95 640
4583.59 614
4584.23 681
4584.87 770
4585.51 729
4586.14 703
4586.78 825
4587.42 763
4588.06 729
4588.70 721
4589.34 639
4589.98 731
4590.62 858
4591.26 891
4591.90 1003
4592.54 1203
4593.17 1237
4593.81 1245
4594.45 1189
4595.09 1262
4595.73 1398
4596.37 1201
4597.01 1276
4597.65 1165
4598.29 1088
4598.93 993
4599.57 959
4600.21 868
4600.85 788
4601.49 797
4602.13 804
4602.77 797
4603.41 741
4604.05 649
4604.69 768
4605.33 754
4605.97 763
4606.61 751
4607.25 750
4607.89 665
4608.53 743
4609.17 646
4609.81 658
4610.45 722
4611.09 686
4611.73 653
4612.38 658
4613.02 657
4613.66 600
4614.30 648
4614.94 694
4615.58 633
4616.22 616
4616.86 697
4617.50 732
4618.14 733
4618.78 598
4619.43 678
4620.07 638
4620.71 719
4621.35 720
4621.99 640
4622.63 662
4623.27 612
4623.91 700
4624.56 685
4625.20 648
4625.84 631
4626.48 570
4627.12 609
4627.76 586
4628.41 681
4629.05 676
4629.69 659
4630.33 590
4630.97 670
4631.62 731
4632.26 681
4632.90 722
4633.54 743
4634.18 738
4634.83 600
4635.47 804
4636.11 760
4636.75 740
4637.40 728
4638.04 763
4638.68 751
4639.32 767
4639.97 738
4640.61 744
4641.25 772
4641.89 799
4642.54 731
4643.18 760
4643.82 820
4644.46 691
4645.11 758
4645.75 749
4646.39 670
4647.04 689
4647.68 643
4648.32 662
4648.97 639
4649.61 655
4650.25 643
4650.90 629
4651.54 639
4652.18 623
4652.83 620
4653.47 615
4654.11 604
4654.76 650
4655.40 601
4656.04 676
4656.69 649
4657.33 613
4657.98 629
4658.62 584
4659.26 669
4659.91 603
4660.55 529
4661.20 553
4661.84 552
4662.48 602
4663.13 564
4663.77 579
4664.42 522
4665.06 534
4665.71 567
4666.35 654
4666.99 608
4667.64 592
4668.28 549
4668.93 576
4669.57 523
4670.22 547
4670.86 530
4671.51 470
4672.15 625
4672.80 494
4673.44 502
4674.09 526
4674.73 563
4675.38 537
4676.02 531
4676.67 533
4677.31 589
4677.96 635
4678.60 657
4679.25 564
4679.89 599
4680.54 550
4681.18 578
4681.83 599
4682.47 605
4683.12 662
4683.77 626
4684.41 618
4685.06 584
4685.70 575
4686.35 540
4686.99 607
4687.64 657
4688.29 583
4688.93 590
4689.58 590
4690.22 599
4690.87 542
4691.52 561
4692.16 542
4692.81 685
4693.45 537
4694.10 665
4694.75 669
4695.39 688
4696.04 745
4696.69 730
4697.33 691
4697.98 755
4698.63 771
4699.27 872
4699.92 1009
4700.57 990
4701.21 1042
4701.86 1042
4702.51 1161
4703.15 1210
4703.80 1186
4704.45 1173
4705.10 1079
4705.74 982
4706.39 861
4707.04 779
4707.68 904
4708.33 744
4708.98 654
4709.63 706
4710.27 865
4710.92 772
4711.57 676
4712.22 803
4712.86 796
4713.51 738
4714.16 790
4714.81 788
4715.45 750
4716.10 688
4716.75 747
4717.40 746
4718.05 635
4718.69 694
4719.34 633
4719.99 720
4720.64 714
4721.29 767
4721.94 859
4722.58 722
4723.23 746
4723.88 675
4724.53 788
4725.18 731
4725.83 690
4726.47 695
4727.12 707
4727.77 698
4728.42 646
4729.07 733
4729.72 826
4730.37 885
4731.02 796
4731.66 785
4732.31 748
4732.96 732
4733.61 724
4734.26 684
4734.91 751
4735.56 714
4736.21 618
4736.86 576
4737.51 662
4738.16 663
4738.81 618
4739.45 582
4740.10 645
4740.75 588
4741.40 557
4742.05 522
4742.70 593
4743.35 656
4744.00 693
4744.65 714
4745.30 569
4745.95 560
4746.60 648
4747.25 630
4747.90 619
4748.55 741
4749.20 729
4749.85 681
4750.50 646
4751.15 715
4751.80 672
4752.45 644
4753.10 557
4753.75 650
4754.40 710
4755.05 861
4755.71 762
4756.36 744
4757.01 762
4757.66 732
4758.31 712
4758.96 705
4759.61 744
4760.26 713
4760.91 679
4761.56 670
4762.21 660
4762.86 682
4763.52 764
4764.17 563
4764.82 588
4765.47 636
4766.12 643
4766.77 684
4767.42 632
4768.07 589
4768.73 712
4769.38 693
4770.03 679
4770.68 720
4771.33 716
4771.98 715
4772.64 691
4773.29 608
4773.94 580
4774.59 659
4775.24 653
4775.89 669
4776.55 500
4777.20 615
4777.85 648
4778.50 670
4779.15 538
4779.81 537
4780.46 644
4781.11 679
4781.76 726
4782.42 602
4783.07 644
4783.72 664
4784.37 647
4785.03 608
4785.68 630
4786.33 662
4786.98 696
4787.64 641
4788.29 588
4788.94 642
4789.60 621
4790.25 615
4790.90 583
4791.55 615
4792.21 590
4792.86 514
4793.51 711
4794.17 614
4794.82 585
4795.47 660
4796.13 687
4796.78 619
4797.43 678
4798.09 633
4798.74 591
4799.39 632
4800.05 678
4800.70 609
4801.36 574
4802.01 584
4802.66 625
4803.32 645
4803.97 601
4804.62 594
4805.28 589
4805.93 574
4806.59 682
4807.24 595
4807.89 608
4808.55 678
4809.20 665
4809.86 665
4810.51 703
4811.17 634
4811.82 623
4812.47 588
4813.13 653
4813.78 595
4814.44 738
4815.09 713
4815.75 795
4816.40 703
4817.06 693
4817.71 614
4818.37 713
4819.02 768
4819.68 698
4820.33 775
4820.99 710
4821.64 718
4822.30 690
4822.95 741
4823.61 766
4824.26 786
4824.92 761
4825.57 932
4826.23 1001
4826.88 866
4827.54 990
4828.19 978
4828.85 907
4829.51 966
4830.16 952
4830.82 978
4831.47 829
4832.13 767
4832.78 840
4833.44 864
4834.10 928
4834.75 968
4835.41 926
4836.06 1011
4836.72 1042
4837.38 1082
4838.03 1055
4838.69 987
4839.34 1089
4840.00 1138
4840.66 1233
4841.31 1236
4841.97 1157
4842.63 1232
4843.28 1257
4843.94 1300
4844.60 1383
4845.25 1309
4845.91 1387
4846.57 1510
4847.22 1421
4847.88 1429
4848.54 1487
4849.19 1564
4849.85 1667
4850.51 1829
4851.17 2069
4851.82 2184
4852.48 2202
4853.14 2388
4853.79 2400
4854.45 2585
4855.11 2403
4855.77 2259
4856.42 2066
4857.08 2062
4857.74 2119
4858.40 2190
4859.05 2264
4859.71 2334
4860.37 2340
4861.03 2613
4861.68 2477
4862.34 2385
4863.00 2296
4863.66 2300
4864.32 2184
4864.97 2217
4865.63 2086
4866.29 1948
4866.95 2063
4867.61 1958
4868.26 1931
4868.92 1931
4869.58 1946
4870.24 2083
4870.90 2090
4871.56 2015
4872.21 1985
4872.87 1953
4873.53 1918
4874.19 1667
4874.85 1695
4875.51 1676
4876.17 1684
4876.83 1544
4877.48 1552
4878.14 1524
4878.80 1528
4879.46 1503
4880.12 1684
4880.78 1737
4881.44 1746
4882.10 1981
4882.76 1833
4883.42 1630
4884.08 1767
4884.73 1654
4885.39 1511
4886.05 1406
4886.71 1283
4887.37 1307
4888.03 1328
4888.69 1216
4889.35 1204
4890.01 1243
4890.67 1273
4891.33 1287
4891.99 1391
4892.65 1504
4893.31 1502
4893.97 1339
4894.63 1318
4895.29 1382
4895.95 1280
4896.61 1262
4897.27 1218
4897.93 1160
4898.59 1060
4899.25 988
4899.91 1121
4900.57 1017
4901.23 1071
4901.89 1060
4902.55 959
4903.21 1059
4903.88 968
4904.54 981
4905.20 1015
4905.86 936
4906.52 917
4907.18 920
4907.84 938
4908.50 903
4909.16 859
4909.82 812
4910.48 874
4911.15 960
4911.81 888
4912.47 858
4913.13 1005
4913.79 864
4914.45 870
4915.11 862
4915.77 790
4916.44 823
4917.10 833
4917.76 762
4918.42 799
4919.08 867
4919.74 802
4920.41 831
4921.07 827
4921.73 858
4922.39 779
4923.05 815
4923.72 862
4924.38 797
4925.04 783
4925.70 814
4926.36 810
4927.03 739
4927.69 801
4928.35 714
4929.01 796
4929.67 734
4930.34 704
4931.00 630
4931.66 649
4932.32 716
4932.99 784
4933.65 743
4934.31 718
4934.98 784
4935.64 764
4936.30 650
4936.96 784
4937.63 734
4938.29 740
4938.95 715
4939.62 706
4940.28 641
4940.94 644
4941.61 698
4942.27 730
4942.93 634
4943.60 775
4944.26 699
4944.92 669
4945.59 697
4946.25 655
4946.91 770
4947.58 730
4948.24 737
4948.90 707
4949.57 638
4950.23 642
4950.89 628
4951.56 570
4952.22 601
4952.89 606
4953.55 614
4954.21 608
4954.88 539
4955.54 628
4956.21 639
4956.87 629
4957.53 581
4958.20 689
4958.86 671
4959.53 557
4960.19 647
4960.86 637
4961.52 705
4962.19 661
4962.85 726
4963.52 653
4964.18 682
4964.84 774
4965.51 778
4966.17 776
4966.84 828
4967.50 984
4968.17 928
4968.83 966
4969.50 976
4970.16 854
4970.83 808
4971.49 768
4972.16 714
4972.82 658
4973.49 733
4974.16 706
4974.82 669
4975.49 701
4976.15 679
4976.82 666
4977.48 703
4978.15 632
4978.81 669
4979.48 686
4980.15 745
4980.81 735
4981.48 719
4982.14 749
4982.81 710
4983.48 634
4984.14 694
4984.81 604
4985.47 637
4986.14 592
4986.81 616
4987.47 641
4988.14 683
4988.80 777
4989.47 823
4990.14 917
4990.80 1027
4991.47 991
4992.14 1029
4992.80 1061
4993.47 1121
4994.14 1040
4994.80 1216
4995.47 985
4996.14 871
4996.80 807
4997.47 792
4998.14 736
4998.81 669
4999.47 645
5000.14 662
5000.81 748
5001.47 618
5002.14 624
5002.81 528
5003.48 636
5004.14 589
5004.81 533
5005.48 531
5006.15 487
5006.81 604
5007.48 591
5008.15 611
5008.82 573
5009.48 567
5010.15 636
5010.82 606
5011.49 607
5012.16 615
5012.82 599
5013.49 603
5014.16 521
5014.83 536
5015.50 665
5016.16 625
5016.83 621
5017.50 654
5018.17 546
5018.84 599
5019.50 590
5020.17 616
5020.84 599
5021.51 566
5022.18 507
5022.85 591
5023.52 667
5024.19 733
5024.85 711
5025.52 650
5026.19 685
5026.86 649
5027.53 665
5028.20 586
5028.87 623
5029.54 612
5030.21 643
5030.87 608
5031.54 671
5032.21 633
5032.88 559
5033.55 626
5034.22 627
5034.89 663
5035.56 630
5036.23 557
5036.90 609
5037.57 592
5038.24 586
5038.91 563
5039.58 543
5040.25 555
5040.92 553
5041.59 529
5042.26 515
5042.93 525
5043.60 615
5044.27 609
5044.94 639
5045.61 599
5046.28 604
5046.95 606
5047.62 558
5048.29 659
5048.96 600
5049.63 493
5050.30 513
5050.97 558
5051.64 578
5052.31 540
5052.98 507
5053.65 522
5054.32 518
5054.99 488
5055.66 452
5056.34 530
5057.01 571
5057.68 498
5058.35 610
5059.02 581
5059.69 474
5060.36 475
5061.03 443
5061.70 603
5062.38 557
5063.05 561
5063.72 563
5064.39 520
5065.06 575
5065.73 583
5066.40 533
5067.08 566
5067.75 607
5068.42 551
5069.09 577
5069.76 600
5070.43 624
5071.11 609
5071.78 572
5072.45 562
5073.12 522
5073.79 592
5074.47 591
5075.14 669
5075.81 629
5076.48 619
5077.15 541
5077.83 536
5078.50 557
5079.17 623
5079.84 644
5080.52 756
5081.19 778
5081.86 762
5082.53 847
5083.21 802
5083.88 771
5084.55 731
5085.22 584
5085.90 542
5086.57 558
5087.24 566
5087.92 544
5088.59 537
5089.26 633
5089.93 607
5090.61 691
5091.28 657
5091.95 664
5092.63 695
5093.30 784
5093.97 845
5094.65 776
5095.32 791
5095.99 677
5096.67 663
5097.34 693
5098.02 647
5098.69 722
5099.36 709
5100.04 764
5100.71 660
5101.38 620
5102.06 560
5102.73 621
5103.41 649
5104.08 590
5104.75 566
5105.43 751
5106.10 750
5106.78 650
5107.45 732
5108.12 679
5108.80 702
5109.47 693
5110.15 683
5110.82 670
5111.50 624
5112.17 592
5112.85 633
5113.52 677
5114.20 589
5114.87 681
5115.54 545
5116.22 623
5116.89 571
5117.57 619
5118.24 687
5118.92 611
5119.59 630
5120.27 632
5120.94 646
5121.62 672
5122.30 676
5122.97 791
5123.65 754
5124.32 629
5125.00 661
5125.67 662
5126.35 622
5127.02 610
5127.70 575
5128.37 628
5129.05 621
5129.73 584
5130.40 544
5131.08 680
5131.75 752
5132.43 704
5133.10 595
5133.78 542
5134.46 578
5135.13 638
5135.81 640
5136.49 640
5137.16 611
5137.84 652
5138.51 638
5139.19 639
5139.87 572
5140.54 606
5141.22 630
5141.90 612
5142.57 657
5143.25 567
5143.93 551
5144.60 502
5145.28 510
5145.96 496
5146.63 557
5147.31 529
5147.99 604
5148.66 542
5149.34 509
5150.02 449
5150.69 533
5151.37 525
5152.05 449
5152.73 507
5153.40 614
5154.08 524
5154.76 557
5155.44 507
5156.11 523
5156.79 481
5157.47 521
5158.15 550
5158.82 511
5159.50 501
5160.18 495
5160.86 489
5161.53 514
5162.21 499
5162.89 587
5163.57 567
5164.25 530
5164.92 508
5165.60 479
5166.28 427
5166.96 548
5167.64 544
5168.31 511
5168.99 544
5169.67 577
5170.35 562
5171.03 529
5171.71 493
5172.39 570
5173.06 604
5173.74 538
5174.42 519
5175.10 499
5175.78 423
5176.46 445
5177.14 479
5177.82 507
5178.49 485
5179.17 484
5179.85 592
5180.53 511
5181.21 447
5181.89 444
5182.57 515
5183.25 536
5183.93 550
5184.61 509
5185.29 495
5185.97 539
5186.64 530
5187.32 554
5188.00 485
5188.68 522
5189.36 500
5190.04 503
5190.72 489
5191.40 485
5192.08 501
5192.76 518
5193.44 489
5194.12 462
5194.80 539
5195.48 462
5196.16 488
5196.84 498
5197.52 499
5198.20 429
5198.88 528
5199.56 557
5200.24 536
5200.92 470
5201.60 501
5202.28 484
5202.96 554
5203.65 561
5204.33 559
5205.01 576
5205.69 569
5206.37 613
5207.05 600
5207.73 504
5208.41 499
5209.09 501
5209.77 524
5210.45 597
5211.13 575
5211.82 565
5212.50 481
5213.18 513
5213.86 561
5214.54 636
5215.22 625
5215.90 573
5216.58 677
5217.27 649
5217.95 634
5218.63 708
5219.31 771
5219.99 795
5220.67 733
5221.36 642
5222.04 735
5222.72 713
5223.40 788
5224.08 805
5224.77 712
5225.45 801
5226.13 766
5226.81 776
5227.49 730
5228.18 747
5228.86 712
5229.54 677
5230.22 634
5230.91 735
5231.59 721
5232.27 632
5232.95 533
5233.63 626
5234.32 657
5235.00 624
5235.68 679
5236.37 677
5237.05 717
5237.73 582
5238.41 532
5239.10 680
5239.78 659
5240.46 630
5241.15 609
5241.83 579
5242.51 570
5243.20 594
5243.88 634
5244.56 580
5245.24 551
5245.93 561
5246.61 579
5247.29 613
5247.98 647
5248.66 625
5249.35 632
5250.03 599
5250.71 628
5251.40 649
5252.08 698
5252.76 722
5253.45 661
5254.13 733
5254.82 698
5255.50 665
5256.18 751
5256.87 894
5257.55 729
5258.24 562
5258.92 573
5259.60 653
5260.29 575
5260.97 631
5261.66 631
5262.34 676
5263.03 605
5263.71 632
5264.40 693
5265.08 708
5265.76 725
5266.45 652
5267.13 574
5267.82 745
5268.50 657
5269.19 662
5269.87 553
5270.56 614
5271.24 560
5271.93 544
5272.61 577
5273.30 574
5273.98 565
5274.67 622
5275.35 524
5276.04 516
5276.72 544
5277.41 582
5278.10 653
5278.78 516
5279.47 603
5280.15 634
5280.84 500
5281.52 553
5282.21 529
5282.89 521
5283.58 573
5284.27 585
5284.95 597
5285.64 630
5286.32 651
5287.01 634
5287.70 565
5288.38 525
5289.07 525
5289.75 653
5290.44 543
5291.13 593
5291.81 555
5292.50 515
5293.19 494
5293.87 571
5294.56 531
5295.25 516
5295.93 532
5296.62 539
5297.31 519
5297.99 608
5298.68 566
5299.37 587
5300.05 507
5300.74 535
5301.43 560
5302.11 647
5302.80 678
5303.49 797
5304.18 871
5304.86 863
5305.55 801
5306.24 773
5306.92 744
5307.61 679
5308.30 695
5308.99 782
5309.67 724
5310.36 701
5311.05 605
5311.74 710
5312.42 640
5313.11 719
5313.80 737
5314.49 814
5315.18 781
5315.86 755
5316.55 833
5317.24 753
5317.93 653
5318.62 687
5319.30 803
5319.99 842
5320.68 711
5321.37 866
5322.06 836
5322.74 813
5323.43 805
5324.12 784
5324.81 757
5325.50 758
5326.19 807
5326.88 738
5327.56 689
5328.25 649
5328.94 586
5329.63 616
5330.32 588
5331.01 539
5331.70 549
5332.39 539
5333.07 542
5333.76 610
5334.45 542
5335.14 598
5335.83 568
5336.52 672
5337.21 635
5337.90 587
5338.59 614
5339.28 662
5339.97 654
5340.66 658
5341.35 698
5342.04 610
5342.73 684
5343.42 684
5344.10 634
5344.79 595
5345.48 656
5346.17 634
5346.86 677
5347.55 605
5348.24 604
5348.93 562
5349.62 641
5350.31 669
5351.00 727
5351.69 747
5352.39 799
5353.08 815
5353.77 847
5354.46 814
5355.15 788
5355.84 817
5356.53 825
5357.22 722
5357.91 759
5358.60 725
5359.29 638
5359.98 637
5360.67 656
5361.36 548
5362.05 450
5362.74 425
5363.44 485
5364.13 561
5364.82 571
5365.51 528
5366.20 542
5366.89 454
5367.58 551
5368.27 553
5368.96 630
5369.66 605
5370.35 492
5371.04 519
5371.73 501
5372.42 491
5373.11 546
5373.81 529
5374.50 537
5375.19 482
5375.88 431
5376.57 460
5377.26 492
5377.96 542
5378.65 546
5379.34 490
5380.03 500
5380.72 525
5381.42 478
5382.11 492
5382.80 483
5383.49 542
5384.18 529
5384.88 502
5385.57 477
5386.26 561
5386.95 427
5387.65 384
5388.34 449
5389.03 447
5389.72 513
5390.42 507
5391.11 511
5391.80 539
5392.50 530
5393.19 569
5393.88 604
5394.57 475
5395.27 535
5395.96 511
5396.65 519
5397.35 548
5398.04 514
5398.73 528
5399.43 529
5400.12 522
5400.81 497
5401.51 511
5402.20 475
5402.89 466
5403.59 502
5404.28 511
5404.97 535
5405.67 467
5406.36 525
5407.06 490
5407.75 507
5408.44 473
5409.14 493
5409.83 552
5410.53 493
5411.22 482
5411.91 541
5412.61 523
5413.30 541
5414.00 491
5414.69 478
5415.38 514
5416.08 593
5416.77 584
5417.47 525
5418.16 504
5418.86 503
5419.55 518
5420.25 490
5420.94 456
5421.64 506
5422.33 586
5423.03 484
5423.72 481
5424.41 562
5425.11 601
5425.80 527
5426.50 576
5427.19 583
5427.89 537
5428.59 512
5429.28 591
5429.98 522
5430.67 587
5431.37 538
5432.06 546
5432.76 593
5433.45 590
5434.15 616
5434.84 595
5435.54 587
5436.23 613
5436.93 644
5437.63 537
5438.32 659
5439.02 679
5439.71 689
5440.41 600
5441.11 735
5441.80 600
5442.50 539
5443.19 700
5443.89 633
5444.59 588
5445.28 605
5445.98 638
5446.68 687
5447.37 592
5448.07 608
5448.76 818
5449.46 789
5450.16 811
5450.85 846
5451.55 842
5452.25 838
5452.94 794
5453.64 703
5454.34 791
5455.03 788
5455.73 717
5456.43 733
5457.13 681
5457.82 768
5458.52 732
5459.22 714
5459.91 670
5460.61 672
5461.31 736
5462.01 722
5462.70 723
5463.40 719
5464.10 731
5464.80 645
5465.49 609
5466.19 821
5466.89 832
5467.59 757
5468.28 698
5468.98 685
5469.68 757
5470.38 775
5471.07 726
5471.77 723
5472.47 702
5473.17 772
5473.87 815
5474.56 831
5475.26 760
5475.96 789
5476.66 794
5477.36 875
5478.06 1028
5478.75 1011
5479.45 982
5480.15 1085
5480.85 1239
5481.55 1402
5482.25 1564
5482.95 1524
5483.64 1655
5484.34 1926
5485.04 1868
5485.74 1755
5486.44 1584
5487.14 1536
5487.84 1385
5488.54 1289
5489.23 1137
5489.93 1092
5490.63 1150
5491.33 1080
5492.03 1080
5492.73 1044
5493.43 1149
5494.13 1241
5494.83 1218
5495.53 1239
5496.23 1234
5496.93 1138
5497.63 1184
5498.33 1282
5499.03 1244
5499.73 1354
5500.43 1444
5501.13 1581
5501.83 1958
5502.53 2330
5503.23 2573
5503.93 2750
5504.63 2801
5505.33 2841
5506.03 2950
5506.73 2894
5507.43 2487
5508.13 2122
5508.83 1959
5509.53 1666
5510.23 1476
5510.93 1411
5511.63 1257
5512.33 1151
5513.03 1215
5513.73 1137
5514.43 1045
5515.13 1121
5515.83 1112
5516.53 1002
5517.23 953
5517.93 979
5518.64 992
5519.34 1107
5520.04 1081
5520.74 923
5521.44 809
5522.14 979
5522.84 985
5523.54 892
5524.24 849
5524.95 962
5525.65 873
5526.35 838
5527.05 803
5527.75 793
5528.45 784
5529.15 829
5529.86 727
5530.56 806
5531.26 812
5531.96 837
5532.66 786
5533.36 813
5534.07 839
5534.77 834
5535.47 817
5536.17 717
5536.87 728
5537.58 712
5538.28 707
5538.98 694
5539.68 785
5540.39 664
5541.09 714
5541.79 744
5542.49 669
5543.20 704
5543.90 685
5544.60 665
5545.30 620
5546.01 585
5546.71 604
5547.41 694
5548.11 759
5548.82 679
5549.52 626
5550.22 705
5550.93 687
5551.63 719
5552.33 649
5553.03 622
5553.74 635
5554.44 642
5555.14 666
5555.85 582
5556.55 606
5557.25 610
5557.96 613
5558.66 563
5559.36 635
5560.07 614
5560.77 556
5561.48 624
5562.18 719
5562.88 650
5563.59 589
5564.29 639
5564.99 661
5565.70 657
5566.40 598
5567.11 691
5567.81 700
5568.51 589
5569.22 566
5569.92 641
5570.63 703
5571.33 707
5572.04 661
5572.74 553
5573.44 579
5574.15 642
5574.85 561
5575.56 594
5576.26 581
5576.97 640
5577.67 533
5578.38 600
5579.08 584
5579.79 610
5580.49 589
5581.20 541
5581.90 641
5582.61 662
5583.31 666
5584.02 653
5584.72 672
5585.43 612
5586.13 552
5586.84 529
5587.54 554
5588.25 578
5588.95 575
5589.66 570
5590.36 500
5591.07 603
5591.77 611
5592.48 512
5593.19 577
5593.89 570
5594.60 503
5595.30 556
5596.01 481
5596.71 502
5597.42 567
5598.13 630
5598.83 554
5599.54 569
5600.24 534
5600.95 602
5601.66 541
5602.36 573
5603.07 638
5603.78 501
5604.48 550
5605.19 631
5605.89 537
5606.60 564
5607.31 514
5608.01 544
5608.72 605
5609.43 575
5610.13 586
5610.84 592
5611.55 559
5612.25 554
5612.96 612
5613.67 504
5614.38 548
5615.08 632
5615.79 568
5616.50 522
5617.20 499
5617.91 565
5618.62 562
5619.33 561
5620.03 605
5620.74 482
5621.45 534
5622.15 450
5622.86 517
5623.57 541
5624.28 517
5624.99 537
5625.69 645
5626.40 619
5627.11 545
5627.82 584
5628.52 543
5629.23 553
5629.94 575
5630.65 626
5631.36 642
5632.06 740
5632.77 545
5633.48 619
5634.19 690
5634.90 676
5635.61 751
5636.31 613
5637.02 577
5637.73 682
5638.44 702
5639.15 641
5639.86 675
5640.56 730
5641.27 727
5641.98 708
5642.69 661
5643.40 711
5644.11 709
5644.82 737
5645.53 740
5646.24 766
5646.94 698
5647.65 674
5648.36 591
5649.07 606
5649.78 612
5650.49 615
5651.20 719
5651.91 610
5652.62 566
5653.33 584
5654.04 557
5654.75 548
5655.46 598
5656.17 640
5656.88 722
5657.59 752
5658.30 759
5659.01 721
5659.71 866
5660.42 1023
5661.13 939
5661.84 963
5662.55 940
5663.26 901
5663.97 837
5664.69 810
5665.40 775
5666.11 765
5666.82 707
5667.53 644
5668.24 613
5668.95 705
5669.66 674
5670.37 552
5671.08 584
5671.79 684
5672.50 685
5673.21 531
5673.92 480
5674.63 530
5675.34 547
5676.05 601
5676.76 602
5677.48 594
5678.19 524
5678.90 456
5679.61 544
5680.32 564
5681.03 606
5681.74 629
5682.45 685
5683.16 661
5683.88 528
5684.59 569
5685.30 616
5686.01 591
5686.72 526
5687.43 465
5688.15 504
5688.86 429
5689.57 478
5690.28 491
5690.99 531
5691.70 577
5692.42 597
5693.13 499
5693.84 535
5694.55 521
5695.26 537
5695.98 599
5696.69 600
5697.40 545
5698.11 553
5698.82 473
5699.54 508
5700.25 479
5700.96 502
5701.67 543
5702.39 481
5703.10 459
5703.81 527
5704.52 463
5705.24 456
5705.95 468
5706.66 451
5707.38 497
5708.09 467
5708.80 513
5709.51 520
5710.23 456
5710.94 463
5711.65 455
5712.37 497
5713.08 522
5713.79 539
5714.51 479
5715.22 494
5715.93 490
5716.65 419
5717.36 403
5718.07 464
5718.79 500
5719.50 490
5720.21 534
5720.93 529
5721.64 469
5722.36 466
5723.07 434
5723.78 460
5724.50 496
5725.21 514
5725.92 484
5726.64 586
5727.35 551
5728.07 543
5728.78 592
5729.50 648
5730.21 633
5730.92 696
5731.64 684
5732.35 717
5733.07 741
5733.78 726
5734.50 698
5735.21 652
5735.93 571
5736.64 524
5737.35 554
5738.07 536
5738.78 573
5739.50 593
5740.21 520
5740.93 460
5741.64 559
5742.36 505
5743.07 438
5743.79 428
5744.50 511
5745.22 516
5745.93 504
5746.65 459
5747.37 450
5748.08 414
5748.80 508
5749.51 493
5750.23 508
5750.94 492
5751.66 520
5752.37 477
5753.09 515
5753.81 512
5754.52 475
5755.24 465
5755.95 482
5756.67 481
5757.38 468
5758.10 450
5758.82 473
5759.53 455
5760.25 518
5760.96 539
5761.68 515
5762.40 522
5763.11 462
5763.83 448
5764.55 459
5765.26 475
5765.98 468
5766.70 467
5767.41 495
5768.13 523
5768.85 563
5769.56 526
5770.28 479
5771.00 565
5771.71 465
5772.43 477
5773.15 573
5773.86 556
5774.58 629
5775.30 579
5776.01 498
5776.73 497
5777.45 501
5778.17 562
5778.88 534
5779.60 533
5780.32 572
5781.04 588
5781.75 558
5782.47 458
5783.19 531
5783.91 659
5784.62 718
5785.34 620
5786.06 541
5786.78 595
5787.49 671
5788.21 638
5788.93 644
5789.65 540
5790.37 506
5791.08 562
5791.80 606
5792.52 606
5793.24 594
5793.96 653
5794.68 607
5795.39 634
5796.11 686
5796.83 752
5797.55 713
5798.27 744
5798.99 783
5799.70 748
5800.42 782
5801.14 842
5801.86 974
5802.58 1162
5803.30 1340
5804.02 1665
5804.74 1985
5805.45 2033
5806.17 2147
5806.89 2229
5807.61 2048
5808.33 1976
5809.05 1855
5809.77 1571
5810.49 1393
5811.21 1245
5811.93 1116
5812.65 981
5813.37 898
5814.09 920
5814.81 841
5815.52 898
5816.24 824
5816.96 774
5817.68 839
5818.40 852
5819.12 902
5819.84 967
5820.56 866
5821.28 906
5822.00 881
5822.72 761
5823.44 779
5824.16 834
5824.88 810
5825.60 795
5826.32 785
5827.04 763
5827.76 652
5828.48 827
5829.21 730
5829.93 730
5830.65 697
5831.37 707
5832.09 735
5832.81 696
5833.53 718
5834.25 764
5834.97 697
5835.69 707
5836.41 617
5837.13 695
5837.85 643
5838.57 615
5839.30 646
5840.02 666
5840.74 642
5841.46 531
5842.18 559
5842.90 592
5843.62 645
5844.34 628
5845.07 619
5845.79 673
5846.51 685
5847.23 707
5847.95 718
5848.67 649
5849.39 657
5850.12 665
5850.84 668
5851.56 627
5852.28 690
5853.00 719
5853.73 737
5854.45 685
5855.17 619
5855.89 599
5856.61 670
5857.34 634
5858.06 573
5858.78 660
5859.50 567
5860.23 546
5860.95 530
5861.67 590
5862.39 570
5863.11 636
5863.84 632
5864.56 615
5865.28 662
5866.01 668
5866.73 633
5867.45 665
5868.17 610
5868.90 620
5869.62 685
5870.34 709
5871.07 728
5871.79 696
5872.51 780
5873.23 696
5873.96 757
5874.68 740
5875.40 734
5876.13 666
5876.85 669
5877.57 632
5878.30 645
5879.02 625
5879.74 623
5880.47 664
5881.19 659
5881.92 600
5882.64 649
5883.36 734
5884.09 649
5884.81 671
5885.53 604
5886.26 606
5886.98 653
5887.71 694
5888.43 722
5889.15 635
5889.88 674
5890.60 643
5891.33 704
5892.05 748
5892.78 639
5893.50 568
5894.23 669
5894.95 569
5895.67 556
5896.40 557
5897.12 573
5897.85 621
5898.57 544
5899.30 544
5900.02 658
5900.75 598
5901.47 608
5902.20 582
5902.92 572
5903.65 648
5904.37 658
5905.10 660
5905.82 589
5906.55 629
5907.27 579
5908.00 641
5908.72 609
5909.45 591
5910.17 552
5910.90 607
5911.62 631
5912.35 625
5913.08 622
5913.80 641
5914.53 640
5915.25 611
5915.98 633
5916.70 584
5917.43 646
5918.16 662
5918.88 646
5919.61 660
5920.33 701
5921.06 701
5921.79 688
5922.51 739
5923.24 736
5923.97 700
5924.69 733
5925.42 646
5926.14 574
5926.87 663
5927.60 770
5928.32 738
5929.05 758
5929.78 813
5930.50 786
5931.23 787
5931.96 702
5932.68 765
5933.41 761
5934.14 775
5934.86 747
5935.59 826
5936.32 919
5937.05 838
5937.77 892
5938.50 923
5939.23 962
5939.95 969
5940.68 953
5941.41 1037
5942.14 1040
5942.86 958
5943.59 1037
5944.32 985
5945.05 963
5945.77 1017
5946.50 1029
5947.23 1020
5947.96 1105
5948.68 1196
5949.41 1131
5950.14 1178
5950.87 1272
5951.60 1278
5952.32 1485
5953.05 1501
5953.78 1631
5954.51 1680
5955.24 1735
5955.96 1789
5956.69 1714
5957.42 1924
5958.15 1836
5958.88 1763
5959.61 1662
5960.33 1527
5961.06 1683
5961.79 1519
5962.52 1412
5963.25 1473
5963.98 1501
5964.71 1559
5965.44 1650
5966.16 1694
5966.89 1917
5967.62 2016
5968.35 2353
5969.08 2542
5969.81 2809
5970.54 2957
5971.27 3012
5972.00 3119
5972.73 2874
5973.46 2702
5974.18 2514
5974.91 2368
5975.64 2165
5976.37 2070
5977.10 1998
5977.83 1899
5978.56 1796
5979.29 1831
5980.02 1975
5980.75 1879
5981.48 2000
5982.21 2141
5982.94 2025
5983.67 2017
5984.40 2095
5985.13 2194
5985.86 2249
5986.59 2218
5987.32 2317
5988.05 2298
5988.78 2325
5989.51 2387
5990.24 2411
5990.97 2419
5991.70 2304
5992.43 2272
5993.16 2119
5993.89 2167
5994.62 2200
5995.35 2264
5996.09 2192
5996.82 2160
5997.55 2370
5998.28 2300
5999.01 2176
5999.74 2260
6000.47 2435
6001.20 2405
6001.93 2446
6002.66 2341
6003.39 2412
6004.13 2554
6004.86 2331
6005.59 2337
6006.32 2369
6007.05 2286
6007.78 2214
6008.51 2263
6009.25 2452
6009.98 2242
6010.71 2455
6011.44 2698
6012.17 2995
6012.90 3765
6013.64 4374
6014.37 4936
6015.10 5684
6015.83 6543
6016.56 7229
6017.29 7602
6018.03 8233
6018.76 8079
6019.49 7579
6020.22 7048
6020.96 6599
6021.69 5704
6022.42 4803
6023.15 4106
6023.88 3590
6024.62 3108
6025.35 2706
6026.08 2284
6026.81 2300
6027.55 2181
6028.28 1919
6029.01 2037
6029.75 1987
6030.48 1825
6031.21 1722
6031.94 1684
6032.68 1875
6033.41 1888
6034.14 1700
6034.88 1692
6035.61 1634
6036.34 1574
6037.07 1713
6037.81 1666
6038.54 1672
6039.27 1562
6040.01 1507
6040.74 1650
6041.47 1690
6042.21 1696
6042.94 1681
6043.68 1723
6044.41 1809
6045.14 1848
6045.88 1809
6046.61 1803
6047.34 1856
6048.08 1902
6048.81 2076
6049.55 2051
6050.28 2009
6051.01 2079
6051.75 2296
6052.48 2434
6053.22 2508
6053.95 2734
6054.68 3099
6055.42 3378
6056.15 3549
6056.89 3641
6057.62 3509
6058.36 3424
6059.09 3262
6059.83 2795
6060.56 2677
6061.29 2554
6062.03 2357
6062.76 2111
6063.50 2013
6064.23 1948
6064.97 1967
6065.70 1887
6066.44 1937
6067.17 1714
6067.91 1690
6068.64 1772
6069.38 1647
6070.11 1686
6070.85 1736
6071.58 1789
6072.32 1610
6073.06 1657
6073.79 1604
6074.53 1681
6075.26 1541
6076.00 1615
6076.73 1504
6077.47 1375
6078.20 1399
6078.94 1386
6079.68 1402
6080.41 1332
6081.15 1387
6081.88 1367
6082.62 1384
6083.35 1322
6084.09 1318
6084.83 1330
6085.56 1288
6086.30 1329
6087.04 1237
6087.77 1349
6088.51 1298
6089.24 1232
6089.98 1135
6090.72 1237
6091.45 1171
6092.19 1307
6092.93 1234
6093.66 1260
6094.40 1377
6095.14 1340
6095.87 1245
6096.61 1285
6097.35 1355
6098.08 1266
6098.82 1178
6099.56 1190
6100.29 1209
6101.03 1111
6101.77 1140
6102.51 1182
6103.24 1035
6103.98 1079
6104.72 1096
6105.46 1113
6106.19 1080
6106.93 1077
6107.67 1069
6108.41 954
6109.14 1039
6109.88 1109
6110.62 1033
6111.36 1107
6112.09 1103
6112.83 1036
6113.57 1010
6114.31 1114
6115.04 1107
6115.78 1027
6116.52 1027
6117.26 1021
6118.00 1057
6118.73 1048
6119.47 1053
6120.21 986
6120.95 1101
6121.69 1166
6122.43 1138
6123.16 1001
6123.90 1105
6124.64 977
6125.38 1067
6126.12 1051
6126.86 1186
6127.60 1159
6128.33 1213
6129.07 1159
6129.81 1201
6130.55 1151
6131.29 1109
6132.03 1105
6132.77 1121
6133.51 1210
6134.25 1128
6134.98 1140
6135.72 1232
6136.46 1220
6137.20 1203
6137.94 1174
6138.68 1098
6139.42 1160
6140.16 1185
6140.90 1330
6141.64 1230
6142.38 1250
6143.12 1339
6143.86 1299
6144.60 1318
6145.34 1211
6146.08 1137
6146.82 1212
6147.56 1220
6148.30 1167
6149.04 1113
6149.78 1111
6150.52 1161
6151.26 1190
6152.00 1137
6152.74 1188
6153.48 1216
6154.22 1224
6154.96 1165
6155.70 1237
6156.44 1323
6157.18 1215
6157.92 1320
6158.66 1377
6159.40 1182
6160.14 1265
6160.88 1197
6161.62 1239
6162.36 1227
6163.10 1256
6163.85 1312
6164.59 1460
6165.33 1418
6166.07 1380
6166.81 1553
6167.55 1723
6168.29 1781
6169.03 1902
6169.77 1861
6170.51 1746
6171.26 1904
6172.00 1952
6172.74 1926
6173.48 1885
6174.22 1792
6174.96 1821
6175.70 1831
6176.45 1687
6177.19 1653
6177.93 1739
6178.67 1804
6179.41 1652
6180.16 1547
6180.90 1592
6181.64 1731
6182.38 1833
6183.12 1691
6183.87 1678
6184.61 1738
6185.35 1725
6186.09 1714
6186.83 1794
6187.58 1896
6188.32 1768
6189.06 1777
6189.80 1841
6190.55 1713
6191.29 1777
6192.03 1892
6192.77 2026
6193.52 2059
6194.26 2045
6195.00 2135
6195.74 2256
6196.49 2369
6197.23 2460
6197.97 2510
6198.72 2464
6199.46 2421
6200.20 2466
6200.94 2624
6201.69 2483
6202.43 2437
6203.17 2544
6203.92 2531
6204.66 2560
6205.40 2554
6206.15 2647
6206.89 2842
6207.63 3464
6208.38 4146
6209.12 4977
6209.87 6507
6210.61 8142
6211.35 9885
6212.10 11659
6212.84 13059
6213.58 13439
6214.33 13899
6215.07 13692
6215.82 12604
6216.56 10889
6217.30 9142
6218.05 7730
6218.79 6172
6219.54 5129
6220.28 4143
6221.02 3507
6221.77 3136
6222.51 2759
6223.26 2570
6224.00 2274
6224.75 2199
6225.49 2174
6226.24 2182
6226.98 2195
6227.73 2254
6228.47 2239
6229.21 2130
6229.96 2045
6230.70 2055
6231.45 1784
6232.19 1638
6232.94 1608
6233.68 1591
6234.43 1495
6235.17 1358
6235.92 1404
6236.67 1444
6237.41 1474
6238.16 1443
6238.90 1621
6239.65 1605
6240.39 1777
6241.14 1871
6241.88 1913
6242.63 2177
6243.37 2266
6244.12 2561
6244.87 2554
6245.61 2454
6246.36 2328
6247.10 2171
6247.85 1961
6248.59 1840
6249.34 2034
6250.09 1942
6250.83 1868
6251.58 1921
6252.33 1917
6253.07 1894
6253.82 1947
6254.56 1798
6255.31 1760
6256.06 1785
6256.80 1722
6257.55 1607
6258.30 1710
6259.04 1667
6259.79 1698
6260.54 1734
6261.28 1525
6262.03 1593
6262.78 1666
6263.52 1520
6264.27 1443
6265.02 1508
6265.76 1525
6266.51 1494
6267.26 1418
6268.01 1493
6268.75 1591
6269.50 1434
6270.25 1487
6270.99 1483
6271.74 1378
6272.49 1391
6273.24 1423
6273.98 1522
6274.73 1511
6275.48 1611
6276.23 1489
6276.97 1342
6277.72 1436
6278.47 1520
6279.22 1423
6279.96 1497
6280.71 1577
6281.46 1566
6282.21 1625
6282.96 1637
6283.70 1575
6284.45 1618
6285.20 1533
6285.95 1515
6286.70 1506
6287.45 1339
6288.19 1277
6288.94 1299
6289.69 1321
6290.44 1287
6291.19 1193
6291.94 1159
6292.68 1253
6293.43 1165
6294.18 1181
6294.93 1128
6295.68 1082
6296.43 1036
6297.18 1081
6297.93 1066
6298.67 947
6299.42 1022
6300.17 1043
6300.92 1019
6301.67 1093
6302.42 1005
6303.17 1004
6303.92 1003
6304.67 1015
6305.42 1014
6306.17 946
6306.92 1049
6307.67 1133
6308.41 1062
6309.16 1106
6309.91 991
6310.66 980
6311.41 1017
6312.16 1190
6312.91 1092
6313.66 1179
6314.41 1216
6315.16 1276
6315.91 1252
6316.66 1250
6317.41 1248
6318.16 1241
6318.91 1279
6319.66 1169
6320.41 1177
6321.16 1184
6321.91 1291
6322.66 1152
6323.41 1163
6324.16 1120
6324.92 1187
6325.67 1085
6326.42 992
6327.17 1004
6327.92 935
6328.67 983
6329.42 980
6330.17 923
6330.92 859
6331.67 851
6332.42 859
6333.17 853
6333.92 949
6334.68 943
6335.43 894
6336.18 859
6336.93 849
6337.68 865
6338.43 922
6339.18 963
6339.93 907
6340.69 841
6341.44 848
6342.19 851
6342.94 815
6343.69 780
6344.44 798
6345.20 812
6345.95 852
6346.70 805
6347.45 784
6348.20 829
6348.95 869
6349.71 882
6350.46 923
6351.21 1025
6351.96 986
6352.71 1036
6353.47 1035
6354.22 1054
6354.97 1002
6355.72 973
6356.48 1148
6357.23 1251
6357.98 1226
6358.73 1159
6359.49 1173
6360.24 1188
6360.99 1151
6361.74 954
6362.50 896
6363.25 1002
6364.00 960
6364.76 921
6365.51 901
6366.26 936
6367.01 926
6367.77 936
6368.52 981
6369.27 924
6370.03 932
6370.78 897
6371.53 1004
6372.29 1043
6373.04 1055
6373.79 956
6374.55 958
6375.30 944
6376.05 857
6376.81 937
6377.56 899
6378.31 992
6379.07 933
6379.82 958
6380.58 833
6381.33 918
6382.08 882
6382.84 845
6383.59 841
6384.35 940
6385.10 972
6385.85 892
6386.61 866
6387.36 808
6388.12 812
6388.87 761
6389.62 882
6390.38 914
6391.13 809
6391.89 767
6392.64 822
6393.40 782
6394.15 747
6394.91 741
6395.66 787
6396.42 722
6397.17 801
6397.93 737
6398.68 769
6399.44 774
6400.19 783
6400.95 779
6401.70 759
6402.46 783
6403.21 778
6403.97 728
6404.72 810
6405.48 717
6406.23 715
6406.99 870
6407.74 775
6408.50 799
6409.25 750
6410.01 844
6410.76 921
6411.52 841
6412.28 896
6413.03 1006
6413.79 969
6414.54 943
6415.30 934
6416.05 943
6416.81 977
6417.57 859
6418.32 814
6419.08 773
6419.83 846
6420.59 846
6421.35 869
6422.10 848
6422.86 816
6423.62 801
6424.37 800
6425.13 798
6425.89 753
6426.64 766
6427.40 819
6428.15 822
6428.91 724
6429.67 759
6430.42 739
6431.18 712
6431.94 707
6432.70 749
6433.45 771
6434.21 736
6434.97 780
6435.72 743
6436.48 823
6437.24 759
6437.99 754
6438.75 814
6439.51 833
6440.27 729
6441.02 808
6441.78 807
6442.54 754
6443.30 699
6444.05 753
6444.81 772
6445.57 804
6446.33 724
6447.08 790
6447.84 825
6448.60 756
6449.36 794
6450.12 726
6450.87 733
6451.63 749
6452.39 787
6453.15 760
6453.91 838
6454.66 896
6455.42 902
6456.18 842
6456.94 820
6457.70 890
6458.46 865
6459.21 858
6459.97 815
6460.73 806
6461.49 799
6462.25 850
6463.01 843
6463.77 859
6464.52 923
6465.28 975
6466.04 891
6466.80 923
6467.56 955
6468.32 927
6469.08 976
6469.84 945
6470.60 988
6471.36 964
6472.11 1003
6472.87 980
6473.63 986
6474.39 1048
6475.15 1104
6475.91 1021
6476.67 1141
6477.43 1133
6478.19 1041
6478.95 1023
6479.71 991
6480.47 1038
6481.23 1079
6481.99 1116
6482.75 1121
6483.51 1170
6484.27 1141
6485.03 1060
6485.79 1021
6486.55 1088
6487.31 1182
6488.07 1215
6488.83 1234
6489.59 1155
6490.35 1192
6491.11 1333
6491.87 1418
6492.63 1386
6493.39 1245
6494.15 1388
6494.91 1431
6495.67 1560
6496.43 1646
6497.19 1655
6497.95 1845
6498.71 1858
6499.48 1851
6500.24 1828
6501.00 1688
6501.76 1793
6502.52 1847
6503.28 1679
6504.04 1720
6504.80 1757
6505.56 1729
6506.32 1776
6507.09 1693
6507.85 1797
6508.61 1850
6509.37 1870
6510.13 1965
6510.89 1912
6511.65 2009
6512.42 2000
6513.18 2090
6513.94 2109
6514.70 2051
6515.46 2108
6516.22 2256
6516.99 2271
6517.75 2323
6518.51 2177
6519.27 2205
6520.03 2198
6520.80 2225
6521.56 2375
6522.32 2451
6523.08 2493
6523.84 2575
6524.61 2542
6525.37 2568
6526.13 2732
6526.89 2974
6527.66 3250
6528.42 3555
6529.18 3863
6529.94 3970
6530.71 4330
6531.47 4520
6532.23 4891
6533.00 4892
6533.76 5154
6534.52 4944
6535.28 5136
6536.05 5549
6536.81 6175
6537.57 7269
6538.34 8827
6539.10 10245
6539.86 11531
6540.63 12580
6541.39 13141
6542.15 12813
6542.92 11581
6543.68 10302
6544.44 8954
6545.21 7555
6545.97 6137
6546.73 4907
6547.50 3989
6548.26 3389
6549.02 2781
6549.79 2421
6550.55 2345
6551.31 2208
6552.08 2020
6552.84 1899
6553.61 1863
6554.37 1878
6555.13 1872
6555.90 1764
6556.66 1833
6557.43 1757
6558.19 1644
6558.96 1669
6559.72 1529
6560.48 1457
6561.25 1459
6562.01 1550
6562.78 1621
6563.54 1598
6564.31 1571
6565.07 1529
6565.84 1675
6566.60 1674
6567.37 1821
6568.13 1896
6568.90 2005
6569.66 1952
6570.43 1950
6571.19 2012
6571.96 2009
6572.72 2046
6573.49 1966
6574.25 1875
6575.02 1864
6575.78 2014
6576.55 2192
6577.31 2246
6578.08 2404
6578.84 2361
6579.61 2411
6580.37 2373
6581.14 2394
6581.91 2390
6582.67 2360
6583.44 2274
6584.20 2129
6584.97 2136
6585.73 2084
6586.50 1962
6587.27 1976
6588.03 2029
6588.80 2110
6589.56 2133
6590.33 2193
6591.10 2043
6591.86 2104
6592.63 2121
6593.39 2259
6594.16 2362
6594.93 2630
6595.69 2715
6596.46 2858
6597.23 3176
6597.99 3494
6598.76 3488
6599.53 3568
6600.29 3604
6601.06 3402
6601.83 3367
6602.59 3276
6603.36 2890
6604.13 2640
6604.89 2461
6605.66 2366
6606.43 2073
6607.20 2085
6607.96 1975
6608.73 2017
6609.50 2132
6610.26 2066
6611.03 2176
6611.80 2308
6612.57 2286
6613.33 2415
6614.10 2407
6614.87 2287
6615.64 2303
6616.40 2247
6617.17 2060
6617.94 2064
6618.71 1957
6619.48 1790
6620.24 1741
6621.01 1705
6621.78 1703
6622.55 1684
6623.32 1558
6624.08 1523
6624.85 1544
6625.62 1427
6626.39 1453
6627.16 1530
6627.92 1469
6628.69 1488
6629.46 1459
6630.23 1440
6631.00 1473
6631.77 1500
6632.54 1550
6633.30 1524
6634.07 1719
6634.84 1826
6635.61 1840
6636.38 2004
6637.15 2178
6637.92 2491
6638.69 2630
6639.45 2700
6640.22 2672
6640.99 2563
6641.76 2481
6642.53 2301
6643.30 2092
6644.07 1949
6644.84 1870
6645.61 1650
6646.38 1660
6647.15 1496
6647.92 1426
6648.69 1587
6649.46 1493
6650.22 1382
6650.99 1437
6651.76 1555
6652.53 1552
6653.30 1533
6654.07 1521
6654.84 1473
6655.61 1460
6656.38 1577
6657.15 1637
6657.92 1523
6658.69 1525
6659.46 1605
6660.23 1654
6661.00 1589
6661.77 1536
6662.54 1462
6663.31 1515
6664.09 1420
6664.86 1365
6665.63 1403
6666.40 1346
6667.17 1405
6667.94 1313
6668.71 1285
6669.48 1332
6670.25 1337
6671.02 1399
6671.79 1377
6672.56 1353
6673.33 1371
6674.10 1388
6674.88 1392
6675.65 1485
6676.42 1550
6677.19 1591
6677.96 1453
6678.73 1332
6679.50 1436
6680.27 1503
6681.05 1607
6681.82 1581
6682.59 1590
6683.36 1513
6684.13 1543
6684.90 1608
6685.67 1701
6686.45 1809
6687.22 2147
6687.99 2227
6688.76 2281
6689.53 2290
6690.31 2177
6691.08 2159
6691.85 2019
6692.62 1856
6693.39 1683
6694.17 1598
6694.94 1628
6695.71 1457
6696.48 1445
6697.25 1370
6698.03 1422
6698.80 1472
6699.57 1391
6700.34 1320
6701.12 1342
6701.89 1336
6702.66 1375
6703.43 1379
6704.21 1343
6704.98 1275
6705.75 1333
6706.53 1292
6707.30 1308
6708.07 1240
6708.84 1313
6709.62 1277
6710.39 1243
6711.16 1176
6711.94 1255
6712.71 1281
6713.48 1366
6714.26 1327
6715.03 1214
6715.80 1191
6716.58 1240
6717.35 1274
6718.12 1244
6718.90 1133
6719.67 1112
6720.45 1169
6721.22 1194
6721.99 1227
6722.77 1246
6723.54 1269
6724.31 1146
6725.09 1230
6725.86 1215
6726.64 1270
6727.41 1189
6728.18 1160
6728.96 1172
6729.73 1149
6730.51 1238
6731.28 1180
6732.06 1118
6732.83 1162
6733.60 1149
6734.38 1156
6735.15 1185
6735.93 1323
6736.70 1270
6737.48 1251
6738.25 1430
6739.03 1358
6739.80 1507
6740.58 1380
6741.35 1292
6742.13 1480
6742.90 1513
6743.68 1443
6744.45 1376
6745.23 1323
6746.00 1360
6746.78 1343
6747.55 1488
6748.33 1499
6749.10 1592
6749.88 1529
6750.65 1459
6751.43 1603
6752.20 1597
6752.98 1706
6753.75 2014
6754.53 2114
6755.31 2248
6756.08 2511
6756.86 2623
6757.63 2492
6758.41 2463
6759.19 2371
6759.96 2237
6760.74 2153
6761.51 1856
6762.29 1639
6763.07 1463
6763.84 1362
6764.62 1332
6765.39 1345
6766.17 1426
6766.95 1355
6767.72 1290
6768.50 1265
6769.28 1346
6770.05 1301
6770.83 1241
6771.61 1299
6772.38 1255
6773.16 1194
6773.94 1290
6774.71 1289
6775.49 1200
6776.27 1272
6777.04 1255
6777.82 1117
6778.60 1101
6779.37 1103
6780.15 1087
6780.93 1124
6781.71 1074
6782.48 1115
6783.26 1131
6784.04 1077
6784.81 1100
6785.59 1060
6786.37 1026
6787.15 1090
6787.92 1071
6788.70 1109
6789.48 1057
6790.26 1041
6791.04 1035
6791.81 1003
6792.59 1022
6793.37 1092
6794.15 961
6794.92 1042
6795.70 1122
6796.48 972
6797.26 914
6798.04 958
6798.81 947
6799.59 1055
6800.37 974
6801.15 1007
6801.93 1087
6802.71 1095
6803.48 1128
6804.26 1071
6805.04 1085
6805.82 1085
6806.60 1109
6807.38 1150
6808.16 1222
6808.94 1301
6809.71 1352
6810.49 1364
6811.27 1289
6812.05 1209
6812.83 1131
6813.61 1127
6814.39 1028
6815.17 1053
6815.95 1013
6816.73 969
6817.50 1115
6818.28 1112
6819.06 1087
6819.84 1090
6820.62 1153
6821.40 1153
6822.18 1166
6822.96 1133
6823.74 1151
6824.52 1154
6825.30 1117
6826.08 1134
6826.86 1026
6827.64 1069
6828.42 986
6829.20 1046
6829.98 1099
6830.76 949
6831.54 1039
6832.32 1038
6833.10 1021
6833.88 1075
6834.66 1048
6835.44 1050
6836.22 1128
6837.00 1093
6837.78 938
6838.56 1008
6839.34 976
6840.12 1019
6840.90 1004
6841.68 1119
6842.46 1099
6843.24 1022
6844.03 993
6844.81 1016
6845.59 988
6846.37 959
6847.15 977
6847.93 989
6848.71 984
6849.49 1006
6850.27 1144
6851.05 1097
6851.84 1268
6852.62 1395
6853.40 1627
6854.18 1793
6854.96 1827
6855.74 2041
6856.52 1910
6857.30 1945
6858.09 1844
6858.87 1692
6859.65 1585
6860.43 1469
6861.21 1282
6861.99 1238
6862.78 1175
6863.56 1180
6864.34 1143
6865.12 1096
6865.90 1109
6866.69 1192
6867.47 1135
6868.25 1177
6869.03 1192
6869.82 1255
6870.60 1271
6871.38 1306
6872.16 1259
6872.94 1284
6873.73 1317
6874.51 1343
6875.29 1290
6876.07 1179
6876.86 1373
6877.64 1318
6878.42 1248
6879.21 1297
6879.99 1249
6880.77 1303
6881.55 1326
6882.34 1399
6883.12 1384
6883.90 1486
6884.69 1461
6885.47 1449
6886.25 1565
6887.04 1622
6887.82 1815
6888.60 1911
6889.39 2132
6890.17 2436
6890.95 2965
6891.74 3289
6892.52 3555
6893.30 3670
6894.09 3524
6894.87 3059
6895.65 2805
6896.44 2520
6897.22 2138
6898.01 1908
6898.79 1709
6899.57 1623
6900.36 1581
6901.14 1489
6901.93 1542
6902.71 1541
6903.49 1503
6904.28 1469
6905.06 1496
6905.85 1533
6906.63 1554
6907.42 1576
6908.20 1596
6908.98 1676
6909.77 1630
6910.55 1513
6911.34 1414
6912.12 1482
6912.91 1504
6913.69 1354
6914.48 1321
6915.26 1353
6916.05 1408
6916.83 1258
6917.62 1319
6918.40 1332
6919.19 1431
6919.97 1338
6920.76 1272
6921.54 1129
6922.33 1236
6923.11 1227
6923.90 1205
6924.68 1177
6925.47 1185
6926.25 1214
6927.04 1211
6927.82 1307
6928.61 1219
6929.40 1229
6930.18 1264
6930.97 1289
6931.75 1282
6932.54 1346
6933.32 1411
6934.11 1398
6934.90 1483
6935.68 1416
6936.47 1375
6937.25 1425
6938.04 1438
6938.83 1393
6939.61 1393
6940.40 1517
6941.19 1575
6941.97 1620
6942.76 1568
6943.54 1644
6944.33 1765
6945.12 1855
6945.90 1893
6946.69 1953
6947.48 2018
6948.26 2062
6949.05 2204
6949.84 2328
6950.62 2268
6951.41 2251
6952.20 2317
6952.99 2373
6953.77 2386
6954.56 2177
6955.35 2074
6956.13 1977
6956.92 1978
6957.71 1948
6958.50 1886
6959.28 1854
6960.07 1884
6960.86 1959
6961.64 1934
6962.43 1851
6963.22 1814
6964.01 1849
6964.80 1849
6965.58 1919
6966.37 1994
6967.16 1968
6967.95 2068
6968.73 1929
6969.52 1972
6970.31 2176
6971.10 2264
6971.89 2288
6972.67 2582
6973.46 2747
6974.25 2707
6975.04 2645
6975.83 2832
6976.62 2873
6977.40 2683
6978.19 2705
6978.98 2698
6979.77 2818
6980.56 2748
6981.35 2815
6982.13 2916
6982.92 2979
6983.71 3145
6984.50 3573
6985.29 4351
6986.08 5369
6986.87 6838
6987.66 8583
6988.45 10315
6989.23 11892
6990.02 13302
6990.81 13693
6991.60 13507
6992.39 12481
6993.18 11457
6993.97 9900
6994.76 8227
6995.55 6642
6996.34 5177
6997.13 4439
6997.92 3706
6998.71 3104
6999.50 2762
7000.29 2471
7001.07 2348
7001.86 2205
7002.65 2108
7003.44 2065
7004.23 2188
7005.02 2071
7005.81 2029
7006.60 2039
7007.39 1946
7008.18 1793
7008.97 1807
7009.76 1604
7010.55 1495
7011.34 1517
7012.14 1479
7012.93 1402
7013.72 1373
7014.51 1271
7015.30 1352
7016.09 1528
7016.88 1583
7017.67 1581
7018.46 1551
7019.25 1637
7020.04 1599
7020.83 1557
7021.62 1542
7022.41 1550
7023.20 1620
7024.00 1525
7024.79 1634
7025.58 1655
7026.37 1678
7027.16 1808
7027.95 1797
7028.74 1875
7029.53 1913
7030.32 1932
7031.12 1810
7031.91 1877
7032.70 1742
7033.49 1686
7034.28 1584
7035.07 1626
7035.87 1580
7036.66 1514
7037.45 1549
7038.24 1482
7039.03 1488
7039.82 1441
7040.62 1546
7041.41 1466
7042.20 1549
7042.99 1664
7043.78 1677
7044.58 1760
7045.37 1740
7046.16 1802
7046.95 1961
7047.75 1877
7048.54 1884
7049.33 2024
7050.12 1957
7050.92 2086
7051.71 2250
7052.50 2631
7053.29 2882
7054.09 3062
7054.88 3116
7055.67 3162
7056.46 3146
7057.26 2716
7058.05 2220
7058.84 2027
7059.64 1900
7060.43 1861
7061.22 1678
7062.02 1794
7062.81 1644
7063.60 1656
7064.39 1743
7065.19 1827
7065.98 1825
7066.77 1780
7067.57 1826
7068.36 1734
7069.16 1713
7069.95 1685
7070.74 1560
7071.54 1604
7072.33 1570
7073.12 1545
7073.92 1403
7074.71 1461
7075.51 1308
7076.30 1351
7077.09 1371
7077.89 1316
7078.68 1298
7079.48 1323
7080.27 1294
7081.06 1222
7081.86 1254
7082.65 1306
7083.45 1249
7084.24 1226
7085.04 1268
7085.83 1266
7086.62 1146
7087.42 1114
7088.21 1186
7089.01 1164
7089.80 1192
7090.60 1163
7091.39 1121
7092.19 1126
7092.98 1151
7093.78 1164
7094.57 1186
7095.37 1145
7096.16 1122
7096.96 1160
7097.75 1176
7098.55 1096
7099.34 1041
7100.14 1077
7100.93 1082
7101.73 1111
7102.52 985
7103.32 1054
7104.11 1021
7104.91 1078
7105.71 1071
7106.50 1068
7107.30 1040
7108.09 1002
7108.89 931
7109.68 891
7110.48 913
7111.28 850
7112.07 906
7112.87 856
7113.66 874
7114.46 837
7115.26 897
7116.05 900
7116.85 835
7117.65 864
7118.44 915
7119.24 912
7120.03 994
7120.83 882
7121.63 917
7122.42 893
7123.22 862
7124.02 965
7124.81 892
7125.61 961
7126.41 924
7127.20 885
7128.00 795
7128.80 863
7129.59 809
7130.39 838
7131.19 917
7131.99 906
7132.78 815
7133.58 892
7134.38 995
7135.17 973
7135.97 893
7136.77 877
7137.57 897
7138.36 870
7139.16 862
7139.96 919
7140.76 903
7141.55 852
7142.35 916
7143.15 854
7143.95 771
7144.74 737
7145.54 814
7146.34 694
7147.14 747
7147.94 796
7148.73 732
7149.53 759
7150.33 756
7151.13 779
7151.93 800
7152.72 706
7153.52 646
7154.32 799
7155.12 796
7155.92 733
7156.72 753
7157.51 745
7158.31 643
7159.11 734
7159.91 735
7160.71 848
7161.51 780
7162.31 771
7163.11 866
7163.90 761
7164.70 737
7165.50 828
7166.30 767
7167.10 739
7167.90 716
7168.70 698
7169.50 681
7170.30 647
7171.10 597
7171.90 651
7172.69 687
7173.49 714
7174.29 711
7175.09 689
7175.89 711
7176.69 724
7177.49 716
7178.29 696
7179.09 683
7179.89 698
7180.69 699
7181.49 685
7182.29 675
7183.09 664
7183.89 662
7184.69 641
7185.49 630
7186.29 751
7187.09 725
7187.89 720
7188.69 696
7189.49 637
7190.29 626
7191.09 634
7191.89 735
7192.69 791
7193.49 705
7194.29 677
7195.09 637
7195.89 683
7196.70 700
7197.50 629
7198.30 704
7199.10 622
7199.90 650
7200.70 588
7201.50 669
7202.30 652
7203.10 682
7203.90 722
7204.70 647
7205.51 660
7206.31 703
7207.11 618
7207.91 599
7208.71 538
7209.51 563
7210.31 602
7211.12 562
7211.92 589
7212.72 668
7213.52 560
7214.32 603
7215.12 624
7215.92 672
7216.73 681
7217.53 622
7218.33 588
7219.13 544
7219.93 650
7220.74 659
7221.54 702
7222.34 667
7223.14 673
7223.94 693
7224.75 655
7225.55 702
7226.35 688
7227.15 608
7227.96 540
7228.76 629
7229.56 693
7230.36 610
7231.17 617
7231.97 654
7232.77 590
7233.57 577
7234.38 654
7235.18 583
7235.98 526
7236.79 631
7237.59 651
7238.39 669
7239.19 677
7240.00 639
7240.80 645
7241.60 632
7242.41 597
7243.21 657
7244.01 606
7244.82 638
7245.62 641
7246.42 650
7247.23 665
7248.03 620
7248.83 666
7249.64 627
7250.44 629
7251.25 703
7252.05 700
7252.85 675
7253.66 665
7254.46 646
7255.27 666
7256.07 617
7256.87 702
7257.68 683
7258.48 727
7259.29 638
7260.09 726
7260.89 761
7261.70 742
7262.50 838
7263.31 759
7264.11 759
7264.92 855
7265.72 885
7266.53 868
7267.33 928
7268.13 778
7268.94 882
7269.74 729
7270.55 758
7271.35 716
7272.16 753
7272.96 761
7273.77 729
7274.57 783
7275.38 712
7276.18 704
7276.99 794
7277.79 825
7278.60 771
7279.40 803
7280.21 755
7281.01 756
7281.82 738
7282.63 794
7283.43 852
7284.24 920
7285.04 901
7285.85 1108
7286.65 1256
7287.46 1265
7288.27 1462
7289.07 1498
7289.88 1471
7290.68 1501
7291.49 1415
7292.29 1306
7293.10 1234
7293.91 1254
7294.71 1062
7295.52 1008
7296.33 916
7297.13 817
7297.94 811
7298.74 792
7299.55 819
7300.36 744
7301.16 834
7301.97 866
7302.78 866
7303.58 878
7304.39 881
7305.20 1002
7306.00 820
7306.81 862
7307.62 825
7308.42 913
7309.23 845
7310.04 768
7310.84 894
7311.65 913
7312.46 907
7313.27 994
7314.07 1092
7314.88 1015
7315.69 1000
7316.50 1060
7317.30 1071
7318.11 1138
7318.92 1208
7319.72 1440
7320.53 1608
7321.34 1826
7322.15 2095
7322.96 2189
7323.76 2316
7324.57 2129
7325.38 2033
7326.19 1875
7326.99 1765
7327.80 1533
7328.61 1342
7329.42 1306
7330.23 1179
7331.03 1137
7331.84 1052
7332.65 1013
7333.46 1079
7334.27 1072
7335.08 980
7335.88 968
7336.69 1049
7337.50 961
7338.31 929
7339.12 927
7339.93 994
7340.74 1013
7341.54 1016
7342.35 938
7343.16 883
7343.97 860
7344.78 829
7345.59 818
7346.40 832
7347.21 842
7348.02 735
7348.82 798
7349.63 811
7350.44 755
7351.25 820
7352.06 784
7352.87 739
7353.68 749
7354.49 739
7355.30 682
7356.11 694
7356.92 821
7357.73 789
7358.54 718
7359.35 685
7360.16 732
7360.97 688
7361.78 649
7362.59 725
7363.40 776
7364.21 763
7365.02 720
7365.83 729
7366.64 707
7367.45 694
7368.26 718
7369.07 683
7369.88 760
7370.69 725
7371.50 618
7372.31 721
7373.12 706
7373.93 726
7374.74 605
7375.55 623
7376.36 670
7377.17 575
7377.98 639
7378.79 686
7379.60 629
7380.42 640
7381.23 730
7382.04 715
7382.85 801
7383.66 769
7384.47 806
7385.28 808
7386.09 787
7386.90 797
7387.71 878
7388.53 829
7389.34 655
7390.15 690
7390.96 675
7391.77 647
7392.58 671
7393.39 736
7394.21 646
7395.02 646
7395.83 639
7396.64 634
7397.45 681
7398.27 660
7399.08 642
7399.89 661
7400.70 629
7401.51 670
7402.33 667
7403.14 678
7403.95 703
7404.76 691
7405.57 667
7406.39 641
7407.20 678
7408.01 670
7408.82 669
7409.64 636
7410.45 621
7411.26 650
7412.07 627
7412.89 654
7413.70 599
7414.51 519
7415.32 553
7416.14 566
7416.95 523
7417.76 517
7418.58 567
7419.39 562
7420.20 593
7421.02 588
7421.83 622
7422.64 588
7423.45 535
7424.27 591
7425.08 606
7425.89 648
7426.71 571
7427.52 563
7428.33 610
7429.15 623
7429.96 638
7430.78 602
7431.59 653
7432.40 632
7433.22 708
7434.03 695
7434.84 693
7435.66 794
7436.47 795
7437.29 771
7438.10 666
7438.91 662
7439.73 684
7440.54 703
7441.36 669
7442.17 637
7442.99 690
7443.80 678
7444.61 669
7445.43 739
7446.24 625
7447.06 620
7447.87 585
7448.69 594
7449.50 544
7450.32 530
7451.13 629
7451.95 569
7452.76 528
7453.58 573
7454.39 608
7455.21 637
7456.02 569
7456.84 599
7457.65 599
7458.47 537
7459.28 640
7460.10 667
7460.91 588
7461.73 564
7462.54 667
7463.36 657
7464.17 611
7464.99 689
7465.80 701
7466.62 721
7467.44 833
7468.25 830
7469.07 689
7469.88 677
7470.70 708
7471.51 712
7472.33 697
7473.15 722
7473.96 688
7474.78 740
7475.59 660
7476.41 705
7477.23 788
7478.04 686
7478.86 698
7479.67 767
7480.49 683
7481.31 662
7482.12 652
7482.94 670
7483.76 670
7484.57 647
7485.39 648
7486.21 665
7487.02 664
7487.84 605
7488.66 638
7489.47 633
7490.29 632
7491.11 646
7491.92 619
7492.74 603
7493.56 575
7494.38 621
7495.19 634
7496.01 582
7496.83 557
7497.64 576
7498.46 614
7499.28 568
7500.10 551
7500.91 530
7501.73 494
7502.55 483
7503.37 532
7504.18 498
7505.00 523
7505.82 518
7506.64 532
7507.46 579
7508.27 494
7509.09 538
7509.91 540
7510.73 498
7511.55 532
7512.36 493
7513.18 528
7514.00 545
7514.82 474
7515.64 505
7516.45 479
7517.27 535
7518.09 558
7518.91 475
7519.73 534
7520.55 563
7521.37 596
7522.18 493
7523.00 533
7523.82 541
7524.64 532
7525.46 508
7526.28 527
7527.10 563
7527.92 538
7528.74 546
7529.55 581
7530.37 532
7531.19 496
7532.01 497
7532.83 474
7533.65 465
7534.47 455
7535.29 565
7536.11 489
7536.93 431
7537.75 451
7538.57 505
7539.39 481
7540.21 471
7541.03 525
7541.84 479
7542.66 487
7543.48 531
7544.30 607
7545.12 551
7545.94 573
7546.76 504
7547.58 542
7548.40 626
7549.22 620
7550.04 572
7550.86 543
7551.68 504
7552.51 520
7553.33 536
7554.15 548
7554.97 491
7555.79 483
7556.61 531
7557.43 498
7558.25 524
7559.07 532
7559.89 552
7560.71 504
7561.53 525
7562.35 533
7563.17 504
7563.99 536
7564.81 632
7565.64 591
7566.46 564
7567.28 525
7568.10 520
7568.92 565
7569.74 547
7570.56 510
7571.38 544
7572.21 520
7573.03 610
7573.85 596
7574.67 504
7575.49 526
7576.31 569
7577.13 535
7577.96 466
7578.78 532
7579.60 558
7580.42 605
7581.24 558
7582.07 573
7582.89 483
7583.71 528
7584.53 553
7585.35 532
7586.18 512
7587.00 547
7587.82 576
7588.64 530
7589.46 503
7590.29 531
7591.11 601
7591.93 643
7592.75 684
7593.58 658
7594.40 675
7595.22 663
7596.04 621
7596.87 679
7597.69 622
7598.51 543
7599.34 587
7600.16 623
7600.98 675
7601.80 625
7602.63 681
7603.45 751
7604.27 790
7605.10 796
7605.92 871
7606.74 810
7607.57 867
7608.39 1007
7609.21 955
7610.04 995
7610.86 1012
7611.68 895
7612.51 896
7613.33 941
7614.15 885
7614.98 904
7615.80 849
7616.62 757
7617.45 858
7618.27 846
7619.10 878
7619.92 975
7620.74 1050
7621.57 1074
7622.39 1159
7623.22 1200
7624.04 1093
7624.86 1092
7625.69 953
7626.51 916
7627.34 882
7628.16 855
7628.99 799
7629.81 751
7630.64 718
7631.46 857
7632.28 918
7633.11 948
7633.93 967
7634.76 955
7635.58 1070
7636.41 1086
7637.23 1064
7638.06 1082
7638.88 1056
7639.71 945
7640.53 889
7641.36 879
7642.18 857
7643.01 856
7643.83 783
7644.66 739
7645.48 659
7646.31 631
7647.14 620
7647.96 653
7648.79 607
7649.61 571
7650.44 629
7651.26 614
7652.09 670
7652.91 707
7653.74 639
7654.57 616
7655.39 583
7656.22 638
7657.04 588
7657.87 525
7658.70 597
7659.52 588
7660.35 535
7661.17 540
7662.00 585
7662.83 586
7663.65 560
7664.48 557
7665.31 554
7666.13 584
7666.96 605
7667.79 535
7668.61 549
7669.44 518
7670.27 498
7671.09 535
7671.92 530
7672.75 580
7673.57 550
7674.40 521
7675.23 489
7676.05 542
7676.88 568
7677.71 540
7678.53 504
7679.36 503
7680.19 510
7681.02 506
7681.84 544
7682.67 552
7683.50 554
7684.33 529
7685.15 559
7685.98 515
7686.81 499
7687.64 547
7688.46 572
7689.29 580
7690.12 587
7690.95 643
7691.77 564
7692.60 538
7693.43 526
7694.26 515
7695.09 507
7695.91 527
7696.74 523
7697.57 473
7698.40 517
7699.23 494
7700.06 470
7700.88 576
7701.71 629
7702.54 675
7703.37 700
7704.20 713
7705.03 649
7705.85 600
7706.68 528
7707.51 569
7708.34 559
7709.17 539
7710.00 561
7710.83 534
7711.66 492
7712.48 513
7713.31 537
7714.14 520
7714.97 542
7715.80 451
7716.63 496
7717.46 540
7718.29 625
7719.12 511
7719.95 498
7720.78 542
7721.61 586
7722.44 543
7723.27 497
7724.09 526
7724.92 504
7725.75 504
7726.58 501
7727.41 533
7728.24 500
7729.07 547
7729.90 450
7730.73 471
7731.56 478
7732.39 493
7733.22 513
7734.05 459
7734.88 502
7735.71 472
7736.54 504
7737.37 550
7738.20 507
7739.03 508
7739.86 509
7740.70 506
7741.53 541
7742.36 547
7743.19 471
7744.02 540
7744.85 613
7745.68 541
7746.51 525
7747.34 580
7748.17 581
7749.00 580
7749.83 592
7750.66 734
7751.50 859
7752.33 909
7753.16 961
7753.99 898
7754.82 816
7755.65 767
7756.48 797
7757.31 711
7758.15 611
7758.98 594
7759.81 629
7760.64 622
7761.47 543
7762.30 490
7763.13 518
7763.97 521
7764.80 520
7765.63 415
7766.46 496
7767.29 488
7768.13 543
7768.96 534
7769.79 549
7770.62 572
7771.45 538
7772.29 499
7773.12 524
7773.95 499
7774.78 479
7775.62 544
7776.45 526
7777.28 518
7778.11 517
7778.95 486
7779.78 495
7780.61 512
7781.44 516
7782.28 462
7783.11 508
7783.94 514
7784.77 509
7785.61 492
7786.44 565
7787.27 496
7788.11 531
7788.94 612
7789.77 574
7790.61 506
7791.44 552
7792.27 572
7793.10 558
7793.94 488
7794.77 542
7795.60 566
7796.44 519
7797.27 565
7798.11 579
7798.94 576
7799.77 532
7800.61 600
7801.44 579
7802.27 521
7803.11 574
7803.94 598
7804.78 614
7805.61 612
7806.44 561
7807.28 609
7808.11 590
7808.95 653
7809.78 628
7810.61 657
7811.45 782
7812.28 781
7813.12 719
7813.95 699
7814.79 722
7815.62 759
7816.45 787
7817.29 799
7818.12 786
7818.96 816
7819.79 822
7820.63 856
7821.46 976
7822.30 958
7823.13 928
7823.97 915
7824.80 822
7825.64 819
7826.47 888
7827.31 943
7828.14 962
7828.98 989
7829.81 1072
7830.65 1136
7831.48 1154
7832.32 1125
7833.15 1096
7833.99 1055
7834.83 1028
7835.66 1030
7836.50 966
7837.33 995
7838.17 992
7839.00 1009
7839.84 906
7840.68 832
7841.51 976
7842.35 963
7843.18 830
7844.02 866
7844.86 815
7845.69 864
7846.53 775
7847.36 691
7848.20 715
7849.04 724
7849.87 713
7850.71 833
7851.55 778
7852.38 721
7853.22 693
7854.05 679
7854.89 745
7855.73 705
7856.56 721
7857.40 811
7858.24 807
7859.08 739
7859.91 682
7860.75 708
7861.59 872
7862.42 883
7863.26 869
7864.10 869
7864.93 860
7865.77 803
7866.61 839
7867.45 734
7868.28 758
7869.12 665
7869.96 733
7870.80 753
7871.63 694
7872.47 752
7873.31 837
7874.15 823
7874.98 829
7875.82 777
7876.66 777
7877.50 849
7878.33 892
7879.17 932
7880.01 971
7880.85 1115
7881.69 1336
7882.52 1280
7883.36 1252
7884.20 1208
7885.04 1091
7885.88 1092
7886.71 1087
7887.55 1076
7888.39 1022
7889.23 1027
7890.07 876
7890.91 902
7891.75 957
7892.58 857
7893.42 808
7894.26 945
7895.10 970
7895.94 961
7896.78 929
7897.62 823
7898.46 800
7899.29 733
7900.13 712
7900.97 739
7901.81 714
7902.65 673
7903.49 773
7904.33 771
7905.17 833
7906.01 764
7906.85 738
7907.69 654
7908.53 631
7909.37 663
7910.21 642
7911.04 708
7911.88 662
7912.72 619
7913.56 626
7914.40 648
7915.24 582
7916.08 646
7916.92 620
7917.76 721
7918.60 799
7919.44 793
7920.28 772
7921.12 832
7921.96 917
7922.80 904
7923.64 977
7924.48 971
7925.32 889
7926.16 855
7927.01 782
7927.85 716
7928.69 676
7929.53 634
7930.37 633
7931.21 701
7932.05 603
7932.89 565
7933.73 612
7934.57 630
7935.41 654
7936.25 655
7937.09 643
7937.93 624
7938.78 650
7939.62 622
7940.46 564
7941.30 600
7942.14 570
7942.98 509
7943.82 569
7944.66 584
7945.51 547
7946.35 581
7947.19 579
7948.03 584
7948.87 635
7949.71 520
7950.56 645
7951.40 642
7952.24 640
7953.08 645
7953.92 697
7954.76 673
7955.61 707
7956.45 780
7957.29 815
7958.13 807
7958.97 795
7959.82 868
7960.66 824
7961.50 840
7962.34 853
7963.19 766
7964.03 777
7964.87 732
7965.71 734
7966.56 780
7967.40 793
7968.24 734
7969.08 786
7969.93 824
7970.77 919
7971.61 1017
7972.45 954
7973.30 941
7974.14 860
7974.98 835
7975.83 783
7976.67 724
7977.51 706
7978.36 652
7979.20 597
7980.04 649
7980.89 568
7981.73 527
7982.57 595
7983.42 642
7984.26 582
7985.10 570
7985.95 551
7986.79 557
7987.63 566
7988.48 586
7989.32 555
7990.16 569
7991.01 592
7991.85 561
7992.70 492
7993.54 515
7994.38 572
7995.23 534
7996.07 535
7996.92 551
7997.76 563
7998.60 522
7999.45 542
8000.29 469
8001.14 483
8001.98 531
8002.83 493
8003.67 456
8004.52 525
8005.36 488
8006.20 449
8007.05 542
8007.89 530
8008.74 523
8009.58 519
8010.43 512
8011.27 454
8012.12 455
8012.96 451
8013.81 419
8014.65 468
8015.50 539
8016.34 487
8017.19 427
8018.03 520
8018.88 447
8019.72 479
8020.57 451
8021.42 461
8022.26 468
8023.11 503
8023.95 429
8024.80 461
8025.64 429
8026.49 442
8027.33 475
8028.18 489
8029.03 434
8029.87 439
8030.72 495
8031.56 473
8032.41 447
8033.26 407
8034.10 435
8034.95 415
8035.79 421
8036.64 475
8037.49 468
8038.33 501
8039.18 470
8040.03 406
8040.87 473
8041.72 425
8042.57 410
8043.41 436
8044.26 492
8045.11 421
8045.95 441
8046.80 436
8047.65 431
8048.49 419
8049.34 451
8050.19 468
8051.03 410
8051.88 510
8052.73 509
8053.58 419
8054.42 487
8055.27 473
8056.12 527
8056.96 408
8057.81 474
8058.66 432
8059.51 459
8060.35 427
8061.20 439
8062.05 414
8062.90 424
8063.74 407
8064.59 413
8065.44 369
8066.29 476
8067.14 438
8067.98 438
8068.83 427
8069.68 356
8070.53 370
8071.38 380
8072.22 440
8073.07 417
8073.92 396
8074.77 406
8075.62 404
8076.46 365
8077.31 368
8078.16 313
8079.01 422
8079.86 454
8080.71 379
8081.56 400
8082.40 443
8083.25 364
8084.10 468
8084.95 455
8085.80 430
8086.65 388
8087.50 374
8088.35 355
8089.19 397
8090.04 405
8090.89 398
8091.74 389
8092.59 372
8093.44 365
8094.29 391
8095.14 339
8095.99 401
8096.84 412
8097.69 338
8098.54 359
8099.39 391
8100.24 402
8101.09 433
8101.94 391
8102.79 408
8103.63 379
8104.48 357
8105.33 387
8106.18 352
8107.03 387
8107.88 408
8108.73 432
8109.58 377
8110.43 359
8111.28 436
8112.14 393
8112.99 360
8113.84 411
8114.69 379
8115.54 372
8116.39 352
8117.24 369
8118.09 383
8118.94 396
8119.79 368
8120.64 411
8121.49 413
8122.34 442
8123.19 455
8124.04 451
8124.89 413
8125.74 416
8126.60 395
8127.45 424
8128.30 441
8129.15 412
8130.00 420
8130.85 424
8131.70 429
8132.55 358
8133.40 389
8134.26 380
8135.11 439
8135.96 436
8136.81 462
8137.66 399
8138.51 420
8139.37 430
8140.22 405
8141.07 415
8141.92 447
8142.77 418
8143.62 408
8144.48 360
8145.33 379
8146.18 414
8147.03 460
8147.88 434
8148.74 426
8149.59 427
8150.44 465
8151.29 539
8152.15 510
8153.00 496
8153.85 530
8154.70 479
8155.56 485
8156.41 519
8157.26 550
8158.11 533
8158.97 550
8159.82 570
8160.67 614
8161.52 635
8162.38 659
8163.23 621
8164.08 497
8164.94 518
8165.79 466
8166.64 416
8167.49 404
8168.35 395
8169.20 477
8170.05 438
8170.91 443
8171.76 521
8172.61 398
8173.47 423
8174.32 434
8175.17 472
8176.03 429
8176.88 459
8177.74 411
8178.59 432
8179.44 415
8180.30 359
8181.15 387
8182.00 329
8182.86 392
8183.71 342
8184.57 368
8185.42 361
8186.27 390
8187.13 424
8187.98 423
8188.84 410
8189.69 439
8190.55 475
8191.40 411
8192.25 386
8193.11 378
8193.96 370
8194.82 361
8195.67 405
8196.53 386
8197.38 372
8198.24 423
8199.09 375
8199.95 380
8200.80 371
8201.66 393
8202.51 358
8203.37 317
8204.22 357
8205.08 384
8205.93 384
8206.79 388
8207.64 373
8208.50 386
8209.35 396
8210.21 356
8211.06 387
8211.92 366
8212.77 345
8213.63 371
8214.48 388
8215.34 376
8216.20 347
8217.05 377
8217.91 333
8218.76 343
8219.62 354
8220.48 422
8221.33 432
8222.19 401
8223.04 399
8223.90 405
8224.76 371
8225.61 369
8226.47 410
8227.32 434
8228.18 417
8229.04 424
8229.89 421
8230.75 399
8231.61 416
8232.46 444
8233.32 406
8234.18 364
8235.03 359
8235.89 384
8236.75 441
8237.60 399
8238.46 359
8239.32 390
8240.17 353
8241.03 381
8241.89 404
8242.74 368
8243.60 370
8244.46 324
8245.32 321
8246.17 382
8247.03 377
8247.89 394
8248.74 360
8249.60 402
8250.46 420
8251.32 350
8252.17 369
8253.03 355
8253.89 423
8254.75 403
8255.60 343
8256.46 389
8257.32 380
8258.18 402
8259.04 374
8259.89 357
8260.75 410
8261.61 363
8262.47 341
8263.33 359
8264.18 347
8265.04 330
8265.90 325
8266.76 369
8267.62 382
8268.48 349
8269.33 319
8270.19 315
8271.05 406
8271.91 395
8272.77 441
8273.63 373
8274.49 363
8275.34 386
8276.20 401
8277.06 388
8277.92 355
8278.78 387
8279.64 408
8280.50 450
8281.36 387
8282.22 429
8283.08 377
8283.93 414
8284.79 449
8285.65 457
8286.51 448
8287.37 413
8288.23 362
8289.09 432
8289.95 431
8290.81 484
8291.67 505
8292.53 455
8293.39 467
8294.25 491
8295.11 560
8295.97 554
8296.83 623
8297.69 690
8298.55 709
8299.41 717
8300.27 626
8301.13 594
8301.99 586
8302.85 521
8303.71 523
8304.57 468
8305.43 467
8306.29 499
8307.15 471
8308.01 452
8308.87 457
8309.73 532
8310.59 497
8311.45 448
8312.31 413
8313.17 468
8314.03 473
8314.90 429
8315.76 434
8316.62 452
8317.48 448
8318.34 475
8319.20 533
8320.06 523
8320.92 504
8321.78 508
8322.64 545
8323.51 541
8324.37 519
8325.23 514
8326.09 407
8326.95 433
8327.81 451
8328.67 414
8329.54 409
8330.40 452
8331.26 396
8332.12 359
8332.98 413
8333.84 411
8334.71 336
8335.57 380
8336.43 360
8337.29 372
8338.15 399
8339.02 399
8339.88 392
8340.74 374
8341.60 393
8342.46 448
8343.33 429
8344.19 424
8345.05 381
8345.91 350
8346.78 390
8347.64 346
8348.50 436
8349.36 404
8350.23 446
8351.09 427
8351.95 402
8352.81 408
8353.68 363
8354.54 368
8355.40 386
8356.27 393
8357.13 410
8357.99 435
8358.86 377
8359.72 458
8360.58 368
8361.44 361
8362.31 367
8363.17 383
8364.03 393
8364.90 402
8365.76 415
8366.63 395
8367.49 437
8368.35 447
8369.22 379
8370.08 387
8370.94 410
8371.81 402
8372.67 399
8373.53 420
8374.40 394
8375.26 413
8376.13 436
8376.99 352
8377.85 343
8378.72 410
8379.58 433
8380.45 431
8381.31 434
8382.18 403
8383.04 394
8383.90 346
8384.77 407
8385.63 378
8386.50 383
8387.36 400
8388.23 377
8389.09 417
8389.96 399
8390.82 395
8391.69 445
8392.55 394
8393.42 392
8394.28 422
8395.15 462
8396.01 428
8396.88 372
8397.74 353
8398.61 395
8399.47 402
8400.34 387
8401.20 410
8402.07 409
8402.93 434
8403.80 420
8404.66 387
8405.53 408
8406.39 410
8407.26 399
8408.12 391
8408.99 415
8409.86 383
8410.72 428
8411.59 424
8412.45 385
8413.32 419
8414.19 452
8415.05 481
8415.92 476
8416.78 480
8417.65 504
8418.52 453
8419.38 433
8420.25 448
8421.11 465
8421.98 473
8422.85 457
8423.71 440
8424.58 523
8425.45 523
8426.31 534
8427.18 549
8428.05 576
8428.91 629
8429.78 597
8430.65 586
8431.51 548
8432.38 550
8433.25 634
8434.11 635
8434.98 612
8435.85 600
8436.72 616
8437.58 645
8438.45 620
8439.32 619
8440.18 639
8441.05 674
8441.92 655
8442.79 615
8443.65 770
8444.52 784
8445.39 805
8446.26 891
8447.12 939
8447.99 948
8448.86 936
8449.73 966
8450.60 971
8451.46 1001
8452.33 917
8453.20 894
8454.07 925
8454.94 994
8455.80 953
8456.67 925
8457.54 869
8458.41 843
8459.28 940
8460.14 1028
8461.01 995
8461.88 1024
8462.75 988
8463.62 980
8464.49 1028
8465.36 907
8466.22 865
8467.09 908
8467.96 916
8468.83 889
8469.70 991
8470.57 997
8471.44 1193
8472.31 1471
8473.17 1772
8474.04 2119
8474.91 2394
8475.78 2475
8476.65 2584
8477.52 2356
8478.39 2082
8479.26 1861
8480.13 1466
8481.00 1218
8481.87 1039
8482.74 884
8483.61 824
8484.48 742
8485.34 712
8486.21 751
8487.08 699
8487.95 666
8488.82 697
8489.69 636
8490.56 618
8491.43 604
8492.30 592
8493.17 593
8494.04 581
8494.91 540
8495.78 564
8496.65 565
8497.52 591
8498.39 530
8499.26 507
8500.13 513
8501.01 622
8501.88 612
8502.75 512
8503.62 601
8504.49 566
8505.36 537
8506.23 565
8507.10 525
8507.97 604
8508.84 593
8509.71 518
8510.58 561
8511.45 591
8512.32 638
8513.20 663
8514.07 752
8514.94 683
8515.81 647
8516.68 606
8517.55 619
8518.42 591
8519.29 561
8520.17 581
8521.04 638
8521.91 592
8522.78 564
8523.65 553
8524.52 548
8525.39 593
8526.27 555
8527.14 613
8528.01 594
8528.88 551
8529.75 605
8530.63 611
8531.50 505
8532.37 602
8533.24 574
8534.11 643
8534.99 648
8535.86 622
8536.73 553
8537.60 603
8538.47 652
8539.35 622
8540.22 624
8541.09 673
8541.96 668
8542.84 609
8543.71 610
8544.58 622
8545.46 635
8546.33 620
8547.20 630
8548.07 655
8548.95 653
8549.82 604
8550.69 636
8551.57 686
8552.44 716
8553.31 710
8554.18 756
8555.06 732
8555.93 779
8556.80 810
8557.68 876
8558.55 821
8559.42 849
8560.30 818
8561.17 729
8562.04 695
8562.92 717
8563.79 683
8564.67 639
8565.54 597
8566.41 596
8567.29 546
8568.16 506
8569.03 536
8569.91 507
8570.78 474
8571.66 533
8572.53 482
8573.40 529
8574.28 500
8575.15 504
8576.03 484
8576.90 473
8577.78 569
8578.65 555
8579.52 519
8580.40 475
8581.27 512
8582.15 481
8583.02 503
8583.90 477
8584.77 475
8585.65 497
8586.52 502
8587.40 515
8588.27 552
8589.15 549
8590.02 557
8590.90 572
8591.77 522
8592.65 592
8593.52 557
8594.40 544
8595.27 528
8596.15 541
8597.02 503
8597.90 539
8598.77 540
8599.65 546
8600.52 542
8601.40 567
8602.28 586
8603.15 524
8604.03 514
8604.90 551
8605.78 560
8606.65 570
8607.53 566
8608.41 536
8609.28 555
8610.16 569
8611.03 563
8611.91 541
8612.79 565
8613.66 609
8614.54 572
8615.41 507
8616.29 615
8617.17 595
8618.04 585
8618.92 581
8619.80 613
8620.67 638
8621.55 603
8622.43 613
8623.30 618
8624.18 606
8625.06 654
8625.93 645
8626.81 667
8627.69 687
8628.56 666
8629.44 691
8630.32 651
8631.20 704
8632.07 675
8632.95 752
8633.83 791
8634.70 795
8635.58 781
8636.46 802
8637.34 814
8638.21 781
8639.09 778
8639.97 819
8640.85 878
8641.72 766
8642.60 806
8643.48 899
8644.36 862
8645.23 893
8646.11 882
8646.99 888
8647.87 954
8648.75 984
8649.62 1003
8650.50 1079
8651.38 951
8652.26 975
8653.14 1050
8654.01 981
8654.89 962
8655.77 994
8656.65 995
8657.53 1081
8658.41 984
8659.29 1050
8660.16 1117
8661.04 1155
8661.92 1143
8662.80 1068
8663.68 1138
8664.56 1112
8665.44 1123
8666.31 1165
8667.19 1105
8668.07 1074
8668.95 1146
8669.83 1073
8670.71 1105
8671.59 1198
8672.47 1226
8673.35 1273
8674.23 1513
8675.11 1698
8675.99 1804
8676.86 2214
8677.74 2478
8678.62 2772
8679.50 3037
8680.38 3062
8681.26 3038
8682.14 2869
8683.02 2573
8683.90 2321
8684.78 1976
8685.66 1778
8686.54 1683
8687.42 1634
8688.30 1379
8689.18 1381
8690.06 1332
8690.94 1447
8691.82 1572
8692.70 1680
8693.58 1963
8694.46 2232
8695.34 2787
8696.22 3326
8697.10 3830
8697.98 3796
8698.86 3844
8699.74 3562
8700.62 3246
8701.51 2929
8702.39 2490
8703.27 2071
8704.15 1744
8705.03 1488
8705.91 1343
8706.79 1257
8707.67 1136
8708.55 1050
8709.43 991
8710.31 901
8711.20 929
8712.08 952
8712.96 892
8713.84 945
8714.72 873
8715.60 896
8716.48 866
8717.36 889
8718.25 845
8719.13 796
8720.01 819
8720.89 838
8721.77 840
8722.65 767
8723.54 840
8724.42 819
8725.30 863
8726.18 777
8727.06 770
8727.95 808
8728.83 718
8729.71 764
8730.59 762
8731.47 794
8732.36 828
8733.24 834
8734.12 830
8735.00 914
8735.89 872
8736.77 783
8737.65 804
8738.53 929
8739.42 843
8740.30 792
8741.18 857
8742.06 807
8742.95 787
8743.83 770
8744.71 771
8745.59 756
8746.48 733
8747.36 716
8748.24 774
8749.13 730
8750.01 709
8750.89 756
8751.78 797
8752.66 781
8753.54 821
8754.43 816
8755.31 894
8756.19 827
8757.08 804
8757.96 820
8758.84 798
8759.73 812
8760.61 850
8761.49 851
8762.38 858
8763.26 872
8764.15 820
8765.03 825
8765.91 865
8766.80 857
8767.68 899
8768.57 866
8769.45 844
8770.33 943
8771.22 960
8772.10 990
8772.99 1048
8773.87 1078
8774.75 1148
8775.64 1057
8776.52 1065
8777.41 1047
8778.29 1004
8779.18 979
8780.06 979
8780.95 1006
8781.83 918
8782.72 861
8783.60 918
8784.49 1052
8785.37 1101
8786.26 1220
8787.14 1200
8788.03 1250
8788.91 1161
8789.80 1225
8790.68 1069
8791.57 1096
8792.45 1046
8793.34 948
8794.22 890
8795.11 915
8795.99 806
8796.88 768
8797.76 755
8798.65 785
8799.53 769
8800.42 737
8801.31 839
8802.19 765
8803.08 818
8803.96 799
8804.85 787
8805.74 782
8806.62 819
8807.51 882
8808.39 860
8809.28 934
8810.17 969
8811.05 883
8811.94 855
8812.82 834
8813.71 742
8814.60 729
8815.48 713
8816.37 746
8817.26 737
8818.14 704
8819.03 617
8819.92 665
8820.80 657
8821.69 668
8822.58 688
8823.46 675
8824.35 734
8825.24 751
8826.12 707
8827.01 639
8827.90 675
8828.78 659
8829.67 628
8830.56 635
8831.45 644
8832.33 568
8833.22 633
8834.11 575
8835.00 566
8835.88 579
8836.77 644
8837.66 569
8838.55 482
8839.43 517
8840.32 535
8841.21 525
8842.10 532
8842.98 551
8843.87 500
8844.76 562
8845.65 610
8846.54 570
8847.42 515
8848.31 536
8849.20 547
8850.09 597
8850.98 550
8851.86 521
8852.75 590
8853.64 565
8854.53 553
8855.42 482
8856.31 502
8857.19 501
8858.08 500
8858.97 485
8859.86 455
8860.75 490
8861.64 556
8862.53 563
8863.42 512
8864.30 454
8865.19 479
8866.08 470
8866.97 530
8867.86 487
8868.75 431
8869.64 487
8870.53 506
8871.42 522
8872.31 535
8873.20 471
8874.08 490
8874.97 481
8875.86 425
8876.75 457
8877.64 510
8878.53 456
8879.42 448
8880.31 453
8881.20 460
8882.09 388
8882.98 446
8883.87 540
8884.76 506
8885.65 450
8886.54 449
8887.43 464
8888.32 477
8889.21 438
8890.10 439
8890.99 469
8891.88 520
8892.77 474
8893.66 512
8894.55 466
8895.44 449
8896.33 446
8897.22 423
8898.11 399
8899.00 428
8899.90 423
8900.79 467
8901.68 419
8902.57 415
8903.46 380
8904.35 370
8905.24 411
8906.13 376
8907.02 383
8907.91 378
8908.80 382
8909.70 445
8910.59 349
8911.48 346
8912.37 338
8913.26 409
8914.15 431
8915.04 374
8915.93 368
8916.83 392
8917.72 385
8918.61 360
8919.50 347
8920.39 389
8921.28 401
8922.18 346
8923.07 368
8923.96 387
8924.85 407
8925.74 334
8926.64 308
8927.53 394
8928.42 362
8929.31 337
8930.20 373
8931.10 379
8931.99 400
8932.88 374
8933.77 378
8934.67 445
8935.56 366
8936.45 328
8937.34 365
8938.24 413
8939.13 372
8940.02 322
8940.91 336
8941.81 360
8942.70 371
8943.59 373
8944.49 319
8945.38 323
8946.27 289
8947.16 327
8948.06 315
8948.95 363
8949.84 342
8950.74 372
8951.63 406
8952.52 358
8953.42 354
8954.31 323
8955.20 370
8956.10 338
8956.99 294
8957.88 345
8958.78 354
8959.67 343
8960.56 334
8961.46 309
8962.35 383
8963.25 305
8964.14 285
8965.03 331
8965.93 336
8966.82 375
8967.72 337
8968.61 372
8969.50 345
8970.40 354
8971.29 400
8972.19 335
8973.08 296
8973.98 317
8974.87 365
8975.76 366
8976.66 359
8977.55 366
8978.45 356
8979.34 353
8980.24 364
8981.13 335
8982.03 355
8982.92 346
8983.82 369
8984.71 383
8985.61 337
8986.50 329
8987.40 349
8988.29 369
8989.19 361
8990.08 379
8990.98 343
8991.87 357
8992.77 316
8993.66 321
8994.56 315
8995.45 354
8996.35 333
8997.24 370
8998.14 348
8999.04 270
8999.93 329
9000.83 357
9001.72 337
9002.62 321
9003.51 286
9004.41 269
9005.31 327
9006.20 336
9007.10 319
9007.99 337
9008.89 305
9009.79 332
9010.68 301
9011.58 303
9012.48 363
9013.37 377
9014.27 320
9015.16 321
9016.06 343
9016.96 304
9017.85 328
9018.75 317
9019.65 303
9020.54 312
9021.44 276
9022.34 268
9023.23 319
9024.13 333
9025.03 317
9025.93 276
9026.82 274
9027.72 300
9028.62 306
9029.51 351
9030.41 305
9031.31 309
9032.21 301
9033.10 307
9034.00 275
9034.90 310
9035.79 336
9036.69 332
9037.59 256
9038.49 285
9039.38 324
9040.28 312
9041.18 310
9042.08 336
9042.98 341
9043.87 337
9044.77 291
9045.67 313
9046.57 246
9047.47 325
9048.36 337
9049.26 315
9050.16 317
9051.06 308
9051.96 302
9052.85 300
9053.75 306
9054.65 334
9055.55 353
9056.45 309
9057.35 319
9058.25 339
9059.14 292
9060.04 312
9060.94 372
9061.84 350
9062.74 337
9063.64 341
9064.54 348
9065.44 325
9066.33 306
9067.23 294
9068.13 319
9069.03 345
9069.93 323
9070.83 342
9071.73 302
9072.63 402
9073.53 385
9074.43 417
9075.33 384
9076.23 343
9077.13 357
9078.03 352
9078.92 339
9079.82 313
9080.72 290
9081.62 346
9082.52 358
9083.42 286
9084.32 311
9085.22 358
9086.12 336
9087.02 332
9087.92 370
9088.82 393
9089.72 375
9090.62 396
9091.52 383
9092.42 410
9093.32 432
9094.22 429
9095.12 457
9096.03 452
9096.93 430
9097.83 446
9098.73 374
9099.63 375
9100.53 384
9101.43 398
9102.33 331
9103.23 392
9104.13 360
9105.03 322
9105.93 351
9106.83 346
9107.74 342
9108.64 323
9109.54 362
9110.44 304
9111.34 318
9112.24 345
9113.14 388
9114.04 347
9114.94 318
9115.85 328
9116.75 352
9117.65 342
9118.55 363
9119.45 316
9120.35 293
9121.26 339
9122.16 334
9123.06 314
9123.96 353
9124.86 328
9125.77 298
9126.67 316
9127.57 270
9128.47 330
9129.37 283
9130.28 254
9131.18 316
9132.08 277
9132.98 322
9133.88 335
9134.79 278
9135.69 268
9136.59 297
9137.49 304
9138.40 284
9139.30 313
9140.20 308
9141.10 289
9142.01 361
9142.91 289
9143.81 323
9144.72 289
9145.62 281
9146.52 269
9147.42 291
9148.33 271
9149.23 309
9150.13 301
9151.04 325
9151.94 320
9152.84 327
9153.75 321
9154.65 287
9155.55 276
9156.46 315
9157.36 313
9158.26 342
9159.17 306
9160.07 284
9160.97 288
9161.88 272
9162.78 287
9163.69 271
9164.59 287
9165.49 295
9166.40 314
9167.30 334
9168.21 291
9169.11 309
9170.01 295
9170.92 351
9171.82 333
9172.73 334
9173.63 319
9174.53 296
9175.44 278
9176.34 349
9177.25 304
9178.15 296
9179.06 331
9179.96 257
9180.87 268
9181.77 257
9182.68 289
9183.58 280
9184.49 344
9185.39 300
9186.30 302
9187.20 294
9188.11 315
9189.01 285
9189.92 301
9190.82 300
9191.73 305
9192.63 326
9193.54 281
9194.44 319
9195.35 319
9196.25 353
9197.16 318
9198.06 351
9198.97 319
9199.87 346
9200.78 324
9201.69 284
9202.59 304
9203.50 370
9204.40 350
9205.31 359
9206.21 370
9207.12 342
9208.03 326
9208.93 346
9209.84 318
9210.74 336
9211.65 362
9212.56 277
9213.46 245
9214.37 262
9215.28 293
9216.18 274
9217.09 273
9218.00 306
9218.90 319
9219.81 302
9220.72 306
9221.62 349
9222.53 266
9223.44 289
9224.34 311
9225.25 329
9226.16 299
9227.06 311
9227.97 262
9228.88 260
9229.78 319
9230.69 300
9231.60 288
9232.51 286
9233.41 281
9234.32 323
9235.23 334
9236.13 308
9237.04 304
9237.95 304
9238.86 332
9239.76 327
9240.67 305
9241.58 268
9242.49 315
9243.39 355
9244.30 290
9245.21 272
9246.12 323
9247.03 321
9247.93 306
9248.84 297
9249.75 315
9250.66 255
9251.57 266
9252.47 281
9253.38 241
9254.29 266
9255.20 296
9256.11 279
9257.02 258
9257.92 272
9258.83 296
9259.74 263
9260.65 316
9261.56 311
9262.47 283
9263.38 281
9264.28 293
9265.19 328
9266.10 296
9267.01 241
9267.92 263
9268.83 285
9269.74 266
9270.65 295
9271.56 246
9272.47 261
9273.37 327
9274.28 265
9275.19 303
9276.10 312
9277.01 276
9277.92 292
9278.83 280
9279.74 286
9280.65 307
9281.56 268
9282.47 280
9283.38 283
9284.29 293
9285.20 313
9286.11 244
9287.02 276
9287.93 294
9288.84 301
9289.75 281
9290.66 273
9291.57 259
9292.48 300
9293.39 363
9294.30 318
9295.21 335
9296.12 286
9297.03 342
9297.94 336
9298.85 300
9299.76 306
9300.67 302
9301.58 294
9302.49 323
9303.40 363
9304.31 308
9305.23 322
9306.14 374
9307.05 378
9307.96 367
9308.87 365
9309.78 357
9310.69 372
9311.60 359
9312.51 466
9313.42 382
9314.34 370
9315.25 403
9316.16 369
9317.07 422
9317.98 377
9318.89 379
9319.80 364
9320.72 340
9321.63 296
9322.54 284
9323.45 304
9324.36 338
9325.27 300
9326.19 304
9327.10 296
9328.01 282
9328.92 312
9329.83 334
9330.74 279
9331.66 273
9332.57 312
9333.48 333
9334.39 317
9335.31 293
9336.22 287
9337.13 313
9338.04 357
9338.96 303
9339.87 282
9340.78 299
9341.69 298
9342.61 310
9343.52 272
9344.43 293
9345.34 282
9346.26 263
9347.17 291
9348.08 296
9348.99 303
9349.91 339
9350.82 312
9351.73 306
9352.65 314
9353.56 271
9354.47 277
9355.39 280
9356.30 288
9357.21 257
9358.13 302
9359.04 284
9359.95 280
9360.87 304
9361.78 291
9362.69 247
9363.61 305
9364.52 305
9365.43 291
9366.35 288
9367.26 324
9368.18 260
9369.09 266
9370.00 297
9370.92 292
9371.83 253
9372.75 239
9373.66 303
9374.57 288
9375.49 311
9376.40 290
9377.32 271
9378.23 320
9379.15 314
9380.06 281
9380.97 273
9381.89 312
9382.80 322
9383.72 306
9384.63 314
9385.55 297
9386.46 296
9387.38 289
9388.29 286
9389.21 276
9390.12 292
9391.04 297
9391.95 312
9392.87 321
9393.78 308
9394.70 325
9395.61 319
9396.53 336
9397.44 342
9398.36 344
9399.27 340
9400.19 329
9401.10 339
9402.02 365
9402.94 330
9403.85 318
9404.77 327
9405.68 324
9406.60 283
9407.51 308
9408.43 344
9409.35 313
9410.26 285
9411.18 297
9412.09 296
9413.01 315
9413.93 345
9414.84 274
9415.76 269
9416.67 269
9417.59 309
9418.51 351
9419.42 321
9420.34 328
9421.26 328
9422.17 317
9423.09 266
9424.01 321
9424.92 312
9425.84 327
9426.76 287
9427.67 303
9428.59 313
9429.51 322
9430.42 301
9431.34 264
9432.26 294
9433.17 326
9434.09 302
9435.01 263
9435.93 297
9436.84 278
9437.76 313
9438.68 294
9439.59 342
9440.51 348
9441.43 375
9442.35 369
9443.26 312
9444.18 352
9445.10 313
9446.02 319
9446.93 305
9447.85 333
9448.77 330
9449.69 326
9450.61 291
9451.52 296
9452.44 336
9453.36 373
9454.28 388
9455.20 426
9456.11 418
9457.03 411
9457.95 455
9458.87 510
9459.79 490
9460.71 471
9461.62 403
9462.54 414
9463.46 446
9464.38 371
9465.30 361
9466.22 351
9467.14 396
9468.05 310
9468.97 311
9469.89 328
9470.81 304
9471.73 325
9472.65 315
9473.57 319
9474.49 356
9475.41 311
9476.32 347
9477.24 323
9478.16 299
9479.08 278
9480.00 309
9480.92 286
9481.84 310
9482.76 331
9483.68 381
9484.60 351
9485.52 352
9486.44 370
9487.36 350
9488.28 344
9489.20 366
9490.12 338
9491.04 373
9491.96 377
9492.88 360
9493.80 310
9494.72 357
9495.64 338
9496.56 321
9497.48 319
9498.40 306
9499.32 315
9500.24 351
9501.16 333
9502.08 278
9503.00 272
9503.92 303
9504.84 297
9505.76 316
9506.68 289
9507.60 337
9508.52 325
9509.44 291
9510.36 328
9511.28 337
9512.21 282
9513.13 297
9514.05 307
9514.97 326
9515.89 288
9516.81 329
9517.73 321
9518.65 361
9519.57 352
9520.50 425
9521.42 395
9522.34 338
9523.26 350
9524.18 320
9525.10 339
9526.02 349
9526.95 338
9527.87 378
9528.79 400
9529.71 401
9530.63 413
9531.55 372
9532.48 393
9533.40 424
9534.32 435
9535.24 447
9536.16 468
9537.09 511
9538.01 528
9538.93 484
9539.85 531
9540.77 545
9541.70 523
9542.62 453
9543.54 376
9544.46 380
9545.39 409
9546.31 406
9547.23 360
9548.15 342
9549.08 375
9550.00 368
9550.92 386
9551.85 418
9552.77 394
9553.69 385
9554.61 384
9555.54 385
9556.46 422
9557.38 345
9558.31 372
9559.23 406
9560.15 385
9561.08 389
9562.00 413
9562.92 456
9563.85 447
9564.77 428
9565.69 454
9566.62 376
9567.54 408
9568.46 453
9569.39 377
9570.31 369
9571.23 386
9572.16 360
9573.08 411
9574.01 422
9574.93 422
9575.85 424
9576.78 412
9577.70 402
9578.63 450
9579.55 402
9580.47 405
9581.40 415
9582.32 396
9583.25 371
9584.17 405
9585.10 422
9586.02 370
9586.94 366
9587.87 381
9588.79 383
9589.72 380
9590.64 414
9591.57 349
9592.49 367
9593.42 404
9594.34 371
9595.27 397
9596.19 386
9597.12 369
9598.04 388
9598.97 390
9599.89 439
9600.82 404
9601.74 408
9602.67 436
9603.59 494
9604.52 429
9605.44 425
9606.37 431
9607.29 463
9608.22 477
9609.15 490
9610.07 452
9611.00 473
9611.92 485
9612.85 443
9613.77 477
9614.70 470
9615.63 474
9616.55 497
9617.48 492
9618.40 479
9619.33 486
9620.26 512
9621.18 560
9622.11 522
9623.03 522
9623.96 510
9624.89 490
9625.81 488
9626.74 539
9627.67 533
9628.59 515
9629.52 525
9630.45 525
9631.37 614
9632.30 596
9633.23 571
9634.15 537
9635.08 582
9636.01 553
9636.93 603
9637.86 593
9638.79 613
9639.71 611
9640.64 601
9641.57 611
9642.50 690
9643.42 679
9644.35 640
9645.28 631
9646.21 613
9647.13 639
9648.06 629
9648.99 687
9649.92 716
9650.84 745
9651.77 739
9652.70 850
9653.63 858
9654.55 867
9655.48 866
9656.41 887
9657.34 883
9658.26 851
9659.19 839
9660.12 943
9661.05 839
9661.98 781
9662.91 811
9663.83 856
9664.76 828
9665.69 778
9666.62 782
9667.55 721
9668.48 808
9669.40 886
9670.33 898
9671.26 843
9672.19 881
9673.12 959
9674.05 994
9674.98 910
9675.90 957
9676.83 1038
9677.76 1002
9678.69 1013
9679.62 1072
9680.55 1028
9681.48 1054
9682.41 989
9683.34 1079
9684.27 1136
9685.19 1134
9686.12 1155
9687.05 1230
9687.98 1210
9688.91 1156
9689.84 1197
9690.77 1226
9691.70 1145
9692.63 1181
9693.56 1127
9694.49 1161
9695.42 1256
9696.35 1193
9697.28 1244
9698.21 1291
9699.14 1350
9700.07 1504
9701.00 1523
9701.93 1632
9702.86 1776
9703.79 2032
9704.72 2108
9705.65 2179
9706.58 2037
9707.51 1881
9708.44 1723
9709.37 1640
9710.30 1541
9711.23 1469
9712.16 1328
9713.09 1312
9714.02 1315
9714.95 1254
9715.88 1271
9716.82 1373
9717.75 1469
9718.68 1517
9719.61 1603
9720.54 1613
9721.47 1663
9722.40 1679
9723.33 1552
9724.26 1434
9725.19 1451
9726.13 1293
9727.06 1169
9727.99 1139
9728.92 1025
9729.85 979
9730.78 1045
9731.71 1040
9732.64 1042
9733.58 1011
9734.51 1118
9735.44 1112
9736.37 1169
9737.30 1163
9738.23 1149
9739.17 1169
9740.10 1117
9741.03 1068
9741.96 1096
9742.89 1018
9743.83 953
9744.76 925
9745.69 882
9746.62 841
9747.55 910
9748.49 845
9749.42 806
9750.35 854
9751.28 848
9752.22 846
9753.15 794
9754.08 782
9755.01 720
9755.95 731
9756.88 769
9757.81 793
9758.75 776
9759.68 722
9760.61 759
9761.54 760
9762.48 787
9763.41 727
9764.34 770
9765.28 707
9766.21 763
9767.14 772
9768.08 747
9769.01 708
9769.94 685
9770.88 756
9771.81 802
9772.74 740
9773.68 756
9774.61 790
9775.54 759
9776.48 755
9777.41 790
9778.34 881
9779.28 785
9780.21 820
9781.14 814
9782.08 808
9783.01 846
9783.95 839
9784.88 815
9785.81 875
9786.75 945
9787.68 862
9788.62 932
9789.55 927
9790.49 903
9791.42 805
9792.35 774
9793.29 776
9794.22 784
9795.16 756
9796.09 711
9797.03 719
9797.96 709
9798.90 636
9799.83 719
9800.77 715
9801.70 743
9802.64 729
9803.57 676
9804.51 750
9805.44 712
9806.38 696
9807.31 660
9808.25 670
9809.18 704
9810.12 634
9811.05 619
9811.99 603
9812.92 604
9813.86 595
9814.79 580
9815.73 591
9816.66 539
9817.60 518
9818.54 542
9819.47 562
9820.41 566
9821.34 582
9822.28 528
9823.21 547
9824.15 569
9825.09 531
9826.02 548
9826.96 562
9827.89 551
9828.83 500
9829.77 527
9830.70 532
9831.64 558
9832.57 564
9833.51 526
9834.45 521
9835.38 553
9836.32 475
9837.26 463
9838.19 475
9839.13 500
9840.07 528
9841.00 502
9841.94 521
9842.88 476
9843.81 516
9844.75 498
9845.69 511
9846.62 542
9847.56 516
9848.50 516
9849.44 492
9850.37 468
9851.31 481
9852.25 510
9853.18 437
9854.12 499
9855.06 535
9856.00 502
9856.93 492
9857.87 507
9858.81 528
9859.75 441
9860.68 464
9861.62 495
9862.56 565
9863.50 485
9864.44 453
9865.37 471
9866.31 486
9867.25 512
9868.19 500
9869.13 523
9870.06 484
9871.00 506
9871.94 453
9872.88 456
9873.82 478
9874.75 468
9875.69 476
9876.63 459
9877.57 494
9878.51 461
9879.45 505
9880.39 469
9881.32 486
9882.26 493
9883.20 463
9884.14 442
9885.08 473
9886.02 506
9886.96 444
9887.90 464
9888.83 463
9889.77 429
9890.71 453
9891.65 462
9892.59 451
9893.53 443
9894.47 452
9895.41 386
9896.35 447
9897.29 429
9898.23 484
9899.17 463
9900.11 453
9901.05 421
9901.99 417
9902.92 487
9903.86 410
9904.80 441
9905.74 403
9906.68 424
9907.62 424
9908.56 449
9909.50 492
9910.44 433
9911.38 456
9912.32 410
9913.26 446
9914.20 420
9915.14 403
9916.08 450
9917.02 463
9917.97 418
9918.91 427
9919.85 456
9920.79 468
9921.73 477
9922.67 420
9923.61 447
9924.55 462
9925.49 469
9926.43 493
9927.37 464
9928.31 573
9929.25 648
9930.19 684
9931.13 806
9932.08 808
9933.02 865
9933.96 825
9934.90 823
9935.84 838
9936.78 663
9937.72 590
9938.66 555
9939.61 556
9940.55 537
9941.49 505
9942.43 541
9943.37 475
9944.31 532
9945.26 478
9946.20 448
9947.14 458
9948.08 467
9949.02 431
9949.96 389
9950.91 449
9951.85 416
9952.79 400
9953.73 395
9954.67 427
9955.62 429
9956.56 431
9957.50 442
9958.44 384
9959.39 411
9960.33 422
9961.27 434
9962.21 414
9963.16 447
9964.10 452
9965.04 437
9965.98 457
9966.93 429
9967.87 390
9968.81 413
9969.75 479
9970.70 544
9971.64 457
9972.58 434
9973.53 437
9974.47 443
9975.41 396
9976.36 425
9977.30 426
9978.24 459
9979.18 518
9980.13 471
9981.07 492
9982.01 444
9982.96 484
9983.90 507
9984.85 486
9985.79 424
9986.73 439
9987.68 471
9988.62 412
9989.56 474
9990.51 447
9991.45 430
9992.40 368
9993.34 399
9994.28 384
9995.23 362
9996.17 401
9997.12 403
9998.06 395
9999.00 388
9999.95 401
10000.89 385
10001.84 415
10002.78 410
10003.73 456
10004.67 398
10005.61 370
10006.56 398
10007.50 378
10008.45 350
10009.39 370
10010.34 364
10011.28 389
10012.23 339
10013.17 386
10014.12 381
10015.06 383
10016.01 409
10016.95 317
10017.90 350
10018.84 375
10019.79 364
10020.73 366
10021.68 367
10022.62 349
10023.57 354
10024.51 366
10025.46 383
10026.41 386
10027.35 328
10028.30 380
10029.24 370
10030.19 367
10031.13 329
10032.08 346
10033.03 364
10033.97 364
10034.92 340
10035.86 329
10036.81 369
10037.76 342
10038.70 349
10039.65 368
10040.59 342
10041.54 349
10042.49 315
10043.43 327
10044.38 320
10045.33 317
10046.27 370
10047.22 388
10048.16 380
10049.11 298
10050.06 267
10051.00 265
10051.95 318
10052.90 310
10053.84 361
10054.79 333
10055.74 337
10056.69 287
10057.63 314
10058.58 328
10059.53 324
10060.47 344
10061.42 325
10062.37 354
10063.32 342
10064.26 359
10065.21 425
10066.16 406
10067.10 397
10068.05 342
10069.00 361
10069.95 341
10070.89 308
10071.84 319
10072.79 295
10073.74 327
10074.69 325
10075.63 324
10076.58 295
10077.53 291
10078.48 263
10079.43 347
10080.37 361
10081.32 312
10082.27 312
10083.22 343
10084.17 324
10085.11 316
10086.06 313
10087.01 340
10087.96 319
10088.91 292
10089.86 282
10090.81 336
10091.75 359
10092.70 335
10093.65 283
10094.60 302
10095.55 294
10096.50 281
10097.45 322
10098.40 343
10099.34 290
10100.29 319
10101.24 321
10102.19 309
10103.14 340
10104.09 319
10105.04 323
10105.99 329
10106.94 309
10107.89 304
10108.84 299
10109.79 320
10110.73 320
10111.68 275
10112.63 282
10113.58 274
10114.53 285
10115.48 304
10116.43 310
10117.38 301
10118.33 337
10119.28 307
10120.23 309
10121.18 335
10122.13 308
10123.08 303
10124.03 350
10124.98 318
10125.93 309
10126.88 329
10127.83 340
10128.78 322
10129.73 325
10130.68 318
10131.64 314
10132.59 314
10133.54 321
10134.49 313
10135.44 306
10136.39 299
10137.34 284
10138.29 301
10139.24 304
10140.19 300
10141.14 287
10142.09 302
10143.04 320
10144.00 305
10144.95 341
10145.90 310
10146.85 336
10147.80 334
10148.75 282
10149.70 301
10150.65 318
10151.61 376
10152.56 351
10153.51 351
10154.46 377
10155.41 342
10156.36 387
10157.31 374
10158.27 369
10159.22 360
10160.17 360
10161.12 387
10162.07 382
10163.03 365
10163.98 380
10164.93 376
10165.88 321
10166.83 331
10167.79 364
10168.74 369
10169.69 361
10170.64 367
10171.60 365
10172.55 353
10173.50 384
10174.45 374
10175.41 403
10176.36 412
10177.31 375
10178.26 366
10179.22 356
10180.17 415
10181.12 429
10182.07 420
10183.03 444
10183.98 417
10184.93 401
10185.89 407
10186.84 481
10187.79 490
10188.75 444
10189.70 470
10190.65 505
10191.60 507
10192.56 465
10193.51 492
10194.47 463
10195.42 468
10196.37 467
10197.33 498
10198.28 446
10199.23 526
10200.19 525
10201.14 551
10202.09 549
10203.05 527
10204.00 500
10204.96 518
10205.91 575
10206.86 632
10207.82 651
10208.77 615
10209.73 675
10210.68 751
10211.63 781
10212.59 766
10213.54 759
10214.50 690
10215.45 700
10216.41 662
10217.36 623
10218.32 548
10219.27 484
10220.22 510
10221.18 463
10222.13 530
10223.09 481
10224.04 552
10225.00 494
10225.95 477
10226.91 459
10227.86 436
10228.82 470
10229.77 442
10230.73 456
10231.68 435
10232.64 401
10233.59 408
10234.55 487
10235.50 445
10236.46 396
10237.42 374
10238.37 420
10239.33 443
10240.28 441
10241.24 533
10242.19 507
10243.15 479
10244.10 500
10245.06 445
10246.02 419
10246.97 452
10247.93 428
10248.88 414
10249.84 392
10250.80 360
10251.75 372
10252.71 365
10253.66 409
10254.62 354
10255.58 339
10256.53 411
10257.49 346
10258.45 339
10259.40 361
10260.36 367
10261.32 334
10262.27 350
10263.23 337
10264.19 349
10265.14 348
10266.10 342
10267.06 337
10268.01 333
10268.97 351
10269.93 327
10270.88 295
10271.84 273
10272.80 286
10273.76 301
10274.71 310
10275.67 314
10276.63 314
10277.58 262
10278.54 282
10279.50 323
10280.46 289
10281.41 322
10282.37 276
10283.33 329
10284.29 347
10285.24 336
10286.20 315
10287.16 293
10288.12 294
10289.08 331
10290.03 319
10290.99 355
10291.95 324
10292.91 297
10293.87 286
10294.82 288
10295.78 294
10296.74 332
10297.70 340
10298.66 326
10299.61 297
10300.57 275
10301.53 289
10302.49 282
10303.45 294
10304.41 291
10305.37 344
10306.32 309
10307.28 282
10308.24 272
10309.20 304
10310.16 293
10311.12 278
10312.08 242
10313.04 270
10314.00 252
10314.95 331
10315.91 310
10316.87 289
10317.83 322
10318.79 310
10319.75 310
10320.71 310
10321.67 303
10322.63 314
10323.59 295
10324.55 332
10325.51 307
10326.47 282
10327.43 306
10328.39 279
10329.35 289
10330.31 265
10331.27 290
10332.23 315
10333.19 297
10334.15 305
10335.11 310
10336.07 310
10337.03 311
10337.99 309
10338.95 293
10339.91 286
10340.87 266
10341.83 270
10342.79 265
10343.75 256
10344.71 288
10345.67 277
10346.63 291
10347.59 268
10348.55 272
10349.51 265
10350.47 264
10351.43 270
10352.39 258
10353.35 272
10354.31 293
10355.28 269
10356.24 271
10357.20 266
10358.16 253
10359.12 247
10360.08 246
10361.04 276
10362.00 271
10362.96 290
10363.93 271
10364.89 279
10365.85 284
10366.81 280
10367.77 291
10368.73 291
10369.69 288
10370.66 305
10371.62 295
10372.58 292
10373.54 265
10374.50 254
10375.47 266
10376.43 259
10377.39 258
10378.35 255
10379.31 235
10380.28 243
10381.24 220
10382.20 270
10383.16 267
10384.12 269
10385.09 244
10386.05 261
10387.01 261
10387.97 284
10388.94 298
10389.90 262
10390.86 254
10391.82 229
10392.79 245
10393.75 246
10394.71 247
10395.68 243
10396.64 253
10397.60 269
10398.56 245
10399.53 272
10400.49 247
10401.45 242
10402.42 233
10403.38 265
10404.34 263
10405.31 231
10406.27 220
10407.23 260
10408.20 246
10409.16 270
10410.12 327
10411.09 298
10412.05 246
10413.01 220
10413.98 226
10414.94 250
10415.90 237
10416.87 225
10417.83 228
10418.80 246
10419.76 288
10420.72 262
10421.69 266
10422.65 289
10423.62 281
10424.58 282
10425.54 263
10426.51 247
10427.47 299
10428.44 249
10429.40 251
10430.37 225
10431.33 247
10432.30 198
10433.26 246
10434.22 247
10435.19 247
10436.15 237
10437.12 225
10438.08 232
10439.05 268
10440.01 263
10440.98 272
10441.94 255
10442.91 240
10443.87 252
10444.84 223
10445.80 225
10446.77 213
10447.73 223
10448.70 233
10449.66 236
10450.63 261
10451.59 252
10452.56 221
10453.53 251
10454.49 246
10455.46 245
10456.42 218
10457.39 232
10458.35 204
10459.32 195
10460.29 217
10461.25 226
10462.22 205
10463.18 218
10464.15 200
10465.12 212
10466.08 209
10467.05 244
10468.01 222
10468.98 194
10469.95 202
10470.91 235
10471.88 196
10472.85 214
10473.81 204
10474.78 196
10475.74 222
10476.71 202
10477.68 191
10478.64 218
10479.61 228
10480.58 209
10481.54 161
10482.51 213
10483.48 205
10484.45 213
10485.41 197
10486.38 213
10487.35 231
10488.31 203
10489.28 204
10490.25 196
10491.22 204
10492.18 174
10493.15 222
10494.12 214
10495.08 190
10496.05 209
10497.02 227
10497.99 233
10498.95 229
10499.92 219
10500.89 192
10501.86 206
10502.83 186
10503.79 203
10504.76 190
10505.73 186
10506.70 199
10507.67 200
10508.63 202
10509.60 232
10510.57 239
10511.54 197
10512.51 185
10513.47 210
10514.44 205
10515.41 191
10516.38 215
10517.35 216
10518.32 209
10519.28 217
10520.25 224
10521.22 185
10522.19 212
10523.16 247
10524.13 221
10525.10 214
10526.07 219
10527.03 197
10528.00 198
10528.97 245
10529.94 240
10530.91 214
10531.88 211
10532.85 189
10533.82 255
10534.79 271
10535.76 244
10536.73 237
10537.70 245
10538.67 192
10539.63 198
10540.60 209
10541.57 208
10542.54 209
10543.51 196
10544.48 206
10545.45 210
10546.42 221
10547.39 228
10548.36 224
10549.33 192
10550.30 207
10551.27 240
10552.24 222
10553.21 246
10554.18 221
10555.15 245
10556.12 240
10557.09 233
10558.06 219
10559.03 235
10560.00 217
10560.97 235
10561.95 222
10562.92 251
10563.89 260
10564.86 275
10565.83 238
10566.80 272
10567.77 259
10568.74 229
10569.71 259
10570.68 265
10571.65 265
10572.62 248
10573.59 217
10574.57 264
10575.54 241
10576.51 242
10577.48 215
10578.45 234
10579.42 319
10580.39 215
10581.36 229
10582.34 198
10583.31 193
10584.28 208
10585.25 224
10586.22 199
10587.19 209
10588.17 213
10589.14 238
10590.11 206
10591.08 197
10592.05 201
10593.02 226
10594.00 230
10594.97 210
10595.94 196
10596.91 237
10597.89 211
10598.86 217
10599.83 193
10600.80 193
10601.77 207
10602.75 240
10603.72 221
10604.69 220
10605.66 210
10606.64 239
10607.61 237
10608.58 253
10609.55 198
10610.53 228
10611.50 231
10612.47 207
10613.45 193
10614.42 202
10615.39 181
10616.36 193
10617.34 203
10618.31 252
10619.28 236
10620.26 250
10621.23 271
10622.20 234
10623.18 225
10624.15 231
10625.12 219
10626.10 241
10627.07 247
10628.04 236
10629.02 263
10629.99 255
10630.97 280
10631.94 259
10632.91 264
10633.89 290
10634.86 282
10635.83 253
10636.81 257
10637.78 235
10638.76 250
10639.73 316
10640.70 274
10641.68 292
10642.65 284
10643.63 311
10644.60 357
10645.58 363
10646.55 345
10647.53 351
10648.50 336
10649.47 321
10650.45 273
10651.42 252
10652.40 243
10653.37 238
10654.35 234
10655.32 236
10656.30 206
10657.27 218
10658.25 227
10659.22 211
10660.20 208
10661.17 205
10662.15 244
10663.12 253
10664.10 254
10665.07 263
10666.05 239
10667.02 217
10668.00 224
10668.97 227
10669.95 245
10670.93 233
10671.90 215
10672.88 214
10673.85 200
10674.83 226
10675.80 211
10676.78 210
10677.76 188
10678.73 239
10679.71 209
10680.68 222
10681.66 270
10682.63 254
10683.61 239
10684.59 251
10685.56 271
10686.54 273
10687.52 252
10688.49 258
10689.47 224
10690.44 205
10691.42 237
10692.40 274
10693.37 250
10694.35 212
10695.33 189
10696.30 219
10697.28 210
10698.26 187
10699.23 209
10700.21 210
10701.19 259
10702.17 258
10703.14 233
10704.12 230
10705.10 234
10706.07 211
10707.05 240
10708.03 236
10709.01 237
10709.98 209
10710.96 199
10711.94 212
10712.91 227
10713.89 229
10714.87 216
10715.85 257
10716.83 242
10717.80 250
10718.78 222
10719.76 221
10720.74 239
10721.71 250
10722.69 211
10723.67 218
10724.65 214
10725.63 225
10726.60 211
10727.58 234
10728.56 227
10729.54 190
10730.52 166
10731.49 197
10732.47 213
10733.45 202
10734.43 165
10735.41 214
10736.39 249
10737.37 248
10738.34 257
10739.32 231
10740.30 229
10741.28 216
10742.26 209
10743.24 229
10744.22 179
10745.20 227
10746.17 234
10747.15 215
10748.13 181
10749.11 183
10750.09 203
10751.07 250
10752.05 229
10753.03 192
10754.01 243
10754.99 230
10755.97 228
10756.95 285
10757.93 229
10758.91 189
10759.88 214
10760.86 262
10761.84 211
10762.82 220
10763.80 215
10764.78 270
10765.76 279
10766.74 227
10767.72 231
10768.70 234
10769.68 235
10770.66 218
10771.64 192
10772.62 260
10773.60 275
10774.58 277
10775.56 265
10776.54 228
10777.52 259
10778.51 247
10779.49 277
10780.47 237
10781.45 256
10782.43 241
10783.41 262
10784.39 276
10785.37 254
10786.35 293
10787.33 314
10788.31 300
10789.29 281
10790.27 247
10791.26 270
10792.24 275
10793.22 304
10794.20 280
10795.18 271
10796.16 246
10797.14 228
10798.12 229
10799.10 244
10800.09 224
10801.07 213
10802.05 231
10803.03 236
10804.01 227
10804.99 258
10805.98 269
10806.96 208
10807.94 192
10808.92 219
10809.90 198
10810.89 219
10811.87 226
10812.85 233
10813.83 232
10814.81 227
10815.80 215
10816.78 252
10817.76 279
10818.74 219
10819.72 220
10820.71 237
10821.69 238
10822.67 211
10823.65 243
10824.64 250
10825.62 233
10826.60 249
10827.58 197
10828.57 249
10829.55 248
10830.53 222
10831.52 247
10832.50 239
10833.48 259
10834.46 249
10835.45 245
10836.43 233
10837.41 238
10838.40 221
10839.38 221
10840.36 250
10841.35 239
10842.33 245
10843.31 290
10844.30 239
10845.28 217
10846.26 220
10847.25 220
10848.23 242
10849.21 231
10850.20 255
10851.18 240
10852.17 233
10853.15 246
10854.13 249
10855.12 252
10856.10 275
10857.09 235
10858.07 244
10859.05 277
10860.04 249
10861.02 276
10862.01 282
10862.99 265
10863.97 269
10864.96 267
10865.94 250
10866.93 262
10867.91 233
10868.90 266
10869.88 297
10870.87 314
10871.85 301
10872.84 288
10873.82 273
10874.81 266
10875.79 271
10876.78 279
10877.76 290
10878.75 250
10879.73 275
10880.72 290
10881.70 294
10882.69 294
10883.67 304
10884.66 301
10885.64 304
10886.63 300
10887.61 277
10888.60 283
10889.58 319
10890.57 300
10891.55 337
10892.54 326
10893.53 306
10894.51 322
10895.50 326
10896.48 309
10897.47 314
10898.45 307
10899.44 349
10900.43 329
10901.41 311
10902.40 345
10903.38 308
10904.37 355
10905.36 338
10906.34 336
10907.33 322
10908.32 322
10909.30 359
10910.29 307
10911.28 305
10912.26 333
10913.25 331
10914.24 334
10915.22 315
10916.21 325
10917.20 344
10918.18 369
10919.17 377
10920.16 367
10921.14 385
10922.13 381
10923.12 416
10924.10 438
10925.09 404
10926.08 387
10927.07 390
10928.05 435
10929.04 434
10930.03 406
10931.01 439
10932.00 454
10932.99 411
10933.98 414
10934.96 377
10935.95 410
10936.94 370
10937.93 434
10938.92 426
10939.90 426
10940.89 402
10941.88 450
10942.87 476
10943.85 436
10944.84 447
10945.83 448
10946.82 471
10947.81 485
10948.79 535
10949.78 546
10950.77 523
10951.76 518
10952.75 516
10953.74 527
10954.72 508
10955.71 515
10956.70 576
10957.69 611
10958.68 578
10959.67 695
10960.66 721
10961.65 828
10962.63 892
10963.62 894
10964.61 909
10965.60 892
10966.59 914
10967.58 912
10968.57 905
10969.56 790
10970.55 756
10971.54 709
10972.52 658
10973.51 643
10974.50 591
10975.49 588
10976.48 597
10977.47 571
10978.46 612
10979.45 567
10980.44 570
10981.43 537
10982.42 569
10983.41 562
10984.40 569
10985.39 568
10986.38 636
10987.37 625
10988.36 577
10989.35 610
10990.34 626
10991.33 580
10992.32 682
10993.31 649
10994.30 625
10995.29 585
10996.28 648
10997.27 709
10998.26 685
10999.25 766
11000.24 865
11001.23 1034
11002.22 1123
11003.21 1183
11004.20 1317
11005.20 1411
11006.19 1479
11007.18 1430
11008.17 1345
11009.16 1195
11010.15 1091
11011.14 1015
11012.13 888
11013.12 772
11014.11 758
11015.10 669
11016.10 675
11017.09 620
11018.08 557
11019.07 521
11020.06 539
11021.05 568
11022.04 545
11023.04 525
11024.03 490
11025.02 484
11026.01 479
11027.00 436
11027.99 419
11028.99 440
11029.98 444
11030.97 440
11031.96 417
11032.95 436
11033.95 503
11034.94 466
11035.93 404
11036.92 403
11037.91 445
11038.91 484
11039.90 422
11040.89 432
11041.88 418
11042.88 443
11043.87 464
11044.86 461
11045.85 471
11046.85 463
11047.84 424
11048.83 401
11049.82 396
11050.82 391
11051.81 357
11052.80 418
11053.80 398
11054.79 435
11055.78 373
11056.77 385
11057.77 423
11058.76 420
11059.75 397
11060.75 384
11061.74 404
11062.73 395
11063.73 401
11064.72 408
11065.71 412
11066.71 397
11067.70 397
11068.69 345
11069.69 392
11070.68 373
11071.68 368
11072.67 357
11073.66 369
11074.66 341
11075.65 325
11076.65 353
11077.64 370
11078.63 391
11079.63 387
11080.62 388
11081.62 453
11082.61 421
11083.60 414
11084.60 383
11085.59 408
11086.59 391
11087.58 367
11088.58 373
11089.57 338
11090.57 367
11091.56 384
11092.55 378
11093.55 400
11094.54 347
11095.54 392
11096.53 378
11097.53 364
11098.52 379
11099.52 351
11100.51 352
11101.51 370
11102.50 336
11103.50 337
11104.49 325
11105.49 327
11106.48 371
11107.48 355
11108.48 362
11109.47 341
11110.47 374
11111.46 370
11112.46 343
11113.45 350
11114.45 389
11115.44 327
11116.44 332
11117.44 351
11118.43 363
11119.43 356
11120.42 338
11121.42 318
11122.42 341
11123.41 376
11124.41 300
11125.40 304
11126.40 326
11127.40 332
11128.39 331
11129.39 350
11130.38 362
11131.38 345
11132.38 367
11133.37 351
11134.37 351
11135.37 363
11136.36 372
11137.36 356
11138.36 348
11139.35 367
11140.35 306
11141.35 355
11142.34 357
11143.34 295
11144.34 336
11145.34 300
11146.33 313
11147.33 301
11148.33 353
11149.32 362
11150.32 331
11151.32 360
11152.32 346
11153.31 315
11154.31 348
11155.31 300
11156.31 345
11157.30 318
11158.30 337
11159.30 337
11160.30 310
11161.29 345
11162.29 329
11163.29 351
11164.29 310
11165.29 342
11166.28 325
11167.28 298
11168.28 329
11169.28 350
11170.28 313
11171.27 341
11172.27 348
11173.27 354
11174.27 379
11175.27 348
11176.27 358
11177.26 386
11178.26 357
11179.26 339
11180.26 358
11181.26 369
11182.26 351
11183.26 332
11184.26 360
11185.25 414
11186.25 403
11187.25 366
11188.25 406
11189.25 410
11190.25 437
11191.25 444
11192.25 419
11193.25 371
11194.25 395
11195.24 406
11196.24 395
11197.24 418
11198.24 441
11199.24 497
11200.24 535
11201.24 491
11202.24 461
11203.24 446
11204.24 426
11205.24 402
11206.24 426
11207.24 377
11208.24 414
11209.24 451
11210.24 437
11211.24 385
11212.24 418
11213.24 409
11214.24 415
11215.24 412
11216.24 397
11217.24 387
11218.24 408
11219.24 442
11220.24 356
11221.24 356
11222.24 290
11223.24 334
11224.24 318
11225.24 342
11226.24 355
11227.25 362
11228.25 361
11229.25 378
11230.25 315
11231.25 323
11232.25 301
11233.25 323
11234.25 346
11235.25 336
11236.25 343
11237.25 304
11238.26 283
11239.26 299
11240.26 322
11241.26 274
11242.26 275
11243.26 263
11244.26 305
11245.27 308
11246.27 288
11247.27 279
11248.27 292
11249.27 309
11250.27 321
11251.28 286
11252.28 234
11253.28 287
11254.28 260
11255.28 303
11256.29 247
11257.29 275
11258.29 286
11259.29 323
11260.29 271
11261.30 279
11262.30 251
11263.30 279
11264.30 259
11265.31 270
11266.31 264
11267.31 306
11268.31 311
11269.32 285
11270.32 305
11271.32 286
11272.32 315
11273.33 316
11274.33 286
11275.33 275
11276.33 296
11277.34 286
11278.34 308
11279.34 307
11280.35 337
11281.35 329
11282.35 364
11283.36 377
11284.36 334
11285.36 314
11286.37 336
11287.37 355
11288.37 354
11289.38 318
11290.38 357
11291.38 335
11292.39 359
11293.39 350
11294.39 289
11295.40 294
11296.40 266
11297.41 296
11298.41 306
11299.41 306
11300.42 284
11301.42 319
11302.43 314
11303.43 308
11304.43 291
11305.44 295
11306.44 323
11307.45 274
11308.45 279
11309.46 300
11310.46 295
11311.46 324
11312.47 312
11313.47 339
11314.48 342
11315.48 375
11316.49 437
11317.49 402
11318.50 453
11319.50 486
11320.51 406
11321.51 465
11322.52 440
11323.52 407
11324.53 380
11325.53 423
11326.54 318
11327.54 362
11328.55 321
11329.55 300
11330.56 273
11331.56 281
11332.57 312
11333.57 287
11334.58 306
11335.58 240
11336.59 260
11337.60 287
11338.60 258
11339.61 257
11340.61 246
11341.62 239
11342.62 242
11343.63 305
11344.64 290
11345.64 277
11346.65 262
11347.65 278
11348.66 211
11349.67 245
11350.67 229
11351.68 263
11352.69 261
11353.69 254
11354.70 222
11355.71 244
11356.71 249
11357.72 246
11358.72 270
11359.73 264
11360.74 241
11361.74 259
11362.75 241
11363.76 242
11364.76 235
11365.77 274
11366.78 260
11367.79 235
11368.79 201
11369.80 231
11370.81 233
11371.81 229
11372.82 234
11373.83 242
11374.84 237
11375.84 261
11376.85 235
11377.86 226
11378.87 234
11379.87 256
11380.88 254
11381.89 245
11382.90 231
11383.90 256
11384.91 254
11385.92 255
11386.93 248
11387.93 247
11388.94 276
11389.95 302
11390.96 271
11391.97 290
11392.97 240
11393.98 253
11394.99 231
11396.00 246
11397.01 239
11398.02 240
11399.02 284
11400.03 239
11401.04 228
11402.05 267
11403.06 276
11404.07 257
11405.08 216
11406.08 235
11407.09 259
11408.10 233
11409.11 227
11410.12 228
11411.13 222
11412.14 247
11413.15 269
11414.15 276
11415.16 261
11416.17 252
11417.18 247
11418.19 278
11419.20 254
11420.21 239
11421.22 216
11422.23 218
11423.24 278
11424.25 279
11425.26 243
11426.27 213
11427.28 255
11428.29 262
11429.30 253
11430.31 240
11431.32 220
11432.32 232
11433.33 241
11434.34 226
11435.35 233
11436.36 216
11437.37 230
11438.38 256
11439.39 231
11440.41 249
11441.42 227
11442.43 258
11443.44 252
11444.45 239
11445.46 235
11446.47 233
11447.48 245
11448.49 280
11449.50 227
11450.51 231
11451.52 265
11452.53 241
11453.54 258
11454.55 240
11455.56 225
11456.57 228
11457.59 240
11458.60 224
11459.61 219
11460.62 231
11461.63 267
11462.64 256
11463.65 278
11464.66 265
11465.67 259
11466.69 222
11467.70 223
11468.71 243
11469.72 243
11470.73 230
11471.74 237
11472.75 256
11473.77 254
11474.78 264
11475.79 247
11476.80 268
11477.81 238
11478.83 239
11479.84 246
11480.85 230
11481.86 231
11482.87 235
11483.89 211
11484.90 193
11485.91 224
11486.92 223
11487.93 228
11488.95 238
11489.96 232
11490.97 257
11491.98 249
11493.00 251
11494.01 257
11495.02 234
11496.03 218
11497.05 252
11498.06 237
11499.07 246
11500.09 266
11501.10 283
11502.11 231
11503.12 208
11504.14 233
11505.15 269
11506.16 238
11507.18 210
11508.19 255
11509.20 240
11510.22 246
11511.23 263
11512.24 234
11513.26 247
11514.27 242
11515.28 259
11516.30 266
11517.31 237
11518.32 234
11519.34 228
11520.35 217
11521.37 225
11522.38 236
11523.39 243
11524.41 231
11525.42 240
11526.44 242
11527.45 240
11528.46 230
11529.48 223
11530.49 241
11531.51 212
11532.52 226
11533.53 232
11534.55 254
11535.56 274
11536.58 274
11537.59 262
11538.61 255
11539.62 245
11540.64 238
11541.65 242
11542.67 264
11543.68 256
11544.69 255
11545.71 274
11546.72 286
11547.74 246
11548.75 301
11549.77 304
11550.78 277
11551.80 227
11552.81 257
11553.83 264
11554.85 283
11555.86 286
11556.88 303
11557.89 305
11558.91 258
11559.92 266
11560.94 267
11561.95 269
11562.97 284
11563.98 301
11565.00 327
11566.02 309
11567.03 293
11568.05 296
11569.06 337
11570.08 328
11571.10 296
11572.11 291
11573.13 287
11574.14 329
11575.16 355
11576.18 362
11577.19 354
11578.21 331
11579.22 326
11580.24 341
11581.26 348
11582.27 362
11583.29 345
11584.31 381
11585.32 371
11586.34 370
11587.36 398
11588.37 439
11589.39 487
11590.41 506
11591.42 507
11592.44 453
11593.46 487
11594.47 502
11595.49 531
11596.51 502
11597.53 540
11598.54 530
11599.56 542
11600.58 597
11601.59 625
11602.61 672
11603.63 744
11604.65 868
11605.66 928
11606.68 1111
11607.70 1224
11608.72 1290
11609.74 1289
11610.75 1313
11611.77 1266
11612.79 1121
11613.81 934
11614.82 883
11615.84 766
11616.86 702
11617.88 620
11618.90 571
11619.91 538
11620.93 516
11621.95 441
11622.97 435
11623.99 469
11625.01 386
11626.02 365
11627.04 374
11628.06 389
11629.08 371
11630.10 361
11631.12 321
11632.14 347
11633.15 349
11634.17 342
11635.19 337
11636.21 340
11637.23 359
11638.25 395
11639.27 333
11640.29 307
11641.30 319
11642.32 312
11643.34 301
11644.36 279
11645.38 300
11646.40 283
11647.42 288
11648.44 307
11649.46 316
11650.48 313
11651.50 303
11652.52 268
11653.54 261
11654.56 289
11655.58 262
11656.60 244
11657.62 227
11658.64 242
11659.66 254
11660.68 295
11661.70 246
11662.72 267
11663.74 259
11664.76 281
11665.78 253
11666.80 259
11667.82 294
11668.84 292
11669.86 292
11670.88 268
11671.90 282
11672.92 251
11673.94 271
11674.96 316
11675.98 313
11677.00 280
11678.02 300
11679.04 293
11680.06 323
11681.08 279
11682.10 253
11683.12 306
11684.15 305
11685.17 294
11686.19 308
11687.21 322
11688.23 282
11689.25 323
11690.27 307
11691.29 300
11692.31 353
11693.34 324
11694.36 323
11695.38 322
11696.40 323
11697.42 353
11698.44 331
11699.46 307
11700.49 305
11701.51 309
11702.53 299
11703.55 300
11704.57 283
11705.60 307
11706.62 254
11707.64 246
11708.66 271
11709.68 295
11710.71 276
11711.73 335
11712.75 332
11713.77 293
11714.79 305
11715.82 263
11716.84 302
11717.86 298
11718.88 278
11719.91 259
11720.93 268
11721.95 283
11722.97 255
11724.00 249
11725.02 231
11726.04 264
11727.07 235
11728.09 296
11729.11 269
11730.13 229
11731.16 263
11732.18 269
11733.20 262
11734.23 245
11735.25 247
11736.27 237
11737.30 234
11738.32 255
11739.34 264
11740.37 281
11741.39 243
11742.41 223
11743.44 251
11744.46 252
11745.48 258
11746.51 271
11747.53 245
11748.55 268
11749.58 259
11750.60 267
11751.63 277
11752.65 254
11753.67 249
11754.70 258
11755.72 240
11756.75 250
11757.77 251
11758.79 263
11759.82 246
11760.84 249
11761.87 240
11762.89 226
11763.92 258
11764.94 215
11765.97 273
11766.99 250
11768.01 264
11769.04 246
11770.06 247
11771.09 235
11772.11 222
11773.14 219
11774.16 215
11775.19 217
11776.21 219
11777.24 277
11778.26 249
11779.29 226
11780.31 239
11781.34 234
11782.36 251
11783.39 253
11784.41 241
11785.44 220
11786.46 233
11787.49 250
11788.52 224
11789.54 272
11790.57 256
11791.59 243
11792.62 249
11793.64 244
11794.67 251
11795.70 241
11796.72 234
11797.75 234
11798.77 260
11799.80 247
11800.83 265
11801.85 250
11802.88 244
11803.90 245
11804.93 257
11805.96 248
11806.98 267
11808.01 256
11809.04 231
11810.06 237
11811.09 269
11812.11 274
11813.14 240
11814.17 252
11815.19 252
11816.22 255
11817.25 253
11818.27 246
11819.30 209
11820.33 213
11821.36 213
11822.38 226
11823.41 268
11824.44 219
11825.46 229
11826.49 226
11827.52 260
11828.54 245
11829.57 254
11830.60 252
11831.63 232
11832.65 250
11833.68 286
11834.71 270
11835.74 255
11836.76 254
11837.79 242
11838.82 279
11839.85 286
11840.88 303
11841.90 270
11842.93 243
11843.96 263
11844.99 249
11846.01 284
11847.04 288
11848.07 284
11849.10 321
11850.13 285
11851.16 262
11852.18 294
11853.21 303
11854.24 288
11855.27 276
11856.30 306
11857.33 249
11858.35 281
11859.38 321
11860.41 318
11861.44 294
11862.47 270
11863.50 326
11864.53 336
11865.56 309
11866.58 298
11867.61 289
11868.64 288
11869.67 322
11870.70 308
11871.73 307
11872.76 330
11873.79 295
11874.82 334
11875.85 308
11876.88 286
11877.91 326
11878.93 329
11879.96 297
11880.99 343
11882.02 298
11883.05 323
11884.08 332
11885.11 335
11886.14 328
11887.17 352
11888.20 395
11889.23 374
11890.26 403
11891.29 402
11892.32 395
11893.35 378
11894.38 408
11895.41 427
11896.44 416
11897.47 394
11898.50 404
11899.53 438
11900.56 478
11901.59 444
11902.62 468
11903.65 532
11904.69 547
11905.72 554
11906.75 580
11907.78 623
11908.81 600
11909.84 611
11910.87 596
11911.90 619
11912.93 582
11913.96 520
11914.99 502
11916.02 515
11917.06 499
11918.09 496
11919.12 490
11920.15 505
11921.18 482
11922.21 503
11923.24 489
11924.27 453
11925.31 517
11926.34 503
11927.37 507
11928.40 498
11929.43 553
11930.46 557
11931.50 556
11932.53 716
11933.56 767
11934.59 827
11935.62 841
11936.65 907
11937.69 931
11938.72 963
11939.75 939
11940.78 881
11941.81 822
11942.85 786
11943.88 706
11944.91 575
11945.94 556
11946.98 546
11948.01 574
11949.04 489
11950.07 423
11951.11 456
11952.14 423
11953.17 474
11954.20 469
11955.24 425
11956.27 460
11957.30 396
11958.34 407
11959.37 402
11960.40 363
11961.43 394
11962.47 346
11963.50 400
11964.53 409
11965.57 404
11966.60 358
11967.63 377
11968.67 377
11969.70 399
11970.73 380
11971.77 388
11972.80 363
11973.83 366
11974.87 354
11975.90 392
11976.94 399
11977.97 409
11979.00 416
11980.04 372
11981.07 425
11982.10 380
11983.14 380
11984.17 398
11985.21 387
11986.24 368
11987.27 352
11988.31 373
11989.34 405
11990.38 384
11991.41 364
11992.45 395
11993.48 395
11994.51 380
11995.55 382
11996.58 399
11997.62 343
11998.65 374
11999.69 389
12000.72 418
12001.76 376
12002.79 380
12003.83 385
12004.86 380
12005.90 363
12006.93 368
12007.97 403
12009.00 438
12010.04 415
12011.07 419
12012.11 407
12013.14 452
12014.18 458
12015.21 458
12016.25 429
12017.28 442
12018.32 517
12019.35 505
12020.39 510
12021.43 482
12022.46 476
12023.50 539
12024.53 511
12025.57 531
12026.60 504
12027.64 510
12028.68 488
12029.71 457
12030.75 492
12031.78 475
12032.82 455
12033.86 452
12034.89 455
12035.93 451
12036.97 491
12038.00 517
12039.04 450
12040.07 451
12041.11 474
12042.15 507
12043.18 464
12044.22 432
12045.26 438
12046.29 488
12047.33 463
12048.37 440
12049.40 434
12050.44 441
12051.48 445
12052.52 449
12053.55 428
12054.59 457
12055.63 477
12056.66 461
12057.70 452
12058.74 456
12059.78 484
12060.81 477
12061.85 506
12062.89 478
12063.92 474
12064.96 519
12066.00 485
12067.04 508
12068.07 519
12069.11 498
12070.15 516
12071.19 462
12072.23 480
12073.26 490
12074.30 472
12075.34 473
12076.38 498
12077.42 513
12078.45 500
12079.49 530
12080.53 516
12081.57 524
12082.61 529
12083.64 571
12084.68 552
12085.72 531
12086.76 529
12087.80 544
12088.84 544
12089.88 525
12090.91 511
12091.95 547
12092.99 593
12094.03 618
12095.07 614
12096.11 600
12097.15 616
12098.19 627
12099.22 635
12100.26 635
12101.30 630
12102.34 699
12103.38 767
12104.42 889
12105.46 883
12106.50 934
12107.54 970
12108.58 1013
12109.62 1007
12110.66 1025
12111.70 994
12112.74 919
12113.77 880
12114.81 740
12115.85 723
12116.89 662
12117.93 654
12118.97 614
12120.01 552
12121.05 518
12122.09 560
12123.13 539
12124.17 472
12125.21 477
12126.25 486
12127.29 467
12128.33 434
12129.37 424
12130.41 369
12131.45 402
12132.50 386
12133.54 378
12134.58 390
12135.62 381
12136.66 417
12137.70 435
12138.74 366
12139.78 373
12140.82 408
12141.86 368
12142.90 346
12143.94 380
12144.98 378
12146.02 375
12147.07 381
12148.11 352
12149.15 347
12150.19 341
12151.23 350
12152.27 366
12153.31 356
12154.35 344
12155.40 347
12156.44 375
12157.48 357
12158.52 387
12159.56 342
12160.60 293
12161.64 304
12162.69 306
12163.73 380
12164.77 362
12165.81 328
12166.85 316
12167.90 327
12168.94 336
12169.98 334
12171.02 331
12172.06 310
12173.11 347
12174.15 330
12175.19 293
12176.23 273
12177.27 299
12178.32 290
12179.36 282
12180.40 303
12181.44 320
12182.49 341
12183.53 358
12184.57 321
12185.61 310
12186.66 337
12187.70 337
12188.74 316
12189.79 343
12190.83 326
12191.87 303
12192.91 324
12193.96 357
12195.00 335
12196.04 305
12197.09 323
12198.13 332
12199.17 314
12200.22 287
12201.26 313
12202.30 342
12203.35 310
12204.39 319
12205.43 320
12206.48 310
12207.52 325
12208.57 319
12209.61 339
12210.65 369
12211.70 334
12212.74 309
12213.78 319
12214.83 363
12215.87 312
12216.92 260
12217.96 281
12219.00 342
12220.05 299
12221.09 323
12222.14 325
12223.18 326
12224.23 337
12225.27 320
12226.31 313
12227.36 280
12228.40 308
12229.45 275
12230.49 287
12231.54 292
12232.58 306
12233.63 281
12234.67 308
12235.72 346
12236.76 308
12237.81 274
12238.85 280
12239.90 291
12240.94 292
12241.99 260
12243.03 282
12244.08 291
12245.12 308
12246.17 316
12247.21 284
12248.26 304
12249.30 282
12250.35 290
12251.39 301
12252.44 281
12253.49 301
12254.53 314
12255.58 292
12256.62 303
12257.67 273
12258.71 309
12259.76 319
12260.81 316
12261.85 278
12262.90 303
12263.94 312
12264.99 311
12266.04 289
12267.08 275
12268.13 269
12269.17 299
12270.22 285
12271.27 270
12272.31 248
12273.36 215
12274.41 256
12275.45 297
12276.50 284
12277.55 229
12278.59 266
12279.64 268
12280.69 266
12281.73 246
12282.78 222
12283.83 251
12284.87 265
12285.92 297
12286.97 277
12288.01 284
12289.06 231
12290.11 241
12291.16 268
12292.20 259
12293.25 231
12294.30 261
12295.35 224
12296.39 230
12297.44 219
12298.49 205
12299.54 243
12300.58 229
12301.63 251
12302.68 231
12303.73 234
12304.77 220
12305.82 254
12306.87 256
12307.92 233
12308.97 231
12310.01 251
12311.06 242
12312.11 233
12313.16 219
12314.21 252
12315.25 232
12316.30 219
12317.35 269
12318.40 238
12319.45 263
12320.50 256
12321.54 225
12322.59 256
12323.64 255
12324.69 260
12325.74 255
12326.79 258
12327.84 292
12328.89 230
12329.93 228
12330.98 234
12332.03 231
12333.08 259
12334.13 254
12335.18 212
12336.23 196
12337.28 236
12338.33 249
12339.38 210
12340.43 229
12341.47 226
12342.52 232
12343.57 234
12344.62 217
12345.67 233
12346.72 277
12347.77 241
12348.82 236
12349.87 186
12350.92 248
12351.97 245
12353.02 246
12354.07 247
12355.12 276
12356.17 224
12357.22 257
12358.27 237
12359.32 232
12360.37 198
12361.42 226
12362.47 259
12363.52 260
12364.57 234
12365.62 221
12366.67 268
12367.72 278
12368.77 251
12369.82 228
12370.87 226
12371.93 212
12372.98 262
12374.03 223
12375.08 208
12376.13 257
12377.18 224
12378.23 255
12379.28 246
12380.33 231
12381.38 282
12382.43 262
12383.49 215
12384.54 230
12385.59 267
12386.64 273
12387.69 261
12388.74 241
12389.79 254
12390.84 276
12391.90 237
12392.95 280
12394.00 231
12395.05 238
12396.10 258
12397.15 236
12398.21 252
12399.26 237
12400.31 233
12401.36 247
12402.41 233
12403.47 263
12404.52 263
12405.57 273
12406.62 278
12407.67 289
12408.73 247
12409.78 267
12410.83 269
12411.88 232
12412.94 248
12413.99 265
12415.04 242
12416.09 239
12417.15 236
12418.20 286
12419.25 291
12420.30 263
12421.36 232
12422.41 242
12423.46 273
12424.52 308
12425.57 324
12426.62 308
12427.67 273
12428.73 291
12429.78 283
12430.83 257
12431.89 306
12432.94 288
12433.99 324
12435.05 285
12436.10 304
12437.15 278
12438.21 311
12439.26 331
12440.31 287
12441.37 319
12442.42 299
12443.47 275
12444.53 253
12445.58 277
12446.64 251
12447.69 248
12448.74 301
12449.80 306
12450.85 268
12451.91 287
12452.96 295
12454.01 285
12455.07 280
12456.12 310
12457.18 252
12458.23 246
12459.29 271
12460.34 292
12461.39 300
12462.45 309
12463.50 310
12464.56 316
12465.61 311
12466.67 330
12467.72 346
12468.78 345
12469.83 366
12470.89 352
12471.94 377
12473.00 380
12474.05 422
12475.11 453
12476.16 536
12477.22 598
12478.27 615
12479.33 729
12480.38 796
12481.44 799
12482.49 889
12483.55 960
12484.60 989
12485.66 885
12486.71 864
12487.77 830
12488.83 668
12489.88 618
12490.94 596
12491.99 522
12493.05 465
12494.10 428
12495.16 412
12496.22 400
12497.27 358
12498.33 326
12499.38 360
12500.44 385
12501.50 346
12502.55 331
12503.61 338
12504.67 327
12505.72 340
12506.78 353
12507.83 325
12508.89 332
12509.95 320
12511.00 307
12512.06 317
12513.12 302
12514.17 342
12515.23 311
12516.29 306
12517.34 268
12518.40 289
12519.46 299
12520.52 319
12521.57 277
12522.63 319
12523.69 314
12524.74 310
12525.80 296
12526.86 284
12527.92 297
12528.97 286
12530.03 299
12531.09 318
12532.15 275
12533.20 267
12534.26 236
12535.32 255
12536.38 306
12537.43 315
12538.49 277
12539.55 286
12540.61 290
12541.66 275
12542.72 321
12543.78 328
12544.84 305
12545.90 288
12546.95 312
12548.01 293
12549.07 291
12550.13 303
12551.19 308
12552.25 354
12553.30 321
12554.36 326
12555.42 338
12556.48 369
12557.54 385
12558.60 453
12559.65 429
12560.71 434
12561.77 444
12562.83 495
12563.89 434
12564.95 449
12566.01 437
12567.07 427
12568.13 428
12569.18 398
12570.24 414
12571.30 388
12572.36 367
12573.42 334
12574.48 363
12575.54 356
12576.60 324
12577.66 318
12578.72 284
12579.78 329
12580.84 274
12581.90 295
12582.96 279
12584.02 295
12585.07 295
12586.13 347
12587.19 318
12588.25 306
12589.31 287
12590.37 279
12591.43 316
12592.49 316
12593.55 296
12594.61 279
12595.67 294
12596.73 315
12597.79 304
12598.86 261
12599.92 264
12600.98 263
12602.04 330
12603.10 281
12604.16 244
12605.22 241
12606.28 319
12607.34 335
12608.40 274
12609.46 276
12610.52 274
12611.58 263
12612.64 282
12613.70 258
12614.76 258
12615.83 250
12616.89 277
12617.95 307
12619.01 280
12620.07 262
12621.13 293
12622.19 310
12623.25 315
12624.32 291
12625.38 318
12626.44 348
12627.50 314
12628.56 305
12629.62 288
12630.68 301
12631.75 269
12632.81 256
12633.87 289
12634.93 247
12635.99 228
12637.05 261
12638.12 269
12639.18 252
12640.24 274
12641.30 285
12642.36 249
12643.43 251
12644.49 254
12645.55 248
12646.61 282
12647.68 270
12648.74 254
12649.80 248
12650.86 270
12651.93 247
12652.99 252
12654.05 276
12655.11 300
12656.18 246
12657.24 262
12658.30 262
12659.36 239
12660.43 233
12661.49 263
12662.55 264
12663.62 238
12664.68 220
12665.74 235
12666.81 231
12667.87 246
12668.93 256
12670.00 265
12671.06 263
12672.12 257
12673.19 259
12674.25 280
12675.31 257
12676.38 216
12677.44 247
12678.50 265
12679.57 247
12680.63 244
12681.69 247
12682.76 269
12683.82 262
12684.89 254
12685.95 219
12687.01 258
12688.08 288
12689.14 259
12690.21 207
12691.27 236
12692.33 246
12693.40 250
12694.46 252
12695.53 251
12696.59 253
12697.66 274
12698.72 289
12699.79 239
12700.85 276
12701.91 274
12702.98 298
12704.04 332
12705.11 279
12706.17 280
12707.24 274
12708.30 331
12709.37 323
12710.43 279
12711.50 322
12712.56 342
12713.63 284
12714.69 306
12715.76 279
12716.82 287
12717.89 280
12718.95 281
12720.02 284
12721.09 298
12722.15 318
12723.22 282
12724.28 267
12725.35 270
12726.41 271
12727.48 244
12728.54 250
12729.61 257
12730.68 252
12731.74 262
12732.81 257
12733.87 258
12734.94 272
12736.01 271
12737.07 291
12738.14 253
12739.20 265
12740.27 283
12741.34 299
12742.40 284
12743.47 279
12744.54 252
12745.60 243
12746.67 256
12747.74 268
12748.80 250
12749.87 246
12750.94 260
12752.00 267
12753.07 272
12754.14 233
12755.20 229
12756.27 243
12757.34 225
12758.40 240
12759.47 207
12760.54 225
12761.60 229
12762.67 234
12763.74 205
12764.81 235
12765.87 225
12766.94 219
12768.01 198
12769.08 232
12770.14 234
12771.21 204
12772.28 176
12773.35 217
12774.41 207
12775.48 234
12776.55 209
12777.62 216
12778.68 232
12779.75 217
12780.82 204
12781.89 212
12782.96 238
12784.02 278
12785.09 220
12786.16 268
12787.23 239
12788.30 202
12789.37 241
12790.43 233
12791.50 196
12792.57 215
12793.64 196
12794.71 216
12795.78 213
12796.84 194
12797.91 213
12798.98 209
12800.05 233
12801.12 242
12802.19 235
12803.26 240
12804.33 219
12805.40 221
12806.46 220
12807.53 216
12808.60 245
12809.67 264
12810.74 226
12811.81 217
12812.88 224
12813.95 255
12815.02 246
12816.09 263
12817.16 281
12818.23 272
12819.30 271
12820.37 263
12821.44 262
12822.50 229
12823.57 251
12824.64 284
12825.71 268
12826.78 255
12827.85 240
12828.92 204
12829.99 225
12831.06 246
12832.13 285
12833.20 216
12834.27 199
12835.34 209
12836.41 242
12837.49 231
12838.56 210
12839.63 239
12840.70 218
12841.77 218
12842.84 244
12843.91 248
12844.98 222
12846.05 201
12847.12 193
12848.19 201
12849.26 240
12850.33 251
12851.40 225
12852.47 242
12853.55 222
12854.62 199
12855.69 216
12856.76 208
12857.83 239
12858.90 243
12859.97 193
12861.04 188
12862.11 162
12863.19 179
12864.26 177
12865.33 192
12866.40 183
12867.47 188
12868.54 210
12869.62 189
12870.69 198
12871.76 195
12872.83 188
12873.90 174
12874.97 201
12876.05 177
12877.12 186
12878.19 179
12879.26 162
12880.33 185
12881.41 177
12882.48 163
12883.55 167
12884.62 194
12885.70 185
12886.77 180
12887.84 189
12888.91 174
12889.98 182
12891.06 188
12892.13 192
12893.20 189
12894.28 177
12895.35 172
12896.42 189
12897.49 171
12898.57 173
12899.64 176
12900.71 188
12901.79 183
12902.86 194
12903.93 197
12905.00 162
12906.08 183
12907.15 175
12908.22 182
12909.30 164
12910.37 208
12911.44 160
12912.52 185
12913.59 177
12914.66 161
12915.74 194
12916.81 177
12917.89 192
12918.96 164
12920.03 174
12921.11 162
12922.18 192
12923.25 197
12924.33 184
12925.40 152
12926.48 141
12927.55 192
12928.62 173
12929.70 154
12930.77 203
12931.85 212
12932.92 191
12934.00 170
12935.07 179
12936.14 169
12937.22 173
12938.29 185
12939.37 179
12940.44 186
12941.52 185
12942.59 157
12943.67 180
12944.74 192
12945.82 170
12946.89 213
12947.97 210
12949.04 176
12950.12 144
12951.19 141
12952.27 169
12953.34 193
12954.42 180
12955.49 178
12956.57 173
12957.64 186
12958.72 173
12959.79 147
12960.87 199
12961.94 198
12963.02 166
12964.10 169
12965.17 186
12966.25 173
12967.32 158
12968.40 154
12969.47 144
12970.55 159
12971.63 174
12972.70 165
12973.78 182
12974.85 198
12975.93 183
12977.01 187
12978.08 143
12979.16 186
12980.23 164
12981.31 182
12982.39 185
12983.46 173
12984.54 171
12985.62 179
12986.69 176
12987.77 176
12988.85 145
12989.92 157
12991.00 151
12992.08 153
12993.15 160
12994.23 166
12995.31 155
12996.38 193
12997.46 193
12998.54 155
12999.61 152
13000.69 161
13001.77 188
13002.85 169
13003.92 174
13005.00 182
13006.08 152
13007.16 175
13008.23 186
13009.31 185
13010.39 174
13011.47 202
13012.54 189
13013.62 155
13014.70 156
13015.78 168
13016.85 169
13017.93 186
13019.01 180
13020.09 197
13021.17 175
13022.24 178
13023.32 164
13024.40 157
13025.48 174
13026.56 160
13027.63 162
13028.71 176
13029.79 169
13030.87 188
13031.95 191
13033.03 171
13034.10 154
13035.18 155
13036.26 177
13037.34 166
13038.42 166
13039.50 162
13040.58 180
13041.66 203
13042.73 178
13043.81 162
13044.89 194
13045.97 177
13047.05 167
13048.13 168
13049.21 180
13050.29 176
13051.37 189
13052.45 186
13053.53 198
13054.60 150
13055.68 185
13056.76 186
13057.84 187
13058.92 170
13060.00 165
13061.08 182
13062.16 170
13063.24 153
13064.32 203
13065.40 182
13066.48 179
13067.56 181
13068.64 223
13069.72 158
13070.80 201
13071.88 163
13072.96 166
13074.04 175
13075.12 157
13076.20 178
13077.28 167
13078.36 172
13079.44 159
13080.52 153
13081.60 172
13082.68 166
13083.76 146
13084.84 204
13085.93 180
13087.01 181
13088.09 194
13089.17 208
13090.25 220
13091.33 185
13092.41 183
13093.49 198
13094.57 190
13095.65 210
13096.73 163
13097.82 161
13098.90 142
13099.98 170
13101.06 175
13102.14 174
13103.22 175
13104.30 192
13105.38 154
13106.47 139
13107.55 165
13108.63 175
13109.71 159
13110.79 134
13111.87 178
13112.96 170
13114.04 208
13115.12 169
13116.20 163
13117.28 163
13118.37 160
13119.45 145
13120.53 152
13121.61 178
13122.69 203
13123.78 198
13124.86 194
13125.94 150
13127.02 169
13128.11 186
13129.19 163
13130.27 209
13131.35 189
13132.44 174
13133.52 173
13134.60 150
13135.68 181
13136.77 186
13137.85 172
13138.93 186
13140.01 146
13141.10 159
13142.18 187
13143.26 160
13144.35 167
13145.43 199
13146.51 195
13147.60 171
13148.68 161
13149.76 162
13150.85 166
13151.93 173
13153.01 144
13154.10 194
13155.18 199
13156.26 185
13157.35 174
13158.43 150
13159.51 162
13160.60 164
13161.68 152
13162.77 148
13163.85 174
13164.93 195
13166.02 183
13167.10 174
13168.19 171
13169.27 201
13170.35 195
13171.44 179
13172.52 180
13173.61 176
13174.69 156
13175.78 195
13176.86 194
13177.94 190
13179.03 187
13180.11 204
13181.20 165
13182.28 187
13183.37 179
13184.45 183
13185.54 163
13186.62 176
13187.71 176
13188.79 150
13189.88 191
13190.96 226
13192.05 203
13193.13 176
13194.22 158
13195.30 188
13196.39 184
13197.47 197
13198.56 189
13199.64 181
13200.73 180
13201.81 207
13202.90 196
13203.98 183
13205.07 187
13206.16 193
13207.24 214
13208.33 197
13209.41 190
13210.50 237
13211.58 214
13212.67 181
13213.76 198
13214.84 198
13215.93 194
13217.01 192
13218.10 202
13219.19 177
13220.27 182
13221.36 199
13222.45 203
13223.53 181
13224.62 185
13225.70 191
13226.79 217
13227.88 199
13228.96 183
13230.05 197
13231.14 201
13232.22 211
13233.31 198
13234.40 200
13235.48 191
13236.57 190
13237.66 170
13238.74 177
13239.83 192
13240.92 212
13242.01 205
13243.09 199
13244.18 175
13245.27 176
13246.35 191
13247.44 217
13248.53 195
13249.62 200
13250.70 183
13251.79 174
13252.88 219
13253.97 212
13255.05 214
13256.14 217
13257.23 233
13258.32 250
13259.41 242
13260.49 225
13261.58 212
13262.67 254
13263.76 270
13264.85 251
13265.93 278
13267.02 271
13268.11 240
13269.20 259
13270.29 234
13271.37 215
13272.46 204
13273.55 217
13274.64 222
13275.73 241
13276.82 212
13277.91 267
13278.99 282
13280.08 241
13281.17 269
13282.26 282
13283.35 254
13284.44 258
13285.53 264
13286.62 263
13287.70 231
13288.79 277
13289.88 252
13290.97 302
13292.06 275
13293.15 268
13294.24 282
13295.33 272
13296.42 266
13297.51 264
13298.60 257
13299.69 294
13300.78 303
13301.87 287
13302.95 278
13304.04 319
13305.13 301
13306.22 314
13307.31 298
13308.40 313
13309.49 285
13310.58 369
13311.67 323
13312.76 347
13313.85 348
13314.94 342
13316.03 337
13317.12 352
13318.21 372
13319.30 345
13320.39 332
13321.48 325
13322.58 331
13323.67 348
13324.76 342
13325.85 319
13326.94 348
13328.03 372
13329.12 360
13330.21 312
13331.30 342
13332.39 345
13333.48 298
13334.57 336
13335.66 339
13336.75 316
13337.85 330
13338.94 349
13340.03 327
13341.12 337
13342.21 349
13343.30 351
13344.39 378
13345.48 388
13346.58 367
13347.67 353
13348.76 339
13349.85 341
13350.94 338
13352.03 329
13353.12 359
13354.22 345
13355.31 342
13356.40 372
13357.49 394
13358.58 415
13359.68 366
13360.77 353
13361.86 397
13362.95 368
13364.04 367
13365.14 348
13366.23 406
13367.32 460
13368.41 436
13369.51 473
13370.60 447
13371.69 457
13372.78 500
13373.87 508
13374.97 465
13376.06 483
13377.15 458
13378.25 507
13379.34 494
13380.43 440
13381.52 411
13382.62 414
13383.71 365
13384.80 343
13385.90 384
13386.99 400
13388.08 380
13389.17 294
13390.27 286
13391.36 285
13392.45 309
13393.55 305
13394.64 317
13395.73 318
13396.83 353
13397.92 271
13399.02 280
13400.11 307
13401.20 319
13402.30 311
13403.39 332
13404.48 322
13405.58 303
13406.67 278
13407.77 300
13408.86 316
13409.95 340
13411.05 297
13412.14 311
13413.24 319
13414.33 262
13415.42 304
13416.52 299
13417.61 304
13418.71 282
13419.80 318
13420.90 303
13421.99 318
13423.08 338
13424.18 264
13425.27 278
13426.37 291
13427.46 299
13428.56 303
13429.65 333
13430.75 294
13431.84 308
13432.94 311
13434.03 313
13435.13 317
13436.22 327
13437.32 316
13438.41 332
13439.51 360
13440.60 339
13441.70 325
13442.79 303
13443.89 293
13444.98 332
13446.08 313
13447.18 328
13448.27 378
13449.37 309
13450.46 322
13451.56 361
13452.65 360
13453.75 354
13454.85 380
13455.94 339
13457.04 328
13458.13 376
13459.23 394
13460.33 378
13461.42 389
13462.52 376
13463.61 376
13464.71 388
13465.81 414
13466.90 373
13468.00 438
13469.10 426
13470.19 409
13471.29 409
13472.38 407
13473.48 392
13474.58 391
13475.67 396
13476.77 432
13477.87 412
13478.96 401
13480.06 407
13481.16 404
13482.26 443
13483.35 402
13484.45 427
13485.55 379
13486.64 433
13487.74 456
13488.84 408
13489.94 448
13491.03 459
13492.13 447
13493.23 454
13494.32 437
13495.42 462
13496.52 468
13497.62 504
13498.72 490
13499.81 469
13500.91 502
13502.01 525
13503.11 559
13504.20 564
13505.30 560
13506.40 598
13507.50 576
13508.60 670
13509.69 688
13510.79 621
13511.89 580
13512.99 552
13514.09 585
13515.18 568
13516.28 506
13517.38 495
13518.48 481
13519.58 451
13520.68 475
13521.78 407
13522.87 438
13523.97 422
13525.07 393
13526.17 370
13527.27 387
13528.37 399
13529.47 396
13530.57 417
13531.66 368
13532.76 370
13533.86 371
13534.96 386
13536.06 367
13537.16 385
13538.26 411
13539.36 332
13540.46 359
13541.56 346
13542.66 269
13543.76 305
13544.86 314
13545.96 303
13547.05 270
13548.15 330
13549.25 331
13550.35 330
13551.45 307
13552.55 319
13553.65 330
13554.75 318
13555.85 324
13556.95 297
13558.05 269
13559.15 290
13560.25 298
13561.35 307
13562.45 277
13563.55 303
13564.65 282
13565.75 299
13566.85 281
13567.96 284
13569.06 308
13570.16 302
13571.26 261
13572.36 299
13573.46 312
13574.56 307
13575.66 272
13576.76 282
13577.86 269
13578.96 305
13580.06 263
13581.16 300
13582.27 297
13583.37 342
13584.47 341
13585.57 309
13586.67 289
13587.77 284
13588.87 305
13589.97 288
13591.08 295
13592.18 297
13593.28 290
13594.38 277
13595.48 289
13596.58 279
13597.68 286
13598.79 294
13599.89 289
13600.99 329
13602.09 366
13603.19 298
13604.30 325
13605.40 280
13606.50 302
13607.60 283
13608.70 331
13609.81 318
13610.91 311
13612.01 299
13613.11 298
13614.21 356
13615.32 278
13616.42 312
13617.52 339
13618.62 361
13619.73 325
13620.83 327
13621.93 313
13623.03 325
13624.14 318
13625.24 317
13626.34 327
13627.45 300
13628.55 333
13629.65 281
13630.75 295
13631.86 266
13632.96 319
13634.06 315
13635.17 292
13636.27 320
13637.37 293
13638.48 305
13639.58 323
13640.68 334
13641.79 372
13642.89 302
13643.99 359
13645.10 329
13646.20 304
13647.30 344
13648.41 310
13649.51 326
13650.62 340
13651.72 339
13652.82 332
13653.93 329
13655.03 324
13656.14 296
13657.24 299
13658.34 316
13659.45 297
13660.55 329
13661.66 310
13662.76 316
13663.87 302
13664.97 267
13666.07 278
13667.18 318
13668.28 283
13669.39 255
13670.49 248
13671.60 270
13672.70 249
13673.81 294
13674.91 298
13676.02 251
13677.12 250
13678.23 281
13679.33 246
13680.44 246
13681.54 241
13682.65 274
13683.75 282
13684.86 280
13685.96 333
13687.07 299
13688.17 282
13689.28 250
13690.38 288
13691.49 278
13692.59 278
13693.70 273
13694.80 267
13695.91 252
13697.02 290
13698.12 265
13699.23 262
13700.33 299
13701.44 302
13702.55 311
13703.65 297
13704.76 285
13705.86 255
13706.97 280
13708.08 318
13709.18 343
13710.29 290
13711.39 323
13712.50 303
13713.61 329
13714.71 283
13715.82 285
13716.93 322
13718.03 355
13719.14 301
13720.25 305
13721.35 321
13722.46 331
13723.57 304
13724.67 314
13725.78 349
13726.89 361
13727.99 354
13729.10 339
13730.21 384
13731.31 383
13732.42 361
13733.53 356
13734.64 368
13735.74 371
13736.85 367
13737.96 374
13739.07 367
13740.17 414
13741.28 402
13742.39 398
13743.50 471
13744.60 372
13745.71 358
13746.82 381
13747.93 399
13749.03 409
13750.14 392
13751.25 406
13752.36 467
13753.47 417
13754.57 406
13755.68 441
13756.79 446
13757.90 449
13759.01 462
13760.11 458
13761.22 441
13762.33 511
13763.44 481
13764.55 517
13765.66 502
13766.76 528
13767.87 524
13768.98 529
13770.09 566
13771.20 610
13772.31 636
13773.42 802
13774.53 754
13775.63 806
13776.74 821
13777.85 891
13778.96 886
13780.07 884
13781.18 891
13782.29 879
13783.40 852
13784.51 783
13785.62 756
13786.73 771
13787.83 687
13788.94 653
13790.05 564
13791.16 596
13792.27 592
13793.38 536
13794.49 501
13795.60 478
13796.71 494
13797.82 476
13798.93 472
13800.04 452
13801.15 430
13802.26 419
13803.37 402
13804.48 467
13805.59 413
13806.70 412
13807.81 382
13808.92 429
13810.03 426
13811.14 409
13812.25 391
13813.36 381
13814.47 349
13815.58 342
13816.69 369
13817.80 372
13818.91 347
13820.03 315
13821.14 347
13822.25 360
13823.36 350
13824.47 304
13825.58 323
13826.69 394
13827.80 365
13828.91 324
13830.02 353
13831.13 315
13832.25 335
13833.36 336
13834.47 328
13835.58 329
13836.69 293
13837.80 298
13838.91 352
13840.02 355
13841.14 301
13842.25 325
13843.36 288
13844.47 371
13845.58 305
13846.69 300
13847.81 343
13848.92 349
13850.03 345
13851.14 348
13852.25 344
13853.37 335
13854.48 342
13855.59 318
13856.70 317
13857.81 314
13858.93 346
13860.04 338
13861.15 350
13862.26 338
13863.38 368
13864.49 375
13865.60 345
13866.71 354
13867.83 354
13868.94 362
13870.05 349
13871.16 350
13872.28 321
13873.39 341
13874.50 341
13875.61 346
13876.73 330
13877.84 350
13878.95 342
13880.07 365
13881.18 352
13882.29 398
13883.41 351
13884.52 338
13885.63 350
13886.75 378
13887.86 370
13888.97 372
13890.09 382
13891.20 346
13892.31 349
13893.43 380
13894.54 413
13895.65 380
13896.77 391
13897.88 403
13899.00 422
13900.11 407
13901.22 418
13902.34 426
13903.45 455
13904.57 447
13905.68 428
13906.79 434
13907.91 421
13909.02 396
13910.14 380
13911.25 364
13912.37 370
13913.48 386
13914.59 348
13915.71 377
13916.82 357
13917.94 350
13919.05 351
13920.17 316
13921.28 341
13922.40 333
13923.51 342
13924.63 344
13925.74 343
13926.86 309
13927.97 361
13929.09 351
13930.20 351
13931.32 308
13932.43 345
13933.55 382
13934.66 309
13935.78 328
13936.89 324
13938.01 345
13939.12 294
13940.24 334
13941.35 353
13942.47 348
13943.59 286
13944.70 289
13945.82 276
13946.93 296
13948.05 347
13949.16 337
13950.28 339
13951.40 328
13952.51 362
13953.63 341
13954.74 325
13955.86 321
13956.98 345
13958.09 300
13959.21 285
13960.33 358
13961.44 299
13962.56 305
13963.67 315
13964.79 331
13965.91 313
13967.02 332
13968.14 342
13969.26 315
13970.37 306
13971.49 320
13972.61 316
13973.72 280
13974.84 280
13975.96 253
13977.08 302
13978.19 311
13979.31 288
13980.43 271
13981.54 260
13982.66 313
13983.78 265
13984.90 281
13986.01 318
13987.13 335
13988.25 305
13989.37 295
13990.48 267
13991.60 251
13992.72 280
13993.84 276
13994.95 308
13996.07 272
13997.19 294
13998.31 330
13999.42 345
14000.54 291
14001.66 308
14002.78 280
14003.90 300
14005.01 299
14006.13 322
14007.25 307
14008.37 307
14009.49 326
14010.61 295
14011.72 262
14012.84 308
14013.96 296
14015.08 304
14016.20 300
14017.32 300
14018.43 302
14019.55 303
14020.67 297
14021.79 281
14022.91 263
14024.03 268
14025.15 278
14026.27 276
14027.39 308
14028.50 291
14029.62 270
14030.74 267
14031.86 335
14032.98 290
14034.10 289
14035.22 272
14036.34 272
14037.46 298
14038.58 324
14039.70 292
14040.82 287
14041.94 319
14043.06 309
14044.18 318
14045.30 321
14046.41 307
14047.53 323
14048.65 292
14049.77 287
14050.89 331
14052.01 304
14053.13 302
14054.25 310
14055.37 344
14056.49 322
14057.61 352
14058.74 328
14059.86 318
14060.98 333
14062.10 335
14063.22 401
14064.34 343
14065.46 313
14066.58 362
14067.70 343
14068.82 342
14069.94 350
14071.06 406
14072.18 397
14073.30 371
14074.42 367
14075.54 377
14076.66 409
14077.79 411
14078.91 372
14080.03 400
14081.15 444
14082.27 420
14083.39 430
14084.51 475
14085.63 475
14086.76 430
14087.88 427
14089.00 447
14090.12 438
14091.24 462
14092.36 466
14093.48 458
14094.61 464
14095.73 483
14096.85 510
14097.97 536
14099.09 572
14100.22 603
14101.34 620
14102.46 598
14103.58 576
14104.70 594
14105.83 572
14106.95 610
14108.07 589
14109.19 585
14110.31 569
14111.44 523
14112.56 467
14113.68 461
14114.80 470
14115.93 451
14117.05 411
14118.17 417
14119.29 423
14120.42 377
14121.54 349
14122.66 368
14123.79 374
14124.91 344
14126.03 333
14127.15 343
14128.28 360
14129.40 377
14130.52 358
14131.65 326
14132.77 306
14133.89 312
14135.02 332
14136.14 321
14137.26 323
14138.39 320
14139.51 310
14140.63 295
14141.76 314
14142.88 321
14144.00 321
14145.13 307
14146.25 369
14147.38 344
14148.50 348
14149.62 342
14150.75 323
14151.87 348
14152.99 324
14154.12 338
14155.24 338
14156.37 346
14157.49 295
14158.62 267
14159.74 306
14160.86 300
14161.99 286
14163.11 303
14164.24 291
14165.36 303
14166.49 271
14167.61 264
14168.74 312
14169.86 317
14170.99 324
14172.11 301
14173.23 309
14174.36 310
14175.48 305
14176.61 268
14177.73 303
14178.86 310
14179.98 302
14181.11 277
14182.23 283
14183.36 293
14184.49 265
14185.61 290
14186.74 232
14187.86 286
14188.99 278
14190.11 286
14191.24 249
14192.36 256
14193.49 271
14194.61 284
14195.74 270
14196.87 306
14197.99 279
14199.12 267
14200.24 266
14201.37 276
14202.50 260
14203.62 270
14204.75 278
14205.87 290
14207.00 287
14208.13 288
14209.25 277
14210.38 285
14211.50 279
14212.63 261
14213.76 269
14214.88 317
14216.01 281
14217.14 236
14218.26 297
14219.39 274
14220.52 213
14221.64 235
14222.77 255
14223.90 248
14225.02 251
14226.15 274
14227.28 277
14228.41 242
14229.53 230
14230.66 244
14231.79 223
14232.91 227
14234.04 230
14235.17 232
14236.30 208
14237.42 243
14238.55 249
14239.68 263
14240.81 247
14241.93 237
14243.06 231
14244.19 239
14245.32 227
14246.44 260
14247.57 196
14248.70 229
14249.83 227
14250.95 226
14252.08 241
14253.21 255
14254.34 226
14255.47 225
14256.59 215
14257.72 210
14258.85 223
14259.98 216
14261.11 215
14262.24 213
14263.36 214
14264.49 217
14265.62 229
14266.75 226
14267.88 236
14269.01 236
14270.14 177
14271.26 194
14272.39 262
14273.52 228
14274.65 196
14275.78 226
14276.91 201
14278.04 236
14279.17 248
14280.30 209
14281.42 194
14282.55 234
14283.68 222
14284.81 219
14285.94 222
14287.07 209
14288.20 192
14289.33 211
14290.46 198
14291.59 200
14292.72 215
14293.85 225
14294.98 203
14296.11 204
14297.24 172
14298.37 205
14299.50 226
14300.63 200
14301.76 176
14302.89 230
14304.02 210
14305.15 173
14306.28 197
14307.41 197
14308.54 189
14309.67 202
14310.80 201
14311.93 182
14313.06 164
14314.19 166
14315.32 204
14316.45 179
14317.58 186
14318.71 169
14319.84 174
14320.97 192
14322.10 182
14323.23 180
14324.36 181
14325.49 182
14326.63 184
14327.76 185
14328.89 191
14330.02 180
14331.15 134
14332.28 159
14333.41 178
14334.54 181
14335.67 178
14336.81 168
14337.94 171
14339.07 216
14340.20 210
14341.33 196
14342.46 181
14343.59 192
14344.73 202
14345.86 191
14346.99 192
14348.12 167
14349.25 173
14350.38 179
14351.52 157
14352.65 168
14353.78 156
14354.91 179
14356.04 164
14357.18 163
14358.31 181
14359.44 166
14360.57 174
14361.71 192
14362.84 175
14363.97 180
14365.10 195
14366.24 183
14367.37 197
14368.50 136
14369.63 170
14370.77 165
14371.90 167
14373.03 163
14374.16 184
14375.30 175
14376.43 186
14377.56 164
14378.70 166
14379.83 185
14380.96 180
14382.09 171
14383.23 176
14384.36 150
14385.49 173
14386.63 155
14387.76 192
14388.89 181
14390.03 193
14391.16 171
14392.29 187
14393.43 173
14394.56 169
14395.70 176
14396.83 215
14397.96 182
14399.10 168
14400.23 158
14401.36 178
14402.50 186
14403.63 174
14404.77 157
14405.90 150
14407.03 156
14408.17 183
14409.30 168
14410.44 161
14411.57 176
14412.71 186
14413.84 189
14414.97 176
14416.11 155
14417.24 196
14418.38 176
14419.51 183
14420.65 184
14421.78 185
14422.92 188
14424.05 170
14425.19 152
14426.32 159
14427.46 201
14428.59 237
14429.73 217
14430.86 167
14432.00 180
14433.13 168
14434.27 189
14435.40 209
14436.54 207
14437.67 195
14438.81 217
14439.94 206
14441.08 219
14442.21 184
14443.35 182
14444.48 198
14445.62 189
14446.76 178
14447.89 172
14449.03 199
14450.16 220
14451.30 215
14452.43 188
14453.57 199
14454.71 187
14455.84 187
14456.98 178
14458.11 168
14459.25 184
14460.39 169
14461.52 167
14462.66 173
14463.80 165
14464.93 183
14466.07 200
14467.20 162
14468.34 161
14469.48 153
14470.61 183
14471.75 198
14472.89 193
14474.02 192
14475.16 193
14476.30 191
14477.43 190
14478.57 172
14479.71 174
14480.85 190
14481.98 214
14483.12 181
14484.26 157
14485.39 178
14486.53 192
14487.67 194
14488.81 200
14489.94 162
14491.08 188
14492.22 184
14493.36 198
14494.49 240
14495.63 209
14496.77 197
14497.91 210
14499.04 207
14500.18 227
14501.32 204
14502.46 207
14503.59 234
14504.73 194
14505.87 204
14507.01 231
14508.15 212
14509.28 216
14510.42 239
14511.56 235
14512.70 221
14513.84 214
14514.98 277
14516.11 256
14517.25 211
14518.39 234
14519.53 201
14520.67 219
14521.81 214
14522.95 236
14524.08 234
14525.22 260
14526.36 242
14527.50 238
14528.64 247
14529.78 240
14530.92 235
14532.06 241
14533.20 253
14534.33 286
14535.47 263
14536.61 209
14537.75 205
14538.89 268
14540.03 203
14541.17 217
14542.31 250
14543.45 197
14544.59 209
14545.73 243
14546.87 191
14548.01 182
14549.15 218
14550.29 230
14551.43 247
14552.57 219
14553.71 224
14554.85 208
14555.99 210
14557.13 235
14558.27 250
14559.41 241
14560.55 222
14561.69 235
14562.83 242
14563.97 225
14565.11 219
14566.25 252
14567.39 216
14568.53 237
14569.67 205
14570.81 227
14571.95 224
14573.09 220
14574.23 240
14575.37 209
14576.51 252
14577.65 279
14578.79 264
14579.94 244
14581.08 229
14582.22 220
14583.36 268
14584.50 245
14585.64 221
14586.78 212
14587.92 227
14589.06 232
14590.21 249
14591.35 256
14592.49 242
14593.63 263
14594.77 265
14595.91 252
14597.05 276
14598.20 295
14599.34 286
14600.48 252
14601.62 233
14602.76 255
14603.90 276
14605.05 277
14606.19 272
14607.33 275
14608.47 293
14609.61 299
14610.76 273
14611.90 271
14613.04 265
14614.18 315
14615.32 285
14616.47 292
14617.61 307
14618.75 297
14619.89 311
14621.04 342
14622.18 360
14623.32 352
14624.46 308
14625.61 356
14626.75 351
14627.89 352
14629.04 334
14630.18 397
14631.32 390
14632.46 374
14633.61 387
14634.75 447
14635.89 477
14637.04 519
14638.18 508
14639.32 493
14640.47 444
14641.61 447
14642.75 462
14643.90 493
14645.04 493
14646.18 439
14647.33 472
14648.47 438
14649.61 388
14650.76 342
14651.90 368
14653.05 375
14654.19 333
14655.33 325
14656.48 309
14657.62 279
14658.76 280
14659.91 288
14661.05 306
14662.20 299
14663.34 249
14664.49 281
14665.63 269
14666.77 242
14667.92 249
14669.06 250
14670.21 251
14671.35 232
14672.50 217
14673.64 216
14674.79 206
14675.93 223
14677.07 250
14678.22 236
14679.36 215
14680.51 209
14681.65 231
14682.80 234
14683.94 210
14685.09 208
14686.23 220
14687.38 199
14688.52 184
14689.67 194
14690.81 193
14691.96 181
14693.10 198
14694.25 206
14695.40 186
14696.54 216
14697.69 190
14698.83 201
14699.98 211
14701.12 185
14702.27 195
14703.41 198
14704.56 193
14705.71 222
14706.85 203
14708.00 176
14709.14 186
14710.29 201
14711.44 203
14712.58 163
14713.73 174
14714.87 192
14716.02 204
14717.17 188
14718.31 179
14719.46 185
14720.61 176
14721.75 175
14722.90 194
14724.05 172
14725.19 211
14726.34 188
14727.49 188
14728.63 225
14729.78 195
14730.93 196
14732.07 211
14733.22 212
14734.37 167
14735.51 186
14736.66 158
14737.81 182
14738.95 204
14740.10 186
14741.25 221
14742.40 187
14743.54 176
14744.69 187
14745.84 188
14746.99 171
14748.13 172
14749.28 174
14750.43 186
14751.58 174
14752.72 208
14753.87 172
14755.02 150
14756.17 158
14757.31 192
14758.46 197
14759.61 146
14760.76 169
14761.91 163
14763.05 186
14764.20 191
14765.35 172
14766.50 167
14767.65 183
14768.80 163
14769.94 161
14771.09 157
14772.24 164
14773.39 170
14774.54 178
14775.69 186
14776.83 140
14777.98 163
14779.13 154
14780.28 139
14781.43 131
14782.58 153
14783.73 151
14784.88 168
14786.03 164
14787.17 147
14788.32 152
14789.47 159
14790.62 172
14791.77 162
14792.92 151
14794.07 167
14795.22 160
14796.37 136
14797.52 162
14798.67 152
14799.82 161
14800.97 147
14802.12 168
14803.26 149
14804.41 145
14805.56 128
14806.71 166
14807.86 153
14809.01 161
14810.16 196
14811.31 188
14812.46 145
14813.61 130
14814.76 170
14815.91 147
14817.06 150
14818.21 150
14819.36 165
14820.51 172
14821.66 174
14822.82 117
14823.97 133
14825.12 134
14826.27 156
14827.42 125
14828.57 142
14829.72 100
14830.87 116
14832.02 121
14833.17 138
14834.32 122
14835.47 117
14836.62 159
14837.77 120
14838.93 133
14840.08 132
14841.23 146
14842.38 120
14843.53 140
14844.68 149
14845.83 154
14846.98 189
14848.14 133
14849.29 136
14850.44 124
14851.59 145
14852.74 130
14853.89 141
14855.04 146
14856.20 137
14857.35 135
14858.50 148
14859.65 130
14860.80 137
14861.96 122
14863.11 134
14864.26 124
14865.41 139
14866.56 153
14867.72 139
14868.87 134
14870.02 124
14871.17 145
14872.32 121
14873.48 143
14874.63 127
14875.78 155
14876.93 146
14878.09 164
14879.24 122
14880.39 125
14881.54 122
14882.70 140
14883.85 195
14885.00 134
14886.16 118
14887.31 141
14888.46 150
14889.61 133
14890.77 124
14891.92 126
14893.07 142
14894.23 140
14895.38 132
14896.53 137
14897.69 153
14898.84 129
14899.99 153
14901.15 128
14902.30 117
14903.45 149
14904.61 150
14905.76 143
14906.91 140
14908.07 157
14909.22 149
14910.38 141
14911.53 141
14912.68 128
14913.84 125
14914.99 144
14916.15 123
14917.30 152
14918.45 136
14919.61 163
14920.76 147
14921.92 129
14923.07 164
14924.22 155
14925.38 114
14926.53 142
14927.69 164
14928.84 161
14930.00 177
14931.15 158
14932.31 156
14933.46 134
14934.62 133
14935.77 147
14936.93 158
14938.08 124
14939.24 129
14940.39 150
14941.55 139
14942.70 142
14943.86 152
14945.01 165
14946.17 145
14947.32 145
14948.48 175
14949.63 174
14950.79 152
14951.94 168
14953.10 178
14954.25 173
14955.41 141
14956.56 171
14957.72 185
14958.88 137
14960.03 167
14961.19 176
14962.34 173
14963.50 154
14964.65 184
14965.81 179
14966.97 194
14968.12 184
14969.28 193
14970.43 205
14971.59 208
14972.75 187
14973.90 179
14975.06 177
14976.22 185
14977.37 201
14978.53 175
14979.69 167
14980.84 177
14982.00 190
14983.16 161
14984.31 150
14985.47 133
14986.63 167
14987.78 155
14988.94 140
14990.10 119
14991.25 125
14992.41 156
14993.57 148
14994.72 166
14995.88 164
14997.04 157
14998.20 131
14999.35 125
15000.51 150
15001.67 139
15002.82 121
15003.98 147
15005.14 146
15006.30 143
15007.45 136
15008.61 145
15009.77 133
15010.93 149
15012.09 144
15013.24 146
15014.40 147
15015.56 117
15016.72 132
15017.87 125
15019.03 138
15020.19 129
15021.35 137
15022.51 147
15023.67 133
15024.82 138
15025.98 113
15027.14 144
15028.30 156
15029.46 152
15030.62 157
15031.77 152
15032.93 103
15034.09 119
15035.25 107
15036.41 107
15037.57 140
15038.73 114
15039.88 144
15041.04 125
15042.20 124
15043.36 110
15044.52 108
15045.68 117
15046.84 117
15048.00 138
15049.16 146
15050.32 142
15051.47 130
15052.63 116
15053.79 152
15054.95 141
15056.11 131
15057.27 120
15058.43 153
15059.59 129
15060.75 119
15061.91 123
15063.07 114
15064.23 109
15065.39 124
15066.55 104
15067.71 123
15068.87 131
15070.03 113
15071.19 120
15072.35 122
15073.51 114
15074.67 99
15075.83 108
15076.99 118
15078.15 116
15079.31 108
15080.47 136
15081.63 136
15082.79 122
15083.95 115
15085.11 128
15086.27 104
15087.43 105
15088.59 124
15089.76 95
15090.92 140
15092.08 134
15093.24 123
15094.40 103
15095.56 116
15096.72 107
15097.88 137
15099.04 130
15100.20 109
15101.37 129
15102.53 120
15103.69 143
15104.85 115
15106.01 125
15107.17 133
15108.33 127
15109.50 125
15110.66 112
15111.82 107
15112.98 117
15114.14 120
15115.30 142
15116.47 91
15117.63 125
15118.79 121
15119.95 107
15121.11 117
15122.27 123
15123.44 142
15124.60 127
15125.76 122
15126.92 127
15128.09 132
15129.25 120
15130.41 137
15131.57 119
15132.73 117
15133.90 118
15135.06 125
15136.22 129
15137.38 107
15138.55 123
15139.71 118
15140.87 113
15142.04 146
15143.20 126
15144.36 131
15145.52 122
15146.69 132
15147.85 131
15149.01 121
15150.18 119
15151.34 145
15152.50 130
15153.67 140
15154.83 136
15155.99 129
15157.16 124
15158.32 120
15159.48 146
15160.65 134
15161.81 128
15162.97 137
15164.14 118
15165.30 159
15166.46 116
15167.63 126
15168.79 144
15169.95 153
15171.12 151
15172.28 132
15173.45 130
15174.61 137
15175.77 116
15176.94 123
15178.10 139
15179.27 117
15180.43 126
15181.60 158
15182.76 137
15183.92 143
15185.09 153
15186.25 137
15187.42 155
15188.58 148
15189.75 136
15190.91 131
15192.08 138
15193.24 130
15194.41 133
15195.57 148
15196.74 134
15197.90 147
15199.07 129
15200.23 125
15201.40 157
15202.56 170
15203.73 141
15204.89 135
15206.06 133
15207.22 151
15208.39 153
15209.55 171
15210.72 139
15211.88 160
15213.05 165
15214.21 147
15215.38 171
15216.54 159
15217.71 159
15218.88 161
15220.04 166
15221.21 154
15222.37 151
15223.54 171
15224.71 164
15225.87 157
15227.04 152
15228.20 155
15229.37 139
15230.54 166
15231.70 197
15232.87 177
15234.03 194
15235.20 204
15236.37 194
15237.53 225
15238.70 200
15239.87 219
15241.03 206
15242.20 185
15243.37 184
15244.53 181
15245.70 198
15246.87 171
15248.03 189
15249.20 179
15250.37 174
15251.53 151
15252.70 176
15253.87 142
15255.04 139
15256.20 164
15257.37 155
15258.54 151
15259.70 143
15260.87 147
15262.04 168
15263.21 173
15264.37 155
15265.54 154
15266.71 159
15267.88 159
15269.04 137
15270.21 138
15271.38 141
15272.55 149
15273.72 133
15274.88 166
15276.05 144
15277.22 138
15278.39 135
15279.56 142
15280.72 152
15281.89 163
15283.06 142
15284.23 135
15285.40 136
15286.56 116
15287.73 128
15288.90 147
15290.07 152
15291.24 166
15292.41 154
15293.58 134
15294.74 106
15295.91 136
15297.08 173
15298.25 151
15299.42 126
15300.59 124
15301.76 131
15302.93 139
15304.09 137
15305.26 131
15306.43 151
15307.60 140
15308.77 153
15309.94 150
15311.11 171
15312.28 118
15313.45 150
15314.62 147
15315.79 116
15316.96 138
15318.13 154
15319.30 165
15320.46 112
15321.63 125
15322.80 135
15323.97 145
15325.14 127
15326.31 145
15327.48 126
15328.65 145
15329.82 122
15330.99 131
15332.16 121
15333.33 125
15334.50 115
15335.67 122
15336.84 117
15338.01 124
15339.18 141
15340.36 122
15341.53 120
15342.70 118
15343.87 136
15345.04 140
15346.21 132
15347.38 120
15348.55 119
15349.72 109
15350.89 138
15352.06 146
15353.23 128
15354.40 111
15355.57 114
15356.75 115
15357.92 140
15359.09 150
15360.26 145
15361.43 132
15362.60 122
15363.77 123
15364.94 142
15366.11 155
15367.29 129
15368.46 121
15369.63 120
15370.80 154
15371.97 128
15373.14 130
15374.32 137
15375.49 154
15376.66 160
15377.83 129
15379.00 126
15380.17 121
15381.35 142
15382.52 123
15383.69 126
15384.86 146
15386.03 138
15387.21 113
15388.38 141
15389.55 125
15390.72 121
15391.90 135
15393.07 151
15394.24 136
15395.41 150
15396.59 137
15397.76 136
15398.93 133
15400.10 135
15401.28 119
15402.45 137
15403.62 146
15404.79 116
15405.97 139
15407.14 154
15408.31 134
15409.49 134
15410.66 149
15411.83 140
15413.01 136
15414.18 135
15415.35 127
15416.53 119
15417.70 126
15418.87 148
15420.05 112
15421.22 106
15422.39 133
15423.57 143
15424.74 115
15425.91 123
15427.09 127
15428.26 128
15429.43 117
15430.61 127
15431.78 126
15432.96 107
15434.13 127
15435.30 108
15436.48 102
15437.65 127
15438.83 106
15440.00 132
15441.17 96
15442.35 99
15443.52 124
15444.70 114
15445.87 125
15447.05 143
15448.22 98
15449.40 97
15450.57 102
15451.75 112
15452.92 117
15454.09 125
15455.27 147
15456.44 127
15457.62 117
15458.79 112
15459.97 129
15461.14 138
15462.32 152
15463.49 121
15464.67 116
15465.84 133
15467.02 123
15468.19 137
15469.37 93
15470.55 101
15471.72 103
15472.90 109
15474.07 123
15475.25 114
15476.42 114
15477.60 117
15478.77 100
15479.95 103
15481.13 113
15482.30 107
15483.48 106
15484.65 108
15485.83 113
15487.00 121
15488.18 108
15489.36 107
15490.53 95
15491.71 108
15492.89 104
15494.06 135
15495.24 116
15496.41 111
15497.59 122
15498.77 123
15499.94 129
15501.12 118
15502.30 129
15503.47 155
15504.65 154
15505.83 113
15507.00 106
15508.18 114
15509.36 144
15510.53 124
15511.71 134
15512.89 120
15514.06 145
15515.24 125
15516.42 111
15517.60 102
15518.77 118
15519.95 135
15521.13 98
15522.30 124
15523.48 117
15524.66 106
15525.84 114
15527.01 138
15528.19 128
15529.37 110
15530.55 123
15531.73 114
15532.90 107
15534.08 134
15535.26 121
15536.44 120
15537.61 116
15538.79 139
15539.97 121
15541.15 107
15542.33 114
15543.50 112
15544.68 131
15545.86 120
15547.04 138
15548.22 134
15549.40 117
15550.57 119
15551.75 135
15552.93 128
15554.11 116
15555.29 143
15556.47 115
15557.65 126
15558.82 126
15560.00 131
15561.18 120
15562.36 134
15563.54 134
15564.72 159
15565.90 133
15567.08 137
15568.26 149
15569.43 138
15570.61 140
15571.79 157
15572.97 143
15574.15 141
15575.33 164
15576.51 158
15577.69 165
15578.87 160
15580.05 179
15581.23 163
15582.41 165
15583.59 134
15584.77 138
15585.95 151
15587.13 176
15588.31 140
15589.49 169
15590.67 167
15591.85 159
15593.03 161
15594.21 177
15595.39 178
15596.57 168
15597.75 167
15598.93 133
15600.11 169
15601.29 175
15602.47 165
15603.65 164
15604.83 158
15606.01 180
15607.19 150
15608.37 189
15609.55 173
15610.73 200
15611.91 183
15613.09 200
15614.27 190
15615.45 192
15616.64 176
15617.82 165
15619.00 190
15620.18 176
15621.36 167
15622.54 188
15623.72 213
15624.90 204
15626.08 229
15627.27 207
15628.45 221
15629.63 215
15630.81 214
15631.99 207
15633.17 203
15634.35 178
15635.54 229
15636.72 246
15637.90 195
15639.08 205
15640.26 213
15641.45 223
15642.63 246
15643.81 230
15644.99 209
15646.17 220
15647.36 272
15648.54 283
15649.72 264
15650.90 237
15652.08 228
15653.27 265
15654.45 246
15655.63 248
15656.81 270
15658.00 254
15659.18 248
15660.36 262
15661.54 278
15662.73 260
15663.91 239
15665.09 257
15666.27 250
15667.46 242
15668.64 243
15669.82 273
15671.01 304
15672.19 251
15673.37 270
15674.56 253
15675.74 277
15676.92 288
15678.10 262
15679.29 262
15680.47 253
15681.65 255
15682.84 232
15684.02 226
15685.21 225
15686.39 232
15687.57 242
15688.76 205
15689.94 211
15691.12 212
15692.31 191
15693.49 218
15694.67 214
15695.86 229
15697.04 234
15698.23 228
15699.41 217
15700.59 229
15701.78 223
15702.96 218
15704.15 230
15705.33 218
15706.52 250
15707.70 244
15708.88 198
15710.07 209
15711.25 245
15712.44 245
15713.62 226
15714.81 261
15715.99 231
15717.18 235
15718.36 247
15719.55 264
15720.73 225
15721.92 258
15723.10 280
15724.29 238
15725.47 260
15726.66 244
15727.84 248
15729.03 281
15730.21 236
15731.40 254
15732.58 240
15733.77 264
15734.95 262
15736.14 268
15737.32 285
15738.51 258
15739.69 240
15740.88 246
15742.07 292
15743.25 246
15744.44 259
15745.62 274
15746.81 272
15747.99 313
15749.18 255
15750.37 277
15751.55 279
15752.74 287
15753.93 313
15755.11 307
15756.30 299
15757.48 282
15758.67 309
15759.86 320
15761.04 331
15762.23 321
15763.42 292
15764.60 285
15765.79 308
15766.98 298
15768.16 282
15769.35 319
15770.54 266
15771.72 239
15772.91 254
15774.10 242
15775.28 232
15776.47 253
15777.66 258
15778.84 251
15780.03 280
15781.22 214
15782.41 255
15783.59 240
15784.78 262
15785.97 246
15787.15 214
15788.34 239
15789.53 260
15790.72 261
15791.90 240
15793.09 236
15794.28 222
15795.47 231
15796.65 205
15797.84 211
15799.03 215
15800.22 201
15801.41 183
15802.59 212
15803.78 189
15804.97 186
15806.16 175
15807.35 206
15808.53 220
15809.72 226
15810.91 208
15812.10 186
15813.29 164
15814.48 198
15815.66 210
15816.85 175
15818.04 164
15819.23 201
15820.42 187
15821.61 194
15822.80 169
15823.98 203
15825.17 199
15826.36 193
15827.55 184
15828.74 186
15829.93 179
15831.12 187
15832.31 151
15833.50 160
15834.69 143
15835.87 167
15837.06 156
15838.25 167
15839.44 180
15840.63 196
15841.82 188
15843.01 177
15844.20 167
15845.39 169
15846.58 202
15847.77 229
15848.96 188
15850.15 200
15851.34 186
15852.53 169
15853.72 161
15854.91 176
15856.10 184
15857.29 189
15858.48 164
15859.67 164
15860.86 180
15862.05 187
15863.24 183
15864.43 175
15865.62 188
15866.81 166
15868.00 172
15869.19 164
15870.38 164
15871.57 187
15872.76 161
15873.95 186
15875.14 183
15876.33 176
15877.52 199
15878.72 188
15879.91 181
15881.10 157
15882.29 181
15883.48 169
15884.67 167
15885.86 187
15887.05 174
15888.24 166
15889.43 197
15890.63 206
15891.82 232
15893.01 184
15894.20 166
15895.39 183
15896.58 181
15897.77 194
15898.97 172
15900.16 170
15901.35 184
15902.54 200
15903.73 200
15904.92 203
15906.12 218
15907.31 180
15908.50 218
15909.69 211
15910.88 217
15912.08 214
15913.27 203
15914.46 216
15915.65 204
15916.85 198
15918.04 228
15919.23 197
15920.42 207
15921.61 211
15922.81 234
15924.00 235
15925.19 202
15926.38 216
15927.58 253
15928.77 217
15929.96 213
15931.16 226
15932.35 223
15933.54 233
15934.73 212
15935.93 225
15937.12 219
15938.31 204
15939.51 214
15940.70 209
15941.89 196
15943.09 217
15944.28 230
15945.47 203
15946.67 196
15947.86 212
15949.05 199
15950.25 208
15951.44 203
15952.63 157
15953.83 195
15955.02 173
15956.21 149
15957.41 130
15958.60 133
15959.80 167
15960.99 153
15962.18 148
15963.38 161
15964.57 158
15965.77 185
15966.96 164
15968.15 176
15969.35 144
15970.54 185
15971.74 154
15972.93 150
15974.13 136
15975.32 151
15976.51 166
15977.71 143
15978.90 136
15980.10 163
15981.29 172
15982.49 121
15983.68 115
15984.88 149
15986.07 185
15987.27 146
15988.46 138
15989.66 153
15990.85 133
15992.05 145
15993.24 126
15994.44 117
15995.63 158
15996.83 163
15998.02 155
15999.22 143
16000.41 113
16001.61 128
16002.80 150
16004.00 159
16005.20 134
16006.39 149
16007.59 124
16008.78 138
16009.98 150
16011.17 124
16012.37 120
16013.57 124
16014.76 135
16015.96 134
16017.15 143
16018.35 131
16019.55 150
16020.74 149
16021.94 132
16023.13 125
16024.33 136
16025.53 131
16026.72 148
16027.92 124
16029.12 153
16030.31 142
16031.51 117
16032.71 110
16033.90 111
16035.10 120
16036.30 124
16037.49 129
16038.69 128
16039.89 119
16041.08 115
16042.28 108
16043.48 126
16044.67 119
16045.87 124
16047.07 132
16048.27 109
16049.46 128
16050.66 127
16051.86 134
16053.06 102
16054.25 123
16055.45 138
16056.65 105
16057.84 123
16059.04 113
16060.24 116
16061.44 110
16062.64 115
16063.83 102
16065.03 139
16066.23 100
16067.43 115
16068.62 103
16069.82 118
16071.02 116
16072.22 124
16073.42 135
16074.62 140
16075.81 130
16077.01 109
16078.21 118
16079.41 108
16080.61 107
16081.81 113
16083.00 110
16084.20 102
16085.40 94
16086.60 119
16087.80 115
16089.00 125
16090.20 118
16091.39 104
16092.59 112
16093.79 103
16094.99 101
16096.19 123
16097.39 104
16098.59 99
16099.79 111
16100.99 124
16102.19 92
16103.38 71
16104.58 95
16105.78 104
16106.98 86
16108.18 105
16109.38 121
16110.58 110
16111.78 126
16112.98 121
16114.18 106
16115.38 111
16116.58 131
16117.78 103
16118.98 117
16120.18 111
16121.38 99
16122.58 134
16123.78 109
16124.98 104
16126.18 123
16127.38 124
16128.58 100
16129.78 90
16130.98 107
16132.18 109
16133.38 109
16134.58 105
16135.78 129
16136.98 107
16138.18 93
16139.38 112
16140.58 90
16141.78 102
16142.98 100
16144.19 108
16145.39 91
16146.59 111
16147.79 123
16148.99 104
16150.19 104
16151.39 100
16152.59 131
16153.79 104
16154.99 117
16156.20 119
16157.40 114
16158.60 98
16159.80 124
16161.00 123
16162.20 88
16163.40 111
16164.61 134
16165.81 115
16167.01 100
16168.21 114
16169.41 86
16170.61 131
16171.82 126
16173.02 111
16174.22 106
16175.42 112
16176.62 105
16177.82 117
16179.03 124
16180.23 105
16181.43 107
16182.63 109
16183.84 110
16185.04 118
16186.24 106
16187.44 105
16188.65 108
16189.85 102
16191.05 109
16192.25 108
16193.46 101
16194.66 97
16195.86 96
16197.06 91
16198.27 115
16199.47 93
16200.67 124
16201.87 106
16203.08 111
16204.28 110
16205.48 115
16206.69 120
16207.89 114
16209.09 101
16210.30 111
16211.50 103
16212.70 109
16213.91 113
16215.11 104
16216.31 82
16217.52 108
16218.72 116
16219.92 121
16221.13 102
16222.33 127
16223.53 125
16224.74 135
16225.94 118
16227.15 96
16228.35 98
16229.55 104
16230.76 117
16231.96 117
16233.17 112
16234.37 111
16235.57 122
16236.78 101
16237.98 96
16239.19 119
16240.39 130
16241.60 135
16242.80 100
16244.00 100
16245.21 92
16246.41 112
16247.62 112
16248.82 112
16250.03 122
16251.23 105
16252.44 115
16253.64 136
16254.85 99
16256.05 109
16257.26 130
16258.46 129
16259.67 101
16260.87 100
16262.08 127
16263.28 135
16264.49 139
16265.69 127
16266.90 113
16268.10 114
16269.31 111
16270.51 106
16271.72 103
16272.93 112
16274.13 105
16275.34 141
16276.54 119
16277.75 111
16278.95 116
16280.16 106
16281.37 116
16282.57 106
16283.78 109
16284.98 141
16286.19 147
16287.40 127
16288.60 109
16289.81 127
16291.01 117
16292.22 128
16293.43 114
16294.63 130
16295.84 115
16297.05 128
16298.25 138
16299.46 139
16300.67 170
16301.87 118
16303.08 143
16304.29 130
16305.49 142
16306.70 117
16307.91 146
16309.11 149
16310.32 121
16311.53 133
16312.73 118
16313.94 132
16315.15 110
16316.36 144
16317.56 113
16318.77 139
16319.98 125
16321.19 117
16322.39 127
16323.60 118
16324.81 126
16326.02 114
16327.22 127
16328.43 110
16329.64 148
16330.85 127
16332.05 129
16333.26 102
16334.47 121
16335.68 144
16336.88 125
16338.09 123
16339.30 138
16340.51 101
16341.72 99
16342.93 118
16344.13 123
16345.34 112
16346.55 107
16347.76 97
16348.97 100
16350.18 132
16351.38 108
16352.59 118
16353.80 106
16355.01 109
16356.22 117
16357.43 104
16358.64 106
16359.84 99
16361.05 115
16362.26 95
16363.47 93
16364.68 108
16365.89 104
16367.10 85
16368.31 91
16369.52 97
16370.73 88
16371.93 103
16373.14 89
16374.35 121
16375.56 89
16376.77 82
16377.98 102
16379.19 106
16380.40 116
16381.61 120
16382.82 94
16384.03 98
16385.24 81
16386.45 97
16387.66 82
16388.87 99
16390.08 102
16391.29 103
16392.50 91
16393.71 99
16394.92 107
16396.13 89
16397.34 95
16398.55 107
16399.76 91
16400.97 104
16402.18 92
16403.39 82
16404.60 86
16405.81 82
16407.02 93
16408.23 87
16409.44 89
16410.65 114
16411.86 100
16413.08 95
16414.29 87
16415.50 92
16416.71 94
16417.92 82
16419.13 99
16420.34 108
16421.55 123
16422.76 135
16423.97 90
16425.19 79
16426.40 105
16427.61 83
16428.82 86
16430.03 99
16431.24 104
16432.45 103
16433.67 86
16434.88 96
16436.09 98
16437.30 92
16438.51 98
16439.72 114
16440.94 118
16442.15 130
16443.36 115
16444.57 91
16445.78 101
16446.99 91
16448.21 85
16449.42 107
16450.63 107
16451.84 90
16453.06 97
16454.27 105
16455.48 85
16456.69 102
16457.90 93
16459.12 85
16460.33 89
16461.54 95
16462.75 83
16463.97 102
16465.18 107
16466.39 102
16467.61 85
16468.82 103
16470.03 74
16471.24 86
16472.46 88
16473.67 76
16474.88 101
16476.10 80
16477.31 69
16478.52 74
16479.74 93
16480.95 92
16482.16 89
16483.38 88
16484.59 86
16485.80 91
16487.02 89
16488.23 92
16489.44 102
16490.66 118
16491.87 98
16493.08 96
16494.30 99
16495.51 89
16496.73 86
16497.94 90
16499.15 85
16500.37 69
16501.58 79
16502.80 94
16504.01 104
16505.22 92
16506.44 76
16507.65 98
16508.87 91
16510.08 105
16511.30 88
16512.51 106
16513.72 96
16514.94 79
16516.15 92
16517.37 91
16518.58 79
16519.80 92
16521.01 84
16522.23 71
16523.44 74
16524.66 80
16525.87 93
16527.09 115
16528.30 86
16529.52 62
16530.73 85
16531.95 111
16533.16 110
16534.38 93
16535.59 111
16536.81 97
16538.02 106
16539.24 130
16540.45 93
16541.67 91
16542.89 107
16544.10 120
16545.32 114
16546.53 98
16547.75 87
16548.96 112
16550.18 102
16551.40 76
16552.61 95
16553.83 101
16555.04 117
16556.26 126
16557.48 109
16558.69 97
16559.91 92
16561.12 115
16562.34 111
16563.56 115
16564.77 96
16565.99 98
16567.21 110
16568.42 106
16569.64 116
16570.86 120
16572.07 132
16573.29 95
16574.51 115
16575.72 123
16576.94 118
16578.16 116
16579.37 129
16580.59 131
16581.81 123
16583.02 116
16584.24 150
16585.46 135
16586.68 120
16587.89 129
16589.11 126
16590.33 154
16591.54 145
16592.76 136
16593.98 154
16595.20 130
16596.41 123
16597.63 138
16598.85 127
16600.07 131
16601.29 115
16602.50 120
16603.72 108
16604.94 111
16606.16 103
16607.37 129
16608.59 113
16609.81 103
16611.03 121
16612.25 93
16613.46 92
16614.68 104
16615.90 92
16617.12 125
16618.34 124
16619.56 125
16620.77 106
16621.99 104
16623.21 98
16624.43 97
16625.65 93
16626.87 114
16628.09 84
16629.30 103
16630.52 88
16631.74 106
16632.96 110
16634.18 109
16635.40 104
16636.62 85
16637.84 77
16639.06 103
16640.28 108
16641.49 85
16642.71 90
16643.93 95
16645.15 87
16646.37 89
16647.59 74
16648.81 87
16650.03 88
16651.25 63
16652.47 95
16653.69 110
16654.91 100
16656.13 100
16657.35 88
16658.57 106
16659.79 79
16661.01 97
16662.23 115
16663.45 107
16664.67 83
16665.89 82
16667.11 95
16668.33 108
16669.55 95
16670.77 95
16671.99 88
16673.21 86
16674.43 104
16675.65 80
16676.87 89
16678.09 88
16679.31 83
16680.53 107
16681.75 109
16682.97 92
16684.19 91
16685.42 106
16686.64 102
16687.86 99
16689.08 69
16690.30 75
16691.52 108
16692.74 101
16693.96 88
16695.18 94
16696.40 93
16697.63 107
16698.85 116
16700.07 101
16701.29 106
16702.51 103
16703.73 98
16704.95 90
16706.18 113
16707.40 112
16708.62 106
16709.84 87
16711.06 87
16712.28 71
16713.51 94
16714.73 108
16715.95 93
16717.17 83
16718.39 115
16719.62 101
16720.84 112
16722.06 88
16723.28 78
16724.50 61
16725.73 92
16726.95 90
16728.17 76
16729.39 95
16730.62 84
16731.84 102
16733.06 86
16734.28 81
16735.51 87
16736.73 93
16737.95 89
16739.18 80
16740.40 102
16741.62 125
16742.84 104
16744.07 102
16745.29 84
16746.51 87
16747.74 98
16748.96 89
16750.18 92
16751.41 98
16752.63 84
16753.85 76
16755.08 85
16756.30 76
16757.52 88
16758.75 85
16759.97 84
16761.19 80
16762.42 83
16763.64 96
16764.86 78
16766.09 83
16767.31 87
16768.54 76
16769.76 102
16770.98 80
16772.21 98
16773.43 69
16774.66 109
16775.88 81
16777.10 77
16778.33 81
16779.55 79
16780.78 78
16782.00 103
16783.22 72
16784.45 75
16785.67 88
16786.90 92
16788.12 91
16789.35 60
16790.57 74
16791.80 98
16793.02 78
16794.25 86
16795.47 87
16796.70 83
16797.92 99
16799.15 81
16800.37 88
16801.60 76
16802.82 78
16804.05 83
16805.27 86
16806.50 86
16807.72 77
16808.95 75
16810.17 96
16811.40 78
16812.62 84
16813.85 80
16815.07 95
16816.30 78
16817.53 83
16818.75 104
16819.98 97
16821.20 86
16822.43 80
16823.65 90
16824.88 94
16826.11 86
16827.33 97
16828.56 87
16829.78 92
16831.01 94
16832.24 97
16833.46 104
16834.69 84
16835.92 85
16837.14 98
16838.37 93
16839.60 106
16840.82 114
16842.05 83
16843.27 101
16844.50 95
16845.73 98
16846.96 102
16848.18 98
16849.41 102
16850.64 85
16851.86 93
16853.09 109
16854.32 92
16855.54 105
16856.77 111
16858.00 100
16859.22 91
16860.45 125
16861.68 111
16862.91 113
16864.13 141
16865.36 135
16866.59 115
16867.82 119
16869.04 100
16870.27 126
16871.50 114
16872.73 129
16873.95 130
16875.18 126
16876.41 124
16877.64 143
16878.87 117
16880.09 147
16881.32 125
16882.55 142
16883.78 148
16885.01 149
16886.23 143
16887.46 165
16888.69 166
16889.92 149
16891.15 173
16892.38 170
16893.60 163
16894.83 160
16896.06 172
16897.29 135
16898.52 150
16899.75 146
16900.98 158
16902.20 122
16903.43 127
16904.66 136
16905.89 139
16907.12 146
16908.35 129
16909.58 127
16910.81 122
16912.04 129
16913.26 123
16914.49 129
16915.72 118
16916.95 130
16918.18 117
16919.41 123
16920.64 106
16921.87 101
16923.10 121
16924.33 122
16925.56 100
16926.79 124
16928.02 99
16929.25 116
16930.48 128
16931.71 98
16932.94 108
16934.17 93
16935.40 106
16936.63 95
16937.86 108
16939.09 108
16940.32 110
16941.55 115
16942.78 91
16944.01 103
16945.24 82
16946.47 93
16947.70 93
16948.93 109
16950.16 103
16951.39 106
16952.62 92
16953.85 82
16955.08 97
16956.31 98
16957.54 109
16958.77 97
16960.01 88
16961.24 120
16962.47 115
16963.70 126
16964.93 94
16966.16 88
16967.39 103
16968.62 105
16969.85 86
16971.08 96
16972.32 110
16973.55 98
16974.78 87
16976.01 94
16977.24 109
16978.47 102
16979.70 84
16980.94 108
16982.17 104
16983.40 89
16984.63 107
16985.86 77
16987.10 98
16988.33 97
16989.56 80
16990.79 107
16992.02 85
16993.26 97
16994.49 108
16995.72 109
16996.95 85
16998.18 119
16999.42 99
17000.65 89
17001.88 115
17003.11 98
17004.35 99
17005.58 95
17006.81 102
17008.04 82
17009.28 79
17010.51 100
17011.74 124
17012.97 119
17014.21 93
17015.44 83
17016.67 94
17017.91 94
17019.14 83
17020.37 88
17021.60 91
17022.84 96
17024.07 97
17025.30 98
17026.54 76
17027.77 116
17029.00 91
17030.24 83
17031.47 88
17032.70 85
17033.94 71
17035.17 77
17036.41 80
17037.64 67
17038.87 100
17040.11 97
17041.34 78
17042.57 95
17043.81 78
17045.04 95
17046.28 105
17047.51 106
17048.74 65
17049.98 72
17051.21 85
17052.45 107
17053.68 99
17054.92 79
17056.15 81
17057.38 83
17058.62 118
17059.85 72
17061.09 87
17062.32 96
17063.56 76
17064.79 67
17066.03 79
17067.26 89
17068.50 89
17069.73 89
17070.97 79
17072.20 83
17073.44 85
17074.67 91
17075.91 72
17077.14 84
17078.38 80
17079.61 68
17080.85 89
17082.08 61
17083.32 98
17084.55 88
17085.79 73
17087.02 77
17088.26 71
17089.49 93
17090.73 88
17091.97 77
17093.20 74
17094.44 71
17095.67 84
17096.91 87
17098.14 79
17099.38 80
17100.62 83
17101.85 68
17103.09 71
17104.32 75
17105.56 87
17106.80 70
17108.03 65
17109.27 92
17110.51 91
17111.74 77
17112.98 73
17114.21 83
17115.45 75
17116.69 62
17117.92 73
17119.16 83
17120.40 57
17121.63 66
17122.87 70
17124.11 67
17125.34 80
17126.58 64
17127.82 71
17129.06 68
17130.29 76
17131.53 76
17132.77 80
17134.00 62
17135.24 75
17136.48 50
17137.72 73
17138.95 85
17140.19 73
17141.43 64
17142.67 66
17143.90 63
17145.14 67
17146.38 86
17147.62 82
17148.85 66
17150.09 79
17151.33 65
17152.57 70
17153.80 71
17155.04 82
17156.28 76
17157.52 86
17158.76 70
17159.99 85
17161.23 60
17162.47 67
17163.71 86
17164.95 81
17166.19 82
17167.42 98
17168.66 79
17169.90 67
17171.14 62
17172.38 88
17173.62 73
17174.86 63
17176.09 72
17177.33 81
17178.57 82
17179.81 69
17181.05 83
17182.29 73
17183.53 86
17184.77 83
17186.01 81
17187.24 93
17188.48 74
17189.72 50
17190.96 70
17192.20 73
17193.44 79
17194.68 81
17195.92 85
17197.16 67
17198.40 88
17199.64 82
17200.88 81
17202.12 97
17203.36 69
17204.60 69
17205.84 57
17207.08 79
17208.32 71
17209.56 57
17210.80 68
17212.04 60
17213.28 61
17214.52 63
17215.76 68
17217.00 75
17218.24 67
17219.48 69
17220.72 72
17221.96 75
17223.20 51
17224.44 70
17225.68 64
17226.92 59
17228.16 72
17229.40 73
17230.64 71
17231.88 64
17233.12 69
17234.36 62
17235.60 81
17236.85 60
17238.09 73
17239.33 78
17240.57 80
17241.81 81
17243.05 81
17244.29 62
17245.53 66
17246.77 85
17248.02 88
17249.26 79
17250.50 65
17251.74 92
17252.98 72
17254.22 79
17255.46 79
17256.71 79
17257.95 80
17259.19 82
17260.43 69
17261.67 73
17262.91 70
17264.16 62
17265.40 61
17266.64 72
17267.88 71
17269.12 65
17270.37 74
17271.61 68
17272.85 51
17274.09 60
17275.34 80
17276.58 84
17277.82 73
17279.06 65
17280.30 58
17281.55 71
17282.79 69
17284.03 81
17285.27 73
17286.52 110
17287.76 81
17289.00 85
17290.25 87
17291.49 61
17292.73 86
17293.97 91
17295.22 67
17296.46 56
17297.70 82
17298.95 78
17300.19 57
17301.43 62
17302.68 59
17303.92 57
17305.16 76
17306.41 72
17307.65 63
17308.89 67
17310.14 72
17311.38 62
17312.62 56
17313.87 56
17315.11 66
17316.36 62
17317.60 74
17318.84 68
17320.09 87
17321.33 89
17322.58 111
17323.82 68
17325.06 65
17326.31 76
17327.55 76
17328.80 76
17330.04 54
17331.28 65
17332.53 77
17333.77 70
17335.02 80
17336.26 55
17337.51 68
17338.75 72
17340.00 64
17341.24 83
17342.48 86
17343.73 77
17344.97 81
17346.22 63
17347.46 73
17348.71 75
17349.95 83
17351.20 70
17352.44 70
17353.69 74
17354.93 78
17356.18 68
17357.42 68
17358.67 70
17359.92 61
17361.16 76
17362.41 64
17363.65 52
17364.90 59
17366.14 57
17367.39 69
17368.63 72
17369.88 91
17371.13 76
17372.37 62
17373.62 75
17374.86 68
17376.11 70
17377.35 60
17378.60 74
17379.85 80
17381.09 73
17382.34 53
17383.59 72
17384.83 69
17386.08 66
17387.32 63
17388.57 68
17389.82 66
17391.06 81
17392.31 60
17393.56 72
17394.80 63
17396.05 62
17397.30 95
17398.54 72
17399.79 71
17401.04 65
17402.28 49
17403.53 62
17404.78 92
17406.02 66
17407.27 42
17408.52 69
17409.77 69
17411.01 64
17412.26 81
17413.51 66
17414.75 88
17416.00 78
17417.25 62
17418.50 64
17419.74 72
17420.99 87
17422.24 87
17423.49 70
17424.73 57
17425.98 66
17427.23 70
17428.48 77
17429.73 94
17430.97 54
17432.22 77
17433.47 65
17434.72 84
17435.97 70
17437.21 74
17438.46 91
17439.71 83
17440.96 75
17442.21 62
17443.45 81
17444.70 73
17445.95 83
17447.20 63
17448.45 71
17449.70 77
17450.95 94
17452.19 74
17453.44 65
17454.69 73
17455.94 103
17457.19 91
17458.44 63
17459.69 75
17460.94 77
17462.19 88
17463.43 99
17464.68 92
17465.93 70
17467.18 104
17468.43 96
17469.68 64
17470.93 67
17472.18 76
17473.43 78
17474.68 90
17475.93 75
17477.18 68
17478.43 86
17479.68 89
17480.93 78
17482.18 80
17483.43 78
17484.68 78
17485.93 100
17487.17 92
17488.42 86
17489.67 70
17490.92 92
17492.18 92
17493.43 69
17494.68 74
17495.93 78
17497.18 107
17498.43 114
17499.68 89
17500.93 73
17502.18 76
17503.43 92
17504.68 87
17505.93 93
17507.18 87
17508.43 79
17509.68 109
17510.93 90
17512.18 94
17513.43 81
17514.68 96
17515.94 64
17517.19 111
17518.44 97
17519.69 80
17520.94 75
17522.19 89
17523.44 80
17524.69 83
17525.94 85
17527.20 110
17528.45 115
17529.70 108
17530.95 97
17532.20 95
17533.45 103
17534.70 97
17535.96 103
17537.21 83
17538.46 82
17539.71 105
17540.96 105
17542.22 81
17543.47 84
17544.72 120
17545.97 112
17547.22 110
17548.48 106
17549.73 113
17550.98 116
17552.23 129
17553.48 98
17554.74 85
17555.99 106
17557.24 97
17558.49 103
17559.75 92
17561.00 91
17562.25 90
17563.50 80
17564.76 85
17566.01 90
17567.26 112
17568.52 115
17569.77 96
17571.02 100
17572.27 88
17573.53 101
17574.78 106
17576.03 121
17577.29 109
17578.54 94
17579.79 99
17581.05 123
17582.30 112
17583.55 107
17584.81 105
17586.06 103
17587.31 110
17588.57 106
17589.82 103
17591.07 84
17592.33 95
17593.58 92
17594.83 99
17596.09 88
17597.34 97
17598.60 118
17599.85 98
17601.10 97
17602.36 109
17603.61 103
17604.87 111
17606.12 103
17607.37 88
17608.63 122
17609.88 123
17611.14 106
17612.39 99
17613.65 98
17614.90 101
17616.16 99
17617.41 102
17618.66 123
17619.92 108
17621.17 92
17622.43 115
17623.68 93
17624.94 98
17626.19 100
17627.45 104
17628.70 99
17629.96 97
17631.21 113
17632.47 108
17633.72 78
17634.98 98
17636.23 100
17637.49 79
17638.74 74
17640.00 95
17641.26 100
17642.51 95
17643.77 83
17645.02 69
17646.28 86
17647.53 81
17648.79 105
17650.04 83
17651.30 112
17652.56 94
17653.81 77
17655.07 95
17656.32 86
17657.58 76
17658.84 87
17660.09 111
17661.35 96
17662.60 74
17663.86 68
17665.12 69
17666.37 84
17667.63 90
17668.89 77
17670.14 106
17671.40 82
17672.66 98
17673.91 72
17675.17 78
17676.43 76
17677.68 91
17678.94 99
17680.20 85
17681.45 64
17682.71 72
17683.97 73
17685.22 78
17686.48 66
17687.74 80
17688.99 89
17690.25 106
17691.51 75
17692.77 98
17694.02 86
17695.28 82
17696.54 82
17697.80 74
17699.05 84
17700.31 61
17701.57 76
17702.83 75
17704.08 60
17705.34 77
17706.60 81
17707.86 86
17709.11 71
17710.37 91
17711.63 86
17712.89 74
17714.15 88
17715.40 68
17716.66 75
17717.92 91
17719.18 75
17720.44 65
17721.70 71
17722.95 53
17724.21 93
17725.47 65
17726.73 89
17727.99 75
17729.25 94
17730.51 94
17731.76 74
17733.02 76
17734.28 93
17735.54 61
17736.80 95
17738.06 95
17739.32 84
17740.58 72
17741.83 63
17743.09 84
17744.35 63
17745.61 72
17746.87 82
17748.13 86
17749.39 57
17750.65 67
17751.91 76
17753.17 78
17754.43 105
17755.69 96
17756.95 90
17758.21 69
17759.47 77
17760.73 84
17761.98 81
17763.24 66
17764.50 73
17765.76 75
17767.02 73
17768.28 87
17769.54 75
17770.80 67
17772.06 66
17773.32 85
17774.58 69
17775.84 69
17777.11 57
17778.37 78
17779.63 69
17780.89 87
17782.15 84
17783.41 63
17784.67 72
17785.93 91
17787.19 107
17788.45 87
17789.71 78
17790.97 92
17792.23 90
17793.49 87
17794.75 63
17796.01 69
17797.28 90
17798.54 78
17799.80 68
17801.06 82
17802.32 45
17803.58 69
17804.84 75
17806.10 79
17807.37 63
17808.63 84
17809.89 77
17811.15 68
17812.41 84
17813.67 90
17814.93 64
17816.20 79
17817.46 81
17818.72 74
17819.98 73
17821.24 51
17822.50 41
17823.77 58
17825.03 61
17826.29 66
17827.55 67
17828.81 72
17830.08 68
17831.34 92
17832.60 81
17833.86 62
17835.13 77
17836.39 71
17837.65 65
17838.91 89
17840.18 73
17841.44 56
17842.70 55
17843.96 57
17845.23 57
17846.49 67
17847.75 73
17849.01 63
17850.28 54
17851.54 52
17852.80 56
17854.07 66
17855.33 56
17856.59 61
17857.86 77
17859.12 81
17860.38 67
17861.65 65
17862.91 67
17864.17 72
17865.44 70
17866.70 74
17867.96 58
17869.23 60
17870.49 76
17871.75 66
17873.02 65
17874.28 55
17875.54 54
17876.81 69
17878.07 63
17879.34 73
17880.60 57
17881.86 64
17883.13 58
17884.39 71
17885.66 57
17886.92 69
17888.18 83
17889.45 63
17890.71 54
17891.98 53
17893.24 79
17894.51 52
17895.77 69
17897.04 62
17898.30 56
17899.56 69
17900.83 71
17902.09 57
17903.36 56
17904.62 60
17905.89 57
17907.15 70
17908.42 59
17909.68 45
17910.95 53
17912.21 90
17913.48 63
17914.74 57
17916.01 64
17917.27 58
17918.54 49
17919.80 59
17921.07 55
17922.34 43
17923.60 73
17924.87 48
17926.13 62
17927.40 56
17928.66 68
17929.93 71
17931.19 76
17932.46 57
17933.73 62
17934.99 65
17936.26 73
17937.52 62
17938.79 70
17940.06 70
17941.32 71
17942.59 83
17943.85 53
17945.12 70
17946.39 66
17947.65 68
17948.92 46
17950.19 57
17951.45 58
17952.72 75
17953.99 58
17955.25 64
17956.52 59
17957.79 54
17959.05 65
17960.32 53
17961.59 59
17962.85 71
17964.12 70
17965.39 64
17966.65 60
17967.92 65
17969.19 56
17970.45 60
17971.72 61
17972.99 60
17974.26 70
17975.52 68
17976.79 61
17978.06 59
17979.33 63
17980.59 62
17981.86 72
17983.13 59
17984.40 69
17985.66 56
17986.93 54
17988.20 69
17989.47 60
17990.73 67
17992.00 64
17993.27 59
17994.54 53
17995.81 57
17997.07 52
17998.34 47
17999.61 48
18000.88 62
18002.15 53
18003.42 56
18004.68 58
18005.95 68
18007.22 66
18008.49 68
18009.76 65
18011.03 74
18012.30 59
18013.56 55
18014.83 57
18016.10 40
18017.37 50
18018.64 61
18019.91 73
18021.18 66
18022.45 50
18023.71 49
18024.98 58
18026.25 66
18027.52 54
18028.79 70
18030.06 52
18031.33 87
18032.60 65
18033.87 52
18035.14 71
18036.41 45
18037.68 64
18038.95 55
18040.22 63
18041.49 61
18042.76 55
18044.02 82
18045.29 64
18046.56 64
18047.83 71
18049.10 69
18050.37 56
18051.64 70
18052.91 57
18054.18 51
18055.45 58
18056.72 55
18057.99 60
18059.27 67
18060.54 54
18061.81 58
18063.08 66
18064.35 36
18065.62 72
18066.89 73
18068.16 90
18069.43 51
18070.70 52
18071.97 59
18073.24 58
18074.51 60
18075.78 63
18077.05 61
18078.32 59
18079.60 81
18080.87 54
18082.14 68
18083.41 64
18084.68 77
18085.95 63
18087.22 66
18088.49 62
18089.77 63
18091.04 62
18092.31 59
18093.58 65
18094.85 71
18096.12 91
18097.39 54
18098.67 60
18099.94 76
18101.21 63
18102.48 55
18103.75 55
18105.02 61
18106.30 55
18107.57 44
18108.84 54
18110.11 53
18111.38 73
18112.66 69
18113.93 59
18115.20 65
18116.47 63
18117.75 52
18119.02 65
18120.29 56
18121.56 59
18122.84 50
18124.11 61
18125.38 65
18126.65 54
18127.93 66
18129.20 57
18130.47 51
18131.74 58
18133.02 67
18134.29 75
18135.56 70
18136.84 60
18138.11 62
18139.38 63
18140.66 63
18141.93 63
18143.20 64
18144.48 74
18145.75 74
18147.02 70
18148.30 52
18149.57 74
18150.84 45
18152.12 42
18153.39 37
18154.66 56
18155.94 54
18157.21 56
18158.48 60
18159.76 44
18161.03 53
18162.31 71
18163.58 52
18164.85 48
18166.13 53
18167.40 54
18168.68 54
18169.95 51
18171.22 40
18172.50 55
18173.77 68
18175.05 51
18176.32 51
18177.60 57
18178.87 70
18180.15 60
18181.42 70
18182.69 59
18183.97 63
18185.24 60
18186.52 53
18187.79 71
18189.07 64
18190.34 58
18191.62 48
18192.89 48
18194.17 61
18195.44 52
18196.72 61
18197.99 55
18199.27 52
18200.54 50
18201.82 64
18203.09 68
18204.37 68
18205.65 49
18206.92 63
18208.20 58
18209.47 60
18210.75 58
18212.02 80
18213.30 60
18214.57 63
18215.85 71
18217.13 56
18218.40 70
18219.68 65
18220.95 68
18222.23 51
18223.51 65
18224.78 61
18226.06 58
18227.33 82
18228.61 51
18229.89 62
18231.16 61
18232.44 59
18233.72 55
18234.99 49
18236.27 49
18237.55 74
18238.82 70
18240.10 49
18241.38 63
18242.65 66
18243.93 53
18245.21 45
18246.48 52
18247.76 58
18249.04 66
18250.31 58
18251.59 58
18252.87 55
18254.15 61
18255.42 60
18256.70 66
18257.98 49
18259.25 67
18260.53 79
18261.81 81
18263.09 58
18264.36 59
18265.64 48
18266.92 63
18268.20 65
18269.47 49
18270.75 67
18272.03 60
18273.31 66
18274.59 60
18275.86 50
18277.14 54
18278.42 61
18279.70 58
18280.98 55
18282.25 55
18283.53 68
18284.81 70
18286.09 70
18287.37 57
18288.64 62
18289.92 59
18291.20 65
18292.48 50
18293.76 51
18295.04 54
18296.32 64
18297.59 75
18298.87 47
18300.15 53
18301.43 61
18302.71 47
18303.99 57
18305.27 48
18306.55 57
18307.83 66
18309.10 69
18310.38 58
18311.66 63
18312.94 49
18314.22 49
18315.50 54
18316.78 54
18318.06 45
18319.34 63
18320.62 50
18321.90 44
18323.18 57
18324.46 47
18325.74 46
18327.02 62
18328.30 53
18329.58 55
18330.86 58
18332.14 62
18333.41 54
18334.69 52
18335.97 48
18337.25 63
18338.54 58
18339.82 64
18341.10 52
18342.38 67
18343.66 50
18344.94 46
18346.22 44
18347.50 56
18348.78 50
18350.06 60
18351.34 46
18352.62 66
18353.90 50
18355.18 69
18356.46 51
18357.74 57
18359.02 51
18360.30 66
18361.58 64
18362.87 55
18364.15 60
18365.43 51
18366.71 41
18367.99 69
18369.27 48
18370.55 47
18371.83 75
18373.11 62
18374.40 71
18375.68 75
18376.96 74
18378.24 67
18379.52 60
18380.80 72
18382.08 52
18383.37 71
18384.65 57
18385.93 76
18387.21 73
18388.49 65
18389.78 61
18391.06 65
18392.34 68
18393.62 56
18394.90 49
18396.19 50
18397.47 71
18398.75 60
18400.03 44
18401.31 45
18402.60 52
18403.88 49
18405.16 72
18406.44 47
18407.73 62
18409.01 60
18410.29 56
18411.57 68
18412.86 66
18414.14 62
18415.42 60
18416.71 69
18417.99 55
18419.27 61
18420.55 54
18421.84 72
18423.12 60
18424.40 61
18425.69 74
18426.97 44
18428.25 50
18429.54 67
18430.82 53
18432.10 62
18433.39 56
18434.67 70
18435.95 55
18437.24 59
18438.52 53
18439.80 48
18441.09 58
18442.37 52
18443.66 50
18444.94 48
18446.22 47
18447.51 59
18448.79 56
18450.08 60
18451.36 64
18452.64 69
18453.93 67
18455.21 63
18456.50 62
18457.78 59
18459.06 68
18460.35 62
18461.63 53
18462.92 59
18464.20 58
18465.49 57
18466.77 57
18468.06 52
18469.34 60
18470.63 68
18471.91 49
18473.19 59
18474.48 55
18475.76 50
18477.05 60
18478.33 73
18479.62 58
18480.90 51
18482.19 55
18483.47 48
18484.76 39
18486.05 60
18487.33 60
18488.62 45
18489.90 64
18491.19 75
18492.47 55
18493.76 56
18495.04 66
18496.33 54
18497.61 63
18498.90 56
18500.19 51
18501.47 45
18502.76 48
18504.04 53
18505.33 48
18506.62 50
18507.90 50
18509.19 65
18510.47 75
18511.76 39
18513.05 47
18514.33 89
18515.62 104
18516.90 69
18518.19 66
18519.48 44
18520.76 62
18522.05 71
18523.34 60
18524.62 49
18525.91 63
18527.20 67
18528.48 69
18529.77 65
18531.06 67
18532.34 61
18533.63 51
18534.92 66
18536.21 65
18537.49 57
18538.78 73
18540.07 112
18541.35 65
18542.64 66
18543.93 69
18545.22 48
18546.50 68
18547.79 62
18549.08 48
18550.37 67
18551.65 54
18552.94 48
18554.23 57
18555.52 62
18556.80 68
18558.09 56
18559.38 48
18560.67 54
18561.95 44
18563.24 42
18564.53 64
18565.82 59
18567.11 64
18568.39 61
18569.68 58
18570.97 63
18572.26 52
18573.55 48
18574.84 71
18576.12 75
18577.41 74
18578.70 52
18579.99 54
18581.28 44
18582.57 70
18583.86 75
18585.14 66
18586.43 86
18587.72 57
18589.01 57
18590.30 52
18591.59 71
18592.88 58
18594.17 62
18595.46 57
18596.74 71
18598.03 70
18599.32 59
18600.61 92
18601.90 50
18603.19 57
18604.48 47
18605.77 69
18607.06 54
18608.35 80
18609.64 58
18610.93 66
18612.22 56
18613.51 69
18614.80 73
18616.09 72
18617.38 62
18618.67 63
18619.96 72
18621.25 69
18622.54 59
18623.83 55
18625.12 72
18626.41 73
18627.70 93
18628.99 63
18630.28 77
18631.57 70
18632.86 86
18634.15 59
18635.44 75
18636.73 53
18638.02 66
18639.31 71
18640.60 72
18641.89 74
18643.18 66
18644.47 64
18645.76 74
18647.06 52
18648.35 53
18649.64 59
18650.93 56
18652.22 65
18653.51 49
18654.80 62
18656.09 53
18657.38 77
18658.68 83
18659.97 80
18661.26 60
18662.55 59
18663.84 71
18665.13 53
18666.42 54
18667.72 63
18669.01 61
18670.30 58
18671.59 49
18672.88 66
18674.17 56
18675.47 67
18676.76 65
18678.05 75
18679.34 52
18680.63 70
18681.93 48
18683.22 66
18684.51 70
18685.80 59
18687.09 53
18688.39 73
18689.68 57
18690.97 67
18692.26 50
18693.56 69
18694.85 67
18696.14 63
18697.43 50
18698.73 55
18700.02 63
18701.31 96
18702.60 87
18703.90 63
18705.19 54
18706.48 43
18707.78 55
18709.07 51
18710.36 59
18711.66 61
18712.95 57
18714.24 64
18715.54 62
18716.83 51
18718.12 55
18719.42 55
18720.71 60
18722.00 54
18723.30 55
18724.59 52
18725.88 61
18727.18 62
18728.47 69
18729.76 56
18731.06 69
18732.35 71
18733.65 42
18734.94 53
18736.23 51
18737.53 61
18738.82 64
18740.12 62
18741.41 51
18742.70 50
18744.00 59
18745.29 62
18746.59 49
18747.88 47
18749.18 65
18750.47 58
18751.76 40
18753.06 50
18754.35 68
18755.65 75
18756.94 61
18758.24 51
18759.53 66
18760.83 84
18762.12 83
18763.42 54
18764.71 48
18766.01 54
18767.30 55
18768.60 57
18769.89 48
18771.19 46
18772.48 66
18773.78 68
18775.07 57
18776.37 56
18777.66 55
18778.96 55
18780.25 48
18781.55 70
18782.85 70
18784.14 49
18785.44 47
18786.73 61
18788.03 56
18789.32 54
18790.62 50
18791.92 48
18793.21 58
18794.51 60
18795.80 54
18797.10 54
18798.40 51
18799.69 66
18800.99 64
18802.28 43
18803.58 43
18804.88 52
18806.17 57
18807.47 70
18808.77 57
18810.06 48
18811.36 44
18812.66 62
18813.95 63
18815.25 51
18816.55 48
18817.84 51
18819.14 61
18820.44 58
18821.73 47
18823.03 63
18824.33 84
18825.62 60
18826.92 58
18828.22 53
18829.52 60
18830.81 64
18832.11 63
18833.41 54
18834.71 65
18836.00 46
18837.30 56
18838.60 40
18839.90 45
18841.19 43
18842.49 44
18843.79 70
18845.09 50
18846.38 59
18847.68 60
18848.98 68
18850.28 52
18851.58 47
18852.87 61
18854.17 56
18855.47 64
18856.77 58
18858.07 56
18859.36 47
18860.66 56
18861.96 66
18863.26 38
18864.56 48
18865.86 60
18867.15 57
18868.45 52
18869.75 41
18871.05 42
18872.35 73
18873.65 47
18874.95 55
18876.24 37
18877.54 55
18878.84 60
18880.14 54
18881.44 43
18882.74 41
18884.04 45
18885.34 60
18886.64 60
18887.94 54
18889.24 56
18890.53 52
18891.83 63
18893.13 56
18894.43 43
18895.73 47
18897.03 51
18898.33 54
18899.63 49
18900.93 63
18902.23 42
18903.53 45
18904.83 55
18906.13 45
18907.43 35
18908.73 40
18910.03 52
18911.33 65
18912.63 38
18913.93 52
18915.23 83
18916.53 68
18917.83 51
18919.13 61
18920.43 64
18921.73 48
18923.03 58
18924.33 59
18925.63 48
18926.93 38
18928.23 61
18929.53 76
18930.84 66
18932.14 52
18933.44 57
18934.74 50
18936.04 49
18937.34 56
18938.64 44
18939.94 59
18941.24 61
18942.54 62
18943.84 45
18945.15 49
18946.45 54
18947.75 48
18949.05 70
18950.35 54
18951.65 58
18952.95 58
18954.26 64
18955.56 54
18956.86 33
18958.16 36
18959.46 50
18960.76 63
18962.07 44
18963.37 48
18964.67 43
18965.97 62
18967.27 58
18968.57 46
18969.88 56
18971.18 47
18972.48 60
18973.78 51
18975.09 36
18976.39 44
18977.69 54
18978.99 57
18980.29 50
18981.60 45
18982.90 56
18984.20 57
18985.50 64
18986.81 47
18988.11 56
18989.41 44
18990.72 61
18992.02 70
18993.32 61
18994.62 60
18995.93 49
18997.23 84
18998.53 53
18999.84 54
19001.14 46
19002.44 46
19003.75 72
19005.05 58
19006.35 59
19007.66 45
19008.96 65
19010.26 60
19011.57 74
19012.87 57
19014.17 45
19015.48 60
19016.78 63
19018.08 58
19019.39 43
19020.69 54
19021.99 60
19023.30 51
19024.60 59
19025.91 48
19027.21 49
19028.51 49
19029.82 50
19031.12 60
19032.43 49
19033.73 62
19035.04 61
19036.34 82
19037.64 58
19038.95 41
19040.25 53
19041.56 48
19042.86 44
19044.17 58
19045.47 54
19046.78 60
19048.08 75
19049.39 56
19050.69 40
19052.00 62
19053.30 41
19054.61 56
19055.91 52
19057.22 49
19058.52 52
19059.83 60
19061.13 76
19062.44 50
19063.74 71
19065.05 64
19066.35 66
19067.66 62
19068.96 59
19070.27 46
19071.57 51
19072.88 53
19074.18 45
19075.49 53
19076.80 43
19078.10 58
19079.41 49
19080.71 56
19082.02 55
19083.33 43
19084.63 54
19085.94 54
19087.24 54
19088.55 44
19089.86 46
19091.16 57
19092.47 52
19093.77 47
19095.08 47
19096.39 52
19097.69 57
19099.00 40
19100.31 54
19101.61 66
19102.92 74
19104.23 38
19105.53 46
19106.84 26
19108.15 50
19109.45 61
19110.76 36
19112.07 58
19113.37 72
19114.68 82
19115.99 49
19117.30 52
19118.60 57
19119.91 61
19121.22 56
19122.52 51
19123.83 52
19125.14 59
19126.45 64
19127.75 61
19129.06 55
19130.37 65
19131.68 51
19132.98 65
19134.29 58
19135.60 61
19136.91 65
19138.22 58
19139.52 51
19140.83 43
19142.14 49
19143.45 42
19144.76 72
19146.06 68
19147.37 53
19148.68 56
19149.99 48
19151.30 41
19152.60 56
19153.91 51
19155.22 62
19156.53 53
19157.84 37
19159.15 52
19160.46 39
19161.76 45
19163.07 56
19164.38 53
19165.69 62
19167.00 55
19168.31 50
19169.62 44
19170.93 41
19172.23 44
19173.54 61
19174.85 47
19176.16 51
19177.47 57
19178.78 71
19180.09 56
19181.40 38
19182.71 49
19184.02 62
19185.33 62
19186.64 55
19187.95 50
19189.26 58
19190.57 53
19191.87 57
19193.18 57
19194.49 64
19195.80 52
19197.11 57
19198.42 63
19199.73 55
19201.04 38
19202.35 39
19203.66 53
19204.97 62
19206.28 69
19207.59 65
19208.90 65
19210.21 51
19211.53 57
19212.84 52
19214.15 53
19215.46 48
19216.77 39
19218.08 49
19219.39 55
19220.70 65
19222.01 49
19223.32 54
19224.63 65
19225.94 70
19227.25 61
19228.56 48
19229.87 45
19231.19 48
19232.50 56
19233.81 55
19235.12 37
19236.43 40
19237.74 54
19239.05 53
19240.36 60
19241.68 56
19242.99 52
19244.30 54
19245.61 49
19246.92 44
19248.23 45
19249.54 48
19250.86 55
19252.17 55
19253.48 53
19254.79 60
19256.10 44
19257.42 45
19258.73 33
19260.04 56
19261.35 53
19262.66 69
19263.98 55
19265.29 43
19266.60 54
19267.91 52
19269.22 88
19270.54 37
19271.85 37
19273.16 36
19274.47 45
19275.79 43
19277.10 42
19278.41 48
19279.72 47
19281.04 57
19282.35 43
19283.66 46
19284.98 47
19286.29 34
19287.60 51
19288.91 58
19290.23 51
19291.54 58
19292.85 36
19294.17 43
19295.48 38
19296.79 43
19298.11 57
19299.42 46
19300.73 56
19302.05 47
19303.36 48
19304.67 50
19305.99 52
19307.30 45
19308.61 37
19309.93 39
19311.24 36
19312.56 56
19313.87 53
19315.18 47
19316.50 54
19317.81 44
19319.13 60
19320.44 50
19321.75 63
19323.07 45
19324.38 51
19325.70 40
19327.01 56
19328.32 57
19329.64 62
19330.95 40
19332.27 46
19333.58 55
19334.90 42
19336.21 41
19337.53 53
19338.84 58
19340.16 49
19341.47 52
19342.79 49
19344.10 78
19345.42 44
19346.73 53
19348.05 43
19349.36 37
19350.68 40
19351.99 48
19353.31 34
19354.62 36
19355.94 53
19357.25 40
19358.57 54
19359.88 44
19361.20 60
19362.51 53
19363.83 49
19365.14 47
19366.46 49
19367.78 42
19369.09 49
19370.41 36
19371.72 53
19373.04 51
19374.35 37
19375.67 43
19376.99 56
19378.30 46
19379.62 50
19380.93 57
19382.25 45
19383.57 52
19384.88 35
19386.20 59
19387.52 51
19388.83 56
19390.15 45
19391.47 40
19392.78 41
19394.10 46
19395.42 72
19396.73 53
19398.05 61
19399.37 59
19400.68 44
19402.00 55
19403.32 35
19404.63 47
19405.95 43
19407.27 39
19408.58 48
19409.90 43
19411.22 52
19412.54 47
19413.85 64
19415.17 45
19416.49 46
19417.80 50
19419.12 49
19420.44 47
19421.76 52
19423.07 54
19424.39 44
19425.71 57
19427.03 41
19428.35 42
19429.66 41
19430.98 50
19432.30 49
19433.62 47
19434.93 47
19436.25 53
19437.57 41
19438.89 40
19440.21 44
19441.53 43
19442.84 43
19444.16 45
19445.48 52
19446.80 55
19448.12 50
19449.44 64
19450.75 50
19452.07 45
19453.39 62
19454.71 57
19456.03 46
19457.35 42
19458.67 37
19459.98 43
19461.30 49
19462.62 58
19463.94 63
19465.26 70
19466.58 53
19467.90 51
19469.22 56
19470.54 58
19471.86 57
19473.18 46
19474.49 53
19475.81 68
19477.13 37
19478.45 37
19479.77 51
19481.09 61
19482.41 49
19483.73 50
19485.05 37
19486.37 36
19487.69 61
19489.01 68
19490.33 51
19491.65 53
19492.97 48
19494.29 39
19495.61 42
19496.93 56
19498.25 46
19499.57 43
19500.89 40
19502.21 49
19503.53 54
19504.85 39
19506.17 43
19507.49 52
19508.81 51
19510.13 56
19511.45 42
19512.77 56
19514.09 62
19515.42 58
19516.74 58
19518.06 53
19519.38 51
19520.70 43
19522.02 38
19523.34 47
19524.66 66
19525.98 53
19527.30 49
19528.62 46
19529.95 52
19531.27 60
19532.59 56
19533.91 51
19535.23 38
19536.55 42
19537.87 65
19539.20 45
19540.52 46
19541.84 62
19543.16 44
19544.48 53
19545.80 40
19547.13 48
19548.45 44
19549.77 50
19551.09 57
19552.41 63
19553.74 49
19555.06 46
19556.38 45
19557.70 43
19559.02 52
19560.35 44
19561.67 38
19562.99 46
19564.31 53
19565.64 41
19566.96 47
19568.28 53
19569.60 50
19570.93 43
19572.25 51
19573.57 43
19574.89 51
19576.22 46
19577.54 63
19578.86 38
19580.18 40
19581.51 58
19582.83 64
19584.15 41
19585.48 44
19586.80 43
19588.12 44
19589.45 62
19590.77 54
19592.09 42
19593.42 56
19594.74 62
19596.06 54
19597.39 48
19598.71 40
19600.03 58
19601.36 63
19602.68 50
19604.00 33
19605.33 35
19606.65 40
19607.98 76
19609.30 51
19610.62 46
19611.95 62
19613.27 50
19614.60 63
19615.92 43
19617.24 51
19618.57 49
19619.89 74
19621.22 47
19622.54 43
19623.87 42
19625.19 53
19626.51 52
19627.84 38
19629.16 52
19630.49 43
19631.81 46
19633.14 43
19634.46 50
19635.79 35
19637.11 41
19638.44 67
19639.76 80
19641.09 47
19642.41 35
19643.74 41
19645.06 44
19646.39 54
19647.71 42
19649.04 48
19650.36 50
19651.69 52
19653.01 48
19654.34 70
19655.66 39
19656.99 36
19658.32 48
19659.64 54
19660.97 58
19662.29 61
19663.62 51
19664.94 44
19666.27 69
19667.60 51
19668.92 37
19670.25 37
19671.57 61
19672.90 47
19674.23 48
19675.55 40
19676.88 61
19678.20 66
19679.53 51
19680.86 33
19682.18 62
19683.51 40
19684.84 53
19686.16 45
19687.49 44
19688.82 43
19690.14 57
19691.47 63
19692.80 57
19694.12 58
19695.45 48
19696.78 61
19698.10 54
19699.43 51
19700.76 65
19702.08 58
19703.41 41
19704.74 39
19706.07 42
19707.39 61
19708.72 61
19710.05 38
19711.37 54
19712.70 71
19714.03 50
19715.36 60
19716.68 54
19718.01 44
19719.34 63
19720.67 43
19721.99 46
19723.32 51
19724.65 72
19725.98 37
19727.31 46
19728.63 41
19729.96 39
19731.29 48
19732.62 43
19733.95 48
19735.27 43
19736.60 49
19737.93 47
19739.26 56
19740.59 43
19741.92 38
19743.24 58
19744.57 43
19745.90 46
19747.23 55
19748.56 53
19749.89 52
19751.22 36
19752.54 60
19753.87 41
19755.20 41
19756.53 52
19757.86 45
19759.19 53
19760.52 34
19761.85 50
19763.18 40
19764.50 35
19765.83 49
19767.16 44
19768.49 48
19769.82 47
19771.15 50
19772.48 55
19773.81 43
19775.14 55
19776.47 41
19777.80 37
19779.13 39
19780.46 40
19781.79 56
19783.12 45
19784.45 39
19785.78 42
19787.11 54
19788.44 50
19789.77 57
19791.10 61
19792.43 52
19793.76 45
19795.09 47
19796.42 56
19797.75 57
19799.08 51
19800.41 50
19801.74 61
19803.07 49
19804.40 40
19805.73 56
19807.06 40
19808.39 38
19809.72 46
19811.05 54
19812.38 50
19813.71 54
19815.05 46
19816.38 50
19817.71 45
19819.04 38
19820.37 46
19821.70 59
19823.03 65
19824.36 50
19825.69 54
19827.03 57
19828.36 43
19829.69 58
19831.02 51
19832.35 47
19833.68 52
19835.01 50
19836.35 58
19837.68 39
19839.01 37
19840.34 49
19841.67 52
19843.00 53
19844.34 51
19845.67 35
19847.00 49
19848.33 46
19849.66 52
19851.00 48
19852.33 51
19853.66 56
19854.99 76
19856.32 55
19857.66 44
19858.99 52
19860.32 57
19861.65 55
19862.99 45
19864.32 55
19865.65 49
19866.98 53
19868.32 44
19869.65 39
19870.98 37
19872.31 46
19873.65 43
19874.98 44
19876.31 44
19877.65 47
19878.98 55
19880.31 73
19881.65 46
19882.98 49
19884.31 39
19885.64 48
19886.98 39
19888.31 48
19889.64 44
19890.98 51
19892.31 56
19893.64 50
19894.98 50
19896.31 58
19897.65 54
19898.98 45
19900.31 50
19901.65 54
19902.98 47
19904.31 59
19905.65 60
19906.98 46
19908.32 64
19909.65 40
19910.98 27
19912.32 49
19913.65 48
19914.99 49
19916.32 45
19917.66 40
19918.99 37
19920.32 50
19921.66 41
19922.99 47
19924.33 45
19925.66 41
19927.00 33
19928.33 30
19929.67 34
19931.00 57
19932.34 66
19933.67 39
19935.01 37
19936.34 48
19937.68 37
19939.01 45
19940.35 45
19941.68 50
19943.02 43
19944.35 43
19945.69 43
19947.02 39
19948.36 42
19949.69 34
19951.03 50
19952.36 42
19953.70 56
19955.03 55
19956.37 60
19957.71 46
19959.04 41
19960.38 48
19961.71 40
19963.05 57
19964.38 59
19965.72 42
19967.06 36
19968.39 47
19969.73 53
19971.06 57
19972.40 34
19973.74 42
19975.07 55
19976.41 55
19977.75 57
19979.08 37
19980.42 44
19981.75 37
19983.09 46
19984.43 50
19985.76 51
19987.10 52
19988.44 45
19989.77 43
19991.11 42
19992.45 50
19993.78 42
19995.12 38
19996.46 56
19997.80 44
19999.13 42
20000.47 44
20001.81 43
20003.14 50
20004.48 57
20005.82 61
20007.16 70
20008.49 47
20009.83 50
20011.17 60
20012.51 66
20013.84 56
20015.18 48
20016.52 56
20017.86 57
20019.19 51
20020.53 40
20021.87 45
20023.21 46
20024.55 38
20025.88 46
20027.22 55
20028.56 55
20029.90 55
20031.24 43
20032.57 56
20033.91 53
20035.25 63
20036.59 64
20037.93 48
20039.26 45
20040.60 49
20041.94 56
20043.28 57
20044.62 45
20045.96 39
20047.30 53
20048.63 46
20049.97 46
20051.31 45
20052.65 62
20053.99 52
20055.33 46
20056.67 40
20058.01 55
20059.35 56
20060.69 42
20062.02 62
20063.36 48
20064.70 31
20066.04 54
20067.38 54
20068.72 43
20070.06 54
20071.40 43
20072.74 50
20074.08 59
20075.42 47
20076.76 37
20078.10 47
20079.44 61
20080.78 47
20082.12 62
20083.46 33
20084.80 58
20086.14 59
20087.48 71
20088.82 58
20090.16 49
20091.50 44
20092.84 50
20094.18 59
20095.52 54
20096.86 39
20098.20 40
20099.54 47
20100.88 48
20102.22 63
20103.56 57
20104.90 52
20106.24 56
20107.58 62
20108.92 50
20110.26 49
20111.60 55
20112.95 65
20114.29 43
20115.63 57
20116.97 51
20118.31 48
20119.65 45
20120.99 42
20122.33 40
20123.67 56
20125.02 64
20126.36 59
20127.70 33
20129.04 45
20130.38 58
20131.72 51
20133.06 47
20134.41 37
20135.75 43
