# Supplementary material for: MALDI-TOF MS typing enables the classification of brewing yeasts of the genus Saccharomyces to major beer styles
Source: PLoS One. 2017 Aug 9;12(8):e0181694. doi: 10.1371/journal.pone.0181694 (PMC5549903; doi:10.1371/journal.pone.0181694)
Supplement: S3 File — The directory includes 90 raw files and was zipped to “.zip”; the folder has three strains with 30 spectra per strain; S1 Text explains the raw files with an example and Table 1 represents the yeast strains used within the experiment. (ZIP) [file pone.0181694.s006.zip › 7-9/30258-205-OG-WB-WB-YPG-18h-E-E_2015-08-19__0_E8_1.dat]

1998.76 2383
1999.18 2281
1999.60 2100
2000.02 2379
2000.44 2336
2000.87 2118
2001.29 2165
2001.71 1963
2002.13 2035
2002.55 2096
2002.97 2261
2003.40 2169
2003.82 2067
2004.24 2107
2004.66 2209
2005.08 2075
2005.50 2273
2005.93 2356
2006.35 2450
2006.77 2383
2007.19 2276
2007.62 2287
2008.04 2259
2008.46 2409
2008.88 2375
2009.30 2380
2009.73 2301
2010.15 2285
2010.57 2304
2010.99 2357
2011.42 2313
2011.84 2259
2012.26 2278
2012.68 2193
2013.11 2121
2013.53 2046
2013.95 2176
2014.38 2130
2014.80 2124
2015.22 2153
2015.64 2215
2016.07 2168
2016.49 2240
2016.91 2216
2017.34 2233
2017.76 2302
2018.18 2346
2018.61 2312
2019.03 2402
2019.45 2394
2019.88 2303
2020.30 2223
2020.72 2285
2021.15 2473
2021.57 2558
2021.99 2401
2022.42 2410
2022.84 2476
2023.27 2263
2023.69 2343
2024.11 2263
2024.54 2272
2024.96 2180
2025.39 2217
2025.81 2331
2026.23 2337
2026.66 2221
2027.08 2146
2027.51 2202
2027.93 2388
2028.36 2335
2028.78 2255
2029.20 2049
2029.63 2146
2030.05 2056
2030.48 2020
2030.90 2131
2031.33 2225
2031.75 2092
2032.18 2143
2032.60 2235
2033.03 2294
2033.45 2050
2033.88 2090
2034.30 2242
2034.73 2280
2035.15 2279
2035.58 2217
2036.00 2158
2036.43 2252
2036.85 2214
2037.28 2277
2037.70 2331
2038.13 2173
2038.55 2029
2038.98 2096
2039.40 2191
2039.83 2220
2040.25 2118
2040.68 2156
2041.11 2261
2041.53 2173
2041.96 2180
2042.38 2186
2042.81 2340
2043.23 2267
2043.66 2224
2044.09 2092
2044.51 2096
2044.94 2281
2045.37 2187
2045.79 2235
2046.22 2127
2046.64 2034
2047.07 2061
2047.50 2290
2047.92 2330
2048.35 2300
2048.78 2243
2049.20 2240
2049.63 2246
2050.06 2419
2050.48 2317
2050.91 2322
2051.34 2284
2051.76 2239
2052.19 2137
2052.62 2185
2053.04 2208
2053.47 2275
2053.90 2196
2054.32 2104
2054.75 2165
2055.18 2090
2055.61 2150
2056.03 2248
2056.46 2136
2056.89 2044
2057.31 2309
2057.74 2202
2058.17 2302
2058.60 2329
2059.02 2344
2059.45 2192
2059.88 2251
2060.31 2264
2060.73 2265
2061.16 2277
2061.59 2251
2062.02 2157
2062.45 2276
2062.87 2164
2063.30 2289
2063.73 2447
2064.16 2526
2064.59 2548
2065.01 2514
2065.44 2572
2065.87 2613
2066.30 2551
2066.73 2665
2067.16 2761
2067.58 2818
2068.01 2658
2068.44 2815
2068.87 2769
2069.30 2638
2069.73 2414
2070.16 2345
2070.58 2627
2071.01 2491
2071.44 2304
2071.87 2327
2072.30 2200
2072.73 2318
2073.16 2192
2073.59 2485
2074.02 2169
2074.45 2118
2074.87 2234
2075.30 2153
2075.73 2092
2076.16 2044
2076.59 2258
2077.02 2209
2077.45 2379
2077.88 2416
2078.31 2427
2078.74 2326
2079.17 2348
2079.60 2240
2080.03 2109
2080.46 2269
2080.89 2331
2081.32 2248
2081.75 2280
2082.18 2212
2082.61 2247
2083.04 2439
2083.47 2468
2083.90 2351
2084.33 2364
2084.76 2374
2085.19 2119
2085.62 2344
2086.05 2429
2086.48 2172
2086.91 2451
2087.34 2212
2087.77 2243
2088.20 2157
2088.63 2231
2089.06 2305
2089.49 2257
2089.92 2235
2090.35 2150
2090.79 2049
2091.22 2027
2091.65 2099
2092.08 2114
2092.51 2162
2092.94 2176
2093.37 2115
2093.80 2140
2094.23 2094
2094.66 2076
2095.10 2069
2095.53 2022
2095.96 2008
2096.39 2017
2096.82 2077
2097.25 2099
2097.68 2033
2098.12 2118
2098.55 2162
2098.98 1946
2099.41 1993
2099.84 1903
2100.27 2039
2100.71 2118
2101.14 2078
2101.57 2152
2102.00 2132
2102.43 2089
2102.87 2074
2103.30 2104
2103.73 2021
2104.16 2001
2104.60 1953
2105.03 1984
2105.46 2058
2105.89 2016
2106.32 1950
2106.76 2245
2107.19 2099
2107.62 2210
2108.05 2439
2108.49 2444
2108.92 2476
2109.35 2338
2109.79 2104
2110.22 2102
2110.65 2289
2111.08 2327
2111.52 2195
2111.95 2228
2112.38 2158
2112.82 2075
2113.25 2139
2113.68 2138
2114.12 2000
2114.55 2015
2114.98 2107
2115.42 2072
2115.85 2071
2116.28 2029
2116.72 1949
2117.15 1936
2117.58 1887
2118.02 1995
2118.45 1942
2118.88 1945
2119.32 1988
2119.75 2060
2120.19 1903
2120.62 1823
2121.05 1974
2121.49 2026
2121.92 2118
2122.36 2146
2122.79 2024
2123.22 2035
2123.66 2010
2124.09 2050
2124.53 2185
2124.96 2145
2125.40 2115
2125.83 2139
2126.26 2147
2126.70 2183
2127.13 2192
2127.57 2081
2128.00 2142
2128.44 2133
2128.87 2215
2129.31 2318
2129.74 2196
2130.18 2001
2130.61 2274
2131.05 2274
2131.48 2353
2131.92 2384
2132.35 2275
2132.79 2491
2133.22 2367
2133.66 2271
2134.09 2190
2134.53 2030
2134.96 2094
2135.40 2063
2135.83 2273
2136.27 2159
2136.70 2090
2137.14 2075
2137.58 2080
2138.01 2104
2138.45 2138
2138.88 2282
2139.32 2267
2139.75 2226
2140.19 2098
2140.63 2071
2141.06 2183
2141.50 2099
2141.93 2020
2142.37 2159
2142.81 2186
2143.24 2184
2143.68 2021
2144.12 2139
2144.55 2197
2144.99 2065
2145.43 2000
2145.86 2019
2146.30 2031
2146.73 2133
2147.17 2213
2147.61 2233
2148.04 2066
2148.48 2232
2148.92 2187
2149.35 1978
2149.79 2227
2150.23 2326
2150.67 2372
2151.10 2206
2151.54 2447
2151.98 2641
2152.41 2381
2152.85 2306
2153.29 2435
2153.73 2467
2154.16 2422
2154.60 2180
2155.04 2232
2155.48 2035
2155.91 2036
2156.35 2257
2156.79 2068
2157.23 2246
2157.66 2423
2158.10 2417
2158.54 2208
2158.98 1923
2159.41 2186
2159.85 2212
2160.29 2233
2160.73 2124
2161.17 2285
2161.60 2227
2162.04 2062
2162.48 2143
2162.92 2151
2163.36 2049
2163.80 2177
2164.23 2051
2164.67 2190
2165.11 2279
2165.55 2230
2165.99 2100
2166.43 2133
2166.86 2183
2167.30 2235
2167.74 2398
2168.18 2273
2168.62 2376
2169.06 2227
2169.50 2314
2169.94 2327
2170.38 2388
2170.81 2230
2171.25 2377
2171.69 2533
2172.13 2495
2172.57 2470
2173.01 2608
2173.45 2442
2173.89 2645
2174.33 2608
2174.77 2565
2175.21 2532
2175.65 2749
2176.09 2890
2176.53 2809
2176.96 2852
2177.40 2921
2177.84 2817
2178.28 2808
2178.72 2672
2179.16 2622
2179.60 2588
2180.04 2337
2180.48 2346
2180.92 2449
2181.36 2307
2181.80 2207
2182.24 2192
2182.68 2256
2183.12 2136
2183.56 2083
2184.01 2147
2184.45 2206
2184.89 2004
2185.33 1959
2185.77 2075
2186.21 2011
2186.65 1974
2187.09 2041
2187.53 2325
2187.97 2138
2188.41 2172
2188.85 2114
2189.29 2135
2189.73 2152
2190.17 2180
2190.62 2157
2191.06 2075
2191.50 2127
2191.94 2186
2192.38 2264
2192.82 2403
2193.26 2459
2193.70 2236
2194.15 2368
2194.59 2458
2195.03 2713
2195.47 2757
2195.91 2558
2196.35 2518
2196.79 2551
2197.24 2445
2197.68 2450
2198.12 2270
2198.56 2240
2199.00 2296
2199.45 2346
2199.89 2253
2200.33 2316
2200.77 2219
2201.21 2121
2201.66 2308
2202.10 2399
2202.54 2310
2202.98 2117
2203.42 2145
2203.87 2364
2204.31 2365
2204.75 2167
2205.19 2051
2205.64 1931
2206.08 2338
2206.52 2228
2206.96 2301
2207.41 2140
2207.85 2409
2208.29 2171
2208.74 2164
2209.18 2329
2209.62 2337
2210.06 2417
2210.51 2441
2210.95 2203
2211.39 2310
2211.84 2431
2212.28 2266
2212.72 2241
2213.17 2293
2213.61 2237
2214.05 2202
2214.50 2134
2214.94 2247
2215.38 2257
2215.83 2098
2216.27 2130
2216.71 2175
2217.16 2196
2217.60 2227
2218.05 2132
2218.49 2106
2218.93 2061
2219.38 2161
2219.82 2167
2220.26 2066
2220.71 2022
2221.15 2102
2221.60 2173
2222.04 2228
2222.49 2157
2222.93 2260
2223.37 2289
2223.82 2241
2224.26 2369
2224.71 2430
2225.15 2400
2225.60 2399
2226.04 2490
2226.49 2349
2226.93 2469
2227.37 2692
2227.82 2428
2228.26 2443
2228.71 2510
2229.15 2336
2229.60 2449
2230.04 2539
2230.49 2320
2230.93 2275
2231.38 2465
2231.82 2309
2232.27 2328
2232.71 2511
2233.16 2553
2233.61 2605
2234.05 2626
2234.50 2388
2234.94 2419
2235.39 2527
2235.83 2366
2236.28 2464
2236.72 2355
2237.17 2369
2237.61 2320
2238.06 2042
2238.51 2206
2238.95 2194
2239.40 2200
2239.84 2210
2240.29 2094
2240.74 1875
2241.18 2170
2241.63 1980
2242.07 1914
2242.52 2033
2242.97 2095
2243.41 2049
2243.86 1971
2244.31 1760
2244.75 1984
2245.20 1960
2245.65 1884
2246.09 1916
2246.54 1860
2246.99 1857
2247.43 1923
2247.88 1893
2248.33 1898
2248.77 1791
2249.22 1862
2249.67 1822
2250.11 1867
2250.56 1894
2251.01 1889
2251.45 1962
2251.90 2176
2252.35 2052
2252.80 2111
2253.24 2220
2253.69 1992
2254.14 1991
2254.59 1962
2255.03 1978
2255.48 2133
2255.93 1945
2256.38 1886
2256.82 1902
2257.27 1980
2257.72 2030
2258.17 2027
2258.61 1870
2259.06 1895
2259.51 2020
2259.96 1873
2260.41 1988
2260.85 2021
2261.30 2136
2261.75 2018
2262.20 1927
2262.65 2012
2263.09 2278
2263.54 2307
2263.99 2243
2264.44 2181
2264.89 2217
2265.34 2198
2265.79 2152
2266.23 2099
2266.68 2178
2267.13 2058
2267.58 2155
2268.03 1975
2268.48 2187
2268.93 2184
2269.38 2189
2269.82 2248
2270.27 2323
2270.72 2453
2271.17 2422
2271.62 2388
2272.07 2416
2272.52 2414
2272.97 2342
2273.42 2346
2273.87 2190
2274.32 2348
2274.77 2319
2275.21 2224
2275.66 2235
2276.11 2378
2276.56 2143
2277.01 2149
2277.46 2078
2277.91 2143
2278.36 2077
2278.81 2090
2279.26 2020
2279.71 2105
2280.16 1986
2280.61 1790
2281.06 1844
2281.51 1885
2281.96 1933
2282.41 1968
2282.86 2114
2283.31 2016
2283.76 1938
2284.21 1980
2284.66 2014
2285.11 2107
2285.56 2091
2286.02 2000
2286.47 2034
2286.92 2006
2287.37 2043
2287.82 2174
2288.27 2426
2288.72 2386
2289.17 2589
2289.62 2801
2290.07 2762
2290.52 2930
2290.97 2970
2291.42 3460
2291.88 3509
2292.33 3693
2292.78 3792
2293.23 3845
2293.68 3515
2294.13 3568
2294.58 3279
2295.04 2909
2295.49 2908
2295.94 2747
2296.39 2622
2296.84 2292
2297.29 2312
2297.74 2289
2298.20 2277
2298.65 2208
2299.10 2214
2299.55 2346
2300.00 2206
2300.46 2140
2300.91 2067
2301.36 1982
2301.81 2061
2302.26 1971
2302.72 2068
2303.17 1974
2303.62 2053
2304.07 1982
2304.53 1936
2304.98 1873
2305.43 1954
2305.88 1939
2306.33 1845
2306.79 1961
2307.24 1949
2307.69 1767
2308.15 1888
2308.60 2054
2309.05 2288
2309.50 2228
2309.96 2126
2310.41 2208
2310.86 2419
2311.32 2400
2311.77 2540
2312.22 2452
2312.68 2305
2313.13 2303
2313.58 2308
2314.03 2228
2314.49 2309
2314.94 2337
2315.39 2146
2315.85 2253
2316.30 2180
2316.76 2209
2317.21 2028
2317.66 2100
2318.12 2168
2318.57 2141
2319.02 2135
2319.48 2199
2319.93 2172
2320.39 2178
2320.84 2258
2321.29 2093
2321.75 2160
2322.20 2266
2322.66 2140
2323.11 2130
2323.56 2175
2324.02 2227
2324.47 2379
2324.93 2647
2325.38 2881
2325.84 2542
2326.29 2498
2326.74 2416
2327.20 2639
2327.65 2446
2328.11 2293
2328.56 2397
2329.02 2559
2329.47 2430
2329.93 2317
2330.38 2215
2330.84 2338
2331.29 2190
2331.75 2135
2332.20 2103
2332.66 2085
2333.11 2088
2333.57 2101
2334.02 2145
2334.48 2089
2334.93 2027
2335.39 1991
2335.84 2183
2336.30 2081
2336.76 1920
2337.21 1947
2337.67 1852
2338.12 1924
2338.58 2093
2339.03 2131
2339.49 1951
2339.95 1971
2340.40 2009
2340.86 2048
2341.31 2161
2341.77 2163
2342.23 2158
2342.68 2117
2343.14 2090
2343.59 2089
2344.05 2087
2344.51 2104
2344.96 1961
2345.42 2105
2345.88 2128
2346.33 2129
2346.79 2183
2347.24 2161
2347.70 2052
2348.16 2146
2348.61 2095
2349.07 2263
2349.53 2258
2349.99 2101
2350.44 2144
2350.90 2142
2351.36 2221
2351.81 2201
2352.27 2222
2352.73 1919
2353.18 1892
2353.64 1989
2354.10 1775
2354.56 1848
2355.01 1849
2355.47 1892
2355.93 1808
2356.38 2041
2356.84 1795
2357.30 1987
2357.76 1989
2358.22 1973
2358.67 2111
2359.13 2054
2359.59 1893
2360.05 1945
2360.50 1880
2360.96 2039
2361.42 2084
2361.88 1958
2362.34 2033
2362.79 2039
2363.25 2081
2363.71 2039
2364.17 2156
2364.63 2003
2365.08 2055
2365.54 2108
2366.00 2023
2366.46 1984
2366.92 1943
2367.38 1932
2367.84 1982
2368.29 1960
2368.75 2148
2369.21 2140
2369.67 2049
2370.13 2145
2370.59 2149
2371.05 1936
2371.50 2061
2371.96 1994
2372.42 2034
2372.88 1963
2373.34 1978
2373.80 1901
2374.26 2025
2374.72 2038
2375.18 2195
2375.64 2098
2376.10 2169
2376.56 2267
2377.02 2645
2377.47 2339
2377.93 1951
2378.39 1842
2378.85 1984
2379.31 1907
2379.77 1933
2380.23 1990
2380.69 2040
2381.15 1944
2381.61 2139
2382.07 2035
2382.53 2220
2382.99 2022
2383.45 1733
2383.91 1911
2384.37 2082
2384.83 2149
2385.29 2013
2385.75 1895
2386.21 1881
2386.67 1938
2387.13 2018
2387.59 1994
2388.05 1952
2388.52 1988
2388.98 2069
2389.44 1933
2389.90 2046
2390.36 2116
2390.82 2151
2391.28 2089
2391.74 1994
2392.20 2146
2392.66 2337
2393.12 2195
2393.58 2218
2394.05 2164
2394.51 2109
2394.97 2015
2395.43 1910
2395.89 2071
2396.35 2061
2396.81 2073
2397.27 1907
2397.74 2031
2398.20 2022
2398.66 1792
2399.12 1829
2399.58 1892
2400.04 1838
2400.50 1966
2400.97 1922
2401.43 1918
2401.89 1823
2402.35 1840
2402.81 1796
2403.28 1800
2403.74 1872
2404.20 1916
2404.66 1800
2405.12 1832
2405.59 1877
2406.05 1810
2406.51 1822
2406.97 1894
2407.44 2022
2407.90 1992
2408.36 1804
2408.82 1952
2409.29 1947
2409.75 1934
2410.21 1866
2410.67 1839
2411.14 1850
2411.60 1938
2412.06 1977
2412.52 1963
2412.99 1991
2413.45 1958
2413.91 1941
2414.38 1746
2414.84 1861
2415.30 1904
2415.77 1911
2416.23 1972
2416.69 2068
2417.16 2004
2417.62 2022
2418.08 2053
2418.55 2058
2419.01 2067
2419.47 2114
2419.94 2254
2420.40 2143
2420.86 2057
2421.33 2098
2421.79 2033
2422.25 1981
2422.72 2058
2423.18 2013
2423.65 2008
2424.11 1921
2424.57 2080
2425.04 1994
2425.50 2081
2425.97 2241
2426.43 2126
2426.90 2093
2427.36 1865
2427.82 1910
2428.29 2135
2428.75 2054
2429.22 2161
2429.68 1978
2430.15 1970
2430.61 1873
2431.08 1851
2431.54 2035
2432.00 2042
2432.47 2136
2432.93 2241
2433.40 2066
2433.86 1879
2434.33 1997
2434.79 1776
2435.26 1818
2435.72 1850
2436.19 1872
2436.65 2014
2437.12 1926
2437.58 1976
2438.05 1835
2438.52 1858
2438.98 1856
2439.45 1888
2439.91 1925
2440.38 1991
2440.84 1977
2441.31 2040
2441.77 1977
2442.24 2060
2442.71 2244
2443.17 2306
2443.64 2163
2444.10 2125
2444.57 2117
2445.03 1993
2445.50 2048
2445.97 2044
2446.43 1978
2446.90 2072
2447.37 2120
2447.83 1889
2448.30 1847
2448.76 1887
2449.23 1752
2449.70 1963
2450.16 1862
2450.63 1820
2451.10 1850
2451.56 1626
2452.03 1768
2452.50 1946
2452.96 1894
2453.43 1766
2453.90 1679
2454.36 1864
2454.83 1794
2455.30 1837
2455.76 1806
2456.23 1954
2456.70 1732
2457.17 1570
2457.63 1685
2458.10 1795
2458.57 1970
2459.03 1921
2459.50 1780
2459.97 1803
2460.44 1742
2460.90 1735
2461.37 1678
2461.84 1603
2462.31 1782
2462.77 1754
2463.24 1794
2463.71 1831
2464.18 1792
2464.65 1703
2465.11 1815
2465.58 1778
2466.05 1712
2466.52 1702
2466.99 1655
2467.45 1777
2467.92 1954
2468.39 1981
2468.86 1891
2469.33 1942
2469.79 1875
2470.26 1940
2470.73 1851
2471.20 1855
2471.67 1775
2472.14 1816
2472.61 1698
2473.07 1840
2473.54 2089
2474.01 1960
2474.48 1854
2474.95 1894
2475.42 1853
2475.89 1795
2476.36 1797
2476.82 1880
2477.29 1745
2477.76 1813
2478.23 1934
2478.70 1776
2479.17 1817
2479.64 1733
2480.11 1679
2480.58 1800
2481.05 1700
2481.52 1727
2481.99 1664
2482.46 1623
2482.93 1656
2483.40 1661
2483.87 1758
2484.33 1770
2484.80 1743
2485.27 1818
2485.74 1941
2486.21 1935
2486.68 1848
2487.15 1896
2487.62 1765
2488.09 1997
2488.56 1907
2489.03 2165
2489.50 2232
2489.97 2242
2490.44 2005
2490.92 2051
2491.39 2115
2491.86 2140
2492.33 2024
2492.80 2294
2493.27 2270
2493.74 2207
2494.21 2005
2494.68 2008
2495.15 1922
2495.62 2019
2496.09 2002
2496.56 1826
2497.03 2015
2497.50 1982
2497.98 1853
2498.45 1850
2498.92 1976
2499.39 1876
2499.86 1798
2500.33 1834
2500.80 1906
2501.27 1662
2501.75 1728
2502.22 1731
2502.69 1809
2503.16 1802
2503.63 1702
2504.10 1812
2504.57 1956
2505.05 1840
2505.52 1792
2505.99 1703
2506.46 1697
2506.93 1781
2507.40 1727
2507.88 1912
2508.35 1940
2508.82 1886
2509.29 1922
2509.76 1954
2510.24 1982
2510.71 2100
2511.18 2085
2511.65 2041
2512.13 2307
2512.60 2159
2513.07 2240
2513.54 2350
2514.02 2246
2514.49 2330
2514.96 2317
2515.43 2350
2515.91 2304
2516.38 2270
2516.85 2154
2517.32 2202
2517.80 2132
2518.27 1924
2518.74 1957
2519.22 2039
2519.69 1950
2520.16 2018
2520.64 2015
2521.11 1998
2521.58 1869
2522.06 1887
2522.53 1943
2523.00 1841
2523.48 1936
2523.95 1881
2524.42 1982
2524.90 1802
2525.37 1801
2525.84 2107
2526.32 1948
2526.79 1882
2527.26 2054
2527.74 1912
2528.21 2057
2528.69 1976
2529.16 1747
2529.63 2006
2530.11 2035
2530.58 1901
2531.06 1824
2531.53 1965
2532.00 2123
2532.48 2109
2532.95 2078
2533.43 2201
2533.90 2024
2534.38 1920
2534.85 2024
2535.32 1847
2535.80 1882
2536.27 1888
2536.75 1803
2537.22 1897
2537.70 1826
2538.17 1906
2538.65 1868
2539.12 1947
2539.60 1858
2540.07 2006
2540.55 1903
2541.02 2003
2541.50 1944
2541.97 2022
2542.45 1892
2542.92 2079
2543.40 1942
2543.87 1810
2544.35 1937
2544.82 2128
2545.30 2106
2545.78 1913
2546.25 2075
2546.73 2061
2547.20 2088
2547.68 2057
2548.15 2117
2548.63 2207
2549.10 2113
2549.58 2324
2550.06 2268
2550.53 2302
2551.01 2334
2551.48 2271
2551.96 2121
2552.44 2274
2552.91 2256
2553.39 2147
2553.87 2082
2554.34 2126
2554.82 2167
2555.29 2106
2555.77 2215
2556.25 2072
2556.72 1934
2557.20 1949
2557.68 1938
2558.15 2123
2558.63 1933
2559.11 1765
2559.58 1915
2560.06 2014
2560.54 2021
2561.01 1917
2561.49 1834
2561.97 1911
2562.45 1825
2562.92 1989
2563.40 1755
2563.88 1948
2564.35 2024
2564.83 1901
2565.31 1735
2565.79 1720
2566.26 1749
2566.74 1906
2567.22 1816
2567.70 1797
2568.17 1796
2568.65 1874
2569.13 1931
2569.61 1659
2570.08 1685
2570.56 1741
2571.04 1769
2571.52 1930
2572.00 1651
2572.47 1728
2572.95 1711
2573.43 1559
2573.91 1733
2574.39 1928
2574.86 1813
2575.34 1743
2575.82 1901
2576.30 1868
2576.78 1778
2577.26 1906
2577.73 1926
2578.21 1901
2578.69 1886
2579.17 1795
2579.65 1866
2580.13 1832
2580.61 1950
2581.08 1736
2581.56 1646
2582.04 1860
2582.52 1876
2583.00 1697
2583.48 1649
2583.96 1779
2584.44 1781
2584.92 1711
2585.40 1777
2585.87 1779
2586.35 1807
2586.83 1735
2587.31 1673
2587.79 1781
2588.27 1807
2588.75 1904
2589.23 1828
2589.71 1831
2590.19 1784
2590.67 1774
2591.15 1800
2591.63 1842
2592.11 1819
2592.59 1865
2593.07 1765
2593.55 1845
2594.03 1691
2594.51 1942
2594.99 1883
2595.47 1969
2595.95 1870
2596.43 1710
2596.91 1548
2597.39 1629
2597.87 1638
2598.35 1731
2598.83 1772
2599.31 1836
2599.79 1737
2600.27 1649
2600.75 1618
2601.23 1800
2601.71 1730
2602.20 1669
2602.68 1721
2603.16 1707
2603.64 1801
2604.12 1817
2604.60 1718
2605.08 1799
2605.56 1666
2606.04 1876
2606.52 1803
2607.00 1783
2607.49 1905
2607.97 1845
2608.45 1702
2608.93 1613
2609.41 1638
2609.89 1727
2610.37 1836
2610.86 1711
2611.34 1778
2611.82 1690
2612.30 1730
2612.78 1783
2613.26 1783
2613.75 1781
2614.23 1629
2614.71 1744
2615.19 1778
2615.67 1914
2616.16 1822
2616.64 1797
2617.12 1770
2617.60 1907
2618.08 1842
2618.57 1729
2619.05 1806
2619.53 1855
2620.01 1850
2620.50 1758
2620.98 1868
2621.46 1859
2621.94 1966
2622.43 1810
2622.91 1716
2623.39 1703
2623.87 1806
2624.36 1751
2624.84 1759
2625.32 1746
2625.81 1885
2626.29 1850
2626.77 1810
2627.25 1807
2627.74 1835
2628.22 1873
2628.70 1958
2629.19 1704
2629.67 1800
2630.15 1866
2630.64 1838
2631.12 1717
2631.60 1854
2632.09 1871
2632.57 1901
2633.05 1949
2633.54 1894
2634.02 1794
2634.51 1951
2634.99 1980
2635.47 2072
2635.96 1852
2636.44 1937
2636.93 2041
2637.41 1771
2637.89 1714
2638.38 1757
2638.86 1812
2639.35 1758
2639.83 1824
2640.31 1838
2640.80 1845
2641.28 1766
2641.77 1856
2642.25 1879
2642.74 1733
2643.22 1726
2643.71 1756
2644.19 1894
2644.67 1928
2645.16 1694
2645.64 1642
2646.13 1800
2646.61 1948
2647.10 1841
2647.58 1931
2648.07 1861
2648.55 1740
2649.04 1708
2649.52 1775
2650.01 1965
2650.49 2063
2650.98 1834
2651.46 1823
2651.95 1778
2652.43 1784
2652.92 1743
2653.41 1770
2653.89 1732
2654.38 1724
2654.86 1619
2655.35 1625
2655.83 1729
2656.32 1826
2656.81 1774
2657.29 1775
2657.78 1814
2658.26 1855
2658.75 1862
2659.23 1690
2659.72 1719
2660.21 1755
2660.69 1584
2661.18 1697
2661.67 1621
2662.15 1624
2662.64 1616
2663.12 1660
2663.61 1693
2664.10 1771
2664.58 1771
2665.07 1734
2665.56 1700
2666.04 1905
2666.53 1787
2667.02 1784
2667.50 1802
2667.99 1681
2668.48 1669
2668.96 1716
2669.45 1671
2669.94 1718
2670.42 1824
2670.91 1786
2671.40 1753
2671.89 1821
2672.37 1974
2672.86 1984
2673.35 1982
2673.83 2223
2674.32 2265
2674.81 2274
2675.30 2275
2675.78 2249
2676.27 2413
2676.76 2444
2677.25 2359
2677.74 2507
2678.22 2250
2678.71 2287
2679.20 2335
2679.69 2228
2680.17 2097
2680.66 2026
2681.15 1823
2681.64 1754
2682.13 1937
2682.61 1867
2683.10 1885
2683.59 1851
2684.08 1704
2684.57 1807
2685.06 1774
2685.54 1817
2686.03 1810
2686.52 1879
2687.01 1811
2687.50 1734
2687.99 1826
2688.48 1771
2688.96 1817
2689.45 1644
2689.94 1860
2690.43 1605
2690.92 1637
2691.41 1807
2691.90 1679
2692.39 1683
2692.88 1576
2693.36 1744
2693.85 1690
2694.34 1736
2694.83 1832
2695.32 1759
2695.81 1783
2696.30 1755
2696.79 1729
2697.28 1691
2697.77 1576
2698.26 1612
2698.75 1553
2699.24 1559
2699.73 1677
2700.22 1645
2700.71 1677
2701.20 1784
2701.69 1787
2702.18 1815
2702.67 1904
2703.16 1755
2703.65 1924
2704.14 1790
2704.63 1843
2705.12 1708
2705.61 1671
2706.10 1794
2706.59 1740
2707.08 1896
2707.57 1867
2708.06 1771
2708.55 1720
2709.04 1635
2709.53 1567
2710.02 1586
2710.51 1535
2711.00 1618
2711.49 1652
2711.98 1603
2712.47 1759
2712.97 1696
2713.46 1771
2713.95 1812
2714.44 1836
2714.93 1674
2715.42 1742
2715.91 1743
2716.40 1641
2716.89 1669
2717.39 1797
2717.88 1756
2718.37 1744
2718.86 1653
2719.35 1695
2719.84 1878
2720.33 1908
2720.83 1605
2721.32 1730
2721.81 1838
2722.30 1835
2722.79 1957
2723.28 1972
2723.78 1964
2724.27 2021
2724.76 1988
2725.25 2017
2725.74 1997
2726.24 1968
2726.73 1803
2727.22 1677
2727.71 1874
2728.20 1775
2728.70 1822
2729.19 1677
2729.68 1531
2730.17 1739
2730.67 1788
2731.16 1755
2731.65 1755
2732.14 1768
2732.64 1735
2733.13 1721
2733.62 1785
2734.12 1729
2734.61 1772
2735.10 1889
2735.59 1784
2736.09 1942
2736.58 1811
2737.07 1931
2737.57 1974
2738.06 1784
2738.55 1760
2739.05 1852
2739.54 1838
2740.03 1868
2740.53 1912
2741.02 1972
2741.51 2003
2742.01 1902
2742.50 1946
2742.99 1864
2743.49 1764
2743.98 1683
2744.47 1679
2744.97 1711
2745.46 1642
2745.96 1593
2746.45 1755
2746.94 1736
2747.44 1754
2747.93 1655
2748.43 1653
2748.92 1773
2749.41 1906
2749.91 1816
2750.40 1813
2750.90 1844
2751.39 1715
2751.89 1795
2752.38 1667
2752.87 1735
2753.37 1768
2753.86 1747
2754.36 1835
2754.85 1877
2755.35 1773
2755.84 1796
2756.34 1979
2756.83 1883
2757.33 1862
2757.82 1603
2758.32 1665
2758.81 1800
2759.31 1777
2759.80 1745
2760.30 1744
2760.79 1718
2761.29 1744
2761.78 1483
2762.28 1433
2762.77 1524
2763.27 1666
2763.76 1776
2764.26 1766
2764.76 1628
2765.25 1653
2765.75 1643
2766.24 1726
2766.74 1739
2767.23 1678
2767.73 1664
2768.23 1605
2768.72 1710
2769.22 1673
2769.71 1775
2770.21 1760
2770.71 1722
2771.20 1724
2771.70 1598
2772.19 1610
2772.69 1749
2773.19 1713
2773.68 1909
2774.18 1971
2774.68 1867
2775.17 2079
2775.67 2017
2776.17 2085
2776.66 2154
2777.16 2259
2777.66 2450
2778.15 2249
2778.65 2292
2779.15 2349
2779.64 2189
2780.14 2365
2780.64 2159
2781.13 1961
2781.63 1900
2782.13 1962
2782.63 1797
2783.12 1825
2783.62 1836
2784.12 1852
2784.61 1742
2785.11 1693
2785.61 1539
2786.11 1685
2786.60 1819
2787.10 1753
2787.60 1636
2788.10 1719
2788.59 1685
2789.09 1709
2789.59 1669
2790.09 1629
2790.59 1542
2791.08 1600
2791.58 1561
2792.08 1575
2792.58 1700
2793.08 1685
2793.57 1588
2794.07 1650
2794.57 1746
2795.07 1861
2795.57 1756
2796.07 1646
2796.56 1849
2797.06 2004
2797.56 1877
2798.06 1932
2798.56 1966
2799.06 2050
2799.56 2043
2800.05 1936
2800.55 1873
2801.05 2004
2801.55 1916
2802.05 1724
2802.55 1706
2803.05 1682
2803.55 1733
2804.05 1734
2804.54 1737
2805.04 1781
2805.54 1828
2806.04 1746
2806.54 1794
2807.04 1892
2807.54 1941
2808.04 1894
2808.54 1910
2809.04 1798
2809.54 1889
2810.04 1798
2810.54 1951
2811.04 1936
2811.54 1981
2812.04 2042
2812.54 1877
2813.04 1744
2813.54 1616
2814.04 1785
2814.54 1639
2815.04 1770
2815.54 1932
2816.04 1707
2816.54 1654
2817.04 1599
2817.54 1762
2818.04 1777
2818.54 1627
2819.04 1726
2819.54 1772
2820.04 1838
2820.54 1744
2821.04 1758
2821.54 1751
2822.04 1727
2822.54 1649
2823.04 1795
2823.54 1629
2824.04 1757
2824.55 1715
2825.05 1692
2825.55 1815
2826.05 1699
2826.55 1722
2827.05 1709
2827.55 1607
2828.05 1737
2828.55 1562
2829.06 1505
2829.56 1637
2830.06 1589
2830.56 1526
2831.06 1617
2831.56 1644
2832.06 1651
2832.57 1645
2833.07 1690
2833.57 1683
2834.07 1562
2834.57 1596
2835.07 1836
2835.58 1652
2836.08 1640
2836.58 1706
2837.08 1689
2837.58 1640
2838.09 1648
2838.59 1757
2839.09 1783
2839.59 1727
2840.10 1766
2840.60 1632
2841.10 1662
2841.60 1814
2842.11 1630
2842.61 1574
2843.11 1680
2843.61 1681
2844.12 1788
2844.62 1745
2845.12 1716
2845.62 1690
2846.13 1592
2846.63 1741
2847.13 1732
2847.64 1963
2848.14 1852
2848.64 1723
2849.14 1965
2849.65 2150
2850.15 2115
2850.65 1944
2851.16 1866
2851.66 1816
2852.16 1865
2852.67 1994
2853.17 1813
2853.67 1816
2854.18 1758
2854.68 1789
2855.18 1902
2855.69 1915
2856.19 1697
2856.70 1709
2857.20 1797
2857.70 1985
2858.21 2000
2858.71 1805
2859.22 1876
2859.72 1901
2860.22 1723
2860.73 1727
2861.23 1782
2861.74 1744
2862.24 1644
2862.74 1741
2863.25 1593
2863.75 1618
2864.26 1751
2864.76 1493
2865.27 1440
2865.77 1648
2866.28 1502
2866.78 1542
2867.28 1580
2867.79 1528
2868.29 1478
2868.80 1693
2869.30 1704
2869.81 1751
2870.31 1760
2870.82 1672
2871.32 1838
2871.83 1835
2872.33 1676
2872.84 1706
2873.34 1897
2873.85 1905
2874.36 1930
2874.86 1930
2875.37 1880
2875.87 1886
2876.38 2000
2876.88 1936
2877.39 1947
2877.89 1921
2878.40 1891
2878.90 1874
2879.41 1874
2879.92 1819
2880.42 1695
2880.93 1746
2881.43 1470
2881.94 1609
2882.45 1573
2882.95 1811
2883.46 1816
2883.96 1741
2884.47 1728
2884.98 1743
2885.48 1764
2885.99 1713
2886.50 1837
2887.00 1974
2887.51 1949
2888.02 2052
2888.52 1921
2889.03 1953
2889.53 2004
2890.04 2112
2890.55 2125
2891.06 2161
2891.56 1929
2892.07 1962
2892.58 2000
2893.08 1954
2893.59 2018
2894.10 2098
2894.60 2117
2895.11 2249
2895.62 2164
2896.13 2207
2896.63 2263
2897.14 2477
2897.65 2358
2898.15 2342
2898.66 2435
2899.17 2206
2899.68 2273
2900.18 2176
2900.69 2075
2901.20 1972
2901.71 2146
2902.22 1935
2902.72 1919
2903.23 2073
2903.74 2002
2904.25 1926
2904.75 1875
2905.26 2079
2905.77 2020
2906.28 2253
2906.79 2228
2907.30 2013
2907.80 2049
2908.31 2014
2908.82 2050
2909.33 2064
2909.84 2149
2910.35 1933
2910.85 1853
2911.36 1994
2911.87 1787
2912.38 1883
2912.89 1867
2913.40 1832
2913.91 1866
2914.41 1820
2914.92 1693
2915.43 1826
2915.94 1883
2916.45 1768
2916.96 1735
2917.47 1751
2917.98 1883
2918.49 1844
2919.00 1852
2919.51 1873
2920.01 1954
2920.52 1871
2921.03 1777
2921.54 1795
2922.05 1860
2922.56 1845
2923.07 1942
2923.58 1830
2924.09 1898
2924.60 1932
2925.11 1988
2925.62 2018
2926.13 1982
2926.64 2076
2927.15 2072
2927.66 1984
2928.17 1997
2928.68 1983
2929.19 1904
2929.70 1993
2930.21 1902
2930.72 1748
2931.23 1722
2931.74 1753
2932.25 1728
2932.76 1691
2933.27 1636
2933.78 1632
2934.29 1913
2934.80 1749
2935.31 1881
2935.83 1738
2936.34 1631
2936.85 1647
2937.36 1718
2937.87 1858
2938.38 1832
2938.89 1815
2939.40 1860
2939.91 1828
2940.42 1966
2940.94 1960
2941.45 1835
2941.96 1790
2942.47 1655
2942.98 1697
2943.49 1750
2944.00 1737
2944.51 1688
2945.03 1733
2945.54 1790
2946.05 1893
2946.56 1797
2947.07 1864
2947.58 1764
2948.10 1788
2948.61 1661
2949.12 1693
2949.63 1715
2950.14 1794
2950.66 1738
2951.17 1583
2951.68 1512
2952.19 1639
2952.70 1663
2953.22 1715
2953.73 1650
2954.24 1596
2954.75 1564
2955.26 1634
2955.78 1573
2956.29 1767
2956.80 1804
2957.31 1716
2957.83 1663
2958.34 1750
2958.85 1694
2959.37 1705
2959.88 1675
2960.39 1692
2960.90 1714
2961.42 1721
2961.93 1737
2962.44 1796
2962.96 1947
2963.47 1922
2963.98 2037
2964.50 1816
2965.01 1900
2965.52 2025
2966.04 1929
2966.55 1912
2967.06 1892
2967.58 1762
2968.09 1721
2968.60 1667
2969.12 1623
2969.63 1587
2970.14 1734
2970.66 1674
2971.17 1605
2971.68 1694
2972.20 1787
2972.71 1797
2973.23 1615
2973.74 1771
2974.25 1698
2974.77 1746
2975.28 1847
2975.80 1857
2976.31 1675
2976.83 1722
2977.34 1691
2977.85 1655
2978.37 1573
2978.88 1647
2979.40 1550
2979.91 1636
2980.43 1794
2980.94 1708
2981.46 1754
2981.97 1832
2982.48 1968
2983.00 1755
2983.51 1827
2984.03 1852
2984.54 1776
2985.06 1746
2985.57 1807
2986.09 1899
2986.60 1893
2987.12 1833
2987.63 1768
2988.15 1951
2988.67 2085
2989.18 1944
2989.70 1923
2990.21 1859
2990.73 1895
2991.24 2010
2991.76 1997
2992.27 2107
2992.79 1928
2993.30 1995
2993.82 2027
2994.34 2007
2994.85 2177
2995.37 2327
2995.88 2289
2996.40 2051
2996.92 2187
2997.43 1890
2997.95 2022
2998.46 2342
2998.98 2203
2999.50 2211
3000.01 2292
3000.53 2297
3001.05 2522
3001.56 2481
3002.08 2811
3002.59 2829
3003.11 2907
3003.63 3072
3004.14 3555
3004.66 3555
3005.18 3520
3005.69 3652
3006.21 3974
3006.73 3793
3007.24 3890
3007.76 3441
3008.28 3106
3008.80 3040
3009.31 2769
3009.83 2550
3010.35 2416
3010.86 2354
3011.38 2159
3011.90 2073
3012.42 2102
3012.93 2256
3013.45 2245
3013.97 2182
3014.49 2150
3015.00 1943
3015.52 1996
3016.04 2072
3016.56 1925
3017.07 2038
3017.59 2062
3018.11 2089
3018.63 2133
3019.15 1991
3019.66 2041
3020.18 2039
3020.70 2128
3021.22 2265
3021.74 2170
3022.25 2173
3022.77 2139
3023.29 2110
3023.81 2101
3024.33 2060
3024.85 2170
3025.36 2201
3025.88 2071
3026.40 1948
3026.92 2076
3027.44 1846
3027.96 1990
3028.48 1967
3028.99 1986
3029.51 1981
3030.03 1872
3030.55 2190
3031.07 2134
3031.59 2106
3032.11 2028
3032.63 1956
3033.15 1920
3033.66 1943
3034.18 2003
3034.70 1981
3035.22 1860
3035.74 1918
3036.26 1845
3036.78 1980
3037.30 1935
3037.82 2099
3038.34 2000
3038.86 1900
3039.38 1819
3039.90 1921
3040.42 2063
3040.94 1899
3041.46 1894
3041.98 1792
3042.50 1883
3043.02 1903
3043.54 1829
3044.06 1871
3044.58 1834
3045.10 1902
3045.62 1713
3046.14 1694
3046.66 1895
3047.18 1868
3047.70 1911
3048.22 1835
3048.74 1702
3049.26 1721
3049.78 1883
3050.30 1811
3050.82 1753
3051.34 1854
3051.86 1896
3052.38 1746
3052.90 1918
3053.43 1857
3053.95 1710
3054.47 1626
3054.99 1690
3055.51 1654
3056.03 1661
3056.55 1746
3057.07 1935
3057.59 1829
3058.12 1780
3058.64 1659
3059.16 1985
3059.68 1841
3060.20 1922
3060.72 2035
3061.24 1960
3061.77 1714
3062.29 1924
3062.81 1764
3063.33 1749
3063.85 2091
3064.37 1921
3064.90 1967
3065.42 2120
3065.94 1945
3066.46 1966
3066.98 2138
3067.51 2008
3068.03 1941
3068.55 2128
3069.07 2156
3069.59 2030
3070.12 1920
3070.64 1927
3071.16 1859
3071.68 1970
3072.21 2096
3072.73 1828
3073.25 2043
3073.77 2126
3074.30 1988
3074.82 1950
3075.34 2033
3075.86 1997
3076.39 2011
3076.91 1999
3077.43 2122
3077.96 2190
3078.48 2223
3079.00 2364
3079.52 2488
3080.05 2518
3080.57 2389
3081.09 2688
3081.62 2681
3082.14 2808
3082.66 2837
3083.19 2858
3083.71 2960
3084.23 2865
3084.76 2800
3085.28 2648
3085.80 2652
3086.33 2605
3086.85 2673
3087.38 2453
3087.90 2534
3088.42 2539
3088.95 2500
3089.47 2666
3090.00 2463
3090.52 2191
3091.04 2242
3091.57 2496
3092.09 2438
3092.62 2435
3093.14 2457
3093.66 2330
3094.19 2236
3094.71 2452
3095.24 2512
3095.76 2590
3096.29 2815
3096.81 2878
3097.34 2822
3097.86 2956
3098.38 2963
3098.91 3061
3099.43 2865
3099.96 3284
3100.48 3763
3101.01 4718
3101.53 5300
3102.06 5758
3102.58 6832
3103.11 7794
3103.63 8813
3104.16 9738
3104.68 9803
3105.21 10622
3105.73 10782
3106.26 10425
3106.79 9519
3107.31 8880
3107.84 8291
3108.36 7034
3108.89 5937
3109.41 5548
3109.94 4981
3110.46 4785
3110.99 4409
3111.52 4512
3112.04 4391
3112.57 4494
3113.09 4481
3113.62 4600
3114.15 4447
3114.67 4569
3115.20 4134
3115.72 3678
3116.25 3320
3116.78 2978
3117.30 2934
3117.83 2756
3118.35 2849
3118.88 2545
3119.41 2472
3119.93 2534
3120.46 2658
3120.99 2604
3121.51 2709
3122.04 2738
3122.57 2654
3123.09 2733
3123.62 2668
3124.15 2483
3124.67 2626
3125.20 2563
3125.73 2364
3126.26 2460
3126.78 2369
3127.31 2261
3127.84 2293
3128.36 2073
3128.89 2093
3129.42 2151
3129.95 2161
3130.47 2130
3131.00 2176
3131.53 2147
3132.06 1980
3132.58 1954
3133.11 2055
3133.64 2093
3134.17 2219
3134.69 1933
3135.22 2062
3135.75 1964
3136.28 2023
3136.81 2110
3137.33 2081
3137.86 2245
3138.39 2182
3138.92 2036
3139.45 2062
3139.97 1996
3140.50 2030
3141.03 2092
3141.56 2084
3142.09 1965
3142.62 2072
3143.14 1980
3143.67 2041
3144.20 2104
3144.73 2216
3145.26 2155
3145.79 2027
3146.32 2132
3146.84 2192
3147.37 2159
3147.90 2142
3148.43 2142
3148.96 2153
3149.49 2250
3150.02 2127
3150.55 2337
3151.08 2220
3151.61 2399
3152.13 2617
3152.66 2549
3153.19 2538
3153.72 2531
3154.25 2617
3154.78 2589
3155.31 2643
3155.84 2697
3156.37 2572
3156.90 2815
3157.43 2630
3157.96 2634
3158.49 2685
3159.02 2547
3159.55 2451
3160.08 2465
3160.61 2685
3161.14 2427
3161.67 2456
3162.20 2453
3162.73 2280
3163.26 2263
3163.79 2375
3164.32 2309
3164.85 2296
3165.38 2162
3165.91 2061
3166.44 2111
3166.97 2051
3167.50 1950
3168.03 1894
3168.56 1823
3169.09 1894
3169.62 1948
3170.15 1978
3170.69 2051
3171.22 2033
3171.75 2036
3172.28 2050
3172.81 2072
3173.34 2107
3173.87 2211
3174.40 2378
3174.93 2394
3175.46 2464
3176.00 2476
3176.53 2487
3177.06 2643
3177.59 2617
3178.12 2419
3178.65 2408
3179.18 2124
3179.72 2183
3180.25 2201
3180.78 2355
3181.31 2224
3181.84 2032
3182.37 2182
3182.91 2001
3183.44 2067
3183.97 2185
3184.50 2136
3185.03 2086
3185.56 1931
3186.10 1987
3186.63 1939
3187.16 1995
3187.69 2118
3188.23 2148
3188.76 1939
3189.29 1933
3189.82 2033
3190.36 2036
3190.89 2042
3191.42 2100
3191.95 1871
3192.49 1916
3193.02 2049
3193.55 1988
3194.08 2052
3194.62 1887
3195.15 1988
3195.68 2085
3196.21 2087
3196.75 2112
3197.28 1965
3197.81 1885
3198.35 2221
3198.88 2046
3199.41 2081
3199.95 2052
3200.48 2210
3201.01 2034
3201.55 2131
3202.08 2216
3202.61 2052
3203.15 2070
3203.68 2259
3204.21 2247
3204.75 2251
3205.28 2253
3205.81 2204
3206.35 2268
3206.88 2292
3207.42 2102
3207.95 2128
3208.48 2534
3209.02 2443
3209.55 2231
3210.09 2259
3210.62 2435
3211.15 2464
3211.69 2616
3212.22 2476
3212.76 2469
3213.29 2352
3213.83 2333
3214.36 2388
3214.89 2195
3215.43 2273
3215.96 2170
3216.50 2118
3217.03 2259
3217.57 2146
3218.10 1919
3218.64 1808
3219.17 1938
3219.71 2210
3220.24 2081
3220.78 2046
3221.31 2139
3221.85 2091
3222.38 2036
3222.92 2119
3223.45 2169
3223.99 2191
3224.52 2249
3225.06 2486
3225.59 2490
3226.13 2470
3226.66 2544
3227.20 2320
3227.73 2415
3228.27 2515
3228.81 2634
3229.34 2401
3229.88 2279
3230.41 2225
3230.95 2384
3231.48 2375
3232.02 2445
3232.56 2383
3233.09 2603
3233.63 2571
3234.16 2508
3234.70 2276
3235.24 2142
3235.77 2325
3236.31 2190
3236.85 2286
3237.38 2373
3237.92 2342
3238.45 2365
3238.99 2501
3239.53 2409
3240.06 2384
3240.60 2349
3241.14 2379
3241.67 2304
3242.21 2504
3242.75 2523
3243.28 2332
3243.82 2528
3244.36 2613
3244.90 2576
3245.43 2646
3245.97 2476
3246.51 2652
3247.04 2692
3247.58 2474
3248.12 2442
3248.66 2528
3249.19 2704
3249.73 2783
3250.27 2785
3250.81 2758
3251.34 2995
3251.88 2652
3252.42 2630
3252.96 2961
3253.49 2857
3254.03 2810
3254.57 2802
3255.11 2885
3255.64 2945
3256.18 2962
3256.72 2979
3257.26 3001
3257.80 3151
3258.33 3228
3258.87 3237
3259.41 3421
3259.95 3638
3260.49 3831
3261.03 4199
3261.56 4293
3262.10 4254
3262.64 4658
3263.18 4916
3263.72 5477
3264.26 5672
3264.79 6493
3265.33 6961
3265.87 7692
3266.41 8415
3266.95 8826
3267.49 8889
3268.03 9661
3268.57 10056
3269.10 10337
3269.64 10405
3270.18 9941
3270.72 9602
3271.26 8964
3271.80 7657
3272.34 6877
3272.88 5769
3273.42 4970
3273.96 4660
3274.50 4208
3275.04 3987
3275.58 3563
3276.12 3567
3276.66 3431
3277.19 3530
3277.73 3456
3278.27 3396
3278.81 3305
3279.35 3294
3279.89 3184
3280.43 3195
3280.97 3445
3281.51 3330
3282.05 3120
3282.59 3268
3283.13 3364
3283.67 3364
3284.21 3409
3284.75 3418
3285.29 3271
3285.83 3472
3286.38 3521
3286.92 3453
3287.46 3491
3288.00 3547
3288.54 3761
3289.08 3742
3289.62 3789
3290.16 3688
3290.70 3474
3291.24 3859
3291.78 3611
3292.32 3903
3292.86 4195
3293.40 4464
3293.95 4620
3294.49 4768
3295.03 4823
3295.57 5031
3296.11 4790
3296.65 4991
3297.19 5508
3297.73 5289
3298.28 5119
3298.82 4808
3299.36 5038
3299.90 4689
3300.44 4254
3300.98 4218
3301.52 3984
3302.07 4017
3302.61 3782
3303.15 3844
3303.69 4029
3304.23 3901
3304.77 3783
3305.32 3800
3305.86 3925
3306.40 3501
3306.94 3702
3307.49 3641
3308.03 3378
3308.57 3448
3309.11 3417
3309.65 3343
3310.20 3405
3310.74 3435
3311.28 3261
3311.82 3552
3312.37 3413
3312.91 3537
3313.45 3480
3313.99 3511
3314.54 3686
3315.08 3669
3315.62 3697
3316.17 3887
3316.71 3933
3317.25 4088
3317.79 4429
3318.34 4362
3318.88 4629
3319.42 4981
3319.97 5038
3320.51 5066
3321.05 5104
3321.60 5132
3322.14 4968
3322.68 4978
3323.23 5103
3323.77 4972
3324.31 5002
3324.86 5051
3325.40 5056
3325.94 4938
3326.49 4777
3327.03 4566
3327.58 4586
3328.12 4421
3328.66 4327
3329.21 4393
3329.75 4451
3330.29 4569
3330.84 4730
3331.38 5551
3331.93 6736
3332.47 8097
3333.02 10253
3333.56 12851
3334.10 15960
3334.65 19454
3335.19 22279
3335.74 24857
3336.28 27390
3336.83 29569
3337.37 30514
3337.92 31156
3338.46 31165
3339.00 29890
3339.55 27770
3340.09 26059
3340.64 24101
3341.18 21152
3341.73 18106
3342.27 15256
3342.82 12811
3343.36 10715
3343.91 8304
3344.45 7370
3345.00 6370
3345.54 5645
3346.09 5312
3346.64 5128
3347.18 5060
3347.73 4984
3348.27 5029
3348.82 5503
3349.36 5621
3349.91 5913
3350.45 6520
3351.00 7241
3351.55 7719
3352.09 8017
3352.64 8330
3353.18 8279
3353.73 8513
3354.27 8838
3354.82 8625
3355.37 8038
3355.91 7267
3356.46 6789
3357.00 6342
3357.55 5697
3358.10 5076
3358.64 4683
3359.19 4184
3359.74 4198
3360.28 3856
3360.83 3678
3361.38 3687
3361.92 3566
3362.47 3417
3363.02 3514
3363.56 3683
3364.11 3570
3364.66 3594
3365.20 3786
3365.75 3706
3366.30 3793
3366.84 3653
3367.39 3508
3367.94 3767
3368.48 3594
3369.03 3393
3369.58 3235
3370.13 3330
3370.67 3535
3371.22 3477
3371.77 3594
3372.32 3456
3372.86 3374
3373.41 3934
3373.96 3932
3374.51 4180
3375.05 4204
3375.60 4226
3376.15 4538
3376.70 4297
3377.24 3989
3377.79 4037
3378.34 3969
3378.89 3681
3379.44 3723
3379.98 3562
3380.53 3196
3381.08 3188
3381.63 2981
3382.18 3030
3382.73 3070
3383.27 2830
3383.82 2875
3384.37 2829
3384.92 2827
3385.47 2912
3386.02 2907
3386.56 2703
3387.11 2878
3387.66 2887
3388.21 2733
3388.76 2612
3389.31 2660
3389.86 2684
3390.41 2504
3390.95 2615
3391.50 2873
3392.05 2809
3392.60 2615
3393.15 2603
3393.70 2671
3394.25 2656
3394.80 2624
3395.35 2563
3395.90 2506
3396.45 2497
3397.00 2345
3397.55 2330
3398.10 2361
3398.64 2265
3399.19 2299
3399.74 2163
3400.29 2193
3400.84 2288
3401.39 2288
3401.94 2348
3402.49 2088
3403.04 1979
3403.59 2142
3404.14 2319
3404.69 2372
3405.24 2305
3405.79 2221
3406.34 2391
3406.89 2299
3407.44 2128
3407.99 2162
3408.54 2173
3409.09 2219
3409.65 2320
3410.20 2278
3410.75 2159
3411.30 2376
3411.85 2438
3412.40 2450
3412.95 2467
3413.50 2561
3414.05 2625
3414.60 2538
3415.15 2589
3415.70 2609
3416.25 2632
3416.81 2501
3417.36 2401
3417.91 2330
3418.46 2338
3419.01 2292
3419.56 2356
3420.11 2246
3420.66 2342
3421.22 2187
3421.77 2137
3422.32 2180
3422.87 2152
3423.42 2274
3423.97 2324
3424.52 2296
3425.08 2454
3425.63 2462
3426.18 2509
3426.73 2471
3427.28 2423
3427.84 2382
3428.39 2354
3428.94 2331
3429.49 2303
3430.04 2309
3430.60 2253
3431.15 2231
3431.70 2270
3432.25 2350
3432.80 2220
3433.36 2231
3433.91 2305
3434.46 2339
3435.01 2456
3435.57 2413
3436.12 2251
3436.67 2242
3437.22 2296
3437.78 2406
3438.33 2508
3438.88 2279
3439.44 2186
3439.99 2232
3440.54 2397
3441.09 2450
3441.65 2288
3442.20 2245
3442.75 2295
3443.31 2334
3443.86 2442
3444.41 2254
3444.97 2114
3445.52 2297
3446.07 2219
3446.63 2074
3447.18 2071
3447.73 2353
3448.29 2111
3448.84 2230
3449.40 2043
3449.95 1951
3450.50 2291
3451.06 2259
3451.61 2171
3452.16 2084
3452.72 2175
3453.27 2186
3453.83 2368
3454.38 2169
3454.93 2026
3455.49 2036
3456.04 2122
3456.60 2070
3457.15 2001
3457.71 2137
3458.26 2234
3458.81 2133
3459.37 2185
3459.92 2190
3460.48 2247
3461.03 2222
3461.59 2268
3462.14 2393
3462.70 2186
3463.25 2348
3463.81 2298
3464.36 2274
3464.92 2367
3465.47 2391
3466.03 2401
3466.58 2172
3467.14 2214
3467.69 2357
3468.25 2447
3468.80 2382
3469.36 2436
3469.91 2493
3470.47 2514
3471.02 2421
3471.58 2681
3472.13 2698
3472.69 2899
3473.24 2880
3473.80 3052
3474.36 3034
3474.91 2823
3475.47 2822
3476.02 2717
3476.58 2754
3477.13 2801
3477.69 2926
3478.25 2949
3478.80 2749
3479.36 2865
3479.91 3011
3480.47 3020
3481.03 3175
3481.58 3231
3482.14 3088
3482.70 3134
3483.25 3109
3483.81 3143
3484.37 3232
3484.92 3168
3485.48 3211
3486.04 3519
3486.59 3573
3487.15 3521
3487.71 3587
3488.26 3944
3488.82 4286
3489.38 4841
3489.93 5590
3490.49 6632
3491.05 7629
3491.60 8493
3492.16 9552
3492.72 10335
3493.27 11643
3493.83 11907
3494.39 12021
3494.95 12205
3495.50 11790
3496.06 10849
3496.62 9905
3497.18 8649
3497.73 7904
3498.29 6948
3498.85 5889
3499.41 5429
3499.96 5444
3500.52 5405
3501.08 5454
3501.64 5915
3502.20 5878
3502.75 6166
3503.31 6157
3503.87 6160
3504.43 6505
3504.99 6696
3505.54 6516
3506.10 6603
3506.66 6681
3507.22 6748
3507.78 6634
3508.34 6451
3508.89 5687
3509.45 5345
3510.01 5262
3510.57 4898
3511.13 4479
3511.69 4083
3512.25 3721
3512.80 3640
3513.36 3614
3513.92 3481
3514.48 2997
3515.04 2943
3515.60 2999
3516.16 2559
3516.72 2595
3517.28 2499
3517.83 2600
3518.39 2636
3518.95 2720
3519.51 2572
3520.07 2522
3520.63 2583
3521.19 2564
3521.75 2717
3522.31 2707
3522.87 2735
3523.43 2887
3523.99 2730
3524.55 2861
3525.11 2679
3525.67 2613
3526.23 2424
3526.79 2334
3527.35 2420
3527.91 2475
3528.47 2231
3529.03 2160
3529.59 2171
3530.15 2209
3530.71 2410
3531.27 2426
3531.83 2253
3532.39 2290
3532.95 2223
3533.51 2479
3534.07 2551
3534.63 2526
3535.19 2522
3535.75 2567
3536.31 2718
3536.87 2613
3537.43 2571
3537.99 2495
3538.55 2515
3539.12 2506
3539.68 2387
3540.24 2444
3540.80 2409
3541.36 2243
3541.92 2196
3542.48 2470
3543.04 2493
3543.60 2282
3544.16 2161
3544.73 2253
3545.29 2366
3545.85 2238
3546.41 2319
3546.97 2317
3547.53 2271
3548.09 2104
3548.66 2089
3549.22 2169
3549.78 2085
3550.34 2032
3550.90 2083
3551.46 2073
3552.03 2020
3552.59 2080
3553.15 2083
3553.71 1874
3554.27 1852
3554.84 1854
3555.40 2000
3555.96 1866
3556.52 1909
3557.09 1797
3557.65 1899
3558.21 2068
3558.77 2006
3559.33 2054
3559.90 1976
3560.46 1989
3561.02 2033
3561.58 2114
3562.15 2004
3562.71 1928
3563.27 2152
3563.84 2121
3564.40 2138
3564.96 2192
3565.52 2087
3566.09 2055
3566.65 2044
3567.21 2007
3567.78 2089
3568.34 2081
3568.90 2078
3569.47 2018
3570.03 2055
3570.59 2048
3571.16 1950
3571.72 1953
3572.28 1940
3572.85 2024
3573.41 2081
3573.97 1998
3574.54 2030
3575.10 1932
3575.66 2151
3576.23 2176
3576.79 2241
3577.36 2296
3577.92 2472
3578.48 2344
3579.05 2560
3579.61 2566
3580.18 2663
3580.74 2616
3581.30 2573
3581.87 2364
3582.43 2184
3583.00 2274
3583.56 2163
3584.13 2094
3584.69 1920
3585.25 2087
3585.82 2059
3586.38 1924
3586.95 1904
3587.51 1913
3588.08 1938
3588.64 1921
3589.21 1964
3589.77 2072
3590.34 2033
3590.90 1988
3591.47 2003
3592.03 2029
3592.60 1974
3593.16 1880
3593.73 2044
3594.29 1994
3594.86 1910
3595.42 1810
3595.99 1872
3596.55 1935
3597.12 1838
3597.68 1685
3598.25 1833
3598.82 1755
3599.38 1814
3599.95 1938
3600.51 1816
3601.08 1762
3601.64 1680
3602.21 1734
3602.78 1894
3603.34 1818
3603.91 1745
3604.47 1815
3605.04 1794
3605.61 1897
3606.17 1795
3606.74 1730
3607.30 1582
3607.87 1626
3608.44 1785
3609.00 1745
3609.57 1663
3610.14 1627
3610.70 1616
3611.27 1724
3611.84 1650
3612.40 1552
3612.97 1620
3613.54 1650
3614.10 1588
3614.67 1753
3615.24 1920
3615.80 1823
3616.37 1992
3616.94 2018
3617.50 2260
3618.07 2397
3618.64 2613
3619.21 2471
3619.77 2596
3620.34 2670
3620.91 2816
3621.47 2807
3622.04 2720
3622.61 2572
3623.18 2500
3623.74 2306
3624.31 2182
3624.88 2077
3625.45 1922
3626.01 1829
3626.58 1837
3627.15 1790
3627.72 1727
3628.29 1813
3628.85 1717
3629.42 1705
3629.99 1725
3630.56 1662
3631.13 1844
3631.69 1874
3632.26 1901
3632.83 2018
3633.40 1838
3633.97 1848
3634.54 2003
3635.10 2044
3635.67 2032
3636.24 1967
3636.81 1959
3637.38 1920
3637.95 1970
3638.52 1960
3639.08 2030
3639.65 1988
3640.22 2056
3640.79 2027
3641.36 2068
3641.93 2376
3642.50 2394
3643.07 2445
3643.64 2433
3644.20 2485
3644.77 2384
3645.34 2312
3645.91 2196
3646.48 2223
3647.05 2197
3647.62 2173
3648.19 1989
3648.76 1947
3649.33 2052
3649.90 1972
3650.47 2034
3651.04 2139
3651.61 2339
3652.18 2282
3652.75 2145
3653.32 2273
3653.89 2189
3654.46 2144
3655.03 2069
3655.60 2132
3656.17 2239
3656.74 2262
3657.31 2129
3657.88 2182
3658.45 2057
3659.02 2167
3659.59 2400
3660.16 2143
3660.73 2040
3661.30 2097
3661.87 2115
3662.44 2227
3663.01 2199
3663.58 2232
3664.15 2286
3664.72 2158
3665.29 2273
3665.86 2229
3666.43 2341
3667.01 2678
3667.58 2634
3668.15 2493
3668.72 2531
3669.29 2493
3669.86 2413
3670.43 2341
3671.00 2335
3671.57 2342
3672.15 2122
3672.72 2069
3673.29 1959
3673.86 1979
3674.43 1876
3675.00 2021
3675.57 1947
3676.15 1799
3676.72 1807
3677.29 1862
3677.86 1881
3678.43 1836
3679.00 1875
3679.58 1918
3680.15 1909
3680.72 1803
3681.29 1886
3681.86 1953
3682.44 1914
3683.01 1787
3683.58 1720
3684.15 1815
3684.73 1775
3685.30 1777
3685.87 1725
3686.44 1707
3687.02 1567
3687.59 1658
3688.16 1715
3688.73 1914
3689.31 1783
3689.88 1700
3690.45 1833
3691.02 1832
3691.60 1882
3692.17 1962
3692.74 1893
3693.32 1940
3693.89 1929
3694.46 1888
3695.03 1872
3695.61 1936
3696.18 1747
3696.75 1667
3697.33 1788
3697.90 1643
3698.47 1682
3699.05 1767
3699.62 1786
3700.19 1710
3700.77 1648
3701.34 1825
3701.91 1722
3702.49 1600
3703.06 1658
3703.64 1827
3704.21 1673
3704.78 1589
3705.36 1729
3705.93 1861
3706.51 1817
3707.08 1740
3707.65 1775
3708.23 1899
3708.80 1846
3709.38 1834
3709.95 1929
3710.52 2057
3711.10 1853
3711.67 1752
3712.25 1783
3712.82 1912
3713.40 1949
3713.97 1799
3714.55 1894
3715.12 1965
3715.69 1990
3716.27 2063
3716.84 1897
3717.42 1857
3717.99 2121
3718.57 1929
3719.14 1953
3719.72 1817
3720.29 1846
3720.87 1890
3721.44 1891
3722.02 1719
3722.59 1718
3723.17 1732
3723.75 1633
3724.32 1598
3724.90 1595
3725.47 1557
3726.05 1571
3726.62 1676
3727.20 1601
3727.77 1575
3728.35 1626
3728.92 1669
3729.50 1778
3730.08 1782
3730.65 1793
3731.23 1672
3731.80 2010
3732.38 1933
3732.96 1910
3733.53 1783
3734.11 1840
3734.68 2015
3735.26 1937
3735.84 1889
3736.41 2158
3736.99 2121
3737.57 1966
3738.14 1832
3738.72 1855
3739.30 1958
3739.87 1723
3740.45 1636
3741.03 1713
3741.60 1790
3742.18 1673
3742.76 1733
3743.33 1752
3743.91 1665
3744.49 1633
3745.06 1818
3745.64 1741
3746.22 1747
3746.79 1702
3747.37 1870
3747.95 1766
3748.53 1788
3749.10 1877
3749.68 2001
3750.26 2030
3750.83 1896
3751.41 1922
3751.99 1805
3752.57 1808
3753.14 1738
3753.72 1532
3754.30 1534
3754.88 1672
3755.46 1574
3756.03 1631
3756.61 1482
3757.19 1509
3757.77 1574
3758.35 1658
3758.92 1620
3759.50 1611
3760.08 1684
3760.66 1801
3761.24 1809
3761.81 1648
3762.39 1679
3762.97 1779
3763.55 1742
3764.13 1680
3764.71 1859
3765.28 1818
3765.86 1707
3766.44 1613
3767.02 1747
3767.60 1799
3768.18 1712
3768.76 1634
3769.34 1695
3769.91 1699
3770.49 1632
3771.07 1627
3771.65 1724
3772.23 1798
3772.81 1856
3773.39 1817
3773.97 1852
3774.55 1903
3775.13 1745
3775.71 1626
3776.28 1792
3776.86 1758
3777.44 1797
3778.02 1819
3778.60 1657
3779.18 1595
3779.76 1607
3780.34 1630
3780.92 1639
3781.50 1649
3782.08 1621
3782.66 1634
3783.24 1452
3783.82 1458
3784.40 1660
3784.98 1527
3785.56 1569
3786.14 1564
3786.72 1653
3787.30 1795
3787.88 1537
3788.46 1550
3789.04 1762
3789.62 1742
3790.20 1789
3790.78 1766
3791.36 1673
3791.94 1736
3792.53 1759
3793.11 1821
3793.69 1772
3794.27 1646
3794.85 1688
3795.43 1836
3796.01 1928
3796.59 1935
3797.17 1788
3797.75 1870
3798.33 1866
3798.91 1801
3799.50 1899
3800.08 1946
3800.66 1975
3801.24 2014
3801.82 2090
3802.40 1975
3802.98 2203
3803.57 2194
3804.15 2219
3804.73 2115
3805.31 2095
3805.89 2173
3806.47 2236
3807.05 2141
3807.64 2192
3808.22 2085
3808.80 2206
3809.38 2273
3809.96 2227
3810.55 2304
3811.13 2449
3811.71 2419
3812.29 2388
3812.87 2376
3813.46 2518
3814.04 2462
3814.62 2549
3815.20 2297
3815.79 2379
3816.37 2439
3816.95 2620
3817.53 2486
3818.12 2390
3818.70 2189
3819.28 2244
3819.86 2047
3820.45 2081
3821.03 2106
3821.61 2000
3822.20 1845
3822.78 1769
3823.36 1932
3823.94 1916
3824.53 1872
3825.11 1850
3825.69 1854
3826.28 1734
3826.86 1753
3827.44 1694
3828.03 1793
3828.61 1761
3829.19 1729
3829.78 1690
3830.36 1565
3830.94 1574
3831.53 1548
3832.11 1700
3832.69 1665
3833.28 1738
3833.86 1690
3834.45 1699
3835.03 1614
3835.61 1607
3836.20 1744
3836.78 1780
3837.37 1720
3837.95 1521
3838.53 1593
3839.12 1609
3839.70 1449
3840.29 1460
3840.87 1568
3841.46 1666
3842.04 1487
3842.62 1475
3843.21 1665
3843.79 1585
3844.38 1513
3844.96 1479
3845.55 1437
3846.13 1571
3846.72 1551
3847.30 1634
3847.89 1651
3848.47 1584
3849.06 1521
3849.64 1555
3850.23 1538
3850.81 1638
3851.40 1719
3851.98 1645
3852.57 1602
3853.15 1577
3853.74 1507
3854.32 1550
3854.91 1640
3855.49 1696
3856.08 1549
3856.66 1599
3857.25 1612
3857.84 1733
3858.42 1714
3859.01 1697
3859.59 1857
3860.18 1853
3860.76 2235
3861.35 2004
3861.94 2114
3862.52 2228
3863.11 2421
3863.69 2560
3864.28 2562
3864.87 2328
3865.45 2340
3866.04 2443
3866.62 2236
3867.21 2085
3867.80 2208
3868.38 1990
3868.97 2010
3869.56 2042
3870.14 1947
3870.73 1902
3871.32 1879
3871.90 1959
3872.49 1862
3873.08 1785
3873.66 1850
3874.25 1749
3874.84 1802
3875.42 1971
3876.01 2031
3876.60 1929
3877.19 1992
3877.77 1993
3878.36 1905
3878.95 1878
3879.53 1779
3880.12 1676
3880.71 1750
3881.30 1820
3881.88 1726
3882.47 1599
3883.06 1595
3883.65 1626
3884.23 1654
3884.82 1666
3885.41 1594
3886.00 1621
3886.58 1659
3887.17 1676
3887.76 1856
3888.35 1752
3888.94 1780
3889.52 1915
3890.11 2061
3890.70 1944
3891.29 1930
3891.88 1906
3892.46 1948
3893.05 1794
3893.64 1855
3894.23 1829
3894.82 1882
3895.41 1773
3895.99 1844
3896.58 1655
3897.17 1665
3897.76 1730
3898.35 1684
3898.94 1739
3899.53 1777
3900.12 1651
3900.70 1727
3901.29 1720
3901.88 1596
3902.47 1549
3903.06 1570
3903.65 1592
3904.24 1594
3904.83 1641
3905.42 1506
3906.01 1598
3906.60 1606
3907.18 1675
3907.77 1693
3908.36 1737
3908.95 1750
3909.54 1755
3910.13 1746
3910.72 1605
3911.31 1649
3911.90 1569
3912.49 1480
3913.08 1554
3913.67 1517
3914.26 1537
3914.85 1498
3915.44 1509
3916.03 1551
3916.62 1599
3917.21 1614
3917.80 1556
3918.39 1379
3918.98 1563
3919.57 1627
3920.16 1386
3920.75 1417
3921.34 1422
3921.93 1598
3922.52 1513
3923.11 1409
3923.70 1511
3924.30 1517
3924.89 1607
3925.48 1540
3926.07 1542
3926.66 1386
3927.25 1509
3927.84 1532
3928.43 1466
3929.02 1499
3929.61 1493
3930.20 1370
3930.80 1217
3931.39 1287
3931.98 1369
3932.57 1274
3933.16 1208
3933.75 1426
3934.34 1312
3934.93 1287
3935.53 1298
3936.12 1338
3936.71 1342
3937.30 1344
3937.89 1345
3938.48 1464
3939.08 1533
3939.67 1502
3940.26 1472
3940.85 1582
3941.44 1697
3942.04 1530
3942.63 1516
3943.22 1595
3943.81 1530
3944.40 1468
3945.00 1675
3945.59 1612
3946.18 1427
3946.77 1574
3947.36 1562
3947.96 1459
3948.55 1420
3949.14 1447
3949.73 1382
3950.33 1459
3950.92 1456
3951.51 1479
3952.11 1378
3952.70 1309
3953.29 1471
3953.88 1490
3954.48 1469
3955.07 1508
3955.66 1620
3956.26 1441
3956.85 1374
3957.44 1422
3958.04 1568
3958.63 1606
3959.22 1573
3959.81 1389
3960.41 1484
3961.00 1493
3961.60 1637
3962.19 1473
3962.78 1590
3963.38 1559
3963.97 1452
3964.56 1574
3965.16 1567
3965.75 1715
3966.34 1620
3966.94 1722
3967.53 1796
3968.13 1736
3968.72 1740
3969.31 1775
3969.91 1835
3970.50 2074
3971.10 1775
3971.69 1672
3972.28 1624
3972.88 1654
3973.47 1594
3974.07 1563
3974.66 1518
3975.26 1727
3975.85 1724
3976.45 1957
3977.04 2032
3977.63 1986
3978.23 2101
3978.82 2013
3979.42 2205
3980.01 2332
3980.61 2057
3981.20 1855
3981.80 1973
3982.39 1885
3982.99 1811
3983.58 1781
3984.18 1699
3984.77 1748
3985.37 1756
3985.96 1741
3986.56 1725
3987.16 1635
3987.75 1731
3988.35 1802
3988.94 1758
3989.54 1777
3990.13 1725
3990.73 1773
3991.32 1764
3991.92 1831
3992.52 1758
3993.11 1828
3993.71 1839
3994.30 1892
3994.90 1694
3995.50 1789
3996.09 1751
3996.69 1650
3997.28 1794
3997.88 1909
3998.48 1918
3999.07 1763
3999.67 1770
4000.26 1867
4000.86 1819
4001.46 1857
4002.05 1774
4002.65 1716
4003.25 1653
4003.84 1855
4004.44 1758
4005.04 1684
4005.63 1726
4006.23 1741
4006.83 2007
4007.42 1868
4008.02 1814
4008.62 1772
4009.21 1669
4009.81 1739
4010.41 1665
4011.01 1539
4011.60 1547
4012.20 1714
4012.80 1647
4013.40 1626
4013.99 1532
4014.59 1644
4015.19 1545
4015.78 1576
4016.38 1553
4016.98 1772
4017.58 1715
4018.18 1734
4018.77 1713
4019.37 1769
4019.97 1750
4020.57 1564
4021.16 1569
4021.76 1682
4022.36 1678
4022.96 1643
4023.56 1621
4024.15 1836
4024.75 1835
4025.35 1778
4025.95 1640
4026.55 1748
4027.15 1792
4027.74 1911
4028.34 1911
4028.94 2010
4029.54 2133
4030.14 2135
4030.74 2091
4031.34 2039
4031.93 2060
4032.53 1951
4033.13 2012
4033.73 2146
4034.33 2071
4034.93 1805
4035.53 1756
4036.13 1702
4036.73 1695
4037.32 1626
4037.92 1665
4038.52 1635
4039.12 1593
4039.72 1475
4040.32 1538
4040.92 1424
4041.52 1408
4042.12 1333
4042.72 1434
4043.32 1324
4043.92 1316
4044.52 1343
4045.12 1422
4045.72 1436
4046.32 1374
4046.92 1400
4047.52 1298
4048.12 1437
4048.72 1553
4049.32 1461
4049.92 1480
4050.52 1481
4051.12 1350
4051.72 1380
4052.32 1418
4052.92 1420
4053.52 1389
4054.12 1408
4054.72 1412
4055.32 1435
4055.92 1471
4056.52 1532
4057.12 1470
4057.72 1365
4058.32 1451
4058.92 1474
4059.52 1440
4060.12 1353
4060.72 1396
4061.33 1283
4061.93 1358
4062.53 1463
4063.13 1506
4063.73 1441
4064.33 1401
4064.93 1434
4065.53 1449
4066.13 1507
4066.74 1478
4067.34 1347
4067.94 1452
4068.54 1442
4069.14 1370
4069.74 1342
4070.34 1377
4070.95 1524
4071.55 1503
4072.15 1343
4072.75 1299
4073.35 1415
4073.95 1440
4074.56 1382
4075.16 1286
4075.76 1494
4076.36 1481
4076.96 1493
4077.57 1324
4078.17 1498
4078.77 1454
4079.37 1553
4079.97 1456
4080.58 1507
4081.18 1392
4081.78 1352
4082.38 1347
4082.99 1351
4083.59 1333
4084.19 1244
4084.79 1380
4085.40 1335
4086.00 1382
4086.60 1402
4087.21 1407
4087.81 1401
4088.41 1449
4089.01 1372
4089.62 1367
4090.22 1359
4090.82 1336
4091.43 1239
4092.03 1310
4092.63 1444
4093.24 1500
4093.84 1415
4094.44 1420
4095.05 1358
4095.65 1400
4096.25 1510
4096.86 1507
4097.46 1605
4098.06 1371
4098.67 1398
4099.27 1536
4099.87 1317
4100.48 1314
4101.08 1452
4101.69 1519
4102.29 1408
4102.89 1255
4103.50 1317
4104.10 1472
4104.71 1517
4105.31 1401
4105.91 1405
4106.52 1344
4107.12 1389
4107.73 1443
4108.33 1495
4108.94 1466
4109.54 1474
4110.14 1342
4110.75 1478
4111.35 1510
4111.96 1398
4112.56 1378
4113.17 1410
4113.77 1349
4114.38 1365
4114.98 1247
4115.59 1353
4116.19 1321
4116.80 1312
4117.40 1378
4118.01 1389
4118.61 1262
4119.22 1279
4119.82 1349
4120.43 1417
4121.03 1316
4121.64 1381
4122.24 1495
4122.85 1456
4123.46 1394
4124.06 1386
4124.67 1383
4125.27 1379
4125.88 1379
4126.48 1373
4127.09 1513
4127.69 1418
4128.30 1280
4128.91 1309
4129.51 1372
4130.12 1491
4130.72 1383
4131.33 1376
4131.94 1327
4132.54 1506
4133.15 1450
4133.76 1446
4134.36 1493
4134.97 1341
4135.57 1442
4136.18 1387
4136.79 1544
4137.39 1612
4138.00 1469
4138.61 1604
4139.21 1697
4139.82 1619
4140.43 1626
4141.03 1689
4141.64 1756
4142.25 1541
4142.85 1528
4143.46 1474
4144.07 1438
4144.67 1541
4145.28 1554
4145.89 1590
4146.50 1491
4147.10 1412
4147.71 1434
4148.32 1502
4148.93 1334
4149.53 1376
4150.14 1438
4150.75 1457
4151.36 1399
4151.96 1409
4152.57 1417
4153.18 1431
4153.79 1481
4154.39 1459
4155.00 1325
4155.61 1557
4156.22 1368
4156.82 1323
4157.43 1382
4158.04 1477
4158.65 1576
4159.26 1515
4159.87 1463
4160.47 1724
4161.08 1566
4161.69 1448
4162.30 1559
4162.91 1610
4163.52 1682
4164.12 1444
4164.73 1457
4165.34 1603
4165.95 1495
4166.56 1548
4167.17 1470
4167.78 1426
4168.38 1423
4168.99 1479
4169.60 1516
4170.21 1548
4170.82 1452
4171.43 1385
4172.04 1357
4172.65 1610
4173.26 1416
4173.86 1307
4174.47 1389
4175.08 1350
4175.69 1460
4176.30 1411
4176.91 1506
4177.52 1520
4178.13 1463
4178.74 1496
4179.35 1548
4179.96 1528
4180.57 1565
4181.18 1365
4181.79 1266
4182.40 1340
4183.01 1488
4183.62 1483
4184.23 1437
4184.84 1302
4185.45 1252
4186.06 1478
4186.67 1641
4187.28 1478
4187.89 1366
4188.50 1445
4189.11 1437
4189.72 1335
4190.33 1485
4190.94 1481
4191.55 1671
4192.16 1550
4192.77 1410
4193.38 1511
4193.99 1477
4194.60 1444
4195.21 1590
4195.82 1568
4196.44 1584
4197.05 1456
4197.66 1507
4198.27 1609
4198.88 1644
4199.49 1543
4200.10 1559
4200.71 1395
4201.32 1481
4201.94 1414
4202.55 1374
4203.16 1504
4203.77 1558
4204.38 1481
4204.99 1233
4205.60 1454
4206.21 1482
4206.83 1405
4207.44 1431
4208.05 1286
4208.66 1274
4209.27 1479
4209.89 1422
4210.50 1412
4211.11 1540
4211.72 1448
4212.33 1408
4212.94 1400
4213.56 1450
4214.17 1463
4214.78 1440
4215.39 1448
4216.01 1561
4216.62 1473
4217.23 1476
4217.84 1513
4218.46 1635
4219.07 1656
4219.68 1618
4220.29 1819
4220.91 1680
4221.52 1710
4222.13 1868
4222.74 1827
4223.36 1618
4223.97 1589
4224.58 1682
4225.19 1713
4225.81 1561
4226.42 1567
4227.03 1683
4227.65 1832
4228.26 1742
4228.87 1770
4229.49 1814
4230.10 1821
4230.71 1887
4231.33 1904
4231.94 2135
4232.55 2235
4233.17 2426
4233.78 2609
4234.39 2893
4235.01 2701
4235.62 2846
4236.23 3176
4236.85 3111
4237.46 3290
4238.08 3131
4238.69 3122
4239.30 2817
4239.92 2626
4240.53 2492
4241.15 2116
4241.76 1973
4242.37 1893
4242.99 1950
4243.60 1812
4244.22 1715
4244.83 1653
4245.45 1819
4246.06 1831
4246.67 1790
4247.29 1774
4247.90 1682
4248.52 1733
4249.13 1646
4249.75 1669
4250.36 1759
4250.98 1737
4251.59 1689
4252.21 1544
4252.82 1627
4253.44 1418
4254.05 1468
4254.67 1423
4255.28 1553
4255.90 1541
4256.51 1492
4257.13 1549
4257.74 1640
4258.36 1669
4258.97 1598
4259.59 1596
4260.20 1327
4260.82 1255
4261.44 1522
4262.05 1467
4262.67 1530
4263.28 1487
4263.90 1577
4264.51 1585
4265.13 1494
4265.75 1616
4266.36 1516
4266.98 1543
4267.59 1532
4268.21 1589
4268.83 1641
4269.44 1656
4270.06 1552
4270.67 1547
4271.29 1451
4271.91 1643
4272.52 1625
4273.14 1674
4273.76 1800
4274.37 1668
4274.99 1679
4275.61 1818
4276.22 2039
4276.84 1954
4277.46 1903
4278.07 1892
4278.69 1923
4279.31 1813
4279.92 1852
4280.54 1802
4281.16 1610
4281.77 1556
4282.39 1644
4283.01 1612
4283.63 1491
4284.24 1467
4284.86 1594
4285.48 1396
4286.09 1403
4286.71 1535
4287.33 1534
4287.95 1592
4288.56 1465
4289.18 1600
4289.80 1513
4290.42 1588
4291.03 1644
4291.65 1593
4292.27 1623
4292.89 1669
4293.51 1600
4294.12 1543
4294.74 1545
4295.36 1495
4295.98 1590
4296.60 1705
4297.21 1533
4297.83 1497
4298.45 1412
4299.07 1523
4299.69 1567
4300.31 1531
4300.92 1522
4301.54 1582
4302.16 1430
4302.78 1608
4303.40 1507
4304.02 1453
4304.63 1528
4305.25 1574
4305.87 1680
4306.49 1629
4307.11 1624
4307.73 1491
4308.35 1706
4308.97 1699
4309.59 1590
4310.20 1622
4310.82 1609
4311.44 1704
4312.06 1868
4312.68 1774
4313.30 1656
4313.92 1607
4314.54 1646
4315.16 1681
4315.78 1692
4316.40 1728
4317.02 1661
4317.64 1544
4318.26 1580
4318.88 1478
4319.50 1712
4320.12 1737
4320.74 1633
4321.36 1766
4321.98 1725
4322.60 1834
4323.22 1663
4323.84 1849
4324.46 1809
4325.08 1911
4325.70 2024
4326.32 2113
4326.94 1939
4327.56 2066
4328.18 2001
4328.80 2069
4329.42 2107
4330.04 2043
4330.66 2060
4331.28 2059
4331.90 1926
4332.52 2090
4333.14 2132
4333.76 2124
4334.38 2402
4335.00 2521
4335.63 2593
4336.25 2627
4336.87 2827
4337.49 3112
4338.11 2993
4338.73 3191
4339.35 3289
4339.97 3484
4340.59 3523
4341.22 3278
4341.84 3286
4342.46 3161
4343.08 3115
4343.70 3536
4344.32 4070
4344.94 4588
4345.57 4897
4346.19 5544
4346.81 5841
4347.43 6347
4348.05 6971
4348.67 7066
4349.30 6850
4349.92 6937
4350.54 6189
4351.16 5725
4351.78 5176
4352.41 4122
4353.03 3544
4353.65 3507
4354.27 3082
4354.90 2688
4355.52 2483
4356.14 2351
4356.76 2374
4357.38 2157
4358.01 2376
4358.63 2440
4359.25 2277
4359.87 2292
4360.50 2140
4361.12 2286
4361.74 2347
4362.37 2342
4362.99 2405
4363.61 2294
4364.23 2105
4364.86 2203
4365.48 2089
4366.10 2003
4366.73 2132
4367.35 2054
4367.97 2027
4368.60 1921
4369.22 1956
4369.84 1838
4370.47 1726
4371.09 1802
4371.71 1947
4372.34 1792
4372.96 1664
4373.58 1516
4374.21 1686
4374.83 1674
4375.46 1635
4376.08 1646
4376.70 1702
4377.33 1665
4377.95 1715
4378.57 1703
4379.20 1671
4379.82 1670
4380.45 1708
4381.07 1832
4381.70 1812
4382.32 1751
4382.94 1673
4383.57 1825
4384.19 1749
4384.82 1867
4385.44 1698
4386.07 1695
4386.69 1977
4387.32 1827
4387.94 1717
4388.56 1712
4389.19 1874
4389.81 1820
4390.44 1661
4391.06 1618
4391.69 1739
4392.31 1657
4392.94 1675
4393.56 1640
4394.19 1763
4394.81 1662
4395.44 1646
4396.06 1759
4396.69 1568
4397.31 1603
4397.94 1555
4398.57 1688
4399.19 1843
4399.82 1802
4400.44 1664
4401.07 1787
4401.69 1756
4402.32 1749
4402.94 1609
4403.57 1641
4404.20 1693
4404.82 1732
4405.45 1662
4406.07 1667
4406.70 1649
4407.33 1678
4407.95 1757
4408.58 1748
4409.20 1607
4409.83 1762
4410.46 1807
4411.08 1636
4411.71 1645
4412.34 1776
4412.96 1651
4413.59 1588
4414.21 1657
4414.84 1764
4415.47 1703
4416.09 1679
4416.72 1659
4417.35 1556
4417.97 1650
4418.60 1696
4419.23 1649
4419.86 1514
4420.48 1523
4421.11 1595
4421.74 1624
4422.36 1737
4422.99 1624
4423.62 1569
4424.25 1569
4424.87 1567
4425.50 1503
4426.13 1591
4426.75 1596
4427.38 1499
4428.01 1512
4428.64 1569
4429.26 1494
4429.89 1541
4430.52 1443
4431.15 1437
4431.78 1359
4432.40 1528
4433.03 1700
4433.66 1600
4434.29 1585
4434.91 1655
4435.54 1600
4436.17 1491
4436.80 1565
4437.43 1568
4438.06 1654
4438.68 1556
4439.31 1480
4439.94 1609
4440.57 1625
4441.20 1477
4441.83 1542
4442.45 1520
4443.08 1508
4443.71 1562
4444.34 1605
4444.97 1615
4445.60 1623
4446.23 1510
4446.86 1469
4447.48 1475
4448.11 1531
4448.74 1431
4449.37 1623
4450.00 1709
4450.63 1769
4451.26 1779
4451.89 1801
4452.52 1572
4453.15 1637
4453.78 1537
4454.40 1515
4455.03 1630
4455.66 1830
4456.29 1735
4456.92 1703
4457.55 1900
4458.18 2033
4458.81 1861
4459.44 1800
4460.07 1769
4460.70 1506
4461.33 1338
4461.96 1566
4462.59 1641
4463.22 1534
4463.85 1434
4464.48 1459
4465.11 1514
4465.74 1589
4466.37 1534
4467.00 1508
4467.63 1370
4468.26 1456
4468.89 1503
4469.52 1266
4470.15 1460
4470.78 1544
4471.41 1473
4472.04 1423
4472.68 1322
4473.31 1455
4473.94 1394
4474.57 1355
4475.20 1397
4475.83 1283
4476.46 1204
4477.09 1331
4477.72 1386
4478.35 1279
4478.98 1442
4479.62 1407
4480.25 1422
4480.88 1395
4481.51 1440
4482.14 1516
4482.77 1555
4483.40 1538
4484.04 1528
4484.67 1496
4485.30 1585
4485.93 1494
4486.56 1691
4487.19 1703
4487.82 1628
4488.46 1675
4489.09 1642
4489.72 1641
4490.35 1873
4490.98 1615
4491.62 1656
4492.25 1784
4492.88 1764
4493.51 1664
4494.14 1709
4494.78 1710
4495.41 1653
4496.04 1653
4496.67 1712
4497.31 1767
4497.94 1701
4498.57 1767
4499.20 1863
4499.84 1865
4500.47 2100
4501.10 2001
4501.73 2235
4502.37 2307
4503.00 2206
4503.63 2230
4504.27 2233
4504.90 2094
4505.53 2007
4506.16 1934
4506.80 1878
4507.43 1790
4508.06 1736
4508.70 1911
4509.33 1825
4509.96 1808
4510.60 1710
4511.23 1780
4511.86 1568
4512.50 1657
4513.13 1699
4513.76 1734
4514.40 1662
4515.03 1685
4515.66 1669
4516.30 1669
4516.93 1529
4517.57 1478
4518.20 1383
4518.83 1560
4519.47 1775
4520.10 1480
4520.74 1300
4521.37 1387
4522.00 1481
4522.64 1504
4523.27 1393
4523.91 1573
4524.54 1733
4525.18 1510
4525.81 1559
4526.44 1547
4527.08 1547
4527.71 1634
4528.35 1690
4528.98 1886
4529.62 2040
4530.25 2190
4530.89 2217
4531.52 2547
4532.16 2668
4532.79 2779
4533.43 2822
4534.06 2838
4534.70 2780
4535.33 2781
4535.97 2744
4536.60 2627
4537.24 2476
4537.87 2246
4538.51 1987
4539.14 1846
4539.78 1723
4540.41 1685
4541.05 1642
4541.68 1626
4542.32 1492
4542.96 1506
4543.59 1572
4544.23 1477
4544.86 1479
4545.50 1539
4546.13 1514
4546.77 1478
4547.41 1466
4548.04 1576
4548.68 1540
4549.31 1462
4549.95 1413
4550.59 1389
4551.22 1428
4551.86 1606
4552.50 1466
4553.13 1472
4553.77 1375
4554.40 1432
4555.04 1426
4555.68 1412
4556.31 1443
4556.95 1331
4557.59 1435
4558.22 1553
4558.86 1302
4559.50 1264
4560.13 1324
4560.77 1306
4561.41 1381
4562.04 1439
4562.68 1499
4563.32 1330
4563.96 1263
4564.59 1315
4565.23 1476
4565.87 1493
4566.50 1530
4567.14 1442
4567.78 1393
4568.42 1470
4569.05 1539
4569.69 1491
4570.33 1445
4570.97 1439
4571.60 1471
4572.24 1558
4572.88 1542
4573.52 1447
4574.16 1487
4574.79 1548
4575.43 1485
4576.07 1494
4576.71 1485
4577.34 1687
4577.98 1684
4578.62 1549
4579.26 1531
4579.90 1607
4580.54 1538
4581.17 1509
4581.81 1423
4582.45 1431
4583.09 1501
4583.73 1581
4584.37 1550
4585.00 1678
4585.64 1533
4586.28 1509
4586.92 1550
4587.56 1695
4588.20 1687
4588.84 1737
4589.48 1816
4590.11 1837
4590.75 2068
4591.39 2130
4592.03 2216
4592.67 2309
4593.31 2418
4593.95 2438
4594.59 2440
4595.23 2025
4595.87 2157
4596.51 2179
4597.15 1792
4597.79 1615
4598.42 1675
4599.06 1735
4599.70 1690
4600.34 1626
4600.98 1674
4601.62 1613
4602.26 1622
4602.90 1705
4603.54 1636
4604.18 1586
4604.82 1570
4605.46 1698
4606.10 1528
4606.74 1535
4607.38 1614
4608.02 1525
4608.66 1486
4609.30 1419
4609.94 1416
4610.58 1548
4611.22 1475
4611.86 1419
4612.50 1463
4613.15 1518
4613.79 1528
4614.43 1530
4615.07 1481
4615.71 1517
4616.35 1578
4616.99 1545
4617.63 1428
4618.27 1446
4618.91 1488
4619.55 1536
4620.19 1437
4620.83 1522
4621.48 1519
4622.12 1460
4622.76 1373
4623.40 1490
4624.04 1414
4624.68 1374
4625.32 1409
4625.96 1321
4626.61 1271
4627.25 1427
4627.89 1318
4628.53 1325
4629.17 1332
4629.81 1426
4630.46 1523
4631.10 1428
4631.74 1469
4632.38 1636
4633.02 1596
4633.66 1647
4634.31 1583
4634.95 1600
4635.59 1569
4636.23 1491
4636.88 1518
4637.52 1600
4638.16 1678
4638.80 1584
4639.44 1644
4640.09 1780
4640.73 1794
4641.37 1578
4642.01 1548
4642.66 1562
4643.30 1613
4643.94 1614
4644.58 1564
4645.23 1528
4645.87 1423
4646.51 1416
4647.16 1495
4647.80 1465
4648.44 1410
4649.08 1496
4649.73 1511
4650.37 1438
4651.01 1380
4651.66 1423
4652.30 1431
4652.94 1472
4653.59 1400
4654.23 1440
4654.87 1334
4655.52 1419
4656.16 1479
4656.80 1571
4657.45 1337
4658.09 1426
4658.74 1448
4659.38 1255
4660.02 1338
4660.67 1374
4661.31 1320
4661.95 1424
4662.60 1433
4663.24 1312
4663.89 1349
4664.53 1218
4665.17 1220
4665.82 1201
4666.46 1219
4667.11 1276
4667.75 1242
4668.40 1258
4669.04 1202
4669.68 1267
4670.33 1234
4670.97 1163
4671.62 1266
4672.26 1305
4672.91 1287
4673.55 1195
4674.20 1328
4674.84 1328
4675.49 1285
4676.13 1465
4676.78 1305
4677.42 1319
4678.07 1376
4678.71 1321
4679.36 1434
4680.00 1448
4680.65 1490
4681.29 1364
4681.94 1258
4682.58 1387
4683.23 1385
4683.87 1419
4684.52 1438
4685.16 1412
4685.81 1445
4686.46 1555
4687.10 1439
4687.75 1376
4688.39 1463
4689.04 1442
4689.68 1433
4690.33 1511
4690.98 1416
4691.62 1409
4692.27 1472
4692.91 1761
4693.56 1725
4694.21 1639
4694.85 1595
4695.50 1865
4696.15 1843
4696.79 1808
4697.44 1873
4698.08 1971
4698.73 2045
4699.38 2454
4700.02 2261
4700.67 2475
4701.32 2660
4701.96 2234
4702.61 2227
4703.26 2227
4703.90 2493
4704.55 2239
4705.20 1910
4705.84 1713
4706.49 1644
4707.14 1671
4707.79 1657
4708.43 1764
4709.08 1529
4709.73 1683
4710.37 1690
4711.02 1592
4711.67 1664
4712.32 1664
4712.96 1556
4713.61 1682
4714.26 1584
4714.91 1568
4715.55 1569
4716.20 1532
4716.85 1638
4717.50 1571
4718.14 1656
4718.79 1589
4719.44 1658
4720.09 1546
4720.74 1471
4721.38 1503
4722.03 1455
4722.68 1592
4723.33 1512
4723.98 1487
4724.62 1473
4725.27 1660
4725.92 1630
4726.57 1546
4727.22 1547
4727.87 1655
4728.52 1546
4729.16 1583
4729.81 1634
4730.46 1556
4731.11 1487
4731.76 1544
4732.41 1616
4733.06 1587
4733.70 1520
4734.35 1446
4735.00 1395
4735.65 1366
4736.30 1350
4736.95 1339
4737.60 1522
4738.25 1453
4738.90 1388
4739.55 1450
4740.20 1439
4740.84 1415
4741.49 1409
4742.14 1453
4742.79 1499
4743.44 1498
4744.09 1419
4744.74 1402
4745.39 1487
4746.04 1385
4746.69 1498
4747.34 1504
4747.99 1455
4748.64 1500
4749.29 1544
4749.94 1722
4750.59 1746
4751.24 1787
4751.89 1735
4752.54 1718
4753.19 1751
4753.84 1785
4754.49 1863
4755.14 1843
4755.79 1933
4756.44 1818
4757.09 1654
4757.74 1584
4758.39 1582
4759.04 1611
4759.70 1474
4760.35 1412
4761.00 1401
4761.65 1322
4762.30 1400
4762.95 1394
4763.60 1381
4764.25 1619
4764.90 1625
4765.55 1653
4766.20 1516
4766.86 1448
4767.51 1494
4768.16 1709
4768.81 1711
4769.46 1720
4770.11 1624
4770.76 1541
4771.41 1379
4772.07 1446
4772.72 1423
4773.37 1542
4774.02 1403
4774.67 1361
4775.32 1238
4775.98 1427
4776.63 1438
4777.28 1332
4777.93 1261
4778.58 1390
4779.24 1441
4779.89 1501
4780.54 1561
4781.19 1574
4781.84 1487
4782.50 1573
4783.15 1564
4783.80 1595
4784.45 1445
4785.10 1400
4785.76 1407
4786.41 1371
4787.06 1429
4787.71 1396
4788.37 1442
4789.02 1420
4789.67 1371
4790.33 1409
4790.98 1375
4791.63 1424
4792.28 1365
4792.94 1409
4793.59 1419
4794.24 1445
4794.90 1474
4795.55 1460
4796.20 1350
4796.86 1303
4797.51 1404
4798.16 1385
4798.81 1450
4799.47 1393
4800.12 1443
4800.78 1404
4801.43 1368
4802.08 1325
4802.74 1247
4803.39 1362
4804.04 1435
4804.70 1447
4805.35 1378
4806.00 1361
4806.66 1472
4807.31 1462
4807.97 1456
4808.62 1548
4809.27 1503
4809.93 1404
4810.58 1295
4811.24 1355
4811.89 1375
4812.54 1432
4813.20 1522
4813.85 1467
4814.51 1460
4815.16 1514
4815.82 1496
4816.47 1512
4817.13 1435
4817.78 1543
4818.44 1579
4819.09 1627
4819.74 1602
4820.40 1542
4821.05 1510
4821.71 1574
4822.36 1582
4823.02 1595
4823.67 1698
4824.33 1623
4824.98 1685
4825.64 1648
4826.29 1680
4826.95 1697
4827.60 1680
4828.26 1761
4828.92 1845
4829.57 1885
4830.23 1943
4830.88 1856
4831.54 1885
4832.19 1977
4832.85 1888
4833.50 1980
4834.16 2063
4834.82 2096
4835.47 2093
4836.13 2168
4836.78 2169
4837.44 2102
4838.10 2189
4838.75 2179
4839.41 2167
4840.06 2122
4840.72 2241
4841.38 2326
4842.03 2455
4842.69 2446
4843.34 2380
4844.00 2689
4844.66 2633
4845.31 2560
4845.97 2582
4846.63 2846
4847.28 2786
4847.94 2670
4848.60 3023
4849.25 3483
4849.91 3578
4850.57 3806
4851.22 4021
4851.88 4060
4852.54 4270
4853.20 4340
4853.85 4176
4854.51 3999
4855.17 3750
4855.82 3604
4856.48 3483
4857.14 3395
4857.80 3496
4858.45 3432
4859.11 3280
4859.77 3283
4860.43 3238
4861.08 2902
4861.74 2893
4862.40 3201
4863.06 3062
4863.71 2880
4864.37 2993
4865.03 2894
4865.69 2901
4866.34 2999
4867.00 2901
4867.66 3160
4868.32 3137
4868.98 3050
4869.63 2797
4870.29 2886
4870.95 2858
4871.61 2659
4872.27 2278
4872.93 2540
4873.58 2443
4874.24 2490
4874.90 2440
4875.56 2466
4876.22 2415
4876.88 2511
4877.54 2781
4878.19 2622
4878.85 2703
4879.51 2761
4880.17 2838
4880.83 2789
4881.49 2761
4882.15 2648
4882.81 2419
4883.47 2477
4884.13 2555
4884.78 2508
4885.44 2448
4886.10 2212
4886.76 2214
4887.42 2147
4888.08 2176
4888.74 2255
4889.40 2425
4890.06 2269
4890.72 2277
4891.38 2331
4892.04 2430
4892.70 2359
4893.36 2435
4894.02 2277
4894.68 2195
4895.34 2348
4896.00 2236
4896.66 2164
4897.32 2058
4897.98 1941
4898.64 1867
4899.30 1983
4899.96 2137
4900.62 1930
4901.28 1838
4901.94 1849
4902.60 1881
4903.26 1952
4903.92 1999
4904.58 1972
4905.24 1984
4905.90 1805
4906.56 1898
4907.22 1859
4907.88 1761
4908.54 1723
4909.20 1823
4909.87 1811
4910.53 1705
4911.19 1738
4911.85 1633
4912.51 1725
4913.17 1740
4913.83 1742
4914.49 1638
4915.15 1711
4915.81 1639
4916.48 1498
4917.14 1551
4917.80 1685
4918.46 1647
4919.12 1657
4919.78 1711
4920.44 1602
4921.11 1539
4921.77 1437
4922.43 1601
4923.09 1710
4923.75 1571
4924.41 1605
4925.08 1695
4925.74 1609
4926.40 1632
4927.06 1725
4927.72 1555
4928.39 1559
4929.05 1705
4929.71 1770
4930.37 1741
4931.04 1670
4931.70 1692
4932.36 1726
4933.02 1673
4933.69 1770
4934.35 1714
4935.01 1588
4935.67 1635
4936.34 1598
4937.00 1688
4937.66 1631
4938.32 1554
4938.99 1579
4939.65 1474
4940.31 1551
4940.98 1585
4941.64 1463
4942.30 1586
4942.96 1570
4943.63 1562
4944.29 1603
4944.95 1615
4945.62 1619
4946.28 1578
4946.94 1554
4947.61 1501
4948.27 1429
4948.93 1439
4949.60 1493
4950.26 1547
4950.92 1382
4951.59 1434
4952.25 1415
4952.92 1464
4953.58 1464
4954.24 1481
4954.91 1540
4955.57 1474
4956.24 1395
4956.90 1581
4957.56 1462
4958.23 1488
4958.89 1552
4959.56 1494
4960.22 1613
4960.88 1575
4961.55 1518
4962.21 1594
4962.88 1593
4963.54 1747
4964.21 1824
4964.87 1739
4965.54 1690
4966.20 1978
4966.86 2033
4967.53 1890
4968.19 1955
4968.86 1777
4969.52 1787
4970.19 1694
4970.85 1528
4971.52 1485
4972.18 1589
4972.85 1649
4973.51 1808
4974.18 1746
4974.84 1656
4975.51 1823
4976.17 1897
4976.84 1597
4977.51 1634
4978.17 1636
4978.84 1533
4979.50 1501
4980.17 1624
4980.83 1607
4981.50 1667
4982.16 1557
4982.83 1474
4983.50 1668
4984.16 1727
4984.83 1576
4985.49 1559
4986.16 1592
4986.83 1712
4987.49 1973
4988.16 2098
4988.82 2024
4989.49 2139
4990.16 2152
4990.82 2272
4991.49 2307
4992.16 2447
4992.82 2458
4993.49 2313
4994.16 2153
4994.82 2049
4995.49 1891
4996.15 1738
4996.82 1663
4997.49 1596
4998.16 1486
4998.82 1475
4999.49 1514
5000.16 1385
5000.82 1355
5001.49 1344
5002.16 1419
5002.82 1306
5003.49 1217
5004.16 1213
5004.83 1210
5005.49 1292
5006.16 1446
5006.83 1489
5007.49 1427
5008.16 1433
5008.83 1395
5009.50 1324
5010.16 1432
5010.83 1406
5011.50 1440
5012.17 1537
5012.84 1396
5013.50 1406
5014.17 1416
5014.84 1424
5015.51 1329
5016.17 1464
5016.84 1533
5017.51 1475
5018.18 1387
5018.85 1315
5019.52 1311
5020.18 1428
5020.85 1627
5021.52 1457
5022.19 1493
5022.86 1507
5023.53 1590
5024.19 1536
5024.86 1562
5025.53 1693
5026.20 1601
5026.87 1641
5027.54 1482
5028.21 1524
5028.88 1520
5029.54 1481
5030.21 1479
5030.88 1515
5031.55 1478
5032.22 1524
5032.89 1477
5033.56 1566
5034.23 1358
5034.90 1529
5035.57 1374
5036.24 1406
5036.90 1494
5037.57 1438
5038.24 1348
5038.91 1330
5039.58 1357
5040.25 1408
5040.92 1364
5041.59 1358
5042.26 1408
5042.93 1484
5043.60 1445
5044.27 1473
5044.94 1398
5045.61 1638
5046.28 1411
5046.95 1250
5047.62 1220
5048.29 1250
5048.96 1417
5049.63 1398
5050.30 1398
5050.97 1316
5051.64 1409
5052.31 1327
5052.98 1330
5053.65 1285
5054.32 1391
5054.99 1353
5055.66 1290
5056.34 1253
5057.01 1356
5057.68 1513
5058.35 1397
5059.02 1271
5059.69 1340
5060.36 1305
5061.03 1423
5061.70 1352
5062.37 1257
5063.04 1419
5063.72 1371
5064.39 1407
5065.06 1419
5065.73 1354
5066.40 1362
5067.07 1449
5067.74 1372
5068.42 1275
5069.09 1282
5069.76 1320
5070.43 1264
5071.10 1156
5071.77 1251
5072.44 1358
5073.12 1362
5073.79 1381
5074.46 1206
5075.13 1316
5075.80 1377
5076.48 1380
5077.15 1405
5077.82 1436
5078.49 1462
5079.16 1470
5079.84 1512
5080.51 1442
5081.18 1543
5081.85 1510
5082.53 1524
5083.20 1404
5083.87 1400
5084.54 1383
5085.22 1326
5085.89 1341
5086.56 1315
5087.23 1390
5087.91 1343
5088.58 1369
5089.25 1289
5089.93 1375
5090.60 1587
5091.27 1454
5091.94 1550
5092.62 1501
5093.29 1478
5093.96 1647
5094.64 1670
5095.31 1469
5095.98 1535
5096.66 1565
5097.33 1468
5098.00 1521
5098.68 1525
5099.35 1502
5100.02 1427
5100.70 1366
5101.37 1380
5102.04 1394
5102.72 1434
5103.39 1511
5104.07 1405
5104.74 1374
5105.41 1478
5106.09 1525
5106.76 1477
5107.44 1606
5108.11 1510
5108.78 1354
5109.46 1475
5110.13 1456
5110.81 1383
5111.48 1210
5112.16 1295
5112.83 1358
5113.50 1477
5114.18 1385
5114.85 1339
5115.53 1390
5116.20 1326
5116.88 1314
5117.55 1392
5118.23 1344
5118.90 1386
5119.58 1547
5120.25 1474
5120.93 1433
5121.60 1437
5122.28 1488
5122.95 1465
5123.63 1593
5124.30 1561
5124.98 1488
5125.65 1468
5126.33 1463
5127.00 1489
5127.68 1506
5128.35 1427
5129.03 1392
5129.70 1511
5130.38 1445
5131.06 1489
5131.73 1487
5132.41 1405
5133.08 1456
5133.76 1570
5134.43 1417
5135.11 1457
5135.79 1529
5136.46 1488
5137.14 1431
5137.81 1324
5138.49 1287
5139.17 1324
5139.84 1233
5140.52 1247
5141.20 1367
5141.87 1371
5142.55 1218
5143.22 1216
5143.90 1168
5144.58 1252
5145.25 1189
5145.93 1190
5146.61 1174
5147.28 1292
5147.96 1182
5148.64 1195
5149.31 1261
5149.99 1263
5150.67 1144
5151.34 1178
5152.02 1216
5152.70 1109
5153.38 1192
5154.05 1107
5154.73 1182
5155.41 1131
5156.08 1266
5156.76 1173
5157.44 1221
5158.12 1177
5158.79 1079
5159.47 1220
5160.15 1194
5160.83 1218
5161.50 1186
5162.18 1230
5162.86 1135
5163.54 1192
5164.22 1250
5164.89 1235
5165.57 1162
5166.25 1164
5166.93 1227
5167.61 1243
5168.28 1246
5168.96 1277
5169.64 1162
5170.32 1198
5171.00 1172
5171.67 1232
5172.35 1279
5173.03 1237
5173.71 1209
5174.39 1247
5175.07 1141
5175.74 1260
5176.42 1343
5177.10 1186
5177.78 1153
5178.46 1130
5179.14 1159
5179.82 1157
5180.50 1276
5181.17 1137
5181.85 1202
5182.53 1329
5183.21 1257
5183.89 1206
5184.57 1179
5185.25 1171
5185.93 1166
5186.61 1279
5187.29 1141
5187.97 1139
5188.65 1164
5189.33 1181
5190.00 1122
5190.68 1097
5191.36 1152
5192.04 1141
5192.72 1119
5193.40 1211
5194.08 1214
5194.76 1164
5195.44 1085
5196.12 1179
5196.80 1289
5197.48 1240
5198.16 1221
5198.84 1283
5199.52 1202
5200.20 1076
5200.88 1131
5201.56 1098
5202.24 1192
5202.92 1074
5203.60 1156
5204.28 1172
5204.96 1146
5205.65 1133
5206.33 1312
5207.01 1212
5207.69 1142
5208.37 1158
5209.05 1220
5209.73 1219
5210.41 1311
5211.09 1305
5211.77 1392
5212.45 1306
5213.13 1295
5213.82 1365
5214.50 1401
5215.18 1294
5215.86 1270
5216.54 1229
5217.22 1150
5217.90 1312
5218.58 1254
5219.27 1346
5219.95 1390
5220.63 1306
5221.31 1326
5221.99 1555
5222.67 1531
5223.35 1287
5224.04 1256
5224.72 1294
5225.40 1294
5226.08 1294
5226.76 1135
5227.45 1207
5228.13 1227
5228.81 1361
5229.49 1332
5230.17 1369
5230.86 1257
5231.54 1239
5232.22 1333
5232.90 1206
5233.58 1169
5234.27 1265
5234.95 1221
5235.63 1282
5236.31 1176
5237.00 1345
5237.68 1344
5238.36 1383
5239.05 1360
5239.73 1305
5240.41 1261
5241.09 1322
5241.78 1302
5242.46 1274
5243.14 1328
5243.83 1447
5244.51 1245
5245.19 1207
5245.87 1387
5246.56 1399
5247.24 1375
5247.92 1316
5248.61 1310
5249.29 1246
5249.97 1142
5250.66 1245
5251.34 1245
5252.03 1352
5252.71 1462
5253.39 1416
5254.08 1334
5254.76 1368
5255.44 1315
5256.13 1249
5256.81 1319
5257.50 1211
5258.18 1239
5258.86 1220
5259.55 1289
5260.23 1248
5260.92 1292
5261.60 1265
5262.28 1374
5262.97 1463
5263.65 1425
5264.34 1301
5265.02 1298
5265.71 1338
5266.39 1375
5267.07 1299
5267.76 1348
5268.44 1309
5269.13 1376
5269.81 1217
5270.50 1162
5271.18 1215
5271.87 1286
5272.55 1213
5273.24 1273
5273.92 1263
5274.61 1267
5275.29 1274
5275.98 1205
5276.66 1231
5277.35 1171
5278.03 1227
5278.72 1360
5279.40 1258
5280.09 1263
5280.77 1304
5281.46 1345
5282.15 1376
5282.83 1436
5283.52 1425
5284.20 1431
5284.89 1477
5285.57 1606
5286.26 1363
5286.95 1256
5287.63 1144
5288.32 1179
5289.00 1226
5289.69 1157
5290.38 1098
5291.06 1215
5291.75 1235
5292.43 1180
5293.12 1169
5293.81 1222
5294.49 1274
5295.18 1220
5295.87 1232
5296.55 1181
5297.24 1089
5297.92 1204
5298.61 1360
5299.30 1207
5299.98 1232
5300.67 1416
5301.36 1460
5302.04 1489
5302.73 1426
5303.42 1544
5304.11 1635
5304.79 1522
5305.48 1566
5306.17 1581
5306.85 1511
5307.54 1418
5308.23 1351
5308.92 1472
5309.60 1460
5310.29 1444
5310.98 1465
5311.66 1472
5312.35 1468
5313.04 1544
5313.73 1406
5314.41 1353
5315.10 1444
5315.79 1390
5316.48 1484
5317.17 1350
5317.85 1441
5318.54 1392
5319.23 1477
5319.92 1724
5320.61 1615
5321.29 1468
5321.98 1613
5322.67 1706
5323.36 1876
5324.05 1674
5324.73 1475
5325.42 1443
5326.11 1536
5326.80 1494
5327.49 1382
5328.18 1244
5328.87 1215
5329.55 1383
5330.24 1334
5330.93 1409
5331.62 1386
5332.31 1306
5333.00 1382
5333.69 1407
5334.38 1400
5335.06 1434
5335.75 1289
5336.44 1280
5337.13 1341
5337.82 1222
5338.51 1265
5339.20 1383
5339.89 1442
5340.58 1379
5341.27 1402
5341.96 1313
5342.65 1302
5343.33 1377
5344.02 1504
5344.71 1488
5345.40 1358
5346.09 1389
5346.78 1387
5347.47 1487
5348.16 1508
5348.85 1431
5349.54 1516
5350.23 1608
5350.92 1655
5351.61 1615
5352.30 1624
5352.99 1677
5353.68 1702
5354.37 1650
5355.06 1583
5355.75 1530
5356.44 1422
5357.13 1439
5357.82 1451
5358.51 1374
5359.21 1281
5359.90 1280
5360.59 1239
5361.28 1267
5361.97 1278
5362.66 1279
5363.35 1317
5364.04 1334
5364.73 1258
5365.42 1254
5366.11 1302
5366.80 1279
5367.49 1265
5368.19 1195
5368.88 1189
5369.57 1327
5370.26 1355
5370.95 1256
5371.64 1316
5372.33 1292
5373.02 1266
5373.72 1260
5374.41 1311
5375.10 1228
5375.79 1109
5376.48 1208
5377.17 1195
5377.87 1230
5378.56 1123
5379.25 1153
5379.94 1123
5380.63 1150
5381.33 1041
5382.02 1148
5382.71 1277
5383.40 1222
5384.09 1126
5384.79 1213
5385.48 1137
5386.17 1276
5386.86 1215
5387.55 1278
5388.25 1204
5388.94 1254
5389.63 1215
5390.32 1362
5391.02 1374
5391.71 1293
5392.40 1347
5393.09 1260
5393.79 1355
5394.48 1374
5395.17 1294
5395.87 1283
5396.56 1178
5397.25 1275
5397.95 1260
5398.64 1197
5399.33 1119
5400.02 1065
5400.72 1110
5401.41 1210
5402.10 1070
5402.80 1161
5403.49 1126
5404.18 1122
5404.88 1201
5405.57 1168
5406.26 1201
5406.96 1247
5407.65 1220
5408.35 1161
5409.04 1213
5409.73 1085
5410.43 1267
5411.12 1308
5411.81 1358
5412.51 1178
5413.20 1270
5413.90 1344
5414.59 1254
5415.28 1186
5415.98 1233
5416.67 1289
5417.37 1275
5418.06 1221
5418.76 1177
5419.45 1224
5420.14 1169
5420.84 1247
5421.53 1330
5422.23 1341
5422.92 1301
5423.62 1285
5424.31 1226
5425.01 1151
5425.70 1229
5426.40 1231
5427.09 1330
5427.79 1414
5428.48 1227
5429.18 1200
5429.87 1279
5430.57 1319
5431.26 1289
5431.96 1472
5432.65 1444
5433.35 1362
5434.04 1409
5434.74 1421
5435.43 1333
5436.13 1408
5436.82 1405
5437.52 1548
5438.22 1487
5438.91 1603
5439.61 1507
5440.30 1463
5441.00 1441
5441.69 1490
5442.39 1589
5443.09 1463
5443.78 1514
5444.48 1553
5445.17 1627
5445.87 1637
5446.57 1703
5447.26 1706
5447.96 1915
5448.66 1911
5449.35 2001
5450.05 2006
5450.74 1927
5451.44 1915
5452.14 1908
5452.83 1866
5453.53 1783
5454.23 1707
5454.92 1674
5455.62 1544
5456.32 1526
5457.01 1540
5457.71 1532
5458.41 1628
5459.10 1632
5459.80 1640
5460.50 1623
5461.20 1698
5461.89 1720
5462.59 1671
5463.29 1909
5463.98 1766
5464.68 1764
5465.38 1802
5466.08 1781
5466.77 1796
5467.47 1829
5468.17 1854
5468.87 1854
5469.56 1805
5470.26 1759
5470.96 1779
5471.66 1909
5472.35 2024
5473.05 2051
5473.75 1976
5474.45 2003
5475.15 2140
5475.84 2203
5476.54 2249
5477.24 2176
5477.94 2409
5478.64 2588
5479.34 2835
5480.03 3058
5480.73 3235
5481.43 3659
5482.13 3654
5482.83 3816
5483.53 4046
5484.22 3678
5484.92 3376
5485.62 3220
5486.32 2986
5487.02 2695
5487.72 2825
5488.42 2594
5489.11 2493
5489.81 2768
5490.51 2646
5491.21 2689
5491.91 2595
5492.61 2819
5493.31 2800
5494.01 2747
5494.71 2831
5495.41 2822
5496.11 3036
5496.81 3047
5497.50 3078
5498.20 3190
5498.90 3746
5499.60 3921
5500.30 4343
5501.00 5051
5501.70 5271
5502.40 5853
5503.10 6375
5503.80 6302
5504.50 6058
5505.20 5571
5505.90 4876
5506.60 4128
5507.30 3571
5508.00 3172
5508.70 3003
5509.40 3032
5510.10 2866
5510.80 2902
5511.50 2721
5512.20 2867
5512.90 2860
5513.60 2678
5514.30 2568
5515.00 2615
5515.70 2502
5516.40 2453
5517.11 2272
5517.81 2284
5518.51 2094
5519.21 2069
5519.91 2156
5520.61 2112
5521.31 2098
5522.01 2079
5522.71 1947
5523.41 1927
5524.11 1803
5524.82 1734
5525.52 1833
5526.22 1709
5526.92 1798
5527.62 1751
5528.32 1642
5529.02 1713
5529.72 1561
5530.43 1650
5531.13 1708
5531.83 1629
5532.53 1584
5533.23 1562
5533.93 1488
5534.64 1552
5535.34 1571
5536.04 1489
5536.74 1599
5537.44 1618
5538.15 1441
5538.85 1490
5539.55 1621
5540.25 1593
5540.95 1491
5541.66 1397
5542.36 1521
5543.06 1471
5543.76 1437
5544.47 1480
5545.17 1510
5545.87 1491
5546.57 1447
5547.28 1461
5547.98 1466
5548.68 1458
5549.38 1439
5550.09 1519
5550.79 1468
5551.49 1402
5552.19 1388
5552.90 1449
5553.60 1367
5554.30 1342
5555.01 1377
5555.71 1361
5556.41 1353
5557.12 1322
5557.82 1425
5558.52 1433
5559.23 1439
5559.93 1478
5560.63 1521
5561.34 1471
5562.04 1238
5562.74 1368
5563.45 1513
5564.15 1467
5564.85 1402
5565.56 1626
5566.26 1515
5566.96 1476
5567.67 1445
5568.37 1457
5569.08 1465
5569.78 1309
5570.48 1393
5571.19 1490
5571.89 1324
5572.60 1253
5573.30 1375
5574.01 1509
5574.71 1451
5575.41 1385
5576.12 1446
5576.82 1445
5577.53 1426
5578.23 1374
5578.94 1401
5579.64 1320
5580.35 1249
5581.05 1423
5581.76 1353
5582.46 1298
5583.16 1378
5583.87 1473
5584.57 1338
5585.28 1281
5585.98 1266
5586.69 1268
5587.39 1208
5588.10 1183
5588.81 1278
5589.51 1240
5590.22 1265
5590.92 1264
5591.63 1278
5592.33 1237
5593.04 1269
5593.74 1300
5594.45 1335
5595.15 1207
5595.86 1388
5596.57 1317
5597.27 1292
5597.98 1290
5598.68 1256
5599.39 1257
5600.09 1264
5600.80 1256
5601.51 1275
5602.21 1132
5602.92 1215
5603.62 1262
5604.33 1282
5605.04 1134
5605.74 1253
5606.45 1267
5607.16 1285
5607.86 1259
5608.57 1202
5609.27 1221
5609.98 1241
5610.69 1139
5611.39 1108
5612.10 1254
5612.81 1281
5613.51 1285
5614.22 1223
5614.93 1195
5615.64 1198
5616.34 1252
5617.05 1193
5617.76 1238
5618.46 1311
5619.17 1164
5619.88 1113
5620.58 1143
5621.29 1165
5622.00 1196
5622.71 1185
5623.41 1190
5624.12 1305
5624.83 1199
5625.54 1257
5626.24 1203
5626.95 1314
5627.66 1254
5628.37 1334
5629.07 1213
5629.78 1386
5630.49 1406
5631.20 1441
5631.91 1324
5632.61 1297
5633.32 1325
5634.03 1411
5634.74 1334
5635.45 1202
5636.15 1293
5636.86 1277
5637.57 1273
5638.28 1310
5638.99 1290
5639.70 1424
5640.40 1470
5641.11 1431
5641.82 1499
5642.53 1463
5643.24 1440
5643.95 1461
5644.66 1275
5645.36 1307
5646.07 1267
5646.78 1279
5647.49 1307
5648.20 1292
5648.91 1195
5649.62 1292
5650.33 1386
5651.04 1345
5651.75 1303
5652.45 1240
5653.16 1264
5653.87 1411
5654.58 1437
5655.29 1509
5656.00 1599
5656.71 1616
5657.42 1800
5658.13 1862
5658.84 2057
5659.55 1915
5660.26 1852
5660.97 1936
5661.68 1881
5662.39 1839
5663.10 1711
5663.81 1591
5664.52 1480
5665.23 1470
5665.94 1506
5666.65 1424
5667.36 1474
5668.07 1361
5668.78 1450
5669.49 1458
5670.20 1406
5670.91 1383
5671.62 1275
5672.33 1313
5673.04 1391
5673.75 1378
5674.46 1254
5675.17 1297
5675.88 1331
5676.59 1244
5677.31 1231
5678.02 1310
5678.73 1339
5679.44 1270
5680.15 1260
5680.86 1210
5681.57 1195
5682.28 1181
5682.99 1195
5683.70 1289
5684.42 1268
5685.13 1235
5685.84 1233
5686.55 1088
5687.26 1177
5687.97 1188
5688.68 1149
5689.39 1197
5690.11 1059
5690.82 1206
5691.53 1141
5692.24 1209
5692.95 1161
5693.67 1225
5694.38 1276
5695.09 1210
5695.80 1126
5696.51 1244
5697.22 1291
5697.94 1278
5698.65 1123
5699.36 1144
5700.07 1227
5700.79 1176
5701.50 1202
5702.21 1216
5702.92 1159
5703.63 1135
5704.35 1196
5705.06 1268
5705.77 1214
5706.48 1179
5707.20 1120
5707.91 1160
5708.62 1258
5709.34 1254
5710.05 1159
5710.76 1125
5711.47 1149
5712.19 1222
5712.90 1164
5713.61 1184
5714.33 1111
5715.04 1140
5715.75 1052
5716.47 1121
5717.18 1026
5717.89 1106
5718.61 1149
5719.32 1057
5720.03 1031
5720.75 1114
5721.46 1168
5722.17 1124
5722.89 1148
5723.60 1214
5724.31 1186
5725.03 1234
5725.74 1302
5726.46 1207
5727.17 1245
5727.88 1268
5728.60 1403
5729.31 1469
5730.03 1468
5730.74 1486
5731.45 1441
5732.17 1353
5732.88 1471
5733.60 1389
5734.31 1309
5735.03 1269
5735.74 1258
5736.45 1297
5737.17 1257
5737.88 1114
5738.60 1180
5739.31 1209
5740.03 1209
5740.74 1140
5741.46 1103
5742.17 1171
5742.89 1163
5743.60 1066
5744.32 1073
5745.03 1060
5745.75 1076
5746.46 1103
5747.18 1130
5747.89 1174
5748.61 1169
5749.32 1102
5750.04 1203
5750.75 1242
5751.47 1197
5752.18 1218
5752.90 1305
5753.62 1292
5754.33 1176
5755.05 1177
5755.76 1170
5756.48 1210
5757.19 1235
5757.91 1223
5758.63 1017
5759.34 1121
5760.06 1086
5760.77 990
5761.49 1055
5762.21 1159
5762.92 1112
5763.64 1117
5764.35 1080
5765.07 1108
5765.79 1172
5766.50 1289
5767.22 1216
5767.94 1159
5768.65 1254
5769.37 1130
5770.08 1232
5770.80 1153
5771.52 1170
5772.23 1266
5772.95 1235
5773.67 1222
5774.39 1119
5775.10 1184
5775.82 1239
5776.54 1201
5777.25 1152
5777.97 1182
5778.69 1151
5779.40 1199
5780.12 1244
5780.84 1307
5781.56 1235
5782.27 1294
5782.99 1312
5783.71 1267
5784.43 1285
5785.14 1351
5785.86 1274
5786.58 1207
5787.30 1258
5788.01 1340
5788.73 1271
5789.45 1316
5790.17 1280
5790.88 1213
5791.60 1252
5792.32 1256
5793.04 1363
5793.76 1337
5794.47 1403
5795.19 1364
5795.91 1393
5796.63 1548
5797.35 1582
5798.07 1538
5798.78 1618
5799.50 1730
5800.22 2130
5800.94 2181
5801.66 2345
5802.38 2638
5803.10 2858
5803.81 2859
5804.53 3073
5805.25 3419
5805.97 3393
5806.69 2857
5807.41 2628
5808.13 2496
5808.85 2218
5809.56 1889
5810.28 1813
5811.00 1742
5811.72 1730
5812.44 1729
5813.16 1779
5813.88 1621
5814.60 1689
5815.32 1618
5816.04 1540
5816.76 1632
5817.48 1632
5818.20 1551
5818.92 1558
5819.64 1676
5820.36 1642
5821.08 1474
5821.80 1616
5822.51 1478
5823.23 1610
5823.95 1486
5824.67 1522
5825.39 1527
5826.11 1510
5826.83 1469
5827.55 1372
5828.28 1289
5829.00 1401
5829.72 1386
5830.44 1474
5831.16 1323
5831.88 1214
5832.60 1374
5833.32 1281
5834.04 1321
5834.76 1365
5835.48 1388
5836.20 1246
5836.92 1293
5837.64 1331
5838.36 1297
5839.08 1359
5839.80 1234
5840.53 1290
5841.25 1287
5841.97 1240
5842.69 1262
5843.41 1332
5844.13 1368
5844.85 1209
5845.57 1353
5846.29 1374
5847.02 1297
5847.74 1301
5848.46 1306
5849.18 1264
5849.90 1383
5850.62 1464
5851.34 1299
5852.07 1372
5852.79 1367
5853.51 1337
5854.23 1541
5854.95 1431
5855.68 1242
5856.40 1362
5857.12 1200
5857.84 1202
5858.56 1220
5859.29 1230
5860.01 1317
5860.73 1406
5861.45 1359
5862.17 1252
5862.90 1188
5863.62 1303
5864.34 1281
5865.06 1335
5865.79 1425
5866.51 1358
5867.23 1406
5867.95 1242
5868.68 1317
5869.40 1304
5870.12 1375
5870.84 1436
5871.57 1388
5872.29 1330
5873.01 1318
5873.74 1315
5874.46 1408
5875.18 1419
5875.91 1489
5876.63 1400
5877.35 1331
5878.08 1237
5878.80 1399
5879.52 1394
5880.25 1327
5880.97 1255
5881.69 1337
5882.42 1325
5883.14 1485
5883.86 1403
5884.59 1438
5885.31 1355
5886.03 1417
5886.76 1363
5887.48 1453
5888.21 1427
5888.93 1393
5889.65 1327
5890.38 1372
5891.10 1236
5891.83 1320
5892.55 1390
5893.27 1365
5894.00 1342
5894.72 1327
5895.45 1422
5896.17 1293
5896.90 1337
5897.62 1240
5898.35 1329
5899.07 1365
5899.79 1442
5900.52 1431
5901.24 1346
5901.97 1247
5902.69 1280
5903.42 1252
5904.14 1364
5904.87 1386
5905.59 1249
5906.32 1256
5907.04 1436
5907.77 1457
5908.49 1386
5909.22 1301
5909.94 1336
5910.67 1407
5911.39 1372
5912.12 1421
5912.84 1397
5913.57 1358
5914.30 1474
5915.02 1511
5915.75 1504
5916.47 1475
5917.20 1430
5917.92 1414
5918.65 1458
5919.38 1490
5920.10 1510
5920.83 1580
5921.55 1707
5922.28 1587
5923.01 1596
5923.73 1644
5924.46 1582
5925.18 1529
5925.91 1618
5926.64 1553
5927.36 1510
5928.09 1600
5928.81 1611
5929.54 1649
5930.27 1626
5930.99 1588
5931.72 1579
5932.45 1794
5933.17 1772
5933.90 1762
5934.63 1755
5935.35 1782
5936.08 1849
5936.81 1850
5937.53 2101
5938.26 2042
5938.99 2156
5939.72 2107
5940.44 2198
5941.17 2095
5941.90 2103
5942.62 2100
5943.35 2183
5944.08 2241
5944.81 2234
5945.53 2174
5946.26 2250
5946.99 2372
5947.72 2356
5948.44 2616
5949.17 2564
5949.90 2507
5950.63 2857
5951.35 2953
5952.08 3024
5952.81 3276
5953.54 3393
5954.27 3642
5954.99 3588
5955.72 3422
5956.45 3315
5957.18 3230
5957.91 3102
5958.64 3140
5959.36 3149
5960.09 3156
5960.82 3074
5961.55 3291
5962.28 3265
5963.01 3352
5963.73 3422
5964.46 3554
5965.19 3730
5965.92 3927
5966.65 4527
5967.38 4957
5968.11 5406
5968.83 5617
5969.56 5521
5970.29 5550
5971.02 5250
5971.75 5124
5972.48 4571
5973.21 4202
5973.94 4237
5974.67 3875
5975.40 3701
5976.13 3406
5976.86 3562
5977.58 3640
5978.31 3535
5979.04 3559
5979.77 3606
5980.50 3878
5981.23 3918
5981.96 3823
5982.69 3830
5983.42 3866
5984.15 3888
5984.88 4010
5985.61 3874
5986.34 3846
5987.07 3787
5987.80 3903
5988.53 3966
5989.26 3969
5989.99 3919
5990.72 3765
5991.45 3827
5992.18 3729
5992.91 3798
5993.64 3867
5994.37 3831
5995.10 3821
5995.83 3878
5996.56 3922
5997.29 3908
5998.03 3931
5998.76 3803
5999.49 3776
6000.22 3575
6000.95 3764
6001.68 3794
6002.41 3760
6003.14 3545
6003.87 3475
6004.60 3511
6005.33 3493
6006.07 3686
6006.80 3997
6007.53 4286
6008.26 4369
6008.99 4979
6009.72 5532
6010.45 6052
6011.18 6693
6011.92 7196
6012.65 7749
6013.38 7990
6014.11 7919
6014.84 7772
6015.57 7657
6016.31 7104
6017.04 6466
6017.77 5925
6018.50 5440
6019.23 5019
6019.96 4437
6020.70 3930
6021.43 3721
6022.16 3550
6022.89 3334
6023.63 3178
6024.36 3066
6025.09 3078
6025.82 3108
6026.55 3017
6027.29 3013
6028.02 3071
6028.75 3060
6029.48 2945
6030.22 2974
6030.95 2790
6031.68 2846
6032.42 2817
6033.15 2825
6033.88 2782
6034.61 2832
6035.35 2805
6036.08 2888
6036.81 2817
6037.55 2757
6038.28 2783
6039.01 2840
6039.74 2873
6040.48 2879
6041.21 2824
6041.94 2994
6042.68 3094
6043.41 3033
6044.14 3085
6044.88 3279
6045.61 3214
6046.35 3265
6047.08 3199
6047.81 3191
6048.55 3546
6049.28 3590
6050.01 3408
6050.75 3461
6051.48 3727
6052.22 3981
6052.95 3967
6053.68 4103
6054.42 4010
6055.15 3832
6055.89 3711
6056.62 3772
6057.35 3621
6058.09 3397
6058.82 3307
6059.56 3400
6060.29 3267
6061.03 3072
6061.76 3104
6062.50 3053
6063.23 3000
6063.96 2967
6064.70 2836
6065.43 3008
6066.17 3012
6066.90 2895
6067.64 2858
6068.37 2936
6069.11 2735
6069.84 2882
6070.58 2858
6071.31 2685
6072.05 2713
6072.78 2575
6073.52 2630
6074.25 2576
6074.99 2397
6075.72 2364
6076.46 2350
6077.20 2482
6077.93 2491
6078.67 2284
6079.40 2412
6080.14 2522
6080.87 2523
6081.61 2477
6082.35 2411
6083.08 2491
6083.82 2359
6084.55 2367
6085.29 2401
6086.02 2333
6086.76 2252
6087.50 2446
6088.23 2431
6088.97 2289
6089.71 2404
6090.44 2540
6091.18 2620
6091.91 2699
6092.65 2829
6093.39 2745
6094.12 2714
6094.86 2721
6095.60 2672
6096.33 2744
6097.07 2612
6097.81 2418
6098.54 2450
6099.28 2383
6100.02 2415
6100.75 2290
6101.49 2350
6102.23 2211
6102.96 2046
6103.70 2152
6104.44 2134
6105.18 2286
6105.91 2139
6106.65 2388
6107.39 2160
6108.12 2114
6108.86 2093
6109.60 2335
6110.34 2447
6111.07 2269
6111.81 2281
6112.55 2330
6113.29 2380
6114.03 2267
6114.76 2280
6115.50 2343
6116.24 2218
6116.98 2253
6117.71 2357
6118.45 2245
6119.19 2355
6119.93 2486
6120.67 2523
6121.40 2454
6122.14 2455
6122.88 2467
6123.62 2468
6124.36 2457
6125.10 2545
6125.83 2500
6126.57 2500
6127.31 2659
6128.05 2596
6128.79 2569
6129.53 2584
6130.27 2675
6131.00 2738
6131.74 2675
6132.48 2670
6133.22 2803
6133.96 2696
6134.70 2718
6135.44 2834
6136.18 2859
6136.92 2924
6137.65 2720
6138.39 2670
6139.13 2653
6139.87 2840
6140.61 2789
6141.35 2750
6142.09 2647
6142.83 2838
6143.57 2845
6144.31 2603
6145.05 2675
6145.79 2722
6146.53 2744
6147.27 2825
6148.01 2985
6148.75 2913
6149.49 2876
6150.23 2886
6150.97 2920
6151.71 3097
6152.45 3085
6153.19 3062
6153.93 3283
6154.67 3294
6155.41 3288
6156.15 3279
6156.89 3290
6157.63 3414
6158.37 3446
6159.11 3269
6159.85 3271
6160.59 3301
6161.33 3355
6162.07 3542
6162.81 3833
6163.55 3993
6164.29 4038
6165.03 4234
6165.77 4627
6166.51 4883
6167.26 5001
6168.00 5248
6168.74 5482
6169.48 5546
6170.22 5400
6170.96 5437
6171.70 5395
6172.44 5262
6173.18 5004
6173.93 4920
6174.67 4856
6175.41 4723
6176.15 4527
6176.89 4568
6177.63 4618
6178.37 4497
6179.12 4687
6179.86 4677
6180.60 4658
6181.34 4664
6182.08 4892
6182.82 4853
6183.57 5086
6184.31 5201
6185.05 5004
6185.79 5180
6186.53 5364
6187.28 5478
6188.02 5243
6188.76 5331
6189.50 5365
6190.25 5458
6190.99 5618
6191.73 5905
6192.47 5922
6193.21 6080
6193.96 6086
6194.70 6484
6195.44 6880
6196.19 6705
6196.93 6624
6197.67 6879
6198.41 6734
6199.16 6692
6199.90 6656
6200.64 6746
6201.38 6775
6202.13 6954
6202.87 6971
6203.61 7416
6204.36 8061
6205.10 9178
6205.84 10178
6206.59 11903
6207.33 15026
6208.07 18209
6208.82 21545
6209.56 24739
6210.30 27245
6211.05 29416
6211.79 29802
6212.53 29362
6213.28 28531
6214.02 26871
6214.77 24373
6215.51 20910
6216.25 17526
6217.00 14490
6217.74 12141
6218.48 9874
6219.23 8569
6219.97 7689
6220.72 7339
6221.46 6859
6222.21 6639
6222.95 6898
6223.69 7493
6224.44 7733
6225.18 8073
6225.93 8776
6226.67 9230
6227.42 9367
6228.16 9132
6228.91 8935
6229.65 8483
6230.39 7606
6231.14 6763
6231.88 6051
6232.63 5390
6233.37 4942
6234.12 4729
6234.86 4532
6235.61 4316
6236.35 4161
6237.10 4276
6237.84 4633
6238.59 4705
6239.33 5174
6240.08 5277
6240.82 5572
6241.57 5896
6242.32 5930
6243.06 5936
6243.81 5734
6244.55 5695
6245.30 5394
6246.04 5107
6246.79 4803
6247.53 4603
6248.28 4691
6249.03 4690
6249.77 4512
6250.52 4425
6251.26 4439
6252.01 4341
6252.76 4410
6253.50 4418
6254.25 4359
6254.99 4259
6255.74 4185
6256.49 4200
6257.23 4183
6257.98 4182
6258.73 4155
6259.47 4127
6260.22 3957
6260.97 4027
6261.71 4111
6262.46 3968
6263.21 3809
6263.95 3894
6264.70 4113
6265.45 4058
6266.19 3820
6266.94 3881
6267.69 3905
6268.43 3887
6269.18 3777
6269.93 3718
6270.67 3871
6271.42 3624
6272.17 3710
6272.92 3765
6273.66 3752
6274.41 3597
6275.16 3655
6275.91 3751
6276.65 3717
6277.40 3678
6278.15 3794
6278.90 3756
6279.64 3935
6280.39 3852
6281.14 4084
6281.89 4050
6282.63 3955
6283.38 3947
6284.13 3704
6284.88 3696
6285.63 3525
6286.37 3469
6287.12 3534
6287.87 3356
6288.62 3355
6289.37 3409
6290.11 3241
6290.86 3289
6291.61 3193
6292.36 3196
6293.11 3106
6293.86 3127
6294.60 2971
6295.35 3069
6296.10 3029
6296.85 3050
6297.60 2971
6298.35 2888
6299.10 2801
6299.85 2765
6300.59 2705
6301.34 2852
6302.09 2795
6302.84 2935
6303.59 2863
6304.34 2780
6305.09 2796
6305.84 2863
6306.59 2828
6307.34 2865
6308.09 2888
6308.84 2838
6309.58 2986
6310.33 3177
6311.08 3347
6311.83 3625
6312.58 3613
6313.33 3672
6314.08 3820
6314.83 3746
6315.58 4040
6316.33 4035
6317.08 3743
6317.83 3689
6318.58 3665
6319.33 3585
6320.08 3336
6320.83 3217
6321.58 3180
6322.33 2951
6323.08 2858
6323.83 2686
6324.58 2717
6325.33 2715
6326.08 2478
6326.83 2462
6327.58 2429
6328.33 2355
6329.09 2283
6329.84 2343
6330.59 2288
6331.34 2298
6332.09 2221
6332.84 2204
6333.59 2208
6334.34 2232
6335.09 2221
6335.84 2243
6336.59 2255
6337.34 2191
6338.10 2326
6338.85 2261
6339.60 2249
6340.35 2309
6341.10 2374
6341.85 2462
6342.60 2385
6343.36 2222
6344.11 2197
6344.86 2211
6345.61 2219
6346.36 2182
6347.11 2258
6347.86 2313
6348.62 2285
6349.37 2360
6350.12 2456
6350.87 2513
6351.62 2520
6352.38 2613
6353.13 2583
6353.88 2784
6354.63 2782
6355.38 2771
6356.14 2826
6356.89 2778
6357.64 2777
6358.39 2636
6359.15 2609
6359.90 2649
6360.65 2503
6361.40 2541
6362.16 2316
6362.91 2389
6363.66 2367
6364.41 2450
6365.17 2451
6365.92 2436
6366.67 2359
6367.42 2510
6368.18 2577
6368.93 2456
6369.68 2425
6370.44 2257
6371.19 2417
6371.94 2343
6372.70 2209
6373.45 2199
6374.20 2314
6374.96 2258
6375.71 2256
6376.46 2273
6377.22 2371
6377.97 2377
6378.72 2277
6379.48 2349
6380.23 2235
6380.98 2377
6381.74 2396
6382.49 2366
6383.24 2362
6384.00 2181
6384.75 2181
6385.51 2327
6386.26 2185
6387.01 2076
6387.77 2003
6388.52 2104
6389.28 2181
6390.03 2004
6390.79 1964
6391.54 1914
6392.29 1946
6393.05 1948
6393.80 2017
6394.56 2091
6395.31 2036
6396.07 2030
6396.82 2146
6397.58 2051
6398.33 2105
6399.08 2063
6399.84 2110
6400.59 2191
6401.35 2072
6402.10 1959
6402.86 1887
6403.61 1932
6404.37 2004
6405.12 2097
6405.88 2057
6406.63 2071
6407.39 2094
6408.15 2037
6408.90 2093
6409.66 2252
6410.41 2274
6411.17 2255
6411.92 2304
6412.68 2451
6413.43 2266
6414.19 2147
6414.94 2131
6415.70 2249
6416.46 2234
6417.21 2073
6417.97 2012
6418.72 2052
6419.48 2088
6420.24 2111
6420.99 2097
6421.75 2023
6422.50 1966
6423.26 1961
6424.02 1834
6424.77 1941
6425.53 1969
6426.28 1946
6427.04 1974
6427.80 1903
6428.55 1926
6429.31 2012
6430.07 1917
6430.82 1898
6431.58 1972
6432.34 2086
6433.09 2008
6433.85 1918
6434.61 2001
6435.36 2032
6436.12 2081
6436.88 1941
6437.64 2032
6438.39 2126
6439.15 2045
6439.91 2013
6440.66 2076
6441.42 2062
6442.18 2110
6442.94 2119
6443.69 2135
6444.45 1982
6445.21 2079
6445.97 2186
6446.72 2006
6447.48 2023
6448.24 2138
6449.00 2190
6449.75 2167
6450.51 2142
6451.27 2179
6452.03 2058
6452.79 2155
6453.54 2185
6454.30 2147
6455.06 2141
6455.82 2029
6456.58 2202
6457.33 2245
6458.09 2276
6458.85 2335
6459.61 2339
6460.37 2410
6461.12 2316
6461.88 2234
6462.64 2405
6463.40 2416
6464.16 2440
6464.92 2500
6465.68 2646
6466.44 2447
6467.19 2524
6467.95 2522
6468.71 2670
6469.47 2579
6470.23 2491
6470.99 2480
6471.75 2729
6472.51 2706
6473.27 2713
6474.02 2677
6474.78 2748
6475.54 2864
6476.30 2739
6477.06 2766
6477.82 2734
6478.58 2829
6479.34 2997
6480.10 2999
6480.86 3112
6481.62 3021
6482.38 3116
6483.14 3031
6483.90 2952
6484.66 2962
6485.42 3032
6486.18 3172
6486.94 3304
6487.70 3391
6488.46 3529
6489.22 3576
6489.98 3417
6490.74 3492
6491.50 3730
6492.26 3865
6493.02 4020
6493.78 4245
6494.54 4307
6495.30 4350
6496.06 4549
6496.82 4804
6497.58 4848
6498.34 4776
6499.10 4712
6499.86 4553
6500.62 4499
6501.38 4421
6502.14 4587
6502.91 4596
6503.67 4565
6504.43 4754
6505.19 4787
6505.95 4863
6506.71 4999
6507.47 5041
6508.23 5049
6508.99 5021
6509.76 5335
6510.52 5590
6511.28 5632
6512.04 5414
6512.80 5582
6513.56 5587
6514.32 5447
6515.09 5600
6515.85 5610
6516.61 5487
6517.37 5583
6518.13 5554
6518.89 5757
6519.66 5941
6520.42 6118
6521.18 6408
6521.94 6594
6522.70 7020
6523.47 7357
6524.23 7405
6524.99 7782
6525.75 8017
6526.51 8460
6527.28 8759
6528.04 8916
6528.80 9151
6529.56 9074
6530.33 9213
6531.09 9174
6531.85 9240
6532.61 9809
6533.38 10795
6534.14 12461
6534.90 14638
6535.66 17418
6536.43 20621
6537.19 24078
6537.95 26910
6538.72 27986
6539.48 28453
6540.24 28051
6541.01 26249
6541.77 23598
6542.53 20205
6543.29 16888
6544.06 13635
6544.82 11261
6545.58 9246
6546.35 7850
6547.11 6640
6547.87 5862
6548.64 5579
6549.40 5282
6550.17 5090
6550.93 4926
6551.69 4788
6552.46 4764
6553.22 4620
6553.98 4429
6554.75 4302
6555.51 4194
6556.28 4243
6557.04 4171
6557.80 3865
6558.57 3669
6559.33 3609
6560.10 3665
6560.86 3665
6561.63 3848
6562.39 3996
6563.15 4155
6563.92 4158
6564.68 4184
6565.45 4512
6566.21 4394
6566.98 4415
6567.74 4513
6568.51 4666
6569.27 4646
6570.04 4558
6570.80 4570
6571.57 4475
6572.33 4667
6573.09 4683
6573.86 4884
6574.63 5012
6575.39 5329
6576.16 5547
6576.92 5556
6577.69 5764
6578.45 5786
6579.22 5742
6579.98 5588
6580.75 5619
6581.51 5424
6582.28 5101
6583.04 4889
6583.81 4947
6584.57 5022
6585.34 4872
6586.11 4977
6586.87 4928
6587.64 5033
6588.40 5219
6589.17 5137
6589.94 5356
6590.70 5636
6591.47 5765
6592.23 5919
6593.00 6147
6593.77 6506
6594.53 6518
6595.30 6665
6596.06 6796
6596.83 6803
6597.60 6751
6598.36 6346
6599.13 6110
6599.90 5757
6600.66 5419
6601.43 5306
6602.20 5097
6602.96 4770
6603.73 4739
6604.50 4778
6605.26 4807
6606.03 4805
6606.80 4880
6607.56 4882
6608.33 4921
6609.10 4893
6609.87 4918
6610.63 5029
6611.40 4934
6612.17 4991
6612.93 4978
6613.70 4768
6614.47 4693
6615.24 4638
6616.00 4497
6616.77 4388
6617.54 4230
6618.31 3996
6619.07 3993
6619.84 4091
6620.61 4068
6621.38 3990
6622.15 3810
6622.91 3906
6623.68 3886
6624.45 3880
6625.22 3824
6625.99 3639
6626.75 3665
6627.52 3651
6628.29 3520
6629.06 3524
6629.83 3717
6630.59 3692
6631.36 3801
6632.13 3899
6632.90 4031
6633.67 4284
6634.44 4523
6635.21 4671
6635.97 5263
6636.74 5495
6637.51 5517
6638.28 5369
6639.05 5367
6639.82 5058
6640.59 4714
6641.36 4411
6642.12 4259
6642.89 4188
6643.66 3967
6644.43 3963
6645.20 3706
6645.97 3493
6646.74 3501
6647.51 3649
6648.28 3655
6649.05 3550
6649.82 3549
6650.59 3703
6651.36 3843
6652.13 3596
6652.89 3708
6653.66 3752
6654.43 3792
6655.20 3848
6655.97 3689
6656.74 3700
6657.51 3756
6658.28 3732
6659.05 3527
6659.82 3411
6660.59 3452
6661.36 3409
6662.13 3290
6662.90 3281
6663.67 3201
6664.44 3169
6665.21 3234
6665.98 3266
6666.76 3384
6667.53 3331
6668.30 3308
6669.07 3282
6669.84 3198
6670.61 3329
6671.38 3283
6672.15 3241
6672.92 3312
6673.69 3449
6674.46 3234
6675.23 3353
6676.00 3427
6676.77 3360
6677.55 3423
6678.32 3513
6679.09 3496
6679.86 3412
6680.63 3434
6681.40 3749
6682.17 3895
6682.94 4083
6683.72 4006
6684.49 4186
6685.26 4479
6686.03 4433
6686.80 4390
6687.57 4303
6688.34 4323
6689.12 4163
6689.89 3866
6690.66 3732
6691.43 3590
6692.20 3584
6692.98 3523
6693.75 3488
6694.52 3524
6695.29 3335
6696.06 3335
6696.84 3359
6697.61 3235
6698.38 3155
6699.15 3113
6699.92 3062
6700.70 3240
6701.47 3173
6702.24 3138
6703.01 3131
6703.79 3120
6704.56 3183
6705.33 3086
6706.11 3031
6706.88 3000
6707.65 2921
6708.42 2995
6709.20 3095
6709.97 3118
6710.74 3151
6711.52 3082
6712.29 2906
6713.06 2935
6713.83 2810
6714.61 2916
6715.38 2817
6716.15 2878
6716.93 2879
6717.70 2575
6718.47 2650
6719.25 2676
6720.02 2800
6720.79 2661
6721.57 2680
6722.34 2847
6723.12 2644
6723.89 2707
6724.66 2716
6725.44 2825
6726.21 2666
6726.98 2763
6727.76 2824
6728.53 2889
6729.31 2836
6730.08 2932
6730.85 2752
6731.63 2874
6732.40 2945
6733.18 2899
6733.95 2850
6734.73 3034
6735.50 2929
6736.27 2845
6737.05 3038
6737.82 3024
6738.60 3029
6739.37 3058
6740.15 3000
6740.92 2942
6741.70 2986
6742.47 3096
6743.25 3027
6744.02 3021
6744.80 3051
6745.57 3124
6746.35 3236
6747.12 3067
6747.90 3250
6748.67 3398
6749.45 3643
6750.22 3778
6751.00 3854
6751.77 4197
6752.55 4368
6753.32 4541
6754.10 4792
6754.87 4766
6755.65 4635
6756.43 4149
6757.20 3865
6757.98 3568
6758.75 3382
6759.53 3277
6760.30 3169
6761.08 2994
6761.86 2993
6762.63 2868
6763.41 2933
6764.18 2840
6764.96 2830
6765.74 2706
6766.51 2866
6767.29 2900
6768.06 2809
6768.84 2746
6769.62 2787
6770.39 2787
6771.17 2744
6771.95 2748
6772.72 2716
6773.50 2782
6774.28 2688
6775.05 2564
6775.83 2591
6776.61 2675
6777.38 2629
6778.16 2678
6778.94 2655
6779.71 2772
6780.49 2838
6781.27 2811
6782.05 2779
6782.82 2738
6783.60 2645
6784.38 2635
6785.15 2565
6785.93 2579
6786.71 2503
6787.49 2470
6788.26 2376
6789.04 2469
6789.82 2321
6790.60 2381
6791.37 2476
6792.15 2264
6792.93 2379
6793.71 2477
6794.48 2411
6795.26 2381
6796.04 2468
6796.82 2333
6797.60 2422
6798.37 2437
6799.15 2482
6799.93 2297
6800.71 2294
6801.49 2371
6802.26 2423
6803.04 2472
6803.82 2581
6804.60 2589
6805.38 2713
6806.16 2583
6806.93 2635
6807.71 2692
6808.49 2559
6809.27 2664
6810.05 2638
6810.83 2570
6811.61 2544
6812.39 2416
6813.16 2469
6813.94 2355
6814.72 2329
6815.50 2431
6816.28 2582
6817.06 2536
6817.84 2512
6818.62 2515
6819.40 2451
6820.18 2536
6820.96 2581
6821.73 2543
6822.51 2582
6823.29 2516
6824.07 2548
6824.85 2656
6825.63 2595
6826.41 2657
6827.19 2544
6827.97 2696
6828.75 2658
6829.53 2520
6830.31 2515
6831.09 2582
6831.87 2661
6832.65 2571
6833.43 2600
6834.21 2631
6834.99 2570
6835.77 2422
6836.55 2526
6837.33 2552
6838.11 2597
6838.89 2590
6839.67 2348
6840.45 2383
6841.23 2448
6842.01 2396
6842.79 2320
6843.57 2401
6844.35 2439
6845.14 2363
6845.92 2417
6846.70 2484
6847.48 2626
6848.26 2775
6849.04 3050
6849.82 3081
6850.60 3357
6851.38 3900
6852.16 4148
6852.94 4342
6853.73 4411
6854.51 4314
6855.29 4133
6856.07 4056
6856.85 3726
6857.63 3344
6858.41 3226
6859.20 3062
6859.98 3002
6860.76 2793
6861.54 2868
6862.32 2749
6863.10 2788
6863.89 2783
6864.67 2824
6865.45 2940
6866.23 3101
6867.01 3155
6867.79 3117
6868.58 3410
6869.36 3552
6870.14 3642
6870.92 3505
6871.71 3385
6872.49 3311
6873.27 3038
6874.05 3242
6874.83 3149
6875.62 2971
6876.40 3035
6877.18 2976
6877.96 3004
6878.75 3143
6879.53 2998
6880.31 3189
6881.10 3256
6881.88 3369
6882.66 3452
6883.44 3389
6884.23 3585
6885.01 3740
6885.79 3992
6886.58 4227
6887.36 4587
6888.14 4941
6888.92 5285
6889.71 5718
6890.49 6172
6891.27 6217
6892.06 6061
6892.84 5840
6893.62 5348
6894.41 4933
6895.19 4439
6895.98 4180
6896.76 3856
6897.54 3666
6898.33 3694
6899.11 3696
6899.89 3587
6900.68 3616
6901.46 3750
6902.25 3614
6903.03 3434
6903.81 3648
6904.60 3744
6905.38 3571
6906.17 3579
6906.95 3592
6907.73 3605
6908.52 3538
6909.30 3479
6910.09 3456
6910.87 3555
6911.66 3503
6912.44 3347
6913.23 3367
6914.01 3308
6914.79 3259
6915.58 3234
6916.36 3259
6917.15 3409
6917.93 3271
6918.72 3209
6919.50 3348
6920.29 3286
6921.07 3149
6921.86 3086
6922.64 3333
6923.43 3214
6924.21 3208
6925.00 3132
6925.78 3188
6926.57 3440
6927.36 3411
6928.14 3193
6928.93 3419
6929.71 3344
6930.50 3380
6931.28 3521
6932.07 3568
6932.85 3598
6933.64 3797
6934.43 3595
6935.21 3544
6936.00 3561
6936.78 3601
6937.57 3796
6938.36 3892
6939.14 3874
6939.93 3969
6940.71 4218
6941.50 4429
6942.29 4574
6943.07 4925
6943.86 5207
6944.64 5246
6945.43 5471
6946.22 5531
6947.00 5665
6947.79 5726
6948.58 5913
6949.36 6070
6950.15 5872
6950.94 5785
6951.72 5798
6952.51 5689
6953.30 5429
6954.08 4989
6954.87 4866
6955.66 4689
6956.45 4670
6957.23 4690
6958.02 4807
6958.81 4705
6959.59 4883
6960.38 4791
6961.17 4879
6961.96 5004
6962.74 5015
6963.53 5045
6964.32 5086
6965.11 5027
6965.89 5215
6966.68 5501
6967.47 5600
6968.26 5866
6969.04 6123
6969.83 6462
6970.62 6537
6971.41 6712
6972.20 6987
6972.98 7015
6973.77 7182
6974.56 7121
6975.35 7157
6976.14 7112
6976.92 7017
6977.71 6918
6978.50 6829
6979.29 7197
6980.08 7503
6980.87 7792
6981.65 8586
6982.44 9951
6983.23 11849
6984.02 13967
6984.81 17209
6985.60 20326
6986.39 23940
6987.17 26810
6987.96 28341
6988.75 28689
6989.54 28155
6990.33 26909
6991.12 24520
6991.91 21371
6992.70 18225
6993.49 15030
6994.28 12091
6995.06 10119
6995.85 8898
6996.64 7699
6997.43 6849
6998.22 6684
6999.01 6399
6999.80 6241
7000.59 6472
7001.38 6748
7002.17 7144
7002.96 7676
7003.75 7804
7004.54 7865
7005.33 7391
7006.12 6957
7006.91 6304
7007.70 5843
7008.49 5249
7009.28 4817
7010.07 4242
7010.86 3926
7011.65 3849
7012.44 3937
7013.23 3950
7014.02 4096
7014.81 4074
7015.60 3994
7016.39 3951
7017.18 4094
7017.97 4051
7018.76 4030
7019.55 3844
7020.34 3729
7021.13 3874
7021.92 3904
7022.71 3901
7023.51 4006
7024.30 4023
7025.09 4245
7025.88 4242
7026.67 4405
7027.46 4349
7028.25 4450
7029.04 4283
7029.83 4276
7030.63 4054
7031.42 4073
7032.21 4008
7033.00 3879
7033.79 3846
7034.58 3861
7035.37 3746
7036.16 3937
7036.96 3814
7037.75 3914
7038.54 4159
7039.33 4077
7040.12 4065
7040.92 4384
7041.71 4540
7042.50 4692
7043.29 4781
7044.08 4993
7044.87 5102
7045.67 4838
7046.46 4985
7047.25 5070
7048.04 5253
7048.84 5441
7049.63 5806
7050.42 6121
7051.21 6474
7052.00 6933
7052.80 7209
7053.59 7268
7054.38 6940
7055.18 6548
7055.97 6009
7056.76 5161
7057.55 4860
7058.35 4647
7059.14 4395
7059.93 4168
7060.72 3949
7061.52 4022
7062.31 3861
7063.10 3874
7063.90 3841
7064.69 3864
7065.48 3803
7066.28 3757
7067.07 3695
7067.86 3659
7068.66 3671
7069.45 3542
7070.24 3410
7071.04 3319
7071.83 3390
7072.62 3185
7073.42 3168
7074.21 3139
7075.00 3057
7075.80 3237
7076.59 3167
7077.39 3027
7078.18 2907
7078.97 2850
7079.77 2971
7080.56 2895
7081.36 2912
7082.15 2907
7082.94 3000
7083.74 2905
7084.53 2865
7085.33 2869
7086.12 2721
7086.92 2667
7087.71 2669
7088.50 2654
7089.30 2570
7090.09 2565
7090.89 2569
7091.68 2582
7092.48 2647
7093.27 2585
7094.07 2434
7094.86 2487
7095.66 2531
7096.45 2551
7097.25 2465
7098.04 2536
7098.84 2469
7099.63 2328
7100.43 2426
7101.22 2282
7102.02 2283
7102.81 2350
7103.61 2252
7104.40 2422
7105.20 2431
7105.99 2268
7106.79 2234
7107.59 2098
7108.38 2231
7109.18 2182
7109.97 2083
7110.77 2149
7111.56 2319
7112.36 2218
7113.16 2106
7113.95 2124
7114.75 2271
7115.54 2307
7116.34 2282
7117.14 2268
7117.93 2291
7118.73 2271
7119.52 2206
7120.32 2172
7121.12 2183
7121.91 2258
7122.71 2191
7123.51 2143
7124.30 2176
7125.10 2167
7125.90 2162
7126.69 2039
7127.49 2216
7128.29 2099
7129.08 2238
7129.88 2228
7130.68 2197
7131.47 2328
7132.27 2363
7133.07 2326
7133.86 2486
7134.66 2412
7135.46 2407
7136.26 2275
7137.05 2227
7137.85 2052
7138.65 2101
7139.44 2085
7140.24 2214
7141.04 2170
7141.84 2176
7142.63 2079
7143.43 2039
7144.23 2012
7145.03 2012
7145.83 2149
7146.62 2064
7147.42 2094
7148.22 1956
7149.02 1953
7149.81 1920
7150.61 1866
7151.41 1888
7152.21 1756
7153.01 1757
7153.80 1822
7154.60 1760
7155.40 1909
7156.20 1920
7157.00 1906
7157.80 2042
7158.59 2002
7159.39 2044
7160.19 1978
7160.99 1916
7161.79 2074
7162.59 1935
7163.39 1824
7164.18 1811
7164.98 1766
7165.78 1686
7166.58 1644
7167.38 1678
7168.18 1661
7168.98 1716
7169.78 1775
7170.58 1833
7171.38 1728
7172.17 1610
7172.97 1708
7173.77 1841
7174.57 1806
7175.37 1721
7176.17 1710
7176.97 1715
7177.77 1535
7178.57 1641
7179.37 1619
7180.17 1657
7180.97 1488
7181.77 1528
7182.57 1552
7183.37 1550
7184.17 1508
7184.97 1574
7185.77 1634
7186.57 1600
7187.37 1679
7188.17 1593
7188.97 1616
7189.77 1546
7190.57 1482
7191.37 1495
7192.17 1546
7192.97 1445
7193.77 1485
7194.57 1470
7195.37 1551
7196.17 1511
7196.97 1533
7197.77 1612
7198.57 1486
7199.37 1529
7200.17 1466
7200.97 1520
7201.77 1468
7202.58 1489
7203.38 1557
7204.18 1511
7204.98 1394
7205.78 1420
7206.58 1513
7207.38 1395
7208.18 1409
7208.98 1579
7209.79 1474
7210.59 1414
7211.39 1457
7212.19 1458
7212.99 1462
7213.79 1542
7214.59 1487
7215.40 1532
7216.20 1470
7217.00 1414
7217.80 1522
7218.60 1488
7219.40 1397
7220.21 1337
7221.01 1431
7221.81 1487
7222.61 1383
7223.41 1483
7224.22 1456
7225.02 1471
7225.82 1544
7226.62 1564
7227.43 1517
7228.23 1463
7229.03 1462
7229.83 1480
7230.63 1459
7231.44 1352
7232.24 1363
7233.04 1386
7233.84 1418
7234.65 1296
7235.45 1399
7236.25 1520
7237.06 1485
7237.86 1412
7238.66 1422
7239.46 1463
7240.27 1436
7241.07 1432
7241.87 1463
7242.68 1588
7243.48 1542
7244.28 1526
7245.09 1544
7245.89 1586
7246.69 1571
7247.50 1663
7248.30 1559
7249.10 1513
7249.91 1554
7250.71 1554
7251.51 1599
7252.32 1664
7253.12 1612
7253.92 1711
7254.73 1728
7255.53 1688
7256.34 1657
7257.14 1584
7257.94 1561
7258.75 1661
7259.55 1861
7260.36 1903
7261.16 1899
7261.96 1978
7262.77 1985
7263.57 2086
7264.38 2064
7265.18 2095
7265.99 2061
7266.79 1933
7267.59 1902
7268.40 1989
7269.20 1940
7270.01 1852
7270.81 1749
7271.62 1828
7272.42 1872
7273.23 1906
7274.03 1929
7274.84 1876
7275.64 1794
7276.45 1851
7277.25 1867
7278.06 1943
7278.86 2066
7279.67 2053
7280.47 2198
7281.28 2120
7282.08 2271
7282.89 2542
7283.69 2881
7284.50 3412
7285.30 3602
7286.11 4156
7286.92 4240
7287.72 4338
7288.53 4275
7289.33 3955
7290.14 3686
7290.94 3292
7291.75 3014
7292.56 2734
7293.36 2490
7294.17 2322
7294.97 2301
7295.78 2051
7296.59 2043
7297.39 2042
7298.20 1986
7299.00 1904
7299.81 1970
7300.62 2037
7301.42 2010
7302.23 2125
7303.04 2130
7303.84 2035
7304.65 1884
7305.46 1868
7306.26 2016
7307.07 1995
7307.88 2047
7308.68 1989
7309.49 2085
7310.30 2083
7311.10 2110
7311.91 2283
7312.72 2328
7313.52 2269
7314.33 2267
7315.14 2294
7315.95 2332
7316.75 2635
7317.56 2758
7318.37 2992
7319.18 3297
7319.98 3848
7320.79 3898
7321.60 4180
7322.40 4362
7323.21 4113
7324.02 3741
7324.83 3494
7325.64 3094
7326.44 3010
7327.25 2862
7328.06 2642
7328.87 2558
7329.67 2547
7330.48 2565
7331.29 2470
7332.10 2238
7332.91 2160
7333.71 2160
7334.52 2156
7335.33 2209
7336.14 2216
7336.95 2250
7337.76 2182
7338.56 2257
7339.37 2167
7340.18 2209
7340.99 2175
7341.80 2100
7342.61 1957
7343.42 2024
7344.22 1972
7345.03 1873
7345.84 1837
7346.65 1764
7347.46 1863
7348.27 1888
7349.08 1864
7349.89 1817
7350.70 1804
7351.51 1806
7352.31 1867
7353.12 1729
7353.93 1703
7354.74 1809
7355.55 1821
7356.36 1734
7357.17 1722
7357.98 1711
7358.79 1701
7359.60 1743
7360.41 1777
7361.22 1700
7362.03 1671
7362.84 1636
7363.65 1782
7364.46 1753
7365.27 1638
7366.08 1548
7366.89 1530
7367.70 1548
7368.51 1665
7369.32 1629
7370.13 1618
7370.94 1566
7371.75 1578
7372.56 1614
7373.37 1663
7374.18 1565
7374.99 1565
7375.80 1540
7376.61 1595
7377.42 1656
7378.23 1718
7379.04 1754
7379.85 1763
7380.66 1792
7381.48 1766
7382.29 1834
7383.10 1802
7383.91 1874
7384.72 1987
7385.53 1882
7386.34 1864
7387.15 1716
7387.96 1712
7388.77 1657
7389.59 1680
7390.40 1594
7391.21 1595
7392.02 1619
7392.83 1644
7393.64 1695
7394.45 1589
7395.27 1523
7396.08 1630
7396.89 1668
7397.70 1778
7398.51 1670
7399.32 1648
7400.14 1600
7400.95 1603
7401.76 1646
7402.57 1721
7403.38 1624
7404.20 1622
7405.01 1567
7405.82 1623
7406.63 1603
7407.44 1579
7408.26 1578
7409.07 1561
7409.88 1464
7410.69 1423
7411.51 1491
7412.32 1488
7413.13 1505
7413.94 1388
7414.76 1434
7415.57 1419
7416.38 1499
7417.19 1440
7418.01 1390
7418.82 1441
7419.63 1410
7420.45 1424
7421.26 1479
7422.07 1395
7422.88 1450
7423.70 1440
7424.51 1367
7425.32 1339
7426.14 1424
7426.95 1446
7427.76 1556
7428.58 1509
7429.39 1574
7430.20 1603
7431.02 1652
7431.83 1745
7432.64 1735
7433.46 1832
7434.27 1891
7435.09 1749
7435.90 1689
7436.71 1718
7437.53 1624
7438.34 1574
7439.16 1708
7439.97 1623
7440.78 1605
7441.60 1476
7442.41 1631
7443.23 1606
7444.04 1544
7444.85 1460
7445.67 1553
7446.48 1431
7447.30 1391
7448.11 1391
7448.93 1455
7449.74 1541
7450.56 1421
7451.37 1478
7452.18 1416
7453.00 1362
7453.81 1372
7454.63 1421
7455.44 1456
7456.26 1442
7457.07 1282
7457.89 1414
7458.70 1506
7459.52 1397
7460.33 1353
7461.15 1334
7461.96 1357
7462.78 1409
7463.59 1418
7464.41 1473
7465.23 1381
7466.04 1434
7466.86 1524
7467.67 1477
7468.49 1345
7469.30 1434
7470.12 1372
7470.93 1329
7471.75 1443
7472.57 1483
7473.38 1385
7474.20 1348
7475.01 1412
7475.83 1458
7476.65 1379
7477.46 1451
7478.28 1385
7479.09 1489
7479.91 1429
7480.73 1345
7481.54 1252
7482.36 1344
7483.18 1363
7483.99 1425
7484.81 1410
7485.62 1490
7486.44 1375
7487.26 1327
7488.07 1355
7488.89 1283
7489.71 1318
7490.52 1357
7491.34 1277
7492.16 1300
7492.98 1364
7493.79 1368
7494.61 1304
7495.43 1210
7496.24 1180
7497.06 1216
7497.88 1258
7498.70 1204
7499.51 1282
7500.33 1357
7501.15 1197
7501.96 1203
7502.78 1240
7503.60 1240
7504.42 1170
7505.23 1223
7506.05 1302
7506.87 1300
7507.69 1359
7508.51 1266
7509.32 1272
7510.14 1298
7510.96 1196
7511.78 1151
7512.59 1241
7513.41 1193
7514.23 1157
7515.05 1209
7515.87 1256
7516.69 1262
7517.50 1243
7518.32 1222
7519.14 1241
7519.96 1196
7520.78 1268
7521.60 1277
7522.41 1207
7523.23 1176
7524.05 1237
7524.87 1196
7525.69 1170
7526.51 1206
7527.33 1242
7528.14 1207
7528.96 1286
7529.78 1218
7530.60 1275
7531.42 1289
7532.24 1354
7533.06 1307
7533.88 1239
7534.70 1218
7535.52 1278
7536.34 1243
7537.16 1299
7537.97 1284
7538.79 1185
7539.61 1243
7540.43 1290
7541.25 1220
7542.07 1283
7542.89 1290
7543.71 1211
7544.53 1219
7545.35 1315
7546.17 1370
7546.99 1334
7547.81 1361
7548.63 1356
7549.45 1343
7550.27 1383
7551.09 1379
7551.91 1288
7552.73 1207
7553.55 1295
7554.37 1322
7555.19 1398
7556.01 1382
7556.83 1339
7557.65 1347
7558.47 1360
7559.29 1426
7560.11 1367
7560.93 1484
7561.76 1542
7562.58 1421
7563.40 1417
7564.22 1445
7565.04 1413
7565.86 1431
7566.68 1493
7567.50 1463
7568.32 1444
7569.14 1360
7569.96 1384
7570.79 1450
7571.61 1427
7572.43 1420
7573.25 1360
7574.07 1376
7574.89 1517
7575.71 1472
7576.54 1447
7577.36 1421
7578.18 1421
7579.00 1447
7579.82 1493
7580.64 1525
7581.46 1372
7582.29 1423
7583.11 1522
7583.93 1422
7584.75 1484
7585.57 1495
7586.40 1547
7587.22 1675
7588.04 1582
7588.86 1590
7589.68 1646
7590.51 1779
7591.33 1869
7592.15 1837
7592.97 1658
7593.80 1693
7594.62 1664
7595.44 1585
7596.26 1663
7597.09 1705
7597.91 1632
7598.73 1681
7599.55 1712
7600.38 1855
7601.20 1701
7602.02 1764
7602.85 2024
7603.67 2080
7604.49 2233
7605.31 2400
7606.14 2480
7606.96 2505
7607.78 2587
7608.61 2487
7609.43 2499
7610.25 2354
7611.08 2254
7611.90 2119
7612.72 1977
7613.55 1910
7614.37 1985
7615.19 2005
7616.02 2019
7616.84 1940
7617.67 2047
7618.49 2131
7619.31 2373
7620.14 2363
7620.96 2547
7621.78 2652
7622.61 2355
7623.43 2265
7624.26 2226
7625.08 2058
7625.91 2147
7626.73 1991
7627.55 2055
7628.38 2013
7629.20 2084
7630.03 2136
7630.85 2367
7631.68 2431
7632.50 2461
7633.32 2669
7634.15 2804
7634.97 2897
7635.80 2879
7636.62 2712
7637.45 2514
7638.27 2197
7639.10 2096
7639.92 2004
7640.75 1901
7641.57 1720
7642.40 1577
7643.22 1529
7644.05 1584
7644.87 1565
7645.70 1609
7646.52 1731
7647.35 1728
7648.17 1731
7649.00 1710
7649.82 1770
7650.65 1765
7651.48 1782
7652.30 1674
7653.13 1568
7653.95 1494
7654.78 1590
7655.60 1521
7656.43 1368
7657.26 1315
7658.08 1389
7658.91 1389
7659.73 1359
7660.56 1380
7661.39 1329
7662.21 1331
7663.04 1314
7663.86 1302
7664.69 1303
7665.52 1345
7666.34 1329
7667.17 1233
7668.00 1306
7668.82 1358
7669.65 1358
7670.48 1270
7671.30 1259
7672.13 1312
7672.96 1259
7673.78 1291
7674.61 1299
7675.44 1316
7676.26 1366
7677.09 1195
7677.92 1279
7678.74 1222
7679.57 1221
7680.40 1309
7681.22 1376
7682.05 1317
7682.88 1265
7683.71 1289
7684.53 1307
7685.36 1363
7686.19 1392
7687.02 1391
7687.84 1438
7688.67 1406
7689.50 1453
7690.33 1396
7691.15 1320
7691.98 1450
7692.81 1395
7693.64 1341
7694.47 1305
7695.29 1310
7696.12 1331
7696.95 1343
7697.78 1342
7698.61 1377
7699.43 1523
7700.26 1562
7701.09 1643
7701.92 1607
7702.75 1577
7703.57 1625
7704.40 1381
7705.23 1349
7706.06 1339
7706.89 1308
7707.72 1247
7708.55 1187
7709.37 1265
7710.20 1203
7711.03 1151
7711.86 1188
7712.69 1270
7713.52 1333
7714.35 1262
7715.18 1260
7716.01 1203
7716.83 1170
7717.66 1145
7718.49 1187
7719.32 1314
7720.15 1255
7720.98 1160
7721.81 1100
7722.64 1166
7723.47 1230
7724.30 1161
7725.13 1107
7725.96 1207
7726.79 1220
7727.62 1133
7728.45 1177
7729.28 1189
7730.11 1210
7730.94 1183
7731.77 1196
7732.60 1187
7733.42 1182
7734.25 1259
7735.09 1158
7735.92 1116
7736.75 1147
7737.58 1180
7738.41 1078
7739.24 1058
7740.07 1059
7740.90 1060
7741.73 1142
7742.56 1189
7743.39 1126
7744.22 1174
7745.05 1240
7745.88 1313
7746.71 1270
7747.54 1404
7748.37 1418
7749.20 1576
7750.03 1678
7750.86 1518
7751.70 1567
7752.53 1680
7753.36 1515
7754.19 1331
7755.02 1386
7755.85 1389
7756.68 1273
7757.51 1211
7758.34 1098
7759.18 1203
7760.01 1171
7760.84 1203
7761.67 1176
7762.50 1181
7763.33 1176
7764.16 1243
7765.00 1208
7765.83 1319
7766.66 1319
7767.49 1237
7768.32 1265
7769.16 1249
7769.99 1116
7770.82 1130
7771.65 1148
7772.48 1163
7773.32 1151
7774.15 1095
7774.98 1208
7775.81 1110
7776.64 1066
7777.48 1068
7778.31 1069
7779.14 1094
7779.97 1146
7780.81 1229
7781.64 1167
7782.47 1147
7783.30 1145
7784.14 1145
7784.97 1144
7785.80 1128
7786.64 1122
7787.47 1144
7788.30 1130
7789.13 1082
7789.97 1133
7790.80 1087
7791.63 1087
7792.47 1188
7793.30 1137
7794.13 1176
7794.97 1151
7795.80 1205
7796.63 1200
7797.47 1200
7798.30 1184
7799.13 1171
7799.97 1115
7800.80 1229
7801.63 1329
7802.47 1323
7803.30 1189
7804.13 1238
7804.97 1260
7805.80 1400
7806.64 1329
7807.47 1240
7808.30 1353
7809.14 1348
7809.97 1347
7810.81 1288
7811.64 1370
7812.47 1304
7813.31 1389
7814.14 1494
7814.98 1492
7815.81 1448
7816.65 1421
7817.48 1463
7818.32 1559
7819.15 1615
7819.98 1563
7820.82 1659
7821.65 1647
7822.49 1606
7823.32 1599
7824.16 1473
7824.99 1557
7825.83 1486
7826.66 1574
7827.50 1656
7828.33 1740
7829.17 1725
7830.00 1683
7830.84 1554
7831.67 1549
7832.51 1618
7833.34 1616
7834.18 1542
7835.02 1615
7835.85 1643
7836.69 1570
7837.52 1648
7838.36 1627
7839.19 1627
7840.03 1514
7840.86 1451
7841.70 1456
7842.54 1470
7843.37 1460
7844.21 1351
7845.04 1424
7845.88 1325
7846.72 1381
7847.55 1441
7848.39 1426
7849.22 1352
7850.06 1312
7850.90 1304
7851.73 1302
7852.57 1300
7853.41 1312
7854.24 1328
7855.08 1321
7855.92 1351
7856.75 1410
7857.59 1415
7858.43 1395
7859.26 1489
7860.10 1475
7860.94 1546
7861.77 1561
7862.61 1541
7863.45 1615
7864.28 1389
7865.12 1375
7865.96 1382
7866.79 1479
7867.63 1381
7868.47 1410
7869.31 1366
7870.14 1388
7870.98 1510
7871.82 1422
7872.66 1393
7873.49 1436
7874.33 1407
7875.17 1447
7876.01 1415
7876.84 1599
7877.68 1705
7878.52 1691
7879.36 1760
7880.19 1690
7881.03 1918
7881.87 1951
7882.71 1912
7883.55 1808
7884.38 1716
7885.22 1804
7886.06 1761
7886.90 1694
7887.74 1647
7888.57 1662
7889.41 1571
7890.25 1590
7891.09 1465
7891.93 1518
7892.77 1482
7893.61 1644
7894.44 1586
7895.28 1398
7896.12 1522
7896.96 1498
7897.80 1350
7898.64 1335
7899.48 1356
7900.32 1380
7901.15 1324
7901.99 1235
7902.83 1284
7903.67 1317
7904.51 1286
7905.35 1243
7906.19 1130
7907.03 1215
7907.87 1311
7908.71 1214
7909.55 1283
7910.39 1232
7911.22 1185
7912.06 1227
7912.90 1208
7913.74 1089
7914.58 1174
7915.42 1281
7916.26 1270
7917.10 1253
7917.94 1202
7918.78 1254
7919.62 1288
7920.46 1269
7921.30 1269
7922.14 1315
7922.98 1340
7923.82 1257
7924.66 1187
7925.50 1168
7926.34 1217
7927.18 1210
7928.02 1177
7928.86 1139
7929.70 1096
7930.55 1067
7931.39 1117
7932.23 1180
7933.07 1289
7933.91 1123
7934.75 1261
7935.59 1213
7936.43 1233
7937.27 1247
7938.11 1220
7938.95 1210
7939.79 1227
7940.63 1163
7941.48 1082
7942.32 1188
7943.16 1128
7944.00 1011
7944.84 1149
7945.68 1266
7946.52 1134
7947.36 1160
7948.21 1165
7949.05 1191
7949.89 1151
7950.73 1233
7951.57 1315
7952.41 1255
7953.26 1356
7954.10 1340
7954.94 1264
7955.78 1305
7956.62 1465
7957.47 1558
7958.31 1422
7959.15 1411
7959.99 1424
7960.83 1405
7961.68 1445
7962.52 1411
7963.36 1470
7964.20 1459
7965.04 1481
7965.89 1462
7966.73 1584
7967.57 1678
7968.41 1729
7969.26 1641
7970.10 1755
7970.94 1782
7971.78 1585
7972.63 1591
7973.47 1587
7974.31 1359
7975.16 1373
7976.00 1401
7976.84 1347
7977.68 1227
7978.53 1232
7979.37 1260
7980.21 1342
7981.06 1381
7981.90 1273
7982.74 1364
7983.59 1346
7984.43 1173
7985.27 1266
7986.12 1255
7986.96 1338
7987.80 1283
7988.65 1259
7989.49 1177
7990.34 1195
7991.18 1232
7992.02 1246
7992.87 1081
7993.71 1142
7994.55 1202
7995.40 1110
7996.24 1092
7997.09 1181
7997.93 1160
7998.77 1118
7999.62 1125
8000.46 1135
8001.31 1009
8002.15 1088
8003.00 987
8003.84 1083
8004.68 1131
8005.53 1098
8006.37 1040
8007.22 1030
8008.06 1074
8008.91 1033
8009.75 1034
8010.60 1006
8011.44 1060
8012.29 983
8013.13 1073
8013.98 1055
8014.82 1112
8015.67 1004
8016.51 1009
8017.36 1019
8018.20 1048
8019.05 1076
8019.89 1031
8020.74 1047
8021.58 1010
8022.43 1090
8023.27 1015
8024.12 977
8024.96 1052
8025.81 886
8026.66 943
8027.50 965
8028.35 1052
8029.19 1133
8030.04 1065
8030.88 1009
8031.73 1080
8032.58 1061
8033.42 1039
8034.27 1077
8035.11 978
8035.96 981
8036.81 982
8037.65 1101
8038.50 1030
8039.35 1064
8040.19 1083
8041.04 1067
8041.88 1018
8042.73 1056
8043.58 1112
8044.42 1136
8045.27 1041
8046.12 1021
8046.96 1069
8047.81 1044
8048.66 1026
8049.50 980
8050.35 1022
8051.20 974
8052.04 1030
8052.89 984
8053.74 1079
8054.59 954
8055.43 1004
8056.28 989
8057.13 898
8057.97 1026
8058.82 983
8059.67 923
8060.52 972
8061.36 960
8062.21 996
8063.06 973
8063.91 930
8064.75 873
8065.60 974
8066.45 955
8067.30 916
8068.15 950
8068.99 910
8069.84 908
8070.69 905
8071.54 976
8072.38 923
8073.23 942
8074.08 933
8074.93 944
8075.78 948
8076.63 904
8077.47 920
8078.32 894
8079.17 921
8080.02 959
8080.87 912
8081.72 910
8082.56 901
8083.41 963
8084.26 896
8085.11 889
8085.96 930
8086.81 974
8087.66 969
8088.51 985
8089.35 901
8090.20 899
8091.05 931
8091.90 939
8092.75 1039
8093.60 987
8094.45 905
8095.30 947
8096.15 891
8097.00 940
8097.85 1005
8098.70 992
8099.55 939
8100.39 908
8101.24 928
8102.09 955
8102.94 909
8103.79 959
8104.64 936
8105.49 942
8106.34 904
8107.19 924
8108.04 898
8108.89 823
8109.74 896
8110.59 813
8111.44 855
8112.29 979
8113.14 895
8113.99 990
8114.84 997
8115.69 1017
8116.54 929
8117.39 983
8118.24 1016
8119.09 1008
8119.95 998
8120.80 1098
8121.65 1125
8122.50 1134
8123.35 1131
8124.20 1030
8125.05 1046
8125.90 984
8126.75 1018
8127.60 981
8128.45 1000
8129.30 1034
8130.15 1065
8131.01 1039
8131.86 1099
8132.71 1182
8133.56 1087
8134.41 1039
8135.26 1124
8136.11 1085
8136.96 1133
8137.82 1089
8138.67 1042
8139.52 1041
8140.37 1022
8141.22 1093
8142.07 968
8142.93 1078
8143.78 999
8144.63 1033
8145.48 1181
8146.33 1071
8147.19 1082
8148.04 1252
8148.89 1149
8149.74 1007
8150.59 1063
8151.45 1114
8152.30 1160
8153.15 1149
8154.00 1167
8154.85 1333
8155.71 1406
8156.56 1428
8157.41 1463
8158.26 1564
8159.12 1522
8159.97 1501
8160.82 1349
8161.68 1268
8162.53 1199
8163.38 1123
8164.23 1216
8165.09 1150
8165.94 1106
8166.79 1104
8167.65 1045
8168.50 1046
8169.35 1118
8170.20 1124
8171.06 1023
8171.91 1029
8172.76 1049
8173.62 1096
8174.47 1008
8175.32 1007
8176.18 981
8177.03 1022
8177.89 1021
8178.74 1019
8179.59 957
8180.45 1039
8181.30 1015
8182.15 972
8183.01 956
8183.86 922
8184.72 948
8185.57 921
8186.42 910
8187.28 896
8188.13 887
8188.99 911
8189.84 958
8190.69 961
8191.55 940
8192.40 965
8193.26 908
8194.11 961
8194.97 873
8195.82 950
8196.68 946
8197.53 959
8198.38 1015
8199.24 920
8200.09 933
8200.95 886
8201.80 888
8202.66 914
8203.51 901
8204.37 933
8205.22 879
8206.08 925
8206.93 962
8207.79 883
8208.64 840
8209.50 935
8210.35 948
8211.21 954
8212.06 914
8212.92 927
8213.78 961
8214.63 952
8215.49 986
8216.34 918
8217.20 1000
8218.05 987
8218.91 1036
8219.76 1067
8220.62 1034
8221.48 1100
8222.33 1137
8223.19 1178
8224.04 1208
8224.90 1272
8225.76 1224
8226.61 1151
8227.47 1122
8228.32 1085
8229.18 1070
8230.04 1068
8230.89 1005
8231.75 1002
8232.61 1032
8233.46 988
8234.32 970
8235.18 982
8236.03 985
8236.89 977
8237.75 913
8238.60 864
8239.46 961
8240.32 985
8241.17 989
8242.03 892
8242.89 928
8243.74 948
8244.60 928
8245.46 929
8246.31 886
8247.17 820
8248.03 849
8248.89 936
8249.74 860
8250.60 920
8251.46 875
8252.32 824
8253.17 807
8254.03 844
8254.89 835
8255.75 878
8256.60 895
8257.46 821
8258.32 910
8259.18 903
8260.04 960
8260.89 975
8261.75 915
8262.61 905
8263.47 868
8264.33 905
8265.18 929
8266.04 905
8266.90 876
8267.76 913
8268.62 905
8269.47 939
8270.33 881
8271.19 893
8272.05 988
8272.91 928
8273.77 890
8274.63 870
8275.48 916
8276.34 851
8277.20 808
8278.06 900
8278.92 915
8279.78 903
8280.64 881
8281.50 901
8282.36 980
8283.21 922
8284.07 924
8284.93 861
8285.79 938
8286.65 958
8287.51 1024
8288.37 974
8289.23 981
8290.09 984
8290.95 937
8291.81 948
8292.67 960
8293.53 1063
8294.39 1061
8295.25 1107
8296.11 1144
8296.97 1154
8297.82 1113
8298.68 1065
8299.54 1118
8300.40 1108
8301.26 973
8302.12 1013
8302.98 1020
8303.84 1098
8304.71 1033
8305.57 1006
8306.43 971
8307.29 1008
8308.15 1021
8309.01 1005
8309.87 1006
8310.73 1031
8311.59 989
8312.45 940
8313.31 925
8314.17 921
8315.03 1074
8315.89 1119
8316.75 1061
8317.61 1064
8318.47 1153
8319.33 1187
8320.20 1166
8321.06 1089
8321.92 1014
8322.78 1078
8323.64 1037
8324.50 964
8325.36 926
8326.22 903
8327.09 922
8327.95 942
8328.81 890
8329.67 874
8330.53 916
8331.39 935
8332.25 900
8333.12 883
8333.98 946
8334.84 874
8335.70 942
8336.56 891
8337.42 944
8338.29 979
8339.15 902
8340.01 932
8340.87 949
8341.73 948
8342.60 1001
8343.46 958
8344.32 953
8345.18 957
8346.05 967
8346.91 999
8347.77 939
8348.63 962
8349.50 945
8350.36 919
8351.22 972
8352.08 959
8352.95 932
8353.81 966
8354.67 975
8355.53 1010
8356.40 910
8357.26 959
8358.12 941
8358.99 996
8359.85 943
8360.71 908
8361.58 949
8362.44 917
8363.30 864
8364.17 851
8365.03 904
8365.89 921
8366.76 904
8367.62 870
8368.48 922
8369.35 886
8370.21 911
8371.07 986
8371.94 979
8372.80 950
8373.66 998
8374.53 926
8375.39 889
8376.26 932
8377.12 910
8377.98 958
8378.85 959
8379.71 945
8380.58 905
8381.44 823
8382.30 850
8383.17 890
8384.03 954
8384.90 963
8385.76 945
8386.63 1013
8387.49 966
8388.35 917
8389.22 894
8390.08 983
8390.95 985
8391.81 1043
8392.68 967
8393.54 965
8394.41 1000
8395.27 1074
8396.14 1045
8397.00 977
8397.87 1013
8398.73 994
8399.60 1010
8400.46 957
8401.33 978
8402.19 1019
8403.06 1006
8403.92 1035
8404.79 1030
8405.65 1002
8406.52 1013
8407.39 1006
8408.25 936
8409.12 1048
8409.98 1033
8410.85 1055
8411.71 1156
8412.58 1109
8413.44 1035
8414.31 1060
8415.18 998
8416.04 1028
8416.91 1107
8417.77 1144
8418.64 1149
8419.51 1158
8420.37 1093
8421.24 1238
8422.11 1213
8422.97 1140
8423.84 1141
8424.70 1201
8425.57 1188
8426.44 1259
8427.30 1285
8428.17 1376
8429.04 1332
8429.90 1276
8430.77 1262
8431.64 1332
8432.50 1304
8433.37 1329
8434.24 1398
8435.10 1384
8435.97 1436
8436.84 1418
8437.71 1474
8438.57 1365
8439.44 1465
8440.31 1552
8441.17 1509
8442.04 1561
8442.91 1632
8443.78 1724
8444.64 1839
8445.51 1865
8446.38 2013
8447.25 2036
8448.11 1923
8448.98 1965
8449.85 2047
8450.72 2047
8451.58 1918
8452.45 2034
8453.32 1990
8454.19 2014
8455.06 2040
8455.92 2126
8456.79 2037
8457.66 2014
8458.53 2150
8459.40 2206
8460.27 2299
8461.13 2207
8462.00 2146
8462.87 2187
8463.74 2160
8464.61 2147
8465.48 2103
8466.34 2134
8467.21 2225
8468.08 2493
8468.95 2897
8469.82 3456
8470.69 4316
8471.56 4842
8472.42 5393
8473.29 5644
8474.16 5526
8475.03 5195
8475.90 4689
8476.77 4220
8477.64 3519
8478.51 3005
8479.38 2551
8480.25 2314
8481.12 2042
8481.99 1841
8482.85 1700
8483.72 1707
8484.59 1536
8485.46 1553
8486.33 1523
8487.20 1364
8488.07 1371
8488.94 1383
8489.81 1410
8490.68 1353
8491.55 1237
8492.42 1235
8493.29 1166
8494.16 1180
8495.03 1309
8495.90 1310
8496.77 1155
8497.64 1193
8498.51 1311
8499.38 1249
8500.25 1246
8501.12 1238
8501.99 1342
8502.86 1342
8503.73 1385
8504.60 1256
8505.47 1327
8506.34 1282
8507.22 1330
8508.09 1336
8508.96 1337
8509.83 1370
8510.70 1403
8511.57 1539
8512.44 1562
8513.31 1453
8514.18 1351
8515.05 1333
8515.92 1332
8516.80 1386
8517.67 1377
8518.54 1451
8519.41 1346
8520.28 1298
8521.15 1325
8522.02 1453
8522.89 1390
8523.77 1377
8524.64 1317
8525.51 1328
8526.38 1427
8527.25 1458
8528.12 1329
8529.00 1413
8529.87 1478
8530.74 1458
8531.61 1501
8532.48 1517
8533.36 1466
8534.23 1428
8535.10 1510
8535.97 1511
8536.84 1556
8537.72 1610
8538.59 1523
8539.46 1680
8540.33 1677
8541.21 1562
8542.08 1644
8542.95 1599
8543.82 1555
8544.70 1543
8545.57 1494
8546.44 1468
8547.31 1520
8548.19 1609
8549.06 1641
8549.93 1761
8550.80 1754
8551.68 1891
8552.55 1894
8553.42 2042
8554.30 2216
8555.17 2224
8556.04 2328
8556.92 2390
8557.79 2332
8558.66 2158
8559.54 1960
8560.41 1933
8561.28 1940
8562.16 1651
8563.03 1608
8563.90 1524
8564.78 1447
8565.65 1432
8566.52 1325
8567.40 1346
8568.27 1329
8569.15 1303
8570.02 1255
8570.89 1305
8571.77 1295
8572.64 1328
8573.51 1396
8574.39 1342
8575.26 1321
8576.14 1293
8577.01 1257
8577.89 1317
8578.76 1307
8579.63 1246
8580.51 1190
8581.38 1277
8582.26 1240
8583.13 1300
8584.01 1273
8584.88 1232
8585.76 1283
8586.63 1280
8587.51 1317
8588.38 1312
8589.26 1365
8590.13 1380
8591.00 1288
8591.88 1132
8592.75 1228
8593.63 1261
8594.51 1223
8595.38 1341
8596.26 1394
8597.13 1327
8598.01 1313
8598.88 1270
8599.76 1292
8600.63 1366
8601.51 1373
8602.38 1339
8603.26 1365
8604.13 1415
8605.01 1366
8605.89 1370
8606.76 1369
8607.64 1356
8608.51 1403
8609.39 1432
8610.26 1483
8611.14 1447
8612.02 1436
8612.89 1350
8613.77 1457
8614.65 1391
8615.52 1524
8616.40 1599
8617.27 1515
8618.15 1532
8619.03 1564
8619.90 1576
8620.78 1526
8621.66 1551
8622.53 1617
8623.41 1599
8624.29 1586
8625.16 1728
8626.04 1865
8626.92 1826
8627.79 1698
8628.67 1795
8629.55 1834
8630.42 1768
8631.30 1805
8632.18 1829
8633.05 1747
8633.93 1763
8634.81 1736
8635.69 1790
8636.56 1877
8637.44 1896
8638.32 1872
8639.20 1826
8640.07 1910
8640.95 1894
8641.83 1944
8642.71 1949
8643.58 2058
8644.46 2098
8645.34 2239
8646.22 2251
8647.09 2135
8647.97 2135
8648.85 2196
8649.73 2260
8650.61 2382
8651.48 2503
8652.36 2431
8653.24 2484
8654.12 2551
8655.00 2592
8655.87 2532
8656.75 2539
8657.63 2591
8658.51 2608
8659.39 2605
8660.27 2572
8661.14 2513
8662.02 2639
8662.90 2655
8663.78 2549
8664.66 2497
8665.54 2614
8666.42 2590
8667.30 2690
8668.17 2775
8669.05 2804
8669.93 3079
8670.81 3319
8671.69 3478
8672.57 3763
8673.45 4207
8674.33 4476
8675.21 4498
8676.09 4708
8676.97 4822
8677.84 4814
8678.72 4600
8679.60 4335
8680.48 4094
8681.36 3966
8682.24 3809
8683.12 3667
8684.00 3283
8684.88 3213
8685.76 3236
8686.64 3328
8687.52 3323
8688.40 3495
8689.28 3749
8690.16 4325
8691.04 5120
8691.92 6108
8692.80 7139
8693.68 8428
8694.56 9619
8695.44 9986
8696.32 10264
8697.20 9611
8698.08 8509
8698.96 7601
8699.84 6594
8700.72 5592
8701.60 4554
8702.48 3771
8703.37 3305
8704.25 3006
8705.13 2723
8706.01 2540
8706.89 2415
8707.77 2307
8708.65 2237
8709.53 2151
8710.41 2100
8711.29 2068
8712.17 2055
8713.06 1962
8713.94 2006
8714.82 1929
8715.70 1934
8716.58 1789
8717.46 1684
8718.34 1738
8719.22 1662
8720.11 1653
8720.99 1669
8721.87 1842
8722.75 1767
8723.63 1705
8724.51 1768
8725.40 1894
8726.28 1834
8727.16 1850
8728.04 1785
8728.92 1858
8729.81 1884
8730.69 1911
8731.57 1818
8732.45 1862
8733.33 1854
8734.22 1907
8735.10 1845
8735.98 1813
8736.86 1841
8737.75 1821
8738.63 1739
8739.51 1618
8740.39 1625
8741.28 1639
8742.16 1707
8743.04 1674
8743.92 1678
8744.81 1606
8745.69 1665
8746.57 1668
8747.46 1745
8748.34 1720
8749.22 1736
8750.10 1687
8750.99 1697
8751.87 1772
8752.75 1741
8753.64 1787
8754.52 1815
8755.40 1858
8756.29 1815
8757.17 1900
8758.05 1947
8758.94 1915
8759.82 1980
8760.70 1959
8761.59 2026
8762.47 1986
8763.35 1939
8764.24 2089
8765.12 1947
8766.01 1983
8766.89 1980
8767.77 1987
8768.66 2057
8769.54 1979
8770.43 1966
8771.31 1992
8772.19 2095
8773.08 2036
8773.96 1999
8774.85 2007
8775.73 1935
8776.62 1890
8777.50 1832
8778.38 1757
8779.27 1677
8780.15 1753
8781.04 1733
8781.92 1722
8782.81 1785
8783.69 1762
8784.58 1801
8785.46 1758
8786.35 1771
8787.23 1730
8788.12 1713
8789.00 1682
8789.89 1657
8790.77 1690
8791.66 1624
8792.54 1622
8793.43 1555
8794.31 1544
8795.20 1676
8796.08 1609
8796.97 1611
8797.85 1659
8798.74 1733
8799.62 1742
8800.51 1792
8801.40 1737
8802.28 1750
8803.17 1814
8804.05 1719
8804.94 1662
8805.82 1608
8806.71 1697
8807.60 1669
8808.48 1685
8809.37 1558
8810.25 1540
8811.14 1519
8812.03 1482
8812.91 1489
8813.80 1481
8814.69 1582
8815.57 1538
8816.46 1539
8817.34 1530
8818.23 1535
8819.12 1477
8820.00 1494
8820.89 1478
8821.78 1456
8822.66 1411
8823.55 1495
8824.44 1429
8825.32 1385
8826.21 1387
8827.10 1311
8827.99 1376
8828.87 1354
8829.76 1425
8830.65 1355
8831.53 1450
8832.42 1405
8833.31 1310
8834.20 1356
8835.08 1294
8835.97 1263
8836.86 1257
8837.74 1345
8838.63 1297
8839.52 1293
8840.41 1323
8841.30 1255
8842.18 1288
8843.07 1313
8843.96 1326
8844.85 1319
8845.73 1275
8846.62 1287
8847.51 1242
8848.40 1311
8849.29 1191
8850.17 1160
8851.06 1230
8851.95 1255
8852.84 1232
8853.73 1175
8854.61 1135
8855.50 1193
8856.39 1184
8857.28 1134
8858.17 1157
8859.06 1159
8859.95 1092
8860.83 1154
8861.72 1149
8862.61 1112
8863.50 1217
8864.39 1195
8865.28 1165
8866.17 1119
8867.06 1185
8867.94 1188
8868.83 1109
8869.72 1120
8870.61 1183
8871.50 1155
8872.39 1085
8873.28 1037
8874.17 926
8875.06 987
8875.95 1018
8876.84 1067
8877.73 1085
8878.62 1040
8879.51 1006
8880.40 1027
8881.28 1023
8882.17 1047
8883.06 1013
8883.95 1009
8884.84 1070
8885.73 1054
8886.62 955
8887.51 904
8888.40 1003
8889.29 1026
8890.18 1009
8891.07 1056
8891.96 993
8892.85 992
8893.74 1009
8894.63 939
8895.53 961
8896.42 969
8897.31 838
8898.20 963
8899.09 975
8899.98 931
8900.87 985
8901.76 986
8902.65 939
8903.54 956
8904.43 935
8905.32 916
8906.21 927
8907.10 977
8907.99 868
8908.89 896
8909.78 915
8910.67 1019
8911.56 948
8912.45 938
8913.34 917
8914.23 946
8915.12 956
8916.02 906
8916.91 922
8917.80 873
8918.69 916
8919.58 955
8920.47 972
8921.36 858
8922.26 920
8923.15 923
8924.04 876
8924.93 907
8925.82 826
8926.72 814
8927.61 850
8928.50 890
8929.39 926
8930.28 938
8931.18 923
8932.07 908
8932.96 862
8933.85 921
8934.75 1002
8935.64 985
8936.53 914
8937.42 925
8938.31 929
8939.21 872
8940.10 861
8940.99 944
8941.89 884
8942.78 882
8943.67 877
8944.56 888
8945.46 863
8946.35 895
8947.24 837
8948.14 842
8949.03 806
8949.92 864
8950.81 882
8951.71 835
8952.60 857
8953.49 838
8954.39 829
8955.28 821
8956.17 819
8957.07 823
8957.96 892
8958.85 942
8959.75 853
8960.64 955
8961.54 891
8962.43 887
8963.32 919
8964.22 897
8965.11 933
8966.00 920
8966.90 911
8967.79 919
8968.69 905
8969.58 846
8970.47 932
8971.37 917
8972.26 904
8973.16 918
8974.05 920
8974.95 987
8975.84 1011
8976.73 998
8977.63 975
8978.52 938
8979.42 998
8980.31 1011
8981.21 945
8982.10 961
8983.00 961
8983.89 981
8984.79 979
8985.68 910
8986.58 944
8987.47 935
8988.37 977
8989.26 915
8990.16 938
8991.05 822
8991.95 898
8992.84 853
8993.74 836
8994.63 886
8995.53 901
8996.42 887
8997.32 820
8998.21 799
8999.11 880
9000.01 819
9000.90 707
9001.80 888
9002.69 888
9003.59 808
9004.48 846
9005.38 820
9006.28 830
9007.17 796
9008.07 816
9008.96 746
9009.86 839
9010.76 840
9011.65 904
9012.55 750
9013.45 762
9014.34 796
9015.24 737
9016.13 753
9017.03 771
9017.93 764
9018.82 776
9019.72 849
9020.62 787
9021.51 776
9022.41 750
9023.31 768
9024.20 743
9025.10 750
9026.00 772
9026.89 805
9027.79 757
9028.69 712
9029.59 710
9030.48 775
9031.38 770
9032.28 781
9033.17 797
9034.07 774
9034.97 789
9035.87 757
9036.76 806
9037.66 766
9038.56 785
9039.46 864
9040.35 799
9041.25 765
9042.15 779
9043.05 811
9043.94 797
9044.84 823
9045.74 800
9046.64 801
9047.54 828
9048.43 784
9049.33 864
9050.23 846
9051.13 838
9052.03 818
9052.92 828
9053.82 794
9054.72 811
9055.62 811
9056.52 884
9057.42 814
9058.32 838
9059.21 812
9060.11 811
9061.01 809
9061.91 833
9062.81 830
9063.71 778
9064.61 874
9065.50 924
9066.40 890
9067.30 845
9068.20 875
9069.10 848
9070.00 840
9070.90 864
9071.80 872
9072.70 834
9073.60 887
9074.50 789
9075.40 883
9076.29 925
9077.19 834
9078.09 882
9078.99 903
9079.89 873
9080.79 881
9081.69 863
9082.59 789
9083.49 851
9084.39 875
9085.29 782
9086.19 806
9087.09 838
9087.99 838
9088.89 840
9089.79 817
9090.69 832
9091.59 855
9092.49 944
9093.39 857
9094.29 881
9095.19 846
9096.09 842
9096.99 894
9097.89 882
9098.79 838
9099.69 826
9100.60 856
9101.50 802
9102.40 792
9103.30 735
9104.20 818
9105.10 802
9106.00 859
9106.90 851
9107.80 791
9108.70 820
9109.60 700
9110.50 768
9111.41 804
9112.31 766
9113.21 752
9114.11 761
9115.01 826
9115.91 839
9116.81 782
9117.72 758
9118.62 797
9119.52 749
9120.42 796
9121.32 748
9122.22 672
9123.12 766
9124.03 783
9124.93 732
9125.83 742
9126.73 766
9127.63 726
9128.54 772
9129.44 703
9130.34 760
9131.24 755
9132.14 775
9133.05 753
9133.95 705
9134.85 786
9135.75 791
9136.66 736
9137.56 669
9138.46 733
9139.36 742
9140.27 769
9141.17 698
9142.07 728
9142.97 766
9143.88 757
9144.78 741
9145.68 703
9146.59 708
9147.49 716
9148.39 751
9149.29 722
9150.20 657
9151.10 712
9152.00 763
9152.91 776
9153.81 736
9154.71 729
9155.62 751
9156.52 733
9157.42 660
9158.33 743
9159.23 731
9160.13 738
9161.04 738
9161.94 761
9162.84 708
9163.75 729
9164.65 746
9165.56 766
9166.46 700
9167.36 659
9168.27 708
9169.17 738
9170.08 701
9170.98 703
9171.88 727
9172.79 728
9173.69 751
9174.60 773
9175.50 742
9176.41 666
9177.31 704
9178.21 776
9179.12 754
9180.02 720
9180.93 724
9181.83 782
9182.74 786
9183.64 701
9184.55 653
9185.45 686
9186.36 734
9187.26 691
9188.17 642
9189.07 699
9189.98 717
9190.88 745
9191.79 690
9192.69 740
9193.60 741
9194.50 727
9195.41 767
9196.31 763
9197.22 746
9198.12 783
9199.03 818
9199.93 760
9200.84 849
9201.75 827
9202.65 930
9203.56 847
9204.46 856
9205.37 836
9206.27 797
9207.18 767
9208.09 805
9208.99 771
9209.90 708
9210.80 787
9211.71 786
9212.62 734
9213.52 785
9214.43 714
9215.34 734
9216.24 692
9217.15 737
9218.05 771
9218.96 782
9219.87 753
9220.77 758
9221.68 758
9222.59 780
9223.49 744
9224.40 651
9225.31 676
9226.21 755
9227.12 709
9228.03 684
9228.93 669
9229.84 699
9230.75 676
9231.66 736
9232.56 797
9233.47 741
9234.38 643
9235.28 832
9236.19 710
9237.10 665
9238.01 663
9238.91 716
9239.82 745
9240.73 762
9241.64 709
9242.54 695
9243.45 678
9244.36 684
9245.27 670
9246.18 660
9247.08 744
9247.99 710
9248.90 712
9249.81 733
9250.71 755
9251.62 732
9252.53 748
9253.44 741
9254.35 681
9255.26 673
9256.16 704
9257.07 688
9257.98 692
9258.89 729
9259.80 720
9260.71 641
9261.61 646
9262.52 667
9263.43 667
9264.34 679
9265.25 700
9266.16 754
9267.07 736
9267.98 671
9268.88 656
9269.79 639
9270.70 677
9271.61 658
9272.52 629
9273.43 658
9274.34 626
9275.25 704
9276.16 684
9277.07 692
9277.98 736
9278.89 762
9279.80 735
9280.70 730
9281.61 704
9282.52 708
9283.43 667
9284.34 663
9285.25 696
9286.16 709
9287.07 688
9287.98 726
9288.89 689
9289.80 724
9290.71 758
9291.62 784
9292.53 760
9293.44 727
9294.35 730
9295.26 771
9296.17 725
9297.08 732
9297.99 695
9298.90 721
9299.81 752
9300.73 779
9301.64 734
9302.55 706
9303.46 731
9304.37 757
9305.28 787
9306.19 769
9307.10 793
9308.01 806
9308.92 748
9309.83 749
9310.74 789
9311.65 845
9312.57 861
9313.48 858
9314.39 854
9315.30 828
9316.21 905
9317.12 840
9318.03 792
9318.94 745
9319.86 740
9320.77 760
9321.68 772
9322.59 706
9323.50 638
9324.41 676
9325.33 730
9326.24 725
9327.15 755
9328.06 767
9328.97 729
9329.88 694
9330.80 707
9331.71 685
9332.62 694
9333.53 633
9334.44 713
9335.36 676
9336.27 672
9337.18 675
9338.09 687
9339.01 747
9339.92 696
9340.83 701
9341.74 690
9342.66 672
9343.57 680
9344.48 740
9345.39 701
9346.31 723
9347.22 685
9348.13 656
9349.05 658
9349.96 657
9350.87 663
9351.78 692
9352.70 715
9353.61 652
9354.52 643
9355.44 613
9356.35 641
9357.26 688
9358.18 741
9359.09 694
9360.00 763
9360.92 663
9361.83 628
9362.74 728
9363.66 723
9364.57 745
9365.48 649
9366.40 696
9367.31 712
9368.23 706
9369.14 688
9370.05 711
9370.97 680
9371.88 693
9372.80 694
9373.71 667
9374.62 709
9375.54 747
9376.45 654
9377.37 716
9378.28 711
9379.19 693
9380.11 626
9381.02 733
9381.94 730
9382.85 782
9383.77 786
9384.68 802
9385.60 713
9386.51 737
9387.43 742
9388.34 759
9389.26 755
9390.17 727
9391.09 793
9392.00 819
9392.91 769
9393.83 832
9394.75 797
9395.66 796
9396.58 729
9397.49 811
9398.41 804
9399.32 841
9400.24 893
9401.15 860
9402.07 817
9402.98 809
9403.90 847
9404.81 800
9405.73 751
9406.65 745
9407.56 744
9408.48 848
9409.39 766
9410.31 748
9411.22 880
9412.14 830
9413.06 760
9413.97 730
9414.89 723
9415.80 707
9416.72 722
9417.64 827
9418.55 777
9419.47 751
9420.39 774
9421.30 704
9422.22 736
9423.14 758
9424.05 759
9424.97 756
9425.88 739
9426.80 761
9427.72 790
9428.64 785
9429.55 742
9430.47 767
9431.39 756
9432.30 808
9433.22 831
9434.14 793
9435.05 744
9435.97 782
9436.89 777
9437.81 748
9438.72 770
9439.64 785
9440.56 806
9441.47 803
9442.39 832
9443.31 777
9444.23 855
9445.14 814
9446.06 809
9446.98 716
9447.90 755
9448.81 822
9449.73 849
9450.65 842
9451.57 808
9452.49 849
9453.40 917
9454.32 938
9455.24 1016
9456.16 1108
9457.08 1093
9457.99 1122
9458.91 1078
9459.83 900
9460.75 926
9461.67 891
9462.59 912
9463.50 901
9464.42 813
9465.34 899
9466.26 842
9467.18 822
9468.10 784
9469.02 760
9469.94 772
9470.85 779
9471.77 739
9472.69 734
9473.61 768
9474.53 811
9475.45 827
9476.37 777
9477.29 828
9478.21 885
9479.13 878
9480.04 929
9480.96 905
9481.88 908
9482.80 949
9483.72 866
9484.64 951
9485.56 937
9486.48 921
9487.40 876
9488.32 857
9489.24 824
9490.16 829
9491.08 876
9492.00 840
9492.92 818
9493.84 867
9494.76 869
9495.68 844
9496.60 816
9497.52 841
9498.44 816
9499.36 840
9500.28 843
9501.20 939
9502.12 874
9503.04 856
9503.96 879
9504.88 791
9505.80 743
9506.72 760
9507.64 824
9508.56 859
9509.48 824
9510.41 852
9511.33 886
9512.25 877
9513.17 884
9514.09 860
9515.01 867
9515.93 808
9516.85 885
9517.77 939
9518.69 881
9519.61 857
9520.54 881
9521.46 966
9522.38 928
9523.30 894
9524.22 963
9525.14 944
9526.06 932
9526.99 957
9527.91 1009
9528.83 1011
9529.75 990
9530.67 1057
9531.59 1015
9532.52 1065
9533.44 1193
9534.36 1251
9535.28 1191
9536.20 1293
9537.13 1324
9538.05 1284
9538.97 1265
9539.89 1197
9540.81 1130
9541.74 1140
9542.66 1053
9543.58 1064
9544.50 911
9545.43 990
9546.35 1033
9547.27 1005
9548.19 959
9549.12 940
9550.04 871
9550.96 861
9551.88 922
9552.81 887
9553.73 961
9554.65 991
9555.58 912
9556.50 930
9557.42 960
9558.34 1006
9559.27 959
9560.19 994
9561.11 1019
9562.04 1078
9562.96 1098
9563.88 1108
9564.81 1094
9565.73 1091
9566.65 1122
9567.58 1032
9568.50 1010
9569.43 922
9570.35 1055
9571.27 1012
9572.20 1024
9573.12 976
9574.04 1041
9574.97 1011
9575.89 1022
9576.82 1033
9577.74 922
9578.66 961
9579.59 1033
9580.51 973
9581.44 1074
9582.36 950
9583.28 975
9584.21 992
9585.13 1003
9586.06 964
9586.98 1013
9587.91 961
9588.83 1028
9589.76 1036
9590.68 970
9591.60 987
9592.53 1061
9593.45 1106
9594.38 1074
9595.30 1054
9596.23 1034
9597.15 1039
9598.08 1046
9599.00 1073
9599.93 1066
9600.85 1079
9601.78 1162
9602.70 1130
9603.63 1173
9604.55 1161
9605.48 1153
9606.41 1142
9607.33 1212
9608.26 1151
9609.18 1224
9610.11 1150
9611.03 1182
9611.96 1141
9612.88 1180
9613.81 1235
9614.74 1245
9615.66 1215
9616.59 1172
9617.51 1245
9618.44 1181
9619.37 1299
9620.29 1300
9621.22 1294
9622.14 1239
9623.07 1252
9624.00 1232
9624.92 1305
9625.85 1278
9626.78 1272
9627.70 1316
9628.63 1330
9629.55 1348
9630.48 1388
9631.41 1493
9632.33 1414
9633.26 1398
9634.19 1404
9635.11 1499
9636.04 1440
9636.97 1498
9637.90 1477
9638.82 1521
9639.75 1560
9640.68 1589
9641.60 1565
9642.53 1545
9643.46 1636
9644.38 1545
9645.31 1553
9646.24 1585
9647.17 1693
9648.09 1729
9649.02 1717
9649.95 1762
9650.88 1926
9651.80 1912
9652.73 1948
9653.66 2003
9654.59 2062
9655.51 2019
9656.44 2058
9657.37 2006
9658.30 1946
9659.23 1955
9660.15 1972
9661.08 1957
9662.01 1914
9662.94 1875
9663.87 1918
9664.80 2023
9665.72 1983
9666.65 2015
9667.58 2013
9668.51 2014
9669.44 2203
9670.37 2169
9671.29 2072
9672.22 1962
9673.15 2067
9674.08 2137
9675.01 2068
9675.94 1968
9676.87 1997
9677.79 2017
9678.72 2063
9679.65 2165
9680.58 2291
9681.51 2290
9682.44 2296
9683.37 2334
9684.30 2261
9685.23 2312
9686.16 2345
9687.09 2508
9688.01 2491
9688.94 2621
9689.87 2523
9690.80 2507
9691.73 2571
9692.66 2521
9693.59 2544
9694.52 2532
9695.45 2690
9696.38 2895
9697.31 3128
9698.24 3276
9699.17 3407
9700.10 3906
9701.03 4258
9701.96 4456
9702.89 4388
9703.82 4304
9704.75 4074
9705.68 3931
9706.61 3629
9707.54 3197
9708.47 2932
9709.40 2821
9710.33 2723
9711.26 2563
9712.19 2500
9713.12 2491
9714.05 2510
9714.98 2414
9715.92 2443
9716.85 2551
9717.78 2396
9718.71 2298
9719.64 2445
9720.57 2426
9721.50 2140
9722.43 2131
9723.36 2085
9724.29 2073
9725.22 1939
9726.16 1957
9727.09 1978
9728.02 1933
9728.95 1836
9729.88 1804
9730.81 1939
9731.74 2033
9732.67 2018
9733.61 2109
9734.54 2058
9735.47 1965
9736.40 2008
9737.33 2050
9738.26 1894
9739.20 1869
9740.13 1859
9741.06 1924
9741.99 1734
9742.92 1673
9743.86 1702
9744.79 1652
9745.72 1621
9746.65 1650
9747.58 1697
9748.52 1749
9749.45 1715
9750.38 1621
9751.31 1598
9752.25 1680
9753.18 1625
9754.11 1635
9755.04 1632
9755.98 1622
9756.91 1596
9757.84 1623
9758.77 1605
9759.71 1587
9760.64 1629
9761.57 1529
9762.51 1607
9763.44 1629
9764.37 1659
9765.30 1584
9766.24 1690
9767.17 1714
9768.10 1668
9769.04 1675
9769.97 1661
9770.90 1586
9771.84 1593
9772.77 1764
9773.70 1705
9774.64 1671
9775.57 1737
9776.50 1782
9777.44 1775
9778.37 1806
9779.31 1862
9780.24 1925
9781.17 1903
9782.11 1977
9783.04 1978
9783.97 2053
9784.91 1944
9785.84 1985
9786.78 2019
9787.71 1895
9788.64 1783
9789.58 1757
9790.51 1696
9791.45 1737
9792.38 1682
9793.32 1538
9794.25 1568
9795.19 1492
9796.12 1516
9797.05 1510
9797.99 1585
9798.92 1512
9799.86 1556
9800.79 1547
9801.73 1600
9802.66 1573
9803.60 1591
9804.53 1587
9805.47 1412
9806.40 1405
9807.34 1354
9808.27 1236
9809.21 1374
9810.14 1373
9811.08 1380
9812.01 1448
9812.95 1361
9813.88 1356
9814.82 1398
9815.75 1357
9816.69 1391
9817.63 1434
9818.56 1396
9819.50 1309
9820.43 1271
9821.37 1272
9822.30 1332
9823.24 1316
9824.18 1311
9825.11 1319
9826.05 1300
9826.98 1350
9827.92 1336
9828.86 1241
9829.79 1261
9830.73 1223
9831.66 1332
9832.60 1265
9833.54 1251
9834.47 1290
9835.41 1288
9836.35 1258
9837.28 1273
9838.22 1262
9839.16 1275
9840.09 1312
9841.03 1285
9841.97 1242
9842.90 1236
9843.84 1263
9844.78 1302
9845.71 1310
9846.65 1252
9847.59 1316
9848.52 1323
9849.46 1269
9850.40 1230
9851.34 1252
9852.27 1243
9853.21 1246
9854.15 1277
9855.08 1248
9856.02 1349
9856.96 1374
9857.90 1285
9858.83 1304
9859.77 1248
9860.71 1272
9861.65 1379
9862.58 1284
9863.52 1338
9864.46 1249
9865.40 1234
9866.34 1184
9867.27 1267
9868.21 1237
9869.15 1087
9870.09 1175
9871.03 1175
9871.96 1264
9872.90 1174
9873.84 1196
9874.78 1231
9875.72 1246
9876.66 1223
9877.59 1241
9878.53 1270
9879.47 1299
9880.41 1235
9881.35 1222
9882.29 1204
9883.23 1215
9884.16 1263
9885.10 1210
9886.04 1131
9886.98 1175
9887.92 1167
9888.86 1121
9889.80 1183
9890.74 1217
9891.68 1192
9892.61 1176
9893.55 1147
9894.49 1176
9895.43 1142
9896.37 1148
9897.31 1129
9898.25 1143
9899.19 1112
9900.13 1077
9901.07 1153
9902.01 1164
9902.95 1111
9903.89 1141
9904.83 1184
9905.77 1191
9906.71 1110
9907.65 1188
9908.59 1144
9909.53 1095
9910.47 1172
9911.41 1185
9912.35 1167
9913.29 1159
9914.23 1240
9915.17 1195
9916.11 1184
9917.05 1114
9917.99 1207
9918.93 1187
9919.87 1201
9920.81 1180
9921.75 1255
9922.69 1281
9923.63 1260
9924.57 1416
9925.51 1489
9926.45 1644
9927.39 1830
9928.33 2034
9929.28 2115
9930.22 2319
9931.16 2252
9932.10 2174
9933.04 2061
9933.98 2056
9934.92 1857
9935.86 1720
9936.80 1550
9937.74 1381
9938.69 1359
9939.63 1332
9940.57 1333
9941.51 1260
9942.45 1258
9943.39 1242
9944.34 1262
9945.28 1258
9946.22 1212
9947.16 1245
9948.10 1312
9949.04 1305
9949.99 1254
9950.93 1216
9951.87 1187
9952.81 1186
9953.75 1202
9954.70 1117
9955.64 1134
9956.58 1145
9957.52 1179
9958.46 1161
9959.41 1186
9960.35 1221
9961.29 1125
9962.23 1203
9963.18 1126
9964.12 1184
9965.06 1181
9966.00 1192
9966.95 1135
9967.89 1119
9968.83 1042
9969.77 1162
9970.72 1113
9971.66 1142
9972.60 1135
9973.55 1089
9974.49 1185
9975.43 1115
9976.38 1090
9977.32 1106
9978.26 1219
9979.21 1197
9980.15 1096
9981.09 1160
9982.04 1146
9982.98 1118
9983.92 1153
9984.87 1095
9985.81 1024
9986.75 1042
9987.70 1025
9988.64 1111
9989.58 1075
9990.53 1094
9991.47 1119
9992.42 1070
9993.36 1113
9994.30 1084
9995.25 999
9996.19 1011
9997.14 992
9998.08 1089
9999.02 1049
9999.97 1032
10000.91 1053
10001.86 1101
10002.80 998
10003.75 990
10004.69 1089
10005.63 1013
10006.58 1083
10007.52 1054
10008.47 1025
10009.41 991
10010.36 1054
10011.30 1072
10012.25 1038
10013.19 1060
10014.14 1059
10015.08 1041
10016.03 986
10016.97 1014
10017.92 975
10018.86 954
10019.81 1003
10020.75 991
10021.70 942
10022.64 1027
10023.59 1083
10024.53 1099
10025.48 1111
10026.42 1021
10027.37 987
10028.32 1019
10029.26 1049
10030.21 928
10031.15 1044
10032.10 1021
10033.04 991
10033.99 1029
10034.94 980
10035.88 936
10036.83 930
10037.77 1024
10038.72 970
10039.67 993
10040.61 951
10041.56 976
10042.50 956
10043.45 931
10044.40 931
10045.34 929
10046.29 875
10047.24 956
10048.18 924
10049.13 925
10050.08 942
10051.02 926
10051.97 869
10052.92 905
10053.86 934
10054.81 936
10055.76 873
10056.70 806
10057.65 919
10058.60 956
10059.54 1001
10060.49 937
10061.44 972
10062.39 924
10063.33 994
10064.28 999
10065.23 911
10066.17 901
10067.12 906
10068.07 955
10069.02 905
10069.96 872
10070.91 941
10071.86 963
10072.81 913
10073.76 970
10074.70 920
10075.65 951
10076.60 983
10077.55 894
10078.49 883
10079.44 882
10080.39 913
10081.34 977
10082.29 911
10083.23 937
10084.18 891
10085.13 891
10086.08 861
10087.03 893
10087.98 838
10088.92 847
10089.87 869
10090.82 956
10091.77 914
10092.72 867
10093.67 836
10094.62 889
10095.56 890
10096.51 899
10097.46 851
10098.41 907
10099.36 915
10100.31 898
10101.26 864
10102.21 848
10103.16 875
10104.11 824
10105.05 872
10106.00 941
10106.95 954
10107.90 915
10108.85 955
10109.80 901
10110.75 812
10111.70 896
10112.65 839
10113.60 825
10114.55 895
10115.50 838
10116.45 753
10117.40 850
10118.35 873
10119.30 775
10120.25 838
10121.20 820
10122.15 821
10123.10 786
10124.05 789
10125.00 803
10125.95 785
10126.90 812
10127.85 845
10128.80 877
10129.75 815
10130.70 803
10131.65 819
10132.60 859
10133.55 830
10134.50 818
10135.45 880
10136.40 830
10137.35 818
10138.30 910
10139.26 836
10140.21 820
10141.16 835
10142.11 826
10143.06 776
10144.01 777
10144.96 820
10145.91 877
10146.86 904
10147.81 909
10148.77 902
10149.72 835
10150.67 841
10151.62 833
10152.57 851
10153.52 789
10154.47 784
10155.43 807
10156.38 864
10157.33 905
10158.28 823
10159.23 888
10160.18 907
10161.14 925
10162.09 871
10163.04 871
10163.99 889
10164.94 902
10165.90 885
10166.85 949
10167.80 882
10168.75 869
10169.70 900
10170.66 893
10171.61 850
10172.56 856
10173.51 847
10174.47 898
10175.42 905
10176.37 924
10177.32 923
10178.28 1008
10179.23 884
10180.18 897
10181.14 1019
10182.09 966
10183.04 941
10183.99 898
10184.95 962
10185.90 975
10186.85 991
10187.81 1031
10188.76 1067
10189.71 1015
10190.67 1069
10191.62 1081
10192.57 1066
10193.53 1012
10194.48 1075
10195.43 1102
10196.39 1103
10197.34 1108
10198.29 1142
10199.25 1084
10200.20 1025
10201.15 1090
10202.11 1139
10203.06 1143
10204.02 1155
10204.97 1233
10205.92 1294
10206.88 1326
10207.83 1374
10208.79 1408
10209.74 1453
10210.69 1380
10211.65 1433
10212.60 1392
10213.56 1293
10214.51 1291
10215.46 1167
10216.42 1062
10217.37 1079
10218.33 1055
10219.28 1099
10220.24 1035
10221.19 1081
10222.15 998
10223.10 937
10224.06 1051
10225.01 1029
10225.97 937
10226.92 925
10227.88 978
10228.83 1006
10229.79 995
10230.74 960
10231.70 927
10232.65 912
10233.61 885
10234.56 964
10235.52 1001
10236.47 984
10237.43 1009
10238.38 1035
10239.34 1024
10240.29 1108
10241.25 1108
10242.21 1028
10243.16 997
10244.12 882
10245.07 923
10246.03 905
10246.98 884
10247.94 891
10248.90 855
10249.85 866
10250.81 897
10251.76 916
10252.72 948
10253.68 945
10254.63 880
10255.59 939
10256.55 868
10257.50 850
10258.46 851
10259.41 899
10260.37 836
10261.33 783
10262.28 861
10263.24 879
10264.20 799
10265.15 801
10266.11 735
10267.07 751
10268.02 789
10268.98 784
10269.94 765
10270.90 791
10271.85 710
10272.81 817
10273.77 787
10274.72 746
10275.68 791
10276.64 825
10277.60 807
10278.55 783
10279.51 755
10280.47 731
10281.43 766
10282.38 734
10283.34 809
10284.30 806
10285.26 786
10286.21 781
10287.17 788
10288.13 781
10289.09 759
10290.04 782
10291.00 819
10291.96 747
10292.92 689
10293.88 737
10294.83 783
10295.79 802
10296.75 777
10297.71 771
10298.67 776
10299.63 755
10300.58 768
10301.54 863
10302.50 830
10303.46 666
10304.42 658
10305.38 742
10306.34 734
10307.29 723
10308.25 721
10309.21 738
10310.17 735
10311.13 749
10312.09 768
10313.05 742
10314.01 781
10314.97 722
10315.92 787
10316.88 741
10317.84 688
10318.80 732
10319.76 731
10320.72 685
10321.68 756
10322.64 759
10323.60 761
10324.56 732
10325.52 786
10326.48 761
10327.44 702
10328.40 707
10329.36 743
10330.32 816
10331.28 746
10332.24 694
10333.20 744
10334.16 728
10335.12 702
10336.08 720
10337.04 709
10338.00 723
10338.96 692
10339.92 647
10340.88 648
10341.84 671
10342.80 689
10343.76 612
10344.72 668
10345.68 751
10346.64 720
10347.60 690
10348.56 729
10349.52 642
10350.48 679
10351.44 727
10352.40 760
10353.36 664
10354.32 699
10355.29 705
10356.25 707
10357.21 704
10358.17 673
10359.13 686
10360.09 665
10361.05 733
10362.01 724
10362.97 639
10363.94 668
10364.90 628
10365.86 679
10366.82 675
10367.78 671
10368.74 612
10369.70 723
10370.67 672
10371.63 709
10372.59 737
10373.55 631
10374.51 660
10375.47 649
10376.44 658
10377.40 683
10378.36 598
10379.32 620
10380.28 689
10381.25 609
10382.21 610
10383.17 664
10384.13 651
10385.10 643
10386.06 640
10387.02 603
10387.98 598
10388.95 619
10389.91 605
10390.87 645
10391.83 620
10392.80 673
10393.76 576
10394.72 635
10395.68 614
10396.65 596
10397.61 643
10398.57 611
10399.54 630
10400.50 602
10401.46 637
10402.43 651
10403.39 623
10404.35 615
10405.31 578
10406.28 591
10407.24 616
10408.20 670
10409.17 571
10410.13 625
10411.10 657
10412.06 602
10413.02 636
10413.99 618
10414.95 618
10415.91 610
10416.88 644
10417.84 659
10418.80 626
10419.77 682
10420.73 719
10421.70 679
10422.66 687
10423.63 660
10424.59 644
10425.55 641
10426.52 661
10427.48 592
10428.45 532
10429.41 616
10430.37 645
10431.34 660
10432.30 574
10433.27 635
10434.23 587
10435.20 572
10436.16 562
10437.13 592
10438.09 614
10439.06 598
10440.02 615
10440.99 611
10441.95 571
10442.92 581
10443.88 607
10444.85 582
10445.81 569
10446.78 544
10447.74 556
10448.71 583
10449.67 574
10450.64 532
10451.60 567
10452.57 563
10453.53 614
10454.50 572
10455.47 575
10456.43 598
10457.40 588
10458.36 596
10459.33 594
10460.29 531
10461.26 570
10462.23 599
10463.19 549
10464.16 547
10465.12 548
10466.09 577
10467.06 538
10468.02 561
10468.99 575
10469.95 588
10470.92 557
10471.89 560
10472.85 538
10473.82 503
10474.79 499
10475.75 578
10476.72 624
10477.69 542
10478.65 547
10479.62 562
10480.59 508
10481.55 542
10482.52 539
10483.49 586
10484.45 567
10485.42 523
10486.39 555
10487.35 635
10488.32 559
10489.29 491
10490.26 512
10491.22 568
10492.19 542
10493.16 542
10494.13 540
10495.09 557
10496.06 457
10497.03 515
10497.99 543
10498.96 538
10499.93 583
10500.90 541
10501.87 513
10502.83 536
10503.80 563
10504.77 579
10505.74 595
10506.70 583
10507.67 558
10508.64 554
10509.61 553
10510.58 591
10511.55 559
10512.51 593
10513.48 620
10514.45 547
10515.42 533
10516.39 490
10517.36 557
10518.32 527
10519.29 548
10520.26 555
10521.23 483
10522.20 530
10523.17 537
10524.14 511
10525.10 488
10526.07 495
10527.04 523
10528.01 551
10528.98 524
10529.95 549
10530.92 570
10531.89 558
10532.86 604
10533.83 522
10534.79 547
10535.76 534
10536.73 557
10537.70 554
10538.67 540
10539.64 489
10540.61 559
10541.58 618
10542.55 573
10543.52 585
10544.49 520
10545.46 560
10546.43 574
10547.40 537
10548.37 587
10549.34 594
10550.31 552
10551.28 557
10552.25 561
10553.22 573
10554.19 592
10555.16 560
10556.13 529
10557.10 605
10558.07 547
10559.04 533
10560.01 583
10560.98 590
10561.95 628
10562.92 612
10563.89 635
10564.86 596
10565.83 598
10566.81 667
10567.78 691
10568.75 641
10569.72 597
10570.69 574
10571.66 579
10572.63 553
10573.60 529
10574.57 527
10575.54 535
10576.51 542
10577.49 588
10578.46 564
10579.43 546
10580.40 550
10581.37 530
10582.34 530
10583.31 553
10584.29 579
10585.26 603
10586.23 577
10587.20 592
10588.17 616
10589.14 618
10590.12 568
10591.09 550
10592.06 638
10593.03 592
10594.00 574
10594.98 550
10595.95 578
10596.92 643
10597.89 626
10598.86 582
10599.84 560
10600.81 566
10601.78 595
10602.75 602
10603.73 585
10604.70 575
10605.67 593
10606.64 570
10607.62 636
10608.59 601
10609.56 590
10610.53 571
10611.51 593
10612.48 573
10613.45 591
10614.43 585
10615.40 581
10616.37 614
10617.34 581
10618.32 602
10619.29 575
10620.26 610
10621.24 614
10622.21 639
10623.18 659
10624.16 637
10625.13 699
10626.10 686
10627.08 632
10628.05 625
10629.02 624
10630.00 650
10630.97 643
10631.95 672
10632.92 613
10633.89 623
10634.87 629
10635.84 610
10636.81 672
10637.79 633
10638.76 770
10639.74 781
10640.71 871
10641.69 816
10642.66 872
10643.63 874
10644.61 853
10645.58 862
10646.56 831
10647.53 825
10648.51 706
10649.48 650
10650.45 684
10651.43 619
10652.40 596
10653.38 635
10654.35 624
10655.33 633
10656.30 591
10657.28 607
10658.25 625
10659.23 605
10660.20 598
10661.18 567
10662.15 605
10663.13 655
10664.10 642
10665.08 593
10666.05 631
10667.03 646
10668.00 597
10668.98 515
10669.96 566
10670.93 615
10671.91 558
10672.88 537
10673.86 580
10674.83 550
10675.81 599
10676.79 585
10677.76 517
10678.74 603
10679.71 629
10680.69 615
10681.66 633
10682.64 629
10683.62 624
10684.59 664
10685.57 623
10686.55 681
10687.52 618
10688.50 581
10689.47 591
10690.45 593
10691.43 527
10692.40 564
10693.38 609
10694.36 633
10695.33 555
10696.31 522
10697.29 558
10698.26 571
10699.24 572
10700.22 564
10701.19 566
10702.17 570
10703.15 589
10704.13 520
10705.10 509
10706.08 528
10707.06 594
10708.03 543
10709.01 523
10709.99 509
10710.97 519
10711.94 574
10712.92 548
10713.90 565
10714.88 518
10715.85 539
10716.83 585
10717.81 588
10718.79 562
10719.76 529
10720.74 581
10721.72 575
10722.70 538
10723.68 549
10724.65 558
10725.63 557
10726.61 524
10727.59 552
10728.57 579
10729.54 559
10730.52 584
10731.50 608
10732.48 555
10733.46 541
10734.44 538
10735.41 513
10736.39 519
10737.37 523
10738.35 596
10739.33 543
10740.31 555
10741.29 551
10742.26 559
10743.24 572
10744.22 521
10745.20 506
10746.18 526
10747.16 573
10748.14 569
10749.12 611
10750.10 623
10751.08 550
10752.05 499
10753.03 497
10754.01 560
10754.99 577
10755.97 590
10756.95 550
10757.93 545
10758.91 570
10759.89 576
10760.87 578
10761.85 541
10762.83 503
10763.81 582
10764.79 588
10765.77 554
10766.75 592
10767.73 570
10768.71 568
10769.69 563
10770.67 590
10771.65 592
10772.63 549
10773.61 537
10774.59 546
10775.57 603
10776.55 628
10777.53 610
10778.51 578
10779.49 668
10780.47 581
10781.45 576
10782.43 565
10783.41 593
10784.39 570
10785.38 624
10786.36 621
10787.34 593
10788.32 601
10789.30 581
10790.28 587
10791.26 637
10792.24 603
10793.22 536
10794.20 538
10795.19 536
10796.17 565
10797.15 619
10798.13 613
10799.11 627
10800.09 623
10801.07 611
10802.05 590
10803.04 577
10804.02 595
10805.00 592
10805.98 610
10806.96 653
10807.94 614
10808.93 605
10809.91 585
10810.89 601
10811.87 641
10812.85 641
10813.84 583
10814.82 646
10815.80 704
10816.78 628
10817.77 586
10818.75 561
10819.73 640
10820.71 614
10821.69 612
10822.68 590
10823.66 626
10824.64 673
10825.62 611
10826.61 679
10827.59 652
10828.57 659
10829.56 648
10830.54 687
10831.52 615
10832.50 612
10833.49 632
10834.47 606
10835.45 645
10836.44 602
10837.42 574
10838.40 676
10839.39 655
10840.37 659
10841.35 654
10842.34 683
10843.32 639
10844.30 710
10845.29 672
10846.27 689
10847.25 671
10848.24 717
10849.22 696
10850.20 644
10851.19 657
10852.17 659
10853.16 726
10854.14 644
10855.12 666
10856.11 777
10857.09 677
10858.08 657
10859.06 666
10860.04 702
10861.03 718
10862.01 699
10863.00 755
10863.98 698
10864.96 714
10865.95 752
10866.93 763
10867.92 714
10868.90 707
10869.89 769
10870.87 769
10871.86 737
10872.84 709
10873.83 752
10874.81 739
10875.80 806
10876.78 843
10877.77 798
10878.75 796
10879.74 870
10880.72 947
10881.71 853
10882.69 848
10883.68 853
10884.66 815
10885.65 858
10886.63 910
10887.62 864
10888.60 820
10889.59 814
10890.57 871
10891.56 849
10892.55 875
10893.53 870
10894.52 913
10895.50 910
10896.49 860
10897.47 886
10898.46 881
10899.45 922
10900.43 977
10901.42 985
10902.40 933
10903.39 978
10904.38 992
10905.36 991
10906.35 1024
10907.34 1001
10908.32 992
10909.31 955
10910.29 1052
10911.28 1020
10912.27 1032
10913.25 1032
10914.24 1056
10915.23 1078
10916.21 1146
10917.20 1137
10918.19 1107
10919.17 1133
10920.16 1228
10921.15 1196
10922.14 1146
10923.12 1225
10924.11 1137
10925.10 1246
10926.08 1275
10927.07 1205
10928.06 1210
10929.05 1216
10930.03 1274
10931.02 1305
10932.01 1289
10933.00 1353
10933.98 1283
10934.97 1286
10935.96 1267
10936.95 1339
10937.93 1287
10938.92 1351
10939.91 1377
10940.90 1373
10941.88 1498
10942.87 1463
10943.86 1429
10944.85 1390
10945.84 1510
10946.82 1437
10947.81 1541
10948.80 1543
10949.79 1577
10950.78 1585
10951.77 1713
10952.75 1769
10953.74 1674
10954.73 1676
10955.72 1869
10956.71 1898
10957.70 1882
10958.69 2084
10959.67 2214
10960.66 2345
10961.65 2374
10962.64 2477
10963.63 2457
10964.62 2422
10965.61 2366
10966.60 2251
10967.58 2174
10968.57 2016
10969.56 1997
10970.55 1952
10971.54 1977
10972.53 1872
10973.52 1847
10974.51 1808
10975.50 1823
10976.49 1805
10977.48 1759
10978.47 1813
10979.46 1706
10980.45 1814
10981.44 1920
10982.43 1848
10983.42 1807
10984.41 1881
10985.40 1846
10986.38 1862
10987.37 1903
10988.36 1905
10989.35 1808
10990.34 1883
10991.34 1872
10992.33 1849
10993.32 1876
10994.31 1945
10995.30 2072
10996.29 2193
10997.28 2375
10998.27 2443
10999.26 2831
11000.25 3011
11001.24 3210
11002.23 3351
11003.22 3434
11004.21 3572
11005.20 3582
11006.19 3484
11007.18 3177
11008.17 2996
11009.16 2664
11010.16 2396
11011.15 2191
11012.14 2150
11013.13 1963
11014.12 1875
11015.11 1739
11016.10 1795
11017.09 1758
11018.08 1654
11019.08 1605
11020.07 1742
11021.06 1645
11022.05 1673
11023.04 1551
11024.03 1558
11025.03 1451
11026.02 1341
11027.01 1407
11028.00 1318
11028.99 1282
11029.98 1307
11030.98 1241
11031.97 1198
11032.96 1239
11033.95 1173
11034.94 1109
11035.94 1217
11036.93 1171
11037.92 1226
11038.91 1166
11039.91 1213
11040.90 1240
11041.89 1193
11042.88 1177
11043.87 1157
11044.87 1211
11045.86 1211
11046.85 1176
11047.85 1200
11048.84 1186
11049.83 1122
11050.82 1098
11051.82 1113
11052.81 1124
11053.80 1088
11054.80 1035
11055.79 1079
11056.78 1066
11057.77 1055
11058.77 1040
11059.76 1082
11060.75 1088
11061.75 1034
11062.74 1006
11063.73 1058
11064.73 1094
11065.72 1085
11066.71 1057
11067.71 1029
11068.70 1031
11069.70 1014
11070.69 995
11071.68 1013
11072.68 1006
11073.67 1077
11074.66 1031
11075.66 1021
11076.65 1006
11077.65 1102
11078.64 1078
11079.63 1063
11080.63 1040
11081.62 1036
11082.62 1082
11083.61 981
11084.61 1020
11085.60 1084
11086.59 1012
11087.59 995
11088.58 1034
11089.58 995
11090.57 1012
11091.57 988
11092.56 950
11093.56 928
11094.55 967
11095.55 1008
11096.54 968
11097.54 971
11098.53 913
11099.53 957
11100.52 938
11101.52 913
11102.51 991
11103.51 956
11104.50 875
11105.50 908
11106.49 931
11107.49 958
11108.48 896
11109.48 928
11110.47 863
11111.47 878
11112.46 835
11113.46 849
11114.46 852
11115.45 852
11116.45 827
11117.44 863
11118.44 863
11119.43 879
11120.43 850
11121.43 902
11122.42 809
11123.42 858
11124.41 880
11125.41 854
11126.41 873
11127.40 877
11128.40 915
11129.40 928
11130.39 875
11131.39 900
11132.39 902
11133.38 928
11134.38 931
11135.37 860
11136.37 900
11137.37 853
11138.37 869
11139.36 932
11140.36 824
11141.36 812
11142.35 849
11143.35 812
11144.35 775
11145.34 862
11146.34 877
11147.34 864
11148.33 875
11149.33 896
11150.33 850
11151.33 770
11152.32 832
11153.32 834
11154.32 836
11155.32 763
11156.31 781
11157.31 783
11158.31 768
11159.31 738
11160.30 815
11161.30 788
11162.30 805
11163.30 789
11164.30 815
11165.29 824
11166.29 796
11167.29 782
11168.29 786
11169.29 743
11170.28 790
11171.28 786
11172.28 773
11173.28 858
11174.28 839
11175.28 799
11176.27 842
11177.27 836
11178.27 796
11179.27 794
11180.27 815
11181.27 836
11182.27 808
11183.26 763
11184.26 786
11185.26 853
11186.26 839
11187.26 806
11188.26 849
11189.26 782
11190.26 787
11191.26 812
11192.26 818
11193.25 806
11194.25 863
11195.25 854
11196.25 821
11197.25 843
11198.25 886
11199.25 910
11200.25 826
11201.25 854
11202.25 810
11203.25 766
11204.25 805
11205.25 809
11206.25 796
11207.25 788
11208.25 746
11209.25 773
11210.25 745
11211.25 780
11212.25 812
11213.25 821
11214.25 815
11215.25 789
11216.25 811
11217.25 774
11218.25 777
11219.25 733
11220.25 800
11221.25 744
11222.25 714
11223.25 696
11224.25 732
11225.25 727
11226.25 659
11227.25 694
11228.25 661
11229.26 620
11230.26 715
11231.26 704
11232.26 642
11233.26 662
11234.26 708
11235.26 744
11236.26 708
11237.26 692
11238.27 735
11239.27 709
11240.27 664
11241.27 682
11242.27 661
11243.27 700
11244.27 690
11245.27 668
11246.28 690
11247.28 759
11248.28 706
11249.28 685
11250.28 657
11251.28 660
11252.29 701
11253.29 765
11254.29 738
11255.29 693
11256.29 700
11257.30 748
11258.30 720
11259.30 697
11260.30 656
11261.31 718
11262.31 670
11263.31 673
11264.31 689
11265.31 682
11266.32 766
11267.32 708
11268.32 796
11269.32 752
11270.33 731
11271.33 713
11272.33 788
11273.34 816
11274.34 668
11275.34 732
11276.34 802
11277.35 752
11278.35 782
11279.35 829
11280.36 811
11281.36 811
11282.36 825
11283.37 797
11284.37 830
11285.37 820
11286.38 823
11287.38 882
11288.38 805
11289.39 734
11290.39 755
11291.39 799
11292.40 825
11293.40 780
11294.40 762
11295.41 799
11296.41 770
11297.42 792
11298.42 812
11299.42 764
11300.43 723
11301.43 746
11302.44 788
11303.44 765
11304.44 756
11305.45 841
11306.45 742
11307.46 819
11308.46 802
11309.47 790
11310.47 818
11311.47 866
11312.48 874
11313.48 986
11314.49 996
11315.49 1084
11316.50 1064
11317.50 1082
11318.51 1008
11319.51 953
11320.52 937
11321.52 873
11322.53 867
11323.53 903
11324.54 889
11325.54 830
11326.55 771
11327.55 781
11328.56 833
11329.56 780
11330.57 739
11331.57 690
11332.58 672
11333.58 646
11334.59 665
11335.60 688
11336.60 626
11337.61 630
11338.61 642
11339.62 710
11340.62 645
11341.63 591
11342.64 601
11343.64 665
11344.65 631
11345.65 603
11346.66 602
11347.67 690
11348.67 615
11349.68 629
11350.68 618
11351.69 624
11352.70 626
11353.70 573
11354.71 618
11355.72 602
11356.72 543
11357.73 652
11358.74 635
11359.74 584
11360.75 640
11361.76 604
11362.76 641
11363.77 668
11364.78 573
11365.78 571
11366.79 596
11367.80 663
11368.80 620
11369.81 644
11370.82 603
11371.83 597
11372.83 626
11373.84 634
11374.85 669
11375.85 576
11376.86 575
11377.87 653
11378.88 612
11379.88 625
11380.89 660
11381.90 642
11382.91 638
11383.92 605
11384.92 568
11385.93 617
11386.94 628
11387.95 639
11388.95 586
11389.96 598
11390.97 618
11391.98 640
11392.99 680
11393.99 635
11395.00 606
11396.01 610
11397.02 633
11398.03 620
11399.04 597
11400.04 649
11401.05 676
11402.06 653
11403.07 690
11404.08 639
11405.09 586
11406.10 595
11407.11 622
11408.11 694
11409.12 623
11410.13 593
11411.14 609
11412.15 589
11413.16 578
11414.17 607
11415.18 601
11416.19 640
11417.19 616
11418.20 560
11419.21 602
11420.22 595
11421.23 616
11422.24 638
11423.25 612
11424.26 584
11425.27 615
11426.28 622
11427.29 587
11428.30 578
11429.31 596
11430.32 581
11431.33 569
11432.34 580
11433.35 602
11434.36 591
11435.37 610
11436.38 644
11437.39 575
11438.40 580
11439.41 670
11440.42 636
11441.43 644
11442.44 609
11443.45 667
11444.46 681
11445.47 591
11446.48 590
11447.49 603
11448.50 635
11449.51 587
11450.52 582
11451.53 532
11452.54 619
11453.56 647
11454.57 613
11455.58 551
11456.59 629
11457.60 606
11458.61 632
11459.62 588
11460.63 624
11461.64 627
11462.65 596
11463.67 595
11464.68 642
11465.69 626
11466.70 638
11467.71 589
11468.72 634
11469.73 556
11470.75 567
11471.76 604
11472.77 602
11473.78 616
11474.79 585
11475.80 592
11476.82 565
11477.83 616
11478.84 608
11479.85 595
11480.86 557
11481.88 590
11482.89 596
11483.90 605
11484.91 631
11485.92 638
11486.94 575
11487.95 610
11488.96 607
11489.97 614
11490.99 629
11492.00 589
11493.01 620
11494.02 560
11495.04 589
11496.05 590
11497.06 580
11498.08 569
11499.09 649
11500.10 622
11501.11 629
11502.13 613
11503.14 578
11504.15 600
11505.17 590
11506.18 566
11507.19 630
11508.21 585
11509.22 569
11510.23 613
11511.25 559
11512.26 588
11513.27 569
11514.29 615
11515.30 526
11516.31 571
11517.33 637
11518.34 591
11519.35 580
11520.37 616
11521.38 636
11522.40 596
11523.41 583
11524.42 560
11525.44 596
11526.45 607
11527.47 597
11528.48 590
11529.49 616
11530.51 624
11531.52 613
11532.54 621
11533.55 576
11534.56 641
11535.58 640
11536.59 675
11537.61 622
11538.62 594
11539.64 630
11540.65 680
11541.67 699
11542.68 672
11543.70 663
11544.71 627
11545.73 694
11546.74 656
11547.76 654
11548.77 696
11549.79 682
11550.80 735
11551.82 646
11552.83 663
11553.85 705
11554.86 628
11555.88 634
11556.89 680
11557.91 712
11558.92 654
11559.94 721
11560.95 711
11561.97 750
11562.99 728
11564.00 732
11565.02 795
11566.03 763
11567.05 743
11568.06 726
11569.08 726
11570.10 784
11571.11 725
11572.13 725
11573.14 736
11574.16 823
11575.18 778
11576.19 789
11577.21 767
11578.23 782
11579.24 779
11580.26 833
11581.27 855
11582.29 852
11583.31 767
11584.32 852
11585.34 868
11586.36 913
11587.37 957
11588.39 1033
11589.41 1031
11590.42 1001
11591.44 1005
11592.46 1041
11593.48 1088
11594.49 1050
11595.51 1093
11596.53 1104
11597.54 1187
11598.56 1184
11599.58 1270
11600.60 1384
11601.61 1495
11602.63 1702
11603.65 1974
11604.67 1957
11605.68 2070
11606.70 2154
11607.72 2148
11608.74 2106
11609.75 1963
11610.77 1884
11611.79 1766
11612.81 1645
11613.82 1481
11614.84 1383
11615.86 1265
11616.88 1203
11617.90 1096
11618.91 993
11619.93 902
11620.95 983
11621.97 1003
11622.99 987
11624.01 970
11625.02 902
11626.04 883
11627.06 849
11628.08 849
11629.10 870
11630.12 780
11631.14 741
11632.15 716
11633.17 750
11634.19 718
11635.21 768
11636.23 772
11637.25 727
11638.27 714
11639.29 744
11640.31 770
11641.32 788
11642.34 715
11643.36 747
11644.38 725
11645.40 750
11646.42 683
11647.44 686
11648.46 600
11649.48 638
11650.50 649
11651.52 628
11652.54 606
11653.56 686
11654.58 690
11655.60 682
11656.62 616
11657.64 618
11658.66 662
11659.68 661
11660.70 621
11661.72 659
11662.74 657
11663.76 651
11664.78 706
11665.80 611
11666.82 630
11667.84 653
11668.86 661
11669.88 674
11670.90 653
11671.92 630
11672.94 626
11673.96 659
11674.98 645
11676.00 694
11677.02 661
11678.04 716
11679.06 659
11680.08 703
11681.10 705
11682.12 654
11683.15 695
11684.17 761
11685.19 725
11686.21 744
11687.23 739
11688.25 710
11689.27 708
11690.29 737
11691.31 736
11692.34 703
11693.36 694
11694.38 658
11695.40 641
11696.42 691
11697.44 631
11698.46 691
11699.49 695
11700.51 733
11701.53 714
11702.55 737
11703.57 714
11704.60 712
11705.62 704
11706.64 696
11707.66 618
11708.68 642
11709.71 667
11710.73 662
11711.75 646
11712.77 640
11713.79 617
11714.82 647
11715.84 688
11716.86 601
11717.88 652
11718.91 687
11719.93 632
11720.95 625
11721.97 649
11723.00 656
11724.02 637
11725.04 610
11726.06 640
11727.09 622
11728.11 624
11729.13 641
11730.16 648
11731.18 627
11732.20 613
11733.23 692
11734.25 655
11735.27 610
11736.30 605
11737.32 604
11738.34 564
11739.37 588
11740.39 621
11741.41 605
11742.44 585
11743.46 641
11744.48 615
11745.51 625
11746.53 601
11747.55 617
11748.58 675
11749.60 670
11750.63 622
11751.65 582
11752.67 653
11753.70 627
11754.72 598
11755.75 686
11756.77 668
11757.79 644
11758.82 605
11759.84 610
11760.87 695
11761.89 658
11762.92 627
11763.94 607
11764.96 630
11765.99 637
11767.01 666
11768.04 649
11769.06 645
11770.09 596
11771.11 567
11772.14 640
11773.16 652
11774.19 689
11775.21 596
11776.24 626
11777.26 647
11778.29 669
11779.31 607
11780.34 623
11781.36 589
11782.39 610
11783.41 609
11784.44 626
11785.46 639
11786.49 628
11787.52 619
11788.54 622
11789.57 602
11790.59 606
11791.62 638
11792.64 640
11793.67 642
11794.69 624
11795.72 647
11796.75 641
11797.77 649
11798.80 669
11799.82 633
11800.85 616
11801.88 582
11802.90 617
11803.93 639
11804.96 670
11805.98 593
11807.01 659
11808.03 684
11809.06 619
11810.09 638
11811.11 653
11812.14 685
11813.17 723
11814.19 635
11815.22 635
11816.25 718
11817.27 678
11818.30 649
11819.33 617
11820.35 696
11821.38 688
11822.41 660
11823.44 664
11824.46 713
11825.49 637
11826.52 656
11827.54 677
11828.57 673
11829.60 681
11830.63 642
11831.65 640
11832.68 696
11833.71 698
11834.74 682
11835.76 750
11836.79 729
11837.82 682
11838.85 683
11839.87 741
11840.90 763
11841.93 772
11842.96 693
11843.99 695
11845.01 725
11846.04 706
11847.07 766
11848.10 723
11849.13 761
11850.15 814
11851.18 758
11852.21 730
11853.24 738
11854.27 761
11855.30 832
11856.33 741
11857.35 768
11858.38 750
11859.41 783
11860.44 836
11861.47 889
11862.50 778
11863.53 786
11864.55 768
11865.58 743
11866.61 789
11867.64 887
11868.67 890
11869.70 865
11870.73 825
11871.76 753
11872.79 826
11873.82 835
11874.85 893
11875.88 937
11876.90 921
11877.93 906
11878.96 921
11879.99 997
11881.02 904
11882.05 1013
11883.08 952
11884.11 974
11885.14 1013
11886.17 1035
11887.20 1092
11888.23 1051
11889.26 1037
11890.29 1085
11891.32 1139
11892.35 1123
11893.38 1045
11894.41 1119
11895.44 1160
11896.47 1120
11897.50 1169
11898.53 1260
11899.56 1329
11900.59 1323
11901.62 1426
11902.65 1431
11903.68 1498
11904.71 1644
11905.75 1636
11906.78 1508
11907.81 1457
11908.84 1467
11909.87 1411
11910.90 1459
11911.93 1410
11912.96 1354
11913.99 1259
11915.02 1336
11916.05 1391
11917.09 1308
11918.12 1341
11919.15 1382
11920.18 1346
11921.21 1282
11922.24 1267
11923.27 1311
11924.30 1433
11925.34 1452
11926.37 1332
11927.40 1498
11928.43 1520
11929.46 1705
11930.49 1757
11931.53 1814
11932.56 1911
11933.59 2040
11934.62 2134
11935.65 2229
11936.69 2187
11937.72 2245
11938.75 2182
11939.78 2018
11940.81 1796
11941.85 1680
11942.88 1605
11943.91 1541
11944.94 1438
11945.98 1371
11947.01 1314
11948.04 1245
11949.07 1263
11950.11 1331
11951.14 1267
11952.17 1234
11953.20 1173
11954.24 1166
11955.27 1106
11956.30 1039
11957.34 987
11958.37 982
11959.40 1062
11960.43 1011
11961.47 996
11962.50 978
11963.53 977
11964.57 958
11965.60 922
11966.63 904
11967.67 999
11968.70 919
11969.73 908
11970.77 958
11971.80 970
11972.83 915
11973.87 926
11974.90 951
11975.93 954
11976.97 922
11978.00 868
11979.04 924
11980.07 931
11981.10 939
11982.14 964
11983.17 938
11984.21 981
11985.24 935
11986.27 949
11987.31 912
11988.34 876
11989.38 836
11990.41 932
11991.45 951
11992.48 944
11993.51 973
11994.55 1006
11995.58 963
11996.62 887
11997.65 972
11998.69 985
11999.72 974
12000.76 941
12001.79 1006
12002.83 963
12003.86 936
12004.90 982
12005.93 990
12006.97 982
12008.00 975
12009.04 956
12010.07 1019
12011.11 993
12012.14 965
12013.18 986
12014.21 1018
12015.25 961
12016.28 1074
12017.32 1079
12018.35 1055
12019.39 1036
12020.43 999
12021.46 1109
12022.50 1169
12023.53 1111
12024.57 1114
12025.60 1083
12026.64 1076
12027.68 1048
12028.71 1012
12029.75 1051
12030.78 1017
12031.82 1026
12032.86 1074
12033.89 1069
12034.93 1036
12035.97 1042
12037.00 1085
12038.04 1036
12039.07 1042
12040.11 1040
12041.15 1000
12042.18 1026
12043.22 1031
12044.26 997
12045.29 979
12046.33 912
12047.37 894
12048.40 961
12049.44 1012
12050.48 901
12051.52 948
12052.55 949
12053.59 914
12054.63 957
12055.66 921
12056.70 989
12057.74 996
12058.78 1006
12059.81 1024
12060.85 968
12061.89 908
12062.92 1014
12063.96 963
12065.00 931
12066.04 962
12067.07 945
12068.11 991
12069.15 1011
12070.19 949
12071.23 942
12072.26 977
12073.30 1004
12074.34 915
12075.38 913
12076.42 968
12077.45 1005
12078.49 1022
12079.53 933
12080.57 945
12081.61 991
12082.64 1000
12083.68 1010
12084.72 1026
12085.76 941
12086.80 979
12087.84 1047
12088.88 1057
12089.91 1012
12090.95 1040
12091.99 1013
12093.03 1044
12094.07 1098
12095.11 1057
12096.15 1052
12097.19 1075
12098.22 1099
12099.26 1066
12100.30 1076
12101.34 1101
12102.38 1125
12103.42 1164
12104.46 1187
12105.50 1244
12106.54 1222
12107.58 1206
12108.62 1129
12109.66 1078
12110.70 1067
12111.74 1062
12112.78 1072
12113.81 1056
12114.85 962
12115.89 940
12116.93 936
12117.97 868
12119.01 857
12120.05 822
12121.09 846
12122.13 812
12123.17 838
12124.21 825
12125.25 859
12126.29 824
12127.33 823
12128.37 740
12129.42 791
12130.46 791
12131.50 744
12132.54 731
12133.58 738
12134.62 763
12135.66 773
12136.70 776
12137.74 754
12138.78 732
12139.82 706
12140.86 738
12141.90 737
12142.94 725
12143.98 737
12145.03 765
12146.07 746
12147.11 715
12148.15 712
12149.19 734
12150.23 738
12151.27 728
12152.31 749
12153.35 711
12154.40 691
12155.44 720
12156.48 710
12157.52 723
12158.56 725
12159.60 715
12160.65 714
12161.69 688
12162.73 742
12163.77 736
12164.81 755
12165.85 777
12166.90 709
12167.94 724
12168.98 703
12170.02 710
12171.06 680
12172.11 662
12173.15 716
12174.19 701
12175.23 765
12176.28 752
12177.32 832
12178.36 740
12179.40 694
12180.45 676
12181.49 710
12182.53 685
12183.57 717
12184.62 716
12185.66 726
12186.70 708
12187.74 679
12188.79 736
12189.83 683
12190.87 674
12191.92 677
12192.96 703
12194.00 703
12195.05 742
12196.09 763
12197.13 738
12198.18 675
12199.22 742
12200.26 717
12201.31 742
12202.35 697
12203.39 780
12204.44 708
12205.48 702
12206.52 723
12207.57 706
12208.61 716
12209.65 699
12210.70 734
12211.74 782
12212.79 728
12213.83 683
12214.87 685
12215.92 701
12216.96 724
12218.01 686
12219.05 706
12220.09 744
12221.14 759
12222.18 717
12223.23 715
12224.27 744
12225.32 734
12226.36 716
12227.41 697
12228.45 704
12229.49 726
12230.54 716
12231.58 749
12232.63 722
12233.67 705
12234.72 691
12235.76 667
12236.81 754
12237.85 729
12238.90 742
12239.94 780
12240.99 710
12242.03 741
12243.08 743
12244.12 712
12245.17 686
12246.21 728
12247.26 727
12248.31 767
12249.35 683
12250.40 742
12251.44 703
12252.49 720
12253.53 672
12254.58 672
12255.62 657
12256.67 693
12257.72 692
12258.76 670
12259.81 654
12260.85 704
12261.90 674
12262.95 644
12263.99 620
12265.04 624
12266.08 650
12267.13 607
12268.18 665
12269.22 691
12270.27 637
12271.32 668
12272.36 686
12273.41 626
12274.46 679
12275.50 657
12276.55 636
12277.60 690
12278.64 629
12279.69 664
12280.74 680
12281.78 687
12282.83 637
12283.88 673
12284.92 650
12285.97 646
12287.02 629
12288.07 672
12289.11 658
12290.16 664
12291.21 660
12292.25 643
12293.30 648
12294.35 633
12295.40 683
12296.44 677
12297.49 662
12298.54 658
12299.59 674
12300.63 657
12301.68 636
12302.73 697
12303.78 714
12304.83 647
12305.87 653
12306.92 617
12307.97 612
12309.02 648
12310.07 706
12311.11 674
12312.16 662
12313.21 689
12314.26 665
12315.31 630
12316.35 634
12317.40 623
12318.45 637
12319.50 663
12320.55 669
12321.60 698
12322.65 694
12323.69 711
12324.74 684
12325.79 662
12326.84 664
12327.89 642
12328.94 598
12329.99 627
12331.04 643
12332.09 662
12333.13 639
12334.18 645
12335.23 622
12336.28 666
12337.33 627
12338.38 650
12339.43 679
12340.48 650
12341.53 688
12342.58 692
12343.63 671
12344.68 672
12345.73 633
12346.78 681
12347.83 663
12348.88 643
12349.93 704
12350.98 645
12352.03 665
12353.07 714
12354.12 696
12355.17 660
12356.22 678
12357.28 709
12358.33 671
12359.38 587
12360.43 683
12361.48 666
12362.53 679
12363.58 674
12364.63 637
12365.68 672
12366.73 645
12367.78 679
12368.83 677
12369.88 700
12370.93 737
12371.98 742
12373.03 682
12374.08 671
12375.13 678
12376.18 719
12377.24 705
12378.29 699
12379.34 673
12380.39 697
12381.44 702
12382.49 778
12383.54 731
12384.59 671
12385.64 663
12386.70 730
12387.75 747
12388.80 739
12389.85 722
12390.90 787
12391.95 834
12393.00 756
12394.06 797
12395.11 784
12396.16 796
12397.21 760
12398.26 732
12399.32 722
12400.37 790
12401.42 706
12402.47 762
12403.52 843
12404.58 792
12405.63 726
12406.68 734
12407.73 829
12408.78 800
12409.84 761
12410.89 706
12411.94 793
12412.99 824
12414.05 769
12415.10 717
12416.15 715
12417.20 770
12418.26 825
12419.31 772
12420.36 790
12421.42 821
12422.47 772
12423.52 785
12424.57 742
12425.63 780
12426.68 823
12427.73 801
12428.79 764
12429.84 804
12430.89 830
12431.95 767
12433.00 770
12434.05 783
12435.11 826
12436.16 832
12437.21 855
12438.27 879
12439.32 821
12440.37 813
12441.43 879
12442.48 841
12443.54 772
12444.59 812
12445.64 852
12446.70 861
12447.75 787
12448.80 813
12449.86 808
12450.91 770
12451.97 808
12453.02 816
12454.08 815
12455.13 821
12456.18 861
12457.24 935
12458.29 898
12459.35 876
12460.40 893
12461.46 942
12462.51 944
12463.57 1062
12464.62 1033
12465.67 1056
12466.73 1053
12467.78 1085
12468.84 1095
12469.89 1096
12470.95 1164
12472.00 1252
12473.06 1290
12474.11 1392
12475.17 1526
12476.22 1628
12477.28 1754
12478.33 1903
12479.39 2000
12480.45 2048
12481.50 2049
12482.56 2046
12483.61 2048
12484.67 1949
12485.72 1882
12486.78 1622
12487.83 1570
12488.89 1450
12489.95 1342
12491.00 1267
12492.06 1142
12493.11 1133
12494.17 1043
12495.22 1041
12496.28 973
12497.34 942
12498.39 911
12499.45 897
12500.50 968
12501.56 945
12502.62 897
12503.67 909
12504.73 861
12505.79 821
12506.84 857
12507.90 774
12508.96 863
12510.01 898
12511.07 873
12512.13 825
12513.18 826
12514.24 817
12515.30 814
12516.35 854
12517.41 860
12518.47 801
12519.52 825
12520.58 763
12521.64 747
12522.70 830
12523.75 779
12524.81 786
12525.87 829
12526.92 821
12527.98 747
12529.04 765
12530.10 779
12531.15 814
12532.21 776
12533.27 714
12534.33 764
12535.38 798
12536.44 817
12537.50 795
12538.56 844
12539.62 812
12540.67 781
12541.73 771
12542.79 787
12543.85 819
12544.91 746
12545.96 830
12547.02 878
12548.08 805
12549.14 823
12550.20 851
12551.25 898
12552.31 940
12553.37 974
12554.43 963
12555.49 1015
12556.55 1149
12557.61 1075
12558.66 1073
12559.72 1144
12560.78 1198
12561.84 1226
12562.90 1180
12563.96 1123
12565.02 1103
12566.08 1072
12567.14 1103
12568.19 1050
12569.25 1039
12570.31 1028
12571.37 1001
12572.43 987
12573.49 861
12574.55 833
12575.61 860
12576.67 914
12577.73 925
12578.79 818
12579.85 809
12580.91 833
12581.97 844
12583.03 832
12584.09 791
12585.15 780
12586.20 750
12587.26 778
12588.32 740
12589.38 756
12590.44 776
12591.50 777
12592.56 749
12593.62 735
12594.69 775
12595.75 750
12596.81 758
12597.87 748
12598.93 713
12599.99 724
12601.05 730
12602.11 702
12603.17 754
12604.23 743
12605.29 738
12606.35 745
12607.41 700
12608.47 713
12609.53 689
12610.59 729
12611.65 735
12612.71 711
12613.78 758
12614.84 724
12615.90 793
12616.96 799
12618.02 815
12619.08 775
12620.14 785
12621.20 797
12622.27 762
12623.33 793
12624.39 795
12625.45 806
12626.51 823
12627.57 795
12628.63 729
12629.70 844
12630.76 802
12631.82 765
12632.88 772
12633.94 723
12635.00 715
12636.07 716
12637.13 668
12638.19 688
12639.25 712
12640.31 679
12641.38 681
12642.44 675
12643.50 687
12644.56 656
12645.63 671
12646.69 645
12647.75 670
12648.81 666
12649.88 662
12650.94 649
12652.00 658
12653.06 658
12654.13 621
12655.19 643
12656.25 610
12657.31 676
12658.38 633
12659.44 652
12660.50 623
12661.57 652
12662.63 675
12663.69 605
12664.76 675
12665.82 666
12666.88 614
12667.95 588
12669.01 630
12670.07 643
12671.14 610
12672.20 584
12673.26 581
12674.33 630
12675.39 644
12676.45 613
12677.52 639
12678.58 621
12679.64 591
12680.71 591
12681.77 632
12682.84 611
12683.90 644
12684.96 594
12686.03 607
12687.09 639
12688.16 631
12689.22 570
12690.28 564
12691.35 577
12692.41 607
12693.48 611
12694.54 598
12695.61 626
12696.67 610
12697.74 652
12698.80 644
12699.86 627
12700.93 629
12701.99 628
12703.06 628
12704.12 634
12705.19 670
12706.25 672
12707.32 637
12708.38 651
12709.45 673
12710.51 590
12711.58 643
12712.64 645
12713.71 651
12714.77 629
12715.84 637
12716.90 647
12717.97 657
12719.03 637
12720.10 656
12721.17 645
12722.23 640
12723.30 656
12724.36 651
12725.43 553
12726.49 555
12727.56 618
12728.63 627
12729.69 647
12730.76 619
12731.82 657
12732.89 692
12733.96 656
12735.02 616
12736.09 604
12737.15 600
12738.22 626
12739.29 615
12740.35 552
12741.42 612
12742.49 603
12743.55 588
12744.62 630
12745.68 619
12746.75 565
12747.82 616
12748.88 589
12749.95 611
12751.02 607
12752.09 547
12753.15 580
12754.22 570
12755.29 601
12756.35 518
12757.42 572
12758.49 590
12759.55 573
12760.62 530
12761.69 582
12762.76 610
12763.82 599
12764.89 580
12765.96 565
12767.03 538
12768.09 589
12769.16 548
12770.23 498
12771.30 528
12772.36 559
12773.43 570
12774.50 618
12775.57 554
12776.63 516
12777.70 563
12778.77 519
12779.84 546
12780.91 526
12781.97 522
12783.04 524
12784.11 553
12785.18 554
12786.25 509
12787.31 537
12788.38 550
12789.45 573
12790.52 558
12791.59 511
12792.66 542
12793.73 540
12794.79 543
12795.86 529
12796.93 527
12798.00 564
12799.07 566
12800.14 546
12801.21 488
12802.28 578
12803.34 575
12804.41 609
12805.48 592
12806.55 591
12807.62 582
12808.69 620
12809.76 615
12810.83 578
12811.90 562
12812.97 580
12814.04 632
12815.11 588
12816.18 610
12817.25 608
12818.31 629
12819.38 634
12820.45 651
12821.52 638
12822.59 578
12823.66 613
12824.73 597
12825.80 582
12826.87 577
12827.94 625
12829.01 567
12830.08 593
12831.15 551
12832.22 565
12833.29 601
12834.36 600
12835.43 663
12836.50 567
12837.57 520
12838.65 553
12839.72 563
12840.79 550
12841.86 572
12842.93 558
12844.00 546
12845.07 522
12846.14 483
12847.21 549
12848.28 541
12849.35 557
12850.42 554
12851.49 490
12852.57 505
12853.64 506
12854.71 515
12855.78 535
12856.85 548
12857.92 539
12858.99 487
12860.06 511
12861.13 493
12862.21 482
12863.28 479
12864.35 508
12865.42 480
12866.49 538
12867.56 484
12868.64 513
12869.71 510
12870.78 495
12871.85 550
12872.92 517
12874.00 464
12875.07 477
12876.14 512
12877.21 452
12878.28 482
12879.36 513
12880.43 515
12881.50 488
12882.57 466
12883.64 493
12884.72 493
12885.79 467
12886.86 440
12887.93 464
12889.01 463
12890.08 495
12891.15 490
12892.22 521
12893.30 510
12894.37 555
12895.44 535
12896.52 585
12897.59 515
12898.66 521
12899.73 505
12900.81 500
12901.88 482
12902.95 495
12904.03 481
12905.10 512
12906.17 517
12907.25 533
12908.32 530
12909.39 509
12910.47 504
12911.54 495
12912.61 513
12913.69 531
12914.76 511
12915.83 457
12916.91 476
12917.98 464
12919.06 534
12920.13 531
12921.20 500
12922.28 515
12923.35 538
12924.43 517
12925.50 482
12926.57 508
12927.65 503
12928.72 490
12929.80 470
12930.87 519
12931.95 458
12933.02 430
12934.09 487
12935.17 467
12936.24 479
12937.32 460
12938.39 529
12939.47 481
12940.54 489
12941.62 484
12942.69 480
12943.77 478
12944.84 470
12945.92 500
12946.99 496
12948.07 520
12949.14 502
12950.22 519
12951.29 524
12952.37 515
12953.44 503
12954.52 477
12955.59 473
12956.67 487
12957.74 472
12958.82 455
12959.89 506
12960.97 446
12962.04 522
12963.12 509
12964.20 500
12965.27 518
12966.35 496
12967.42 501
12968.50 523
12969.58 512
12970.65 504
12971.73 523
12972.80 474
12973.88 526
12974.96 519
12976.03 461
12977.11 504
12978.18 516
12979.26 517
12980.34 507
12981.41 498
12982.49 483
12983.57 475
12984.64 462
12985.72 466
12986.80 456
12987.87 442
12988.95 480
12990.03 419
12991.10 465
12992.18 501
12993.26 542
12994.33 526
12995.41 466
12996.49 444
12997.56 531
12998.64 519
12999.72 505
13000.80 476
13001.87 500
13002.95 516
13004.03 513
13005.11 470
13006.18 444
13007.26 496
13008.34 500
13009.42 517
13010.49 510
13011.57 518
13012.65 508
13013.73 534
13014.80 533
13015.88 483
13016.96 518
13018.04 498
13019.12 496
13020.19 495
13021.27 464
13022.35 461
13023.43 488
13024.51 478
13025.58 503
13026.66 490
13027.74 496
13028.82 484
13029.90 468
13030.98 512
13032.05 513
13033.13 466
13034.21 509
13035.29 496
13036.37 505
13037.45 514
13038.53 555
13039.61 509
13040.68 523
13041.76 496
13042.84 487
13043.92 498
13045.00 531
13046.08 547
13047.16 550
13048.24 535
13049.32 545
13050.40 504
13051.48 500
13052.55 487
13053.63 490
13054.71 510
13055.79 513
13056.87 491
13057.95 554
13059.03 530
13060.11 507
13061.19 575
13062.27 550
13063.35 532
13064.43 528
13065.51 512
13066.59 532
13067.67 539
13068.75 503
13069.83 454
13070.91 496
13071.99 580
13073.07 512
13074.15 511
13075.23 529
13076.31 520
13077.39 514
13078.47 509
13079.55 492
13080.63 514
13081.71 511
13082.79 503
13083.88 470
13084.96 487
13086.04 505
13087.12 502
13088.20 488
13089.28 489
13090.36 502
13091.44 514
13092.52 526
13093.60 494
13094.68 479
13095.77 491
13096.85 520
13097.93 483
13099.01 520
13100.09 516
13101.17 524
13102.25 555
13103.34 547
13104.42 521
13105.50 514
13106.58 515
13107.66 515
13108.74 562
13109.82 477
13110.91 488
13111.99 536
13113.07 548
13114.15 488
13115.23 479
13116.32 457
13117.40 521
13118.48 519
13119.56 523
13120.64 500
13121.73 517
13122.81 519
13123.89 481
13124.97 523
13126.06 551
13127.14 540
13128.22 506
13129.30 536
13130.39 512
13131.47 550
13132.55 556
13133.63 549
13134.72 472
13135.80 498
13136.88 512
13137.97 533
13139.05 512
13140.13 554
13141.21 492
13142.30 506
13143.38 543
13144.46 501
13145.55 484
13146.63 444
13147.71 499
13148.80 491
13149.88 514
13150.96 502
13152.05 515
13153.13 564
13154.21 485
13155.30 495
13156.38 552
13157.47 541
13158.55 460
13159.63 515
13160.72 543
13161.80 489
13162.88 545
13163.97 565
13165.05 537
13166.14 541
13167.22 577
13168.31 541
13169.39 537
13170.47 540
13171.56 544
13172.64 548
13173.73 510
13174.81 521
13175.90 498
13176.98 575
13178.06 548
13179.15 560
13180.23 567
13181.32 615
13182.40 605
13183.49 541
13184.57 519
13185.66 537
13186.74 561
13187.83 533
13188.91 519
13190.00 554
13191.08 568
13192.17 531
13193.25 530
13194.34 560
13195.42 565
13196.51 562
13197.59 530
13198.68 556
13199.77 567
13200.85 607
13201.94 580
13203.02 541
13204.11 555
13205.19 589
13206.28 601
13207.36 613
13208.45 588
13209.54 553
13210.62 535
13211.71 588
13212.79 612
13213.88 596
13214.97 594
13216.05 600
13217.14 588
13218.22 537
13219.31 546
13220.40 600
13221.48 577
13222.57 603
13223.66 572
13224.74 557
13225.83 576
13226.92 581
13228.00 604
13229.09 632
13230.18 621
13231.26 580
13232.35 593
13233.44 614
13234.52 561
13235.61 573
13236.70 582
13237.78 623
13238.87 595
13239.96 571
13241.05 600
13242.13 563
13243.22 609
13244.31 585
13245.39 627
13246.48 616
13247.57 637
13248.66 575
13249.74 622
13250.83 608
13251.92 602
13253.01 632
13254.10 643
13255.18 633
13256.27 621
13257.36 637
13258.45 621
13259.53 658
13260.62 669
13261.71 698
13262.80 668
13263.89 650
13264.97 670
13266.06 675
13267.15 674
13268.24 662
13269.33 685
13270.42 714
13271.50 685
13272.59 718
13273.68 696
13274.77 689
13275.86 707
13276.95 780
13278.04 729
13279.12 719
13280.21 772
13281.30 764
13282.39 791
13283.48 732
13284.57 727
13285.66 740
13286.75 749
13287.84 757
13288.93 780
13290.01 756
13291.10 799
13292.19 750
13293.28 760
13294.37 779
13295.46 806
13296.55 816
13297.64 818
13298.73 802
13299.82 806
13300.91 844
13302.00 792
13303.09 788
13304.18 798
13305.27 856
13306.36 914
13307.45 910
13308.54 854
13309.63 914
13310.72 884
13311.81 874
13312.90 867
13313.99 856
13315.08 903
13316.17 962
13317.26 933
13318.35 893
13319.44 889
13320.53 913
13321.62 894
13322.71 896
13323.80 902
13324.89 933
13325.98 868
13327.07 884
13328.16 887
13329.25 888
13330.35 884
13331.44 855
13332.53 862
13333.62 897
13334.71 838
13335.80 901
13336.89 918
13337.98 919
13339.07 998
13340.16 889
13341.26 905
13342.35 835
13343.44 904
13344.53 966
13345.62 967
13346.71 960
13347.80 984
13348.90 959
13349.99 935
13351.08 942
13352.17 971
13353.26 1020
13354.36 1058
13355.45 1004
13356.54 999
13357.63 1010
13358.72 965
13359.81 978
13360.91 1042
13362.00 1117
13363.09 1037
13364.18 1081
13365.28 1107
13366.37 1148
13367.46 1090
13368.55 1108
13369.65 1090
13370.74 1161
13371.83 1192
13372.92 1213
13374.02 1098
13375.11 1137
13376.20 1100
13377.29 1087
13378.39 1053
13379.48 994
13380.57 1055
13381.67 1061
13382.76 1013
13383.85 913
13384.94 919
13386.04 900
13387.13 915
13388.22 930
13389.32 946
13390.41 946
13391.50 885
13392.60 880
13393.69 857
13394.78 848
13395.88 853
13396.97 881
13398.06 881
13399.16 895
13400.25 850
13401.35 915
13402.44 805
13403.53 805
13404.63 826
13405.72 816
13406.82 787
13407.91 823
13409.00 845
13410.10 807
13411.19 780
13412.29 782
13413.38 861
13414.47 832
13415.57 773
13416.66 856
13417.76 825
13418.85 843
13419.95 845
13421.04 899
13422.14 849
13423.23 811
13424.33 809
13425.42 878
13426.51 835
13427.61 809
13428.70 844
13429.80 847
13430.89 853
13431.99 827
13433.08 868
13434.18 915
13435.27 882
13436.37 875
13437.46 871
13438.56 870
13439.66 826
13440.75 882
13441.85 894
13442.94 927
13444.04 881
13445.13 867
13446.23 942
13447.32 938
13448.42 882
13449.52 939
13450.61 931
13451.71 953
13452.80 957
13453.90 900
13454.99 900
13456.09 891
13457.19 968
13458.28 1026
13459.38 968
13460.48 1038
13461.57 1061
13462.67 1003
13463.76 987
13464.86 992
13465.96 1029
13467.05 1055
13468.15 1042
13469.25 1006
13470.34 988
13471.44 1033
13472.54 1037
13473.63 1078
13474.73 1040
13475.83 1057
13476.92 1097
13478.02 1054
13479.12 1097
13480.21 1082
13481.31 1094
13482.41 1049
13483.50 1092
13484.60 1064
13485.70 1086
13486.80 1082
13487.89 1126
13488.99 1144
13490.09 1081
13491.19 1112
13492.28 1104
13493.38 1233
13494.48 1218
13495.58 1219
13496.67 1241
13497.77 1276
13498.87 1261
13499.97 1198
13501.06 1264
13502.16 1393
13503.26 1385
13504.36 1366
13505.46 1305
13506.55 1333
13507.65 1417
13508.75 1340
13509.85 1317
13510.95 1331
13512.05 1241
13513.14 1229
13514.24 1170
13515.34 1097
13516.44 1130
13517.54 1089
13518.64 1059
13519.73 1063
13520.83 1023
13521.93 985
13523.03 960
13524.13 968
13525.23 996
13526.33 950
13527.43 849
13528.53 917
13529.62 896
13530.72 878
13531.82 876
13532.92 857
13534.02 884
13535.12 915
13536.22 889
13537.32 854
13538.42 868
13539.52 862
13540.62 841
13541.72 881
13542.82 807
13543.92 824
13545.01 778
13546.11 801
13547.21 796
13548.31 746
13549.41 801
13550.51 808
13551.61 866
13552.71 779
13553.81 783
13554.91 777
13556.01 795
13557.11 775
13558.21 756
13559.31 826
13560.41 808
13561.51 808
13562.61 845
13563.72 813
13564.82 761
13565.92 809
13567.02 817
13568.12 823
13569.22 760
13570.32 805
13571.42 778
13572.52 785
13573.62 798
13574.72 801
13575.82 777
13576.92 763
13578.02 800
13579.13 765
13580.23 794
13581.33 740
13582.43 756
13583.53 794
13584.63 789
13585.73 790
13586.83 747
13587.94 714
13589.04 810
13590.14 792
13591.24 815
13592.34 805
13593.44 771
13594.54 776
13595.65 756
13596.75 803
13597.85 773
13598.95 762
13600.05 760
13601.16 738
13602.26 699
13603.36 782
13604.46 775
13605.56 803
13606.67 765
13607.77 841
13608.87 795
13609.97 771
13611.07 769
13612.18 773
13613.28 789
13614.38 778
13615.48 790
13616.59 788
13617.69 794
13618.79 800
13619.89 760
13621.00 732
13622.10 831
13623.20 788
13624.31 772
13625.41 799
13626.51 812
13627.61 796
13628.72 788
13629.82 819
13630.92 788
13632.03 755
13633.13 788
13634.23 837
13635.34 808
13636.44 816
13637.54 787
13638.65 848
13639.75 765
13640.85 731
13641.96 797
13643.06 753
13644.16 736
13645.27 845
13646.37 812
13647.48 813
13648.58 787
13649.68 758
13650.79 769
13651.89 764
13653.00 769
13654.10 738
13655.20 724
13656.31 717
13657.41 774
13658.52 817
13659.62 730
13660.72 757
13661.83 739
13662.93 758
13664.04 781
13665.14 766
13666.25 719
13667.35 760
13668.46 754
13669.56 718
13670.67 728
13671.77 786
13672.88 723
13673.98 721
13675.09 740
13676.19 740
13677.30 799
13678.40 826
13679.51 753
13680.61 767
13681.72 789
13682.82 792
13683.93 785
13685.03 793
13686.14 845
13687.24 718
13688.35 762
13689.45 830
13690.56 793
13691.66 683
13692.77 721
13693.88 806
13694.98 807
13696.09 789
13697.19 756
13698.30 775
13699.40 795
13700.51 865
13701.62 866
13702.72 809
13703.83 800
13704.93 824
13706.04 850
13707.15 841
13708.25 826
13709.36 893
13710.47 878
13711.57 856
13712.68 886
13713.79 828
13714.89 859
13716.00 914
13717.11 865
13718.21 857
13719.32 864
13720.43 853
13721.53 911
13722.64 922
13723.75 927
13724.85 899
13725.96 902
13727.07 963
13728.17 947
13729.28 918
13730.39 925
13731.50 950
13732.60 979
13733.71 986
13734.82 964
13735.92 1041
13737.03 1039
13738.14 1030
13739.25 1040
13740.35 1024
13741.46 1049
13742.57 1070
13743.68 1078
13744.79 1032
13745.89 1105
13747.00 1097
13748.11 1105
13749.22 1122
13750.32 1143
13751.43 1133
13752.54 1125
13753.65 1042
13754.76 1092
13755.87 1118
13756.97 1195
13758.08 1137
13759.19 1211
13760.30 1254
13761.41 1298
13762.52 1337
13763.62 1390
13764.73 1346
13765.84 1395
13766.95 1489
13768.06 1456
13769.17 1571
13770.28 1563
13771.38 1708
13772.49 1680
13773.60 1773
13774.71 1813
13775.82 1839
13776.93 1871
13778.04 1964
13779.15 1999
13780.26 1976
13781.37 1854
13782.48 1866
13783.58 1759
13784.69 1709
13785.80 1710
13786.91 1621
13788.02 1509
13789.13 1452
13790.24 1426
13791.35 1360
13792.46 1290
13793.57 1331
13794.68 1233
13795.79 1132
13796.90 1181
13798.01 1216
13799.12 1142
13800.23 1112
13801.34 1116
13802.45 1161
13803.56 1054
13804.67 1110
13805.78 1068
13806.89 1000
13808.00 1063
13809.11 1049
13810.22 1030
13811.33 1022
13812.44 1013
13813.55 1014
13814.66 1008
13815.77 1042
13816.88 1033
13818.00 1012
13819.11 972
13820.22 971
13821.33 970
13822.44 964
13823.55 941
13824.66 986
13825.77 986
13826.88 966
13827.99 929
13829.10 927
13830.22 957
13831.33 932
13832.44 919
13833.55 964
13834.66 964
13835.77 860
13836.88 872
13838.00 916
13839.11 883
13840.22 922
13841.33 952
13842.44 901
13843.55 954
13844.67 970
13845.78 955
13846.89 905
13848.00 914
13849.11 884
13850.23 1000
13851.34 937
13852.45 937
13853.56 902
13854.67 957
13855.79 1044
13856.90 1028
13858.01 1014
13859.12 1005
13860.24 998
13861.35 988
13862.46 1009
13863.57 996
13864.69 991
13865.80 1062
13866.91 1005
13868.02 1037
13869.14 987
13870.25 1030
13871.36 986
13872.47 981
13873.59 970
13874.70 1029
13875.81 1042
13876.93 998
13878.04 992
13879.15 1062
13880.27 1042
13881.38 1046
13882.49 1013
13883.61 1043
13884.72 1007
13885.83 1033
13886.95 1067
13888.06 1028
13889.17 1029
13890.29 1065
13891.40 1085
13892.51 1134
13893.63 1088
13894.74 1115
13895.86 1156
13896.97 1184
13898.08 1192
13899.20 1184
13900.31 1207
13901.43 1171
13902.54 1178
13903.65 1168
13904.77 1107
13905.88 1125
13907.00 1113
13908.11 1089
13909.23 1090
13910.34 985
13911.45 992
13912.57 995
13913.68 1002
13914.80 963
13915.91 1009
13917.03 925
13918.14 946
13919.26 887
13920.37 912
13921.49 952
13922.60 969
13923.72 953
13924.83 952
13925.95 943
13927.06 916
13928.18 925
13929.29 924
13930.41 915
13931.52 898
13932.64 860
13933.75 936
13934.87 884
13935.98 903
13937.10 946
13938.21 935
13939.33 919
13940.45 929
13941.56 947
13942.68 959
13943.79 946
13944.91 945
13946.03 901
13947.14 879
13948.26 880
13949.37 913
13950.49 875
13951.60 887
13952.72 905
13953.84 886
13954.95 874
13956.07 874
13957.19 885
13958.30 851
13959.42 837
13960.54 835
13961.65 855
13962.77 858
13963.88 866
13965.00 871
13966.12 841
13967.23 847
13968.35 811
13969.47 817
13970.59 913
13971.70 893
13972.82 815
13973.94 834
13975.05 914
13976.17 849
13977.29 856
13978.40 847
13979.52 837
13980.64 792
13981.76 818
13982.87 841
13983.99 878
13985.11 853
13986.23 854
13987.34 929
13988.46 911
13989.58 790
13990.70 870
13991.81 856
13992.93 822
13994.05 817
13995.17 868
13996.29 853
13997.40 926
13998.52 881
13999.64 865
14000.76 837
14001.88 799
14002.99 832
14004.11 849
14005.23 820
14006.35 807
14007.47 857
14008.58 896
14009.70 862
14010.82 867
14011.94 854
14013.06 856
14014.18 861
14015.30 893
14016.41 821
14017.53 842
14018.65 887
14019.77 827
14020.89 832
14022.01 882
14023.13 910
14024.25 911
14025.37 890
14026.48 827
14027.60 841
14028.72 865
14029.84 957
14030.96 921
14032.08 901
14033.20 910
14034.32 950
14035.44 918
14036.56 864
14037.68 892
14038.80 890
14039.92 931
14041.04 931
14042.16 948
14043.28 1016
14044.40 1016
14045.52 997
14046.64 958
14047.76 966
14048.88 1046
14050.00 991
14051.12 1021
14052.24 1029
14053.36 1033
14054.48 1001
14055.60 1034
14056.72 1095
14057.84 1031
14058.96 1078
14060.08 1126
14061.20 1115
14062.32 1107
14063.44 1048
14064.56 1115
14065.68 1148
14066.80 1169
14067.92 1165
14069.04 1164
14070.16 1197
14071.28 1217
14072.41 1248
14073.53 1285
14074.65 1290
14075.77 1281
14076.89 1270
14078.01 1355
14079.13 1414
14080.25 1338
14081.37 1398
14082.50 1454
14083.62 1360
14084.74 1438
14085.86 1441
14086.98 1460
14088.10 1510
14089.23 1543
14090.35 1526
14091.47 1535
14092.59 1618
14093.71 1509
14094.83 1610
14095.96 1711
14097.08 1660
14098.20 1740
14099.32 1765
14100.44 1792
14101.57 1795
14102.69 1752
14103.81 1773
14104.93 1827
14106.05 1760
14107.18 1717
14108.30 1661
14109.42 1578
14110.54 1582
14111.67 1528
14112.79 1416
14113.91 1355
14115.03 1328
14116.16 1207
14117.28 1259
14118.40 1176
14119.53 1214
14120.65 1186
14121.77 1086
14122.89 1130
14124.02 1030
14125.14 1014
14126.26 1017
14127.39 1051
14128.51 990
14129.63 1044
14130.76 1026
14131.88 1003
14133.00 972
14134.13 966
14135.25 993
14136.37 976
14137.50 936
14138.62 935
14139.74 931
14140.87 934
14141.99 940
14143.11 968
14144.24 916
14145.36 995
14146.49 919
14147.61 914
14148.73 918
14149.86 915
14150.98 913
14152.11 904
14153.23 918
14154.35 946
14155.48 912
14156.60 870
14157.73 861
14158.85 899
14159.98 881
14161.10 905
14162.23 881
14163.35 887
14164.47 911
14165.60 896
14166.72 837
14167.85 891
14168.97 848
14170.10 893
14171.22 922
14172.35 879
14173.47 875
14174.60 837
14175.72 890
14176.85 959
14177.97 873
14179.10 875
14180.22 849
14181.35 875
14182.47 824
14183.60 851
14184.72 796
14185.85 829
14186.98 839
14188.10 894
14189.23 868
14190.35 828
14191.48 833
14192.60 817
14193.73 863
14194.86 782
14195.98 871
14197.11 834
14198.23 784
14199.36 773
14200.49 784
14201.61 786
14202.74 786
14203.86 786
14204.99 791
14206.12 789
14207.24 785
14208.37 765
14209.50 783
14210.62 815
14211.75 802
14212.87 817
14214.00 770
14215.13 741
14216.25 711
14217.38 771
14218.51 792
14219.63 767
14220.76 745
14221.89 761
14223.02 790
14224.14 693
14225.27 707
14226.40 698
14227.52 730
14228.65 707
14229.78 725
14230.91 767
14232.03 770
14233.16 738
14234.29 750
14235.41 708
14236.54 657
14237.67 627
14238.80 684
14239.92 663
14241.05 666
14242.18 718
14243.31 688
14244.44 662
14245.56 667
14246.69 682
14247.82 695
14248.95 741
14250.08 656
14251.20 623
14252.33 678
14253.46 691
14254.59 620
14255.72 642
14256.84 662
14257.97 635
14259.10 625
14260.23 630
14261.36 691
14262.49 638
14263.62 682
14264.74 647
14265.87 662
14267.00 647
14268.13 617
14269.26 632
14270.39 689
14271.52 670
14272.65 707
14273.77 633
14274.90 614
14276.03 598
14277.16 633
14278.29 682
14279.42 635
14280.55 617
14281.68 593
14282.81 577
14283.94 598
14285.07 607
14286.20 548
14287.33 583
14288.45 638
14289.58 599
14290.71 572
14291.84 564
14292.97 569
14294.10 635
14295.23 587
14296.36 597
14297.49 570
14298.62 587
14299.75 607
14300.88 557
14302.01 499
14303.14 526
14304.27 604
14305.40 596
14306.53 542
14307.66 547
14308.79 538
14309.92 510
14311.05 515
14312.19 522
14313.32 513
14314.45 523
14315.58 531
14316.71 532
14317.84 535
14318.97 528
14320.10 537
14321.23 531
14322.36 511
14323.49 508
14324.62 538
14325.75 552
14326.89 552
14328.02 468
14329.15 476
14330.28 517
14331.41 532
14332.54 550
14333.67 517
14334.80 478
14335.94 556
14337.07 500
14338.20 552
14339.33 526
14340.46 506
14341.59 526
14342.73 514
14343.86 527
14344.99 491
14346.12 458
14347.25 494
14348.38 511
14349.52 481
14350.65 522
14351.78 529
14352.91 525
14354.04 547
14355.18 507
14356.31 481
14357.44 523
14358.57 501
14359.71 470
14360.84 436
14361.97 454
14363.10 485
14364.24 493
14365.37 442
14366.50 524
14367.63 494
14368.77 512
14369.90 500
14371.03 507
14372.16 475
14373.30 491
14374.43 496
14375.56 523
14376.70 491
14377.83 507
14378.96 517
14380.10 479
14381.23 479
14382.36 516
14383.50 541
14384.63 514
14385.76 468
14386.90 455
14388.03 485
14389.16 512
14390.30 484
14391.43 503
14392.56 488
14393.70 473
14394.83 539
14395.97 520
14397.10 489
14398.23 523
14399.37 518
14400.50 531
14401.63 524
14402.77 511
14403.90 500
14405.04 503
14406.17 532
14407.31 552
14408.44 527
14409.57 451
14410.71 485
14411.84 483
14412.98 433
14414.11 478
14415.25 518
14416.38 524
14417.52 522
14418.65 502
14419.79 463
14420.92 499
14422.05 524
14423.19 502
14424.32 483
14425.46 494
14426.59 482
14427.73 503
14428.86 494
14430.00 572
14431.14 521
14432.27 524
14433.41 529
14434.54 491
14435.68 510
14436.81 493
14437.95 561
14439.08 534
14440.22 528
14441.35 489
14442.49 478
14443.63 521
14444.76 494
14445.90 491
14447.03 504
14448.17 505
14449.30 511
14450.44 481
14451.58 457
14452.71 455
14453.85 460
14454.98 476
14456.12 494
14457.26 540
14458.39 515
14459.53 486
14460.67 535
14461.80 487
14462.94 488
14464.08 513
14465.21 510
14466.35 507
14467.48 528
14468.62 517
14469.76 508
14470.90 506
14472.03 503
14473.17 537
14474.31 523
14475.44 511
14476.58 517
14477.72 469
14478.85 498
14479.99 520
14481.13 513
14482.27 520
14483.40 501
14484.54 500
14485.68 537
14486.81 500
14487.95 565
14489.09 563
14490.23 492
14491.36 544
14492.50 557
14493.64 554
14494.78 610
14495.92 594
14497.05 517
14498.19 581
14499.33 602
14500.47 617
14501.60 584
14502.74 593
14503.88 587
14505.02 622
14506.16 612
14507.30 571
14508.43 618
14509.57 576
14510.71 636
14511.85 668
14512.99 596
14514.13 606
14515.26 676
14516.40 638
14517.54 652
14518.68 623
14519.82 656
14520.96 686
14522.10 704
14523.23 681
14524.37 686
14525.51 677
14526.65 687
14527.79 703
14528.93 731
14530.07 656
14531.21 649
14532.35 716
14533.49 686
14534.63 689
14535.76 709
14536.90 633
14538.04 663
14539.18 669
14540.32 662
14541.46 618
14542.60 607
14543.74 601
14544.88 626
14546.02 624
14547.16 564
14548.30 540
14549.44 612
14550.58 652
14551.72 588
14552.86 625
14554.00 596
14555.14 667
14556.28 628
14557.42 593
14558.56 587
14559.70 636
14560.84 649
14561.98 656
14563.12 605
14564.26 604
14565.40 574
14566.54 633
14567.68 615
14568.82 700
14569.96 683
14571.11 686
14572.25 672
14573.39 665
14574.53 612
14575.67 647
14576.81 695
14577.95 663
14579.09 666
14580.23 688
14581.37 655
14582.52 664
14583.66 636
14584.80 681
14585.94 698
14587.08 695
14588.22 735
14589.36 670
14590.50 654
14591.65 686
14592.79 713
14593.93 748
14595.07 698
14596.21 727
14597.35 798
14598.50 775
14599.64 764
14600.78 727
14601.92 727
14603.06 746
14604.21 762
14605.35 764
14606.49 685
14607.63 737
14608.77 800
14609.92 810
14611.06 831
14612.20 810
14613.34 802
14614.49 803
14615.63 805
14616.77 880
14617.91 890
14619.06 895
14620.20 897
14621.34 870
14622.48 942
14623.63 886
14624.77 966
14625.91 986
14627.06 941
14628.20 940
14629.34 977
14630.48 1051
14631.63 998
14632.77 1033
14633.91 1035
14635.06 1093
14636.20 1091
14637.34 1125
14638.49 1087
14639.63 1094
14640.77 1161
14641.92 1155
14643.06 1108
14644.20 1074
14645.35 1026
14646.49 1020
14647.64 1014
14648.78 1042
14649.92 971
14651.07 906
14652.21 907
14653.35 869
14654.50 809
14655.64 841
14656.79 834
14657.93 801
14659.07 805
14660.22 767
14661.36 760
14662.51 714
14663.65 721
14664.80 712
14665.94 716
14667.09 704
14668.23 690
14669.37 678
14670.52 628
14671.66 657
14672.81 625
14673.95 619
14675.10 650
14676.24 643
14677.39 625
14678.53 591
14679.68 611
14680.82 591
14681.97 572
14683.11 579
14684.26 592
14685.40 603
14686.55 621
14687.69 617
14688.84 582
14689.98 556
14691.13 574
14692.27 555
14693.42 555
14694.57 614
14695.71 550
14696.86 527
14698.00 578
14699.15 556
14700.29 553
14701.44 563
14702.59 569
14703.73 598
14704.88 550
14706.02 522
14707.17 509
14708.32 478
14709.46 520
14710.61 547
14711.75 587
14712.90 523
14714.05 513
14715.19 559
14716.34 545
14717.49 499
14718.63 521
14719.78 511
14720.93 533
14722.07 556
14723.22 525
14724.37 540
14725.51 520
14726.66 519
14727.81 498
14728.95 467
14730.10 496
14731.25 480
14732.39 519
14733.54 534
14734.69 542
14735.84 539
14736.98 535
14738.13 512
14739.28 459
14740.42 476
14741.57 502
14742.72 504
14743.87 541
14745.01 500
14746.16 513
14747.31 523
14748.46 541
14749.61 514
14750.75 489
14751.90 540
14753.05 518
14754.20 483
14755.34 492
14756.49 496
14757.64 499
14758.79 498
14759.94 462
14761.08 475
14762.23 464
14763.38 482
14764.53 492
14765.68 476
14766.83 478
14767.97 462
14769.12 501
14770.27 461
14771.42 453
14772.57 479
14773.72 467
14774.87 453
14776.01 447
14777.16 422
14778.31 452
14779.46 443
14780.61 449
14781.76 485
14782.91 459
14784.06 470
14785.21 436
14786.36 472
14787.50 475
14788.65 524
14789.80 495
14790.95 474
14792.10 485
14793.25 464
14794.40 444
14795.55 458
14796.70 462
14797.85 444
14799.00 452
14800.15 478
14801.30 448
14802.45 423
14803.60 395
14804.75 431
14805.90 443
14807.05 466
14808.20 422
14809.35 425
14810.50 421
14811.65 440
14812.80 436
14813.95 450
14815.10 426
14816.25 397
14817.40 379
14818.55 394
14819.70 403
14820.85 428
14822.00 392
14823.15 402
14824.30 408
14825.45 374
14826.60 389
14827.75 397
14828.91 387
14830.06 400
14831.21 418
14832.36 391
14833.51 400
14834.66 394
14835.81 422
14836.96 376
14838.11 350
14839.26 350
14840.42 390
14841.57 380
14842.72 384
14843.87 381
14845.02 370
14846.17 408
14847.32 418
14848.48 403
14849.63 335
14850.78 394
14851.93 420
14853.08 373
14854.23 367
14855.39 410
14856.54 375
14857.69 354
14858.84 368
14859.99 353
14861.15 392
14862.30 368
14863.45 368
14864.60 375
14865.75 372
14866.91 353
14868.06 381
14869.21 404
14870.36 364
14871.52 377
14872.67 396
14873.82 400
14874.97 428
14876.13 374
14877.28 364
14878.43 358
14879.59 379
14880.74 368
14881.89 362
14883.04 369
14884.20 366
14885.35 384
14886.50 385
14887.66 404
14888.81 397
14889.96 387
14891.12 401
14892.27 384
14893.42 423
14894.58 385
14895.73 413
14896.88 392
14898.04 377
14899.19 438
14900.34 377
14901.50 398
14902.65 398
14903.80 368
14904.96 385
14906.11 399
14907.27 413
14908.42 420
14909.57 415
14910.73 382
14911.88 398
14913.04 428
14914.19 425
14915.34 385
14916.50 365
14917.65 364
14918.81 385
14919.96 451
14921.11 405
14922.27 410
14923.42 390
14924.58 413
14925.73 390
14926.89 360
14928.04 420
14929.20 424
14930.35 433
14931.51 377
14932.66 396
14933.82 396
14934.97 421
14936.13 469
14937.28 410
14938.44 458
14939.59 454
14940.75 402
14941.90 425
14943.06 399
14944.21 430
14945.37 409
14946.52 391
14947.68 405
14948.83 437
14949.99 410
14951.14 468
14952.30 453
14953.46 439
14954.61 424
14955.77 413
14956.92 458
14958.08 466
14959.24 450
14960.39 468
14961.55 471
14962.70 466
14963.86 441
14965.02 414
14966.17 461
14967.33 449
14968.48 495
14969.64 505
14970.80 479
14971.95 463
14973.11 464
14974.27 485
14975.42 476
14976.58 430
14977.74 467
14978.89 419
14980.05 473
14981.21 425
14982.36 403
14983.52 414
14984.68 409
14985.83 442
14986.99 475
14988.15 388
14989.30 352
14990.46 390
14991.62 414
14992.77 374
14993.93 389
14995.09 349
14996.25 376
14997.40 388
14998.56 387
14999.72 358
15000.88 349
15002.03 380
15003.19 401
15004.35 401
15005.51 380
15006.66 391
15007.82 417
15008.98 344
15010.14 318
15011.30 429
15012.45 401
15013.61 382
15014.77 360
15015.93 380
15017.09 348
15018.24 393
15019.40 356
15020.56 402
15021.72 381
15022.88 384
15024.04 332
15025.19 354
15026.35 376
15027.51 367
15028.67 361
15029.83 350
15030.99 292
15032.15 367
15033.30 385
15034.46 331
15035.62 344
15036.78 308
15037.94 354
15039.10 334
15040.26 343
15041.42 349
15042.58 324
15043.73 350
15044.89 294
15046.05 342
15047.21 390
15048.37 380
15049.53 382
15050.69 361
15051.85 328
15053.01 347
15054.17 344
15055.33 387
15056.49 361
15057.65 361
15058.81 330
15059.97 341
15061.13 329
15062.29 358
15063.45 324
15064.61 352
15065.77 345
15066.93 316
15068.09 314
15069.25 335
15070.41 372
15071.57 377
15072.73 390
15073.89 392
15075.05 354
15076.21 406
15077.37 354
15078.53 311
15079.69 327
15080.85 356
15082.01 371
15083.17 332
15084.33 347
15085.49 348
15086.65 324
15087.82 335
15088.98 314
15090.14 316
15091.30 335
15092.46 321
15093.62 379
15094.78 381
15095.94 373
15097.10 342
15098.27 336
15099.43 353
15100.59 319
15101.75 314
15102.91 322
15104.07 353
15105.23 336
15106.40 351
15107.56 331
15108.72 333
15109.88 347
15111.04 349
15112.20 337
15113.37 337
15114.53 354
15115.69 355
15116.85 330
15118.01 321
15119.18 323
15120.34 336
15121.50 367
15122.66 373
15123.82 326
15124.99 358
15126.15 330
15127.31 354
15128.47 360
15129.64 328
15130.80 321
15131.96 368
15133.12 393
15134.29 411
15135.45 324
15136.61 311
15137.77 336
15138.94 362
15140.10 350
15141.26 312
15142.43 329
15143.59 333
15144.75 332
15145.92 345
15147.08 331
15148.24 350
15149.41 325
15150.57 326
15151.73 304
15152.90 361
15154.06 344
15155.22 358
15156.39 402
15157.55 369
15158.71 307
15159.88 333
15161.04 382
15162.20 328
15163.37 374
15164.53 369
15165.70 393
15166.86 383
15168.02 351
15169.19 394
15170.35 359
15171.52 364
15172.68 378
15173.84 363
15175.01 349
15176.17 355
15177.34 368
15178.50 334
15179.66 383
15180.83 366
15181.99 372
15183.16 385
15184.32 393
15185.49 389
15186.65 376
15187.82 400
15188.98 350
15190.15 338
15191.31 369
15192.48 377
15193.64 362
15194.81 407
15195.97 369
15197.14 387
15198.30 362
15199.47 405
15200.63 423
15201.80 377
15202.96 395
15204.13 399
15205.29 350
15206.46 357
15207.62 363
15208.79 390
15209.96 409
15211.12 387
15212.29 434
15213.45 397
15214.62 421
15215.78 399
15216.95 408
15218.12 393
15219.28 430
15220.45 434
15221.61 420
15222.78 418
15223.95 409
15225.11 430
15226.28 459
15227.44 445
15228.61 442
15229.78 430
15230.94 435
15232.11 426
15233.28 462
15234.44 455
15235.61 444
15236.78 483
15237.94 460
15239.11 425
15240.28 485
15241.44 437
15242.61 467
15243.78 472
15244.94 423
15246.11 441
15247.28 480
15248.44 417
15249.61 423
15250.78 442
15251.95 415
15253.11 397
15254.28 405
15255.45 377
15256.61 375
15257.78 394
15258.95 396
15260.12 402
15261.28 339
15262.45 352
15263.62 384
15264.79 415
15265.95 349
15267.12 355
15268.29 360
15269.46 384
15270.63 368
15271.79 385
15272.96 354
15274.13 341
15275.30 352
15276.47 364
15277.63 386
15278.80 341
15279.97 349
15281.14 360
15282.31 341
15283.48 329
15284.64 356
15285.81 344
15286.98 358
15288.15 344
15289.32 341
15290.49 326
15291.66 335
15292.82 362
15293.99 387
15295.16 353
15296.33 358
15297.50 352
15298.67 402
15299.84 363
15301.01 314
15302.18 370
15303.35 342
15304.51 356
15305.68 343
15306.85 385
15308.02 370
15309.19 389
15310.36 367
15311.53 309
15312.70 329
15313.87 355
15315.04 355
15316.21 340
15317.38 320
15318.55 339
15319.72 352
15320.89 332
15322.06 315
15323.23 364
15324.40 353
15325.57 308
15326.74 331
15327.91 360
15329.08 346
15330.25 354
15331.42 338
15332.59 341
15333.76 339
15334.93 349
15336.10 341
15337.27 325
15338.44 367
15339.61 355
15340.78 347
15341.95 383
15343.12 358
15344.29 370
15345.47 349
15346.64 391
15347.81 350
15348.98 325
15350.15 363
15351.32 370
15352.49 368
15353.66 365
15354.83 390
15356.00 346
15357.18 347
15358.35 353
15359.52 367
15360.69 381
15361.86 342
15363.03 354
15364.20 382
15365.38 425
15366.55 418
15367.72 364
15368.89 337
15370.06 379
15371.23 404
15372.41 391
15373.58 366
15374.75 363
15375.92 341
15377.09 390
15378.26 370
15379.44 371
15380.61 378
15381.78 400
15382.95 356
15384.13 385
15385.30 372
15386.47 377
15387.64 376
15388.82 371
15389.99 366
15391.16 355
15392.33 364
15393.51 381
15394.68 374
15395.85 384
15397.02 425
15398.20 409
15399.37 404
15400.54 398
15401.71 370
15402.89 376
15404.06 414
15405.23 413
15406.41 380
15407.58 401
15408.75 402
15409.93 375
15411.10 358
15412.27 350
15413.45 318
15414.62 362
15415.79 361
15416.97 309
15418.14 294
15419.31 328
15420.49 349
15421.66 332
15422.84 326
15424.01 336
15425.18 304
15426.36 302
15427.53 290
15428.70 313
15429.88 322
15431.05 343
15432.23 313
15433.40 353
15434.57 361
15435.75 366
15436.92 331
15438.10 325
15439.27 364
15440.45 321
15441.62 339
15442.80 310
15443.97 343
15445.14 384
15446.32 321
15447.49 311
15448.67 307
15449.84 328
15451.02 309
15452.19 309
15453.37 294
15454.54 312
15455.72 317
15456.89 346
15458.07 349
15459.24 344
15460.42 294
15461.59 307
15462.77 305
15463.94 292
15465.12 315
15466.29 312
15467.47 315
15468.65 312
15469.82 322
15471.00 312
15472.17 314
15473.35 345
15474.52 352
15475.70 347
15476.88 338
15478.05 328
15479.23 313
15480.40 335
15481.58 315
15482.76 334
15483.93 346
15485.11 314
15486.28 279
15487.46 326
15488.64 351
15489.81 329
15490.99 305
15492.16 281
15493.34 317
15494.52 344
15495.69 295
15496.87 303
15498.05 323
15499.22 335
15500.40 352
15501.58 308
15502.75 289
15503.93 314
15505.11 347
15506.28 334
15507.46 298
15508.64 329
15509.82 349
15510.99 363
15512.17 321
15513.35 329
15514.52 317
15515.70 348
15516.88 345
15518.06 306
15519.23 314
15520.41 287
15521.59 336
15522.77 346
15523.94 346
15525.12 332
15526.30 372
15527.48 341
15528.65 331
15529.83 309
15531.01 350
15532.19 309
15533.37 339
15534.54 320
15535.72 335
15536.90 298
15538.08 331
15539.26 387
15540.44 339
15541.61 355
15542.79 345
15543.97 307
15545.15 349
15546.33 333
15547.51 350
15548.68 384
15549.86 377
15551.04 363
15552.22 318
15553.40 328
15554.58 338
15555.76 344
15556.93 365
15558.11 351
15559.29 331
15560.47 305
15561.65 342
15562.83 385
15564.01 316
15565.19 320
15566.37 373
15567.55 394
15568.73 372
15569.91 319
15571.08 349
15572.26 357
15573.44 384
15574.62 366
15575.80 376
15576.98 342
15578.16 389
15579.34 380
15580.52 369
15581.70 337
15582.88 376
15584.06 379
15585.24 346
15586.42 357
15587.60 393
15588.78 381
15589.96 371
15591.14 378
15592.32 380
15593.50 384
15594.68 407
15595.86 422
15597.04 390
15598.22 391
15599.40 373
15600.58 395
15601.76 382
15602.95 374
15604.13 379
15605.31 378
15606.49 387
15607.67 414
15608.85 422
15610.03 402
15611.21 387
15612.39 385
15613.57 444
15614.75 391
15615.93 420
15617.12 435
15618.30 428
15619.48 441
15620.66 469
15621.84 454
15623.02 519
15624.20 484
15625.38 453
15626.57 432
15627.75 430
15628.93 457
15630.11 495
15631.29 482
15632.47 427
15633.66 451
15634.84 478
15636.02 507
15637.20 461
15638.38 467
15639.57 435
15640.75 480
15641.93 495
15643.11 478
15644.29 438
15645.48 462
15646.66 478
15647.84 463
15649.02 488
15650.21 510
15651.39 507
15652.57 508
15653.75 516
15654.94 512
15656.12 532
15657.30 508
15658.48 527
15659.67 491
15660.85 494
15662.03 513
15663.22 539
15664.40 526
15665.58 500
15666.76 497
15667.95 570
15669.13 539
15670.31 507
15671.50 510
15672.68 570
15673.86 518
15675.05 546
15676.23 520
15677.41 497
15678.60 499
15679.78 508
15680.96 517
15682.15 512
15683.33 509
15684.51 484
15685.70 492
15686.88 515
15688.07 463
15689.25 499
15690.43 496
15691.62 455
15692.80 487
15693.99 465
15695.17 465
15696.35 482
15697.54 501
15698.72 472
15699.91 497
15701.09 502
15702.28 457
15703.46 449
15704.64 481
15705.83 505
15707.01 454
15708.20 508
15709.38 469
15710.57 549
15711.75 551
15712.94 554
15714.12 550
15715.31 540
15716.49 570
15717.68 550
15718.86 559
15720.05 547
15721.23 545
15722.42 551
15723.60 578
15724.79 585
15725.97 560
15727.16 563
15728.34 595
15729.53 526
15730.71 570
15731.90 570
15733.08 581
15734.27 563
15735.46 543
15736.64 577
15737.83 578
15739.01 557
15740.20 564
15741.39 519
15742.57 553
15743.76 575
15744.94 550
15746.13 486
15747.31 538
15748.50 541
15749.69 536
15750.87 611
15752.06 555
15753.25 537
15754.43 614
15755.62 574
15756.81 639
15757.99 603
15759.18 591
15760.36 595
15761.55 602
15762.74 593
15763.92 563
15765.11 572
15766.30 603
15767.49 588
15768.67 556
15769.86 543
15771.05 610
15772.23 583
15773.42 535
15774.61 564
15775.79 505
15776.98 500
15778.17 520
15779.36 535
15780.54 499
15781.73 515
15782.92 545
15784.11 560
15785.29 476
15786.48 500
15787.67 511
15788.86 517
15790.04 493
15791.23 509
15792.42 524
15793.61 469
15794.79 481
15795.98 479
15797.17 495
15798.36 464
15799.55 440
15800.73 474
15801.92 503
15803.11 459
15804.30 450
15805.49 435
15806.68 418
15807.86 441
15809.05 477
15810.24 437
15811.43 451
15812.62 468
15813.81 410
15815.00 416
15816.18 449
15817.37 470
15818.56 424
15819.75 440
15820.94 396
15822.13 429
15823.32 403
15824.51 472
15825.70 453
15826.88 398
15828.07 420
15829.26 415
15830.45 385
15831.64 421
15832.83 451
15834.02 401
15835.21 436
15836.40 430
15837.59 420
15838.78 417
15839.97 403
15841.16 413
15842.35 383
15843.54 390
15844.73 410
15845.92 425
15847.11 412
15848.30 467
15849.49 392
15850.68 420
15851.87 419
15853.06 408
15854.25 435
15855.44 431
15856.63 445
15857.82 450
15859.01 469
15860.20 416
15861.39 455
15862.58 464
15863.77 456
15864.96 422
15866.15 404
15867.34 420
15868.53 432
15869.72 464
15870.91 417
15872.10 397
15873.29 433
15874.48 414
15875.68 446
15876.87 435
15878.06 417
15879.25 420
15880.44 432
15881.63 412
15882.82 429
15884.01 433
15885.20 448
15886.40 467
15887.59 439
15888.78 424
15889.97 447
15891.16 456
15892.35 453
15893.54 448
15894.74 476
15895.93 445
15897.12 460
15898.31 459
15899.50 467
15900.70 469
15901.89 480
15903.08 472
15904.27 474
15905.46 486
15906.66 503
15907.85 506
15909.04 492
15910.23 506
15911.42 500
15912.62 508
15913.81 511
15915.00 496
15916.19 559
15917.39 515
15918.58 449
15919.77 544
15920.96 533
15922.16 544
15923.35 530
15924.54 528
15925.73 499
15926.93 524
15928.12 515
15929.31 478
15930.51 479
15931.70 506
15932.89 490
15934.09 476
15935.28 509
15936.47 509
15937.67 528
15938.86 504
15940.05 502
15941.25 475
15942.44 462
15943.63 467
15944.83 470
15946.02 452
15947.21 449
15948.41 432
15949.60 450
15950.79 472
15951.99 463
15953.18 443
15954.38 447
15955.57 434
15956.76 433
15957.96 425
15959.15 436
15960.35 403
15961.54 417
15962.73 368
15963.93 382
15965.12 396
15966.32 380
15967.51 370
15968.71 365
15969.90 396
15971.09 409
15972.29 383
15973.48 392
15974.68 380
15975.87 376
15977.07 357
15978.26 373
15979.46 338
15980.65 396
15981.85 374
15983.04 350
15984.24 363
15985.43 393
15986.63 369
15987.82 397
15989.02 373
15990.21 379
15991.41 370
15992.60 377
15993.80 413
15994.99 378
15996.19 353
15997.39 355
15998.58 367
15999.78 358
16000.97 331
16002.17 365
16003.36 343
16004.56 374
16005.76 354
16006.95 328
16008.15 333
16009.34 319
16010.54 337
16011.73 337
16012.93 344
16014.13 381
16015.32 385
16016.52 343
16017.72 327
16018.91 352
16020.11 338
16021.30 344
16022.50 367
16023.70 366
16024.89 348
16026.09 331
16027.29 326
16028.48 353
16029.68 320
16030.88 320
16032.07 338
16033.27 348
16034.47 306
16035.67 342
16036.86 334
16038.06 360
16039.26 354
16040.45 371
16041.65 314
16042.85 304
16044.04 315
16045.24 311
16046.44 327
16047.64 343
16048.83 316
16050.03 349
16051.23 334
16052.43 369
16053.62 343
16054.82 346
16056.02 353
16057.22 322
16058.42 336
16059.61 319
16060.81 364
16062.01 332
16063.21 322
16064.41 301
16065.60 341
16066.80 343
16068.00 360
16069.20 309
16070.40 331
16071.59 294
16072.79 324
16073.99 334
16075.19 327
16076.39 356
16077.59 315
16078.78 316
16079.98 332
16081.18 335
16082.38 315
16083.58 315
16084.78 308
16085.98 305
16087.18 303
16088.37 327
16089.57 311
16090.77 321
16091.97 314
16093.17 317
16094.37 316
16095.57 328
16096.77 298
16097.97 318
16099.17 320
16100.37 296
16101.57 302
16102.77 338
16103.96 322
16105.16 330
16106.36 344
16107.56 308
16108.76 309
16109.96 302
16111.16 312
16112.36 318
16113.56 296
16114.76 324
16115.96 293
16117.16 279
16118.36 311
16119.56 277
16120.76 280
16121.96 329
16123.16 280
16124.36 291
16125.56 283
16126.76 281
16127.96 284
16129.16 269
16130.37 269
16131.57 287
16132.77 314
16133.97 309
16135.17 297
16136.37 291
16137.57 303
16138.77 318
16139.97 287
16141.17 290
16142.37 276
16143.57 322
16144.77 326
16145.98 307
16147.18 293
16148.38 291
16149.58 299
16150.78 307
16151.98 282
16153.18 302
16154.38 290
16155.59 309
16156.79 275
16157.99 277
16159.19 295
16160.39 290
16161.59 286
16162.80 303
16164.00 277
16165.20 275
16166.40 315
16167.60 338
16168.80 305
16170.01 299
16171.21 271
16172.41 264
16173.61 322
16174.81 315
16176.02 316
16177.22 285
16178.42 279
16179.62 350
16180.83 299
16182.03 280
16183.23 323
16184.43 320
16185.64 347
16186.84 349
16188.04 334
16189.24 321
16190.45 302
16191.65 329
16192.85 311
16194.06 302
16195.26 331
16196.46 297
16197.66 290
16198.87 280
16200.07 261
16201.27 311
16202.48 342
16203.68 317
16204.88 288
16206.09 257
16207.29 305
16208.49 317
16209.70 320
16210.90 311
16212.10 305
16213.31 361
16214.51 363
16215.71 331
16216.92 314
16218.12 309
16219.33 378
16220.53 335
16221.73 328
16222.94 326
16224.14 334
16225.35 307
16226.55 320
16227.75 331
16228.96 338
16230.16 324
16231.37 334
16232.57 332
16233.77 315
16234.98 342
16236.18 351
16237.39 364
16238.59 326
16239.80 343
16241.00 315
16242.21 350
16243.41 363
16244.62 321
16245.82 312
16247.03 339
16248.23 341
16249.44 348
16250.64 350
16251.85 365
16253.05 345
16254.26 375
16255.46 365
16256.67 324
16257.87 380
16259.08 401
16260.28 344
16261.49 375
16262.69 348
16263.90 360
16265.10 393
16266.31 365
16267.51 358
16268.72 351
16269.93 351
16271.13 388
16272.34 355
16273.54 381
16274.75 394
16275.96 345
16277.16 347
16278.37 371
16279.57 367
16280.78 342
16281.99 356
16283.19 364
16284.40 369
16285.60 379
16286.81 361
16288.02 368
16289.22 358
16290.43 338
16291.64 381
16292.84 388
16294.05 355
16295.26 353
16296.46 340
16297.67 391
16298.88 389
16300.08 407
16301.29 404
16302.50 391
16303.70 436
16304.91 420
16306.12 431
16307.32 401
16308.53 366
16309.74 402
16310.95 377
16312.15 359
16313.36 353
16314.57 390
16315.78 377
16316.98 381
16318.19 414
16319.40 358
16320.61 399
16321.81 433
16323.02 386
16324.23 347
16325.44 332
16326.64 364
16327.85 365
16329.06 348
16330.27 363
16331.48 364
16332.68 373
16333.89 420
16335.10 350
16336.31 334
16337.52 338
16338.72 333
16339.93 359
16341.14 324
16342.35 315
16343.56 314
16344.77 289
16345.98 334
16347.18 348
16348.39 345
16349.60 331
16350.81 328
16352.02 315
16353.23 302
16354.44 334
16355.65 339
16356.85 300
16358.06 335
16359.27 304
16360.48 274
16361.69 291
16362.90 317
16364.11 289
16365.32 286
16366.53 307
16367.74 306
16368.95 275
16370.16 283
16371.36 302
16372.57 305
16373.78 295
16374.99 292
16376.20 316
16377.41 300
16378.62 287
16379.83 286
16381.04 265
16382.25 272
16383.46 298
16384.67 287
16385.88 276
16387.09 271
16388.30 283
16389.51 321
16390.72 302
16391.93 293
16393.14 281
16394.35 291
16395.56 287
16396.77 284
16397.98 269
16399.19 272
16400.41 293
16401.62 269
16402.83 265
16404.04 250
16405.25 278
16406.46 303
16407.67 313
16408.88 242
16410.09 296
16411.30 291
16412.51 275
16413.72 258
16414.94 276
16416.15 253
16417.36 261
16418.57 271
16419.78 272
16420.99 287
16422.20 272
16423.41 289
16424.63 292
16425.84 278
16427.05 298
16428.26 303
16429.47 294
16430.68 298
16431.90 271
16433.11 294
16434.32 279
16435.53 263
16436.74 277
16437.95 264
16439.17 288
16440.38 293
16441.59 263
16442.80 272
16444.01 244
16445.23 261
16446.44 276
16447.65 266
16448.86 251
16450.08 270
16451.29 286
16452.50 244
16453.71 280
16454.93 298
16456.14 268
16457.35 259
16458.56 262
16459.78 281
16460.99 271
16462.20 250
16463.42 252
16464.63 280
16465.84 263
16467.05 273
16468.27 238
16469.48 285
16470.69 263
16471.91 251
16473.12 263
16474.33 269
16475.55 286
16476.76 277
16477.97 281
16479.19 306
16480.40 273
16481.61 267
16482.83 286
16484.04 236
16485.25 247
16486.47 266
16487.68 259
16488.90 260
16490.11 252
16491.32 276
16492.54 261
16493.75 272
16494.97 277
16496.18 296
16497.39 288
16498.61 254
16499.82 235
16501.04 245
16502.25 240
16503.47 244
16504.68 210
16505.89 266
16507.11 277
16508.32 279
16509.54 269
16510.75 260
16511.97 257
16513.18 290
16514.40 275
16515.61 267
16516.83 269
16518.04 268
16519.26 278
16520.47 258
16521.69 241
16522.90 253
16524.12 242
16525.33 237
16526.55 258
16527.76 240
16528.98 253
16530.19 252
16531.41 275
16532.62 271
16533.84 248
16535.05 249
16536.27 272
16537.49 279
16538.70 255
16539.92 281
16541.13 270
16542.35 275
16543.56 247
16544.78 249
16546.00 290
16547.21 283
16548.43 275
16549.64 308
16550.86 254
16552.08 280
16553.29 286
16554.51 292
16555.73 263
16556.94 266
16558.16 292
16559.37 289
16560.59 276
16561.81 266
16563.02 288
16564.24 281
16565.46 279
16566.67 256
16567.89 258
16569.11 292
16570.32 300
16571.54 253
16572.76 254
16573.98 286
16575.19 281
16576.41 269
16577.63 276
16578.84 291
16580.06 311
16581.28 276
16582.50 251
16583.71 257
16584.93 279
16586.15 317
16587.36 289
16588.58 299
16589.80 294
16591.02 260
16592.24 361
16593.45 300
16594.67 293
16595.89 314
16597.11 299
16598.32 306
16599.54 294
16600.76 281
16601.98 261
16603.20 292
16604.41 290
16605.63 267
16606.85 291
16608.07 304
16609.29 304
16610.51 262
16611.72 271
16612.94 283
16614.16 261
16615.38 258
16616.60 251
16617.82 267
16619.03 231
16620.25 271
16621.47 267
16622.69 264
16623.91 264
16625.13 299
16626.35 258
16627.57 265
16628.79 253
16630.00 252
16631.22 237
16632.44 239
16633.66 231
16634.88 249
16636.10 214
16637.32 239
16638.54 260
16639.76 286
16640.98 226
16642.20 253
16643.42 260
16644.64 233
16645.86 235
16647.08 214
16648.30 209
16649.51 234
16650.73 273
16651.95 262
16653.17 240
16654.39 238
16655.61 253
16656.83 282
16658.05 221
16659.27 253
16660.49 219
16661.71 232
16662.93 256
16664.16 224
16665.38 231
16666.60 230
16667.82 242
16669.04 237
16670.26 233
16671.48 247
16672.70 278
16673.92 283
16675.14 235
16676.36 227
16677.58 237
16678.80 257
16680.02 228
16681.24 224
16682.46 215
16683.69 204
16684.91 204
16686.13 237
16687.35 241
16688.57 222
16689.79 248
16691.01 267
16692.23 244
16693.46 242
16694.68 257
16695.90 239
16697.12 242
16698.34 239
16699.56 206
16700.78 245
16702.01 277
16703.23 227
16704.45 231
16705.67 248
16706.89 233
16708.12 235
16709.34 231
16710.56 235
16711.78 240
16713.00 248
16714.23 222
16715.45 219
16716.67 247
16717.89 238
16719.11 267
16720.34 230
16721.56 223
16722.78 232
16724.00 253
16725.23 236
16726.45 205
16727.67 200
16728.89 223
16730.12 241
16731.34 247
16732.56 230
16733.79 222
16735.01 240
16736.23 267
16737.45 242
16738.68 210
16739.90 199
16741.12 238
16742.35 236
16743.57 230
16744.79 226
16746.02 257
16747.24 257
16748.46 249
16749.69 194
16750.91 218
16752.13 263
16753.36 229
16754.58 234
16755.80 201
16757.03 223
16758.25 248
16759.48 250
16760.70 257
16761.92 244
16763.15 241
16764.37 236
16765.60 244
16766.82 251
16768.04 209
16769.27 228
16770.49 232
16771.72 241
16772.94 224
16774.16 211
16775.39 210
16776.61 245
16777.84 242
16779.06 219
16780.29 221
16781.51 234
16782.74 186
16783.96 210
16785.19 233
16786.41 218
16787.64 249
16788.86 223
16790.09 243
16791.31 236
16792.54 252
16793.76 254
16794.99 248
16796.21 217
16797.44 248
16798.66 235
16799.89 228
16801.11 226
16802.34 224
16803.56 246
16804.79 248
16806.01 256
16807.24 248
16808.46 204
16809.69 234
16810.92 254
16812.14 242
16813.37 280
16814.59 241
16815.82 265
16817.04 254
16818.27 246
16819.50 249
16820.72 259
16821.95 290
16823.17 251
16824.40 263
16825.63 256
16826.85 249
16828.08 254
16829.31 282
16830.53 244
16831.76 220
16832.99 227
16834.21 248
16835.44 271
16836.67 241
16837.89 242
16839.12 230
16840.35 251
16841.57 248
16842.80 285
16844.03 281
16845.25 260
16846.48 296
16847.71 259
16848.93 296
16850.16 258
16851.39 244
16852.62 279
16853.84 275
16855.07 289
16856.30 254
16857.52 238
16858.75 248
16859.98 297
16861.21 297
16862.43 295
16863.66 318
16864.89 299
16866.12 344
16867.35 308
16868.57 297
16869.80 312
16871.03 340
16872.26 282
16873.48 301
16874.71 332
16875.94 317
16877.17 307
16878.40 289
16879.63 307
16880.85 312
16882.08 332
16883.31 358
16884.54 347
16885.77 310
16887.00 324
16888.22 363
16889.45 360
16890.68 315
16891.91 351
16893.14 373
16894.37 349
16895.60 314
16896.82 320
16898.05 326
16899.28 301
16900.51 358
16901.74 375
16902.97 363
16904.20 316
16905.43 334
16906.66 325
16907.89 319
16909.12 331
16910.34 300
16911.57 303
16912.80 301
16914.03 277
16915.26 299
16916.49 279
16917.72 298
16918.95 251
16920.18 250
16921.41 262
16922.64 271
16923.87 307
16925.10 271
16926.33 279
16927.56 271
16928.79 286
16930.02 278
16931.25 277
16932.48 255
16933.71 251
16934.94 272
16936.17 294
16937.40 284
16938.63 262
16939.86 263
16941.09 246
16942.32 216
16943.55 239
16944.78 270
16946.01 242
16947.24 222
16948.48 249
16949.71 259
16950.94 247
16952.17 239
16953.40 247
16954.63 236
16955.86 245
16957.09 239
16958.32 254
16959.55 237
16960.79 241
16962.02 260
16963.25 252
16964.48 221
16965.71 245
16966.94 252
16968.17 227
16969.40 218
16970.64 202
16971.87 233
16973.10 271
16974.33 245
16975.56 232
16976.79 243
16978.03 239
16979.26 244
16980.49 251
16981.72 234
16982.95 214
16984.19 241
16985.42 254
16986.65 228
16987.88 245
16989.11 247
16990.35 229
16991.58 228
16992.81 200
16994.04 216
16995.28 259
16996.51 221
16997.74 221
16998.97 261
17000.21 228
17001.44 227
17002.67 243
17003.90 243
17005.14 220
17006.37 221
17007.60 267
17008.84 228
17010.07 251
17011.30 240
17012.53 220
17013.77 259
17015.00 279
17016.23 211
17017.47 236
17018.70 246
17019.93 208
17021.17 209
17022.40 242
17023.63 221
17024.87 250
17026.10 242
17027.33 239
17028.57 231
17029.80 253
17031.04 231
17032.27 238
17033.50 223
17034.74 238
17035.97 237
17037.20 220
17038.44 248
17039.67 230
17040.91 241
17042.14 226
17043.37 207
17044.61 233
17045.84 222
17047.08 216
17048.31 246
17049.55 210
17050.78 225
17052.02 229
17053.25 222
17054.48 211
17055.72 183
17056.95 212
17058.19 196
17059.42 202
17060.66 225
17061.89 226
17063.13 235
17064.36 198
17065.60 176
17066.83 207
17068.07 217
17069.30 215
17070.54 195
17071.77 211
17073.01 176
17074.24 207
17075.48 204
17076.71 199
17077.95 217
17079.19 206
17080.42 226
17081.66 206
17082.89 210
17084.13 213
17085.36 206
17086.60 207
17087.83 212
17089.07 208
17090.31 201
17091.54 228
17092.78 203
17094.01 220
17095.25 203
17096.49 201
17097.72 182
17098.96 198
17100.19 219
17101.43 215
17102.67 211
17103.90 232
17105.14 209
17106.38 185
17107.61 207
17108.85 208
17110.09 199
17111.32 191
17112.56 218
17113.80 202
17115.03 190
17116.27 167
17117.51 194
17118.74 196
17119.98 192
17121.22 191
17122.45 187
17123.69 213
17124.93 225
17126.17 219
17127.40 221
17128.64 204
17129.88 213
17131.12 197
17132.35 212
17133.59 203
17134.83 174
17136.07 195
17137.30 206
17138.54 205
17139.78 181
17141.02 202
17142.25 202
17143.49 205
17144.73 219
17145.97 192
17147.20 234
17148.44 209
17149.68 178
17150.92 202
17152.16 199
17153.40 179
17154.63 208
17155.87 183
17157.11 190
17158.35 200
17159.59 173
17160.83 194
17162.06 217
17163.30 180
17164.54 181
17165.78 196
17167.02 169
17168.26 198
17169.50 167
17170.73 210
17171.97 192
17173.21 191
17174.45 172
17175.69 183
17176.93 180
17178.17 176
17179.41 176
17180.65 209
17181.89 211
17183.12 181
17184.36 231
17185.60 192
17186.84 184
17188.08 202
17189.32 203
17190.56 179
17191.80 200
17193.04 187
17194.28 192
17195.52 173
17196.76 187
17198.00 180
17199.24 205
17200.48 223
17201.72 218
17202.96 186
17204.20 207
17205.44 192
17206.68 172
17207.92 172
17209.16 186
17210.40 196
17211.64 209
17212.88 200
17214.12 172
17215.36 184
17216.60 205
17217.84 232
17219.08 203
17220.32 200
17221.56 196
17222.80 167
17224.04 173
17225.29 200
17226.53 213
17227.77 201
17229.01 176
17230.25 184
17231.49 186
17232.73 187
17233.97 226
17235.21 193
17236.45 203
17237.70 183
17238.94 176
17240.18 189
17241.42 175
17242.66 183
17243.90 187
17245.14 206
17246.39 189
17247.63 230
17248.87 199
17250.11 188
17251.35 168
17252.59 167
17253.84 180
17255.08 168
17256.32 200
17257.56 193
17258.80 168
17260.05 170
17261.29 197
17262.53 182
17263.77 187
17265.01 169
17266.26 195
17267.50 186
17268.74 203
17269.98 168
17271.23 176
17272.47 214
17273.71 179
17274.95 185
17276.20 179
17277.44 168
17278.68 180
17279.92 178
17281.17 185
17282.41 159
17283.65 180
17284.90 197
17286.14 203
17287.38 176
17288.62 200
17289.87 200
17291.11 197
17292.35 200
17293.60 172
17294.84 158
17296.08 176
17297.33 175
17298.57 191
17299.81 190
17301.06 192
17302.30 184
17303.54 195
17304.79 164
17306.03 193
17307.28 198
17308.52 197
17309.76 191
17311.01 194
17312.25 177
17313.49 192
17314.74 177
17315.98 195
17317.23 172
17318.47 171
17319.72 182
17320.96 173
17322.20 185
17323.45 167
17324.69 171
17325.94 182
17327.18 175
17328.43 182
17329.67 161
17330.91 190
17332.16 220
17333.40 204
17334.65 173
17335.89 176
17337.14 189
17338.38 175
17339.63 177
17340.87 191
17342.12 195
17343.36 172
17344.61 173
17345.85 186
17347.10 176
17348.34 183
17349.59 167
17350.83 179
17352.08 222
17353.33 179
17354.57 206
17355.82 197
17357.06 174
17358.31 179
17359.55 193
17360.80 161
17362.04 196
17363.29 165
17364.54 193
17365.78 198
17367.03 209
17368.27 198
17369.52 178
17370.77 175
17372.01 174
17373.26 188
17374.50 186
17375.75 185
17377.00 185
17378.24 183
17379.49 183
17380.74 183
17381.98 169
17383.23 213
17384.47 190
17385.72 190
17386.97 201
17388.21 193
17389.46 195
17390.71 189
17391.95 202
17393.20 202
17394.45 189
17395.70 174
17396.94 198
17398.19 206
17399.44 199
17400.68 174
17401.93 186
17403.18 178
17404.42 176
17405.67 189
17406.92 193
17408.17 150
17409.41 182
17410.66 200
17411.91 210
17413.16 175
17414.40 212
17415.65 189
17416.90 183
17418.15 168
17419.40 163
17420.64 193
17421.89 176
17423.14 178
17424.39 169
17425.63 220
17426.88 189
17428.13 199
17429.38 186
17430.63 175
17431.88 184
17433.12 201
17434.37 239
17435.62 178
17436.87 199
17438.12 174
17439.37 191
17440.61 224
17441.86 177
17443.11 173
17444.36 188
17445.61 223
17446.86 228
17448.11 205
17449.36 192
17450.60 182
17451.85 192
17453.10 207
17454.35 184
17455.60 207
17456.85 207
17458.10 201
17459.35 179
17460.60 225
17461.85 230
17463.10 218
17464.34 234
17465.59 215
17466.84 215
17468.09 222
17469.34 204
17470.59 166
17471.84 194
17473.09 170
17474.34 177
17475.59 188
17476.84 211
17478.09 193
17479.34 209
17480.59 210
17481.84 204
17483.09 213
17484.34 231
17485.59 180
17486.84 187
17488.09 187
17489.34 219
17490.59 208
17491.84 227
17493.09 195
17494.34 217
17495.59 196
17496.84 208
17498.10 228
17499.35 202
17500.60 189
17501.85 186
17503.10 224
17504.35 236
17505.60 219
17506.85 191
17508.10 216
17509.35 217
17510.60 209
17511.86 222
17513.11 244
17514.36 243
17515.61 201
17516.86 220
17518.11 254
17519.36 209
17520.61 195
17521.87 197
17523.12 197
17524.37 228
17525.62 221
17526.87 249
17528.12 249
17529.38 253
17530.63 259
17531.88 236
17533.13 237
17534.38 251
17535.63 278
17536.89 246
17538.14 252
17539.39 219
17540.64 228
17541.89 243
17543.15 278
17544.40 245
17545.65 242
17546.90 249
17548.16 223
17549.41 214
17550.66 224
17551.91 248
17553.17 217
17554.42 240
17555.67 258
17556.92 235
17558.18 235
17559.43 251
17560.68 226
17561.94 245
17563.19 251
17564.44 231
17565.69 239
17566.95 264
17568.20 242
17569.45 259
17570.71 266
17571.96 230
17573.21 234
17574.47 206
17575.72 232
17576.97 231
17578.23 228
17579.48 229
17580.73 206
17581.99 255
17583.24 282
17584.50 272
17585.75 239
17587.00 273
17588.26 238
17589.51 216
17590.76 205
17592.02 244
17593.27 252
17594.53 206
17595.78 185
17597.04 243
17598.29 234
17599.54 238
17600.80 210
17602.05 251
17603.31 252
17604.56 205
17605.82 229
17607.07 265
17608.32 220
17609.58 208
17610.83 221
17612.09 248
17613.34 218
17614.60 213
17615.85 253
17617.11 259
17618.36 223
17619.62 234
17620.87 261
17622.13 236
17623.38 212
17624.64 246
17625.89 239
17627.15 253
17628.40 218
17629.66 234
17630.91 223
17632.17 206
17633.43 181
17634.68 191
17635.94 214
17637.19 197
17638.45 217
17639.70 209
17640.96 193
17642.21 204
17643.47 224
17644.73 212
17645.98 209
17647.24 215
17648.49 215
17649.75 232
17651.01 205
17652.26 199
17653.52 211
17654.77 185
17656.03 185
17657.29 191
17658.54 208
17659.80 214
17661.06 201
17662.31 227
17663.57 194
17664.83 211
17666.08 198
17667.34 183
17668.60 205
17669.85 178
17671.11 174
17672.37 197
17673.62 184
17674.88 176
17676.14 191
17677.39 206
17678.65 196
17679.91 158
17681.17 190
17682.42 206
17683.68 177
17684.94 196
17686.19 197
17687.45 186
17688.71 179
17689.97 191
17691.22 195
17692.48 177
17693.74 191
17695.00 216
17696.26 219
17697.51 204
17698.77 195
17700.03 183
17701.29 179
17702.54 183
17703.80 204
17705.06 199
17706.32 203
17707.58 228
17708.83 182
17710.09 190
17711.35 192
17712.61 169
17713.87 161
17715.13 168
17716.38 190
17717.64 180
17718.90 179
17720.16 178
17721.42 162
17722.68 186
17723.94 167
17725.19 171
17726.45 190
17727.71 204
17728.97 194
17730.23 200
17731.49 185
17732.75 207
17734.01 207
17735.27 202
17736.53 184
17737.78 207
17739.04 197
17740.30 170
17741.56 190
17742.82 189
17744.08 191
17745.34 195
17746.60 201
17747.86 219
17749.12 177
17750.38 192
17751.64 192
17752.90 202
17754.16 168
17755.42 196
17756.68 194
17757.94 199
17759.20 194
17760.46 181
17761.72 165
17762.98 173
17764.24 204
17765.50 188
17766.76 175
17768.02 172
17769.28 161
17770.54 182
17771.80 182
17773.06 165
17774.32 176
17775.58 194
17776.84 194
17778.10 191
17779.36 188
17780.62 182
17781.88 189
17783.15 192
17784.41 191
17785.67 191
17786.93 170
17788.19 200
17789.45 209
17790.71 166
17791.97 154
17793.23 196
17794.49 190
17795.76 184
17797.02 182
17798.28 174
17799.54 174
17800.80 192
17802.06 204
17803.32 165
17804.59 197
17805.85 162
17807.11 183
17808.37 217
17809.63 198
17810.89 172
17812.16 198
17813.42 185
17814.68 176
17815.94 164
17817.20 150
17818.47 170
17819.73 180
17820.99 177
17822.25 180
17823.51 178
17824.78 156
17826.04 200
17827.30 165
17828.56 167
17829.83 171
17831.09 185
17832.35 150
17833.61 159
17834.88 185
17836.14 165
17837.40 165
17838.67 157
17839.93 155
17841.19 146
17842.45 173
17843.72 165
17844.98 167
17846.24 180
17847.51 175
17848.77 194
17850.03 169
17851.30 187
17852.56 162
17853.82 197
17855.09 157
17856.35 142
17857.61 163
17858.88 177
17860.14 167
17861.40 187
17862.67 170
17863.93 204
17865.19 178
17866.46 139
17867.72 153
17868.99 195
17870.25 161
17871.51 187
17872.78 167
17874.04 178
17875.31 157
17876.57 177
17877.83 206
17879.10 151
17880.36 176
17881.63 155
17882.89 162
17884.15 147
17885.42 179
17886.68 182
17887.95 217
17889.21 187
17890.48 159
17891.74 145
17893.01 169
17894.27 179
17895.54 183
17896.80 175
17898.07 182
17899.33 202
17900.60 191
17901.86 156
17903.13 178
17904.39 187
17905.66 169
17906.92 211
17908.19 173
17909.45 167
17910.72 157
17911.98 169
17913.25 180
17914.51 173
17915.78 161
17917.05 170
17918.31 167
17919.58 173
17920.84 196
17922.11 181
17923.37 159
17924.64 170
17925.91 168
17927.17 127
17928.44 139
17929.70 136
17930.97 172
17932.24 132
17933.50 166
17934.77 172
17936.03 158
17937.30 160
17938.57 161
17939.83 182
17941.10 181
17942.37 156
17943.63 167
17944.90 198
17946.17 160
17947.43 169
17948.70 146
17949.97 155
17951.23 149
17952.50 152
17953.77 164
17955.03 168
17956.30 142
17957.57 145
17958.83 176
17960.10 175
17961.37 169
17962.64 182
17963.90 202
17965.17 179
17966.44 157
17967.70 146
17968.97 150
17970.24 174
17971.51 182
17972.77 163
17974.04 146
17975.31 171
17976.58 171
17977.85 159
17979.11 153
17980.38 143
17981.65 138
17982.92 123
17984.18 133
17985.45 159
17986.72 152
17987.99 167
17989.26 145
17990.52 154
17991.79 180
17993.06 157
17994.33 151
17995.60 177
17996.87 184
17998.13 183
17999.40 180
18000.67 150
18001.94 154
18003.21 168
18004.48 149
18005.75 147
18007.02 171
18008.28 179
18009.55 155
18010.82 152
18012.09 163
18013.36 163
18014.63 177
18015.90 173
18017.17 166
18018.44 172
18019.71 163
18020.97 167
18022.24 171
18023.51 167
18024.78 166
18026.05 186
18027.32 171
18028.59 156
18029.86 148
18031.13 167
18032.40 139
18033.67 153
18034.94 179
18036.21 172
18037.48 165
18038.75 177
18040.02 187
18041.29 170
18042.56 187
18043.83 178
18045.10 147
18046.37 167
18047.64 147
18048.91 166
18050.18 145
18051.45 147
18052.72 156
18053.99 154
18055.26 177
18056.53 156
18057.80 163
18059.07 168
18060.34 169
18061.61 169
18062.88 158
18064.16 145
18065.43 172
18066.70 160
18067.97 189
18069.24 153
18070.51 156
18071.78 167
18073.05 171
18074.32 194
18075.59 201
18076.87 170
18078.14 198
18079.41 173
18080.68 187
18081.95 162
18083.22 177
18084.49 153
18085.77 176
18087.04 187
18088.31 183
18089.58 169
18090.85 167
18092.12 176
18093.40 152
18094.67 174
18095.94 171
18097.21 163
18098.48 154
18099.76 161
18101.03 172
18102.30 167
18103.57 179
18104.84 206
18106.12 171
18107.39 163
18108.66 181
18109.93 180
18111.21 161
18112.48 167
18113.75 160
18115.02 182
18116.30 171
18117.57 181
18118.84 162
18120.11 170
18121.39 156
18122.66 151
18123.93 157
18125.21 156
18126.48 155
18127.75 163
18129.02 181
18130.30 211
18131.57 181
18132.84 169
18134.12 166
18135.39 181
18136.66 155
18137.94 151
18139.21 168
18140.48 208
18141.76 169
18143.03 170
18144.31 176
18145.58 189
18146.85 161
18148.13 163
18149.40 190
18150.67 159
18151.95 169
18153.22 159
18154.50 149
18155.77 159
18157.04 154
18158.32 177
18159.59 172
18160.87 188
18162.14 179
18163.41 166
18164.69 179
18165.96 137
18167.24 169
18168.51 194
18169.79 174
18171.06 141
18172.34 143
18173.61 168
18174.89 185
18176.16 148
18177.43 148
18178.71 186
18179.98 152
18181.26 164
18182.53 168
18183.81 154
18185.08 161
18186.36 168
18187.63 194
18188.91 174
18190.18 140
18191.46 153
18192.74 142
18194.01 164
18195.29 136
18196.56 178
18197.84 216
18199.11 164
18200.39 179
18201.66 178
18202.94 161
18204.22 148
18205.49 156
18206.77 158
18208.04 154
18209.32 159
18210.59 161
18211.87 185
18213.15 150
18214.42 146
18215.70 165
18216.97 155
18218.25 163
18219.53 163
18220.80 153
18222.08 166
18223.36 147
18224.63 157
18225.91 153
18227.19 139
18228.46 177
18229.74 164
18231.02 143
18232.29 165
18233.57 193
18234.85 152
18236.12 156
18237.40 143
18238.68 151
18239.95 180
18241.23 185
18242.51 189
18243.78 164
18245.06 174
18246.34 166
18247.62 162
18248.89 176
18250.17 164
18251.45 176
18252.73 186
18254.00 198
18255.28 153
18256.56 166
18257.84 178
18259.11 159
18260.39 169
18261.67 153
18262.95 130
18264.22 177
18265.50 159
18266.78 183
18268.06 184
18269.34 179
18270.61 159
18271.89 174
18273.17 151
18274.45 133
18275.73 185
18277.01 176
18278.28 174
18279.56 161
18280.84 194
18282.12 194
18283.40 173
18284.68 155
18285.95 164
18287.23 144
18288.51 143
18289.79 162
18291.07 144
18292.35 125
18293.63 165
18294.91 161
18296.19 179
18297.46 153
18298.74 158
18300.02 162
18301.30 152
18302.58 163
18303.86 162
18305.14 162
18306.42 184
18307.70 170
18308.98 136
18310.26 142
18311.54 140
18312.82 169
18314.10 150
18315.37 151
18316.65 172
18317.93 166
18319.21 178
18320.49 160
18321.77 192
18323.05 131
18324.33 164
18325.61 202
18326.89 183
18328.17 163
18329.45 165
18330.73 170
18332.01 175
18333.29 180
18334.57 194
18335.86 163
18337.14 151
18338.42 138
18339.70 149
18340.98 152
18342.26 145
18343.54 145
18344.82 155
18346.10 165
18347.38 171
18348.66 165
18349.94 183
18351.22 161
18352.50 150
18353.78 154
18355.07 168
18356.35 170
18357.63 166
18358.91 164
18360.19 179
18361.47 161
18362.75 183
18364.03 170
18365.32 181
18366.60 149
18367.88 140
18369.16 161
18370.44 174
18371.72 168
18373.00 164
18374.29 165
18375.57 155
18376.85 146
18378.13 152
18379.41 176
18380.70 181
18381.98 171
18383.26 179
18384.54 150
18385.82 133
18387.11 171
18388.39 142
18389.67 149
18390.95 176
18392.23 171
18393.52 138
18394.80 140
18396.08 170
18397.36 155
18398.65 155
18399.93 150
18401.21 163
18402.50 159
18403.78 151
18405.06 157
18406.34 140
18407.63 176
18408.91 164
18410.19 154
18411.48 159
18412.76 136
18414.04 143
18415.32 166
18416.61 154
18417.89 155
18419.17 160
18420.46 191
18421.74 138
18423.02 160
18424.31 158
18425.59 165
18426.87 155
18428.16 157
18429.44 161
18430.73 168
18432.01 148
18433.29 159
18434.58 162
18435.86 154
18437.14 152
18438.43 152
18439.71 171
18441.00 134
18442.28 151
18443.56 156
18444.85 173
18446.13 178
18447.42 157
18448.70 147
18449.99 146
18451.27 157
18452.56 162
18453.84 185
18455.12 167
18456.41 167
18457.69 164
18458.98 165
18460.26 137
18461.55 150
18462.83 177
18464.12 161
18465.40 149
18466.69 164
18467.97 147
18469.26 155
18470.54 153
18471.83 171
18473.11 182
18474.40 156
18475.68 151
18476.97 175
18478.25 170
18479.54 164
18480.82 158
18482.11 147
18483.40 165
18484.68 141
18485.97 151
18487.25 162
18488.54 121
18489.82 146
18491.11 139
18492.39 161
18493.68 150
18494.97 137
18496.25 168
18497.54 135
18498.82 164
18500.11 178
18501.40 177
18502.68 199
18503.97 166
18505.26 192
18506.54 170
18507.83 172
18509.11 170
18510.40 145
18511.69 160
18512.97 158
18514.26 160
18515.55 147
18516.83 158
18518.12 139
18519.41 152
18520.69 169
18521.98 159
18523.27 158
18524.56 180
18525.84 161
18527.13 159
18528.42 150
18529.70 174
18530.99 173
18532.28 142
18533.57 149
18534.85 185
18536.14 189
18537.43 144
18538.71 163
18540.00 151
18541.29 157
18542.58 159
18543.86 185
18545.15 153
18546.44 165
18547.73 187
18549.02 174
18550.30 174
18551.59 160
18552.88 171
18554.17 160
18555.46 184
18556.74 180
18558.03 185
18559.32 179
18560.61 154
18561.90 127
18563.18 183
18564.47 180
18565.76 195
18567.05 182
18568.34 174
18569.63 172
18570.92 156
18572.20 187
18573.49 180
18574.78 196
18576.07 168
18577.36 187
18578.65 189
18579.94 163
18581.23 150
18582.51 169
18583.80 146
18585.09 146
18586.38 164
18587.67 198
18588.96 201
18590.25 162
18591.54 171
18592.83 169
18594.12 172
18595.41 178
18596.70 175
18597.99 137
18599.28 168
18600.57 165
18601.85 201
18603.14 189
18604.43 181
18605.72 182
18607.01 163
18608.30 198
18609.59 196
18610.88 199
18612.17 187
18613.46 197
18614.75 200
18616.04 223
18617.33 185
18618.62 194
18619.91 154
18621.20 194
18622.50 206
18623.79 190
18625.08 184
18626.37 216
18627.66 214
18628.95 175
18630.24 191
18631.53 167
18632.82 196
18634.11 223
18635.40 204
18636.69 193
18637.98 212
18639.27 176
18640.57 184
18641.86 148
18643.15 156
18644.44 150
18645.73 186
18647.02 180
18648.31 163
18649.60 172
18650.89 197
18652.19 163
18653.48 176
18654.77 199
18656.06 209
18657.35 201
18658.64 147
18659.94 160
18661.23 168
18662.52 163
18663.81 178
18665.10 159
18666.39 176
18667.69 174
18668.98 170
18670.27 180
18671.56 184
18672.85 166
18674.15 192
18675.44 170
18676.73 172
18678.02 155
18679.32 172
18680.61 154
18681.90 144
18683.19 138
18684.49 173
18685.78 143
18687.07 154
18688.36 156
18689.66 149
18690.95 166
18692.24 154
18693.53 153
18694.83 168
18696.12 158
18697.41 171
18698.71 181
18700.00 177
18701.29 183
18702.59 165
18703.88 195
18705.17 163
18706.47 136
18707.76 160
18709.05 164
18710.35 148
18711.64 124
18712.93 155
18714.23 149
18715.52 160
18716.81 153
18718.11 153
18719.40 137
18720.70 155
18721.99 150
18723.28 171
18724.58 163
18725.87 146
18727.16 141
18728.46 155
18729.75 144
18731.05 176
18732.34 182
18733.64 140
18734.93 151
18736.22 147
18737.52 179
18738.81 155
18740.11 169
18741.40 178
18742.70 147
18743.99 157
18745.29 168
18746.58 151
18747.87 156
18749.17 152
18750.46 170
18751.76 156
18753.05 152
18754.35 154
18755.64 159
18756.94 151
18758.23 146
18759.53 133
18760.82 146
18762.12 163
18763.42 152
18764.71 140
18766.01 161
18767.30 160
18768.60 155
18769.89 172
18771.19 151
18772.48 149
18773.78 169
18775.07 120
18776.37 165
18777.67 158
18778.96 146
18780.26 151
18781.55 170
18782.85 156
18784.15 145
18785.44 127
18786.74 145
18788.03 154
18789.33 149
18790.63 180
18791.92 168
18793.22 144
18794.52 151
18795.81 178
18797.11 146
18798.40 171
18799.70 156
18801.00 154
18802.29 144
18803.59 172
18804.89 177
18806.18 160
18807.48 140
18808.78 145
18810.07 134
18811.37 157
18812.67 159
18813.97 145
18815.26 158
18816.56 145
18817.86 123
18819.15 141
18820.45 135
18821.75 140
18823.05 146
18824.34 138
18825.64 144
18826.94 152
18828.24 157
18829.53 160
18830.83 137
18832.13 150
18833.43 134
18834.72 145
18836.02 122
18837.32 153
18838.62 125
18839.92 134
18841.21 171
18842.51 163
18843.81 154
18845.11 149
18846.41 137
18847.70 149
18849.00 138
18850.30 141
18851.60 147
18852.90 151
18854.20 153
18855.49 151
18856.79 137
18858.09 136
18859.39 128
18860.69 139
18861.99 157
18863.29 126
18864.58 129
18865.88 169
18867.18 182
18868.48 160
18869.78 156
18871.08 174
18872.38 148
18873.68 133
18874.98 138
18876.28 147
18877.57 142
18878.87 177
18880.17 140
18881.47 149
18882.77 144
18884.07 162
18885.37 132
18886.67 132
18887.97 117
18889.27 135
18890.57 138
18891.87 143
18893.17 145
18894.47 154
18895.77 150
18897.07 137
18898.37 176
18899.67 128
18900.97 129
18902.27 115
18903.57 159
18904.87 173
18906.17 162
18907.47 157
18908.77 161
18910.07 138
18911.37 132
18912.67 144
18913.97 127
18915.27 156
18916.57 124
18917.87 130
18919.17 114
18920.47 135
18921.78 141
18923.08 158
18924.38 150
18925.68 160
18926.98 170
18928.28 136
18929.58 122
18930.88 127
18932.18 144
18933.48 148
18934.79 138
18936.09 139
18937.39 123
18938.69 153
18939.99 168
18941.29 165
18942.59 138
18943.90 139
18945.20 159
18946.50 149
18947.80 161
18949.10 165
18950.40 141
18951.71 138
18953.01 159
18954.31 155
18955.61 134
18956.91 150
18958.21 147
18959.52 129
18960.82 127
18962.12 165
18963.42 149
18964.73 139
18966.03 143
18967.33 142
18968.63 152
18969.93 134
18971.24 139
18972.54 143
18973.84 149
18975.14 143
18976.45 145
18977.75 151
18979.05 116
18980.36 147
18981.66 149
18982.96 168
18984.26 131
18985.57 115
18986.87 143
18988.17 155
18989.48 169
18990.78 146
18992.08 146
18993.39 173
18994.69 153
18995.99 134
18997.30 140
18998.60 136
18999.90 129
19001.21 122
19002.51 122
19003.81 108
19005.12 118
19006.42 132
19007.72 148
19009.03 152
19010.33 135
19011.64 156
19012.94 159
19014.24 113
19015.55 123
19016.85 112
19018.16 124
19019.46 136
19020.76 125
19022.07 116
19023.37 140
19024.68 148
19025.98 144
19027.29 156
19028.59 159
19029.89 164
19031.20 163
19032.50 163
19033.81 156
19035.11 158
19036.42 158
19037.72 133
19039.03 143
19040.33 143
19041.64 153
19042.94 144
19044.25 144
19045.55 121
19046.86 147
19048.16 139
19049.47 164
19050.77 145
19052.08 145
19053.38 137
19054.69 171
19055.99 139
19057.30 116
19058.60 131
19059.91 144
19061.22 140
19062.52 143
19063.83 145
19065.13 140
19066.44 170
19067.74 147
19069.05 143
19070.36 145
19071.66 143
19072.97 149
19074.27 134
19075.58 153
19076.89 140
19078.19 146
19079.50 134
19080.80 153
19082.11 150
19083.42 133
19084.72 146
19086.03 118
19087.34 106
19088.64 143
19089.95 140
19091.26 171
19092.56 147
19093.87 146
19095.18 158
19096.48 133
19097.79 136
19099.10 143
19100.40 138
19101.71 144
19103.02 133
19104.32 132
19105.63 159
19106.94 173
19108.25 161
19109.55 164
19110.86 149
19112.17 124
19113.48 115
19114.78 156
19116.09 154
19117.40 130
19118.71 142
19120.01 134
19121.32 146
19122.63 140
19123.94 123
19125.24 126
19126.55 141
19127.86 140
19129.17 160
19130.47 137
19131.78 145
19133.09 168
19134.40 149
19135.71 133
19137.02 145
19138.32 137
19139.63 134
19140.94 132
19142.25 141
19143.56 137
19144.87 159
19146.17 148
19147.48 139
19148.79 145
19150.10 146
19151.41 149
19152.72 147
19154.03 133
19155.33 118
19156.64 153
19157.95 170
19159.26 151
19160.57 146
19161.88 157
19163.19 144
19164.50 123
19165.81 139
19167.12 138
19168.42 143
19169.73 151
19171.04 146
19172.35 149
19173.66 110
19174.97 125
19176.28 116
19177.59 131
19178.90 152
19180.21 128
19181.52 140
19182.83 115
19184.14 143
19185.45 132
19186.76 131
19188.07 125
19189.38 132
19190.69 132
19192.00 123
19193.31 128
19194.62 111
19195.93 147
19197.24 137
19198.55 112
19199.86 138
19201.17 117
19202.48 154
19203.79 169
19205.10 158
19206.41 124
19207.72 144
19209.03 142
19210.34 141
19211.66 157
19212.97 148
19214.28 159
19215.59 139
19216.90 139
19218.21 125
19219.52 120
19220.83 144
19222.14 127
19223.45 137
19224.77 128
19226.08 145
19227.39 154
19228.70 146
19230.01 156
19231.32 169
19232.63 137
19233.94 124
19235.26 133
19236.57 129
19237.88 117
19239.19 143
19240.50 151
19241.81 110
19243.13 113
19244.44 142
19245.75 123
19247.06 105
19248.37 125
19249.69 140
19251.00 134
19252.31 150
19253.62 137
19254.93 151
19256.25 140
19257.56 148
19258.87 135
19260.18 130
19261.50 123
19262.81 141
19264.12 126
19265.43 132
19266.75 135
19268.06 148
19269.37 144
19270.68 151
19272.00 134
19273.31 148
19274.62 149
19275.94 145
19277.25 124
19278.56 142
19279.88 142
19281.19 139
19282.50 162
19283.81 136
19285.13 130
19286.44 126
19287.75 136
19289.07 143
19290.38 121
19291.70 119
19293.01 144
19294.32 140
19295.64 120
19296.95 157
19298.26 152
19299.58 154
19300.89 134
19302.20 135
19303.52 119
19304.83 146
19306.15 143
19307.46 115
19308.77 112
19310.09 143
19311.40 145
19312.72 142
19314.03 132
19315.35 140
19316.66 141
19317.97 137
19319.29 123
19320.60 155
19321.92 139
19323.23 153
19324.55 125
19325.86 155
19327.18 123
19328.49 137
19329.81 122
19331.12 129
19332.44 124
19333.75 135
19335.07 171
19336.38 153
19337.70 128
19339.01 107
19340.33 138
19341.64 127
19342.96 148
19344.27 147
19345.59 147
19346.90 144
19348.22 133
19349.53 150
19350.85 117
19352.16 129
19353.48 124
19354.79 144
19356.11 137
19357.43 149
19358.74 119
19360.06 122
19361.37 116
19362.69 123
19364.01 143
19365.32 121
19366.64 137
19367.95 151
19369.27 125
19370.59 125
19371.90 144
19373.22 136
19374.53 154
19375.85 123
19377.17 140
19378.48 129
19379.80 131
19381.12 161
19382.43 134
19383.75 140
19385.07 144
19386.38 163
19387.70 155
19389.02 127
19390.33 151
19391.65 145
19392.97 157
19394.28 137
19395.60 123
19396.92 145
19398.24 146
19399.55 136
19400.87 165
19402.19 157
19403.50 163
19404.82 140
19406.14 146
19407.46 114
19408.77 155
19410.09 132
19411.41 142
19412.73 133
19414.04 139
19415.36 138
19416.68 164
19418.00 149
19419.32 146
19420.63 135
19421.95 142
19423.27 127
19424.59 119
19425.91 135
19427.22 125
19428.54 142
19429.86 162
19431.18 140
19432.50 128
19433.82 131
19435.13 132
19436.45 151
19437.77 153
19439.09 184
19440.41 133
19441.73 135
19443.04 130
19444.36 152
19445.68 152
19447.00 145
19448.32 148
19449.64 131
19450.96 156
19452.28 135
19453.60 167
19454.91 145
19456.23 155
19457.55 140
19458.87 143
19460.19 119
19461.51 137
19462.83 163
19464.15 169
19465.47 128
19466.79 111
19468.11 112
19469.43 147
19470.75 140
19472.07 113
19473.39 128
19474.71 123
19476.03 137
19477.35 145
19478.67 135
19479.99 130
19481.30 163
19482.62 159
19483.94 136
19485.27 140
19486.59 131
19487.91 140
19489.23 125
19490.55 121
19491.87 121
19493.19 154
19494.51 133
19495.83 153
19497.15 133
19498.47 129
19499.79 157
19501.11 152
19502.43 150
19503.75 133
19505.07 131
19506.39 124
19507.71 138
19509.03 109
19510.36 107
19511.68 111
19513.00 146
19514.32 138
19515.64 121
19516.96 119
19518.28 116
19519.60 143
19520.92 118
19522.25 154
19523.57 142
19524.89 129
19526.21 133
19527.53 137
19528.85 109
19530.17 139
19531.50 162
19532.82 153
19534.14 109
19535.46 126
19536.78 138
19538.11 164
19539.43 162
19540.75 156
19542.07 106
19543.39 122
19544.72 159
19546.04 144
19547.36 129
19548.68 133
19550.00 143
19551.33 139
19552.65 131
19553.97 139
19555.29 138
19556.62 140
19557.94 140
19559.26 154
19560.58 159
19561.91 128
19563.23 152
19564.55 125
19565.88 117
19567.20 119
19568.52 113
19569.84 133
19571.17 142
19572.49 155
19573.81 171
19575.14 170
19576.46 127
19577.78 133
19579.11 135
19580.43 147
19581.75 150
19583.08 152
19584.40 149
19585.72 144
19587.05 142
19588.37 121
19589.69 139
19591.02 134
19592.34 102
19593.67 138
19594.99 144
19596.31 134
19597.64 128
19598.96 131
19600.28 150
19601.61 139
19602.93 136
19604.26 145
19605.58 150
19606.91 141
19608.23 156
19609.55 134
19610.88 121
19612.20 127
19613.53 139
19614.85 151
19616.18 130
19617.50 129
19618.83 122
19620.15 150
19621.47 141
19622.80 145
19624.12 131
19625.45 131
19626.77 124
19628.10 127
19629.42 145
19630.75 152
19632.07 152
19633.40 110
19634.72 134
19636.05 155
19637.37 133
19638.70 147
19640.03 126
19641.35 124
19642.68 112
19644.00 145
19645.33 144
19646.65 133
19647.98 141
19649.30 145
19650.63 156
19651.96 138
19653.28 141
19654.61 139
19655.93 117
19657.26 148
19658.58 148
19659.91 156
19661.24 130
19662.56 162
19663.89 127
19665.22 109
19666.54 122
19667.87 152
19669.19 147
19670.52 137
19671.85 116
19673.17 118
19674.50 143
19675.83 175
19677.15 150
19678.48 147
19679.81 117
19681.13 134
19682.46 146
19683.79 114
19685.11 143
19686.44 154
19687.77 148
19689.09 158
19690.42 150
19691.75 129
19693.08 127
19694.40 151
19695.73 135
19697.06 128
19698.39 132
19699.71 135
19701.04 150
19702.37 115
19703.69 141
19705.02 138
19706.35 147
19707.68 175
19709.01 154
19710.33 126
19711.66 145
19712.99 160
19714.32 144
19715.64 166
19716.97 137
19718.30 131
19719.63 146
19720.96 136
19722.28 150
19723.61 116
19724.94 118
19726.27 130
19727.60 133
19728.93 129
19730.25 137
19731.58 131
19732.91 123
19734.24 137
19735.57 129
19736.90 113
19738.23 151
19739.55 144
19740.88 149
19742.21 142
19743.54 122
19744.87 123
19746.20 159
19747.53 137
19748.86 129
19750.19 149
19751.51 128
19752.84 139
19754.17 125
19755.50 135
19756.83 125
19758.16 110
19759.49 126
19760.82 126
19762.15 140
19763.48 113
19764.81 126
19766.14 123
19767.47 116
19768.80 136
19770.13 139
19771.46 155
19772.79 131
19774.12 123
19775.45 142
19776.78 122
19778.11 122
19779.44 111
19780.77 96
19782.10 114
19783.43 139
19784.76 125
19786.09 135
19787.42 124
19788.75 135
19790.08 149
19791.41 141
19792.74 149
19794.07 132
19795.40 134
19796.73 146
19798.06 154
19799.39 174
19800.72 158
19802.05 144
19803.39 111
19804.72 121
19806.05 125
19807.38 108
19808.71 172
19810.04 129
19811.37 137
19812.70 142
19814.03 147
19815.37 130
19816.70 143
19818.03 142
19819.36 127
19820.69 125
19822.02 125
19823.35 129
19824.69 136
19826.02 139
19827.35 119
19828.68 124
19830.01 119
19831.34 144
19832.68 115
19834.01 141
19835.34 139
19836.67 151
19838.00 133
19839.34 114
19840.67 134
19842.00 125
19843.33 143
19844.67 124
19846.00 152
19847.33 136
19848.66 154
19849.99 116
19851.33 155
19852.66 142
19853.99 133
19855.32 138
19856.66 134
19857.99 144
19859.32 148
19860.66 159
19861.99 143
19863.32 125
19864.65 128
19865.99 148
19867.32 142
19868.65 132
19869.99 139
19871.32 115
19872.65 128
19873.99 143
19875.32 143
19876.65 165
19877.99 152
19879.32 122
19880.65 141
19881.99 131
19883.32 131
19884.65 140
19885.99 147
19887.32 120
19888.66 98
19889.99 130
19891.32 149
19892.66 134
19893.99 133
19895.32 129
19896.66 150
19897.99 141
19899.33 142
19900.66 139
19902.00 148
19903.33 126
19904.66 135
19906.00 148
19907.33 135
19908.67 127
19910.00 115
19911.34 135
19912.67 124
19914.01 135
19915.34 124
19916.67 124
19918.01 134
19919.34 139
19920.68 112
19922.01 121
19923.35 150
19924.68 143
19926.02 119
19927.35 149
19928.69 137
19930.02 121
19931.36 129
19932.69 126
19934.03 147
19935.37 135
19936.70 148
19938.04 133
19939.37 120
19940.71 146
19942.04 130
19943.38 141
19944.71 134
19946.05 120
19947.39 128
19948.72 114
19950.06 124
19951.39 167
19952.73 140
19954.06 125
19955.40 135
19956.74 127
19958.07 132
19959.41 128
19960.74 155
19962.08 124
19963.42 139
19964.75 176
19966.09 169
19967.43 139
19968.76 134
19970.10 131
19971.44 158
19972.77 127
19974.11 129
19975.45 134
19976.78 132
19978.12 140
19979.46 158
19980.79 135
19982.13 128
19983.47 134
19984.80 133
19986.14 181
19987.48 121
19988.82 133
19990.15 124
19991.49 151
19992.83 162
19994.16 179
19995.50 129
19996.84 135
19998.18 122
19999.51 141
20000.85 145
20002.19 151
20003.53 156
20004.86 163
20006.20 140
20007.54 121
20008.88 154
20010.22 154
20011.55 143
20012.89 171
20014.23 133
20015.57 166
20016.91 154
20018.24 141
20019.58 135
20020.92 141
20022.26 153
20023.60 134
20024.93 124
20026.27 134
20027.61 154
20028.95 153
20030.29 138
20031.63 140
20032.97 122
20034.30 174
20035.64 154
20036.98 123
20038.32 110
20039.66 134
20041.00 138
20042.34 137
20043.68 114
20045.01 136
20046.35 176
20047.69 133
20049.03 149
20050.37 150
20051.71 140
20053.05 170
20054.39 175
20055.73 131
20057.07 126
20058.41 134
20059.75 178
20061.09 149
20062.43 140
20063.77 128
20065.11 154
20066.45 154
20067.79 143
20069.12 132
20070.46 131
20071.80 148
20073.14 148
20074.48 165
20075.82 129
20077.16 139
20078.50 158
20079.85 143
20081.19 136
20082.53 154
20083.87 147
20085.21 132
20086.55 143
20087.89 133
20089.23 132
20090.57 154
20091.91 159
20093.25 144
20094.59 140
20095.93 136
20097.27 151
20098.61 162
20099.95 148
20101.29 135
20102.64 161
20103.98 150
20105.32 146
20106.66 148
20108.00 132
20109.34 150
20110.68 142
20112.02 136
20113.36 146
20114.71 133
20116.05 140
20117.39 128
20118.73 130
20120.07 130
20121.41 106
20122.75 135
20124.10 147
20125.44 127
20126.78 150
20128.12 130
20129.46 144
