# Supplementary material for: MALDI-TOF MS typing enables the classification of brewing yeasts of the genus Saccharomyces to major beer styles
Source: PLoS One. 2017 Aug 9;12(8):e0181694. doi: 10.1371/journal.pone.0181694 (PMC5549903; doi:10.1371/journal.pone.0181694)
Supplement: S3 File — The directory includes 90 raw files and was zipped to “.zip”; the folder has three strains with 30 spectra per strain; S1 Text explains the raw files with an example and Table 1 represents the yeast strains used within the experiment. (ZIP) [file pone.0181694.s006.zip › 7-9/30258-205-OG-WB-WB-YPG-18h-E-E_2015-08-19__0_E9_1.dat]

1998.76 971
1999.18 1034
1999.60 1117
2000.02 988
2000.44 1011
2000.87 947
2001.29 1080
2001.71 1117
2002.13 1012
2002.55 841
2002.97 960
2003.40 888
2003.82 883
2004.24 1027
2004.66 979
2005.08 1028
2005.50 1061
2005.93 952
2006.35 946
2006.77 928
2007.19 1018
2007.62 1059
2008.04 1093
2008.46 1036
2008.88 1048
2009.30 1159
2009.73 1096
2010.15 1046
2010.57 1077
2010.99 893
2011.42 1054
2011.84 1086
2012.26 978
2012.68 1084
2013.11 1013
2013.53 998
2013.95 1014
2014.38 940
2014.80 964
2015.22 985
2015.64 961
2016.07 935
2016.49 965
2016.91 988
2017.34 849
2017.76 1018
2018.18 1015
2018.61 947
2019.03 929
2019.45 1055
2019.88 985
2020.30 909
2020.72 944
2021.15 930
2021.57 964
2021.99 1019
2022.42 1010
2022.84 953
2023.27 966
2023.69 1037
2024.11 1151
2024.54 1050
2024.96 990
2025.39 911
2025.81 885
2026.23 1021
2026.66 939
2027.08 948
2027.51 922
2027.93 966
2028.36 1119
2028.78 1004
2029.20 961
2029.63 849
2030.05 804
2030.48 934
2030.90 889
2031.33 775
2031.75 800
2032.18 883
2032.60 948
2033.03 951
2033.45 973
2033.88 1023
2034.30 990
2034.73 882
2035.15 972
2035.58 979
2036.00 824
2036.43 965
2036.85 1049
2037.28 934
2037.70 897
2038.13 986
2038.55 871
2038.98 986
2039.40 954
2039.83 1035
2040.25 876
2040.68 980
2041.11 977
2041.53 892
2041.96 1046
2042.38 940
2042.81 1023
2043.23 1106
2043.66 924
2044.09 961
2044.51 851
2044.94 878
2045.37 889
2045.79 944
2046.22 905
2046.64 938
2047.07 932
2047.50 1011
2047.92 1007
2048.35 915
2048.78 877
2049.20 945
2049.63 988
2050.06 913
2050.48 960
2050.91 953
2051.34 968
2051.76 950
2052.19 1162
2052.62 1084
2053.04 905
2053.47 996
2053.90 927
2054.32 1021
2054.75 912
2055.18 978
2055.61 1053
2056.03 1110
2056.46 939
2056.89 893
2057.31 901
2057.74 845
2058.17 899
2058.60 1044
2059.02 1052
2059.45 988
2059.88 950
2060.31 904
2060.73 979
2061.16 1034
2061.59 1023
2062.02 892
2062.45 880
2062.87 922
2063.30 1012
2063.73 1014
2064.16 1030
2064.59 1073
2065.01 1161
2065.44 1057
2065.87 976
2066.30 984
2066.73 1013
2067.16 998
2067.58 1360
2068.01 1282
2068.44 1182
2068.87 1049
2069.30 1107
2069.73 1026
2070.16 976
2070.58 1050
2071.01 974
2071.44 1006
2071.87 990
2072.30 884
2072.73 952
2073.16 899
2073.59 1057
2074.02 1028
2074.45 885
2074.87 895
2075.30 862
2075.73 1020
2076.16 1068
2076.59 949
2077.02 831
2077.45 896
2077.88 909
2078.31 1011
2078.74 1049
2079.17 903
2079.60 893
2080.03 981
2080.46 876
2080.89 893
2081.32 1015
2081.75 1015
2082.18 1016
2082.61 974
2083.04 885
2083.47 1006
2083.90 918
2084.33 965
2084.76 1002
2085.19 882
2085.62 960
2086.05 1005
2086.48 1081
2086.91 944
2087.34 1045
2087.77 978
2088.20 889
2088.63 985
2089.06 1033
2089.49 957
2089.92 954
2090.35 898
2090.79 857
2091.22 936
2091.65 864
2092.08 924
2092.51 875
2092.94 961
2093.37 959
2093.80 889
2094.23 941
2094.66 928
2095.10 914
2095.53 963
2095.96 1012
2096.39 873
2096.82 835
2097.25 914
2097.68 930
2098.12 1001
2098.55 852
2098.98 968
2099.41 936
2099.84 885
2100.27 811
2100.71 995
2101.14 840
2101.57 877
2102.00 974
2102.43 950
2102.87 983
2103.30 905
2103.73 813
2104.16 895
2104.60 809
2105.03 1010
2105.46 980
2105.89 940
2106.32 1084
2106.76 914
2107.19 811
2107.62 979
2108.05 996
2108.49 1050
2108.92 979
2109.35 941
2109.79 955
2110.22 840
2110.65 924
2111.08 1016
2111.52 831
2111.95 844
2112.38 914
2112.82 935
2113.25 967
2113.68 827
2114.12 901
2114.55 1028
2114.98 1053
2115.42 998
2115.85 884
2116.28 947
2116.72 836
2117.15 880
2117.58 905
2118.02 846
2118.45 895
2118.88 876
2119.32 837
2119.75 875
2120.19 956
2120.62 944
2121.05 1009
2121.49 878
2121.92 876
2122.36 962
2122.79 970
2123.22 951
2123.66 973
2124.09 946
2124.53 914
2124.96 994
2125.40 1008
2125.83 906
2126.26 968
2126.70 946
2127.13 1018
2127.57 989
2128.00 935
2128.44 1051
2128.87 1004
2129.31 1049
2129.74 1020
2130.18 983
2130.61 1034
2131.05 1121
2131.48 1069
2131.92 930
2132.35 1009
2132.79 977
2133.22 992
2133.66 984
2134.09 991
2134.53 1030
2134.96 1037
2135.40 944
2135.83 803
2136.27 903
2136.70 856
2137.14 920
2137.58 960
2138.01 1016
2138.45 1052
2138.88 897
2139.32 969
2139.75 900
2140.19 898
2140.63 880
2141.06 1058
2141.50 888
2141.93 848
2142.37 856
2142.81 819
2143.24 1001
2143.68 975
2144.12 964
2144.55 842
2144.99 952
2145.43 896
2145.86 878
2146.30 862
2146.73 841
2147.17 849
2147.61 876
2148.04 1084
2148.48 1104
2148.92 948
2149.35 937
2149.79 830
2150.23 955
2150.67 959
2151.10 1014
2151.54 1136
2151.98 1102
2152.41 1084
2152.85 950
2153.29 858
2153.73 965
2154.16 1076
2154.60 1013
2155.04 1014
2155.48 965
2155.91 913
2156.35 1001
2156.79 913
2157.23 926
2157.66 995
2158.10 927
2158.54 988
2158.98 879
2159.41 887
2159.85 897
2160.29 902
2160.73 911
2161.17 884
2161.60 963
2162.04 968
2162.48 1050
2162.92 923
2163.36 950
2163.80 856
2164.23 955
2164.67 894
2165.11 936
2165.55 1078
2165.99 999
2166.43 1077
2166.86 981
2167.30 887
2167.74 941
2168.18 1021
2168.62 911
2169.06 1001
2169.50 1028
2169.94 1104
2170.38 1123
2170.81 960
2171.25 1011
2171.69 1041
2172.13 1025
2172.57 985
2173.01 1040
2173.45 933
2173.89 945
2174.33 1053
2174.77 947
2175.21 974
2175.65 1167
2176.09 1174
2176.53 1190
2176.96 988
2177.40 998
2177.84 1089
2178.28 1135
2178.72 1203
2179.16 1062
2179.60 1046
2180.04 1037
2180.48 1064
2180.92 1246
2181.36 995
2181.80 1097
2182.24 1072
2182.68 972
2183.12 979
2183.56 997
2184.01 1063
2184.45 1021
2184.89 991
2185.33 990
2185.77 972
2186.21 994
2186.65 901
2187.09 926
2187.53 947
2187.97 899
2188.41 884
2188.85 1017
2189.29 1128
2189.73 1089
2190.17 942
2190.62 981
2191.06 995
2191.50 1271
2191.94 1125
2192.38 971
2192.82 1013
2193.26 1054
2193.70 1201
2194.15 1038
2194.59 983
2195.03 1096
2195.47 1037
2195.91 1015
2196.35 1014
2196.79 999
2197.24 1017
2197.68 933
2198.12 999
2198.56 989
2199.00 1006
2199.45 960
2199.89 949
2200.33 896
2200.77 993
2201.21 1070
2201.66 1069
2202.10 976
2202.54 797
2202.98 946
2203.42 980
2203.87 1086
2204.31 1012
2204.75 1032
2205.19 980
2205.64 863
2206.08 901
2206.52 909
2206.96 920
2207.41 958
2207.85 1079
2208.29 1036
2208.74 1075
2209.18 1066
2209.62 1063
2210.06 996
2210.51 1008
2210.95 1008
2211.39 1033
2211.84 1042
2212.28 1035
2212.72 1134
2213.17 1199
2213.61 1102
2214.05 995
2214.50 964
2214.94 909
2215.38 1072
2215.83 946
2216.27 897
2216.71 872
2217.16 878
2217.60 1014
2218.05 1070
2218.49 956
2218.93 1003
2219.38 926
2219.82 905
2220.26 940
2220.71 934
2221.15 938
2221.60 1045
2222.04 1094
2222.49 1037
2222.93 1034
2223.37 971
2223.82 1012
2224.26 959
2224.71 1004
2225.15 948
2225.60 1026
2226.04 1190
2226.49 975
2226.93 1045
2227.37 1108
2227.82 1043
2228.26 1060
2228.71 1170
2229.15 1072
2229.60 1096
2230.04 1128
2230.49 1203
2230.93 1038
2231.38 1026
2231.82 1121
2232.27 966
2232.71 1095
2233.16 1098
2233.61 1100
2234.05 1065
2234.50 1035
2234.94 1111
2235.39 1073
2235.83 1004
2236.28 1033
2236.72 993
2237.17 1081
2237.61 958
2238.06 827
2238.51 873
2238.95 1040
2239.40 1037
2239.84 1034
2240.29 1009
2240.74 951
2241.18 879
2241.63 1004
2242.07 969
2242.52 993
2242.97 945
2243.41 853
2243.86 923
2244.31 900
2244.75 1025
2245.20 951
2245.65 926
2246.09 772
2246.54 932
2246.99 816
2247.43 799
2247.88 951
2248.33 1036
2248.77 917
2249.22 920
2249.67 904
2250.11 808
2250.56 946
2251.01 858
2251.45 965
2251.90 1028
2252.35 907
2252.80 929
2253.24 828
2253.69 929
2254.14 1009
2254.59 989
2255.03 929
2255.48 894
2255.93 1011
2256.38 809
2256.82 777
2257.27 836
2257.72 841
2258.17 797
2258.61 925
2259.06 881
2259.51 842
2259.96 863
2260.41 994
2260.85 1049
2261.30 894
2261.75 1001
2262.20 923
2262.65 875
2263.09 1010
2263.54 1029
2263.99 976
2264.44 983
2264.89 989
2265.34 1083
2265.79 1072
2266.23 1004
2266.68 988
2267.13 1006
2267.58 878
2268.03 1050
2268.48 1005
2268.93 1034
2269.38 1013
2269.82 1115
2270.27 1065
2270.72 1011
2271.17 874
2271.62 919
2272.07 1039
2272.52 1081
2272.97 1098
2273.42 1071
2273.87 1019
2274.32 1022
2274.77 1174
2275.21 1069
2275.66 966
2276.11 1052
2276.56 956
2277.01 971
2277.46 925
2277.91 894
2278.36 929
2278.81 911
2279.26 875
2279.71 959
2280.16 897
2280.61 824
2281.06 936
2281.51 1043
2281.96 1007
2282.41 906
2282.86 911
2283.31 992
2283.76 964
2284.21 886
2284.66 847
2285.11 934
2285.56 939
2286.02 979
2286.47 934
2286.92 942
2287.37 910
2287.82 942
2288.27 964
2288.72 1142
2289.17 1187
2289.62 1234
2290.07 1357
2290.52 1504
2290.97 1491
2291.42 1435
2291.88 1530
2292.33 1481
2292.78 1726
2293.23 1759
2293.68 1541
2294.13 1488
2294.58 1488
2295.04 1359
2295.49 1383
2295.94 1209
2296.39 1186
2296.84 1116
2297.29 1110
2297.74 954
2298.20 946
2298.65 1086
2299.10 958
2299.55 905
2300.00 939
2300.46 1041
2300.91 898
2301.36 982
2301.81 852
2302.26 866
2302.72 936
2303.17 831
2303.62 943
2304.07 843
2304.53 904
2304.98 988
2305.43 843
2305.88 867
2306.33 905
2306.79 968
2307.24 996
2307.69 921
2308.15 932
2308.60 963
2309.05 989
2309.50 1004
2309.96 954
2310.41 1057
2310.86 1021
2311.32 1104
2311.77 1032
2312.22 978
2312.68 1106
2313.13 1082
2313.58 978
2314.03 1013
2314.49 976
2314.94 926
2315.39 924
2315.85 898
2316.30 948
2316.76 994
2317.21 942
2317.66 929
2318.12 803
2318.57 879
2319.02 914
2319.48 831
2319.93 965
2320.39 919
2320.84 921
2321.29 1006
2321.75 1023
2322.20 1065
2322.66 1012
2323.11 1018
2323.56 1065
2324.02 1114
2324.47 1001
2324.93 999
2325.38 1079
2325.84 1025
2326.29 978
2326.74 1121
2327.20 1054
2327.65 1044
2328.11 1067
2328.56 1090
2329.02 1152
2329.47 1085
2329.93 962
2330.38 966
2330.84 1020
2331.29 1087
2331.75 1004
2332.20 1004
2332.66 1044
2333.11 972
2333.57 1020
2334.02 1015
2334.48 969
2334.93 1038
2335.39 1010
2335.84 987
2336.30 997
2336.76 878
2337.21 780
2337.67 834
2338.12 945
2338.58 998
2339.03 958
2339.49 1052
2339.95 964
2340.40 829
2340.86 927
2341.31 885
2341.77 922
2342.23 974
2342.68 979
2343.14 936
2343.59 799
2344.05 973
2344.51 1066
2344.96 982
2345.42 1053
2345.88 1161
2346.33 1109
2346.79 1049
2347.24 1094
2347.70 1006
2348.16 958
2348.61 943
2349.07 1076
2349.53 1113
2349.99 1146
2350.44 1016
2350.90 988
2351.36 937
2351.81 899
2352.27 882
2352.73 812
2353.18 794
2353.64 819
2354.10 928
2354.56 1030
2355.01 972
2355.47 888
2355.93 822
2356.38 794
2356.84 960
2357.30 1051
2357.76 896
2358.22 818
2358.67 857
2359.13 894
2359.59 916
2360.05 949
2360.50 979
2360.96 785
2361.42 881
2361.88 999
2362.34 971
2362.79 1001
2363.25 1017
2363.71 1004
2364.17 946
2364.63 870
2365.08 889
2365.54 928
2366.00 949
2366.46 928
2366.92 899
2367.38 987
2367.84 1087
2368.29 1029
2368.75 917
2369.21 1008
2369.67 1026
2370.13 934
2370.59 895
2371.05 860
2371.50 907
2371.96 918
2372.42 915
2372.88 910
2373.34 931
2373.80 974
2374.26 956
2374.72 778
2375.18 830
2375.64 941
2376.10 1066
2376.56 1111
2377.02 1000
2377.47 911
2377.93 932
2378.39 918
2378.85 1006
2379.31 977
2379.77 951
2380.23 928
2380.69 873
2381.15 839
2381.61 969
2382.07 997
2382.53 963
2382.99 887
2383.45 787
2383.91 898
2384.37 943
2384.83 919
2385.29 856
2385.75 947
2386.21 960
2386.67 944
2387.13 959
2387.59 959
2388.05 938
2388.52 906
2388.98 977
2389.44 885
2389.90 809
2390.36 944
2390.82 1007
2391.28 925
2391.74 1001
2392.20 1049
2392.66 1044
2393.12 972
2393.58 910
2394.05 1008
2394.51 1007
2394.97 1034
2395.43 1013
2395.89 876
2396.35 879
2396.81 899
2397.27 903
2397.74 850
2398.20 1026
2398.66 904
2399.12 891
2399.58 1017
2400.04 911
2400.50 856
2400.97 853
2401.43 910
2401.89 1010
2402.35 1015
2402.81 885
2403.28 917
2403.74 1000
2404.20 976
2404.66 838
2405.12 837
2405.59 1008
2406.05 957
2406.51 1013
2406.97 898
2407.44 860
2407.90 939
2408.36 930
2408.82 816
2409.29 869
2409.75 689
2410.21 732
2410.67 897
2411.14 879
2411.60 876
2412.06 866
2412.52 852
2412.99 926
2413.45 767
2413.91 875
2414.38 889
2414.84 832
2415.30 722
2415.77 815
2416.23 879
2416.69 860
2417.16 861
2417.62 941
2418.08 888
2418.55 895
2419.01 931
2419.47 1021
2419.94 1067
2420.40 1014
2420.86 961
2421.33 885
2421.79 984
2422.25 1000
2422.72 966
2423.18 949
2423.65 893
2424.11 904
2424.57 900
2425.04 978
2425.50 1035
2425.97 922
2426.43 1010
2426.90 902
2427.36 944
2427.82 986
2428.29 881
2428.75 852
2429.22 901
2429.68 973
2430.15 971
2430.61 894
2431.08 1082
2431.54 957
2432.00 955
2432.47 888
2432.93 866
2433.40 898
2433.86 997
2434.33 918
2434.79 875
2435.26 898
2435.72 837
2436.19 964
2436.65 800
2437.12 765
2437.58 856
2438.05 886
2438.52 943
2438.98 888
2439.45 847
2439.91 942
2440.38 1032
2440.84 989
2441.31 1040
2441.77 889
2442.24 1032
2442.71 997
2443.17 972
2443.64 953
2444.10 948
2444.57 1020
2445.03 1099
2445.50 935
2445.97 894
2446.43 891
2446.90 786
2447.37 909
2447.83 896
2448.30 836
2448.76 937
2449.23 792
2449.70 820
2450.16 786
2450.63 948
2451.10 948
2451.56 876
2452.03 996
2452.50 872
2452.96 924
2453.43 880
2453.90 901
2454.36 898
2454.83 867
2455.30 880
2455.76 887
2456.23 878
2456.70 753
2457.17 799
2457.63 905
2458.10 830
2458.57 838
2459.03 990
2459.50 938
2459.97 948
2460.44 857
2460.90 846
2461.37 916
2461.84 790
2462.31 803
2462.77 786
2463.24 854
2463.71 907
2464.18 886
2464.65 835
2465.11 914
2465.58 896
2466.05 904
2466.52 922
2466.99 941
2467.45 846
2467.92 750
2468.39 861
2468.86 852
2469.33 916
2469.79 904
2470.26 816
2470.73 818
2471.20 895
2471.67 870
2472.14 773
2472.61 769
2473.07 841
2473.54 834
2474.01 886
2474.48 881
2474.95 914
2475.42 886
2475.89 835
2476.36 812
2476.82 766
2477.29 903
2477.76 844
2478.23 774
2478.70 766
2479.17 817
2479.64 814
2480.11 823
2480.58 866
2481.05 810
2481.52 796
2481.99 903
2482.46 889
2482.93 718
2483.40 724
2483.87 843
2484.33 988
2484.80 908
2485.27 891
2485.74 935
2486.21 967
2486.68 938
2487.15 914
2487.62 888
2488.09 1038
2488.56 1115
2489.03 1030
2489.50 926
2489.97 1104
2490.44 1026
2490.92 955
2491.39 992
2491.86 979
2492.33 891
2492.80 815
2493.27 852
2493.74 876
2494.21 969
2494.68 883
2495.15 817
2495.62 782
2496.09 811
2496.56 936
2497.03 994
2497.50 810
2497.98 834
2498.45 812
2498.92 879
2499.39 807
2499.86 914
2500.33 812
2500.80 892
2501.27 942
2501.75 750
2502.22 815
2502.69 846
2503.16 856
2503.63 849
2504.10 836
2504.57 917
2505.05 1043
2505.52 876
2505.99 867
2506.46 835
2506.93 901
2507.40 1000
2507.88 1024
2508.35 914
2508.82 794
2509.29 880
2509.76 887
2510.24 939
2510.71 1024
2511.18 1008
2511.65 1006
2512.13 1034
2512.60 1032
2513.07 1071
2513.54 1117
2514.02 1004
2514.49 1059
2514.96 1217
2515.43 1083
2515.91 990
2516.38 948
2516.85 978
2517.32 1004
2517.80 926
2518.27 931
2518.74 979
2519.22 882
2519.69 819
2520.16 900
2520.64 823
2521.11 881
2521.58 931
2522.06 875
2522.53 899
2523.00 859
2523.48 867
2523.95 866
2524.42 881
2524.90 887
2525.37 837
2525.84 970
2526.32 975
2526.79 955
2527.26 964
2527.74 925
2528.21 985
2528.69 1026
2529.16 907
2529.63 947
2530.11 1014
2530.58 903
2531.06 1020
2531.53 1036
2532.00 910
2532.48 935
2532.95 1035
2533.43 1021
2533.90 875
2534.38 1019
2534.85 1002
2535.32 839
2535.80 810
2536.27 989
2536.75 1051
2537.22 1002
2537.70 1017
2538.17 957
2538.65 861
2539.12 719
2539.60 861
2540.07 912
2540.55 935
2541.02 929
2541.50 935
2541.97 1096
2542.45 878
2542.92 857
2543.40 950
2543.87 845
2544.35 969
2544.82 864
2545.30 852
2545.78 830
2546.25 870
2546.73 929
2547.20 912
2547.68 1018
2548.15 975
2548.63 1059
2549.10 1150
2549.58 1013
2550.06 987
2550.53 1150
2551.01 1224
2551.48 1163
2551.96 1032
2552.44 1043
2552.91 1183
2553.39 1151
2553.87 1083
2554.34 959
2554.82 1116
2555.29 1014
2555.77 1049
2556.25 988
2556.72 919
2557.20 958
2557.68 1017
2558.15 955
2558.63 980
2559.11 951
2559.58 960
2560.06 1067
2560.54 964
2561.01 951
2561.49 988
2561.97 966
2562.45 953
2562.92 958
2563.40 787
2563.88 943
2564.35 1072
2564.83 963
2565.31 848
2565.79 858
2566.26 937
2566.74 917
2567.22 844
2567.70 858
2568.17 986
2568.65 987
2569.13 826
2569.61 899
2570.08 882
2570.56 890
2571.04 801
2571.52 863
2572.00 1010
2572.47 934
2572.95 969
2573.43 879
2573.91 881
2574.39 907
2574.86 947
2575.34 942
2575.82 959
2576.30 979
2576.78 803
2577.26 790
2577.73 858
2578.21 819
2578.69 782
2579.17 871
2579.65 882
2580.13 874
2580.61 961
2581.08 1025
2581.56 890
2582.04 956
2582.52 922
2583.00 882
2583.48 968
2583.96 755
2584.44 849
2584.92 972
2585.40 860
2585.87 887
2586.35 871
2586.83 884
2587.31 888
2587.79 910
2588.27 888
2588.75 854
2589.23 801
2589.71 868
2590.19 952
2590.67 969
2591.15 878
2591.63 900
2592.11 960
2592.59 876
2593.07 843
2593.55 962
2594.03 910
2594.51 986
2594.99 943
2595.47 873
2595.95 897
2596.43 927
2596.91 925
2597.39 896
2597.87 941
2598.35 955
2598.83 1029
2599.31 902
2599.79 938
2600.27 916
2600.75 947
2601.23 838
2601.71 886
2602.20 825
2602.68 860
2603.16 856
2603.64 834
2604.12 911
2604.60 836
2605.08 844
2605.56 826
2606.04 851
2606.52 893
2607.00 945
2607.49 851
2607.97 872
2608.45 838
2608.93 817
2609.41 920
2609.89 829
2610.37 883
2610.86 918
2611.34 944
2611.82 928
2612.30 895
2612.78 866
2613.26 810
2613.75 915
2614.23 953
2614.71 1031
2615.19 984
2615.67 901
2616.16 837
2616.64 901
2617.12 863
2617.60 1007
2618.08 895
2618.57 856
2619.05 870
2619.53 965
2620.01 973
2620.50 938
2620.98 877
2621.46 847
2621.94 885
2622.43 915
2622.91 901
2623.39 957
2623.87 1075
2624.36 993
2624.84 871
2625.32 939
2625.81 1015
2626.29 920
2626.77 878
2627.25 913
2627.74 962
2628.22 923
2628.70 832
2629.19 952
2629.67 972
2630.15 1027
2630.64 942
2631.12 974
2631.60 963
2632.09 863
2632.57 891
2633.05 996
2633.54 933
2634.02 988
2634.51 967
2634.99 1007
2635.47 872
2635.96 861
2636.44 899
2636.93 901
2637.41 956
2637.89 929
2638.38 940
2638.86 843
2639.35 889
2639.83 905
2640.31 828
2640.80 816
2641.28 824
2641.77 891
2642.25 847
2642.74 936
2643.22 940
2643.71 886
2644.19 859
2644.67 894
2645.16 921
2645.64 843
2646.13 926
2646.61 869
2647.10 869
2647.58 911
2648.07 892
2648.55 839
2649.04 891
2649.52 882
2650.01 856
2650.49 864
2650.98 902
2651.46 882
2651.95 851
2652.43 819
2652.92 871
2653.41 980
2653.89 927
2654.38 856
2654.86 869
2655.35 767
2655.83 852
2656.32 929
2656.81 957
2657.29 755
2657.78 754
2658.26 877
2658.75 824
2659.23 783
2659.72 789
2660.21 809
2660.69 826
2661.18 874
2661.67 867
2662.15 780
2662.64 717
2663.12 843
2663.61 908
2664.10 951
2664.58 951
2665.07 796
2665.56 863
2666.04 834
2666.53 853
2667.02 937
2667.50 1088
2667.99 831
2668.48 743
2668.96 789
2669.45 831
2669.94 937
2670.42 903
2670.91 952
2671.40 979
2671.89 1025
2672.37 986
2672.86 941
2673.35 1020
2673.83 1073
2674.32 1122
2674.81 1219
2675.30 1233
2675.78 1207
2676.27 1242
2676.76 1157
2677.25 1141
2677.74 1107
2678.22 1180
2678.71 1115
2679.20 1108
2679.69 1014
2680.17 1072
2680.66 982
2681.15 971
2681.64 1027
2682.13 908
2682.61 949
2683.10 898
2683.59 856
2684.08 965
2684.57 1060
2685.06 1007
2685.54 915
2686.03 934
2686.52 875
2687.01 859
2687.50 848
2687.99 823
2688.48 870
2688.96 835
2689.45 830
2689.94 788
2690.43 834
2690.92 927
2691.41 825
2691.90 907
2692.39 908
2692.88 801
2693.36 759
2693.85 770
2694.34 775
2694.83 906
2695.32 967
2695.81 882
2696.30 894
2696.79 848
2697.28 856
2697.77 981
2698.26 910
2698.75 854
2699.24 848
2699.73 852
2700.22 840
2700.71 787
2701.20 889
2701.69 877
2702.18 777
2702.67 930
2703.16 987
2703.65 909
2704.14 856
2704.63 855
2705.12 841
2705.61 898
2706.10 911
2706.59 910
2707.08 973
2707.57 843
2708.06 832
2708.55 947
2709.04 829
2709.53 824
2710.02 875
2710.51 836
2711.00 893
2711.49 988
2711.98 1018
2712.47 916
2712.97 828
2713.46 917
2713.95 933
2714.44 821
2714.93 801
2715.42 843
2715.91 880
2716.40 714
2716.89 879
2717.39 815
2717.88 822
2718.37 864
2718.86 793
2719.35 872
2719.84 907
2720.33 975
2720.83 945
2721.32 880
2721.81 954
2722.30 885
2722.79 922
2723.28 974
2723.78 948
2724.27 948
2724.76 973
2725.25 930
2725.74 913
2726.24 912
2726.73 912
2727.22 951
2727.71 831
2728.20 867
2728.70 913
2729.19 950
2729.68 874
2730.17 890
2730.67 924
2731.16 868
2731.65 910
2732.14 884
2732.64 893
2733.13 909
2733.62 915
2734.12 1010
2734.61 1001
2735.10 858
2735.59 904
2736.09 984
2736.58 919
2737.07 924
2737.57 952
2738.06 979
2738.55 1021
2739.05 930
2739.54 1008
2740.03 904
2740.53 858
2741.02 884
2741.51 793
2742.01 866
2742.50 781
2742.99 852
2743.49 815
2743.98 826
2744.47 850
2744.97 874
2745.46 841
2745.96 897
2746.45 867
2746.94 879
2747.44 935
2747.93 1027
2748.43 944
2748.92 877
2749.41 842
2749.91 898
2750.40 865
2750.90 1008
2751.39 971
2751.89 921
2752.38 865
2752.87 934
2753.37 860
2753.86 725
2754.36 845
2754.85 922
2755.35 804
2755.84 906
2756.34 805
2756.83 817
2757.33 921
2757.82 837
2758.32 898
2758.81 877
2759.31 877
2759.80 885
2760.30 810
2760.79 853
2761.29 905
2761.78 775
2762.28 835
2762.77 870
2763.27 902
2763.76 905
2764.26 942
2764.76 991
2765.25 872
2765.75 844
2766.24 882
2766.74 871
2767.23 876
2767.73 820
2768.23 791
2768.72 780
2769.22 895
2769.71 889
2770.21 915
2770.71 888
2771.20 888
2771.70 911
2772.19 924
2772.69 844
2773.19 826
2773.68 907
2774.18 989
2774.68 912
2775.17 880
2775.67 975
2776.17 1039
2776.66 1083
2777.16 1005
2777.66 949
2778.15 1155
2778.65 1249
2779.15 1166
2779.64 1139
2780.14 1045
2780.64 1080
2781.13 1173
2781.63 1002
2782.13 994
2782.63 966
2783.12 889
2783.62 890
2784.12 895
2784.61 864
2785.11 891
2785.61 935
2786.11 1002
2786.60 913
2787.10 811
2787.60 828
2788.10 869
2788.59 850
2789.09 899
2789.59 849
2790.09 822
2790.59 796
2791.08 796
2791.58 839
2792.08 873
2792.58 790
2793.08 850
2793.57 911
2794.07 914
2794.57 1022
2795.07 868
2795.57 895
2796.07 949
2796.56 986
2797.06 977
2797.56 1088
2798.06 1035
2798.56 976
2799.06 866
2799.56 1013
2800.05 918
2800.55 928
2801.05 997
2801.55 892
2802.05 905
2802.55 820
2803.05 898
2803.55 903
2804.05 919
2804.54 987
2805.04 957
2805.54 876
2806.04 867
2806.54 899
2807.04 982
2807.54 1029
2808.04 968
2808.54 904
2809.04 859
2809.54 874
2810.04 866
2810.54 986
2811.04 1030
2811.54 960
2812.04 875
2812.54 1047
2813.04 901
2813.54 844
2814.04 905
2814.54 821
2815.04 831
2815.54 900
2816.04 920
2816.54 873
2817.04 842
2817.54 954
2818.04 890
2818.54 857
2819.04 818
2819.54 877
2820.04 882
2820.54 891
2821.04 1008
2821.54 1034
2822.04 844
2822.54 944
2823.04 1033
2823.54 936
2824.04 856
2824.55 923
2825.05 891
2825.55 777
2826.05 788
2826.55 852
2827.05 828
2827.55 826
2828.05 784
2828.55 862
2829.06 965
2829.56 896
2830.06 843
2830.56 817
2831.06 774
2831.56 772
2832.06 859
2832.57 807
2833.07 930
2833.57 907
2834.07 908
2834.57 951
2835.07 814
2835.58 843
2836.08 888
2836.58 869
2837.08 878
2837.58 968
2838.09 868
2838.59 807
2839.09 781
2839.59 881
2840.10 790
2840.60 886
2841.10 869
2841.60 794
2842.11 843
2842.61 970
2843.11 931
2843.61 895
2844.12 865
2844.62 806
2845.12 790
2845.62 861
2846.13 919
2846.63 934
2847.13 856
2847.64 880
2848.14 920
2848.64 945
2849.14 1027
2849.65 1074
2850.15 1001
2850.65 927
2851.16 956
2851.66 1109
2852.16 966
2852.67 926
2853.17 917
2853.67 910
2854.18 967
2854.68 1002
2855.18 981
2855.69 990
2856.19 931
2856.70 898
2857.20 1039
2857.70 1029
2858.21 914
2858.71 895
2859.22 907
2859.72 965
2860.22 846
2860.73 881
2861.23 919
2861.74 856
2862.24 845
2862.74 873
2863.25 835
2863.75 826
2864.26 839
2864.76 765
2865.27 816
2865.77 779
2866.28 804
2866.78 819
2867.28 874
2867.79 861
2868.29 805
2868.80 849
2869.30 768
2869.81 840
2870.31 831
2870.82 876
2871.32 959
2871.83 867
2872.33 896
2872.84 929
2873.34 964
2873.85 945
2874.36 1128
2874.86 1144
2875.37 980
2875.87 976
2876.38 984
2876.88 955
2877.39 894
2877.89 871
2878.40 1005
2878.90 955
2879.41 877
2879.92 947
2880.42 916
2880.93 857
2881.43 957
2881.94 954
2882.45 918
2882.95 956
2883.46 828
2883.96 885
2884.47 798
2884.98 832
2885.48 945
2885.99 908
2886.50 864
2887.00 1042
2887.51 957
2888.02 900
2888.52 900
2889.03 915
2889.53 1007
2890.04 1069
2890.55 957
2891.06 1045
2891.56 1004
2892.07 962
2892.58 960
2893.08 956
2893.59 1039
2894.10 1060
2894.60 1010
2895.11 1142
2895.62 1234
2896.13 1181
2896.63 1181
2897.14 951
2897.65 1160
2898.15 1146
2898.66 1125
2899.17 1048
2899.68 1041
2900.18 1015
2900.69 940
2901.20 979
2901.71 867
2902.22 916
2902.72 981
2903.23 1069
2903.74 1069
2904.25 1060
2904.75 973
2905.26 1112
2905.77 1049
2906.28 1113
2906.79 1087
2907.30 960
2907.80 963
2908.31 1039
2908.82 970
2909.33 1059
2909.84 970
2910.35 866
2910.85 1018
2911.36 916
2911.87 950
2912.38 994
2912.89 897
2913.40 878
2913.91 858
2914.41 900
2914.92 958
2915.43 925
2915.94 942
2916.45 1000
2916.96 976
2917.47 913
2917.98 905
2918.49 877
2919.00 818
2919.51 867
2920.01 851
2920.52 790
2921.03 855
2921.54 964
2922.05 835
2922.56 908
2923.07 1037
2923.58 1033
2924.09 925
2924.60 920
2925.11 982
2925.62 1000
2926.13 879
2926.64 964
2927.15 1058
2927.66 1027
2928.17 979
2928.68 932
2929.19 1011
2929.70 979
2930.21 1005
2930.72 914
2931.23 938
2931.74 940
2932.25 878
2932.76 891
2933.27 932
2933.78 938
2934.29 897
2934.80 943
2935.31 822
2935.83 874
2936.34 1037
2936.85 930
2937.36 857
2937.87 933
2938.38 942
2938.89 941
2939.40 986
2939.91 899
2940.42 972
2940.94 927
2941.45 966
2941.96 862
2942.47 829
2942.98 896
2943.49 846
2944.00 771
2944.51 797
2945.03 848
2945.54 867
2946.05 834
2946.56 839
2947.07 941
2947.58 931
2948.10 839
2948.61 862
2949.12 929
2949.63 828
2950.14 842
2950.66 903
2951.17 811
2951.68 941
2952.19 877
2952.70 866
2953.22 917
2953.73 890
2954.24 919
2954.75 910
2955.26 917
2955.78 853
2956.29 904
2956.80 870
2957.31 865
2957.83 995
2958.34 874
2958.85 893
2959.37 865
2959.88 990
2960.39 853
2960.90 735
2961.42 813
2961.93 845
2962.44 863
2962.96 858
2963.47 842
2963.98 819
2964.50 918
2965.01 847
2965.52 951
2966.04 909
2966.55 878
2967.06 894
2967.58 851
2968.09 934
2968.60 992
2969.12 891
2969.63 931
2970.14 844
2970.66 865
2971.17 955
2971.68 882
2972.20 908
2972.71 871
2973.23 898
2973.74 905
2974.25 913
2974.77 895
2975.28 922
2975.80 937
2976.31 952
2976.83 892
2977.34 941
2977.85 956
2978.37 866
2978.88 873
2979.40 896
2979.91 840
2980.43 953
2980.94 913
2981.46 903
2981.97 942
2982.48 914
2983.00 963
2983.51 940
2984.03 1003
2984.54 1035
2985.06 1001
2985.57 1054
2986.09 960
2986.60 1067
2987.12 1001
2987.63 986
2988.15 950
2988.67 1075
2989.18 1068
2989.70 1008
2990.21 1003
2990.73 1136
2991.24 961
2991.76 1023
2992.27 1036
2992.79 966
2993.30 1113
2993.82 947
2994.34 900
2994.85 953
2995.37 1051
2995.88 1101
2996.40 1118
2996.92 1218
2997.43 1299
2997.95 1287
2998.46 1090
2998.98 1105
2999.50 1072
3000.01 1082
3000.53 1195
3001.05 1193
3001.56 1159
3002.08 1308
3002.59 1509
3003.11 1381
3003.63 1473
3004.14 1767
3004.66 1708
3005.18 1616
3005.69 1672
3006.21 1571
3006.73 1738
3007.24 1789
3007.76 1694
3008.28 1529
3008.80 1397
3009.31 1206
3009.83 1270
3010.35 1195
3010.86 991
3011.38 981
3011.90 1034
3012.42 1070
3012.93 1015
3013.45 1008
3013.97 1050
3014.49 1090
3015.00 1067
3015.52 1010
3016.04 1131
3016.56 1067
3017.07 1060
3017.59 1049
3018.11 1065
3018.63 990
3019.15 1013
3019.66 876
3020.18 986
3020.70 1053
3021.22 1026
3021.74 1068
3022.25 1095
3022.77 1129
3023.29 1137
3023.81 1222
3024.33 1023
3024.85 1004
3025.36 975
3025.88 1007
3026.40 965
3026.92 983
3027.44 1054
3027.96 1065
3028.48 1076
3028.99 1043
3029.51 992
3030.03 940
3030.55 959
3031.07 869
3031.59 908
3032.11 943
3032.63 940
3033.15 948
3033.66 975
3034.18 1036
3034.70 1049
3035.22 964
3035.74 999
3036.26 1015
3036.78 987
3037.30 1003
3037.82 1042
3038.34 930
3038.86 915
3039.38 965
3039.90 944
3040.42 905
3040.94 989
3041.46 997
3041.98 909
3042.50 781
3043.02 869
3043.54 1029
3044.06 1059
3044.58 954
3045.10 942
3045.62 925
3046.14 1042
3046.66 967
3047.18 902
3047.70 969
3048.22 950
3048.74 905
3049.26 952
3049.78 1004
3050.30 918
3050.82 910
3051.34 916
3051.86 891
3052.38 809
3052.90 879
3053.43 918
3053.95 886
3054.47 857
3054.99 856
3055.51 794
3056.03 954
3056.55 875
3057.07 930
3057.59 1093
3058.12 977
3058.64 1035
3059.16 898
3059.68 946
3060.20 952
3060.72 933
3061.24 934
3061.77 940
3062.29 1045
3062.81 1051
3063.33 986
3063.85 1062
3064.37 1042
3064.90 1144
3065.42 1007
3065.94 1049
3066.46 1106
3066.98 1054
3067.51 1081
3068.03 1037
3068.55 1047
3069.07 1027
3069.59 1061
3070.12 941
3070.64 1068
3071.16 1056
3071.68 1020
3072.21 1078
3072.73 912
3073.25 930
3073.77 1049
3074.30 946
3074.82 1006
3075.34 994
3075.86 1026
3076.39 1150
3076.91 1072
3077.43 1144
3077.96 1219
3078.48 1133
3079.00 1262
3079.52 1196
3080.05 1237
3080.57 1407
3081.09 1445
3081.62 1339
3082.14 1323
3082.66 1459
3083.19 1317
3083.71 1482
3084.23 1353
3084.76 1279
3085.28 1441
3085.80 1382
3086.33 1416
3086.85 1272
3087.38 1186
3087.90 1240
3088.42 1292
3088.95 1235
3089.47 1306
3090.00 1207
3090.52 1302
3091.04 1349
3091.57 1357
3092.09 1254
3092.62 1139
3093.14 1322
3093.66 1264
3094.19 1183
3094.71 1265
3095.24 1234
3095.76 1426
3096.29 1354
3096.81 1331
3097.34 1407
3097.86 1625
3098.38 1504
3098.91 1539
3099.43 1617
3099.96 1755
3100.48 1918
3101.01 2379
3101.53 2630
3102.06 3019
3102.58 3467
3103.11 3834
3103.63 4168
3104.16 4559
3104.68 4686
3105.21 4613
3105.73 4867
3106.26 4547
3106.79 4084
3107.31 3710
3107.84 3205
3108.36 3044
3108.89 2574
3109.41 2289
3109.94 2123
3110.46 2137
3110.99 2015
3111.52 2109
3112.04 2215
3112.57 2086
3113.09 1831
3113.62 1977
3114.15 2091
3114.67 1906
3115.20 1845
3115.72 1783
3116.25 1626
3116.78 1552
3117.30 1306
3117.83 1229
3118.35 1286
3118.88 1278
3119.41 1409
3119.93 1395
3120.46 1329
3120.99 1266
3121.51 1291
3122.04 1436
3122.57 1459
3123.09 1305
3123.62 1403
3124.15 1384
3124.67 1337
3125.20 1275
3125.73 1140
3126.26 1156
3126.78 1149
3127.31 1222
3127.84 1132
3128.36 1238
3128.89 1117
3129.42 1097
3129.95 1108
3130.47 1160
3131.00 1059
3131.53 1021
3132.06 1153
3132.58 1055
3133.11 1109
3133.64 1153
3134.17 1175
3134.69 1278
3135.22 1094
3135.75 1057
3136.28 1013
3136.81 1092
3137.33 1037
3137.86 965
3138.39 1059
3138.92 1051
3139.45 1059
3139.97 1139
3140.50 972
3141.03 1049
3141.56 981
3142.09 1031
3142.62 1083
3143.14 1142
3143.67 1178
3144.20 1062
3144.73 1056
3145.26 1185
3145.79 1179
3146.32 1166
3146.84 1091
3147.37 1070
3147.90 1035
3148.43 1087
3148.96 1151
3149.49 1218
3150.02 1235
3150.55 1279
3151.08 1222
3151.61 1246
3152.13 1326
3152.66 1228
3153.19 1234
3153.72 1207
3154.25 1305
3154.78 1382
3155.31 1334
3155.84 1286
3156.37 1238
3156.90 1479
3157.43 1419
3157.96 1294
3158.49 1377
3159.02 1316
3159.55 1285
3160.08 1252
3160.61 1251
3161.14 1294
3161.67 1294
3162.20 1253
3162.73 1188
3163.26 1101
3163.79 1118
3164.32 988
3164.85 1017
3165.38 1158
3165.91 1121
3166.44 1121
3166.97 1185
3167.50 1089
3168.03 1099
3168.56 1098
3169.09 919
3169.62 897
3170.15 1003
3170.69 1036
3171.22 1057
3171.75 1059
3172.28 922
3172.81 1024
3173.34 1033
3173.87 1012
3174.40 1146
3174.93 1353
3175.46 1296
3176.00 1259
3176.53 1032
3177.06 1093
3177.59 1183
3178.12 1055
3178.65 1094
3179.18 1072
3179.72 1109
3180.25 1059
3180.78 1183
3181.31 1035
3181.84 965
3182.37 1131
3182.91 1068
3183.44 1088
3183.97 1093
3184.50 1008
3185.03 1123
3185.56 1177
3186.10 1081
3186.63 1060
3187.16 1085
3187.69 1016
3188.23 1029
3188.76 1059
3189.29 1073
3189.82 1052
3190.36 1087
3190.89 1041
3191.42 980
3191.95 971
3192.49 996
3193.02 1010
3193.55 939
3194.08 955
3194.62 968
3195.15 1110
3195.68 1137
3196.21 944
3196.75 946
3197.28 967
3197.81 1048
3198.35 1102
3198.88 1000
3199.41 1014
3199.95 1069
3200.48 1013
3201.01 985
3201.55 1079
3202.08 1065
3202.61 1117
3203.15 1078
3203.68 1031
3204.21 1112
3204.75 1157
3205.28 1108
3205.81 1094
3206.35 1175
3206.88 1127
3207.42 1129
3207.95 1054
3208.48 1077
3209.02 1126
3209.55 1160
3210.09 1200
3210.62 1209
3211.15 1239
3211.69 1303
3212.22 1279
3212.76 1259
3213.29 1302
3213.83 1309
3214.36 1340
3214.89 1416
3215.43 1200
3215.96 1279
3216.50 1250
3217.03 1244
3217.57 1264
3218.10 1007
3218.64 1152
3219.17 998
3219.71 1022
3220.24 1077
3220.78 1072
3221.31 1151
3221.85 1145
3222.38 1047
3222.92 1023
3223.45 1183
3223.99 1263
3224.52 1216
3225.06 1187
3225.59 1229
3226.13 1455
3226.66 1425
3227.20 1277
3227.73 1294
3228.27 1430
3228.81 1314
3229.34 1327
3229.88 1285
3230.41 1219
3230.95 1268
3231.48 1413
3232.02 1301
3232.56 1394
3233.09 1324
3233.63 1330
3234.16 1481
3234.70 1253
3235.24 1220
3235.77 1151
3236.31 1231
3236.85 1234
3237.38 1291
3237.92 1175
3238.45 1203
3238.99 1225
3239.53 1221
3240.06 1186
3240.60 1236
3241.14 1309
3241.67 1240
3242.21 1252
3242.75 1176
3243.28 1340
3243.82 1291
3244.36 1380
3244.90 1430
3245.43 1396
3245.97 1346
3246.51 1237
3247.04 1423
3247.58 1555
3248.12 1485
3248.66 1359
3249.19 1317
3249.73 1370
3250.27 1367
3250.81 1410
3251.34 1534
3251.88 1525
3252.42 1585
3252.96 1436
3253.49 1602
3254.03 1660
3254.57 1509
3255.11 1451
3255.64 1476
3256.18 1558
3256.72 1676
3257.26 1505
3257.80 1577
3258.33 1636
3258.87 1859
3259.41 1719
3259.95 1917
3260.49 2290
3261.03 2338
3261.56 2471
3262.10 2429
3262.64 2436
3263.18 2394
3263.72 2608
3264.26 2818
3264.79 2894
3265.33 3390
3265.87 3565
3266.41 3529
3266.95 3670
3267.49 4108
3268.03 4291
3268.57 4146
3269.10 4468
3269.64 4300
3270.18 4067
3270.72 3848
3271.26 3371
3271.80 3156
3272.34 2805
3272.88 2448
3273.42 2272
3273.96 2078
3274.50 1980
3275.04 1811
3275.58 1630
3276.12 1813
3276.66 1870
3277.19 1767
3277.73 1910
3278.27 1842
3278.81 1910
3279.35 1770
3279.89 1675
3280.43 1747
3280.97 1781
3281.51 1657
3282.05 1626
3282.59 1675
3283.13 1711
3283.67 1651
3284.21 1823
3284.75 1845
3285.29 1792
3285.83 1864
3286.38 1868
3286.92 1870
3287.46 1876
3288.00 1851
3288.54 1830
3289.08 2035
3289.62 1967
3290.16 1838
3290.70 1844
3291.24 1968
3291.78 2093
3292.32 1926
3292.86 2177
3293.40 2151
3293.95 2203
3294.49 2131
3295.03 2329
3295.57 2450
3296.11 2691
3296.65 2774
3297.19 2836
3297.73 2556
3298.28 2453
3298.82 2630
3299.36 2414
3299.90 2374
3300.44 2290
3300.98 2306
3301.52 2175
3302.07 2235
3302.61 2199
3303.15 2105
3303.69 2018
3304.23 1915
3304.77 1935
3305.32 1965
3305.86 1924
3306.40 1995
3306.94 1913
3307.49 1993
3308.03 1976
3308.57 1862
3309.11 2037
3309.65 1934
3310.20 1839
3310.74 1811
3311.28 1811
3311.82 1958
3312.37 1865
3312.91 1908
3313.45 2064
3313.99 1977
3314.54 2126
3315.08 1993
3315.62 2000
3316.17 2138
3316.71 2198
3317.25 2172
3317.79 2308
3318.34 2242
3318.88 2438
3319.42 2531
3319.97 2459
3320.51 2560
3321.05 2846
3321.60 2624
3322.14 2554
3322.68 2579
3323.23 2771
3323.77 2702
3324.31 2677
3324.86 2689
3325.40 2584
3325.94 2463
3326.49 2458
3327.03 2477
3327.58 2280
3328.12 2311
3328.66 2288
3329.21 2247
3329.75 2210
3330.29 2279
3330.84 2556
3331.38 2764
3331.93 3254
3332.47 4021
3333.02 4823
3333.56 6008
3334.10 7378
3334.65 8524
3335.19 9864
3335.74 11115
3336.28 12292
3336.83 13264
3337.37 14665
3337.92 14935
3338.46 14423
3339.00 13728
3339.55 11936
3340.09 11064
3340.64 9698
3341.18 8386
3341.73 7254
3342.27 5917
3342.82 4807
3343.36 4027
3343.91 3626
3344.45 3154
3345.00 2794
3345.54 2625
3346.09 2489
3346.64 2349
3347.18 2360
3347.73 2435
3348.27 2418
3348.82 2564
3349.36 2733
3349.91 2888
3350.45 2978
3351.00 3046
3351.55 3327
3352.09 3430
3352.64 3677
3353.18 3734
3353.73 3773
3354.27 3617
3354.82 3349
3355.37 3027
3355.91 2961
3356.46 2805
3357.00 2636
3357.55 2557
3358.10 2228
3358.64 2031
3359.19 1951
3359.74 1851
3360.28 1803
3360.83 1710
3361.38 1754
3361.92 1850
3362.47 1849
3363.02 1910
3363.56 1751
3364.11 1822
3364.66 1656
3365.20 1777
3365.75 1771
3366.30 1851
3366.84 1718
3367.39 1706
3367.94 1727
3368.48 1746
3369.03 1709
3369.58 1784
3370.13 1753
3370.67 1844
3371.22 1743
3371.77 1871
3372.32 1994
3372.86 2096
3373.41 2029
3373.96 2111
3374.51 2135
3375.05 2210
3375.60 2297
3376.15 2275
3376.70 2167
3377.24 2069
3377.79 2049
3378.34 2101
3378.89 1876
3379.44 1645
3379.98 1591
3380.53 1633
3381.08 1603
3381.63 1594
3382.18 1524
3382.73 1418
3383.27 1533
3383.82 1589
3384.37 1388
3384.92 1351
3385.47 1305
3386.02 1445
3386.56 1390
3387.11 1343
3387.66 1326
3388.21 1422
3388.76 1370
3389.31 1379
3389.86 1427
3390.41 1543
3390.95 1492
3391.50 1523
3392.05 1310
3392.60 1375
3393.15 1433
3393.70 1444
3394.25 1321
3394.80 1291
3395.35 1377
3395.90 1420
3396.45 1309
3397.00 1378
3397.55 1367
3398.10 1266
3398.64 1247
3399.19 1230
3399.74 1343
3400.29 1323
3400.84 1225
3401.39 1233
3401.94 1318
3402.49 1175
3403.04 1205
3403.59 1152
3404.14 1248
3404.69 1167
3405.24 1224
3405.79 1163
3406.34 1097
3406.89 1181
3407.44 1188
3407.99 1095
3408.54 1037
3409.09 1124
3409.65 1184
3410.20 1212
3410.75 1391
3411.30 1302
3411.85 1372
3412.40 1501
3412.95 1432
3413.50 1391
3414.05 1485
3414.60 1438
3415.15 1448
3415.70 1294
3416.25 1424
3416.81 1457
3417.36 1399
3417.91 1316
3418.46 1328
3419.01 1287
3419.56 1173
3420.11 1124
3420.66 1219
3421.22 1320
3421.77 1184
3422.32 1174
3422.87 1231
3423.42 1235
3423.97 1107
3424.52 1188
3425.08 1204
3425.63 1315
3426.18 1277
3426.73 1426
3427.28 1336
3427.84 1255
3428.39 1357
3428.94 1297
3429.49 1240
3430.04 1196
3430.60 1327
3431.15 1347
3431.70 1248
3432.25 1274
3432.80 1286
3433.36 1247
3433.91 1307
3434.46 1194
3435.01 1252
3435.57 1262
3436.12 1263
3436.67 1255
3437.22 1271
3437.78 1192
3438.33 1254
3438.88 1235
3439.44 1176
3439.99 1120
3440.54 1350
3441.09 1208
3441.65 1229
3442.20 1379
3442.75 1209
3443.31 1217
3443.86 1323
3444.41 1100
3444.97 1091
3445.52 1137
3446.07 1204
3446.63 1138
3447.18 1246
3447.73 1237
3448.29 1177
3448.84 1203
3449.40 1205
3449.95 1152
3450.50 1271
3451.06 1297
3451.61 1188
3452.16 1192
3452.72 1165
3453.27 1190
3453.83 1170
3454.38 1099
3454.93 1126
3455.49 1159
3456.04 1202
3456.60 1307
3457.15 1208
3457.71 1255
3458.26 1166
3458.81 1093
3459.37 1113
3459.92 1155
3460.48 1239
3461.03 1209
3461.59 1247
3462.14 1343
3462.70 1255
3463.25 1183
3463.81 1266
3464.36 1294
3464.92 1208
3465.47 1314
3466.03 1298
3466.58 1308
3467.14 1260
3467.69 1302
3468.25 1389
3468.80 1318
3469.36 1472
3469.91 1492
3470.47 1455
3471.02 1458
3471.58 1444
3472.13 1467
3472.69 1483
3473.24 1629
3473.80 1651
3474.36 1504
3474.91 1436
3475.47 1462
3476.02 1452
3476.58 1707
3477.13 1598
3477.69 1593
3478.25 1590
3478.80 1682
3479.36 1748
3479.91 1618
3480.47 1602
3481.03 1842
3481.58 1883
3482.14 1802
3482.70 1835
3483.25 1799
3483.81 1730
3484.37 1840
3484.92 1832
3485.48 1939
3486.04 2043
3486.59 2019
3487.15 1863
3487.71 2000
3488.26 2271
3488.82 2593
3489.38 2753
3489.93 3137
3490.49 3707
3491.05 4328
3491.60 4795
3492.16 4982
3492.72 5152
3493.27 5596
3493.83 5485
3494.39 5466
3494.95 5607
3495.50 5531
3496.06 4713
3496.62 4376
3497.18 3948
3497.73 3510
3498.29 3066
3498.85 2792
3499.41 2791
3499.96 2842
3500.52 2917
3501.08 2775
3501.64 2913
3502.20 3171
3502.75 3349
3503.31 3149
3503.87 3249
3504.43 3271
3504.99 3503
3505.54 3923
3506.10 3772
3506.66 3853
3507.22 3802
3507.78 3906
3508.34 3516
3508.89 3438
3509.45 3348
3510.01 2970
3510.57 2712
3511.13 2598
3511.69 2435
3512.25 2214
3512.80 2162
3513.36 1861
3513.92 1800
3514.48 1806
3515.04 1691
3515.60 1529
3516.16 1469
3516.72 1425
3517.28 1303
3517.83 1340
3518.39 1446
3518.95 1558
3519.51 1486
3520.07 1300
3520.63 1301
3521.19 1316
3521.75 1434
3522.31 1444
3522.87 1593
3523.43 1506
3523.99 1520
3524.55 1586
3525.11 1435
3525.67 1394
3526.23 1334
3526.79 1309
3527.35 1249
3527.91 1249
3528.47 1241
3529.03 1240
3529.59 1137
3530.15 1111
3530.71 1234
3531.27 1270
3531.83 1255
3532.39 1275
3532.95 1403
3533.51 1379
3534.07 1255
3534.63 1315
3535.19 1495
3535.75 1382
3536.31 1480
3536.87 1464
3537.43 1378
3537.99 1588
3538.55 1435
3539.12 1538
3539.68 1386
3540.24 1312
3540.80 1431
3541.36 1280
3541.92 1362
3542.48 1300
3543.04 1311
3543.60 1254
3544.16 1259
3544.73 1289
3545.29 1336
3545.85 1320
3546.41 1304
3546.97 1209
3547.53 1287
3548.09 1273
3548.66 1283
3549.22 1279
3549.78 1201
3550.34 1171
3550.90 1078
3551.46 1063
3552.03 1026
3552.59 962
3553.15 1018
3553.71 1016
3554.27 1067
3554.84 987
3555.40 982
3555.96 1070
3556.52 1140
3557.09 1144
3557.65 1178
3558.21 990
3558.77 1019
3559.33 1160
3559.90 1041
3560.46 1108
3561.02 1140
3561.58 1159
3562.15 1105
3562.71 1104
3563.27 1057
3563.84 1151
3564.40 1114
3564.96 1176
3565.52 1142
3566.09 1187
3566.65 1173
3567.21 1205
3567.78 1179
3568.34 1206
3568.90 1130
3569.47 1048
3570.03 1122
3570.59 1133
3571.16 1003
3571.72 1070
3572.28 1141
3572.85 1005
3573.41 1157
3573.97 1166
3574.54 1203
3575.10 1182
3575.66 1178
3576.23 1185
3576.79 1364
3577.36 1370
3577.92 1373
3578.48 1450
3579.05 1314
3579.61 1370
3580.18 1386
3580.74 1283
3581.30 1359
3581.87 1295
3582.43 1389
3583.00 1450
3583.56 1172
3584.13 1191
3584.69 1330
3585.25 1174
3585.82 1108
3586.38 1052
3586.95 1045
3587.51 1109
3588.08 1117
3588.64 1062
3589.21 1151
3589.77 1052
3590.34 967
3590.90 986
3591.47 1027
3592.03 995
3592.60 1048
3593.16 1232
3593.73 1116
3594.29 1023
3594.86 1062
3595.42 1024
3595.99 926
3596.55 953
3597.12 977
3597.68 939
3598.25 989
3598.82 914
3599.38 945
3599.95 1010
3600.51 1044
3601.08 1056
3601.64 933
3602.21 1006
3602.78 1137
3603.34 1088
3603.91 1060
3604.47 929
3605.04 1062
3605.61 1141
3606.17 1056
3606.74 1027
3607.30 943
3607.87 917
3608.44 981
3609.00 872
3609.57 944
3610.14 986
3610.70 1074
3611.27 1013
3611.84 1095
3612.40 924
3612.97 865
3613.54 910
3614.10 1103
3614.67 1048
3615.24 964
3615.80 1116
3616.37 1221
3616.94 1135
3617.50 1110
3618.07 1293
3618.64 1443
3619.21 1399
3619.77 1442
3620.34 1496
3620.91 1458
3621.47 1379
3622.04 1359
3622.61 1316
3623.18 1315
3623.74 1123
3624.31 1203
3624.88 1155
3625.45 1210
3626.01 1074
3626.58 985
3627.15 994
3627.72 885
3628.29 944
3628.85 1025
3629.42 1008
3629.99 1014
3630.56 832
3631.13 1009
3631.69 979
3632.26 974
3632.83 1013
3633.40 1005
3633.97 977
3634.54 1038
3635.10 989
3635.67 1088
3636.24 1104
3636.81 1137
3637.38 1196
3637.95 1053
3638.52 1072
3639.08 1082
3639.65 1133
3640.22 1128
3640.79 1183
3641.36 1174
3641.93 1164
3642.50 1275
3643.07 1345
3643.64 1340
3644.20 1419
3644.77 1327
3645.34 1244
3645.91 1202
3646.48 1181
3647.05 1217
3647.62 1106
3648.19 1107
3648.76 1150
3649.33 1177
3649.90 1164
3650.47 1165
3651.04 1205
3651.61 1359
3652.18 1383
3652.75 1329
3653.32 1250
3653.89 1233
3654.46 1348
3655.03 1280
3655.60 1175
3656.17 1187
3656.74 1203
3657.31 1384
3657.88 1203
3658.45 1235
3659.02 1246
3659.59 1251
3660.16 1245
3660.73 1238
3661.30 1088
3661.87 1276
3662.44 1179
3663.01 1169
3663.58 1132
3664.15 1157
3664.72 1264
3665.29 1376
3665.86 1291
3666.43 1189
3667.01 1285
3667.58 1361
3668.15 1376
3668.72 1264
3669.29 1320
3669.86 1386
3670.43 1216
3671.00 1147
3671.57 1141
3672.15 1153
3672.72 1068
3673.29 1077
3673.86 1110
3674.43 1051
3675.00 1154
3675.57 1030
3676.15 988
3676.72 1153
3677.29 1011
3677.86 1030
3678.43 1109
3679.00 1007
3679.58 1093
3680.15 1070
3680.72 981
3681.29 961
3681.86 913
3682.44 893
3683.01 971
3683.58 1062
3684.15 977
3684.73 947
3685.30 955
3685.87 961
3686.44 1053
3687.02 1025
3687.59 1081
3688.16 1150
3688.73 1147
3689.31 925
3689.88 829
3690.45 977
3691.02 1022
3691.60 966
3692.17 1024
3692.74 942
3693.32 912
3693.89 1005
3694.46 929
3695.03 1004
3695.61 1081
3696.18 936
3696.75 1002
3697.33 940
3697.90 832
3698.47 888
3699.05 825
3699.62 948
3700.19 1003
3700.77 963
3701.34 934
3701.91 1083
3702.49 933
3703.06 934
3703.64 1020
3704.21 850
3704.78 963
3705.36 1013
3705.93 1061
3706.51 965
3707.08 1082
3707.65 1088
3708.23 978
3708.80 890
3709.38 940
3709.95 1047
3710.52 1037
3711.10 964
3711.67 956
3712.25 960
3712.82 1104
3713.40 1036
3713.97 1081
3714.55 1136
3715.12 961
3715.69 1022
3716.27 1207
3716.84 1099
3717.42 1056
3717.99 1012
3718.57 1026
3719.14 1000
3719.72 1006
3720.29 991
3720.87 973
3721.44 1024
3722.02 1015
3722.59 967
3723.17 958
3723.75 1002
3724.32 938
3724.90 970
3725.47 1004
3726.05 977
3726.62 1051
3727.20 1030
3727.77 914
3728.35 1023
3728.92 1014
3729.50 988
3730.08 927
3730.65 1034
3731.23 984
3731.80 1079
3732.38 1116
3732.96 1077
3733.53 1057
3734.11 1104
3734.68 1063
3735.26 1049
3735.84 1131
3736.41 1156
3736.99 1123
3737.57 1144
3738.14 1062
3738.72 1028
3739.30 1081
3739.87 1091
3740.45 1009
3741.03 939
3741.60 1013
3742.18 1023
3742.76 1032
3743.33 1000
3743.91 937
3744.49 982
3745.06 1044
3745.64 984
3746.22 1019
3746.79 1049
3747.37 1096
3747.95 1159
3748.53 1220
3749.10 1159
3749.68 1035
3750.26 1134
3750.83 1089
3751.41 1054
3751.99 1039
3752.57 1031
3753.14 1010
3753.72 1046
3754.30 997
3754.88 952
3755.46 995
3756.03 996
3756.61 1011
3757.19 913
3757.77 925
3758.35 910
3758.92 899
3759.50 911
3760.08 897
3760.66 890
3761.24 940
3761.81 1011
3762.39 991
3762.97 1011
3763.55 1007
3764.13 988
3764.71 965
3765.28 1097
3765.86 1020
3766.44 946
3767.02 995
3767.60 912
3768.18 972
3768.76 958
3769.34 977
3769.91 969
3770.49 967
3771.07 966
3771.65 1000
3772.23 991
3772.81 908
3773.39 959
3773.97 905
3774.55 1021
3775.13 941
3775.71 1028
3776.28 1000
3776.86 990
3777.44 1010
3778.02 963
3778.60 1020
3779.18 911
3779.76 958
3780.34 962
3780.92 916
3781.50 979
3782.08 867
3782.66 943
3783.24 928
3783.82 835
3784.40 835
3784.98 900
3785.56 849
3786.14 809
3786.72 874
3787.30 926
3787.88 963
3788.46 977
3789.04 943
3789.62 968
3790.20 1065
3790.78 1082
3791.36 980
3791.94 903
3792.53 987
3793.11 1078
3793.69 1004
3794.27 945
3794.85 1030
3795.43 968
3796.01 1002
3796.59 1023
3797.17 1042
3797.75 1002
3798.33 1070
3798.91 1148
3799.50 1072
3800.08 1175
3800.66 1382
3801.24 1363
3801.82 1287
3802.40 1260
3802.98 1340
3803.57 1315
3804.15 1353
3804.73 1266
3805.31 1224
3805.89 1274
3806.47 1209
3807.05 1258
3807.64 1305
3808.22 1340
3808.80 1339
3809.38 1284
3809.96 1409
3810.55 1383
3811.13 1392
3811.71 1463
3812.29 1458
3812.87 1449
3813.46 1418
3814.04 1405
3814.62 1461
3815.20 1368
3815.79 1368
3816.37 1505
3816.95 1382
3817.53 1270
3818.12 1424
3818.70 1352
3819.28 1345
3819.86 1219
3820.45 1155
3821.03 1092
3821.61 1188
3822.20 1189
3822.78 1161
3823.36 1315
3823.94 1131
3824.53 1036
3825.11 1101
3825.69 1009
3826.28 1135
3826.86 1088
3827.44 982
3828.03 842
3828.61 928
3829.19 898
3829.78 1023
3830.36 944
3830.94 1053
3831.53 924
3832.11 923
3832.69 1029
3833.28 1001
3833.86 950
3834.45 992
3835.03 1028
3835.61 1041
3836.20 969
3836.78 913
3837.37 930
3837.95 860
3838.53 1084
3839.12 1029
3839.70 1062
3840.29 968
3840.87 983
3841.46 924
3842.04 844
3842.62 987
3843.21 956
3843.79 942
3844.38 873
3844.96 942
3845.55 1071
3846.13 993
3846.72 989
3847.30 984
3847.89 996
3848.47 955
3849.06 947
3849.64 998
3850.23 919
3850.81 943
3851.40 996
3851.98 903
3852.57 1014
3853.15 1079
3853.74 912
3854.32 842
3854.91 828
3855.49 842
3856.08 926
3856.66 787
3857.25 880
3857.84 1025
3858.42 1047
3859.01 1030
3859.59 1009
3860.18 1032
3860.76 1094
3861.35 996
3861.94 1107
3862.52 1116
3863.11 1193
3863.69 1192
3864.28 1226
3864.87 1268
3865.45 1180
3866.04 1158
3866.62 1234
3867.21 1303
3867.80 1096
3868.38 1116
3868.97 1140
3869.56 1116
3870.14 1041
3870.73 1122
3871.32 1143
3871.90 1062
3872.49 1015
3873.08 1031
3873.66 1034
3874.25 1036
3874.84 1080
3875.42 948
3876.01 1054
3876.60 981
3877.19 1000
3877.77 1047
3878.36 917
3878.95 939
3879.53 1006
3880.12 922
3880.71 910
3881.30 878
3881.88 891
3882.47 975
3883.06 890
3883.65 780
3884.23 825
3884.82 901
3885.41 853
3886.00 995
3886.58 1044
3887.17 961
3887.76 972
3888.35 1150
3888.94 1121
3889.52 1136
3890.11 1097
3890.70 1125
3891.29 1084
3891.88 1105
3892.46 1049
3893.05 1168
3893.64 1207
3894.23 944
3894.82 997
3895.41 977
3895.99 1090
3896.58 1065
3897.17 1036
3897.76 1034
3898.35 1012
3898.94 987
3899.53 1014
3900.12 971
3900.70 879
3901.29 907
3901.88 949
3902.47 967
3903.06 1047
3903.65 959
3904.24 1019
3904.83 990
3905.42 1011
3906.01 1028
3906.60 1058
3907.18 1009
3907.77 950
3908.36 924
3908.95 966
3909.54 932
3910.13 939
3910.72 860
3911.31 891
3911.90 828
3912.49 953
3913.08 930
3913.67 837
3914.26 805
3914.85 1040
3915.44 976
3916.03 907
3916.62 847
3917.21 896
3917.80 912
3918.39 874
3918.98 849
3919.57 865
3920.16 925
3920.75 963
3921.34 849
3921.93 988
3922.52 910
3923.11 929
3923.70 845
3924.30 861
3924.89 882
3925.48 809
3926.07 801
3926.66 812
3927.25 823
3927.84 864
3928.43 793
3929.02 772
3929.61 861
3930.20 858
3930.80 748
3931.39 810
3931.98 870
3932.57 806
3933.16 764
3933.75 850
3934.34 817
3934.93 908
3935.53 842
3936.12 829
3936.71 888
3937.30 842
3937.89 830
3938.48 914
3939.08 883
3939.67 987
3940.26 1029
3940.85 962
3941.44 930
3942.04 919
3942.63 909
3943.22 906
3943.81 920
3944.40 908
3945.00 962
3945.59 941
3946.18 904
3946.77 753
3947.36 829
3947.96 834
3948.55 876
3949.14 887
3949.73 809
3950.33 889
3950.92 839
3951.51 918
3952.11 958
3952.70 822
3953.29 921
3953.88 921
3954.48 879
3955.07 913
3955.66 869
3956.26 897
3956.85 1027
3957.44 890
3958.04 822
3958.63 871
3959.22 868
3959.81 919
3960.41 948
3961.00 828
3961.60 855
3962.19 863
3962.78 814
3963.38 856
3963.97 844
3964.56 951
3965.16 972
3965.75 861
3966.34 1000
3966.94 1129
3967.53 1112
3968.13 1034
3968.72 942
3969.31 989
3969.91 1070
3970.50 1085
3971.10 1062
3971.69 970
3972.28 873
3972.88 919
3973.47 1116
3974.07 1045
3974.66 917
3975.26 1068
3975.85 1030
3976.45 1006
3977.04 1126
3977.63 1265
3978.23 1279
3978.82 1325
3979.42 1241
3980.01 998
3980.61 1119
3981.20 1106
3981.80 1189
3982.39 1127
3982.99 1066
3983.58 879
3984.18 1059
3984.77 1126
3985.37 1063
3985.96 1088
3986.56 1128
3987.16 1130
3987.75 1036
3988.35 978
3988.94 974
3989.54 1059
3990.13 1061
3990.73 1060
3991.32 1163
3991.92 1064
3992.52 1173
3993.11 1104
3993.71 1043
3994.30 1153
3994.90 1172
3995.50 1092
3996.09 1123
3996.69 1067
3997.28 1100
3997.88 1091
3998.48 1113
3999.07 1001
3999.67 909
4000.26 972
4000.86 1067
4001.46 972
4002.05 874
4002.65 960
4003.25 982
4003.84 993
4004.44 1018
4005.04 1062
4005.63 921
4006.23 881
4006.83 911
4007.42 931
4008.02 1058
4008.62 986
4009.21 946
4009.81 922
4010.41 940
4011.01 987
4011.60 942
4012.20 906
4012.80 950
4013.40 874
4013.99 980
4014.59 886
4015.19 904
4015.78 973
4016.38 887
4016.98 886
4017.58 1014
4018.18 1049
4018.77 1055
4019.37 960
4019.97 916
4020.57 812
4021.16 925
4021.76 936
4022.36 951
4022.96 1018
4023.56 1002
4024.15 928
4024.75 987
4025.35 873
4025.95 860
4026.55 915
4027.15 1047
4027.74 1035
4028.34 993
4028.94 1025
4029.54 1064
4030.14 1119
4030.74 1034
4031.34 1085
4031.93 1091
4032.53 1058
4033.13 1267
4033.73 1108
4034.33 1004
4034.93 978
4035.53 1068
4036.13 1006
4036.73 957
4037.32 917
4037.92 913
4038.52 933
4039.12 861
4039.72 858
4040.32 907
4040.92 989
4041.52 861
4042.12 881
4042.72 808
4043.32 873
4043.92 969
4044.52 875
4045.12 881
4045.72 793
4046.32 821
4046.92 856
4047.52 764
4048.12 851
4048.72 888
4049.32 939
4049.92 770
4050.52 767
4051.12 902
4051.72 933
4052.32 859
4052.92 979
4053.52 979
4054.12 869
4054.72 869
4055.32 781
4055.92 731
4056.52 825
4057.12 759
4057.72 828
4058.32 743
4058.92 838
4059.52 811
4060.12 780
4060.72 827
4061.33 819
4061.93 831
4062.53 823
4063.13 839
4063.73 940
4064.33 885
4064.93 859
4065.53 901
4066.13 876
4066.74 911
4067.34 857
4067.94 795
4068.54 772
4069.14 827
4069.74 886
4070.34 811
4070.95 795
4071.55 871
4072.15 880
4072.75 829
4073.35 827
4073.95 846
4074.56 866
4075.16 851
4075.76 836
4076.36 834
4076.96 850
4077.57 898
4078.17 794
4078.77 792
4079.37 850
4079.97 919
4080.58 849
4081.18 719
4081.78 719
4082.38 790
4082.99 845
4083.59 800
4084.19 803
4084.79 826
4085.40 728
4086.00 817
4086.60 802
4087.21 879
4087.81 881
4088.41 783
4089.01 914
4089.62 842
4090.22 840
4090.82 839
4091.43 833
4092.03 887
4092.63 954
4093.24 869
4093.84 827
4094.44 838
4095.05 995
4095.65 847
4096.25 900
4096.86 964
4097.46 927
4098.06 843
4098.67 812
4099.27 754
4099.87 854
4100.48 914
4101.08 921
4101.69 906
4102.29 879
4102.89 844
4103.50 857
4104.10 717
4104.71 739
4105.31 810
4105.91 819
4106.52 819
4107.12 838
4107.73 796
4108.33 855
4108.94 730
4109.54 819
4110.14 802
4110.75 723
4111.35 775
4111.96 751
4112.56 819
4113.17 787
4113.77 782
4114.38 845
4114.98 763
4115.59 768
4116.19 843
4116.80 756
4117.40 731
4118.01 841
4118.61 799
4119.22 867
4119.82 855
4120.43 819
4121.03 876
4121.64 907
4122.24 836
4122.85 846
4123.46 771
4124.06 842
4124.67 954
4125.27 799
4125.88 733
4126.48 848
4127.09 850
4127.69 800
4128.30 735
4128.91 749
4129.51 806
4130.12 824
4130.72 799
4131.33 835
4131.94 753
4132.54 795
4133.15 888
4133.76 797
4134.36 839
4134.97 904
4135.57 872
4136.18 894
4136.79 911
4137.39 916
4138.00 913
4138.61 901
4139.21 921
4139.82 915
4140.43 905
4141.03 934
4141.64 854
4142.25 950
4142.85 880
4143.46 951
4144.07 876
4144.67 920
4145.28 1079
4145.89 964
4146.50 920
4147.10 854
4147.71 759
4148.32 945
4148.93 849
4149.53 765
4150.14 768
4150.75 805
4151.36 877
4151.96 826
4152.57 862
4153.18 842
4153.79 798
4154.39 852
4155.00 926
4155.61 946
4156.22 889
4156.82 993
4157.43 948
4158.04 931
4158.65 909
4159.26 936
4159.87 942
4160.47 930
4161.08 927
4161.69 973
4162.30 883
4162.91 959
4163.52 962
4164.12 915
4164.73 832
4165.34 848
4165.95 831
4166.56 802
4167.17 855
4167.78 802
4168.38 900
4168.99 935
4169.60 908
4170.21 854
4170.82 784
4171.43 871
4172.04 905
4172.65 892
4173.26 922
4173.86 924
4174.47 911
4175.08 934
4175.69 915
4176.30 868
4176.91 864
4177.52 1007
4178.13 960
4178.74 876
4179.35 851
4179.96 781
4180.57 890
4181.18 978
4181.79 933
4182.40 874
4183.01 769
4183.62 895
4184.23 824
4184.84 947
4185.45 904
4186.06 870
4186.67 909
4187.28 910
4187.89 941
4188.50 840
4189.11 804
4189.72 841
4190.33 945
4190.94 939
4191.55 839
4192.16 898
4192.77 905
4193.38 837
4193.99 868
4194.60 876
4195.21 955
4195.82 904
4196.44 924
4197.05 909
4197.66 931
4198.27 973
4198.88 952
4199.49 822
4200.10 917
4200.71 918
4201.32 870
4201.94 875
4202.55 913
4203.16 913
4203.77 839
4204.38 912
4204.99 915
4205.60 848
4206.21 921
4206.83 897
4207.44 837
4208.05 858
4208.66 877
4209.27 797
4209.89 818
4210.50 860
4211.11 903
4211.72 876
4212.33 847
4212.94 856
4213.56 941
4214.17 943
4214.78 865
4215.39 1021
4216.01 966
4216.62 951
4217.23 927
4217.84 941
4218.46 999
4219.07 975
4219.68 933
4220.29 1032
4220.91 1121
4221.52 1061
4222.13 1031
4222.74 965
4223.36 1028
4223.97 1121
4224.58 1132
4225.19 1122
4225.81 1044
4226.42 1092
4227.03 1071
4227.65 1245
4228.26 1092
4228.87 1022
4229.49 978
4230.10 1047
4230.71 1108
4231.33 1090
4231.94 1212
4232.55 1200
4233.17 1311
4233.78 1422
4234.39 1468
4235.01 1363
4235.62 1706
4236.23 1755
4236.85 1743
4237.46 1821
4238.08 1538
4238.69 1463
4239.30 1490
4239.92 1438
4240.53 1242
4241.15 1195
4241.76 1207
4242.37 1069
4242.99 1042
4243.60 1111
4244.22 1050
4244.83 962
4245.45 934
4246.06 1028
4246.67 1015
4247.29 1024
4247.90 1075
4248.52 1169
4249.13 1070
4249.75 1103
4250.36 1078
4250.98 1052
4251.59 1084
4252.21 962
4252.82 983
4253.44 1011
4254.05 972
4254.67 991
4255.28 967
4255.90 1019
4256.51 1021
4257.13 988
4257.74 992
4258.36 1031
4258.97 1004
4259.59 934
4260.20 970
4260.82 942
4261.44 857
4262.05 931
4262.67 962
4263.28 999
4263.90 913
4264.51 892
4265.13 948
4265.75 868
4266.36 977
4266.98 991
4267.59 917
4268.21 905
4268.83 1013
4269.44 1064
4270.06 946
4270.67 1142
4271.29 1120
4271.91 1114
4272.52 1040
4273.14 991
4273.76 964
4274.37 1003
4274.99 1063
4275.61 1001
4276.22 1073
4276.84 1040
4277.46 1054
4278.07 1108
4278.69 1242
4279.31 1146
4279.92 1028
4280.54 1112
4281.16 1024
4281.77 1036
4282.39 906
4283.01 923
4283.63 984
4284.24 938
4284.86 972
4285.48 909
4286.09 945
4286.71 926
4287.33 879
4287.95 910
4288.56 793
4289.18 857
4289.80 952
4290.42 1031
4291.03 1061
4291.65 1119
4292.27 981
4292.89 857
4293.51 931
4294.12 889
4294.74 804
4295.36 751
4295.98 858
4296.60 891
4297.21 931
4297.83 1023
4298.45 1034
4299.07 928
4299.69 876
4300.31 854
4300.92 1009
4301.54 953
4302.16 916
4302.78 946
4303.40 900
4304.02 974
4304.63 956
4305.25 969
4305.87 847
4306.49 924
4307.11 972
4307.73 982
4308.35 908
4308.97 945
4309.59 1026
4310.20 1069
4310.82 1122
4311.44 1143
4312.06 982
4312.68 994
4313.30 1044
4313.92 1018
4314.54 974
4315.16 904
4315.78 1044
4316.40 898
4317.02 867
4317.64 940
4318.26 1070
4318.88 979
4319.50 1049
4320.12 1077
4320.74 1077
4321.36 1074
4321.98 1037
4322.60 1067
4323.22 1122
4323.84 1101
4324.46 1103
4325.08 1047
4325.70 1125
4326.32 1178
4326.94 1224
4327.56 1206
4328.18 1189
4328.80 1313
4329.42 1194
4330.04 1315
4330.66 1405
4331.28 1261
4331.90 1154
4332.52 1183
4333.14 1241
4333.76 1374
4334.38 1553
4335.00 1490
4335.63 1643
4336.25 1573
4336.87 1563
4337.49 1628
4338.11 1655
4338.73 1663
4339.35 1846
4339.97 1745
4340.59 1798
4341.22 1883
4341.84 1683
4342.46 1868
4343.08 1950
4343.70 2038
4344.32 2480
4344.94 2833
4345.57 2935
4346.19 3566
4346.81 3897
4347.43 3888
4348.05 4051
4348.67 4151
4349.30 4072
4349.92 3477
4350.54 3298
4351.16 3025
4351.78 2660
4352.41 2356
4353.03 2109
4353.65 1960
4354.27 1729
4354.90 1523
4355.52 1539
4356.14 1371
4356.76 1279
4357.38 1372
4358.01 1455
4358.63 1438
4359.25 1478
4359.87 1335
4360.50 1393
4361.12 1429
4361.74 1288
4362.37 1390
4362.99 1315
4363.61 1358
4364.23 1183
4364.86 1232
4365.48 1302
4366.10 1248
4366.73 1228
4367.35 1275
4367.97 1237
4368.60 1201
4369.22 1241
4369.84 1227
4370.47 1114
4371.09 1065
4371.71 1072
4372.34 1128
4372.96 1022
4373.58 933
4374.21 1044
4374.83 1034
4375.46 1031
4376.08 943
4376.70 1102
4377.33 1024
4377.95 1088
4378.57 1125
4379.20 1123
4379.82 983
4380.45 996
4381.07 1052
4381.70 1067
4382.32 1120
4382.94 1111
4383.57 1117
4384.19 1125
4384.82 1039
4385.44 1110
4386.07 1101
4386.69 1092
4387.32 1053
4387.94 1115
4388.56 986
4389.19 1009
4389.81 1130
4390.44 954
4391.06 961
4391.69 1002
4392.31 962
4392.94 976
4393.56 953
4394.19 957
4394.81 915
4395.44 977
4396.06 949
4396.69 977
4397.31 971
4397.94 1007
4398.57 1125
4399.19 1084
4399.82 1085
4400.44 998
4401.07 1066
4401.69 1048
4402.32 1017
4402.94 1016
4403.57 1076
4404.20 1083
4404.82 1026
4405.45 1076
4406.07 1052
4406.70 940
4407.33 1026
4407.95 1052
4408.58 957
4409.20 1044
4409.83 1083
4410.46 897
4411.08 910
4411.71 1029
4412.34 978
4412.96 997
4413.59 951
4414.21 1124
4414.84 1014
4415.47 911
4416.09 890
4416.72 952
4417.35 966
4417.97 950
4418.60 968
4419.23 993
4419.86 976
4420.48 1005
4421.11 951
4421.74 862
4422.36 983
4422.99 912
4423.62 820
4424.25 863
4424.87 928
4425.50 971
4426.13 927
4426.75 971
4427.38 1042
4428.01 862
4428.64 948
4429.26 901
4429.89 893
4430.52 851
4431.15 853
4431.78 896
4432.40 957
4433.03 1059
4433.66 995
4434.29 977
4434.91 1073
4435.54 977
4436.17 929
4436.80 938
4437.43 924
4438.06 814
4438.68 939
4439.31 971
4439.94 1011
4440.57 951
4441.20 980
4441.83 988
4442.45 1001
4443.08 1002
4443.71 916
4444.34 1006
4444.97 978
4445.60 1018
4446.23 953
4446.86 911
4447.48 969
4448.11 1065
4448.74 1102
4449.37 1120
4450.00 992
4450.63 945
4451.26 871
4451.89 931
4452.52 915
4453.15 1054
4453.78 1028
4454.40 1102
4455.03 1156
4455.66 1051
4456.29 1027
4456.92 1046
4457.55 1181
4458.18 1134
4458.81 1086
4459.44 1028
4460.07 1027
4460.70 957
4461.33 846
4461.96 879
4462.59 938
4463.22 929
4463.85 908
4464.48 862
4465.11 874
4465.74 921
4466.37 977
4467.00 859
4467.63 831
4468.26 951
4468.89 899
4469.52 908
4470.15 879
4470.78 843
4471.41 860
4472.04 889
4472.68 907
4473.31 911
4473.94 872
4474.57 831
4475.20 843
4475.83 787
4476.46 803
4477.09 911
4477.72 891
4478.35 863
4478.98 871
4479.62 929
4480.25 1029
4480.88 927
4481.51 922
4482.14 954
4482.77 978
4483.40 857
4484.04 981
4484.67 1037
4485.30 939
4485.93 1002
4486.56 1024
4487.19 1044
4487.82 897
4488.46 992
4489.09 1071
4489.72 1060
4490.35 980
4490.98 925
4491.62 1036
4492.25 1008
4492.88 988
4493.51 1080
4494.14 1078
4494.78 999
4495.41 904
4496.04 884
4496.67 879
4497.31 1040
4497.94 1019
4498.57 1079
4499.20 1058
4499.84 1187
4500.47 1283
4501.10 1166
4501.73 1279
4502.37 1317
4503.00 1204
4503.63 1212
4504.27 1300
4504.90 1325
4505.53 1289
4506.16 1129
4506.80 1186
4507.43 1112
4508.06 1033
4508.70 1105
4509.33 1081
4509.96 1098
4510.60 1071
4511.23 965
4511.86 956
4512.50 975
4513.13 980
4513.76 998
4514.40 986
4515.03 887
4515.66 1059
4516.30 919
4516.93 907
4517.57 888
4518.20 948
4518.83 898
4519.47 859
4520.10 883
4520.74 886
4521.37 923
4522.00 908
4522.64 924
4523.27 846
4523.91 839
4524.54 806
4525.18 938
4525.81 983
4526.44 1031
4527.08 1027
4527.71 1039
4528.35 1008
4528.98 1072
4529.62 1100
4530.25 1177
4530.89 1173
4531.52 1285
4532.16 1336
4532.79 1443
4533.43 1365
4534.06 1434
4534.70 1459
4535.33 1373
4535.97 1238
4536.60 1134
4537.24 1048
4537.87 994
4538.51 1102
4539.14 980
4539.78 868
4540.41 880
4541.05 935
4541.68 936
4542.32 900
4542.96 843
4543.59 788
4544.23 839
4544.86 895
4545.50 849
4546.13 897
4546.77 946
4547.41 947
4548.04 911
4548.68 847
4549.31 916
4549.95 839
4550.59 880
4551.22 963
4551.86 887
4552.50 947
4553.13 933
4553.77 944
4554.40 831
4555.04 915
4555.68 908
4556.31 898
4556.95 895
4557.59 939
4558.22 863
4558.86 954
4559.50 891
4560.13 933
4560.77 859
4561.41 855
4562.04 790
4562.68 783
4563.32 806
4563.96 760
4564.59 817
4565.23 925
4565.87 890
4566.50 871
4567.14 891
4567.78 1013
4568.42 962
4569.05 835
4569.69 924
4570.33 857
4570.97 888
4571.60 1006
4572.24 908
4572.88 895
4573.52 869
4574.16 871
4574.79 935
4575.43 950
4576.07 950
4576.71 940
4577.34 1022
4577.98 991
4578.62 999
4579.26 1011
4579.90 1060
4580.54 955
4581.17 961
4581.81 872
4582.45 979
4583.09 1029
4583.73 927
4584.37 944
4585.00 1039
4585.64 905
4586.28 929
4586.92 967
4587.56 948
4588.20 996
4588.84 1027
4589.48 1122
4590.11 1221
4590.75 1181
4591.39 1250
4592.03 1383
4592.67 1325
4593.31 1421
4593.95 1392
4594.59 1399
4595.23 1206
4595.87 1173
4596.51 1115
4597.15 993
4597.79 1096
4598.42 1068
4599.06 944
4599.70 1056
4600.34 1164
4600.98 1082
4601.62 1088
4602.26 1015
4602.90 951
4603.54 875
4604.18 1038
4604.82 1065
4605.46 1038
4606.10 1108
4606.74 1001
4607.38 866
4608.02 894
4608.66 973
4609.30 939
4609.94 922
4610.58 849
4611.22 932
4611.86 895
4612.50 953
4613.15 876
4613.79 965
4614.43 1040
4615.07 909
4615.71 889
4616.35 952
4616.99 910
4617.63 876
4618.27 840
4618.91 862
4619.55 914
4620.19 889
4620.83 920
4621.48 917
4622.12 870
4622.76 858
4623.40 796
4624.04 888
4624.68 953
4625.32 867
4625.96 802
4626.61 818
4627.25 921
4627.89 947
4628.53 859
4629.17 920
4629.81 1001
4630.46 986
4631.10 1026
4631.74 1062
4632.38 979
4633.02 915
4633.66 968
4634.31 951
4634.95 1046
4635.59 999
4636.23 951
4636.88 1051
4637.52 913
4638.16 999
4638.80 1008
4639.44 1005
4640.09 983
4640.73 913
4641.37 836
4642.01 938
4642.66 891
4643.30 822
4643.94 901
4644.58 1036
4645.23 1058
4645.87 904
4646.51 898
4647.16 844
4647.80 929
4648.44 931
4649.08 895
4649.73 923
4650.37 812
4651.01 911
4651.66 872
4652.30 855
4652.94 911
4653.59 964
4654.23 912
4654.87 918
4655.52 837
4656.16 777
4656.80 782
4657.45 863
4658.09 812
4658.74 789
4659.38 869
4660.02 883
4660.67 930
4661.31 770
4661.95 822
4662.60 867
4663.24 795
4663.89 788
4664.53 802
4665.17 774
4665.82 803
4666.46 853
4667.11 861
4667.75 880
4668.40 857
4669.04 845
4669.68 790
4670.33 888
4670.97 814
4671.62 802
4672.26 953
4672.91 877
4673.55 807
4674.20 817
4674.84 826
4675.49 843
4676.13 866
4676.78 830
4677.42 848
4678.07 907
4678.71 825
4679.36 983
4680.00 933
4680.65 896
4681.29 904
4681.94 920
4682.58 911
4683.23 883
4683.87 990
4684.52 879
4685.16 960
4685.81 1021
4686.46 885
4687.10 965
4687.75 1079
4688.39 1073
4689.04 917
4689.68 1001
4690.33 961
4690.98 1014
4691.62 1056
4692.27 1150
4692.91 1176
4693.56 1077
4694.21 1026
4694.85 1067
4695.50 1173
4696.15 1088
4696.79 1252
4697.44 1337
4698.08 1456
4698.73 1369
4699.38 1387
4700.02 1511
4700.67 1446
4701.32 1534
4701.96 1494
4702.61 1399
4703.26 1290
4703.90 1289
4704.55 1189
4705.20 1030
4705.84 1198
4706.49 1171
4707.14 1083
4707.79 974
4708.43 980
4709.08 1029
4709.73 1069
4710.37 1080
4711.02 1115
4711.67 1074
4712.32 963
4712.96 995
4713.61 958
4714.26 985
4714.91 888
4715.55 910
4716.20 933
4716.85 1046
4717.50 1025
4718.14 931
4718.79 972
4719.44 956
4720.09 991
4720.74 1018
4721.38 941
4722.03 914
4722.68 975
4723.33 894
4723.98 927
4724.62 938
4725.27 959
4725.92 1077
4726.57 1013
4727.22 1048
4727.87 975
4728.52 981
4729.16 1004
4729.81 1116
4730.46 1028
4731.11 991
4731.76 907
4732.41 853
4733.06 866
4733.70 807
4734.35 772
4735.00 804
4735.65 943
4736.30 908
4736.95 841
4737.60 849
4738.25 975
4738.90 961
4739.55 841
4740.20 836
4740.84 985
4741.49 979
4742.14 976
4742.79 960
4743.44 1062
4744.09 1014
4744.74 937
4745.39 927
4746.04 951
4746.69 972
4747.34 936
4747.99 939
4748.64 979
4749.29 1014
4749.94 1125
4750.59 1118
4751.24 1108
4751.89 1075
4752.54 1118
4753.19 1134
4753.84 1080
4754.49 1102
4755.14 1047
4755.79 1184
4756.44 1107
4757.09 1095
4757.74 1061
4758.39 914
4759.04 1047
4759.70 986
4760.35 887
4761.00 807
4761.65 853
4762.30 868
4762.95 823
4763.60 804
4764.25 806
4764.90 1019
4765.55 1031
4766.20 966
4766.86 978
4767.51 981
4768.16 926
4768.81 931
4769.46 983
4770.11 986
4770.76 934
4771.41 915
4772.07 815
4772.72 887
4773.37 786
4774.02 889
4774.67 863
4775.32 923
4775.98 854
4776.63 937
4777.28 938
4777.93 897
4778.58 984
4779.24 915
4779.89 906
4780.54 983
4781.19 970
4781.84 988
4782.50 931
4783.15 850
4783.80 944
4784.45 926
4785.10 902
4785.76 832
4786.41 838
4787.06 905
4787.71 923
4788.37 825
4789.02 780
4789.67 882
4790.33 865
4790.98 810
4791.63 862
4792.28 877
4792.94 869
4793.59 909
4794.24 896
4794.90 1069
4795.55 931
4796.20 902
4796.86 891
4797.51 914
4798.16 978
4798.81 919
4799.47 936
4800.12 866
4800.78 817
4801.43 820
4802.08 956
4802.74 994
4803.39 944
4804.04 855
4804.70 878
4805.35 952
4806.00 1022
4806.66 897
4807.31 852
4807.97 860
4808.62 886
4809.27 1011
4809.93 978
4810.58 937
4811.24 904
4811.89 971
4812.54 906
4813.20 842
4813.85 906
4814.51 933
4815.16 997
4815.82 1039
4816.47 1045
4817.13 997
4817.78 945
4818.44 940
4819.09 1120
4819.74 1007
4820.40 1052
4821.05 998
4821.71 1018
4822.36 1097
4823.02 1065
4823.67 1089
4824.33 1078
4824.98 1097
4825.64 1128
4826.29 1138
4826.95 1075
4827.60 1046
4828.26 1111
4828.92 1198
4829.57 1218
4830.23 1118
4830.88 1096
4831.54 1146
4832.19 1223
4832.85 1182
4833.50 1220
4834.16 1289
4834.82 1286
4835.47 1363
4836.13 1223
4836.78 1223
4837.44 1366
4838.10 1406
4838.75 1268
4839.41 1459
4840.06 1417
4840.72 1418
4841.38 1310
4842.03 1443
4842.69 1392
4843.34 1362
4844.00 1444
4844.66 1421
4845.31 1472
4845.97 1453
4846.63 1438
4847.28 1596
4847.94 1617
4848.60 1703
4849.25 1894
4849.91 2105
4850.57 2283
4851.22 2247
4851.88 2202
4852.54 2125
4853.20 2172
4853.85 2068
4854.51 1864
4855.17 1779
4855.82 1886
4856.48 1800
4857.14 1746
4857.80 1948
4858.45 1763
4859.11 1720
4859.77 1732
4860.43 1812
4861.08 1737
4861.74 1770
4862.40 1691
4863.06 1720
4863.71 1606
4864.37 1689
4865.03 1640
4865.69 1654
4866.34 1689
4867.00 1703
4867.66 1683
4868.32 1657
4868.98 1503
4869.63 1566
4870.29 1552
4870.95 1513
4871.61 1530
4872.27 1543
4872.93 1349
4873.58 1447
4874.24 1440
4874.90 1492
4875.56 1614
4876.22 1613
4876.88 1625
4877.54 1639
4878.19 1751
4878.85 1698
4879.51 1724
4880.17 1732
4880.83 1653
4881.49 1542
4882.15 1500
4882.81 1562
4883.47 1407
4884.13 1401
4884.78 1411
4885.44 1300
4886.10 1312
4886.76 1421
4887.42 1274
4888.08 1293
4888.74 1361
4889.40 1482
4890.06 1526
4890.72 1573
4891.38 1443
4892.04 1510
4892.70 1464
4893.36 1467
4894.02 1476
4894.68 1408
4895.34 1309
4896.00 1356
4896.66 1334
4897.32 1242
4897.98 1236
4898.64 1120
4899.30 1114
4899.96 1186
4900.62 1245
4901.28 1295
4901.94 1136
4902.60 1240
4903.26 1260
4903.92 1168
4904.58 1170
4905.24 1098
4905.90 1195
4906.56 1188
4907.22 1096
4907.88 1084
4908.54 1106
4909.20 1160
4909.87 1141
4910.53 1177
4911.19 1129
4911.85 1197
4912.51 1145
4913.17 1051
4913.83 965
4914.49 923
4915.15 987
4915.81 1013
4916.48 1043
4917.14 1000
4917.80 1028
4918.46 1069
4919.12 1043
4919.78 1092
4920.44 1109
4921.11 1072
4921.77 1078
4922.43 975
4923.09 958
4923.75 1151
4924.41 1005
4925.08 1076
4925.74 1014
4926.40 1031
4927.06 1095
4927.72 1106
4928.39 1158
4929.05 1111
4929.71 1056
4930.37 1135
4931.04 1192
4931.70 1067
4932.36 1010
4933.02 940
4933.69 989
4934.35 974
4935.01 919
4935.67 941
4936.34 943
4937.00 950
4937.66 898
4938.32 932
4938.99 1046
4939.65 943
4940.31 1054
4940.98 947
4941.64 865
4942.30 940
4942.96 965
4943.63 1028
4944.29 1004
4944.95 915
4945.62 874
4946.28 874
4946.94 897
4947.61 961
4948.27 945
4948.93 938
4949.60 954
4950.26 913
4950.92 895
4951.59 856
4952.25 903
4952.92 942
4953.58 953
4954.24 1018
4954.91 846
4955.57 788
4956.24 766
4956.90 780
4957.56 908
4958.23 874
4958.89 933
4959.56 1079
4960.22 930
4960.88 971
4961.55 1082
4962.21 1091
4962.88 1098
4963.54 1093
4964.21 1069
4964.87 1150
4965.54 1077
4966.20 1054
4966.86 1023
4967.53 1188
4968.19 1066
4968.86 1039
4969.52 939
4970.19 969
4970.85 963
4971.52 980
4972.18 993
4972.85 1015
4973.51 1052
4974.18 944
4974.84 966
4975.51 1065
4976.17 1005
4976.84 974
4977.51 1084
4978.17 1078
4978.84 1010
4979.50 1024
4980.17 977
4980.83 1027
4981.50 1019
4982.16 894
4982.83 905
4983.50 997
4984.16 991
4984.83 1079
4985.49 1100
4986.16 1090
4986.83 1042
4987.49 1035
4988.16 1192
4988.82 1283
4989.49 1318
4990.16 1486
4990.82 1335
4991.49 1261
4992.16 1301
4992.82 1340
4993.49 1228
4994.16 1304
4994.82 1197
4995.49 1076
4996.15 1003
4996.82 929
4997.49 955
4998.16 864
4998.82 855
4999.49 961
5000.16 934
5000.82 986
5001.49 854
5002.16 866
5002.82 914
5003.49 832
5004.16 872
5004.83 887
5005.49 888
5006.16 923
5006.83 966
5007.49 997
5008.16 908
5008.83 977
5009.50 895
5010.16 897
5010.83 902
5011.50 1013
5012.17 922
5012.84 1078
5013.50 990
5014.17 939
5014.84 934
5015.51 1055
5016.17 840
5016.84 902
5017.51 897
5018.18 855
5018.85 864
5019.52 871
5020.18 993
5020.85 1001
5021.52 1014
5022.19 1014
5022.86 903
5023.53 1017
5024.19 991
5024.86 940
5025.53 898
5026.20 849
5026.87 946
5027.54 1029
5028.21 1010
5028.88 947
5029.54 953
5030.21 895
5030.88 910
5031.55 988
5032.22 983
5032.89 937
5033.56 959
5034.23 950
5034.90 959
5035.57 872
5036.24 916
5036.90 910
5037.57 861
5038.24 862
5038.91 902
5039.58 911
5040.25 819
5040.92 870
5041.59 889
5042.26 986
5042.93 922
5043.60 850
5044.27 931
5044.94 950
5045.61 855
5046.28 934
5046.95 938
5047.62 831
5048.29 854
5048.96 829
5049.63 834
5050.30 840
5050.97 904
5051.64 920
5052.31 911
5052.98 1017
5053.65 982
5054.32 926
5054.99 920
5055.66 909
5056.34 930
5057.01 937
5057.68 923
5058.35 912
5059.02 863
5059.69 816
5060.36 866
5061.03 864
5061.70 819
5062.37 904
5063.04 965
5063.72 900
5064.39 862
5065.06 863
5065.73 893
5066.40 972
5067.07 932
5067.74 943
5068.42 874
5069.09 817
5069.76 811
5070.43 857
5071.10 908
5071.77 943
5072.44 842
5073.12 888
5073.79 937
5074.46 876
5075.13 1029
5075.80 928
5076.48 833
5077.15 912
5077.82 952
5078.49 970
5079.16 1043
5079.84 1010
5080.51 1057
5081.18 1032
5081.85 991
5082.53 1058
5083.20 960
5083.87 944
5084.54 1039
5085.22 1072
5085.89 950
5086.56 911
5087.23 869
5087.91 970
5088.58 1011
5089.25 1030
5089.93 1064
5090.60 1005
5091.27 1098
5091.94 999
5092.62 986
5093.29 1033
5093.96 1007
5094.64 988
5095.31 1004
5095.98 1007
5096.66 970
5097.33 929
5098.00 963
5098.68 1062
5099.35 926
5100.02 955
5100.70 984
5101.37 1002
5102.04 875
5102.72 870
5103.39 843
5104.07 825
5104.74 973
5105.41 863
5106.09 827
5106.76 905
5107.44 862
5108.11 995
5108.78 934
5109.46 923
5110.13 877
5110.81 888
5111.48 963
5112.16 1055
5112.83 889
5113.50 826
5114.18 928
5114.85 893
5115.53 884
5116.20 814
5116.88 814
5117.55 887
5118.23 972
5118.90 937
5119.58 921
5120.25 1009
5120.93 962
5121.60 870
5122.28 948
5122.95 1010
5123.63 947
5124.30 963
5124.98 983
5125.65 964
5126.33 893
5127.00 933
5127.68 986
5128.35 1024
5129.03 967
5129.70 913
5130.38 915
5131.06 1014
5131.73 1072
5132.41 1024
5133.08 965
5133.76 1079
5134.43 1069
5135.11 993
5135.79 956
5136.46 936
5137.14 909
5137.81 930
5138.49 931
5139.17 834
5139.84 846
5140.52 866
5141.20 960
5141.87 878
5142.55 832
5143.22 918
5143.90 809
5144.58 765
5145.25 781
5145.93 911
5146.61 884
5147.28 883
5147.96 867
5148.64 860
5149.31 715
5149.99 757
5150.67 798
5151.34 776
5152.02 771
5152.70 773
5153.38 741
5154.05 756
5154.73 744
5155.41 782
5156.08 839
5156.76 796
5157.44 882
5158.12 861
5158.79 764
5159.47 746
5160.15 933
5160.83 818
5161.50 888
5162.18 834
5162.86 787
5163.54 757
5164.22 786
5164.89 826
5165.57 814
5166.25 856
5166.93 851
5167.61 796
5168.28 778
5168.96 891
5169.64 838
5170.32 801
5171.00 769
5171.67 763
5172.35 765
5173.03 743
5173.71 730
5174.39 740
5175.07 830
5175.74 828
5176.42 814
5177.10 831
5177.78 800
5178.46 762
5179.14 853
5179.82 790
5180.50 764
5181.17 701
5181.85 783
5182.53 857
5183.21 845
5183.89 788
5184.57 813
5185.25 796
5185.93 772
5186.61 843
5187.29 828
5187.97 823
5188.65 889
5189.33 854
5190.00 813
5190.68 795
5191.36 787
5192.04 873
5192.72 759
5193.40 759
5194.08 744
5194.76 749
5195.44 763
5196.12 782
5196.80 798
5197.48 786
5198.16 835
5198.84 839
5199.52 756
5200.20 789
5200.88 765
5201.56 721
5202.24 695
5202.92 775
5203.60 820
5204.28 863
5204.96 782
5205.65 783
5206.33 846
5207.01 718
5207.69 775
5208.37 761
5209.05 774
5209.73 727
5210.41 845
5211.09 925
5211.77 847
5212.45 786
5213.13 783
5213.82 805
5214.50 949
5215.18 844
5215.86 792
5216.54 794
5217.22 866
5217.90 860
5218.58 843
5219.27 903
5219.95 890
5220.63 805
5221.31 841
5221.99 916
5222.67 914
5223.35 811
5224.04 836
5224.72 860
5225.40 898
5226.08 924
5226.76 769
5227.45 785
5228.13 859
5228.81 777
5229.49 838
5230.17 786
5230.86 832
5231.54 823
5232.22 861
5232.90 849
5233.58 866
5234.27 891
5234.95 842
5235.63 880
5236.31 847
5237.00 967
5237.68 914
5238.36 912
5239.05 895
5239.73 893
5240.41 934
5241.09 984
5241.78 944
5242.46 960
5243.14 981
5243.83 884
5244.51 908
5245.19 785
5245.87 806
5246.56 861
5247.24 817
5247.92 858
5248.61 869
5249.29 993
5249.97 889
5250.66 852
5251.34 863
5252.03 1005
5252.71 984
5253.39 954
5254.08 922
5254.76 871
5255.44 875
5256.13 821
5256.81 834
5257.50 789
5258.18 857
5258.86 916
5259.55 876
5260.23 829
5260.92 855
5261.60 911
5262.28 892
5262.97 854
5263.65 846
5264.34 911
5265.02 848
5265.71 916
5266.39 974
5267.07 1013
5267.76 934
5268.44 887
5269.13 908
5269.81 842
5270.50 861
5271.18 825
5271.87 797
5272.55 806
5273.24 831
5273.92 850
5274.61 837
5275.29 823
5275.98 811
5276.66 819
5277.35 799
5278.03 841
5278.72 883
5279.40 825
5280.09 803
5280.77 857
5281.46 897
5282.15 901
5282.83 1018
5283.52 939
5284.20 840
5284.89 838
5285.57 862
5286.26 934
5286.95 825
5287.63 799
5288.32 738
5289.00 778
5289.69 809
5290.38 744
5291.06 793
5291.75 897
5292.43 809
5293.12 797
5293.81 878
5294.49 830
5295.18 867
5295.87 864
5296.55 868
5297.24 805
5297.92 811
5298.61 869
5299.30 820
5299.98 834
5300.67 845
5301.36 990
5302.04 966
5302.73 1013
5303.42 944
5304.11 944
5304.79 940
5305.48 1003
5306.17 1045
5306.85 1017
5307.54 953
5308.23 854
5308.92 894
5309.60 884
5310.29 961
5310.98 965
5311.66 972
5312.35 1039
5313.04 1039
5313.73 1066
5314.41 877
5315.10 1074
5315.79 1014
5316.48 953
5317.17 907
5317.85 895
5318.54 1017
5319.23 1062
5319.92 1087
5320.61 1072
5321.29 1101
5321.98 1050
5322.67 1115
5323.36 883
5324.05 1047
5324.73 1057
5325.42 894
5326.11 911
5326.80 943
5327.49 862
5328.18 920
5328.87 1035
5329.55 886
5330.24 788
5330.93 868
5331.62 823
5332.31 834
5333.00 839
5333.69 951
5334.38 916
5335.06 841
5335.75 837
5336.44 900
5337.13 945
5337.82 862
5338.51 862
5339.20 905
5339.89 934
5340.58 860
5341.27 941
5341.96 974
5342.65 988
5343.33 943
5344.02 938
5344.71 917
5345.40 906
5346.09 909
5346.78 945
5347.47 918
5348.16 920
5348.85 1007
5349.54 1028
5350.23 1031
5350.92 1034
5351.61 948
5352.30 1042
5352.99 1107
5353.68 1043
5354.37 982
5355.06 945
5355.75 907
5356.44 967
5357.13 916
5357.82 838
5358.51 815
5359.21 706
5359.90 784
5360.59 834
5361.28 863
5361.97 839
5362.66 883
5363.35 854
5364.04 909
5364.73 931
5365.42 855
5366.11 852
5366.80 824
5367.49 874
5368.19 860
5368.88 840
5369.57 853
5370.26 722
5370.95 754
5371.64 838
5372.33 841
5373.02 773
5373.72 753
5374.41 840
5375.10 782
5375.79 747
5376.48 800
5377.17 827
5377.87 788
5378.56 867
5379.25 769
5379.94 758
5380.63 724
5381.33 730
5382.02 789
5382.71 755
5383.40 807
5384.09 814
5384.79 757
5385.48 774
5386.17 797
5386.86 867
5387.55 836
5388.25 857
5388.94 817
5389.63 815
5390.32 744
5391.02 839
5391.71 867
5392.40 777
5393.09 758
5393.79 877
5394.48 807
5395.17 775
5395.87 879
5396.56 891
5397.25 822
5397.95 788
5398.64 861
5399.33 904
5400.02 794
5400.72 782
5401.41 810
5402.10 787
5402.80 772
5403.49 788
5404.18 809
5404.88 811
5405.57 787
5406.26 691
5406.96 751
5407.65 824
5408.35 842
5409.04 872
5409.73 958
5410.43 896
5411.12 803
5411.81 789
5412.51 831
5413.20 961
5413.90 905
5414.59 891
5415.28 868
5415.98 915
5416.67 906
5417.37 913
5418.06 926
5418.76 905
5419.45 900
5420.14 889
5420.84 942
5421.53 945
5422.23 818
5422.92 965
5423.62 899
5424.31 934
5425.01 942
5425.70 874
5426.40 815
5427.09 829
5427.79 912
5428.48 869
5429.18 784
5429.87 806
5430.57 841
5431.26 854
5431.96 913
5432.65 933
5433.35 873
5434.04 891
5434.74 898
5435.43 1094
5436.13 1148
5436.82 1006
5437.52 1043
5438.22 1064
5438.91 1201
5439.61 1034
5440.30 915
5441.00 955
5441.69 914
5442.39 1073
5443.09 1034
5443.78 1173
5444.48 1088
5445.17 1003
5445.87 1124
5446.57 1144
5447.26 1165
5447.96 1215
5448.66 1246
5449.35 1339
5450.05 1284
5450.74 1369
5451.44 1337
5452.14 1393
5452.83 1296
5453.53 1232
5454.23 1160
5454.92 1113
5455.62 1058
5456.32 1063
5457.01 1004
5457.71 1017
5458.41 1066
5459.10 1114
5459.80 1164
5460.50 1128
5461.20 1112
5461.89 1112
5462.59 1281
5463.29 1207
5463.98 1165
5464.68 1235
5465.38 1237
5466.08 1272
5466.77 1132
5467.47 1319
5468.17 1439
5468.87 1339
5469.56 1297
5470.26 1261
5470.96 1248
5471.66 1312
5472.35 1357
5473.05 1316
5473.75 1373
5474.45 1483
5475.15 1449
5475.84 1504
5476.54 1515
5477.24 1670
5477.94 1879
5478.64 1932
5479.34 2105
5480.03 2325
5480.73 2268
5481.43 2308
5482.13 2416
5482.83 2542
5483.53 2347
5484.22 2092
5484.92 2074
5485.62 2052
5486.32 1883
5487.02 1779
5487.72 1781
5488.42 1938
5489.11 1823
5489.81 1693
5490.51 1809
5491.21 1806
5491.91 1801
5492.61 1944
5493.31 1773
5494.01 1794
5494.71 1817
5495.41 1823
5496.11 2112
5496.81 2142
5497.50 2238
5498.20 2269
5498.90 2485
5499.60 2737
5500.30 3161
5501.00 3367
5501.70 3604
5502.40 3872
5503.10 3798
5503.80 3775
5504.50 3397
5505.20 3024
5505.90 2827
5506.60 2542
5507.30 2208
5508.00 1990
5508.70 2016
5509.40 1993
5510.10 1985
5510.80 1861
5511.50 1871
5512.20 1866
5512.90 1748
5513.60 1601
5514.30 1502
5515.00 1503
5515.70 1648
5516.40 1530
5517.11 1512
5517.81 1526
5518.51 1467
5519.21 1329
5519.91 1157
5520.61 1270
5521.31 1281
5522.01 1298
5522.71 1371
5523.41 1262
5524.11 1157
5524.82 1138
5525.52 1165
5526.22 1164
5526.92 1201
5527.62 1157
5528.32 1201
5529.02 1199
5529.72 1239
5530.43 1123
5531.13 1258
5531.83 1173
5532.53 1110
5533.23 1145
5533.93 1171
5534.64 1104
5535.34 1078
5536.04 1165
5536.74 1076
5537.44 1039
5538.15 1040
5538.85 1009
5539.55 1023
5540.25 979
5540.95 996
5541.66 917
5542.36 971
5543.06 1090
5543.76 1057
5544.47 1043
5545.17 1066
5545.87 948
5546.57 917
5547.28 985
5547.98 980
5548.68 925
5549.38 1058
5550.09 1023
5550.79 1007
5551.49 1034
5552.19 980
5552.90 956
5553.60 901
5554.30 959
5555.01 891
5555.71 945
5556.41 842
5557.12 892
5557.82 942
5558.52 1023
5559.23 919
5559.93 907
5560.63 885
5561.34 854
5562.04 900
5562.74 944
5563.45 1053
5564.15 1031
5564.85 1039
5565.56 961
5566.26 1032
5566.96 1017
5567.67 1050
5568.37 983
5569.08 1047
5569.78 926
5570.48 936
5571.19 854
5571.89 968
5572.60 994
5573.30 1054
5574.01 981
5574.71 944
5575.41 1005
5576.12 956
5576.82 842
5577.53 933
5578.23 946
5578.94 963
5579.64 962
5580.35 950
5581.05 929
5581.76 842
5582.46 915
5583.16 879
5583.87 874
5584.57 874
5585.28 782
5585.98 808
5586.69 944
5587.39 844
5588.10 940
5588.81 905
5589.51 910
5590.22 846
5590.92 955
5591.63 940
5592.33 903
5593.04 914
5593.74 857
5594.45 897
5595.15 904
5595.86 815
5596.57 838
5597.27 907
5597.98 818
5598.68 793
5599.39 805
5600.09 878
5600.80 855
5601.51 756
5602.21 822
5602.92 785
5603.62 808
5604.33 861
5605.04 866
5605.74 736
5606.45 828
5607.16 901
5607.86 857
5608.57 850
5609.27 782
5609.98 930
5610.69 893
5611.39 824
5612.10 898
5612.81 896
5613.51 873
5614.22 780
5614.93 794
5615.64 888
5616.34 854
5617.05 802
5617.76 814
5618.46 823
5619.17 864
5619.88 858
5620.58 816
5621.29 847
5622.00 843
5622.71 874
5623.41 898
5624.12 750
5624.83 683
5625.54 842
5626.24 967
5626.95 993
5627.66 862
5628.37 847
5629.07 832
5629.78 882
5630.49 865
5631.20 949
5631.91 978
5632.61 886
5633.32 956
5634.03 875
5634.74 907
5635.45 1018
5636.15 1029
5636.86 981
5637.57 868
5638.28 853
5638.99 994
5639.70 1108
5640.40 999
5641.11 1114
5641.82 1032
5642.53 1186
5643.24 1081
5643.95 1027
5644.66 959
5645.36 1031
5646.07 1054
5646.78 879
5647.49 922
5648.20 905
5648.91 889
5649.62 950
5650.33 916
5651.04 859
5651.75 903
5652.45 956
5653.16 871
5653.87 910
5654.58 900
5655.29 909
5656.00 945
5656.71 1008
5657.42 1085
5658.13 1209
5658.84 1245
5659.55 1213
5660.26 1150
5660.97 1189
5661.68 1175
5662.39 1126
5663.10 1119
5663.81 974
5664.52 982
5665.23 1003
5665.94 978
5666.65 940
5667.36 872
5668.07 880
5668.78 944
5669.49 900
5670.20 893
5670.91 856
5671.62 861
5672.33 813
5673.04 880
5673.75 883
5674.46 870
5675.17 811
5675.88 891
5676.59 899
5677.31 888
5678.02 846
5678.73 827
5679.44 799
5680.15 867
5680.86 884
5681.57 866
5682.28 902
5682.99 886
5683.70 856
5684.42 753
5685.13 738
5685.84 847
5686.55 890
5687.26 859
5687.97 810
5688.68 886
5689.39 830
5690.11 789
5690.82 914
5691.53 903
5692.24 909
5692.95 826
5693.67 767
5694.38 770
5695.09 772
5695.80 844
5696.51 907
5697.22 825
5697.94 751
5698.65 844
5699.36 880
5700.07 898
5700.79 820
5701.50 876
5702.21 845
5702.92 824
5703.63 787
5704.35 803
5705.06 825
5705.77 788
5706.48 786
5707.20 699
5707.91 775
5708.62 833
5709.34 840
5710.05 785
5710.76 746
5711.47 706
5712.19 775
5712.90 836
5713.61 846
5714.33 795
5715.04 800
5715.75 725
5716.47 754
5717.18 834
5717.89 836
5718.61 851
5719.32 802
5720.03 811
5720.75 820
5721.46 768
5722.17 762
5722.89 772
5723.60 762
5724.31 810
5725.03 866
5725.74 903
5726.46 979
5727.17 836
5727.88 916
5728.60 958
5729.31 1057
5730.03 1046
5730.74 1033
5731.45 1025
5732.17 998
5732.88 893
5733.60 973
5734.31 976
5735.03 865
5735.74 908
5736.45 969
5737.17 866
5737.88 778
5738.60 809
5739.31 894
5740.03 820
5740.74 825
5741.46 816
5742.17 865
5742.89 920
5743.60 771
5744.32 724
5745.03 741
5745.75 798
5746.46 837
5747.18 787
5747.89 808
5748.61 803
5749.32 777
5750.04 762
5750.75 725
5751.47 829
5752.18 885
5752.90 829
5753.62 835
5754.33 820
5755.05 793
5755.76 791
5756.48 835
5757.19 799
5757.91 785
5758.63 811
5759.34 827
5760.06 802
5760.77 744
5761.49 752
5762.21 736
5762.92 740
5763.64 752
5764.35 851
5765.07 802
5765.79 779
5766.50 709
5767.22 733
5767.94 733
5768.65 798
5769.37 821
5770.08 813
5770.80 842
5771.52 801
5772.23 785
5772.95 821
5773.67 942
5774.39 916
5775.10 802
5775.82 766
5776.54 858
5777.25 882
5777.97 812
5778.69 839
5779.40 814
5780.12 829
5780.84 876
5781.56 871
5782.27 850
5782.99 796
5783.71 723
5784.43 817
5785.14 868
5785.86 905
5786.58 913
5787.30 860
5788.01 847
5788.73 898
5789.45 1018
5790.17 911
5790.88 984
5791.60 842
5792.32 938
5793.04 939
5793.76 915
5794.47 831
5795.19 945
5795.91 1028
5796.63 1104
5797.35 1029
5798.07 986
5798.78 989
5799.50 1061
5800.22 1347
5800.94 1334
5801.66 1403
5802.38 1618
5803.10 1748
5803.81 1815
5804.53 1791
5805.25 1722
5805.97 1670
5806.69 1481
5807.41 1407
5808.13 1347
5808.85 1171
5809.56 1168
5810.28 1167
5811.00 1220
5811.72 1132
5812.44 1181
5813.16 1138
5813.88 1067
5814.60 1137
5815.32 1016
5816.04 1115
5816.76 1036
5817.48 1066
5818.20 1123
5818.92 1024
5819.64 984
5820.36 1055
5821.08 1006
5821.80 1008
5822.51 1042
5823.23 1016
5823.95 880
5824.67 995
5825.39 997
5826.11 1000
5826.83 1011
5827.55 980
5828.28 993
5829.00 919
5829.72 826
5830.44 892
5831.16 970
5831.88 955
5832.60 983
5833.32 1014
5834.04 896
5834.76 935
5835.48 952
5836.20 949
5836.92 923
5837.64 806
5838.36 889
5839.08 863
5839.80 865
5840.53 931
5841.25 870
5841.97 817
5842.69 933
5843.41 933
5844.13 897
5844.85 941
5845.57 977
5846.29 1032
5847.02 930
5847.74 850
5848.46 879
5849.18 907
5849.90 887
5850.62 861
5851.34 959
5852.07 942
5852.79 920
5853.51 929
5854.23 939
5854.95 1000
5855.68 884
5856.40 870
5857.12 826
5857.84 810
5858.56 863
5859.29 848
5860.01 887
5860.73 855
5861.45 895
5862.17 898
5862.90 944
5863.62 862
5864.34 822
5865.06 840
5865.79 916
5866.51 919
5867.23 849
5867.95 916
5868.68 927
5869.40 992
5870.12 1001
5870.84 883
5871.57 988
5872.29 966
5873.01 829
5873.74 940
5874.46 919
5875.18 812
5875.91 850
5876.63 941
5877.35 892
5878.08 912
5878.80 981
5879.52 919
5880.25 926
5880.97 898
5881.69 999
5882.42 969
5883.14 982
5883.86 922
5884.59 871
5885.31 804
5886.03 905
5886.76 940
5887.48 914
5888.21 976
5888.93 977
5889.65 931
5890.38 940
5891.10 964
5891.83 893
5892.55 941
5893.27 873
5894.00 923
5894.72 925
5895.45 910
5896.17 908
5896.90 962
5897.62 880
5898.35 916
5899.07 1036
5899.79 1021
5900.52 1012
5901.24 960
5901.97 957
5902.69 1089
5903.42 966
5904.14 1069
5904.87 1003
5905.59 1032
5906.32 979
5907.04 918
5907.77 951
5908.49 957
5909.22 1062
5909.94 1048
5910.67 998
5911.39 933
5912.12 1061
5912.84 1130
5913.57 1001
5914.30 1017
5915.02 1038
5915.75 991
5916.47 1019
5917.20 1073
5917.92 1005
5918.65 997
5919.38 973
5920.10 1167
5920.83 1109
5921.55 1076
5922.28 1147
5923.01 1161
5923.73 1143
5924.46 1135
5925.18 1135
5925.91 1146
5926.64 1109
5927.36 1197
5928.09 1263
5928.81 1162
5929.54 1247
5930.27 1227
5930.99 1179
5931.72 1225
5932.45 1233
5933.17 1240
5933.90 1239
5934.63 1286
5935.35 1280
5936.08 1406
5936.81 1345
5937.53 1466
5938.26 1516
5938.99 1449
5939.72 1499
5940.44 1454
5941.17 1431
5941.90 1491
5942.62 1507
5943.35 1506
5944.08 1460
5944.81 1556
5945.53 1536
5946.26 1456
5946.99 1543
5947.72 1637
5948.44 1704
5949.17 1827
5949.90 2012
5950.63 1953
5951.35 2129
5952.08 2196
5952.81 2331
5953.54 2337
5954.27 2457
5954.99 2317
5955.72 2218
5956.45 2276
5957.18 2160
5957.91 2214
5958.64 2079
5959.36 2095
5960.09 2190
5960.82 2241
5961.55 2216
5962.28 2359
5963.01 2233
5963.73 2298
5964.46 2441
5965.19 2623
5965.92 2795
5966.65 3095
5967.38 3239
5968.11 3420
5968.83 3660
5969.56 3576
5970.29 3421
5971.02 3318
5971.75 3069
5972.48 2839
5973.21 2738
5973.94 2751
5974.67 2550
5975.40 2490
5976.13 2457
5976.86 2396
5977.58 2446
5978.31 2426
5979.04 2335
5979.77 2333
5980.50 2425
5981.23 2407
5981.96 2321
5982.69 2442
5983.42 2541
5984.15 2467
5984.88 2455
5985.61 2523
5986.34 2406
5987.07 2543
5987.80 2536
5988.53 2519
5989.26 2513
5989.99 2510
5990.72 2356
5991.45 2375
5992.18 2359
5992.91 2457
5993.64 2475
5994.37 2597
5995.10 2588
5995.83 2565
5996.56 2608
5997.29 2390
5998.03 2475
5998.76 2494
5999.49 2411
6000.22 2330
6000.95 2276
6001.68 2267
6002.41 2302
6003.14 2326
6003.87 2249
6004.60 2207
6005.33 2223
6006.07 2299
6006.80 2486
6007.53 2595
6008.26 2682
6008.99 3229
6009.72 3524
6010.45 3644
6011.18 4024
6011.92 4085
6012.65 4277
6013.38 4550
6014.11 4443
6014.84 4241
6015.57 3923
6016.31 3715
6017.04 3327
6017.77 3144
6018.50 3023
6019.23 2780
6019.96 2560
6020.70 2382
6021.43 2302
6022.16 2271
6022.89 2057
6023.63 2022
6024.36 1991
6025.09 1928
6025.82 1877
6026.55 1911
6027.29 1942
6028.02 1897
6028.75 1777
6029.48 1923
6030.22 1883
6030.95 1816
6031.68 1784
6032.42 1798
6033.15 1775
6033.88 1852
6034.61 1794
6035.35 1887
6036.08 1804
6036.81 1971
6037.55 1879
6038.28 1967
6039.01 1831
6039.74 1951
6040.48 1972
6041.21 1970
6041.94 2160
6042.68 2082
6043.41 2039
6044.14 1892
6044.88 1988
6045.61 2040
6046.35 2117
6047.08 2082
6047.81 2189
6048.55 2117
6049.28 2058
6050.01 2183
6050.75 2381
6051.48 2280
6052.22 2376
6052.95 2426
6053.68 2529
6054.42 2429
6055.15 2296
6055.89 2362
6056.62 2255
6057.35 2099
6058.09 1971
6058.82 2044
6059.56 2111
6060.29 2057
6061.03 1960
6061.76 1990
6062.50 1949
6063.23 1898
6063.96 1908
6064.70 1789
6065.43 1878
6066.17 1775
6066.90 1916
6067.64 1807
6068.37 1841
6069.11 1776
6069.84 1695
6070.58 1785
6071.31 1814
6072.05 1759
6072.78 1709
6073.52 1662
6074.25 1664
6074.99 1700
6075.72 1666
6076.46 1605
6077.20 1567
6077.93 1498
6078.67 1642
6079.40 1596
6080.14 1545
6080.87 1585
6081.61 1559
6082.35 1588
6083.08 1578
6083.82 1636
6084.55 1651
6085.29 1660
6086.02 1702
6086.76 1737
6087.50 1634
6088.23 1684
6088.97 1775
6089.71 1806
6090.44 1768
6091.18 1782
6091.91 1719
6092.65 1778
6093.39 1883
6094.12 1786
6094.86 1753
6095.60 1696
6096.33 1757
6097.07 1661
6097.81 1670
6098.54 1648
6099.28 1623
6100.02 1646
6100.75 1656
6101.49 1588
6102.23 1521
6102.96 1540
6103.70 1485
6104.44 1587
6105.18 1478
6105.91 1437
6106.65 1604
6107.39 1541
6108.12 1513
6108.86 1513
6109.60 1560
6110.34 1691
6111.07 1753
6111.81 1626
6112.55 1561
6113.29 1471
6114.03 1590
6114.76 1596
6115.50 1578
6116.24 1637
6116.98 1604
6117.71 1658
6118.45 1675
6119.19 1571
6119.93 1569
6120.67 1586
6121.40 1620
6122.14 1649
6122.88 1745
6123.62 1740
6124.36 1840
6125.10 1783
6125.83 1790
6126.57 1774
6127.31 1831
6128.05 1738
6128.79 1766
6129.53 1765
6130.27 1852
6131.00 1683
6131.74 1660
6132.48 1764
6133.22 1870
6133.96 1895
6134.70 1864
6135.44 1889
6136.18 1972
6136.92 1965
6137.65 1905
6138.39 1941
6139.13 1967
6139.87 1955
6140.61 1892
6141.35 1977
6142.09 1947
6142.83 1879
6143.57 2094
6144.31 1911
6145.05 1856
6145.79 1820
6146.53 1953
6147.27 2080
6148.01 2059
6148.75 2067
6149.49 2031
6150.23 2109
6150.97 2174
6151.71 2162
6152.45 2214
6153.19 2256
6153.93 2224
6154.67 2306
6155.41 2385
6156.15 2238
6156.89 2292
6157.63 2286
6158.37 2134
6159.11 2257
6159.85 2298
6160.59 2204
6161.33 2349
6162.07 2423
6162.81 2447
6163.55 2675
6164.29 2725
6165.03 2989
6165.77 3135
6166.51 3201
6167.26 3476
6168.00 3546
6168.74 3450
6169.48 3650
6170.22 3582
6170.96 3475
6171.70 3596
6172.44 3404
6173.18 3370
6173.93 3399
6174.67 3311
6175.41 3167
6176.15 2987
6176.89 2948
6177.63 3059
6178.37 3054
6179.12 3061
6179.86 3032
6180.60 3085
6181.34 3196
6182.08 3332
6182.82 3376
6183.57 3228
6184.31 3294
6185.05 3395
6185.79 3467
6186.53 3312
6187.28 3473
6188.02 3464
6188.76 3375
6189.50 3536
6190.25 3779
6190.99 3654
6191.73 3729
6192.47 3918
6193.21 3912
6193.96 4085
6194.70 4096
6195.44 4256
6196.19 4386
6196.93 4557
6197.67 4271
6198.41 4410
6199.16 4430
6199.90 4220
6200.64 4274
6201.38 4193
6202.13 4344
6202.87 4512
6203.61 4675
6204.36 5102
6205.10 5610
6205.84 6408
6206.59 7703
6207.33 9019
6208.07 11070
6208.82 13209
6209.56 14850
6210.30 16169
6211.05 17107
6211.79 17634
6212.53 16806
6213.28 15990
6214.02 14074
6214.77 12008
6215.51 10064
6216.25 8604
6217.00 7127
6217.74 6221
6218.48 5460
6219.23 4821
6219.97 4358
6220.72 4183
6221.46 4189
6222.21 4114
6222.95 4153
6223.69 4432
6224.44 4563
6225.18 4916
6225.93 5092
6226.67 5251
6227.42 5260
6228.16 4918
6228.91 4760
6229.65 4397
6230.39 4078
6231.14 3664
6231.88 3233
6232.63 3048
6233.37 2923
6234.12 2778
6234.86 2621
6235.61 2549
6236.35 2536
6237.10 2675
6237.84 2859
6238.59 2884
6239.33 3083
6240.08 3300
6240.82 3638
6241.57 3512
6242.32 3557
6243.06 3519
6243.81 3350
6244.55 3202
6245.30 2998
6246.04 2934
6246.79 3017
6247.53 2881
6248.28 2938
6249.03 2946
6249.77 2804
6250.52 2848
6251.26 2791
6252.01 2736
6252.76 2744
6253.50 2675
6254.25 2681
6254.99 2715
6255.74 2664
6256.49 2660
6257.23 2521
6257.98 2589
6258.73 2584
6259.47 2492
6260.22 2484
6260.97 2625
6261.71 2568
6262.46 2541
6263.21 2545
6263.95 2483
6264.70 2406
6265.45 2475
6266.19 2482
6266.94 2368
6267.69 2275
6268.43 2229
6269.18 2223
6269.93 2442
6270.67 2287
6271.42 2271
6272.17 2227
6272.92 2168
6273.66 2127
6274.41 2104
6275.16 2286
6275.91 2376
6276.65 2330
6277.40 2472
6278.15 2417
6278.90 2327
6279.64 2323
6280.39 2361
6281.14 2497
6281.89 2424
6282.63 2245
6283.38 2296
6284.13 2311
6284.88 2146
6285.63 1972
6286.37 2109
6287.12 2066
6287.87 2037
6288.62 2030
6289.37 2112
6290.11 2006
6290.86 1998
6291.61 1927
6292.36 1949
6293.11 1917
6293.86 1891
6294.60 1953
6295.35 1821
6296.10 1878
6296.85 1913
6297.60 1911
6298.35 1813
6299.10 1883
6299.85 1881
6300.59 1804
6301.34 1794
6302.09 1736
6302.84 1785
6303.59 1886
6304.34 1810
6305.09 1836
6305.84 1790
6306.59 1874
6307.34 1855
6308.09 1882
6308.84 2023
6309.58 1989
6310.33 1958
6311.08 1980
6311.83 2026
6312.58 2225
6313.33 2265
6314.08 2437
6314.83 2408
6315.58 2259
6316.33 2224
6317.08 2176
6317.83 2135
6318.58 2143
6319.33 2086
6320.08 1964
6320.83 1965
6321.58 1881
6322.33 1770
6323.08 1794
6323.83 1689
6324.58 1567
6325.33 1575
6326.08 1642
6326.83 1409
6327.58 1403
6328.33 1506
6329.09 1473
6329.84 1553
6330.59 1504
6331.34 1611
6332.09 1619
6332.84 1506
6333.59 1477
6334.34 1465
6335.09 1542
6335.84 1502
6336.59 1433
6337.34 1339
6338.10 1437
6338.85 1545
6339.60 1447
6340.35 1393
6341.10 1426
6341.85 1420
6342.60 1416
6343.36 1421
6344.11 1535
6344.86 1413
6345.61 1450
6346.36 1467
6347.11 1533
6347.86 1547
6348.62 1541
6349.37 1427
6350.12 1608
6350.87 1540
6351.62 1687
6352.38 1750
6353.13 1694
6353.88 1848
6354.63 1811
6355.38 1822
6356.14 1826
6356.89 1698
6357.64 1750
6358.39 1728
6359.15 1658
6359.90 1612
6360.65 1573
6361.40 1650
6362.16 1591
6362.91 1603
6363.66 1512
6364.41 1571
6365.17 1554
6365.92 1669
6366.67 1537
6367.42 1620
6368.18 1655
6368.93 1471
6369.68 1429
6370.44 1535
6371.19 1524
6371.94 1506
6372.70 1553
6373.45 1579
6374.20 1519
6374.96 1468
6375.71 1570
6376.46 1566
6377.22 1448
6377.97 1456
6378.72 1428
6379.48 1437
6380.23 1425
6380.98 1462
6381.74 1423
6382.49 1478
6383.24 1484
6384.00 1445
6384.75 1358
6385.51 1379
6386.26 1321
6387.01 1404
6387.77 1396
6388.52 1380
6389.28 1333
6390.03 1307
6390.79 1282
6391.54 1240
6392.29 1345
6393.05 1313
6393.80 1311
6394.56 1324
6395.31 1335
6396.07 1350
6396.82 1309
6397.58 1400
6398.33 1311
6399.08 1456
6399.84 1377
6400.59 1327
6401.35 1413
6402.10 1408
6402.86 1345
6403.61 1344
6404.37 1271
6405.12 1321
6405.88 1391
6406.63 1442
6407.39 1443
6408.15 1454
6408.90 1419
6409.66 1447
6410.41 1487
6411.17 1550
6411.92 1507
6412.68 1486
6413.43 1476
6414.19 1439
6414.94 1495
6415.70 1483
6416.46 1438
6417.21 1452
6417.97 1435
6418.72 1350
6419.48 1329
6420.24 1292
6420.99 1385
6421.75 1404
6422.50 1309
6423.26 1435
6424.02 1384
6424.77 1358
6425.53 1396
6426.28 1404
6427.04 1387
6427.80 1492
6428.55 1407
6429.31 1373
6430.07 1332
6430.82 1341
6431.58 1306
6432.34 1419
6433.09 1397
6433.85 1437
6434.61 1413
6435.36 1445
6436.12 1504
6436.88 1401
6437.64 1455
6438.39 1383
6439.15 1361
6439.91 1388
6440.66 1400
6441.42 1396
6442.18 1363
6442.94 1502
6443.69 1528
6444.45 1502
6445.21 1424
6445.97 1349
6446.72 1523
6447.48 1471
6448.24 1448
6449.00 1441
6449.75 1507
6450.51 1500
6451.27 1574
6452.03 1514
6452.79 1490
6453.54 1537
6454.30 1488
6455.06 1609
6455.82 1540
6456.58 1574
6457.33 1557
6458.09 1591
6458.85 1685
6459.61 1652
6460.37 1667
6461.12 1718
6461.88 1690
6462.64 1565
6463.40 1684
6464.16 1780
6464.92 1759
6465.68 1789
6466.44 1727
6467.19 1720
6467.95 1752
6468.71 1909
6469.47 1819
6470.23 1847
6470.99 1847
6471.75 1931
6472.51 1848
6473.27 1822
6474.02 1893
6474.78 1936
6475.54 1846
6476.30 1990
6477.06 1920
6477.82 2025
6478.58 1935
6479.34 2018
6480.10 2061
6480.86 2067
6481.62 2056
6482.38 2112
6483.14 2100
6483.90 2057
6484.66 2160
6485.42 2293
6486.18 2189
6486.94 2241
6487.70 2346
6488.46 2198
6489.22 2340
6489.98 2439
6490.74 2524
6491.50 2510
6492.26 2697
6493.02 2903
6493.78 2919
6494.54 2894
6495.30 2913
6496.06 3027
6496.82 3203
6497.58 3107
6498.34 3151
6499.10 3006
6499.86 2992
6500.62 3062
6501.38 3141
6502.14 3005
6502.91 3101
6503.67 3176
6504.43 3027
6505.19 3093
6505.95 3137
6506.71 3283
6507.47 3180
6508.23 3251
6508.99 3324
6509.76 3439
6510.52 3735
6511.28 3513
6512.04 3504
6512.80 3543
6513.56 3611
6514.32 3756
6515.09 3703
6515.85 3693
6516.61 3706
6517.37 3686
6518.13 3668
6518.89 3797
6519.66 3708
6520.42 3814
6521.18 4069
6521.94 4212
6522.70 4422
6523.47 4571
6524.23 4935
6524.99 4886
6525.75 4945
6526.51 5336
6527.28 5565
6528.04 5645
6528.80 5748
6529.56 5653
6530.33 5487
6531.09 5566
6531.85 5668
6532.61 5969
6533.38 6249
6534.14 7156
6534.90 8727
6535.66 9882
6536.43 11530
6537.19 12883
6537.95 14548
6538.72 15111
6539.48 14690
6540.24 14006
6541.01 13018
6541.77 11226
6542.53 9220
6543.29 7696
6544.06 6376
6544.82 5390
6545.58 4585
6546.35 3958
6547.11 3716
6547.87 3384
6548.64 3035
6549.40 3180
6550.17 3032
6550.93 2862
6551.69 2843
6552.46 2797
6553.22 2817
6553.98 2905
6554.75 2898
6555.51 2736
6556.28 2716
6557.04 2731
6557.80 2477
6558.57 2593
6559.33 2652
6560.10 2464
6560.86 2629
6561.63 2677
6562.39 2728
6563.15 2726
6563.92 2778
6564.68 2933
6565.45 2972
6566.21 3041
6566.98 3122
6567.74 3012
6568.51 2949
6569.27 2958
6570.04 2895
6570.80 3114
6571.57 3144
6572.33 3048
6573.09 3181
6573.86 3240
6574.63 3206
6575.39 3423
6576.16 3594
6576.92 3449
6577.69 3653
6578.45 3517
6579.22 3575
6579.98 3571
6580.75 3501
6581.51 3479
6582.28 3480
6583.04 3300
6583.81 3254
6584.57 3178
6585.34 3149
6586.11 3207
6586.87 3241
6587.64 3229
6588.40 3366
6589.17 3360
6589.94 3377
6590.70 3462
6591.47 3705
6592.23 3862
6593.00 4092
6593.77 4113
6594.53 4085
6595.30 3981
6596.06 4294
6596.83 4174
6597.60 4088
6598.36 3960
6599.13 3649
6599.90 3510
6600.66 3413
6601.43 3433
6602.20 3149
6602.96 3107
6603.73 3225
6604.50 2893
6605.26 3095
6606.03 3032
6606.80 3062
6607.56 2945
6608.33 2997
6609.10 3082
6609.87 3176
6610.63 3034
6611.40 3109
6612.17 3130
6612.93 3264
6613.70 3239
6614.47 3102
6615.24 2898
6616.00 2778
6616.77 2700
6617.54 2703
6618.31 2700
6619.07 2589
6619.84 2588
6620.61 2522
6621.38 2503
6622.15 2480
6622.91 2429
6623.68 2467
6624.45 2524
6625.22 2513
6625.99 2409
6626.75 2511
6627.52 2419
6628.29 2351
6629.06 2324
6629.83 2287
6630.59 2344
6631.36 2454
6632.13 2648
6632.90 2789
6633.67 2844
6634.44 3085
6635.21 3291
6635.97 3406
6636.74 3421
6637.51 3409
6638.28 3242
6639.05 3074
6639.82 2960
6640.59 2757
6641.36 2746
6642.12 2714
6642.89 2547
6643.66 2409
6644.43 2369
6645.20 2402
6645.97 2333
6646.74 2294
6647.51 2188
6648.28 2246
6649.05 2310
6649.82 2414
6650.59 2370
6651.36 2502
6652.13 2488
6652.89 2452
6653.66 2493
6654.43 2566
6655.20 2657
6655.97 2554
6656.74 2469
6657.51 2530
6658.28 2320
6659.05 2312
6659.82 2177
6660.59 2208
6661.36 2301
6662.13 2280
6662.90 2257
6663.67 2277
6664.44 2194
6665.21 2291
6665.98 2103
6666.76 2197
6667.53 2259
6668.30 2221
6669.07 2188
6669.84 2207
6670.61 2211
6671.38 2167
6672.15 2146
6672.92 2324
6673.69 2246
6674.46 2204
6675.23 2298
6676.00 2299
6676.77 2118
6677.55 2358
6678.32 2403
6679.09 2423
6679.86 2457
6680.63 2402
6681.40 2480
6682.17 2467
6682.94 2652
6683.72 2788
6684.49 2960
6685.26 3139
6686.03 3033
6686.80 2898
6687.57 2827
6688.34 2780
6689.12 2546
6689.89 2554
6690.66 2529
6691.43 2501
6692.20 2341
6692.98 2357
6693.75 2302
6694.52 2279
6695.29 2324
6696.06 2127
6696.84 2155
6697.61 2040
6698.38 2002
6699.15 2070
6699.92 2029
6700.70 2136
6701.47 2151
6702.24 2046
6703.01 2043
6703.79 2042
6704.56 2034
6705.33 2045
6706.11 2023
6706.88 2074
6707.65 1984
6708.42 2065
6709.20 2062
6709.97 2238
6710.74 2112
6711.52 1987
6712.29 1949
6713.06 1992
6713.83 1978
6714.61 1956
6715.38 1873
6716.15 1887
6716.93 1914
6717.70 1861
6718.47 1931
6719.25 1951
6720.02 1940
6720.79 1927
6721.57 1892
6722.34 1885
6723.12 1875
6723.89 2010
6724.66 2032
6725.44 1872
6726.21 1873
6726.98 1906
6727.76 2023
6728.53 1937
6729.31 1997
6730.08 1957
6730.85 2028
6731.63 1953
6732.40 2059
6733.18 1992
6733.95 1909
6734.73 1979
6735.50 2087
6736.27 2049
6737.05 1926
6737.82 2091
6738.60 2100
6739.37 2041
6740.15 1973
6740.92 2109
6741.70 2030
6742.47 2048
6743.25 2120
6744.02 2083
6744.80 2061
6745.57 2196
6746.35 2148
6747.12 2257
6747.90 2393
6748.67 2337
6749.45 2563
6750.22 2661
6751.00 2740
6751.77 3013
6752.55 2995
6753.32 2865
6754.10 2993
6754.87 2900
6755.65 2763
6756.43 2643
6757.20 2563
6757.98 2358
6758.75 2234
6759.53 2147
6760.30 2073
6761.08 2145
6761.86 1990
6762.63 1960
6763.41 1930
6764.18 2091
6764.96 1946
6765.74 1817
6766.51 1921
6767.29 1824
6768.06 1847
6768.84 1810
6769.62 1805
6770.39 1833
6771.17 1762
6771.95 1651
6772.72 1838
6773.50 1703
6774.28 1740
6775.05 1802
6775.83 1772
6776.61 1796
6777.38 1805
6778.16 1867
6778.94 1812
6779.71 1815
6780.49 1810
6781.27 1758
6782.05 1755
6782.82 1773
6783.60 1689
6784.38 1811
6785.15 1748
6785.93 1768
6786.71 1709
6787.49 1708
6788.26 1633
6789.04 1702
6789.82 1741
6790.60 1787
6791.37 1673
6792.15 1653
6792.93 1643
6793.71 1595
6794.48 1672
6795.26 1630
6796.04 1646
6796.82 1693
6797.60 1750
6798.37 1782
6799.15 1611
6799.93 1632
6800.71 1784
6801.49 1713
6802.26 1733
6803.04 1706
6803.82 1814
6804.60 1780
6805.38 1848
6806.16 1905
6806.93 1883
6807.71 1838
6808.49 1844
6809.27 1845
6810.05 1761
6810.83 1763
6811.61 1797
6812.39 1784
6813.16 1815
6813.94 1748
6814.72 1795
6815.50 1810
6816.28 1686
6817.06 1807
6817.84 1879
6818.62 1795
6819.40 1780
6820.18 1824
6820.96 1817
6821.73 1674
6822.51 1857
6823.29 1828
6824.07 1711
6824.85 1736
6825.63 1787
6826.41 1812
6827.19 1832
6827.97 1758
6828.75 1720
6829.53 1778
6830.31 1892
6831.09 1858
6831.87 1859
6832.65 1798
6833.43 1821
6834.21 1699
6834.99 1767
6835.77 1672
6836.55 1611
6837.33 1716
6838.11 1691
6838.89 1622
6839.67 1675
6840.45 1749
6841.23 1773
6842.01 1751
6842.79 1759
6843.57 1745
6844.35 1740
6845.14 1791
6845.92 1721
6846.70 1761
6847.48 1750
6848.26 1783
6849.04 1858
6849.82 1950
6850.60 2184
6851.38 2242
6852.16 2329
6852.94 2584
6853.73 2563
6854.51 2436
6855.29 2516
6856.07 2307
6856.85 2131
6857.63 2043
6858.41 2018
6859.20 1840
6859.98 1837
6860.76 1920
6861.54 1942
6862.32 1950
6863.10 2003
6863.89 1930
6864.67 2093
6865.45 2199
6866.23 2142
6867.01 2193
6867.79 2241
6868.58 2287
6869.36 2332
6870.14 2315
6870.92 2238
6871.71 2107
6872.49 2223
6873.27 2189
6874.05 2256
6874.83 2105
6875.62 2191
6876.40 2128
6877.18 2073
6877.96 2120
6878.75 2293
6879.53 2255
6880.31 2231
6881.10 2325
6881.88 2328
6882.66 2472
6883.44 2555
6884.23 2566
6885.01 2670
6885.79 2596
6886.58 2973
6887.36 3227
6888.14 3588
6888.92 3816
6889.71 4161
6890.49 4328
6891.27 4122
6892.06 4021
6892.84 3590
6893.62 3368
6894.41 3129
6895.19 3003
6895.98 2861
6896.76 2657
6897.54 2631
6898.33 2550
6899.11 2518
6899.89 2488
6900.68 2469
6901.46 2424
6902.25 2322
6903.03 2524
6903.81 2521
6904.60 2583
6905.38 2665
6906.17 2645
6906.95 2428
6907.73 2432
6908.52 2465
6909.30 2491
6910.09 2381
6910.87 2446
6911.66 2372
6912.44 2442
6913.23 2368
6914.01 2415
6914.79 2340
6915.58 2445
6916.36 2405
6917.15 2368
6917.93 2276
6918.72 2306
6919.50 2366
6920.29 2270
6921.07 2331
6921.86 2321
6922.64 2315
6923.43 2269
6924.21 2324
6925.00 2363
6925.78 2483
6926.57 2479
6927.36 2307
6928.14 2495
6928.93 2394
6929.71 2514
6930.50 2676
6931.28 2637
6932.07 2770
6932.85 2627
6933.64 2655
6934.43 2804
6935.21 2716
6936.00 2694
6936.78 2591
6937.57 2711
6938.36 2866
6939.14 2839
6939.93 2952
6940.71 3177
6941.50 3148
6942.29 3233
6943.07 3556
6943.86 3617
6944.64 3760
6945.43 3733
6946.22 3888
6947.00 4039
6947.79 3946
6948.58 4077
6949.36 4181
6950.15 4270
6950.94 4143
6951.72 4153
6952.51 4029
6953.30 3776
6954.08 3641
6954.87 3568
6955.66 3635
6956.45 3391
6957.23 3409
6958.02 3490
6958.81 3565
6959.59 3548
6960.38 3622
6961.17 3533
6961.96 3594
6962.74 3776
6963.53 3841
6964.32 3860
6965.11 3807
6965.89 3756
6966.68 3731
6967.47 3891
6968.26 4105
6969.04 4473
6969.83 4709
6970.62 4874
6971.41 4703
6972.20 4707
6972.98 4901
6973.77 4998
6974.56 4940
6975.35 4952
6976.14 4921
6976.92 4790
6977.71 4750
6978.50 4651
6979.29 4764
6980.08 4984
6980.87 5375
6981.65 6008
6982.44 6583
6983.23 7780
6984.02 9358
6984.81 11414
6985.60 13291
6986.39 15267
6987.17 17013
6987.96 18097
6988.75 18355
6989.54 17194
6990.33 15509
6991.12 13391
6991.91 11394
6992.70 9659
6993.49 7918
6994.28 6694
6995.06 5530
6995.85 5010
6996.64 4572
6997.43 4025
6998.22 3967
6999.01 4012
6999.80 4092
7000.59 4115
7001.38 4299
7002.17 4545
7002.96 4484
7003.75 4543
7004.54 4625
7005.33 4295
7006.12 4224
7006.91 3910
7007.70 3344
7008.49 3127
7009.28 2880
7010.07 2706
7010.86 2643
7011.65 2697
7012.44 2598
7013.23 2830
7014.02 2821
7014.81 2917
7015.60 2896
7016.39 2878
7017.18 2747
7017.97 2793
7018.76 2739
7019.55 2849
7020.34 2762
7021.13 2749
7021.92 2668
7022.71 2792
7023.51 2833
7024.30 2805
7025.09 2872
7025.88 2961
7026.67 3019
7027.46 3065
7028.25 3075
7029.04 2912
7029.83 2878
7030.63 2677
7031.42 2740
7032.21 2738
7033.00 2804
7033.79 2809
7034.58 2784
7035.37 2793
7036.16 2842
7036.96 2806
7037.75 2846
7038.54 2985
7039.33 3029
7040.12 3194
7040.92 3220
7041.71 3409
7042.50 3513
7043.29 3509
7044.08 3624
7044.87 3567
7045.67 3432
7046.46 3501
7047.25 3584
7048.04 3734
7048.84 3970
7049.63 4208
7050.42 4773
7051.21 5015
7052.00 4948
7052.80 4899
7053.59 4682
7054.38 4378
7055.18 4004
7055.97 3575
7056.76 3411
7057.55 3148
7058.35 3018
7059.14 2896
7059.93 2869
7060.72 2894
7061.52 2840
7062.31 2556
7063.10 2692
7063.90 2695
7064.69 2695
7065.48 2646
7066.28 2581
7067.07 2536
7067.86 2444
7068.66 2475
7069.45 2472
7070.24 2406
7071.04 2270
7071.83 2377
7072.62 2262
7073.42 2241
7074.21 2200
7075.00 2049
7075.80 2139
7076.59 2191
7077.39 1922
7078.18 1948
7078.97 1998
7079.77 1924
7080.56 1866
7081.36 1874
7082.15 1906
7082.94 2055
7083.74 1856
7084.53 1895
7085.33 1796
7086.12 1901
7086.92 1873
7087.71 1855
7088.50 1732
7089.30 1736
7090.09 1750
7090.89 1797
7091.68 1685
7092.48 1685
7093.27 1772
7094.07 1717
7094.86 1695
7095.66 1725
7096.45 1727
7097.25 1706
7098.04 1646
7098.84 1680
7099.63 1625
7100.43 1554
7101.22 1476
7102.02 1579
7102.81 1547
7103.61 1570
7104.40 1598
7105.20 1592
7105.99 1567
7106.79 1536
7107.59 1595
7108.38 1494
7109.18 1402
7109.97 1466
7110.77 1450
7111.56 1493
7112.36 1469
7113.16 1482
7113.95 1442
7114.75 1540
7115.54 1440
7116.34 1539
7117.14 1524
7117.93 1497
7118.73 1438
7119.52 1561
7120.32 1512
7121.12 1545
7121.91 1516
7122.71 1461
7123.51 1536
7124.30 1475
7125.10 1556
7125.90 1430
7126.69 1477
7127.49 1479
7128.29 1506
7129.08 1596
7129.88 1541
7130.68 1533
7131.47 1547
7132.27 1534
7133.07 1582
7133.86 1656
7134.66 1541
7135.46 1542
7136.26 1541
7137.05 1467
7137.85 1435
7138.65 1504
7139.44 1424
7140.24 1499
7141.04 1506
7141.84 1379
7142.63 1372
7143.43 1370
7144.23 1442
7145.03 1408
7145.83 1445
7146.62 1403
7147.42 1329
7148.22 1379
7149.02 1360
7149.81 1272
7150.61 1250
7151.41 1351
7152.21 1294
7153.01 1249
7153.80 1126
7154.60 1214
7155.40 1211
7156.20 1280
7157.00 1247
7157.80 1331
7158.59 1288
7159.39 1327
7160.19 1341
7160.99 1385
7161.79 1242
7162.59 1246
7163.39 1174
7164.18 1077
7164.98 1069
7165.78 1176
7166.58 1089
7167.38 1144
7168.18 1120
7168.98 1196
7169.78 1102
7170.58 1115
7171.38 1234
7172.17 1114
7172.97 1130
7173.77 1134
7174.57 1201
7175.37 1126
7176.17 1030
7176.97 1121
7177.77 1154
7178.57 1076
7179.37 1079
7180.17 1051
7180.97 1064
7181.77 1037
7182.57 1082
7183.37 1082
7184.17 1100
7184.97 1119
7185.77 1031
7186.57 1114
7187.37 1032
7188.17 1037
7188.97 1109
7189.77 1146
7190.57 1021
7191.37 1028
7192.17 1024
7192.97 1016
7193.77 1033
7194.57 1047
7195.37 1008
7196.17 919
7196.97 952
7197.77 966
7198.57 1054
7199.37 1032
7200.17 1013
7200.97 1001
7201.77 1012
7202.58 1049
7203.38 1075
7204.18 1076
7204.98 1087
7205.78 991
7206.58 1017
7207.38 1002
7208.18 1014
7208.98 1034
7209.79 1072
7210.59 1056
7211.39 941
7212.19 963
7212.99 1045
7213.79 1109
7214.59 1114
7215.40 995
7216.20 978
7217.00 999
7217.80 973
7218.60 1019
7219.40 938
7220.21 954
7221.01 1020
7221.81 1045
7222.61 1097
7223.41 995
7224.22 1025
7225.02 1016
7225.82 956
7226.62 983
7227.43 1043
7228.23 1041
7229.03 1023
7229.83 990
7230.63 973
7231.44 1000
7232.24 1033
7233.04 935
7233.84 914
7234.65 1003
7235.45 1035
7236.25 960
7237.06 991
7237.86 1035
7238.66 996
7239.46 1063
7240.27 1114
7241.07 1077
7241.87 1110
7242.68 1068
7243.48 968
7244.28 968
7245.09 1047
7245.89 1077
7246.69 1034
7247.50 1051
7248.30 1050
7249.10 1060
7249.91 1012
7250.71 1072
7251.51 1083
7252.32 1101
7253.12 1095
7253.92 1171
7254.73 1160
7255.53 1059
7256.34 1095
7257.14 1027
7257.94 1149
7258.75 1211
7259.55 1209
7260.36 1291
7261.16 1348
7261.96 1253
7262.77 1423
7263.57 1382
7264.38 1323
7265.18 1315
7265.99 1244
7266.79 1185
7267.59 1261
7268.40 1202
7269.20 1277
7270.01 1240
7270.81 1299
7271.62 1282
7272.42 1369
7273.23 1326
7274.03 1396
7274.84 1388
7275.64 1314
7276.45 1312
7277.25 1326
7278.06 1355
7278.86 1396
7279.67 1511
7280.47 1530
7281.28 1427
7282.08 1536
7282.89 1802
7283.69 2007
7284.50 2261
7285.30 2371
7286.11 2512
7286.92 2736
7287.72 2721
7288.53 2604
7289.33 2378
7290.14 2153
7290.94 1941
7291.75 1860
7292.56 1681
7293.36 1581
7294.17 1438
7294.97 1454
7295.78 1422
7296.59 1411
7297.39 1488
7298.20 1479
7299.00 1546
7299.81 1415
7300.62 1374
7301.42 1273
7302.23 1292
7303.04 1405
7303.84 1389
7304.65 1346
7305.46 1215
7306.26 1302
7307.07 1404
7307.88 1413
7308.68 1399
7309.49 1530
7310.30 1413
7311.10 1588
7311.91 1717
7312.72 1606
7313.52 1590
7314.33 1595
7315.14 1706
7315.95 1841
7316.75 1930
7317.56 2173
7318.37 2354
7319.18 2573
7319.98 2723
7320.79 2814
7321.60 2957
7322.40 2869
7323.21 2558
7324.02 2258
7324.83 2082
7325.64 1941
7326.44 1804
7327.25 1813
7328.06 1725
7328.87 1637
7329.67 1710
7330.48 1594
7331.29 1569
7332.10 1497
7332.91 1547
7333.71 1513
7334.52 1450
7335.33 1457
7336.14 1541
7336.95 1458
7337.76 1463
7338.56 1406
7339.37 1447
7340.18 1570
7340.99 1480
7341.80 1410
7342.61 1427
7343.42 1412
7344.22 1305
7345.03 1289
7345.84 1285
7346.65 1329
7347.46 1243
7348.27 1224
7349.08 1281
7349.89 1318
7350.70 1290
7351.51 1165
7352.31 1298
7353.12 1288
7353.93 1186
7354.74 1285
7355.55 1241
7356.36 1264
7357.17 1185
7357.98 1121
7358.79 1135
7359.60 1194
7360.41 1234
7361.22 1204
7362.03 1162
7362.84 1193
7363.65 1119
7364.46 1147
7365.27 1158
7366.08 1170
7366.89 1134
7367.70 1166
7368.51 1149
7369.32 1089
7370.13 1070
7370.94 1132
7371.75 1100
7372.56 1119
7373.37 1061
7374.18 1067
7374.99 1001
7375.80 1174
7376.61 1196
7377.42 1182
7378.23 1098
7379.04 1126
7379.85 1199
7380.66 1297
7381.48 1223
7382.29 1293
7383.10 1237
7383.91 1241
7384.72 1191
7385.53 1236
7386.34 1223
7387.15 1226
7387.96 1209
7388.77 1175
7389.59 1116
7390.40 1087
7391.21 1118
7392.02 1098
7392.83 1069
7393.64 1084
7394.45 1121
7395.27 1123
7396.08 1125
7396.89 1090
7397.70 1085
7398.51 1102
7399.32 1049
7400.14 1032
7400.95 1082
7401.76 1083
7402.57 1131
7403.38 1064
7404.20 1059
7405.01 1111
7405.82 1103
7406.63 1065
7407.44 1009
7408.26 950
7409.07 1024
7409.88 986
7410.69 940
7411.51 1028
7412.32 958
7413.13 949
7413.94 1054
7414.76 1090
7415.57 1058
7416.38 1036
7417.19 997
7418.01 961
7418.82 910
7419.63 920
7420.45 977
7421.26 1015
7422.07 1031
7422.88 913
7423.70 909
7424.51 1002
7425.32 1060
7426.14 948
7426.95 1016
7427.76 1047
7428.58 985
7429.39 980
7430.20 1063
7431.02 1149
7431.83 1158
7432.64 1143
7433.46 1178
7434.27 1151
7435.09 1104
7435.90 1140
7436.71 1095
7437.53 992
7438.34 1083
7439.16 1084
7439.97 1090
7440.78 1002
7441.60 939
7442.41 1034
7443.23 980
7444.04 1008
7444.85 985
7445.67 982
7446.48 916
7447.30 924
7448.11 966
7448.93 942
7449.74 917
7450.56 937
7451.37 957
7452.18 902
7453.00 852
7453.81 905
7454.63 894
7455.44 939
7456.26 907
7457.07 872
7457.89 996
7458.70 1009
7459.52 999
7460.33 962
7461.15 948
7461.96 962
7462.78 1003
7463.59 997
7464.41 1035
7465.23 1018
7466.04 1060
7466.86 1048
7467.67 954
7468.49 945
7469.30 893
7470.12 953
7470.93 971
7471.75 924
7472.57 968
7473.38 1028
7474.20 1007
7475.01 978
7475.83 973
7476.65 1038
7477.46 1001
7478.28 1001
7479.09 987
7479.91 1047
7480.73 1069
7481.54 1030
7482.36 933
7483.18 962
7483.99 969
7484.81 917
7485.62 974
7486.44 960
7487.26 992
7488.07 910
7488.89 961
7489.71 1015
7490.52 917
7491.34 883
7492.16 907
7492.98 939
7493.79 929
7494.61 903
7495.43 866
7496.24 847
7497.06 955
7497.88 960
7498.70 859
7499.51 793
7500.33 806
7501.15 850
7501.96 880
7502.78 888
7503.60 912
7504.42 956
7505.23 970
7506.05 960
7506.87 976
7507.69 905
7508.51 886
7509.32 869
7510.14 879
7510.96 973
7511.78 957
7512.59 876
7513.41 849
7514.23 848
7515.05 860
7515.87 891
7516.69 897
7517.50 831
7518.32 889
7519.14 862
7519.96 879
7520.78 886
7521.60 977
7522.41 911
7523.23 838
7524.05 891
7524.87 907
7525.69 965
7526.51 893
7527.33 923
7528.14 900
7528.96 875
7529.78 939
7530.60 956
7531.42 907
7532.24 974
7533.06 875
7533.88 816
7534.70 897
7535.52 941
7536.34 917
7537.16 954
7537.97 965
7538.79 921
7539.61 951
7540.43 987
7541.25 983
7542.07 849
7542.89 952
7543.71 1005
7544.53 912
7545.35 954
7546.17 959
7546.99 967
7547.81 883
7548.63 866
7549.45 985
7550.27 918
7551.09 947
7551.91 962
7552.73 969
7553.55 924
7554.37 942
7555.19 931
7556.01 946
7556.83 1035
7557.65 1008
7558.47 1014
7559.29 975
7560.11 1034
7560.93 1049
7561.76 1049
7562.58 1120
7563.40 1068
7564.22 1100
7565.04 1103
7565.86 1018
7566.68 1061
7567.50 1125
7568.32 973
7569.14 1003
7569.96 1045
7570.79 1051
7571.61 1013
7572.43 981
7573.25 1040
7574.07 1010
7574.89 993
7575.71 997
7576.54 1050
7577.36 1066
7578.18 1110
7579.00 1018
7579.82 1080
7580.64 1072
7581.46 1115
7582.29 1085
7583.11 1113
7583.93 1088
7584.75 1052
7585.57 1118
7586.40 1141
7587.22 1151
7588.04 1188
7588.86 1196
7589.68 1283
7590.51 1307
7591.33 1217
7592.15 1251
7592.97 1357
7593.80 1235
7594.62 1267
7595.44 1251
7596.26 1289
7597.09 1273
7597.91 1150
7598.73 1170
7599.55 1234
7600.38 1218
7601.20 1298
7602.02 1423
7602.85 1535
7603.67 1516
7604.49 1634
7605.31 1744
7606.14 1694
7606.96 1752
7607.78 1736
7608.61 1716
7609.43 1772
7610.25 1762
7611.08 1573
7611.90 1543
7612.72 1613
7613.55 1483
7614.37 1460
7615.19 1458
7616.02 1624
7616.84 1637
7617.67 1699
7618.49 1746
7619.31 1758
7620.14 1934
7620.96 1978
7621.78 1870
7622.61 1792
7623.43 1692
7624.26 1624
7625.08 1527
7625.91 1440
7626.73 1397
7627.55 1367
7628.38 1434
7629.20 1483
7630.03 1524
7630.85 1525
7631.68 1622
7632.50 1738
7633.32 1981
7634.15 2027
7634.97 1899
7635.80 1860
7636.62 1717
7637.45 1615
7638.27 1640
7639.10 1472
7639.92 1341
7640.75 1259
7641.57 1261
7642.40 1168
7643.22 1164
7644.05 1142
7644.87 1141
7645.70 1231
7646.52 1252
7647.35 1218
7648.17 1190
7649.00 1144
7649.82 1244
7650.65 1212
7651.48 1091
7652.30 1051
7653.13 1135
7653.95 1103
7654.78 1093
7655.60 1005
7656.43 951
7657.26 1042
7658.08 1012
7658.91 1037
7659.73 954
7660.56 972
7661.39 1068
7662.21 1044
7663.04 990
7663.86 1006
7664.69 1020
7665.52 1001
7666.34 969
7667.17 1032
7668.00 1025
7668.82 990
7669.65 923
7670.48 990
7671.30 972
7672.13 982
7672.96 931
7673.78 952
7674.61 985
7675.44 882
7676.26 983
7677.09 964
7677.92 1027
7678.74 935
7679.57 911
7680.40 962
7681.22 925
7682.05 954
7682.88 969
7683.71 974
7684.53 1075
7685.36 1005
7686.19 1032
7687.02 1035
7687.84 1003
7688.67 1069
7689.50 1064
7690.33 969
7691.15 989
7691.98 1042
7692.81 1005
7693.64 1045
7694.47 1005
7695.29 978
7696.12 982
7696.95 1079
7697.78 1135
7698.61 1148
7699.43 1175
7700.26 1232
7701.09 1284
7701.92 1148
7702.75 1232
7703.57 1102
7704.40 1055
7705.23 982
7706.06 936
7706.89 973
7707.72 955
7708.55 972
7709.37 964
7710.20 968
7711.03 946
7711.86 944
7712.69 844
7713.52 815
7714.35 875
7715.18 961
7716.01 952
7716.83 899
7717.66 855
7718.49 843
7719.32 901
7720.15 867
7720.98 876
7721.81 863
7722.64 837
7723.47 812
7724.30 812
7725.13 893
7725.96 872
7726.79 837
7727.62 861
7728.45 810
7729.28 750
7730.11 723
7730.94 818
7731.77 846
7732.60 799
7733.42 766
7734.25 806
7735.09 891
7735.92 798
7736.75 829
7737.58 795
7738.41 806
7739.24 899
7740.07 821
7740.90 781
7741.73 775
7742.56 828
7743.39 866
7744.22 872
7745.05 897
7745.88 961
7746.71 960
7747.54 970
7748.37 978
7749.20 1084
7750.03 1075
7750.86 1052
7751.70 1014
7752.53 987
7753.36 961
7754.19 937
7755.02 874
7755.85 846
7756.68 824
7757.51 874
7758.34 868
7759.18 845
7760.01 864
7760.84 861
7761.67 812
7762.50 826
7763.33 846
7764.16 879
7765.00 927
7765.83 892
7766.66 869
7767.49 878
7768.32 822
7769.16 820
7769.99 762
7770.82 789
7771.65 850
7772.48 844
7773.32 809
7774.15 803
7774.98 804
7775.81 790
7776.64 744
7777.48 773
7778.31 837
7779.14 821
7779.97 787
7780.81 819
7781.64 892
7782.47 826
7783.30 829
7784.14 776
7784.97 813
7785.80 909
7786.64 816
7787.47 853
7788.30 855
7789.13 850
7789.97 879
7790.80 861
7791.63 849
7792.47 817
7793.30 910
7794.13 855
7794.97 786
7795.80 780
7796.63 813
7797.47 791
7798.30 800
7799.13 858
7799.97 889
7800.80 956
7801.63 838
7802.47 906
7803.30 848
7804.13 843
7804.97 983
7805.80 993
7806.64 876
7807.47 874
7808.30 829
7809.14 899
7809.97 959
7810.81 892
7811.64 955
7812.47 965
7813.31 1020
7814.14 1025
7814.98 1052
7815.81 1145
7816.65 1066
7817.48 1016
7818.32 1000
7819.15 1164
7819.98 1093
7820.82 1045
7821.65 1100
7822.49 1114
7823.32 1125
7824.16 1109
7824.99 1153
7825.83 1167
7826.66 1216
7827.50 1292
7828.33 1317
7829.17 1331
7830.00 1292
7830.84 1224
7831.67 1213
7832.51 1252
7833.34 1098
7834.18 1139
7835.02 1182
7835.85 1259
7836.69 1245
7837.52 1202
7838.36 1164
7839.19 1111
7840.03 999
7840.86 1054
7841.70 1096
7842.54 1121
7843.37 986
7844.21 986
7845.04 987
7845.88 976
7846.72 1008
7847.55 978
7848.39 941
7849.22 997
7850.06 1013
7850.90 980
7851.73 985
7852.57 1004
7853.41 920
7854.24 911
7855.08 1049
7855.92 1040
7856.75 1065
7857.59 1107
7858.43 1044
7859.26 1011
7860.10 1052
7860.94 1145
7861.77 1191
7862.61 1108
7863.45 1117
7864.28 1029
7865.12 1031
7865.96 1094
7866.79 1046
7867.63 1055
7868.47 1046
7869.31 1083
7870.14 1047
7870.98 989
7871.82 1104
7872.66 1068
7873.49 1040
7874.33 1027
7875.17 1040
7876.01 1121
7876.84 1220
7877.68 1291
7878.52 1266
7879.36 1366
7880.19 1452
7881.03 1447
7881.87 1392
7882.71 1293
7883.55 1475
7884.38 1360
7885.22 1316
7886.06 1252
7886.90 1159
7887.74 1239
7888.57 1249
7889.41 1050
7890.25 1071
7891.09 1063
7891.93 1087
7892.77 1070
7893.61 1068
7894.44 1109
7895.28 1122
7896.12 1046
7896.96 1072
7897.80 1077
7898.64 984
7899.48 973
7900.32 964
7901.15 940
7901.99 909
7902.83 954
7903.67 1021
7904.51 1075
7905.35 901
7906.19 860
7907.03 918
7907.87 905
7908.71 845
7909.55 844
7910.39 923
7911.22 835
7912.06 790
7912.90 838
7913.74 822
7914.58 907
7915.42 856
7916.26 876
7917.10 856
7917.94 861
7918.78 864
7919.62 951
7920.46 977
7921.30 881
7922.14 920
7922.98 950
7923.82 966
7924.66 848
7925.50 932
7926.34 908
7927.18 818
7928.02 887
7928.86 829
7929.70 842
7930.55 872
7931.39 834
7932.23 830
7933.07 811
7933.91 875
7934.75 853
7935.59 899
7936.43 857
7937.27 848
7938.11 854
7938.95 874
7939.79 878
7940.63 845
7941.48 852
7942.32 816
7943.16 875
7944.00 906
7944.84 893
7945.68 895
7946.52 908
7947.36 937
7948.21 867
7949.05 913
7949.89 939
7950.73 982
7951.57 997
7952.41 981
7953.26 1000
7954.10 1032
7954.94 1056
7955.78 1090
7956.62 1117
7957.47 1232
7958.31 1134
7959.15 1078
7959.99 1128
7960.83 1049
7961.68 1010
7962.52 1047
7963.36 1099
7964.20 995
7965.04 1042
7965.89 1084
7966.73 1254
7967.57 1262
7968.41 1322
7969.26 1364
7970.10 1334
7970.94 1269
7971.78 1168
7972.63 1173
7973.47 1091
7974.31 1036
7975.16 982
7976.00 955
7976.84 890
7977.68 984
7978.53 986
7979.37 985
7980.21 943
7981.06 906
7981.90 908
7982.74 972
7983.59 921
7984.43 865
7985.27 909
7986.12 978
7986.96 952
7987.80 945
7988.65 900
7989.49 911
7990.34 998
7991.18 922
7992.02 955
7992.87 900
7993.71 811
7994.55 831
7995.40 835
7996.24 845
7997.09 785
7997.93 814
7998.77 728
7999.62 802
8000.46 867
8001.31 800
8002.15 776
8003.00 742
8003.84 780
8004.68 809
8005.53 720
8006.37 784
8007.22 729
8008.06 720
8008.91 689
8009.75 750
8010.60 731
8011.44 816
8012.29 829
8013.13 843
8013.98 746
8014.82 791
8015.67 748
8016.51 751
8017.36 791
8018.20 810
8019.05 718
8019.89 730
8020.74 731
8021.58 717
8022.43 697
8023.27 692
8024.12 704
8024.96 693
8025.81 786
8026.66 755
8027.50 744
8028.35 784
8029.19 808
8030.04 766
8030.88 776
8031.73 733
8032.58 702
8033.42 693
8034.27 688
8035.11 711
8035.96 689
8036.81 692
8037.65 687
8038.50 645
8039.35 715
8040.19 834
8041.04 816
8041.88 701
8042.73 769
8043.58 706
8044.42 767
8045.27 748
8046.12 648
8046.96 672
8047.81 716
8048.66 751
8049.50 741
8050.35 690
8051.20 744
8052.04 738
8052.89 737
8053.74 694
8054.59 624
8055.43 660
8056.28 653
8057.13 699
8057.97 662
8058.82 672
8059.67 727
8060.52 724
8061.36 687
8062.21 665
8063.06 690
8063.91 686
8064.75 702
8065.60 692
8066.45 695
8067.30 688
8068.15 644
8068.99 669
8069.84 720
8070.69 729
8071.54 729
8072.38 650
8073.23 642
8074.08 646
8074.93 661
8075.78 725
8076.63 774
8077.47 736
8078.32 688
8079.17 776
8080.02 737
8080.87 684
8081.72 627
8082.56 634
8083.41 647
8084.26 731
8085.11 666
8085.96 588
8086.81 617
8087.66 646
8088.51 692
8089.35 748
8090.20 658
8091.05 644
8091.90 666
8092.75 707
8093.60 680
8094.45 618
8095.30 663
8096.15 690
8097.00 665
8097.85 668
8098.70 665
8099.55 643
8100.39 674
8101.24 648
8102.09 687
8102.94 687
8103.79 739
8104.64 686
8105.49 712
8106.34 647
8107.19 629
8108.04 714
8108.89 698
8109.74 750
8110.59 698
8111.44 675
8112.29 737
8113.14 747
8113.99 686
8114.84 715
8115.69 732
8116.54 739
8117.39 727
8118.24 707
8119.09 719
8119.95 756
8120.80 753
8121.65 766
8122.50 839
8123.35 868
8124.20 818
8125.05 699
8125.90 758
8126.75 733
8127.60 689
8128.45 707
8129.30 786
8130.15 734
8131.01 680
8131.86 794
8132.71 750
8133.56 682
8134.41 729
8135.26 764
8136.11 790
8136.96 799
8137.82 717
8138.67 731
8139.52 802
8140.37 822
8141.22 738
8142.07 826
8142.93 751
8143.78 800
8144.63 845
8145.48 746
8146.33 746
8147.19 743
8148.04 862
8148.89 909
8149.74 789
8150.59 923
8151.45 859
8152.30 863
8153.15 813
8154.00 860
8154.85 962
8155.71 932
8156.56 1010
8157.41 1090
8158.26 1051
8159.12 1039
8159.97 961
8160.82 926
8161.68 811
8162.53 777
8163.38 765
8164.23 856
8165.09 795
8165.94 728
8166.79 799
8167.65 808
8168.50 777
8169.35 775
8170.20 737
8171.06 739
8171.91 729
8172.76 709
8173.62 730
8174.47 733
8175.32 782
8176.18 726
8177.03 738
8177.89 638
8178.74 676
8179.59 674
8180.45 645
8181.30 663
8182.15 682
8183.01 659
8183.86 690
8184.72 688
8185.57 634
8186.42 623
8187.28 645
8188.13 644
8188.99 630
8189.84 683
8190.69 604
8191.55 618
8192.40 636
8193.26 726
8194.11 628
8194.97 603
8195.82 594
8196.68 622
8197.53 664
8198.38 669
8199.24 778
8200.09 655
8200.95 631
8201.80 578
8202.66 660
8203.51 656
8204.37 644
8205.22 631
8206.08 634
8206.93 666
8207.79 757
8208.64 740
8209.50 698
8210.35 682
8211.21 632
8212.06 566
8212.92 654
8213.78 659
8214.63 655
8215.49 639
8216.34 687
8217.20 718
8218.05 746
8218.91 758
8219.76 764
8220.62 723
8221.48 681
8222.33 775
8223.19 783
8224.04 747
8224.90 834
8225.76 787
8226.61 771
8227.47 775
8228.32 794
8229.18 765
8230.04 656
8230.89 744
8231.75 758
8232.61 650
8233.46 667
8234.32 662
8235.18 596
8236.03 644
8236.89 618
8237.75 610
8238.60 632
8239.46 675
8240.32 657
8241.17 597
8242.03 636
8242.89 692
8243.74 645
8244.60 593
8245.46 625
8246.31 622
8247.17 587
8248.03 593
8248.89 604
8249.74 662
8250.60 601
8251.46 675
8252.32 672
8253.17 654
8254.03 648
8254.89 663
8255.75 626
8256.60 625
8257.46 592
8258.32 623
8259.18 610
8260.04 627
8260.89 678
8261.75 672
8262.61 677
8263.47 668
8264.33 628
8265.18 563
8266.04 645
8266.90 604
8267.76 600
8268.62 657
8269.47 622
8270.33 682
8271.19 663
8272.05 694
8272.91 642
8273.77 637
8274.63 652
8275.48 683
8276.34 722
8277.20 707
8278.06 655
8278.92 605
8279.78 665
8280.64 659
8281.50 644
8282.36 704
8283.21 690
8284.07 671
8284.93 670
8285.79 669
8286.65 651
8287.51 762
8288.37 746
8289.23 770
8290.09 726
8290.95 731
8291.81 772
8292.67 750
8293.53 711
8294.39 753
8295.25 799
8296.11 759
8296.97 729
8297.82 826
8298.68 791
8299.54 779
8300.40 764
8301.26 770
8302.12 810
8302.98 762
8303.84 756
8304.71 704
8305.57 749
8306.43 749
8307.29 714
8308.15 697
8309.01 686
8309.87 755
8310.73 742
8311.59 757
8312.45 666
8313.31 685
8314.17 672
8315.03 779
8315.89 720
8316.75 715
8317.61 726
8318.47 706
8319.33 721
8320.20 764
8321.06 800
8321.92 775
8322.78 729
8323.64 707
8324.50 672
8325.36 672
8326.22 697
8327.09 681
8327.95 640
8328.81 623
8329.67 669
8330.53 643
8331.39 615
8332.25 652
8333.12 624
8333.98 652
8334.84 624
8335.70 583
8336.56 635
8337.42 581
8338.29 552
8339.15 604
8340.01 579
8340.87 624
8341.73 659
8342.60 669
8343.46 637
8344.32 641
8345.18 660
8346.05 666
8346.91 697
8347.77 677
8348.63 673
8349.50 673
8350.36 634
8351.22 613
8352.08 692
8352.95 640
8353.81 636
8354.67 657
8355.53 642
8356.40 725
8357.26 723
8358.12 664
8358.99 643
8359.85 702
8360.71 715
8361.58 639
8362.44 610
8363.30 677
8364.17 635
8365.03 666
8365.89 619
8366.76 658
8367.62 664
8368.48 633
8369.35 718
8370.21 657
8371.07 685
8371.94 752
8372.80 771
8373.66 718
8374.53 728
8375.39 771
8376.26 689
8377.12 674
8377.98 697
8378.85 742
8379.71 726
8380.58 622
8381.44 665
8382.30 674
8383.17 681
8384.03 734
8384.90 775
8385.76 718
8386.63 686
8387.49 742
8388.35 772
8389.22 693
8390.08 699
8390.95 734
8391.81 735
8392.68 722
8393.54 718
8394.41 658
8395.27 732
8396.14 750
8397.00 681
8397.87 738
8398.73 695
8399.60 743
8400.46 711
8401.33 710
8402.19 735
8403.06 763
8403.92 793
8404.79 659
8405.65 652
8406.52 711
8407.39 718
8408.25 690
8409.12 775
8409.98 754
8410.85 738
8411.71 767
8412.58 782
8413.44 786
8414.31 725
8415.18 794
8416.04 884
8416.91 798
8417.77 766
8418.64 806
8419.51 812
8420.37 828
8421.24 822
8422.11 840
8422.97 836
8423.84 930
8424.70 904
8425.57 837
8426.44 908
8427.30 932
8428.17 918
8429.04 912
8429.90 994
8430.77 1007
8431.64 1011
8432.50 929
8433.37 875
8434.24 951
8435.10 1028
8435.97 1044
8436.84 1040
8437.71 880
8438.57 1007
8439.44 1123
8440.31 1211
8441.17 1154
8442.04 1158
8442.91 1258
8443.78 1373
8444.64 1381
8445.51 1378
8446.38 1376
8447.25 1457
8448.11 1408
8448.98 1452
8449.85 1429
8450.72 1344
8451.58 1311
8452.45 1338
8453.32 1312
8454.19 1392
8455.06 1366
8455.92 1453
8456.79 1443
8457.66 1373
8458.53 1444
8459.40 1529
8460.27 1541
8461.13 1465
8462.00 1456
8462.87 1497
8463.74 1447
8464.61 1493
8465.48 1498
8466.34 1537
8467.21 1607
8468.08 1657
8468.95 1994
8469.82 2282
8470.69 2706
8471.56 3196
8472.42 3531
8473.29 3592
8474.16 3582
8475.03 3148
8475.90 2812
8476.77 2485
8477.64 2094
8478.51 1832
8479.38 1465
8480.25 1372
8481.12 1250
8481.99 1131
8482.85 1175
8483.72 1056
8484.59 972
8485.46 991
8486.33 952
8487.20 1009
8488.07 966
8488.94 980
8489.81 964
8490.68 946
8491.55 903
8492.42 976
8493.29 954
8494.16 910
8495.03 921
8495.90 939
8496.77 862
8497.64 851
8498.51 913
8499.38 967
8500.25 971
8501.12 940
8501.99 975
8502.86 903
8503.73 959
8504.60 915
8505.47 892
8506.34 894
8507.22 936
8508.09 988
8508.96 1002
8509.83 1060
8510.70 980
8511.57 1092
8512.44 1090
8513.31 1031
8514.18 951
8515.05 1065
8515.92 1109
8516.80 1063
8517.67 1036
8518.54 1054
8519.41 1094
8520.28 1043
8521.15 1011
8522.02 1024
8522.89 940
8523.77 963
8524.64 951
8525.51 1020
8526.38 1032
8527.25 1074
8528.12 1029
8529.00 1068
8529.87 1041
8530.74 1112
8531.61 1091
8532.48 1063
8533.36 1087
8534.23 1148
8535.10 1129
8535.97 1181
8536.84 1156
8537.72 1092
8538.59 1118
8539.46 1124
8540.33 1120
8541.21 1163
8542.08 1156
8542.95 1202
8543.82 1143
8544.70 1132
8545.57 1077
8546.44 1119
8547.31 1183
8548.19 1196
8549.06 1234
8549.93 1206
8550.80 1215
8551.68 1269
8552.55 1265
8553.42 1351
8554.30 1416
8555.17 1493
8556.04 1524
8556.92 1588
8557.79 1516
8558.66 1450
8559.54 1237
8560.41 1221
8561.28 1183
8562.16 1191
8563.03 1062
8563.90 1048
8564.78 992
8565.65 1003
8566.52 889
8567.40 879
8568.27 904
8569.15 958
8570.02 957
8570.89 1013
8571.77 1050
8572.64 1058
8573.51 1027
8574.39 1032
8575.26 948
8576.14 941
8577.01 966
8577.89 929
8578.76 907
8579.63 888
8580.51 908
8581.38 912
8582.26 1009
8583.13 961
8584.01 895
8584.88 886
8585.76 938
8586.63 925
8587.51 986
8588.38 981
8589.26 966
8590.13 984
8591.00 1006
8591.88 991
8592.75 1014
8593.63 1052
8594.51 1014
8595.38 1013
8596.26 958
8597.13 1016
8598.01 962
8598.88 973
8599.76 1041
8600.63 997
8601.51 1061
8602.38 1081
8603.26 1077
8604.13 1151
8605.01 1068
8605.89 954
8606.76 1047
8607.64 1067
8608.51 1134
8609.39 1105
8610.26 1133
8611.14 1101
8612.02 1049
8612.89 1097
8613.77 1180
8614.65 1171
8615.52 1099
8616.40 1143
8617.27 1145
8618.15 1210
8619.03 1177
8619.90 1147
8620.78 1129
8621.66 1245
8622.53 1305
8623.41 1289
8624.29 1272
8625.16 1281
8626.04 1344
8626.92 1313
8627.79 1356
8628.67 1380
8629.55 1415
8630.42 1406
8631.30 1414
8632.18 1535
8633.05 1484
8633.93 1408
8634.81 1398
8635.69 1516
8636.56 1484
8637.44 1467
8638.32 1397
8639.20 1510
8640.07 1586
8640.95 1583
8641.83 1537
8642.71 1543
8643.58 1600
8644.46 1588
8645.34 1644
8646.22 1545
8647.09 1599
8647.97 1728
8648.85 1792
8649.73 1804
8650.61 1806
8651.48 1856
8652.36 1949
8653.24 1838
8654.12 1810
8655.00 1927
8655.87 1940
8656.75 2046
8657.63 1966
8658.51 1936
8659.39 2040
8660.27 1977
8661.14 1959
8662.02 2079
8662.90 2007
8663.78 1940
8664.66 1939
8665.54 2044
8666.42 1991
8667.30 2098
8668.17 2116
8669.05 2165
8669.93 2199
8670.81 2353
8671.69 2473
8672.57 2749
8673.45 3022
8674.33 3198
8675.21 3182
8676.09 3473
8676.97 3413
8677.84 3284
8678.72 3048
8679.60 2835
8680.48 2830
8681.36 2826
8682.24 2637
8683.12 2505
8684.00 2352
8684.88 2319
8685.76 2253
8686.64 2278
8687.52 2576
8688.40 2740
8689.28 2936
8690.16 3229
8691.04 3857
8691.92 4590
8692.80 5434
8693.68 6109
8694.56 6862
8695.44 7082
8696.32 6923
8697.20 6329
8698.08 5753
8698.96 4850
8699.84 3985
8700.72 3512
8701.60 2870
8702.48 2435
8703.37 2173
8704.25 1992
8705.13 1755
8706.01 1711
8706.89 1615
8707.77 1506
8708.65 1595
8709.53 1546
8710.41 1528
8711.29 1549
8712.17 1409
8713.06 1449
8713.94 1398
8714.82 1326
8715.70 1379
8716.58 1332
8717.46 1285
8718.34 1217
8719.22 1197
8720.11 1233
8720.99 1309
8721.87 1237
8722.75 1313
8723.63 1360
8724.51 1378
8725.40 1258
8726.28 1312
8727.16 1332
8728.04 1352
8728.92 1263
8729.81 1261
8730.69 1336
8731.57 1325
8732.45 1295
8733.33 1369
8734.22 1314
8735.10 1447
8735.98 1455
8736.86 1412
8737.75 1355
8738.63 1336
8739.51 1269
8740.39 1192
8741.28 1332
8742.16 1290
8743.04 1263
8743.92 1272
8744.81 1307
8745.69 1257
8746.57 1215
8747.46 1203
8748.34 1243
8749.22 1197
8750.10 1314
8750.99 1339
8751.87 1296
8752.75 1248
8753.64 1359
8754.52 1328
8755.40 1276
8756.29 1379
8757.17 1412
8758.05 1385
8758.94 1449
8759.82 1543
8760.70 1497
8761.59 1444
8762.47 1465
8763.35 1460
8764.24 1451
8765.12 1426
8766.01 1449
8766.89 1470
8767.77 1479
8768.66 1435
8769.54 1464
8770.43 1413
8771.31 1469
8772.19 1397
8773.08 1379
8773.96 1397
8774.85 1340
8775.73 1338
8776.62 1363
8777.50 1423
8778.38 1331
8779.27 1286
8780.15 1269
8781.04 1269
8781.92 1314
8782.81 1296
8783.69 1265
8784.58 1263
8785.46 1240
8786.35 1194
8787.23 1206
8788.12 1202
8789.00 1141
8789.89 1164
8790.77 1199
8791.66 1180
8792.54 1175
8793.43 1111
8794.31 1089
8795.20 1115
8796.08 1101
8796.97 1149
8797.85 1194
8798.74 1181
8799.62 1263
8800.51 1234
8801.40 1119
8802.28 1169
8803.17 1135
8804.05 1103
8804.94 1111
8805.82 1167
8806.71 1138
8807.60 1163
8808.48 1116
8809.37 1091
8810.25 1056
8811.14 1052
8812.03 1025
8812.91 980
8813.80 966
8814.69 973
8815.57 962
8816.46 1002
8817.34 1053
8818.23 1066
8819.12 1034
8820.00 914
8820.89 981
8821.78 973
8822.66 991
8823.55 1000
8824.44 993
8825.32 936
8826.21 995
8827.10 1034
8827.99 943
8828.87 951
8829.76 965
8830.65 1039
8831.53 990
8832.42 951
8833.31 954
8834.20 974
8835.08 922
8835.97 979
8836.86 933
8837.74 861
8838.63 780
8839.52 850
8840.41 926
8841.30 884
8842.18 985
8843.07 854
8843.96 850
8844.85 803
8845.73 876
8846.62 922
8847.51 907
8848.40 909
8849.29 947
8850.17 909
8851.06 870
8851.95 881
8852.84 890
8853.73 790
8854.61 803
8855.50 840
8856.39 779
8857.28 875
8858.17 886
8859.06 792
8859.95 761
8860.83 819
8861.72 783
8862.61 702
8863.50 729
8864.39 817
8865.28 827
8866.17 816
8867.06 814
8867.94 755
8868.83 789
8869.72 760
8870.61 750
8871.50 760
8872.39 712
8873.28 730
8874.17 766
8875.06 759
8875.95 738
8876.84 780
8877.73 791
8878.62 735
8879.51 701
8880.40 719
8881.28 774
8882.17 754
8883.06 740
8883.95 714
8884.84 709
8885.73 718
8886.62 703
8887.51 693
8888.40 701
8889.29 742
8890.18 711
8891.07 698
8891.96 673
8892.85 679
8893.74 663
8894.63 664
8895.53 713
8896.42 719
8897.31 647
8898.20 632
8899.09 690
8899.98 688
8900.87 630
8901.76 676
8902.65 718
8903.54 696
8904.43 649
8905.32 649
8906.21 661
8907.10 685
8907.99 623
8908.89 658
8909.78 644
8910.67 609
8911.56 699
8912.45 654
8913.34 634
8914.23 626
8915.12 640
8916.02 677
8916.91 712
8917.80 659
8918.69 623
8919.58 667
8920.47 766
8921.36 739
8922.26 657
8923.15 649
8924.04 595
8924.93 579
8925.82 673
8926.72 635
8927.61 684
8928.50 645
8929.39 698
8930.28 652
8931.18 629
8932.07 598
8932.96 569
8933.85 634
8934.75 606
8935.64 597
8936.53 628
8937.42 639
8938.31 618
8939.21 611
8940.10 652
8940.99 630
8941.89 639
8942.78 588
8943.67 661
8944.56 616
8945.46 590
8946.35 592
8947.24 538
8948.14 615
8949.03 574
8949.92 593
8950.81 588
8951.71 593
8952.60 509
8953.49 563
8954.39 609
8955.28 618
8956.17 594
8957.07 616
8957.96 634
8958.85 630
8959.75 620
8960.64 635
8961.54 692
8962.43 672
8963.32 638
8964.22 634
8965.11 613
8966.00 602
8966.90 629
8967.79 617
8968.69 646
8969.58 662
8970.47 680
8971.37 715
8972.26 670
8973.16 649
8974.05 673
8974.95 620
8975.84 692
8976.73 692
8977.63 680
8978.52 622
8979.42 663
8980.31 699
8981.21 754
8982.10 734
8983.00 695
8983.89 700
8984.79 710
8985.68 701
8986.58 657
8987.47 671
8988.37 646
8989.26 643
8990.16 627
8991.05 607
8991.95 640
8992.84 652
8993.74 569
8994.63 572
8995.53 612
8996.42 578
8997.32 616
8998.21 532
8999.11 523
9000.01 581
9000.90 561
9001.80 552
9002.69 547
9003.59 610
9004.48 526
9005.38 596
9006.28 657
9007.17 628
9008.07 590
9008.96 627
9009.86 553
9010.76 606
9011.65 600
9012.55 607
9013.45 573
9014.34 582
9015.24 612
9016.13 631
9017.03 608
9017.93 614
9018.82 549
9019.72 572
9020.62 580
9021.51 519
9022.41 567
9023.31 596
9024.20 550
9025.10 579
9026.00 569
9026.89 602
9027.79 622
9028.69 567
9029.59 566
9030.48 595
9031.38 568
9032.28 632
9033.17 618
9034.07 592
9034.97 585
9035.87 548
9036.76 557
9037.66 588
9038.56 624
9039.46 616
9040.35 670
9041.25 668
9042.15 624
9043.05 624
9043.94 616
9044.84 603
9045.74 568
9046.64 585
9047.54 597
9048.43 587
9049.33 605
9050.23 668
9051.13 702
9052.03 658
9052.92 586
9053.82 609
9054.72 607
9055.62 613
9056.52 654
9057.42 640
9058.32 653
9059.21 585
9060.11 645
9061.01 634
9061.91 616
9062.81 624
9063.71 642
9064.61 678
9065.50 627
9066.40 645
9067.30 679
9068.20 604
9069.10 659
9070.00 570
9070.90 603
9071.80 627
9072.70 635
9073.60 676
9074.50 698
9075.40 633
9076.29 630
9077.19 668
9078.09 609
9078.99 585
9079.89 593
9080.79 577
9081.69 628
9082.59 630
9083.49 655
9084.39 590
9085.29 670
9086.19 653
9087.09 675
9087.99 654
9088.89 612
9089.79 616
9090.69 677
9091.59 606
9092.49 615
9093.39 679
9094.29 675
9095.19 723
9096.09 693
9096.99 588
9097.89 625
9098.79 669
9099.69 589
9100.60 608
9101.50 595
9102.40 597
9103.30 584
9104.20 606
9105.10 629
9106.00 526
9106.90 584
9107.80 582
9108.70 565
9109.60 527
9110.50 575
9111.41 544
9112.31 551
9113.21 615
9114.11 615
9115.01 575
9115.91 565
9116.81 601
9117.72 619
9118.62 585
9119.52 556
9120.42 535
9121.32 545
9122.22 572
9123.12 529
9124.03 542
9124.93 542
9125.83 587
9126.73 557
9127.63 550
9128.54 534
9129.44 548
9130.34 547
9131.24 591
9132.14 540
9133.05 570
9133.95 571
9134.85 551
9135.75 517
9136.66 505
9137.56 537
9138.46 527
9139.36 628
9140.27 601
9141.17 604
9142.07 524
9142.97 548
9143.88 579
9144.78 548
9145.68 517
9146.59 571
9147.49 599
9148.39 579
9149.29 539
9150.20 480
9151.10 525
9152.00 525
9152.91 506
9153.81 527
9154.71 606
9155.62 534
9156.52 508
9157.42 538
9158.33 577
9159.23 554
9160.13 543
9161.04 542
9161.94 598
9162.84 562
9163.75 521
9164.65 541
9165.56 529
9166.46 528
9167.36 540
9168.27 519
9169.17 524
9170.08 514
9170.98 501
9171.88 568
9172.79 547
9173.69 516
9174.60 469
9175.50 493
9176.41 529
9177.31 543
9178.21 568
9179.12 564
9180.02 555
9180.93 537
9181.83 495
9182.74 530
9183.64 523
9184.55 526
9185.45 568
9186.36 587
9187.26 576
9188.17 533
9189.07 523
9189.98 522
9190.88 545
9191.79 531
9192.69 543
9193.60 474
9194.50 531
9195.41 520
9196.31 516
9197.22 547
9198.12 591
9199.03 584
9199.93 614
9200.84 662
9201.75 580
9202.65 583
9203.56 593
9204.46 635
9205.37 581
9206.27 542
9207.18 572
9208.09 505
9208.99 564
9209.90 583
9210.80 547
9211.71 511
9212.62 539
9213.52 546
9214.43 497
9215.34 529
9216.24 531
9217.15 490
9218.05 515
9218.96 538
9219.87 599
9220.77 575
9221.68 556
9222.59 523
9223.49 575
9224.40 565
9225.31 573
9226.21 565
9227.12 500
9228.03 521
9228.93 473
9229.84 515
9230.75 555
9231.66 551
9232.56 464
9233.47 524
9234.38 532
9235.28 539
9236.19 539
9237.10 473
9238.01 545
9238.91 503
9239.82 561
9240.73 512
9241.64 536
9242.54 504
9243.45 509
9244.36 526
9245.27 484
9246.18 478
9247.08 496
9247.99 543
9248.90 492
9249.81 506
9250.71 503
9251.62 494
9252.53 502
9253.44 510
9254.35 536
9255.26 516
9256.16 558
9257.07 481
9257.98 521
9258.89 529
9259.80 538
9260.71 554
9261.61 458
9262.52 484
9263.43 478
9264.34 518
9265.25 535
9266.16 481
9267.07 493
9267.98 504
9268.88 509
9269.79 510
9270.70 496
9271.61 515
9272.52 522
9273.43 532
9274.34 534
9275.25 535
9276.16 545
9277.07 548
9277.98 492
9278.89 492
9279.80 499
9280.70 519
9281.61 532
9282.52 532
9283.43 489
9284.34 486
9285.25 520
9286.16 552
9287.07 474
9287.98 509
9288.89 569
9289.80 523
9290.71 467
9291.62 519
9292.53 530
9293.44 548
9294.35 493
9295.26 561
9296.17 548
9297.08 533
9297.99 492
9298.90 494
9299.81 519
9300.73 521
9301.64 516
9302.55 600
9303.46 562
9304.37 544
9305.28 606
9306.19 600
9307.10 564
9308.01 603
9308.92 639
9309.83 645
9310.74 710
9311.65 693
9312.57 703
9313.48 620
9314.39 562
9315.30 535
9316.21 552
9317.12 622
9318.03 505
9318.94 532
9319.86 566
9320.77 576
9321.68 547
9322.59 515
9323.50 526
9324.41 529
9325.33 521
9326.24 566
9327.15 503
9328.06 547
9328.97 548
9329.88 518
9330.80 517
9331.71 514
9332.62 551
9333.53 541
9334.44 473
9335.36 456
9336.27 492
9337.18 527
9338.09 486
9339.01 494
9339.92 499
9340.83 519
9341.74 554
9342.66 547
9343.57 510
9344.48 510
9345.39 492
9346.31 517
9347.22 525
9348.13 517
9349.05 562
9349.96 501
9350.87 492
9351.78 480
9352.70 512
9353.61 527
9354.52 503
9355.44 563
9356.35 494
9357.26 496
9358.18 477
9359.09 519
9360.00 588
9360.92 517
9361.83 520
9362.74 559
9363.66 552
9364.57 527
9365.48 527
9366.40 492
9367.31 540
9368.23 501
9369.14 546
9370.05 589
9370.97 560
9371.88 559
9372.80 555
9373.71 476
9374.62 492
9375.54 534
9376.45 527
9377.37 556
9378.28 498
9379.19 510
9380.11 534
9381.02 581
9381.94 555
9382.85 529
9383.77 511
9384.68 546
9385.60 609
9386.51 555
9387.43 528
9388.34 539
9389.26 532
9390.17 555
9391.09 555
9392.00 511
9392.91 533
9393.83 616
9394.75 612
9395.66 575
9396.58 624
9397.49 573
9398.41 590
9399.32 653
9400.24 616
9401.15 595
9402.07 574
9402.98 578
9403.90 553
9404.81 562
9405.73 586
9406.65 674
9407.56 621
9408.48 573
9409.39 585
9410.31 585
9411.22 546
9412.14 549
9413.06 560
9413.97 556
9414.89 570
9415.80 544
9416.72 599
9417.64 569
9418.55 588
9419.47 571
9420.39 589
9421.30 505
9422.22 493
9423.14 526
9424.05 527
9424.97 528
9425.88 583
9426.80 603
9427.72 564
9428.64 559
9429.55 562
9430.47 489
9431.39 597
9432.30 603
9433.22 561
9434.14 565
9435.05 542
9435.97 539
9436.89 522
9437.81 555
9438.72 578
9439.64 595
9440.56 618
9441.47 523
9442.39 626
9443.31 596
9444.23 599
9445.14 607
9446.06 619
9446.98 577
9447.90 606
9448.81 668
9449.73 598
9450.65 553
9451.57 661
9452.49 662
9453.40 656
9454.32 700
9455.24 713
9456.16 692
9457.08 690
9457.99 636
9458.91 651
9459.83 651
9460.75 571
9461.67 637
9462.59 596
9463.50 575
9464.42 566
9465.34 610
9466.26 507
9467.18 569
9468.10 556
9469.02 530
9469.94 557
9470.85 606
9471.77 606
9472.69 597
9473.61 577
9474.53 583
9475.45 572
9476.37 588
9477.29 623
9478.21 648
9479.13 622
9480.04 621
9480.96 597
9481.88 640
9482.80 638
9483.72 582
9484.64 649
9485.56 566
9486.48 660
9487.40 627
9488.32 607
9489.24 580
9490.16 580
9491.08 569
9492.00 583
9492.92 579
9493.84 522
9494.76 534
9495.68 550
9496.60 586
9497.52 591
9498.44 586
9499.36 563
9500.28 579
9501.20 582
9502.12 550
9503.04 639
9503.96 607
9504.88 586
9505.80 624
9506.72 593
9507.64 622
9508.56 634
9509.48 629
9510.41 619
9511.33 602
9512.25 626
9513.17 596
9514.09 648
9515.01 622
9515.93 655
9516.85 638
9517.77 638
9518.69 656
9519.61 624
9520.54 647
9521.46 660
9522.38 629
9523.30 662
9524.22 648
9525.14 615
9526.06 613
9526.99 647
9527.91 673
9528.83 699
9529.75 656
9530.67 734
9531.59 724
9532.52 777
9533.44 795
9534.36 750
9535.28 826
9536.20 858
9537.13 811
9538.05 856
9538.97 792
9539.89 787
9540.81 682
9541.74 691
9542.66 649
9543.58 658
9544.50 659
9545.43 680
9546.35 792
9547.27 763
9548.19 686
9549.12 640
9550.04 648
9550.96 651
9551.88 698
9552.81 666
9553.73 684
9554.65 692
9555.58 647
9556.50 677
9557.42 705
9558.34 679
9559.27 686
9560.19 736
9561.11 785
9562.04 770
9562.96 713
9563.88 781
9564.81 751
9565.73 738
9566.65 695
9567.58 726
9568.50 705
9569.43 705
9570.35 665
9571.27 696
9572.20 710
9573.12 745
9574.04 705
9574.97 729
9575.89 722
9576.82 726
9577.74 681
9578.66 722
9579.59 728
9580.51 697
9581.44 739
9582.36 757
9583.28 689
9584.21 710
9585.13 730
9586.06 669
9586.98 715
9587.91 737
9588.83 691
9589.76 720
9590.68 752
9591.60 758
9592.53 735
9593.45 751
9594.38 784
9595.30 768
9596.23 730
9597.15 759
9598.08 749
9599.00 799
9599.93 869
9600.85 858
9601.78 817
9602.70 862
9603.63 859
9604.55 892
9605.48 911
9606.41 914
9607.33 860
9608.26 843
9609.18 847
9610.11 863
9611.03 878
9611.96 882
9612.88 941
9613.81 924
9614.74 914
9615.66 921
9616.59 868
9617.51 918
9618.44 947
9619.37 914
9620.29 850
9621.22 870
9622.14 942
9623.07 883
9624.00 893
9624.92 917
9625.85 905
9626.78 1008
9627.70 988
9628.63 934
9629.55 985
9630.48 995
9631.41 972
9632.33 990
9633.26 988
9634.19 1060
9635.11 995
9636.04 1035
9636.97 1056
9637.90 1085
9638.82 1080
9639.75 1094
9640.68 1194
9641.60 1102
9642.53 1081
9643.46 1148
9644.38 1217
9645.31 1171
9646.24 1146
9647.17 1227
9648.09 1233
9649.02 1224
9649.95 1310
9650.88 1346
9651.80 1346
9652.73 1349
9653.66 1458
9654.59 1417
9655.51 1372
9656.44 1343
9657.37 1323
9658.30 1313
9659.23 1380
9660.15 1357
9661.08 1238
9662.01 1256
9662.94 1306
9663.87 1247
9664.80 1304
9665.72 1332
9666.65 1355
9667.58 1371
9668.51 1439
9669.44 1488
9670.37 1490
9671.29 1406
9672.22 1434
9673.15 1356
9674.08 1412
9675.01 1411
9675.94 1455
9676.87 1442
9677.79 1457
9678.72 1333
9679.65 1404
9680.58 1494
9681.51 1582
9682.44 1602
9683.37 1561
9684.30 1590
9685.23 1549
9686.16 1682
9687.09 1606
9688.01 1605
9688.94 1515
9689.87 1580
9690.80 1620
9691.73 1689
9692.66 1725
9693.59 1725
9694.52 1668
9695.45 1748
9696.38 1780
9697.31 1799
9698.24 2002
9699.17 2245
9700.10 2309
9701.03 2491
9701.96 2578
9702.89 2561
9703.82 2457
9704.75 2313
9705.68 2320
9706.61 2166
9707.54 1946
9708.47 1720
9709.40 1600
9710.33 1549
9711.26 1516
9712.19 1548
9713.12 1598
9714.05 1457
9714.98 1707
9715.92 1661
9716.85 1527
9717.78 1630
9718.71 1525
9719.64 1542
9720.57 1398
9721.50 1377
9722.43 1404
9723.36 1328
9724.29 1314
9725.22 1376
9726.16 1286
9727.09 1268
9728.02 1297
9728.95 1296
9729.88 1295
9730.81 1474
9731.74 1472
9732.67 1272
9733.61 1304
9734.54 1365
9735.47 1319
9736.40 1264
9737.33 1328
9738.26 1242
9739.20 1193
9740.13 1261
9741.06 1223
9741.99 1114
9742.92 1169
9743.86 1142
9744.79 1167
9745.72 1145
9746.65 1218
9747.58 1237
9748.52 1196
9749.45 1200
9750.38 1151
9751.31 1125
9752.25 1078
9753.18 1107
9754.11 1135
9755.04 1174
9755.98 1152
9756.91 1129
9757.84 1109
9758.77 1201
9759.71 1125
9760.64 1164
9761.57 1132
9762.51 1144
9763.44 1243
9764.37 1152
9765.30 1138
9766.24 1196
9767.17 1156
9768.10 1206
9769.04 1140
9769.97 1175
9770.90 1168
9771.84 1117
9772.77 1152
9773.70 1246
9774.64 1163
9775.57 1207
9776.50 1232
9777.44 1233
9778.37 1201
9779.31 1256
9780.24 1301
9781.17 1312
9782.11 1352
9783.04 1385
9783.97 1331
9784.91 1326
9785.84 1333
9786.78 1365
9787.71 1371
9788.64 1235
9789.58 1246
9790.51 1174
9791.45 1162
9792.38 1168
9793.32 1122
9794.25 1099
9795.19 1087
9796.12 1025
9797.05 1084
9797.99 1121
9798.92 1168
9799.86 1130
9800.79 1123
9801.73 1107
9802.66 1098
9803.60 1173
9804.53 1115
9805.47 1018
9806.40 1046
9807.34 995
9808.27 937
9809.21 969
9810.14 998
9811.08 888
9812.01 942
9812.95 990
9813.88 990
9814.82 984
9815.75 955
9816.69 929
9817.63 899
9818.56 956
9819.50 950
9820.43 900
9821.37 877
9822.30 866
9823.24 869
9824.18 880
9825.11 924
9826.05 918
9826.98 868
9827.92 905
9828.86 924
9829.79 894
9830.73 890
9831.66 896
9832.60 878
9833.54 893
9834.47 886
9835.41 871
9836.35 817
9837.28 900
9838.22 878
9839.16 886
9840.09 842
9841.03 898
9841.97 945
9842.90 891
9843.84 909
9844.78 950
9845.71 891
9846.65 856
9847.59 853
9848.52 880
9849.46 898
9850.40 900
9851.34 853
9852.27 854
9853.21 899
9854.15 918
9855.08 912
9856.02 917
9856.96 889
9857.90 904
9858.83 901
9859.77 933
9860.71 897
9861.65 836
9862.58 828
9863.52 886
9864.46 878
9865.40 825
9866.34 854
9867.27 870
9868.21 826
9869.15 825
9870.09 807
9871.03 803
9871.96 886
9872.90 915
9873.84 860
9874.78 819
9875.72 802
9876.66 822
9877.59 815
9878.53 759
9879.47 812
9880.41 824
9881.35 834
9882.29 822
9883.23 810
9884.16 848
9885.10 817
9886.04 853
9886.98 857
9887.92 843
9888.86 834
9889.80 876
9890.74 826
9891.68 792
9892.61 800
9893.55 852
9894.49 833
9895.43 807
9896.37 825
9897.31 822
9898.25 823
9899.19 843
9900.13 790
9901.07 791
9902.01 856
9902.95 809
9903.89 837
9904.83 794
9905.77 859
9906.71 875
9907.65 800
9908.59 847
9909.53 859
9910.47 783
9911.41 863
9912.35 870
9913.29 821
9914.23 856
9915.17 853
9916.11 867
9917.05 842
9917.99 825
9918.93 766
9919.87 839
9920.81 920
9921.75 889
9922.69 836
9923.63 870
9924.57 893
9925.51 1000
9926.45 1097
9927.39 1281
9928.33 1372
9929.28 1398
9930.22 1474
9931.16 1441
9932.10 1376
9933.04 1352
9933.98 1203
9934.92 1208
9935.86 1105
9936.80 1026
9937.74 976
9938.69 940
9939.63 870
9940.57 767
9941.51 821
9942.45 855
9943.39 865
9944.34 804
9945.28 843
9946.22 904
9947.16 900
9948.10 842
9949.04 859
9949.99 821
9950.93 807
9951.87 776
9952.81 833
9953.75 827
9954.70 815
9955.64 848
9956.58 849
9957.52 883
9958.46 844
9959.41 829
9960.35 844
9961.29 831
9962.23 831
9963.18 812
9964.12 832
9965.06 815
9966.00 791
9966.95 780
9967.89 828
9968.83 764
9969.77 769
9970.72 802
9971.66 791
9972.60 764
9973.55 791
9974.49 814
9975.43 816
9976.38 825
9977.32 863
9978.26 869
9979.21 874
9980.15 910
9981.09 847
9982.04 797
9982.98 789
9983.92 796
9984.87 755
9985.81 765
9986.75 818
9987.70 830
9988.64 840
9989.58 836
9990.53 817
9991.47 843
9992.42 755
9993.36 730
9994.30 797
9995.25 797
9996.19 769
9997.14 767
9998.08 778
9999.02 784
9999.97 821
10000.91 873
10001.86 804
10002.80 804
10003.75 769
10004.69 809
10005.63 789
10006.58 763
10007.52 744
10008.47 779
10009.41 795
10010.36 767
10011.30 784
10012.25 737
10013.19 734
10014.14 766
10015.08 723
10016.03 742
10016.97 778
10017.92 728
10018.86 670
10019.81 707
10020.75 729
10021.70 750
10022.64 682
10023.59 698
10024.53 696
10025.48 716
10026.42 741
10027.37 720
10028.32 701
10029.26 731
10030.21 701
10031.15 653
10032.10 723
10033.04 722
10033.99 717
10034.94 710
10035.88 688
10036.83 713
10037.77 756
10038.72 708
10039.67 675
10040.61 701
10041.56 665
10042.50 731
10043.45 723
10044.40 702
10045.34 760
10046.29 722
10047.24 694
10048.18 733
10049.13 700
10050.08 689
10051.02 705
10051.97 727
10052.92 733
10053.86 675
10054.81 691
10055.76 699
10056.70 666
10057.65 632
10058.60 720
10059.54 723
10060.49 762
10061.44 701
10062.39 750
10063.33 786
10064.28 787
10065.23 665
10066.17 704
10067.12 703
10068.07 646
10069.02 725
10069.96 658
10070.91 702
10071.86 713
10072.81 703
10073.76 683
10074.70 663
10075.65 682
10076.60 646
10077.55 725
10078.49 692
10079.44 673
10080.39 705
10081.34 734
10082.29 742
10083.23 685
10084.18 671
10085.13 681
10086.08 725
10087.03 692
10087.98 716
10088.92 696
10089.87 676
10090.82 717
10091.77 623
10092.72 628
10093.67 703
10094.62 659
10095.56 622
10096.51 643
10097.46 623
10098.41 660
10099.36 673
10100.31 703
10101.26 678
10102.21 631
10103.16 691
10104.11 706
10105.05 649
10106.00 680
10106.95 623
10107.90 675
10108.85 662
10109.80 670
10110.75 648
10111.70 621
10112.65 619
10113.60 622
10114.55 644
10115.50 633
10116.45 610
10117.40 655
10118.35 603
10119.30 593
10120.25 670
10121.20 674
10122.15 679
10123.10 651
10124.05 651
10125.00 673
10125.95 643
10126.90 688
10127.85 683
10128.80 674
10129.75 650
10130.70 627
10131.65 663
10132.60 651
10133.55 626
10134.50 630
10135.45 668
10136.40 659
10137.35 663
10138.30 629
10139.26 635
10140.21 620
10141.16 594
10142.11 618
10143.06 646
10144.01 705
10144.96 710
10145.91 594
10146.86 684
10147.81 721
10148.77 623
10149.72 743
10150.67 737
10151.62 696
10152.57 698
10153.52 743
10154.47 692
10155.43 684
10156.38 645
10157.33 679
10158.28 668
10159.23 615
10160.18 658
10161.14 636
10162.09 632
10163.04 657
10163.99 671
10164.94 717
10165.90 726
10166.85 644
10167.80 694
10168.75 785
10169.70 675
10170.66 790
10171.61 819
10172.56 736
10173.51 708
10174.47 698
10175.42 759
10176.37 738
10177.32 690
10178.28 730
10179.23 788
10180.18 752
10181.14 783
10182.09 747
10183.04 680
10183.99 769
10184.95 711
10185.90 796
10186.85 857
10187.81 860
10188.76 820
10189.71 870
10190.67 815
10191.62 811
10192.57 810
10193.53 833
10194.48 817
10195.43 860
10196.39 910
10197.34 854
10198.29 830
10199.25 873
10200.20 948
10201.15 960
10202.11 909
10203.06 955
10204.02 982
10204.97 978
10205.92 971
10206.88 962
10207.83 1082
10208.79 1093
10209.74 1150
10210.69 1205
10211.65 1132
10212.60 1074
10213.56 1046
10214.51 924
10215.46 903
10216.42 855
10217.37 780
10218.33 831
10219.28 874
10220.24 772
10221.19 760
10222.15 736
10223.10 782
10224.06 790
10225.01 795
10225.97 774
10226.92 744
10227.88 726
10228.83 757
10229.79 744
10230.74 766
10231.70 774
10232.65 750
10233.61 751
10234.56 704
10235.52 740
10236.47 749
10237.43 770
10238.38 771
10239.34 853
10240.29 791
10241.25 800
10242.21 791
10243.16 778
10244.12 765
10245.07 689
10246.03 655
10246.98 662
10247.94 701
10248.90 629
10249.85 637
10250.81 624
10251.76 667
10252.72 680
10253.68 711
10254.63 689
10255.59 696
10256.55 682
10257.50 683
10258.46 704
10259.41 667
10260.37 630
10261.33 570
10262.28 605
10263.24 651
10264.20 625
10265.15 647
10266.11 701
10267.07 635
10268.02 554
10268.98 575
10269.94 562
10270.90 617
10271.85 599
10272.81 582
10273.77 595
10274.72 590
10275.68 600
10276.64 623
10277.60 573
10278.55 617
10279.51 605
10280.47 610
10281.43 575
10282.38 589
10283.34 593
10284.30 549
10285.26 534
10286.21 582
10287.17 557
10288.13 586
10289.09 576
10290.04 574
10291.00 532
10291.96 566
10292.92 538
10293.88 563
10294.83 571
10295.79 552
10296.75 544
10297.71 586
10298.67 611
10299.63 564
10300.58 536
10301.54 555
10302.50 531
10303.46 550
10304.42 517
10305.38 502
10306.34 542
10307.29 514
10308.25 520
10309.21 541
10310.17 530
10311.13 548
10312.09 586
10313.05 573
10314.01 517
10314.97 545
10315.92 544
10316.88 536
10317.84 481
10318.80 484
10319.76 541
10320.72 576
10321.68 567
10322.64 539
10323.60 499
10324.56 535
10325.52 592
10326.48 564
10327.44 529
10328.40 571
10329.36 597
10330.32 528
10331.28 512
10332.24 468
10333.20 511
10334.16 541
10335.12 526
10336.08 515
10337.04 493
10338.00 484
10338.96 527
10339.92 517
10340.88 459
10341.84 494
10342.80 490
10343.76 508
10344.72 510
10345.68 486
10346.64 492
10347.60 539
10348.56 504
10349.52 487
10350.48 494
10351.44 520
10352.40 515
10353.36 502
10354.32 501
10355.29 503
10356.25 507
10357.21 575
10358.17 532
10359.13 523
10360.09 512
10361.05 515
10362.01 524
10362.97 490
10363.94 467
10364.90 489
10365.86 507
10366.82 499
10367.78 472
10368.74 472
10369.70 458
10370.67 506
10371.63 462
10372.59 503
10373.55 463
10374.51 488
10375.47 511
10376.44 500
10377.40 471
10378.36 500
10379.32 480
10380.28 478
10381.25 502
10382.21 507
10383.17 478
10384.13 476
10385.10 457
10386.06 457
10387.02 495
10387.98 465
10388.95 521
10389.91 480
10390.87 470
10391.83 461
10392.80 489
10393.76 493
10394.72 470
10395.68 467
10396.65 502
10397.61 465
10398.57 489
10399.54 491
10400.50 449
10401.46 437
10402.43 435
10403.39 443
10404.35 451
10405.31 461
10406.28 481
10407.24 460
10408.20 470
10409.17 391
10410.13 418
10411.10 462
10412.06 482
10413.02 431
10413.99 434
10414.95 439
10415.91 490
10416.88 483
10417.84 482
10418.80 485
10419.77 467
10420.73 537
10421.70 547
10422.66 513
10423.63 533
10424.59 515
10425.55 458
10426.52 455
10427.48 452
10428.45 431
10429.41 436
10430.37 464
10431.34 438
10432.30 409
10433.27 426
10434.23 462
10435.20 441
10436.16 424
10437.13 389
10438.09 395
10439.06 438
10440.02 440
10440.99 485
10441.95 460
10442.92 471
10443.88 437
10444.85 505
10445.81 488
10446.78 462
10447.74 415
10448.71 421
10449.67 405
10450.64 454
10451.60 423
10452.57 474
10453.53 467
10454.50 449
10455.47 448
10456.43 445
10457.40 455
10458.36 386
10459.33 470
10460.29 423
10461.26 489
10462.23 487
10463.19 484
10464.16 447
10465.12 462
10466.09 433
10467.06 422
10468.02 375
10468.99 444
10469.95 446
10470.92 429
10471.89 470
10472.85 474
10473.82 469
10474.79 455
10475.75 459
10476.72 428
10477.69 433
10478.65 449
10479.62 458
10480.59 414
10481.55 451
10482.52 466
10483.49 475
10484.45 428
10485.42 426
10486.39 419
10487.35 444
10488.32 409
10489.29 432
10490.26 387
10491.22 393
10492.19 409
10493.16 420
10494.13 394
10495.09 409
10496.06 462
10497.03 452
10497.99 422
10498.96 460
10499.93 413
10500.90 454
10501.87 415
10502.83 419
10503.80 442
10504.77 452
10505.74 445
10506.70 408
10507.67 414
10508.64 467
10509.61 413
10510.58 415
10511.55 416
10512.51 376
10513.48 418
10514.45 449
10515.42 409
10516.39 342
10517.36 405
10518.32 469
10519.29 465
10520.26 461
10521.23 420
10522.20 416
10523.17 426
10524.14 446
10525.10 424
10526.07 433
10527.04 456
10528.01 421
10528.98 413
10529.95 438
10530.92 395
10531.89 421
10532.86 409
10533.83 402
10534.79 432
10535.76 433
10536.73 431
10537.70 477
10538.67 418
10539.64 398
10540.61 426
10541.58 419
10542.55 414
10543.52 439
10544.49 446
10545.46 415
10546.43 412
10547.40 449
10548.37 424
10549.34 459
10550.31 445
10551.28 425
10552.25 441
10553.22 418
10554.19 410
10555.16 429
10556.13 474
10557.10 414
10558.07 435
10559.04 467
10560.01 448
10560.98 513
10561.95 566
10562.92 534
10563.89 503
10564.86 492
10565.83 481
10566.81 480
10567.78 453
10568.75 492
10569.72 546
10570.69 442
10571.66 423
10572.63 436
10573.60 412
10574.57 484
10575.54 470
10576.51 451
10577.49 461
10578.46 461
10579.43 457
10580.40 465
10581.37 414
10582.34 427
10583.31 434
10584.29 430
10585.26 486
10586.23 434
10587.20 443
10588.17 470
10589.14 441
10590.12 441
10591.09 425
10592.06 480
10593.03 466
10594.00 450
10594.98 448
10595.95 496
10596.92 481
10597.89 493
10598.86 440
10599.84 468
10600.81 440
10601.78 433
10602.75 435
10603.73 466
10604.70 418
10605.67 453
10606.64 462
10607.62 465
10608.59 424
10609.56 397
10610.53 469
10611.51 462
10612.48 453
10613.45 467
10614.43 485
10615.40 439
10616.37 451
10617.34 420
10618.32 433
10619.29 463
10620.26 557
10621.24 496
10622.21 514
10623.18 464
10624.16 478
10625.13 479
10626.10 451
10627.08 472
10628.05 537
10629.02 559
10630.00 512
10630.97 547
10631.95 512
10632.92 489
10633.89 453
10634.87 509
10635.84 480
10636.81 497
10637.79 495
10638.76 597
10639.74 546
10640.71 540
10641.69 559
10642.66 608
10643.63 602
10644.61 573
10645.58 599
10646.56 582
10647.53 551
10648.51 543
10649.48 517
10650.45 511
10651.43 474
10652.40 428
10653.38 446
10654.35 438
10655.33 450
10656.30 460
10657.28 481
10658.25 462
10659.23 472
10660.20 469
10661.18 455
10662.15 446
10663.13 466
10664.10 454
10665.08 466
10666.05 452
10667.03 410
10668.00 425
10668.98 456
10669.96 416
10670.93 464
10671.91 471
10672.88 433
10673.86 412
10674.83 437
10675.81 422
10676.79 357
10677.76 426
10678.74 464
10679.71 458
10680.69 429
10681.66 416
10682.64 462
10683.62 448
10684.59 442
10685.57 503
10686.55 439
10687.52 449
10688.50 406
10689.47 439
10690.45 430
10691.43 410
10692.40 475
10693.38 397
10694.36 401
10695.33 420
10696.31 407
10697.29 408
10698.26 394
10699.24 418
10700.22 426
10701.19 408
10702.17 536
10703.15 477
10704.13 470
10705.10 504
10706.08 529
10707.06 511
10708.03 440
10709.01 429
10709.99 476
10710.97 472
10711.94 482
10712.92 492
10713.90 408
10714.88 465
10715.85 449
10716.83 407
10717.81 376
10718.79 429
10719.76 446
10720.74 443
10721.72 468
10722.70 492
10723.68 430
10724.65 429
10725.63 459
10726.61 454
10727.59 421
10728.57 457
10729.54 429
10730.52 382
10731.50 424
10732.48 402
10733.46 427
10734.44 460
10735.41 423
10736.39 405
10737.37 415
10738.35 468
10739.33 414
10740.31 417
10741.29 386
10742.26 435
10743.24 472
10744.22 501
10745.20 493
10746.18 458
10747.16 486
10748.14 474
10749.12 398
10750.10 408
10751.08 469
10752.05 448
10753.03 398
10754.01 461
10754.99 467
10755.97 459
10756.95 472
10757.93 497
10758.91 494
10759.89 479
10760.87 464
10761.85 480
10762.83 466
10763.81 488
10764.79 521
10765.77 521
10766.75 484
10767.73 410
10768.71 451
10769.69 461
10770.67 494
10771.65 480
10772.63 507
10773.61 508
10774.59 451
10775.57 447
10776.55 470
10777.53 459
10778.51 507
10779.49 442
10780.47 498
10781.45 510
10782.43 488
10783.41 446
10784.39 487
10785.38 464
10786.36 470
10787.34 506
10788.32 520
10789.30 566
10790.28 498
10791.26 480
10792.24 477
10793.22 472
10794.20 490
10795.19 551
10796.17 539
10797.15 479
10798.13 481
10799.11 456
10800.09 556
10801.07 466
10802.05 467
10803.04 552
10804.02 479
10805.00 521
10805.98 490
10806.96 465
10807.94 539
10808.93 528
10809.91 534
10810.89 539
10811.87 531
10812.85 560
10813.84 489
10814.82 546
10815.80 540
10816.78 490
10817.77 534
10818.75 553
10819.73 559
10820.71 440
10821.69 511
10822.68 528
10823.66 543
10824.64 585
10825.62 546
10826.61 523
10827.59 518
10828.57 486
10829.56 579
10830.54 612
10831.52 533
10832.50 580
10833.49 519
10834.47 580
10835.45 564
10836.44 533
10837.42 533
10838.40 582
10839.39 611
10840.37 535
10841.35 553
10842.34 559
10843.32 653
10844.30 624
10845.29 586
10846.27 581
10847.25 593
10848.24 607
10849.22 642
10850.20 609
10851.19 584
10852.17 592
10853.16 634
10854.14 657
10855.12 644
10856.11 663
10857.09 661
10858.08 692
10859.06 640
10860.04 599
10861.03 606
10862.01 669
10863.00 636
10863.98 626
10864.96 652
10865.95 670
10866.93 727
10867.92 663
10868.90 713
10869.89 710
10870.87 685
10871.86 649
10872.84 675
10873.83 707
10874.81 638
10875.80 747
10876.78 731
10877.77 626
10878.75 700
10879.74 735
10880.72 687
10881.71 653
10882.69 697
10883.68 681
10884.66 723
10885.65 710
10886.63 721
10887.62 785
10888.60 786
10889.59 789
10890.57 731
10891.56 812
10892.55 798
10893.53 792
10894.52 770
10895.50 785
10896.49 794
10897.47 814
10898.46 893
10899.45 820
10900.43 792
10901.42 832
10902.40 870
10903.39 817
10904.38 795
10905.36 856
10906.35 921
10907.34 890
10908.32 919
10909.31 939
10910.29 861
10911.28 872
10912.27 962
10913.25 963
10914.24 945
10915.23 983
10916.21 914
10917.20 943
10918.19 986
10919.17 1033
10920.16 1025
10921.15 1013
10922.14 989
10923.12 937
10924.11 997
10925.10 1033
10926.08 992
10927.07 1034
10928.06 1049
10929.05 991
10930.03 1071
10931.02 1080
10932.01 1065
10933.00 1063
10933.98 1053
10934.97 1122
10935.96 1164
10936.95 1037
10937.93 1125
10938.92 1133
10939.91 1170
10940.90 1221
10941.88 1197
10942.87 1173
10943.86 1157
10944.85 1155
10945.84 1188
10946.82 1192
10947.81 1234
10948.80 1177
10949.79 1197
10950.78 1242
10951.77 1264
10952.75 1320
10953.74 1316
10954.73 1409
10955.72 1444
10956.71 1527
10957.70 1641
10958.69 1722
10959.67 1789
10960.66 1920
10961.65 2050
10962.64 1976
10963.63 1967
10964.62 1848
10965.61 1758
10966.60 1680
10967.58 1660
10968.57 1530
10969.56 1482
10970.55 1531
10971.54 1424
10972.53 1339
10973.52 1308
10974.51 1393
10975.50 1492
10976.49 1372
10977.48 1429
10978.47 1421
10979.46 1370
10980.45 1410
10981.44 1390
10982.43 1361
10983.42 1361
10984.41 1383
10985.40 1436
10986.38 1524
10987.37 1531
10988.36 1423
10989.35 1448
10990.34 1432
10991.34 1490
10992.33 1503
10993.32 1497
10994.31 1543
10995.30 1634
10996.29 1715
10997.28 1807
10998.27 1987
10999.26 2135
11000.25 2276
11001.24 2462
11002.23 2637
11003.22 2730
11004.21 2795
11005.20 2641
11006.19 2504
11007.18 2220
11008.17 2165
11009.16 1942
11010.16 1717
11011.15 1567
11012.14 1496
11013.13 1534
11014.12 1487
11015.11 1346
11016.10 1298
11017.09 1308
11018.08 1372
11019.08 1321
11020.07 1284
11021.06 1245
11022.05 1208
11023.04 1159
11024.03 1146
11025.03 1131
11026.02 1125
11027.01 1126
11028.00 1093
11028.99 1032
11029.98 996
11030.98 1006
11031.97 973
11032.96 969
11033.95 892
11034.94 925
11035.94 924
11036.93 908
11037.92 955
11038.91 995
11039.91 1032
11040.90 1030
11041.89 984
11042.88 917
11043.87 891
11044.87 920
11045.86 916
11046.85 861
11047.85 895
11048.84 869
11049.83 901
11050.82 832
11051.82 823
11052.81 817
11053.80 904
11054.80 899
11055.79 907
11056.78 857
11057.77 810
11058.77 826
11059.76 806
11060.75 820
11061.75 891
11062.74 907
11063.73 894
11064.73 951
11065.72 911
11066.71 852
11067.71 873
11068.70 928
11069.70 917
11070.69 928
11071.68 883
11072.68 824
11073.67 907
11074.66 865
11075.66 848
11076.65 900
11077.65 865
11078.64 819
11079.63 862
11080.63 877
11081.62 864
11082.62 834
11083.61 814
11084.61 798
11085.60 818
11086.59 823
11087.59 850
11088.58 813
11089.58 779
11090.57 758
11091.57 744
11092.56 781
11093.56 735
11094.55 807
11095.55 778
11096.54 766
11097.54 723
11098.53 792
11099.53 758
11100.52 753
11101.52 783
11102.51 742
11103.51 750
11104.50 756
11105.50 717
11106.49 733
11107.49 721
11108.48 738
11109.48 715
11110.47 703
11111.47 737
11112.46 745
11113.46 687
11114.46 639
11115.45 643
11116.45 708
11117.44 745
11118.44 742
11119.43 706
11120.43 708
11121.43 691
11122.42 716
11123.42 688
11124.41 681
11125.41 640
11126.41 637
11127.40 703
11128.40 697
11129.40 682
11130.39 766
11131.39 727
11132.39 723
11133.38 682
11134.38 666
11135.37 680
11136.37 726
11137.37 718
11138.37 710
11139.36 614
11140.36 646
11141.36 633
11142.35 649
11143.35 667
11144.35 600
11145.34 688
11146.34 673
11147.34 653
11148.33 662
11149.33 695
11150.33 689
11151.33 713
11152.32 717
11153.32 682
11154.32 673
11155.32 651
11156.31 716
11157.31 666
11158.31 613
11159.31 618
11160.30 642
11161.30 597
11162.30 630
11163.30 613
11164.30 611
11165.29 680
11166.29 651
11167.29 647
11168.29 644
11169.29 601
11170.28 646
11171.28 618
11172.28 599
11173.28 691
11174.28 708
11175.28 688
11176.27 680
11177.27 637
11178.27 671
11179.27 638
11180.27 690
11181.27 707
11182.27 652
11183.26 622
11184.26 673
11185.26 682
11186.26 711
11187.26 643
11188.26 651
11189.26 624
11190.26 698
11191.26 648
11192.26 716
11193.25 705
11194.25 652
11195.25 687
11196.25 702
11197.25 735
11198.25 729
11199.25 711
11200.25 747
11201.25 672
11202.25 656
11203.25 678
11204.25 640
11205.25 662
11206.25 655
11207.25 683
11208.25 654
11209.25 651
11210.25 639
11211.25 645
11212.25 646
11213.25 651
11214.25 646
11215.25 620
11216.25 663
11217.25 593
11218.25 531
11219.25 546
11220.25 558
11221.25 553
11222.25 563
11223.25 524
11224.25 517
11225.25 600
11226.25 625
11227.25 590
11228.25 573
11229.26 602
11230.26 584
11231.26 540
11232.26 523
11233.26 536
11234.26 519
11235.26 573
11236.26 579
11237.26 541
11238.27 565
11239.27 572
11240.27 641
11241.27 605
11242.27 552
11243.27 582
11244.27 597
11245.27 549
11246.28 587
11247.28 556
11248.28 571
11249.28 604
11250.28 577
11251.28 529
11252.29 501
11253.29 525
11254.29 560
11255.29 593
11256.29 589
11257.30 568
11258.30 606
11259.30 591
11260.30 607
11261.31 625
11262.31 617
11263.31 606
11264.31 613
11265.31 571
11266.32 588
11267.32 620
11268.32 615
11269.32 592
11270.33 598
11271.33 560
11272.33 601
11273.34 576
11274.34 598
11275.34 620
11276.34 610
11277.35 657
11278.35 593
11279.35 659
11280.36 638
11281.36 662
11282.36 697
11283.37 675
11284.37 649
11285.37 606
11286.38 615
11287.38 615
11288.38 543
11289.39 579
11290.39 624
11291.39 595
11292.40 599
11293.40 568
11294.40 563
11295.41 596
11296.41 583
11297.42 564
11298.42 556
11299.42 539
11300.43 627
11301.43 611
11302.44 544
11303.44 557
11304.44 598
11305.45 552
11306.45 583
11307.46 580
11308.46 539
11309.47 555
11310.47 588
11311.47 690
11312.48 615
11313.48 617
11314.49 762
11315.49 767
11316.50 789
11317.50 740
11318.51 745
11319.51 735
11320.52 750
11321.52 667
11322.53 681
11323.53 666
11324.54 655
11325.54 600
11326.55 582
11327.55 570
11328.56 610
11329.56 540
11330.57 526
11331.57 533
11332.58 534
11333.58 506
11334.59 507
11335.60 524
11336.60 537
11337.61 574
11338.61 542
11339.62 568
11340.62 521
11341.63 533
11342.64 496
11343.64 566
11344.65 529
11345.65 572
11346.66 516
11347.67 545
11348.67 535
11349.68 479
11350.68 452
11351.69 484
11352.70 497
11353.70 469
11354.71 462
11355.72 467
11356.72 455
11357.73 493
11358.74 514
11359.74 485
11360.75 495
11361.76 521
11362.76 524
11363.77 477
11364.78 487
11365.78 535
11366.79 516
11367.80 524
11368.80 518
11369.81 554
11370.82 518
11371.83 523
11372.83 471
11373.84 455
11374.85 510
11375.85 541
11376.86 496
11377.87 481
11378.88 467
11379.88 473
11380.89 414
11381.90 439
11382.91 477
11383.92 466
11384.92 507
11385.93 541
11386.94 551
11387.95 501
11388.95 522
11389.96 516
11390.97 508
11391.98 505
11392.99 565
11393.99 489
11395.00 524
11396.01 454
11397.02 512
11398.03 512
11399.04 471
11400.04 568
11401.05 533
11402.06 481
11403.07 492
11404.08 554
11405.09 504
11406.10 527
11407.11 534
11408.11 527
11409.12 505
11410.13 452
11411.14 468
11412.15 482
11413.16 512
11414.17 472
11415.18 464
11416.19 449
11417.19 522
11418.20 530
11419.21 539
11420.22 465
11421.23 460
11422.24 488
11423.25 555
11424.26 504
11425.27 493
11426.28 523
11427.29 503
11428.30 465
11429.31 498
11430.32 524
11431.33 482
11432.34 520
11433.35 493
11434.36 458
11435.37 493
11436.38 488
11437.39 492
11438.40 467
11439.41 511
11440.42 466
11441.43 464
11442.44 465
11443.45 490
11444.46 502
11445.47 497
11446.48 524
11447.49 482
11448.50 497
11449.51 463
11450.52 500
11451.53 468
11452.54 499
11453.56 513
11454.57 495
11455.58 485
11456.59 488
11457.60 542
11458.61 471
11459.62 435
11460.63 511
11461.64 512
11462.65 515
11463.67 521
11464.68 446
11465.69 480
11466.70 508
11467.71 493
11468.72 498
11469.73 491
11470.75 547
11471.76 505
11472.77 474
11473.78 503
11474.79 480
11475.80 462
11476.82 490
11477.83 481
11478.84 500
11479.85 504
11480.86 470
11481.88 496
11482.89 511
11483.90 505
11484.91 446
11485.92 433
11486.94 507
11487.95 457
11488.96 472
11489.97 465
11490.99 448
11492.00 438
11493.01 446
11494.02 476
11495.04 459
11496.05 412
11497.06 512
11498.08 510
11499.09 522
11500.10 460
11501.11 417
11502.13 467
11503.14 471
11504.15 495
11505.17 488
11506.18 500
11507.19 472
11508.21 442
11509.22 476
11510.23 512
11511.25 480
11512.26 472
11513.27 471
11514.29 498
11515.30 458
11516.31 466
11517.33 510
11518.34 477
11519.35 490
11520.37 490
11521.38 457
11522.40 435
11523.41 388
11524.42 496
11525.44 483
11526.45 491
11527.47 514
11528.48 518
11529.49 471
11530.51 444
11531.52 514
11532.54 536
11533.55 489
11534.56 484
11535.58 509
11536.59 490
11537.61 478
11538.62 452
11539.64 443
11540.65 434
11541.67 521
11542.68 495
11543.70 486
11544.71 490
11545.73 530
11546.74 496
11547.76 502
11548.77 524
11549.79 476
11550.80 488
11551.82 517
11552.83 524
11553.85 488
11554.86 516
11555.88 558
11556.89 518
11557.91 487
11558.92 478
11559.94 557
11560.95 573
11561.97 558
11562.99 554
11564.00 623
11565.02 597
11566.03 555
11567.05 540
11568.06 570
11569.08 592
11570.10 593
11571.11 633
11572.13 586
11573.14 547
11574.16 561
11575.18 554
11576.19 562
11577.21 564
11578.23 565
11579.24 560
11580.26 637
11581.27 611
11582.29 600
11583.31 624
11584.32 651
11585.34 668
11586.36 721
11587.37 695
11588.39 719
11589.41 753
11590.42 751
11591.44 756
11592.46 734
11593.48 728
11594.49 753
11595.51 759
11596.53 745
11597.54 797
11598.56 804
11599.58 821
11600.60 933
11601.61 937
11602.63 1123
11603.65 1117
11604.67 1206
11605.68 1292
11606.70 1343
11607.72 1449
11608.74 1336
11609.75 1258
11610.77 1150
11611.79 1042
11612.81 959
11613.82 880
11614.84 875
11615.86 777
11616.88 769
11617.90 737
11618.91 744
11619.93 651
11620.95 675
11621.97 676
11622.99 680
11624.01 653
11625.02 652
11626.04 669
11627.06 597
11628.08 578
11629.10 564
11630.12 583
11631.14 562
11632.15 589
11633.17 570
11634.19 535
11635.21 545
11636.23 516
11637.25 515
11638.27 501
11639.29 525
11640.31 525
11641.32 583
11642.34 576
11643.36 532
11644.38 503
11645.40 561
11646.42 529
11647.44 495
11648.46 519
11649.48 507
11650.50 510
11651.52 466
11652.54 467
11653.56 494
11654.58 498
11655.60 532
11656.62 482
11657.64 499
11658.66 452
11659.68 525
11660.70 571
11661.72 503
11662.74 488
11663.76 515
11664.78 530
11665.80 566
11666.82 482
11667.84 468
11668.86 529
11669.88 566
11670.90 502
11671.92 482
11672.94 495
11673.96 544
11674.98 515
11676.00 563
11677.02 564
11678.04 492
11679.06 574
11680.08 540
11681.10 489
11682.12 509
11683.15 488
11684.17 540
11685.19 600
11686.21 551
11687.23 550
11688.25 572
11689.27 559
11690.29 580
11691.31 562
11692.34 525
11693.36 506
11694.38 492
11695.40 495
11696.42 543
11697.44 528
11698.46 511
11699.49 525
11700.51 568
11701.53 523
11702.55 496
11703.57 533
11704.60 467
11705.62 476
11706.64 517
11707.66 559
11708.68 521
11709.71 502
11710.73 482
11711.75 480
11712.77 506
11713.79 511
11714.82 584
11715.84 543
11716.86 531
11717.88 492
11718.91 488
11719.93 524
11720.95 542
11721.97 519
11723.00 488
11724.02 521
11725.04 536
11726.06 509
11727.09 492
11728.11 509
11729.13 521
11730.16 527
11731.18 507
11732.20 517
11733.23 498
11734.25 475
11735.27 459
11736.30 510
11737.32 480
11738.34 489
11739.37 516
11740.39 537
11741.41 505
11742.44 450
11743.46 516
11744.48 509
11745.51 496
11746.53 499
11747.55 535
11748.58 506
11749.60 481
11750.63 457
11751.65 534
11752.67 556
11753.70 509
11754.72 486
11755.75 480
11756.77 499
11757.79 483
11758.82 489
11759.84 479
11760.87 525
11761.89 540
11762.92 545
11763.94 510
11764.96 515
11765.99 516
11767.01 452
11768.04 478
11769.06 494
11770.09 521
11771.11 531
11772.14 506
11773.16 513
11774.19 504
11775.21 501
11776.24 510
11777.26 504
11778.29 497
11779.31 534
11780.34 529
11781.36 508
11782.39 469
11783.41 517
11784.44 494
11785.46 508
11786.49 521
11787.52 549
11788.54 476
11789.57 481
11790.59 499
11791.62 555
11792.64 582
11793.67 516
11794.69 526
11795.72 541
11796.75 527
11797.77 517
11798.80 488
11799.82 530
11800.85 543
11801.88 560
11802.90 542
11803.93 536
11804.96 546
11805.98 519
11807.01 564
11808.03 540
11809.06 560
11810.09 528
11811.11 629
11812.14 587
11813.17 572
11814.19 564
11815.22 591
11816.25 562
11817.27 624
11818.30 602
11819.33 616
11820.35 615
11821.38 611
11822.41 625
11823.44 553
11824.46 506
11825.49 625
11826.52 580
11827.54 585
11828.57 609
11829.60 625
11830.63 650
11831.65 573
11832.68 603
11833.71 639
11834.74 643
11835.76 625
11836.79 623
11837.82 566
11838.85 649
11839.87 632
11840.90 591
11841.93 602
11842.96 623
11843.99 636
11845.01 599
11846.04 588
11847.07 658
11848.10 623
11849.13 653
11850.15 604
11851.18 673
11852.21 669
11853.24 673
11854.27 689
11855.30 685
11856.33 646
11857.35 718
11858.38 707
11859.41 688
11860.44 695
11861.47 703
11862.50 729
11863.53 732
11864.55 693
11865.58 688
11866.61 705
11867.64 732
11868.67 739
11869.70 756
11870.73 733
11871.76 709
11872.79 695
11873.82 771
11874.85 777
11875.88 733
11876.90 781
11877.93 760
11878.96 804
11879.99 762
11881.02 757
11882.05 738
11883.08 893
11884.11 888
11885.14 777
11886.17 908
11887.20 910
11888.23 941
11889.26 1000
11890.29 969
11891.32 959
11892.35 923
11893.38 901
11894.41 965
11895.44 949
11896.47 923
11897.50 974
11898.53 1017
11899.56 1041
11900.59 1048
11901.62 1103
11902.65 1160
11903.68 1151
11904.71 1228
11905.75 1250
11906.78 1224
11907.81 1166
11908.84 1146
11909.87 1122
11910.90 1079
11911.93 1127
11912.96 1141
11913.99 1092
11915.02 1034
11916.05 1036
11917.09 996
11918.12 1062
11919.15 1001
11920.18 1024
11921.21 995
11922.24 1048
11923.27 1025
11924.30 1052
11925.34 1067
11926.37 1176
11927.40 1147
11928.43 1202
11929.46 1309
11930.49 1374
11931.53 1435
11932.56 1570
11933.59 1642
11934.62 1727
11935.65 1724
11936.69 1632
11937.72 1622
11938.75 1523
11939.78 1403
11940.81 1292
11941.85 1216
11942.88 1181
11943.91 1110
11944.94 1106
11945.98 1028
11947.01 1047
11948.04 1089
11949.07 980
11950.11 938
11951.14 905
11952.17 914
11953.20 941
11954.24 972
11955.27 914
11956.30 898
11957.34 861
11958.37 905
11959.40 842
11960.43 807
11961.47 814
11962.50 789
11963.53 776
11964.57 802
11965.60 759
11966.63 760
11967.67 759
11968.70 776
11969.73 729
11970.77 814
11971.80 777
11972.83 794
11973.87 797
11974.90 778
11975.93 813
11976.97 743
11978.00 759
11979.04 791
11980.07 795
11981.10 849
11982.14 787
11983.17 806
11984.21 878
11985.24 797
11986.27 792
11987.31 794
11988.34 774
11989.38 763
11990.41 763
11991.45 759
11992.48 803
11993.51 824
11994.55 798
11995.58 811
11996.62 831
11997.65 814
11998.69 791
11999.72 885
12000.76 783
12001.79 838
12002.83 830
12003.86 860
12004.90 851
12005.93 764
12006.97 836
12008.00 813
12009.04 831
12010.07 831
12011.11 811
12012.14 865
12013.18 856
12014.21 832
12015.25 895
12016.28 969
12017.32 921
12018.35 916
12019.39 955
12020.43 913
12021.46 917
12022.50 983
12023.53 986
12024.57 917
12025.60 910
12026.64 950
12027.68 985
12028.71 907
12029.75 883
12030.78 906
12031.82 887
12032.86 859
12033.89 829
12034.93 821
12035.97 860
12037.00 873
12038.04 856
12039.07 869
12040.11 835
12041.15 747
12042.18 863
12043.22 810
12044.26 826
12045.29 804
12046.33 806
12047.37 777
12048.40 765
12049.44 777
12050.48 829
12051.52 776
12052.55 753
12053.59 872
12054.63 822
12055.66 813
12056.70 727
12057.74 777
12058.78 737
12059.81 840
12060.85 757
12061.89 721
12062.92 731
12063.96 789
12065.00 784
12066.04 733
12067.07 766
12068.11 783
12069.15 717
12070.19 745
12071.23 688
12072.26 727
12073.30 737
12074.34 714
12075.38 736
12076.42 786
12077.45 818
12078.49 824
12079.53 772
12080.57 776
12081.61 782
12082.64 715
12083.68 794
12084.72 786
12085.76 751
12086.80 689
12087.84 768
12088.88 834
12089.91 751
12090.95 754
12091.99 787
12093.03 853
12094.07 829
12095.11 776
12096.15 747
12097.19 822
12098.22 823
12099.26 844
12100.30 797
12101.34 823
12102.38 885
12103.42 870
12104.46 821
12105.50 833
12106.54 833
12107.58 851
12108.62 849
12109.66 830
12110.70 886
12111.74 767
12112.78 794
12113.81 756
12114.85 727
12115.89 674
12116.93 707
12117.97 686
12119.01 676
12120.05 674
12121.09 704
12122.13 723
12123.17 647
12124.21 709
12125.25 673
12126.29 643
12127.33 665
12128.37 686
12129.42 610
12130.46 615
12131.50 635
12132.54 657
12133.58 590
12134.62 598
12135.66 616
12136.70 638
12137.74 600
12138.78 577
12139.82 605
12140.86 619
12141.90 620
12142.94 552
12143.98 585
12145.03 631
12146.07 660
12147.11 563
12148.15 553
12149.19 587
12150.23 573
12151.27 573
12152.31 536
12153.35 560
12154.40 573
12155.44 561
12156.48 577
12157.52 602
12158.56 562
12159.60 633
12160.65 549
12161.69 522
12162.73 560
12163.77 608
12164.81 562
12165.85 602
12166.90 623
12167.94 585
12168.98 622
12170.02 592
12171.06 622
12172.11 583
12173.15 556
12174.19 560
12175.23 538
12176.28 587
12177.32 586
12178.36 604
12179.40 597
12180.45 615
12181.49 619
12182.53 589
12183.57 604
12184.62 559
12185.66 530
12186.70 616
12187.74 603
12188.79 661
12189.83 599
12190.87 521
12191.92 553
12192.96 579
12194.00 548
12195.05 534
12196.09 593
12197.13 626
12198.18 563
12199.22 554
12200.26 579
12201.31 565
12202.35 586
12203.39 575
12204.44 499
12205.48 498
12206.52 541
12207.57 564
12208.61 552
12209.65 521
12210.70 521
12211.74 522
12212.79 564
12213.83 556
12214.87 579
12215.92 601
12216.96 550
12218.01 572
12219.05 553
12220.09 618
12221.14 533
12222.18 589
12223.23 579
12224.27 534
12225.32 598
12226.36 544
12227.41 505
12228.45 549
12229.49 526
12230.54 554
12231.58 576
12232.63 566
12233.67 543
12234.72 525
12235.76 561
12236.81 575
12237.85 559
12238.90 523
12239.94 547
12240.99 538
12242.03 531
12243.08 557
12244.12 583
12245.17 550
12246.21 533
12247.26 564
12248.31 567
12249.35 567
12250.40 558
12251.44 553
12252.49 533
12253.53 496
12254.58 520
12255.62 581
12256.67 567
12257.72 539
12258.76 533
12259.81 551
12260.85 529
12261.90 529
12262.95 549
12263.99 524
12265.04 511
12266.08 509
12267.13 582
12268.18 545
12269.22 533
12270.27 489
12271.32 507
12272.36 534
12273.41 554
12274.46 562
12275.50 570
12276.55 556
12277.60 562
12278.64 579
12279.69 549
12280.74 542
12281.78 535
12282.83 530
12283.88 482
12284.92 551
12285.97 540
12287.02 536
12288.07 574
12289.11 514
12290.16 513
12291.21 523
12292.25 538
12293.30 536
12294.35 485
12295.40 545
12296.44 557
12297.49 517
12298.54 495
12299.59 513
12300.63 541
12301.68 527
12302.73 509
12303.78 449
12304.83 537
12305.87 550
12306.92 567
12307.97 519
12309.02 541
12310.07 569
12311.11 575
12312.16 558
12313.21 516
12314.26 576
12315.31 564
12316.35 538
12317.40 486
12318.45 579
12319.50 591
12320.55 546
12321.60 523
12322.65 546
12323.69 568
12324.74 531
12325.79 532
12326.84 490
12327.89 500
12328.94 525
12329.99 569
12331.04 580
12332.09 552
12333.13 533
12334.18 534
12335.23 532
12336.28 536
12337.33 533
12338.38 564
12339.43 553
12340.48 518
12341.53 563
12342.58 555
12343.63 549
12344.68 550
12345.73 554
12346.78 534
12347.83 561
12348.88 568
12349.93 554
12350.98 569
12352.03 531
12353.07 563
12354.12 560
12355.17 526
12356.22 571
12357.28 555
12358.33 573
12359.38 576
12360.43 536
12361.48 545
12362.53 566
12363.58 590
12364.63 519
12365.68 586
12366.73 584
12367.78 560
12368.83 577
12369.88 532
12370.93 544
12371.98 594
12373.03 591
12374.08 584
12375.13 634
12376.18 629
12377.24 629
12378.29 627
12379.34 548
12380.39 547
12381.44 565
12382.49 525
12383.54 588
12384.59 620
12385.64 633
12386.70 586
12387.75 564
12388.80 583
12389.85 589
12390.90 638
12391.95 627
12393.00 617
12394.06 591
12395.11 615
12396.16 626
12397.21 662
12398.26 598
12399.32 596
12400.37 617
12401.42 609
12402.47 656
12403.52 666
12404.58 601
12405.63 581
12406.68 615
12407.73 664
12408.78 639
12409.84 649
12410.89 674
12411.94 649
12412.99 629
12414.05 622
12415.10 680
12416.15 691
12417.20 632
12418.26 591
12419.31 667
12420.36 662
12421.42 665
12422.47 659
12423.52 591
12424.57 634
12425.63 677
12426.68 666
12427.73 652
12428.79 641
12429.84 657
12430.89 637
12431.95 668
12433.00 664
12434.05 664
12435.11 721
12436.16 699
12437.21 745
12438.27 713
12439.32 672
12440.37 651
12441.43 677
12442.48 667
12443.54 673
12444.59 666
12445.64 666
12446.70 644
12447.75 703
12448.80 691
12449.86 634
12450.91 688
12451.97 717
12453.02 687
12454.08 643
12455.13 720
12456.18 712
12457.24 687
12458.29 690
12459.35 676
12460.40 702
12461.46 807
12462.51 769
12463.57 728
12464.62 782
12465.67 811
12466.73 791
12467.78 823
12468.84 840
12469.89 867
12470.95 893
12472.00 951
12473.06 938
12474.11 1046
12475.17 1061
12476.22 1199
12477.28 1326
12478.33 1394
12479.39 1465
12480.45 1546
12481.50 1535
12482.56 1471
12483.61 1493
12484.67 1392
12485.72 1285
12486.78 1153
12487.83 1082
12488.89 1009
12489.95 965
12491.00 930
12492.06 879
12493.11 836
12494.17 795
12495.22 757
12496.28 776
12497.34 766
12498.39 771
12499.45 703
12500.50 720
12501.56 745
12502.62 689
12503.67 683
12504.73 625
12505.79 675
12506.84 618
12507.90 686
12508.96 663
12510.01 631
12511.07 656
12512.13 601
12513.18 668
12514.24 684
12515.30 692
12516.35 664
12517.41 673
12518.47 684
12519.52 687
12520.58 640
12521.64 597
12522.70 590
12523.75 629
12524.81 626
12525.87 580
12526.92 600
12527.98 634
12529.04 622
12530.10 598
12531.15 610
12532.21 587
12533.27 631
12534.33 613
12535.38 622
12536.44 634
12537.50 668
12538.56 718
12539.62 625
12540.67 587
12541.73 645
12542.79 681
12543.85 685
12544.91 688
12545.96 768
12547.02 743
12548.08 714
12549.14 772
12550.20 692
12551.25 688
12552.31 644
12553.37 756
12554.43 765
12555.49 740
12556.55 748
12557.61 728
12558.66 771
12559.72 841
12560.78 909
12561.84 911
12562.90 865
12563.96 857
12565.02 856
12566.08 798
12567.14 778
12568.19 761
12569.25 776
12570.31 705
12571.37 738
12572.43 670
12573.49 712
12574.55 693
12575.61 644
12576.67 641
12577.73 600
12578.79 619
12579.85 653
12580.91 650
12581.97 625
12583.03 594
12584.09 598
12585.15 593
12586.20 640
12587.26 615
12588.32 615
12589.38 618
12590.44 563
12591.50 583
12592.56 596
12593.62 564
12594.69 600
12595.75 622
12596.81 626
12597.87 580
12598.93 562
12599.99 625
12601.05 564
12602.11 568
12603.17 619
12604.23 626
12605.29 610
12606.35 568
12607.41 583
12608.47 543
12609.53 577
12610.59 568
12611.65 580
12612.71 555
12613.78 619
12614.84 617
12615.90 612
12616.96 620
12618.02 626
12619.08 637
12620.14 665
12621.20 582
12622.27 612
12623.33 696
12624.39 662
12625.45 624
12626.51 654
12627.57 628
12628.63 652
12629.70 614
12630.76 594
12631.82 615
12632.88 590
12633.94 592
12635.00 536
12636.07 532
12637.13 523
12638.19 531
12639.25 537
12640.31 490
12641.38 539
12642.44 533
12643.50 525
12644.56 513
12645.63 534
12646.69 539
12647.75 572
12648.81 508
12649.88 516
12650.94 533
12652.00 523
12653.06 522
12654.13 533
12655.19 520
12656.25 494
12657.31 493
12658.38 499
12659.44 477
12660.50 484
12661.57 565
12662.63 586
12663.69 495
12664.76 515
12665.82 515
12666.88 492
12667.95 537
12669.01 567
12670.07 504
12671.14 516
12672.20 483
12673.26 469
12674.33 497
12675.39 463
12676.45 438
12677.52 484
12678.58 495
12679.64 533
12680.71 487
12681.77 474
12682.84 528
12683.90 506
12684.96 534
12686.03 539
12687.09 505
12688.16 500
12689.22 488
12690.28 476
12691.35 449
12692.41 486
12693.48 475
12694.54 523
12695.61 510
12696.67 474
12697.74 502
12698.80 496
12699.86 525
12700.93 513
12701.99 542
12703.06 515
12704.12 487
12705.19 523
12706.25 556
12707.32 541
12708.38 565
12709.45 545
12710.51 496
12711.58 493
12712.64 540
12713.71 524
12714.77 500
12715.84 525
12716.90 498
12717.97 540
12719.03 484
12720.10 483
12721.17 507
12722.23 528
12723.30 504
12724.36 503
12725.43 499
12726.49 494
12727.56 488
12728.63 538
12729.69 482
12730.76 485
12731.82 507
12732.89 498
12733.96 536
12735.02 482
12736.09 489
12737.15 499
12738.22 456
12739.29 499
12740.35 499
12741.42 494
12742.49 477
12743.55 506
12744.62 494
12745.68 480
12746.75 476
12747.82 454
12748.88 498
12749.95 465
12751.02 496
12752.09 486
12753.15 473
12754.22 483
12755.29 468
12756.35 477
12757.42 470
12758.49 490
12759.55 434
12760.62 443
12761.69 424
12762.76 477
12763.82 502
12764.89 471
12765.96 459
12767.03 463
12768.09 464
12769.16 484
12770.23 459
12771.30 454
12772.36 427
12773.43 480
12774.50 471
12775.57 450
12776.63 439
12777.70 452
12778.77 496
12779.84 476
12780.91 449
12781.97 446
12783.04 419
12784.11 481
12785.18 445
12786.25 441
12787.31 467
12788.38 458
12789.45 434
12790.52 456
12791.59 449
12792.66 432
12793.73 440
12794.79 427
12795.86 447
12796.93 465
12798.00 506
12799.07 450
12800.14 469
12801.21 474
12802.28 479
12803.34 489
12804.41 481
12805.48 469
12806.55 478
12807.62 473
12808.69 489
12809.76 521
12810.83 476
12811.90 464
12812.97 494
12814.04 466
12815.11 497
12816.18 492
12817.25 487
12818.31 526
12819.38 523
12820.45 514
12821.52 496
12822.59 489
12823.66 514
12824.73 476
12825.80 520
12826.87 539
12827.94 484
12829.01 504
12830.08 427
12831.15 477
12832.22 497
12833.29 491
12834.36 493
12835.43 462
12836.50 458
12837.57 453
12838.65 461
12839.72 442
12840.79 484
12841.86 438
12842.93 435
12844.00 480
12845.07 448
12846.14 459
12847.21 471
12848.28 459
12849.35 437
12850.42 454
12851.49 427
12852.57 464
12853.64 453
12854.71 434
12855.78 410
12856.85 439
12857.92 449
12858.99 430
12860.06 418
12861.13 434
12862.21 427
12863.28 442
12864.35 406
12865.42 394
12866.49 419
12867.56 407
12868.64 427
12869.71 424
12870.78 409
12871.85 384
12872.92 394
12874.00 346
12875.07 401
12876.14 397
12877.21 456
12878.28 403
12879.36 440
12880.43 410
12881.50 381
12882.57 408
12883.64 415
12884.72 433
12885.79 408
12886.86 422
12887.93 424
12889.01 468
12890.08 422
12891.15 463
12892.22 432
12893.30 432
12894.37 417
12895.44 420
12896.52 415
12897.59 416
12898.66 424
12899.73 436
12900.81 428
12901.88 422
12902.95 397
12904.03 408
12905.10 401
12906.17 400
12907.25 391
12908.32 425
12909.39 437
12910.47 420
12911.54 448
12912.61 413
12913.69 419
12914.76 420
12915.83 389
12916.91 461
12917.98 422
12919.06 421
12920.13 403
12921.20 413
12922.28 412
12923.35 410
12924.43 411
12925.50 413
12926.57 404
12927.65 412
12928.72 420
12929.80 397
12930.87 385
12931.95 439
12933.02 434
12934.09 403
12935.17 413
12936.24 401
12937.32 434
12938.39 365
12939.47 413
12940.54 375
12941.62 414
12942.69 395
12943.77 372
12944.84 373
12945.92 411
12946.99 464
12948.07 395
12949.14 401
12950.22 398
12951.29 379
12952.37 446
12953.44 399
12954.52 370
12955.59 417
12956.67 410
12957.74 411
12958.82 403
12959.89 428
12960.97 396
12962.04 394
12963.12 427
12964.20 425
12965.27 380
12966.35 374
12967.42 463
12968.50 398
12969.58 374
12970.65 388
12971.73 444
12972.80 411
12973.88 378
12974.96 356
12976.03 425
12977.11 406
12978.18 380
12979.26 387
12980.34 401
12981.41 391
12982.49 392
12983.57 436
12984.64 397
12985.72 401
12986.80 370
12987.87 407
12988.95 393
12990.03 446
12991.10 399
12992.18 430
12993.26 445
12994.33 441
12995.41 428
12996.49 412
12997.56 415
12998.64 427
12999.72 424
13000.80 436
13001.87 465
13002.95 439
13004.03 437
13005.11 401
13006.18 377
13007.26 393
13008.34 424
13009.42 405
13010.49 408
13011.57 425
13012.65 383
13013.73 430
13014.80 416
13015.88 394
13016.96 404
13018.04 418
13019.12 400
13020.19 420
13021.27 391
13022.35 402
13023.43 442
13024.51 462
13025.58 427
13026.66 394
13027.74 391
13028.82 376
13029.90 378
13030.98 413
13032.05 423
13033.13 430
13034.21 404
13035.29 404
13036.37 441
13037.45 444
13038.53 399
13039.61 403
13040.68 444
13041.76 453
13042.84 414
13043.92 435
13045.00 470
13046.08 414
13047.16 404
13048.24 454
13049.32 479
13050.40 401
13051.48 402
13052.55 372
13053.63 387
13054.71 430
13055.79 454
13056.87 432
13057.95 403
13059.03 403
13060.11 447
13061.19 423
13062.27 404
13063.35 406
13064.43 425
13065.51 430
13066.59 402
13067.67 463
13068.75 409
13069.83 421
13070.91 419
13071.99 430
13073.07 444
13074.15 388
13075.23 412
13076.31 444
13077.39 450
13078.47 386
13079.55 375
13080.63 405
13081.71 405
13082.79 440
13083.88 395
13084.96 443
13086.04 431
13087.12 429
13088.20 397
13089.28 393
13090.36 404
13091.44 430
13092.52 421
13093.60 411
13094.68 411
13095.77 395
13096.85 392
13097.93 442
13099.01 402
13100.09 396
13101.17 397
13102.25 421
13103.34 439
13104.42 384
13105.50 427
13106.58 381
13107.66 414
13108.74 402
13109.82 402
13110.91 426
13111.99 444
13113.07 465
13114.15 429
13115.23 435
13116.32 430
13117.40 464
13118.48 412
13119.56 425
13120.64 393
13121.73 413
13122.81 396
13123.89 458
13124.97 464
13126.06 428
13127.14 406
13128.22 433
13129.30 424
13130.39 403
13131.47 436
13132.55 408
13133.63 410
13134.72 386
13135.80 410
13136.88 458
13137.97 402
13139.05 446
13140.13 449
13141.21 431
13142.30 419
13143.38 415
13144.46 470
13145.55 402
13146.63 433
13147.71 475
13148.80 451
13149.88 431
13150.96 379
13152.05 410
13153.13 445
13154.21 452
13155.30 430
13156.38 477
13157.47 448
13158.55 464
13159.63 445
13160.72 440
13161.80 419
13162.88 435
13163.97 440
13165.05 434
13166.14 417
13167.22 421
13168.31 439
13169.39 487
13170.47 472
13171.56 435
13172.64 427
13173.73 389
13174.81 456
13175.90 455
13176.98 484
13178.06 483
13179.15 446
13180.23 443
13181.32 472
13182.40 455
13183.49 470
13184.57 445
13185.66 468
13186.74 500
13187.83 461
13188.91 495
13190.00 457
13191.08 472
13192.17 477
13193.25 458
13194.34 520
13195.42 480
13196.51 492
13197.59 477
13198.68 492
13199.77 479
13200.85 446
13201.94 420
13203.02 441
13204.11 437
13205.19 479
13206.28 435
13207.36 461
13208.45 494
13209.54 479
13210.62 545
13211.71 462
13212.79 459
13213.88 480
13214.97 457
13216.05 425
13217.14 502
13218.22 460
13219.31 501
13220.40 472
13221.48 493
13222.57 457
13223.66 493
13224.74 504
13225.83 458
13226.92 497
13228.00 481
13229.09 473
13230.18 485
13231.26 517
13232.35 519
13233.44 507
13234.52 531
13235.61 544
13236.70 517
13237.78 499
13238.87 508
13239.96 522
13241.05 567
13242.13 578
13243.22 509
13244.31 527
13245.39 479
13246.48 504
13247.57 516
13248.66 521
13249.74 521
13250.83 545
13251.92 532
13253.01 539
13254.10 527
13255.18 507
13256.27 529
13257.36 556
13258.45 520
13259.53 578
13260.62 560
13261.71 559
13262.80 603
13263.89 585
13264.97 534
13266.06 554
13267.15 572
13268.24 577
13269.33 583
13270.42 595
13271.50 587
13272.59 603
13273.68 638
13274.77 711
13275.86 623
13276.95 622
13278.04 595
13279.12 580
13280.21 666
13281.30 655
13282.39 631
13283.48 667
13284.57 659
13285.66 677
13286.75 669
13287.84 608
13288.93 635
13290.01 705
13291.10 687
13292.19 680
13293.28 680
13294.37 676
13295.46 661
13296.55 691
13297.64 722
13298.73 726
13299.82 691
13300.91 669
13302.00 704
13303.09 695
13304.18 655
13305.27 705
13306.36 704
13307.45 708
13308.54 723
13309.63 751
13310.72 786
13311.81 714
13312.90 732
13313.99 739
13315.08 755
13316.17 792
13317.26 728
13318.35 735
13319.44 716
13320.53 738
13321.62 763
13322.71 747
13323.80 718
13324.89 723
13325.98 736
13327.07 703
13328.16 715
13329.25 685
13330.35 724
13331.44 745
13332.53 769
13333.62 718
13334.71 678
13335.80 733
13336.89 725
13337.98 773
13339.07 756
13340.16 764
13341.26 770
13342.35 802
13343.44 798
13344.53 772
13345.62 782
13346.71 745
13347.80 752
13348.90 753
13349.99 841
13351.08 842
13352.17 839
13353.26 763
13354.36 744
13355.45 751
13356.54 844
13357.63 802
13358.72 804
13359.81 803
13360.91 787
13362.00 801
13363.09 837
13364.18 833
13365.28 855
13366.37 882
13367.46 921
13368.55 915
13369.65 874
13370.74 907
13371.83 930
13372.92 946
13374.02 930
13375.11 902
13376.20 872
13377.29 827
13378.39 837
13379.48 813
13380.57 868
13381.67 790
13382.76 755
13383.85 772
13384.94 740
13386.04 773
13387.13 764
13388.22 823
13389.32 776
13390.41 740
13391.50 713
13392.60 729
13393.69 758
13394.78 736
13395.88 717
13396.97 657
13398.06 705
13399.16 690
13400.25 702
13401.35 700
13402.44 665
13403.53 735
13404.63 764
13405.72 699
13406.82 669
13407.91 674
13409.00 679
13410.10 660
13411.19 646
13412.29 692
13413.38 739
13414.47 748
13415.57 660
13416.66 703
13417.76 746
13418.85 709
13419.95 757
13421.04 707
13422.14 675
13423.23 695
13424.33 685
13425.42 711
13426.51 698
13427.61 711
13428.70 670
13429.80 718
13430.89 689
13431.99 740
13433.08 756
13434.18 719
13435.27 764
13436.37 771
13437.46 738
13438.56 713
13439.66 747
13440.75 752
13441.85 759
13442.94 821
13444.04 740
13445.13 737
13446.23 767
13447.32 792
13448.42 768
13449.52 741
13450.61 774
13451.71 815
13452.80 806
13453.90 740
13454.99 786
13456.09 801
13457.19 830
13458.28 823
13459.38 860
13460.48 858
13461.57 805
13462.67 834
13463.76 879
13464.86 923
13465.96 869
13467.05 853
13468.15 900
13469.25 860
13470.34 848
13471.44 829
13472.54 869
13473.63 866
13474.73 831
13475.83 808
13476.92 862
13478.02 852
13479.12 835
13480.21 844
13481.31 797
13482.41 906
13483.50 929
13484.60 872
13485.70 873
13486.80 896
13487.89 849
13488.99 841
13490.09 858
13491.19 861
13492.28 901
13493.38 907
13494.48 924
13495.58 977
13496.67 919
13497.77 951
13498.87 969
13499.97 1032
13501.06 1035
13502.16 1008
13503.26 1058
13504.36 1104
13505.46 1050
13506.55 1070
13507.65 1051
13508.75 1015
13509.85 998
13510.95 1007
13512.05 899
13513.14 925
13514.24 882
13515.34 883
13516.44 880
13517.54 835
13518.64 820
13519.73 848
13520.83 911
13521.93 829
13523.03 783
13524.13 728
13525.23 770
13526.33 736
13527.43 749
13528.53 719
13529.62 733
13530.72 753
13531.82 733
13532.92 712
13534.02 735
13535.12 721
13536.22 729
13537.32 754
13538.42 704
13539.52 696
13540.62 705
13541.72 701
13542.82 714
13543.92 727
13545.01 719
13546.11 684
13547.21 685
13548.31 694
13549.41 686
13550.51 711
13551.61 679
13552.71 697
13553.81 676
13554.91 688
13556.01 723
13557.11 738
13558.21 723
13559.31 656
13560.41 658
13561.51 722
13562.61 738
13563.72 714
13564.82 690
13565.92 696
13567.02 698
13568.12 708
13569.22 685
13570.32 654
13571.42 692
13572.52 647
13573.62 651
13574.72 712
13575.82 694
13576.92 683
13578.02 675
13579.13 722
13580.23 692
13581.33 666
13582.43 708
13583.53 707
13584.63 710
13585.73 663
13586.83 645
13587.94 665
13589.04 668
13590.14 680
13591.24 693
13592.34 738
13593.44 687
13594.54 725
13595.65 756
13596.75 705
13597.85 676
13598.95 672
13600.05 680
13601.16 623
13602.26 678
13603.36 746
13604.46 714
13605.56 666
13606.67 631
13607.77 668
13608.87 693
13609.97 730
13611.07 729
13612.18 686
13613.28 712
13614.38 710
13615.48 753
13616.59 765
13617.69 708
13618.79 723
13619.89 811
13621.00 749
13622.10 734
13623.20 696
13624.31 743
13625.41 724
13626.51 690
13627.61 709
13628.72 723
13629.82 744
13630.92 725
13632.03 749
13633.13 728
13634.23 758
13635.34 763
13636.44 837
13637.54 764
13638.65 741
13639.75 707
13640.85 771
13641.96 749
13643.06 718
13644.16 755
13645.27 763
13646.37 765
13647.48 768
13648.58 720
13649.68 639
13650.79 687
13651.89 650
13653.00 678
13654.10 735
13655.20 696
13656.31 710
13657.41 769
13658.52 707
13659.62 659
13660.72 697
13661.83 700
13662.93 672
13664.04 682
13665.14 698
13666.25 706
13667.35 707
13668.46 689
13669.56 718
13670.67 703
13671.77 769
13672.88 686
13673.98 708
13675.09 711
13676.19 707
13677.30 683
13678.40 682
13679.51 750
13680.61 701
13681.72 709
13682.82 722
13683.93 687
13685.03 667
13686.14 739
13687.24 772
13688.35 706
13689.45 702
13690.56 701
13691.66 714
13692.77 708
13693.88 724
13694.98 714
13696.09 736
13697.19 690
13698.30 721
13699.40 732
13700.51 751
13701.62 767
13702.72 705
13703.83 726
13704.93 700
13706.04 675
13707.15 736
13708.25 802
13709.36 763
13710.47 768
13711.57 784
13712.68 728
13713.79 781
13714.89 748
13716.00 812
13717.11 827
13718.21 818
13719.32 822
13720.43 740
13721.53 771
13722.64 813
13723.75 841
13724.85 822
13725.96 840
13727.07 861
13728.17 855
13729.28 856
13730.39 852
13731.50 890
13732.60 849
13733.71 866
13734.82 927
13735.92 928
13737.03 967
13738.14 985
13739.25 968
13740.35 941
13741.46 897
13742.57 905
13743.68 915
13744.79 935
13745.89 974
13747.00 962
13748.11 940
13749.22 943
13750.32 956
13751.43 974
13752.54 1031
13753.65 958
13754.76 1001
13755.87 1042
13756.97 1058
13758.08 1042
13759.19 1075
13760.30 1037
13761.41 1012
13762.52 1098
13763.62 1119
13764.73 1150
13765.84 1139
13766.95 1194
13768.06 1212
13769.17 1217
13770.28 1338
13771.38 1356
13772.49 1372
13773.60 1476
13774.71 1442
13775.82 1487
13776.93 1530
13778.04 1589
13779.15 1522
13780.26 1585
13781.37 1563
13782.48 1465
13783.58 1463
13784.69 1363
13785.80 1383
13786.91 1283
13788.02 1209
13789.13 1167
13790.24 1108
13791.35 1093
13792.46 1045
13793.57 988
13794.68 1014
13795.79 971
13796.90 935
13798.01 968
13799.12 975
13800.23 931
13801.34 959
13802.45 920
13803.56 891
13804.67 861
13805.78 862
13806.89 852
13808.00 894
13809.11 904
13810.22 867
13811.33 873
13812.44 875
13813.55 876
13814.66 898
13815.77 898
13816.88 856
13818.00 863
13819.11 898
13820.22 889
13821.33 933
13822.44 884
13823.55 896
13824.66 890
13825.77 852
13826.88 863
13827.99 902
13829.10 886
13830.22 866
13831.33 826
13832.44 825
13833.55 821
13834.66 840
13835.77 852
13836.88 827
13838.00 795
13839.11 817
13840.22 821
13841.33 827
13842.44 809
13843.55 849
13844.67 875
13845.78 822
13846.89 826
13848.00 825
13849.11 877
13850.23 905
13851.34 872
13852.45 897
13853.56 868
13854.67 842
13855.79 897
13856.90 892
13858.01 847
13859.12 874
13860.24 851
13861.35 862
13862.46 921
13863.57 849
13864.69 838
13865.80 803
13866.91 802
13868.02 864
13869.14 846
13870.25 906
13871.36 867
13872.47 881
13873.59 922
13874.70 930
13875.81 973
13876.93 928
13878.04 899
13879.15 869
13880.27 850
13881.38 868
13882.49 896
13883.61 921
13884.72 949
13885.83 900
13886.95 938
13888.06 912
13889.17 946
13890.29 1020
13891.40 977
13892.51 946
13893.63 926
13894.74 972
13895.86 948
13896.97 976
13898.08 1037
13899.20 1001
13900.31 1002
13901.43 983
13902.54 1005
13903.65 1007
13904.77 947
13905.88 938
13907.00 943
13908.11 983
13909.23 944
13910.34 892
13911.45 936
13912.57 857
13913.68 860
13914.80 823
13915.91 874
13917.03 862
13918.14 811
13919.26 819
13920.37 802
13921.49 801
13922.60 812
13923.72 781
13924.83 794
13925.95 831
13927.06 810
13928.18 879
13929.29 796
13930.41 828
13931.52 837
13932.64 822
13933.75 816
13934.87 856
13935.98 814
13937.10 835
13938.21 858
13939.33 929
13940.45 869
13941.56 862
13942.68 850
13943.79 874
13944.91 867
13946.03 800
13947.14 809
13948.26 906
13949.37 830
13950.49 809
13951.60 790
13952.72 805
13953.84 782
13954.95 748
13956.07 764
13957.19 804
13958.30 795
13959.42 795
13960.54 753
13961.65 762
13962.77 706
13963.88 767
13965.00 757
13966.12 764
13967.23 735
13968.35 759
13969.47 749
13970.59 754
13971.70 806
13972.82 764
13973.94 738
13975.05 734
13976.17 781
13977.29 730
13978.40 777
13979.52 784
13980.64 735
13981.76 812
13982.87 812
13983.99 757
13985.11 745
13986.23 762
13987.34 769
13988.46 807
13989.58 759
13990.70 743
13991.81 717
13992.93 747
13994.05 766
13995.17 768
13996.29 736
13997.40 775
13998.52 819
13999.64 806
14000.76 752
14001.88 783
14002.99 744
14004.11 744
14005.23 735
14006.35 774
14007.47 806
14008.58 732
14009.70 759
14010.82 750
14011.94 784
14013.06 758
14014.18 750
14015.30 790
14016.41 858
14017.53 754
14018.65 780
14019.77 776
14020.89 823
14022.01 797
14023.13 776
14024.25 758
14025.37 761
14026.48 774
14027.60 776
14028.72 805
14029.84 836
14030.96 802
14032.08 781
14033.20 820
14034.32 808
14035.44 763
14036.56 810
14037.68 829
14038.80 836
14039.92 806
14041.04 815
14042.16 778
14043.28 824
14044.40 891
14045.52 904
14046.64 838
14047.76 844
14048.88 809
14050.00 813
14051.12 847
14052.24 877
14053.36 938
14054.48 937
14055.60 884
14056.72 905
14057.84 930
14058.96 967
14060.08 986
14061.20 951
14062.32 993
14063.44 1020
14064.56 996
14065.68 983
14066.80 996
14067.92 1037
14069.04 1010
14070.16 1046
14071.28 1064
14072.41 1076
14073.53 1110
14074.65 1167
14075.77 1164
14076.89 1127
14078.01 1130
14079.13 1152
14080.25 1177
14081.37 1219
14082.50 1199
14083.62 1178
14084.74 1253
14085.86 1239
14086.98 1241
14088.10 1226
14089.23 1313
14090.35 1316
14091.47 1264
14092.59 1327
14093.71 1339
14094.83 1358
14095.96 1305
14097.08 1337
14098.20 1409
14099.32 1451
14100.44 1412
14101.57 1385
14102.69 1472
14103.81 1518
14104.93 1491
14106.05 1385
14107.18 1432
14108.30 1391
14109.42 1308
14110.54 1213
14111.67 1232
14112.79 1209
14113.91 1258
14115.03 1107
14116.16 1051
14117.28 1002
14118.40 916
14119.53 946
14120.65 993
14121.77 968
14122.89 896
14124.02 810
14125.14 812
14126.26 891
14127.39 839
14128.51 785
14129.63 833
14130.76 797
14131.88 906
14133.00 831
14134.13 837
14135.25 817
14136.37 800
14137.50 782
14138.62 790
14139.74 795
14140.87 831
14141.99 838
14143.11 742
14144.24 763
14145.36 740
14146.49 793
14147.61 781
14148.73 747
14149.86 722
14150.98 787
14152.11 762
14153.23 819
14154.35 778
14155.48 727
14156.60 751
14157.73 764
14158.85 770
14159.98 755
14161.10 693
14162.23 719
14163.35 762
14164.47 757
14165.60 774
14166.72 749
14167.85 793
14168.97 761
14170.10 743
14171.22 742
14172.35 724
14173.47 798
14174.60 758
14175.72 716
14176.85 719
14177.97 751
14179.10 754
14180.22 747
14181.35 730
14182.47 770
14183.60 752
14184.72 774
14185.85 740
14186.98 738
14188.10 775
14189.23 772
14190.35 734
14191.48 772
14192.60 706
14193.73 686
14194.86 734
14195.98 706
14197.11 691
14198.23 649
14199.36 696
14200.49 673
14201.61 661
14202.74 667
14203.86 707
14204.99 714
14206.12 684
14207.24 723
14208.37 688
14209.50 701
14210.62 654
14211.75 666
14212.87 669
14214.00 680
14215.13 680
14216.25 690
14217.38 623
14218.51 609
14219.63 634
14220.76 595
14221.89 630
14223.02 625
14224.14 584
14225.27 591
14226.40 641
14227.52 601
14228.65 612
14229.78 587
14230.91 605
14232.03 593
14233.16 632
14234.29 665
14235.41 618
14236.54 571
14237.67 554
14238.80 592
14239.92 581
14241.05 635
14242.18 619
14243.31 612
14244.44 605
14245.56 578
14246.69 599
14247.82 603
14248.95 577
14250.08 565
14251.20 573
14252.33 593
14253.46 573
14254.59 602
14255.72 597
14256.84 562
14257.97 542
14259.10 578
14260.23 602
14261.36 565
14262.49 555
14263.62 585
14264.74 557
14265.87 561
14267.00 562
14268.13 521
14269.26 524
14270.39 531
14271.52 548
14272.65 577
14273.77 562
14274.90 491
14276.03 493
14277.16 509
14278.29 532
14279.42 531
14280.55 538
14281.68 554
14282.81 528
14283.94 516
14285.07 548
14286.20 520
14287.33 459
14288.45 499
14289.58 538
14290.71 492
14291.84 516
14292.97 543
14294.10 473
14295.23 433
14296.36 459
14297.49 531
14298.62 529
14299.75 494
14300.88 508
14302.01 481
14303.14 486
14304.27 491
14305.40 484
14306.53 501
14307.66 482
14308.79 453
14309.92 456
14311.05 473
14312.19 472
14313.32 465
14314.45 480
14315.58 481
14316.71 491
14317.84 466
14318.97 478
14320.10 459
14321.23 522
14322.36 446
14323.49 443
14324.62 457
14325.75 425
14326.89 413
14328.02 422
14329.15 453
14330.28 426
14331.41 464
14332.54 441
14333.67 442
14334.80 463
14335.94 507
14337.07 438
14338.20 430
14339.33 463
14340.46 498
14341.59 450
14342.73 431
14343.86 455
14344.99 461
14346.12 403
14347.25 403
14348.38 431
14349.52 440
14350.65 471
14351.78 501
14352.91 493
14354.04 452
14355.18 471
14356.31 445
14357.44 421
14358.57 460
14359.71 456
14360.84 408
14361.97 398
14363.10 419
14364.24 430
14365.37 403
14366.50 373
14367.63 423
14368.77 423
14369.90 431
14371.03 441
14372.16 434
14373.30 391
14374.43 409
14375.56 414
14376.70 401
14377.83 450
14378.96 476
14380.10 458
14381.23 434
14382.36 405
14383.50 428
14384.63 453
14385.76 421
14386.90 379
14388.03 399
14389.16 439
14390.30 442
14391.43 426
14392.56 439
14393.70 418
14394.83 453
14395.97 460
14397.10 439
14398.23 433
14399.37 423
14400.50 435
14401.63 390
14402.77 438
14403.90 401
14405.04 357
14406.17 428
14407.31 418
14408.44 376
14409.57 393
14410.71 436
14411.84 420
14412.98 412
14414.11 430
14415.25 418
14416.38 419
14417.52 475
14418.65 441
14419.79 425
14420.92 415
14422.05 443
14423.19 448
14424.32 458
14425.46 448
14426.59 418
14427.73 413
14428.86 416
14430.00 409
14431.14 395
14432.27 462
14433.41 426
14434.54 430
14435.68 410
14436.81 454
14437.95 461
14439.08 434
14440.22 393
14441.35 408
14442.49 407
14443.63 397
14444.76 407
14445.90 422
14447.03 436
14448.17 458
14449.30 489
14450.44 479
14451.58 449
14452.71 440
14453.85 445
14454.98 435
14456.12 441
14457.26 443
14458.39 419
14459.53 424
14460.67 427
14461.80 412
14462.94 429
14464.08 410
14465.21 456
14466.35 446
14467.48 394
14468.62 448
14469.76 445
14470.90 412
14472.03 386
14473.17 485
14474.31 461
14475.44 430
14476.58 429
14477.72 411
14478.85 439
14479.99 443
14481.13 436
14482.27 419
14483.40 430
14484.54 456
14485.68 498
14486.81 499
14487.95 480
14489.09 491
14490.23 487
14491.36 492
14492.50 460
14493.64 462
14494.78 501
14495.92 517
14497.05 488
14498.19 459
14499.33 445
14500.47 482
14501.60 509
14502.74 495
14503.88 497
14505.02 520
14506.16 540
14507.30 511
14508.43 519
14509.57 565
14510.71 542
14511.85 574
14512.99 497
14514.13 524
14515.26 524
14516.40 523
14517.54 502
14518.68 511
14519.82 553
14520.96 555
14522.10 552
14523.23 539
14524.37 556
14525.51 558
14526.65 564
14527.79 544
14528.93 575
14530.07 567
14531.21 494
14532.35 500
14533.49 523
14534.63 561
14535.76 564
14536.90 543
14538.04 523
14539.18 519
14540.32 535
14541.46 521
14542.60 520
14543.74 501
14544.88 501
14546.02 492
14547.16 478
14548.30 540
14549.44 548
14550.58 507
14551.72 523
14552.86 545
14554.00 560
14555.14 518
14556.28 534
14557.42 504
14558.56 514
14559.70 516
14560.84 504
14561.98 529
14563.12 570
14564.26 534
14565.40 511
14566.54 519
14567.68 570
14568.82 547
14569.96 539
14571.11 593
14572.25 576
14573.39 526
14574.53 565
14575.67 575
14576.81 543
14577.95 535
14579.09 570
14580.23 563
14581.37 545
14582.52 542
14583.66 564
14584.80 618
14585.94 602
14587.08 566
14588.22 560
14589.36 645
14590.50 640
14591.65 608
14592.79 619
14593.93 585
14595.07 634
14596.21 682
14597.35 638
14598.50 653
14599.64 642
14600.78 692
14601.92 633
14603.06 643
14604.21 689
14605.35 708
14606.49 681
14607.63 655
14608.77 649
14609.92 691
14611.06 674
14612.20 677
14613.34 698
14614.49 698
14615.63 727
14616.77 710
14617.91 686
14619.06 699
14620.20 710
14621.34 690
14622.48 732
14623.63 729
14624.77 745
14625.91 752
14627.06 766
14628.20 778
14629.34 786
14630.48 807
14631.63 813
14632.77 888
14633.91 866
14635.06 918
14636.20 921
14637.34 951
14638.49 921
14639.63 1000
14640.77 939
14641.92 925
14643.06 922
14644.20 911
14645.35 903
14646.49 835
14647.64 875
14648.78 820
14649.92 783
14651.07 735
14652.21 756
14653.35 687
14654.50 689
14655.64 672
14656.79 682
14657.93 627
14659.07 680
14660.22 633
14661.36 607
14662.51 626
14663.65 596
14664.80 614
14665.94 601
14667.09 582
14668.23 563
14669.37 558
14670.52 571
14671.66 570
14672.81 555
14673.95 509
14675.10 492
14676.24 485
14677.39 567
14678.53 539
14679.68 535
14680.82 553
14681.97 530
14683.11 501
14684.26 517
14685.40 497
14686.55 491
14687.69 486
14688.84 464
14689.98 489
14691.13 495
14692.27 466
14693.42 497
14694.57 485
14695.71 448
14696.86 403
14698.00 463
14699.15 489
14700.29 478
14701.44 497
14702.59 493
14703.73 481
14704.88 462
14706.02 500
14707.17 493
14708.32 467
14709.46 456
14710.61 477
14711.75 495
14712.90 476
14714.05 461
14715.19 499
14716.34 499
14717.49 454
14718.63 496
14719.78 471
14720.93 479
14722.07 505
14723.22 491
14724.37 465
14725.51 460
14726.66 431
14727.81 453
14728.95 435
14730.10 441
14731.25 456
14732.39 437
14733.54 469
14734.69 464
14735.84 446
14736.98 460
14738.13 472
14739.28 385
14740.42 448
14741.57 503
14742.72 473
14743.87 470
14745.01 452
14746.16 457
14747.31 438
14748.46 408
14749.61 408
14750.75 423
14751.90 392
14753.05 433
14754.20 384
14755.34 421
14756.49 397
14757.64 435
14758.79 413
14759.94 428
14761.08 424
14762.23 433
14763.38 437
14764.53 418
14765.68 439
14766.83 451
14767.97 377
14769.12 415
14770.27 409
14771.42 397
14772.57 388
14773.72 388
14774.87 405
14776.01 403
14777.16 414
14778.31 389
14779.46 407
14780.61 362
14781.76 351
14782.91 388
14784.06 386
14785.21 411
14786.36 426
14787.50 411
14788.65 372
14789.80 360
14790.95 373
14792.10 380
14793.25 337
14794.40 366
14795.55 402
14796.70 428
14797.85 380
14799.00 380
14800.15 373
14801.30 348
14802.45 373
14803.60 333
14804.75 341
14805.90 336
14807.05 365
14808.20 324
14809.35 347
14810.50 376
14811.65 389
14812.80 362
14813.95 397
14815.10 371
14816.25 333
14817.40 339
14818.55 339
14819.70 284
14820.85 343
14822.00 382
14823.15 323
14824.30 294
14825.45 302
14826.60 338
14827.75 331
14828.91 333
14830.06 324
14831.21 335
14832.36 311
14833.51 364
14834.66 342
14835.81 317
14836.96 313
14838.11 301
14839.26 358
14840.42 350
14841.57 316
14842.72 335
14843.87 327
14845.02 304
14846.17 310
14847.32 323
14848.48 320
14849.63 301
14850.78 317
14851.93 328
14853.08 314
14854.23 299
14855.39 305
14856.54 311
14857.69 301
14858.84 342
14859.99 305
14861.15 332
14862.30 300
14863.45 269
14864.60 289
14865.75 306
14866.91 300
14868.06 356
14869.21 331
14870.36 306
14871.52 315
14872.67 332
14873.82 311
14874.97 303
14876.13 337
14877.28 306
14878.43 303
14879.59 309
14880.74 343
14881.89 317
14883.04 315
14884.20 309
14885.35 314
14886.50 332
14887.66 312
14888.81 306
14889.96 333
14891.12 310
14892.27 302
14893.42 329
14894.58 333
14895.73 329
14896.88 327
14898.04 355
14899.19 349
14900.34 306
14901.50 320
14902.65 331
14903.80 298
14904.96 287
14906.11 285
14907.27 312
14908.42 339
14909.57 329
14910.73 299
14911.88 302
14913.04 355
14914.19 338
14915.34 322
14916.50 344
14917.65 350
14918.81 340
14919.96 340
14921.11 334
14922.27 354
14923.42 338
14924.58 362
14925.73 364
14926.89 347
14928.04 310
14929.20 307
14930.35 348
14931.51 333
14932.66 315
14933.82 306
14934.97 359
14936.13 355
14937.28 336
14938.44 333
14939.59 364
14940.75 334
14941.90 383
14943.06 331
14944.21 324
14945.37 371
14946.52 357
14947.68 357
14948.83 358
14949.99 354
14951.14 346
14952.30 351
14953.46 348
14954.61 381
14955.77 409
14956.92 352
14958.08 339
14959.24 347
14960.39 362
14961.55 385
14962.70 364
14963.86 362
14965.02 388
14966.17 401
14967.33 376
14968.48 409
14969.64 413
14970.80 353
14971.95 375
14973.11 365
14974.27 407
14975.42 375
14976.58 323
14977.74 358
14978.89 342
14980.05 328
14981.21 361
14982.36 355
14983.52 353
14984.68 317
14985.83 352
14986.99 357
14988.15 326
14989.30 340
14990.46 320
14991.62 338
14992.77 329
14993.93 299
14995.09 308
14996.25 315
14997.40 329
14998.56 353
14999.72 345
15000.88 301
15002.03 299
15003.19 315
15004.35 282
15005.51 288
15006.66 312
15007.82 308
15008.98 299
15010.14 322
15011.30 293
15012.45 280
15013.61 318
15014.77 313
15015.93 294
15017.09 259
15018.24 296
15019.40 299
15020.56 292
15021.72 341
15022.88 312
15024.04 328
15025.19 340
15026.35 292
15027.51 298
15028.67 304
15029.83 313
15030.99 321
15032.15 304
15033.30 293
15034.46 305
15035.62 328
15036.78 277
15037.94 274
15039.10 288
15040.26 284
15041.42 298
15042.58 268
15043.73 298
15044.89 282
15046.05 281
15047.21 311
15048.37 313
15049.53 330
15050.69 291
15051.85 294
15053.01 305
15054.17 340
15055.33 285
15056.49 286
15057.65 320
15058.81 284
15059.97 289
15061.13 281
15062.29 289
15063.45 322
15064.61 311
15065.77 320
15066.93 292
15068.09 262
15069.25 304
15070.41 252
15071.57 264
15072.73 287
15073.89 262
15075.05 282
15076.21 276
15077.37 249
15078.53 255
15079.69 292
15080.85 285
15082.01 274
15083.17 298
15084.33 286
15085.49 291
15086.65 287
15087.82 277
15088.98 276
15090.14 290
15091.30 306
15092.46 306
15093.62 289
15094.78 240
15095.94 326
15097.10 313
15098.27 265
15099.43 295
15100.59 289
15101.75 278
15102.91 282
15104.07 271
15105.23 298
15106.40 265
15107.56 292
15108.72 291
15109.88 272
15111.04 303
15112.20 308
15113.37 313
15114.53 302
15115.69 298
15116.85 283
15118.01 277
15119.18 265
15120.34 276
15121.50 285
15122.66 318
15123.82 325
15124.99 308
15126.15 283
15127.31 293
15128.47 341
15129.64 312
15130.80 299
15131.96 276
15133.12 317
15134.29 364
15135.45 362
15136.61 331
15137.77 337
15138.94 378
15140.10 305
15141.26 316
15142.43 341
15143.59 309
15144.75 360
15145.92 316
15147.08 307
15148.24 268
15149.41 289
15150.57 320
15151.73 330
15152.90 304
15154.06 288
15155.22 317
15156.39 296
15157.55 296
15158.71 312
15159.88 319
15161.04 291
15162.20 312
15163.37 291
15164.53 273
15165.70 304
15166.86 342
15168.02 329
15169.19 301
15170.35 305
15171.52 372
15172.68 290
15173.84 286
15175.01 282
15176.17 336
15177.34 326
15178.50 329
15179.66 315
15180.83 339
15181.99 359
15183.16 314
15184.32 298
15185.49 318
15186.65 332
15187.82 350
15188.98 378
15190.15 396
15191.31 368
15192.48 338
15193.64 353
15194.81 349
15195.97 310
15197.14 311
15198.30 328
15199.47 392
15200.63 374
15201.80 345
15202.96 319
15204.13 350
15205.29 355
15206.46 371
15207.62 346
15208.79 334
15209.96 333
15211.12 373
15212.29 365
15213.45 354
15214.62 334
15215.78 374
15216.95 363
15218.12 365
15219.28 417
15220.45 381
15221.61 380
15222.78 368
15223.95 397
15225.11 380
15226.28 412
15227.44 451
15228.61 388
15229.78 359
15230.94 398
15232.11 446
15233.28 441
15234.44 437
15235.61 431
15236.78 438
15237.94 447
15239.11 444
15240.28 417
15241.44 406
15242.61 431
15243.78 424
15244.94 428
15246.11 424
15247.28 411
15248.44 409
15249.61 420
15250.78 417
15251.95 385
15253.11 406
15254.28 383
15255.45 331
15256.61 368
15257.78 377
15258.95 389
15260.12 331
15261.28 327
15262.45 298
15263.62 332
15264.79 321
15265.95 313
15267.12 341
15268.29 348
15269.46 381
15270.63 370
15271.79 330
15272.96 312
15274.13 346
15275.30 334
15276.47 329
15277.63 330
15278.80 329
15279.97 340
15281.14 340
15282.31 315
15283.48 319
15284.64 344
15285.81 328
15286.98 335
15288.15 325
15289.32 289
15290.49 342
15291.66 336
15292.82 314
15293.99 297
15295.16 289
15296.33 324
15297.50 292
15298.67 304
15299.84 311
15301.01 315
15302.18 292
15303.35 340
15304.51 331
15305.68 282
15306.85 309
15308.02 326
15309.19 324
15310.36 316
15311.53 321
15312.70 341
15313.87 310
15315.04 342
15316.21 306
15317.38 316
15318.55 304
15319.72 342
15320.89 339
15322.06 316
15323.23 336
15324.40 298
15325.57 308
15326.74 339
15327.91 342
15329.08 351
15330.25 311
15331.42 329
15332.59 333
15333.76 359
15334.93 316
15336.10 311
15337.27 344
15338.44 305
15339.61 347
15340.78 280
15341.95 299
15343.12 312
15344.29 370
15345.47 375
15346.64 362
15347.81 339
15348.98 349
15350.15 361
15351.32 347
15352.49 346
15353.66 348
15354.83 349
15356.00 336
15357.18 340
15358.35 320
15359.52 342
15360.69 366
15361.86 323
15363.03 372
15364.20 349
15365.38 349
15366.55 334
15367.72 332
15368.89 365
15370.06 389
15371.23 394
15372.41 387
15373.58 327
15374.75 373
15375.92 386
15377.09 353
15378.26 356
15379.44 331
15380.61 346
15381.78 337
15382.95 320
15384.13 351
15385.30 357
15386.47 349
15387.64 339
15388.82 319
15389.99 327
15391.16 372
15392.33 363
15393.51 363
15394.68 403
15395.85 378
15397.02 385
15398.20 360
15399.37 385
15400.54 355
15401.71 373
15402.89 378
15404.06 347
15405.23 344
15406.41 340
15407.58 355
15408.75 340
15409.93 354
15411.10 331
15412.27 354
15413.45 344
15414.62 359
15415.79 312
15416.97 303
15418.14 308
15419.31 315
15420.49 311
15421.66 319
15422.84 288
15424.01 309
15425.18 262
15426.36 299
15427.53 303
15428.70 288
15429.88 323
15431.05 283
15432.23 325
15433.40 290
15434.57 281
15435.75 279
15436.92 318
15438.10 303
15439.27 323
15440.45 315
15441.62 294
15442.80 263
15443.97 260
15445.14 276
15446.32 310
15447.49 297
15448.67 275
15449.84 283
15451.02 307
15452.19 286
15453.37 298
15454.54 305
15455.72 268
15456.89 261
15458.07 261
15459.24 296
15460.42 310
15461.59 281
15462.77 285
15463.94 281
15465.12 296
15466.29 291
15467.47 227
15468.65 237
15469.82 236
15471.00 278
15472.17 284
15473.35 292
15474.52 279
15475.70 292
15476.88 304
15478.05 307
15479.23 264
15480.40 288
15481.58 332
15482.76 326
15483.93 272
15485.11 268
15486.28 290
15487.46 327
15488.64 304
15489.81 297
15490.99 279
15492.16 303
15493.34 293
15494.52 294
15495.69 312
15496.87 309
15498.05 312
15499.22 306
15500.40 296
15501.58 315
15502.75 301
15503.93 312
15505.11 333
15506.28 286
15507.46 265
15508.64 266
15509.82 327
15510.99 298
15512.17 280
15513.35 274
15514.52 301
15515.70 261
15516.88 271
15518.06 262
15519.23 310
15520.41 331
15521.59 262
15522.77 319
15523.94 298
15525.12 290
15526.30 301
15527.48 328
15528.65 294
15529.83 302
15531.01 317
15532.19 305
15533.37 294
15534.54 292
15535.72 298
15536.90 284
15538.08 299
15539.26 325
15540.44 299
15541.61 281
15542.79 320
15543.97 326
15545.15 281
15546.33 277
15547.51 315
15548.68 320
15549.86 313
15551.04 313
15552.22 314
15553.40 309
15554.58 294
15555.76 296
15556.93 287
15558.11 280
15559.29 286
15560.47 268
15561.65 289
15562.83 285
15564.01 324
15565.19 289
15566.37 295
15567.55 326
15568.73 328
15569.91 320
15571.08 328
15572.26 318
15573.44 336
15574.62 318
15575.80 296
15576.98 339
15578.16 374
15579.34 336
15580.52 342
15581.70 339
15582.88 327
15584.06 362
15585.24 361
15586.42 361
15587.60 357
15588.78 328
15589.96 328
15591.14 353
15592.32 358
15593.50 329
15594.68 356
15595.86 348
15597.04 314
15598.22 365
15599.40 368
15600.58 356
15601.76 356
15602.95 391
15604.13 384
15605.31 373
15606.49 388
15607.67 379
15608.85 329
15610.03 379
15611.21 347
15612.39 365
15613.57 380
15614.75 379
15615.93 392
15617.12 343
15618.30 379
15619.48 411
15620.66 411
15621.84 395
15623.02 381
15624.20 389
15625.38 398
15626.57 429
15627.75 439
15628.93 415
15630.11 402
15631.29 385
15632.47 419
15633.66 380
15634.84 396
15636.02 356
15637.20 400
15638.38 428
15639.57 449
15640.75 420
15641.93 399
15643.11 419
15644.29 436
15645.48 464
15646.66 470
15647.84 447
15649.02 441
15650.21 467
15651.39 454
15652.57 476
15653.75 506
15654.94 441
15656.12 451
15657.30 462
15658.48 446
15659.67 464
15660.85 509
15662.03 528
15663.22 490
15664.40 475
15665.58 484
15666.76 462
15667.95 457
15669.13 473
15670.31 447
15671.50 439
15672.68 461
15673.86 454
15675.05 434
15676.23 469
15677.41 435
15678.60 432
15679.78 432
15680.96 416
15682.15 441
15683.33 472
15684.51 459
15685.70 442
15686.88 468
15688.07 464
15689.25 449
15690.43 448
15691.62 445
15692.80 418
15693.99 434
15695.17 467
15696.35 511
15697.54 424
15698.72 443
15699.91 485
15701.09 410
15702.28 412
15703.46 417
15704.64 466
15705.83 473
15707.01 472
15708.20 458
15709.38 493
15710.57 442
15711.75 474
15712.94 495
15714.12 516
15715.31 504
15716.49 494
15717.68 536
15718.86 505
15720.05 533
15721.23 526
15722.42 514
15723.60 504
15724.79 500
15725.97 498
15727.16 522
15728.34 481
15729.53 481
15730.71 469
15731.90 521
15733.08 496
15734.27 480
15735.46 509
15736.64 480
15737.83 501
15739.01 510
15740.20 521
15741.39 495
15742.57 523
15743.76 495
15744.94 484
15746.13 460
15747.31 496
15748.50 571
15749.69 537
15750.87 574
15752.06 558
15753.25 532
15754.43 519
15755.62 534
15756.81 522
15757.99 475
15759.18 511
15760.36 554
15761.55 530
15762.74 550
15763.92 503
15765.11 521
15766.30 543
15767.49 527
15768.67 526
15769.86 496
15771.05 541
15772.23 505
15773.42 489
15774.61 466
15775.79 468
15776.98 460
15778.17 472
15779.36 499
15780.54 457
15781.73 463
15782.92 458
15784.11 462
15785.29 439
15786.48 456
15787.67 460
15788.86 445
15790.04 455
15791.23 429
15792.42 401
15793.61 436
15794.79 444
15795.98 440
15797.17 421
15798.36 437
15799.55 430
15800.73 472
15801.92 454
15803.11 402
15804.30 386
15805.49 426
15806.68 420
15807.86 408
15809.05 395
15810.24 382
15811.43 379
15812.62 380
15813.81 382
15815.00 406
15816.18 402
15817.37 371
15818.56 416
15819.75 404
15820.94 356
15822.13 363
15823.32 379
15824.51 391
15825.70 337
15826.88 407
15828.07 403
15829.26 359
15830.45 417
15831.64 387
15832.83 388
15834.02 427
15835.21 396
15836.40 370
15837.59 349
15838.78 381
15839.97 402
15841.16 408
15842.35 408
15843.54 380
15844.73 376
15845.92 370
15847.11 343
15848.30 370
15849.49 385
15850.68 406
15851.87 391
15853.06 405
15854.25 398
15855.44 412
15856.63 413
15857.82 413
15859.01 402
15860.20 374
15861.39 387
15862.58 432
15863.77 419
15864.96 367
15866.15 389
15867.34 408
15868.53 403
15869.72 362
15870.91 344
15872.10 384
15873.29 414
15874.48 434
15875.68 399
15876.87 399
15878.06 408
15879.25 392
15880.44 439
15881.63 366
15882.82 427
15884.01 451
15885.20 420
15886.40 373
15887.59 383
15888.78 459
15889.97 466
15891.16 434
15892.35 419
15893.54 435
15894.74 405
15895.93 434
15897.12 450
15898.31 440
15899.50 415
15900.70 431
15901.89 421
15903.08 450
15904.27 419
15905.46 434
15906.66 430
15907.85 451
15909.04 404
15910.23 397
15911.42 406
15912.62 444
15913.81 476
15915.00 458
15916.19 465
15917.39 486
15918.58 431
15919.77 456
15920.96 481
15922.16 478
15923.35 429
15924.54 446
15925.73 464
15926.93 470
15928.12 437
15929.31 434
15930.51 429
15931.70 434
15932.89 464
15934.09 420
15935.28 459
15936.47 465
15937.67 465
15938.86 410
15940.05 416
15941.25 434
15942.44 434
15943.63 422
15944.83 438
15946.02 430
15947.21 444
15948.41 406
15949.60 375
15950.79 396
15951.99 409
15953.18 415
15954.38 420
15955.57 401
15956.76 397
15957.96 359
15959.15 362
15960.35 377
15961.54 391
15962.73 356
15963.93 407
15965.12 417
15966.32 343
15967.51 350
15968.71 379
15969.90 391
15971.09 324
15972.29 342
15973.48 378
15974.68 359
15975.87 327
15977.07 313
15978.26 330
15979.46 354
15980.65 361
15981.85 350
15983.04 359
15984.24 342
15985.43 349
15986.63 340
15987.82 343
15989.02 342
15990.21 283
15991.41 302
15992.60 330
15993.80 302
15994.99 311
15996.19 302
15997.39 309
15998.58 333
15999.78 311
16000.97 286
16002.17 287
16003.36 340
16004.56 282
16005.76 296
16006.95 302
16008.15 295
16009.34 294
16010.54 303
16011.73 309
16012.93 309
16014.13 323
16015.32 308
16016.52 328
16017.72 305
16018.91 280
16020.11 288
16021.30 311
16022.50 271
16023.70 323
16024.89 317
16026.09 331
16027.29 307
16028.48 315
16029.68 334
16030.88 305
16032.07 283
16033.27 292
16034.47 289
16035.67 299
16036.86 280
16038.06 290
16039.26 290
16040.45 313
16041.65 309
16042.85 300
16044.04 278
16045.24 266
16046.44 302
16047.64 304
16048.83 300
16050.03 295
16051.23 292
16052.43 289
16053.62 270
16054.82 278
16056.02 277
16057.22 334
16058.42 266
16059.61 263
16060.81 277
16062.01 260
16063.21 270
16064.41 277
16065.60 272
16066.80 285
16068.00 284
16069.20 277
16070.40 293
16071.59 260
16072.79 298
16073.99 289
16075.19 312
16076.39 277
16077.59 274
16078.78 293
16079.98 284
16081.18 233
16082.38 262
16083.58 276
16084.78 283
16085.98 299
16087.18 278
16088.37 289
16089.57 253
16090.77 256
16091.97 266
16093.17 295
16094.37 277
16095.57 252
16096.77 280
16097.97 264
16099.17 276
16100.37 304
16101.57 311
16102.77 279
16103.96 250
16105.16 279
16106.36 289
16107.56 296
16108.76 278
16109.96 260
16111.16 268
16112.36 235
16113.56 271
16114.76 271
16115.96 276
16117.16 251
16118.36 278
16119.56 299
16120.76 288
16121.96 246
16123.16 255
16124.36 250
16125.56 228
16126.76 262
16127.96 252
16129.16 232
16130.37 241
16131.57 260
16132.77 259
16133.97 264
16135.17 212
16136.37 255
16137.57 245
16138.77 263
16139.97 212
16141.17 242
16142.37 248
16143.57 253
16144.77 255
16145.98 257
16147.18 243
16148.38 215
16149.58 204
16150.78 214
16151.98 263
16153.18 218
16154.38 246
16155.59 249
16156.79 239
16157.99 232
16159.19 233
16160.39 234
16161.59 238
16162.80 232
16164.00 245
16165.20 247
16166.40 227
16167.60 262
16168.80 243
16170.01 237
16171.21 255
16172.41 293
16173.61 287
16174.81 248
16176.02 244
16177.22 268
16178.42 259
16179.62 257
16180.83 244
16182.03 239
16183.23 235
16184.43 227
16185.64 260
16186.84 255
16188.04 272
16189.24 250
16190.45 272
16191.65 245
16192.85 262
16194.06 255
16195.26 237
16196.46 257
16197.66 254
16198.87 267
16200.07 254
16201.27 273
16202.48 284
16203.68 268
16204.88 261
16206.09 277
16207.29 208
16208.49 285
16209.70 295
16210.90 293
16212.10 293
16213.31 271
16214.51 262
16215.71 248
16216.92 294
16218.12 284
16219.33 290
16220.53 270
16221.73 247
16222.94 292
16224.14 261
16225.35 275
16226.55 294
16227.75 276
16228.96 259
16230.16 251
16231.37 281
16232.57 284
16233.77 271
16234.98 324
16236.18 313
16237.39 318
16238.59 303
16239.80 283
16241.00 257
16242.21 292
16243.41 267
16244.62 285
16245.82 294
16247.03 308
16248.23 278
16249.44 304
16250.64 290
16251.85 334
16253.05 360
16254.26 324
16255.46 295
16256.67 297
16257.87 335
16259.08 299
16260.28 298
16261.49 280
16262.69 285
16263.90 318
16265.10 316
16266.31 316
16267.51 305
16268.72 275
16269.93 312
16271.13 311
16272.34 280
16273.54 264
16274.75 280
16275.96 276
16277.16 245
16278.37 301
16279.57 292
16280.78 320
16281.99 268
16283.19 264
16284.40 268
16285.60 261
16286.81 305
16288.02 264
16289.22 297
16290.43 314
16291.64 296
16292.84 298
16294.05 315
16295.26 288
16296.46 286
16297.67 275
16298.88 304
16300.08 299
16301.29 302
16302.50 279
16303.70 321
16304.91 301
16306.12 300
16307.32 338
16308.53 357
16309.74 319
16310.95 300
16312.15 318
16313.36 324
16314.57 328
16315.78 339
16316.98 349
16318.19 306
16319.40 309
16320.61 333
16321.81 321
16323.02 300
16324.23 296
16325.44 309
16326.64 294
16327.85 302
16329.06 306
16330.27 319
16331.48 318
16332.68 308
16333.89 299
16335.10 268
16336.31 258
16337.52 247
16338.72 243
16339.93 254
16341.14 252
16342.35 288
16343.56 306
16344.77 233
16345.98 231
16347.18 223
16348.39 255
16349.60 237
16350.81 253
16352.02 231
16353.23 243
16354.44 212
16355.65 252
16356.85 257
16358.06 293
16359.27 254
16360.48 252
16361.69 235
16362.90 220
16364.11 257
16365.32 254
16366.53 280
16367.74 238
16368.95 267
16370.16 266
16371.36 260
16372.57 291
16373.78 223
16374.99 209
16376.20 250
16377.41 236
16378.62 231
16379.83 228
16381.04 232
16382.25 246
16383.46 266
16384.67 280
16385.88 257
16387.09 246
16388.30 249
16389.51 232
16390.72 211
16391.93 223
16393.14 234
16394.35 252
16395.56 236
16396.77 235
16397.98 276
16399.19 269
16400.41 218
16401.62 223
16402.83 215
16404.04 212
16405.25 229
16406.46 210
16407.67 211
16408.88 211
16410.09 219
16411.30 235
16412.51 253
16413.72 245
16414.94 253
16416.15 211
16417.36 240
16418.57 222
16419.78 243
16420.99 227
16422.20 227
16423.41 228
16424.63 225
16425.84 203
16427.05 212
16428.26 209
16429.47 190
16430.68 215
16431.90 225
16433.11 240
16434.32 203
16435.53 210
16436.74 230
16437.95 233
16439.17 235
16440.38 218
16441.59 195
16442.80 280
16444.01 272
16445.23 215
16446.44 246
16447.65 257
16448.86 280
16450.08 232
16451.29 215
16452.50 197
16453.71 257
16454.93 236
16456.14 213
16457.35 199
16458.56 218
16459.78 216
16460.99 232
16462.20 198
16463.42 191
16464.63 180
16465.84 222
16467.05 200
16468.27 205
16469.48 194
16470.69 216
16471.91 239
16473.12 221
16474.33 202
16475.55 225
16476.76 214
16477.97 210
16479.19 209
16480.40 210
16481.61 227
16482.83 227
16484.04 214
16485.25 207
16486.47 183
16487.68 198
16488.90 224
16490.11 225
16491.32 219
16492.54 205
16493.75 211
16494.97 235
16496.18 226
16497.39 180
16498.61 189
16499.82 187
16501.04 198
16502.25 206
16503.47 198
16504.68 242
16505.89 240
16507.11 199
16508.32 214
16509.54 207
16510.75 191
16511.97 210
16513.18 212
16514.40 191
16515.61 187
16516.83 208
16518.04 191
16519.26 202
16520.47 207
16521.69 233
16522.90 224
16524.12 213
16525.33 219
16526.55 204
16527.76 214
16528.98 186
16530.19 177
16531.41 228
16532.62 214
16533.84 230
16535.05 204
16536.27 216
16537.49 229
16538.70 218
16539.92 194
16541.13 219
16542.35 240
16543.56 219
16544.78 207
16546.00 221
16547.21 238
16548.43 211
16549.64 253
16550.86 224
16552.08 221
16553.29 238
16554.51 228
16555.73 203
16556.94 224
16558.16 252
16559.37 214
16560.59 219
16561.81 222
16563.02 227
16564.24 226
16565.46 210
16566.67 228
16567.89 237
16569.11 253
16570.32 256
16571.54 210
16572.76 217
16573.98 210
16575.19 229
16576.41 220
16577.63 198
16578.84 221
16580.06 250
16581.28 208
16582.50 228
16583.71 232
16584.93 252
16586.15 249
16587.36 236
16588.58 236
16589.80 235
16591.02 259
16592.24 235
16593.45 219
16594.67 266
16595.89 256
16597.11 289
16598.32 270
16599.54 260
16600.76 217
16601.98 251
16603.20 260
16604.41 234
16605.63 196
16606.85 221
16608.07 273
16609.29 229
16610.51 212
16611.72 209
16612.94 254
16614.16 209
16615.38 183
16616.60 214
16617.82 247
16619.03 241
16620.25 229
16621.47 193
16622.69 242
16623.91 209
16625.13 217
16626.35 215
16627.57 205
16628.79 202
16630.00 223
16631.22 211
16632.44 219
16633.66 190
16634.88 190
16636.10 216
16637.32 217
16638.54 233
16639.76 216
16640.98 215
16642.20 208
16643.42 211
16644.64 200
16645.86 199
16647.08 205
16648.30 200
16649.51 179
16650.73 226
16651.95 205
16653.17 200
16654.39 199
16655.61 187
16656.83 202
16658.05 210
16659.27 181
16660.49 180
16661.71 191
16662.93 181
16664.16 197
16665.38 184
16666.60 170
16667.82 190
16669.04 211
16670.26 177
16671.48 193
16672.70 191
16673.92 197
16675.14 229
16676.36 216
16677.58 189
16678.80 167
16680.02 206
16681.24 189
16682.46 181
16683.69 168
16684.91 181
16686.13 206
16687.35 175
16688.57 192
16689.79 204
16691.01 194
16692.23 183
16693.46 186
16694.68 195
16695.90 225
16697.12 182
16698.34 193
16699.56 169
16700.78 165
16702.01 213
16703.23 180
16704.45 163
16705.67 184
16706.89 179
16708.12 189
16709.34 188
16710.56 164
16711.78 174
16713.00 184
16714.23 182
16715.45 182
16716.67 184
16717.89 195
16719.11 186
16720.34 194
16721.56 182
16722.78 187
16724.00 202
16725.23 193
16726.45 176
16727.67 170
16728.89 205
16730.12 177
16731.34 192
16732.56 185
16733.79 169
16735.01 212
16736.23 188
16737.45 172
16738.68 157
16739.90 222
16741.12 204
16742.35 200
16743.57 210
16744.79 205
16746.02 195
16747.24 201
16748.46 169
16749.69 184
16750.91 239
16752.13 219
16753.36 177
16754.58 175
16755.80 201
16757.03 189
16758.25 197
16759.48 179
16760.70 188
16761.92 192
16763.15 170
16764.37 182
16765.60 202
16766.82 213
16768.04 170
16769.27 179
16770.49 195
16771.72 187
16772.94 163
16774.16 180
16775.39 199
16776.61 217
16777.84 177
16779.06 195
16780.29 208
16781.51 182
16782.74 185
16783.96 201
16785.19 189
16786.41 201
16787.64 197
16788.86 205
16790.09 203
16791.31 173
16792.54 170
16793.76 182
16794.99 186
16796.21 182
16797.44 174
16798.66 210
16799.89 224
16801.11 209
16802.34 181
16803.56 198
16804.79 205
16806.01 204
16807.24 221
16808.46 208
16809.69 212
16810.92 210
16812.14 214
16813.37 185
16814.59 186
16815.82 203
16817.04 186
16818.27 199
16819.50 170
16820.72 179
16821.95 206
16823.17 182
16824.40 173
16825.63 220
16826.85 208
16828.08 210
16829.31 186
16830.53 194
16831.76 218
16832.99 208
16834.21 202
16835.44 211
16836.67 197
16837.89 197
16839.12 201
16840.35 208
16841.57 184
16842.80 191
16844.03 222
16845.25 220
16846.48 218
16847.71 215
16848.93 223
16850.16 253
16851.39 216
16852.62 220
16853.84 240
16855.07 213
16856.30 194
16857.52 177
16858.75 200
16859.98 212
16861.21 211
16862.43 261
16863.66 237
16864.89 243
16866.12 240
16867.35 245
16868.57 206
16869.80 261
16871.03 262
16872.26 250
16873.48 258
16874.71 255
16875.94 227
16877.17 240
16878.40 271
16879.63 279
16880.85 280
16882.08 326
16883.31 293
16884.54 292
16885.77 302
16887.00 318
16888.22 305
16889.45 318
16890.68 309
16891.91 283
16893.14 289
16894.37 305
16895.60 312
16896.82 279
16898.05 264
16899.28 281
16900.51 291
16901.74 293
16902.97 270
16904.20 281
16905.43 285
16906.66 272
16907.89 251
16909.12 245
16910.34 240
16911.57 239
16912.80 276
16914.03 225
16915.26 237
16916.49 239
16917.72 221
16918.95 217
16920.18 222
16921.41 215
16922.64 215
16923.87 237
16925.10 228
16926.33 209
16927.56 235
16928.79 216
16930.02 216
16931.25 210
16932.48 194
16933.71 172
16934.94 190
16936.17 205
16937.40 223
16938.63 173
16939.86 181
16941.09 206
16942.32 195
16943.55 176
16944.78 170
16946.01 164
16947.24 178
16948.48 154
16949.71 194
16950.94 181
16952.17 211
16953.40 191
16954.63 180
16955.86 185
16957.09 198
16958.32 221
16959.55 194
16960.79 212
16962.02 188
16963.25 180
16964.48 211
16965.71 222
16966.94 227
16968.17 198
16969.40 193
16970.64 230
16971.87 219
16973.10 190
16974.33 198
16975.56 166
16976.79 183
16978.03 196
16979.26 171
16980.49 179
16981.72 191
16982.95 178
16984.19 195
16985.42 191
16986.65 160
16987.88 189
16989.11 197
16990.35 184
16991.58 165
16992.81 175
16994.04 186
16995.28 195
16996.51 160
16997.74 183
16998.97 191
17000.21 198
17001.44 174
17002.67 184
17003.90 197
17005.14 188
17006.37 212
17007.60 202
17008.84 210
17010.07 171
17011.30 184
17012.53 216
17013.77 190
17015.00 187
17016.23 155
17017.47 178
17018.70 203
17019.93 161
17021.17 157
17022.40 153
17023.63 187
17024.87 202
17026.10 184
17027.33 178
17028.57 189
17029.80 188
17031.04 200
17032.27 186
17033.50 227
17034.74 189
17035.97 170
17037.20 158
17038.44 142
17039.67 163
17040.91 181
17042.14 176
17043.37 154
17044.61 165
17045.84 176
17047.08 175
17048.31 162
17049.55 147
17050.78 194
17052.02 192
17053.25 155
17054.48 140
17055.72 167
17056.95 179
17058.19 185
17059.42 177
17060.66 185
17061.89 175
17063.13 183
17064.36 198
17065.60 169
17066.83 168
17068.07 159
17069.30 166
17070.54 155
17071.77 173
17073.01 186
17074.24 176
17075.48 183
17076.71 161
17077.95 145
17079.19 162
17080.42 160
17081.66 154
17082.89 152
17084.13 158
17085.36 139
17086.60 147
17087.83 163
17089.07 152
17090.31 183
17091.54 153
17092.78 161
17094.01 188
17095.25 175
17096.49 165
17097.72 150
17098.96 181
17100.19 175
17101.43 152
17102.67 176
17103.90 159
17105.14 167
17106.38 185
17107.61 156
17108.85 168
17110.09 134
17111.32 141
17112.56 150
17113.80 166
17115.03 148
17116.27 159
17117.51 142
17118.74 160
17119.98 151
17121.22 168
17122.45 155
17123.69 167
17124.93 159
17126.17 171
17127.40 190
17128.64 164
17129.88 168
17131.12 162
17132.35 174
17133.59 159
17134.83 141
17136.07 157
17137.30 142
17138.54 135
17139.78 142
17141.02 155
17142.25 143
17143.49 131
17144.73 143
17145.97 146
17147.20 161
17148.44 162
17149.68 170
17150.92 144
17152.16 176
17153.40 180
17154.63 148
17155.87 153
17157.11 172
17158.35 147
17159.59 163
17160.83 150
17162.06 159
17163.30 174
17164.54 168
17165.78 147
17167.02 162
17168.26 169
17169.50 157
17170.73 131
17171.97 171
17173.21 146
17174.45 163
17175.69 141
17176.93 126
17178.17 147
17179.41 132
17180.65 144
17181.89 127
17183.12 146
17184.36 163
17185.60 125
17186.84 144
17188.08 159
17189.32 143
17190.56 123
17191.80 156
17193.04 146
17194.28 141
17195.52 140
17196.76 146
17198.00 146
17199.24 130
17200.48 154
17201.72 170
17202.96 127
17204.20 158
17205.44 144
17206.68 152
17207.92 161
17209.16 151
17210.40 139
17211.64 133
17212.88 153
17214.12 174
17215.36 167
17216.60 156
17217.84 148
17219.08 147
17220.32 156
17221.56 144
17222.80 141
17224.04 133
17225.29 128
17226.53 156
17227.77 150
17229.01 135
17230.25 146
17231.49 155
17232.73 153
17233.97 131
17235.21 130
17236.45 139
17237.70 182
17238.94 153
17240.18 174
17241.42 164
17242.66 145
17243.90 118
17245.14 157
17246.39 139
17247.63 125
17248.87 146
17250.11 157
17251.35 145
17252.59 149
17253.84 127
17255.08 147
17256.32 143
17257.56 153
17258.80 159
17260.05 127
17261.29 169
17262.53 154
17263.77 151
17265.01 138
17266.26 130
17267.50 133
17268.74 133
17269.98 128
17271.23 137
17272.47 135
17273.71 133
17274.95 143
17276.20 167
17277.44 163
17278.68 121
17279.92 135
17281.17 162
17282.41 172
17283.65 142
17284.90 142
17286.14 153
17287.38 161
17288.62 164
17289.87 147
17291.11 170
17292.35 147
17293.60 137
17294.84 140
17296.08 148
17297.33 147
17298.57 149
17299.81 134
17301.06 130
17302.30 127
17303.54 145
17304.79 140
17306.03 168
17307.28 158
17308.52 145
17309.76 145
17311.01 123
17312.25 129
17313.49 123
17314.74 146
17315.98 120
17317.23 120
17318.47 136
17319.72 147
17320.96 123
17322.20 159
17323.45 135
17324.69 137
17325.94 144
17327.18 133
17328.43 149
17329.67 134
17330.91 164
17332.16 165
17333.40 135
17334.65 150
17335.89 140
17337.14 146
17338.38 131
17339.63 142
17340.87 148
17342.12 168
17343.36 139
17344.61 148
17345.85 151
17347.10 151
17348.34 145
17349.59 160
17350.83 166
17352.08 125
17353.33 146
17354.57 160
17355.82 139
17357.06 154
17358.31 172
17359.55 163
17360.80 152
17362.04 149
17363.29 146
17364.54 145
17365.78 161
17367.03 158
17368.27 151
17369.52 143
17370.77 142
17372.01 145
17373.26 141
17374.50 143
17375.75 130
17377.00 136
17378.24 126
17379.49 144
17380.74 168
17381.98 143
17383.23 133
17384.47 115
17385.72 138
17386.97 144
17388.21 146
17389.46 139
17390.71 146
17391.95 143
17393.20 128
17394.45 158
17395.70 158
17396.94 138
17398.19 134
17399.44 145
17400.68 146
17401.93 131
17403.18 163
17404.42 166
17405.67 139
17406.92 133
17408.17 140
17409.41 140
17410.66 151
17411.91 145
17413.16 143
17414.40 141
17415.65 141
17416.90 155
17418.15 100
17419.40 137
17420.64 186
17421.89 152
17423.14 145
17424.39 153
17425.63 148
17426.88 158
17428.13 138
17429.38 131
17430.63 150
17431.88 177
17433.12 163
17434.37 167
17435.62 180
17436.87 150
17438.12 132
17439.37 164
17440.61 150
17441.86 148
17443.11 140
17444.36 160
17445.61 177
17446.86 128
17448.11 149
17449.36 132
17450.60 140
17451.85 147
17453.10 139
17454.35 157
17455.60 154
17456.85 177
17458.10 145
17459.35 139
17460.60 157
17461.85 178
17463.10 150
17464.34 184
17465.59 162
17466.84 151
17468.09 158
17469.34 140
17470.59 146
17471.84 153
17473.09 157
17474.34 178
17475.59 156
17476.84 139
17478.09 162
17479.34 149
17480.59 182
17481.84 181
17483.09 168
17484.34 163
17485.59 157
17486.84 162
17488.09 153
17489.34 146
17490.59 178
17491.84 158
17493.09 161
17494.34 174
17495.59 169
17496.84 187
17498.10 178
17499.35 188
17500.60 165
17501.85 173
17503.10 185
17504.35 183
17505.60 153
17506.85 155
17508.10 193
17509.35 198
17510.60 155
17511.86 181
17513.11 171
17514.36 183
17515.61 186
17516.86 170
17518.11 174
17519.36 174
17520.61 183
17521.87 200
17523.12 198
17524.37 182
17525.62 145
17526.87 180
17528.12 200
17529.38 159
17530.63 183
17531.88 165
17533.13 166
17534.38 179
17535.63 184
17536.89 178
17538.14 173
17539.39 193
17540.64 232
17541.89 211
17543.15 176
17544.40 163
17545.65 225
17546.90 221
17548.16 213
17549.41 177
17550.66 231
17551.91 217
17553.17 192
17554.42 198
17555.67 232
17556.92 193
17558.18 224
17559.43 220
17560.68 228
17561.94 178
17563.19 177
17564.44 175
17565.69 207
17566.95 187
17568.20 202
17569.45 205
17570.71 201
17571.96 194
17573.21 200
17574.47 233
17575.72 192
17576.97 177
17578.23 185
17579.48 195
17580.73 211
17581.99 208
17583.24 197
17584.50 175
17585.75 187
17587.00 175
17588.26 166
17589.51 167
17590.76 200
17592.02 208
17593.27 180
17594.53 178
17595.78 193
17597.04 179
17598.29 188
17599.54 179
17600.80 201
17602.05 208
17603.31 180
17604.56 211
17605.82 218
17607.07 177
17608.32 205
17609.58 172
17610.83 174
17612.09 190
17613.34 182
17614.60 199
17615.85 188
17617.11 193
17618.36 198
17619.62 203
17620.87 213
17622.13 219
17623.38 192
17624.64 185
17625.89 182
17627.15 188
17628.40 195
17629.66 189
17630.91 177
17632.17 163
17633.43 144
17634.68 190
17635.94 186
17637.19 203
17638.45 201
17639.70 192
17640.96 201
17642.21 179
17643.47 168
17644.73 174
17645.98 178
17647.24 179
17648.49 221
17649.75 180
17651.01 163
17652.26 168
17653.52 194
17654.77 200
17656.03 163
17657.29 146
17658.54 162
17659.80 190
17661.06 156
17662.31 175
17663.57 177
17664.83 168
17666.08 180
17667.34 163
17668.60 173
17669.85 146
17671.11 171
17672.37 160
17673.62 148
17674.88 140
17676.14 142
17677.39 174
17678.65 167
17679.91 142
17681.17 152
17682.42 184
17683.68 151
17684.94 153
17686.19 155
17687.45 154
17688.71 151
17689.97 143
17691.22 134
17692.48 128
17693.74 144
17695.00 166
17696.26 141
17697.51 151
17698.77 171
17700.03 155
17701.29 137
17702.54 150
17703.80 185
17705.06 166
17706.32 166
17707.58 136
17708.83 150
17710.09 149
17711.35 139
17712.61 158
17713.87 173
17715.13 170
17716.38 151
17717.64 152
17718.90 165
17720.16 138
17721.42 155
17722.68 196
17723.94 169
17725.19 134
17726.45 150
17727.71 137
17728.97 151
17730.23 156
17731.49 170
17732.75 138
17734.01 137
17735.27 167
17736.53 142
17737.78 143
17739.04 137
17740.30 172
17741.56 159
17742.82 149
17744.08 119
17745.34 138
17746.60 193
17747.86 143
17749.12 161
17750.38 142
17751.64 159
17752.90 142
17754.16 157
17755.42 171
17756.68 164
17757.94 133
17759.20 154
17760.46 152
17761.72 171
17762.98 154
17764.24 137
17765.50 153
17766.76 172
17768.02 132
17769.28 142
17770.54 132
17771.80 136
17773.06 124
17774.32 151
17775.58 179
17776.84 149
17778.10 158
17779.36 121
17780.62 149
17781.88 148
17783.15 150
17784.41 162
17785.67 148
17786.93 153
17788.19 133
17789.45 151
17790.71 157
17791.97 141
17793.23 142
17794.49 137
17795.76 128
17797.02 144
17798.28 168
17799.54 146
17800.80 134
17802.06 124
17803.32 156
17804.59 135
17805.85 141
17807.11 142
17808.37 131
17809.63 152
17810.89 143
17812.16 150
17813.42 141
17814.68 123
17815.94 142
17817.20 129
17818.47 150
17819.73 134
17820.99 110
17822.25 148
17823.51 132
17824.78 142
17826.04 128
17827.30 129
17828.56 172
17829.83 136
17831.09 129
17832.35 130
17833.61 137
17834.88 129
17836.14 132
17837.40 104
17838.67 103
17839.93 128
17841.19 131
17842.45 121
17843.72 139
17844.98 159
17846.24 124
17847.51 107
17848.77 118
17850.03 128
17851.30 108
17852.56 134
17853.82 128
17855.09 128
17856.35 122
17857.61 107
17858.88 125
17860.14 136
17861.40 106
17862.67 116
17863.93 137
17865.19 133
17866.46 140
17867.72 138
17868.99 136
17870.25 127
17871.51 130
17872.78 128
17874.04 105
17875.31 115
17876.57 115
17877.83 120
17879.10 132
17880.36 111
17881.63 133
17882.89 132
17884.15 109
17885.42 136
17886.68 127
17887.95 111
17889.21 113
17890.48 126
17891.74 127
17893.01 114
17894.27 134
17895.54 140
17896.80 135
17898.07 137
17899.33 97
17900.60 126
17901.86 135
17903.13 123
17904.39 135
17905.66 144
17906.92 137
17908.19 113
17909.45 122
17910.72 132
17911.98 146
17913.25 137
17914.51 137
17915.78 131
17917.05 147
17918.31 133
17919.58 137
17920.84 143
17922.11 124
17923.37 119
17924.64 133
17925.91 125
17927.17 134
17928.44 134
17929.70 138
17930.97 149
17932.24 126
17933.50 122
17934.77 137
17936.03 135
17937.30 124
17938.57 118
17939.83 120
17941.10 126
17942.37 129
17943.63 132
17944.90 162
17946.17 127
17947.43 125
17948.70 149
17949.97 137
17951.23 137
17952.50 148
17953.77 150
17955.03 138
17956.30 147
17957.57 148
17958.83 136
17960.10 119
17961.37 127
17962.64 116
17963.90 106
17965.17 103
17966.44 118
17967.70 117
17968.97 115
17970.24 104
17971.51 155
17972.77 156
17974.04 131
17975.31 121
17976.58 107
17977.85 102
17979.11 133
17980.38 161
17981.65 161
17982.92 125
17984.18 105
17985.45 135
17986.72 134
17987.99 124
17989.26 129
17990.52 163
17991.79 144
17993.06 134
17994.33 126
17995.60 155
17996.87 148
17998.13 125
17999.40 143
18000.67 159
18001.94 134
18003.21 142
18004.48 133
18005.75 149
18007.02 145
18008.28 111
18009.55 164
18010.82 146
18012.09 117
18013.36 131
18014.63 137
18015.90 144
18017.17 136
18018.44 130
18019.71 137
18020.97 136
18022.24 132
18023.51 138
18024.78 144
18026.05 117
18027.32 128
18028.59 134
18029.86 120
18031.13 130
18032.40 143
18033.67 160
18034.94 133
18036.21 148
18037.48 139
18038.75 154
18040.02 122
18041.29 128
18042.56 126
18043.83 128
18045.10 112
18046.37 117
18047.64 132
18048.91 137
18050.18 125
18051.45 139
18052.72 127
18053.99 115
18055.26 113
18056.53 139
18057.80 131
18059.07 139
18060.34 133
18061.61 141
18062.88 123
18064.16 131
18065.43 139
18066.70 126
18067.97 145
18069.24 124
18070.51 114
18071.78 115
18073.05 131
18074.32 139
18075.59 141
18076.87 135
18078.14 123
18079.41 138
18080.68 139
18081.95 148
18083.22 139
18084.49 118
18085.77 132
18087.04 133
18088.31 135
18089.58 124
18090.85 119
18092.12 147
18093.40 170
18094.67 155
18095.94 143
18097.21 110
18098.48 136
18099.76 137
18101.03 127
18102.30 127
18103.57 140
18104.84 158
18106.12 134
18107.39 121
18108.66 122
18109.93 120
18111.21 116
18112.48 123
18113.75 115
18115.02 123
18116.30 135
18117.57 155
18118.84 110
18120.11 124
18121.39 132
18122.66 148
18123.93 151
18125.21 143
18126.48 102
18127.75 136
18129.02 126
18130.30 135
18131.57 113
18132.84 105
18134.12 141
18135.39 115
18136.66 134
18137.94 150
18139.21 137
18140.48 168
18141.76 176
18143.03 145
18144.31 142
18145.58 157
18146.85 156
18148.13 147
18149.40 156
18150.67 140
18151.95 141
18153.22 133
18154.50 120
18155.77 139
18157.04 122
18158.32 141
18159.59 126
18160.87 119
18162.14 112
18163.41 143
18164.69 130
18165.96 136
18167.24 135
18168.51 130
18169.79 136
18171.06 126
18172.34 122
18173.61 106
18174.89 130
18176.16 147
18177.43 135
18178.71 112
18179.98 127
18181.26 150
18182.53 103
18183.81 120
18185.08 125
18186.36 121
18187.63 139
18188.91 116
18190.18 102
18191.46 140
18192.74 164
18194.01 146
18195.29 122
18196.56 110
18197.84 127
18199.11 135
18200.39 132
18201.66 136
18202.94 111
18204.22 113
18205.49 137
18206.77 120
18208.04 132
18209.32 122
18210.59 119
18211.87 120
18213.15 136
18214.42 130
18215.70 148
18216.97 153
18218.25 162
18219.53 160
18220.80 137
18222.08 136
18223.36 116
18224.63 127
18225.91 133
18227.19 144
18228.46 137
18229.74 122
18231.02 117
18232.29 115
18233.57 135
18234.85 142
18236.12 154
18237.40 119
18238.68 133
18239.95 133
18241.23 132
18242.51 140
18243.78 106
18245.06 130
18246.34 122
18247.62 125
18248.89 150
18250.17 131
18251.45 136
18252.73 134
18254.00 147
18255.28 117
18256.56 129
18257.84 131
18259.11 117
18260.39 100
18261.67 118
18262.95 130
18264.22 111
18265.50 128
18266.78 134
18268.06 113
18269.34 129
18270.61 122
18271.89 96
18273.17 110
18274.45 145
18275.73 129
18277.01 120
18278.28 141
18279.56 135
18280.84 119
18282.12 117
18283.40 117
18284.68 130
18285.95 133
18287.23 138
18288.51 157
18289.79 127
18291.07 117
18292.35 126
18293.63 138
18294.91 129
18296.19 130
18297.46 128
18298.74 125
18300.02 154
18301.30 129
18302.58 118
18303.86 130
18305.14 135
18306.42 169
18307.70 126
18308.98 111
18310.26 123
18311.54 123
18312.82 151
18314.10 112
18315.37 132
18316.65 123
18317.93 118
18319.21 123
18320.49 118
18321.77 137
18323.05 124
18324.33 128
18325.61 136
18326.89 107
18328.17 104
18329.45 123
18330.73 146
18332.01 136
18333.29 129
18334.57 159
18335.86 140
18337.14 123
18338.42 130
18339.70 113
18340.98 135
18342.26 129
18343.54 112
18344.82 102
18346.10 114
18347.38 124
18348.66 128
18349.94 131
18351.22 134
18352.50 115
18353.78 122
18355.07 114
18356.35 127
18357.63 124
18358.91 120
18360.19 110
18361.47 112
18362.75 128
18364.03 138
18365.32 133
18366.60 132
18367.88 158
18369.16 132
18370.44 142
18371.72 133
18373.00 141
18374.29 138
18375.57 120
18376.85 141
18378.13 132
18379.41 147
18380.70 123
18381.98 145
18383.26 135
18384.54 113
18385.82 121
18387.11 124
18388.39 142
18389.67 125
18390.95 128
18392.23 148
18393.52 132
18394.80 118
18396.08 131
18397.36 129
18398.65 116
18399.93 150
18401.21 97
18402.50 100
18403.78 108
18405.06 123
18406.34 128
18407.63 111
18408.91 142
18410.19 112
18411.48 133
18412.76 112
18414.04 134
18415.32 125
18416.61 131
18417.89 121
18419.17 125
18420.46 128
18421.74 131
18423.02 130
18424.31 113
18425.59 124
18426.87 151
18428.16 108
18429.44 137
18430.73 123
18432.01 132
18433.29 114
18434.58 114
18435.86 113
18437.14 128
18438.43 150
18439.71 125
18441.00 135
18442.28 120
18443.56 116
18444.85 118
18446.13 114
18447.42 123
18448.70 117
18449.99 120
18451.27 126
18452.56 123
18453.84 139
18455.12 130
18456.41 109
18457.69 109
18458.98 135
18460.26 113
18461.55 140
18462.83 130
18464.12 130
18465.40 122
18466.69 110
18467.97 137
18469.26 133
18470.54 150
18471.83 140
18473.11 146
18474.40 165
18475.68 118
18476.97 138
18478.25 138
18479.54 133
18480.82 125
18482.11 111
18483.40 111
18484.68 128
18485.97 138
18487.25 130
18488.54 139
18489.82 130
18491.11 135
18492.39 158
18493.68 155
18494.97 130
18496.25 128
18497.54 110
18498.82 138
18500.11 155
18501.40 140
18502.68 125
18503.97 119
18505.26 135
18506.54 138
18507.83 114
18509.11 108
18510.40 143
18511.69 124
18512.97 104
18514.26 112
18515.55 133
18516.83 141
18518.12 157
18519.41 143
18520.69 123
18521.98 119
18523.27 104
18524.56 127
18525.84 127
18527.13 148
18528.42 102
18529.70 130
18530.99 111
18532.28 103
18533.57 140
18534.85 136
18536.14 130
18537.43 109
18538.71 125
18540.00 130
18541.29 113
18542.58 143
18543.86 127
18545.15 110
18546.44 110
18547.73 128
18549.02 111
18550.30 125
18551.59 143
18552.88 125
18554.17 122
18555.46 138
18556.74 118
18558.03 146
18559.32 116
18560.61 119
18561.90 135
18563.18 151
18564.47 114
18565.76 124
18567.05 141
18568.34 131
18569.63 124
18570.92 115
18572.20 109
18573.49 134
18574.78 136
18576.07 130
18577.36 104
18578.65 135
18579.94 137
18581.23 127
18582.51 124
18583.80 127
18585.09 124
18586.38 138
18587.67 133
18588.96 134
18590.25 122
18591.54 110
18592.83 155
18594.12 158
18595.41 140
18596.70 152
18597.99 157
18599.28 140
18600.57 120
18601.85 147
18603.14 151
18604.43 140
18605.72 158
18607.01 146
18608.30 147
18609.59 172
18610.88 177
18612.17 142
18613.46 146
18614.75 157
18616.04 157
18617.33 146
18618.62 136
18619.91 147
18621.20 140
18622.50 146
18623.79 158
18625.08 146
18626.37 139
18627.66 135
18628.95 120
18630.24 115
18631.53 154
18632.82 161
18634.11 140
18635.40 166
18636.69 142
18637.98 137
18639.27 148
18640.57 165
18641.86 163
18643.15 147
18644.44 142
18645.73 135
18647.02 150
18648.31 141
18649.60 137
18650.89 147
18652.19 143
18653.48 153
18654.77 134
18656.06 133
18657.35 153
18658.64 149
18659.94 139
18661.23 127
18662.52 119
18663.81 124
18665.10 138
18666.39 131
18667.69 112
18668.98 125
18670.27 131
18671.56 146
18672.85 137
18674.15 154
18675.44 129
18676.73 151
18678.02 138
18679.32 133
18680.61 137
18681.90 122
18683.19 131
18684.49 134
18685.78 129
18687.07 112
18688.36 139
18689.66 111
18690.95 122
18692.24 127
18693.53 127
18694.83 124
18696.12 129
18697.41 144
18698.71 114
18700.00 117
18701.29 129
18702.59 152
18703.88 128
18705.17 121
18706.47 112
18707.76 132
18709.05 103
18710.35 124
18711.64 112
18712.93 121
18714.23 95
18715.52 119
18716.81 129
18718.11 131
18719.40 111
18720.70 134
18721.99 142
18723.28 120
18724.58 130
18725.87 109
18727.16 108
18728.46 95
18729.75 103
18731.05 115
18732.34 109
18733.64 119
18734.93 119
18736.22 116
18737.52 121
18738.81 115
18740.11 109
18741.40 119
18742.70 119
18743.99 129
18745.29 141
18746.58 137
18747.87 118
18749.17 114
18750.46 134
18751.76 139
18753.05 105
18754.35 115
18755.64 120
18756.94 127
18758.23 126
18759.53 149
18760.82 133
18762.12 116
18763.42 127
18764.71 117
18766.01 123
18767.30 122
18768.60 122
18769.89 118
18771.19 129
18772.48 117
18773.78 129
18775.07 120
18776.37 126
18777.67 102
18778.96 132
18780.26 118
18781.55 117
18782.85 101
18784.15 129
18785.44 117
18786.74 132
18788.03 121
18789.33 108
18790.63 140
18791.92 127
18793.22 130
18794.52 118
18795.81 118
18797.11 140
18798.40 124
18799.70 132
18801.00 117
18802.29 127
18803.59 128
18804.89 131
18806.18 124
18807.48 124
18808.78 137
18810.07 151
18811.37 147
18812.67 120
18813.97 110
18815.26 113
18816.56 104
18817.86 140
18819.15 131
18820.45 111
18821.75 118
18823.05 124
18824.34 104
18825.64 101
18826.94 118
18828.24 98
18829.53 95
18830.83 114
18832.13 135
18833.43 153
18834.72 124
18836.02 130
18837.32 123
18838.62 125
18839.92 130
18841.21 127
18842.51 131
18843.81 118
18845.11 92
18846.41 109
18847.70 119
18849.00 143
18850.30 120
18851.60 119
18852.90 113
18854.20 114
18855.49 107
18856.79 116
18858.09 102
18859.39 116
18860.69 108
18861.99 166
18863.29 121
18864.58 125
18865.88 122
18867.18 128
18868.48 125
18869.78 111
18871.08 118
18872.38 117
18873.68 123
18874.98 108
18876.28 135
18877.57 105
18878.87 112
18880.17 118
18881.47 148
18882.77 97
18884.07 110
18885.37 140
18886.67 127
18887.97 128
18889.27 135
18890.57 114
18891.87 110
18893.17 112
18894.47 128
18895.77 111
18897.07 114
18898.37 124
18899.67 115
18900.97 121
18902.27 107
18903.57 101
18904.87 122
18906.17 111
18907.47 112
18908.77 112
18910.07 111
18911.37 124
18912.67 125
18913.97 120
18915.27 95
18916.57 104
18917.87 105
18919.17 94
18920.47 128
18921.78 108
18923.08 129
18924.38 123
18925.68 136
18926.98 112
18928.28 122
18929.58 95
18930.88 111
18932.18 110
18933.48 118
18934.79 129
18936.09 97
18937.39 129
18938.69 116
18939.99 143
18941.29 100
18942.59 112
18943.90 144
18945.20 115
18946.50 119
18947.80 131
18949.10 141
18950.40 135
18951.71 104
18953.01 116
18954.31 92
18955.61 94
18956.91 106
18958.21 112
18959.52 113
18960.82 96
18962.12 132
18963.42 125
18964.73 117
18966.03 101
18967.33 136
18968.63 105
18969.93 106
18971.24 107
18972.54 115
18973.84 95
18975.14 103
18976.45 112
18977.75 90
18979.05 135
18980.36 91
18981.66 126
18982.96 114
18984.26 122
18985.57 122
18986.87 132
18988.17 121
18989.48 109
18990.78 128
18992.08 104
18993.39 116
18994.69 101
18995.99 96
18997.30 91
18998.60 115
18999.90 133
19001.21 110
19002.51 114
19003.81 121
19005.12 121
19006.42 121
19007.72 93
19009.03 91
19010.33 104
19011.64 117
19012.94 116
19014.24 92
19015.55 117
19016.85 109
19018.16 107
19019.46 118
19020.76 114
19022.07 124
19023.37 108
19024.68 130
19025.98 112
19027.29 124
19028.59 113
19029.89 108
19031.20 100
19032.50 99
19033.81 120
19035.11 134
19036.42 118
19037.72 137
19039.03 114
19040.33 106
19041.64 101
19042.94 116
19044.25 99
19045.55 111
19046.86 110
19048.16 108
19049.47 107
19050.77 103
19052.08 82
19053.38 97
19054.69 111
19055.99 106
19057.30 130
19058.60 121
19059.91 126
19061.22 97
19062.52 137
19063.83 114
19065.13 121
19066.44 136
19067.74 102
19069.05 94
19070.36 103
19071.66 83
19072.97 102
19074.27 120
19075.58 109
19076.89 96
19078.19 126
19079.50 100
19080.80 108
19082.11 109
19083.42 110
19084.72 142
19086.03 98
19087.34 96
19088.64 106
19089.95 96
19091.26 112
19092.56 119
19093.87 88
19095.18 111
19096.48 131
19097.79 115
19099.10 121
19100.40 102
19101.71 97
19103.02 101
19104.32 118
19105.63 92
19106.94 99
19108.25 97
19109.55 103
19110.86 95
19112.17 95
19113.48 127
19114.78 104
19116.09 98
19117.40 130
19118.71 112
19120.01 98
19121.32 116
19122.63 101
19123.94 130
19125.24 119
19126.55 111
19127.86 120
19129.17 114
19130.47 119
19131.78 131
19133.09 127
19134.40 105
19135.71 103
19137.02 103
19138.32 114
19139.63 107
19140.94 137
19142.25 110
19143.56 104
19144.87 102
19146.17 100
19147.48 118
19148.79 112
19150.10 104
19151.41 100
19152.72 100
19154.03 109
19155.33 118
19156.64 100
19157.95 124
19159.26 105
19160.57 114
19161.88 115
19163.19 132
19164.50 117
19165.81 125
19167.12 107
19168.42 99
19169.73 81
19171.04 118
19172.35 88
19173.66 100
19174.97 125
19176.28 94
19177.59 90
19178.90 113
19180.21 106
19181.52 109
19182.83 129
19184.14 109
19185.45 123
19186.76 108
19188.07 114
19189.38 104
19190.69 86
19192.00 89
19193.31 99
19194.62 105
19195.93 98
19197.24 112
19198.55 91
19199.86 99
19201.17 102
19202.48 110
19203.79 106
19205.10 110
19206.41 125
19207.72 130
19209.03 140
19210.34 102
19211.66 111
19212.97 137
19214.28 116
19215.59 107
19216.90 96
19218.21 83
19219.52 100
19220.83 100
19222.14 105
19223.45 101
19224.77 129
19226.08 92
19227.39 124
19228.70 118
19230.01 97
19231.32 105
19232.63 100
19233.94 97
19235.26 112
19236.57 115
19237.88 112
19239.19 123
19240.50 112
19241.81 107
19243.13 107
19244.44 105
19245.75 90
19247.06 94
19248.37 128
19249.69 146
19251.00 136
19252.31 135
19253.62 122
19254.93 112
19256.25 94
19257.56 111
19258.87 100
19260.18 113
19261.50 122
19262.81 114
19264.12 104
19265.43 82
19266.75 120
19268.06 111
19269.37 102
19270.68 97
19272.00 111
19273.31 125
19274.62 97
19275.94 110
19277.25 114
19278.56 109
19279.88 108
19281.19 95
19282.50 118
19283.81 100
19285.13 116
19286.44 124
19287.75 115
19289.07 96
19290.38 93
19291.70 102
19293.01 108
19294.32 109
19295.64 117
19296.95 116
19298.26 108
19299.58 133
19300.89 121
19302.20 95
19303.52 90
19304.83 116
19306.15 151
19307.46 103
19308.77 120
19310.09 135
19311.40 113
19312.72 96
19314.03 118
19315.35 110
19316.66 126
19317.97 106
19319.29 87
19320.60 99
19321.92 99
19323.23 98
19324.55 109
19325.86 96
19327.18 110
19328.49 107
19329.81 118
19331.12 108
19332.44 102
19333.75 89
19335.07 92
19336.38 114
19337.70 105
19339.01 107
19340.33 116
19341.64 116
19342.96 105
19344.27 109
19345.59 95
19346.90 124
19348.22 122
19349.53 123
19350.85 131
19352.16 101
19353.48 102
19354.79 117
19356.11 120
19357.43 102
19358.74 98
19360.06 114
19361.37 121
19362.69 120
19364.01 103
19365.32 97
19366.64 109
19367.95 94
19369.27 127
19370.59 104
19371.90 96
19373.22 117
19374.53 127
19375.85 109
19377.17 91
19378.48 103
19379.80 108
19381.12 116
19382.43 130
19383.75 109
19385.07 93
19386.38 103
19387.70 119
19389.02 96
19390.33 90
19391.65 129
19392.97 145
19394.28 122
19395.60 108
19396.92 96
19398.24 165
19399.55 114
19400.87 84
19402.19 89
19403.50 96
19404.82 108
19406.14 101
19407.46 100
19408.77 126
19410.09 135
19411.41 136
19412.73 143
19414.04 126
19415.36 108
19416.68 120
19418.00 94
19419.32 90
19420.63 123
19421.95 122
19423.27 115
19424.59 107
19425.91 115
19427.22 95
19428.54 107
19429.86 106
19431.18 119
19432.50 124
19433.82 104
19435.13 114
19436.45 96
19437.77 101
19439.09 111
19440.41 100
19441.73 94
19443.04 93
19444.36 103
19445.68 107
19447.00 107
19448.32 91
19449.64 123
19450.96 108
19452.28 101
19453.60 121
19454.91 110
19456.23 101
19457.55 111
19458.87 89
19460.19 83
19461.51 107
19462.83 106
19464.15 107
19465.47 100
19466.79 108
19468.11 103
19469.43 130
19470.75 114
19472.07 104
19473.39 86
19474.71 92
19476.03 126
19477.35 116
19478.67 86
19479.99 115
19481.30 118
19482.62 104
19483.94 110
19485.27 106
19486.59 105
19487.91 148
19489.23 112
19490.55 115
19491.87 129
19493.19 121
19494.51 149
19495.83 125
19497.15 107
19498.47 102
19499.79 122
19501.11 136
19502.43 113
19503.75 106
19505.07 104
19506.39 115
19507.71 130
19509.03 95
19510.36 97
19511.68 117
19513.00 128
19514.32 111
19515.64 114
19516.96 97
19518.28 125
19519.60 124
19520.92 112
19522.25 102
19523.57 131
19524.89 131
19526.21 132
19527.53 138
19528.85 119
19530.17 115
19531.50 120
19532.82 114
19534.14 125
19535.46 154
19536.78 144
19538.11 127
19539.43 134
19540.75 110
19542.07 113
19543.39 119
19544.72 106
19546.04 87
19547.36 117
19548.68 140
19550.00 146
19551.33 128
19552.65 118
19553.97 97
19555.29 104
19556.62 110
19557.94 81
19559.26 99
19560.58 118
19561.91 104
19563.23 92
19564.55 119
19565.88 113
19567.20 105
19568.52 96
19569.84 110
19571.17 87
19572.49 110
19573.81 127
19575.14 96
19576.46 113
19577.78 123
19579.11 131
19580.43 126
19581.75 99
19583.08 86
19584.40 104
19585.72 108
19587.05 102
19588.37 118
19589.69 111
19591.02 101
19592.34 93
19593.67 136
19594.99 104
19596.31 97
19597.64 115
19598.96 130
19600.28 100
19601.61 81
19602.93 107
19604.26 123
19605.58 92
19606.91 112
19608.23 115
19609.55 139
19610.88 113
19612.20 110
19613.53 113
19614.85 129
19616.18 105
19617.50 97
19618.83 104
19620.15 91
19621.47 88
19622.80 102
19624.12 90
19625.45 100
19626.77 97
19628.10 104
19629.42 102
19630.75 110
19632.07 114
19633.40 105
19634.72 115
19636.05 138
19637.37 134
19638.70 123
19640.03 102
19641.35 105
19642.68 115
19644.00 128
19645.33 120
19646.65 110
19647.98 89
19649.30 115
19650.63 119
19651.96 115
19653.28 113
19654.61 111
19655.93 100
19657.26 115
19658.58 113
19659.91 101
19661.24 115
19662.56 110
19663.89 112
19665.22 140
19666.54 95
19667.87 108
19669.19 116
19670.52 113
19671.85 117
19673.17 108
19674.50 107
19675.83 138
19677.15 112
19678.48 89
19679.81 112
19681.13 98
19682.46 105
19683.79 92
19685.11 135
19686.44 104
19687.77 133
19689.09 160
19690.42 115
19691.75 139
19693.08 125
19694.40 112
19695.73 101
19697.06 123
19698.39 147
19699.71 109
19701.04 106
19702.37 105
19703.69 107
19705.02 102
19706.35 109
19707.68 122
19709.01 123
19710.33 120
19711.66 98
19712.99 101
19714.32 101
19715.64 101
19716.97 111
19718.30 143
19719.63 126
19720.96 106
19722.28 111
19723.61 112
19724.94 86
19726.27 109
19727.60 100
19728.93 101
19730.25 111
19731.58 126
19732.91 121
19734.24 112
19735.57 103
19736.90 111
19738.23 108
19739.55 120
19740.88 124
19742.21 114
19743.54 129
19744.87 118
19746.20 114
19747.53 108
19748.86 124
19750.19 122
19751.51 141
19752.84 146
19754.17 102
19755.50 107
19756.83 126
19758.16 102
19759.49 106
19760.82 101
19762.15 94
19763.48 122
19764.81 120
19766.14 114
19767.47 100
19768.80 109
19770.13 113
19771.46 108
19772.79 87
19774.12 101
19775.45 134
19776.78 143
19778.11 101
19779.44 101
19780.77 84
19782.10 111
19783.43 104
19784.76 111
19786.09 102
19787.42 120
19788.75 124
19790.08 117
19791.41 118
19792.74 119
19794.07 128
19795.40 118
19796.73 124
19798.06 102
19799.39 132
19800.72 129
19802.05 110
19803.39 95
19804.72 118
19806.05 113
19807.38 103
19808.71 100
19810.04 115
19811.37 102
19812.70 115
19814.03 128
19815.37 100
19816.70 120
19818.03 125
19819.36 113
19820.69 108
19822.02 120
19823.35 109
19824.69 113
19826.02 135
19827.35 102
19828.68 112
19830.01 114
19831.34 123
19832.68 102
19834.01 106
19835.34 112
19836.67 138
19838.00 131
19839.34 108
19840.67 125
19842.00 119
19843.33 100
19844.67 124
19846.00 105
19847.33 101
19848.66 98
19849.99 97
19851.33 118
19852.66 110
19853.99 131
19855.32 126
19856.66 130
19857.99 87
19859.32 124
19860.66 110
19861.99 127
19863.32 145
19864.65 131
19865.99 144
19867.32 112
19868.65 117
19869.99 126
19871.32 105
19872.65 119
19873.99 103
19875.32 111
19876.65 92
19877.99 100
19879.32 114
19880.65 121
19881.99 112
19883.32 132
19884.65 143
19885.99 118
19887.32 116
19888.66 115
19889.99 117
19891.32 111
19892.66 105
19893.99 126
19895.32 139
19896.66 123
19897.99 99
19899.33 128
19900.66 130
19902.00 104
19903.33 111
19904.66 134
19906.00 120
19907.33 129
19908.67 116
19910.00 123
19911.34 118
19912.67 126
19914.01 116
19915.34 130
19916.67 147
19918.01 143
19919.34 127
19920.68 91
19922.01 124
19923.35 115
19924.68 117
19926.02 111
19927.35 116
19928.69 100
19930.02 136
19931.36 115
19932.69 122
19934.03 128
19935.37 134
19936.70 116
19938.04 146
19939.37 120
19940.71 111
19942.04 123
19943.38 103
19944.71 123
19946.05 114
19947.39 126
19948.72 135
19950.06 120
19951.39 108
19952.73 112
19954.06 117
19955.40 120
19956.74 101
19958.07 87
19959.41 117
19960.74 121
19962.08 99
19963.42 131
19964.75 105
19966.09 137
19967.43 141
19968.76 138
19970.10 124
19971.44 92
19972.77 92
19974.11 107
19975.45 118
19976.78 98
19978.12 124
19979.46 124
19980.79 105
19982.13 111
19983.47 109
19984.80 121
19986.14 113
19987.48 130
19988.82 130
19990.15 139
19991.49 140
19992.83 130
19994.16 130
19995.50 114
19996.84 119
19998.18 140
19999.51 124
20000.85 130
20002.19 129
20003.53 123
20004.86 102
20006.20 110
20007.54 129
20008.88 126
20010.22 120
20011.55 126
20012.89 144
20014.23 138
20015.57 117
20016.91 119
20018.24 128
20019.58 140
20020.92 147
20022.26 101
20023.60 113
20024.93 111
20026.27 112
20027.61 124
20028.95 135
20030.29 110
20031.63 105
20032.97 139
20034.30 122
20035.64 130
20036.98 129
20038.32 139
20039.66 122
20041.00 114
20042.34 122
20043.68 108
20045.01 133
20046.35 124
20047.69 120
20049.03 119
20050.37 112
20051.71 111
20053.05 111
20054.39 127
20055.73 93
20057.07 98
20058.41 113
20059.75 128
20061.09 122
20062.43 117
20063.77 120
20065.11 116
20066.45 136
20067.79 120
20069.12 131
20070.46 113
20071.80 110
20073.14 108
20074.48 103
20075.82 107
20077.16 114
20078.50 124
20079.85 113
20081.19 112
20082.53 122
20083.87 128
20085.21 111
20086.55 108
20087.89 112
20089.23 139
20090.57 113
20091.91 136
20093.25 120
20094.59 130
20095.93 116
20097.27 119
20098.61 123
20099.95 135
20101.29 130
20102.64 105
20103.98 128
20105.32 129
20106.66 134
20108.00 118
20109.34 117
20110.68 109
20112.02 123
20113.36 121
20114.71 129
20116.05 129
20117.39 155
20118.73 138
20120.07 109
20121.41 96
20122.75 126
20124.10 126
20125.44 131
20126.78 113
20128.12 114
20129.46 110
