# Supplementary material for: MALDI-TOF MS typing enables the classification of brewing yeasts of the genus Saccharomyces to major beer styles
Source: PLoS One. 2017 Aug 9;12(8):e0181694. doi: 10.1371/journal.pone.0181694 (PMC5549903; doi:10.1371/journal.pone.0181694)
Supplement: S3 File — The directory includes 90 raw files and was zipped to “.zip”; the folder has three strains with 30 spectra per strain; S1 Text explains the raw files with an example and Table 1 represents the yeast strains used within the experiment. (ZIP) [file pone.0181694.s006.zip › 7-9/30257-184-OG-Alt-Alt-YPG-18h-E-E_2015-08-19__0_D11_1.dat]

1998.76 3843
1999.18 3617
1999.60 3615
2000.02 3687
2000.44 3743
2000.87 3716
2001.29 3833
2001.71 3814
2002.13 3827
2002.55 3767
2002.97 3812
2003.40 3723
2003.82 3734
2004.24 3701
2004.66 3587
2005.08 3381
2005.50 3364
2005.93 3564
2006.35 3447
2006.77 3378
2007.19 3536
2007.62 3599
2008.04 3740
2008.46 3682
2008.88 3617
2009.30 3567
2009.73 3627
2010.15 3611
2010.57 3645
2010.99 3630
2011.42 3687
2011.84 3666
2012.26 3670
2012.68 3536
2013.11 3406
2013.53 3336
2013.95 3193
2014.38 3147
2014.80 3223
2015.22 3167
2015.64 3165
2016.07 3255
2016.49 3287
2016.91 3311
2017.34 3463
2017.76 3467
2018.18 3252
2018.61 3484
2019.03 3373
2019.45 3360
2019.88 3358
2020.30 3443
2020.72 3395
2021.15 3534
2021.57 3550
2021.99 3373
2022.42 3497
2022.84 3557
2023.27 3544
2023.69 3341
2024.11 3420
2024.54 3325
2024.96 3340
2025.39 3373
2025.81 3235
2026.23 3134
2026.66 3178
2027.08 3275
2027.51 3326
2027.93 3182
2028.36 3144
2028.78 3532
2029.20 3564
2029.63 3542
2030.05 3314
2030.48 3181
2030.90 3086
2031.33 3226
2031.75 3361
2032.18 3283
2032.60 3388
2033.03 3331
2033.45 3329
2033.88 3498
2034.30 3416
2034.73 3349
2035.15 3475
2035.58 3742
2036.00 3510
2036.43 3280
2036.85 3426
2037.28 3499
2037.70 3446
2038.13 3492
2038.55 3370
2038.98 3644
2039.40 3691
2039.83 3425
2040.25 3691
2040.68 3701
2041.11 3663
2041.53 3711
2041.96 3480
2042.38 3486
2042.81 3608
2043.23 3457
2043.66 3611
2044.09 3534
2044.51 3580
2044.94 3597
2045.37 3475
2045.79 3429
2046.22 3383
2046.64 3560
2047.07 3444
2047.50 3466
2047.92 3511
2048.35 3477
2048.78 3617
2049.20 3542
2049.63 3331
2050.06 3356
2050.48 3156
2050.91 3144
2051.34 3292
2051.76 3225
2052.19 3099
2052.62 3182
2053.04 3140
2053.47 3109
2053.90 3185
2054.32 3428
2054.75 3529
2055.18 3225
2055.61 3021
2056.03 3253
2056.46 3285
2056.89 3226
2057.31 3364
2057.74 3253
2058.17 3414
2058.60 3452
2059.02 3188
2059.45 3157
2059.88 3211
2060.31 3097
2060.73 3321
2061.16 3303
2061.59 3327
2062.02 3183
2062.45 3260
2062.87 3314
2063.30 3324
2063.73 3383
2064.16 3438
2064.59 3425
2065.01 3543
2065.44 3467
2065.87 3719
2066.30 3743
2066.73 3464
2067.16 3449
2067.58 3685
2068.01 3707
2068.44 3730
2068.87 3828
2069.30 3599
2069.73 3695
2070.16 3695
2070.58 3601
2071.01 3774
2071.44 3670
2071.87 3707
2072.30 3544
2072.73 3657
2073.16 3749
2073.59 3769
2074.02 3626
2074.45 3626
2074.87 3528
2075.30 3604
2075.73 3616
2076.16 3357
2076.59 3336
2077.02 3471
2077.45 3489
2077.88 3314
2078.31 3265
2078.74 3593
2079.17 3707
2079.60 3766
2080.03 3927
2080.46 4152
2080.89 4032
2081.32 3942
2081.75 4311
2082.18 4285
2082.61 4116
2083.04 3903
2083.47 3985
2083.90 3898
2084.33 3848
2084.76 3626
2085.19 3593
2085.62 3524
2086.05 3619
2086.48 3481
2086.91 3454
2087.34 3264
2087.77 3494
2088.20 3352
2088.63 3285
2089.06 3166
2089.49 3260
2089.92 3276
2090.35 3230
2090.79 3324
2091.22 3294
2091.65 3399
2092.08 3369
2092.51 3451
2092.94 3416
2093.37 3298
2093.80 3218
2094.23 3413
2094.66 3385
2095.10 3311
2095.53 3496
2095.96 3563
2096.39 3543
2096.82 3505
2097.25 3535
2097.68 3297
2098.12 3038
2098.55 3288
2098.98 3039
2099.41 3262
2099.84 3153
2100.27 3233
2100.71 3144
2101.14 3206
2101.57 3254
2102.00 3251
2102.43 3120
2102.87 3229
2103.30 3217
2103.73 3195
2104.16 3342
2104.60 3205
2105.03 3049
2105.46 3233
2105.89 3408
2106.32 3450
2106.76 3477
2107.19 3481
2107.62 3563
2108.05 3477
2108.49 3456
2108.92 3529
2109.35 3775
2109.79 3482
2110.22 3530
2110.65 3240
2111.08 3612
2111.52 3553
2111.95 3408
2112.38 3371
2112.82 3515
2113.25 3361
2113.68 3317
2114.12 3286
2114.55 3234
2114.98 3113
2115.42 3344
2115.85 3265
2116.28 3126
2116.72 3207
2117.15 3253
2117.58 3254
2118.02 3270
2118.45 3259
2118.88 3262
2119.32 3102
2119.75 3172
2120.19 3256
2120.62 3037
2121.05 2988
2121.49 3295
2121.92 3355
2122.36 3342
2122.79 3491
2123.22 3431
2123.66 3367
2124.09 3357
2124.53 3398
2124.96 3224
2125.40 3214
2125.83 3260
2126.26 3088
2126.70 3231
2127.13 3302
2127.57 3135
2128.00 3012
2128.44 3039
2128.87 3277
2129.31 3247
2129.74 3002
2130.18 2929
2130.61 3129
2131.05 3268
2131.48 3188
2131.92 3303
2132.35 3430
2132.79 3356
2133.22 3283
2133.66 3284
2134.09 3351
2134.53 3415
2134.96 3541
2135.40 3480
2135.83 3364
2136.27 3415
2136.70 3603
2137.14 3576
2137.58 3700
2138.01 3560
2138.45 3613
2138.88 3642
2139.32 3723
2139.75 3618
2140.19 3690
2140.63 3471
2141.06 3517
2141.50 3440
2141.93 3340
2142.37 3246
2142.81 3282
2143.24 3255
2143.68 3226
2144.12 3136
2144.55 3032
2144.99 3072
2145.43 3115
2145.86 3075
2146.30 3094
2146.73 3177
2147.17 3073
2147.61 3236
2148.04 3359
2148.48 3251
2148.92 3308
2149.35 3212
2149.79 3417
2150.23 3481
2150.67 3587
2151.10 3532
2151.54 3330
2151.98 3588
2152.41 3776
2152.85 3869
2153.29 3796
2153.73 3725
2154.16 3587
2154.60 3549
2155.04 3664
2155.48 3710
2155.91 3620
2156.35 3518
2156.79 3283
2157.23 3384
2157.66 3377
2158.10 3546
2158.54 3593
2158.98 3410
2159.41 3061
2159.85 3244
2160.29 3330
2160.73 3484
2161.17 3326
2161.60 3390
2162.04 3366
2162.48 3485
2162.92 3438
2163.36 3298
2163.80 3358
2164.23 3355
2164.67 3291
2165.11 3383
2165.55 3497
2165.99 3601
2166.43 3489
2166.86 3234
2167.30 3462
2167.74 3587
2168.18 3426
2168.62 3493
2169.06 3368
2169.50 3470
2169.94 3453
2170.38 3559
2170.81 3548
2171.25 3496
2171.69 3665
2172.13 3746
2172.57 3496
2173.01 3563
2173.45 3701
2173.89 3609
2174.33 3574
2174.77 3547
2175.21 3631
2175.65 3711
2176.09 3685
2176.53 3862
2176.96 3655
2177.40 3840
2177.84 3982
2178.28 3830
2178.72 3755
2179.16 3735
2179.60 3809
2180.04 3737
2180.48 3766
2180.92 3454
2181.36 3559
2181.80 3496
2182.24 3609
2182.68 3269
2183.12 3620
2183.56 3347
2184.01 3399
2184.45 3174
2184.89 3339
2185.33 3105
2185.77 3133
2186.21 3101
2186.65 3199
2187.09 3401
2187.53 3404
2187.97 3360
2188.41 3213
2188.85 3415
2189.29 3424
2189.73 3603
2190.17 3506
2190.62 3630
2191.06 3654
2191.50 3455
2191.94 3308
2192.38 3543
2192.82 3594
2193.26 3458
2193.70 3533
2194.15 3284
2194.59 3490
2195.03 3311
2195.47 3216
2195.91 3283
2196.35 3283
2196.79 3379
2197.24 3386
2197.68 3476
2198.12 3676
2198.56 3688
2199.00 3581
2199.45 3548
2199.89 3665
2200.33 3737
2200.77 3697
2201.21 3503
2201.66 3512
2202.10 3633
2202.54 3554
2202.98 3437
2203.42 3459
2203.87 3663
2204.31 3611
2204.75 3511
2205.19 3422
2205.64 3139
2206.08 3143
2206.52 3371
2206.96 3445
2207.41 3605
2207.85 3484
2208.29 3516
2208.74 3597
2209.18 3586
2209.62 3661
2210.06 3544
2210.51 3443
2210.95 3557
2211.39 3556
2211.84 3653
2212.28 3669
2212.72 3660
2213.17 3489
2213.61 3382
2214.05 3352
2214.50 3317
2214.94 3276
2215.38 3483
2215.83 3374
2216.27 3246
2216.71 3215
2217.16 3330
2217.60 3108
2218.05 3167
2218.49 3234
2218.93 3260
2219.38 3211
2219.82 3200
2220.26 3115
2220.71 3310
2221.15 3327
2221.60 3184
2222.04 3309
2222.49 3266
2222.93 3212
2223.37 3249
2223.82 3223
2224.26 3143
2224.71 3353
2225.15 3532
2225.60 3606
2226.04 3590
2226.49 3584
2226.93 3508
2227.37 3730
2227.82 3722
2228.26 3591
2228.71 3494
2229.15 3550
2229.60 3669
2230.04 3601
2230.49 3446
2230.93 3475
2231.38 3503
2231.82 3568
2232.27 3529
2232.71 3539
2233.16 3677
2233.61 3561
2234.05 3543
2234.50 3647
2234.94 3621
2235.39 3687
2235.83 3519
2236.28 3694
2236.72 3684
2237.17 3587
2237.61 3660
2238.06 3782
2238.51 3750
2238.95 3690
2239.40 3617
2239.84 3407
2240.29 3275
2240.74 3593
2241.18 3546
2241.63 3255
2242.07 3325
2242.52 3358
2242.97 3276
2243.41 3149
2243.86 3338
2244.31 3351
2244.75 3301
2245.20 3113
2245.65 3185
2246.09 3121
2246.54 3272
2246.99 3405
2247.43 3222
2247.88 2988
2248.33 3172
2248.77 3358
2249.22 3165
2249.67 3084
2250.11 2976
2250.56 2853
2251.01 3232
2251.45 3371
2251.90 3384
2252.35 3234
2252.80 3305
2253.24 3333
2253.69 3128
2254.14 3296
2254.59 3426
2255.03 3477
2255.48 3322
2255.93 3068
2256.38 3164
2256.82 3086
2257.27 3166
2257.72 3106
2258.17 3227
2258.61 2992
2259.06 3064
2259.51 3108
2259.96 3137
2260.41 3202
2260.85 3229
2261.30 3003
2261.75 3135
2262.20 3309
2262.65 3520
2263.09 3643
2263.54 3808
2263.99 3774
2264.44 3647
2264.89 3673
2265.34 3864
2265.79 4060
2266.23 3846
2266.68 4079
2267.13 3974
2267.58 3967
2268.03 3950
2268.48 4096
2268.93 3907
2269.38 4251
2269.82 3905
2270.27 4061
2270.72 4000
2271.17 4042
2271.62 3815
2272.07 3746
2272.52 3857
2272.97 3728
2273.42 3656
2273.87 3785
2274.32 3612
2274.77 3629
2275.21 3375
2275.66 3450
2276.11 3519
2276.56 3533
2277.01 3223
2277.46 3421
2277.91 3315
2278.36 3459
2278.81 3257
2279.26 3384
2279.71 3515
2280.16 3691
2280.61 3599
2281.06 3509
2281.51 3720
2281.96 3954
2282.41 3811
2282.86 3815
2283.31 4081
2283.76 4212
2284.21 3972
2284.66 3853
2285.11 3819
2285.56 4005
2286.02 3815
2286.47 3612
2286.92 3699
2287.37 3755
2287.82 3552
2288.27 3681
2288.72 3744
2289.17 3760
2289.62 3973
2290.07 4008
2290.52 4236
2290.97 4286
2291.42 4641
2291.88 4804
2292.33 4772
2292.78 4874
2293.23 5011
2293.68 4777
2294.13 4816
2294.58 4978
2295.04 4812
2295.49 4825
2295.94 4686
2296.39 4539
2296.84 4437
2297.29 4503
2297.74 4298
2298.20 3955
2298.65 3789
2299.10 3879
2299.55 3713
2300.00 3705
2300.46 3761
2300.91 3493
2301.36 3351
2301.81 3396
2302.26 3454
2302.72 3306
2303.17 3197
2303.62 3241
2304.07 3402
2304.53 3528
2304.98 3344
2305.43 3369
2305.88 3455
2306.33 3453
2306.79 3436
2307.24 3487
2307.69 3535
2308.15 3694
2308.60 3789
2309.05 3704
2309.50 3866
2309.96 3783
2310.41 3883
2310.86 4069
2311.32 4093
2311.77 3717
2312.22 3680
2312.68 4026
2313.13 3960
2313.58 3607
2314.03 3649
2314.49 3597
2314.94 3804
2315.39 3680
2315.85 3475
2316.30 3407
2316.76 3303
2317.21 3528
2317.66 3457
2318.12 3305
2318.57 3204
2319.02 3423
2319.48 3388
2319.93 3471
2320.39 3473
2320.84 3570
2321.29 3529
2321.75 3433
2322.20 3353
2322.66 3776
2323.11 3510
2323.56 3258
2324.02 3589
2324.47 3489
2324.93 3583
2325.38 3652
2325.84 3519
2326.29 3587
2326.74 3571
2327.20 3646
2327.65 3563
2328.11 3653
2328.56 3853
2329.02 3556
2329.47 3826
2329.93 3876
2330.38 3862
2330.84 3971
2331.29 3804
2331.75 3960
2332.20 3987
2332.66 3938
2333.11 3819
2333.57 3801
2334.02 3959
2334.48 3789
2334.93 3524
2335.39 3613
2335.84 3496
2336.30 3312
2336.76 3266
2337.21 3413
2337.67 3435
2338.12 3449
2338.58 3731
2339.03 3830
2339.49 3936
2339.95 4000
2340.40 3905
2340.86 4244
2341.31 4363
2341.77 4236
2342.23 4255
2342.68 4292
2343.14 4188
2343.59 4348
2344.05 4278
2344.51 4647
2344.96 4250
2345.42 3993
2345.88 4145
2346.33 4160
2346.79 4277
2347.24 4309
2347.70 4318
2348.16 4376
2348.61 4354
2349.07 4105
2349.53 4080
2349.99 3908
2350.44 3990
2350.90 3831
2351.36 3875
2351.81 3773
2352.27 3776
2352.73 3763
2353.18 3881
2353.64 3773
2354.10 3567
2354.56 3461
2355.01 3777
2355.47 3559
2355.93 3516
2356.38 3505
2356.84 3585
2357.30 3332
2357.76 3419
2358.22 3472
2358.67 3360
2359.13 3398
2359.59 3510
2360.05 3464
2360.50 3399
2360.96 3511
2361.42 3537
2361.88 3572
2362.34 3816
2362.79 3638
2363.25 3633
2363.71 3479
2364.17 3420
2364.63 3360
2365.08 3592
2365.54 3499
2366.00 3542
2366.46 3315
2366.92 3393
2367.38 3494
2367.84 3738
2368.29 3632
2368.75 3573
2369.21 3793
2369.67 3859
2370.13 3985
2370.59 3745
2371.05 3825
2371.50 3987
2371.96 3588
2372.42 3516
2372.88 3720
2373.34 3440
2373.80 3519
2374.26 3361
2374.72 3264
2375.18 3408
2375.64 3237
2376.10 3327
2376.56 3414
2377.02 3289
2377.47 3393
2377.93 3413
2378.39 3577
2378.85 3749
2379.31 3659
2379.77 3481
2380.23 3589
2380.69 3598
2381.15 3431
2381.61 3516
2382.07 3696
2382.53 3355
2382.99 3559
2383.45 3755
2383.91 3571
2384.37 3631
2384.83 3533
2385.29 3842
2385.75 3759
2386.21 3670
2386.67 3759
2387.13 3722
2387.59 3688
2388.05 3385
2388.52 3378
2388.98 3385
2389.44 3628
2389.90 3501
2390.36 3259
2390.82 3251
2391.28 3545
2391.74 3486
2392.20 3511
2392.66 3381
2393.12 3336
2393.58 3447
2394.05 3406
2394.51 3302
2394.97 3050
2395.43 3284
2395.89 3404
2396.35 3349
2396.81 3214
2397.27 3113
2397.74 3230
2398.20 3222
2398.66 3307
2399.12 3151
2399.58 3109
2400.04 3174
2400.50 3276
2400.97 3356
2401.43 3125
2401.89 3117
2402.35 3251
2402.81 3317
2403.28 3131
2403.74 3148
2404.20 3043
2404.66 3152
2405.12 3139
2405.59 3201
2406.05 3215
2406.51 3229
2406.97 3131
2407.44 3356
2407.90 3542
2408.36 3413
2408.82 3220
2409.29 3217
2409.75 3243
2410.21 3213
2410.67 3313
2411.14 3252
2411.60 3201
2412.06 3376
2412.52 3171
2412.99 3288
2413.45 3219
2413.91 3069
2414.38 3419
2414.84 3548
2415.30 3564
2415.77 3487
2416.23 3439
2416.69 3657
2417.16 3873
2417.62 3944
2418.08 3863
2418.55 3951
2419.01 4030
2419.47 4146
2419.94 3903
2420.40 4175
2420.86 4335
2421.33 4086
2421.79 4012
2422.25 4133
2422.72 4010
2423.18 3991
2423.65 3978
2424.11 4005
2424.57 3792
2425.04 3795
2425.50 3809
2425.97 3662
2426.43 3727
2426.90 3795
2427.36 3572
2427.82 3507
2428.29 3609
2428.75 3513
2429.22 3557
2429.68 3275
2430.15 3478
2430.61 3668
2431.08 3743
2431.54 3443
2432.00 3458
2432.47 3406
2432.93 3582
2433.40 3527
2433.86 3499
2434.33 3509
2434.79 3245
2435.26 3522
2435.72 3632
2436.19 3850
2436.65 3781
2437.12 3812
2437.58 3507
2438.05 3623
2438.52 3649
2438.98 3853
2439.45 4008
2439.91 4300
2440.38 4382
2440.84 4920
2441.31 5095
2441.77 5142
2442.24 5175
2442.71 4939
2443.17 4821
2443.64 4633
2444.10 4644
2444.57 4674
2445.03 4110
2445.50 3948
2445.97 3733
2446.43 3451
2446.90 3492
2447.37 3338
2447.83 3413
2448.30 3317
2448.76 3311
2449.23 3226
2449.70 3243
2450.16 3273
2450.63 3198
2451.10 3162
2451.56 3227
2452.03 3089
2452.50 3031
2452.96 3055
2453.43 3189
2453.90 3181
2454.36 3132
2454.83 3346
2455.30 3584
2455.76 3295
2456.23 3225
2456.70 3184
2457.17 3238
2457.63 3239
2458.10 3210
2458.57 3508
2459.03 3347
2459.50 3222
2459.97 3096
2460.44 3335
2460.90 3501
2461.37 3504
2461.84 3287
2462.31 3425
2462.77 3345
2463.24 3039
2463.71 3199
2464.18 3437
2464.65 3330
2465.11 3304
2465.58 3242
2466.05 3298
2466.52 3487
2466.99 3379
2467.45 3409
2467.92 3336
2468.39 3490
2468.86 3371
2469.33 3305
2469.79 3442
2470.26 3236
2470.73 3178
2471.20 3377
2471.67 3466
2472.14 3214
2472.61 3286
2473.07 3301
2473.54 3130
2474.01 3009
2474.48 3084
2474.95 3172
2475.42 3221
2475.89 3118
2476.36 3259
2476.82 3101
2477.29 3216
2477.76 3282
2478.23 3263
2478.70 3423
2479.17 3570
2479.64 3690
2480.11 3815
2480.58 3739
2481.05 3989
2481.52 4118
2481.99 4177
2482.46 4372
2482.93 3868
2483.40 3774
2483.87 3819
2484.33 3845
2484.80 3678
2485.27 3576
2485.74 3558
2486.21 3390
2486.68 3367
2487.15 3218
2487.62 3123
2488.09 2985
2488.56 3367
2489.03 3393
2489.50 3324
2489.97 3072
2490.44 3109
2490.92 3220
2491.39 3344
2491.86 3652
2492.33 3460
2492.80 3337
2493.27 3256
2493.74 3283
2494.21 3444
2494.68 3781
2495.15 3747
2495.62 3765
2496.09 3883
2496.56 3934
2497.03 3699
2497.50 3701
2497.98 3548
2498.45 3540
2498.92 3407
2499.39 3453
2499.86 3364
2500.33 3363
2500.80 3441
2501.27 3260
2501.75 2857
2502.22 3128
2502.69 3080
2503.16 3044
2503.63 3002
2504.10 3120
2504.57 3157
2505.05 3097
2505.52 3141
2505.99 3124
2506.46 3077
2506.93 3195
2507.40 3230
2507.88 3427
2508.35 3392
2508.82 3403
2509.29 3701
2509.76 3755
2510.24 3861
2510.71 3871
2511.18 3711
2511.65 3926
2512.13 3918
2512.60 3941
2513.07 3782
2513.54 3434
2514.02 3417
2514.49 3393
2514.96 3380
2515.43 3309
2515.91 3466
2516.38 3462
2516.85 3551
2517.32 3607
2517.80 3372
2518.27 3342
2518.74 3462
2519.22 3498
2519.69 3485
2520.16 3339
2520.64 3476
2521.11 3373
2521.58 3455
2522.06 3338
2522.53 3210
2523.00 3570
2523.48 3641
2523.95 3295
2524.42 2998
2524.90 3082
2525.37 3160
2525.84 3181
2526.32 3351
2526.79 3342
2527.26 3178
2527.74 3459
2528.21 3444
2528.69 3307
2529.16 3189
2529.63 3159
2530.11 3197
2530.58 3204
2531.06 3226
2531.53 3213
2532.00 3472
2532.48 3292
2532.95 3279
2533.43 3456
2533.90 3278
2534.38 3146
2534.85 3070
2535.32 3074
2535.80 3219
2536.27 3259
2536.75 3199
2537.22 3350
2537.70 3423
2538.17 3245
2538.65 3260
2539.12 3271
2539.60 3249
2540.07 3498
2540.55 3505
2541.02 3644
2541.50 3469
2541.97 3338
2542.45 3371
2542.92 3391
2543.40 3479
2543.87 3358
2544.35 3439
2544.82 3282
2545.30 3539
2545.78 3573
2546.25 3261
2546.73 3231
2547.20 3606
2547.68 3865
2548.15 3881
2548.63 3909
2549.10 3676
2549.58 3772
2550.06 3635
2550.53 4016
2551.01 3969
2551.48 3800
2551.96 3898
2552.44 3647
2552.91 3717
2553.39 3770
2553.87 3958
2554.34 3953
2554.82 4019
2555.29 4155
2555.77 4148
2556.25 4361
2556.72 4581
2557.20 4470
2557.68 4440
2558.15 4330
2558.63 4466
2559.11 4354
2559.58 4057
2560.06 4186
2560.54 3926
2561.01 3600
2561.49 3519
2561.97 3539
2562.45 3573
2562.92 3363
2563.40 3359
2563.88 3216
2564.35 3269
2564.83 3308
2565.31 3321
2565.79 3301
2566.26 3255
2566.74 2890
2567.22 3005
2567.70 3091
2568.17 2994
2568.65 3023
2569.13 3084
2569.61 2926
2570.08 3045
2570.56 3114
2571.04 3162
2571.52 3245
2572.00 3123
2572.47 3331
2572.95 3211
2573.43 3062
2573.91 3174
2574.39 3078
2574.86 3244
2575.34 3182
2575.82 3181
2576.30 3183
2576.78 3108
2577.26 2949
2577.73 3062
2578.21 2915
2578.69 2900
2579.17 3081
2579.65 3186
2580.13 3439
2580.61 3267
2581.08 3192
2581.56 3373
2582.04 3262
2582.52 3211
2583.00 3205
2583.48 3164
2583.96 3189
2584.44 3151
2584.92 3236
2585.40 3062
2585.87 3264
2586.35 3221
2586.83 3014
2587.31 2928
2587.79 2993
2588.27 3304
2588.75 3130
2589.23 2947
2589.71 3030
2590.19 3285
2590.67 3309
2591.15 3092
2591.63 3097
2592.11 3087
2592.59 3187
2593.07 3437
2593.55 3421
2594.03 3404
2594.51 3396
2594.99 3438
2595.47 3792
2595.95 3501
2596.43 3660
2596.91 3748
2597.39 3487
2597.87 3516
2598.35 3653
2598.83 3175
2599.31 3371
2599.79 3387
2600.27 3282
2600.75 3228
2601.23 3134
2601.71 2939
2602.20 2996
2602.68 3095
2603.16 3243
2603.64 3121
2604.12 3082
2604.60 2923
2605.08 2962
2605.56 3060
2606.04 3136
2606.52 3370
2607.00 3239
2607.49 3570
2607.97 3324
2608.45 3325
2608.93 3258
2609.41 3458
2609.89 3586
2610.37 3591
2610.86 3736
2611.34 3637
2611.82 3530
2612.30 3378
2612.78 3627
2613.26 3724
2613.75 3374
2614.23 3463
2614.71 3251
2615.19 3252
2615.67 3274
2616.16 3408
2616.64 3247
2617.12 3096
2617.60 3091
2618.08 3210
2618.57 3176
2619.05 3037
2619.53 3139
2620.01 3071
2620.50 3102
2620.98 3143
2621.46 3292
2621.94 3140
2622.43 3162
2622.91 3267
2623.39 3179
2623.87 3150
2624.36 2987
2624.84 3002
2625.32 3006
2625.81 3115
2626.29 3142
2626.77 2952
2627.25 2989
2627.74 3054
2628.22 3281
2628.70 3193
2629.19 3296
2629.67 3157
2630.15 3167
2630.64 2990
2631.12 2953
2631.60 3127
2632.09 3128
2632.57 3320
2633.05 3340
2633.54 3294
2634.02 3332
2634.51 3213
2634.99 3122
2635.47 3160
2635.96 2938
2636.44 2917
2636.93 3020
2637.41 2970
2637.89 3076
2638.38 2947
2638.86 2915
2639.35 3144
2639.83 3177
2640.31 3291
2640.80 3250
2641.28 3250
2641.77 3026
2642.25 3137
2642.74 3265
2643.22 3366
2643.71 3377
2644.19 3412
2644.67 3428
2645.16 3030
2645.64 3001
2646.13 3337
2646.61 3125
2647.10 3236
2647.58 3287
2648.07 3170
2648.55 3051
2649.04 3037
2649.52 3226
2650.01 3264
2650.49 3073
2650.98 3137
2651.46 3121
2651.95 3041
2652.43 3033
2652.92 3033
2653.41 3074
2653.89 3040
2654.38 3086
2654.86 3022
2655.35 3052
2655.83 3121
2656.32 3146
2656.81 3143
2657.29 3150
2657.78 3047
2658.26 3030
2658.75 3012
2659.23 2968
2659.72 2993
2660.21 2956
2660.69 2999
2661.18 3046
2661.67 2938
2662.15 2993
2662.64 2974
2663.12 2967
2663.61 3173
2664.10 3054
2664.58 2997
2665.07 3145
2665.56 3170
2666.04 2919
2666.53 2953
2667.02 3093
2667.50 3195
2667.99 3008
2668.48 3046
2668.96 3213
2669.45 2952
2669.94 2870
2670.42 2965
2670.91 3061
2671.40 3055
2671.89 3135
2672.37 3361
2672.86 3335
2673.35 3578
2673.83 3569
2674.32 3579
2674.81 3806
2675.30 3831
2675.78 3685
2676.27 3690
2676.76 3945
2677.25 3862
2677.74 3857
2678.22 3814
2678.71 3849
2679.20 3729
2679.69 3600
2680.17 3966
2680.66 3900
2681.15 3970
2681.64 3985
2682.13 3942
2682.61 4019
2683.10 4264
2683.59 4237
2684.08 4418
2684.57 4286
2685.06 4317
2685.54 4174
2686.03 4138
2686.52 4069
2687.01 3726
2687.50 3841
2687.99 3929
2688.48 3725
2688.96 3515
2689.45 3586
2689.94 3386
2690.43 3490
2690.92 3372
2691.41 3288
2691.90 2988
2692.39 2965
2692.88 3072
2693.36 3047
2693.85 2962
2694.34 3185
2694.83 3161
2695.32 3226
2695.81 3222
2696.30 3349
2696.79 3559
2697.28 3561
2697.77 3553
2698.26 3687
2698.75 3748
2699.24 3875
2699.73 3782
2700.22 3753
2700.71 3664
2701.20 3567
2701.69 3871
2702.18 3964
2702.67 3645
2703.16 3816
2703.65 3858
2704.14 3653
2704.63 3677
2705.12 3852
2705.61 3632
2706.10 3492
2706.59 3319
2707.08 3334
2707.57 3253
2708.06 3205
2708.55 3141
2709.04 3310
2709.53 3196
2710.02 2921
2710.51 2984
2711.00 2970
2711.49 2816
2711.98 2950
2712.47 2917
2712.97 2905
2713.46 2884
2713.95 2914
2714.44 3039
2714.93 2996
2715.42 3025
2715.91 2846
2716.40 2933
2716.89 3031
2717.39 2888
2717.88 2996
2718.37 2908
2718.86 2842
2719.35 3120
2719.84 2969
2720.33 2907
2720.83 3083
2721.32 3276
2721.81 3356
2722.30 3310
2722.79 3367
2723.28 3313
2723.78 3109
2724.27 3173
2724.76 3419
2725.25 3262
2725.74 3171
2726.24 3234
2726.73 3271
2727.22 3016
2727.71 3030
2728.20 3115
2728.70 2942
2729.19 3087
2729.68 2927
2730.17 3048
2730.67 3038
2731.16 2979
2731.65 3018
2732.14 2947
2732.64 3100
2733.13 3201
2733.62 3061
2734.12 3144
2734.61 3069
2735.10 3148
2735.59 3246
2736.09 3372
2736.58 3223
2737.07 3151
2737.57 3298
2738.06 3301
2738.55 3038
2739.05 3229
2739.54 3202
2740.03 3393
2740.53 3339
2741.02 3124
2741.51 3053
2742.01 3038
2742.50 3047
2742.99 3136
2743.49 2985
2743.98 3034
2744.47 2961
2744.97 3061
2745.46 2999
2745.96 3010
2746.45 2849
2746.94 2955
2747.44 2936
2747.93 2787
2748.43 2948
2748.92 2840
2749.41 2920
2749.91 3036
2750.40 2825
2750.90 2939
2751.39 2932
2751.89 2818
2752.38 2842
2752.87 2854
2753.37 2828
2753.86 2783
2754.36 2847
2754.85 2984
2755.35 2984
2755.84 3111
2756.34 2963
2756.83 2938
2757.33 2878
2757.82 2980
2758.32 2960
2758.81 2996
2759.31 2969
2759.80 2871
2760.30 3024
2760.79 3122
2761.29 2936
2761.78 3069
2762.28 3022
2762.77 3015
2763.27 2959
2763.76 3041
2764.26 2804
2764.76 2855
2765.25 3015
2765.75 2767
2766.24 2751
2766.74 2763
2767.23 2743
2767.73 2731
2768.23 3004
2768.72 2873
2769.22 2895
2769.71 2790
2770.21 2826
2770.71 2790
2771.20 2866
2771.70 3070
2772.19 3163
2772.69 3011
2773.19 2980
2773.68 3154
2774.18 3139
2774.68 3010
2775.17 3154
2775.67 3128
2776.17 3189
2776.66 3374
2777.16 3356
2777.66 3438
2778.15 3210
2778.65 3451
2779.15 3347
2779.64 3442
2780.14 3246
2780.64 3386
2781.13 3295
2781.63 3305
2782.13 3305
2782.63 3110
2783.12 3141
2783.62 3217
2784.12 3287
2784.61 3109
2785.11 3299
2785.61 3188
2786.11 3224
2786.60 3283
2787.10 3104
2787.60 3138
2788.10 3163
2788.59 3098
2789.09 3002
2789.59 2970
2790.09 3065
2790.59 2985
2791.08 3112
2791.58 3115
2792.08 3029
2792.58 3043
2793.08 3117
2793.57 3142
2794.07 3259
2794.57 3361
2795.07 3575
2795.57 3862
2796.07 4081
2796.56 3895
2797.06 4146
2797.56 4396
2798.06 4660
2798.56 4906
2799.06 5124
2799.56 4816
2800.05 4825
2800.55 4777
2801.05 4636
2801.55 4497
2802.05 4384
2802.55 4090
2803.05 4264
2803.55 3648
2804.05 3938
2804.54 4092
2805.04 3659
2805.54 3775
2806.04 3779
2806.54 4116
2807.04 4517
2807.54 4791
2808.04 5069
2808.54 5419
2809.04 5544
2809.54 5714
2810.04 5374
2810.54 5492
2811.04 5572
2811.54 5448
2812.04 5060
2812.54 5025
2813.04 4769
2813.54 4246
2814.04 4084
2814.54 3889
2815.04 3913
2815.54 3682
2816.04 3417
2816.54 3403
2817.04 3371
2817.54 3435
2818.04 3471
2818.54 3263
2819.04 3490
2819.54 3374
2820.04 3608
2820.54 3598
2821.04 3568
2821.54 3452
2822.04 3423
2822.54 3540
2823.04 3420
2823.54 3601
2824.04 3553
2824.55 3457
2825.05 3451
2825.55 3431
2826.05 3373
2826.55 3514
2827.05 3247
2827.55 3437
2828.05 3431
2828.55 3364
2829.06 3480
2829.56 3436
2830.06 3222
2830.56 3157
2831.06 3437
2831.56 3371
2832.06 3089
2832.57 2988
2833.07 3161
2833.57 3279
2834.07 3419
2834.57 3263
2835.07 3186
2835.58 3212
2836.08 3202
2836.58 3375
2837.08 3511
2837.58 3520
2838.09 3595
2838.59 3460
2839.09 3311
2839.59 3632
2840.10 3423
2840.60 3222
2841.10 3250
2841.60 3052
2842.11 3203
2842.61 3111
2843.11 3133
2843.61 3018
2844.12 3128
2844.62 3226
2845.12 3106
2845.62 3275
2846.13 3332
2846.63 3271
2847.13 3411
2847.64 3531
2848.14 3580
2848.64 3422
2849.14 3493
2849.65 3441
2850.15 3535
2850.65 3525
2851.16 3517
2851.66 3549
2852.16 3202
2852.67 3292
2853.17 3288
2853.67 3146
2854.18 2992
2854.68 2947
2855.18 3058
2855.69 3142
2856.19 3089
2856.70 3105
2857.20 3063
2857.70 3125
2858.21 2969
2858.71 2966
2859.22 3051
2859.72 2996
2860.22 3090
2860.73 2944
2861.23 3072
2861.74 3277
2862.24 3022
2862.74 3047
2863.25 3145
2863.75 2920
2864.26 3036
2864.76 2929
2865.27 3013
2865.77 2811
2866.28 2655
2866.78 2906
2867.28 3001
2867.79 3118
2868.29 2910
2868.80 2686
2869.30 2801
2869.81 2938
2870.31 2936
2870.82 3035
2871.32 3070
2871.83 3089
2872.33 3157
2872.84 3113
2873.34 3322
2873.85 3121
2874.36 3200
2874.86 3237
2875.37 3374
2875.87 3553
2876.38 3422
2876.88 3298
2877.39 3018
2877.89 3115
2878.40 3391
2878.90 3200
2879.41 3317
2879.92 3436
2880.42 3525
2880.93 3473
2881.43 3570
2881.94 3763
2882.45 3849
2882.95 4221
2883.46 4149
2883.96 4063
2884.47 4227
2884.98 4239
2885.48 4350
2885.99 4452
2886.50 4633
2887.00 4770
2887.51 5121
2888.02 5245
2888.52 4957
2889.03 5068
2889.53 4932
2890.04 5173
2890.55 4880
2891.06 4707
2891.56 4415
2892.07 4127
2892.58 4025
2893.08 4086
2893.59 3573
2894.10 3213
2894.60 3242
2895.11 3137
2895.62 3379
2896.13 3424
2896.63 3435
2897.14 3290
2897.65 3442
2898.15 3543
2898.66 3404
2899.17 3527
2899.68 3614
2900.18 3745
2900.69 3652
2901.20 3754
2901.71 3719
2902.22 3875
2902.72 3728
2903.23 3810
2903.74 3830
2904.25 3872
2904.75 3784
2905.26 3674
2905.77 3800
2906.28 3821
2906.79 3611
2907.30 3546
2907.80 3553
2908.31 3542
2908.82 3389
2909.33 3191
2909.84 3251
2910.35 3523
2910.85 3534
2911.36 3308
2911.87 3314
2912.38 3126
2912.89 3202
2913.40 3099
2913.91 3119
2914.41 3191
2914.92 3230
2915.43 3271
2915.94 3452
2916.45 3400
2916.96 3383
2917.47 3335
2917.98 3279
2918.49 3252
2919.00 3298
2919.51 3334
2920.01 3228
2920.52 3257
2921.03 3515
2921.54 3425
2922.05 3424
2922.56 3554
2923.07 3729
2923.58 3978
2924.09 4050
2924.60 4217
2925.11 4606
2925.62 4812
2926.13 5072
2926.64 5216
2927.15 5185
2927.66 5059
2928.17 5134
2928.68 4952
2929.19 4938
2929.70 4546
2930.21 4235
2930.72 4128
2931.23 3837
2931.74 3609
2932.25 3432
2932.76 3178
2933.27 3226
2933.78 3129
2934.29 3085
2934.80 3028
2935.31 2972
2935.83 3043
2936.34 3114
2936.85 3155
2937.36 3148
2937.87 3207
2938.38 3389
2938.89 3392
2939.40 3182
2939.91 2964
2940.42 3007
2940.94 3210
2941.45 3129
2941.96 3295
2942.47 3304
2942.98 3435
2943.49 3351
2944.00 3515
2944.51 3517
2945.03 3635
2945.54 3819
2946.05 4098
2946.56 4206
2947.07 4049
2947.58 3867
2948.10 4149
2948.61 4269
2949.12 4126
2949.63 4078
2950.14 3925
2950.66 3899
2951.17 3873
2951.68 3705
2952.19 3670
2952.70 3412
2953.22 3503
2953.73 3457
2954.24 3285
2954.75 3335
2955.26 3048
2955.78 3120
2956.29 3035
2956.80 3065
2957.31 3166
2957.83 2963
2958.34 3152
2958.85 3090
2959.37 3316
2959.88 3312
2960.39 3214
2960.90 3613
2961.42 3530
2961.93 3432
2962.44 3532
2962.96 3602
2963.47 3570
2963.98 3666
2964.50 3797
2965.01 3703
2965.52 3656
2966.04 3614
2966.55 3787
2967.06 3514
2967.58 3480
2968.09 3318
2968.60 3309
2969.12 3332
2969.63 3154
2970.14 3120
2970.66 3081
2971.17 3329
2971.68 3190
2972.20 3030
2972.71 3222
2973.23 3184
2973.74 3182
2974.25 3158
2974.77 2945
2975.28 3208
2975.80 3164
2976.31 3172
2976.83 2952
2977.34 2985
2977.85 2986
2978.37 3142
2978.88 3250
2979.40 3044
2979.91 2918
2980.43 3053
2980.94 3073
2981.46 3134
2981.97 2945
2982.48 3130
2983.00 3071
2983.51 3214
2984.03 3273
2984.54 3351
2985.06 3267
2985.57 3410
2986.09 3318
2986.60 3430
2987.12 3549
2987.63 3300
2988.15 3223
2988.67 3358
2989.18 3327
2989.70 3168
2990.21 3306
2990.73 3309
2991.24 3342
2991.76 3333
2992.27 3181
2992.79 3204
2993.30 3304
2993.82 3298
2994.34 3301
2994.85 3397
2995.37 3462
2995.88 3707
2996.40 3737
2996.92 3788
2997.43 3844
2997.95 4026
2998.46 4055
2998.98 4304
2999.50 4442
3000.01 4385
3000.53 4242
3001.05 4193
3001.56 4423
3002.08 4091
3002.59 3985
3003.11 4073
3003.63 4033
3004.14 3971
3004.66 3902
3005.18 4285
3005.69 4179
3006.21 4144
3006.73 4157
3007.24 3920
3007.76 3629
3008.28 3658
3008.80 3667
3009.31 3606
3009.83 3555
3010.35 3559
3010.86 3263
3011.38 3222
3011.90 3103
3012.42 3234
3012.93 3352
3013.45 3146
3013.97 3275
3014.49 3376
3015.00 3344
3015.52 3532
3016.04 3453
3016.56 3500
3017.07 3418
3017.59 3492
3018.11 3674
3018.63 3490
3019.15 3424
3019.66 3254
3020.18 3596
3020.70 3711
3021.22 3512
3021.74 3471
3022.25 3459
3022.77 3613
3023.29 3837
3023.81 3773
3024.33 3764
3024.85 3822
3025.36 3607
3025.88 3689
3026.40 3643
3026.92 3808
3027.44 3730
3027.96 3589
3028.48 3695
3028.99 3645
3029.51 3536
3030.03 3658
3030.55 3488
3031.07 3441
3031.59 3446
3032.11 3209
3032.63 3203
3033.15 3132
3033.66 3268
3034.18 3224
3034.70 3206
3035.22 3188
3035.74 3337
3036.26 3501
3036.78 3517
3037.30 3229
3037.82 3340
3038.34 3278
3038.86 3488
3039.38 3324
3039.90 3292
3040.42 3247
3040.94 3219
3041.46 3173
3041.98 3012
3042.50 3132
3043.02 3065
3043.54 3241
3044.06 3122
3044.58 3143
3045.10 3079
3045.62 2969
3046.14 3114
3046.66 3262
3047.18 3105
3047.70 3215
3048.22 3169
3048.74 2973
3049.26 3154
3049.78 3249
3050.30 3086
3050.82 3041
3051.34 3022
3051.86 2903
3052.38 3069
3052.90 3004
3053.43 3010
3053.95 2988
3054.47 2891
3054.99 2981
3055.51 2990
3056.03 2923
3056.55 2760
3057.07 2940
3057.59 3029
3058.12 2925
3058.64 3087
3059.16 3091
3059.68 3078
3060.20 2959
3060.72 3004
3061.24 2879
3061.77 3025
3062.29 3132
3062.81 3107
3063.33 3052
3063.85 3048
3064.37 3223
3064.90 3088
3065.42 3246
3065.94 3260
3066.46 3351
3066.98 3191
3067.51 3176
3068.03 3138
3068.55 3182
3069.07 3191
3069.59 3377
3070.12 3247
3070.64 3224
3071.16 3392
3071.68 3268
3072.21 3332
3072.73 3260
3073.25 3365
3073.77 3428
3074.30 3614
3074.82 3566
3075.34 3581
3075.86 3472
3076.39 3305
3076.91 3472
3077.43 3495
3077.96 3353
3078.48 3493
3079.00 3487
3079.52 3681
3080.05 3480
3080.57 3471
3081.09 3680
3081.62 3788
3082.14 3589
3082.66 3453
3083.19 3644
3083.71 3637
3084.23 3724
3084.76 3526
3085.28 3476
3085.80 3450
3086.33 3301
3086.85 3316
3087.38 3457
3087.90 3375
3088.42 3589
3088.95 3735
3089.47 3500
3090.00 3341
3090.52 3618
3091.04 3431
3091.57 3428
3092.09 3413
3092.62 3302
3093.14 3337
3093.66 3514
3094.19 3442
3094.71 3465
3095.24 3705
3095.76 3627
3096.29 3666
3096.81 3482
3097.34 3629
3097.86 3756
3098.38 4004
3098.91 3998
3099.43 4129
3099.96 4212
3100.48 4317
3101.01 4637
3101.53 5356
3102.06 5723
3102.58 6650
3103.11 7001
3103.63 7725
3104.16 8577
3104.68 8562
3105.21 8363
3105.73 8651
3106.26 8304
3106.79 7815
3107.31 7323
3107.84 6523
3108.36 5865
3108.89 5498
3109.41 4875
3109.94 4667
3110.46 4548
3110.99 4646
3111.52 4698
3112.04 4578
3112.57 4553
3113.09 4523
3113.62 4696
3114.15 4569
3114.67 4279
3115.20 4342
3115.72 4152
3116.25 3864
3116.78 3681
3117.30 3785
3117.83 3801
3118.35 3463
3118.88 3381
3119.41 3377
3119.93 3572
3120.46 3339
3120.99 3245
3121.51 3682
3122.04 3615
3122.57 3658
3123.09 3650
3123.62 3727
3124.15 3571
3124.67 3415
3125.20 3419
3125.73 3804
3126.26 3589
3126.78 3522
3127.31 3498
3127.84 3284
3128.36 3376
3128.89 3279
3129.42 3306
3129.95 3463
3130.47 3716
3131.00 3734
3131.53 3516
3132.06 3340
3132.58 3310
3133.11 3195
3133.64 3090
3134.17 3198
3134.69 3285
3135.22 3279
3135.75 3220
3136.28 3156
3136.81 3065
3137.33 3158
3137.86 3053
3138.39 3146
3138.92 3227
3139.45 3034
3139.97 3105
3140.50 3315
3141.03 3188
3141.56 3262
3142.09 3268
3142.62 3020
3143.14 3037
3143.67 3207
3144.20 3269
3144.73 3274
3145.26 3265
3145.79 3384
3146.32 3339
3146.84 3203
3147.37 3318
3147.90 3535
3148.43 3395
3148.96 3353
3149.49 3554
3150.02 3562
3150.55 3695
3151.08 3528
3151.61 3527
3152.13 3632
3152.66 3572
3153.19 3499
3153.72 3415
3154.25 3345
3154.78 3367
3155.31 3268
3155.84 3296
3156.37 3482
3156.90 3139
3157.43 3272
3157.96 3245
3158.49 3346
3159.02 3235
3159.55 3301
3160.08 3235
3160.61 3329
3161.14 3081
3161.67 3025
3162.20 3079
3162.73 3026
3163.26 3063
3163.79 3004
3164.32 3060
3164.85 3128
3165.38 3062
3165.91 2898
3166.44 2997
3166.97 3138
3167.50 3012
3168.03 3022
3168.56 2858
3169.09 2974
3169.62 3180
3170.15 2982
3170.69 3091
3171.22 3081
3171.75 3140
3172.28 2854
3172.81 2874
3173.34 3077
3173.87 3012
3174.40 2938
3174.93 2910
3175.46 2945
3176.00 3303
3176.53 3428
3177.06 3285
3177.59 3381
3178.12 3301
3178.65 3221
3179.18 3228
3179.72 3277
3180.25 3143
3180.78 3194
3181.31 3393
3181.84 3470
3182.37 3382
3182.91 3344
3183.44 3195
3183.97 3078
3184.50 3138
3185.03 3137
3185.56 2981
3186.10 3105
3186.63 3078
3187.16 2915
3187.69 3131
3188.23 3169
3188.76 3121
3189.29 2919
3189.82 2849
3190.36 2983
3190.89 2961
3191.42 2894
3191.95 3048
3192.49 3112
3193.02 3020
3193.55 3024
3194.08 2892
3194.62 2840
3195.15 2949
3195.68 2927
3196.21 3076
3196.75 3024
3197.28 3094
3197.81 2948
3198.35 3086
3198.88 3102
3199.41 2986
3199.95 3074
3200.48 3054
3201.01 3241
3201.55 3211
3202.08 3413
3202.61 3366
3203.15 3329
3203.68 3388
3204.21 3339
3204.75 3347
3205.28 3494
3205.81 3459
3206.35 3232
3206.88 3376
3207.42 3510
3207.95 3490
3208.48 3218
3209.02 3201
3209.55 3196
3210.09 3327
3210.62 3657
3211.15 3502
3211.69 3616
3212.22 3489
3212.76 3483
3213.29 3548
3213.83 3668
3214.36 3427
3214.89 3302
3215.43 3455
3215.96 3307
3216.50 3331
3217.03 3439
3217.57 3546
3218.10 3693
3218.64 3280
3219.17 3523
3219.71 3588
3220.24 3656
3220.78 3687
3221.31 3615
3221.85 3648
3222.38 3630
3222.92 3495
3223.45 3638
3223.99 3471
3224.52 3485
3225.06 3397
3225.59 3349
3226.13 3417
3226.66 3510
3227.20 3279
3227.73 3458
3228.27 3561
3228.81 3427
3229.34 3248
3229.88 3311
3230.41 3225
3230.95 3292
3231.48 3222
3232.02 3269
3232.56 3339
3233.09 3235
3233.63 3345
3234.16 3161
3234.70 3019
3235.24 3189
3235.77 3244
3236.31 3245
3236.85 3358
3237.38 3347
3237.92 3231
3238.45 3391
3238.99 3210
3239.53 3510
3240.06 3505
3240.60 3386
3241.14 3387
3241.67 3241
3242.21 3501
3242.75 3447
3243.28 3364
3243.82 3527
3244.36 3369
3244.90 3401
3245.43 3346
3245.97 3373
3246.51 3198
3247.04 3270
3247.58 3177
3248.12 3256
3248.66 3396
3249.19 3304
3249.73 3189
3250.27 3446
3250.81 3451
3251.34 3397
3251.88 3345
3252.42 3517
3252.96 3744
3253.49 3575
3254.03 3658
3254.57 3690
3255.11 3800
3255.64 4012
3256.18 4175
3256.72 4114
3257.26 4180
3257.80 4185
3258.33 4126
3258.87 4267
3259.41 4372
3259.95 4349
3260.49 4335
3261.03 4390
3261.56 4393
3262.10 4587
3262.64 4644
3263.18 4751
3263.72 4816
3264.26 4895
3264.79 4879
3265.33 5260
3265.87 5216
3266.41 5787
3266.95 6115
3267.49 6397
3268.03 6985
3268.57 7264
3269.10 7061
3269.64 6547
3270.18 6818
3270.72 6293
3271.26 5795
3271.80 5392
3272.34 4726
3272.88 4586
3273.42 4211
3273.96 3822
3274.50 4078
3275.04 3993
3275.58 3975
3276.12 4056
3276.66 3959
3277.19 3861
3277.73 3681
3278.27 3877
3278.81 3773
3279.35 3784
3279.89 4052
3280.43 4030
3280.97 4058
3281.51 3724
3282.05 3688
3282.59 3986
3283.13 3976
3283.67 4013
3284.21 4189
3284.75 4241
3285.29 4225
3285.83 4071
3286.38 4354
3286.92 4693
3287.46 4528
3288.00 4624
3288.54 4732
3289.08 4447
3289.62 4626
3290.16 4810
3290.70 4632
3291.24 4421
3291.78 4617
3292.32 4641
3292.86 4800
3293.40 4786
3293.95 5150
3294.49 5305
3295.03 5643
3295.57 5793
3296.11 5899
3296.65 5973
3297.19 5718
3297.73 5543
3298.28 5708
3298.82 5543
3299.36 5439
3299.90 5023
3300.44 4828
3300.98 4434
3301.52 4584
3302.07 4533
3302.61 4221
3303.15 4037
3303.69 4099
3304.23 3961
3304.77 3956
3305.32 4098
3305.86 4023
3306.40 4166
3306.94 4185
3307.49 4026
3308.03 4018
3308.57 3980
3309.11 3952
3309.65 4113
3310.20 4279
3310.74 4046
3311.28 3701
3311.82 4024
3312.37 4121
3312.91 4059
3313.45 4068
3313.99 4292
3314.54 4380
3315.08 4245
3315.62 4294
3316.17 4446
3316.71 4366
3317.25 4683
3317.79 4955
3318.34 4880
3318.88 4976
3319.42 5199
3319.97 5247
3320.51 5300
3321.05 5259
3321.60 5440
3322.14 5647
3322.68 5907
3323.23 5772
3323.77 5861
3324.31 5949
3324.86 5588
3325.40 5512
3325.94 5561
3326.49 5324
3327.03 5102
3327.58 5199
3328.12 5004
3328.66 5053
3329.21 4745
3329.75 4697
3330.29 4976
3330.84 5016
3331.38 5482
3331.93 6066
3332.47 6818
3333.02 8218
3333.56 10065
3334.10 12179
3334.65 14373
3335.19 16696
3335.74 18658
3336.28 20238
3336.83 21853
3337.37 22605
3337.92 23533
3338.46 23944
3339.00 23037
3339.55 21556
3340.09 20068
3340.64 17578
3341.18 15363
3341.73 12925
3342.27 10934
3342.82 9238
3343.36 7888
3343.91 6985
3344.45 6284
3345.00 5907
3345.54 5137
3346.09 4878
3346.64 4885
3347.18 4976
3347.73 4838
3348.27 5177
3348.82 5332
3349.36 5244
3349.91 5417
3350.45 5753
3351.00 6118
3351.55 6368
3352.09 6518
3352.64 6868
3353.18 7115
3353.73 6797
3354.27 6994
3354.82 6904
3355.37 6382
3355.91 6197
3356.46 6033
3357.00 5510
3357.55 5262
3358.10 4931
3358.64 4976
3359.19 4661
3359.74 4470
3360.28 4325
3360.83 4238
3361.38 4124
3361.92 4025
3362.47 3910
3363.02 4268
3363.56 4090
3364.11 4125
3364.66 4237
3365.20 4157
3365.75 4085
3366.30 3968
3366.84 3930
3367.39 4075
3367.94 4066
3368.48 4017
3369.03 4190
3369.58 4131
3370.13 3952
3370.67 4094
3371.22 4529
3371.77 4581
3372.32 4456
3372.86 4752
3373.41 5099
3373.96 5322
3374.51 5287
3375.05 5503
3375.60 5290
3376.15 5393
3376.70 5374
3377.24 5324
3377.79 4959
3378.34 4969
3378.89 4722
3379.44 4770
3379.98 4544
3380.53 4145
3381.08 3799
3381.63 3895
3382.18 3647
3382.73 3629
3383.27 3741
3383.82 3592
3384.37 3609
3384.92 3365
3385.47 3387
3386.02 3441
3386.56 3521
3387.11 3600
3387.66 3416
3388.21 3466
3388.76 3471
3389.31 3492
3389.86 3517
3390.41 3351
3390.95 3496
3391.50 3509
3392.05 3515
3392.60 3553
3393.15 3477
3393.70 3537
3394.25 3479
3394.80 3576
3395.35 3554
3395.90 3318
3396.45 3189
3397.00 3126
3397.55 3188
3398.10 3154
3398.64 3205
3399.19 3248
3399.74 3420
3400.29 3420
3400.84 3280
3401.39 3095
3401.94 2917
3402.49 3209
3403.04 3146
3403.59 3124
3404.14 3217
3404.69 3112
3405.24 3008
3405.79 3007
3406.34 3186
3406.89 3158
3407.44 3126
3407.99 3131
3408.54 3277
3409.09 3336
3409.65 3120
3410.20 3291
3410.75 3379
3411.30 3465
3411.85 3475
3412.40 3416
3412.95 3426
3413.50 3733
3414.05 3558
3414.60 3476
3415.15 3328
3415.70 3488
3416.25 3492
3416.81 3561
3417.36 3529
3417.91 3295
3418.46 3283
3419.01 3287
3419.56 3160
3420.11 2997
3420.66 3067
3421.22 3016
3421.77 3025
3422.32 2929
3422.87 3074
3423.42 3119
3423.97 3101
3424.52 3255
3425.08 3294
3425.63 3341
3426.18 3414
3426.73 3430
3427.28 3460
3427.84 3317
3428.39 3216
3428.94 3419
3429.49 3192
3430.04 2905
3430.60 3300
3431.15 3093
3431.70 3087
3432.25 3106
3432.80 2904
3433.36 3090
3433.91 3152
3434.46 3068
3435.01 3153
3435.57 3214
3436.12 3280
3436.67 3027
3437.22 3030
3437.78 3222
3438.33 3211
3438.88 3329
3439.44 3041
3439.99 3242
3440.54 3151
3441.09 3201
3441.65 3221
3442.20 3195
3442.75 3188
3443.31 3219
3443.86 3283
3444.41 3099
3444.97 3011
3445.52 3090
3446.07 3056
3446.63 3008
3447.18 3178
3447.73 3275
3448.29 3102
3448.84 2973
3449.40 3182
3449.95 3095
3450.50 3061
3451.06 3021
3451.61 3125
3452.16 2969
3452.72 2720
3453.27 2598
3453.83 2958
3454.38 2944
3454.93 2705
3455.49 2867
3456.04 2884
3456.60 3100
3457.15 3044
3457.71 2866
3458.26 2821
3458.81 2976
3459.37 2889
3459.92 3044
3460.48 3071
3461.03 3067
3461.59 2944
3462.14 3016
3462.70 2856
3463.25 2996
3463.81 2925
3464.36 2904
3464.92 3153
3465.47 3081
3466.03 3056
3466.58 2967
3467.14 3013
3467.69 3065
3468.25 3002
3468.80 3074
3469.36 3058
3469.91 2999
3470.47 3000
3471.02 3053
3471.58 3030
3472.13 3088
3472.69 3362
3473.24 3268
3473.80 3231
3474.36 3348
3474.91 3236
3475.47 3363
3476.02 3243
3476.58 3181
3477.13 3292
3477.69 3185
3478.25 3418
3478.80 3470
3479.36 3562
3479.91 3674
3480.47 3555
3481.03 3614
3481.58 3517
3482.14 3576
3482.70 3734
3483.25 3651
3483.81 3646
3484.37 3719
3484.92 3770
3485.48 3741
3486.04 3655
3486.59 3690
3487.15 3549
3487.71 3713
3488.26 3946
3488.82 3923
3489.38 4207
3489.93 4361
3490.49 4578
3491.05 4822
3491.60 5321
3492.16 5754
3492.72 5898
3493.27 6283
3493.83 6631
3494.39 6553
3494.95 6601
3495.50 6320
3496.06 6280
3496.62 6233
3497.18 5914
3497.73 5982
3498.29 6121
3498.85 6380
3499.41 6344
3499.96 6639
3500.52 6994
3501.08 7529
3501.64 7631
3502.20 7601
3502.75 7691
3503.31 7708
3503.87 7515
3504.43 7686
3504.99 7587
3505.54 7542
3506.10 7972
3506.66 8069
3507.22 7692
3507.78 7546
3508.34 7340
3508.89 6983
3509.45 6744
3510.01 6149
3510.57 5772
3511.13 5704
3511.69 5170
3512.25 4891
3512.80 4452
3513.36 3874
3513.92 4129
3514.48 4011
3515.04 3874
3515.60 3810
3516.16 3741
3516.72 3502
3517.28 3402
3517.83 3700
3518.39 3559
3518.95 3683
3519.51 3851
3520.07 3892
3520.63 3849
3521.19 3907
3521.75 4023
3522.31 4032
3522.87 4276
3523.43 4199
3523.99 4490
3524.55 4800
3525.11 4332
3525.67 4329
3526.23 4472
3526.79 4464
3527.35 4307
3527.91 4171
3528.47 3895
3529.03 3645
3529.59 3765
3530.15 3536
3530.71 3559
3531.27 3389
3531.83 3176
3532.39 3311
3532.95 3342
3533.51 3369
3534.07 3410
3534.63 3326
3535.19 3446
3535.75 3334
3536.31 3456
3536.87 3397
3537.43 3407
3537.99 3427
3538.55 3600
3539.12 3494
3539.68 3669
3540.24 3654
3540.80 3557
3541.36 3585
3541.92 3512
3542.48 3573
3543.04 3655
3543.60 3710
3544.16 3836
3544.73 3710
3545.29 3674
3545.85 3602
3546.41 3417
3546.97 3486
3547.53 3370
3548.09 3369
3548.66 3426
3549.22 3438
3549.78 3318
3550.34 3233
3550.90 3138
3551.46 2926
3552.03 2978
3552.59 2958
3553.15 2937
3553.71 3039
3554.27 2952
3554.84 2947
3555.40 2940
3555.96 2825
3556.52 2838
3557.09 2987
3557.65 2960
3558.21 2951
3558.77 2980
3559.33 3018
3559.90 3029
3560.46 3044
3561.02 3130
3561.58 3240
3562.15 3003
3562.71 3001
3563.27 3071
3563.84 3288
3564.40 3159
3564.96 3113
3565.52 3137
3566.09 3037
3566.65 2793
3567.21 2985
3567.78 2901
3568.34 2913
3568.90 2977
3569.47 2915
3570.03 2787
3570.59 2787
3571.16 2842
3571.72 2781
3572.28 2832
3572.85 2902
3573.41 2772
3573.97 2859
3574.54 2901
3575.10 2943
3575.66 2789
3576.23 2811
3576.79 2925
3577.36 3028
3577.92 2853
3578.48 3001
3579.05 3155
3579.61 3238
3580.18 2978
3580.74 2941
3581.30 3091
3581.87 2971
3582.43 2863
3583.00 2902
3583.56 2872
3584.13 3070
3584.69 3093
3585.25 2929
3585.82 2888
3586.38 2732
3586.95 2724
3587.51 2712
3588.08 2632
3588.64 2703
3589.21 2788
3589.77 2660
3590.34 2682
3590.90 2723
3591.47 2918
3592.03 2813
3592.60 2596
3593.16 2731
3593.73 2842
3594.29 2882
3594.86 2749
3595.42 2606
3595.99 2790
3596.55 2803
3597.12 2678
3597.68 2876
3598.25 2793
3598.82 2977
3599.38 2953
3599.95 2931
3600.51 2832
3601.08 2925
3601.64 2978
3602.21 3134
3602.78 3040
3603.34 2800
3603.91 2886
3604.47 3103
3605.04 3006
3605.61 2860
3606.17 2773
3606.74 2778
3607.30 2745
3607.87 2733
3608.44 2619
3609.00 2605
3609.57 2593
3610.14 2657
3610.70 2580
3611.27 2637
3611.84 2545
3612.40 2532
3612.97 2627
3613.54 2710
3614.10 2843
3614.67 2989
3615.24 3152
3615.80 3392
3616.37 3668
3616.94 4269
3617.50 4446
3618.07 5123
3618.64 5235
3619.21 5241
3619.77 5697
3620.34 5804
3620.91 5697
3621.47 5508
3622.04 5171
3622.61 4967
3623.18 4499
3623.74 4307
3624.31 4006
3624.88 3712
3625.45 3550
3626.01 3424
3626.58 3045
3627.15 2834
3627.72 2821
3628.29 2833
3628.85 2750
3629.42 2654
3629.99 2684
3630.56 2841
3631.13 2567
3631.69 2712
3632.26 2653
3632.83 2805
3633.40 2936
3633.97 2867
3634.54 2939
3635.10 2745
3635.67 2715
3636.24 2691
3636.81 2661
3637.38 2865
3637.95 2825
3638.52 2750
3639.08 2992
3639.65 3120
3640.22 3426
3640.79 3660
3641.36 3768
3641.93 3811
3642.50 3989
3643.07 4094
3643.64 3963
3644.20 4003
3644.77 3898
3645.34 3722
3645.91 3891
3646.48 3938
3647.05 3617
3647.62 3736
3648.19 3473
3648.76 3359
3649.33 3350
3649.90 3507
3650.47 3548
3651.04 3325
3651.61 3235
3652.18 3341
3652.75 3507
3653.32 3533
3653.89 3588
3654.46 3715
3655.03 3641
3655.60 3833
3656.17 3813
3656.74 4066
3657.31 4243
3657.88 4192
3658.45 4217
3659.02 4013
3659.59 4016
3660.16 4322
3660.73 4419
3661.30 4583
3661.87 4406
3662.44 4140
3663.01 4285
3663.58 3976
3664.15 4106
3664.72 3940
3665.29 3915
3665.86 3698
3666.43 3584
3667.01 3571
3667.58 3422
3668.15 3427
3668.72 3454
3669.29 3661
3669.86 3549
3670.43 3424
3671.00 3388
3671.57 3374
3672.15 3281
3672.72 3412
3673.29 3375
3673.86 3259
3674.43 3323
3675.00 3408
3675.57 3332
3676.15 3281
3676.72 3270
3677.29 3212
3677.86 3412
3678.43 3133
3679.00 3159
3679.58 3432
3680.15 3232
3680.72 3176
3681.29 3021
3681.86 3160
3682.44 3198
3683.01 2973
3683.58 2911
3684.15 2924
3684.73 3208
3685.30 3151
3685.87 3148
3686.44 3283
3687.02 3209
3687.59 3297
3688.16 3648
3688.73 3892
3689.31 4042
3689.88 3969
3690.45 4308
3691.02 4396
3691.60 4444
3692.17 4394
3692.74 4265
3693.32 4109
3693.89 4004
3694.46 3671
3695.03 3514
3695.61 3489
3696.18 3365
3696.75 3253
3697.33 3047
3697.90 3183
3698.47 3262
3699.05 3414
3699.62 3245
3700.19 3234
3700.77 3428
3701.34 3281
3701.91 3427
3702.49 3321
3703.06 3141
3703.64 3148
3704.21 3029
3704.78 3320
3705.36 3104
3705.93 3274
3706.51 3195
3707.08 3120
3707.65 3352
3708.23 3145
3708.80 3220
3709.38 3441
3709.95 3439
3710.52 3323
3711.10 3273
3711.67 3264
3712.25 3362
3712.82 3357
3713.40 3095
3713.97 3304
3714.55 3234
3715.12 2956
3715.69 2970
3716.27 3148
3716.84 3155
3717.42 2812
3717.99 2822
3718.57 2924
3719.14 2676
3719.72 2856
3720.29 2759
3720.87 2805
3721.44 2860
3722.02 2750
3722.59 2657
3723.17 2697
3723.75 2766
3724.32 2661
3724.90 2558
3725.47 2713
3726.05 2854
3726.62 2952
3727.20 2930
3727.77 2888
3728.35 2890
3728.92 2970
3729.50 3111
3730.08 2960
3730.65 2942
3731.23 3046
3731.80 3257
3732.38 3555
3732.96 3425
3733.53 3450
3734.11 3587
3734.68 3702
3735.26 3548
3735.84 3599
3736.41 3330
3736.99 3465
3737.57 3302
3738.14 3452
3738.72 3387
3739.30 3247
3739.87 3095
3740.45 2920
3741.03 2814
3741.60 2785
3742.18 2750
3742.76 2758
3743.33 2941
3743.91 2829
3744.49 2735
3745.06 2851
3745.64 2828
3746.22 2715
3746.79 2823
3747.37 2913
3747.95 2943
3748.53 2952
3749.10 2861
3749.68 2922
3750.26 2811
3750.83 2675
3751.41 2705
3751.99 2871
3752.57 2706
3753.14 2646
3753.72 2690
3754.30 2570
3754.88 2550
3755.46 2497
3756.03 2391
3756.61 2629
3757.19 2691
3757.77 2587
3758.35 2649
3758.92 2618
3759.50 2565
3760.08 2574
3760.66 2648
3761.24 2778
3761.81 2596
3762.39 2679
3762.97 2873
3763.55 2784
3764.13 2839
3764.71 2779
3765.28 2715
3765.86 2697
3766.44 2749
3767.02 2751
3767.60 2592
3768.18 2663
3768.76 2522
3769.34 2679
3769.91 2601
3770.49 2505
3771.07 2791
3771.65 2506
3772.23 2658
3772.81 2572
3773.39 2644
3773.97 2543
3774.55 2544
3775.13 2651
3775.71 2595
3776.28 2629
3776.86 2500
3777.44 2465
3778.02 2510
3778.60 2495
3779.18 2609
3779.76 2594
3780.34 2579
3780.92 2530
3781.50 2674
3782.08 2664
3782.66 2564
3783.24 2560
3783.82 2650
3784.40 2615
3784.98 2755
3785.56 2771
3786.14 2685
3786.72 2685
3787.30 2535
3787.88 2464
3788.46 2685
3789.04 2751
3789.62 2620
3790.20 2664
3790.78 2467
3791.36 2577
3791.94 2566
3792.53 2578
3793.11 2579
3793.69 2473
3794.27 2577
3794.85 2696
3795.43 2584
3796.01 2474
3796.59 2447
3797.17 2407
3797.75 2425
3798.33 2466
3798.91 2469
3799.50 2535
3800.08 2638
3800.66 2738
3801.24 2501
3801.82 2582
3802.40 2685
3802.98 2855
3803.57 2794
3804.15 2990
3804.73 2835
3805.31 2612
3805.89 2731
3806.47 2918
3807.05 2920
3807.64 2947
3808.22 2896
3808.80 2952
3809.38 2992
3809.96 2918
3810.55 2866
3811.13 2963
3811.71 3029
3812.29 3284
3812.87 3056
3813.46 2914
3814.04 2862
3814.62 2946
3815.20 2998
3815.79 2974
3816.37 2950
3816.95 2950
3817.53 3043
3818.12 2786
3818.70 2742
3819.28 2778
3819.86 2912
3820.45 2844
3821.03 2681
3821.61 2823
3822.20 2826
3822.78 2817
3823.36 2586
3823.94 2486
3824.53 2665
3825.11 2532
3825.69 2565
3826.28 2586
3826.86 2667
3827.44 2657
3828.03 2506
3828.61 2460
3829.19 2491
3829.78 2491
3830.36 2798
3830.94 2650
3831.53 2658
3832.11 2783
3832.69 2658
3833.28 2856
3833.86 2974
3834.45 2806
3835.03 2807
3835.61 2682
3836.20 2571
3836.78 2439
3837.37 2458
3837.95 2724
3838.53 2605
3839.12 2504
3839.70 2267
3840.29 2429
3840.87 2420
3841.46 2370
3842.04 2538
3842.62 2372
3843.21 2434
3843.79 2489
3844.38 2388
3844.96 2271
3845.55 2332
3846.13 2479
3846.72 2460
3847.30 2429
3847.89 2396
3848.47 2345
3849.06 2430
3849.64 2452
3850.23 2442
3850.81 2453
3851.40 2453
3851.98 2390
3852.57 2451
3853.15 2501
3853.74 2619
3854.32 2603
3854.91 2456
3855.49 2648
3856.08 2454
3856.66 2584
3857.25 2553
3857.84 2690
3858.42 2599
3859.01 2894
3859.59 2985
3860.18 3149
3860.76 3268
3861.35 3676
3861.94 3646
3862.52 3905
3863.11 4175
3863.69 4042
3864.28 4059
3864.87 4123
3865.45 4186
3866.04 4134
3866.62 4069
3867.21 3990
3867.80 3684
3868.38 3702
3868.97 3479
3869.56 3281
3870.14 3064
3870.73 2966
3871.32 2853
3871.90 2846
3872.49 2858
3873.08 2865
3873.66 3033
3874.25 2902
3874.84 2866
3875.42 2879
3876.01 2805
3876.60 2722
3877.19 3140
3877.77 3165
3878.36 2871
3878.95 2676
3879.53 2543
3880.12 2547
3880.71 2469
3881.30 2528
3881.88 2519
3882.47 2613
3883.06 2500
3883.65 2430
3884.23 2383
3884.82 2532
3885.41 2437
3886.00 2401
3886.58 2350
3887.17 2521
3887.76 2524
3888.35 2613
3888.94 2559
3889.52 2661
3890.11 2808
3890.70 2747
3891.29 2732
3891.88 2850
3892.46 2747
3893.05 2715
3893.64 2876
3894.23 2833
3894.82 2895
3895.41 2959
3895.99 2702
3896.58 2636
3897.17 2655
3897.76 2622
3898.35 2659
3898.94 2731
3899.53 2655
3900.12 2572
3900.70 2765
3901.29 2939
3901.88 2952
3902.47 2818
3903.06 2775
3903.65 2638
3904.24 2587
3904.83 2613
3905.42 2631
3906.01 2616
3906.60 2440
3907.18 2410
3907.77 2525
3908.36 2659
3908.95 2413
3909.54 2357
3910.13 2455
3910.72 2454
3911.31 2498
3911.90 2305
3912.49 2361
3913.08 2451
3913.67 2326
3914.26 2319
3914.85 2351
3915.44 2337
3916.03 2336
3916.62 2540
3917.21 2294
3917.80 2364
3918.39 2531
3918.98 2441
3919.57 2324
3920.16 2254
3920.75 2295
3921.34 2470
3921.93 2430
3922.52 2424
3923.11 2515
3923.70 2441
3924.30 2400
3924.89 2350
3925.48 2462
3926.07 2369
3926.66 2297
3927.25 2327
3927.84 2357
3928.43 2439
3929.02 2382
3929.61 2468
3930.20 2553
3930.80 2493
3931.39 2337
3931.98 2396
3932.57 2456
3933.16 2494
3933.75 2468
3934.34 2354
3934.93 2322
3935.53 2433
3936.12 2279
3936.71 2110
3937.30 2188
3937.89 2207
3938.48 2270
3939.08 2193
3939.67 2434
3940.26 2436
3940.85 2307
3941.44 2313
3942.04 2442
3942.63 2386
3943.22 2379
3943.81 2587
3944.40 2557
3945.00 2260
3945.59 2339
3946.18 2674
3946.77 2344
3947.36 2476
3947.96 2483
3948.55 2363
3949.14 2208
3949.73 2230
3950.33 2355
3950.92 2351
3951.51 2265
3952.11 2039
3952.70 2344
3953.29 2375
3953.88 2350
3954.48 2315
3955.07 2352
3955.66 2331
3956.26 2280
3956.85 2346
3957.44 2403
3958.04 2336
3958.63 2400
3959.22 2285
3959.81 2318
3960.41 2246
3961.00 2190
3961.60 2253
3962.19 2288
3962.78 2210
3963.38 2272
3963.97 2421
3964.56 2214
3965.16 2124
3965.75 2227
3966.34 2188
3966.94 2320
3967.53 2402
3968.13 2412
3968.72 2495
3969.31 2341
3969.91 2338
3970.50 2452
3971.10 2267
3971.69 2264
3972.28 2268
3972.88 2417
3973.47 2363
3974.07 2433
3974.66 2332
3975.26 2248
3975.85 2171
3976.45 2223
3977.04 2396
3977.63 2417
3978.23 2361
3978.82 2301
3979.42 2347
3980.01 2389
3980.61 2461
3981.20 2380
3981.80 2296
3982.39 2443
3982.99 2509
3983.58 2435
3984.18 2396
3984.77 2386
3985.37 2377
3985.96 2438
3986.56 2314
3987.16 2446
3987.75 2410
3988.35 2539
3988.94 2577
3989.54 2511
3990.13 2436
3990.73 2510
3991.32 2331
3991.92 2371
3992.52 2486
3993.11 2293
3993.71 2304
3994.30 2507
3994.90 2337
3995.50 2499
3996.09 2445
3996.69 2494
3997.28 2415
3997.88 2398
3998.48 2420
3999.07 2345
3999.67 2341
4000.26 2401
4000.86 2355
4001.46 2342
4002.05 2463
4002.65 2541
4003.25 2688
4003.84 2549
4004.44 2571
4005.04 2416
4005.63 2407
4006.23 2243
4006.83 2500
4007.42 2434
4008.02 2566
4008.62 2550
4009.21 2438
4009.81 2426
4010.41 2573
4011.01 2583
4011.60 2604
4012.20 2622
4012.80 2631
4013.40 2647
4013.99 2917
4014.59 2948
4015.19 2930
4015.78 3057
4016.38 3266
4016.98 3482
4017.58 3601
4018.18 3466
4018.77 3233
4019.37 3380
4019.97 3329
4020.57 3485
4021.16 3264
4021.76 3125
4022.36 2955
4022.96 2720
4023.56 2767
4024.15 2772
4024.75 2600
4025.35 2566
4025.95 2585
4026.55 2856
4027.15 2662
4027.74 2616
4028.34 2643
4028.94 2979
4029.54 2846
4030.14 2779
4030.74 2727
4031.34 2698
4031.93 2730
4032.53 2675
4033.13 2565
4033.73 2626
4034.33 2623
4034.93 2512
4035.53 2483
4036.13 2496
4036.73 2406
4037.32 2496
4037.92 2480
4038.52 2550
4039.12 2530
4039.72 2267
4040.32 2249
4040.92 2332
4041.52 2333
4042.12 2225
4042.72 2265
4043.32 2204
4043.92 2325
4044.52 2401
4045.12 2417
4045.72 2330
4046.32 2400
4046.92 2433
4047.52 2400
4048.12 2421
4048.72 2322
4049.32 2476
4049.92 2343
4050.52 2449
4051.12 2518
4051.72 2566
4052.32 2742
4052.92 2635
4053.52 2725
4054.12 2695
4054.72 2813
4055.32 2779
4055.92 2775
4056.52 2638
4057.12 2486
4057.72 2630
4058.32 2521
4058.92 2461
4059.52 2310
4060.12 2491
4060.72 2485
4061.33 2206
4061.93 2248
4062.53 2277
4063.13 2207
4063.73 2245
4064.33 2112
4064.93 2209
4065.53 2159
4066.13 2193
4066.74 2128
4067.34 2088
4067.94 2133
4068.54 2182
4069.14 2183
4069.74 2092
4070.34 2084
4070.95 2154
4071.55 2143
4072.15 2150
4072.75 2088
4073.35 2047
4073.95 2067
4074.56 2134
4075.16 2202
4075.76 2131
4076.36 2071
4076.96 2169
4077.57 2386
4078.17 2208
4078.77 2197
4079.37 2337
4079.97 2095
4080.58 2174
4081.18 2101
4081.78 1978
4082.38 2027
4082.99 2197
4083.59 2305
4084.19 2317
4084.79 2156
4085.40 2245
4086.00 2188
4086.60 2135
4087.21 2026
4087.81 2154
4088.41 2163
4089.01 2047
4089.62 2055
4090.22 2079
4090.82 2340
4091.43 2301
4092.03 2280
4092.63 2153
4093.24 2115
4093.84 2000
4094.44 2058
4095.05 2276
4095.65 2201
4096.25 2084
4096.86 1994
4097.46 2149
4098.06 2136
4098.67 2147
4099.27 2143
4099.87 2146
4100.48 2139
4101.08 2045
4101.69 2047
4102.29 2066
4102.89 2085
4103.50 2127
4104.10 1962
4104.71 2021
4105.31 2131
4105.91 1986
4106.52 1946
4107.12 1954
4107.73 2068
4108.33 2053
4108.94 2080
4109.54 2129
4110.14 2167
4110.75 2119
4111.35 1971
4111.96 2064
4112.56 2025
4113.17 2198
4113.77 2290
4114.38 2086
4114.98 2071
4115.59 2123
4116.19 2202
4116.80 2042
4117.40 2090
4118.01 2153
4118.61 2204
4119.22 2177
4119.82 2286
4120.43 2140
4121.03 2164
4121.64 2179
4122.24 2147
4122.85 2159
4123.46 2215
4124.06 2234
4124.67 2243
4125.27 2152
4125.88 2204
4126.48 2186
4127.09 2199
4127.69 2211
4128.30 2171
4128.91 2213
4129.51 2210
4130.12 2120
4130.72 2191
4131.33 2268
4131.94 2244
4132.54 2108
4133.15 2257
4133.76 2230
4134.36 2221
4134.97 2346
4135.57 2419
4136.18 2479
4136.79 2446
4137.39 2350
4138.00 2630
4138.61 2510
4139.21 2354
4139.82 2577
4140.43 2501
4141.03 2577
4141.64 2730
4142.25 2673
4142.85 2645
4143.46 2534
4144.07 2540
4144.67 2504
4145.28 2515
4145.89 2536
4146.50 2437
4147.10 2277
4147.71 2345
4148.32 2151
4148.93 2196
4149.53 2172
4150.14 2122
4150.75 2097
4151.36 2251
4151.96 2147
4152.57 2113
4153.18 2064
4153.79 2154
4154.39 2088
4155.00 2056
4155.61 1960
4156.22 2238
4156.82 2208
4157.43 2030
4158.04 2170
4158.65 2188
4159.26 2156
4159.87 2043
4160.47 2215
4161.08 2138
4161.69 2141
4162.30 2262
4162.91 2317
4163.52 2266
4164.12 2246
4164.73 2375
4165.34 2353
4165.95 2364
4166.56 2508
4167.17 2346
4167.78 2566
4168.38 2284
4168.99 2271
4169.60 2249
4170.21 2278
4170.82 2291
4171.43 2280
4172.04 2348
4172.65 2161
4173.26 2129
4173.86 2283
4174.47 2335
4175.08 2350
4175.69 2237
4176.30 2291
4176.91 2479
4177.52 2300
4178.13 2191
4178.74 2180
4179.35 2270
4179.96 2343
4180.57 2236
4181.18 2179
4181.79 2220
4182.40 2182
4183.01 2095
4183.62 2251
4184.23 2111
4184.84 2102
4185.45 2159
4186.06 2042
4186.67 2200
4187.28 2118
4187.89 2149
4188.50 2093
4189.11 2078
4189.72 2085
4190.33 2228
4190.94 2353
4191.55 2339
4192.16 2440
4192.77 2305
4193.38 2380
4193.99 2475
4194.60 2410
4195.21 2319
4195.82 2501
4196.44 2491
4197.05 2480
4197.66 2463
4198.27 2477
4198.88 2568
4199.49 2465
4200.10 2448
4200.71 2444
4201.32 2359
4201.94 2284
4202.55 2298
4203.16 2327
4203.77 2181
4204.38 2259
4204.99 2217
4205.60 2320
4206.21 2406
4206.83 2359
4207.44 2200
4208.05 2219
4208.66 2309
4209.27 2439
4209.89 2272
4210.50 2281
4211.11 2390
4211.72 2409
4212.33 2462
4212.94 2297
4213.56 2297
4214.17 2309
4214.78 2420
4215.39 2532
4216.01 2333
4216.62 2408
4217.23 2604
4217.84 2678
4218.46 2527
4219.07 2655
4219.68 2794
4220.29 2926
4220.91 3124
4221.52 3223
4222.13 3514
4222.74 3565
4223.36 3827
4223.97 3835
4224.58 3929
4225.19 3910
4225.81 3994
4226.42 4014
4227.03 3946
4227.65 4112
4228.26 4161
4228.87 4089
4229.49 4248
4230.10 4186
4230.71 3937
4231.33 3996
4231.94 4009
4232.55 3956
4233.17 4194
4233.78 4081
4234.39 4195
4235.01 4709
4235.62 4515
4236.23 4734
4236.85 4764
4237.46 4678
4238.08 4779
4238.69 4437
4239.30 4031
4239.92 3782
4240.53 3553
4241.15 3353
4241.76 3275
4242.37 3211
4242.99 3043
4243.60 2778
4244.22 2769
4244.83 2770
4245.45 2865
4246.06 2894
4246.67 2752
4247.29 2662
4247.90 2751
4248.52 2698
4249.13 2639
4249.75 2836
4250.36 2927
4250.98 2882
4251.59 2678
4252.21 2742
4252.82 2610
4253.44 2650
4254.05 2621
4254.67 2532
4255.28 2621
4255.90 2690
4256.51 2702
4257.13 2576
4257.74 2596
4258.36 2484
4258.97 2384
4259.59 2402
4260.20 2455
4260.82 2329
4261.44 2436
4262.05 2524
4262.67 2381
4263.28 2382
4263.90 2416
4264.51 2470
4265.13 2403
4265.75 2481
4266.36 2500
4266.98 2483
4267.59 2448
4268.21 2474
4268.83 2441
4269.44 2496
4270.06 2389
4270.67 2551
4271.29 2491
4271.91 2532
4272.52 2248
4273.14 2447
4273.76 2456
4274.37 2356
4274.99 2369
4275.61 2506
4276.22 2444
4276.84 2616
4277.46 2650
4278.07 2432
4278.69 2361
4279.31 2441
4279.92 2493
4280.54 2458
4281.16 2409
4281.77 2276
4282.39 2211
4283.01 2204
4283.63 2148
4284.24 2186
4284.86 2404
4285.48 2256
4286.09 2133
4286.71 2381
4287.33 2298
4287.95 2295
4288.56 2161
4289.18 2240
4289.80 2293
4290.42 2249
4291.03 2202
4291.65 2225
4292.27 2167
4292.89 2110
4293.51 2108
4294.12 2161
4294.74 2138
4295.36 2197
4295.98 2201
4296.60 2268
4297.21 2146
4297.83 2150
4298.45 2296
4299.07 2279
4299.69 2170
4300.31 2144
4300.92 2249
4301.54 2357
4302.16 2365
4302.78 2250
4303.40 2256
4304.02 2230
4304.63 2251
4305.25 2178
4305.87 2272
4306.49 2249
4307.11 2212
4307.73 2305
4308.35 2222
4308.97 2252
4309.59 2184
4310.20 2316
4310.82 2249
4311.44 2334
4312.06 2320
4312.68 2420
4313.30 2382
4313.92 2211
4314.54 2112
4315.16 2148
4315.78 2122
4316.40 2210
4317.02 2228
4317.64 2271
4318.26 2292
4318.88 2522
4319.50 2334
4320.12 2158
4320.74 2260
4321.36 2296
4321.98 2295
4322.60 2310
4323.22 2321
4323.84 2502
4324.46 2581
4325.08 2469
4325.70 2580
4326.32 2704
4326.94 2678
4327.56 2543
4328.18 2630
4328.80 2701
4329.42 2585
4330.04 2585
4330.66 2510
4331.28 2285
4331.90 2273
4332.52 2242
4333.14 2215
4333.76 2273
4334.38 2258
4335.00 2438
4335.63 2369
4336.25 2399
4336.87 2521
4337.49 2645
4338.11 2518
4338.73 2679
4339.35 2752
4339.97 2744
4340.59 2727
4341.22 2749
4341.84 2757
4342.46 2589
4343.08 2696
4343.70 2839
4344.32 2908
4344.94 3294
4345.57 3545
4346.19 4030
4346.81 4317
4347.43 4590
4348.05 4798
4348.67 4748
4349.30 4379
4349.92 4220
4350.54 4207
4351.16 4075
4351.78 3517
4352.41 3286
4353.03 2988
4353.65 2853
4354.27 2685
4354.90 2596
4355.52 2612
4356.14 2549
4356.76 2520
4357.38 2665
4358.01 2553
4358.63 2405
4359.25 2361
4359.87 2505
4360.50 2696
4361.12 2610
4361.74 2487
4362.37 2395
4362.99 2460
4363.61 2696
4364.23 2631
4364.86 2576
4365.48 2378
4366.10 2434
4366.73 2407
4367.35 2411
4367.97 2518
4368.60 2475
4369.22 2397
4369.84 2271
4370.47 2261
4371.09 2143
4371.71 2109
4372.34 2192
4372.96 2143
4373.58 2265
4374.21 2200
4374.83 2175
4375.46 2148
4376.08 2065
4376.70 2138
4377.33 2232
4377.95 2206
4378.57 2248
4379.20 2308
4379.82 2201
4380.45 2163
4381.07 2345
4381.70 2198
4382.32 2171
4382.94 2208
4383.57 2205
4384.19 2215
4384.82 2222
4385.44 2208
4386.07 2110
4386.69 2266
4387.32 2345
4387.94 2230
4388.56 2067
4389.19 2080
4389.81 2207
4390.44 2184
4391.06 2088
4391.69 1975
4392.31 1918
4392.94 2091
4393.56 2046
4394.19 2051
4394.81 2112
4395.44 2171
4396.06 2175
4396.69 2111
4397.31 2096
4397.94 2048
4398.57 2128
4399.19 2050
4399.82 2060
4400.44 2232
4401.07 2202
4401.69 2146
4402.32 2218
4402.94 2207
4403.57 2233
4404.20 2249
4404.82 2127
4405.45 2140
4406.07 2210
4406.70 2177
4407.33 2123
4407.95 2209
4408.58 2291
4409.20 2461
4409.83 2518
4410.46 2325
4411.08 2163
4411.71 2321
4412.34 2356
4412.96 2282
4413.59 2319
4414.21 2183
4414.84 2183
4415.47 2098
4416.09 2122
4416.72 2179
4417.35 2054
4417.97 1981
4418.60 2061
4419.23 2108
4419.86 2170
4420.48 2116
4421.11 2151
4421.74 2136
4422.36 2134
4422.99 2108
4423.62 2132
4424.25 2061
4424.87 1965
4425.50 1868
4426.13 2044
4426.75 2020
4427.38 1807
4428.01 1890
4428.64 1772
4429.26 1822
4429.89 1962
4430.52 2065
4431.15 1854
4431.78 1850
4432.40 1985
4433.03 1925
4433.66 1917
4434.29 1917
4434.91 1993
4435.54 2081
4436.17 2034
4436.80 1925
4437.43 1981
4438.06 2000
4438.68 1913
4439.31 2046
4439.94 1954
4440.57 1984
4441.20 1889
4441.83 1971
4442.45 1903
4443.08 1854
4443.71 1814
4444.34 1965
4444.97 2023
4445.60 2118
4446.23 1920
4446.86 1924
4447.48 2011
4448.11 2046
4448.74 2048
4449.37 2039
4450.00 2020
4450.63 2034
4451.26 2096
4451.89 2081
4452.52 2036
4453.15 2072
4453.78 2101
4454.40 2071
4455.03 2029
4455.66 2054
4456.29 2014
4456.92 2017
4457.55 2007
4458.18 1923
4458.81 1872
4459.44 1899
4460.07 1999
4460.70 2031
4461.33 1753
4461.96 1958
4462.59 1884
4463.22 1968
4463.85 1857
4464.48 1843
4465.11 1932
4465.74 1903
4466.37 1855
4467.00 1692
4467.63 1733
4468.26 1926
4468.89 1897
4469.52 1749
4470.15 1811
4470.78 1803
4471.41 1710
4472.04 1693
4472.68 1808
4473.31 1902
4473.94 1844
4474.57 1816
4475.20 1825
4475.83 1754
4476.46 1843
4477.09 1808
4477.72 1873
4478.35 1810
4478.98 1779
4479.62 1957
4480.25 2114
4480.88 2008
4481.51 1914
4482.14 1892
4482.77 1926
4483.40 1959
4484.04 2050
4484.67 1941
4485.30 2002
4485.93 1962
4486.56 1977
4487.19 1980
4487.82 1747
4488.46 1977
4489.09 2045
4489.72 2051
4490.35 2020
4490.98 2077
4491.62 2006
4492.25 1980
4492.88 1853
4493.51 1856
4494.14 1813
4494.78 1779
4495.41 1866
4496.04 1820
4496.67 1835
4497.31 1973
4497.94 2087
4498.57 1994
4499.20 1931
4499.84 1899
4500.47 2081
4501.10 2278
4501.73 2218
4502.37 2114
4503.00 2300
4503.63 2265
4504.27 2116
4504.90 2257
4505.53 2126
4506.16 2118
4506.80 1969
4507.43 2235
4508.06 2032
4508.70 2039
4509.33 2152
4509.96 2195
4510.60 2127
4511.23 2086
4511.86 1907
4512.50 2032
4513.13 2102
4513.76 2116
4514.40 2004
4515.03 2095
4515.66 1974
4516.30 2000
4516.93 2116
4517.57 1904
4518.20 1951
4518.83 1927
4519.47 1833
4520.10 1905
4520.74 2031
4521.37 1789
4522.00 1898
4522.64 1988
4523.27 1892
4523.91 1877
4524.54 1944
4525.18 1993
4525.81 1977
4526.44 2024
4527.08 2097
4527.71 2115
4528.35 2231
4528.98 2473
4529.62 2708
4530.25 2781
4530.89 3280
4531.52 3477
4532.16 3576
4532.79 3629
4533.43 3749
4534.06 3799
4534.70 3556
4535.33 3682
4535.97 3402
4536.60 3203
4537.24 2965
4537.87 2677
4538.51 2598
4539.14 2600
4539.78 2257
4540.41 2100
4541.05 2191
4541.68 2078
4542.32 1965
4542.96 1963
4543.59 1952
4544.23 1786
4544.86 1918
4545.50 1978
4546.13 2005
4546.77 1945
4547.41 1916
4548.04 2056
4548.68 2178
4549.31 2142
4549.95 2072
4550.59 2111
4551.22 2223
4551.86 2261
4552.50 2218
4553.13 2237
4553.77 2136
4554.40 2019
4555.04 2061
4555.68 1981
4556.31 2023
4556.95 2033
4557.59 2099
4558.22 2058
4558.86 2085
4559.50 2026
4560.13 1964
4560.77 1912
4561.41 2124
4562.04 1999
4562.68 2184
4563.32 2248
4563.96 2024
4564.59 2016
4565.23 1977
4565.87 2018
4566.50 2101
4567.14 1982
4567.78 2028
4568.42 2145
4569.05 1942
4569.69 2111
4570.33 2391
4570.97 2129
4571.60 2020
4572.24 2016
4572.88 2163
4573.52 1941
4574.16 1893
4574.79 1930
4575.43 1971
4576.07 2010
4576.71 1974
4577.34 2030
4577.98 2004
4578.62 1937
4579.26 1913
4579.90 1896
4580.54 1949
4581.17 1992
4581.81 1925
4582.45 2059
4583.09 1949
4583.73 1988
4584.37 2056
4585.00 2075
4585.64 2099
4586.28 2025
4586.92 1996
4587.56 1880
4588.20 1853
4588.84 1878
4589.48 2025
4590.11 2123
4590.75 2246
4591.39 2292
4592.03 2364
4592.67 2333
4593.31 2326
4593.95 2135
4594.59 2276
4595.23 2188
4595.87 2178
4596.51 2144
4597.15 2015
4597.79 1883
4598.42 1878
4599.06 1890
4599.70 1953
4600.34 1963
4600.98 1919
4601.62 1930
4602.26 2042
4602.90 1965
4603.54 2099
4604.18 2174
4604.82 2169
4605.46 2149
4606.10 2159
4606.74 2147
4607.38 2088
4608.02 2190
4608.66 2306
4609.30 2271
4609.94 2240
4610.58 2166
4611.22 2112
4611.86 2183
4612.50 2187
4613.15 2122
4613.79 2045
4614.43 2008
4615.07 1932
4615.71 2056
4616.35 2018
4616.99 1817
4617.63 1939
4618.27 2075
4618.91 1891
4619.55 1817
4620.19 1824
4620.83 1823
4621.48 1824
4622.12 1954
4622.76 1926
4623.40 1880
4624.04 1942
4624.68 2033
4625.32 2057
4625.96 1916
4626.61 1965
4627.25 1909
4627.89 1901
4628.53 2014
4629.17 1957
4629.81 2029
4630.46 1983
4631.10 2128
4631.74 2022
4632.38 1996
4633.02 1830
4633.66 1948
4634.31 1986
4634.95 2037
4635.59 2059
4636.23 2055
4636.88 2013
4637.52 1981
4638.16 2128
4638.80 2167
4639.44 2253
4640.09 2292
4640.73 2262
4641.37 2233
4642.01 2272
4642.66 2004
4643.30 1982
4643.94 1891
4644.58 1958
4645.23 1934
4645.87 1862
4646.51 1956
4647.16 1996
4647.80 1999
4648.44 2010
4649.08 2098
4649.73 2021
4650.37 2076
4651.01 2156
4651.66 2282
4652.30 2411
4652.94 2479
4653.59 2588
4654.23 2619
4654.87 2645
4655.52 2527
4656.16 2401
4656.80 2470
4657.45 2337
4658.09 2185
4658.74 2141
4659.38 2120
4660.02 1942
4660.67 2070
4661.31 1832
4661.95 1740
4662.60 1723
4663.24 1929
4663.89 1933
4664.53 1861
4665.17 1814
4665.82 1764
4666.46 1803
4667.11 1805
4667.75 1892
4668.40 1908
4669.04 1881
4669.68 1894
4670.33 1847
4670.97 1806
4671.62 1831
4672.26 1947
4672.91 2112
4673.55 1981
4674.20 2006
4674.84 2138
4675.49 2024
4676.13 2115
4676.78 1996
4677.42 1928
4678.07 1936
4678.71 1931
4679.36 1921
4680.00 2006
4680.65 1971
4681.29 1994
4681.94 1893
4682.58 1980
4683.23 2006
4683.87 2011
4684.52 1995
4685.16 2036
4685.81 2028
4686.46 1984
4687.10 2093
4687.75 1847
4688.39 1957
4689.04 2023
4689.68 1883
4690.33 1930
4690.98 1866
4691.62 1923
4692.27 1967
4692.91 1959
4693.56 2080
4694.21 1944
4694.85 2026
4695.50 1998
4696.15 2117
4696.79 1986
4697.44 2234
4698.08 2050
4698.73 2062
4699.38 2102
4700.02 2149
4700.67 2244
4701.32 2129
4701.96 2252
4702.61 2156
4703.26 2243
4703.90 2207
4704.55 1957
4705.20 2022
4705.84 2072
4706.49 1946
4707.14 1928
4707.79 1843
4708.43 1966
4709.08 2083
4709.73 1852
4710.37 2038
4711.02 2154
4711.67 2026
4712.32 2067
4712.96 1818
4713.61 1853
4714.26 1934
4714.91 1854
4715.55 1875
4716.20 2088
4716.85 1913
4717.50 1866
4718.14 1847
4718.79 2006
4719.44 1839
4720.09 1813
4720.74 1937
4721.38 2041
4722.03 2062
4722.68 2070
4723.33 2011
4723.98 1964
4724.62 1904
4725.27 2026
4725.92 2047
4726.57 1992
4727.22 1908
4727.87 2000
4728.52 2029
4729.16 1964
4729.81 1897
4730.46 1913
4731.11 1880
4731.76 1742
4732.41 1824
4733.06 1756
4733.70 1769
4734.35 1883
4735.00 1773
4735.65 1843
4736.30 1879
4736.95 1810
4737.60 1816
4738.25 1956
4738.90 2025
4739.55 1886
4740.20 1785
4740.84 1852
4741.49 2121
4742.14 1963
4742.79 1893
4743.44 2016
4744.09 1958
4744.74 1870
4745.39 1820
4746.04 1890
4746.69 1743
4747.34 1985
4747.99 1976
4748.64 2213
4749.29 2095
4749.94 1923
4750.59 2103
4751.24 2116
4751.89 2110
4752.54 2072
4753.19 2145
4753.84 2130
4754.49 2121
4755.14 2289
4755.79 2183
4756.44 2056
4757.09 2155
4757.74 2019
4758.39 2067
4759.04 2083
4759.70 2126
4760.35 2010
4761.00 1924
4761.65 1853
4762.30 1999
4762.95 2113
4763.60 2001
4764.25 2057
4764.90 2155
4765.55 2161
4766.20 2268
4766.86 2300
4767.51 2440
4768.16 2455
4768.81 2394
4769.46 2471
4770.11 2421
4770.76 2379
4771.41 2232
4772.07 2282
4772.72 2153
4773.37 2170
4774.02 2177
4774.67 2018
4775.32 1977
4775.98 1721
4776.63 1749
4777.28 1829
4777.93 1934
4778.58 2018
4779.24 1972
4779.89 2115
4780.54 2019
4781.19 2028
4781.84 2151
4782.50 2208
4783.15 2078
4783.80 2071
4784.45 2014
4785.10 1979
4785.76 1996
4786.41 2046
4787.06 2000
4787.71 2027
4788.37 1969
4789.02 1913
4789.67 2050
4790.33 2105
4790.98 2001
4791.63 2022
4792.28 2038
4792.94 1882
4793.59 1805
4794.24 1887
4794.90 1852
4795.55 1975
4796.20 1864
4796.86 1728
4797.51 1851
4798.16 1930
4798.81 1869
4799.47 1826
4800.12 1832
4800.78 1937
4801.43 1669
4802.08 1904
4802.74 1807
4803.39 1968
4804.04 2068
4804.70 1903
4805.35 1815
4806.00 1752
4806.66 1854
4807.31 1931
4807.97 1946
4808.62 1790
4809.27 1844
4809.93 2013
4810.58 1849
4811.24 1840
4811.89 1807
4812.54 1753
4813.20 1736
4813.85 1704
4814.51 1914
4815.16 1832
4815.82 1804
4816.47 1907
4817.13 1934
4817.78 1884
4818.44 1985
4819.09 1961
4819.74 1989
4820.40 2095
4821.05 2110
4821.71 1920
4822.36 2095
4823.02 2234
4823.67 2203
4824.33 2162
4824.98 2231
4825.64 2376
4826.29 2342
4826.95 2321
4827.60 2329
4828.26 2308
4828.92 2269
4829.57 2256
4830.23 2340
4830.88 2252
4831.54 2155
4832.19 2180
4832.85 2311
4833.50 2293
4834.16 2236
4834.82 2242
4835.47 2242
4836.13 2346
4836.78 2654
4837.44 2544
4838.10 2725
4838.75 2857
4839.41 2732
4840.06 2779
4840.72 2786
4841.38 2745
4842.03 2735
4842.69 2823
4843.34 2772
4844.00 2447
4844.66 2529
4845.31 2435
4845.97 2441
4846.63 2504
4847.28 2418
4847.94 2468
4848.60 2334
4849.25 2398
4849.91 2445
4850.57 2387
4851.22 2478
4851.88 2576
4852.54 2541
4853.20 2804
4853.85 2680
4854.51 2514
4855.17 2336
4855.82 2359
4856.48 2375
4857.14 2385
4857.80 2495
4858.45 2537
4859.11 2502
4859.77 2601
4860.43 2431
4861.08 2421
4861.74 2369
4862.40 2362
4863.06 2403
4863.71 2515
4864.37 2548
4865.03 2445
4865.69 2554
4866.34 2509
4867.00 2587
4867.66 2587
4868.32 2659
4868.98 2581
4869.63 2416
4870.29 2346
4870.95 2422
4871.61 2414
4872.27 2418
4872.93 2499
4873.58 2484
4874.24 2558
4874.90 2495
4875.56 2390
4876.22 2476
4876.88 2441
4877.54 2390
4878.19 2418
4878.85 2444
4879.51 2431
4880.17 2372
4880.83 2499
4881.49 2436
4882.15 2408
4882.81 2449
4883.47 2431
4884.13 2280
4884.78 2209
4885.44 2253
4886.10 2125
4886.76 2192
4887.42 2093
4888.08 2288
4888.74 2317
4889.40 2284
4890.06 2305
4890.72 2280
4891.38 2378
4892.04 2429
4892.70 2450
4893.36 2432
4894.02 2314
4894.68 2268
4895.34 2162
4896.00 2061
4896.66 2148
4897.32 2143
4897.98 2220
4898.64 2113
4899.30 2159
4899.96 2118
4900.62 2125
4901.28 2104
4901.94 2079
4902.60 2001
4903.26 2105
4903.92 2006
4904.58 1949
4905.24 1994
4905.90 1993
4906.56 1968
4907.22 2043
4907.88 2045
4908.54 1885
4909.20 1752
4909.87 1907
4910.53 1875
4911.19 1789
4911.85 1840
4912.51 1898
4913.17 1927
4913.83 1952
4914.49 1974
4915.15 1964
4915.81 1973
4916.48 2000
4917.14 1864
4917.80 1743
4918.46 1862
4919.12 1838
4919.78 1691
4920.44 1636
4921.11 1609
4921.77 1731
4922.43 1894
4923.09 1734
4923.75 1803
4924.41 1837
4925.08 1849
4925.74 1947
4926.40 1969
4927.06 1873
4927.72 1829
4928.39 1899
4929.05 2069
4929.71 2116
4930.37 2008
4931.04 2094
4931.70 2036
4932.36 2041
4933.02 2081
4933.69 2162
4934.35 2083
4935.01 2072
4935.67 1921
4936.34 1903
4937.00 1934
4937.66 1973
4938.32 1881
4938.99 1897
4939.65 1926
4940.31 1858
4940.98 1900
4941.64 1935
4942.30 1810
4942.96 1860
4943.63 1761
4944.29 1889
4944.95 2014
4945.62 1881
4946.28 1733
4946.94 1914
4947.61 1889
4948.27 1901
4948.93 1859
4949.60 1974
4950.26 2023
4950.92 2001
4951.59 1833
4952.25 1793
4952.92 1802
4953.58 1799
4954.24 1799
4954.91 1792
4955.57 1759
4956.24 1680
4956.90 1661
4957.56 1674
4958.23 1799
4958.89 1858
4959.56 1808
4960.22 1763
4960.88 1666
4961.55 1704
4962.21 1939
4962.88 1962
4963.54 1966
4964.21 1835
4964.87 1876
4965.54 2105
4966.20 2172
4966.86 2075
4967.53 1865
4968.19 1983
4968.86 1948
4969.52 1858
4970.19 1750
4970.85 1779
4971.52 1925
4972.18 1847
4972.85 1754
4973.51 1791
4974.18 1910
4974.84 1968
4975.51 1965
4976.17 1907
4976.84 1717
4977.51 1776
4978.17 1833
4978.84 1789
4979.50 1725
4980.17 1732
4980.83 1819
4981.50 1727
4982.16 1740
4982.83 1781
4983.50 1733
4984.16 1742
4984.83 1924
4985.49 1924
4986.16 1970
4986.83 1888
4987.49 1903
4988.16 1887
4988.82 1863
4989.49 1788
4990.16 1820
4990.82 1780
4991.49 1810
4992.16 1835
4992.82 1836
4993.49 1803
4994.16 1674
4994.82 1765
4995.49 1712
4996.15 1945
4996.82 1776
4997.49 1722
4998.16 1636
4998.82 1723
4999.49 1729
5000.16 1679
5000.82 1748
5001.49 1680
5002.16 1650
5002.82 1770
5003.49 1658
5004.16 1713
5004.83 1697
5005.49 1768
5006.16 1890
5006.83 1750
5007.49 1789
5008.16 1734
5008.83 1784
5009.50 1876
5010.16 1892
5010.83 1704
5011.50 1824
5012.17 1889
5012.84 1767
5013.50 1805
5014.17 1801
5014.84 1709
5015.51 1849
5016.17 1691
5016.84 1851
5017.51 1848
5018.18 1911
5018.85 1823
5019.52 1891
5020.18 2113
5020.85 2055
5021.52 2261
5022.19 2402
5022.86 2590
5023.53 2813
5024.19 2810
5024.86 2743
5025.53 2659
5026.20 2780
5026.87 2565
5027.54 2523
5028.21 2349
5028.88 2203
5029.54 2123
5030.21 1980
5030.88 1844
5031.55 1853
5032.22 1851
5032.89 1817
5033.56 1743
5034.23 1727
5034.90 1677
5035.57 1744
5036.24 1722
5036.90 1751
5037.57 1778
5038.24 1819
5038.91 1716
5039.58 1776
5040.25 1758
5040.92 1735
5041.59 1769
5042.26 1728
5042.93 1696
5043.60 1695
5044.27 1680
5044.94 1667
5045.61 1733
5046.28 1678
5046.95 1783
5047.62 1777
5048.29 1768
5048.96 1839
5049.63 1787
5050.30 1818
5050.97 1828
5051.64 1890
5052.31 1795
5052.98 1829
5053.65 1811
5054.32 1761
5054.99 1687
5055.66 1666
5056.34 1778
5057.01 1757
5057.68 1752
5058.35 1758
5059.02 1691
5059.69 1831
5060.36 1918
5061.03 1873
5061.70 1891
5062.37 1877
5063.04 1939
5063.72 1852
5064.39 1880
5065.06 1789
5065.73 1655
5066.40 1690
5067.07 1757
5067.74 1793
5068.42 1768
5069.09 1836
5069.76 1745
5070.43 1738
5071.10 1563
5071.77 1572
5072.44 1615
5073.12 1805
5073.79 1760
5074.46 1700
5075.13 1756
5075.80 1769
5076.48 1692
5077.15 1663
5077.82 1677
5078.49 1745
5079.16 1723
5079.84 1863
5080.51 1824
5081.18 1807
5081.85 1802
5082.53 1711
5083.20 1753
5083.87 1742
5084.54 1833
5085.22 1756
5085.89 1761
5086.56 1821
5087.23 1691
5087.91 1760
5088.58 1738
5089.25 1913
5089.93 1836
5090.60 2046
5091.27 1989
5091.94 2019
5092.62 2037
5093.29 1953
5093.96 2039
5094.64 2001
5095.31 2030
5095.98 1903
5096.66 1938
5097.33 1799
5098.00 1925
5098.68 2001
5099.35 1788
5100.02 1692
5100.70 1690
5101.37 1796
5102.04 1794
5102.72 1683
5103.39 1739
5104.07 1909
5104.74 1874
5105.41 1931
5106.09 1849
5106.76 1736
5107.44 1913
5108.11 1959
5108.78 1824
5109.46 1763
5110.13 1802
5110.81 1666
5111.48 1779
5112.16 1774
5112.83 1600
5113.50 1751
5114.18 1691
5114.85 1757
5115.53 1707
5116.20 1769
5116.88 1713
5117.55 1722
5118.23 1767
5118.90 1787
5119.58 1722
5120.25 1859
5120.93 1892
5121.60 1743
5122.28 1821
5122.95 1798
5123.63 1768
5124.30 1844
5124.98 1790
5125.65 1795
5126.33 1755
5127.00 1740
5127.68 1786
5128.35 1793
5129.03 1793
5129.70 1762
5130.38 1782
5131.06 1782
5131.73 1775
5132.41 1775
5133.08 1941
5133.76 1810
5134.43 1777
5135.11 1742
5135.79 1851
5136.46 1700
5137.14 1857
5137.81 1837
5138.49 1903
5139.17 1832
5139.84 1650
5140.52 1712
5141.20 1863
5141.87 1770
5142.55 1700
5143.22 1763
5143.90 1684
5144.58 1515
5145.25 1505
5145.93 1587
5146.61 1627
5147.28 1530
5147.96 1552
5148.64 1674
5149.31 1608
5149.99 1595
5150.67 1648
5151.34 1751
5152.02 1678
5152.70 1626
5153.38 1633
5154.05 1595
5154.73 1732
5155.41 1757
5156.08 1598
5156.76 1547
5157.44 1603
5158.12 1595
5158.79 1569
5159.47 1659
5160.15 1543
5160.83 1548
5161.50 1612
5162.18 1667
5162.86 1658
5163.54 1654
5164.22 1611
5164.89 1661
5165.57 1543
5166.25 1633
5166.93 1813
5167.61 1694
5168.28 1724
5168.96 1743
5169.64 1614
5170.32 1741
5171.00 1647
5171.67 1537
5172.35 1631
5173.03 1570
5173.71 1564
5174.39 1556
5175.07 1667
5175.74 1658
5176.42 1519
5177.10 1661
5177.78 1647
5178.46 1641
5179.14 1553
5179.82 1599
5180.50 1614
5181.17 1566
5181.85 1467
5182.53 1658
5183.21 1611
5183.89 1561
5184.57 1559
5185.25 1490
5185.93 1562
5186.61 1630
5187.29 1469
5187.97 1494
5188.65 1565
5189.33 1545
5190.00 1480
5190.68 1520
5191.36 1503
5192.04 1511
5192.72 1519
5193.40 1564
5194.08 1480
5194.76 1490
5195.44 1497
5196.12 1586
5196.80 1601
5197.48 1552
5198.16 1503
5198.84 1628
5199.52 1584
5200.20 1554
5200.88 1549
5201.56 1554
5202.24 1519
5202.92 1637
5203.60 1662
5204.28 1689
5204.96 1688
5205.65 1562
5206.33 1693
5207.01 1782
5207.69 1758
5208.37 1767
5209.05 1701
5209.73 1788
5210.41 1823
5211.09 1818
5211.77 1880
5212.45 1954
5213.13 1823
5213.82 1874
5214.50 1846
5215.18 1837
5215.86 1749
5216.54 1677
5217.22 1638
5217.90 1744
5218.58 1848
5219.27 1763
5219.95 1723
5220.63 1730
5221.31 1625
5221.99 1505
5222.67 1645
5223.35 1767
5224.04 1815
5224.72 1677
5225.40 1779
5226.08 1773
5226.76 1771
5227.45 1639
5228.13 1599
5228.81 1623
5229.49 1662
5230.17 1715
5230.86 1703
5231.54 1529
5232.22 1602
5232.90 1701
5233.58 1629
5234.27 1625
5234.95 1815
5235.63 1737
5236.31 1787
5237.00 1647
5237.68 1737
5238.36 1712
5239.05 1700
5239.73 1710
5240.41 1757
5241.09 1719
5241.78 1709
5242.46 1677
5243.14 1794
5243.83 1731
5244.51 1754
5245.19 1689
5245.87 1904
5246.56 1693
5247.24 1677
5247.92 1706
5248.61 1751
5249.29 1784
5249.97 1858
5250.66 1802
5251.34 1741
5252.03 1668
5252.71 1753
5253.39 1813
5254.08 1779
5254.76 1635
5255.44 1766
5256.13 1585
5256.81 1673
5257.50 1643
5258.18 1511
5258.86 1675
5259.55 1704
5260.23 1703
5260.92 1759
5261.60 1765
5262.28 1802
5262.97 1806
5263.65 1756
5264.34 1606
5265.02 1671
5265.71 1801
5266.39 1882
5267.07 1895
5267.76 1828
5268.44 1790
5269.13 1829
5269.81 1973
5270.50 1925
5271.18 1759
5271.87 1835
5272.55 1711
5273.24 1706
5273.92 1756
5274.61 1647
5275.29 1648
5275.98 1797
5276.66 1706
5277.35 1870
5278.03 1768
5278.72 1844
5279.40 1911
5280.09 1839
5280.77 1861
5281.46 1916
5282.15 2189
5282.83 2189
5283.52 2265
5284.20 2281
5284.89 2222
5285.57 2133
5286.26 1911
5286.95 1947
5287.63 1948
5288.32 1657
5289.00 1692
5289.69 1652
5290.38 1578
5291.06 1696
5291.75 1725
5292.43 1698
5293.12 1812
5293.81 1659
5294.49 1787
5295.18 1844
5295.87 1859
5296.55 1766
5297.24 1711
5297.92 1752
5298.61 1877
5299.30 1825
5299.98 1905
5300.67 1908
5301.36 1803
5302.04 1796
5302.73 1791
5303.42 1899
5304.11 1780
5304.79 1859
5305.48 1955
5306.17 1988
5306.85 1896
5307.54 1964
5308.23 2026
5308.92 1964
5309.60 1999
5310.29 1817
5310.98 1881
5311.66 1835
5312.35 1751
5313.04 1783
5313.73 1963
5314.41 1831
5315.10 1790
5315.79 1768
5316.48 1831
5317.17 1825
5317.85 1754
5318.54 1796
5319.23 1898
5319.92 1882
5320.61 1939
5321.29 1992
5321.98 2020
5322.67 1818
5323.36 1718
5324.05 1903
5324.73 1816
5325.42 1805
5326.11 1818
5326.80 1772
5327.49 1889
5328.18 1802
5328.87 1781
5329.55 1727
5330.24 1751
5330.93 1819
5331.62 1708
5332.31 1794
5333.00 1787
5333.69 1855
5334.38 1896
5335.06 1803
5335.75 1790
5336.44 1878
5337.13 1758
5337.82 1706
5338.51 1698
5339.20 1906
5339.89 1867
5340.58 1957
5341.27 2155
5341.96 2110
5342.65 2150
5343.33 2091
5344.02 2070
5344.71 2013
5345.40 2104
5346.09 2102
5346.78 2001
5347.47 2148
5348.16 2196
5348.85 2452
5349.54 2683
5350.23 2695
5350.92 2881
5351.61 3122
5352.30 3240
5352.99 3404
5353.68 3348
5354.37 3238
5355.06 3184
5355.75 2993
5356.44 2710
5357.13 2438
5357.82 2393
5358.51 2297
5359.21 2119
5359.90 2239
5360.59 1998
5361.28 1910
5361.97 1979
5362.66 1829
5363.35 1774
5364.04 1709
5364.73 1640
5365.42 1698
5366.11 1666
5366.80 1639
5367.49 1695
5368.19 1813
5368.88 1909
5369.57 1823
5370.26 1780
5370.95 1792
5371.64 1601
5372.33 1639
5373.02 1709
5373.72 1700
5374.41 1646
5375.10 1659
5375.79 1635
5376.48 1668
5377.17 1778
5377.87 1689
5378.56 1815
5379.25 1737
5379.94 1685
5380.63 1624
5381.33 1670
5382.02 1689
5382.71 1576
5383.40 1638
5384.09 1793
5384.79 1661
5385.48 1726
5386.17 1687
5386.86 1550
5387.55 1668
5388.25 1737
5388.94 1675
5389.63 1674
5390.32 1759
5391.02 1772
5391.71 1793
5392.40 1848
5393.09 1889
5393.79 1809
5394.48 1865
5395.17 1863
5395.87 1760
5396.56 1774
5397.25 1664
5397.95 1725
5398.64 1629
5399.33 1645
5400.02 1688
5400.72 1608
5401.41 1694
5402.10 1722
5402.80 1575
5403.49 1606
5404.18 1663
5404.88 1742
5405.57 1710
5406.26 1639
5406.96 1654
5407.65 1700
5408.35 1716
5409.04 1682
5409.73 1664
5410.43 1588
5411.12 1715
5411.81 1848
5412.51 1727
5413.20 1783
5413.90 1671
5414.59 1611
5415.28 1630
5415.98 1587
5416.67 1676
5417.37 1717
5418.06 1735
5418.76 1725
5419.45 1655
5420.14 1730
5420.84 1673
5421.53 1613
5422.23 1656
5422.92 1704
5423.62 1745
5424.31 1690
5425.01 1801
5425.70 1768
5426.40 1687
5427.09 1696
5427.79 1622
5428.48 1550
5429.18 1546
5429.87 1612
5430.57 1672
5431.26 1564
5431.96 1680
5432.65 1848
5433.35 1798
5434.04 1816
5434.74 1787
5435.43 1819
5436.13 1785
5436.82 1700
5437.52 1944
5438.22 1803
5438.91 1769
5439.61 1803
5440.30 1810
5441.00 1662
5441.69 1733
5442.39 1909
5443.09 1775
5443.78 1839
5444.48 1849
5445.17 2021
5445.87 2047
5446.57 2048
5447.26 2040
5447.96 2003
5448.66 2146
5449.35 2157
5450.05 2352
5450.74 2298
5451.44 2123
5452.14 2216
5452.83 2022
5453.53 2031
5454.23 2006
5454.92 2020
5455.62 1992
5456.32 1870
5457.01 1816
5457.71 1740
5458.41 1811
5459.10 1889
5459.80 1765
5460.50 1852
5461.20 1965
5461.89 1872
5462.59 1989
5463.29 2031
5463.98 2098
5464.68 2019
5465.38 2062
5466.08 2110
5466.77 2024
5467.47 2047
5468.17 2213
5468.87 2208
5469.56 1906
5470.26 1892
5470.96 1985
5471.66 1967
5472.35 2038
5473.05 2080
5473.75 1979
5474.45 1971
5475.15 2065
5475.84 1969
5476.54 2143
5477.24 2071
5477.94 2106
5478.64 2296
5479.34 2341
5480.03 2455
5480.73 2446
5481.43 2550
5482.13 2745
5482.83 2809
5483.53 2660
5484.22 2776
5484.92 2558
5485.62 2400
5486.32 2215
5487.02 2215
5487.72 2206
5488.42 2281
5489.11 2391
5489.81 2320
5490.51 2337
5491.21 2503
5491.91 2316
5492.61 2308
5493.31 2354
5494.01 2333
5494.71 2411
5495.41 2364
5496.11 2346
5496.81 2357
5497.50 2612
5498.20 2683
5498.90 2819
5499.60 2839
5500.30 3125
5501.00 3428
5501.70 3401
5502.40 3647
5503.10 3708
5503.80 3683
5504.50 3694
5505.20 3391
5505.90 3173
5506.60 2937
5507.30 2697
5508.00 2642
5508.70 2403
5509.40 2495
5510.10 2439
5510.80 2515
5511.50 2444
5512.20 2191
5512.90 2276
5513.60 2406
5514.30 2467
5515.00 2250
5515.70 2262
5516.40 2105
5517.11 2059
5517.81 2153
5518.51 2183
5519.21 2217
5519.91 2260
5520.61 2223
5521.31 2083
5522.01 2197
5522.71 2192
5523.41 2106
5524.11 2102
5524.82 2033
5525.52 1959
5526.22 1934
5526.92 1823
5527.62 1794
5528.32 1785
5529.02 1900
5529.72 1908
5530.43 1901
5531.13 1823
5531.83 1944
5532.53 1918
5533.23 1783
5533.93 1851
5534.64 1772
5535.34 1819
5536.04 1775
5536.74 1779
5537.44 1727
5538.15 1743
5538.85 1780
5539.55 1781
5540.25 1745
5540.95 1716
5541.66 1820
5542.36 1778
5543.06 1815
5543.76 1811
5544.47 1821
5545.17 1820
5545.87 1757
5546.57 1775
5547.28 1788
5547.98 1892
5548.68 1740
5549.38 1871
5550.09 1885
5550.79 1800
5551.49 1781
5552.19 1851
5552.90 1814
5553.60 1710
5554.30 1746
5555.01 1767
5555.71 1741
5556.41 1670
5557.12 1585
5557.82 1629
5558.52 1733
5559.23 1724
5559.93 1618
5560.63 1651
5561.34 1534
5562.04 1682
5562.74 1738
5563.45 1912
5564.15 1800
5564.85 1760
5565.56 1777
5566.26 1646
5566.96 1744
5567.67 1852
5568.37 1748
5569.08 1827
5569.78 1678
5570.48 1681
5571.19 1631
5571.89 1711
5572.60 1668
5573.30 1603
5574.01 1507
5574.71 1599
5575.41 1702
5576.12 1718
5576.82 1792
5577.53 1730
5578.23 1774
5578.94 1833
5579.64 1783
5580.35 1726
5581.05 1726
5581.76 1660
5582.46 1671
5583.16 1641
5583.87 1727
5584.57 1614
5585.28 1718
5585.98 1653
5586.69 1648
5587.39 1529
5588.10 1572
5588.81 1641
5589.51 1679
5590.22 1713
5590.92 1663
5591.63 1691
5592.33 1601
5593.04 1727
5593.74 1651
5594.45 1702
5595.15 1638
5595.86 1611
5596.57 1658
5597.27 1627
5597.98 1649
5598.68 1562
5599.39 1715
5600.09 1654
5600.80 1567
5601.51 1502
5602.21 1398
5602.92 1515
5603.62 1516
5604.33 1555
5605.04 1568
5605.74 1614
5606.45 1647
5607.16 1706
5607.86 1651
5608.57 1485
5609.27 1405
5609.98 1564
5610.69 1574
5611.39 1473
5612.10 1522
5612.81 1569
5613.51 1512
5614.22 1435
5614.93 1500
5615.64 1550
5616.34 1534
5617.05 1519
5617.76 1529
5618.46 1484
5619.17 1387
5619.88 1414
5620.58 1533
5621.29 1568
5622.00 1570
5622.71 1520
5623.41 1610
5624.12 1570
5624.83 1448
5625.54 1442
5626.24 1455
5626.95 1481
5627.66 1587
5628.37 1588
5629.07 1589
5629.78 1617
5630.49 1571
5631.20 1578
5631.91 1439
5632.61 1646
5633.32 1568
5634.03 1547
5634.74 1438
5635.45 1550
5636.15 1552
5636.86 1550
5637.57 1540
5638.28 1444
5638.99 1526
5639.70 1639
5640.40 1657
5641.11 1644
5641.82 1635
5642.53 1659
5643.24 1606
5643.95 1621
5644.66 1634
5645.36 1621
5646.07 1725
5646.78 1690
5647.49 1594
5648.20 1554
5648.91 1563
5649.62 1579
5650.33 1642
5651.04 1591
5651.75 1502
5652.45 1617
5653.16 1670
5653.87 1612
5654.58 1649
5655.29 1690
5656.00 1738
5656.71 1572
5657.42 1540
5658.13 1616
5658.84 1673
5659.55 1756
5660.26 1810
5660.97 1818
5661.68 1827
5662.39 1807
5663.10 1605
5663.81 1772
5664.52 1823
5665.23 1663
5665.94 1673
5666.65 1665
5667.36 1689
5668.07 1605
5668.78 1677
5669.49 1677
5670.20 1648
5670.91 1834
5671.62 1934
5672.33 2001
5673.04 2033
5673.75 2019
5674.46 1954
5675.17 2037
5675.88 1992
5676.59 1770
5677.31 1703
5678.02 1576
5678.73 1525
5679.44 1727
5680.15 1710
5680.86 1751
5681.57 1669
5682.28 1614
5682.99 1551
5683.70 1737
5684.42 1722
5685.13 1693
5685.84 1726
5686.55 1687
5687.26 1666
5687.97 1683
5688.68 1659
5689.39 1641
5690.11 1682
5690.82 1621
5691.53 1658
5692.24 1646
5692.95 1556
5693.67 1613
5694.38 1715
5695.09 1575
5695.80 1557
5696.51 1479
5697.22 1554
5697.94 1538
5698.65 1472
5699.36 1538
5700.07 1463
5700.79 1411
5701.50 1451
5702.21 1523
5702.92 1478
5703.63 1465
5704.35 1559
5705.06 1480
5705.77 1529
5706.48 1601
5707.20 1622
5707.91 1636
5708.62 1498
5709.34 1474
5710.05 1538
5710.76 1481
5711.47 1576
5712.19 1549
5712.90 1517
5713.61 1530
5714.33 1524
5715.04 1486
5715.75 1396
5716.47 1549
5717.18 1518
5717.89 1458
5718.61 1473
5719.32 1604
5720.03 1564
5720.75 1448
5721.46 1519
5722.17 1553
5722.89 1588
5723.60 1550
5724.31 1564
5725.03 1600
5725.74 1682
5726.46 1648
5727.17 1744
5727.88 1833
5728.60 1882
5729.31 1952
5730.03 2095
5730.74 2055
5731.45 1984
5732.17 2018
5732.88 2184
5733.60 2049
5734.31 1904
5735.03 1846
5735.74 1787
5736.45 1733
5737.17 1689
5737.88 1650
5738.60 1654
5739.31 1595
5740.03 1545
5740.74 1497
5741.46 1561
5742.17 1602
5742.89 1700
5743.60 1708
5744.32 1615
5745.03 1565
5745.75 1511
5746.46 1652
5747.18 1562
5747.89 1655
5748.61 1603
5749.32 1672
5750.04 1669
5750.75 1641
5751.47 1579
5752.18 1745
5752.90 1882
5753.62 1846
5754.33 1968
5755.05 2115
5755.76 2227
5756.48 2120
5757.19 2035
5757.91 1944
5758.63 1972
5759.34 2049
5760.06 1968
5760.77 1811
5761.49 1818
5762.21 1812
5762.92 1778
5763.64 1734
5764.35 1838
5765.07 1911
5765.79 1827
5766.50 1734
5767.22 1795
5767.94 1772
5768.65 1860
5769.37 1816
5770.08 1832
5770.80 1815
5771.52 1787
5772.23 1829
5772.95 1734
5773.67 1664
5774.39 1733
5775.10 1718
5775.82 1736
5776.54 1605
5777.25 1601
5777.97 1771
5778.69 1774
5779.40 1684
5780.12 1781
5780.84 1839
5781.56 1734
5782.27 1866
5782.99 1844
5783.71 1798
5784.43 1823
5785.14 1883
5785.86 1865
5786.58 1950
5787.30 1855
5788.01 1910
5788.73 2022
5789.45 1967
5790.17 1909
5790.88 2044
5791.60 2055
5792.32 2193
5793.04 2143
5793.76 2280
5794.47 2318
5795.19 2283
5795.91 2338
5796.63 2502
5797.35 2673
5798.07 2950
5798.78 3281
5799.50 3705
5800.22 4366
5800.94 4870
5801.66 5645
5802.38 5969
5803.10 5790
5803.81 5706
5804.53 5349
5805.25 4672
5805.97 4160
5806.69 3567
5807.41 3229
5808.13 3066
5808.85 2805
5809.56 2851
5810.28 2783
5811.00 2507
5811.72 2576
5812.44 2509
5813.16 2705
5813.88 2748
5814.60 2554
5815.32 2628
5816.04 2554
5816.76 2603
5817.48 2717
5818.20 2562
5818.92 2514
5819.64 2503
5820.36 2501
5821.08 2550
5821.80 2495
5822.51 2494
5823.23 2492
5823.95 2367
5824.67 2358
5825.39 2466
5826.11 2253
5826.83 2295
5827.55 2161
5828.28 1959
5829.00 2027
5829.72 1918
5830.44 1873
5831.16 1839
5831.88 1963
5832.60 2001
5833.32 1926
5834.04 1897
5834.76 1852
5835.48 1889
5836.20 1794
5836.92 1883
5837.64 2107
5838.36 1922
5839.08 1836
5839.80 2057
5840.53 1991
5841.25 1946
5841.97 2012
5842.69 2029
5843.41 1939
5844.13 1893
5844.85 1775
5845.57 1790
5846.29 1798
5847.02 1749
5847.74 1724
5848.46 1734
5849.18 1794
5849.90 1664
5850.62 1824
5851.34 1778
5852.07 1824
5852.79 1800
5853.51 1783
5854.23 1668
5854.95 1656
5855.68 1791
5856.40 1939
5857.12 1799
5857.84 1690
5858.56 1858
5859.29 1772
5860.01 1651
5860.73 1815
5861.45 1767
5862.17 1712
5862.90 1671
5863.62 1627
5864.34 1811
5865.06 1755
5865.79 1646
5866.51 1780
5867.23 1701
5867.95 1773
5868.68 1725
5869.40 1666
5870.12 1759
5870.84 1717
5871.57 1722
5872.29 1723
5873.01 1690
5873.74 1755
5874.46 1743
5875.18 1733
5875.91 1764
5876.63 1730
5877.35 1742
5878.08 1707
5878.80 1943
5879.52 1796
5880.25 1732
5880.97 1877
5881.69 1707
5882.42 1613
5883.14 1727
5883.86 1754
5884.59 1788
5885.31 1614
5886.03 1699
5886.76 1711
5887.48 1780
5888.21 1810
5888.93 1741
5889.65 1802
5890.38 1633
5891.10 1617
5891.83 1639
5892.55 1568
5893.27 1599
5894.00 1644
5894.72 1647
5895.45 1699
5896.17 1738
5896.90 1721
5897.62 1703
5898.35 1666
5899.07 1702
5899.79 1523
5900.52 1665
5901.24 1702
5901.97 1638
5902.69 1545
5903.42 1572
5904.14 1665
5904.87 1617
5905.59 1692
5906.32 1636
5907.04 1555
5907.77 1647
5908.49 1635
5909.22 1621
5909.94 1549
5910.67 1647
5911.39 1598
5912.12 1610
5912.84 1524
5913.57 1480
5914.30 1607
5915.02 1619
5915.75 1614
5916.47 1637
5917.20 1750
5917.92 1640
5918.65 1621
5919.38 1696
5920.10 1628
5920.83 1735
5921.55 1824
5922.28 1697
5923.01 1652
5923.73 1588
5924.46 1652
5925.18 1608
5925.91 1665
5926.64 1667
5927.36 1834
5928.09 1757
5928.81 1710
5929.54 1723
5930.27 1663
5930.99 1791
5931.72 1820
5932.45 1762
5933.17 1877
5933.90 1870
5934.63 1895
5935.35 2014
5936.08 1874
5936.81 1950
5937.53 1986
5938.26 1940
5938.99 1957
5939.72 1980
5940.44 2050
5941.17 2048
5941.90 2124
5942.62 2111
5943.35 1925
5944.08 2004
5944.81 2036
5945.53 2097
5946.26 2239
5946.99 2076
5947.72 1991
5948.44 2051
5949.17 2122
5949.90 2124
5950.63 2124
5951.35 2191
5952.08 2149
5952.81 2206
5953.54 2459
5954.27 2531
5954.99 2570
5955.72 2320
5956.45 2512
5957.18 2288
5957.91 2186
5958.64 2436
5959.36 2377
5960.09 2396
5960.82 2341
5961.55 2328
5962.28 2375
5963.01 2458
5963.73 2468
5964.46 2322
5965.19 2423
5965.92 2691
5966.65 2670
5967.38 2848
5968.11 3217
5968.83 3256
5969.56 3269
5970.29 3178
5971.02 3129
5971.75 2864
5972.48 2690
5973.21 2638
5973.94 2741
5974.67 2772
5975.40 2738
5976.13 2618
5976.86 2571
5977.58 2616
5978.31 2615
5979.04 2696
5979.77 2595
5980.50 2700
5981.23 2713
5981.96 2702
5982.69 2764
5983.42 2820
5984.15 2670
5984.88 2894
5985.61 2852
5986.34 2741
5987.07 2902
5987.80 2776
5988.53 2764
5989.26 2721
5989.99 2717
5990.72 2760
5991.45 2701
5992.18 2720
5992.91 2904
5993.64 2940
5994.37 3152
5995.10 3083
5995.83 2995
5996.56 2836
5997.29 2846
5998.03 2704
5998.76 2911
5999.49 2923
6000.22 2877
6000.95 2765
6001.68 2818
6002.41 2765
6003.14 2775
6003.87 2719
6004.60 2793
6005.33 2798
6006.07 2924
6006.80 2837
6007.53 2985
6008.26 3154
6008.99 3454
6009.72 3617
6010.45 3997
6011.18 4108
6011.92 4491
6012.65 4915
6013.38 4871
6014.11 4778
6014.84 4804
6015.57 4467
6016.31 4291
6017.04 3987
6017.77 3917
6018.50 3715
6019.23 3312
6019.96 3089
6020.70 3038
6021.43 2962
6022.16 2755
6022.89 2719
6023.63 2569
6024.36 2609
6025.09 2553
6025.82 2532
6026.55 2430
6027.29 2379
6028.02 2421
6028.75 2296
6029.48 2324
6030.22 2459
6030.95 2490
6031.68 2424
6032.42 2422
6033.15 2409
6033.88 2429
6034.61 2332
6035.35 2323
6036.08 2235
6036.81 2301
6037.55 2410
6038.28 2307
6039.01 2391
6039.74 2682
6040.48 2574
6041.21 2476
6041.94 2495
6042.68 2456
6043.41 2408
6044.14 2527
6044.88 2486
6045.61 2623
6046.35 2668
6047.08 2598
6047.81 2609
6048.55 2592
6049.28 2720
6050.01 2671
6050.75 2760
6051.48 2867
6052.22 2897
6052.95 2960
6053.68 2942
6054.42 2915
6055.15 2731
6055.89 2787
6056.62 2861
6057.35 2768
6058.09 2763
6058.82 2766
6059.56 2630
6060.29 2626
6061.03 2582
6061.76 2682
6062.50 2548
6063.23 2607
6063.96 2646
6064.70 2648
6065.43 2506
6066.17 2502
6066.90 2467
6067.64 2456
6068.37 2519
6069.11 2566
6069.84 2460
6070.58 2280
6071.31 2302
6072.05 2389
6072.78 2334
6073.52 2270
6074.25 2449
6074.99 2380
6075.72 2364
6076.46 2364
6077.20 2221
6077.93 2163
6078.67 2280
6079.40 2406
6080.14 2325
6080.87 2246
6081.61 2345
6082.35 2276
6083.08 2348
6083.82 2343
6084.55 2429
6085.29 2367
6086.02 2322
6086.76 2230
6087.50 2328
6088.23 2437
6088.97 2343
6089.71 2336
6090.44 2431
6091.18 2420
6091.91 2541
6092.65 2468
6093.39 2522
6094.12 2494
6094.86 2469
6095.60 2371
6096.33 2457
6097.07 2314
6097.81 2284
6098.54 2185
6099.28 2194
6100.02 2282
6100.75 2174
6101.49 2140
6102.23 2166
6102.96 2222
6103.70 2115
6104.44 2067
6105.18 2250
6105.91 2324
6106.65 2308
6107.39 2306
6108.12 2275
6108.86 2245
6109.60 2319
6110.34 2311
6111.07 2210
6111.81 2089
6112.55 2228
6113.29 2230
6114.03 2227
6114.76 2355
6115.50 2415
6116.24 2515
6116.98 2482
6117.71 2480
6118.45 2356
6119.19 2404
6119.93 2331
6120.67 2397
6121.40 2462
6122.14 2450
6122.88 2414
6123.62 2425
6124.36 2412
6125.10 2509
6125.83 2561
6126.57 2564
6127.31 2507
6128.05 2462
6128.79 2550
6129.53 2566
6130.27 2554
6131.00 2690
6131.74 2760
6132.48 2676
6133.22 2609
6133.96 2590
6134.70 2520
6135.44 2585
6136.18 2592
6136.92 2663
6137.65 2695
6138.39 2804
6139.13 2677
6139.87 2676
6140.61 2657
6141.35 2814
6142.09 2740
6142.83 2672
6143.57 2692
6144.31 2743
6145.05 2824
6145.79 2697
6146.53 2707
6147.27 2701
6148.01 2745
6148.75 2704
6149.49 2816
6150.23 2683
6150.97 2867
6151.71 2845
6152.45 2824
6153.19 2834
6153.93 2932
6154.67 2992
6155.41 2748
6156.15 2897
6156.89 3031
6157.63 2952
6158.37 3006
6159.11 3016
6159.85 2925
6160.59 3044
6161.33 3119
6162.07 3240
6162.81 3158
6163.55 3225
6164.29 3294
6165.03 3549
6165.77 3686
6166.51 3992
6167.26 4100
6168.00 3991
6168.74 4117
6169.48 4187
6170.22 4314
6170.96 4190
6171.70 4242
6172.44 4169
6173.18 4136
6173.93 3954
6174.67 3904
6175.41 3770
6176.15 3677
6176.89 3822
6177.63 3832
6178.37 3697
6179.12 3777
6179.86 3635
6180.60 3942
6181.34 3905
6182.08 3834
6182.82 3964
6183.57 3868
6184.31 4050
6185.05 4065
6185.79 4102
6186.53 4304
6187.28 4296
6188.02 4088
6188.76 4122
6189.50 4236
6190.25 4392
6190.99 4435
6191.73 4368
6192.47 4457
6193.21 4804
6193.96 4950
6194.70 4878
6195.44 5009
6196.19 5111
6196.93 5061
6197.67 5066
6198.41 5119
6199.16 5111
6199.90 5113
6200.64 5073
6201.38 5095
6202.13 5164
6202.87 5144
6203.61 5104
6204.36 5490
6205.10 6002
6205.84 6712
6206.59 7515
6207.33 8845
6208.07 10715
6208.82 12873
6209.56 14924
6210.30 17258
6211.05 18762
6211.79 19688
6212.53 19555
6213.28 18290
6214.02 17122
6214.77 15126
6215.51 12885
6216.25 10897
6217.00 9225
6217.74 7779
6218.48 6955
6219.23 6018
6219.97 5530
6220.72 5200
6221.46 5018
6222.21 4782
6222.95 4991
6223.69 5257
6224.44 5365
6225.18 5903
6225.93 6121
6226.67 6316
6227.42 6355
6228.16 6098
6228.91 5927
6229.65 5568
6230.39 5362
6231.14 5118
6231.88 4407
6232.63 4032
6233.37 3967
6234.12 3747
6234.86 3628
6235.61 3567
6236.35 3474
6237.10 3439
6237.84 3652
6238.59 3667
6239.33 3423
6240.08 3446
6240.82 3725
6241.57 3771
6242.32 3822
6243.06 3703
6243.81 3801
6244.55 3954
6245.30 4061
6246.04 4286
6246.79 4219
6247.53 4657
6248.28 4969
6249.03 5096
6249.77 5517
6250.52 5741
6251.26 5694
6252.01 5816
6252.76 5503
6253.50 4984
6254.25 4573
6254.99 4396
6255.74 4266
6256.49 4095
6257.23 3825
6257.98 3706
6258.73 3642
6259.47 3679
6260.22 3916
6260.97 3992
6261.71 3798
6262.46 3774
6263.21 3748
6263.95 3740
6264.70 3720
6265.45 3754
6266.19 3655
6266.94 3697
6267.69 3773
6268.43 3823
6269.18 3831
6269.93 3735
6270.67 3725
6271.42 3805
6272.17 3772
6272.92 3599
6273.66 3513
6274.41 3648
6275.16 3533
6275.91 3545
6276.65 3734
6277.40 4007
6278.15 3873
6278.90 3928
6279.64 3802
6280.39 3806
6281.14 3779
6281.89 3678
6282.63 3747
6283.38 3746
6284.13 3565
6284.88 3418
6285.63 3494
6286.37 3398
6287.12 3432
6287.87 3640
6288.62 3575
6289.37 3864
6290.11 3746
6290.86 3789
6291.61 3570
6292.36 3574
6293.11 3366
6293.86 3291
6294.60 3300
6295.35 3227
6296.10 3181
6296.85 3291
6297.60 3096
6298.35 2950
6299.10 2978
6299.85 2866
6300.59 2953
6301.34 3027
6302.09 3042
6302.84 3022
6303.59 2960
6304.34 3051
6305.09 3082
6305.84 3008
6306.59 3005
6307.34 3024
6308.09 2995
6308.84 2882
6309.58 3145
6310.33 2936
6311.08 2989
6311.83 3043
6312.58 2993
6313.33 3139
6314.08 3124
6314.83 3143
6315.58 3173
6316.33 3075
6317.08 3196
6317.83 3128
6318.58 3107
6319.33 3052
6320.08 2846
6320.83 2727
6321.58 2749
6322.33 2724
6323.08 2789
6323.83 2649
6324.58 2670
6325.33 2698
6326.08 2449
6326.83 2588
6327.58 2562
6328.33 2554
6329.09 2515
6329.84 2594
6330.59 2667
6331.34 2676
6332.09 2536
6332.84 2413
6333.59 2534
6334.34 2469
6335.09 2361
6335.84 2314
6336.59 2370
6337.34 2507
6338.10 2405
6338.85 2420
6339.60 2422
6340.35 2303
6341.10 2308
6341.85 2398
6342.60 2303
6343.36 2355
6344.11 2400
6344.86 2433
6345.61 2367
6346.36 2374
6347.11 2401
6347.86 2359
6348.62 2485
6349.37 2423
6350.12 2421
6350.87 2478
6351.62 2580
6352.38 2572
6353.13 2504
6353.88 2584
6354.63 2471
6355.38 2592
6356.14 2622
6356.89 2528
6357.64 2541
6358.39 2557
6359.15 2564
6359.90 2479
6360.65 2361
6361.40 2421
6362.16 2361
6362.91 2343
6363.66 2401
6364.41 2358
6365.17 2426
6365.92 2366
6366.67 2444
6367.42 2488
6368.18 2415
6368.93 2505
6369.68 2464
6370.44 2490
6371.19 2547
6371.94 2410
6372.70 2382
6373.45 2434
6374.20 2432
6374.96 2347
6375.71 2265
6376.46 2377
6377.22 2292
6377.97 2224
6378.72 2207
6379.48 2358
6380.23 2460
6380.98 2319
6381.74 2476
6382.49 2479
6383.24 2477
6384.00 2438
6384.75 2575
6385.51 2428
6386.26 2284
6387.01 2165
6387.77 2297
6388.52 2181
6389.28 2131
6390.03 2203
6390.79 2214
6391.54 2319
6392.29 2408
6393.05 2337
6393.80 2220
6394.56 2178
6395.31 2352
6396.07 2303
6396.82 2314
6397.58 2337
6398.33 2240
6399.08 2162
6399.84 2123
6400.59 2105
6401.35 2132
6402.10 2126
6402.86 2161
6403.61 2055
6404.37 2017
6405.12 2080
6405.88 2054
6406.63 2193
6407.39 2128
6408.15 2044
6408.90 2147
6409.66 2132
6410.41 2135
6411.17 2118
6411.92 2212
6412.68 2112
6413.43 2084
6414.19 2099
6414.94 2160
6415.70 2113
6416.46 2081
6417.21 1985
6417.97 2093
6418.72 2186
6419.48 2269
6420.24 2134
6420.99 2042
6421.75 2176
6422.50 2183
6423.26 2154
6424.02 2103
6424.77 2140
6425.53 2094
6426.28 2134
6427.04 2119
6427.80 1970
6428.55 1954
6429.31 1984
6430.07 2059
6430.82 2020
6431.58 2166
6432.34 1990
6433.09 2125
6433.85 2080
6434.61 2071
6435.36 2115
6436.12 2054
6436.88 2065
6437.64 2172
6438.39 2152
6439.15 2151
6439.91 2146
6440.66 2054
6441.42 2106
6442.18 2089
6442.94 2164
6443.69 2301
6444.45 2273
6445.21 2238
6445.97 2090
6446.72 2116
6447.48 2268
6448.24 2151
6449.00 2181
6449.75 2219
6450.51 2115
6451.27 2115
6452.03 2098
6452.79 2088
6453.54 2166
6454.30 2183
6455.06 2252
6455.82 2199
6456.58 2140
6457.33 2257
6458.09 2323
6458.85 2156
6459.61 2195
6460.37 2233
6461.12 2223
6461.88 2277
6462.64 2313
6463.40 2257
6464.16 2231
6464.92 2242
6465.68 2220
6466.44 2238
6467.19 2251
6467.95 2323
6468.71 2306
6469.47 2477
6470.23 2429
6470.99 2423
6471.75 2359
6472.51 2350
6473.27 2409
6474.02 2338
6474.78 2378
6475.54 2445
6476.30 2472
6477.06 2525
6477.82 2377
6478.58 2553
6479.34 2483
6480.10 2398
6480.86 2441
6481.62 2424
6482.38 2610
6483.14 2672
6483.90 2678
6484.66 2647
6485.42 2722
6486.18 2718
6486.94 2719
6487.70 2835
6488.46 2761
6489.22 2730
6489.98 2733
6490.74 2838
6491.50 2905
6492.26 3047
6493.02 3054
6493.78 3077
6494.54 3209
6495.30 3262
6496.06 3367
6496.82 3307
6497.58 3405
6498.34 3448
6499.10 3351
6499.86 3427
6500.62 3344
6501.38 3270
6502.14 3311
6502.91 3338
6503.67 3251
6504.43 3398
6505.19 3279
6505.95 3280
6506.71 3349
6507.47 3631
6508.23 3778
6508.99 3854
6509.76 3821
6510.52 3859
6511.28 4076
6512.04 3941
6512.80 3973
6513.56 4068
6514.32 3831
6515.09 3754
6515.85 3823
6516.61 3849
6517.37 3939
6518.13 3926
6518.89 4067
6519.66 4170
6520.42 4125
6521.18 4121
6521.94 4255
6522.70 4553
6523.47 4628
6524.23 4513
6524.99 4858
6525.75 5038
6526.51 5254
6527.28 5447
6528.04 5445
6528.80 5637
6529.56 5725
6530.33 5632
6531.09 5615
6531.85 5244
6532.61 5450
6533.38 5482
6534.14 6244
6534.90 7079
6535.66 8201
6536.43 10003
6537.19 11732
6537.95 13176
6538.72 13979
6539.48 14639
6540.24 14048
6541.01 13387
6541.77 12093
6542.53 10347
6543.29 8623
6544.06 7578
6544.82 6361
6545.58 5448
6546.35 4823
6547.11 4429
6547.87 4140
6548.64 3875
6549.40 3779
6550.17 3718
6550.93 3536
6551.69 3734
6552.46 3676
6553.22 3517
6553.98 3531
6554.75 3515
6555.51 3492
6556.28 3444
6557.04 3306
6557.80 3284
6558.57 3426
6559.33 3235
6560.10 3234
6560.86 3260
6561.63 3338
6562.39 3470
6563.15 3489
6563.92 3324
6564.68 3582
6565.45 3749
6566.21 3848
6566.98 3966
6567.74 3870
6568.51 3720
6569.27 3738
6570.04 3731
6570.80 3673
6571.57 3691
6572.33 3642
6573.09 3662
6573.86 3810
6574.63 4095
6575.39 4305
6576.16 4399
6576.92 4344
6577.69 4462
6578.45 4714
6579.22 4740
6579.98 4610
6580.75 4613
6581.51 4584
6582.28 4534
6583.04 4481
6583.81 4525
6584.57 4529
6585.34 4464
6586.11 4303
6586.87 4231
6587.64 4053
6588.40 3832
6589.17 3971
6589.94 3875
6590.70 4099
6591.47 4175
6592.23 4334
6593.00 4456
6593.77 4614
6594.53 4827
6595.30 5007
6596.06 4805
6596.83 4865
6597.60 4797
6598.36 4856
6599.13 4749
6599.90 4438
6600.66 4262
6601.43 4066
6602.20 3852
6602.96 3626
6603.73 3735
6604.50 3596
6605.26 3468
6606.03 3384
6606.80 3348
6607.56 3521
6608.33 3315
6609.10 3366
6609.87 3380
6610.63 3296
6611.40 3378
6612.17 3295
6612.93 3316
6613.70 3296
6614.47 3189
6615.24 3250
6616.00 3176
6616.77 3299
6617.54 3318
6618.31 3324
6619.07 3259
6619.84 3270
6620.61 3164
6621.38 3216
6622.15 3181
6622.91 3101
6623.68 3123
6624.45 3142
6625.22 3132
6625.99 3073
6626.75 3269
6627.52 3089
6628.29 3058
6629.06 2978
6629.83 2807
6630.59 2974
6631.36 2779
6632.13 2964
6632.90 3252
6633.67 3232
6634.44 3356
6635.21 3789
6635.97 3868
6636.74 3962
6637.51 3952
6638.28 3903
6639.05 3832
6639.82 3626
6640.59 3462
6641.36 3359
6642.12 3187
6642.89 3009
6643.66 2860
6644.43 2824
6645.20 2812
6645.97 2899
6646.74 2954
6647.51 2859
6648.28 2867
6649.05 2967
6649.82 2944
6650.59 2975
6651.36 3048
6652.13 2976
6652.89 2968
6653.66 2989
6654.43 2980
6655.20 3048
6655.97 2956
6656.74 2992
6657.51 2770
6658.28 2812
6659.05 2652
6659.82 2707
6660.59 2670
6661.36 2593
6662.13 2583
6662.90 2588
6663.67 2579
6664.44 2612
6665.21 2710
6665.98 2571
6666.76 2672
6667.53 2634
6668.30 2586
6669.07 2556
6669.84 2630
6670.61 2691
6671.38 2720
6672.15 2780
6672.92 2782
6673.69 2758
6674.46 2711
6675.23 2732
6676.00 2763
6676.77 2813
6677.55 2708
6678.32 2884
6679.09 2861
6679.86 2694
6680.63 2640
6681.40 2720
6682.17 2831
6682.94 2812
6683.72 2911
6684.49 3049
6685.26 3110
6686.03 3145
6686.80 3165
6687.57 3058
6688.34 3180
6689.12 3168
6689.89 3234
6690.66 3149
6691.43 2914
6692.20 2864
6692.98 2756
6693.75 2824
6694.52 2836
6695.29 2796
6696.06 2731
6696.84 2620
6697.61 2735
6698.38 2649
6699.15 2721
6699.92 2603
6700.70 2559
6701.47 2667
6702.24 2650
6703.01 2742
6703.79 2670
6704.56 2640
6705.33 2595
6706.11 2562
6706.88 2539
6707.65 2516
6708.42 2635
6709.20 2389
6709.97 2551
6710.74 2647
6711.52 2448
6712.29 2452
6713.06 2532
6713.83 2550
6714.61 2411
6715.38 2398
6716.15 2393
6716.93 2373
6717.70 2449
6718.47 2449
6719.25 2354
6720.02 2308
6720.79 2247
6721.57 2318
6722.34 2352
6723.12 2402
6723.89 2473
6724.66 2336
6725.44 2311
6726.21 2364
6726.98 2417
6727.76 2425
6728.53 2478
6729.31 2433
6730.08 2390
6730.85 2312
6731.63 2498
6732.40 2381
6733.18 2363
6733.95 2358
6734.73 2301
6735.50 2266
6736.27 2278
6737.05 2338
6737.82 2407
6738.60 2279
6739.37 2377
6740.15 2310
6740.92 2257
6741.70 2442
6742.47 2445
6743.25 2283
6744.02 2293
6744.80 2333
6745.57 2466
6746.35 2431
6747.12 2471
6747.90 2469
6748.67 2539
6749.45 2461
6750.22 2717
6751.00 2750
6751.77 2780
6752.55 2722
6753.32 2907
6754.10 2884
6754.87 2735
6755.65 2887
6756.43 2842
6757.20 2774
6757.98 2578
6758.75 2528
6759.53 2408
6760.30 2342
6761.08 2315
6761.86 2347
6762.63 2380
6763.41 2253
6764.18 2294
6764.96 2419
6765.74 2425
6766.51 2408
6767.29 2444
6768.06 2419
6768.84 2384
6769.62 2484
6770.39 2369
6771.17 2371
6771.95 2395
6772.72 2374
6773.50 2327
6774.28 2453
6775.05 2281
6775.83 2225
6776.61 2143
6777.38 2229
6778.16 2259
6778.94 2379
6779.71 2269
6780.49 2267
6781.27 2325
6782.05 2296
6782.82 2347
6783.60 2354
6784.38 2398
6785.15 2311
6785.93 2179
6786.71 2285
6787.49 2221
6788.26 2218
6789.04 2165
6789.82 2160
6790.60 2298
6791.37 2144
6792.15 2172
6792.93 2131
6793.71 2038
6794.48 2121
6795.26 2197
6796.04 2236
6796.82 2168
6797.60 2323
6798.37 2307
6799.15 2223
6799.93 2155
6800.71 2205
6801.49 2207
6802.26 2320
6803.04 2347
6803.82 2449
6804.60 2359
6805.38 2353
6806.16 2377
6806.93 2291
6807.71 2325
6808.49 2403
6809.27 2379
6810.05 2201
6810.83 2197
6811.61 2346
6812.39 2249
6813.16 2166
6813.94 2139
6814.72 2234
6815.50 2270
6816.28 2258
6817.06 2341
6817.84 2323
6818.62 2201
6819.40 2248
6820.18 2330
6820.96 2250
6821.73 2200
6822.51 2285
6823.29 2333
6824.07 2285
6824.85 2135
6825.63 2205
6826.41 2257
6827.19 2274
6827.97 2400
6828.75 2362
6829.53 2407
6830.31 2308
6831.09 2307
6831.87 2276
6832.65 2205
6833.43 2305
6834.21 2198
6834.99 2235
6835.77 2189
6836.55 2346
6837.33 2255
6838.11 2203
6838.89 2171
6839.67 2230
6840.45 2246
6841.23 2225
6842.01 2378
6842.79 2272
6843.57 2089
6844.35 2392
6845.14 2420
6845.92 2204
6846.70 2310
6847.48 2267
6848.26 2420
6849.04 2543
6849.82 2716
6850.60 3016
6851.38 3388
6852.16 3779
6852.94 3946
6853.73 3938
6854.51 3961
6855.29 3963
6856.07 3476
6856.85 3377
6857.63 3142
6858.41 3136
6859.20 2793
6859.98 2503
6860.76 2466
6861.54 2470
6862.32 2496
6863.10 2375
6863.89 2331
6864.67 2421
6865.45 2442
6866.23 2668
6867.01 2803
6867.79 2879
6868.58 2962
6869.36 2899
6870.14 2874
6870.92 2775
6871.71 2874
6872.49 2817
6873.27 2623
6874.05 2341
6874.83 2446
6875.62 2429
6876.40 2430
6877.18 2421
6877.96 2558
6878.75 2468
6879.53 2561
6880.31 2560
6881.10 2521
6881.88 2514
6882.66 2491
6883.44 2622
6884.23 2697
6885.01 2805
6885.79 2853
6886.58 2820
6887.36 3191
6888.14 3274
6888.92 3589
6889.71 3816
6890.49 3909
6891.27 3722
6892.06 3618
6892.84 3511
6893.62 3393
6894.41 3145
6895.19 3094
6895.98 2860
6896.76 2883
6897.54 2897
6898.33 2828
6899.11 2857
6899.89 2831
6900.68 2967
6901.46 2838
6902.25 2793
6903.03 2924
6903.81 2882
6904.60 2893
6905.38 2915
6906.17 2984
6906.95 3048
6907.73 3032
6908.52 2842
6909.30 2928
6910.09 2934
6910.87 2764
6911.66 2753
6912.44 2751
6913.23 2696
6914.01 2628
6914.79 2666
6915.58 2672
6916.36 2849
6917.15 2708
6917.93 2682
6918.72 2770
6919.50 2830
6920.29 2776
6921.07 2736
6921.86 2757
6922.64 2705
6923.43 2670
6924.21 2711
6925.00 2795
6925.78 2801
6926.57 2763
6927.36 2839
6928.14 2807
6928.93 2823
6929.71 2905
6930.50 2862
6931.28 2951
6932.07 3047
6932.85 3078
6933.64 3158
6934.43 3232
6935.21 3104
6936.00 3331
6936.78 3529
6937.57 3362
6938.36 3296
6939.14 3320
6939.93 3245
6940.71 3133
6941.50 3147
6942.29 3169
6943.07 3426
6943.86 3525
6944.64 3472
6945.43 3377
6946.22 3654
6947.00 3691
6947.79 3564
6948.58 3671
6949.36 3718
6950.15 3758
6950.94 3725
6951.72 3781
6952.51 3731
6953.30 3701
6954.08 3626
6954.87 3638
6955.66 3639
6956.45 3726
6957.23 3882
6958.02 3915
6958.81 4119
6959.59 3939
6960.38 3976
6961.17 3930
6961.96 3788
6962.74 3952
6963.53 3921
6964.32 3822
6965.11 3852
6965.89 3903
6966.68 3843
6967.47 3877
6968.26 4081
6969.04 4167
6969.83 4019
6970.62 4183
6971.41 4188
6972.20 4241
6972.98 4394
6973.77 4456
6974.56 4359
6975.35 4378
6976.14 4497
6976.92 4647
6977.71 4540
6978.50 4542
6979.29 4733
6980.08 4783
6980.87 4810
6981.65 5125
6982.44 5470
6983.23 5970
6984.02 6669
6984.81 7286
6985.60 8414
6986.39 9478
6987.17 10418
6987.96 11229
6988.75 11674
6989.54 11434
6990.33 10965
6991.12 10101
6991.91 9252
6992.70 8165
6993.49 7188
6994.28 6480
6995.06 6044
6995.85 5676
6996.64 5546
6997.43 5908
6998.22 6424
6999.01 7127
6999.80 7749
7000.59 8781
7001.38 10133
7002.17 10850
7002.96 11044
7003.75 10824
7004.54 10415
7005.33 9669
7006.12 8833
7006.91 7665
7007.70 6657
7008.49 5947
7009.28 5281
7010.07 4924
7010.86 4599
7011.65 4579
7012.44 4479
7013.23 4469
7014.02 4618
7014.81 4518
7015.60 4796
7016.39 4812
7017.18 4818
7017.97 4773
7018.76 4536
7019.55 4225
7020.34 4146
7021.13 4194
7021.92 3807
7022.71 3691
7023.51 3753
7024.30 3633
7025.09 3516
7025.88 3794
7026.67 3874
7027.46 3909
7028.25 4009
7029.04 3794
7029.83 3773
7030.63 3737
7031.42 3839
7032.21 3539
7033.00 3484
7033.79 3466
7034.58 3465
7035.37 3317
7036.16 3327
7036.96 3201
7037.75 3327
7038.54 3519
7039.33 3604
7040.12 3666
7040.92 3688
7041.71 3818
7042.50 3822
7043.29 3771
7044.08 3799
7044.87 3682
7045.67 3604
7046.46 3574
7047.25 3505
7048.04 3490
7048.84 3633
7049.63 3626
7050.42 3715
7051.21 3842
7052.00 3962
7052.80 3996
7053.59 3972
7054.38 3995
7055.18 3840
7055.97 3584
7056.76 3438
7057.55 3321
7058.35 3276
7059.14 3204
7059.93 3194
7060.72 3083
7061.52 3068
7062.31 3118
7063.10 3241
7063.90 3177
7064.69 3147
7065.48 3168
7066.28 3149
7067.07 3069
7067.86 3226
7068.66 3187
7069.45 3117
7070.24 3186
7071.04 3035
7071.83 2912
7072.62 2900
7073.42 3098
7074.21 3045
7075.00 3066
7075.80 2991
7076.59 2961
7077.39 2950
7078.18 2916
7078.97 2907
7079.77 2842
7080.56 2804
7081.36 2721
7082.15 2862
7082.94 2826
7083.74 2915
7084.53 2912
7085.33 2830
7086.12 2747
7086.92 2916
7087.71 3199
7088.50 3286
7089.30 3340
7090.09 3560
7090.89 3563
7091.68 3346
7092.48 3313
7093.27 3303
7094.07 3137
7094.86 2897
7095.66 2772
7096.45 2587
7097.25 2628
7098.04 2688
7098.84 2587
7099.63 2365
7100.43 2352
7101.22 2428
7102.02 2380
7102.81 2323
7103.61 2344
7104.40 2441
7105.20 2367
7105.99 2368
7106.79 2457
7107.59 2324
7108.38 2200
7109.18 2198
7109.97 2274
7110.77 2263
7111.56 2137
7112.36 2061
7113.16 2097
7113.95 2116
7114.75 2047
7115.54 2121
7116.34 2069
7117.14 2074
7117.93 2130
7118.73 2109
7119.52 2103
7120.32 2188
7121.12 2103
7121.91 2062
7122.71 2168
7123.51 2062
7124.30 2152
7125.10 2220
7125.90 2177
7126.69 2155
7127.49 2169
7128.29 2130
7129.08 2172
7129.88 2089
7130.68 2191
7131.47 2141
7132.27 2132
7133.07 2112
7133.86 2081
7134.66 2143
7135.46 1999
7136.26 2024
7137.05 2108
7137.85 2124
7138.65 2048
7139.44 2069
7140.24 2118
7141.04 2147
7141.84 2053
7142.63 2065
7143.43 2159
7144.23 2080
7145.03 2237
7145.83 2200
7146.62 2092
7147.42 2168
7148.22 2200
7149.02 2107
7149.81 2184
7150.61 2147
7151.41 2094
7152.21 2100
7153.01 2029
7153.80 2135
7154.60 2108
7155.40 2060
7156.20 1969
7157.00 2064
7157.80 2065
7158.59 2137
7159.39 2072
7160.19 2065
7160.99 2098
7161.79 2043
7162.59 2114
7163.39 2108
7164.18 1992
7164.98 1977
7165.78 1977
7166.58 1992
7167.38 1946
7168.18 1863
7168.98 1791
7169.78 1891
7170.58 1922
7171.38 1846
7172.17 1824
7172.97 1817
7173.77 1984
7174.57 1908
7175.37 1933
7176.17 1931
7176.97 1888
7177.77 1968
7178.57 1866
7179.37 1940
7180.17 1910
7180.97 1913
7181.77 1841
7182.57 1923
7183.37 1993
7184.17 1966
7184.97 2009
7185.77 2051
7186.57 2123
7187.37 1977
7188.17 2003
7188.97 1930
7189.77 1911
7190.57 1996
7191.37 1879
7192.17 1758
7192.97 1754
7193.77 1788
7194.57 1800
7195.37 1894
7196.17 1829
7196.97 1846
7197.77 1734
7198.57 1794
7199.37 1770
7200.17 1795
7200.97 1912
7201.77 1777
7202.58 1814
7203.38 1852
7204.18 1834
7204.98 1867
7205.78 1823
7206.58 1781
7207.38 1778
7208.18 1692
7208.98 1709
7209.79 1829
7210.59 1843
7211.39 1801
7212.19 1784
7212.99 1848
7213.79 1795
7214.59 1690
7215.40 1585
7216.20 1709
7217.00 1842
7217.80 1781
7218.60 1762
7219.40 1723
7220.21 1713
7221.01 1809
7221.81 1808
7222.61 1783
7223.41 1771
7224.22 1835
7225.02 1725
7225.82 1844
7226.62 1857
7227.43 1790
7228.23 1849
7229.03 1771
7229.83 1826
7230.63 1810
7231.44 1819
7232.24 1864
7233.04 1855
7233.84 1867
7234.65 1952
7235.45 1879
7236.25 1866
7237.06 2015
7237.86 1967
7238.66 1915
7239.46 1907
7240.27 2041
7241.07 2198
7241.87 2120
7242.68 2118
7243.48 2063
7244.28 2080
7245.09 2019
7245.89 2108
7246.69 2120
7247.50 2035
7248.30 2044
7249.10 1991
7249.91 2069
7250.71 2093
7251.51 2076
7252.32 2021
7253.12 2026
7253.92 2113
7254.73 2116
7255.53 2110
7256.34 2006
7257.14 2132
7257.94 2171
7258.75 2197
7259.55 2302
7260.36 2277
7261.16 2143
7261.96 2181
7262.77 2182
7263.57 2325
7264.38 2308
7265.18 2303
7265.99 2489
7266.79 2555
7267.59 2492
7268.40 2505
7269.20 2630
7270.01 2559
7270.81 2439
7271.62 2552
7272.42 2506
7273.23 2495
7274.03 2505
7274.84 2537
7275.64 2642
7276.45 2624
7277.25 2763
7278.06 2931
7278.86 2762
7279.67 2635
7280.47 2878
7281.28 3100
7282.08 3307
7282.89 3548
7283.69 4228
7284.50 4721
7285.30 5376
7286.11 6027
7286.92 6341
7287.72 6639
7288.53 6508
7289.33 5971
7290.14 5470
7290.94 5018
7291.75 4366
7292.56 3901
7293.36 3719
7294.17 3354
7294.97 3001
7295.78 2872
7296.59 2954
7297.39 2893
7298.20 2861
7299.00 2819
7299.81 2825
7300.62 2820
7301.42 2843
7302.23 2930
7303.04 2899
7303.84 2915
7304.65 2896
7305.46 3029
7306.26 3026
7307.07 3058
7307.88 3075
7308.68 3254
7309.49 3386
7310.30 3568
7311.10 3659
7311.91 3883
7312.72 4097
7313.52 4116
7314.33 4381
7315.14 4308
7315.95 4290
7316.75 3974
7317.56 3971
7318.37 3915
7319.18 3900
7319.98 4260
7320.79 4889
7321.60 5330
7322.40 5713
7323.21 5868
7324.02 5882
7324.83 5691
7325.64 5746
7326.44 5357
7327.25 4842
7328.06 4443
7328.87 3886
7329.67 3712
7330.48 3546
7331.29 3174
7332.10 3068
7332.91 2998
7333.71 3051
7334.52 3034
7335.33 2911
7336.14 2918
7336.95 2936
7337.76 2906
7338.56 3051
7339.37 3179
7340.18 3171
7340.99 3078
7341.80 3109
7342.61 3136
7343.42 3058
7344.22 2965
7345.03 2854
7345.84 2870
7346.65 2834
7347.46 2920
7348.27 2780
7349.08 2845
7349.89 2899
7350.70 2989
7351.51 2887
7352.31 2808
7353.12 2861
7353.93 2832
7354.74 2766
7355.55 2847
7356.36 2816
7357.17 2703
7357.98 2815
7358.79 2849
7359.60 2817
7360.41 2930
7361.22 2891
7362.03 2928
7362.84 2926
7363.65 3114
7364.46 2880
7365.27 2902
7366.08 3058
7366.89 2971
7367.70 2854
7368.51 3007
7369.32 3069
7370.13 3018
7370.94 2892
7371.75 2913
7372.56 3052
7373.37 2964
7374.18 2978
7374.99 2928
7375.80 2888
7376.61 2992
7377.42 3072
7378.23 3093
7379.04 3083
7379.85 3509
7380.66 3815
7381.48 3935
7382.29 4395
7383.10 4409
7383.91 4626
7384.72 4831
7385.53 4697
7386.34 4338
7387.15 4065
7387.96 3932
7388.77 3565
7389.59 3407
7390.40 3040
7391.21 3007
7392.02 2931
7392.83 2839
7393.64 2758
7394.45 2753
7395.27 2737
7396.08 2722
7396.89 2857
7397.70 2958
7398.51 2987
7399.32 3394
7400.14 3463
7400.95 3582
7401.76 3739
7402.57 3812
7403.38 3724
7404.20 3830
7405.01 3663
7405.82 3494
7406.63 3395
7407.44 3176
7408.26 3260
7409.07 3232
7409.88 3081
7410.69 3047
7411.51 2989
7412.32 3044
7413.13 2855
7413.94 2771
7414.76 2585
7415.57 2565
7416.38 2448
7417.19 2399
7418.01 2448
7418.82 2497
7419.63 2452
7420.45 2382
7421.26 2393
7422.07 2365
7422.88 2438
7423.70 2371
7424.51 2257
7425.32 2128
7426.14 2247
7426.95 2246
7427.76 2211
7428.58 2168
7429.39 2134
7430.20 2158
7431.02 2120
7431.83 2156
7432.64 2034
7433.46 2085
7434.27 2036
7435.09 2015
7435.90 2105
7436.71 2142
7437.53 2098
7438.34 2022
7439.16 1990
7439.97 2090
7440.78 2191
7441.60 2135
7442.41 2232
7443.23 2179
7444.04 2119
7444.85 2131
7445.67 2081
7446.48 2056
7447.30 2082
7448.11 2141
7448.93 2062
7449.74 2087
7450.56 1971
7451.37 1950
7452.18 1999
7453.00 1957
7453.81 1995
7454.63 2026
7455.44 2009
7456.26 1946
7457.07 1988
7457.89 2004
7458.70 2113
7459.52 2089
7460.33 2123
7461.15 2002
7461.96 1859
7462.78 1830
7463.59 1938
7464.41 1939
7465.23 1987
7466.04 1995
7466.86 2063
7467.67 2060
7468.49 2044
7469.30 2065
7470.12 2069
7470.93 1948
7471.75 1994
7472.57 2093
7473.38 2118
7474.20 1998
7475.01 2068
7475.83 1980
7476.65 2100
7477.46 2014
7478.28 1903
7479.09 1856
7479.91 2028
7480.73 1842
7481.54 1778
7482.36 1774
7483.18 1778
7483.99 1802
7484.81 1787
7485.62 1789
7486.44 1830
7487.26 1678
7488.07 1672
7488.89 1724
7489.71 1690
7490.52 1643
7491.34 1718
7492.16 1676
7492.98 1667
7493.79 1626
7494.61 1648
7495.43 1636
7496.24 1724
7497.06 1700
7497.88 1606
7498.70 1685
7499.51 1628
7500.33 1682
7501.15 1643
7501.96 1649
7502.78 1671
7503.60 1595
7504.42 1590
7505.23 1588
7506.05 1565
7506.87 1615
7507.69 1564
7508.51 1526
7509.32 1648
7510.14 1659
7510.96 1576
7511.78 1550
7512.59 1626
7513.41 1584
7514.23 1549
7515.05 1540
7515.87 1568
7516.69 1539
7517.50 1575
7518.32 1512
7519.14 1516
7519.96 1526
7520.78 1528
7521.60 1556
7522.41 1549
7523.23 1575
7524.05 1553
7524.87 1460
7525.69 1542
7526.51 1503
7527.33 1495
7528.14 1552
7528.96 1501
7529.78 1488
7530.60 1434
7531.42 1587
7532.24 1467
7533.06 1432
7533.88 1558
7534.70 1599
7535.52 1598
7536.34 1364
7537.16 1500
7537.97 1557
7538.79 1538
7539.61 1462
7540.43 1514
7541.25 1461
7542.07 1594
7542.89 1567
7543.71 1564
7544.53 1577
7545.35 1551
7546.17 1563
7546.99 1572
7547.81 1539
7548.63 1465
7549.45 1475
7550.27 1521
7551.09 1576
7551.91 1557
7552.73 1603
7553.55 1531
7554.37 1559
7555.19 1527
7556.01 1526
7556.83 1518
7557.65 1524
7558.47 1411
7559.29 1539
7560.11 1540
7560.93 1533
7561.76 1529
7562.58 1493
7563.40 1512
7564.22 1618
7565.04 1727
7565.86 1619
7566.68 1603
7567.50 1581
7568.32 1498
7569.14 1511
7569.96 1521
7570.79 1598
7571.61 1457
7572.43 1430
7573.25 1524
7574.07 1486
7574.89 1482
7575.71 1565
7576.54 1538
7577.36 1473
7578.18 1409
7579.00 1564
7579.82 1534
7580.64 1533
7581.46 1438
7582.29 1414
7583.11 1421
7583.93 1521
7584.75 1553
7585.57 1552
7586.40 1623
7587.22 1615
7588.04 1604
7588.86 1659
7589.68 1668
7590.51 1636
7591.33 1666
7592.15 1675
7592.97 1702
7593.80 1566
7594.62 1610
7595.44 1602
7596.26 1544
7597.09 1571
7597.91 1589
7598.73 1518
7599.55 1602
7600.38 1668
7601.20 1658
7602.02 1653
7602.85 1659
7603.67 1739
7604.49 1741
7605.31 1785
7606.14 1908
7606.96 1961
7607.78 1898
7608.61 2009
7609.43 1995
7610.25 1843
7611.08 1914
7611.90 1735
7612.72 1793
7613.55 1659
7614.37 1685
7615.19 1739
7616.02 1753
7616.84 1779
7617.67 1852
7618.49 1821
7619.31 1887
7620.14 1986
7620.96 1969
7621.78 2099
7622.61 1981
7623.43 1907
7624.26 1831
7625.08 1749
7625.91 1781
7626.73 1763
7627.55 1756
7628.38 1737
7629.20 1881
7630.03 1900
7630.85 1946
7631.68 2054
7632.50 2115
7633.32 2261
7634.15 2233
7634.97 2259
7635.80 2240
7636.62 2158
7637.45 2161
7638.27 2033
7639.10 1859
7639.92 1802
7640.75 1775
7641.57 1611
7642.40 1626
7643.22 1737
7644.05 1638
7644.87 1558
7645.70 1635
7646.52 1521
7647.35 1516
7648.17 1487
7649.00 1612
7649.82 1530
7650.65 1555
7651.48 1597
7652.30 1529
7653.13 1467
7653.95 1486
7654.78 1472
7655.60 1410
7656.43 1439
7657.26 1405
7658.08 1464
7658.91 1433
7659.73 1500
7660.56 1450
7661.39 1449
7662.21 1490
7663.04 1393
7663.86 1428
7664.69 1439
7665.52 1469
7666.34 1286
7667.17 1357
7668.00 1397
7668.82 1443
7669.65 1477
7670.48 1459
7671.30 1480
7672.13 1541
7672.96 1488
7673.78 1450
7674.61 1502
7675.44 1417
7676.26 1307
7677.09 1424
7677.92 1416
7678.74 1337
7679.57 1420
7680.40 1356
7681.22 1417
7682.05 1324
7682.88 1403
7683.71 1337
7684.53 1477
7685.36 1426
7686.19 1414
7687.02 1467
7687.84 1444
7688.67 1496
7689.50 1452
7690.33 1418
7691.15 1491
7691.98 1465
7692.81 1475
7693.64 1411
7694.47 1423
7695.29 1406
7696.12 1447
7696.95 1396
7697.78 1488
7698.61 1452
7699.43 1459
7700.26 1493
7701.09 1465
7701.92 1539
7702.75 1491
7703.57 1391
7704.40 1449
7705.23 1415
7706.06 1381
7706.89 1327
7707.72 1383
7708.55 1503
7709.37 1353
7710.20 1292
7711.03 1327
7711.86 1311
7712.69 1362
7713.52 1308
7714.35 1393
7715.18 1444
7716.01 1374
7716.83 1298
7717.66 1377
7718.49 1322
7719.32 1361
7720.15 1348
7720.98 1403
7721.81 1334
7722.64 1353
7723.47 1330
7724.30 1302
7725.13 1373
7725.96 1397
7726.79 1354
7727.62 1246
7728.45 1165
7729.28 1312
7730.11 1332
7730.94 1298
7731.77 1266
7732.60 1356
7733.42 1355
7734.25 1409
7735.09 1403
7735.92 1414
7736.75 1365
7737.58 1392
7738.41 1317
7739.24 1253
7740.07 1315
7740.90 1236
7741.73 1253
7742.56 1333
7743.39 1347
7744.22 1385
7745.05 1422
7745.88 1382
7746.71 1483
7747.54 1659
7748.37 1633
7749.20 1748
7750.03 1852
7750.86 1914
7751.70 1828
7752.53 1647
7753.36 1742
7754.19 1595
7755.02 1483
7755.85 1512
7756.68 1473
7757.51 1373
7758.34 1402
7759.18 1380
7760.01 1437
7760.84 1482
7761.67 1495
7762.50 1471
7763.33 1528
7764.16 1521
7765.00 1524
7765.83 1445
7766.66 1399
7767.49 1421
7768.32 1450
7769.16 1471
7769.99 1369
7770.82 1314
7771.65 1387
7772.48 1341
7773.32 1239
7774.15 1254
7774.98 1200
7775.81 1235
7776.64 1254
7777.48 1295
7778.31 1304
7779.14 1289
7779.97 1241
7780.81 1267
7781.64 1320
7782.47 1381
7783.30 1355
7784.14 1401
7784.97 1277
7785.80 1254
7786.64 1395
7787.47 1405
7788.30 1351
7789.13 1398
7789.97 1434
7790.80 1329
7791.63 1423
7792.47 1340
7793.30 1361
7794.13 1292
7794.97 1378
7795.80 1352
7796.63 1327
7797.47 1378
7798.30 1329
7799.13 1307
7799.97 1353
7800.80 1349
7801.63 1362
7802.47 1369
7803.30 1420
7804.13 1384
7804.97 1439
7805.80 1469
7806.64 1444
7807.47 1469
7808.30 1404
7809.14 1323
7809.97 1348
7810.81 1370
7811.64 1404
7812.47 1470
7813.31 1359
7814.14 1436
7814.98 1434
7815.81 1496
7816.65 1548
7817.48 1558
7818.32 1669
7819.15 1592
7819.98 1607
7820.82 1592
7821.65 1526
7822.49 1541
7823.32 1564
7824.16 1510
7824.99 1567
7825.83 1561
7826.66 1642
7827.50 1576
7828.33 1687
7829.17 1706
7830.00 1671
7830.84 1617
7831.67 1598
7832.51 1539
7833.34 1651
7834.18 1604
7835.02 1651
7835.85 1720
7836.69 1589
7837.52 1651
7838.36 1740
7839.19 1662
7840.03 1631
7840.86 1539
7841.70 1594
7842.54 1707
7843.37 1558
7844.21 1603
7845.04 1631
7845.88 1498
7846.72 1519
7847.55 1576
7848.39 1499
7849.22 1518
7850.06 1564
7850.90 1470
7851.73 1522
7852.57 1520
7853.41 1462
7854.24 1439
7855.08 1416
7855.92 1424
7856.75 1437
7857.59 1477
7858.43 1502
7859.26 1506
7860.10 1520
7860.94 1561
7861.77 1627
7862.61 1555
7863.45 1505
7864.28 1562
7865.12 1618
7865.96 1562
7866.79 1410
7867.63 1485
7868.47 1418
7869.31 1435
7870.14 1371
7870.98 1451
7871.82 1499
7872.66 1502
7873.49 1483
7874.33 1499
7875.17 1437
7876.01 1479
7876.84 1518
7877.68 1479
7878.52 1590
7879.36 1718
7880.19 1816
7881.03 1754
7881.87 1726
7882.71 1719
7883.55 1624
7884.38 1475
7885.22 1627
7886.06 1597
7886.90 1530
7887.74 1485
7888.57 1540
7889.41 1589
7890.25 1462
7891.09 1493
7891.93 1549
7892.77 1524
7893.61 1712
7894.44 1599
7895.28 1704
7896.12 1716
7896.96 1624
7897.80 1636
7898.64 1576
7899.48 1590
7900.32 1603
7901.15 1636
7901.99 1685
7902.83 1728
7903.67 1642
7904.51 1675
7905.35 1679
7906.19 1633
7907.03 1543
7907.87 1500
7908.71 1548
7909.55 1596
7910.39 1497
7911.22 1485
7912.06 1463
7912.90 1458
7913.74 1392
7914.58 1454
7915.42 1549
7916.26 1518
7917.10 1556
7917.94 1616
7918.78 1531
7919.62 1607
7920.46 1721
7921.30 1616
7922.14 1504
7922.98 1451
7923.82 1457
7924.66 1355
7925.50 1378
7926.34 1334
7927.18 1321
7928.02 1355
7928.86 1218
7929.70 1393
7930.55 1381
7931.39 1294
7932.23 1319
7933.07 1313
7933.91 1326
7934.75 1371
7935.59 1272
7936.43 1291
7937.27 1353
7938.11 1363
7938.95 1332
7939.79 1331
7940.63 1411
7941.48 1397
7942.32 1481
7943.16 1319
7944.00 1372
7944.84 1363
7945.68 1310
7946.52 1404
7947.36 1401
7948.21 1356
7949.05 1418
7949.89 1351
7950.73 1307
7951.57 1522
7952.41 1442
7953.26 1444
7954.10 1460
7954.94 1454
7955.78 1511
7956.62 1479
7957.47 1446
7958.31 1450
7959.15 1469
7959.99 1488
7960.83 1385
7961.68 1337
7962.52 1450
7963.36 1548
7964.20 1470
7965.04 1514
7965.89 1446
7966.73 1491
7967.57 1434
7968.41 1615
7969.26 1553
7970.10 1523
7970.94 1544
7971.78 1485
7972.63 1457
7973.47 1456
7974.31 1487
7975.16 1365
7976.00 1320
7976.84 1480
7977.68 1478
7978.53 1401
7979.37 1366
7980.21 1321
7981.06 1289
7981.90 1411
7982.74 1542
7983.59 1420
7984.43 1439
7985.27 1439
7986.12 1297
7986.96 1320
7987.80 1342
7988.65 1279
7989.49 1322
7990.34 1319
7991.18 1323
7992.02 1317
7992.87 1241
7993.71 1264
7994.55 1332
7995.40 1148
7996.24 1208
7997.09 1287
7997.93 1268
7998.77 1309
7999.62 1243
8000.46 1222
8001.31 1201
8002.15 1300
8003.00 1256
8003.84 1246
8004.68 1176
8005.53 1227
8006.37 1225
8007.22 1167
8008.06 1245
8008.91 1199
8009.75 1182
8010.60 1171
8011.44 1150
8012.29 1247
8013.13 1275
8013.98 1239
8014.82 1155
8015.67 1211
8016.51 1145
8017.36 1153
8018.20 1107
8019.05 1148
8019.89 1121
8020.74 1143
8021.58 1172
8022.43 1168
8023.27 1214
8024.12 1093
8024.96 1133
8025.81 1180
8026.66 1168
8027.50 1137
8028.35 1190
8029.19 1145
8030.04 1196
8030.88 1170
8031.73 1136
8032.58 1066
8033.42 1164
8034.27 1157
8035.11 1132
8035.96 1143
8036.81 1085
8037.65 1157
8038.50 1270
8039.35 1172
8040.19 1194
8041.04 1200
8041.88 1218
8042.73 1177
8043.58 1195
8044.42 1214
8045.27 1149
8046.12 1147
8046.96 1201
8047.81 1203
8048.66 1191
8049.50 1153
8050.35 1043
8051.20 1153
8052.04 1211
8052.89 1180
8053.74 1147
8054.59 1156
8055.43 1093
8056.28 1211
8057.13 1174
8057.97 1153
8058.82 1049
8059.67 1072
8060.52 1166
8061.36 1096
8062.21 1089
8063.06 1115
8063.91 1139
8064.75 1129
8065.60 1122
8066.45 1084
8067.30 1074
8068.15 1040
8068.99 1144
8069.84 1050
8070.69 1134
8071.54 1145
8072.38 1132
8073.23 1031
8074.08 1102
8074.93 1080
8075.78 1126
8076.63 1057
8077.47 990
8078.32 1057
8079.17 1033
8080.02 1078
8080.87 1118
8081.72 1140
8082.56 1105
8083.41 1097
8084.26 1038
8085.11 1093
8085.96 1092
8086.81 1136
8087.66 1066
8088.51 1098
8089.35 992
8090.20 1019
8091.05 1057
8091.90 1078
8092.75 1073
8093.60 1103
8094.45 1073
8095.30 1058
8096.15 960
8097.00 1079
8097.85 1078
8098.70 1093
8099.55 1169
8100.39 1060
8101.24 1073
8102.09 1010
8102.94 1011
8103.79 1057
8104.64 1082
8105.49 1121
8106.34 1066
8107.19 1140
8108.04 1120
8108.89 1048
8109.74 1062
8110.59 1062
8111.44 1073
8112.29 1048
8113.14 1105
8113.99 1088
8114.84 1084
8115.69 1110
8116.54 1094
8117.39 1112
8118.24 1071
8119.09 1127
8119.95 1172
8120.80 1071
8121.65 1131
8122.50 1269
8123.35 1243
8124.20 1239
8125.05 1158
8125.90 1182
8126.75 1276
8127.60 1109
8128.45 1095
8129.30 1206
8130.15 1105
8131.01 1180
8131.86 1200
8132.71 1208
8133.56 1111
8134.41 1087
8135.26 1115
8136.11 1099
8136.96 1132
8137.82 1146
8138.67 1152
8139.52 1195
8140.37 1182
8141.22 1162
8142.07 1169
8142.93 1147
8143.78 1190
8144.63 1208
8145.48 1313
8146.33 1278
8147.19 1230
8148.04 1269
8148.89 1329
8149.74 1205
8150.59 1200
8151.45 1195
8152.30 1219
8153.15 1273
8154.00 1218
8154.85 1305
8155.71 1283
8156.56 1340
8157.41 1442
8158.26 1383
8159.12 1407
8159.97 1362
8160.82 1280
8161.68 1207
8162.53 1223
8163.38 1286
8164.23 1151
8165.09 1185
8165.94 1181
8166.79 1228
8167.65 1117
8168.50 1175
8169.35 1168
8170.20 1192
8171.06 1172
8171.91 1169
8172.76 1190
8173.62 1127
8174.47 1262
8175.32 1245
8176.18 1217
8177.03 1165
8177.89 1193
8178.74 1182
8179.59 1193
8180.45 1170
8181.30 1136
8182.15 1175
8183.01 1084
8183.86 1193
8184.72 1131
8185.57 1138
8186.42 1123
8187.28 1107
8188.13 1101
8188.99 1073
8189.84 1246
8190.69 1163
8191.55 1080
8192.40 1125
8193.26 1078
8194.11 1038
8194.97 1085
8195.82 1077
8196.68 1135
8197.53 1057
8198.38 1137
8199.24 1107
8200.09 975
8200.95 1129
8201.80 1124
8202.66 1089
8203.51 1056
8204.37 1026
8205.22 1087
8206.08 1133
8206.93 1091
8207.79 1047
8208.64 1097
8209.50 1126
8210.35 1062
8211.21 1099
8212.06 1067
8212.92 1037
8213.78 1083
8214.63 1114
8215.49 1091
8216.34 1150
8217.20 1130
8218.05 1100
8218.91 1106
8219.76 1153
8220.62 1111
8221.48 1167
8222.33 1158
8223.19 1158
8224.04 1162
8224.90 1292
8225.76 1340
8226.61 1273
8227.47 1269
8228.32 1260
8229.18 1236
8230.04 1253
8230.89 1230
8231.75 1132
8232.61 1132
8233.46 1132
8234.32 1116
8235.18 1112
8236.03 1123
8236.89 1139
8237.75 1020
8238.60 1040
8239.46 1013
8240.32 1093
8241.17 1102
8242.03 1127
8242.89 1165
8243.74 1123
8244.60 1175
8245.46 1122
8246.31 1147
8247.17 1106
8248.03 1112
8248.89 1142
8249.74 1115
8250.60 1102
8251.46 1181
8252.32 1157
8253.17 1080
8254.03 1101
8254.89 1052
8255.75 1168
8256.60 1152
8257.46 1086
8258.32 1046
8259.18 1103
8260.04 1098
8260.89 1154
8261.75 1155
8262.61 1170
8263.47 1112
8264.33 1128
8265.18 1087
8266.04 1103
8266.90 1158
8267.76 1187
8268.62 1149
8269.47 1100
8270.33 1168
8271.19 1097
8272.05 1054
8272.91 1067
8273.77 1126
8274.63 1096
8275.48 1069
8276.34 1159
8277.20 1070
8278.06 1047
8278.92 1078
8279.78 1052
8280.64 1148
8281.50 1087
8282.36 1051
8283.21 1164
8284.07 1146
8284.93 1209
8285.79 1138
8286.65 1111
8287.51 1193
8288.37 1271
8289.23 1097
8290.09 1165
8290.95 1224
8291.81 1196
8292.67 1149
8293.53 1164
8294.39 1115
8295.25 1178
8296.11 1247
8296.97 1178
8297.82 1208
8298.68 1184
8299.54 1164
8300.40 1167
8301.26 1079
8302.12 1114
8302.98 1136
8303.84 1162
8304.71 1117
8305.57 1148
8306.43 1152
8307.29 1143
8308.15 1217
8309.01 1245
8309.87 1235
8310.73 1122
8311.59 1149
8312.45 1232
8313.31 1131
8314.17 1194
8315.03 1137
8315.89 1203
8316.75 1200
8317.61 1287
8318.47 1206
8319.33 1194
8320.20 1218
8321.06 1181
8321.92 1130
8322.78 1167
8323.64 1235
8324.50 1165
8325.36 1148
8326.22 1104
8327.09 1031
8327.95 1124
8328.81 1194
8329.67 1135
8330.53 1126
8331.39 1133
8332.25 1137
8333.12 1166
8333.98 1139
8334.84 1195
8335.70 1184
8336.56 1087
8337.42 1058
8338.29 1136
8339.15 1227
8340.01 1076
8340.87 1012
8341.73 1054
8342.60 1161
8343.46 1179
8344.32 1156
8345.18 1105
8346.05 1087
8346.91 1232
8347.77 1167
8348.63 1203
8349.50 1197
8350.36 1188
8351.22 1228
8352.08 1182
8352.95 1166
8353.81 1141
8354.67 1126
8355.53 1102
8356.40 1202
8357.26 1227
8358.12 1165
8358.99 1252
8359.85 1188
8360.71 1126
8361.58 1135
8362.44 1222
8363.30 1198
8364.17 1186
8365.03 1275
8365.89 1245
8366.76 1142
8367.62 1195
8368.48 1150
8369.35 1151
8370.21 1226
8371.07 1224
8371.94 1226
8372.80 1180
8373.66 1192
8374.53 1187
8375.39 1234
8376.26 1193
8377.12 1175
8377.98 1205
8378.85 1224
8379.71 1193
8380.58 1233
8381.44 1179
8382.30 1241
8383.17 1284
8384.03 1328
8384.90 1272
8385.76 1341
8386.63 1323
8387.49 1255
8388.35 1262
8389.22 1313
8390.08 1332
8390.95 1342
8391.81 1313
8392.68 1334
8393.54 1424
8394.41 1352
8395.27 1368
8396.14 1463
8397.00 1352
8397.87 1372
8398.73 1338
8399.60 1360
8400.46 1443
8401.33 1366
8402.19 1329
8403.06 1383
8403.92 1409
8404.79 1430
8405.65 1356
8406.52 1441
8407.39 1400
8408.25 1442
8409.12 1422
8409.98 1513
8410.85 1486
8411.71 1467
8412.58 1456
8413.44 1544
8414.31 1513
8415.18 1565
8416.04 1555
8416.91 1589
8417.77 1584
8418.64 1539
8419.51 1598
8420.37 1597
8421.24 1590
8422.11 1525
8422.97 1654
8423.84 1701
8424.70 1571
8425.57 1646
8426.44 1713
8427.30 1759
8428.17 1827
8429.04 1781
8429.90 1787
8430.77 1914
8431.64 1821
8432.50 1796
8433.37 1819
8434.24 1818
8435.10 1876
8435.97 1990
8436.84 1984
8437.71 1902
8438.57 2024
8439.44 2181
8440.31 2285
8441.17 2084
8442.04 2195
8442.91 2283
8443.78 2394
8444.64 2491
8445.51 2537
8446.38 2590
8447.25 2673
8448.11 2516
8448.98 2524
8449.85 2615
8450.72 2565
8451.58 2572
8452.45 2469
8453.32 2650
8454.19 2659
8455.06 3059
8455.92 3119
8456.79 3621
8457.66 4061
8458.53 4445
8459.40 4705
8460.27 4953
8461.13 4726
8462.00 4573
8462.87 4432
8463.74 4016
8464.61 3750
8465.48 3446
8466.34 3323
8467.21 3073
8468.08 3137
8468.95 3455
8469.82 3985
8470.69 4731
8471.56 5554
8472.42 6116
8473.29 6709
8474.16 6985
8475.03 6658
8475.90 6093
8476.77 5558
8477.64 4816
8478.51 4180
8479.38 3713
8480.25 3146
8481.12 2808
8481.99 2597
8482.85 2445
8483.72 2347
8484.59 2350
8485.46 2265
8486.33 2185
8487.20 2213
8488.07 2118
8488.94 2085
8489.81 2074
8490.68 2088
8491.55 2121
8492.42 2041
8493.29 1918
8494.16 1914
8495.03 2004
8495.90 1968
8496.77 1905
8497.64 2047
8498.51 2135
8499.38 2081
8500.25 2013
8501.12 2044
8501.99 2034
8502.86 1979
8503.73 1936
8504.60 1960
8505.47 1910
8506.34 1949
8507.22 1983
8508.09 1959
8508.96 2165
8509.83 2212
8510.70 2272
8511.57 2337
8512.44 2281
8513.31 2424
8514.18 2359
8515.05 2205
8515.92 2130
8516.80 1947
8517.67 1861
8518.54 1895
8519.41 1845
8520.28 1834
8521.15 1868
8522.02 1961
8522.89 1839
8523.77 1926
8524.64 1866
8525.51 1858
8526.38 1898
8527.25 1900
8528.12 1862
8529.00 1919
8529.87 1954
8530.74 1920
8531.61 1931
8532.48 1950
8533.36 1949
8534.23 1964
8535.10 1997
8535.97 2005
8536.84 1976
8537.72 2037
8538.59 2105
8539.46 1989
8540.33 2027
8541.21 2055
8542.08 1995
8542.95 2050
8543.82 1996
8544.70 1971
8545.57 1922
8546.44 1802
8547.31 1846
8548.19 1938
8549.06 1960
8549.93 1959
8550.80 1888
8551.68 1831
8552.55 1820
8553.42 1898
8554.30 1921
8555.17 2038
8556.04 2057
8556.92 2137
8557.79 2147
8558.66 2049
8559.54 2016
8560.41 1988
8561.28 1832
8562.16 1782
8563.03 1852
8563.90 1774
8564.78 1678
8565.65 1658
8566.52 1637
8567.40 1762
8568.27 1653
8569.15 1696
8570.02 1664
8570.89 1638
8571.77 1655
8572.64 1563
8573.51 1539
8574.39 1550
8575.26 1601
8576.14 1525
8577.01 1597
8577.89 1568
8578.76 1383
8579.63 1505
8580.51 1464
8581.38 1499
8582.26 1473
8583.13 1459
8584.01 1458
8584.88 1406
8585.76 1521
8586.63 1525
8587.51 1530
8588.38 1539
8589.26 1517
8590.13 1485
8591.00 1524
8591.88 1516
8592.75 1427
8593.63 1435
8594.51 1484
8595.38 1491
8596.26 1541
8597.13 1501
8598.01 1532
8598.88 1499
8599.76 1468
8600.63 1438
8601.51 1489
8602.38 1398
8603.26 1431
8604.13 1469
8605.01 1531
8605.89 1566
8606.76 1537
8607.64 1511
8608.51 1555
8609.39 1592
8610.26 1547
8611.14 1642
8612.02 1549
8612.89 1516
8613.77 1521
8614.65 1518
8615.52 1621
8616.40 1493
8617.27 1557
8618.15 1530
8619.03 1484
8619.90 1554
8620.78 1529
8621.66 1601
8622.53 1562
8623.41 1648
8624.29 1654
8625.16 1713
8626.04 1759
8626.92 1779
8627.79 1771
8628.67 1853
8629.55 1876
8630.42 1819
8631.30 1692
8632.18 1743
8633.05 1616
8633.93 1621
8634.81 1644
8635.69 1635
8636.56 1670
8637.44 1658
8638.32 1678
8639.20 1727
8640.07 1693
8640.95 1612
8641.83 1650
8642.71 1661
8643.58 1668
8644.46 1629
8645.34 1640
8646.22 1717
8647.09 1684
8647.97 1788
8648.85 1861
8649.73 1699
8650.61 1787
8651.48 1820
8652.36 1827
8653.24 1924
8654.12 1828
8655.00 1732
8655.87 1902
8656.75 1879
8657.63 1870
8658.51 1960
8659.39 1880
8660.27 1823
8661.14 1882
8662.02 1927
8662.90 1806
8663.78 1949
8664.66 1866
8665.54 1912
8666.42 1885
8667.30 1817
8668.17 1766
8669.05 1902
8669.93 1912
8670.81 2069
8671.69 2201
8672.57 2263
8673.45 2259
8674.33 2375
8675.21 2451
8676.09 2512
8676.97 2561
8677.84 2666
8678.72 2623
8679.60 2603
8680.48 2420
8681.36 2434
8682.24 2279
8683.12 2125
8684.00 2201
8684.88 2063
8685.76 2063
8686.64 2015
8687.52 2108
8688.40 2201
8689.28 2237
8690.16 2411
8691.04 2739
8691.92 3125
8692.80 3411
8693.68 4061
8694.56 4537
8695.44 4742
8696.32 4913
8697.20 4776
8698.08 4489
8698.96 4036
8699.84 3600
8700.72 3295
8701.60 2791
8702.48 2367
8703.37 2290
8704.25 2103
8705.13 1962
8706.01 1841
8706.89 1868
8707.77 1844
8708.65 1667
8709.53 1604
8710.41 1692
8711.29 1651
8712.17 1622
8713.06 1586
8713.94 1595
8714.82 1477
8715.70 1548
8716.58 1617
8717.46 1508
8718.34 1450
8719.22 1457
8720.11 1374
8720.99 1445
8721.87 1573
8722.75 1597
8723.63 1572
8724.51 1606
8725.40 1580
8726.28 1529
8727.16 1591
8728.04 1478
8728.92 1502
8729.81 1579
8730.69 1564
8731.57 1699
8732.45 1714
8733.33 1707
8734.22 1725
8735.10 1742
8735.98 1788
8736.86 1765
8737.75 1610
8738.63 1509
8739.51 1470
8740.39 1489
8741.28 1426
8742.16 1427
8743.04 1397
8743.92 1469
8744.81 1454
8745.69 1340
8746.57 1355
8747.46 1379
8748.34 1343
8749.22 1404
8750.10 1417
8750.99 1420
8751.87 1511
8752.75 1464
8753.64 1391
8754.52 1442
8755.40 1468
8756.29 1502
8757.17 1487
8758.05 1544
8758.94 1515
8759.82 1496
8760.70 1525
8761.59 1577
8762.47 1528
8763.35 1537
8764.24 1485
8765.12 1374
8766.01 1391
8766.89 1509
8767.77 1558
8768.66 1591
8769.54 1526
8770.43 1520
8771.31 1542
8772.19 1508
8773.08 1607
8773.96 1534
8774.85 1551
8775.73 1467
8776.62 1517
8777.50 1501
8778.38 1462
8779.27 1406
8780.15 1351
8781.04 1364
8781.92 1332
8782.81 1355
8783.69 1369
8784.58 1371
8785.46 1392
8786.35 1369
8787.23 1377
8788.12 1341
8789.00 1395
8789.89 1336
8790.77 1353
8791.66 1353
8792.54 1401
8793.43 1397
8794.31 1443
8795.20 1429
8796.08 1370
8796.97 1397
8797.85 1464
8798.74 1408
8799.62 1388
8800.51 1331
8801.40 1319
8802.28 1363
8803.17 1436
8804.05 1441
8804.94 1310
8805.82 1301
8806.71 1438
8807.60 1320
8808.48 1352
8809.37 1417
8810.25 1444
8811.14 1445
8812.03 1383
8812.91 1400
8813.80 1316
8814.69 1293
8815.57 1297
8816.46 1286
8817.34 1243
8818.23 1320
8819.12 1241
8820.00 1237
8820.89 1300
8821.78 1251
8822.66 1267
8823.55 1313
8824.44 1275
8825.32 1294
8826.21 1264
8827.10 1268
8827.99 1292
8828.87 1326
8829.76 1236
8830.65 1315
8831.53 1289
8832.42 1212
8833.31 1230
8834.20 1234
8835.08 1243
8835.97 1196
8836.86 1157
8837.74 1222
8838.63 1184
8839.52 1156
8840.41 1140
8841.30 1059
8842.18 1240
8843.07 1166
8843.96 1187
8844.85 1209
8845.73 1186
8846.62 1260
8847.51 1194
8848.40 1174
8849.29 1166
8850.17 1111
8851.06 1159
8851.95 1122
8852.84 1100
8853.73 1092
8854.61 1130
8855.50 1091
8856.39 1073
8857.28 1036
8858.17 1052
8859.06 1027
8859.95 1073
8860.83 1052
8861.72 1092
8862.61 1029
8863.50 1036
8864.39 1032
8865.28 1010
8866.17 1103
8867.06 1018
8867.94 1098
8868.83 1054
8869.72 1025
8870.61 1078
8871.50 1037
8872.39 1065
8873.28 1057
8874.17 949
8875.06 1015
8875.95 1073
8876.84 1052
8877.73 1067
8878.62 969
8879.51 1042
8880.40 1030
8881.28 1007
8882.17 1044
8883.06 1056
8883.95 1048
8884.84 1048
8885.73 999
8886.62 993
8887.51 1034
8888.40 1037
8889.29 1027
8890.18 1010
8891.07 981
8891.96 1031
8892.85 1000
8893.74 985
8894.63 946
8895.53 924
8896.42 914
8897.31 954
8898.20 915
8899.09 924
8899.98 966
8900.87 998
8901.76 937
8902.65 961
8903.54 983
8904.43 968
8905.32 979
8906.21 979
8907.10 1001
8907.99 986
8908.89 981
8909.78 964
8910.67 966
8911.56 1018
8912.45 967
8913.34 971
8914.23 970
8915.12 1020
8916.02 1036
8916.91 990
8917.80 950
8918.69 853
8919.58 922
8920.47 1015
8921.36 1004
8922.26 951
8923.15 971
8924.04 934
8924.93 938
8925.82 929
8926.72 952
8927.61 910
8928.50 985
8929.39 923
8930.28 855
8931.18 888
8932.07 932
8932.96 902
8933.85 895
8934.75 875
8935.64 879
8936.53 880
8937.42 913
8938.31 954
8939.21 957
8940.10 935
8940.99 887
8941.89 868
8942.78 817
8943.67 769
8944.56 867
8945.46 891
8946.35 898
8947.24 917
8948.14 874
8949.03 895
8949.92 902
8950.81 888
8951.71 853
8952.60 826
8953.49 873
8954.39 903
8955.28 850
8956.17 820
8957.07 870
8957.96 862
8958.85 935
8959.75 875
8960.64 975
8961.54 968
8962.43 896
8963.32 877
8964.22 860
8965.11 877
8966.00 846
8966.90 848
8967.79 908
8968.69 923
8969.58 905
8970.47 892
8971.37 972
8972.26 908
8973.16 875
8974.05 866
8974.95 903
8975.84 878
8976.73 851
8977.63 909
8978.52 857
8979.42 908
8980.31 941
8981.21 952
8982.10 898
8983.00 865
8983.89 872
8984.79 907
8985.68 970
8986.58 861
8987.47 890
8988.37 852
8989.26 860
8990.16 854
8991.05 834
8991.95 769
8992.84 816
8993.74 907
8994.63 865
8995.53 848
8996.42 863
8997.32 915
8998.21 853
8999.11 860
9000.01 768
9000.90 805
9001.80 836
9002.69 834
9003.59 801
9004.48 778
9005.38 743
9006.28 790
9007.17 814
9008.07 857
9008.96 839
9009.86 845
9010.76 930
9011.65 861
9012.55 769
9013.45 764
9014.34 818
9015.24 777
9016.13 788
9017.03 810
9017.93 862
9018.82 875
9019.72 848
9020.62 790
9021.51 833
9022.41 804
9023.31 827
9024.20 815
9025.10 760
9026.00 770
9026.89 794
9027.79 805
9028.69 820
9029.59 861
9030.48 840
9031.38 824
9032.28 819
9033.17 746
9034.07 829
9034.97 821
9035.87 785
9036.76 846
9037.66 806
9038.56 845
9039.46 912
9040.35 874
9041.25 821
9042.15 838
9043.05 778
9043.94 815
9044.84 834
9045.74 877
9046.64 864
9047.54 810
9048.43 857
9049.33 828
9050.23 805
9051.13 775
9052.03 792
9052.92 753
9053.82 826
9054.72 773
9055.62 791
9056.52 790
9057.42 764
9058.32 828
9059.21 845
9060.11 825
9061.01 741
9061.91 861
9062.81 805
9063.71 844
9064.61 819
9065.50 856
9066.40 798
9067.30 843
9068.20 832
9069.10 786
9070.00 796
9070.90 754
9071.80 842
9072.70 768
9073.60 806
9074.50 894
9075.40 823
9076.29 856
9077.19 915
9078.09 821
9078.99 820
9079.89 776
9080.79 876
9081.69 855
9082.59 855
9083.49 872
9084.39 762
9085.29 811
9086.19 850
9087.09 825
9087.99 822
9088.89 879
9089.79 856
9090.69 861
9091.59 823
9092.49 831
9093.39 847
9094.29 810
9095.19 818
9096.09 814
9096.99 848
9097.89 856
9098.79 813
9099.69 746
9100.60 818
9101.50 829
9102.40 926
9103.30 804
9104.20 900
9105.10 825
9106.00 858
9106.90 825
9107.80 751
9108.70 725
9109.60 774
9110.50 798
9111.41 783
9112.31 860
9113.21 866
9114.11 824
9115.01 821
9115.91 758
9116.81 764
9117.72 776
9118.62 794
9119.52 782
9120.42 849
9121.32 764
9122.22 803
9123.12 848
9124.03 823
9124.93 787
9125.83 750
9126.73 758
9127.63 835
9128.54 791
9129.44 714
9130.34 703
9131.24 793
9132.14 739
9133.05 812
9133.95 783
9134.85 794
9135.75 822
9136.66 811
9137.56 776
9138.46 781
9139.36 786
9140.27 771
9141.17 790
9142.07 846
9142.97 817
9143.88 778
9144.78 790
9145.68 795
9146.59 770
9147.49 804
9148.39 860
9149.29 825
9150.20 796
9151.10 778
9152.00 793
9152.91 818
9153.81 777
9154.71 784
9155.62 813
9156.52 812
9157.42 759
9158.33 818
9159.23 777
9160.13 794
9161.04 804
9161.94 784
9162.84 787
9163.75 733
9164.65 787
9165.56 790
9166.46 776
9167.36 709
9168.27 719
9169.17 765
9170.08 789
9170.98 840
9171.88 826
9172.79 804
9173.69 810
9174.60 820
9175.50 809
9176.41 764
9177.31 733
9178.21 754
9179.12 808
9180.02 766
9180.93 777
9181.83 788
9182.74 797
9183.64 755
9184.55 755
9185.45 797
9186.36 773
9187.26 766
9188.17 765
9189.07 754
9189.98 865
9190.88 760
9191.79 780
9192.69 805
9193.60 788
9194.50 818
9195.41 755
9196.31 736
9197.22 768
9198.12 764
9199.03 837
9199.93 844
9200.84 865
9201.75 857
9202.65 899
9203.56 794
9204.46 857
9205.37 876
9206.27 889
9207.18 899
9208.09 852
9208.99 802
9209.90 762
9210.80 821
9211.71 792
9212.62 801
9213.52 802
9214.43 811
9215.34 813
9216.24 789
9217.15 833
9218.05 870
9218.96 792
9219.87 892
9220.77 930
9221.68 917
9222.59 832
9223.49 816
9224.40 840
9225.31 778
9226.21 791
9227.12 820
9228.03 774
9228.93 780
9229.84 812
9230.75 816
9231.66 773
9232.56 767
9233.47 758
9234.38 834
9235.28 820
9236.19 845
9237.10 843
9238.01 788
9238.91 764
9239.82 742
9240.73 709
9241.64 774
9242.54 778
9243.45 789
9244.36 753
9245.27 719
9246.18 711
9247.08 802
9247.99 750
9248.90 763
9249.81 747
9250.71 713
9251.62 745
9252.53 739
9253.44 810
9254.35 744
9255.26 703
9256.16 776
9257.07 817
9257.98 740
9258.89 735
9259.80 820
9260.71 784
9261.61 798
9262.52 741
9263.43 751
9264.34 796
9265.25 801
9266.16 806
9267.07 723
9267.98 709
9268.88 698
9269.79 787
9270.70 819
9271.61 741
9272.52 785
9273.43 766
9274.34 805
9275.25 837
9276.16 835
9277.07 754
9277.98 825
9278.89 786
9279.80 729
9280.70 742
9281.61 804
9282.52 783
9283.43 834
9284.34 766
9285.25 784
9286.16 820
9287.07 838
9287.98 842
9288.89 722
9289.80 759
9290.71 813
9291.62 818
9292.53 782
9293.44 741
9294.35 762
9295.26 816
9296.17 783
9297.08 815
9297.99 822
9298.90 810
9299.81 806
9300.73 753
9301.64 824
9302.55 727
9303.46 834
9304.37 931
9305.28 848
9306.19 840
9307.10 834
9308.01 846
9308.92 831
9309.83 897
9310.74 901
9311.65 858
9312.57 912
9313.48 942
9314.39 920
9315.30 911
9316.21 818
9317.12 846
9318.03 814
9318.94 822
9319.86 814
9320.77 803
9321.68 808
9322.59 802
9323.50 797
9324.41 816
9325.33 823
9326.24 785
9327.15 793
9328.06 787
9328.97 760
9329.88 835
9330.80 881
9331.71 784
9332.62 803
9333.53 805
9334.44 822
9335.36 828
9336.27 803
9337.18 800
9338.09 812
9339.01 779
9339.92 799
9340.83 822
9341.74 822
9342.66 760
9343.57 769
9344.48 772
9345.39 768
9346.31 811
9347.22 811
9348.13 788
9349.05 783
9349.96 759
9350.87 755
9351.78 756
9352.70 818
9353.61 818
9354.52 728
9355.44 758
9356.35 775
9357.26 843
9358.18 780
9359.09 722
9360.00 757
9360.92 745
9361.83 755
9362.74 730
9363.66 761
9364.57 763
9365.48 783
9366.40 823
9367.31 750
9368.23 738
9369.14 765
9370.05 744
9370.97 758
9371.88 805
9372.80 820
9373.71 792
9374.62 718
9375.54 756
9376.45 809
9377.37 870
9378.28 816
9379.19 809
9380.11 817
9381.02 780
9381.94 818
9382.85 814
9383.77 853
9384.68 836
9385.60 826
9386.51 859
9387.43 828
9388.34 793
9389.26 848
9390.17 881
9391.09 895
9392.00 875
9392.91 886
9393.83 930
9394.75 927
9395.66 944
9396.58 900
9397.49 914
9398.41 937
9399.32 992
9400.24 866
9401.15 854
9402.07 854
9402.98 888
9403.90 913
9404.81 888
9405.73 782
9406.65 794
9407.56 820
9408.48 818
9409.39 885
9410.31 906
9411.22 880
9412.14 842
9413.06 897
9413.97 876
9414.89 854
9415.80 848
9416.72 889
9417.64 831
9418.55 806
9419.47 801
9420.39 827
9421.30 894
9422.22 847
9423.14 772
9424.05 830
9424.97 824
9425.88 881
9426.80 879
9427.72 865
9428.64 883
9429.55 871
9430.47 842
9431.39 816
9432.30 857
9433.22 881
9434.14 829
9435.05 851
9435.97 865
9436.89 856
9437.81 819
9438.72 877
9439.64 901
9440.56 953
9441.47 913
9442.39 935
9443.31 905
9444.23 897
9445.14 799
9446.06 915
9446.98 821
9447.90 895
9448.81 918
9449.73 923
9450.65 849
9451.57 848
9452.49 899
9453.40 912
9454.32 889
9455.24 912
9456.16 938
9457.08 985
9457.99 989
9458.91 958
9459.83 967
9460.75 931
9461.67 938
9462.59 946
9463.50 951
9464.42 871
9465.34 882
9466.26 886
9467.18 878
9468.10 939
9469.02 922
9469.94 860
9470.85 818
9471.77 871
9472.69 866
9473.61 876
9474.53 885
9475.45 974
9476.37 930
9477.29 930
9478.21 870
9479.13 915
9480.04 935
9480.96 916
9481.88 924
9482.80 913
9483.72 900
9484.64 981
9485.56 934
9486.48 1022
9487.40 960
9488.32 949
9489.24 953
9490.16 979
9491.08 985
9492.00 961
9492.92 910
9493.84 946
9494.76 917
9495.68 987
9496.60 927
9497.52 939
9498.44 919
9499.36 889
9500.28 915
9501.20 894
9502.12 908
9503.04 949
9503.96 915
9504.88 880
9505.80 865
9506.72 904
9507.64 932
9508.56 990
9509.48 926
9510.41 926
9511.33 956
9512.25 1023
9513.17 1010
9514.09 1011
9515.01 1068
9515.93 1061
9516.85 998
9517.77 1043
9518.69 1092
9519.61 1033
9520.54 1072
9521.46 1042
9522.38 1085
9523.30 1072
9524.22 1020
9525.14 1045
9526.06 1136
9526.99 1014
9527.91 1097
9528.83 1067
9529.75 1087
9530.67 1041
9531.59 1185
9532.52 1314
9533.44 1428
9534.36 1428
9535.28 1528
9536.20 1566
9537.13 1649
9538.05 1666
9538.97 1637
9539.89 1458
9540.81 1367
9541.74 1303
9542.66 1282
9543.58 1181
9544.50 1139
9545.43 1054
9546.35 1018
9547.27 1078
9548.19 1097
9549.12 1079
9550.04 1147
9550.96 1079
9551.88 988
9552.81 1002
9553.73 944
9554.65 1062
9555.58 1050
9556.50 1093
9557.42 1066
9558.34 1051
9559.27 1094
9560.19 1122
9561.11 1174
9562.04 1233
9562.96 1234
9563.88 1199
9564.81 1188
9565.73 1119
9566.65 1115
9567.58 1043
9568.50 1055
9569.43 1077
9570.35 1060
9571.27 991
9572.20 1090
9573.12 1004
9574.04 932
9574.97 918
9575.89 946
9576.82 982
9577.74 971
9578.66 988
9579.59 958
9580.51 1058
9581.44 1073
9582.36 1025
9583.28 949
9584.21 920
9585.13 1023
9586.06 962
9586.98 1023
9587.91 1035
9588.83 941
9589.76 929
9590.68 1036
9591.60 1050
9592.53 1050
9593.45 1023
9594.38 1014
9595.30 1016
9596.23 971
9597.15 1057
9598.08 1027
9599.00 996
9599.93 991
9600.85 1030
9601.78 1026
9602.70 1086
9603.63 1104
9604.55 1106
9605.48 1108
9606.41 1072
9607.33 1108
9608.26 1017
9609.18 1082
9610.11 1136
9611.03 1104
9611.96 1066
9612.88 1020
9613.81 1092
9614.74 1097
9615.66 1090
9616.59 1164
9617.51 1100
9618.44 1116
9619.37 1135
9620.29 1119
9621.22 1157
9622.14 1096
9623.07 1101
9624.00 1150
9624.92 1144
9625.85 1168
9626.78 1109
9627.70 1150
9628.63 1154
9629.55 1185
9630.48 1258
9631.41 1261
9632.33 1289
9633.26 1348
9634.19 1267
9635.11 1264
9636.04 1298
9636.97 1401
9637.90 1336
9638.82 1350
9639.75 1292
9640.68 1328
9641.60 1344
9642.53 1400
9643.46 1473
9644.38 1420
9645.31 1394
9646.24 1463
9647.17 1382
9648.09 1434
9649.02 1570
9649.95 1541
9650.88 1650
9651.80 1763
9652.73 1798
9653.66 1865
9654.59 1861
9655.51 1781
9656.44 1699
9657.37 1637
9658.30 1682
9659.23 1539
9660.15 1446
9661.08 1500
9662.01 1434
9662.94 1395
9663.87 1427
9664.80 1386
9665.72 1359
9666.65 1365
9667.58 1407
9668.51 1457
9669.44 1514
9670.37 1405
9671.29 1398
9672.22 1407
9673.15 1476
9674.08 1479
9675.01 1444
9675.94 1385
9676.87 1383
9677.79 1464
9678.72 1464
9679.65 1477
9680.58 1400
9681.51 1374
9682.44 1379
9683.37 1404
9684.30 1475
9685.23 1518
9686.16 1436
9687.09 1424
9688.01 1539
9688.94 1493
9689.87 1522
9690.80 1512
9691.73 1547
9692.66 1617
9693.59 1593
9694.52 1548
9695.45 1548
9696.38 1607
9697.31 1631
9698.24 1667
9699.17 1667
9700.10 1575
9701.03 1701
9701.96 1770
9702.89 1800
9703.82 1770
9704.75 1624
9705.68 1585
9706.61 1573
9707.54 1580
9708.47 1541
9709.40 1629
9710.33 1527
9711.26 1453
9712.19 1397
9713.12 1431
9714.05 1512
9714.98 1597
9715.92 1534
9716.85 1466
9717.78 1539
9718.71 1388
9719.64 1404
9720.57 1386
9721.50 1388
9722.43 1361
9723.36 1424
9724.29 1362
9725.22 1318
9726.16 1371
9727.09 1345
9728.02 1348
9728.95 1429
9729.88 1437
9730.81 1332
9731.74 1315
9732.67 1380
9733.61 1325
9734.54 1268
9735.47 1264
9736.40 1335
9737.33 1302
9738.26 1275
9739.20 1290
9740.13 1261
9741.06 1244
9741.99 1292
9742.92 1208
9743.86 1288
9744.79 1327
9745.72 1280
9746.65 1201
9747.58 1263
9748.52 1238
9749.45 1251
9750.38 1216
9751.31 1246
9752.25 1180
9753.18 1207
9754.11 1209
9755.04 1217
9755.98 1227
9756.91 1224
9757.84 1186
9758.77 1168
9759.71 1143
9760.64 1154
9761.57 1186
9762.51 1239
9763.44 1169
9764.37 1256
9765.30 1254
9766.24 1247
9767.17 1314
9768.10 1232
9769.04 1289
9769.97 1218
9770.90 1202
9771.84 1229
9772.77 1256
9773.70 1216
9774.64 1220
9775.57 1184
9776.50 1254
9777.44 1193
9778.37 1301
9779.31 1283
9780.24 1319
9781.17 1316
9782.11 1375
9783.04 1343
9783.97 1428
9784.91 1403
9785.84 1332
9786.78 1379
9787.71 1413
9788.64 1297
9789.58 1256
9790.51 1245
9791.45 1224
9792.38 1206
9793.32 1191
9794.25 1105
9795.19 1197
9796.12 1164
9797.05 1149
9797.99 1090
9798.92 1196
9799.86 1231
9800.79 1217
9801.73 1193
9802.66 1201
9803.60 1219
9804.53 1246
9805.47 1135
9806.40 1130
9807.34 1130
9808.27 1183
9809.21 1127
9810.14 1087
9811.08 1046
9812.01 1098
9812.95 1135
9813.88 1067
9814.82 1081
9815.75 1111
9816.69 1092
9817.63 1127
9818.56 1073
9819.50 1115
9820.43 1043
9821.37 1101
9822.30 1101
9823.24 1092
9824.18 1081
9825.11 1091
9826.05 1120
9826.98 1037
9827.92 1109
9828.86 1140
9829.79 1064
9830.73 1045
9831.66 1054
9832.60 1005
9833.54 1011
9834.47 1023
9835.41 1036
9836.35 1006
9837.28 1083
9838.22 1062
9839.16 1030
9840.09 1069
9841.03 1078
9841.97 1025
9842.90 1013
9843.84 1052
9844.78 1060
9845.71 965
9846.65 946
9847.59 1003
9848.52 995
9849.46 1102
9850.40 1075
9851.34 1068
9852.27 1089
9853.21 1067
9854.15 1066
9855.08 1105
9856.02 1101
9856.96 1063
9857.90 1094
9858.83 1109
9859.77 1191
9860.71 1129
9861.65 1121
9862.58 1197
9863.52 1179
9864.46 1228
9865.40 1152
9866.34 1156
9867.27 1183
9868.21 1099
9869.15 1080
9870.09 1059
9871.03 1045
9871.96 1098
9872.90 1090
9873.84 1040
9874.78 983
9875.72 960
9876.66 1004
9877.59 1004
9878.53 996
9879.47 992
9880.41 1010
9881.35 997
9882.29 980
9883.23 946
9884.16 1062
9885.10 1014
9886.04 979
9886.98 985
9887.92 982
9888.86 961
9889.80 924
9890.74 952
9891.68 967
9892.61 916
9893.55 941
9894.49 1007
9895.43 1033
9896.37 900
9897.31 965
9898.25 992
9899.19 981
9900.13 920
9901.07 964
9902.01 919
9902.95 842
9903.89 922
9904.83 912
9905.77 910
9906.71 948
9907.65 1040
9908.59 1030
9909.53 949
9910.47 956
9911.41 1026
9912.35 1035
9913.29 988
9914.23 952
9915.17 994
9916.11 1033
9917.05 972
9917.99 948
9918.93 1007
9919.87 972
9920.81 947
9921.75 989
9922.69 949
9923.63 969
9924.57 966
9925.51 992
9926.45 1126
9927.39 1191
9928.33 1195
9929.28 1267
9930.22 1315
9931.16 1358
9932.10 1406
9933.04 1426
9933.98 1381
9934.92 1379
9935.86 1390
9936.80 1194
9937.74 1127
9938.69 1099
9939.63 1078
9940.57 1069
9941.51 1038
9942.45 1048
9943.39 950
9944.34 884
9945.28 935
9946.22 959
9947.16 982
9948.10 1004
9949.04 1029
9949.99 1026
9950.93 1025
9951.87 972
9952.81 1018
9953.75 1012
9954.70 900
9955.64 872
9956.58 885
9957.52 908
9958.46 926
9959.41 949
9960.35 977
9961.29 938
9962.23 944
9963.18 915
9964.12 870
9965.06 937
9966.00 942
9966.95 952
9967.89 1005
9968.83 995
9969.77 946
9970.72 930
9971.66 952
9972.60 1036
9973.55 932
9974.49 892
9975.43 877
9976.38 876
9977.32 877
9978.26 824
9979.21 856
9980.15 832
9981.09 857
9982.04 844
9982.98 892
9983.92 850
9984.87 841
9985.81 812
9986.75 866
9987.70 909
9988.64 816
9989.58 940
9990.53 859
9991.47 861
9992.42 843
9993.36 822
9994.30 817
9995.25 864
9996.19 868
9997.14 856
9998.08 884
9999.02 850
9999.97 866
10000.91 838
10001.86 855
10002.80 853
10003.75 826
10004.69 850
10005.63 865
10006.58 865
10007.52 865
10008.47 841
10009.41 882
10010.36 818
10011.30 839
10012.25 778
10013.19 847
10014.14 825
10015.08 916
10016.03 873
10016.97 814
10017.92 865
10018.86 836
10019.81 813
10020.75 817
10021.70 856
10022.64 875
10023.59 836
10024.53 795
10025.48 782
10026.42 821
10027.37 787
10028.32 864
10029.26 835
10030.21 809
10031.15 862
10032.10 861
10033.04 827
10033.99 834
10034.94 793
10035.88 774
10036.83 834
10037.77 828
10038.72 786
10039.67 813
10040.61 798
10041.56 863
10042.50 842
10043.45 783
10044.40 820
10045.34 830
10046.29 907
10047.24 868
10048.18 831
10049.13 854
10050.08 772
10051.02 834
10051.97 810
10052.92 850
10053.86 866
10054.81 818
10055.76 815
10056.70 795
10057.65 748
10058.60 760
10059.54 808
10060.49 773
10061.44 821
10062.39 751
10063.33 759
10064.28 807
10065.23 771
10066.17 822
10067.12 851
10068.07 795
10069.02 756
10069.96 716
10070.91 698
10071.86 745
10072.81 791
10073.76 791
10074.70 792
10075.65 808
10076.60 777
10077.55 746
10078.49 754
10079.44 743
10080.39 831
10081.34 752
10082.29 723
10083.23 787
10084.18 758
10085.13 736
10086.08 769
10087.03 767
10087.98 780
10088.92 798
10089.87 773
10090.82 766
10091.77 803
10092.72 748
10093.67 757
10094.62 735
10095.56 756
10096.51 761
10097.46 684
10098.41 813
10099.36 826
10100.31 739
10101.26 776
10102.21 799
10103.16 723
10104.11 721
10105.05 753
10106.00 772
10106.95 760
10107.90 751
10108.85 784
10109.80 713
10110.75 778
10111.70 778
10112.65 817
10113.60 839
10114.55 757
10115.50 771
10116.45 774
10117.40 744
10118.35 712
10119.30 758
10120.25 703
10121.20 747
10122.15 769
10123.10 793
10124.05 769
10125.00 760
10125.95 843
10126.90 723
10127.85 712
10128.80 702
10129.75 745
10130.70 758
10131.65 774
10132.60 765
10133.55 732
10134.50 804
10135.45 744
10136.40 714
10137.35 756
10138.30 698
10139.26 744
10140.21 734
10141.16 805
10142.11 834
10143.06 745
10144.01 725
10144.96 769
10145.91 774
10146.86 739
10147.81 774
10148.77 831
10149.72 823
10150.67 804
10151.62 795
10152.57 772
10153.52 823
10154.47 745
10155.43 801
10156.38 807
10157.33 790
10158.28 788
10159.23 761
10160.18 760
10161.14 783
10162.09 772
10163.04 767
10163.99 835
10164.94 803
10165.90 766
10166.85 713
10167.80 755
10168.75 794
10169.70 791
10170.66 863
10171.61 856
10172.56 887
10173.51 815
10174.47 828
10175.42 845
10176.37 830
10177.32 832
10178.28 914
10179.23 873
10180.18 901
10181.14 961
10182.09 899
10183.04 822
10183.99 971
10184.95 920
10185.90 957
10186.85 909
10187.81 867
10188.76 946
10189.71 903
10190.67 940
10191.62 951
10192.57 905
10193.53 943
10194.48 922
10195.43 912
10196.39 1013
10197.34 916
10198.29 954
10199.25 969
10200.20 914
10201.15 893
10202.11 937
10203.06 1008
10204.02 1051
10204.97 969
10205.92 1025
10206.88 1080
10207.83 1064
10208.79 1130
10209.74 1086
10210.69 1147
10211.65 1202
10212.60 1188
10213.56 1155
10214.51 1210
10215.46 1095
10216.42 1070
10217.37 994
10218.33 991
10219.28 1003
10220.24 1007
10221.19 915
10222.15 955
10223.10 938
10224.06 980
10225.01 1042
10225.97 947
10226.92 979
10227.88 928
10228.83 896
10229.79 972
10230.74 938
10231.70 939
10232.65 939
10233.61 994
10234.56 952
10235.52 952
10236.47 993
10237.43 1035
10238.38 1029
10239.34 1045
10240.29 999
10241.25 1019
10242.21 1058
10243.16 1031
10244.12 944
10245.07 945
10246.03 930
10246.98 891
10247.94 859
10248.90 809
10249.85 907
10250.81 836
10251.76 881
10252.72 879
10253.68 838
10254.63 901
10255.59 933
10256.55 925
10257.50 920
10258.46 840
10259.41 846
10260.37 863
10261.33 838
10262.28 776
10263.24 756
10264.20 801
10265.15 802
10266.11 803
10267.07 821
10268.02 782
10268.98 800
10269.94 772
10270.90 787
10271.85 814
10272.81 733
10273.77 751
10274.72 806
10275.68 777
10276.64 816
10277.60 821
10278.55 808
10279.51 780
10280.47 777
10281.43 803
10282.38 789
10283.34 794
10284.30 731
10285.26 803
10286.21 778
10287.17 777
10288.13 764
10289.09 817
10290.04 822
10291.00 734
10291.96 749
10292.92 732
10293.88 767
10294.83 781
10295.79 757
10296.75 762
10297.71 805
10298.67 779
10299.63 731
10300.58 736
10301.54 774
10302.50 785
10303.46 708
10304.42 708
10305.38 758
10306.34 740
10307.29 742
10308.25 708
10309.21 769
10310.17 719
10311.13 719
10312.09 737
10313.05 720
10314.01 737
10314.97 774
10315.92 777
10316.88 846
10317.84 861
10318.80 801
10319.76 742
10320.72 748
10321.68 759
10322.64 718
10323.60 762
10324.56 733
10325.52 740
10326.48 786
10327.44 838
10328.40 804
10329.36 768
10330.32 750
10331.28 740
10332.24 791
10333.20 735
10334.16 800
10335.12 814
10336.08 809
10337.04 750
10338.00 763
10338.96 754
10339.92 695
10340.88 701
10341.84 728
10342.80 712
10343.76 674
10344.72 713
10345.68 719
10346.64 742
10347.60 758
10348.56 748
10349.52 717
10350.48 708
10351.44 726
10352.40 739
10353.36 677
10354.32 690
10355.29 721
10356.25 694
10357.21 706
10358.17 669
10359.13 633
10360.09 694
10361.05 697
10362.01 693
10362.97 681
10363.94 731
10364.90 692
10365.86 696
10366.82 710
10367.78 666
10368.74 643
10369.70 657
10370.67 685
10371.63 691
10372.59 712
10373.55 715
10374.51 679
10375.47 683
10376.44 686
10377.40 704
10378.36 664
10379.32 708
10380.28 722
10381.25 691
10382.21 633
10383.17 621
10384.13 692
10385.10 683
10386.06 676
10387.02 693
10387.98 629
10388.95 603
10389.91 703
10390.87 725
10391.83 649
10392.80 641
10393.76 653
10394.72 693
10395.68 716
10396.65 683
10397.61 694
10398.57 655
10399.54 662
10400.50 685
10401.46 635
10402.43 702
10403.39 709
10404.35 700
10405.31 730
10406.28 737
10407.24 677
10408.20 758
10409.17 674
10410.13 734
10411.10 674
10412.06 691
10413.02 715
10413.99 709
10414.95 747
10415.91 754
10416.88 771
10417.84 749
10418.80 728
10419.77 845
10420.73 877
10421.70 916
10422.66 989
10423.63 923
10424.59 864
10425.55 993
10426.52 928
10427.48 950
10428.45 893
10429.41 779
10430.37 776
10431.34 730
10432.30 776
10433.27 671
10434.23 637
10435.20 681
10436.16 697
10437.13 719
10438.09 661
10439.06 698
10440.02 697
10440.99 694
10441.95 639
10442.92 588
10443.88 642
10444.85 636
10445.81 621
10446.78 622
10447.74 676
10448.71 652
10449.67 668
10450.64 687
10451.60 702
10452.57 612
10453.53 641
10454.50 633
10455.47 655
10456.43 646
10457.40 673
10458.36 657
10459.33 675
10460.29 639
10461.26 642
10462.23 588
10463.19 604
10464.16 647
10465.12 608
10466.09 614
10467.06 659
10468.02 688
10468.99 637
10469.95 642
10470.92 654
10471.89 668
10472.85 632
10473.82 641
10474.79 621
10475.75 652
10476.72 585
10477.69 586
10478.65 685
10479.62 639
10480.59 699
10481.55 625
10482.52 631
10483.49 686
10484.45 650
10485.42 642
10486.39 671
10487.35 660
10488.32 663
10489.29 622
10490.26 623
10491.22 653
10492.19 687
10493.16 663
10494.13 664
10495.09 654
10496.06 642
10497.03 660
10497.99 627
10498.96 647
10499.93 635
10500.90 681
10501.87 662
10502.83 665
10503.80 630
10504.77 675
10505.74 684
10506.70 617
10507.67 646
10508.64 716
10509.61 696
10510.58 675
10511.55 661
10512.51 674
10513.48 710
10514.45 775
10515.42 648
10516.39 658
10517.36 672
10518.32 710
10519.29 695
10520.26 642
10521.23 645
10522.20 656
10523.17 708
10524.14 708
10525.10 651
10526.07 644
10527.04 646
10528.01 710
10528.98 724
10529.95 676
10530.92 670
10531.89 656
10532.86 709
10533.83 694
10534.79 659
10535.76 685
10536.73 738
10537.70 697
10538.67 707
10539.64 697
10540.61 700
10541.58 716
10542.55 729
10543.52 699
10544.49 724
10545.46 762
10546.43 721
10547.40 670
10548.37 743
10549.34 682
10550.31 696
10551.28 633
10552.25 712
10553.22 723
10554.19 656
10555.16 763
10556.13 685
10557.10 676
10558.07 680
10559.04 729
10560.01 744
10560.98 752
10561.95 801
10562.92 797
10563.89 775
10564.86 777
10565.83 855
10566.81 868
10567.78 793
10568.75 846
10569.72 857
10570.69 730
10571.66 753
10572.63 723
10573.60 733
10574.57 702
10575.54 677
10576.51 672
10577.49 685
10578.46 705
10579.43 744
10580.40 660
10581.37 702
10582.34 664
10583.31 717
10584.29 650
10585.26 630
10586.23 638
10587.20 720
10588.17 694
10589.14 688
10590.12 723
10591.09 663
10592.06 698
10593.03 736
10594.00 717
10594.98 744
10595.95 733
10596.92 732
10597.89 743
10598.86 722
10599.84 662
10600.81 753
10601.78 751
10602.75 696
10603.73 701
10604.70 695
10605.67 717
10606.64 692
10607.62 639
10608.59 616
10609.56 643
10610.53 674
10611.51 651
10612.48 667
10613.45 683
10614.43 665
10615.40 676
10616.37 690
10617.34 679
10618.32 711
10619.29 674
10620.26 714
10621.24 725
10622.21 721
10623.18 676
10624.16 660
10625.13 689
10626.10 708
10627.08 725
10628.05 703
10629.02 703
10630.00 738
10630.97 754
10631.95 744
10632.92 728
10633.89 713
10634.87 719
10635.84 685
10636.81 741
10637.79 784
10638.76 738
10639.74 795
10640.71 835
10641.69 893
10642.66 879
10643.63 821
10644.61 848
10645.58 883
10646.56 810
10647.53 822
10648.51 778
10649.48 785
10650.45 707
10651.43 687
10652.40 731
10653.38 690
10654.35 718
10655.33 680
10656.30 653
10657.28 671
10658.25 622
10659.23 693
10660.20 637
10661.18 689
10662.15 626
10663.13 686
10664.10 660
10665.08 643
10666.05 621
10667.03 677
10668.00 693
10668.98 655
10669.96 666
10670.93 708
10671.91 692
10672.88 725
10673.86 699
10674.83 667
10675.81 625
10676.79 676
10677.76 661
10678.74 702
10679.71 699
10680.69 677
10681.66 683
10682.64 675
10683.62 755
10684.59 704
10685.57 708
10686.55 692
10687.52 686
10688.50 696
10689.47 696
10690.45 670
10691.43 620
10692.40 662
10693.38 592
10694.36 633
10695.33 623
10696.31 603
10697.29 627
10698.26 610
10699.24 591
10700.22 633
10701.19 621
10702.17 650
10703.15 660
10704.13 626
10705.10 600
10706.08 625
10707.06 593
10708.03 610
10709.01 565
10709.99 591
10710.97 601
10711.94 641
10712.92 627
10713.90 615
10714.88 643
10715.85 650
10716.83 636
10717.81 618
10718.79 619
10719.76 652
10720.74 662
10721.72 661
10722.70 590
10723.68 631
10724.65 611
10725.63 623
10726.61 580
10727.59 615
10728.57 630
10729.54 624
10730.52 613
10731.50 583
10732.48 562
10733.46 637
10734.44 572
10735.41 619
10736.39 651
10737.37 689
10738.35 649
10739.33 657
10740.31 604
10741.29 650
10742.26 613
10743.24 594
10744.22 650
10745.20 656
10746.18 631
10747.16 611
10748.14 617
10749.12 613
10750.10 613
10751.08 588
10752.05 615
10753.03 609
10754.01 637
10754.99 583
10755.97 589
10756.95 642
10757.93 606
10758.91 680
10759.89 611
10760.87 590
10761.85 572
10762.83 634
10763.81 636
10764.79 595
10765.77 572
10766.75 579
10767.73 565
10768.71 636
10769.69 639
10770.67 613
10771.65 605
10772.63 594
10773.61 644
10774.59 614
10775.57 622
10776.55 623
10777.53 642
10778.51 636
10779.49 650
10780.47 626
10781.45 616
10782.43 583
10783.41 599
10784.39 597
10785.38 625
10786.36 649
10787.34 641
10788.32 655
10789.30 590
10790.28 623
10791.26 591
10792.24 630
10793.22 650
10794.20 606
10795.19 576
10796.17 620
10797.15 651
10798.13 603
10799.11 587
10800.09 652
10801.07 714
10802.05 648
10803.04 666
10804.02 641
10805.00 601
10805.98 660
10806.96 647
10807.94 626
10808.93 601
10809.91 639
10810.89 628
10811.87 645
10812.85 606
10813.84 655
10814.82 641
10815.80 675
10816.78 676
10817.77 653
10818.75 653
10819.73 661
10820.71 616
10821.69 586
10822.68 665
10823.66 696
10824.64 662
10825.62 612
10826.61 641
10827.59 626
10828.57 645
10829.56 636
10830.54 630
10831.52 592
10832.50 597
10833.49 644
10834.47 682
10835.45 592
10836.44 613
10837.42 595
10838.40 637
10839.39 691
10840.37 647
10841.35 672
10842.34 694
10843.32 648
10844.30 620
10845.29 625
10846.27 680
10847.25 669
10848.24 671
10849.22 626
10850.20 659
10851.19 662
10852.17 659
10853.16 680
10854.14 658
10855.12 642
10856.11 631
10857.09 658
10858.08 719
10859.06 716
10860.04 713
10861.03 699
10862.01 715
10863.00 679
10863.98 703
10864.96 685
10865.95 744
10866.93 698
10867.92 741
10868.90 742
10869.89 775
10870.87 739
10871.86 713
10872.84 745
10873.83 725
10874.81 723
10875.80 729
10876.78 700
10877.77 754
10878.75 733
10879.74 696
10880.72 722
10881.71 769
10882.69 763
10883.68 732
10884.66 752
10885.65 771
10886.63 784
10887.62 786
10888.60 758
10889.59 771
10890.57 695
10891.56 715
10892.55 776
10893.53 717
10894.52 751
10895.50 783
10896.49 783
10897.47 839
10898.46 818
10899.45 776
10900.43 792
10901.42 758
10902.40 820
10903.39 779
10904.38 833
10905.36 841
10906.35 826
10907.34 810
10908.32 781
10909.31 840
10910.29 852
10911.28 800
10912.27 867
10913.25 875
10914.24 867
10915.23 891
10916.21 855
10917.20 835
10918.19 917
10919.17 840
10920.16 841
10921.15 893
10922.14 881
10923.12 905
10924.11 904
10925.10 922
10926.08 914
10927.07 930
10928.06 903
10929.05 925
10930.03 929
10931.02 927
10932.01 941
10933.00 948
10933.98 952
10934.97 967
10935.96 966
10936.95 969
10937.93 971
10938.92 915
10939.91 965
10940.90 1011
10941.88 1023
10942.87 1018
10943.86 994
10944.85 947
10945.84 983
10946.82 1017
10947.81 1062
10948.80 1045
10949.79 996
10950.78 1047
10951.77 1095
10952.75 1167
10953.74 1043
10954.73 1151
10955.72 1118
10956.71 1131
10957.70 1153
10958.69 1172
10959.67 1236
10960.66 1365
10961.65 1330
10962.64 1381
10963.63 1397
10964.62 1386
10965.61 1311
10966.60 1196
10967.58 1284
10968.57 1293
10969.56 1266
10970.55 1185
10971.54 1152
10972.53 1157
10973.52 1131
10974.51 1135
10975.50 1079
10976.49 1136
10977.48 1142
10978.47 1106
10979.46 1170
10980.45 1106
10981.44 1141
10982.43 1159
10983.42 1173
10984.41 1160
10985.40 1186
10986.38 1198
10987.37 1134
10988.36 1145
10989.35 1161
10990.34 1144
10991.34 1247
10992.33 1239
10993.32 1171
10994.31 1188
10995.30 1236
10996.29 1255
10997.28 1323
10998.27 1360
10999.26 1478
11000.25 1599
11001.24 1659
11002.23 1777
11003.22 1869
11004.21 1969
11005.20 1839
11006.19 1914
11007.18 1837
11008.17 1626
11009.16 1536
11010.16 1517
11011.15 1420
11012.14 1264
11013.13 1161
11014.12 1148
11015.11 1152
11016.10 1079
11017.09 1076
11018.08 1105
11019.08 1115
11020.07 1117
11021.06 1112
11022.05 1050
11023.04 998
11024.03 1057
11025.03 1025
11026.02 962
11027.01 936
11028.00 942
11028.99 1008
11029.98 1018
11030.98 1030
11031.97 1054
11032.96 1001
11033.95 935
11034.94 966
11035.94 977
11036.93 961
11037.92 1041
11038.91 1009
11039.91 948
11040.90 955
11041.89 949
11042.88 1015
11043.87 959
11044.87 956
11045.86 919
11046.85 944
11047.85 891
11048.84 896
11049.83 876
11050.82 956
11051.82 930
11052.81 888
11053.80 938
11054.80 850
11055.79 821
11056.78 790
11057.77 819
11058.77 841
11059.76 824
11060.75 882
11061.75 829
11062.74 815
11063.73 843
11064.73 832
11065.72 803
11066.71 834
11067.71 811
11068.70 862
11069.70 829
11070.69 846
11071.68 878
11072.68 876
11073.67 901
11074.66 781
11075.66 783
11076.65 870
11077.65 863
11078.64 851
11079.63 834
11080.63 880
11081.62 835
11082.62 838
11083.61 833
11084.61 795
11085.60 813
11086.59 875
11087.59 764
11088.58 831
11089.58 786
11090.57 793
11091.57 822
11092.56 797
11093.56 833
11094.55 833
11095.55 824
11096.54 819
11097.54 819
11098.53 797
11099.53 771
11100.52 837
11101.52 826
11102.51 827
11103.51 784
11104.50 833
11105.50 799
11106.49 805
11107.49 777
11108.48 795
11109.48 787
11110.47 702
11111.47 738
11112.46 747
11113.46 753
11114.46 803
11115.45 767
11116.45 709
11117.44 726
11118.44 782
11119.43 772
11120.43 724
11121.43 732
11122.42 762
11123.42 725
11124.41 707
11125.41 729
11126.41 742
11127.40 717
11128.40 731
11129.40 808
11130.39 756
11131.39 802
11132.39 764
11133.38 705
11134.38 725
11135.37 787
11136.37 777
11137.37 718
11138.37 688
11139.36 733
11140.36 762
11141.36 822
11142.35 747
11143.35 744
11144.35 742
11145.34 780
11146.34 786
11147.34 822
11148.33 817
11149.33 805
11150.33 835
11151.33 777
11152.32 788
11153.32 777
11154.32 816
11155.32 746
11156.31 727
11157.31 672
11158.31 695
11159.31 730
11160.30 705
11161.30 687
11162.30 735
11163.30 754
11164.30 784
11165.29 757
11166.29 763
11167.29 774
11168.29 798
11169.29 786
11170.28 761
11171.28 727
11172.28 666
11173.28 741
11174.28 669
11175.28 711
11176.27 775
11177.27 749
11178.27 783
11179.27 760
11180.27 715
11181.27 770
11182.27 777
11183.26 723
11184.26 680
11185.26 698
11186.26 691
11187.26 723
11188.26 712
11189.26 747
11190.26 739
11191.26 767
11192.26 786
11193.25 783
11194.25 704
11195.25 794
11196.25 761
11197.25 791
11198.25 775
11199.25 726
11200.25 778
11201.25 754
11202.25 705
11203.25 767
11204.25 763
11205.25 758
11206.25 758
11207.25 753
11208.25 745
11209.25 767
11210.25 717
11211.25 698
11212.25 707
11213.25 687
11214.25 745
11215.25 678
11216.25 738
11217.25 661
11218.25 716
11219.25 750
11220.25 717
11221.25 710
11222.25 707
11223.25 690
11224.25 723
11225.25 729
11226.25 737
11227.25 687
11228.25 630
11229.26 611
11230.26 661
11231.26 725
11232.26 684
11233.26 703
11234.26 736
11235.26 743
11236.26 760
11237.26 691
11238.27 737
11239.27 711
11240.27 683
11241.27 678
11242.27 680
11243.27 725
11244.27 704
11245.27 748
11246.28 675
11247.28 729
11248.28 723
11249.28 665
11250.28 678
11251.28 679
11252.29 763
11253.29 713
11254.29 666
11255.29 683
11256.29 694
11257.30 715
11258.30 689
11259.30 627
11260.30 691
11261.31 712
11262.31 698
11263.31 742
11264.31 732
11265.31 770
11266.32 798
11267.32 772
11268.32 728
11269.32 696
11270.33 704
11271.33 756
11272.33 772
11273.34 735
11274.34 732
11275.34 737
11276.34 685
11277.35 723
11278.35 738
11279.35 796
11280.36 853
11281.36 873
11282.36 861
11283.37 832
11284.37 782
11285.37 818
11286.38 764
11287.38 815
11288.38 790
11289.39 748
11290.39 736
11291.39 780
11292.40 723
11293.40 731
11294.40 723
11295.41 702
11296.41 733
11297.42 709
11298.42 743
11299.42 745
11300.43 776
11301.43 723
11302.44 714
11303.44 722
11304.44 706
11305.45 687
11306.45 754
11307.46 732
11308.46 716
11309.47 777
11310.47 748
11311.47 710
11312.48 742
11313.48 710
11314.49 725
11315.49 797
11316.50 726
11317.50 687
11318.51 741
11319.51 790
11320.52 717
11321.52 779
11322.53 768
11323.53 767
11324.54 809
11325.54 772
11326.55 756
11327.55 700
11328.56 759
11329.56 745
11330.57 725
11331.57 716
11332.58 750
11333.58 747
11334.59 753
11335.60 724
11336.60 739
11337.61 780
11338.61 778
11339.62 745
11340.62 815
11341.63 780
11342.64 838
11343.64 849
11344.65 815
11345.65 874
11346.66 838
11347.67 853
11348.67 815
11349.68 790
11350.68 813
11351.69 783
11352.70 746
11353.70 721
11354.71 685
11355.72 740
11356.72 714
11357.73 723
11358.74 674
11359.74 614
11360.75 724
11361.76 743
11362.76 649
11363.77 747
11364.78 740
11365.78 784
11366.79 720
11367.80 697
11368.80 727
11369.81 737
11370.82 714
11371.83 716
11372.83 687
11373.84 653
11374.85 667
11375.85 749
11376.86 721
11377.87 705
11378.88 639
11379.88 698
11380.89 686
11381.90 757
11382.91 754
11383.92 728
11384.92 678
11385.93 678
11386.94 756
11387.95 734
11388.95 682
11389.96 727
11390.97 699
11391.98 658
11392.99 655
11393.99 674
11395.00 690
11396.01 659
11397.02 648
11398.03 680
11399.04 699
11400.04 694
11401.05 693
11402.06 667
11403.07 716
11404.08 695
11405.09 658
11406.10 679
11407.11 691
11408.11 671
11409.12 699
11410.13 696
11411.14 662
11412.15 679
11413.16 643
11414.17 626
11415.18 627
11416.19 670
11417.19 692
11418.20 662
11419.21 650
11420.22 701
11421.23 672
11422.24 693
11423.25 708
11424.26 746
11425.27 684
11426.28 704
11427.29 695
11428.30 692
11429.31 679
11430.32 655
11431.33 697
11432.34 650
11433.35 698
11434.36 708
11435.37 637
11436.38 653
11437.39 664
11438.40 713
11439.41 682
11440.42 639
11441.43 633
11442.44 614
11443.45 656
11444.46 681
11445.47 704
11446.48 711
11447.49 707
11448.50 696
11449.51 677
11450.52 683
11451.53 679
11452.54 731
11453.56 692
11454.57 712
11455.58 744
11456.59 747
11457.60 744
11458.61 689
11459.62 716
11460.63 736
11461.64 738
11462.65 764
11463.67 700
11464.68 733
11465.69 671
11466.70 713
11467.71 688
11468.72 681
11469.73 679
11470.75 704
11471.76 728
11472.77 717
11473.78 753
11474.79 690
11475.80 768
11476.82 767
11477.83 729
11478.84 705
11479.85 751
11480.86 735
11481.88 690
11482.89 699
11483.90 680
11484.91 769
11485.92 723
11486.94 734
11487.95 670
11488.96 713
11489.97 727
11490.99 721
11492.00 693
11493.01 722
11494.02 727
11495.04 711
11496.05 748
11497.06 721
11498.08 692
11499.09 739
11500.10 709
11501.11 710
11502.13 715
11503.14 707
11504.15 739
11505.17 719
11506.18 743
11507.19 710
11508.21 727
11509.22 716
11510.23 705
11511.25 739
11512.26 800
11513.27 761
11514.29 712
11515.30 702
11516.31 750
11517.33 838
11518.34 818
11519.35 810
11520.37 742
11521.38 760
11522.40 733
11523.41 816
11524.42 754
11525.44 762
11526.45 787
11527.47 744
11528.48 740
11529.49 801
11530.51 753
11531.52 824
11532.54 869
11533.55 812
11534.56 807
11535.58 822
11536.59 875
11537.61 848
11538.62 853
11539.64 811
11540.65 816
11541.67 843
11542.68 868
11543.70 844
11544.71 908
11545.73 910
11546.74 916
11547.76 950
11548.77 908
11549.79 927
11550.80 907
11551.82 949
11552.83 976
11553.85 963
11554.86 996
11555.88 937
11556.89 943
11557.91 953
11558.92 983
11559.94 946
11560.95 991
11561.97 991
11562.99 965
11564.00 958
11565.02 955
11566.03 1050
11567.05 1027
11568.06 1018
11569.08 1092
11570.10 1162
11571.11 1166
11572.13 1026
11573.14 1062
11574.16 1113
11575.18 1119
11576.19 1052
11577.21 1155
11578.23 1127
11579.24 1204
11580.26 1275
11581.27 1253
11582.29 1375
11583.31 1372
11584.32 1430
11585.34 1452
11586.36 1469
11587.37 1454
11588.39 1450
11589.41 1606
11590.42 1548
11591.44 1591
11592.46 1660
11593.48 1655
11594.49 1689
11595.51 1825
11596.53 2080
11597.54 2222
11598.56 2587
11599.58 2758
11600.60 2986
11601.61 3168
11602.63 3361
11603.65 3463
11604.67 3657
11605.68 3528
11606.70 3316
11607.72 3110
11608.74 2749
11609.75 2496
11610.77 2281
11611.79 2073
11612.81 1900
11613.82 1762
11614.84 1600
11615.86 1542
11616.88 1537
11617.90 1504
11618.91 1396
11619.93 1413
11620.95 1266
11621.97 1380
11622.99 1373
11624.01 1231
11625.02 1203
11626.04 1174
11627.06 1181
11628.08 1192
11629.10 1147
11630.12 1131
11631.14 1073
11632.15 1139
11633.17 1099
11634.19 1117
11635.21 1122
11636.23 1071
11637.25 1059
11638.27 1107
11639.29 1148
11640.31 1188
11641.32 1158
11642.34 1160
11643.36 1231
11644.38 1148
11645.40 1156
11646.42 1035
11647.44 1073
11648.46 1062
11649.48 999
11650.50 1034
11651.52 960
11652.54 926
11653.56 936
11654.58 905
11655.60 994
11656.62 989
11657.64 959
11658.66 885
11659.68 876
11660.70 957
11661.72 998
11662.74 1050
11663.76 965
11664.78 912
11665.80 947
11666.82 922
11667.84 925
11668.86 913
11669.88 941
11670.90 949
11671.92 945
11672.94 1036
11673.96 1002
11674.98 1031
11676.00 964
11677.02 947
11678.04 964
11679.06 1074
11680.08 1055
11681.10 1044
11682.12 1114
11683.15 1035
11684.17 1032
11685.19 1013
11686.21 1099
11687.23 1077
11688.25 1068
11689.27 1004
11690.29 1010
11691.31 958
11692.34 962
11693.36 997
11694.38 962
11695.40 909
11696.42 946
11697.44 968
11698.46 989
11699.49 962
11700.51 909
11701.53 895
11702.55 936
11703.57 947
11704.60 959
11705.62 925
11706.64 958
11707.66 913
11708.68 876
11709.71 907
11710.73 891
11711.75 825
11712.77 840
11713.79 805
11714.82 773
11715.84 842
11716.86 879
11717.88 876
11718.91 878
11719.93 862
11720.95 855
11721.97 843
11723.00 875
11724.02 850
11725.04 838
11726.06 821
11727.09 842
11728.11 789
11729.13 767
11730.16 774
11731.18 797
11732.20 774
11733.23 774
11734.25 785
11735.27 761
11736.30 788
11737.32 807
11738.34 793
11739.37 768
11740.39 728
11741.41 759
11742.44 826
11743.46 737
11744.48 791
11745.51 822
11746.53 812
11747.55 772
11748.58 788
11749.60 773
11750.63 740
11751.65 817
11752.67 792
11753.70 789
11754.72 808
11755.75 881
11756.77 799
11757.79 774
11758.82 757
11759.84 790
11760.87 786
11761.89 790
11762.92 828
11763.94 811
11764.96 738
11765.99 726
11767.01 724
11768.04 702
11769.06 720
11770.09 739
11771.11 779
11772.14 767
11773.16 780
11774.19 751
11775.21 753
11776.24 735
11777.26 765
11778.29 717
11779.31 686
11780.34 711
11781.36 708
11782.39 679
11783.41 687
11784.44 697
11785.46 716
11786.49 776
11787.52 669
11788.54 669
11789.57 624
11790.59 775
11791.62 695
11792.64 737
11793.67 705
11794.69 693
11795.72 689
11796.75 726
11797.77 694
11798.80 688
11799.82 729
11800.85 740
11801.88 708
11802.90 730
11803.93 682
11804.96 728
11805.98 630
11807.01 658
11808.03 721
11809.06 680
11810.09 680
11811.11 677
11812.14 693
11813.17 634
11814.19 656
11815.22 696
11816.25 710
11817.27 728
11818.30 674
11819.33 691
11820.35 616
11821.38 610
11822.41 634
11823.44 664
11824.46 655
11825.49 691
11826.52 671
11827.54 655
11828.57 643
11829.60 717
11830.63 670
11831.65 693
11832.68 704
11833.71 706
11834.74 731
11835.76 724
11836.79 681
11837.82 712
11838.85 737
11839.87 708
11840.90 677
11841.93 662
11842.96 722
11843.99 681
11845.01 708
11846.04 665
11847.07 675
11848.10 658
11849.13 634
11850.15 669
11851.18 670
11852.21 626
11853.24 656
11854.27 682
11855.30 688
11856.33 658
11857.35 699
11858.38 731
11859.41 670
11860.44 673
11861.47 680
11862.50 725
11863.53 730
11864.55 664
11865.58 687
11866.61 704
11867.64 711
11868.67 697
11869.70 702
11870.73 709
11871.76 687
11872.79 697
11873.82 677
11874.85 735
11875.88 713
11876.90 672
11877.93 657
11878.96 716
11879.99 710
11881.02 695
11882.05 740
11883.08 763
11884.11 682
11885.14 738
11886.17 685
11887.20 701
11888.23 699
11889.26 737
11890.29 773
11891.32 725
11892.35 754
11893.38 790
11894.41 766
11895.44 762
11896.47 784
11897.50 719
11898.53 726
11899.56 719
11900.59 744
11901.62 751
11902.65 724
11903.68 816
11904.71 827
11905.75 836
11906.78 911
11907.81 881
11908.84 814
11909.87 813
11910.90 872
11911.93 829
11912.96 802
11913.99 840
11915.02 817
11916.05 806
11917.09 794
11918.12 800
11919.15 776
11920.18 820
11921.21 831
11922.24 816
11923.27 774
11924.30 803
11925.34 753
11926.37 769
11927.40 792
11928.43 849
11929.46 897
11930.49 889
11931.53 969
11932.56 895
11933.59 1004
11934.62 1036
11935.65 1102
11936.69 1109
11937.72 1068
11938.75 1013
11939.78 988
11940.81 990
11941.85 942
11942.88 920
11943.91 867
11944.94 888
11945.98 860
11947.01 828
11948.04 819
11949.07 795
11950.11 855
11951.14 809
11952.17 750
11953.20 807
11954.24 704
11955.27 757
11956.30 732
11957.34 785
11958.37 760
11959.40 733
11960.43 690
11961.47 745
11962.50 715
11963.53 677
11964.57 709
11965.60 722
11966.63 753
11967.67 699
11968.70 698
11969.73 729
11970.77 732
11971.80 714
11972.83 755
11973.87 722
11974.90 693
11975.93 716
11976.97 733
11978.00 717
11979.04 703
11980.07 687
11981.10 743
11982.14 706
11983.17 736
11984.21 735
11985.24 704
11986.27 726
11987.31 702
11988.34 712
11989.38 708
11990.41 718
11991.45 684
11992.48 714
11993.51 715
11994.55 684
11995.58 676
11996.62 686
11997.65 645
11998.69 665
11999.72 676
12000.76 630
12001.79 688
12002.83 709
12003.86 698
12004.90 699
12005.93 738
12006.97 694
12008.00 708
12009.04 746
12010.07 809
12011.11 706
12012.14 741
12013.18 733
12014.21 763
12015.25 758
12016.28 796
12017.32 744
12018.35 796
12019.39 825
12020.43 778
12021.46 824
12022.50 787
12023.53 785
12024.57 763
12025.60 827
12026.64 847
12027.68 767
12028.71 793
12029.75 783
12030.78 758
12031.82 740
12032.86 725
12033.89 763
12034.93 784
12035.97 799
12037.00 736
12038.04 777
12039.07 778
12040.11 741
12041.15 734
12042.18 714
12043.22 789
12044.26 717
12045.29 729
12046.33 705
12047.37 750
12048.40 703
12049.44 730
12050.48 734
12051.52 731
12052.55 735
12053.59 698
12054.63 705
12055.66 706
12056.70 749
12057.74 773
12058.78 769
12059.81 764
12060.85 740
12061.89 729
12062.92 727
12063.96 755
12065.00 736
12066.04 740
12067.07 698
12068.11 746
12069.15 680
12070.19 721
12071.23 711
12072.26 653
12073.30 726
12074.34 689
12075.38 723
12076.42 713
12077.45 727
12078.49 707
12079.53 723
12080.57 747
12081.61 711
12082.64 687
12083.68 682
12084.72 685
12085.76 696
12086.80 659
12087.84 761
12088.88 710
12089.91 719
12090.95 714
12091.99 744
12093.03 723
12094.07 744
12095.11 727
12096.15 746
12097.19 738
12098.22 749
12099.26 728
12100.30 728
12101.34 690
12102.38 752
12103.42 778
12104.46 748
12105.50 788
12106.54 756
12107.58 766
12108.62 771
12109.66 780
12110.70 764
12111.74 763
12112.78 734
12113.81 760
12114.85 718
12115.89 680
12116.93 706
12117.97 700
12119.01 724
12120.05 693
12121.09 662
12122.13 674
12123.17 720
12124.21 666
12125.25 678
12126.29 708
12127.33 750
12128.37 653
12129.42 659
12130.46 679
12131.50 681
12132.54 637
12133.58 643
12134.62 660
12135.66 710
12136.70 699
12137.74 674
12138.78 704
12139.82 663
12140.86 595
12141.90 649
12142.94 664
12143.98 654
12145.03 667
12146.07 665
12147.11 642
12148.15 632
12149.19 666
12150.23 671
12151.27 620
12152.31 615
12153.35 624
12154.40 656
12155.44 639
12156.48 650
12157.52 639
12158.56 613
12159.60 614
12160.65 615
12161.69 668
12162.73 609
12163.77 607
12164.81 621
12165.85 592
12166.90 644
12167.94 618
12168.98 627
12170.02 670
12171.06 599
12172.11 598
12173.15 587
12174.19 589
12175.23 592
12176.28 627
12177.32 610
12178.36 632
12179.40 534
12180.45 592
12181.49 665
12182.53 584
12183.57 603
12184.62 568
12185.66 576
12186.70 601
12187.74 610
12188.79 632
12189.83 608
12190.87 589
12191.92 610
12192.96 605
12194.00 621
12195.05 602
12196.09 646
12197.13 699
12198.18 634
12199.22 636
12200.26 645
12201.31 678
12202.35 629
12203.39 627
12204.44 627
12205.48 685
12206.52 601
12207.57 616
12208.61 625
12209.65 638
12210.70 581
12211.74 629
12212.79 630
12213.83 617
12214.87 602
12215.92 658
12216.96 659
12218.01 615
12219.05 609
12220.09 592
12221.14 619
12222.18 610
12223.23 620
12224.27 677
12225.32 643
12226.36 645
12227.41 612
12228.45 604
12229.49 638
12230.54 666
12231.58 669
12232.63 616
12233.67 620
12234.72 606
12235.76 622
12236.81 648
12237.85 613
12238.90 615
12239.94 615
12240.99 646
12242.03 619
12243.08 621
12244.12 611
12245.17 588
12246.21 555
12247.26 621
12248.31 602
12249.35 600
12250.40 595
12251.44 608
12252.49 614
12253.53 579
12254.58 594
12255.62 583
12256.67 615
12257.72 579
12258.76 639
12259.81 669
12260.85 565
12261.90 602
12262.95 564
12263.99 542
12265.04 591
12266.08 552
12267.13 535
12268.18 550
12269.22 581
12270.27 584
12271.32 590
12272.36 563
12273.41 585
12274.46 638
12275.50 579
12276.55 559
12277.60 585
12278.64 562
12279.69 599
12280.74 588
12281.78 586
12282.83 559
12283.88 565
12284.92 554
12285.97 570
12287.02 562
12288.07 554
12289.11 597
12290.16 579
12291.21 558
12292.25 569
12293.30 553
12294.35 564
12295.40 581
12296.44 588
12297.49 627
12298.54 571
12299.59 565
12300.63 592
12301.68 584
12302.73 591
12303.78 632
12304.83 561
12305.87 560
12306.92 565
12307.97 597
12309.02 633
12310.07 596
12311.11 582
12312.16 633
12313.21 635
12314.26 632
12315.31 589
12316.35 602
12317.40 612
12318.45 527
12319.50 541
12320.55 587
12321.60 565
12322.65 599
12323.69 624
12324.74 601
12325.79 581
12326.84 549
12327.89 605
12328.94 624
12329.99 544
12331.04 578
12332.09 565
12333.13 581
12334.18 586
12335.23 599
12336.28 574
12337.33 592
12338.38 543
12339.43 586
12340.48 556
12341.53 564
12342.58 580
12343.63 558
12344.68 565
12345.73 533
12346.78 545
12347.83 570
12348.88 628
12349.93 581
12350.98 526
12352.03 524
12353.07 604
12354.12 548
12355.17 563
12356.22 583
12357.28 569
12358.33 588
12359.38 570
12360.43 548
12361.48 568
12362.53 587
12363.58 569
12364.63 555
12365.68 611
12366.73 626
12367.78 582
12368.83 604
12369.88 592
12370.93 627
12371.98 660
12373.03 643
12374.08 568
12375.13 596
12376.18 570
12377.24 593
12378.29 638
12379.34 635
12380.39 620
12381.44 623
12382.49 658
12383.54 644
12384.59 596
12385.64 586
12386.70 663
12387.75 649
12388.80 628
12389.85 604
12390.90 613
12391.95 646
12393.00 613
12394.06 630
12395.11 601
12396.16 565
12397.21 586
12398.26 635
12399.32 609
12400.37 618
12401.42 660
12402.47 624
12403.52 639
12404.58 621
12405.63 596
12406.68 659
12407.73 693
12408.78 618
12409.84 634
12410.89 610
12411.94 713
12412.99 674
12414.05 681
12415.10 672
12416.15 679
12417.20 680
12418.26 691
12419.31 636
12420.36 587
12421.42 651
12422.47 659
12423.52 648
12424.57 681
12425.63 618
12426.68 614
12427.73 655
12428.79 620
12429.84 610
12430.89 633
12431.95 607
12433.00 681
12434.05 645
12435.11 576
12436.16 596
12437.21 722
12438.27 722
12439.32 671
12440.37 645
12441.43 678
12442.48 661
12443.54 695
12444.59 655
12445.64 637
12446.70 681
12447.75 704
12448.80 722
12449.86 707
12450.91 730
12451.97 675
12453.02 753
12454.08 730
12455.13 681
12456.18 720
12457.24 674
12458.29 744
12459.35 683
12460.40 690
12461.46 641
12462.51 678
12463.57 697
12464.62 696
12465.67 635
12466.73 672
12467.78 666
12468.84 670
12469.89 687
12470.95 663
12472.00 719
12473.06 761
12474.11 782
12475.17 750
12476.22 810
12477.28 799
12478.33 793
12479.39 771
12480.45 834
12481.50 848
12482.56 881
12483.61 932
12484.67 870
12485.72 797
12486.78 840
12487.83 918
12488.89 943
12489.95 979
12491.00 1006
12492.06 1073
12493.11 1126
12494.17 1268
12495.22 1256
12496.28 1458
12497.34 1541
12498.39 1613
12499.45 1647
12500.50 1718
12501.56 1630
12502.62 1570
12503.67 1474
12504.73 1454
12505.79 1341
12506.84 1275
12507.90 1138
12508.96 1082
12510.01 1014
12511.07 930
12512.13 921
12513.18 869
12514.24 859
12515.30 855
12516.35 833
12517.41 804
12518.47 820
12519.52 821
12520.58 792
12521.64 726
12522.70 776
12523.75 819
12524.81 790
12525.87 801
12526.92 866
12527.98 800
12529.04 784
12530.10 810
12531.15 773
12532.21 762
12533.27 783
12534.33 721
12535.38 785
12536.44 822
12537.50 765
12538.56 774
12539.62 825
12540.67 813
12541.73 788
12542.79 821
12543.85 802
12544.91 757
12545.96 738
12547.02 749
12548.08 749
12549.14 713
12550.20 729
12551.25 756
12552.31 705
12553.37 740
12554.43 748
12555.49 749
12556.55 744
12557.61 724
12558.66 703
12559.72 760
12560.78 801
12561.84 783
12562.90 742
12563.96 886
12565.02 855
12566.08 856
12567.14 894
12568.19 826
12569.25 845
12570.31 920
12571.37 930
12572.43 867
12573.49 950
12574.55 974
12575.61 1071
12576.67 1096
12577.73 1131
12578.79 1116
12579.85 1159
12580.91 1121
12581.97 1178
12583.03 1180
12584.09 1097
12585.15 1028
12586.20 1043
12587.26 1047
12588.32 954
12589.38 958
12590.44 949
12591.50 919
12592.56 812
12593.62 844
12594.69 898
12595.75 895
12596.81 838
12597.87 859
12598.93 838
12599.99 867
12601.05 795
12602.11 809
12603.17 827
12604.23 797
12605.29 794
12606.35 832
12607.41 826
12608.47 786
12609.53 747
12610.59 735
12611.65 820
12612.71 792
12613.78 775
12614.84 732
12615.90 729
12616.96 672
12618.02 711
12619.08 745
12620.14 752
12621.20 712
12622.27 715
12623.33 737
12624.39 747
12625.45 756
12626.51 734
12627.57 720
12628.63 727
12629.70 730
12630.76 713
12631.82 682
12632.88 701
12633.94 660
12635.00 710
12636.07 729
12637.13 690
12638.19 672
12639.25 627
12640.31 660
12641.38 719
12642.44 686
12643.50 731
12644.56 731
12645.63 695
12646.69 740
12647.75 738
12648.81 770
12649.88 741
12650.94 684
12652.00 708
12653.06 722
12654.13 732
12655.19 751
12656.25 721
12657.31 732
12658.38 707
12659.44 735
12660.50 777
12661.57 763
12662.63 757
12663.69 761
12664.76 771
12665.82 760
12666.88 721
12667.95 718
12669.01 687
12670.07 690
12671.14 729
12672.20 721
12673.26 718
12674.33 704
12675.39 678
12676.45 677
12677.52 688
12678.58 714
12679.64 703
12680.71 665
12681.77 668
12682.84 637
12683.90 621
12684.96 627
12686.03 678
12687.09 672
12688.16 649
12689.22 652
12690.28 665
12691.35 648
12692.41 624
12693.48 639
12694.54 651
12695.61 674
12696.67 687
12697.74 670
12698.80 655
12699.86 663
12700.93 642
12701.99 580
12703.06 592
12704.12 649
12705.19 622
12706.25 661
12707.32 638
12708.38 657
12709.45 613
12710.51 626
12711.58 661
12712.64 598
12713.71 604
12714.77 636
12715.84 613
12716.90 647
12717.97 659
12719.03 592
12720.10 614
12721.17 646
12722.23 625
12723.30 610
12724.36 589
12725.43 619
12726.49 629
12727.56 607
12728.63 570
12729.69 604
12730.76 598
12731.82 557
12732.89 609
12733.96 596
12735.02 598
12736.09 587
12737.15 603
12738.22 650
12739.29 666
12740.35 653
12741.42 655
12742.49 625
12743.55 593
12744.62 564
12745.68 609
12746.75 662
12747.82 626
12748.88 604
12749.95 632
12751.02 603
12752.09 572
12753.15 615
12754.22 613
12755.29 612
12756.35 556
12757.42 572
12758.49 589
12759.55 608
12760.62 589
12761.69 619
12762.76 552
12763.82 576
12764.89 560
12765.96 581
12767.03 543
12768.09 543
12769.16 545
12770.23 580
12771.30 560
12772.36 562
12773.43 560
12774.50 560
12775.57 592
12776.63 599
12777.70 592
12778.77 586
12779.84 545
12780.91 520
12781.97 531
12783.04 542
12784.11 532
12785.18 547
12786.25 533
12787.31 504
12788.38 548
12789.45 559
12790.52 509
12791.59 557
12792.66 575
12793.73 574
12794.79 549
12795.86 572
12796.93 510
12798.00 547
12799.07 514
12800.14 532
12801.21 505
12802.28 507
12803.34 513
12804.41 468
12805.48 517
12806.55 550
12807.62 577
12808.69 547
12809.76 516
12810.83 520
12811.90 548
12812.97 524
12814.04 537
12815.11 560
12816.18 523
12817.25 541
12818.31 552
12819.38 516
12820.45 570
12821.52 567
12822.59 571
12823.66 555
12824.73 545
12825.80 525
12826.87 568
12827.94 556
12829.01 490
12830.08 541
12831.15 534
12832.22 572
12833.29 541
12834.36 504
12835.43 528
12836.50 523
12837.57 555
12838.65 521
12839.72 508
12840.79 472
12841.86 530
12842.93 543
12844.00 557
12845.07 555
12846.14 531
12847.21 485
12848.28 550
12849.35 566
12850.42 496
12851.49 480
12852.57 476
12853.64 484
12854.71 541
12855.78 564
12856.85 543
12857.92 456
12858.99 478
12860.06 514
12861.13 499
12862.21 533
12863.28 469
12864.35 491
12865.42 468
12866.49 517
12867.56 489
12868.64 540
12869.71 513
12870.78 530
12871.85 525
12872.92 510
12874.00 552
12875.07 467
12876.14 468
12877.21 491
12878.28 481
12879.36 430
12880.43 465
12881.50 463
12882.57 489
12883.64 476
12884.72 467
12885.79 502
12886.86 531
12887.93 543
12889.01 491
12890.08 512
12891.15 480
12892.22 522
12893.30 489
12894.37 480
12895.44 511
12896.52 512
12897.59 517
12898.66 518
12899.73 488
12900.81 506
12901.88 543
12902.95 481
12904.03 471
12905.10 511
12906.17 483
12907.25 489
12908.32 486
12909.39 480
12910.47 516
12911.54 448
12912.61 500
12913.69 500
12914.76 460
12915.83 451
12916.91 454
12917.98 493
12919.06 473
12920.13 462
12921.20 505
12922.28 517
12923.35 545
12924.43 494
12925.50 531
12926.57 537
12927.65 496
12928.72 483
12929.80 497
12930.87 492
12931.95 474
12933.02 463
12934.09 479
12935.17 472
12936.24 442
12937.32 453
12938.39 468
12939.47 485
12940.54 450
12941.62 488
12942.69 523
12943.77 475
12944.84 448
12945.92 470
12946.99 499
12948.07 459
12949.14 476
12950.22 502
12951.29 484
12952.37 470
12953.44 518
12954.52 459
12955.59 487
12956.67 445
12957.74 505
12958.82 523
12959.89 454
12960.97 504
12962.04 509
12963.12 483
12964.20 476
12965.27 536
12966.35 519
12967.42 500
12968.50 499
12969.58 472
12970.65 452
12971.73 453
12972.80 471
12973.88 499
12974.96 470
12976.03 470
12977.11 494
12978.18 502
12979.26 516
12980.34 513
12981.41 503
12982.49 461
12983.57 484
12984.64 477
12985.72 481
12986.80 453
12987.87 491
12988.95 493
12990.03 494
12991.10 521
12992.18 504
12993.26 517
12994.33 492
12995.41 484
12996.49 528
12997.56 526
12998.64 492
12999.72 510
13000.80 518
13001.87 511
13002.95 489
13004.03 491
13005.11 514
13006.18 536
13007.26 551
13008.34 506
13009.42 504
13010.49 551
13011.57 516
13012.65 471
13013.73 501
13014.80 486
13015.88 471
13016.96 515
13018.04 494
13019.12 510
13020.19 501
13021.27 476
13022.35 502
13023.43 535
13024.51 562
13025.58 528
13026.66 527
13027.74 516
13028.82 536
13029.90 519
13030.98 530
13032.05 537
13033.13 538
13034.21 515
13035.29 469
13036.37 456
13037.45 490
13038.53 516
13039.61 512
13040.68 532
13041.76 546
13042.84 535
13043.92 526
13045.00 524
13046.08 540
13047.16 510
13048.24 543
13049.32 505
13050.40 494
13051.48 547
13052.55 443
13053.63 476
13054.71 524
13055.79 565
13056.87 531
13057.95 517
13059.03 498
13060.11 521
13061.19 567
13062.27 503
13063.35 474
13064.43 554
13065.51 522
13066.59 508
13067.67 515
13068.75 506
13069.83 488
13070.91 495
13071.99 492
13073.07 505
13074.15 519
13075.23 559
13076.31 505
13077.39 492
13078.47 514
13079.55 480
13080.63 460
13081.71 510
13082.79 522
13083.88 479
13084.96 494
13086.04 562
13087.12 492
13088.20 505
13089.28 466
13090.36 473
13091.44 497
13092.52 541
13093.60 509
13094.68 497
13095.77 480
13096.85 476
13097.93 472
13099.01 457
13100.09 470
13101.17 486
13102.25 502
13103.34 487
13104.42 473
13105.50 464
13106.58 460
13107.66 457
13108.74 439
13109.82 474
13110.91 551
13111.99 499
13113.07 484
13114.15 473
13115.23 494
13116.32 485
13117.40 495
13118.48 516
13119.56 491
13120.64 470
13121.73 450
13122.81 457
13123.89 472
13124.97 472
13126.06 447
13127.14 484
13128.22 463
13129.30 489
13130.39 470
13131.47 463
13132.55 448
13133.63 466
13134.72 455
13135.80 463
13136.88 517
13137.97 498
13139.05 467
13140.13 472
13141.21 488
13142.30 442
13143.38 439
13144.46 438
13145.55 462
13146.63 495
13147.71 455
13148.80 526
13149.88 488
13150.96 505
13152.05 474
13153.13 493
13154.21 497
13155.30 484
13156.38 509
13157.47 493
13158.55 486
13159.63 487
13160.72 444
13161.80 446
13162.88 456
13163.97 448
13165.05 473
13166.14 451
13167.22 475
13168.31 475
13169.39 476
13170.47 512
13171.56 456
13172.64 460
13173.73 444
13174.81 442
13175.90 498
13176.98 497
13178.06 512
13179.15 439
13180.23 479
13181.32 490
13182.40 511
13183.49 473
13184.57 499
13185.66 503
13186.74 432
13187.83 466
13188.91 413
13190.00 477
13191.08 455
13192.17 439
13193.25 471
13194.34 491
13195.42 524
13196.51 517
13197.59 497
13198.68 446
13199.77 483
13200.85 475
13201.94 502
13203.02 458
13204.11 513
13205.19 497
13206.28 509
13207.36 490
13208.45 450
13209.54 428
13210.62 472
13211.71 447
13212.79 476
13213.88 487
13214.97 449
13216.05 493
13217.14 501
13218.22 468
13219.31 468
13220.40 490
13221.48 499
13222.57 515
13223.66 462
13224.74 500
13225.83 482
13226.92 497
13228.00 478
13229.09 460
13230.18 528
13231.26 490
13232.35 476
13233.44 461
13234.52 463
13235.61 475
13236.70 535
13237.78 494
13238.87 454
13239.96 448
13241.05 449
13242.13 482
13243.22 463
13244.31 496
13245.39 495
13246.48 503
13247.57 458
13248.66 452
13249.74 449
13250.83 479
13251.92 498
13253.01 476
13254.10 494
13255.18 511
13256.27 498
13257.36 499
13258.45 458
13259.53 490
13260.62 501
13261.71 512
13262.80 506
13263.89 488
13264.97 476
13266.06 499
13267.15 487
13268.24 488
13269.33 476
13270.42 484
13271.50 533
13272.59 487
13273.68 506
13274.77 455
13275.86 479
13276.95 530
13278.04 475
13279.12 517
13280.21 517
13281.30 531
13282.39 500
13283.48 522
13284.57 482
13285.66 472
13286.75 468
13287.84 508
13288.93 490
13290.01 535
13291.10 557
13292.19 473
13293.28 505
13294.37 511
13295.46 547
13296.55 543
13297.64 504
13298.73 527
13299.82 532
13300.91 502
13302.00 514
13303.09 530
13304.18 541
13305.27 535
13306.36 528
13307.45 515
13308.54 562
13309.63 562
13310.72 537
13311.81 538
13312.90 550
13313.99 570
13315.08 550
13316.17 543
13317.26 543
13318.35 546
13319.44 470
13320.53 476
13321.62 488
13322.71 532
13323.80 510
13324.89 555
13325.98 571
13327.07 535
13328.16 549
13329.25 552
13330.35 540
13331.44 538
13332.53 536
13333.62 499
13334.71 519
13335.80 519
13336.89 535
13337.98 565
13339.07 595
13340.16 562
13341.26 565
13342.35 572
13343.44 509
13344.53 563
13345.62 567
13346.71 588
13347.80 565
13348.90 516
13349.99 594
13351.08 591
13352.17 540
13353.26 564
13354.36 554
13355.45 591
13356.54 602
13357.63 589
13358.72 579
13359.81 628
13360.91 584
13362.00 577
13363.09 606
13364.18 568
13365.28 609
13366.37 600
13367.46 620
13368.55 629
13369.65 662
13370.74 653
13371.83 658
13372.92 623
13374.02 646
13375.11 579
13376.20 624
13377.29 605
13378.39 570
13379.48 590
13380.57 545
13381.67 517
13382.76 531
13383.85 574
13384.94 599
13386.04 560
13387.13 557
13388.22 574
13389.32 555
13390.41 561
13391.50 571
13392.60 547
13393.69 569
13394.78 542
13395.88 494
13396.97 578
13398.06 578
13399.16 555
13400.25 561
13401.35 557
13402.44 550
13403.53 534
13404.63 543
13405.72 561
13406.82 515
13407.91 506
13409.00 505
13410.10 500
13411.19 506
13412.29 514
13413.38 509
13414.47 502
13415.57 518
13416.66 525
13417.76 481
13418.85 472
13419.95 542
13421.04 511
13422.14 573
13423.23 547
13424.33 542
13425.42 563
13426.51 532
13427.61 526
13428.70 537
13429.80 522
13430.89 538
13431.99 546
13433.08 559
13434.18 483
13435.27 523
13436.37 546
13437.46 555
13438.56 538
13439.66 546
13440.75 545
13441.85 552
13442.94 530
13444.04 533
13445.13 494
13446.23 530
13447.32 538
13448.42 552
13449.52 562
13450.61 533
13451.71 545
13452.80 581
13453.90 584
13454.99 518
13456.09 514
13457.19 562
13458.28 563
13459.38 533
13460.48 578
13461.57 624
13462.67 610
13463.76 583
13464.86 572
13465.96 577
13467.05 586
13468.15 613
13469.25 580
13470.34 563
13471.44 561
13472.54 566
13473.63 633
13474.73 643
13475.83 582
13476.92 580
13478.02 618
13479.12 600
13480.21 552
13481.31 565
13482.41 569
13483.50 584
13484.60 606
13485.70 578
13486.80 559
13487.89 566
13488.99 585
13490.09 586
13491.19 619
13492.28 574
13493.38 634
13494.48 630
13495.58 644
13496.67 640
13497.77 690
13498.87 672
13499.97 614
13501.06 645
13502.16 682
13503.26 648
13504.36 703
13505.46 621
13506.55 651
13507.65 708
13508.75 647
13509.85 681
13510.95 658
13512.05 653
13513.14 608
13514.24 578
13515.34 605
13516.44 653
13517.54 618
13518.64 610
13519.73 579
13520.83 551
13521.93 596
13523.03 549
13524.13 542
13525.23 520
13526.33 580
13527.43 590
13528.53 601
13529.62 597
13530.72 547
13531.82 517
13532.92 518
13534.02 530
13535.12 530
13536.22 506
13537.32 495
13538.42 542
13539.52 543
13540.62 556
13541.72 544
13542.82 565
13543.92 575
13545.01 539
13546.11 487
13547.21 559
13548.31 534
13549.41 502
13550.51 517
13551.61 565
13552.71 555
13553.81 551
13554.91 533
13556.01 534
13557.11 473
13558.21 535
13559.31 578
13560.41 483
13561.51 522
13562.61 511
13563.72 568
13564.82 531
13565.92 532
13567.02 534
13568.12 535
13569.22 548
13570.32 535
13571.42 511
13572.52 488
13573.62 545
13574.72 523
13575.82 541
13576.92 554
13578.02 541
13579.13 557
13580.23 538
13581.33 525
13582.43 546
13583.53 579
13584.63 501
13585.73 539
13586.83 512
13587.94 533
13589.04 492
13590.14 504
13591.24 477
13592.34 500
13593.44 548
13594.54 538
13595.65 531
13596.75 517
13597.85 491
13598.95 513
13600.05 558
13601.16 572
13602.26 502
13603.36 533
13604.46 508
13605.56 539
13606.67 545
13607.77 500
13608.87 490
13609.97 486
13611.07 564
13612.18 569
13613.28 532
13614.38 551
13615.48 550
13616.59 570
13617.69 553
13618.79 527
13619.89 559
13621.00 547
13622.10 562
13623.20 545
13624.31 519
13625.41 550
13626.51 499
13627.61 500
13628.72 485
13629.82 517
13630.92 549
13632.03 540
13633.13 541
13634.23 543
13635.34 551
13636.44 611
13637.54 594
13638.65 550
13639.75 548
13640.85 572
13641.96 601
13643.06 582
13644.16 533
13645.27 578
13646.37 552
13647.48 515
13648.58 510
13649.68 538
13650.79 537
13651.89 557
13653.00 566
13654.10 490
13655.20 573
13656.31 526
13657.41 518
13658.52 508
13659.62 563
13660.72 590
13661.83 570
13662.93 511
13664.04 532
13665.14 532
13666.25 531
13667.35 541
13668.46 547
13669.56 487
13670.67 514
13671.77 524
13672.88 494
13673.98 509
13675.09 556
13676.19 572
13677.30 550
13678.40 508
13679.51 543
13680.61 494
13681.72 524
13682.82 538
13683.93 514
13685.03 508
13686.14 496
13687.24 512
13688.35 514
13689.45 501
13690.56 501
13691.66 501
13692.77 513
13693.88 509
13694.98 504
13696.09 525
13697.19 513
13698.30 551
13699.40 533
13700.51 553
13701.62 556
13702.72 561
13703.83 539
13704.93 536
13706.04 541
13707.15 528
13708.25 503
13709.36 553
13710.47 571
13711.57 535
13712.68 521
13713.79 563
13714.89 544
13716.00 604
13717.11 579
13718.21 551
13719.32 564
13720.43 541
13721.53 549
13722.64 540
13723.75 580
13724.85 547
13725.96 628
13727.07 616
13728.17 591
13729.28 606
13730.39 632
13731.50 644
13732.60 625
13733.71 560
13734.82 570
13735.92 627
13737.03 594
13738.14 581
13739.25 604
13740.35 635
13741.46 665
13742.57 664
13743.68 637
13744.79 613
13745.89 646
13747.00 623
13748.11 632
13749.22 647
13750.32 628
13751.43 645
13752.54 637
13753.65 672
13754.76 661
13755.87 641
13756.97 653
13758.08 707
13759.19 716
13760.30 702
13761.41 698
13762.52 709
13763.62 724
13764.73 742
13765.84 662
13766.95 731
13768.06 747
13769.17 759
13770.28 764
13771.38 871
13772.49 787
13773.60 857
13774.71 892
13775.82 842
13776.93 859
13778.04 909
13779.15 840
13780.26 884
13781.37 887
13782.48 886
13783.58 862
13784.69 826
13785.80 806
13786.91 771
13788.02 784
13789.13 759
13790.24 735
13791.35 719
13792.46 702
13793.57 685
13794.68 675
13795.79 710
13796.90 711
13798.01 678
13799.12 669
13800.23 653
13801.34 633
13802.45 703
13803.56 682
13804.67 723
13805.78 704
13806.89 761
13808.00 735
13809.11 667
13810.22 654
13811.33 656
13812.44 663
13813.55 694
13814.66 662
13815.77 670
13816.88 653
13818.00 670
13819.11 625
13820.22 668
13821.33 725
13822.44 684
13823.55 646
13824.66 617
13825.77 626
13826.88 635
13827.99 611
13829.10 615
13830.22 647
13831.33 663
13832.44 670
13833.55 645
13834.66 626
13835.77 637
13836.88 655
13838.00 642
13839.11 619
13840.22 678
13841.33 618
13842.44 662
13843.55 623
13844.67 621
13845.78 635
13846.89 624
13848.00 659
13849.11 645
13850.23 731
13851.34 712
13852.45 672
13853.56 669
13854.67 744
13855.79 671
13856.90 627
13858.01 731
13859.12 702
13860.24 724
13861.35 715
13862.46 760
13863.57 811
13864.69 784
13865.80 788
13866.91 741
13868.02 720
13869.14 786
13870.25 769
13871.36 721
13872.47 713
13873.59 791
13874.70 777
13875.81 745
13876.93 702
13878.04 710
13879.15 735
13880.27 770
13881.38 780
13882.49 721
13883.61 693
13884.72 736
13885.83 729
13886.95 687
13888.06 672
13889.17 681
13890.29 689
13891.40 659
13892.51 710
13893.63 680
13894.74 724
13895.86 729
13896.97 719
13898.08 768
13899.20 710
13900.31 734
13901.43 735
13902.54 716
13903.65 701
13904.77 707
13905.88 726
13907.00 714
13908.11 643
13909.23 656
13910.34 730
13911.45 712
13912.57 625
13913.68 595
13914.80 609
13915.91 703
13917.03 685
13918.14 623
13919.26 666
13920.37 656
13921.49 613
13922.60 633
13923.72 608
13924.83 628
13925.95 639
13927.06 668
13928.18 644
13929.29 657
13930.41 662
13931.52 656
13932.64 631
13933.75 641
13934.87 634
13935.98 603
13937.10 648
13938.21 666
13939.33 663
13940.45 608
13941.56 660
13942.68 648
13943.79 638
13944.91 655
13946.03 621
13947.14 609
13948.26 592
13949.37 604
13950.49 590
13951.60 603
13952.72 613
13953.84 654
13954.95 603
13956.07 626
13957.19 603
13958.30 605
13959.42 553
13960.54 559
13961.65 576
13962.77 596
13963.88 612
13965.00 616
13966.12 590
13967.23 604
13968.35 625
13969.47 578
13970.59 583
13971.70 637
13972.82 620
13973.94 609
13975.05 653
13976.17 637
13977.29 610
13978.40 610
13979.52 597
13980.64 632
13981.76 601
13982.87 567
13983.99 613
13985.11 638
13986.23 638
13987.34 627
13988.46 601
13989.58 665
13990.70 671
13991.81 660
13992.93 667
13994.05 638
13995.17 630
13996.29 672
13997.40 646
13998.52 647
13999.64 635
14000.76 615
14001.88 677
14002.99 643
14004.11 596
14005.23 643
14006.35 669
14007.47 658
14008.58 681
14009.70 618
14010.82 632
14011.94 657
14013.06 711
14014.18 715
14015.30 659
14016.41 587
14017.53 646
14018.65 710
14019.77 657
14020.89 644
14022.01 672
14023.13 697
14024.25 692
14025.37 666
14026.48 671
14027.60 723
14028.72 730
14029.84 728
14030.96 753
14032.08 691
14033.20 634
14034.32 637
14035.44 656
14036.56 637
14037.68 643
14038.80 651
14039.92 678
14041.04 663
14042.16 622
14043.28 571
14044.40 607
14045.52 634
14046.64 601
14047.76 566
14048.88 598
14050.00 586
14051.12 603
14052.24 643
14053.36 620
14054.48 629
14055.60 612
14056.72 583
14057.84 636
14058.96 626
14060.08 577
14061.20 604
14062.32 663
14063.44 651
14064.56 602
14065.68 647
14066.80 659
14067.92 637
14069.04 627
14070.16 628
14071.28 605
14072.41 635
14073.53 654
14074.65 633
14075.77 644
14076.89 700
14078.01 746
14079.13 699
14080.25 687
14081.37 669
14082.50 686
14083.62 663
14084.74 721
14085.86 674
14086.98 716
14088.10 688
14089.23 720
14090.35 699
14091.47 699
14092.59 716
14093.71 717
14094.83 700
14095.96 667
14097.08 801
14098.20 792
14099.32 754
14100.44 771
14101.57 762
14102.69 758
14103.81 759
14104.93 716
14106.05 791
14107.18 735
14108.30 755
14109.42 743
14110.54 744
14111.67 755
14112.79 749
14113.91 723
14115.03 667
14116.16 673
14117.28 607
14118.40 658
14119.53 680
14120.65 689
14121.77 628
14122.89 595
14124.02 582
14125.14 617
14126.26 635
14127.39 588
14128.51 589
14129.63 569
14130.76 599
14131.88 591
14133.00 579
14134.13 547
14135.25 540
14136.37 573
14137.50 632
14138.62 550
14139.74 559
14140.87 604
14141.99 588
14143.11 560
14144.24 569
14145.36 560
14146.49 554
14147.61 563
14148.73 576
14149.86 582
14150.98 563
14152.11 558
14153.23 586
14154.35 554
14155.48 543
14156.60 597
14157.73 534
14158.85 547
14159.98 570
14161.10 494
14162.23 553
14163.35 499
14164.47 540
14165.60 553
14166.72 606
14167.85 621
14168.97 598
14170.10 546
14171.22 546
14172.35 531
14173.47 549
14174.60 540
14175.72 544
14176.85 513
14177.97 517
14179.10 523
14180.22 526
14181.35 520
14182.47 517
14183.60 554
14184.72 551
14185.85 560
14186.98 565
14188.10 514
14189.23 526
14190.35 541
14191.48 530
14192.60 544
14193.73 510
14194.86 486
14195.98 542
14197.11 568
14198.23 552
14199.36 504
14200.49 560
14201.61 517
14202.74 472
14203.86 515
14204.99 496
14206.12 515
14207.24 501
14208.37 492
14209.50 502
14210.62 489
14211.75 517
14212.87 492
14214.00 465
14215.13 504
14216.25 494
14217.38 478
14218.51 489
14219.63 457
14220.76 420
14221.89 472
14223.02 506
14224.14 435
14225.27 481
14226.40 478
14227.52 523
14228.65 485
14229.78 479
14230.91 470
14232.03 451
14233.16 477
14234.29 491
14235.41 463
14236.54 509
14237.67 476
14238.80 483
14239.92 477
14241.05 490
14242.18 466
14243.31 454
14244.44 449
14245.56 457
14246.69 492
14247.82 484
14248.95 421
14250.08 443
14251.20 443
14252.33 453
14253.46 496
14254.59 491
14255.72 476
14256.84 455
14257.97 461
14259.10 487
14260.23 482
14261.36 454
14262.49 467
14263.62 505
14264.74 486
14265.87 418
14267.00 478
14268.13 440
14269.26 499
14270.39 496
14271.52 393
14272.65 467
14273.77 436
14274.90 489
14276.03 469
14277.16 471
14278.29 491
14279.42 490
14280.55 487
14281.68 468
14282.81 440
14283.94 468
14285.07 488
14286.20 466
14287.33 471
14288.45 426
14289.58 431
14290.71 472
14291.84 443
14292.97 453
14294.10 452
14295.23 416
14296.36 466
14297.49 453
14298.62 491
14299.75 496
14300.88 454
14302.01 456
14303.14 433
14304.27 434
14305.40 449
14306.53 477
14307.66 438
14308.79 424
14309.92 422
14311.05 455
14312.19 407
14313.32 428
14314.45 434
14315.58 445
14316.71 425
14317.84 380
14318.97 453
14320.10 429
14321.23 431
14322.36 435
14323.49 465
14324.62 478
14325.75 429
14326.89 395
14328.02 375
14329.15 405
14330.28 426
14331.41 421
14332.54 436
14333.67 423
14334.80 403
14335.94 398
14337.07 413
14338.20 389
14339.33 382
14340.46 407
14341.59 399
14342.73 432
14343.86 384
14344.99 385
14346.12 406
14347.25 415
14348.38 412
14349.52 369
14350.65 375
14351.78 401
14352.91 411
14354.04 383
14355.18 433
14356.31 428
14357.44 455
14358.57 412
14359.71 411
14360.84 368
14361.97 403
14363.10 419
14364.24 459
14365.37 398
14366.50 406
14367.63 401
14368.77 429
14369.90 409
14371.03 421
14372.16 407
14373.30 411
14374.43 425
14375.56 421
14376.70 424
14377.83 385
14378.96 392
14380.10 416
14381.23 375
14382.36 371
14383.50 385
14384.63 386
14385.76 402
14386.90 428
14388.03 355
14389.16 410
14390.30 388
14391.43 424
14392.56 398
14393.70 409
14394.83 386
14395.97 373
14397.10 397
14398.23 387
14399.37 432
14400.50 426
14401.63 424
14402.77 431
14403.90 359
14405.04 411
14406.17 411
14407.31 394
14408.44 435
14409.57 392
14410.71 403
14411.84 433
14412.98 441
14414.11 403
14415.25 401
14416.38 413
14417.52 415
14418.65 399
14419.79 420
14420.92 419
14422.05 425
14423.19 419
14424.32 383
14425.46 413
14426.59 401
14427.73 417
14428.86 421
14430.00 425
14431.14 385
14432.27 426
14433.41 414
14434.54 434
14435.68 466
14436.81 452
14437.95 470
14439.08 417
14440.22 431
14441.35 431
14442.49 419
14443.63 422
14444.76 404
14445.90 405
14447.03 445
14448.17 397
14449.30 467
14450.44 428
14451.58 439
14452.71 420
14453.85 448
14454.98 404
14456.12 438
14457.26 413
14458.39 413
14459.53 421
14460.67 459
14461.80 431
14462.94 446
14464.08 477
14465.21 464
14466.35 427
14467.48 425
14468.62 416
14469.76 456
14470.90 448
14472.03 452
14473.17 461
14474.31 458
14475.44 491
14476.58 473
14477.72 447
14478.85 487
14479.99 472
14481.13 464
14482.27 455
14483.40 534
14484.54 498
14485.68 499
14486.81 472
14487.95 457
14489.09 450
14490.23 447
14491.36 437
14492.50 482
14493.64 480
14494.78 453
14495.92 445
14497.05 424
14498.19 432
14499.33 396
14500.47 441
14501.60 428
14502.74 410
14503.88 436
14505.02 441
14506.16 444
14507.30 445
14508.43 469
14509.57 440
14510.71 443
14511.85 385
14512.99 426
14514.13 408
14515.26 406
14516.40 394
14517.54 394
14518.68 413
14519.82 418
14520.96 409
14522.10 467
14523.23 424
14524.37 395
14525.51 395
14526.65 404
14527.79 414
14528.93 400
14530.07 441
14531.21 402
14532.35 363
14533.49 409
14534.63 477
14535.76 407
14536.90 412
14538.04 392
14539.18 426
14540.32 448
14541.46 413
14542.60 420
14543.74 436
14544.88 443
14546.02 438
14547.16 428
14548.30 413
14549.44 421
14550.58 429
14551.72 422
14552.86 402
14554.00 404
14555.14 407
14556.28 426
14557.42 467
14558.56 434
14559.70 424
14560.84 428
14561.98 445
14563.12 379
14564.26 392
14565.40 396
14566.54 404
14567.68 430
14568.82 459
14569.96 410
14571.11 419
14572.25 426
14573.39 407
14574.53 396
14575.67 440
14576.81 451
14577.95 430
14579.09 463
14580.23 420
14581.37 455
14582.52 426
14583.66 393
14584.80 435
14585.94 450
14587.08 477
14588.22 459
14589.36 464
14590.50 462
14591.65 436
14592.79 453
14593.93 428
14595.07 421
14596.21 410
14597.35 442
14598.50 462
14599.64 488
14600.78 455
14601.92 430
14603.06 451
14604.21 449
14605.35 496
14606.49 453
14607.63 484
14608.77 496
14609.92 469
14611.06 449
14612.20 458
14613.34 492
14614.49 466
14615.63 452
14616.77 447
14617.91 463
14619.06 478
14620.20 478
14621.34 449
14622.48 462
14623.63 479
14624.77 476
14625.91 521
14627.06 523
14628.20 493
14629.34 476
14630.48 520
14631.63 488
14632.77 507
14633.91 493
14635.06 528
14636.20 539
14637.34 493
14638.49 565
14639.63 582
14640.77 565
14641.92 527
14643.06 533
14644.20 552
14645.35 569
14646.49 560
14647.64 492
14648.78 524
14649.92 527
14651.07 477
14652.21 478
14653.35 498
14654.50 481
14655.64 501
14656.79 460
14657.93 466
14659.07 476
14660.22 463
14661.36 485
14662.51 458
14663.65 430
14664.80 458
14665.94 417
14667.09 483
14668.23 442
14669.37 470
14670.52 446
14671.66 450
14672.81 448
14673.95 415
14675.10 385
14676.24 439
14677.39 445
14678.53 414
14679.68 420
14680.82 446
14681.97 461
14683.11 461
14684.26 429
14685.40 476
14686.55 473
14687.69 435
14688.84 437
14689.98 434
14691.13 393
14692.27 417
14693.42 423
14694.57 397
14695.71 460
14696.86 458
14698.00 430
14699.15 394
14700.29 383
14701.44 420
14702.59 398
14703.73 398
14704.88 394
14706.02 429
14707.17 442
14708.32 447
14709.46 386
14710.61 397
14711.75 413
14712.90 418
14714.05 412
14715.19 355
14716.34 368
14717.49 386
14718.63 395
14719.78 431
14720.93 398
14722.07 352
14723.22 394
14724.37 395
14725.51 389
14726.66 382
14727.81 402
14728.95 413
14730.10 395
14731.25 392
14732.39 376
14733.54 381
14734.69 437
14735.84 419
14736.98 367
14738.13 391
14739.28 415
14740.42 434
14741.57 416
14742.72 420
14743.87 442
14745.01 465
14746.16 481
14747.31 415
14748.46 398
14749.61 372
14750.75 401
14751.90 431
14753.05 425
14754.20 439
14755.34 435
14756.49 427
14757.64 398
14758.79 416
14759.94 428
14761.08 437
14762.23 433
14763.38 427
14764.53 404
14765.68 419
14766.83 393
14767.97 400
14769.12 413
14770.27 434
14771.42 448
14772.57 435
14773.72 429
14774.87 446
14776.01 419
14777.16 441
14778.31 463
14779.46 414
14780.61 418
14781.76 453
14782.91 439
14784.06 433
14785.21 471
14786.36 446
14787.50 486
14788.65 479
14789.80 434
14790.95 479
14792.10 457
14793.25 467
14794.40 479
14795.55 462
14796.70 467
14797.85 507
14799.00 487
14800.15 480
14801.30 463
14802.45 484
14803.60 470
14804.75 522
14805.90 474
14807.05 463
14808.20 489
14809.35 456
14810.50 458
14811.65 459
14812.80 439
14813.95 459
14815.10 466
14816.25 467
14817.40 465
14818.55 481
14819.70 481
14820.85 426
14822.00 450
14823.15 415
14824.30 428
14825.45 421
14826.60 449
14827.75 461
14828.91 487
14830.06 487
14831.21 397
14832.36 425
14833.51 428
14834.66 421
14835.81 433
14836.96 390
14838.11 395
14839.26 389
14840.42 397
14841.57 364
14842.72 347
14843.87 363
14845.02 401
14846.17 366
14847.32 373
14848.48 415
14849.63 375
14850.78 360
14851.93 346
14853.08 356
14854.23 369
14855.39 359
14856.54 403
14857.69 340
14858.84 371
14859.99 372
14861.15 363
14862.30 362
14863.45 354
14864.60 377
14865.75 376
14866.91 399
14868.06 409
14869.21 327
14870.36 323
14871.52 382
14872.67 367
14873.82 380
14874.97 338
14876.13 345
14877.28 355
14878.43 338
14879.59 323
14880.74 336
14881.89 358
14883.04 374
14884.20 329
14885.35 362
14886.50 356
14887.66 347
14888.81 356
14889.96 333
14891.12 333
14892.27 341
14893.42 328
14894.58 335
14895.73 361
14896.88 364
14898.04 381
14899.19 355
14900.34 343
14901.50 318
14902.65 323
14903.80 386
14904.96 367
14906.11 353
14907.27 342
14908.42 398
14909.57 408
14910.73 366
14911.88 356
14913.04 348
14914.19 343
14915.34 375
14916.50 389
14917.65 356
14918.81 326
14919.96 371
14921.11 387
14922.27 370
14923.42 372
14924.58 382
14925.73 354
14926.89 339
14928.04 319
14929.20 333
14930.35 395
14931.51 349
14932.66 378
14933.82 380
14934.97 402
14936.13 371
14937.28 369
14938.44 354
14939.59 339
14940.75 347
14941.90 406
14943.06 382
14944.21 356
14945.37 342
14946.52 351
14947.68 393
14948.83 377
14949.99 360
14951.14 346
14952.30 340
14953.46 357
14954.61 380
14955.77 370
14956.92 372
14958.08 368
14959.24 375
14960.39 345
14961.55 369
14962.70 327
14963.86 341
14965.02 348
14966.17 360
14967.33 360
14968.48 317
14969.64 372
14970.80 340
14971.95 365
14973.11 341
14974.27 345
14975.42 377
14976.58 318
14977.74 336
14978.89 319
14980.05 321
14981.21 340
14982.36 371
14983.52 311
14984.68 320
14985.83 329
14986.99 338
14988.15 303
14989.30 309
14990.46 295
14991.62 324
14992.77 331
14993.93 348
14995.09 341
14996.25 294
14997.40 335
14998.56 311
14999.72 307
15000.88 353
15002.03 353
15003.19 389
15004.35 359
15005.51 314
15006.66 333
15007.82 328
15008.98 321
15010.14 307
15011.30 352
15012.45 339
15013.61 316
15014.77 303
15015.93 281
15017.09 346
15018.24 324
15019.40 313
15020.56 351
15021.72 312
15022.88 295
15024.04 329
15025.19 333
15026.35 289
15027.51 356
15028.67 325
15029.83 305
15030.99 298
15032.15 300
15033.30 332
15034.46 290
15035.62 320
15036.78 316
15037.94 270
15039.10 325
15040.26 316
15041.42 315
15042.58 308
15043.73 299
15044.89 300
15046.05 277
15047.21 298
15048.37 309
15049.53 328
15050.69 293
15051.85 295
15053.01 292
15054.17 281
15055.33 251
15056.49 274
15057.65 317
15058.81 311
15059.97 307
15061.13 271
15062.29 345
15063.45 301
15064.61 307
15065.77 306
15066.93 269
15068.09 282
15069.25 307
15070.41 308
15071.57 277
15072.73 295
15073.89 310
15075.05 307
15076.21 293
15077.37 300
15078.53 335
15079.69 328
15080.85 341
15082.01 296
15083.17 282
15084.33 277
15085.49 301
15086.65 335
15087.82 258
15088.98 288
15090.14 277
15091.30 331
15092.46 304
15093.62 283
15094.78 288
15095.94 297
15097.10 329
15098.27 344
15099.43 301
15100.59 302
15101.75 293
15102.91 321
15104.07 290
15105.23 259
15106.40 329
15107.56 284
15108.72 308
15109.88 299
15111.04 295
15112.20 308
15113.37 313
15114.53 314
15115.69 279
15116.85 297
15118.01 310
15119.18 294
15120.34 275
15121.50 274
15122.66 286
15123.82 317
15124.99 278
15126.15 276
15127.31 321
15128.47 290
15129.64 316
15130.80 322
15131.96 279
15133.12 263
15134.29 309
15135.45 311
15136.61 257
15137.77 282
15138.94 298
15140.10 290
15141.26 319
15142.43 291
15143.59 263
15144.75 298
15145.92 293
15147.08 290
15148.24 263
15149.41 290
15150.57 283
15151.73 313
15152.90 255
15154.06 301
15155.22 325
15156.39 292
15157.55 266
15158.71 311
15159.88 328
15161.04 272
15162.20 296
15163.37 281
15164.53 269
15165.70 266
15166.86 294
15168.02 305
15169.19 327
15170.35 302
15171.52 270
15172.68 292
15173.84 306
15175.01 291
15176.17 320
15177.34 330
15178.50 290
15179.66 278
15180.83 278
15181.99 304
15183.16 314
15184.32 337
15185.49 297
15186.65 297
15187.82 278
15188.98 302
15190.15 334
15191.31 304
15192.48 317
15193.64 334
15194.81 296
15195.97 288
15197.14 322
15198.30 307
15199.47 289
15200.63 289
15201.80 338
15202.96 319
15204.13 305
15205.29 304
15206.46 317
15207.62 299
15208.79 308
15209.96 315
15211.12 317
15212.29 317
15213.45 293
15214.62 309
15215.78 343
15216.95 289
15218.12 277
15219.28 324
15220.45 322
15221.61 319
15222.78 340
15223.95 317
15225.11 324
15226.28 303
15227.44 336
15228.61 290
15229.78 334
15230.94 343
15232.11 329
15233.28 365
15234.44 322
15235.61 327
15236.78 342
15237.94 356
15239.11 332
15240.28 315
15241.44 346
15242.61 395
15243.78 374
15244.94 348
15246.11 327
15247.28 333
15248.44 323
15249.61 281
15250.78 307
15251.95 308
15253.11 307
15254.28 295
15255.45 344
15256.61 265
15257.78 264
15258.95 310
15260.12 304
15261.28 315
15262.45 289
15263.62 294
15264.79 312
15265.95 298
15267.12 294
15268.29 288
15269.46 292
15270.63 332
15271.79 312
15272.96 307
15274.13 281
15275.30 285
15276.47 237
15277.63 243
15278.80 283
15279.97 322
15281.14 296
15282.31 294
15283.48 280
15284.64 265
15285.81 308
15286.98 303
15288.15 333
15289.32 269
15290.49 313
15291.66 325
15292.82 313
15293.99 295
15295.16 288
15296.33 266
15297.50 252
15298.67 302
15299.84 289
15301.01 260
15302.18 280
15303.35 303
15304.51 273
15305.68 304
15306.85 324
15308.02 288
15309.19 287
15310.36 309
15311.53 304
15312.70 320
15313.87 294
15315.04 309
15316.21 312
15317.38 313
15318.55 300
15319.72 268
15320.89 270
15322.06 276
15323.23 279
15324.40 289
15325.57 298
15326.74 320
15327.91 305
15329.08 297
15330.25 301
15331.42 264
15332.59 276
15333.76 296
15334.93 269
15336.10 245
15337.27 292
15338.44 294
15339.61 282
15340.78 295
15341.95 254
15343.12 298
15344.29 322
15345.47 282
15346.64 295
15347.81 300
15348.98 320
15350.15 311
15351.32 290
15352.49 276
15353.66 338
15354.83 286
15356.00 319
15357.18 289
15358.35 266
15359.52 276
15360.69 316
15361.86 288
15363.03 291
15364.20 291
15365.38 332
15366.55 306
15367.72 277
15368.89 295
15370.06 317
15371.23 312
15372.41 277
15373.58 266
15374.75 296
15375.92 294
15377.09 302
15378.26 282
15379.44 275
15380.61 309
15381.78 316
15382.95 302
15384.13 284
15385.30 302
15386.47 293
15387.64 323
15388.82 289
15389.99 294
15391.16 311
15392.33 263
15393.51 284
15394.68 295
15395.85 295
15397.02 272
15398.20 313
15399.37 330
15400.54 317
15401.71 294
15402.89 288
15404.06 302
15405.23 320
15406.41 270
15407.58 267
15408.75 279
15409.93 299
15411.10 318
15412.27 311
15413.45 272
15414.62 321
15415.79 323
15416.97 288
15418.14 277
15419.31 305
15420.49 268
15421.66 272
15422.84 287
15424.01 291
15425.18 288
15426.36 279
15427.53 289
15428.70 270
15429.88 262
15431.05 255
15432.23 287
15433.40 326
15434.57 274
15435.75 291
15436.92 257
15438.10 279
15439.27 274
15440.45 305
15441.62 288
15442.80 244
15443.97 277
15445.14 251
15446.32 280
15447.49 253
15448.67 268
15449.84 249
15451.02 227
15452.19 266
15453.37 273
15454.54 256
15455.72 293
15456.89 284
15458.07 277
15459.24 247
15460.42 267
15461.59 288
15462.77 277
15463.94 260
15465.12 279
15466.29 292
15467.47 257
15468.65 294
15469.82 268
15471.00 304
15472.17 268
15473.35 256
15474.52 256
15475.70 271
15476.88 266
15478.05 301
15479.23 239
15480.40 242
15481.58 253
15482.76 247
15483.93 234
15485.11 256
15486.28 269
15487.46 265
15488.64 259
15489.81 252
15490.99 272
15492.16 267
15493.34 274
15494.52 267
15495.69 293
15496.87 271
15498.05 261
15499.22 283
15500.40 298
15501.58 284
15502.75 297
15503.93 289
15505.11 241
15506.28 288
15507.46 254
15508.64 265
15509.82 273
15510.99 281
15512.17 299
15513.35 307
15514.52 305
15515.70 289
15516.88 265
15518.06 294
15519.23 289
15520.41 283
15521.59 290
15522.77 300
15523.94 280
15525.12 302
15526.30 296
15527.48 287
15528.65 320
15529.83 290
15531.01 315
15532.19 288
15533.37 279
15534.54 292
15535.72 303
15536.90 298
15538.08 305
15539.26 269
15540.44 287
15541.61 285
15542.79 282
15543.97 261
15545.15 257
15546.33 244
15547.51 274
15548.68 290
15549.86 325
15551.04 294
15552.22 285
15553.40 255
15554.58 305
15555.76 305
15556.93 263
15558.11 263
15559.29 280
15560.47 260
15561.65 270
15562.83 279
15564.01 285
15565.19 306
15566.37 298
15567.55 310
15568.73 278
15569.91 288
15571.08 297
15572.26 313
15573.44 290
15574.62 302
15575.80 294
15576.98 330
15578.16 305
15579.34 283
15580.52 294
15581.70 314
15582.88 308
15584.06 309
15585.24 330
15586.42 332
15587.60 341
15588.78 288
15589.96 299
15591.14 319
15592.32 285
15593.50 344
15594.68 317
15595.86 327
15597.04 289
15598.22 322
15599.40 320
15600.58 345
15601.76 296
15602.95 301
15604.13 339
15605.31 331
15606.49 317
15607.67 335
15608.85 315
15610.03 297
15611.21 328
15612.39 303
15613.57 307
15614.75 316
15615.93 322
15617.12 346
15618.30 357
15619.48 359
15620.66 365
15621.84 368
15623.02 314
15624.20 339
15625.38 356
15626.57 370
15627.75 350
15628.93 324
15630.11 338
15631.29 361
15632.47 371
15633.66 335
15634.84 341
15636.02 347
15637.20 354
15638.38 366
15639.57 371
15640.75 352
15641.93 330
15643.11 364
15644.29 318
15645.48 332
15646.66 350
15647.84 347
15649.02 387
15650.21 366
15651.39 351
15652.57 346
15653.75 366
15654.94 382
15656.12 384
15657.30 381
15658.48 404
15659.67 403
15660.85 396
15662.03 374
15663.22 412
15664.40 390
15665.58 429
15666.76 389
15667.95 368
15669.13 422
15670.31 393
15671.50 374
15672.68 387
15673.86 374
15675.05 400
15676.23 407
15677.41 400
15678.60 369
15679.78 380
15680.96 423
15682.15 358
15683.33 389
15684.51 367
15685.70 403
15686.88 377
15688.07 354
15689.25 391
15690.43 386
15691.62 382
15692.80 376
15693.99 362
15695.17 372
15696.35 371
15697.54 378
15698.72 368
15699.91 347
15701.09 350
15702.28 390
15703.46 393
15704.64 374
15705.83 378
15707.01 388
15708.20 363
15709.38 353
15710.57 388
15711.75 393
15712.94 410
15714.12 393
15715.31 431
15716.49 417
15717.68 392
15718.86 391
15720.05 380
15721.23 420
15722.42 437
15723.60 454
15724.79 397
15725.97 407
15727.16 420
15728.34 411
15729.53 412
15730.71 397
15731.90 412
15733.08 404
15734.27 411
15735.46 401
15736.64 453
15737.83 447
15739.01 371
15740.20 382
15741.39 384
15742.57 367
15743.76 395
15744.94 390
15746.13 403
15747.31 413
15748.50 386
15749.69 427
15750.87 420
15752.06 415
15753.25 408
15754.43 428
15755.62 441
15756.81 414
15757.99 430
15759.18 437
15760.36 448
15761.55 455
15762.74 460
15763.92 465
15765.11 421
15766.30 447
15767.49 411
15768.67 447
15769.86 399
15771.05 418
15772.23 406
15773.42 397
15774.61 402
15775.79 459
15776.98 434
15778.17 402
15779.36 402
15780.54 424
15781.73 428
15782.92 430
15784.11 410
15785.29 395
15786.48 378
15787.67 393
15788.86 401
15790.04 363
15791.23 395
15792.42 400
15793.61 431
15794.79 438
15795.98 429
15797.17 447
15798.36 375
15799.55 417
15800.73 408
15801.92 372
15803.11 365
15804.30 390
15805.49 378
15806.68 399
15807.86 388
15809.05 402
15810.24 397
15811.43 368
15812.62 386
15813.81 402
15815.00 418
15816.18 353
15817.37 348
15818.56 372
15819.75 398
15820.94 428
15822.13 383
15823.32 341
15824.51 319
15825.70 353
15826.88 362
15828.07 361
15829.26 353
15830.45 351
15831.64 359
15832.83 353
15834.02 365
15835.21 371
15836.40 334
15837.59 348
15838.78 366
15839.97 386
15841.16 332
15842.35 322
15843.54 353
15844.73 367
15845.92 343
15847.11 364
15848.30 365
15849.49 357
15850.68 354
15851.87 347
15853.06 352
15854.25 357
15855.44 364
15856.63 359
15857.82 338
15859.01 340
15860.20 371
15861.39 312
15862.58 346
15863.77 335
15864.96 393
15866.15 374
15867.34 365
15868.53 364
15869.72 355
15870.91 398
15872.10 358
15873.29 344
15874.48 355
15875.68 324
15876.87 330
15878.06 334
15879.25 319
15880.44 376
15881.63 343
15882.82 346
15884.01 346
15885.20 370
15886.40 376
15887.59 360
15888.78 367
15889.97 317
15891.16 319
15892.35 332
15893.54 375
15894.74 365
15895.93 335
15897.12 342
15898.31 336
15899.50 338
15900.70 351
15901.89 334
15903.08 364
15904.27 360
15905.46 377
15906.66 417
15907.85 371
15909.04 359
15910.23 366
15911.42 344
15912.62 358
15913.81 361
15915.00 366
15916.19 366
15917.39 384
15918.58 368
15919.77 364
15920.96 387
15922.16 396
15923.35 388
15924.54 394
15925.73 384
15926.93 392
15928.12 370
15929.31 364
15930.51 339
15931.70 430
15932.89 422
15934.09 422
15935.28 391
15936.47 352
15937.67 362
15938.86 361
15940.05 414
15941.25 378
15942.44 351
15943.63 356
15944.83 365
15946.02 348
15947.21 374
15948.41 347
15949.60 337
15950.79 341
15951.99 326
15953.18 308
15954.38 347
15955.57 352
15956.76 329
15957.96 335
15959.15 351
15960.35 297
15961.54 320
15962.73 326
15963.93 301
15965.12 301
15966.32 346
15967.51 327
15968.71 357
15969.90 315
15971.09 328
15972.29 323
15973.48 334
15974.68 334
15975.87 343
15977.07 372
15978.26 313
15979.46 292
15980.65 315
15981.85 281
15983.04 279
15984.24 290
15985.43 320
15986.63 280
15987.82 306
15989.02 294
15990.21 334
15991.41 265
15992.60 274
15993.80 304
15994.99 316
15996.19 330
15997.39 328
15998.58 355
15999.78 317
16000.97 290
16002.17 294
16003.36 318
16004.56 280
16005.76 299
16006.95 307
16008.15 316
16009.34 338
16010.54 291
16011.73 306
16012.93 333
16014.13 293
16015.32 286
16016.52 279
16017.72 281
16018.91 292
16020.11 290
16021.30 309
16022.50 305
16023.70 336
16024.89 290
16026.09 277
16027.29 260
16028.48 301
16029.68 294
16030.88 290
16032.07 270
16033.27 269
16034.47 281
16035.67 303
16036.86 269
16038.06 283
16039.26 315
16040.45 295
16041.65 292
16042.85 280
16044.04 295
16045.24 268
16046.44 289
16047.64 295
16048.83 271
16050.03 247
16051.23 258
16052.43 293
16053.62 278
16054.82 276
16056.02 284
16057.22 279
16058.42 285
16059.61 282
16060.81 253
16062.01 266
16063.21 270
16064.41 274
16065.60 290
16066.80 248
16068.00 254
16069.20 239
16070.40 286
16071.59 272
16072.79 250
16073.99 275
16075.19 265
16076.39 275
16077.59 249
16078.78 231
16079.98 246
16081.18 253
16082.38 249
16083.58 256
16084.78 278
16085.98 238
16087.18 282
16088.37 247
16089.57 260
16090.77 265
16091.97 294
16093.17 297
16094.37 247
16095.57 258
16096.77 252
16097.97 270
16099.17 276
16100.37 295
16101.57 261
16102.77 240
16103.96 268
16105.16 261
16106.36 272
16107.56 284
16108.76 258
16109.96 278
16111.16 281
16112.36 288
16113.56 283
16114.76 261
16115.96 265
16117.16 258
16118.36 278
16119.56 267
16120.76 274
16121.96 246
16123.16 266
16124.36 268
16125.56 227
16126.76 252
16127.96 275
16129.16 268
16130.37 274
16131.57 255
16132.77 240
16133.97 261
16135.17 240
16136.37 261
16137.57 252
16138.77 245
16139.97 216
16141.17 228
16142.37 235
16143.57 256
16144.77 264
16145.98 232
16147.18 238
16148.38 232
16149.58 257
16150.78 265
16151.98 248
16153.18 274
16154.38 267
16155.59 237
16156.79 291
16157.99 252
16159.19 254
16160.39 256
16161.59 283
16162.80 270
16164.00 261
16165.20 268
16166.40 253
16167.60 240
16168.80 228
16170.01 261
16171.21 244
16172.41 244
16173.61 242
16174.81 263
16176.02 248
16177.22 281
16178.42 273
16179.62 284
16180.83 311
16182.03 252
16183.23 276
16184.43 257
16185.64 242
16186.84 245
16188.04 257
16189.24 226
16190.45 246
16191.65 258
16192.85 260
16194.06 233
16195.26 253
16196.46 259
16197.66 269
16198.87 268
16200.07 268
16201.27 255
16202.48 250
16203.68 240
16204.88 254
16206.09 256
16207.29 249
16208.49 267
16209.70 268
16210.90 298
16212.10 238
16213.31 261
16214.51 259
16215.71 266
16216.92 250
16218.12 246
16219.33 277
16220.53 237
16221.73 273
16222.94 285
16224.14 268
16225.35 247
16226.55 249
16227.75 246
16228.96 276
16230.16 259
16231.37 249
16232.57 264
16233.77 253
16234.98 287
16236.18 273
16237.39 269
16238.59 262
16239.80 248
16241.00 260
16242.21 268
16243.41 241
16244.62 272
16245.82 244
16247.03 271
16248.23 270
16249.44 269
16250.64 278
16251.85 272
16253.05 301
16254.26 297
16255.46 269
16256.67 284
16257.87 292
16259.08 306
16260.28 281
16261.49 284
16262.69 316
16263.90 256
16265.10 277
16266.31 250
16267.51 290
16268.72 293
16269.93 300
16271.13 293
16272.34 280
16273.54 290
16274.75 313
16275.96 257
16277.16 256
16278.37 279
16279.57 312
16280.78 280
16281.99 264
16283.19 295
16284.40 265
16285.60 287
16286.81 283
16288.02 304
16289.22 239
16290.43 279
16291.64 272
16292.84 243
16294.05 301
16295.26 295
16296.46 283
16297.67 267
16298.88 301
16300.08 259
16301.29 274
16302.50 285
16303.70 298
16304.91 243
16306.12 274
16307.32 303
16308.53 305
16309.74 321
16310.95 284
16312.15 332
16313.36 290
16314.57 313
16315.78 292
16316.98 293
16318.19 301
16319.40 283
16320.61 288
16321.81 279
16323.02 290
16324.23 264
16325.44 263
16326.64 278
16327.85 293
16329.06 318
16330.27 277
16331.48 291
16332.68 312
16333.89 307
16335.10 266
16336.31 257
16337.52 266
16338.72 274
16339.93 277
16341.14 263
16342.35 263
16343.56 217
16344.77 253
16345.98 253
16347.18 238
16348.39 271
16349.60 275
16350.81 299
16352.02 263
16353.23 264
16354.44 244
16355.65 230
16356.85 230
16358.06 275
16359.27 243
16360.48 225
16361.69 249
16362.90 254
16364.11 264
16365.32 272
16366.53 214
16367.74 190
16368.95 240
16370.16 244
16371.36 234
16372.57 248
16373.78 281
16374.99 226
16376.20 228
16377.41 222
16378.62 231
16379.83 208
16381.04 227
16382.25 241
16383.46 266
16384.67 275
16385.88 242
16387.09 239
16388.30 242
16389.51 241
16390.72 228
16391.93 241
16393.14 243
16394.35 250
16395.56 247
16396.77 230
16397.98 257
16399.19 235
16400.41 243
16401.62 220
16402.83 212
16404.04 226
16405.25 222
16406.46 235
16407.67 266
16408.88 281
16410.09 260
16411.30 238
16412.51 245
16413.72 224
16414.94 238
16416.15 229
16417.36 253
16418.57 262
16419.78 216
16420.99 224
16422.20 229
16423.41 221
16424.63 239
16425.84 292
16427.05 244
16428.26 239
16429.47 246
16430.68 248
16431.90 210
16433.11 254
16434.32 270
16435.53 240
16436.74 235
16437.95 223
16439.17 228
16440.38 219
16441.59 199
16442.80 242
16444.01 256
16445.23 212
16446.44 226
16447.65 211
16448.86 228
16450.08 204
16451.29 242
16452.50 221
16453.71 228
16454.93 238
16456.14 220
16457.35 204
16458.56 214
16459.78 247
16460.99 248
16462.20 252
16463.42 223
16464.63 216
16465.84 207
16467.05 224
16468.27 237
16469.48 248
16470.69 250
16471.91 250
16473.12 258
16474.33 231
16475.55 229
16476.76 208
16477.97 237
16479.19 228
16480.40 218
16481.61 238
16482.83 222
16484.04 223
16485.25 195
16486.47 219
16487.68 230
16488.90 201
16490.11 225
16491.32 222
16492.54 236
16493.75 209
16494.97 217
16496.18 229
16497.39 220
16498.61 226
16499.82 199
16501.04 226
16502.25 267
16503.47 229
16504.68 212
16505.89 222
16507.11 208
16508.32 223
16509.54 222
16510.75 235
16511.97 219
16513.18 226
16514.40 203
16515.61 202
16516.83 216
16518.04 219
16519.26 222
16520.47 219
16521.69 195
16522.90 205
16524.12 218
16525.33 214
16526.55 234
16527.76 224
16528.98 214
16530.19 190
16531.41 233
16532.62 221
16533.84 223
16535.05 196
16536.27 217
16537.49 247
16538.70 201
16539.92 223
16541.13 213
16542.35 240
16543.56 219
16544.78 218
16546.00 205
16547.21 238
16548.43 210
16549.64 211
16550.86 229
16552.08 220
16553.29 225
16554.51 233
16555.73 245
16556.94 198
16558.16 214
16559.37 205
16560.59 229
16561.81 223
16563.02 229
16564.24 217
16565.46 217
16566.67 211
16567.89 229
16569.11 183
16570.32 215
16571.54 219
16572.76 243
16573.98 227
16575.19 248
16576.41 250
16577.63 231
16578.84 229
16580.06 241
16581.28 237
16582.50 216
16583.71 230
16584.93 251
16586.15 251
16587.36 246
16588.58 265
16589.80 230
16591.02 265
16592.24 254
16593.45 260
16594.67 212
16595.89 220
16597.11 248
16598.32 234
16599.54 217
16600.76 242
16601.98 223
16603.20 231
16604.41 225
16605.63 228
16606.85 229
16608.07 232
16609.29 202
16610.51 222
16611.72 254
16612.94 224
16614.16 192
16615.38 231
16616.60 228
16617.82 269
16619.03 242
16620.25 212
16621.47 219
16622.69 237
16623.91 231
16625.13 225
16626.35 244
16627.57 222
16628.79 219
16630.00 239
16631.22 237
16632.44 223
16633.66 203
16634.88 236
16636.10 235
16637.32 202
16638.54 210
16639.76 216
16640.98 222
16642.20 207
16643.42 176
16644.64 201
16645.86 233
16647.08 255
16648.30 206
16649.51 202
16650.73 173
16651.95 228
16653.17 219
16654.39 222
16655.61 239
16656.83 196
16658.05 242
16659.27 254
16660.49 199
16661.71 231
16662.93 217
16664.16 224
16665.38 240
16666.60 193
16667.82 212
16669.04 239
16670.26 245
16671.48 193
16672.70 235
16673.92 232
16675.14 222
16676.36 212
16677.58 223
16678.80 198
16680.02 232
16681.24 225
16682.46 225
16683.69 202
16684.91 207
16686.13 232
16687.35 257
16688.57 252
16689.79 234
16691.01 208
16692.23 212
16693.46 223
16694.68 198
16695.90 242
16697.12 228
16698.34 213
16699.56 196
16700.78 214
16702.01 201
16703.23 225
16704.45 240
16705.67 234
16706.89 182
16708.12 181
16709.34 209
16710.56 229
16711.78 234
16713.00 217
16714.23 192
16715.45 224
16716.67 208
16717.89 198
16719.11 204
16720.34 184
16721.56 206
16722.78 203
16724.00 195
16725.23 211
16726.45 222
16727.67 218
16728.89 231
16730.12 213
16731.34 187
16732.56 203
16733.79 189
16735.01 231
16736.23 234
16737.45 202
16738.68 207
16739.90 219
16741.12 208
16742.35 213
16743.57 230
16744.79 231
16746.02 230
16747.24 192
16748.46 205
16749.69 199
16750.91 190
16752.13 230
16753.36 208
16754.58 206
16755.80 207
16757.03 227
16758.25 220
16759.48 233
16760.70 205
16761.92 228
16763.15 243
16764.37 215
16765.60 227
16766.82 229
16768.04 224
16769.27 218
16770.49 226
16771.72 186
16772.94 210
16774.16 210
16775.39 192
16776.61 209
16777.84 212
16779.06 183
16780.29 172
16781.51 211
16782.74 221
16783.96 203
16785.19 197
16786.41 207
16787.64 200
16788.86 196
16790.09 183
16791.31 187
16792.54 234
16793.76 238
16794.99 202
16796.21 209
16797.44 210
16798.66 199
16799.89 210
16801.11 217
16802.34 209
16803.56 219
16804.79 249
16806.01 198
16807.24 224
16808.46 204
16809.69 225
16810.92 212
16812.14 214
16813.37 222
16814.59 210
16815.82 191
16817.04 205
16818.27 222
16819.50 202
16820.72 228
16821.95 226
16823.17 209
16824.40 200
16825.63 191
16826.85 213
16828.08 197
16829.31 212
16830.53 206
16831.76 232
16832.99 205
16834.21 195
16835.44 214
16836.67 226
16837.89 230
16839.12 228
16840.35 192
16841.57 185
16842.80 230
16844.03 240
16845.25 234
16846.48 202
16847.71 222
16848.93 224
16850.16 245
16851.39 243
16852.62 227
16853.84 245
16855.07 243
16856.30 222
16857.52 208
16858.75 227
16859.98 243
16861.21 238
16862.43 215
16863.66 201
16864.89 244
16866.12 222
16867.35 228
16868.57 224
16869.80 236
16871.03 234
16872.26 255
16873.48 258
16874.71 226
16875.94 243
16877.17 249
16878.40 242
16879.63 226
16880.85 258
16882.08 243
16883.31 242
16884.54 259
16885.77 266
16887.00 247
16888.22 267
16889.45 274
16890.68 275
16891.91 290
16893.14 308
16894.37 291
16895.60 294
16896.82 257
16898.05 237
16899.28 263
16900.51 286
16901.74 284
16902.97 281
16904.20 261
16905.43 253
16906.66 221
16907.89 249
16909.12 232
16910.34 248
16911.57 277
16912.80 260
16914.03 224
16915.26 229
16916.49 247
16917.72 252
16918.95 241
16920.18 253
16921.41 237
16922.64 260
16923.87 217
16925.10 207
16926.33 205
16927.56 251
16928.79 208
16930.02 222
16931.25 223
16932.48 220
16933.71 227
16934.94 230
16936.17 258
16937.40 229
16938.63 201
16939.86 217
16941.09 238
16942.32 228
16943.55 215
16944.78 237
16946.01 225
16947.24 232
16948.48 237
16949.71 213
16950.94 213
16952.17 190
16953.40 191
16954.63 212
16955.86 225
16957.09 231
16958.32 237
16959.55 212
16960.79 219
16962.02 194
16963.25 200
16964.48 197
16965.71 213
16966.94 230
16968.17 221
16969.40 199
16970.64 187
16971.87 203
16973.10 220
16974.33 210
16975.56 213
16976.79 234
16978.03 198
16979.26 190
16980.49 194
16981.72 219
16982.95 195
16984.19 212
16985.42 230
16986.65 218
16987.88 220
16989.11 217
16990.35 213
16991.58 225
16992.81 209
16994.04 195
16995.28 205
16996.51 209
16997.74 204
16998.97 204
17000.21 214
17001.44 214
17002.67 214
17003.90 207
17005.14 217
17006.37 231
17007.60 222
17008.84 190
17010.07 224
17011.30 204
17012.53 202
17013.77 207
17015.00 210
17016.23 198
17017.47 189
17018.70 189
17019.93 180
17021.17 179
17022.40 205
17023.63 226
17024.87 172
17026.10 211
17027.33 232
17028.57 207
17029.80 204
17031.04 212
17032.27 213
17033.50 208
17034.74 212
17035.97 214
17037.20 243
17038.44 191
17039.67 202
17040.91 233
17042.14 230
17043.37 175
17044.61 173
17045.84 195
17047.08 216
17048.31 185
17049.55 204
17050.78 221
17052.02 201
17053.25 173
17054.48 195
17055.72 205
17056.95 201
17058.19 165
17059.42 211
17060.66 206
17061.89 196
17063.13 207
17064.36 194
17065.60 199
17066.83 196
17068.07 183
17069.30 224
17070.54 225
17071.77 196
17073.01 176
17074.24 223
17075.48 184
17076.71 179
17077.95 184
17079.19 218
17080.42 214
17081.66 177
17082.89 194
17084.13 196
17085.36 203
17086.60 196
17087.83 189
17089.07 177
17090.31 201
17091.54 187
17092.78 209
17094.01 174
17095.25 173
17096.49 193
17097.72 181
17098.96 199
17100.19 172
17101.43 189
17102.67 211
17103.90 188
17105.14 198
17106.38 195
17107.61 187
17108.85 162
17110.09 153
17111.32 199
17112.56 199
17113.80 170
17115.03 186
17116.27 183
17117.51 193
17118.74 193
17119.98 194
17121.22 227
17122.45 185
17123.69 175
17124.93 214
17126.17 186
17127.40 190
17128.64 209
17129.88 185
17131.12 189
17132.35 194
17133.59 157
17134.83 175
17136.07 184
17137.30 185
17138.54 209
17139.78 178
17141.02 190
17142.25 218
17143.49 176
17144.73 172
17145.97 194
17147.20 220
17148.44 181
17149.68 166
17150.92 165
17152.16 206
17153.40 188
17154.63 146
17155.87 177
17157.11 171
17158.35 199
17159.59 170
17160.83 154
17162.06 179
17163.30 176
17164.54 208
17165.78 163
17167.02 199
17168.26 214
17169.50 195
17170.73 205
17171.97 198
17173.21 185
17174.45 203
17175.69 191
17176.93 195
17178.17 185
17179.41 201
17180.65 187
17181.89 174
17183.12 141
17184.36 176
17185.60 190
17186.84 165
17188.08 186
17189.32 167
17190.56 195
17191.80 174
17193.04 181
17194.28 177
17195.52 175
17196.76 183
17198.00 191
17199.24 172
17200.48 159
17201.72 157
17202.96 165
17204.20 170
17205.44 168
17206.68 182
17207.92 199
17209.16 221
17210.40 186
17211.64 189
17212.88 151
17214.12 161
17215.36 176
17216.60 170
17217.84 166
17219.08 173
17220.32 169
17221.56 165
17222.80 173
17224.04 172
17225.29 158
17226.53 178
17227.77 206
17229.01 171
17230.25 167
17231.49 174
17232.73 162
17233.97 166
17235.21 174
17236.45 176
17237.70 192
17238.94 170
17240.18 168
17241.42 156
17242.66 159
17243.90 168
17245.14 173
17246.39 196
17247.63 165
17248.87 179
17250.11 185
17251.35 196
17252.59 176
17253.84 168
17255.08 150
17256.32 164
17257.56 157
17258.80 174
17260.05 182
17261.29 169
17262.53 176
17263.77 169
17265.01 173
17266.26 183
17267.50 184
17268.74 148
17269.98 171
17271.23 162
17272.47 186
17273.71 178
17274.95 166
17276.20 181
17277.44 167
17278.68 176
17279.92 167
17281.17 190
17282.41 191
17283.65 194
17284.90 187
17286.14 181
17287.38 185
17288.62 153
17289.87 162
17291.11 159
17292.35 143
17293.60 168
17294.84 155
17296.08 185
17297.33 156
17298.57 187
17299.81 152
17301.06 158
17302.30 176
17303.54 166
17304.79 182
17306.03 168
17307.28 180
17308.52 164
17309.76 170
17311.01 159
17312.25 167
17313.49 145
17314.74 173
17315.98 157
17317.23 183
17318.47 147
17319.72 170
17320.96 189
17322.20 146
17323.45 179
17324.69 202
17325.94 191
17327.18 159
17328.43 164
17329.67 155
17330.91 154
17332.16 189
17333.40 166
17334.65 167
17335.89 145
17337.14 164
17338.38 161
17339.63 172
17340.87 152
17342.12 193
17343.36 173
17344.61 199
17345.85 175
17347.10 185
17348.34 155
17349.59 155
17350.83 158
17352.08 168
17353.33 161
17354.57 167
17355.82 161
17357.06 165
17358.31 155
17359.55 166
17360.80 185
17362.04 178
17363.29 191
17364.54 170
17365.78 170
17367.03 178
17368.27 185
17369.52 170
17370.77 170
17372.01 154
17373.26 175
17374.50 194
17375.75 185
17377.00 188
17378.24 177
17379.49 177
17380.74 187
17381.98 181
17383.23 143
17384.47 173
17385.72 194
17386.97 195
17388.21 172
17389.46 193
17390.71 156
17391.95 203
17393.20 186
17394.45 184
17395.70 179
17396.94 170
17398.19 191
17399.44 178
17400.68 195
17401.93 182
17403.18 174
17404.42 165
17405.67 161
17406.92 164
17408.17 188
17409.41 167
17410.66 168
17411.91 178
17413.16 163
17414.40 164
17415.65 181
17416.90 175
17418.15 164
17419.40 193
17420.64 180
17421.89 176
17423.14 140
17424.39 163
17425.63 149
17426.88 196
17428.13 139
17429.38 171
17430.63 185
17431.88 171
17433.12 168
17434.37 165
17435.62 174
17436.87 205
17438.12 171
17439.37 142
17440.61 159
17441.86 163
17443.11 169
17444.36 184
17445.61 155
17446.86 148
17448.11 153
17449.36 148
17450.60 154
17451.85 168
17453.10 142
17454.35 149
17455.60 163
17456.85 160
17458.10 175
17459.35 169
17460.60 184
17461.85 181
17463.10 161
17464.34 171
17465.59 197
17466.84 186
17468.09 181
17469.34 158
17470.59 178
17471.84 219
17473.09 196
17474.34 174
17475.59 183
17476.84 164
17478.09 177
17479.34 147
17480.59 151
17481.84 180
17483.09 177
17484.34 198
17485.59 219
17486.84 185
17488.09 166
17489.34 156
17490.59 207
17491.84 170
17493.09 188
17494.34 182
17495.59 200
17496.84 192
17498.10 186
17499.35 191
17500.60 211
17501.85 175
17503.10 142
17504.35 144
17505.60 165
17506.85 183
17508.10 162
17509.35 162
17510.60 176
17511.86 200
17513.11 193
17514.36 181
17515.61 207
17516.86 178
17518.11 201
17519.36 177
17520.61 197
17521.87 176
17523.12 202
17524.37 189
17525.62 185
17526.87 191
17528.12 198
17529.38 200
17530.63 179
17531.88 188
17533.13 159
17534.38 163
17535.63 175
17536.89 173
17538.14 192
17539.39 211
17540.64 205
17541.89 207
17543.15 171
17544.40 212
17545.65 183
17546.90 182
17548.16 202
17549.41 178
17550.66 171
17551.91 165
17553.17 188
17554.42 205
17555.67 200
17556.92 148
17558.18 169
17559.43 177
17560.68 181
17561.94 171
17563.19 143
17564.44 186
17565.69 197
17566.95 179
17568.20 212
17569.45 190
17570.71 185
17571.96 192
17573.21 196
17574.47 175
17575.72 165
17576.97 187
17578.23 184
17579.48 193
17580.73 176
17581.99 171
17583.24 171
17584.50 204
17585.75 177
17587.00 199
17588.26 156
17589.51 169
17590.76 184
17592.02 186
17593.27 193
17594.53 190
17595.78 198
17597.04 188
17598.29 210
17599.54 195
17600.80 203
17602.05 211
17603.31 206
17604.56 192
17605.82 201
17607.07 191
17608.32 187
17609.58 201
17610.83 162
17612.09 158
17613.34 171
17614.60 182
17615.85 195
17617.11 179
17618.36 194
17619.62 184
17620.87 183
17622.13 180
17623.38 151
17624.64 162
17625.89 162
17627.15 171
17628.40 185
17629.66 186
17630.91 199
17632.17 178
17633.43 162
17634.68 156
17635.94 175
17637.19 184
17638.45 179
17639.70 167
17640.96 168
17642.21 161
17643.47 185
17644.73 199
17645.98 179
17647.24 169
17648.49 168
17649.75 157
17651.01 177
17652.26 163
17653.52 163
17654.77 159
17656.03 185
17657.29 169
17658.54 160
17659.80 168
17661.06 174
17662.31 176
17663.57 180
17664.83 159
17666.08 146
17667.34 200
17668.60 209
17669.85 173
17671.11 146
17672.37 160
17673.62 173
17674.88 145
17676.14 143
17677.39 145
17678.65 162
17679.91 162
17681.17 184
17682.42 190
17683.68 162
17684.94 193
17686.19 162
17687.45 164
17688.71 165
17689.97 195
17691.22 172
17692.48 145
17693.74 146
17695.00 150
17696.26 171
17697.51 177
17698.77 163
17700.03 165
17701.29 143
17702.54 163
17703.80 167
17705.06 148
17706.32 134
17707.58 172
17708.83 165
17710.09 162
17711.35 161
17712.61 159
17713.87 138
17715.13 166
17716.38 176
17717.64 164
17718.90 162
17720.16 173
17721.42 149
17722.68 174
17723.94 139
17725.19 163
17726.45 159
17727.71 172
17728.97 156
17730.23 160
17731.49 174
17732.75 193
17734.01 157
17735.27 158
17736.53 153
17737.78 140
17739.04 148
17740.30 150
17741.56 151
17742.82 148
17744.08 165
17745.34 170
17746.60 171
17747.86 177
17749.12 169
17750.38 175
17751.64 163
17752.90 150
17754.16 160
17755.42 167
17756.68 172
17757.94 151
17759.20 150
17760.46 146
17761.72 169
17762.98 199
17764.24 184
17765.50 171
17766.76 167
17768.02 152
17769.28 141
17770.54 190
17771.80 158
17773.06 162
17774.32 156
17775.58 177
17776.84 155
17778.10 165
17779.36 150
17780.62 164
17781.88 162
17783.15 172
17784.41 161
17785.67 163
17786.93 159
17788.19 153
17789.45 156
17790.71 166
17791.97 157
17793.23 183
17794.49 175
17795.76 159
17797.02 155
17798.28 177
17799.54 163
17800.80 147
17802.06 151
17803.32 165
17804.59 134
17805.85 125
17807.11 131
17808.37 148
17809.63 179
17810.89 154
17812.16 145
17813.42 142
17814.68 176
17815.94 157
17817.20 170
17818.47 142
17819.73 156
17820.99 157
17822.25 159
17823.51 136
17824.78 158
17826.04 169
17827.30 172
17828.56 171
17829.83 181
17831.09 186
17832.35 162
17833.61 167
17834.88 172
17836.14 146
17837.40 184
17838.67 175
17839.93 171
17841.19 163
17842.45 175
17843.72 166
17844.98 170
17846.24 176
17847.51 165
17848.77 160
17850.03 160
17851.30 162
17852.56 179
17853.82 185
17855.09 166
17856.35 174
17857.61 162
17858.88 147
17860.14 167
17861.40 153
17862.67 160
17863.93 185
17865.19 207
17866.46 158
17867.72 164
17868.99 154
17870.25 149
17871.51 146
17872.78 150
17874.04 166
17875.31 145
17876.57 159
17877.83 166
17879.10 181
17880.36 169
17881.63 135
17882.89 146
17884.15 159
17885.42 161
17886.68 146
17887.95 140
17889.21 131
17890.48 146
17891.74 159
17893.01 133
17894.27 158
17895.54 163
17896.80 178
17898.07 164
17899.33 147
17900.60 151
17901.86 147
17903.13 164
17904.39 164
17905.66 138
17906.92 130
17908.19 164
17909.45 175
17910.72 172
17911.98 177
17913.25 191
17914.51 152
17915.78 134
17917.05 173
17918.31 153
17919.58 174
17920.84 146
17922.11 149
17923.37 166
17924.64 150
17925.91 164
17927.17 170
17928.44 162
17929.70 165
17930.97 154
17932.24 175
17933.50 154
17934.77 171
17936.03 190
17937.30 172
17938.57 150
17939.83 142
17941.10 140
17942.37 169
17943.63 193
17944.90 160
17946.17 153
17947.43 179
17948.70 162
17949.97 136
17951.23 146
17952.50 165
17953.77 161
17955.03 159
17956.30 157
17957.57 117
17958.83 150
17960.10 143
17961.37 141
17962.64 161
17963.90 180
17965.17 161
17966.44 156
17967.70 197
17968.97 144
17970.24 141
17971.51 149
17972.77 147
17974.04 179
17975.31 161
17976.58 154
17977.85 139
17979.11 156
17980.38 176
17981.65 161
17982.92 154
17984.18 189
17985.45 145
17986.72 132
17987.99 144
17989.26 153
17990.52 167
17991.79 153
17993.06 165
17994.33 173
17995.60 146
17996.87 179
17998.13 186
17999.40 156
18000.67 159
18001.94 153
18003.21 168
18004.48 151
18005.75 138
18007.02 185
18008.28 162
18009.55 146
18010.82 148
18012.09 156
18013.36 160
18014.63 150
18015.90 163
18017.17 155
18018.44 149
18019.71 170
18020.97 189
18022.24 165
18023.51 177
18024.78 158
18026.05 135
18027.32 185
18028.59 145
18029.86 161
18031.13 167
18032.40 198
18033.67 165
18034.94 141
18036.21 148
18037.48 130
18038.75 171
18040.02 169
18041.29 160
18042.56 151
18043.83 138
18045.10 161
18046.37 156
18047.64 150
18048.91 150
18050.18 149
18051.45 171
18052.72 167
18053.99 132
18055.26 139
18056.53 149
18057.80 153
18059.07 174
18060.34 174
18061.61 148
18062.88 151
18064.16 157
18065.43 190
18066.70 185
18067.97 153
18069.24 165
18070.51 171
18071.78 138
18073.05 122
18074.32 152
18075.59 154
18076.87 174
18078.14 174
18079.41 155
18080.68 157
18081.95 175
18083.22 136
18084.49 134
18085.77 139
18087.04 151
18088.31 150
18089.58 143
18090.85 143
18092.12 160
18093.40 173
18094.67 139
18095.94 133
18097.21 120
18098.48 143
18099.76 158
18101.03 163
18102.30 150
18103.57 146
18104.84 144
18106.12 163
18107.39 146
18108.66 130
18109.93 133
18111.21 141
18112.48 147
18113.75 129
18115.02 145
18116.30 147
18117.57 170
18118.84 201
18120.11 144
18121.39 166
18122.66 168
18123.93 158
18125.21 160
18126.48 143
18127.75 150
18129.02 141
18130.30 154
18131.57 150
18132.84 156
18134.12 150
18135.39 153
18136.66 164
18137.94 150
18139.21 166
18140.48 200
18141.76 160
18143.03 146
18144.31 155
18145.58 130
18146.85 154
18148.13 155
18149.40 129
18150.67 144
18151.95 163
18153.22 199
18154.50 170
18155.77 143
18157.04 125
18158.32 155
18159.59 167
18160.87 174
18162.14 127
18163.41 154
18164.69 166
18165.96 141
18167.24 141
18168.51 148
18169.79 166
18171.06 159
18172.34 133
18173.61 164
18174.89 170
18176.16 135
18177.43 138
18178.71 144
18179.98 157
18181.26 129
18182.53 167
18183.81 180
18185.08 172
18186.36 156
18187.63 151
18188.91 143
18190.18 146
18191.46 153
18192.74 179
18194.01 180
18195.29 149
18196.56 152
18197.84 136
18199.11 168
18200.39 158
18201.66 160
18202.94 170
18204.22 162
18205.49 136
18206.77 147
18208.04 168
18209.32 142
18210.59 144
18211.87 124
18213.15 156
18214.42 151
18215.70 143
18216.97 155
18218.25 154
18219.53 156
18220.80 171
18222.08 149
18223.36 140
18224.63 161
18225.91 169
18227.19 177
18228.46 151
18229.74 144
18231.02 163
18232.29 159
18233.57 164
18234.85 158
18236.12 154
18237.40 156
18238.68 118
18239.95 185
18241.23 121
18242.51 141
18243.78 162
18245.06 135
18246.34 152
18247.62 136
18248.89 141
18250.17 179
18251.45 146
18252.73 119
18254.00 139
18255.28 167
18256.56 147
18257.84 153
18259.11 144
18260.39 162
18261.67 167
18262.95 144
18264.22 143
18265.50 134
18266.78 140
18268.06 158
18269.34 146
18270.61 148
18271.89 133
18273.17 161
18274.45 156
18275.73 171
18277.01 130
18278.28 138
18279.56 135
18280.84 134
18282.12 153
18283.40 136
18284.68 136
18285.95 153
18287.23 148
18288.51 149
18289.79 153
18291.07 158
18292.35 175
18293.63 144
18294.91 147
18296.19 156
18297.46 168
18298.74 169
18300.02 158
18301.30 140
18302.58 142
18303.86 137
18305.14 136
18306.42 134
18307.70 140
18308.98 135
18310.26 166
18311.54 162
18312.82 124
18314.10 147
18315.37 134
18316.65 147
18317.93 148
18319.21 169
18320.49 151
18321.77 137
18323.05 172
18324.33 153
18325.61 158
18326.89 156
18328.17 171
18329.45 123
18330.73 164
18332.01 152
18333.29 174
18334.57 155
18335.86 153
18337.14 139
18338.42 163
18339.70 123
18340.98 136
18342.26 148
18343.54 162
18344.82 150
18346.10 173
18347.38 159
18348.66 152
18349.94 160
18351.22 137
18352.50 148
18353.78 137
18355.07 146
18356.35 162
18357.63 151
18358.91 129
18360.19 140
18361.47 142
18362.75 148
18364.03 155
18365.32 167
18366.60 151
18367.88 131
18369.16 119
18370.44 125
18371.72 144
18373.00 140
18374.29 152
18375.57 154
18376.85 151
18378.13 134
18379.41 155
18380.70 157
18381.98 173
18383.26 156
18384.54 163
18385.82 141
18387.11 147
18388.39 131
18389.67 148
18390.95 141
18392.23 164
18393.52 187
18394.80 160
18396.08 157
18397.36 150
18398.65 143
18399.93 159
18401.21 172
18402.50 125
18403.78 131
18405.06 143
18406.34 160
18407.63 130
18408.91 122
18410.19 132
18411.48 147
18412.76 159
18414.04 159
18415.32 169
18416.61 213
18417.89 181
18419.17 147
18420.46 152
18421.74 183
18423.02 173
18424.31 157
18425.59 124
18426.87 133
18428.16 145
18429.44 137
18430.73 135
18432.01 141
18433.29 166
18434.58 130
18435.86 170
18437.14 130
18438.43 154
18439.71 129
18441.00 141
18442.28 185
18443.56 149
18444.85 136
18446.13 152
18447.42 179
18448.70 157
18449.99 147
18451.27 137
18452.56 150
18453.84 160
18455.12 138
18456.41 151
18457.69 147
18458.98 144
18460.26 148
18461.55 173
18462.83 154
18464.12 142
18465.40 138
18466.69 164
18467.97 152
18469.26 132
18470.54 157
18471.83 161
18473.11 151
18474.40 149
18475.68 148
18476.97 143
18478.25 149
18479.54 148
18480.82 143
18482.11 137
18483.40 138
18484.68 151
18485.97 140
18487.25 113
18488.54 134
18489.82 152
18491.11 147
18492.39 137
18493.68 171
18494.97 177
18496.25 169
18497.54 164
18498.82 158
18500.11 157
18501.40 128
18502.68 143
18503.97 149
18505.26 154
18506.54 133
18507.83 151
18509.11 160
18510.40 164
18511.69 161
18512.97 173
18514.26 146
18515.55 158
18516.83 182
18518.12 144
18519.41 120
18520.69 147
18521.98 142
18523.27 162
18524.56 141
18525.84 168
18527.13 140
18528.42 123
18529.70 142
18530.99 128
18532.28 143
18533.57 171
18534.85 177
18536.14 164
18537.43 128
18538.71 143
18540.00 153
18541.29 165
18542.58 176
18543.86 181
18545.15 187
18546.44 181
18547.73 167
18549.02 146
18550.30 151
18551.59 156
18552.88 158
18554.17 153
18555.46 137
18556.74 140
18558.03 155
18559.32 131
18560.61 170
18561.90 160
18563.18 176
18564.47 144
18565.76 162
18567.05 172
18568.34 131
18569.63 174
18570.92 156
18572.20 178
18573.49 158
18574.78 171
18576.07 154
18577.36 183
18578.65 158
18579.94 174
18581.23 157
18582.51 174
18583.80 173
18585.09 165
18586.38 160
18587.67 156
18588.96 184
18590.25 208
18591.54 147
18592.83 162
18594.12 156
18595.41 141
18596.70 194
18597.99 170
18599.28 205
18600.57 183
18601.85 172
18603.14 161
18604.43 173
18605.72 193
18607.01 183
18608.30 172
18609.59 178
18610.88 184
18612.17 169
18613.46 158
18614.75 151
18616.04 160
18617.33 204
18618.62 176
18619.91 175
18621.20 182
18622.50 189
18623.79 174
18625.08 182
18626.37 185
18627.66 170
18628.95 173
18630.24 183
18631.53 181
18632.82 190
18634.11 184
18635.40 170
18636.69 172
18637.98 168
18639.27 169
18640.57 171
18641.86 185
18643.15 194
18644.44 171
18645.73 157
18647.02 166
18648.31 176
18649.60 181
18650.89 173
18652.19 158
18653.48 160
18654.77 151
18656.06 179
18657.35 180
18658.64 155
18659.94 165
18661.23 174
18662.52 187
18663.81 176
18665.10 187
18666.39 188
18667.69 204
18668.98 176
18670.27 149
18671.56 158
18672.85 182
18674.15 160
18675.44 156
18676.73 146
18678.02 137
18679.32 158
18680.61 156
18681.90 170
18683.19 149
18684.49 148
18685.78 143
18687.07 150
18688.36 150
18689.66 163
18690.95 156
18692.24 153
18693.53 115
18694.83 153
18696.12 156
18697.41 159
18698.71 162
18700.00 164
18701.29 183
18702.59 159
18703.88 172
18705.17 177
18706.47 150
18707.76 165
18709.05 159
18710.35 172
18711.64 154
18712.93 126
18714.23 162
18715.52 129
18716.81 166
18718.11 195
18719.40 157
18720.70 161
18721.99 150
18723.28 166
18724.58 186
18725.87 172
18727.16 143
18728.46 156
18729.75 131
18731.05 132
18732.34 136
18733.64 133
18734.93 136
18736.22 158
18737.52 147
18738.81 143
18740.11 153
18741.40 147
18742.70 166
18743.99 165
18745.29 170
18746.58 154
18747.87 172
18749.17 171
18750.46 171
18751.76 156
18753.05 130
18754.35 147
18755.64 156
18756.94 178
18758.23 169
18759.53 142
18760.82 145
18762.12 177
18763.42 141
18764.71 146
18766.01 149
18767.30 184
18768.60 142
18769.89 180
18771.19 154
18772.48 130
18773.78 143
18775.07 146
18776.37 153
18777.67 155
18778.96 159
18780.26 155
18781.55 156
18782.85 158
18784.15 168
18785.44 170
18786.74 173
18788.03 150
18789.33 136
18790.63 145
18791.92 170
18793.22 153
18794.52 151
18795.81 162
18797.11 157
18798.40 165
18799.70 136
18801.00 135
18802.29 162
18803.59 167
18804.89 154
18806.18 139
18807.48 162
18808.78 163
18810.07 146
18811.37 172
18812.67 154
18813.97 146
18815.26 145
18816.56 168
18817.86 143
18819.15 131
18820.45 158
18821.75 180
18823.05 120
18824.34 133
18825.64 152
18826.94 153
18828.24 160
18829.53 161
18830.83 174
18832.13 148
18833.43 152
18834.72 145
18836.02 141
18837.32 159
18838.62 151
18839.92 185
18841.21 160
18842.51 151
18843.81 153
18845.11 160
18846.41 163
18847.70 153
18849.00 157
18850.30 159
18851.60 115
18852.90 147
18854.20 160
18855.49 167
18856.79 151
18858.09 172
18859.39 137
18860.69 146
18861.99 165
18863.29 189
18864.58 150
18865.88 144
18867.18 149
18868.48 146
18869.78 144
18871.08 143
18872.38 164
18873.68 163
18874.98 149
18876.28 132
18877.57 144
18878.87 146
18880.17 148
18881.47 158
18882.77 183
18884.07 182
18885.37 155
18886.67 152
18887.97 156
18889.27 153
18890.57 158
18891.87 138
18893.17 142
18894.47 159
18895.77 173
18897.07 143
18898.37 139
18899.67 131
18900.97 172
18902.27 166
18903.57 131
18904.87 164
18906.17 143
18907.47 175
18908.77 154
18910.07 177
18911.37 159
18912.67 152
18913.97 152
18915.27 137
18916.57 141
18917.87 140
18919.17 129
18920.47 126
18921.78 133
18923.08 140
18924.38 145
18925.68 159
18926.98 148
18928.28 124
18929.58 154
18930.88 146
18932.18 155
18933.48 148
18934.79 131
18936.09 140
18937.39 153
18938.69 156
18939.99 140
18941.29 167
18942.59 127
18943.90 165
18945.20 137
18946.50 137
18947.80 141
18949.10 137
18950.40 149
18951.71 151
18953.01 148
18954.31 143
18955.61 174
18956.91 175
18958.21 162
18959.52 131
18960.82 144
18962.12 159
18963.42 151
18964.73 168
18966.03 161
18967.33 154
18968.63 164
18969.93 139
18971.24 150
18972.54 138
18973.84 147
18975.14 155
18976.45 133
18977.75 129
18979.05 126
18980.36 131
18981.66 153
18982.96 142
18984.26 129
18985.57 152
18986.87 152
18988.17 110
18989.48 111
18990.78 125
18992.08 142
18993.39 134
18994.69 137
18995.99 145
18997.30 132
18998.60 150
18999.90 148
19001.21 123
19002.51 115
19003.81 139
19005.12 155
19006.42 134
19007.72 131
19009.03 159
19010.33 131
19011.64 144
19012.94 152
19014.24 133
19015.55 136
19016.85 125
19018.16 158
19019.46 145
19020.76 132
19022.07 147
19023.37 141
19024.68 154
19025.98 139
19027.29 144
19028.59 144
19029.89 142
19031.20 142
19032.50 128
19033.81 156
19035.11 155
19036.42 136
19037.72 132
19039.03 119
19040.33 134
19041.64 154
19042.94 144
19044.25 139
19045.55 128
19046.86 134
19048.16 155
19049.47 167
19050.77 128
19052.08 125
19053.38 137
19054.69 164
19055.99 140
19057.30 109
19058.60 147
19059.91 119
19061.22 160
19062.52 135
19063.83 146
19065.13 124
19066.44 143
19067.74 149
19069.05 143
19070.36 141
19071.66 133
19072.97 133
19074.27 141
19075.58 114
19076.89 135
19078.19 143
19079.50 135
19080.80 148
19082.11 155
19083.42 144
19084.72 164
19086.03 160
19087.34 126
19088.64 155
19089.95 146
19091.26 144
19092.56 151
19093.87 120
19095.18 148
19096.48 159
19097.79 167
19099.10 134
19100.40 124
19101.71 141
19103.02 134
19104.32 140
19105.63 144
19106.94 145
19108.25 150
19109.55 137
19110.86 134
19112.17 153
19113.48 115
19114.78 152
19116.09 123
19117.40 140
19118.71 123
19120.01 144
19121.32 131
19122.63 111
19123.94 128
19125.24 137
19126.55 111
19127.86 116
19129.17 109
19130.47 148
19131.78 113
19133.09 109
19134.40 132
19135.71 144
19137.02 148
19138.32 127
19139.63 138
19140.94 108
19142.25 125
19143.56 132
19144.87 130
19146.17 143
19147.48 137
19148.79 137
19150.10 153
19151.41 156
19152.72 138
19154.03 117
19155.33 128
19156.64 131
19157.95 109
19159.26 125
19160.57 120
19161.88 138
19163.19 136
19164.50 129
19165.81 125
19167.12 138
19168.42 148
19169.73 140
19171.04 122
19172.35 150
19173.66 125
19174.97 126
19176.28 126
19177.59 153
19178.90 142
19180.21 154
19181.52 136
19182.83 130
19184.14 143
19185.45 113
19186.76 122
19188.07 150
19189.38 133
19190.69 141
19192.00 147
19193.31 139
19194.62 137
19195.93 169
19197.24 161
19198.55 138
19199.86 129
19201.17 133
19202.48 147
19203.79 149
19205.10 119
19206.41 131
19207.72 134
19209.03 139
19210.34 120
19211.66 106
19212.97 132
19214.28 161
19215.59 141
19216.90 128
19218.21 139
19219.52 151
19220.83 117
19222.14 121
19223.45 130
19224.77 119
19226.08 132
19227.39 154
19228.70 149
19230.01 135
19231.32 125
19232.63 146
19233.94 147
19235.26 131
19236.57 145
19237.88 144
19239.19 123
19240.50 132
19241.81 118
19243.13 147
19244.44 151
19245.75 126
19247.06 123
19248.37 150
19249.69 129
19251.00 145
19252.31 141
19253.62 137
19254.93 137
19256.25 148
19257.56 147
19258.87 139
19260.18 174
19261.50 138
19262.81 154
19264.12 136
19265.43 130
19266.75 134
19268.06 132
19269.37 136
19270.68 124
19272.00 125
19273.31 134
19274.62 110
19275.94 134
19277.25 114
19278.56 136
19279.88 156
19281.19 133
19282.50 124
19283.81 102
19285.13 131
19286.44 131
19287.75 156
19289.07 147
19290.38 158
19291.70 141
19293.01 155
19294.32 149
19295.64 125
19296.95 145
19298.26 126
19299.58 119
19300.89 145
19302.20 143
19303.52 149
19304.83 137
19306.15 141
19307.46 135
19308.77 130
19310.09 165
19311.40 132
19312.72 135
19314.03 129
19315.35 130
19316.66 140
19317.97 153
19319.29 156
19320.60 125
19321.92 161
19323.23 171
19324.55 129
19325.86 108
19327.18 145
19328.49 124
19329.81 142
19331.12 129
19332.44 128
19333.75 124
19335.07 128
19336.38 138
19337.70 125
19339.01 147
19340.33 149
19341.64 120
19342.96 118
19344.27 125
19345.59 158
19346.90 142
19348.22 119
19349.53 139
19350.85 133
19352.16 128
19353.48 136
19354.79 131
19356.11 147
19357.43 169
19358.74 144
19360.06 131
19361.37 147
19362.69 120
19364.01 138
19365.32 132
19366.64 135
19367.95 114
19369.27 152
19370.59 155
19371.90 130
19373.22 126
19374.53 115
19375.85 144
19377.17 127
19378.48 116
19379.80 132
19381.12 149
19382.43 138
19383.75 112
19385.07 123
19386.38 109
19387.70 130
19389.02 136
19390.33 126
19391.65 127
19392.97 130
19394.28 139
19395.60 129
19396.92 131
19398.24 130
19399.55 140
19400.87 126
19402.19 135
19403.50 159
19404.82 149
19406.14 104
19407.46 124
19408.77 106
19410.09 127
19411.41 125
19412.73 129
19414.04 139
19415.36 125
19416.68 150
19418.00 135
19419.32 117
19420.63 136
19421.95 119
19423.27 140
19424.59 112
19425.91 140
19427.22 138
19428.54 142
19429.86 148
19431.18 151
19432.50 121
19433.82 97
19435.13 124
19436.45 115
19437.77 120
19439.09 118
19440.41 134
19441.73 128
19443.04 110
19444.36 149
19445.68 143
19447.00 127
19448.32 131
19449.64 125
19450.96 137
19452.28 164
19453.60 144
19454.91 139
19456.23 131
19457.55 138
19458.87 137
19460.19 122
19461.51 136
19462.83 106
19464.15 127
19465.47 143
19466.79 136
19468.11 106
19469.43 124
19470.75 110
19472.07 112
19473.39 150
19474.71 139
19476.03 122
19477.35 126
19478.67 128
19479.99 133
19481.30 124
19482.62 106
19483.94 119
19485.27 137
19486.59 121
19487.91 110
19489.23 118
19490.55 114
19491.87 129
19493.19 114
19494.51 152
19495.83 149
19497.15 107
19498.47 118
19499.79 144
19501.11 130
19502.43 146
19503.75 118
19505.07 130
19506.39 125
19507.71 117
19509.03 122
19510.36 159
19511.68 144
19513.00 129
19514.32 150
19515.64 115
19516.96 149
19518.28 133
19519.60 135
19520.92 138
19522.25 116
19523.57 123
19524.89 125
19526.21 137
19527.53 128
19528.85 133
19530.17 133
19531.50 122
19532.82 138
19534.14 116
19535.46 122
19536.78 129
19538.11 140
19539.43 145
19540.75 128
19542.07 153
19543.39 142
19544.72 151
19546.04 133
19547.36 116
19548.68 106
19550.00 162
19551.33 149
19552.65 135
19553.97 120
19555.29 114
19556.62 108
19557.94 118
19559.26 129
19560.58 105
19561.91 149
19563.23 146
19564.55 120
19565.88 108
19567.20 128
19568.52 138
19569.84 141
19571.17 129
19572.49 146
19573.81 160
19575.14 135
19576.46 121
19577.78 114
19579.11 125
19580.43 151
19581.75 145
19583.08 161
19584.40 114
19585.72 121
19587.05 110
19588.37 111
19589.69 127
19591.02 122
19592.34 143
19593.67 158
19594.99 130
19596.31 138
19597.64 148
19598.96 155
19600.28 134
19601.61 133
19602.93 126
19604.26 140
19605.58 163
19606.91 156
19608.23 133
19609.55 142
19610.88 128
19612.20 135
19613.53 160
19614.85 135
19616.18 116
19617.50 126
19618.83 142
19620.15 107
19621.47 114
19622.80 135
19624.12 128
19625.45 140
19626.77 127
19628.10 126
19629.42 123
19630.75 126
19632.07 126
19633.40 110
19634.72 120
19636.05 140
19637.37 124
19638.70 141
19640.03 130
19641.35 157
19642.68 171
19644.00 125
19645.33 89
19646.65 108
19647.98 126
19649.30 139
19650.63 150
19651.96 140
19653.28 146
19654.61 101
19655.93 135
19657.26 154
19658.58 145
19659.91 149
19661.24 166
19662.56 155
19663.89 118
19665.22 123
19666.54 123
19667.87 143
19669.19 123
19670.52 135
19671.85 111
19673.17 134
19674.50 102
19675.83 124
19677.15 133
19678.48 126
19679.81 139
19681.13 153
19682.46 122
19683.79 123
19685.11 112
19686.44 114
19687.77 115
19689.09 112
19690.42 113
19691.75 130
19693.08 129
19694.40 104
19695.73 120
19697.06 120
19698.39 116
19699.71 105
19701.04 123
19702.37 113
19703.69 140
19705.02 129
19706.35 139
19707.68 120
19709.01 122
19710.33 143
19711.66 135
19712.99 140
19714.32 139
19715.64 132
19716.97 164
19718.30 147
19719.63 134
19720.96 121
19722.28 125
19723.61 132
19724.94 110
19726.27 129
19727.60 137
19728.93 121
19730.25 112
19731.58 126
19732.91 145
19734.24 130
19735.57 138
19736.90 141
19738.23 123
19739.55 134
19740.88 137
19742.21 125
19743.54 118
19744.87 133
19746.20 113
19747.53 125
19748.86 141
19750.19 118
19751.51 136
19752.84 132
19754.17 126
19755.50 123
19756.83 120
19758.16 148
19759.49 130
19760.82 112
19762.15 128
19763.48 126
19764.81 126
19766.14 133
19767.47 109
19768.80 111
19770.13 133
19771.46 128
19772.79 126
19774.12 116
19775.45 130
19776.78 117
19778.11 126
19779.44 117
19780.77 128
19782.10 120
19783.43 122
19784.76 111
19786.09 129
19787.42 146
19788.75 123
19790.08 118
19791.41 160
19792.74 144
19794.07 136
19795.40 117
19796.73 133
19798.06 145
19799.39 120
19800.72 132
19802.05 108
19803.39 139
19804.72 142
19806.05 116
19807.38 123
19808.71 149
19810.04 146
19811.37 137
19812.70 114
19814.03 163
19815.37 125
19816.70 127
19818.03 117
19819.36 128
19820.69 139
19822.02 122
19823.35 137
19824.69 132
19826.02 115
19827.35 122
19828.68 122
19830.01 124
19831.34 131
19832.68 123
19834.01 122
19835.34 162
19836.67 139
19838.00 102
19839.34 138
19840.67 115
19842.00 128
19843.33 109
19844.67 125
19846.00 106
19847.33 122
19848.66 142
19849.99 114
19851.33 130
19852.66 129
19853.99 133
19855.32 128
19856.66 140
19857.99 130
19859.32 118
19860.66 135
19861.99 124
19863.32 128
19864.65 121
19865.99 115
19867.32 116
19868.65 112
19869.99 116
19871.32 116
19872.65 142
19873.99 131
19875.32 127
19876.65 130
19877.99 150
19879.32 156
19880.65 140
19881.99 137
19883.32 142
19884.65 132
19885.99 125
19887.32 107
19888.66 109
19889.99 138
19891.32 136
19892.66 97
19893.99 102
19895.32 123
19896.66 118
19897.99 118
19899.33 88
19900.66 125
19902.00 116
19903.33 141
19904.66 133
19906.00 117
19907.33 125
19908.67 121
19910.00 133
19911.34 135
19912.67 122
19914.01 141
19915.34 118
19916.67 125
19918.01 128
19919.34 110
19920.68 159
19922.01 155
19923.35 152
19924.68 123
19926.02 114
19927.35 132
19928.69 115
19930.02 99
19931.36 105
19932.69 127
19934.03 116
19935.37 111
19936.70 121
19938.04 125
19939.37 115
19940.71 129
19942.04 123
19943.38 122
19944.71 124
19946.05 128
19947.39 105
19948.72 98
19950.06 135
19951.39 115
19952.73 120
19954.06 114
19955.40 106
19956.74 127
19958.07 122
19959.41 142
19960.74 98
19962.08 116
19963.42 134
19964.75 132
19966.09 132
19967.43 117
19968.76 110
19970.10 148
19971.44 112
19972.77 134
19974.11 109
19975.45 117
19976.78 125
19978.12 121
19979.46 110
19980.79 111
19982.13 129
19983.47 125
19984.80 134
19986.14 112
19987.48 127
19988.82 127
19990.15 123
19991.49 120
19992.83 135
19994.16 119
19995.50 147
19996.84 149
19998.18 122
19999.51 135
20000.85 101
20002.19 132
20003.53 132
20004.86 116
20006.20 131
20007.54 112
20008.88 134
20010.22 131
20011.55 105
20012.89 115
20014.23 127
20015.57 115
20016.91 132
20018.24 108
20019.58 121
20020.92 145
20022.26 121
20023.60 109
20024.93 116
20026.27 107
20027.61 163
20028.95 110
20030.29 107
20031.63 132
20032.97 139
20034.30 141
20035.64 172
20036.98 125
20038.32 134
20039.66 155
20041.00 114
20042.34 154
20043.68 120
20045.01 124
20046.35 129
20047.69 122
20049.03 138
20050.37 151
20051.71 121
20053.05 137
20054.39 149
20055.73 137
20057.07 128
20058.41 122
20059.75 149
20061.09 141
20062.43 116
20063.77 98
20065.11 135
20066.45 131
20067.79 137
20069.12 117
20070.46 125
20071.80 137
20073.14 145
20074.48 117
20075.82 132
20077.16 130
20078.50 147
20079.85 147
20081.19 127
20082.53 132
20083.87 107
20085.21 139
20086.55 112
20087.89 124
20089.23 97
20090.57 127
20091.91 143
20093.25 112
20094.59 114
20095.93 123
20097.27 121
20098.61 140
20099.95 139
20101.29 112
20102.64 134
20103.98 132
20105.32 152
20106.66 108
20108.00 123
20109.34 122
20110.68 122
20112.02 130
20113.36 124
20114.71 132
20116.05 130
20117.39 124
20118.73 128
20120.07 138
20121.41 119
20122.75 119
20124.10 135
20125.44 155
20126.78 126
20128.12 110
20129.46 118
