# Supplementary material for: MALDI-TOF MS typing enables the classification of brewing yeasts of the genus Saccharomyces to major beer styles
Source: PLoS One. 2017 Aug 9;12(8):e0181694. doi: 10.1371/journal.pone.0181694 (PMC5549903; doi:10.1371/journal.pone.0181694)
Supplement: S3 File — The directory includes 90 raw files and was zipped to “.zip”; the folder has three strains with 30 spectra per strain; S1 Text explains the raw files with an example and Table 1 represents the yeast strains used within the experiment. (ZIP) [file pone.0181694.s006.zip › 7-9/30258-205-OG-WB-WB-YPG-18h-E-E_2015-08-18__0_C2_1.dat]

1999.93 977
2000.35 1022
2000.77 1159
2001.19 1121
2001.61 1099
2002.03 1171
2002.46 1195
2002.88 1061
2003.30 1061
2003.72 1075
2004.14 1054
2004.57 988
2004.99 1025
2005.41 960
2005.83 911
2006.25 962
2006.68 808
2007.10 856
2007.52 933
2007.94 978
2008.37 964
2008.79 999
2009.21 1024
2009.63 938
2010.06 903
2010.48 1037
2010.90 1016
2011.32 999
2011.75 983
2012.17 872
2012.59 1003
2013.02 1065
2013.44 1067
2013.86 988
2014.29 983
2014.71 1115
2015.13 915
2015.55 786
2015.98 970
2016.40 932
2016.82 987
2017.25 1000
2017.67 974
2018.10 965
2018.52 1071
2018.94 1019
2019.37 964
2019.79 1076
2020.21 935
2020.64 963
2021.06 1075
2021.48 1074
2021.91 953
2022.33 931
2022.76 981
2023.18 1191
2023.60 1054
2024.03 936
2024.45 934
2024.88 916
2025.30 997
2025.73 865
2026.15 967
2026.57 944
2027.00 975
2027.42 912
2027.85 965
2028.27 914
2028.70 800
2029.12 928
2029.55 897
2029.97 884
2030.40 857
2030.82 887
2031.24 799
2031.67 871
2032.09 931
2032.52 992
2032.94 1006
2033.37 972
2033.79 946
2034.22 901
2034.65 979
2035.07 930
2035.50 988
2035.92 901
2036.35 843
2036.77 970
2037.20 934
2037.62 1033
2038.05 976
2038.47 993
2038.90 949
2039.33 932
2039.75 870
2040.18 899
2040.60 901
2041.03 752
2041.45 957
2041.88 934
2042.31 905
2042.73 826
2043.16 880
2043.58 890
2044.01 922
2044.44 846
2044.86 845
2045.29 861
2045.72 929
2046.14 860
2046.57 798
2047.00 873
2047.42 963
2047.85 910
2048.28 988
2048.70 1099
2049.13 902
2049.56 981
2049.98 880
2050.41 930
2050.84 990
2051.26 817
2051.69 868
2052.12 1026
2052.54 976
2052.97 924
2053.40 1015
2053.83 873
2054.25 943
2054.68 966
2055.11 1028
2055.53 1066
2055.96 862
2056.39 924
2056.82 890
2057.24 961
2057.67 902
2058.10 905
2058.53 974
2058.96 1055
2059.38 1027
2059.81 933
2060.24 931
2060.67 1035
2061.10 946
2061.52 946
2061.95 904
2062.38 913
2062.81 852
2063.24 1105
2063.66 1008
2064.09 995
2064.52 1096
2064.95 1057
2065.38 1017
2065.81 1112
2066.23 1162
2066.66 1302
2067.09 1145
2067.52 1120
2067.95 1185
2068.38 1315
2068.81 1179
2069.23 1087
2069.66 1008
2070.09 1014
2070.52 949
2070.95 912
2071.38 1013
2071.81 930
2072.24 939
2072.67 853
2073.10 808
2073.53 882
2073.95 960
2074.38 1004
2074.81 1041
2075.24 1118
2075.67 1059
2076.10 902
2076.53 826
2076.96 879
2077.39 1006
2077.82 911
2078.25 981
2078.68 1093
2079.11 991
2079.54 990
2079.97 977
2080.40 972
2080.83 995
2081.26 932
2081.69 1012
2082.12 848
2082.55 953
2082.98 919
2083.41 808
2083.84 863
2084.27 968
2084.70 1045
2085.13 924
2085.56 930
2085.99 820
2086.42 905
2086.85 961
2087.29 969
2087.72 926
2088.15 938
2088.58 877
2089.01 950
2089.44 924
2089.87 928
2090.30 987
2090.73 952
2091.16 877
2091.59 835
2092.03 940
2092.46 936
2092.89 880
2093.32 924
2093.75 1024
2094.18 998
2094.61 886
2095.05 913
2095.48 904
2095.91 905
2096.34 890
2096.77 965
2097.20 919
2097.63 998
2098.07 985
2098.50 1019
2098.93 964
2099.36 909
2099.79 875
2100.23 825
2100.66 791
2101.09 837
2101.52 955
2101.95 898
2102.39 810
2102.82 717
2103.25 791
2103.68 926
2104.12 876
2104.55 930
2104.98 984
2105.41 933
2105.85 861
2106.28 779
2106.71 836
2107.14 956
2107.58 965
2108.01 924
2108.44 996
2108.88 992
2109.31 1024
2109.74 1071
2110.18 961
2110.61 924
2111.04 937
2111.47 895
2111.91 1058
2112.34 976
2112.77 853
2113.21 892
2113.64 900
2114.07 883
2114.51 916
2114.94 876
2115.37 930
2115.81 909
2116.24 871
2116.68 774
2117.11 865
2117.54 975
2117.98 924
2118.41 882
2118.85 930
2119.28 956
2119.71 939
2120.15 830
2120.58 836
2121.02 861
2121.45 847
2121.88 782
2122.32 971
2122.75 964
2123.19 884
2123.62 836
2124.06 799
2124.49 910
2124.92 974
2125.36 956
2125.79 864
2126.23 863
2126.66 869
2127.10 886
2127.53 847
2127.97 829
2128.40 862
2128.84 903
2129.27 829
2129.71 819
2130.14 1005
2130.58 1000
2131.01 953
2131.45 880
2131.88 833
2132.32 977
2132.75 914
2133.19 1017
2133.63 1029
2134.06 1058
2134.50 1059
2134.93 1057
2135.37 951
2135.80 832
2136.24 818
2136.67 860
2137.11 888
2137.55 979
2137.98 936
2138.42 925
2138.85 839
2139.29 893
2139.73 818
2140.16 813
2140.60 866
2141.03 914
2141.47 963
2141.91 879
2142.34 810
2142.78 879
2143.22 972
2143.65 859
2144.09 914
2144.53 889
2144.96 859
2145.40 773
2145.84 843
2146.27 912
2146.71 822
2147.15 917
2147.58 920
2148.02 969
2148.46 999
2148.89 928
2149.33 982
2149.77 1018
2150.21 985
2150.64 1038
2151.08 998
2151.52 898
2151.95 983
2152.39 1093
2152.83 1014
2153.27 950
2153.70 1037
2154.14 1117
2154.58 942
2155.02 878
2155.45 865
2155.89 1044
2156.33 865
2156.77 886
2157.21 908
2157.64 970
2158.08 1003
2158.52 905
2158.96 1015
2159.40 1013
2159.83 932
2160.27 1001
2160.71 926
2161.15 940
2161.59 895
2162.02 991
2162.46 1000
2162.90 957
2163.34 838
2163.78 868
2164.22 1025
2164.66 1054
2165.09 970
2165.53 898
2165.97 896
2166.41 917
2166.85 1002
2167.29 938
2167.73 857
2168.17 810
2168.60 850
2169.04 906
2169.48 927
2169.92 867
2170.36 1025
2170.80 1036
2171.24 1061
2171.68 992
2172.12 1036
2172.56 1065
2173.00 1083
2173.44 1280
2173.88 1144
2174.32 1119
2174.76 1107
2175.20 1283
2175.64 1107
2176.07 1159
2176.51 1281
2176.95 1213
2177.39 1425
2177.83 1377
2178.27 1208
2178.71 1268
2179.15 1216
2179.59 1082
2180.03 1003
2180.47 1164
2180.92 1108
2181.36 915
2181.80 944
2182.24 998
2182.68 1005
2183.12 981
2183.56 862
2184.00 779
2184.44 844
2184.88 836
2185.32 856
2185.76 863
2186.20 839
2186.64 878
2187.08 983
2187.52 916
2187.97 1010
2188.41 905
2188.85 866
2189.29 913
2189.73 941
2190.17 985
2190.61 921
2191.05 873
2191.49 973
2191.94 761
2192.38 876
2192.82 1035
2193.26 1038
2193.70 1046
2194.14 1012
2194.58 968
2195.03 1007
2195.47 985
2195.91 1019
2196.35 1106
2196.79 1080
2197.24 1103
2197.68 1037
2198.12 937
2198.56 1080
2199.00 1122
2199.45 1035
2199.89 1062
2200.33 1078
2200.77 1102
2201.21 1013
2201.66 996
2202.10 913
2202.54 853
2202.98 963
2203.43 943
2203.87 996
2204.31 1046
2204.75 1024
2205.20 942
2205.64 827
2206.08 1025
2206.53 1064
2206.97 1014
2207.41 944
2207.85 976
2208.30 1070
2208.74 963
2209.18 1028
2209.63 1047
2210.07 981
2210.51 1006
2210.96 1017
2211.40 1019
2211.84 1016
2212.29 1100
2212.73 1111
2213.17 978
2213.62 1023
2214.06 975
2214.50 922
2214.95 930
2215.39 928
2215.84 945
2216.28 994
2216.72 953
2217.17 932
2217.61 989
2218.05 1037
2218.50 929
2218.94 894
2219.39 970
2219.83 967
2220.28 965
2220.72 941
2221.16 939
2221.61 943
2222.05 936
2222.50 1013
2222.94 1102
2223.39 1168
2223.83 1073
2224.28 1124
2224.72 1116
2225.16 1139
2225.61 1087
2226.05 1002
2226.50 1124
2226.94 1259
2227.39 1100
2227.83 1036
2228.28 1149
2228.72 1049
2229.17 890
2229.61 921
2230.06 1063
2230.50 1249
2230.95 1127
2231.40 1050
2231.84 1072
2232.29 1139
2232.73 985
2233.18 1020
2233.62 1089
2234.07 1040
2234.51 1022
2234.96 1102
2235.41 1060
2235.85 1053
2236.30 1076
2236.74 948
2237.19 999
2237.63 1100
2238.08 976
2238.53 983
2238.97 984
2239.42 904
2239.86 885
2240.31 809
2240.76 909
2241.20 865
2241.65 808
2242.10 790
2242.54 800
2242.99 928
2243.44 983
2243.88 1037
2244.33 870
2244.78 821
2245.22 753
2245.67 828
2246.12 864
2246.56 923
2247.01 869
2247.46 893
2247.90 890
2248.35 799
2248.80 913
2249.24 958
2249.69 962
2250.14 1081
2250.59 1014
2251.03 985
2251.48 873
2251.93 894
2252.38 848
2252.82 757
2253.27 905
2253.72 926
2254.17 831
2254.61 893
2255.06 888
2255.51 876
2255.96 870
2256.40 811
2256.85 904
2257.30 949
2257.75 951
2258.20 919
2258.64 869
2259.09 787
2259.54 665
2259.99 761
2260.44 935
2260.88 945
2261.33 884
2261.78 824
2262.23 899
2262.68 1072
2263.13 964
2263.58 963
2264.02 1064
2264.47 976
2264.92 1046
2265.37 959
2265.82 1010
2266.27 1116
2266.72 1044
2267.17 1001
2267.61 1025
2268.06 1084
2268.51 942
2268.96 909
2269.41 988
2269.86 1077
2270.31 1025
2270.76 932
2271.21 1078
2271.66 1008
2272.11 1051
2272.56 1203
2273.00 1067
2273.45 1106
2273.90 1105
2274.35 1086
2274.80 1146
2275.25 1053
2275.70 973
2276.15 939
2276.60 975
2277.05 1007
2277.50 908
2277.95 944
2278.40 842
2278.85 928
2279.30 931
2279.75 958
2280.20 965
2280.65 852
2281.10 893
2281.55 846
2282.00 884
2282.45 927
2282.90 788
2283.35 806
2283.81 875
2284.26 928
2284.71 1051
2285.16 1000
2285.61 885
2286.06 954
2286.51 796
2286.96 874
2287.41 1088
2287.86 951
2288.31 920
2288.76 913
2289.22 1013
2289.67 1146
2290.12 1080
2290.57 1337
2291.02 1454
2291.47 1310
2291.92 1318
2292.37 1472
2292.83 1674
2293.28 1642
2293.73 1569
2294.18 1471
2294.63 1552
2295.08 1478
2295.53 1385
2295.99 1229
2296.44 1106
2296.89 1004
2297.34 1074
2297.79 1050
2298.25 1062
2298.70 979
2299.15 952
2299.60 886
2300.05 871
2300.51 785
2300.96 952
2301.41 913
2301.86 846
2302.32 848
2302.77 820
2303.22 923
2303.67 798
2304.13 917
2304.58 976
2305.03 845
2305.48 748
2305.94 899
2306.39 932
2306.84 831
2307.29 833
2307.75 901
2308.20 942
2308.65 1008
2309.11 936
2309.56 911
2310.01 849
2310.47 1011
2310.92 1024
2311.37 1080
2311.83 967
2312.28 1017
2312.73 1111
2313.19 1089
2313.64 1049
2314.09 1099
2314.55 994
2315.00 948
2315.45 1120
2315.91 1092
2316.36 993
2316.81 998
2317.27 1057
2317.72 943
2318.18 978
2318.63 982
2319.08 995
2319.54 1003
2319.99 1066
2320.45 968
2320.90 1062
2321.35 1107
2321.81 1087
2322.26 1059
2322.72 955
2323.17 1069
2323.63 1006
2324.08 906
2324.54 1039
2324.99 1157
2325.44 1056
2325.90 1051
2326.35 1118
2326.81 1272
2327.26 1294
2327.72 1080
2328.17 1152
2328.63 1350
2329.08 1445
2329.54 1223
2329.99 1114
2330.45 1050
2330.90 1141
2331.36 962
2331.81 928
2332.27 1105
2332.72 1066
2333.18 947
2333.64 1056
2334.09 931
2334.55 818
2335.00 933
2335.46 963
2335.91 787
2336.37 955
2336.82 947
2337.28 906
2337.74 892
2338.19 851
2338.65 915
2339.10 796
2339.56 870
2340.02 899
2340.47 885
2340.93 1014
2341.38 892
2341.84 843
2342.30 954
2342.75 923
2343.21 908
2343.67 1059
2344.12 973
2344.58 894
2345.04 970
2345.49 938
2345.95 901
2346.41 919
2346.86 911
2347.32 1020
2347.78 975
2348.23 987
2348.69 958
2349.15 940
2349.60 887
2350.06 943
2350.52 940
2350.97 914
2351.43 904
2351.89 933
2352.35 929
2352.80 885
2353.26 827
2353.72 912
2354.18 810
2354.63 821
2355.09 980
2355.55 911
2356.01 731
2356.46 877
2356.92 856
2357.38 836
2357.84 812
2358.29 846
2358.75 890
2359.21 841
2359.67 857
2360.13 939
2360.58 964
2361.04 935
2361.50 869
2361.96 800
2362.42 947
2362.88 970
2363.33 922
2363.79 1028
2364.25 929
2364.71 975
2365.17 964
2365.63 827
2366.08 940
2366.54 868
2367.00 1012
2367.46 875
2367.92 840
2368.38 921
2368.84 912
2369.30 869
2369.75 982
2370.21 980
2370.67 934
2371.13 900
2371.59 894
2372.05 854
2372.51 871
2372.97 894
2373.43 888
2373.89 900
2374.35 1087
2374.81 916
2375.27 877
2375.72 950
2376.18 968
2376.64 961
2377.10 990
2377.56 1074
2378.02 946
2378.48 976
2378.94 861
2379.40 990
2379.86 945
2380.32 867
2380.78 905
2381.24 843
2381.70 925
2382.16 908
2382.62 850
2383.08 905
2383.54 876
2384.00 938
2384.46 997
2384.92 865
2385.39 835
2385.85 874
2386.31 869
2386.77 991
2387.23 915
2387.69 892
2388.15 885
2388.61 910
2389.07 914
2389.53 923
2389.99 888
2390.45 873
2390.91 853
2391.38 895
2391.84 846
2392.30 880
2392.76 1002
2393.22 919
2393.68 910
2394.14 912
2394.60 911
2395.06 882
2395.53 994
2395.99 978
2396.45 899
2396.91 952
2397.37 996
2397.83 947
2398.30 969
2398.76 976
2399.22 932
2399.68 927
2400.14 887
2400.61 971
2401.07 952
2401.53 920
2401.99 905
2402.45 951
2402.92 822
2403.38 837
2403.84 808
2404.30 832
2404.76 846
2405.23 848
2405.69 816
2406.15 894
2406.61 741
2407.08 796
2407.54 920
2408.00 926
2408.46 900
2408.93 962
2409.39 910
2409.85 862
2410.32 831
2410.78 842
2411.24 848
2411.70 852
2412.17 837
2412.63 806
2413.09 958
2413.56 872
2414.02 841
2414.48 843
2414.95 902
2415.41 814
2415.87 931
2416.34 1032
2416.80 884
2417.26 967
2417.73 1020
2418.19 1017
2418.65 979
2419.12 807
2419.58 995
2420.05 984
2420.51 1012
2420.97 1015
2421.44 1019
2421.90 991
2422.37 997
2422.83 897
2423.29 976
2423.76 966
2424.22 952
2424.69 915
2425.15 969
2425.62 997
2426.08 1037
2426.54 897
2427.01 1001
2427.47 938
2427.94 1029
2428.40 1037
2428.87 1052
2429.33 977
2429.80 880
2430.26 931
2430.73 927
2431.19 872
2431.66 867
2432.12 902
2432.59 947
2433.05 877
2433.52 866
2433.98 934
2434.45 984
2434.91 979
2435.38 918
2435.84 965
2436.31 960
2436.77 948
2437.24 956
2437.70 974
2438.17 910
2438.63 800
2439.10 882
2439.57 894
2440.03 887
2440.50 782
2440.96 946
2441.43 1062
2441.89 972
2442.36 983
2442.83 963
2443.29 936
2443.76 895
2444.22 954
2444.69 994
2445.16 989
2445.62 987
2446.09 853
2446.56 925
2447.02 871
2447.49 943
2447.96 884
2448.42 993
2448.89 913
2449.35 881
2449.82 839
2450.29 838
2450.75 891
2451.22 1038
2451.69 946
2452.16 899
2452.62 891
2453.09 1014
2453.56 950
2454.02 915
2454.49 1016
2454.96 917
2455.42 823
2455.89 837
2456.36 871
2456.83 909
2457.29 908
2457.76 853
2458.23 874
2458.70 802
2459.16 801
2459.63 892
2460.10 1015
2460.57 800
2461.03 827
2461.50 779
2461.97 881
2462.44 936
2462.91 903
2463.37 968
2463.84 832
2464.31 766
2464.78 730
2465.25 798
2465.71 864
2466.18 818
2466.65 805
2467.12 911
2467.59 906
2468.06 802
2468.52 914
2468.99 903
2469.46 930
2469.93 881
2470.40 866
2470.87 899
2471.34 866
2471.80 824
2472.27 741
2472.74 745
2473.21 807
2473.68 739
2474.15 831
2474.62 861
2475.09 867
2475.56 985
2476.02 810
2476.49 768
2476.96 791
2477.43 744
2477.90 837
2478.37 888
2478.84 946
2479.31 883
2479.78 870
2480.25 800
2480.72 859
2481.19 914
2481.66 837
2482.13 809
2482.60 877
2483.07 852
2483.54 792
2484.01 798
2484.48 864
2484.95 737
2485.42 709
2485.89 791
2486.36 821
2486.83 872
2487.30 834
2487.77 886
2488.24 909
2488.71 901
2489.18 986
2489.65 1069
2490.12 1018
2490.59 944
2491.06 972
2491.53 884
2492.00 939
2492.47 945
2492.94 1010
2493.41 1116
2493.88 995
2494.36 949
2494.83 1025
2495.30 896
2495.77 916
2496.24 995
2496.71 924
2497.18 824
2497.65 846
2498.12 887
2498.60 907
2499.07 866
2499.54 973
2500.01 888
2500.48 876
2500.95 880
2501.42 915
2501.90 895
2502.37 798
2502.84 842
2503.31 943
2503.78 895
2504.25 876
2504.73 876
2505.20 811
2505.67 854
2506.14 814
2506.61 850
2507.09 726
2507.56 804
2508.03 882
2508.50 828
2508.97 946
2509.45 870
2509.92 978
2510.39 962
2510.86 959
2511.34 919
2511.81 929
2512.28 1027
2512.75 1066
2513.23 983
2513.70 969
2514.17 1127
2514.65 1199
2515.12 1086
2515.59 1019
2516.06 1084
2516.54 1091
2517.01 928
2517.48 973
2517.96 952
2518.43 886
2518.90 897
2519.38 882
2519.85 748
2520.32 857
2520.80 857
2521.27 824
2521.74 922
2522.22 954
2522.69 914
2523.16 979
2523.64 952
2524.11 816
2524.58 844
2525.06 877
2525.53 847
2526.01 861
2526.48 825
2526.95 894
2527.43 847
2527.90 860
2528.38 793
2528.85 804
2529.32 897
2529.80 878
2530.27 904
2530.75 924
2531.22 769
2531.70 889
2532.17 905
2532.64 1016
2533.12 890
2533.59 1013
2534.07 891
2534.54 902
2535.02 823
2535.49 793
2535.97 881
2536.44 836
2536.92 839
2537.39 807
2537.87 951
2538.34 1008
2538.82 981
2539.29 880
2539.77 881
2540.24 902
2540.72 831
2541.19 799
2541.67 872
2542.14 855
2542.62 910
2543.09 1057
2543.57 922
2544.04 904
2544.52 927
2545.00 911
2545.47 1013
2545.95 930
2546.42 959
2546.90 960
2547.37 960
2547.85 977
2548.33 853
2548.80 888
2549.28 990
2549.75 1083
2550.23 1113
2550.71 1172
2551.18 1130
2551.66 1194
2552.14 1095
2552.61 1073
2553.09 1040
2553.57 1081
2554.04 1159
2554.52 1017
2554.99 1069
2555.47 1056
2555.95 839
2556.42 1043
2556.90 945
2557.38 828
2557.86 1002
2558.33 1016
2558.81 973
2559.29 924
2559.76 1049
2560.24 1032
2560.72 973
2561.19 875
2561.67 957
2562.15 887
2562.63 924
2563.10 890
2563.58 902
2564.06 926
2564.54 913
2565.01 888
2565.49 781
2565.97 856
2566.45 845
2566.92 759
2567.40 819
2567.88 728
2568.36 749
2568.83 758
2569.31 857
2569.79 954
2570.27 863
2570.75 688
2571.22 803
2571.70 831
2572.18 832
2572.66 924
2573.14 823
2573.62 883
2574.09 846
2574.57 784
2575.05 772
2575.53 923
2576.01 797
2576.49 789
2576.97 812
2577.44 864
2577.92 967
2578.40 830
2578.88 774
2579.36 946
2579.84 1010
2580.32 854
2580.80 785
2581.27 824
2581.75 956
2582.23 870
2582.71 841
2583.19 881
2583.67 861
2584.15 957
2584.63 885
2585.11 740
2585.59 917
2586.07 927
2586.55 801
2587.03 945
2587.51 916
2587.99 900
2588.47 911
2588.94 789
2589.42 848
2589.90 893
2590.38 925
2590.86 869
2591.34 900
2591.82 972
2592.30 897
2592.78 899
2593.26 907
2593.74 882
2594.22 854
2594.71 839
2595.19 936
2595.67 849
2596.15 842
2596.63 914
2597.11 892
2597.59 874
2598.07 887
2598.55 820
2599.03 734
2599.51 851
2599.99 878
2600.47 866
2600.95 739
2601.43 869
2601.91 842
2602.40 768
2602.88 987
2603.36 917
2603.84 884
2604.32 855
2604.80 748
2605.28 805
2605.76 919
2606.24 893
2606.73 890
2607.21 830
2607.69 832
2608.17 964
2608.65 919
2609.13 832
2609.62 819
2610.10 867
2610.58 934
2611.06 858
2611.54 830
2612.02 794
2612.51 792
2612.99 865
2613.47 886
2613.95 930
2614.43 787
2614.92 835
2615.40 798
2615.88 792
2616.36 770
2616.85 860
2617.33 824
2617.81 1027
2618.29 993
2618.78 859
2619.26 912
2619.74 808
2620.22 814
2620.71 921
2621.19 960
2621.67 861
2622.15 869
2622.64 839
2623.12 811
2623.60 739
2624.09 805
2624.57 820
2625.05 741
2625.53 780
2626.02 751
2626.50 831
2626.98 853
2627.47 943
2627.95 993
2628.43 959
2628.92 869
2629.40 851
2629.88 964
2630.37 845
2630.85 875
2631.34 822
2631.82 908
2632.30 1006
2632.79 926
2633.27 937
2633.75 948
2634.24 931
2634.72 914
2635.21 865
2635.69 862
2636.17 889
2636.66 917
2637.14 959
2637.63 946
2638.11 885
2638.60 765
2639.08 846
2639.56 951
2640.05 873
2640.53 891
2641.02 868
2641.50 849
2641.99 983
2642.47 855
2642.96 847
2643.44 882
2643.93 860
2644.41 872
2644.90 911
2645.38 857
2645.87 839
2646.35 856
2646.84 841
2647.32 770
2647.81 703
2648.29 812
2648.78 842
2649.26 838
2649.75 944
2650.23 886
2650.72 771
2651.20 822
2651.69 926
2652.17 863
2652.66 850
2653.15 898
2653.63 825
2654.12 848
2654.60 869
2655.09 785
2655.57 778
2656.06 900
2656.55 978
2657.03 785
2657.52 792
2658.00 792
2658.49 859
2658.98 915
2659.46 896
2659.95 812
2660.44 813
2660.92 788
2661.41 768
2661.90 786
2662.38 849
2662.87 798
2663.35 817
2663.84 823
2664.33 892
2664.81 841
2665.30 778
2665.79 826
2666.28 812
2666.76 814
2667.25 909
2667.74 887
2668.22 830
2668.71 872
2669.20 840
2669.68 826
2670.17 807
2670.66 851
2671.15 855
2671.63 807
2672.12 934
2672.61 884
2673.10 930
2673.58 908
2674.07 969
2674.56 994
2675.05 1078
2675.53 1129
2676.02 1227
2676.51 1297
2677.00 1259
2677.49 1150
2677.97 1168
2678.46 1180
2678.95 1165
2679.44 1147
2679.93 1064
2680.41 1022
2680.90 1067
2681.39 1057
2681.88 932
2682.37 833
2682.85 833
2683.34 914
2683.83 858
2684.32 892
2684.81 934
2685.30 923
2685.79 922
2686.27 900
2686.76 919
2687.25 845
2687.74 908
2688.23 750
2688.72 855
2689.21 969
2689.70 887
2690.19 890
2690.67 841
2691.16 837
2691.65 903
2692.14 895
2692.63 875
2693.12 815
2693.61 851
2694.10 943
2694.59 886
2695.08 922
2695.57 909
2696.06 872
2696.55 753
2697.04 812
2697.53 819
2698.02 882
2698.51 906
2699.00 836
2699.49 801
2699.98 822
2700.47 915
2700.96 852
2701.45 900
2701.94 900
2702.43 884
2702.92 854
2703.41 983
2703.90 993
2704.39 951
2704.88 925
2705.37 823
2705.86 884
2706.35 1006
2706.84 959
2707.33 822
2707.82 892
2708.31 953
2708.80 897
2709.29 766
2709.78 766
2710.27 894
2710.77 808
2711.26 813
2711.75 806
2712.24 818
2712.73 894
2713.22 932
2713.71 940
2714.20 776
2714.69 825
2715.19 840
2715.68 912
2716.17 903
2716.66 824
2717.15 848
2717.64 803
2718.13 911
2718.63 834
2719.12 834
2719.61 856
2720.10 923
2720.59 848
2721.08 874
2721.58 876
2722.07 888
2722.56 918
2723.05 998
2723.54 1112
2724.04 1088
2724.53 1024
2725.02 932
2725.51 988
2726.01 1002
2726.50 1016
2726.99 861
2727.48 949
2727.98 976
2728.47 995
2728.96 811
2729.45 820
2729.95 713
2730.44 712
2730.93 814
2731.42 841
2731.92 727
2732.41 755
2732.90 795
2733.40 832
2733.89 797
2734.38 841
2734.87 972
2735.37 947
2735.86 934
2736.35 952
2736.85 1019
2737.34 998
2737.83 961
2738.33 808
2738.82 912
2739.31 899
2739.81 981
2740.30 832
2740.79 924
2741.29 1074
2741.78 1008
2742.28 921
2742.77 916
2743.26 818
2743.76 808
2744.25 875
2744.75 876
2745.24 917
2745.73 773
2746.23 789
2746.72 886
2747.22 930
2747.71 842
2748.20 771
2748.70 825
2749.19 889
2749.69 815
2750.18 807
2750.68 798
2751.17 927
2751.67 889
2752.16 861
2752.66 830
2753.15 888
2753.64 836
2754.14 746
2754.63 861
2755.13 910
2755.62 795
2756.12 913
2756.61 775
2757.11 773
2757.60 879
2758.10 908
2758.59 885
2759.09 855
2759.59 914
2760.08 954
2760.58 917
2761.07 921
2761.57 860
2762.06 895
2762.56 977
2763.05 857
2763.55 814
2764.05 710
2764.54 762
2765.04 737
2765.53 773
2766.03 772
2766.52 752
2767.02 870
2767.52 786
2768.01 839
2768.51 839
2769.00 841
2769.50 844
2770.00 889
2770.49 783
2770.99 765
2771.49 808
2771.98 764
2772.48 789
2772.98 784
2773.47 831
2773.97 980
2774.47 857
2774.96 852
2775.46 868
2775.96 963
2776.45 906
2776.95 1027
2777.45 1131
2777.94 1062
2778.44 1045
2778.94 1098
2779.43 972
2779.93 999
2780.43 1038
2780.93 1055
2781.42 1033
2781.92 985
2782.42 934
2782.92 992
2783.41 909
2783.91 905
2784.41 861
2784.91 782
2785.40 825
2785.90 761
2786.40 866
2786.90 927
2787.39 780
2787.89 832
2788.39 839
2788.89 905
2789.39 895
2789.88 834
2790.38 806
2790.88 789
2791.38 774
2791.88 881
2792.37 834
2792.87 768
2793.37 741
2793.87 692
2794.37 766
2794.87 992
2795.37 868
2795.86 955
2796.36 876
2796.86 845
2797.36 794
2797.86 903
2798.36 1023
2798.86 991
2799.35 999
2799.85 1050
2800.35 995
2800.85 1036
2801.35 909
2801.85 939
2802.35 966
2802.85 1131
2803.35 971
2803.85 824
2804.35 802
2804.85 887
2805.34 841
2805.84 769
2806.34 922
2806.84 977
2807.34 934
2807.84 881
2808.34 946
2808.84 952
2809.34 976
2809.84 930
2810.34 1034
2810.84 1016
2811.34 995
2811.84 960
2812.34 1065
2812.84 1052
2813.34 1091
2813.84 870
2814.34 849
2814.84 804
2815.34 816
2815.84 856
2816.34 875
2816.84 866
2817.34 859
2817.84 809
2818.35 859
2818.85 756
2819.35 846
2819.85 838
2820.35 752
2820.85 728
2821.35 768
2821.85 776
2822.35 834
2822.85 898
2823.35 968
2823.85 867
2824.36 841
2824.86 932
2825.36 997
2825.86 873
2826.36 859
2826.86 790
2827.36 824
2827.86 777
2828.37 805
2828.87 806
2829.37 792
2829.87 838
2830.37 836
2830.87 723
2831.38 719
2831.88 734
2832.38 772
2832.88 766
2833.38 717
2833.88 747
2834.39 859
2834.89 772
2835.39 797
2835.89 850
2836.40 840
2836.90 832
2837.40 732
2837.90 890
2838.40 948
2838.91 826
2839.41 804
2839.91 862
2840.41 800
2840.92 718
2841.42 882
2841.92 871
2842.42 752
2842.93 702
2843.43 762
2843.93 870
2844.44 863
2844.94 893
2845.44 958
2845.94 894
2846.45 900
2846.95 818
2847.45 894
2847.96 930
2848.46 932
2848.96 852
2849.47 977
2849.97 1105
2850.47 1027
2850.98 999
2851.48 1036
2851.98 1084
2852.49 880
2852.99 861
2853.50 871
2854.00 862
2854.50 812
2855.01 777
2855.51 842
2856.01 788
2856.52 963
2857.02 919
2857.53 954
2858.03 997
2858.53 1045
2859.04 1007
2859.54 920
2860.05 853
2860.55 847
2861.06 933
2861.56 816
2862.06 721
2862.57 763
2863.07 755
2863.58 700
2864.08 844
2864.59 850
2865.09 703
2865.60 821
2866.10 844
2866.61 801
2867.11 877
2867.62 806
2868.12 926
2868.63 806
2869.13 748
2869.64 791
2870.14 784
2870.65 823
2871.15 836
2871.66 832
2872.16 803
2872.67 915
2873.17 906
2873.68 949
2874.18 979
2874.69 892
2875.20 869
2875.70 940
2876.21 1047
2876.71 933
2877.22 843
2877.72 903
2878.23 997
2878.74 906
2879.24 842
2879.75 915
2880.25 980
2880.76 799
2881.27 935
2881.77 845
2882.28 832
2882.79 783
2883.29 865
2883.80 873
2884.30 830
2884.81 851
2885.32 923
2885.82 922
2886.33 905
2886.84 866
2887.34 944
2887.85 921
2888.36 968
2888.86 997
2889.37 1115
2889.88 1079
2890.38 1052
2890.89 1080
2891.40 1057
2891.91 1100
2892.41 1014
2892.92 1043
2893.43 1256
2893.93 1159
2894.44 922
2894.95 959
2895.46 1043
2895.96 1002
2896.47 968
2896.98 1092
2897.49 1040
2897.99 1080
2898.50 1029
2899.01 1061
2899.52 967
2900.03 1079
2900.53 1058
2901.04 1195
2901.55 1103
2902.06 1120
2902.56 903
2903.07 947
2903.58 1034
2904.09 1061
2904.60 907
2905.11 971
2905.61 1017
2906.12 1014
2906.63 1102
2907.14 1080
2907.65 964
2908.16 919
2908.66 904
2909.17 882
2909.68 836
2910.19 940
2910.70 928
2911.21 896
2911.72 986
2912.23 917
2912.73 839
2913.24 970
2913.75 959
2914.26 964
2914.77 1090
2915.28 1034
2915.79 930
2916.30 833
2916.81 868
2917.32 896
2917.83 857
2918.33 868
2918.84 799
2919.35 819
2919.86 878
2920.37 963
2920.88 885
2921.39 886
2921.90 968
2922.41 842
2922.92 876
2923.43 953
2923.94 938
2924.45 1014
2924.96 1028
2925.47 1053
2925.98 956
2926.49 966
2927.00 1032
2927.51 992
2928.02 974
2928.53 962
2929.04 937
2929.55 998
2930.06 906
2930.57 980
2931.08 949
2931.59 1006
2932.11 945
2932.62 845
2933.13 769
2933.64 776
2934.15 779
2934.66 785
2935.17 813
2935.68 828
2936.19 906
2936.70 834
2937.21 949
2937.72 900
2938.24 880
2938.75 1037
2939.26 943
2939.77 1111
2940.28 1007
2940.79 1034
2941.30 1016
2941.81 921
2942.33 917
2942.84 970
2943.35 916
2943.86 829
2944.37 834
2944.88 845
2945.40 784
2945.91 892
2946.42 996
2946.93 976
2947.44 917
2947.96 973
2948.47 1109
2948.98 980
2949.49 851
2950.00 774
2950.52 812
2951.03 820
2951.54 766
2952.05 858
2952.57 880
2953.08 907
2953.59 878
2954.10 850
2954.62 902
2955.13 945
2955.64 806
2956.15 820
2956.67 908
2957.18 907
2957.69 806
2958.20 751
2958.72 795
2959.23 878
2959.74 807
2960.26 843
2960.77 857
2961.28 746
2961.80 865
2962.31 940
2962.82 893
2963.34 898
2963.85 1001
2964.36 892
2964.88 1031
2965.39 970
2965.90 939
2966.42 970
2966.93 956
2967.44 1054
2967.96 972
2968.47 927
2968.98 957
2969.50 994
2970.01 973
2970.53 910
2971.04 901
2971.55 934
2972.07 1054
2972.58 964
2973.10 929
2973.61 891
2974.12 810
2974.64 937
2975.15 913
2975.67 806
2976.18 918
2976.70 960
2977.21 947
2977.73 1030
2978.24 902
2978.75 851
2979.27 835
2979.78 904
2980.30 940
2980.81 1001
2981.33 987
2981.84 1006
2982.36 942
2982.87 931
2983.39 930
2983.90 981
2984.42 1030
2984.93 1054
2985.45 1048
2985.96 1067
2986.48 987
2987.00 1155
2987.51 1269
2988.03 1077
2988.54 1055
2989.06 1194
2989.57 1232
2990.09 1205
2990.60 1116
2991.12 1063
2991.64 1161
2992.15 1137
2992.67 1263
2993.18 1260
2993.70 1317
2994.21 1297
2994.73 1211
2995.25 1226
2995.76 1247
2996.28 1217
2996.80 1329
2997.31 1330
2997.83 1305
2998.34 1328
2998.86 1394
2999.38 1387
2999.89 1397
3000.41 1528
3000.93 1617
3001.44 1721
3001.96 1542
3002.48 1652
3002.99 1636
3003.51 1771
3004.03 1986
3004.54 2139
3005.06 2610
3005.58 2865
3006.09 2849
3006.61 3302
3007.13 3727
3007.65 3798
3008.16 3929
3008.68 3942
3009.20 3606
3009.71 3468
3010.23 3039
3010.75 2477
3011.27 2265
3011.78 2058
3012.30 1824
3012.82 1721
3013.34 1580
3013.85 1478
3014.37 1404
3014.89 1322
3015.41 1300
3015.93 1394
3016.44 1353
3016.96 1320
3017.48 1283
3018.00 1245
3018.52 1252
3019.03 1316
3019.55 1134
3020.07 1084
3020.59 1039
3021.11 1014
3021.63 1173
3022.14 1269
3022.66 1182
3023.18 1163
3023.70 1282
3024.22 1181
3024.74 1092
3025.25 1117
3025.77 1158
3026.29 1239
3026.81 1314
3027.33 1379
3027.85 1242
3028.37 1325
3028.89 1287
3029.41 1201
3029.92 1092
3030.44 1000
3030.96 1093
3031.48 1033
3032.00 994
3032.52 962
3033.04 1108
3033.56 1183
3034.08 1084
3034.60 1029
3035.12 1048
3035.64 1043
3036.16 1072
3036.68 1096
3037.20 1079
3037.72 1096
3038.24 1095
3038.76 935
3039.28 1019
3039.80 1077
3040.32 1030
3040.84 1105
3041.36 1115
3041.88 973
3042.40 973
3042.92 994
3043.44 1026
3043.96 913
3044.48 943
3045.00 995
3045.52 1033
3046.04 1059
3046.56 906
3047.08 939
3047.60 1037
3048.12 1026
3048.64 980
3049.16 852
3049.68 910
3050.20 903
3050.72 928
3051.24 1009
3051.77 972
3052.29 1005
3052.81 1103
3053.33 1063
3053.85 925
3054.37 786
3054.89 915
3055.41 930
3055.93 982
3056.46 1038
3056.98 910
3057.50 976
3058.02 935
3058.54 1048
3059.06 1068
3059.58 958
3060.11 1058
3060.63 1027
3061.15 999
3061.67 999
3062.19 960
3062.71 927
3063.24 1011
3063.76 919
3064.28 920
3064.80 956
3065.32 956
3065.85 952
3066.37 1008
3066.89 935
3067.41 993
3067.94 1112
3068.46 1055
3068.98 1034
3069.50 1064
3070.03 1051
3070.55 1073
3071.07 1016
3071.59 1003
3072.12 883
3072.64 951
3073.16 1157
3073.68 1091
3074.21 1047
3074.73 1043
3075.25 1043
3075.78 1035
3076.30 1063
3076.82 998
3077.34 1048
3077.87 1126
3078.39 1068
3078.91 1141
3079.44 1220
3079.96 1172
3080.48 1185
3081.01 1159
3081.53 1199
3082.05 1375
3082.58 1479
3083.10 1569
3083.63 1491
3084.15 1532
3084.67 1631
3085.20 1452
3085.72 1452
3086.24 1313
3086.77 1303
3087.29 1404
3087.82 1296
3088.34 1245
3088.86 1279
3089.39 1320
3089.91 1269
3090.44 1187
3090.96 1226
3091.49 1203
3092.01 1063
3092.53 1079
3093.06 1247
3093.58 1307
3094.11 1209
3094.63 1289
3095.16 1250
3095.68 1238
3096.21 1330
3096.73 1329
3097.26 1374
3097.78 1350
3098.31 1460
3098.83 1549
3099.36 1427
3099.88 1513
3100.41 1641
3100.93 1663
3101.46 1937
3101.98 1976
3102.51 2415
3103.03 3040
3103.56 3545
3104.08 4180
3104.61 4610
3105.13 4922
3105.66 5538
3106.18 5916
3106.71 5658
3107.24 5122
3107.76 4853
3108.29 4445
3108.81 3573
3109.34 2888
3109.86 2527
3110.39 2215
3110.92 1906
3111.44 1809
3111.97 1760
3112.49 1697
3113.02 1626
3113.55 1708
3114.07 1562
3114.60 1428
3115.12 1598
3115.65 1622
3116.18 1547
3116.70 1334
3117.23 1194
3117.76 1252
3118.28 1240
3118.81 1497
3119.34 1214
3119.86 1129
3120.39 1117
3120.92 1104
3121.44 1279
3121.97 1328
3122.50 1312
3123.02 1189
3123.55 1322
3124.08 1455
3124.61 1518
3125.13 1436
3125.66 1379
3126.19 1339
3126.72 1244
3127.24 1162
3127.77 1250
3128.30 1277
3128.82 1215
3129.35 1218
3129.88 1065
3130.41 1028
3130.93 969
3131.46 1064
3131.99 1075
3132.52 1007
3133.05 1034
3133.57 1002
3134.10 898
3134.63 928
3135.16 1064
3135.69 985
3136.21 1073
3136.74 1065
3137.27 1060
3137.80 935
3138.33 1068
3138.85 1033
3139.38 980
3139.91 837
3140.44 894
3140.97 1051
3141.50 974
3142.03 956
3142.55 943
3143.08 995
3143.61 1089
3144.14 1080
3144.67 1013
3145.20 1046
3145.73 991
3146.26 962
3146.79 1084
3147.31 993
3147.84 988
3148.37 1077
3148.90 1021
3149.43 1105
3149.96 1107
3150.49 1140
3151.02 1127
3151.55 1034
3152.08 1035
3152.61 1066
3153.14 1108
3153.67 1040
3154.20 1056
3154.73 1110
3155.25 1226
3155.78 1189
3156.31 1005
3156.84 995
3157.37 1134
3157.90 1184
3158.43 1277
3158.96 1136
3159.49 1106
3160.02 1229
3160.55 1189
3161.08 1169
3161.61 1182
3162.14 1232
3162.68 1123
3163.21 1084
3163.74 1160
3164.27 1148
3164.80 995
3165.33 1078
3165.86 1051
3166.39 995
3166.92 944
3167.45 1033
3167.98 1016
3168.51 1044
3169.04 1003
3169.57 1025
3170.10 955
3170.64 1000
3171.17 966
3171.70 987
3172.23 983
3172.76 960
3173.29 1038
3173.82 1115
3174.35 1043
3174.88 1029
3175.42 1121
3175.95 1185
3176.48 1123
3177.01 1100
3177.54 1129
3178.07 1196
3178.61 1166
3179.14 1060
3179.67 1099
3180.20 956
3180.73 1032
3181.26 1140
3181.80 1033
3182.33 988
3182.86 921
3183.39 906
3183.92 952
3184.46 1058
3184.99 917
3185.52 904
3186.05 924
3186.59 817
3187.12 950
3187.65 962
3188.18 894
3188.72 933
3189.25 859
3189.78 877
3190.31 1005
3190.85 1045
3191.38 927
3191.91 1032
3192.44 1060
3192.98 1082
3193.51 1010
3194.04 984
3194.58 1056
3195.11 1009
3195.64 919
3196.17 927
3196.71 928
3197.24 954
3197.77 992
3198.31 958
3198.84 961
3199.37 925
3199.91 1083
3200.44 1073
3200.98 1029
3201.51 1077
3202.04 974
3202.58 1115
3203.11 1189
3203.64 982
3204.18 1017
3204.71 1095
3205.24 961
3205.78 1082
3206.31 1069
3206.85 1075
3207.38 954
3207.91 1088
3208.45 1131
3208.98 1074
3209.52 1034
3210.05 1123
3210.59 1201
3211.12 1168
3211.65 1157
3212.19 1183
3212.72 1176
3213.26 1145
3213.79 1158
3214.33 1314
3214.86 1197
3215.40 1276
3215.93 1268
3216.47 1138
3217.00 1128
3217.54 1126
3218.07 992
3218.61 1006
3219.14 1020
3219.68 1057
3220.21 1030
3220.75 1003
3221.28 999
3221.82 969
3222.35 1018
3222.89 1023
3223.42 1080
3223.96 1196
3224.49 1232
3225.03 1165
3225.57 1144
3226.10 1307
3226.64 1476
3227.17 1368
3227.71 1477
3228.24 1333
3228.78 1256
3229.32 1217
3229.85 1191
3230.39 1115
3230.92 1204
3231.46 1134
3232.00 1110
3232.53 1150
3233.07 1215
3233.60 1240
3234.14 1320
3234.68 1277
3235.21 1190
3235.75 1301
3236.29 1225
3236.82 1245
3237.36 1244
3237.90 1341
3238.43 1388
3238.97 1377
3239.51 1451
3240.04 1578
3240.58 1457
3241.12 1357
3241.65 1433
3242.19 1202
3242.73 1304
3243.26 1501
3243.80 1410
3244.34 1346
3244.88 1431
3245.41 1425
3245.95 1347
3246.49 1379
3247.02 1310
3247.56 1473
3248.10 1515
3248.64 1470
3249.17 1422
3249.71 1490
3250.25 1393
3250.79 1292
3251.33 1360
3251.86 1414
3252.40 1493
3252.94 1547
3253.48 1587
3254.01 1450
3254.55 1515
3255.09 1545
3255.63 1519
3256.17 1415
3256.70 1571
3257.24 1600
3257.78 1517
3258.32 1691
3258.86 1670
3259.40 1562
3259.93 1736
3260.47 1983
3261.01 1932
3261.55 2054
3262.09 2142
3262.63 2417
3263.17 2602
3263.70 2741
3264.24 2931
3264.78 3030
3265.32 3017
3265.86 3511
3266.40 4017
3266.94 4590
3267.48 4736
3268.02 5117
3268.56 5410
3269.09 5898
3269.63 6023
3270.17 6117
3270.71 5709
3271.25 5499
3271.79 5213
3272.33 4424
3272.87 3662
3273.41 3382
3273.95 2975
3274.49 2550
3275.03 2228
3275.57 2159
3276.11 1917
3276.65 1891
3277.19 1925
3277.73 1999
3278.27 2008
3278.81 1877
3279.35 1972
3279.89 2113
3280.43 1957
3280.97 2001
3281.51 1941
3282.05 2011
3282.59 1844
3283.13 1772
3283.67 1682
3284.21 1693
3284.75 1823
3285.29 1902
3285.83 1987
3286.37 2007
3286.91 1944
3287.45 1856
3287.99 1932
3288.53 1979
3289.08 2030
3289.62 2067
3290.16 2108
3290.70 1963
3291.24 1963
3291.78 1830
3292.32 1924
3292.86 2004
3293.40 2029
3293.95 2232
3294.49 2285
3295.03 2460
3295.57 2512
3296.11 2683
3296.65 2966
3297.19 3016
3297.73 3178
3298.28 3283
3298.82 3197
3299.36 3157
3299.90 3219
3300.44 3139
3300.99 3200
3301.53 2639
3302.07 2353
3302.61 2290
3303.15 2164
3303.69 2290
3304.24 2343
3304.78 2406
3305.32 2362
3305.86 2298
3306.41 2299
3306.95 2225
3307.49 2140
3308.03 2110
3308.58 2134
3309.12 2133
3309.66 2078
3310.20 2012
3310.75 1935
3311.29 1812
3311.83 1802
3312.37 1881
3312.92 1706
3313.46 1726
3314.00 1902
3314.54 2029
3315.09 1960
3315.63 2054
3316.17 2090
3316.72 2061
3317.26 2148
3317.80 2250
3318.35 2351
3318.89 2504
3319.43 2671
3319.98 2800
3320.52 2900
3321.06 2982
3321.61 2996
3322.15 2939
3322.69 3415
3323.24 3243
3323.78 3262
3324.33 3325
3324.87 3235
3325.41 3048
3325.96 3147
3326.50 2989
3327.04 2910
3327.59 2947
3328.13 2823
3328.68 2763
3329.22 2594
3329.76 2616
3330.31 2464
3330.85 2522
3331.40 2754
3331.94 2738
3332.49 2993
3333.03 3374
3333.58 4306
3334.12 5679
3334.66 6938
3335.21 8447
3335.75 10344
3336.30 12355
3336.84 14296
3337.39 15726
3337.93 17227
3338.48 18506
3339.02 18583
3339.57 17879
3340.11 17515
3340.66 16474
3341.20 15235
3341.75 13736
3342.29 11997
3342.84 10142
3343.38 8305
3343.93 6723
3344.47 5540
3345.02 4617
3345.57 3687
3346.11 3412
3346.66 2992
3347.20 2663
3347.75 2604
3348.29 2528
3348.84 2409
3349.38 2449
3349.93 2381
3350.48 2312
3351.02 2259
3351.57 2216
3352.11 2130
3352.66 2089
3353.21 1977
3353.75 2199
3354.30 2228
3354.84 2057
3355.39 1968
3355.94 2110
3356.48 2146
3357.03 2021
3357.58 2075
3358.12 1929
3358.67 1982
3359.22 1971
3359.76 1942
3360.31 2007
3360.86 2066
3361.40 1886
3361.95 1768
3362.50 1965
3363.04 2011
3363.59 1874
3364.14 1923
3364.68 1943
3365.23 1858
3365.78 2075
3366.33 2012
3366.87 2038
3367.42 2036
3367.97 2037
3368.51 2084
3369.06 2111
3369.61 2070
3370.16 1767
3370.70 1834
3371.25 1858
3371.80 1985
3372.35 2092
3372.90 2116
3373.44 2146
3373.99 2383
3374.54 2494
3375.09 2540
3375.63 2735
3376.18 2909
3376.73 2945
3377.28 3043
3377.83 3151
3378.37 3018
3378.92 2735
3379.47 2618
3380.02 2458
3380.57 2301
3381.12 2039
3381.66 2047
3382.21 1979
3382.76 1631
3383.31 1634
3383.86 1574
3384.41 1657
3384.96 1436
3385.50 1396
3386.05 1393
3386.60 1482
3387.15 1460
3387.70 1492
3388.25 1335
3388.80 1367
3389.35 1372
3389.90 1274
3390.44 1259
3390.99 1300
3391.54 1312
3392.09 1233
3392.64 1300
3393.19 1407
3393.74 1381
3394.29 1195
3394.84 1232
3395.39 1242
3395.94 1349
3396.49 1320
3397.04 1255
3397.59 1370
3398.14 1342
3398.69 1274
3399.24 1299
3399.79 1388
3400.34 1300
3400.89 1353
3401.44 1313
3401.99 1342
3402.54 1348
3403.09 1267
3403.64 1157
3404.19 1282
3404.74 1259
3405.29 1260
3405.84 1282
3406.39 1283
3406.94 1234
3407.49 1200
3408.04 1203
3408.59 1220
3409.14 1158
3409.69 1279
3410.24 1223
3410.79 1185
3411.34 1266
3411.89 1339
3412.45 1430
3413.00 1472
3413.55 1540
3414.10 1527
3414.65 1485
3415.20 1449
3415.75 1610
3416.30 1599
3416.85 1696
3417.41 1495
3417.96 1509
3418.51 1481
3419.06 1315
3419.61 1248
3420.16 1263
3420.71 1219
3421.27 1166
3421.82 1095
3422.37 1105
3422.92 1080
3423.47 1077
3424.02 1202
3424.58 1147
3425.13 1177
3425.68 1254
3426.23 1269
3426.78 1262
3427.34 1327
3427.89 1410
3428.44 1305
3428.99 1134
3429.55 1260
3430.10 1265
3430.65 1089
3431.20 1126
3431.76 1102
3432.31 1091
3432.86 1116
3433.41 1042
3433.97 1074
3434.52 990
3435.07 1132
3435.62 1119
3436.18 1085
3436.73 1083
3437.28 1094
3437.84 1059
3438.39 1091
3438.94 1144
3439.49 1062
3440.05 1073
3440.60 1189
3441.15 1167
3441.71 1091
3442.26 1185
3442.81 1233
3443.37 1217
3443.92 1078
3444.47 1184
3445.03 1160
3445.58 1165
3446.13 1083
3446.69 1116
3447.24 1063
3447.80 1034
3448.35 1027
3448.90 1046
3449.46 994
3450.01 967
3450.57 1103
3451.12 1067
3451.67 1128
3452.23 1079
3452.78 991
3453.34 976
3453.89 999
3454.44 998
3455.00 1020
3455.55 1036
3456.11 1102
3456.66 1048
3457.22 1048
3457.77 1041
3458.33 1072
3458.88 1041
3459.43 1116
3459.99 1115
3460.54 1209
3461.10 1140
3461.65 1250
3462.21 1144
3462.76 1146
3463.32 1204
3463.87 1260
3464.43 1131
3464.98 1167
3465.54 1129
3466.09 1141
3466.65 1247
3467.21 1213
3467.76 1264
3468.32 1321
3468.87 1301
3469.43 1172
3469.98 1247
3470.54 1358
3471.09 1319
3471.65 1388
3472.20 1317
3472.76 1454
3473.32 1343
3473.87 1360
3474.43 1334
3474.98 1308
3475.54 1491
3476.10 1464
3476.65 1535
3477.21 1466
3477.76 1387
3478.32 1436
3478.88 1476
3479.43 1474
3479.99 1462
3480.55 1572
3481.10 1634
3481.66 1575
3482.22 1454
3482.77 1534
3483.33 1643
3483.89 1722
3484.44 1721
3485.00 1698
3485.56 1891
3486.11 1924
3486.67 1791
3487.23 1580
3487.78 1684
3488.34 1836
3488.90 1912
3489.45 1956
3490.01 2086
3490.57 2355
3491.13 2760
3491.68 3439
3492.24 3973
3492.80 4707
3493.35 5171
3493.91 5973
3494.47 6446
3495.03 6675
3495.58 6880
3496.14 6225
3496.70 5803
3497.26 5434
3497.82 4753
3498.37 3952
3498.93 3405
3499.49 2906
3500.05 2731
3500.61 2581
3501.16 2364
3501.72 2242
3502.28 2248
3502.84 2274
3503.40 2363
3503.95 2284
3504.51 2370
3505.07 2534
3505.63 2656
3506.19 3032
3506.75 3000
3507.30 3118
3507.86 3069
3508.42 3131
3508.98 2919
3509.54 2929
3510.10 2729
3510.66 2586
3511.22 2268
3511.77 2095
3512.33 2134
3512.89 1868
3513.45 1972
3514.01 1804
3514.57 1680
3515.13 1503
3515.69 1503
3516.25 1600
3516.81 1366
3517.37 1380
3517.92 1280
3518.48 1372
3519.04 1249
3519.60 1296
3520.16 1130
3520.72 1207
3521.28 1230
3521.84 1309
3522.40 1320
3522.96 1264
3523.52 1358
3524.08 1289
3524.64 1322
3525.20 1331
3525.76 1284
3526.32 1174
3526.88 1287
3527.44 1366
3528.00 1468
3528.56 1326
3529.12 1173
3529.68 1175
3530.24 1148
3530.80 1082
3531.36 1041
3531.92 1161
3532.48 1084
3533.04 1151
3533.60 1195
3534.17 1201
3534.73 1248
3535.29 1274
3535.85 1256
3536.41 1362
3536.97 1257
3537.53 1288
3538.09 1230
3538.65 1317
3539.21 1400
3539.77 1279
3540.34 1307
3540.90 1221
3541.46 1223
3542.02 1078
3542.58 1139
3543.14 1155
3543.70 1143
3544.26 1048
3544.83 1116
3545.39 1123
3545.95 1160
3546.51 1265
3547.07 1249
3547.63 1149
3548.20 1155
3548.76 1161
3549.32 1116
3549.88 1069
3550.44 1034
3551.01 1076
3551.57 1077
3552.13 1086
3552.69 1161
3553.25 1102
3553.82 952
3554.38 1026
3554.94 948
3555.50 918
3556.07 981
3556.63 866
3557.19 871
3557.75 960
3558.32 971
3558.88 1110
3559.44 1057
3560.00 1019
3560.57 1006
3561.13 1045
3561.69 969
3562.26 993
3562.82 957
3563.38 936
3563.94 990
3564.51 961
3565.07 912
3565.63 945
3566.20 974
3566.76 942
3567.32 1055
3567.89 1000
3568.45 1035
3569.01 959
3569.58 968
3570.14 991
3570.70 989
3571.27 1024
3571.83 944
3572.39 941
3572.96 903
3573.52 940
3574.09 949
3574.65 947
3575.21 952
3575.78 920
3576.34 936
3576.91 1030
3577.47 1150
3578.03 1092
3578.60 1057
3579.16 1114
3579.73 1122
3580.29 1216
3580.86 1139
3581.42 1098
3581.98 1055
3582.55 1067
3583.11 1097
3583.68 1198
3584.24 1129
3584.81 1040
3585.37 1005
3585.94 985
3586.50 1028
3587.07 1053
3587.63 876
3588.20 840
3588.76 990
3589.33 925
3589.89 1000
3590.46 884
3591.02 949
3591.59 890
3592.15 922
3592.72 969
3593.28 978
3593.85 904
3594.41 892
3594.98 998
3595.54 940
3596.11 931
3596.68 1062
3597.24 962
3597.81 855
3598.37 844
3598.94 856
3599.50 898
3600.07 880
3600.64 888
3601.20 889
3601.77 864
3602.33 880
3602.90 945
3603.47 946
3604.03 837
3604.60 825
3605.16 887
3605.73 909
3606.30 875
3606.86 872
3607.43 913
3608.00 929
3608.56 928
3609.13 846
3609.70 808
3610.26 957
3610.83 868
3611.40 818
3611.96 795
3612.53 850
3613.10 828
3613.66 833
3614.23 841
3614.80 806
3615.36 839
3615.93 842
3616.50 862
3617.07 936
3617.63 1121
3618.20 1175
3618.77 1167
3619.34 1165
3619.90 1224
3620.47 1350
3621.04 1387
3621.61 1377
3622.17 1311
3622.74 1360
3623.31 1327
3623.88 1331
3624.44 1252
3625.01 1141
3625.58 1043
3626.15 1091
3626.72 1055
3627.28 931
3627.85 952
3628.42 895
3628.99 821
3629.56 844
3630.12 847
3630.69 808
3631.26 902
3631.83 892
3632.40 859
3632.97 905
3633.53 977
3634.10 958
3634.67 852
3635.24 840
3635.81 891
3636.38 901
3636.95 853
3637.52 831
3638.08 869
3638.65 981
3639.22 866
3639.79 853
3640.36 867
3640.93 916
3641.50 965
3642.07 920
3642.64 1038
3643.21 1056
3643.78 1029
3644.34 951
3644.91 1025
3645.48 1160
3646.05 1166
3646.62 1089
3647.19 1068
3647.76 1062
3648.33 956
3648.90 995
3649.47 1001
3650.04 1048
3650.61 1132
3651.18 1062
3651.75 996
3652.32 1166
3652.89 1101
3653.46 1117
3654.03 985
3654.60 1117
3655.17 1158
3655.74 1081
3656.31 1167
3656.88 1309
3657.45 1178
3658.02 1104
3658.59 1242
3659.16 1025
3659.73 1208
3660.30 1394
3660.87 1258
3661.45 1121
3662.02 1300
3662.59 1229
3663.16 981
3663.73 1129
3664.30 1040
3664.87 970
3665.44 1048
3666.01 987
3666.58 944
3667.15 1173
3667.73 1233
3668.30 1292
3668.87 1335
3669.44 1224
3670.01 1204
3670.58 1144
3671.15 1132
3671.73 1207
3672.30 997
3672.87 984
3673.44 961
3674.01 917
3674.58 929
3675.16 896
3675.73 935
3676.30 1019
3676.87 930
3677.44 941
3678.01 979
3678.59 1061
3679.16 984
3679.73 921
3680.30 903
3680.88 954
3681.45 915
3682.02 996
3682.59 913
3683.16 882
3683.74 852
3684.31 828
3684.88 950
3685.45 977
3686.03 743
3686.60 796
3687.17 796
3687.74 914
3688.32 919
3688.89 853
3689.46 770
3690.04 803
3690.61 902
3691.18 952
3691.76 1008
3692.33 998
3692.90 942
3693.47 1019
3694.05 950
3694.62 999
3695.19 1000
3695.77 981
3696.34 925
3696.91 927
3697.49 1015
3698.06 930
3698.64 852
3699.21 939
3699.78 921
3700.36 801
3700.93 891
3701.50 879
3702.08 895
3702.65 856
3703.23 854
3703.80 859
3704.37 804
3704.95 792
3705.52 868
3706.10 833
3706.67 918
3707.24 1062
3707.82 824
3708.39 889
3708.97 859
3709.54 902
3710.12 878
3710.69 829
3711.27 918
3711.84 888
3712.41 981
3712.99 1045
3713.56 962
3714.14 990
3714.71 994
3715.29 964
3715.86 1003
3716.44 857
3717.01 844
3717.59 956
3718.16 967
3718.74 968
3719.31 899
3719.89 854
3720.46 861
3721.04 945
3721.61 829
3722.19 850
3722.77 903
3723.34 901
3723.92 843
3724.49 853
3725.07 814
3725.64 899
3726.22 870
3726.79 765
3727.37 776
3727.95 752
3728.52 820
3729.10 824
3729.67 963
3730.25 798
3730.83 827
3731.40 873
3731.98 848
3732.56 877
3733.13 869
3733.71 1018
3734.28 960
3734.86 1048
3735.44 970
3736.01 956
3736.59 1050
3737.17 1076
3737.74 950
3738.32 943
3738.90 958
3739.47 943
3740.05 939
3740.63 910
3741.20 895
3741.78 764
3742.36 900
3742.93 919
3743.51 894
3744.09 922
3744.67 824
3745.24 832
3745.82 788
3746.40 852
3746.97 777
3747.55 788
3748.13 856
3748.71 810
3749.28 847
3749.86 845
3750.44 798
3751.02 936
3751.59 909
3752.17 809
3752.75 811
3753.33 896
3753.91 847
3754.48 813
3755.06 900
3755.64 819
3756.22 753
3756.80 734
3757.37 818
3757.95 954
3758.53 880
3759.11 750
3759.69 744
3760.27 842
3760.84 843
3761.42 843
3762.00 855
3762.58 867
3763.16 840
3763.74 745
3764.31 862
3764.89 918
3765.47 859
3766.05 914
3766.63 851
3767.21 842
3767.79 885
3768.37 835
3768.95 831
3769.52 829
3770.10 737
3770.68 744
3771.26 842
3771.84 894
3772.42 934
3773.00 958
3773.58 876
3774.16 912
3774.74 874
3775.32 927
3775.90 931
3776.48 901
3777.06 860
3777.64 819
3778.22 806
3778.80 879
3779.38 815
3779.96 778
3780.54 769
3781.12 761
3781.70 779
3782.28 778
3782.86 856
3783.44 826
3784.02 723
3784.60 664
3785.18 760
3785.76 810
3786.34 780
3786.92 846
3787.50 745
3788.08 838
3788.66 858
3789.24 794
3789.82 830
3790.40 785
3790.98 904
3791.56 806
3792.14 760
3792.72 864
3793.30 855
3793.89 837
3794.47 857
3795.05 875
3795.63 845
3796.21 823
3796.79 816
3797.37 736
3797.95 863
3798.53 1035
3799.12 991
3799.70 927
3800.28 980
3800.86 925
3801.44 872
3802.02 910
3802.60 984
3803.19 898
3803.77 1037
3804.35 896
3804.93 979
3805.51 879
3806.10 882
3806.68 888
3807.26 967
3807.84 983
3808.42 996
3809.01 978
3809.59 912
3810.17 960
3810.75 1000
3811.33 1016
3811.92 946
3812.50 1035
3813.08 1059
3813.66 1213
3814.25 1098
3814.83 1237
3815.41 1072
3815.99 1028
3816.58 1079
3817.16 1149
3817.74 1118
3818.32 1018
3818.91 1062
3819.49 1052
3820.07 980
3820.66 812
3821.24 809
3821.82 921
3822.41 905
3822.99 931
3823.57 857
3824.16 863
3824.74 885
3825.32 812
3825.91 817
3826.49 875
3827.07 775
3827.66 838
3828.24 832
3828.82 890
3829.41 875
3829.99 781
3830.57 864
3831.16 862
3831.74 848
3832.33 803
3832.91 872
3833.49 811
3834.08 820
3834.66 809
3835.25 805
3835.83 808
3836.41 838
3837.00 772
3837.58 758
3838.17 761
3838.75 834
3839.34 860
3839.92 817
3840.50 819
3841.09 966
3841.67 858
3842.26 755
3842.84 790
3843.43 797
3844.01 795
3844.60 843
3845.18 1014
3845.77 929
3846.35 858
3846.94 786
3847.52 777
3848.11 887
3848.69 806
3849.28 774
3849.86 788
3850.45 824
3851.03 926
3851.62 860
3852.20 864
3852.79 831
3853.37 845
3853.96 924
3854.55 866
3855.13 802
3855.72 792
3856.30 779
3856.89 817
3857.47 823
3858.06 803
3858.65 821
3859.23 863
3859.82 915
3860.40 877
3860.99 964
3861.58 1109
3862.16 1144
3862.75 1179
3863.33 1343
3863.92 1245
3864.51 1379
3865.09 1333
3865.68 1341
3866.27 1367
3866.85 1295
3867.44 1200
3868.03 1302
3868.61 1298
3869.20 1251
3869.79 1155
3870.37 1194
3870.96 1079
3871.55 1092
3872.13 984
3872.72 1017
3873.31 1081
3873.89 979
3874.48 909
3875.07 978
3875.66 1081
3876.24 1037
3876.83 1098
3877.42 1067
3878.00 1089
3878.59 1052
3879.18 954
3879.77 930
3880.35 929
3880.94 910
3881.53 876
3882.12 861
3882.70 901
3883.29 916
3883.88 982
3884.47 933
3885.06 966
3885.64 899
3886.23 890
3886.82 864
3887.41 870
3888.00 853
3888.58 889
3889.17 868
3889.76 927
3890.35 1030
3890.94 972
3891.53 1023
3892.11 1023
3892.70 1017
3893.29 1003
3893.88 1001
3894.47 964
3895.06 997
3895.65 1060
3896.23 919
3896.82 887
3897.41 924
3898.00 1042
3898.59 936
3899.18 848
3899.77 893
3900.36 891
3900.95 918
3901.53 935
3902.12 929
3902.71 901
3903.30 890
3903.89 929
3904.48 823
3905.07 850
3905.66 871
3906.25 868
3906.84 873
3907.43 913
3908.02 833
3908.61 792
3909.20 798
3909.79 841
3910.38 729
3910.97 792
3911.56 916
3912.15 795
3912.74 798
3913.33 825
3913.92 839
3914.51 812
3915.10 838
3915.69 785
3916.28 866
3916.87 876
3917.46 785
3918.05 729
3918.64 792
3919.23 821
3919.82 808
3920.41 848
3921.00 848
3921.59 888
3922.18 927
3922.77 837
3923.36 850
3923.95 796
3924.55 769
3925.14 777
3925.73 779
3926.32 798
3926.91 817
3927.50 682
3928.09 749
3928.68 716
3929.27 786
3929.87 798
3930.46 759
3931.05 724
3931.64 769
3932.23 742
3932.82 677
3933.41 602
3934.01 755
3934.60 781
3935.19 845
3935.78 753
3936.37 742
3936.96 821
3937.56 825
3938.15 751
3938.74 697
3939.33 716
3939.92 818
3940.52 868
3941.11 856
3941.70 760
3942.29 809
3942.88 848
3943.48 833
3944.07 767
3944.66 839
3945.25 968
3945.85 923
3946.44 851
3947.03 915
3947.62 1016
3948.22 892
3948.81 794
3949.40 783
3949.99 780
3950.59 820
3951.18 888
3951.77 778
3952.37 848
3952.96 773
3953.55 708
3954.15 812
3954.74 861
3955.33 792
3955.93 794
3956.52 821
3957.11 906
3957.71 897
3958.30 863
3958.89 882
3959.49 829
3960.08 786
3960.67 803
3961.27 887
3961.86 885
3962.45 895
3963.05 903
3963.64 1009
3964.23 836
3964.83 961
3965.42 888
3966.02 813
3966.61 753
3967.20 844
3967.80 937
3968.39 992
3968.99 841
3969.58 988
3970.18 977
3970.77 1037
3971.36 1090
3971.96 954
3972.55 942
3973.15 1075
3973.74 976
3974.34 811
3974.93 938
3975.53 968
3976.12 951
3976.72 899
3977.31 976
3977.91 1111
3978.50 1056
3979.10 1222
3979.69 1209
3980.29 1273
3980.88 1245
3981.48 1084
3982.07 1099
3982.67 969
3983.26 888
3983.86 951
3984.45 911
3985.05 922
3985.64 929
3986.24 840
3986.83 844
3987.43 942
3988.03 899
3988.62 868
3989.22 1033
3989.81 1072
3990.41 1014
3991.00 983
3991.60 896
3992.20 931
3992.79 970
3993.39 855
3993.98 843
3994.58 918
3995.18 1013
3995.77 939
3996.37 1005
3996.97 905
3997.56 962
3998.16 995
3998.75 940
3999.35 1098
3999.95 1131
4000.54 982
4001.14 958
4001.74 962
4002.33 1009
4002.93 972
4003.53 926
4004.12 1077
4004.72 876
4005.32 921
4005.92 967
4006.51 959
4007.11 898
4007.71 833
4008.30 915
4008.90 897
4009.50 914
4010.10 1001
4010.69 935
4011.29 818
4011.89 816
4012.49 889
4013.08 770
4013.68 828
4014.28 836
4014.88 830
4015.47 958
4016.07 924
4016.67 994
4017.27 940
4017.86 893
4018.46 896
4019.06 978
4019.66 928
4020.26 900
4020.85 966
4021.45 902
4022.05 870
4022.65 896
4023.25 872
4023.85 1007
4024.44 1093
4025.04 922
4025.64 959
4026.24 830
4026.84 913
4027.44 848
4028.03 949
4028.63 975
4029.23 1071
4029.83 1075
4030.43 1090
4031.03 1034
4031.63 1171
4032.23 1152
4032.83 1136
4033.42 1105
4034.02 1053
4034.62 1230
4035.22 1105
4035.82 1171
4036.42 1402
4037.02 1174
4037.62 1194
4038.22 1169
4038.82 1236
4039.42 1181
4040.02 1174
4040.62 1146
4041.22 979
4041.82 852
4042.41 827
4043.01 747
4043.61 769
4044.21 729
4044.81 828
4045.41 836
4046.01 820
4046.61 764
4047.21 852
4047.81 868
4048.41 947
4049.01 819
4049.61 814
4050.21 863
4050.82 787
4051.42 736
4052.02 792
4052.62 787
4053.22 846
4053.82 861
4054.42 790
4055.02 826
4055.62 844
4056.22 804
4056.82 898
4057.42 921
4058.02 824
4058.62 771
4059.22 743
4059.83 827
4060.43 787
4061.03 747
4061.63 821
4062.23 805
4062.83 793
4063.43 690
4064.03 720
4064.63 800
4065.24 748
4065.84 971
4066.44 838
4067.04 724
4067.64 784
4068.24 766
4068.85 786
4069.45 806
4070.05 791
4070.65 809
4071.25 772
4071.85 793
4072.46 816
4073.06 753
4073.66 748
4074.26 776
4074.86 743
4075.47 850
4076.07 799
4076.67 792
4077.27 705
4077.88 720
4078.48 791
4079.08 805
4079.68 757
4080.29 766
4080.89 784
4081.49 777
4082.09 761
4082.70 806
4083.30 708
4083.90 727
4084.50 681
4085.11 694
4085.71 710
4086.31 730
4086.92 849
4087.52 759
4088.12 823
4088.72 768
4089.33 772
4089.93 812
4090.53 725
4091.14 682
4091.74 649
4092.34 741
4092.95 777
4093.55 781
4094.16 803
4094.76 778
4095.36 827
4095.97 808
4096.57 889
4097.17 917
4097.78 769
4098.38 792
4098.98 812
4099.59 839
4100.19 783
4100.80 816
4101.40 751
4102.00 753
4102.61 814
4103.21 857
4103.82 750
4104.42 738
4105.03 755
4105.63 738
4106.23 799
4106.84 722
4107.44 720
4108.05 719
4108.65 824
4109.26 696
4109.86 665
4110.47 677
4111.07 793
4111.68 698
4112.28 703
4112.89 666
4113.49 623
4114.10 679
4114.70 705
4115.31 775
4115.91 811
4116.52 684
4117.12 673
4117.73 668
4118.33 662
4118.94 776
4119.54 788
4120.15 760
4120.75 699
4121.36 721
4121.97 665
4122.57 691
4123.18 720
4123.78 759
4124.39 745
4124.99 681
4125.60 676
4126.21 697
4126.81 657
4127.42 670
4128.02 605
4128.63 705
4129.24 787
4129.84 732
4130.45 760
4131.05 793
4131.66 691
4132.27 693
4132.87 750
4133.48 833
4134.09 771
4134.69 766
4135.30 751
4135.91 797
4136.51 803
4137.12 826
4137.73 782
4138.33 861
4138.94 873
4139.55 802
4140.15 805
4140.76 765
4141.37 862
4141.97 797
4142.58 833
4143.19 851
4143.80 822
4144.40 892
4145.01 839
4145.62 719
4146.22 723
4146.83 871
4147.44 823
4148.05 872
4148.65 819
4149.26 855
4149.87 741
4150.48 754
4151.09 766
4151.69 787
4152.30 744
4152.91 774
4153.52 733
4154.12 782
4154.73 737
4155.34 725
4155.95 712
4156.56 790
4157.16 766
4157.77 725
4158.38 776
4158.99 737
4159.60 900
4160.21 952
4160.81 890
4161.42 843
4162.03 732
4162.64 777
4163.25 844
4163.86 741
4164.47 693
4165.08 781
4165.68 815
4166.29 655
4166.90 688
4167.51 823
4168.12 797
4168.73 740
4169.34 747
4169.95 783
4170.56 785
4171.16 841
4171.77 830
4172.38 778
4172.99 797
4173.60 753
4174.21 778
4174.82 728
4175.43 776
4176.04 748
4176.65 779
4177.26 826
4177.87 781
4178.48 844
4179.09 784
4179.70 775
4180.31 881
4180.92 800
4181.53 723
4182.14 695
4182.75 764
4183.36 777
4183.97 804
4184.58 752
4185.19 771
4185.80 772
4186.41 784
4187.02 797
4187.63 781
4188.24 773
4188.85 702
4189.46 743
4190.07 654
4190.68 675
4191.29 673
4191.90 731
4192.51 757
4193.13 781
4193.74 760
4194.35 825
4194.96 787
4195.57 798
4196.18 779
4196.79 797
4197.40 887
4198.01 837
4198.62 792
4199.24 810
4199.85 865
4200.46 800
4201.07 781
4201.68 880
4202.29 924
4202.90 876
4203.52 820
4204.13 737
4204.74 809
4205.35 880
4205.96 750
4206.57 729
4207.19 659
4207.80 658
4208.41 747
4209.02 786
4209.63 768
4210.25 721
4210.86 744
4211.47 749
4212.08 721
4212.69 796
4213.31 744
4213.92 759
4214.53 768
4215.14 736
4215.76 769
4216.37 857
4216.98 830
4217.59 818
4218.21 839
4218.82 810
4219.43 820
4220.04 796
4220.66 889
4221.27 844
4221.88 875
4222.50 940
4223.11 894
4223.72 1005
4224.33 962
4224.95 951
4225.56 1033
4226.17 1096
4226.79 1170
4227.40 1065
4228.01 1051
4228.63 1018
4229.24 1046
4229.85 1006
4230.47 1014
4231.08 1050
4231.69 1002
4232.31 1019
4232.92 1192
4233.54 1098
4234.15 1205
4234.76 1210
4235.38 1292
4235.99 1368
4236.61 1564
4237.22 1565
4237.83 1566
4238.45 1593
4239.06 1784
4239.68 1573
4240.29 1440
4240.90 1403
4241.52 1330
4242.13 1177
4242.75 1041
4243.36 963
4243.98 968
4244.59 908
4245.21 865
4245.82 957
4246.43 860
4247.05 880
4247.66 803
4248.28 890
4248.89 921
4249.51 912
4250.12 904
4250.74 889
4251.35 860
4251.97 895
4252.58 878
4253.20 944
4253.81 995
4254.43 918
4255.04 878
4255.66 915
4256.28 811
4256.89 790
4257.51 795
4258.12 723
4258.74 743
4259.35 793
4259.97 780
4260.58 809
4261.20 771
4261.82 822
4262.43 818
4263.05 786
4263.66 865
4264.28 829
4264.90 837
4265.51 943
4266.13 862
4266.74 764
4267.36 889
4267.98 809
4268.59 895
4269.21 947
4269.82 922
4270.44 890
4271.06 863
4271.67 913
4272.29 887
4272.91 781
4273.52 787
4274.14 823
4274.76 966
4275.37 882
4275.99 946
4276.61 962
4277.22 918
4277.84 851
4278.46 921
4279.08 928
4279.69 909
4280.31 941
4280.93 954
4281.54 953
4282.16 893
4282.78 887
4283.40 839
4284.01 847
4284.63 797
4285.25 754
4285.87 789
4286.48 791
4287.10 811
4287.72 833
4288.34 795
4288.95 834
4289.57 804
4290.19 832
4290.81 774
4291.43 839
4292.04 852
4292.66 753
4293.28 765
4293.90 754
4294.52 826
4295.13 800
4295.75 856
4296.37 844
4296.99 796
4297.61 755
4298.23 887
4298.84 862
4299.46 863
4300.08 780
4300.70 798
4301.32 861
4301.94 789
4302.56 819
4303.17 777
4303.79 876
4304.41 868
4305.03 878
4305.65 815
4306.27 838
4306.89 887
4307.51 809
4308.13 808
4308.75 780
4309.36 860
4309.98 850
4310.60 913
4311.22 896
4311.84 828
4312.46 941
4313.08 943
4313.70 942
4314.32 794
4314.94 974
4315.56 1030
4316.18 985
4316.80 1009
4317.42 1053
4318.04 1017
4318.66 985
4319.28 967
4319.90 937
4320.52 1010
4321.14 984
4321.76 975
4322.38 999
4323.00 833
4323.62 937
4324.24 1046
4324.86 1162
4325.48 1070
4326.10 1011
4326.72 1022
4327.34 968
4327.96 1098
4328.58 1206
4329.20 1218
4329.82 1152
4330.44 1245
4331.07 1185
4331.69 1140
4332.31 1117
4332.93 1216
4333.55 1272
4334.17 1436
4334.79 1389
4335.41 1372
4336.03 1372
4336.65 1580
4337.28 1643
4337.90 1951
4338.52 2189
4339.14 2496
4339.76 2659
4340.38 2815
4341.00 2823
4341.63 2957
4342.25 2632
4342.87 2579
4343.49 2436
4344.11 2328
4344.73 2104
4345.36 2118
4345.98 2058
4346.60 2177
4347.22 2522
4347.84 2838
4348.47 3122
4349.09 3101
4349.71 3329
4350.33 3617
4350.95 3179
4351.58 3038
4352.20 2966
4352.82 2493
4353.44 2254
4354.07 2035
4354.69 1773
4355.31 1509
4355.93 1528
4356.56 1473
4357.18 1387
4357.80 1317
4358.42 1310
4359.05 1307
4359.67 1260
4360.29 1317
4360.92 1326
4361.54 1242
4362.16 1235
4362.78 1226
4363.41 1267
4364.03 1249
4364.65 1205
4365.28 1254
4365.90 1222
4366.52 1128
4367.15 1218
4367.77 1195
4368.39 1225
4369.02 1176
4369.64 1165
4370.26 1101
4370.89 1130
4371.51 1154
4372.14 1091
4372.76 1096
4373.38 982
4374.01 1011
4374.63 981
4375.25 995
4375.88 1016
4376.50 950
4377.13 963
4377.75 1046
4378.37 987
4379.00 902
4379.62 900
4380.25 1053
4380.87 972
4381.50 1066
4382.12 1010
4382.75 1021
4383.37 1051
4383.99 997
4384.62 900
4385.24 951
4385.87 1001
4386.49 1033
4387.12 898
4387.74 1012
4388.37 1067
4388.99 974
4389.62 957
4390.24 977
4390.87 1029
4391.49 1118
4392.12 1160
4392.74 1056
4393.37 1126
4393.99 1271
4394.62 1267
4395.24 1078
4395.87 1047
4396.49 1127
4397.12 1163
4397.75 1057
4398.37 1020
4399.00 1026
4399.62 1028
4400.25 969
4400.87 989
4401.50 971
4402.13 874
4402.75 932
4403.38 923
4404.00 832
4404.63 953
4405.26 958
4405.88 896
4406.51 982
4407.13 966
4407.76 910
4408.39 867
4409.01 859
4409.64 839
4410.27 840
4410.89 826
4411.52 940
4412.15 913
4412.77 973
4413.40 972
4414.03 1055
4414.65 1001
4415.28 890
4415.91 951
4416.53 945
4417.16 805
4417.79 849
4418.41 891
4419.04 948
4419.67 932
4420.30 895
4420.92 839
4421.55 810
4422.18 776
4422.80 776
4423.43 868
4424.06 825
4424.69 820
4425.31 767
4425.94 765
4426.57 718
4427.20 814
4427.82 826
4428.45 838
4429.08 821
4429.71 758
4430.34 759
4430.96 809
4431.59 785
4432.22 730
4432.85 793
4433.48 803
4434.10 864
4434.73 827
4435.36 773
4435.99 816
4436.62 822
4437.25 924
4437.87 898
4438.50 921
4439.13 914
4439.76 947
4440.39 979
4441.02 936
4441.64 878
4442.27 796
4442.90 921
4443.53 829
4444.16 927
4444.79 898
4445.42 806
4446.05 800
4446.68 789
4447.30 803
4447.93 776
4448.56 835
4449.19 745
4449.82 721
4450.45 801
4451.08 884
4451.71 900
4452.34 918
4452.97 789
4453.60 1006
4454.23 886
4454.86 836
4455.49 858
4456.12 751
4456.75 915
4457.38 935
4458.01 1032
4458.64 1201
4459.27 1118
4459.90 1030
4460.53 1036
4461.16 1026
4461.79 955
4462.42 911
4463.05 850
4463.68 891
4464.31 909
4464.94 824
4465.57 850
4466.20 808
4466.83 759
4467.46 755
4468.09 716
4468.72 708
4469.35 755
4469.98 764
4470.61 876
4471.24 853
4471.87 759
4472.50 814
4473.13 853
4473.77 832
4474.40 766
4475.03 776
4475.66 774
4476.29 792
4476.92 804
4477.55 734
4478.18 699
4478.82 783
4479.45 850
4480.08 791
4480.71 803
4481.34 795
4481.97 733
4482.60 780
4483.24 804
4483.87 786
4484.50 853
4485.13 893
4485.76 756
4486.39 734
4487.03 876
4487.66 950
4488.29 887
4488.92 860
4489.55 773
4490.19 953
4490.82 975
4491.45 916
4492.08 886
4492.71 871
4493.35 921
4493.98 965
4494.61 959
4495.24 920
4495.88 852
4496.51 1075
4497.14 893
4497.77 865
4498.41 897
4499.04 868
4499.67 835
4500.31 988
4500.94 977
4501.57 1017
4502.20 1114
4502.84 1371
4503.47 1381
4504.10 1457
4504.74 1303
4505.37 1322
4506.00 1277
4506.64 1254
4507.27 1116
4507.90 1172
4508.54 1088
4509.17 980
4509.80 1020
4510.44 1028
4511.07 1008
4511.70 879
4512.34 852
4512.97 867
4513.60 825
4514.24 835
4514.87 877
4515.51 878
4516.14 888
4516.77 904
4517.41 1037
4518.04 871
4518.68 785
4519.31 785
4519.94 860
4520.58 793
4521.21 848
4521.85 810
4522.48 870
4523.12 848
4523.75 798
4524.39 898
4525.02 944
4525.65 957
4526.29 897
4526.92 1012
4527.56 915
4528.19 864
4528.83 903
4529.46 931
4530.10 1001
4530.73 1159
4531.37 1119
4532.00 1301
4532.64 1398
4533.27 1380
4533.91 1530
4534.54 1589
4535.18 1545
4535.81 1515
4536.45 1616
4537.09 1471
4537.72 1260
4538.36 1240
4538.99 1155
4539.63 1104
4540.26 1041
4540.90 910
4541.53 816
4542.17 790
4542.81 729
4543.44 783
4544.08 777
4544.71 701
4545.35 777
4545.99 783
4546.62 903
4547.26 742
4547.89 726
4548.53 736
4549.17 756
4549.80 784
4550.44 747
4551.08 667
4551.71 812
4552.35 796
4552.98 834
4553.62 851
4554.26 764
4554.89 782
4555.53 790
4556.17 902
4556.80 758
4557.44 758
4558.08 851
4558.72 802
4559.35 836
4559.99 764
4560.63 665
4561.26 691
4561.90 757
4562.54 765
4563.17 783
4563.81 723
4564.45 738
4565.09 838
4565.72 896
4566.36 877
4567.00 732
4567.64 786
4568.27 810
4568.91 812
4569.55 825
4570.19 830
4570.82 822
4571.46 847
4572.10 906
4572.74 921
4573.38 839
4574.01 777
4574.65 831
4575.29 841
4575.93 783
4576.57 822
4577.20 808
4577.84 767
4578.48 831
4579.12 812
4579.76 824
4580.40 848
4581.04 806
4581.67 867
4582.31 837
4582.95 843
4583.59 912
4584.23 909
4584.87 890
4585.51 884
4586.14 823
4586.78 824
4587.42 912
4588.06 966
4588.70 949
4589.34 953
4589.98 946
4590.62 930
4591.26 1001
4591.90 1092
4592.54 1249
4593.17 1326
4593.81 1351
4594.45 1469
4595.09 1608
4595.73 1415
4596.37 1446
4597.01 1188
4597.65 1135
4598.29 1109
4598.93 1028
4599.57 1018
4600.21 997
4600.85 954
4601.49 916
4602.13 920
4602.77 846
4603.41 758
4604.05 849
4604.69 1021
4605.33 976
4605.97 844
4606.61 874
4607.25 877
4607.89 897
4608.53 877
4609.17 874
4609.81 797
4610.45 834
4611.09 825
4611.73 884
4612.38 852
4613.02 792
4613.66 917
4614.30 805
4614.94 831
4615.58 767
4616.22 838
4616.86 840
4617.50 715
4618.14 774
4618.78 823
4619.43 857
4620.07 693
4620.71 776
4621.35 795
4621.99 850
4622.63 804
4623.27 693
4623.91 796
4624.56 761
4625.20 766
4625.84 829
4626.48 791
4627.12 767
4627.76 682
4628.41 743
4629.05 857
4629.69 924
4630.33 794
4630.97 751
4631.62 781
4632.26 869
4632.90 861
4633.54 849
4634.18 831
4634.83 876
4635.47 892
4636.11 898
4636.75 943
4637.40 828
4638.04 1023
4638.68 1003
4639.32 930
4639.97 961
4640.61 899
4641.25 1003
4641.89 963
4642.54 1059
4643.18 1010
4643.82 977
4644.46 921
4645.11 1008
4645.75 925
4646.39 888
4647.04 876
4647.68 910
4648.32 832
4648.97 798
4649.61 866
4650.25 763
4650.90 870
4651.54 863
4652.18 746
4652.83 725
4653.47 751
4654.11 739
4654.76 755
4655.40 775
4656.04 824
4656.69 826
4657.33 686
4657.98 787
4658.62 780
4659.26 828
4659.91 819
4660.55 710
4661.20 754
4661.84 697
4662.48 714
4663.13 756
4663.77 673
4664.42 720
4665.06 775
4665.71 770
4666.35 778
4666.99 677
4667.64 654
4668.28 713
4668.93 712
4669.57 698
4670.22 662
4670.86 699
4671.51 684
4672.15 726
4672.80 761
4673.44 677
4674.09 653
4674.73 719
4675.38 680
4676.02 744
4676.67 714
4677.31 764
4677.96 827
4678.60 760
4679.25 802
4679.89 854
4680.54 759
4681.18 769
4681.83 785
4682.47 793
4683.12 733
4683.77 788
4684.41 812
4685.06 686
4685.70 711
4686.35 718
4686.99 725
4687.64 835
4688.29 824
4688.93 756
4689.58 823
4690.22 874
4690.87 745
4691.52 771
4692.16 716
4692.81 747
4693.45 766
4694.10 704
4694.75 764
4695.39 819
4696.04 827
4696.69 856
4697.33 913
4697.98 863
4698.63 981
4699.27 895
4699.92 951
4700.57 948
4701.21 1152
4701.86 1225
4702.51 1313
4703.15 1289
4703.80 1179
4704.45 1050
4705.10 1066
4705.74 1104
4706.39 1004
4707.04 990
4707.68 952
4708.33 913
4708.98 833
4709.63 904
4710.27 884
4710.92 853
4711.57 974
4712.22 910
4712.86 838
4713.51 828
4714.16 906
4714.81 907
4715.45 924
4716.10 845
4716.75 929
4717.40 908
4718.05 938
4718.69 871
4719.34 816
4719.99 852
4720.64 808
4721.29 772
4721.94 744
4722.58 833
4723.23 960
4723.88 814
4724.53 789
4725.18 905
4725.83 943
4726.47 792
4727.12 867
4727.77 978
4728.42 902
4729.07 976
4729.72 1076
4730.37 961
4731.02 977
4731.66 1016
4732.31 988
4732.96 865
4733.61 916
4734.26 898
4734.91 931
4735.56 885
4736.21 721
4736.86 761
4737.51 862
4738.16 800
4738.81 830
4739.45 835
4740.10 840
4740.75 768
4741.40 838
4742.05 798
4742.70 800
4743.35 885
4744.00 902
4744.65 926
4745.30 800
4745.95 810
4746.60 868
4747.25 845
4747.90 780
4748.55 845
4749.20 832
4749.85 863
4750.50 886
4751.15 857
4751.80 814
4752.45 911
4753.10 980
4753.75 1038
4754.40 989
4755.05 889
4755.71 896
4756.36 989
4757.01 971
4757.66 905
4758.31 873
4758.96 881
4759.61 842
4760.26 835
4760.91 930
4761.56 888
4762.21 784
4762.86 807
4763.52 814
4764.17 809
4764.82 808
4765.47 824
4766.12 791
4766.77 736
4767.42 741
4768.07 790
4768.73 831
4769.38 888
4770.03 911
4770.68 921
4771.33 833
4771.98 792
4772.64 839
4773.29 876
4773.94 789
4774.59 807
4775.24 880
4775.89 787
4776.55 700
4777.20 729
4777.85 760
4778.50 795
4779.15 737
4779.81 692
4780.46 758
4781.11 824
4781.76 807
4782.42 840
4783.07 873
4783.72 1002
4784.37 960
4785.03 901
4785.68 785
4786.33 827
4786.98 918
4787.64 828
4788.29 789
4788.94 851
4789.60 826
4790.25 815
4790.90 819
4791.55 807
4792.21 904
4792.86 786
4793.51 818
4794.17 846
4794.82 808
4795.47 785
4796.13 740
4796.78 757
4797.43 706
4798.09 806
4798.74 857
4799.39 861
4800.05 809
4800.70 874
4801.36 862
4802.01 904
4802.66 825
4803.32 807
4803.97 829
4804.62 839
4805.28 965
4805.93 972
4806.59 894
4807.24 920
4807.89 832
4808.55 831
4809.20 823
4809.86 810
4810.51 731
4811.17 818
4811.82 884
4812.47 853
4813.13 834
4813.78 856
4814.44 914
4815.09 912
4815.75 919
4816.40 931
4817.06 1087
4817.71 960
4818.37 959
4819.02 1024
4819.68 928
4820.33 920
4820.99 928
4821.64 1073
4822.30 1047
4822.95 958
4823.61 1105
4824.26 1045
4824.92 1066
4825.57 1040
4826.23 1077
4826.88 1082
4827.54 1129
4828.19 1163
4828.85 1185
4829.51 1131
4830.16 1019
4830.82 1202
4831.47 1142
4832.13 1110
4832.78 1195
4833.44 1090
4834.10 1018
4834.75 1189
4835.41 1225
4836.06 1181
4836.72 1232
4837.38 1445
4838.03 1388
4838.69 1410
4839.34 1425
4840.00 1411
4840.66 1501
4841.31 1488
4841.97 1494
4842.63 1581
4843.28 1571
4843.94 1682
4844.60 1659
4845.25 1586
4845.91 1575
4846.57 1571
4847.22 1528
4847.88 1517
4848.54 1619
4849.19 1644
4849.85 1826
4850.51 1830
4851.17 2172
4851.82 2341
4852.48 2590
4853.14 2563
4853.79 2668
4854.45 2543
4855.11 2540
4855.77 2535
4856.42 2294
4857.08 2156
4857.74 2058
4858.40 2167
4859.05 2290
4859.71 2391
4860.37 2607
4861.03 2691
4861.68 2895
4862.34 2929
4863.00 2671
4863.66 2619
4864.32 2361
4864.97 2391
4865.63 2218
4866.29 2023
4866.95 2127
4867.61 2140
4868.26 2109
4868.92 2148
4869.58 2277
4870.24 2175
4870.90 2391
4871.56 2423
4872.21 2289
4872.87 2057
4873.53 2008
4874.19 1820
4874.85 1631
4875.51 1625
4876.17 1675
4876.83 1670
4877.48 1740
4878.14 1795
4878.80 1809
4879.46 1783
4880.12 1834
4880.78 1895
4881.44 1838
4882.10 1844
4882.76 1782
4883.42 1916
4884.08 1915
4884.73 1837
4885.39 1582
4886.05 1533
4886.71 1568
4887.37 1547
4888.03 1450
4888.69 1505
4889.35 1368
4890.01 1232
4890.67 1293
4891.33 1335
4891.99 1332
4892.65 1396
4893.31 1413
4893.97 1347
4894.63 1396
4895.29 1404
4895.95 1276
4896.61 1384
4897.27 1401
4897.93 1434
4898.59 1175
4899.25 1164
4899.91 1156
4900.57 1200
4901.23 1119
4901.89 1163
4902.55 1095
4903.21 1163
4903.88 1187
4904.54 1145
4905.20 1154
4905.86 1052
4906.52 1062
4907.18 982
4907.84 1074
4908.50 1067
4909.16 1056
4909.82 977
4910.48 1018
4911.15 1056
4911.81 951
4912.47 944
4913.13 1000
4913.79 961
4914.45 998
4915.11 947
4915.77 1032
4916.44 974
4917.10 921
4917.76 878
4918.42 949
4919.08 950
4919.74 929
4920.41 961
4921.07 995
4921.73 1045
4922.39 1024
4923.05 912
4923.72 841
4924.38 927
4925.04 1023
4925.70 981
4926.36 867
4927.03 885
4927.69 882
4928.35 945
4929.01 977
4929.67 903
4930.34 914
4931.00 940
4931.66 958
4932.32 874
4932.99 854
4933.65 896
4934.31 929
4934.98 893
4935.64 889
4936.30 924
4936.96 942
4937.63 957
4938.29 929
4938.95 938
4939.62 870
4940.28 857
4940.94 779
4941.61 792
4942.27 859
4942.93 900
4943.60 804
4944.26 856
4944.92 870
4945.59 872
4946.25 773
4946.91 887
4947.58 908
4948.24 909
4948.90 804
4949.57 734
4950.23 802
4950.89 754
4951.56 753
4952.22 771
4952.89 723
4953.55 821
4954.21 803
4954.88 747
4955.54 739
4956.21 702
4956.87 775
4957.53 857
4958.20 813
4958.86 767
4959.53 857
4960.19 835
4960.86 836
4961.52 924
4962.19 819
4962.85 962
4963.52 871
4964.18 885
4964.84 809
4965.51 909
4966.17 916
4966.84 987
4967.50 941
4968.17 920
4968.83 880
4969.50 937
4970.16 860
4970.83 898
4971.49 800
4972.16 861
4972.82 883
4973.49 790
4974.16 778
4974.82 871
4975.49 877
4976.15 743
4976.82 857
4977.48 831
4978.15 722
4978.81 793
4979.48 975
4980.15 999
4980.81 954
4981.48 926
4982.14 875
4982.81 875
4983.48 888
4984.14 785
4984.81 869
4985.47 832
4986.14 904
4986.81 868
4987.47 863
4988.14 933
4988.80 1087
4989.47 1021
4990.14 1072
4990.80 1086
4991.47 1293
4992.14 1296
4992.80 1369
4993.47 1360
4994.14 1382
4994.80 1336
4995.47 1245
4996.14 1057
4996.80 968
4997.47 847
4998.14 839
4998.81 824
4999.47 812
5000.14 860
5000.81 882
5001.47 875
5002.14 703
5002.81 753
5003.48 748
5004.14 746
5004.81 770
5005.48 718
5006.15 756
5006.81 777
5007.48 817
5008.15 792
5008.82 781
5009.48 783
5010.15 766
5010.82 852
5011.49 873
5012.16 745
5012.82 691
5013.49 709
5014.16 767
5014.83 772
5015.50 816
5016.16 677
5016.83 780
5017.50 770
5018.17 736
5018.84 774
5019.50 681
5020.17 653
5020.84 750
5021.51 920
5022.18 949
5022.85 862
5023.52 829
5024.19 825
5024.85 796
5025.52 834
5026.19 841
5026.86 777
5027.53 741
5028.20 783
5028.87 731
5029.54 734
5030.21 805
5030.87 836
5031.54 746
5032.21 777
5032.88 802
5033.55 883
5034.22 801
5034.89 769
5035.56 678
5036.23 778
5036.90 852
5037.57 810
5038.24 754
5038.91 721
5039.58 795
5040.25 726
5040.92 699
5041.59 734
5042.26 713
5042.93 726
5043.60 767
5044.27 790
5044.94 748
5045.61 755
5046.28 733
5046.95 734
5047.62 806
5048.29 827
5048.96 718
5049.63 639
5050.30 629
5050.97 672
5051.64 673
5052.31 679
5052.98 654
5053.65 684
5054.32 709
5054.99 722
5055.66 770
5056.34 659
5057.01 651
5057.68 680
5058.35 717
5059.02 704
5059.69 757
5060.36 713
5061.03 668
5061.70 671
5062.38 646
5063.05 691
5063.72 641
5064.39 592
5065.06 647
5065.73 725
5066.40 713
5067.08 744
5067.75 681
5068.42 719
5069.09 756
5069.76 821
5070.43 728
5071.11 776
5071.78 763
5072.45 691
5073.12 707
5073.79 685
5074.47 691
5075.14 755
5075.81 753
5076.48 722
5077.15 700
5077.83 735
5078.50 747
5079.17 776
5079.84 812
5080.52 803
5081.19 781
5081.86 896
5082.53 874
5083.21 789
5083.88 848
5084.55 869
5085.22 813
5085.90 871
5086.57 864
5087.24 806
5087.92 697
5088.59 761
5089.26 820
5089.93 758
5090.61 825
5091.28 844
5091.95 764
5092.63 835
5093.30 935
5093.97 895
5094.65 934
5095.32 824
5095.99 868
5096.67 907
5097.34 799
5098.02 795
5098.69 757
5099.36 797
5100.04 792
5100.71 801
5101.38 715
5102.06 790
5102.73 744
5103.41 735
5104.08 807
5104.75 793
5105.43 806
5106.10 820
5106.78 822
5107.45 765
5108.12 788
5108.80 764
5109.47 790
5110.15 855
5110.82 929
5111.50 795
5112.17 631
5112.85 767
5113.52 768
5114.20 773
5114.87 853
5115.54 764
5116.22 692
5116.89 726
5117.57 726
5118.24 729
5118.92 815
5119.59 791
5120.27 796
5120.94 905
5121.62 755
5122.30 771
5122.97 839
5123.65 889
5124.32 853
5125.00 771
5125.67 792
5126.35 766
5127.02 745
5127.70 736
5128.37 742
5129.05 708
5129.73 663
5130.40 714
5131.08 760
5131.75 767
5132.43 728
5133.10 884
5133.78 780
5134.46 731
5135.13 796
5135.81 829
5136.49 795
5137.16 849
5137.84 812
5138.51 677
5139.19 657
5139.87 671
5140.54 694
5141.22 732
5141.90 650
5142.57 690
5143.25 701
5143.93 676
5144.60 753
5145.28 712
5145.96 731
5146.63 639
5147.31 656
5147.99 680
5148.66 663
5149.34 641
5150.02 660
5150.69 665
5151.37 654
5152.05 585
5152.73 645
5153.40 696
5154.08 679
5154.76 680
5155.44 738
5156.11 718
5156.79 548
5157.47 633
5158.15 696
5158.82 651
5159.50 665
5160.18 653
5160.86 658
5161.53 631
5162.21 662
5162.89 668
5163.57 689
5164.25 698
5164.92 757
5165.60 685
5166.28 597
5166.96 675
5167.64 687
5168.31 743
5168.99 731
5169.67 712
5170.35 679
5171.03 740
5171.71 723
5172.39 657
5173.06 653
5173.74 691
5174.42 734
5175.10 593
5175.78 666
5176.46 614
5177.14 689
5177.82 679
5178.49 627
5179.17 676
5179.85 759
5180.53 645
5181.21 650
5181.89 713
5182.57 723
5183.25 740
5183.93 716
5184.61 694
5185.29 753
5185.97 749
5186.64 793
5187.32 704
5188.00 623
5188.68 641
5189.36 744
5190.04 707
5190.72 694
5191.40 603
5192.08 616
5192.76 660
5193.44 598
5194.12 600
5194.80 605
5195.48 634
5196.16 674
5196.84 646
5197.52 626
5198.20 641
5198.88 716
5199.56 719
5200.24 742
5200.92 649
5201.60 663
5202.28 711
5202.96 599
5203.65 677
5204.33 601
5205.01 674
5205.69 693
5206.37 685
5207.05 705
5207.73 725
5208.41 697
5209.09 755
5209.77 739
5210.45 657
5211.13 598
5211.82 667
5212.50 714
5213.18 692
5213.86 781
5214.54 781
5215.22 786
5215.90 753
5216.58 735
5217.27 751
5217.95 769
5218.63 797
5219.31 774
5219.99 844
5220.67 933
5221.36 905
5222.04 896
5222.72 874
5223.40 797
5224.08 905
5224.77 820
5225.45 760
5226.13 844
5226.81 782
5227.49 772
5228.18 834
5228.86 814
5229.54 805
5230.22 856
5230.91 762
5231.59 747
5232.27 765
5232.95 733
5233.63 753
5234.32 764
5235.00 767
5235.68 707
5236.37 774
5237.05 779
5237.73 783
5238.41 713
5239.10 688
5239.78 758
5240.46 788
5241.15 805
5241.83 761
5242.51 738
5243.20 764
5243.88 790
5244.56 743
5245.24 765
5245.93 727
5246.61 765
5247.29 701
5247.98 673
5248.66 613
5249.35 688
5250.03 777
5250.71 785
5251.40 767
5252.08 745
5252.76 834
5253.45 765
5254.13 816
5254.82 754
5255.50 853
5256.18 881
5256.87 848
5257.55 854
5258.24 797
5258.92 736
5259.60 662
5260.29 662
5260.97 782
5261.66 821
5262.34 708
5263.03 864
5263.71 715
5264.40 784
5265.08 697
5265.76 793
5266.45 773
5267.13 724
5267.82 673
5268.50 754
5269.19 766
5269.87 698
5270.56 740
5271.24 736
5271.93 822
5272.61 736
5273.30 730
5273.98 710
5274.67 733
5275.35 760
5276.04 746
5276.72 689
5277.41 757
5278.10 789
5278.78 757
5279.47 750
5280.15 718
5280.84 735
5281.52 736
5282.21 742
5282.89 794
5283.58 833
5284.27 813
5284.95 756
5285.64 833
5286.32 759
5287.01 781
5287.70 747
5288.38 777
5289.07 761
5289.75 684
5290.44 742
5291.13 803
5291.81 660
5292.50 734
5293.19 663
5293.87 836
5294.56 859
5295.25 746
5295.93 686
5296.62 845
5297.31 703
5297.99 716
5298.68 738
5299.37 734
5300.05 792
5300.74 803
5301.43 753
5302.11 745
5302.80 807
5303.49 865
5304.18 1013
5304.86 911
5305.55 1048
5306.24 1034
5306.92 1010
5307.61 953
5308.30 967
5308.99 878
5309.67 938
5310.36 851
5311.05 794
5311.74 849
5312.42 807
5313.11 802
5313.80 806
5314.49 948
5315.18 841
5315.86 824
5316.55 855
5317.24 865
5317.93 824
5318.62 827
5319.30 894
5319.99 777
5320.68 802
5321.37 846
5322.06 921
5322.74 883
5323.43 833
5324.12 862
5324.81 919
5325.50 861
5326.19 856
5326.88 925
5327.56 754
5328.25 779
5328.94 827
5329.63 746
5330.32 811
5331.01 755
5331.70 785
5332.39 761
5333.07 776
5333.76 740
5334.45 682
5335.14 647
5335.83 744
5336.52 744
5337.21 747
5337.90 880
5338.59 746
5339.28 689
5339.97 766
5340.66 810
5341.35 752
5342.04 771
5342.73 666
5343.42 791
5344.10 778
5344.79 867
5345.48 826
5346.17 773
5346.86 849
5347.55 862
5348.24 829
5348.93 860
5349.62 844
5350.31 893
5351.00 920
5351.69 859
5352.39 955
5353.08 1016
5353.77 1105
5354.46 1131
5355.15 1103
5355.84 968
5356.53 1029
5357.22 966
5357.91 925
5358.60 902
5359.29 809
5359.98 785
5360.67 803
5361.36 825
5362.05 748
5362.74 669
5363.44 681
5364.13 583
5364.82 713
5365.51 725
5366.20 691
5366.89 758
5367.58 728
5368.27 736
5368.96 634
5369.66 676
5370.35 716
5371.04 734
5371.73 707
5372.42 683
5373.11 608
5373.81 699
5374.50 707
5375.19 653
5375.88 561
5376.57 617
5377.26 658
5377.96 659
5378.65 730
5379.34 724
5380.03 714
5380.72 693
5381.42 756
5382.11 743
5382.80 684
5383.49 643
5384.18 688
5384.88 670
5385.57 651
5386.26 615
5386.95 629
5387.65 706
5388.34 689
5389.03 669
5389.72 623
5390.42 672
5391.11 702
5391.80 761
5392.50 820
5393.19 935
5393.88 783
5394.57 793
5395.27 768
5395.96 699
5396.65 743
5397.35 666
5398.04 715
5398.73 650
5399.43 685
5400.12 765
5400.81 691
5401.51 699
5402.20 637
5402.89 739
5403.59 696
5404.28 634
5404.97 772
5405.67 663
5406.36 734
5407.06 723
5407.75 646
5408.44 717
5409.14 678
5409.83 700
5410.53 759
5411.22 734
5411.91 840
5412.61 752
5413.30 751
5414.00 779
5414.69 766
5415.38 660
5416.08 612
5416.77 714
5417.47 778
5418.16 714
5418.86 724
5419.55 704
5420.25 736
5420.94 674
5421.64 664
5422.33 768
5423.03 683
5423.72 762
5424.41 731
5425.11 720
5425.80 762
5426.50 773
5427.19 861
5427.89 750
5428.59 667
5429.28 709
5429.98 750
5430.67 701
5431.37 667
5432.06 674
5432.76 734
5433.45 726
5434.15 783
5434.84 753
5435.54 809
5436.23 774
5436.93 761
5437.63 800
5438.32 851
5439.02 907
5439.71 906
5440.41 809
5441.11 780
5441.80 809
5442.50 994
5443.19 974
5443.89 880
5444.59 746
5445.28 860
5445.98 854
5446.68 886
5447.37 952
5448.07 900
5448.76 983
5449.46 1007
5450.16 1065
5450.85 1113
5451.55 1188
5452.25 1146
5452.94 1073
5453.64 1099
5454.34 1047
5455.03 951
5455.73 1021
5456.43 1013
5457.13 876
5457.82 906
5458.52 919
5459.22 882
5459.91 971
5460.61 976
5461.31 849
5462.01 867
5462.70 952
5463.40 917
5464.10 865
5464.80 934
5465.49 943
5466.19 987
5466.89 1020
5467.59 992
5468.28 1029
5468.98 949
5469.68 1010
5470.38 1040
5471.07 1124
5471.77 1047
5472.47 1019
5473.17 977
5473.87 1048
5474.56 1057
5475.26 1129
5475.96 1094
5476.66 1121
5477.36 1148
5478.06 1129
5478.75 1187
5479.45 1247
5480.15 1319
5480.85 1356
5481.55 1561
5482.25 1794
5482.95 1829
5483.64 2091
5484.34 2078
5485.04 1907
5485.74 1848
5486.44 1799
5487.14 1732
5487.84 1551
5488.54 1446
5489.23 1382
5489.93 1530
5490.63 1363
5491.33 1339
5492.03 1311
5492.73 1340
5493.43 1394
5494.13 1284
5494.83 1347
5495.53 1226
5496.23 1462
5496.93 1447
5497.63 1479
5498.33 1552
5499.03 1442
5499.73 1693
5500.43 1699
5501.13 1970
5501.83 2173
5502.53 2399
5503.23 2796
5503.93 3019
5504.63 2976
5505.33 2986
5506.03 2905
5506.73 2849
5507.43 2564
5508.13 2111
5508.83 1812
5509.53 1635
5510.23 1529
5510.93 1422
5511.63 1384
5512.33 1279
5513.03 1301
5513.73 1263
5514.43 1123
5515.13 1246
5515.83 1345
5516.53 1225
5517.23 1204
5517.93 1210
5518.64 1189
5519.34 1188
5520.04 1164
5520.74 1188
5521.44 1228
5522.14 1176
5522.84 1091
5523.54 1117
5524.24 1072
5524.95 1070
5525.65 1038
5526.35 935
5527.05 987
5527.75 1079
5528.45 1060
5529.15 1180
5529.86 951
5530.56 930
5531.26 963
5531.96 1034
5532.66 1105
5533.36 1038
5534.07 1003
5534.77 931
5535.47 922
5536.17 925
5536.87 919
5537.58 825
5538.28 826
5538.98 855
5539.68 880
5540.39 935
5541.09 914
5541.79 825
5542.49 892
5543.20 914
5543.90 881
5544.60 870
5545.30 841
5546.01 873
5546.71 813
5547.41 891
5548.11 812
5548.82 875
5549.52 857
5550.22 776
5550.93 730
5551.63 862
5552.33 834
5553.03 872
5553.74 754
5554.44 800
5555.14 878
5555.85 862
5556.55 880
5557.25 926
5557.96 789
5558.66 842
5559.36 857
5560.07 808
5560.77 820
5561.48 723
5562.18 680
5562.88 780
5563.59 860
5564.29 842
5564.99 839
5565.70 815
5566.40 823
5567.11 766
5567.81 746
5568.51 882
5569.22 810
5569.92 875
5570.63 776
5571.33 779
5572.04 819
5572.74 781
5573.44 705
5574.15 782
5574.85 776
5575.56 755
5576.26 743
5576.97 791
5577.67 709
5578.38 802
5579.08 825
5579.79 809
5580.49 745
5581.20 813
5581.90 757
5582.61 834
5583.31 877
5584.02 757
5584.72 752
5585.43 726
5586.13 691
5586.84 759
5587.54 673
5588.25 680
5588.95 704
5589.66 770
5590.36 825
5591.07 762
5591.77 639
5592.48 659
5593.19 752
5593.89 808
5594.60 796
5595.30 755
5596.01 734
5596.71 791
5597.42 757
5598.13 682
5598.83 698
5599.54 702
5600.24 795
5600.95 820
5601.66 786
5602.36 768
5603.07 749
5603.78 749
5604.48 796
5605.19 719
5605.89 646
5606.60 696
5607.31 664
5608.01 616
5608.72 690
5609.43 723
5610.13 701
5610.84 749
5611.55 717
5612.25 717
5612.96 705
5613.67 779
5614.38 768
5615.08 777
5615.79 688
5616.50 770
5617.20 831
5617.91 877
5618.62 669
5619.33 708
5620.03 714
5620.74 744
5621.45 750
5622.15 688
5622.86 678
5623.57 709
5624.28 858
5624.99 702
5625.69 724
5626.40 751
5627.11 826
5627.82 836
5628.52 773
5629.23 731
5629.94 715
5630.65 726
5631.36 785
5632.06 860
5632.77 929
5633.48 880
5634.19 816
5634.90 815
5635.61 812
5636.31 836
5637.02 718
5637.73 671
5638.44 731
5639.15 770
5639.86 727
5640.56 751
5641.27 782
5641.98 816
5642.69 936
5643.40 946
5644.11 879
5644.82 850
5645.53 789
5646.24 791
5646.94 850
5647.65 852
5648.36 784
5649.07 869
5649.78 794
5650.49 843
5651.20 852
5651.91 757
5652.62 730
5653.33 681
5654.04 757
5654.75 735
5655.46 726
5656.17 881
5656.88 939
5657.59 958
5658.30 942
5659.01 1014
5659.71 1005
5660.42 1016
5661.13 1127
5661.84 1095
5662.55 1082
5663.26 1063
5663.97 1053
5664.69 1002
5665.40 963
5666.11 930
5666.82 879
5667.53 825
5668.24 812
5668.95 728
5669.66 701
5670.37 830
5671.08 741
5671.79 748
5672.50 758
5673.21 769
5673.92 732
5674.63 745
5675.34 718
5676.05 767
5676.76 803
5677.48 699
5678.19 682
5678.90 709
5679.61 762
5680.32 777
5681.03 742
5681.74 797
5682.45 733
5683.16 797
5683.88 802
5684.59 780
5685.30 672
5686.01 643
5686.72 742
5687.43 787
5688.15 767
5688.86 793
5689.57 769
5690.28 692
5690.99 655
5691.70 689
5692.42 626
5693.13 666
5693.84 692
5694.55 746
5695.26 739
5695.98 661
5696.69 644
5697.40 633
5698.11 712
5698.82 724
5699.54 711
5700.25 602
5700.96 655
5701.67 720
5702.39 796
5703.10 738
5703.81 763
5704.52 784
5705.24 688
5705.95 752
5706.66 667
5707.38 645
5708.09 651
5708.80 669
5709.51 674
5710.23 655
5710.94 709
5711.65 751
5712.37 759
5713.08 657
5713.79 615
5714.51 636
5715.22 676
5715.93 633
5716.65 703
5717.36 706
5718.07 726
5718.79 748
5719.50 720
5720.21 686
5720.93 706
5721.64 679
5722.36 677
5723.07 749
5723.78 700
5724.50 699
5725.21 715
5725.92 722
5726.64 733
5727.35 722
5728.07 696
5728.78 755
5729.50 772
5730.21 806
5730.92 744
5731.64 805
5732.35 895
5733.07 876
5733.78 880
5734.50 801
5735.21 811
5735.93 740
5736.64 824
5737.35 811
5738.07 731
5738.78 739
5739.50 650
5740.21 669
5740.93 722
5741.64 694
5742.36 819
5743.07 807
5743.79 744
5744.50 698
5745.22 743
5745.93 713
5746.65 700
5747.37 709
5748.08 666
5748.80 696
5749.51 690
5750.23 712
5750.94 746
5751.66 738
5752.37 702
5753.09 763
5753.81 670
5754.52 627
5755.24 699
5755.95 736
5756.67 683
5757.38 677
5758.10 676
5758.82 724
5759.53 709
5760.25 749
5760.96 753
5761.68 713
5762.40 652
5763.11 689
5763.83 718
5764.55 664
5765.26 746
5765.98 649
5766.70 686
5767.41 673
5768.13 839
5768.85 818
5769.56 759
5770.28 725
5771.00 727
5771.71 723
5772.43 771
5773.15 740
5773.86 738
5774.58 730
5775.30 691
5776.01 657
5776.73 690
5777.45 675
5778.17 638
5778.88 698
5779.60 723
5780.32 761
5781.04 765
5781.75 828
5782.47 849
5783.19 753
5783.91 717
5784.62 798
5785.34 794
5786.06 780
5786.78 795
5787.49 827
5788.21 869
5788.93 855
5789.65 757
5790.37 767
5791.08 884
5791.80 773
5792.52 775
5793.24 822
5793.96 861
5794.68 856
5795.39 888
5796.11 871
5796.83 838
5797.55 844
5798.27 968
5798.99 995
5799.70 1000
5800.42 1046
5801.14 1001
5801.86 1107
5802.58 1217
5803.30 1289
5804.02 1552
5804.74 1872
5805.45 2129
5806.17 2415
5806.89 2462
5807.61 2436
5808.33 2089
5809.05 1849
5809.77 1557
5810.49 1372
5811.21 1281
5811.93 1116
5812.65 1094
5813.37 1029
5814.09 1006
5814.81 957
5815.52 1000
5816.24 1048
5816.96 1063
5817.68 995
5818.40 1106
5819.12 1155
5819.84 1054
5820.56 1127
5821.28 1099
5822.00 1040
5822.72 998
5823.44 1087
5824.16 1069
5824.88 1034
5825.60 1051
5826.32 950
5827.04 930
5827.76 913
5828.48 964
5829.21 990
5829.93 908
5830.65 877
5831.37 865
5832.09 912
5832.81 858
5833.53 789
5834.25 829
5834.97 775
5835.69 770
5836.41 850
5837.13 842
5837.85 830
5838.57 830
5839.30 849
5840.02 939
5840.74 831
5841.46 755
5842.18 802
5842.90 786
5843.62 825
5844.34 871
5845.07 873
5845.79 889
5846.51 824
5847.23 786
5847.95 775
5848.67 780
5849.39 834
5850.12 869
5850.84 875
5851.56 958
5852.28 893
5853.00 859
5853.73 886
5854.45 845
5855.17 866
5855.89 865
5856.61 875
5857.34 717
5858.06 815
5858.78 837
5859.50 811
5860.23 851
5860.95 879
5861.67 796
5862.39 847
5863.11 849
5863.84 789
5864.56 861
5865.28 884
5866.01 822
5866.73 813
5867.45 856
5868.17 899
5868.90 913
5869.62 949
5870.34 902
5871.07 943
5871.79 920
5872.51 965
5873.23 953
5873.96 947
5874.68 1009
5875.40 1029
5876.13 899
5876.85 883
5877.57 926
5878.30 868
5879.02 756
5879.74 889
5880.47 868
5881.19 888
5881.92 904
5882.64 857
5883.36 880
5884.09 952
5884.81 904
5885.53 917
5886.26 892
5886.98 921
5887.71 939
5888.43 917
5889.15 939
5889.88 926
5890.60 926
5891.33 920
5892.05 940
5892.78 884
5893.50 819
5894.23 895
5894.95 869
5895.67 862
5896.40 853
5897.12 854
5897.85 856
5898.57 927
5899.30 886
5900.02 883
5900.75 877
5901.47 898
5902.20 887
5902.92 909
5903.65 875
5904.37 944
5905.10 941
5905.82 920
5906.55 933
5907.27 1001
5908.00 949
5908.72 924
5909.45 854
5910.17 929
5910.90 980
5911.62 967
5912.35 951
5913.08 1035
5913.80 987
5914.53 946
5915.25 1045
5915.98 1039
5916.70 958
5917.43 978
5918.16 965
5918.88 993
5919.61 960
5920.33 1067
5921.06 1036
5921.79 995
5922.51 1018
5923.24 1037
5923.97 1128
5924.69 1096
5925.42 1004
5926.14 1045
5926.87 1215
5927.60 1209
5928.32 1128
5929.05 1084
5929.78 1137
5930.50 1208
5931.23 1225
5931.96 1273
5932.68 1285
5933.41 1263
5934.14 1410
5934.86 1300
5935.59 1316
5936.32 1365
5937.05 1363
5937.77 1355
5938.50 1306
5939.23 1479
5939.95 1544
5940.68 1371
5941.41 1541
5942.14 1563
5942.86 1582
5943.59 1585
5944.32 1477
5945.05 1509
5945.77 1583
5946.50 1534
5947.23 1679
5947.96 1660
5948.68 1754
5949.41 1717
5950.14 1718
5950.87 1704
5951.60 1776
5952.32 1774
5953.05 1977
5953.78 2142
5954.51 2234
5955.24 2468
5955.96 2456
5956.69 2530
5957.42 2466
5958.15 2434
5958.88 2413
5959.61 2432
5960.33 2343
5961.06 2449
5961.79 2377
5962.52 2205
5963.25 2270
5963.98 2555
5964.71 2541
5965.44 2327
5966.16 2372
5966.89 2534
5967.62 2716
5968.35 2802
5969.08 3240
5969.81 3663
5970.54 3669
5971.27 3712
5972.00 3631
5972.73 3805
5973.46 3653
5974.18 3304
5974.91 3176
5975.64 3170
5976.37 2903
5977.10 2861
5977.83 2853
5978.56 2765
5979.29 2710
5980.02 2681
5980.75 2814
5981.48 2877
5982.21 2939
5982.94 2906
5983.67 3071
5984.40 3315
5985.13 3210
5985.86 3278
5986.59 3301
5987.32 3369
5988.05 3426
5988.78 3287
5989.51 3210
5990.24 3261
5990.97 3343
5991.70 3222
5992.43 3078
5993.16 3175
5993.89 3271
5994.62 3314
5995.35 3407
5996.09 3428
5996.82 3366
5997.55 3533
5998.28 3432
5999.01 3512
5999.74 3657
6000.47 3527
6001.20 3648
6001.93 3643
6002.66 3558
6003.39 3666
6004.13 3631
6004.86 3549
6005.59 3667
6006.32 3378
6007.05 3379
6007.78 3482
6008.51 3304
6009.25 3373
6009.98 3465
6010.71 3544
6011.44 3636
6012.17 4122
6012.90 4565
6013.64 5340
6014.37 6477
6015.10 7585
6015.83 8221
6016.56 9109
6017.29 10094
6018.03 10401
6018.76 10352
6019.49 9860
6020.22 9473
6020.96 8351
6021.69 7573
6022.42 6491
6023.15 5475
6023.88 4570
6024.62 3969
6025.35 3522
6026.08 3231
6026.81 2919
6027.55 2939
6028.28 2704
6029.01 2636
6029.75 2577
6030.48 2415
6031.21 2494
6031.94 2464
6032.68 2472
6033.41 2435
6034.14 2232
6034.88 2243
6035.61 2408
6036.34 2399
6037.07 2249
6037.81 2238
6038.54 2355
6039.27 2325
6040.01 2306
6040.74 2408
6041.47 2391
6042.21 2485
6042.94 2540
6043.68 2541
6044.41 2490
6045.14 2519
6045.88 2354
6046.61 2492
6047.34 2460
6048.08 2546
6048.81 2562
6049.55 2871
6050.28 2946
6051.01 3052
6051.75 2986
6052.48 3207
6053.22 3339
6053.95 3386
6054.68 3822
6055.42 4272
6056.15 4506
6056.89 4545
6057.62 4753
6058.36 4512
6059.09 4110
6059.83 4034
6060.56 3474
6061.29 3206
6062.03 3063
6062.76 2894
6063.50 2839
6064.23 2759
6064.97 2631
6065.70 2613
6066.44 2519
6067.17 2482
6067.91 2588
6068.64 2692
6069.38 2476
6070.11 2500
6070.85 2502
6071.58 2375
6072.32 2324
6073.06 2313
6073.79 2248
6074.53 2223
6075.26 2247
6076.00 2162
6076.73 2143
6077.47 2086
6078.20 2027
6078.94 1999
6079.68 1978
6080.41 1930
6081.15 1961
6081.88 2019
6082.62 1824
6083.35 1800
6084.09 1769
6084.83 1845
6085.56 1749
6086.30 1795
6087.04 1726
6087.77 1749
6088.51 1728
6089.24 1733
6089.98 1728
6090.72 1780
6091.45 1783
6092.19 1778
6092.93 1767
6093.66 1808
6094.40 1795
6095.14 1803
6095.87 1734
6096.61 1765
6097.35 1761
6098.08 1757
6098.82 1614
6099.56 1640
6100.29 1627
6101.03 1648
6101.77 1635
6102.51 1438
6103.24 1523
6103.98 1599
6104.72 1474
6105.46 1512
6106.19 1546
6106.93 1464
6107.67 1552
6108.41 1517
6109.14 1471
6109.88 1527
6110.62 1495
6111.36 1526
6112.09 1528
6112.83 1456
6113.57 1516
6114.31 1513
6115.04 1497
6115.78 1591
6116.52 1483
6117.26 1545
6118.00 1700
6118.73 1672
6119.47 1612
6120.21 1603
6120.95 1621
6121.69 1510
6122.43 1612
6123.16 1638
6123.90 1503
6124.64 1455
6125.38 1606
6126.12 1639
6126.86 1502
6127.60 1440
6128.33 1517
6129.07 1673
6129.81 1591
6130.55 1496
6131.29 1580
6132.03 1613
6132.77 1487
6133.51 1585
6134.25 1638
6134.98 1680
6135.72 1730
6136.46 1675
6137.20 1687
6137.94 1597
6138.68 1682
6139.42 1722
6140.16 1660
6140.90 1748
6141.64 1702
6142.38 1728
6143.12 1716
6143.86 1800
6144.60 1750
6145.34 1729
6146.08 1865
6146.82 1789
6147.56 1763
6148.30 1750
6149.04 1796
6149.78 1833
6150.52 1727
6151.26 1746
6152.00 1822
6152.74 1780
6153.48 1813
6154.22 1891
6154.96 1791
6155.70 1854
6156.44 1847
6157.18 1793
6157.92 1904
6158.66 2042
6159.40 1927
6160.14 1926
6160.88 1892
6161.62 1831
6162.36 1910
6163.10 2100
6163.85 2003
6164.59 2121
6165.33 2135
6166.07 2093
6166.81 2228
6167.55 2361
6168.29 2586
6169.03 2808
6169.77 2907
6170.51 3060
6171.26 3060
6172.00 2897
6172.74 2829
6173.48 3010
6174.22 2998
6174.96 2900
6175.70 2794
6176.45 2624
6177.19 2703
6177.93 2659
6178.67 2647
6179.41 2550
6180.16 2469
6180.90 2546
6181.64 2508
6182.38 2553
6183.12 2590
6183.87 2641
6184.61 2782
6185.35 2728
6186.09 2664
6186.83 2610
6187.58 2775
6188.32 2688
6189.06 2799
6189.80 2761
6190.55 2771
6191.29 2832
6192.03 2974
6192.77 2974
6193.52 3035
6194.26 3206
6195.00 3391
6195.74 3236
6196.49 3359
6197.23 3430
6197.97 3640
6198.72 3671
6199.46 3490
6200.20 3587
6200.94 3656
6201.69 3420
6202.43 3507
6203.17 3477
6203.92 3466
6204.66 3552
6205.40 3711
6206.15 3850
6206.89 4065
6207.63 4435
6208.38 5163
6209.12 6517
6209.87 8030
6210.61 9802
6211.35 11496
6212.10 12635
6212.84 13903
6213.58 15200
6214.33 15265
6215.07 14761
6215.82 14055
6216.56 12656
6217.30 11071
6218.05 9334
6218.79 7595
6219.54 6159
6220.28 5238
6221.02 4356
6221.77 3715
6222.51 3393
6223.26 2997
6224.00 2906
6224.75 2710
6225.49 2660
6226.24 2712
6226.98 2642
6227.73 2560
6228.47 2593
6229.21 2491
6229.96 2523
6230.70 2372
6231.45 2218
6232.19 2208
6232.94 2028
6233.68 1949
6234.43 1897
6235.17 1820
6235.92 1807
6236.67 1938
6237.41 1928
6238.16 1941
6238.90 1829
6239.65 1764
6240.39 1946
6241.14 2274
6241.88 2302
6242.63 2472
6243.37 2616
6244.12 2820
6244.87 2857
6245.61 2748
6246.36 2534
6247.10 2581
6247.85 2303
6248.59 2396
6249.34 2372
6250.09 2402
6250.83 2372
6251.58 2389
6252.33 2461
6253.07 2571
6253.82 2421
6254.56 2408
6255.31 2368
6256.06 2251
6256.80 2313
6257.55 2152
6258.30 2169
6259.04 2086
6259.79 2055
6260.54 2173
6261.28 1993
6262.03 1965
6262.78 2004
6263.52 1947
6264.27 1969
6265.02 1904
6265.76 2018
6266.51 1989
6267.26 1885
6268.01 1798
6268.75 1921
6269.50 1856
6270.25 1929
6270.99 1886
6271.74 1944
6272.49 1931
6273.24 1880
6273.98 1786
6274.73 1807
6275.48 1879
6276.23 1926
6276.97 1918
6277.72 1834
6278.47 1803
6279.22 1951
6279.96 1986
6280.71 1850
6281.46 1865
6282.21 1847
6282.96 1866
6283.70 1953
6284.45 1911
6285.20 1841
6285.95 1727
6286.70 1738
6287.45 1647
6288.19 1648
6288.94 1586
6289.69 1469
6290.44 1495
6291.19 1478
6291.94 1564
6292.68 1486
6293.43 1442
6294.18 1424
6294.93 1568
6295.68 1444
6296.43 1449
6297.18 1345
6297.93 1489
6298.67 1377
6299.42 1334
6300.17 1353
6300.92 1368
6301.67 1337
6302.42 1446
6303.17 1434
6303.92 1296
6304.67 1326
6305.42 1342
6306.17 1343
6306.92 1265
6307.67 1326
6308.41 1204
6309.16 1304
6309.91 1231
6310.66 1270
6311.41 1299
6312.16 1420
6312.91 1381
6313.66 1419
6314.41 1396
6315.16 1348
6315.91 1409
6316.66 1436
6317.41 1398
6318.16 1411
6318.91 1469
6319.66 1506
6320.41 1396
6321.16 1445
6321.91 1348
6322.66 1389
6323.41 1446
6324.16 1345
6324.92 1312
6325.67 1285
6326.42 1323
6327.17 1355
6327.92 1232
6328.67 1241
6329.42 1262
6330.17 1148
6330.92 1102
6331.67 1168
6332.42 1158
6333.17 1148
6333.92 1080
6334.68 1110
6335.43 1178
6336.18 1113
6336.93 1150
6337.68 1140
6338.43 1163
6339.18 1216
6339.93 1147
6340.69 1115
6341.44 1118
6342.19 1093
6342.94 1089
6343.69 1115
6344.44 1107
6345.20 1115
6345.95 1183
6346.70 1047
6347.45 1119
6348.20 1044
6348.95 1092
6349.71 1187
6350.46 1198
6351.21 1146
6351.96 1155
6352.71 1230
6353.47 1271
6354.22 1227
6354.97 1345
6355.72 1420
6356.48 1509
6357.23 1514
6357.98 1503
6358.73 1494
6359.49 1531
6360.24 1458
6360.99 1396
6361.74 1327
6362.50 1330
6363.25 1217
6364.00 1226
6364.76 1224
6365.51 1192
6366.26 1198
6367.01 1147
6367.77 1095
6368.52 1257
6369.27 1204
6370.03 1302
6370.78 1273
6371.53 1148
6372.29 1175
6373.04 1156
6373.79 1135
6374.55 1274
6375.30 1226
6376.05 1143
6376.81 1167
6377.56 1153
6378.31 1119
6379.07 1153
6379.82 1162
6380.58 1160
6381.33 1166
6382.08 1179
6382.84 1263
6383.59 1072
6384.35 1092
6385.10 1167
6385.85 1139
6386.61 1026
6387.36 1167
6388.12 1175
6388.87 1107
6389.62 1160
6390.38 1125
6391.13 1100
6391.89 1110
6392.64 1079
6393.40 1099
6394.15 1006
6394.91 1036
6395.66 1104
6396.42 1204
6397.17 1190
6397.93 1083
6398.68 1070
6399.44 1074
6400.19 1120
6400.95 1124
6401.70 1118
6402.46 1036
6403.21 1129
6403.97 1043
6404.72 986
6405.48 987
6406.23 1035
6406.99 1089
6407.74 1069
6408.50 1053
6409.25 1109
6410.01 1195
6410.76 1160
6411.52 1183
6412.28 1252
6413.03 1178
6413.79 1278
6414.54 1319
6415.30 1332
6416.05 1282
6416.81 1243
6417.57 1197
6418.32 1103
6419.08 1159
6419.83 1142
6420.59 1145
6421.35 1123
6422.10 1195
6422.86 1109
6423.62 1124
6424.37 1171
6425.13 1114
6425.89 1125
6426.64 1127
6427.40 1131
6428.15 1148
6428.91 1073
6429.67 1031
6430.42 1061
6431.18 1025
6431.94 1080
6432.70 1122
6433.45 1137
6434.21 1119
6434.97 1152
6435.72 1088
6436.48 1207
6437.24 1173
6437.99 1064
6438.75 1128
6439.51 1135
6440.27 1181
6441.02 1237
6441.78 1116
6442.54 1139
6443.30 1124
6444.05 1129
6444.81 1082
6445.57 1204
6446.33 1170
6447.08 1145
6447.84 1142
6448.60 1186
6449.36 1242
6450.12 1129
6450.87 1215
6451.63 1183
6452.39 1234
6453.15 1242
6453.91 1271
6454.66 1250
6455.42 1278
6456.18 1243
6456.94 1185
6457.70 1377
6458.46 1290
6459.21 1248
6459.97 1145
6460.73 1194
6461.49 1293
6462.25 1308
6463.01 1309
6463.77 1372
6464.52 1336
6465.28 1348
6466.04 1463
6466.80 1480
6467.56 1437
6468.32 1446
6469.08 1494
6469.84 1405
6470.60 1375
6471.36 1442
6472.11 1563
6472.87 1509
6473.63 1553
6474.39 1557
6475.15 1568
6475.91 1546
6476.67 1636
6477.43 1668
6478.19 1578
6478.95 1608
6479.71 1699
6480.47 1686
6481.23 1772
6481.99 1750
6482.75 1790
6483.51 1728
6484.27 1739
6485.03 1839
6485.79 1774
6486.55 1746
6487.31 1755
6488.07 1887
6488.83 1923
6489.59 1917
6490.35 1957
6491.11 2019
6491.87 1970
6492.63 2063
6493.39 2180
6494.15 2268
6494.91 2309
6495.67 2406
6496.43 2495
6497.19 2523
6497.95 2550
6498.71 2664
6499.48 2759
6500.24 2697
6501.00 2813
6501.76 2775
6502.52 2775
6503.28 2810
6504.04 2739
6504.80 2648
6505.56 2714
6506.32 2733
6507.09 2769
6507.85 2827
6508.61 2803
6509.37 2977
6510.13 2966
6510.89 2980
6511.65 2996
6512.42 3081
6513.18 3059
6513.94 3232
6514.70 3216
6515.46 3282
6516.22 3372
6516.99 3253
6517.75 3185
6518.51 3429
6519.27 3379
6520.03 3307
6520.80 3199
6521.56 3343
6522.32 3486
6523.08 3715
6523.84 3846
6524.61 3880
6525.37 4002
6526.13 4057
6526.89 4049
6527.66 4272
6528.42 4556
6529.18 4692
6529.94 5086
6530.71 5632
6531.47 5788
6532.23 5914
6533.00 6237
6533.76 6274
6534.52 6199
6535.28 6150
6536.05 6370
6536.81 7296
6537.57 8569
6538.34 10400
6539.10 12193
6539.86 13588
6540.63 14387
6541.39 15163
6542.15 14586
6542.92 14120
6543.68 12795
6544.44 11310
6545.21 9649
6545.97 7944
6546.73 6355
6547.50 5155
6548.26 4548
6549.02 3905
6549.79 3446
6550.55 3231
6551.31 2898
6552.08 2768
6552.84 2755
6553.61 2788
6554.37 2673
6555.13 2556
6555.90 2655
6556.66 2607
6557.43 2499
6558.19 2534
6558.96 2455
6559.72 2383
6560.48 2239
6561.25 2173
6562.01 2187
6562.78 2126
6563.54 2195
6564.31 2280
6565.07 2336
6565.84 2380
6566.60 2533
6567.37 2641
6568.13 2721
6568.90 2753
6569.66 2814
6570.43 2740
6571.19 2693
6571.96 2711
6572.72 2845
6573.49 2906
6574.25 2895
6575.02 2837
6575.78 2838
6576.55 2974
6577.31 3101
6578.08 3284
6578.84 3328
6579.61 3291
6580.37 3310
6581.14 3321
6581.91 3216
6582.67 3333
6583.44 3230
6584.20 3081
6584.97 3062
6585.73 3176
6586.50 3052
6587.27 3154
6588.03 2935
6588.80 3100
6589.56 3013
6590.33 2976
6591.10 2962
6591.86 2903
6592.63 3112
6593.39 3086
6594.16 3181
6594.93 3399
6595.69 3713
6596.46 3881
6597.23 4147
6597.99 4371
6598.76 4586
6599.53 4563
6600.29 4451
6601.06 4406
6601.83 4231
6602.59 3967
6603.36 3579
6604.13 3480
6604.89 3197
6605.66 2952
6606.43 2997
6607.20 2804
6607.96 2757
6608.73 2755
6609.50 2787
6610.26 2713
6611.03 2778
6611.80 2811
6612.57 2800
6613.33 2832
6614.10 3100
6614.87 3141
6615.64 3111
6616.40 2791
6617.17 2714
6617.94 2638
6618.71 2556
6619.48 2392
6620.24 2416
6621.01 2268
6621.78 2206
6622.55 2125
6623.32 2160
6624.08 2274
6624.85 2040
6625.62 2017
6626.39 2130
6627.16 2096
6627.92 2085
6628.69 2129
6629.46 2027
6630.23 1941
6631.00 2018
6631.77 1992
6632.54 2056
6633.30 1958
6634.07 2055
6634.84 2222
6635.61 2418
6636.38 2674
6637.15 2798
6637.92 3030
6638.69 3140
6639.45 3248
6640.22 3281
6640.99 3223
6641.76 2808
6642.53 2781
6643.30 2584
6644.07 2403
6644.84 2270
6645.61 2194
6646.38 2155
6647.15 1968
6647.92 1974
6648.69 1852
6649.46 1770
6650.22 1815
6650.99 1885
6651.76 1935
6652.53 1890
6653.30 1828
6654.07 1832
6654.84 1919
6655.61 2012
6656.38 1845
6657.15 1883
6657.92 2026
6658.69 2043
6659.46 1925
6660.23 2028
6661.00 2074
6661.77 2058
6662.54 2000
6663.31 2001
6664.09 1864
6664.86 1823
6665.63 1770
6666.40 1712
6667.17 1764
6667.94 1805
6668.71 1797
6669.48 1882
6670.25 1886
6671.02 1823
6671.79 1785
6672.56 1823
6673.33 1883
6674.10 1783
6674.88 1865
6675.65 1870
6676.42 1912
6677.19 1934
6677.96 1995
6678.73 1957
6679.50 1859
6680.27 1990
6681.05 2048
6681.82 1928
6682.59 1852
6683.36 2022
6684.13 2021
6684.90 2043
6685.67 2015
6686.45 2144
6687.22 2358
6687.99 2455
6688.76 2669
6689.53 2657
6690.31 2528
6691.08 2578
6691.85 2457
6692.62 2157
6693.39 2093
6694.17 1987
6694.94 1841
6695.71 1813
6696.48 1793
6697.25 1849
6698.03 1822
6698.80 1778
6699.57 1657
6700.34 1776
6701.12 1764
6701.89 1614
6702.66 1766
6703.43 1754
6704.21 1679
6704.98 1719
6705.75 1736
6706.53 1579
6707.30 1646
6708.07 1594
6708.84 1520
6709.62 1606
6710.39 1650
6711.16 1619
6711.94 1654
6712.71 1763
6713.48 1625
6714.26 1633
6715.03 1604
6715.80 1607
6716.58 1594
6717.35 1560
6718.12 1654
6718.90 1504
6719.67 1503
6720.45 1537
6721.22 1448
6721.99 1494
6722.77 1457
6723.54 1444
6724.31 1361
6725.09 1432
6725.86 1462
6726.64 1461
6727.41 1553
6728.18 1616
6728.96 1494
6729.73 1481
6730.51 1589
6731.28 1577
6732.06 1484
6732.83 1414
6733.60 1583
6734.38 1593
6735.15 1580
6735.93 1594
6736.70 1533
6737.48 1556
6738.25 1736
6739.03 1632
6739.80 1739
6740.58 1738
6741.35 1577
6742.13 1667
6742.90 1582
6743.68 1633
6744.45 1491
6745.23 1429
6746.00 1678
6746.78 1583
6747.55 1606
6748.33 1605
6749.10 1622
6749.88 1741
6750.65 1667
6751.43 1752
6752.20 1875
6752.98 1904
6753.75 2053
6754.53 2154
6755.31 2263
6756.08 2669
6756.86 2734
6757.63 2683
6758.41 2662
6759.19 2433
6759.96 2398
6760.74 2158
6761.51 1947
6762.29 1826
6763.07 1707
6763.84 1717
6764.62 1639
6765.39 1682
6766.17 1523
6766.95 1575
6767.72 1559
6768.50 1632
6769.28 1549
6770.05 1602
6770.83 1483
6771.61 1521
6772.38 1595
6773.16 1593
6773.94 1522
6774.71 1460
6775.49 1423
6776.27 1471
6777.04 1418
6777.82 1452
6778.60 1399
6779.37 1297
6780.15 1311
6780.93 1286
6781.71 1314
6782.48 1322
6783.26 1357
6784.04 1367
6784.81 1411
6785.59 1271
6786.37 1269
6787.15 1331
6787.92 1309
6788.70 1305
6789.48 1292
6790.26 1236
6791.04 1287
6791.81 1357
6792.59 1320
6793.37 1201
6794.15 1279
6794.92 1205
6795.70 1207
6796.48 1306
6797.26 1223
6798.04 1227
6798.81 1265
6799.59 1255
6800.37 1278
6801.15 1212
6801.93 1272
6802.71 1266
6803.48 1281
6804.26 1311
6805.04 1355
6805.82 1308
6806.60 1338
6807.38 1451
6808.16 1413
6808.94 1551
6809.71 1515
6810.49 1560
6811.27 1512
6812.05 1402
6812.83 1379
6813.61 1410
6814.39 1335
6815.17 1359
6815.95 1459
6816.73 1411
6817.50 1398
6818.28 1381
6819.06 1402
6819.84 1401
6820.62 1437
6821.40 1418
6822.18 1480
6822.96 1461
6823.74 1290
6824.52 1351
6825.30 1248
6826.08 1281
6826.86 1223
6827.64 1299
6828.42 1221
6829.20 1324
6829.98 1257
6830.76 1292
6831.54 1392
6832.32 1279
6833.10 1298
6833.88 1289
6834.66 1348
6835.44 1336
6836.22 1358
6837.00 1281
6837.78 1259
6838.56 1327
6839.34 1219
6840.12 1134
6840.90 1151
6841.68 1201
6842.46 1241
6843.24 1238
6844.03 1238
6844.81 1212
6845.59 1255
6846.37 1170
6847.15 1132
6847.93 1242
6848.71 1250
6849.49 1322
6850.27 1359
6851.05 1491
6851.84 1577
6852.62 1817
6853.40 2035
6854.18 2254
6854.96 2416
6855.74 2529
6856.52 2533
6857.30 2593
6858.09 2374
6858.87 2236
6859.65 2006
6860.43 1813
6861.21 1638
6861.99 1586
6862.78 1517
6863.56 1421
6864.34 1447
6865.12 1460
6865.90 1409
6866.69 1457
6867.47 1549
6868.25 1587
6869.03 1526
6869.82 1580
6870.60 1706
6871.38 1670
6872.16 1602
6872.94 1569
6873.73 1605
6874.51 1647
6875.29 1563
6876.07 1587
6876.86 1674
6877.64 1561
6878.42 1572
6879.21 1551
6879.99 1615
6880.77 1706
6881.55 1646
6882.34 1829
6883.12 1892
6883.90 1886
6884.69 1834
6885.47 1905
6886.25 1844
6887.04 1861
6887.82 2069
6888.60 2260
6889.39 2507
6890.17 2616
6890.95 3151
6891.74 3727
6892.52 3933
6893.30 3933
6894.09 3772
6894.87 3527
6895.65 3278
6896.44 2834
6897.22 2554
6898.01 2393
6898.79 2133
6899.57 1977
6900.36 1979
6901.14 1978
6901.93 1934
6902.71 1944
6903.49 1980
6904.28 1871
6905.06 1900
6905.85 1905
6906.63 1878
6907.42 1967
6908.20 2100
6908.98 1949
6909.77 1957
6910.55 1983
6911.34 1974
6912.12 1914
6912.91 1756
6913.69 1780
6914.48 1898
6915.26 1915
6916.05 1932
6916.83 1857
6917.62 1869
6918.40 1812
6919.19 1870
6919.97 1782
6920.76 1803
6921.54 1793
6922.33 1820
6923.11 1821
6923.90 1882
6924.68 1723
6925.47 1749
6926.25 1777
6927.04 1866
6927.82 1795
6928.61 1852
6929.40 1924
6930.18 1876
6930.97 1977
6931.75 1972
6932.54 2022
6933.32 1981
6934.11 1971
6934.90 2114
6935.68 2011
6936.47 2030
6937.25 2032
6938.04 2062
6938.83 2040
6939.61 2114
6940.40 2095
6941.19 2177
6941.97 2310
6942.76 2273
6943.54 2351
6944.33 2600
6945.12 2518
6945.90 2749
6946.69 2929
6947.48 3071
6948.26 3004
6949.05 3116
6949.84 3187
6950.62 3232
6951.41 3212
6952.20 3315
6952.99 3297
6953.77 3336
6954.56 3214
6955.35 2980
6956.13 3071
6956.92 2837
6957.71 2772
6958.50 2765
6959.28 2795
6960.07 2714
6960.86 2561
6961.64 2650
6962.43 2545
6963.22 2672
6964.01 2790
6964.80 2758
6965.58 2819
6966.37 2754
6967.16 2668
6967.95 2687
6968.73 2955
6969.52 2988
6970.31 3132
6971.10 3417
6971.89 3390
6972.67 3543
6973.46 3836
6974.25 4054
6975.04 4101
6975.83 4045
6976.62 4069
6977.40 3992
6978.19 3956
6978.98 3706
6979.77 3850
6980.56 3934
6981.35 4192
6982.13 4068
6982.92 4300
6983.71 4437
6984.50 5027
6985.29 5706
6986.08 6775
6986.87 8320
6987.66 10134
6988.45 12196
6989.23 13773
6990.02 14961
6990.81 15411
6991.60 15286
6992.39 14899
6993.18 13581
6993.97 11864
6994.76 10616
6995.55 8619
6996.34 6954
6997.13 5935
6997.92 4846
6998.71 4028
6999.50 3409
7000.29 3298
7001.07 3045
7001.86 2835
7002.65 2723
7003.44 2654
7004.23 2669
7005.02 2745
7005.81 2584
7006.60 2463
7007.39 2385
7008.18 2303
7008.97 2291
7009.76 2056
7010.55 1919
7011.34 1966
7012.14 1873
7012.93 1837
7013.72 1876
7014.51 1840
7015.30 1912
7016.09 2012
7016.88 2000
7017.67 2214
7018.46 2287
7019.25 2225
7020.04 2289
7020.83 2338
7021.62 2095
7022.41 2078
7023.20 2047
7024.00 2124
7024.79 2186
7025.58 2378
7026.37 2376
7027.16 2398
7027.95 2511
7028.74 2447
7029.53 2549
7030.32 2496
7031.12 2436
7031.91 2407
7032.70 2248
7033.49 2239
7034.28 2149
7035.07 2048
7035.87 1921
7036.66 1921
7037.45 2006
7038.24 1905
7039.03 2048
7039.82 1991
7040.62 1946
7041.41 1993
7042.20 2037
7042.99 2139
7043.78 2050
7044.58 2028
7045.37 2145
7046.16 2316
7046.95 2306
7047.75 2420
7048.54 2476
7049.33 2394
7050.12 2292
7050.92 2578
7051.71 2580
7052.50 2840
7053.29 3098
7054.09 3307
7054.88 3445
7055.67 3306
7056.46 3297
7057.26 2873
7058.05 2782
7058.84 2538
7059.64 2358
7060.43 2217
7061.22 2170
7062.02 2134
7062.81 2114
7063.60 2157
7064.39 2079
7065.19 2066
7065.98 2072
7066.77 2123
7067.57 1986
7068.36 1984
7069.16 1960
7069.95 2013
7070.74 1941
7071.54 1864
7072.33 1849
7073.12 1750
7073.92 1753
7074.71 1767
7075.51 1699
7076.30 1702
7077.09 1624
7077.89 1635
7078.68 1633
7079.48 1619
7080.27 1570
7081.06 1463
7081.86 1529
7082.65 1538
7083.45 1538
7084.24 1545
7085.04 1614
7085.83 1540
7086.62 1498
7087.42 1473
7088.21 1511
7089.01 1440
7089.80 1308
7090.60 1448
7091.39 1418
7092.19 1281
7092.98 1438
7093.78 1414
7094.57 1387
7095.37 1264
7096.16 1301
7096.96 1430
7097.75 1448
7098.55 1373
7099.34 1228
7100.14 1266
7100.93 1329
7101.73 1294
7102.52 1184
7103.32 1313
7104.11 1269
7104.91 1259
7105.71 1212
7106.50 1135
7107.30 1178
7108.09 1207
7108.89 1274
7109.68 1208
7110.48 1071
7111.28 1080
7112.07 1129
7112.87 1073
7113.66 1051
7114.46 1097
7115.26 1054
7116.05 1071
7116.85 1108
7117.65 1172
7118.44 1105
7119.24 1109
7120.03 1138
7120.83 1140
7121.63 1137
7122.42 1154
7123.22 1091
7124.02 1092
7124.81 1058
7125.61 1149
7126.41 1053
7127.20 1027
7128.00 1020
7128.80 980
7129.59 1065
7130.39 996
7131.19 1002
7131.99 1010
7132.78 1066
7133.58 1075
7134.38 1155
7135.17 1136
7135.97 1120
7136.77 1142
7137.57 1137
7138.36 1046
7139.16 973
7139.96 1031
7140.76 1024
7141.55 1040
7142.35 1096
7143.15 962
7143.95 920
7144.74 916
7145.54 884
7146.34 937
7147.14 875
7147.94 1024
7148.73 978
7149.53 865
7150.33 859
7151.13 873
7151.93 850
7152.72 855
7153.52 846
7154.32 868
7155.12 845
7155.92 829
7156.72 843
7157.51 899
7158.31 883
7159.11 896
7159.91 937
7160.71 932
7161.51 887
7162.31 990
7163.11 1044
7163.90 954
7164.70 1026
7165.50 928
7166.30 953
7167.10 935
7167.90 871
7168.70 841
7169.50 897
7170.30 889
7171.10 897
7171.90 832
7172.69 870
7173.49 935
7174.29 839
7175.09 885
7175.89 895
7176.69 906
7177.49 880
7178.29 802
7179.09 858
7179.89 863
7180.69 867
7181.49 836
7182.29 769
7183.09 847
7183.89 834
7184.69 859
7185.49 816
7186.29 825
7187.09 879
7187.89 827
7188.69 888
7189.49 838
7190.29 836
7191.09 794
7191.89 885
7192.69 875
7193.49 818
7194.29 800
7195.09 813
7195.89 829
7196.70 805
7197.50 775
7198.30 799
7199.10 822
7199.90 802
7200.70 777
7201.50 820
7202.30 819
7203.10 836
7203.90 802
7204.70 776
7205.51 808
7206.31 744
7207.11 737
7207.91 788
7208.71 742
7209.51 695
7210.31 743
7211.12 781
7211.92 726
7212.72 737
7213.52 780
7214.32 752
7215.12 807
7215.92 802
7216.73 820
7217.53 809
7218.33 905
7219.13 840
7219.93 793
7220.74 884
7221.54 857
7222.34 883
7223.14 883
7223.94 899
7224.75 875
7225.55 739
7226.35 772
7227.15 752
7227.96 880
7228.76 833
7229.56 775
7230.36 783
7231.17 828
7231.97 809
7232.77 860
7233.57 801
7234.38 779
7235.18 744
7235.98 711
7236.79 674
7237.59 751
7238.39 825
7239.19 845
7240.00 798
7240.80 766
7241.60 780
7242.41 765
7243.21 810
7244.01 739
7244.82 751
7245.62 798
7246.42 801
7247.23 813
7248.03 739
7248.83 695
7249.64 838
7250.44 838
7251.25 824
7252.05 907
7252.85 857
7253.66 894
7254.46 824
7255.27 843
7256.07 861
7256.87 847
7257.68 815
7258.48 802
7259.29 784
7260.09 802
7260.89 868
7261.70 829
7262.50 879
7263.31 887
7264.11 1009
7264.92 967
7265.72 979
7266.53 1165
7267.33 1095
7268.13 984
7268.94 987
7269.74 1017
7270.55 1066
7271.35 1040
7272.16 955
7272.96 949
7273.77 939
7274.57 971
7275.38 947
7276.18 1048
7276.99 983
7277.79 911
7278.60 939
7279.40 955
7280.21 881
7281.01 969
7281.82 1071
7282.63 1072
7283.43 995
7284.24 1053
7285.04 1237
7285.85 1302
7286.65 1314
7287.46 1523
7288.27 1669
7289.07 1915
7289.88 1886
7290.68 1734
7291.49 1739
7292.29 1583
7293.10 1485
7293.91 1241
7294.71 1186
7295.52 1115
7296.33 1089
7297.13 1083
7297.94 1038
7298.74 1036
7299.55 1064
7300.36 1131
7301.16 1047
7301.97 1045
7302.78 995
7303.58 1059
7304.39 1077
7305.20 1014
7306.00 1088
7306.81 1150
7307.62 1019
7308.42 1069
7309.23 1076
7310.04 1036
7310.84 1093
7311.65 1041
7312.46 1115
7313.27 1097
7314.07 1118
7314.88 1195
7315.69 1327
7316.50 1301
7317.30 1329
7318.11 1318
7318.92 1383
7319.72 1524
7320.53 1679
7321.34 1939
7322.15 2062
7322.96 2251
7323.76 2494
7324.57 2399
7325.38 2261
7326.19 2288
7326.99 2034
7327.80 1679
7328.61 1577
7329.42 1464
7330.23 1390
7331.03 1371
7331.84 1199
7332.65 1259
7333.46 1231
7334.27 1199
7335.08 1171
7335.88 1163
7336.69 1166
7337.50 1205
7338.31 1300
7339.12 1307
7339.93 1293
7340.74 1177
7341.54 1096
7342.35 1129
7343.16 1058
7343.97 1134
7344.78 1083
7345.59 1056
7346.40 1027
7347.21 968
7348.02 892
7348.82 991
7349.63 1022
7350.44 913
7351.25 1006
7352.06 998
7352.87 873
7353.68 937
7354.49 925
7355.30 925
7356.11 921
7356.92 918
7357.73 1029
7358.54 948
7359.35 955
7360.16 872
7360.97 868
7361.78 838
7362.59 924
7363.40 929
7364.21 945
7365.02 977
7365.83 947
7366.64 921
7367.45 857
7368.26 827
7369.07 867
7369.88 893
7370.69 940
7371.50 889
7372.31 835
7373.12 857
7373.93 894
7374.74 783
7375.55 904
7376.36 810
7377.17 779
7377.98 893
7378.79 866
7379.60 862
7380.42 966
7381.23 924
7382.04 920
7382.85 928
7383.66 1011
7384.47 945
7385.28 947
7386.09 1017
7386.90 972
7387.71 907
7388.53 1002
7389.34 942
7390.15 933
7390.96 929
7391.77 881
7392.58 937
7393.39 871
7394.21 827
7395.02 814
7395.83 830
7396.64 855
7397.45 885
7398.27 870
7399.08 822
7399.89 789
7400.70 869
7401.51 807
7402.33 799
7403.14 863
7403.95 787
7404.76 817
7405.57 775
7406.39 799
7407.20 834
7408.01 767
7408.82 725
7409.64 838
7410.45 808
7411.26 813
7412.07 771
7412.89 820
7413.70 787
7414.51 687
7415.32 735
7416.14 761
7416.95 727
7417.76 693
7418.58 681
7419.39 678
7420.20 727
7421.02 751
7421.83 762
7422.64 711
7423.45 702
7424.27 744
7425.08 750
7425.89 716
7426.71 820
7427.52 759
7428.33 737
7429.15 720
7429.96 685
7430.78 750
7431.59 789
7432.40 837
7433.22 855
7434.03 839
7434.84 813
7435.66 820
7436.47 910
7437.29 837
7438.10 926
7438.91 866
7439.73 822
7440.54 824
7441.36 798
7442.17 884
7442.99 863
7443.80 782
7444.61 791
7445.43 821
7446.24 848
7447.06 805
7447.87 785
7448.69 741
7449.50 792
7450.32 727
7451.13 736
7451.95 785
7452.76 716
7453.58 697
7454.39 743
7455.21 713
7456.02 788
7456.84 782
7457.65 821
7458.47 713
7459.28 716
7460.10 757
7460.91 764
7461.73 739
7462.54 754
7463.36 791
7464.17 743
7464.99 800
7465.80 855
7466.62 850
7467.44 959
7468.25 881
7469.07 898
7469.88 864
7470.70 954
7471.51 851
7472.33 932
7473.15 859
7473.96 816
7474.78 842
7475.59 873
7476.41 813
7477.23 839
7478.04 875
7478.86 901
7479.67 888
7480.49 776
7481.31 780
7482.12 857
7482.94 772
7483.76 799
7484.57 765
7485.39 745
7486.21 797
7487.02 814
7487.84 784
7488.66 782
7489.47 774
7490.29 746
7491.11 689
7491.92 728
7492.74 688
7493.56 693
7494.38 703
7495.19 723
7496.01 694
7496.83 590
7497.64 681
7498.46 775
7499.28 780
7500.10 755
7500.91 662
7501.73 659
7502.55 684
7503.37 742
7504.18 664
7505.00 649
7505.82 706
7506.64 741
7507.46 732
7508.27 662
7509.09 596
7509.91 638
7510.73 684
7511.55 621
7512.36 591
7513.18 649
7514.00 678
7514.82 706
7515.64 652
7516.45 698
7517.27 728
7518.09 683
7518.91 669
7519.73 670
7520.55 672
7521.37 749
7522.18 683
7523.00 610
7523.82 687
7524.64 729
7525.46 703
7526.28 693
7527.10 677
7527.92 634
7528.74 622
7529.55 640
7530.37 605
7531.19 677
7532.01 697
7532.83 676
7533.65 658
7534.47 639
7535.29 599
7536.11 584
7536.93 615
7537.75 609
7538.57 610
7539.39 621
7540.21 717
7541.03 798
7541.84 626
7542.66 655
7543.48 640
7544.30 659
7545.12 715
7545.94 656
7546.76 606
7547.58 677
7548.40 668
7549.22 664
7550.04 642
7550.86 699
7551.68 719
7552.51 706
7553.33 678
7554.15 642
7554.97 753
7555.79 625
7556.61 552
7557.43 612
7558.25 629
7559.07 629
7559.89 671
7560.71 644
7561.53 655
7562.35 715
7563.17 699
7563.99 723
7564.81 733
7565.64 725
7566.46 673
7567.28 703
7568.10 682
7568.92 652
7569.74 660
7570.56 688
7571.38 715
7572.21 736
7573.03 659
7573.85 625
7574.67 609
7575.49 591
7576.31 685
7577.13 677
7577.96 640
7578.78 623
7579.60 663
7580.42 689
7581.24 743
7582.07 703
7582.89 639
7583.71 647
7584.53 729
7585.35 728
7586.18 696
7587.00 763
7587.82 742
7588.64 725
7589.46 718
7590.29 705
7591.11 702
7591.93 697
7592.75 753
7593.58 725
7594.40 736
7595.22 738
7596.04 729
7596.87 714
7597.69 777
7598.51 744
7599.34 745
7600.16 769
7600.98 740
7601.80 841
7602.63 784
7603.45 743
7604.27 810
7605.10 870
7605.92 773
7606.74 869
7607.57 880
7608.39 937
7609.21 964
7610.04 966
7610.86 918
7611.68 937
7612.51 959
7613.33 874
7614.15 955
7614.98 902
7615.80 859
7616.62 941
7617.45 1025
7618.27 999
7619.10 1071
7619.92 996
7620.74 1098
7621.57 1237
7622.39 1156
7623.22 1140
7624.04 1178
7624.86 1182
7625.69 1081
7626.51 969
7627.34 972
7628.16 1018
7628.99 959
7629.81 932
7630.64 927
7631.46 1026
7632.28 932
7633.11 946
7633.93 1030
7634.76 1095
7635.58 1090
7636.41 1062
7637.23 1109
7638.06 1091
7638.88 1102
7639.71 973
7640.53 968
7641.36 937
7642.18 841
7643.01 795
7643.83 781
7644.66 785
7645.48 765
7646.31 735
7647.14 713
7647.96 813
7648.79 671
7649.61 652
7650.44 761
7651.26 788
7652.09 763
7652.91 757
7653.74 753
7654.57 710
7655.39 657
7656.22 661
7657.04 698
7657.87 692
7658.70 592
7659.52 592
7660.35 574
7661.17 643
7662.00 775
7662.83 688
7663.65 722
7664.48 698
7665.31 640
7666.13 662
7666.96 679
7667.79 594
7668.61 650
7669.44 647
7670.27 660
7671.09 692
7671.92 649
7672.75 644
7673.57 648
7674.40 695
7675.23 749
7676.05 708
7676.88 684
7677.71 744
7678.53 639
7679.36 732
7680.19 715
7681.02 638
7681.84 656
7682.67 704
7683.50 729
7684.33 696
7685.15 657
7685.98 719
7686.81 666
7687.64 681
7688.46 634
7689.29 658
7690.12 699
7690.95 583
7691.77 674
7692.60 673
7693.43 721
7694.26 683
7695.09 689
7695.91 668
7696.74 685
7697.57 715
7698.40 706
7699.23 704
7700.06 742
7700.88 710
7701.71 721
7702.54 714
7703.37 691
7704.20 723
7705.03 783
7705.85 725
7706.68 683
7707.51 735
7708.34 732
7709.17 726
7710.00 703
7710.83 741
7711.66 670
7712.48 686
7713.31 604
7714.14 615
7714.97 656
7715.80 725
7716.63 658
7717.46 594
7718.29 709
7719.12 703
7719.95 698
7720.78 664
7721.61 642
7722.44 630
7723.27 622
7724.09 684
7724.92 656
7725.75 612
7726.58 692
7727.41 649
7728.24 596
7729.07 618
7729.90 639
7730.73 696
7731.56 727
7732.39 624
7733.22 665
7734.05 698
7734.88 761
7735.71 649
7736.54 650
7737.37 657
7738.20 592
7739.03 626
7739.86 607
7740.70 633
7741.53 605
7742.36 670
7743.19 634
7744.02 635
7744.85 650
7745.68 634
7746.51 699
7747.34 705
7748.17 686
7749.00 742
7749.83 844
7750.66 898
7751.50 950
7752.33 1027
7753.16 1036
7753.99 1008
7754.82 1036
7755.65 932
7756.48 869
7757.31 784
7758.15 763
7758.98 834
7759.81 685
7760.64 683
7761.47 627
7762.30 680
7763.13 648
7763.97 633
7764.80 721
7765.63 717
7766.46 662
7767.29 694
7768.13 621
7768.96 617
7769.79 652
7770.62 706
7771.45 752
7772.29 672
7773.12 641
7773.95 662
7774.78 676
7775.62 713
7776.45 602
7777.28 675
7778.11 672
7778.95 718
7779.78 721
7780.61 674
7781.44 633
7782.28 759
7783.11 676
7783.94 659
7784.77 664
7785.61 714
7786.44 784
7787.27 780
7788.11 740
7788.94 641
7789.77 697
7790.61 780
7791.44 712
7792.27 719
7793.10 759
7793.94 676
7794.77 749
7795.60 727
7796.44 725
7797.27 683
7798.11 712
7798.94 704
7799.77 733
7800.61 691
7801.44 685
7802.27 719
7803.11 763
7803.94 763
7804.78 810
7805.61 765
7806.44 760
7807.28 775
7808.11 767
7808.95 800
7809.78 858
7810.61 799
7811.45 860
7812.28 895
7813.12 875
7813.95 872
7814.79 821
7815.62 922
7816.45 859
7817.29 980
7818.12 979
7818.96 1055
7819.79 927
7820.63 1004
7821.46 1051
7822.30 1079
7823.13 1040
7823.97 1043
7824.80 1069
7825.64 1042
7826.47 1023
7827.31 1051
7828.14 1011
7828.98 1038
7829.81 1205
7830.65 1283
7831.48 1359
7832.32 1265
7833.15 1271
7833.99 1218
7834.83 1200
7835.66 1101
7836.50 1180
7837.33 1177
7838.17 1136
7839.00 1115
7839.84 1144
7840.68 1088
7841.51 1017
7842.35 972
7843.18 1004
7844.02 988
7844.86 1010
7845.69 1043
7846.53 1044
7847.36 952
7848.20 1035
7849.04 985
7849.87 911
7850.71 928
7851.55 849
7852.38 855
7853.22 882
7854.05 918
7854.89 813
7855.73 834
7856.56 873
7857.40 845
7858.24 860
7859.08 842
7859.91 827
7860.75 856
7861.59 952
7862.42 994
7863.26 927
7864.10 909
7864.93 1021
7865.77 990
7866.61 900
7867.45 910
7868.28 861
7869.12 929
7869.96 946
7870.80 910
7871.63 921
7872.47 887
7873.31 950
7874.15 999
7874.98 901
7875.82 919
7876.66 914
7877.50 971
7878.33 1018
7879.17 1058
7880.01 1058
7880.85 1242
7881.69 1228
7882.52 1258
7883.36 1315
7884.20 1287
7885.04 1332
7885.88 1237
7886.71 1177
7887.55 1230
7888.39 1148
7889.23 1193
7890.07 1097
7890.91 995
7891.75 1028
7892.58 1004
7893.42 911
7894.26 966
7895.10 1088
7895.94 1171
7896.78 998
7897.62 1088
7898.46 1037
7899.29 957
7900.13 966
7900.97 874
7901.81 922
7902.65 995
7903.49 923
7904.33 850
7905.17 837
7906.01 803
7906.85 847
7907.69 851
7908.53 962
7909.37 886
7910.21 846
7911.04 937
7911.88 801
7912.72 802
7913.56 758
7914.40 819
7915.24 778
7916.08 811
7916.92 804
7917.76 888
7918.60 969
7919.44 1059
7920.28 990
7921.12 1011
7921.96 1086
7922.80 1086
7923.64 1043
7924.48 1094
7925.32 1071
7926.16 991
7927.01 967
7927.85 952
7928.69 879
7929.53 854
7930.37 783
7931.21 821
7932.05 802
7932.89 782
7933.73 799
7934.57 734
7935.41 759
7936.25 716
7937.09 734
7937.93 750
7938.78 773
7939.62 739
7940.46 771
7941.30 725
7942.14 762
7942.98 693
7943.82 691
7944.66 695
7945.51 719
7946.35 715
7947.19 757
7948.03 713
7948.87 704
7949.71 698
7950.56 716
7951.40 710
7952.24 819
7953.08 823
7953.92 784
7954.76 759
7955.61 783
7956.45 858
7957.29 816
7958.13 897
7958.97 926
7959.82 1025
7960.66 1021
7961.50 879
7962.34 918
7963.19 827
7964.03 808
7964.87 815
7965.71 821
7966.56 817
7967.40 855
7968.24 806
7969.08 830
7969.93 901
7970.77 933
7971.61 1023
7972.45 1060
7973.30 1042
7974.14 966
7974.98 830
7975.83 823
7976.67 845
7977.51 758
7978.36 796
7979.20 736
7980.04 707
7980.89 784
7981.73 767
7982.57 720
7983.42 732
7984.26 744
7985.10 715
7985.95 740
7986.79 675
7987.63 706
7988.48 704
7989.32 705
7990.16 713
7991.01 702
7991.85 738
7992.70 657
7993.54 680
7994.38 693
7995.23 685
7996.07 630
7996.92 640
7997.76 645
7998.60 587
7999.45 701
8000.29 643
8001.14 650
8001.98 684
8002.83 626
8003.67 610
8004.52 612
8005.36 595
8006.20 583
8007.05 634
8007.89 570
8008.74 569
8009.58 649
8010.43 599
8011.27 664
8012.12 571
8012.96 586
8013.81 640
8014.65 623
8015.50 645
8016.34 615
8017.19 528
8018.03 528
8018.88 571
8019.72 552
8020.57 512
8021.42 528
8022.26 533
8023.11 580
8023.95 609
8024.80 622
8025.64 564
8026.49 568
8027.33 546
8028.18 527
8029.03 560
8029.87 567
8030.72 607
8031.56 563
8032.41 497
8033.26 508
8034.10 578
8034.95 541
8035.79 552
8036.64 508
8037.49 583
8038.33 555
8039.18 584
8040.03 631
8040.87 600
8041.72 522
8042.57 488
8043.41 569
8044.26 546
8045.11 540
8045.95 548
8046.80 519
8047.65 583
8048.49 479
8049.34 524
8050.19 563
8051.03 530
8051.88 535
8052.73 488
8053.58 506
8054.42 572
8055.27 591
8056.12 560
8056.96 505
8057.81 527
8058.66 535
8059.51 512
8060.35 533
8061.20 567
8062.05 515
8062.90 549
8063.74 520
8064.59 503
8065.44 529
8066.29 485
8067.14 558
8067.98 541
8068.83 532
8069.68 560
8070.53 506
8071.38 578
8072.22 534
8073.07 522
8073.92 470
8074.77 528
8075.62 496
8076.46 500
8077.31 455
8078.16 465
8079.01 530
8079.86 475
8080.71 491
8081.56 479
8082.40 447
8083.25 488
8084.10 510
8084.95 510
8085.80 496
8086.65 469
8087.50 457
8088.35 467
8089.19 504
8090.04 468
8090.89 500
8091.74 451
8092.59 479
8093.44 497
8094.29 536
8095.14 531
8095.99 445
8096.84 462
8097.69 468
8098.54 518
8099.39 487
8100.24 518
8101.09 494
8101.94 489
8102.79 463
8103.63 510
8104.48 604
8105.33 491
8106.18 526
8107.03 531
8107.88 474
8108.73 439
8109.58 476
8110.43 514
8111.28 556
8112.14 564
8112.99 538
8113.84 542
8114.69 506
8115.54 523
8116.39 513
8117.24 506
8118.09 483
8118.94 480
8119.79 501
8120.64 528
8121.49 525
8122.34 567
8123.19 525
8124.04 532
8124.89 558
8125.74 610
8126.60 501
8127.45 490
8128.30 515
8129.15 549
8130.00 525
8130.85 503
8131.70 554
8132.55 521
8133.40 583
8134.26 533
8135.11 501
8135.96 533
8136.81 595
8137.66 569
8138.51 615
8139.37 631
8140.22 605
8141.07 586
8141.92 571
8142.77 594
8143.62 532
8144.48 567
8145.33 594
8146.18 601
8147.03 547
8147.88 514
8148.74 588
8149.59 563
8150.44 575
8151.29 578
8152.15 622
8153.00 600
8153.85 572
8154.70 617
8155.56 595
8156.41 613
8157.26 661
8158.11 661
8158.97 684
8159.82 761
8160.67 741
8161.52 748
8162.38 695
8163.23 731
8164.08 643
8164.94 580
8165.79 570
8166.64 569
8167.49 652
8168.35 564
8169.20 586
8170.05 583
8170.91 572
8171.76 533
8172.61 565
8173.47 625
8174.32 529
8175.17 529
8176.03 574
8176.88 580
8177.74 533
8178.59 466
8179.44 514
8180.30 517
8181.15 456
8182.00 491
8182.86 535
8183.71 497
8184.57 514
8185.42 468
8186.27 494
8187.13 569
8187.98 483
8188.84 453
8189.69 499
8190.55 516
8191.40 527
8192.25 497
8193.11 496
8193.96 502
8194.82 492
8195.67 504
8196.53 517
8197.38 490
8198.24 559
8199.09 547
8199.95 447
8200.80 483
8201.66 495
8202.51 510
8203.37 471
8204.22 521
8205.08 467
8205.93 456
8206.79 500
8207.64 502
8208.50 445
8209.35 481
8210.21 513
8211.06 530
8211.92 535
8212.77 467
8213.63 469
8214.48 512
8215.34 515
8216.20 530
8217.05 513
8217.91 522
8218.76 579
8219.62 532
8220.48 527
8221.33 503
8222.19 531
8223.04 565
8223.90 562
8224.76 583
8225.61 596
8226.47 604
8227.32 533
8228.18 560
8229.04 564
8229.89 615
8230.75 630
8231.61 608
8232.46 530
8233.32 479
8234.18 528
8235.03 597
8235.89 520
8236.75 515
8237.60 471
8238.46 465
8239.32 593
8240.17 546
8241.03 524
8241.89 550
8242.74 549
8243.60 460
8244.46 525
8245.32 511
8246.17 464
8247.03 487
8247.89 523
8248.74 495
8249.60 517
8250.46 511
8251.32 483
8252.17 442
8253.03 435
8253.89 509
8254.75 518
8255.60 498
8256.46 496
8257.32 495
8258.18 498
8259.04 458
8259.89 479
8260.75 516
8261.61 529
8262.47 497
8263.33 439
8264.18 532
8265.04 471
8265.90 460
8266.76 485
8267.62 454
8268.48 490
8269.33 547
8270.19 541
8271.05 450
8271.91 508
8272.77 570
8273.63 591
8274.49 525
8275.34 541
8276.20 565
8277.06 582
8277.92 575
8278.78 547
8279.64 628
8280.50 656
8281.36 592
8282.22 587
8283.08 609
8283.93 557
8284.79 586
8285.65 584
8286.51 619
8287.37 655
8288.23 590
8289.09 561
8289.95 571
8290.81 604
8291.67 605
8292.53 600
8293.39 661
8294.25 616
8295.11 634
8295.97 731
8296.83 792
8297.69 861
8298.55 962
8299.41 966
8300.27 876
8301.13 782
8301.99 788
8302.85 773
8303.71 658
8304.57 649
8305.43 660
8306.29 677
8307.15 665
8308.01 597
8308.87 640
8309.73 587
8310.59 653
8311.45 573
8312.31 634
8313.17 590
8314.03 627
8314.90 642
8315.76 618
8316.62 598
8317.48 620
8318.34 673
8319.20 688
8320.06 590
8320.92 706
8321.78 630
8322.64 612
8323.51 687
8324.37 605
8325.23 566
8326.09 558
8326.95 548
8327.81 618
8328.67 572
8329.54 590
8330.40 549
8331.26 514
8332.12 522
8332.98 610
8333.84 568
8334.71 557
8335.57 499
8336.43 506
8337.29 482
8338.15 572
8339.02 524
8339.88 513
8340.74 503
8341.60 532
8342.46 498
8343.33 491
8344.19 523
8345.05 513
8345.91 593
8346.78 545
8347.64 555
8348.50 518
8349.36 516
8350.23 602
8351.09 586
8351.95 600
8352.81 689
8353.68 589
8354.54 606
8355.40 554
8356.27 561
8357.13 621
8357.99 489
8358.86 495
8359.72 537
8360.58 526
8361.44 495
8362.31 495
8363.17 527
8364.03 514
8364.90 586
8365.76 630
8366.63 563
8367.49 549
8368.35 556
8369.22 550
8370.08 602
8370.94 599
8371.81 576
8372.67 522
8373.53 531
8374.40 503
8375.26 525
8376.13 508
8376.99 525
8377.85 528
8378.72 523
8379.58 564
8380.45 554
8381.31 548
8382.18 508
8383.04 563
8383.90 604
8384.77 594
8385.63 544
8386.50 568
8387.36 560
8388.23 604
8389.09 546
8389.96 603
8390.82 562
8391.69 594
8392.55 568
8393.42 570
8394.28 599
8395.15 552
8396.01 571
8396.88 559
8397.74 558
8398.61 575
8399.47 582
8400.34 563
8401.20 604
8402.07 613
8402.93 640
8403.80 646
8404.66 592
8405.53 560
8406.39 586
8407.26 596
8408.12 610
8408.99 651
8409.86 626
8410.72 615
8411.59 660
8412.45 638
8413.32 663
8414.19 634
8415.05 677
8415.92 677
8416.78 681
8417.65 662
8418.52 690
8419.38 704
8420.25 690
8421.11 684
8421.98 665
8422.85 693
8423.71 700
8424.58 692
8425.45 705
8426.31 752
8427.18 725
8428.05 683
8428.91 725
8429.78 710
8430.65 729
8431.51 759
8432.38 792
8433.25 754
8434.11 755
8434.98 723
8435.85 792
8436.72 836
8437.58 818
8438.45 836
8439.32 837
8440.18 824
8441.05 758
8441.92 842
8442.79 846
8443.65 821
8444.52 971
8445.39 973
8446.26 1011
8447.12 1090
8447.99 1141
8448.86 1157
8449.73 1149
8450.60 1126
8451.46 1127
8452.33 1169
8453.20 1085
8454.07 1187
8454.94 1184
8455.80 1120
8456.67 1089
8457.54 994
8458.41 1081
8459.28 1108
8460.14 1163
8461.01 1154
8461.88 1151
8462.75 1162
8463.62 1212
8464.49 1227
8465.36 1166
8466.22 1124
8467.09 1098
8467.96 1061
8468.83 1080
8469.70 1179
8470.57 1228
8471.44 1235
8472.31 1403
8473.17 1823
8474.04 2089
8474.91 2449
8475.78 2642
8476.65 2581
8477.52 2532
8478.39 2378
8479.26 1995
8480.13 1753
8481.00 1441
8481.87 1279
8482.74 1183
8483.61 1132
8484.48 980
8485.34 868
8486.21 917
8487.08 908
8487.95 868
8488.82 847
8489.69 823
8490.56 777
8491.43 820
8492.30 797
8493.17 750
8494.04 710
8494.91 739
8495.78 758
8496.65 744
8497.52 777
8498.39 767
8499.26 746
8500.13 842
8501.01 758
8501.88 729
8502.75 786
8503.62 734
8504.49 707
8505.36 668
8506.23 746
8507.10 769
8507.97 774
8508.84 805
8509.71 768
8510.58 724
8511.45 785
8512.32 808
8513.20 859
8514.07 890
8514.94 912
8515.81 816
8516.68 885
8517.55 780
8518.42 823
8519.29 771
8520.17 820
8521.04 809
8521.91 799
8522.78 727
8523.65 840
8524.52 828
8525.39 710
8526.27 721
8527.14 811
8528.01 772
8528.88 759
8529.75 785
8530.63 785
8531.50 829
8532.37 793
8533.24 913
8534.11 860
8534.99 834
8535.86 810
8536.73 826
8537.60 826
8538.47 819
8539.35 865
8540.22 931
8541.09 868
8541.96 814
8542.84 860
8543.71 869
8544.58 920
8545.46 887
8546.33 937
8547.20 940
8548.07 848
8548.95 873
8549.82 833
8550.69 837
8551.57 882
8552.44 924
8553.31 962
8554.18 907
8555.06 895
8555.93 971
8556.80 1029
8557.68 973
8558.55 984
8559.42 1073
8560.30 1064
8561.17 1024
8562.04 1067
8562.92 931
8563.79 948
8564.67 883
8565.54 846
8566.41 801
8567.29 805
8568.16 815
8569.03 754
8569.91 732
8570.78 780
8571.66 779
8572.53 771
8573.40 733
8574.28 751
8575.15 728
8576.03 718
8576.90 771
8577.78 753
8578.65 727
8579.52 711
8580.40 718
8581.27 793
8582.15 777
8583.02 646
8583.90 734
8584.77 745
8585.65 745
8586.52 827
8587.40 779
8588.27 749
8589.15 785
8590.02 808
8590.90 795
8591.77 779
8592.65 742
8593.52 790
8594.40 762
8595.27 783
8596.15 812
8597.02 766
8597.90 802
8598.77 785
8599.65 766
8600.52 813
8601.40 831
8602.28 850
8603.15 796
8604.03 891
8604.90 841
8605.78 768
8606.65 781
8607.53 875
8608.41 900
8609.28 940
8610.16 854
8611.03 885
8611.91 819
8612.79 828
8613.66 873
8614.54 986
8615.41 911
8616.29 976
8617.17 943
8618.04 930
8618.92 954
8619.80 857
8620.67 927
8621.55 997
8622.43 898
8623.30 981
8624.18 1056
8625.06 973
8625.93 1023
8626.81 974
8627.69 999
8628.56 1041
8629.44 1034
8630.32 1098
8631.20 1138
8632.07 1096
8632.95 1125
8633.83 1129
8634.70 1211
8635.58 1196
8636.46 1326
8637.34 1293
8638.21 1245
8639.09 1219
8639.97 1222
8640.85 1265
8641.72 1250
8642.60 1247
8643.48 1332
8644.36 1315
8645.23 1339
8646.11 1278
8646.99 1401
8647.87 1475
8648.75 1468
8649.62 1482
8650.50 1389
8651.38 1426
8652.26 1500
8653.14 1453
8654.01 1532
8654.89 1487
8655.77 1485
8656.65 1535
8657.53 1448
8658.41 1489
8659.29 1595
8660.16 1605
8661.04 1748
8661.92 1795
8662.80 1726
8663.68 1703
8664.56 1613
8665.44 1726
8666.31 1696
8667.19 1732
8668.07 1643
8668.95 1591
8669.83 1649
8670.71 1774
8671.59 1812
8672.47 1877
8673.35 1937
8674.23 2044
8675.11 2183
8675.99 2424
8676.86 2771
8677.74 3234
8678.62 3619
8679.50 3904
8680.38 4198
8681.26 4236
8682.14 3987
8683.02 3686
8683.90 3493
8684.78 3149
8685.66 2680
8686.54 2432
8687.42 2142
8688.30 2052
8689.18 1868
8690.06 1885
8690.94 1959
8691.82 1963
8692.70 2076
8693.58 2278
8694.46 2768
8695.34 3088
8696.22 3421
8697.10 3848
8697.98 4191
8698.86 4406
8699.74 4207
8700.62 3955
8701.51 3560
8702.39 3024
8703.27 2716
8704.15 2347
8705.03 1964
8705.91 1712
8706.79 1602
8707.67 1535
8708.55 1489
8709.43 1402
8710.31 1255
8711.20 1231
8712.08 1276
8712.96 1250
8713.84 1213
8714.72 1178
8715.60 1228
8716.48 1189
8717.36 1273
8718.25 1188
8719.13 1183
8720.01 1187
8720.89 1116
8721.77 1199
8722.65 1190
8723.54 1247
8724.42 1257
8725.30 1141
8726.18 1111
8727.06 1132
8727.95 1060
8728.83 1167
8729.71 1127
8730.59 1136
8731.47 1190
8732.36 1232
8733.24 1112
8734.12 1130
8735.00 1179
8735.89 1194
8736.77 1226
8737.65 1223
8738.53 1167
8739.42 1157
8740.30 1218
8741.18 1163
8742.06 1190
8742.95 1148
8743.83 1166
8744.71 1226
8745.59 1191
8746.48 1215
8747.36 1149
8748.24 1159
8749.13 1112
8750.01 1144
8750.89 1173
8751.78 1150
8752.66 1175
8753.54 1194
8754.43 1221
8755.31 1188
8756.19 1196
8757.08 1236
8757.96 1241
8758.84 1240
8759.73 1168
8760.61 1202
8761.49 1160
8762.38 1207
8763.26 1189
8764.15 1319
8765.03 1222
8765.91 1226
8766.80 1270
8767.68 1264
8768.57 1197
8769.45 1236
8770.33 1237
8771.22 1212
8772.10 1183
8772.99 1355
8773.87 1377
8774.75 1312
8775.64 1304
8776.52 1434
8777.41 1400
8778.29 1338
8779.18 1325
8780.06 1187
8780.95 1161
8781.83 1231
8782.72 1303
8783.60 1200
8784.49 1266
8785.37 1448
8786.26 1456
8787.14 1522
8788.03 1604
8788.91 1543
8789.80 1483
8790.68 1418
8791.57 1234
8792.45 1324
8793.34 1198
8794.22 1182
8795.11 1111
8795.99 1011
8796.88 1055
8797.76 1079
8798.65 1022
8799.53 993
8800.42 910
8801.31 937
8802.19 1031
8803.08 992
8803.96 978
8804.85 963
8805.74 986
8806.62 1016
8807.51 1024
8808.39 989
8809.28 1084
8810.17 1168
8811.05 1176
8811.94 1090
8812.82 1001
8813.71 856
8814.60 846
8815.48 912
8816.37 884
8817.26 852
8818.14 853
8819.03 844
8819.92 837
8820.80 856
8821.69 866
8822.58 810
8823.46 837
8824.35 804
8825.24 866
8826.12 882
8827.01 842
8827.90 819
8828.78 817
8829.67 789
8830.56 797
8831.45 778
8832.33 684
8833.22 747
8834.11 770
8835.00 783
8835.88 747
8836.77 738
8837.66 733
8838.55 777
8839.43 774
8840.32 752
8841.21 739
8842.10 692
8842.98 774
8843.87 780
8844.76 741
8845.65 684
8846.54 703
8847.42 763
8848.31 750
8849.20 815
8850.09 758
8850.98 753
8851.86 747
8852.75 630
8853.64 683
8854.53 672
8855.42 658
8856.31 747
8857.19 747
8858.08 706
8858.97 676
8859.86 674
8860.75 698
8861.64 631
8862.53 647
8863.42 670
8864.30 678
8865.19 667
8866.08 673
8866.97 716
8867.86 668
8868.75 725
8869.64 680
8870.53 657
8871.42 652
8872.31 653
8873.20 623
8874.08 651
8874.97 647
8875.86 616
8876.75 641
8877.64 650
8878.53 679
8879.42 690
8880.31 610
8881.20 620
8882.09 565
8882.98 522
8883.87 542
8884.76 581
8885.65 599
8886.54 532
8887.43 527
8888.32 530
8889.21 517
8890.10 571
8890.99 556
8891.88 602
8892.77 571
8893.66 608
8894.55 623
8895.44 571
8896.33 526
8897.22 550
8898.11 533
8899.00 601
8899.90 550
8900.79 540
8901.68 505
8902.57 479
8903.46 506
8904.35 598
8905.24 611
8906.13 608
8907.02 535
8907.91 531
8908.80 525
8909.70 587
8910.59 579
8911.48 530
8912.37 547
8913.26 567
8914.15 507
8915.04 491
8915.93 499
8916.83 490
8917.72 533
8918.61 493
8919.50 525
8920.39 516
8921.28 546
8922.18 475
8923.07 475
8923.96 492
8924.85 467
8925.74 478
8926.64 517
8927.53 476
8928.42 501
8929.31 500
8930.20 465
8931.10 500
8931.99 515
8932.88 494
8933.77 513
8934.67 499
8935.56 398
8936.45 456
8937.34 492
8938.24 469
8939.13 497
8940.02 460
8940.91 530
8941.81 452
8942.70 470
8943.59 424
8944.49 472
8945.38 470
8946.27 478
8947.16 446
8948.06 435
8948.95 462
8949.84 430
8950.74 501
8951.63 468
8952.52 466
8953.42 487
8954.31 506
8955.20 513
8956.10 463
8956.99 466
8957.88 467
8958.78 470
8959.67 458
8960.56 457
8961.46 488
8962.35 459
8963.25 503
8964.14 474
8965.03 476
8965.93 483
8966.82 493
8967.72 472
8968.61 450
8969.50 480
8970.40 481
8971.29 528
8972.19 509
8973.08 464
8973.98 528
8974.87 535
8975.76 538
8976.66 467
8977.55 464
8978.45 487
8979.34 515
8980.24 530
8981.13 502
8982.03 475
8982.92 498
8983.82 461
8984.71 453
8985.61 448
8986.50 497
8987.40 520
8988.29 510
8989.19 454
8990.08 469
8990.98 400
8991.87 473
8992.77 469
8993.66 477
8994.56 416
8995.45 451
8996.35 459
8997.24 481
8998.14 446
8999.04 451
8999.93 466
9000.83 477
9001.72 470
9002.62 462
9003.51 492
9004.41 462
9005.31 408
9006.20 468
9007.10 436
9007.99 390
9008.89 401
9009.79 396
9010.68 431
9011.58 366
9012.48 463
9013.37 466
9014.27 436
9015.16 401
9016.06 384
9016.96 402
9017.85 393
9018.75 417
9019.65 422
9020.54 412
9021.44 387
9022.34 396
9023.23 359
9024.13 423
9025.03 415
9025.93 399
9026.82 377
9027.72 426
9028.62 377
9029.51 417
9030.41 454
9031.31 363
9032.21 394
9033.10 400
9034.00 406
9034.90 419
9035.79 429
9036.69 437
9037.59 401
9038.49 446
9039.38 422
9040.28 427
9041.18 435
9042.08 402
9042.98 457
9043.87 418
9044.77 382
9045.67 424
9046.57 449
9047.47 446
9048.36 429
9049.26 445
9050.16 447
9051.06 466
9051.96 441
9052.85 423
9053.75 411
9054.65 422
9055.55 472
9056.45 490
9057.35 401
9058.25 417
9059.14 434
9060.04 446
9060.94 483
9061.84 463
9062.74 428
9063.64 435
9064.54 420
9065.44 408
9066.33 465
9067.23 398
9068.13 425
9069.03 430
9069.93 465
9070.83 456
9071.73 426
9072.63 483
9073.53 473
9074.43 485
9075.33 456
9076.23 428
9077.13 479
9078.03 464
9078.92 484
9079.82 495
9080.72 448
9081.62 534
9082.52 501
9083.42 472
9084.32 518
9085.22 449
9086.12 488
9087.02 446
9087.92 445
9088.82 460
9089.72 437
9090.62 467
9091.52 465
9092.42 430
9093.32 482
9094.22 532
9095.12 493
9096.03 539
9096.93 493
9097.83 520
9098.73 543
9099.63 502
9100.53 482
9101.43 473
9102.33 515
9103.23 500
9104.13 437
9105.03 475
9105.93 486
9106.83 434
9107.74 432
9108.64 483
9109.54 497
9110.44 485
9111.34 451
9112.24 443
9113.14 407
9114.04 369
9114.94 398
9115.85 432
9116.75 494
9117.65 460
9118.55 404
9119.45 428
9120.35 425
9121.26 454
9122.16 419
9123.06 442
9123.96 450
9124.86 441
9125.77 497
9126.67 420
9127.57 458
9128.47 476
9129.37 427
9130.28 386
9131.18 424
9132.08 460
9132.98 412
9133.88 469
9134.79 397
9135.69 403
9136.59 397
9137.49 419
9138.40 436
9139.30 420
9140.20 410
9141.10 418
9142.01 398
9142.91 444
9143.81 423
9144.72 417
9145.62 434
9146.52 396
9147.42 427
9148.33 431
9149.23 424
9150.13 405
9151.04 424
9151.94 420
9152.84 431
9153.75 415
9154.65 402
9155.55 427
9156.46 432
9157.36 376
9158.26 397
9159.17 452
9160.07 460
9160.97 427
9161.88 403
9162.78 446
9163.69 460
9164.59 426
9165.49 398
9166.40 394
9167.30 440
9168.21 425
9169.11 472
9170.01 434
9170.92 400
9171.82 430
9172.73 415
9173.63 419
9174.53 449
9175.44 409
9176.34 421
9177.25 458
9178.15 406
9179.06 356
9179.96 426
9180.87 440
9181.77 459
9182.68 389
9183.58 388
9184.49 399
9185.39 426
9186.30 429
9187.20 388
9188.11 415
9189.01 436
9189.92 429
9190.82 390
9191.73 405
9192.63 391
9193.54 439
9194.44 460
9195.35 428
9196.25 428
9197.16 444
9198.06 413
9198.97 395
9199.87 370
9200.78 376
9201.69 412
9202.59 450
9203.50 428
9204.40 474
9205.31 478
9206.21 449
9207.12 501
9208.03 496
9208.93 432
9209.84 415
9210.74 443
9211.65 432
9212.56 402
9213.46 433
9214.37 440
9215.28 439
9216.18 427
9217.09 410
9218.00 444
9218.90 392
9219.81 393
9220.72 408
9221.62 442
9222.53 480
9223.44 381
9224.34 426
9225.25 394
9226.16 416
9227.06 373
9227.97 373
9228.88 385
9229.78 361
9230.69 379
9231.60 401
9232.51 391
9233.41 447
9234.32 446
9235.23 418
9236.13 426
9237.04 406
9237.95 396
9238.86 456
9239.76 415
9240.67 408
9241.58 422
9242.49 460
9243.39 436
9244.30 418
9245.21 397
9246.12 401
9247.03 345
9247.93 374
9248.84 419
9249.75 442
9250.66 452
9251.57 399
9252.47 440
9253.38 388
9254.29 402
9255.20 376
9256.11 389
9257.02 361
9257.92 386
9258.83 409
9259.74 401
9260.65 356
9261.56 369
9262.47 355
9263.38 373
9264.28 384
9265.19 419
9266.10 401
9267.01 433
9267.92 378
9268.83 379
9269.74 390
9270.65 409
9271.56 380
9272.47 393
9273.37 440
9274.28 461
9275.19 427
9276.10 391
9277.01 423
9277.92 398
9278.83 448
9279.74 389
9280.65 443
9281.56 432
9282.47 454
9283.38 402
9284.29 404
9285.20 421
9286.11 389
9287.02 409
9287.93 393
9288.84 420
9289.75 399
9290.66 441
9291.57 426
9292.48 399
9293.39 448
9294.30 441
9295.21 412
9296.12 404
9297.03 412
9297.94 418
9298.85 461
9299.76 456
9300.67 445
9301.58 425
9302.49 428
9303.40 438
9304.31 474
9305.23 531
9306.14 482
9307.05 470
9307.96 500
9308.87 543
9309.78 485
9310.69 484
9311.60 519
9312.51 520
9313.42 526
9314.34 533
9315.25 562
9316.16 559
9317.07 537
9317.98 524
9318.89 508
9319.80 527
9320.72 553
9321.63 486
9322.54 496
9323.45 495
9324.36 542
9325.27 463
9326.19 414
9327.10 496
9328.01 458
9328.92 395
9329.83 416
9330.74 394
9331.66 399
9332.57 472
9333.48 496
9334.39 431
9335.31 405
9336.22 403
9337.13 485
9338.04 488
9338.96 478
9339.87 465
9340.78 440
9341.69 387
9342.61 396
9343.52 408
9344.43 413
9345.34 410
9346.26 426
9347.17 410
9348.08 428
9348.99 423
9349.91 404
9350.82 471
9351.73 449
9352.65 388
9353.56 474
9354.47 456
9355.39 415
9356.30 428
9357.21 412
9358.13 389
9359.04 424
9359.95 413
9360.87 428
9361.78 435
9362.69 392
9363.61 402
9364.52 404
9365.43 394
9366.35 430
9367.26 445
9368.18 408
9369.09 453
9370.00 462
9370.92 441
9371.83 401
9372.75 404
9373.66 410
9374.57 424
9375.49 411
9376.40 449
9377.32 444
9378.23 404
9379.15 410
9380.06 427
9380.97 436
9381.89 444
9382.80 419
9383.72 425
9384.63 400
9385.55 413
9386.46 408
9387.38 427
9388.29 406
9389.21 413
9390.12 437
9391.04 466
9391.95 411
9392.87 466
9393.78 461
9394.70 488
9395.61 480
9396.53 444
9397.44 480
9398.36 423
9399.27 473
9400.19 504
9401.10 480
9402.02 462
9402.94 432
9403.85 475
9404.77 484
9405.68 507
9406.60 492
9407.51 498
9408.43 496
9409.35 489
9410.26 484
9411.18 470
9412.09 473
9413.01 482
9413.93 484
9414.84 439
9415.76 439
9416.67 419
9417.59 411
9418.51 455
9419.42 445
9420.34 440
9421.26 528
9422.17 501
9423.09 492
9424.01 495
9424.92 458
9425.84 443
9426.76 437
9427.67 450
9428.59 476
9429.51 461
9430.42 452
9431.34 500
9432.26 478
9433.17 437
9434.09 429
9435.01 436
9435.93 439
9436.84 455
9437.76 477
9438.68 464
9439.59 513
9440.51 513
9441.43 543
9442.35 565
9443.26 524
9444.18 521
9445.10 468
9446.02 467
9446.93 519
9447.85 493
9448.77 500
9449.69 489
9450.61 495
9451.52 521
9452.44 525
9453.36 512
9454.28 522
9455.20 540
9456.11 556
9457.03 562
9457.95 611
9458.87 606
9459.79 653
9460.71 667
9461.62 660
9462.54 640
9463.46 567
9464.38 565
9465.30 557
9466.22 520
9467.14 455
9468.05 504
9468.97 530
9469.89 454
9470.81 429
9471.73 550
9472.65 507
9473.57 505
9474.49 490
9475.41 493
9476.32 513
9477.24 525
9478.16 522
9479.08 505
9480.00 490
9480.92 488
9481.84 528
9482.76 546
9483.68 560
9484.60 519
9485.52 566
9486.44 567
9487.36 561
9488.28 589
9489.20 575
9490.12 568
9491.04 549
9491.96 598
9492.88 580
9493.80 522
9494.72 509
9495.64 468
9496.56 528
9497.48 521
9498.40 521
9499.32 527
9500.24 497
9501.16 518
9502.08 540
9503.00 498
9503.92 510
9504.84 481
9505.76 527
9506.68 533
9507.60 556
9508.52 552
9509.44 510
9510.36 464
9511.28 494
9512.21 496
9513.13 512
9514.05 554
9514.97 538
9515.89 565
9516.81 581
9517.73 555
9518.65 568
9519.57 537
9520.50 594
9521.42 529
9522.34 582
9523.26 582
9524.18 569
9525.10 581
9526.02 525
9526.95 544
9527.87 508
9528.79 526
9529.71 561
9530.63 517
9531.55 561
9532.48 627
9533.40 614
9534.32 641
9535.24 623
9536.16 676
9537.09 759
9538.01 767
9538.93 715
9539.85 768
9540.77 752
9541.70 732
9542.62 682
9543.54 675
9544.46 655
9545.39 645
9546.31 653
9547.23 623
9548.15 569
9549.08 572
9550.00 579
9550.92 577
9551.85 578
9552.77 564
9553.69 611
9554.61 560
9555.54 596
9556.46 620
9557.38 609
9558.31 672
9559.23 638
9560.15 654
9561.08 612
9562.00 635
9562.92 627
9563.85 644
9564.77 713
9565.69 677
9566.62 684
9567.54 681
9568.46 679
9569.39 676
9570.31 666
9571.23 597
9572.16 636
9573.08 668
9574.01 694
9574.93 669
9575.85 612
9576.78 598
9577.70 652
9578.63 655
9579.55 647
9580.47 749
9581.40 728
9582.32 676
9583.25 661
9584.17 644
9585.10 664
9586.02 701
9586.94 663
9587.87 603
9588.79 659
9589.72 685
9590.64 714
9591.57 697
9592.49 721
9593.42 646
9594.34 696
9595.27 667
9596.19 684
9597.12 745
9598.04 620
9598.97 705
9599.89 700
9600.82 704
9601.74 685
9602.67 734
9603.59 732
9604.52 750
9605.44 706
9606.37 701
9607.29 754
9608.22 818
9609.15 838
9610.07 837
9611.00 777
9611.92 774
9612.85 822
9613.77 812
9614.70 807
9615.63 855
9616.55 799
9617.48 784
9618.40 852
9619.33 844
9620.26 793
9621.18 815
9622.11 832
9623.03 804
9623.96 864
9624.89 822
9625.81 834
9626.74 856
9627.67 888
9628.59 898
9629.52 855
9630.45 866
9631.37 922
9632.30 966
9633.23 954
9634.15 973
9635.08 981
9636.01 963
9636.93 989
9637.86 984
9638.79 1024
9639.71 993
9640.64 1006
9641.57 995
9642.50 968
9643.42 968
9644.35 1105
9645.28 1114
9646.21 1110
9647.13 1004
9648.06 1074
9648.99 1090
9649.92 1151
9650.84 1062
9651.77 1083
9652.70 1204
9653.63 1207
9654.55 1215
9655.48 1296
9656.41 1251
9657.34 1209
9658.26 1207
9659.19 1258
9660.12 1362
9661.05 1263
9661.98 1331
9662.91 1252
9663.83 1234
9664.76 1298
9665.69 1252
9666.62 1257
9667.55 1245
9668.48 1306
9669.40 1359
9670.33 1358
9671.26 1348
9672.19 1351
9673.12 1318
9674.05 1343
9674.98 1413
9675.90 1470
9676.83 1440
9677.76 1488
9678.69 1466
9679.62 1468
9680.55 1440
9681.48 1468
9682.41 1479
9683.34 1514
9684.27 1485
9685.19 1528
9686.12 1690
9687.05 1605
9687.98 1529
9688.91 1570
9689.84 1615
9690.77 1696
9691.70 1676
9692.63 1695
9693.56 1551
9694.49 1595
9695.42 1750
9696.35 1664
9697.28 1627
9698.21 1671
9699.14 1769
9700.07 1758
9701.00 1847
9701.93 2015
9702.86 2151
9703.79 2254
9704.72 2502
9705.65 2597
9706.58 2495
9707.51 2487
9708.44 2237
9709.37 2139
9710.30 2026
9711.23 1890
9712.16 1840
9713.09 1747
9714.02 1793
9714.95 1761
9715.88 1748
9716.82 1783
9717.75 1834
9718.68 1947
9719.61 2078
9720.54 2067
9721.47 2110
9722.40 2139
9723.33 2095
9724.26 1978
9725.19 1822
9726.13 1646
9727.06 1599
9727.99 1546
9728.92 1493
9729.85 1464
9730.78 1392
9731.71 1403
9732.64 1337
9733.58 1289
9734.51 1416
9735.44 1416
9736.37 1404
9737.30 1482
9738.23 1618
9739.17 1600
9740.10 1477
9741.03 1441
9741.96 1414
9742.89 1328
9743.83 1348
9744.76 1366
9745.69 1296
9746.62 1309
9747.55 1234
9748.49 1182
9749.42 1159
9750.35 1114
9751.28 1067
9752.22 1125
9753.15 1104
9754.08 1093
9755.01 1074
9755.95 969
9756.88 1020
9757.81 1103
9758.75 1088
9759.68 994
9760.61 965
9761.54 1011
9762.48 1065
9763.41 1056
9764.34 997
9765.28 1009
9766.21 954
9767.14 1019
9768.08 1074
9769.01 1014
9769.94 1055
9770.88 976
9771.81 932
9772.74 1026
9773.68 1016
9774.61 1003
9775.54 997
9776.48 907
9777.41 1039
9778.34 1085
9779.28 1125
9780.21 1067
9781.14 1005
9782.08 1105
9783.01 1056
9783.95 1051
9784.88 1147
9785.81 1094
9786.75 1123
9787.68 1181
9788.62 1187
9789.55 1158
9790.49 1155
9791.42 1031
9792.35 1105
9793.29 996
9794.22 1010
9795.16 995
9796.09 955
9797.03 959
9797.96 930
9798.90 917
9799.83 871
9800.77 960
9801.70 914
9802.64 871
9803.57 853
9804.51 897
9805.44 905
9806.38 891
9807.31 884
9808.25 883
9809.18 865
9810.12 892
9811.05 837
9811.99 855
9812.92 805
9813.86 827
9814.79 765
9815.73 759
9816.66 747
9817.60 771
9818.54 804
9819.47 798
9820.41 741
9821.34 804
9822.28 884
9823.21 841
9824.15 831
9825.09 736
9826.02 720
9826.96 717
9827.89 714
9828.83 739
9829.77 719
9830.70 738
9831.64 749
9832.57 721
9833.51 725
9834.45 665
9835.38 747
9836.32 786
9837.26 764
9838.19 711
9839.13 700
9840.07 703
9841.00 635
9841.94 622
9842.88 596
9843.81 683
9844.75 672
9845.69 637
9846.62 700
9847.56 734
9848.50 662
9849.44 592
9850.37 675
9851.31 724
9852.25 682
9853.18 629
9854.12 654
9855.06 677
9856.00 662
9856.93 677
9857.87 665
9858.81 722
9859.75 719
9860.68 670
9861.62 635
9862.56 646
9863.50 662
9864.44 763
9865.37 703
9866.31 640
9867.25 630
9868.19 658
9869.13 641
9870.06 634
9871.00 622
9871.94 638
9872.88 597
9873.82 597
9874.75 552
9875.69 621
9876.63 661
9877.57 618
9878.51 593
9879.45 640
9880.39 683
9881.32 625
9882.26 615
9883.20 673
9884.14 655
9885.08 627
9886.02 623
9886.96 594
9887.90 614
9888.83 620
9889.77 574
9890.71 617
9891.65 621
9892.59 624
9893.53 608
9894.47 611
9895.41 659
9896.35 585
9897.29 606
9898.23 599
9899.17 589
9900.11 578
9901.05 594
9901.99 660
9902.92 592
9903.86 579
9904.80 530
9905.74 543
9906.68 587
9907.62 591
9908.56 604
9909.50 538
9910.44 647
9911.38 636
9912.32 571
9913.26 602
9914.20 623
9915.14 653
9916.08 669
9917.02 652
9917.97 581
9918.91 528
9919.85 614
9920.79 630
9921.73 555
9922.67 645
9923.61 646
9924.55 656
9925.49 606
9926.43 647
9927.37 641
9928.31 648
9929.25 717
9930.19 854
9931.13 1001
9932.08 915
9933.02 952
9933.96 1076
9934.90 981
9935.84 1012
9936.78 903
9937.72 787
9938.66 808
9939.61 738
9940.55 716
9941.49 687
9942.43 586
9943.37 642
9944.31 605
9945.26 584
9946.20 582
9947.14 577
9948.08 613
9949.02 606
9949.96 539
9950.91 548
9951.85 587
9952.79 583
9953.73 531
9954.67 558
9955.62 525
9956.56 535
9957.50 521
9958.44 527
9959.39 554
9960.33 514
9961.27 537
9962.21 616
9963.16 589
9964.10 593
9965.04 554
9965.98 523
9966.93 559
9967.87 496
9968.81 601
9969.75 587
9970.70 557
9971.64 583
9972.58 515
9973.53 575
9974.47 534
9975.41 552
9976.36 574
9977.30 603
9978.24 593
9979.18 625
9980.13 604
9981.07 659
9982.01 594
9982.96 620
9983.90 560
9984.85 588
9985.79 579
9986.73 512
9987.68 540
9988.62 586
9989.56 513
9990.51 525
9991.45 542
9992.40 557
9993.34 516
9994.28 528
9995.23 507
9996.17 610
9997.12 554
9998.06 534
9999.00 510
9999.95 576
10000.89 565
10001.84 549
10002.78 533
10003.73 489
10004.67 516
10005.61 497
10006.56 474
10007.50 522
10008.45 539
10009.39 525
10010.34 537
10011.28 498
10012.23 505
10013.17 561
10014.12 531
10015.06 488
10016.01 517
10016.95 483
10017.90 504
10018.84 544
10019.79 472
10020.73 462
10021.68 473
10022.62 537
10023.57 525
10024.51 470
10025.46 488
10026.41 480
10027.35 519
10028.30 504
10029.24 518
10030.19 485
10031.13 513
10032.08 543
10033.03 490
10033.97 526
10034.92 491
10035.86 494
10036.81 486
10037.76 491
10038.70 455
10039.65 450
10040.59 460
10041.54 473
10042.49 437
10043.43 488
10044.38 441
10045.33 526
10046.27 473
10047.22 448
10048.16 447
10049.11 480
10050.06 455
10051.00 454
10051.95 482
10052.90 469
10053.84 487
10054.79 457
10055.74 426
10056.69 426
10057.63 468
10058.58 429
10059.53 447
10060.47 470
10061.42 524
10062.37 481
10063.32 504
10064.26 511
10065.21 515
10066.16 508
10067.10 477
10068.05 444
10069.00 491
10069.95 442
10070.89 441
10071.84 428
10072.79 439
10073.74 433
10074.69 422
10075.63 412
10076.58 476
10077.53 437
10078.48 405
10079.43 411
10080.37 419
10081.32 396
10082.27 404
10083.22 413
10084.17 454
10085.11 450
10086.06 494
10087.01 469
10087.96 454
10088.91 463
10089.86 471
10090.81 449
10091.75 445
10092.70 429
10093.65 438
10094.60 475
10095.55 452
10096.50 389
10097.45 410
10098.40 426
10099.34 403
10100.29 435
10101.24 433
10102.19 427
10103.14 473
10104.09 453
10105.04 445
10105.99 426
10106.94 411
10107.89 374
10108.84 443
10109.79 444
10110.73 394
10111.68 428
10112.63 453
10113.58 393
10114.53 425
10115.48 401
10116.43 459
10117.38 488
10118.33 450
10119.28 448
10120.23 459
10121.18 435
10122.13 473
10123.08 433
10124.03 460
10124.98 437
10125.93 385
10126.88 423
10127.83 463
10128.78 500
10129.73 468
10130.68 454
10131.64 447
10132.59 420
10133.54 477
10134.49 447
10135.44 447
10136.39 464
10137.34 469
10138.29 465
10139.24 514
10140.19 477
10141.14 477
10142.09 420
10143.04 437
10144.00 444
10144.95 481
10145.90 459
10146.85 479
10147.80 461
10148.75 440
10149.70 435
10150.65 472
10151.61 479
10152.56 471
10153.51 516
10154.46 487
10155.41 503
10156.36 464
10157.31 441
10158.27 497
10159.22 460
10160.17 450
10161.12 435
10162.07 440
10163.03 485
10163.98 491
10164.93 463
10165.88 481
10166.83 536
10167.79 498
10168.74 477
10169.69 455
10170.64 473
10171.60 527
10172.55 480
10173.50 502
10174.45 540
10175.41 536
10176.36 519
10177.31 527
10178.26 540
10179.22 536
10180.17 511
10181.12 547
10182.07 486
10183.03 524
10183.98 581
10184.93 606
10185.89 587
10186.84 529
10187.79 565
10188.75 587
10189.70 617
10190.65 624
10191.60 700
10192.56 670
10193.51 648
10194.47 620
10195.42 632
10196.37 622
10197.33 667
10198.28 650
10199.23 659
10200.19 633
10201.14 664
10202.09 643
10203.05 677
10204.00 721
10204.96 636
10205.91 626
10206.86 660
10207.82 729
10208.77 766
10209.73 807
10210.68 764
10211.63 832
10212.59 874
10213.54 911
10214.50 965
10215.45 858
10216.41 836
10217.36 779
10218.32 728
10219.27 695
10220.22 713
10221.18 706
10222.13 658
10223.09 651
10224.04 576
10225.00 546
10225.95 559
10226.91 574
10227.86 611
10228.82 564
10229.77 549
10230.73 530
10231.68 574
10232.64 519
10233.59 552
10234.55 524
10235.50 544
10236.46 553
10237.42 533
10238.37 594
10239.33 560
10240.28 495
10241.24 536
10242.19 578
10243.15 579
10244.10 519
10245.06 587
10246.02 588
10246.97 543
10247.93 484
10248.88 498
10249.84 515
10250.80 529
10251.75 503
10252.71 472
10253.66 510
10254.62 420
10255.58 455
10256.53 428
10257.49 413
10258.45 424
10259.40 451
10260.36 451
10261.32 439
10262.27 426
10263.23 405
10264.19 424
10265.14 418
10266.10 456
10267.06 429
10268.01 426
10268.97 416
10269.93 412
10270.88 426
10271.84 448
10272.80 410
10273.76 444
10274.71 432
10275.67 438
10276.63 431
10277.58 446
10278.54 390
10279.50 451
10280.46 457
10281.41 447
10282.37 402
10283.33 408
10284.29 411
10285.24 425
10286.20 406
10287.16 402
10288.12 369
10289.08 415
10290.03 462
10290.99 424
10291.95 402
10292.91 400
10293.87 458
10294.82 446
10295.78 403
10296.74 398
10297.70 392
10298.66 420
10299.61 407
10300.57 413
10301.53 420
10302.49 360
10303.45 382
10304.41 384
10305.37 424
10306.32 428
10307.28 400
10308.24 454
10309.20 443
10310.16 426
10311.12 379
10312.08 383
10313.04 401
10314.00 377
10314.95 380
10315.91 389
10316.87 417
10317.83 400
10318.79 418
10319.75 389
10320.71 421
10321.67 390
10322.63 350
10323.59 407
10324.55 384
10325.51 407
10326.47 373
10327.43 373
10328.39 405
10329.35 393
10330.31 388
10331.27 384
10332.23 357
10333.19 404
10334.15 415
10335.11 385
10336.07 425
10337.03 438
10337.99 426
10338.95 370
10339.91 394
10340.87 387
10341.83 412
10342.79 394
10343.75 412
10344.71 352
10345.67 322
10346.63 366
10347.59 389
10348.55 424
10349.51 377
10350.47 379
10351.43 372
10352.39 351
10353.35 364
10354.31 322
10355.28 338
10356.24 363
10357.20 441
10358.16 394
10359.12 365
10360.08 401
10361.04 362
10362.00 374
10362.96 388
10363.93 313
10364.89 368
10365.85 382
10366.81 385
10367.77 331
10368.73 338
10369.69 386
10370.66 376
10371.62 355
10372.58 315
10373.54 314
10374.50 360
10375.47 355
10376.43 352
10377.39 368
10378.35 339
10379.31 357
10380.28 340
10381.24 307
10382.20 343
10383.16 353
10384.12 316
10385.09 303
10386.05 349
10387.01 366
10387.97 337
10388.94 350
10389.90 326
10390.86 312
10391.82 379
10392.79 320
10393.75 345
10394.71 336
10395.68 346
10396.64 391
10397.60 360
10398.56 336
10399.53 381
10400.49 406
10401.45 333
10402.42 313
10403.38 301
10404.34 331
10405.31 355
10406.27 367
10407.23 362
10408.20 356
10409.16 340
10410.12 334
10411.09 294
10412.05 353
10413.01 329
10413.98 318
10414.94 418
10415.90 326
10416.87 314
10417.83 355
10418.80 278
10419.76 335
10420.72 367
10421.69 338
10422.65 385
10423.62 360
10424.58 374
10425.54 393
10426.51 389
10427.47 401
10428.44 362
10429.40 348
10430.37 361
10431.33 325
10432.30 348
10433.26 366
10434.22 333
10435.19 346
10436.15 350
10437.12 338
10438.08 346
10439.05 367
10440.01 391
10440.98 317
10441.94 300
10442.91 358
10443.87 327
10444.84 298
10445.80 300
10446.77 356
10447.73 329
10448.70 358
10449.66 301
10450.63 336
10451.59 304
10452.56 298
10453.53 314
10454.49 305
10455.46 283
10456.42 281
10457.39 336
10458.35 291
10459.32 300
10460.29 311
10461.25 275
10462.22 330
10463.18 339
10464.15 337
10465.12 339
10466.08 332
10467.05 310
10468.01 286
10468.98 309
10469.95 304
10470.91 319
10471.88 288
10472.85 337
10473.81 358
10474.78 313
10475.74 351
10476.71 332
10477.68 294
10478.64 300
10479.61 336
10480.58 318
10481.54 330
10482.51 316
10483.48 316
10484.45 339
10485.41 296
10486.38 312
10487.35 323
10488.31 317
10489.28 300
10490.25 331
10491.22 277
10492.18 329
10493.15 312
10494.12 316
10495.08 324
10496.05 316
10497.02 317
10497.99 284
10498.95 282
10499.92 281
10500.89 328
10501.86 343
10502.83 318
10503.79 292
10504.76 303
10505.73 274
10506.70 329
10507.67 297
10508.63 314
10509.60 358
10510.57 361
10511.54 349
10512.51 309
10513.47 317
10514.44 307
10515.41 327
10516.38 327
10517.35 321
10518.32 323
10519.28 294
10520.25 319
10521.22 320
10522.19 326
10523.16 308
10524.13 273
10525.10 313
10526.07 304
10527.03 329
10528.00 312
10528.97 301
10529.94 332
10530.91 342
10531.88 323
10532.85 331
10533.82 296
10534.79 281
10535.76 316
10536.73 294
10537.70 342
10538.67 341
10539.63 346
10540.60 311
10541.57 311
10542.54 274
10543.51 296
10544.48 305
10545.45 340
10546.42 319
10547.39 327
10548.36 325
10549.33 341
10550.30 309
10551.27 318
10552.24 341
10553.21 309
10554.18 339
10555.15 338
10556.12 337
10557.09 320
10558.06 315
10559.03 333
10560.00 340
10560.97 354
10561.95 305
10562.92 308
10563.89 353
10564.86 371
10565.83 360
10566.80 316
10567.77 359
10568.74 386
10569.71 403
10570.68 380
10571.65 304
10572.62 345
10573.59 336
10574.57 351
10575.54 327
10576.51 336
10577.48 342
10578.45 347
10579.42 352
10580.39 303
10581.36 327
10582.34 332
10583.31 311
10584.28 320
10585.25 313
10586.22 310
10587.19 279
10588.17 322
10589.14 294
10590.11 359
10591.08 343
10592.05 313
10593.02 299
10594.00 325
10594.97 367
10595.94 351
10596.91 345
10597.89 325
10598.86 306
10599.83 301
10600.80 339
10601.77 355
10602.75 312
10603.72 298
10604.69 317
10605.66 367
10606.64 363
10607.61 323
10608.58 301
10609.55 317
10610.53 347
10611.50 328
10612.47 336
10613.45 352
10614.42 339
10615.39 341
10616.36 358
10617.34 298
10618.31 312
10619.28 333
10620.26 350
10621.23 343
10622.20 379
10623.18 368
10624.15 344
10625.12 309
10626.10 357
10627.07 378
10628.04 378
10629.02 375
10629.99 344
10630.97 412
10631.94 374
10632.91 356
10633.89 344
10634.86 346
10635.83 301
10636.81 357
10637.78 378
10638.76 361
10639.73 380
10640.70 391
10641.68 401
10642.65 432
10643.63 453
10644.60 448
10645.58 468
10646.55 467
10647.53 433
10648.50 398
10649.47 380
10650.45 413
10651.42 407
10652.40 410
10653.37 394
10654.35 357
10655.32 354
10656.30 326
10657.27 293
10658.25 321
10659.22 380
10660.20 393
10661.17 363
10662.15 329
10663.12 356
10664.10 316
10665.07 329
10666.05 345
10667.02 340
10668.00 348
10668.97 336
10669.95 386
10670.93 338
10671.90 335
10672.88 333
10673.85 340
10674.83 322
10675.80 288
10676.78 341
10677.76 353
10678.73 395
10679.71 352
10680.68 307
10681.66 322
10682.63 327
10683.61 348
10684.59 317
10685.56 341
10686.54 372
10687.52 355
10688.49 356
10689.47 355
10690.44 351
10691.42 347
10692.40 316
10693.37 301
10694.35 341
10695.33 339
10696.30 314
10697.28 355
10698.26 316
10699.23 330
10700.21 321
10701.19 314
10702.17 323
10703.14 307
10704.12 323
10705.10 309
10706.07 309
10707.05 287
10708.03 300
10709.01 332
10709.98 342
10710.96 352
10711.94 353
10712.91 338
10713.89 306
10714.87 351
10715.85 332
10716.83 349
10717.80 315
10718.78 343
10719.76 326
10720.74 319
10721.71 346
10722.69 325
10723.67 401
10724.65 359
10725.63 356
10726.60 332
10727.58 336
10728.56 352
10729.54 318
10730.52 373
10731.49 354
10732.47 387
10733.45 341
10734.43 329
10735.41 374
10736.39 329
10737.37 351
10738.34 313
10739.32 362
10740.30 335
10741.28 335
10742.26 365
10743.24 341
10744.22 379
10745.20 370
10746.17 349
10747.15 380
10748.13 362
10749.11 348
10750.09 316
10751.07 333
10752.05 353
10753.03 337
10754.01 308
10754.99 311
10755.97 327
10756.95 369
10757.93 337
10758.91 344
10759.88 381
10760.86 371
10761.84 362
10762.82 350
10763.80 384
10764.78 345
10765.76 381
10766.74 369
10767.72 336
10768.70 364
10769.68 304
10770.66 403
10771.64 369
10772.62 356
10773.60 379
10774.58 354
10775.56 389
10776.54 323
10777.52 355
10778.51 380
10779.49 384
10780.47 407
10781.45 413
10782.43 340
10783.41 385
10784.39 424
10785.37 384
10786.35 445
10787.33 413
10788.31 391
10789.29 458
10790.27 457
10791.26 423
10792.24 396
10793.22 405
10794.20 406
10795.18 391
10796.16 336
10797.14 366
10798.12 378
10799.10 369
10800.09 359
10801.07 352
10802.05 388
10803.03 343
10804.01 353
10804.99 411
10805.98 394
10806.96 389
10807.94 401
10808.92 395
10809.90 394
10810.89 368
10811.87 348
10812.85 396
10813.83 383
10814.81 388
10815.80 399
10816.78 386
10817.76 420
10818.74 374
10819.72 358
10820.71 382
10821.69 366
10822.67 359
10823.65 366
10824.64 375
10825.62 386
10826.60 372
10827.58 329
10828.57 349
10829.55 399
10830.53 415
10831.52 356
10832.50 395
10833.48 406
10834.46 388
10835.45 365
10836.43 388
10837.41 384
10838.40 377
10839.38 429
10840.36 431
10841.35 402
10842.33 337
10843.31 341
10844.30 376
10845.28 362
10846.26 372
10847.25 383
10848.23 419
10849.21 454
10850.20 392
10851.18 382
10852.17 388
10853.15 435
10854.13 385
10855.12 386
10856.10 464
10857.09 480
10858.07 459
10859.05 428
10860.04 428
10861.02 397
10862.01 424
10862.99 413
10863.97 401
10864.96 432
10865.94 442
10866.93 516
10867.91 446
10868.90 420
10869.88 456
10870.87 469
10871.85 517
10872.84 462
10873.82 521
10874.81 524
10875.79 503
10876.78 461
10877.76 428
10878.75 500
10879.73 502
10880.72 479
10881.70 472
10882.69 523
10883.67 478
10884.66 486
10885.64 531
10886.63 492
10887.61 522
10888.60 553
10889.58 524
10890.57 529
10891.55 520
10892.54 464
10893.53 510
10894.51 548
10895.50 546
10896.48 527
10897.47 476
10898.45 569
10899.44 525
10900.43 573
10901.41 540
10902.40 503
10903.38 523
10904.37 538
10905.36 512
10906.34 543
10907.33 566
10908.32 578
10909.30 573
10910.29 586
10911.28 614
10912.26 594
10913.25 590
10914.24 559
10915.22 614
10916.21 585
10917.20 562
10918.18 617
10919.17 663
10920.16 610
10921.14 682
10922.13 648
10923.12 634
10924.10 682
10925.09 678
10926.08 634
10927.07 625
10928.05 629
10929.04 603
10930.03 618
10931.01 650
10932.00 622
10932.99 694
10933.98 655
10934.96 615
10935.95 657
10936.94 626
10937.93 640
10938.92 634
10939.90 678
10940.89 651
10941.88 669
10942.87 670
10943.85 658
10944.84 731
10945.83 649
10946.82 669
10947.81 678
10948.79 710
10949.78 748
10950.77 720
10951.76 729
10952.75 745
10953.74 751
10954.72 727
10955.71 780
10956.70 807
10957.69 881
10958.68 920
10959.67 898
10960.66 982
10961.65 1016
10962.63 1157
10963.62 1136
10964.61 1206
10965.60 1237
10966.59 1238
10967.58 1228
10968.57 1184
10969.56 1109
10970.55 1047
10971.54 1038
10972.52 918
10973.51 963
10974.50 990
10975.49 965
10976.48 847
10977.47 821
10978.46 816
10979.45 845
10980.44 818
10981.43 801
10982.42 766
10983.41 804
10984.40 835
10985.39 835
10986.38 884
10987.37 899
10988.36 884
10989.35 863
10990.34 898
10991.33 825
10992.32 861
10993.31 920
10994.30 847
10995.29 885
10996.28 921
10997.27 952
10998.26 978
10999.25 976
11000.24 990
11001.23 1101
11002.22 1349
11003.21 1457
11004.20 1524
11005.20 1665
11006.19 1718
11007.18 1789
11008.17 1753
11009.16 1685
11010.15 1529
11011.14 1359
11012.13 1213
11013.12 1030
11014.11 1001
11015.10 931
11016.10 886
11017.09 874
11018.08 767
11019.07 751
11020.06 813
11021.05 789
11022.04 713
11023.04 695
11024.03 687
11025.02 688
11026.01 635
11027.00 683
11027.99 686
11028.99 681
11029.98 624
11030.97 555
11031.96 656
11032.95 660
11033.95 653
11034.94 645
11035.93 654
11036.92 640
11037.91 642
11038.91 630
11039.90 617
11040.89 586
11041.88 595
11042.88 613
11043.87 653
11044.86 654
11045.85 665
11046.85 692
11047.84 691
11048.83 602
11049.82 599
11050.82 645
11051.81 564
11052.80 579
11053.80 589
11054.79 542
11055.78 573
11056.77 587
11057.77 597
11058.76 577
11059.75 556
11060.75 589
11061.74 608
11062.73 570
11063.73 564
11064.72 585
11065.71 597
11066.71 613
11067.70 590
11068.69 520
11069.69 571
11070.68 589
11071.68 609
11072.67 565
11073.66 559
11074.66 570
11075.65 564
11076.65 546
11077.64 604
11078.63 629
11079.63 607
11080.62 584
11081.62 565
11082.61 557
11083.60 544
11084.60 615
11085.59 613
11086.59 549
11087.58 557
11088.58 572
11089.57 552
11090.57 586
11091.56 588
11092.55 566
11093.55 566
11094.54 544
11095.54 522
11096.53 535
11097.53 535
11098.52 541
11099.52 523
11100.51 569
11101.51 506
11102.50 532
11103.50 489
11104.49 534
11105.49 534
11106.48 516
11107.48 529
11108.48 532
11109.47 572
11110.47 513
11111.46 475
11112.46 477
11113.45 482
11114.45 474
11115.44 528
11116.44 548
11117.44 465
11118.43 518
11119.43 478
11120.42 497
11121.42 497
11122.42 542
11123.41 495
11124.41 513
11125.40 541
11126.40 499
11127.40 488
11128.39 522
11129.39 494
11130.38 458
11131.38 502
11132.38 467
11133.37 541
11134.37 544
11135.37 483
11136.36 490
11137.36 501
11138.36 468
11139.35 439
11140.35 485
11141.35 472
11142.34 497
11143.34 502
11144.34 481
11145.34 459
11146.33 481
11147.33 516
11148.33 486
11149.32 467
11150.32 454
11151.32 489
11152.32 487
11153.31 460
11154.31 493
11155.31 491
11156.31 441
11157.30 515
11158.30 505
11159.30 523
11160.30 541
11161.29 480
11162.29 511
11163.29 492
11164.29 455
11165.29 493
11166.28 434
11167.28 470
11168.28 478
11169.28 508
11170.28 527
11171.27 500
11172.27 513
11173.27 448
11174.27 467
11175.27 491
11176.27 512
11177.26 533
11178.26 520
11179.26 487
11180.26 510
11181.26 498
11182.26 524
11183.26 510
11184.26 571
11185.25 497
11186.25 517
11187.25 532
11188.25 567
11189.25 520
11190.25 563
11191.25 563
11192.25 569
11193.25 560
11194.25 556
11195.24 566
11196.24 566
11197.24 579
11198.24 586
11199.24 609
11200.24 667
11201.24 621
11202.24 653
11203.24 651
11204.24 584
11205.24 637
11206.24 589
11207.24 612
11208.24 590
11209.24 567
11210.24 579
11211.24 575
11212.24 557
11213.24 553
11214.24 530
11215.24 545
11216.24 543
11217.24 517
11218.24 514
11219.24 532
11220.24 551
11221.24 519
11222.24 505
11223.24 463
11224.24 505
11225.24 503
11226.24 491
11227.25 488
11228.25 493
11229.25 501
11230.25 457
11231.25 412
11232.25 461
11233.25 448
11234.25 443
11235.25 443
11236.25 429
11237.25 400
11238.26 416
11239.26 502
11240.26 507
11241.26 495
11242.26 477
11243.26 445
11244.26 392
11245.27 424
11246.27 449
11247.27 454
11248.27 489
11249.27 450
11250.27 423
11251.28 419
11252.28 415
11253.28 415
11254.28 458
11255.28 438
11256.29 441
11257.29 450
11258.29 435
11259.29 396
11260.29 406
11261.30 395
11262.30 370
11263.30 437
11264.30 406
11265.31 403
11266.31 395
11267.31 461
11268.31 482
11269.32 443
11270.32 484
11271.32 438
11272.32 418
11273.33 427
11274.33 435
11275.33 471
11276.33 480
11277.34 480
11278.34 447
11279.34 435
11280.35 431
11281.35 470
11282.35 463
11283.36 495
11284.36 469
11285.36 453
11286.37 476
11287.37 443
11288.37 481
11289.38 468
11290.38 454
11291.38 475
11292.39 460
11293.39 438
11294.39 451
11295.40 450
11296.40 401
11297.41 418
11298.41 450
11299.41 425
11300.42 431
11301.42 433
11302.43 381
11303.43 465
11304.43 454
11305.44 452
11306.44 426
11307.45 470
11308.45 489
11309.46 438
11310.46 455
11311.46 417
11312.47 428
11313.47 488
11314.48 504
11315.48 531
11316.49 557
11317.49 557
11318.50 560
11319.50 560
11320.51 616
11321.51 612
11322.52 568
11323.52 559
11324.53 525
11325.53 525
11326.54 470
11327.54 400
11328.55 472
11329.55 447
11330.56 455
11331.56 444
11332.57 422
11333.57 406
11334.58 403
11335.58 391
11336.59 395
11337.60 365
11338.60 364
11339.61 357
11340.61 371
11341.62 379
11342.62 352
11343.63 350
11344.64 376
11345.64 358
11346.65 379
11347.65 338
11348.66 361
11349.67 369
11350.67 423
11351.68 407
11352.69 372
11353.69 316
11354.70 344
11355.71 352
11356.71 332
11357.72 379
11358.72 360
11359.73 365
11360.74 331
11361.74 348
11362.75 381
11363.76 362
11364.76 354
11365.77 383
11366.78 396
11367.79 369
11368.79 364
11369.80 418
11370.81 418
11371.81 399
11372.82 390
11373.83 400
11374.84 410
11375.84 393
11376.85 408
11377.86 404
11378.87 351
11379.87 335
11380.88 372
11381.89 367
11382.90 358
11383.90 345
11384.91 376
11385.92 364
11386.93 356
11387.93 375
11388.94 390
11389.95 379
11390.96 343
11391.97 309
11392.97 350
11393.98 366
11394.99 381
11396.00 332
11397.01 353
11398.02 411
11399.02 369
11400.03 387
11401.04 353
11402.05 354
11403.06 387
11404.07 357
11405.08 361
11406.08 381
11407.09 381
11408.10 344
11409.11 376
11410.12 370
11411.13 386
11412.14 351
11413.15 348
11414.15 345
11415.16 325
11416.17 334
11417.18 321
11418.19 326
11419.20 351
11420.21 391
11421.22 387
11422.23 386
11423.24 391
11424.25 377
11425.26 361
11426.27 349
11427.28 369
11428.29 361
11429.30 365
11430.31 392
11431.32 340
11432.32 357
11433.33 370
11434.34 361
11435.35 330
11436.36 353
11437.37 348
11438.38 374
11439.39 372
11440.41 388
11441.42 396
11442.43 396
11443.44 409
11444.45 395
11445.46 371
11446.47 369
11447.48 400
11448.49 381
11449.50 362
11450.51 353
11451.52 328
11452.53 367
11453.54 383
11454.55 413
11455.56 401
11456.57 389
11457.59 408
11458.60 383
11459.61 426
11460.62 358
11461.63 362
11462.64 382
11463.65 352
11464.66 337
11465.67 325
11466.69 422
11467.70 406
11468.71 379
11469.72 393
11470.73 381
11471.74 385
11472.75 365
11473.77 389
11474.78 408
11475.79 392
11476.80 404
11477.81 389
11478.83 344
11479.84 341
11480.85 398
11481.86 374
11482.87 407
11483.89 380
11484.90 356
11485.91 368
11486.92 373
11487.93 337
11488.95 346
11489.96 366
11490.97 421
11491.98 423
11493.00 338
11494.01 347
11495.02 348
11496.03 361
11497.05 375
11498.06 423
11499.07 410
11500.09 341
11501.10 372
11502.11 357
11503.12 375
11504.14 375
11505.15 379
11506.16 349
11507.18 400
11508.19 393
11509.20 427
11510.22 348
11511.23 369
11512.24 384
11513.26 396
11514.27 352
11515.28 394
11516.30 388
11517.31 364
11518.32 389
11519.34 388
11520.35 338
11521.37 404
11522.38 433
11523.39 395
11524.41 361
11525.42 367
11526.44 355
11527.45 354
11528.46 379
11529.48 393
11530.49 405
11531.51 463
11532.52 397
11533.53 426
11534.55 408
11535.56 417
11536.58 429
11537.59 404
11538.61 364
11539.62 399
11540.64 405
11541.65 402
11542.67 386
11543.68 430
11544.69 395
11545.71 440
11546.72 411
11547.74 396
11548.75 389
11549.77 445
11550.78 434
11551.80 436
11552.81 447
11553.83 433
11554.85 421
11555.86 445
11556.88 448
11557.89 448
11558.91 438
11559.92 452
11560.94 477
11561.95 424
11562.97 446
11563.98 442
11565.00 457
11566.02 460
11567.03 435
11568.05 477
11569.06 515
11570.08 519
11571.10 474
11572.11 477
11573.13 460
11574.14 473
11575.16 507
11576.18 495
11577.19 539
11578.21 497
11579.22 505
11580.24 509
11581.26 513
11582.27 564
11583.29 516
11584.31 589
11585.32 594
11586.34 542
11587.36 569
11588.37 625
11589.39 594
11590.41 605
11591.42 651
11592.44 697
11593.46 698
11594.47 664
11595.49 715
11596.51 669
11597.53 670
11598.54 723
11599.56 667
11600.58 739
11601.59 744
11602.61 812
11603.63 849
11604.65 876
11605.66 997
11606.68 1073
11607.70 1229
11608.72 1385
11609.74 1419
11610.75 1504
11611.77 1423
11612.79 1401
11613.81 1311
11614.82 1235
11615.84 1135
11616.86 1017
11617.88 944
11618.90 793
11619.91 792
11620.93 661
11621.95 629
11622.97 614
11623.99 589
11625.01 529
11626.02 492
11627.04 538
11628.06 517
11629.08 525
11630.10 496
11631.12 515
11632.14 510
11633.15 509
11634.17 503
11635.19 514
11636.21 486
11637.23 519
11638.25 489
11639.27 512
11640.29 515
11641.30 487
11642.32 478
11643.34 495
11644.36 443
11645.38 484
11646.40 518
11647.42 501
11648.44 461
11649.46 443
11650.48 477
11651.50 463
11652.52 421
11653.54 439
11654.56 411
11655.58 377
11656.60 431
11657.62 390
11658.64 403
11659.66 443
11660.68 426
11661.70 365
11662.72 389
11663.74 418
11664.76 403
11665.78 390
11666.80 423
11667.82 431
11668.84 442
11669.86 468
11670.88 424
11671.90 465
11672.92 453
11673.94 459
11674.96 433
11675.98 387
11677.00 416
11678.02 450
11679.04 429
11680.06 405
11681.08 438
11682.10 500
11683.12 513
11684.15 450
11685.17 421
11686.19 491
11687.21 467
11688.23 446
11689.25 441
11690.27 462
11691.29 448
11692.31 481
11693.34 529
11694.36 469
11695.38 486
11696.40 542
11697.42 486
11698.44 439
11699.46 467
11700.49 447
11701.51 464
11702.53 478
11703.55 464
11704.57 474
11705.60 453
11706.62 435
11707.64 427
11708.66 418
11709.68 453
11710.71 486
11711.73 450
11712.75 371
11713.77 438
11714.79 465
11715.82 465
11716.84 455
11717.86 441
11718.88 440
11719.91 422
11720.93 419
11721.95 430
11722.97 439
11724.00 443
11725.02 417
11726.04 423
11727.07 443
11728.09 443
11729.11 449
11730.13 419
11731.16 380
11732.18 405
11733.20 402
11734.23 413
11735.25 413
11736.27 408
11737.30 410
11738.32 417
11739.34 422
11740.37 385
11741.39 415
11742.41 421
11743.44 449
11744.46 444
11745.48 459
11746.51 412
11747.53 383
11748.55 366
11749.58 404
11750.60 415
11751.63 415
11752.65 408
11753.67 417
11754.70 428
11755.72 410
11756.75 370
11757.77 402
11758.79 390
11759.82 404
11760.84 359
11761.87 428
11762.89 399
11763.92 383
11764.94 387
11765.97 415
11766.99 429
11768.01 378
11769.04 389
11770.06 402
11771.09 398
11772.11 440
11773.14 402
11774.16 367
11775.19 371
11776.21 369
11777.24 375
11778.26 368
11779.29 382
11780.31 400
11781.34 388
11782.36 415
11783.39 411
11784.41 404
11785.44 418
11786.46 367
11787.49 400
11788.52 384
11789.54 388
11790.57 379
11791.59 382
11792.62 392
11793.64 427
11794.67 460
11795.70 425
11796.72 359
11797.75 401
11798.77 426
11799.80 349
11800.83 378
11801.85 395
11802.88 377
11803.90 413
11804.93 404
11805.96 412
11806.98 407
11808.01 372
11809.04 382
11810.06 398
11811.09 403
11812.11 356
11813.14 406
11814.17 419
11815.19 412
11816.22 416
11817.25 433
11818.27 408
11819.30 415
11820.33 447
11821.36 469
11822.38 409
11823.41 368
11824.44 404
11825.46 399
11826.49 410
11827.52 419
11828.54 388
11829.57 405
11830.60 425
11831.63 490
11832.65 434
11833.68 442
11834.71 446
11835.74 405
11836.76 435
11837.79 426
11838.82 460
11839.85 411
11840.88 469
11841.90 480
11842.93 476
11843.96 460
11844.99 435
11846.01 416
11847.04 434
11848.07 432
11849.10 409
11850.13 440
11851.16 437
11852.18 474
11853.21 406
11854.24 464
11855.27 461
11856.30 448
11857.33 434
11858.35 437
11859.38 477
11860.41 519
11861.44 477
11862.47 455
11863.50 494
11864.53 496
11865.56 528
11866.58 466
11867.61 506
11868.64 531
11869.67 510
11870.70 509
11871.73 545
11872.76 535
11873.79 504
11874.82 555
11875.85 571
11876.88 545
11877.91 535
11878.93 526
11879.96 536
11880.99 496
11882.02 534
11883.05 511
11884.08 582
11885.11 592
11886.14 548
11887.17 592
11888.20 631
11889.23 595
11890.26 568
11891.29 607
11892.32 583
11893.35 573
11894.38 645
11895.41 615
11896.44 556
11897.47 656
11898.50 684
11899.53 644
11900.56 616
11901.59 633
11902.62 699
11903.65 702
11904.69 712
11905.72 785
11906.75 783
11907.78 788
11908.81 822
11909.84 818
11910.87 845
11911.90 827
11912.93 732
11913.96 757
11914.99 771
11916.02 695
11917.06 667
11918.09 736
11919.12 707
11920.15 739
11921.18 719
11922.21 682
11923.24 655
11924.27 671
11925.31 745
11926.34 732
11927.37 672
11928.40 704
11929.43 761
11930.46 741
11931.50 785
11932.53 857
11933.56 870
11934.59 975
11935.62 1075
11936.65 1067
11937.69 1065
11938.72 1121
11939.75 1159
11940.78 1131
11941.81 1125
11942.85 1021
11943.88 959
11944.91 972
11945.94 860
11946.98 769
11948.01 749
11949.04 745
11950.07 710
11951.11 692
11952.14 628
11953.17 654
11954.20 670
11955.24 610
11956.27 634
11957.30 612
11958.34 559
11959.37 604
11960.40 578
11961.43 653
11962.47 583
11963.50 570
11964.53 599
11965.57 574
11966.60 542
11967.63 531
11968.67 579
11969.70 580
11970.73 589
11971.77 583
11972.80 555
11973.83 566
11974.87 583
11975.90 594
11976.94 660
11977.97 628
11979.00 600
11980.04 603
11981.07 600
11982.10 604
11983.14 556
11984.17 632
11985.21 582
11986.24 591
11987.27 558
11988.31 614
11989.34 605
11990.38 595
11991.41 617
11992.45 576
11993.48 572
11994.51 580
11995.55 592
11996.58 654
11997.62 596
11998.65 613
11999.69 622
12000.72 577
12001.76 600
12002.79 614
12003.83 601
12004.86 622
12005.90 615
12006.93 664
12007.97 592
12009.00 610
12010.04 635
12011.07 696
12012.11 660
12013.14 633
12014.18 616
12015.21 671
12016.25 675
12017.28 697
12018.32 637
12019.35 697
12020.39 640
12021.43 649
12022.46 643
12023.50 652
12024.53 698
12025.57 711
12026.60 663
12027.64 680
12028.68 707
12029.71 710
12030.75 700
12031.78 669
12032.82 720
12033.86 724
12034.89 632
12035.93 617
12036.97 710
12038.00 656
12039.04 686
12040.07 712
12041.11 741
12042.15 685
12043.18 679
12044.22 704
12045.26 657
12046.29 665
12047.33 624
12048.37 693
12049.40 719
12050.44 722
12051.48 752
12052.52 685
12053.55 655
12054.59 722
12055.63 673
12056.66 736
12057.70 759
12058.74 735
12059.78 767
12060.81 745
12061.85 703
12062.89 766
12063.92 721
12064.96 735
12066.00 706
12067.04 756
12068.07 833
12069.11 794
12070.15 814
12071.19 780
12072.23 740
12073.26 762
12074.30 779
12075.34 775
12076.38 769
12077.42 818
12078.45 835
12079.49 762
12080.53 796
12081.57 794
12082.61 772
12083.64 771
12084.68 706
12085.72 790
12086.76 797
12087.80 798
12088.84 807
12089.88 821
12090.91 863
12091.95 847
12092.99 792
12094.03 824
12095.07 860
12096.11 931
12097.15 879
12098.19 865
12099.22 863
12100.26 856
12101.30 939
12102.34 941
12103.38 993
12104.42 1100
12105.46 1087
12106.50 1137
12107.54 1169
12108.58 1222
12109.62 1248
12110.66 1216
12111.70 1251
12112.74 1259
12113.77 1208
12114.81 1197
12115.85 1111
12116.89 1015
12117.93 927
12118.97 855
12120.01 799
12121.05 779
12122.09 746
12123.13 735
12124.17 676
12125.21 723
12126.25 679
12127.29 593
12128.33 598
12129.37 660
12130.41 640
12131.45 622
12132.50 604
12133.54 607
12134.58 577
12135.62 549
12136.66 555
12137.70 530
12138.74 584
12139.78 565
12140.82 532
12141.86 563
12142.90 546
12143.94 535
12144.98 566
12146.02 572
12147.07 596
12148.11 588
12149.15 574
12150.19 519
12151.23 524
12152.27 558
12153.31 524
12154.35 476
12155.40 514
12156.44 524
12157.48 459
12158.52 488
12159.56 513
12160.60 510
12161.64 447
12162.69 451
12163.73 530
12164.77 506
12165.81 444
12166.85 530
12167.90 494
12168.94 511
12169.98 508
12171.02 467
12172.06 499
12173.11 512
12174.15 498
12175.19 543
12176.23 584
12177.27 539
12178.32 494
12179.36 499
12180.40 484
12181.44 523
12182.49 481
12183.53 493
12184.57 509
12185.61 561
12186.66 566
12187.70 526
12188.74 469
12189.79 494
12190.83 541
12191.87 559
12192.91 550
12193.96 498
12195.00 569
12196.04 520
12197.09 497
12198.13 490
12199.17 522
12200.22 516
12201.26 485
12202.30 511
12203.35 508
12204.39 457
12205.43 470
12206.48 517
12207.52 499
12208.57 490
12209.61 470
12210.65 509
12211.70 516
12212.74 473
12213.78 465
12214.83 456
12215.87 472
12216.92 479
12217.96 435
12219.00 509
12220.05 457
12221.09 507
12222.14 504
12223.18 482
12224.23 459
12225.27 506
12226.31 482
12227.36 425
12228.40 443
12229.45 445
12230.49 468
12231.54 485
12232.58 477
12233.63 461
12234.67 445
12235.72 449
12236.76 439
12237.81 405
12238.85 440
12239.90 473
12240.94 444
12241.99 459
12243.03 499
12244.08 453
12245.12 464
12246.17 465
12247.21 429
12248.26 410
12249.30 441
12250.35 450
12251.39 442
12252.44 445
12253.49 435
12254.53 432
12255.58 433
12256.62 408
12257.67 410
12258.71 416
12259.76 422
12260.81 425
12261.85 410
12262.90 427
12263.94 424
12264.99 437
12266.04 365
12267.08 350
12268.13 368
12269.17 390
12270.22 387
12271.27 387
12272.31 372
12273.36 388
12274.41 401
12275.45 385
12276.50 368
12277.55 394
12278.59 409
12279.64 429
12280.69 411
12281.73 395
12282.78 395
12283.83 377
12284.87 373
12285.92 360
12286.97 375
12288.01 401
12289.06 365
12290.11 333
12291.16 341
12292.20 359
12293.25 374
12294.30 372
12295.35 367
12296.39 372
12297.44 336
12298.49 348
12299.54 377
12300.58 365
12301.63 374
12302.68 364
12303.73 412
12304.77 379
12305.82 391
12306.87 370
12307.92 385
12308.97 379
12310.01 363
12311.06 376
12312.11 339
12313.16 370
12314.21 378
12315.25 340
12316.30 359
12317.35 378
12318.40 366
12319.45 366
12320.50 356
12321.54 383
12322.59 329
12323.64 375
12324.69 366
12325.74 343
12326.79 347
12327.84 332
12328.89 365
12329.93 339
12330.98 348
12332.03 389
12333.08 405
12334.13 323
12335.18 354
12336.23 361
12337.28 351
12338.33 373
12339.38 359
12340.43 348
12341.47 361
12342.52 374
12343.57 407
12344.62 415
12345.67 389
12346.72 340
12347.77 321
12348.82 325
12349.87 326
12350.92 333
12351.97 333
12353.02 315
12354.07 345
12355.12 388
12356.17 386
12357.22 389
12358.27 338
12359.32 326
12360.37 325
12361.42 317
12362.47 348
12363.52 362
12364.57 336
12365.62 340
12366.67 376
12367.72 411
12368.77 355
12369.82 306
12370.87 342
12371.93 393
12372.98 358
12374.03 357
12375.08 321
12376.13 355
12377.18 379
12378.23 388
12379.28 383
12380.33 366
12381.38 381
12382.43 392
12383.49 387
12384.54 342
12385.59 376
12386.64 394
12387.69 411
12388.74 417
12389.79 428
12390.84 398
12391.90 374
12392.95 407
12394.00 413
12395.05 386
12396.10 387
12397.15 355
12398.21 374
12399.26 406
12400.31 396
12401.36 345
12402.41 349
12403.47 406
12404.52 434
12405.57 391
12406.62 389
12407.67 430
12408.73 397
12409.78 377
12410.83 406
12411.88 398
12412.94 432
12413.99 410
12415.04 401
12416.09 443
12417.15 421
12418.20 396
12419.25 393
12420.30 404
12421.36 432
12422.41 452
12423.46 453
12424.52 395
12425.57 432
12426.62 396
12427.67 402
12428.73 373
12429.78 377
12430.83 353
12431.89 345
12432.94 385
12433.99 416
12435.05 380
12436.10 419
12437.15 460
12438.21 451
12439.26 434
12440.31 470
12441.37 465
12442.42 448
12443.47 407
12444.53 416
12445.58 441
12446.64 406
12447.69 399
12448.74 446
12449.80 482
12450.85 431
12451.91 435
12452.96 434
12454.01 448
12455.07 415
12456.12 446
12457.18 466
12458.23 464
12459.29 463
12460.34 435
12461.39 435
12462.45 481
12463.50 502
12464.56 460
12465.61 457
12466.67 500
12467.72 517
12468.78 463
12469.83 519
12470.89 567
12471.94 537
12473.00 532
12474.05 564
12475.11 566
12476.16 589
12477.22 671
12478.27 716
12479.33 781
12480.38 888
12481.44 862
12482.49 944
12483.55 1096
12484.60 1127
12485.66 1104
12486.71 1061
12487.77 974
12488.83 959
12489.88 920
12490.94 842
12491.99 779
12493.05 697
12494.10 658
12495.16 581
12496.22 552
12497.27 542
12498.33 542
12499.38 504
12500.44 492
12501.50 452
12502.55 398
12503.61 449
12504.67 473
12505.72 441
12506.78 487
12507.83 434
12508.89 455
12509.95 453
12511.00 419
12512.06 444
12513.12 448
12514.17 467
12515.23 430
12516.29 425
12517.34 384
12518.40 454
12519.46 460
12520.52 448
12521.57 492
12522.63 470
12523.69 451
12524.74 373
12525.80 414
12526.86 429
12527.92 453
12528.97 425
12530.03 396
12531.09 454
12532.15 443
12533.20 471
12534.26 376
12535.32 383
12536.38 441
12537.43 452
12538.49 419
12539.55 441
12540.61 410
12541.66 484
12542.72 413
12543.78 430
12544.84 462
12545.90 476
12546.95 475
12548.01 473
12549.07 436
12550.13 461
12551.19 465
12552.25 469
12553.30 464
12554.36 462
12555.42 486
12556.48 521
12557.54 541
12558.60 531
12559.65 537
12560.71 571
12561.77 584
12562.83 573
12563.89 572
12564.95 594
12566.01 586
12567.07 600
12568.13 611
12569.18 606
12570.24 539
12571.30 546
12572.36 562
12573.42 503
12574.48 527
12575.54 499
12576.60 483
12577.66 471
12578.72 461
12579.78 479
12580.84 471
12581.90 477
12582.96 439
12584.02 475
12585.07 451
12586.13 423
12587.19 415
12588.25 417
12589.31 428
12590.37 427
12591.43 460
12592.49 466
12593.55 462
12594.61 466
12595.67 428
12596.73 449
12597.79 476
12598.86 451
12599.92 452
12600.98 437
12602.04 399
12603.10 452
12604.16 470
12605.22 456
12606.28 437
12607.34 396
12608.40 402
12609.46 397
12610.52 411
12611.58 381
12612.64 377
12613.70 430
12614.76 379
12615.83 407
12616.89 380
12617.95 485
12619.01 471
12620.07 487
12621.13 427
12622.19 430
12623.25 466
12624.32 454
12625.38 424
12626.44 431
12627.50 416
12628.56 482
12629.62 486
12630.68 432
12631.75 419
12632.81 445
12633.87 429
12634.93 434
12635.99 418
12637.05 384
12638.12 406
12639.18 434
12640.24 404
12641.30 390
12642.36 405
12643.43 429
12644.49 390
12645.55 372
12646.61 397
12647.68 379
12648.74 406
12649.80 374
12650.86 358
12651.93 386
12652.99 385
12654.05 397
12655.11 410
12656.18 379
12657.24 370
12658.30 362
12659.36 397
12660.43 395
12661.49 366
12662.55 364
12663.62 409
12664.68 399
12665.74 372
12666.81 368
12667.87 334
12668.93 364
12670.00 367
12671.06 360
12672.12 395
12673.19 390
12674.25 365
12675.31 363
12676.38 367
12677.44 365
12678.50 379
12679.57 350
12680.63 385
12681.69 360
12682.76 394
12683.82 394
12684.89 380
12685.95 394
12687.01 405
12688.08 356
12689.14 346
12690.21 414
12691.27 373
12692.33 366
12693.40 389
12694.46 389
12695.53 405
12696.59 398
12697.66 410
12698.72 387
12699.79 410
12700.85 410
12701.91 393
12702.98 399
12704.04 442
12705.11 434
12706.17 421
12707.24 490
12708.30 514
12709.37 480
12710.43 460
12711.50 496
12712.56 487
12713.63 450
12714.69 462
12715.76 481
12716.82 393
12717.89 380
12718.95 394
12720.02 449
12721.09 434
12722.15 412
12723.22 423
12724.28 415
12725.35 429
12726.41 414
12727.48 386
12728.54 345
12729.61 371
12730.68 404
12731.74 407
12732.81 431
12733.87 396
12734.94 404
12736.01 406
12737.07 420
12738.14 373
12739.20 368
12740.27 419
12741.34 393
12742.40 355
12743.47 355
12744.54 417
12745.60 446
12746.67 391
12747.74 365
12748.80 366
12749.87 357
12750.94 384
12752.00 353
12753.07 351
12754.14 346
12755.20 331
12756.27 360
12757.34 354
12758.40 342
12759.47 328
12760.54 371
12761.60 338
12762.67 390
12763.74 340
12764.81 361
12765.87 339
12766.94 329
12768.01 349
12769.08 352
12770.14 328
12771.21 335
12772.28 274
12773.35 306
12774.41 345
12775.48 382
12776.55 376
12777.62 349
12778.68 348
12779.75 325
12780.82 377
12781.89 297
12782.96 292
12784.02 376
12785.09 332
12786.16 327
12787.23 342
12788.30 373
12789.37 352
12790.43 317
12791.50 285
12792.57 351
12793.64 351
12794.71 334
12795.78 344
12796.84 321
12797.91 312
12798.98 362
12800.05 357
12801.12 380
12802.19 349
12803.26 336
12804.33 319
12805.40 328
12806.46 335
12807.53 341
12808.60 350
12809.67 318
12810.74 334
12811.81 349
12812.88 342
12813.95 365
12815.02 352
12816.09 383
12817.16 376
12818.23 369
12819.30 376
12820.37 396
12821.44 337
12822.50 404
12823.57 412
12824.64 420
12825.71 434
12826.78 393
12827.85 410
12828.92 378
12829.99 386
12831.06 357
12832.13 375
12833.20 367
12834.27 383
12835.34 362
12836.41 339
12837.49 329
12838.56 366
12839.63 364
12840.70 346
12841.77 366
12842.84 372
12843.91 296
12844.98 278
12846.05 337
12847.12 310
12848.19 307
12849.26 320
12850.33 317
12851.40 284
12852.47 289
12853.55 248
12854.62 315
12855.69 298
12856.76 292
12857.83 271
12858.90 282
12859.97 355
12861.04 325
12862.11 294
12863.19 284
12864.26 336
12865.33 321
12866.40 335
12867.47 313
12868.54 295
12869.62 245
12870.69 280
12871.76 273
12872.83 284
12873.90 266
12874.97 260
12876.05 291
12877.12 258
12878.19 296
12879.26 291
12880.33 268
12881.41 292
12882.48 302
12883.55 299
12884.62 259
12885.70 272
12886.77 330
12887.84 271
12888.91 279
12889.98 293
12891.06 295
12892.13 259
12893.20 239
12894.28 262
12895.35 287
12896.42 267
12897.49 261
12898.57 257
12899.64 248
12900.71 229
12901.79 238
12902.86 258
12903.93 285
12905.00 267
12906.08 267
12907.15 298
12908.22 275
12909.30 284
12910.37 259
12911.44 288
12912.52 310
12913.59 286
12914.66 278
12915.74 287
12916.81 288
12917.89 310
12918.96 300
12920.03 278
12921.11 246
12922.18 255
12923.25 268
12924.33 265
12925.40 297
12926.48 347
12927.55 314
12928.62 290
12929.70 279
12930.77 296
12931.85 335
12932.92 309
12934.00 304
12935.07 273
12936.14 286
12937.22 300
12938.29 295
12939.37 273
12940.44 273
12941.52 269
12942.59 271
12943.67 254
12944.74 247
12945.82 257
12946.89 283
12947.97 274
12949.04 261
12950.12 286
12951.19 268
12952.27 255
12953.34 289
12954.42 304
12955.49 274
12956.57 258
12957.64 304
12958.72 305
12959.79 266
12960.87 315
12961.94 300
12963.02 278
12964.10 298
12965.17 314
12966.25 269
12967.32 271
12968.40 269
12969.47 268
12970.55 289
12971.63 275
12972.70 268
12973.78 275
12974.85 283
12975.93 298
12977.01 287
12978.08 304
12979.16 291
12980.23 286
12981.31 310
12982.39 264
12983.46 292
12984.54 264
12985.62 284
12986.69 249
12987.77 284
12988.85 298
12989.92 292
12991.00 294
12992.08 290
12993.15 283
12994.23 264
12995.31 271
12996.38 298
12997.46 330
12998.54 289
12999.61 285
13000.69 270
13001.77 283
13002.85 282
13003.92 290
13005.00 261
13006.08 293
13007.16 271
13008.23 294
13009.31 308
13010.39 273
13011.47 282
13012.54 297
13013.62 304
13014.70 297
13015.78 308
13016.85 297
13017.93 300
13019.01 295
13020.09 304
13021.17 242
13022.24 283
13023.32 262
13024.40 270
13025.48 317
13026.56 266
13027.63 260
13028.71 274
13029.79 265
13030.87 286
13031.95 277
13033.03 256
13034.10 284
13035.18 333
13036.26 301
13037.34 271
13038.42 297
13039.50 255
13040.58 275
13041.66 269
13042.73 275
13043.81 302
13044.89 231
13045.97 263
13047.05 276
13048.13 288
13049.21 278
13050.29 275
13051.37 298
13052.45 249
13053.53 286
13054.60 301
13055.68 322
13056.76 320
13057.84 299
13058.92 340
13060.00 310
13061.08 326
13062.16 299
13063.24 270
13064.32 273
13065.40 289
13066.48 336
13067.56 309
13068.64 281
13069.72 300
13070.80 280
13071.88 333
13072.96 329
13074.04 310
13075.12 326
13076.20 315
13077.28 291
13078.36 325
13079.44 304
13080.52 294
13081.60 276
13082.68 315
13083.76 309
13084.84 303
13085.93 284
13087.01 270
13088.09 278
13089.17 279
13090.25 298
13091.33 283
13092.41 323
13093.49 318
13094.57 338
13095.65 299
13096.73 301
13097.82 294
13098.90 297
13099.98 270
13101.06 261
13102.14 276
13103.22 268
13104.30 303
13105.38 300
13106.47 291
13107.55 285
13108.63 274
13109.71 303
13110.79 290
13111.87 291
13112.96 294
13114.04 256
13115.12 331
13116.20 317
13117.28 253
13118.37 248
13119.45 258
13120.53 316
13121.61 270
13122.69 278
13123.78 280
13124.86 306
13125.94 314
13127.02 308
13128.11 297
13129.19 271
13130.27 294
13131.35 282
13132.44 269
13133.52 306
13134.60 246
13135.68 275
13136.77 253
13137.85 286
13138.93 303
13140.01 311
13141.10 289
13142.18 300
13143.26 259
13144.35 295
13145.43 272
13146.51 300
13147.60 269
13148.68 277
13149.76 276
13150.85 324
13151.93 283
13153.01 276
13154.10 302
13155.18 302
13156.26 312
13157.35 275
13158.43 259
13159.51 277
13160.60 281
13161.68 303
13162.77 304
13163.85 281
13164.93 291
13166.02 331
13167.10 332
13168.19 324
13169.27 273
13170.35 294
13171.44 321
13172.52 291
13173.61 292
13174.69 308
13175.78 323
13176.86 317
13177.94 315
13179.03 311
13180.11 328
13181.20 287
13182.28 306
13183.37 289
13184.45 320
13185.54 326
13186.62 322
13187.71 280
13188.79 279
13189.88 277
13190.96 306
13192.05 285
13193.13 314
13194.22 344
13195.30 345
13196.39 325
13197.47 309
13198.56 327
13199.64 334
13200.73 348
13201.81 310
13202.90 296
13203.98 299
13205.07 316
13206.16 329
13207.24 321
13208.33 301
13209.41 323
13210.50 319
13211.58 310
13212.67 322
13213.76 302
13214.84 280
13215.93 346
13217.01 359
13218.10 318
13219.19 333
13220.27 337
13221.36 340
13222.45 360
13223.53 342
13224.62 295
13225.70 338
13226.79 377
13227.88 326
13228.96 300
13230.05 341
13231.14 313
13232.22 362
13233.31 334
13234.40 340
13235.48 335
13236.57 307
13237.66 326
13238.74 339
13239.83 312
13240.92 359
13242.01 357
13243.09 349
13244.18 325
13245.27 340
13246.35 370
13247.44 364
13248.53 359
13249.62 366
13250.70 407
13251.79 358
13252.88 340
13253.97 360
13255.05 375
13256.14 365
13257.23 390
13258.32 405
13259.41 408
13260.49 351
13261.58 378
13262.67 406
13263.76 394
13264.85 399
13265.93 342
13267.02 412
13268.11 396
13269.20 402
13270.29 412
13271.37 395
13272.46 427
13273.55 414
13274.64 431
13275.73 355
13276.82 409
13277.91 398
13278.99 391
13280.08 399
13281.17 433
13282.26 371
13283.35 384
13284.44 443
13285.53 402
13286.62 416
13287.70 415
13288.79 475
13289.88 470
13290.97 452
13292.06 466
13293.15 405
13294.24 441
13295.33 482
13296.42 471
13297.51 452
13298.60 428
13299.69 434
13300.78 438
13301.87 456
13302.95 481
13304.04 423
13305.13 447
13306.22 497
13307.31 469
13308.40 430
13309.49 432
13310.58 486
13311.67 495
13312.76 515
13313.85 525
13314.94 512
13316.03 539
13317.12 520
13318.21 526
13319.30 538
13320.39 562
13321.48 572
13322.58 523
13323.67 528
13324.76 496
13325.85 512
13326.94 468
13328.03 462
13329.12 487
13330.21 514
13331.30 531
13332.39 505
13333.48 521
13334.57 513
13335.66 526
13336.75 555
13337.85 481
13338.94 552
13340.03 498
13341.12 520
13342.21 529
13343.30 557
13344.39 532
13345.48 544
13346.58 554
13347.67 526
13348.76 487
13349.85 498
13350.94 524
13352.03 458
13353.12 486
13354.22 530
13355.31 559
13356.40 568
13357.49 572
13358.58 523
13359.68 544
13360.77 561
13361.86 582
13362.95 570
13364.04 515
13365.14 525
13366.23 529
13367.32 592
13368.41 596
13369.51 618
13370.60 632
13371.69 628
13372.78 673
13373.87 683
13374.97 661
13376.06 631
13377.15 669
13378.25 622
13379.34 629
13380.43 657
13381.52 631
13382.62 625
13383.71 593
13384.80 537
13385.90 557
13386.99 564
13388.08 565
13389.17 554
13390.27 542
13391.36 521
13392.45 483
13393.55 534
13394.64 506
13395.73 473
13396.83 449
13397.92 510
13399.02 480
13400.11 486
13401.20 458
13402.30 492
13403.39 520
13404.48 470
13405.58 488
13406.67 508
13407.77 512
13408.86 538
13409.95 498
13411.05 460
13412.14 472
13413.24 461
13414.33 501
13415.42 493
13416.52 421
13417.61 461
13418.71 495
13419.80 500
13420.90 441
13421.99 466
13423.08 503
13424.18 538
13425.27 514
13426.37 443
13427.46 484
13428.56 487
13429.65 465
13430.75 521
13431.84 519
13432.94 515
13434.03 546
13435.13 509
13436.22 513
13437.32 457
13438.41 488
13439.51 512
13440.60 518
13441.70 493
13442.79 462
13443.89 514
13444.98 493
13446.08 494
13447.18 503
13448.27 535
13449.37 515
13450.46 563
13451.56 607
13452.65 552
13453.75 599
13454.85 583
13455.94 593
13457.04 542
13458.13 606
13459.23 598
13460.33 507
13461.42 583
13462.52 573
13463.61 575
13464.71 583
13465.81 596
13466.90 605
13468.00 621
13469.10 605
13470.19 631
13471.29 667
13472.38 653
13473.48 616
13474.58 612
13475.67 647
13476.77 601
13477.87 633
13478.96 584
13480.06 601
13481.16 610
13482.26 614
13483.35 639
13484.45 627
13485.55 647
13486.64 608
13487.74 644
13488.84 656
13489.94 603
13491.03 648
13492.13 673
13493.23 643
13494.32 629
13495.42 651
13496.52 708
13497.62 726
13498.72 726
13499.81 679
13500.91 727
13502.01 745
13503.11 729
13504.20 699
13505.30 743
13506.40 770
13507.50 779
13508.60 788
13509.69 828
13510.79 811
13511.89 846
13512.99 827
13514.09 780
13515.18 803
13516.28 744
13517.38 701
13518.48 675
13519.58 638
13520.68 659
13521.78 632
13522.87 617
13523.97 586
13525.07 635
13526.17 582
13527.27 575
13528.37 548
13529.47 593
13530.57 550
13531.66 567
13532.76 558
13533.86 547
13534.96 535
13536.06 514
13537.16 535
13538.26 514
13539.36 518
13540.46 530
13541.56 499
13542.66 514
13543.76 523
13544.86 483
13545.96 472
13547.05 510
13548.15 489
13549.25 494
13550.35 442
13551.45 459
13552.55 475
13553.65 446
13554.75 500
13555.85 453
13556.95 474
13558.05 468
13559.15 458
13560.25 439
13561.35 433
13562.45 434
13563.55 440
13564.65 432
13565.75 488
13566.85 445
13567.96 467
13569.06 471
13570.16 481
13571.26 405
13572.36 424
13573.46 449
13574.56 439
13575.66 443
13576.76 460
13577.86 481
13578.96 418
13580.06 418
13581.16 436
13582.27 467
13583.37 478
13584.47 454
13585.57 418
13586.67 461
13587.77 470
13588.87 452
13589.97 444
13591.08 427
13592.18 448
13593.28 506
13594.38 527
13595.48 489
13596.58 494
13597.68 481
13598.79 474
13599.89 477
13600.99 497
13602.09 495
13603.19 533
13604.30 442
13605.40 441
13606.50 457
13607.60 471
13608.70 463
13609.81 464
13610.91 472
13612.01 501
13613.11 495
13614.21 505
13615.32 457
13616.42 451
13617.52 463
13618.62 508
13619.73 460
13620.83 518
13621.93 470
13623.03 489
13624.14 531
13625.24 462
13626.34 465
13627.45 478
13628.55 471
13629.65 501
13630.75 508
13631.86 487
13632.96 487
13634.06 482
13635.17 462
13636.27 450
13637.37 518
13638.48 478
13639.58 476
13640.68 505
13641.79 446
13642.89 472
13643.99 505
13645.10 538
13646.20 530
13647.30 489
13648.41 465
13649.51 494
13650.62 456
13651.72 481
13652.82 446
13653.93 436
13655.03 454
13656.14 489
13657.24 406
13658.34 447
13659.45 466
13660.55 454
13661.66 429
13662.76 467
13663.87 477
13664.97 489
13666.07 393
13667.18 429
13668.28 403
13669.39 431
13670.49 472
13671.60 453
13672.70 460
13673.81 442
13674.91 442
13676.02 429
13677.12 455
13678.23 446
13679.33 459
13680.44 441
13681.54 502
13682.65 465
13683.75 407
13684.86 426
13685.96 462
13687.07 453
13688.17 457
13689.28 466
13690.38 459
13691.49 498
13692.59 482
13693.70 480
13694.80 467
13695.91 451
13697.02 454
13698.12 515
13699.23 511
13700.33 489
13701.44 460
13702.55 468
13703.65 471
13704.76 412
13705.86 468
13706.97 462
13708.08 527
13709.18 479
13710.29 488
13711.39 517
13712.50 511
13713.61 489
13714.71 507
13715.82 491
13716.93 473
13718.03 513
13719.14 504
13720.25 501
13721.35 518
13722.46 519
13723.57 533
13724.67 544
13725.78 554
13726.89 543
13727.99 556
13729.10 572
13730.21 522
13731.31 535
13732.42 519
13733.53 548
13734.64 578
13735.74 667
13736.85 576
13737.96 562
13739.07 670
13740.17 669
13741.28 621
13742.39 647
13743.50 669
13744.60 631
13745.71 652
13746.82 685
13747.93 620
13749.03 653
13750.14 657
13751.25 629
13752.36 626
13753.47 628
13754.57 671
13755.68 620
13756.79 643
13757.90 582
13759.01 646
13760.11 694
13761.22 674
13762.33 671
13763.44 710
13764.55 707
13765.66 711
13766.76 718
13767.87 763
13768.98 805
13770.09 820
13771.20 803
13772.31 838
13773.42 897
13774.53 926
13775.63 1018
13776.74 1063
13777.85 1093
13778.96 1109
13780.07 1149
13781.18 1119
13782.29 1095
13783.40 1092
13784.51 1087
13785.62 1073
13786.73 1069
13787.83 1020
13788.94 929
13790.05 918
13791.16 848
13792.27 775
13793.38 815
13794.49 770
13795.60 742
13796.71 708
13797.82 702
13798.93 647
13800.04 629
13801.15 601
13802.26 580
13803.37 586
13804.48 608
13805.59 604
13806.70 575
13807.81 531
13808.92 545
13810.03 604
13811.14 570
13812.25 584
13813.36 560
13814.47 528
13815.58 533
13816.69 543
13817.80 548
13818.91 579
13820.03 558
13821.14 515
13822.25 497
13823.36 542
13824.47 520
13825.58 514
13826.69 532
13827.80 528
13828.91 533
13830.02 511
13831.13 535
13832.25 505
13833.36 475
13834.47 485
13835.58 512
13836.69 538
13837.80 503
13838.91 542
13840.02 538
13841.14 498
13842.25 474
13843.36 472
13844.47 509
13845.58 487
13846.69 485
13847.81 512
13848.92 542
13850.03 505
13851.14 462
13852.25 474
13853.37 509
13854.48 514
13855.59 544
13856.70 528
13857.81 543
13858.93 565
13860.04 517
13861.15 520
13862.26 508
13863.38 512
13864.49 530
13865.60 482
13866.71 548
13867.83 546
13868.94 556
13870.05 536
13871.16 566
13872.28 578
13873.39 586
13874.50 533
13875.61 546
13876.73 529
13877.84 565
13878.95 567
13880.07 559
13881.18 547
13882.29 568
13883.41 562
13884.52 573
13885.63 569
13886.75 535
13887.86 547
13888.97 536
13890.09 538
13891.20 570
13892.31 546
13893.43 572
13894.54 567
13895.65 554
13896.77 585
13897.88 592
13899.00 595
13900.11 597
13901.22 601
13902.34 594
13903.45 657
13904.57 680
13905.68 594
13906.79 613
13907.91 591
13909.02 603
13910.14 550
13911.25 533
13912.37 564
13913.48 552
13914.59 496
13915.71 454
13916.82 532
13917.94 547
13919.05 496
13920.17 499
13921.28 478
13922.40 498
13923.51 519
13924.63 512
13925.74 511
13926.86 476
13927.97 537
13929.09 490
13930.20 504
13931.32 487
13932.43 451
13933.55 490
13934.66 490
13935.78 465
13936.89 478
13938.01 495
13939.12 482
13940.24 472
13941.35 546
13942.47 519
13943.59 460
13944.70 451
13945.82 492
13946.93 473
13948.05 468
13949.16 454
13950.28 469
13951.40 442
13952.51 483
13953.63 459
13954.74 491
13955.86 476
13956.98 457
13958.09 487
13959.21 457
13960.33 445
13961.44 499
13962.56 500
13963.67 477
13964.79 446
13965.91 446
13967.02 453
13968.14 486
13969.26 461
13970.37 451
13971.49 458
13972.61 442
13973.72 432
13974.84 451
13975.96 452
13977.08 424
13978.19 467
13979.31 475
13980.43 493
13981.54 470
13982.66 435
13983.78 495
13984.90 486
13986.01 420
13987.13 481
13988.25 461
13989.37 486
13990.48 461
13991.60 476
13992.72 456
13993.84 433
13994.95 423
13996.07 425
13997.19 411
13998.31 429
13999.42 447
14000.54 435
14001.66 456
14002.78 471
14003.90 471
14005.01 448
14006.13 477
14007.25 451
14008.37 427
14009.49 410
14010.61 415
14011.72 441
14012.84 426
14013.96 442
14015.08 442
14016.20 477
14017.32 455
14018.43 440
14019.55 434
14020.67 462
14021.79 426
14022.91 429
14024.03 425
14025.15 447
14026.27 420
14027.39 395
14028.50 433
14029.62 466
14030.74 456
14031.86 451
14032.98 455
14034.10 452
14035.22 437
14036.34 457
14037.46 445
14038.58 416
14039.70 392
14040.82 415
14041.94 452
14043.06 451
14044.18 426
14045.30 448
14046.41 419
14047.53 403
14048.65 373
14049.77 448
14050.89 474
14052.01 462
14053.13 430
14054.25 456
14055.37 478
14056.49 490
14057.61 481
14058.74 468
14059.86 465
14060.98 477
14062.10 482
14063.22 479
14064.34 453
14065.46 477
14066.58 476
14067.70 463
14068.82 490
14069.94 490
14071.06 492
14072.18 567
14073.30 538
14074.42 558
14075.54 512
14076.66 534
14077.79 555
14078.91 563
14080.03 550
14081.15 521
14082.27 536
14083.39 544
14084.51 552
14085.63 554
14086.76 579
14087.88 596
14089.00 574
14090.12 582
14091.24 639
14092.36 647
14093.48 647
14094.61 612
14095.73 627
14096.85 651
14097.97 640
14099.09 711
14100.22 668
14101.34 723
14102.46 667
14103.58 694
14104.70 709
14105.83 689
14106.95 692
14108.07 737
14109.19 728
14110.31 727
14111.44 723
14112.56 680
14113.68 637
14114.80 633
14115.93 607
14117.05 579
14118.17 576
14119.29 534
14120.42 527
14121.54 551
14122.66 510
14123.79 550
14124.91 510
14126.03 533
14127.15 508
14128.28 483
14129.40 470
14130.52 484
14131.65 464
14132.77 469
14133.89 436
14135.02 475
14136.14 489
14137.26 501
14138.39 533
14139.51 466
14140.63 468
14141.76 466
14142.88 465
14144.00 428
14145.13 447
14146.25 463
14147.38 445
14148.50 454
14149.62 386
14150.75 457
14151.87 489
14152.99 508
14154.12 449
14155.24 404
14156.37 423
14157.49 434
14158.62 474
14159.74 436
14160.86 446
14161.99 425
14163.11 447
14164.24 444
14165.36 419
14166.49 399
14167.61 417
14168.74 401
14169.86 443
14170.99 430
14172.11 440
14173.23 418
14174.36 390
14175.48 401
14176.61 451
14177.73 471
14178.86 432
14179.98 396
14181.11 406
14182.23 410
14183.36 404
14184.49 355
14185.61 387
14186.74 403
14187.86 434
14188.99 419
14190.11 400
14191.24 438
14192.36 404
14193.49 436
14194.61 407
14195.74 425
14196.87 428
14197.99 417
14199.12 436
14200.24 436
14201.37 453
14202.50 414
14203.62 389
14204.75 404
14205.87 404
14207.00 409
14208.13 392
14209.25 376
14210.38 386
14211.50 372
14212.63 393
14213.76 424
14214.88 380
14216.01 392
14217.14 410
14218.26 371
14219.39 371
14220.52 343
14221.64 348
14222.77 367
14223.90 388
14225.02 392
14226.15 337
14227.28 347
14228.41 345
14229.53 366
14230.66 368
14231.79 383
14232.91 381
14234.04 382
14235.17 408
14236.30 349
14237.42 353
14238.55 371
14239.68 389
14240.81 388
14241.93 374
14243.06 386
14244.19 392
14245.32 337
14246.44 347
14247.57 360
14248.70 389
14249.83 331
14250.95 356
14252.08 344
14253.21 354
14254.34 361
14255.47 362
14256.59 380
14257.72 357
14258.85 388
14259.98 326
14261.11 335
14262.24 355
14263.36 332
14264.49 331
14265.62 347
14266.75 343
14267.88 361
14269.01 320
14270.14 344
14271.26 345
14272.39 339
14273.52 363
14274.65 323
14275.78 293
14276.91 329
14278.04 328
14279.17 360
14280.30 341
14281.42 321
14282.55 352
14283.68 322
14284.81 336
14285.94 336
14287.07 346
14288.20 352
14289.33 336
14290.46 273
14291.59 301
14292.72 292
14293.85 310
14294.98 284
14296.11 292
14297.24 306
14298.37 323
14299.50 295
14300.63 308
14301.76 260
14302.89 272
14304.02 289
14305.15 310
14306.28 312
14307.41 305
14308.54 318
14309.67 317
14310.80 308
14311.93 284
14313.06 301
14314.19 307
14315.32 297
14316.45 282
14317.58 276
14318.71 260
14319.84 271
14320.97 296
14322.10 307
14323.23 284
14324.36 304
14325.49 309
14326.63 326
14327.76 347
14328.89 303
14330.02 287
14331.15 263
14332.28 324
14333.41 281
14334.54 276
14335.67 308
14336.81 294
14337.94 256
14339.07 321
14340.20 295
14341.33 302
14342.46 279
14343.59 271
14344.73 293
14345.86 289
14346.99 316
14348.12 278
14349.25 283
14350.38 279
14351.52 280
14352.65 291
14353.78 277
14354.91 288
14356.04 282
14357.18 293
14358.31 277
14359.44 283
14360.57 263
14361.71 251
14362.84 272
14363.97 260
14365.10 266
14366.24 257
14367.37 301
14368.50 264
14369.63 262
14370.77 280
14371.90 288
14373.03 277
14374.16 279
14375.30 263
14376.43 258
14377.56 256
14378.70 261
14379.83 265
14380.96 307
14382.09 266
14383.23 247
14384.36 265
14385.49 259
14386.63 244
14387.76 268
14388.89 229
14390.03 271
14391.16 279
14392.29 298
14393.43 257
14394.56 233
14395.70 247
14396.83 286
14397.96 283
14399.10 282
14400.23 248
14401.36 267
14402.50 297
14403.63 298
14404.77 301
14405.90 270
14407.03 326
14408.17 278
14409.30 302
14410.44 273
14411.57 284
14412.71 296
14413.84 295
14414.97 298
14416.11 314
14417.24 276
14418.38 256
14419.51 276
14420.65 268
14421.78 294
14422.92 318
14424.05 338
14425.19 280
14426.32 295
14427.46 289
14428.59 299
14429.73 294
14430.86 298
14432.00 308
14433.13 296
14434.27 299
14435.40 263
14436.54 263
14437.67 262
14438.81 303
14439.94 305
14441.08 266
14442.21 270
14443.35 281
14444.48 299
14445.62 290
14446.76 330
14447.89 314
14449.03 309
14450.16 276
14451.30 264
14452.43 301
14453.57 276
14454.71 274
14455.84 259
14456.98 294
14458.11 312
14459.25 322
14460.39 332
14461.52 332
14462.66 303
14463.80 290
14464.93 301
14466.07 315
14467.20 328
14468.34 280
14469.48 282
14470.61 297
14471.75 264
14472.89 306
14474.02 313
14475.16 325
14476.30 303
14477.43 289
14478.57 265
14479.71 278
14480.85 276
14481.98 275
14483.12 306
14484.26 306
14485.39 279
14486.53 287
14487.67 305
14488.81 269
14489.94 296
14491.08 292
14492.22 292
14493.36 306
14494.49 315
14495.63 277
14496.77 305
14497.91 314
14499.04 341
14500.18 334
14501.32 338
14502.46 314
14503.59 298
14504.73 294
14505.87 311
14507.01 340
14508.15 322
14509.28 301
14510.42 295
14511.56 326
14512.70 340
14513.84 324
14514.98 320
14516.11 319
14517.25 311
14518.39 343
14519.53 318
14520.67 332
14521.81 394
14522.95 358
14524.08 315
14525.22 323
14526.36 359
14527.50 391
14528.64 372
14529.78 351
14530.92 337
14532.06 380
14533.20 376
14534.33 398
14535.47 341
14536.61 347
14537.75 347
14538.89 377
14540.03 308
14541.17 320
14542.31 320
14543.45 334
14544.59 351
14545.73 332
14546.87 354
14548.01 322
14549.15 350
14550.29 347
14551.43 313
14552.57 318
14553.71 320
14554.85 339
14555.99 328
14557.13 350
14558.27 335
14559.41 319
14560.55 352
14561.69 331
14562.83 312
14563.97 310
14565.11 338
14566.25 352
14567.39 342
14568.53 351
14569.67 367
14570.81 327
14571.95 355
14573.09 358
14574.23 366
14575.37 355
14576.51 330
14577.65 343
14578.79 356
14579.94 397
14581.08 375
14582.22 387
14583.36 400
14584.50 380
14585.64 343
14586.78 344
14587.92 361
14589.06 394
14590.21 415
14591.35 406
14592.49 374
14593.63 362
14594.77 395
14595.91 455
14597.05 385
14598.20 406
14599.34 366
14600.48 407
14601.62 477
14602.76 451
14603.90 432
14605.05 423
14606.19 446
14607.33 434
14608.47 399
14609.61 383
14610.76 425
14611.90 466
14613.04 449
14614.18 443
14615.32 446
14616.47 428
14617.61 418
14618.75 452
14619.89 475
14621.04 441
14622.18 439
14623.32 455
14624.46 485
14625.61 518
14626.75 445
14627.89 460
14629.04 476
14630.18 488
14631.32 526
14632.46 538
14633.61 557
14634.75 511
14635.89 569
14637.04 616
14638.18 609
14639.32 637
14640.47 652
14641.61 662
14642.75 646
14643.90 696
14645.04 665
14646.18 659
14647.33 590
14648.47 580
14649.61 596
14650.76 534
14651.90 545
14653.05 514
14654.19 494
14655.33 523
14656.48 457
14657.62 434
14658.76 442
14659.91 405
14661.05 423
14662.20 407
14663.34 373
14664.49 384
14665.63 402
14666.77 378
14667.92 383
14669.06 387
14670.21 345
14671.35 371
14672.50 369
14673.64 337
14674.79 393
14675.93 353
14677.07 371
14678.22 367
14679.36 359
14680.51 356
14681.65 339
14682.80 317
14683.94 310
14685.09 324
14686.23 296
14687.38 338
14688.52 311
14689.67 334
14690.81 319
14691.96 310
14693.10 286
14694.25 314
14695.40 309
14696.54 320
14697.69 291
14698.83 301
14699.98 304
14701.12 307
14702.27 281
14703.41 311
14704.56 312
14705.71 281
14706.85 253
14708.00 292
14709.14 261
14710.29 280
14711.44 293
14712.58 313
14713.73 327
14714.87 272
14716.02 287
14717.17 315
14718.31 287
14719.46 298
14720.61 280
14721.75 299
14722.90 326
14724.05 314
14725.19 296
14726.34 301
14727.49 307
14728.63 294
14729.78 273
14730.93 308
14732.07 305
14733.22 315
14734.37 280
14735.51 279
14736.66 272
14737.81 283
14738.95 291
14740.10 262
14741.25 250
14742.40 269
14743.54 271
14744.69 295
14745.84 301
14746.99 287
14748.13 276
14749.28 289
14750.43 272
14751.58 267
14752.72 305
14753.87 299
14755.02 282
14756.17 271
14757.31 278
14758.46 291
14759.61 246
14760.76 278
14761.91 289
14763.05 289
14764.20 283
14765.35 254
14766.50 260
14767.65 276
14768.80 254
14769.94 282
14771.09 271
14772.24 251
14773.39 322
14774.54 286
14775.69 294
14776.83 255
14777.98 258
14779.13 236
14780.28 275
14781.43 256
14782.58 249
14783.73 242
14784.88 255
14786.03 235
14787.17 237
14788.32 224
14789.47 235
14790.62 264
14791.77 250
14792.92 268
14794.07 268
14795.22 267
14796.37 229
14797.52 213
14798.67 221
14799.82 232
14800.97 216
14802.12 234
14803.26 241
14804.41 246
14805.56 216
14806.71 199
14807.86 230
14809.01 235
14810.16 248
14811.31 238
14812.46 211
14813.61 233
14814.76 267
14815.91 209
14817.06 224
14818.21 215
14819.36 238
14820.51 241
14821.66 228
14822.82 202
14823.97 221
14825.12 229
14826.27 238
14827.42 207
14828.57 196
14829.72 197
14830.87 239
14832.02 232
14833.17 231
14834.32 194
14835.47 204
14836.62 236
14837.77 250
14838.93 236
14840.08 246
14841.23 213
14842.38 209
14843.53 237
14844.68 226
14845.83 196
14846.98 231
14848.14 244
14849.29 191
14850.44 223
14851.59 232
14852.74 253
14853.89 227
14855.04 200
14856.20 221
14857.35 222
14858.50 205
14859.65 208
14860.80 239
14861.96 199
14863.11 231
14864.26 200
14865.41 202
14866.56 189
14867.72 214
14868.87 209
14870.02 204
14871.17 208
14872.32 186
14873.48 229
14874.63 189
14875.78 200
14876.93 243
14878.09 211
14879.24 204
14880.39 201
14881.54 205
14882.70 183
14883.85 221
14885.00 232
14886.16 221
14887.31 213
14888.46 207
14889.61 218
14890.77 209
14891.92 214
14893.07 238
14894.23 229
14895.38 247
14896.53 222
14897.69 239
14898.84 221
14899.99 216
14901.15 231
14902.30 228
14903.45 209
14904.61 224
14905.76 219
14906.91 202
14908.07 191
14909.22 247
14910.38 225
14911.53 216
14912.68 246
14913.84 242
14914.99 251
14916.15 243
14917.30 234
14918.45 213
14919.61 224
14920.76 227
14921.92 230
14923.07 224
14924.22 237
14925.38 225
14926.53 246
14927.69 233
14928.84 219
14930.00 227
14931.15 205
14932.31 202
14933.46 245
14934.62 237
14935.77 185
14936.93 213
14938.08 228
14939.24 237
14940.39 217
14941.55 228
14942.70 244
14943.86 280
14945.01 262
14946.17 253
14947.32 240
14948.48 216
14949.63 229
14950.79 270
14951.94 240
14953.10 225
14954.25 241
14955.41 209
14956.56 217
14957.72 219
14958.88 214
14960.03 234
14961.19 231
14962.34 265
14963.50 321
14964.65 303
14965.81 273
14966.97 275
14968.12 245
14969.28 291
14970.43 278
14971.59 258
14972.75 288
14973.90 290
14975.06 224
14976.22 259
14977.37 247
14978.53 240
14979.69 250
14980.84 290
14982.00 222
14983.16 231
14984.31 243
14985.47 232
14986.63 247
14987.78 230
14988.94 216
14990.10 234
14991.25 226
14992.41 244
14993.57 277
14994.72 250
14995.88 232
14997.04 243
14998.20 227
14999.35 199
15000.51 192
15001.67 202
15002.82 218
15003.98 220
15005.14 207
15006.30 196
15007.45 243
15008.61 233
15009.77 235
15010.93 237
15012.09 191
15013.24 192
15014.40 221
15015.56 240
15016.72 202
15017.87 205
15019.03 234
15020.19 237
15021.35 221
15022.51 207
15023.67 204
15024.82 197
15025.98 172
15027.14 197
15028.30 201
15029.46 195
15030.62 202
15031.77 185
15032.93 204
15034.09 163
15035.25 183
15036.41 196
15037.57 177
15038.73 179
15039.88 182
15041.04 214
15042.20 186
15043.36 170
15044.52 148
15045.68 204
15046.84 190
15048.00 222
15049.16 165
15050.32 179
15051.47 165
15052.63 185
15053.79 206
15054.95 193
15056.11 198
15057.27 200
15058.43 159
15059.59 181
15060.75 206
15061.91 184
15063.07 175
15064.23 195
15065.39 206
15066.55 179
15067.71 209
15068.87 188
15070.03 183
15071.19 219
15072.35 186
15073.51 186
15074.67 194
15075.83 191
15076.99 192
15078.15 202
15079.31 196
15080.47 219
15081.63 227
15082.79 206
15083.95 189
15085.11 205
15086.27 204
15087.43 203
15088.59 201
15089.76 182
15090.92 201
15092.08 207
15093.24 205
15094.40 186
15095.56 195
15096.72 193
15097.88 220
15099.04 181
15100.20 210
15101.37 168
15102.53 210
15103.69 218
15104.85 204
15106.01 194
15107.17 242
15108.33 215
15109.50 197
15110.66 179
15111.82 176
15112.98 192
15114.14 198
15115.30 186
15116.47 191
15117.63 195
15118.79 220
15119.95 208
15121.11 204
15122.27 189
15123.44 208
15124.60 198
15125.76 199
15126.92 202
15128.09 189
15129.25 198
15130.41 190
15131.57 214
15132.73 210
15133.90 201
15135.06 187
15136.22 211
15137.38 216
15138.55 193
15139.71 168
15140.87 195
15142.04 207
15143.20 226
15144.36 242
15145.52 206
15146.69 189
15147.85 209
15149.01 207
15150.18 190
15151.34 186
15152.50 200
15153.67 219
15154.83 215
15155.99 189
15157.16 188
15158.32 180
15159.48 208
15160.65 225
15161.81 192
15162.97 182
15164.14 192
15165.30 224
15166.46 199
15167.63 211
15168.79 228
15169.95 196
15171.12 200
15172.28 175
15173.45 171
15174.61 216
15175.77 208
15176.94 210
15178.10 179
15179.27 201
15180.43 204
15181.60 216
15182.76 207
15183.92 193
15185.09 228
15186.25 245
15187.42 217
15188.58 232
15189.75 200
15190.91 216
15192.08 220
15193.24 201
15194.41 203
15195.57 213
15196.74 227
15197.90 223
15199.07 236
15200.23 234
15201.40 245
15202.56 230
15203.73 232
15204.89 241
15206.06 208
15207.22 201
15208.39 235
15209.55 211
15210.72 220
15211.88 228
15213.05 226
15214.21 247
15215.38 208
15216.54 243
15217.71 257
15218.88 231
15220.04 236
15221.21 238
15222.37 238
15223.54 238
15224.71 215
15225.87 216
15227.04 232
15228.20 258
15229.37 279
15230.54 231
15231.70 244
15232.87 278
15234.03 257
15235.20 274
15236.37 294
15237.53 278
15238.70 290
15239.87 249
15241.03 269
15242.20 252
15243.37 319
15244.53 310
15245.70 310
15246.87 270
15248.03 270
15249.20 289
15250.37 215
15251.53 248
15252.70 234
15253.87 232
15255.04 243
15256.20 248
15257.37 291
15258.54 241
15259.70 257
15260.87 243
15262.04 240
15263.21 251
15264.37 235
15265.54 213
15266.71 225
15267.88 221
15269.04 212
15270.21 230
15271.38 229
15272.55 243
15273.72 242
15274.88 241
15276.05 211
15277.22 204
15278.39 226
15279.56 206
15280.72 211
15281.89 220
15283.06 214
15284.23 197
15285.40 199
15286.56 233
15287.73 216
15288.90 220
15290.07 177
15291.24 203
15292.41 220
15293.58 203
15294.74 187
15295.91 207
15297.08 217
15298.25 195
15299.42 186
15300.59 223
15301.76 252
15302.93 197
15304.09 180
15305.26 191
15306.43 186
15307.60 206
15308.77 186
15309.94 207
15311.11 206
15312.28 230
15313.45 229
15314.62 208
15315.79 197
15316.96 197
15318.13 218
15319.30 200
15320.46 197
15321.63 201
15322.80 228
15323.97 235
15325.14 223
15326.31 191
15327.48 172
15328.65 210
15329.82 222
15330.99 210
15332.16 211
15333.33 228
15334.50 211
15335.67 203
15336.84 193
15338.01 207
15339.18 241
15340.36 222
15341.53 191
15342.70 219
15343.87 236
15345.04 191
15346.21 197
15347.38 217
15348.55 211
15349.72 212
15350.89 191
15352.06 202
15353.23 211
15354.40 187
15355.57 191
15356.75 216
15357.92 207
15359.09 213
15360.26 202
15361.43 208
15362.60 194
15363.77 187
15364.94 210
15366.11 204
15367.29 191
15368.46 198
15369.63 202
15370.80 200
15371.97 186
15373.14 220
15374.32 221
15375.49 206
15376.66 219
15377.83 223
15379.00 216
15380.17 172
15381.35 209
15382.52 237
15383.69 212
15384.86 187
15386.03 185
15387.21 206
15388.38 237
15389.55 225
15390.72 201
15391.90 236
15393.07 215
15394.24 211
15395.41 219
15396.59 224
15397.76 220
15398.93 206
15400.10 182
15401.28 206
15402.45 237
15403.62 213
15404.79 194
15405.97 191
15407.14 213
15408.31 207
15409.49 199
15410.66 234
15411.83 201
15413.01 189
15414.18 206
15415.35 198
15416.53 233
15417.70 203
15418.87 192
15420.05 159
15421.22 173
15422.39 185
15423.57 204
15424.74 208
15425.91 197
15427.09 181
15428.26 205
15429.43 183
15430.61 183
15431.78 205
15432.96 188
15434.13 236
15435.30 171
15436.48 185
15437.65 207
15438.83 238
15440.00 205
15441.17 192
15442.35 185
15443.52 216
15444.70 221
15445.87 187
15447.05 206
15448.22 204
15449.40 208
15450.57 194
15451.75 208
15452.92 185
15454.09 159
15455.27 191
15456.44 213
15457.62 182
15458.79 183
15459.97 154
15461.14 177
15462.32 180
15463.49 187
15464.67 209
15465.84 191
15467.02 189
15468.19 185
15469.37 173
15470.55 193
15471.72 196
15472.90 207
15474.07 197
15475.25 178
15476.42 167
15477.60 191
15478.77 200
15479.95 198
15481.13 202
15482.30 204
15483.48 215
15484.65 175
15485.83 180
15487.00 205
15488.18 194
15489.36 207
15490.53 222
15491.71 225
15492.89 231
15494.06 228
15495.24 213
15496.41 189
15497.59 193
15498.77 188
15499.94 190
15501.12 155
15502.30 199
15503.47 211
15504.65 206
15505.83 173
15507.00 180
15508.18 194
15509.36 209
15510.53 209
15511.71 197
15512.89 206
15514.06 219
15515.24 192
15516.42 173
15517.60 187
15518.77 203
15519.95 214
15521.13 204
15522.30 192
15523.48 191
15524.66 208
15525.84 250
15527.01 208
15528.19 203
15529.37 202
15530.55 210
15531.73 251
15532.90 231
15534.08 224
15535.26 192
15536.44 199
15537.61 170
15538.79 190
15539.97 182
15541.15 209
15542.33 230
15543.50 242
15544.68 188
15545.86 198
15547.04 238
15548.22 238
15549.40 236
15550.57 208
15551.75 213
15552.93 232
15554.11 211
15555.29 213
15556.47 231
15557.65 211
15558.82 210
15560.00 233
15561.18 192
15562.36 197
15563.54 196
15564.72 236
15565.90 208
15567.08 219
15568.26 265
15569.43 270
15570.61 214
15571.79 222
15572.97 255
15574.15 242
15575.33 225
15576.51 249
15577.69 231
15578.87 284
15580.05 230
15581.23 235
15582.41 240
15583.59 261
15584.77 252
15585.95 251
15587.13 217
15588.31 254
15589.49 258
15590.67 245
15591.85 239
15593.03 240
15594.21 234
15595.39 220
15596.57 255
15597.75 254
15598.93 214
15600.11 248
15601.29 278
15602.47 276
15603.65 274
15604.83 271
15606.01 275
15607.19 254
15608.37 219
15609.55 252
15610.73 304
15611.91 275
15613.09 277
15614.27 281
15615.45 253
15616.64 283
15617.82 286
15619.00 269
15620.18 256
15621.36 293
15622.54 306
15623.72 286
15624.90 267
15626.08 272
15627.27 287
15628.45 299
15629.63 334
15630.81 325
15631.99 321
15633.17 308
15634.35 310
15635.54 366
15636.72 371
15637.90 338
15639.08 306
15640.26 320
15641.45 312
15642.63 322
15643.81 314
15644.99 316
15646.17 376
15647.36 318
15648.54 336
15649.72 314
15650.90 335
15652.08 340
15653.27 342
15654.45 325
15655.63 358
15656.81 381
15658.00 407
15659.18 416
15660.36 370
15661.54 371
15662.73 388
15663.91 397
15665.09 377
15666.27 312
15667.46 362
15668.64 370
15669.82 366
15671.01 347
15672.19 363
15673.37 355
15674.56 336
15675.74 381
15676.92 346
15678.10 287
15679.29 333
15680.47 338
15681.65 357
15682.84 314
15684.02 333
15685.21 351
15686.39 351
15687.57 345
15688.76 336
15689.94 331
15691.12 312
15692.31 288
15693.49 305
15694.67 304
15695.86 323
15697.04 304
15698.23 298
15699.41 319
15700.59 352
15701.78 372
15702.96 353
15704.15 346
15705.33 296
15706.52 318
15707.70 309
15708.88 332
15710.07 341
15711.25 350
15712.44 330
15713.62 329
15714.81 353
15715.99 332
15717.18 348
15718.36 339
15719.55 271
15720.73 334
15721.92 338
15723.10 370
15724.29 343
15725.47 308
15726.66 352
15727.84 353
15729.03 350
15730.21 370
15731.40 336
15732.58 368
15733.77 383
15734.95 386
15736.14 331
15737.32 327
15738.51 377
15739.69 431
15740.88 377
15742.07 366
15743.25 356
15744.44 334
15745.62 347
15746.81 366
15747.99 376
15749.18 399
15750.37 408
15751.55 364
15752.74 355
15753.93 386
15755.11 396
15756.30 369
15757.48 349
15758.67 397
15759.86 406
15761.04 417
15762.23 411
15763.42 364
15764.60 402
15765.79 387
15766.98 392
15768.16 382
15769.35 374
15770.54 362
15771.72 349
15772.91 394
15774.10 376
15775.28 366
15776.47 357
15777.66 378
15778.84 351
15780.03 337
15781.22 344
15782.41 351
15783.59 316
15784.78 324
15785.97 343
15787.15 319
15788.34 328
15789.53 321
15790.72 356
15791.90 337
15793.09 345
15794.28 341
15795.47 338
15796.65 327
15797.84 341
15799.03 326
15800.22 323
15801.41 297
15802.59 286
15803.78 272
15804.97 290
15806.16 268
15807.35 292
15808.53 287
15809.72 283
15810.91 260
15812.10 236
15813.29 242
15814.48 261
15815.66 267
15816.85 268
15818.04 266
15819.23 261
15820.42 272
15821.61 273
15822.80 264
15823.98 298
15825.17 275
15826.36 264
15827.55 313
15828.74 305
15829.93 255
15831.12 260
15832.31 269
15833.50 253
15834.69 253
15835.87 281
15837.06 264
15838.25 243
15839.44 231
15840.63 279
15841.82 265
15843.01 237
15844.20 245
15845.39 254
15846.58 243
15847.77 227
15848.96 234
15850.15 270
15851.34 282
15852.53 266
15853.72 252
15854.91 252
15856.10 285
15857.29 247
15858.48 230
15859.67 256
15860.86 283
15862.05 252
15863.24 291
15864.43 274
15865.62 256
15866.81 234
15868.00 268
15869.19 266
15870.38 260
15871.57 269
15872.76 279
15873.95 264
15875.14 268
15876.33 251
15877.52 254
15878.72 235
15879.91 229
15881.10 250
15882.29 258
15883.48 296
15884.67 274
15885.86 266
15887.05 292
15888.24 294
15889.43 279
15890.63 281
15891.82 284
15893.01 262
15894.20 245
15895.39 282
15896.58 269
15897.77 252
15898.97 283
15900.16 272
15901.35 258
15902.54 284
15903.73 267
15904.92 253
15906.12 289
15907.31 311
15908.50 320
15909.69 294
15910.88 321
15912.08 301
15913.27 288
15914.46 257
15915.65 269
15916.85 283
15918.04 310
15919.23 303
15920.42 314
15921.61 288
15922.81 299
15924.00 299
15925.19 301
15926.38 274
15927.58 271
15928.77 300
15929.96 315
15931.16 278
15932.35 297
15933.54 272
15934.73 271
15935.93 309
15937.12 292
15938.31 287
15939.51 303
15940.70 276
15941.89 307
15943.09 309
15944.28 300
15945.47 291
15946.67 266
15947.86 261
15949.05 245
15950.25 242
15951.44 221
15952.63 242
15953.83 245
15955.02 247
15956.21 261
15957.41 236
15958.60 266
15959.80 225
15960.99 238
15962.18 263
15963.38 215
15964.57 220
15965.77 247
15966.96 230
15968.15 184
15969.35 205
15970.54 211
15971.74 230
15972.93 180
15974.13 186
15975.32 221
15976.51 236
15977.71 234
15978.90 257
15980.10 230
15981.29 211
15982.49 196
15983.68 209
15984.88 182
15986.07 196
15987.27 195
15988.46 227
15989.66 206
15990.85 211
15992.05 205
15993.24 195
15994.44 183
15995.63 179
15996.83 170
15998.02 168
15999.22 149
16000.41 190
16001.61 180
16002.80 166
16004.00 181
16005.20 184
16006.39 230
16007.59 205
16008.78 203
16009.98 194
16011.17 211
16012.37 213
16013.57 173
16014.76 192
16015.96 201
16017.15 208
16018.35 191
16019.55 188
16020.74 189
16021.94 187
16023.13 189
16024.33 206
16025.53 211
16026.72 195
16027.92 184
16029.12 216
16030.31 207
16031.51 169
16032.71 203
16033.90 188
16035.10 191
16036.30 167
16037.49 193
16038.69 183
16039.89 208
16041.08 197
16042.28 184
16043.48 188
16044.67 186
16045.87 177
16047.07 186
16048.27 189
16049.46 162
16050.66 180
16051.86 182
16053.06 194
16054.25 179
16055.45 180
16056.65 174
16057.84 175
16059.04 167
16060.24 157
16061.44 190
16062.64 169
16063.83 180
16065.03 150
16066.23 141
16067.43 178
16068.62 164
16069.82 153
16071.02 173
16072.22 141
16073.42 179
16074.62 180
16075.81 173
16077.01 182
16078.21 196
16079.41 171
16080.61 148
16081.81 156
16083.00 169
16084.20 175
16085.40 180
16086.60 154
16087.80 161
16089.00 187
16090.20 188
16091.39 172
16092.59 159
16093.79 161
16094.99 169
16096.19 158
16097.39 200
16098.59 195
16099.79 166
16100.99 189
16102.19 189
16103.38 154
16104.58 178
16105.78 191
16106.98 165
16108.18 153
16109.38 174
16110.58 154
16111.78 154
16112.98 146
16114.18 173
16115.38 147
16116.58 171
16117.78 172
16118.98 142
16120.18 127
16121.38 150
16122.58 159
16123.78 154
16124.98 167
16126.18 160
16127.38 155
16128.58 164
16129.78 157
16130.98 166
16132.18 141
16133.38 183
16134.58 169
16135.78 140
16136.98 136
16138.18 144
16139.38 188
16140.58 155
16141.78 123
16142.98 156
16144.19 158
16145.39 167
16146.59 152
16147.79 161
16148.99 148
16150.19 144
16151.39 151
16152.59 153
16153.79 157
16154.99 157
16156.20 217
16157.40 138
16158.60 160
16159.80 171
16161.00 166
16162.20 161
16163.40 148
16164.61 167
16165.81 183
16167.01 162
16168.21 153
16169.41 156
16170.61 145
16171.82 140
16173.02 162
16174.22 197
16175.42 185
16176.62 159
16177.82 174
16179.03 173
16180.23 168
16181.43 160
16182.63 179
16183.84 165
16185.04 159
16186.24 164
16187.44 157
16188.65 174
16189.85 164
16191.05 169
16192.25 162
16193.46 158
16194.66 174
16195.86 198
16197.06 160
16198.27 153
16199.47 160
16200.67 157
16201.87 156
16203.08 176
16204.28 159
16205.48 157
16206.69 169
16207.89 179
16209.09 165
16210.30 174
16211.50 187
16212.70 182
16213.91 159
16215.11 152
16216.31 168
16217.52 163
16218.72 181
16219.92 182
16221.13 153
16222.33 171
16223.53 199
16224.74 188
16225.94 170
16227.15 176
16228.35 149
16229.55 172
16230.76 189
16231.96 204
16233.17 197
16234.37 177
16235.57 180
16236.78 172
16237.98 182
16239.19 201
16240.39 177
16241.60 158
16242.80 178
16244.00 164
16245.21 177
16246.41 186
16247.62 163
16248.82 191
16250.03 192
16251.23 179
16252.44 184
16253.64 169
16254.85 176
16256.05 178
16257.26 179
16258.46 182
16259.67 161
16260.87 152
16262.08 179
16263.28 186
16264.49 188
16265.69 181
16266.90 170
16268.10 171
16269.31 192
16270.51 200
16271.72 171
16272.93 184
16274.13 174
16275.34 170
16276.54 190
16277.75 167
16278.95 182
16280.16 185
16281.37 181
16282.57 181
16283.78 184
16284.98 172
16286.19 198
16287.40 174
16288.60 195
16289.81 201
16291.01 190
16292.22 172
16293.43 202
16294.63 195
16295.84 201
16297.05 196
16298.25 178
16299.46 222
16300.67 201
16301.87 208
16303.08 193
16304.29 202
16305.49 171
16306.70 193
16307.91 194
16309.11 198
16310.32 203
16311.53 213
16312.73 201
16313.94 233
16315.15 216
16316.36 226
16317.56 200
16318.77 198
16319.98 199
16321.19 203
16322.39 199
16323.60 200
16324.81 215
16326.02 215
16327.22 217
16328.43 187
16329.64 201
16330.85 179
16332.05 196
16333.26 215
16334.47 180
16335.68 186
16336.88 174
16338.09 175
16339.30 175
16340.51 153
16341.72 141
16342.93 152
16344.13 183
16345.34 161
16346.55 163
16347.76 150
16348.97 172
16350.18 176
16351.38 169
16352.59 194
16353.80 165
16355.01 168
16356.22 166
16357.43 170
16358.64 192
16359.84 172
16361.05 150
16362.26 136
16363.47 154
16364.68 158
16365.89 172
16367.10 156
16368.31 186
16369.52 172
16370.73 184
16371.93 154
16373.14 144
16374.35 172
16375.56 187
16376.77 159
16377.98 156
16379.19 207
16380.40 172
16381.61 140
16382.82 154
16384.03 158
16385.24 162
16386.45 150
16387.66 147
16388.87 141
16390.08 154
16391.29 167
16392.50 163
16393.71 151
16394.92 165
16396.13 159
16397.34 164
16398.55 170
16399.76 155
16400.97 154
16402.18 137
16403.39 152
16404.60 148
16405.81 150
16407.02 149
16408.23 155
16409.44 157
16410.65 158
16411.86 138
16413.08 140
16414.29 132
16415.50 133
16416.71 165
16417.92 133
16419.13 136
16420.34 151
16421.55 149
16422.76 154
16423.97 165
16425.19 165
16426.40 158
16427.61 149
16428.82 140
16430.03 134
16431.24 150
16432.45 128
16433.67 156
16434.88 157
16436.09 175
16437.30 168
16438.51 151
16439.72 170
16440.94 168
16442.15 163
16443.36 161
16444.57 163
16445.78 152
16446.99 143
16448.21 141
16449.42 154
16450.63 147
16451.84 135
16453.06 152
16454.27 156
16455.48 140
16456.69 141
16457.90 162
16459.12 160
16460.33 150
16461.54 127
16462.75 147
16463.97 159
16465.18 165
16466.39 122
16467.61 139
16468.82 158
16470.03 149
16471.24 138
16472.46 141
16473.67 140
16474.88 186
16476.10 172
16477.31 157
16478.52 141
16479.74 125
16480.95 129
16482.16 156
16483.38 126
16484.59 122
16485.80 139
16487.02 155
16488.23 146
16489.44 142
16490.66 111
16491.87 160
16493.08 160
16494.30 162
16495.51 149
16496.73 132
16497.94 149
16499.15 140
16500.37 130
16501.58 142
16502.80 125
16504.01 143
16505.22 156
16506.44 121
16507.65 119
16508.87 150
16510.08 157
16511.30 159
16512.51 148
16513.72 151
16514.94 160
16516.15 154
16517.37 149
16518.58 139
16519.80 150
16521.01 165
16522.23 171
16523.44 147
16524.66 186
16525.87 159
16527.09 154
16528.30 172
16529.52 168
16530.73 164
16531.95 170
16533.16 148
16534.38 147
16535.59 160
16536.81 163
16538.02 145
16539.24 168
16540.45 165
16541.67 158
16542.89 137
16544.10 179
16545.32 163
16546.53 170
16547.75 162
16548.96 157
16550.18 152
16551.40 181
16552.61 158
16553.83 166
16555.04 180
16556.26 199
16557.48 189
16558.69 200
16559.91 157
16561.12 150
16562.34 166
16563.56 205
16564.77 205
16565.99 183
16567.21 203
16568.42 182
16569.64 181
16570.86 177
16572.07 209
16573.29 180
16574.51 185
16575.72 202
16576.94 211
16578.16 150
16579.37 163
16580.59 224
16581.81 204
16583.02 176
16584.24 173
16585.46 203
16586.68 224
16587.89 193
16589.11 209
16590.33 218
16591.54 237
16592.76 230
16593.98 227
16595.20 225
16596.41 204
16597.63 230
16598.85 239
16600.07 192
16601.29 189
16602.50 213
16603.72 196
16604.94 203
16606.16 196
16607.37 176
16608.59 188
16609.81 210
16611.03 191
16612.25 178
16613.46 183
16614.68 182
16615.90 180
16617.12 160
16618.34 164
16619.56 170
16620.77 173
16621.99 195
16623.21 150
16624.43 175
16625.65 178
16626.87 174
16628.09 170
16629.30 183
16630.52 135
16631.74 142
16632.96 175
16634.18 185
16635.40 193
16636.62 176
16637.84 155
16639.06 159
16640.28 161
16641.49 156
16642.71 141
16643.93 138
16645.15 161
16646.37 166
16647.59 167
16648.81 143
16650.03 169
16651.25 195
16652.47 149
16653.69 140
16654.91 128
16656.13 136
16657.35 172
16658.57 169
16659.79 142
16661.01 159
16662.23 152
16663.45 159
16664.67 124
16665.89 142
16667.11 135
16668.33 135
16669.55 150
16670.77 158
16671.99 156
16673.21 148
16674.43 170
16675.65 135
16676.87 171
16678.09 185
16679.31 158
16680.53 131
16681.75 134
16682.97 154
16684.19 142
16685.42 160
16686.64 167
16687.86 158
16689.08 148
16690.30 140
16691.52 147
16692.74 165
16693.96 153
16695.18 145
16696.40 154
16697.63 168
16698.85 175
16700.07 171
16701.29 161
16702.51 150
16703.73 150
16704.95 140
16706.18 137
16707.40 129
16708.62 162
16709.84 138
16711.06 135
16712.28 157
16713.51 133
16714.73 150
16715.95 163
16717.17 146
16718.39 165
16719.62 163
16720.84 157
16722.06 172
16723.28 156
16724.50 140
16725.73 117
16726.95 137
16728.17 141
16729.39 152
16730.62 145
16731.84 153
16733.06 157
16734.28 139
16735.51 161
16736.73 150
16737.95 130
16739.18 154
16740.40 140
16741.62 150
16742.84 152
16744.07 147
16745.29 145
16746.51 135
16747.74 143
16748.96 148
16750.18 160
16751.41 149
16752.63 136
16753.85 132
16755.08 127
16756.30 161
16757.52 147
16758.75 155
16759.97 156
16761.19 139
16762.42 156
16763.64 158
16764.86 139
16766.09 160
16767.31 133
16768.54 126
16769.76 125
16770.98 130
16772.21 133
16773.43 129
16774.66 133
16775.88 130
16777.10 153
16778.33 156
16779.55 150
16780.78 126
16782.00 118
16783.22 122
16784.45 155
16785.67 141
16786.90 146
16788.12 142
16789.35 156
16790.57 136
16791.80 169
16793.02 149
16794.25 138
16795.47 135
16796.70 155
16797.92 142
16799.15 124
16800.37 160
16801.60 149
16802.82 151
16804.05 123
16805.27 135
16806.50 142
16807.72 137
16808.95 163
16810.17 158
16811.40 155
16812.62 155
16813.85 157
16815.07 129
16816.30 121
16817.53 116
16818.75 157
16819.98 138
16821.20 147
16822.43 127
16823.65 150
16824.88 163
16826.11 116
16827.33 135
16828.56 131
16829.78 149
16831.01 129
16832.24 149
16833.46 149
16834.69 161
16835.92 154
16837.14 157
16838.37 116
16839.60 147
16840.82 157
16842.05 143
16843.27 127
16844.50 134
16845.73 151
16846.96 172
16848.18 155
16849.41 176
16850.64 153
16851.86 178
16853.09 153
16854.32 140
16855.54 131
16856.77 149
16858.00 168
16859.22 159
16860.45 157
16861.68 137
16862.91 168
16864.13 178
16865.36 179
16866.59 167
16867.82 149
16869.04 165
16870.27 187
16871.50 186
16872.73 155
16873.95 160
16875.18 157
16876.41 185
16877.64 218
16878.87 184
16880.09 182
16881.32 185
16882.55 205
16883.78 213
16885.01 180
16886.23 193
16887.46 190
16888.69 219
16889.92 227
16891.15 213
16892.38 266
16893.60 219
16894.83 231
16896.06 215
16897.29 218
16898.52 205
16899.75 221
16900.98 228
16902.20 239
16903.43 225
16904.66 263
16905.89 212
16907.12 209
16908.35 213
16909.58 191
16910.81 225
16912.04 221
16913.26 181
16914.49 180
16915.72 177
16916.95 201
16918.18 162
16919.41 202
16920.64 203
16921.87 161
16923.10 163
16924.33 189
16925.56 187
16926.79 164
16928.02 153
16929.25 174
16930.48 170
16931.71 144
16932.94 152
16934.17 181
16935.40 187
16936.63 154
16937.86 161
16939.09 185
16940.32 164
16941.55 163
16942.78 142
16944.01 168
16945.24 164
16946.47 178
16947.70 144
16948.93 154
16950.16 140
16951.39 137
16952.62 154
16953.85 139
16955.08 151
16956.31 157
16957.54 160
16958.77 132
16960.01 193
16961.24 171
16962.47 167
16963.70 154
16964.93 142
16966.16 158
16967.39 153
16968.62 172
16969.85 147
16971.08 135
16972.32 133
16973.55 142
16974.78 153
16976.01 151
16977.24 147
16978.47 162
16979.70 141
16980.94 154
16982.17 152
16983.40 155
16984.63 151
16985.86 153
16987.10 159
16988.33 134
16989.56 154
16990.79 155
16992.02 150
16993.26 137
16994.49 115
16995.72 139
16996.95 155
16998.18 153
16999.42 131
17000.65 191
17001.88 164
17003.11 144
17004.35 151
17005.58 170
17006.81 159
17008.04 152
17009.28 144
17010.51 155
17011.74 148
17012.97 151
17014.21 137
17015.44 147
17016.67 148
17017.91 145
17019.14 167
17020.37 160
17021.60 149
17022.84 148
17024.07 149
17025.30 128
17026.54 135
17027.77 136
17029.00 140
17030.24 152
17031.47 143
17032.70 176
17033.94 160
17035.17 142
17036.41 151
17037.64 136
17038.87 134
17040.11 147
17041.34 159
17042.57 153
17043.81 120
17045.04 125
17046.28 142
17047.51 135
17048.74 112
17049.98 138
17051.21 144
17052.45 149
17053.68 128
17054.92 116
17056.15 137
17057.38 139
17058.62 147
17059.85 136
17061.09 141
17062.32 144
17063.56 149
17064.79 123
17066.03 145
17067.26 126
17068.50 126
17069.73 137
17070.97 131
17072.20 131
17073.44 138
17074.67 161
17075.91 138
17077.14 114
17078.38 124
17079.61 161
17080.85 123
17082.08 107
17083.32 153
17084.55 120
17085.79 136
17087.02 136
17088.26 118
17089.49 131
17090.73 132
17091.97 113
17093.20 152
17094.44 118
17095.67 111
17096.91 117
17098.14 134
17099.38 118
17100.62 115
17101.85 123
17103.09 121
17104.32 88
17105.56 122
17106.80 117
17108.03 128
17109.27 115
17110.51 118
17111.74 133
17112.98 144
17114.21 130
17115.45 125
17116.69 109
17117.92 127
17119.16 138
17120.40 106
17121.63 117
17122.87 131
17124.11 128
17125.34 147
17126.58 132
17127.82 112
17129.06 138
17130.29 125
17131.53 132
17132.77 139
17134.00 136
17135.24 131
17136.48 118
17137.72 109
17138.95 118
17140.19 114
17141.43 132
17142.67 131
17143.90 129
17145.14 122
17146.38 118
17147.62 127
17148.85 132
17150.09 113
17151.33 99
17152.57 114
17153.80 130
17155.04 186
17156.28 139
17157.52 119
17158.76 121
17159.99 123
17161.23 130
17162.47 114
17163.71 117
17164.95 129
17166.19 124
17167.42 138
17168.66 104
17169.90 119
17171.14 131
17172.38 115
17173.62 104
17174.86 110
17176.09 118
17177.33 130
17178.57 115
17179.81 109
17181.05 135
17182.29 122
17183.53 104
17184.77 115
17186.01 118
17187.24 100
17188.48 115
17189.72 129
17190.96 131
17192.20 106
17193.44 142
17194.68 111
17195.92 116
17197.16 109
17198.40 131
17199.64 120
17200.88 133
17202.12 118
17203.36 107
17204.60 118
17205.84 86
17207.08 121
17208.32 122
17209.56 128
17210.80 87
17212.04 104
17213.28 94
17214.52 96
17215.76 126
17217.00 137
17218.24 131
17219.48 95
17220.72 112
17221.96 122
17223.20 104
17224.44 108
17225.68 115
17226.92 124
17228.16 122
17229.40 138
17230.64 145
17231.88 124
17233.12 118
17234.36 123
17235.60 105
17236.85 118
17238.09 115
17239.33 138
17240.57 119
17241.81 126
17243.05 122
17244.29 116
17245.53 98
17246.77 106
17248.02 116
17249.26 140
17250.50 134
17251.74 113
17252.98 118
17254.22 116
17255.46 116
17256.71 135
17257.95 126
17259.19 112
17260.43 140
17261.67 116
17262.91 127
17264.16 154
17265.40 129
17266.64 124
17267.88 144
17269.12 110
17270.37 113
17271.61 104
17272.85 120
17274.09 116
17275.34 106
17276.58 130
17277.82 117
17279.06 116
17280.30 128
17281.55 134
17282.79 144
17284.03 117
17285.27 116
17286.52 94
17287.76 114
17289.00 138
17290.25 115
17291.49 125
17292.73 107
17293.97 110
17295.22 109
17296.46 115
17297.70 143
17298.95 129
17300.19 131
17301.43 133
17302.68 126
17303.92 101
17305.16 117
17306.41 102
17307.65 120
17308.89 123
17310.14 135
17311.38 112
17312.62 116
17313.87 114
17315.11 147
17316.36 104
17317.60 105
17318.84 119
17320.09 109
17321.33 119
17322.58 125
17323.82 136
17325.06 111
17326.31 135
17327.55 98
17328.80 97
17330.04 110
17331.28 125
17332.53 124
17333.77 92
17335.02 116
17336.26 127
17337.51 125
17338.75 101
17340.00 103
17341.24 105
17342.48 124
17343.73 121
17344.97 113
17346.22 113
17347.46 113
17348.71 126
17349.95 104
17351.20 114
17352.44 115
17353.69 116
17354.93 128
17356.18 129
17357.42 115
17358.67 131
17359.92 114
17361.16 115
17362.41 116
17363.65 139
17364.90 121
17366.14 102
17367.39 101
17368.63 105
17369.88 122
17371.13 115
17372.37 110
17373.62 128
17374.86 113
17376.11 132
17377.35 131
17378.60 127
17379.85 150
17381.09 113
17382.34 122
17383.59 136
17384.83 113
17386.08 113
17387.32 110
17388.57 86
17389.82 103
17391.06 121
17392.31 109
17393.56 158
17394.80 140
17396.05 120
17397.30 121
17398.54 134
17399.79 138
17401.04 134
17402.28 118
17403.53 134
17404.78 125
17406.02 110
17407.27 109
17408.52 114
17409.77 106
17411.01 119
17412.26 110
17413.51 114
17414.75 123
17416.00 125
17417.25 123
17418.50 138
17419.74 148
17420.99 114
17422.24 108
17423.49 110
17424.73 116
17425.98 99
17427.23 122
17428.48 130
17429.73 145
17430.97 129
17432.22 118
17433.47 128
17434.72 137
17435.97 112
17437.21 125
17438.46 119
17439.71 126
17440.96 144
17442.21 129
17443.45 109
17444.70 113
17445.95 126
17447.20 135
17448.45 106
17449.70 131
17450.95 134
17452.19 113
17453.44 119
17454.69 119
17455.94 118
17457.19 99
17458.44 99
17459.69 111
17460.94 136
17462.19 130
17463.43 124
17464.68 113
17465.93 135
17467.18 151
17468.43 130
17469.68 112
17470.93 128
17472.18 132
17473.43 134
17474.68 127
17475.93 144
17477.18 104
17478.43 131
17479.68 129
17480.93 110
17482.18 123
17483.43 146
17484.68 154
17485.93 123
17487.17 143
17488.42 127
17489.67 120
17490.92 159
17492.18 152
17493.43 135
17494.68 147
17495.93 150
17497.18 155
17498.43 138
17499.68 123
17500.93 139
17502.18 152
17503.43 145
17504.68 137
17505.93 162
17507.18 125
17508.43 129
17509.68 133
17510.93 142
17512.18 146
17513.43 148
17514.68 155
17515.94 139
17517.19 148
17518.44 142
17519.69 149
17520.94 174
17522.19 147
17523.44 184
17524.69 160
17525.94 163
17527.20 162
17528.45 134
17529.70 135
17530.95 155
17532.20 161
17533.45 155
17534.70 153
17535.96 140
17537.21 156
17538.46 142
17539.71 136
17540.96 167
17542.22 175
17543.47 163
17544.72 149
17545.97 145
17547.22 154
17548.48 166
17549.73 194
17550.98 178
17552.23 165
17553.48 157
17554.74 141
17555.99 146
17557.24 135
17558.49 164
17559.75 155
17561.00 158
17562.25 162
17563.50 157
17564.76 140
17566.01 172
17567.26 163
17568.52 182
17569.77 166
17571.02 157
17572.27 162
17573.53 160
17574.78 152
17576.03 134
17577.29 154
17578.54 166
17579.79 133
17581.05 137
17582.30 154
17583.55 146
17584.81 157
17586.06 140
17587.31 149
17588.57 178
17589.82 172
17591.07 156
17592.33 158
17593.58 150
17594.83 141
17596.09 194
17597.34 155
17598.60 144
17599.85 155
17601.10 151
17602.36 195
17603.61 158
17604.87 156
17606.12 165
17607.37 163
17608.63 198
17609.88 188
17611.14 175
17612.39 185
17613.65 161
17614.90 159
17616.16 172
17617.41 160
17618.66 171
17619.92 181
17621.17 173
17622.43 172
17623.68 180
17624.94 187
17626.19 172
17627.45 145
17628.70 152
17629.96 160
17631.21 158
17632.47 134
17633.72 129
17634.98 151
17636.23 168
17637.49 155
17638.74 164
17640.00 164
17641.26 172
17642.51 145
17643.77 102
17645.02 113
17646.28 138
17647.53 152
17648.79 135
17650.04 146
17651.30 119
17652.56 135
17653.81 153
17655.07 141
17656.32 120
17657.58 136
17658.84 134
17660.09 139
17661.35 139
17662.60 102
17663.86 122
17665.12 130
17666.37 139
17667.63 126
17668.89 132
17670.14 120
17671.40 128
17672.66 134
17673.91 116
17675.17 114
17676.43 149
17677.68 145
17678.94 122
17680.20 120
17681.45 111
17682.71 129
17683.97 129
17685.22 121
17686.48 114
17687.74 106
17688.99 123
17690.25 148
17691.51 113
17692.77 116
17694.02 136
17695.28 116
17696.54 124
17697.80 139
17699.05 107
17700.31 127
17701.57 132
17702.83 118
17704.08 124
17705.34 133
17706.60 134
17707.86 126
17709.11 136
17710.37 118
17711.63 129
17712.89 128
17714.15 142
17715.40 133
17716.66 116
17717.92 126
17719.18 107
17720.44 103
17721.70 94
17722.95 97
17724.21 115
17725.47 121
17726.73 126
17727.99 129
17729.25 118
17730.51 126
17731.76 140
17733.02 127
17734.28 93
17735.54 109
17736.80 109
17738.06 113
17739.32 111
17740.58 89
17741.83 119
17743.09 116
17744.35 123
17745.61 105
17746.87 108
17748.13 142
17749.39 138
17750.65 138
17751.91 114
17753.17 124
17754.43 127
17755.69 119
17756.95 98
17758.21 114
17759.47 100
17760.73 98
17761.98 127
17763.24 103
17764.50 91
17765.76 127
17767.02 131
17768.28 148
17769.54 113
17770.80 133
17772.06 98
17773.32 130
17774.58 108
17775.84 97
17777.11 95
17778.37 124
17779.63 112
17780.89 102
17782.15 116
17783.41 112
17784.67 126
17785.93 127
17787.19 120
17788.45 118
17789.71 120
17790.97 109
17792.23 115
17793.49 87
17794.75 115
17796.01 128
17797.28 101
17798.54 111
17799.80 134
17801.06 133
17802.32 117
17803.58 114
17804.84 146
17806.10 106
17807.37 119
17808.63 119
17809.89 114
17811.15 96
17812.41 93
17813.67 118
17814.93 117
17816.20 113
17817.46 97
17818.72 96
17819.98 112
17821.24 99
17822.50 98
17823.77 105
17825.03 112
17826.29 130
17827.55 120
17828.81 117
17830.08 104
17831.34 108
17832.60 114
17833.86 96
17835.13 131
17836.39 120
17837.65 108
17838.91 110
17840.18 121
17841.44 114
17842.70 112
17843.96 111
17845.23 123
17846.49 120
17847.75 114
17849.01 112
17850.28 149
17851.54 118
17852.80 126
17854.07 110
17855.33 99
17856.59 117
17857.86 104
17859.12 95
17860.38 94
17861.65 106
17862.91 96
17864.17 89
17865.44 113
17866.70 104
17867.96 96
17869.23 111
17870.49 93
17871.75 98
17873.02 128
17874.28 119
17875.54 121
17876.81 100
17878.07 105
17879.34 110
17880.60 113
17881.86 131
17883.13 95
17884.39 104
17885.66 101
17886.92 108
17888.18 92
17889.45 118
17890.71 121
17891.98 124
17893.24 128
17894.51 135
17895.77 89
17897.04 126
17898.30 106
17899.56 96
17900.83 88
17902.09 84
17903.36 88
17904.62 100
17905.89 113
17907.15 104
17908.42 97
17909.68 105
17910.95 111
17912.21 106
17913.48 100
17914.74 122
17916.01 122
17917.27 100
17918.54 82
17919.80 97
17921.07 109
17922.34 112
17923.60 103
17924.87 113
17926.13 117
17927.40 95
17928.66 116
17929.93 105
17931.19 100
17932.46 95
17933.73 119
17934.99 89
17936.26 104
17937.52 84
17938.79 129
17940.06 114
17941.32 89
17942.59 91
17943.85 108
17945.12 91
17946.39 117
17947.65 99
17948.92 109
17950.19 106
17951.45 113
17952.72 115
17953.99 107
17955.25 125
17956.52 109
17957.79 122
17959.05 114
17960.32 117
17961.59 96
17962.85 96
17964.12 83
17965.39 78
17966.65 112
17967.92 115
17969.19 111
17970.45 101
17971.72 120
17972.99 103
17974.26 101
17975.52 109
17976.79 90
17978.06 97
17979.33 92
17980.59 103
17981.86 93
17983.13 98
17984.40 109
17985.66 86
17986.93 90
17988.20 96
17989.47 108
17990.73 116
17992.00 102
17993.27 90
17994.54 97
17995.81 86
17997.07 109
17998.34 91
17999.61 87
18000.88 95
18002.15 94
18003.42 93
18004.68 91
18005.95 91
18007.22 108
18008.49 90
18009.76 91
18011.03 95
18012.30 90
18013.56 100
18014.83 87
18016.10 94
18017.37 127
18018.64 80
18019.91 104
18021.18 103
18022.45 102
18023.71 106
18024.98 110
18026.25 80
18027.52 96
18028.79 89
18030.06 108
18031.33 116
18032.60 97
18033.87 105
18035.14 74
18036.41 107
18037.68 94
18038.95 98
18040.22 77
18041.49 93
18042.76 102
18044.02 107
18045.29 100
18046.56 95
18047.83 99
18049.10 87
18050.37 87
18051.64 104
18052.91 120
18054.18 90
18055.45 104
18056.72 84
18057.99 88
18059.27 100
18060.54 113
18061.81 112
18063.08 100
18064.35 110
18065.62 101
18066.89 121
18068.16 119
18069.43 85
18070.70 101
18071.97 119
18073.24 107
18074.51 125
18075.78 117
18077.05 102
18078.32 87
18079.60 88
18080.87 102
18082.14 108
18083.41 99
18084.68 97
18085.95 84
18087.22 101
18088.49 124
18089.77 119
18091.04 107
18092.31 120
18093.58 107
18094.85 114
18096.12 94
18097.39 117
18098.67 127
18099.94 107
18101.21 104
18102.48 117
18103.75 88
18105.02 127
18106.30 130
18107.57 94
18108.84 106
18110.11 109
18111.38 119
18112.66 126
18113.93 103
18115.20 127
18116.47 114
18117.75 108
18119.02 84
18120.29 95
18121.56 96
18122.84 88
18124.11 114
18125.38 112
18126.65 104
18127.93 132
18129.20 117
18130.47 102
18131.74 99
18133.02 101
18134.29 86
18135.56 105
18136.84 88
18138.11 99
18139.38 107
18140.66 107
18141.93 105
18143.20 102
18144.48 118
18145.75 117
18147.02 111
18148.30 103
18149.57 92
18150.84 103
18152.12 100
18153.39 94
18154.66 94
18155.94 105
18157.21 97
18158.48 100
18159.76 104
18161.03 103
18162.31 110
18163.58 124
18164.85 119
18166.13 109
18167.40 109
18168.68 121
18169.95 105
18171.22 107
18172.50 102
18173.77 104
18175.05 108
18176.32 103
18177.60 111
18178.87 111
18180.15 95
18181.42 113
18182.69 101
18183.97 88
18185.24 92
18186.52 89
18187.79 83
18189.07 94
18190.34 94
18191.62 89
18192.89 100
18194.17 101
18195.44 98
18196.72 113
18197.99 91
18199.27 98
18200.54 92
18201.82 101
18203.09 104
18204.37 106
18205.65 89
18206.92 100
18208.20 126
18209.47 114
18210.75 121
18212.02 115
18213.30 119
18214.57 107
18215.85 75
18217.13 119
18218.40 112
18219.68 111
18220.95 129
18222.23 115
18223.51 99
18224.78 106
18226.06 111
18227.33 113
18228.61 110
18229.89 112
18231.16 102
18232.44 90
18233.72 100
18234.99 106
18236.27 101
18237.55 103
18238.82 90
18240.10 124
18241.38 98
18242.65 93
18243.93 117
18245.21 100
18246.48 115
18247.76 102
18249.04 92
18250.31 110
18251.59 115
18252.87 95
18254.15 79
18255.42 93
18256.70 91
18257.98 94
18259.25 110
18260.53 109
18261.81 103
18263.09 88
18264.36 90
18265.64 90
18266.92 87
18268.20 96
18269.47 97
18270.75 114
18272.03 106
18273.31 106
18274.59 101
18275.86 85
18277.14 113
18278.42 129
18279.70 85
18280.98 103
18282.25 101
18283.53 107
18284.81 113
18286.09 90
18287.37 111
18288.64 95
18289.92 115
18291.20 83
18292.48 98
18293.76 109
18295.04 112
18296.32 94
18297.59 99
18298.87 96
18300.15 122
18301.43 95
18302.71 90
18303.99 99
18305.27 111
18306.55 109
18307.83 104
18309.10 121
18310.38 98
18311.66 86
18312.94 94
18314.22 93
18315.50 90
18316.78 101
18318.06 141
18319.34 103
18320.62 102
18321.90 99
18323.18 107
18324.46 120
18325.74 92
18327.02 85
18328.30 89
18329.58 111
18330.86 115
18332.14 93
18333.41 95
18334.69 90
18335.97 102
18337.25 126
18338.54 95
18339.82 89
18341.10 78
18342.38 126
18343.66 93
18344.94 94
18346.22 97
18347.50 103
18348.78 118
18350.06 91
18351.34 92
18352.62 95
18353.90 112
18355.18 105
18356.46 70
18357.74 88
18359.02 105
18360.30 106
18361.58 96
18362.87 92
18364.15 148
18365.43 112
18366.71 98
18367.99 91
18369.27 88
18370.55 108
18371.83 108
18373.11 128
18374.40 104
18375.68 92
18376.96 101
18378.24 111
18379.52 89
18380.80 104
18382.08 86
18383.37 108
18384.65 105
18385.93 94
18387.21 113
18388.49 98
18389.78 100
18391.06 119
18392.34 112
18393.62 102
18394.90 93
18396.19 114
18397.47 121
18398.75 106
18400.03 112
18401.31 104
18402.60 101
18403.88 97
18405.16 107
18406.44 111
18407.73 100
18409.01 89
18410.29 106
18411.57 102
18412.86 106
18414.14 104
18415.42 137
18416.71 130
18417.99 88
18419.27 105
18420.55 103
18421.84 110
18423.12 107
18424.40 102
18425.69 99
18426.97 109
18428.25 106
18429.54 97
18430.82 99
18432.10 102
18433.39 111
18434.67 105
18435.95 80
18437.24 88
18438.52 99
18439.80 103
18441.09 94
18442.37 117
18443.66 118
18444.94 108
18446.22 103
18447.51 115
18448.79 108
18450.08 88
18451.36 98
18452.64 100
18453.93 91
18455.21 84
18456.50 100
18457.78 120
18459.06 110
18460.35 106
18461.63 110
18462.92 98
18464.20 98
18465.49 122
18466.77 89
18468.06 104
18469.34 94
18470.63 110
18471.91 98
18473.19 99
18474.48 90
18475.76 94
18477.05 115
18478.33 106
18479.62 105
18480.90 118
18482.19 123
18483.47 110
18484.76 100
18486.05 95
18487.33 107
18488.62 105
18489.90 104
18491.19 100
18492.47 110
18493.76 86
18495.04 111
18496.33 111
18497.61 107
18498.90 112
18500.19 88
18501.47 102
18502.76 109
18504.04 100
18505.33 113
18506.62 108
18507.90 104
18509.19 97
18510.47 113
18511.76 112
18513.05 94
18514.33 92
18515.62 97
18516.90 98
18518.19 110
18519.48 115
18520.76 104
18522.05 110
18523.34 114
18524.62 94
18525.91 106
18527.20 97
18528.48 136
18529.77 109
18531.06 108
18532.34 114
18533.63 100
18534.92 101
18536.21 94
18537.49 104
18538.78 94
18540.07 102
18541.35 117
18542.64 100
18543.93 118
18545.22 115
18546.50 112
18547.79 96
18549.08 102
18550.37 99
18551.65 117
18552.94 106
18554.23 103
18555.52 92
18556.80 113
18558.09 108
18559.38 102
18560.67 97
18561.95 107
18563.24 112
18564.53 97
18565.82 92
18567.11 91
18568.39 110
18569.68 103
18570.97 127
18572.26 116
18573.55 110
18574.84 134
18576.12 108
18577.41 90
18578.70 92
18579.99 107
18581.28 116
18582.57 116
18583.86 107
18585.14 97
18586.43 113
18587.72 125
18589.01 135
18590.30 96
18591.59 102
18592.88 128
18594.17 119
18595.46 97
18596.74 131
18598.03 108
18599.32 112
18600.61 117
18601.90 108
18603.19 141
18604.48 120
18605.77 113
18607.06 111
18608.35 134
18609.64 131
18610.93 123
18612.22 126
18613.51 107
18614.80 129
18616.09 159
18617.38 129
18618.67 113
18619.96 105
18621.25 120
18622.54 118
18623.83 119
18625.12 122
18626.41 128
18627.70 132
18628.99 134
18630.28 131
18631.57 128
18632.86 133
18634.15 125
18635.44 113
18636.73 121
18638.02 99
18639.31 101
18640.60 126
18641.89 116
18643.18 113
18644.47 131
18645.76 102
18647.06 108
18648.35 115
18649.64 112
18650.93 106
18652.22 121
18653.51 88
18654.80 118
18656.09 113
18657.38 118
18658.68 76
18659.97 88
18661.26 93
18662.55 97
18663.84 100
18665.13 110
18666.42 117
18667.72 124
18669.01 102
18670.30 95
18671.59 87
18672.88 87
18674.17 109
18675.47 98
18676.76 87
18678.05 89
18679.34 96
18680.63 88
18681.93 88
18683.22 97
18684.51 118
18685.80 112
18687.09 103
18688.39 119
18689.68 83
18690.97 96
18692.26 114
18693.56 111
18694.85 98
18696.14 96
18697.43 92
18698.73 121
18700.02 99
18701.31 88
18702.60 71
18703.90 101
18705.19 92
18706.48 93
18707.78 104
18709.07 120
18710.36 100
18711.66 93
18712.95 96
18714.24 107
18715.54 92
18716.83 108
18718.12 124
18719.42 98
18720.71 105
18722.00 114
18723.30 98
18724.59 98
18725.88 97
18727.18 91
18728.47 85
18729.76 96
18731.06 87
18732.35 91
18733.65 78
18734.94 114
18736.23 113
18737.53 102
18738.82 106
18740.12 97
18741.41 104
18742.70 112
18744.00 97
18745.29 90
18746.59 97
18747.88 84
18749.18 97
18750.47 100
18751.76 89
18753.06 89
18754.35 78
18755.65 119
18756.94 83
18758.24 84
18759.53 90
18760.83 101
18762.12 118
18763.42 82
18764.71 98
18766.01 111
18767.30 96
18768.60 76
18769.89 88
18771.19 81
18772.48 83
18773.78 99
18775.07 105
18776.37 89
18777.66 96
18778.96 102
18780.25 115
18781.55 98
18782.85 96
18784.14 96
18785.44 80
18786.73 94
18788.03 87
18789.32 111
18790.62 105
18791.92 97
18793.21 83
18794.51 113
18795.80 101
18797.10 89
18798.40 95
18799.69 88
18800.99 99
18802.28 115
18803.58 76
18804.88 110
18806.17 102
18807.47 86
18808.77 100
18810.06 103
18811.36 105
18812.66 82
18813.95 100
18815.25 117
18816.55 108
18817.84 125
18819.14 97
18820.44 89
18821.73 83
18823.03 81
18824.33 98
18825.62 97
18826.92 102
18828.22 101
18829.52 92
18830.81 115
18832.11 91
18833.41 95
18834.71 100
18836.00 88
18837.30 103
18838.60 83
18839.90 93
18841.19 94
18842.49 93
18843.79 76
18845.09 92
18846.38 74
18847.68 74
18848.98 86
18850.28 85
18851.58 106
18852.87 94
18854.17 102
18855.47 79
18856.77 102
18858.07 103
18859.36 90
18860.66 88
18861.96 102
18863.26 103
18864.56 87
18865.86 85
18867.15 98
18868.45 119
18869.75 108
18871.05 80
18872.35 84
18873.65 81
18874.95 91
18876.24 92
18877.54 93
18878.84 101
18880.14 70
18881.44 78
18882.74 76
18884.04 90
18885.34 103
18886.64 84
18887.94 96
18889.24 98
18890.53 89
18891.83 99
18893.13 104
18894.43 94
18895.73 90
18897.03 97
18898.33 95
18899.63 96
18900.93 106
18902.23 91
18903.53 106
18904.83 82
18906.13 97
18907.43 88
18908.73 95
18910.03 81
18911.33 85
18912.63 89
18913.93 86
18915.23 86
18916.53 75
18917.83 83
18919.13 109
18920.43 95
18921.73 102
18923.03 105
18924.33 125
18925.63 107
18926.93 102
18928.23 84
18929.53 88
18930.84 84
18932.14 79
18933.44 77
18934.74 85
18936.04 79
18937.34 105
18938.64 102
18939.94 87
18941.24 78
18942.54 85
18943.84 99
18945.15 76
18946.45 105
18947.75 82
18949.05 78
18950.35 80
18951.65 92
18952.95 89
18954.26 108
18955.56 88
18956.86 66
18958.16 96
18959.46 82
18960.76 79
18962.07 100
18963.37 85
18964.67 82
18965.97 78
18967.27 88
18968.57 82
18969.88 54
18971.18 75
18972.48 90
18973.78 97
18975.09 67
18976.39 86
18977.69 86
18978.99 89
18980.29 85
18981.60 89
18982.90 91
18984.20 101
18985.50 90
18986.81 88
18988.11 88
18989.41 90
18990.72 70
18992.02 75
18993.32 117
18994.62 94
18995.93 79
18997.23 83
18998.53 101
18999.84 105
19001.14 83
19002.44 89
19003.75 98
19005.05 96
19006.35 93
19007.66 60
19008.96 85
19010.26 99
19011.57 95
19012.87 74
19014.17 87
19015.48 93
19016.78 111
19018.08 119
19019.39 82
19020.69 92
19021.99 109
19023.30 101
19024.60 82
19025.91 91
19027.21 79
19028.51 86
19029.82 90
19031.12 69
19032.43 92
19033.73 66
19035.04 94
19036.34 94
19037.64 85
19038.95 88
19040.25 81
19041.56 106
19042.86 92
19044.17 103
19045.47 77
19046.78 110
19048.08 106
19049.39 90
19050.69 74
19052.00 81
19053.30 91
19054.61 89
19055.91 82
19057.22 99
19058.52 90
19059.83 95
19061.13 108
19062.44 85
19063.74 101
19065.05 104
19066.35 91
19067.66 107
19068.96 85
19070.27 90
19071.57 122
19072.88 89
19074.18 109
19075.49 82
19076.80 101
19078.10 101
19079.41 100
19080.71 96
19082.02 93
19083.33 100
19084.63 90
19085.94 116
19087.24 96
19088.55 77
19089.86 79
19091.16 82
19092.47 90
19093.77 84
19095.08 97
19096.39 84
19097.69 98
19099.00 83
19100.31 92
19101.61 78
19102.92 68
19104.23 86
19105.53 94
19106.84 89
19108.15 85
19109.45 82
19110.76 83
19112.07 88
19113.37 71
19114.68 69
19115.99 71
19117.30 96
19118.60 72
19119.91 100
19121.22 86
19122.52 86
19123.83 85
19125.14 97
19126.45 85
19127.75 79
19129.06 79
19130.37 120
19131.68 93
19132.98 91
19134.29 99
19135.60 88
19136.91 80
19138.22 95
19139.52 98
19140.83 82
19142.14 82
19143.45 87
19144.76 99
19146.06 79
19147.37 88
19148.68 97
19149.99 107
19151.30 93
19152.60 68
19153.91 91
19155.22 120
19156.53 102
19157.84 79
19159.15 82
19160.46 70
19161.76 98
19163.07 90
19164.38 80
19165.69 95
19167.00 86
19168.31 86
19169.62 84
19170.93 117
19172.23 85
19173.54 87
19174.85 85
19176.16 94
19177.47 83
19178.78 76
19180.09 75
19181.40 75
19182.71 88
19184.02 95
19185.33 71
19186.64 97
19187.95 101
19189.26 116
19190.57 104
19191.87 102
19193.18 98
19194.49 73
19195.80 81
19197.11 71
19198.42 93
19199.73 84
19201.04 99
19202.35 72
19203.66 75
19204.97 95
19206.28 97
19207.59 79
19208.90 70
19210.21 68
19211.53 78
19212.84 85
19214.15 88
19215.46 98
19216.77 113
19218.08 83
19219.39 82
19220.70 80
19222.01 69
19223.32 89
19224.63 88
19225.94 86
19227.25 93
19228.56 84
19229.87 112
19231.19 107
19232.50 75
19233.81 72
19235.12 72
19236.43 85
19237.74 78
19239.05 72
19240.36 69
19241.68 99
19242.99 92
19244.30 78
19245.61 78
19246.92 85
19248.23 100
19249.54 78
19250.86 84
19252.17 93
19253.48 99
19254.79 86
19256.10 89
19257.42 78
19258.73 73
19260.04 87
19261.35 74
19262.66 70
19263.98 62
19265.29 97
19266.60 104
19267.91 109
19269.22 80
19270.54 69
19271.85 63
19273.16 83
19274.47 89
19275.79 84
19277.10 85
19278.41 75
19279.72 94
19281.04 88
19282.35 97
19283.66 89
19284.98 85
19286.29 103
19287.60 94
19288.91 111
19290.23 91
19291.54 90
19292.85 74
19294.17 77
19295.48 75
19296.79 103
19298.11 88
19299.42 91
19300.73 95
19302.05 76
19303.36 80
19304.67 91
19305.99 94
19307.30 95
19308.61 82
19309.93 112
19311.24 97
19312.56 86
19313.87 77
19315.18 74
19316.50 100
19317.81 71
19319.13 59
19320.44 81
19321.75 87
19323.07 91
19324.38 73
19325.70 73
19327.01 83
19328.32 87
19329.64 97
19330.95 80
19332.27 81
19333.58 93
19334.90 94
19336.21 78
19337.53 77
19338.84 87
19340.16 81
19341.47 86
19342.79 87
19344.10 76
19345.42 72
19346.73 69
19348.05 89
19349.36 81
19350.68 84
19351.99 79
19353.31 93
19354.62 86
19355.94 85
19357.25 84
19358.57 119
19359.88 86
19361.20 62
19362.51 76
19363.83 85
19365.14 88
19366.46 96
19367.78 82
19369.09 88
19370.41 76
19371.72 72
19373.04 81
19374.35 81
19375.67 79
19376.99 79
19378.30 81
19379.62 86
19380.93 80
19382.25 93
19383.57 77
19384.88 91
19386.20 64
19387.52 61
19388.83 92
19390.15 69
19391.47 81
19392.78 69
19394.10 70
19395.42 80
19396.73 94
19398.05 76
19399.37 72
19400.68 103
19402.00 73
19403.32 76
19404.63 74
19405.95 76
19407.27 88
19408.58 88
19409.90 96
19411.22 112
19412.54 76
19413.85 68
19415.17 75
19416.49 99
19417.80 86
19419.12 65
19420.44 72
19421.76 87
19423.07 88
19424.39 66
19425.71 74
19427.03 81
19428.35 111
19429.66 84
19430.98 93
19432.30 77
19433.62 91
19434.93 88
19436.25 65
19437.57 75
19438.89 85
19440.21 98
19441.53 79
19442.84 77
19444.16 81
19445.48 103
19446.80 87
19448.12 82
19449.44 77
19450.75 92
19452.07 120
19453.39 79
19454.71 79
19456.03 73
19457.35 68
19458.67 72
19459.98 69
19461.30 72
19462.62 63
19463.94 71
19465.26 80
19466.58 63
19467.90 100
19469.22 107
19470.54 93
19471.86 91
19473.18 69
19474.49 78
19475.81 73
19477.13 84
19478.45 93
19479.77 97
19481.09 86
19482.41 87
19483.73 90
19485.05 83
19486.37 91
19487.69 106
19489.01 89
19490.33 81
19491.65 66
19492.97 101
19494.29 108
19495.61 117
19496.93 93
19498.25 73
19499.57 73
19500.89 96
19502.21 94
19503.53 71
19504.85 107
19506.17 102
19507.49 86
19508.81 95
19510.13 81
19511.45 72
19512.77 100
19514.09 89
19515.42 68
19516.74 63
19518.06 78
19519.38 93
19520.70 84
19522.02 76
19523.34 92
19524.66 89
19525.98 87
19527.30 82
19528.62 69
19529.95 76
19531.27 77
19532.59 86
19533.91 85
19535.23 86
19536.55 79
19537.87 72
19539.20 92
19540.52 86
19541.84 75
19543.16 106
19544.48 74
19545.80 78
19547.13 68
19548.45 64
19549.77 73
19551.09 80
19552.41 94
19553.74 91
19555.06 103
19556.38 93
19557.70 80
19559.02 93
19560.35 102
19561.67 101
19562.99 74
19564.31 80
19565.64 92
19566.96 100
19568.28 110
19569.60 93
19570.93 81
19572.25 77
19573.57 79
19574.89 84
19576.22 84
19577.54 89
19578.86 73
19580.18 93
19581.51 91
19582.83 72
19584.15 78
19585.48 78
19586.80 78
19588.12 78
19589.45 91
19590.77 72
19592.09 97
19593.42 91
19594.74 81
19596.06 84
19597.39 70
19598.71 89
19600.03 82
19601.36 76
19602.68 59
19604.00 76
19605.33 95
19606.65 73
19607.98 80
19609.30 75
19610.62 81
19611.95 105
19613.27 92
19614.60 105
19615.92 94
19617.24 93
19618.57 69
19619.89 90
19621.22 106
19622.54 98
19623.87 84
19625.19 86
19626.51 88
19627.84 82
19629.16 114
19630.49 88
19631.81 89
19633.14 79
19634.46 100
19635.79 92
19637.11 83
19638.44 84
19639.76 93
19641.09 76
19642.41 89
19643.74 85
19645.06 97
19646.39 95
19647.71 86
19649.04 86
19650.36 108
19651.69 82
19653.01 85
19654.34 112
19655.66 79
19656.99 98
19658.32 92
19659.64 95
19660.97 75
19662.29 100
19663.62 95
19664.94 83
19666.27 97
19667.60 95
19668.92 84
19670.25 72
19671.57 75
19672.90 95
19674.23 102
19675.55 93
19676.88 70
19678.20 77
19679.53 92
19680.86 84
19682.18 94
19683.51 83
19684.84 74
19686.16 67
19687.49 93
19688.82 93
19690.14 75
19691.47 75
19692.80 82
19694.12 91
19695.45 84
19696.78 104
19698.10 95
19699.43 93
19700.76 77
19702.08 80
19703.41 82
19704.74 86
19706.07 66
19707.39 68
19708.72 86
19710.05 84
19711.37 108
19712.70 108
19714.03 77
19715.36 98
19716.68 76
19718.01 86
19719.34 91
19720.67 78
19721.99 104
19723.32 73
19724.65 89
19725.98 88
19727.31 106
19728.63 72
19729.96 73
19731.29 97
19732.62 95
19733.95 86
19735.27 83
19736.60 96
19737.93 81
19739.26 89
19740.59 88
19741.92 92
19743.24 86
19744.57 88
19745.90 115
19747.23 89
19748.56 76
19749.89 74
19751.22 95
19752.54 100
19753.87 86
19755.20 83
19756.53 92
19757.86 89
19759.19 104
19760.52 73
19761.85 94
19763.18 64
19764.50 71
19765.83 98
19767.16 80
19768.49 57
19769.82 70
19771.15 93
19772.48 80
19773.81 81
19775.14 87
19776.47 80
19777.80 104
19779.13 87
19780.46 88
19781.79 86
19783.12 79
19784.45 87
19785.78 95
19787.11 88
19788.44 80
19789.77 107
19791.10 90
19792.43 90
19793.76 84
19795.09 102
19796.42 103
19797.75 82
19799.08 90
19800.41 57
19801.74 88
19803.07 93
19804.40 88
19805.73 82
19807.06 74
19808.39 88
19809.72 97
19811.05 116
19812.38 77
19813.71 72
19815.05 75
19816.38 99
19817.71 82
19819.04 70
19820.37 86
19821.70 91
19823.03 73
19824.36 72
19825.69 85
19827.03 83
19828.36 90
19829.69 90
19831.02 73
19832.35 71
19833.68 82
19835.01 84
19836.35 70
19837.68 67
19839.01 77
19840.34 105
19841.67 95
19843.00 73
19844.34 92
19845.67 79
19847.00 101
19848.33 87
19849.66 80
19851.00 80
19852.33 91
19853.66 84
19854.99 92
19856.32 83
19857.66 60
19858.99 85
19860.32 85
19861.65 77
19862.99 78
19864.32 76
19865.65 89
19866.98 81
19868.32 85
19869.65 83
19870.98 95
19872.31 86
19873.65 85
19874.98 65
19876.31 82
19877.65 93
19878.98 113
19880.31 96
19881.65 80
19882.98 77
19884.31 81
19885.64 96
19886.98 87
19888.31 85
19889.64 82
19890.98 74
19892.31 75
19893.64 70
19894.98 89
19896.31 110
19897.65 86
19898.98 77
19900.31 72
19901.65 86
19902.98 74
19904.31 77
19905.65 72
19906.98 67
19908.32 81
19909.65 74
19910.98 74
19912.32 109
19913.65 83
19914.99 80
19916.32 79
19917.66 87
19918.99 102
19920.32 58
19921.66 85
19922.99 88
19924.33 101
19925.66 81
19927.00 79
19928.33 91
19929.67 92
19931.00 87
19932.34 100
19933.67 103
19935.01 106
19936.34 92
19937.68 90
19939.01 88
19940.35 90
19941.68 76
19943.02 71
19944.35 111
19945.69 89
19947.02 110
19948.36 90
19949.69 115
19951.03 88
19952.36 73
19953.70 74
19955.03 78
19956.37 80
19957.71 77
19959.04 86
19960.38 95
19961.71 75
19963.05 85
19964.38 91
19965.72 81
19967.06 88
19968.39 74
19969.73 79
19971.06 75
19972.40 81
19973.74 93
19975.07 77
19976.41 83
19977.75 99
19979.08 89
19980.42 92
19981.75 87
19983.09 113
19984.43 93
19985.76 100
19987.10 68
19988.44 103
19989.77 96
19991.11 85
19992.45 62
19993.78 76
19995.12 86
19996.46 95
19997.80 84
19999.13 96
20000.47 82
20001.81 87
20003.14 85
20004.48 109
20005.82 100
20007.16 87
20008.49 88
20009.83 84
20011.17 65
20012.51 97
20013.84 92
20015.18 95
20016.52 84
20017.86 88
20019.19 91
20020.53 89
20021.87 81
20023.21 88
20024.55 75
20025.88 82
20027.22 76
20028.56 84
20029.90 92
20031.24 73
20032.57 84
20033.91 88
20035.25 75
20036.59 79
20037.93 91
20039.26 113
20040.60 101
20041.94 91
20043.28 111
20044.62 106
20045.96 108
20047.30 104
20048.63 93
20049.97 84
20051.31 92
20052.65 103
20053.99 105
20055.33 80
20056.67 92
20058.01 99
20059.35 100
20060.69 113
20062.02 87
20063.36 87
20064.70 102
20066.04 101
20067.38 94
20068.72 77
20070.06 83
20071.40 87
20072.74 97
20074.08 89
20075.42 83
20076.76 88
20078.10 61
20079.44 84
20080.78 82
20082.12 96
20083.46 74
20084.80 97
20086.14 103
20087.48 64
20088.82 91
20090.16 98
20091.50 106
20092.84 96
20094.18 78
20095.52 74
20096.86 97
20098.20 79
20099.54 85
20100.88 73
20102.22 90
20103.56 87
20104.90 81
20106.24 82
20107.58 80
20108.92 87
20110.26 86
20111.60 78
20112.95 96
20114.29 87
20115.63 93
20116.97 93
20118.31 105
20119.65 95
20120.99 92
20122.33 100
20123.67 76
20125.02 97
20126.36 76
20127.70 83
20129.04 94
20130.38 68
20131.72 89
20133.06 104
20134.41 75
20135.75 74
