# Supplementary material for: MALDI-TOF MS typing enables the classification of brewing yeasts of the genus Saccharomyces to major beer styles
Source: PLoS One. 2017 Aug 9;12(8):e0181694. doi: 10.1371/journal.pone.0181694 (PMC5549903; doi:10.1371/journal.pone.0181694)
Supplement: S3 File — The directory includes 90 raw files and was zipped to “.zip”; the folder has three strains with 30 spectra per strain; S1 Text explains the raw files with an example and Table 1 represents the yeast strains used within the experiment. (ZIP) [file pone.0181694.s006.zip › 7-9/30256-177-OG-Koe-Koe-YPG-18h-E-E_2015-07-20_1_0_B7_1.dat]

2000.14 2499
2000.56 2459
2000.98 2582
2001.40 2665
2001.83 2504
2002.25 2455
2002.67 2471
2003.09 2532
2003.51 2655
2003.93 2394
2004.36 2470
2004.78 2584
2005.20 2405
2005.62 2488
2006.05 2610
2006.47 2512
2006.89 2597
2007.31 2532
2007.73 2592
2008.16 2618
2008.58 2587
2009.00 2678
2009.42 2646
2009.85 2683
2010.27 2590
2010.69 2308
2011.12 2465
2011.54 2556
2011.96 2453
2012.38 2261
2012.81 2263
2013.23 2196
2013.65 2317
2014.08 2389
2014.50 2356
2014.92 2316
2015.35 2321
2015.77 2352
2016.19 2292
2016.62 2338
2017.04 2345
2017.46 2194
2017.89 2290
2018.31 2612
2018.73 2547
2019.16 2452
2019.58 2500
2020.00 2326
2020.43 2507
2020.85 2445
2021.27 2581
2021.70 2433
2022.12 2292
2022.55 2594
2022.97 2552
2023.39 2418
2023.82 2310
2024.24 2442
2024.67 2293
2025.09 2213
2025.52 2208
2025.94 2193
2026.36 2268
2026.79 2170
2027.21 2043
2027.64 2237
2028.06 2458
2028.49 2161
2028.91 2425
2029.34 2404
2029.76 2249
2030.19 2266
2030.61 2234
2031.03 2174
2031.46 2086
2031.88 2222
2032.31 2493
2032.73 2358
2033.16 2288
2033.58 2283
2034.01 2462
2034.44 2560
2034.86 2444
2035.29 2449
2035.71 2276
2036.14 2443
2036.56 2573
2036.99 2545
2037.41 2596
2037.84 2578
2038.26 2665
2038.69 2683
2039.12 2630
2039.54 2518
2039.97 2714
2040.39 2509
2040.82 2688
2041.24 2727
2041.67 2508
2042.10 2751
2042.52 2686
2042.95 2614
2043.37 2603
2043.80 2432
2044.23 2380
2044.65 2481
2045.08 2633
2045.51 2483
2045.93 2488
2046.36 2547
2046.79 2411
2047.21 2283
2047.64 2209
2048.07 2222
2048.49 2306
2048.92 2265
2049.35 2179
2049.77 2295
2050.20 2324
2050.63 2310
2051.05 2191
2051.48 2058
2051.91 2414
2052.33 2112
2052.76 2200
2053.19 2174
2053.62 2201
2054.04 2191
2054.47 2219
2054.90 2196
2055.32 2069
2055.75 2335
2056.18 2282
2056.61 2305
2057.03 2373
2057.46 2261
2057.89 2483
2058.32 2513
2058.75 2445
2059.17 2255
2059.60 2288
2060.03 2406
2060.46 2458
2060.88 2358
2061.31 2425
2061.74 2404
2062.17 2264
2062.60 2508
2063.02 2440
2063.45 2391
2063.88 2355
2064.31 2404
2064.74 2515
2065.17 2585
2065.59 2567
2066.02 2614
2066.45 2583
2066.88 2668
2067.31 2634
2067.74 2822
2068.17 2677
2068.60 2665
2069.02 2710
2069.45 2538
2069.88 2549
2070.31 2599
2070.74 2449
2071.17 2285
2071.60 2429
2072.03 2527
2072.46 2437
2072.89 2605
2073.31 2535
2073.74 2462
2074.17 2644
2074.60 2630
2075.03 2557
2075.46 2589
2075.89 2465
2076.32 2475
2076.75 2623
2077.18 2735
2077.61 2707
2078.04 2862
2078.47 3063
2078.90 3174
2079.33 2950
2079.76 2917
2080.19 3006
2080.62 3105
2081.05 3208
2081.48 3275
2081.91 2772
2082.34 2725
2082.77 2601
2083.20 2658
2083.63 2367
2084.06 2268
2084.49 2413
2084.92 2165
2085.35 2394
2085.78 2545
2086.21 2384
2086.64 2334
2087.07 2408
2087.50 2503
2087.94 2435
2088.37 2275
2088.80 2346
2089.23 2536
2089.66 2374
2090.09 2430
2090.52 2691
2090.95 2496
2091.38 2268
2091.81 2396
2092.25 2297
2092.68 2434
2093.11 2526
2093.54 2251
2093.97 2392
2094.40 2320
2094.83 2364
2095.27 2374
2095.70 2277
2096.13 2326
2096.56 2348
2096.99 2190
2097.42 2275
2097.86 2149
2098.29 1932
2098.72 2163
2099.15 2022
2099.58 2079
2100.01 2352
2100.45 2175
2100.88 2228
2101.31 2179
2101.74 2395
2102.18 2338
2102.61 2147
2103.04 2344
2103.47 2515
2103.90 2149
2104.34 2041
2104.77 2276
2105.20 2695
2105.63 2647
2106.07 2353
2106.50 2261
2106.93 2336
2107.37 2497
2107.80 2446
2108.23 2310
2108.66 2457
2109.10 2263
2109.53 2229
2109.96 2594
2110.40 2468
2110.83 2256
2111.26 2460
2111.70 2378
2112.13 2379
2112.56 2277
2113.00 2183
2113.43 2343
2113.86 2568
2114.30 2357
2114.73 2390
2115.16 2264
2115.60 2208
2116.03 2120
2116.46 2305
2116.90 2172
2117.33 2115
2117.77 2178
2118.20 2251
2118.63 2388
2119.07 2271
2119.50 2422
2119.94 2251
2120.37 2385
2120.80 2388
2121.24 2516
2121.67 2547
2122.11 2679
2122.54 2532
2122.97 2414
2123.41 2284
2123.84 2368
2124.28 2276
2124.71 2217
2125.15 2151
2125.58 2303
2126.02 2391
2126.45 2060
2126.89 2346
2127.32 2241
2127.76 2145
2128.19 2231
2128.63 2270
2129.06 2213
2129.50 2456
2129.93 2441
2130.37 2316
2130.80 2336
2131.24 2704
2131.67 2534
2132.11 2659
2132.54 2520
2132.98 2314
2133.41 2499
2133.85 2664
2134.28 2750
2134.72 2851
2135.16 2936
2135.59 2838
2136.03 2785
2136.46 2924
2136.90 2763
2137.33 2838
2137.77 2818
2138.21 2721
2138.64 2676
2139.08 2759
2139.51 2543
2139.95 2709
2140.39 2396
2140.82 2473
2141.26 2449
2141.69 2315
2142.13 2287
2142.57 2344
2143.00 2268
2143.44 2328
2143.88 2074
2144.31 2094
2144.75 2271
2145.19 2358
2145.62 2234
2146.06 2265
2146.50 2527
2146.93 2565
2147.37 2730
2147.81 2824
2148.24 2826
2148.68 2926
2149.12 2955
2149.56 3035
2149.99 3133
2150.43 3107
2150.87 3098
2151.30 3026
2151.74 2994
2152.18 2832
2152.62 2601
2153.05 2949
2153.49 2950
2153.93 2826
2154.37 2738
2154.80 2918
2155.24 2938
2155.68 2667
2156.12 2336
2156.55 2171
2156.99 2427
2157.43 2449
2157.87 2456
2158.31 2599
2158.74 2508
2159.18 2292
2159.62 2389
2160.06 2517
2160.50 2363
2160.93 2503
2161.37 2491
2161.81 2575
2162.25 2654
2162.69 2385
2163.13 2457
2163.57 2429
2164.00 2247
2164.44 2446
2164.88 2442
2165.32 2410
2165.76 2289
2166.20 2138
2166.64 2299
2167.07 2397
2167.51 2270
2167.95 2358
2168.39 2793
2168.83 2603
2169.27 2357
2169.71 2672
2170.15 2732
2170.59 2754
2171.03 2775
2171.47 2565
2171.91 2516
2172.34 2927
2172.78 2953
2173.22 2881
2173.66 2786
2174.10 2963
2174.54 3025
2174.98 2785
2175.42 3028
2175.86 3258
2176.30 3258
2176.74 3118
2177.18 3141
2177.62 2960
2178.06 2902
2178.50 2820
2178.94 2866
2179.38 2778
2179.82 2695
2180.26 2660
2180.70 2605
2181.14 2568
2181.58 2485
2182.02 2537
2182.46 2587
2182.90 2262
2183.34 2183
2183.78 2224
2184.22 2420
2184.67 2352
2185.11 2331
2185.55 2510
2185.99 2612
2186.43 2556
2186.87 2520
2187.31 2412
2187.75 2705
2188.19 2923
2188.63 2864
2189.07 2809
2189.52 2847
2189.96 2819
2190.40 2871
2190.84 2882
2191.28 2765
2191.72 2728
2192.16 2800
2192.60 2503
2193.05 2696
2193.49 2527
2193.93 2516
2194.37 2486
2194.81 2616
2195.25 2742
2195.70 2623
2196.14 2803
2196.58 2716
2197.02 2801
2197.46 2795
2197.91 2778
2198.35 2758
2198.79 2551
2199.23 2565
2199.67 2658
2200.12 2715
2200.56 2847
2201.00 2713
2201.44 2787
2201.89 2823
2202.33 2509
2202.77 2577
2203.21 2487
2203.66 2621
2204.10 2370
2204.54 2461
2204.98 2711
2205.43 2635
2205.87 2793
2206.31 2532
2206.75 2445
2207.20 2770
2207.64 2714
2208.08 2486
2208.53 2649
2208.97 2799
2209.41 2795
2209.86 2937
2210.30 2842
2210.74 2517
2211.19 2458
2211.63 2755
2212.07 2710
2212.52 2589
2212.96 2389
2213.40 2719
2213.85 2537
2214.29 2560
2214.73 2657
2215.18 2404
2215.62 2621
2216.06 2521
2216.51 2388
2216.95 2441
2217.40 2283
2217.84 2282
2218.28 2428
2218.73 2396
2219.17 2503
2219.62 2510
2220.06 2468
2220.51 2347
2220.95 2412
2221.39 2499
2221.84 2284
2222.28 2584
2222.73 2756
2223.17 2521
2223.62 2768
2224.06 2591
2224.51 2642
2224.95 2842
2225.39 2798
2225.84 2816
2226.28 2856
2226.73 2982
2227.17 2855
2227.62 2874
2228.06 2987
2228.51 2791
2228.95 2760
2229.40 2723
2229.84 2716
2230.29 2640
2230.73 2745
2231.18 2649
2231.63 2773
2232.07 3191
2232.52 3065
2232.96 3136
2233.41 3037
2233.85 3282
2234.30 3155
2234.74 2891
2235.19 2799
2235.64 3002
2236.08 2837
2236.53 2807
2236.97 2696
2237.42 2806
2237.87 3023
2238.31 3238
2238.76 3177
2239.20 2915
2239.65 3039
2240.10 3100
2240.54 2811
2240.99 2644
2241.43 2711
2241.88 2568
2242.33 2443
2242.77 2561
2243.22 2371
2243.67 2449
2244.11 2260
2244.56 2326
2245.01 2413
2245.45 2354
2245.90 2312
2246.35 2405
2246.79 2511
2247.24 2439
2247.69 2293
2248.13 2489
2248.58 2556
2249.03 2503
2249.48 2225
2249.92 2669
2250.37 2479
2250.82 2649
2251.27 2558
2251.71 2576
2252.16 2609
2252.61 2416
2253.05 2440
2253.50 2498
2253.95 2374
2254.40 2282
2254.85 2511
2255.29 2271
2255.74 2204
2256.19 2446
2256.64 2547
2257.08 2558
2257.53 2386
2257.98 2425
2258.43 2350
2258.88 2151
2259.32 2367
2259.77 2547
2260.22 2406
2260.67 2421
2261.12 2474
2261.57 2592
2262.01 2864
2262.46 2850
2262.91 2843
2263.36 2761
2263.81 2904
2264.26 3148
2264.71 3138
2265.15 3032
2265.60 2800
2266.05 3020
2266.50 2924
2266.95 2950
2267.40 2948
2267.85 3052
2268.30 3142
2268.75 3014
2269.19 3168
2269.64 3173
2270.09 3259
2270.54 3083
2270.99 2956
2271.44 3142
2271.89 2972
2272.34 2864
2272.79 3095
2273.24 3012
2273.69 2910
2274.14 2897
2274.59 2776
2275.04 2723
2275.49 2730
2275.94 2801
2276.39 2555
2276.84 2593
2277.29 2609
2277.74 2324
2278.19 2566
2278.64 2632
2279.09 2737
2279.54 2905
2279.99 2821
2280.44 2765
2280.89 2802
2281.34 2780
2281.79 2785
2282.24 2811
2282.69 2951
2283.14 2968
2283.59 2876
2284.04 2840
2284.49 2700
2284.94 2756
2285.39 2806
2285.84 2748
2286.29 2823
2286.74 2682
2287.19 3001
2287.65 3068
2288.10 3057
2288.55 3330
2289.00 3472
2289.45 3575
2289.90 4001
2290.35 4426
2290.80 4441
2291.25 4565
2291.71 4743
2292.16 4600
2292.61 4701
2293.06 4755
2293.51 4597
2293.96 4228
2294.41 3866
2294.87 3924
2295.32 3633
2295.77 3575
2296.22 3351
2296.67 3144
2297.12 3087
2297.58 2965
2298.03 2884
2298.48 2860
2298.93 2802
2299.38 2329
2299.84 2588
2300.29 2383
2300.74 2422
2301.19 2681
2301.65 2609
2302.10 2564
2302.55 2442
2303.00 2365
2303.46 2489
2303.91 2545
2304.36 2469
2304.81 2366
2305.27 2524
2305.72 2868
2306.17 2838
2306.62 2481
2307.08 2580
2307.53 2786
2307.98 3050
2308.44 2939
2308.89 3062
2309.34 3188
2309.79 3066
2310.25 3328
2310.70 3062
2311.15 3010
2311.61 2943
2312.06 3010
2312.51 2948
2312.97 2556
2313.42 2792
2313.87 2765
2314.33 2602
2314.78 2642
2315.24 2527
2315.69 2526
2316.14 2481
2316.60 2600
2317.05 2677
2317.50 2629
2317.96 2685
2318.41 2592
2318.87 2362
2319.32 2578
2319.77 2636
2320.23 2687
2320.68 2728
2321.14 2732
2321.59 2420
2322.05 2601
2322.50 2686
2322.95 2595
2323.41 2675
2323.86 2597
2324.32 2867
2324.77 2817
2325.23 2746
2325.68 2537
2326.14 2974
2326.59 2883
2327.05 2876
2327.50 3028
2327.96 3265
2328.41 2933
2328.86 2916
2329.32 3138
2329.78 3188
2330.23 3255
2330.69 3325
2331.14 3181
2331.60 3194
2332.05 2991
2332.51 2992
2332.96 2872
2333.42 2897
2333.87 2726
2334.33 2890
2334.78 2918
2335.24 2734
2335.69 2484
2336.15 2662
2336.61 2992
2337.06 2904
2337.52 2847
2337.97 2940
2338.43 2886
2338.89 3014
2339.34 3324
2339.80 3201
2340.25 3241
2340.71 3019
2341.17 2934
2341.62 2927
2342.08 3026
2342.53 2973
2342.99 2883
2343.45 2941
2343.90 3073
2344.36 3268
2344.82 3268
2345.27 3121
2345.73 3116
2346.19 3146
2346.64 3083
2347.10 3186
2347.56 3145
2348.01 3100
2348.47 3287
2348.93 2952
2349.38 2944
2349.84 2729
2350.30 2911
2350.76 2776
2351.21 2919
2351.67 2941
2352.13 2927
2352.58 2898
2353.04 2890
2353.50 2674
2353.96 2734
2354.41 2842
2354.87 2660
2355.33 2762
2355.79 2633
2356.24 2567
2356.70 2701
2357.16 2476
2357.62 2467
2358.08 2536
2358.53 2636
2358.99 2728
2359.45 2751
2359.91 2753
2360.37 2680
2360.82 2751
2361.28 2958
2361.74 2870
2362.20 2581
2362.66 2757
2363.11 2851
2363.57 2838
2364.03 2884
2364.49 2730
2364.95 2796
2365.41 2712
2365.86 2902
2366.32 3203
2366.78 3046
2367.24 2933
2367.70 2779
2368.16 3017
2368.62 2816
2369.08 2862
2369.54 3121
2369.99 2977
2370.45 2776
2370.91 2759
2371.37 2723
2371.83 2693
2372.29 2745
2372.75 2747
2373.21 2491
2373.67 2433
2374.13 2532
2374.59 2698
2375.05 2646
2375.51 2721
2375.96 2677
2376.42 2619
2376.88 2976
2377.34 3041
2377.80 2838
2378.26 2773
2378.72 2910
2379.18 2718
2379.64 2564
2380.10 2885
2380.56 2806
2381.02 2668
2381.48 2805
2381.94 3013
2382.40 2717
2382.86 2895
2383.32 2786
2383.78 2872
2384.24 2653
2384.70 2514
2385.17 2477
2385.63 2682
2386.09 2648
2386.55 2609
2387.01 2673
2387.47 2541
2387.93 2728
2388.39 2659
2388.85 2465
2389.31 2624
2389.77 2398
2390.23 2616
2390.69 2775
2391.15 2778
2391.62 2541
2392.08 2577
2392.54 2597
2393.00 2783
2393.46 2548
2393.92 2511
2394.38 2210
2394.84 2500
2395.31 2591
2395.77 2533
2396.23 2441
2396.69 2487
2397.15 2475
2397.61 2386
2398.08 2496
2398.54 2586
2399.00 2290
2399.46 2475
2399.92 2406
2400.38 2713
2400.85 2543
2401.31 2633
2401.77 2459
2402.23 2510
2402.69 2502
2403.16 2603
2403.62 2538
2404.08 2735
2404.54 2785
2405.01 2566
2405.47 2714
2405.93 2670
2406.39 2814
2406.86 2713
2407.32 2735
2407.78 2824
2408.24 2805
2408.71 2640
2409.17 2529
2409.63 2579
2410.09 2527
2410.56 2574
2411.02 2694
2411.48 2518
2411.95 2626
2412.41 2588
2412.87 2453
2413.34 2456
2413.80 2527
2414.26 2679
2414.73 2758
2415.19 2953
2415.65 2847
2416.12 2951
2416.58 3165
2417.04 3074
2417.51 3285
2417.97 3291
2418.43 3263
2418.90 3132
2419.36 3435
2419.82 3417
2420.29 3321
2420.75 3222
2421.22 3398
2421.68 3136
2422.14 2776
2422.61 2967
2423.07 2994
2423.54 2894
2424.00 2795
2424.47 2866
2424.93 2940
2425.39 2745
2425.86 2467
2426.32 2634
2426.79 2429
2427.25 2583
2427.72 2622
2428.18 2686
2428.65 2569
2429.11 2591
2429.57 2238
2430.04 2474
2430.50 2351
2430.97 2335
2431.43 2592
2431.90 2669
2432.36 2416
2432.83 2389
2433.29 2838
2433.76 2990
2434.22 2918
2434.69 2828
2435.15 2879
2435.62 2919
2436.09 2951
2436.55 2801
2437.02 3136
2437.48 3170
2437.95 3145
2438.41 3000
2438.88 3377
2439.34 3614
2439.81 4016
2440.28 3830
2440.74 3570
2441.21 3939
2441.67 4065
2442.14 3965
2442.60 3644
2443.07 3120
2443.54 3200
2444.00 2855
2444.47 2765
2444.94 2786
2445.40 2632
2445.87 2570
2446.33 2554
2446.80 2209
2447.27 2336
2447.73 2431
2448.20 2377
2448.67 2596
2449.13 2446
2449.60 2326
2450.07 2318
2450.53 2521
2451.00 2265
2451.47 2341
2451.93 2326
2452.40 2249
2452.87 2260
2453.33 2551
2453.80 2580
2454.27 2558
2454.74 2448
2455.20 2617
2455.67 2587
2456.14 2497
2456.60 2400
2457.07 2292
2457.54 2538
2458.01 2354
2458.47 2476
2458.94 2383
2459.41 2367
2459.88 2584
2460.34 2477
2460.81 2426
2461.28 2492
2461.75 2232
2462.21 2494
2462.68 2635
2463.15 2277
2463.62 2352
2464.09 2421
2464.55 2417
2465.02 2475
2465.49 2549
2465.96 2701
2466.43 2574
2466.90 2777
2467.36 2858
2467.83 2793
2468.30 2888
2468.77 2711
2469.24 2685
2469.71 2703
2470.17 2672
2470.64 2603
2471.11 2502
2471.58 2539
2472.05 2525
2472.52 2461
2472.99 2231
2473.46 2443
2473.93 2294
2474.39 2256
2474.86 2243
2475.33 2518
2475.80 2608
2476.27 2509
2476.74 2746
2477.21 2703
2477.68 2646
2478.15 2785
2478.62 2982
2479.09 3175
2479.56 3042
2480.03 2931
2480.49 2958
2480.96 3258
2481.43 3332
2481.90 3241
2482.37 2900
2482.84 2876
2483.31 2634
2483.78 2549
2484.25 2480
2484.72 2540
2485.19 2448
2485.66 2477
2486.13 2668
2486.60 2448
2487.07 2456
2487.54 2647
2488.01 2893
2488.48 2641
2488.95 2436
2489.43 2523
2489.90 2514
2490.37 2313
2490.84 2416
2491.31 2466
2491.78 2501
2492.25 2681
2492.72 2905
2493.19 2779
2493.66 2655
2494.13 2800
2494.60 3001
2495.07 2936
2495.54 2839
2496.02 2888
2496.49 2753
2496.96 2847
2497.43 2783
2497.90 2631
2498.37 2643
2498.84 2386
2499.31 2434
2499.79 2592
2500.26 2368
2500.73 2186
2501.20 2234
2501.67 2338
2502.14 2334
2502.61 2364
2503.09 2389
2503.56 2421
2504.03 2563
2504.50 2457
2504.97 2595
2505.45 2710
2505.92 2783
2506.39 2953
2506.86 2848
2507.33 2889
2507.81 2971
2508.28 3111
2508.75 3185
2509.22 3385
2509.69 3392
2510.17 3379
2510.64 3238
2511.11 3211
2511.58 3340
2512.06 3387
2512.53 3266
2513.00 3204
2513.47 3210
2513.95 3229
2514.42 3034
2514.89 3112
2515.37 3122
2515.84 2914
2516.31 2762
2516.78 2652
2517.26 2666
2517.73 2644
2518.20 2585
2518.68 2764
2519.15 2715
2519.62 2736
2520.10 2750
2520.57 2627
2521.04 2788
2521.52 2601
2521.99 2519
2522.46 2278
2522.94 2442
2523.41 2328
2523.89 2585
2524.36 2561
2524.83 2597
2525.31 2660
2525.78 2560
2526.25 2359
2526.73 2339
2527.20 2185
2527.68 2527
2528.15 2605
2528.62 2538
2529.10 2464
2529.57 2411
2530.05 2448
2530.52 2720
2531.00 2510
2531.47 2422
2531.94 2575
2532.42 2613
2532.89 2645
2533.37 2694
2533.84 2528
2534.32 2646
2534.79 2619
2535.27 2633
2535.74 2481
2536.22 2682
2536.69 2525
2537.17 2717
2537.64 2601
2538.12 2529
2538.59 2537
2539.07 2588
2539.54 2593
2540.02 2764
2540.49 2804
2540.97 2370
2541.44 2480
2541.92 2496
2542.39 2595
2542.87 2505
2543.34 2568
2543.82 2566
2544.29 2730
2544.77 2746
2545.25 2909
2545.72 2841
2546.20 2894
2546.67 3115
2547.15 3090
2547.62 3000
2548.10 3202
2548.58 3377
2549.05 3218
2549.53 3409
2550.00 3412
2550.48 3253
2550.96 3224
2551.43 3033
2551.91 3164
2552.39 3227
2552.86 3424
2553.34 3518
2553.82 3614
2554.29 3679
2554.77 3890
2555.24 3774
2555.72 3666
2556.20 3706
2556.67 3492
2557.15 3630
2557.63 3427
2558.11 3245
2558.58 3246
2559.06 2733
2559.54 2574
2560.01 2707
2560.49 2836
2560.97 2720
2561.44 2565
2561.92 2510
2562.40 2500
2562.88 2467
2563.35 2468
2563.83 2415
2564.31 2274
2564.79 2508
2565.26 2389
2565.74 2408
2566.22 2296
2566.70 2207
2567.17 2372
2567.65 2464
2568.13 2202
2568.61 2281
2569.09 2130
2569.56 2248
2570.04 2307
2570.52 2627
2571.00 2586
2571.48 2254
2571.95 2268
2572.43 2326
2572.91 2542
2573.39 2599
2573.87 2532
2574.35 2604
2574.82 2500
2575.30 2454
2575.78 2304
2576.26 2298
2576.74 2277
2577.22 2250
2577.70 2231
2578.17 2321
2578.65 2426
2579.13 2424
2579.61 2402
2580.09 2318
2580.57 2308
2581.05 2265
2581.53 2345
2582.01 2372
2582.48 2510
2582.96 2648
2583.44 2457
2583.92 2418
2584.40 2698
2584.88 2563
2585.36 2607
2585.84 2463
2586.32 2537
2586.80 2779
2587.28 2491
2587.76 2589
2588.24 2667
2588.72 2455
2589.20 2524
2589.68 2610
2590.16 2802
2590.64 2835
2591.12 2609
2591.60 2630
2592.08 2711
2592.56 2724
2593.04 2694
2593.52 2769
2594.00 2580
2594.48 2604
2594.96 2700
2595.44 2607
2595.92 2737
2596.40 2514
2596.88 2512
2597.36 2613
2597.84 2535
2598.32 2546
2598.80 2428
2599.28 2412
2599.76 2278
2600.24 2365
2600.72 2416
2601.21 2439
2601.69 2241
2602.17 2184
2602.65 2207
2603.13 2304
2603.61 2284
2604.09 2362
2604.57 2647
2605.05 2397
2605.54 2408
2606.02 2435
2606.50 2539
2606.98 2629
2607.46 2637
2607.94 2702
2608.42 2682
2608.91 2774
2609.39 2844
2609.87 2835
2610.35 2811
2610.83 2947
2611.31 2828
2611.80 2756
2612.28 2667
2612.76 2526
2613.24 2497
2613.72 2354
2614.21 2453
2614.69 2528
2615.17 2510
2615.65 2525
2616.13 2353
2616.62 2545
2617.10 2347
2617.58 2320
2618.06 2417
2618.55 2163
2619.03 2328
2619.51 2424
2619.99 2565
2620.48 2401
2620.96 2292
2621.44 2499
2621.92 2381
2622.41 2467
2622.89 2415
2623.37 2414
2623.86 2460
2624.34 2585
2624.82 2553
2625.31 2482
2625.79 2562
2626.27 2516
2626.75 2440
2627.24 2302
2627.72 2385
2628.20 2439
2628.69 2467
2629.17 2234
2629.66 2481
2630.14 2627
2630.62 2802
2631.11 2660
2631.59 2719
2632.07 2581
2632.56 2543
2633.04 2447
2633.52 2396
2634.01 2418
2634.49 2374
2634.98 2457
2635.46 2495
2635.94 2512
2636.43 2349
2636.91 2465
2637.40 2452
2637.88 2331
2638.37 2635
2638.85 2642
2639.33 2511
2639.82 2830
2640.30 2744
2640.79 2658
2641.27 2746
2641.76 2863
2642.24 2562
2642.73 2712
2643.21 2752
2643.70 2607
2644.18 2650
2644.67 2412
2645.15 2454
2645.64 2488
2646.12 2429
2646.61 2485
2647.09 2446
2647.58 2152
2648.06 2331
2648.55 2325
2649.03 2367
2649.52 2520
2650.00 2489
2650.49 2481
2650.97 2297
2651.46 2398
2651.94 2547
2652.43 2461
2652.92 2393
2653.40 2415
2653.89 2415
2654.37 2411
2654.86 2396
2655.34 2421
2655.83 2472
2656.32 2229
2656.80 2351
2657.29 2436
2657.77 2580
2658.26 2387
2658.75 2307
2659.23 2385
2659.72 2162
2660.21 2076
2660.69 2199
2661.18 2262
2661.66 2184
2662.15 2281
2662.64 2306
2663.12 2312
2663.61 2379
2664.10 2595
2664.58 2572
2665.07 2459
2665.56 2280
2666.04 2273
2666.53 2379
2667.02 2375
2667.50 2369
2667.99 2170
2668.48 2453
2668.97 2426
2669.45 2354
2669.94 2231
2670.43 2196
2670.91 2576
2671.40 2488
2671.89 2604
2672.38 2714
2672.86 2636
2673.35 2748
2673.84 2944
2674.33 2897
2674.81 2955
2675.30 3185
2675.79 3106
2676.28 2937
2676.77 2871
2677.25 2770
2677.74 2984
2678.23 2995
2678.72 3178
2679.21 2976
2679.69 2940
2680.18 3086
2680.67 3126
2681.16 3081
2681.65 3041
2682.13 3208
2682.62 3177
2683.11 2984
2683.60 3096
2684.09 3215
2684.58 3215
2685.07 3124
2685.55 3081
2686.04 2961
2686.53 3017
2687.02 2886
2687.51 2706
2688.00 2571
2688.49 2521
2688.98 2324
2689.46 2463
2689.95 2564
2690.44 2520
2690.93 2417
2691.42 2352
2691.91 2268
2692.40 2336
2692.89 2439
2693.38 2634
2693.87 2591
2694.36 2377
2694.85 2521
2695.34 2476
2695.83 2464
2696.31 2693
2696.80 2701
2697.29 2618
2697.78 2764
2698.27 2667
2698.76 2774
2699.25 2727
2699.74 2686
2700.23 2666
2700.72 2794
2701.21 2750
2701.70 2898
2702.19 2837
2702.68 3076
2703.17 3013
2703.66 2845
2704.15 2556
2704.64 2508
2705.13 2658
2705.63 2592
2706.12 2594
2706.61 2563
2707.10 2487
2707.59 2434
2708.08 2299
2708.57 2351
2709.06 2335
2709.55 2269
2710.04 2368
2710.53 2392
2711.02 2222
2711.51 2381
2712.01 2357
2712.50 2401
2712.99 2492
2713.48 2377
2713.97 2390
2714.46 2472
2714.95 2190
2715.44 2400
2715.93 2576
2716.43 2347
2716.92 2391
2717.41 2518
2717.90 2362
2718.39 2349
2718.88 2310
2719.38 2443
2719.87 2543
2720.36 2610
2720.85 2612
2721.34 2425
2721.83 2559
2722.33 2663
2722.82 2674
2723.31 2535
2723.80 2729
2724.30 2590
2724.79 2552
2725.28 2363
2725.77 2418
2726.26 2270
2726.76 2177
2727.25 2329
2727.74 2390
2728.23 2291
2728.73 2536
2729.22 2481
2729.71 2263
2730.20 2211
2730.70 2284
2731.19 2512
2731.68 2590
2732.18 2477
2732.67 2479
2733.16 2538
2733.65 2430
2734.15 2241
2734.64 2338
2735.13 2555
2735.63 2723
2736.12 2524
2736.61 2415
2737.11 2476
2737.60 2594
2738.09 2337
2738.59 2416
2739.08 2435
2739.57 2373
2740.07 2508
2740.56 2728
2741.05 2493
2741.55 2321
2742.04 2165
2742.54 2271
2743.03 2050
2743.52 2221
2744.02 2267
2744.51 2166
2745.00 2124
2745.50 2227
2745.99 2433
2746.49 2542
2746.98 2297
2747.48 2100
2747.97 2364
2748.46 2550
2748.96 2409
2749.45 2324
2749.95 2323
2750.44 2425
2750.94 2431
2751.43 2392
2751.93 2452
2752.42 2299
2752.91 2272
2753.41 2264
2753.90 2222
2754.40 2376
2754.89 2354
2755.39 2311
2755.88 2287
2756.38 2427
2756.87 2557
2757.37 2476
2757.86 2341
2758.36 2519
2758.85 2579
2759.35 2489
2759.85 2591
2760.34 2649
2760.84 2586
2761.33 2615
2761.83 2354
2762.32 2394
2762.82 2320
2763.31 2459
2763.81 2177
2764.31 2328
2764.80 2288
2765.30 2436
2765.79 2417
2766.29 2445
2766.78 2202
2767.28 2472
2767.78 2422
2768.27 2507
2768.77 2278
2769.27 2193
2769.76 2447
2770.26 2523
2770.75 2401
2771.25 2503
2771.75 2354
2772.24 2201
2772.74 2530
2773.24 2482
2773.73 2514
2774.23 2666
2774.73 2512
2775.22 2616
2775.72 2686
2776.22 2966
2776.71 2773
2777.21 2586
2777.71 2587
2778.20 2803
2778.70 2662
2779.20 2756
2779.70 2578
2780.19 2629
2780.69 2672
2781.19 2656
2781.68 2572
2782.18 2442
2782.68 2646
2783.18 2501
2783.67 2577
2784.17 2787
2784.67 2525
2785.17 2402
2785.66 2331
2786.16 2382
2786.66 2429
2787.16 2452
2787.66 2619
2788.15 2541
2788.65 2390
2789.15 2436
2789.65 2313
2790.14 2107
2790.64 2403
2791.14 2448
2791.64 2453
2792.14 2292
2792.64 2530
2793.13 2513
2793.63 2680
2794.13 2723
2794.63 2789
2795.13 3040
2795.63 2937
2796.12 3116
2796.62 3202
2797.12 3306
2797.62 3201
2798.12 3428
2798.62 3474
2799.12 3447
2799.62 3443
2800.12 3122
2800.61 3136
2801.11 3070
2801.61 3107
2802.11 2871
2802.61 2693
2803.11 2593
2803.61 2697
2804.11 2801
2804.61 3146
2805.11 3323
2805.61 3417
2806.11 3574
2806.61 3883
2807.11 4052
2807.60 4417
2808.10 4183
2808.60 4509
2809.10 4389
2809.60 4184
2810.10 4116
2810.60 4029
2811.10 3731
2811.60 3538
2812.10 3396
2812.60 3172
2813.10 2762
2813.60 2798
2814.10 2875
2814.60 2784
2815.10 2775
2815.60 3057
2816.10 2951
2816.61 2984
2817.11 3083
2817.61 3067
2818.11 3150
2818.61 3305
2819.11 3177
2819.61 3501
2820.11 3173
2820.61 3235
2821.11 3137
2821.61 3070
2822.11 2801
2822.61 2813
2823.11 2900
2823.62 2803
2824.12 2684
2824.62 2649
2825.12 2724
2825.62 2318
2826.12 2407
2826.62 2724
2827.12 2546
2827.63 2487
2828.13 2484
2828.63 2515
2829.13 2340
2829.63 2278
2830.13 2457
2830.63 2475
2831.14 2517
2831.64 2437
2832.14 2311
2832.64 2325
2833.14 2569
2833.65 2549
2834.15 2708
2834.65 2477
2835.15 2731
2835.65 2513
2836.16 2486
2836.66 2699
2837.16 2701
2837.66 2743
2838.16 2636
2838.67 2665
2839.17 2765
2839.67 2764
2840.17 2528
2840.68 2544
2841.18 2645
2841.68 2478
2842.19 2592
2842.69 2704
2843.19 2668
2843.69 2610
2844.20 2631
2844.70 2680
2845.20 2602
2845.71 2931
2846.21 3151
2846.71 2814
2847.21 3128
2847.72 3239
2848.22 3020
2848.72 3166
2849.23 2940
2849.73 2935
2850.23 2619
2850.74 2591
2851.24 2707
2851.74 2709
2852.25 2618
2852.75 2545
2853.26 2481
2853.76 2549
2854.26 2362
2854.77 2421
2855.27 2446
2855.77 2489
2856.28 2274
2856.78 2451
2857.29 2480
2857.79 2522
2858.29 2613
2858.80 2644
2859.30 2734
2859.81 2584
2860.31 2471
2860.82 2558
2861.32 2645
2861.82 2459
2862.33 2428
2862.83 2529
2863.34 2397
2863.84 2337
2864.35 2267
2864.85 2209
2865.36 2406
2865.86 2131
2866.37 2324
2866.87 2215
2867.38 2280
2867.88 2514
2868.39 2191
2868.89 2300
2869.40 2441
2869.90 2377
2870.41 2345
2870.91 2448
2871.42 2403
2871.92 2591
2872.43 2619
2872.93 2478
2873.44 2571
2873.94 2546
2874.45 2444
2874.95 2495
2875.46 2507
2875.97 2605
2876.47 2658
2876.98 2821
2877.48 2665
2877.99 2717
2878.49 2597
2879.00 2793
2879.51 2866
2880.01 2865
2880.52 2802
2881.03 2797
2881.53 3145
2882.04 3148
2882.54 3262
2883.05 3182
2883.56 3342
2884.06 3399
2884.57 3260
2885.08 3034
2885.58 3086
2886.09 3111
2886.60 3466
2887.10 3421
2887.61 3550
2888.12 3635
2888.62 3393
2889.13 3435
2889.64 3334
2890.14 3015
2890.65 3074
2891.16 2843
2891.66 2566
2892.17 2589
2892.68 2610
2893.18 2525
2893.69 2710
2894.20 2681
2894.71 2630
2895.21 2632
2895.72 2775
2896.23 3067
2896.74 2762
2897.24 2825
2897.75 2986
2898.26 2873
2898.77 2936
2899.27 2979
2899.78 2983
2900.29 2920
2900.80 2967
2901.31 3046
2901.81 3055
2902.32 3174
2902.83 2950
2903.34 3057
2903.85 3098
2904.35 3080
2904.86 3044
2905.37 3257
2905.88 3211
2906.39 3182
2906.90 3052
2907.40 2952
2907.91 2972
2908.42 2977
2908.93 2850
2909.44 2775
2909.95 2816
2910.46 2655
2910.96 2474
2911.47 2565
2911.98 2567
2912.49 2472
2913.00 2505
2913.51 2712
2914.02 2637
2914.53 2615
2915.04 2568
2915.54 2553
2916.05 2612
2916.56 2751
2917.07 2789
2917.58 2687
2918.09 2458
2918.60 2668
2919.11 2490
2919.62 2636
2920.13 2680
2920.64 2524
2921.15 2778
2921.66 2741
2922.17 2816
2922.68 2972
2923.19 3044
2923.70 3315
2924.21 3537
2924.72 3431
2925.23 3571
2925.74 3597
2926.25 3571
2926.76 3458
2927.27 3479
2927.78 3474
2928.29 3245
2928.80 3188
2929.31 2708
2929.82 2634
2930.33 2767
2930.84 2562
2931.35 2521
2931.86 2541
2932.37 2401
2932.88 2398
2933.39 2321
2933.90 2497
2934.41 2441
2934.92 2557
2935.44 2611
2935.95 2476
2936.46 2651
2936.97 2839
2937.48 2517
2937.99 2571
2938.50 2572
2939.01 2573
2939.52 2602
2940.04 2688
2940.55 2681
2941.06 2622
2941.57 2628
2942.08 2751
2942.59 3138
2943.10 3049
2943.62 3080
2944.13 3266
2944.64 3386
2945.15 3778
2945.66 4037
2946.17 4001
2946.69 4091
2947.20 3987
2947.71 4112
2948.22 4156
2948.73 4014
2949.25 3693
2949.76 3345
2950.27 3269
2950.78 3038
2951.29 2911
2951.81 2848
2952.32 2866
2952.83 2575
2953.34 2638
2953.86 2721
2954.37 2643
2954.88 2745
2955.39 2675
2955.91 2410
2956.42 2517
2956.93 2460
2957.45 2602
2957.96 2361
2958.47 2507
2958.98 2693
2959.50 2614
2960.01 2756
2960.52 2859
2961.04 2735
2961.55 2850
2962.06 3181
2962.58 3044
2963.09 3034
2963.60 3076
2964.12 3051
2964.63 2838
2965.14 2782
2965.66 2827
2966.17 2645
2966.68 2702
2967.20 2467
2967.71 2507
2968.22 2413
2968.74 2507
2969.25 2726
2969.77 2734
2970.28 2710
2970.79 2677
2971.31 2681
2971.82 2599
2972.34 2565
2972.85 2477
2973.36 2655
2973.88 2462
2974.39 2735
2974.91 2508
2975.42 2598
2975.94 2753
2976.45 2802
2976.96 2620
2977.48 2609
2977.99 2532
2978.51 2600
2979.02 2477
2979.54 2499
2980.05 2485
2980.57 2495
2981.08 2672
2981.60 2667
2982.11 2710
2982.63 2837
2983.14 2704
2983.66 2894
2984.17 2734
2984.69 2782
2985.20 2890
2985.72 3103
2986.23 3010
2986.75 3106
2987.26 3003
2987.78 3089
2988.29 2903
2988.81 2961
2989.32 2952
2989.84 3017
2990.36 2955
2990.87 2850
2991.39 2864
2991.90 3201
2992.42 3385
2992.94 3398
2993.45 3301
2993.97 3182
2994.48 3422
2995.00 3748
2995.51 3779
2996.03 3799
2996.55 4050
2997.06 4352
2997.58 4488
2998.10 4102
2998.61 4577
2999.13 4180
2999.65 4272
3000.16 4030
3000.68 3909
3001.19 3871
3001.71 3801
3002.23 3718
3002.74 3671
3003.26 3707
3003.78 3967
3004.30 4009
3004.81 4199
3005.33 4185
3005.85 4086
3006.36 4056
3006.88 3746
3007.40 3555
3007.91 3550
3008.43 3279
3008.95 3131
3009.47 3172
3009.98 2891
3010.50 2793
3011.02 2864
3011.54 2769
3012.05 2902
3012.57 2689
3013.09 2756
3013.61 2760
3014.12 2513
3014.64 2797
3015.16 2904
3015.68 2917
3016.19 3002
3016.71 2831
3017.23 2870
3017.75 3143
3018.27 3035
3018.78 2973
3019.30 3041
3019.82 2959
3020.34 3107
3020.86 3093
3021.38 2997
3021.89 3156
3022.41 3077
3022.93 2950
3023.45 2745
3023.97 2935
3024.49 2993
3025.01 2933
3025.52 2953
3026.04 2756
3026.56 2870
3027.08 2967
3027.60 2833
3028.12 2953
3028.64 2925
3029.16 2762
3029.67 2808
3030.19 2591
3030.71 2645
3031.23 2711
3031.75 2844
3032.27 2980
3032.79 3166
3033.31 3055
3033.83 2935
3034.35 2859
3034.87 3095
3035.39 3047
3035.91 2861
3036.43 3027
3036.95 2992
3037.47 2851
3037.99 2685
3038.50 2705
3039.02 2777
3039.54 2688
3040.06 2729
3040.58 2739
3041.10 2798
3041.62 2614
3042.14 2490
3042.66 2563
3043.18 2475
3043.70 2353
3044.23 2542
3044.75 2795
3045.27 2600
3045.79 2475
3046.31 2460
3046.83 2659
3047.35 2639
3047.87 2691
3048.39 2589
3048.91 2568
3049.43 2627
3049.95 2368
3050.47 2565
3050.99 2438
3051.51 2548
3052.03 2577
3052.56 2498
3053.08 2594
3053.60 2319
3054.12 2518
3054.64 2446
3055.16 2515
3055.68 2572
3056.20 2461
3056.72 2530
3057.25 2279
3057.77 2501
3058.29 2408
3058.81 2664
3059.33 2526
3059.85 2288
3060.38 2578
3060.90 2574
3061.42 2510
3061.94 2527
3062.46 2547
3062.98 2504
3063.51 2593
3064.03 2590
3064.55 2768
3065.07 2819
3065.59 2673
3066.12 2733
3066.64 2933
3067.16 2894
3067.68 2795
3068.21 2795
3068.73 2635
3069.25 2562
3069.77 2700
3070.30 2581
3070.82 2700
3071.34 2587
3071.86 2620
3072.39 2575
3072.91 2556
3073.43 2878
3073.95 2675
3074.48 2429
3075.00 2792
3075.52 2884
3076.05 2756
3076.57 2873
3077.09 2826
3077.61 2871
3078.14 3101
3078.66 3406
3079.18 3385
3079.71 3462
3080.23 3104
3080.75 3189
3081.28 3378
3081.80 3324
3082.32 3280
3082.85 3210
3083.37 3244
3083.90 3026
3084.42 2939
3084.94 2910
3085.47 2943
3085.99 3138
3086.51 3140
3087.04 2980
3087.56 2679
3088.09 2665
3088.61 2723
3089.13 2733
3089.66 2827
3090.18 3021
3090.71 2979
3091.23 2819
3091.76 2752
3092.28 2666
3092.80 2870
3093.33 2945
3093.85 3101
3094.38 3157
3094.90 3234
3095.43 3270
3095.95 3159
3096.48 3193
3097.00 3366
3097.53 3454
3098.05 3443
3098.58 3616
3099.10 3756
3099.63 3745
3100.15 4255
3100.68 4543
3101.20 5066
3101.73 5415
3102.25 6208
3102.78 7112
3103.30 7280
3103.83 7530
3104.35 7569
3104.88 6974
3105.40 6646
3105.93 5758
3106.45 5163
3106.98 4582
3107.51 4030
3108.03 3694
3108.56 3447
3109.08 3455
3109.61 3454
3110.13 3217
3110.66 3371
3111.19 3469
3111.71 3413
3112.24 3561
3112.76 3714
3113.29 3539
3113.82 3203
3114.34 3011
3114.87 2864
3115.40 2861
3115.92 2808
3116.45 2803
3116.98 2605
3117.50 2635
3118.03 2571
3118.55 2581
3119.08 2675
3119.61 2623
3120.13 2938
3120.66 3110
3121.19 2908
3121.72 2919
3122.24 3119
3122.77 2900
3123.30 2889
3123.82 2872
3124.35 2837
3124.88 2799
3125.40 2839
3125.93 2864
3126.46 2934
3126.99 2743
3127.51 2828
3128.04 2850
3128.57 2620
3129.10 2581
3129.62 2898
3130.15 2933
3130.68 2695
3131.21 2357
3131.73 2419
3132.26 2559
3132.79 2573
3133.32 2480
3133.85 2475
3134.37 2368
3134.90 2642
3135.43 2651
3135.96 2471
3136.49 2607
3137.01 2765
3137.54 2800
3138.07 2693
3138.60 2699
3139.13 2703
3139.65 2607
3140.18 2664
3140.71 2610
3141.24 2530
3141.77 2579
3142.30 2515
3142.83 2457
3143.35 2726
3143.88 2570
3144.41 2225
3144.94 2396
3145.47 2525
3146.00 2476
3146.53 2603
3147.06 2930
3147.59 3208
3148.11 3229
3148.64 2948
3149.17 3171
3149.70 3139
3150.23 2931
3150.76 3135
3151.29 3078
3151.82 2770
3152.35 2839
3152.88 2794
3153.41 2886
3153.94 2623
3154.47 2715
3155.00 3028
3155.53 2860
3156.06 2754
3156.59 2729
3157.12 2852
3157.65 3097
3158.18 2896
3158.71 2863
3159.24 2919
3159.77 2703
3160.30 2692
3160.83 2766
3161.36 2937
3161.89 3070
3162.42 2739
3162.95 2595
3163.48 2673
3164.01 2720
3164.54 2557
3165.07 2425
3165.60 2478
3166.13 2468
3166.66 2561
3167.19 2478
3167.72 2457
3168.25 2507
3168.78 2529
3169.31 2410
3169.85 2463
3170.38 2550
3170.91 2374
3171.44 2409
3171.97 2355
3172.50 2440
3173.03 2572
3173.56 2643
3174.09 2459
3174.63 2375
3175.16 2541
3175.69 2727
3176.22 2753
3176.75 2621
3177.28 2622
3177.81 2579
3178.35 2642
3178.88 2537
3179.41 2629
3179.94 2525
3180.47 2590
3181.00 2649
3181.54 2623
3182.07 2596
3182.60 2572
3183.13 2643
3183.66 2643
3184.20 2571
3184.73 2553
3185.26 2540
3185.79 2303
3186.33 2176
3186.86 2587
3187.39 2472
3187.92 2410
3188.46 2599
3188.99 2319
3189.52 2324
3190.05 2218
3190.59 2420
3191.12 2289
3191.65 2393
3192.18 2391
3192.72 2451
3193.25 2282
3193.78 2336
3194.32 2331
3194.85 2487
3195.38 2448
3195.91 2490
3196.45 2393
3196.98 2271
3197.51 2354
3198.05 2396
3198.58 2306
3199.11 2537
3199.65 2616
3200.18 2616
3200.71 2623
3201.25 2698
3201.78 2675
3202.32 2799
3202.85 3011
3203.38 2918
3203.92 2793
3204.45 2997
3204.98 2819
3205.52 2745
3206.05 2754
3206.59 2741
3207.12 2924
3207.65 3083
3208.19 3101
3208.72 3366
3209.26 3389
3209.79 3588
3210.32 3558
3210.86 3608
3211.39 3774
3211.93 3778
3212.46 3616
3213.00 3673
3213.53 3602
3214.07 3472
3214.60 3342
3215.14 3129
3215.67 2881
3216.20 2804
3216.74 2950
3217.27 2946
3217.81 2593
3218.34 2812
3218.88 2974
3219.41 2911
3219.95 2810
3220.48 2833
3221.02 2930
3221.56 2923
3222.09 3038
3222.63 3015
3223.16 3060
3223.70 3138
3224.23 3135
3224.77 3251
3225.30 3246
3225.84 3167
3226.37 3308
3226.91 3098
3227.45 3065
3227.98 2964
3228.52 2783
3229.05 2978
3229.59 2830
3230.12 2666
3230.66 2678
3231.20 2668
3231.73 2718
3232.27 2705
3232.81 2738
3233.34 2572
3233.88 2554
3234.41 2613
3234.95 3014
3235.49 3058
3236.02 2756
3236.56 2880
3237.10 2965
3237.63 3015
3238.17 2843
3238.71 3154
3239.24 3302
3239.78 3018
3240.32 2978
3240.85 3117
3241.39 2992
3241.93 2796
3242.46 2832
3243.00 2751
3243.54 2804
3244.07 2821
3244.61 2802
3245.15 2780
3245.69 2673
3246.22 2910
3246.76 2837
3247.30 2771
3247.84 2764
3248.37 2839
3248.91 2771
3249.45 2976
3249.99 2792
3250.52 2687
3251.06 2737
3251.60 2892
3252.14 2721
3252.67 2902
3253.21 2960
3253.75 2762
3254.29 2685
3254.83 2802
3255.36 2881
3255.90 3044
3256.44 3106
3256.98 3207
3257.52 3292
3258.05 3185
3258.59 3393
3259.13 3731
3259.67 3358
3260.21 3728
3260.75 3768
3261.29 3744
3261.82 4070
3262.36 4152
3262.90 4507
3263.44 4524
3263.98 4914
3264.52 4888
3265.06 5351
3265.60 5796
3266.13 6360
3266.67 6849
3267.21 7142
3267.75 6775
3268.29 6265
3268.83 6317
3269.37 5688
3269.91 5194
3270.45 4975
3270.99 4463
3271.53 4088
3272.07 3523
3272.60 3222
3273.14 2974
3273.68 3233
3274.22 3273
3274.76 3139
3275.30 3028
3275.84 3276
3276.38 3222
3276.92 3195
3277.46 3453
3278.00 3639
3278.54 3501
3279.08 3572
3279.62 3687
3280.16 3483
3280.70 3566
3281.24 3381
3281.78 3386
3282.32 3422
3282.86 3392
3283.40 3397
3283.94 3474
3284.48 3261
3285.02 3295
3285.56 3486
3286.11 3576
3286.65 3771
3287.19 3964
3287.73 3834
3288.27 3919
3288.81 3756
3289.35 3623
3289.89 3595
3290.43 3503
3290.97 3533
3291.51 3688
3292.05 3778
3292.60 3905
3293.14 4183
3293.68 4466
3294.22 4676
3294.76 4785
3295.30 5078
3295.84 5191
3296.38 5399
3296.93 5133
3297.47 5361
3298.01 5318
3298.55 4850
3299.09 4672
3299.63 4385
3300.18 4024
3300.72 3649
3301.26 3654
3301.80 3613
3302.34 3682
3302.89 3575
3303.43 3494
3303.97 3420
3304.51 3298
3305.05 3220
3305.60 3402
3306.14 3452
3306.68 3258
3307.22 3308
3307.76 3048
3308.31 3153
3308.85 3123
3309.39 3219
3309.93 3161
3310.48 3334
3311.02 3013
3311.56 3199
3312.11 3196
3312.65 3361
3313.19 3358
3313.73 3104
3314.28 3268
3314.82 3599
3315.36 3450
3315.91 3578
3316.45 3638
3316.99 3630
3317.53 3683
3318.08 3834
3318.62 3986
3319.16 4634
3319.71 4678
3320.25 4507
3320.79 4455
3321.34 4717
3321.88 4587
3322.43 4763
3322.97 4698
3323.51 4850
3324.06 4754
3324.60 4665
3325.14 4507
3325.69 4533
3326.23 4438
3326.78 4330
3327.32 4171
3327.86 3929
3328.41 3666
3328.95 3786
3329.50 3943
3330.04 4257
3330.58 4700
3331.13 5069
3331.67 6245
3332.22 7625
3332.76 9376
3333.31 11247
3333.85 13284
3334.39 16017
3334.94 19250
3335.48 20890
3336.03 22514
3336.57 23189
3337.12 23185
3337.66 23016
3338.21 21154
3338.75 18639
3339.30 16214
3339.84 13420
3340.39 10868
3340.93 9444
3341.48 7679
3342.02 6496
3342.57 5662
3343.11 4870
3343.66 4514
3344.20 4273
3344.75 3891
3345.29 3811
3345.84 3576
3346.39 3714
3346.93 3753
3347.48 4060
3348.02 3906
3348.57 3705
3349.11 3864
3349.66 3924
3350.21 3752
3350.75 3902
3351.30 4224
3351.84 4370
3352.39 4235
3352.94 4263
3353.48 4298
3354.03 4077
3354.57 4125
3355.12 3958
3355.67 3876
3356.21 3840
3356.76 3559
3357.31 3620
3357.85 3301
3358.40 3294
3358.94 3319
3359.49 3294
3360.04 3395
3360.58 3152
3361.13 3175
3361.68 3273
3362.22 3146
3362.77 3165
3363.32 3350
3363.87 3340
3364.41 3310
3364.96 3203
3365.51 3457
3366.05 3350
3366.60 3312
3367.15 3327
3367.70 3424
3368.24 3301
3368.79 3385
3369.34 3628
3369.88 3772
3370.43 3816
3370.98 4003
3371.53 3959
3372.07 4288
3372.62 4657
3373.17 4627
3373.72 4819
3374.27 5087
3374.81 5319
3375.36 5307
3375.91 4991
3376.46 4508
3377.01 4452
3377.55 4183
3378.10 3775
3378.65 3752
3379.20 3216
3379.75 3325
3380.29 3193
3380.84 3047
3381.39 3139
3381.94 3083
3382.49 2937
3383.04 2940
3383.58 2937
3384.13 2851
3384.68 2885
3385.23 2947
3385.78 2774
3386.33 2607
3386.88 2834
3387.43 2763
3387.97 2770
3388.52 2743
3389.07 2920
3389.62 2982
3390.17 2996
3390.72 2937
3391.27 3007
3391.82 2915
3392.37 2978
3392.92 2628
3393.47 2685
3394.02 2781
3394.56 2868
3395.11 2918
3395.66 2727
3396.21 2739
3396.76 2991
3397.31 3023
3397.86 2702
3398.41 2551
3398.96 2732
3399.51 2503
3400.06 2606
3400.61 2514
3401.16 2343
3401.71 2323
3402.26 2466
3402.81 2428
3403.36 2538
3403.91 2719
3404.46 2574
3405.01 2552
3405.56 2343
3406.11 2537
3406.66 2733
3407.21 2636
3407.76 2660
3408.32 2754
3408.87 2836
3409.42 2950
3409.97 3027
3410.52 2961
3411.07 3063
3411.62 3188
3412.17 3112
3412.72 3014
3413.27 3381
3413.82 3257
3414.37 3287
3414.93 3228
3415.48 3119
3416.03 2845
3416.58 2825
3417.13 2844
3417.68 2903
3418.23 2860
3418.78 2739
3419.34 2662
3419.89 2549
3420.44 2543
3420.99 2601
3421.54 2594
3422.09 2463
3422.65 2796
3423.20 2687
3423.75 2620
3424.30 2858
3424.85 3054
3425.40 2963
3425.96 3009
3426.51 2817
3427.06 2564
3427.61 2695
3428.16 2667
3428.72 2510
3429.27 2369
3429.82 2535
3430.37 2705
3430.93 2522
3431.48 2580
3432.03 2601
3432.58 2603
3433.14 2473
3433.69 2538
3434.24 2543
3434.79 2509
3435.35 2592
3435.90 2608
3436.45 2589
3437.00 2779
3437.56 2660
3438.11 2807
3438.66 2668
3439.22 2776
3439.77 2825
3440.32 2755
3440.88 2771
3441.43 2819
3441.98 2664
3442.54 2555
3443.09 2590
3443.64 2623
3444.20 2613
3444.75 2401
3445.30 2402
3445.86 2499
3446.41 2556
3446.96 2525
3447.52 2512
3448.07 2511
3448.63 2488
3449.18 2371
3449.73 2405
3450.29 2361
3450.84 2266
3451.39 2417
3451.95 2409
3452.50 2290
3453.06 2277
3453.61 2344
3454.17 2369
3454.72 2575
3455.27 2392
3455.83 2247
3456.38 2322
3456.94 2406
3457.49 2393
3458.05 2478
3458.60 2337
3459.16 2432
3459.71 2438
3460.27 2406
3460.82 2386
3461.37 2203
3461.93 2282
3462.48 2416
3463.04 2353
3463.59 2499
3464.15 2471
3464.70 2515
3465.26 2455
3465.82 2480
3466.37 2594
3466.93 2460
3467.48 2564
3468.04 2480
3468.59 2549
3469.15 2535
3469.70 2792
3470.26 2636
3470.81 2525
3471.37 2756
3471.92 2677
3472.48 2488
3473.04 2473
3473.59 2665
3474.15 2585
3474.70 2622
3475.26 2600
3475.82 2551
3476.37 2652
3476.93 2710
3477.48 2984
3478.04 3155
3478.60 3061
3479.15 3237
3479.71 3211
3480.27 3222
3480.82 3237
3481.38 3146
3481.93 2958
3482.49 2934
3483.05 2921
3483.60 2996
3484.16 2861
3484.72 2808
3485.27 2851
3485.83 2873
3486.39 2833
3486.94 2933
3487.50 3368
3488.06 3219
3488.62 3428
3489.17 3944
3489.73 4357
3490.29 4525
3490.84 4965
3491.40 5354
3491.96 5271
3492.52 5673
3493.07 5689
3493.63 5965
3494.19 5903
3494.75 5422
3495.30 5301
3495.86 4882
3496.42 4798
3496.98 4687
3497.53 4960
3498.09 5523
3498.65 6196
3499.21 6329
3499.76 6855
3500.32 6657
3500.88 7005
3501.44 6291
3502.00 5821
3502.56 5932
3503.11 6004
3503.67 5713
3504.23 5566
3504.79 5766
3505.35 5720
3505.90 5758
3506.46 5845
3507.02 5440
3507.58 5242
3508.14 5093
3508.70 4698
3509.26 4408
3509.81 4220
3510.37 4113
3510.93 3874
3511.49 3907
3512.05 3625
3512.61 3510
3513.17 3283
3513.73 2907
3514.29 2994
3514.84 2779
3515.40 2802
3515.96 2736
3516.52 2775
3517.08 2701
3517.64 2815
3518.20 2703
3518.76 2760
3519.32 2808
3519.88 3061
3520.44 3089
3521.00 2969
3521.56 3004
3522.12 2855
3522.68 2909
3523.24 2801
3523.80 3110
3524.36 3157
3524.92 2974
3525.48 3165
3526.04 2972
3526.60 2716
3527.16 2629
3527.72 2728
3528.28 2736
3528.84 2582
3529.40 2589
3529.96 2377
3530.52 2404
3531.08 2420
3531.64 2561
3532.20 2572
3532.76 2420
3533.32 2750
3533.88 2656
3534.44 2415
3535.00 2673
3535.56 2653
3536.12 2777
3536.68 2703
3537.25 2552
3537.81 2821
3538.37 2874
3538.93 2840
3539.49 2776
3540.05 2946
3540.61 2941
3541.17 2924
3541.73 2881
3542.30 2938
3542.86 3069
3543.42 2925
3543.98 2925
3544.54 3219
3545.10 3058
3545.66 2827
3546.23 2799
3546.79 2684
3547.35 2667
3547.91 2520
3548.47 2479
3549.03 2515
3549.60 2343
3550.16 2383
3550.72 2285
3551.28 2357
3551.84 2290
3552.41 2305
3552.97 2306
3553.53 2136
3554.09 2260
3554.65 2181
3555.22 2389
3555.78 2260
3556.34 2382
3556.90 2244
3557.47 2247
3558.03 2238
3558.59 2510
3559.15 2310
3559.72 2375
3560.28 2557
3560.84 2526
3561.41 2438
3561.97 2501
3562.53 2409
3563.09 2483
3563.66 2308
3564.22 2392
3564.78 2335
3565.35 2427
3565.91 2368
3566.47 2387
3567.04 2311
3567.60 2331
3568.16 2392
3568.73 2404
3569.29 2161
3569.85 2014
3570.42 2061
3570.98 2131
3571.54 2224
3572.11 2355
3572.67 2450
3573.23 2283
3573.80 2248
3574.36 2448
3574.93 2500
3575.49 2388
3576.05 2227
3576.62 2345
3577.18 2262
3577.75 2359
3578.31 2379
3578.87 2308
3579.44 2186
3580.00 2267
3580.57 2294
3581.13 2404
3581.70 2245
3582.26 2419
3582.82 2499
3583.39 2246
3583.95 2241
3584.52 2241
3585.08 2339
3585.65 2148
3586.21 2260
3586.78 2180
3587.34 2339
3587.91 2476
3588.47 2295
3589.04 2196
3589.60 2221
3590.17 2138
3590.73 2222
3591.30 2164
3591.86 2247
3592.43 2230
3592.99 2308
3593.56 2294
3594.12 2405
3594.69 2277
3595.25 2315
3595.82 2279
3596.39 2286
3596.95 2231
3597.52 2280
3598.08 2327
3598.65 2584
3599.21 2439
3599.78 2364
3600.35 2308
3600.91 2448
3601.48 2374
3602.04 2297
3602.61 2208
3603.18 2226
3603.74 2461
3604.31 2369
3604.87 2173
3605.44 2012
3606.01 2229
3606.57 2265
3607.14 2170
3607.71 1987
3608.27 2046
3608.84 1991
3609.41 2012
3609.97 1894
3610.54 2062
3611.11 1994
3611.67 1931
3612.24 1965
3612.81 2061
3613.37 2288
3613.94 2328
3614.51 2555
3615.07 2357
3615.64 2800
3616.21 3069
3616.77 3143
3617.34 3337
3617.91 3749
3618.48 3913
3619.04 4062
3619.61 4090
3620.18 3929
3620.75 3823
3621.31 3453
3621.88 3142
3622.45 2865
3623.02 2931
3623.58 2612
3624.15 2425
3624.72 2305
3625.29 2221
3625.86 2261
3626.42 2266
3626.99 2137
3627.56 2037
3628.13 1960
3628.70 2125
3629.26 2224
3629.83 2147
3630.40 2022
3630.97 2085
3631.54 2121
3632.10 2128
3632.67 2197
3633.24 2043
3633.81 1972
3634.38 1992
3634.95 2020
3635.52 2048
3636.08 2148
3636.65 2255
3637.22 2280
3637.79 2122
3638.36 2258
3638.93 2359
3639.50 2775
3640.07 2850
3640.64 3130
3641.20 2919
3641.77 3081
3642.34 3149
3642.91 3180
3643.48 3115
3644.05 3101
3644.62 2847
3645.19 2732
3645.76 2585
3646.33 2541
3646.90 2684
3647.47 2467
3648.04 2492
3648.61 2438
3649.18 2529
3649.75 2425
3650.32 2620
3650.89 2485
3651.46 2516
3652.03 2474
3652.60 2619
3653.17 2798
3653.74 2577
3654.31 2551
3654.88 2789
3655.45 2788
3656.02 2778
3656.59 2947
3657.16 2982
3657.73 3073
3658.30 2961
3658.87 3073
3659.44 3289
3660.01 3362
3660.58 3508
3661.15 3283
3661.72 3068
3662.29 3147
3662.86 3114
3663.43 2969
3664.00 2747
3664.58 2626
3665.15 2679
3665.72 2854
3666.29 2736
3666.86 2689
3667.43 2739
3668.00 2628
3668.57 2476
3669.14 2429
3669.72 2277
3670.29 2472
3670.86 2529
3671.43 2543
3672.00 2565
3672.57 2649
3673.14 2484
3673.72 2670
3674.29 2716
3674.86 2667
3675.43 2446
3676.00 2649
3676.57 2812
3677.15 2755
3677.72 2666
3678.29 2493
3678.86 2622
3679.43 2399
3680.01 2571
3680.58 2392
3681.15 2332
3681.72 2294
3682.29 2603
3682.87 2320
3683.44 2313
3684.01 2379
3684.58 2277
3685.16 2527
3685.73 2486
3686.30 2644
3686.87 3043
3687.45 3061
3688.02 3209
3688.59 3290
3689.17 3429
3689.74 3516
3690.31 3449
3690.88 3329
3691.46 3277
3692.03 3410
3692.60 3175
3693.18 3167
3693.75 2913
3694.32 2864
3694.90 2951
3695.47 2676
3696.04 2516
3696.62 2415
3697.19 2265
3697.76 2486
3698.34 2484
3698.91 2275
3699.48 2598
3700.06 2543
3700.63 2588
3701.21 2487
3701.78 2593
3702.35 2633
3702.93 2569
3703.50 2506
3704.07 2256
3704.65 2463
3705.22 2383
3705.80 2547
3706.37 2743
3706.95 2586
3707.52 2302
3708.09 2561
3708.67 2530
3709.24 2494
3709.82 2514
3710.39 2560
3710.97 2474
3711.54 2465
3712.11 2528
3712.69 2630
3713.26 2447
3713.84 2414
3714.41 2323
3714.99 2391
3715.56 2409
3716.14 2351
3716.71 2216
3717.29 2351
3717.86 2312
3718.44 2393
3719.01 2193
3719.59 2277
3720.16 2132
3720.74 2105
3721.31 2187
3721.89 2143
3722.47 2035
3723.04 2041
3723.62 2077
3724.19 2045
3724.77 1966
3725.34 1950
3725.92 2059
3726.49 2238
3727.07 2139
3727.65 2196
3728.22 2283
3728.80 2387
3729.37 2493
3729.95 2547
3730.53 2485
3731.10 2484
3731.68 2568
3732.25 2754
3732.83 2954
3733.41 2754
3733.98 2692
3734.56 2950
3735.14 2812
3735.71 2560
3736.29 2511
3736.86 2380
3737.44 2504
3738.02 2394
3738.59 2242
3739.17 2050
3739.75 2221
3740.32 2269
3740.90 2099
3741.48 2056
3742.06 2167
3742.63 2276
3743.21 2211
3743.79 2337
3744.36 2304
3744.94 2199
3745.52 2255
3746.09 2469
3746.67 2295
3747.25 2409
3747.83 2453
3748.40 2384
3748.98 2345
3749.56 2347
3750.14 2421
3750.71 2357
3751.29 2459
3751.87 2314
3752.45 2170
3753.03 1884
3753.60 1986
3754.18 2039
3754.76 2008
3755.34 2069
3755.91 2159
3756.49 2038
3757.07 2075
3757.65 2145
3758.23 1908
3758.81 1967
3759.38 2156
3759.96 2249
3760.54 2299
3761.12 2304
3761.70 2318
3762.28 2285
3762.85 2326
3763.43 2350
3764.01 2350
3764.59 2282
3765.17 2260
3765.75 2204
3766.33 2061
3766.90 2142
3767.48 2075
3768.06 2122
3768.64 2271
3769.22 2244
3769.80 2207
3770.38 2246
3770.96 2180
3771.54 2338
3772.12 2280
3772.70 2230
3773.27 2270
3773.85 2206
3774.43 2159
3775.01 2002
3775.59 1963
3776.17 1944
3776.75 2016
3777.33 2030
3777.91 1821
3778.49 1834
3779.07 1812
3779.65 1739
3780.23 1980
3780.81 2049
3781.39 1889
3781.97 1971
3782.55 2030
3783.13 1994
3783.71 2034
3784.29 2012
3784.87 2037
3785.45 2019
3786.03 2237
3786.61 2157
3787.19 2063
3787.77 1959
3788.35 2022
3788.93 2156
3789.51 2223
3790.09 2032
3790.67 2095
3791.26 2126
3791.84 2099
3792.42 1935
3793.00 1900
3793.58 1978
3794.16 2032
3794.74 1886
3795.32 2014
3795.90 1975
3796.48 2138
3797.07 1938
3797.65 1912
3798.23 1926
3798.81 1948
3799.39 2013
3799.97 2094
3800.55 1986
3801.13 1989
3801.72 1984
3802.30 1968
3802.88 2003
3803.46 2047
3804.04 2217
3804.62 2412
3805.21 2350
3805.79 2206
3806.37 2236
3806.95 2246
3807.53 2363
3808.12 2452
3808.70 2485
3809.28 2306
3809.86 2536
3810.44 2352
3811.03 2488
3811.61 2434
3812.19 2472
3812.77 2490
3813.36 2474
3813.94 2465
3814.52 2330
3815.10 2335
3815.69 2242
3816.27 2271
3816.85 2364
3817.43 2235
3818.02 2254
3818.60 2120
3819.18 2185
3819.76 2194
3820.35 2108
3820.93 1907
3821.51 1963
3822.10 1919
3822.68 1936
3823.26 1769
3823.85 1975
3824.43 2111
3825.01 1975
3825.60 2047
3826.18 1932
3826.76 1963
3827.35 1994
3827.93 1956
3828.51 1934
3829.10 1934
3829.68 1888
3830.26 1950
3830.85 2032
3831.43 2084
3832.02 2005
3832.60 2023
3833.18 1897
3833.77 1960
3834.35 1886
3834.93 1913
3835.52 1946
3836.10 2010
3836.69 1959
3837.27 1913
3837.86 2052
3838.44 2014
3839.02 1936
3839.61 2087
3840.19 1865
3840.78 1937
3841.36 1975
3841.95 1923
3842.53 1922
3843.12 1921
3843.70 1870
3844.29 2009
3844.87 1896
3845.46 1949
3846.04 1993
3846.63 1917
3847.21 1867
3847.80 1964
3848.38 1769
3848.97 1885
3849.55 1903
3850.14 1885
3850.72 1976
3851.31 2041
3851.89 2050
3852.48 2036
3853.06 1874
3853.65 1992
3854.23 1938
3854.82 2203
3855.40 2151
3855.99 1960
3856.58 2030
3857.16 2169
3857.75 2131
3858.33 2207
3858.92 2501
3859.50 2688
3860.09 2833
3860.68 2936
3861.26 3215
3861.85 3133
3862.43 3214
3863.02 3485
3863.61 3331
3864.19 3159
3864.78 3100
3865.37 3103
3865.95 3173
3866.54 3152
3867.13 2826
3867.71 2707
3868.30 2478
3868.89 2429
3869.47 2376
3870.06 2332
3870.65 2194
3871.23 2210
3871.82 2248
3872.41 2236
3872.99 2136
3873.58 2326
3874.17 2408
3874.75 2160
3875.34 2261
3875.93 2128
3876.52 2308
3877.10 2224
3877.69 2278
3878.28 2334
3878.86 2324
3879.45 2137
3880.04 2308
3880.63 1887
3881.21 1904
3881.80 1898
3882.39 1793
3882.98 1891
3883.57 1918
3884.15 1855
3884.74 1878
3885.33 1941
3885.92 2053
3886.50 1860
3887.09 1843
3887.68 1935
3888.27 2270
3888.86 2264
3889.45 2361
3890.03 2388
3890.62 2536
3891.21 2599
3891.80 2500
3892.39 2320
3892.98 2388
3893.56 2246
3894.15 2233
3894.74 2121
3895.33 2283
3895.92 2404
3896.51 2330
3897.10 2189
3897.68 2284
3898.27 2225
3898.86 2277
3899.45 2398
3900.04 2335
3900.63 2220
3901.22 2309
3901.81 2381
3902.40 2267
3902.99 2195
3903.57 2327
3904.16 2260
3904.75 2008
3905.34 2171
3905.93 2069
3906.52 1983
3907.11 1989
3907.70 2102
3908.29 2043
3908.88 2016
3909.47 2061
3910.06 2111
3910.65 2025
3911.24 1945
3911.83 1937
3912.42 1837
3913.01 1964
3913.60 1929
3914.19 1861
3914.78 1915
3915.37 2040
3915.96 2003
3916.55 1992
3917.14 2083
3917.73 2044
3918.32 1907
3918.91 2095
3919.50 2078
3920.09 2076
3920.68 1972
3921.27 1966
3921.86 2000
3922.45 1929
3923.05 1731
3923.64 1831
3924.23 1858
3924.82 1784
3925.41 1717
3926.00 1816
3926.59 1746
3927.18 1814
3927.77 1918
3928.36 1782
3928.95 1829
3929.55 1861
3930.14 1719
3930.73 1580
3931.32 1725
3931.91 1859
3932.50 1741
3933.09 1678
3933.69 1613
3934.28 1673
3934.87 1608
3935.46 1740
3936.05 1601
3936.64 1823
3937.24 1791
3937.83 1781
3938.42 1847
3939.01 1854
3939.60 1863
3940.20 1741
3940.79 1818
3941.38 1952
3941.97 1920
3942.56 1935
3943.16 2031
3943.75 2000
3944.34 1788
3944.93 1795
3945.53 1872
3946.12 1826
3946.71 1929
3947.30 1739
3947.90 1696
3948.49 1906
3949.08 1903
3949.67 1895
3950.27 1875
3950.86 1764
3951.45 1862
3952.05 1810
3952.64 1811
3953.23 1715
3953.82 1780
3954.42 1792
3955.01 1752
3955.60 1705
3956.20 1873
3956.79 1859
3957.38 2066
3957.98 1971
3958.57 1811
3959.16 1987
3959.76 1908
3960.35 1975
3960.94 1920
3961.54 1743
3962.13 1729
3962.73 1872
3963.32 1708
3963.91 1828
3964.51 1899
3965.10 1885
3965.69 1862
3966.29 1805
3966.88 1878
3967.48 1871
3968.07 1856
3968.66 1888
3969.26 1751
3969.85 1812
3970.45 1862
3971.04 1791
3971.64 1731
3972.23 1696
3972.82 1810
3973.42 1725
3974.01 1753
3974.61 1774
3975.20 1711
3975.80 1784
3976.39 1875
3976.99 1877
3977.58 1843
3978.18 1848
3978.77 1830
3979.37 1959
3979.96 1784
3980.56 1873
3981.15 2097
3981.75 1989
3982.34 1919
3982.94 1681
3983.53 1763
3984.13 1930
3984.72 2066
3985.32 1955
3985.91 1978
3986.51 2092
3987.11 1825
3987.70 1821
3988.30 2108
3988.89 1959
3989.49 1972
3990.08 1971
3990.68 1975
3991.28 1982
3991.87 1997
3992.47 1978
3993.06 1952
3993.66 2109
3994.26 1936
3994.85 1908
3995.45 1962
3996.04 2005
3996.64 2048
3997.24 2080
3997.83 2253
3998.43 1987
3999.03 1950
3999.62 2084
4000.22 2088
4000.81 2148
4001.41 2069
4002.01 2008
4002.60 1934
4003.20 1923
4003.80 1989
4004.40 2146
4004.99 1996
4005.59 2049
4006.19 2146
4006.78 2070
4007.38 2142
4007.98 2120
4008.57 2223
4009.17 2369
4009.77 2342
4010.37 2300
4010.96 2162
4011.56 2352
4012.16 2359
4012.76 2239
4013.35 2155
4013.95 2204
4014.55 2294
4015.15 2346
4015.74 2339
4016.34 2461
4016.94 2607
4017.54 2706
4018.13 2532
4018.73 2494
4019.33 2336
4019.93 2199
4020.53 2363
4021.12 2171
4021.72 2100
4022.32 2181
4022.92 2168
4023.52 2128
4024.12 2137
4024.71 1986
4025.31 2212
4025.91 2257
4026.51 2105
4027.11 2132
4027.71 2330
4028.30 2366
4028.90 2667
4029.50 2394
4030.10 2443
4030.70 2340
4031.30 2259
4031.90 2470
4032.50 2306
4033.10 2205
4033.69 2076
4034.29 2026
4034.89 2098
4035.49 2075
4036.09 1906
4036.69 1904
4037.29 1929
4037.89 2018
4038.49 1885
4039.09 1786
4039.69 1907
4040.29 2012
4040.89 1960
4041.49 1881
4042.08 1804
4042.68 1758
4043.28 1772
4043.88 1659
4044.48 1739
4045.08 1775
4045.68 1843
4046.28 1788
4046.88 1941
4047.48 1935
4048.08 1949
4048.68 1857
4049.28 2003
4049.88 2104
4050.48 2226
4051.08 2114
4051.69 2068
4052.29 2089
4052.89 2073
4053.49 2244
4054.09 2061
4054.69 2006
4055.29 2058
4055.89 2133
4056.49 2083
4057.09 1981
4057.69 2118
4058.29 2026
4058.89 1916
4059.49 1882
4060.09 1775
4060.70 1879
4061.30 1839
4061.90 1916
4062.50 1817
4063.10 1799
4063.70 1888
4064.30 1743
4064.90 1605
4065.51 1788
4066.11 1808
4066.71 1784
4067.31 1746
4067.91 1725
4068.51 1820
4069.11 1724
4069.72 1752
4070.32 1892
4070.92 1790
4071.52 1781
4072.12 1818
4072.73 1723
4073.33 1804
4073.93 1814
4074.53 1801
4075.13 1937
4075.74 1876
4076.34 1793
4076.94 1874
4077.54 1786
4078.14 1701
4078.75 1794
4079.35 1848
4079.95 1904
4080.55 1908
4081.16 1924
4081.76 1791
4082.36 1806
4082.96 1726
4083.57 1716
4084.17 1749
4084.77 1782
4085.38 1928
4085.98 1785
4086.58 1814
4087.18 1716
4087.79 1680
4088.39 1740
4088.99 1652
4089.60 1720
4090.20 1830
4090.80 1930
4091.41 1902
4092.01 1763
4092.61 1762
4093.22 1767
4093.82 1825
4094.42 1796
4095.03 1816
4095.63 1913
4096.23 1976
4096.84 1930
4097.44 1926
4098.05 1869
4098.65 1835
4099.25 1909
4099.86 1968
4100.46 1910
4101.06 1846
4101.67 1755
4102.27 1810
4102.88 1725
4103.48 1806
4104.09 1665
4104.69 1670
4105.29 1528
4105.90 1648
4106.50 1704
4107.11 1644
4107.71 1706
4108.32 1775
4108.92 1731
4109.53 1671
4110.13 1742
4110.74 1789
4111.34 1873
4111.94 1747
4112.55 1701
4113.15 1654
4113.76 1700
4114.36 1810
4114.97 1844
4115.57 1858
4116.18 1864
4116.78 1697
4117.39 1586
4118.00 1533
4118.60 1684
4119.21 1681
4119.81 1720
4120.42 1826
4121.02 1864
4121.63 1722
4122.23 1626
4122.84 1868
4123.44 1850
4124.05 1836
4124.66 1896
4125.26 1783
4125.87 1774
4126.47 1851
4127.08 1692
4127.68 1778
4128.29 1767
4128.90 1753
4129.50 1857
4130.11 1827
4130.72 1813
4131.32 1767
4131.93 1925
4132.53 1999
4133.14 1819
4133.75 1961
4134.35 1966
4134.96 1912
4135.57 1939
4136.17 1962
4136.78 1895
4137.39 2069
4137.99 2121
4138.60 2152
4139.21 2200
4139.81 2244
4140.42 2123
4141.03 2153
4141.63 2142
4142.24 2167
4142.85 2204
4143.46 2141
4144.06 2010
4144.67 1890
4145.28 1887
4145.88 1855
4146.49 2092
4147.10 2014
4147.71 1919
4148.31 1829
4148.92 1768
4149.53 1705
4150.14 1647
4150.74 1731
4151.35 1894
4151.96 1957
4152.57 1742
4153.18 1765
4153.78 1769
4154.39 1723
4155.00 1625
4155.61 1539
4156.22 1607
4156.82 1624
4157.43 1569
4158.04 1752
4158.65 1644
4159.26 1629
4159.86 1689
4160.47 1842
4161.08 1689
4161.69 1744
4162.30 1680
4162.91 1671
4163.52 1941
4164.12 1941
4164.73 2058
4165.34 2037
4165.95 1990
4166.56 2016
4167.17 2064
4167.78 2122
4168.39 2031
4168.99 1867
4169.60 1742
4170.21 1907
4170.82 1958
4171.43 1831
4172.04 1777
4172.65 1679
4173.26 1682
4173.87 1831
4174.48 1765
4175.09 1934
4175.70 1967
4176.31 2077
4176.92 1972
4177.53 2076
4178.13 1935
4178.74 1883
4179.35 1916
4179.96 1917
4180.57 2017
4181.18 1706
4181.79 1663
4182.40 1710
4183.01 1725
4183.62 1693
4184.23 1722
4184.84 1778
4185.45 1775
4186.06 1667
4186.67 1775
4187.29 1798
4187.90 1926
4188.51 1923
4189.12 1873
4189.73 1835
4190.34 1879
4190.95 1795
4191.56 1895
4192.17 2126
4192.78 2073
4193.39 2019
4194.00 2176
4194.61 2176
4195.22 2180
4195.83 2119
4196.45 2222
4197.06 2272
4197.67 2197
4198.28 2016
4198.89 2021
4199.50 2208
4200.11 1979
4200.72 1970
4201.33 1913
4201.95 2037
4202.56 2028
4203.17 1990
4203.78 1955
4204.39 1818
4205.00 1741
4205.62 1861
4206.23 1830
4206.84 1912
4207.45 1862
4208.06 1793
4208.67 1807
4209.29 1741
4209.90 1655
4210.51 1789
4211.12 1849
4211.73 1867
4212.35 1891
4212.96 2001
4213.57 2018
4214.18 1898
4214.80 1919
4215.41 1935
4216.02 2055
4216.63 1908
4217.25 2172
4217.86 2253
4218.47 2300
4219.08 2469
4219.70 2518
4220.31 2585
4220.92 2660
4221.53 2837
4222.15 2828
4222.76 2811
4223.37 3018
4223.99 3309
4224.60 3097
4225.21 3150
4225.83 3161
4226.44 3256
4227.05 3433
4227.66 3298
4228.28 3236
4228.89 3449
4229.51 3320
4230.12 3362
4230.73 3726
4231.35 3261
4231.96 3230
4232.57 3681
4233.19 3644
4233.80 4128
4234.41 4466
4235.03 4344
4235.64 4339
4236.26 4404
4236.87 4338
4237.48 3943
4238.10 3554
4238.71 3300
4239.33 3100
4239.94 2785
4240.55 2617
4241.17 2525
4241.78 2379
4242.40 2273
4243.01 2102
4243.63 2157
4244.24 2314
4244.85 2316
4245.47 2319
4246.08 2306
4246.70 2367
4247.31 2562
4247.93 2661
4248.54 2389
4249.16 2152
4249.77 2135
4250.39 2190
4251.00 2291
4251.62 2299
4252.23 2004
4252.85 2149
4253.46 2240
4254.08 2295
4254.69 2278
4255.31 2213
4255.92 2181
4256.54 2263
4257.15 2121
4257.77 2170
4258.39 2145
4259.00 1972
4259.62 2007
4260.23 1937
4260.85 1883
4261.46 1922
4262.08 1885
4262.69 1981
4263.31 1874
4263.93 1939
4264.54 2157
4265.16 2147
4265.77 1951
4266.39 2000
4267.01 1830
4267.62 2076
4268.24 2051
4268.86 2116
4269.47 1941
4270.09 2036
4270.70 2018
4271.32 1815
4271.94 1811
4272.55 1995
4273.17 1942
4273.79 1942
4274.40 1918
4275.02 2010
4275.64 2043
4276.25 2115
4276.87 1925
4277.49 1922
4278.10 1882
4278.72 1841
4279.34 2151
4279.96 1949
4280.57 1816
4281.19 1748
4281.81 1878
4282.42 1689
4283.04 1677
4283.66 1579
4284.28 1811
4284.89 1787
4285.51 1718
4286.13 1907
4286.75 1831
4287.36 1843
4287.98 1816
4288.60 2057
4289.22 1985
4289.83 1769
4290.45 1756
4291.07 1736
4291.69 1801
4292.31 1748
4292.92 1702
4293.54 1723
4294.16 1804
4294.78 1833
4295.40 1662
4296.01 1772
4296.63 1778
4297.25 1802
4297.87 1804
4298.49 1621
4299.11 1585
4299.72 1594
4300.34 1804
4300.96 1779
4301.58 1894
4302.20 1883
4302.82 1806
4303.44 1754
4304.06 1743
4304.67 1734
4305.29 1782
4305.91 1742
4306.53 1775
4307.15 1739
4307.77 1694
4308.39 1877
4309.01 1948
4309.63 1693
4310.25 1766
4310.86 1762
4311.48 1734
4312.10 1851
4312.72 1733
4313.34 1683
4313.96 1752
4314.58 1755
4315.20 1630
4315.82 1789
4316.44 1787
4317.06 1903
4317.68 1889
4318.30 1896
4318.92 1936
4319.54 1732
4320.16 1754
4320.78 1844
4321.40 1912
4322.02 2074
4322.64 1934
4323.26 1895
4323.88 1950
4324.50 2019
4325.12 2002
4325.74 1949
4326.36 1954
4326.98 2109
4327.60 1997
4328.22 1900
4328.84 1857
4329.46 2040
4330.08 2000
4330.71 1873
4331.33 1915
4331.95 1879
4332.57 1814
4333.19 2016
4333.81 1916
4334.43 1867
4335.05 2003
4335.67 2010
4336.29 2205
4336.91 2007
4337.54 2164
4338.16 2333
4338.78 2324
4339.40 2444
4340.02 2369
4340.64 2332
4341.26 2422
4341.89 2414
4342.51 2535
4343.13 2559
4343.75 2554
4344.37 3008
4344.99 3086
4345.62 3386
4346.24 3470
4346.86 3937
4347.48 3938
4348.10 3699
4348.73 3530
4349.35 3808
4349.97 3412
4350.59 2897
4351.21 2619
4351.84 2457
4352.46 2215
4353.08 2198
4353.70 2162
4354.33 1857
4354.95 1901
4355.57 1966
4356.19 1985
4356.82 2046
4357.44 1931
4358.06 1931
4358.68 1899
4359.31 1783
4359.93 1966
4360.55 2050
4361.17 1865
4361.80 2019
4362.42 2010
4363.04 1901
4363.67 1941
4364.29 2015
4364.91 2079
4365.54 2149
4366.16 2112
4366.78 2158
4367.41 1951
4368.03 1985
4368.65 2028
4369.28 1858
4369.90 1809
4370.52 1949
4371.15 1824
4371.77 1782
4372.39 1762
4373.02 1700
4373.64 1696
4374.27 1745
4374.89 1844
4375.51 1877
4376.14 1711
4376.76 1785
4377.39 1721
4378.01 1909
4378.63 1956
4379.26 1860
4379.88 1896
4380.51 1897
4381.13 1829
4381.75 1797
4382.38 1862
4383.00 1850
4383.63 1873
4384.25 1709
4384.88 1773
4385.50 1869
4386.13 1736
4386.75 1680
4387.38 1757
4388.00 1763
4388.63 1826
4389.25 1624
4389.88 1629
4390.50 1691
4391.13 1751
4391.75 1767
4392.38 1721
4393.00 1753
4393.63 1767
4394.25 1841
4394.88 1718
4395.50 1734
4396.13 1682
4396.75 1767
4397.38 1604
4398.00 1725
4398.63 1727
4399.26 1771
4399.88 1699
4400.51 1749
4401.13 1650
4401.76 1812
4402.38 1852
4403.01 1828
4403.64 1694
4404.26 1927
4404.89 1990
4405.51 1773
4406.14 1772
4406.77 1683
4407.39 1670
4408.02 1802
4408.64 1934
4409.27 1948
4409.90 1849
4410.52 1732
4411.15 1796
4411.78 1657
4412.40 1679
4413.03 1712
4413.66 1747
4414.28 1675
4414.91 1676
4415.54 1857
4416.16 1796
4416.79 1770
4417.42 1666
4418.04 1703
4418.67 1832
4419.30 1835
4419.93 1899
4420.55 1799
4421.18 1761
4421.81 1803
4422.43 1628
4423.06 1635
4423.69 1577
4424.32 1561
4424.94 1547
4425.57 1497
4426.20 1582
4426.83 1568
4427.45 1529
4428.08 1477
4428.71 1490
4429.34 1612
4429.96 1586
4430.59 1587
4431.22 1513
4431.85 1724
4432.48 1734
4433.10 1644
4433.73 1478
4434.36 1584
4434.99 1655
4435.62 1633
4436.24 1522
4436.87 1409
4437.50 1453
4438.13 1456
4438.76 1622
4439.39 1614
4440.02 1549
4440.64 1511
4441.27 1597
4441.90 1465
4442.53 1545
4443.16 1475
4443.79 1540
4444.42 1609
4445.04 1589
4445.67 1486
4446.30 1473
4446.93 1586
4447.56 1630
4448.19 1681
4448.82 1669
4449.45 1535
4450.08 1625
4450.71 1820
4451.34 1655
4451.97 1612
4452.59 1639
4453.22 1599
4453.85 1881
4454.48 1824
4455.11 1631
4455.74 1529
4456.37 1521
4457.00 1552
4457.63 1489
4458.26 1468
4458.89 1652
4459.52 1472
4460.15 1489
4460.78 1463
4461.41 1377
4462.04 1350
4462.67 1325
4463.30 1475
4463.93 1420
4464.56 1431
4465.19 1425
4465.82 1514
4466.45 1436
4467.08 1381
4467.71 1330
4468.34 1281
4468.97 1358
4469.61 1453
4470.24 1538
4470.87 1466
4471.50 1526
4472.13 1495
4472.76 1430
4473.39 1480
4474.02 1579
4474.65 1427
4475.28 1406
4475.91 1487
4476.54 1462
4477.18 1540
4477.81 1519
4478.44 1533
4479.07 1464
4479.70 1573
4480.33 1566
4480.96 1460
4481.59 1594
4482.23 1693
4482.86 1562
4483.49 1709
4484.12 1781
4484.75 1652
4485.38 1562
4486.02 1632
4486.65 1668
4487.28 1809
4487.91 1618
4488.54 1505
4489.18 1611
4489.81 1503
4490.44 1499
4491.07 1424
4491.70 1526
4492.34 1496
4492.97 1686
4493.60 1600
4494.23 1705
4494.87 1521
4495.50 1588
4496.13 1664
4496.76 1663
4497.40 1591
4498.03 1616
4498.66 1543
4499.29 1502
4499.93 1672
4500.56 1817
4501.19 1784
4501.82 1716
4502.46 1721
4503.09 1789
4503.72 1937
4504.36 1848
4504.99 1868
4505.62 1830
4506.26 1757
4506.89 1757
4507.52 1594
4508.16 1629
4508.79 1494
4509.42 1637
4510.06 1666
4510.69 1544
4511.32 1769
4511.96 1716
4512.59 1587
4513.22 1729
4513.86 1540
4514.49 1606
4515.13 1556
4515.76 1509
4516.39 1538
4517.03 1581
4517.66 1515
4518.30 1454
4518.93 1526
4519.56 1406
4520.20 1465
4520.83 1412
4521.47 1513
4522.10 1578
4522.73 1563
4523.37 1441
4524.00 1567
4524.64 1628
4525.27 1751
4525.91 1744
4526.54 1781
4527.18 1860
4527.81 2038
4528.45 2122
4529.08 2300
4529.72 2224
4530.35 2226
4530.99 2482
4531.62 2576
4532.26 2739
4532.89 2908
4533.53 2820
4534.16 2797
4534.80 2649
4535.43 2331
4536.07 2206
4536.70 2109
4537.34 1893
4537.97 1912
4538.61 1792
4539.24 1646
4539.88 1664
4540.51 1541
4541.15 1459
4541.79 1504
4542.42 1552
4543.06 1603
4543.69 1614
4544.33 1661
4544.96 1612
4545.60 1582
4546.24 1724
4546.87 1711
4547.51 1813
4548.14 1826
4548.78 1786
4549.42 1844
4550.05 1909
4550.69 1816
4551.33 1891
4551.96 1716
4552.60 1688
4553.24 1671
4553.87 1685
4554.51 1718
4555.15 1614
4555.78 1518
4556.42 1501
4557.06 1551
4557.69 1499
4558.33 1537
4558.97 1736
4559.60 1536
4560.24 1628
4560.88 1538
4561.51 1538
4562.15 1618
4562.79 1540
4563.43 1544
4564.06 1510
4564.70 1551
4565.34 1583
4565.97 1578
4566.61 1540
4567.25 1515
4567.89 1565
4568.52 1560
4569.16 1648
4569.80 1728
4570.44 1768
4571.07 1632
4571.71 1444
4572.35 1642
4572.99 1669
4573.63 1448
4574.26 1530
4574.90 1581
4575.54 1522
4576.18 1615
4576.82 1593
4577.45 1507
4578.09 1476
4578.73 1661
4579.37 1658
4580.01 1631
4580.65 1528
4581.28 1570
4581.92 1610
4582.56 1591
4583.20 1516
4583.84 1617
4584.48 1584
4585.12 1605
4585.76 1368
4586.39 1417
4587.03 1531
4587.67 1626
4588.31 1650
4588.95 1697
4589.59 1706
4590.23 1751
4590.87 1879
4591.51 1914
4592.15 1891
4592.78 1769
4593.42 1904
4594.06 1848
4594.70 1592
4595.34 1697
4595.98 1731
4596.62 1692
4597.26 1550
4597.90 1470
4598.54 1569
4599.18 1522
4599.82 1599
4600.46 1617
4601.10 1629
4601.74 1662
4602.38 1734
4603.02 1734
4603.66 1635
4604.30 1787
4604.94 1892
4605.58 1717
4606.22 1707
4606.86 1844
4607.50 1841
4608.14 1753
4608.78 1890
4609.42 1621
4610.06 1677
4610.70 1906
4611.34 1721
4611.98 1769
4612.62 1659
4613.26 1573
4613.90 1600
4614.55 1738
4615.19 1694
4615.83 1662
4616.47 1622
4617.11 1598
4617.75 1642
4618.39 1509
4619.03 1617
4619.67 1575
4620.31 1472
4620.96 1469
4621.60 1469
4622.24 1425
4622.88 1470
4623.52 1551
4624.16 1741
4624.80 1575
4625.44 1480
4626.09 1659
4626.73 1519
4627.37 1488
4628.01 1647
4628.65 1490
4629.29 1469
4629.94 1396
4630.58 1498
4631.22 1641
4631.86 1499
4632.50 1434
4633.15 1410
4633.79 1488
4634.43 1649
4635.07 1550
4635.72 1686
4636.36 1770
4637.00 1819
4637.64 1729
4638.28 1721
4638.93 1741
4639.57 1778
4640.21 1871
4640.85 1856
4641.50 1849
4642.14 1862
4642.78 1756
4643.43 1731
4644.07 1648
4644.71 1691
4645.35 1670
4646.00 1636
4646.64 1568
4647.28 1592
4647.93 1654
4648.57 1688
4649.21 1562
4649.86 1664
4650.50 1570
4651.14 1653
4651.79 1740
4652.43 1628
4653.07 1671
4653.72 1693
4654.36 1603
4655.00 1609
4655.65 1705
4656.29 1483
4656.93 1587
4657.58 1517
4658.22 1588
4658.87 1435
4659.51 1410
4660.15 1361
4660.80 1466
4661.44 1559
4662.09 1559
4662.73 1455
4663.37 1549
4664.02 1427
4664.66 1481
4665.31 1454
4665.95 1502
4666.59 1350
4667.24 1474
4667.88 1504
4668.53 1323
4669.17 1374
4669.82 1364
4670.46 1304
4671.11 1273
4671.75 1434
4672.40 1560
4673.04 1549
4673.69 1521
4674.33 1537
4674.98 1606
4675.62 1482
4676.27 1426
4676.91 1364
4677.56 1462
4678.20 1538
4678.85 1578
4679.49 1575
4680.14 1514
4680.78 1418
4681.43 1471
4682.07 1546
4682.72 1556
4683.36 1451
4684.01 1433
4684.66 1473
4685.30 1464
4685.95 1568
4686.59 1518
4687.24 1512
4687.88 1609
4688.53 1550
4689.18 1609
4689.82 1447
4690.47 1345
4691.11 1369
4691.76 1517
4692.41 1524
4693.05 1344
4693.70 1330
4694.34 1621
4694.99 1574
4695.64 1406
4696.28 1542
4696.93 1613
4697.58 1700
4698.22 1725
4698.87 1823
4699.52 1550
4700.16 1659
4700.81 1686
4701.46 1751
4702.10 1669
4702.75 1420
4703.40 1484
4704.04 1409
4704.69 1509
4705.34 1567
4705.99 1550
4706.63 1582
4707.28 1583
4707.93 1708
4708.57 1461
4709.22 1497
4709.87 1684
4710.52 1578
4711.16 1715
4711.81 1681
4712.46 1573
4713.11 1625
4713.75 1561
4714.40 1495
4715.05 1527
4715.70 1466
4716.35 1530
4716.99 1583
4717.64 1402
4718.29 1523
4718.94 1458
4719.58 1556
4720.23 1644
4720.88 1602
4721.53 1776
4722.18 1661
4722.83 1677
4723.47 1746
4724.12 1793
4724.77 1685
4725.42 1913
4726.07 1720
4726.72 1606
4727.36 1674
4728.01 1706
4728.66 1673
4729.31 1542
4729.96 1496
4730.61 1398
4731.26 1474
4731.91 1480
4732.55 1490
4733.20 1528
4733.85 1441
4734.50 1424
4735.15 1506
4735.80 1517
4736.45 1437
4737.10 1532
4737.75 1563
4738.40 1604
4739.05 1519
4739.70 1637
4740.35 1704
4740.99 1693
4741.64 1713
4742.29 1650
4742.94 1754
4743.59 1746
4744.24 1727
4744.89 1603
4745.54 1659
4746.19 1662
4746.84 1641
4747.49 1639
4748.14 1856
4748.79 1917
4749.44 1945
4750.09 1879
4750.74 2062
4751.39 1879
4752.04 2000
4752.69 2189
4753.34 2167
4753.99 2173
4754.64 2023
4755.29 1962
4755.95 1877
4756.60 1737
4757.25 1699
4757.90 1599
4758.55 1707
4759.20 1634
4759.85 1748
4760.50 1680
4761.15 1563
4761.80 1556
4762.45 1511
4763.10 1633
4763.75 1724
4764.41 1773
4765.06 1962
4765.71 1795
4766.36 1900
4767.01 2091
4767.66 1930
4768.31 1833
4768.97 1984
4769.62 1849
4770.27 1714
4770.92 1604
4771.57 1563
4772.22 1540
4772.87 1505
4773.53 1473
4774.18 1457
4774.83 1516
4775.48 1553
4776.13 1657
4776.79 1507
4777.44 1539
4778.09 1538
4778.74 1590
4779.39 1664
4780.05 1608
4780.70 1650
4781.35 1727
4782.00 1666
4782.65 1748
4783.31 1670
4783.96 1595
4784.61 1579
4785.26 1528
4785.92 1659
4786.57 1699
4787.22 1618
4787.88 1580
4788.53 1588
4789.18 1529
4789.83 1564
4790.49 1446
4791.14 1577
4791.79 1667
4792.45 1682
4793.10 1641
4793.75 1547
4794.40 1615
4795.06 1488
4795.71 1446
4796.36 1479
4797.02 1490
4797.67 1590
4798.32 1604
4798.98 1416
4799.63 1478
4800.29 1410
4800.94 1459
4801.59 1468
4802.25 1376
4802.90 1510
4803.55 1565
4804.21 1559
4804.86 1630
4805.52 1544
4806.17 1551
4806.82 1509
4807.48 1491
4808.13 1527
4808.79 1522
4809.44 1445
4810.09 1448
4810.75 1329
4811.40 1432
4812.06 1395
4812.71 1416
4813.37 1470
4814.02 1600
4814.67 1561
4815.33 1491
4815.98 1575
4816.64 1681
4817.29 1667
4817.95 1687
4818.60 1672
4819.26 1720
4819.91 1661
4820.57 1719
4821.22 1706
4821.88 1638
4822.53 1745
4823.19 1851
4823.84 1787
4824.50 1742
4825.15 1817
4825.81 1899
4826.46 1965
4827.12 1684
4827.77 1707
4828.43 1702
4829.09 1840
4829.74 1716
4830.40 1772
4831.05 1770
4831.71 1814
4832.36 1833
4833.02 1852
4833.68 1869
4834.33 2010
4834.99 2045
4835.64 2081
4836.30 2294
4836.96 2286
4837.61 2261
4838.27 2463
4838.92 2275
4839.58 2249
4840.24 2376
4840.89 2176
4841.55 2064
4842.21 2041
4842.86 2082
4843.52 1912
4844.17 1867
4844.83 1928
4845.49 1859
4846.14 1857
4846.80 2009
4847.46 1894
4848.11 1892
4848.77 2034
4849.43 2132
4850.09 2164
4850.74 2186
4851.40 2225
4852.06 2390
4852.71 2289
4853.37 2166
4854.03 2165
4854.69 1963
4855.34 2017
4856.00 2037
4856.66 2151
4857.31 2210
4857.97 1995
4858.63 2133
4859.29 2280
4859.94 2398
4860.60 2226
4861.26 2269
4861.92 2312
4862.58 2275
4863.23 2250
4863.89 2223
4864.55 2083
4865.21 2181
4865.87 2285
4866.52 2293
4867.18 2280
4867.84 2359
4868.50 2092
4869.16 1979
4869.81 2005
4870.47 2201
4871.13 2033
4871.79 1985
4872.45 2158
4873.11 2065
4873.77 1910
4874.42 1998
4875.08 1970
4875.74 1974
4876.40 1890
4877.06 1876
4877.72 1988
4878.38 1960
4879.03 1838
4879.69 1935
4880.35 1900
4881.01 1726
4881.67 1835
4882.33 1649
4882.99 1551
4883.65 1809
4884.31 1705
4884.97 1614
4885.63 1691
4886.29 1726
4886.95 1776
4887.60 1690
4888.26 1653
4888.92 1783
4889.58 1842
4890.24 1846
4890.90 1896
4891.56 1893
4892.22 1946
4892.88 1959
4893.54 1687
4894.20 1748
4894.86 1696
4895.52 1758
4896.18 1637
4896.84 1729
4897.50 1729
4898.16 1609
4898.82 1863
4899.48 1819
4900.14 1801
4900.80 1593
4901.46 1716
4902.12 1828
4902.79 1739
4903.45 1755
4904.11 1679
4904.77 1672
4905.43 1505
4906.09 1642
4906.75 1647
4907.41 1645
4908.07 1679
4908.73 1605
4909.39 1594
4910.05 1484
4910.71 1427
4911.38 1539
4912.04 1551
4912.70 1685
4913.36 1555
4914.02 1420
4914.68 1390
4915.34 1287
4916.00 1412
4916.67 1375
4917.33 1476
4917.99 1514
4918.65 1369
4919.31 1348
4919.97 1471
4920.64 1409
4921.30 1410
4921.96 1452
4922.62 1549
4923.28 1534
4923.94 1482
4924.61 1546
4925.27 1489
4925.93 1399
4926.59 1420
4927.26 1453
4927.92 1554
4928.58 1488
4929.24 1524
4929.90 1587
4930.57 1553
4931.23 1447
4931.89 1433
4932.55 1504
4933.22 1504
4933.88 1569
4934.54 1590
4935.20 1791
4935.87 1719
4936.53 1638
4937.19 1653
4937.86 1553
4938.52 1616
4939.18 1675
4939.84 1602
4940.51 1457
4941.17 1519
4941.83 1505
4942.50 1617
4943.16 1534
4943.82 1440
4944.49 1539
4945.15 1475
4945.81 1507
4946.48 1484
4947.14 1393
4947.80 1539
4948.47 1425
4949.13 1345
4949.79 1461
4950.46 1429
4951.12 1462
4951.79 1360
4952.45 1411
4953.11 1425
4953.78 1470
4954.44 1373
4955.11 1463
4955.77 1390
4956.43 1467
4957.10 1442
4957.76 1397
4958.43 1412
4959.09 1532
4959.76 1377
4960.42 1501
4961.08 1529
4961.75 1672
4962.41 1692
4963.08 1588
4963.74 1581
4964.41 1584
4965.07 1593
4965.74 1572
4966.40 1585
4967.07 1541
4967.73 1546
4968.40 1493
4969.06 1469
4969.73 1423
4970.39 1376
4971.06 1426
4971.72 1335
4972.39 1354
4973.05 1454
4973.72 1447
4974.38 1598
4975.05 1530
4975.71 1396
4976.38 1406
4977.04 1448
4977.71 1366
4978.37 1386
4979.04 1414
4979.71 1483
4980.37 1304
4981.04 1343
4981.70 1463
4982.37 1522
4983.04 1489
4983.70 1476
4984.37 1439
4985.03 1490
4985.70 1559
4986.37 1314
4987.03 1337
4987.70 1395
4988.36 1425
4989.03 1337
4989.70 1373
4990.36 1454
4991.03 1371
4991.70 1359
4992.36 1242
4993.03 1333
4993.70 1402
4994.36 1428
4995.03 1332
4995.70 1359
4996.36 1309
4997.03 1466
4997.70 1476
4998.36 1408
4999.03 1413
4999.70 1404
5000.36 1295
5001.03 1357
5001.70 1284
5002.37 1306
5003.03 1333
5003.70 1375
5004.37 1352
5005.03 1398
5005.70 1406
5006.37 1478
5007.04 1683
5007.70 1475
5008.37 1465
5009.04 1543
5009.71 1551
5010.38 1528
5011.04 1581
5011.71 1512
5012.38 1513
5013.05 1539
5013.71 1510
5014.38 1423
5015.05 1512
5015.72 1526
5016.39 1460
5017.06 1537
5017.72 1661
5018.39 1603
5019.06 1807
5019.73 2018
5020.40 2205
5021.07 2309
5021.73 2527
5022.40 2633
5023.07 2728
5023.74 2840
5024.41 2889
5025.08 2876
5025.75 2733
5026.41 2476
5027.08 2161
5027.75 2078
5028.42 2021
5029.09 1876
5029.76 1645
5030.43 1527
5031.10 1536
5031.77 1549
5032.44 1462
5033.10 1513
5033.77 1476
5034.44 1473
5035.11 1389
5035.78 1386
5036.45 1427
5037.12 1369
5037.79 1367
5038.46 1434
5039.13 1350
5039.80 1405
5040.47 1536
5041.14 1448
5041.81 1372
5042.48 1388
5043.15 1440
5043.82 1498
5044.49 1592
5045.16 1550
5045.83 1586
5046.50 1567
5047.17 1602
5047.84 1598
5048.51 1541
5049.18 1582
5049.85 1621
5050.52 1604
5051.19 1496
5051.86 1415
5052.53 1516
5053.20 1466
5053.87 1427
5054.54 1416
5055.21 1438
5055.89 1362
5056.56 1234
5057.23 1365
5057.90 1421
5058.57 1366
5059.24 1433
5059.91 1685
5060.58 1608
5061.25 1465
5061.92 1588
5062.60 1614
5063.27 1579
5063.94 1626
5064.61 1476
5065.28 1468
5065.95 1449
5066.62 1487
5067.30 1326
5067.97 1380
5068.64 1401
5069.31 1267
5069.98 1241
5070.65 1352
5071.33 1351
5072.00 1432
5072.67 1313
5073.34 1241
5074.01 1295
5074.68 1314
5075.36 1369
5076.03 1355
5076.70 1393
5077.37 1403
5078.05 1474
5078.72 1407
5079.39 1271
5080.06 1337
5080.73 1364
5081.41 1461
5082.08 1487
5082.75 1472
5083.42 1423
5084.10 1333
5084.77 1382
5085.44 1464
5086.12 1511
5086.79 1545
5087.46 1450
5088.13 1478
5088.81 1598
5089.48 1591
5090.15 1680
5090.83 1792
5091.50 1740
5092.17 1752
5092.85 1727
5093.52 1752
5094.19 1769
5094.87 1589
5095.54 1534
5096.21 1432
5096.89 1515
5097.56 1432
5098.23 1360
5098.91 1400
5099.58 1436
5100.25 1544
5100.93 1381
5101.60 1464
5102.28 1504
5102.95 1457
5103.62 1435
5104.30 1470
5104.97 1469
5105.65 1483
5106.32 1343
5106.99 1488
5107.67 1492
5108.34 1278
5109.02 1400
5109.69 1377
5110.36 1282
5111.04 1376
5111.71 1332
5112.39 1395
5113.06 1427
5113.74 1407
5114.41 1229
5115.09 1414
5115.76 1369
5116.44 1490
5117.11 1469
5117.79 1403
5118.46 1425
5119.14 1356
5119.81 1396
5120.49 1454
5121.16 1447
5121.84 1468
5122.51 1532
5123.19 1435
5123.86 1418
5124.54 1443
5125.21 1431
5125.89 1482
5126.56 1351
5127.24 1322
5127.91 1485
5128.59 1537
5129.27 1485
5129.94 1506
5130.62 1413
5131.29 1411
5131.97 1471
5132.64 1443
5133.32 1416
5134.00 1308
5134.67 1262
5135.35 1407
5136.02 1415
5136.70 1428
5137.38 1448
5138.05 1379
5138.73 1434
5139.40 1474
5140.08 1627
5140.76 1472
5141.43 1512
5142.11 1555
5142.79 1512
5143.46 1374
5144.14 1310
5144.82 1390
5145.49 1382
5146.17 1371
5146.85 1261
5147.52 1226
5148.20 1275
5148.88 1318
5149.55 1367
5150.23 1396
5150.91 1359
5151.59 1342
5152.26 1364
5152.94 1235
5153.62 1363
5154.29 1380
5154.97 1381
5155.65 1246
5156.33 1345
5157.00 1318
5157.68 1410
5158.36 1375
5159.04 1383
5159.71 1375
5160.39 1197
5161.07 1362
5161.75 1434
5162.42 1345
5163.10 1353
5163.78 1484
5164.46 1323
5165.14 1370
5165.81 1507
5166.49 1380
5167.17 1349
5167.85 1390
5168.53 1333
5169.21 1361
5169.88 1234
5170.56 1362
5171.24 1365
5171.92 1332
5172.60 1214
5173.28 1267
5173.95 1286
5174.63 1299
5175.31 1301
5175.99 1290
5176.67 1328
5177.35 1306
5178.03 1237
5178.71 1296
5179.38 1288
5180.06 1321
5180.74 1272
5181.42 1351
5182.10 1255
5182.78 1163
5183.46 1135
5184.14 1219
5184.82 1188
5185.50 1191
5186.18 1278
5186.86 1220
5187.53 1270
5188.21 1140
5188.89 1091
5189.57 1322
5190.25 1267
5190.93 1128
5191.61 1249
5192.29 1222
5192.97 1257
5193.65 1169
5194.33 1233
5195.01 1176
5195.69 1109
5196.37 1100
5197.05 1132
5197.73 1193
5198.41 1157
5199.09 1274
5199.77 1373
5200.45 1312
5201.13 1175
5201.81 1226
5202.49 1140
5203.17 1119
5203.86 1297
5204.54 1351
5205.22 1419
5205.90 1433
5206.58 1473
5207.26 1457
5207.94 1488
5208.62 1360
5209.30 1406
5209.98 1416
5210.66 1520
5211.34 1649
5212.02 1552
5212.71 1464
5213.39 1463
5214.07 1443
5214.75 1379
5215.43 1397
5216.11 1336
5216.79 1436
5217.47 1426
5218.16 1392
5218.84 1321
5219.52 1263
5220.20 1280
5220.88 1274
5221.56 1390
5222.25 1340
5222.93 1214
5223.61 1249
5224.29 1338
5224.97 1314
5225.66 1259
5226.34 1216
5227.02 1266
5227.70 1310
5228.38 1203
5229.07 1226
5229.75 1201
5230.43 1228
5231.11 1368
5231.79 1348
5232.48 1251
5233.16 1218
5233.84 1347
5234.52 1303
5235.21 1353
5235.89 1294
5236.57 1291
5237.26 1385
5237.94 1474
5238.62 1352
5239.30 1384
5239.99 1357
5240.67 1435
5241.35 1407
5242.04 1279
5242.72 1338
5243.40 1274
5244.08 1352
5244.77 1295
5245.45 1339
5246.13 1431
5246.82 1409
5247.50 1548
5248.18 1478
5248.87 1618
5249.55 1545
5250.24 1618
5250.92 1660
5251.60 1644
5252.29 1505
5252.97 1533
5253.65 1586
5254.34 1370
5255.02 1494
5255.71 1383
5256.39 1412
5257.07 1306
5257.76 1202
5258.44 1204
5259.13 1215
5259.81 1253
5260.49 1361
5261.18 1393
5261.86 1350
5262.55 1526
5263.23 1428
5263.92 1362
5264.60 1251
5265.28 1319
5265.97 1458
5266.65 1376
5267.34 1473
5268.02 1422
5268.71 1315
5269.39 1224
5270.08 1158
5270.76 1278
5271.45 1285
5272.13 1298
5272.82 1412
5273.50 1390
5274.19 1290
5274.87 1292
5275.56 1277
5276.24 1435
5276.93 1432
5277.61 1474
5278.30 1542
5278.98 1602
5279.67 1693
5280.36 1835
5281.04 1880
5281.73 1694
5282.41 1783
5283.10 1822
5283.78 1986
5284.47 1917
5285.16 1776
5285.84 1835
5286.53 1661
5287.21 1502
5287.90 1345
5288.59 1471
5289.27 1495
5289.96 1489
5290.64 1436
5291.33 1382
5292.02 1456
5292.70 1407
5293.39 1505
5294.08 1493
5294.76 1449
5295.45 1467
5296.13 1381
5296.82 1238
5297.51 1395
5298.19 1508
5298.88 1371
5299.57 1332
5300.25 1458
5300.94 1470
5301.63 1338
5302.32 1519
5303.00 1302
5303.69 1278
5304.38 1561
5305.06 1410
5305.75 1408
5306.44 1322
5307.13 1324
5307.81 1353
5308.50 1312
5309.19 1368
5309.87 1320
5310.56 1325
5311.25 1260
5311.94 1333
5312.62 1340
5313.31 1258
5314.00 1168
5314.69 1376
5315.38 1386
5316.06 1414
5316.75 1420
5317.44 1323
5318.13 1433
5318.82 1552
5319.50 1518
5320.19 1591
5320.88 1651
5321.57 1568
5322.26 1716
5322.94 1602
5323.63 1504
5324.32 1540
5325.01 1403
5325.70 1408
5326.39 1416
5327.07 1434
5327.76 1369
5328.45 1352
5329.14 1346
5329.83 1239
5330.52 1334
5331.21 1406
5331.90 1420
5332.58 1403
5333.27 1406
5333.96 1417
5334.65 1423
5335.34 1422
5336.03 1366
5336.72 1395
5337.41 1502
5338.10 1409
5338.79 1443
5339.48 1339
5340.17 1440
5340.86 1588
5341.54 1546
5342.23 1501
5342.92 1540
5343.61 1664
5344.30 1530
5344.99 1544
5345.68 1377
5346.37 1632
5347.06 1781
5347.75 1864
5348.44 1839
5349.13 2004
5349.82 2235
5350.51 2225
5351.20 2399
5351.89 2423
5352.58 2241
5353.27 2271
5353.96 2139
5354.65 1925
5355.34 1891
5356.03 1717
5356.72 1682
5357.42 1517
5358.11 1496
5358.80 1567
5359.49 1591
5360.18 1589
5360.87 1452
5361.56 1470
5362.25 1404
5362.94 1514
5363.63 1453
5364.32 1638
5365.01 1452
5365.70 1388
5366.40 1407
5367.09 1306
5367.78 1239
5368.47 1307
5369.16 1301
5369.85 1206
5370.54 1345
5371.23 1426
5371.93 1332
5372.62 1136
5373.31 1302
5374.00 1308
5374.69 1361
5375.38 1301
5376.08 1230
5376.77 1233
5377.46 1287
5378.15 1257
5378.84 1318
5379.53 1385
5380.23 1223
5380.92 1269
5381.61 1107
5382.30 1146
5383.00 1327
5383.69 1263
5384.38 1242
5385.07 1206
5385.76 1331
5386.46 1290
5387.15 1411
5387.84 1369
5388.53 1452
5389.23 1349
5389.92 1475
5390.61 1324
5391.30 1388
5392.00 1424
5392.69 1405
5393.38 1263
5394.08 1465
5394.77 1369
5395.46 1216
5396.15 1228
5396.85 1246
5397.54 1132
5398.23 1155
5398.93 1257
5399.62 1151
5400.31 1236
5401.01 1288
5401.70 1370
5402.39 1306
5403.09 1371
5403.78 1239
5404.47 1385
5405.17 1394
5405.86 1393
5406.56 1474
5407.25 1376
5407.94 1357
5408.64 1477
5409.33 1393
5410.02 1379
5410.72 1307
5411.41 1294
5412.11 1345
5412.80 1284
5413.49 1186
5414.19 1234
5414.88 1210
5415.58 1112
5416.27 1209
5416.97 1306
5417.66 1327
5418.35 1202
5419.05 1336
5419.74 1303
5420.44 1162
5421.13 1249
5421.83 1308
5422.52 1291
5423.22 1336
5423.91 1374
5424.61 1309
5425.30 1435
5426.00 1366
5426.69 1383
5427.39 1366
5428.08 1412
5428.78 1323
5429.47 1237
5430.17 1274
5430.86 1256
5431.56 1292
5432.25 1321
5432.95 1171
5433.64 1164
5434.34 1335
5435.03 1415
5435.73 1394
5436.43 1397
5437.12 1393
5437.82 1391
5438.51 1447
5439.21 1433
5439.90 1331
5440.60 1397
5441.30 1371
5441.99 1357
5442.69 1446
5443.38 1540
5444.08 1515
5444.78 1459
5445.47 1431
5446.17 1482
5446.86 1639
5447.56 1693
5448.26 1756
5448.95 1750
5449.65 1668
5450.35 1807
5451.04 1668
5451.74 1661
5452.44 1828
5453.13 1584
5453.83 1559
5454.53 1504
5455.22 1476
5455.92 1414
5456.62 1495
5457.31 1473
5458.01 1482
5458.71 1521
5459.40 1413
5460.10 1424
5460.80 1455
5461.50 1651
5462.19 1582
5462.89 1760
5463.59 1877
5464.29 1883
5464.98 1927
5465.68 1873
5466.38 1702
5467.08 1778
5467.77 1812
5468.47 1625
5469.17 1656
5469.87 1726
5470.56 1728
5471.26 1629
5471.96 1649
5472.66 1839
5473.36 1593
5474.05 1637
5474.75 1544
5475.45 1519
5476.15 1544
5476.85 1615
5477.54 1825
5478.24 1963
5478.94 1881
5479.64 1943
5480.34 1990
5481.04 2057
5481.73 2070
5482.43 2128
5483.13 1940
5483.83 1771
5484.53 2018
5485.23 1890
5485.93 1804
5486.62 1716
5487.32 1640
5488.02 1626
5488.72 1686
5489.42 1644
5490.12 1545
5490.82 1557
5491.52 1697
5492.22 1842
5492.92 1827
5493.62 1994
5494.31 2044
5495.01 1849
5495.71 1973
5496.41 1981
5497.11 1939
5497.81 2085
5498.51 2281
5499.21 2362
5499.91 2629
5500.61 2730
5501.31 3289
5502.01 3223
5502.71 3084
5503.41 3024
5504.11 2819
5504.81 2572
5505.51 2163
5506.21 1951
5506.91 2069
5507.61 1979
5508.31 1857
5509.01 1895
5509.71 1942
5510.41 1690
5511.11 1819
5511.81 1799
5512.51 1787
5513.21 1765
5513.91 1839
5514.61 1864
5515.31 1709
5516.01 1654
5516.72 1740
5517.42 1753
5518.12 1752
5518.82 1944
5519.52 1884
5520.22 1816
5520.92 1792
5521.62 1795
5522.32 1823
5523.02 1908
5523.73 1757
5524.43 1776
5525.13 1672
5525.83 1515
5526.53 1577
5527.23 1625
5527.93 1581
5528.63 1421
5529.34 1525
5530.04 1537
5530.74 1404
5531.44 1430
5532.14 1359
5532.84 1236
5533.55 1299
5534.25 1440
5534.95 1446
5535.65 1407
5536.35 1477
5537.06 1338
5537.76 1318
5538.46 1389
5539.16 1412
5539.86 1346
5540.57 1365
5541.27 1404
5541.97 1444
5542.67 1476
5543.38 1379
5544.08 1378
5544.78 1284
5545.48 1364
5546.19 1588
5546.89 1444
5547.59 1453
5548.29 1567
5549.00 1572
5549.70 1500
5550.40 1454
5551.11 1450
5551.81 1461
5552.51 1335
5553.21 1372
5553.92 1379
5554.62 1312
5555.32 1327
5556.03 1278
5556.73 1218
5557.43 1289
5558.14 1349
5558.84 1303
5559.54 1322
5560.25 1305
5560.95 1301
5561.65 1470
5562.36 1359
5563.06 1384
5563.77 1394
5564.47 1294
5565.17 1311
5565.88 1415
5566.58 1405
5567.28 1278
5567.99 1314
5568.69 1425
5569.40 1393
5570.10 1319
5570.80 1286
5571.51 1266
5572.21 1340
5572.92 1435
5573.62 1332
5574.33 1342
5575.03 1313
5575.73 1245
5576.44 1378
5577.14 1340
5577.85 1360
5578.55 1460
5579.26 1323
5579.96 1403
5580.67 1315
5581.37 1275
5582.08 1431
5582.78 1247
5583.49 1213
5584.19 1225
5584.90 1192
5585.60 1333
5586.31 1342
5587.01 1240
5587.72 1214
5588.42 1262
5589.13 1348
5589.83 1288
5590.54 1269
5591.24 1293
5591.95 1188
5592.66 1214
5593.36 1264
5594.07 1177
5594.77 1156
5595.48 1168
5596.18 1230
5596.89 1171
5597.60 1121
5598.30 1121
5599.01 1105
5599.71 1227
5600.42 1175
5601.13 1213
5601.83 1141
5602.54 1114
5603.24 1166
5603.95 1222
5604.66 1169
5605.36 1265
5606.07 1160
5606.78 1208
5607.48 1266
5608.19 1280
5608.89 1183
5609.60 1293
5610.31 1206
5611.01 1268
5611.72 1247
5612.43 1246
5613.14 1119
5613.84 1111
5614.55 1161
5615.26 1190
5615.96 1251
5616.67 1243
5617.38 1044
5618.08 1155
5618.79 1121
5619.50 1246
5620.21 1252
5620.91 1096
5621.62 1107
5622.33 1178
5623.04 1250
5623.74 1210
5624.45 1252
5625.16 1216
5625.87 1315
5626.57 1228
5627.28 1126
5627.99 1218
5628.70 1262
5629.40 1097
5630.11 1193
5630.82 1195
5631.53 1197
5632.24 1185
5632.94 1110
5633.65 1160
5634.36 1223
5635.07 1327
5635.78 1186
5636.49 1089
5637.19 1203
5637.90 1392
5638.61 1262
5639.32 1202
5640.03 1333
5640.74 1427
5641.44 1326
5642.15 1362
5642.86 1237
5643.57 1420
5644.28 1438
5644.99 1166
5645.70 1177
5646.41 1196
5647.12 1313
5647.82 1271
5648.53 1136
5649.24 1277
5649.95 1295
5650.66 1216
5651.37 1198
5652.08 1360
5652.79 1376
5653.50 1310
5654.21 1221
5654.92 1367
5655.63 1378
5656.34 1366
5657.05 1446
5657.76 1576
5658.46 1690
5659.17 1614
5659.88 1490
5660.59 1560
5661.30 1334
5662.01 1511
5662.72 1396
5663.43 1319
5664.14 1407
5664.85 1219
5665.56 1260
5666.27 1320
5666.98 1296
5667.69 1282
5668.40 1288
5669.12 1434
5669.83 1397
5670.54 1354
5671.25 1397
5671.96 1541
5672.67 1518
5673.38 1442
5674.09 1403
5674.80 1441
5675.51 1364
5676.22 1360
5676.93 1306
5677.64 1195
5678.35 1187
5679.06 1232
5679.78 1151
5680.49 1200
5681.20 1330
5681.91 1210
5682.62 1209
5683.33 1137
5684.04 1295
5684.75 1269
5685.47 1316
5686.18 1222
5686.89 1172
5687.60 1307
5688.31 1325
5689.02 1228
5689.73 1382
5690.45 1185
5691.16 1234
5691.87 1282
5692.58 1240
5693.29 1252
5694.01 1260
5694.72 1191
5695.43 1234
5696.14 1319
5696.85 1305
5697.57 1261
5698.28 1172
5698.99 1244
5699.70 1150
5700.41 1089
5701.13 1099
5701.84 1084
5702.55 1237
5703.26 1154
5703.98 1256
5704.69 1132
5705.40 1154
5706.11 1180
5706.83 1143
5707.54 1170
5708.25 1068
5708.97 1030
5709.68 1091
5710.39 1126
5711.10 1120
5711.82 1125
5712.53 1201
5713.24 1228
5713.96 1100
5714.67 1111
5715.38 1140
5716.10 1099
5716.81 1155
5717.52 1060
5718.24 1075
5718.95 1072
5719.66 1102
5720.38 1167
5721.09 1159
5721.80 1208
5722.52 1268
5723.23 1215
5723.95 1245
5724.66 1180
5725.37 1225
5726.09 1255
5726.80 1257
5727.52 1419
5728.23 1458
5728.94 1567
5729.66 1545
5730.37 1499
5731.09 1537
5731.80 1426
5732.51 1240
5733.23 1334
5733.94 1223
5734.66 1236
5735.37 1168
5736.09 1240
5736.80 1147
5737.52 1103
5738.23 1221
5738.95 1082
5739.66 1130
5740.38 1174
5741.09 1228
5741.81 1205
5742.52 1137
5743.24 1139
5743.95 1226
5744.67 1221
5745.38 1150
5746.10 1084
5746.81 1080
5747.53 1115
5748.24 1254
5748.96 1085
5749.67 1191
5750.39 1252
5751.10 1337
5751.82 1264
5752.53 1374
5753.25 1422
5753.97 1506
5754.68 1542
5755.40 1574
5756.11 1464
5756.83 1475
5757.54 1598
5758.26 1568
5758.98 1432
5759.69 1354
5760.41 1464
5761.12 1412
5761.84 1323
5762.56 1227
5763.27 1194
5763.99 1314
5764.71 1284
5765.42 1260
5766.14 1236
5766.85 1240
5767.57 1342
5768.29 1290
5769.00 1294
5769.72 1320
5770.44 1255
5771.15 1221
5771.87 1243
5772.59 1279
5773.30 1372
5774.02 1308
5774.74 1273
5775.46 1338
5776.17 1331
5776.89 1292
5777.61 1378
5778.32 1466
5779.04 1418
5779.76 1417
5780.48 1286
5781.19 1333
5781.91 1398
5782.63 1329
5783.35 1458
5784.06 1363
5784.78 1422
5785.50 1357
5786.22 1432
5786.93 1398
5787.65 1400
5788.37 1475
5789.09 1379
5789.80 1485
5790.52 1496
5791.24 1684
5791.96 1707
5792.68 1674
5793.39 1737
5794.11 1724
5794.83 1731
5795.55 1766
5796.27 1806
5796.99 2170
5797.70 2404
5798.42 2819
5799.14 3235
5799.86 3653
5800.58 3956
5801.30 4166
5802.02 4159
5802.73 4158
5803.45 3800
5804.17 3207
5804.89 2810
5805.61 2689
5806.33 2265
5807.05 1985
5807.77 1934
5808.49 2004
5809.20 1816
5809.92 1706
5810.64 1741
5811.36 1857
5812.08 1722
5812.80 1603
5813.52 1759
5814.24 1798
5814.96 1785
5815.68 1815
5816.40 1802
5817.12 1861
5817.84 1826
5818.56 1750
5819.28 1805
5820.00 1773
5820.72 1802
5821.44 1718
5822.16 1663
5822.88 1613
5823.60 1679
5824.32 1562
5825.04 1433
5825.76 1601
5826.48 1472
5827.20 1464
5827.92 1437
5828.64 1439
5829.36 1330
5830.08 1424
5830.80 1476
5831.52 1481
5832.24 1448
5832.96 1353
5833.68 1452
5834.40 1521
5835.12 1297
5835.84 1313
5836.56 1323
5837.28 1346
5838.00 1415
5838.73 1435
5839.45 1540
5840.17 1421
5840.89 1434
5841.61 1374
5842.33 1362
5843.05 1380
5843.77 1405
5844.49 1437
5845.22 1361
5845.94 1325
5846.66 1273
5847.38 1354
5848.10 1342
5848.82 1284
5849.54 1222
5850.27 1237
5850.99 1309
5851.71 1184
5852.43 1190
5853.15 1279
5853.88 1238
5854.60 1319
5855.32 1351
5856.04 1278
5856.76 1319
5857.49 1320
5858.21 1331
5858.93 1270
5859.65 1227
5860.37 1273
5861.10 1337
5861.82 1358
5862.54 1313
5863.26 1254
5863.99 1252
5864.71 1275
5865.43 1280
5866.15 1157
5866.88 1117
5867.60 1259
5868.32 1378
5869.04 1232
5869.77 1074
5870.49 1201
5871.21 1230
5871.94 1163
5872.66 1284
5873.38 1296
5874.11 1290
5874.83 1354
5875.55 1316
5876.27 1255
5877.00 1299
5877.72 1250
5878.44 1202
5879.17 1245
5879.89 1242
5880.62 1134
5881.34 1195
5882.06 1274
5882.79 1273
5883.51 1261
5884.23 1273
5884.96 1224
5885.68 1124
5886.40 1124
5887.13 1243
5887.85 1268
5888.58 1282
5889.30 1130
5890.02 1194
5890.75 1249
5891.47 1184
5892.20 1214
5892.92 1205
5893.65 1180
5894.37 1141
5895.09 1285
5895.82 1200
5896.54 1240
5897.27 1235
5897.99 1124
5898.72 1167
5899.44 1148
5900.17 1245
5900.89 1167
5901.62 1168
5902.34 1173
5903.07 1194
5903.79 1235
5904.52 1216
5905.24 1301
5905.97 1360
5906.69 1356
5907.42 1216
5908.14 1277
5908.87 1238
5909.59 1260
5910.32 1241
5911.04 1182
5911.77 1225
5912.49 1296
5913.22 1327
5913.94 1224
5914.67 1180
5915.40 1251
5916.12 1282
5916.85 1313
5917.57 1259
5918.30 1283
5919.02 1165
5919.75 1272
5920.48 1256
5921.20 1289
5921.93 1406
5922.65 1375
5923.38 1225
5924.11 1175
5924.83 1223
5925.56 1288
5926.29 1308
5927.01 1244
5927.74 1414
5928.47 1403
5929.19 1317
5929.92 1321
5930.64 1303
5931.37 1288
5932.10 1225
5932.82 1389
5933.55 1437
5934.28 1406
5935.01 1434
5935.73 1358
5936.46 1411
5937.19 1525
5937.91 1465
5938.64 1496
5939.37 1536
5940.09 1503
5940.82 1560
5941.55 1555
5942.28 1554
5943.00 1712
5943.73 1714
5944.46 1651
5945.19 1590
5945.91 1461
5946.64 1502
5947.37 1637
5948.10 1556
5948.82 1399
5949.55 1596
5950.28 1664
5951.01 1721
5951.73 1589
5952.46 1751
5953.19 1751
5953.92 1826
5954.65 1777
5955.38 1835
5956.10 1878
5956.83 1842
5957.56 1704
5958.29 1751
5959.02 1811
5959.74 1947
5960.47 1877
5961.20 1843
5961.93 1785
5962.66 1782
5963.39 1963
5964.12 2070
5964.84 2150
5965.57 2310
5966.30 2328
5967.03 2451
5967.76 2686
5968.49 2680
5969.22 2536
5969.95 2507
5970.68 2311
5971.40 2326
5972.13 2361
5972.86 2294
5973.59 2219
5974.32 2209
5975.05 2236
5975.78 2200
5976.51 2169
5977.24 2203
5977.97 2268
5978.70 2107
5979.43 2067
5980.16 2184
5980.89 2311
5981.62 2402
5982.35 2373
5983.08 2413
5983.81 2501
5984.54 2527
5985.27 2503
5986.00 2376
5986.73 2356
5987.46 2425
5988.19 2353
5988.92 2493
5989.65 2464
5990.38 2517
5991.11 2472
5991.84 2492
5992.57 2467
5993.30 2765
5994.03 2718
5994.76 2676
5995.49 2579
5996.22 2550
5996.95 2675
5997.68 2765
5998.41 2655
5999.14 2757
5999.87 2677
6000.60 2602
6001.34 2626
6002.07 2468
6002.80 2574
6003.53 2521
6004.26 2505
6004.99 2531
6005.72 2532
6006.45 2561
6007.18 2651
6007.92 2887
6008.65 3214
6009.38 3439
6010.11 4005
6010.84 4650
6011.57 5088
6012.30 5719
6013.04 6024
6013.77 6013
6014.50 6176
6015.23 6173
6015.96 5749
6016.69 5226
6017.43 4767
6018.16 4400
6018.89 3967
6019.62 3367
6020.35 3021
6021.09 2761
6021.82 2718
6022.55 2523
6023.28 2277
6024.02 2233
6024.75 2123
6025.48 2082
6026.21 1948
6026.94 1949
6027.68 2058
6028.41 2052
6029.14 2068
6029.88 2019
6030.61 1828
6031.34 1899
6032.07 2078
6032.81 2018
6033.54 1897
6034.27 1730
6035.01 1862
6035.74 1897
6036.47 1759
6037.20 1959
6037.94 1925
6038.67 1924
6039.40 2136
6040.14 2115
6040.87 2083
6041.60 2104
6042.34 2114
6043.07 2139
6043.80 2049
6044.54 1948
6045.27 2093
6046.00 2127
6046.74 2216
6047.47 2119
6048.21 2160
6048.94 2263
6049.67 2250
6050.41 2433
6051.14 2347
6051.88 2472
6052.61 2641
6053.34 2549
6054.08 2510
6054.81 2537
6055.55 2621
6056.28 2458
6057.01 2327
6057.75 2148
6058.48 2088
6059.22 2083
6059.95 2121
6060.69 2147
6061.42 2154
6062.16 1998
6062.89 2062
6063.63 2005
6064.36 2100
6065.09 1957
6065.83 1954
6066.56 2002
6067.30 2021
6068.03 2016
6068.77 2077
6069.50 1977
6070.24 1889
6070.97 1859
6071.71 1883
6072.45 1934
6073.18 1852
6073.92 1910
6074.65 1789
6075.39 1724
6076.12 1857
6076.86 1820
6077.59 1767
6078.33 1776
6079.06 1789
6079.80 1742
6080.54 1875
6081.27 1851
6082.01 1856
6082.74 1678
6083.48 1770
6084.21 1797
6084.95 1736
6085.69 1770
6086.42 1703
6087.16 1710
6087.90 1756
6088.63 1905
6089.37 1967
6090.10 1800
6090.84 1780
6091.58 1864
6092.31 1932
6093.05 1838
6093.79 1804
6094.52 1971
6095.26 1854
6096.00 1704
6096.73 1781
6097.47 1795
6098.21 1748
6098.94 1701
6099.68 1606
6100.42 1692
6101.15 1672
6101.89 1695
6102.63 1703
6103.37 1583
6104.10 1607
6104.84 1650
6105.58 1708
6106.31 1758
6107.05 1818
6107.79 1624
6108.53 1692
6109.26 1778
6110.00 1742
6110.74 1689
6111.48 1762
6112.21 1793
6112.95 1738
6113.69 1769
6114.43 1755
6115.17 1808
6115.90 1827
6116.64 1777
6117.38 1772
6118.12 1757
6118.85 1701
6119.59 1690
6120.33 1779
6121.07 1737
6121.81 1565
6122.55 1690
6123.28 1650
6124.02 1729
6124.76 1733
6125.50 1789
6126.24 1834
6126.98 1748
6127.71 1784
6128.45 1816
6129.19 1852
6129.93 1705
6130.67 1843
6131.41 1905
6132.15 1745
6132.89 1777
6133.63 1900
6134.36 1846
6135.10 1860
6135.84 1871
6136.58 1856
6137.32 1850
6138.06 1786
6138.80 1917
6139.54 1927
6140.28 1814
6141.02 1892
6141.76 1931
6142.50 1843
6143.24 1846
6143.97 1871
6144.71 1910
6145.45 1735
6146.19 1884
6146.93 1923
6147.67 1894
6148.41 1975
6149.15 1984
6149.89 1918
6150.63 2007
6151.37 1979
6152.11 1915
6152.85 1877
6153.59 1890
6154.33 2119
6155.07 2006
6155.81 1990
6156.55 2043
6157.29 2007
6158.03 2062
6158.78 1990
6159.52 2008
6160.26 1983
6161.00 2065
6161.74 2115
6162.48 2161
6163.22 2204
6163.96 2392
6164.70 2414
6165.44 2624
6166.18 2625
6166.92 2725
6167.66 2895
6168.41 2992
6169.15 2928
6169.89 2804
6170.63 2796
6171.37 2731
6172.11 2620
6172.85 2678
6173.59 2533
6174.34 2493
6175.08 2672
6175.82 2661
6176.56 2408
6177.30 2382
6178.04 2510
6178.78 2317
6179.53 2431
6180.27 2579
6181.01 2544
6181.75 2560
6182.49 2604
6183.24 2736
6183.98 2807
6184.72 2718
6185.46 2739
6186.20 2751
6186.95 2725
6187.69 2706
6188.43 2806
6189.17 2799
6189.91 2968
6190.66 3089
6191.40 3032
6192.14 3034
6192.88 3046
6193.63 3337
6194.37 3388
6195.11 3618
6195.85 3727
6196.60 3408
6197.34 3492
6198.08 3370
6198.83 3301
6199.57 3361
6200.31 3382
6201.05 3206
6201.80 3402
6202.54 3543
6203.28 3732
6204.03 3951
6204.77 4635
6205.51 5349
6206.26 6357
6207.00 7836
6207.74 9937
6208.49 11840
6209.23 13559
6209.97 14746
6210.72 15690
6211.46 15587
6212.21 14341
6212.95 12870
6213.69 11344
6214.44 9455
6215.18 7899
6215.92 6415
6216.67 5353
6217.41 4685
6218.16 4182
6218.90 3669
6219.64 3218
6220.39 3211
6221.13 3217
6221.88 3241
6222.62 3352
6223.37 3502
6224.11 3594
6224.85 3568
6225.60 3465
6226.34 3531
6227.09 3521
6227.83 3398
6228.58 3147
6229.32 3068
6230.07 2849
6230.81 2648
6231.56 2635
6232.30 2424
6233.05 2209
6233.79 2197
6234.54 2294
6235.28 2304
6236.03 2395
6236.77 2233
6237.52 2238
6238.26 2394
6239.01 2524
6239.75 2493
6240.50 2532
6241.24 2463
6241.99 2567
6242.73 2696
6243.48 2581
6244.22 2785
6244.97 2882
6245.72 3193
6246.46 3452
6247.21 3704
6247.95 3861
6248.70 4062
6249.45 4114
6250.19 4052
6250.94 4157
6251.68 3887
6252.43 3539
6253.18 3223
6253.92 3078
6254.67 2965
6255.41 2673
6256.16 2803
6256.91 2710
6257.65 2748
6258.40 2786
6259.15 2726
6259.89 2719
6260.64 2655
6261.39 2678
6262.13 2786
6262.88 2644
6263.63 2603
6264.37 2849
6265.12 2662
6265.87 2500
6266.61 2487
6267.36 2513
6268.11 2500
6268.85 2460
6269.60 2561
6270.35 2516
6271.10 2525
6271.84 2507
6272.59 2481
6273.34 2566
6274.08 2725
6274.83 2790
6275.58 2972
6276.33 3162
6277.07 3225
6277.82 3216
6278.57 3345
6279.32 3291
6280.07 2979
6280.81 3117
6281.56 2917
6282.31 2733
6283.06 2609
6283.80 2696
6284.55 2518
6285.30 2518
6286.05 2520
6286.80 2494
6287.54 2574
6288.29 2639
6289.04 2659
6289.79 2592
6290.54 2566
6291.29 2580
6292.03 2392
6292.78 2355
6293.53 2338
6294.28 2276
6295.03 2200
6295.78 2152
6296.53 2210
6297.28 2133
6298.02 2141
6298.77 2084
6299.52 2103
6300.27 2141
6301.02 2095
6301.77 2184
6302.52 2099
6303.27 2232
6304.02 2177
6304.77 2100
6305.51 2134
6306.26 2155
6307.01 2164
6307.76 2041
6308.51 2046
6309.26 2073
6310.01 2100
6310.76 2057
6311.51 2090
6312.26 2151
6313.01 2203
6313.76 2324
6314.51 2206
6315.26 2196
6316.01 2185
6316.76 2379
6317.51 2281
6318.26 2152
6319.01 2106
6319.76 2085
6320.51 1952
6321.26 1974
6322.01 1979
6322.76 1936
6323.51 1970
6324.26 1920
6325.01 1943
6325.76 1777
6326.51 1710
6327.26 1732
6328.01 1871
6328.76 1856
6329.51 1854
6330.26 1939
6331.02 1900
6331.77 1850
6332.52 1814
6333.27 1905
6334.02 1762
6334.77 1828
6335.52 1709
6336.27 1769
6337.02 1715
6337.77 1789
6338.53 1763
6339.28 1786
6340.03 1858
6340.78 1758
6341.53 1776
6342.28 1637
6343.03 1596
6343.78 1588
6344.54 1764
6345.29 1782
6346.04 1704
6346.79 1887
6347.54 1777
6348.29 1829
6349.05 1825
6349.80 1712
6350.55 1839
6351.30 1817
6352.05 1812
6352.81 1714
6353.56 1831
6354.31 1912
6355.06 1993
6355.82 1957
6356.57 1931
6357.32 1910
6358.07 1890
6358.82 1808
6359.58 1816
6360.33 1693
6361.08 1776
6361.83 1614
6362.59 1593
6363.34 1651
6364.09 1678
6364.85 1624
6365.60 1649
6366.35 1709
6367.10 1613
6367.86 1709
6368.61 1677
6369.36 1680
6370.12 1597
6370.87 1465
6371.62 1540
6372.38 1624
6373.13 1514
6373.88 1620
6374.64 1673
6375.39 1609
6376.14 1709
6376.90 1672
6377.65 1507
6378.40 1639
6379.16 1681
6379.91 1625
6380.66 1683
6381.42 1680
6382.17 1650
6382.92 1604
6383.68 1513
6384.43 1636
6385.19 1569
6385.94 1594
6386.69 1512
6387.45 1567
6388.20 1533
6388.96 1560
6389.71 1585
6390.47 1653
6391.22 1691
6391.97 1668
6392.73 1566
6393.48 1578
6394.24 1605
6394.99 1591
6395.75 1549
6396.50 1520
6397.26 1470
6398.01 1574
6398.77 1499
6399.52 1505
6400.28 1537
6401.03 1517
6401.79 1537
6402.54 1459
6403.30 1474
6404.05 1427
6404.81 1486
6405.56 1483
6406.32 1435
6407.07 1470
6407.83 1681
6408.58 1544
6409.34 1499
6410.09 1573
6410.85 1631
6411.60 1743
6412.36 1531
6413.11 1693
6413.87 1580
6414.63 1658
6415.38 1502
6416.14 1557
6416.89 1486
6417.65 1420
6418.41 1418
6419.16 1511
6419.92 1521
6420.67 1552
6421.43 1480
6422.19 1525
6422.94 1353
6423.70 1373
6424.45 1521
6425.21 1524
6425.97 1524
6426.72 1377
6427.48 1418
6428.24 1431
6428.99 1363
6429.75 1390
6430.51 1441
6431.26 1375
6432.02 1458
6432.78 1498
6433.53 1468
6434.29 1455
6435.05 1525
6435.80 1575
6436.56 1589
6437.32 1522
6438.08 1571
6438.83 1628
6439.59 1544
6440.35 1612
6441.10 1499
6441.86 1566
6442.62 1429
6443.38 1518
6444.13 1439
6444.89 1479
6445.65 1522
6446.41 1694
6447.16 1513
6447.92 1509
6448.68 1519
6449.44 1493
6450.19 1523
6450.95 1451
6451.71 1554
6452.47 1620
6453.23 1693
6453.98 1646
6454.74 1593
6455.50 1486
6456.26 1452
6457.02 1621
6457.78 1664
6458.53 1501
6459.29 1523
6460.05 1705
6460.81 1685
6461.57 1614
6462.33 1574
6463.08 1623
6463.84 1655
6464.60 1593
6465.36 1712
6466.12 1659
6466.88 1637
6467.64 1726
6468.40 1690
6469.15 1751
6469.91 1662
6470.67 1827
6471.43 1937
6472.19 1913
6472.95 1847
6473.71 1817
6474.47 1834
6475.23 1808
6475.99 1789
6476.75 1832
6477.51 1798
6478.26 1888
6479.02 1926
6479.78 1858
6480.54 2095
6481.30 1924
6482.06 1943
6482.82 1997
6483.58 1980
6484.34 2078
6485.10 2088
6485.86 2100
6486.62 2162
6487.38 2213
6488.14 2255
6488.90 2187
6489.66 2256
6490.42 2202
6491.18 2332
6491.94 2241
6492.70 2449
6493.46 2585
6494.22 2570
6494.98 2487
6495.74 2558
6496.51 2667
6497.27 2747
6498.03 2696
6498.79 2689
6499.55 2557
6500.31 2448
6501.07 2582
6501.83 2560
6502.59 2524
6503.35 2613
6504.11 2681
6504.87 2703
6505.64 2713
6506.40 2871
6507.16 2961
6507.92 3136
6508.68 3076
6509.44 3203
6510.20 3301
6510.96 3380
6511.73 3382
6512.49 3376
6513.25 3303
6514.01 3196
6514.77 3090
6515.53 2967
6516.29 3105
6517.06 3082
6517.82 3125
6518.58 3229
6519.34 3423
6520.10 3338
6520.87 3311
6521.63 3532
6522.39 3685
6523.15 3715
6523.91 3882
6524.68 4195
6525.44 4432
6526.20 4520
6526.96 4794
6527.73 5063
6528.49 5287
6529.25 5309
6530.01 5316
6530.78 5110
6531.54 5074
6532.30 5269
6533.06 5607
6533.83 6345
6534.59 7835
6535.35 9588
6536.11 11582
6536.88 13455
6537.64 14463
6538.40 14420
6539.17 13919
6539.93 12671
6540.69 11007
6541.46 9287
6542.22 7520
6542.98 6241
6543.74 5131
6544.51 4490
6545.27 3976
6546.04 3417
6546.80 3207
6547.56 2981
6548.33 2876
6549.09 2870
6549.85 2800
6550.62 2900
6551.38 2812
6552.14 2856
6552.91 2808
6553.67 2679
6554.44 2642
6555.20 2780
6555.96 2887
6556.73 2699
6557.49 2431
6558.26 2448
6559.02 2560
6559.78 2498
6560.55 2624
6561.31 2570
6562.08 2685
6562.84 2848
6563.61 2861
6564.37 3007
6565.14 3086
6565.90 3024
6566.66 2996
6567.43 3150
6568.19 3133
6568.96 3141
6569.72 3069
6570.49 2998
6571.25 2920
6572.02 2864
6572.78 2976
6573.55 3278
6574.31 3681
6575.08 3824
6575.84 3801
6576.61 3927
6577.37 4052
6578.14 3965
6578.90 3907
6579.67 4059
6580.44 4034
6581.20 4078
6581.97 3953
6582.73 3792
6583.50 3647
6584.26 3462
6585.03 3315
6585.79 3414
6586.56 3263
6587.33 3112
6588.09 3152
6588.86 3216
6589.62 3214
6590.39 3208
6591.16 3399
6591.92 3731
6592.69 3889
6593.45 3999
6594.22 4009
6594.99 4275
6595.75 4546
6596.52 4508
6597.29 4507
6598.05 4269
6598.82 4071
6599.59 4049
6600.35 3669
6601.12 3624
6601.89 3365
6602.65 3106
6603.42 2844
6604.19 2859
6604.95 2845
6605.72 2796
6606.49 2808
6607.25 2829
6608.02 2783
6608.79 2782
6609.55 2771
6610.32 2770
6611.09 2780
6611.86 2668
6612.62 2663
6613.39 2654
6614.16 2526
6614.93 2476
6615.69 2617
6616.46 2658
6617.23 2461
6618.00 2418
6618.76 2368
6619.53 2335
6620.30 2356
6621.07 2344
6621.83 2479
6622.60 2490
6623.37 2458
6624.14 2386
6624.91 2254
6625.67 2366
6626.44 2324
6627.21 2297
6627.98 2401
6628.75 2431
6629.52 2399
6630.28 2427
6631.05 2311
6631.82 2490
6632.59 2500
6633.36 2575
6634.13 2836
6634.90 3161
6635.66 3085
6636.43 3048
6637.20 2829
6637.97 2793
6638.74 2665
6639.51 2729
6640.28 2493
6641.05 2327
6641.81 2367
6642.58 2199
6643.35 2204
6644.12 2197
6644.89 2175
6645.66 2151
6646.43 2210
6647.20 2159
6647.97 2173
6648.74 2066
6649.51 2056
6650.28 2130
6651.05 2124
6651.82 2108
6652.59 2256
6653.35 2215
6654.12 2146
6654.89 2208
6655.66 2144
6656.43 1966
6657.20 2101
6657.97 2042
6658.74 2124
6659.51 2022
6660.28 1955
6661.05 1902
6661.82 1836
6662.59 1902
6663.36 1879
6664.13 1881
6664.91 1896
6665.68 1837
6666.45 1958
6667.22 1990
6667.99 1834
6668.76 1911
6669.53 1896
6670.30 1913
6671.07 1923
6671.84 1924
6672.61 2004
6673.38 1967
6674.15 2040
6674.92 2103
6675.69 1961
6676.47 1914
6677.24 2063
6678.01 1977
6678.78 1841
6679.55 1848
6680.32 1919
6681.09 1932
6681.86 1982
6682.64 2094
6683.41 2244
6684.18 2225
6684.95 2262
6685.72 2248
6686.49 2306
6687.26 2339
6688.04 2264
6688.81 2167
6689.58 2099
6690.35 2017
6691.12 1999
6691.90 1859
6692.67 1927
6693.44 1932
6694.21 1874
6694.98 1810
6695.76 1727
6696.53 1783
6697.30 1796
6698.07 2004
6698.84 1855
6699.62 1780
6700.39 1689
6701.16 1751
6701.93 1713
6702.71 1858
6703.48 1804
6704.25 1871
6705.02 1889
6705.80 2020
6706.57 1847
6707.34 1788
6708.12 1793
6708.89 1822
6709.66 1932
6710.43 1764
6711.21 1840
6711.98 1818
6712.75 1778
6713.53 1740
6714.30 1620
6715.07 1607
6715.85 1751
6716.62 1637
6717.39 1576
6718.17 1590
6718.94 1617
6719.71 1549
6720.49 1538
6721.26 1620
6722.03 1727
6722.81 1641
6723.58 1746
6724.36 1738
6725.13 1511
6725.90 1666
6726.68 1656
6727.45 1651
6728.23 1583
6729.00 1574
6729.77 1554
6730.55 1556
6731.32 1498
6732.10 1564
6732.87 1557
6733.64 1588
6734.42 1681
6735.19 1517
6735.97 1566
6736.74 1627
6737.52 1618
6738.29 1640
6739.07 1594
6739.84 1715
6740.62 1797
6741.39 1693
6742.16 1590
6742.94 1559
6743.71 1590
6744.49 1702
6745.26 1587
6746.04 1730
6746.81 1641
6747.59 1849
6748.36 1736
6749.14 1681
6749.92 1751
6750.69 1907
6751.47 1977
6752.24 2022
6753.02 2008
6753.79 1956
6754.57 1948
6755.34 2001
6756.12 1837
6756.89 1692
6757.67 1659
6758.45 1611
6759.22 1584
6760.00 1520
6760.77 1614
6761.55 1722
6762.33 1648
6763.10 1536
6763.88 1479
6764.65 1531
6765.43 1635
6766.21 1604
6766.98 1471
6767.76 1490
6768.53 1632
6769.31 1532
6770.09 1502
6770.86 1627
6771.64 1567
6772.42 1548
6773.19 1511
6773.97 1578
6774.75 1568
6775.52 1640
6776.30 1581
6777.08 1634
6777.85 1627
6778.63 1648
6779.41 1724
6780.18 1571
6780.96 1605
6781.74 1672
6782.52 1529
6783.29 1692
6784.07 1587
6784.85 1692
6785.62 1580
6786.40 1422
6787.18 1386
6787.96 1348
6788.73 1392
6789.51 1378
6790.29 1414
6791.07 1463
6791.84 1447
6792.62 1416
6793.40 1387
6794.18 1458
6794.96 1445
6795.73 1417
6796.51 1417
6797.29 1351
6798.07 1396
6798.85 1403
6799.62 1417
6800.40 1439
6801.18 1508
6801.96 1401
6802.74 1393
6803.51 1446
6804.29 1545
6805.07 1488
6805.85 1460
6806.63 1548
6807.41 1490
6808.19 1524
6808.96 1556
6809.74 1400
6810.52 1462
6811.30 1575
6812.08 1479
6812.86 1403
6813.64 1410
6814.42 1429
6815.20 1418
6815.97 1497
6816.75 1448
6817.53 1483
6818.31 1618
6819.09 1638
6819.87 1640
6820.65 1594
6821.43 1571
6822.21 1410
6822.99 1457
6823.77 1550
6824.55 1364
6825.33 1451
6826.11 1538
6826.89 1359
6827.67 1439
6828.44 1506
6829.22 1526
6830.00 1603
6830.78 1549
6831.56 1513
6832.34 1455
6833.12 1460
6833.90 1543
6834.68 1537
6835.46 1463
6836.24 1565
6837.03 1480
6837.81 1527
6838.59 1471
6839.37 1495
6840.15 1486
6840.93 1502
6841.71 1513
6842.49 1592
6843.27 1592
6844.05 1534
6844.83 1443
6845.61 1496
6846.39 1562
6847.17 1696
6847.95 1831
6848.73 2187
6849.52 2530
6850.30 2673
6851.08 2989
6851.86 3202
6852.64 3418
6853.42 3314
6854.20 3051
6854.98 2822
6855.76 2518
6856.55 2400
6857.33 2130
6858.11 1987
6858.89 1853
6859.67 1853
6860.45 1683
6861.23 1714
6862.02 1695
6862.80 1633
6863.58 1675
6864.36 1640
6865.14 1664
6865.93 1780
6866.71 1890
6867.49 1931
6868.27 1887
6869.05 1846
6869.84 1916
6870.62 1764
6871.40 1755
6872.18 1748
6872.96 1616
6873.75 1637
6874.53 1639
6875.31 1519
6876.09 1704
6876.88 1707
6877.66 1677
6878.44 1703
6879.22 1700
6880.01 1715
6880.79 1850
6881.57 1897
6882.36 1732
6883.14 1825
6883.92 1878
6884.70 1820
6885.49 1951
6886.27 2134
6887.05 2347
6887.84 2433
6888.62 2799
6889.40 2811
6890.19 2784
6890.97 2592
6891.75 2419
6892.54 2310
6893.32 2110
6894.10 1949
6894.89 2002
6895.67 1973
6896.45 2032
6897.24 1966
6898.02 1843
6898.81 1795
6899.59 1825
6900.37 1831
6901.16 1974
6901.94 1822
6902.73 1930
6903.51 2018
6904.29 1985
6905.08 1948
6905.86 1920
6906.65 1959
6907.43 1898
6908.21 1812
6909.00 1854
6909.78 1936
6910.57 1823
6911.35 1844
6912.14 1892
6912.92 1806
6913.71 1869
6914.49 1793
6915.27 1718
6916.06 1716
6916.84 1810
6917.63 1708
6918.41 1782
6919.20 1709
6919.98 1700
6920.77 1888
6921.55 1768
6922.34 1837
6923.12 1762
6923.91 1777
6924.69 1760
6925.48 1950
6926.27 1942
6927.05 1892
6927.84 1915
6928.62 1890
6929.41 1942
6930.19 1918
6930.98 1907
6931.76 2061
6932.55 2004
6933.34 1974
6934.12 2082
6934.91 2050
6935.69 2049
6936.48 2149
6937.26 2051
6938.05 1963
6938.84 2036
6939.62 2108
6940.41 2234
6941.20 2165
6941.98 2278
6942.77 2495
6943.55 2488
6944.34 2274
6945.13 2401
6945.91 2591
6946.70 2666
6947.49 2468
6948.27 2554
6949.06 2595
6949.85 2572
6950.63 2563
6951.42 2672
6952.21 2590
6952.99 2512
6953.78 2568
6954.57 2524
6955.35 2449
6956.14 2644
6956.93 2666
6957.72 2779
6958.50 2790
6959.29 2696
6960.08 2779
6960.86 2699
6961.65 2596
6962.44 2654
6963.23 2725
6964.01 2584
6964.80 2605
6965.59 2752
6966.38 2881
6967.16 2889
6967.95 2834
6968.74 2960
6969.53 3053
6970.32 3139
6971.10 3187
6971.89 3235
6972.68 3056
6973.47 3254
6974.26 3368
6975.04 3230
6975.83 3182
6976.62 3202
6977.41 3273
6978.20 3434
6978.98 3657
6979.77 3779
6980.56 3826
6981.35 3976
6982.14 4559
6982.93 5147
6983.72 6080
6984.50 7343
6985.29 8443
6986.08 9818
6986.87 10337
6987.66 10447
6988.45 10352
6989.24 9556
6990.03 8171
6990.81 7242
6991.60 6222
6992.39 5656
6993.18 5165
6993.97 4554
6994.76 4290
6995.55 4264
6996.34 4528
6997.13 5159
6997.92 5986
6998.71 6994
6999.50 8214
7000.29 8983
7001.08 9559
7001.87 9788
7002.65 9597
7003.44 9232
7004.23 7917
7005.02 6762
7005.81 5715
7006.60 4878
7007.39 4472
7008.18 3871
7008.97 3474
7009.76 3109
7010.55 3071
7011.34 3001
7012.13 3174
7012.92 3259
7013.71 3329
7014.50 3255
7015.30 3322
7016.09 3253
7016.88 3219
7017.67 3192
7018.46 3012
7019.25 2803
7020.04 2674
7020.83 2706
7021.62 2573
7022.41 2773
7023.20 2769
7023.99 2798
7024.78 3049
7025.57 3066
7026.37 3104
7027.16 3099
7027.95 3047
7028.74 2926
7029.53 2725
7030.32 2493
7031.11 2577
7031.90 2551
7032.69 2527
7033.49 2393
7034.28 2356
7035.07 2258
7035.86 2305
7036.65 2479
7037.44 2653
7038.24 2683
7039.03 2722
7039.82 2871
7040.61 2791
7041.40 2907
7042.19 2774
7042.99 2607
7043.78 2564
7044.57 2495
7045.36 2516
7046.15 2410
7046.95 2466
7047.74 2415
7048.53 2439
7049.32 2589
7050.12 2647
7050.91 2823
7051.70 2803
7052.49 2731
7053.29 2519
7054.08 2572
7054.87 2471
7055.66 2432
7056.46 2288
7057.25 2251
7058.04 2305
7058.83 2191
7059.63 2106
7060.42 2235
7061.21 2372
7062.01 2260
7062.80 2175
7063.59 2194
7064.39 2312
7065.18 2210
7065.97 2268
7066.77 2183
7067.56 2174
7068.35 2264
7069.15 2289
7069.94 2232
7070.73 2186
7071.53 2225
7072.32 2250
7073.11 2479
7073.91 2199
7074.70 2200
7075.49 2158
7076.29 2159
7077.08 2221
7077.88 2131
7078.67 2173
7079.46 2168
7080.26 2094
7081.05 1998
7081.85 2077
7082.64 2069
7083.43 2169
7084.23 2092
7085.02 1979
7085.82 2130
7086.61 2174
7087.41 2463
7088.20 2682
7089.00 2596
7089.79 2774
7090.58 2828
7091.38 2586
7092.17 2424
7092.97 2316
7093.76 2085
7094.56 2090
7095.35 1953
7096.15 1918
7096.94 1857
7097.74 1690
7098.53 1696
7099.33 1726
7100.12 1676
7100.92 1712
7101.71 1657
7102.51 1742
7103.30 1680
7104.10 1585
7104.89 1660
7105.69 1672
7106.49 1474
7107.28 1561
7108.08 1521
7108.87 1612
7109.67 1629
7110.46 1485
7111.26 1502
7112.06 1534
7112.85 1574
7113.65 1654
7114.44 1510
7115.24 1583
7116.04 1605
7116.83 1607
7117.63 1714
7118.42 1593
7119.22 1564
7120.02 1599
7120.81 1644
7121.61 1587
7122.41 1485
7123.20 1503
7124.00 1486
7124.79 1386
7125.59 1517
7126.39 1445
7127.18 1580
7127.98 1619
7128.78 1649
7129.57 1640
7130.37 1609
7131.17 1636
7131.97 1543
7132.76 1457
7133.56 1434
7134.36 1424
7135.15 1494
7135.95 1582
7136.75 1436
7137.55 1463
7138.34 1519
7139.14 1398
7139.94 1372
7140.73 1478
7141.53 1492
7142.33 1431
7143.13 1472
7143.92 1586
7144.72 1613
7145.52 1510
7146.32 1456
7147.12 1444
7147.91 1542
7148.71 1559
7149.51 1459
7150.31 1389
7151.11 1487
7151.90 1413
7152.70 1404
7153.50 1409
7154.30 1381
7155.10 1457
7155.89 1413
7156.69 1422
7157.49 1443
7158.29 1378
7159.09 1398
7159.89 1503
7160.68 1413
7161.48 1376
7162.28 1438
7163.08 1453
7163.88 1371
7164.68 1328
7165.48 1253
7166.28 1455
7167.07 1372
7167.87 1301
7168.67 1346
7169.47 1350
7170.27 1300
7171.07 1275
7171.87 1363
7172.67 1375
7173.47 1333
7174.27 1308
7175.07 1334
7175.87 1290
7176.67 1257
7177.46 1197
7178.26 1289
7179.06 1266
7179.86 1219
7180.66 1363
7181.46 1449
7182.26 1559
7183.06 1476
7183.86 1457
7184.66 1400
7185.46 1475
7186.26 1416
7187.06 1257
7187.86 1321
7188.66 1414
7189.46 1267
7190.26 1336
7191.06 1289
7191.86 1229
7192.66 1173
7193.46 1181
7194.26 1227
7195.06 1217
7195.86 1186
7196.67 1176
7197.47 1151
7198.27 1234
7199.07 1207
7199.87 1207
7200.67 1320
7201.47 1283
7202.27 1270
7203.07 1269
7203.87 1307
7204.67 1308
7205.47 1173
7206.28 1199
7207.08 1231
7207.88 1194
7208.68 1295
7209.48 1261
7210.28 1294
7211.08 1305
7211.88 1281
7212.69 1173
7213.49 1104
7214.29 1159
7215.09 1186
7215.89 1219
7216.69 1236
7217.50 1218
7218.30 1236
7219.10 1212
7219.90 1145
7220.70 1162
7221.50 1154
7222.31 1143
7223.11 1127
7223.91 1177
7224.71 1250
7225.51 1227
7226.32 1248
7227.12 1326
7227.92 1303
7228.72 1216
7229.53 1315
7230.33 1276
7231.13 1225
7231.93 1287
7232.74 1189
7233.54 1245
7234.34 1239
7235.14 1246
7235.95 1221
7236.75 1221
7237.55 1193
7238.36 1216
7239.16 1188
7239.96 1264
7240.76 1289
7241.57 1305
7242.37 1239
7243.17 1304
7243.98 1384
7244.78 1348
7245.58 1317
7246.39 1298
7247.19 1409
7247.99 1266
7248.80 1262
7249.60 1372
7250.40 1366
7251.21 1285
7252.01 1151
7252.81 1219
7253.62 1394
7254.42 1282
7255.23 1250
7256.03 1267
7256.83 1279
7257.64 1264
7258.44 1313
7259.25 1329
7260.05 1302
7260.85 1373
7261.66 1345
7262.46 1411
7263.27 1381
7264.07 1404
7264.87 1537
7265.68 1412
7266.48 1451
7267.29 1613
7268.09 1606
7268.90 1679
7269.70 1725
7270.51 1713
7271.31 1709
7272.12 1677
7272.92 1717
7273.73 1662
7274.53 1629
7275.34 1697
7276.14 1726
7276.95 1695
7277.75 1788
7278.56 1861
7279.36 1891
7280.17 1865
7280.97 1996
7281.78 2349
7282.58 2781
7283.39 3240
7284.19 3990
7285.00 4397
7285.80 4501
7286.61 4415
7287.41 4219
7288.22 4091
7289.03 3598
7289.83 3224
7290.64 2748
7291.44 2476
7292.25 2163
7293.06 1977
7293.86 2115
7294.67 1913
7295.47 1827
7296.28 1842
7297.09 1761
7297.89 1843
7298.70 1960
7299.50 1877
7300.31 1942
7301.12 1996
7301.92 1947
7302.73 1972
7303.54 1982
7304.34 2079
7305.15 2083
7305.96 2076
7306.76 2013
7307.57 2087
7308.38 2329
7309.18 2275
7309.99 2467
7310.80 2630
7311.60 2718
7312.41 2712
7313.22 2828
7314.02 2601
7314.83 2639
7315.64 2640
7316.45 2418
7317.25 2545
7318.06 2756
7318.87 2941
7319.67 3187
7320.48 3448
7321.29 3903
7322.10 4109
7322.90 4266
7323.71 4213
7324.52 3868
7325.33 3759
7326.14 3293
7326.94 3139
7327.75 2719
7328.56 2305
7329.37 2101
7330.17 1998
7330.98 1881
7331.79 1662
7332.60 1782
7333.41 1872
7334.22 1765
7335.02 1778
7335.83 1863
7336.64 1937
7337.45 1956
7338.26 2041
7339.07 1959
7339.87 1969
7340.68 1987
7341.49 1970
7342.30 1956
7343.11 1756
7343.92 1844
7344.73 1753
7345.53 1874
7346.34 1873
7347.15 1809
7347.96 1800
7348.77 1796
7349.58 1873
7350.39 1891
7351.20 1944
7352.01 1815
7352.82 1861
7353.62 1870
7354.43 1807
7355.24 1761
7356.05 1720
7356.86 1763
7357.67 1864
7358.48 2014
7359.29 2066
7360.10 2128
7360.91 2039
7361.72 2136
7362.53 2075
7363.34 2059
7364.15 2030
7364.96 2020
7365.77 2100
7366.58 2122
7367.39 1970
7368.20 2017
7369.01 2005
7369.82 2019
7370.63 1975
7371.44 2000
7372.25 1983
7373.06 1993
7373.87 2018
7374.68 2041
7375.49 2130
7376.30 2060
7377.11 2097
7377.92 2321
7378.73 2587
7379.54 2648
7380.36 3015
7381.17 3142
7381.98 3410
7382.79 3613
7383.60 3689
7384.41 3441
7385.22 3252
7386.03 2912
7386.84 2643
7387.65 2452
7388.46 2332
7389.28 2216
7390.09 2120
7390.90 1978
7391.71 1962
7392.52 1871
7393.33 1813
7394.14 1885
7394.96 1879
7395.77 2016
7396.58 2088
7397.39 2113
7398.20 2298
7399.01 2500
7399.83 2697
7400.64 2716
7401.45 2813
7402.26 2774
7403.07 2876
7403.89 2759
7404.70 2441
7405.51 2469
7406.32 2484
7407.13 2502
7407.95 2393
7408.76 2501
7409.57 2403
7410.38 2363
7411.20 2234
7412.01 2160
7412.82 2077
7413.63 1891
7414.45 1767
7415.26 1708
7416.07 1706
7416.88 1627
7417.70 1602
7418.51 1748
7419.32 1904
7420.14 1652
7420.95 1778
7421.76 1618
7422.57 1635
7423.39 1703
7424.20 1687
7425.01 1637
7425.83 1716
7426.64 1707
7427.45 1586
7428.27 1552
7429.08 1657
7429.89 1523
7430.71 1514
7431.52 1464
7432.33 1465
7433.15 1491
7433.96 1403
7434.78 1439
7435.59 1449
7436.40 1536
7437.22 1486
7438.03 1500
7438.84 1557
7439.66 1509
7440.47 1508
7441.29 1602
7442.10 1592
7442.91 1528
7443.73 1565
7444.54 1529
7445.36 1582
7446.17 1509
7446.99 1518
7447.80 1541
7448.62 1477
7449.43 1472
7450.24 1402
7451.06 1408
7451.87 1338
7452.69 1273
7453.50 1338
7454.32 1446
7455.13 1413
7455.95 1334
7456.76 1390
7457.58 1434
7458.39 1469
7459.21 1347
7460.02 1375
7460.84 1350
7461.65 1377
7462.47 1286
7463.28 1340
7464.10 1400
7464.91 1326
7465.73 1276
7466.54 1334
7467.36 1403
7468.18 1372
7468.99 1392
7469.81 1367
7470.62 1360
7471.44 1355
7472.25 1314
7473.07 1411
7473.89 1439
7474.70 1409
7475.52 1337
7476.33 1327
7477.15 1236
7477.97 1267
7478.78 1333
7479.60 1197
7480.41 1211
7481.23 1261
7482.05 1310
7482.86 1304
7483.68 1218
7484.50 1248
7485.31 1288
7486.13 1266
7486.95 1197
7487.76 1194
7488.58 1223
7489.40 1254
7490.21 1231
7491.03 1210
7491.85 1140
7492.66 1187
7493.48 1110
7494.30 1098
7495.11 1112
7495.93 1126
7496.75 1132
7497.57 1118
7498.38 1191
7499.20 1176
7500.02 1105
7500.83 1143
7501.65 1104
7502.47 1129
7503.29 1131
7504.10 1096
7504.92 1074
7505.74 1168
7506.56 1099
7507.37 1126
7508.19 1132
7509.01 1088
7509.83 1152
7510.65 1112
7511.46 1109
7512.28 1129
7513.10 1143
7513.92 1174
7514.74 1200
7515.55 1108
7516.37 1127
7517.19 1036
7518.01 1018
7518.83 1209
7519.64 1145
7520.46 1120
7521.28 1035
7522.10 1022
7522.92 1089
7523.74 1021
7524.56 991
7525.37 925
7526.19 1059
7527.01 1080
7527.83 1119
7528.65 1109
7529.47 1037
7530.29 1044
7531.11 1099
7531.93 1043
7532.74 1177
7533.56 1105
7534.38 1136
7535.20 1165
7536.02 1123
7536.84 1055
7537.66 1047
7538.48 1154
7539.30 1132
7540.12 1146
7540.94 1089
7541.76 1139
7542.58 1084
7543.40 1128
7544.22 1229
7545.04 1108
7545.86 1074
7546.68 1145
7547.50 1125
7548.32 1123
7549.14 1065
7549.96 1132
7550.78 1195
7551.60 1151
7552.42 1099
7553.24 1072
7554.06 1020
7554.88 1024
7555.70 1061
7556.52 1105
7557.34 1082
7558.16 1028
7558.98 1111
7559.80 1150
7560.62 1092
7561.44 1069
7562.26 1055
7563.08 1045
7563.90 1065
7564.72 1048
7565.54 1062
7566.36 1023
7567.19 1082
7568.01 1107
7568.83 1032
7569.65 1049
7570.47 1043
7571.29 1041
7572.11 1037
7572.93 1050
7573.76 1026
7574.58 1059
7575.40 1057
7576.22 1084
7577.04 982
7577.86 959
7578.68 1059
7579.51 989
7580.33 1078
7581.15 984
7581.97 952
7582.79 983
7583.61 1047
7584.44 1170
7585.26 1025
7586.08 1078
7586.90 1153
7587.72 1150
7588.55 1138
7589.37 1081
7590.19 1099
7591.01 1016
7591.83 1113
7592.66 1111
7593.48 1038
7594.30 958
7595.12 1038
7595.95 1054
7596.77 1028
7597.59 1015
7598.41 1095
7599.24 1121
7600.06 1016
7600.88 1142
7601.71 1091
7602.53 1140
7603.35 1099
7604.17 1223
7605.00 1182
7605.82 1152
7606.64 1169
7607.47 1261
7608.29 1245
7609.11 1165
7609.94 1045
7610.76 1120
7611.58 1118
7612.41 1145
7613.23 1117
7614.05 1079
7614.88 1091
7615.70 1104
7616.52 1199
7617.35 1196
7618.17 1183
7619.00 1264
7619.82 1141
7620.64 1211
7621.47 1232
7622.29 1187
7623.11 1163
7623.94 1174
7624.76 1116
7625.59 1191
7626.41 1334
7627.24 1249
7628.06 1173
7628.88 1233
7629.71 1385
7630.53 1356
7631.36 1400
7632.18 1425
7633.01 1349
7633.83 1398
7634.66 1419
7635.48 1381
7636.30 1400
7637.13 1287
7637.95 1268
7638.78 1149
7639.60 1122
7640.43 1053
7641.25 952
7642.08 1020
7642.90 1067
7643.73 1046
7644.55 1006
7645.38 1042
7646.20 1013
7647.03 1062
7647.85 1162
7648.68 1049
7649.51 1023
7650.33 1029
7651.16 979
7651.98 948
7652.81 1043
7653.63 1078
7654.46 1041
7655.28 1049
7656.11 1035
7656.94 940
7657.76 1029
7658.59 1065
7659.41 995
7660.24 957
7661.07 1005
7661.89 982
7662.72 1013
7663.54 1123
7664.37 1070
7665.20 1073
7666.02 932
7666.85 918
7667.68 959
7668.50 1032
7669.33 951
7670.16 1001
7670.98 988
7671.81 910
7672.64 1047
7673.46 960
7674.29 1006
7675.12 908
7675.94 931
7676.77 997
7677.60 924
7678.42 899
7679.25 896
7680.08 925
7680.90 865
7681.73 872
7682.56 919
7683.39 973
7684.21 1011
7685.04 963
7685.87 971
7686.69 957
7687.52 888
7688.35 983
7689.18 963
7690.01 985
7690.83 1007
7691.66 887
7692.49 918
7693.32 897
7694.14 864
7694.97 898
7695.80 885
7696.63 900
7697.46 868
7698.28 920
7699.11 912
7699.94 980
7700.77 1051
7701.60 1000
7702.42 1010
7703.25 1022
7704.08 1005
7704.91 1011
7705.74 1042
7706.57 988
7707.39 979
7708.22 951
7709.05 979
7709.88 915
7710.71 883
7711.54 850
7712.37 914
7713.20 978
7714.02 958
7714.85 941
7715.68 1019
7716.51 1025
7717.34 981
7718.17 1018
7719.00 882
7719.83 911
7720.66 938
7721.49 951
7722.32 1025
7723.15 885
7723.97 1020
7724.80 977
7725.63 869
7726.46 917
7727.29 987
7728.12 964
7728.95 928
7729.78 872
7730.61 933
7731.44 980
7732.27 925
7733.10 913
7733.93 987
7734.76 995
7735.59 985
7736.42 1019
7737.25 967
7738.08 978
7738.91 898
7739.74 922
7740.57 919
7741.40 926
7742.23 934
7743.06 963
7743.89 945
7744.72 1067
7745.56 1080
7746.39 1138
7747.22 1256
7748.05 1401
7748.88 1366
7749.71 1369
7750.54 1306
7751.37 1299
7752.20 1204
7753.03 1110
7753.86 1154
7754.69 1036
7755.53 1077
7756.36 1035
7757.19 1060
7758.02 1051
7758.85 970
7759.68 1070
7760.51 973
7761.35 957
7762.18 1064
7763.01 1062
7763.84 944
7764.67 989
7765.50 924
7766.33 942
7767.17 912
7768.00 994
7768.83 1011
7769.66 997
7770.49 888
7771.33 928
7772.16 1031
7772.99 916
7773.82 936
7774.65 947
7775.49 895
7776.32 944
7777.15 949
7777.98 914
7778.82 903
7779.65 924
7780.48 908
7781.31 977
7782.15 978
7782.98 942
7783.81 998
7784.64 1011
7785.48 1047
7786.31 951
7787.14 1002
7787.97 1045
7788.81 1018
7789.64 938
7790.47 994
7791.31 896
7792.14 943
7792.97 930
7793.81 964
7794.64 940
7795.47 936
7796.31 893
7797.14 936
7797.97 974
7798.81 980
7799.64 1014
7800.47 1092
7801.31 999
7802.14 964
7802.97 994
7803.81 948
7804.64 977
7805.47 918
7806.31 1007
7807.14 919
7807.98 898
7808.81 1013
7809.64 1038
7810.48 1047
7811.31 1042
7812.15 1034
7812.98 1086
7813.82 997
7814.65 1060
7815.48 1170
7816.32 1199
7817.15 1187
7817.99 1266
7818.82 1253
7819.66 1273
7820.49 1123
7821.33 1109
7822.16 1101
7822.99 1092
7823.83 1118
7824.66 1114
7825.50 1132
7826.33 1067
7827.17 1052
7828.00 1106
7828.84 1195
7829.67 1177
7830.51 1104
7831.34 1107
7832.18 1135
7833.02 1150
7833.85 1229
7834.69 1074
7835.52 1092
7836.36 1124
7837.19 1143
7838.03 1126
7838.86 1054
7839.70 970
7840.53 1004
7841.37 1096
7842.21 1039
7843.04 1035
7843.88 1040
7844.71 1141
7845.55 982
7846.39 1029
7847.22 1110
7848.06 1105
7848.89 1113
7849.73 1006
7850.57 1034
7851.40 1010
7852.24 1002
7853.08 1026
7853.91 985
7854.75 1124
7855.58 1061
7856.42 966
7857.26 955
7858.09 1095
7858.93 1038
7859.77 1035
7860.60 991
7861.44 1000
7862.28 912
7863.11 990
7863.95 1094
7864.79 911
7865.63 937
7866.46 888
7867.30 977
7868.14 1040
7868.97 1027
7869.81 962
7870.65 987
7871.49 1072
7872.32 1087
7873.16 1113
7874.00 1105
7874.84 1103
7875.67 1068
7876.51 1060
7877.35 1085
7878.19 1122
7879.02 1122
7879.86 1161
7880.70 1117
7881.54 1058
7882.38 1023
7883.21 922
7884.05 1012
7884.89 1035
7885.73 1086
7886.57 1070
7887.40 1095
7888.24 1021
7889.08 937
7889.92 1085
7890.76 1087
7891.59 1201
7892.43 1182
7893.27 1169
7894.11 1086
7894.95 1058
7895.79 1115
7896.63 1089
7897.47 1043
7898.30 1025
7899.14 1215
7899.98 1163
7900.82 1133
7901.66 1139
7902.50 1224
7903.34 1202
7904.18 1127
7905.02 1138
7905.85 1149
7906.69 1071
7907.53 1062
7908.37 1042
7909.21 968
7910.05 1053
7910.89 1009
7911.73 1043
7912.57 1066
7913.41 1060
7914.25 1089
7915.09 1137
7915.93 1224
7916.77 1303
7917.61 1482
7918.45 1459
7919.29 1398
7920.13 1399
7920.97 1356
7921.81 1270
7922.65 1245
7923.49 1107
7924.33 1062
7925.17 1053
7926.01 1015
7926.85 1006
7927.69 1037
7928.53 1049
7929.37 1032
7930.21 979
7931.05 946
7931.89 987
7932.73 993
7933.57 918
7934.41 960
7935.25 975
7936.09 910
7936.93 968
7937.78 1000
7938.62 998
7939.46 975
7940.30 909
7941.14 1010
7941.98 993
7942.82 945
7943.66 1001
7944.50 1082
7945.35 1063
7946.19 960
7947.03 1047
7947.87 955
7948.71 980
7949.55 1059
7950.39 1074
7951.24 1030
7952.08 988
7952.92 1020
7953.76 966
7954.60 1019
7955.44 974
7956.29 981
7957.13 985
7957.97 975
7958.81 973
7959.65 949
7960.50 921
7961.34 911
7962.18 945
7963.02 1046
7963.86 966
7964.71 880
7965.55 1003
7966.39 1031
7967.23 1025
7968.08 1114
7968.92 1014
7969.76 1002
7970.60 1010
7971.45 935
7972.29 915
7973.13 974
7973.97 936
7974.82 988
7975.66 997
7976.50 1022
7977.35 965
7978.19 920
7979.03 998
7979.87 909
7980.72 916
7981.56 922
7982.40 977
7983.25 959
7984.09 905
7984.93 883
7985.78 890
7986.62 995
7987.46 948
7988.31 937
7989.15 921
7990.00 909
7990.84 866
7991.68 861
7992.53 896
7993.37 894
7994.21 869
7995.06 891
7995.90 879
7996.75 909
7997.59 810
7998.43 830
7999.28 850
8000.12 941
8000.97 971
8001.81 849
8002.65 891
8003.50 991
8004.34 977
8005.19 925
8006.03 816
8006.88 848
8007.72 787
8008.57 840
8009.41 817
8010.26 848
8011.10 852
8011.95 842
8012.79 831
8013.63 811
8014.48 814
8015.32 939
8016.17 884
8017.01 835
8017.86 824
8018.70 805
8019.55 845
8020.40 933
8021.24 831
8022.09 913
8022.93 864
8023.78 905
8024.62 858
8025.47 790
8026.31 793
8027.16 829
8028.00 846
8028.85 811
8029.70 815
8030.54 802
8031.39 819
8032.23 897
8033.08 802
8033.92 792
8034.77 795
8035.62 861
8036.46 843
8037.31 848
8038.16 881
8039.00 924
8039.85 797
8040.69 767
8041.54 808
8042.39 859
8043.23 895
8044.08 857
8044.93 849
8045.77 774
8046.62 785
8047.47 801
8048.31 713
8049.16 732
8050.01 774
8050.85 814
8051.70 831
8052.55 764
8053.39 808
8054.24 781
8055.09 751
8055.94 744
8056.78 838
8057.63 827
8058.48 759
8059.32 678
8060.17 722
8061.02 741
8061.87 865
8062.71 840
8063.56 885
8064.41 864
8065.26 881
8066.10 864
8066.95 815
8067.80 902
8068.65 806
8069.49 748
8070.34 815
8071.19 778
8072.04 735
8072.89 787
8073.73 870
8074.58 825
8075.43 776
8076.28 788
8077.13 773
8077.98 789
8078.82 853
8079.67 831
8080.52 832
8081.37 848
8082.22 874
8083.07 795
8083.91 825
8084.76 876
8085.61 730
8086.46 823
8087.31 822
8088.16 787
8089.01 783
8089.86 806
8090.70 775
8091.55 809
8092.40 731
8093.25 745
8094.10 764
8094.95 688
8095.80 781
8096.65 764
8097.50 816
8098.35 798
8099.20 724
8100.05 764
8100.90 711
8101.74 769
8102.59 742
8103.44 716
8104.29 828
8105.14 792
8105.99 753
8106.84 825
8107.69 865
8108.54 891
8109.39 720
8110.24 778
8111.09 701
8111.94 709
8112.79 783
8113.64 817
8114.49 801
8115.34 806
8116.19 768
8117.04 844
8117.89 807
8118.74 767
8119.59 802
8120.45 866
8121.30 898
8122.15 874
8123.00 897
8123.85 868
8124.70 763
8125.55 765
8126.40 817
8127.25 792
8128.10 807
8128.95 823
8129.80 797
8130.65 844
8131.51 777
8132.36 838
8133.21 853
8134.06 902
8134.91 871
8135.76 858
8136.61 815
8137.46 790
8138.32 782
8139.17 828
8140.02 863
8140.87 776
8141.72 814
8142.57 918
8143.43 921
8144.28 872
8145.13 938
8145.98 968
8146.83 853
8147.68 825
8148.54 833
8149.39 836
8150.24 931
8151.09 974
8151.94 848
8152.80 865
8153.65 944
8154.50 980
8155.35 991
8156.21 1005
8157.06 1129
8157.91 1047
8158.76 998
8159.62 990
8160.47 920
8161.32 929
8162.17 935
8163.03 871
8163.88 931
8164.73 857
8165.59 823
8166.44 951
8167.29 959
8168.14 844
8169.00 824
8169.85 826
8170.70 884
8171.56 905
8172.41 982
8173.26 884
8174.12 823
8174.97 854
8175.82 830
8176.68 880
8177.53 869
8178.38 853
8179.24 884
8180.09 817
8180.94 802
8181.80 769
8182.65 773
8183.51 708
8184.36 738
8185.21 815
8186.07 756
8186.92 794
8187.78 770
8188.63 736
8189.48 698
8190.34 744
8191.19 780
8192.05 825
8192.90 821
8193.75 771
8194.61 743
8195.46 753
8196.32 828
8197.17 808
8198.03 770
8198.88 793
8199.74 816
8200.59 762
8201.45 784
8202.30 801
8203.16 754
8204.01 735
8204.87 734
8205.72 811
8206.57 970
8207.43 823
8208.29 783
8209.14 836
8210.00 825
8210.85 842
8211.71 830
8212.56 878
8213.42 864
8214.27 849
8215.13 958
8215.98 962
8216.84 788
8217.69 785
8218.55 836
8219.41 942
8220.26 890
8221.12 937
8221.97 1047
8222.83 995
8223.68 1038
8224.54 1084
8225.40 1052
8226.25 1009
8227.11 995
8227.96 905
8228.82 933
8229.68 896
8230.53 901
8231.39 831
8232.25 874
8233.10 872
8233.96 820
8234.82 774
8235.67 859
8236.53 864
8237.38 840
8238.24 776
8239.10 826
8239.95 836
8240.81 877
8241.67 835
8242.53 753
8243.38 818
8244.24 816
8245.10 784
8245.95 812
8246.81 822
8247.67 777
8248.52 768
8249.38 826
8250.24 854
8251.10 849
8251.95 805
8252.81 806
8253.67 838
8254.53 806
8255.38 850
8256.24 845
8257.10 854
8257.96 791
8258.81 747
8259.67 835
8260.53 844
8261.39 818
8262.25 817
8263.10 788
8263.96 728
8264.82 705
8265.68 845
8266.54 777
8267.39 756
8268.25 746
8269.11 798
8269.97 839
8270.83 847
8271.69 788
8272.54 783
8273.40 831
8274.26 809
8275.12 835
8275.98 757
8276.84 721
8277.70 782
8278.55 774
8279.41 724
8280.27 801
8281.13 797
8281.99 763
8282.85 751
8283.71 777
8284.57 809
8285.43 840
8286.29 755
8287.14 846
8288.00 872
8288.86 870
8289.72 817
8290.58 832
8291.44 879
8292.30 781
8293.16 788
8294.02 802
8294.88 916
8295.74 923
8296.60 826
8297.46 958
8298.32 973
8299.18 1024
8300.04 875
8300.90 868
8301.76 924
8302.62 871
8303.48 823
8304.34 854
8305.20 934
8306.06 894
8306.92 849
8307.78 879
8308.64 903
8309.50 905
8310.36 920
8311.22 865
8312.08 853
8312.94 907
8313.80 879
8314.66 823
8315.52 843
8316.38 792
8317.24 868
8318.11 892
8318.97 797
8319.83 778
8320.69 802
8321.55 852
8322.41 951
8323.27 951
8324.13 844
8324.99 861
8325.85 878
8326.72 845
8327.58 829
8328.44 791
8329.30 818
8330.16 838
8331.02 833
8331.88 844
8332.75 881
8333.61 970
8334.47 979
8335.33 859
8336.19 926
8337.05 884
8337.92 858
8338.78 775
8339.64 843
8340.50 801
8341.36 877
8342.23 895
8343.09 887
8343.95 849
8344.81 897
8345.67 834
8346.54 808
8347.40 773
8348.26 917
8349.12 976
8349.99 933
8350.85 864
8351.71 903
8352.57 909
8353.44 872
8354.30 858
8355.16 952
8356.03 935
8356.89 902
8357.75 816
8358.61 934
8359.48 914
8360.34 860
8361.20 903
8362.07 902
8362.93 901
8363.79 976
8364.66 972
8365.52 944
8366.38 973
8367.25 972
8368.11 927
8368.97 893
8369.84 908
8370.70 895
8371.56 862
8372.43 892
8373.29 843
8374.15 969
8375.02 931
8375.88 973
8376.74 979
8377.61 990
8378.47 959
8379.34 1014
8380.20 980
8381.06 993
8381.93 1016
8382.79 1020
8383.66 1014
8384.52 957
8385.39 995
8386.25 952
8387.11 951
8387.98 1044
8388.84 1009
8389.71 932
8390.57 989
8391.44 1008
8392.30 1040
8393.17 1100
8394.03 1066
8394.90 990
8395.76 1023
8396.63 1020
8397.49 1004
8398.36 1028
8399.22 1025
8400.09 1069
8400.95 1011
8401.82 1084
8402.68 1125
8403.55 1161
8404.41 1171
8405.28 1209
8406.14 1079
8407.01 1060
8407.87 1149
8408.74 1159
8409.60 1234
8410.47 1192
8411.34 1145
8412.20 1095
8413.07 1201
8413.93 1175
8414.80 1101
8415.66 1158
8416.53 1206
8417.40 1212
8418.26 1230
8419.13 1210
8419.99 1229
8420.86 1233
8421.73 1409
8422.59 1358
8423.46 1251
8424.32 1381
8425.19 1427
8426.06 1468
8426.92 1488
8427.79 1509
8428.66 1532
8429.52 1426
8430.39 1376
8431.26 1528
8432.12 1538
8432.99 1446
8433.86 1541
8434.72 1579
8435.59 1546
8436.46 1595
8437.32 1684
8438.19 1662
8439.06 1655
8439.93 1803
8440.79 1752
8441.66 1809
8442.53 1954
8443.39 1980
8444.26 1886
8445.13 1850
8446.00 1842
8446.86 1878
8447.73 1932
8448.60 1970
8449.47 1830
8450.33 1888
8451.20 1933
8452.07 1966
8452.94 2096
8453.81 2240
8454.67 2749
8455.54 3173
8456.41 3438
8457.28 3893
8458.15 4128
8459.01 4130
8459.88 4038
8460.75 3736
8461.62 3384
8462.49 3079
8463.35 2825
8464.22 2596
8465.09 2410
8465.96 2505
8466.83 2569
8467.70 2929
8468.57 3674
8469.43 4606
8470.30 5310
8471.17 6162
8472.04 6775
8472.91 6596
8473.78 6003
8474.65 5355
8475.52 4504
8476.38 3810
8477.25 3282
8478.12 2632
8478.99 2369
8479.86 2054
8480.73 1897
8481.60 1792
8482.47 1655
8483.34 1685
8484.21 1699
8485.08 1644
8485.95 1543
8486.82 1662
8487.69 1695
8488.55 1665
8489.42 1591
8490.29 1577
8491.16 1514
8492.03 1563
8492.90 1523
8493.77 1567
8494.64 1481
8495.51 1442
8496.38 1667
8497.25 1695
8498.12 1660
8498.99 1677
8499.86 1614
8500.73 1586
8501.60 1557
8502.47 1491
8503.34 1409
8504.22 1433
8505.09 1478
8505.96 1518
8506.83 1649
8507.70 1669
8508.57 1879
8509.44 1904
8510.31 1871
8511.18 1994
8512.05 1913
8512.92 1741
8513.79 1686
8514.66 1634
8515.53 1531
8516.41 1496
8517.28 1462
8518.15 1399
8519.02 1439
8519.89 1281
8520.76 1357
8521.63 1425
8522.50 1373
8523.38 1388
8524.25 1427
8525.12 1471
8525.99 1474
8526.86 1452
8527.73 1469
8528.60 1497
8529.48 1506
8530.35 1592
8531.22 1537
8532.09 1500
8532.96 1553
8533.84 1602
8534.71 1597
8535.58 1582
8536.45 1643
8537.32 1530
8538.20 1616
8539.07 1557
8539.94 1460
8540.81 1482
8541.68 1561
8542.56 1419
8543.43 1455
8544.30 1555
8545.17 1532
8546.05 1524
8546.92 1722
8547.79 1671
8548.67 1581
8549.54 1577
8550.41 1636
8551.28 1651
8552.16 1507
8553.03 1683
8553.90 1623
8554.78 1554
8555.65 1634
8556.52 1679
8557.39 1634
8558.27 1512
8559.14 1411
8560.01 1459
8560.89 1386
8561.76 1334
8562.63 1265
8563.51 1136
8564.38 1187
8565.25 1184
8566.13 1244
8567.00 1225
8567.88 1199
8568.75 1242
8569.62 1218
8570.50 1211
8571.37 1224
8572.24 1187
8573.12 1225
8573.99 1191
8574.87 1141
8575.74 1168
8576.61 1216
8577.49 1152
8578.36 1132
8579.24 1149
8580.11 1123
8580.99 1118
8581.86 1135
8582.73 1091
8583.61 1135
8584.48 1181
8585.36 1154
8586.23 1129
8587.11 1131
8587.98 1173
8588.86 1151
8589.73 1188
8590.61 1091
8591.48 1068
8592.36 1046
8593.23 1063
8594.11 1045
8594.98 1036
8595.86 1088
8596.73 1092
8597.61 1065
8598.48 1126
8599.36 1141
8600.23 1059
8601.11 1119
8601.98 1055
8602.86 1196
8603.73 1175
8604.61 1102
8605.49 1165
8606.36 1188
8607.24 1131
8608.11 1166
8608.99 1110
8609.86 1175
8610.74 1207
8611.62 1161
8612.49 1146
8613.37 1138
8614.24 1127
8615.12 1085
8616.00 1089
8616.87 1146
8617.75 1092
8618.62 1044
8619.50 1094
8620.38 1105
8621.25 1091
8622.13 1197
8623.01 1162
8623.88 1228
8624.76 1264
8625.64 1288
8626.51 1393
8627.39 1332
8628.27 1258
8629.14 1199
8630.02 1183
8630.90 1215
8631.77 1156
8632.65 1196
8633.53 1237
8634.40 1218
8635.28 1230
8636.16 1265
8637.04 1315
8637.91 1198
8638.79 1223
8639.67 1208
8640.55 1233
8641.42 1191
8642.30 1286
8643.18 1334
8644.06 1351
8644.93 1407
8645.81 1277
8646.69 1265
8647.57 1365
8648.44 1378
8649.32 1430
8650.20 1366
8651.08 1386
8651.96 1455
8652.83 1354
8653.71 1412
8654.59 1463
8655.47 1366
8656.35 1321
8657.22 1366
8658.10 1374
8658.98 1376
8659.86 1384
8660.74 1379
8661.62 1387
8662.49 1404
8663.37 1400
8664.25 1436
8665.13 1452
8666.01 1466
8666.89 1400
8667.77 1465
8668.64 1463
8669.52 1528
8670.40 1460
8671.28 1675
8672.16 1838
8673.04 1867
8673.92 1937
8674.80 2099
8675.68 2167
8676.56 2149
8677.44 2141
8678.31 2027
8679.19 2064
8680.07 1954
8680.95 1811
8681.83 1655
8682.71 1580
8683.59 1730
8684.47 1609
8685.35 1571
8686.23 1641
8687.11 1694
8687.99 1627
8688.87 1849
8689.75 2118
8690.63 2570
8691.51 3041
8692.39 3472
8693.27 3935
8694.15 3991
8695.03 3994
8695.91 3982
8696.79 3610
8697.67 3132
8698.55 2760
8699.43 2320
8700.31 2089
8701.19 1855
8702.07 1658
8702.95 1569
8703.83 1457
8704.71 1435
8705.59 1369
8706.48 1381
8707.36 1294
8708.24 1284
8709.12 1180
8710.00 1256
8710.88 1276
8711.76 1276
8712.64 1292
8713.52 1189
8714.40 1103
8715.28 1080
8716.17 1251
8717.05 1093
8717.93 1080
8718.81 1082
8719.69 1111
8720.57 1123
8721.45 1241
8722.34 1178
8723.22 1227
8724.10 1153
8724.98 1199
8725.86 1192
8726.74 1193
8727.63 1200
8728.51 1249
8729.39 1328
8730.27 1443
8731.15 1453
8732.04 1315
8732.92 1461
8733.80 1347
8734.68 1262
8735.56 1239
8736.45 1204
8737.33 1246
8738.21 1140
8739.09 1064
8739.98 1130
8740.86 1069
8741.74 1062
8742.62 1092
8743.51 1109
8744.39 1109
8745.27 1097
8746.15 1064
8747.04 1032
8747.92 1045
8748.80 1127
8749.69 1173
8750.57 1118
8751.45 1147
8752.33 1102
8753.22 1118
8754.10 1149
8754.98 1124
8755.87 1090
8756.75 1233
8757.63 1289
8758.52 1240
8759.40 1289
8760.28 1252
8761.17 1319
8762.05 1297
8762.93 1191
8763.82 1180
8764.70 1213
8765.59 1181
8766.47 1092
8767.35 1153
8768.24 1186
8769.12 1199
8770.00 1223
8770.89 1199
8771.77 1190
8772.66 1185
8773.54 1186
8774.42 1171
8775.31 1180
8776.19 1241
8777.08 1209
8777.96 1155
8778.85 1142
8779.73 1033
8780.62 994
8781.50 1041
8782.38 1030
8783.27 998
8784.15 996
8785.04 1051
8785.92 1019
8786.81 1035
8787.69 1055
8788.58 1107
8789.46 1147
8790.35 1101
8791.23 1103
8792.12 1179
8793.00 1238
8793.89 1173
8794.77 1180
8795.66 1104
8796.54 1151
8797.43 1134
8798.31 1067
8799.20 1073
8800.08 1009
8800.97 927
8801.86 954
8802.74 997
8803.63 873
8804.51 942
8805.40 946
8806.28 955
8807.17 1035
8808.06 1038
8808.94 928
8809.83 988
8810.71 949
8811.60 969
8812.49 942
8813.37 973
8814.26 930
8815.14 914
8816.03 913
8816.92 958
8817.80 868
8818.69 871
8819.58 909
8820.46 928
8821.35 947
8822.24 939
8823.12 922
8824.01 1000
8824.90 1062
8825.78 982
8826.67 1005
8827.56 950
8828.44 955
8829.33 916
8830.22 886
8831.10 900
8831.99 883
8832.88 827
8833.77 825
8834.65 825
8835.54 851
8836.43 822
8837.31 841
8838.20 878
8839.09 876
8839.98 866
8840.86 870
8841.75 940
8842.64 918
8843.53 951
8844.41 890
8845.30 854
8846.19 885
8847.08 935
8847.97 918
8848.85 925
8849.74 927
8850.63 853
8851.52 876
8852.41 840
8853.29 855
8854.18 786
8855.07 809
8855.96 826
8856.85 832
8857.74 844
8858.62 790
8859.51 793
8860.40 738
8861.29 803
8862.18 823
8863.07 809
8863.95 812
8864.84 743
8865.73 740
8866.62 806
8867.51 828
8868.40 870
8869.29 809
8870.18 767
8871.07 807
8871.95 879
8872.84 842
8873.73 750
8874.62 752
8875.51 804
8876.40 817
8877.29 767
8878.18 670
8879.07 722
8879.96 674
8880.85 698
8881.74 789
8882.63 781
8883.52 782
8884.41 773
8885.30 751
8886.19 707
8887.08 707
8887.97 622
8888.86 723
8889.75 772
8890.64 739
8891.53 739
8892.42 762
8893.31 788
8894.20 742
8895.09 736
8895.98 765
8896.87 746
8897.76 725
8898.65 752
8899.54 709
8900.43 672
8901.32 684
8902.21 722
8903.10 692
8903.99 704
8904.88 730
8905.77 734
8906.66 705
8907.55 726
8908.45 702
8909.34 735
8910.23 796
8911.12 777
8912.01 746
8912.90 713
8913.79 739
8914.68 716
8915.57 680
8916.47 708
8917.36 670
8918.25 658
8919.14 691
8920.03 689
8920.92 727
8921.81 799
8922.71 683
8923.60 667
8924.49 693
8925.38 688
8926.27 665
8927.16 681
8928.06 721
8928.95 715
8929.84 689
8930.73 729
8931.62 654
8932.52 597
8933.41 650
8934.30 693
8935.19 719
8936.09 688
8936.98 654
8937.87 653
8938.76 688
8939.65 728
8940.55 726
8941.44 714
8942.33 729
8943.23 730
8944.12 690
8945.01 657
8945.90 691
8946.80 659
8947.69 671
8948.58 690
8949.47 655
8950.37 672
8951.26 658
8952.15 689
8953.05 673
8953.94 714
8954.83 682
8955.73 639
8956.62 659
8957.51 665
8958.41 693
8959.30 711
8960.19 677
8961.09 671
8961.98 647
8962.87 617
8963.77 610
8964.66 635
8965.56 631
8966.45 678
8967.34 757
8968.24 660
8969.13 630
8970.03 679
8970.92 685
8971.81 657
8972.71 650
8973.60 748
8974.50 731
8975.39 660
8976.28 689
8977.18 672
8978.07 688
8978.97 633
8979.86 701
8980.76 657
8981.65 631
8982.55 641
8983.44 631
8984.33 671
8985.23 671
8986.12 687
8987.02 670
8987.91 672
8988.81 649
8989.70 621
8990.60 683
8991.49 664
8992.39 652
8993.28 652
8994.18 622
8995.07 674
8995.97 668
8996.87 608
8997.76 636
8998.66 691
8999.55 617
9000.45 716
9001.34 645
9002.24 658
9003.13 666
9004.03 627
9004.93 657
9005.82 645
9006.72 662
9007.61 612
9008.51 616
9009.40 584
9010.30 598
9011.20 677
9012.09 646
9012.99 633
9013.88 679
9014.78 613
9015.68 621
9016.57 602
9017.47 561
9018.37 594
9019.26 580
9020.16 661
9021.06 632
9021.95 555
9022.85 643
9023.75 656
9024.64 610
9025.54 610
9026.44 619
9027.33 669
9028.23 661
9029.13 619
9030.02 649
9030.92 604
9031.82 644
9032.71 646
9033.61 659
9034.51 617
9035.41 600
9036.30 598
9037.20 655
9038.10 634
9039.00 611
9039.89 619
9040.79 603
9041.69 637
9042.59 601
9043.48 580
9044.38 615
9045.28 646
9046.18 588
9047.07 588
9047.97 585
9048.87 599
9049.77 619
9050.67 683
9051.56 610
9052.46 634
9053.36 657
9054.26 637
9055.16 680
9056.06 616
9056.95 616
9057.85 705
9058.75 686
9059.65 624
9060.55 634
9061.45 596
9062.34 612
9063.24 587
9064.14 678
9065.04 652
9065.94 615
9066.84 649
9067.74 684
9068.64 702
9069.53 649
9070.43 698
9071.33 604
9072.23 646
9073.13 644
9074.03 633
9074.93 616
9075.83 643
9076.73 677
9077.63 640
9078.53 635
9079.43 637
9080.33 659
9081.23 618
9082.12 559
9083.02 591
9083.92 619
9084.82 664
9085.72 605
9086.62 634
9087.52 591
9088.42 686
9089.32 680
9090.22 643
9091.12 569
9092.02 581
9092.92 625
9093.82 589
9094.72 612
9095.62 627
9096.52 600
9097.42 675
9098.32 641
9099.22 594
9100.13 602
9101.03 615
9101.93 610
9102.83 610
9103.73 618
9104.63 635
9105.53 627
9106.43 598
9107.33 578
9108.23 626
9109.13 634
9110.03 584
9110.93 574
9111.84 599
9112.74 616
9113.64 584
9114.54 624
9115.44 632
9116.34 634
9117.24 605
9118.14 539
9119.05 590
9119.95 602
9120.85 587
9121.75 611
9122.65 586
9123.55 520
9124.45 607
9125.36 552
9126.26 537
9127.16 547
9128.06 545
9128.96 553
9129.87 624
9130.77 586
9131.67 593
9132.57 547
9133.47 575
9134.38 556
9135.28 568
9136.18 580
9137.08 608
9137.98 613
9138.89 591
9139.79 608
9140.69 606
9141.59 585
9142.50 577
9143.40 604
9144.30 622
9145.21 670
9146.11 665
9147.01 624
9147.91 571
9148.82 552
9149.72 685
9150.62 660
9151.53 598
9152.43 599
9153.33 622
9154.23 623
9155.14 559
9156.04 544
9156.94 629
9157.85 648
9158.75 610
9159.65 654
9160.56 636
9161.46 624
9162.36 612
9163.27 567
9164.17 587
9165.08 665
9165.98 685
9166.88 577
9167.79 628
9168.69 638
9169.59 579
9170.50 615
9171.40 608
9172.31 613
9173.21 632
9174.11 651
9175.02 600
9175.92 593
9176.83 689
9177.73 595
9178.64 631
9179.54 616
9180.44 568
9181.35 617
9182.25 576
9183.16 535
9184.06 574
9184.97 615
9185.87 598
9186.78 671
9187.68 616
9188.59 637
9189.49 632
9190.40 635
9191.30 610
9192.21 633
9193.11 619
9194.02 619
9194.92 586
9195.83 602
9196.73 607
9197.64 605
9198.54 634
9199.45 598
9200.35 578
9201.26 604
9202.16 620
9203.07 604
9203.98 635
9204.88 591
9205.79 632
9206.69 629
9207.60 632
9208.50 599
9209.41 612
9210.32 576
9211.22 568
9212.13 555
9213.03 603
9213.94 548
9214.85 605
9215.75 648
9216.66 621
9217.57 661
9218.47 662
9219.38 667
9220.28 728
9221.19 699
9222.10 649
9223.00 640
9223.91 664
9224.82 688
9225.72 635
9226.63 631
9227.54 610
9228.44 630
9229.35 593
9230.26 648
9231.16 628
9232.07 606
9232.98 606
9233.89 621
9234.79 666
9235.70 633
9236.61 641
9237.51 544
9238.42 591
9239.33 522
9240.24 597
9241.14 608
9242.05 616
9242.96 621
9243.87 627
9244.77 617
9245.68 549
9246.59 537
9247.50 544
9248.40 617
9249.31 648
9250.22 646
9251.13 590
9252.04 573
9252.94 588
9253.85 621
9254.76 589
9255.67 563
9256.58 559
9257.48 586
9258.39 575
9259.30 615
9260.21 597
9261.12 500
9262.03 528
9262.94 544
9263.84 577
9264.75 601
9265.66 573
9266.57 635
9267.48 587
9268.39 600
9269.30 597
9270.20 568
9271.11 558
9272.02 544
9272.93 541
9273.84 570
9274.75 563
9275.66 556
9276.57 575
9277.48 563
9278.39 575
9279.30 565
9280.21 567
9281.11 535
9282.02 535
9282.93 541
9283.84 588
9284.75 597
9285.66 575
9286.57 550
9287.48 607
9288.39 563
9289.30 541
9290.21 538
9291.12 565
9292.03 586
9292.94 564
9293.85 564
9294.76 542
9295.67 569
9296.58 593
9297.49 696
9298.40 637
9299.31 589
9300.22 605
9301.13 621
9302.04 630
9302.95 677
9303.86 591
9304.77 615
9305.69 720
9306.60 654
9307.51 621
9308.42 596
9309.33 692
9310.24 646
9311.15 691
9312.06 708
9312.97 621
9313.88 663
9314.79 640
9315.70 653
9316.62 636
9317.53 654
9318.44 626
9319.35 616
9320.26 617
9321.17 625
9322.08 571
9322.99 586
9323.91 582
9324.82 601
9325.73 585
9326.64 626
9327.55 575
9328.46 608
9329.38 609
9330.29 610
9331.20 655
9332.11 598
9333.02 572
9333.94 603
9334.85 654
9335.76 707
9336.67 644
9337.58 626
9338.50 720
9339.41 613
9340.32 671
9341.23 596
9342.15 596
9343.06 603
9343.97 574
9344.88 648
9345.80 655
9346.71 618
9347.62 601
9348.53 621
9349.45 625
9350.36 565
9351.27 590
9352.18 636
9353.10 567
9354.01 589
9354.92 632
9355.84 610
9356.75 540
9357.66 550
9358.58 601
9359.49 598
9360.40 674
9361.32 668
9362.23 576
9363.14 564
9364.06 583
9364.97 623
9365.88 635
9366.80 596
9367.71 659
9368.62 624
9369.54 657
9370.45 596
9371.37 643
9372.28 627
9373.19 619
9374.11 599
9375.02 616
9375.94 629
9376.85 590
9377.76 635
9378.68 643
9379.59 666
9380.51 540
9381.42 550
9382.33 606
9383.25 646
9384.16 685
9385.08 622
9385.99 632
9386.91 615
9387.82 647
9388.74 665
9389.65 690
9390.57 666
9391.48 750
9392.40 757
9393.31 723
9394.23 750
9395.14 695
9396.06 753
9396.97 783
9397.89 693
9398.80 700
9399.72 703
9400.63 681
9401.55 715
9402.46 668
9403.38 627
9404.29 616
9405.21 627
9406.12 631
9407.04 588
9407.95 634
9408.87 667
9409.79 628
9410.70 622
9411.62 695
9412.53 613
9413.45 575
9414.36 620
9415.28 619
9416.20 635
9417.11 673
9418.03 631
9418.95 646
9419.86 613
9420.78 702
9421.69 652
9422.61 628
9423.53 624
9424.44 610
9425.36 620
9426.28 692
9427.19 674
9428.11 666
9429.03 671
9429.94 633
9430.86 700
9431.78 679
9432.69 684
9433.61 649
9434.53 644
9435.44 672
9436.36 679
9437.28 657
9438.19 685
9439.11 705
9440.03 643
9440.95 636
9441.86 673
9442.78 695
9443.70 637
9444.62 621
9445.53 627
9446.45 672
9447.37 670
9448.29 651
9449.20 610
9450.12 743
9451.04 752
9451.96 790
9452.87 817
9453.79 864
9454.71 910
9455.63 946
9456.55 909
9457.46 789
9458.38 808
9459.30 797
9460.22 739
9461.14 718
9462.05 854
9462.97 750
9463.89 712
9464.81 713
9465.73 692
9466.65 670
9467.56 637
9468.48 693
9469.40 671
9470.32 658
9471.24 685
9472.16 687
9473.08 679
9473.99 633
9474.91 716
9475.83 693
9476.75 713
9477.67 759
9478.59 707
9479.51 714
9480.43 642
9481.35 687
9482.27 752
9483.19 724
9484.10 729
9485.02 728
9485.94 707
9486.86 755
9487.78 740
9488.70 690
9489.62 787
9490.54 743
9491.46 668
9492.38 719
9493.30 677
9494.22 623
9495.14 670
9496.06 734
9496.98 643
9497.90 669
9498.82 733
9499.74 691
9500.66 647
9501.58 677
9502.50 706
9503.42 744
9504.34 709
9505.26 733
9506.18 738
9507.10 698
9508.02 726
9508.94 707
9509.86 636
9510.78 722
9511.70 789
9512.63 793
9513.55 834
9514.47 818
9515.39 804
9516.31 811
9517.23 791
9518.15 784
9519.07 799
9519.99 875
9520.91 812
9521.83 747
9522.76 802
9523.68 791
9524.60 805
9525.52 818
9526.44 808
9527.36 805
9528.28 774
9529.21 793
9530.13 893
9531.05 921
9531.97 1030
9532.89 1229
9533.81 1249
9534.74 1286
9535.66 1245
9536.58 1212
9537.50 1206
9538.42 1147
9539.35 1034
9540.27 950
9541.19 935
9542.11 914
9543.03 924
9543.96 851
9544.88 852
9545.80 885
9546.72 820
9547.64 720
9548.57 792
9549.49 774
9550.41 799
9551.33 717
9552.26 720
9553.18 791
9554.10 740
9555.03 751
9555.95 826
9556.87 952
9557.79 907
9558.72 837
9559.64 920
9560.56 903
9561.49 837
9562.41 891
9563.33 834
9564.26 844
9565.18 788
9566.10 809
9567.03 738
9567.95 839
9568.87 773
9569.80 693
9570.72 760
9571.64 832
9572.57 819
9573.49 848
9574.41 872
9575.34 854
9576.26 803
9577.18 806
9578.11 780
9579.03 797
9579.96 772
9580.88 727
9581.80 760
9582.73 735
9583.65 720
9584.58 730
9585.50 691
9586.43 690
9587.35 702
9588.27 669
9589.20 692
9590.12 757
9591.05 796
9591.97 742
9592.90 694
9593.82 668
9594.75 726
9595.67 770
9596.60 766
9597.52 758
9598.45 786
9599.37 848
9600.29 788
9601.22 742
9602.14 766
9603.07 788
9604.00 800
9604.92 719
9605.85 773
9606.77 758
9607.70 831
9608.62 752
9609.55 780
9610.47 806
9611.40 795
9612.32 883
9613.25 835
9614.17 861
9615.10 843
9616.03 847
9616.95 889
9617.88 860
9618.80 783
9619.73 814
9620.65 824
9621.58 816
9622.51 786
9623.43 778
9624.36 823
9625.29 900
9626.21 873
9627.14 914
9628.06 880
9628.99 852
9629.92 898
9630.84 915
9631.77 936
9632.70 858
9633.62 865
9634.55 897
9635.48 910
9636.40 969
9637.33 997
9638.26 895
9639.18 1052
9640.11 1080
9641.04 1088
9641.96 989
9642.89 974
9643.82 954
9644.74 1009
9645.67 1101
9646.60 1051
9647.53 1094
9648.45 1212
9649.38 1192
9650.31 1229
9651.24 1210
9652.16 1214
9653.09 1306
9654.02 1231
9654.95 1150
9655.87 1145
9656.80 1136
9657.73 1009
9658.66 950
9659.58 1016
9660.51 1013
9661.44 987
9662.37 980
9663.30 972
9664.22 999
9665.15 991
9666.08 1022
9667.01 1068
9667.94 1076
9668.86 1095
9669.79 1033
9670.72 1188
9671.65 1067
9672.58 1064
9673.51 1142
9674.43 1114
9675.36 1127
9676.29 1035
9677.22 1108
9678.15 1115
9679.08 1145
9680.01 1148
9680.94 1077
9681.86 1129
9682.79 1133
9683.72 1099
9684.65 1084
9685.58 1211
9686.51 1096
9687.44 1153
9688.37 1217
9689.30 1247
9690.23 1238
9691.16 1285
9692.08 1310
9693.01 1251
9693.94 1309
9694.87 1282
9695.80 1260
9696.73 1317
9697.66 1393
9698.59 1386
9699.52 1415
9700.45 1537
9701.38 1450
9702.31 1474
9703.24 1473
9704.17 1351
9705.10 1309
9706.03 1308
9706.96 1286
9707.89 1197
9708.82 1237
9709.75 1169
9710.68 1198
9711.61 1143
9712.54 1202
9713.47 1290
9714.40 1227
9715.33 1232
9716.26 1260
9717.19 1332
9718.12 1270
9719.06 1268
9719.99 1259
9720.92 1186
9721.85 1124
9722.78 1117
9723.71 1075
9724.64 1109
9725.57 1188
9726.50 1084
9727.43 1033
9728.36 1067
9729.30 1132
9730.23 1190
9731.16 1109
9732.09 1165
9733.02 1104
9733.95 1058
9734.88 1063
9735.81 1096
9736.75 1115
9737.68 1091
9738.61 1134
9739.54 1055
9740.47 1003
9741.40 1015
9742.34 1061
9743.27 999
9744.20 971
9745.13 959
9746.06 958
9747.00 986
9747.93 946
9748.86 1026
9749.79 1009
9750.72 964
9751.66 923
9752.59 940
9753.52 976
9754.45 983
9755.39 919
9756.32 962
9757.25 978
9758.18 995
9759.12 953
9760.05 916
9760.98 895
9761.91 883
9762.85 948
9763.78 1012
9764.71 1019
9765.64 965
9766.58 963
9767.51 887
9768.44 947
9769.38 999
9770.31 996
9771.24 965
9772.18 991
9773.11 982
9774.04 863
9774.98 957
9775.91 1052
9776.84 915
9777.78 988
9778.71 1050
9779.64 1069
9780.58 1086
9781.51 1023
9782.44 1023
9783.38 1062
9784.31 1004
9785.25 1065
9786.18 1085
9787.11 1005
9788.05 971
9788.98 1044
9789.92 980
9790.85 867
9791.78 897
9792.72 888
9793.65 841
9794.59 824
9795.52 885
9796.46 838
9797.39 905
9798.32 935
9799.26 885
9800.19 988
9801.13 917
9802.06 901
9803.00 912
9803.93 923
9804.87 915
9805.80 870
9806.74 771
9807.67 807
9808.61 694
9809.54 770
9810.48 705
9811.41 807
9812.35 764
9813.28 830
9814.22 782
9815.15 764
9816.09 827
9817.02 747
9817.96 783
9818.89 788
9819.83 800
9820.76 793
9821.70 722
9822.64 768
9823.57 723
9824.51 794
9825.44 750
9826.38 831
9827.31 754
9828.25 767
9829.19 770
9830.12 773
9831.06 846
9831.99 724
9832.93 734
9833.87 757
9834.80 741
9835.74 730
9836.68 740
9837.61 741
9838.55 792
9839.48 706
9840.42 776
9841.36 765
9842.29 749
9843.23 770
9844.17 765
9845.10 805
9846.04 771
9846.98 766
9847.91 802
9848.85 827
9849.79 778
9850.72 771
9851.66 750
9852.60 757
9853.54 808
9854.47 815
9855.41 815
9856.35 847
9857.28 768
9858.22 766
9859.16 797
9860.10 785
9861.03 767
9861.97 755
9862.91 759
9863.85 864
9864.78 841
9865.72 764
9866.66 740
9867.60 815
9868.54 772
9869.47 741
9870.41 738
9871.35 694
9872.29 693
9873.22 775
9874.16 786
9875.10 743
9876.04 686
9876.98 707
9877.92 768
9878.85 766
9879.79 741
9880.73 778
9881.67 782
9882.61 748
9883.55 700
9884.48 731
9885.42 686
9886.36 708
9887.30 684
9888.24 774
9889.18 788
9890.12 697
9891.06 707
9891.99 735
9892.93 679
9893.87 662
9894.81 778
9895.75 746
9896.69 745
9897.63 763
9898.57 725
9899.51 724
9900.45 707
9901.39 657
9902.33 651
9903.27 684
9904.20 737
9905.14 690
9906.08 719
9907.02 725
9907.96 679
9908.90 752
9909.84 734
9910.78 702
9911.72 737
9912.66 720
9913.60 731
9914.54 689
9915.48 704
9916.42 740
9917.36 787
9918.30 723
9919.24 695
9920.18 689
9921.12 749
9922.06 764
9923.00 716
9923.94 829
9924.88 923
9925.83 967
9926.77 1085
9927.71 1170
9928.65 1189
9929.59 1261
9930.53 1215
9931.47 1112
9932.41 1025
9933.35 972
9934.29 834
9935.23 795
9936.17 766
9937.12 708
9938.06 716
9939.00 768
9939.94 728
9940.88 690
9941.82 699
9942.76 749
9943.70 691
9944.65 655
9945.59 692
9946.53 714
9947.47 717
9948.41 665
9949.35 711
9950.29 653
9951.24 672
9952.18 735
9953.12 671
9954.06 721
9955.00 685
9955.95 683
9956.89 672
9957.83 674
9958.77 653
9959.71 676
9960.66 668
9961.60 686
9962.54 679
9963.48 691
9964.43 721
9965.37 724
9966.31 726
9967.25 694
9968.20 695
9969.14 717
9970.08 611
9971.02 607
9971.97 650
9972.91 663
9973.85 670
9974.79 624
9975.74 676
9976.68 641
9977.62 655
9978.57 674
9979.51 651
9980.45 640
9981.40 631
9982.34 576
9983.28 554
9984.23 662
9985.17 684
9986.11 634
9987.06 647
9988.00 642
9988.94 614
9989.89 596
9990.83 653
9991.77 658
9992.72 622
9993.66 677
9994.60 626
9995.55 621
9996.49 585
9997.44 630
9998.38 635
9999.32 654
10000.27 656
10001.21 608
10002.16 620
10003.10 681
10004.04 687
10004.99 633
10005.93 585
10006.88 610
10007.82 590
10008.77 687
10009.71 730
10010.66 593
10011.60 602
10012.54 615
10013.49 648
10014.43 625
10015.38 663
10016.32 644
10017.27 613
10018.21 678
10019.16 646
10020.10 673
10021.05 690
10021.99 630
10022.94 701
10023.88 659
10024.83 633
10025.77 649
10026.72 653
10027.67 593
10028.61 572
10029.56 578
10030.50 653
10031.45 617
10032.39 599
10033.34 593
10034.28 602
10035.23 639
10036.18 633
10037.12 545
10038.07 522
10039.01 616
10039.96 600
10040.90 542
10041.85 568
10042.80 561
10043.74 583
10044.69 567
10045.64 609
10046.58 588
10047.53 601
10048.47 647
10049.42 586
10050.37 588
10051.31 588
10052.26 564
10053.21 597
10054.15 575
10055.10 574
10056.05 591
10056.99 583
10057.94 582
10058.89 584
10059.83 570
10060.78 642
10061.73 630
10062.67 580
10063.62 576
10064.57 645
10065.52 595
10066.46 576
10067.41 555
10068.36 559
10069.30 607
10070.25 572
10071.20 557
10072.15 597
10073.09 654
10074.04 574
10074.99 546
10075.94 540
10076.88 563
10077.83 552
10078.78 503
10079.73 586
10080.68 613
10081.62 514
10082.57 526
10083.52 601
10084.47 582
10085.42 598
10086.36 563
10087.31 538
10088.26 525
10089.21 579
10090.16 605
10091.11 570
10092.05 521
10093.00 594
10093.95 556
10094.90 519
10095.85 564
10096.80 542
10097.75 555
10098.69 567
10099.64 543
10100.59 539
10101.54 556
10102.49 552
10103.44 603
10104.39 561
10105.34 551
10106.28 510
10107.23 569
10108.18 565
10109.13 548
10110.08 521
10111.03 543
10111.98 539
10112.93 550
10113.88 614
10114.83 589
10115.78 517
10116.73 559
10117.68 556
10118.63 560
10119.58 545
10120.53 552
10121.48 588
10122.43 503
10123.38 532
10124.33 572
10125.28 531
10126.23 521
10127.18 558
10128.13 555
10129.08 553
10130.03 565
10130.98 536
10131.93 530
10132.88 614
10133.83 599
10134.78 556
10135.73 572
10136.68 542
10137.63 539
10138.58 545
10139.53 617
10140.48 568
10141.43 542
10142.38 566
10143.33 547
10144.28 555
10145.23 523
10146.19 515
10147.14 550
10148.09 602
10149.04 622
10149.99 556
10150.94 519
10151.89 540
10152.84 577
10153.79 552
10154.75 559
10155.70 573
10156.65 573
10157.60 626
10158.55 569
10159.50 601
10160.46 562
10161.41 590
10162.36 591
10163.31 598
10164.26 556
10165.21 612
10166.17 558
10167.12 567
10168.07 635
10169.02 596
10169.97 544
10170.93 552
10171.88 543
10172.83 519
10173.78 499
10174.73 579
10175.69 581
10176.64 604
10177.59 554
10178.54 575
10179.50 570
10180.45 574
10181.40 601
10182.35 578
10183.31 581
10184.26 552
10185.21 587
10186.17 639
10187.12 561
10188.07 552
10189.02 575
10189.98 596
10190.93 566
10191.88 621
10192.84 594
10193.79 622
10194.74 563
10195.70 646
10196.65 650
10197.60 635
10198.56 642
10199.51 629
10200.46 586
10201.42 584
10202.37 615
10203.32 626
10204.28 681
10205.23 625
10206.18 642
10207.14 723
10208.09 692
10209.05 735
10210.00 705
10210.95 707
10211.91 710
10212.86 669
10213.82 576
10214.77 638
10215.72 658
10216.68 636
10217.63 603
10218.59 632
10219.54 638
10220.50 632
10221.45 581
10222.41 616
10223.36 589
10224.31 616
10225.27 599
10226.22 625
10227.18 640
10228.13 620
10229.09 624
10230.04 640
10231.00 643
10231.95 634
10232.91 625
10233.86 713
10234.82 728
10235.77 739
10236.73 764
10237.68 786
10238.64 711
10239.59 696
10240.55 737
10241.50 727
10242.46 689
10243.42 681
10244.37 603
10245.33 607
10246.28 641
10247.24 622
10248.19 630
10249.15 710
10250.11 608
10251.06 608
10252.02 550
10252.97 507
10253.93 540
10254.89 637
10255.84 573
10256.80 566
10257.75 564
10258.71 564
10259.67 561
10260.62 520
10261.58 560
10262.54 536
10263.49 565
10264.45 565
10265.40 562
10266.36 517
10267.32 511
10268.27 597
10269.23 528
10270.19 545
10271.14 538
10272.10 526
10273.06 517
10274.02 547
10274.97 579
10275.93 574
10276.89 509
10277.84 515
10278.80 508
10279.76 512
10280.71 495
10281.67 518
10282.63 545
10283.59 540
10284.54 537
10285.50 536
10286.46 555
10287.42 491
10288.37 521
10289.33 483
10290.29 475
10291.25 528
10292.21 546
10293.16 533
10294.12 499
10295.08 511
10296.04 521
10296.99 537
10297.95 546
10298.91 549
10299.87 513
10300.83 581
10301.79 529
10302.74 549
10303.70 548
10304.66 583
10305.62 554
10306.58 554
10307.54 483
10308.49 548
10309.45 546
10310.41 513
10311.37 614
10312.33 541
10313.29 474
10314.25 531
10315.21 575
10316.16 529
10317.12 527
10318.08 472
10319.04 565
10320.00 577
10320.96 549
10321.92 507
10322.88 494
10323.84 512
10324.80 510
10325.76 505
10326.71 486
10327.67 534
10328.63 574
10329.59 519
10330.55 544
10331.51 615
10332.47 653
10333.43 600
10334.39 581
10335.35 502
10336.31 601
10337.27 528
10338.23 512
10339.19 539
10340.15 500
10341.11 520
10342.07 523
10343.03 534
10343.99 487
10344.95 533
10345.91 583
10346.87 576
10347.83 526
10348.79 574
10349.75 595
10350.71 622
10351.67 588
10352.63 529
10353.60 528
10354.56 598
10355.52 488
10356.48 549
10357.44 485
10358.40 512
10359.36 482
10360.32 490
10361.28 564
10362.24 524
10363.20 519
10364.17 467
10365.13 529
10366.09 497
10367.05 479
10368.01 540
10368.97 496
10369.93 476
10370.89 503
10371.86 518
10372.82 505
10373.78 505
10374.74 463
10375.70 499
10376.66 456
10377.63 541
10378.59 545
10379.55 502
10380.51 451
10381.47 459
10382.44 480
10383.40 516
10384.36 554
10385.32 536
10386.28 516
10387.25 459
10388.21 464
10389.17 474
10390.13 503
10391.10 515
10392.06 503
10393.02 489
10393.98 533
10394.94 528
10395.91 536
10396.87 488
10397.83 500
10398.80 448
10399.76 491
10400.72 472
10401.68 532
10402.65 528
10403.61 533
10404.57 540
10405.54 583
10406.50 578
10407.46 549
10408.43 575
10409.39 577
10410.35 575
10411.32 567
10412.28 543
10413.24 569
10414.21 605
10415.17 531
10416.13 509
10417.10 582
10418.06 632
10419.02 669
10419.99 714
10420.95 684
10421.91 737
10422.88 772
10423.84 731
10424.81 714
10425.77 644
10426.73 611
10427.70 597
10428.66 600
10429.63 582
10430.59 511
10431.56 553
10432.52 531
10433.48 501
10434.45 512
10435.41 500
10436.38 512
10437.34 547
10438.31 523
10439.27 507
10440.24 460
10441.20 500
10442.16 562
10443.13 517
10444.09 560
10445.06 490
10446.02 510
10446.99 502
10447.95 495
10448.92 515
10449.88 555
10450.85 518
10451.81 509
10452.78 467
10453.75 464
10454.71 497
10455.68 529
10456.64 565
10457.61 514
10458.57 514
10459.54 534
10460.50 503
10461.47 464
10462.43 461
10463.40 510
10464.37 446
10465.33 486
10466.30 504
10467.26 536
10468.23 468
10469.20 432
10470.16 480
10471.13 497
10472.09 447
10473.06 469
10474.03 432
10474.99 455
10475.96 512
10476.93 467
10477.89 470
10478.86 479
10479.82 487
10480.79 511
10481.76 491
10482.72 538
10483.69 520
10484.66 462
10485.62 521
10486.59 484
10487.56 484
10488.52 484
10489.49 478
10490.46 444
10491.43 492
10492.39 535
10493.36 487
10494.33 470
10495.29 496
10496.26 517
10497.23 523
10498.20 554
10499.16 498
10500.13 506
10501.10 509
10502.07 457
10503.03 544
10504.00 500
10504.97 517
10505.94 514
10506.90 522
10507.87 501
10508.84 464
10509.81 504
10510.78 506
10511.74 501
10512.71 478
10513.68 504
10514.65 520
10515.62 479
10516.58 463
10517.55 446
10518.52 478
10519.49 447
10520.46 475
10521.43 532
10522.39 517
10523.36 543
10524.33 500
10525.30 478
10526.27 555
10527.24 516
10528.21 598
10529.17 541
10530.14 484
10531.11 509
10532.08 511
10533.05 506
10534.02 521
10534.99 487
10535.96 453
10536.93 515
10537.90 480
10538.86 557
10539.83 448
10540.80 444
10541.77 515
10542.74 498
10543.71 494
10544.68 516
10545.65 446
10546.62 473
10547.59 493
10548.56 416
10549.53 520
10550.50 584
10551.47 537
10552.44 541
10553.41 523
10554.38 512
10555.35 566
10556.32 515
10557.29 567
10558.26 586
10559.23 624
10560.20 657
10561.17 651
10562.14 655
10563.11 646
10564.08 721
10565.05 722
10566.02 724
10566.99 636
10567.96 590
10568.93 551
10569.90 561
10570.87 577
10571.84 580
10572.82 519
10573.79 482
10574.76 498
10575.73 498
10576.70 483
10577.67 475
10578.64 524
10579.61 565
10580.58 515
10581.55 476
10582.53 514
10583.50 532
10584.47 531
10585.44 561
10586.41 514
10587.38 511
10588.35 581
10589.33 585
10590.30 531
10591.27 539
10592.24 547
10593.21 579
10594.18 640
10595.16 596
10596.13 588
10597.10 581
10598.07 555
10599.04 502
10600.01 584
10600.99 517
10601.96 501
10602.93 536
10603.90 560
10604.88 518
10605.85 527
10606.82 548
10607.79 472
10608.77 463
10609.74 441
10610.71 472
10611.68 499
10612.66 540
10613.63 501
10614.60 476
10615.57 509
10616.55 588
10617.52 603
10618.49 502
10619.46 501
10620.44 522
10621.41 539
10622.38 556
10623.36 543
10624.33 507
10625.30 507
10626.28 492
10627.25 552
10628.22 486
10629.20 501
10630.17 529
10631.14 496
10632.12 534
10633.09 535
10634.06 600
10635.04 623
10636.01 609
10636.99 646
10637.96 642
10638.93 604
10639.91 654
10640.88 738
10641.85 700
10642.83 726
10643.80 691
10644.78 604
10645.75 626
10646.72 637
10647.70 648
10648.67 528
10649.65 530
10650.62 543
10651.60 561
10652.57 572
10653.55 562
10654.52 477
10655.49 509
10656.47 517
10657.44 501
10658.42 467
10659.39 501
10660.37 555
10661.34 524
10662.32 480
10663.29 507
10664.27 515
10665.24 537
10666.22 521
10667.19 549
10668.17 529
10669.14 555
10670.12 507
10671.09 500
10672.07 501
10673.04 494
10674.02 492
10675.00 481
10675.97 518
10676.95 554
10677.92 519
10678.90 563
10679.87 590
10680.85 594
10681.82 586
10682.80 610
10683.78 555
10684.75 557
10685.73 557
10686.70 576
10687.68 557
10688.66 504
10689.63 514
10690.61 486
10691.58 483
10692.56 475
10693.54 491
10694.51 464
10695.49 519
10696.47 471
10697.44 437
10698.42 518
10699.40 479
10700.37 485
10701.35 478
10702.33 464
10703.30 513
10704.28 471
10705.26 500
10706.23 522
10707.21 479
10708.19 486
10709.16 474
10710.14 456
10711.12 464
10712.10 486
10713.07 508
10714.05 515
10715.03 478
10716.01 494
10716.98 494
10717.96 520
10718.94 518
10719.91 523
10720.89 482
10721.87 426
10722.85 488
10723.83 480
10724.80 478
10725.78 472
10726.76 466
10727.74 427
10728.71 484
10729.69 510
10730.67 492
10731.65 433
10732.63 433
10733.60 448
10734.58 454
10735.56 497
10736.54 489
10737.52 464
10738.50 504
10739.47 511
10740.45 386
10741.43 429
10742.41 489
10743.39 482
10744.37 471
10745.35 416
10746.32 459
10747.30 488
10748.28 454
10749.26 437
10750.24 424
10751.22 450
10752.20 465
10753.18 427
10754.16 488
10755.14 474
10756.11 456
10757.09 486
10758.07 432
10759.05 420
10760.03 434
10761.01 467
10761.99 487
10762.97 493
10763.95 454
10764.93 468
10765.91 480
10766.89 501
10767.87 512
10768.85 436
10769.83 431
10770.81 510
10771.79 447
10772.77 481
10773.75 508
10774.73 518
10775.71 502
10776.69 482
10777.67 486
10778.65 481
10779.63 503
10780.61 500
10781.59 497
10782.57 490
10783.55 460
10784.53 462
10785.51 442
10786.49 426
10787.47 490
10788.45 506
10789.43 429
10790.41 503
10791.39 478
10792.38 457
10793.36 480
10794.34 472
10795.32 425
10796.30 434
10797.28 438
10798.26 470
10799.24 471
10800.22 462
10801.21 479
10802.19 473
10803.17 489
10804.15 472
10805.13 483
10806.11 439
10807.09 479
10808.07 452
10809.06 487
10810.04 446
10811.02 457
10812.00 462
10812.98 392
10813.97 463
10814.95 446
10815.93 483
10816.91 470
10817.89 449
10818.87 492
10819.86 496
10820.84 482
10821.82 486
10822.80 517
10823.79 472
10824.77 549
10825.75 500
10826.73 418
10827.72 460
10828.70 436
10829.68 463
10830.66 435
10831.65 501
10832.63 482
10833.61 471
10834.59 465
10835.58 475
10836.56 443
10837.54 488
10838.52 449
10839.51 483
10840.49 506
10841.47 504
10842.46 477
10843.44 532
10844.42 520
10845.41 494
10846.39 529
10847.37 510
10848.36 499
10849.34 527
10850.32 515
10851.31 517
10852.29 463
10853.27 499
10854.26 471
10855.24 490
10856.23 460
10857.21 476
10858.19 500
10859.18 463
10860.16 479
10861.14 512
10862.13 502
10863.11 521
10864.10 509
10865.08 591
10866.07 544
10867.05 539
10868.03 477
10869.02 497
10870.00 550
10870.99 469
10871.97 494
10872.96 516
10873.94 528
10874.92 547
10875.91 501
10876.89 552
10877.88 506
10878.86 497
10879.85 545
10880.83 543
10881.82 557
10882.80 508
10883.79 570
10884.77 561
10885.76 566
10886.74 593
10887.73 592
10888.71 622
10889.70 569
10890.68 579
10891.67 625
10892.65 567
10893.64 566
10894.63 561
10895.61 558
10896.60 572
10897.58 640
10898.57 576
10899.55 591
10900.54 621
10901.53 559
10902.51 576
10903.50 540
10904.48 562
10905.47 590
10906.46 683
10907.44 578
10908.43 610
10909.41 570
10910.40 576
10911.39 596
10912.37 614
10913.36 615
10914.34 626
10915.33 595
10916.32 639
10917.30 731
10918.29 656
10919.28 660
10920.26 664
10921.25 602
10922.24 635
10923.22 689
10924.21 644
10925.20 663
10926.18 595
10927.17 646
10928.16 668
10929.15 639
10930.13 704
10931.12 683
10932.11 635
10933.09 635
10934.08 639
10935.07 676
10936.06 742
10937.04 704
10938.03 647
10939.02 721
10940.01 770
10940.99 782
10941.98 751
10942.97 751
10943.96 775
10944.94 793
10945.93 812
10946.92 764
10947.91 773
10948.90 801
10949.88 786
10950.87 774
10951.86 824
10952.85 821
10953.84 885
10954.82 839
10955.81 880
10956.80 902
10957.79 908
10958.78 969
10959.77 975
10960.75 999
10961.74 997
10962.73 962
10963.72 924
10964.71 957
10965.70 857
10966.69 844
10967.68 876
10968.66 803
10969.65 757
10970.64 742
10971.63 759
10972.62 762
10973.61 705
10974.60 760
10975.59 800
10976.58 814
10977.57 824
10978.55 813
10979.54 791
10980.53 799
10981.52 738
10982.51 798
10983.50 819
10984.49 810
10985.48 800
10986.47 844
10987.46 805
10988.45 773
10989.44 792
10990.43 766
10991.42 812
10992.41 837
10993.40 955
10994.39 857
10995.38 913
10996.37 1055
10997.36 1173
10998.35 1170
10999.34 1194
11000.33 1355
11001.32 1425
11002.31 1390
11003.30 1355
11004.29 1251
11005.28 1232
11006.27 1154
11007.26 990
11008.25 915
11009.24 841
11010.24 861
11011.23 826
11012.22 848
11013.21 747
11014.20 774
11015.19 744
11016.18 700
11017.17 685
11018.16 703
11019.15 717
11020.14 698
11021.14 694
11022.13 686
11023.12 687
11024.11 701
11025.10 724
11026.09 731
11027.08 729
11028.08 715
11029.07 685
11030.06 659
11031.05 659
11032.04 631
11033.03 674
11034.03 651
11035.02 633
11036.01 600
11037.00 655
11037.99 752
11038.99 725
11039.98 646
11040.97 655
11041.96 640
11042.95 664
11043.95 701
11044.94 691
11045.93 661
11046.92 667
11047.92 671
11048.91 622
11049.90 620
11050.89 601
11051.89 558
11052.88 558
11053.87 577
11054.86 610
11055.86 631
11056.85 619
11057.84 612
11058.83 624
11059.83 605
11060.82 627
11061.81 547
11062.81 559
11063.80 641
11064.79 599
11065.79 533
11066.78 508
11067.77 526
11068.77 544
11069.76 579
11070.75 582
11071.75 575
11072.74 567
11073.73 589
11074.73 603
11075.72 584
11076.71 591
11077.71 605
11078.70 591
11079.70 616
11080.69 590
11081.68 600
11082.68 632
11083.67 591
11084.67 561
11085.66 538
11086.65 583
11087.65 631
11088.64 622
11089.64 594
11090.63 578
11091.63 601
11092.62 565
11093.61 588
11094.61 570
11095.60 528
11096.60 563
11097.59 561
11098.59 565
11099.58 576
11100.58 530
11101.57 477
11102.57 539
11103.56 583
11104.56 550
11105.55 591
11106.55 546
11107.54 567
11108.54 576
11109.53 552
11110.53 541
11111.52 541
11112.52 556
11113.51 528
11114.51 558
11115.50 525
11116.50 526
11117.49 532
11118.49 515
11119.49 486
11120.48 592
11121.48 568
11122.47 546
11123.47 542
11124.46 549
11125.46 589
11126.46 590
11127.45 613
11128.45 547
11129.44 557
11130.44 537
11131.44 567
11132.43 548
11133.43 552
11134.43 483
11135.42 519
11136.42 516
11137.41 539
11138.41 530
11139.41 511
11140.40 554
11141.40 511
11142.40 496
11143.39 514
11144.39 509
11145.39 539
11146.38 564
11147.38 523
11148.38 561
11149.38 557
11150.37 554
11151.37 514
11152.37 496
11153.36 478
11154.36 510
11155.36 598
11156.36 527
11157.35 495
11158.35 504
11159.35 499
11160.34 492
11161.34 517
11162.34 501
11163.34 456
11164.33 433
11165.33 460
11166.33 477
11167.33 522
11168.33 543
11169.32 518
11170.32 502
11171.32 513
11172.32 506
11173.32 516
11174.31 487
11175.31 506
11176.31 503
11177.31 453
11178.31 436
11179.30 505
11180.30 484
11181.30 450
11182.30 502
11183.30 474
11184.30 439
11185.30 450
11186.29 548
11187.29 488
11188.29 453
11189.29 446
11190.29 401
11191.29 451
11192.29 498
11193.29 492
11194.28 473
11195.28 504
11196.28 514
11197.28 544
11198.28 508
11199.28 459
11200.28 489
11201.28 459
11202.28 488
11203.28 516
11204.28 476
11205.28 478
11206.28 441
11207.28 478
11208.28 486
11209.27 564
11210.27 517
11211.27 504
11212.27 538
11213.27 494
11214.27 483
11215.27 460
11216.27 447
11217.27 440
11218.27 421
11219.27 456
11220.27 490
11221.27 500
11222.27 492
11223.27 491
11224.27 523
11225.28 453
11226.28 498
11227.28 517
11228.28 504
11229.28 497
11230.28 502
11231.28 497
11232.28 519
11233.28 491
11234.28 477
11235.28 504
11236.28 526
11237.28 505
11238.28 482
11239.28 546
11240.29 504
11241.29 509
11242.29 503
11243.29 485
11244.29 502
11245.29 514
11246.29 477
11247.29 540
11248.30 557
11249.30 558
11250.30 480
11251.30 483
11252.30 491
11253.30 519
11254.31 528
11255.31 490
11256.31 495
11257.31 520
11258.31 454
11259.31 504
11260.32 488
11261.32 458
11262.32 471
11263.32 523
11264.32 475
11265.33 576
11266.33 499
11267.33 505
11268.33 560
11269.34 526
11270.34 500
11271.34 486
11272.34 544
11273.35 538
11274.35 564
11275.35 553
11276.35 504
11277.36 490
11278.36 579
11279.36 522
11280.36 519
11281.37 558
11282.37 510
11283.37 565
11284.38 600
11285.38 512
11286.38 485
11287.38 488
11288.39 540
11289.39 574
11290.39 502
11291.40 577
11292.40 606
11293.40 512
11294.41 514
11295.41 625
11296.41 543
11297.42 519
11298.42 553
11299.43 517
11300.43 557
11301.43 555
11302.44 517
11303.44 522
11304.44 520
11305.45 517
11306.45 558
11307.46 567
11308.46 588
11309.47 617
11310.47 648
11311.47 626
11312.48 705
11313.48 718
11314.49 679
11315.49 659
11316.50 694
11317.50 673
11318.50 657
11319.51 671
11320.51 690
11321.52 608
11322.52 531
11323.53 572
11324.53 572
11325.54 523
11326.54 571
11327.55 507
11328.55 574
11329.56 509
11330.56 535
11331.57 563
11332.57 591
11333.58 540
11334.58 530
11335.59 536
11336.59 559
11337.60 600
11338.60 633
11339.61 591
11340.61 595
11341.62 527
11342.63 547
11343.63 549
11344.64 583
11345.64 542
11346.65 513
11347.65 536
11348.66 515
11349.67 512
11350.67 488
11351.68 469
11352.68 482
11353.69 532
11354.70 495
11355.70 511
11356.71 478
11357.72 497
11358.72 495
11359.73 481
11360.73 486
11361.74 498
11362.75 486
11363.75 518
11364.76 493
11365.77 519
11366.77 500
11367.78 456
11368.79 430
11369.79 436
11370.80 459
11371.81 479
11372.81 498
11373.82 449
11374.83 476
11375.84 447
11376.84 482
11377.85 520
11378.86 543
11379.86 507
11380.87 455
11381.88 475
11382.89 473
11383.89 463
11384.90 455
11385.91 490
11386.92 489
11387.92 472
11388.93 493
11389.94 466
11390.95 454
11391.95 504
11392.96 470
11393.97 467
11394.98 467
11395.99 470
11396.99 456
11398.00 483
11399.01 478
11400.02 473
11401.03 420
11402.03 495
11403.04 494
11404.05 408
11405.06 468
11406.07 463
11407.08 477
11408.09 480
11409.09 502
11410.10 493
11411.11 460
11412.12 462
11413.13 436
11414.14 462
11415.15 473
11416.15 468
11417.16 498
11418.17 481
11419.18 509
11420.19 492
11421.20 497
11422.21 501
11423.22 509
11424.23 527
11425.24 441
11426.25 459
11427.26 517
11428.26 508
11429.27 501
11430.28 465
11431.29 503
11432.30 464
11433.31 459
11434.32 544
11435.33 512
11436.34 542
11437.35 564
11438.36 458
11439.37 475
11440.38 478
11441.39 476
11442.40 444
11443.41 449
11444.42 470
11445.43 498
11446.44 460
11447.45 473
11448.46 463
11449.47 415
11450.48 466
11451.49 476
11452.50 504
11453.51 487
11454.52 476
11455.53 479
11456.55 468
11457.56 470
11458.57 462
11459.58 518
11460.59 452
11461.60 474
11462.61 458
11463.62 471
11464.63 507
11465.64 535
11466.65 513
11467.67 484
11468.68 454
11469.69 523
11470.70 507
11471.71 491
11472.72 516
11473.73 509
11474.74 502
11475.76 489
11476.77 508
11477.78 492
11478.79 504
11479.80 497
11480.81 485
11481.83 522
11482.84 518
11483.85 497
11484.86 479
11485.87 535
11486.89 523
11487.90 465
11488.91 516
11489.92 479
11490.93 562
11491.95 551
11492.96 526
11493.97 523
11494.98 520
11496.00 481
11497.01 482
11498.02 547
11499.03 494
11500.05 503
11501.06 538
11502.07 534
11503.08 509
11504.10 547
11505.11 546
11506.12 559
11507.13 574
11508.15 565
11509.16 564
11510.17 506
11511.19 495
11512.20 543
11513.21 516
11514.23 486
11515.24 547
11516.25 553
11517.27 521
11518.28 503
11519.29 472
11520.31 451
11521.32 573
11522.33 579
11523.35 523
11524.36 573
11525.37 570
11526.39 554
11527.40 534
11528.42 490
11529.43 492
11530.44 558
11531.46 580
11532.47 516
11533.48 507
11534.50 552
11535.51 558
11536.53 554
11537.54 556
11538.56 565
11539.57 525
11540.58 566
11541.60 607
11542.61 578
11543.63 567
11544.64 559
11545.66 555
11546.67 553
11547.69 551
11548.70 535
11549.72 550
11550.73 551
11551.75 596
11552.76 598
11553.78 595
11554.79 645
11555.81 621
11556.82 669
11557.84 679
11558.85 670
11559.87 676
11560.88 676
11561.90 678
11562.91 679
11563.93 676
11564.94 665
11565.96 635
11566.97 662
11567.99 750
11569.00 739
11570.02 724
11571.04 730
11572.05 725
11573.07 665
11574.08 722
11575.10 721
11576.11 707
11577.13 763
11578.15 786
11579.16 906
11580.18 889
11581.20 833
11582.21 932
11583.23 954
11584.24 949
11585.26 965
11586.28 999
11587.29 999
11588.31 1053
11589.33 1000
11590.34 958
11591.36 1077
11592.38 1142
11593.39 1187
11594.41 1346
11595.43 1513
11596.44 1629
11597.46 1846
11598.48 2114
11599.49 2249
11600.51 2328
11601.53 2421
11602.54 2256
11603.56 2262
11604.58 2084
11605.60 1854
11606.61 1590
11607.63 1406
11608.65 1266
11609.67 1175
11610.68 1102
11611.70 995
11612.72 974
11613.74 970
11614.75 908
11615.77 892
11616.79 760
11617.81 851
11618.82 824
11619.84 823
11620.86 761
11621.88 739
11622.90 731
11623.91 740
11624.93 773
11625.95 743
11626.97 731
11627.99 695
11629.00 791
11630.02 766
11631.04 761
11632.06 763
11633.08 740
11634.10 714
11635.11 738
11636.13 752
11637.15 767
11638.17 793
11639.19 764
11640.21 750
11641.23 694
11642.25 722
11643.26 738
11644.28 692
11645.30 635
11646.32 634
11647.34 594
11648.36 605
11649.38 652
11650.40 641
11651.42 631
11652.44 626
11653.46 595
11654.47 585
11655.49 588
11656.51 574
11657.53 579
11658.55 569
11659.57 590
11660.59 640
11661.61 595
11662.63 648
11663.65 673
11664.67 585
11665.69 657
11666.71 608
11667.73 607
11668.75 633
11669.77 642
11670.79 627
11671.81 634
11672.83 647
11673.85 660
11674.87 625
11675.89 620
11676.91 672
11677.93 698
11678.95 717
11679.97 681
11680.99 699
11682.01 696
11683.03 668
11684.06 721
11685.08 705
11686.10 675
11687.12 709
11688.14 636
11689.16 648
11690.18 634
11691.20 637
11692.22 621
11693.24 618
11694.26 636
11695.29 593
11696.31 602
11697.33 632
11698.35 646
11699.37 613
11700.39 590
11701.41 585
11702.43 621
11703.46 674
11704.48 611
11705.50 588
11706.52 545
11707.54 577
11708.56 602
11709.59 587
11710.61 612
11711.63 604
11712.65 605
11713.67 595
11714.70 596
11715.72 595
11716.74 626
11717.76 589
11718.78 546
11719.81 553
11720.83 522
11721.85 573
11722.87 525
11723.90 575
11724.92 508
11725.94 511
11726.96 531
11727.99 529
11729.01 609
11730.03 531
11731.05 549
11732.08 575
11733.10 521
11734.12 502
11735.15 570
11736.17 518
11737.19 502
11738.21 511
11739.24 487
11740.26 513
11741.28 513
11742.31 536
11743.33 529
11744.35 567
11745.38 546
11746.40 574
11747.42 558
11748.45 562
11749.47 569
11750.49 564
11751.52 551
11752.54 500
11753.56 511
11754.59 533
11755.61 539
11756.64 550
11757.66 479
11758.68 538
11759.71 531
11760.73 513
11761.76 539
11762.78 501
11763.80 493
11764.83 493
11765.85 488
11766.88 462
11767.90 487
11768.93 520
11769.95 559
11770.97 503
11772.00 496
11773.02 483
11774.05 506
11775.07 453
11776.10 490
11777.12 522
11778.15 476
11779.17 483
11780.20 453
11781.22 456
11782.25 475
11783.27 532
11784.30 513
11785.32 503
11786.35 466
11787.37 451
11788.40 464
11789.42 477
11790.45 482
11791.47 483
11792.50 486
11793.52 543
11794.55 534
11795.57 478
11796.60 503
11797.63 491
11798.65 476
11799.68 447
11800.70 492
11801.73 475
11802.75 500
11803.78 464
11804.81 487
11805.83 477
11806.86 456
11807.88 549
11808.91 522
11809.94 492
11810.96 473
11811.99 421
11813.02 455
11814.04 421
11815.07 430
11816.09 461
11817.12 444
11818.15 471
11819.17 454
11820.20 411
11821.23 447
11822.25 445
11823.28 482
11824.31 470
11825.33 489
11826.36 478
11827.39 447
11828.42 533
11829.44 522
11830.47 514
11831.50 457
11832.52 499
11833.55 518
11834.58 524
11835.61 516
11836.63 495
11837.66 478
11838.69 487
11839.71 434
11840.74 453
11841.77 469
11842.80 474
11843.83 438
11844.85 443
11845.88 459
11846.91 421
11847.94 493
11848.96 467
11849.99 443
11851.02 456
11852.05 476
11853.08 510
11854.10 456
11855.13 464
11856.16 435
11857.19 455
11858.22 453
11859.24 472
11860.27 500
11861.30 491
11862.33 460
11863.36 447
11864.39 467
11865.42 445
11866.44 453
11867.47 452
11868.50 512
11869.53 537
11870.56 548
11871.59 470
11872.62 476
11873.65 490
11874.67 481
11875.70 460
11876.73 445
11877.76 458
11878.79 439
11879.82 449
11880.85 463
11881.88 497
11882.91 476
11883.94 506
11884.97 516
11886.00 471
11887.03 488
11888.06 460
11889.09 506
11890.11 473
11891.14 524
11892.17 540
11893.20 543
11894.23 553
11895.26 562
11896.29 535
11897.32 559
11898.35 542
11899.38 569
11900.41 562
11901.44 528
11902.47 524
11903.50 561
11904.53 548
11905.56 577
11906.59 555
11907.63 562
11908.66 586
11909.69 559
11910.72 554
11911.75 571
11912.78 537
11913.81 527
11914.84 591
11915.87 551
11916.90 519
11917.93 561
11918.96 516
11919.99 559
11921.02 510
11922.06 514
11923.09 593
11924.12 553
11925.15 591
11926.18 623
11927.21 652
11928.24 650
11929.27 622
11930.31 731
11931.34 758
11932.37 704
11933.40 755
11934.43 735
11935.46 700
11936.49 720
11937.53 651
11938.56 681
11939.59 641
11940.62 571
11941.65 600
11942.69 557
11943.72 566
11944.75 557
11945.78 544
11946.81 558
11947.85 509
11948.88 490
11949.91 511
11950.94 465
11951.97 409
11953.01 474
11954.04 549
11955.07 506
11956.10 457
11957.14 450
11958.17 438
11959.20 513
11960.24 493
11961.27 502
11962.30 547
11963.33 507
11964.37 486
11965.40 490
11966.43 528
11967.47 488
11968.50 465
11969.53 510
11970.56 532
11971.60 503
11972.63 498
11973.66 458
11974.70 430
11975.73 470
11976.76 470
11977.80 481
11978.83 488
11979.86 483
11980.90 458
11981.93 493
11982.97 481
11984.00 528
11985.03 478
11986.07 515
11987.10 502
11988.13 488
11989.17 477
11990.20 483
11991.24 461
11992.27 497
11993.30 438
11994.34 448
11995.37 500
11996.41 505
11997.44 500
11998.48 474
11999.51 520
12000.54 542
12001.58 513
12002.61 440
12003.65 534
12004.68 484
12005.72 472
12006.75 482
12007.79 481
12008.82 519
12009.86 522
12010.89 545
12011.93 481
12012.96 477
12014.00 523
12015.03 524
12016.07 558
12017.10 489
12018.14 516
12019.17 527
12020.21 559
12021.24 577
12022.28 544
12023.31 479
12024.35 530
12025.38 558
12026.42 509
12027.46 476
12028.49 558
12029.53 520
12030.56 541
12031.60 540
12032.63 530
12033.67 515
12034.71 556
12035.74 518
12036.78 516
12037.81 480
12038.85 542
12039.89 496
12040.92 533
12041.96 547
12042.99 542
12044.03 510
12045.07 528
12046.10 514
12047.14 531
12048.18 534
12049.21 535
12050.25 537
12051.29 526
12052.32 538
12053.36 505
12054.40 503
12055.43 492
12056.47 502
12057.51 513
12058.54 504
12059.58 506
12060.62 478
12061.65 479
12062.69 500
12063.73 519
12064.77 469
12065.80 474
12066.84 495
12067.88 474
12068.92 490
12069.95 497
12070.99 500
12072.03 521
12073.07 525
12074.10 497
12075.14 532
12076.18 496
12077.22 498
12078.25 473
12079.29 496
12080.33 478
12081.37 465
12082.41 506
12083.44 490
12084.48 493
12085.52 504
12086.56 465
12087.60 470
12088.63 459
12089.67 499
12090.71 525
12091.75 524
12092.79 449
12093.83 472
12094.86 465
12095.90 495
12096.94 533
12097.98 529
12099.02 502
12100.06 477
12101.10 518
12102.13 546
12103.17 557
12104.21 604
12105.25 582
12106.29 565
12107.33 565
12108.37 508
12109.41 522
12110.45 603
12111.49 559
12112.53 492
12113.56 469
12114.60 467
12115.64 509
12116.68 477
12117.72 508
12118.76 497
12119.80 542
12120.84 493
12121.88 462
12122.92 457
12123.96 486
12125.00 473
12126.04 477
12127.08 498
12128.12 455
12129.16 436
12130.20 435
12131.24 464
12132.28 427
12133.32 458
12134.36 437
12135.40 457
12136.44 449
12137.48 489
12138.52 450
12139.56 451
12140.60 399
12141.64 423
12142.68 477
12143.72 403
12144.76 396
12145.81 475
12146.85 454
12147.89 478
12148.93 476
12149.97 434
12151.01 437
12152.05 411
12153.09 436
12154.13 423
12155.17 477
12156.21 451
12157.26 461
12158.30 433
12159.34 440
12160.38 419
12161.42 391
12162.46 398
12163.50 455
12164.55 445
12165.59 445
12166.63 438
12167.67 402
12168.71 399
12169.75 448
12170.80 407
12171.84 381
12172.88 439
12173.92 405
12174.96 454
12176.00 427
12177.05 382
12178.09 412
12179.13 460
12180.17 418
12181.22 419
12182.26 426
12183.30 368
12184.34 438
12185.38 455
12186.43 420
12187.47 411
12188.51 500
12189.55 484
12190.60 414
12191.64 451
12192.68 437
12193.72 408
12194.77 439
12195.81 463
12196.85 444
12197.90 446
12198.94 448
12199.98 411
12201.03 434
12202.07 438
12203.11 449
12204.15 408
12205.20 436
12206.24 473
12207.28 440
12208.33 446
12209.37 449
12210.41 397
12211.46 416
12212.50 442
12213.55 450
12214.59 448
12215.63 435
12216.68 431
12217.72 431
12218.76 429
12219.81 428
12220.85 436
12221.90 511
12222.94 453
12223.98 435
12225.03 431
12226.07 454
12227.12 422
12228.16 460
12229.20 449
12230.25 477
12231.29 452
12232.34 437
12233.38 462
12234.43 476
12235.47 445
12236.52 426
12237.56 448
12238.61 478
12239.65 451
12240.69 427
12241.74 417
12242.78 405
12243.83 408
12244.87 407
12245.92 418
12246.96 427
12248.01 399
12249.05 416
12250.10 412
12251.14 432
12252.19 434
12253.24 451
12254.28 381
12255.33 394
12256.37 402
12257.42 428
12258.46 446
12259.51 438
12260.55 366
12261.60 427
12262.64 412
12263.69 380
12264.74 429
12265.78 469
12266.83 411
12267.87 430
12268.92 414
12269.97 380
12271.01 315
12272.06 360
12273.10 395
12274.15 393
12275.20 356
12276.24 381
12277.29 436
12278.34 423
12279.38 382
12280.43 370
12281.47 404
12282.52 378
12283.57 391
12284.61 410
12285.66 413
12286.71 400
12287.75 392
12288.80 370
12289.85 466
12290.90 444
12291.94 418
12292.99 396
12294.04 410
12295.08 385
12296.13 372
12297.18 395
12298.22 366
12299.27 409
12300.32 429
12301.37 442
12302.41 440
12303.46 416
12304.51 407
12305.56 381
12306.60 379
12307.65 419
12308.70 408
12309.75 403
12310.79 391
12311.84 433
12312.89 402
12313.94 397
12314.99 408
12316.03 415
12317.08 399
12318.13 414
12319.18 350
12320.23 359
12321.27 380
12322.32 389
12323.37 409
12324.42 372
12325.47 403
12326.52 377
12327.56 353
12328.61 394
12329.66 367
12330.71 383
12331.76 365
12332.81 406
12333.86 418
12334.91 400
12335.95 374
12337.00 395
12338.05 419
12339.10 391
12340.15 401
12341.20 397
12342.25 412
12343.30 368
12344.35 355
12345.40 413
12346.44 394
12347.49 347
12348.54 422
12349.59 391
12350.64 375
12351.69 390
12352.74 364
12353.79 409
12354.84 406
12355.89 371
12356.94 399
12357.99 409
12359.04 397
12360.09 422
12361.14 380
12362.19 416
12363.24 459
12364.29 440
12365.34 383
12366.39 357
12367.44 388
12368.49 400
12369.54 387
12370.59 413
12371.64 396
12372.69 394
12373.74 427
12374.79 374
12375.84 433
12376.89 389
12377.94 390
12378.99 405
12380.05 426
12381.10 457
12382.15 440
12383.20 432
12384.25 412
12385.30 387
12386.35 404
12387.40 400
12388.45 398
12389.50 429
12390.55 393
12391.61 429
12392.66 414
12393.71 448
12394.76 422
12395.81 400
12396.86 379
12397.91 410
12398.97 470
12400.02 471
12401.07 463
12402.12 392
12403.17 458
12404.22 449
12405.28 435
12406.33 473
12407.38 435
12408.43 443
12409.48 459
12410.53 500
12411.59 432
12412.64 437
12413.69 451
12414.74 457
12415.80 461
12416.85 428
12417.90 449
12418.95 451
12420.00 428
12421.06 406
12422.11 375
12423.16 386
12424.21 403
12425.27 472
12426.32 452
12427.37 446
12428.43 470
12429.48 439
12430.53 428
12431.58 391
12432.64 390
12433.69 431
12434.74 431
12435.80 438
12436.85 423
12437.90 490
12438.96 446
12440.01 457
12441.06 441
12442.12 451
12443.17 429
12444.22 425
12445.28 464
12446.33 475
12447.38 413
12448.44 431
12449.49 493
12450.54 475
12451.60 429
12452.65 407
12453.71 465
12454.76 446
12455.81 470
12456.87 478
12457.92 508
12458.98 420
12460.03 434
12461.08 393
12462.14 407
12463.19 436
12464.25 445
12465.30 446
12466.35 483
12467.41 487
12468.46 468
12469.52 441
12470.57 422
12471.63 465
12472.68 476
12473.74 459
12474.79 501
12475.85 523
12476.90 537
12477.96 523
12479.01 515
12480.07 523
12481.12 568
12482.18 549
12483.23 597
12484.29 632
12485.34 616
12486.40 577
12487.45 590
12488.51 637
12489.56 736
12490.62 771
12491.67 810
12492.73 887
12493.78 982
12494.84 1079
12495.90 1106
12496.95 1122
12498.01 1088
12499.06 1079
12500.12 1041
12501.17 1013
12502.23 837
12503.29 835
12504.34 739
12505.40 701
12506.45 675
12507.51 628
12508.57 619
12509.62 610
12510.68 537
12511.73 553
12512.79 541
12513.85 522
12514.90 569
12515.96 504
12517.02 487
12518.07 515
12519.13 499
12520.19 505
12521.24 526
12522.30 467
12523.36 512
12524.41 526
12525.47 561
12526.53 560
12527.58 568
12528.64 525
12529.70 545
12530.76 546
12531.81 497
12532.87 546
12533.93 577
12534.98 573
12536.04 546
12537.10 545
12538.16 569
12539.21 503
12540.27 513
12541.33 474
12542.39 464
12543.44 506
12544.50 527
12545.56 486
12546.62 483
12547.68 488
12548.73 488
12549.79 524
12550.85 504
12551.91 457
12552.96 521
12554.02 549
12555.08 521
12556.14 475
12557.20 523
12558.26 551
12559.31 530
12560.37 501
12561.43 500
12562.49 532
12563.55 550
12564.61 545
12565.66 530
12566.72 519
12567.78 538
12568.84 639
12569.90 649
12570.96 661
12572.02 665
12573.08 652
12574.13 657
12575.19 675
12576.25 723
12577.31 717
12578.37 709
12579.43 694
12580.49 721
12581.55 745
12582.61 609
12583.67 612
12584.73 662
12585.79 624
12586.85 599
12587.91 635
12588.96 607
12590.02 559
12591.08 562
12592.14 632
12593.20 568
12594.26 576
12595.32 547
12596.38 552
12597.44 586
12598.50 600
12599.56 559
12600.62 556
12601.68 535
12602.74 533
12603.80 591
12604.86 548
12605.92 526
12606.98 497
12608.04 498
12609.10 538
12610.17 536
12611.23 533
12612.29 514
12613.35 476
12614.41 509
12615.47 488
12616.53 472
12617.59 517
12618.65 513
12619.71 481
12620.77 517
12621.83 517
12622.89 464
12623.95 493
12625.02 493
12626.08 457
12627.14 455
12628.20 487
12629.26 498
12630.32 523
12631.38 520
12632.44 482
12633.51 526
12634.57 493
12635.63 516
12636.69 456
12637.75 479
12638.81 500
12639.88 501
12640.94 529
12642.00 502
12643.06 493
12644.12 505
12645.18 518
12646.25 457
12647.31 460
12648.37 500
12649.43 535
12650.50 522
12651.56 541
12652.62 573
12653.68 565
12654.74 611
12655.81 624
12656.87 606
12657.93 601
12658.99 589
12660.06 594
12661.12 572
12662.18 506
12663.24 555
12664.31 590
12665.37 564
12666.43 589
12667.50 566
12668.56 543
12669.62 488
12670.68 480
12671.75 531
12672.81 485
12673.87 482
12674.94 516
12676.00 468
12677.06 477
12678.13 511
12679.19 475
12680.25 533
12681.32 499
12682.38 529
12683.44 538
12684.51 553
12685.57 504
12686.63 473
12687.70 475
12688.76 469
12689.83 469
12690.89 437
12691.95 468
12693.02 478
12694.08 452
12695.15 461
12696.21 465
12697.27 483
12698.34 461
12699.40 459
12700.47 494
12701.53 489
12702.60 444
12703.66 440
12704.72 495
12705.79 435
12706.85 449
12707.92 482
12708.98 411
12710.05 439
12711.11 452
12712.18 463
12713.24 479
12714.31 467
12715.37 443
12716.44 449
12717.50 453
12718.57 441
12719.63 423
12720.70 447
12721.76 456
12722.83 400
12723.89 460
12724.96 423
12726.02 424
12727.09 391
12728.15 431
12729.22 393
12730.28 418
12731.35 465
12732.41 431
12733.48 445
12734.55 437
12735.61 455
12736.68 420
12737.74 389
12738.81 412
12739.88 461
12740.94 450
12742.01 391
12743.07 455
12744.14 433
12745.21 423
12746.27 412
12747.34 408
12748.40 403
12749.47 444
12750.54 420
12751.60 424
12752.67 399
12753.74 381
12754.80 407
12755.87 420
12756.94 421
12758.00 410
12759.07 425
12760.14 388
12761.20 422
12762.27 385
12763.34 429
12764.40 441
12765.47 392
12766.54 390
12767.60 369
12768.67 390
12769.74 428
12770.81 431
12771.87 434
12772.94 406
12774.01 436
12775.08 394
12776.14 386
12777.21 371
12778.28 397
12779.35 398
12780.41 382
12781.48 379
12782.55 389
12783.62 386
12784.68 402
12785.75 407
12786.82 425
12787.89 381
12788.96 393
12790.02 414
12791.09 381
12792.16 421
12793.23 411
12794.30 371
12795.36 369
12796.43 389
12797.50 391
12798.57 407
12799.64 418
12800.71 361
12801.77 399
12802.84 409
12803.91 401
12804.98 363
12806.05 357
12807.12 368
12808.19 402
12809.25 442
12810.32 377
12811.39 370
12812.46 385
12813.53 356
12814.60 402
12815.67 425
12816.74 392
12817.81 403
12818.88 401
12819.95 383
12821.01 387
12822.08 388
12823.15 385
12824.22 370
12825.29 366
12826.36 390
12827.43 363
12828.50 356
12829.57 362
12830.64 424
12831.71 392
12832.78 400
12833.85 416
12834.92 395
12835.99 379
12837.06 372
12838.13 406
12839.20 354
12840.27 354
12841.34 381
12842.41 407
12843.48 410
12844.55 385
12845.62 352
12846.69 388
12847.76 396
12848.83 396
12849.90 359
12850.97 351
12852.04 324
12853.11 354
12854.19 375
12855.26 396
12856.33 336
12857.40 314
12858.47 344
12859.54 396
12860.61 424
12861.68 380
12862.75 320
12863.82 385
12864.89 367
12865.97 325
12867.04 347
12868.11 314
12869.18 345
12870.25 368
12871.32 362
12872.39 361
12873.47 341
12874.54 340
12875.61 347
12876.68 328
12877.75 316
12878.82 332
12879.90 314
12880.97 364
12882.04 349
12883.11 382
12884.18 389
12885.25 313
12886.33 329
12887.40 369
12888.47 383
12889.54 383
12890.62 350
12891.69 334
12892.76 356
12893.83 333
12894.90 358
12895.98 324
12897.05 312
12898.12 378
12899.19 376
12900.27 363
12901.34 328
12902.41 367
12903.49 370
12904.56 366
12905.63 337
12906.70 350
12907.78 342
12908.85 335
12909.92 386
12911.00 336
12912.07 334
12913.14 331
12914.22 395
12915.29 389
12916.36 339
12917.44 351
12918.51 348
12919.58 332
12920.66 374
12921.73 378
12922.80 365
12923.88 346
12924.95 357
12926.02 345
12927.10 342
12928.17 346
12929.24 387
12930.32 394
12931.39 335
12932.47 341
12933.54 369
12934.61 385
12935.69 333
12936.76 320
12937.84 325
12938.91 352
12939.99 412
12941.06 372
12942.13 363
12943.21 375
12944.28 419
12945.36 449
12946.43 346
12947.51 411
12948.58 405
12949.66 312
12950.73 395
12951.81 341
12952.88 385
12953.95 402
12955.03 380
12956.10 370
12957.18 354
12958.25 390
12959.33 384
12960.40 366
12961.48 367
12962.56 357
12963.63 337
12964.71 388
12965.78 407
12966.86 391
12967.93 352
12969.01 383
12970.08 404
12971.16 373
12972.23 333
12973.31 340
12974.39 369
12975.46 315
12976.54 344
12977.61 400
12978.69 397
12979.76 372
12980.84 365
12981.92 383
12982.99 362
12984.07 378
12985.14 354
12986.22 370
12987.30 382
12988.37 353
12989.45 369
12990.53 391
12991.60 401
12992.68 351
12993.76 384
12994.83 378
12995.91 382
12996.99 399
12998.06 391
12999.14 386
13000.22 391
13001.29 347
13002.37 349
13003.45 381
13004.52 430
13005.60 407
13006.68 421
13007.75 385
13008.83 378
13009.91 381
13010.99 381
13012.06 352
13013.14 368
13014.22 390
13015.30 369
13016.37 374
13017.45 410
13018.53 400
13019.61 428
13020.68 441
13021.76 364
13022.84 336
13023.92 391
13024.99 370
13026.07 345
13027.15 348
13028.23 346
13029.31 386
13030.38 388
13031.46 385
13032.54 361
13033.62 336
13034.70 382
13035.77 380
13036.85 408
13037.93 399
13039.01 374
13040.09 402
13041.17 376
13042.24 362
13043.32 359
13044.40 387
13045.48 399
13046.56 329
13047.64 328
13048.72 381
13049.80 383
13050.87 367
13051.95 375
13053.03 400
13054.11 359
13055.19 403
13056.27 371
13057.35 385
13058.43 374
13059.51 346
13060.59 369
13061.67 353
13062.74 394
13063.82 340
13064.90 344
13065.98 414
13067.06 377
13068.14 374
13069.22 440
13070.30 377
13071.38 340
13072.46 364
13073.54 369
13074.62 406
13075.70 363
13076.78 369
13077.86 401
13078.94 349
13080.02 374
13081.10 335
13082.18 318
13083.26 353
13084.34 342
13085.42 331
13086.50 347
13087.58 347
13088.66 350
13089.74 383
13090.82 327
13091.90 333
13092.99 375
13094.07 334
13095.15 340
13096.23 333
13097.31 383
13098.39 396
13099.47 372
13100.55 331
13101.63 301
13102.71 356
13103.79 406
13104.88 355
13105.96 348
13107.04 335
13108.12 334
13109.20 350
13110.28 351
13111.36 322
13112.44 330
13113.53 290
13114.61 325
13115.69 359
13116.77 349
13117.85 317
13118.93 365
13120.02 379
13121.10 364
13122.18 375
13123.26 372
13124.34 346
13125.42 338
13126.51 385
13127.59 360
13128.67 400
13129.75 334
13130.84 385
13131.92 349
13133.00 340
13134.08 376
13135.16 361
13136.25 315
13137.33 311
13138.41 315
13139.49 355
13140.58 338
13141.66 328
13142.74 362
13143.82 331
13144.91 322
13145.99 357
13147.07 328
13148.16 312
13149.24 308
13150.32 365
13151.41 357
13152.49 339
13153.57 360
13154.65 346
13155.74 378
13156.82 366
13157.90 309
13158.99 330
13160.07 308
13161.15 343
13162.24 329
13163.32 359
13164.40 320
13165.49 281
13166.57 367
13167.66 375
13168.74 287
13169.82 336
13170.91 302
13171.99 309
13173.08 350
13174.16 328
13175.24 340
13176.33 359
13177.41 329
13178.50 395
13179.58 365
13180.66 347
13181.75 314
13182.83 354
13183.92 363
13185.00 331
13186.09 332
13187.17 378
13188.25 341
13189.34 332
13190.42 335
13191.51 391
13192.59 362
13193.68 361
13194.76 369
13195.85 308
13196.93 295
13198.02 345
13199.10 334
13200.19 345
13201.27 315
13202.36 341
13203.44 299
13204.53 330
13205.61 346
13206.70 379
13207.78 384
13208.87 397
13209.96 336
13211.04 301
13212.13 310
13213.21 347
13214.30 344
13215.38 357
13216.47 323
13217.55 319
13218.64 332
13219.73 352
13220.81 365
13221.90 291
13222.98 312
13224.07 338
13225.16 344
13226.24 306
13227.33 341
13228.41 379
13229.50 365
13230.59 321
13231.67 340
13232.76 343
13233.85 344
13234.93 357
13236.02 308
13237.11 311
13238.19 343
13239.28 311
13240.37 338
13241.45 297
13242.54 338
13243.63 327
13244.71 340
13245.80 337
13246.89 323
13247.97 329
13249.06 308
13250.15 319
13251.24 337
13252.32 335
13253.41 323
13254.50 327
13255.58 328
13256.67 319
13257.76 334
13258.85 318
13259.93 313
13261.02 384
13262.11 309
13263.20 364
13264.28 368
13265.37 390
13266.46 332
13267.55 318
13268.64 337
13269.72 287
13270.81 330
13271.90 376
13272.99 339
13274.08 338
13275.16 316
13276.25 313
13277.34 330
13278.43 331
13279.52 327
13280.61 340
13281.69 359
13282.78 332
13283.87 349
13284.96 336
13286.05 380
13287.14 355
13288.23 347
13289.31 334
13290.40 373
13291.49 373
13292.58 317
13293.67 351
13294.76 318
13295.85 355
13296.94 355
13298.03 388
13299.11 382
13300.20 368
13301.29 363
13302.38 356
13303.47 314
13304.56 350
13305.65 374
13306.74 340
13307.83 354
13308.92 322
13310.01 367
13311.10 366
13312.19 342
13313.28 346
13314.37 384
13315.46 365
13316.55 417
13317.64 357
13318.73 339
13319.82 307
13320.91 336
13322.00 349
13323.09 341
13324.18 350
13325.27 375
13326.36 412
13327.45 380
13328.54 376
13329.63 355
13330.72 385
13331.81 372
13332.90 361
13333.99 389
13335.08 344
13336.17 335
13337.26 384
13338.35 361
13339.44 368
13340.53 350
13341.62 358
13342.72 375
13343.81 350
13344.90 384
13345.99 360
13347.08 387
13348.17 375
13349.26 371
13350.35 377
13351.44 347
13352.54 364
13353.63 343
13354.72 392
13355.81 398
13356.90 370
13357.99 437
13359.08 413
13360.18 365
13361.27 375
13362.36 365
13363.45 420
13364.54 377
13365.63 391
13366.73 381
13367.82 358
13368.91 379
13370.00 381
13371.09 398
13372.19 447
13373.28 437
13374.37 450
13375.46 371
13376.56 394
13377.65 348
13378.74 354
13379.83 388
13380.93 417
13382.02 371
13383.11 387
13384.20 375
13385.30 353
13386.39 330
13387.48 364
13388.57 361
13389.67 351
13390.76 313
13391.85 329
13392.95 357
13394.04 308
13395.13 344
13396.22 354
13397.32 338
13398.41 342
13399.50 351
13400.60 343
13401.69 310
13402.78 345
13403.88 338
13404.97 365
13406.06 381
13407.16 398
13408.25 343
13409.35 304
13410.44 371
13411.53 331
13412.63 313
13413.72 352
13414.81 378
13415.91 348
13417.00 356
13418.10 378
13419.19 384
13420.28 399
13421.38 391
13422.47 381
13423.57 402
13424.66 408
13425.76 375
13426.85 331
13427.94 346
13429.04 357
13430.13 304
13431.23 362
13432.32 392
13433.42 379
13434.51 397
13435.61 332
13436.70 345
13437.80 334
13438.89 356
13439.99 361
13441.08 373
13442.18 358
13443.27 380
13444.37 370
13445.46 355
13446.56 387
13447.65 365
13448.75 386
13449.84 403
13450.94 362
13452.03 383
13453.13 380
13454.22 370
13455.32 394
13456.41 346
13457.51 382
13458.61 384
13459.70 369
13460.80 378
13461.89 412
13462.99 402
13464.08 438
13465.18 431
13466.28 378
13467.37 379
13468.47 382
13469.56 388
13470.66 365
13471.76 357
13472.85 387
13473.95 402
13475.05 369
13476.14 372
13477.24 369
13478.33 380
13479.43 343
13480.53 385
13481.62 365
13482.72 386
13483.82 402
13484.91 408
13486.01 432
13487.11 406
13488.20 425
13489.30 396
13490.40 417
13491.50 397
13492.59 390
13493.69 406
13494.79 431
13495.88 400
13496.98 361
13498.08 359
13499.18 449
13500.27 473
13501.37 450
13502.47 420
13503.57 432
13504.66 481
13505.76 456
13506.86 434
13507.96 467
13509.05 450
13510.15 410
13511.25 439
13512.35 363
13513.44 389
13514.54 382
13515.64 401
13516.74 420
13517.84 363
13518.93 399
13520.03 421
13521.13 386
13522.23 372
13523.33 385
13524.43 408
13525.52 394
13526.62 386
13527.72 384
13528.82 369
13529.92 325
13531.02 384
13532.12 361
13533.21 359
13534.31 366
13535.41 361
13536.51 370
13537.61 384
13538.71 376
13539.81 356
13540.91 341
13542.01 346
13543.10 338
13544.20 357
13545.30 373
13546.40 362
13547.50 344
13548.60 414
13549.70 353
13550.80 337
13551.90 378
13553.00 353
13554.10 328
13555.20 355
13556.30 320
13557.40 339
13558.50 325
13559.60 328
13560.70 333
13561.80 348
13562.90 327
13564.00 327
13565.10 313
13566.20 288
13567.30 350
13568.40 394
13569.50 409
13570.60 374
13571.70 300
13572.80 342
13573.90 345
13575.00 341
13576.10 359
13577.20 317
13578.30 363
13579.40 342
13580.50 310
13581.60 324
13582.70 312
13583.80 360
13584.90 331
13586.00 279
13587.10 302
13588.21 315
13589.31 348
13590.41 328
13591.51 321
13592.61 330
13593.71 369
13594.81 333
13595.91 318
13597.01 354
13598.12 332
13599.22 338
13600.32 321
13601.42 391
13602.52 365
13603.62 321
13604.72 313
13605.83 294
13606.93 363
13608.03 377
13609.13 362
13610.23 338
13611.34 348
13612.44 316
13613.54 344
13614.64 377
13615.74 315
13616.85 330
13617.95 332
13619.05 324
13620.15 312
13621.25 343
13622.36 364
13623.46 352
13624.56 362
13625.66 343
13626.77 352
13627.87 355
13628.97 300
13630.07 361
13631.18 371
13632.28 329
13633.38 336
13634.48 337
13635.59 343
13636.69 345
13637.79 332
13638.90 303
13640.00 314
13641.10 302
13642.21 392
13643.31 361
13644.41 344
13645.52 329
13646.62 390
13647.72 341
13648.83 357
13649.93 380
13651.03 343
13652.14 362
13653.24 329
13654.34 369
13655.45 306
13656.55 276
13657.65 356
13658.76 329
13659.86 346
13660.97 385
13662.07 349
13663.17 348
13664.28 376
13665.38 373
13666.49 381
13667.59 368
13668.69 350
13669.80 392
13670.90 366
13672.01 368
13673.11 313
13674.22 347
13675.32 331
13676.42 343
13677.53 331
13678.63 311
13679.74 324
13680.84 326
13681.95 324
13683.05 326
13684.16 326
13685.26 332
13686.37 317
13687.47 323
13688.58 311
13689.68 320
13690.79 350
13691.89 312
13693.00 324
13694.10 330
13695.21 342
13696.31 321
13697.42 371
13698.52 327
13699.63 339
13700.73 344
13701.84 349
13702.95 324
13704.05 332
13705.16 383
13706.26 354
13707.37 387
13708.47 326
13709.58 308
13710.69 345
13711.79 362
13712.90 323
13714.00 335
13715.11 338
13716.22 385
13717.32 342
13718.43 349
13719.53 357
13720.64 331
13721.75 366
13722.85 344
13723.96 320
13725.07 346
13726.17 336
13727.28 351
13728.39 367
13729.49 384
13730.60 391
13731.71 402
13732.81 412
13733.92 343
13735.03 389
13736.13 395
13737.24 410
13738.35 346
13739.46 360
13740.56 368
13741.67 391
13742.78 325
13743.88 403
13744.99 403
13746.10 367
13747.21 376
13748.31 400
13749.42 427
13750.53 404
13751.64 403
13752.74 442
13753.85 481
13754.96 453
13756.07 430
13757.17 428
13758.28 455
13759.39 457
13760.50 440
13761.61 422
13762.71 449
13763.82 493
13764.93 509
13766.04 527
13767.15 493
13768.25 514
13769.36 551
13770.47 581
13771.58 538
13772.69 557
13773.80 624
13774.90 631
13776.01 640
13777.12 639
13778.23 626
13779.34 611
13780.45 591
13781.56 528
13782.67 501
13783.77 458
13784.88 493
13785.99 441
13787.10 447
13788.21 407
13789.32 414
13790.43 483
13791.54 442
13792.65 422
13793.76 447
13794.86 456
13795.97 395
13797.08 407
13798.19 411
13799.30 372
13800.41 390
13801.52 415
13802.63 431
13803.74 410
13804.85 392
13805.96 372
13807.07 412
13808.18 414
13809.29 393
13810.40 451
13811.51 476
13812.62 446
13813.73 410
13814.84 421
13815.95 422
13817.06 382
13818.17 425
13819.28 401
13820.39 374
13821.50 371
13822.61 405
13823.72 383
13824.83 407
13825.94 403
13827.05 369
13828.16 379
13829.27 374
13830.39 377
13831.50 395
13832.61 366
13833.72 346
13834.83 340
13835.94 391
13837.05 381
13838.16 365
13839.27 358
13840.38 362
13841.50 388
13842.61 370
13843.72 382
13844.83 391
13845.94 396
13847.05 414
13848.16 393
13849.27 388
13850.39 394
13851.50 383
13852.61 383
13853.72 404
13854.83 414
13855.94 405
13857.06 390
13858.17 429
13859.28 403
13860.39 433
13861.50 456
13862.62 442
13863.73 437
13864.84 436
13865.95 373
13867.06 409
13868.18 430
13869.29 478
13870.40 422
13871.51 480
13872.63 450
13873.74 422
13874.85 405
13875.96 359
13877.08 393
13878.19 443
13879.30 433
13880.41 460
13881.53 444
13882.64 419
13883.75 436
13884.87 368
13885.98 439
13887.09 420
13888.20 433
13889.32 372
13890.43 435
13891.54 468
13892.66 444
13893.77 409
13894.88 460
13896.00 455
13897.11 449
13898.22 442
13899.34 448
13900.45 381
13901.56 403
13902.68 455
13903.79 418
13904.91 419
13906.02 399
13907.13 393
13908.25 405
13909.36 431
13910.48 413
13911.59 401
13912.70 400
13913.82 379
13914.93 380
13916.05 391
13917.16 396
13918.27 362
13919.39 358
13920.50 353
13921.62 345
13922.73 370
13923.85 376
13924.96 362
13926.08 375
13927.19 377
13928.30 390
13929.42 381
13930.53 356
13931.65 362
13932.76 369
13933.88 364
13934.99 338
13936.11 331
13937.22 380
13938.34 394
13939.45 374
13940.57 368
13941.68 381
13942.80 408
13943.91 439
13945.03 375
13946.15 360
13947.26 349
13948.38 329
13949.49 347
13950.61 380
13951.72 383
13952.84 366
13953.95 356
13955.07 326
13956.19 355
13957.30 383
13958.42 330
13959.53 366
13960.65 398
13961.77 384
13962.88 389
13964.00 365
13965.11 357
13966.23 375
13967.35 344
13968.46 361
13969.58 358
13970.69 339
13971.81 354
13972.93 339
13974.04 370
13975.16 397
13976.28 404
13977.39 390
13978.51 432
13979.63 342
13980.74 375
13981.86 373
13982.98 355
13984.09 402
13985.21 356
13986.33 343
13987.45 356
13988.56 393
13989.68 416
13990.80 370
13991.91 361
13993.03 372
13994.15 339
13995.27 336
13996.38 350
13997.50 386
13998.62 423
13999.74 361
14000.85 383
14001.97 367
14003.09 353
14004.21 383
14005.32 353
14006.44 351
14007.56 379
14008.68 409
14009.80 408
14010.91 354
14012.03 382
14013.15 421
14014.27 401
14015.39 389
14016.50 421
14017.62 406
14018.74 438
14019.86 431
14020.98 357
14022.10 410
14023.21 457
14024.33 479
14025.45 476
14026.57 423
14027.69 417
14028.81 403
14029.93 406
14031.04 380
14032.16 355
14033.28 375
14034.40 426
14035.52 378
14036.64 372
14037.76 349
14038.88 353
14040.00 399
14041.12 392
14042.23 359
14043.35 360
14044.47 373
14045.59 380
14046.71 379
14047.83 349
14048.95 384
14050.07 386
14051.19 440
14052.31 369
14053.43 416
14054.55 399
14055.67 365
14056.79 390
14057.91 395
14059.03 348
14060.15 353
14061.27 372
14062.39 335
14063.51 381
14064.63 381
14065.75 395
14066.87 376
14067.99 385
14069.11 414
14070.23 354
14071.35 343
14072.47 391
14073.59 387
14074.71 417
14075.83 389
14076.95 389
14078.07 390
14079.19 379
14080.31 376
14081.44 409
14082.56 406
14083.68 384
14084.80 401
14085.92 393
14087.04 422
14088.16 441
14089.28 410
14090.40 409
14091.52 408
14092.65 419
14093.77 429
14094.89 449
14096.01 457
14097.13 468
14098.25 475
14099.37 458
14100.50 435
14101.62 440
14102.74 472
14103.86 469
14104.98 481
14106.10 441
14107.23 385
14108.35 393
14109.47 368
14110.59 359
14111.71 352
14112.84 395
14113.96 411
14115.08 411
14116.20 410
14117.32 382
14118.45 370
14119.57 373
14120.69 357
14121.81 340
14122.94 392
14124.06 358
14125.18 339
14126.30 353
14127.43 377
14128.55 356
14129.67 383
14130.79 412
14131.92 385
14133.04 367
14134.16 374
14135.29 367
14136.41 343
14137.53 344
14138.66 405
14139.78 364
14140.90 365
14142.02 343
14143.15 385
14144.27 348
14145.39 351
14146.52 334
14147.64 326
14148.76 335
14149.89 353
14151.01 378
14152.14 361
14153.26 344
14154.38 366
14155.51 344
14156.63 355
14157.75 359
14158.88 365
14160.00 362
14161.13 369
14162.25 367
14163.37 375
14164.50 381
14165.62 321
14166.75 313
14167.87 290
14168.99 342
14170.12 331
14171.24 350
14172.37 358
14173.49 328
14174.62 373
14175.74 365
14176.87 384
14177.99 379
14179.12 339
14180.24 349
14181.36 335
14182.49 358
14183.61 374
14184.74 345
14185.86 351
14186.99 365
14188.11 344
14189.24 317
14190.36 344
14191.49 335
14192.62 326
14193.74 292
14194.87 330
14195.99 303
14197.12 312
14198.24 343
14199.37 336
14200.49 281
14201.62 323
14202.74 344
14203.87 325
14205.00 312
14206.12 345
14207.25 319
14208.37 324
14209.50 307
14210.62 295
14211.75 350
14212.88 306
14214.00 299
14215.13 334
14216.26 278
14217.38 301
14218.51 329
14219.63 313
14220.76 336
14221.89 306
14223.01 321
14224.14 400
14225.27 318
14226.39 296
14227.52 299
14228.65 283
14229.77 263
14230.90 275
14232.03 374
14233.15 355
14234.28 325
14235.41 302
14236.53 349
14237.66 331
14238.79 294
14239.91 313
14241.04 287
14242.17 299
14243.30 284
14244.42 292
14245.55 315
14246.68 332
14247.81 318
14248.93 304
14250.06 334
14251.19 296
14252.32 337
14253.44 319
14254.57 281
14255.70 298
14256.83 312
14257.95 304
14259.08 328
14260.21 313
14261.34 323
14262.47 321
14263.59 285
14264.72 325
14265.85 275
14266.98 279
14268.11 295
14269.23 321
14270.36 313
14271.49 288
14272.62 292
14273.75 320
14274.88 315
14276.01 280
14277.13 262
14278.26 264
14279.39 275
14280.52 310
14281.65 287
14282.78 315
14283.91 335
14285.04 276
14286.16 320
14287.29 340
14288.42 292
14289.55 285
14290.68 303
14291.81 269
14292.94 264
14294.07 260
14295.20 269
14296.33 280
14297.46 309
14298.59 300
14299.71 286
14300.84 286
14301.97 268
14303.10 306
14304.23 265
14305.36 258
14306.49 263
14307.62 270
14308.75 283
14309.88 286
14311.01 304
14312.14 305
14313.27 294
14314.40 272
14315.53 284
14316.66 282
14317.79 258
14318.92 277
14320.05 280
14321.18 348
14322.31 290
14323.44 260
14324.57 319
14325.70 286
14326.84 293
14327.97 278
14329.10 250
14330.23 252
14331.36 281
14332.49 308
14333.62 298
14334.75 268
14335.88 242
14337.01 271
14338.14 261
14339.27 265
14340.41 253
14341.54 230
14342.67 262
14343.80 236
14344.93 218
14346.06 234
14347.19 240
14348.32 248
14349.46 249
14350.59 239
14351.72 260
14352.85 282
14353.98 260
14355.11 279
14356.25 251
14357.38 245
14358.51 292
14359.64 256
14360.77 281
14361.90 264
14363.04 260
14364.17 278
14365.30 263
14366.43 289
14367.56 273
14368.70 244
14369.83 279
14370.96 295
14372.09 275
14373.23 278
14374.36 250
14375.49 266
14376.62 253
14377.76 240
14378.89 248
14380.02 274
14381.15 258
14382.29 249
14383.42 252
14384.55 294
14385.69 249
14386.82 235
14387.95 267
14389.08 262
14390.22 277
14391.35 306
14392.48 251
14393.62 207
14394.75 257
14395.88 243
14397.02 288
14398.15 251
14399.28 254
14400.42 260
14401.55 273
14402.68 294
14403.82 307
14404.95 260
14406.08 239
14407.22 294
14408.35 305
14409.49 276
14410.62 291
14411.75 294
14412.89 293
14414.02 257
14415.16 259
14416.29 280
14417.42 269
14418.56 286
14419.69 238
14420.83 253
14421.96 295
14423.10 268
14424.23 265
14425.36 269
14426.50 245
14427.63 284
14428.77 275
14429.90 250
14431.04 279
14432.17 269
14433.31 256
14434.44 240
14435.58 267
14436.71 252
14437.85 256
14438.98 295
14440.12 268
14441.25 258
14442.39 293
14443.52 297
14444.66 246
14445.79 228
14446.93 236
14448.06 253
14449.20 260
14450.33 286
14451.47 234
14452.60 262
14453.74 249
14454.87 259
14456.01 288
14457.15 243
14458.28 234
14459.42 257
14460.55 258
14461.69 284
14462.83 267
14463.96 272
14465.10 258
14466.23 256
14467.37 267
14468.51 275
14469.64 278
14470.78 252
14471.91 227
14473.05 228
14474.19 236
14475.32 242
14476.46 209
14477.60 237
14478.73 239
14479.87 217
14481.01 236
14482.14 247
14483.28 244
14484.42 234
14485.55 268
14486.69 295
14487.83 263
14488.96 215
14490.10 228
14491.24 258
14492.37 248
14493.51 271
14494.65 263
14495.79 257
14496.92 234
14498.06 225
14499.20 261
14500.34 234
14501.47 230
14502.61 262
14503.75 278
14504.89 284
14506.02 282
14507.16 270
14508.30 269
14509.44 267
14510.57 272
14511.71 260
14512.85 259
14513.99 252
14515.13 230
14516.26 256
14517.40 266
14518.54 253
14519.68 286
14520.82 264
14521.95 236
14523.09 227
14524.23 265
14525.37 261
14526.51 281
14527.65 260
14528.78 282
14529.92 282
14531.06 248
14532.20 241
14533.34 244
14534.48 226
14535.62 286
14536.76 245
14537.89 264
14539.03 266
14540.17 283
14541.31 251
14542.45 234
14543.59 250
14544.73 266
14545.87 256
14547.01 282
14548.15 286
14549.29 230
14550.42 244
14551.56 274
14552.70 242
14553.84 239
14554.98 257
14556.12 286
14557.26 271
14558.40 278
14559.54 306
14560.68 273
14561.82 250
14562.96 285
14564.10 273
14565.24 275
14566.38 267
14567.52 259
14568.66 267
14569.80 262
14570.94 270
14572.08 230
14573.22 247
14574.36 286
14575.50 285
14576.64 253
14577.78 259
14578.92 261
14580.06 282
14581.20 239
14582.35 250
14583.49 251
14584.63 253
14585.77 281
14586.91 300
14588.05 296
14589.19 276
14590.33 238
14591.47 291
14592.61 279
14593.75 262
14594.89 287
14596.04 277
14597.18 240
14598.32 250
14599.46 234
14600.60 250
14601.74 260
14602.88 250
14604.03 225
14605.17 236
14606.31 292
14607.45 295
14608.59 264
14609.73 265
14610.87 291
14612.02 251
14613.16 307
14614.30 286
14615.44 296
14616.58 279
14617.73 279
14618.87 320
14620.01 289
14621.15 306
14622.29 311
14623.44 278
14624.58 297
14625.72 273
14626.86 273
14628.01 271
14629.15 275
14630.29 318
14631.43 296
14632.58 314
14633.72 304
14634.86 300
14636.00 304
14637.15 358
14638.29 331
14639.43 310
14640.58 308
14641.72 324
14642.86 305
14644.00 290
14645.15 288
14646.29 259
14647.43 266
14648.58 303
14649.72 295
14650.86 287
14652.01 267
14653.15 276
14654.29 267
14655.44 285
14656.58 314
14657.72 280
14658.87 305
14660.01 266
14661.16 271
14662.30 301
14663.44 301
14664.59 264
14665.73 268
14666.87 289
14668.02 282
14669.16 295
14670.31 287
14671.45 291
14672.59 260
14673.74 311
14674.88 271
14676.03 248
14677.17 280
14678.32 249
14679.46 293
14680.60 300
14681.75 229
14682.89 248
14684.04 259
14685.18 251
14686.33 280
14687.47 280
14688.62 269
14689.76 251
14690.91 294
14692.05 274
14693.20 293
14694.34 254
14695.49 286
14696.63 271
14697.78 290
14698.92 316
14700.07 271
14701.21 282
14702.36 289
14703.50 234
14704.65 264
14705.79 273
14706.94 272
14708.09 276
14709.23 280
14710.38 270
14711.52 305
14712.67 255
14713.81 271
14714.96 290
14716.11 314
14717.25 300
14718.40 269
14719.54 268
14720.69 311
14721.84 288
14722.98 291
14724.13 264
14725.27 272
14726.42 294
14727.57 280
14728.71 229
14729.86 258
14731.01 287
14732.15 302
14733.30 277
14734.45 299
14735.59 330
14736.74 296
14737.88 288
14739.03 284
14740.18 258
14741.33 290
14742.47 303
14743.62 291
14744.77 277
14745.91 290
14747.06 303
14748.21 312
14749.35 302
14750.50 289
14751.65 250
14752.80 283
14753.94 311
14755.09 331
14756.24 374
14757.39 322
14758.53 327
14759.68 336
14760.83 329
14761.98 330
14763.12 323
14764.27 316
14765.42 289
14766.57 376
14767.71 365
14768.86 333
14770.01 346
14771.16 361
14772.31 362
14773.45 379
14774.60 362
14775.75 367
14776.90 401
14778.05 379
14779.20 368
14780.34 334
14781.49 374
14782.64 371
14783.79 400
14784.94 391
14786.09 369
14787.24 394
14788.38 423
14789.53 470
14790.68 445
14791.83 460
14792.98 465
14794.13 464
14795.28 481
14796.43 515
14797.57 449
14798.72 424
14799.87 431
14801.02 469
14802.17 459
14803.32 428
14804.47 435
14805.62 486
14806.77 432
14807.92 491
14809.07 477
14810.22 501
14811.37 481
14812.52 482
14813.67 449
14814.82 423
14815.97 450
14817.12 478
14818.26 465
14819.41 446
14820.56 425
14821.71 431
14822.86 425
14824.01 474
14825.16 404
14826.31 356
14827.47 383
14828.62 387
14829.77 394
14830.92 384
14832.07 362
14833.22 344
14834.37 404
14835.52 336
14836.67 351
14837.82 311
14838.97 290
14840.12 323
14841.27 330
14842.42 328
14843.57 301
14844.72 334
14845.87 335
14847.03 325
14848.18 290
14849.33 312
14850.48 354
14851.63 343
14852.78 304
14853.93 283
14855.08 311
14856.23 326
14857.39 315
14858.54 269
14859.69 327
14860.84 266
14861.99 299
14863.14 254
14864.29 272
14865.45 281
14866.60 267
14867.75 264
14868.90 278
14870.05 295
14871.21 321
14872.36 292
14873.51 265
14874.66 263
14875.81 276
14876.97 310
14878.12 254
14879.27 294
14880.42 280
14881.57 287
14882.73 260
14883.88 286
14885.03 284
14886.18 276
14887.34 238
14888.49 291
14889.64 255
14890.79 225
14891.95 256
14893.10 264
14894.25 268
14895.41 246
14896.56 276
14897.71 255
14898.86 274
14900.02 311
14901.17 271
14902.32 295
14903.48 289
14904.63 282
14905.78 263
14906.94 275
14908.09 285
14909.24 305
14910.40 260
14911.55 222
14912.70 270
14913.86 244
14915.01 271
14916.16 290
14917.32 282
14918.47 288
14919.63 284
14920.78 271
14921.93 266
14923.09 270
14924.24 235
14925.39 244
14926.55 266
14927.70 264
14928.86 252
14930.01 253
14931.17 256
14932.32 233
14933.47 251
14934.63 293
14935.78 222
14936.94 261
14938.09 259
14939.25 285
14940.40 283
14941.56 287
14942.71 259
14943.86 264
14945.02 275
14946.17 255
14947.33 232
14948.48 240
14949.64 237
14950.79 259
14951.95 262
14953.10 244
14954.26 225
14955.41 249
14956.57 262
14957.72 260
14958.88 235
14960.04 249
14961.19 257
14962.35 233
14963.50 242
14964.66 248
14965.81 251
14966.97 249
14968.12 219
14969.28 257
14970.44 230
14971.59 230
14972.75 270
14973.90 249
14975.06 242
14976.21 242
14977.37 242
14978.53 233
14979.68 222
14980.84 232
14981.99 259
14983.15 252
14984.31 232
14985.46 209
14986.62 248
14987.78 259
14988.93 231
14990.09 243
14991.25 242
14992.40 247
14993.56 251
14994.72 231
14995.87 262
14997.03 246
14998.19 210
14999.34 227
15000.50 256
15001.66 232
15002.81 237
15003.97 234
15005.13 223
15006.29 239
15007.44 235
15008.60 237
15009.76 224
15010.91 224
15012.07 238
15013.23 256
15014.39 256
15015.54 280
15016.70 269
15017.86 233
15019.02 232
15020.17 209
15021.33 239
15022.49 226
15023.65 218
15024.81 245
15025.96 229
15027.12 258
15028.28 230
15029.44 233
15030.59 245
15031.75 219
15032.91 216
15034.07 202
15035.23 209
15036.39 228
15037.54 220
15038.70 274
15039.86 235
15041.02 197
15042.18 206
15043.34 212
15044.50 226
15045.65 239
15046.81 197
15047.97 237
15049.13 256
15050.29 230
15051.45 216
15052.61 210
15053.77 214
15054.92 203
15056.08 209
15057.24 233
15058.40 230
15059.56 237
15060.72 234
15061.88 244
15063.04 232
15064.20 218
15065.36 216
15066.52 218
15067.68 193
15068.84 227
15070.00 222
15071.16 211
15072.32 202
15073.47 225
15074.63 212
15075.79 224
15076.95 204
15078.11 186
15079.27 229
15080.43 190
15081.59 220
15082.75 211
15083.91 253
15085.07 224
15086.23 202
15087.39 205
15088.56 245
15089.72 258
15090.88 229
15092.04 230
15093.20 212
15094.36 246
15095.52 198
15096.68 216
15097.84 211
15099.00 207
15100.16 200
15101.32 216
15102.48 199
15103.64 210
15104.80 201
15105.97 232
15107.13 181
15108.29 248
15109.45 207
15110.61 208
15111.77 212
15112.93 261
15114.09 217
15115.25 192
15116.42 223
15117.58 221
15118.74 226
15119.90 239
15121.06 186
15122.22 197
15123.39 190
15124.55 174
15125.71 202
15126.87 206
15128.03 209
15129.19 220
15130.36 217
15131.52 196
15132.68 211
15133.84 228
15135.00 201
15136.17 208
15137.33 169
15138.49 199
15139.65 204
15140.82 199
15141.98 219
15143.14 194
15144.30 198
15145.46 210
15146.63 234
15147.79 219
15148.95 219
15150.12 204
15151.28 174
15152.44 186
15153.60 296
15154.77 217
15155.93 191
15157.09 208
15158.26 243
15159.42 213
15160.58 214
15161.74 207
15162.91 183
15164.07 177
15165.23 183
15166.40 183
15167.56 189
15168.72 191
15169.89 195
15171.05 228
15172.21 187
15173.38 205
15174.54 199
15175.71 220
15176.87 219
15178.03 172
15179.20 208
15180.36 211
15181.52 206
15182.69 220
15183.85 199
15185.02 185
15186.18 211
15187.34 220
15188.51 214
15189.67 201
15190.84 197
15192.00 202
15193.17 204
15194.33 223
15195.49 193
15196.66 214
15197.82 216
15198.99 253
15200.15 247
15201.32 230
15202.48 207
15203.65 212
15204.81 203
15205.98 206
15207.14 206
15208.31 221
15209.47 231
15210.64 238
15211.80 230
15212.97 211
15214.13 238
15215.30 228
15216.46 233
15217.63 237
15218.79 230
15219.96 198
15221.12 214
15222.29 233
15223.45 198
15224.62 231
15225.78 189
15226.95 225
15228.12 247
15229.28 248
15230.45 219
15231.61 194
15232.78 224
15233.95 236
15235.11 263
15236.28 238
15237.44 223
15238.61 209
15239.78 191
15240.94 233
15242.11 180
15243.27 219
15244.44 229
15245.61 240
15246.77 204
15247.94 233
15249.11 197
15250.27 195
15251.44 219
15252.61 196
15253.77 239
15254.94 244
15256.11 201
15257.27 181
15258.44 213
15259.61 232
15260.77 244
15261.94 207
15263.11 216
15264.27 221
15265.44 211
15266.61 237
15267.78 211
15268.94 230
15270.11 248
15271.28 226
15272.44 232
15273.61 207
15274.78 184
15275.95 226
15277.11 207
15278.28 206
15279.45 241
15280.62 242
15281.79 231
15282.95 219
15284.12 227
15285.29 231
15286.46 242
15287.62 183
15288.79 227
15289.96 200
15291.13 246
15292.30 250
15293.47 214
15294.63 211
15295.80 197
15296.97 242
15298.14 222
15299.31 214
15300.48 233
15301.64 234
15302.81 265
15303.98 196
15305.15 218
15306.32 224
15307.49 263
15308.66 206
15309.82 223
15310.99 217
15312.16 244
15313.33 237
15314.50 240
15315.67 218
15316.84 208
15318.01 212
15319.18 205
15320.35 195
15321.51 224
15322.68 195
15323.85 205
15325.02 231
15326.19 197
15327.36 229
15328.53 242
15329.70 212
15330.87 194
15332.04 201
15333.21 233
15334.38 199
15335.55 205
15336.72 204
15337.89 222
15339.06 198
15340.23 207
15341.40 218
15342.57 191
15343.74 197
15344.91 203
15346.08 232
15347.25 230
15348.42 245
15349.59 254
15350.76 245
15351.93 184
15353.10 202
15354.27 210
15355.44 212
15356.61 214
15357.78 234
15358.95 202
15360.13 200
15361.30 222
15362.47 223
15363.64 207
15364.81 237
15365.98 248
15367.15 234
15368.32 208
15369.49 194
15370.66 238
15371.84 216
15373.01 225
15374.18 204
15375.35 216
15376.52 223
15377.69 243
15378.86 187
15380.03 198
15381.21 244
15382.38 201
15383.55 200
15384.72 228
15385.89 216
15387.06 189
15388.24 184
15389.41 200
15390.58 169
15391.75 192
15392.92 196
15394.10 216
15395.27 217
15396.44 180
15397.61 207
15398.78 199
15399.96 201
15401.13 189
15402.30 187
15403.47 207
15404.65 191
15405.82 221
15406.99 200
15408.16 228
15409.34 213
15410.51 209
15411.68 212
15412.85 214
15414.03 202
15415.20 196
15416.37 215
15417.55 228
15418.72 207
15419.89 239
15421.06 246
15422.24 192
15423.41 199
15424.58 189
15425.76 210
15426.93 222
15428.10 219
15429.28 223
15430.45 218
15431.62 232
15432.80 213
15433.97 199
15435.15 219
15436.32 179
15437.49 164
15438.67 201
15439.84 212
15441.01 191
15442.19 183
15443.36 195
15444.54 217
15445.71 199
15446.88 223
15448.06 198
15449.23 221
15450.41 217
15451.58 220
15452.75 219
15453.93 203
15455.10 216
15456.28 199
15457.45 200
15458.63 216
15459.80 195
15460.98 224
15462.15 211
15463.32 198
15464.50 219
15465.67 201
15466.85 215
15468.02 208
15469.20 222
15470.37 220
15471.55 222
15472.72 190
15473.90 171
15475.07 188
15476.25 222
15477.42 226
15478.60 217
15479.77 180
15480.95 215
15482.13 208
15483.30 226
15484.48 206
15485.65 225
15486.83 212
15488.00 204
15489.18 210
15490.35 202
15491.53 220
15492.71 215
15493.88 196
15495.06 190
15496.23 180
15497.41 208
15498.59 201
15499.76 198
15500.94 219
15502.11 218
15503.29 229
15504.47 190
15505.64 176
15506.82 210
15508.00 239
15509.17 235
15510.35 183
15511.52 193
15512.70 188
15513.88 199
15515.05 196
15516.23 189
15517.41 217
15518.58 185
15519.76 210
15520.94 195
15522.12 199
15523.29 214
15524.47 247
15525.65 225
15526.82 209
15528.00 187
15529.18 219
15530.35 220
15531.53 227
15532.71 225
15533.89 206
15535.06 212
15536.24 198
15537.42 184
15538.60 214
15539.77 221
15540.95 224
15542.13 200
15543.31 187
15544.48 201
15545.66 212
15546.84 225
15548.02 204
15549.20 183
15550.37 216
15551.55 213
15552.73 210
15553.91 183
15555.09 224
15556.26 239
15557.44 249
15558.62 216
15559.80 199
15560.98 226
15562.16 199
15563.34 200
15564.51 245
15565.69 236
15566.87 223
15568.05 225
15569.23 226
15570.41 220
15571.59 205
15572.76 240
15573.94 228
15575.12 201
15576.30 211
15577.48 237
15578.66 217
15579.84 264
15581.02 212
15582.20 185
15583.38 192
15584.56 225
15585.73 233
15586.91 199
15588.09 212
15589.27 202
15590.45 234
15591.63 227
15592.81 189
15593.99 199
15595.17 206
15596.35 223
15597.53 191
15598.71 179
15599.89 229
15601.07 198
15602.25 215
15603.43 236
15604.61 252
15605.79 209
15606.97 231
15608.15 220
15609.33 239
15610.51 217
15611.69 219
15612.87 220
15614.05 243
15615.23 241
15616.41 217
15617.59 239
15618.77 255
15619.95 228
15621.14 235
15622.32 265
15623.50 244
15624.68 214
15625.86 221
15627.04 225
15628.22 249
15629.40 242
15630.58 239
15631.76 207
15632.94 235
15634.13 239
15635.31 243
15636.49 241
15637.67 243
15638.85 250
15640.03 254
15641.21 208
15642.39 194
15643.58 219
15644.76 252
15645.94 249
15647.12 229
15648.30 216
15649.48 235
15650.67 238
15651.85 263
15653.03 239
15654.21 232
15655.39 233
15656.58 263
15657.76 280
15658.94 277
15660.12 255
15661.30 255
15662.49 261
15663.67 227
15664.85 218
15666.03 243
15667.22 236
15668.40 291
15669.58 242
15670.76 241
15671.95 239
15673.13 256
15674.31 270
15675.49 237
15676.68 236
15677.86 244
15679.04 246
15680.23 227
15681.41 225
15682.59 208
15683.77 212
15684.96 222
15686.14 235
15687.32 238
15688.51 231
15689.69 234
15690.87 252
15692.06 230
15693.24 225
15694.42 250
15695.61 237
15696.79 256
15697.97 236
15699.16 221
15700.34 240
15701.53 236
15702.71 211
15703.89 233
15705.08 263
15706.26 237
15707.44 196
15708.63 223
15709.81 247
15711.00 244
15712.18 254
15713.36 223
15714.55 256
15715.73 274
15716.92 244
15718.10 216
15719.29 244
15720.47 225
15721.66 236
15722.84 240
15724.02 248
15725.21 221
15726.39 222
15727.58 236
15728.76 255
15729.95 224
15731.13 254
15732.32 223
15733.50 241
15734.69 296
15735.87 273
15737.06 265
15738.24 230
15739.43 242
15740.61 266
15741.80 250
15742.98 238
15744.17 229
15745.35 240
15746.54 267
15747.72 242
15748.91 237
15750.10 245
15751.28 264
15752.47 302
15753.65 267
15754.84 289
15756.02 259
15757.21 270
15758.40 288
15759.58 235
15760.77 272
15761.95 251
15763.14 251
15764.33 221
15765.51 237
15766.70 209
15767.88 223
15769.07 244
15770.26 264
15771.44 239
15772.63 245
15773.82 256
15775.00 258
15776.19 234
15777.38 231
15778.56 214
15779.75 252
15780.94 266
15782.12 239
15783.31 232
15784.50 228
15785.68 245
15786.87 274
15788.06 245
15789.24 252
15790.43 239
15791.62 258
15792.81 284
15793.99 259
15795.18 227
15796.37 252
15797.55 220
15798.74 265
15799.93 223
15801.12 220
15802.30 238
15803.49 226
15804.68 230
15805.87 268
15807.05 230
15808.24 243
15809.43 237
15810.62 202
15811.81 196
15812.99 227
15814.18 210
15815.37 221
15816.56 220
15817.75 230
15818.93 249
15820.12 240
15821.31 235
15822.50 214
15823.69 223
15824.88 228
15826.06 225
15827.25 186
15828.44 220
15829.63 235
15830.82 224
15832.01 178
15833.20 182
15834.38 219
15835.57 227
15836.76 200
15837.95 192
15839.14 215
15840.33 222
15841.52 225
15842.71 212
15843.90 225
15845.08 250
15846.27 231
15847.46 246
15848.65 208
15849.84 204
15851.03 226
15852.22 239
15853.41 239
15854.60 233
15855.79 250
15856.98 255
15858.17 219
15859.36 222
15860.55 217
15861.74 234
15862.93 218
15864.12 229
15865.31 189
15866.50 213
15867.69 198
15868.88 210
15870.07 213
15871.26 213
15872.45 231
15873.64 239
15874.83 232
15876.02 194
15877.21 233
15878.40 239
15879.59 245
15880.78 258
15881.97 215
15883.16 203
15884.35 222
15885.54 228
15886.73 186
15887.92 226
15889.11 200
15890.30 240
15891.50 241
15892.69 221
15893.88 218
15895.07 238
15896.26 225
15897.45 200
15898.64 227
15899.83 242
15901.02 213
15902.22 225
15903.41 225
15904.60 237
15905.79 211
15906.98 207
15908.17 213
15909.36 226
15910.56 202
15911.75 219
15912.94 254
15914.13 214
15915.32 207
15916.51 184
15917.71 196
15918.90 234
15920.09 208
15921.28 191
15922.47 217
15923.67 200
15924.86 214
15926.05 244
15927.24 231
15928.43 256
15929.63 210
15930.82 219
15932.01 222
15933.20 218
15934.40 211
15935.59 165
15936.78 195
15937.97 199
15939.17 214
15940.36 205
15941.55 243
15942.75 229
15943.94 208
15945.13 214
15946.32 254
15947.52 202
15948.71 193
15949.90 212
15951.10 204
15952.29 218
15953.48 191
15954.68 193
15955.87 191
15957.06 201
15958.26 231
15959.45 222
15960.64 185
15961.84 200
15963.03 212
15964.22 209
15965.42 178
15966.61 184
15967.80 172
15969.00 224
15970.19 190
15971.39 180
15972.58 188
15973.77 212
15974.97 202
15976.16 202
15977.36 216
15978.55 190
15979.74 218
15980.94 211
15982.13 165
15983.33 197
15984.52 186
15985.72 188
15986.91 176
15988.10 176
15989.30 182
15990.49 236
15991.69 202
15992.88 167
15994.08 171
15995.27 194
15996.47 175
15997.66 154
15998.86 170
16000.05 198
16001.25 177
16002.44 192
16003.64 185
16004.83 185
16006.03 197
16007.22 195
16008.42 163
16009.61 181
16010.81 221
16012.00 204
16013.20 190
16014.40 177
16015.59 196
16016.79 185
16017.98 200
16019.18 198
16020.37 195
16021.57 180
16022.76 167
16023.96 189
16025.16 184
16026.35 171
16027.55 210
16028.74 168
16029.94 186
16031.14 175
16032.33 183
16033.53 202
16034.73 199
16035.92 222
16037.12 183
16038.31 210
16039.51 214
16040.71 198
16041.90 203
16043.10 197
16044.30 206
16045.49 208
16046.69 182
16047.89 203
16049.08 157
16050.28 186
16051.48 198
16052.67 173
16053.87 184
16055.07 200
16056.27 226
16057.46 200
16058.66 173
16059.86 209
16061.05 201
16062.25 215
16063.45 152
16064.65 195
16065.84 194
16067.04 206
16068.24 209
16069.44 223
16070.63 158
16071.83 191
16073.03 182
16074.23 165
16075.42 167
16076.62 176
16077.82 198
16079.02 177
16080.22 186
16081.41 171
16082.61 208
16083.81 238
16085.01 171
16086.21 168
16087.40 161
16088.60 191
16089.80 154
16091.00 121
16092.20 135
16093.40 165
16094.59 182
16095.79 188
16096.99 191
16098.19 176
16099.39 174
16100.59 195
16101.79 193
16102.99 170
16104.18 175
16105.38 199
16106.58 169
16107.78 192
16108.98 173
16110.18 188
16111.38 182
16112.58 166
16113.78 188
16114.98 189
16116.17 184
16117.37 200
16118.57 168
16119.77 170
16120.97 167
16122.17 178
16123.37 188
16124.57 173
16125.77 168
16126.97 158
16128.17 169
16129.37 195
16130.57 172
16131.77 134
16132.97 191
16134.17 217
16135.37 204
16136.57 193
16137.77 158
16138.97 182
16140.17 198
16141.37 177
16142.57 195
16143.77 229
16144.97 165
16146.17 196
16147.37 198
16148.57 177
16149.77 169
16150.97 158
16152.17 179
16153.37 179
16154.58 181
16155.78 160
16156.98 183
16158.18 172
16159.38 171
16160.58 179
16161.78 183
16162.98 207
16164.18 190
16165.38 179
16166.59 192
16167.79 199
16168.99 172
16170.19 164
16171.39 198
16172.59 190
16173.79 207
16174.99 217
16176.20 194
16177.40 169
16178.60 182
16179.80 162
16181.00 186
16182.20 198
16183.41 176
16184.61 182
16185.81 170
16187.01 194
16188.21 206
16189.42 157
16190.62 203
16191.82 198
16193.02 182
16194.22 151
16195.43 186
16196.63 190
16197.83 192
16199.03 172
16200.24 172
16201.44 199
16202.64 196
16203.84 191
16205.05 179
16206.25 183
16207.45 187
16208.65 187
16209.86 178
16211.06 167
16212.26 196
16213.47 168
16214.67 189
16215.87 208
16217.07 199
16218.28 168
16219.48 194
16220.68 187
16221.89 187
16223.09 203
16224.29 201
16225.50 200
16226.70 192
16227.90 186
16229.11 179
16230.31 185
16231.51 178
16232.72 171
16233.92 175
16235.13 172
16236.33 212
16237.53 184
16238.74 218
16239.94 159
16241.15 204
16242.35 186
16243.55 177
16244.76 171
16245.96 212
16247.17 185
16248.37 188
16249.57 182
16250.78 189
16251.98 223
16253.19 208
16254.39 184
16255.60 178
16256.80 153
16258.01 192
16259.21 193
16260.41 187
16261.62 181
16262.82 204
16264.03 221
16265.23 199
16266.44 172
16267.64 191
16268.85 205
16270.05 200
16271.26 204
16272.46 208
16273.67 193
16274.87 182
16276.08 174
16277.28 208
16278.49 209
16279.70 184
16280.90 179
16282.11 191
16283.31 182
16284.52 203
16285.72 216
16286.93 235
16288.13 198
16289.34 207
16290.55 201
16291.75 232
16292.96 246
16294.16 210
16295.37 220
16296.58 192
16297.78 210
16298.99 230
16300.19 209
16301.40 186
16302.61 193
16303.81 219
16305.02 215
16306.22 186
16307.43 188
16308.64 194
16309.84 192
16311.05 213
16312.26 217
16313.46 199
16314.67 190
16315.88 189
16317.08 195
16318.29 193
16319.50 166
16320.70 180
16321.91 193
16323.12 189
16324.33 180
16325.53 169
16326.74 173
16327.95 176
16329.15 217
16330.36 192
16331.57 196
16332.78 171
16333.98 200
16335.19 166
16336.40 203
16337.61 172
16338.81 161
16340.02 161
16341.23 211
16342.44 204
16343.64 205
16344.85 178
16346.06 172
16347.27 186
16348.48 211
16349.68 164
16350.89 188
16352.10 182
16353.31 196
16354.52 176
16355.72 174
16356.93 179
16358.14 191
16359.35 196
16360.56 177
16361.77 197
16362.97 172
16364.18 187
16365.39 174
16366.60 183
16367.81 208
16369.02 179
16370.23 196
16371.43 151
16372.64 207
16373.85 158
16375.06 162
16376.27 154
16377.48 206
16378.69 152
16379.90 161
16381.11 192
16382.32 161
16383.52 167
16384.73 189
16385.94 170
16387.15 180
16388.36 210
16389.57 178
16390.78 187
16391.99 196
16393.20 188
16394.41 179
16395.62 189
16396.83 182
16398.04 175
16399.25 167
16400.46 158
16401.67 153
16402.88 189
16404.09 184
16405.30 159
16406.51 177
16407.72 173
16408.93 207
16410.14 195
16411.35 183
16412.56 152
16413.77 194
16414.98 156
16416.19 168
16417.40 167
16418.61 154
16419.82 203
16421.03 167
16422.24 168
16423.45 190
16424.67 156
16425.88 164
16427.09 186
16428.30 178
16429.51 154
16430.72 169
16431.93 193
16433.14 153
16434.35 154
16435.56 135
16436.78 138
16437.99 193
16439.20 172
16440.41 163
16441.62 191
16442.83 172
16444.04 179
16445.25 185
16446.47 174
16447.68 192
16448.89 192
16450.10 182
16451.31 169
16452.52 182
16453.74 204
16454.95 155
16456.16 161
16457.37 161
16458.58 159
16459.80 167
16461.01 173
16462.22 152
16463.43 151
16464.65 155
16465.86 167
16467.07 164
16468.28 173
16469.49 185
16470.71 173
16471.92 182
16473.13 180
16474.34 184
16475.56 199
16476.77 161
16477.98 177
16479.20 147
16480.41 149
16481.62 164
16482.83 163
16484.05 189
16485.26 136
16486.47 157
16487.69 170
16488.90 164
16490.11 156
16491.33 167
16492.54 160
16493.75 164
16494.97 156
16496.18 165
16497.39 187
16498.61 163
16499.82 159
16501.03 167
16502.25 170
16503.46 158
16504.67 180
16505.89 172
16507.10 167
16508.32 170
16509.53 152
16510.74 148
16511.96 153
16513.17 183
16514.39 153
16515.60 164
16516.81 138
16518.03 131
16519.24 175
16520.46 173
16521.67 162
16522.88 157
16524.10 145
16525.31 171
16526.53 180
16527.74 175
16528.96 175
16530.17 171
16531.39 157
16532.60 145
16533.82 141
16535.03 150
16536.25 154
16537.46 175
16538.68 162
16539.89 154
16541.11 174
16542.32 157
16543.54 158
16544.75 144
16545.97 138
16547.18 136
16548.40 160
16549.61 145
16550.83 170
16552.04 165
16553.26 161
16554.47 192
16555.69 164
16556.91 161
16558.12 167
16559.34 165
16560.55 150
16561.77 156
16562.98 169
16564.20 171
16565.42 192
16566.63 189
16567.85 187
16569.06 169
16570.28 172
16571.50 131
16572.71 141
16573.93 175
16575.15 168
16576.36 174
16577.58 163
16578.79 183
16580.01 165
16581.23 204
16582.44 165
16583.66 172
16584.88 168
16586.09 155
16587.31 182
16588.53 135
16589.74 181
16590.96 163
16592.18 178
16593.40 178
16594.61 173
16595.83 167
16597.05 156
16598.26 178
16599.48 199
16600.70 167
16601.92 172
16603.13 154
16604.35 150
16605.57 173
16606.78 187
16608.00 163
16609.22 164
16610.44 193
16611.66 159
16612.87 153
16614.09 175
16615.31 182
16616.53 186
16617.74 175
16618.96 158
16620.18 142
16621.40 170
16622.62 213
16623.83 166
16625.05 170
16626.27 146
16627.49 170
16628.71 155
16629.93 167
16631.14 150
16632.36 170
16633.58 181
16634.80 143
16636.02 162
16637.24 150
16638.45 137
16639.67 155
16640.89 148
16642.11 162
16643.33 160
16644.55 153
16645.77 192
16646.99 176
16648.21 162
16649.42 183
16650.64 186
16651.86 174
16653.08 170
16654.30 162
16655.52 146
16656.74 162
16657.96 146
16659.18 190
16660.40 146
16661.62 169
16662.84 168
16664.06 148
16665.28 147
16666.50 143
16667.72 127
16668.93 184
16670.15 187
16671.37 169
16672.59 184
16673.81 146
16675.03 146
16676.25 175
16677.47 180
16678.69 176
16679.91 167
16681.13 165
16682.36 147
16683.58 174
16684.80 147
16686.02 158
16687.24 151
16688.46 130
16689.68 151
16690.90 158
16692.12 199
16693.34 195
16694.56 162
16695.78 162
16697.00 182
16698.22 160
16699.44 158
16700.66 171
16701.89 137
16703.11 162
16704.33 153
16705.55 144
16706.77 156
16707.99 128
16709.21 150
16710.43 154
16711.65 155
16712.88 144
16714.10 165
16715.32 161
16716.54 132
16717.76 141
16718.98 149
16720.20 141
16721.43 117
16722.65 169
16723.87 180
16725.09 143
16726.31 161
16727.54 162
16728.76 200
16729.98 155
16731.20 154
16732.42 119
16733.65 138
16734.87 162
16736.09 162
16737.31 170
16738.53 152
16739.76 154
16740.98 158
16742.20 171
16743.42 126
16744.65 153
16745.87 157
16747.09 187
16748.31 163
16749.54 185
16750.76 186
16751.98 173
16753.21 156
16754.43 121
16755.65 132
16756.87 146
16758.10 159
16759.32 137
16760.54 160
16761.77 120
16762.99 155
16764.21 161
16765.44 130
16766.66 151
16767.88 151
16769.11 153
16770.33 144
16771.55 153
16772.78 139
16774.00 156
16775.22 160
16776.45 164
16777.67 160
16778.90 160
16780.12 172
16781.34 141
16782.57 131
16783.79 125
16785.02 146
16786.24 177
16787.46 159
16788.69 142
16789.91 112
16791.14 145
16792.36 155
16793.58 156
16794.81 146
16796.03 138
16797.26 166
16798.48 146
16799.71 150
16800.93 167
16802.16 155
16803.38 160
16804.61 161
16805.83 148
16807.06 172
16808.28 169
16809.50 163
16810.73 159
16811.95 187
16813.18 182
16814.40 167
16815.63 164
16816.86 173
16818.08 169
16819.31 151
16820.53 212
16821.76 162
16822.98 166
16824.21 163
16825.43 164
16826.66 189
16827.88 178
16829.11 163
16830.33 158
16831.56 146
16832.79 119
16834.01 161
16835.24 165
16836.46 165
16837.69 147
16838.92 165
16840.14 153
16841.37 152
16842.59 139
16843.82 146
16845.05 132
16846.27 162
16847.50 169
16848.73 170
16849.95 151
16851.18 130
16852.40 157
16853.63 163
16854.86 167
16856.08 148
16857.31 148
16858.54 141
16859.76 133
16860.99 138
16862.22 141
16863.44 178
16864.67 157
16865.90 176
16867.13 178
16868.35 158
16869.58 170
16870.81 177
16872.03 162
16873.26 153
16874.49 196
16875.72 180
16876.94 170
16878.17 173
16879.40 192
16880.63 171
16881.85 161
16883.08 196
16884.31 162
16885.54 167
16886.76 178
16887.99 190
16889.22 168
16890.45 156
16891.68 178
16892.90 163
16894.13 175
16895.36 206
16896.59 194
16897.82 188
16899.04 165
16900.27 170
16901.50 151
16902.73 146
16903.96 171
16905.18 168
16906.41 194
16907.64 198
16908.87 168
16910.10 195
16911.33 152
16912.56 163
16913.78 156
16915.01 158
16916.24 163
16917.47 145
16918.70 162
16919.93 165
16921.16 155
16922.39 148
16923.62 149
16924.85 137
16926.07 142
16927.30 155
16928.53 189
16929.76 167
16930.99 156
16932.22 163
16933.45 171
16934.68 181
16935.91 174
16937.14 156
16938.37 163
16939.60 200
16940.83 166
16942.06 156
16943.29 178
16944.52 179
16945.75 146
16946.98 157
16948.21 153
16949.44 152
16950.67 189
16951.90 161
16953.13 196
16954.36 154
16955.59 165
16956.82 142
16958.05 148
16959.28 172
16960.51 166
16961.74 146
16962.97 190
16964.20 160
16965.43 148
16966.66 145
16967.89 156
16969.12 167
16970.35 173
16971.58 157
16972.82 163
16974.05 151
16975.28 161
16976.51 142
16977.74 166
16978.97 180
16980.20 161
16981.43 149
16982.66 164
16983.90 141
16985.13 140
16986.36 149
16987.59 168
16988.82 151
16990.05 178
16991.28 176
16992.52 162
16993.75 192
16994.98 149
16996.21 148
16997.44 155
16998.67 145
16999.91 144
17001.14 181
17002.37 168
17003.60 139
17004.83 178
17006.07 148
17007.30 151
17008.53 147
17009.76 156
17010.99 163
17012.23 173
17013.46 185
17014.69 144
17015.92 162
17017.16 126
17018.39 151
17019.62 161
17020.85 165
17022.09 151
17023.32 177
17024.55 129
17025.78 169
17027.02 163
17028.25 162
17029.48 160
17030.72 151
17031.95 150
17033.18 153
17034.42 157
17035.65 187
17036.88 171
17038.11 141
17039.35 133
17040.58 156
17041.81 196
17043.05 159
17044.28 152
17045.52 186
17046.75 138
17047.98 166
17049.22 169
17050.45 143
17051.68 150
17052.92 147
17054.15 148
17055.38 186
17056.62 173
17057.85 167
17059.09 138
17060.32 161
17061.55 148
17062.79 162
17064.02 157
17065.26 144
17066.49 154
17067.73 153
17068.96 160
17070.19 162
17071.43 175
17072.66 159
17073.90 155
17075.13 156
17076.37 167
17077.60 180
17078.84 156
17080.07 146
17081.31 171
17082.54 153
17083.78 157
17085.01 141
17086.25 132
17087.48 130
17088.72 148
17089.95 145
17091.19 146
17092.42 167
17093.66 161
17094.89 168
17096.13 145
17097.36 150
17098.60 128
17099.83 141
17101.07 167
17102.30 178
17103.54 124
17104.78 130
17106.01 173
17107.25 131
17108.48 160
17109.72 136
17110.95 143
17112.19 158
17113.43 141
17114.66 145
17115.90 140
17117.13 156
17118.37 132
17119.61 124
17120.84 107
17122.08 125
17123.32 163
17124.55 167
17125.79 133
17127.02 132
17128.26 146
17129.50 134
17130.73 127
17131.97 121
17133.21 162
17134.44 155
17135.68 152
17136.92 157
17138.15 133
17139.39 152
17140.63 131
17141.87 123
17143.10 137
17144.34 132
17145.58 141
17146.81 145
17148.05 135
17149.29 157
17150.53 172
17151.76 179
17153.00 156
17154.24 138
17155.48 169
17156.71 166
17157.95 155
17159.19 140
17160.43 150
17161.66 195
17162.90 176
17164.14 161
17165.38 165
17166.62 177
17167.85 155
17169.09 153
17170.33 149
17171.57 148
17172.81 156
17174.04 169
17175.28 160
17176.52 152
17177.76 159
17179.00 136
17180.23 132
17181.47 179
17182.71 161
17183.95 125
17185.19 150
17186.43 155
17187.67 177
17188.90 137
17190.14 162
17191.38 175
17192.62 134
17193.86 158
17195.10 138
17196.34 142
17197.58 144
17198.82 147
17200.05 136
17201.29 144
17202.53 148
17203.77 169
17205.01 143
17206.25 160
17207.49 172
17208.73 135
17209.97 146
17211.21 150
17212.45 168
17213.69 157
17214.93 153
17216.17 157
17217.41 151
17218.65 151
17219.89 141
17221.13 152
17222.37 164
17223.61 127
17224.85 117
17226.09 141
17227.33 158
17228.57 175
17229.81 151
17231.05 133
17232.29 143
17233.53 147
17234.77 141
17236.01 123
17237.25 144
17238.49 131
17239.73 136
17240.97 176
17242.21 140
17243.45 179
17244.69 137
17245.93 147
17247.17 159
17248.41 151
17249.66 123
17250.90 154
17252.14 157
17253.38 152
17254.62 163
17255.86 183
17257.10 152
17258.34 155
17259.58 143
17260.83 143
17262.07 173
17263.31 176
17264.55 154
17265.79 155
17267.03 153
17268.27 171
17269.52 142
17270.76 147
17272.00 139
17273.24 159
17274.48 144
17275.72 135
17276.97 122
17278.21 139
17279.45 153
17280.69 138
17281.93 143
17283.18 145
17284.42 155
17285.66 146
17286.90 152
17288.15 136
17289.39 134
17290.63 117
17291.87 147
17293.11 145
17294.36 135
17295.60 137
17296.84 156
17298.08 137
17299.33 144
17300.57 141
17301.81 135
17303.06 137
17304.30 124
17305.54 138
17306.78 144
17308.03 143
17309.27 148
17310.51 154
17311.76 148
17313.00 127
17314.24 148
17315.49 127
17316.73 132
17317.97 143
17319.22 165
17320.46 126
17321.70 143
17322.95 138
17324.19 145
17325.43 153
17326.68 123
17327.92 155
17329.17 163
17330.41 138
17331.65 128
17332.90 125
17334.14 127
17335.38 139
17336.63 137
17337.87 150
17339.12 134
17340.36 140
17341.61 132
17342.85 141
17344.09 137
17345.34 136
17346.58 136
17347.83 156
17349.07 148
17350.32 147
17351.56 141
17352.80 142
17354.05 132
17355.29 150
17356.54 140
17357.78 134
17359.03 138
17360.27 126
17361.52 138
17362.76 149
17364.01 148
17365.25 120
17366.50 121
17367.74 131
17368.99 144
17370.23 158
17371.48 137
17372.72 127
17373.97 114
17375.22 132
17376.46 135
17377.71 137
17378.95 118
17380.20 137
17381.44 156
17382.69 154
17383.93 146
17385.18 143
17386.43 127
17387.67 133
17388.92 143
17390.16 148
17391.41 150
17392.66 126
17393.90 157
17395.15 120
17396.39 131
17397.64 127
17398.89 134
17400.13 135
17401.38 120
17402.63 120
17403.87 176
17405.12 166
17406.37 118
17407.61 141
17408.86 165
17410.11 126
17411.35 133
17412.60 130
17413.85 135
17415.09 131
17416.34 162
17417.59 185
17418.83 131
17420.08 172
17421.33 178
17422.57 147
17423.82 139
17425.07 134
17426.32 159
17427.56 151
17428.81 142
17430.06 127
17431.31 152
17432.55 125
17433.80 145
17435.05 121
17436.30 146
17437.54 169
17438.79 159
17440.04 136
17441.29 120
17442.53 135
17443.78 152
17445.03 148
17446.28 157
17447.53 136
17448.77 123
17450.02 154
17451.27 162
17452.52 144
17453.77 141
17455.01 137
17456.26 126
17457.51 144
17458.76 140
17460.01 129
17461.26 113
17462.51 146
17463.75 151
17465.00 151
17466.25 140
17467.50 137
17468.75 171
17470.00 145
17471.25 161
17472.50 170
17473.74 150
17474.99 174
17476.24 135
17477.49 140
17478.74 162
17479.99 145
17481.24 148
17482.49 137
17483.74 135
17484.99 138
17486.24 135
17487.49 162
17488.74 149
17489.98 134
17491.23 162
17492.48 172
17493.73 159
17494.98 176
17496.23 149
17497.48 140
17498.73 143
17499.98 149
17501.23 143
17502.48 141
17503.73 159
17504.98 131
17506.23 137
17507.48 124
17508.73 135
17509.98 154
17511.23 156
17512.48 157
17513.73 147
17514.98 139
17516.24 111
17517.49 168
17518.74 164
17519.99 158
17521.24 133
17522.49 148
17523.74 127
17524.99 131
17526.24 138
17527.49 155
17528.74 153
17529.99 142
17531.24 138
17532.50 133
17533.75 140
17535.00 146
17536.25 136
17537.50 128
17538.75 122
17540.00 137
17541.25 121
17542.51 131
17543.76 122
17545.01 125
17546.26 116
17547.51 109
17548.76 120
17550.01 142
17551.27 144
17552.52 147
17553.77 151
17555.02 150
17556.27 149
17557.53 130
17558.78 139
17560.03 145
17561.28 142
17562.53 116
17563.79 114
17565.04 135
17566.29 131
17567.54 126
17568.80 139
17570.05 145
17571.30 135
17572.55 121
17573.81 144
17575.06 153
17576.31 165
17577.56 169
17578.82 131
17580.07 129
17581.32 156
17582.57 148
17583.83 114
17585.08 154
17586.33 156
17587.59 143
17588.84 153
17590.09 156
17591.35 158
17592.60 154
17593.85 118
17595.11 145
17596.36 151
17597.61 127
17598.87 151
17600.12 160
17601.37 133
17602.63 139
17603.88 140
17605.13 141
17606.39 155
17607.64 139
17608.89 154
17610.15 161
17611.40 167
17612.66 154
17613.91 174
17615.16 143
17616.42 129
17617.67 168
17618.93 162
17620.18 162
17621.43 154
17622.69 131
17623.94 134
17625.20 154
17626.45 154
17627.71 160
17628.96 158
17630.22 146
17631.47 130
17632.72 166
17633.98 167
17635.23 151
17636.49 165
17637.74 129
17639.00 103
17640.25 126
17641.51 124
17642.76 141
17644.02 161
17645.27 152
17646.53 137
17647.78 148
17649.04 127
17650.29 125
17651.55 126
17652.80 155
17654.06 137
17655.32 139
17656.57 141
17657.83 143
17659.08 131
17660.34 136
17661.59 127
17662.85 139
17664.11 161
17665.36 178
17666.62 144
17667.87 123
17669.13 158
17670.38 136
17671.64 147
17672.90 121
17674.15 135
17675.41 158
17676.67 131
17677.92 158
17679.18 133
17680.43 135
17681.69 166
17682.95 161
17684.20 136
17685.46 132
17686.72 131
17687.97 113
17689.23 125
17690.49 145
17691.74 139
17693.00 136
17694.26 135
17695.51 146
17696.77 152
17698.03 125
17699.28 133
17700.54 152
17701.80 109
17703.06 106
17704.31 112
17705.57 125
17706.83 142
17708.08 132
17709.34 154
17710.60 161
17711.86 141
17713.11 131
17714.37 120
17715.63 121
17716.89 138
17718.14 129
17719.40 135
17720.66 143
17721.92 137
17723.18 123
17724.43 154
17725.69 154
17726.95 136
17728.21 103
17729.47 136
17730.72 128
17731.98 101
17733.24 133
17734.50 130
17735.76 146
17737.02 149
17738.27 140
17739.53 157
17740.79 120
17742.05 145
17743.31 152
17744.57 170
17745.83 127
17747.08 124
17748.34 147
17749.60 134
17750.86 145
17752.12 148
17753.38 139
17754.64 123
17755.90 154
17757.16 117
17758.41 141
17759.67 128
17760.93 154
17762.19 139
17763.45 141
17764.71 129
17765.97 131
17767.23 128
17768.49 130
17769.75 105
17771.01 144
17772.27 132
17773.53 123
17774.79 126
17776.05 112
17777.31 143
17778.57 128
17779.83 146
17781.09 148
17782.35 148
17783.61 151
17784.87 161
17786.13 148
17787.39 125
17788.65 120
17789.91 117
17791.17 143
17792.43 146
17793.69 131
17794.95 125
17796.21 131
17797.47 118
17798.73 137
17799.99 148
17801.25 149
17802.51 132
17803.77 159
17805.03 104
17806.29 113
17807.55 122
17808.82 133
17810.08 151
17811.34 142
17812.60 145
17813.86 125
17815.12 131
17816.38 167
17817.64 154
17818.90 115
17820.17 140
17821.43 138
17822.69 147
17823.95 114
17825.21 139
17826.47 150
17827.73 164
17829.00 140
17830.26 127
17831.52 123
17832.78 135
17834.04 128
17835.31 116
17836.57 122
17837.83 132
17839.09 126
17840.35 125
17841.61 145
17842.88 145
17844.14 180
17845.40 145
17846.66 137
17847.93 130
17849.19 121
17850.45 133
17851.71 139
17852.98 145
17854.24 118
17855.50 126
17856.76 141
17858.03 160
17859.29 131
17860.55 140
17861.81 133
17863.08 132
17864.34 127
17865.60 153
17866.87 127
17868.13 137
17869.39 138
17870.65 141
17871.92 145
17873.18 138
17874.44 142
17875.71 151
17876.97 155
17878.23 144
17879.50 153
17880.76 130
17882.02 133
17883.29 124
17884.55 154
17885.82 122
17887.08 110
17888.34 102
17889.61 138
17890.87 156
17892.13 149
17893.40 133
17894.66 142
17895.93 142
17897.19 130
17898.45 143
17899.72 155
17900.98 128
17902.25 113
17903.51 131
17904.78 146
17906.04 125
17907.30 125
17908.57 141
17909.83 125
17911.10 131
17912.36 149
17913.63 165
17914.89 129
17916.16 147
17917.42 118
17918.69 111
17919.95 138
17921.22 144
17922.48 135
17923.75 111
17925.01 111
17926.28 142
17927.54 129
17928.81 142
17930.07 120
17931.34 132
17932.60 108
17933.87 133
17935.13 120
17936.40 135
17937.66 136
17938.93 117
17940.19 101
17941.46 134
17942.73 154
17943.99 151
17945.26 126
17946.52 129
17947.79 153
17949.05 141
17950.32 138
17951.59 134
17952.85 149
17954.12 123
17955.38 138
17956.65 119
17957.92 164
17959.18 138
17960.45 135
17961.72 123
17962.98 132
17964.25 128
17965.52 145
17966.78 109
17968.05 112
17969.31 139
17970.58 135
17971.85 137
17973.11 101
17974.38 119
17975.65 127
17976.92 145
17978.18 159
17979.45 130
17980.72 147
17981.98 130
17983.25 144
17984.52 149
17985.78 160
17987.05 123
17988.32 123
17989.59 143
17990.85 114
17992.12 118
17993.39 164
17994.66 129
17995.92 125
17997.19 153
17998.46 135
17999.73 131
18000.99 124
18002.26 145
18003.53 167
18004.80 129
18006.07 159
18007.33 142
18008.60 119
18009.87 124
18011.14 144
18012.41 128
18013.67 112
18014.94 138
18016.21 123
18017.48 140
18018.75 129
18020.02 141
18021.28 129
18022.55 124
18023.82 112
18025.09 142
18026.36 146
18027.63 133
18028.90 129
18030.16 125
18031.43 136
18032.70 126
18033.97 129
18035.24 140
18036.51 146
18037.78 147
18039.05 134
18040.32 118
18041.58 134
18042.85 130
18044.12 128
18045.39 138
18046.66 129
18047.93 110
18049.20 137
18050.47 147
18051.74 108
18053.01 117
18054.28 122
18055.55 133
18056.82 134
18058.09 124
18059.36 150
18060.63 130
18061.90 135
18063.17 151
18064.44 121
18065.71 126
18066.98 144
18068.25 140
18069.52 152
18070.79 119
18072.06 108
18073.33 149
18074.60 142
18075.87 140
18077.14 120
18078.41 142
18079.68 140
18080.95 131
18082.22 138
18083.49 153
18084.76 141
18086.03 119
18087.30 131
18088.57 114
18089.85 132
18091.12 142
18092.39 119
18093.66 117
18094.93 127
18096.20 129
18097.47 161
18098.74 158
18100.01 135
18101.29 158
18102.56 123
18103.83 146
18105.10 118
18106.37 122
18107.64 143
18108.91 130
18110.19 137
18111.46 145
18112.73 150
18114.00 147
18115.27 126
18116.54 129
18117.82 123
18119.09 137
18120.36 140
18121.63 136
18122.90 135
18124.18 129
18125.45 134
18126.72 133
18127.99 135
18129.26 158
18130.54 129
18131.81 145
18133.08 171
18134.35 118
18135.63 130
18136.90 137
18138.17 121
18139.44 143
18140.72 97
18141.99 111
18143.26 129
18144.53 155
18145.81 133
18147.08 129
18148.35 152
18149.63 143
18150.90 159
18152.17 144
18153.45 136
18154.72 167
18155.99 148
18157.26 114
18158.54 127
18159.81 114
18161.08 125
18162.36 145
18163.63 132
18164.91 152
18166.18 143
18167.45 132
18168.73 161
18170.00 136
18171.27 137
18172.55 152
18173.82 147
18175.09 141
18176.37 124
18177.64 144
18178.92 110
18180.19 125
18181.46 155
18182.74 129
18184.01 128
18185.29 100
18186.56 137
18187.84 134
18189.11 131
18190.38 131
18191.66 156
18192.93 118
18194.21 122
18195.48 108
18196.76 117
18198.03 108
18199.31 139
18200.58 147
18201.86 157
18203.13 134
18204.41 143
18205.68 159
18206.96 133
18208.23 109
18209.51 165
18210.78 144
18212.06 123
18213.33 156
18214.61 126
18215.88 146
18217.16 143
18218.43 133
18219.71 137
18220.98 136
18222.26 124
18223.53 152
18224.81 135
18226.09 120
18227.36 121
18228.64 114
18229.91 126
18231.19 145
18232.46 123
18233.74 104
18235.02 141
18236.29 113
18237.57 121
18238.84 139
18240.12 131
18241.40 134
18242.67 138
18243.95 155
18245.23 154
18246.50 126
18247.78 171
18249.05 136
18250.33 113
18251.61 110
18252.88 108
18254.16 125
18255.44 125
18256.71 123
18257.99 131
18259.27 129
18260.54 137
18261.82 173
18263.10 140
18264.38 148
18265.65 114
18266.93 159
18268.21 140
18269.48 141
18270.76 124
18272.04 111
18273.32 132
18274.59 125
18275.87 117
18277.15 165
18278.43 118
18279.70 150
18280.98 141
18282.26 143
18283.54 125
18284.81 136
18286.09 128
18287.37 107
18288.65 136
18289.92 130
18291.20 136
18292.48 135
18293.76 137
18295.04 149
18296.31 144
18297.59 147
18298.87 143
18300.15 140
18301.43 141
18302.71 138
18303.98 136
18305.26 131
18306.54 154
18307.82 138
18309.10 152
18310.38 162
18311.66 151
18312.93 115
18314.21 148
18315.49 147
18316.77 110
18318.05 124
18319.33 119
18320.61 144
18321.89 133
18323.17 165
18324.44 149
18325.72 131
18327.00 133
18328.28 137
18329.56 133
18330.84 125
18332.12 134
18333.40 154
18334.68 145
18335.96 123
18337.24 108
18338.52 130
18339.80 138
18341.08 139
18342.36 120
18343.64 129
18344.92 133
18346.20 155
18347.48 143
18348.76 103
18350.04 119
18351.32 108
18352.60 132
18353.88 139
18355.16 103
18356.44 114
18357.72 117
18359.00 133
18360.28 141
18361.56 120
18362.84 113
18364.12 136
18365.40 156
18366.68 134
18367.96 124
18369.24 138
18370.52 150
18371.80 126
18373.08 117
18374.36 110
18375.64 118
18376.93 120
18378.21 132
18379.49 118
18380.77 121
18382.05 138
18383.33 134
18384.61 129
18385.89 101
18387.17 107
18388.46 134
18389.74 147
18391.02 138
18392.30 133
18393.58 138
18394.86 155
18396.15 145
18397.43 134
18398.71 115
18399.99 133
18401.27 144
18402.55 139
18403.84 140
18405.12 108
18406.40 126
18407.68 118
18408.96 119
18410.25 123
18411.53 141
18412.81 113
18414.09 125
18415.37 120
18416.66 142
18417.94 130
18419.22 132
18420.50 125
18421.79 124
18423.07 120
18424.35 113
18425.63 123
18426.92 146
18428.20 117
18429.48 132
18430.77 143
18432.05 137
18433.33 151
18434.61 119
18435.90 119
18437.18 129
18438.46 143
18439.75 147
18441.03 129
18442.31 129
18443.60 110
18444.88 126
18446.16 116
18447.45 125
18448.73 107
18450.01 105
18451.30 119
18452.58 125
18453.86 117
18455.15 112
18456.43 137
18457.71 161
18459.00 131
18460.28 110
18461.57 129
18462.85 117
18464.13 126
18465.42 138
18466.70 116
18467.99 127
18469.27 129
18470.55 131
18471.84 108
18473.12 111
18474.41 116
18475.69 128
18476.98 124
18478.26 113
18479.55 118
18480.83 117
18482.11 126
18483.40 89
18484.68 112
18485.97 114
18487.25 103
18488.54 112
18489.82 159
18491.11 119
18492.39 111
18493.68 122
18494.96 134
18496.25 145
18497.53 129
18498.82 110
18500.10 108
18501.39 117
18502.67 139
18503.96 118
18505.24 137
18506.53 133
18507.82 131
18509.10 144
18510.39 110
18511.67 118
18512.96 152
18514.24 120
18515.53 105
18516.82 111
18518.10 133
18519.39 131
18520.67 126
18521.96 143
18523.25 126
18524.53 153
18525.82 108
18527.10 129
18528.39 141
18529.68 115
18530.96 144
18532.25 112
18533.54 133
18534.82 131
18536.11 127
18537.39 114
18538.68 107
18539.97 97
18541.25 99
18542.54 134
18543.83 154
18545.11 143
18546.40 122
18547.69 121
18548.98 138
18550.26 128
18551.55 135
18552.84 137
18554.12 120
18555.41 119
18556.70 152
18557.99 150
18559.27 117
18560.56 155
18561.85 116
18563.13 124
18564.42 147
18565.71 104
18567.00 129
18568.28 148
18569.57 172
18570.86 157
18572.15 137
18573.44 112
18574.72 115
18576.01 141
18577.30 135
18578.59 135
18579.88 108
18581.16 104
18582.45 111
18583.74 148
18585.03 149
18586.32 147
18587.60 138
18588.89 144
18590.18 132
18591.47 105
18592.76 151
18594.05 132
18595.33 151
18596.62 138
18597.91 149
18599.20 122
18600.49 132
18601.78 132
18603.07 137
18604.36 128
18605.64 113
18606.93 148
18608.22 147
18609.51 145
18610.80 127
18612.09 142
18613.38 160
18614.67 127
18615.96 133
18617.25 159
18618.54 131
18619.83 135
18621.12 131
18622.40 128
18623.69 148
18624.98 165
18626.27 145
18627.56 119
18628.85 111
18630.14 128
18631.43 141
18632.72 115
18634.01 145
18635.30 109
18636.59 120
18637.88 153
18639.17 143
18640.46 124
18641.75 114
18643.04 123
18644.33 126
18645.62 115
18646.91 142
18648.20 131
18649.49 126
18650.78 132
18652.08 125
18653.37 144
18654.66 149
18655.95 150
18657.24 116
18658.53 97
18659.82 137
18661.11 139
18662.40 102
18663.69 143
18664.98 127
18666.27 121
18667.56 131
18668.86 118
18670.15 104
18671.44 113
18672.73 141
18674.02 131
18675.31 132
18676.60 147
18677.90 160
18679.19 138
18680.48 123
18681.77 104
18683.06 121
18684.35 128
18685.64 121
18686.94 126
18688.23 99
18689.52 129
18690.81 127
18692.10 132
18693.40 126
18694.69 126
18695.98 115
18697.27 117
18698.56 127
18699.86 141
18701.15 134
18702.44 131
18703.73 117
18705.03 120
18706.32 111
18707.61 98
18708.90 128
18710.19 155
18711.49 133
18712.78 131
18714.07 125
18715.37 125
18716.66 115
18717.95 135
18719.24 128
18720.54 116
18721.83 140
18723.12 134
18724.42 134
18725.71 115
18727.00 117
18728.30 135
18729.59 166
18730.88 146
18732.17 120
18733.47 114
18734.76 143
18736.05 131
18737.35 131
18738.64 115
18739.94 144
18741.23 144
18742.52 139
18743.82 113
18745.11 98
18746.40 136
18747.70 125
18748.99 134
18750.29 135
18751.58 122
18752.87 124
18754.17 145
18755.46 168
18756.76 123
18758.05 107
18759.34 121
18760.64 141
18761.93 151
18763.23 123
18764.52 121
18765.82 113
18767.11 127
18768.41 117
18769.70 134
18770.99 163
18772.29 132
18773.58 148
18774.88 136
18776.17 115
18777.47 119
18778.76 123
18780.06 125
18781.35 120
18782.65 134
18783.94 152
18785.24 131
18786.53 103
18787.83 125
18789.12 107
18790.42 120
18791.71 121
18793.01 124
18794.31 116
18795.60 140
18796.90 125
18798.19 107
18799.49 131
18800.78 121
18802.08 118
18803.37 113
18804.67 109
18805.97 139
18807.26 109
18808.56 113
18809.85 137
18811.15 169
18812.45 117
18813.74 103
18815.04 121
18816.34 132
18817.63 111
18818.93 100
18820.22 107
18821.52 106
18822.82 131
18824.11 102
18825.41 102
18826.71 110
18828.00 118
18829.30 147
18830.60 130
18831.89 116
18833.19 159
18834.49 123
18835.78 130
18837.08 125
18838.38 115
18839.67 107
18840.97 117
18842.27 126
18843.57 132
18844.86 115
18846.16 110
18847.46 120
18848.75 119
18850.05 131
18851.35 137
18852.65 143
18853.94 128
18855.24 115
18856.54 128
18857.84 120
18859.13 126
18860.43 128
18861.73 154
18863.03 121
18864.33 118
18865.62 130
18866.92 95
18868.22 104
18869.52 105
18870.82 164
18872.11 142
18873.41 140
18874.71 124
18876.01 119
18877.31 120
18878.61 142
18879.90 132
18881.20 128
18882.50 132
18883.80 137
18885.10 98
18886.40 126
18887.70 127
18888.99 113
18890.29 144
18891.59 123
18892.89 104
18894.19 131
18895.49 128
18896.79 110
18898.09 135
18899.39 118
18900.68 128
18901.98 169
18903.28 154
18904.58 121
18905.88 114
18907.18 124
18908.48 136
18909.78 126
18911.08 126
18912.38 118
18913.68 152
18914.98 154
18916.28 106
18917.58 112
18918.88 140
18920.18 114
18921.48 137
18922.78 113
18924.08 145
18925.38 123
18926.68 115
18927.98 116
18929.28 125
18930.58 138
18931.88 116
18933.18 115
18934.48 121
18935.78 117
18937.08 114
18938.38 123
18939.68 109
18940.98 117
18942.28 133
18943.58 133
18944.88 117
18946.18 124
18947.48 116
18948.78 119
18950.08 111
18951.39 142
18952.69 95
18953.99 119
18955.29 120
18956.59 108
18957.89 117
18959.19 140
18960.49 95
18961.79 113
18963.09 113
18964.40 127
18965.70 121
18967.00 102
18968.30 96
18969.60 92
18970.90 102
18972.21 93
18973.51 102
18974.81 129
18976.11 134
18977.41 100
18978.71 127
18980.02 139
18981.32 133
18982.62 137
18983.92 153
18985.22 146
18986.53 120
18987.83 139
18989.13 124
18990.43 117
18991.73 154
18993.04 145
18994.34 124
18995.64 120
18996.94 108
18998.25 136
18999.55 112
19000.85 130
19002.15 126
19003.46 125
19004.76 147
19006.06 132
19007.36 100
19008.67 121
19009.97 112
19011.27 120
19012.58 113
19013.88 127
19015.18 125
19016.49 104
19017.79 138
19019.09 113
19020.40 113
19021.70 115
19023.00 109
19024.31 124
19025.61 126
19026.91 126
19028.22 105
19029.52 126
19030.82 131
19032.13 136
19033.43 127
19034.73 134
19036.04 134
19037.34 135
19038.65 115
19039.95 94
19041.25 114
19042.56 103
19043.86 122
19045.17 96
19046.47 120
19047.77 148
19049.08 108
19050.38 104
19051.69 120
19052.99 108
19054.30 118
19055.60 140
19056.90 142
19058.21 125
19059.51 114
19060.82 134
19062.12 138
19063.43 105
19064.73 121
19066.04 128
19067.34 140
19068.65 123
19069.95 127
19071.26 122
19072.56 135
19073.87 97
19075.17 101
19076.48 145
19077.78 129
19079.09 113
19080.39 113
19081.70 112
19083.00 116
19084.31 124
19085.61 139
19086.92 123
19088.23 99
19089.53 111
19090.84 105
19092.14 121
19093.45 138
19094.75 162
19096.06 138
19097.37 164
19098.67 125
19099.98 118
19101.28 102
19102.59 122
19103.90 107
19105.20 82
19106.51 109
19107.81 98
19109.12 80
19110.43 107
19111.73 116
19113.04 105
19114.35 129
19115.65 139
19116.96 129
19118.27 114
19119.57 143
19120.88 109
19122.19 124
19123.49 107
19124.80 105
19126.11 101
19127.41 138
19128.72 111
19130.03 118
19131.33 99
19132.64 130
19133.95 117
19135.26 120
19136.56 111
19137.87 106
19139.18 114
19140.49 129
19141.79 110
19143.10 121
19144.41 116
19145.71 98
19147.02 104
19148.33 121
19149.64 111
19150.95 96
19152.25 110
19153.56 108
19154.87 144
19156.18 116
19157.48 116
19158.79 128
19160.10 120
19161.41 105
19162.72 107
19164.03 102
19165.33 113
19166.64 127
19167.95 122
19169.26 113
19170.57 127
19171.88 137
19173.18 111
19174.49 113
19175.80 126
19177.11 111
19178.42 127
19179.73 118
19181.04 105
19182.34 124
19183.65 120
19184.96 100
19186.27 118
19187.58 122
19188.89 127
19190.20 102
19191.51 109
19192.82 104
19194.13 130
19195.43 118
19196.74 131
19198.05 142
19199.36 113
19200.67 114
19201.98 121
19203.29 112
19204.60 145
19205.91 123
19207.22 119
19208.53 132
19209.84 110
19211.15 133
19212.46 147
19213.77 131
19215.08 119
19216.39 117
19217.70 114
19219.01 122
19220.32 90
19221.63 114
19222.94 119
19224.25 137
19225.56 108
19226.87 96
19228.18 109
19229.49 128
19230.80 121
19232.11 133
19233.42 119
19234.73 133
19236.04 137
19237.35 114
19238.67 95
19239.98 143
19241.29 126
19242.60 133
19243.91 139
19245.22 118
19246.53 105
19247.84 125
19249.15 127
19250.46 130
19251.77 122
19253.09 144
19254.40 123
19255.71 141
19257.02 122
19258.33 109
19259.64 122
19260.95 124
19262.27 132
19263.58 119
19264.89 126
19266.20 107
19267.51 95
19268.82 122
19270.14 125
19271.45 116
19272.76 103
19274.07 119
19275.38 106
19276.70 118
19278.01 112
19279.32 128
19280.63 116
19281.94 101
19283.26 109
19284.57 105
19285.88 148
19287.19 117
19288.51 90
19289.82 109
19291.13 140
19292.44 125
19293.76 110
19295.07 100
19296.38 127
19297.69 122
19299.01 120
19300.32 131
19301.63 121
19302.95 125
19304.26 131
19305.57 125
19306.88 98
19308.20 100
19309.51 108
19310.82 127
19312.14 101
19313.45 110
19314.76 154
19316.08 117
19317.39 123
19318.70 94
19320.02 111
19321.33 118
19322.64 96
19323.96 95
19325.27 107
19326.59 90
19327.90 88
19329.21 126
19330.53 137
19331.84 126
19333.15 92
19334.47 119
19335.78 96
19337.10 120
19338.41 115
19339.73 109
19341.04 128
19342.35 115
19343.67 117
19344.98 143
19346.30 129
19347.61 136
19348.93 118
19350.24 103
19351.55 109
19352.87 134
19354.18 126
19355.50 110
19356.81 97
19358.13 111
19359.44 116
19360.76 89
19362.07 105
19363.39 124
19364.70 122
19366.02 102
19367.33 102
19368.65 133
19369.96 148
19371.28 123
19372.59 120
19373.91 109
19375.22 93
19376.54 121
19377.86 123
19379.17 122
19380.49 93
19381.80 117
19383.12 112
19384.43 122
19385.75 98
19387.07 99
19388.38 99
19389.70 135
19391.01 153
19392.33 120
19393.65 91
19394.96 131
19396.28 122
19397.59 123
19398.91 118
19400.23 123
19401.54 147
19402.86 153
19404.17 98
19405.49 117
19406.81 134
19408.12 140
19409.44 132
19410.76 104
19412.07 107
19413.39 121
19414.71 147
19416.02 132
19417.34 98
19418.66 100
19419.97 118
19421.29 138
19422.61 130
19423.93 100
19425.24 89
19426.56 111
19427.88 118
19429.19 110
19430.51 128
19431.83 106
19433.15 106
19434.46 116
19435.78 109
19437.10 130
19438.42 133
19439.73 108
19441.05 112
19442.37 115
19443.69 118
19445.00 113
19446.32 120
19447.64 121
19448.96 130
19450.28 123
19451.59 107
19452.91 88
19454.23 109
19455.55 109
19456.87 119
19458.18 120
19459.50 122
19460.82 130
19462.14 120
19463.46 157
19464.78 111
19466.09 125
19467.41 124
19468.73 117
19470.05 106
19471.37 95
19472.69 125
19474.01 133
19475.33 118
19476.64 96
19477.96 100
19479.28 115
19480.60 104
19481.92 105
19483.24 118
19484.56 110
19485.88 124
19487.20 115
19488.52 101
19489.83 133
19491.15 105
19492.47 99
19493.79 99
19495.11 99
19496.43 118
19497.75 112
19499.07 101
19500.39 99
19501.71 101
19503.03 91
19504.35 99
19505.67 112
19506.99 110
19508.31 108
19509.63 98
19510.95 132
19512.27 141
19513.59 125
19514.91 112
19516.23 100
19517.55 102
19518.87 120
19520.19 97
19521.51 111
19522.83 119
19524.15 104
19525.47 117
19526.79 98
19528.11 119
19529.43 140
19530.75 125
19532.08 108
19533.40 110
19534.72 128
19536.04 100
19537.36 92
19538.68 115
19540.00 102
19541.32 102
19542.64 121
19543.96 96
19545.29 98
19546.61 97
19547.93 94
19549.25 117
19550.57 100
19551.89 118
19553.21 147
19554.53 125
19555.86 107
19557.18 107
19558.50 96
19559.82 108
19561.14 112
19562.46 106
19563.79 102
19565.11 107
19566.43 100
19567.75 108
19569.07 123
19570.40 112
19571.72 102
19573.04 117
19574.36 107
19575.68 127
19577.01 104
19578.33 122
19579.65 109
19580.97 108
19582.30 111
19583.62 110
19584.94 112
19586.26 132
19587.59 106
19588.91 121
19590.23 117
19591.55 92
19592.88 108
19594.20 108
19595.52 116
19596.85 102
19598.17 106
19599.49 137
19600.81 126
19602.14 116
19603.46 113
19604.78 142
19606.11 97
19607.43 108
19608.75 112
19610.08 132
19611.40 113
19612.72 108
19614.05 101
19615.37 97
19616.69 120
19618.02 111
19619.34 124
19620.67 135
19621.99 103
19623.31 73
19624.64 87
19625.96 107
19627.29 131
19628.61 124
19629.93 126
19631.26 98
19632.58 102
19633.91 117
19635.23 120
19636.55 113
19637.88 115
19639.20 78
19640.53 129
19641.85 119
19643.18 88
19644.50 89
19645.82 87
19647.15 112
19648.47 119
19649.80 106
19651.12 109
19652.45 134
19653.77 119
19655.10 107
19656.42 91
19657.75 92
19659.07 124
19660.40 98
19661.72 98
19663.05 112
19664.37 108
19665.70 122
19667.02 110
19668.35 139
19669.67 136
19671.00 122
19672.33 134
19673.65 143
19674.98 116
19676.30 114
19677.63 112
19678.95 101
19680.28 123
19681.61 99
19682.93 105
19684.26 108
19685.58 103
19686.91 102
19688.23 117
19689.56 107
19690.89 88
19692.21 94
19693.54 111
19694.87 103
19696.19 120
19697.52 123
19698.84 112
19700.17 126
19701.50 100
19702.82 99
19704.15 109
19705.48 117
19706.80 110
19708.13 115
19709.46 87
19710.78 101
19712.11 111
19713.44 106
19714.76 108
19716.09 96
19717.42 102
19718.75 103
19720.07 88
19721.40 117
19722.73 132
19724.05 98
19725.38 114
19726.71 117
19728.04 104
19729.36 105
19730.69 127
19732.02 112
19733.35 90
19734.67 129
19736.00 119
19737.33 111
19738.66 107
19739.98 107
19741.31 101
19742.64 82
19743.97 106
19745.30 110
19746.62 109
19747.95 110
19749.28 109
19750.61 91
19751.94 92
19753.26 97
19754.59 115
19755.92 122
19757.25 108
19758.58 107
19759.91 99
19761.23 116
19762.56 110
19763.89 94
19765.22 93
19766.55 128
19767.88 116
19769.21 97
19770.53 94
19771.86 111
19773.19 115
19774.52 104
19775.85 105
19777.18 123
19778.51 121
19779.84 119
19781.17 102
19782.50 116
19783.83 137
19785.15 105
19786.48 119
19787.81 112
19789.14 108
19790.47 111
19791.80 113
19793.13 139
19794.46 92
19795.79 106
19797.12 131
19798.45 111
19799.78 108
19801.11 115
19802.44 114
19803.77 108
19805.10 134
19806.43 102
19807.76 101
19809.09 99
19810.42 119
19811.75 80
19813.08 108
19814.41 106
19815.74 109
19817.07 110
19818.40 138
19819.73 94
19821.06 103
19822.39 86
19823.72 99
19825.05 114
19826.38 104
19827.71 95
19829.05 91
19830.38 107
19831.71 124
19833.04 95
19834.37 111
19835.70 108
19837.03 124
19838.36 110
19839.69 79
19841.02 101
19842.36 108
19843.69 102
19845.02 118
19846.35 119
19847.68 120
19849.01 135
19850.34 113
19851.68 98
19853.01 108
19854.34 120
19855.67 106
19857.00 117
19858.33 129
19859.67 96
19861.00 104
19862.33 116
19863.66 109
19864.99 90
19866.32 115
19867.66 125
19868.99 104
19870.32 106
19871.65 94
19872.99 133
19874.32 106
19875.65 105
19876.98 116
19878.32 104
19879.65 110
19880.98 111
19882.31 121
19883.65 104
19884.98 112
19886.31 122
19887.64 119
19888.98 96
19890.31 113
19891.64 111
19892.97 95
19894.31 125
19895.64 90
19896.97 115
19898.31 113
19899.64 118
19900.97 116
19902.31 97
19903.64 97
19904.97 93
19906.31 98
19907.64 96
19908.97 106
19910.31 130
19911.64 117
19912.97 130
19914.31 96
19915.64 102
19916.97 109
19918.31 96
19919.64 111
19920.98 110
19922.31 105
19923.64 111
19924.98 105
19926.31 108
19927.65 108
19928.98 116
19930.31 103
19931.65 113
19932.98 112
19934.32 118
19935.65 118
19936.99 96
19938.32 86
19939.65 109
19940.99 105
19942.32 110
19943.66 109
19944.99 86
19946.33 82
19947.66 104
19949.00 111
19950.33 114
19951.67 94
19953.00 109
19954.34 82
19955.67 115
19957.01 116
19958.34 98
19959.68 106
19961.01 101
19962.35 91
19963.68 100
19965.02 94
19966.35 79
19967.69 127
19969.02 105
19970.36 105
19971.70 87
19973.03 108
19974.37 111
19975.70 118
19977.04 114
19978.37 115
19979.71 128
19981.05 122
19982.38 116
19983.72 96
19985.05 121
19986.39 95
19987.73 107
19989.06 114
19990.40 82
19991.73 125
19993.07 111
19994.41 111
19995.74 114
19997.08 119
19998.42 103
19999.75 97
20001.09 112
20002.43 98
20003.76 90
20005.10 95
20006.44 104
20007.77 94
20009.11 101
20010.45 106
20011.78 102
20013.12 139
20014.46 106
20015.79 98
20017.13 103
20018.47 133
20019.81 111
20021.14 88
20022.48 103
20023.82 131
20025.15 131
20026.49 92
20027.83 109
20029.17 103
20030.50 115
20031.84 98
20033.18 117
20034.52 105
20035.85 110
20037.19 124
20038.53 99
20039.87 105
20041.21 103
20042.54 106
20043.88 88
20045.22 120
20046.56 93
20047.90 104
20049.23 106
20050.57 98
20051.91 98
20053.25 122
20054.59 105
20055.93 114
20057.26 121
20058.60 125
20059.94 129
20061.28 128
20062.62 122
20063.96 114
20065.30 116
20066.63 94
20067.97 131
20069.31 122
20070.65 110
20071.99 106
20073.33 84
20074.67 79
20076.01 108
20077.35 85
20078.68 122
20080.02 157
20081.36 121
20082.70 102
20084.04 97
20085.38 104
20086.72 116
20088.06 121
20089.40 107
20090.74 123
20092.08 121
20093.42 109
20094.76 112
20096.10 88
20097.44 78
20098.78 81
20100.12 105
20101.46 116
20102.80 107
20104.14 106
20105.48 117
20106.82 106
20108.16 117
20109.50 91
20110.84 100
20112.18 79
20113.52 106
20114.86 103
20116.20 115
20117.54 76
20118.88 101
20120.22 100
20121.56 99
20122.90 108
20124.24 125
20125.58 93
20126.92 98
20128.26 103
20129.61 93
20130.95 85
20132.29 111
20133.63 123
20134.97 124
20136.31 116
20137.65 100
20138.99 118
20140.33 142
20141.67 137
20143.02 111
