# Supplementary material for: MALDI-TOF MS typing enables the classification of brewing yeasts of the genus Saccharomyces to major beer styles
Source: PLoS One. 2017 Aug 9;12(8):e0181694. doi: 10.1371/journal.pone.0181694 (PMC5549903; doi:10.1371/journal.pone.0181694)
Supplement: S3 File — The directory includes 90 raw files and was zipped to “.zip”; the folder has three strains with 30 spectra per strain; S1 Text explains the raw files with an example and Table 1 represents the yeast strains used within the experiment. (ZIP) [file pone.0181694.s006.zip › 7-9/30257-184-OG-Alt-Alt-YPG-18h-E-E_2015-08-06__0_F12_1.dat]

2000.64 3937
2001.06 4122
2001.49 4082
2001.91 4044
2002.33 3924
2002.75 3845
2003.17 3852
2003.60 3841
2004.02 3790
2004.44 3827
2004.86 3675
2005.28 3843
2005.70 3920
2006.13 3931
2006.55 3860
2006.97 3863
2007.39 3924
2007.82 3946
2008.24 4050
2008.66 4196
2009.08 3930
2009.51 4209
2009.93 3997
2010.35 3999
2010.77 3979
2011.20 3812
2011.62 3791
2012.04 4107
2012.46 3872
2012.89 3542
2013.31 3817
2013.73 3722
2014.15 3874
2014.58 3730
2015.00 3955
2015.42 3954
2015.85 3668
2016.27 3704
2016.69 3773
2017.12 3922
2017.54 3805
2017.96 3819
2018.39 3804
2018.81 3800
2019.23 3964
2019.66 3707
2020.08 3615
2020.50 3924
2020.93 3895
2021.35 3809
2021.78 3973
2022.20 3833
2022.62 3692
2023.05 3772
2023.47 3842
2023.89 3909
2024.32 3843
2024.74 3841
2025.17 3712
2025.59 3628
2026.01 3414
2026.44 3518
2026.86 3690
2027.29 3528
2027.71 3648
2028.14 3537
2028.56 3664
2028.99 3555
2029.41 3366
2029.83 3714
2030.26 3275
2030.68 3642
2031.11 3722
2031.53 3675
2031.96 3732
2032.38 3634
2032.81 3707
2033.23 3880
2033.66 3831
2034.08 3785
2034.51 3684
2034.93 3596
2035.36 4071
2035.78 3975
2036.21 4173
2036.63 4034
2037.06 3893
2037.48 3803
2037.91 3958
2038.33 4038
2038.76 3978
2039.19 4181
2039.61 4178
2040.04 4330
2040.46 4300
2040.89 4189
2041.31 4419
2041.74 4144
2042.17 4003
2042.59 3932
2043.02 3929
2043.44 3865
2043.87 3707
2044.30 4086
2044.72 3837
2045.15 3736
2045.57 3710
2046.00 3801
2046.43 3781
2046.85 3338
2047.28 3540
2047.71 3883
2048.13 3893
2048.56 3829
2048.99 3870
2049.41 3917
2049.84 3738
2050.27 3740
2050.69 3692
2051.12 3724
2051.55 3765
2051.97 3731
2052.40 3714
2052.83 3734
2053.25 3891
2053.68 3755
2054.11 3594
2054.54 3560
2054.96 3486
2055.39 3549
2055.82 3499
2056.24 3460
2056.67 3752
2057.10 3654
2057.53 3707
2057.95 3692
2058.38 3496
2058.81 3550
2059.24 3737
2059.66 3720
2060.09 3627
2060.52 3793
2060.95 3679
2061.38 3521
2061.80 3653
2062.23 3545
2062.66 3670
2063.09 3599
2063.52 3772
2063.94 3686
2064.37 3923
2064.80 3723
2065.23 3844
2065.66 3817
2066.09 4251
2066.51 4078
2066.94 3975
2067.37 3894
2067.80 4264
2068.23 4106
2068.66 3954
2069.08 4033
2069.51 4065
2069.94 3901
2070.37 3870
2070.80 3967
2071.23 3773
2071.66 4022
2072.09 3918
2072.52 4148
2072.94 4271
2073.37 4112
2073.80 4123
2074.23 3959
2074.66 3872
2075.09 4026
2075.52 4022
2075.95 3999
2076.38 4202
2076.81 3860
2077.24 4066
2077.67 4247
2078.10 4071
2078.53 4265
2078.96 4229
2079.39 4341
2079.82 4501
2080.25 4398
2080.68 4574
2081.11 4447
2081.54 4525
2081.97 4810
2082.40 4639
2082.83 4473
2083.26 4282
2083.69 4281
2084.12 3994
2084.55 3748
2084.98 3732
2085.41 3775
2085.84 3769
2086.27 3928
2086.70 3890
2087.13 3585
2087.56 3694
2087.99 3660
2088.42 3856
2088.85 3961
2089.28 3611
2089.71 3571
2090.14 3856
2090.57 3667
2091.01 3889
2091.44 3818
2091.87 3700
2092.30 3784
2092.73 3766
2093.16 3724
2093.59 4004
2094.02 3905
2094.45 3705
2094.89 3800
2095.32 3905
2095.75 3875
2096.18 3932
2096.61 3997
2097.04 3743
2097.47 3797
2097.91 3680
2098.34 3633
2098.77 3523
2099.20 3662
2099.63 3834
2100.07 3837
2100.50 3534
2100.93 3589
2101.36 3550
2101.79 3530
2102.23 3579
2102.66 3730
2103.09 3907
2103.52 3704
2103.95 3624
2104.39 3575
2104.82 3834
2105.25 3945
2105.68 3873
2106.12 3737
2106.55 3787
2106.98 3626
2107.41 3571
2107.85 3604
2108.28 3682
2108.71 3812
2109.14 4188
2109.58 3852
2110.01 4074
2110.44 3839
2110.88 3917
2111.31 3729
2111.74 3447
2112.18 3652
2112.61 3792
2113.04 3663
2113.48 3704
2113.91 3764
2114.34 3744
2114.78 3721
2115.21 3701
2115.64 3816
2116.08 3662
2116.51 3548
2116.94 3646
2117.38 3603
2117.81 3532
2118.24 3607
2118.68 3705
2119.11 3776
2119.55 4137
2119.98 3958
2120.41 4013
2120.85 3960
2121.28 3966
2121.72 3982
2122.15 3760
2122.58 3844
2123.02 4043
2123.45 3922
2123.89 3805
2124.32 3522
2124.75 3736
2125.19 3598
2125.62 3701
2126.06 3636
2126.49 3531
2126.93 3650
2127.36 3690
2127.80 3641
2128.23 3609
2128.67 3500
2129.10 3617
2129.54 3505
2129.97 3543
2130.41 3598
2130.84 3642
2131.28 3739
2131.71 3506
2132.15 3802
2132.58 3624
2133.02 3838
2133.45 3852
2133.89 3831
2134.32 3746
2134.76 3920
2135.19 4033
2135.63 4180
2136.06 4186
2136.50 4339
2136.94 4544
2137.37 4788
2137.81 4549
2138.24 4294
2138.68 4539
2139.12 4224
2139.55 4201
2139.99 4253
2140.42 4123
2140.86 4028
2141.30 3852
2141.73 3604
2142.17 3617
2142.60 3738
2143.04 3746
2143.48 3664
2143.91 3500
2144.35 3669
2144.79 3548
2145.22 3619
2145.66 3764
2146.09 3620
2146.53 3563
2146.97 3542
2147.40 3590
2147.84 3519
2148.28 3838
2148.72 3977
2149.15 3867
2149.59 4097
2150.03 4159
2150.46 4295
2150.90 4652
2151.34 4498
2151.77 4428
2152.21 4504
2152.65 4402
2153.09 4301
2153.52 4553
2153.96 4512
2154.40 4185
2154.84 3860
2155.27 3908
2155.71 3895
2156.15 3669
2156.59 3767
2157.02 3890
2157.46 3935
2157.90 3957
2158.34 3922
2158.78 3871
2159.21 4046
2159.65 3893
2160.09 3806
2160.53 3815
2160.97 3993
2161.40 3997
2161.84 3868
2162.28 3898
2162.72 3852
2163.16 3755
2163.59 3822
2164.03 3839
2164.47 3647
2164.91 3697
2165.35 3766
2165.79 3715
2166.23 3589
2166.66 3716
2167.10 3819
2167.54 3948
2167.98 3732
2168.42 3804
2168.86 3965
2169.30 3986
2169.74 3986
2170.18 3832
2170.61 3628
2171.05 4064
2171.49 3897
2171.93 3969
2172.37 4095
2172.81 4043
2173.25 4047
2173.69 4090
2174.13 3993
2174.57 4155
2175.01 4350
2175.45 4260
2175.89 4541
2176.33 4677
2176.77 4396
2177.21 4327
2177.65 4375
2178.09 4142
2178.53 4115
2178.97 4054
2179.41 3998
2179.85 4262
2180.29 4063
2180.73 4019
2181.17 3941
2181.61 3848
2182.05 3817
2182.49 3991
2182.93 4162
2183.37 4076
2183.81 3904
2184.25 3825
2184.69 3578
2185.13 3575
2185.57 3740
2186.01 3870
2186.45 3628
2186.89 3849
2187.33 4026
2187.77 4057
2188.21 4123
2188.65 3985
2189.10 3952
2189.54 4118
2189.98 4431
2190.42 4224
2190.86 4299
2191.30 4291
2191.74 4165
2192.18 3838
2192.62 4151
2193.07 3978
2193.51 3799
2193.95 3813
2194.39 4029
2194.83 4050
2195.27 3989
2195.71 3936
2196.16 3856
2196.60 3784
2197.04 3698
2197.48 3785
2197.92 3640
2198.37 3667
2198.81 3728
2199.25 3901
2199.69 4150
2200.13 3926
2200.58 4007
2201.02 4201
2201.46 4267
2201.90 4103
2202.34 4044
2202.79 3987
2203.23 3864
2203.67 3849
2204.11 3593
2204.56 3557
2205.00 3757
2205.44 3835
2205.88 3642
2206.33 3737
2206.77 3734
2207.21 4095
2207.65 3881
2208.10 3976
2208.54 4157
2208.98 4134
2209.43 4007
2209.87 3978
2210.31 3960
2210.76 3970
2211.20 3917
2211.64 3929
2212.09 3979
2212.53 3879
2212.97 3820
2213.42 3805
2213.86 3957
2214.30 3737
2214.75 3747
2215.19 3604
2215.63 3866
2216.08 3937
2216.52 3874
2216.96 3839
2217.41 3862
2217.85 3653
2218.30 3806
2218.74 3846
2219.18 3737
2219.63 3685
2220.07 3513
2220.52 3717
2220.96 3600
2221.40 3571
2221.85 3715
2222.29 3756
2222.74 3784
2223.18 3815
2223.63 3572
2224.07 3656
2224.51 3723
2224.96 3931
2225.40 3876
2225.85 3931
2226.29 4006
2226.74 4279
2227.18 4337
2227.63 4189
2228.07 4098
2228.52 3983
2228.96 3936
2229.41 4149
2229.85 4235
2230.30 4035
2230.74 3956
2231.19 4131
2231.63 4164
2232.08 4133
2232.52 4246
2232.97 4358
2233.41 4215
2233.86 4467
2234.30 4389
2234.75 4470
2235.20 4484
2235.64 4126
2236.09 4149
2236.53 4255
2236.98 4431
2237.42 4476
2237.87 4514
2238.32 4369
2238.76 4161
2239.21 4344
2239.65 4288
2240.10 4095
2240.55 4419
2240.99 4373
2241.44 3978
2241.88 3914
2242.33 3918
2242.78 3948
2243.22 3724
2243.67 3738
2244.12 3643
2244.56 3612
2245.01 3676
2245.46 3559
2245.90 3681
2246.35 3657
2246.80 3458
2247.24 3734
2247.69 3766
2248.14 3565
2248.58 3877
2249.03 3870
2249.48 3709
2249.92 3747
2250.37 3782
2250.82 3888
2251.27 3905
2251.71 3759
2252.16 3619
2252.61 3568
2253.05 3851
2253.50 3865
2253.95 3840
2254.40 3811
2254.84 3901
2255.29 3903
2255.74 3838
2256.19 3585
2256.64 3785
2257.08 3619
2257.53 3434
2257.98 3506
2258.43 3788
2258.87 3715
2259.32 3507
2259.77 3443
2260.22 3624
2260.67 3672
2261.11 3750
2261.56 3940
2262.01 3910
2262.46 3921
2262.91 4007
2263.36 4134
2263.80 4128
2264.25 4245
2264.70 3990
2265.15 4125
2265.60 4274
2266.05 4104
2266.50 4335
2266.94 4441
2267.39 4420
2267.84 4426
2268.29 4321
2268.74 4200
2269.19 4431
2269.64 4431
2270.09 4154
2270.54 4209
2270.99 4162
2271.43 4449
2271.88 4522
2272.33 4286
2272.78 4465
2273.23 4084
2273.68 3938
2274.13 4207
2274.58 4074
2275.03 4298
2275.48 3899
2275.93 3722
2276.38 3788
2276.83 4147
2277.28 3971
2277.73 3933
2278.18 4001
2278.63 3744
2279.08 4072
2279.53 4012
2279.98 4197
2280.43 4103
2280.88 4046
2281.33 4284
2281.78 4381
2282.23 4327
2282.68 4322
2283.13 3957
2283.58 3569
2284.03 3651
2284.48 3768
2284.93 3803
2285.38 3861
2285.83 3875
2286.28 4092
2286.73 3883
2287.18 3984
2287.63 4127
2288.08 4054
2288.54 3983
2288.99 4515
2289.44 4495
2289.89 4527
2290.34 4957
2290.79 5393
2291.24 5359
2291.69 5353
2292.14 5363
2292.60 5566
2293.05 5499
2293.50 5792
2293.95 5688
2294.40 5410
2294.85 5461
2295.30 5338
2295.76 5255
2296.21 5182
2296.66 4894
2297.11 4729
2297.56 4609
2298.01 4486
2298.47 4407
2298.92 4291
2299.37 3848
2299.82 4200
2300.27 4172
2300.73 4157
2301.18 4193
2301.63 3830
2302.08 3785
2302.53 4095
2302.99 4074
2303.44 3862
2303.89 4032
2304.34 4068
2304.80 4089
2305.25 4335
2305.70 3963
2306.15 3885
2306.61 3978
2307.06 4194
2307.51 4286
2307.96 4444
2308.42 4544
2308.87 4399
2309.32 4217
2309.78 4465
2310.23 4569
2310.68 4460
2311.14 4760
2311.59 4561
2312.04 4478
2312.49 4662
2312.95 4924
2313.40 4439
2313.85 4335
2314.31 4349
2314.76 4343
2315.22 4185
2315.67 4123
2316.12 4134
2316.58 4014
2317.03 3989
2317.48 3923
2317.94 3820
2318.39 4131
2318.84 4009
2319.30 4205
2319.75 4105
2320.21 4424
2320.66 4168
2321.11 4158
2321.57 4184
2322.02 4372
2322.48 4164
2322.93 3945
2323.39 3975
2323.84 3960
2324.29 4089
2324.75 4145
2325.20 3892
2325.66 3888
2326.11 4146
2326.57 4159
2327.02 4119
2327.48 4284
2327.93 4562
2328.39 4224
2328.84 4351
2329.30 4628
2329.75 4550
2330.21 4495
2330.66 4588
2331.12 4917
2331.57 5060
2332.03 4774
2332.48 4741
2332.94 4956
2333.39 4515
2333.85 4324
2334.30 4052
2334.76 4105
2335.21 3977
2335.67 3897
2336.12 3890
2336.58 4119
2337.03 4140
2337.49 4099
2337.95 4012
2338.40 4178
2338.86 4353
2339.31 4118
2339.77 4078
2340.23 4360
2340.68 4560
2341.14 4464
2341.59 4459
2342.05 4450
2342.51 4265
2342.96 4424
2343.42 4466
2343.87 4453
2344.33 4291
2344.79 4372
2345.24 4377
2345.70 4298
2346.16 4596
2346.61 4384
2347.07 4248
2347.53 4367
2347.98 4311
2348.44 4428
2348.90 4651
2349.35 4645
2349.81 4430
2350.27 4534
2350.72 4569
2351.18 4130
2351.64 4180
2352.10 4387
2352.55 4081
2353.01 4337
2353.47 4319
2353.92 4215
2354.38 4210
2354.84 4213
2355.30 3941
2355.75 3992
2356.21 4190
2356.67 4133
2357.13 4051
2357.58 3753
2358.04 4043
2358.50 4089
2358.96 4093
2359.41 3958
2359.87 4051
2360.33 3906
2360.79 3896
2361.25 4015
2361.70 4146
2362.16 4136
2362.62 3927
2363.08 4059
2363.54 3931
2363.99 4050
2364.45 4287
2364.91 4218
2365.37 3873
2365.83 3874
2366.29 3894
2366.75 4044
2367.20 4266
2367.66 4363
2368.12 4311
2368.58 4281
2369.04 4440
2369.50 4475
2369.96 4737
2370.42 4341
2370.87 4140
2371.33 4005
2371.79 4146
2372.25 3863
2372.71 4021
2373.17 4068
2373.63 4109
2374.09 4070
2374.55 3945
2375.01 3781
2375.47 3924
2375.92 4056
2376.38 3933
2376.84 3850
2377.30 3997
2377.76 3848
2378.22 3746
2378.68 3898
2379.14 4150
2379.60 3922
2380.06 3947
2380.52 4098
2380.98 4196
2381.44 4116
2381.90 4109
2382.36 4060
2382.82 4005
2383.28 3976
2383.74 4103
2384.20 3995
2384.66 4140
2385.12 4034
2385.58 4250
2386.04 4249
2386.50 3954
2386.96 4006
2387.42 4018
2387.88 4000
2388.35 3937
2388.81 3951
2389.27 4340
2389.73 4165
2390.19 3926
2390.65 3992
2391.11 3991
2391.57 3892
2392.03 3812
2392.49 4042
2392.95 4177
2393.42 4020
2393.88 4022
2394.34 4080
2394.80 3758
2395.26 3669
2395.72 3875
2396.18 3442
2396.64 3566
2397.11 3627
2397.57 3751
2398.03 3786
2398.49 3844
2398.95 3733
2399.41 3781
2399.88 3784
2400.34 3926
2400.80 3735
2401.26 3748
2401.72 3938
2402.18 3752
2402.65 3828
2403.11 3595
2403.57 3748
2404.03 3645
2404.49 3495
2404.96 3828
2405.42 3780
2405.88 3784
2406.34 3796
2406.81 4015
2407.27 3810
2407.73 4097
2408.19 4253
2408.66 4221
2409.12 3711
2409.58 3530
2410.04 3753
2410.51 4067
2410.97 4197
2411.43 3893
2411.90 3834
2412.36 3631
2412.82 3637
2413.28 3559
2413.75 3875
2414.21 3904
2414.67 3636
2415.14 3831
2415.60 3816
2416.06 4009
2416.53 3935
2416.99 4267
2417.45 4398
2417.92 4422
2418.38 4596
2418.84 5034
2419.31 5110
2419.77 4729
2420.23 4922
2420.70 4656
2421.16 4845
2421.63 4712
2422.09 4885
2422.55 4309
2423.02 4200
2423.48 4224
2423.95 4325
2424.41 4498
2424.87 4129
2425.34 4186
2425.80 4166
2426.27 4043
2426.73 3893
2427.20 3909
2427.66 3966
2428.12 3961
2428.59 4318
2429.05 4116
2429.52 3712
2429.98 3791
2430.45 3994
2430.91 3952
2431.38 3847
2431.84 3818
2432.31 3668
2432.77 3767
2433.24 3749
2433.70 4084
2434.17 3893
2434.63 3814
2435.10 3796
2435.56 3923
2436.03 4140
2436.49 3989
2436.96 4041
2437.42 4216
2437.89 4164
2438.35 4064
2438.82 4286
2439.28 4412
2439.75 4711
2440.21 4826
2440.68 4749
2441.15 4617
2441.61 4684
2442.08 4806
2442.54 4574
2443.01 4523
2443.48 4498
2443.94 4370
2444.41 4308
2444.87 4043
2445.34 4185
2445.81 3867
2446.27 3995
2446.74 4035
2447.20 3743
2447.67 3760
2448.14 4035
2448.60 3848
2449.07 3582
2449.54 3584
2450.00 3720
2450.47 3745
2450.94 3604
2451.40 3434
2451.87 3804
2452.34 3785
2452.80 3564
2453.27 3453
2453.74 3652
2454.20 3713
2454.67 3810
2455.14 4136
2455.60 4028
2456.07 4108
2456.54 4002
2457.01 3836
2457.47 3960
2457.94 4209
2458.41 3917
2458.87 3822
2459.34 3739
2459.81 4061
2460.28 4129
2460.74 4088
2461.21 4048
2461.68 4182
2462.15 3797
2462.62 3638
2463.08 3778
2463.55 3952
2464.02 3690
2464.49 3766
2464.95 3721
2465.42 3642
2465.89 3600
2466.36 3872
2466.83 4125
2467.29 4073
2467.76 3765
2468.23 3609
2468.70 3904
2469.17 3877
2469.64 4035
2470.10 4016
2470.57 3818
2471.04 3893
2471.51 3847
2471.98 3377
2472.45 3546
2472.92 3617
2473.39 3920
2473.85 3653
2474.32 3416
2474.79 3582
2475.26 3694
2475.73 3493
2476.20 3776
2476.67 3664
2477.14 3719
2477.61 3797
2478.08 3955
2478.54 4148
2479.01 4180
2479.48 4504
2479.95 4546
2480.42 4665
2480.89 4659
2481.36 4544
2481.83 4582
2482.30 4514
2482.77 4608
2483.24 4487
2483.71 4576
2484.18 4482
2484.65 4121
2485.12 3835
2485.59 4032
2486.06 4014
2486.53 3941
2487.00 3963
2487.47 3973
2487.94 3888
2488.41 3812
2488.88 3791
2489.35 3768
2489.82 3661
2490.29 3715
2490.76 3643
2491.23 3707
2491.70 3941
2492.17 3667
2492.64 3741
2493.11 3926
2493.58 3965
2494.05 3968
2494.52 3943
2495.00 4139
2495.47 4248
2495.94 4232
2496.41 4259
2496.88 4114
2497.35 4422
2497.82 4054
2498.29 4238
2498.76 4086
2499.23 4003
2499.71 3825
2500.18 3742
2500.65 3549
2501.12 3752
2501.59 3538
2502.06 3294
2502.53 3429
2503.01 3510
2503.48 3581
2503.95 3677
2504.42 3669
2504.89 3694
2505.36 3832
2505.84 4003
2506.31 3817
2506.78 3860
2507.25 3707
2507.72 3868
2508.20 3985
2508.67 4073
2509.14 4388
2509.61 4020
2510.08 4215
2510.56 4197
2511.03 4227
2511.50 4141
2511.97 4279
2512.45 4172
2512.92 4304
2513.39 4224
2513.86 4226
2514.34 3811
2514.81 3880
2515.28 4095
2515.75 4097
2516.23 4093
2516.70 3984
2517.17 4002
2517.65 4045
2518.12 4094
2518.59 3965
2519.07 4107
2519.54 4064
2520.01 4063
2520.48 3939
2520.96 4114
2521.43 3867
2521.90 3920
2522.38 3844
2522.85 3848
2523.32 3798
2523.80 3512
2524.27 3401
2524.75 3500
2525.22 3724
2525.69 3735
2526.17 3661
2526.64 3924
2527.11 3814
2527.59 3751
2528.06 3848
2528.54 3641
2529.01 3713
2529.48 3770
2529.96 3738
2530.43 3659
2530.91 3568
2531.38 3785
2531.85 3754
2532.33 3631
2532.80 3929
2533.28 3869
2533.75 3933
2534.23 4086
2534.70 3847
2535.18 3740
2535.65 3957
2536.12 3832
2536.60 3820
2537.07 3965
2537.55 3825
2538.02 3952
2538.50 4277
2538.97 4145
2539.45 4060
2539.92 3928
2540.40 3825
2540.87 3982
2541.35 3943
2541.82 3769
2542.30 3909
2542.77 3943
2543.25 4097
2543.73 4180
2544.20 3961
2544.68 3984
2545.15 3824
2545.63 3868
2546.10 4021
2546.58 4211
2547.05 4048
2547.53 4286
2548.01 4755
2548.48 4743
2548.96 4471
2549.43 4514
2549.91 4908
2550.39 5069
2550.86 5076
2551.34 4852
2551.81 4967
2552.29 4670
2552.77 4709
2553.24 4769
2553.72 4858
2554.20 5116
2554.67 5157
2555.15 5063
2555.62 5041
2556.10 5261
2556.58 4947
2557.05 4604
2557.53 4667
2558.01 4812
2558.48 4531
2558.96 4569
2559.44 4337
2559.91 4274
2560.39 3942
2560.87 3700
2561.35 3742
2561.82 3977
2562.30 3848
2562.78 3832
2563.25 3689
2563.73 3770
2564.21 3685
2564.69 3799
2565.16 3775
2565.64 3779
2566.12 3664
2566.60 3659
2567.07 3700
2567.55 3484
2568.03 3480
2568.51 3354
2568.98 3763
2569.46 3649
2569.94 3748
2570.42 3668
2570.90 3814
2571.37 3746
2571.85 3668
2572.33 3592
2572.81 3534
2573.29 3984
2573.76 3896
2574.24 3640
2574.72 3738
2575.20 3734
2575.68 3774
2576.16 3613
2576.63 3798
2577.11 3810
2577.59 3816
2578.07 3638
2578.55 3488
2579.03 3833
2579.51 3541
2579.98 3400
2580.46 3584
2580.94 3710
2581.42 3605
2581.90 3534
2582.38 3801
2582.86 3517
2583.34 3854
2583.82 3862
2584.30 3746
2584.77 3844
2585.25 3913
2585.73 3757
2586.21 3685
2586.69 3706
2587.17 3787
2587.65 4134
2588.13 3946
2588.61 3867
2589.09 3805
2589.57 4002
2590.05 3880
2590.53 3935
2591.01 4085
2591.49 3990
2591.97 4012
2592.45 4142
2592.93 4138
2593.41 4097
2593.89 3976
2594.37 4163
2594.85 4433
2595.33 4409
2595.81 4230
2596.29 4009
2596.77 4054
2597.25 3968
2597.73 3928
2598.21 3874
2598.69 3604
2599.17 3786
2599.65 3544
2600.13 3634
2600.61 3913
2601.09 3682
2601.57 3636
2602.06 3519
2602.54 3409
2603.02 3422
2603.50 3426
2603.98 3583
2604.46 3533
2604.94 3507
2605.42 3682
2605.90 3648
2606.38 3683
2606.87 3717
2607.35 3768
2607.83 3815
2608.31 3800
2608.79 3766
2609.27 4140
2609.75 4192
2610.24 4154
2610.72 3911
2611.20 4061
2611.68 3854
2612.16 3920
2612.64 4023
2613.13 4154
2613.61 4152
2614.09 4070
2614.57 3800
2615.05 3806
2615.54 3656
2616.02 3489
2616.50 3686
2616.98 3376
2617.46 3638
2617.95 3568
2618.43 3481
2618.91 3679
2619.39 3692
2619.88 3690
2620.36 3710
2620.84 3547
2621.32 3639
2621.81 3711
2622.29 3629
2622.77 3964
2623.26 3704
2623.74 3851
2624.22 3902
2624.70 3714
2625.19 4085
2625.67 3753
2626.15 3867
2626.64 3679
2627.12 3713
2627.60 3802
2628.09 3905
2628.57 3784
2629.05 3650
2629.54 3575
2630.02 3603
2630.50 3674
2630.99 3604
2631.47 3713
2631.95 3843
2632.44 3858
2632.92 3785
2633.40 3787
2633.89 3663
2634.37 3584
2634.85 3467
2635.34 3458
2635.82 3746
2636.31 3654
2636.79 3628
2637.27 3750
2637.76 3749
2638.24 3643
2638.73 3848
2639.21 3888
2639.70 3689
2640.18 3976
2640.66 4045
2641.15 3934
2641.63 3917
2642.12 4099
2642.60 3949
2643.09 4066
2643.57 4161
2644.06 3878
2644.54 3866
2645.03 3733
2645.51 3896
2646.00 3795
2646.48 3865
2646.97 3878
2647.45 3878
2647.94 3851
2648.42 3848
2648.91 3625
2649.39 3764
2649.88 3736
2650.36 3809
2650.85 3668
2651.33 3759
2651.82 3847
2652.30 3838
2652.79 3724
2653.27 3616
2653.76 3642
2654.24 3703
2654.73 3537
2655.22 3582
2655.70 3576
2656.19 3502
2656.67 3578
2657.16 3531
2657.65 3530
2658.13 3453
2658.62 3487
2659.10 3282
2659.59 3652
2660.08 3471
2660.56 3531
2661.05 3612
2661.53 3573
2662.02 3638
2662.51 3583
2662.99 4006
2663.48 3714
2663.97 3662
2664.45 3422
2664.94 3659
2665.43 3771
2665.91 3647
2666.40 3890
2666.89 3885
2667.37 3639
2667.86 3562
2668.35 3659
2668.83 3751
2669.32 3618
2669.81 3952
2670.29 3817
2670.78 3845
2671.27 3893
2671.76 3841
2672.24 3858
2672.73 3986
2673.22 4140
2673.71 3915
2674.19 4029
2674.68 4205
2675.17 4074
2675.66 4195
2676.14 4226
2676.63 4134
2677.12 4285
2677.61 4382
2678.09 3988
2678.58 4179
2679.07 4219
2679.56 4131
2680.05 4281
2680.53 4423
2681.02 4296
2681.51 4368
2682.00 4433
2682.49 4340
2682.97 4361
2683.46 4400
2683.95 4295
2684.44 4488
2684.93 4788
2685.42 4478
2685.91 4478
2686.39 4193
2686.88 4043
2687.37 4187
2687.86 4284
2688.35 4037
2688.84 3966
2689.33 4131
2689.81 3805
2690.30 3606
2690.79 3980
2691.28 4076
2691.77 3684
2692.26 3616
2692.75 3916
2693.24 3635
2693.73 3611
2694.22 3792
2694.71 4108
2695.20 3803
2695.68 3806
2696.17 4005
2696.66 4007
2697.15 3961
2697.64 3732
2698.13 3972
2698.62 4060
2699.11 3888
2699.60 3815
2700.09 3849
2700.58 3987
2701.07 4396
2701.56 4489
2702.05 4345
2702.54 4425
2703.03 4236
2703.52 4356
2704.01 4288
2704.50 4375
2704.99 4255
2705.48 4100
2705.97 4036
2706.46 4065
2706.95 3883
2707.44 3861
2707.93 3744
2708.42 3604
2708.92 3556
2709.41 3823
2709.90 3785
2710.39 3552
2710.88 3646
2711.37 3690
2711.86 3745
2712.35 3533
2712.84 3883
2713.33 3661
2713.82 3627
2714.31 3752
2714.81 3566
2715.30 3672
2715.79 3621
2716.28 3787
2716.77 3728
2717.26 3712
2717.75 3893
2718.24 3868
2718.74 4087
2719.23 4009
2719.72 4129
2720.21 3958
2720.70 3955
2721.19 3905
2721.69 3837
2722.18 3909
2722.67 4077
2723.16 4229
2723.65 4022
2724.15 4045
2724.64 4063
2725.13 3879
2725.62 3897
2726.11 3870
2726.61 3758
2727.10 3622
2727.59 3670
2728.08 3615
2728.58 3437
2729.07 3541
2729.56 3744
2730.05 3891
2730.55 3743
2731.04 3514
2731.53 3790
2732.02 3861
2732.52 3636
2733.01 3897
2733.50 3960
2733.99 3972
2734.49 3949
2734.98 4001
2735.47 4068
2735.97 3876
2736.46 4049
2736.95 4029
2737.45 3923
2737.94 3895
2738.43 4066
2738.93 3901
2739.42 3788
2739.91 3763
2740.41 3719
2740.90 3640
2741.39 3590
2741.89 3580
2742.38 3798
2742.87 3292
2743.37 3359
2743.86 3536
2744.36 3330
2744.85 3317
2745.34 3446
2745.84 3383
2746.33 3597
2746.82 3529
2747.32 3649
2747.81 3465
2748.31 3636
2748.80 3472
2749.30 3661
2749.79 3559
2750.28 3451
2750.78 3544
2751.27 3598
2751.77 3383
2752.26 3385
2752.76 3209
2753.25 3363
2753.75 3404
2754.24 3557
2754.74 3587
2755.23 3573
2755.72 3502
2756.22 3657
2756.71 3728
2757.21 3603
2757.70 3752
2758.20 3691
2758.69 3504
2759.19 3669
2759.69 3841
2760.18 3837
2760.68 3823
2761.17 3781
2761.67 3830
2762.16 3725
2762.66 3747
2763.15 3583
2763.65 3752
2764.14 3620
2764.64 3817
2765.14 3365
2765.63 3452
2766.13 3630
2766.62 3487
2767.12 3460
2767.61 3501
2768.11 3670
2768.61 3708
2769.10 3387
2769.60 3536
2770.09 3883
2770.59 3529
2771.09 3499
2771.58 3704
2772.08 3903
2772.58 3945
2773.07 3947
2773.57 3906
2774.06 3906
2774.56 4009
2775.06 4006
2775.55 3893
2776.05 3817
2776.55 4032
2777.04 4215
2777.54 4113
2778.04 4114
2778.54 3799
2779.03 3855
2779.53 4057
2780.03 3823
2780.52 3679
2781.02 3481
2781.52 3696
2782.01 3945
2782.51 3714
2783.01 3697
2783.51 3717
2784.00 3935
2784.50 3951
2785.00 4010
2785.50 3633
2785.99 3525
2786.49 3866
2786.99 3511
2787.49 3416
2787.98 3497
2788.48 3618
2788.98 3621
2789.48 3564
2789.98 3751
2790.47 3722
2790.97 3689
2791.47 3453
2791.97 3393
2792.47 3719
2792.96 3771
2793.46 3625
2793.96 3857
2794.46 3971
2794.96 4054
2795.46 4082
2795.95 3853
2796.45 4298
2796.95 4194
2797.45 4207
2797.95 4407
2798.45 4580
2798.95 4737
2799.44 4470
2799.94 4408
2800.44 4311
2800.94 4528
2801.44 4243
2801.94 4428
2802.44 4416
2802.94 4225
2803.44 4076
2803.93 4139
2804.43 4124
2804.93 4384
2805.43 4532
2805.93 4535
2806.43 4685
2806.93 4838
2807.43 5219
2807.93 5380
2808.43 5525
2808.93 6033
2809.43 6154
2809.93 5906
2810.43 5480
2810.93 5528
2811.43 5610
2811.93 5405
2812.43 5121
2812.93 4627
2813.43 4560
2813.93 4401
2814.43 4209
2814.93 3769
2815.43 3789
2815.93 3818
2816.43 4055
2816.93 4165
2817.43 3945
2817.93 3925
2818.43 4136
2818.93 4304
2819.43 4214
2819.93 4073
2820.43 4304
2820.93 4391
2821.43 4490
2821.93 4643
2822.43 4610
2822.94 4220
2823.44 4314
2823.94 4121
2824.44 3998
2824.94 4129
2825.44 3880
2825.94 3791
2826.44 3747
2826.94 3811
2827.44 3738
2827.95 3771
2828.45 4036
2828.95 3817
2829.45 3640
2829.95 3837
2830.45 3639
2830.95 3603
2831.46 3661
2831.96 3565
2832.46 3652
2832.96 3605
2833.46 3624
2833.97 3579
2834.47 3585
2834.97 3524
2835.47 3790
2835.97 3788
2836.47 3904
2836.98 3958
2837.48 3757
2837.98 3805
2838.48 3877
2838.99 4098
2839.49 3892
2839.99 3855
2840.49 3657
2841.00 3850
2841.50 3853
2842.00 3805
2842.50 3877
2843.01 4089
2843.51 3899
2844.01 3735
2844.51 3886
2845.02 4145
2845.52 4169
2846.02 4229
2846.52 4200
2847.03 4223
2847.53 4327
2848.03 4477
2848.54 4313
2849.04 4732
2849.54 4525
2850.05 4550
2850.55 4227
2851.05 4167
2851.56 4049
2852.06 4089
2852.56 4135
2853.07 3918
2853.57 3690
2854.07 3669
2854.58 3502
2855.08 3338
2855.59 3459
2856.09 3447
2856.59 3464
2857.10 3348
2857.60 3427
2858.10 3477
2858.61 3814
2859.11 3643
2859.62 3807
2860.12 3769
2860.63 3871
2861.13 3770
2861.63 3756
2862.14 3623
2862.64 3589
2863.15 3600
2863.65 3492
2864.16 3483
2864.66 3551
2865.16 3613
2865.67 3425
2866.17 3147
2866.68 3247
2867.18 3299
2867.69 3413
2868.19 3455
2868.70 3465
2869.20 3479
2869.71 3537
2870.21 3643
2870.72 3770
2871.22 3967
2871.73 3859
2872.23 3643
2872.74 3693
2873.24 3552
2873.75 3577
2874.25 3886
2874.76 3707
2875.27 3582
2875.77 3619
2876.28 3835
2876.78 3887
2877.29 3806
2877.79 3936
2878.30 3840
2878.81 4036
2879.31 3830
2879.82 3894
2880.32 3854
2880.83 4050
2881.33 4170
2881.84 4265
2882.35 4346
2882.85 4363
2883.36 4366
2883.87 4532
2884.37 4268
2884.88 4391
2885.38 4671
2885.89 5033
2886.40 4782
2886.90 5151
2887.41 5464
2887.92 5437
2888.42 5384
2888.93 5485
2889.44 5402
2889.94 5352
2890.45 5358
2890.96 5122
2891.46 4675
2891.97 4718
2892.48 4225
2892.98 4129
2893.49 4163
2894.00 4087
2894.51 4164
2895.01 3827
2895.52 4099
2896.03 3871
2896.54 4163
2897.04 4434
2897.55 4271
2898.06 4197
2898.57 4060
2899.07 3914
2899.58 4125
2900.09 4166
2900.60 4077
2901.10 4074
2901.61 4303
2902.12 4246
2902.63 4266
2903.13 4183
2903.64 4345
2904.15 4543
2904.66 4576
2905.17 4672
2905.68 4516
2906.18 4261
2906.69 4269
2907.20 4259
2907.71 4600
2908.22 4385
2908.72 4097
2909.23 3889
2909.74 3996
2910.25 4006
2910.76 3795
2911.27 4061
2911.78 3822
2912.28 3582
2912.79 3792
2913.30 3976
2913.81 3853
2914.32 3599
2914.83 3795
2915.34 3810
2915.85 4001
2916.36 3772
2916.87 3773
2917.37 3900
2917.88 3808
2918.39 3910
2918.90 3982
2919.41 3819
2919.92 3797
2920.43 3822
2920.94 3879
2921.45 3983
2921.96 4182
2922.47 4354
2922.98 4324
2923.49 4195
2924.00 4359
2924.51 4537
2925.02 4661
2925.53 4624
2926.04 4725
2926.55 4742
2927.06 4773
2927.57 5019
2928.08 4819
2928.59 4619
2929.10 4497
2929.61 4327
2930.12 3914
2930.63 3956
2931.14 4338
2931.65 4074
2932.16 3900
2932.67 3710
2933.18 3609
2933.69 3845
2934.20 3550
2934.71 3482
2935.22 3670
2935.73 3824
2936.24 3620
2936.76 3913
2937.27 3618
2937.78 3851
2938.29 3852
2938.80 3803
2939.31 3745
2939.82 3718
2940.33 3712
2940.84 4130
2941.36 3995
2941.87 3740
2942.38 3777
2942.89 3884
2943.40 3943
2943.91 4181
2944.42 3938
2944.94 4123
2945.45 4270
2945.96 4232
2946.47 4675
2946.98 4524
2947.49 4690
2948.01 4830
2948.52 4554
2949.03 4733
2949.54 4493
2950.05 4400
2950.57 4145
2951.08 4132
2951.59 4065
2952.10 3824
2952.61 3837
2953.13 3917
2953.64 3885
2954.15 3847
2954.66 3930
2955.18 3786
2955.69 3645
2956.20 3540
2956.71 3720
2957.23 3650
2957.74 3678
2958.25 3617
2958.76 3452
2959.28 3529
2959.79 3647
2960.30 3945
2960.82 4109
2961.33 3962
2961.84 3969
2962.36 4031
2962.87 4092
2963.38 4008
2963.89 4095
2964.41 4399
2964.92 4331
2965.43 4327
2965.95 4037
2966.46 4207
2966.97 4192
2967.49 3952
2968.00 3792
2968.52 3684
2969.03 3598
2969.54 3550
2970.06 3514
2970.57 3791
2971.08 3686
2971.60 3665
2972.11 3729
2972.63 3750
2973.14 3668
2973.65 3651
2974.17 3766
2974.68 3758
2975.20 3639
2975.71 3760
2976.23 3764
2976.74 3658
2977.25 3856
2977.77 3735
2978.28 3706
2978.80 3489
2979.31 3508
2979.83 3904
2980.34 3858
2980.86 3761
2981.37 3880
2981.89 3947
2982.40 3902
2982.91 3904
2983.43 3916
2983.94 3810
2984.46 3877
2984.97 4116
2985.49 4177
2986.00 4039
2986.52 4200
2987.04 4348
2987.55 4165
2988.07 4212
2988.58 4240
2989.10 4214
2989.61 4184
2990.13 4202
2990.64 4194
2991.16 4175
2991.67 4431
2992.19 4405
2992.71 4627
2993.22 4501
2993.74 4253
2994.25 4448
2994.77 4412
2995.28 4523
2995.80 4812
2996.32 4864
2996.83 5052
2997.35 5175
2997.87 5427
2998.38 5652
2998.90 5814
2999.41 5583
2999.93 5612
3000.45 5628
3000.96 5452
3001.48 5249
3002.00 4962
3002.51 5070
3003.03 4988
3003.55 5094
3004.06 5291
3004.58 5286
3005.10 5541
3005.61 5399
3006.13 5372
3006.65 5423
3007.16 5143
3007.68 5049
3008.20 4780
3008.71 4733
3009.23 4774
3009.75 4321
3010.27 3964
3010.78 3948
3011.30 3800
3011.82 3930
3012.34 3674
3012.85 4040
3013.37 4154
3013.89 4264
3014.41 4331
3014.92 4029
3015.44 3908
3015.96 4050
3016.48 4169
3016.99 4256
3017.51 4336
3018.03 4130
3018.55 4259
3019.07 4187
3019.58 4132
3020.10 4235
3020.62 4193
3021.14 4295
3021.66 4215
3022.17 4088
3022.69 4559
3023.21 4456
3023.73 4577
3024.25 4577
3024.77 4324
3025.28 4340
3025.80 4370
3026.32 4569
3026.84 4525
3027.36 4419
3027.88 4340
3028.40 4476
3028.92 4252
3029.43 3989
3029.95 4177
3030.47 3943
3030.99 3780
3031.51 3781
3032.03 3912
3032.55 4016
3033.07 4200
3033.59 4264
3034.11 4132
3034.63 4150
3035.15 4307
3035.66 4091
3036.18 4217
3036.70 4290
3037.22 4384
3037.74 4200
3038.26 4183
3038.78 4423
3039.30 4206
3039.82 3965
3040.34 4014
3040.86 3882
3041.38 3613
3041.90 4002
3042.42 3900
3042.94 3645
3043.46 3590
3043.98 3926
3044.50 4096
3045.02 4020
3045.54 3932
3046.06 3744
3046.58 3655
3047.10 3751
3047.62 3554
3048.14 3662
3048.66 3632
3049.18 4012
3049.71 3937
3050.23 3967
3050.75 3836
3051.27 3627
3051.79 3888
3052.31 3840
3052.83 3619
3053.35 3702
3053.87 3926
3054.39 3753
3054.91 3795
3055.43 3883
3055.96 3910
3056.48 3711
3057.00 3755
3057.52 3720
3058.04 3559
3058.56 3669
3059.08 3740
3059.61 3691
3060.13 3513
3060.65 3848
3061.17 3792
3061.69 3834
3062.21 3953
3062.73 4186
3063.26 4069
3063.78 3861
3064.30 3725
3064.82 3951
3065.34 3827
3065.87 3868
3066.39 3918
3066.91 3725
3067.43 4029
3067.95 3664
3068.48 3870
3069.00 3840
3069.52 3732
3070.04 3750
3070.57 3786
3071.09 3865
3071.61 4005
3072.13 4067
3072.66 3944
3073.18 3999
3073.70 4107
3074.22 4102
3074.75 4200
3075.27 4370
3075.79 4178
3076.32 4117
3076.84 4077
3077.36 4209
3077.88 4060
3078.41 3918
3078.93 4039
3079.45 4312
3079.98 4182
3080.50 4114
3081.02 4490
3081.55 4339
3082.07 4263
3082.59 4285
3083.12 4449
3083.64 4434
3084.16 4223
3084.69 4278
3085.21 4302
3085.73 4204
3086.26 4182
3086.78 4439
3087.31 4197
3087.83 4248
3088.35 4465
3088.88 4447
3089.40 4109
3089.93 4125
3090.45 3923
3090.97 4007
3091.50 3815
3092.02 3782
3092.55 4039
3093.07 3874
3093.60 4126
3094.12 3872
3094.64 4079
3095.17 4052
3095.69 4399
3096.22 4292
3096.74 4402
3097.27 4516
3097.79 4621
3098.32 4900
3098.84 4737
3099.37 4888
3099.89 5106
3100.42 5535
3100.94 5464
3101.47 5848
3101.99 6403
3102.52 7046
3103.04 7565
3103.57 7813
3104.09 8401
3104.62 9035
3105.14 8636
3105.67 8177
3106.19 7936
3106.72 7165
3107.24 6718
3107.77 6023
3108.29 5327
3108.82 4839
3109.35 4525
3109.87 4637
3110.40 4526
3110.92 4488
3111.45 4637
3111.98 4454
3112.50 4390
3113.03 4642
3113.55 4538
3114.08 4425
3114.61 4401
3115.13 4370
3115.66 4164
3116.18 4403
3116.71 4149
3117.24 4062
3117.76 3890
3118.29 4126
3118.82 4142
3119.34 4233
3119.87 4153
3120.40 3863
3120.92 4181
3121.45 4305
3121.98 4340
3122.50 4331
3123.03 4336
3123.56 4599
3124.08 4702
3124.61 4460
3125.14 4381
3125.66 4292
3126.19 4472
3126.72 4222
3127.25 4067
3127.77 4236
3128.30 4178
3128.83 4102
3129.36 3986
3129.88 4007
3130.41 4000
3130.94 4037
3131.46 4053
3131.99 4001
3132.52 4027
3133.05 3913
3133.58 3759
3134.10 3855
3134.63 3795
3135.16 3880
3135.69 3725
3136.21 3755
3136.74 3816
3137.27 4118
3137.80 3926
3138.33 4086
3138.86 3920
3139.38 3955
3139.91 3919
3140.44 3744
3140.97 3743
3141.50 3730
3142.03 3806
3142.55 3957
3143.08 3620
3143.61 3800
3144.14 3885
3144.67 3795
3145.20 3664
3145.73 3933
3146.25 3722
3146.78 3721
3147.31 4024
3147.84 4187
3148.37 4158
3148.90 4199
3149.43 4220
3149.96 4169
3150.49 4255
3151.02 4081
3151.54 4056
3152.07 4175
3152.60 4226
3153.13 4027
3153.66 3837
3154.19 3782
3154.72 3908
3155.25 3953
3155.78 3925
3156.31 3826
3156.84 3797
3157.37 3973
3157.90 3881
3158.43 3924
3158.96 3956
3159.49 3931
3160.02 3826
3160.55 3924
3161.08 3990
3161.61 3762
3162.14 3679
3162.67 3723
3163.20 3729
3163.73 3661
3164.26 3730
3164.79 3529
3165.32 3583
3165.85 3668
3166.38 3685
3166.91 3763
3167.44 3677
3167.97 3744
3168.50 3856
3169.03 3568
3169.57 3496
3170.10 3697
3170.63 3729
3171.16 3528
3171.69 3562
3172.22 3545
3172.75 3582
3173.28 3417
3173.81 3707
3174.34 3781
3174.88 3784
3175.41 3672
3175.94 3655
3176.47 3970
3177.00 3969
3177.53 3813
3178.06 3772
3178.60 3838
3179.13 3857
3179.66 3910
3180.19 3858
3180.72 3818
3181.25 3628
3181.79 3601
3182.32 3491
3182.85 3800
3183.38 3516
3183.91 3691
3184.44 3718
3184.98 3366
3185.51 3773
3186.04 3573
3186.57 3908
3187.11 3763
3187.64 3452
3188.17 3553
3188.70 3788
3189.24 3616
3189.77 3610
3190.30 3509
3190.83 3358
3191.37 3486
3191.90 3430
3192.43 3417
3192.96 3354
3193.50 3576
3194.03 3336
3194.56 3327
3195.09 3562
3195.63 3549
3196.16 3426
3196.69 3729
3197.23 3715
3197.76 3611
3198.29 3880
3198.83 3899
3199.36 3977
3199.89 3893
3200.43 3660
3200.96 3782
3201.49 3724
3202.03 3787
3202.56 3857
3203.09 3896
3203.63 3997
3204.16 4119
3204.69 3919
3205.23 4107
3205.76 3909
3206.30 4051
3206.83 3956
3207.36 4073
3207.90 4041
3208.43 4094
3208.97 4059
3209.50 4411
3210.03 4454
3210.57 4334
3211.10 4435
3211.64 4657
3212.17 4728
3212.70 4456
3213.24 4858
3213.77 4805
3214.31 4743
3214.84 4629
3215.38 4541
3215.91 4372
3216.45 4152
3216.98 4108
3217.52 4044
3218.05 4165
3218.59 4277
3219.12 4374
3219.66 4208
3220.19 4197
3220.73 4427
3221.26 4302
3221.80 4142
3222.33 4277
3222.87 4007
3223.40 3876
3223.94 4147
3224.47 4186
3225.01 4299
3225.54 4429
3226.08 4205
3226.61 4140
3227.15 4408
3227.69 4311
3228.22 3991
3228.76 4032
3229.29 3947
3229.83 3914
3230.36 4097
3230.90 4064
3231.44 3937
3231.97 3992
3232.51 3865
3233.04 3847
3233.58 4180
3234.12 4187
3234.65 4114
3235.19 4109
3235.72 4322
3236.26 4317
3236.80 4435
3237.33 4454
3237.87 4501
3238.41 4399
3238.94 4318
3239.48 4303
3240.02 4305
3240.55 4443
3241.09 4484
3241.63 4353
3242.16 4389
3242.70 4119
3243.24 4294
3243.77 4390
3244.31 4309
3244.85 4084
3245.39 4133
3245.92 4333
3246.46 4232
3247.00 4195
3247.53 4168
3248.07 4399
3248.61 4644
3249.15 4229
3249.68 4217
3250.22 4570
3250.76 4856
3251.30 4753
3251.83 4581
3252.37 4664
3252.91 4636
3253.45 4307
3253.98 4347
3254.52 4481
3255.06 4574
3255.60 4548
3256.14 4567
3256.67 4745
3257.21 4684
3257.75 4849
3258.29 4829
3258.83 4961
3259.37 4808
3259.90 5207
3260.44 5380
3260.98 5332
3261.52 5412
3262.06 5345
3262.60 5406
3263.13 5727
3263.67 5815
3264.21 6636
3264.75 7085
3265.29 7058
3265.83 7249
3266.37 7536
3266.91 7790
3267.44 8408
3267.98 8658
3268.52 8761
3269.06 8332
3269.60 7935
3270.14 8152
3270.68 7509
3271.22 7078
3271.76 6453
3272.30 5946
3272.84 5436
3273.38 5109
3273.91 5054
3274.45 5102
3274.99 4952
3275.53 4803
3276.07 4817
3276.61 5115
3277.15 4827
3277.69 4797
3278.23 5179
3278.77 4959
3279.31 5391
3279.85 5519
3280.39 5354
3280.93 5402
3281.47 5287
3282.01 5187
3282.55 4995
3283.09 5146
3283.63 5484
3284.17 5612
3284.71 5320
3285.25 5382
3285.79 5913
3286.33 5582
3286.87 5740
3287.42 5889
3287.96 5905
3288.50 5678
3289.04 5854
3289.58 5610
3290.12 5786
3290.66 5597
3291.20 5525
3291.74 5613
3292.28 6016
3292.82 5731
3293.36 6016
3293.91 6473
3294.45 7060
3294.99 7359
3295.53 7552
3296.07 7856
3296.61 7874
3297.15 7772
3297.69 7316
3298.24 7196
3298.78 6976
3299.32 6908
3299.86 6875
3300.40 6564
3300.94 6118
3301.49 5874
3302.03 5851
3302.57 5667
3303.11 5661
3303.65 5528
3304.19 5500
3304.74 5407
3305.28 5286
3305.82 5441
3306.36 5353
3306.90 5373
3307.45 5296
3307.99 5089
3308.53 4844
3309.07 5118
3309.62 5177
3310.16 5006
3310.70 4864
3311.24 4996
3311.79 5082
3312.33 5178
3312.87 5088
3313.41 5167
3313.96 5235
3314.50 5094
3315.04 5238
3315.59 5571
3316.13 5865
3316.67 5843
3317.21 5921
3317.76 6224
3318.30 6343
3318.84 6423
3319.39 6463
3319.93 6882
3320.47 7155
3321.02 7533
3321.56 7602
3322.10 7862
3322.65 7935
3323.19 7868
3323.73 7725
3324.28 7622
3324.82 7321
3325.36 7532
3325.91 7388
3326.45 7286
3327.00 7254
3327.54 6801
3328.08 6677
3328.63 6656
3329.17 6447
3329.72 6715
3330.26 7063
3330.80 7283
3331.35 7436
3331.89 8152
3332.44 9977
3332.98 12301
3333.53 13835
3334.07 16059
3334.61 18013
3335.16 19801
3335.70 21470
3336.25 22797
3336.79 23608
3337.34 23939
3337.88 24340
3338.43 23588
3338.97 23123
3339.52 21699
3340.06 20026
3340.61 18520
3341.15 16553
3341.70 14537
3342.24 12696
3342.79 10239
3343.33 9055
3343.88 8170
3344.42 7383
3344.97 6822
3345.51 6742
3346.06 6653
3346.60 6201
3347.15 5882
3347.69 6253
3348.24 6316
3348.78 6350
3349.33 6307
3349.88 6482
3350.42 7088
3350.97 6902
3351.51 6850
3352.06 7292
3352.61 7739
3353.15 7389
3353.70 7131
3354.24 7115
3354.79 7016
3355.34 6875
3355.88 6488
3356.43 6361
3356.97 6249
3357.52 5975
3358.07 5569
3358.61 5670
3359.16 5446
3359.71 5530
3360.25 5626
3360.80 5417
3361.35 5896
3361.89 5975
3362.44 5642
3362.99 5477
3363.53 5763
3364.08 5690
3364.63 5593
3365.17 6050
3365.72 5828
3366.27 5695
3366.81 5900
3367.36 5812
3367.91 5575
3368.46 5877
3369.00 6032
3369.55 6023
3370.10 6165
3370.64 6719
3371.19 6570
3371.74 6857
3372.29 7548
3372.83 7784
3373.38 8624
3373.93 9197
3374.48 9410
3375.03 10213
3375.57 10617
3376.12 10270
3376.67 9927
3377.22 9299
3377.76 8784
3378.31 8235
3378.86 7539
3379.41 6891
3379.96 6419
3380.50 6215
3381.05 5889
3381.60 5392
3382.15 5424
3382.70 5241
3383.25 5242
3383.79 5026
3384.34 4880
3384.89 5006
3385.44 4908
3385.99 5010
3386.54 4843
3387.09 4769
3387.64 4797
3388.18 4671
3388.73 4636
3389.28 4555
3389.83 4879
3390.38 4670
3390.93 4661
3391.48 4547
3392.03 4702
3392.58 4661
3393.13 4515
3393.67 4491
3394.22 4484
3394.77 4143
3395.32 4285
3395.87 4196
3396.42 4330
3396.97 4365
3397.52 4443
3398.07 4335
3398.62 4199
3399.17 4226
3399.72 4349
3400.27 4099
3400.82 4150
3401.37 4219
3401.92 4249
3402.47 4227
3403.02 4161
3403.57 4279
3404.12 4221
3404.67 4181
3405.22 4212
3405.77 4286
3406.32 4134
3406.87 4164
3407.42 4160
3407.97 4004
3408.52 4356
3409.07 4430
3409.62 4326
3410.17 4732
3410.72 5113
3411.27 5277
3411.82 5105
3412.38 5377
3412.93 5761
3413.48 5655
3414.03 5494
3414.58 5634
3415.13 5453
3415.68 5213
3416.23 5327
3416.78 5132
3417.33 4500
3417.89 4338
3418.44 4079
3418.99 4076
3419.54 4127
3420.09 4052
3420.64 4050
3421.19 4081
3421.74 3943
3422.30 4123
3422.85 3951
3423.40 4086
3423.95 3991
3424.50 3944
3425.05 4363
3425.61 4193
3426.16 4310
3426.71 4087
3427.26 4040
3427.81 3781
3428.37 3834
3428.92 3963
3429.47 3808
3430.02 3775
3430.58 3972
3431.13 4160
3431.68 3893
3432.23 3772
3432.78 3867
3433.34 3580
3433.89 3806
3434.44 3908
3434.99 3636
3435.55 3433
3436.10 3517
3436.65 3581
3437.21 3619
3437.76 3534
3438.31 3595
3438.86 3847
3439.42 3895
3439.97 3948
3440.52 4055
3441.08 4021
3441.63 3942
3442.18 3868
3442.74 3835
3443.29 3818
3443.84 3614
3444.40 3687
3444.95 3850
3445.50 3738
3446.06 3679
3446.61 3681
3447.16 3833
3447.72 3747
3448.27 3675
3448.82 3588
3449.38 3687
3449.93 3788
3450.48 3491
3451.04 3448
3451.59 3741
3452.15 3615
3452.70 3244
3453.25 3164
3453.81 3185
3454.36 3262
3454.92 3409
3455.47 3385
3456.03 3193
3456.58 3301
3457.13 3373
3457.69 3415
3458.24 3341
3458.80 3492
3459.35 3431
3459.91 3306
3460.46 3417
3461.02 3535
3461.57 3341
3462.13 3413
3462.68 3415
3463.24 3570
3463.79 3402
3464.34 3444
3464.90 3513
3465.46 3737
3466.01 3549
3466.57 3577
3467.12 3456
3467.68 3643
3468.23 3589
3468.79 3553
3469.34 3586
3469.90 3678
3470.45 3866
3471.01 3608
3471.56 3527
3472.12 3699
3472.67 3573
3473.23 3794
3473.79 3661
3474.34 3528
3474.90 3449
3475.45 3712
3476.01 3816
3476.56 3881
3477.12 3852
3477.68 3854
3478.23 3939
3478.79 4195
3479.35 3960
3479.90 4129
3480.46 4140
3481.01 4201
3481.57 4094
3482.13 4285
3482.68 4201
3483.24 4088
3483.80 4347
3484.35 4341
3484.91 4192
3485.47 4329
3486.02 4127
3486.58 3893
3487.14 4159
3487.69 4148
3488.25 4418
3488.81 4519
3489.36 4692
3489.92 4900
3490.48 5084
3491.03 5551
3491.59 6237
3492.15 6103
3492.71 6191
3493.26 6615
3493.82 6783
3494.38 7150
3494.94 6992
3495.49 6484
3496.05 6208
3496.61 6179
3497.17 6076
3497.72 6154
3498.28 6258
3498.84 6605
3499.40 7283
3499.95 7071
3500.51 7339
3501.07 7731
3501.63 7847
3502.19 7326
3502.74 7034
3503.30 6972
3503.86 6562
3504.42 6151
3504.98 6151
3505.53 6395
3506.09 6259
3506.65 6184
3507.21 6232
3507.77 6299
3508.33 6055
3508.88 5593
3509.44 5714
3510.00 5406
3510.56 5394
3511.12 4816
3511.68 4855
3512.24 4751
3512.80 4684
3513.35 4755
3513.91 4392
3514.47 4189
3515.03 4227
3515.59 4207
3516.15 4137
3516.71 4008
3517.27 3834
3517.83 3921
3518.39 4060
3518.95 4171
3519.50 4275
3520.06 4504
3520.62 4527
3521.18 4389
3521.74 4467
3522.30 4373
3522.86 4290
3523.42 4408
3523.98 4462
3524.54 4261
3525.10 4323
3525.66 4143
3526.22 4283
3526.78 4196
3527.34 3870
3527.90 4124
3528.46 4108
3529.02 3769
3529.58 3921
3530.14 3943
3530.70 3795
3531.26 3535
3531.82 3630
3532.38 3579
3532.94 3849
3533.50 3607
3534.06 3502
3534.62 3977
3535.18 3847
3535.75 3852
3536.31 3654
3536.87 3930
3537.43 3979
3537.99 3987
3538.55 4037
3539.11 4115
3539.67 3913
3540.23 3782
3540.79 3944
3541.35 4104
3541.92 4030
3542.48 4055
3543.04 4080
3543.60 3967
3544.16 3733
3544.72 3981
3545.28 4024
3545.84 4180
3546.41 4047
3546.97 4058
3547.53 3800
3548.09 3807
3548.65 3517
3549.21 3544
3549.78 3393
3550.34 3486
3550.90 3654
3551.46 3486
3552.02 3357
3552.59 3146
3553.15 3452
3553.71 3426
3554.27 3231
3554.83 3328
3555.40 3334
3555.96 3314
3556.52 3212
3557.08 3205
3557.65 3418
3558.21 3281
3558.77 3358
3559.33 3217
3559.90 3383
3560.46 3610
3561.02 3382
3561.58 3466
3562.15 3565
3562.71 3650
3563.27 3631
3563.83 3625
3564.40 3307
3564.96 3328
3565.52 3366
3566.09 3292
3566.65 3277
3567.21 3149
3567.78 3083
3568.34 3253
3568.90 3283
3569.47 3253
3570.03 3177
3570.59 3100
3571.16 3102
3571.72 3002
3572.28 3020
3572.85 3191
3573.41 3250
3573.97 3250
3574.54 3212
3575.10 3122
3575.66 3152
3576.23 3468
3576.79 3250
3577.36 3330
3577.92 3384
3578.48 3327
3579.05 3167
3579.61 3091
3580.18 3131
3580.74 3094
3581.31 3396
3581.87 3226
3582.43 3144
3583.00 3275
3583.56 3277
3584.13 3307
3584.69 3220
3585.26 3134
3585.82 3186
3586.39 3105
3586.95 3136
3587.52 3115
3588.08 3102
3588.64 3228
3589.21 3090
3589.77 3081
3590.34 3145
3590.90 3226
3591.47 3196
3592.03 3312
3592.60 3166
3593.17 2883
3593.73 3136
3594.30 3179
3594.86 3069
3595.43 3137
3595.99 3021
3596.56 3213
3597.12 3149
3597.69 3067
3598.25 3252
3598.82 3525
3599.39 3319
3599.95 3311
3600.52 3328
3601.08 3127
3601.65 3332
3602.21 3301
3602.78 3193
3603.35 3355
3603.91 3284
3604.48 3004
3605.04 3186
3605.61 3209
3606.18 3054
3606.74 3085
3607.31 3115
3607.88 3094
3608.44 2977
3609.01 2866
3609.57 2878
3610.14 2661
3610.71 2771
3611.27 2965
3611.84 3001
3612.41 3066
3612.97 3197
3613.54 3203
3614.11 3222
3614.68 3173
3615.24 3476
3615.81 3720
3616.38 3660
3616.94 3780
3617.51 3831
3618.08 4240
3618.64 4620
3619.21 4489
3619.78 4278
3620.35 4469
3620.91 4215
3621.48 3901
3622.05 4041
3622.62 3955
3623.18 3895
3623.75 3658
3624.32 3496
3624.89 3292
3625.45 3153
3626.02 3097
3626.59 2913
3627.16 2888
3627.73 2922
3628.29 2893
3628.86 2949
3629.43 3000
3630.00 2820
3630.57 2818
3631.13 3084
3631.70 3081
3632.27 3001
3632.84 3043
3633.41 2948
3633.98 3016
3634.54 3110
3635.11 3122
3635.68 2873
3636.25 2836
3636.82 3105
3637.39 2958
3637.96 3045
3638.52 3267
3639.09 3121
3639.66 3142
3640.23 3166
3640.80 3185
3641.37 3232
3641.94 3477
3642.51 3692
3643.08 3739
3643.65 3652
3644.21 3672
3644.78 3711
3645.35 3529
3645.92 3459
3646.49 3502
3647.06 3539
3647.63 3681
3648.20 3487
3648.77 3368
3649.34 3305
3649.91 3258
3650.48 3304
3651.05 3312
3651.62 3367
3652.19 3649
3652.76 3586
3653.33 3420
3653.90 3503
3654.47 3713
3655.04 3840
3655.61 3735
3656.18 3646
3656.75 3877
3657.32 3806
3657.89 3978
3658.46 3932
3659.03 4140
3659.60 4088
3660.17 3989
3660.74 4174
3661.31 4136
3661.88 3978
3662.45 3830
3663.02 4088
3663.59 3808
3664.16 3718
3664.74 3714
3665.31 3750
3665.88 3622
3666.45 3514
3667.02 3504
3667.59 3556
3668.16 3745
3668.73 3532
3669.30 3434
3669.87 3403
3670.45 3466
3671.02 3342
3671.59 3465
3672.16 3316
3672.73 3452
3673.30 3437
3673.87 3347
3674.45 3446
3675.02 3551
3675.59 3835
3676.16 3694
3676.73 3665
3677.30 3897
3677.88 3798
3678.45 3655
3679.02 3594
3679.59 3708
3680.16 3438
3680.74 3465
3681.31 3401
3681.88 3341
3682.45 3348
3683.02 3312
3683.60 3281
3684.17 3380
3684.74 3408
3685.31 3412
3685.89 3374
3686.46 3340
3687.03 3500
3687.60 3521
3688.18 3671
3688.75 4007
3689.32 4372
3689.89 4259
3690.47 4438
3691.04 4272
3691.61 4271
3692.19 4324
3692.76 4237
3693.33 4029
3693.91 3820
3694.48 3789
3695.05 3759
3695.62 3685
3696.20 3452
3696.77 3395
3697.34 3344
3697.92 3578
3698.49 3318
3699.06 3433
3699.64 3259
3700.21 3358
3700.79 3372
3701.36 3140
3701.93 3285
3702.51 3357
3703.08 3328
3703.65 3374
3704.23 3521
3704.80 3514
3705.38 3486
3705.95 3339
3706.52 3235
3707.10 3441
3707.67 3311
3708.25 3134
3708.82 3289
3709.39 3416
3709.97 3399
3710.54 3492
3711.12 3232
3711.69 3385
3712.27 3345
3712.84 3222
3713.42 3270
3713.99 3218
3714.57 3295
3715.14 3105
3715.71 3070
3716.29 3118
3716.86 3097
3717.44 3344
3718.01 3331
3718.59 3312
3719.16 3147
3719.74 3182
3720.31 3212
3720.89 3271
3721.47 3249
3722.04 2987
3722.62 3076
3723.19 3052
3723.77 2999
3724.34 2928
3724.92 2822
3725.49 3112
3726.07 3016
3726.64 3111
3727.22 3048
3727.80 3133
3728.37 3440
3728.95 3468
3729.52 3448
3730.10 3285
3730.67 3210
3731.25 3348
3731.83 3517
3732.40 3500
3732.98 3547
3733.55 3462
3734.13 3541
3734.71 3486
3735.28 3537
3735.86 3531
3736.44 3661
3737.01 3530
3737.59 3255
3738.17 3202
3738.74 3045
3739.32 3173
3739.90 3196
3740.47 3226
3741.05 3039
3741.63 2995
3742.20 3004
3742.78 2979
3743.36 3104
3743.93 2962
3744.51 3158
3745.09 3154
3745.66 2979
3746.24 3055
3746.82 3286
3747.40 3093
3747.97 3075
3748.55 3043
3749.13 3030
3749.70 3373
3750.28 3159
3750.86 3026
3751.44 3072
3752.02 3018
3752.59 2948
3753.17 2950
3753.75 2940
3754.33 2918
3754.90 3006
3755.48 2854
3756.06 2790
3756.64 2868
3757.22 3015
3757.79 2970
3758.37 2864
3758.95 2832
3759.53 2824
3760.11 2845
3760.68 2989
3761.26 3077
3761.84 2900
3762.42 2978
3763.00 2985
3763.58 3107
3764.15 3118
3764.73 3352
3765.31 3036
3765.89 2919
3766.47 2948
3767.05 3119
3767.63 2862
3768.21 3035
3768.78 3085
3769.36 3123
3769.94 3027
3770.52 3046
3771.10 3321
3771.68 3074
3772.26 2849
3772.84 3157
3773.42 3226
3774.00 2986
3774.58 2793
3775.15 3028
3775.73 3188
3776.31 3016
3776.89 3110
3777.47 3049
3778.05 2957
3778.63 3013
3779.21 2853
3779.79 2937
3780.37 2819
3780.95 2841
3781.53 2857
3782.11 2926
3782.69 2945
3783.27 2839
3783.85 2813
3784.43 2942
3785.01 2939
3785.59 3004
3786.17 2837
3786.75 2881
3787.33 2874
3787.91 2745
3788.49 2897
3789.07 3035
3789.65 2956
3790.23 3071
3790.81 2839
3791.39 2854
3791.98 2949
3792.56 2687
3793.14 2739
3793.72 2830
3794.30 2920
3794.88 2876
3795.46 2751
3796.04 2675
3796.62 2769
3797.20 2833
3797.78 2768
3798.37 2669
3798.95 2643
3799.53 2825
3800.11 3016
3800.69 2935
3801.27 2914
3801.85 2857
3802.43 2989
3803.02 3037
3803.60 3042
3804.18 3059
3804.76 3011
3805.34 3067
3805.92 2975
3806.51 2997
3807.09 2993
3807.67 3018
3808.25 3163
3808.83 3028
3809.42 3198
3810.00 3258
3810.58 3345
3811.16 3320
3811.74 3394
3812.33 3303
3812.91 3147
3813.49 3345
3814.07 3203
3814.66 3170
3815.24 3018
3815.82 2995
3816.40 3065
3816.99 3313
3817.57 3125
3818.15 3178
3818.73 3070
3819.32 3056
3819.90 3027
3820.48 2818
3821.06 2998
3821.65 3063
3822.23 2812
3822.81 2807
3823.40 2764
3823.98 2805
3824.56 2837
3825.15 2753
3825.73 2918
3826.31 2992
3826.90 2767
3827.48 2784
3828.06 2687
3828.65 2699
3829.23 2796
3829.81 2941
3830.40 2862
3830.98 2794
3831.56 2884
3832.15 2862
3832.73 2984
3833.32 2780
3833.90 2843
3834.48 2879
3835.07 2681
3835.65 2908
3836.23 2808
3836.82 2852
3837.40 2742
3837.99 2686
3838.57 2702
3839.16 2892
3839.74 2871
3840.32 2688
3840.91 2832
3841.49 2696
3842.08 2876
3842.66 2926
3843.25 2827
3843.83 3081
3844.42 2815
3845.00 2730
3845.59 2761
3846.17 2877
3846.76 2851
3847.34 2849
3847.92 2812
3848.51 3031
3849.09 2862
3849.68 2765
3850.27 2823
3850.85 2449
3851.44 2517
3852.02 2707
3852.61 2754
3853.19 2809
3853.78 2755
3854.36 2864
3854.95 2726
3855.53 2944
3856.12 2903
3856.70 2818
3857.29 2832
3857.88 3047
3858.46 2980
3859.05 2733
3859.63 2887
3860.22 3143
3860.80 3318
3861.39 3416
3861.98 3274
3862.56 3573
3863.15 3703
3863.73 3891
3864.32 3816
3864.91 3500
3865.49 3741
3866.08 3956
3866.67 3732
3867.25 3547
3867.84 3588
3868.43 3378
3869.01 3057
3869.60 3051
3870.19 2979
3870.77 2933
3871.36 2917
3871.95 2996
3872.53 2935
3873.12 2793
3873.71 2795
3874.29 3000
3874.88 3095
3875.47 2981
3876.05 3126
3876.64 3172
3877.23 3186
3877.82 3170
3878.40 3028
3878.99 2906
3879.58 2922
3880.16 2886
3880.75 2957
3881.34 2958
3881.93 2979
3882.51 2952
3883.10 2942
3883.69 3027
3884.28 2982
3884.87 2902
3885.45 2898
3886.04 2967
3886.63 2838
3887.22 2784
3887.80 2919
3888.39 2848
3888.98 2941
3889.57 2951
3890.16 3121
3890.74 3303
3891.33 3238
3891.92 3293
3892.51 3235
3893.10 3170
3893.69 3301
3894.27 3279
3894.86 3246
3895.45 3215
3896.04 3203
3896.63 3184
3897.22 3107
3897.81 3163
3898.40 3309
3898.98 3150
3899.57 3064
3900.16 3149
3900.75 3089
3901.34 3197
3901.93 3221
3902.52 3104
3903.11 3052
3903.70 2913
3904.29 3043
3904.87 3175
3905.46 3116
3906.05 3008
3906.64 2928
3907.23 3099
3907.82 3201
3908.41 3151
3909.00 2823
3909.59 2840
3910.18 2874
3910.77 2894
3911.36 2827
3911.95 2744
3912.54 2744
3913.13 2693
3913.72 2740
3914.31 2660
3914.90 2736
3915.49 2678
3916.08 2617
3916.67 2499
3917.26 2634
3917.85 2828
3918.44 2922
3919.03 2713
3919.62 2952
3920.21 2825
3920.80 2851
3921.39 2699
3921.98 2670
3922.57 2771
3923.16 2796
3923.75 2722
3924.34 2640
3924.94 2850
3925.53 2852
3926.12 2744
3926.71 2735
3927.30 2706
3927.89 2772
3928.48 2638
3929.07 2613
3929.66 2708
3930.25 2829
3930.85 2707
3931.44 2795
3932.03 2871
3932.62 2864
3933.21 2981
3933.80 2829
3934.39 2694
3934.99 2730
3935.58 2652
3936.17 2649
3936.76 2740
3937.35 2550
3937.94 2593
3938.54 2666
3939.13 2797
3939.72 2807
3940.31 2527
3940.90 2514
3941.49 2627
3942.09 2729
3942.68 2927
3943.27 2877
3943.86 2697
3944.46 2757
3945.05 2929
3945.64 2819
3946.23 2851
3946.82 3010
3947.42 2692
3948.01 2671
3948.60 2865
3949.20 2822
3949.79 2880
3950.38 2619
3950.97 2870
3951.57 2661
3952.16 2621
3952.75 2701
3953.34 2721
3953.94 2716
3954.53 2859
3955.12 2788
3955.72 2827
3956.31 2811
3956.90 2848
3957.50 2868
3958.09 2883
3958.68 2949
3959.28 2872
3959.87 2860
3960.46 2957
3961.06 2990
3961.65 2886
3962.24 2670
3962.84 2544
3963.43 2693
3964.02 2736
3964.62 2758
3965.21 2665
3965.81 2717
3966.40 2828
3966.99 2818
3967.59 2724
3968.18 2964
3968.78 2930
3969.37 2891
3969.96 2881
3970.56 2856
3971.15 2649
3971.75 2847
3972.34 2721
3972.94 2719
3973.53 2705
3974.12 2642
3974.72 2732
3975.31 2929
3975.91 2874
3976.50 2890
3977.10 2781
3977.69 3020
3978.29 3140
3978.88 3041
3979.48 2858
3980.07 2961
3980.67 2900
3981.26 2769
3981.86 2845
3982.45 2779
3983.05 2813
3983.64 2739
3984.24 2805
3984.83 2655
3985.43 2754
3986.02 3009
3986.62 2874
3987.21 2910
3987.81 2977
3988.40 2912
3989.00 2829
3989.60 3022
3990.19 3072
3990.79 2957
3991.38 3034
3991.98 2785
3992.57 2957
3993.17 2941
3993.77 2790
3994.36 2970
3994.96 3030
3995.55 3049
3996.15 2975
3996.75 2849
3997.34 2981
3997.94 2831
3998.54 2906
3999.13 2818
3999.73 2800
4000.32 2823
4000.92 2886
4001.52 2888
4002.11 2886
4002.71 2970
4003.31 2822
4003.90 2983
4004.50 2875
4005.10 2893
4005.69 2910
4006.29 2975
4006.89 3016
4007.49 3011
4008.08 3027
4008.68 2973
4009.28 2989
4009.87 2934
4010.47 3013
4011.07 3025
4011.67 3005
4012.26 3115
4012.86 3165
4013.46 2993
4014.05 2959
4014.65 3145
4015.25 3263
4015.85 3381
4016.44 3482
4017.04 3458
4017.64 3527
4018.24 3658
4018.84 3670
4019.43 3495
4020.03 3370
4020.63 3170
4021.23 3438
4021.83 3484
4022.42 3192
4023.02 3104
4023.62 3025
4024.22 2955
4024.82 2981
4025.41 3137
4026.01 3311
4026.61 3415
4027.21 3360
4027.81 3172
4028.41 3116
4029.01 3403
4029.60 3520
4030.20 3386
4030.80 3209
4031.40 3338
4032.00 3486
4032.60 3579
4033.20 3536
4033.80 3331
4034.39 3229
4034.99 3256
4035.59 3140
4036.19 3319
4036.79 3012
4037.39 2938
4037.99 2934
4038.59 2955
4039.19 2872
4039.79 2714
4040.39 2893
4040.99 2811
4041.59 2869
4042.18 2739
4042.78 2718
4043.38 2681
4043.98 2777
4044.58 2779
4045.18 2785
4045.78 2779
4046.38 2905
4046.98 2904
4047.58 2908
4048.18 2821
4048.78 2877
4049.38 2794
4049.98 2924
4050.58 2902
4051.18 2971
4051.78 3046
4052.38 3094
4052.98 3051
4053.58 2963
4054.19 3235
4054.79 3272
4055.39 3128
4055.99 2936
4056.59 2861
4057.19 2852
4057.79 2735
4058.39 2851
4058.99 2806
4059.59 2797
4060.19 2834
4060.79 2811
4061.39 2790
4061.99 2743
4062.60 2754
4063.20 2682
4063.80 2733
4064.40 2705
4065.00 2751
4065.60 2665
4066.20 2687
4066.80 2803
4067.41 2761
4068.01 2590
4068.61 2710
4069.21 2713
4069.81 2569
4070.41 2772
4071.02 2804
4071.62 2620
4072.22 2504
4072.82 2683
4073.42 2888
4074.02 2719
4074.63 2435
4075.23 2642
4075.83 2614
4076.43 2548
4077.03 2574
4077.64 2460
4078.24 2634
4078.84 2711
4079.44 2652
4080.05 2498
4080.65 2491
4081.25 2668
4081.85 2713
4082.46 2601
4083.06 2629
4083.66 2571
4084.26 2630
4084.87 2514
4085.47 2644
4086.07 2702
4086.67 2851
4087.28 2817
4087.88 2701
4088.48 2623
4089.09 2617
4089.69 2534
4090.29 2457
4090.90 2618
4091.50 2715
4092.10 2623
4092.71 2668
4093.31 2896
4093.91 2707
4094.52 2571
4095.12 2506
4095.72 2796
4096.33 2692
4096.93 2668
4097.53 2754
4098.14 2590
4098.74 2551
4099.34 2680
4099.95 2759
4100.55 2595
4101.16 2647
4101.76 2384
4102.36 2464
4102.97 2526
4103.57 2517
4104.18 2459
4104.78 2648
4105.38 2685
4105.99 2480
4106.59 2556
4107.20 2708
4107.80 2769
4108.41 2586
4109.01 2550
4109.62 2470
4110.22 2559
4110.82 2590
4111.43 2487
4112.03 2632
4112.64 2555
4113.24 2571
4113.85 2394
4114.45 2543
4115.06 2471
4115.66 2538
4116.27 2533
4116.87 2523
4117.48 2547
4118.08 2497
4118.69 2485
4119.29 2363
4119.90 2435
4120.50 2564
4121.11 2502
4121.72 2505
4122.32 2519
4122.93 2568
4123.53 2628
4124.14 2410
4124.74 2494
4125.35 2548
4125.95 2523
4126.56 2513
4127.17 2474
4127.77 2453
4128.38 2525
4128.98 2710
4129.59 2738
4130.20 2653
4130.80 2536
4131.41 2676
4132.01 2524
4132.62 2584
4133.23 2645
4133.83 2675
4134.44 2555
4135.05 2550
4135.65 2559
4136.26 2727
4136.87 2646
4137.47 2612
4138.08 3026
4138.69 3004
4139.29 2840
4139.90 2893
4140.51 2895
4141.11 2936
4141.72 3091
4142.33 2926
4142.93 3047
4143.54 3108
4144.15 2949
4144.75 2944
4145.36 2720
4145.97 2846
4146.58 2696
4147.18 2639
4147.79 2535
4148.40 2527
4149.01 2494
4149.61 2679
4150.22 2638
4150.83 2479
4151.44 2421
4152.04 2540
4152.65 2777
4153.26 2382
4153.87 2493
4154.47 2606
4155.08 2589
4155.69 2604
4156.30 2521
4156.91 2616
4157.51 2578
4158.12 2607
4158.73 2405
4159.34 2489
4159.95 2401
4160.56 2455
4161.16 2527
4161.77 2538
4162.38 2709
4162.99 2674
4163.60 2672
4164.21 2658
4164.81 2747
4165.42 2913
4166.03 2880
4166.64 2574
4167.25 2730
4167.86 3008
4168.47 2850
4169.08 2694
4169.69 2846
4170.29 2668
4170.90 2759
4171.51 2733
4172.12 2716
4172.73 2640
4173.34 2650
4173.95 2535
4174.56 2471
4175.17 2513
4175.78 2838
4176.39 2797
4177.00 2845
4177.61 2749
4178.22 2655
4178.82 2654
4179.43 2706
4180.04 2621
4180.65 2593
4181.26 2711
4181.87 2780
4182.48 2537
4183.09 2616
4183.70 2582
4184.31 2614
4184.92 2495
4185.53 2499
4186.14 2497
4186.75 2432
4187.36 2573
4187.97 2502
4188.58 2481
4189.19 2442
4189.81 2603
4190.42 2406
4191.03 2607
4191.64 2630
4192.25 2556
4192.86 2657
4193.47 2788
4194.08 2758
4194.69 2766
4195.30 2649
4195.91 2688
4196.52 2833
4197.13 2907
4197.74 3001
4198.36 2879
4198.97 2790
4199.58 2788
4200.19 2721
4200.80 2733
4201.41 2784
4202.02 2796
4202.63 2810
4203.25 2697
4203.86 2635
4204.47 2567
4205.08 2563
4205.69 2680
4206.30 2802
4206.92 2528
4207.53 2678
4208.14 2482
4208.75 2700
4209.36 2754
4209.97 2630
4210.59 2696
4211.20 2670
4211.81 2738
4212.42 2583
4213.03 2660
4213.65 2569
4214.26 2616
4214.87 2845
4215.48 2940
4216.10 2716
4216.71 2961
4217.32 2674
4217.93 2636
4218.55 2808
4219.16 3107
4219.77 2952
4220.38 3112
4221.00 3316
4221.61 3177
4222.22 3361
4222.83 3466
4223.45 3414
4224.06 3595
4224.67 3935
4225.29 3905
4225.90 3669
4226.51 3832
4227.13 3780
4227.74 3741
4228.35 3943
4228.96 3890
4229.58 3941
4230.19 4102
4230.80 4116
4231.42 4067
4232.03 3730
4232.65 4036
4233.26 4344
4233.87 4111
4234.49 4093
4235.10 4447
4235.71 4555
4236.33 4450
4236.94 4495
4237.56 4411
4238.17 4307
4238.78 4208
4239.40 3617
4240.01 3414
4240.63 3221
4241.24 3119
4241.85 3182
4242.47 3123
4243.08 3318
4243.70 3103
4244.31 3142
4244.93 3181
4245.54 3170
4246.15 3300
4246.77 3171
4247.38 3201
4248.00 3346
4248.61 3230
4249.23 3126
4249.84 2881
4250.46 3108
4251.07 3027
4251.69 2863
4252.30 3256
4252.92 3212
4253.53 3048
4254.15 2963
4254.76 2831
4255.38 3081
4255.99 3180
4256.61 3244
4257.22 3144
4257.84 3354
4258.45 3192
4259.07 3113
4259.69 3143
4260.30 3067
4260.92 3096
4261.53 2777
4262.15 2825
4262.76 2794
4263.38 2854
4263.99 2770
4264.61 2963
4265.23 3057
4265.84 2954
4266.46 2860
4267.07 2921
4267.69 3020
4268.31 2886
4268.92 2957
4269.54 2897
4270.16 2873
4270.77 3001
4271.39 2856
4272.00 3013
4272.62 2980
4273.24 2758
4273.85 2687
4274.47 2884
4275.09 2956
4275.70 2916
4276.32 2773
4276.94 2910
4277.55 2807
4278.17 2804
4278.79 2782
4279.40 2772
4280.02 2780
4280.64 2738
4281.26 2650
4281.87 2766
4282.49 2779
4283.11 2474
4283.72 2419
4284.34 2648
4284.96 2746
4285.58 2668
4286.19 2565
4286.81 2594
4287.43 2483
4288.05 2482
4288.66 2605
4289.28 2626
4289.90 2565
4290.52 2598
4291.13 2751
4291.75 2610
4292.37 2636
4292.99 2736
4293.61 2496
4294.22 2377
4294.84 2424
4295.46 2598
4296.08 2613
4296.70 2606
4297.31 2635
4297.93 2576
4298.55 2814
4299.17 2839
4299.79 2777
4300.41 2636
4301.03 2616
4301.64 2700
4302.26 2739
4302.88 2527
4303.50 2755
4304.12 2754
4304.74 2635
4305.36 2709
4305.97 2705
4306.59 2609
4307.21 2652
4307.83 2670
4308.45 2577
4309.07 2735
4309.69 2654
4310.31 2788
4310.93 2558
4311.55 2539
4312.17 2572
4312.78 2620
4313.40 2575
4314.02 2638
4314.64 2568
4315.26 2665
4315.88 2566
4316.50 2662
4317.12 2477
4317.74 2661
4318.36 2870
4318.98 2681
4319.60 2606
4320.22 2632
4320.84 2649
4321.46 2749
4322.08 2779
4322.70 2896
4323.32 2768
4323.94 2854
4324.56 2907
4325.18 2918
4325.80 2955
4326.42 2822
4327.04 2783
4327.66 2934
4328.28 3029
4328.90 3092
4329.52 2937
4330.14 3058
4330.76 2870
4331.39 2931
4332.01 2822
4332.63 2785
4333.25 2759
4333.87 2815
4334.49 2893
4335.11 3021
4335.73 3182
4336.35 3429
4336.97 3312
4337.59 3372
4338.22 3384
4338.84 3604
4339.46 3775
4340.08 3703
4340.70 3733
4341.32 3819
4341.94 3425
4342.57 3532
4343.19 3479
4343.81 3550
4344.43 3752
4345.05 4123
4345.67 4407
4346.29 4479
4346.92 4812
4347.54 5152
4348.16 5414
4348.78 5224
4349.40 4993
4350.03 4958
4350.65 4499
4351.27 4298
4351.89 3880
4352.51 3500
4353.14 3495
4353.76 3432
4354.38 3220
4355.00 2968
4355.63 3017
4356.25 3052
4356.87 3029
4357.49 3069
4358.12 3058
4358.74 3079
4359.36 3289
4359.98 3249
4360.61 3095
4361.23 3217
4361.85 3228
4362.48 3155
4363.10 3343
4363.72 3095
4364.34 3073
4364.97 2967
4365.59 3030
4366.21 3092
4366.84 2879
4367.46 2996
4368.08 2936
4368.71 2900
4369.33 2943
4369.95 2684
4370.58 2713
4371.20 2582
4371.82 2564
4372.45 2657
4373.07 2553
4373.70 2729
4374.32 2768
4374.94 2671
4375.57 2621
4376.19 2601
4376.81 2599
4377.44 2584
4378.06 2631
4378.69 2764
4379.31 2603
4379.94 2703
4380.56 2669
4381.18 2749
4381.81 2764
4382.43 2766
4383.06 2866
4383.68 2644
4384.31 2699
4384.93 2646
4385.55 2518
4386.18 2520
4386.80 2678
4387.43 2491
4388.05 2555
4388.68 2326
4389.30 2296
4389.93 2560
4390.55 2469
4391.18 2407
4391.80 2372
4392.43 2283
4393.05 2386
4393.68 2406
4394.30 2237
4394.93 2372
4395.55 2428
4396.18 2507
4396.80 2369
4397.43 2554
4398.05 2421
4398.68 2403
4399.31 2504
4399.93 2670
4400.56 2578
4401.18 2525
4401.81 2394
4402.43 2457
4403.06 2538
4403.69 2539
4404.31 2535
4404.94 2677
4405.56 2475
4406.19 2634
4406.82 2548
4407.44 2488
4408.07 2614
4408.69 2498
4409.32 2446
4409.95 2345
4410.57 2527
4411.20 2749
4411.83 2645
4412.45 2614
4413.08 2593
4413.71 2547
4414.33 2403
4414.96 2414
4415.59 2591
4416.21 2518
4416.84 2360
4417.47 2354
4418.09 2394
4418.72 2391
4419.35 2511
4419.97 2338
4420.60 2261
4421.23 2595
4421.85 2409
4422.48 2626
4423.11 2592
4423.74 2527
4424.36 2501
4424.99 2648
4425.62 2505
4426.25 2437
4426.87 2395
4427.50 2432
4428.13 2302
4428.76 2310
4429.38 2379
4430.01 2261
4430.64 2259
4431.27 2284
4431.89 2204
4432.52 2311
4433.15 2374
4433.78 2292
4434.41 2271
4435.03 2515
4435.66 2537
4436.29 2320
4436.92 2279
4437.55 2376
4438.18 2444
4438.80 2474
4439.43 2381
4440.06 2336
4440.69 2300
4441.32 2506
4441.95 2371
4442.57 2221
4443.20 2389
4443.83 2476
4444.46 2434
4445.09 2267
4445.72 2364
4446.35 2420
4446.98 2425
4447.61 2541
4448.23 2712
4448.86 2464
4449.49 2379
4450.12 2335
4450.75 2417
4451.38 2461
4452.01 2441
4452.64 2341
4453.27 2337
4453.90 2414
4454.53 2286
4455.16 2376
4455.79 2518
4456.42 2601
4457.05 2525
4457.67 2459
4458.30 2606
4458.93 2414
4459.56 2482
4460.19 2382
4460.82 2297
4461.45 2230
4462.08 2338
4462.71 2313
4463.34 2168
4463.97 2306
4464.60 2283
4465.23 2350
4465.86 2226
4466.49 2161
4467.13 2332
4467.76 2388
4468.39 2261
4469.02 2038
4469.65 2143
4470.28 2337
4470.91 2220
4471.54 2164
4472.17 2173
4472.80 2396
4473.43 2293
4474.06 2073
4474.69 2241
4475.32 2242
4475.95 2251
4476.59 2027
4477.22 2119
4477.85 2101
4478.48 2181
4479.11 2297
4479.74 2202
4480.37 2129
4481.00 2304
4481.64 2441
4482.27 2218
4482.90 2330
4483.53 2284
4484.16 2355
4484.79 2478
4485.42 2329
4486.06 2352
4486.69 2500
4487.32 2462
4487.95 2516
4488.58 2516
4489.22 2370
4489.85 2322
4490.48 2352
4491.11 2381
4491.74 2454
4492.38 2264
4493.01 2452
4493.64 2204
4494.27 2281
4494.90 2276
4495.54 2229
4496.17 2208
4496.80 2299
4497.43 2269
4498.07 2183
4498.70 2244
4499.33 2441
4499.96 2551
4500.60 2436
4501.23 2498
4501.86 2525
4502.50 2718
4503.13 2806
4503.76 2717
4504.39 2570
4505.03 2651
4505.66 2594
4506.29 2534
4506.93 2498
4507.56 2393
4508.19 2550
4508.83 2597
4509.46 2449
4510.09 2299
4510.73 2567
4511.36 2378
4511.99 2513
4512.63 2430
4513.26 2388
4513.89 2329
4514.53 2277
4515.16 2323
4515.80 2453
4516.43 2319
4517.06 2420
4517.70 2446
4518.33 2364
4518.97 2170
4519.60 2224
4520.23 2162
4520.87 2345
4521.50 2333
4522.14 2142
4522.77 2311
4523.40 2201
4524.04 2247
4524.67 2278
4525.31 2302
4525.94 2355
4526.58 2391
4527.21 2469
4527.85 2425
4528.48 2497
4529.12 2686
4529.75 2805
4530.38 2690
4531.02 2935
4531.65 3033
4532.29 3085
4532.92 3136
4533.56 3085
4534.19 3331
4534.83 3111
4535.46 2796
4536.10 2839
4536.74 2749
4537.37 2583
4538.01 2591
4538.64 2367
4539.28 2427
4539.91 2355
4540.55 2375
4541.18 2389
4541.82 2253
4542.45 2507
4543.09 2510
4543.73 2392
4544.36 2422
4545.00 2396
4545.63 2170
4546.27 2337
4546.91 2257
4547.54 2285
4548.18 2391
4548.81 2299
4549.45 2526
4550.09 2556
4550.72 2534
4551.36 2627
4551.99 2519
4552.63 2456
4553.27 2309
4553.90 2507
4554.54 2471
4555.18 2351
4555.81 2316
4556.45 2459
4557.09 2445
4557.72 2273
4558.36 2288
4559.00 2335
4559.63 2324
4560.27 2162
4560.91 2193
4561.54 2234
4562.18 2307
4562.82 2208
4563.46 2034
4564.09 2065
4564.73 2251
4565.37 2364
4566.00 2277
4566.64 2227
4567.28 2418
4567.92 2243
4568.55 2256
4569.19 2388
4569.83 2493
4570.47 2332
4571.10 2368
4571.74 2304
4572.38 2301
4573.02 2266
4573.66 2227
4574.29 2198
4574.93 2211
4575.57 2240
4576.21 2328
4576.85 2291
4577.48 2223
4578.12 2289
4578.76 2403
4579.40 2376
4580.04 2252
4580.67 2215
4581.31 2215
4581.95 2366
4582.59 2393
4583.23 2211
4583.87 2331
4584.51 2433
4585.14 2353
4585.78 2495
4586.42 2417
4587.06 2179
4587.70 2307
4588.34 2355
4588.98 2379
4589.62 2468
4590.26 2431
4590.89 2695
4591.53 2668
4592.17 2774
4592.81 2709
4593.45 2660
4594.09 2528
4594.73 2548
4595.37 2443
4596.01 2391
4596.65 2435
4597.29 2460
4597.93 2312
4598.57 2486
4599.21 2439
4599.85 2295
4600.49 2302
4601.12 2505
4601.76 2364
4602.40 2431
4603.04 2470
4603.68 2456
4604.32 2740
4604.96 2681
4605.60 2528
4606.24 2558
4606.88 2514
4607.52 2555
4608.17 2555
4608.81 2548
4609.45 2597
4610.09 2576
4610.73 2482
4611.37 2494
4612.01 2554
4612.65 2437
4613.29 2475
4613.93 2472
4614.57 2422
4615.21 2348
4615.85 2285
4616.49 2424
4617.13 2409
4617.77 2371
4618.41 2337
4619.06 2459
4619.70 2374
4620.34 2381
4620.98 2220
4621.62 2252
4622.26 2473
4622.90 2472
4623.54 2440
4624.19 2216
4624.83 2301
4625.47 2481
4626.11 2215
4626.75 2263
4627.39 2365
4628.03 2436
4628.68 2332
4629.32 2342
4629.96 2293
4630.60 2204
4631.24 2195
4631.89 2413
4632.53 2372
4633.17 2263
4633.81 2242
4634.45 2417
4635.10 2361
4635.74 2338
4636.38 2334
4637.02 2610
4637.66 2662
4638.31 2703
4638.95 2768
4639.59 2665
4640.23 2679
4640.88 2689
4641.52 2642
4642.16 2740
4642.80 2767
4643.45 2562
4644.09 2422
4644.73 2554
4645.38 2554
4646.02 2457
4646.66 2510
4647.30 2420
4647.95 2419
4648.59 2413
4649.23 2516
4649.88 2335
4650.52 2400
4651.16 2272
4651.81 2282
4652.45 2482
4653.09 2671
4653.74 2677
4654.38 2535
4655.02 2527
4655.67 2304
4656.31 2300
4656.95 2343
4657.60 2358
4658.24 2332
4658.89 2226
4659.53 2385
4660.17 2280
4660.82 2241
4661.46 2348
4662.10 2307
4662.75 2296
4663.39 2285
4664.04 2295
4664.68 2165
4665.33 2113
4665.97 2126
4666.61 2130
4667.26 2163
4667.90 2145
4668.55 2221
4669.19 2183
4669.84 2201
4670.48 2088
4671.12 2001
4671.77 2171
4672.41 2200
4673.06 2190
4673.70 2309
4674.35 2249
4674.99 2287
4675.64 2304
4676.28 2387
4676.93 2362
4677.57 2275
4678.22 2260
4678.86 2342
4679.51 2303
4680.15 2224
4680.80 2210
4681.44 2208
4682.09 2156
4682.74 2258
4683.38 2176
4684.03 2286
4684.67 2249
4685.32 2348
4685.96 2350
4686.61 2312
4687.25 2245
4687.90 2449
4688.55 2420
4689.19 2264
4689.84 2176
4690.48 2232
4691.13 2345
4691.78 2268
4692.42 2209
4693.07 2085
4693.71 2166
4694.36 2297
4695.01 2155
4695.65 2377
4696.30 2276
4696.95 2257
4697.59 2436
4698.24 2416
4698.89 2475
4699.53 2455
4700.18 2309
4700.83 2424
4701.47 2417
4702.12 2567
4702.77 2292
4703.41 2282
4704.06 2330
4704.71 2185
4705.35 2248
4706.00 2284
4706.65 2147
4707.29 2234
4707.94 2474
4708.59 2484
4709.24 2513
4709.88 2601
4710.53 2395
4711.18 2405
4711.83 2439
4712.47 2479
4713.12 2289
4713.77 2226
4714.42 2289
4715.06 2238
4715.71 2315
4716.36 2229
4717.01 2215
4717.65 2220
4718.30 2490
4718.95 2393
4719.60 2455
4720.25 2443
4720.89 2554
4721.54 2420
4722.19 2307
4722.84 2356
4723.49 2317
4724.13 2327
4724.78 2319
4725.43 2527
4726.08 2538
4726.73 2478
4727.38 2425
4728.03 2467
4728.67 2320
4729.32 2195
4729.97 2236
4730.62 2419
4731.27 2563
4731.92 2316
4732.57 2236
4733.22 2195
4733.86 2329
4734.51 2468
4735.16 2405
4735.81 2297
4736.46 2219
4737.11 2127
4737.76 2294
4738.41 2246
4739.06 2270
4739.71 2404
4740.36 2323
4741.01 2421
4741.65 2277
4742.30 2345
4742.95 2146
4743.60 2178
4744.25 2278
4744.90 2123
4745.55 2297
4746.20 2323
4746.85 2344
4747.50 2412
4748.15 2637
4748.80 2539
4749.45 2529
4750.10 2532
4750.75 2454
4751.40 2546
4752.05 2463
4752.70 2590
4753.35 2727
4754.00 2759
4754.65 2733
4755.30 2543
4755.95 2529
4756.61 2565
4757.26 2301
4757.91 2267
4758.56 2364
4759.21 2342
4759.86 2300
4760.51 2304
4761.16 2277
4761.81 2409
4762.46 2361
4763.11 2293
4763.76 2411
4764.41 2514
4765.07 2567
4765.72 2579
4766.37 2567
4767.02 2561
4767.67 2478
4768.32 2673
4768.97 2639
4769.62 2567
4770.28 2440
4770.93 2325
4771.58 2332
4772.23 2229
4772.88 2160
4773.53 2150
4774.19 2185
4774.84 2389
4775.49 2190
4776.14 2234
4776.79 2250
4777.44 2237
4778.10 2308
4778.75 2289
4779.40 2374
4780.05 2334
4780.70 2400
4781.36 2499
4782.01 2392
4782.66 2329
4783.31 2485
4783.97 2400
4784.62 2251
4785.27 2186
4785.92 2312
4786.58 2287
4787.23 2422
4787.88 2430
4788.53 2262
4789.19 2201
4789.84 2441
4790.49 2315
4791.15 2317
4791.80 2251
4792.45 2207
4793.10 2131
4793.76 2088
4794.41 2385
4795.06 2405
4795.72 2382
4796.37 2445
4797.02 2300
4797.68 2177
4798.33 2233
4798.98 2120
4799.64 2295
4800.29 2213
4800.94 2320
4801.60 2378
4802.25 2246
4802.90 2171
4803.56 2113
4804.21 2167
4804.87 2322
4805.52 2405
4806.17 2274
4806.83 2367
4807.48 2253
4808.14 2154
4808.79 2181
4809.44 2301
4810.10 2171
4810.75 2166
4811.41 2087
4812.06 2287
4812.71 2284
4813.37 2056
4814.02 2259
4814.68 2182
4815.33 2228
4815.99 2239
4816.64 2343
4817.30 2381
4817.95 2480
4818.61 2335
4819.26 2358
4819.92 2231
4820.57 2392
4821.23 2450
4821.88 2521
4822.53 2470
4823.19 2572
4823.85 2618
4824.50 2624
4825.16 2634
4825.81 2647
4826.47 2649
4827.12 2629
4827.78 2570
4828.43 2541
4829.09 2693
4829.74 2676
4830.40 2517
4831.05 2595
4831.71 2589
4832.37 2444
4833.02 2592
4833.68 2449
4834.33 2580
4834.99 2695
4835.64 3024
4836.30 2971
4836.96 3092
4837.61 3023
4838.27 3225
4838.92 3128
4839.58 3339
4840.24 3311
4840.89 3013
4841.55 3026
4842.21 3191
4842.86 3044
4843.52 2843
4844.18 2766
4844.83 2745
4845.49 2782
4846.14 2741
4846.80 2855
4847.46 2795
4848.11 2749
4848.77 2691
4849.43 2844
4850.09 3150
4850.74 3115
4851.40 2718
4852.06 3052
4852.71 2913
4853.37 2802
4854.03 2974
4854.68 3067
4855.34 3094
4856.00 2915
4856.66 3020
4857.31 3005
4857.97 3006
4858.63 3358
4859.29 3484
4859.94 3265
4860.60 3294
4861.26 3182
4861.92 3066
4862.57 3318
4863.23 3169
4863.89 3193
4864.55 3114
4865.21 3220
4865.86 3209
4866.52 3076
4867.18 3293
4867.84 3369
4868.50 3274
4869.15 3501
4869.81 3076
4870.47 2797
4871.13 2948
4871.79 2937
4872.45 2915
4873.10 3196
4873.76 2995
4874.42 2959
4875.08 2852
4875.74 2994
4876.40 3002
4877.06 3012
4877.71 2880
4878.37 2985
4879.03 3185
4879.69 2993
4880.35 3148
4881.01 3224
4881.67 3054
4882.33 2874
4882.99 2750
4883.65 2880
4884.30 2734
4884.96 2742
4885.62 2687
4886.28 2698
4886.94 2659
4887.60 2703
4888.26 2666
4888.92 2761
4889.58 2909
4890.24 2939
4890.90 2794
4891.56 2716
4892.22 2981
4892.88 2892
4893.54 2784
4894.20 2906
4894.86 2798
4895.52 2609
4896.18 2630
4896.84 2758
4897.50 2565
4898.16 2625
4898.82 2645
4899.48 2631
4900.14 2606
4900.80 2560
4901.46 2580
4902.12 2570
4902.78 2452
4903.44 2314
4904.10 2494
4904.76 2466
4905.42 2427
4906.08 2340
4906.74 2286
4907.40 2291
4908.06 2344
4908.73 2385
4909.39 2244
4910.05 2372
4910.71 2335
4911.37 2369
4912.03 2249
4912.69 2339
4913.35 2376
4914.01 2394
4914.68 2247
4915.34 2314
4916.00 2391
4916.66 2382
4917.32 2300
4917.98 2379
4918.64 2523
4919.31 2165
4919.97 2166
4920.63 2307
4921.29 2140
4921.95 2208
4922.61 2184
4923.28 2301
4923.94 2393
4924.60 2169
4925.26 2112
4925.92 2089
4926.59 2113
4927.25 2282
4927.91 2347
4928.57 2419
4929.23 2243
4929.90 2275
4930.56 2344
4931.22 2230
4931.88 2238
4932.55 2159
4933.21 2317
4933.87 2291
4934.53 2253
4935.20 2406
4935.86 2292
4936.52 2326
4937.18 2303
4937.85 2188
4938.51 2134
4939.17 2181
4939.84 2180
4940.50 2245
4941.16 2232
4941.82 2220
4942.49 2165
4943.15 2112
4943.81 2173
4944.48 2205
4945.14 2285
4945.80 2472
4946.47 2268
4947.13 2167
4947.79 2198
4948.46 2078
4949.12 2150
4949.79 2165
4950.45 2131
4951.11 2091
4951.78 2098
4952.44 2027
4953.10 2019
4953.77 2086
4954.43 2130
4955.10 2087
4955.76 1982
4956.42 1992
4957.09 1992
4957.75 2152
4958.42 2018
4959.08 2137
4959.74 2106
4960.41 2034
4961.07 2245
4961.74 2143
4962.40 2075
4963.07 2044
4963.73 2188
4964.40 2198
4965.06 2178
4965.73 2178
4966.39 2340
4967.05 2365
4967.72 2034
4968.38 2116
4969.05 2052
4969.71 2261
4970.38 2252
4971.04 2040
4971.71 2279
4972.37 2283
4973.04 2086
4973.70 2019
4974.37 2267
4975.04 2234
4975.70 2210
4976.37 2266
4977.03 2071
4977.70 2088
4978.36 2204
4979.03 2044
4979.69 2068
4980.36 2008
4981.03 2078
4981.69 2099
4982.36 2122
4983.02 2125
4983.69 2061
4984.35 2160
4985.02 2241
4985.69 2189
4986.35 2246
4987.02 2234
4987.68 2269
4988.35 2215
4989.02 1992
4989.68 2093
4990.35 2056
4991.02 2007
4991.68 2013
4992.35 1947
4993.02 2018
4993.68 2020
4994.35 1925
4995.02 2045
4995.68 2012
4996.35 2006
4997.02 2017
4997.68 2060
4998.35 2003
4999.02 2116
4999.68 2047
5000.35 1943
5001.02 1884
5001.68 1929
5002.35 2139
5003.02 1919
5003.69 1971
5004.35 2002
5005.02 1983
5005.69 1980
5006.35 2027
5007.02 2009
5007.69 1986
5008.36 1903
5009.02 2016
5009.69 2171
5010.36 2173
5011.03 2212
5011.70 2052
5012.36 1932
5013.03 2185
5013.70 2158
5014.37 2163
5015.04 2230
5015.70 2057
5016.37 1977
5017.04 2143
5017.71 2227
5018.38 2036
5019.04 2074
5019.71 2305
5020.38 2381
5021.05 2557
5021.72 2517
5022.39 2711
5023.05 2887
5023.72 2877
5024.39 2973
5025.06 2916
5025.73 2654
5026.40 2605
5027.07 2702
5027.74 2672
5028.40 2450
5029.07 2439
5029.74 2114
5030.41 2096
5031.08 2229
5031.75 2079
5032.42 2061
5033.09 1960
5033.76 2088
5034.43 2110
5035.10 2146
5035.76 2066
5036.43 2033
5037.10 2017
5037.77 2032
5038.44 2036
5039.11 2079
5039.78 2049
5040.45 2012
5041.12 2073
5041.79 2119
5042.46 2053
5043.13 2105
5043.80 2266
5044.47 2185
5045.14 2144
5045.81 2061
5046.48 2073
5047.15 2051
5047.82 2036
5048.49 2181
5049.16 2213
5049.83 2094
5050.50 2081
5051.17 2164
5051.84 2050
5052.51 2067
5053.18 1901
5053.85 1981
5054.52 1883
5055.20 1933
5055.87 2013
5056.54 2017
5057.21 2166
5057.88 2061
5058.55 2057
5059.22 2057
5059.89 2009
5060.56 2042
5061.23 2153
5061.90 2055
5062.58 2139
5063.25 2190
5063.92 2122
5064.59 2042
5065.26 2050
5065.93 2094
5066.60 2074
5067.27 1947
5067.95 1973
5068.62 2062
5069.29 1971
5069.96 2028
5070.63 2074
5071.30 2066
5071.98 2144
5072.65 2094
5073.32 1934
5073.99 1977
5074.66 2054
5075.34 2042
5076.01 2060
5076.68 2073
5077.35 2185
5078.02 2202
5078.70 2113
5079.37 2134
5080.04 2169
5080.71 2074
5081.39 2022
5082.06 2107
5082.73 1972
5083.40 2092
5084.08 2026
5084.75 2024
5085.42 2107
5086.09 2047
5086.77 2135
5087.44 2136
5088.11 2092
5088.79 2016
5089.46 2247
5090.13 2127
5090.80 2255
5091.48 2310
5092.15 2255
5092.82 2261
5093.50 2298
5094.17 2316
5094.84 2314
5095.52 2261
5096.19 2214
5096.86 2040
5097.54 1941
5098.21 2083
5098.88 2002
5099.56 2140
5100.23 2153
5100.90 2038
5101.58 2064
5102.25 2085
5102.93 2032
5103.60 2133
5104.27 2115
5104.95 2206
5105.62 2150
5106.30 2074
5106.97 2029
5107.64 2199
5108.32 2083
5108.99 2078
5109.67 2196
5110.34 2050
5111.02 2032
5111.69 2075
5112.36 2029
5113.04 2040
5113.71 1944
5114.39 2063
5115.06 2191
5115.74 2076
5116.41 2074
5117.09 1983
5117.76 2004
5118.44 2071
5119.11 2059
5119.79 2162
5120.46 2287
5121.14 2150
5121.81 2131
5122.49 2026
5123.16 2050
5123.84 2133
5124.51 2201
5125.19 2242
5125.86 2166
5126.54 2024
5127.21 1906
5127.89 2135
5128.56 2042
5129.24 2055
5129.92 2101
5130.59 2107
5131.27 2107
5131.94 2141
5132.62 2155
5133.29 2198
5133.97 2064
5134.65 2003
5135.32 1964
5136.00 2212
5136.67 2112
5137.35 2193
5138.03 2159
5138.70 2171
5139.38 2028
5140.05 2293
5140.73 2308
5141.41 2214
5142.08 2079
5142.76 2253
5143.44 2123
5144.11 1987
5144.79 2009
5145.47 1952
5146.14 1896
5146.82 1883
5147.50 1991
5148.17 1918
5148.85 1932
5149.53 2004
5150.20 1990
5150.88 1994
5151.56 1939
5152.24 1988
5152.91 1997
5153.59 1966
5154.27 1887
5154.94 1886
5155.62 1949
5156.30 2035
5156.98 1986
5157.65 1850
5158.33 1946
5159.01 1835
5159.69 2079
5160.36 1977
5161.04 1910
5161.72 1876
5162.40 1949
5163.07 1943
5163.75 2111
5164.43 1980
5165.11 2088
5165.79 2131
5166.46 2103
5167.14 2125
5167.82 2020
5168.50 2037
5169.18 2058
5169.86 2077
5170.53 2158
5171.21 2112
5171.89 1931
5172.57 1937
5173.25 2035
5173.93 2020
5174.60 2003
5175.28 1946
5175.96 1948
5176.64 2032
5177.32 2034
5178.00 2093
5178.68 1986
5179.36 1975
5180.03 2127
5180.71 2080
5181.39 1882
5182.07 1760
5182.75 1896
5183.43 1919
5184.11 1949
5184.79 1953
5185.47 1849
5186.15 1871
5186.83 1855
5187.51 1915
5188.18 1883
5188.86 1888
5189.54 1769
5190.22 1868
5190.90 1845
5191.58 1868
5192.26 1898
5192.94 1835
5193.62 1907
5194.30 2041
5194.98 1965
5195.66 1965
5196.34 1998
5197.02 1966
5197.70 2020
5198.38 1909
5199.06 1842
5199.74 1839
5200.42 1936
5201.10 2036
5201.78 1990
5202.46 1973
5203.14 1930
5203.82 1828
5204.50 1847
5205.19 1835
5205.87 1920
5206.55 2006
5207.23 2118
5207.91 2245
5208.59 2209
5209.27 2100
5209.95 2089
5210.63 2149
5211.31 2089
5211.99 2055
5212.67 2091
5213.36 2238
5214.04 2208
5214.72 2119
5215.40 2133
5216.08 1964
5216.76 2025
5217.44 1988
5218.12 2017
5218.81 1969
5219.49 2068
5220.17 2137
5220.85 2111
5221.53 2129
5222.21 1862
5222.90 2036
5223.58 2130
5224.26 2260
5224.94 2118
5225.62 2019
5226.30 2030
5226.99 2065
5227.67 1975
5228.35 1935
5229.03 2028
5229.71 1946
5230.40 2079
5231.08 2320
5231.76 2119
5232.44 1991
5233.13 2056
5233.81 2041
5234.49 2120
5235.17 2142
5235.86 2007
5236.54 2130
5237.22 2180
5237.90 2090
5238.59 2012
5239.27 2076
5239.95 2178
5240.64 2108
5241.32 2198
5242.00 2082
5242.68 2074
5243.37 2008
5244.05 1975
5244.73 2111
5245.42 2105
5246.10 2104
5246.78 2380
5247.47 2409
5248.15 2444
5248.83 2302
5249.52 2390
5250.20 2399
5250.88 2420
5251.57 2541
5252.25 2433
5252.93 2297
5253.62 2245
5254.30 2113
5254.99 2131
5255.67 2010
5256.35 1994
5257.04 2041
5257.72 2015
5258.41 2032
5259.09 2126
5259.77 2091
5260.46 2134
5261.14 2025
5261.83 1958
5262.51 2007
5263.20 2116
5263.88 2140
5264.56 1988
5265.25 1989
5265.93 1995
5266.62 2058
5267.30 2064
5267.99 2103
5268.67 2124
5269.36 2187
5270.04 2248
5270.73 2210
5271.41 2178
5272.10 2116
5272.78 2143
5273.47 2185
5274.15 2194
5274.84 2165
5275.52 2091
5276.21 1989
5276.89 2033
5277.58 2117
5278.26 2033
5278.95 2224
5279.63 2146
5280.32 2246
5281.00 2246
5281.69 2352
5282.38 2312
5283.06 2325
5283.75 2447
5284.43 2273
5285.12 2294
5285.80 2226
5286.49 2229
5287.18 2254
5287.86 2322
5288.55 2106
5289.23 2080
5289.92 2053
5290.61 2226
5291.29 2037
5291.98 1978
5292.66 2044
5293.35 2250
5294.04 2120
5294.72 2132
5295.41 1996
5296.10 1980
5296.78 2016
5297.47 1973
5298.16 1915
5298.84 1922
5299.53 1985
5300.22 2019
5300.90 2010
5301.59 2022
5302.28 2167
5302.96 2267
5303.65 2218
5304.34 2144
5305.03 2085
5305.71 2141
5306.40 2079
5307.09 2167
5307.77 2109
5308.46 2170
5309.15 2061
5309.84 2082
5310.52 2096
5311.21 2197
5311.90 2218
5312.59 2238
5313.27 2158
5313.96 2194
5314.65 2299
5315.34 2039
5316.02 2054
5316.71 2074
5317.40 2176
5318.09 2235
5318.78 2062
5319.46 2274
5320.15 2291
5320.84 2229
5321.53 2238
5322.22 2276
5322.90 2242
5323.59 2325
5324.28 2165
5324.97 2072
5325.66 2156
5326.35 2131
5327.04 2213
5327.72 2240
5328.41 2000
5329.10 2066
5329.79 2085
5330.48 2228
5331.17 2080
5331.86 2131
5332.54 1989
5333.23 1925
5333.92 2142
5334.61 2054
5335.30 2013
5335.99 2058
5336.68 2071
5337.37 1964
5338.06 2003
5338.75 2172
5339.44 2136
5340.12 2071
5340.81 2045
5341.50 2179
5342.19 2174
5342.88 2233
5343.57 2240
5344.26 2290
5344.95 2155
5345.64 2246
5346.33 2313
5347.02 2288
5347.71 2339
5348.40 2314
5349.09 2365
5349.78 2386
5350.47 2561
5351.16 2785
5351.85 2856
5352.54 2677
5353.23 2696
5353.92 2534
5354.61 2592
5355.30 2451
5355.99 2361
5356.68 2193
5357.37 2163
5358.06 2114
5358.75 2117
5359.44 2153
5360.14 2207
5360.83 2117
5361.52 2112
5362.21 2004
5362.90 2140
5363.59 2065
5364.28 2101
5364.97 2095
5365.66 2025
5366.35 2021
5367.04 2071
5367.74 2022
5368.43 1983
5369.12 1932
5369.81 1918
5370.50 1974
5371.19 2010
5371.88 2077
5372.57 1954
5373.27 1925
5373.96 2036
5374.65 2129
5375.34 2017
5376.03 1997
5376.72 1884
5377.42 1988
5378.11 1938
5378.80 1901
5379.49 1990
5380.18 1904
5380.88 1914
5381.57 2029
5382.26 2020
5382.95 1855
5383.64 1845
5384.34 1829
5385.03 1913
5385.72 1975
5386.41 2023
5387.11 1858
5387.80 2092
5388.49 2227
5389.18 2101
5389.88 2072
5390.57 2141
5391.26 2146
5391.95 2124
5392.65 1986
5393.34 2040
5394.03 1961
5394.72 1910
5395.42 1954
5396.11 2125
5396.80 2025
5397.50 1972
5398.19 1937
5398.88 1981
5399.58 1863
5400.27 1688
5400.96 1791
5401.66 1948
5402.35 1988
5403.04 1840
5403.74 2058
5404.43 1952
5405.12 1902
5405.82 2043
5406.51 1959
5407.20 1883
5407.90 1878
5408.59 2039
5409.28 1893
5409.98 1898
5410.67 1967
5411.37 1993
5412.06 2018
5412.75 1896
5413.45 1908
5414.14 1922
5414.84 1919
5415.53 1860
5416.23 1899
5416.92 1866
5417.61 1950
5418.31 1924
5419.00 1998
5419.70 2074
5420.39 1999
5421.09 2010
5421.78 1976
5422.48 1946
5423.17 2218
5423.87 1961
5424.56 1946
5425.25 1832
5425.95 1993
5426.64 2153
5427.34 1946
5428.03 1915
5428.73 1905
5429.42 1976
5430.12 1994
5430.82 2125
5431.51 2071
5432.21 2010
5432.90 2046
5433.60 1962
5434.29 2077
5434.99 1977
5435.68 1892
5436.38 1977
5437.07 2042
5437.77 1947
5438.47 2013
5439.16 1902
5439.86 1978
5440.55 2050
5441.25 2110
5441.94 2113
5442.64 2182
5443.34 2217
5444.03 2119
5444.73 2178
5445.42 2304
5446.12 2363
5446.82 2410
5447.51 2427
5448.21 2598
5448.91 2679
5449.60 2514
5450.30 2621
5450.99 2645
5451.69 2400
5452.39 2449
5453.08 2491
5453.78 2466
5454.48 2337
5455.17 2427
5455.87 2439
5456.57 2254
5457.27 2222
5457.96 2155
5458.66 2155
5459.36 2231
5460.05 2334
5460.75 2320
5461.45 2415
5462.14 2565
5462.84 2556
5463.54 2631
5464.24 2704
5464.93 2701
5465.63 2837
5466.33 2846
5467.03 2603
5467.72 2615
5468.42 2612
5469.12 2454
5469.82 2487
5470.51 2440
5471.21 2502
5471.91 2367
5472.61 2501
5473.31 2502
5474.00 2370
5474.70 2366
5475.40 2388
5476.10 2299
5476.80 2367
5477.49 2571
5478.19 2520
5478.89 2730
5479.59 2807
5480.29 2699
5480.99 3178
5481.68 3074
5482.38 3035
5483.08 3168
5483.78 2985
5484.48 2916
5485.18 2948
5485.88 2691
5486.57 2726
5487.27 2777
5487.97 2831
5488.67 2660
5489.37 2565
5490.07 2781
5490.77 2664
5491.47 2682
5492.17 2648
5492.87 2789
5493.56 2797
5494.26 2801
5494.96 2864
5495.66 2917
5496.36 3028
5497.06 2867
5497.76 2986
5498.46 3161
5499.16 3182
5499.86 3593
5500.56 3709
5501.26 3971
5501.96 4091
5502.66 4162
5503.36 4156
5504.06 3870
5504.76 3634
5505.46 3351
5506.16 3078
5506.86 2985
5507.56 2741
5508.26 2789
5508.96 2716
5509.66 2596
5510.36 2565
5511.06 2548
5511.76 2639
5512.46 2678
5513.16 2592
5513.86 2478
5514.56 2453
5515.26 2631
5515.96 2430
5516.66 2541
5517.36 2691
5518.07 2572
5518.77 2715
5519.47 2645
5520.17 2587
5520.87 2656
5521.57 2732
5522.27 2714
5522.97 2752
5523.67 2912
5524.37 2653
5525.08 2539
5525.78 2613
5526.48 2671
5527.18 2549
5527.88 2222
5528.58 2406
5529.28 2451
5529.99 2239
5530.69 2207
5531.39 2141
5532.09 2193
5532.79 2254
5533.49 2248
5534.20 2250
5534.90 2226
5535.60 2267
5536.30 2192
5537.00 2044
5537.70 2131
5538.41 2267
5539.11 2255
5539.81 2264
5540.51 2200
5541.22 2124
5541.92 2378
5542.62 2138
5543.32 2068
5544.02 2095
5544.73 2077
5545.43 2132
5546.13 2248
5546.84 2204
5547.54 2106
5548.24 2265
5548.94 2381
5549.65 2501
5550.35 2336
5551.05 2133
5551.75 2111
5552.46 2205
5553.16 2113
5553.86 2075
5554.57 2128
5555.27 1965
5555.97 2060
5556.68 2044
5557.38 2078
5558.08 2085
5558.79 2066
5559.49 2018
5560.19 2112
5560.90 1912
5561.60 1869
5562.30 1983
5563.01 2081
5563.71 2047
5564.41 1943
5565.12 2065
5565.82 2120
5566.53 1973
5567.23 2135
5567.93 2060
5568.64 2150
5569.34 1980
5570.05 1834
5570.75 1991
5571.45 1946
5572.16 2079
5572.86 1939
5573.57 1898
5574.27 1841
5574.98 1937
5575.68 1946
5576.38 1938
5577.09 2034
5577.79 2061
5578.50 2051
5579.20 2091
5579.91 2012
5580.61 2145
5581.32 2133
5582.02 1952
5582.73 1967
5583.43 1812
5584.14 1797
5584.84 1959
5585.55 1940
5586.25 1859
5586.96 1914
5587.66 1958
5588.37 1965
5589.07 1920
5589.78 1890
5590.48 1984
5591.19 1839
5591.89 2014
5592.60 1965
5593.31 1867
5594.01 2058
5594.72 2104
5595.42 1904
5596.13 1906
5596.83 1998
5597.54 1937
5598.25 1877
5598.95 1814
5599.66 1948
5600.36 1885
5601.07 1806
5601.78 1911
5602.48 1917
5603.19 1927
5603.89 1822
5604.60 1873
5605.31 1856
5606.01 1889
5606.72 1861
5607.43 1893
5608.13 1774
5608.84 1759
5609.54 1994
5610.25 1835
5610.96 1782
5611.66 1787
5612.37 1695
5613.08 1806
5613.79 1936
5614.49 1813
5615.20 1784
5615.91 1870
5616.61 2041
5617.32 1817
5618.03 1793
5618.73 1780
5619.44 1836
5620.15 1896
5620.86 2007
5621.56 1985
5622.27 1857
5622.98 1797
5623.69 1883
5624.39 1733
5625.10 1725
5625.81 1959
5626.52 1997
5627.22 1928
5627.93 1866
5628.64 1917
5629.35 1863
5630.05 1894
5630.76 1895
5631.47 1845
5632.18 1917
5632.89 1891
5633.59 1860
5634.30 1903
5635.01 1891
5635.72 2022
5636.43 2047
5637.14 1885
5637.84 1898
5638.55 1963
5639.26 1936
5639.97 2029
5640.68 1981
5641.39 1883
5642.10 1946
5642.80 1948
5643.51 1760
5644.22 1851
5644.93 1866
5645.64 1778
5646.35 1835
5647.06 1874
5647.77 1957
5648.47 1889
5649.18 1973
5649.89 1917
5650.60 1819
5651.31 1813
5652.02 1926
5652.73 1865
5653.44 1881
5654.15 1828
5654.86 1882
5655.57 1962
5656.28 1916
5656.99 1964
5657.70 2043
5658.41 1752
5659.12 1951
5659.83 1947
5660.54 1958
5661.24 1973
5661.95 2022
5662.66 1877
5663.37 1998
5664.08 1819
5664.79 1810
5665.50 1827
5666.21 1942
5666.93 2020
5667.64 1936
5668.35 1933
5669.06 2034
5669.77 2028
5670.48 1964
5671.19 2126
5671.90 2036
5672.61 2061
5673.32 2118
5674.03 2102
5674.74 2043
5675.45 2017
5676.16 1792
5676.87 1946
5677.58 2112
5678.29 1918
5679.01 1785
5679.72 1900
5680.43 1882
5681.14 1787
5681.85 1820
5682.56 1805
5683.27 1909
5683.98 1862
5684.69 1912
5685.41 1863
5686.12 1910
5686.83 1950
5687.54 2016
5688.25 1889
5688.96 1846
5689.67 1748
5690.39 1818
5691.10 1914
5691.81 1822
5692.52 1826
5693.23 1842
5693.95 1920
5694.66 1924
5695.37 1780
5696.08 1914
5696.79 1826
5697.51 1875
5698.22 1870
5698.93 1779
5699.64 1790
5700.35 1768
5701.07 1904
5701.78 1933
5702.49 1729
5703.20 1770
5703.92 1790
5704.63 1861
5705.34 1745
5706.05 1683
5706.77 1780
5707.48 1676
5708.19 1710
5708.90 1780
5709.62 1729
5710.33 1742
5711.04 1704
5711.76 1803
5712.47 1795
5713.18 1683
5713.90 1696
5714.61 1647
5715.32 1721
5716.04 1830
5716.75 1823
5717.46 1807
5718.18 1757
5718.89 1751
5719.60 1741
5720.32 1771
5721.03 1707
5721.74 1758
5722.46 1773
5723.17 1841
5723.88 1820
5724.60 1778
5725.31 1884
5726.03 1819
5726.74 1883
5727.45 1905
5728.17 1878
5728.88 1912
5729.60 2010
5730.31 1923
5731.02 1925
5731.74 2101
5732.45 2038
5733.17 2011
5733.88 1951
5734.60 1818
5735.31 1742
5736.02 1864
5736.74 1819
5737.45 1840
5738.17 1810
5738.88 1783
5739.60 1862
5740.31 1821
5741.03 1872
5741.74 1839
5742.46 1878
5743.17 1806
5743.89 1716
5744.60 1772
5745.32 1821
5746.03 1886
5746.75 1784
5747.46 1875
5748.18 1904
5748.89 1851
5749.61 1856
5750.32 1805
5751.04 1767
5751.76 2031
5752.47 1975
5753.19 2007
5753.90 2008
5754.62 2071
5755.33 2188
5756.05 2154
5756.77 2281
5757.48 2184
5758.20 2064
5758.91 2171
5759.63 2001
5760.34 1971
5761.06 1920
5761.78 1979
5762.49 1927
5763.21 1943
5763.93 1920
5764.64 1916
5765.36 1942
5766.07 1868
5766.79 1779
5767.51 1971
5768.22 1878
5768.94 1847
5769.66 1924
5770.37 1985
5771.09 1873
5771.81 1956
5772.52 1958
5773.24 1885
5773.96 1900
5774.67 2087
5775.39 2005
5776.11 1964
5776.83 1962
5777.54 1941
5778.26 1873
5778.98 1743
5779.69 1936
5780.41 2010
5781.13 1979
5781.85 2091
5782.56 2218
5783.28 2230
5784.00 2262
5784.72 2095
5785.43 2046
5786.15 2038
5786.87 2030
5787.59 2177
5788.30 2212
5789.02 2179
5789.74 2138
5790.46 2224
5791.18 2328
5791.89 2259
5792.61 2146
5793.33 2331
5794.05 2371
5794.77 2327
5795.48 2333
5796.20 2513
5796.92 2623
5797.64 2777
5798.36 3112
5799.08 3335
5799.80 3777
5800.51 3964
5801.23 4239
5801.95 4324
5802.67 4449
5803.39 4336
5804.11 3880
5804.83 3449
5805.54 3225
5806.26 2882
5806.98 2856
5807.70 2711
5808.42 2548
5809.14 2668
5809.86 2731
5810.58 2509
5811.30 2578
5812.02 2638
5812.74 2725
5813.45 2595
5814.17 2581
5814.89 2572
5815.61 2646
5816.33 2604
5817.05 2489
5817.77 2314
5818.49 2487
5819.21 2636
5819.93 2724
5820.65 2582
5821.37 2571
5822.09 2502
5822.81 2423
5823.53 2487
5824.25 2379
5824.97 2228
5825.69 2264
5826.41 2213
5827.13 2377
5827.85 2288
5828.57 2154
5829.29 2242
5830.01 2355
5830.73 2442
5831.45 2268
5832.17 2123
5832.89 2151
5833.61 2259
5834.33 2383
5835.06 2351
5835.78 2222
5836.50 2353
5837.22 2322
5837.94 2371
5838.66 2297
5839.38 2369
5840.10 2351
5840.82 2384
5841.54 2363
5842.26 2206
5842.99 2238
5843.71 2179
5844.43 2087
5845.15 2110
5845.87 2037
5846.59 1995
5847.31 2012
5848.04 1984
5848.76 1971
5849.48 2058
5850.20 2094
5850.92 1976
5851.64 2019
5852.36 1994
5853.09 2021
5853.81 1939
5854.53 1960
5855.25 1909
5855.97 1977
5856.70 2152
5857.42 2015
5858.14 2086
5858.86 2001
5859.58 2054
5860.31 1985
5861.03 1949
5861.75 1865
5862.47 1977
5863.20 1868
5863.92 1834
5864.64 1987
5865.36 2048
5866.09 1890
5866.81 1983
5867.53 1930
5868.25 1958
5868.98 2110
5869.70 1960
5870.42 1904
5871.15 1870
5871.87 1926
5872.59 2138
5873.31 2133
5874.04 2003
5874.76 2068
5875.48 1961
5876.21 1902
5876.93 1980
5877.65 2096
5878.38 2083
5879.10 2060
5879.82 2071
5880.55 1911
5881.27 2071
5881.99 2000
5882.72 1906
5883.44 2001
5884.17 2010
5884.89 1986
5885.61 1982
5886.34 2032
5887.06 1899
5887.78 1913
5888.51 2045
5889.23 2127
5889.96 1948
5890.68 2030
5891.41 2053
5892.13 1956
5892.85 1952
5893.58 2014
5894.30 1952
5895.03 2048
5895.75 2027
5896.48 1974
5897.20 1874
5897.92 1967
5898.65 1986
5899.37 1988
5900.10 2087
5900.82 2153
5901.55 2199
5902.27 2155
5903.00 1950
5903.72 1993
5904.45 2054
5905.17 2050
5905.90 1981
5906.62 1976
5907.35 1965
5908.07 2118
5908.80 2044
5909.52 2032
5910.25 2000
5910.97 2055
5911.70 2070
5912.43 2026
5913.15 2032
5913.88 2065
5914.60 2098
5915.33 2096
5916.05 1971
5916.78 2000
5917.50 2117
5918.23 2084
5918.96 2015
5919.68 2019
5920.41 2032
5921.13 2146
5921.86 1990
5922.59 2013
5923.31 1985
5924.04 2097
5924.76 2120
5925.49 2121
5926.22 2152
5926.94 2223
5927.67 2170
5928.40 2113
5929.12 2174
5929.85 2138
5930.58 2146
5931.30 2194
5932.03 2104
5932.76 2172
5933.48 2221
5934.21 2405
5934.94 2314
5935.66 2240
5936.39 2149
5937.12 2266
5937.84 2420
5938.57 2394
5939.30 2508
5940.02 2460
5940.75 2459
5941.48 2436
5942.21 2591
5942.93 2738
5943.66 2678
5944.39 2535
5945.12 2540
5945.84 2519
5946.57 2422
5947.30 2644
5948.03 2694
5948.75 2627
5949.48 2822
5950.21 2882
5950.94 2782
5951.67 2834
5952.39 3058
5953.12 3171
5953.85 3129
5954.58 3164
5955.31 3099
5956.03 2888
5956.76 2817
5957.49 2946
5958.22 2985
5958.95 2924
5959.67 2924
5960.40 2951
5961.13 2883
5961.86 2870
5962.59 2995
5963.32 3041
5964.05 3034
5964.77 3143
5965.50 3446
5966.23 3553
5966.96 3689
5967.69 3995
5968.42 4109
5969.15 4025
5969.88 3988
5970.61 3850
5971.33 3717
5972.06 3644
5972.79 3594
5973.52 3489
5974.25 3393
5974.98 3395
5975.71 3362
5976.44 3354
5977.17 3442
5977.90 3327
5978.63 3293
5979.36 3612
5980.09 3577
5980.82 3635
5981.55 3670
5982.28 3592
5983.01 3768
5983.74 3692
5984.46 3805
5985.19 3823
5985.92 3617
5986.65 3763
5987.38 3743
5988.11 3814
5988.85 3688
5989.58 3793
5990.31 3886
5991.04 3963
5991.77 3829
5992.50 3896
5993.23 3593
5993.96 3741
5994.69 3817
5995.42 3626
5996.15 3795
5996.88 3822
5997.61 3910
5998.34 3932
5999.07 3976
5999.80 3988
6000.53 3808
6001.26 3864
6002.00 3889
6002.73 3891
6003.46 3840
6004.19 3835
6004.92 3821
6005.65 3836
6006.38 3734
6007.11 4102
6007.84 4262
6008.58 4461
6009.31 4642
6010.04 5038
6010.77 5518
6011.50 5814
6012.23 6375
6012.96 6537
6013.70 6738
6014.43 7044
6015.16 6881
6015.89 6762
6016.62 6517
6017.36 6200
6018.09 5879
6018.82 5333
6019.55 4816
6020.28 4557
6021.02 4231
6021.75 3914
6022.48 3885
6023.21 3527
6023.94 3514
6024.68 3371
6025.41 3268
6026.14 3372
6026.87 3339
6027.61 3236
6028.34 3310
6029.07 3261
6029.80 3336
6030.54 3372
6031.27 3276
6032.00 3181
6032.73 3188
6033.47 3097
6034.20 3091
6034.93 3280
6035.67 3099
6036.40 3145
6037.13 3303
6037.87 3362
6038.60 3494
6039.33 3487
6040.07 3456
6040.80 3332
6041.53 3235
6042.27 3352
6043.00 3607
6043.73 3364
6044.47 3389
6045.20 3372
6045.93 3450
6046.67 3616
6047.40 3488
6048.13 3536
6048.87 3760
6049.60 3941
6050.34 3909
6051.07 4058
6051.80 4291
6052.54 4247
6053.27 4183
6054.01 4212
6054.74 4310
6055.47 4131
6056.21 4028
6056.94 4044
6057.68 4002
6058.41 3929
6059.15 3742
6059.88 3472
6060.61 3708
6061.35 3592
6062.08 3628
6062.82 3416
6063.55 3418
6064.29 3191
6065.02 3232
6065.76 3289
6066.49 3413
6067.23 3233
6067.96 3141
6068.70 3113
6069.43 3199
6070.17 3317
6070.90 3239
6071.64 3232
6072.37 3310
6073.11 3148
6073.84 2880
6074.58 2939
6075.31 3058
6076.05 2988
6076.78 2963
6077.52 2919
6078.26 2859
6078.99 2923
6079.73 2805
6080.46 2943
6081.20 3014
6081.93 2981
6082.67 2929
6083.41 3004
6084.14 2940
6084.88 2853
6085.61 2989
6086.35 2881
6087.09 2950
6087.82 2941
6088.56 3008
6089.30 3112
6090.03 3054
6090.77 2957
6091.50 2966
6092.24 3021
6092.98 3090
6093.71 3213
6094.45 3012
6095.19 3033
6095.92 2927
6096.66 2866
6097.40 2878
6098.13 2829
6098.87 2775
6099.61 2779
6100.34 2817
6101.08 2664
6101.82 2752
6102.56 2824
6103.29 2762
6104.03 2842
6104.77 2750
6105.50 2747
6106.24 2746
6106.98 2624
6107.72 2671
6108.45 2856
6109.19 2723
6109.93 2642
6110.67 2695
6111.40 2749
6112.14 2659
6112.88 2782
6113.62 2849
6114.35 2801
6115.09 2688
6115.83 2818
6116.57 2828
6117.31 2997
6118.04 2872
6118.78 2839
6119.52 2827
6120.26 2858
6121.00 2721
6121.73 2784
6122.47 2807
6123.21 2824
6123.95 2803
6124.69 2949
6125.43 3079
6126.16 3054
6126.90 2934
6127.64 3076
6128.38 2891
6129.12 2941
6129.86 3005
6130.60 2936
6131.33 2943
6132.07 2941
6132.81 3108
6133.55 2996
6134.29 2940
6135.03 2967
6135.77 2878
6136.51 2870
6137.25 2911
6137.99 2867
6138.73 2936
6139.46 2962
6140.20 2926
6140.94 2916
6141.68 2865
6142.42 2850
6143.16 2855
6143.90 2896
6144.64 3049
6145.38 3088
6146.12 3072
6146.86 3045
6147.60 3113
6148.34 3026
6149.08 3074
6149.82 3041
6150.56 3023
6151.30 3004
6152.04 3135
6152.78 3264
6153.52 3102
6154.26 3197
6155.00 3135
6155.74 3094
6156.48 3146
6157.22 3229
6157.96 3399
6158.70 3299
6159.44 3243
6160.18 3071
6160.92 3187
6161.66 3379
6162.40 3449
6163.15 3563
6163.89 3574
6164.63 3612
6165.37 3700
6166.11 3855
6166.85 3930
6167.59 4084
6168.33 4178
6169.07 4180
6169.81 4310
6170.55 4329
6171.30 4130
6172.04 4068
6172.78 3964
6173.52 3921
6174.26 3868
6175.00 3780
6175.74 3814
6176.49 3829
6177.23 3896
6177.97 3839
6178.71 3948
6179.45 3945
6180.19 4042
6180.94 4043
6181.68 3875
6182.42 3967
6183.16 3970
6183.90 3983
6184.65 4119
6185.39 4015
6186.13 4044
6186.87 4189
6187.61 4158
6188.36 4215
6189.10 4229
6189.84 4354
6190.58 4176
6191.33 4344
6192.07 4429
6192.81 4459
6193.55 4746
6194.30 4878
6195.04 4860
6195.78 4931
6196.52 5022
6197.27 4868
6198.01 4670
6198.75 4800
6199.49 4938
6200.24 4890
6200.98 4757
6201.72 4569
6202.47 4698
6203.21 5244
6203.95 5379
6204.70 5938
6205.44 6521
6206.18 7296
6206.93 8526
6207.67 10259
6208.41 11631
6209.16 13429
6209.90 14412
6210.64 15450
6211.39 15833
6212.13 15450
6212.87 14550
6213.62 13039
6214.36 11975
6215.11 10301
6215.85 8499
6216.59 7482
6217.34 6561
6218.08 5735
6218.83 5258
6219.57 4885
6220.31 4825
6221.06 4825
6221.80 4593
6222.55 4421
6223.29 4645
6224.04 4698
6224.78 4711
6225.52 5089
6226.27 4865
6227.01 4767
6227.76 4904
6228.50 4639
6229.25 4364
6229.99 4260
6230.74 4146
6231.48 3833
6232.23 3597
6232.97 3470
6233.72 3481
6234.46 3764
6235.21 3780
6235.95 3774
6236.70 3753
6237.44 3765
6238.19 3672
6238.93 3756
6239.68 3910
6240.42 3764
6241.17 3692
6241.91 3883
6242.66 4014
6243.40 3888
6244.15 4170
6244.90 4243
6245.64 4699
6246.39 4822
6247.13 5111
6247.88 5516
6248.62 5725
6249.37 6026
6250.12 6026
6250.86 5846
6251.61 5452
6252.35 5239
6253.10 4813
6253.85 4575
6254.59 4181
6255.34 4043
6256.09 3942
6256.83 4057
6257.58 3955
6258.32 3699
6259.07 3825
6259.82 3831
6260.56 3907
6261.31 4051
6262.06 3893
6262.80 3726
6263.55 4053
6264.30 3976
6265.04 3914
6265.79 3774
6266.54 3801
6267.29 3813
6268.03 3630
6268.78 3842
6269.53 3662
6270.27 3733
6271.02 3722
6271.77 3771
6272.52 3587
6273.26 3473
6274.01 3786
6274.76 3863
6275.50 3692
6276.25 3662
6277.00 3903
6277.75 3969
6278.49 3945
6279.24 3960
6279.99 4100
6280.74 4097
6281.49 3921
6282.23 3747
6282.98 3496
6283.73 3565
6284.48 3527
6285.23 3610
6285.97 3558
6286.72 3644
6287.47 3547
6288.22 3554
6288.97 3648
6289.71 3830
6290.46 3692
6291.21 3425
6291.96 3544
6292.71 3311
6293.46 3157
6294.21 3200
6294.95 3187
6295.70 3060
6296.45 2860
6297.20 2881
6297.95 2986
6298.70 2942
6299.45 3058
6300.20 3059
6300.94 3054
6301.69 3087
6302.44 3036
6303.19 3041
6303.94 3044
6304.69 3103
6305.44 3037
6306.19 3065
6306.94 2957
6307.69 2968
6308.44 3029
6309.19 2943
6309.94 3011
6310.69 2978
6311.43 3020
6312.18 3129
6312.93 2841
6313.68 3058
6314.43 3046
6315.18 3037
6315.93 3045
6316.68 2969
6317.43 3014
6318.18 3149
6318.93 3139
6319.68 3108
6320.43 3031
6321.18 2914
6321.93 2875
6322.68 2958
6323.43 2940
6324.18 2707
6324.94 2848
6325.69 2846
6326.44 2727
6327.19 2764
6327.94 2813
6328.69 2780
6329.44 2791
6330.19 2765
6330.94 2924
6331.69 2840
6332.44 2685
6333.19 2628
6333.94 2574
6334.69 2705
6335.45 2760
6336.20 2575
6336.95 2555
6337.70 2666
6338.45 2657
6339.20 2518
6339.95 2514
6340.70 2676
6341.46 2589
6342.21 2454
6342.96 2585
6343.71 2533
6344.46 2698
6345.21 2585
6345.96 2621
6346.72 2629
6347.47 2607
6348.22 2866
6348.97 2676
6349.72 2753
6350.48 2741
6351.23 2825
6351.98 2758
6352.73 2659
6353.48 2613
6354.24 2956
6354.99 2895
6355.74 2715
6356.49 2722
6357.24 2688
6358.00 2620
6358.75 2676
6359.50 2629
6360.25 2512
6361.01 2551
6361.76 2639
6362.51 2459
6363.26 2362
6364.02 2281
6364.77 2369
6365.52 2511
6366.28 2491
6367.03 2458
6367.78 2483
6368.53 2611
6369.29 2679
6370.04 2399
6370.79 2330
6371.55 2374
6372.30 2526
6373.05 2478
6373.81 2432
6374.56 2476
6375.31 2423
6376.07 2410
6376.82 2392
6377.57 2400
6378.33 2272
6379.08 2208
6379.83 2224
6380.59 2281
6381.34 2331
6382.10 2342
6382.85 2457
6383.60 2335
6384.36 2276
6385.11 2445
6385.87 2390
6386.62 2572
6387.37 2346
6388.13 2436
6388.88 2412
6389.64 2332
6390.39 2362
6391.14 2423
6391.90 2309
6392.65 2396
6393.41 2404
6394.16 2451
6394.92 2345
6395.67 2332
6396.43 2428
6397.18 2370
6397.94 2373
6398.69 2352
6399.45 2263
6400.20 2313
6400.96 2345
6401.71 2353
6402.47 2230
6403.22 2261
6403.98 2370
6404.73 2404
6405.49 2240
6406.24 2147
6407.00 2199
6407.75 2319
6408.51 2366
6409.26 2247
6410.02 2349
6410.77 2392
6411.53 2381
6412.28 2496
6413.04 2205
6413.80 2219
6414.55 2240
6415.31 2267
6416.06 2344
6416.82 2235
6417.57 2327
6418.33 2325
6419.09 2270
6419.84 2301
6420.60 2273
6421.35 2261
6422.11 2362
6422.87 2261
6423.62 2290
6424.38 2243
6425.14 2198
6425.89 2284
6426.65 2311
6427.40 2248
6428.16 2298
6428.92 2360
6429.67 2414
6430.43 2394
6431.19 2395
6431.94 2251
6432.70 2352
6433.46 2360
6434.22 2366
6434.97 2183
6435.73 2263
6436.49 2251
6437.24 2397
6438.00 2375
6438.76 2358
6439.51 2372
6440.27 2435
6441.03 2376
6441.79 2496
6442.54 2445
6443.30 2327
6444.06 2438
6444.82 2401
6445.57 2312
6446.33 2312
6447.09 2372
6447.85 2365
6448.60 2326
6449.36 2502
6450.12 2381
6450.88 2450
6451.64 2445
6452.39 2561
6453.15 2589
6453.91 2533
6454.67 2498
6455.43 2501
6456.18 2521
6456.94 2499
6457.70 2559
6458.46 2641
6459.22 2524
6459.98 2507
6460.73 2604
6461.49 2556
6462.25 2440
6463.01 2567
6463.77 2721
6464.53 2666
6465.29 2764
6466.04 2707
6466.80 2598
6467.56 2535
6468.32 2704
6469.08 2776
6469.84 2668
6470.60 2777
6471.36 2807
6472.12 2802
6472.87 2791
6473.63 2726
6474.39 2876
6475.15 2968
6475.91 2991
6476.67 2805
6477.43 2877
6478.19 2767
6478.95 2970
6479.71 2986
6480.47 2994
6481.23 3022
6481.99 3068
6482.75 2978
6483.51 3192
6484.27 3195
6485.03 3096
6485.79 3199
6486.55 3116
6487.31 3258
6488.07 3138
6488.83 3225
6489.59 3388
6490.35 3288
6491.11 3355
6491.87 3456
6492.63 3310
6493.39 3630
6494.15 3677
6494.91 3781
6495.67 3900
6496.43 3898
6497.19 3971
6497.95 4003
6498.71 3786
6499.47 3640
6500.23 3695
6500.99 3808
6501.76 3984
6502.52 3925
6503.28 3823
6504.04 4029
6504.80 4009
6505.56 4111
6506.32 4239
6507.08 4171
6507.84 4078
6508.61 4191
6509.37 4706
6510.13 4671
6510.89 4517
6511.65 4533
6512.41 4639
6513.17 4729
6513.94 4772
6514.70 4744
6515.46 4603
6516.22 4501
6516.98 4273
6517.74 4330
6518.51 4530
6519.27 4611
6520.03 4748
6520.79 4840
6521.55 5010
6522.32 5190
6523.08 5224
6523.84 5389
6524.60 5442
6525.36 5415
6526.13 5559
6526.89 5931
6527.65 6230
6528.41 6276
6529.18 6398
6529.94 6230
6530.70 6446
6531.46 6568
6532.23 6684
6532.99 7465
6533.75 7981
6534.51 9137
6535.28 10758
6536.04 12440
6536.80 13806
6537.57 14696
6538.33 15599
6539.09 15870
6539.85 15181
6540.62 13830
6541.38 12034
6542.14 10614
6542.91 8996
6543.67 7935
6544.43 6698
6545.20 5829
6545.96 5283
6546.72 4944
6547.49 4688
6548.25 4522
6549.02 4321
6549.78 4251
6550.54 4227
6551.31 4154
6552.07 4241
6552.83 4192
6553.60 4143
6554.36 4147
6555.13 4214
6555.89 4007
6556.65 3734
6557.42 3829
6558.18 4022
6558.95 3924
6559.71 3826
6560.47 3795
6561.24 4058
6562.00 4069
6562.77 4026
6563.53 4229
6564.30 4368
6565.06 4446
6565.83 4497
6566.59 4646
6567.36 4689
6568.12 4628
6568.88 4627
6569.65 4582
6570.41 4565
6571.18 4506
6571.94 4698
6572.71 4887
6573.47 5144
6574.24 5441
6575.00 5761
6575.77 5805
6576.53 5979
6577.30 6020
6578.07 5859
6578.83 5856
6579.60 5710
6580.36 5589
6581.13 5442
6581.89 5480
6582.66 5270
6583.42 4830
6584.19 4840
6584.96 5039
6585.72 4926
6586.49 4774
6587.25 4481
6588.02 4517
6588.78 4594
6589.55 4513
6590.32 4378
6591.08 4523
6591.85 4774
6592.61 4951
6593.38 5322
6594.15 5500
6594.91 5619
6595.68 5626
6596.45 5693
6597.21 5571
6597.98 5585
6598.75 5258
6599.51 5093
6600.28 4910
6601.05 4708
6601.81 4414
6602.58 4371
6603.35 4265
6604.11 4189
6604.88 3966
6605.65 4105
6606.41 4097
6607.18 3878
6607.95 3922
6608.71 4069
6609.48 4073
6610.25 4212
6611.02 4214
6611.78 4124
6612.55 4086
6613.32 4293
6614.09 4157
6614.85 4029
6615.62 3878
6616.39 3867
6617.16 3943
6617.92 3796
6618.69 3634
6619.46 3755
6620.23 3629
6620.99 3611
6621.76 3642
6622.53 3706
6623.30 3665
6624.07 3723
6624.83 3448
6625.60 3271
6626.37 3356
6627.14 3334
6627.91 3228
6628.67 3356
6629.44 3379
6630.21 3478
6630.98 3466
6631.75 3686
6632.52 3907
6633.29 3883
6634.05 3925
6634.82 4140
6635.59 4103
6636.36 3994
6637.13 4038
6637.90 3990
6638.67 3914
6639.43 3774
6640.20 3749
6640.97 3603
6641.74 3569
6642.51 3227
6643.28 3173
6644.05 3304
6644.82 3225
6645.59 3262
6646.36 3213
6647.13 3058
6647.90 2997
6648.66 3069
6649.43 3230
6650.20 3273
6650.97 3128
6651.74 3111
6652.51 3357
6653.28 3295
6654.05 3188
6654.82 3069
6655.59 3108
6656.36 3027
6657.13 3042
6657.90 3235
6658.67 3243
6659.44 3219
6660.21 3090
6660.98 2966
6661.75 2896
6662.52 2981
6663.29 2868
6664.06 2898
6664.83 2870
6665.60 3014
6666.37 3122
6667.14 2885
6667.91 2934
6668.69 2930
6669.46 3080
6670.23 3120
6671.00 3011
6671.77 3029
6672.54 3030
6673.31 3069
6674.08 3157
6674.85 3064
6675.62 3024
6676.39 3193
6677.16 3150
6677.94 3083
6678.71 2986
6679.48 3123
6680.25 3064
6681.02 3179
6681.79 3238
6682.56 3229
6683.33 3230
6684.11 3423
6684.88 3460
6685.65 3416
6686.42 3458
6687.19 3254
6687.96 3218
6688.74 3180
6689.51 3070
6690.28 2937
6691.05 2917
6691.82 2869
6692.60 2905
6693.37 2783
6694.14 2728
6694.91 2656
6695.68 2499
6696.46 2631
6697.23 2636
6698.00 2848
6698.77 2754
6699.55 2825
6700.32 2766
6701.09 2904
6701.86 2763
6702.64 2856
6703.41 2796
6704.18 2948
6704.95 2926
6705.73 2691
6706.50 2805
6707.27 2797
6708.04 2847
6708.82 2983
6709.59 2775
6710.36 2636
6711.14 2657
6711.91 2695
6712.68 2756
6713.46 2789
6714.23 2569
6715.00 2603
6715.78 2660
6716.55 2553
6717.32 2597
6718.10 2601
6718.87 2523
6719.64 2653
6720.42 2627
6721.19 2594
6721.96 2496
6722.74 2651
6723.51 2611
6724.28 2539
6725.06 2427
6725.83 2432
6726.61 2585
6727.38 2550
6728.15 2674
6728.93 2634
6729.70 2694
6730.48 2473
6731.25 2470
6732.02 2708
6732.80 2610
6733.57 2667
6734.35 2575
6735.12 2688
6735.90 2547
6736.67 2583
6737.45 2549
6738.22 2489
6738.99 2588
6739.77 2661
6740.54 2633
6741.32 2552
6742.09 2500
6742.87 2584
6743.64 2566
6744.42 2664
6745.19 2543
6745.97 2604
6746.74 2614
6747.52 2742
6748.29 2762
6749.07 2819
6749.84 2755
6750.62 2842
6751.40 2698
6752.17 2804
6752.95 3000
6753.72 3149
6754.50 3057
6755.27 2948
6756.05 2896
6756.82 2736
6757.60 2829
6758.38 2788
6759.15 2529
6759.93 2583
6760.70 2541
6761.48 2513
6762.25 2564
6763.03 2579
6763.81 2595
6764.58 2535
6765.36 2556
6766.14 2509
6766.91 2512
6767.69 2603
6768.46 2411
6769.24 2482
6770.02 2583
6770.79 2478
6771.57 2501
6772.35 2423
6773.12 2471
6773.90 2535
6774.68 2359
6775.45 2416
6776.23 2523
6777.01 2480
6777.78 2491
6778.56 2506
6779.34 2494
6780.11 2462
6780.89 2414
6781.67 2472
6782.45 2417
6783.22 2434
6784.00 2303
6784.78 2351
6785.56 2429
6786.33 2431
6787.11 2415
6787.89 2414
6788.66 2501
6789.44 2571
6790.22 2535
6791.00 2438
6791.78 2289
6792.55 2241
6793.33 2331
6794.11 2409
6794.89 2446
6795.66 2434
6796.44 2281
6797.22 2284
6798.00 2387
6798.78 2414
6799.55 2443
6800.33 2356
6801.11 2293
6801.89 2295
6802.67 2283
6803.45 2304
6804.22 2376
6805.00 2554
6805.78 2609
6806.56 2506
6807.34 2363
6808.12 2528
6808.90 2521
6809.67 2397
6810.45 2408
6811.23 2172
6812.01 2231
6812.79 2347
6813.57 2199
6814.35 2294
6815.13 2384
6815.91 2255
6816.68 2270
6817.46 2357
6818.24 2318
6819.02 2316
6819.80 2446
6820.58 2374
6821.36 2533
6822.14 2436
6822.92 2463
6823.70 2427
6824.48 2467
6825.26 2437
6826.04 2506
6826.82 2504
6827.60 2392
6828.38 2442
6829.16 2461
6829.94 2391
6830.72 2449
6831.50 2511
6832.28 2428
6833.06 2508
6833.84 2486
6834.62 2449
6835.40 2281
6836.18 2295
6836.96 2414
6837.74 2311
6838.52 2344
6839.30 2254
6840.08 2367
6840.86 2439
6841.64 2335
6842.42 2426
6843.20 2412
6843.98 2404
6844.76 2384
6845.54 2449
6846.32 2488
6847.10 2482
6847.89 2487
6848.67 2796
6849.45 3116
6850.23 3269
6851.01 3433
6851.79 3659
6852.57 3794
6853.35 3910
6854.13 3902
6854.92 3720
6855.70 3463
6856.48 3351
6857.26 3126
6858.04 2947
6858.82 2760
6859.60 2718
6860.39 2626
6861.17 2575
6861.95 2476
6862.73 2728
6863.51 2708
6864.29 2708
6865.08 2764
6865.86 2670
6866.64 2732
6867.42 2744
6868.20 2827
6868.99 2759
6869.77 2731
6870.55 2791
6871.33 2728
6872.12 2839
6872.90 2600
6873.68 2598
6874.46 2477
6875.24 2739
6876.03 2628
6876.81 2488
6877.59 2658
6878.38 2729
6879.16 2743
6879.94 2739
6880.72 2887
6881.51 2923
6882.29 3031
6883.07 3038
6883.85 2975
6884.64 2878
6885.42 3278
6886.20 3405
6886.99 3676
6887.77 3988
6888.55 4271
6889.34 4254
6890.12 4166
6890.90 4246
6891.69 4029
6892.47 3815
6893.25 3406
6894.04 3247
6894.82 3393
6895.60 3203
6896.39 3158
6897.17 3212
6897.96 3023
6898.74 3074
6899.52 3057
6900.31 3112
6901.09 3039
6901.88 3097
6902.66 3170
6903.44 3117
6904.23 3292
6905.01 3130
6905.80 3161
6906.58 3167
6907.36 3283
6908.15 3144
6908.93 3093
6909.72 3202
6910.50 3085
6911.29 3119
6912.07 3092
6912.86 2957
6913.64 2967
6914.42 3042
6915.21 2940
6915.99 3019
6916.78 3121
6917.56 2954
6918.35 3032
6919.13 2935
6919.92 2896
6920.70 2847
6921.49 3130
6922.27 3039
6923.06 3040
6923.84 3139
6924.63 2948
6925.42 3045
6926.20 3245
6926.99 3192
6927.77 3288
6928.56 3397
6929.34 3349
6930.13 3356
6930.91 3193
6931.70 3356
6932.48 3309
6933.27 3362
6934.06 3437
6934.84 3533
6935.63 3440
6936.41 3482
6937.20 3316
6937.99 3362
6938.77 3482
6939.56 3353
6940.34 3280
6941.13 3325
6941.92 3606
6942.70 3680
6943.49 3689
6944.28 3701
6945.06 3834
6945.85 3848
6946.64 3786
6947.42 3896
6948.21 4083
6949.00 3998
6949.78 4059
6950.57 4032
6951.36 3797
6952.14 3767
6952.93 3657
6953.72 3721
6954.50 3848
6955.29 3967
6956.08 3931
6956.86 4212
6957.65 4051
6958.44 3969
6959.23 4195
6960.01 4196
6960.80 4378
6961.59 4447
6962.38 4363
6963.16 4228
6963.95 4192
6964.74 4187
6965.53 4237
6966.31 4349
6967.10 4241
6967.89 4259
6968.68 4297
6969.46 4344
6970.25 4571
6971.04 4603
6971.83 4742
6972.62 4925
6973.40 4750
6974.19 4656
6974.98 4554
6975.77 4779
6976.56 4560
6977.34 4681
6978.13 4774
6978.92 4812
6979.71 4926
6980.50 5386
6981.29 5685
6982.08 5860
6982.86 6393
6983.65 6997
6984.44 7887
6985.23 9094
6986.02 9869
6986.81 10757
6987.60 11340
6988.39 11445
6989.17 10948
6989.96 10261
6990.75 9290
6991.54 8385
6992.33 7554
6993.12 6915
6993.91 6457
6994.70 6050
6995.49 5971
6996.28 6117
6997.07 6453
6997.86 7194
6998.64 7843
6999.43 9012
7000.22 10130
7001.01 10560
7001.80 10975
7002.59 10519
7003.38 10058
7004.17 9491
7004.96 8800
7005.75 7759
7006.54 6848
7007.33 6287
7008.12 5550
7008.91 5016
7009.70 4864
7010.49 4642
7011.28 4510
7012.07 4710
7012.86 4613
7013.65 4682
7014.44 4899
7015.23 4724
7016.02 4679
7016.81 4787
7017.61 4634
7018.40 4638
7019.19 4473
7019.98 4272
7020.77 4160
7021.56 4220
7022.35 4405
7023.14 4458
7023.93 4433
7024.72 4603
7025.51 4534
7026.30 4666
7027.10 4720
7027.89 4576
7028.68 4633
7029.47 4412
7030.26 4374
7031.05 4313
7031.84 4140
7032.63 4096
7033.43 3897
7034.22 3902
7035.01 3928
7035.80 3905
7036.59 4083
7037.38 4199
7038.18 4358
7038.97 4256
7039.76 4460
7040.55 4344
7041.34 4141
7042.13 4227
7042.93 4162
7043.72 4071
7044.51 3991
7045.30 3846
7046.09 3753
7046.89 3790
7047.68 3776
7048.47 3795
7049.26 3898
7050.06 3934
7050.85 4099
7051.64 4087
7052.43 4104
7053.23 4013
7054.02 3854
7054.81 3951
7055.60 3766
7056.40 3673
7057.19 3593
7057.98 3654
7058.77 3679
7059.57 3536
7060.36 3610
7061.15 3723
7061.95 3684
7062.74 3632
7063.53 3494
7064.33 3779
7065.12 3765
7065.91 3704
7066.71 3482
7067.50 3497
7068.29 3480
7069.09 3445
7069.88 3375
7070.67 3387
7071.47 3370
7072.26 3289
7073.05 3387
7073.85 3408
7074.64 3448
7075.44 3518
7076.23 3437
7077.02 3380
7077.82 3390
7078.61 3323
7079.41 3246
7080.20 3222
7080.99 3119
7081.79 3303
7082.58 3335
7083.38 3183
7084.17 3125
7084.96 3345
7085.76 3285
7086.55 3300
7087.35 3449
7088.14 3376
7088.94 3440
7089.73 3649
7090.53 3627
7091.32 3381
7092.12 3385
7092.91 3200
7093.71 3229
7094.50 3066
7095.29 2885
7096.09 2868
7096.88 2900
7097.68 2760
7098.48 2625
7099.27 2746
7100.07 2627
7100.86 2622
7101.66 2785
7102.45 2749
7103.25 2625
7104.04 2597
7104.84 2566
7105.63 2559
7106.43 2621
7107.22 2481
7108.02 2366
7108.82 2534
7109.61 2462
7110.41 2411
7111.20 2434
7112.00 2468
7112.79 2308
7113.59 2370
7114.39 2363
7115.18 2410
7115.98 2451
7116.77 2507
7117.57 2500
7118.37 2528
7119.16 2522
7119.96 2426
7120.76 2408
7121.55 2357
7122.35 2297
7123.15 2256
7123.94 2348
7124.74 2331
7125.53 2351
7126.33 2274
7127.13 2262
7127.93 2377
7128.72 2315
7129.52 2278
7130.32 2298
7131.11 2408
7131.91 2393
7132.71 2350
7133.50 2320
7134.30 2267
7135.10 2337
7135.90 2261
7136.69 2383
7137.49 2287
7138.29 2214
7139.08 2138
7139.88 2221
7140.68 2266
7141.48 2239
7142.27 2222
7143.07 2281
7143.87 2246
7144.67 2141
7145.46 2246
7146.26 2287
7147.06 2297
7147.86 2206
7148.66 2190
7149.45 2187
7150.25 2115
7151.05 2064
7151.85 2088
7152.65 1956
7153.44 2007
7154.24 2273
7155.04 2219
7155.84 2161
7156.64 2249
7157.44 2200
7158.23 2131
7159.03 2151
7159.83 2067
7160.63 2135
7161.43 2110
7162.23 2071
7163.03 2027
7163.83 2018
7164.62 2014
7165.42 2072
7166.22 2038
7167.02 2016
7167.82 1968
7168.62 1896
7169.42 1933
7170.22 2050
7171.02 1989
7171.82 1912
7172.61 1909
7173.41 1913
7174.21 1999
7175.01 1972
7175.81 1984
7176.61 1884
7177.41 1918
7178.21 2025
7179.01 1997
7179.81 1906
7180.61 1914
7181.41 2087
7182.21 2043
7183.01 2103
7183.81 2233
7184.61 2199
7185.41 2277
7186.21 2128
7187.01 2075
7187.81 1938
7188.61 1966
7189.41 1985
7190.21 1901
7191.01 2042
7191.81 1952
7192.61 1987
7193.41 1942
7194.21 1920
7195.01 1772
7195.81 1878
7196.61 1845
7197.41 1827
7198.21 1861
7199.01 1796
7199.82 1835
7200.62 1903
7201.42 1902
7202.22 1874
7203.02 1792
7203.82 1816
7204.62 1957
7205.42 1988
7206.22 1896
7207.02 1813
7207.83 1783
7208.63 1832
7209.43 1969
7210.23 1900
7211.03 2000
7211.83 1910
7212.63 1828
7213.44 1844
7214.24 1817
7215.04 1872
7215.84 1857
7216.64 1828
7217.44 1846
7218.25 1863
7219.05 1724
7219.85 1784
7220.65 1823
7221.45 1759
7222.26 1906
7223.06 1868
7223.86 1837
7224.66 1848
7225.46 1930
7226.27 1931
7227.07 1885
7227.87 1900
7228.67 1863
7229.48 1969
7230.28 1904
7231.08 1893
7231.88 1955
7232.69 1928
7233.49 1901
7234.29 1865
7235.09 1858
7235.90 1886
7236.70 1839
7237.50 1824
7238.30 1916
7239.11 2095
7239.91 2052
7240.71 2064
7241.52 2273
7242.32 2237
7243.12 2189
7243.93 2075
7244.73 2102
7245.53 1968
7246.34 2071
7247.14 1966
7247.94 1973
7248.75 1963
7249.55 1909
7250.35 1907
7251.16 2013
7251.96 2067
7252.76 1996
7253.57 2064
7254.37 1972
7255.18 1977
7255.98 2003
7256.78 2075
7257.59 2016
7258.39 2024
7259.20 2069
7260.00 2038
7260.80 1951
7261.61 1994
7262.41 2052
7263.22 1959
7264.02 2018
7264.83 2028
7265.63 2047
7266.43 2250
7267.24 2230
7268.04 2114
7268.85 2168
7269.65 2167
7270.46 2252
7271.26 2245
7272.07 2426
7272.87 2295
7273.68 2315
7274.48 2228
7275.29 2277
7276.09 2298
7276.90 2309
7277.70 2512
7278.51 2370
7279.31 2307
7280.12 2473
7280.92 2598
7281.73 2770
7282.53 2855
7283.34 3200
7284.14 3469
7284.95 3680
7285.76 4005
7286.56 4044
7287.37 3889
7288.17 3792
7288.98 3668
7289.78 3415
7290.59 3157
7291.40 2932
7292.20 2770
7293.01 2671
7293.81 2607
7294.62 2585
7295.43 2567
7296.23 2504
7297.04 2438
7297.84 2457
7298.65 2363
7299.46 2377
7300.26 2336
7301.07 2382
7301.88 2419
7302.68 2434
7303.49 2371
7304.30 2465
7305.10 2529
7305.91 2494
7306.72 2643
7307.52 2621
7308.33 2672
7309.14 2786
7309.94 2923
7310.75 3035
7311.56 3008
7312.36 3109
7313.17 3217
7313.98 3159
7314.79 3184
7315.59 3015
7316.40 3078
7317.21 3156
7318.01 3216
7318.82 3426
7319.63 3595
7320.44 3620
7321.24 3824
7322.05 3976
7322.86 3893
7323.67 3768
7324.47 3626
7325.28 3504
7326.09 3358
7326.90 3246
7327.71 3157
7328.51 2820
7329.32 2772
7330.13 2727
7330.94 2601
7331.75 2511
7332.55 2428
7333.36 2366
7334.17 2327
7334.98 2454
7335.79 2434
7336.60 2339
7337.40 2477
7338.21 2636
7339.02 2710
7339.83 2508
7340.64 2752
7341.45 2647
7342.26 2475
7343.06 2484
7343.87 2657
7344.68 2413
7345.49 2435
7346.30 2505
7347.11 2510
7347.92 2522
7348.73 2524
7349.54 2554
7350.34 2640
7351.15 2549
7351.96 2405
7352.77 2408
7353.58 2540
7354.39 2665
7355.20 2548
7356.01 2318
7356.82 2330
7357.63 2431
7358.44 2447
7359.25 2492
7360.06 2444
7360.87 2533
7361.68 2677
7362.49 2737
7363.30 2631
7364.11 2585
7364.92 2677
7365.73 2540
7366.54 2594
7367.35 2413
7368.16 2434
7368.97 2521
7369.78 2606
7370.59 2406
7371.40 2465
7372.21 2498
7373.02 2447
7373.83 2428
7374.64 2504
7375.45 2557
7376.26 2593
7377.07 2657
7377.88 2706
7378.69 2778
7379.50 2928
7380.31 2930
7381.12 3168
7381.94 3182
7382.75 3286
7383.56 3263
7384.37 3361
7385.18 3213
7385.99 3013
7386.80 2940
7387.61 2902
7388.42 2965
7389.23 2703
7390.05 2638
7390.86 2515
7391.67 2584
7392.48 2540
7393.29 2391
7394.10 2295
7394.92 2367
7395.73 2423
7396.54 2471
7397.35 2538
7398.16 2749
7398.97 2769
7399.79 2844
7400.60 3036
7401.41 3174
7402.22 3184
7403.03 3294
7403.85 3065
7404.66 2966
7405.47 2924
7406.28 2847
7407.09 2855
7407.91 2756
7408.72 2754
7409.53 2762
7410.34 2653
7411.16 2678
7411.97 2547
7412.78 2530
7413.59 2396
7414.41 2400
7415.22 2276
7416.03 2289
7416.84 2349
7417.66 2316
7418.47 2349
7419.28 2417
7420.10 2465
7420.91 2309
7421.72 2224
7422.54 2211
7423.35 2287
7424.16 2212
7424.97 2163
7425.79 2150
7426.60 2195
7427.41 2173
7428.23 2035
7429.04 2126
7429.86 2017
7430.67 2068
7431.48 2095
7432.30 2090
7433.11 2143
7433.92 2010
7434.74 1925
7435.55 1950
7436.36 1965
7437.18 2069
7437.99 2028
7438.81 2131
7439.62 2086
7440.43 2211
7441.25 2146
7442.06 2098
7442.88 2057
7443.69 2061
7444.51 1981
7445.32 2067
7446.13 2077
7446.95 2105
7447.76 1946
7448.58 1945
7449.39 1985
7450.21 1898
7451.02 1975
7451.84 1920
7452.65 1868
7453.47 1850
7454.28 1933
7455.10 1902
7455.91 1861
7456.73 1838
7457.54 1991
7458.36 1947
7459.17 1881
7459.99 1941
7460.80 1983
7461.62 1984
7462.43 1886
7463.25 1937
7464.06 1922
7464.88 1908
7465.69 1998
7466.51 1986
7467.32 1854
7468.14 1902
7468.96 1954
7469.77 1906
7470.59 1896
7471.40 2034
7472.22 1998
7473.03 1964
7473.85 1988
7474.67 2006
7475.48 1942
7476.30 2013
7477.11 1893
7477.93 1900
7478.75 1870
7479.56 1831
7480.38 1733
7481.20 1830
7482.01 1872
7482.83 1746
7483.65 1681
7484.46 1886
7485.28 1830
7486.09 1760
7486.91 1790
7487.73 1799
7488.54 1819
7489.36 1622
7490.18 1629
7491.00 1611
7491.81 1683
7492.63 1775
7493.45 1718
7494.26 1742
7495.08 1695
7495.90 1772
7496.71 1686
7497.53 1686
7498.35 1827
7499.17 1765
7499.98 1642
7500.80 1677
7501.62 1632
7502.44 1652
7503.25 1731
7504.07 1667
7504.89 1620
7505.71 1550
7506.52 1662
7507.34 1701
7508.16 1601
7508.98 1545
7509.80 1640
7510.61 1727
7511.43 1540
7512.25 1613
7513.07 1684
7513.89 1554
7514.70 1627
7515.52 1683
7516.34 1642
7517.16 1571
7517.98 1563
7518.79 1565
7519.61 1630
7520.43 1793
7521.25 1633
7522.07 1455
7522.89 1637
7523.71 1588
7524.52 1477
7525.34 1507
7526.16 1522
7526.98 1567
7527.80 1541
7528.62 1576
7529.44 1611
7530.26 1665
7531.08 1511
7531.89 1502
7532.71 1549
7533.53 1587
7534.35 1572
7535.17 1598
7535.99 1528
7536.81 1524
7537.63 1504
7538.45 1533
7539.27 1559
7540.09 1535
7540.91 1569
7541.73 1554
7542.55 1691
7543.37 1554
7544.19 1481
7545.01 1519
7545.83 1479
7546.65 1555
7547.47 1634
7548.29 1547
7549.11 1666
7549.93 1758
7550.75 1662
7551.57 1525
7552.39 1420
7553.21 1489
7554.03 1411
7554.85 1455
7555.67 1468
7556.49 1586
7557.31 1532
7558.13 1616
7558.95 1606
7559.77 1632
7560.59 1522
7561.41 1549
7562.23 1536
7563.05 1652
7563.87 1530
7564.69 1556
7565.52 1477
7566.34 1458
7567.16 1486
7567.98 1512
7568.80 1498
7569.62 1434
7570.44 1528
7571.26 1555
7572.08 1662
7572.91 1617
7573.73 1532
7574.55 1513
7575.37 1557
7576.19 1559
7577.01 1464
7577.83 1443
7578.66 1500
7579.48 1483
7580.30 1543
7581.12 1510
7581.94 1510
7582.77 1592
7583.59 1511
7584.41 1524
7585.23 1603
7586.05 1644
7586.88 1680
7587.70 1741
7588.52 1698
7589.34 1611
7590.16 1650
7590.99 1699
7591.81 1766
7592.63 1667
7593.45 1766
7594.28 1687
7595.10 1643
7595.92 1560
7596.74 1524
7597.57 1650
7598.39 1626
7599.21 1610
7600.03 1509
7600.86 1588
7601.68 1729
7602.50 1782
7603.33 1755
7604.15 1788
7604.97 1783
7605.80 1831
7606.62 1818
7607.44 1843
7608.26 1789
7609.09 1710
7609.91 1713
7610.73 1711
7611.56 1654
7612.38 1643
7613.21 1548
7614.03 1714
7614.85 1762
7615.68 1786
7616.50 1868
7617.32 1971
7618.15 2023
7618.97 1870
7619.80 1907
7620.62 1790
7621.44 1726
7622.27 1840
7623.09 1897
7623.92 1681
7624.74 1749
7625.56 1878
7626.39 1827
7627.21 1773
7628.04 1727
7628.86 1755
7629.68 1778
7630.51 1704
7631.33 1896
7632.16 1912
7632.98 1912
7633.81 1954
7634.63 2045
7635.46 2010
7636.28 1861
7637.11 1828
7637.93 1800
7638.76 1731
7639.58 1763
7640.41 1643
7641.23 1548
7642.06 1581
7642.88 1559
7643.71 1611
7644.53 1582
7645.36 1513
7646.18 1518
7647.01 1546
7647.83 1604
7648.66 1610
7649.48 1741
7650.31 1592
7651.14 1486
7651.96 1497
7652.79 1498
7653.61 1487
7654.44 1484
7655.26 1489
7656.09 1526
7656.92 1520
7657.74 1543
7658.57 1510
7659.39 1568
7660.22 1536
7661.05 1507
7661.87 1542
7662.70 1574
7663.52 1476
7664.35 1464
7665.18 1573
7666.00 1430
7666.83 1482
7667.66 1545
7668.48 1475
7669.31 1514
7670.14 1439
7670.96 1544
7671.79 1518
7672.62 1522
7673.44 1434
7674.27 1435
7675.10 1392
7675.92 1473
7676.75 1445
7677.58 1376
7678.40 1399
7679.23 1435
7680.06 1449
7680.89 1523
7681.71 1471
7682.54 1539
7683.37 1563
7684.19 1515
7685.02 1459
7685.85 1440
7686.68 1497
7687.50 1461
7688.33 1421
7689.16 1392
7689.99 1486
7690.81 1485
7691.64 1462
7692.47 1504
7693.30 1505
7694.13 1498
7694.95 1565
7695.78 1536
7696.61 1467
7697.44 1392
7698.27 1423
7699.09 1488
7699.92 1473
7700.75 1427
7701.58 1544
7702.41 1544
7703.24 1487
7704.06 1547
7704.89 1516
7705.72 1487
7706.55 1460
7707.38 1421
7708.21 1511
7709.04 1578
7709.86 1479
7710.69 1475
7711.52 1479
7712.35 1473
7713.18 1406
7714.01 1360
7714.84 1465
7715.67 1505
7716.50 1452
7717.32 1442
7718.15 1282
7718.98 1363
7719.81 1445
7720.64 1540
7721.47 1511
7722.30 1457
7723.13 1380
7723.96 1441
7724.79 1488
7725.62 1526
7726.45 1440
7727.28 1359
7728.11 1435
7728.94 1400
7729.77 1412
7730.60 1458
7731.43 1466
7732.26 1383
7733.09 1500
7733.92 1538
7734.75 1424
7735.58 1436
7736.41 1459
7737.24 1406
7738.07 1359
7738.90 1395
7739.73 1386
7740.56 1408
7741.39 1404
7742.22 1473
7743.05 1595
7743.88 1566
7744.71 1587
7745.54 1578
7746.37 1643
7747.20 1655
7748.03 1757
7748.87 1765
7749.70 1761
7750.53 1708
7751.36 1753
7752.19 1712
7753.02 1667
7753.85 1642
7754.68 1546
7755.51 1531
7756.34 1490
7757.18 1428
7758.01 1532
7758.84 1506
7759.67 1562
7760.50 1645
7761.33 1547
7762.16 1644
7763.00 1667
7763.83 1500
7764.66 1413
7765.49 1429
7766.32 1385
7767.16 1523
7767.99 1503
7768.82 1335
7769.65 1455
7770.48 1470
7771.31 1434
7772.15 1362
7772.98 1348
7773.81 1436
7774.64 1436
7775.48 1462
7776.31 1499
7777.14 1476
7777.97 1499
7778.81 1571
7779.64 1470
7780.47 1434
7781.30 1466
7782.14 1503
7782.97 1447
7783.80 1434
7784.63 1456
7785.47 1519
7786.30 1437
7787.13 1541
7787.97 1534
7788.80 1532
7789.63 1483
7790.46 1402
7791.30 1470
7792.13 1441
7792.96 1435
7793.80 1433
7794.63 1470
7795.46 1468
7796.30 1456
7797.13 1505
7797.96 1465
7798.80 1394
7799.63 1470
7800.46 1510
7801.30 1514
7802.13 1482
7802.97 1524
7803.80 1556
7804.63 1469
7805.47 1574
7806.30 1534
7807.13 1511
7807.97 1593
7808.80 1621
7809.64 1621
7810.47 1593
7811.31 1674
7812.14 1639
7812.97 1625
7813.81 1749
7814.64 1783
7815.48 1757
7816.31 1723
7817.15 1650
7817.98 1631
7818.82 1781
7819.65 1769
7820.48 1797
7821.32 1708
7822.15 1702
7822.99 1682
7823.82 1683
7824.66 1817
7825.49 1743
7826.33 1880
7827.16 1855
7828.00 1789
7828.83 1777
7829.67 1870
7830.50 1769
7831.34 1672
7832.17 1762
7833.01 1769
7833.85 1886
7834.68 1916
7835.52 1972
7836.35 1854
7837.19 1854
7838.02 1897
7838.86 1807
7839.69 1736
7840.53 1903
7841.37 1867
7842.20 1895
7843.04 1870
7843.87 1782
7844.71 1816
7845.55 1691
7846.38 1733
7847.22 1861
7848.05 1748
7848.89 1758
7849.73 1852
7850.56 1722
7851.40 1564
7852.24 1557
7853.07 1706
7853.91 1612
7854.74 1645
7855.58 1645
7856.42 1641
7857.25 1780
7858.09 1841
7858.93 1942
7859.76 1788
7860.60 1785
7861.44 1833
7862.28 1826
7863.11 1777
7863.95 1696
7864.79 1721
7865.62 1637
7866.46 1699
7867.30 1687
7868.14 1697
7868.97 1578
7869.81 1670
7870.65 1775
7871.48 1819
7872.32 1778
7873.16 1806
7874.00 1758
7874.83 1753
7875.67 1804
7876.51 1934
7877.35 1857
7878.19 2001
7879.02 2126
7879.86 1947
7880.70 1963
7881.54 1925
7882.37 1823
7883.21 1685
7884.05 1865
7884.89 1885
7885.73 1838
7886.57 1775
7887.40 1717
7888.24 1799
7889.08 1754
7889.92 1721
7890.76 1900
7891.60 1816
7892.43 1874
7893.27 1889
7894.11 1827
7894.95 1910
7895.79 1828
7896.63 1821
7897.47 1692
7898.30 1837
7899.14 1886
7899.98 1918
7900.82 2061
7901.66 1851
7902.50 1839
7903.34 1909
7904.18 1858
7905.02 1784
7905.86 1849
7906.70 1719
7907.54 1688
7908.37 1720
7909.21 1689
7910.05 1675
7910.89 1734
7911.73 1750
7912.57 1772
7913.41 1665
7914.25 1667
7915.09 1764
7915.93 1663
7916.77 1863
7917.61 1832
7918.45 1943
7919.29 1978
7920.13 1885
7920.97 1768
7921.81 1844
7922.65 1842
7923.49 1773
7924.33 1722
7925.17 1660
7926.01 1612
7926.85 1489
7927.69 1587
7928.53 1529
7929.37 1524
7930.21 1589
7931.05 1488
7931.90 1482
7932.74 1515
7933.58 1430
7934.42 1462
7935.26 1468
7936.10 1480
7936.94 1524
7937.78 1560
7938.62 1497
7939.46 1580
7940.30 1467
7941.14 1594
7941.99 1620
7942.83 1527
7943.67 1552
7944.51 1571
7945.35 1597
7946.19 1551
7947.03 1668
7947.88 1619
7948.72 1592
7949.56 1547
7950.40 1516
7951.24 1624
7952.08 1552
7952.93 1540
7953.77 1598
7954.61 1535
7955.45 1663
7956.29 1591
7957.13 1472
7957.98 1702
7958.82 1738
7959.66 1576
7960.50 1534
7961.35 1630
7962.19 1750
7963.03 1731
7963.87 1551
7964.71 1618
7965.56 1686
7966.40 1650
7967.24 1606
7968.08 1680
7968.93 1720
7969.77 1644
7970.61 1689
7971.45 1602
7972.30 1668
7973.14 1685
7973.98 1685
7974.83 1655
7975.67 1616
7976.51 1606
7977.36 1486
7978.20 1611
7979.04 1609
7979.88 1644
7980.73 1606
7981.57 1546
7982.41 1556
7983.26 1458
7984.10 1521
7984.94 1506
7985.79 1608
7986.63 1614
7987.47 1598
7988.32 1524
7989.16 1423
7990.01 1429
7990.85 1425
7991.69 1353
7992.54 1349
7993.38 1329
7994.23 1383
7995.07 1367
7995.91 1455
7996.76 1451
7997.60 1389
7998.45 1414
7999.29 1509
8000.13 1399
8000.98 1408
8001.82 1375
8002.67 1421
8003.51 1244
8004.36 1299
8005.20 1277
8006.04 1444
8006.89 1376
8007.73 1283
8008.58 1340
8009.42 1320
8010.27 1336
8011.11 1266
8011.96 1317
8012.80 1319
8013.65 1323
8014.49 1316
8015.34 1268
8016.18 1309
8017.03 1397
8017.87 1329
8018.72 1301
8019.56 1311
8020.41 1254
8021.25 1247
8022.10 1297
8022.95 1333
8023.79 1243
8024.64 1373
8025.48 1333
8026.33 1202
8027.17 1260
8028.02 1323
8028.86 1282
8029.71 1315
8030.56 1267
8031.40 1251
8032.25 1251
8033.09 1262
8033.94 1313
8034.79 1348
8035.63 1269
8036.48 1302
8037.32 1344
8038.17 1254
8039.02 1295
8039.86 1278
8040.71 1281
8041.56 1324
8042.40 1263
8043.25 1251
8044.10 1262
8044.94 1231
8045.79 1170
8046.64 1260
8047.48 1382
8048.33 1397
8049.18 1395
8050.02 1329
8050.87 1215
8051.72 1216
8052.56 1251
8053.41 1242
8054.26 1306
8055.11 1247
8055.95 1196
8056.80 1148
8057.65 1176
8058.49 1217
8059.34 1175
8060.19 1220
8061.04 1340
8061.88 1271
8062.73 1223
8063.58 1261
8064.43 1169
8065.27 1178
8066.12 1214
8066.97 1199
8067.82 1321
8068.67 1243
8069.51 1281
8070.36 1252
8071.21 1204
8072.06 1171
8072.91 1161
8073.75 1192
8074.60 1193
8075.45 1210
8076.30 1148
8077.15 1235
8078.00 1193
8078.84 1357
8079.69 1278
8080.54 1204
8081.39 1197
8082.24 1117
8083.09 1194
8083.94 1220
8084.78 1263
8085.63 1230
8086.48 1247
8087.33 1205
8088.18 1160
8089.03 1261
8089.88 1232
8090.73 1211
8091.58 1200
8092.42 1293
8093.27 1207
8094.12 1257
8094.97 1189
8095.82 1188
8096.67 1142
8097.52 1210
8098.37 1204
8099.22 1223
8100.07 1164
8100.92 1131
8101.77 1155
8102.62 1309
8103.47 1339
8104.32 1172
8105.17 1220
8106.02 1184
8106.87 1176
8107.72 1104
8108.57 1270
8109.42 1210
8110.27 1325
8111.12 1271
8111.97 1177
8112.82 1180
8113.67 1246
8114.52 1110
8115.37 1200
8116.22 1108
8117.07 1230
8117.92 1283
8118.77 1342
8119.62 1309
8120.47 1264
8121.32 1356
8122.17 1333
8123.02 1227
8123.87 1205
8124.72 1266
8125.57 1243
8126.43 1104
8127.28 1168
8128.13 1222
8128.98 1266
8129.83 1187
8130.68 1201
8131.53 1225
8132.38 1294
8133.23 1267
8134.09 1273
8134.94 1220
8135.79 1273
8136.64 1246
8137.49 1357
8138.34 1249
8139.19 1255
8140.05 1393
8140.90 1408
8141.75 1262
8142.60 1396
8143.45 1296
8144.30 1381
8145.16 1310
8146.01 1236
8146.86 1317
8147.71 1351
8148.56 1355
8149.42 1353
8150.27 1274
8151.12 1317
8151.97 1249
8152.83 1308
8153.68 1397
8154.53 1424
8155.38 1411
8156.24 1318
8157.09 1447
8157.94 1425
8158.79 1390
8159.65 1369
8160.50 1241
8161.35 1316
8162.20 1243
8163.06 1366
8163.91 1233
8164.76 1273
8165.62 1282
8166.47 1258
8167.32 1225
8168.17 1220
8169.03 1222
8169.88 1409
8170.73 1299
8171.59 1387
8172.44 1340
8173.29 1233
8174.15 1212
8175.00 1332
8175.85 1432
8176.71 1363
8177.56 1199
8178.42 1255
8179.27 1186
8180.12 1181
8180.98 1174
8181.83 1207
8182.68 1190
8183.54 1261
8184.39 1170
8185.25 1255
8186.10 1223
8186.95 1254
8187.81 1231
8188.66 1217
8189.52 1267
8190.37 1206
8191.22 1197
8192.08 1251
8192.93 1289
8193.79 1203
8194.64 1167
8195.50 1206
8196.35 1192
8197.21 1220
8198.06 1238
8198.92 1207
8199.77 1161
8200.63 1202
8201.48 1243
8202.33 1179
8203.19 1213
8204.04 1252
8204.90 1196
8205.75 1218
8206.61 1220
8207.47 1217
8208.32 1279
8209.18 1246
8210.03 1231
8210.89 1261
8211.74 1169
8212.60 1238
8213.45 1321
8214.31 1282
8215.16 1194
8216.02 1178
8216.87 1238
8217.73 1142
8218.59 1281
8219.44 1332
8220.30 1227
8221.15 1203
8222.01 1270
8222.87 1258
8223.72 1275
8224.58 1241
8225.43 1226
8226.29 1217
8227.15 1286
8228.00 1378
8228.86 1264
8229.71 1212
8230.57 1212
8231.43 1250
8232.28 1255
8233.14 1240
8234.00 1176
8234.85 1241
8235.71 1206
8236.57 1180
8237.42 1142
8238.28 1158
8239.14 1243
8239.99 1256
8240.85 1227
8241.71 1204
8242.56 1182
8243.42 1160
8244.28 1215
8245.14 1221
8245.99 1253
8246.85 1246
8247.71 1199
8248.56 1214
8249.42 1155
8250.28 1151
8251.14 1220
8251.99 1333
8252.85 1198
8253.71 1117
8254.57 1160
8255.42 1240
8256.28 1192
8257.14 1167
8258.00 1177
8258.86 1257
8259.71 1227
8260.57 1202
8261.43 1241
8262.29 1235
8263.15 1190
8264.00 1187
8264.86 1161
8265.72 1116
8266.58 1053
8267.44 1164
8268.29 1142
8269.15 1155
8270.01 1204
8270.87 1273
8271.73 1273
8272.59 1193
8273.45 1165
8274.30 1190
8275.16 1263
8276.02 1275
8276.88 1289
8277.74 1258
8278.60 1261
8279.46 1114
8280.32 1137
8281.18 1125
8282.03 1118
8282.89 1226
8283.75 1235
8284.61 1203
8285.47 1275
8286.33 1311
8287.19 1183
8288.05 1262
8288.91 1352
8289.77 1405
8290.63 1399
8291.49 1274
8292.35 1343
8293.21 1301
8294.07 1255
8294.93 1225
8295.78 1282
8296.64 1350
8297.50 1285
8298.36 1306
8299.22 1299
8300.08 1256
8300.94 1230
8301.80 1248
8302.66 1312
8303.52 1334
8304.38 1384
8305.25 1310
8306.11 1353
8306.97 1267
8307.83 1237
8308.69 1310
8309.55 1409
8310.41 1301
8311.27 1267
8312.13 1255
8312.99 1247
8313.85 1231
8314.71 1260
8315.57 1261
8316.43 1290
8317.29 1264
8318.15 1282
8319.02 1277
8319.88 1299
8320.74 1317
8321.60 1268
8322.46 1356
8323.32 1293
8324.18 1340
8325.04 1261
8325.90 1243
8326.77 1356
8327.63 1376
8328.49 1294
8329.35 1252
8330.21 1298
8331.07 1233
8331.93 1225
8332.80 1353
8333.66 1333
8334.52 1252
8335.38 1318
8336.24 1322
8337.11 1268
8337.97 1314
8338.83 1256
8339.69 1287
8340.55 1337
8341.42 1368
8342.28 1359
8343.14 1288
8344.00 1218
8344.86 1254
8345.73 1359
8346.59 1406
8347.45 1342
8348.31 1307
8349.18 1248
8350.04 1294
8350.90 1288
8351.76 1337
8352.63 1440
8353.49 1424
8354.35 1302
8355.22 1288
8356.08 1379
8356.94 1387
8357.80 1367
8358.67 1413
8359.53 1365
8360.39 1249
8361.26 1242
8362.12 1277
8362.98 1321
8363.85 1266
8364.71 1316
8365.57 1414
8366.44 1372
8367.30 1447
8368.16 1346
8369.03 1369
8369.89 1337
8370.75 1406
8371.62 1371
8372.48 1421
8373.35 1388
8374.21 1221
8375.07 1332
8375.94 1348
8376.80 1482
8377.67 1482
8378.53 1422
8379.39 1443
8380.26 1442
8381.12 1382
8381.99 1430
8382.85 1393
8383.71 1340
8384.58 1391
8385.44 1403
8386.31 1504
8387.17 1615
8388.04 1507
8388.90 1420
8389.77 1434
8390.63 1395
8391.50 1464
8392.36 1451
8393.22 1507
8394.09 1523
8394.95 1457
8395.82 1358
8396.68 1455
8397.55 1528
8398.41 1517
8399.28 1527
8400.14 1489
8401.01 1493
8401.88 1471
8402.74 1502
8403.61 1581
8404.47 1496
8405.34 1546
8406.20 1585
8407.07 1487
8407.93 1501
8408.80 1645
8409.66 1693
8410.53 1661
8411.40 1689
8412.26 1618
8413.13 1713
8413.99 1619
8414.86 1614
8415.73 1644
8416.59 1689
8417.46 1646
8418.32 1656
8419.19 1746
8420.06 1777
8420.92 1739
8421.79 1694
8422.65 1790
8423.52 1782
8424.39 1754
8425.25 1694
8426.12 1849
8426.99 1914
8427.85 1889
8428.72 1808
8429.59 1830
8430.45 1926
8431.32 2010
8432.19 1966
8433.05 1939
8433.92 1931
8434.79 1915
8435.65 2040
8436.52 2030
8437.39 2036
8438.26 2105
8439.12 2154
8439.99 2231
8440.86 2232
8441.73 2281
8442.59 2545
8443.46 2394
8444.33 2327
8445.19 2377
8446.06 2562
8446.93 2575
8447.80 2439
8448.67 2399
8449.53 2431
8450.40 2391
8451.27 2492
8452.14 2492
8453.00 2486
8453.87 2879
8454.74 3276
8455.61 3409
8456.48 3693
8457.34 3938
8458.21 4296
8459.08 4237
8459.95 4318
8460.82 4097
8461.69 3840
8462.55 3605
8463.42 3325
8464.29 3294
8465.16 3173
8466.03 3065
8466.90 3140
8467.77 3373
8468.63 3646
8469.50 4345
8470.37 4921
8471.24 5483
8472.11 5922
8472.98 5809
8473.85 5649
8474.72 5042
8475.58 4770
8476.45 4131
8477.32 3551
8478.19 3327
8479.06 3076
8479.93 2810
8480.80 2575
8481.67 2415
8482.54 2373
8483.41 2182
8484.28 2178
8485.15 2218
8486.02 2284
8486.89 2246
8487.76 2205
8488.63 2108
8489.50 2111
8490.37 2103
8491.24 2058
8492.11 2156
8492.98 2061
8493.85 2062
8494.72 2224
8495.59 2253
8496.46 2292
8497.33 2224
8498.20 2266
8499.07 2384
8499.94 2311
8500.81 2243
8501.68 2120
8502.55 2190
8503.42 2254
8504.29 2076
8505.16 2091
8506.03 2064
8506.90 2188
8507.77 2341
8508.64 2648
8509.51 2827
8510.38 2780
8511.25 2767
8512.13 2693
8513.00 2495
8513.87 2390
8514.74 2448
8515.61 2261
8516.48 2259
8517.35 2134
8518.22 2063
8519.09 1984
8519.97 2016
8520.84 1921
8521.71 1937
8522.58 2013
8523.45 1973
8524.32 1990
8525.19 2081
8526.07 2060
8526.94 2016
8527.81 2027
8528.68 2044
8529.55 2073
8530.43 2125
8531.30 2139
8532.17 2168
8533.04 2284
8533.91 2171
8534.79 2162
8535.66 2231
8536.53 2258
8537.40 2132
8538.27 2195
8539.15 2160
8540.02 2132
8540.89 2184
8541.76 2148
8542.64 2031
8543.51 2024
8544.38 2183
8545.25 2125
8546.13 2170
8547.00 2136
8547.87 2184
8548.74 2197
8549.62 2257
8550.49 2216
8551.36 2148
8552.24 2244
8553.11 2278
8553.98 2251
8554.86 2172
8555.73 2180
8556.60 2253
8557.48 2186
8558.35 2128
8559.22 2124
8560.10 2087
8560.97 1897
8561.84 1863
8562.72 1940
8563.59 2009
8564.46 1915
8565.34 1771
8566.21 1694
8567.08 1810
8567.96 1824
8568.83 1847
8569.71 1868
8570.58 1918
8571.45 1777
8572.33 1793
8573.20 1820
8574.08 1859
8574.95 1758
8575.82 1825
8576.70 1806
8577.57 1696
8578.45 1731
8579.32 1743
8580.20 1651
8581.07 1712
8581.94 1641
8582.82 1646
8583.69 1748
8584.57 1804
8585.44 1761
8586.32 1819
8587.19 1719
8588.07 1695
8588.94 1754
8589.82 1760
8590.69 1716
8591.57 1702
8592.44 1789
8593.32 1711
8594.19 1741
8595.07 1780
8595.94 1684
8596.82 1693
8597.69 1648
8598.57 1629
8599.44 1671
8600.32 1767
8601.19 1607
8602.07 1667
8602.95 1696
8603.82 1775
8604.70 1731
8605.57 1756
8606.45 1675
8607.32 1629
8608.20 1782
8609.08 1794
8609.95 1789
8610.83 1872
8611.70 1837
8612.58 1804
8613.46 1736
8614.33 1794
8615.21 1726
8616.08 1840
8616.96 1834
8617.84 1852
8618.71 1700
8619.59 1750
8620.47 1820
8621.34 1880
8622.22 1777
8623.10 1715
8623.97 1794
8624.85 1733
8625.73 1701
8626.60 1718
8627.48 1774
8628.36 1853
8629.23 1828
8630.11 1872
8630.99 1881
8631.87 1885
8632.74 1877
8633.62 1922
8634.50 1952
8635.37 1946
8636.25 2055
8637.13 1967
8638.01 1981
8638.88 1828
8639.76 1897
8640.64 2055
8641.52 1939
8642.39 1957
8643.27 2055
8644.15 2100
8645.03 2025
8645.90 2041
8646.78 2039
8647.66 2025
8648.54 2145
8649.42 2177
8650.29 2200
8651.17 2040
8652.05 2156
8652.93 2212
8653.81 2201
8654.68 2239
8655.56 2092
8656.44 2056
8657.32 2168
8658.20 2224
8659.08 2428
8659.95 2452
8660.83 2223
8661.71 2298
8662.59 2325
8663.47 2329
8664.35 2207
8665.23 2172
8666.10 2169
8666.98 2241
8667.86 2342
8668.74 2260
8669.62 2462
8670.50 2618
8671.38 2718
8672.26 2772
8673.14 3080
8674.02 3286
8674.90 3394
8675.77 3384
8676.65 3446
8677.53 3485
8678.41 3381
8679.29 3243
8680.17 3219
8681.05 2940
8681.93 2803
8682.81 2662
8683.69 2703
8684.57 2571
8685.45 2442
8686.33 2550
8687.21 2648
8688.09 2569
8688.97 2795
8689.85 2929
8690.73 3336
8691.61 3655
8692.49 4252
8693.37 4633
8694.25 5046
8695.13 5069
8696.01 4935
8696.89 4556
8697.77 4083
8698.65 3940
8699.53 3504
8700.41 3028
8701.29 2858
8702.17 2582
8703.05 2444
8703.94 2295
8704.82 2271
8705.70 2140
8706.58 2210
8707.46 2073
8708.34 2020
8709.22 2017
8710.10 2015
8710.98 2021
8711.86 1934
8712.75 2011
8713.63 2034
8714.51 2015
8715.39 1995
8716.27 1833
8717.15 1915
8718.03 1877
8718.91 1824
8719.80 1899
8720.68 1967
8721.56 1889
8722.44 1819
8723.32 1951
8724.20 1948
8725.09 1863
8725.97 1932
8726.85 2013
8727.73 2078
8728.61 1888
8729.50 2082
8730.38 2155
8731.26 2177
8732.14 2261
8733.02 2262
8733.91 2185
8734.79 2143
8735.67 2042
8736.55 2022
8737.44 1953
8738.32 1909
8739.20 1929
8740.08 1891
8740.97 1805
8741.85 1797
8742.73 1777
8743.61 1765
8744.50 1825
8745.38 1792
8746.26 1711
8747.15 1733
8748.03 1719
8748.91 1731
8749.79 1773
8750.68 1718
8751.56 1807
8752.44 1799
8753.33 1778
8754.21 1843
8755.09 1805
8755.98 1800
8756.86 1805
8757.74 1875
8758.63 1872
8759.51 1700
8760.39 1638
8761.28 1748
8762.16 1754
8763.05 1804
8763.93 1848
8764.81 1802
8765.70 1747
8766.58 1840
8767.46 1955
8768.35 1906
8769.23 1882
8770.12 1746
8771.00 1732
8771.89 1822
8772.77 1783
8773.65 1714
8774.54 1726
8775.42 1693
8776.31 1678
8777.19 1731
8778.08 1636
8778.96 1522
8779.84 1533
8780.73 1648
8781.61 1656
8782.50 1622
8783.38 1549
8784.27 1532
8785.15 1547
8786.04 1519
8786.92 1534
8787.81 1541
8788.69 1511
8789.58 1539
8790.46 1553
8791.35 1608
8792.23 1580
8793.12 1583
8794.00 1639
8794.89 1562
8795.77 1516
8796.66 1565
8797.55 1567
8798.43 1596
8799.32 1582
8800.20 1482
8801.09 1536
8801.97 1469
8802.86 1459
8803.74 1517
8804.63 1556
8805.52 1471
8806.40 1544
8807.29 1536
8808.17 1490
8809.06 1531
8809.95 1484
8810.83 1464
8811.72 1462
8812.60 1429
8813.49 1384
8814.38 1447
8815.26 1474
8816.15 1508
8817.04 1445
8817.92 1487
8818.81 1451
8819.70 1535
8820.58 1377
8821.47 1414
8822.36 1424
8823.24 1340
8824.13 1383
8825.02 1353
8825.90 1386
8826.79 1429
8827.68 1454
8828.56 1442
8829.45 1314
8830.34 1292
8831.23 1370
8832.11 1318
8833.00 1338
8833.89 1373
8834.77 1311
8835.66 1314
8836.55 1315
8837.44 1246
8838.32 1287
8839.21 1272
8840.10 1338
8840.99 1322
8841.88 1217
8842.76 1295
8843.65 1402
8844.54 1337
8845.43 1268
8846.31 1316
8847.20 1284
8848.09 1270
8848.98 1272
8849.87 1329
8850.75 1301
8851.64 1214
8852.53 1193
8853.42 1222
8854.31 1289
8855.20 1173
8856.08 1247
8856.97 1114
8857.86 1173
8858.75 1199
8859.64 1233
8860.53 1204
8861.42 1240
8862.30 1206
8863.19 1268
8864.08 1220
8864.97 1256
8865.86 1275
8866.75 1278
8867.64 1228
8868.53 1237
8869.42 1208
8870.30 1117
8871.19 1201
8872.08 1157
8872.97 1175
8873.86 1178
8874.75 1214
8875.64 1122
8876.53 1123
8877.42 1117
8878.31 1270
8879.20 1159
8880.09 1140
8880.98 1149
8881.87 1147
8882.76 1153
8883.65 1112
8884.54 1145
8885.43 1072
8886.32 1152
8887.21 1122
8888.10 1154
8888.99 1113
8889.88 1044
8890.77 1116
8891.66 1073
8892.55 1080
8893.44 1169
8894.33 1126
8895.22 1096
8896.11 1072
8897.00 1062
8897.89 1166
8898.78 1179
8899.67 1102
8900.56 998
8901.45 1011
8902.34 1054
8903.23 1084
8904.12 1097
8905.02 1106
8905.91 1067
8906.80 1007
8907.69 1126
8908.58 1172
8909.47 1171
8910.36 1071
8911.25 1117
8912.14 1046
8913.04 1045
8913.93 1071
8914.82 1115
8915.71 1184
8916.60 1058
8917.49 1038
8918.38 1047
8919.28 1045
8920.17 1051
8921.06 1041
8921.95 1094
8922.84 1087
8923.73 1075
8924.63 1078
8925.52 1087
8926.41 1047
8927.30 1025
8928.19 1005
8929.09 1036
8929.98 995
8930.87 1016
8931.76 1037
8932.65 1054
8933.55 1057
8934.44 996
8935.33 935
8936.22 989
8937.12 1015
8938.01 1055
8938.90 1091
8939.79 1100
8940.69 985
8941.58 967
8942.47 944
8943.37 1021
8944.26 1036
8945.15 1002
8946.04 1029
8946.94 1084
8947.83 1080
8948.72 1001
8949.62 996
8950.51 1059
8951.40 1022
8952.30 1019
8953.19 1003
8954.08 949
8954.98 945
8955.87 992
8956.76 934
8957.66 960
8958.55 1023
8959.44 1031
8960.34 1050
8961.23 994
8962.12 1054
8963.02 991
8963.91 985
8964.81 1073
8965.70 1059
8966.59 1127
8967.49 974
8968.38 887
8969.28 917
8970.17 968
8971.06 993
8971.96 922
8972.85 964
8973.75 980
8974.64 974
8975.54 920
8976.43 961
8977.32 991
8978.22 1045
8979.11 1086
8980.01 958
8980.90 937
8981.80 983
8982.69 980
8983.59 916
8984.48 999
8985.38 1022
8986.27 1002
8987.17 906
8988.06 876
8988.96 1044
8989.85 1010
8990.75 929
8991.64 918
8992.54 932
8993.43 957
8994.33 980
8995.22 1032
8996.12 905
8997.01 926
8997.91 942
8998.81 955
8999.70 838
9000.60 902
9001.49 978
9002.39 920
9003.28 982
9004.18 867
9005.08 898
9005.97 975
9006.87 931
9007.76 938
9008.66 939
9009.56 973
9010.45 875
9011.35 948
9012.24 911
9013.14 937
9014.04 1052
9014.93 937
9015.83 950
9016.73 920
9017.62 878
9018.52 875
9019.42 1029
9020.31 901
9021.21 874
9022.11 958
9023.00 944
9023.90 888
9024.80 878
9025.69 902
9026.59 904
9027.49 932
9028.38 1002
9029.28 881
9030.18 924
9031.08 965
9031.97 1030
9032.87 993
9033.77 930
9034.66 807
9035.56 919
9036.46 960
9037.36 956
9038.25 920
9039.15 817
9040.05 859
9040.95 793
9041.85 878
9042.74 893
9043.64 963
9044.54 836
9045.44 917
9046.33 953
9047.23 950
9048.13 922
9049.03 942
9049.93 962
9050.82 943
9051.72 909
9052.62 938
9053.52 869
9054.42 882
9055.32 880
9056.21 939
9057.11 1029
9058.01 973
9058.91 959
9059.81 945
9060.71 905
9061.61 912
9062.50 941
9063.40 942
9064.30 926
9065.20 969
9066.10 959
9067.00 1058
9067.90 1006
9068.80 977
9069.70 969
9070.60 1015
9071.49 932
9072.39 945
9073.29 969
9074.19 868
9075.09 916
9075.99 945
9076.89 855
9077.79 905
9078.69 883
9079.59 999
9080.49 971
9081.39 969
9082.29 940
9083.19 939
9084.09 912
9084.99 991
9085.89 1004
9086.79 971
9087.69 924
9088.59 911
9089.49 898
9090.39 1024
9091.29 1087
9092.19 1013
9093.09 972
9093.99 970
9094.89 987
9095.79 1002
9096.69 948
9097.59 1024
9098.49 1070
9099.39 961
9100.29 1022
9101.19 869
9102.09 922
9102.99 989
9103.90 960
9104.80 916
9105.70 881
9106.60 876
9107.50 960
9108.40 873
9109.30 945
9110.20 918
9111.10 856
9112.00 900
9112.91 903
9113.81 835
9114.71 852
9115.61 902
9116.51 905
9117.41 819
9118.31 888
9119.22 982
9120.12 970
9121.02 929
9121.92 919
9122.82 914
9123.72 970
9124.63 1008
9125.53 966
9126.43 936
9127.33 907
9128.23 911
9129.14 894
9130.04 921
9130.94 913
9131.84 892
9132.74 889
9133.65 850
9134.55 892
9135.45 891
9136.35 854
9137.26 839
9138.16 836
9139.06 863
9139.96 880
9140.87 935
9141.77 907
9142.67 894
9143.57 857
9144.48 892
9145.38 855
9146.28 894
9147.19 963
9148.09 851
9148.99 824
9149.90 903
9150.80 827
9151.70 858
9152.60 896
9153.51 863
9154.41 886
9155.31 906
9156.22 880
9157.12 896
9158.02 927
9158.93 856
9159.83 903
9160.74 924
9161.64 908
9162.54 883
9163.45 833
9164.35 873
9165.25 862
9166.16 912
9167.06 928
9167.97 969
9168.87 923
9169.77 880
9170.68 884
9171.58 829
9172.49 838
9173.39 905
9174.30 910
9175.20 945
9176.10 894
9177.01 880
9177.91 883
9178.82 823
9179.72 859
9180.63 904
9181.53 941
9182.44 972
9183.34 837
9184.25 861
9185.15 879
9186.05 896
9186.96 879
9187.86 872
9188.77 916
9189.67 852
9190.58 862
9191.48 904
9192.39 909
9193.30 883
9194.20 894
9195.11 941
9196.01 947
9196.92 932
9197.82 939
9198.73 852
9199.63 863
9200.54 852
9201.44 911
9202.35 976
9203.26 955
9204.16 934
9205.07 966
9205.97 984
9206.88 884
9207.78 919
9208.69 896
9209.60 880
9210.50 837
9211.41 907
9212.32 862
9213.22 933
9214.13 981
9215.03 986
9215.94 920
9216.85 870
9217.75 945
9218.66 1003
9219.57 924
9220.47 961
9221.38 856
9222.29 873
9223.19 952
9224.10 887
9225.01 849
9225.91 829
9226.82 825
9227.73 871
9228.63 901
9229.54 928
9230.45 876
9231.36 877
9232.26 887
9233.17 894
9234.08 871
9234.98 859
9235.89 898
9236.80 813
9237.71 871
9238.61 905
9239.52 877
9240.43 911
9241.34 904
9242.24 882
9243.15 930
9244.06 959
9244.97 848
9245.87 852
9246.78 906
9247.69 913
9248.60 917
9249.51 868
9250.41 813
9251.32 823
9252.23 872
9253.14 825
9254.05 794
9254.96 837
9255.86 869
9256.77 928
9257.68 935
9258.59 900
9259.50 903
9260.41 935
9261.31 858
9262.22 862
9263.13 892
9264.04 892
9264.95 924
9265.86 969
9266.77 822
9267.68 867
9268.58 932
9269.49 870
9270.40 862
9271.31 823
9272.22 840
9273.13 870
9274.04 878
9274.95 828
9275.86 825
9276.77 813
9277.68 890
9278.59 853
9279.50 923
9280.40 865
9281.31 869
9282.22 882
9283.13 835
9284.04 815
9284.95 867
9285.86 902
9286.77 856
9287.68 894
9288.59 904
9289.50 908
9290.41 888
9291.32 886
9292.23 969
9293.14 920
9294.05 864
9294.96 847
9295.87 902
9296.78 874
9297.69 845
9298.60 934
9299.52 949
9300.43 962
9301.34 947
9302.25 955
9303.16 984
9304.07 895
9304.98 931
9305.89 974
9306.80 1000
9307.71 934
9308.62 1017
9309.53 962
9310.44 957
9311.36 1023
9312.27 1032
9313.18 1107
9314.09 1019
9315.00 984
9315.91 939
9316.82 898
9317.73 897
9318.64 872
9319.56 812
9320.47 841
9321.38 883
9322.29 924
9323.20 963
9324.11 988
9325.03 878
9325.94 924
9326.85 961
9327.76 999
9328.67 931
9329.59 933
9330.50 971
9331.41 922
9332.32 906
9333.23 896
9334.15 1015
9335.06 920
9335.97 908
9336.88 906
9337.79 946
9338.71 874
9339.62 815
9340.53 878
9341.44 931
9342.36 910
9343.27 942
9344.18 917
9345.09 905
9346.01 861
9346.92 820
9347.83 979
9348.75 915
9349.66 879
9350.57 903
9351.48 918
9352.40 960
9353.31 901
9354.22 991
9355.14 955
9356.05 992
9356.96 890
9357.88 938
9358.79 914
9359.70 997
9360.62 956
9361.53 940
9362.44 881
9363.36 871
9364.27 861
9365.19 857
9366.10 952
9367.01 986
9367.93 866
9368.84 932
9369.75 910
9370.67 829
9371.58 947
9372.50 925
9373.41 924
9374.32 929
9375.24 961
9376.15 914
9377.07 854
9377.98 937
9378.90 909
9379.81 882
9380.72 969
9381.64 957
9382.55 923
9383.47 952
9384.38 953
9385.30 1027
9386.21 979
9387.13 963
9388.04 954
9388.96 899
9389.87 929
9390.79 942
9391.70 879
9392.62 940
9393.53 971
9394.45 1020
9395.36 1043
9396.28 964
9397.19 983
9398.11 892
9399.02 897
9399.94 914
9400.85 991
9401.77 1046
9402.68 975
9403.60 946
9404.52 936
9405.43 957
9406.35 906
9407.26 858
9408.18 978
9409.09 945
9410.01 1011
9410.93 902
9411.84 914
9412.76 908
9413.67 898
9414.59 945
9415.51 874
9416.42 941
9417.34 880
9418.26 984
9419.17 995
9420.09 924
9421.00 958
9421.92 932
9422.84 873
9423.75 934
9424.67 941
9425.59 921
9426.50 951
9427.42 912
9428.34 1027
9429.25 909
9430.17 915
9431.09 903
9432.00 935
9432.92 985
9433.84 989
9434.76 1035
9435.67 1039
9436.59 956
9437.51 936
9438.42 986
9439.34 1001
9440.26 903
9441.18 945
9442.09 952
9443.01 1075
9443.93 1025
9444.85 1022
9445.76 932
9446.68 1046
9447.60 1020
9448.52 972
9449.43 1038
9450.35 1025
9451.27 1060
9452.19 997
9453.11 1041
9454.02 1126
9454.94 1138
9455.86 1161
9456.78 1199
9457.70 1014
9458.62 1038
9459.53 1100
9460.45 1047
9461.37 1040
9462.29 1014
9463.21 1012
9464.13 1059
9465.04 976
9465.96 1030
9466.88 1096
9467.80 964
9468.72 1013
9469.64 992
9470.56 1064
9471.48 1055
9472.39 1013
9473.31 1129
9474.23 1061
9475.15 1097
9476.07 1131
9476.99 1070
9477.91 1038
9478.83 1016
9479.75 1124
9480.67 1061
9481.59 1023
9482.51 1046
9483.42 1050
9484.34 970
9485.26 1026
9486.18 1066
9487.10 1098
9488.02 1017
9488.94 1047
9489.86 1044
9490.78 1007
9491.70 977
9492.62 1039
9493.54 1000
9494.46 1026
9495.38 1005
9496.30 1012
9497.22 1029
9498.14 1060
9499.06 989
9499.98 1063
9500.90 1016
9501.82 967
9502.74 982
9503.66 981
9504.58 986
9505.50 971
9506.43 1090
9507.35 1036
9508.27 1036
9509.19 985
9510.11 986
9511.03 1160
9511.95 1097
9512.87 1127
9513.79 1029
9514.71 1100
9515.63 1033
9516.55 1029
9517.48 1089
9518.40 1113
9519.32 1099
9520.24 1147
9521.16 1132
9522.08 1065
9523.00 1149
9523.92 1170
9524.85 1212
9525.77 1108
9526.69 1189
9527.61 1205
9528.53 1159
9529.45 1199
9530.38 1243
9531.30 1334
9532.22 1368
9533.14 1356
9534.06 1327
9534.98 1407
9535.91 1512
9536.83 1395
9537.75 1330
9538.67 1272
9539.60 1311
9540.52 1275
9541.44 1192
9542.36 1216
9543.28 1178
9544.21 1250
9545.13 1214
9546.05 1146
9546.97 1163
9547.90 1154
9548.82 1176
9549.74 1114
9550.66 1103
9551.59 1146
9552.51 1098
9553.43 1129
9554.36 1122
9555.28 1127
9556.20 1049
9557.13 1073
9558.05 1060
9558.97 1142
9559.89 1216
9560.82 1174
9561.74 1166
9562.66 1275
9563.59 1195
9564.51 1117
9565.43 1186
9566.36 1147
9567.28 1078
9568.20 1162
9569.13 1122
9570.05 1130
9570.98 1125
9571.90 1137
9572.82 1162
9573.75 1220
9574.67 1154
9575.60 1177
9576.52 1139
9577.44 1162
9578.37 1170
9579.29 1185
9580.22 1208
9581.14 1115
9582.06 1058
9582.99 1057
9583.91 1136
9584.84 1141
9585.76 1109
9586.69 1104
9587.61 1069
9588.53 1116
9589.46 1101
9590.38 1084
9591.31 1149
9592.23 1043
9593.16 1081
9594.08 1186
9595.01 1222
9595.93 1197
9596.86 1159
9597.78 1149
9598.71 1143
9599.63 1162
9600.56 1177
9601.48 1239
9602.41 1175
9603.33 1164
9604.26 1246
9605.18 1188
9606.11 1177
9607.03 1243
9607.96 1248
9608.89 1242
9609.81 1263
9610.74 1221
9611.66 1194
9612.59 1162
9613.51 1334
9614.44 1373
9615.37 1241
9616.29 1263
9617.22 1219
9618.14 1227
9619.07 1223
9620.00 1274
9620.92 1247
9621.85 1246
9622.77 1224
9623.70 1293
9624.63 1187
9625.55 1290
9626.48 1382
9627.41 1227
9628.33 1202
9629.26 1266
9630.19 1295
9631.11 1312
9632.04 1262
9632.97 1371
9633.89 1382
9634.82 1345
9635.75 1320
9636.67 1243
9637.60 1371
9638.53 1384
9639.45 1450
9640.38 1446
9641.31 1450
9642.23 1408
9643.16 1439
9644.09 1373
9645.02 1374
9645.94 1392
9646.87 1456
9647.80 1507
9648.73 1587
9649.65 1564
9650.58 1604
9651.51 1596
9652.44 1653
9653.36 1612
9654.29 1579
9655.22 1516
9656.15 1518
9657.08 1532
9658.00 1505
9658.93 1579
9659.86 1546
9660.79 1424
9661.72 1391
9662.64 1446
9663.57 1501
9664.50 1441
9665.43 1559
9666.36 1484
9667.28 1463
9668.21 1601
9669.14 1590
9670.07 1582
9671.00 1549
9671.93 1563
9672.86 1496
9673.78 1454
9674.71 1566
9675.64 1589
9676.57 1597
9677.50 1541
9678.43 1539
9679.36 1554
9680.29 1555
9681.21 1578
9682.14 1665
9683.07 1644
9684.00 1647
9684.93 1685
9685.86 1641
9686.79 1599
9687.72 1676
9688.65 1646
9689.58 1765
9690.51 1707
9691.44 1718
9692.37 1675
9693.30 1711
9694.23 1652
9695.16 1711
9696.09 1765
9697.02 1798
9697.94 1893
9698.87 1801
9699.80 1813
9700.73 1835
9701.66 1819
9702.59 1830
9703.52 1786
9704.45 1832
9705.39 1830
9706.32 1833
9707.25 1702
9708.18 1739
9709.11 1749
9710.04 1763
9710.97 1796
9711.90 1652
9712.83 1690
9713.76 1722
9714.69 1657
9715.62 1792
9716.55 1761
9717.48 1744
9718.41 1752
9719.34 1708
9720.27 1843
9721.21 1789
9722.14 1740
9723.07 1708
9724.00 1691
9724.93 1632
9725.86 1524
9726.79 1473
9727.72 1506
9728.65 1525
9729.59 1574
9730.52 1595
9731.45 1679
9732.38 1607
9733.31 1656
9734.24 1684
9735.17 1639
9736.11 1670
9737.04 1561
9737.97 1597
9738.90 1495
9739.83 1574
9740.77 1518
9741.70 1470
9742.63 1390
9743.56 1462
9744.49 1562
9745.43 1547
9746.36 1436
9747.29 1413
9748.22 1546
9749.15 1477
9750.09 1421
9751.02 1521
9751.95 1537
9752.88 1391
9753.82 1400
9754.75 1374
9755.68 1305
9756.61 1337
9757.55 1352
9758.48 1352
9759.41 1372
9760.35 1355
9761.28 1383
9762.21 1347
9763.14 1409
9764.08 1397
9765.01 1362
9765.94 1439
9766.88 1349
9767.81 1346
9768.74 1299
9769.68 1321
9770.61 1324
9771.54 1330
9772.48 1380
9773.41 1361
9774.34 1313
9775.28 1438
9776.21 1455
9777.14 1471
9778.08 1455
9779.01 1497
9779.94 1426
9780.88 1396
9781.81 1438
9782.75 1391
9783.68 1480
9784.61 1475
9785.55 1462
9786.48 1458
9787.42 1410
9788.35 1379
9789.28 1396
9790.22 1382
9791.15 1283
9792.09 1358
9793.02 1299
9793.96 1286
9794.89 1303
9795.83 1328
9796.76 1284
9797.69 1290
9798.63 1256
9799.56 1301
9800.50 1291
9801.43 1358
9802.37 1266
9803.30 1255
9804.24 1265
9805.17 1255
9806.11 1208
9807.04 1211
9807.98 1213
9808.91 1290
9809.85 1207
9810.78 1174
9811.72 1163
9812.65 1167
9813.59 1188
9814.53 1127
9815.46 1165
9816.40 1184
9817.33 1156
9818.27 1140
9819.20 1178
9820.14 1175
9821.07 1143
9822.01 1169
9822.95 1207
9823.88 1248
9824.82 1161
9825.75 1116
9826.69 1157
9827.63 1157
9828.56 1152
9829.50 1136
9830.43 1121
9831.37 1126
9832.31 1193
9833.24 1097
9834.18 1068
9835.12 1186
9836.05 1131
9836.99 1055
9837.93 1075
9838.86 1049
9839.80 1139
9840.73 1152
9841.67 1129
9842.61 1089
9843.55 1130
9844.48 1066
9845.42 1017
9846.36 1161
9847.29 1121
9848.23 1139
9849.17 1113
9850.10 1118
9851.04 1099
9851.98 1127
9852.92 1065
9853.85 1110
9854.79 1124
9855.73 1091
9856.67 1149
9857.60 1153
9858.54 1091
9859.48 1113
9860.42 1096
9861.35 1100
9862.29 1147
9863.23 1110
9864.17 1023
9865.10 1081
9866.04 1069
9866.98 1089
9867.92 1052
9868.86 1053
9869.79 1040
9870.73 1092
9871.67 1023
9872.61 1118
9873.55 1089
9874.48 1089
9875.42 1055
9876.36 1075
9877.30 1019
9878.24 1097
9879.18 1059
9880.12 1031
9881.05 1036
9881.99 1048
9882.93 1111
9883.87 1071
9884.81 1050
9885.75 1065
9886.69 1048
9887.63 1019
9888.56 1026
9889.50 1067
9890.44 1053
9891.38 1041
9892.32 1029
9893.26 1075
9894.20 1054
9895.14 1036
9896.08 979
9897.02 1017
9897.96 1028
9898.90 927
9899.84 981
9900.77 967
9901.71 981
9902.65 1032
9903.59 1000
9904.53 956
9905.47 1024
9906.41 988
9907.35 1006
9908.29 918
9909.23 980
9910.17 958
9911.11 992
9912.05 995
9912.99 1015
9913.93 1028
9914.87 1018
9915.81 995
9916.75 1072
9917.69 1046
9918.63 1052
9919.57 984
9920.52 1029
9921.46 1054
9922.40 1145
9923.34 1108
9924.28 1049
9925.22 1108
9926.16 1177
9927.10 1215
9928.04 1211
9928.98 1293
9929.92 1269
9930.86 1279
9931.80 1162
9932.75 1236
9933.69 1158
9934.63 1122
9935.57 1146
9936.51 1114
9937.45 1033
9938.39 1013
9939.33 1075
9940.28 1000
9941.22 1024
9942.16 966
9943.10 929
9944.04 986
9944.98 1050
9945.92 1016
9946.87 1010
9947.81 1037
9948.75 1027
9949.69 1022
9950.63 975
9951.58 939
9952.52 961
9953.46 902
9954.40 979
9955.34 996
9956.29 951
9957.23 966
9958.17 987
9959.11 940
9960.06 935
9961.00 1010
9961.94 975
9962.88 990
9963.83 902
9964.77 934
9965.71 978
9966.65 1011
9967.60 1083
9968.54 1134
9969.48 1095
9970.42 955
9971.37 934
9972.31 944
9973.25 1104
9974.20 1026
9975.14 987
9976.08 1015
9977.03 991
9977.97 929
9978.91 943
9979.86 994
9980.80 938
9981.74 906
9982.69 915
9983.63 965
9984.57 978
9985.52 960
9986.46 976
9987.40 949
9988.35 915
9989.29 972
9990.23 933
9991.18 949
9992.12 914
9993.07 889
9994.01 833
9994.95 949
9995.90 948
9996.84 940
9997.79 949
9998.73 936
9999.67 917
10000.62 924
10001.56 946
10002.51 1000
10003.45 935
10004.40 925
10005.34 863
10006.29 933
10007.23 853
10008.17 799
10009.12 874
10010.06 864
10011.01 904
10011.95 944
10012.90 921
10013.84 827
10014.79 901
10015.73 973
10016.68 926
10017.62 916
10018.57 921
10019.51 950
10020.46 997
10021.40 996
10022.35 843
10023.29 894
10024.24 847
10025.19 971
10026.13 905
10027.08 947
10028.02 902
10028.97 857
10029.91 926
10030.86 919
10031.80 908
10032.75 868
10033.70 851
10034.64 820
10035.59 861
10036.53 836
10037.48 859
10038.43 942
10039.37 877
10040.32 807
10041.26 835
10042.21 868
10043.16 854
10044.10 905
10045.05 871
10046.00 833
10046.94 872
10047.89 873
10048.84 879
10049.78 909
10050.73 876
10051.68 879
10052.62 847
10053.57 884
10054.52 847
10055.46 929
10056.41 884
10057.36 800
10058.30 810
10059.25 866
10060.20 895
10061.15 948
10062.09 877
10063.04 886
10063.99 843
10064.93 833
10065.88 873
10066.83 890
10067.78 819
10068.72 849
10069.67 824
10070.62 863
10071.57 777
10072.51 827
10073.46 755
10074.41 839
10075.36 920
10076.31 846
10077.25 820
10078.20 822
10079.15 821
10080.10 841
10081.05 820
10081.99 794
10082.94 796
10083.89 810
10084.84 786
10085.79 805
10086.74 868
10087.68 815
10088.63 814
10089.58 760
10090.53 765
10091.48 750
10092.43 874
10093.37 837
10094.32 831
10095.27 806
10096.22 851
10097.17 807
10098.12 838
10099.07 857
10100.02 862
10100.97 843
10101.91 779
10102.86 738
10103.81 906
10104.76 852
10105.71 739
10106.66 796
10107.61 849
10108.56 791
10109.51 812
10110.46 814
10111.41 812
10112.36 862
10113.31 864
10114.26 793
10115.21 813
10116.16 782
10117.11 864
10118.06 862
10119.01 851
10119.96 777
10120.91 771
10121.86 806
10122.81 873
10123.76 847
10124.71 796
10125.66 828
10126.61 847
10127.56 793
10128.51 796
10129.46 829
10130.41 832
10131.36 811
10132.31 870
10133.26 912
10134.21 847
10135.16 778
10136.11 819
10137.06 736
10138.01 753
10138.96 924
10139.91 888
10140.86 935
10141.82 888
10142.77 854
10143.72 812
10144.67 839
10145.62 769
10146.57 783
10147.52 830
10148.47 779
10149.42 840
10150.38 855
10151.33 881
10152.28 838
10153.23 902
10154.18 896
10155.13 880
10156.09 824
10157.04 882
10157.99 848
10158.94 938
10159.89 944
10160.84 868
10161.80 843
10162.75 873
10163.70 885
10164.65 884
10165.60 861
10166.56 818
10167.51 899
10168.46 864
10169.41 816
10170.36 875
10171.32 894
10172.27 890
10173.22 950
10174.17 889
10175.13 896
10176.08 889
10177.03 911
10177.98 925
10178.94 876
10179.89 917
10180.84 919
10181.80 937
10182.75 949
10183.70 943
10184.65 909
10185.61 961
10186.56 1024
10187.51 1030
10188.47 979
10189.42 1055
10190.37 1044
10191.33 901
10192.28 944
10193.23 974
10194.19 1001
10195.14 954
10196.09 1001
10197.05 1058
10198.00 1023
10198.95 1089
10199.91 984
10200.86 1118
10201.82 1048
10202.77 1024
10203.72 1132
10204.68 1107
10205.63 1138
10206.58 1166
10207.54 1097
10208.49 1143
10209.45 1200
10210.40 1137
10211.36 1070
10212.31 1041
10213.26 1133
10214.22 1126
10215.17 1079
10216.13 1021
10217.08 1022
10218.04 1081
10218.99 1027
10219.94 1016
10220.90 1074
10221.85 1005
10222.81 1024
10223.76 991
10224.72 1039
10225.67 1025
10226.63 1013
10227.58 911
10228.54 962
10229.49 974
10230.45 980
10231.40 1000
10232.36 987
10233.31 989
10234.27 977
10235.22 1099
10236.18 1050
10237.14 1027
10238.09 1023
10239.05 1003
10240.00 1072
10240.96 1059
10241.91 1023
10242.87 931
10243.82 948
10244.78 964
10245.74 926
10246.69 865
10247.65 901
10248.60 935
10249.56 873
10250.52 868
10251.47 895
10252.43 853
10253.38 887
10254.34 853
10255.30 862
10256.25 907
10257.21 868
10258.17 876
10259.12 905
10260.08 877
10261.04 847
10261.99 800
10262.95 819
10263.91 822
10264.86 872
10265.82 858
10266.78 876
10267.73 832
10268.69 926
10269.65 826
10270.60 818
10271.56 886
10272.52 836
10273.47 766
10274.43 807
10275.39 803
10276.35 890
10277.30 885
10278.26 933
10279.22 878
10280.18 857
10281.13 890
10282.09 876
10283.05 817
10284.01 911
10284.96 854
10285.92 796
10286.88 802
10287.84 820
10288.79 865
10289.75 833
10290.71 853
10291.67 791
10292.63 806
10293.58 838
10294.54 834
10295.50 793
10296.46 859
10297.42 905
10298.38 806
10299.33 758
10300.29 790
10301.25 819
10302.21 842
10303.17 882
10304.13 777
10305.08 768
10306.04 807
10307.00 795
10307.96 769
10308.92 803
10309.88 758
10310.84 823
10311.80 790
10312.75 803
10313.71 864
10314.67 808
10315.63 810
10316.59 795
10317.55 817
10318.51 848
10319.47 800
10320.43 829
10321.39 839
10322.35 830
10323.31 818
10324.27 837
10325.23 855
10326.18 783
10327.14 883
10328.10 831
10329.06 851
10330.02 880
10330.98 874
10331.94 890
10332.90 873
10333.86 852
10334.82 820
10335.78 890
10336.74 866
10337.70 896
10338.66 824
10339.62 872
10340.58 779
10341.54 740
10342.50 736
10343.46 747
10344.43 795
10345.39 772
10346.35 778
10347.31 820
10348.27 765
10349.23 731
10350.19 785
10351.15 834
10352.11 869
10353.07 807
10354.03 712
10354.99 722
10355.95 731
10356.91 788
10357.88 732
10358.84 717
10359.80 740
10360.76 768
10361.72 707
10362.68 736
10363.64 763
10364.60 691
10365.57 773
10366.53 831
10367.49 738
10368.45 759
10369.41 794
10370.37 744
10371.34 739
10372.30 734
10373.26 815
10374.22 793
10375.18 756
10376.14 732
10377.11 687
10378.07 716
10379.03 804
10379.99 709
10380.95 735
10381.92 739
10382.88 742
10383.84 749
10384.80 722
10385.77 765
10386.73 794
10387.69 795
10388.65 709
10389.62 720
10390.58 759
10391.54 749
10392.50 797
10393.47 782
10394.43 690
10395.39 734
10396.35 810
10397.32 768
10398.28 749
10399.24 717
10400.21 734
10401.17 787
10402.13 840
10403.10 823
10404.06 772
10405.02 759
10405.99 772
10406.95 812
10407.91 841
10408.88 861
10409.84 744
10410.80 765
10411.77 840
10412.73 790
10413.69 737
10414.66 747
10415.62 765
10416.58 878
10417.55 854
10418.51 884
10419.48 966
10420.44 941
10421.40 958
10422.37 954
10423.33 913
10424.30 899
10425.26 922
10426.23 884
10427.19 851
10428.15 825
10429.12 778
10430.08 790
10431.05 783
10432.01 799
10432.98 776
10433.94 734
10434.91 796
10435.87 763
10436.83 733
10437.80 759
10438.76 758
10439.73 753
10440.69 756
10441.66 739
10442.62 745
10443.59 740
10444.55 663
10445.52 721
10446.48 776
10447.45 719
10448.41 745
10449.38 761
10450.35 723
10451.31 756
10452.28 783
10453.24 781
10454.21 755
10455.17 807
10456.14 850
10457.10 772
10458.07 837
10459.04 799
10460.00 797
10460.97 790
10461.93 779
10462.90 773
10463.87 656
10464.83 723
10465.80 751
10466.76 739
10467.73 828
10468.70 753
10469.66 794
10470.63 748
10471.59 713
10472.56 729
10473.53 715
10474.49 726
10475.46 728
10476.43 715
10477.39 733
10478.36 762
10479.33 710
10480.29 748
10481.26 754
10482.23 747
10483.19 811
10484.16 790
10485.13 745
10486.09 733
10487.06 768
10488.03 759
10489.00 750
10489.96 795
10490.93 787
10491.90 756
10492.87 683
10493.83 794
10494.80 782
10495.77 762
10496.73 775
10497.70 724
10498.67 773
10499.64 784
10500.61 766
10501.57 761
10502.54 784
10503.51 794
10504.48 718
10505.44 726
10506.41 704
10507.38 706
10508.35 779
10509.32 675
10510.28 744
10511.25 758
10512.22 704
10513.19 723
10514.16 705
10515.13 747
10516.09 794
10517.06 825
10518.03 793
10519.00 733
10519.97 688
10520.94 730
10521.91 754
10522.87 788
10523.84 787
10524.81 787
10525.78 784
10526.75 786
10527.72 741
10528.69 719
10529.66 738
10530.63 735
10531.59 791
10532.56 815
10533.53 805
10534.50 803
10535.47 781
10536.44 721
10537.41 765
10538.38 790
10539.35 727
10540.32 779
10541.29 759
10542.26 732
10543.23 790
10544.20 745
10545.17 786
10546.14 753
10547.11 821
10548.08 760
10549.05 739
10550.02 732
10550.99 744
10551.96 725
10552.93 754
10553.90 737
10554.87 737
10555.84 792
10556.81 767
10557.78 819
10558.75 854
10559.72 845
10560.69 841
10561.66 825
10562.63 829
10563.60 860
10564.57 862
10565.54 874
10566.51 873
10567.48 831
10568.45 907
10569.42 811
10570.40 820
10571.37 879
10572.34 764
10573.31 783
10574.28 827
10575.25 786
10576.22 750
10577.19 805
10578.16 767
10579.14 784
10580.11 804
10581.08 768
10582.05 773
10583.02 762
10583.99 774
10584.96 815
10585.94 748
10586.91 778
10587.88 725
10588.85 806
10589.82 767
10590.79 798
10591.77 792
10592.74 780
10593.71 840
10594.68 884
10595.65 821
10596.63 804
10597.60 813
10598.57 789
10599.54 816
10600.52 759
10601.49 794
10602.46 774
10603.43 783
10604.41 722
10605.38 780
10606.35 797
10607.32 757
10608.30 750
10609.27 784
10610.24 787
10611.21 740
10612.19 727
10613.16 792
10614.13 826
10615.11 786
10616.08 768
10617.05 771
10618.02 726
10619.00 772
10619.97 788
10620.94 709
10621.92 819
10622.89 797
10623.86 767
10624.84 748
10625.81 753
10626.78 811
10627.76 847
10628.73 847
10629.71 783
10630.68 731
10631.65 769
10632.63 761
10633.60 761
10634.57 781
10635.55 801
10636.52 802
10637.50 813
10638.47 789
10639.44 764
10640.42 879
10641.39 950
10642.37 960
10643.34 891
10644.31 877
10645.29 898
10646.26 958
10647.24 847
10648.21 831
10649.19 742
10650.16 747
10651.14 739
10652.11 663
10653.09 652
10654.06 693
10655.04 748
10656.01 689
10656.98 724
10657.96 746
10658.93 796
10659.91 773
10660.88 734
10661.86 736
10662.84 817
10663.81 839
10664.79 772
10665.76 734
10666.74 762
10667.71 754
10668.69 736
10669.66 795
10670.64 788
10671.61 723
10672.59 823
10673.56 841
10674.54 709
10675.52 836
10676.49 789
10677.47 767
10678.44 792
10679.42 763
10680.40 774
10681.37 791
10682.35 786
10683.32 771
10684.30 752
10685.28 809
10686.25 801
10687.23 782
10688.20 783
10689.18 790
10690.16 786
10691.13 769
10692.11 716
10693.09 681
10694.06 671
10695.04 761
10696.02 818
10696.99 772
10697.97 769
10698.95 740
10699.92 699
10700.90 772
10701.88 797
10702.85 733
10703.83 697
10704.81 748
10705.79 711
10706.76 700
10707.74 703
10708.72 724
10709.70 690
10710.67 688
10711.65 711
10712.63 731
10713.60 718
10714.58 701
10715.56 767
10716.54 712
10717.52 746
10718.49 738
10719.47 712
10720.45 770
10721.43 748
10722.40 741
10723.38 727
10724.36 737
10725.34 734
10726.32 708
10727.29 726
10728.27 715
10729.25 717
10730.23 681
10731.21 698
10732.19 634
10733.16 642
10734.14 717
10735.12 691
10736.10 698
10737.08 776
10738.06 708
10739.03 704
10740.01 697
10740.99 717
10741.97 755
10742.95 731
10743.93 801
10744.91 763
10745.89 700
10746.87 673
10747.84 696
10748.82 684
10749.80 678
10750.78 705
10751.76 695
10752.74 698
10753.72 733
10754.70 703
10755.68 725
10756.66 725
10757.64 739
10758.62 714
10759.60 703
10760.58 749
10761.56 738
10762.54 691
10763.52 669
10764.50 712
10765.48 723
10766.45 723
10767.43 700
10768.41 722
10769.39 725
10770.38 704
10771.36 701
10772.34 706
10773.32 730
10774.30 697
10775.28 797
10776.26 702
10777.24 692
10778.22 694
10779.20 738
10780.18 715
10781.16 761
10782.14 732
10783.12 758
10784.10 737
10785.08 698
10786.06 706
10787.04 690
10788.02 657
10789.00 711
10789.99 757
10790.97 731
10791.95 783
10792.93 715
10793.91 711
10794.89 694
10795.87 710
10796.85 730
10797.84 791
10798.82 737
10799.80 712
10800.78 710
10801.76 733
10802.74 735
10803.72 701
10804.71 738
10805.69 725
10806.67 751
10807.65 745
10808.63 741
10809.61 750
10810.60 716
10811.58 778
10812.56 803
10813.54 673
10814.52 722
10815.51 713
10816.49 809
10817.47 767
10818.45 723
10819.44 733
10820.42 738
10821.40 762
10822.38 706
10823.37 739
10824.35 783
10825.33 787
10826.31 771
10827.30 722
10828.28 743
10829.26 783
10830.24 751
10831.23 759
10832.21 785
10833.19 673
10834.18 756
10835.16 728
10836.14 774
10837.13 767
10838.11 764
10839.09 767
10840.07 740
10841.06 732
10842.04 722
10843.02 756
10844.01 774
10844.99 794
10845.98 751
10846.96 722
10847.94 716
10848.93 812
10849.91 764
10850.89 738
10851.88 716
10852.86 852
10853.84 754
10854.83 738
10855.81 776
10856.80 795
10857.78 770
10858.77 781
10859.75 789
10860.73 838
10861.72 891
10862.70 821
10863.69 895
10864.67 870
10865.66 844
10866.64 830
10867.62 835
10868.61 823
10869.59 802
10870.58 858
10871.56 828
10872.55 849
10873.53 822
10874.52 852
10875.50 832
10876.49 844
10877.47 824
10878.46 806
10879.44 830
10880.43 778
10881.41 810
10882.40 835
10883.38 887
10884.37 900
10885.35 852
10886.34 833
10887.32 878
10888.31 872
10889.29 844
10890.28 838
10891.27 860
10892.25 987
10893.24 946
10894.22 952
10895.21 920
10896.19 914
10897.18 829
10898.17 830
10899.15 855
10900.14 892
10901.12 975
10902.11 967
10903.10 947
10904.08 908
10905.07 871
10906.05 946
10907.04 952
10908.03 955
10909.01 924
10910.00 919
10910.99 947
10911.97 1003
10912.96 993
10913.95 887
10914.93 988
10915.92 1072
10916.91 1037
10917.89 948
10918.88 901
10919.87 948
10920.85 950
10921.84 935
10922.83 1048
10923.81 1049
10924.80 1029
10925.79 1008
10926.78 1077
10927.76 1010
10928.75 1029
10929.74 1015
10930.73 1048
10931.71 1001
10932.70 1043
10933.69 1016
10934.68 967
10935.66 1012
10936.65 1083
10937.64 1076
10938.63 1091
10939.61 1116
10940.60 1172
10941.59 1176
10942.58 1216
10943.57 1145
10944.55 1166
10945.54 1207
10946.53 1145
10947.52 1083
10948.51 1140
10949.49 1129
10950.48 1166
10951.47 1238
10952.46 1224
10953.45 1234
10954.44 1244
10955.42 1319
10956.41 1247
10957.40 1331
10958.39 1367
10959.38 1385
10960.37 1509
10961.36 1403
10962.34 1478
10963.33 1278
10964.32 1323
10965.31 1286
10966.30 1290
10967.29 1302
10968.28 1290
10969.27 1237
10970.26 1215
10971.25 1165
10972.24 1152
10973.22 1128
10974.21 1155
10975.20 1139
10976.19 1240
10977.18 1186
10978.17 1176
10979.16 1146
10980.15 1139
10981.14 1152
10982.13 1193
10983.12 1086
10984.11 1205
10985.10 1267
10986.09 1180
10987.08 1246
10988.07 1252
10989.06 1244
10990.05 1249
10991.04 1295
10992.03 1272
10993.02 1404
10994.01 1277
10995.00 1351
10995.99 1398
10996.98 1498
10997.97 1557
10998.96 1646
10999.95 1692
11000.94 1767
11001.93 1762
11002.92 1838
11003.92 1826
11004.91 1730
11005.90 1709
11006.89 1580
11007.88 1466
11008.87 1398
11009.86 1364
11010.85 1256
11011.84 1230
11012.83 1173
11013.82 1185
11014.82 1201
11015.81 1243
11016.80 1165
11017.79 1148
11018.78 1195
11019.77 1188
11020.76 1112
11021.76 1109
11022.75 1161
11023.74 1185
11024.73 1104
11025.72 1011
11026.71 1127
11027.70 1125
11028.70 1083
11029.69 1061
11030.68 1099
11031.67 1139
11032.66 1097
11033.66 1122
11034.65 1062
11035.64 1095
11036.63 1171
11037.62 1116
11038.62 1127
11039.61 1089
11040.60 1086
11041.59 1099
11042.59 1086
11043.58 1062
11044.57 1053
11045.56 1019
11046.56 1058
11047.55 1039
11048.54 1038
11049.53 1027
11050.53 979
11051.52 980
11052.51 959
11053.51 956
11054.50 951
11055.49 976
11056.49 974
11057.48 987
11058.47 937
11059.46 938
11060.46 999
11061.45 991
11062.44 1001
11063.44 904
11064.43 953
11065.42 1037
11066.42 1001
11067.41 932
11068.41 919
11069.40 980
11070.39 1004
11071.39 961
11072.38 905
11073.37 963
11074.37 957
11075.36 947
11076.36 894
11077.35 960
11078.34 971
11079.34 968
11080.33 980
11081.33 947
11082.32 962
11083.31 872
11084.31 1000
11085.30 955
11086.30 959
11087.29 919
11088.29 941
11089.28 938
11090.28 914
11091.27 881
11092.27 923
11093.26 886
11094.25 966
11095.25 979
11096.24 841
11097.24 897
11098.23 904
11099.23 886
11100.22 859
11101.22 877
11102.21 900
11103.21 891
11104.20 882
11105.20 917
11106.20 882
11107.19 893
11108.19 797
11109.18 888
11110.18 877
11111.17 930
11112.17 913
11113.16 884
11114.16 861
11115.15 845
11116.15 868
11117.15 905
11118.14 857
11119.14 846
11120.13 845
11121.13 904
11122.13 850
11123.12 876
11124.12 822
11125.11 835
11126.11 872
11127.11 878
11128.10 833
11129.10 887
11130.10 914
11131.09 881
11132.09 858
11133.09 855
11134.08 830
11135.08 797
11136.07 732
11137.07 803
11138.07 884
11139.07 892
11140.06 900
11141.06 849
11142.06 815
11143.05 744
11144.05 841
11145.05 839
11146.04 823
11147.04 786
11148.04 835
11149.04 860
11150.03 856
11151.03 821
11152.03 776
11153.02 804
11154.02 797
11155.02 845
11156.02 860
11157.01 836
11158.01 801
11159.01 831
11160.01 831
11161.01 804
11162.00 835
11163.00 850
11164.00 834
11165.00 724
11165.99 807
11166.99 817
11167.99 723
11168.99 740
11169.99 796
11170.99 857
11171.98 820
11172.98 808
11173.98 785
11174.98 794
11175.98 853
11176.98 855
11177.97 853
11178.97 824
11179.97 856
11180.97 852
11181.97 787
11182.97 780
11183.97 855
11184.96 890
11185.96 873
11186.96 790
11187.96 871
11188.96 831
11189.96 800
11190.96 790
11191.96 751
11192.96 844
11193.96 830
11194.96 823
11195.96 834
11196.95 805
11197.95 795
11198.95 823
11199.95 827
11200.95 842
11201.95 837
11202.95 812
11203.95 846
11204.95 779
11205.95 802
11206.95 792
11207.95 777
11208.95 817
11209.95 771
11210.95 826
11211.95 755
11212.95 752
11213.95 797
11214.95 793
11215.95 765
11216.95 819
11217.95 845
11218.95 763
11219.95 795
11220.95 767
11221.95 767
11222.95 816
11223.95 775
11224.95 796
11225.96 709
11226.96 769
11227.96 756
11228.96 729
11229.96 774
11230.96 762
11231.96 707
11232.96 771
11233.96 827
11234.96 777
11235.96 773
11236.97 838
11237.97 764
11238.97 754
11239.97 725
11240.97 820
11241.97 708
11242.97 765
11243.98 777
11244.98 761
11245.98 797
11246.98 812
11247.98 766
11248.98 752
11249.98 681
11250.99 759
11251.99 813
11252.99 758
11253.99 758
11254.99 805
11256.00 818
11257.00 783
11258.00 718
11259.00 675
11260.00 731
11261.01 776
11262.01 704
11263.01 770
11264.01 791
11265.02 767
11266.02 728
11267.02 683
11268.02 678
11269.03 724
11270.03 756
11271.03 743
11272.03 760
11273.04 718
11274.04 779
11275.04 842
11276.05 809
11277.05 815
11278.05 785
11279.05 804
11280.06 839
11281.06 756
11282.06 810
11283.07 798
11284.07 819
11285.07 848
11286.08 762
11287.08 739
11288.08 773
11289.09 785
11290.09 765
11291.09 796
11292.10 790
11293.10 786
11294.11 774
11295.11 719
11296.11 715
11297.12 781
11298.12 801
11299.13 848
11300.13 756
11301.13 816
11302.14 818
11303.14 795
11304.15 782
11305.15 791
11306.15 780
11307.16 809
11308.16 767
11309.17 808
11310.17 762
11311.18 715
11312.18 772
11313.18 844
11314.19 844
11315.19 812
11316.20 830
11317.20 828
11318.21 823
11319.21 752
11320.22 751
11321.22 772
11322.23 791
11323.23 802
11324.24 791
11325.24 826
11326.25 814
11327.25 817
11328.26 755
11329.26 713
11330.27 754
11331.27 709
11332.28 761
11333.29 743
11334.29 777
11335.30 749
11336.30 789
11337.31 820
11338.31 825
11339.32 829
11340.33 836
11341.33 804
11342.34 918
11343.34 934
11344.35 857
11345.35 801
11346.36 758
11347.37 837
11348.37 846
11349.38 796
11350.39 788
11351.39 792
11352.40 743
11353.40 716
11354.41 754
11355.42 831
11356.42 751
11357.43 830
11358.44 780
11359.44 784
11360.45 715
11361.46 764
11362.46 705
11363.47 691
11364.48 775
11365.48 772
11366.49 797
11367.50 765
11368.50 748
11369.51 744
11370.52 785
11371.53 736
11372.53 713
11373.54 725
11374.55 813
11375.56 791
11376.56 771
11377.57 776
11378.58 760
11379.59 757
11380.59 670
11381.60 735
11382.61 706
11383.62 685
11384.62 705
11385.63 790
11386.64 732
11387.65 698
11388.65 726
11389.66 719
11390.67 659
11391.68 712
11392.69 749
11393.69 775
11394.70 696
11395.71 669
11396.72 767
11397.73 727
11398.74 755
11399.74 734
11400.75 665
11401.76 760
11402.77 710
11403.78 787
11404.79 721
11405.80 757
11406.80 729
11407.81 687
11408.82 682
11409.83 754
11410.84 732
11411.85 699
11412.86 711
11413.87 720
11414.88 773
11415.89 697
11416.89 704
11417.90 761
11418.91 689
11419.92 698
11420.93 733
11421.94 757
11422.95 781
11423.96 725
11424.97 693
11425.98 664
11426.99 688
11428.00 737
11429.01 716
11430.02 715
11431.03 732
11432.04 767
11433.05 735
11434.06 708
11435.07 759
11436.08 755
11437.09 790
11438.10 699
11439.11 721
11440.12 735
11441.13 750
11442.14 728
11443.15 699
11444.16 705
11445.17 754
11446.18 687
11447.19 687
11448.20 720
11449.21 714
11450.22 782
11451.23 794
11452.24 742
11453.25 777
11454.27 718
11455.28 761
11456.29 772
11457.30 778
11458.31 792
11459.32 757
11460.33 710
11461.34 692
11462.35 751
11463.36 734
11464.38 773
11465.39 762
11466.40 748
11467.41 733
11468.42 755
11469.43 772
11470.44 788
11471.46 743
11472.47 758
11473.48 783
11474.49 764
11475.50 789
11476.52 787
11477.53 805
11478.54 744
11479.55 814
11480.56 740
11481.57 723
11482.59 760
11483.60 723
11484.61 695
11485.62 765
11486.64 781
11487.65 716
11488.66 707
11489.67 740
11490.69 726
11491.70 726
11492.71 763
11493.72 789
11494.74 756
11495.75 719
11496.76 724
11497.77 786
11498.79 724
11499.80 724
11500.81 739
11501.83 748
11502.84 761
11503.85 722
11504.86 797
11505.88 748
11506.89 783
11507.90 842
11508.92 786
11509.93 758
11510.94 812
11511.96 824
11512.97 756
11513.98 733
11515.00 759
11516.01 807
11517.02 834
11518.04 766
11519.05 781
11520.07 757
11521.08 827
11522.09 793
11523.11 808
11524.12 806
11525.13 828
11526.15 794
11527.16 839
11528.18 738
11529.19 792
11530.21 825
11531.22 806
11532.23 746
11533.25 810
11534.26 863
11535.28 841
11536.29 841
11537.31 808
11538.32 743
11539.34 760
11540.35 815
11541.36 890
11542.38 833
11543.39 807
11544.41 778
11545.42 851
11546.44 863
11547.45 882
11548.47 811
11549.48 903
11550.50 813
11551.51 797
11552.53 880
11553.54 838
11554.56 912
11555.57 993
11556.59 959
11557.61 917
11558.62 923
11559.64 922
11560.65 914
11561.67 958
11562.68 970
11563.70 922
11564.71 980
11565.73 960
11566.75 985
11567.76 1030
11568.78 973
11569.79 1013
11570.81 983
11571.83 962
11572.84 989
11573.86 1003
11574.87 962
11575.89 1036
11576.91 1066
11577.92 1089
11578.94 1044
11579.96 1099
11580.97 1197
11581.99 1243
11583.00 1173
11584.02 1227
11585.04 1268
11586.05 1251
11587.07 1241
11588.09 1243
11589.10 1216
11590.12 1244
11591.14 1329
11592.16 1420
11593.17 1381
11594.19 1468
11595.21 1496
11596.22 1612
11597.24 1852
11598.26 1987
11599.28 2192
11600.29 2331
11601.31 2565
11602.33 2494
11603.34 2320
11604.36 2269
11605.38 2200
11606.40 2049
11607.41 1781
11608.43 1661
11609.45 1586
11610.47 1447
11611.49 1417
11612.50 1288
11613.52 1236
11614.54 1192
11615.56 1251
11616.58 1120
11617.59 1107
11618.61 1154
11619.63 1118
11620.65 1155
11621.67 1158
11622.68 1193
11623.70 1139
11624.72 1147
11625.74 1072
11626.76 1072
11627.78 1093
11628.79 1026
11629.81 1045
11630.83 1061
11631.85 1095
11632.87 1104
11633.89 1072
11634.91 1067
11635.93 1094
11636.94 1156
11637.96 1118
11638.98 1068
11640.00 1077
11641.02 1090
11642.04 960
11643.06 1052
11644.08 1148
11645.10 1115
11646.12 989
11647.14 1071
11648.16 983
11649.17 976
11650.19 911
11651.21 925
11652.23 944
11653.25 831
11654.27 902
11655.29 938
11656.31 951
11657.33 961
11658.35 956
11659.37 956
11660.39 929
11661.41 966
11662.43 966
11663.45 961
11664.47 932
11665.49 908
11666.51 871
11667.53 933
11668.55 917
11669.57 912
11670.59 982
11671.61 982
11672.63 1005
11673.65 952
11674.67 1022
11675.70 1050
11676.72 1029
11677.74 985
11678.76 1039
11679.78 1018
11680.80 1026
11681.82 961
11682.84 1017
11683.86 969
11684.88 999
11685.90 966
11686.92 980
11687.95 997
11688.97 930
11689.99 957
11691.01 954
11692.03 938
11693.05 934
11694.07 942
11695.10 995
11696.12 944
11697.14 897
11698.16 882
11699.18 880
11700.20 930
11701.22 869
11702.25 847
11703.27 872
11704.29 901
11705.31 967
11706.33 928
11707.36 873
11708.38 885
11709.40 882
11710.42 787
11711.44 862
11712.47 957
11713.49 847
11714.51 916
11715.53 930
11716.56 884
11717.58 895
11718.60 922
11719.62 904
11720.65 832
11721.67 825
11722.69 829
11723.71 802
11724.74 892
11725.76 860
11726.78 820
11727.80 820
11728.83 884
11729.85 835
11730.87 786
11731.90 841
11732.92 855
11733.94 810
11734.97 832
11735.99 871
11737.01 841
11738.04 852
11739.06 817
11740.08 872
11741.11 814
11742.13 841
11743.15 836
11744.18 808
11745.20 775
11746.22 886
11747.25 835
11748.27 806
11749.30 828
11750.32 876
11751.34 848
11752.37 821
11753.39 804
11754.42 866
11755.44 829
11756.46 844
11757.49 873
11758.51 849
11759.54 813
11760.56 765
11761.58 760
11762.61 758
11763.63 771
11764.66 754
11765.68 774
11766.71 779
11767.73 729
11768.76 851
11769.78 824
11770.81 851
11771.83 766
11772.86 703
11773.88 773
11774.91 784
11775.93 777
11776.96 744
11777.98 787
11779.01 724
11780.03 765
11781.06 730
11782.08 743
11783.11 821
11784.13 785
11785.16 773
11786.18 752
11787.21 782
11788.23 834
11789.26 751
11790.28 810
11791.31 797
11792.34 757
11793.36 756
11794.39 745
11795.41 809
11796.44 788
11797.47 752
11798.49 728
11799.52 827
11800.54 730
11801.57 680
11802.60 716
11803.62 717
11804.65 691
11805.67 774
11806.70 806
11807.73 788
11808.75 762
11809.78 784
11810.81 783
11811.83 763
11812.86 732
11813.89 692
11814.91 704
11815.94 713
11816.97 754
11817.99 673
11819.02 779
11820.05 822
11821.07 761
11822.10 761
11823.13 796
11824.16 736
11825.18 764
11826.21 819
11827.24 800
11828.26 795
11829.29 804
11830.32 866
11831.35 788
11832.37 765
11833.40 743
11834.43 785
11835.46 738
11836.48 739
11837.51 680
11838.54 783
11839.57 791
11840.59 748
11841.62 750
11842.65 749
11843.68 759
11844.71 729
11845.73 737
11846.76 818
11847.79 731
11848.82 780
11849.85 778
11850.88 811
11851.90 780
11852.93 823
11853.96 840
11854.99 855
11856.02 773
11857.05 778
11858.07 771
11859.10 797
11860.13 814
11861.16 723
11862.19 853
11863.22 819
11864.25 808
11865.28 733
11866.30 779
11867.33 826
11868.36 890
11869.39 826
11870.42 797
11871.45 757
11872.48 799
11873.51 834
11874.54 792
11875.57 777
11876.60 859
11877.63 750
11878.65 809
11879.68 824
11880.71 793
11881.74 812
11882.77 879
11883.80 841
11884.83 887
11885.86 836
11886.89 880
11887.92 863
11888.95 822
11889.98 874
11891.01 879
11892.04 896
11893.07 863
11894.10 767
11895.13 821
11896.16 844
11897.19 865
11898.22 899
11899.25 919
11900.28 928
11901.31 917
11902.34 946
11903.38 947
11904.41 1021
11905.44 958
11906.47 925
11907.50 988
11908.53 1000
11909.56 970
11910.59 995
11911.62 969
11912.65 933
11913.68 954
11914.71 950
11915.75 915
11916.78 859
11917.81 865
11918.84 904
11919.87 927
11920.90 950
11921.93 885
11922.96 903
11924.00 905
11925.03 966
11926.06 972
11927.09 1001
11928.12 1035
11929.15 1044
11930.18 1083
11931.22 1141
11932.25 1138
11933.28 1197
11934.31 1195
11935.34 1264
11936.38 1169
11937.41 1146
11938.44 1203
11939.47 1131
11940.50 1068
11941.54 1060
11942.57 1031
11943.60 958
11944.63 1003
11945.67 890
11946.70 934
11947.73 948
11948.76 963
11949.80 931
11950.83 839
11951.86 874
11952.89 934
11953.93 887
11954.96 908
11955.99 848
11957.02 896
11958.06 847
11959.09 867
11960.12 911
11961.16 858
11962.19 839
11963.22 803
11964.26 835
11965.29 870
11966.32 903
11967.36 909
11968.39 875
11969.42 864
11970.46 886
11971.49 908
11972.52 911
11973.56 868
11974.59 917
11975.62 928
11976.66 931
11977.69 879
11978.73 887
11979.76 941
11980.79 852
11981.83 782
11982.86 856
11983.89 861
11984.93 879
11985.96 903
11987.00 914
11988.03 947
11989.07 885
11990.10 871
11991.13 883
11992.17 794
11993.20 915
11994.24 854
11995.27 823
11996.31 794
11997.34 827
11998.38 904
11999.41 872
12000.45 833
12001.48 869
12002.51 923
12003.55 877
12004.58 841
12005.62 806
12006.65 823
12007.69 953
12008.72 890
12009.76 870
12010.80 925
12011.83 901
12012.87 986
12013.90 881
12014.94 914
12015.97 881
12017.01 924
12018.04 943
12019.08 856
12020.11 884
12021.15 942
12022.19 967
12023.22 931
12024.26 907
12025.29 907
12026.33 980
12027.36 914
12028.40 932
12029.44 905
12030.47 809
12031.51 834
12032.54 914
12033.58 916
12034.62 886
12035.65 879
12036.69 898
12037.73 888
12038.76 914
12039.80 934
12040.84 925
12041.87 901
12042.91 864
12043.94 907
12044.98 901
12046.02 952
12047.06 880
12048.09 861
12049.13 924
12050.17 835
12051.20 887
12052.24 860
12053.28 918
12054.31 915
12055.35 963
12056.39 975
12057.43 923
12058.46 916
12059.50 961
12060.54 972
12061.57 919
12062.61 894
12063.65 951
12064.69 976
12065.72 916
12066.76 902
12067.80 872
12068.84 914
12069.88 909
12070.91 877
12071.95 885
12072.99 929
12074.03 872
12075.06 866
12076.10 864
12077.14 926
12078.18 965
12079.22 910
12080.26 891
12081.29 936
12082.33 879
12083.37 916
12084.41 922
12085.45 983
12086.49 953
12087.52 877
12088.56 907
12089.60 992
12090.64 958
12091.68 914
12092.72 941
12093.76 944
12094.79 963
12095.83 910
12096.87 1003
12097.91 1023
12098.95 1015
12099.99 1000
12101.03 1046
12102.07 984
12103.11 1039
12104.15 1163
12105.19 1146
12106.22 1101
12107.26 1107
12108.30 1104
12109.34 1086
12110.38 1092
12111.42 1028
12112.46 915
12113.50 943
12114.54 886
12115.58 915
12116.62 913
12117.66 985
12118.70 832
12119.74 838
12120.78 864
12121.82 906
12122.86 862
12123.90 845
12124.94 852
12125.98 886
12127.02 874
12128.06 829
12129.10 853
12130.14 851
12131.18 838
12132.22 799
12133.26 752
12134.30 766
12135.34 854
12136.38 839
12137.42 806
12138.47 852
12139.51 853
12140.55 880
12141.59 831
12142.63 772
12143.67 828
12144.71 893
12145.75 861
12146.79 793
12147.83 771
12148.87 764
12149.92 729
12150.96 795
12152.00 747
12153.04 774
12154.08 798
12155.12 732
12156.16 750
12157.21 778
12158.25 765
12159.29 752
12160.33 784
12161.37 839
12162.41 771
12163.46 746
12164.50 766
12165.54 783
12166.58 714
12167.62 777
12168.67 788
12169.71 778
12170.75 771
12171.79 734
12172.83 815
12173.88 798
12174.92 778
12175.96 769
12177.00 695
12178.05 788
12179.09 785
12180.13 789
12181.17 821
12182.22 821
12183.26 752
12184.30 782
12185.34 725
12186.39 766
12187.43 811
12188.47 789
12189.51 754
12190.56 697
12191.60 756
12192.64 732
12193.69 735
12194.73 711
12195.77 720
12196.82 793
12197.86 806
12198.90 831
12199.95 750
12200.99 739
12202.03 708
12203.08 802
12204.12 772
12205.16 749
12206.21 739
12207.25 741
12208.29 741
12209.34 733
12210.38 777
12211.43 741
12212.47 632
12213.51 683
12214.56 685
12215.60 722
12216.65 731
12217.69 790
12218.73 773
12219.78 757
12220.82 712
12221.87 741
12222.91 754
12223.96 799
12225.00 765
12226.04 718
12227.09 707
12228.13 710
12229.18 739
12230.22 756
12231.27 684
12232.31 700
12233.36 705
12234.40 684
12235.45 701
12236.49 706
12237.54 773
12238.58 727
12239.63 716
12240.67 688
12241.72 718
12242.76 669
12243.81 733
12244.85 686
12245.90 685
12246.94 696
12247.99 699
12249.03 684
12250.08 661
12251.12 719
12252.17 694
12253.22 681
12254.26 676
12255.31 685
12256.35 674
12257.40 700
12258.44 707
12259.49 695
12260.54 654
12261.58 698
12262.63 640
12263.67 604
12264.72 689
12265.77 672
12266.81 654
12267.86 666
12268.91 633
12269.95 655
12271.00 674
12272.04 673
12273.09 640
12274.14 632
12275.18 616
12276.23 655
12277.28 671
12278.32 660
12279.37 681
12280.42 691
12281.46 669
12282.51 601
12283.56 724
12284.61 685
12285.65 643
12286.70 654
12287.75 666
12288.79 650
12289.84 641
12290.89 660
12291.94 658
12292.98 622
12294.03 662
12295.08 678
12296.13 676
12297.17 657
12298.22 660
12299.27 641
12300.32 658
12301.36 667
12302.41 682
12303.46 600
12304.51 645
12305.55 629
12306.60 673
12307.65 671
12308.70 650
12309.75 735
12310.79 729
12311.84 647
12312.89 662
12313.94 677
12314.99 656
12316.04 619
12317.08 637
12318.13 638
12319.18 646
12320.23 651
12321.28 661
12322.33 698
12323.37 653
12324.42 637
12325.47 611
12326.52 595
12327.57 648
12328.62 667
12329.67 619
12330.72 578
12331.77 619
12332.81 639
12333.86 629
12334.91 566
12335.96 581
12337.01 586
12338.06 625
12339.11 643
12340.16 611
12341.21 619
12342.26 645
12343.31 681
12344.36 642
12345.41 641
12346.46 684
12347.51 669
12348.56 589
12349.61 574
12350.65 593
12351.70 611
12352.75 612
12353.80 626
12354.85 612
12355.90 608
12356.95 594
12358.00 595
12359.05 634
12360.11 651
12361.16 642
12362.21 632
12363.26 688
12364.31 626
12365.36 647
12366.41 667
12367.46 662
12368.51 692
12369.56 644
12370.61 670
12371.66 613
12372.71 575
12373.76 709
12374.81 708
12375.86 673
12376.91 702
12377.97 674
12379.02 617
12380.07 653
12381.12 638
12382.17 674
12383.22 644
12384.27 636
12385.32 683
12386.37 659
12387.43 696
12388.48 690
12389.53 692
12390.58 659
12391.63 638
12392.68 708
12393.74 704
12394.79 708
12395.84 668
12396.89 702
12397.94 673
12398.99 663
12400.05 598
12401.10 649
12402.15 741
12403.20 716
12404.25 642
12405.31 705
12406.36 685
12407.41 646
12408.46 683
12409.51 716
12410.57 704
12411.62 704
12412.67 701
12413.72 695
12414.78 701
12415.83 685
12416.88 660
12417.93 714
12418.99 742
12420.04 713
12421.09 666
12422.15 711
12423.20 681
12424.25 657
12425.30 668
12426.36 732
12427.41 741
12428.46 707
12429.52 699
12430.57 711
12431.62 745
12432.68 753
12433.73 750
12434.78 674
12435.84 686
12436.89 718
12437.94 690
12439.00 678
12440.05 695
12441.10 755
12442.16 661
12443.21 738
12444.27 680
12445.32 738
12446.37 744
12447.43 725
12448.48 706
12449.54 658
12450.59 674
12451.64 731
12452.70 750
12453.75 718
12454.81 728
12455.86 728
12456.91 682
12457.97 678
12459.02 726
12460.08 766
12461.13 742
12462.19 736
12463.24 698
12464.30 700
12465.35 717
12466.41 633
12467.46 719
12468.52 715
12469.57 778
12470.63 768
12471.68 804
12472.73 785
12473.79 838
12474.85 728
12475.90 762
12476.96 772
12478.01 753
12479.07 795
12480.12 822
12481.18 877
12482.23 822
12483.29 835
12484.34 819
12485.40 878
12486.45 783
12487.51 875
12488.57 931
12489.62 928
12490.68 1015
12491.73 1011
12492.79 1102
12493.84 1319
12494.90 1360
12495.96 1405
12497.01 1455
12498.07 1393
12499.12 1412
12500.18 1311
12501.24 1319
12502.29 1200
12503.35 1184
12504.41 1122
12505.46 1066
12506.52 979
12507.57 931
12508.63 838
12509.69 808
12510.74 853
12511.80 850
12512.86 838
12513.91 838
12514.97 778
12516.03 837
12517.08 777
12518.14 742
12519.20 747
12520.26 764
12521.31 818
12522.37 790
12523.43 824
12524.48 787
12525.54 824
12526.60 886
12527.66 792
12528.71 801
12529.77 837
12530.83 777
12531.89 829
12532.94 841
12534.00 714
12535.06 810
12536.12 805
12537.17 843
12538.23 779
12539.29 866
12540.35 881
12541.41 872
12542.46 843
12543.52 813
12544.58 779
12545.64 773
12546.70 819
12547.75 792
12548.81 775
12549.87 782
12550.93 776
12551.99 762
12553.05 746
12554.10 794
12555.16 724
12556.22 760
12557.28 801
12558.34 778
12559.40 821
12560.46 811
12561.51 779
12562.57 802
12563.63 729
12564.69 799
12565.75 775
12566.81 828
12567.87 872
12568.93 915
12569.99 862
12571.04 870
12572.10 881
12573.16 928
12574.22 1008
12575.28 1055
12576.34 1126
12577.40 1131
12578.46 1057
12579.52 1063
12580.58 1013
12581.64 962
12582.70 1002
12583.76 951
12584.82 915
12585.88 959
12586.94 923
12588.00 913
12589.06 865
12590.12 931
12591.18 901
12592.24 865
12593.30 866
12594.36 885
12595.42 788
12596.48 832
12597.54 821
12598.60 809
12599.66 886
12600.72 847
12601.78 822
12602.84 827
12603.90 777
12604.96 794
12606.02 835
12607.08 720
12608.14 819
12609.20 726
12610.27 730
12611.33 853
12612.39 839
12613.45 775
12614.51 749
12615.57 778
12616.63 826
12617.69 846
12618.75 835
12619.81 820
12620.88 823
12621.94 789
12623.00 756
12624.06 787
12625.12 759
12626.18 770
12627.24 710
12628.31 743
12629.37 748
12630.43 754
12631.49 776
12632.55 736
12633.61 745
12634.68 753
12635.74 691
12636.80 721
12637.86 743
12638.92 705
12639.99 690
12641.05 720
12642.11 744
12643.17 761
12644.23 749
12645.30 704
12646.36 707
12647.42 733
12648.48 740
12649.55 823
12650.61 786
12651.67 762
12652.73 779
12653.80 810
12654.86 780
12655.92 769
12656.99 814
12658.05 837
12659.11 825
12660.17 817
12661.24 785
12662.30 809
12663.36 832
12664.43 788
12665.49 833
12666.55 746
12667.62 707
12668.68 830
12669.74 680
12670.81 696
12671.87 743
12672.93 692
12674.00 699
12675.06 715
12676.12 742
12677.19 700
12678.25 699
12679.31 728
12680.38 716
12681.44 706
12682.51 708
12683.57 709
12684.63 642
12685.70 668
12686.76 677
12687.83 753
12688.89 779
12689.95 764
12691.02 713
12692.08 728
12693.15 724
12694.21 737
12695.28 683
12696.34 668
12697.40 716
12698.47 730
12699.53 720
12700.60 713
12701.66 699
12702.73 737
12703.79 753
12704.86 728
12705.92 689
12706.99 669
12708.05 742
12709.12 719
12710.18 716
12711.25 697
12712.31 695
12713.38 707
12714.44 684
12715.51 653
12716.57 668
12717.64 656
12718.70 675
12719.77 714
12720.83 646
12721.90 659
12722.97 669
12724.03 690
12725.10 638
12726.16 651
12727.23 631
12728.29 717
12729.36 769
12730.43 714
12731.49 710
12732.56 698
12733.62 703
12734.69 734
12735.76 697
12736.82 719
12737.89 741
12738.95 635
12740.02 641
12741.09 644
12742.15 658
12743.22 687
12744.29 619
12745.35 676
12746.42 638
12747.49 681
12748.55 691
12749.62 665
12750.69 666
12751.75 646
12752.82 676
12753.89 652
12754.95 629
12756.02 618
12757.09 622
12758.15 591
12759.22 644
12760.29 654
12761.36 716
12762.42 718
12763.49 646
12764.56 627
12765.62 630
12766.69 640
12767.76 713
12768.83 653
12769.89 617
12770.96 572
12772.03 680
12773.10 653
12774.17 573
12775.23 591
12776.30 611
12777.37 562
12778.44 597
12779.50 616
12780.57 638
12781.64 599
12782.71 619
12783.78 628
12784.84 626
12785.91 677
12786.98 623
12788.05 615
12789.12 614
12790.19 597
12791.25 569
12792.32 608
12793.39 627
12794.46 632
12795.53 560
12796.60 665
12797.67 653
12798.73 662
12799.80 559
12800.87 645
12801.94 606
12803.01 578
12804.08 596
12805.15 596
12806.22 620
12807.29 571
12808.36 591
12809.42 607
12810.49 606
12811.56 645
12812.63 585
12813.70 569
12814.77 553
12815.84 638
12816.91 619
12817.98 632
12819.05 556
12820.12 561
12821.19 637
12822.26 672
12823.33 630
12824.40 573
12825.47 603
12826.54 669
12827.61 588
12828.68 567
12829.75 578
12830.82 601
12831.89 587
12832.96 586
12834.03 600
12835.10 598
12836.17 605
12837.24 593
12838.31 615
12839.38 573
12840.45 579
12841.52 597
12842.59 562
12843.66 541
12844.73 564
12845.80 616
12846.87 562
12847.95 550
12849.02 549
12850.09 491
12851.16 606
12852.23 536
12853.30 595
12854.37 547
12855.44 579
12856.51 590
12857.58 498
12858.66 502
12859.73 545
12860.80 553
12861.87 547
12862.94 543
12864.01 512
12865.08 539
12866.16 562
12867.23 511
12868.30 595
12869.37 504
12870.44 557
12871.51 578
12872.59 548
12873.66 493
12874.73 528
12875.80 545
12876.87 508
12877.95 525
12879.02 506
12880.09 564
12881.16 541
12882.23 539
12883.31 517
12884.38 550
12885.45 484
12886.52 486
12887.60 483
12888.67 507
12889.74 536
12890.81 504
12891.89 544
12892.96 565
12894.03 486
12895.11 542
12896.18 494
12897.25 564
12898.32 538
12899.40 542
12900.47 504
12901.54 531
12902.62 521
12903.69 477
12904.76 555
12905.84 527
12906.91 486
12907.98 565
12909.06 491
12910.13 518
12911.20 548
12912.28 539
12913.35 516
12914.42 506
12915.50 531
12916.57 553
12917.64 526
12918.72 522
12919.79 539
12920.87 541
12921.94 570
12923.01 488
12924.09 484
12925.16 525
12926.24 578
12927.31 533
12928.38 531
12929.46 496
12930.53 478
12931.61 431
12932.68 473
12933.76 482
12934.83 487
12935.90 525
12936.98 530
12938.05 483
12939.13 485
12940.20 492
12941.28 456
12942.35 472
12943.43 461
12944.50 470
12945.58 456
12946.65 504
12947.73 503
12948.80 520
12949.88 462
12950.95 474
12952.03 519
12953.10 520
12954.18 502
12955.25 514
12956.33 496
12957.40 500
12958.48 528
12959.55 518
12960.63 521
12961.70 490
12962.78 499
12963.86 498
12964.93 489
12966.01 501
12967.08 491
12968.16 518
12969.24 494
12970.31 476
12971.39 524
12972.46 506
12973.54 557
12974.62 520
12975.69 488
12976.77 526
12977.84 536
12978.92 534
12980.00 549
12981.07 521
12982.15 517
12983.23 516
12984.30 506
12985.38 544
12986.46 535
12987.53 562
12988.61 569
12989.69 510
12990.76 566
12991.84 518
12992.92 574
12993.99 546
12995.07 464
12996.15 509
12997.22 512
12998.30 490
12999.38 544
13000.45 565
13001.53 510
13002.61 543
13003.69 532
13004.76 518
13005.84 519
13006.92 515
13008.00 541
13009.07 504
13010.15 490
13011.23 565
13012.31 503
13013.38 558
13014.46 518
13015.54 486
13016.62 489
13017.70 507
13018.77 502
13019.85 577
13020.93 557
13022.01 558
13023.09 531
13024.16 506
13025.24 502
13026.32 540
13027.40 524
13028.48 503
13029.56 529
13030.63 532
13031.71 520
13032.79 515
13033.87 487
13034.95 537
13036.03 527
13037.11 543
13038.18 586
13039.26 551
13040.34 590
13041.42 544
13042.50 529
13043.58 518
13044.66 556
13045.74 541
13046.82 554
13047.89 549
13048.97 572
13050.05 530
13051.13 488
13052.21 555
13053.29 555
13054.37 558
13055.45 581
13056.53 580
13057.61 576
13058.69 499
13059.77 485
13060.85 538
13061.93 516
13063.01 552
13064.09 567
13065.17 556
13066.25 525
13067.33 487
13068.41 537
13069.49 623
13070.57 585
13071.65 537
13072.73 589
13073.81 541
13074.89 488
13075.97 541
13077.05 557
13078.13 588
13079.21 518
13080.29 497
13081.37 481
13082.45 486
13083.53 465
13084.61 478
13085.69 548
13086.77 553
13087.85 572
13088.94 558
13090.02 518
13091.10 489
13092.18 476
13093.26 518
13094.34 522
13095.42 511
13096.50 452
13097.58 506
13098.66 517
13099.75 518
13100.83 510
13101.91 504
13102.99 511
13104.07 544
13105.15 548
13106.23 516
13107.32 553
13108.40 558
13109.48 552
13110.56 526
13111.64 526
13112.72 525
13113.81 473
13114.89 480
13115.97 528
13117.05 496
13118.13 494
13119.22 515
13120.30 502
13121.38 502
13122.46 503
13123.55 500
13124.63 534
13125.71 534
13126.79 551
13127.88 541
13128.96 487
13130.04 532
13131.12 557
13132.21 494
13133.29 512
13134.37 513
13135.45 494
13136.54 487
13137.62 504
13138.70 519
13139.79 491
13140.87 491
13141.95 515
13143.03 507
13144.12 491
13145.20 491
13146.28 476
13147.37 508
13148.45 486
13149.53 498
13150.62 549
13151.70 504
13152.78 531
13153.87 508
13154.95 514
13156.03 547
13157.12 501
13158.20 476
13159.29 464
13160.37 499
13161.45 497
13162.54 456
13163.62 455
13164.71 440
13165.79 460
13166.87 498
13167.96 512
13169.04 480
13170.13 499
13171.21 474
13172.29 485
13173.38 518
13174.46 531
13175.55 512
13176.63 527
13177.72 493
13178.80 480
13179.89 501
13180.97 507
13182.06 501
13183.14 524
13184.22 504
13185.31 525
13186.39 500
13187.48 512
13188.56 491
13189.65 512
13190.73 517
13191.82 527
13192.90 520
13193.99 471
13195.07 517
13196.16 511
13197.25 528
13198.33 529
13199.42 515
13200.50 536
13201.59 514
13202.67 488
13203.76 473
13204.84 489
13205.93 512
13207.02 528
13208.10 540
13209.19 484
13210.27 470
13211.36 521
13212.44 483
13213.53 481
13214.62 497
13215.70 484
13216.79 546
13217.88 528
13218.96 528
13220.05 554
13221.13 512
13222.22 512
13223.31 494
13224.39 525
13225.48 520
13226.57 522
13227.65 493
13228.74 459
13229.83 499
13230.91 540
13232.00 541
13233.09 497
13234.17 497
13235.26 528
13236.35 483
13237.43 536
13238.52 496
13239.61 542
13240.70 518
13241.78 512
13242.87 509
13243.96 504
13245.04 540
13246.13 498
13247.22 498
13248.31 522
13249.39 539
13250.48 483
13251.57 491
13252.66 563
13253.74 597
13254.83 517
13255.92 534
13257.01 550
13258.10 590
13259.18 535
13260.27 593
13261.36 505
13262.45 518
13263.54 565
13264.62 577
13265.71 549
13266.80 539
13267.89 561
13268.98 551
13270.06 542
13271.15 590
13272.24 560
13273.33 492
13274.42 563
13275.51 580
13276.60 519
13277.68 536
13278.77 554
13279.86 560
13280.95 496
13282.04 548
13283.13 583
13284.22 545
13285.31 562
13286.39 610
13287.48 598
13288.57 589
13289.66 624
13290.75 585
13291.84 549
13292.93 588
13294.02 580
13295.11 543
13296.20 571
13297.29 607
13298.38 582
13299.47 626
13300.56 623
13301.65 605
13302.73 658
13303.82 647
13304.91 630
13306.00 628
13307.09 577
13308.18 561
13309.27 608
13310.36 584
13311.45 589
13312.54 618
13313.63 613
13314.72 571
13315.81 629
13316.90 642
13318.00 652
13319.09 667
13320.18 621
13321.27 582
13322.36 592
13323.45 598
13324.54 594
13325.63 599
13326.72 581
13327.81 619
13328.90 687
13329.99 590
13331.08 612
13332.17 622
13333.26 606
13334.35 574
13335.45 646
13336.54 682
13337.63 648
13338.72 594
13339.81 572
13340.90 596
13341.99 600
13343.08 648
13344.18 680
13345.27 645
13346.36 602
13347.45 622
13348.54 640
13349.63 680
13350.72 642
13351.82 637
13352.91 653
13354.00 663
13355.09 625
13356.18 642
13357.28 640
13358.37 628
13359.46 670
13360.55 668
13361.64 669
13362.74 666
13363.83 689
13364.92 650
13366.01 656
13367.10 699
13368.20 730
13369.29 760
13370.38 722
13371.47 764
13372.57 721
13373.66 709
13374.75 758
13375.84 648
13376.94 655
13378.03 676
13379.12 650
13380.22 641
13381.31 682
13382.40 617
13383.49 658
13384.59 672
13385.68 639
13386.77 578
13387.87 583
13388.96 617
13390.05 622
13391.15 662
13392.24 645
13393.33 615
13394.43 634
13395.52 590
13396.61 629
13397.71 655
13398.80 642
13399.90 631
13400.99 626
13402.08 573
13403.18 563
13404.27 618
13405.36 638
13406.46 642
13407.55 601
13408.65 629
13409.74 633
13410.83 618
13411.93 573
13413.02 613
13414.12 622
13415.21 601
13416.31 566
13417.40 629
13418.49 600
13419.59 572
13420.68 611
13421.78 598
13422.87 612
13423.97 573
13425.06 638
13426.16 598
13427.25 635
13428.35 570
13429.44 576
13430.54 653
13431.63 631
13432.73 599
13433.82 610
13434.92 577
13436.01 606
13437.11 587
13438.20 586
13439.30 599
13440.39 648
13441.49 629
13442.58 618
13443.68 577
13444.77 620
13445.87 675
13446.96 621
13448.06 663
13449.16 670
13450.25 669
13451.35 625
13452.44 606
13453.54 617
13454.64 624
13455.73 644
13456.83 621
13457.92 603
13459.02 611
13460.12 663
13461.21 675
13462.31 712
13463.40 626
13464.50 614
13465.60 652
13466.69 621
13467.79 663
13468.89 667
13469.98 617
13471.08 651
13472.18 698
13473.27 665
13474.37 662
13475.47 652
13476.56 615
13477.66 640
13478.76 639
13479.85 652
13480.95 665
13482.05 628
13483.14 649
13484.24 738
13485.34 705
13486.44 742
13487.53 721
13488.63 641
13489.73 655
13490.83 711
13491.92 681
13493.02 688
13494.12 687
13495.21 686
13496.31 722
13497.41 701
13498.51 723
13499.61 742
13500.70 752
13501.80 752
13502.90 752
13504.00 709
13505.10 804
13506.19 802
13507.29 793
13508.39 765
13509.49 701
13510.59 734
13511.68 721
13512.78 697
13513.88 680
13514.98 744
13516.08 712
13517.18 665
13518.27 698
13519.37 669
13520.47 672
13521.57 634
13522.67 655
13523.77 643
13524.87 677
13525.96 636
13527.06 645
13528.16 606
13529.26 613
13530.36 644
13531.46 705
13532.56 669
13533.66 601
13534.76 638
13535.86 675
13536.96 608
13538.05 624
13539.15 633
13540.25 622
13541.35 608
13542.45 627
13543.55 606
13544.65 632
13545.75 670
13546.85 605
13547.95 574
13549.05 611
13550.15 598
13551.25 660
13552.35 613
13553.45 636
13554.55 635
13555.65 651
13556.75 630
13557.85 582
13558.95 568
13560.05 577
13561.15 624
13562.25 635
13563.35 603
13564.45 586
13565.55 633
13566.65 567
13567.75 610
13568.85 614
13569.95 636
13571.05 637
13572.16 641
13573.26 621
13574.36 602
13575.46 619
13576.56 622
13577.66 645
13578.76 598
13579.86 575
13580.96 622
13582.06 601
13583.16 622
13584.27 622
13585.37 591
13586.47 629
13587.57 600
13588.67 587
13589.77 610
13590.87 606
13591.98 630
13593.08 604
13594.18 625
13595.28 597
13596.38 618
13597.48 621
13598.59 670
13599.69 585
13600.79 567
13601.89 575
13602.99 601
13604.10 598
13605.20 595
13606.30 629
13607.40 701
13608.50 664
13609.61 560
13610.71 610
13611.81 678
13612.91 637
13614.02 667
13615.12 661
13616.22 619
13617.32 621
13618.43 594
13619.53 663
13620.63 631
13621.73 614
13622.84 650
13623.94 645
13625.04 609
13626.14 659
13627.25 604
13628.35 598
13629.45 627
13630.56 614
13631.66 657
13632.76 674
13633.87 656
13634.97 611
13636.07 662
13637.18 632
13638.28 579
13639.38 605
13640.49 637
13641.59 598
13642.69 567
13643.80 570
13644.90 642
13646.00 604
13647.11 621
13648.21 593
13649.32 573
13650.42 584
13651.52 592
13652.63 601
13653.73 636
13654.84 688
13655.94 637
13657.04 640
13658.15 573
13659.25 614
13660.36 584
13661.46 593
13662.57 588
13663.67 583
13664.77 612
13665.88 591
13666.98 613
13668.09 590
13669.19 589
13670.30 636
13671.40 671
13672.51 604
13673.61 628
13674.72 628
13675.82 603
13676.93 676
13678.03 614
13679.14 605
13680.24 635
13681.35 601
13682.45 612
13683.56 587
13684.66 588
13685.77 556
13686.87 645
13687.98 619
13689.08 622
13690.19 619
13691.29 602
13692.40 601
13693.51 658
13694.61 636
13695.72 630
13696.82 614
13697.93 632
13699.03 641
13700.14 664
13701.25 648
13702.35 671
13703.46 618
13704.56 604
13705.67 633
13706.78 679
13707.88 656
13708.99 642
13710.10 662
13711.20 706
13712.31 642
13713.41 586
13714.52 621
13715.63 592
13716.73 668
13717.84 673
13718.95 678
13720.05 621
13721.16 648
13722.27 659
13723.37 626
13724.48 658
13725.59 675
13726.70 673
13727.80 713
13728.91 723
13730.02 718
13731.12 750
13732.23 695
13733.34 715
13734.45 690
13735.55 697
13736.66 690
13737.77 714
13738.87 736
13739.98 741
13741.09 702
13742.20 691
13743.31 724
13744.41 689
13745.52 693
13746.63 668
13747.74 685
13748.84 706
13749.95 701
13751.06 684
13752.17 790
13753.28 821
13754.38 805
13755.49 800
13756.60 793
13757.71 769
13758.82 747
13759.93 787
13761.03 827
13762.14 840
13763.25 788
13764.36 795
13765.47 816
13766.58 792
13767.68 820
13768.79 863
13769.90 931
13771.01 934
13772.12 961
13773.23 1084
13774.34 1075
13775.45 998
13776.56 1020
13777.66 1081
13778.77 993
13779.88 882
13780.99 970
13782.10 933
13783.21 948
13784.32 886
13785.43 881
13786.54 803
13787.65 838
13788.76 808
13789.87 791
13790.98 795
13792.09 785
13793.20 778
13794.31 728
13795.42 763
13796.52 803
13797.63 741
13798.74 760
13799.85 823
13800.96 747
13802.07 721
13803.18 713
13804.29 695
13805.40 766
13806.51 735
13807.63 753
13808.74 785
13809.85 768
13810.96 728
13812.07 683
13813.18 740
13814.29 757
13815.40 766
13816.51 752
13817.62 743
13818.73 708
13819.84 722
13820.95 713
13822.06 684
13823.17 710
13824.28 697
13825.40 708
13826.51 713
13827.62 695
13828.73 683
13829.84 707
13830.95 696
13832.06 671
13833.17 663
13834.28 714
13835.40 683
13836.51 712
13837.62 711
13838.73 677
13839.84 689
13840.95 691
13842.06 694
13843.18 708
13844.29 675
13845.40 707
13846.51 708
13847.62 720
13848.74 692
13849.85 683
13850.96 763
13852.07 728
13853.18 715
13854.30 778
13855.41 759
13856.52 714
13857.63 751
13858.74 771
13859.86 739
13860.97 703
13862.08 723
13863.19 766
13864.31 676
13865.42 700
13866.53 720
13867.64 703
13868.76 773
13869.87 807
13870.98 783
13872.10 778
13873.21 731
13874.32 709
13875.43 731
13876.55 732
13877.66 719
13878.77 728
13879.89 705
13881.00 744
13882.11 736
13883.23 773
13884.34 695
13885.45 677
13886.57 678
13887.68 677
13888.79 685
13889.91 700
13891.02 665
13892.13 734
13893.25 694
13894.36 739
13895.48 743
13896.59 693
13897.70 714
13898.82 719
13899.93 766
13901.05 706
13902.16 720
13903.27 730
13904.39 745
13905.50 730
13906.62 764
13907.73 743
13908.85 716
13909.96 727
13911.07 640
13912.19 687
13913.30 731
13914.42 735
13915.53 735
13916.65 693
13917.76 641
13918.88 687
13919.99 702
13921.11 653
13922.22 619
13923.34 605
13924.45 626
13925.57 688
13926.68 681
13927.80 634
13928.91 668
13930.03 699
13931.14 691
13932.26 665
13933.37 643
13934.49 641
13935.60 648
13936.72 639
13937.83 665
13938.95 694
13940.06 615
13941.18 639
13942.30 664
13943.41 663
13944.53 662
13945.64 646
13946.76 679
13947.87 676
13948.99 599
13950.11 678
13951.22 647
13952.34 619
13953.45 600
13954.57 615
13955.69 581
13956.80 620
13957.92 666
13959.04 664
13960.15 688
13961.27 643
13962.39 609
13963.50 619
13964.62 638
13965.73 620
13966.85 627
13967.97 630
13969.08 613
13970.20 625
13971.32 622
13972.44 661
13973.55 614
13974.67 632
13975.79 603
13976.90 618
13978.02 681
13979.14 605
13980.25 605
13981.37 660
13982.49 681
13983.61 639
13984.72 643
13985.84 654
13986.96 696
13988.08 662
13989.19 688
13990.31 613
13991.43 673
13992.55 716
13993.66 630
13994.78 623
13995.90 644
13997.02 642
13998.14 660
13999.25 642
14000.37 652
14001.49 667
14002.61 595
14003.73 610
14004.84 630
14005.96 596
14007.08 679
14008.20 665
14009.32 663
14010.44 640
14011.55 638
14012.67 667
14013.79 640
14014.91 662
14016.03 662
14017.15 616
14018.27 668
14019.38 669
14020.50 688
14021.62 669
14022.74 685
14023.86 714
14024.98 739
14026.10 675
14027.22 652
14028.34 629
14029.46 716
14030.57 714
14031.69 638
14032.81 674
14033.93 695
14035.05 638
14036.17 634
14037.29 676
14038.41 640
14039.53 631
14040.65 596
14041.77 616
14042.89 607
14044.01 671
14045.13 684
14046.25 674
14047.37 610
14048.49 624
14049.61 622
14050.73 653
14051.85 633
14052.97 581
14054.09 636
14055.21 599
14056.33 628
14057.45 615
14058.57 620
14059.69 686
14060.81 723
14061.93 656
14063.05 663
14064.17 648
14065.29 674
14066.41 696
14067.53 677
14068.65 642
14069.78 561
14070.90 590
14072.02 656
14073.14 599
14074.26 585
14075.38 617
14076.50 685
14077.62 697
14078.74 759
14079.86 672
14080.99 640
14082.11 649
14083.23 689
14084.35 720
14085.47 694
14086.59 664
14087.71 695
14088.84 640
14089.96 698
14091.08 711
14092.20 714
14093.32 760
14094.44 753
14095.57 748
14096.69 710
14097.81 749
14098.93 775
14100.05 722
14101.18 800
14102.30 765
14103.42 715
14104.54 765
14105.66 803
14106.79 789
14107.91 723
14109.03 687
14110.15 684
14111.28 708
14112.40 694
14113.52 670
14114.64 697
14115.77 671
14116.89 673
14118.01 709
14119.13 652
14120.26 698
14121.38 675
14122.50 688
14123.63 627
14124.75 659
14125.87 637
14126.99 631
14128.12 653
14129.24 642
14130.36 598
14131.49 628
14132.61 622
14133.73 629
14134.86 599
14135.98 637
14137.10 663
14138.23 623
14139.35 606
14140.47 640
14141.60 600
14142.72 578
14143.85 650
14144.97 617
14146.09 640
14147.22 639
14148.34 653
14149.47 600
14150.59 614
14151.71 626
14152.84 632
14153.96 644
14155.09 639
14156.21 642
14157.33 627
14158.46 614
14159.58 625
14160.71 599
14161.83 619
14162.96 604
14164.08 673
14165.21 632
14166.33 617
14167.45 623
14168.58 629
14169.70 623
14170.83 596
14171.95 595
14173.08 602
14174.20 587
14175.33 631
14176.45 676
14177.58 617
14178.70 621
14179.83 591
14180.95 638
14182.08 597
14183.20 588
14184.33 608
14185.46 597
14186.58 558
14187.71 573
14188.83 550
14189.96 618
14191.08 604
14192.21 602
14193.33 534
14194.46 537
14195.59 575
14196.71 548
14197.84 562
14198.96 556
14200.09 525
14201.22 617
14202.34 551
14203.47 575
14204.59 598
14205.72 577
14206.85 554
14207.97 552
14209.10 567
14210.23 515
14211.35 539
14212.48 574
14213.61 526
14214.73 562
14215.86 546
14216.99 530
14218.11 533
14219.24 503
14220.37 528
14221.49 528
14222.62 590
14223.75 531
14224.87 575
14226.00 519
14227.13 536
14228.25 498
14229.38 519
14230.51 569
14231.64 579
14232.76 481
14233.89 493
14235.02 505
14236.14 509
14237.27 550
14238.40 556
14239.53 578
14240.66 543
14241.78 558
14242.91 551
14244.04 511
14245.17 515
14246.29 550
14247.42 531
14248.55 504
14249.68 512
14250.81 497
14251.93 500
14253.06 491
14254.19 474
14255.32 505
14256.45 499
14257.57 511
14258.70 483
14259.83 507
14260.96 546
14262.09 525
14263.22 495
14264.34 509
14265.47 504
14266.60 440
14267.73 469
14268.86 515
14269.99 531
14271.12 541
14272.25 544
14273.37 504
14274.50 509
14275.63 512
14276.76 437
14277.89 492
14279.02 515
14280.15 486
14281.28 509
14282.41 519
14283.54 468
14284.67 495
14285.80 491
14286.92 453
14288.05 464
14289.18 506
14290.31 508
14291.44 521
14292.57 505
14293.70 490
14294.83 470
14295.96 468
14297.09 465
14298.22 501
14299.35 483
14300.48 551
14301.61 485
14302.74 523
14303.87 499
14305.00 479
14306.13 479
14307.26 477
14308.39 495
14309.52 489
14310.65 468
14311.78 463
14312.91 478
14314.04 475
14315.18 476
14316.31 473
14317.44 440
14318.57 461
14319.70 478
14320.83 482
14321.96 455
14323.09 475
14324.22 493
14325.35 485
14326.48 454
14327.61 505
14328.75 476
14329.88 425
14331.01 440
14332.14 419
14333.27 499
14334.40 481
14335.53 456
14336.66 475
14337.80 446
14338.93 504
14340.06 478
14341.19 467
14342.32 436
14343.45 425
14344.59 439
14345.72 458
14346.85 481
14347.98 450
14349.11 430
14350.24 439
14351.38 453
14352.51 432
14353.64 469
14354.77 490
14355.91 461
14357.04 511
14358.17 477
14359.30 417
14360.43 463
14361.57 435
14362.70 463
14363.83 456
14364.96 497
14366.10 471
14367.23 452
14368.36 510
14369.49 452
14370.63 459
14371.76 466
14372.89 427
14374.03 470
14375.16 467
14376.29 472
14377.42 445
14378.56 437
14379.69 449
14380.82 448
14381.96 454
14383.09 434
14384.22 438
14385.36 482
14386.49 438
14387.62 455
14388.76 432
14389.89 435
14391.02 441
14392.16 441
14393.29 460
14394.43 447
14395.56 465
14396.69 472
14397.83 486
14398.96 457
14400.09 398
14401.23 450
14402.36 429
14403.50 461
14404.63 452
14405.76 457
14406.90 455
14408.03 455
14409.17 435
14410.30 469
14411.44 494
14412.57 431
14413.70 461
14414.84 436
14415.97 471
14417.11 433
14418.24 486
14419.38 468
14420.51 464
14421.65 476
14422.78 463
14423.92 481
14425.05 443
14426.19 427
14427.32 423
14428.46 465
14429.59 493
14430.73 461
14431.86 515
14433.00 513
14434.13 465
14435.27 463
14436.40 459
14437.54 486
14438.67 487
14439.81 505
14440.95 529
14442.08 520
14443.22 506
14444.35 510
14445.49 470
14446.62 494
14447.76 507
14448.90 490
14450.03 467
14451.17 472
14452.30 480
14453.44 444
14454.58 448
14455.71 471
14456.85 461
14457.98 464
14459.12 490
14460.26 492
14461.39 508
14462.53 504
14463.67 494
14464.80 505
14465.94 490
14467.07 544
14468.21 531
14469.35 489
14470.48 512
14471.62 556
14472.76 528
14473.90 551
14475.03 565
14476.17 523
14477.31 470
14478.44 511
14479.58 526
14480.72 524
14481.85 529
14482.99 610
14484.13 584
14485.27 545
14486.40 561
14487.54 513
14488.68 549
14489.82 486
14490.95 505
14492.09 526
14493.23 499
14494.37 509
14495.50 509
14496.64 504
14497.78 468
14498.92 487
14500.05 496
14501.19 467
14502.33 458
14503.47 477
14504.61 491
14505.74 478
14506.88 494
14508.02 507
14509.16 467
14510.30 530
14511.44 507
14512.57 511
14513.71 492
14514.85 494
14515.99 506
14517.13 495
14518.27 482
14519.41 490
14520.54 435
14521.68 461
14522.82 435
14523.96 491
14525.10 449
14526.24 435
14527.38 499
14528.52 441
14529.65 464
14530.79 506
14531.93 480
14533.07 481
14534.21 494
14535.35 473
14536.49 489
14537.63 454
14538.77 442
14539.91 456
14541.05 429
14542.19 460
14543.33 439
14544.47 461
14545.61 484
14546.75 517
14547.89 451
14549.02 458
14550.16 481
14551.30 480
14552.44 488
14553.58 453
14554.72 471
14555.86 458
14557.00 460
14558.14 462
14559.29 500
14560.43 545
14561.57 509
14562.71 525
14563.85 492
14564.99 476
14566.13 479
14567.27 549
14568.41 513
14569.55 504
14570.69 487
14571.83 478
14572.97 542
14574.11 517
14575.25 523
14576.39 456
14577.53 445
14578.68 492
14579.82 512
14580.96 559
14582.10 515
14583.24 503
14584.38 497
14585.52 539
14586.66 506
14587.80 513
14588.95 473
14590.09 481
14591.23 462
14592.37 481
14593.51 495
14594.65 542
14595.79 490
14596.94 510
14598.08 495
14599.22 527
14600.36 551
14601.50 507
14602.65 484
14603.79 481
14604.93 563
14606.07 539
14607.21 481
14608.36 498
14609.50 511
14610.64 528
14611.78 521
14612.92 519
14614.07 504
14615.21 457
14616.35 514
14617.49 527
14618.64 548
14619.78 520
14620.92 489
14622.06 518
14623.21 508
14624.35 547
14625.49 578
14626.64 567
14627.78 578
14628.92 576
14630.06 592
14631.21 588
14632.35 594
14633.49 580
14634.64 598
14635.78 605
14636.92 607
14638.07 619
14639.21 613
14640.35 596
14641.50 590
14642.64 593
14643.78 563
14644.93 602
14646.07 605
14647.21 622
14648.36 555
14649.50 555
14650.65 563
14651.79 546
14652.93 571
14654.08 586
14655.22 570
14656.37 481
14657.51 505
14658.65 543
14659.80 513
14660.94 500
14662.09 553
14663.23 519
14664.37 477
14665.52 474
14666.66 507
14667.81 479
14668.95 468
14670.10 490
14671.24 472
14672.39 483
14673.53 515
14674.68 479
14675.82 493
14676.97 511
14678.11 537
14679.25 478
14680.40 484
14681.54 539
14682.69 556
14683.83 454
14684.98 451
14686.13 458
14687.27 424
14688.42 461
14689.56 451
14690.71 455
14691.85 428
14693.00 443
14694.14 420
14695.29 490
14696.43 455
14697.58 402
14698.72 445
14699.87 495
14701.02 479
14702.16 483
14703.31 468
14704.45 439
14705.60 399
14706.75 472
14707.89 472
14709.04 504
14710.18 450
14711.33 506
14712.48 445
14713.62 421
14714.77 432
14715.92 452
14717.06 464
14718.21 453
14719.35 428
14720.50 410
14721.65 433
14722.79 475
14723.94 498
14725.09 441
14726.23 452
14727.38 490
14728.53 460
14729.67 462
14730.82 463
14731.97 437
14733.12 445
14734.26 443
14735.41 463
14736.56 492
14737.70 541
14738.85 515
14740.00 480
14741.15 476
14742.29 505
14743.44 470
14744.59 499
14745.74 471
14746.88 441
14748.03 468
14749.18 473
14750.33 445
14751.47 437
14752.62 485
14753.77 451
14754.92 483
14756.07 450
14757.21 435
14758.36 503
14759.51 504
14760.66 455
14761.81 459
14762.95 464
14764.10 461
14765.25 444
14766.40 504
14767.55 512
14768.70 515
14769.84 472
14770.99 464
14772.14 481
14773.29 497
14774.44 508
14775.59 476
14776.74 483
14777.88 456
14779.03 489
14780.18 471
14781.33 527
14782.48 516
14783.63 490
14784.78 490
14785.93 524
14787.08 511
14788.22 499
14789.37 475
14790.52 530
14791.67 568
14792.82 564
14793.97 538
14795.12 483
14796.27 540
14797.42 533
14798.57 507
14799.72 507
14800.87 499
14802.02 496
14803.17 517
14804.32 492
14805.47 542
14806.62 502
14807.77 550
14808.92 526
14810.07 510
14811.22 464
14812.37 497
14813.52 474
14814.67 438
14815.82 472
14816.97 492
14818.12 551
14819.27 569
14820.42 504
14821.57 482
14822.72 476
14823.87 506
14825.02 458
14826.17 466
14827.32 500
14828.47 489
14829.62 444
14830.78 478
14831.93 424
14833.08 437
14834.23 465
14835.38 445
14836.53 460
14837.68 441
14838.83 427
14839.98 406
14841.13 424
14842.29 459
14843.44 420
14844.59 446
14845.74 431
14846.89 416
14848.04 424
14849.19 406
14850.35 426
14851.50 387
14852.65 430
14853.80 396
14854.95 438
14856.10 413
14857.26 423
14858.41 383
14859.56 446
14860.71 419
14861.86 426
14863.02 419
14864.17 430
14865.32 432
14866.47 456
14867.63 398
14868.78 373
14869.93 394
14871.08 435
14872.23 419
14873.39 395
14874.54 435
14875.69 400
14876.84 377
14878.00 367
14879.15 398
14880.30 426
14881.46 431
14882.61 394
14883.76 392
14884.91 372
14886.07 433
14887.22 418
14888.37 396
14889.53 404
14890.68 404
14891.83 418
14892.99 421
14894.14 412
14895.29 379
14896.45 393
14897.60 429
14898.75 393
14899.91 436
14901.06 412
14902.21 414
14903.37 430
14904.52 409
14905.67 381
14906.83 417
14907.98 444
14909.14 378
14910.29 388
14911.44 435
14912.60 433
14913.75 414
14914.91 394
14916.06 432
14917.21 375
14918.37 416
14919.52 430
14920.68 391
14921.83 375
14922.99 398
14924.14 435
14925.30 399
14926.45 380
14927.60 387
14928.76 406
14929.91 419
14931.07 433
14932.22 388
14933.38 389
14934.53 383
14935.69 371
14936.84 379
14938.00 389
14939.15 368
14940.31 431
14941.46 456
14942.62 399
14943.77 411
14944.93 405
14946.08 371
14947.24 405
14948.39 398
14949.55 384
14950.71 403
14951.86 443
14953.02 417
14954.17 417
14955.33 428
14956.48 397
14957.64 421
14958.80 485
14959.95 452
14961.11 406
14962.26 425
14963.42 388
14964.57 392
14965.73 395
14966.89 380
14968.04 401
14969.20 380
14970.36 380
14971.51 429
14972.67 393
14973.82 405
14974.98 385
14976.14 399
14977.29 395
14978.45 393
14979.61 395
14980.76 349
14981.92 323
14983.08 365
14984.23 358
14985.39 339
14986.55 351
14987.70 364
14988.86 370
14990.02 332
14991.18 326
14992.33 375
14993.49 367
14994.65 382
14995.80 414
14996.96 419
14998.12 439
14999.28 370
15000.43 434
15001.59 376
15002.75 337
15003.91 354
15005.06 410
15006.22 339
15007.38 358
15008.54 345
15009.69 337
15010.85 369
15012.01 368
15013.17 380
15014.33 328
15015.48 345
15016.64 388
15017.80 377
15018.96 327
15020.12 343
15021.27 378
15022.43 396
15023.59 371
15024.75 326
15025.91 358
15027.07 365
15028.23 321
15029.38 370
15030.54 368
15031.70 341
15032.86 323
15034.02 325
15035.18 313
15036.34 341
15037.49 370
15038.65 361
15039.81 368
15040.97 367
15042.13 353
15043.29 363
15044.45 373
15045.61 325
15046.77 331
15047.93 335
15049.09 325
15050.24 316
15051.40 328
15052.56 337
15053.72 320
15054.88 355
15056.04 348
15057.20 369
15058.36 342
15059.52 351
15060.68 302
15061.84 326
15063.00 344
15064.16 320
15065.32 355
15066.48 291
15067.64 338
15068.80 355
15069.96 373
15071.12 333
15072.28 316
15073.44 330
15074.60 364
15075.76 321
15076.92 307
15078.08 315
15079.24 327
15080.40 342
15081.56 333
15082.72 322
15083.89 331
15085.05 335
15086.21 378
15087.37 346
15088.53 349
15089.69 328
15090.85 341
15092.01 350
15093.17 334
15094.33 334
15095.49 312
15096.66 327
15097.82 355
15098.98 303
15100.14 325
15101.30 355
15102.46 355
15103.62 335
15104.78 313
15105.95 320
15107.11 326
15108.27 350
15109.43 288
15110.59 376
15111.75 327
15112.92 345
15114.08 345
15115.24 296
15116.40 336
15117.56 321
15118.73 300
15119.89 287
15121.05 349
15122.21 333
15123.37 341
15124.54 347
15125.70 332
15126.86 371
15128.02 367
15129.19 322
15130.35 350
15131.51 355
15132.67 349
15133.84 360
15135.00 298
15136.16 304
15137.32 346
15138.49 319
15139.65 299
15140.81 290
15141.97 308
15143.14 328
15144.30 305
15145.46 306
15146.63 296
15147.79 310
15148.95 361
15150.12 314
15151.28 284
15152.44 295
15153.61 318
15154.77 345
15155.93 365
15157.10 384
15158.26 389
15159.42 321
15160.59 338
15161.75 335
15162.91 335
15164.08 338
15165.24 344
15166.41 319
15167.57 320
15168.73 375
15169.90 371
15171.06 340
15172.23 335
15173.39 341
15174.55 329
15175.72 340
15176.88 324
15178.05 332
15179.21 312
15180.38 264
15181.54 332
15182.70 316
15183.87 331
15185.03 318
15186.20 330
15187.36 345
15188.53 308
15189.69 350
15190.86 324
15192.02 334
15193.19 331
15194.35 281
15195.52 318
15196.68 382
15197.85 323
15199.01 340
15200.18 363
15201.34 339
15202.51 307
15203.67 359
15204.84 382
15206.00 349
15207.17 342
15208.33 356
15209.50 341
15210.66 351
15211.83 393
15213.00 364
15214.16 380
15215.33 357
15216.49 331
15217.66 331
15218.82 350
15219.99 356
15221.16 361
15222.32 363
15223.49 386
15224.65 375
15225.82 361
15226.99 370
15228.15 356
15229.32 312
15230.49 324
15231.65 407
15232.82 414
15233.98 395
15235.15 377
15236.32 347
15237.48 381
15238.65 432
15239.82 426
15240.98 387
15242.15 382
15243.32 370
15244.48 378
15245.65 374
15246.82 367
15247.98 337
15249.15 330
15250.32 339
15251.49 337
15252.65 333
15253.82 338
15254.99 343
15256.16 340
15257.32 369
15258.49 329
15259.66 324
15260.82 382
15261.99 371
15263.16 357
15264.33 370
15265.49 372
15266.66 339
15267.83 356
15269.00 333
15270.17 369
15271.33 369
15272.50 379
15273.67 374
15274.84 343
15276.01 366
15277.17 365
15278.34 342
15279.51 351
15280.68 367
15281.85 362
15283.01 353
15284.18 287
15285.35 323
15286.52 311
15287.69 300
15288.86 298
15290.03 349
15291.19 352
15292.36 353
15293.53 356
15294.70 319
15295.87 315
15297.04 337
15298.21 362
15299.38 335
15300.54 355
15301.71 308
15302.88 301
15304.05 347
15305.22 321
15306.39 292
15307.56 346
15308.73 358
15309.90 326
15311.07 327
15312.24 305
15313.41 297
15314.58 335
15315.75 352
15316.92 368
15318.09 343
15319.25 345
15320.42 330
15321.59 353
15322.76 345
15323.93 289
15325.10 330
15326.27 315
15327.44 288
15328.61 319
15329.78 330
15330.95 324
15332.12 339
15333.29 318
15334.46 326
15335.64 326
15336.81 336
15337.98 332
15339.15 337
15340.32 312
15341.49 316
15342.66 318
15343.83 276
15345.00 279
15346.17 317
15347.34 330
15348.51 358
15349.68 356
15350.85 333
15352.02 315
15353.20 323
15354.37 299
15355.54 282
15356.71 306
15357.88 280
15359.05 342
15360.22 349
15361.39 318
15362.57 308
15363.74 335
15364.91 326
15366.08 320
15367.25 324
15368.42 317
15369.59 328
15370.77 318
15371.94 350
15373.11 300
15374.28 317
15375.45 323
15376.63 386
15377.80 334
15378.97 305
15380.14 366
15381.31 312
15382.49 342
15383.66 320
15384.83 302
15386.00 301
15387.17 344
15388.35 361
15389.52 364
15390.69 343
15391.86 345
15393.04 347
15394.21 309
15395.38 295
15396.55 312
15397.73 363
15398.90 359
15400.07 338
15401.25 314
15402.42 348
15403.59 318
15404.76 360
15405.94 337
15407.11 317
15408.28 321
15409.46 291
15410.63 295
15411.80 280
15412.98 301
15414.15 304
15415.32 319
15416.50 323
15417.67 292
15418.84 292
15420.02 310
15421.19 304
15422.36 319
15423.54 363
15424.71 317
15425.89 321
15427.06 311
15428.23 300
15429.41 299
15430.58 348
15431.76 316
15432.93 354
15434.10 289
15435.28 320
15436.45 331
15437.63 318
15438.80 354
15439.97 328
15441.15 299
15442.32 305
15443.50 321
15444.67 337
15445.85 324
15447.02 314
15448.20 295
15449.37 365
15450.55 340
15451.72 310
15452.89 323
15454.07 335
15455.24 304
15456.42 367
15457.59 369
15458.77 311
15459.94 297
15461.12 305
15462.30 300
15463.47 314
15464.65 352
15465.82 354
15467.00 371
15468.17 354
15469.35 331
15470.52 352
15471.70 340
15472.87 307
15474.05 317
15475.22 351
15476.40 314
15477.58 317
15478.75 321
15479.93 338
15481.10 358
15482.28 343
15483.46 358
15484.63 329
15485.81 302
15486.98 319
15488.16 350
15489.34 318
15490.51 307
15491.69 350
15492.87 353
15494.04 329
15495.22 325
15496.39 330
15497.57 311
15498.75 299
15499.92 333
15501.10 308
15502.28 296
15503.45 359
15504.63 339
15505.81 351
15506.98 349
15508.16 327
15509.34 321
15510.52 355
15511.69 314
15512.87 323
15514.05 340
15515.22 384
15516.40 302
15517.58 319
15518.76 294
15519.93 325
15521.11 299
15522.29 324
15523.47 300
15524.64 320
15525.82 361
15527.00 300
15528.18 331
15529.35 337
15530.53 320
15531.71 371
15532.89 334
15534.07 310
15535.24 341
15536.42 304
15537.60 279
15538.78 298
15539.96 305
15541.13 342
15542.31 350
15543.49 369
15544.67 337
15545.85 309
15547.03 300
15548.20 293
15549.38 301
15550.56 321
15551.74 312
15552.92 333
15554.10 337
15555.28 323
15556.45 337
15557.63 338
15558.81 318
15559.99 323
15561.17 332
15562.35 338
15563.53 337
15564.71 342
15565.89 311
15567.07 324
15568.24 338
15569.42 347
15570.60 329
15571.78 335
15572.96 362
15574.14 343
15575.32 366
15576.50 363
15577.68 381
15578.86 373
15580.04 321
15581.22 397
15582.40 329
15583.58 328
15584.76 361
15585.94 371
15587.12 356
15588.30 363
15589.48 343
15590.66 335
15591.84 351
15593.02 388
15594.20 361
15595.38 381
15596.56 348
15597.74 361
15598.92 384
15600.10 381
15601.28 399
15602.46 375
15603.64 339
15604.82 373
15606.00 408
15607.18 390
15608.36 364
15609.55 324
15610.73 393
15611.91 399
15613.09 388
15614.27 361
15615.45 366
15616.63 363
15617.81 341
15618.99 366
15620.17 390
15621.36 395
15622.54 409
15623.72 364
15624.90 406
15626.08 408
15627.26 418
15628.44 394
15629.63 379
15630.81 388
15631.99 417
15633.17 347
15634.35 391
15635.53 403
15636.72 401
15637.90 376
15639.08 409
15640.26 406
15641.44 406
15642.63 394
15643.81 369
15644.99 391
15646.17 401
15647.35 445
15648.54 422
15649.72 422
15650.90 453
15652.08 444
15653.27 405
15654.45 414
15655.63 397
15656.81 413
15658.00 458
15659.18 436
15660.36 458
15661.54 423
15662.73 496
15663.91 440
15665.09 384
15666.28 411
15667.46 439
15668.64 418
15669.82 426
15671.01 425
15672.19 439
15673.37 462
15674.56 465
15675.74 436
15676.92 442
15678.11 443
15679.29 415
15680.47 407
15681.66 423
15682.84 434
15684.03 440
15685.21 465
15686.39 440
15687.58 464
15688.76 439
15689.94 466
15691.13 422
15692.31 397
15693.50 453
15694.68 461
15695.86 447
15697.05 460
15698.23 463
15699.42 470
15700.60 472
15701.78 408
15702.97 437
15704.15 413
15705.34 415
15706.52 415
15707.71 432
15708.89 455
15710.08 418
15711.26 443
15712.45 423
15713.63 466
15714.81 451
15716.00 527
15717.18 485
15718.37 476
15719.55 486
15720.74 455
15721.92 433
15723.11 411
15724.29 448
15725.48 472
15726.66 497
15727.85 486
15729.04 454
15730.22 452
15731.41 468
15732.59 441
15733.78 447
15734.96 443
15736.15 452
15737.33 434
15738.52 467
15739.71 483
15740.89 457
15742.08 449
15743.26 445
15744.45 488
15745.63 483
15746.82 464
15748.01 497
15749.19 481
15750.38 461
15751.56 455
15752.75 508
15753.94 508
15755.12 526
15756.31 521
15757.50 512
15758.68 469
15759.87 487
15761.06 504
15762.24 520
15763.43 475
15764.62 509
15765.80 462
15766.99 489
15768.18 477
15769.36 520
15770.55 489
15771.74 467
15772.92 493
15774.11 483
15775.30 489
15776.48 426
15777.67 460
15778.86 491
15780.05 492
15781.23 519
15782.42 502
15783.61 465
15784.80 441
15785.98 484
15787.17 467
15788.36 465
15789.55 462
15790.73 453
15791.92 474
15793.11 443
15794.30 436
15795.48 460
15796.67 494
15797.86 442
15799.05 445
15800.24 440
15801.42 413
15802.61 431
15803.80 417
15804.99 427
15806.18 422
15807.37 419
15808.55 422
15809.74 436
15810.93 417
15812.12 383
15813.31 401
15814.50 382
15815.68 417
15816.87 410
15818.06 433
15819.25 382
15820.44 416
15821.63 409
15822.82 393
15824.01 430
15825.19 397
15826.38 379
15827.57 389
15828.76 362
15829.95 409
15831.14 390
15832.33 412
15833.52 403
15834.71 420
15835.90 390
15837.09 380
15838.28 396
15839.47 405
15840.66 401
15841.84 403
15843.03 386
15844.22 402
15845.41 411
15846.60 389
15847.79 398
15848.98 432
15850.17 466
15851.36 407
15852.55 342
15853.74 353
15854.93 383
15856.12 370
15857.31 382
15858.50 388
15859.69 374
15860.88 370
15862.07 383
15863.26 380
15864.46 337
15865.65 367
15866.84 406
15868.03 403
15869.22 422
15870.41 387
15871.60 358
15872.79 394
15873.98 414
15875.17 386
15876.36 390
15877.55 434
15878.74 396
15879.94 386
15881.13 350
15882.32 385
15883.51 400
15884.70 390
15885.89 377
15887.08 361
15888.27 405
15889.46 382
15890.66 386
15891.85 391
15893.04 413
15894.23 393
15895.42 391
15896.61 367
15897.81 376
15899.00 423
15900.19 395
15901.38 361
15902.57 394
15903.76 395
15904.96 392
15906.15 375
15907.34 349
15908.53 374
15909.72 380
15910.92 396
15912.11 438
15913.30 352
15914.49 377
15915.69 381
15916.88 396
15918.07 363
15919.26 395
15920.46 441
15921.65 433
15922.84 394
15924.03 437
15925.23 410
15926.42 456
15927.61 428
15928.81 421
15930.00 391
15931.19 429
15932.38 388
15933.58 409
15934.77 388
15935.96 360
15937.16 369
15938.35 423
15939.54 408
15940.74 386
15941.93 401
15943.12 406
15944.32 410
15945.51 367
15946.70 378
15947.90 352
15949.09 390
15950.28 390
15951.48 356
15952.67 356
15953.87 384
15955.06 376
15956.25 398
15957.45 328
15958.64 356
15959.84 359
15961.03 383
15962.22 376
15963.42 327
15964.61 337
15965.81 353
15967.00 349
15968.19 322
15969.39 350
15970.58 376
15971.78 356
15972.97 340
15974.17 313
15975.36 301
15976.56 353
15977.75 360
15978.95 308
15980.14 288
15981.34 371
15982.53 357
15983.72 303
15984.92 338
15986.11 341
15987.31 311
15988.50 307
15989.70 328
15990.90 304
15992.09 301
15993.29 321
15994.48 358
15995.68 339
15996.87 297
15998.07 307
15999.26 286
16000.46 302
16001.65 315
16002.85 315
16004.05 304
16005.24 314
16006.44 349
16007.63 355
16008.83 314
16010.02 320
16011.22 340
16012.42 341
16013.61 348
16014.81 328
16016.00 335
16017.20 332
16018.40 340
16019.59 340
16020.79 319
16021.99 312
16023.18 319
16024.38 312
16025.58 309
16026.77 292
16027.97 330
16029.16 313
16030.36 326
16031.56 322
16032.76 315
16033.95 317
16035.15 325
16036.35 317
16037.54 293
16038.74 323
16039.94 301
16041.13 298
16042.33 329
16043.53 318
16044.73 346
16045.92 341
16047.12 380
16048.32 340
16049.51 299
16050.71 315
16051.91 324
16053.11 296
16054.30 291
16055.50 305
16056.70 311
16057.90 308
16059.10 315
16060.29 283
16061.49 273
16062.69 277
16063.89 293
16065.08 302
16066.28 310
16067.48 273
16068.68 291
16069.88 303
16071.07 303
16072.27 256
16073.47 268
16074.67 277
16075.87 297
16077.07 329
16078.26 308
16079.46 281
16080.66 261
16081.86 300
16083.06 318
16084.26 322
16085.46 275
16086.66 275
16087.85 286
16089.05 265
16090.25 264
16091.45 258
16092.65 289
16093.85 295
16095.05 327
16096.25 297
16097.45 296
16098.65 256
16099.84 286
16101.04 291
16102.24 294
16103.44 296
16104.64 295
16105.84 340
16107.04 278
16108.24 269
16109.44 266
16110.64 288
16111.84 273
16113.04 276
16114.24 287
16115.44 305
16116.64 286
16117.84 260
16119.04 260
16120.24 247
16121.44 275
16122.64 303
16123.84 276
16125.04 256
16126.24 274
16127.44 260
16128.64 306
16129.84 252
16131.04 247
16132.24 305
16133.44 319
16134.64 250
16135.84 268
16137.04 296
16138.25 283
16139.45 262
16140.65 265
16141.85 306
16143.05 280
16144.25 297
16145.45 270
16146.65 279
16147.85 246
16149.05 255
16150.25 260
16151.46 281
16152.66 258
16153.86 292
16155.06 289
16156.26 320
16157.46 265
16158.66 260
16159.87 261
16161.07 255
16162.27 260
16163.47 295
16164.67 286
16165.87 307
16167.08 292
16168.28 285
16169.48 244
16170.68 264
16171.88 282
16173.09 300
16174.29 255
16175.49 270
16176.69 280
16177.89 249
16179.10 265
16180.30 286
16181.50 272
16182.70 270
16183.91 272
16185.11 312
16186.31 339
16187.51 291
16188.72 299
16189.92 284
16191.12 273
16192.32 277
16193.53 276
16194.73 265
16195.93 239
16197.13 229
16198.34 273
16199.54 263
16200.74 284
16201.95 290
16203.15 273
16204.35 257
16205.56 272
16206.76 284
16207.96 277
16209.17 309
16210.37 289
16211.57 313
16212.78 300
16213.98 274
16215.18 248
16216.39 283
16217.59 272
16218.79 324
16220.00 291
16221.20 304
16222.41 254
16223.61 265
16224.81 281
16226.02 303
16227.22 288
16228.43 332
16229.63 266
16230.83 281
16232.04 304
16233.24 258
16234.45 284
16235.65 294
16236.86 292
16238.06 275
16239.26 255
16240.47 269
16241.67 334
16242.88 309
16244.08 275
16245.29 290
16246.49 268
16247.70 281
16248.90 322
16250.11 292
16251.31 300
16252.52 284
16253.72 268
16254.93 244
16256.13 286
16257.34 297
16258.54 281
16259.75 292
16260.95 297
16262.16 323
16263.36 295
16264.57 281
16265.77 319
16266.98 292
16268.19 292
16269.39 279
16270.60 266
16271.80 269
16273.01 318
16274.21 293
16275.42 276
16276.63 263
16277.83 317
16279.04 328
16280.24 320
16281.45 302
16282.66 319
16283.86 325
16285.07 294
16286.27 307
16287.48 288
16288.69 304
16289.89 334
16291.10 299
16292.31 292
16293.51 254
16294.72 277
16295.93 284
16297.13 296
16298.34 274
16299.55 269
16300.75 334
16301.96 298
16303.17 272
16304.37 293
16305.58 310
16306.79 303
16307.99 358
16309.20 335
16310.41 295
16311.62 324
16312.82 339
16314.03 319
16315.24 311
16316.44 304
16317.65 331
16318.86 312
16320.07 257
16321.27 309
16322.48 285
16323.69 287
16324.90 284
16326.10 301
16327.31 281
16328.52 284
16329.73 270
16330.94 246
16332.14 257
16333.35 313
16334.56 336
16335.77 326
16336.98 277
16338.18 251
16339.39 280
16340.60 316
16341.81 279
16343.02 292
16344.23 310
16345.43 279
16346.64 315
16347.85 257
16349.06 278
16350.27 275
16351.48 305
16352.69 307
16353.89 295
16355.10 301
16356.31 268
16357.52 284
16358.73 278
16359.94 269
16361.15 299
16362.36 347
16363.57 269
16364.77 265
16365.98 256
16367.19 250
16368.40 269
16369.61 279
16370.82 258
16372.03 266
16373.24 257
16374.45 284
16375.66 274
16376.87 270
16378.08 227
16379.29 267
16380.50 276
16381.71 294
16382.92 273
16384.13 262
16385.34 242
16386.55 239
16387.76 267
16388.97 270
16390.18 269
16391.39 270
16392.60 290
16393.81 260
16395.02 279
16396.23 305
16397.44 287
16398.65 275
16399.86 298
16401.07 276
16402.28 263
16403.49 293
16404.70 250
16405.91 253
16407.12 279
16408.33 247
16409.54 275
16410.76 237
16411.97 276
16413.18 264
16414.39 244
16415.60 294
16416.81 259
16418.02 237
16419.23 241
16420.44 256
16421.66 257
16422.87 253
16424.08 271
16425.29 251
16426.50 264
16427.71 254
16428.92 228
16430.14 288
16431.35 277
16432.56 263
16433.77 249
16434.98 241
16436.19 246
16437.41 236
16438.62 277
16439.83 229
16441.04 249
16442.25 281
16443.47 261
16444.68 246
16445.89 234
16447.10 243
16448.31 244
16449.53 291
16450.74 248
16451.95 209
16453.16 226
16454.38 233
16455.59 255
16456.80 228
16458.01 223
16459.23 254
16460.44 258
16461.65 235
16462.86 228
16464.08 249
16465.29 240
16466.50 257
16467.72 273
16468.93 227
16470.14 240
16471.35 235
16472.57 235
16473.78 249
16474.99 249
16476.21 275
16477.42 267
16478.63 259
16479.85 252
16481.06 272
16482.27 253
16483.49 227
16484.70 242
16485.92 245
16487.13 261
16488.34 258
16489.56 300
16490.77 215
16491.98 212
16493.20 264
16494.41 254
16495.63 255
16496.84 285
16498.05 242
16499.27 252
16500.48 230
16501.70 233
16502.91 252
16504.13 258
16505.34 261
16506.55 255
16507.77 237
16508.98 232
16510.20 263
16511.41 211
16512.63 239
16513.84 263
16515.06 243
16516.27 233
16517.49 254
16518.70 253
16519.92 256
16521.13 248
16522.35 237
16523.56 246
16524.78 260
16525.99 286
16527.21 236
16528.42 236
16529.64 256
16530.85 258
16532.07 256
16533.28 227
16534.50 238
16535.71 235
16536.93 241
16538.14 235
16539.36 242
16540.58 229
16541.79 245
16543.01 257
16544.22 251
16545.44 279
16546.65 249
16547.87 232
16549.09 220
16550.30 248
16551.52 257
16552.73 251
16553.95 244
16555.17 277
16556.38 250
16557.60 261
16558.82 238
16560.03 264
16561.25 252
16562.46 251
16563.68 262
16564.90 266
16566.11 261
16567.33 281
16568.55 260
16569.76 278
16570.98 265
16572.20 222
16573.41 242
16574.63 278
16575.85 242
16577.07 245
16578.28 242
16579.50 276
16580.72 246
16581.93 246
16583.15 219
16584.37 252
16585.59 256
16586.80 265
16588.02 268
16589.24 269
16590.46 276
16591.67 269
16592.89 230
16594.11 222
16595.33 266
16596.54 254
16597.76 253
16598.98 254
16600.20 254
16601.41 261
16602.63 268
16603.85 247
16605.07 245
16606.29 284
16607.50 302
16608.72 275
16609.94 273
16611.16 242
16612.38 218
16613.60 248
16614.81 270
16616.03 252
16617.25 242
16618.47 230
16619.69 226
16620.91 260
16622.13 248
16623.34 243
16624.56 245
16625.78 263
16627.00 271
16628.22 275
16629.44 252
16630.66 265
16631.88 266
16633.10 241
16634.31 240
16635.53 234
16636.75 262
16637.97 240
16639.19 253
16640.41 253
16641.63 253
16642.85 225
16644.07 207
16645.29 255
16646.51 237
16647.73 224
16648.95 242
16650.17 239
16651.39 305
16652.61 293
16653.83 272
16655.05 262
16656.27 268
16657.49 274
16658.71 262
16659.93 276
16661.15 272
16662.37 248
16663.59 284
16664.81 236
16666.03 217
16667.25 258
16668.47 280
16669.69 232
16670.91 254
16672.13 242
16673.35 226
16674.57 226
16675.79 232
16677.01 219
16678.23 242
16679.45 241
16680.67 253
16681.89 236
16683.12 223
16684.34 227
16685.56 241
16686.78 261
16688.00 220
16689.22 205
16690.44 233
16691.66 243
16692.88 248
16694.11 246
16695.33 253
16696.55 257
16697.77 203
16698.99 204
16700.21 231
16701.43 278
16702.66 232
16703.88 235
16705.10 237
16706.32 242
16707.54 253
16708.77 211
16709.99 219
16711.21 253
16712.43 239
16713.65 257
16714.87 246
16716.10 219
16717.32 245
16718.54 261
16719.76 224
16720.99 234
16722.21 248
16723.43 213
16724.65 243
16725.88 248
16727.10 248
16728.32 246
16729.54 220
16730.77 265
16731.99 271
16733.21 254
16734.43 212
16735.66 249
16736.88 240
16738.10 247
16739.33 242
16740.55 219
16741.77 227
16742.99 226
16744.22 236
16745.44 236
16746.66 228
16747.89 264
16749.11 225
16750.33 247
16751.56 235
16752.78 267
16754.00 264
16755.23 231
16756.45 224
16757.68 219
16758.90 250
16760.12 229
16761.35 265
16762.57 219
16763.79 228
16765.02 261
16766.24 221
16767.47 219
16768.69 234
16769.91 243
16771.14 232
16772.36 237
16773.59 252
16774.81 224
16776.04 234
16777.26 245
16778.48 246
16779.71 247
16780.93 260
16782.16 229
16783.38 261
16784.61 282
16785.83 219
16787.06 237
16788.28 212
16789.51 236
16790.73 237
16791.96 241
16793.18 264
16794.41 270
16795.63 250
16796.86 217
16798.08 218
16799.31 216
16800.53 226
16801.76 255
16802.98 229
16804.21 249
16805.43 207
16806.66 226
16807.88 231
16809.11 247
16810.33 251
16811.56 252
16812.79 237
16814.01 254
16815.24 217
16816.46 238
16817.69 216
16818.91 254
16820.14 275
16821.37 226
16822.59 246
16823.82 242
16825.04 246
16826.27 257
16827.50 276
16828.72 262
16829.95 228
16831.18 235
16832.40 247
16833.63 263
16834.86 218
16836.08 258
16837.31 236
16838.53 235
16839.76 254
16840.99 259
16842.21 232
16843.44 240
16844.67 268
16845.90 260
16847.12 242
16848.35 264
16849.58 266
16850.80 232
16852.03 249
16853.26 232
16854.48 234
16855.71 254
16856.94 250
16858.17 255
16859.39 256
16860.62 231
16861.85 248
16863.08 247
16864.30 266
16865.53 260
16866.76 256
16867.99 264
16869.21 231
16870.44 253
16871.67 256
16872.90 246
16874.13 251
16875.35 248
16876.58 250
16877.81 257
16879.04 296
16880.27 266
16881.49 288
16882.72 329
16883.95 290
16885.18 317
16886.41 316
16887.64 304
16888.86 291
16890.09 271
16891.32 290
16892.55 314
16893.78 323
16895.01 262
16896.24 277
16897.46 290
16898.69 278
16899.92 283
16901.15 293
16902.38 298
16903.61 313
16904.84 299
16906.07 299
16907.30 302
16908.53 307
16909.75 251
16910.98 259
16912.21 268
16913.44 297
16914.67 268
16915.90 213
16917.13 249
16918.36 262
16919.59 250
16920.82 231
16922.05 250
16923.28 257
16924.51 240
16925.74 227
16926.97 238
16928.20 238
16929.43 259
16930.66 245
16931.89 267
16933.12 259
16934.35 269
16935.58 280
16936.81 254
16938.04 283
16939.27 248
16940.50 241
16941.73 203
16942.96 237
16944.19 239
16945.42 237
16946.65 221
16947.88 227
16949.11 206
16950.34 234
16951.57 243
16952.80 228
16954.04 215
16955.27 206
16956.50 218
16957.73 239
16958.96 247
16960.19 242
16961.42 239
16962.65 254
16963.88 201
16965.11 204
16966.35 243
16967.58 222
16968.81 249
16970.04 206
16971.27 222
16972.50 207
16973.73 221
16974.97 236
16976.20 234
16977.43 250
16978.66 235
16979.89 226
16981.12 248
16982.36 236
16983.59 226
16984.82 216
16986.05 217
16987.28 241
16988.52 233
16989.75 216
16990.98 212
16992.21 244
16993.45 256
16994.68 230
16995.91 229
16997.14 211
16998.37 234
16999.61 244
17000.84 210
17002.07 212
17003.31 227
17004.54 245
17005.77 235
17007.00 249
17008.24 229
17009.47 213
17010.70 269
17011.93 267
17013.17 250
17014.40 252
17015.63 206
17016.87 233
17018.10 256
17019.33 213
17020.57 237
17021.80 245
17023.03 241
17024.27 262
17025.50 234
17026.73 237
17027.97 218
17029.20 219
17030.43 229
17031.67 251
17032.90 209
17034.14 255
17035.37 220
17036.60 225
17037.84 224
17039.07 229
17040.30 216
17041.54 241
17042.77 254
17044.01 202
17045.24 213
17046.47 234
17047.71 199
17048.94 223
17050.18 231
17051.41 191
17052.65 219
17053.88 210
17055.12 255
17056.35 217
17057.58 202
17058.82 214
17060.05 207
17061.29 204
17062.52 276
17063.76 211
17064.99 231
17066.23 215
17067.46 211
17068.70 233
17069.93 232
17071.17 211
17072.40 228
17073.64 198
17074.87 211
17076.11 229
17077.34 206
17078.58 219
17079.81 211
17081.05 234
17082.29 193
17083.52 262
17084.76 263
17085.99 231
17087.23 208
17088.46 236
17089.70 222
17090.94 200
17092.17 230
17093.41 209
17094.64 209
17095.88 213
17097.12 230
17098.35 230
17099.59 230
17100.82 237
17102.06 211
17103.30 228
17104.53 241
17105.77 210
17107.00 195
17108.24 204
17109.48 235
17110.71 212
17111.95 187
17113.19 176
17114.42 177
17115.66 202
17116.90 221
17118.13 194
17119.37 193
17120.61 207
17121.85 237
17123.08 241
17124.32 213
17125.56 211
17126.79 207
17128.03 229
17129.27 212
17130.50 197
17131.74 195
17132.98 222
17134.22 219
17135.45 215
17136.69 214
17137.93 198
17139.17 216
17140.40 200
17141.64 236
17142.88 235
17144.12 221
17145.36 228
17146.59 238
17147.83 187
17149.07 168
17150.31 194
17151.54 178
17152.78 195
17154.02 190
17155.26 235
17156.50 203
17157.74 209
17158.97 211
17160.21 197
17161.45 197
17162.69 203
17163.93 174
17165.17 193
17166.40 205
17167.64 170
17168.88 194
17170.12 187
17171.36 218
17172.60 208
17173.84 190
17175.08 208
17176.31 227
17177.55 233
17178.79 199
17180.03 214
17181.27 213
17182.51 208
17183.75 221
17184.99 219
17186.23 205
17187.47 225
17188.71 213
17189.94 198
17191.18 230
17192.42 226
17193.66 176
17194.90 184
17196.14 199
17197.38 211
17198.62 200
17199.86 204
17201.10 184
17202.34 201
17203.58 183
17204.82 180
17206.06 158
17207.30 199
17208.54 215
17209.78 237
17211.02 203
17212.26 161
17213.50 201
17214.74 223
17215.98 210
17217.22 228
17218.46 222
17219.70 218
17220.94 182
17222.18 226
17223.43 200
17224.67 168
17225.91 195
17227.15 195
17228.39 216
17229.63 191
17230.87 175
17232.11 209
17233.35 199
17234.59 212
17235.83 168
17237.08 193
17238.32 187
17239.56 222
17240.80 237
17242.04 244
17243.28 195
17244.52 197
17245.76 199
17247.01 205
17248.25 216
17249.49 204
17250.73 191
17251.97 180
17253.21 223
17254.46 212
17255.70 200
17256.94 185
17258.18 214
17259.42 186
17260.66 202
17261.91 181
17263.15 190
17264.39 192
17265.63 179
17266.87 209
17268.12 228
17269.36 183
17270.60 190
17271.84 198
17273.09 202
17274.33 189
17275.57 195
17276.81 203
17278.06 202
17279.30 223
17280.54 216
17281.78 202
17283.03 227
17284.27 212
17285.51 215
17286.76 195
17288.00 197
17289.24 179
17290.48 214
17291.73 222
17292.97 223
17294.21 217
17295.46 203
17296.70 209
17297.94 221
17299.19 193
17300.43 197
17301.67 171
17302.92 184
17304.16 178
17305.40 209
17306.65 194
17307.89 178
17309.14 186
17310.38 229
17311.62 201
17312.87 191
17314.11 189
17315.35 177
17316.60 195
17317.84 160
17319.09 183
17320.33 171
17321.58 194
17322.82 243
17324.06 188
17325.31 176
17326.55 220
17327.80 232
17329.04 208
17330.29 196
17331.53 172
17332.77 212
17334.02 181
17335.26 182
17336.51 182
17337.75 214
17339.00 234
17340.24 235
17341.49 215
17342.73 183
17343.98 185
17345.22 218
17346.47 208
17347.71 201
17348.96 167
17350.20 178
17351.45 179
17352.69 173
17353.94 195
17355.18 181
17356.43 192
17357.68 216
17358.92 237
17360.17 199
17361.41 196
17362.66 183
17363.90 167
17365.15 164
17366.39 170
17367.64 175
17368.89 194
17370.13 199
17371.38 183
17372.62 171
17373.87 189
17375.12 191
17376.36 196
17377.61 205
17378.85 203
17380.10 200
17381.35 152
17382.59 190
17383.84 208
17385.09 163
17386.33 190
17387.58 204
17388.83 226
17390.07 180
17391.32 191
17392.57 179
17393.81 186
17395.06 205
17396.31 171
17397.55 217
17398.80 206
17400.05 185
17401.29 187
17402.54 172
17403.79 192
17405.04 227
17406.28 190
17407.53 188
17408.78 227
17410.02 216
17411.27 217
17412.52 209
17413.77 172
17415.01 163
17416.26 188
17417.51 190
17418.76 193
17420.00 180
17421.25 223
17422.50 195
17423.75 178
17425.00 190
17426.24 210
17427.49 220
17428.74 193
17429.99 168
17431.24 212
17432.48 203
17433.73 191
17434.98 177
17436.23 191
17437.48 195
17438.73 206
17439.97 207
17441.22 188
17442.47 234
17443.72 223
17444.97 176
17446.22 178
17447.47 180
17448.71 190
17449.96 204
17451.21 215
17452.46 191
17453.71 160
17454.96 168
17456.21 174
17457.46 209
17458.71 205
17459.95 219
17461.20 188
17462.45 186
17463.70 172
17464.95 211
17466.20 189
17467.45 198
17468.70 204
17469.95 193
17471.20 195
17472.45 234
17473.70 191
17474.95 194
17476.20 192
17477.45 182
17478.70 206
17479.95 220
17481.20 182
17482.45 221
17483.70 199
17484.95 208
17486.20 195
17487.45 180
17488.70 187
17489.95 244
17491.20 185
17492.45 178
17493.70 215
17494.95 206
17496.20 204
17497.45 206
17498.70 198
17499.95 223
17501.20 200
17502.45 229
17503.70 183
17504.95 194
17506.20 215
17507.46 196
17508.71 162
17509.96 195
17511.21 193
17512.46 212
17513.71 193
17514.96 173
17516.21 223
17517.46 212
17518.71 233
17519.97 208
17521.22 217
17522.47 224
17523.72 227
17524.97 219
17526.22 201
17527.47 219
17528.73 196
17529.98 184
17531.23 179
17532.48 178
17533.73 199
17534.99 233
17536.24 255
17537.49 191
17538.74 202
17539.99 228
17541.25 206
17542.50 198
17543.75 206
17545.00 201
17546.25 221
17547.51 210
17548.76 232
17550.01 200
17551.26 221
17552.52 220
17553.77 192
17555.02 190
17556.27 201
17557.53 227
17558.78 218
17560.03 209
17561.28 211
17562.54 211
17563.79 187
17565.04 173
17566.30 192
17567.55 217
17568.80 179
17570.05 208
17571.31 207
17572.56 221
17573.81 214
17575.07 244
17576.32 209
17577.57 246
17578.83 205
17580.08 282
17581.33 219
17582.59 227
17583.84 235
17585.10 192
17586.35 186
17587.60 224
17588.86 201
17590.11 177
17591.36 215
17592.62 214
17593.87 211
17595.13 217
17596.38 241
17597.63 226
17598.89 194
17600.14 183
17601.40 213
17602.65 210
17603.90 222
17605.16 206
17606.41 218
17607.67 225
17608.92 214
17610.18 211
17611.43 201
17612.69 190
17613.94 203
17615.20 204
17616.45 203
17617.71 200
17618.96 190
17620.21 200
17621.47 224
17622.72 232
17623.98 249
17625.23 190
17626.49 174
17627.75 211
17629.00 229
17630.26 219
17631.51 175
17632.77 179
17634.02 188
17635.28 204
17636.53 189
17637.79 223
17639.04 196
17640.30 195
17641.55 187
17642.81 256
17644.07 209
17645.32 236
17646.58 243
17647.83 202
17649.09 208
17650.35 188
17651.60 184
17652.86 181
17654.11 187
17655.37 185
17656.63 226
17657.88 216
17659.14 204
17660.39 226
17661.65 187
17662.91 204
17664.16 206
17665.42 221
17666.68 192
17667.93 197
17669.19 228
17670.45 197
17671.70 217
17672.96 197
17674.22 195
17675.47 229
17676.73 243
17677.99 222
17679.24 221
17680.50 169
17681.76 176
17683.02 191
17684.27 216
17685.53 223
17686.79 195
17688.05 217
17689.30 170
17690.56 198
17691.82 209
17693.07 198
17694.33 170
17695.59 179
17696.85 188
17698.11 194
17699.36 200
17700.62 187
17701.88 191
17703.14 186
17704.39 265
17705.65 210
17706.91 184
17708.17 193
17709.43 194
17710.68 190
17711.94 173
17713.20 174
17714.46 227
17715.72 205
17716.98 193
17718.23 157
17719.49 197
17720.75 202
17722.01 218
17723.27 202
17724.53 173
17725.79 200
17727.04 191
17728.30 220
17729.56 198
17730.82 188
17732.08 181
17733.34 180
17734.60 191
17735.86 197
17737.12 190
17738.37 183
17739.63 200
17740.89 198
17742.15 211
17743.41 190
17744.67 199
17745.93 204
17747.19 193
17748.45 159
17749.71 184
17750.97 197
17752.23 226
17753.49 190
17754.75 170
17756.01 212
17757.27 210
17758.53 184
17759.79 171
17761.05 203
17762.31 210
17763.57 187
17764.83 173
17766.09 188
17767.35 184
17768.61 204
17769.87 196
17771.13 208
17772.39 165
17773.65 203
17774.91 179
17776.17 183
17777.43 187
17778.69 208
17779.95 234
17781.21 201
17782.47 230
17783.73 251
17784.99 200
17786.25 212
17787.51 187
17788.78 194
17790.04 196
17791.30 199
17792.56 194
17793.82 198
17795.08 219
17796.34 168
17797.60 184
17798.86 178
17800.13 206
17801.39 209
17802.65 172
17803.91 167
17805.17 181
17806.43 201
17807.69 214
17808.96 193
17810.22 150
17811.48 150
17812.74 185
17814.00 204
17815.26 201
17816.53 214
17817.79 183
17819.05 165
17820.31 194
17821.57 192
17822.84 171
17824.10 201
17825.36 201
17826.62 177
17827.89 200
17829.15 158
17830.41 153
17831.67 182
17832.93 182
17834.20 208
17835.46 175
17836.72 181
17837.99 180
17839.25 183
17840.51 196
17841.77 181
17843.04 182
17844.30 158
17845.56 220
17846.82 187
17848.09 168
17849.35 195
17850.61 191
17851.88 181
17853.14 201
17854.40 182
17855.67 187
17856.93 181
17858.19 181
17859.46 174
17860.72 165
17861.98 146
17863.25 169
17864.51 184
17865.77 158
17867.04 160
17868.30 175
17869.57 173
17870.83 171
17872.09 187
17873.36 173
17874.62 170
17875.89 191
17877.15 176
17878.41 156
17879.68 155
17880.94 207
17882.21 184
17883.47 189
17884.73 181
17886.00 186
17887.26 164
17888.53 162
17889.79 155
17891.06 164
17892.32 166
17893.59 163
17894.85 159
17896.12 180
17897.38 179
17898.65 171
17899.91 171
17901.17 178
17902.44 171
17903.70 207
17904.97 170
17906.23 174
17907.50 159
17908.77 188
17910.03 177
17911.30 165
17912.56 182
17913.83 167
17915.09 157
17916.36 179
17917.62 164
17918.89 171
17920.15 143
17921.42 173
17922.68 191
17923.95 198
17925.22 198
17926.48 177
17927.75 176
17929.01 174
17930.28 181
17931.55 181
17932.81 173
17934.08 208
17935.34 144
17936.61 207
17937.88 190
17939.14 207
17940.41 161
17941.68 181
17942.94 162
17944.21 156
17945.47 178
17946.74 157
17948.01 202
17949.27 194
17950.54 185
17951.81 163
17953.07 166
17954.34 188
17955.61 171
17956.87 192
17958.14 192
17959.41 173
17960.68 185
17961.94 152
17963.21 167
17964.48 192
17965.74 188
17967.01 164
17968.28 160
17969.55 174
17970.81 165
17972.08 152
17973.35 166
17974.62 167
17975.88 185
17977.15 159
17978.42 158
17979.69 207
17980.95 215
17982.22 187
17983.49 189
17984.76 147
17986.03 162
17987.29 172
17988.56 183
17989.83 170
17991.10 177
17992.37 183
17993.63 161
17994.90 195
17996.17 159
17997.44 217
17998.71 228
17999.98 170
18001.24 188
18002.51 162
18003.78 185
18005.05 150
18006.32 161
18007.59 192
18008.86 171
18010.12 141
18011.39 172
18012.66 187
18013.93 166
18015.20 175
18016.47 153
18017.74 181
18019.01 178
18020.28 193
18021.54 174
18022.81 187
18024.08 182
18025.35 183
18026.62 184
18027.89 207
18029.16 190
18030.43 172
18031.70 173
18032.97 170
18034.24 168
18035.51 163
18036.78 173
18038.05 221
18039.32 221
18040.59 220
18041.86 194
18043.13 173
18044.40 181
18045.67 155
18046.94 225
18048.21 187
18049.48 183
18050.75 181
18052.02 156
18053.29 172
18054.56 180
18055.83 183
18057.10 186
18058.37 170
18059.64 186
18060.91 193
18062.18 177
18063.45 179
18064.72 162
18065.99 181
18067.26 169
18068.54 183
18069.81 217
18071.08 221
18072.35 174
18073.62 149
18074.89 175
18076.16 190
18077.43 171
18078.70 185
18079.97 205
18081.25 168
18082.52 173
18083.79 180
18085.06 189
18086.33 184
18087.60 169
18088.87 161
18090.15 152
18091.42 197
18092.69 186
18093.96 188
18095.23 179
18096.50 165
18097.78 183
18099.05 174
18100.32 150
18101.59 177
18102.86 181
18104.14 185
18105.41 190
18106.68 169
18107.95 147
18109.23 143
18110.50 160
18111.77 166
18113.04 189
18114.31 204
18115.59 190
18116.86 201
18118.13 167
18119.40 203
18120.68 187
18121.95 171
18123.22 200
18124.50 189
18125.77 171
18127.04 203
18128.31 204
18129.59 161
18130.86 166
18132.13 172
18133.41 207
18134.68 185
18135.95 181
18137.23 171
18138.50 194
18139.77 191
18141.05 180
18142.32 183
18143.59 183
18144.87 175
18146.14 181
18147.41 207
18148.69 212
18149.96 170
18151.23 180
18152.51 177
18153.78 156
18155.06 184
18156.33 180
18157.60 187
18158.88 190
18160.15 191
18161.43 135
18162.70 150
18163.97 140
18165.25 130
18166.52 154
18167.80 181
18169.07 179
18170.35 160
18171.62 177
18172.90 157
18174.17 174
18175.44 186
18176.72 171
18177.99 203
18179.27 141
18180.54 158
18181.82 167
18183.09 184
18184.37 178
18185.64 164
18186.92 169
18188.19 177
18189.47 189
18190.74 179
18192.02 195
18193.29 200
18194.57 172
18195.84 156
18197.12 190
18198.39 176
18199.67 167
18200.95 150
18202.22 171
18203.50 173
18204.77 146
18206.05 168
18207.32 191
18208.60 183
18209.88 182
18211.15 187
18212.43 199
18213.70 152
18214.98 177
18216.26 185
18217.53 155
18218.81 181
18220.08 184
18221.36 190
18222.64 203
18223.91 207
18225.19 170
18226.47 195
18227.74 156
18229.02 164
18230.29 168
18231.57 194
18232.85 199
18234.12 200
18235.40 190
18236.68 174
18237.95 156
18239.23 168
18240.51 159
18241.79 143
18243.06 160
18244.34 190
18245.62 183
18246.89 168
18248.17 207
18249.45 179
18250.73 167
18252.00 152
18253.28 135
18254.56 151
18255.83 191
18257.11 174
18258.39 148
18259.67 147
18260.94 148
18262.22 201
18263.50 169
18264.78 178
18266.06 187
18267.33 180
18268.61 180
18269.89 208
18271.17 178
18272.45 168
18273.72 188
18275.00 173
18276.28 172
18277.56 163
18278.84 172
18280.11 195
18281.39 155
18282.67 156
18283.95 147
18285.23 155
18286.51 148
18287.78 162
18289.06 188
18290.34 192
18291.62 149
18292.90 167
18294.18 154
18295.46 184
18296.74 211
18298.01 190
18299.29 173
18300.57 143
18301.85 174
18303.13 153
18304.41 186
18305.69 171
18306.97 168
18308.25 181
18309.53 159
18310.81 158
18312.09 188
18313.37 174
18314.64 188
18315.92 214
18317.20 180
18318.48 163
18319.76 144
18321.04 164
18322.32 178
18323.60 188
18324.88 175
18326.16 168
18327.44 196
18328.72 212
18330.00 179
18331.28 169
18332.56 144
18333.84 184
18335.12 189
18336.40 183
18337.68 179
18338.96 187
18340.24 194
18341.52 164
18342.80 165
18344.09 175
18345.37 159
18346.65 173
18347.93 160
18349.21 133
18350.49 174
18351.77 204
18353.05 172
18354.33 203
18355.61 173
18356.89 182
18358.17 190
18359.46 209
18360.74 165
18362.02 141
18363.30 194
18364.58 201
18365.86 182
18367.14 173
18368.42 170
18369.71 158
18370.99 181
18372.27 183
18373.55 183
18374.83 196
18376.11 178
18377.39 182
18378.68 154
18379.96 179
18381.24 174
18382.52 182
18383.80 150
18385.09 164
18386.37 163
18387.65 183
18388.93 193
18390.21 166
18391.50 190
18392.78 174
18394.06 158
18395.34 145
18396.63 172
18397.91 181
18399.19 161
18400.47 170
18401.76 153
18403.04 192
18404.32 195
18405.60 172
18406.89 170
18408.17 168
18409.45 163
18410.73 174
18412.02 165
18413.30 169
18414.58 145
18415.87 173
18417.15 209
18418.43 175
18419.72 141
18421.00 135
18422.28 163
18423.57 162
18424.85 180
18426.13 173
18427.42 197
18428.70 144
18429.98 148
18431.27 156
18432.55 130
18433.83 159
18435.12 179
18436.40 172
18437.68 151
18438.97 142
18440.25 187
18441.54 189
18442.82 166
18444.10 165
18445.39 173
18446.67 159
18447.96 169
18449.24 195
18450.53 193
18451.81 164
18453.09 191
18454.38 159
18455.66 161
18456.95 158
18458.23 174
18459.52 181
18460.80 177
18462.09 169
18463.37 187
18464.65 203
18465.94 172
18467.22 154
18468.51 136
18469.79 168
18471.08 174
18472.36 202
18473.65 173
18474.93 200
18476.22 208
18477.50 205
18478.79 172
18480.08 195
18481.36 167
18482.65 178
18483.93 163
18485.22 162
18486.50 175
18487.79 182
18489.07 149
18490.36 159
18491.64 201
18492.93 192
18494.22 168
18495.50 158
18496.79 165
18498.07 164
18499.36 165
18500.65 169
18501.93 189
18503.22 169
18504.50 159
18505.79 148
18507.08 163
18508.36 178
18509.65 178
18510.94 166
18512.22 145
18513.51 166
18514.80 187
18516.08 170
18517.37 146
18518.65 183
18519.94 183
18521.23 168
18522.51 191
18523.80 167
18525.09 185
18526.38 210
18527.66 188
18528.95 174
18530.24 163
18531.52 169
18532.81 173
18534.10 168
18535.39 170
18536.67 180
18537.96 167
18539.25 156
18540.53 170
18541.82 163
18543.11 171
18544.40 192
18545.68 181
18546.97 172
18548.26 159
18549.55 180
18550.84 179
18552.12 186
18553.41 189
18554.70 197
18555.99 215
18557.27 178
18558.56 170
18559.85 168
18561.14 157
18562.43 182
18563.72 202
18565.00 173
18566.29 195
18567.58 195
18568.87 172
18570.16 177
18571.45 156
18572.73 194
18574.02 199
18575.31 206
18576.60 185
18577.89 206
18579.18 212
18580.47 180
18581.75 192
18583.04 192
18584.33 183
18585.62 180
18586.91 179
18588.20 195
18589.49 169
18590.78 171
18592.07 163
18593.36 174
18594.65 164
18595.93 168
18597.22 159
18598.51 186
18599.80 177
18601.09 175
18602.38 175
18603.67 215
18604.96 193
18606.25 197
18607.54 209
18608.83 170
18610.12 211
18611.41 174
18612.70 182
18613.99 202
18615.28 179
18616.57 206
18617.86 223
18619.15 197
18620.44 185
18621.73 204
18623.02 188
18624.31 195
18625.60 163
18626.89 189
18628.18 213
18629.47 215
18630.76 205
18632.05 200
18633.34 186
18634.64 191
18635.93 192
18637.22 249
18638.51 219
18639.80 199
18641.09 164
18642.38 190
18643.67 206
18644.96 191
18646.25 212
18647.54 194
18648.84 196
18650.13 177
18651.42 182
18652.71 210
18654.00 207
18655.29 199
18656.58 201
18657.88 194
18659.17 205
18660.46 192
18661.75 174
18663.04 182
18664.33 205
18665.63 221
18666.92 175
18668.21 180
18669.50 179
18670.79 202
18672.08 164
18673.38 223
18674.67 170
18675.96 164
18677.25 163
18678.55 187
18679.84 167
18681.13 179
18682.42 188
18683.71 157
18685.01 170
18686.30 184
18687.59 171
18688.88 172
18690.18 167
18691.47 181
18692.76 157
18694.06 166
18695.35 212
18696.64 201
18697.93 166
18699.23 190
18700.52 176
18701.81 193
18703.11 228
18704.40 188
18705.69 181
18706.99 178
18708.28 195
18709.57 177
18710.86 170
18712.16 153
18713.45 170
18714.75 226
18716.04 181
18717.33 174
18718.63 152
18719.92 191
18721.21 194
18722.51 174
18723.80 174
18725.09 165
18726.39 181
18727.68 153
18728.98 170
18730.27 167
18731.56 200
18732.86 203
18734.15 173
18735.45 163
18736.74 190
18738.04 188
18739.33 150
18740.62 161
18741.92 178
18743.21 201
18744.51 195
18745.80 178
18747.10 168
18748.39 165
18749.69 165
18750.98 178
18752.27 183
18753.57 201
18754.86 170
18756.16 174
18757.45 181
18758.75 217
18760.04 200
18761.34 163
18762.63 172
18763.93 176
18765.23 173
18766.52 151
18767.82 157
18769.11 176
18770.41 189
18771.70 165
18773.00 162
18774.29 225
18775.59 222
18776.88 187
18778.18 159
18779.48 179
18780.77 173
18782.07 160
18783.36 157
18784.66 169
18785.95 164
18787.25 177
18788.55 192
18789.84 188
18791.14 205
18792.43 201
18793.73 177
18795.03 227
18796.32 176
18797.62 153
18798.92 166
18800.21 176
18801.51 155
18802.81 158
18804.10 173
18805.40 174
18806.70 146
18807.99 151
18809.29 190
18810.59 161
18811.88 155
18813.18 159
18814.48 158
18815.77 193
18817.07 188
18818.37 143
18819.66 166
18820.96 182
18822.26 179
18823.56 150
18824.85 168
18826.15 135
18827.45 141
18828.75 183
18830.04 186
18831.34 165
18832.64 173
18833.94 170
18835.23 212
18836.53 214
18837.83 164
18839.13 153
18840.42 172
18841.72 164
18843.02 194
18844.32 158
18845.62 178
18846.91 145
18848.21 164
18849.51 160
18850.81 137
18852.11 158
18853.40 181
18854.70 165
18856.00 143
18857.30 126
18858.60 160
18859.90 161
18861.20 180
18862.49 161
18863.79 153
18865.09 178
18866.39 155
18867.69 163
18868.99 187
18870.29 172
18871.59 151
18872.88 184
18874.18 170
18875.48 149
18876.78 141
18878.08 149
18879.38 157
18880.68 183
18881.98 155
18883.28 171
18884.58 211
18885.88 202
18887.18 175
18888.47 182
18889.77 188
18891.07 175
18892.37 153
18893.67 145
18894.97 158
18896.27 189
18897.57 179
18898.87 171
18900.17 159
18901.47 145
18902.77 165
18904.07 161
18905.37 153
18906.67 146
18907.97 144
18909.27 163
18910.57 160
18911.87 136
18913.17 155
18914.47 176
18915.77 161
18917.07 141
18918.38 155
18919.68 150
18920.98 156
18922.28 185
18923.58 161
18924.88 181
18926.18 196
18927.48 160
18928.78 165
18930.08 180
18931.38 188
18932.68 153
18933.98 148
18935.29 192
18936.59 159
18937.89 161
18939.19 153
18940.49 151
18941.79 174
18943.09 174
18944.39 180
18945.70 159
18947.00 158
18948.30 149
18949.60 143
18950.90 155
18952.20 171
18953.51 185
18954.81 156
18956.11 157
18957.41 156
18958.71 185
18960.02 168
18961.32 177
18962.62 159
18963.92 167
18965.22 177
18966.53 166
18967.83 146
18969.13 170
18970.43 153
18971.73 159
18973.04 181
18974.34 170
18975.64 162
18976.94 137
18978.25 138
18979.55 158
18980.85 164
18982.16 195
18983.46 158
18984.76 174
18986.06 186
18987.37 181
18988.67 149
18989.97 172
18991.28 168
18992.58 170
18993.88 161
18995.18 143
18996.49 118
18997.79 148
18999.09 168
19000.40 143
19001.70 135
19003.00 150
19004.31 151
19005.61 183
19006.92 184
19008.22 156
19009.52 161
19010.83 187
19012.13 162
19013.43 139
19014.74 158
19016.04 148
19017.35 178
19018.65 177
19019.95 164
19021.26 162
19022.56 147
19023.87 154
19025.17 170
19026.47 151
19027.78 147
19029.08 159
19030.39 184
19031.69 157
19033.00 172
19034.30 151
19035.61 163
19036.91 153
19038.21 153
19039.52 144
19040.82 151
19042.13 164
19043.43 149
19044.74 150
19046.04 138
19047.35 150
19048.65 130
19049.96 173
19051.26 174
19052.57 144
19053.87 173
19055.18 165
19056.48 174
19057.79 153
19059.09 146
19060.40 144
19061.71 127
19063.01 151
19064.32 141
19065.62 155
19066.93 145
19068.23 161
19069.54 158
19070.85 136
19072.15 144
19073.46 177
19074.76 190
19076.07 144
19077.37 147
19078.68 180
19079.99 161
19081.29 143
19082.60 157
19083.91 162
19085.21 156
19086.52 165
19087.82 159
19089.13 157
19090.44 172
19091.74 152
19093.05 169
19094.36 158
19095.66 167
19096.97 163
19098.28 198
19099.58 173
19100.89 166
19102.20 132
19103.50 155
19104.81 163
19106.12 176
19107.42 162
19108.73 143
19110.04 134
19111.35 149
19112.65 161
19113.96 158
19115.27 142
19116.58 149
19117.88 126
19119.19 143
19120.50 160
19121.81 136
19123.11 154
19124.42 167
19125.73 150
19127.04 143
19128.34 157
19129.65 174
19130.96 169
19132.27 133
19133.57 148
19134.88 129
19136.19 155
19137.50 172
19138.81 166
19140.12 185
19141.42 149
19142.73 152
19144.04 180
19145.35 142
19146.66 133
19147.97 146
19149.27 149
19150.58 144
19151.89 184
19153.20 181
19154.51 153
19155.82 170
19157.13 145
19158.43 158
19159.74 158
19161.05 158
19162.36 183
19163.67 173
19164.98 147
19166.29 138
19167.60 135
19168.91 135
19170.22 145
19171.52 157
19172.83 166
19174.14 165
19175.45 137
19176.76 151
19178.07 142
19179.38 179
19180.69 145
19182.00 169
19183.31 169
19184.62 171
19185.93 146
19187.24 167
19188.55 133
19189.86 143
19191.17 161
19192.48 143
19193.79 179
19195.10 163
19196.41 151
19197.72 129
19199.03 155
19200.34 155
19201.65 178
19202.96 143
19204.27 147
19205.58 178
19206.89 158
19208.20 156
19209.51 145
19210.82 160
19212.13 158
19213.44 151
19214.75 178
19216.06 156
19217.38 162
19218.69 125
19220.00 167
19221.31 155
19222.62 154
19223.93 159
19225.24 173
19226.55 162
19227.86 144
19229.17 141
19230.49 164
19231.80 165
19233.11 154
19234.42 153
19235.73 178
19237.04 168
19238.35 148
19239.67 149
19240.98 139
19242.29 163
19243.60 156
19244.91 155
19246.22 166
19247.54 148
19248.85 173
19250.16 154
19251.47 152
19252.78 137
19254.10 148
19255.41 181
19256.72 162
19258.03 207
19259.34 188
19260.66 166
19261.97 155
19263.28 175
19264.59 153
19265.91 149
19267.22 147
19268.53 165
19269.84 163
19271.16 136
19272.47 123
19273.78 106
19275.10 123
19276.41 138
19277.72 150
19279.03 149
19280.35 145
19281.66 149
19282.97 160
19284.29 142
19285.60 152
19286.91 146
19288.23 137
19289.54 195
19290.85 162
19292.17 144
19293.48 157
19294.79 135
19296.11 150
19297.42 146
19298.73 149
19300.05 156
19301.36 157
19302.67 150
19303.99 137
19305.30 187
19306.62 142
19307.93 162
19309.24 143
19310.56 139
19311.87 137
19313.19 146
19314.50 148
19315.81 140
19317.13 157
19318.44 158
19319.76 166
19321.07 158
19322.39 140
19323.70 135
19325.01 137
19326.33 133
19327.64 141
19328.96 150
19330.27 160
19331.59 109
19332.90 144
19334.22 139
19335.53 131
19336.85 177
19338.16 152
19339.48 121
19340.79 131
19342.11 165
19343.42 153
19344.74 133
19346.05 147
19347.37 146
19348.68 148
19350.00 140
19351.31 170
19352.63 162
19353.94 129
19355.26 139
19356.58 128
19357.89 148
19359.21 150
19360.52 163
19361.84 177
19363.15 151
19364.47 162
19365.79 137
19367.10 152
19368.42 143
19369.73 160
19371.05 139
19372.37 139
19373.68 145
19375.00 153
19376.31 167
19377.63 142
19378.95 138
19380.26 146
19381.58 126
19382.90 133
19384.21 121
19385.53 174
19386.85 151
19388.16 159
19389.48 194
19390.80 160
19392.11 155
19393.43 150
19394.75 157
19396.06 167
19397.38 165
19398.70 121
19400.01 150
19401.33 162
19402.65 170
19403.97 180
19405.28 138
19406.60 166
19407.92 168
19409.23 144
19410.55 153
19411.87 131
19413.19 140
19414.50 185
19415.82 163
19417.14 172
19418.46 128
19419.77 138
19421.09 171
19422.41 152
19423.73 162
19425.05 153
19426.36 158
19427.68 159
19429.00 181
19430.32 136
19431.64 143
19432.95 184
19434.27 150
19435.59 145
19436.91 118
19438.23 132
19439.55 132
19440.86 149
19442.18 147
19443.50 145
19444.82 154
19446.14 151
19447.46 141
19448.78 152
19450.09 134
19451.41 168
19452.73 147
19454.05 164
19455.37 151
19456.69 136
19458.01 157
19459.33 167
19460.65 144
19461.97 153
19463.28 156
19464.60 150
19465.92 150
19467.24 151
19468.56 168
19469.88 159
19471.20 144
19472.52 142
19473.84 173
19475.16 132
19476.48 160
19477.80 158
19479.12 164
19480.44 157
19481.76 146
19483.08 154
19484.40 165
19485.72 148
19487.04 171
19488.36 202
19489.68 145
19491.00 171
19492.32 141
19493.64 136
19494.96 137
19496.28 141
19497.60 155
19498.92 192
19500.24 129
19501.56 114
19502.88 150
19504.20 140
19505.52 179
19506.84 144
19508.16 143
19509.49 127
19510.81 152
19512.13 157
19513.45 149
19514.77 148
19516.09 135
19517.41 174
19518.73 175
19520.05 136
19521.37 121
19522.70 156
19524.02 162
19525.34 144
19526.66 157
19527.98 183
19529.30 148
19530.62 148
19531.95 164
19533.27 157
19534.59 174
19535.91 149
19537.23 145
19538.55 134
19539.88 137
19541.20 149
19542.52 136
19543.84 159
19545.16 134
19546.49 138
19547.81 119
19549.13 141
19550.45 139
19551.77 127
19553.10 116
19554.42 115
19555.74 137
19557.06 140
19558.39 147
19559.71 160
19561.03 149
19562.35 134
19563.68 129
19565.00 167
19566.32 178
19567.64 153
19568.97 134
19570.29 156
19571.61 162
19572.94 136
19574.26 120
19575.58 140
19576.90 142
19578.23 155
19579.55 136
19580.87 140
19582.20 151
19583.52 121
19584.84 151
19586.17 143
19587.49 172
19588.81 129
19590.14 162
19591.46 150
19592.78 138
19594.11 180
19595.43 162
19596.76 162
19598.08 135
19599.40 153
19600.73 160
19602.05 181
19603.37 156
19604.70 133
19606.02 139
19607.35 158
19608.67 148
19610.00 178
19611.32 141
19612.64 179
19613.97 161
19615.29 148
19616.62 144
19617.94 140
19619.27 130
19620.59 144
19621.92 141
19623.24 140
19624.56 171
19625.89 140
19627.21 157
19628.54 148
19629.86 170
19631.19 142
19632.51 153
19633.84 163
19635.16 114
19636.49 128
19637.81 145
19639.14 147
19640.46 159
19641.79 144
19643.11 149
19644.44 154
19645.77 141
19647.09 143
19648.42 133
19649.74 141
19651.07 144
19652.39 158
19653.72 137
19655.04 156
19656.37 132
19657.70 134
19659.02 140
19660.35 174
19661.67 159
19663.00 132
19664.33 122
19665.65 138
19666.98 152
19668.30 140
19669.63 138
19670.96 165
19672.28 158
19673.61 174
19674.94 131
19676.26 140
19677.59 111
19678.92 161
19680.24 129
19681.57 131
19682.90 131
19684.22 130
19685.55 124
19686.88 132
19688.20 146
19689.53 147
19690.86 144
19692.18 125
19693.51 131
19694.84 152
19696.16 141
19697.49 142
19698.82 145
19700.15 151
19701.47 136
19702.80 131
19704.13 116
19705.46 143
19706.78 147
19708.11 132
19709.44 157
19710.77 134
19712.09 123
19713.42 139
19714.75 150
19716.08 127
19717.40 143
19718.73 146
19720.06 123
19721.39 161
19722.72 138
19724.04 146
19725.37 154
19726.70 148
19728.03 114
19729.36 116
19730.68 151
19732.01 176
19733.34 177
19734.67 129
19736.00 134
19737.33 139
19738.66 160
19739.98 144
19741.31 152
19742.64 153
19743.97 134
19745.30 144
19746.63 146
19747.96 130
19749.29 119
19750.61 143
19751.94 140
19753.27 161
19754.60 185
19755.93 148
19757.26 162
19758.59 133
19759.92 137
19761.25 139
19762.58 130
19763.91 177
19765.24 146
19766.57 147
19767.89 133
19769.22 128
19770.55 157
19771.88 127
19773.21 140
19774.54 140
19775.87 142
19777.20 161
19778.53 151
19779.86 135
19781.19 121
19782.52 147
19783.85 160
19785.18 167
19786.51 150
19787.84 138
19789.17 136
19790.50 151
19791.83 150
19793.16 125
19794.49 126
19795.83 149
19797.16 127
19798.49 132
19799.82 137
19801.15 130
19802.48 120
19803.81 136
19805.14 148
19806.47 148
19807.80 129
19809.13 137
19810.46 128
19811.79 121
19813.13 131
19814.46 159
19815.79 167
19817.12 152
19818.45 128
19819.78 123
19821.11 142
19822.44 115
19823.78 112
19825.11 132
19826.44 137
19827.77 146
19829.10 127
19830.43 123
19831.77 141
19833.10 117
19834.43 140
19835.76 120
19837.09 127
19838.42 126
19839.76 143
19841.09 140
19842.42 163
19843.75 162
19845.08 135
19846.42 120
19847.75 134
19849.08 171
19850.41 127
19851.75 129
19853.08 160
19854.41 147
19855.74 134
19857.08 145
19858.41 128
19859.74 158
19861.07 163
19862.41 144
19863.74 126
19865.07 154
19866.41 145
19867.74 140
19869.07 138
19870.40 136
19871.74 154
19873.07 135
19874.40 150
19875.74 118
19877.07 142
19878.40 120
19879.74 148
19881.07 149
19882.40 152
19883.74 166
19885.07 167
19886.40 162
19887.74 141
19889.07 148
19890.40 124
19891.74 168
19893.07 114
19894.41 128
19895.74 149
19897.07 160
19898.41 153
19899.74 165
19901.08 166
19902.41 133
19903.74 154
19905.08 126
19906.41 126
19907.75 126
19909.08 152
19910.41 132
19911.75 158
19913.08 155
19914.42 130
19915.75 124
19917.09 136
19918.42 153
19919.76 137
19921.09 160
19922.43 138
19923.76 134
19925.10 153
19926.43 161
19927.77 148
19929.10 145
19930.44 145
19931.77 121
19933.11 125
19934.44 115
19935.78 155
19937.11 140
19938.45 135
19939.78 124
19941.12 115
19942.45 155
19943.79 163
19945.12 137
19946.46 144
19947.79 128
19949.13 134
19950.47 136
19951.80 130
19953.14 115
19954.47 146
19955.81 123
19957.15 151
19958.48 155
19959.82 151
19961.15 125
19962.49 125
19963.83 149
19965.16 130
19966.50 148
19967.83 148
19969.17 146
19970.51 161
19971.84 170
19973.18 162
19974.52 121
19975.85 115
19977.19 167
19978.53 158
19979.86 148
19981.20 142
19982.54 137
19983.87 124
19985.21 124
19986.55 151
19987.88 139
19989.22 107
19990.56 134
19991.89 133
19993.23 142
19994.57 159
19995.91 121
19997.24 159
19998.58 154
19999.92 152
20001.26 128
20002.59 129
20003.93 180
20005.27 156
20006.61 134
20007.94 113
20009.28 124
20010.62 159
20011.96 156
20013.29 145
20014.63 134
20015.97 129
20017.31 131
20018.65 123
20019.98 138
20021.32 120
20022.66 140
20024.00 138
20025.34 122
20026.67 179
20028.01 160
20029.35 156
20030.69 134
20032.03 128
20033.37 126
20034.71 153
20036.04 124
20037.38 151
20038.72 112
20040.06 129
20041.40 98
20042.74 133
20044.08 134
20045.42 114
20046.75 124
20048.09 133
20049.43 138
20050.77 124
20052.11 143
20053.45 158
20054.79 151
20056.13 150
20057.47 179
20058.81 146
20060.15 174
20061.49 133
20062.82 155
20064.16 139
20065.50 136
20066.84 152
20068.18 157
20069.52 111
20070.86 126
20072.20 123
20073.54 147
20074.88 129
20076.22 126
20077.56 124
20078.90 132
20080.24 123
20081.58 147
20082.92 158
20084.26 161
20085.60 129
20086.94 133
20088.28 126
20089.62 157
20090.96 147
20092.30 162
20093.64 163
20094.99 128
20096.33 135
20097.67 153
20099.01 135
20100.35 154
20101.69 135
20103.03 123
20104.37 135
20105.71 146
20107.05 165
20108.39 152
20109.73 129
20111.08 143
20112.42 126
20113.76 126
20115.10 131
20116.44 139
20117.78 166
20119.12 152
20120.46 156
20121.81 148
20123.15 151
20124.49 128
20125.83 149
20127.17 159
20128.51 155
20129.86 166
20131.20 157
20132.54 153
20133.88 125
20135.22 162
20136.56 141
20137.91 139
20139.25 146
