# Supplementary material for: MALDI-TOF MS typing enables the classification of brewing yeasts of the genus Saccharomyces to major beer styles
Source: PLoS One. 2017 Aug 9;12(8):e0181694. doi: 10.1371/journal.pone.0181694 (PMC5549903; doi:10.1371/journal.pone.0181694)
Supplement: S3 File — The directory includes 90 raw files and was zipped to “.zip”; the folder has three strains with 30 spectra per strain; S1 Text explains the raw files with an example and Table 1 represents the yeast strains used within the experiment. (ZIP) [file pone.0181694.s006.zip › 7-9/30256-177-OG-Koe-Koe-YPG-18h-E-E_2015-07-13_1_0_B1_1.dat]

2000.66 1354
2001.08 1452
2001.50 1317
2001.92 1490
2002.34 1241
2002.77 1193
2003.19 1384
2003.61 1328
2004.03 1148
2004.45 1078
2004.88 1189
2005.30 1132
2005.72 1166
2006.14 1251
2006.56 1225
2006.99 1260
2007.41 1275
2007.83 1259
2008.25 1224
2008.67 1245
2009.10 1195
2009.52 1165
2009.94 1204
2010.36 1178
2010.79 1137
2011.21 1095
2011.63 1171
2012.06 1181
2012.48 1069
2012.90 1089
2013.32 1224
2013.75 1256
2014.17 1101
2014.59 1042
2015.02 1147
2015.44 1219
2015.86 1240
2016.28 1074
2016.71 1022
2017.13 1248
2017.55 1163
2017.98 1216
2018.40 1255
2018.82 1189
2019.25 1159
2019.67 1134
2020.09 1219
2020.52 1142
2020.94 1119
2021.37 1176
2021.79 1128
2022.21 1280
2022.64 1226
2023.06 1195
2023.48 1103
2023.91 1255
2024.33 1215
2024.76 1107
2025.18 1137
2025.60 1110
2026.03 1121
2026.45 1039
2026.88 1135
2027.30 1008
2027.73 1100
2028.15 1149
2028.57 1120
2029.00 1086
2029.42 1078
2029.85 1161
2030.27 1103
2030.70 1134
2031.12 1096
2031.55 1223
2031.97 1212
2032.40 1216
2032.82 1132
2033.25 1161
2033.67 1135
2034.10 1140
2034.52 1260
2034.95 1100
2035.37 1148
2035.80 1076
2036.22 1220
2036.65 1136
2037.07 1084
2037.50 1225
2037.92 1327
2038.35 1263
2038.77 1152
2039.20 1179
2039.63 1153
2040.05 1199
2040.48 1220
2040.90 1082
2041.33 1333
2041.75 1261
2042.18 1007
2042.61 1001
2043.03 1018
2043.46 1152
2043.88 1128
2044.31 1338
2044.74 1182
2045.16 1275
2045.59 1297
2046.01 1242
2046.44 1134
2046.87 1131
2047.29 1111
2047.72 1291
2048.15 1058
2048.57 1189
2049.00 1183
2049.43 1060
2049.85 1064
2050.28 991
2050.71 1102
2051.13 1260
2051.56 1158
2051.99 1161
2052.41 1068
2052.84 1089
2053.27 1163
2053.69 1162
2054.12 1217
2054.55 1159
2054.98 1320
2055.40 1218
2055.83 1124
2056.26 1208
2056.68 1081
2057.11 1091
2057.54 1042
2057.97 1245
2058.39 1170
2058.82 1168
2059.25 1339
2059.68 1274
2060.11 1175
2060.53 1134
2060.96 1188
2061.39 1191
2061.82 1120
2062.24 1246
2062.67 1151
2063.10 1291
2063.53 1321
2063.96 1457
2064.39 1265
2064.81 1199
2065.24 1289
2065.67 1252
2066.10 1248
2066.53 1356
2066.95 1342
2067.38 1344
2067.81 1357
2068.24 1367
2068.67 1322
2069.10 1272
2069.53 1195
2069.96 1172
2070.38 1111
2070.81 1143
2071.24 1191
2071.67 1271
2072.10 1359
2072.53 1163
2072.96 1252
2073.39 1134
2073.82 1164
2074.24 1279
2074.67 1146
2075.10 1202
2075.53 1170
2075.96 1199
2076.39 1224
2076.82 1243
2077.25 1208
2077.68 1264
2078.11 1273
2078.54 1285
2078.97 1339
2079.40 1419
2079.83 1318
2080.26 1303
2080.69 1381
2081.12 1448
2081.55 1373
2081.98 1450
2082.41 1431
2082.84 1255
2083.27 1253
2083.70 1254
2084.13 1289
2084.56 1231
2084.99 1160
2085.42 1172
2085.85 1144
2086.28 1153
2086.71 1157
2087.14 1146
2087.57 997
2088.00 1126
2088.43 1105
2088.86 1036
2089.29 1232
2089.73 1193
2090.16 1057
2090.59 1151
2091.02 1264
2091.45 1224
2091.88 1306
2092.31 1325
2092.74 1170
2093.17 1038
2093.60 1152
2094.04 1086
2094.47 1098
2094.90 1108
2095.33 1140
2095.76 1209
2096.19 1101
2096.62 1107
2097.06 1098
2097.49 1069
2097.92 1120
2098.35 1034
2098.78 971
2099.21 1061
2099.65 1168
2100.08 1167
2100.51 1061
2100.94 1003
2101.37 1067
2101.81 1051
2102.24 1194
2102.67 1103
2103.10 1154
2103.53 1056
2103.97 1165
2104.40 1139
2104.83 1230
2105.26 1190
2105.70 1111
2106.13 1154
2106.56 1220
2106.99 1127
2107.43 1198
2107.86 1255
2108.29 1344
2108.72 1220
2109.16 1148
2109.59 1160
2110.02 1126
2110.46 1281
2110.89 1160
2111.32 1139
2111.75 1034
2112.19 1046
2112.62 1122
2113.05 1143
2113.49 1136
2113.92 1058
2114.35 1077
2114.79 1055
2115.22 1101
2115.65 1086
2116.09 1180
2116.52 1003
2116.95 1133
2117.39 1140
2117.82 1076
2118.26 1077
2118.69 1043
2119.12 1107
2119.56 1046
2119.99 1074
2120.42 1125
2120.86 1083
2121.29 1110
2121.73 1032
2122.16 1069
2122.59 1067
2123.03 1190
2123.46 1162
2123.90 1101
2124.33 1065
2124.77 1080
2125.20 1133
2125.64 1069
2126.07 1112
2126.50 1115
2126.94 1065
2127.37 1033
2127.81 1096
2128.24 1200
2128.68 1166
2129.11 1152
2129.55 1142
2129.98 1238
2130.42 1347
2130.85 1191
2131.29 1075
2131.72 1174
2132.16 1207
2132.59 1096
2133.03 1214
2133.46 1071
2133.90 1073
2134.33 1133
2134.77 1140
2135.20 1107
2135.64 1253
2136.08 1196
2136.51 1166
2136.95 1029
2137.38 1126
2137.82 1234
2138.25 1163
2138.69 1256
2139.13 1076
2139.56 1062
2140.00 1006
2140.43 1105
2140.87 1027
2141.31 1055
2141.74 1098
2142.18 1064
2142.61 1113
2143.05 1075
2143.49 1140
2143.92 1132
2144.36 1062
2144.80 1124
2145.23 1249
2145.67 1125
2146.11 1054
2146.54 1133
2146.98 1150
2147.42 1078
2147.85 1091
2148.29 1204
2148.73 1277
2149.16 1243
2149.60 1219
2150.04 1263
2150.47 1192
2150.91 1325
2151.35 1438
2151.79 1320
2152.22 1243
2152.66 1230
2153.10 1257
2153.53 1254
2153.97 1346
2154.41 1461
2154.85 1348
2155.28 1184
2155.72 1115
2156.16 1199
2156.60 1168
2157.03 1142
2157.47 1207
2157.91 1232
2158.35 1201
2158.79 1079
2159.22 1125
2159.66 1230
2160.10 1237
2160.54 1209
2160.98 1139
2161.41 1317
2161.85 1207
2162.29 1232
2162.73 1221
2163.17 1249
2163.60 1180
2164.04 1170
2164.48 1200
2164.92 1219
2165.36 1237
2165.80 1078
2166.24 1039
2166.67 1174
2167.11 1081
2167.55 1128
2167.99 1310
2168.43 1112
2168.87 1196
2169.31 1329
2169.75 1204
2170.19 1174
2170.62 1229
2171.06 1393
2171.50 1237
2171.94 1212
2172.38 1247
2172.82 1350
2173.26 1564
2173.70 1616
2174.14 1548
2174.58 1529
2175.02 1669
2175.46 1490
2175.90 1388
2176.34 1228
2176.78 1250
2177.22 1407
2177.66 1407
2178.10 1420
2178.54 1322
2178.97 1146
2179.41 1180
2179.85 1370
2180.29 1356
2180.74 1292
2181.18 1384
2181.62 1293
2182.06 1315
2182.50 1301
2182.94 1116
2183.38 1143
2183.82 1197
2184.26 1016
2184.70 1052
2185.14 1096
2185.58 1131
2186.02 1121
2186.46 1136
2186.90 1187
2187.34 1173
2187.78 1279
2188.22 1221
2188.66 1173
2189.11 1216
2189.55 1211
2189.99 1109
2190.43 1178
2190.87 1141
2191.31 1254
2191.75 1217
2192.19 1131
2192.63 1089
2193.08 1288
2193.52 1296
2193.96 1172
2194.40 1196
2194.84 1232
2195.28 1471
2195.72 1578
2196.17 1398
2196.61 1364
2197.05 1446
2197.49 1215
2197.93 1220
2198.37 1203
2198.82 1267
2199.26 1278
2199.70 1331
2200.14 1335
2200.58 1215
2201.03 1055
2201.47 1199
2201.91 1266
2202.35 1236
2202.80 1153
2203.24 1016
2203.68 1161
2204.12 1221
2204.57 1127
2205.01 1193
2205.45 1114
2205.89 1066
2206.34 1129
2206.78 1007
2207.22 1217
2207.66 1295
2208.11 1349
2208.55 1328
2208.99 1390
2209.44 1364
2209.88 1243
2210.32 1067
2210.76 1209
2211.21 1222
2211.65 1321
2212.09 1287
2212.54 1392
2212.98 1217
2213.42 1319
2213.87 1223
2214.31 1137
2214.75 1083
2215.20 1208
2215.64 1176
2216.09 989
2216.53 1031
2216.97 1292
2217.42 1156
2217.86 1183
2218.30 1158
2218.75 1192
2219.19 1184
2219.64 1167
2220.08 1194
2220.52 1191
2220.97 1027
2221.41 1246
2221.86 1275
2222.30 1275
2222.75 1210
2223.19 1133
2223.63 1249
2224.08 1267
2224.52 1259
2224.97 1257
2225.41 1352
2225.86 1375
2226.30 1402
2226.75 1313
2227.19 1384
2227.64 1328
2228.08 1373
2228.53 1384
2228.97 1361
2229.42 1307
2229.86 1419
2230.31 1202
2230.75 1225
2231.20 1258
2231.64 1347
2232.09 1411
2232.53 1506
2232.98 1382
2233.42 1370
2233.87 1489
2234.31 1309
2234.76 1215
2235.20 1140
2235.65 1144
2236.10 1203
2236.54 1212
2236.99 1275
2237.43 1186
2237.88 1235
2238.32 1269
2238.77 1287
2239.22 1195
2239.66 1116
2240.11 1054
2240.55 1182
2241.00 1082
2241.45 1115
2241.89 1078
2242.34 1127
2242.79 1157
2243.23 1113
2243.68 1178
2244.12 1199
2244.57 1127
2245.02 1157
2245.46 1188
2245.91 1218
2246.36 1189
2246.80 1078
2247.25 1154
2247.70 1175
2248.14 1127
2248.59 1085
2249.04 1208
2249.49 1347
2249.93 1091
2250.38 1104
2250.83 1198
2251.27 992
2251.72 1011
2252.17 1159
2252.62 1042
2253.06 984
2253.51 1109
2253.96 1107
2254.40 1041
2254.85 980
2255.30 1107
2255.75 1188
2256.20 1143
2256.64 1178
2257.09 1084
2257.54 1137
2257.99 1049
2258.43 1017
2258.88 1117
2259.33 1141
2259.78 1009
2260.23 1114
2260.67 1167
2261.12 1279
2261.57 1319
2262.02 1293
2262.47 1370
2262.92 1409
2263.36 1358
2263.81 1419
2264.26 1371
2264.71 1503
2265.16 1533
2265.61 1597
2266.05 1576
2266.50 1424
2266.95 1425
2267.40 1312
2267.85 1410
2268.30 1476
2268.75 1489
2269.20 1458
2269.65 1451
2270.09 1338
2270.54 1407
2270.99 1470
2271.44 1474
2271.89 1302
2272.34 1469
2272.79 1285
2273.24 1183
2273.69 1309
2274.14 1231
2274.59 1112
2275.04 1217
2275.49 1223
2275.94 1164
2276.38 1365
2276.83 1119
2277.28 1004
2277.73 1068
2278.18 1183
2278.63 1266
2279.08 1211
2279.53 1248
2279.98 1228
2280.43 1267
2280.88 1283
2281.33 1233
2281.78 1235
2282.23 1117
2282.68 1147
2283.13 1238
2283.59 1242
2284.04 1241
2284.49 1244
2284.94 1178
2285.39 1153
2285.84 1142
2286.29 1216
2286.74 1225
2287.19 1438
2287.64 1428
2288.09 1526
2288.54 1577
2288.99 1565
2289.44 1830
2289.89 1849
2290.35 1963
2290.80 2075
2291.25 2002
2291.70 2093
2292.15 1801
2292.60 1828
2293.05 1824
2293.50 1740
2293.96 1586
2294.41 1608
2294.86 1454
2295.31 1431
2295.76 1492
2296.21 1535
2296.66 1225
2297.12 1168
2297.57 1160
2298.02 1258
2298.47 1223
2298.92 1111
2299.38 1074
2299.83 1156
2300.28 1210
2300.73 1017
2301.18 1067
2301.64 1264
2302.09 1168
2302.54 1224
2302.99 1163
2303.44 1181
2303.90 1143
2304.35 1185
2304.80 1144
2305.25 1218
2305.71 1196
2306.16 1142
2306.61 1168
2307.07 1263
2307.52 1167
2307.97 1166
2308.42 1220
2308.88 1387
2309.33 1341
2309.78 1436
2310.23 1362
2310.69 1373
2311.14 1382
2311.59 1432
2312.05 1439
2312.50 1468
2312.95 1324
2313.41 1269
2313.86 1403
2314.31 1359
2314.77 1369
2315.22 1170
2315.67 1180
2316.13 1228
2316.58 1299
2317.04 1299
2317.49 1258
2317.94 1261
2318.40 1333
2318.85 1233
2319.30 1203
2319.76 1358
2320.21 1383
2320.67 1329
2321.12 1293
2321.57 1274
2322.03 1259
2322.48 1363
2322.94 1427
2323.39 1422
2323.85 1364
2324.30 1310
2324.75 1362
2325.21 1346
2325.66 1541
2326.12 1326
2326.57 1313
2327.03 1329
2327.48 1312
2327.94 1488
2328.39 1666
2328.85 1533
2329.30 1353
2329.76 1535
2330.21 1720
2330.67 1561
2331.12 1393
2331.58 1453
2332.03 1246
2332.49 1427
2332.94 1418
2333.40 1237
2333.85 1248
2334.31 1385
2334.76 1272
2335.22 1345
2335.67 1266
2336.13 1220
2336.58 1380
2337.04 1348
2337.50 1232
2337.95 1232
2338.41 1346
2338.86 1329
2339.32 1512
2339.77 1364
2340.23 1533
2340.69 1452
2341.14 1387
2341.60 1234
2342.05 1276
2342.51 1601
2342.97 1421
2343.42 1256
2343.88 1509
2344.34 1502
2344.79 1513
2345.25 1486
2345.70 1461
2346.16 1527
2346.62 1423
2347.07 1367
2347.53 1426
2347.99 1484
2348.44 1480
2348.90 1498
2349.36 1393
2349.81 1234
2350.27 1417
2350.73 1238
2351.19 1389
2351.64 1185
2352.10 1390
2352.56 1308
2353.01 1213
2353.47 1298
2353.93 1182
2354.39 1271
2354.84 1172
2355.30 1081
2355.76 1128
2356.22 1051
2356.67 1169
2357.13 1274
2357.59 1150
2358.05 1124
2358.50 1292
2358.96 1307
2359.42 1397
2359.88 1370
2360.33 1402
2360.79 1301
2361.25 1322
2361.71 1376
2362.17 1271
2362.62 1155
2363.08 1282
2363.54 1336
2364.00 1176
2364.46 1221
2364.92 1308
2365.37 1261
2365.83 1311
2366.29 1301
2366.75 1326
2367.21 1269
2367.67 1395
2368.12 1440
2368.58 1293
2369.04 1311
2369.50 1374
2369.96 1442
2370.42 1362
2370.88 1202
2371.34 1142
2371.80 1209
2372.25 1361
2372.71 1421
2373.17 1450
2373.63 1308
2374.09 1412
2374.55 1260
2375.01 1320
2375.47 1357
2375.93 1330
2376.39 1325
2376.85 1318
2377.31 1250
2377.77 1297
2378.23 1373
2378.69 1151
2379.15 1313
2379.61 1470
2380.06 1277
2380.52 1285
2380.98 1475
2381.44 1206
2381.90 1237
2382.36 1418
2382.82 1316
2383.28 1112
2383.74 1117
2384.20 1190
2384.67 1209
2385.13 1286
2385.59 1100
2386.05 1052
2386.51 1093
2386.97 1042
2387.43 1173
2387.89 1267
2388.35 1300
2388.81 1236
2389.27 1289
2389.73 1285
2390.19 1303
2390.65 1196
2391.11 1266
2391.57 1293
2392.03 1223
2392.50 1258
2392.96 1340
2393.42 1351
2393.88 1207
2394.34 1198
2394.80 1201
2395.26 1212
2395.72 1103
2396.19 1166
2396.65 1333
2397.11 1187
2397.57 1237
2398.03 1081
2398.49 1201
2398.95 1148
2399.42 1223
2399.88 1181
2400.34 1087
2400.80 1100
2401.26 1228
2401.73 1284
2402.19 1129
2402.65 1070
2403.11 977
2403.57 921
2404.04 1231
2404.50 1361
2404.96 1483
2405.42 1222
2405.88 1115
2406.35 1131
2406.81 1288
2407.27 1180
2407.73 1158
2408.20 1200
2408.66 1258
2409.12 1124
2409.58 1146
2410.05 1172
2410.51 1203
2410.97 1139
2411.43 1205
2411.90 1299
2412.36 1159
2412.82 1149
2413.29 1235
2413.75 1290
2414.21 1351
2414.68 1412
2415.14 1408
2415.60 1354
2416.07 1353
2416.53 1340
2416.99 1448
2417.46 1509
2417.92 1384
2418.38 1340
2418.85 1523
2419.31 1554
2419.77 1474
2420.24 1258
2420.70 1362
2421.16 1293
2421.63 1295
2422.09 1362
2422.56 1435
2423.02 1212
2423.48 1276
2423.95 1232
2424.41 1222
2424.88 1263
2425.34 1209
2425.80 1278
2426.27 1245
2426.73 1245
2427.20 1205
2427.66 1179
2428.13 1287
2428.59 1129
2429.05 1272
2429.52 1238
2429.98 1309
2430.45 1346
2430.91 1217
2431.38 1159
2431.84 1162
2432.31 1203
2432.77 1269
2433.24 1228
2433.70 1099
2434.17 1125
2434.63 1189
2435.10 1193
2435.56 1508
2436.03 1269
2436.49 1313
2436.96 1354
2437.42 1286
2437.89 1310
2438.35 1279
2438.82 1257
2439.28 1473
2439.75 1487
2440.22 1497
2440.68 1483
2441.15 1361
2441.61 1523
2442.08 1469
2442.54 1387
2443.01 1395
2443.48 1395
2443.94 1311
2444.41 1149
2444.87 1300
2445.34 1317
2445.81 1250
2446.27 1180
2446.74 1195
2447.20 1156
2447.67 1221
2448.14 1113
2448.60 1062
2449.07 1019
2449.54 1051
2450.00 1057
2450.47 1008
2450.94 1067
2451.40 1196
2451.87 1181
2452.34 1082
2452.80 1219
2453.27 1188
2453.74 1191
2454.20 1224
2454.67 1342
2455.14 1208
2455.60 1197
2456.07 1154
2456.54 1120
2457.01 1149
2457.47 1219
2457.94 1314
2458.41 1391
2458.88 1089
2459.34 1106
2459.81 1161
2460.28 1140
2460.74 1091
2461.21 977
2461.68 1166
2462.15 1030
2462.62 1125
2463.08 1156
2463.55 1233
2464.02 1233
2464.49 1117
2464.95 1009
2465.42 1116
2465.89 1118
2466.36 1183
2466.83 1237
2467.30 1284
2467.76 1240
2468.23 1315
2468.70 1201
2469.17 1147
2469.64 1086
2470.10 1241
2470.57 1128
2471.04 1228
2471.51 1031
2471.98 1069
2472.45 1053
2472.92 1127
2473.39 1087
2473.85 997
2474.32 1097
2474.79 1064
2475.26 1101
2475.73 1158
2476.20 1017
2476.67 1011
2477.14 1127
2477.61 1228
2478.07 1183
2478.54 1284
2479.01 1180
2479.48 1144
2479.95 1287
2480.42 1166
2480.89 1179
2481.36 1200
2481.83 1078
2482.30 1211
2482.77 1159
2483.24 1369
2483.71 1196
2484.18 1073
2484.65 1170
2485.12 1310
2485.59 1174
2486.06 1129
2486.53 1320
2487.00 1265
2487.47 1140
2487.94 1224
2488.41 1246
2488.88 1159
2489.35 1201
2489.82 1322
2490.29 1313
2490.76 1187
2491.23 1188
2491.70 1361
2492.17 1418
2492.64 1381
2493.11 1273
2493.58 1318
2494.05 1292
2494.52 1241
2494.99 1343
2495.47 1240
2495.94 1225
2496.41 1391
2496.88 1366
2497.35 1288
2497.82 1156
2498.29 1261
2498.76 1210
2499.23 1205
2499.70 1162
2500.18 1157
2500.65 1193
2501.12 1221
2501.59 1178
2502.06 1190
2502.53 1313
2503.00 1251
2503.48 1213
2503.95 1107
2504.42 1095
2504.89 1180
2505.36 1377
2505.83 1306
2506.31 1334
2506.78 1289
2507.25 1269
2507.72 1432
2508.19 1366
2508.67 1343
2509.14 1364
2509.61 1419
2510.08 1482
2510.56 1377
2511.03 1435
2511.50 1342
2511.97 1355
2512.44 1532
2512.92 1380
2513.39 1343
2513.86 1415
2514.33 1389
2514.81 1392
2515.28 1378
2515.75 1421
2516.23 1328
2516.70 1377
2517.17 1281
2517.64 1224
2518.12 1253
2518.59 1202
2519.06 1301
2519.54 1230
2520.01 1153
2520.48 1301
2520.96 1295
2521.43 1258
2521.90 1188
2522.38 1104
2522.85 1044
2523.32 1121
2523.80 1075
2524.27 1082
2524.74 1114
2525.22 1102
2525.69 1064
2526.16 1062
2526.64 1019
2527.11 1039
2527.59 1039
2528.06 1350
2528.53 1258
2529.01 1147
2529.48 1391
2529.96 1286
2530.43 1191
2530.90 1250
2531.38 1163
2531.85 1295
2532.33 1238
2532.80 1160
2533.28 1190
2533.75 1168
2534.22 1359
2534.70 1311
2535.17 1177
2535.65 1230
2536.12 1250
2536.60 1375
2537.07 1256
2537.55 1284
2538.02 1352
2538.50 1271
2538.97 1226
2539.45 1294
2539.92 1252
2540.40 1265
2540.87 1181
2541.35 1226
2541.82 1254
2542.30 1140
2542.77 1164
2543.25 1313
2543.72 1373
2544.20 1305
2544.67 1300
2545.15 1260
2545.62 1275
2546.10 1404
2546.58 1424
2547.05 1321
2547.53 1295
2548.00 1216
2548.48 1281
2548.95 1464
2549.43 1457
2549.91 1373
2550.38 1479
2550.86 1463
2551.33 1676
2551.81 1774
2552.29 1456
2552.76 1521
2553.24 1695
2553.72 1664
2554.19 1439
2554.67 1469
2555.14 1613
2555.62 1416
2556.10 1393
2556.57 1568
2557.05 1577
2557.53 1539
2558.00 1406
2558.48 1401
2558.96 1527
2559.43 1328
2559.91 1385
2560.39 1243
2560.87 1215
2561.34 1181
2561.82 1117
2562.30 1152
2562.77 1206
2563.25 1140
2563.73 1094
2564.21 1080
2564.68 1083
2565.16 1170
2565.64 1022
2566.11 1268
2566.59 1248
2567.07 1122
2567.55 1152
2568.03 1211
2568.50 1181
2568.98 1136
2569.46 1161
2569.94 1026
2570.41 1152
2570.89 1179
2571.37 1275
2571.85 1215
2572.33 1112
2572.80 1176
2573.28 1197
2573.76 1215
2574.24 1229
2574.72 1045
2575.19 1148
2575.67 1140
2576.15 1313
2576.63 1352
2577.11 1217
2577.59 1390
2578.07 1239
2578.54 1106
2579.02 1229
2579.50 1150
2579.98 1216
2580.46 1154
2580.94 1045
2581.42 1082
2581.90 1176
2582.37 1224
2582.85 1160
2583.33 1217
2583.81 1049
2584.29 1015
2584.77 1027
2585.25 1205
2585.73 1148
2586.21 1043
2586.69 1104
2587.17 1178
2587.65 1128
2588.13 1240
2588.61 1337
2589.08 1244
2589.56 1197
2590.04 1331
2590.52 1110
2591.00 1139
2591.48 1113
2591.96 1155
2592.44 1313
2592.92 1319
2593.40 1287
2593.88 1424
2594.36 1445
2594.84 1348
2595.32 1252
2595.80 1361
2596.28 1262
2596.76 1150
2597.24 1181
2597.72 1278
2598.21 1268
2598.69 1236
2599.17 1298
2599.65 1273
2600.13 1157
2600.61 1155
2601.09 1260
2601.57 1094
2602.05 1240
2602.53 1149
2603.01 1142
2603.49 1164
2603.97 1183
2604.45 1039
2604.94 1155
2605.42 1246
2605.90 1235
2606.38 1252
2606.86 1372
2607.34 1328
2607.82 1311
2608.30 1225
2608.79 1292
2609.27 1447
2609.75 1365
2610.23 1327
2610.71 1220
2611.19 1130
2611.68 1368
2612.16 1271
2612.64 1295
2613.12 1307
2613.60 1367
2614.08 1258
2614.57 1292
2615.05 1132
2615.53 1086
2616.01 1320
2616.49 1099
2616.98 1094
2617.46 1245
2617.94 1260
2618.42 1214
2618.91 1230
2619.39 1127
2619.87 1128
2620.35 1173
2620.84 1258
2621.32 1297
2621.80 1315
2622.28 1322
2622.77 1238
2623.25 1291
2623.73 1204
2624.21 1157
2624.70 1285
2625.18 1217
2625.66 1273
2626.15 1237
2626.63 1211
2627.11 1232
2627.60 1387
2628.08 1270
2628.56 1262
2629.05 1253
2629.53 1228
2630.01 1255
2630.50 1300
2630.98 1264
2631.46 1191
2631.95 1097
2632.43 1170
2632.91 1188
2633.40 1279
2633.88 1205
2634.36 1204
2634.85 1136
2635.33 1156
2635.82 1138
2636.30 1181
2636.78 1291
2637.27 1239
2637.75 1126
2638.24 1198
2638.72 1171
2639.20 1183
2639.69 1112
2640.17 1219
2640.66 1321
2641.14 1206
2641.63 1067
2642.11 1090
2642.60 1249
2643.08 1156
2643.56 1160
2644.05 1089
2644.53 1091
2645.02 1170
2645.50 1199
2645.99 1152
2646.47 1112
2646.96 982
2647.44 1106
2647.93 1327
2648.41 1166
2648.90 1134
2649.38 1207
2649.87 1192
2650.35 1202
2650.84 1066
2651.32 953
2651.81 1004
2652.30 1098
2652.78 1247
2653.27 1208
2653.75 1161
2654.24 1320
2654.72 1222
2655.21 1106
2655.69 1093
2656.18 1131
2656.67 1066
2657.15 1083
2657.64 1093
2658.12 1066
2658.61 1067
2659.10 1136
2659.58 1295
2660.07 1152
2660.55 1171
2661.04 1257
2661.53 1162
2662.01 1190
2662.50 1222
2662.99 1083
2663.47 1223
2663.96 1133
2664.44 1225
2664.93 1335
2665.42 1205
2665.90 1288
2666.39 1174
2666.88 1249
2667.36 1238
2667.85 1139
2668.34 1123
2668.83 1123
2669.31 1205
2669.80 1245
2670.29 1199
2670.77 1474
2671.26 1370
2671.75 1467
2672.24 1579
2672.72 1564
2673.21 1645
2673.70 1556
2674.18 1686
2674.67 1726
2675.16 1597
2675.65 1631
2676.13 1584
2676.62 1469
2677.11 1570
2677.60 1675
2678.09 1616
2678.57 1610
2679.06 1523
2679.55 1222
2680.04 1402
2680.53 1514
2681.01 1406
2681.50 1385
2681.99 1434
2682.48 1474
2682.97 1549
2683.45 1555
2683.94 1374
2684.43 1462
2684.92 1432
2685.41 1530
2685.90 1632
2686.38 1411
2686.87 1434
2687.36 1334
2687.85 1419
2688.34 1361
2688.83 1157
2689.32 1038
2689.81 1125
2690.29 1142
2690.78 1235
2691.27 1285
2691.76 1195
2692.25 1278
2692.74 1263
2693.23 1148
2693.72 1173
2694.21 1308
2694.70 1145
2695.19 1211
2695.68 1097
2696.16 1169
2696.65 1334
2697.14 1396
2697.63 1262
2698.12 1205
2698.61 1225
2699.10 1266
2699.59 1270
2700.08 1342
2700.57 1277
2701.06 1262
2701.55 1332
2702.04 1336
2702.53 1285
2703.02 1243
2703.51 1134
2704.00 1220
2704.49 1313
2704.98 1320
2705.47 1231
2705.96 1342
2706.45 1180
2706.94 1105
2707.43 1143
2707.92 1165
2708.41 1204
2708.91 1258
2709.40 1150
2709.89 1214
2710.38 1218
2710.87 972
2711.36 1046
2711.85 1097
2712.34 1195
2712.83 1231
2713.32 1087
2713.81 1109
2714.30 1248
2714.80 1262
2715.29 1143
2715.78 1058
2716.27 1256
2716.76 1188
2717.25 1090
2717.74 1188
2718.23 1257
2718.73 1226
2719.22 1293
2719.71 1174
2720.20 1082
2720.69 1146
2721.18 1232
2721.68 1312
2722.17 1221
2722.66 1227
2723.15 1397
2723.64 1285
2724.14 1435
2724.63 1480
2725.12 1410
2725.61 1327
2726.10 1256
2726.60 1229
2727.09 1246
2727.58 1174
2728.07 1054
2728.56 1238
2729.06 1237
2729.55 1089
2730.04 1204
2730.53 1033
2731.03 1084
2731.52 1114
2732.01 1107
2732.51 1216
2733.00 1277
2733.49 1238
2733.98 1116
2734.48 1242
2734.97 1286
2735.46 1261
2735.96 1237
2736.45 1398
2736.94 1436
2737.43 1317
2737.93 1201
2738.42 1312
2738.91 1294
2739.41 1172
2739.90 1193
2740.39 1193
2740.89 1154
2741.38 1251
2741.88 1181
2742.37 1156
2742.86 1065
2743.36 1021
2743.85 1088
2744.34 1104
2744.84 1049
2745.33 1039
2745.83 1095
2746.32 1047
2746.81 1116
2747.31 1088
2747.80 1051
2748.30 1222
2748.79 1073
2749.28 1125
2749.78 1138
2750.27 1191
2750.77 1272
2751.26 1140
2751.76 974
2752.25 1083
2752.74 1263
2753.24 1336
2753.73 1261
2754.23 1224
2754.72 1291
2755.22 1263
2755.71 1312
2756.21 1137
2756.70 1134
2757.20 1357
2757.69 1322
2758.19 1267
2758.68 1341
2759.18 1221
2759.67 1217
2760.17 1224
2760.66 1028
2761.16 1105
2761.65 1217
2762.15 1154
2762.64 1058
2763.14 1162
2763.64 1191
2764.13 1095
2764.63 1070
2765.12 1191
2765.62 1127
2766.11 1069
2766.61 1193
2767.11 1121
2767.60 1002
2768.10 1156
2768.59 1219
2769.09 1123
2769.59 1128
2770.08 1147
2770.58 1185
2771.07 1206
2771.57 1210
2772.07 1310
2772.56 1150
2773.06 1194
2773.56 1256
2774.05 1351
2774.55 1298
2775.04 1458
2775.54 1481
2776.04 1427
2776.53 1495
2777.03 1594
2777.53 1501
2778.03 1410
2778.52 1462
2779.02 1436
2779.52 1352
2780.01 1343
2780.51 1259
2781.01 1250
2781.50 1217
2782.00 1218
2782.50 1210
2783.00 1110
2783.49 1250
2783.99 1262
2784.49 1158
2784.99 1179
2785.48 1154
2785.98 1125
2786.48 1071
2786.98 1162
2787.47 1114
2787.97 1098
2788.47 1155
2788.97 1366
2789.46 1209
2789.96 1185
2790.46 1257
2790.96 1248
2791.46 1257
2791.95 1310
2792.45 1202
2792.95 1264
2793.45 1210
2793.95 1247
2794.44 1388
2794.94 1449
2795.44 1559
2795.94 1583
2796.44 1684
2796.94 1590
2797.44 1615
2797.93 1869
2798.43 1765
2798.93 1696
2799.43 1662
2799.93 1634
2800.43 1535
2800.93 1548
2801.43 1395
2801.92 1268
2802.42 1248
2802.92 1279
2803.42 1330
2803.92 1339
2804.42 1439
2804.92 1367
2805.42 1528
2805.92 1516
2806.42 1647
2806.92 1686
2807.42 1633
2807.91 1721
2808.41 1705
2808.91 1640
2809.41 1699
2809.91 1654
2810.41 1720
2810.91 1594
2811.41 1557
2811.91 1323
2812.41 1398
2812.91 1315
2813.41 1217
2813.91 1195
2814.41 1308
2814.91 1188
2815.41 1206
2815.91 1284
2816.41 1170
2816.91 1210
2817.41 1293
2817.91 1195
2818.41 1202
2818.91 1210
2819.42 1319
2819.92 1107
2820.42 1261
2820.92 1269
2821.42 1242
2821.92 1251
2822.42 1304
2822.92 1307
2823.42 1364
2823.92 1306
2824.42 1186
2824.92 1163
2825.42 1073
2825.93 1182
2826.43 1094
2826.93 1065
2827.43 1357
2827.93 1392
2828.43 1215
2828.93 1149
2829.43 1216
2829.94 1180
2830.44 1191
2830.94 1198
2831.44 1206
2831.94 1139
2832.44 1180
2832.95 1217
2833.45 1282
2833.95 1275
2834.45 1176
2834.95 1352
2835.45 1306
2835.96 1281
2836.46 1422
2836.96 1308
2837.46 1405
2837.97 1258
2838.47 1381
2838.97 1276
2839.47 1127
2839.97 1143
2840.48 1258
2840.98 1269
2841.48 1318
2841.98 1375
2842.49 1242
2842.99 1235
2843.49 1224
2843.99 1273
2844.50 1192
2845.00 1247
2845.50 1482
2846.01 1382
2846.51 1462
2847.01 1374
2847.51 1486
2848.02 1395
2848.52 1341
2849.02 1321
2849.53 1273
2850.03 1564
2850.53 1543
2851.04 1287
2851.54 1190
2852.04 1156
2852.55 1218
2853.05 1152
2853.55 1092
2854.06 1220
2854.56 1120
2855.06 1061
2855.57 1067
2856.07 1150
2856.58 1176
2857.08 1306
2857.58 1142
2858.09 1050
2858.59 1226
2859.10 1338
2859.60 1239
2860.10 1262
2860.61 1310
2861.11 1236
2861.62 1159
2862.12 1179
2862.62 1122
2863.13 1137
2863.63 1061
2864.14 1230
2864.64 1233
2865.15 1176
2865.65 1152
2866.16 1118
2866.66 1023
2867.17 1081
2867.67 1078
2868.18 1168
2868.68 1286
2869.19 1188
2869.69 1194
2870.20 1149
2870.70 1348
2871.21 1254
2871.71 1192
2872.22 1327
2872.72 1324
2873.23 1254
2873.73 1300
2874.24 1314
2874.74 1377
2875.25 1311
2875.75 1292
2876.26 1303
2876.76 1308
2877.27 1202
2877.78 1138
2878.28 1219
2878.79 1472
2879.29 1404
2879.80 1407
2880.30 1533
2880.81 1457
2881.32 1406
2881.82 1409
2882.33 1399
2882.83 1380
2883.34 1564
2883.85 1507
2884.35 1468
2884.86 1567
2885.37 1606
2885.87 1626
2886.38 1628
2886.88 1546
2887.39 1524
2887.90 1658
2888.40 1640
2888.91 1745
2889.42 1690
2889.92 1594
2890.43 1505
2890.94 1633
2891.45 1448
2891.95 1232
2892.46 1182
2892.97 1208
2893.47 1336
2893.98 1525
2894.49 1389
2894.99 1454
2895.50 1518
2896.01 1586
2896.52 1476
2897.02 1494
2897.53 1399
2898.04 1429
2898.55 1479
2899.05 1608
2899.56 1529
2900.07 1461
2900.58 1386
2901.08 1346
2901.59 1403
2902.10 1243
2902.61 1423
2903.12 1530
2903.62 1446
2904.13 1532
2904.64 1644
2905.15 1514
2905.66 1493
2906.16 1404
2906.67 1602
2907.18 1447
2907.69 1435
2908.20 1219
2908.71 1189
2909.21 1275
2909.72 1277
2910.23 1221
2910.74 1289
2911.25 1264
2911.76 1157
2912.26 1203
2912.77 1112
2913.28 1231
2913.79 1261
2914.30 1393
2914.81 1258
2915.32 1219
2915.83 1213
2916.34 1186
2916.85 1226
2917.35 1222
2917.86 1134
2918.37 1169
2918.88 1268
2919.39 1186
2919.90 1271
2920.41 1369
2920.92 1318
2921.43 1380
2921.94 1494
2922.45 1679
2922.96 1749
2923.47 1621
2923.98 1707
2924.49 1869
2925.00 2048
2925.51 2146
2926.02 1803
2926.53 1816
2927.04 1855
2927.55 1755
2928.06 1722
2928.57 1638
2929.08 1489
2929.59 1332
2930.10 1354
2930.61 1314
2931.12 1230
2931.63 1351
2932.14 1187
2932.65 1184
2933.16 1183
2933.67 1154
2934.18 1367
2934.69 1388
2935.20 1374
2935.71 1195
2936.22 1410
2936.73 1377
2937.25 1408
2937.76 1413
2938.27 1517
2938.78 1378
2939.29 1286
2939.80 1367
2940.31 1329
2940.82 1252
2941.33 1321
2941.85 1345
2942.36 1413
2942.87 1369
2943.38 1379
2943.89 1470
2944.40 1487
2944.91 1524
2945.43 1592
2945.94 1547
2946.45 1500
2946.96 1659
2947.47 1594
2947.98 1481
2948.50 1492
2949.01 1361
2949.52 1381
2950.03 1343
2950.54 1289
2951.06 1349
2951.57 1327
2952.08 1235
2952.59 1293
2953.10 1238
2953.62 1266
2954.13 1321
2954.64 1357
2955.15 1304
2955.67 1325
2956.18 1320
2956.69 1357
2957.20 1425
2957.72 1476
2958.23 1412
2958.74 1377
2959.25 1429
2959.77 1435
2960.28 1307
2960.79 1385
2961.31 1427
2961.82 1314
2962.33 1398
2962.85 1344
2963.36 1381
2963.87 1523
2964.39 1570
2964.90 1359
2965.41 1230
2965.93 1259
2966.44 1301
2966.95 1458
2967.47 1438
2967.98 1324
2968.49 1294
2969.01 1373
2969.52 1261
2970.03 1280
2970.55 1154
2971.06 1263
2971.58 1279
2972.09 1275
2972.60 1327
2973.12 1372
2973.63 1251
2974.15 1309
2974.66 1231
2975.17 1181
2975.69 1290
2976.20 1198
2976.72 1309
2977.23 1278
2977.74 1233
2978.26 1316
2978.77 1300
2979.29 1286
2979.80 1276
2980.32 1265
2980.83 1247
2981.35 1334
2981.86 1430
2982.38 1246
2982.89 1402
2983.41 1370
2983.92 1591
2984.44 1464
2984.95 1391
2985.47 1417
2985.98 1435
2986.50 1497
2987.01 1532
2987.53 1621
2988.04 1494
2988.56 1639
2989.07 1758
2989.59 1517
2990.10 1580
2990.62 1690
2991.13 1593
2991.65 1473
2992.17 1504
2992.68 1650
2993.20 1653
2993.71 1684
2994.23 1676
2994.74 1680
2995.26 1563
2995.78 1714
2996.29 2030
2996.81 1863
2997.32 1805
2997.84 1971
2998.36 2050
2998.87 1930
2999.39 1887
2999.91 1910
3000.42 2097
3000.94 2093
3001.45 2296
3001.97 2229
3002.49 2485
3003.00 2795
3003.52 3184
3004.04 3550
3004.55 3395
3005.07 3598
3005.59 3879
3006.10 3721
3006.62 3176
3007.14 2931
3007.66 2783
3008.17 2593
3008.69 2199
3009.21 2180
3009.72 2013
3010.24 1801
3010.76 1907
3011.28 1751
3011.79 1621
3012.31 1652
3012.83 1597
3013.35 1586
3013.86 1519
3014.38 1456
3014.90 1606
3015.42 1776
3015.93 1712
3016.45 1662
3016.97 1446
3017.49 1682
3018.00 1489
3018.52 1648
3019.04 1552
3019.56 1551
3020.08 1566
3020.59 1706
3021.11 1699
3021.63 1678
3022.15 1781
3022.67 1591
3023.19 1613
3023.70 1724
3024.22 1540
3024.74 1746
3025.26 1664
3025.78 1586
3026.30 1573
3026.81 1575
3027.33 1609
3027.85 1562
3028.37 1550
3028.89 1540
3029.41 1539
3029.93 1475
3030.45 1474
3030.97 1528
3031.48 1352
3032.00 1355
3032.52 1503
3033.04 1527
3033.56 1419
3034.08 1397
3034.60 1330
3035.12 1483
3035.64 1586
3036.16 1381
3036.68 1330
3037.20 1431
3037.72 1200
3038.24 1139
3038.76 1412
3039.27 1452
3039.79 1272
3040.31 1290
3040.83 1391
3041.35 1489
3041.87 1475
3042.39 1428
3042.91 1524
3043.43 1529
3043.95 1725
3044.47 1511
3044.99 1397
3045.51 1417
3046.03 1537
3046.56 1328
3047.08 1354
3047.60 1340
3048.12 1300
3048.64 1287
3049.16 1335
3049.68 1401
3050.20 1451
3050.72 1270
3051.24 1307
3051.76 1340
3052.28 1327
3052.80 1238
3053.32 1260
3053.84 1216
3054.37 1257
3054.89 1212
3055.41 1323
3055.93 1316
3056.45 1379
3056.97 1389
3057.49 1373
3058.01 1263
3058.53 1196
3059.06 1187
3059.58 1259
3060.10 1172
3060.62 1269
3061.14 1320
3061.66 1230
3062.19 1325
3062.71 1323
3063.23 1317
3063.75 1297
3064.27 1480
3064.79 1348
3065.32 1301
3065.84 1391
3066.36 1491
3066.88 1459
3067.40 1367
3067.93 1324
3068.45 1344
3068.97 1330
3069.49 1409
3070.02 1426
3070.54 1339
3071.06 1389
3071.58 1380
3072.10 1624
3072.63 1497
3073.15 1409
3073.67 1678
3074.20 1577
3074.72 1589
3075.24 1458
3075.76 1474
3076.29 1490
3076.81 1586
3077.33 1635
3077.86 1631
3078.38 1696
3078.90 1720
3079.42 1859
3079.95 1776
3080.47 1636
3080.99 1752
3081.52 1808
3082.04 1687
3082.56 1774
3083.09 1721
3083.61 1693
3084.13 1844
3084.66 1700
3085.18 1774
3085.71 1738
3086.23 1627
3086.75 1585
3087.28 1557
3087.80 1575
3088.32 1743
3088.85 1633
3089.37 1341
3089.90 1493
3090.42 1538
3090.94 1641
3091.47 1472
3091.99 1544
3092.52 1638
3093.04 1716
3093.57 1808
3094.09 1946
3094.61 1703
3095.14 1812
3095.66 1786
3096.19 1726
3096.71 2042
3097.24 2101
3097.76 2053
3098.29 2233
3098.81 2339
3099.34 2511
3099.86 2698
3100.39 2732
3100.91 3475
3101.44 3917
3101.96 4215
3102.49 4790
3103.01 5195
3103.54 5202
3104.06 5355
3104.59 5068
3105.11 4619
3105.64 4200
3106.16 3706
3106.69 3326
3107.21 3080
3107.74 2608
3108.26 2469
3108.79 2490
3109.32 2370
3109.84 2301
3110.37 2281
3110.89 2242
3111.42 2201
3111.94 2026
3112.47 2062
3113.00 2081
3113.52 2098
3114.05 1889
3114.57 1695
3115.10 1760
3115.63 1659
3116.15 1781
3116.68 1663
3117.21 1604
3117.73 1561
3118.26 1744
3118.78 1734
3119.31 1573
3119.84 1597
3120.36 1789
3120.89 1691
3121.42 1631
3121.94 2049
3122.47 2047
3123.00 1785
3123.52 1775
3124.05 1855
3124.58 1772
3125.11 1601
3125.63 1604
3126.16 1420
3126.69 1567
3127.21 1659
3127.74 1506
3128.27 1389
3128.80 1385
3129.32 1471
3129.85 1628
3130.38 1476
3130.91 1498
3131.43 1530
3131.96 1315
3132.49 1494
3133.02 1487
3133.54 1423
3134.07 1427
3134.60 1563
3135.13 1533
3135.65 1535
3136.18 1495
3136.71 1423
3137.24 1560
3137.77 1408
3138.29 1566
3138.82 1533
3139.35 1439
3139.88 1303
3140.41 1318
3140.94 1302
3141.46 1392
3141.99 1434
3142.52 1400
3143.05 1367
3143.58 1364
3144.11 1361
3144.64 1278
3145.16 1520
3145.69 1496
3146.22 1600
3146.75 1575
3147.28 1469
3147.81 1378
3148.34 1537
3148.87 1683
3149.40 1616
3149.92 1692
3150.45 1807
3150.98 1625
3151.51 1593
3152.04 1431
3152.57 1478
3153.10 1415
3153.63 1432
3154.16 1420
3154.69 1405
3155.22 1422
3155.75 1500
3156.28 1486
3156.81 1526
3157.34 1560
3157.87 1424
3158.40 1488
3158.93 1514
3159.46 1561
3159.99 1429
3160.52 1382
3161.05 1461
3161.58 1440
3162.11 1428
3162.64 1375
3163.17 1426
3163.70 1438
3164.23 1324
3164.76 1377
3165.29 1279
3165.82 1434
3166.35 1287
3166.88 1253
3167.41 1422
3167.94 1257
3168.47 1310
3169.00 1360
3169.53 1420
3170.06 1342
3170.59 1443
3171.12 1385
3171.65 1385
3172.19 1354
3172.72 1430
3173.25 1416
3173.78 1349
3174.31 1576
3174.84 1390
3175.37 1364
3175.90 1465
3176.44 1663
3176.97 1624
3177.50 1505
3178.03 1446
3178.56 1389
3179.09 1472
3179.62 1502
3180.16 1458
3180.69 1347
3181.22 1438
3181.75 1510
3182.28 1357
3182.81 1350
3183.35 1353
3183.88 1254
3184.41 1267
3184.94 1308
3185.47 1371
3186.01 1492
3186.54 1478
3187.07 1374
3187.60 1332
3188.14 1394
3188.67 1337
3189.20 1480
3189.73 1364
3190.26 1428
3190.80 1344
3191.33 1351
3191.86 1369
3192.39 1376
3192.93 1367
3193.46 1316
3193.99 1552
3194.53 1347
3195.06 1488
3195.59 1331
3196.12 1316
3196.66 1509
3197.19 1442
3197.72 1405
3198.26 1439
3198.79 1372
3199.32 1492
3199.86 1414
3200.39 1477
3200.92 1625
3201.46 1625
3201.99 1511
3202.52 1583
3203.06 1425
3203.59 1563
3204.12 1638
3204.66 1702
3205.19 1597
3205.73 1623
3206.26 1515
3206.79 1598
3207.33 1626
3207.86 1523
3208.39 1675
3208.93 1750
3209.46 1725
3210.00 1888
3210.53 1945
3211.07 1942
3211.60 1924
3212.13 1782
3212.67 1666
3213.20 1777
3213.74 1720
3214.27 1727
3214.81 1590
3215.34 1514
3215.88 1534
3216.41 1459
3216.94 1374
3217.48 1271
3218.01 1334
3218.55 1446
3219.08 1423
3219.62 1398
3220.15 1431
3220.69 1401
3221.22 1613
3221.76 1532
3222.29 1423
3222.83 1541
3223.36 1616
3223.90 1653
3224.43 1775
3224.97 1681
3225.51 1619
3226.04 1671
3226.58 1693
3227.11 1715
3227.65 1635
3228.18 1683
3228.72 1607
3229.25 1625
3229.79 1475
3230.33 1437
3230.86 1448
3231.40 1415
3231.93 1425
3232.47 1545
3233.01 1662
3233.54 1737
3234.08 1562
3234.61 1500
3235.15 1557
3235.69 1536
3236.22 1608
3236.76 1583
3237.30 1596
3237.83 1782
3238.37 1708
3238.91 1817
3239.44 1612
3239.98 1620
3240.51 1720
3241.05 1668
3241.59 1920
3242.13 1791
3242.66 1732
3243.20 1536
3243.74 1732
3244.27 1606
3244.81 1682
3245.35 1821
3245.88 1791
3246.42 1785
3246.96 1761
3247.50 1827
3248.03 1886
3248.57 1888
3249.11 1731
3249.64 1904
3250.18 1927
3250.72 1843
3251.26 1655
3251.79 1753
3252.33 1734
3252.87 1866
3253.41 1809
3253.95 1880
3254.48 1964
3255.02 2041
3255.56 1878
3256.10 1794
3256.64 2127
3257.17 1961
3257.71 1985
3258.25 2193
3258.79 2243
3259.33 2350
3259.86 2321
3260.40 2710
3260.94 2671
3261.48 2765
3262.02 3267
3262.56 3547
3263.09 3650
3263.63 3953
3264.17 4343
3264.71 4565
3265.25 4526
3265.79 4404
3266.33 4836
3266.87 4742
3267.40 5217
3267.94 4956
3268.48 4697
3269.02 4262
3269.56 3940
3270.10 3450
3270.64 3213
3271.18 2608
3271.72 2570
3272.26 2434
3272.80 2430
3273.33 2343
3273.87 2250
3274.41 2194
3274.95 2162
3275.49 2264
3276.03 2157
3276.57 2226
3277.11 2294
3277.65 2360
3278.19 2394
3278.73 2283
3279.27 2332
3279.81 2291
3280.35 2211
3280.89 2327
3281.43 2236
3281.97 2220
3282.51 2219
3283.05 2212
3283.59 2349
3284.13 2573
3284.67 2382
3285.21 2392
3285.75 2332
3286.29 2309
3286.83 2288
3287.37 2303
3287.91 2513
3288.45 2597
3289.00 2361
3289.54 2350
3290.08 2504
3290.62 2595
3291.16 2639
3291.70 2716
3292.24 2816
3292.78 2724
3293.32 3014
3293.86 3276
3294.40 3655
3294.95 3934
3295.49 4041
3296.03 3928
3296.57 3939
3297.11 3938
3297.65 3638
3298.19 3328
3298.74 3183
3299.28 3163
3299.82 3127
3300.36 2842
3300.90 2829
3301.44 2622
3301.98 2276
3302.53 2485
3303.07 2479
3303.61 2320
3304.15 2354
3304.69 2458
3305.24 2148
3305.78 2176
3306.32 2234
3306.86 2378
3307.40 2285
3307.95 2240
3308.49 2165
3309.03 2188
3309.57 2100
3310.12 2081
3310.66 2258
3311.20 2304
3311.74 2333
3312.29 2257
3312.83 2248
3313.37 2316
3313.91 2512
3314.46 2579
3315.00 2618
3315.54 2638
3316.09 2651
3316.63 2884
3317.17 3081
3317.71 3058
3318.26 3286
3318.80 3308
3319.34 3468
3319.89 3134
3320.43 3210
3320.97 3454
3321.52 3376
3322.06 3494
3322.60 3543
3323.15 3479
3323.69 3621
3324.23 3125
3324.78 3253
3325.32 3181
3325.86 2942
3326.41 2902
3326.95 2872
3327.50 2916
3328.04 3111
3328.58 3118
3329.13 3190
3329.67 3387
3330.22 3995
3330.76 4651
3331.30 5668
3331.85 6936
3332.39 9009
3332.94 10939
3333.48 12805
3334.03 15381
3334.57 17469
3335.11 18518
3335.66 19726
3336.20 20704
3336.75 20304
3337.29 19945
3337.84 18626
3338.38 17161
3338.93 15420
3339.47 13328
3340.02 11173
3340.56 9166
3341.11 7437
3341.65 6303
3342.20 5223
3342.74 4668
3343.29 4287
3343.83 3635
3344.38 3223
3344.92 3050
3345.47 2867
3346.01 2731
3346.56 2699
3347.10 2720
3347.65 2788
3348.19 2858
3348.74 2870
3349.29 2788
3349.83 2918
3350.38 3167
3350.92 3127
3351.47 3013
3352.01 3105
3352.56 3027
3353.11 3127
3353.65 2941
3354.20 2950
3354.74 2947
3355.29 2778
3355.84 2796
3356.38 2631
3356.93 2532
3357.47 2418
3358.02 2587
3358.57 2367
3359.11 2270
3359.66 2338
3360.21 2279
3360.75 2220
3361.30 2366
3361.85 2401
3362.39 2268
3362.94 2234
3363.49 2266
3364.03 2364
3364.58 2447
3365.13 2391
3365.67 2396
3366.22 2452
3366.77 2401
3367.31 2259
3367.86 2251
3368.41 2393
3368.96 2575
3369.50 2736
3370.05 2678
3370.60 2651
3371.15 2744
3371.69 3095
3372.24 3349
3372.79 3438
3373.34 3388
3373.88 3554
3374.43 3709
3374.98 3609
3375.53 3447
3376.07 3396
3376.62 3064
3377.17 2980
3377.72 2760
3378.27 2644
3378.81 2597
3379.36 2443
3379.91 2207
3380.46 2167
3381.01 2108
3381.55 1971
3382.10 2030
3382.65 1962
3383.20 2011
3383.75 2037
3384.30 1851
3384.84 1783
3385.39 1844
3385.94 1920
3386.49 1825
3387.04 1728
3387.59 1777
3388.14 1701
3388.69 1791
3389.23 1862
3389.78 1773
3390.33 1863
3390.88 1901
3391.43 1785
3391.98 1820
3392.53 1843
3393.08 1731
3393.63 1763
3394.18 1776
3394.72 1730
3395.27 1608
3395.82 1643
3396.37 1816
3396.92 1604
3397.47 1479
3398.02 1725
3398.57 1774
3399.12 1689
3399.67 1735
3400.22 1708
3400.77 1566
3401.32 1625
3401.87 1655
3402.42 1625
3402.97 1562
3403.52 1565
3404.07 1661
3404.62 1656
3405.17 1481
3405.72 1391
3406.27 1645
3406.82 1680
3407.37 1636
3407.92 1606
3408.47 1547
3409.02 1713
3409.57 1697
3410.12 1911
3410.67 2013
3411.22 2108
3411.78 2151
3412.33 2164
3412.88 2169
3413.43 1999
3413.98 1804
3414.53 1740
3415.08 1682
3415.63 1929
3416.18 1754
3416.73 1623
3417.28 1567
3417.84 1554
3418.39 1615
3418.94 1656
3419.49 1561
3420.04 1382
3420.59 1415
3421.14 1610
3421.69 1558
3422.25 1723
3422.80 1545
3423.35 1472
3423.90 1645
3424.45 1753
3425.00 1714
3425.56 1712
3426.11 1592
3426.66 1581
3427.21 1571
3427.76 1575
3428.32 1403
3428.87 1354
3429.42 1488
3429.97 1377
3430.52 1406
3431.08 1466
3431.63 1338
3432.18 1494
3432.73 1492
3433.29 1477
3433.84 1597
3434.39 1509
3434.94 1455
3435.50 1481
3436.05 1545
3436.60 1650
3437.15 1656
3437.71 1667
3438.26 1612
3438.81 1433
3439.37 1560
3439.92 1538
3440.47 1535
3441.02 1470
3441.58 1467
3442.13 1634
3442.68 1537
3443.24 1547
3443.79 1485
3444.34 1359
3444.90 1429
3445.45 1451
3446.00 1461
3446.56 1481
3447.11 1401
3447.66 1497
3448.22 1342
3448.77 1290
3449.33 1346
3449.88 1285
3450.43 1366
3450.99 1244
3451.54 1321
3452.09 1430
3452.65 1287
3453.20 1316
3453.76 1344
3454.31 1326
3454.86 1361
3455.42 1406
3455.97 1421
3456.53 1479
3457.08 1271
3457.64 1197
3458.19 1245
3458.75 1414
3459.30 1439
3459.85 1331
3460.41 1374
3460.96 1448
3461.52 1583
3462.07 1542
3462.63 1478
3463.18 1465
3463.74 1533
3464.29 1424
3464.85 1437
3465.40 1372
3465.96 1445
3466.51 1554
3467.07 1589
3467.62 1426
3468.18 1521
3468.73 1552
3469.29 1620
3469.84 1613
3470.40 1679
3470.95 1727
3471.51 1542
3472.07 1597
3472.62 1668
3473.18 1448
3473.73 1654
3474.29 1722
3474.84 1648
3475.40 1661
3475.96 1635
3476.51 1704
3477.07 1782
3477.62 1918
3478.18 1894
3478.74 1770
3479.29 1797
3479.85 1783
3480.40 1937
3480.96 2071
3481.52 1916
3482.07 2046
3482.63 1927
3483.19 1978
3483.74 1953
3484.30 1880
3484.86 1868
3485.41 1708
3485.97 1767
3486.53 1746
3487.08 2049
3487.64 2147
3488.20 2358
3488.75 2403
3489.31 2867
3489.87 3019
3490.42 3348
3490.98 3653
3491.54 3790
3492.09 4355
3492.65 4262
3493.21 4105
3493.77 3895
3494.32 3758
3494.88 3680
3495.44 3632
3496.00 3536
3496.55 3401
3497.11 3738
3497.67 3762
3498.23 4084
3498.78 4539
3499.34 4510
3499.90 4608
3500.46 4719
3501.01 4554
3501.57 4523
3502.13 4075
3502.69 3872
3503.25 4042
3503.80 4061
3504.36 3806
3504.92 3760
3505.48 3721
3506.04 3463
3506.60 3401
3507.15 3281
3507.71 3265
3508.27 3153
3508.83 3101
3509.39 2685
3509.95 2513
3510.50 2498
3511.06 2362
3511.62 2350
3512.18 2210
3512.74 2046
3513.30 1864
3513.86 1723
3514.42 1711
3514.98 1889
3515.53 1643
3516.09 1683
3516.65 1789
3517.21 1705
3517.77 1860
3518.33 1782
3518.89 1635
3519.45 1767
3520.01 1668
3520.57 1699
3521.13 1619
3521.69 1915
3522.25 1866
3522.81 1911
3523.36 1869
3523.92 1964
3524.48 1758
3525.04 1681
3525.60 1821
3526.16 1646
3526.72 1621
3527.28 1637
3527.84 1687
3528.40 1592
3528.96 1647
3529.52 1525
3530.08 1655
3530.64 1643
3531.20 1660
3531.76 1452
3532.32 1479
3532.89 1567
3533.45 1575
3534.01 1615
3534.57 1614
3535.13 1705
3535.69 1562
3536.25 1738
3536.81 1697
3537.37 1694
3537.93 1749
3538.49 1660
3539.05 1548
3539.61 1552
3540.17 1582
3540.74 1714
3541.30 1615
3541.86 1756
3542.42 1761
3542.98 1643
3543.54 1812
3544.10 1775
3544.66 1669
3545.22 1591
3545.79 1582
3546.35 1587
3546.91 1539
3547.47 1575
3548.03 1564
3548.59 1468
3549.16 1518
3549.72 1527
3550.28 1626
3550.84 1249
3551.40 1249
3551.96 1402
3552.53 1375
3553.09 1345
3553.65 1332
3554.21 1281
3554.77 1358
3555.34 1394
3555.90 1220
3556.46 1241
3557.02 1352
3557.59 1295
3558.15 1321
3558.71 1392
3559.27 1392
3559.84 1300
3560.40 1232
3560.96 1250
3561.52 1282
3562.09 1355
3562.65 1363
3563.21 1245
3563.77 1258
3564.34 1253
3564.90 1228
3565.46 1341
3566.03 1374
3566.59 1326
3567.15 1234
3567.72 1277
3568.28 1372
3568.84 1379
3569.41 1367
3569.97 1250
3570.53 1169
3571.10 1243
3571.66 1248
3572.22 1280
3572.79 1258
3573.35 1319
3573.91 1329
3574.48 1329
3575.04 1340
3575.60 1482
3576.17 1478
3576.73 1409
3577.30 1341
3577.86 1544
3578.42 1525
3578.99 1351
3579.55 1314
3580.12 1151
3580.68 1186
3581.24 1302
3581.81 1237
3582.37 1247
3582.94 1212
3583.50 1230
3584.07 1201
3584.63 1344
3585.20 1414
3585.76 1403
3586.32 1324
3586.89 1347
3587.45 1275
3588.02 1228
3588.58 1205
3589.15 1266
3589.71 1238
3590.28 1150
3590.84 1165
3591.41 1310
3591.97 1378
3592.54 1370
3593.10 1362
3593.67 1424
3594.23 1328
3594.80 1329
3595.36 1409
3595.93 1218
3596.50 1306
3597.06 1331
3597.63 1324
3598.19 1334
3598.76 1349
3599.32 1334
3599.89 1268
3600.45 1210
3601.02 1288
3601.59 1253
3602.15 1148
3602.72 1231
3603.28 1323
3603.85 1186
3604.42 1295
3604.98 1262
3605.55 1253
3606.11 1188
3606.68 1208
3607.25 1166
3607.81 1179
3608.38 1220
3608.95 1149
3609.51 1199
3610.08 1137
3610.65 1280
3611.21 1200
3611.78 1252
3612.35 1250
3612.91 1261
3613.48 1401
3614.05 1595
3614.61 1691
3615.18 1817
3615.75 2045
3616.31 2396
3616.88 2460
3617.45 2688
3618.01 2709
3618.58 2763
3619.15 2811
3619.72 2576
3620.28 2349
3620.85 2293
3621.42 2275
3621.99 1956
3622.55 1710
3623.12 1690
3623.69 1541
3624.26 1414
3624.82 1394
3625.39 1364
3625.96 1237
3626.53 1174
3627.09 1142
3627.66 1167
3628.23 1284
3628.80 1330
3629.37 1095
3629.93 1151
3630.50 1186
3631.07 1200
3631.64 1134
3632.21 1264
3632.77 1263
3633.34 1291
3633.91 1075
3634.48 1187
3635.05 1240
3635.62 1216
3636.19 1311
3636.75 1412
3637.32 1380
3637.89 1382
3638.46 1486
3639.03 1598
3639.60 1435
3640.17 1679
3640.73 1863
3641.30 1898
3641.87 1715
3642.44 1670
3643.01 1698
3643.58 1659
3644.15 1586
3644.72 1467
3645.29 1543
3645.86 1530
3646.43 1600
3647.00 1581
3647.57 1461
3648.13 1373
3648.70 1358
3649.27 1399
3649.84 1480
3650.41 1509
3650.98 1550
3651.55 1572
3652.12 1536
3652.69 1642
3653.26 1565
3653.83 1692
3654.40 1711
3654.97 1619
3655.54 1819
3656.11 1702
3656.68 1630
3657.25 1711
3657.82 1751
3658.39 1785
3658.96 1721
3659.53 1813
3660.10 1777
3660.67 1870
3661.24 1797
3661.82 1809
3662.39 1841
3662.96 1676
3663.53 1658
3664.10 1634
3664.67 1689
3665.24 1768
3665.81 1719
3666.38 1588
3666.95 1520
3667.52 1494
3668.09 1322
3668.67 1312
3669.24 1482
3669.81 1388
3670.38 1420
3670.95 1447
3671.52 1333
3672.09 1396
3672.66 1401
3673.24 1601
3673.81 1571
3674.38 1509
3674.95 1557
3675.52 1554
3676.09 1417
3676.66 1433
3677.24 1461
3677.81 1545
3678.38 1405
3678.95 1419
3679.52 1280
3680.10 1337
3680.67 1539
3681.24 1419
3681.81 1468
3682.38 1315
3682.96 1315
3683.53 1361
3684.10 1355
3684.67 1346
3685.25 1260
3685.82 1538
3686.39 1650
3686.96 1576
3687.54 1659
3688.11 1563
3688.68 1507
3689.25 1650
3689.83 1853
3690.40 1791
3690.97 1763
3691.54 1708
3692.12 1661
3692.69 1766
3693.26 1607
3693.84 1551
3694.41 1444
3694.98 1382
3695.56 1489
3696.13 1343
3696.70 1309
3697.28 1470
3697.85 1284
3698.42 1293
3699.00 1308
3699.57 1290
3700.14 1395
3700.72 1360
3701.29 1364
3701.86 1329
3702.44 1231
3703.01 1323
3703.58 1447
3704.16 1433
3704.73 1331
3705.31 1321
3705.88 1469
3706.45 1543
3707.03 1439
3707.60 1296
3708.18 1361
3708.75 1505
3709.33 1503
3709.90 1300
3710.47 1355
3711.05 1445
3711.62 1330
3712.20 1236
3712.77 1288
3713.35 1157
3713.92 1230
3714.50 1224
3715.07 1288
3715.64 1266
3716.22 1198
3716.79 1160
3717.37 1281
3717.94 1313
3718.52 1294
3719.09 1236
3719.67 1168
3720.24 1128
3720.82 1162
3721.39 1077
3721.97 1121
3722.54 1276
3723.12 1088
3723.70 1184
3724.27 1216
3724.85 1209
3725.42 1072
3726.00 1119
3726.57 1204
3727.15 1283
3727.72 1326
3728.30 1327
3728.88 1404
3729.45 1471
3730.03 1470
3730.60 1386
3731.18 1535
3731.75 1532
3732.33 1708
3732.91 1776
3733.48 1629
3734.06 1698
3734.64 1607
3735.21 1681
3735.79 1487
3736.36 1517
3736.94 1390
3737.52 1318
3738.09 1313
3738.67 1311
3739.25 1304
3739.82 1293
3740.40 1233
3740.98 1278
3741.55 1198
3742.13 1212
3742.71 1125
3743.28 1068
3743.86 1181
3744.44 1232
3745.01 1176
3745.59 1082
3746.17 1218
3746.75 1259
3747.32 1193
3747.90 1266
3748.48 1258
3749.05 1115
3749.63 1185
3750.21 1208
3750.79 1144
3751.36 1168
3751.94 1285
3752.52 1106
3753.10 1054
3753.67 1158
3754.25 1136
3754.83 1166
3755.41 1028
3755.99 1034
3756.56 1139
3757.14 1195
3757.72 1202
3758.30 1140
3758.88 1123
3759.45 1165
3760.03 1176
3760.61 1136
3761.19 1180
3761.77 1338
3762.35 1237
3762.92 1256
3763.50 1188
3764.08 1320
3764.66 1238
3765.24 1203
3765.82 1128
3766.39 1122
3766.97 1299
3767.55 1277
3768.13 1499
3768.71 1399
3769.29 1318
3769.87 1230
3770.45 1334
3771.03 1278
3771.60 1176
3772.18 1255
3772.76 1285
3773.34 1234
3773.92 1147
3774.50 1123
3775.08 1171
3775.66 1153
3776.24 1277
3776.82 1189
3777.40 1199
3777.98 1125
3778.56 1299
3779.14 1229
3779.72 1159
3780.30 1199
3780.88 1187
3781.46 1215
3782.04 1218
3782.61 1208
3783.19 1161
3783.77 1103
3784.35 1198
3784.93 1212
3785.52 1133
3786.10 1101
3786.68 1123
3787.26 1169
3787.84 1167
3788.42 1213
3789.00 1145
3789.58 1093
3790.16 1130
3790.74 1113
3791.32 1109
3791.90 1286
3792.48 1218
3793.06 1140
3793.64 1120
3794.22 1156
3794.80 1216
3795.38 1109
3795.96 1147
3796.55 1287
3797.13 1249
3797.71 1184
3798.29 1066
3798.87 1133
3799.45 1219
3800.03 1309
3800.61 1375
3801.19 1201
3801.78 1230
3802.36 1387
3802.94 1131
3803.52 1191
3804.10 1149
3804.68 1146
3805.27 1270
3805.85 1474
3806.43 1378
3807.01 1403
3807.59 1368
3808.17 1371
3808.76 1434
3809.34 1422
3809.92 1436
3810.50 1592
3811.08 1465
3811.67 1433
3812.25 1476
3812.83 1433
3813.41 1362
3814.00 1286
3814.58 1315
3815.16 1276
3815.74 1477
3816.32 1435
3816.91 1348
3817.49 1414
3818.07 1301
3818.66 1256
3819.24 1193
3819.82 1332
3820.40 1306
3820.99 1167
3821.57 1274
3822.15 1250
3822.73 1169
3823.32 1161
3823.90 1184
3824.48 1142
3825.07 1196
3825.65 1321
3826.23 1136
3826.82 1106
3827.40 1138
3827.98 1195
3828.57 1184
3829.15 1177
3829.73 1106
3830.32 1263
3830.90 1207
3831.48 1240
3832.07 1240
3832.65 1148
3833.24 1220
3833.82 1224
3834.40 1077
3834.99 1146
3835.57 1133
3836.16 1054
3836.74 1253
3837.32 1255
3837.91 1170
3838.49 1149
3839.08 1267
3839.66 1211
3840.24 1142
3840.83 1100
3841.41 1085
3842.00 1089
3842.58 1124
3843.17 1171
3843.75 1082
3844.34 1171
3844.92 1073
3845.51 1069
3846.09 1178
3846.67 1121
3847.26 1288
3847.84 1216
3848.43 1104
3849.01 1109
3849.60 1212
3850.18 1195
3850.77 1206
3851.35 1208
3851.94 1321
3852.53 1253
3853.11 1166
3853.70 1167
3854.28 1090
3854.87 1101
3855.45 1068
3856.04 1226
3856.62 1323
3857.21 1501
3857.79 1572
3858.38 1607
3858.97 1623
3859.55 1764
3860.14 1918
3860.72 2082
3861.31 2161
3861.90 2215
3862.48 2126
3863.07 2069
3863.65 2196
3864.24 2119
3864.83 2046
3865.41 1886
3866.00 1825
3866.58 1773
3867.17 1579
3867.76 1454
3868.34 1346
3868.93 1219
3869.52 1266
3870.10 1246
3870.69 1247
3871.28 1274
3871.86 1177
3872.45 1282
3873.04 1348
3873.62 1389
3874.21 1440
3874.80 1325
3875.38 1348
3875.97 1312
3876.56 1395
3877.15 1381
3877.73 1326
3878.32 1233
3878.91 1294
3879.49 1161
3880.08 1207
3880.67 1267
3881.26 1270
3881.84 1158
3882.43 1138
3883.02 1248
3883.61 1238
3884.19 1235
3884.78 1257
3885.37 1195
3885.96 1162
3886.55 1274
3887.13 1239
3887.72 1300
3888.31 1264
3888.90 1241
3889.49 1349
3890.07 1357
3890.66 1573
3891.25 1505
3891.84 1395
3892.43 1394
3893.01 1379
3893.60 1239
3894.19 1352
3894.78 1358
3895.37 1413
3895.96 1291
3896.55 1330
3897.13 1293
3897.72 1259
3898.31 1467
3898.90 1464
3899.49 1336
3900.08 1284
3900.67 1255
3901.26 1235
3901.84 1192
3902.43 1209
3903.02 1370
3903.61 1296
3904.20 1327
3904.79 1250
3905.38 1261
3905.97 1212
3906.56 1144
3907.15 1158
3907.74 1103
3908.33 1192
3908.92 1231
3909.50 1360
3910.09 1220
3910.68 1151
3911.27 1050
3911.86 1141
3912.45 1141
3913.04 1135
3913.63 1109
3914.22 1029
3914.81 1075
3915.40 1166
3915.99 1056
3916.58 1073
3917.17 1231
3917.76 1060
3918.35 1045
3918.94 1074
3919.53 1075
3920.12 1160
3920.72 1269
3921.31 1282
3921.90 1272
3922.49 1232
3923.08 1133
3923.67 1061
3924.26 969
3924.85 899
3925.44 1056
3926.03 1129
3926.62 1079
3927.21 1055
3927.80 1112
3928.39 1086
3928.99 1100
3929.58 1161
3930.17 1142
3930.76 1113
3931.35 1000
3931.94 1040
3932.53 1107
3933.12 1088
3933.72 1084
3934.31 1044
3934.90 1052
3935.49 1015
3936.08 939
3936.67 1114
3937.26 1070
3937.86 1110
3938.45 1058
3939.04 1216
3939.63 1127
3940.22 1156
3940.82 1180
3941.41 1080
3942.00 1020
3942.59 1054
3943.18 1034
3943.78 1167
3944.37 1117
3944.96 1099
3945.55 1135
3946.14 1142
3946.74 1068
3947.33 1030
3947.92 1023
3948.51 1113
3949.11 1173
3949.70 1074
3950.29 1090
3950.88 1115
3951.48 1099
3952.07 1158
3952.66 1242
3953.26 1248
3953.85 1068
3954.44 1200
3955.03 1096
3955.63 1035
3956.22 1201
3956.81 1211
3957.41 1217
3958.00 1211
3958.59 1206
3959.19 1290
3959.78 1292
3960.37 1145
3960.97 1128
3961.56 1171
3962.15 1216
3962.75 1227
3963.34 1289
3963.93 1229
3964.53 1154
3965.12 1250
3965.72 1236
3966.31 1318
3966.90 1343
3967.50 1262
3968.09 1182
3968.69 1440
3969.28 1223
3969.87 1202
3970.47 1159
3971.06 1053
3971.66 1163
3972.25 1192
3972.85 1067
3973.44 1121
3974.03 1182
3974.63 1295
3975.22 1262
3975.82 1295
3976.41 1363
3977.01 1313
3977.60 1290
3978.20 1180
3978.79 1136
3979.39 1101
3979.98 1316
3980.58 1230
3981.17 1154
3981.77 1139
3982.36 1315
3982.96 1315
3983.55 1161
3984.15 1161
3984.74 1371
3985.34 1320
3985.93 1176
3986.53 1188
3987.12 1147
3987.72 1140
3988.31 1230
3988.91 1290
3989.50 1234
3990.10 1164
3990.70 1240
3991.29 1136
3991.89 1183
3992.48 1320
3993.08 1215
3993.67 1162
3994.27 1137
3994.87 1300
3995.46 1355
3996.06 1275
3996.65 1277
3997.25 1276
3997.85 1243
3998.44 1265
3999.04 1281
3999.64 1306
4000.23 1197
4000.83 1283
4001.43 1107
4002.02 1239
4002.62 1291
4003.21 1334
4003.81 1275
4004.41 1232
4005.00 1186
4005.60 1217
4006.20 1372
4006.80 1303
4007.39 1261
4007.99 1235
4008.59 1186
4009.18 1062
4009.78 1197
4010.38 1229
4010.97 1316
4011.57 1316
4012.17 1238
4012.77 1211
4013.36 1337
4013.96 1367
4014.56 1463
4015.16 1399
4015.75 1481
4016.35 1453
4016.95 1370
4017.55 1497
4018.14 1353
4018.74 1347
4019.34 1468
4019.94 1479
4020.54 1337
4021.13 1329
4021.73 1194
4022.33 1369
4022.93 1347
4023.53 1207
4024.12 1216
4024.72 1239
4025.32 1204
4025.92 1243
4026.52 1401
4027.12 1473
4027.71 1359
4028.31 1425
4028.91 1339
4029.51 1347
4030.11 1410
4030.71 1342
4031.31 1304
4031.90 1394
4032.50 1397
4033.10 1320
4033.70 1493
4034.30 1479
4034.90 1297
4035.50 1248
4036.10 1380
4036.70 1383
4037.29 1141
4037.89 1206
4038.49 1165
4039.09 1223
4039.69 1275
4040.29 1103
4040.89 1048
4041.49 1158
4042.09 1153
4042.69 1076
4043.29 1076
4043.89 1069
4044.49 1083
4045.09 1097
4045.69 1102
4046.29 1124
4046.89 1242
4047.49 1209
4048.09 1077
4048.69 1023
4049.29 1145
4049.89 1115
4050.49 1103
4051.09 1083
4051.69 1215
4052.29 1225
4052.89 1242
4053.49 1121
4054.09 1078
4054.69 1118
4055.29 1092
4055.89 1078
4056.49 1233
4057.09 1008
4057.69 1113
4058.29 1087
4058.89 1009
4059.49 896
4060.09 976
4060.70 1000
4061.30 1116
4061.90 1084
4062.50 1041
4063.10 1020
4063.70 969
4064.30 1049
4064.90 1174
4065.50 1056
4066.11 992
4066.71 928
4067.31 909
4067.91 988
4068.51 963
4069.11 1103
4069.71 1091
4070.32 1034
4070.92 1031
4071.52 931
4072.12 1020
4072.72 990
4073.32 1006
4073.93 1101
4074.53 1027
4075.13 1017
4075.73 1043
4076.33 1051
4076.94 1156
4077.54 1043
4078.14 984
4078.74 951
4079.34 899
4079.95 895
4080.55 1012
4081.15 1061
4081.75 986
4082.36 1122
4082.96 1205
4083.56 1127
4084.16 1084
4084.77 1033
4085.37 903
4085.97 947
4086.58 1038
4087.18 1020
4087.78 982
4088.38 1052
4088.99 932
4089.59 940
4090.19 950
4090.80 1001
4091.40 966
4092.00 962
4092.61 999
4093.21 994
4093.81 1004
4094.42 909
4095.02 973
4095.62 1008
4096.23 1074
4096.83 1145
4097.43 1054
4098.04 1081
4098.64 989
4099.24 869
4099.85 892
4100.45 971
4101.06 1002
4101.66 1013
4102.26 989
4102.87 916
4103.47 928
4104.08 922
4104.68 959
4105.28 876
4105.89 917
4106.49 1038
4107.10 1028
4107.70 1126
4108.31 1042
4108.91 1015
4109.51 985
4110.12 1014
4110.72 1011
4111.33 907
4111.93 928
4112.54 1021
4113.14 1029
4113.75 1025
4114.35 1027
4114.96 987
4115.56 926
4116.17 969
4116.77 1019
4117.38 924
4117.98 996
4118.59 1004
4119.19 1060
4119.80 952
4120.40 1078
4121.01 1032
4121.61 1110
4122.22 1098
4122.82 996
4123.43 924
4124.04 1045
4124.64 1093
4125.25 964
4125.85 988
4126.46 945
4127.06 944
4127.67 1001
4128.28 1006
4128.88 909
4129.49 916
4130.09 1038
4130.70 1022
4131.31 969
4131.91 1106
4132.52 1169
4133.12 1108
4133.73 1001
4134.34 1043
4134.94 1116
4135.55 1205
4136.16 1212
4136.76 1233
4137.37 1263
4137.98 1174
4138.58 1251
4139.19 1223
4139.80 1266
4140.40 1304
4141.01 1216
4141.62 1146
4142.22 1166
4142.83 1203
4143.44 1089
4144.04 1173
4144.65 1224
4145.26 1205
4145.86 1118
4146.47 1089
4147.08 1123
4147.69 1021
4148.29 929
4148.90 916
4149.51 926
4150.12 934
4150.72 933
4151.33 872
4151.94 900
4152.55 1056
4153.15 979
4153.76 893
4154.37 983
4154.98 1107
4155.59 1055
4156.19 961
4156.80 1034
4157.41 1020
4158.02 903
4158.63 945
4159.23 1024
4159.84 1128
4160.45 1156
4161.06 1043
4161.67 1013
4162.28 1083
4162.88 1041
4163.49 1090
4164.10 1140
4164.71 1231
4165.32 1172
4165.93 1069
4166.53 1139
4167.14 1164
4167.75 1093
4168.36 1100
4168.97 1074
4169.58 959
4170.19 1036
4170.80 975
4171.41 1036
4172.01 959
4172.62 1026
4173.23 1019
4173.84 1037
4174.45 1174
4175.06 1209
4175.67 1149
4176.28 1289
4176.89 1205
4177.50 1259
4178.11 1287
4178.72 1265
4179.33 1250
4179.94 1111
4180.55 1060
4181.16 1045
4181.77 1166
4182.38 1142
4182.99 1087
4183.60 1176
4184.21 1101
4184.82 930
4185.43 1019
4186.04 1040
4186.65 995
4187.26 1123
4187.87 1031
4188.48 1032
4189.09 1109
4189.70 1077
4190.31 1041
4190.92 1146
4191.53 1067
4192.14 1187
4192.75 1230
4193.36 1219
4193.97 1376
4194.58 1444
4195.19 1299
4195.80 1357
4196.41 1361
4197.03 1330
4197.64 1211
4198.25 1255
4198.86 1233
4199.47 1224
4200.08 1275
4200.69 1149
4201.30 1094
4201.91 1089
4202.53 959
4203.14 1018
4203.75 1088
4204.36 1132
4204.97 1156
4205.58 1116
4206.19 1130
4206.81 1069
4207.42 1004
4208.03 1057
4208.64 1108
4209.25 1136
4209.86 1185
4210.48 1121
4211.09 1133
4211.70 1149
4212.31 1233
4212.92 1162
4213.54 1135
4214.15 1206
4214.76 1224
4215.37 1250
4215.99 1296
4216.60 1442
4217.21 1392
4217.82 1448
4218.43 1601
4219.05 1504
4219.66 1519
4220.27 1762
4220.89 1759
4221.50 1767
4222.11 1801
4222.72 1848
4223.34 2069
4223.95 1987
4224.56 1871
4225.17 2000
4225.79 1949
4226.40 1799
4227.01 1844
4227.63 1885
4228.24 2011
4228.85 1890
4229.47 1782
4230.08 1825
4230.69 1928
4231.31 1959
4231.92 1837
4232.53 2080
4233.15 2264
4233.76 2270
4234.37 2199
4234.99 2356
4235.60 2317
4236.22 2291
4236.83 2040
4237.44 1929
4238.06 1850
4238.67 1748
4239.28 1658
4239.90 1572
4240.51 1365
4241.13 1378
4241.74 1341
4242.36 1258
4242.97 1440
4243.58 1398
4244.20 1265
4244.81 1249
4245.43 1340
4246.04 1356
4246.66 1390
4247.27 1427
4247.89 1290
4248.50 1326
4249.11 1356
4249.73 1289
4250.34 1277
4250.96 1325
4251.57 1362
4252.19 1326
4252.80 1244
4253.42 1325
4254.03 1239
4254.65 1136
4255.26 1255
4255.88 1146
4256.49 1362
4257.11 1277
4257.72 1328
4258.34 1264
4258.96 1200
4259.57 1265
4260.19 1185
4260.80 1133
4261.42 1179
4262.03 1169
4262.65 1192
4263.26 1208
4263.88 1193
4264.50 1221
4265.11 1232
4265.73 1155
4266.34 1296
4266.96 1369
4267.58 1219
4268.19 1173
4268.81 1074
4269.42 1086
4270.04 1250
4270.66 1160
4271.27 1330
4271.89 1300
4272.51 1335
4273.12 1271
4273.74 1090
4274.36 1082
4274.97 1253
4275.59 1289
4276.20 1212
4276.82 1254
4277.44 1299
4278.06 1229
4278.67 1123
4279.29 1142
4279.91 1061
4280.52 1122
4281.14 1023
4281.76 1032
4282.37 1057
4282.99 1103
4283.61 1149
4284.23 1036
4284.84 1037
4285.46 1021
4286.08 1116
4286.69 1076
4287.31 1114
4287.93 1089
4288.55 1189
4289.16 1131
4289.78 1075
4290.40 1115
4291.02 1165
4291.64 1102
4292.25 1019
4292.87 1201
4293.49 1136
4294.11 1170
4294.73 1093
4295.34 1046
4295.96 1044
4296.58 1037
4297.20 1114
4297.82 1038
4298.43 1076
4299.05 997
4299.67 1079
4300.29 1063
4300.91 1005
4301.53 1018
4302.14 939
4302.76 1045
4303.38 1045
4304.00 1043
4304.62 1069
4305.24 1153
4305.86 1133
4306.48 1100
4307.09 1117
4307.71 1053
4308.33 1067
4308.95 1111
4309.57 1084
4310.19 1181
4310.81 1070
4311.43 1091
4312.05 1144
4312.67 1264
4313.29 1194
4313.90 1075
4314.52 1125
4315.14 1189
4315.76 1074
4316.38 1188
4317.00 1188
4317.62 1126
4318.24 1099
4318.86 1058
4319.48 1178
4320.10 1168
4320.72 1230
4321.34 1312
4321.96 1333
4322.58 1347
4323.20 1359
4323.82 1335
4324.44 1352
4325.06 1498
4325.68 1393
4326.30 1469
4326.92 1378
4327.54 1358
4328.16 1495
4328.78 1254
4329.40 1331
4330.02 1403
4330.64 1421
4331.27 1298
4331.89 1323
4332.51 1466
4333.13 1483
4333.75 1637
4334.37 1371
4334.99 1517
4335.61 1598
4336.23 1802
4336.85 1944
4337.47 1988
4338.09 1918
4338.72 1885
4339.34 1915
4339.96 2045
4340.58 1862
4341.20 1831
4341.82 2007
4342.44 2246
4343.07 2193
4343.69 2119
4344.31 2548
4344.93 3034
4345.55 3064
4346.17 3391
4346.79 3098
4347.42 3089
4348.04 2908
4348.66 2733
4349.28 2749
4349.90 2580
4350.53 2266
4351.15 2108
4351.77 2034
4352.39 2001
4353.01 1781
4353.64 1740
4354.26 1824
4354.88 1421
4355.50 1486
4356.13 1548
4356.75 1568
4357.37 1521
4357.99 1477
4358.62 1299
4359.24 1484
4359.86 1579
4360.48 1324
4361.11 1419
4361.73 1468
4362.35 1291
4362.98 1363
4363.60 1403
4364.22 1505
4364.84 1353
4365.47 1338
4366.09 1342
4366.71 1362
4367.34 1499
4367.96 1353
4368.58 1227
4369.21 1126
4369.83 1134
4370.45 1195
4371.08 1240
4371.70 1265
4372.32 1137
4372.95 1141
4373.57 1023
4374.20 1141
4374.82 1189
4375.44 1123
4376.07 1210
4376.69 1167
4377.31 1185
4377.94 1204
4378.56 1172
4379.19 1210
4379.81 1138
4380.43 1194
4381.06 1102
4381.68 1150
4382.31 1189
4382.93 1099
4383.56 1178
4384.18 1241
4384.80 1133
4385.43 1107
4386.05 994
4386.68 1048
4387.30 1061
4387.93 981
4388.55 956
4389.18 1039
4389.80 1084
4390.43 1112
4391.05 1043
4391.68 1055
4392.30 997
4392.93 979
4393.55 1004
4394.18 1125
4394.80 1094
4395.43 1061
4396.05 1117
4396.68 1015
4397.30 1104
4397.93 1100
4398.55 1123
4399.18 1120
4399.80 1071
4400.43 1026
4401.06 1210
4401.68 1131
4402.31 1194
4402.93 1180
4403.56 1167
4404.18 1213
4404.81 1062
4405.44 990
4406.06 1083
4406.69 1070
4407.31 1114
4407.94 1164
4408.57 1068
4409.19 1151
4409.82 1098
4410.45 1053
4411.07 1124
4411.70 1132
4412.32 1186
4412.95 1109
4413.58 1083
4414.20 1025
4414.83 1059
4415.46 1120
4416.08 943
4416.71 1011
4417.34 1054
4417.96 1052
4418.59 1081
4419.22 1103
4419.84 1043
4420.47 1092
4421.10 1010
4421.73 932
4422.35 1011
4422.98 923
4423.61 951
4424.23 911
4424.86 949
4425.49 952
4426.12 860
4426.74 967
4427.37 870
4428.00 876
4428.63 877
4429.25 964
4429.88 976
4430.51 998
4431.14 1041
4431.77 1029
4432.39 1016
4433.02 877
4433.65 1005
4434.28 891
4434.90 955
4435.53 861
4436.16 942
4436.79 1051
4437.42 982
4438.05 921
4438.67 950
4439.30 984
4439.93 948
4440.56 916
4441.19 916
4441.82 978
4442.44 999
4443.07 993
4443.70 979
4444.33 914
4444.96 982
4445.59 1031
4446.22 1067
4446.85 1022
4447.47 951
4448.10 1136
4448.73 1081
4449.36 1070
4449.99 1122
4450.62 1007
4451.25 1073
4451.88 1100
4452.51 1106
4453.14 1098
4453.77 1075
4454.40 1104
4455.02 1095
4455.65 1072
4456.28 1150
4456.91 1246
4457.54 1085
4458.17 1050
4458.80 1060
4459.43 899
4460.06 873
4460.69 1007
4461.32 1032
4461.95 974
4462.58 941
4463.21 907
4463.84 845
4464.47 830
4465.10 908
4465.73 907
4466.36 959
4466.99 928
4467.62 1003
4468.25 950
4468.88 1083
4469.51 1065
4470.14 917
4470.78 952
4471.41 1041
4472.04 982
4472.67 839
4473.30 859
4473.93 909
4474.56 929
4475.19 956
4475.82 895
4476.45 1010
4477.08 1007
4477.71 912
4478.35 969
4478.98 970
4479.61 947
4480.24 990
4480.87 951
4481.50 1069
4482.13 1096
4482.76 1136
4483.40 1082
4484.03 970
4484.66 1043
4485.29 1023
4485.92 1074
4486.55 1120
4487.19 1007
4487.82 1060
4488.45 1075
4489.08 1121
4489.71 1088
4490.34 957
4490.98 1120
4491.61 981
4492.24 969
4492.87 1029
4493.50 1062
4494.14 1049
4494.77 1038
4495.40 984
4496.03 1004
4496.67 1049
4497.30 1128
4497.93 1075
4498.56 1004
4499.20 1089
4499.83 1281
4500.46 1365
4501.09 1432
4501.73 1390
4502.36 1524
4502.99 1486
4503.63 1437
4504.26 1318
4504.89 1187
4505.52 1156
4506.16 1098
4506.79 1292
4507.42 1125
4508.06 1115
4508.69 1153
4509.32 1069
4509.96 1113
4510.59 1049
4511.22 1130
4511.86 1216
4512.49 1155
4513.12 1113
4513.76 1104
4514.39 1152
4515.02 1075
4515.66 1097
4516.29 1144
4516.93 1021
4517.56 1113
4518.19 1056
4518.83 1145
4519.46 1108
4520.10 951
4520.73 982
4521.36 1011
4522.00 1056
4522.63 987
4523.27 972
4523.90 1068
4524.54 1111
4525.17 1162
4525.80 1227
4526.44 1277
4527.07 1481
4527.71 1673
4528.34 1712
4528.98 2056
4529.61 2024
4530.25 2046
4530.88 2192
4531.52 2274
4532.15 2265
4532.79 2223
4533.42 2248
4534.06 2065
4534.69 2113
4535.33 1848
4535.96 1526
4536.60 1441
4537.23 1343
4537.87 1167
4538.50 1087
4539.14 1046
4539.77 981
4540.41 1047
4541.04 983
4541.68 930
4542.31 1006
4542.95 929
4543.59 942
4544.22 960
4544.86 979
4545.49 975
4546.13 1006
4546.77 1079
4547.40 1165
4548.04 1067
4548.67 1013
4549.31 1006
4549.95 1113
4550.58 1036
4551.22 1032
4551.85 996
4552.49 1132
4553.13 1228
4553.76 1097
4554.40 996
4555.04 969
4555.67 1060
4556.31 1120
4556.95 1024
4557.58 952
4558.22 1055
4558.86 1052
4559.49 939
4560.13 1075
4560.77 1074
4561.40 1111
4562.04 1099
4562.68 1206
4563.31 1076
4563.95 1144
4564.59 1127
4565.23 1152
4565.86 1092
4566.50 1096
4567.14 1038
4567.77 1066
4568.41 1056
4569.05 1248
4569.69 1100
4570.32 1159
4570.96 1160
4571.60 1115
4572.24 996
4572.88 901
4573.51 976
4574.15 1095
4574.79 1016
4575.43 965
4576.06 961
4576.70 988
4577.34 987
4577.98 1099
4578.62 1042
4579.26 1028
4579.89 1040
4580.53 1064
4581.17 998
4581.81 1066
4582.45 1040
4583.09 947
4583.72 1049
4584.36 995
4585.00 1130
4585.64 1192
4586.28 1111
4586.92 1044
4587.56 1064
4588.19 1151
4588.83 1189
4589.47 1218
4590.11 1439
4590.75 1427
4591.39 1368
4592.03 1445
4592.67 1284
4593.31 1268
4593.95 1081
4594.58 1124
4595.22 1122
4595.86 1041
4596.50 1131
4597.14 990
4597.78 1170
4598.42 1210
4599.06 1166
4599.70 1107
4600.34 1066
4600.98 1038
4601.62 1157
4602.26 1136
4602.90 1117
4603.54 1129
4604.18 1114
4604.82 1064
4605.46 1153
4606.10 1162
4606.74 1084
4607.38 1179
4608.02 1116
4608.66 1126
4609.30 1122
4609.94 1060
4610.58 1054
4611.22 950
4611.86 1004
4612.50 979
4613.14 979
4613.78 1087
4614.42 1044
4615.06 1066
4615.70 1035
4616.35 1023
4616.99 967
4617.63 927
4618.27 1076
4618.91 1166
4619.55 1061
4620.19 1021
4620.83 1081
4621.47 1028
4622.11 1064
4622.76 959
4623.40 934
4624.04 1025
4624.68 961
4625.32 930
4625.96 946
4626.60 946
4627.25 891
4627.89 1025
4628.53 1004
4629.17 987
4629.81 899
4630.45 885
4631.10 1079
4631.74 1010
4632.38 1022
4633.02 998
4633.66 1010
4634.30 1026
4634.95 1166
4635.59 1176
4636.23 1116
4636.87 1245
4637.52 1227
4638.16 1143
4638.80 1138
4639.44 1309
4640.08 1160
4640.73 1206
4641.37 1114
4642.01 1186
4642.66 1072
4643.30 1147
4643.94 1043
4644.58 1082
4645.23 1047
4645.87 1045
4646.51 1118
4647.15 1048
4647.80 1162
4648.44 1255
4649.08 1191
4649.73 1159
4650.37 1230
4651.01 1293
4651.66 1219
4652.30 1226
4652.94 1188
4653.59 1241
4654.23 1260
4654.87 1145
4655.52 1063
4656.16 1131
4656.80 1113
4657.45 1032
4658.09 1078
4658.73 990
4659.38 971
4660.02 935
4660.67 919
4661.31 986
4661.95 995
4662.60 1122
4663.24 1035
4663.89 889
4664.53 823
4665.17 788
4665.82 916
4666.46 981
4667.11 951
4667.75 850
4668.40 958
4669.04 914
4669.68 985
4670.33 985
4670.97 1047
4671.62 1010
4672.26 1031
4672.91 981
4673.55 1052
4674.20 1127
4674.84 1118
4675.49 1019
4676.13 1027
4676.78 1047
4677.42 967
4678.07 1031
4678.71 1023
4679.36 1075
4680.00 1066
4680.65 1036
4681.29 1033
4681.94 969
4682.58 944
4683.23 976
4683.87 972
4684.52 921
4685.16 1065
4685.81 1037
4686.46 1036
4687.10 1105
4687.75 984
4688.39 923
4689.04 1024
4689.68 1002
4690.33 1009
4690.98 1000
4691.62 973
4692.27 1013
4692.91 895
4693.56 1036
4694.21 1255
4694.85 1192
4695.50 1069
4696.15 1045
4696.79 1174
4697.44 1177
4698.08 1206
4698.73 1152
4699.38 1109
4700.02 1134
4700.67 1180
4701.32 1240
4701.96 1048
4702.61 1065
4703.26 1056
4703.90 1069
4704.55 1071
4705.20 959
4705.84 1055
4706.49 1131
4707.14 982
4707.79 1038
4708.43 1154
4709.08 1067
4709.73 1023
4710.37 1033
4711.02 1055
4711.67 1146
4712.32 1193
4712.96 1161
4713.61 1088
4714.26 1015
4714.91 1087
4715.55 988
4716.20 1013
4716.85 1069
4717.50 1181
4718.15 1126
4718.79 1049
4719.44 1094
4720.09 1136
4720.74 1126
4721.39 1157
4722.03 1187
4722.68 1113
4723.33 1072
4723.98 1156
4724.63 988
4725.27 1211
4725.92 1222
4726.57 1196
4727.22 1259
4727.87 1346
4728.52 1221
4729.16 1079
4729.81 1185
4730.46 1199
4731.11 1118
4731.76 1072
4732.41 1043
4733.06 1025
4733.71 1198
4734.36 1106
4735.00 1012
4735.65 1080
4736.30 1048
4736.95 1071
4737.60 991
4738.25 1071
4738.90 993
4739.55 1041
4740.20 1098
4740.85 1094
4741.50 1145
4742.15 1231
4742.80 1139
4743.44 1202
4744.09 1128
4744.74 1129
4745.39 1052
4746.04 1214
4746.69 1092
4747.34 1151
4747.99 1101
4748.64 1189
4749.29 1070
4749.94 1154
4750.59 1189
4751.24 1277
4751.89 1203
4752.54 1196
4753.19 1183
4753.84 1230
4754.49 1294
4755.14 1159
4755.79 1122
4756.44 1162
4757.10 1185
4757.75 1171
4758.40 1055
4759.05 953
4759.70 1059
4760.35 1257
4761.00 1194
4761.65 1149
4762.30 1125
4762.95 1254
4763.60 1219
4764.25 1278
4764.90 1335
4765.56 1366
4766.21 1443
4766.86 1361
4767.51 1334
4768.16 1238
4768.81 1273
4769.46 1345
4770.11 1315
4770.77 1214
4771.42 1201
4772.07 1121
4772.72 1058
4773.37 1044
4774.02 1005
4774.67 1028
4775.33 1021
4775.98 1112
4776.63 1156
4777.28 1073
4777.93 1183
4778.59 1111
4779.24 1185
4779.89 1150
4780.54 1147
4781.19 1052
4781.85 1096
4782.50 1143
4783.15 1229
4783.80 1083
4784.46 1013
4785.11 980
4785.76 1026
4786.41 1021
4787.07 1001
4787.72 1068
4788.37 1132
4789.02 1066
4789.68 1101
4790.33 1070
4790.98 1090
4791.63 1135
4792.29 1035
4792.94 1028
4793.59 1006
4794.25 1142
4794.90 1055
4795.55 1018
4796.21 1095
4796.86 1139
4797.51 1036
4798.17 1116
4798.82 1142
4799.47 976
4800.13 950
4800.78 1041
4801.43 1082
4802.09 1049
4802.74 1026
4803.39 924
4804.05 985
4804.70 1039
4805.35 1045
4806.01 955
4806.66 996
4807.32 1049
4807.97 981
4808.62 1081
4809.28 967
4809.93 947
4810.59 1021
4811.24 1003
4811.89 987
4812.55 973
4813.20 1039
4813.86 1105
4814.51 1117
4815.17 1092
4815.82 1078
4816.48 1039
4817.13 1185
4817.78 1202
4818.44 1132
4819.09 1138
4819.75 1212
4820.40 1210
4821.06 1229
4821.71 1277
4822.37 1278
4823.02 1258
4823.68 1208
4824.33 1256
4824.99 1314
4825.64 1195
4826.30 1258
4826.95 1173
4827.61 1089
4828.26 1062
4828.92 1160
4829.58 1127
4830.23 1144
4830.89 1317
4831.54 1220
4832.20 1276
4832.85 1325
4833.51 1417
4834.16 1526
4834.82 1523
4835.48 1564
4836.13 1628
4836.79 1621
4837.44 1594
4838.10 1550
4838.76 1592
4839.41 1619
4840.07 1672
4840.72 1662
4841.38 1457
4842.04 1449
4842.69 1444
4843.35 1473
4844.01 1577
4844.66 1510
4845.32 1394
4845.98 1442
4846.63 1522
4847.29 1537
4847.95 1611
4848.60 1644
4849.26 1784
4849.92 1690
4850.57 1567
4851.23 1700
4851.89 1743
4852.54 1658
4853.20 1756
4853.86 1705
4854.51 1639
4855.17 1766
4855.83 1932
4856.49 1929
4857.14 1957
4857.80 1940
4858.46 1882
4859.12 1965
4859.77 1926
4860.43 1798
4861.09 1855
4861.75 1753
4862.40 1810
4863.06 1692
4863.72 1710
4864.38 1804
4865.03 1784
4865.69 1915
4866.35 1973
4867.01 1879
4867.67 1808
4868.32 1769
4868.98 1617
4869.64 1619
4870.30 1700
4870.96 1669
4871.62 1500
4872.27 1687
4872.93 1562
4873.59 1471
4874.25 1503
4874.91 1594
4875.57 1552
4876.22 1499
4876.88 1470
4877.54 1586
4878.20 1600
4878.86 1536
4879.52 1543
4880.18 1388
4880.84 1408
4881.49 1402
4882.15 1279
4882.81 1318
4883.47 1363
4884.13 1280
4884.79 1321
4885.45 1292
4886.11 1426
4886.77 1330
4887.43 1395
4888.09 1494
4888.75 1410
4889.41 1429
4890.07 1540
4890.72 1407
4891.38 1462
4892.04 1410
4892.70 1438
4893.36 1270
4894.02 1314
4894.68 1371
4895.34 1405
4896.00 1307
4896.66 1154
4897.32 1215
4897.98 1329
4898.64 1228
4899.30 1279
4899.96 1337
4900.62 1200
4901.28 1231
4901.94 1250
4902.60 1203
4903.27 1100
4903.93 1124
4904.59 1022
4905.25 1008
4905.91 1016
4906.57 1058
4907.23 1074
4907.89 1068
4908.55 1157
4909.21 1071
4909.87 946
4910.53 931
4911.19 1101
4911.85 1082
4912.52 1036
4913.18 1038
4913.84 1019
4914.50 1133
4915.16 1127
4915.82 976
4916.48 1038
4917.14 997
4917.81 938
4918.47 966
4919.13 1072
4919.79 943
4920.45 1017
4921.11 1050
4921.77 971
4922.44 958
4923.10 1034
4923.76 996
4924.42 917
4925.08 956
4925.75 937
4926.41 1008
4927.07 964
4927.73 954
4928.39 957
4929.06 1007
4929.72 1018
4930.38 1055
4931.04 1043
4931.71 1126
4932.37 1177
4933.03 1105
4933.69 1123
4934.36 981
4935.02 1010
4935.68 1046
4936.34 1000
4937.01 1005
4937.67 863
4938.33 1089
4938.99 1066
4939.66 1011
4940.32 1081
4940.98 1005
4941.65 1063
4942.31 961
4942.97 1009
4943.63 1028
4944.30 1070
4944.96 932
4945.62 906
4946.29 943
4946.95 1084
4947.61 1026
4948.28 901
4948.94 869
4949.61 907
4950.27 870
4950.93 848
4951.60 874
4952.26 812
4952.92 882
4953.59 918
4954.25 844
4954.92 805
4955.58 867
4956.24 884
4956.91 901
4957.57 858
4958.24 883
4958.90 881
4959.56 829
4960.23 999
4960.89 941
4961.56 927
4962.22 988
4962.89 1066
4963.55 1124
4964.21 1046
4964.88 1034
4965.54 1009
4966.21 980
4966.87 1002
4967.54 975
4968.20 898
4968.87 1078
4969.53 1045
4970.20 1008
4970.86 956
4971.53 1023
4972.19 924
4972.86 1041
4973.52 933
4974.19 924
4974.85 922
4975.52 982
4976.18 977
4976.85 906
4977.51 882
4978.18 959
4978.85 877
4979.51 872
4980.18 857
4980.84 913
4981.51 902
4982.17 977
4982.84 908
4983.50 992
4984.17 998
4984.84 995
4985.50 1090
4986.17 1041
4986.83 896
4987.50 825
4988.17 907
4988.83 903
4989.50 881
4990.17 850
4990.83 819
4991.50 844
4992.16 925
4992.83 897
4993.50 904
4994.16 884
4994.83 896
4995.50 893
4996.16 820
4996.83 908
4997.50 886
4998.16 808
4998.83 850
4999.50 933
5000.16 808
5000.83 832
5001.50 751
5002.17 730
5002.83 866
5003.50 918
5004.17 916
5004.83 825
5005.50 957
5006.17 889
5006.84 810
5007.50 870
5008.17 921
5008.84 1050
5009.51 1017
5010.17 946
5010.84 892
5011.51 895
5012.18 905
5012.84 964
5013.51 944
5014.18 842
5014.85 857
5015.52 1051
5016.18 879
5016.85 854
5017.52 1008
5018.19 1113
5018.86 1037
5019.52 1145
5020.19 1248
5020.86 1380
5021.53 1301
5022.20 1294
5022.87 1253
5023.54 1314
5024.20 1244
5024.87 1195
5025.54 1049
5026.21 1016
5026.88 1188
5027.55 1168
5028.22 997
5028.88 961
5029.55 953
5030.22 938
5030.89 847
5031.56 878
5032.23 808
5032.90 849
5033.57 848
5034.24 935
5034.91 858
5035.58 871
5036.25 944
5036.91 997
5037.58 854
5038.25 955
5038.92 944
5039.59 948
5040.26 931
5040.93 888
5041.60 952
5042.27 877
5042.94 803
5043.61 830
5044.28 796
5044.95 937
5045.62 921
5046.29 834
5046.96 866
5047.63 876
5048.30 796
5048.97 765
5049.64 865
5050.31 834
5050.98 898
5051.65 886
5052.32 786
5052.99 800
5053.66 892
5054.33 944
5055.00 888
5055.68 793
5056.35 851
5057.02 842
5057.69 817
5058.36 878
5059.03 891
5059.70 893
5060.37 841
5061.04 832
5061.71 816
5062.38 816
5063.06 798
5063.73 884
5064.40 852
5065.07 842
5065.74 856
5066.41 849
5067.08 910
5067.75 889
5068.43 993
5069.10 870
5069.77 817
5070.44 828
5071.11 789
5071.78 774
5072.46 827
5073.13 863
5073.80 811
5074.47 827
5075.14 856
5075.81 976
5076.49 969
5077.16 998
5077.83 896
5078.50 899
5079.18 1024
5079.85 949
5080.52 875
5081.19 948
5081.86 987
5082.54 892
5083.21 884
5083.88 910
5084.55 856
5085.23 995
5085.90 900
5086.57 929
5087.25 944
5087.92 1078
5088.59 988
5089.26 944
5089.94 1075
5090.61 1084
5091.28 1097
5091.96 1043
5092.63 975
5093.30 984
5093.97 999
5094.65 1003
5095.32 892
5095.99 883
5096.67 814
5097.34 1001
5098.01 956
5098.69 856
5099.36 908
5100.04 877
5100.71 900
5101.38 988
5102.06 945
5102.73 1016
5103.40 1032
5104.08 919
5104.75 910
5105.43 938
5106.10 879
5106.77 949
5107.45 955
5108.12 987
5108.80 904
5109.47 910
5110.14 928
5110.82 864
5111.49 887
5112.17 905
5112.84 974
5113.52 943
5114.19 897
5114.87 895
5115.54 901
5116.21 1001
5116.89 980
5117.56 941
5118.24 928
5118.91 989
5119.59 948
5120.26 1015
5120.94 960
5121.61 1050
5122.29 1000
5122.96 960
5123.64 1004
5124.31 940
5124.99 1022
5125.66 1024
5126.34 1006
5127.01 954
5127.69 901
5128.37 932
5129.04 901
5129.72 956
5130.39 888
5131.07 879
5131.74 934
5132.42 915
5133.09 928
5133.77 839
5134.45 833
5135.12 951
5135.80 927
5136.47 858
5137.15 975
5137.83 1061
5138.50 971
5139.18 887
5139.85 877
5140.53 904
5141.21 947
5141.88 854
5142.56 823
5143.24 866
5143.91 925
5144.59 937
5145.27 863
5145.94 832
5146.62 849
5147.30 799
5147.97 835
5148.65 958
5149.33 899
5150.00 818
5150.68 805
5151.36 853
5152.03 786
5152.71 699
5153.39 819
5154.07 861
5154.74 847
5155.42 831
5156.10 755
5156.77 752
5157.45 761
5158.13 793
5158.81 860
5159.48 890
5160.16 887
5160.84 799
5161.52 904
5162.19 785
5162.87 791
5163.55 835
5164.23 910
5164.91 940
5165.58 929
5166.26 855
5166.94 861
5167.62 889
5168.30 979
5168.97 843
5169.65 828
5170.33 853
5171.01 883
5171.69 935
5172.37 878
5173.04 876
5173.72 877
5174.40 821
5175.08 887
5175.76 930
5176.44 870
5177.11 900
5177.79 854
5178.47 927
5179.15 889
5179.83 872
5180.51 957
5181.19 896
5181.87 862
5182.55 841
5183.22 860
5183.90 748
5184.58 724
5185.26 754
5185.94 827
5186.62 829
5187.30 751
5187.98 777
5188.66 741
5189.34 731
5190.02 877
5190.70 847
5191.38 857
5192.06 878
5192.74 810
5193.42 841
5194.10 683
5194.78 745
5195.46 864
5196.14 874
5196.82 813
5197.50 859
5198.18 808
5198.86 765
5199.54 819
5200.22 839
5200.90 858
5201.58 794
5202.26 825
5202.94 861
5203.62 840
5204.30 807
5204.98 835
5205.66 791
5206.34 871
5207.02 854
5207.70 898
5208.38 934
5209.06 990
5209.74 906
5210.42 852
5211.10 941
5211.79 856
5212.47 905
5213.15 894
5213.83 884
5214.51 917
5215.19 876
5215.87 908
5216.55 969
5217.23 891
5217.92 852
5218.60 875
5219.28 795
5219.96 919
5220.64 809
5221.32 865
5222.00 826
5222.69 826
5223.37 847
5224.05 857
5224.73 845
5225.41 783
5226.10 814
5226.78 911
5227.46 838
5228.14 833
5228.82 748
5229.51 830
5230.19 865
5230.87 899
5231.55 906
5232.23 885
5232.92 925
5233.60 901
5234.28 968
5234.96 1018
5235.65 919
5236.33 1004
5237.01 907
5237.69 858
5238.38 898
5239.06 842
5239.74 788
5240.42 797
5241.11 848
5241.79 942
5242.47 940
5243.16 905
5243.84 974
5244.52 918
5245.21 916
5245.89 932
5246.57 827
5247.26 879
5247.94 950
5248.62 840
5249.31 840
5249.99 934
5250.67 954
5251.36 892
5252.04 894
5252.72 968
5253.41 912
5254.09 840
5254.77 816
5255.46 901
5256.14 1016
5256.83 899
5257.51 831
5258.19 849
5258.88 908
5259.56 908
5260.25 820
5260.93 1000
5261.61 977
5262.30 943
5262.98 987
5263.67 1016
5264.35 964
5265.04 932
5265.72 840
5266.40 900
5267.09 912
5267.77 932
5268.46 933
5269.14 823
5269.83 985
5270.51 880
5271.20 835
5271.88 834
5272.57 887
5273.25 898
5273.94 924
5274.62 846
5275.31 903
5275.99 955
5276.68 1028
5277.36 957
5278.05 894
5278.73 958
5279.42 958
5280.10 942
5280.79 1108
5281.47 1055
5282.16 935
5282.85 963
5283.53 938
5284.22 891
5284.90 967
5285.59 866
5286.27 1017
5286.96 1015
5287.65 964
5288.33 931
5289.02 901
5289.70 874
5290.39 958
5291.08 883
5291.76 892
5292.45 1050
5293.13 885
5293.82 898
5294.51 844
5295.19 889
5295.88 893
5296.57 935
5297.25 972
5297.94 986
5298.63 967
5299.31 1072
5300.00 955
5300.69 1023
5301.37 1009
5302.06 1080
5302.75 1024
5303.43 1039
5304.12 920
5304.81 984
5305.49 914
5306.18 1016
5306.87 876
5307.56 939
5308.24 996
5308.93 935
5309.62 930
5310.30 969
5310.99 1030
5311.68 929
5312.37 980
5313.05 1106
5313.74 983
5314.43 967
5315.12 973
5315.81 1086
5316.49 937
5317.18 957
5317.87 1141
5318.56 1113
5319.24 1161
5319.93 1133
5320.62 1121
5321.31 1055
5322.00 1160
5322.68 1055
5323.37 1042
5324.06 1043
5324.75 1046
5325.44 939
5326.13 911
5326.81 940
5327.50 1029
5328.19 1013
5328.88 920
5329.57 1050
5330.26 1002
5330.95 1014
5331.63 964
5332.32 893
5333.01 873
5333.70 943
5334.39 1006
5335.08 1036
5335.77 940
5336.46 1059
5337.15 1009
5337.84 986
5338.52 926
5339.21 1043
5339.90 1023
5340.59 1157
5341.28 1163
5341.97 1171
5342.66 1084
5343.35 1179
5344.04 1131
5344.73 1210
5345.42 1200
5346.11 1395
5346.80 1410
5347.49 1474
5348.18 1648
5348.87 1697
5349.56 1695
5350.25 1934
5350.94 1887
5351.63 1848
5352.32 1900
5353.01 1747
5353.70 1590
5354.39 1525
5355.08 1402
5355.77 1436
5356.46 1284
5357.15 1104
5357.84 1182
5358.53 1150
5359.22 1036
5359.91 969
5360.60 886
5361.29 975
5361.98 1020
5362.67 923
5363.36 868
5364.06 904
5364.75 885
5365.44 942
5366.13 884
5366.82 945
5367.51 904
5368.20 911
5368.89 900
5369.58 839
5370.27 870
5370.97 865
5371.66 875
5372.35 926
5373.04 886
5373.73 949
5374.42 938
5375.11 956
5375.81 917
5376.50 849
5377.19 888
5377.88 903
5378.57 889
5379.26 868
5379.96 938
5380.65 835
5381.34 857
5382.03 996
5382.72 872
5383.42 877
5384.11 814
5384.80 862
5385.49 1010
5386.19 937
5386.88 909
5387.57 987
5388.26 1037
5388.96 1078
5389.65 928
5390.34 1015
5391.03 1055
5391.73 972
5392.42 1031
5393.11 968
5393.80 918
5394.50 976
5395.19 898
5395.88 916
5396.57 851
5397.27 823
5397.96 892
5398.65 886
5399.35 921
5400.04 972
5400.73 952
5401.43 851
5402.12 959
5402.81 934
5403.51 861
5404.20 883
5404.89 933
5405.59 785
5406.28 848
5406.97 895
5407.67 962
5408.36 960
5409.06 948
5409.75 877
5410.44 844
5411.14 895
5411.83 853
5412.52 853
5413.22 956
5413.91 897
5414.61 894
5415.30 847
5415.99 1054
5416.69 933
5417.38 785
5418.08 850
5418.77 812
5419.47 801
5420.16 804
5420.86 895
5421.55 873
5422.24 904
5422.94 808
5423.63 876
5424.33 1010
5425.02 934
5425.72 965
5426.41 984
5427.11 885
5427.80 829
5428.50 886
5429.19 950
5429.89 929
5430.58 834
5431.28 913
5431.97 962
5432.67 856
5433.36 903
5434.06 859
5434.75 878
5435.45 957
5436.15 908
5436.84 852
5437.54 939
5438.23 864
5438.93 836
5439.62 933
5440.32 1002
5441.01 893
5441.71 901
5442.41 937
5443.10 925
5443.80 983
5444.49 1032
5445.19 1133
5445.89 1179
5446.58 1136
5447.28 1131
5447.98 1083
5448.67 1227
5449.37 1179
5450.06 1154
5450.76 1065
5451.46 1089
5452.15 1026
5452.85 958
5453.55 961
5454.24 911
5454.94 895
5455.64 979
5456.33 952
5457.03 927
5457.73 1075
5458.42 1057
5459.12 1019
5459.82 1138
5460.51 1189
5461.21 1146
5461.91 1103
5462.61 1130
5463.30 1158
5464.00 1031
5464.70 1179
5465.40 1151
5466.09 1154
5466.79 1106
5467.49 1070
5468.18 1144
5468.88 1148
5469.58 1081
5470.28 1183
5470.98 1232
5471.67 1199
5472.37 1264
5473.07 1133
5473.77 1159
5474.46 1289
5475.16 1274
5475.86 1165
5476.56 1331
5477.26 1488
5477.95 1579
5478.65 1531
5479.35 1563
5480.05 1684
5480.75 1668
5481.45 1537
5482.14 1530
5482.84 1565
5483.54 1410
5484.24 1309
5484.94 1281
5485.64 1321
5486.34 1355
5487.03 1415
5487.73 1296
5488.43 1352
5489.13 1255
5489.83 1264
5490.53 1392
5491.23 1374
5491.93 1352
5492.63 1330
5493.33 1487
5494.02 1338
5494.72 1439
5495.42 1361
5496.12 1484
5496.82 1616
5497.52 1692
5498.22 1950
5498.92 2340
5499.62 2513
5500.32 2239
5501.02 2324
5501.72 2565
5502.42 2595
5503.12 2183
5503.82 1910
5504.52 1733
5505.22 1605
5505.92 1511
5506.62 1464
5507.32 1351
5508.02 1278
5508.72 1348
5509.42 1412
5510.12 1281
5510.82 1228
5511.52 1292
5512.22 1268
5512.92 1219
5513.62 1221
5514.32 1210
5515.02 1262
5515.72 1204
5516.42 1104
5517.12 1117
5517.82 1212
5518.52 1242
5519.22 1172
5519.93 1203
5520.63 1279
5521.33 1176
5522.03 1065
5522.73 1024
5523.43 1007
5524.13 1099
5524.83 1113
5525.53 977
5526.23 981
5526.94 990
5527.64 1001
5528.34 1008
5529.04 957
5529.74 1002
5530.44 958
5531.14 942
5531.85 950
5532.55 824
5533.25 1037
5533.95 1031
5534.65 874
5535.35 933
5536.06 980
5536.76 939
5537.46 960
5538.16 928
5538.86 1027
5539.57 1098
5540.27 998
5540.97 960
5541.67 986
5542.37 935
5543.08 950
5543.78 910
5544.48 883
5545.18 879
5545.89 953
5546.59 891
5547.29 932
5547.99 935
5548.70 940
5549.40 950
5550.10 941
5550.81 815
5551.51 843
5552.21 879
5552.91 915
5553.62 827
5554.32 814
5555.02 932
5555.73 804
5556.43 823
5557.13 914
5557.84 860
5558.54 945
5559.24 986
5559.95 883
5560.65 903
5561.35 897
5562.06 966
5562.76 997
5563.46 987
5564.17 977
5564.87 825
5565.57 833
5566.28 891
5566.98 887
5567.69 886
5568.39 912
5569.09 902
5569.80 909
5570.50 909
5571.21 934
5571.91 843
5572.61 928
5573.32 878
5574.02 920
5574.73 845
5575.43 840
5576.14 880
5576.84 898
5577.54 915
5578.25 1004
5578.95 930
5579.66 935
5580.36 939
5581.07 909
5581.77 836
5582.48 809
5583.18 823
5583.89 862
5584.59 938
5585.30 887
5586.00 844
5586.71 811
5587.41 800
5588.12 862
5588.82 827
5589.53 803
5590.23 786
5590.94 710
5591.64 832
5592.35 885
5593.05 837
5593.76 737
5594.47 733
5595.17 811
5595.88 790
5596.58 800
5597.29 750
5597.99 783
5598.70 827
5599.41 774
5600.11 770
5600.82 859
5601.52 768
5602.23 842
5602.94 842
5603.64 762
5604.35 775
5605.05 813
5605.76 780
5606.47 863
5607.17 860
5607.88 803
5608.59 723
5609.29 741
5610.00 766
5610.70 715
5611.41 811
5612.12 786
5612.82 792
5613.53 848
5614.24 819
5614.95 857
5615.65 964
5616.36 803
5617.07 770
5617.77 734
5618.48 741
5619.19 811
5619.89 796
5620.60 933
5621.31 874
5622.02 783
5622.72 791
5623.43 825
5624.14 769
5624.85 823
5625.55 793
5626.26 852
5626.97 847
5627.68 828
5628.38 892
5629.09 870
5629.80 917
5630.51 862
5631.21 853
5631.92 876
5632.63 865
5633.34 859
5634.05 880
5634.75 942
5635.46 966
5636.17 924
5636.88 884
5637.59 973
5638.30 996
5639.00 900
5639.71 953
5640.42 938
5641.13 966
5641.84 849
5642.55 917
5643.26 941
5643.96 889
5644.67 805
5645.38 873
5646.09 940
5646.80 870
5647.51 834
5648.22 815
5648.93 908
5649.64 843
5650.34 780
5651.05 924
5651.76 870
5652.47 921
5653.18 1069
5653.89 1046
5654.60 967
5655.31 1034
5656.02 1092
5656.73 1046
5657.44 1217
5658.15 1092
5658.86 950
5659.57 1097
5660.28 1007
5660.99 1017
5661.70 1015
5662.41 960
5663.12 941
5663.83 836
5664.54 900
5665.25 893
5665.96 948
5666.67 948
5667.38 1002
5668.09 1004
5668.80 946
5669.51 1051
5670.22 1019
5670.93 1023
5671.64 985
5672.35 1005
5673.06 1003
5673.77 955
5674.48 954
5675.19 841
5675.90 921
5676.61 923
5677.32 820
5678.03 919
5678.74 933
5679.45 906
5680.17 878
5680.88 775
5681.59 852
5682.30 859
5683.01 1014
5683.72 906
5684.43 843
5685.14 849
5685.85 935
5686.57 913
5687.28 884
5687.99 820
5688.70 846
5689.41 866
5690.12 831
5690.84 853
5691.55 797
5692.26 819
5692.97 839
5693.68 846
5694.39 794
5695.11 781
5695.82 766
5696.53 854
5697.24 806
5697.95 792
5698.67 824
5699.38 786
5700.09 786
5700.80 825
5701.51 778
5702.23 810
5702.94 824
5703.65 765
5704.36 873
5705.08 896
5705.79 977
5706.50 778
5707.21 774
5707.93 785
5708.64 834
5709.35 816
5710.07 759
5710.78 788
5711.49 814
5712.20 780
5712.92 791
5713.63 751
5714.34 888
5715.06 815
5715.77 845
5716.48 869
5717.20 800
5717.91 849
5718.62 882
5719.34 914
5720.05 844
5720.76 834
5721.48 893
5722.19 848
5722.90 862
5723.62 877
5724.33 907
5725.05 932
5725.76 853
5726.47 993
5727.19 973
5727.90 995
5728.61 1061
5729.33 901
5730.04 923
5730.76 914
5731.47 993
5732.19 908
5732.90 780
5733.61 869
5734.33 917
5735.04 870
5735.76 866
5736.47 824
5737.19 830
5737.90 821
5738.61 745
5739.33 868
5740.04 877
5740.76 825
5741.47 887
5742.19 820
5742.90 796
5743.62 921
5744.33 845
5745.05 822
5745.76 883
5746.48 915
5747.19 849
5747.91 782
5748.62 796
5749.34 832
5750.05 861
5750.77 836
5751.49 915
5752.20 1139
5752.92 1136
5753.63 1184
5754.35 1098
5755.06 1097
5755.78 1101
5756.49 1044
5757.21 1003
5757.93 955
5758.64 969
5759.36 878
5760.07 876
5760.79 891
5761.51 933
5762.22 876
5762.94 926
5763.65 927
5764.37 915
5765.09 817
5765.80 797
5766.52 814
5767.24 832
5767.95 953
5768.67 998
5769.39 883
5770.10 823
5770.82 878
5771.53 846
5772.25 949
5772.97 964
5773.69 963
5774.40 875
5775.12 877
5775.84 875
5776.55 831
5777.27 886
5777.99 862
5778.70 915
5779.42 990
5780.14 896
5780.86 840
5781.57 914
5782.29 997
5783.01 985
5783.72 985
5784.44 987
5785.16 1006
5785.88 1019
5786.59 1053
5787.31 1004
5788.03 1065
5788.75 1055
5789.47 1112
5790.18 1060
5790.90 1029
5791.62 993
5792.34 1100
5793.06 1158
5793.77 1174
5794.49 1222
5795.21 1365
5795.93 1395
5796.65 1527
5797.36 1626
5798.08 1888
5798.80 2282
5799.52 2344
5800.24 2569
5800.96 2443
5801.67 2465
5802.39 2309
5803.11 1954
5803.83 1791
5804.55 1658
5805.27 1469
5805.99 1411
5806.71 1372
5807.42 1263
5808.14 1202
5808.86 1103
5809.58 1152
5810.30 1201
5811.02 1181
5811.74 1201
5812.46 1310
5813.18 1143
5813.90 1177
5814.62 1317
5815.34 1315
5816.05 1246
5816.77 1227
5817.49 1248
5818.21 1227
5818.93 1190
5819.65 1180
5820.37 1181
5821.09 1194
5821.81 1200
5822.53 1148
5823.25 1102
5823.97 1042
5824.69 1037
5825.41 1059
5826.13 1073
5826.85 999
5827.57 945
5828.29 986
5829.01 1025
5829.73 1007
5830.45 1031
5831.17 937
5831.89 1025
5832.61 998
5833.33 919
5834.05 963
5834.78 1082
5835.50 1012
5836.22 991
5836.94 1089
5837.66 976
5838.38 887
5839.10 941
5839.82 1014
5840.54 1022
5841.26 1000
5841.98 1022
5842.70 1041
5843.43 918
5844.15 915
5844.87 957
5845.59 882
5846.31 943
5847.03 915
5847.75 916
5848.47 887
5849.20 892
5849.92 970
5850.64 948
5851.36 956
5852.08 827
5852.80 891
5853.53 945
5854.25 933
5854.97 977
5855.69 899
5856.41 1021
5857.14 911
5857.86 942
5858.58 963
5859.30 941
5860.02 952
5860.75 908
5861.47 890
5862.19 964
5862.91 941
5863.64 855
5864.36 827
5865.08 902
5865.80 963
5866.52 962
5867.25 899
5867.97 977
5868.69 895
5869.42 949
5870.14 1018
5870.86 911
5871.58 969
5872.31 968
5873.03 866
5873.75 853
5874.48 943
5875.20 879
5875.92 937
5876.65 969
5877.37 994
5878.09 999
5878.81 904
5879.54 1060
5880.26 985
5880.99 856
5881.71 920
5882.43 979
5883.16 989
5883.88 1047
5884.60 1002
5885.33 950
5886.05 1032
5886.77 1044
5887.50 1063
5888.22 941
5888.95 904
5889.67 887
5890.39 961
5891.12 924
5891.84 896
5892.57 884
5893.29 980
5894.01 908
5894.74 968
5895.46 1001
5896.19 1018
5896.91 1068
5897.64 1035
5898.36 1092
5899.09 986
5899.81 974
5900.53 1009
5901.26 896
5901.98 875
5902.71 920
5903.43 933
5904.16 1029
5904.88 962
5905.61 956
5906.33 1025
5907.06 1082
5907.78 1035
5908.51 989
5909.23 1044
5909.96 1069
5910.68 969
5911.41 1076
5912.14 1126
5912.86 1054
5913.59 1052
5914.31 1044
5915.04 979
5915.76 1103
5916.49 1057
5917.21 1066
5917.94 1051
5918.67 1027
5919.39 1074
5920.12 1133
5920.84 1073
5921.57 1128
5922.29 1048
5923.02 1149
5923.75 1278
5924.47 1206
5925.20 1104
5925.93 1171
5926.65 1185
5927.38 1132
5928.10 1088
5928.83 1097
5929.56 1160
5930.28 1176
5931.01 1162
5931.74 1168
5932.46 1255
5933.19 1366
5933.92 1437
5934.64 1367
5935.37 1350
5936.10 1390
5936.82 1454
5937.55 1491
5938.28 1460
5939.00 1495
5939.73 1387
5940.46 1593
5941.19 1495
5941.91 1580
5942.64 1625
5943.37 1658
5944.09 1595
5944.82 1472
5945.55 1598
5946.28 1706
5947.00 1633
5947.73 1577
5948.46 1588
5949.19 1778
5949.92 1882
5950.64 1882
5951.37 2049
5952.10 2009
5952.83 2051
5953.55 2095
5954.28 2008
5955.01 1994
5955.74 2048
5956.47 2014
5957.19 1977
5957.92 2018
5958.65 2001
5959.38 2005
5960.11 1984
5960.84 1939
5961.56 2154
5962.29 2125
5963.02 2312
5963.75 2334
5964.48 2454
5965.21 2694
5965.94 2825
5966.66 2930
5967.39 2908
5968.12 2996
5968.85 2837
5969.58 2909
5970.31 2765
5971.04 2615
5971.77 2596
5972.50 2590
5973.22 2431
5973.95 2347
5974.68 2593
5975.41 2536
5976.14 2535
5976.87 2585
5977.60 2528
5978.33 2708
5979.06 2719
5979.79 2818
5980.52 3010
5981.25 3043
5981.98 2973
5982.71 2930
5983.44 2958
5984.17 3131
5984.90 3042
5985.63 2952
5986.36 2859
5987.09 2898
5987.82 2756
5988.55 2928
5989.28 3111
5990.01 3091
5990.74 3175
5991.47 2984
5992.20 3086
5992.93 3108
5993.66 3093
5994.39 3198
5995.12 3265
5995.85 3225
5996.58 3381
5997.31 3345
5998.04 3319
5998.77 3170
5999.50 3241
6000.23 3261
6000.96 3184
6001.69 3408
6002.42 3342
6003.16 3009
6003.89 3017
6004.62 3131
6005.35 3267
6006.08 3354
6006.81 3482
6007.54 3681
6008.27 4103
6009.00 4710
6009.74 5524
6010.47 6232
6011.20 7103
6011.93 8085
6012.66 8450
6013.39 8807
6014.13 8923
6014.86 8707
6015.59 8095
6016.32 7400
6017.05 6967
6017.78 5945
6018.52 5148
6019.25 4455
6019.98 3916
6020.71 3535
6021.44 3182
6022.18 2799
6022.91 2727
6023.64 2640
6024.37 2491
6025.10 2459
6025.84 2360
6026.57 2290
6027.30 2209
6028.03 2174
6028.77 2204
6029.50 2254
6030.23 2238
6030.96 2037
6031.70 2093
6032.43 2185
6033.16 1994
6033.90 1886
6034.63 2061
6035.36 2015
6036.09 2123
6036.83 2286
6037.56 2268
6038.29 2257
6039.03 2057
6039.76 2179
6040.49 2268
6041.23 2462
6041.96 2315
6042.69 2296
6043.43 2309
6044.16 2362
6044.89 2373
6045.63 2301
6046.36 2346
6047.09 2226
6047.83 2460
6048.56 2650
6049.29 2747
6050.03 3033
6050.76 3029
6051.50 3130
6052.23 3226
6052.96 3101
6053.70 3167
6054.43 3169
6055.17 2887
6055.90 2883
6056.63 2800
6057.37 2624
6058.10 2603
6058.84 2258
6059.57 2355
6060.31 2367
6061.04 2161
6061.77 2177
6062.51 2373
6063.24 2370
6063.98 2315
6064.71 2231
6065.45 2207
6066.18 2120
6066.92 2143
6067.65 2213
6068.39 2123
6069.12 2162
6069.86 2115
6070.59 2022
6071.33 1952
6072.06 2007
6072.80 1913
6073.53 1879
6074.27 1792
6075.00 1685
6075.74 1716
6076.47 1818
6077.21 1721
6077.95 1863
6078.68 1859
6079.42 1842
6080.15 1749
6080.89 1763
6081.62 1759
6082.36 1784
6083.09 1727
6083.83 1698
6084.57 1714
6085.30 1767
6086.04 1790
6086.77 1673
6087.51 1614
6088.25 1749
6088.98 1641
6089.72 1679
6090.46 1788
6091.19 1845
6091.93 1769
6092.66 1743
6093.40 1769
6094.14 1762
6094.87 1799
6095.61 1689
6096.35 1748
6097.08 1683
6097.82 1648
6098.56 1565
6099.29 1500
6100.03 1556
6100.77 1569
6101.50 1514
6102.24 1438
6102.98 1430
6103.72 1501
6104.45 1616
6105.19 1434
6105.93 1573
6106.66 1684
6107.40 1613
6108.14 1527
6108.88 1496
6109.61 1488
6110.35 1470
6111.09 1610
6111.83 1485
6112.56 1511
6113.30 1638
6114.04 1522
6114.78 1481
6115.51 1574
6116.25 1599
6116.99 1522
6117.73 1543
6118.47 1630
6119.20 1651
6119.94 1523
6120.68 1488
6121.42 1619
6122.16 1610
6122.89 1633
6123.63 1597
6124.37 1618
6125.11 1767
6125.85 1640
6126.59 1689
6127.32 1766
6128.06 1725
6128.80 1691
6129.54 1680
6130.28 1628
6131.02 1656
6131.76 1609
6132.49 1566
6133.23 1638
6133.97 1543
6134.71 1623
6135.45 1614
6136.19 1611
6136.93 1753
6137.67 1667
6138.41 1663
6139.15 1653
6139.88 1603
6140.62 1558
6141.36 1569
6142.10 1654
6142.84 1691
6143.58 1610
6144.32 1614
6145.06 1678
6145.80 1763
6146.54 1836
6147.28 1797
6148.02 1732
6148.76 1817
6149.50 1899
6150.24 1950
6150.98 2013
6151.72 1912
6152.46 1890
6153.20 1932
6153.94 1956
6154.68 2007
6155.42 1817
6156.16 1846
6156.90 2044
6157.64 2114
6158.38 2140
6159.12 2075
6159.86 2075
6160.60 2108
6161.34 2253
6162.08 2333
6162.82 2423
6163.56 2403
6164.30 2537
6165.05 2871
6165.79 2902
6166.53 2689
6167.27 2924
6168.01 3026
6168.75 2889
6169.49 2872
6170.23 2788
6170.97 2769
6171.71 2616
6172.46 2641
6173.20 2709
6173.94 2642
6174.68 2634
6175.42 2473
6176.16 2512
6176.90 2682
6177.64 2647
6178.39 2640
6179.13 2710
6179.87 2578
6180.61 2795
6181.35 2777
6182.09 2668
6182.84 2743
6183.58 2730
6184.32 2673
6185.06 2857
6185.80 2831
6186.55 2947
6187.29 3077
6188.03 3028
6188.77 3105
6189.52 2959
6190.26 3161
6191.00 3502
6191.74 3524
6192.48 3519
6193.23 3475
6193.97 3383
6194.71 3502
6195.45 3578
6196.20 3556
6196.94 3449
6197.68 3466
6198.43 3386
6199.17 3475
6199.91 3428
6200.65 3381
6201.40 3551
6202.14 3853
6202.88 4207
6203.63 4889
6204.37 5696
6205.11 7178
6205.86 8600
6206.60 9746
6207.34 11365
6208.09 12851
6208.83 13749
6209.57 13771
6210.32 13540
6211.06 12976
6211.80 11904
6212.55 10295
6213.29 8771
6214.03 7504
6214.78 6342
6215.52 5359
6216.26 4554
6217.01 3908
6217.75 3439
6218.50 3166
6219.24 3115
6219.98 2859
6220.73 2860
6221.47 2938
6222.22 3039
6222.96 3042
6223.71 3158
6224.45 3072
6225.19 3006
6225.94 3083
6226.68 2905
6227.43 2725
6228.17 2474
6228.92 2467
6229.66 2480
6230.41 2228
6231.15 2136
6231.90 1977
6232.64 2025
6233.39 2044
6234.13 2028
6234.87 2091
6235.62 1924
6236.36 2024
6237.11 2141
6237.86 2069
6238.60 2132
6239.35 2133
6240.09 2259
6240.84 2191
6241.58 2125
6242.33 2250
6243.07 2377
6243.82 2505
6244.56 2717
6245.31 2771
6246.05 2953
6246.80 3169
6247.55 3229
6248.29 3324
6249.04 3403
6249.78 3261
6250.53 3146
6251.27 3136
6252.02 2781
6252.77 2558
6253.51 2417
6254.26 2371
6255.01 2462
6255.75 2349
6256.50 2303
6257.24 2390
6257.99 2412
6258.74 2255
6259.48 2369
6260.23 2274
6260.98 2143
6261.72 2245
6262.47 2227
6263.22 2187
6263.96 2101
6264.71 2159
6265.46 2212
6266.20 2319
6266.95 2246
6267.70 2249
6268.44 2187
6269.19 2204
6269.94 2150
6270.68 2208
6271.43 2168
6272.18 2052
6272.93 2195
6273.67 2239
6274.42 2212
6275.17 2242
6275.92 2388
6276.66 2444
6277.41 2268
6278.16 2245
6278.91 2335
6279.65 2323
6280.40 2219
6281.15 2147
6281.90 1983
6282.64 1974
6283.39 1922
6284.14 1927
6284.89 1980
6285.64 1954
6286.38 1888
6287.13 1879
6287.88 1833
6288.63 1828
6289.38 1962
6290.12 1887
6290.87 1728
6291.62 1707
6292.37 1702
6293.12 1703
6293.87 1682
6294.61 1675
6295.36 1587
6296.11 1649
6296.86 1512
6297.61 1623
6298.36 1610
6299.11 1655
6299.86 1566
6300.60 1494
6301.35 1559
6302.10 1562
6302.85 1577
6303.60 1565
6304.35 1561
6305.10 1517
6305.85 1566
6306.60 1639
6307.35 1551
6308.10 1431
6308.85 1566
6309.59 1516
6310.34 1556
6311.09 1596
6311.84 1560
6312.59 1559
6313.34 1630
6314.09 1526
6314.84 1580
6315.59 1650
6316.34 1509
6317.09 1449
6317.84 1504
6318.59 1491
6319.34 1452
6320.09 1552
6320.84 1554
6321.59 1452
6322.34 1434
6323.09 1312
6323.84 1394
6324.59 1367
6325.34 1358
6326.09 1297
6326.84 1383
6327.59 1378
6328.34 1339
6329.09 1266
6329.85 1313
6330.60 1422
6331.35 1296
6332.10 1344
6332.85 1417
6333.60 1422
6334.35 1306
6335.10 1335
6335.85 1423
6336.60 1372
6337.35 1450
6338.10 1344
6338.86 1214
6339.61 1384
6340.36 1385
6341.11 1371
6341.86 1316
6342.61 1236
6343.36 1328
6344.12 1337
6344.87 1324
6345.62 1416
6346.37 1397
6347.12 1394
6347.87 1358
6348.62 1313
6349.38 1275
6350.13 1409
6350.88 1388
6351.63 1464
6352.38 1408
6353.14 1601
6353.89 1527
6354.64 1395
6355.39 1531
6356.14 1549
6356.90 1424
6357.65 1287
6358.40 1376
6359.15 1294
6359.91 1263
6360.66 1337
6361.41 1293
6362.16 1245
6362.92 1314
6363.67 1332
6364.42 1305
6365.17 1223
6365.93 1210
6366.68 1216
6367.43 1259
6368.19 1230
6368.94 1203
6369.69 1256
6370.44 1230
6371.20 1264
6371.95 1224
6372.70 1305
6373.46 1257
6374.21 1239
6374.96 1281
6375.72 1265
6376.47 1225
6377.22 1258
6377.98 1332
6378.73 1274
6379.48 1232
6380.24 1323
6380.99 1245
6381.75 1220
6382.50 1288
6383.25 1201
6384.01 1329
6384.76 1304
6385.51 1222
6386.27 1239
6387.02 1292
6387.78 1241
6388.53 1285
6389.28 1189
6390.04 1180
6390.79 1233
6391.55 1159
6392.30 1204
6393.06 1088
6393.81 1230
6394.56 1218
6395.32 1224
6396.07 1186
6396.83 1182
6397.58 1178
6398.34 1158
6399.09 1125
6399.85 1138
6400.60 1161
6401.36 1160
6402.11 1073
6402.87 1091
6403.62 1061
6404.38 1211
6405.13 1334
6405.89 1300
6406.64 1228
6407.40 1228
6408.15 1180
6408.91 1216
6409.66 1165
6410.42 1117
6411.17 1198
6411.93 1157
6412.68 1213
6413.44 1142
6414.20 1129
6414.95 1252
6415.71 1155
6416.46 1133
6417.22 1107
6417.97 1155
6418.73 1169
6419.49 1108
6420.24 1173
6421.00 1176
6421.75 1118
6422.51 1130
6423.27 1202
6424.02 1271
6424.78 1292
6425.54 1219
6426.29 1130
6427.05 1175
6427.80 1137
6428.56 1181
6429.32 1212
6430.07 1142
6430.83 1171
6431.59 1114
6432.34 1176
6433.10 1230
6433.86 1211
6434.61 1260
6435.37 1243
6436.13 1186
6436.88 1217
6437.64 1291
6438.40 1239
6439.16 1261
6439.91 1334
6440.67 1238
6441.43 1230
6442.18 1278
6442.94 1238
6443.70 1295
6444.46 1284
6445.21 1242
6445.97 1309
6446.73 1320
6447.49 1301
6448.24 1252
6449.00 1257
6449.76 1319
6450.52 1334
6451.28 1391
6452.03 1303
6452.79 1329
6453.55 1404
6454.31 1317
6455.06 1324
6455.82 1404
6456.58 1377
6457.34 1436
6458.10 1389
6458.86 1462
6459.61 1464
6460.37 1434
6461.13 1407
6461.89 1395
6462.65 1392
6463.41 1432
6464.16 1451
6464.92 1432
6465.68 1518
6466.44 1590
6467.20 1512
6467.96 1552
6468.72 1555
6469.48 1672
6470.23 1591
6470.99 1588
6471.75 1664
6472.51 1591
6473.27 1629
6474.03 1708
6474.79 1676
6475.55 1599
6476.31 1610
6477.07 1728
6477.83 1834
6478.59 1717
6479.35 1683
6480.10 1824
6480.86 1876
6481.62 1905
6482.38 1880
6483.14 1912
6483.90 1902
6484.66 1895
6485.42 1945
6486.18 2039
6486.94 1942
6487.70 1957
6488.46 2004
6489.22 2153
6489.98 2152
6490.74 2219
6491.50 2273
6492.26 2372
6493.02 2500
6493.78 2616
6494.54 2588
6495.30 2744
6496.06 2804
6496.82 2823
6497.59 2702
6498.35 2570
6499.11 2710
6499.87 2679
6500.63 2427
6501.39 2465
6502.15 2562
6502.91 2647
6503.67 2674
6504.43 2797
6505.19 2710
6505.95 2857
6506.71 2916
6507.48 2959
6508.24 3130
6509.00 3295
6509.76 3211
6510.52 3234
6511.28 3196
6512.04 3217
6512.80 3067
6513.57 3080
6514.33 3059
6515.09 3247
6515.85 3307
6516.61 3195
6517.37 3240
6518.14 3670
6518.90 3657
6519.66 3544
6520.42 3822
6521.18 3931
6521.95 3927
6522.71 4082
6523.47 4221
6524.23 4520
6524.99 4736
6525.76 4959
6526.52 5282
6527.28 5580
6528.04 5318
6528.80 5423
6529.57 5727
6530.33 5816
6531.09 6137
6531.85 6633
6532.62 7420
6533.38 8515
6534.14 9914
6534.91 11386
6535.67 12372
6536.43 13090
6537.19 12812
6537.96 12507
6538.72 11442
6539.48 9985
6540.25 8509
6541.01 7193
6541.77 6209
6542.53 5281
6543.30 4115
6544.06 3796
6544.82 3524
6545.59 3251
6546.35 2963
6547.11 2868
6547.88 3009
6548.64 2930
6549.41 2744
6550.17 2593
6550.93 2635
6551.70 2638
6552.46 2562
6553.22 2480
6553.99 2542
6554.75 2436
6555.52 2375
6556.28 2545
6557.04 2483
6557.81 2414
6558.57 2348
6559.34 2423
6560.10 2666
6560.86 2744
6561.63 2682
6562.39 2774
6563.16 2833
6563.92 2817
6564.69 2996
6565.45 2872
6566.21 3018
6566.98 2961
6567.74 2864
6568.51 2780
6569.27 2868
6570.04 2790
6570.80 2819
6571.57 3063
6572.33 3303
6573.10 3433
6573.86 3472
6574.63 3491
6575.39 3560
6576.16 3508
6576.92 3416
6577.69 3600
6578.45 3610
6579.22 3565
6579.98 3529
6580.75 3428
6581.51 3420
6582.28 3309
6583.05 3286
6583.81 3279
6584.58 3212
6585.34 3086
6586.11 3012
6586.87 3059
6587.64 3147
6588.41 3209
6589.17 3166
6589.94 3486
6590.70 3609
6591.47 3960
6592.24 4239
6593.00 4652
6593.77 4801
6594.53 4720
6595.30 4643
6596.07 4700
6596.83 4404
6597.60 4299
6598.37 3880
6599.13 3581
6599.90 3369
6600.66 3095
6601.43 2908
6602.20 2851
6602.96 2752
6603.73 2777
6604.50 2594
6605.26 2531
6606.03 2534
6606.80 2370
6607.57 2466
6608.33 2438
6609.10 2410
6609.87 2481
6610.63 2358
6611.40 2294
6612.17 2316
6612.94 2271
6613.70 2202
6614.47 2222
6615.24 2249
6616.00 2166
6616.77 2104
6617.54 2014
6618.31 2099
6619.08 2031
6619.84 2217
6620.61 2120
6621.38 2154
6622.15 2195
6622.91 2055
6623.68 2051
6624.45 2127
6625.22 2088
6625.99 1874
6626.75 2014
6627.52 2005
6628.29 2104
6629.06 2021
6629.83 2139
6630.59 2219
6631.36 2276
6632.13 2391
6632.90 2597
6633.67 2699
6634.44 2743
6635.21 2780
6635.97 2588
6636.74 2519
6637.51 2488
6638.28 2276
6639.05 2226
6639.82 2088
6640.59 1965
6641.36 1949
6642.12 1902
6642.89 1930
6643.66 1868
6644.43 1851
6645.20 1929
6645.97 1951
6646.74 1910
6647.51 1881
6648.28 1861
6649.05 1818
6649.82 1798
6650.59 1901
6651.36 1952
6652.12 1869
6652.89 1813
6653.66 1773
6654.43 1749
6655.20 1725
6655.97 1806
6656.74 1695
6657.51 1911
6658.28 1794
6659.05 1676
6659.82 1626
6660.59 1699
6661.36 1632
6662.13 1582
6662.90 1619
6663.67 1628
6664.44 1611
6665.21 1695
6665.98 1674
6666.75 1646
6667.52 1527
6668.30 1739
6669.07 1759
6669.84 1673
6670.61 1691
6671.38 1702
6672.15 1767
6672.92 1762
6673.69 1725
6674.46 1736
6675.23 1778
6676.00 1801
6676.77 1650
6677.54 1737
6678.32 1835
6679.09 1728
6679.86 1836
6680.63 1849
6681.40 1752
6682.17 1895
6682.94 1865
6683.71 1937
6684.49 1966
6685.26 1849
6686.03 1968
6686.80 1953
6687.57 1829
6688.34 1830
6689.11 1862
6689.89 1959
6690.66 1734
6691.43 1728
6692.20 1700
6692.97 1568
6693.75 1424
6694.52 1454
6695.29 1559
6696.06 1441
6696.83 1567
6697.61 1469
6698.38 1505
6699.15 1653
6699.92 1617
6700.70 1530
6701.47 1538
6702.24 1526
6703.01 1538
6703.79 1612
6704.56 1664
6705.33 1572
6706.10 1457
6706.88 1476
6707.65 1523
6708.42 1586
6709.19 1502
6709.97 1402
6710.74 1405
6711.51 1519
6712.29 1424
6713.06 1374
6713.83 1399
6714.61 1342
6715.38 1470
6716.15 1364
6716.92 1322
6717.70 1376
6718.47 1292
6719.24 1272
6720.02 1372
6720.79 1303
6721.57 1358
6722.34 1319
6723.11 1311
6723.89 1410
6724.66 1444
6725.43 1461
6726.21 1388
6726.98 1327
6727.76 1401
6728.53 1402
6729.30 1485
6730.08 1473
6730.85 1451
6731.63 1336
6732.40 1444
6733.17 1414
6733.95 1436
6734.72 1496
6735.50 1541
6736.27 1558
6737.05 1447
6737.82 1369
6738.59 1334
6739.37 1422
6740.14 1433
6740.92 1435
6741.69 1419
6742.47 1569
6743.24 1582
6744.02 1524
6744.79 1588
6745.57 1526
6746.34 1482
6747.12 1447
6747.89 1628
6748.67 1580
6749.44 1790
6750.22 1884
6750.99 1917
6751.77 2033
6752.54 2187
6753.32 2065
6754.09 1810
6754.87 1814
6755.65 1667
6756.42 1633
6757.20 1567
6757.97 1499
6758.75 1541
6759.52 1510
6760.30 1400
6761.08 1440
6761.85 1481
6762.63 1444
6763.40 1425
6764.18 1515
6764.96 1354
6765.73 1393
6766.51 1392
6767.28 1504
6768.06 1414
6768.84 1441
6769.61 1358
6770.39 1279
6771.17 1271
6771.94 1394
6772.72 1359
6773.50 1290
6774.27 1386
6775.05 1357
6775.82 1350
6776.60 1357
6777.38 1252
6778.16 1330
6778.93 1272
6779.71 1226
6780.49 1351
6781.26 1295
6782.04 1398
6782.82 1390
6783.59 1338
6784.37 1249
6785.15 1121
6785.93 1185
6786.70 1271
6787.48 1195
6788.26 1218
6789.04 1217
6789.81 1151
6790.59 1118
6791.37 1169
6792.15 1229
6792.92 1230
6793.70 1148
6794.48 1172
6795.26 1210
6796.03 1245
6796.81 1192
6797.59 1208
6798.37 1135
6799.15 1133
6799.92 1221
6800.70 1229
6801.48 1330
6802.26 1253
6803.04 1328
6803.81 1354
6804.59 1297
6805.37 1313
6806.15 1267
6806.93 1263
6807.71 1251
6808.49 1257
6809.26 1130
6810.04 1236
6810.82 1341
6811.60 1241
6812.38 1098
6813.16 1157
6813.94 1184
6814.72 1209
6815.49 1142
6816.27 1189
6817.05 1247
6817.83 1267
6818.61 1225
6819.39 1177
6820.17 1263
6820.95 1285
6821.73 1272
6822.51 1265
6823.29 1285
6824.07 1266
6824.85 1266
6825.62 1297
6826.40 1223
6827.18 1299
6827.96 1249
6828.74 1141
6829.52 1122
6830.30 1128
6831.08 1239
6831.86 1242
6832.64 1224
6833.42 1283
6834.20 1273
6834.98 1190
6835.76 1282
6836.54 1201
6837.32 1244
6838.10 1129
6838.88 1202
6839.66 1159
6840.44 1248
6841.22 1246
6842.01 1275
6842.79 1233
6843.57 1196
6844.35 1200
6845.13 1340
6845.91 1432
6846.69 1457
6847.47 1706
6848.25 1931
6849.03 2112
6849.81 2250
6850.59 2272
6851.37 2457
6852.16 2357
6852.94 2278
6853.72 2165
6854.50 1936
6855.28 1812
6856.06 1686
6856.84 1553
6857.62 1432
6858.41 1409
6859.19 1387
6859.97 1376
6860.75 1407
6861.53 1388
6862.31 1409
6863.09 1362
6863.88 1435
6864.66 1433
6865.44 1515
6866.22 1421
6867.00 1390
6867.79 1553
6868.57 1610
6869.35 1491
6870.13 1409
6870.91 1420
6871.70 1415
6872.48 1403
6873.26 1371
6874.04 1427
6874.83 1519
6875.61 1486
6876.39 1436
6877.17 1471
6877.96 1571
6878.74 1753
6879.52 1687
6880.30 1616
6881.09 1662
6881.87 1740
6882.65 1818
6883.43 1833
6884.22 1849
6885.00 2063
6885.78 2240
6886.57 2542
6887.35 2541
6888.13 2582
6888.92 2506
6889.70 2469
6890.48 2317
6891.26 2007
6892.05 2056
6892.83 1964
6893.62 1845
6894.40 1775
6895.18 1708
6895.97 1650
6896.75 1733
6897.53 1726
6898.32 1801
6899.10 1763
6899.88 1677
6900.67 1782
6901.45 1781
6902.24 1759
6903.02 1766
6903.80 1811
6904.59 1719
6905.37 1748
6906.16 1825
6906.94 1690
6907.72 1719
6908.51 1646
6909.29 1552
6910.08 1509
6910.86 1540
6911.65 1671
6912.43 1700
6913.21 1674
6914.00 1607
6914.78 1616
6915.57 1686
6916.35 1644
6917.14 1617
6917.92 1711
6918.71 1663
6919.49 1671
6920.28 1669
6921.06 1708
6921.85 1743
6922.63 1670
6923.42 1670
6924.20 1723
6924.99 1645
6925.77 1719
6926.56 1831
6927.34 1728
6928.13 1720
6928.91 1793
6929.70 1881
6930.49 1893
6931.27 1802
6932.06 2015
6932.84 2152
6933.63 2041
6934.41 1941
6935.20 1958
6935.99 2002
6936.77 1916
6937.56 2056
6938.34 1972
6939.13 2077
6939.92 2221
6940.70 2210
6941.49 2153
6942.27 2316
6943.06 2463
6943.85 2383
6944.63 2360
6945.42 2518
6946.21 2494
6946.99 2506
6947.78 2577
6948.57 2522
6949.35 2502
6950.14 2535
6950.92 2391
6951.71 2595
6952.50 2523
6953.29 2526
6954.07 2508
6954.86 2559
6955.65 2615
6956.43 2659
6957.22 2732
6958.01 2645
6958.79 2607
6959.58 2694
6960.37 2688
6961.16 2625
6961.94 2735
6962.73 2688
6963.52 2689
6964.31 2679
6965.09 2688
6965.88 2758
6966.67 2946
6967.46 2964
6968.24 2956
6969.03 3059
6969.82 3168
6970.61 3269
6971.39 3171
6972.18 3021
6972.97 3062
6973.76 3186
6974.55 3177
6975.33 3221
6976.12 3245
6976.91 3345
6977.70 3392
6978.49 3487
6979.27 3759
6980.06 4120
6980.85 4586
6981.64 5209
6982.43 6074
6983.22 7110
6984.01 7844
6984.79 8289
6985.58 8964
6986.37 9095
6987.16 8981
6987.95 8573
6988.74 7491
6989.53 6712
6990.32 5989
6991.10 5414
6991.89 4992
6992.68 4424
6993.47 4233
6994.26 4200
6995.05 4770
6995.84 5032
6996.63 5841
6997.42 6834
6998.21 7563
6999.00 8068
6999.79 8587
7000.58 8277
7001.36 8103
7002.15 7657
7002.94 6827
7003.73 5938
7004.52 5321
7005.31 4600
7006.10 3988
7006.89 3532
7007.68 3040
7008.47 3042
7009.26 2842
7010.05 2941
7010.84 3081
7011.63 2991
7012.42 2962
7013.21 2955
7014.00 2962
7014.79 2842
7015.58 2832
7016.37 2623
7017.16 2481
7017.96 2384
7018.75 2447
7019.54 2312
7020.33 2261
7021.12 2183
7021.91 2526
7022.70 2274
7023.49 2252
7024.28 2422
7025.07 2498
7025.86 2442
7026.65 2563
7027.44 2375
7028.24 2380
7029.03 2318
7029.82 2256
7030.61 2204
7031.40 2101
7032.19 2168
7032.98 2062
7033.77 2157
7034.57 2121
7035.36 2151
7036.15 2281
7036.94 2331
7037.73 2340
7038.52 2294
7039.32 2408
7040.11 2350
7040.90 2261
7041.69 2353
7042.48 2141
7043.27 2140
7044.07 2230
7044.86 2182
7045.65 2193
7046.44 2232
7047.23 2262
7048.03 2331
7048.82 2399
7049.61 2440
7050.40 2519
7051.20 2473
7051.99 2492
7052.78 2234
7053.57 2111
7054.37 2250
7055.16 2200
7055.95 2104
7056.74 1991
7057.54 1974
7058.33 1961
7059.12 1935
7059.91 1971
7060.71 1952
7061.50 2034
7062.29 1902
7063.09 2119
7063.88 1920
7064.67 1829
7065.47 1896
7066.26 1929
7067.05 1857
7067.85 1874
7068.64 1985
7069.43 1911
7070.23 1835
7071.02 1837
7071.81 1858
7072.61 1884
7073.40 1731
7074.19 1682
7074.99 1726
7075.78 1757
7076.57 1711
7077.37 1709
7078.16 1766
7078.96 1816
7079.75 1669
7080.54 1624
7081.34 1675
7082.13 1674
7082.93 1675
7083.72 1728
7084.51 1977
7085.31 2073
7086.10 2000
7086.90 2023
7087.69 2105
7088.49 2197
7089.28 2111
7090.08 2070
7090.87 1874
7091.66 1698
7092.46 1704
7093.25 1678
7094.05 1578
7094.84 1559
7095.64 1502
7096.43 1525
7097.23 1475
7098.02 1383
7098.82 1353
7099.61 1309
7100.41 1284
7101.20 1292
7102.00 1316
7102.79 1324
7103.59 1237
7104.38 1187
7105.18 1286
7105.98 1281
7106.77 1288
7107.57 1136
7108.36 1139
7109.16 1134
7109.95 1115
7110.75 1172
7111.54 1157
7112.34 1240
7113.14 1325
7113.93 1240
7114.73 1250
7115.52 1291
7116.32 1242
7117.12 1226
7117.91 1215
7118.71 1153
7119.50 1132
7120.30 1112
7121.10 1148
7121.89 1151
7122.69 1176
7123.49 1099
7124.28 1114
7125.08 1178
7125.88 1125
7126.67 1197
7127.47 1177
7128.27 1180
7129.06 1160
7129.86 1185
7130.66 1200
7131.45 1098
7132.25 1077
7133.05 1158
7133.84 1116
7134.64 1072
7135.44 1131
7136.23 1034
7137.03 1016
7137.83 1078
7138.63 1068
7139.42 1069
7140.22 1066
7141.02 1121
7141.82 1182
7142.61 1160
7143.41 1138
7144.21 1185
7145.01 1105
7145.80 1077
7146.60 1048
7147.40 1130
7148.20 1115
7148.99 1026
7149.79 1024
7150.59 988
7151.39 1048
7152.19 1048
7152.98 1182
7153.78 1169
7154.58 1096
7155.38 1009
7156.18 1093
7156.98 1055
7157.77 1100
7158.57 1080
7159.37 1039
7160.17 1057
7160.97 950
7161.77 1042
7162.56 1098
7163.36 1000
7164.16 1014
7164.96 1005
7165.76 954
7166.56 988
7167.36 967
7168.16 959
7168.95 939
7169.75 1000
7170.55 976
7171.35 1052
7172.15 1004
7172.95 1008
7173.75 990
7174.55 976
7175.35 969
7176.15 930
7176.95 974
7177.75 932
7178.55 911
7179.35 963
7180.14 994
7180.94 1029
7181.74 965
7182.54 1089
7183.34 1011
7184.14 954
7184.94 1088
7185.74 1037
7186.54 1006
7187.34 976
7188.14 962
7188.94 922
7189.74 953
7190.54 886
7191.34 881
7192.14 817
7192.94 861
7193.74 912
7194.54 859
7195.35 898
7196.15 964
7196.95 905
7197.75 834
7198.55 830
7199.35 927
7200.15 962
7200.95 908
7201.75 897
7202.55 868
7203.35 854
7204.15 840
7204.95 850
7205.75 743
7206.56 841
7207.36 860
7208.16 884
7208.96 891
7209.76 907
7210.56 875
7211.36 854
7212.16 858
7212.97 911
7213.77 1050
7214.57 922
7215.37 896
7216.17 960
7216.97 929
7217.78 899
7218.58 870
7219.38 852
7220.18 772
7220.98 833
7221.78 830
7222.59 894
7223.39 891
7224.19 918
7224.99 924
7225.79 951
7226.60 963
7227.40 864
7228.20 879
7229.00 933
7229.81 844
7230.61 898
7231.41 848
7232.21 971
7233.02 925
7233.82 886
7234.62 887
7235.42 934
7236.23 813
7237.03 793
7237.83 970
7238.63 954
7239.44 951
7240.24 938
7241.04 942
7241.85 921
7242.65 915
7243.45 853
7244.26 940
7245.06 965
7245.86 976
7246.67 960
7247.47 955
7248.27 1010
7249.08 932
7249.88 945
7250.68 883
7251.49 957
7252.29 975
7253.09 918
7253.90 991
7254.70 1034
7255.50 1021
7256.31 972
7257.11 909
7257.92 938
7258.72 953
7259.52 1006
7260.33 973
7261.13 982
7261.94 938
7262.74 1030
7263.54 1062
7264.35 1063
7265.15 1119
7265.96 1124
7266.76 1112
7267.57 1092
7268.37 1176
7269.18 1096
7269.98 1414
7270.78 1283
7271.59 1135
7272.39 1083
7273.20 1126
7274.00 1194
7274.81 1157
7275.61 1149
7276.42 1339
7277.22 1250
7278.03 1339
7278.83 1437
7279.64 1444
7280.44 1619
7281.25 1833
7282.05 2012
7282.86 2243
7283.66 2388
7284.47 2475
7285.28 2399
7286.08 2408
7286.89 2234
7287.69 2048
7288.50 1881
7289.30 1672
7290.11 1449
7290.91 1336
7291.72 1295
7292.53 1391
7293.33 1449
7294.14 1305
7294.94 1223
7295.75 1288
7296.56 1290
7297.36 1219
7298.17 1240
7298.97 1186
7299.78 1267
7300.59 1274
7301.39 1325
7302.20 1296
7303.01 1289
7303.81 1387
7304.62 1442
7305.43 1472
7306.23 1378
7307.04 1450
7307.85 1461
7308.65 1575
7309.46 1612
7310.27 1739
7311.07 1692
7311.88 1786
7312.69 1793
7313.49 1620
7314.30 1699
7315.11 1647
7315.91 1703
7316.72 1766
7317.53 1969
7318.34 2234
7319.14 2372
7319.95 2479
7320.76 2432
7321.57 2424
7322.37 2197
7323.18 2226
7323.99 1997
7324.80 1867
7325.60 1776
7326.41 1641
7327.22 1551
7328.03 1403
7328.83 1327
7329.64 1306
7330.45 1277
7331.26 1188
7332.07 1252
7332.87 1326
7333.68 1263
7334.49 1268
7335.30 1206
7336.11 1263
7336.92 1249
7337.72 1304
7338.53 1330
7339.34 1342
7340.15 1332
7340.96 1333
7341.77 1297
7342.57 1248
7343.38 1206
7344.19 1132
7345.00 1207
7345.81 1240
7346.62 1307
7347.43 1157
7348.24 1169
7349.05 1191
7349.85 1217
7350.66 1213
7351.47 1268
7352.28 1279
7353.09 1280
7353.90 1246
7354.71 1244
7355.52 1239
7356.33 1289
7357.14 1314
7357.95 1260
7358.76 1271
7359.57 1308
7360.38 1317
7361.18 1253
7361.99 1242
7362.80 1351
7363.61 1305
7364.42 1215
7365.23 1262
7366.04 1249
7366.85 1327
7367.66 1233
7368.47 1353
7369.28 1357
7370.09 1313
7370.90 1209
7371.71 1215
7372.52 1266
7373.33 1321
7374.14 1378
7374.96 1409
7375.77 1444
7376.58 1489
7377.39 1470
7378.20 1624
7379.01 1710
7379.82 1870
7380.63 1865
7381.44 2001
7382.25 1874
7383.06 1799
7383.87 1949
7384.68 1683
7385.49 1701
7386.31 1531
7387.12 1398
7387.93 1376
7388.74 1303
7389.55 1226
7390.36 1242
7391.17 1213
7391.98 1176
7392.79 1264
7393.61 1235
7394.42 1183
7395.23 1203
7396.04 1310
7396.85 1305
7397.66 1374
7398.48 1518
7399.29 1616
7400.10 1531
7400.91 1536
7401.72 1397
7402.53 1386
7403.35 1418
7404.16 1348
7404.97 1315
7405.78 1421
7406.59 1445
7407.41 1393
7408.22 1376
7409.03 1366
7409.84 1203
7410.66 1210
7411.47 1192
7412.28 1220
7413.09 1137
7413.91 1116
7414.72 1028
7415.53 1051
7416.34 947
7417.16 1025
7417.97 1077
7418.78 1015
7419.60 1011
7420.41 967
7421.22 1037
7422.03 1024
7422.85 1076
7423.66 950
7424.47 1019
7425.29 1061
7426.10 1027
7426.91 933
7427.73 977
7428.54 927
7429.35 879
7430.17 925
7430.98 883
7431.79 912
7432.61 958
7433.42 944
7434.23 919
7435.05 887
7435.86 933
7436.67 883
7437.49 914
7438.30 1018
7439.12 972
7439.93 909
7440.74 929
7441.56 962
7442.37 982
7443.19 967
7444.00 857
7444.82 939
7445.63 989
7446.44 919
7447.26 844
7448.07 877
7448.89 850
7449.70 873
7450.52 935
7451.33 841
7452.15 909
7452.96 878
7453.77 891
7454.59 894
7455.40 902
7456.22 844
7457.03 809
7457.85 850
7458.66 904
7459.48 871
7460.29 962
7461.11 983
7461.92 926
7462.74 907
7463.55 915
7464.37 895
7465.19 969
7466.00 922
7466.82 917
7467.63 906
7468.45 895
7469.26 851
7470.08 879
7470.89 867
7471.71 844
7472.53 877
7473.34 902
7474.16 954
7474.97 922
7475.79 820
7476.60 896
7477.42 792
7478.24 837
7479.05 808
7479.87 796
7480.69 891
7481.50 814
7482.32 815
7483.13 845
7483.95 760
7484.77 760
7485.58 792
7486.40 786
7487.22 768
7488.03 746
7488.85 811
7489.67 770
7490.48 770
7491.30 791
7492.12 753
7492.93 799
7493.75 710
7494.57 660
7495.38 784
7496.20 846
7497.02 782
7497.84 805
7498.65 686
7499.47 704
7500.29 714
7501.10 743
7501.92 724
7502.74 672
7503.56 734
7504.37 706
7505.19 786
7506.01 726
7506.83 730
7507.64 759
7508.46 678
7509.28 755
7510.10 727
7510.92 744
7511.73 714
7512.55 728
7513.37 723
7514.19 743
7515.01 776
7515.82 746
7516.64 764
7517.46 744
7518.28 747
7519.10 729
7519.91 717
7520.73 732
7521.55 743
7522.37 729
7523.19 704
7524.01 754
7524.83 724
7525.64 778
7526.46 775
7527.28 661
7528.10 693
7528.92 726
7529.74 773
7530.56 725
7531.38 790
7532.20 844
7533.01 793
7533.83 742
7534.65 733
7535.47 745
7536.29 712
7537.11 663
7537.93 720
7538.75 788
7539.57 777
7540.39 713
7541.21 755
7542.03 771
7542.85 771
7543.67 776
7544.49 764
7545.31 711
7546.12 717
7546.94 738
7547.76 820
7548.58 782
7549.40 752
7550.22 701
7551.04 696
7551.86 723
7552.68 710
7553.50 779
7554.33 727
7555.15 740
7555.97 816
7556.79 787
7557.61 735
7558.43 745
7559.25 733
7560.07 752
7560.89 825
7561.71 750
7562.53 751
7563.35 827
7564.17 737
7564.99 715
7565.81 741
7566.63 752
7567.45 736
7568.28 710
7569.10 758
7569.92 777
7570.74 765
7571.56 781
7572.38 789
7573.20 741
7574.02 739
7574.84 707
7575.67 733
7576.49 698
7577.31 755
7578.13 753
7578.95 741
7579.77 778
7580.60 755
7581.42 720
7582.24 700
7583.06 761
7583.88 718
7584.70 751
7585.53 801
7586.35 816
7587.17 808
7587.99 744
7588.81 799
7589.64 838
7590.46 803
7591.28 757
7592.10 765
7592.93 752
7593.75 813
7594.57 782
7595.39 771
7596.21 800
7597.04 765
7597.86 762
7598.68 782
7599.51 751
7600.33 748
7601.15 822
7601.97 802
7602.80 967
7603.62 951
7604.44 919
7605.27 968
7606.09 1003
7606.91 939
7607.73 889
7608.56 861
7609.38 915
7610.20 892
7611.03 858
7611.85 863
7612.67 873
7613.50 810
7614.32 874
7615.14 981
7615.97 844
7616.79 916
7617.62 858
7618.44 849
7619.26 896
7620.09 885
7620.91 868
7621.73 928
7622.56 904
7623.38 891
7624.21 841
7625.03 839
7625.85 868
7626.68 877
7627.50 860
7628.33 899
7629.15 1019
7629.98 942
7630.80 1073
7631.62 1108
7632.45 1007
7633.27 972
7634.10 1000
7634.92 951
7635.75 842
7636.57 835
7637.40 763
7638.22 720
7639.05 740
7639.87 725
7640.70 668
7641.52 765
7642.35 700
7643.17 759
7644.00 821
7644.82 769
7645.65 791
7646.47 789
7647.30 757
7648.12 720
7648.95 691
7649.77 698
7650.60 753
7651.42 804
7652.25 765
7653.07 782
7653.90 736
7654.73 790
7655.55 713
7656.38 726
7657.20 679
7658.03 705
7658.85 749
7659.68 797
7660.51 747
7661.33 824
7662.16 781
7662.98 807
7663.81 688
7664.64 712
7665.46 724
7666.29 725
7667.12 730
7667.94 798
7668.77 740
7669.59 700
7670.42 635
7671.25 777
7672.07 701
7672.90 696
7673.73 669
7674.55 668
7675.38 693
7676.21 635
7677.03 645
7677.86 663
7678.69 704
7679.52 626
7680.34 669
7681.17 621
7682.00 677
7682.82 592
7683.65 631
7684.48 709
7685.31 680
7686.13 666
7686.96 671
7687.79 687
7688.62 643
7689.44 675
7690.27 658
7691.10 724
7691.93 698
7692.75 699
7693.58 623
7694.41 681
7695.24 726
7696.07 778
7696.89 723
7697.72 750
7698.55 709
7699.38 699
7700.21 736
7701.03 724
7701.86 704
7702.69 679
7703.52 692
7704.35 672
7705.17 671
7706.00 665
7706.83 690
7707.66 716
7708.49 678
7709.32 750
7710.15 681
7710.97 714
7711.80 737
7712.63 653
7713.46 637
7714.29 661
7715.12 672
7715.95 716
7716.78 689
7717.61 614
7718.44 615
7719.26 682
7720.09 673
7720.92 730
7721.75 647
7722.58 648
7723.41 651
7724.24 616
7725.07 686
7725.90 704
7726.73 685
7727.56 659
7728.39 642
7729.22 702
7730.05 707
7730.88 664
7731.71 705
7732.54 682
7733.37 642
7734.20 738
7735.03 680
7735.86 750
7736.69 686
7737.52 564
7738.35 627
7739.18 626
7740.01 636
7740.84 615
7741.67 678
7742.50 749
7743.33 670
7744.16 760
7744.99 783
7745.82 764
7746.65 851
7747.48 922
7748.31 918
7749.14 882
7749.97 797
7750.80 804
7751.64 766
7752.47 817
7753.30 738
7754.13 758
7754.96 725
7755.79 816
7756.62 732
7757.45 688
7758.28 665
7759.12 672
7759.95 687
7760.78 727
7761.61 781
7762.44 631
7763.27 673
7764.10 799
7764.94 737
7765.77 715
7766.60 705
7767.43 646
7768.26 697
7769.09 671
7769.93 630
7770.76 621
7771.59 694
7772.42 665
7773.25 667
7774.09 708
7774.92 702
7775.75 768
7776.58 782
7777.41 651
7778.25 778
7779.08 787
7779.91 760
7780.74 697
7781.58 698
7782.41 728
7783.24 713
7784.07 811
7784.91 711
7785.74 639
7786.57 613
7787.41 662
7788.24 714
7789.07 740
7789.90 759
7790.74 695
7791.57 688
7792.40 681
7793.24 691
7794.07 710
7794.90 739
7795.74 740
7796.57 741
7797.40 798
7798.24 775
7799.07 726
7799.90 758
7800.74 650
7801.57 745
7802.40 782
7803.24 755
7804.07 798
7804.90 750
7805.74 753
7806.57 798
7807.41 751
7808.24 768
7809.07 771
7809.91 837
7810.74 779
7811.58 824
7812.41 910
7813.24 824
7814.08 846
7814.91 956
7815.75 932
7816.58 1024
7817.42 969
7818.25 905
7819.09 858
7819.92 811
7820.75 828
7821.59 919
7822.42 883
7823.26 906
7824.09 883
7824.93 873
7825.76 931
7826.60 954
7827.43 968
7828.27 930
7829.10 841
7829.94 879
7830.77 954
7831.61 849
7832.44 883
7833.28 918
7834.11 917
7834.95 962
7835.78 987
7836.62 920
7837.46 926
7838.29 857
7839.13 898
7839.96 933
7840.80 906
7841.63 835
7842.47 901
7843.31 910
7844.14 916
7844.98 833
7845.81 788
7846.65 838
7847.48 776
7848.32 793
7849.16 755
7849.99 809
7850.83 922
7851.67 826
7852.50 756
7853.34 793
7854.17 814
7855.01 870
7855.85 883
7856.68 790
7857.52 804
7858.36 881
7859.19 854
7860.03 795
7860.87 815
7861.70 843
7862.54 769
7863.38 725
7864.21 837
7865.05 813
7865.89 761
7866.73 766
7867.56 789
7868.40 801
7869.24 848
7870.07 785
7870.91 813
7871.75 847
7872.59 926
7873.42 898
7874.26 890
7875.10 974
7875.94 1036
7876.77 1033
7877.61 996
7878.45 953
7879.29 1026
7880.12 995
7880.96 949
7881.80 896
7882.64 844
7883.48 828
7884.31 807
7885.15 807
7885.99 816
7886.83 892
7887.67 835
7888.50 881
7889.34 952
7890.18 958
7891.02 976
7891.86 996
7892.70 994
7893.53 939
7894.37 942
7895.21 985
7896.05 1013
7896.89 939
7897.73 1005
7898.57 1006
7899.41 966
7900.24 927
7901.08 990
7901.92 1033
7902.76 971
7903.60 886
7904.44 948
7905.28 881
7906.12 888
7906.96 874
7907.80 859
7908.63 915
7909.47 851
7910.31 896
7911.15 873
7911.99 914
7912.83 960
7913.67 1029
7914.51 1095
7915.35 1199
7916.19 1248
7917.03 1239
7917.87 1314
7918.71 1278
7919.55 1278
7920.39 1240
7921.23 1183
7922.07 1071
7922.91 932
7923.75 916
7924.59 949
7925.43 869
7926.27 857
7927.11 858
7927.95 779
7928.79 805
7929.63 836
7930.47 751
7931.31 766
7932.15 830
7932.99 723
7933.83 807
7934.67 823
7935.52 818
7936.36 818
7937.20 770
7938.04 757
7938.88 723
7939.72 776
7940.56 825
7941.40 740
7942.24 838
7943.08 864
7943.92 864
7944.77 801
7945.61 859
7946.45 859
7947.29 807
7948.13 866
7948.97 876
7949.81 879
7950.66 865
7951.50 779
7952.34 790
7953.18 868
7954.02 861
7954.86 950
7955.71 882
7956.55 834
7957.39 805
7958.23 825
7959.07 736
7959.92 810
7960.76 899
7961.60 864
7962.44 829
7963.28 824
7964.13 778
7964.97 800
7965.81 794
7966.65 799
7967.50 858
7968.34 868
7969.18 826
7970.02 853
7970.87 716
7971.71 785
7972.55 794
7973.39 735
7974.24 721
7975.08 751
7975.92 748
7976.76 694
7977.61 710
7978.45 798
7979.29 739
7980.14 630
7980.98 670
7981.82 695
7982.67 685
7983.51 699
7984.35 657
7985.20 643
7986.04 652
7986.88 620
7987.73 717
7988.57 694
7989.41 710
7990.26 646
7991.10 712
7991.94 673
7992.79 704
7993.63 680
7994.48 659
7995.32 660
7996.16 677
7997.01 651
7997.85 613
7998.70 695
7999.54 718
8000.38 701
8001.23 658
8002.07 641
8002.92 604
8003.76 657
8004.61 662
8005.45 658
8006.29 617
8007.14 600
8007.98 542
8008.83 540
8009.67 603
8010.52 577
8011.36 679
8012.21 668
8013.05 706
8013.90 606
8014.74 584
8015.59 575
8016.43 583
8017.28 609
8018.12 588
8018.97 588
8019.81 510
8020.66 598
8021.50 597
8022.35 627
8023.19 552
8024.04 523
8024.88 616
8025.73 580
8026.57 601
8027.42 602
8028.27 562
8029.11 639
8029.96 593
8030.80 595
8031.65 664
8032.49 586
8033.34 568
8034.19 586
8035.03 559
8035.88 674
8036.72 622
8037.57 626
8038.42 621
8039.26 609
8040.11 601
8040.96 584
8041.80 621
8042.65 592
8043.49 597
8044.34 625
8045.19 603
8046.03 571
8046.88 585
8047.73 576
8048.57 625
8049.42 634
8050.27 651
8051.11 593
8051.96 559
8052.81 583
8053.66 604
8054.50 558
8055.35 584
8056.20 642
8057.04 615
8057.89 640
8058.74 603
8059.59 652
8060.43 579
8061.28 570
8062.13 553
8062.97 584
8063.82 568
8064.67 598
8065.52 581
8066.37 602
8067.21 565
8068.06 593
8068.91 579
8069.76 529
8070.60 511
8071.45 510
8072.30 567
8073.15 545
8074.00 513
8074.84 539
8075.69 605
8076.54 565
8077.39 628
8078.24 546
8079.08 536
8079.93 532
8080.78 539
8081.63 575
8082.48 592
8083.33 593
8084.18 548
8085.02 577
8085.87 568
8086.72 564
8087.57 505
8088.42 532
8089.27 537
8090.12 542
8090.97 531
8091.81 504
8092.66 511
8093.51 543
8094.36 535
8095.21 577
8096.06 542
8096.91 536
8097.76 488
8098.61 561
8099.46 586
8100.31 559
8101.16 555
8102.01 552
8102.86 542
8103.71 527
8104.55 498
8105.40 565
8106.25 613
8107.10 606
8107.95 522
8108.80 506
8109.65 581
8110.50 609
8111.35 552
8112.20 481
8113.05 534
8113.90 608
8114.75 580
8115.60 584
8116.45 519
8117.30 542
8118.16 585
8119.01 554
8119.86 556
8120.71 520
8121.56 600
8122.41 637
8123.26 628
8124.11 555
8124.96 602
8125.81 581
8126.66 638
8127.51 647
8128.36 619
8129.21 564
8130.06 612
8130.92 654
8131.77 695
8132.62 661
8133.47 586
8134.32 599
8135.17 559
8136.02 676
8136.87 592
8137.73 593
8138.58 641
8139.43 575
8140.28 595
8141.13 570
8141.98 542
8142.83 608
8143.69 645
8144.54 620
8145.39 638
8146.24 699
8147.09 591
8147.95 621
8148.80 647
8149.65 597
8150.50 546
8151.35 592
8152.21 672
8153.06 708
8153.91 652
8154.76 698
8155.61 734
8156.47 690
8157.32 659
8158.17 650
8159.02 641
8159.88 571
8160.73 631
8161.58 530
8162.44 531
8163.29 558
8164.14 489
8164.99 523
8165.85 595
8166.70 612
8167.55 557
8168.41 537
8169.26 529
8170.11 504
8170.96 602
8171.82 625
8172.67 631
8173.52 590
8174.38 575
8175.23 557
8176.08 537
8176.94 552
8177.79 579
8178.64 547
8179.50 558
8180.35 550
8181.21 526
8182.06 513
8182.91 488
8183.77 503
8184.62 514
8185.47 502
8186.33 434
8187.18 478
8188.04 477
8188.89 526
8189.74 531
8190.60 502
8191.45 482
8192.31 542
8193.16 603
8194.02 518
8194.87 535
8195.72 486
8196.58 500
8197.43 503
8198.29 547
8199.14 522
8200.00 501
8200.85 535
8201.71 537
8202.56 528
8203.42 496
8204.27 526
8205.13 552
8205.98 540
8206.84 502
8207.69 551
8208.55 581
8209.40 537
8210.26 527
8211.11 582
8211.97 580
8212.82 566
8213.68 527
8214.53 507
8215.39 513
8216.24 494
8217.10 555
8217.96 467
8218.81 538
8219.67 571
8220.52 571
8221.38 581
8222.23 553
8223.09 555
8223.95 597
8224.80 569
8225.66 566
8226.51 552
8227.37 521
8228.23 531
8229.08 556
8229.94 518
8230.79 565
8231.65 524
8232.51 507
8233.36 506
8234.22 549
8235.08 553
8235.93 497
8236.79 492
8237.65 542
8238.50 526
8239.36 520
8240.22 490
8241.07 504
8241.93 542
8242.79 497
8243.64 475
8244.50 504
8245.36 500
8246.21 496
8247.07 537
8247.93 506
8248.79 562
8249.64 530
8250.50 529
8251.36 483
8252.22 490
8253.07 552
8253.93 573
8254.79 476
8255.65 509
8256.50 527
8257.36 485
8258.22 529
8259.08 525
8259.93 540
8260.79 499
8261.65 515
8262.51 544
8263.37 535
8264.22 541
8265.08 548
8265.94 545
8266.80 485
8267.66 492
8268.51 545
8269.37 527
8270.23 569
8271.09 567
8271.95 544
8272.81 565
8273.66 538
8274.52 553
8275.38 573
8276.24 524
8277.10 565
8277.96 510
8278.82 541
8279.67 558
8280.53 519
8281.39 562
8282.25 582
8283.11 563
8283.97 508
8284.83 506
8285.69 559
8286.55 545
8287.41 559
8288.27 556
8289.12 566
8289.98 552
8290.84 574
8291.70 618
8292.56 607
8293.42 610
8294.28 578
8295.14 551
8296.00 593
8296.86 583
8297.72 553
8298.58 535
8299.44 545
8300.30 517
8301.16 549
8302.02 567
8302.88 595
8303.74 609
8304.60 589
8305.46 604
8306.32 519
8307.18 512
8308.04 561
8308.90 548
8309.76 577
8310.62 525
8311.48 557
8312.34 548
8313.20 538
8314.06 525
8314.92 615
8315.78 597
8316.65 588
8317.51 617
8318.37 548
8319.23 543
8320.09 531
8320.95 548
8321.81 532
8322.67 569
8323.53 575
8324.39 554
8325.26 512
8326.12 495
8326.98 541
8327.84 552
8328.70 547
8329.56 522
8330.42 551
8331.28 546
8332.15 567
8333.01 547
8333.87 524
8334.73 532
8335.59 586
8336.45 547
8337.32 572
8338.18 519
8339.04 543
8339.90 559
8340.76 534
8341.63 574
8342.49 517
8343.35 609
8344.21 546
8345.07 574
8345.94 581
8346.80 583
8347.66 681
8348.52 652
8349.39 582
8350.25 588
8351.11 580
8351.97 604
8352.84 602
8353.70 590
8354.56 582
8355.42 577
8356.29 609
8357.15 560
8358.01 553
8358.88 584
8359.74 564
8360.60 550
8361.46 583
8362.33 597
8363.19 587
8364.05 601
8364.92 595
8365.78 598
8366.64 634
8367.51 608
8368.37 631
8369.23 629
8370.10 632
8370.96 627
8371.82 575
8372.69 601
8373.55 612
8374.42 566
8375.28 581
8376.14 630
8377.01 624
8377.87 680
8378.73 632
8379.60 666
8380.46 624
8381.33 626
8382.19 667
8383.06 636
8383.92 593
8384.78 599
8385.65 658
8386.51 629
8387.38 654
8388.24 738
8389.11 688
8389.97 697
8390.83 662
8391.70 718
8392.56 696
8393.43 729
8394.29 756
8395.16 728
8396.02 692
8396.89 719
8397.75 717
8398.62 711
8399.48 699
8400.35 712
8401.21 758
8402.08 741
8402.94 799
8403.81 735
8404.67 731
8405.54 744
8406.40 820
8407.27 791
8408.14 697
8409.00 761
8409.87 834
8410.73 838
8411.60 832
8412.46 814
8413.33 839
8414.19 794
8415.06 810
8415.93 897
8416.79 838
8417.66 788
8418.52 843
8419.39 863
8420.26 944
8421.12 883
8421.99 851
8422.85 905
8423.72 895
8424.59 925
8425.45 928
8426.32 993
8427.19 1036
8428.05 990
8428.92 1003
8429.79 976
8430.65 975
8431.52 950
8432.39 966
8433.25 1028
8434.12 970
8434.99 1025
8435.85 1031
8436.72 1047
8437.59 1191
8438.45 1278
8439.32 1173
8440.19 1204
8441.06 1258
8441.92 1320
8442.79 1262
8443.66 1309
8444.52 1280
8445.39 1292
8446.26 1360
8447.13 1313
8447.99 1296
8448.86 1356
8449.73 1348
8450.60 1339
8451.47 1401
8452.33 1563
8453.20 1715
8454.07 1868
8454.94 2148
8455.80 2362
8456.67 2394
8457.54 2441
8458.41 2193
8459.28 2077
8460.14 1969
8461.01 1922
8461.88 1767
8462.75 1673
8463.62 1624
8464.49 1714
8465.35 1827
8466.22 2003
8467.09 2580
8467.96 2919
8468.83 3310
8469.70 3557
8470.57 3620
8471.43 3562
8472.30 3409
8473.17 2938
8474.04 2602
8474.91 2258
8475.78 1945
8476.65 1692
8477.52 1511
8478.39 1376
8479.25 1225
8480.12 1154
8480.99 1127
8481.86 990
8482.73 1072
8483.60 1096
8484.47 1073
8485.34 1047
8486.21 1057
8487.08 993
8487.95 1024
8488.82 1082
8489.69 1065
8490.56 976
8491.43 937
8492.30 989
8493.17 1028
8494.04 954
8494.91 1003
8495.78 1028
8496.65 1019
8497.52 1053
8498.39 1003
8499.26 1017
8500.13 1033
8501.00 978
8501.87 948
8502.74 919
8503.61 947
8504.48 996
8505.35 1054
8506.22 1120
8507.09 1144
8507.96 1141
8508.83 1134
8509.70 1189
8510.57 1141
8511.44 1146
8512.31 1046
8513.19 1062
8514.06 1039
8514.93 970
8515.80 945
8516.67 992
8517.54 932
8518.41 996
8519.28 1017
8520.15 984
8521.03 1037
8521.90 1056
8522.77 1000
8523.64 967
8524.51 1010
8525.38 1048
8526.25 1114
8527.13 1097
8528.00 1063
8528.87 1075
8529.74 1070
8530.61 1042
8531.48 1044
8532.36 1132
8533.23 1112
8534.10 1063
8534.97 993
8535.84 1060
8536.72 1083
8537.59 1150
8538.46 1106
8539.33 1071
8540.20 988
8541.08 1073
8541.95 1120
8542.82 1028
8543.69 1022
8544.57 1037
8545.44 1089
8546.31 1208
8547.18 1127
8548.06 1134
8548.93 1143
8549.80 1146
8550.67 1084
8551.55 1120
8552.42 1109
8553.29 1209
8554.17 1216
8555.04 1165
8555.91 1221
8556.79 1205
8557.66 1099
8558.53 1080
8559.41 1011
8560.28 915
8561.15 915
8562.03 974
8562.90 881
8563.77 907
8564.65 951
8565.52 888
8566.39 888
8567.27 876
8568.14 930
8569.01 937
8569.89 891
8570.76 851
8571.64 896
8572.51 980
8573.38 874
8574.26 852
8575.13 822
8576.01 850
8576.88 836
8577.75 841
8578.63 933
8579.50 890
8580.38 865
8581.25 817
8582.12 836
8583.00 823
8583.87 837
8584.75 855
8585.62 863
8586.50 873
8587.37 869
8588.25 793
8589.12 827
8590.00 820
8590.87 827
8591.75 828
8592.62 785
8593.50 779
8594.37 800
8595.25 854
8596.12 874
8597.00 894
8597.87 905
8598.75 854
8599.62 874
8600.50 901
8601.37 858
8602.25 919
8603.12 881
8604.00 899
8604.87 893
8605.75 869
8606.63 936
8607.50 853
8608.38 956
8609.25 908
8610.13 930
8611.01 913
8611.88 928
8612.76 931
8613.63 965
8614.51 901
8615.39 912
8616.26 905
8617.14 850
8618.01 982
8618.89 981
8619.77 995
8620.64 945
8621.52 952
8622.40 935
8623.27 934
8624.15 995
8625.03 1007
8625.90 1066
8626.78 1126
8627.66 1132
8628.53 1040
8629.41 1114
8630.29 1072
8631.16 1141
8632.04 1087
8632.92 1052
8633.79 1154
8634.67 1161
8635.55 1109
8636.42 1086
8637.30 1048
8638.18 1110
8639.06 1113
8639.93 1167
8640.81 1268
8641.69 1140
8642.57 1197
8643.44 1219
8644.32 1285
8645.20 1221
8646.08 1297
8646.95 1315
8647.83 1254
8648.71 1235
8649.59 1320
8650.47 1276
8651.34 1383
8652.22 1325
8653.10 1411
8653.98 1296
8654.86 1413
8655.73 1405
8656.61 1365
8657.49 1403
8658.37 1464
8659.25 1511
8660.13 1441
8661.00 1453
8661.88 1444
8662.76 1468
8663.64 1471
8664.52 1490
8665.40 1507
8666.27 1524
8667.15 1541
8668.03 1574
8668.91 1614
8669.79 1862
8670.67 2049
8671.55 2181
8672.43 2369
8673.31 2613
8674.19 2765
8675.06 2683
8675.94 2565
8676.82 2494
8677.70 2359
8678.58 2308
8679.46 2228
8680.34 1932
8681.22 1797
8682.10 1777
8682.98 1761
8683.86 1691
8684.74 1778
8685.62 1796
8686.50 1828
8687.38 1956
8688.26 2253
8689.14 2726
8690.02 3049
8690.90 3555
8691.78 3785
8692.66 3894
8693.54 3939
8694.42 3670
8695.30 3433
8696.18 3162
8697.06 2653
8697.94 2253
8698.82 2179
8699.70 1899
8700.58 1725
8701.46 1766
8702.34 1725
8703.22 1625
8704.10 1535
8704.98 1462
8705.86 1415
8706.74 1321
8707.62 1232
8708.50 1199
8709.39 1174
8710.27 1184
8711.15 1177
8712.03 1130
8712.91 1219
8713.79 1159
8714.67 1140
8715.55 1052
8716.43 1078
8717.32 1060
8718.20 1087
8719.08 1048
8719.96 1104
8720.84 1075
8721.72 1054
8722.60 1089
8723.49 1060
8724.37 1011
8725.25 1050
8726.13 1078
8727.01 1093
8727.89 1158
8728.78 1129
8729.66 1156
8730.54 1211
8731.42 1098
8732.30 1095
8733.19 1113
8734.07 1183
8734.95 1045
8735.83 1116
8736.71 1071
8737.60 1033
8738.48 1004
8739.36 1058
8740.24 1001
8741.13 937
8742.01 983
8742.89 985
8743.77 968
8744.66 931
8745.54 944
8746.42 992
8747.31 1043
8748.19 1007
8749.07 971
8749.95 965
8750.84 1020
8751.72 957
8752.60 992
8753.49 1018
8754.37 1011
8755.25 1010
8756.14 1050
8757.02 1055
8757.90 1016
8758.79 1038
8759.67 1039
8760.55 1006
8761.44 1050
8762.32 998
8763.20 987
8764.09 1024
8764.97 1001
8765.85 987
8766.74 943
8767.62 1022
8768.51 1003
8769.39 1015
8770.27 1057
8771.16 950
8772.04 942
8772.93 960
8773.81 924
8774.69 971
8775.58 944
8776.46 928
8777.35 855
8778.23 853
8779.12 816
8780.00 869
8780.88 934
8781.77 872
8782.65 801
8783.54 801
8784.42 775
8785.31 778
8786.19 804
8787.08 793
8787.96 861
8788.85 880
8789.73 845
8790.62 819
8791.50 839
8792.39 837
8793.27 837
8794.16 758
8795.04 776
8795.93 754
8796.81 719
8797.70 767
8798.58 707
8799.47 737
8800.35 713
8801.24 698
8802.13 738
8803.01 704
8803.90 770
8804.78 841
8805.67 821
8806.55 730
8807.44 750
8808.33 727
8809.21 740
8810.10 685
8810.98 748
8811.87 768
8812.76 650
8813.64 653
8814.53 659
8815.41 647
8816.30 721
8817.19 666
8818.07 645
8818.96 632
8819.85 728
8820.73 664
8821.62 624
8822.51 606
8823.39 644
8824.28 727
8825.17 669
8826.05 638
8826.94 660
8827.83 659
8828.71 683
8829.60 675
8830.49 665
8831.37 611
8832.26 756
8833.15 713
8834.04 658
8834.92 655
8835.81 627
8836.70 638
8837.58 599
8838.47 635
8839.36 594
8840.25 654
8841.13 639
8842.02 573
8842.91 584
8843.80 639
8844.69 584
8845.57 621
8846.46 591
8847.35 624
8848.24 552
8849.12 620
8850.01 562
8850.90 588
8851.79 582
8852.68 625
8853.56 586
8854.45 606
8855.34 596
8856.23 658
8857.12 586
8858.01 555
8858.89 548
8859.78 503
8860.67 530
8861.56 558
8862.45 598
8863.34 582
8864.23 603
8865.12 557
8866.00 598
8866.89 591
8867.78 546
8868.67 572
8869.56 594
8870.45 573
8871.34 487
8872.23 488
8873.12 584
8874.00 535
8874.89 541
8875.78 570
8876.67 611
8877.56 597
8878.45 547
8879.34 510
8880.23 523
8881.12 579
8882.01 584
8882.90 561
8883.79 588
8884.68 556
8885.57 581
8886.46 502
8887.35 511
8888.24 566
8889.13 488
8890.02 487
8890.91 516
8891.80 454
8892.69 477
8893.58 552
8894.47 529
8895.36 513
8896.25 521
8897.14 541
8898.03 535
8898.92 531
8899.81 485
8900.70 451
8901.59 434
8902.48 492
8903.37 559
8904.26 528
8905.15 467
8906.05 540
8906.94 537
8907.83 510
8908.72 509
8909.61 514
8910.50 522
8911.39 522
8912.28 507
8913.17 514
8914.06 516
8914.96 526
8915.85 484
8916.74 461
8917.63 466
8918.52 471
8919.41 479
8920.30 484
8921.20 515
8922.09 508
8922.98 538
8923.87 501
8924.76 491
8925.65 491
8926.55 455
8927.44 471
8928.33 473
8929.22 471
8930.11 526
8931.01 532
8931.90 505
8932.79 508
8933.68 488
8934.57 456
8935.47 414
8936.36 425
8937.25 432
8938.14 505
8939.04 493
8939.93 526
8940.82 485
8941.71 458
8942.61 490
8943.50 470
8944.39 425
8945.28 429
8946.18 470
8947.07 475
8947.96 421
8948.86 444
8949.75 467
8950.64 447
8951.54 433
8952.43 425
8953.32 509
8954.21 486
8955.11 504
8956.00 496
8956.89 482
8957.79 497
8958.68 429
8959.57 484
8960.47 486
8961.36 457
8962.26 458
8963.15 502
8964.04 502
8964.94 541
8965.83 552
8966.72 478
8967.62 447
8968.51 478
8969.41 481
8970.30 528
8971.19 459
8972.09 442
8972.98 472
8973.88 478
8974.77 505
8975.67 493
8976.56 467
8977.45 433
8978.35 485
8979.24 430
8980.14 474
8981.03 487
8981.93 487
8982.82 439
8983.72 464
8984.61 444
8985.51 448
8986.40 447
8987.29 437
8988.19 450
8989.08 476
8989.98 505
8990.87 440
8991.77 423
8992.66 454
8993.56 449
8994.46 442
8995.35 422
8996.25 466
8997.14 439
8998.04 465
8998.93 477
8999.83 444
9000.72 425
9001.62 431
9002.51 438
9003.41 431
9004.31 423
9005.20 430
9006.10 474
9006.99 456
9007.89 399
9008.78 432
9009.68 460
9010.58 427
9011.47 432
9012.37 450
9013.27 415
9014.16 402
9015.06 434
9015.95 434
9016.85 416
9017.75 474
9018.64 408
9019.54 414
9020.44 421
9021.33 459
9022.23 432
9023.13 416
9024.02 435
9024.92 414
9025.82 432
9026.71 433
9027.61 454
9028.51 426
9029.40 453
9030.30 434
9031.20 415
9032.09 442
9032.99 414
9033.89 435
9034.79 460
9035.68 454
9036.58 422
9037.48 396
9038.38 411
9039.27 419
9040.17 415
9041.07 423
9041.97 412
9042.86 414
9043.76 461
9044.66 478
9045.56 485
9046.45 482
9047.35 440
9048.25 451
9049.15 427
9050.05 402
9050.94 407
9051.84 445
9052.74 413
9053.64 450
9054.54 399
9055.44 433
9056.33 464
9057.23 429
9058.13 397
9059.03 426
9059.93 428
9060.83 436
9061.72 425
9062.62 441
9063.52 434
9064.42 414
9065.32 405
9066.22 498
9067.12 467
9068.02 404
9068.91 459
9069.81 428
9070.71 460
9071.61 443
9072.51 433
9073.41 412
9074.31 441
9075.21 467
9076.11 453
9077.01 423
9077.91 460
9078.81 462
9079.71 500
9080.60 465
9081.50 475
9082.40 458
9083.30 498
9084.20 476
9085.10 429
9086.00 442
9086.90 425
9087.80 392
9088.70 415
9089.60 459
9090.50 531
9091.40 546
9092.30 472
9093.20 461
9094.10 433
9095.00 456
9095.90 491
9096.80 467
9097.70 519
9098.60 362
9099.50 385
9100.41 421
9101.31 462
9102.21 474
9103.11 454
9104.01 438
9104.91 420
9105.81 436
9106.71 402
9107.61 474
9108.51 410
9109.41 454
9110.31 482
9111.21 461
9112.12 440
9113.02 427
9113.92 445
9114.82 446
9115.72 434
9116.62 445
9117.52 408
9118.42 432
9119.33 447
9120.23 422
9121.13 414
9122.03 469
9122.93 403
9123.83 426
9124.74 444
9125.64 390
9126.54 452
9127.44 489
9128.34 469
9129.24 459
9130.15 428
9131.05 439
9131.95 421
9132.85 433
9133.75 437
9134.66 468
9135.56 424
9136.46 452
9137.36 448
9138.27 455
9139.17 449
9140.07 452
9140.97 483
9141.88 443
9142.78 417
9143.68 486
9144.58 409
9145.49 479
9146.39 490
9147.29 497
9148.20 427
9149.10 431
9150.00 444
9150.90 431
9151.81 421
9152.71 418
9153.61 469
9154.52 423
9155.42 401
9156.32 412
9157.23 440
9158.13 451
9159.03 430
9159.94 400
9160.84 421
9161.74 423
9162.65 416
9163.55 418
9164.45 461
9165.36 452
9166.26 433
9167.17 461
9168.07 457
9168.97 424
9169.88 442
9170.78 477
9171.69 459
9172.59 419
9173.49 435
9174.40 436
9175.30 412
9176.21 439
9177.11 467
9178.01 424
9178.92 432
9179.82 422
9180.73 494
9181.63 436
9182.54 464
9183.44 424
9184.35 422
9185.25 431
9186.16 418
9187.06 393
9187.97 457
9188.87 454
9189.78 449
9190.68 471
9191.59 453
9192.49 497
9193.40 465
9194.30 444
9195.21 491
9196.11 477
9197.02 459
9197.92 453
9198.83 506
9199.73 509
9200.64 520
9201.54 467
9202.45 472
9203.35 470
9204.26 493
9205.17 512
9206.07 508
9206.98 478
9207.88 437
9208.79 409
9209.69 418
9210.60 461
9211.51 479
9212.41 431
9213.32 466
9214.22 483
9215.13 505
9216.04 460
9216.94 512
9217.85 445
9218.76 451
9219.66 508
9220.57 476
9221.48 506
9222.38 500
9223.29 493
9224.20 495
9225.10 451
9226.01 404
9226.92 428
9227.82 480
9228.73 453
9229.64 482
9230.54 516
9231.45 485
9232.36 442
9233.26 450
9234.17 447
9235.08 431
9235.99 462
9236.89 435
9237.80 423
9238.71 397
9239.61 410
9240.52 435
9241.43 465
9242.34 453
9243.24 474
9244.15 448
9245.06 427
9245.97 450
9246.88 435
9247.78 440
9248.69 488
9249.60 473
9250.51 473
9251.41 429
9252.32 425
9253.23 428
9254.14 437
9255.05 457
9255.96 431
9256.86 394
9257.77 396
9258.68 467
9259.59 470
9260.50 444
9261.41 434
9262.31 432
9263.22 430
9264.13 469
9265.04 412
9265.95 421
9266.86 438
9267.77 442
9268.67 464
9269.58 404
9270.49 425
9271.40 422
9272.31 437
9273.22 451
9274.13 455
9275.04 458
9275.95 467
9276.86 446
9277.76 430
9278.67 455
9279.58 450
9280.49 472
9281.40 488
9282.31 431
9283.22 436
9284.13 454
9285.04 440
9285.95 493
9286.86 470
9287.77 441
9288.68 436
9289.59 458
9290.50 443
9291.41 439
9292.32 453
9293.23 491
9294.14 502
9295.05 494
9295.96 478
9296.87 471
9297.78 523
9298.69 507
9299.60 444
9300.51 428
9301.42 451
9302.33 519
9303.24 531
9304.15 473
9305.06 522
9305.97 504
9306.88 544
9307.80 565
9308.71 577
9309.62 486
9310.53 508
9311.44 540
9312.35 502
9313.26 506
9314.17 560
9315.08 523
9315.99 527
9316.91 478
9317.82 453
9318.73 473
9319.64 492
9320.55 455
9321.46 477
9322.37 459
9323.28 505
9324.20 465
9325.11 459
9326.02 519
9326.93 486
9327.84 511
9328.75 447
9329.67 507
9330.58 487
9331.49 489
9332.40 423
9333.31 462
9334.23 503
9335.14 472
9336.05 471
9336.96 527
9337.87 467
9338.79 450
9339.70 489
9340.61 487
9341.52 490
9342.44 493
9343.35 433
9344.26 524
9345.17 497
9346.09 449
9347.00 429
9347.91 503
9348.82 490
9349.74 504
9350.65 498
9351.56 493
9352.48 512
9353.39 496
9354.30 484
9355.21 505
9356.13 470
9357.04 479
9357.95 469
9358.87 461
9359.78 449
9360.69 466
9361.61 529
9362.52 475
9363.43 438
9364.35 493
9365.26 479
9366.18 477
9367.09 473
9368.00 511
9368.92 467
9369.83 478
9370.74 471
9371.66 503
9372.57 481
9373.49 536
9374.40 513
9375.31 451
9376.23 504
9377.14 426
9378.06 461
9378.97 472
9379.88 493
9380.80 510
9381.71 542
9382.63 535
9383.54 534
9384.46 514
9385.37 482
9386.29 564
9387.20 559
9388.11 554
9389.03 525
9389.94 592
9390.86 557
9391.77 598
9392.69 555
9393.60 567
9394.52 580
9395.43 585
9396.35 556
9397.26 504
9398.18 520
9399.09 495
9400.01 545
9400.92 568
9401.84 506
9402.76 483
9403.67 508
9404.59 521
9405.50 549
9406.42 588
9407.33 614
9408.25 573
9409.16 549
9410.08 497
9411.00 524
9411.91 485
9412.83 540
9413.74 562
9414.66 568
9415.58 550
9416.49 517
9417.41 576
9418.32 534
9419.24 537
9420.16 565
9421.07 513
9421.99 600
9422.91 564
9423.82 570
9424.74 563
9425.65 572
9426.57 533
9427.49 573
9428.40 567
9429.32 563
9430.24 589
9431.15 586
9432.07 572
9432.99 603
9433.90 563
9434.82 577
9435.74 645
9436.66 665
9437.57 643
9438.49 669
9439.41 631
9440.32 650
9441.24 690
9442.16 649
9443.08 636
9443.99 634
9444.91 623
9445.83 589
9446.75 678
9447.66 706
9448.58 683
9449.50 768
9450.42 811
9451.33 818
9452.25 951
9453.17 935
9454.09 904
9455.01 870
9455.92 898
9456.84 843
9457.76 799
9458.68 738
9459.60 669
9460.51 657
9461.43 641
9462.35 592
9463.27 629
9464.19 563
9465.11 585
9466.02 581
9466.94 585
9467.86 642
9468.78 611
9469.70 600
9470.62 592
9471.54 625
9472.46 618
9473.37 640
9474.29 594
9475.21 628
9476.13 654
9477.05 586
9477.97 621
9478.89 629
9479.81 624
9480.73 613
9481.65 658
9482.56 720
9483.48 659
9484.40 674
9485.32 607
9486.24 623
9487.16 633
9488.08 610
9489.00 624
9489.92 685
9490.84 600
9491.76 601
9492.68 628
9493.60 651
9494.52 627
9495.44 605
9496.36 608
9497.28 630
9498.20 586
9499.12 631
9500.04 678
9500.96 599
9501.88 624
9502.80 683
9503.72 665
9504.64 659
9505.56 669
9506.48 608
9507.40 660
9508.32 746
9509.24 743
9510.16 788
9511.08 742
9512.00 743
9512.93 696
9513.85 708
9514.77 728
9515.69 717
9516.61 779
9517.53 757
9518.45 754
9519.37 709
9520.29 769
9521.21 794
9522.14 833
9523.06 775
9523.98 765
9524.90 795
9525.82 782
9526.74 824
9527.66 900
9528.59 965
9529.51 1037
9530.43 1096
9531.35 1202
9532.27 1286
9533.19 1271
9534.11 1268
9535.04 1222
9535.96 1136
9536.88 1003
9537.80 973
9538.72 884
9539.65 892
9540.57 827
9541.49 819
9542.41 779
9543.34 773
9544.26 727
9545.18 731
9546.10 709
9547.02 692
9547.95 681
9548.87 729
9549.79 677
9550.71 740
9551.64 717
9552.56 686
9553.48 677
9554.41 706
9555.33 746
9556.25 757
9557.17 714
9558.10 698
9559.02 742
9559.94 724
9560.87 756
9561.79 775
9562.71 706
9563.64 731
9564.56 704
9565.48 674
9566.41 706
9567.33 706
9568.25 696
9569.18 720
9570.10 687
9571.02 720
9571.95 690
9572.87 706
9573.79 707
9574.72 679
9575.64 642
9576.56 659
9577.49 682
9578.41 673
9579.34 644
9580.26 700
9581.18 668
9582.11 636
9583.03 616
9583.96 674
9584.88 680
9585.81 721
9586.73 730
9587.65 727
9588.58 692
9589.50 715
9590.43 737
9591.35 716
9592.28 694
9593.20 706
9594.13 690
9595.05 742
9595.98 724
9596.90 658
9597.83 765
9598.75 754
9599.68 753
9600.60 797
9601.53 747
9602.45 781
9603.38 768
9604.30 797
9605.23 765
9606.15 741
9607.08 831
9608.00 824
9608.93 768
9609.85 851
9610.78 818
9611.70 839
9612.63 813
9613.55 813
9614.48 828
9615.41 831
9616.33 805
9617.26 801
9618.18 814
9619.11 832
9620.04 848
9620.96 864
9621.89 853
9622.81 835
9623.74 911
9624.67 773
9625.59 800
9626.52 900
9627.44 940
9628.37 913
9629.30 920
9630.22 876
9631.15 918
9632.08 943
9633.00 902
9633.93 973
9634.86 901
9635.78 963
9636.71 1057
9637.64 919
9638.56 927
9639.49 1008
9640.42 1026
9641.34 1012
9642.27 1007
9643.20 955
9644.13 1015
9645.05 1027
9645.98 1110
9646.91 1124
9647.83 1096
9648.76 1112
9649.69 1119
9650.62 1136
9651.54 1104
9652.47 1076
9653.40 1095
9654.33 1026
9655.25 1053
9656.18 1054
9657.11 1107
9658.04 1051
9658.96 1021
9659.89 977
9660.82 1125
9661.75 1080
9662.68 1021
9663.60 1001
9664.53 1101
9665.46 1071
9666.39 1074
9667.32 1031
9668.25 1086
9669.17 1055
9670.10 1147
9671.03 1088
9671.96 1095
9672.89 1101
9673.82 1141
9674.74 1071
9675.67 1137
9676.60 1075
9677.53 1090
9678.46 1178
9679.39 1223
9680.32 1153
9681.25 1105
9682.17 1130
9683.10 1188
9684.03 1166
9684.96 1246
9685.89 1215
9686.82 1156
9687.75 1194
9688.68 1223
9689.61 1281
9690.54 1227
9691.47 1179
9692.40 1209
9693.33 1295
9694.25 1305
9695.18 1410
9696.11 1454
9697.04 1448
9697.97 1488
9698.90 1494
9699.83 1494
9700.76 1520
9701.69 1516
9702.62 1422
9703.55 1405
9704.48 1295
9705.41 1253
9706.34 1327
9707.27 1277
9708.20 1213
9709.13 1298
9710.06 1228
9710.99 1328
9711.92 1372
9712.85 1478
9713.78 1412
9714.71 1451
9715.65 1436
9716.58 1487
9717.51 1369
9718.44 1443
9719.37 1337
9720.30 1270
9721.23 1160
9722.16 1129
9723.09 1087
9724.02 1096
9724.95 1166
9725.88 1098
9726.82 1087
9727.75 1162
9728.68 1141
9729.61 1229
9730.54 1255
9731.47 1256
9732.40 1299
9733.33 1201
9734.27 1192
9735.20 1171
9736.13 1140
9737.06 1134
9737.99 1086
9738.92 1037
9739.86 1009
9740.79 1020
9741.72 1036
9742.65 1006
9743.58 995
9744.51 947
9745.45 936
9746.38 996
9747.31 957
9748.24 1033
9749.17 984
9750.11 984
9751.04 942
9751.97 923
9752.90 863
9753.84 880
9754.77 845
9755.70 861
9756.63 889
9757.57 867
9758.50 904
9759.43 933
9760.36 975
9761.30 1006
9762.23 948
9763.16 895
9764.09 924
9765.03 894
9765.96 828
9766.89 819
9767.83 901
9768.76 832
9769.69 829
9770.63 880
9771.56 889
9772.49 910
9773.43 967
9774.36 953
9775.29 989
9776.23 1007
9777.16 940
9778.09 1014
9779.03 1126
9779.96 1043
9780.89 997
9781.83 1064
9782.76 971
9783.70 967
9784.63 979
9785.56 951
9786.50 900
9787.43 805
9788.37 838
9789.30 872
9790.23 799
9791.17 846
9792.10 802
9793.04 850
9793.97 810
9794.90 819
9795.84 785
9796.77 771
9797.71 843
9798.64 784
9799.58 773
9800.51 778
9801.45 773
9802.38 758
9803.32 764
9804.25 776
9805.19 732
9806.12 736
9807.05 762
9807.99 761
9808.92 735
9809.86 708
9810.80 681
9811.73 696
9812.67 698
9813.60 694
9814.54 689
9815.47 674
9816.41 675
9817.34 669
9818.28 668
9819.21 675
9820.15 622
9821.08 683
9822.02 628
9822.96 636
9823.89 594
9824.83 688
9825.76 656
9826.70 713
9827.63 708
9828.57 689
9829.51 686
9830.44 700
9831.38 694
9832.31 706
9833.25 682
9834.19 653
9835.12 612
9836.06 640
9837.00 663
9837.93 659
9838.87 622
9839.81 660
9840.74 630
9841.68 654
9842.61 681
9843.55 621
9844.49 637
9845.43 663
9846.36 628
9847.30 650
9848.24 621
9849.17 619
9850.11 606
9851.05 675
9851.98 637
9852.92 619
9853.86 647
9854.79 633
9855.73 646
9856.67 676
9857.61 617
9858.54 627
9859.48 622
9860.42 658
9861.36 627
9862.29 556
9863.23 646
9864.17 661
9865.11 643
9866.04 628
9866.98 672
9867.92 628
9868.86 671
9869.80 668
9870.73 639
9871.67 615
9872.61 696
9873.55 676
9874.49 616
9875.42 613
9876.36 592
9877.30 611
9878.24 586
9879.18 642
9880.12 633
9881.05 536
9881.99 606
9882.93 593
9883.87 594
9884.81 580
9885.75 585
9886.69 558
9887.63 607
9888.56 546
9889.50 557
9890.44 559
9891.38 568
9892.32 576
9893.26 536
9894.20 563
9895.14 587
9896.08 512
9897.02 552
9897.95 544
9898.89 584
9899.83 594
9900.77 551
9901.71 564
9902.65 603
9903.59 571
9904.53 564
9905.47 542
9906.41 576
9907.35 602
9908.29 590
9909.23 599
9910.17 553
9911.11 572
9912.05 592
9912.99 573
9913.93 574
9914.87 599
9915.81 543
9916.75 577
9917.69 579
9918.63 580
9919.57 522
9920.51 592
9921.45 572
9922.39 622
9923.33 670
9924.27 709
9925.21 843
9926.15 873
9927.09 896
9928.03 908
9928.97 893
9929.92 881
9930.86 824
9931.80 743
9932.74 727
9933.68 666
9934.62 701
9935.56 590
9936.50 540
9937.44 560
9938.38 526
9939.33 561
9940.27 544
9941.21 508
9942.15 521
9943.09 555
9944.03 550
9944.97 598
9945.92 539
9946.86 474
9947.80 480
9948.74 537
9949.68 508
9950.62 499
9951.57 509
9952.51 517
9953.45 524
9954.39 531
9955.33 527
9956.28 528
9957.22 513
9958.16 521
9959.10 497
9960.04 474
9960.99 475
9961.93 540
9962.87 493
9963.81 489
9964.76 500
9965.70 510
9966.64 557
9967.58 539
9968.53 518
9969.47 504
9970.41 513
9971.35 501
9972.30 491
9973.24 449
9974.18 496
9975.13 521
9976.07 513
9977.01 489
9977.95 441
9978.90 463
9979.84 466
9980.78 463
9981.73 435
9982.67 448
9983.61 467
9984.56 494
9985.50 490
9986.44 434
9987.39 484
9988.33 487
9989.27 486
9990.22 497
9991.16 482
9992.11 487
9993.05 492
9993.99 449
9994.94 404
9995.88 475
9996.82 456
9997.77 446
9998.71 491
9999.66 456
10000.60 469
10001.55 481
10002.49 479
10003.43 466
10004.38 475
10005.32 422
10006.27 504
10007.21 511
10008.16 484
10009.10 481
10010.04 417
10010.99 502
10011.93 428
10012.88 452
10013.82 515
10014.77 491
10015.71 474
10016.66 451
10017.60 430
10018.55 429
10019.49 510
10020.44 569
10021.38 497
10022.33 522
10023.27 431
10024.22 463
10025.16 465
10026.11 482
10027.05 496
10028.00 445
10028.95 457
10029.89 516
10030.84 474
10031.78 472
10032.73 442
10033.67 439
10034.62 445
10035.57 473
10036.51 451
10037.46 426
10038.40 436
10039.35 457
10040.30 449
10041.24 489
10042.19 452
10043.13 463
10044.08 433
10045.03 395
10045.97 405
10046.92 402
10047.86 406
10048.81 458
10049.76 444
10050.70 435
10051.65 454
10052.60 443
10053.54 404
10054.49 427
10055.44 421
10056.38 430
10057.33 454
10058.28 404
10059.22 414
10060.17 434
10061.12 493
10062.07 491
10063.01 425
10063.96 443
10064.91 445
10065.85 392
10066.80 460
10067.75 451
10068.70 409
10069.64 448
10070.59 502
10071.54 464
10072.49 432
10073.43 390
10074.38 421
10075.33 388
10076.28 371
10077.22 404
10078.17 446
10079.12 446
10080.07 496
10081.02 438
10081.96 457
10082.91 444
10083.86 431
10084.81 399
10085.76 418
10086.70 433
10087.65 400
10088.60 429
10089.55 427
10090.50 365
10091.45 350
10092.39 393
10093.34 437
10094.29 387
10095.24 396
10096.19 393
10097.14 428
10098.09 442
10099.03 406
10099.98 451
10100.93 427
10101.88 385
10102.83 415
10103.78 429
10104.73 392
10105.68 400
10106.63 376
10107.58 448
10108.53 393
10109.47 392
10110.42 406
10111.37 409
10112.32 447
10113.27 423
10114.22 406
10115.17 383
10116.12 375
10117.07 389
10118.02 358
10118.97 382
10119.92 473
10120.87 400
10121.82 365
10122.77 368
10123.72 412
10124.67 380
10125.62 414
10126.57 430
10127.52 409
10128.47 443
10129.42 429
10130.37 458
10131.32 396
10132.27 380
10133.22 440
10134.17 459
10135.12 475
10136.07 436
10137.02 409
10137.97 415
10138.92 454
10139.87 416
10140.83 448
10141.78 436
10142.73 487
10143.68 442
10144.63 420
10145.58 402
10146.53 371
10147.48 422
10148.43 384
10149.38 415
10150.34 454
10151.29 488
10152.24 445
10153.19 474
10154.14 405
10155.09 427
10156.04 434
10156.99 403
10157.95 451
10158.90 477
10159.85 427
10160.80 435
10161.75 482
10162.70 467
10163.66 442
10164.61 436
10165.56 404
10166.51 447
10167.46 416
10168.42 428
10169.37 496
10170.32 450
10171.27 467
10172.23 478
10173.18 484
10174.13 499
10175.08 502
10176.03 457
10176.99 512
10177.94 498
10178.89 496
10179.84 494
10180.80 490
10181.75 518
10182.70 570
10183.66 529
10184.61 492
10185.56 488
10186.51 487
10187.47 530
10188.42 531
10189.37 564
10190.33 472
10191.28 504
10192.23 504
10193.19 494
10194.14 494
10195.09 505
10196.05 530
10197.00 510
10197.95 511
10198.91 552
10199.86 559
10200.81 606
10201.77 548
10202.72 511
10203.67 550
10204.63 653
10205.58 556
10206.53 616
10207.49 674
10208.44 646
10209.40 580
10210.35 584
10211.30 575
10212.26 566
10213.21 591
10214.17 555
10215.12 522
10216.08 519
10217.03 561
10217.98 540
10218.94 503
10219.89 526
10220.85 507
10221.80 495
10222.76 514
10223.71 507
10224.67 535
10225.62 506
10226.58 520
10227.53 473
10228.49 472
10229.44 476
10230.40 533
10231.35 527
10232.31 529
10233.26 554
10234.22 519
10235.17 510
10236.13 591
10237.08 629
10238.04 547
10238.99 612
10239.95 621
10240.90 592
10241.86 560
10242.81 549
10243.77 523
10244.72 505
10245.68 490
10246.64 441
10247.59 474
10248.55 472
10249.50 455
10250.46 437
10251.42 439
10252.37 420
10253.33 444
10254.28 424
10255.24 405
10256.20 458
10257.15 432
10258.11 485
10259.06 444
10260.02 408
10260.98 427
10261.93 455
10262.89 457
10263.85 453
10264.80 454
10265.76 449
10266.72 463
10267.67 457
10268.63 404
10269.59 411
10270.54 465
10271.50 449
10272.46 443
10273.41 460
10274.37 454
10275.33 455
10276.29 443
10277.24 383
10278.20 442
10279.16 399
10280.11 396
10281.07 372
10282.03 436
10282.99 430
10283.94 413
10284.90 475
10285.86 457
10286.82 457
10287.77 459
10288.73 447
10289.69 399
10290.65 422
10291.61 456
10292.56 422
10293.52 415
10294.48 412
10295.44 440
10296.39 394
10297.35 414
10298.31 400
10299.27 395
10300.23 389
10301.19 470
10302.14 467
10303.10 391
10304.06 471
10305.02 490
10305.98 384
10306.94 389
10307.89 428
10308.85 464
10309.81 438
10310.77 381
10311.73 379
10312.69 423
10313.65 441
10314.61 451
10315.57 457
10316.52 406
10317.48 404
10318.44 407
10319.40 406
10320.36 434
10321.32 428
10322.28 388
10323.24 424
10324.20 488
10325.16 410
10326.12 416
10327.08 453
10328.04 459
10328.99 436
10329.95 430
10330.91 421
10331.87 393
10332.83 417
10333.79 452
10334.75 431
10335.71 431
10336.67 403
10337.63 422
10338.59 435
10339.55 401
10340.51 452
10341.47 443
10342.43 447
10343.39 366
10344.35 407
10345.31 389
10346.27 386
10347.23 379
10348.20 396
10349.16 363
10350.12 395
10351.08 423
10352.04 387
10353.00 334
10353.96 396
10354.92 437
10355.88 385
10356.84 398
10357.80 403
10358.76 414
10359.72 345
10360.69 370
10361.65 373
10362.61 366
10363.57 390
10364.53 373
10365.49 397
10366.45 398
10367.41 340
10368.38 364
10369.34 340
10370.30 380
10371.26 402
10372.22 419
10373.18 354
10374.14 404
10375.11 408
10376.07 360
10377.03 356
10377.99 380
10378.95 365
10379.92 377
10380.88 371
10381.84 397
10382.80 415
10383.76 352
10384.73 374
10385.69 384
10386.65 419
10387.61 413
10388.57 389
10389.54 347
10390.50 378
10391.46 417
10392.42 399
10393.39 398
10394.35 386
10395.31 370
10396.27 378
10397.24 407
10398.20 386
10399.16 411
10400.13 366
10401.09 356
10402.05 375
10403.02 369
10403.98 389
10404.94 390
10405.90 371
10406.87 412
10407.83 366
10408.79 375
10409.76 383
10410.72 385
10411.68 380
10412.65 384
10413.61 362
10414.57 417
10415.54 423
10416.50 471
10417.47 478
10418.43 410
10419.39 405
10420.36 460
10421.32 442
10422.28 401
10423.25 471
10424.21 445
10425.18 423
10426.14 394
10427.10 405
10428.07 380
10429.03 417
10430.00 412
10430.96 386
10431.93 397
10432.89 366
10433.85 364
10434.82 354
10435.78 360
10436.75 328
10437.71 353
10438.68 339
10439.64 330
10440.61 332
10441.57 391
10442.54 365
10443.50 386
10444.47 363
10445.43 384
10446.40 355
10447.36 384
10448.33 318
10449.29 366
10450.26 376
10451.22 392
10452.19 364
10453.15 326
10454.12 372
10455.08 365
10456.05 315
10457.01 371
10457.98 400
10458.95 352
10459.91 386
10460.88 385
10461.84 327
10462.81 354
10463.77 354
10464.74 361
10465.71 340
10466.67 290
10467.64 316
10468.60 363
10469.57 327
10470.54 326
10471.50 323
10472.47 329
10473.44 368
10474.40 311
10475.37 326
10476.33 326
10477.30 354
10478.27 339
10479.23 376
10480.20 338
10481.17 331
10482.13 312
10483.10 343
10484.07 366
10485.03 346
10486.00 348
10486.97 348
10487.93 365
10488.90 331
10489.87 320
10490.84 346
10491.80 330
10492.77 370
10493.74 330
10494.70 302
10495.67 320
10496.64 346
10497.61 360
10498.57 380
10499.54 354
10500.51 359
10501.48 298
10502.44 332
10503.41 349
10504.38 374
10505.35 336
10506.31 328
10507.28 388
10508.25 354
10509.22 354
10510.19 367
10511.15 393
10512.12 316
10513.09 364
10514.06 387
10515.03 344
10516.00 347
10516.96 333
10517.93 342
10518.90 328
10519.87 327
10520.84 350
10521.81 368
10522.77 332
10523.74 355
10524.71 339
10525.68 381
10526.65 355
10527.62 429
10528.59 366
10529.56 378
10530.52 384
10531.49 410
10532.46 350
10533.43 360
10534.40 347
10535.37 352
10536.34 361
10537.31 355
10538.28 340
10539.25 365
10540.22 429
10541.18 379
10542.15 395
10543.12 382
10544.09 401
10545.06 363
10546.03 342
10547.00 316
10547.97 378
10548.94 363
10549.91 417
10550.88 402
10551.85 364
10552.82 361
10553.79 382
10554.76 376
10555.73 358
10556.70 425
10557.67 439
10558.64 421
10559.61 444
10560.58 403
10561.55 367
10562.52 472
10563.49 489
10564.46 432
10565.43 412
10566.40 435
10567.38 378
10568.35 349
10569.32 370
10570.29 389
10571.26 404
10572.23 341
10573.20 339
10574.17 348
10575.14 348
10576.11 388
10577.08 377
10578.06 365
10579.03 384
10580.00 409
10580.97 366
10581.94 399
10582.91 366
10583.88 345
10584.85 389
10585.83 402
10586.80 438
10587.77 474
10588.74 457
10589.71 437
10590.68 415
10591.66 387
10592.63 376
10593.60 364
10594.57 383
10595.54 423
10596.51 363
10597.49 379
10598.46 347
10599.43 337
10600.40 404
10601.37 407
10602.35 368
10603.32 370
10604.29 353
10605.26 385
10606.24 397
10607.21 368
10608.18 391
10609.15 387
10610.13 370
10611.10 366
10612.07 338
10613.04 391
10614.02 379
10614.99 368
10615.96 346
10616.94 347
10617.91 411
10618.88 361
10619.85 346
10620.83 348
10621.80 404
10622.77 418
10623.75 444
10624.72 410
10625.69 426
10626.67 377
10627.64 379
10628.61 404
10629.59 383
10630.56 391
10631.53 448
10632.51 411
10633.48 399
10634.46 438
10635.43 508
10636.40 505
10637.38 515
10638.35 536
10639.32 507
10640.30 546
10641.27 539
10642.25 543
10643.22 495
10644.19 497
10645.17 458
10646.14 415
10647.12 411
10648.09 409
10649.07 426
10650.04 395
10651.01 417
10651.99 385
10652.96 378
10653.94 409
10654.91 374
10655.89 384
10656.86 341
10657.84 372
10658.81 402
10659.79 404
10660.76 387
10661.74 331
10662.71 363
10663.69 373
10664.66 392
10665.64 395
10666.61 365
10667.59 392
10668.56 354
10669.54 346
10670.51 367
10671.49 345
10672.46 375
10673.44 391
10674.42 382
10675.39 387
10676.37 384
10677.34 380
10678.32 328
10679.29 408
10680.27 411
10681.25 393
10682.22 373
10683.20 329
10684.17 332
10685.15 383
10686.12 354
10687.10 370
10688.08 362
10689.05 349
10690.03 369
10691.01 365
10691.98 338
10692.96 369
10693.94 358
10694.91 299
10695.89 346
10696.86 365
10697.84 364
10698.82 327
10699.79 323
10700.77 346
10701.75 336
10702.72 366
10703.70 330
10704.68 344
10705.66 348
10706.63 320
10707.61 338
10708.59 395
10709.56 381
10710.54 338
10711.52 357
10712.50 342
10713.47 348
10714.45 402
10715.43 379
10716.41 362
10717.38 357
10718.36 391
10719.34 358
10720.32 360
10721.29 360
10722.27 364
10723.25 364
10724.23 368
10725.20 352
10726.18 385
10727.16 377
10728.14 393
10729.12 347
10730.09 354
10731.07 373
10732.05 392
10733.03 366
10734.01 371
10734.99 364
10735.96 346
10736.94 369
10737.92 329
10738.90 357
10739.88 354
10740.86 347
10741.83 362
10742.81 361
10743.79 358
10744.77 320
10745.75 365
10746.73 332
10747.71 341
10748.69 362
10749.67 376
10750.64 374
10751.62 328
10752.60 345
10753.58 392
10754.56 399
10755.54 352
10756.52 387
10757.50 379
10758.48 350
10759.46 356
10760.44 352
10761.42 381
10762.40 375
10763.38 374
10764.35 373
10765.33 377
10766.31 375
10767.29 371
10768.27 354
10769.25 357
10770.23 359
10771.21 384
10772.19 413
10773.17 339
10774.15 334
10775.13 366
10776.11 376
10777.09 392
10778.07 368
10779.05 391
10780.04 388
10781.02 432
10782.00 418
10782.98 378
10783.96 356
10784.94 403
10785.92 357
10786.90 352
10787.88 380
10788.86 372
10789.84 391
10790.82 361
10791.80 311
10792.78 345
10793.77 380
10794.75 358
10795.73 361
10796.71 368
10797.69 362
10798.67 364
10799.65 394
10800.63 408
10801.61 367
10802.60 376
10803.58 364
10804.56 363
10805.54 387
10806.52 315
10807.50 318
10808.49 320
10809.47 390
10810.45 380
10811.43 385
10812.41 384
10813.39 388
10814.38 397
10815.36 397
10816.34 403
10817.32 401
10818.30 395
10819.29 391
10820.27 381
10821.25 364
10822.23 340
10823.22 400
10824.20 369
10825.18 369
10826.16 387
10827.15 406
10828.13 392
10829.11 332
10830.09 347
10831.08 390
10832.06 356
10833.04 364
10834.02 383
10835.01 357
10835.99 386
10836.97 376
10837.96 381
10838.94 379
10839.92 369
10840.90 372
10841.89 353
10842.87 365
10843.85 368
10844.84 412
10845.82 401
10846.80 404
10847.79 414
10848.77 405
10849.76 389
10850.74 422
10851.72 405
10852.71 422
10853.69 465
10854.67 413
10855.66 450
10856.64 417
10857.62 428
10858.61 442
10859.59 412
10860.58 444
10861.56 472
10862.55 419
10863.53 407
10864.51 416
10865.50 483
10866.48 499
10867.47 445
10868.45 467
10869.44 455
10870.42 438
10871.40 450
10872.39 401
10873.37 429
10874.36 473
10875.34 452
10876.33 475
10877.31 472
10878.30 477
10879.28 469
10880.27 451
10881.25 460
10882.24 450
10883.22 465
10884.21 484
10885.19 460
10886.18 443
10887.16 489
10888.15 507
10889.13 508
10890.12 504
10891.10 480
10892.09 507
10893.07 533
10894.06 507
10895.05 505
10896.03 518
10897.02 520
10898.00 517
10898.99 512
10899.97 536
10900.96 539
10901.95 534
10902.93 496
10903.92 532
10904.90 513
10905.89 456
10906.88 484
10907.86 472
10908.85 498
10909.84 513
10910.82 514
10911.81 586
10912.79 514
10913.78 499
10914.77 557
10915.75 584
10916.74 558
10917.73 518
10918.71 539
10919.70 586
10920.69 583
10921.67 575
10922.66 612
10923.65 582
10924.63 599
10925.62 607
10926.61 559
10927.60 576
10928.58 620
10929.57 575
10930.56 594
10931.54 630
10932.53 615
10933.52 640
10934.51 636
10935.49 636
10936.48 653
10937.47 629
10938.46 635
10939.44 637
10940.43 660
10941.42 623
10942.41 652
10943.39 673
10944.38 679
10945.37 691
10946.36 663
10947.35 670
10948.33 672
10949.32 669
10950.31 696
10951.30 738
10952.29 793
10953.28 853
10954.26 816
10955.25 819
10956.24 826
10957.23 949
10958.22 948
10959.21 946
10960.19 867
10961.18 852
10962.17 819
10963.16 793
10964.15 791
10965.14 799
10966.13 780
10967.11 761
10968.10 721
10969.09 635
10970.08 670
10971.07 693
10972.06 778
10973.05 747
10974.04 724
10975.03 752
10976.02 693
10977.01 756
10978.00 737
10978.98 694
10979.97 695
10980.96 742
10981.95 718
10982.94 743
10983.93 768
10984.92 803
10985.91 744
10986.90 769
10987.89 794
10988.88 804
10989.87 773
10990.86 833
10991.85 775
10992.84 848
10993.83 894
10994.82 939
10995.81 1041
10996.80 1082
10997.79 1084
10998.78 1210
10999.77 1277
11000.76 1217
11001.75 1166
11002.74 1127
11003.73 1040
11004.72 979
11005.72 910
11006.71 840
11007.70 814
11008.69 802
11009.68 730
11010.67 702
11011.66 709
11012.65 716
11013.64 701
11014.63 637
11015.62 633
11016.61 619
11017.61 675
11018.60 643
11019.59 615
11020.58 658
11021.57 592
11022.56 598
11023.55 594
11024.55 592
11025.54 630
11026.53 619
11027.52 597
11028.51 621
11029.50 636
11030.49 545
11031.49 576
11032.48 518
11033.47 552
11034.46 567
11035.45 579
11036.45 577
11037.44 639
11038.43 549
11039.42 577
11040.41 574
11041.41 529
11042.40 537
11043.39 495
11044.38 469
11045.38 493
11046.37 524
11047.36 548
11048.35 533
11049.35 568
11050.34 568
11051.33 494
11052.32 496
11053.32 458
11054.31 490
11055.30 481
11056.30 425
11057.29 495
11058.28 539
11059.27 498
11060.27 454
11061.26 471
11062.25 484
11063.25 500
11064.24 567
11065.23 501
11066.23 443
11067.22 466
11068.21 474
11069.21 501
11070.20 512
11071.19 521
11072.19 559
11073.18 523
11074.17 523
11075.17 452
11076.16 486
11077.16 520
11078.15 527
11079.14 470
11080.14 452
11081.13 501
11082.13 483
11083.12 546
11084.11 526
11085.11 486
11086.10 470
11087.10 449
11088.09 533
11089.09 542
11090.08 497
11091.07 496
11092.07 477
11093.06 518
11094.06 471
11095.05 476
11096.05 480
11097.04 493
11098.04 488
11099.03 468
11100.03 491
11101.02 486
11102.02 484
11103.01 470
11104.01 452
11105.00 454
11106.00 488
11106.99 484
11107.99 444
11108.98 408
11109.98 445
11110.97 414
11111.97 447
11112.96 451
11113.96 417
11114.95 449
11115.95 405
11116.95 435
11117.94 431
11118.94 463
11119.93 437
11120.93 432
11121.92 427
11122.92 482
11123.92 480
11124.91 489
11125.91 477
11126.90 505
11127.90 503
11128.90 500
11129.89 444
11130.89 413
11131.89 435
11132.88 428
11133.88 413
11134.87 453
11135.87 441
11136.87 415
11137.86 452
11138.86 409
11139.86 444
11140.85 453
11141.85 447
11142.85 484
11143.84 498
11144.84 467
11145.84 472
11146.84 408
11147.83 415
11148.83 462
11149.83 406
11150.82 410
11151.82 349
11152.82 393
11153.82 460
11154.81 439
11155.81 384
11156.81 434
11157.80 415
11158.80 379
11159.80 424
11160.80 411
11161.79 409
11162.79 406
11163.79 431
11164.79 468
11165.79 351
11166.78 332
11167.78 381
11168.78 348
11169.78 368
11170.78 392
11171.77 384
11172.77 389
11173.77 392
11174.77 401
11175.77 408
11176.76 412
11177.76 395
11178.76 369
11179.76 401
11180.76 419
11181.76 405
11182.76 359
11183.75 417
11184.75 460
11185.75 473
11186.75 378
11187.75 405
11188.75 382
11189.75 367
11190.75 431
11191.74 374
11192.74 368
11193.74 362
11194.74 377
11195.74 387
11196.74 409
11197.74 412
11198.74 416
11199.74 472
11200.74 422
11201.74 399
11202.74 450
11203.74 423
11204.74 448
11205.73 418
11206.73 389
11207.73 434
11208.73 431
11209.73 450
11210.73 434
11211.73 444
11212.73 394
11213.73 413
11214.73 401
11215.73 380
11216.73 371
11217.73 383
11218.73 365
11219.73 358
11220.73 342
11221.73 342
11222.73 353
11223.74 363
11224.74 381
11225.74 357
11226.74 426
11227.74 392
11228.74 391
11229.74 377
11230.74 381
11231.74 389
11232.74 347
11233.74 387
11234.74 366
11235.74 387
11236.74 419
11237.75 376
11238.75 389
11239.75 415
11240.75 373
11241.75 421
11242.75 432
11243.75 434
11244.75 409
11245.76 358
11246.76 413
11247.76 445
11248.76 395
11249.76 386
11250.76 403
11251.76 436
11252.77 429
11253.77 391
11254.77 420
11255.77 405
11256.77 402
11257.78 379
11258.78 390
11259.78 436
11260.78 419
11261.78 406
11262.79 395
11263.79 371
11264.79 396
11265.79 400
11266.79 341
11267.80 369
11268.80 406
11269.80 409
11270.80 427
11271.81 428
11272.81 471
11273.81 426
11274.81 423
11275.82 422
11276.82 452
11277.82 477
11278.83 456
11279.83 420
11280.83 471
11281.83 478
11282.84 479
11283.84 438
11284.84 448
11285.85 446
11286.85 416
11287.85 397
11288.86 409
11289.86 445
11290.86 420
11291.87 401
11292.87 415
11293.87 436
11294.88 446
11295.88 469
11296.89 443
11297.89 435
11298.89 435
11299.90 428
11300.90 441
11301.90 465
11302.91 422
11303.91 402
11304.92 419
11305.92 418
11306.92 414
11307.93 475
11308.93 498
11309.94 560
11310.94 493
11311.95 516
11312.95 495
11313.95 505
11314.96 517
11315.96 514
11316.97 543
11317.97 477
11318.98 501
11319.98 514
11320.99 450
11321.99 380
11323.00 464
11324.00 431
11325.01 430
11326.01 430
11327.02 374
11328.02 422
11329.03 424
11330.03 432
11331.04 409
11332.04 414
11333.05 446
11334.05 453
11335.06 435
11336.06 410
11337.07 403
11338.07 416
11339.08 437
11340.09 458
11341.09 416
11342.10 390
11343.10 394
11344.11 436
11345.11 427
11346.12 379
11347.13 390
11348.13 347
11349.14 390
11350.14 366
11351.15 386
11352.16 421
11353.16 425
11354.17 411
11355.17 366
11356.18 415
11357.19 370
11358.19 452
11359.20 380
11360.21 368
11361.21 410
11362.22 393
11363.23 370
11364.23 405
11365.24 375
11366.25 397
11367.25 392
11368.26 378
11369.27 390
11370.27 342
11371.28 372
11372.29 342
11373.29 313
11374.30 358
11375.31 376
11376.32 377
11377.32 418
11378.33 378
11379.34 383
11380.35 368
11381.35 385
11382.36 371
11383.37 387
11384.38 382
11385.38 368
11386.39 367
11387.40 386
11388.41 374
11389.41 366
11390.42 426
11391.43 342
11392.44 368
11393.45 343
11394.45 342
11395.46 373
11396.47 344
11397.48 372
11398.49 346
11399.49 320
11400.50 319
11401.51 342
11402.52 360
11403.53 372
11404.54 385
11405.54 407
11406.55 405
11407.56 410
11408.57 356
11409.58 343
11410.59 353
11411.60 366
11412.61 408
11413.61 356
11414.62 419
11415.63 380
11416.64 289
11417.65 325
11418.66 373
11419.67 383
11420.68 364
11421.69 359
11422.70 409
11423.71 353
11424.71 330
11425.72 355
11426.73 396
11427.74 337
11428.75 365
11429.76 383
11430.77 414
11431.78 357
11432.79 407
11433.80 374
11434.81 392
11435.82 394
11436.83 381
11437.84 364
11438.85 386
11439.86 400
11440.87 374
11441.88 412
11442.89 434
11443.90 348
11444.91 365
11445.92 397
11446.93 363
11447.94 396
11448.95 363
11449.96 348
11450.97 378
11451.98 412
11452.99 373
11454.01 379
11455.02 359
11456.03 406
11457.04 400
11458.05 374
11459.06 401
11460.07 397
11461.08 399
11462.09 388
11463.10 343
11464.11 390
11465.13 388
11466.14 379
11467.15 364
11468.16 361
11469.17 347
11470.18 389
11471.19 358
11472.20 352
11473.22 349
11474.23 368
11475.24 374
11476.25 390
11477.26 342
11478.27 359
11479.29 330
11480.30 344
11481.31 390
11482.32 426
11483.33 362
11484.35 381
11485.36 433
11486.37 400
11487.38 402
11488.39 387
11489.41 421
11490.42 381
11491.43 370
11492.44 377
11493.46 344
11494.47 385
11495.48 411
11496.49 350
11497.51 378
11498.52 402
11499.53 402
11500.54 406
11501.56 388
11502.57 364
11503.58 376
11504.59 386
11505.61 425
11506.62 427
11507.63 423
11508.65 391
11509.66 439
11510.67 414
11511.69 407
11512.70 386
11513.71 382
11514.73 380
11515.74 371
11516.75 426
11517.77 383
11518.78 375
11519.79 399
11520.81 396
11521.82 404
11522.83 393
11523.85 410
11524.86 396
11525.88 415
11526.89 374
11527.90 431
11528.92 391
11529.93 416
11530.95 417
11531.96 446
11532.97 448
11533.99 463
11535.00 461
11536.02 420
11537.03 392
11538.05 414
11539.06 367
11540.07 419
11541.09 433
11542.10 425
11543.12 478
11544.13 475
11545.15 448
11546.16 466
11547.18 465
11548.19 443
11549.21 472
11550.22 523
11551.24 487
11552.25 498
11553.27 491
11554.28 489
11555.30 475
11556.31 457
11557.33 493
11558.34 456
11559.36 479
11560.37 471
11561.39 520
11562.40 503
11563.42 551
11564.43 478
11565.45 541
11566.47 535
11567.48 591
11568.50 553
11569.51 516
11570.53 537
11571.54 581
11572.56 561
11573.58 547
11574.59 568
11575.61 576
11576.62 562
11577.64 633
11578.66 720
11579.67 673
11580.69 707
11581.70 690
11582.72 687
11583.74 714
11584.75 713
11585.77 684
11586.79 745
11587.80 734
11588.82 761
11589.84 778
11590.85 822
11591.87 850
11592.89 877
11593.90 1000
11594.92 1174
11595.94 1195
11596.95 1363
11597.97 1550
11598.99 1553
11600.01 1523
11601.02 1504
11602.04 1409
11603.06 1288
11604.07 1209
11605.09 1109
11606.11 1023
11607.13 879
11608.14 750
11609.16 728
11610.18 670
11611.20 708
11612.21 607
11613.23 641
11614.25 659
11615.27 591
11616.29 568
11617.30 558
11618.32 640
11619.34 574
11620.36 525
11621.38 496
11622.39 505
11623.41 469
11624.43 547
11625.45 555
11626.47 542
11627.48 566
11628.50 514
11629.52 550
11630.54 569
11631.56 508
11632.58 498
11633.59 509
11634.61 541
11635.63 497
11636.65 487
11637.67 482
11638.69 517
11639.71 500
11640.73 508
11641.75 505
11642.76 429
11643.78 455
11644.80 447
11645.82 478
11646.84 428
11647.86 400
11648.88 476
11649.90 443
11650.92 424
11651.94 499
11652.96 427
11653.98 418
11655.00 408
11656.01 436
11657.03 445
11658.05 448
11659.07 442
11660.09 440
11661.11 422
11662.13 454
11663.15 441
11664.17 462
11665.19 408
11666.21 475
11667.23 437
11668.25 459
11669.27 496
11670.29 486
11671.31 421
11672.33 451
11673.35 539
11674.37 506
11675.39 464
11676.42 501
11677.44 441
11678.46 496
11679.48 532
11680.50 539
11681.52 493
11682.54 502
11683.56 473
11684.58 518
11685.60 473
11686.62 446
11687.64 458
11688.66 498
11689.69 456
11690.71 499
11691.73 530
11692.75 477
11693.77 503
11694.79 511
11695.81 496
11696.83 443
11697.85 531
11698.88 456
11699.90 415
11700.92 428
11701.94 449
11702.96 486
11703.98 483
11705.01 439
11706.03 398
11707.05 409
11708.07 484
11709.09 424
11710.12 388
11711.14 399
11712.16 397
11713.18 439
11714.20 409
11715.23 401
11716.25 419
11717.27 400
11718.29 413
11719.31 447
11720.34 394
11721.36 422
11722.38 412
11723.40 337
11724.43 379
11725.45 388
11726.47 357
11727.49 402
11728.52 387
11729.54 322
11730.56 369
11731.59 357
11732.61 430
11733.63 417
11734.65 411
11735.68 399
11736.70 415
11737.72 400
11738.75 397
11739.77 372
11740.79 361
11741.82 361
11742.84 408
11743.86 408
11744.89 393
11745.91 358
11746.93 381
11747.96 376
11748.98 375
11750.01 398
11751.03 387
11752.05 368
11753.08 347
11754.10 384
11755.12 417
11756.15 384
11757.17 396
11758.20 364
11759.22 360
11760.24 361
11761.27 385
11762.29 382
11763.32 377
11764.34 343
11765.37 348
11766.39 370
11767.41 416
11768.44 384
11769.46 380
11770.49 417
11771.51 397
11772.54 336
11773.56 392
11774.59 378
11775.61 334
11776.64 397
11777.66 431
11778.69 382
11779.71 393
11780.74 360
11781.76 357
11782.79 372
11783.81 353
11784.84 352
11785.86 357
11786.89 314
11787.91 368
11788.94 386
11789.96 370
11790.99 384
11792.01 365
11793.04 370
11794.07 380
11795.09 362
11796.12 372
11797.14 375
11798.17 345
11799.19 345
11800.22 347
11801.25 351
11802.27 370
11803.30 400
11804.32 359
11805.35 348
11806.38 369
11807.40 390
11808.43 409
11809.45 382
11810.48 409
11811.51 385
11812.53 377
11813.56 383
11814.59 343
11815.61 372
11816.64 393
11817.67 366
11818.69 336
11819.72 358
11820.75 386
11821.77 411
11822.80 480
11823.83 403
11824.85 406
11825.88 436
11826.91 417
11827.94 454
11828.96 438
11829.99 402
11831.02 400
11832.04 423
11833.07 435
11834.10 377
11835.13 363
11836.15 407
11837.18 400
11838.21 416
11839.24 388
11840.26 385
11841.29 381
11842.32 385
11843.35 395
11844.37 410
11845.40 443
11846.43 403
11847.46 425
11848.49 402
11849.51 387
11850.54 401
11851.57 435
11852.60 421
11853.63 373
11854.65 375
11855.68 401
11856.71 435
11857.74 412
11858.77 379
11859.80 378
11860.83 421
11861.85 420
11862.88 404
11863.91 414
11864.94 426
11865.97 443
11867.00 397
11868.03 401
11869.05 441
11870.08 429
11871.11 365
11872.14 436
11873.17 448
11874.20 416
11875.23 446
11876.26 438
11877.29 449
11878.32 465
11879.35 453
11880.38 479
11881.40 464
11882.43 465
11883.46 496
11884.49 471
11885.52 467
11886.55 528
11887.58 472
11888.61 495
11889.64 483
11890.67 442
11891.70 466
11892.73 455
11893.76 477
11894.79 468
11895.82 485
11896.85 517
11897.88 544
11898.91 548
11899.94 547
11900.97 558
11902.00 617
11903.03 625
11904.06 563
11905.09 541
11906.12 572
11907.15 516
11908.18 567
11909.22 535
11910.25 534
11911.28 538
11912.31 537
11913.34 484
11914.37 478
11915.40 525
11916.43 549
11917.46 525
11918.49 534
11919.52 488
11920.55 528
11921.59 578
11922.62 519
11923.65 547
11924.68 560
11925.71 628
11926.74 622
11927.77 615
11928.81 688
11929.84 687
11930.87 774
11931.90 859
11932.93 800
11933.96 749
11935.00 736
11936.03 783
11937.06 650
11938.09 592
11939.12 549
11940.15 605
11941.19 527
11942.22 482
11943.25 510
11944.28 484
11945.31 551
11946.35 536
11947.38 512
11948.41 515
11949.44 512
11950.48 461
11951.51 480
11952.54 474
11953.57 490
11954.61 477
11955.64 448
11956.67 426
11957.70 429
11958.74 416
11959.77 436
11960.80 454
11961.84 468
11962.87 458
11963.90 428
11964.93 466
11965.97 453
11967.00 463
11968.03 438
11969.07 466
11970.10 471
11971.13 450
11972.17 489
11973.20 479
11974.23 459
11975.27 474
11976.30 468
11977.33 422
11978.37 422
11979.40 399
11980.44 392
11981.47 455
11982.50 428
11983.54 398
11984.57 423
11985.60 463
11986.64 474
11987.67 470
11988.71 494
11989.74 426
11990.77 461
11991.81 439
11992.84 469
11993.88 484
11994.91 433
11995.95 483
11996.98 505
11998.02 445
11999.05 436
12000.08 481
12001.12 456
12002.15 464
12003.19 477
12004.22 509
12005.26 469
12006.29 456
12007.33 415
12008.36 504
12009.40 514
12010.43 491
12011.47 489
12012.50 490
12013.54 479
12014.57 495
12015.61 467
12016.64 483
12017.68 492
12018.71 496
12019.75 493
12020.78 495
12021.82 473
12022.86 535
12023.89 520
12024.93 537
12025.96 503
12027.00 480
12028.03 469
12029.07 531
12030.11 503
12031.14 520
12032.18 530
12033.21 505
12034.25 524
12035.29 465
12036.32 516
12037.36 457
12038.39 488
12039.43 485
12040.47 512
12041.50 519
12042.54 457
12043.58 522
12044.61 487
12045.65 486
12046.69 486
12047.72 477
12048.76 457
12049.80 480
12050.83 500
12051.87 501
12052.91 481
12053.94 487
12054.98 473
12056.02 524
12057.05 553
12058.09 529
12059.13 511
12060.16 489
12061.20 470
12062.24 486
12063.28 489
12064.31 503
12065.35 575
12066.39 521
12067.43 542
12068.46 524
12069.50 519
12070.54 520
12071.58 511
12072.61 526
12073.65 559
12074.69 521
12075.73 541
12076.76 546
12077.80 509
12078.84 486
12079.88 512
12080.92 509
12081.95 534
12082.99 540
12084.03 561
12085.07 549
12086.11 533
12087.15 591
12088.18 550
12089.22 571
12090.26 589
12091.30 593
12092.34 553
12093.38 560
12094.42 600
12095.45 599
12096.49 571
12097.53 634
12098.57 671
12099.61 716
12100.65 722
12101.69 703
12102.73 727
12103.76 706
12104.80 781
12105.84 768
12106.88 721
12107.92 696
12108.96 609
12110.00 573
12111.04 597
12112.08 563
12113.12 490
12114.16 549
12115.20 496
12116.24 499
12117.28 466
12118.32 445
12119.36 458
12120.40 480
12121.44 514
12122.47 502
12123.51 469
12124.55 483
12125.59 434
12126.63 395
12127.67 436
12128.71 444
12129.76 447
12130.80 409
12131.84 436
12132.88 433
12133.92 430
12134.96 420
12136.00 494
12137.04 422
12138.08 484
12139.12 432
12140.16 425
12141.20 434
12142.24 419
12143.28 395
12144.32 358
12145.36 382
12146.40 376
12147.44 422
12148.49 414
12149.53 337
12150.57 380
12151.61 359
12152.65 374
12153.69 386
12154.73 390
12155.77 379
12156.81 372
12157.86 382
12158.90 397
12159.94 411
12160.98 387
12162.02 380
12163.06 403
12164.10 380
12165.15 345
12166.19 366
12167.23 402
12168.27 433
12169.31 405
12170.36 373
12171.40 393
12172.44 392
12173.48 366
12174.52 378
12175.57 399
12176.61 397
12177.65 426
12178.69 383
12179.73 411
12180.78 392
12181.82 418
12182.86 392
12183.90 374
12184.95 402
12185.99 400
12187.03 404
12188.07 415
12189.12 443
12190.16 405
12191.20 378
12192.25 399
12193.29 387
12194.33 366
12195.37 411
12196.42 409
12197.46 404
12198.50 356
12199.55 380
12200.59 378
12201.63 370
12202.68 404
12203.72 380
12204.76 363
12205.81 341
12206.85 357
12207.89 356
12208.94 407
12209.98 383
12211.02 372
12212.07 398
12213.11 420
12214.16 409
12215.20 369
12216.24 370
12217.29 349
12218.33 365
12219.37 400
12220.42 376
12221.46 399
12222.51 391
12223.55 385
12224.60 381
12225.64 366
12226.68 359
12227.73 325
12228.77 377
12229.82 365
12230.86 383
12231.91 395
12232.95 389
12234.00 391
12235.04 411
12236.08 375
12237.13 386
12238.17 382
12239.22 371
12240.26 376
12241.31 386
12242.35 379
12243.40 354
12244.44 394
12245.49 411
12246.53 400
12247.58 342
12248.62 364
12249.67 351
12250.72 318
12251.76 340
12252.81 334
12253.85 358
12254.90 337
12255.94 367
12256.99 378
12258.03 371
12259.08 316
12260.13 329
12261.17 373
12262.22 341
12263.26 324
12264.31 352
12265.35 373
12266.40 358
12267.45 333
12268.49 347
12269.54 318
12270.59 325
12271.63 340
12272.68 346
12273.72 336
12274.77 375
12275.82 330
12276.86 341
12277.91 331
12278.96 332
12280.00 350
12281.05 347
12282.10 337
12283.14 299
12284.19 330
12285.24 316
12286.28 355
12287.33 330
12288.38 328
12289.42 318
12290.47 342
12291.52 339
12292.57 300
12293.61 340
12294.66 329
12295.71 329
12296.75 302
12297.80 319
12298.85 326
12299.90 319
12300.94 323
12301.99 346
12303.04 357
12304.09 297
12305.13 338
12306.18 299
12307.23 346
12308.28 363
12309.33 357
12310.37 355
12311.42 351
12312.47 364
12313.52 354
12314.57 315
12315.61 359
12316.66 308
12317.71 328
12318.76 303
12319.81 316
12320.85 292
12321.90 297
12322.95 326
12324.00 312
12325.05 317
12326.10 332
12327.15 328
12328.19 319
12329.24 329
12330.29 334
12331.34 293
12332.39 342
12333.44 311
12334.49 336
12335.54 344
12336.59 320
12337.63 343
12338.68 316
12339.73 317
12340.78 355
12341.83 303
12342.88 299
12343.93 348
12344.98 310
12346.03 308
12347.08 328
12348.13 334
12349.18 310
12350.23 334
12351.28 343
12352.33 335
12353.38 339
12354.43 362
12355.48 340
12356.52 304
12357.57 306
12358.62 345
12359.67 339
12360.72 309
12361.77 351
12362.82 340
12363.88 326
12364.93 329
12365.98 295
12367.03 355
12368.08 378
12369.13 344
12370.18 313
12371.23 333
12372.28 346
12373.33 336
12374.38 286
12375.43 370
12376.48 340
12377.53 295
12378.58 321
12379.63 318
12380.68 337
12381.73 291
12382.79 322
12383.84 363
12384.89 340
12385.94 374
12386.99 352
12388.04 317
12389.09 374
12390.14 308
12391.20 312
12392.25 346
12393.30 323
12394.35 317
12395.40 385
12396.45 325
12397.50 327
12398.56 331
12399.61 320
12400.66 337
12401.71 317
12402.76 338
12403.81 323
12404.87 343
12405.92 341
12406.97 327
12408.02 355
12409.07 305
12410.13 365
12411.18 342
12412.23 345
12413.28 363
12414.34 313
12415.39 345
12416.44 335
12417.49 307
12418.55 322
12419.60 401
12420.65 403
12421.70 354
12422.76 369
12423.81 372
12424.86 367
12425.91 380
12426.97 359
12428.02 370
12429.07 408
12430.13 401
12431.18 380
12432.23 416
12433.29 410
12434.34 355
12435.39 367
12436.44 356
12437.50 356
12438.55 371
12439.61 387
12440.66 352
12441.71 372
12442.77 356
12443.82 377
12444.87 421
12445.93 371
12446.98 321
12448.03 349
12449.09 353
12450.14 358
12451.20 352
12452.25 364
12453.30 357
12454.36 387
12455.41 374
12456.47 414
12457.52 341
12458.57 374
12459.63 379
12460.68 355
12461.74 392
12462.79 376
12463.85 380
12464.90 383
12465.95 396
12467.01 377
12468.06 418
12469.12 400
12470.17 347
12471.23 376
12472.28 430
12473.34 384
12474.39 378
12475.45 448
12476.50 434
12477.56 447
12478.61 413
12479.67 419
12480.72 412
12481.78 422
12482.83 454
12483.89 444
12484.94 473
12486.00 528
12487.05 535
12488.11 569
12489.17 593
12490.22 646
12491.28 677
12492.33 798
12493.39 866
12494.44 840
12495.50 850
12496.55 855
12497.61 837
12498.67 793
12499.72 719
12500.78 682
12501.83 630
12502.89 603
12503.95 538
12505.00 503
12506.06 529
12507.12 454
12508.17 423
12509.23 411
12510.28 425
12511.34 436
12512.40 429
12513.45 427
12514.51 405
12515.57 396
12516.62 400
12517.68 405
12518.74 432
12519.79 418
12520.85 390
12521.91 381
12522.96 378
12524.02 425
12525.08 400
12526.14 384
12527.19 408
12528.25 455
12529.31 409
12530.36 386
12531.42 396
12532.48 385
12533.54 402
12534.59 385
12535.65 414
12536.71 400
12537.77 424
12538.82 385
12539.88 378
12540.94 364
12542.00 359
12543.05 351
12544.11 401
12545.17 395
12546.23 382
12547.29 384
12548.34 426
12549.40 451
12550.46 399
12551.52 381
12552.58 369
12553.64 386
12554.69 375
12555.75 388
12556.81 414
12557.87 408
12558.93 368
12559.99 408
12561.04 458
12562.10 446
12563.16 420
12564.22 406
12565.28 410
12566.34 431
12567.40 483
12568.45 477
12569.51 454
12570.57 500
12571.63 514
12572.69 566
12573.75 576
12574.81 544
12575.87 530
12576.93 501
12577.99 519
12579.05 538
12580.11 510
12581.16 475
12582.22 426
12583.28 517
12584.34 535
12585.40 531
12586.46 490
12587.52 463
12588.58 460
12589.64 496
12590.70 510
12591.76 493
12592.82 473
12593.88 470
12594.94 492
12596.00 474
12597.06 498
12598.12 399
12599.18 430
12600.24 420
12601.30 432
12602.36 401
12603.42 410
12604.48 447
12605.54 432
12606.60 415
12607.66 416
12608.72 430
12609.79 422
12610.85 345
12611.91 364
12612.97 402
12614.03 389
12615.09 411
12616.15 423
12617.21 411
12618.27 402
12619.33 399
12620.39 386
12621.45 381
12622.52 388
12623.58 410
12624.64 365
12625.70 357
12626.76 366
12627.82 345
12628.88 403
12629.95 409
12631.01 386
12632.07 375
12633.13 408
12634.19 417
12635.25 352
12636.31 365
12637.38 385
12638.44 410
12639.50 401
12640.56 398
12641.62 364
12642.69 393
12643.75 389
12644.81 379
12645.87 351
12646.93 387
12648.00 402
12649.06 391
12650.12 351
12651.18 409
12652.25 403
12653.31 416
12654.37 462
12655.43 471
12656.50 400
12657.56 367
12658.62 406
12659.68 403
12660.75 379
12661.81 392
12662.87 369
12663.94 392
12665.00 409
12666.06 414
12667.12 416
12668.19 428
12669.25 393
12670.31 389
12671.38 354
12672.44 408
12673.50 405
12674.57 361
12675.63 317
12676.69 363
12677.76 342
12678.82 379
12679.88 392
12680.95 371
12682.01 382
12683.07 390
12684.14 377
12685.20 384
12686.27 394
12687.33 370
12688.39 396
12689.46 391
12690.52 396
12691.59 411
12692.65 401
12693.71 389
12694.78 355
12695.84 376
12696.91 351
12697.97 346
12699.04 345
12700.10 345
12701.16 358
12702.23 387
12703.29 415
12704.36 360
12705.42 370
12706.49 352
12707.55 365
12708.62 348
12709.68 367
12710.75 374
12711.81 359
12712.88 350
12713.94 364
12715.01 357
12716.07 347
12717.14 325
12718.20 368
12719.27 400
12720.33 351
12721.40 364
12722.46 356
12723.53 377
12724.59 363
12725.66 387
12726.72 378
12727.79 389
12728.86 336
12729.92 330
12730.99 316
12732.05 315
12733.12 339
12734.18 364
12735.25 378
12736.32 369
12737.38 322
12738.45 320
12739.51 327
12740.58 350
12741.65 327
12742.71 348
12743.78 347
12744.85 345
12745.91 352
12746.98 329
12748.04 328
12749.11 327
12750.18 347
12751.24 339
12752.31 298
12753.38 321
12754.44 299
12755.51 291
12756.58 311
12757.64 327
12758.71 362
12759.78 302
12760.85 319
12761.91 323
12762.98 311
12764.05 286
12765.11 288
12766.18 332
12767.25 305
12768.32 298
12769.38 296
12770.45 322
12771.52 300
12772.58 284
12773.65 301
12774.72 322
12775.79 295
12776.86 298
12777.92 269
12778.99 292
12780.06 337
12781.13 312
12782.19 331
12783.26 347
12784.33 306
12785.40 277
12786.47 289
12787.53 332
12788.60 334
12789.67 298
12790.74 311
12791.81 285
12792.87 286
12793.94 309
12795.01 324
12796.08 323
12797.15 283
12798.22 294
12799.29 295
12800.35 332
12801.42 323
12802.49 319
12803.56 310
12804.63 323
12805.70 301
12806.77 312
12807.84 290
12808.90 304
12809.97 290
12811.04 247
12812.11 281
12813.18 304
12814.25 322
12815.32 358
12816.39 319
12817.46 315
12818.53 304
12819.60 320
12820.67 291
12821.74 290
12822.81 320
12823.88 308
12824.94 248
12826.01 310
12827.08 286
12828.15 289
12829.22 309
12830.29 290
12831.36 272
12832.43 278
12833.50 252
12834.57 306
12835.64 310
12836.71 287
12837.78 276
12838.85 289
12839.92 269
12840.99 258
12842.07 254
12843.14 284
12844.21 292
12845.28 299
12846.35 293
12847.42 309
12848.49 299
12849.56 283
12850.63 278
12851.70 307
12852.77 286
12853.84 292
12854.91 300
12855.98 311
12857.06 311
12858.13 277
12859.20 285
12860.27 282
12861.34 258
12862.41 261
12863.48 266
12864.55 265
12865.62 283
12866.70 282
12867.77 313
12868.84 268
12869.91 248
12870.98 249
12872.05 283
12873.13 294
12874.20 287
12875.27 251
12876.34 281
12877.41 295
12878.48 285
12879.56 274
12880.63 268
12881.70 279
12882.77 241
12883.84 249
12884.92 223
12885.99 256
12887.06 301
12888.13 292
12889.21 272
12890.28 268
12891.35 298
12892.42 249
12893.50 268
12894.57 260
12895.64 248
12896.71 244
12897.79 260
12898.86 264
12899.93 256
12901.00 229
12902.08 218
12903.15 263
12904.22 255
12905.30 206
12906.37 233
12907.44 270
12908.52 276
12909.59 260
12910.66 248
12911.73 238
12912.81 257
12913.88 242
12914.96 242
12916.03 236
12917.10 243
12918.18 292
12919.25 281
12920.32 268
12921.40 308
12922.47 240
12923.54 242
12924.62 259
12925.69 242
12926.77 264
12927.84 270
12928.91 274
12929.99 243
12931.06 275
12932.14 252
12933.21 268
12934.28 276
12935.36 305
12936.43 265
12937.51 248
12938.58 250
12939.66 254
12940.73 247
12941.80 241
12942.88 278
12943.95 297
12945.03 253
12946.10 252
12947.18 243
12948.25 259
12949.33 256
12950.40 266
12951.48 275
12952.55 293
12953.63 301
12954.70 238
12955.78 232
12956.85 249
12957.93 252
12959.00 243
12960.08 227
12961.15 279
12962.23 248
12963.30 268
12964.38 287
12965.46 243
12966.53 255
12967.61 254
12968.68 264
12969.76 229
12970.83 229
12971.91 224
12972.99 232
12974.06 254
12975.14 288
12976.21 285
12977.29 279
12978.37 285
12979.44 240
12980.52 279
12981.59 291
12982.67 270
12983.75 211
12984.82 232
12985.90 262
12986.98 275
12988.05 259
12989.13 217
12990.20 222
12991.28 227
12992.36 288
12993.43 300
12994.51 277
12995.59 241
12996.67 263
12997.74 304
12998.82 269
12999.90 288
13000.97 279
13002.05 257
13003.13 273
13004.20 297
13005.28 253
13006.36 277
13007.44 267
13008.51 274
13009.59 283
13010.67 246
13011.75 254
13012.82 294
13013.90 285
13014.98 242
13016.06 281
13017.13 296
13018.21 277
13019.29 277
13020.37 271
13021.44 248
13022.52 244
13023.60 273
13024.68 250
13025.76 304
13026.83 265
13027.91 241
13028.99 303
13030.07 301
13031.15 280
13032.23 254
13033.30 262
13034.38 261
13035.46 287
13036.54 299
13037.62 293
13038.70 303
13039.77 313
13040.85 290
13041.93 275
13043.01 309
13044.09 267
13045.17 257
13046.25 286
13047.33 307
13048.40 277
13049.48 244
13050.56 257
13051.64 262
13052.72 260
13053.80 278
13054.88 268
13055.96 259
13057.04 266
13058.12 248
13059.20 254
13060.28 235
13061.36 275
13062.44 268
13063.51 254
13064.59 270
13065.67 276
13066.75 270
13067.83 265
13068.91 261
13069.99 247
13071.07 266
13072.15 285
13073.23 246
13074.31 290
13075.39 303
13076.47 238
13077.55 265
13078.63 277
13079.71 262
13080.79 233
13081.87 232
13082.96 275
13084.04 256
13085.12 226
13086.20 275
13087.28 263
13088.36 265
13089.44 230
13090.52 281
13091.60 274
13092.68 248
13093.76 265
13094.84 253
13095.92 229
13097.00 240
13098.09 282
13099.17 270
13100.25 245
13101.33 241
13102.41 277
13103.49 256
13104.57 295
13105.65 253
13106.74 237
13107.82 270
13108.90 221
13109.98 223
13111.06 266
13112.14 291
13113.22 258
13114.31 277
13115.39 295
13116.47 265
13117.55 253
13118.63 240
13119.72 309
13120.80 251
13121.88 256
13122.96 263
13124.04 238
13125.13 289
13126.21 290
13127.29 284
13128.37 274
13129.45 271
13130.54 300
13131.62 276
13132.70 260
13133.78 285
13134.87 297
13135.95 267
13137.03 283
13138.11 261
13139.20 274
13140.28 287
13141.36 233
13142.45 241
13143.53 261
13144.61 282
13145.69 262
13146.78 272
13147.86 296
13148.94 319
13150.03 271
13151.11 241
13152.19 269
13153.28 269
13154.36 282
13155.44 266
13156.53 249
13157.61 253
13158.69 237
13159.78 248
13160.86 288
13161.94 237
13163.03 203
13164.11 254
13165.20 289
13166.28 253
13167.36 217
13168.45 233
13169.53 276
13170.62 255
13171.70 250
13172.78 289
13173.87 249
13174.95 262
13176.04 321
13177.12 290
13178.21 266
13179.29 260
13180.37 264
13181.46 269
13182.54 268
13183.63 309
13184.71 266
13185.80 301
13186.88 263
13187.97 256
13189.05 239
13190.14 257
13191.22 295
13192.31 283
13193.39 271
13194.48 265
13195.56 248
13196.65 271
13197.73 286
13198.82 245
13199.90 233
13200.99 319
13202.07 273
13203.16 263
13204.24 252
13205.33 281
13206.41 318
13207.50 269
13208.58 283
13209.67 276
13210.76 269
13211.84 288
13212.93 292
13214.01 299
13215.10 304
13216.19 296
13217.27 290
13218.36 273
13219.44 253
13220.53 261
13221.62 336
13222.70 284
13223.79 251
13224.87 261
13225.96 248
13227.05 270
13228.13 255
13229.22 276
13230.31 277
13231.39 262
13232.48 308
13233.57 317
13234.65 290
13235.74 283
13236.83 269
13237.91 269
13239.00 302
13240.09 313
13241.17 331
13242.26 303
13243.35 287
13244.43 313
13245.52 265
13246.61 288
13247.70 262
13248.78 284
13249.87 295
13250.96 350
13252.05 324
13253.13 321
13254.22 290
13255.31 327
13256.39 344
13257.48 342
13258.57 345
13259.66 319
13260.75 311
13261.83 282
13262.92 291
13264.01 312
13265.10 349
13266.19 347
13267.27 333
13268.36 310
13269.45 321
13270.54 321
13271.63 324
13272.71 349
13273.80 321
13274.89 348
13275.98 367
13277.07 336
13278.16 334
13279.24 307
13280.33 330
13281.42 347
13282.51 294
13283.60 318
13284.69 317
13285.78 320
13286.86 367
13287.95 346
13289.04 363
13290.13 346
13291.22 357
13292.31 329
13293.40 319
13294.49 338
13295.58 373
13296.67 356
13297.76 362
13298.84 332
13299.93 351
13301.02 371
13302.11 337
13303.20 373
13304.29 366
13305.38 345
13306.47 383
13307.56 336
13308.65 355
13309.74 361
13310.83 386
13311.92 385
13313.01 384
13314.10 402
13315.19 406
13316.28 411
13317.37 392
13318.46 409
13319.55 382
13320.64 371
13321.73 362
13322.82 339
13323.91 333
13325.00 380
13326.09 408
13327.18 376
13328.27 403
13329.36 394
13330.45 375
13331.54 388
13332.64 404
13333.73 359
13334.82 396
13335.91 369
13337.00 395
13338.09 397
13339.18 380
13340.27 378
13341.36 393
13342.45 402
13343.54 382
13344.64 407
13345.73 372
13346.82 433
13347.91 416
13349.00 380
13350.09 367
13351.18 325
13352.28 343
13353.37 392
13354.46 402
13355.55 420
13356.64 387
13357.73 423
13358.83 449
13359.92 447
13361.01 425
13362.10 401
13363.19 425
13364.29 432
13365.38 418
13366.47 407
13367.56 439
13368.65 452
13369.75 457
13370.84 447
13371.93 412
13373.02 442
13374.12 451
13375.21 414
13376.30 428
13377.39 418
13378.49 375
13379.58 373
13380.67 379
13381.76 370
13382.86 333
13383.95 370
13385.04 372
13386.13 379
13387.23 381
13388.32 373
13389.41 317
13390.51 361
13391.60 398
13392.69 370
13393.79 355
13394.88 373
13395.97 359
13397.07 374
13398.16 404
13399.25 385
13400.35 371
13401.44 349
13402.53 356
13403.63 346
13404.72 350
13405.81 389
13406.91 345
13408.00 382
13409.10 390
13410.19 362
13411.28 339
13412.38 301
13413.47 330
13414.57 327
13415.66 345
13416.75 369
13417.85 383
13418.94 371
13420.04 403
13421.13 356
13422.22 344
13423.32 351
13424.41 375
13425.51 394
13426.60 421
13427.70 402
13428.79 353
13429.89 382
13430.98 367
13432.08 341
13433.17 352
13434.27 349
13435.36 376
13436.46 403
13437.55 384
13438.65 391
13439.74 387
13440.84 363
13441.93 355
13443.03 352
13444.12 365
13445.22 376
13446.31 394
13447.41 391
13448.50 415
13449.60 414
13450.69 385
13451.79 383
13452.89 389
13453.98 402
13455.08 405
13456.17 409
13457.27 363
13458.36 376
13459.46 434
13460.56 372
13461.65 409
13462.75 431
13463.84 395
13464.94 439
13466.04 449
13467.13 457
13468.23 418
13469.32 423
13470.42 476
13471.52 432
13472.61 421
13473.71 448
13474.81 418
13475.90 443
13477.00 459
13478.10 502
13479.19 435
13480.29 425
13481.39 462
13482.48 511
13483.58 443
13484.68 503
13485.77 497
13486.87 463
13487.97 457
13489.07 453
13490.16 483
13491.26 490
13492.36 506
13493.45 520
13494.55 515
13495.65 494
13496.75 498
13497.84 507
13498.94 546
13500.04 613
13501.14 582
13502.23 558
13503.33 507
13504.43 498
13505.53 496
13506.63 508
13507.72 486
13508.82 498
13509.92 465
13511.02 454
13512.12 467
13513.21 486
13514.31 423
13515.41 406
13516.51 401
13517.61 423
13518.70 473
13519.80 439
13520.90 422
13522.00 410
13523.10 394
13524.20 390
13525.30 360
13526.39 381
13527.49 414
13528.59 419
13529.69 421
13530.79 350
13531.89 353
13532.99 384
13534.09 374
13535.18 384
13536.28 362
13537.38 358
13538.48 356
13539.58 378
13540.68 346
13541.78 348
13542.88 341
13543.98 381
13545.08 354
13546.18 348
13547.28 369
13548.38 343
13549.48 329
13550.57 321
13551.67 323
13552.77 356
13553.87 359
13554.97 351
13556.07 334
13557.17 332
13558.27 352
13559.37 349
13560.47 315
13561.57 327
13562.67 319
13563.77 388
13564.87 367
13565.97 353
13567.07 352
13568.17 357
13569.28 353
13570.38 323
13571.48 322
13572.58 349
13573.68 328
13574.78 383
13575.88 348
13576.98 335
13578.08 332
13579.18 323
13580.28 335
13581.38 342
13582.48 375
13583.58 361
13584.69 350
13585.79 360
13586.89 353
13587.99 348
13589.09 347
13590.19 366
13591.29 330
13592.39 346
13593.49 338
13594.60 380
13595.70 384
13596.80 370
13597.90 388
13599.00 342
13600.10 377
13601.21 389
13602.31 343
13603.41 343
13604.51 354
13605.61 324
13606.71 325
13607.82 339
13608.92 365
13610.02 370
13611.12 364
13612.22 391
13613.33 338
13614.43 374
13615.53 378
13616.63 358
13617.74 349
13618.84 371
13619.94 369
13621.04 393
13622.15 370
13623.25 308
13624.35 317
13625.45 334
13626.56 315
13627.66 372
13628.76 352
13629.86 330
13630.97 335
13632.07 372
13633.17 312
13634.28 346
13635.38 339
13636.48 359
13637.59 359
13638.69 316
13639.79 327
13640.90 315
13642.00 347
13643.10 391
13644.21 375
13645.31 317
13646.41 344
13647.52 323
13648.62 322
13649.72 359
13650.83 351
13651.93 345
13653.03 314
13654.14 342
13655.24 367
13656.35 322
13657.45 324
13658.55 400
13659.66 375
13660.76 331
13661.87 335
13662.97 315
13664.07 320
13665.18 330
13666.28 331
13667.39 331
13668.49 343
13669.60 371
13670.70 342
13671.81 370
13672.91 370
13674.01 379
13675.12 366
13676.22 381
13677.33 351
13678.43 346
13679.54 359
13680.64 323
13681.75 352
13682.85 375
13683.96 361
13685.06 356
13686.17 317
13687.27 372
13688.38 386
13689.48 364
13690.59 401
13691.69 395
13692.80 372
13693.91 345
13695.01 349
13696.12 333
13697.22 356
13698.33 376
13699.43 358
13700.54 400
13701.64 372
13702.75 377
13703.86 366
13704.96 341
13706.07 349
13707.17 360
13708.28 357
13709.39 368
13710.49 378
13711.60 393
13712.70 425
13713.81 420
13714.92 405
13716.02 360
13717.13 392
13718.24 383
13719.34 357
13720.45 360
13721.56 399
13722.66 415
13723.77 392
13724.88 394
13725.98 420
13727.09 426
13728.20 467
13729.30 435
13730.41 422
13731.52 481
13732.62 468
13733.73 506
13734.84 538
13735.94 464
13737.05 468
13738.16 464
13739.27 443
13740.37 431
13741.48 462
13742.59 474
13743.70 401
13744.80 424
13745.91 472
13747.02 476
13748.13 439
13749.23 468
13750.34 440
13751.45 464
13752.56 442
13753.67 507
13754.77 516
13755.88 466
13756.99 449
13758.10 490
13759.21 510
13760.31 537
13761.42 549
13762.53 548
13763.64 603
13764.75 603
13765.85 580
13766.96 626
13768.07 643
13769.18 694
13770.29 667
13771.40 691
13772.51 704
13773.61 741
13774.72 741
13775.83 698
13776.94 662
13778.05 642
13779.16 632
13780.27 641
13781.38 558
13782.48 528
13783.59 545
13784.70 538
13785.81 495
13786.92 493
13788.03 468
13789.14 477
13790.25 484
13791.36 510
13792.47 462
13793.58 447
13794.69 462
13795.80 463
13796.91 462
13798.02 490
13799.13 451
13800.24 414
13801.35 418
13802.45 450
13803.56 436
13804.67 477
13805.78 427
13806.89 456
13808.00 434
13809.11 422
13810.22 394
13811.34 400
13812.45 465
13813.56 402
13814.67 366
13815.78 390
13816.89 436
13818.00 426
13819.11 435
13820.22 377
13821.33 408
13822.44 387
13823.55 393
13824.66 386
13825.77 407
13826.88 415
13827.99 411
13829.10 376
13830.22 430
13831.33 402
13832.44 442
13833.55 397
13834.66 441
13835.77 418
13836.88 411
13837.99 426
13839.10 414
13840.22 428
13841.33 420
13842.44 440
13843.55 423
13844.66 470
13845.77 437
13846.88 425
13848.00 433
13849.11 435
13850.22 416
13851.33 422
13852.44 435
13853.56 446
13854.67 402
13855.78 435
13856.89 453
13858.00 459
13859.12 479
13860.23 396
13861.34 450
13862.45 470
13863.56 497
13864.68 438
13865.79 506
13866.90 485
13868.01 472
13869.13 472
13870.24 466
13871.35 506
13872.46 485
13873.58 462
13874.69 439
13875.80 440
13876.91 488
13878.03 482
13879.14 466
13880.25 464
13881.37 462
13882.48 478
13883.59 428
13884.71 435
13885.82 418
13886.93 428
13888.05 487
13889.16 459
13890.27 430
13891.39 388
13892.50 441
13893.61 469
13894.73 470
13895.84 516
13896.95 481
13898.07 462
13899.18 458
13900.29 418
13901.41 430
13902.52 432
13903.64 459
13904.75 434
13905.86 422
13906.98 445
13908.09 457
13909.21 440
13910.32 459
13911.43 398
13912.55 393
13913.66 402
13914.78 364
13915.89 386
13917.01 358
13918.12 381
13919.24 446
13920.35 424
13921.46 371
13922.58 363
13923.69 421
13924.81 453
13925.92 401
13927.04 377
13928.15 403
13929.27 418
13930.38 407
13931.50 376
13932.61 390
13933.73 373
13934.84 429
13935.96 408
13937.07 393
13938.19 413
13939.30 377
13940.42 403
13941.54 417
13942.65 375
13943.77 375
13944.88 388
13946.00 391
13947.11 368
13948.23 391
13949.34 433
13950.46 392
13951.58 432
13952.69 398
13953.81 343
13954.92 325
13956.04 366
13957.16 373
13958.27 396
13959.39 383
13960.50 380
13961.62 397
13962.74 382
13963.85 414
13964.97 395
13966.09 383
13967.20 397
13968.32 388
13969.44 419
13970.55 388
13971.67 340
13972.79 356
13973.90 396
13975.02 419
13976.14 355
13977.25 341
13978.37 389
13979.49 375
13980.60 378
13981.72 346
13982.84 421
13983.95 384
13985.07 389
13986.19 370
13987.31 349
13988.42 394
13989.54 373
13990.66 397
13991.78 386
13992.89 334
13994.01 415
13995.13 393
13996.25 421
13997.36 415
13998.48 380
13999.60 391
14000.72 380
14001.83 396
14002.95 396
14004.07 364
14005.19 422
14006.31 366
14007.42 379
14008.54 374
14009.66 386
14010.78 393
14011.90 332
14013.02 359
14014.13 417
14015.25 426
14016.37 420
14017.49 446
14018.61 395
14019.73 389
14020.84 450
14021.96 448
14023.08 426
14024.20 425
14025.32 386
14026.44 377
14027.56 386
14028.68 365
14029.80 372
14030.91 373
14032.03 399
14033.15 396
14034.27 354
14035.39 393
14036.51 416
14037.63 412
14038.75 392
14039.87 379
14040.99 406
14042.11 399
14043.23 390
14044.35 358
14045.47 366
14046.58 349
14047.70 372
14048.82 333
14049.94 341
14051.06 379
14052.18 412
14053.30 373
14054.42 359
14055.54 388
14056.66 355
14057.78 363
14058.90 376
14060.02 369
14061.14 421
14062.26 406
14063.38 397
14064.51 363
14065.63 372
14066.75 353
14067.87 384
14068.99 383
14070.11 403
14071.23 416
14072.35 364
14073.47 365
14074.59 344
14075.71 368
14076.83 398
14077.95 366
14079.07 398
14080.19 405
14081.32 418
14082.44 435
14083.56 443
14084.68 454
14085.80 453
14086.92 408
14088.04 413
14089.16 415
14090.29 445
14091.41 421
14092.53 461
14093.65 501
14094.77 507
14095.89 497
14097.01 464
14098.14 451
14099.26 458
14100.38 458
14101.50 474
14102.62 459
14103.75 420
14104.87 414
14105.99 413
14107.11 483
14108.23 395
14109.36 417
14110.48 433
14111.60 356
14112.72 384
14113.84 380
14114.97 381
14116.09 405
14117.21 388
14118.33 371
14119.46 328
14120.58 340
14121.70 333
14122.82 358
14123.95 359
14125.07 390
14126.19 365
14127.32 362
14128.44 385
14129.56 353
14130.68 345
14131.81 403
14132.93 339
14134.05 395
14135.18 358
14136.30 330
14137.42 302
14138.55 334
14139.67 344
14140.79 320
14141.92 328
14143.04 322
14144.16 347
14145.29 351
14146.41 361
14147.54 326
14148.66 334
14149.78 331
14150.91 362
14152.03 360
14153.15 335
14154.28 298
14155.40 334
14156.53 348
14157.65 336
14158.77 335
14159.90 352
14161.02 310
14162.15 316
14163.27 350
14164.40 346
14165.52 314
14166.64 321
14167.77 328
14168.89 389
14170.02 350
14171.14 325
14172.27 312
14173.39 322
14174.52 332
14175.64 356
14176.77 322
14177.89 318
14179.02 312
14180.14 329
14181.27 357
14182.39 299
14183.52 337
14184.64 333
14185.77 304
14186.89 306
14188.02 287
14189.14 341
14190.27 342
14191.39 307
14192.52 340
14193.64 323
14194.77 283
14195.90 293
14197.02 299
14198.15 306
14199.27 311
14200.40 282
14201.52 284
14202.65 307
14203.78 318
14204.90 261
14206.03 289
14207.15 320
14208.28 315
14209.41 312
14210.53 319
14211.66 300
14212.78 298
14213.91 277
14215.04 294
14216.16 277
14217.29 297
14218.42 286
14219.54 296
14220.67 315
14221.80 337
14222.92 276
14224.05 281
14225.18 260
14226.30 264
14227.43 274
14228.56 286
14229.68 260
14230.81 289
14231.94 295
14233.06 316
14234.19 260
14235.32 261
14236.45 285
14237.57 277
14238.70 263
14239.83 260
14240.96 269
14242.08 303
14243.21 282
14244.34 261
14245.47 271
14246.59 266
14247.72 269
14248.85 279
14249.98 282
14251.10 274
14252.23 269
14253.36 231
14254.49 237
14255.62 287
14256.74 282
14257.87 295
14259.00 306
14260.13 238
14261.26 271
14262.38 247
14263.51 240
14264.64 255
14265.77 280
14266.90 286
14268.03 261
14269.15 273
14270.28 236
14271.41 259
14272.54 249
14273.67 260
14274.80 261
14275.93 257
14277.06 223
14278.18 281
14279.31 268
14280.44 241
14281.57 241
14282.70 264
14283.83 253
14284.96 278
14286.09 237
14287.22 247
14288.35 264
14289.48 269
14290.60 258
14291.73 260
14292.86 266
14293.99 247
14295.12 233
14296.25 240
14297.38 230
14298.51 239
14299.64 248
14300.77 235
14301.90 244
14303.03 252
14304.16 250
14305.29 245
14306.42 246
14307.55 219
14308.68 237
14309.81 267
14310.94 219
14312.07 236
14313.20 224
14314.33 247
14315.46 256
14316.59 284
14317.72 228
14318.85 238
14319.98 257
14321.11 279
14322.24 227
14323.38 208
14324.51 223
14325.64 238
14326.77 255
14327.90 265
14329.03 268
14330.16 213
14331.29 236
14332.42 254
14333.55 259
14334.68 229
14335.82 206
14336.95 215
14338.08 210
14339.21 198
14340.34 226
14341.47 234
14342.60 233
14343.73 277
14344.87 232
14346.00 199
14347.13 198
14348.26 201
14349.39 200
14350.52 194
14351.66 206
14352.79 222
14353.92 229
14355.05 226
14356.18 209
14357.32 213
14358.45 209
14359.58 221
14360.71 217
14361.84 223
14362.98 241
14364.11 218
14365.24 231
14366.37 221
14367.51 257
14368.64 254
14369.77 241
14370.90 215
14372.04 229
14373.17 193
14374.30 217
14375.43 216
14376.57 234
14377.70 229
14378.83 219
14379.97 242
14381.10 251
14382.23 211
14383.36 233
14384.50 255
14385.63 244
14386.76 222
14387.90 213
14389.03 198
14390.16 212
14391.30 218
14392.43 198
14393.56 233
14394.70 243
14395.83 214
14396.96 250
14398.10 239
14399.23 246
14400.37 226
14401.50 217
14402.63 209
14403.77 215
14404.90 227
14406.03 250
14407.17 253
14408.30 243
14409.44 236
14410.57 229
14411.70 218
14412.84 233
14413.97 229
14415.11 232
14416.24 200
14417.38 202
14418.51 202
14419.64 208
14420.78 214
14421.91 208
14423.05 196
14424.18 232
14425.32 210
14426.45 235
14427.59 215
14428.72 228
14429.86 205
14430.99 229
14432.13 218
14433.26 214
14434.40 238
14435.53 233
14436.67 241
14437.80 230
14438.94 224
14440.07 231
14441.21 207
14442.34 212
14443.48 203
14444.61 225
14445.75 245
14446.89 234
14448.02 225
14449.16 242
14450.29 226
14451.43 214
14452.56 215
14453.70 209
14454.84 214
14455.97 209
14457.11 260
14458.24 235
14459.38 247
14460.52 187
14461.65 184
14462.79 195
14463.92 202
14465.06 203
14466.20 215
14467.33 243
14468.47 213
14469.61 207
14470.74 219
14471.88 203
14473.02 208
14474.15 245
14475.29 225
14476.43 235
14477.56 220
14478.70 221
14479.84 234
14480.97 227
14482.11 219
14483.25 221
14484.38 251
14485.52 233
14486.66 238
14487.79 213
14488.93 220
14490.07 242
14491.21 204
14492.34 217
14493.48 230
14494.62 218
14495.76 198
14496.89 186
14498.03 226
14499.17 211
14500.31 253
14501.44 217
14502.58 202
14503.72 232
14504.86 218
14506.00 211
14507.13 207
14508.27 251
14509.41 219
14510.55 214
14511.69 221
14512.82 222
14513.96 213
14515.10 231
14516.24 196
14517.38 199
14518.51 192
14519.65 229
14520.79 217
14521.93 208
14523.07 217
14524.21 210
14525.35 222
14526.48 209
14527.62 222
14528.76 221
14529.90 195
14531.04 229
14532.18 226
14533.32 213
14534.46 229
14535.60 224
14536.73 233
14537.87 254
14539.01 231
14540.15 226
14541.29 202
14542.43 220
14543.57 218
14544.71 221
14545.85 186
14546.99 220
14548.13 276
14549.27 262
14550.41 245
14551.55 212
14552.69 208
14553.83 219
14554.97 214
14556.11 217
14557.25 219
14558.39 221
14559.53 225
14560.67 213
14561.81 258
14562.95 203
14564.09 233
14565.23 262
14566.37 266
14567.51 234
14568.65 253
14569.79 228
14570.93 242
14572.07 230
14573.21 233
14574.35 259
14575.49 248
14576.63 251
14577.77 231
14578.91 236
14580.05 251
14581.19 266
14582.33 260
14583.48 240
14584.62 225
14585.76 232
14586.90 217
14588.04 233
14589.18 240
14590.32 212
14591.46 224
14592.60 283
14593.75 228
14594.89 259
14596.03 236
14597.17 218
14598.31 215
14599.45 277
14600.59 259
14601.74 266
14602.88 244
14604.02 238
14605.16 258
14606.30 267
14607.44 230
14608.59 249
14609.73 221
14610.87 251
14612.01 261
14613.15 244
14614.30 260
14615.44 270
14616.58 271
14617.72 250
14618.87 291
14620.01 297
14621.15 282
14622.29 278
14623.44 284
14624.58 310
14625.72 300
14626.86 260
14628.01 281
14629.15 288
14630.29 262
14631.43 283
14632.58 292
14633.72 326
14634.86 301
14636.01 286
14637.15 300
14638.29 277
14639.44 279
14640.58 290
14641.72 304
14642.86 327
14644.01 324
14645.15 297
14646.29 271
14647.44 246
14648.58 279
14649.73 276
14650.87 248
14652.01 291
14653.16 270
14654.30 251
14655.44 254
14656.59 251
14657.73 234
14658.87 252
14660.02 258
14661.16 263
14662.31 235
14663.45 261
14664.59 256
14665.74 229
14666.88 215
14668.03 236
14669.17 249
14670.32 250
14671.46 262
14672.60 285
14673.75 283
14674.89 248
14676.04 246
14677.18 233
14678.33 226
14679.47 238
14680.62 249
14681.76 264
14682.91 234
14684.05 216
14685.20 203
14686.34 208
14687.49 215
14688.63 225
14689.78 210
14690.92 211
14692.07 189
14693.21 224
14694.36 232
14695.50 241
14696.65 244
14697.79 237
14698.94 210
14700.08 235
14701.23 239
14702.38 222
14703.52 210
14704.67 223
14705.81 259
14706.96 240
14708.10 220
14709.25 224
14710.40 228
14711.54 238
14712.69 236
14713.83 224
14714.98 227
14716.13 209
14717.27 247
14718.42 234
14719.56 215
14720.71 217
14721.86 217
14723.00 190
14724.15 243
14725.30 233
14726.44 221
14727.59 209
14728.74 223
14729.88 209
14731.03 236
14732.18 254
14733.32 221
14734.47 206
14735.62 212
14736.76 223
14737.91 219
14739.06 231
14740.20 215
14741.35 224
14742.50 255
14743.65 230
14744.79 186
14745.94 277
14747.09 202
14748.23 225
14749.38 254
14750.53 275
14751.68 254
14752.82 261
14753.97 287
14755.12 255
14756.27 240
14757.42 249
14758.56 280
14759.71 224
14760.86 222
14762.01 240
14763.15 217
14764.30 227
14765.45 208
14766.60 255
14767.75 223
14768.90 247
14770.04 293
14771.19 290
14772.34 253
14773.49 255
14774.64 245
14775.79 292
14776.93 265
14778.08 267
14779.23 271
14780.38 273
14781.53 264
14782.68 299
14783.83 294
14784.97 290
14786.12 272
14787.27 234
14788.42 240
14789.57 298
14790.72 261
14791.87 292
14793.02 283
14794.17 274
14795.32 297
14796.46 289
14797.61 320
14798.76 299
14799.91 301
14801.06 339
14802.21 279
14803.36 283
14804.51 284
14805.66 252
14806.81 266
14807.96 260
14809.11 318
14810.26 300
14811.41 302
14812.56 309
14813.71 304
14814.86 283
14816.01 277
14817.16 326
14818.31 318
14819.46 297
14820.61 280
14821.76 269
14822.91 265
14824.06 271
14825.21 250
14826.36 258
14827.51 240
14828.66 274
14829.81 285
14830.96 259
14832.11 250
14833.26 253
14834.42 254
14835.57 211
14836.72 213
14837.87 229
14839.02 244
14840.17 245
14841.32 259
14842.47 218
14843.62 212
14844.77 258
14845.92 233
14847.08 237
14848.23 213
14849.38 198
14850.53 212
14851.68 201
14852.83 174
14853.98 187
14855.14 202
14856.29 200
14857.44 164
14858.59 193
14859.74 195
14860.89 228
14862.05 195
14863.20 197
14864.35 168
14865.50 190
14866.65 192
14867.81 182
14868.96 172
14870.11 213
14871.26 218
14872.41 224
14873.57 204
14874.72 193
14875.87 194
14877.02 208
14878.18 207
14879.33 176
14880.48 219
14881.63 200
14882.79 207
14883.94 223
14885.09 191
14886.24 230
14887.40 186
14888.55 207
14889.70 209
14890.86 194
14892.01 175
14893.16 220
14894.31 218
14895.47 201
14896.62 206
14897.77 196
14898.93 219
14900.08 237
14901.23 203
14902.39 199
14903.54 230
14904.69 208
14905.85 166
14907.00 207
14908.16 196
14909.31 200
14910.46 246
14911.62 196
14912.77 205
14913.92 213
14915.08 211
14916.23 236
14917.39 209
14918.54 192
14919.69 181
14920.85 219
14922.00 226
14923.16 214
14924.31 184
14925.46 198
14926.62 207
14927.77 209
14928.93 202
14930.08 235
14931.24 220
14932.39 205
14933.55 210
14934.70 192
14935.85 212
14937.01 207
14938.16 184
14939.32 208
14940.47 215
14941.63 170
14942.78 173
14943.94 182
14945.09 187
14946.25 177
14947.40 195
14948.56 191
14949.71 179
14950.87 204
14952.03 212
14953.18 199
14954.34 188
14955.49 178
14956.65 209
14957.80 212
14958.96 188
14960.11 174
14961.27 192
14962.42 185
14963.58 172
14964.74 172
14965.89 182
14967.05 173
14968.20 150
14969.36 193
14970.52 187
14971.67 173
14972.83 163
14973.98 160
14975.14 179
14976.30 167
14977.45 186
14978.61 186
14979.77 168
14980.92 174
14982.08 181
14983.24 170
14984.39 148
14985.55 152
14986.70 169
14987.86 175
14989.02 169
14990.18 172
14991.33 182
14992.49 182
14993.65 173
14994.80 179
14995.96 169
14997.12 166
14998.27 175
14999.43 167
15000.59 135
15001.75 150
15002.90 164
15004.06 159
15005.22 145
15006.37 151
15007.53 144
15008.69 149
15009.85 183
15011.00 171
15012.16 170
15013.32 171
15014.48 203
15015.64 194
15016.79 162
15017.95 145
15019.11 166
15020.27 173
15021.43 157
15022.58 167
15023.74 150
15024.90 144
15026.06 148
15027.22 164
15028.37 168
15029.53 151
15030.69 161
15031.85 159
15033.01 151
15034.17 181
15035.32 156
15036.48 155
15037.64 139
15038.80 172
15039.96 182
15041.12 166
15042.28 155
15043.44 164
15044.59 158
15045.75 146
15046.91 143
15048.07 150
15049.23 172
15050.39 175
15051.55 139
15052.71 138
15053.87 159
15055.03 160
15056.19 180
15057.35 147
15058.50 152
15059.66 176
15060.82 164
15061.98 177
15063.14 154
15064.30 165
15065.46 186
15066.62 218
15067.78 177
15068.94 147
15070.10 167
15071.26 187
15072.42 156
15073.58 154
15074.74 141
15075.90 168
15077.06 167
15078.22 165
15079.38 170
15080.54 143
15081.70 162
15082.86 188
15084.02 163
15085.18 147
15086.34 162
15087.50 156
15088.67 171
15089.83 147
15090.99 146
15092.15 174
15093.31 182
15094.47 147
15095.63 157
15096.79 174
15097.95 164
15099.11 193
15100.27 135
15101.43 139
15102.60 187
15103.76 159
15104.92 157
15106.08 143
15107.24 148
15108.40 166
15109.56 173
15110.72 187
15111.89 153
15113.05 183
15114.21 161
15115.37 144
15116.53 136
15117.69 162
15118.86 171
15120.02 164
15121.18 192
15122.34 174
15123.50 185
15124.67 166
15125.83 187
15126.99 158
15128.15 169
15129.31 183
15130.48 169
15131.64 189
15132.80 165
15133.96 173
15135.13 162
15136.29 129
15137.45 153
15138.61 152
15139.78 134
15140.94 192
15142.10 150
15143.26 152
15144.43 168
15145.59 161
15146.75 162
15147.91 169
15149.08 192
15150.24 161
15151.40 145
15152.57 150
15153.73 149
15154.89 164
15156.06 165
15157.22 175
15158.38 185
15159.55 136
15160.71 165
15161.87 157
15163.04 154
15164.20 182
15165.36 171
15166.53 170
15167.69 148
15168.85 154
15170.02 147
15171.18 132
15172.35 153
15173.51 152
15174.67 184
15175.84 216
15177.00 171
15178.17 171
15179.33 196
15180.49 171
15181.66 154
15182.82 168
15183.99 151
15185.15 156
15186.31 126
15187.48 171
15188.64 175
15189.81 154
15190.97 168
15192.14 172
15193.30 170
15194.47 161
15195.63 188
15196.80 177
15197.96 171
15199.13 191
15200.29 181
15201.46 146
15202.62 142
15203.79 157
15204.95 139
15206.12 158
15207.28 156
15208.45 145
15209.61 170
15210.78 168
15211.94 169
15213.11 168
15214.27 183
15215.44 190
15216.60 166
15217.77 162
15218.93 161
15220.10 213
15221.27 191
15222.43 185
15223.60 163
15224.76 193
15225.93 179
15227.10 169
15228.26 177
15229.43 167
15230.59 172
15231.76 175
15232.93 182
15234.09 175
15235.26 175
15236.42 164
15237.59 183
15238.76 189
15239.92 173
15241.09 170
15242.26 205
15243.42 200
15244.59 167
15245.76 157
15246.92 181
15248.09 204
15249.26 199
15250.42 178
15251.59 159
15252.76 158
15253.92 168
15255.09 181
15256.26 159
15257.43 163
15258.59 178
15259.76 185
15260.93 156
15262.09 154
15263.26 182
15264.43 166
15265.60 175
15266.76 170
15267.93 156
15269.10 161
15270.27 156
15271.43 161
15272.60 169
15273.77 149
15274.94 162
15276.10 170
15277.27 174
15278.44 152
15279.61 183
15280.78 200
15281.94 175
15283.11 158
15284.28 176
15285.45 163
15286.62 184
15287.79 174
15288.95 174
15290.12 171
15291.29 177
15292.46 175
15293.63 196
15294.80 167
15295.96 161
15297.13 185
15298.30 158
15299.47 189
15300.64 176
15301.81 168
15302.98 165
15304.15 144
15305.31 142
15306.48 130
15307.65 149
15308.82 156
15309.99 164
15311.16 189
15312.33 163
15313.50 171
15314.67 172
15315.84 158
15317.01 171
15318.18 144
15319.34 155
15320.51 177
15321.68 182
15322.85 159
15324.02 159
15325.19 172
15326.36 157
15327.53 153
15328.70 188
15329.87 177
15331.04 150
15332.21 178
15333.38 163
15334.55 158
15335.72 190
15336.89 151
15338.06 154
15339.23 194
15340.40 185
15341.57 154
15342.74 158
15343.91 167
15345.08 173
15346.26 155
15347.43 183
15348.60 192
15349.77 168
15350.94 153
15352.11 208
15353.28 182
15354.45 157
15355.62 148
15356.79 149
15357.96 162
15359.13 154
15360.30 174
15361.48 154
15362.65 172
15363.82 154
15364.99 172
15366.16 179
15367.33 180
15368.50 167
15369.67 157
15370.85 148
15372.02 185
15373.19 222
15374.36 175
15375.53 140
15376.70 158
15377.88 153
15379.05 189
15380.22 168
15381.39 163
15382.56 200
15383.73 175
15384.91 169
15386.08 148
15387.25 172
15388.42 169
15389.59 176
15390.77 144
15391.94 168
15393.11 152
15394.28 163
15395.46 156
15396.63 154
15397.80 146
15398.97 148
15400.15 168
15401.32 189
15402.49 170
15403.66 157
15404.84 156
15406.01 161
15407.18 140
15408.36 160
15409.53 161
15410.70 176
15411.87 175
15413.05 194
15414.22 180
15415.39 175
15416.57 164
15417.74 167
15418.91 164
15420.09 153
15421.26 146
15422.43 176
15423.61 206
15424.78 167
15425.95 141
15427.13 150
15428.30 166
15429.47 168
15430.65 215
15431.82 165
15433.00 176
15434.17 159
15435.34 161
15436.52 168
15437.69 148
15438.87 167
15440.04 178
15441.21 155
15442.39 135
15443.56 155
15444.74 151
15445.91 175
15447.09 200
15448.26 163
15449.43 142
15450.61 162
15451.78 146
15452.96 135
15454.13 158
15455.31 168
15456.48 161
15457.66 153
15458.83 148
15460.01 154
15461.18 184
15462.36 173
15463.53 164
15464.71 134
15465.88 150
15467.06 154
15468.23 161
15469.41 132
15470.58 170
15471.76 170
15472.93 188
15474.11 160
15475.28 140
15476.46 163
15477.63 137
15478.81 163
15479.99 153
15481.16 146
15482.34 147
15483.51 142
15484.69 174
15485.86 192
15487.04 143
15488.22 143
15489.39 138
15490.57 180
15491.74 163
15492.92 169
15494.10 191
15495.27 184
15496.45 162
15497.62 177
15498.80 157
15499.98 173
15501.15 165
15502.33 167
15503.51 174
15504.68 181
15505.86 172
15507.04 193
15508.21 175
15509.39 164
15510.57 187
15511.74 196
15512.92 168
15514.10 194
15515.27 179
15516.45 163
15517.63 151
15518.81 184
15519.98 209
15521.16 181
15522.34 171
15523.51 185
15524.69 161
15525.87 131
15527.05 159
15528.22 172
15529.40 189
15530.58 168
15531.76 181
15532.93 189
15534.11 186
15535.29 172
15536.47 166
15537.64 156
15538.82 168
15540.00 168
15541.18 184
15542.36 168
15543.53 187
15544.71 191
15545.89 179
15547.07 163
15548.25 169
15549.43 189
15550.60 156
15551.78 169
15552.96 143
15554.14 169
15555.32 199
15556.50 202
15557.67 155
15558.85 186
15560.03 162
15561.21 189
15562.39 218
15563.57 198
15564.75 169
15565.93 203
15567.10 184
15568.28 192
15569.46 170
15570.64 172
15571.82 163
15573.00 215
15574.18 179
15575.36 186
15576.54 177
15577.72 178
15578.90 201
15580.08 182
15581.26 181
15582.43 164
15583.61 176
15584.79 180
15585.97 197
15587.15 180
15588.33 151
15589.51 176
15590.69 181
15591.87 185
15593.05 162
15594.23 166
15595.41 210
15596.59 187
15597.77 198
15598.95 207
15600.13 196
15601.31 221
15602.49 185
15603.67 205
15604.85 221
15606.03 222
15607.21 222
15608.40 209
15609.58 225
15610.76 230
15611.94 190
15613.12 185
15614.30 192
15615.48 204
15616.66 199
15617.84 181
15619.02 198
15620.20 207
15621.38 195
15622.56 241
15623.75 206
15624.93 211
15626.11 222
15627.29 241
15628.47 220
15629.65 185
15630.83 246
15632.01 227
15633.20 204
15634.38 182
15635.56 207
15636.74 245
15637.92 254
15639.10 215
15640.29 254
15641.47 233
15642.65 217
15643.83 210
15645.01 197
15646.19 252
15647.38 218
15648.56 259
15649.74 257
15650.92 241
15652.10 234
15653.29 215
15654.47 212
15655.65 237
15656.83 237
15658.02 242
15659.20 262
15660.38 247
15661.56 249
15662.75 224
15663.93 239
15665.11 267
15666.29 210
15667.48 225
15668.66 291
15669.84 229
15671.03 236
15672.21 222
15673.39 228
15674.57 233
15675.76 249
15676.94 230
15678.12 251
15679.31 227
15680.49 224
15681.67 197
15682.86 200
15684.04 213
15685.22 219
15686.41 206
15687.59 201
15688.77 208
15689.96 223
15691.14 232
15692.32 227
15693.51 259
15694.69 224
15695.88 222
15697.06 228
15698.24 239
15699.43 238
15700.61 213
15701.80 247
15702.98 264
15704.16 217
15705.35 253
15706.53 263
15707.72 209
15708.90 205
15710.09 223
15711.27 263
15712.45 233
15713.64 225
15714.82 254
15716.01 259
15717.19 302
15718.38 248
15719.56 252
15720.75 260
15721.93 296
15723.12 298
15724.30 259
15725.49 261
15726.67 237
15727.86 237
15729.04 249
15730.23 223
15731.41 250
15732.60 241
15733.78 231
15734.97 249
15736.15 237
15737.34 270
15738.52 258
15739.71 242
15740.89 259
15742.08 256
15743.27 289
15744.45 268
15745.64 229
15746.82 270
15748.01 261
15749.19 289
15750.38 292
15751.57 239
15752.75 271
15753.94 295
15755.12 306
15756.31 278
15757.50 296
15758.68 253
15759.87 304
15761.05 259
15762.24 257
15763.43 259
15764.61 275
15765.80 255
15766.99 253
15768.17 278
15769.36 279
15770.55 293
15771.73 256
15772.92 238
15774.11 268
15775.29 269
15776.48 257
15777.67 269
15778.85 265
15780.04 246
15781.23 226
15782.42 251
15783.60 231
15784.79 205
15785.98 199
15787.16 209
15788.35 235
15789.54 216
15790.73 258
15791.91 262
15793.10 245
15794.29 220
15795.48 208
15796.66 220
15797.85 232
15799.04 254
15800.23 209
15801.41 196
15802.60 219
15803.79 225
15804.98 236
15806.17 202
15807.35 204
15808.54 231
15809.73 210
15810.92 200
15812.11 258
15813.30 250
15814.48 215
15815.67 213
15816.86 194
15818.05 185
15819.24 214
15820.43 229
15821.61 181
15822.80 190
15823.99 200
15825.18 190
15826.37 191
15827.56 224
15828.75 215
15829.94 239
15831.12 186
15832.31 187
15833.50 191
15834.69 206
15835.88 219
15837.07 190
15838.26 211
15839.45 195
15840.64 185
15841.83 219
15843.02 199
15844.21 201
15845.39 220
15846.58 209
15847.77 217
15848.96 192
15850.15 185
15851.34 211
15852.53 203
15853.72 221
15854.91 217
15856.10 215
15857.29 197
15858.48 205
15859.67 213
15860.86 228
15862.05 224
15863.24 239
15864.43 211
15865.62 195
15866.81 186
15868.00 187
15869.19 202
15870.38 202
15871.57 221
15872.76 234
15873.96 206
15875.15 218
15876.34 187
15877.53 196
15878.72 185
15879.91 188
15881.10 176
15882.29 164
15883.48 200
15884.67 202
15885.86 228
15887.05 193
15888.25 221
15889.44 204
15890.63 228
15891.82 210
15893.01 191
15894.20 226
15895.39 205
15896.58 222
15897.78 209
15898.97 196
15900.16 234
15901.35 211
15902.54 218
15903.73 202
15904.92 217
15906.12 242
15907.31 219
15908.50 209
15909.69 228
15910.88 225
15912.08 247
15913.27 253
15914.46 210
15915.65 216
15916.84 227
15918.04 258
15919.23 217
15920.42 211
15921.61 221
15922.81 199
15924.00 209
15925.19 192
15926.38 204
15927.58 215
15928.77 205
15929.96 224
15931.15 194
15932.35 211
15933.54 222
15934.73 202
15935.92 212
15937.12 213
15938.31 185
15939.50 172
15940.70 164
15941.89 181
15943.08 186
15944.28 154
15945.47 191
15946.66 235
15947.86 185
15949.05 189
15950.24 182
15951.44 185
15952.63 189
15953.82 201
15955.02 180
15956.21 167
15957.40 151
15958.60 154
15959.79 208
15960.99 216
15962.18 203
15963.37 169
15964.57 181
15965.76 190
15966.96 165
15968.15 205
15969.34 182
15970.54 216
15971.73 212
15972.93 186
15974.12 181
15975.31 154
15976.51 144
15977.70 180
15978.90 152
15980.09 159
15981.29 137
15982.48 141
15983.68 150
15984.87 161
15986.07 165
15987.26 178
15988.46 192
15989.65 154
15990.85 152
15992.04 162
15993.24 171
15994.43 188
15995.63 189
15996.82 161
15998.02 143
15999.21 160
16000.41 188
16001.60 200
16002.80 177
16003.99 176
16005.19 168
16006.38 149
16007.58 169
16008.77 168
16009.97 174
16011.17 164
16012.36 173
16013.56 157
16014.75 168
16015.95 153
16017.14 145
16018.34 153
16019.54 145
16020.73 147
16021.93 178
16023.13 162
16024.32 163
16025.52 121
16026.71 134
16027.91 171
16029.11 173
16030.30 176
16031.50 148
16032.70 154
16033.89 164
16035.09 164
16036.29 144
16037.48 127
16038.68 169
16039.88 164
16041.07 136
16042.27 153
16043.47 137
16044.66 133
16045.86 130
16047.06 119
16048.25 122
16049.45 129
16050.65 145
16051.85 159
16053.04 164
16054.24 140
16055.44 160
16056.64 165
16057.83 174
16059.03 148
16060.23 139
16061.43 150
16062.62 158
16063.82 157
16065.02 136
16066.22 164
16067.41 172
16068.61 153
16069.81 154
16071.01 151
16072.21 138
16073.40 141
16074.60 132
16075.80 155
16077.00 135
16078.20 129
16079.39 140
16080.59 155
16081.79 129
16082.99 162
16084.19 143
16085.39 167
16086.58 152
16087.78 149
16088.98 133
16090.18 124
16091.38 132
16092.58 141
16093.78 146
16094.98 131
16096.17 131
16097.37 164
16098.57 149
16099.77 137
16100.97 145
16102.17 149
16103.37 168
16104.57 143
16105.77 140
16106.97 132
16108.17 122
16109.36 142
16110.56 125
16111.76 145
16112.96 147
16114.16 177
16115.36 152
16116.56 135
16117.76 122
16118.96 114
16120.16 143
16121.36 164
16122.56 168
16123.76 131
16124.96 134
16126.16 132
16127.36 127
16128.56 152
16129.76 149
16130.96 121
16132.16 154
16133.36 176
16134.56 150
16135.76 140
16136.96 138
16138.16 145
16139.36 152
16140.56 144
16141.76 155
16142.97 167
16144.17 167
16145.37 137
16146.57 142
16147.77 130
16148.97 144
16150.17 166
16151.37 138
16152.57 125
16153.77 149
16154.97 153
16156.18 145
16157.38 141
16158.58 135
16159.78 125
16160.98 158
16162.18 131
16163.38 124
16164.58 125
16165.79 130
16166.99 141
16168.19 150
16169.39 143
16170.59 149
16171.79 141
16173.00 170
16174.20 136
16175.40 146
16176.60 151
16177.80 146
16179.01 162
16180.21 145
16181.41 150
16182.61 139
16183.81 124
16185.02 143
16186.22 154
16187.42 144
16188.62 163
16189.82 160
16191.03 170
16192.23 164
16193.43 161
16194.63 163
16195.84 158
16197.04 147
16198.24 122
16199.45 139
16200.65 140
16201.85 143
16203.05 128
16204.26 148
16205.46 135
16206.66 143
16207.87 147
16209.07 146
16210.27 147
16211.48 142
16212.68 137
16213.88 153
16215.08 153
16216.29 127
16217.49 141
16218.70 137
16219.90 156
16221.10 155
16222.31 163
16223.51 160
16224.71 155
16225.92 154
16227.12 175
16228.32 148
16229.53 159
16230.73 161
16231.94 144
16233.14 158
16234.34 152
16235.55 182
16236.75 142
16237.96 148
16239.16 158
16240.36 176
16241.57 183
16242.77 175
16243.98 181
16245.18 168
16246.39 156
16247.59 140
16248.80 155
16250.00 179
16251.21 186
16252.41 155
16253.61 157
16254.82 169
16256.02 155
16257.23 143
16258.43 152
16259.64 177
16260.84 161
16262.05 170
16263.25 177
16264.46 177
16265.66 150
16266.87 143
16268.08 161
16269.28 138
16270.49 171
16271.69 177
16272.90 168
16274.10 185
16275.31 184
16276.51 139
16277.72 179
16278.92 177
16280.13 175
16281.34 182
16282.54 157
16283.75 179
16284.95 193
16286.16 158
16287.37 182
16288.57 158
16289.78 163
16290.98 180
16292.19 172
16293.40 167
16294.60 163
16295.81 157
16297.02 128
16298.22 170
16299.43 175
16300.63 175
16301.84 153
16303.05 157
16304.25 151
16305.46 169
16306.67 175
16307.87 187
16309.08 135
16310.29 173
16311.50 167
16312.70 170
16313.91 135
16315.12 158
16316.32 153
16317.53 160
16318.74 160
16319.94 154
16321.15 146
16322.36 165
16323.57 160
16324.77 129
16325.98 146
16327.19 136
16328.40 156
16329.60 146
16330.81 179
16332.02 150
16333.23 162
16334.43 146
16335.64 129
16336.85 138
16338.06 154
16339.27 164
16340.47 179
16341.68 220
16342.89 135
16344.10 168
16345.31 158
16346.51 133
16347.72 143
16348.93 151
16350.14 130
16351.35 135
16352.56 130
16353.77 115
16354.97 149
16356.18 130
16357.39 169
16358.60 152
16359.81 130
16361.02 112
16362.23 130
16363.43 132
16364.64 117
16365.85 120
16367.06 133
16368.27 147
16369.48 154
16370.69 140
16371.90 140
16373.11 136
16374.32 119
16375.53 149
16376.73 160
16377.94 176
16379.15 152
16380.36 147
16381.57 153
16382.78 129
16383.99 137
16385.20 126
16386.41 157
16387.62 146
16388.83 122
16390.04 129
16391.25 151
16392.46 120
16393.67 134
16394.88 156
16396.09 131
16397.30 122
16398.51 138
16399.72 126
16400.93 138
16402.14 148
16403.35 146
16404.56 148
16405.77 129
16406.98 133
16408.19 132
16409.40 118
16410.61 152
16411.82 132
16413.04 124
16414.25 145
16415.46 152
16416.67 121
16417.88 121
16419.09 151
16420.30 156
16421.51 127
16422.72 137
16423.93 126
16425.14 146
16426.36 136
16427.57 141
16428.78 169
16429.99 120
16431.20 125
16432.41 106
16433.62 129
16434.83 119
16436.05 131
16437.26 146
16438.47 138
16439.68 172
16440.89 160
16442.10 130
16443.32 165
16444.53 148
16445.74 151
16446.95 134
16448.16 144
16449.38 127
16450.59 123
16451.80 112
16453.01 115
16454.22 132
16455.44 131
16456.65 116
16457.86 132
16459.07 138
16460.29 138
16461.50 141
16462.71 169
16463.92 130
16465.14 121
16466.35 130
16467.56 115
16468.77 150
16469.99 128
16471.20 141
16472.41 113
16473.63 107
16474.84 132
16476.05 117
16477.26 140
16478.48 133
16479.69 123
16480.90 130
16482.12 128
16483.33 142
16484.54 132
16485.76 118
16486.97 130
16488.18 130
16489.40 105
16490.61 99
16491.82 115
16493.04 118
16494.25 129
16495.47 128
16496.68 125
16497.89 132
16499.11 115
16500.32 124
16501.53 135
16502.75 152
16503.96 143
16505.18 140
16506.39 130
16507.61 121
16508.82 137
16510.03 123
16511.25 144
16512.46 135
16513.68 128
16514.89 120
16516.11 132
16517.32 140
16518.53 108
16519.75 140
16520.96 136
16522.18 121
16523.39 116
16524.61 143
16525.82 132
16527.04 123
16528.25 136
16529.47 111
16530.68 131
16531.90 118
16533.11 104
16534.33 110
16535.54 115
16536.76 113
16537.97 129
16539.19 122
16540.40 108
16541.62 112
16542.84 131
16544.05 110
16545.27 85
16546.48 104
16547.70 118
16548.91 127
16550.13 123
16551.35 129
16552.56 158
16553.78 136
16554.99 119
16556.21 119
16557.42 121
16558.64 107
16559.86 123
16561.07 140
16562.29 123
16563.51 137
16564.72 129
16565.94 117
16567.15 131
16568.37 137
16569.59 145
16570.80 149
16572.02 140
16573.24 130
16574.45 132
16575.67 122
16576.89 139
16578.10 125
16579.32 143
16580.54 141
16581.75 160
16582.97 129
16584.19 117
16585.41 116
16586.62 131
16587.84 131
16589.06 144
16590.27 144
16591.49 131
16592.71 133
16593.93 125
16595.14 142
16596.36 147
16597.58 117
16598.80 104
16600.01 134
16601.23 127
16602.45 129
16603.67 124
16604.88 117
16606.10 130
16607.32 120
16608.54 132
16609.76 139
16610.97 113
16612.19 139
16613.41 140
16614.63 144
16615.85 130
16617.06 120
16618.28 122
16619.50 135
16620.72 107
16621.94 116
16623.16 122
16624.37 113
16625.59 118
16626.81 127
16628.03 118
16629.25 127
16630.47 131
16631.69 149
16632.90 131
16634.12 115
16635.34 121
16636.56 125
16637.78 146
16639.00 110
16640.22 123
16641.44 119
16642.66 99
16643.88 107
16645.09 110
16646.31 103
16647.53 112
16648.75 121
16649.97 113
16651.19 136
16652.41 116
16653.63 132
16654.85 146
16656.07 129
16657.29 112
16658.51 120
16659.73 132
16660.95 151
16662.17 111
16663.39 111
16664.61 129
16665.83 115
16667.05 106
16668.27 128
16669.49 128
16670.71 111
16671.93 123
16673.15 125
16674.37 104
16675.59 110
16676.81 115
16678.03 133
16679.25 145
16680.47 139
16681.69 149
16682.91 139
16684.13 125
16685.35 116
16686.58 125
16687.80 134
16689.02 129
16690.24 117
16691.46 128
16692.68 133
16693.90 121
16695.12 126
16696.34 146
16697.56 121
16698.79 118
16700.01 120
16701.23 139
16702.45 131
16703.67 121
16704.89 140
16706.11 130
16707.34 131
16708.56 127
16709.78 130
16711.00 129
16712.22 133
16713.44 134
16714.67 134
16715.89 123
16717.11 116
16718.33 143
16719.55 135
16720.78 108
16722.00 94
16723.22 111
16724.44 132
16725.66 124
16726.89 120
16728.11 114
16729.33 126
16730.55 114
16731.78 122
16733.00 147
16734.22 120
16735.44 110
16736.67 113
16737.89 147
16739.11 156
16740.33 113
16741.56 112
16742.78 128
16744.00 107
16745.22 136
16746.45 114
16747.67 118
16748.89 126
16750.12 121
16751.34 121
16752.56 120
16753.79 128
16755.01 113
16756.23 98
16757.46 127
16758.68 108
16759.90 108
16761.13 100
16762.35 133
16763.57 124
16764.80 123
16766.02 127
16767.24 123
16768.47 136
16769.69 131
16770.92 119
16772.14 124
16773.36 139
16774.59 116
16775.81 118
16777.04 149
16778.26 156
16779.48 119
16780.71 106
16781.93 121
16783.16 114
16784.38 117
16785.61 120
16786.83 125
16788.05 102
16789.28 101
16790.50 124
16791.73 101
16792.95 122
16794.18 109
16795.40 136
16796.63 137
16797.85 143
16799.08 105
16800.30 119
16801.53 121
16802.75 133
16803.98 128
16805.20 128
16806.43 156
16807.65 137
16808.88 116
16810.10 113
16811.33 132
16812.55 133
16813.78 123
16815.00 109
16816.23 98
16817.46 88
16818.68 89
16819.91 98
16821.13 100
16822.36 92
16823.58 101
16824.81 114
16826.04 108
16827.26 120
16828.49 140
16829.71 122
16830.94 145
16832.17 114
16833.39 137
16834.62 133
16835.84 136
16837.07 113
16838.30 110
16839.52 151
16840.75 156
16841.98 135
16843.20 133
16844.43 132
16845.66 118
16846.88 101
16848.11 127
16849.34 136
16850.56 138
16851.79 140
16853.02 122
16854.24 127
16855.47 144
16856.70 139
16857.92 155
16859.15 150
16860.38 144
16861.61 132
16862.83 144
16864.06 133
16865.29 149
16866.52 152
16867.74 154
16868.97 159
16870.20 149
16871.42 144
16872.65 150
16873.88 161
16875.11 151
16876.34 158
16877.56 135
16878.79 134
16880.02 155
16881.25 139
16882.47 158
16883.70 172
16884.93 189
16886.16 193
16887.39 154
16888.62 161
16889.84 172
16891.07 131
16892.30 139
16893.53 169
16894.76 199
16895.98 174
16897.21 141
16898.44 156
16899.67 136
16900.90 170
16902.13 146
16903.36 152
16904.59 127
16905.81 142
16907.04 127
16908.27 129
16909.50 157
16910.73 129
16911.96 124
16913.19 137
16914.42 141
16915.65 125
16916.88 137
16918.10 132
16919.33 128
16920.56 113
16921.79 133
16923.02 145
16924.25 119
16925.48 153
16926.71 139
16927.94 144
16929.17 134
16930.40 136
16931.63 137
16932.86 133
16934.09 156
16935.32 146
16936.55 115
16937.78 129
16939.01 129
16940.24 135
16941.47 129
16942.70 121
16943.93 141
16945.16 164
16946.39 161
16947.62 152
16948.85 111
16950.08 124
16951.31 137
16952.54 120
16953.77 119
16955.00 130
16956.23 110
16957.46 142
16958.69 124
16959.93 111
16961.16 121
16962.39 124
16963.62 150
16964.85 142
16966.08 132
16967.31 136
16968.54 122
16969.77 127
16971.00 134
16972.24 135
16973.47 122
16974.70 142
16975.93 157
16977.16 136
16978.39 130
16979.62 120
16980.85 117
16982.09 125
16983.32 126
16984.55 115
16985.78 159
16987.01 140
16988.24 145
16989.48 121
16990.71 110
16991.94 148
16993.17 122
16994.40 118
16995.64 104
16996.87 121
16998.10 138
16999.33 132
17000.57 113
17001.80 121
17003.03 155
17004.26 120
17005.49 97
17006.73 130
17007.96 144
17009.19 143
17010.42 138
17011.66 136
17012.89 109
17014.12 106
17015.36 151
17016.59 131
17017.82 122
17019.05 142
17020.29 153
17021.52 130
17022.75 134
17023.99 131
17025.22 104
17026.45 124
17027.69 134
17028.92 132
17030.15 101
17031.39 109
17032.62 131
17033.85 110
17035.09 120
17036.32 115
17037.55 114
17038.79 109
17040.02 125
17041.25 139
17042.49 108
17043.72 127
17044.96 114
17046.19 129
17047.42 103
17048.66 122
17049.89 118
17051.13 118
17052.36 121
17053.59 101
17054.83 90
17056.06 109
17057.30 118
17058.53 111
17059.77 126
17061.00 132
17062.23 124
17063.47 149
17064.70 130
17065.94 104
17067.17 113
17068.41 114
17069.64 120
17070.88 93
17072.11 88
17073.35 103
17074.58 99
17075.82 133
17077.05 103
17078.29 142
17079.52 126
17080.76 110
17081.99 132
17083.23 103
17084.46 101
17085.70 111
17086.93 130
17088.17 129
17089.40 105
17090.64 99
17091.88 115
17093.11 109
17094.35 114
17095.58 114
17096.82 111
17098.05 106
17099.29 126
17100.53 103
17101.76 122
17103.00 135
17104.23 122
17105.47 114
17106.71 105
17107.94 117
17109.18 126
17110.41 113
17111.65 94
17112.89 98
17114.12 112
17115.36 91
17116.60 94
17117.83 97
17119.07 131
17120.31 113
17121.54 98
17122.78 103
17124.02 96
17125.25 116
17126.49 103
17127.73 113
17128.96 103
17130.20 127
17131.44 119
17132.67 140
17133.91 135
17135.15 126
17136.39 104
17137.62 124
17138.86 122
17140.10 109
17141.33 114
17142.57 106
17143.81 105
17145.05 117
17146.28 106
17147.52 93
17148.76 120
17150.00 102
17151.24 121
17152.47 117
17153.71 111
17154.95 108
17156.19 113
17157.42 105
17158.66 125
17159.90 114
17161.14 116
17162.38 97
17163.61 121
17164.85 117
17166.09 134
17167.33 114
17168.57 120
17169.81 124
17171.04 117
17172.28 140
17173.52 134
17174.76 130
17176.00 106
17177.24 89
17178.48 114
17179.72 109
17180.95 118
17182.19 103
17183.43 107
17184.67 114
17185.91 102
17187.15 124
17188.39 120
17189.63 109
17190.87 120
17192.10 87
17193.34 79
17194.58 127
17195.82 124
17197.06 109
17198.30 108
17199.54 121
17200.78 112
17202.02 119
17203.26 120
17204.50 107
17205.74 99
17206.98 82
17208.22 103
17209.46 121
17210.70 107
17211.94 104
17213.18 127
17214.42 128
17215.66 121
17216.90 123
17218.14 119
17219.38 127
17220.62 119
17221.86 96
17223.10 113
17224.34 89
17225.58 96
17226.82 86
17228.06 98
17229.30 109
17230.54 104
17231.78 105
17233.02 113
17234.26 110
17235.50 97
17236.75 113
17237.99 88
17239.23 112
17240.47 107
17241.71 101
17242.95 78
17244.19 101
17245.43 118
17246.67 106
17247.92 87
17249.16 83
17250.40 120
17251.64 127
17252.88 122
17254.12 135
17255.36 115
17256.60 128
17257.85 98
17259.09 113
17260.33 95
17261.57 94
17262.81 117
17264.05 99
17265.30 105
17266.54 101
17267.78 106
17269.02 96
17270.26 83
17271.51 95
17272.75 105
17273.99 108
17275.23 122
17276.48 121
17277.72 107
17278.96 100
17280.20 105
17281.44 99
17282.69 107
17283.93 102
17285.17 117
17286.41 105
17287.66 104
17288.90 124
17290.14 101
17291.39 119
17292.63 82
17293.87 116
17295.11 113
17296.36 89
17297.60 117
17298.84 106
17300.09 122
17301.33 120
17302.57 106
17303.82 100
17305.06 128
17306.30 107
17307.55 104
17308.79 128
17310.03 148
17311.28 107
17312.52 113
17313.76 112
17315.01 118
17316.25 97
17317.49 114
17318.74 115
17319.98 119
17321.23 108
17322.47 113
17323.71 117
17324.96 102
17326.20 97
17327.45 132
17328.69 85
17329.93 93
17331.18 100
17332.42 86
17333.67 106
17334.91 118
17336.16 109
17337.40 105
17338.64 102
17339.89 107
17341.13 92
17342.38 93
17343.62 91
17344.87 96
17346.11 107
17347.36 105
17348.60 104
17349.85 109
17351.09 101
17352.34 141
17353.58 126
17354.83 101
17356.07 104
17357.32 73
17358.56 112
17359.81 109
17361.05 103
17362.30 107
17363.54 108
17364.79 97
17366.03 95
17367.28 108
17368.53 118
17369.77 112
17371.02 128
17372.26 129
17373.51 84
17374.75 77
17376.00 81
17377.25 90
17378.49 85
17379.74 90
17380.98 82
17382.23 81
17383.48 130
17384.72 113
17385.97 111
17387.21 127
17388.46 106
17389.71 113
17390.95 110
17392.20 115
17393.45 110
17394.69 97
17395.94 114
17397.19 115
17398.43 114
17399.68 99
17400.93 100
17402.17 91
17403.42 96
17404.67 98
17405.91 117
17407.16 108
17408.41 117
17409.65 99
17410.90 120
17412.15 104
17413.40 115
17414.64 119
17415.89 114
17417.14 132
17418.39 112
17419.63 100
17420.88 108
17422.13 120
17423.38 139
17424.62 103
17425.87 86
17427.12 107
17428.37 97
17429.61 98
17430.86 102
17432.11 105
17433.36 99
17434.60 97
17435.85 96
17437.10 99
17438.35 80
17439.60 90
17440.85 105
17442.09 97
17443.34 97
17444.59 89
17445.84 118
17447.09 90
17448.34 93
17449.58 103
17450.83 96
17452.08 101
17453.33 119
17454.58 87
17455.83 97
17457.08 107
17458.32 115
17459.57 108
17460.82 107
17462.07 101
17463.32 70
17464.57 95
17465.82 105
17467.07 124
17468.32 105
17469.57 132
17470.81 129
17472.06 94
17473.31 96
17474.56 125
17475.81 110
17477.06 103
17478.31 109
17479.56 97
17480.81 98
17482.06 121
17483.31 107
17484.56 104
17485.81 101
17487.06 94
17488.31 106
17489.56 96
17490.81 127
17492.06 99
17493.31 85
17494.56 91
17495.81 86
17497.06 117
17498.31 119
17499.56 135
17500.81 123
17502.06 95
17503.31 87
17504.56 97
17505.81 94
17507.06 105
17508.31 115
17509.56 98
17510.81 86
17512.06 95
17513.32 87
17514.57 103
17515.82 95
17517.07 116
17518.32 97
17519.57 119
17520.82 108
17522.07 86
17523.32 115
17524.57 104
17525.83 109
17527.08 118
17528.33 109
17529.58 127
17530.83 105
17532.08 123
17533.33 119
17534.59 111
17535.84 117
17537.09 104
17538.34 125
17539.59 102
17540.84 126
17542.10 125
17543.35 132
17544.60 113
17545.85 139
17547.10 123
17548.36 136
17549.61 108
17550.86 106
17552.11 103
17553.36 127
17554.62 118
17555.87 111
17557.12 109
17558.37 90
17559.63 103
17560.88 103
17562.13 110
17563.38 116
17564.64 117
17565.89 105
17567.14 109
17568.39 95
17569.65 102
17570.90 99
17572.15 95
17573.41 90
17574.66 92
17575.91 110
17577.16 104
17578.42 105
17579.67 112
17580.92 87
17582.18 95
17583.43 100
17584.68 126
17585.94 114
17587.19 100
17588.44 106
17589.70 92
17590.95 117
17592.20 89
17593.46 95
17594.71 92
17595.97 97
17597.22 91
17598.47 104
17599.73 111
17600.98 95
17602.23 102
17603.49 114
17604.74 129
17606.00 145
17607.25 129
17608.51 137
17609.76 109
17611.01 111
17612.27 97
17613.52 117
17614.78 78
17616.03 105
17617.29 107
17618.54 100
17619.79 100
17621.05 97
17622.30 103
17623.56 96
17624.81 97
17626.07 120
17627.32 87
17628.58 111
17629.83 99
17631.09 118
17632.34 102
17633.60 90
17634.85 93
17636.11 108
17637.36 90
17638.62 93
17639.87 86
17641.13 113
17642.39 90
17643.64 83
17644.90 85
17646.15 90
17647.41 119
17648.66 105
17649.92 98
17651.17 103
17652.43 114
17653.69 93
17654.94 79
17656.20 89
17657.45 99
17658.71 124
17659.97 98
17661.22 92
17662.48 84
17663.73 93
17664.99 110
17666.25 112
17667.50 129
17668.76 124
17670.02 96
17671.27 107
17672.53 113
17673.78 121
17675.04 108
17676.30 103
17677.55 100
17678.81 121
17680.07 74
17681.32 112
17682.58 105
17683.84 105
17685.10 100
17686.35 103
17687.61 108
17688.87 107
17690.12 72
17691.38 97
17692.64 94
17693.89 85
17695.15 83
17696.41 78
17697.67 91
17698.92 89
17700.18 101
17701.44 93
17702.70 113
17703.95 101
17705.21 111
17706.47 102
17707.73 98
17708.98 104
17710.24 88
17711.50 104
17712.76 86
17714.02 102
17715.27 111
17716.53 90
17717.79 97
17719.05 81
17720.31 79
17721.57 92
17722.82 95
17724.08 84
17725.34 104
17726.60 96
17727.86 96
17729.12 127
17730.37 109
17731.63 117
17732.89 108
17734.15 102
17735.41 101
17736.67 81
17737.93 83
17739.18 99
17740.44 104
17741.70 89
17742.96 88
17744.22 91
17745.48 91
17746.74 90
17748.00 85
17749.26 89
17750.52 96
17751.78 101
17753.04 95
17754.29 90
17755.55 86
17756.81 81
17758.07 109
17759.33 108
17760.59 103
17761.85 88
17763.11 117
17764.37 119
17765.63 107
17766.89 74
17768.15 101
17769.41 92
17770.67 94
17771.93 91
17773.19 80
17774.45 96
17775.71 111
17776.97 103
17778.23 84
17779.49 105
17780.75 118
17782.01 120
17783.27 107
17784.53 124
17785.79 103
17787.05 95
17788.31 115
17789.58 82
17790.84 90
17792.10 98
17793.36 107
17794.62 100
17795.88 79
17797.14 98
17798.40 94
17799.66 106
17800.92 90
17802.18 93
17803.45 89
17804.71 93
17805.97 99
17807.23 87
17808.49 88
17809.75 80
17811.01 69
17812.27 90
17813.54 84
17814.80 107
17816.06 108
17817.32 116
17818.58 108
17819.84 92
17821.11 114
17822.37 92
17823.63 116
17824.89 111
17826.15 105
17827.42 95
17828.68 81
17829.94 110
17831.20 98
17832.46 115
17833.73 103
17834.99 74
17836.25 92
17837.51 96
17838.78 94
17840.04 70
17841.30 94
17842.56 91
17843.83 89
17845.09 104
17846.35 100
17847.61 91
17848.88 107
17850.14 101
17851.40 115
17852.66 119
17853.93 89
17855.19 62
17856.45 99
17857.72 99
17858.98 119
17860.24 104
17861.51 102
17862.77 101
17864.03 110
17865.30 103
17866.56 78
17867.82 99
17869.09 100
17870.35 108
17871.61 119
17872.88 109
17874.14 112
17875.40 110
17876.67 104
17877.93 111
17879.20 97
17880.46 116
17881.72 107
17882.99 80
17884.25 96
17885.52 101
17886.78 101
17888.04 96
17889.31 75
17890.57 74
17891.84 90
17893.10 90
17894.36 83
17895.63 91
17896.89 94
17898.16 91
17899.42 111
17900.69 84
17901.95 89
17903.22 109
17904.48 120
17905.75 110
17907.01 116
17908.28 95
17909.54 75
17910.81 114
17912.07 115
17913.34 100
17914.60 92
17915.87 98
17917.13 123
17918.40 103
17919.66 93
17920.93 93
17922.19 92
17923.46 107
17924.72 118
17925.99 113
17927.25 99
17928.52 110
17929.79 118
17931.05 114
17932.32 91
17933.58 86
17934.85 97
17936.11 100
17937.38 93
17938.65 92
17939.91 120
17941.18 114
17942.44 91
17943.71 95
17944.98 86
17946.24 96
17947.51 96
17948.77 98
17950.04 74
17951.31 83
17952.57 86
17953.84 107
17955.11 141
17956.37 99
17957.64 105
17958.91 96
17960.17 115
17961.44 113
17962.71 116
17963.97 80
17965.24 102
17966.51 116
17967.77 107
17969.04 117
17970.31 97
17971.58 85
17972.84 94
17974.11 84
17975.38 91
17976.64 115
17977.91 95
17979.18 81
17980.45 87
17981.71 103
17982.98 81
17984.25 94
17985.52 102
17986.78 99
17988.05 99
17989.32 97
17990.59 96
17991.86 109
17993.12 96
17994.39 93
17995.66 99
17996.93 95
17998.20 100
17999.46 105
18000.73 83
18002.00 90
18003.27 84
18004.54 72
18005.80 85
18007.07 111
18008.34 84
18009.61 89
18010.88 84
18012.15 113
18013.42 92
18014.68 93
18015.95 80
18017.22 77
18018.49 94
18019.76 99
18021.03 84
18022.30 99
18023.57 84
18024.83 86
18026.10 86
18027.37 95
18028.64 76
18029.91 109
18031.18 108
18032.45 90
18033.72 78
18034.99 65
18036.26 75
18037.53 79
18038.80 92
18040.07 98
18041.34 86
18042.60 86
18043.87 76
18045.14 90
18046.41 85
18047.68 92
18048.95 97
18050.22 99
18051.49 105
18052.76 79
18054.03 100
18055.30 88
18056.57 101
18057.84 82
18059.11 91
18060.38 107
18061.65 122
18062.92 113
18064.20 84
18065.47 82
18066.74 101
18068.01 114
18069.28 119
18070.55 108
18071.82 109
18073.09 112
18074.36 81
18075.63 94
18076.90 86
18078.17 93
18079.44 112
18080.71 138
18081.99 93
18083.26 72
18084.53 104
18085.80 99
18087.07 99
18088.34 94
18089.61 115
18090.88 102
18092.15 117
18093.43 94
18094.70 96
18095.97 83
18097.24 91
18098.51 113
18099.78 96
18101.06 87
18102.33 79
18103.60 113
18104.87 116
18106.14 91
18107.41 99
18108.69 107
18109.96 104
18111.23 95
18112.50 90
18113.77 92
18115.05 99
18116.32 105
18117.59 76
18118.86 103
18120.14 94
18121.41 103
18122.68 106
18123.95 108
18125.23 106
18126.50 98
18127.77 93
18129.04 108
18130.32 87
18131.59 116
18132.86 97
18134.13 86
18135.41 87
18136.68 75
18137.95 89
18139.23 130
18140.50 89
18141.77 74
18143.05 107
18144.32 105
18145.59 101
18146.87 87
18148.14 93
18149.41 102
18150.69 109
18151.96 91
18153.23 101
18154.51 104
18155.78 90
18157.05 106
18158.33 84
18159.60 96
18160.88 101
18162.15 124
18163.42 106
18164.70 112
18165.97 95
18167.24 71
18168.52 113
18169.79 107
18171.07 98
18172.34 111
18173.62 120
18174.89 110
18176.16 94
18177.44 109
18178.71 115
18179.99 116
18181.26 84
18182.54 86
18183.81 76
18185.09 92
18186.36 106
18187.63 93
18188.91 96
18190.18 98
18191.46 92
18192.73 97
18194.01 85
18195.28 111
18196.56 109
18197.83 87
18199.11 79
18200.38 80
18201.66 94
18202.94 91
18204.21 105
18205.49 98
18206.76 71
18208.04 102
18209.31 89
18210.59 102
18211.86 87
18213.14 89
18214.41 118
18215.69 128
18216.97 86
18218.24 93
18219.52 99
18220.79 85
18222.07 81
18223.35 92
18224.62 94
18225.90 113
18227.17 113
18228.45 98
18229.73 96
18231.00 102
18232.28 108
18233.56 89
18234.83 95
18236.11 97
18237.38 120
18238.66 102
18239.94 111
18241.21 115
18242.49 96
18243.77 95
18245.04 105
18246.32 110
18247.60 84
18248.87 111
18250.15 87
18251.43 89
18252.71 77
18253.98 83
18255.26 101
18256.54 81
18257.81 100
18259.09 85
18260.37 101
18261.65 104
18262.92 90
18264.20 86
18265.48 104
18266.76 108
18268.03 102
18269.31 109
18270.59 97
18271.87 94
18273.14 99
18274.42 73
18275.70 104
18276.98 97
18278.26 97
18279.53 112
18280.81 112
18282.09 95
18283.37 83
18284.65 103
18285.92 112
18287.20 114
18288.48 96
18289.76 110
18291.04 88
18292.32 98
18293.59 85
18294.87 87
18296.15 92
18297.43 106
18298.71 90
18299.99 83
18301.27 81
18302.54 94
18303.82 86
18305.10 107
18306.38 100
18307.66 95
18308.94 74
18310.22 91
18311.50 88
18312.78 67
18314.06 88
18315.33 82
18316.61 89
18317.89 88
18319.17 98
18320.45 92
18321.73 82
18323.01 95
18324.29 94
18325.57 106
18326.85 111
18328.13 121
18329.41 104
18330.69 104
18331.97 101
18333.25 87
18334.53 102
18335.81 98
18337.09 89
18338.37 97
18339.65 86
18340.93 89
18342.21 97
18343.49 93
18344.77 98
18346.05 93
18347.33 88
18348.61 98
18349.89 87
18351.17 97
18352.45 109
18353.73 102
18355.01 106
18356.29 93
18357.57 103
18358.85 97
18360.14 94
18361.42 79
18362.70 92
18363.98 94
18365.26 86
18366.54 103
18367.82 127
18369.10 90
18370.38 101
18371.66 117
18372.95 92
18374.23 103
18375.51 95
18376.79 110
18378.07 88
18379.35 80
18380.63 86
18381.92 112
18383.20 105
18384.48 94
18385.76 109
18387.04 109
18388.32 102
18389.61 74
18390.89 104
18392.17 110
18393.45 102
18394.73 97
18396.02 95
18397.30 92
18398.58 130
18399.86 102
18401.14 78
18402.43 83
18403.71 113
18404.99 120
18406.27 106
18407.56 103
18408.84 84
18410.12 100
18411.40 85
18412.69 67
18413.97 86
18415.25 98
18416.53 112
18417.82 117
18419.10 94
18420.38 110
18421.67 91
18422.95 100
18424.23 115
18425.51 111
18426.80 111
18428.08 106
18429.36 96
18430.65 96
18431.93 92
18433.21 100
18434.50 104
18435.78 123
18437.06 90
18438.35 101
18439.63 100
18440.92 88
18442.20 90
18443.48 76
18444.77 84
18446.05 95
18447.33 112
18448.62 85
18449.90 96
18451.19 90
18452.47 102
18453.75 86
18455.04 95
18456.32 101
18457.61 113
18458.89 84
18460.17 110
18461.46 104
18462.74 97
18464.03 94
18465.31 96
18466.60 101
18467.88 100
18469.17 99
18470.45 88
18471.74 84
18473.02 97
18474.30 100
18475.59 98
18476.87 111
18478.16 101
18479.44 75
18480.73 97
18482.01 89
18483.30 83
18484.58 70
18485.87 78
18487.16 66
18488.44 85
18489.73 74
18491.01 91
18492.30 87
18493.58 86
18494.87 99
18496.15 98
18497.44 64
18498.72 75
18500.01 97
18501.30 87
18502.58 70
18503.87 87
18505.15 88
18506.44 101
18507.73 112
18509.01 86
18510.30 89
18511.58 96
18512.87 94
18514.16 91
18515.44 89
18516.73 110
18518.01 92
18519.30 93
18520.59 91
18521.87 88
18523.16 117
18524.45 93
18525.73 75
18527.02 70
18528.31 106
18529.59 108
18530.88 97
18532.17 95
18533.45 94
18534.74 103
18536.03 109
18537.31 121
18538.60 87
18539.89 91
18541.18 87
18542.46 94
18543.75 95
18545.04 122
18546.32 113
18547.61 118
18548.90 95
18550.19 98
18551.47 101
18552.76 101
18554.05 87
18555.34 100
18556.62 93
18557.91 85
18559.20 111
18560.49 97
18561.78 92
18563.06 85
18564.35 101
18565.64 97
18566.93 88
18568.22 93
18569.50 107
18570.79 111
18572.08 128
18573.37 101
18574.66 116
18575.94 110
18577.23 102
18578.52 102
18579.81 103
18581.10 103
18582.39 119
18583.68 116
18584.96 99
18586.25 88
18587.54 93
18588.83 124
18590.12 139
18591.41 85
18592.70 84
18593.99 107
18595.27 95
18596.56 94
18597.85 87
18599.14 125
18600.43 111
18601.72 138
18603.01 123
18604.30 74
18605.59 90
18606.88 113
18608.17 118
18609.46 85
18610.75 100
18612.04 120
18613.33 126
18614.62 110
18615.90 109
18617.19 100
18618.48 103
18619.77 114
18621.06 111
18622.35 86
18623.64 90
18624.93 97
18626.22 112
18627.51 93
18628.80 114
18630.09 107
18631.39 110
18632.68 100
18633.97 114
18635.26 124
18636.55 123
18637.84 112
18639.13 103
18640.42 94
18641.71 97
18643.00 86
18644.29 101
18645.58 86
18646.87 71
18648.16 97
18649.45 77
18650.74 86
18652.04 99
18653.33 85
18654.62 95
18655.91 124
18657.20 118
18658.49 91
18659.78 103
18661.07 99
18662.36 93
18663.66 91
18664.95 88
18666.24 92
18667.53 99
18668.82 109
18670.11 112
18671.41 93
18672.70 100
18673.99 112
18675.28 110
18676.57 102
18677.86 97
18679.16 88
18680.45 83
18681.74 78
18683.03 100
18684.32 98
18685.62 86
18686.91 88
18688.20 103
18689.49 83
18690.79 90
18692.08 81
18693.37 75
18694.66 87
18695.96 111
18697.25 93
18698.54 107
18699.83 92
18701.13 103
18702.42 96
18703.71 99
18705.00 118
18706.30 99
18707.59 138
18708.88 95
18710.18 108
18711.47 107
18712.76 97
18714.05 105
18715.35 119
18716.64 80
18717.93 85
18719.23 122
18720.52 106
18721.81 91
18723.11 79
18724.40 118
18725.69 118
18726.99 89
18728.28 98
18729.58 99
18730.87 76
18732.16 75
18733.46 83
18734.75 85
18736.04 105
18737.34 96
18738.63 111
18739.93 94
18741.22 82
18742.51 92
18743.81 113
18745.10 97
18746.40 75
18747.69 95
18748.99 104
18750.28 103
18751.58 98
18752.87 97
18754.16 99
18755.46 124
18756.75 134
18758.05 77
18759.34 95
18760.64 98
18761.93 98
18763.23 87
18764.52 80
18765.82 84
18767.11 87
18768.41 107
18769.70 118
18771.00 98
18772.29 80
18773.59 88
18774.88 94
18776.18 101
18777.47 72
18778.77 81
18780.06 78
18781.36 89
18782.65 83
18783.95 74
18785.25 86
18786.54 96
18787.84 100
18789.13 90
18790.43 105
18791.72 100
18793.02 81
18794.32 88
18795.61 91
18796.91 99
18798.20 71
18799.50 84
18800.80 80
18802.09 93
18803.39 99
18804.69 93
18805.98 96
18807.28 79
18808.57 95
18809.87 93
18811.17 95
18812.46 78
18813.76 97
18815.06 84
18816.35 96
18817.65 84
18818.95 87
18820.24 90
18821.54 87
18822.84 86
18824.13 114
18825.43 110
18826.73 114
18828.03 89
18829.32 87
18830.62 84
18831.92 95
18833.21 77
18834.51 109
18835.81 90
18837.11 78
18838.40 81
18839.70 89
18841.00 103
18842.30 86
18843.59 95
18844.89 94
18846.19 108
18847.49 99
18848.79 65
18850.08 97
18851.38 102
18852.68 93
18853.98 83
18855.27 84
18856.57 92
18857.87 78
18859.17 67
18860.47 92
18861.77 63
18863.06 78
18864.36 96
18865.66 93
18866.96 66
18868.26 84
18869.56 117
18870.85 114
18872.15 81
18873.45 86
18874.75 87
18876.05 65
18877.35 105
18878.65 70
18879.95 99
18881.24 92
18882.54 87
18883.84 91
18885.14 85
18886.44 102
18887.74 74
18889.04 105
18890.34 88
18891.64 88
18892.94 90
18894.24 83
18895.54 87
18896.84 94
18898.13 77
18899.43 104
18900.73 93
18902.03 85
18903.33 84
18904.63 88
18905.93 81
18907.23 92
18908.53 87
18909.83 103
18911.13 100
18912.43 84
18913.73 96
18915.03 84
18916.33 94
18917.63 100
18918.93 75
18920.23 80
18921.53 70
18922.83 83
18924.13 128
18925.43 132
18926.74 136
18928.04 91
18929.34 85
18930.64 90
18931.94 76
18933.24 80
18934.54 80
18935.84 90
18937.14 95
18938.44 104
18939.74 90
18941.04 103
18942.34 97
18943.65 91
18944.95 76
18946.25 70
18947.55 95
18948.85 97
18950.15 95
18951.45 82
18952.75 71
18954.06 80
18955.36 84
18956.66 79
18957.96 62
18959.26 71
18960.56 72
18961.87 96
18963.17 92
18964.47 85
18965.77 91
18967.07 89
18968.37 84
18969.68 83
18970.98 82
18972.28 101
18973.58 82
18974.88 112
18976.19 90
18977.49 89
18978.79 80
18980.09 91
18981.40 99
18982.70 81
18984.00 74
18985.30 88
18986.61 82
18987.91 98
18989.21 89
18990.51 107
18991.82 89
18993.12 85
18994.42 85
18995.73 85
18997.03 80
18998.33 83
18999.63 104
19000.94 90
19002.24 75
19003.54 66
19004.85 80
19006.15 82
19007.45 81
19008.76 69
19010.06 93
19011.36 80
19012.67 90
19013.97 81
19015.27 61
19016.58 75
19017.88 73
19019.18 83
19020.49 95
19021.79 78
19023.10 80
19024.40 84
19025.70 88
19027.01 85
19028.31 88
19029.62 87
19030.92 115
19032.22 106
19033.53 92
19034.83 87
19036.14 80
19037.44 99
19038.75 77
19040.05 72
19041.35 88
19042.66 91
19043.96 78
19045.27 75
19046.57 83
19047.88 90
19049.18 105
19050.49 78
19051.79 79
19053.10 92
19054.40 68
19055.71 69
19057.01 70
19058.32 71
19059.62 73
19060.93 86
19062.23 93
19063.54 80
19064.84 66
19066.15 67
19067.45 83
19068.76 94
19070.06 75
19071.37 75
19072.67 96
19073.98 103
19075.29 93
19076.59 74
19077.90 76
19079.20 83
19080.51 85
19081.81 73
19083.12 104
19084.43 95
19085.73 96
19087.04 105
19088.34 105
19089.65 83
19090.96 97
19092.26 100
19093.57 58
19094.87 90
19096.18 78
19097.49 74
19098.79 93
19100.10 92
19101.41 105
19102.71 81
19104.02 69
19105.33 77
19106.63 91
19107.94 97
19109.25 89
19110.55 100
19111.86 94
19113.17 83
19114.47 87
19115.78 72
19117.09 86
19118.40 82
19119.70 74
19121.01 114
19122.32 74
19123.62 79
19124.93 78
19126.24 72
19127.55 65
19128.85 82
19130.16 94
19131.47 98
19132.78 77
19134.08 77
19135.39 80
19136.70 74
19138.01 88
19139.32 73
19140.62 69
19141.93 105
19143.24 104
19144.55 70
19145.85 80
19147.16 100
19148.47 101
19149.78 98
19151.09 78
19152.40 83
19153.70 94
19155.01 91
19156.32 94
19157.63 90
19158.94 89
19160.25 79
19161.55 89
19162.86 80
19164.17 75
19165.48 77
19166.79 97
19168.10 97
19169.41 62
19170.72 91
19172.02 78
19173.33 79
19174.64 92
19175.95 84
19177.26 80
19178.57 89
19179.88 80
19181.19 74
19182.50 71
19183.81 87
19185.12 86
19186.43 96
19187.74 86
19189.05 70
19190.35 81
19191.66 86
19192.97 90
19194.28 96
19195.59 98
19196.90 85
19198.21 82
19199.52 95
19200.83 88
19202.14 63
19203.45 67
19204.76 74
19206.07 87
19207.38 88
19208.69 80
19210.00 87
19211.31 78
19212.62 88
19213.93 89
19215.24 91
19216.56 86
19217.87 89
19219.18 92
19220.49 70
19221.80 100
19223.11 98
19224.42 86
19225.73 85
19227.04 75
19228.35 80
19229.66 73
19230.97 69
19232.28 81
19233.60 80
19234.91 93
19236.22 96
19237.53 104
19238.84 84
19240.15 54
19241.46 72
19242.77 82
19244.09 86
19245.40 90
19246.71 80
19248.02 91
19249.33 94
19250.64 90
19251.95 78
19253.27 104
19254.58 84
19255.89 97
19257.20 87
19258.51 69
19259.83 116
19261.14 93
19262.45 93
19263.76 116
19265.07 95
19266.39 78
19267.70 81
19269.01 62
19270.32 72
19271.63 78
19272.95 88
19274.26 87
19275.57 64
19276.88 76
19278.20 82
19279.51 72
19280.82 79
19282.14 84
19283.45 64
19284.76 63
19286.07 85
19287.39 76
19288.70 77
19290.01 56
19291.33 82
19292.64 93
19293.95 85
19295.26 75
19296.58 76
19297.89 90
19299.20 82
19300.52 98
19301.83 76
19303.14 91
19304.46 98
19305.77 84
19307.09 86
19308.40 84
19309.71 77
19311.03 92
19312.34 87
19313.65 77
19314.97 88
19316.28 99
19317.60 92
19318.91 85
19320.22 73
19321.54 69
19322.85 92
19324.17 94
19325.48 90
19326.79 65
19328.11 90
19329.42 76
19330.74 95
19332.05 69
19333.37 88
19334.68 96
19335.99 96
19337.31 80
19338.62 79
19339.94 72
19341.25 98
19342.57 99
19343.88 93
19345.20 77
19346.51 78
19347.83 93
19349.14 84
19350.46 75
19351.77 60
19353.09 58
19354.40 88
19355.72 69
19357.03 77
19358.35 79
19359.66 76
19360.98 69
19362.29 75
19363.61 74
19364.93 59
19366.24 85
19367.56 77
19368.87 72
19370.19 90
19371.50 96
19372.82 70
19374.14 70
19375.45 83
19376.77 98
19378.08 95
19379.40 93
19380.72 82
19382.03 86
19383.35 66
19384.66 74
19385.98 97
19387.30 81
19388.61 87
19389.93 73
19391.25 87
19392.56 82
19393.88 96
19395.20 95
19396.51 99
19397.83 93
19399.15 93
19400.46 80
19401.78 93
19403.10 81
19404.41 83
19405.73 77
19407.05 68
19408.36 75
19409.68 70
19411.00 85
19412.31 67
19413.63 74
19414.95 73
19416.27 96
19417.58 71
19418.90 82
19420.22 79
19421.54 118
19422.85 96
19424.17 108
19425.49 91
19426.81 74
19428.12 62
19429.44 80
19430.76 74
19432.08 102
19433.40 92
19434.71 88
19436.03 74
19437.35 90
19438.67 84
19439.99 76
19441.30 82
19442.62 87
19443.94 62
19445.26 92
19446.58 72
19447.89 59
19449.21 99
19450.53 90
19451.85 95
19453.17 55
19454.49 80
19455.81 68
19457.12 80
19458.44 101
19459.76 132
19461.08 79
19462.40 88
19463.72 85
19465.04 81
19466.36 85
19467.68 85
19468.99 87
19470.31 82
19471.63 73
19472.95 90
19474.27 82
19475.59 78
19476.91 77
19478.23 77
19479.55 74
19480.87 82
19482.19 87
19483.51 77
19484.83 86
19486.15 92
19487.47 95
19488.79 86
19490.11 105
19491.43 64
19492.75 86
19494.07 80
19495.39 88
19496.71 87
19498.03 79
19499.35 84
19500.67 82
19501.99 64
19503.31 67
19504.63 68
19505.95 80
19507.27 88
19508.59 67
19509.91 68
19511.23 71
19512.55 97
19513.87 76
19515.19 87
19516.51 100
19517.83 78
19519.15 83
19520.47 70
19521.79 90
19523.12 78
19524.44 77
19525.76 70
19527.08 86
19528.40 103
19529.72 72
19531.04 65
19532.36 66
19533.68 60
19535.01 83
19536.33 76
19537.65 69
19538.97 64
19540.29 93
19541.61 81
19542.93 81
19544.26 71
19545.58 85
19546.90 79
19548.22 98
19549.54 93
19550.87 76
19552.19 82
19553.51 75
19554.83 79
19556.15 73
19557.47 75
19558.80 81
19560.12 86
19561.44 77
19562.76 69
19564.09 92
19565.41 87
19566.73 111
19568.05 111
19569.38 70
19570.70 87
19572.02 90
19573.34 78
19574.67 75
19575.99 78
19577.31 93
19578.63 66
19579.96 72
19581.28 100
19582.60 84
19583.93 89
19585.25 70
19586.57 88
19587.90 74
19589.22 108
19590.54 83
19591.86 78
19593.19 85
19594.51 98
19595.83 84
19597.16 65
19598.48 90
19599.81 74
19601.13 66
19602.45 82
19603.78 107
19605.10 80
19606.42 78
19607.75 89
19609.07 93
19610.40 67
19611.72 75
19613.04 75
19614.37 80
19615.69 65
19617.02 69
19618.34 80
19619.66 74
19620.99 91
19622.31 83
19623.64 80
19624.96 78
19626.29 80
19627.61 69
19628.93 87
19630.26 83
19631.58 82
19632.91 71
19634.23 81
19635.56 75
19636.88 75
19638.21 93
19639.53 86
19640.86 94
19642.18 99
19643.51 79
19644.83 84
19646.16 77
19647.48 70
19648.81 74
19650.13 75
19651.46 76
19652.78 69
19654.11 85
19655.43 79
19656.76 73
19658.08 84
19659.41 112
19660.74 74
19662.06 103
19663.39 81
19664.71 87
19666.04 98
19667.36 85
19668.69 69
19670.02 75
19671.34 80
19672.67 83
19673.99 71
19675.32 92
19676.65 83
19677.97 82
19679.30 81
19680.63 72
19681.95 86
19683.28 88
19684.60 88
19685.93 91
19687.26 91
19688.58 99
19689.91 84
19691.24 100
19692.56 73
19693.89 85
19695.22 80
19696.54 90
19697.87 91
19699.20 91
19700.52 82
19701.85 76
19703.18 94
19704.51 66
19705.83 79
19707.16 90
19708.49 67
19709.81 81
19711.14 85
19712.47 67
19713.80 82
19715.12 80
19716.45 96
19717.78 78
19719.11 69
19720.43 94
19721.76 86
19723.09 72
19724.42 80
19725.74 71
19727.07 94
19728.40 98
19729.73 84
19731.06 87
19732.38 84
19733.71 80
19735.04 80
19736.37 72
19737.70 82
19739.02 75
19740.35 74
19741.68 84
19743.01 82
19744.34 125
19745.67 80
19747.00 88
19748.32 81
19749.65 84
19750.98 89
19752.31 108
19753.64 109
19754.97 80
19756.30 61
19757.62 88
19758.95 75
19760.28 74
19761.61 91
19762.94 84
19764.27 82
19765.60 83
19766.93 74
19768.26 66
19769.59 85
19770.92 97
19772.25 88
19773.57 78
19774.90 82
19776.23 81
19777.56 59
19778.89 82
19780.22 74
19781.55 81
19782.88 67
19784.21 75
19785.54 95
19786.87 84
19788.20 81
19789.53 90
19790.86 100
19792.19 74
19793.52 83
19794.85 66
19796.18 75
19797.51 74
19798.84 81
19800.17 75
19801.50 79
19802.83 78
19804.16 88
19805.49 86
19806.82 83
19808.16 64
19809.49 73
19810.82 68
19812.15 54
19813.48 85
19814.81 83
19816.14 87
19817.47 63
19818.80 73
19820.13 81
19821.46 74
19822.79 78
19824.13 68
19825.46 61
19826.79 78
19828.12 103
19829.45 106
19830.78 101
19832.11 83
19833.44 82
19834.78 80
19836.11 64
19837.44 73
19838.77 71
19840.10 77
19841.43 91
19842.77 67
19844.10 79
19845.43 64
19846.76 75
19848.09 80
19849.42 80
19850.76 76
19852.09 89
19853.42 76
19854.75 68
19856.09 75
19857.42 62
19858.75 81
19860.08 85
19861.41 63
19862.75 83
19864.08 76
19865.41 75
19866.74 84
19868.08 89
19869.41 72
19870.74 77
19872.08 71
19873.41 92
19874.74 75
19876.07 73
19877.41 63
19878.74 78
19880.07 90
19881.41 79
19882.74 72
19884.07 83
19885.40 77
19886.74 100
19888.07 79
19889.40 98
19890.74 74
19892.07 80
19893.40 73
19894.74 83
19896.07 76
19897.41 62
19898.74 63
19900.07 65
19901.41 79
19902.74 95
19904.07 78
19905.41 70
19906.74 62
19908.08 79
19909.41 84
19910.74 84
19912.08 80
19913.41 102
19914.75 90
19916.08 90
19917.41 80
19918.75 81
19920.08 69
19921.42 72
19922.75 83
19924.09 82
19925.42 63
19926.76 81
19928.09 92
19929.42 93
19930.76 74
19932.09 70
19933.43 94
19934.76 71
19936.10 80
19937.43 75
19938.77 65
19940.10 90
19941.44 81
19942.77 81
19944.11 94
19945.44 71
19946.78 85
19948.11 89
19949.45 77
19950.79 92
19952.12 95
19953.46 98
19954.79 89
19956.13 91
19957.46 89
19958.80 80
19960.13 87
19961.47 72
19962.81 71
19964.14 85
19965.48 100
19966.81 77
19968.15 70
19969.49 76
19970.82 86
19972.16 74
19973.49 78
19974.83 73
19976.17 78
19977.50 96
19978.84 81
19980.18 78
19981.51 93
19982.85 73
19984.18 98
19985.52 77
19986.86 73
19988.19 70
19989.53 98
19990.87 86
19992.20 77
19993.54 87
19994.88 85
19996.21 79
19997.55 96
19998.89 89
20000.23 76
20001.56 75
20002.90 80
20004.24 80
20005.57 93
20006.91 80
20008.25 91
20009.59 94
20010.92 103
20012.26 88
20013.60 71
20014.94 79
20016.27 62
20017.61 86
20018.95 58
20020.29 95
20021.62 78
20022.96 98
20024.30 81
20025.64 83
20026.98 73
20028.31 80
20029.65 88
20030.99 77
20032.33 91
20033.67 78
20035.00 80
20036.34 82
20037.68 82
20039.02 72
20040.36 88
20041.70 82
20043.03 85
20044.37 72
20045.71 76
20047.05 94
20048.39 90
20049.73 83
20051.07 84
20052.41 73
20053.74 94
20055.08 101
20056.42 88
20057.76 84
20059.10 88
20060.44 97
20061.78 86
20063.12 89
20064.46 76
20065.80 87
20067.13 69
20068.47 83
20069.81 89
20071.15 76
20072.49 72
20073.83 76
20075.17 97
20076.51 89
20077.85 98
20079.19 77
20080.53 64
20081.87 75
20083.21 90
20084.55 91
20085.89 57
20087.23 82
20088.57 88
20089.91 102
20091.25 74
20092.59 95
20093.93 76
20095.27 91
20096.61 73
20097.95 66
20099.29 62
20100.63 66
20101.97 93
20103.31 108
20104.65 89
20105.99 76
20107.33 101
20108.67 78
20110.02 70
20111.36 76
20112.70 75
20114.04 68
20115.38 88
20116.72 73
20118.06 72
20119.40 81
20120.74 74
20122.08 86
20123.43 88
20124.77 75
20126.11 86
20127.45 104
20128.79 79
20130.13 73
20131.47 74
20132.81 71
20134.16 79
20135.50 73
20136.84 86
20138.18 98
20139.52 91
20140.86 90
20142.21 75
20143.55 75
20144.89 81
