# Supplementary material for: MALDI-TOF MS typing enables the classification of brewing yeasts of the genus Saccharomyces to major beer styles
Source: PLoS One. 2017 Aug 9;12(8):e0181694. doi: 10.1371/journal.pone.0181694 (PMC5549903; doi:10.1371/journal.pone.0181694)
Supplement: S3 File — The directory includes 90 raw files and was zipped to “.zip”; the folder has three strains with 30 spectra per strain; S1 Text explains the raw files with an example and Table 1 represents the yeast strains used within the experiment. (ZIP) [file pone.0181694.s006.zip › 7-9/30257-184-OG-Alt-Alt-YPG-18h-E-E_2015-08-14__0_E11_1.dat]

1999.93 1165
2000.35 1066
2000.77 1161
2001.19 1242
2001.61 1226
2002.03 1246
2002.46 1178
2002.88 1244
2003.30 936
2003.72 940
2004.14 1038
2004.57 1093
2004.99 1037
2005.41 1132
2005.83 1114
2006.25 1184
2006.68 1192
2007.10 1155
2007.52 1166
2007.94 1156
2008.37 1098
2008.79 1236
2009.21 1188
2009.63 1202
2010.06 1248
2010.48 1403
2010.90 1277
2011.32 1221
2011.75 1276
2012.17 1179
2012.59 1142
2013.02 1230
2013.44 1224
2013.86 1115
2014.29 1215
2014.71 1153
2015.13 1072
2015.55 1108
2015.98 1192
2016.40 1189
2016.82 1201
2017.25 1106
2017.67 1089
2018.10 1099
2018.52 1139
2018.94 1088
2019.37 1166
2019.79 981
2020.21 1030
2020.64 1057
2021.06 1108
2021.48 1292
2021.91 1239
2022.33 1190
2022.76 1160
2023.18 1032
2023.60 1036
2024.03 1140
2024.45 1058
2024.88 1008
2025.30 1071
2025.73 1111
2026.15 1160
2026.57 1004
2027.00 1134
2027.42 1105
2027.85 1173
2028.27 1089
2028.70 1076
2029.12 1163
2029.55 1152
2029.97 1150
2030.40 1023
2030.82 1074
2031.24 1176
2031.67 1212
2032.09 1166
2032.52 1107
2032.94 1168
2033.37 1000
2033.79 1060
2034.22 1087
2034.65 1178
2035.07 1305
2035.50 1247
2035.92 1157
2036.35 1255
2036.77 1070
2037.20 1195
2037.62 1224
2038.05 1211
2038.47 1154
2038.90 1109
2039.33 1183
2039.75 1276
2040.18 1219
2040.60 1152
2041.03 1320
2041.45 1343
2041.88 1288
2042.31 1229
2042.73 1304
2043.16 1211
2043.58 1248
2044.01 1227
2044.44 1331
2044.86 1240
2045.29 1196
2045.72 1195
2046.14 1108
2046.57 1079
2047.00 1098
2047.42 1035
2047.85 1086
2048.28 1101
2048.70 1184
2049.13 1194
2049.56 1150
2049.98 1141
2050.41 1135
2050.84 1073
2051.26 1013
2051.69 1107
2052.12 1100
2052.54 1014
2052.97 1037
2053.40 1068
2053.83 958
2054.25 1059
2054.68 1037
2055.11 1018
2055.53 1020
2055.96 991
2056.39 1011
2056.82 988
2057.24 1034
2057.67 1098
2058.10 1079
2058.53 990
2058.96 977
2059.38 969
2059.81 1173
2060.24 1041
2060.67 969
2061.10 1014
2061.52 1082
2061.95 1014
2062.38 1039
2062.81 1000
2063.24 1071
2063.66 1103
2064.09 1064
2064.52 1046
2064.95 1151
2065.38 1339
2065.81 1169
2066.23 1133
2066.66 1102
2067.09 1246
2067.52 1324
2067.95 1286
2068.38 1270
2068.81 1343
2069.23 1242
2069.66 1247
2070.09 1221
2070.52 1289
2070.95 1178
2071.38 1180
2071.81 1162
2072.24 1143
2072.67 1242
2073.10 1134
2073.53 1175
2073.95 1098
2074.38 1068
2074.81 1197
2075.24 1170
2075.67 1143
2076.10 1111
2076.53 1184
2076.96 1161
2077.39 1217
2077.82 1268
2078.25 1230
2078.68 1226
2079.11 1216
2079.54 1143
2079.97 1220
2080.40 1203
2080.83 1241
2081.26 1277
2081.69 1208
2082.12 1260
2082.55 1277
2082.98 1229
2083.41 1311
2083.84 1288
2084.27 1172
2084.70 1308
2085.13 1245
2085.56 1157
2085.99 1067
2086.42 1091
2086.85 1123
2087.29 1199
2087.72 1271
2088.15 1157
2088.58 1161
2089.01 1200
2089.44 1214
2089.87 1125
2090.30 1010
2090.73 1074
2091.16 1075
2091.59 1177
2092.03 1275
2092.46 1090
2092.89 1259
2093.32 1211
2093.75 1169
2094.18 1093
2094.61 1108
2095.05 1053
2095.48 1187
2095.91 1127
2096.34 1116
2096.77 1140
2097.20 1089
2097.63 1212
2098.07 1229
2098.50 1210
2098.93 1084
2099.36 1002
2099.79 1025
2100.23 1089
2100.66 1055
2101.09 1047
2101.52 1069
2101.95 1094
2102.39 1117
2102.82 1063
2103.25 1030
2103.68 1042
2104.12 1065
2104.55 1063
2104.98 1051
2105.41 1094
2105.85 1079
2106.28 964
2106.71 1092
2107.14 1106
2107.58 1194
2108.01 1171
2108.44 1201
2108.88 1106
2109.31 1113
2109.74 1096
2110.18 1012
2110.61 1062
2111.04 1099
2111.47 1200
2111.91 1144
2112.34 1107
2112.77 1204
2113.21 1195
2113.64 1190
2114.07 1164
2114.51 1124
2114.94 1058
2115.37 1029
2115.81 1175
2116.24 1157
2116.68 1038
2117.11 1130
2117.54 1201
2117.98 1195
2118.41 1148
2118.85 1136
2119.28 1021
2119.71 1062
2120.15 1031
2120.58 1017
2121.02 1073
2121.45 1099
2121.88 1201
2122.32 1047
2122.75 1061
2123.19 1175
2123.62 1223
2124.06 1192
2124.49 1078
2124.92 1094
2125.36 1001
2125.79 962
2126.23 1042
2126.66 997
2127.10 1012
2127.53 1172
2127.97 1141
2128.40 1113
2128.84 990
2129.27 956
2129.71 1026
2130.14 1072
2130.58 1140
2131.01 1045
2131.45 1073
2131.88 1108
2132.32 1027
2132.75 1134
2133.19 1103
2133.63 1223
2134.06 1277
2134.50 1238
2134.93 1256
2135.37 1228
2135.80 1176
2136.24 1423
2136.67 1386
2137.11 1340
2137.55 1400
2137.98 1475
2138.42 1441
2138.85 1478
2139.29 1458
2139.73 1332
2140.16 1420
2140.60 1420
2141.03 1447
2141.47 1223
2141.91 1289
2142.34 1307
2142.78 1297
2143.22 1086
2143.65 1057
2144.09 1180
2144.53 1206
2144.96 1028
2145.40 1041
2145.84 1174
2146.27 1091
2146.71 1158
2147.15 1061
2147.58 1070
2148.02 1107
2148.46 1159
2148.89 1174
2149.33 1277
2149.77 1181
2150.21 1348
2150.64 1388
2151.08 1432
2151.52 1403
2151.95 1474
2152.39 1588
2152.83 1540
2153.27 1551
2153.70 1611
2154.14 1671
2154.58 1631
2155.02 1423
2155.45 1318
2155.89 1247
2156.33 1181
2156.77 1269
2157.21 1273
2157.64 1227
2158.08 1208
2158.52 1192
2158.96 1203
2159.40 1208
2159.83 1227
2160.27 1185
2160.71 1190
2161.15 1232
2161.59 1210
2162.02 1207
2162.46 1322
2162.90 1219
2163.34 1152
2163.78 1197
2164.22 1207
2164.66 1354
2165.09 1182
2165.53 1192
2165.97 1185
2166.41 1145
2166.85 1281
2167.29 1098
2167.73 1208
2168.17 1196
2168.60 1243
2169.04 1233
2169.48 1312
2169.92 1093
2170.36 1165
2170.80 1074
2171.24 1122
2171.68 1191
2172.12 1205
2172.56 1352
2173.00 1267
2173.44 1251
2173.88 1321
2174.32 1317
2174.76 1484
2175.20 1346
2175.64 1262
2176.07 1293
2176.51 1366
2176.95 1417
2177.39 1325
2177.83 1430
2178.27 1410
2178.71 1388
2179.15 1286
2179.59 1304
2180.03 1365
2180.47 1373
2180.92 1430
2181.36 1272
2181.80 1091
2182.24 1258
2182.68 1383
2183.12 1369
2183.56 1273
2184.00 1223
2184.44 1366
2184.88 1335
2185.32 1345
2185.76 1192
2186.20 1112
2186.64 1260
2187.08 1259
2187.52 1317
2187.97 1340
2188.41 1225
2188.85 1330
2189.29 1257
2189.73 1242
2190.17 1206
2190.61 1295
2191.05 1364
2191.49 1328
2191.94 1325
2192.38 1370
2192.82 1309
2193.26 1398
2193.70 1320
2194.14 1258
2194.58 1347
2195.03 1280
2195.47 1194
2195.91 1270
2196.35 1307
2196.79 1325
2197.24 1416
2197.68 1354
2198.12 1278
2198.56 1317
2199.00 1214
2199.45 1343
2199.89 1372
2200.33 1341
2200.77 1391
2201.21 1246
2201.66 1243
2202.10 1394
2202.54 1238
2202.98 1109
2203.43 1251
2203.87 1219
2204.31 1098
2204.75 1167
2205.20 1228
2205.64 1178
2206.08 1115
2206.53 1312
2206.97 1278
2207.41 1208
2207.85 1274
2208.30 1267
2208.74 1102
2209.18 1195
2209.63 1335
2210.07 1366
2210.51 1233
2210.96 1239
2211.40 1273
2211.84 1245
2212.29 1284
2212.73 1318
2213.17 1278
2213.62 1204
2214.06 1287
2214.50 1289
2214.95 1288
2215.39 1318
2215.84 1387
2216.28 1175
2216.72 1124
2217.17 1216
2217.61 1137
2218.05 1087
2218.50 1125
2218.94 1185
2219.39 1165
2219.83 1085
2220.28 1166
2220.72 1159
2221.16 1139
2221.61 1079
2222.05 1157
2222.50 1258
2222.94 1155
2223.39 1102
2223.83 1304
2224.28 1196
2224.72 1219
2225.16 1192
2225.61 1224
2226.05 1306
2226.50 1416
2226.94 1310
2227.39 1340
2227.83 1282
2228.28 1313
2228.72 1334
2229.17 1346
2229.61 1312
2230.06 1340
2230.50 1407
2230.95 1405
2231.40 1468
2231.84 1463
2232.29 1400
2232.73 1358
2233.18 1325
2233.62 1417
2234.07 1509
2234.51 1487
2234.96 1505
2235.41 1473
2235.85 1404
2236.30 1467
2236.74 1487
2237.19 1370
2237.63 1354
2238.08 1274
2238.53 1369
2238.97 1480
2239.42 1273
2239.86 1282
2240.31 1398
2240.76 1431
2241.20 1225
2241.65 1174
2242.10 1153
2242.54 1193
2242.99 1159
2243.44 1158
2243.88 1244
2244.33 1112
2244.78 1108
2245.22 1150
2245.67 1197
2246.12 1085
2246.56 1178
2247.01 1177
2247.46 1173
2247.90 1191
2248.35 1071
2248.80 1146
2249.24 1179
2249.69 1163
2250.14 1106
2250.59 1104
2251.03 1086
2251.48 1053
2251.93 1179
2252.38 1273
2252.82 1062
2253.27 1174
2253.72 1223
2254.17 1224
2254.61 1145
2255.06 1238
2255.51 1199
2255.96 1231
2256.40 1173
2256.85 1134
2257.30 1089
2257.75 1096
2258.20 1071
2258.64 1241
2259.09 1054
2259.54 1146
2259.99 1121
2260.44 1189
2260.88 1261
2261.33 1078
2261.78 1068
2262.23 1053
2262.68 1220
2263.13 1188
2263.58 1250
2264.02 1263
2264.47 1196
2264.92 1261
2265.37 1308
2265.82 1427
2266.27 1379
2266.72 1251
2267.17 1331
2267.61 1452
2268.06 1379
2268.51 1415
2268.96 1376
2269.41 1291
2269.86 1482
2270.31 1549
2270.76 1439
2271.21 1445
2271.66 1457
2272.11 1381
2272.56 1530
2273.00 1411
2273.45 1314
2273.90 1363
2274.35 1407
2274.80 1328
2275.25 1410
2275.70 1286
2276.15 1081
2276.60 1333
2277.05 1229
2277.50 1179
2277.95 1214
2278.40 1221
2278.85 1188
2279.30 1216
2279.75 1211
2280.20 1316
2280.65 1264
2281.10 1329
2281.55 1251
2282.00 1278
2282.45 1218
2282.90 1246
2283.35 1232
2283.81 1258
2284.26 1264
2284.71 1294
2285.16 1276
2285.61 1308
2286.06 1314
2286.51 1378
2286.96 1315
2287.41 1332
2287.86 1243
2288.31 1277
2288.76 1265
2289.22 1305
2289.67 1455
2290.12 1555
2290.57 1516
2291.02 1489
2291.47 1653
2291.92 1704
2292.37 1799
2292.83 1942
2293.28 2018
2293.73 2180
2294.18 2305
2294.63 2134
2295.08 2167
2295.53 2215
2295.99 2193
2296.44 2159
2296.89 2099
2297.34 2109
2297.79 1953
2298.25 1852
2298.70 1632
2299.15 1623
2299.60 1670
2300.05 1505
2300.51 1338
2300.96 1400
2301.41 1402
2301.86 1249
2302.32 1220
2302.77 1241
2303.22 1374
2303.67 1336
2304.13 1386
2304.58 1249
2305.03 1339
2305.48 1227
2305.94 1318
2306.39 1428
2306.84 1371
2307.29 1312
2307.75 1248
2308.20 1285
2308.65 1449
2309.11 1477
2309.56 1306
2310.01 1332
2310.47 1293
2310.92 1355
2311.37 1444
2311.83 1537
2312.28 1456
2312.73 1554
2313.19 1384
2313.64 1519
2314.09 1411
2314.55 1456
2315.00 1377
2315.45 1373
2315.91 1461
2316.36 1378
2316.81 1206
2317.27 1259
2317.72 1171
2318.18 1301
2318.63 1521
2319.08 1458
2319.54 1327
2319.99 1339
2320.45 1402
2320.90 1368
2321.35 1359
2321.81 1280
2322.26 1259
2322.72 1240
2323.17 1270
2323.63 1318
2324.08 1385
2324.54 1352
2324.99 1261
2325.44 1314
2325.90 1239
2326.35 1357
2326.81 1479
2327.26 1363
2327.72 1243
2328.17 1306
2328.63 1294
2329.08 1300
2329.54 1391
2329.99 1461
2330.45 1261
2330.90 1305
2331.36 1401
2331.81 1386
2332.27 1617
2332.72 1624
2333.18 1484
2333.64 1587
2334.09 1620
2334.55 1621
2335.00 1469
2335.46 1483
2335.91 1376
2336.37 1332
2336.82 1546
2337.28 1410
2337.74 1264
2338.19 1268
2338.65 1290
2339.10 1296
2339.56 1273
2340.02 1264
2340.47 1460
2340.93 1456
2341.38 1471
2341.84 1496
2342.30 1388
2342.75 1457
2343.21 1452
2343.67 1522
2344.12 1401
2344.58 1473
2345.04 1435
2345.49 1570
2345.95 1683
2346.41 1450
2346.86 1451
2347.32 1585
2347.78 1680
2348.23 1436
2348.69 1437
2349.15 1478
2349.60 1659
2350.06 1712
2350.52 1767
2350.97 1686
2351.43 1630
2351.89 1471
2352.35 1642
2352.80 1610
2353.26 1367
2353.72 1400
2354.18 1372
2354.63 1352
2355.09 1368
2355.55 1317
2356.01 1260
2356.46 1153
2356.92 1231
2357.38 1329
2357.84 1218
2358.29 1239
2358.75 1146
2359.21 1149
2359.67 1235
2360.13 1247
2360.58 1301
2361.04 1229
2361.50 1365
2361.96 1286
2362.42 1272
2362.88 1288
2363.33 1315
2363.79 1223
2364.25 1295
2364.71 1349
2365.17 1404
2365.63 1336
2366.08 1256
2366.54 1252
2367.00 1413
2367.46 1357
2367.92 1381
2368.38 1552
2368.84 1477
2369.30 1395
2369.75 1376
2370.21 1573
2370.67 1416
2371.13 1343
2371.59 1291
2372.05 1364
2372.51 1475
2372.97 1406
2373.43 1345
2373.89 1304
2374.35 1332
2374.81 1301
2375.27 1315
2375.72 1216
2376.18 1308
2376.64 1317
2377.10 1287
2377.56 1351
2378.02 1417
2378.48 1467
2378.94 1244
2379.40 1253
2379.86 1256
2380.32 1189
2380.78 1369
2381.24 1303
2381.70 1287
2382.16 1342
2382.62 1391
2383.08 1467
2383.54 1421
2384.00 1488
2384.46 1414
2384.92 1350
2385.39 1314
2385.85 1297
2386.31 1268
2386.77 1266
2387.23 1481
2387.69 1383
2388.15 1269
2388.61 1228
2389.07 1315
2389.53 1315
2389.99 1262
2390.45 1183
2390.91 1236
2391.38 1212
2391.84 1379
2392.30 1268
2392.76 1262
2393.22 1301
2393.68 1316
2394.14 1274
2394.60 1328
2395.06 1326
2395.53 1213
2395.99 1182
2396.45 1073
2396.91 1252
2397.37 1289
2397.83 1124
2398.30 1123
2398.76 1176
2399.22 1256
2399.68 1166
2400.14 1166
2400.61 1257
2401.07 1178
2401.53 1236
2401.99 1185
2402.45 1220
2402.92 1216
2403.38 1105
2403.84 1275
2404.30 1192
2404.76 1233
2405.23 1318
2405.69 1346
2406.15 1282
2406.61 1268
2407.08 1288
2407.54 1420
2408.00 1400
2408.46 1308
2408.93 1303
2409.39 1228
2409.85 1237
2410.32 1253
2410.78 1230
2411.24 1315
2411.70 1253
2412.17 1190
2412.63 1208
2413.09 1204
2413.56 1158
2414.02 1211
2414.48 1174
2414.95 1278
2415.41 1212
2415.87 1301
2416.34 1247
2416.80 1273
2417.26 1391
2417.73 1425
2418.19 1478
2418.65 1414
2419.12 1483
2419.58 1550
2420.05 1555
2420.51 1617
2420.97 1635
2421.44 1634
2421.90 1641
2422.37 1720
2422.83 1755
2423.29 1574
2423.76 1641
2424.22 1514
2424.69 1497
2425.15 1481
2425.62 1347
2426.08 1382
2426.54 1388
2427.01 1352
2427.47 1279
2427.94 1275
2428.40 1227
2428.87 1233
2429.33 1221
2429.80 1285
2430.26 1269
2430.73 1254
2431.19 1341
2431.66 1190
2432.12 1148
2432.59 1205
2433.05 1225
2433.52 1285
2433.98 1160
2434.45 1311
2434.91 1244
2435.38 1175
2435.84 1231
2436.31 1484
2436.77 1434
2437.24 1284
2437.70 1474
2438.17 1371
2438.63 1409
2439.10 1442
2439.57 1333
2440.03 1436
2440.50 1565
2440.96 1401
2441.43 1516
2441.89 1645
2442.36 1630
2442.83 1641
2443.29 1566
2443.76 1699
2444.22 1638
2444.69 1638
2445.16 1528
2445.62 1584
2446.09 1643
2446.56 1534
2447.02 1286
2447.49 1383
2447.96 1404
2448.42 1272
2448.89 1363
2449.35 1218
2449.82 1246
2450.29 1271
2450.75 1215
2451.22 1282
2451.69 1236
2452.16 1240
2452.62 1246
2453.09 1213
2453.56 1246
2454.02 1254
2454.49 1311
2454.96 1389
2455.42 1308
2455.89 1274
2456.36 1320
2456.83 1341
2457.29 1243
2457.76 1360
2458.23 1339
2458.70 1415
2459.16 1219
2459.63 1209
2460.10 1228
2460.57 1333
2461.03 1383
2461.50 1467
2461.97 1432
2462.44 1226
2462.91 1305
2463.37 1273
2463.84 1124
2464.31 1131
2464.78 1248
2465.25 1297
2465.71 1288
2466.18 1212
2466.65 1221
2467.12 1293
2467.59 1196
2468.06 1188
2468.52 1392
2468.99 1288
2469.46 1285
2469.93 1348
2470.40 1316
2470.87 1326
2471.34 1333
2471.80 1320
2472.27 1560
2472.74 1349
2473.21 1313
2473.68 1394
2474.15 1237
2474.62 1168
2475.09 1198
2475.56 1155
2476.02 1233
2476.49 1116
2476.96 1231
2477.43 1149
2477.90 1210
2478.37 1159
2478.84 1357
2479.31 1377
2479.78 1273
2480.25 1292
2480.72 1352
2481.19 1418
2481.66 1353
2482.13 1291
2482.60 1389
2483.07 1413
2483.54 1437
2484.01 1448
2484.48 1463
2484.95 1379
2485.42 1334
2485.89 1330
2486.36 1384
2486.83 1348
2487.30 1242
2487.77 1365
2488.24 1435
2488.71 1295
2489.18 1279
2489.65 1267
2490.12 1306
2490.59 1278
2491.06 1383
2491.53 1315
2492.00 1398
2492.47 1275
2492.94 1314
2493.41 1201
2493.88 1260
2494.36 1393
2494.83 1345
2495.30 1305
2495.77 1308
2496.24 1329
2496.71 1397
2497.18 1281
2497.65 1198
2498.12 1277
2498.60 1291
2499.07 1410
2499.54 1297
2500.01 1314
2500.48 1403
2500.95 1467
2501.42 1376
2501.90 1299
2502.37 1155
2502.84 1240
2503.31 1235
2503.78 1290
2504.25 1238
2504.73 1196
2505.20 1298
2505.67 1260
2506.14 1327
2506.61 1374
2507.09 1217
2507.56 1304
2508.03 1383
2508.50 1299
2508.97 1280
2509.45 1449
2509.92 1426
2510.39 1297
2510.86 1487
2511.34 1540
2511.81 1487
2512.28 1542
2512.75 1526
2513.23 1499
2513.70 1455
2514.17 1513
2514.65 1413
2515.12 1355
2515.59 1368
2516.06 1447
2516.54 1376
2517.01 1324
2517.48 1234
2517.96 1305
2518.43 1282
2518.90 1277
2519.38 1186
2519.85 1263
2520.32 1278
2520.80 1206
2521.27 1408
2521.74 1290
2522.22 1275
2522.69 1373
2523.16 1325
2523.64 1211
2524.11 1285
2524.58 1193
2525.06 1174
2525.53 1208
2526.01 1220
2526.48 1333
2526.95 1283
2527.43 1293
2527.90 1249
2528.38 1216
2528.85 1145
2529.32 1242
2529.80 1413
2530.27 1207
2530.75 1349
2531.22 1307
2531.70 1395
2532.17 1384
2532.64 1367
2533.12 1413
2533.59 1419
2534.07 1438
2534.54 1429
2535.02 1317
2535.49 1336
2535.97 1393
2536.44 1373
2536.92 1389
2537.39 1340
2537.87 1263
2538.34 1277
2538.82 1380
2539.29 1371
2539.77 1346
2540.24 1466
2540.72 1405
2541.19 1465
2541.67 1404
2542.14 1280
2542.62 1303
2543.09 1261
2543.57 1235
2544.04 1291
2544.52 1345
2545.00 1275
2545.47 1353
2545.95 1305
2546.42 1374
2546.90 1385
2547.37 1421
2547.85 1438
2548.33 1389
2548.80 1405
2549.28 1555
2549.75 1603
2550.23 1558
2550.71 1596
2551.18 1810
2551.66 1892
2552.14 1699
2552.61 1737
2553.09 1700
2553.57 1733
2554.04 1879
2554.52 1773
2554.99 1891
2555.47 1910
2555.95 1834
2556.42 1785
2556.90 1824
2557.38 1864
2557.86 1919
2558.33 1836
2558.81 1831
2559.29 1840
2559.76 1817
2560.24 1687
2560.72 1578
2561.19 1493
2561.67 1448
2562.15 1535
2562.63 1490
2563.10 1389
2563.58 1387
2564.06 1270
2564.54 1265
2565.01 1319
2565.49 1277
2565.97 1290
2566.45 1364
2566.92 1193
2567.40 1235
2567.88 1290
2568.36 1331
2568.83 1163
2569.31 1182
2569.79 1224
2570.27 1103
2570.75 1191
2571.22 1237
2571.70 1240
2572.18 1324
2572.66 1235
2573.14 1245
2573.62 1361
2574.09 1258
2574.57 1241
2575.05 1214
2575.53 1111
2576.01 1318
2576.49 1252
2576.97 1272
2577.44 1447
2577.92 1373
2578.40 1181
2578.88 1252
2579.36 1225
2579.84 1232
2580.32 1320
2580.80 1179
2581.27 1130
2581.75 1221
2582.23 1384
2582.71 1322
2583.19 1289
2583.67 1233
2584.15 1213
2584.63 1193
2585.11 1222
2585.59 1326
2586.07 1282
2586.55 1236
2587.03 1298
2587.51 1301
2587.99 1212
2588.47 1227
2588.94 1323
2589.42 1307
2589.90 1302
2590.38 1251
2590.86 1279
2591.34 1204
2591.82 1301
2592.30 1362
2592.78 1501
2593.26 1268
2593.74 1453
2594.22 1456
2594.71 1484
2595.19 1320
2595.67 1492
2596.15 1428
2596.63 1505
2597.11 1524
2597.59 1415
2598.07 1383
2598.55 1348
2599.03 1381
2599.51 1510
2599.99 1424
2600.47 1415
2600.95 1261
2601.43 1169
2601.91 1298
2602.40 1341
2602.88 1303
2603.36 1187
2603.84 1195
2604.32 1169
2604.80 1203
2605.28 1175
2605.76 1279
2606.24 1195
2606.73 1164
2607.21 1188
2607.69 1205
2608.17 1302
2608.65 1346
2609.13 1227
2609.62 1215
2610.10 1357
2610.58 1321
2611.06 1377
2611.54 1482
2612.02 1554
2612.51 1422
2612.99 1308
2613.47 1368
2613.95 1496
2614.43 1377
2614.92 1320
2615.40 1261
2615.88 1224
2616.36 1355
2616.85 1353
2617.33 1393
2617.81 1255
2618.29 1221
2618.78 1361
2619.26 1377
2619.74 1444
2620.22 1326
2620.71 1105
2621.19 1239
2621.67 1277
2622.15 1200
2622.64 1205
2623.12 1286
2623.60 1341
2624.09 1274
2624.57 1349
2625.05 1296
2625.53 1312
2626.02 1400
2626.50 1285
2626.98 1407
2627.47 1456
2627.95 1323
2628.43 1202
2628.92 1352
2629.40 1454
2629.88 1279
2630.37 1219
2630.85 1332
2631.34 1282
2631.82 1193
2632.30 1329
2632.79 1262
2633.27 1329
2633.75 1328
2634.24 1276
2634.72 1220
2635.21 1316
2635.69 1344
2636.17 1278
2636.66 1300
2637.14 1373
2637.63 1340
2638.11 1302
2638.60 1223
2639.08 1260
2639.56 1270
2640.05 1230
2640.53 1092
2641.02 1123
2641.50 1292
2641.99 1326
2642.47 1337
2642.96 1330
2643.44 1376
2643.93 1399
2644.41 1407
2644.90 1286
2645.38 1417
2645.87 1385
2646.35 1381
2646.84 1355
2647.32 1304
2647.81 1276
2648.29 1202
2648.78 1182
2649.26 1239
2649.75 1235
2650.23 1327
2650.72 1369
2651.20 1270
2651.69 1387
2652.17 1486
2652.66 1375
2653.15 1380
2653.63 1256
2654.12 1426
2654.60 1357
2655.09 1329
2655.57 1481
2656.06 1241
2656.55 1375
2657.03 1311
2657.52 1372
2658.00 1348
2658.49 1346
2658.98 1354
2659.46 1290
2659.95 1278
2660.44 1353
2660.92 1354
2661.41 1367
2661.90 1333
2662.38 1241
2662.87 1148
2663.35 1206
2663.84 1331
2664.33 1318
2664.81 1367
2665.30 1224
2665.79 1316
2666.28 1194
2666.76 1214
2667.25 1276
2667.74 1193
2668.22 1413
2668.71 1322
2669.20 1346
2669.68 1476
2670.17 1311
2670.66 1310
2671.15 1274
2671.63 1312
2672.12 1308
2672.61 1299
2673.10 1229
2673.58 1416
2674.07 1361
2674.56 1383
2675.05 1434
2675.53 1442
2676.02 1574
2676.51 1610
2677.00 1597
2677.49 1586
2677.97 1649
2678.46 1691
2678.95 1860
2679.44 1754
2679.93 1632
2680.41 1664
2680.90 1772
2681.39 1657
2681.88 1605
2682.37 1628
2682.85 1546
2683.34 1627
2683.83 1580
2684.32 1662
2684.81 1603
2685.30 1674
2685.79 1760
2686.27 1556
2686.76 1569
2687.25 1670
2687.74 1768
2688.23 1625
2688.72 1602
2689.21 1553
2689.70 1442
2690.19 1497
2690.67 1465
2691.16 1397
2691.65 1381
2692.14 1482
2692.63 1424
2693.12 1287
2693.61 1362
2694.10 1412
2694.59 1364
2695.08 1398
2695.57 1373
2696.06 1499
2696.55 1433
2697.04 1358
2697.53 1272
2698.02 1483
2698.51 1314
2699.00 1414
2699.49 1380
2699.98 1377
2700.47 1455
2700.96 1446
2701.45 1435
2701.94 1530
2702.43 1435
2702.92 1612
2703.41 1570
2703.90 1548
2704.39 1589
2704.88 1592
2705.37 1382
2705.86 1453
2706.35 1534
2706.84 1554
2707.33 1463
2707.82 1436
2708.31 1407
2708.80 1347
2709.29 1394
2709.78 1420
2710.27 1241
2710.77 1263
2711.26 1386
2711.75 1452
2712.24 1371
2712.73 1278
2713.22 1334
2713.71 1269
2714.20 1227
2714.69 1387
2715.19 1332
2715.68 1340
2716.17 1333
2716.66 1431
2717.15 1260
2717.64 1231
2718.13 1386
2718.63 1285
2719.12 1299
2719.61 1311
2720.10 1265
2720.59 1291
2721.08 1282
2721.58 1387
2722.07 1432
2722.56 1255
2723.05 1403
2723.54 1382
2724.04 1279
2724.53 1386
2725.02 1490
2725.51 1336
2726.01 1330
2726.50 1383
2726.99 1274
2727.48 1257
2727.98 1348
2728.47 1280
2728.96 1365
2729.45 1394
2729.95 1337
2730.44 1292
2730.93 1256
2731.42 1234
2731.92 1265
2732.41 1381
2732.90 1408
2733.40 1262
2733.89 1247
2734.38 1351
2734.87 1394
2735.37 1408
2735.86 1439
2736.35 1409
2736.85 1353
2737.34 1420
2737.83 1495
2738.33 1530
2738.82 1461
2739.31 1380
2739.81 1378
2740.30 1397
2740.79 1296
2741.29 1325
2741.78 1277
2742.28 1347
2742.77 1329
2743.26 1266
2743.76 1242
2744.25 1345
2744.75 1201
2745.24 1196
2745.73 1281
2746.23 1253
2746.72 1241
2747.22 1177
2747.71 1115
2748.20 1371
2748.70 1191
2749.19 1310
2749.69 1371
2750.18 1273
2750.68 1228
2751.17 1326
2751.67 1286
2752.16 1351
2752.66 1356
2753.15 1322
2753.64 1288
2754.14 1182
2754.63 1217
2755.13 1224
2755.62 1136
2756.12 1273
2756.61 1284
2757.11 1321
2757.60 1379
2758.10 1395
2758.59 1283
2759.09 1297
2759.59 1254
2760.08 1245
2760.58 1325
2761.07 1216
2761.57 1231
2762.06 1184
2762.56 1264
2763.05 1267
2763.55 1255
2764.05 1218
2764.54 1383
2765.04 1408
2765.53 1226
2766.03 1225
2766.52 1267
2767.02 1192
2767.52 1200
2768.01 1180
2768.51 1213
2769.00 1245
2769.50 1311
2770.00 1293
2770.49 1271
2770.99 1301
2771.49 1286
2771.98 1248
2772.48 1291
2772.98 1245
2773.47 1291
2773.97 1331
2774.47 1310
2774.96 1390
2775.46 1322
2775.96 1394
2776.45 1471
2776.95 1636
2777.45 1420
2777.94 1452
2778.44 1537
2778.94 1538
2779.43 1354
2779.93 1493
2780.43 1539
2780.93 1470
2781.42 1500
2781.92 1427
2782.42 1460
2782.92 1410
2783.41 1384
2783.91 1385
2784.41 1296
2784.91 1363
2785.40 1439
2785.90 1356
2786.40 1444
2786.90 1492
2787.39 1441
2787.89 1377
2788.39 1379
2788.89 1421
2789.39 1367
2789.88 1334
2790.38 1280
2790.88 1449
2791.38 1320
2791.88 1257
2792.37 1348
2792.87 1377
2793.37 1341
2793.87 1412
2794.37 1360
2794.87 1391
2795.37 1379
2795.86 1302
2796.36 1431
2796.86 1570
2797.36 1559
2797.86 1507
2798.36 1568
2798.86 1636
2799.35 1673
2799.85 1738
2800.35 1704
2800.85 1708
2801.35 1808
2801.85 1669
2802.35 1566
2802.85 1551
2803.35 1559
2803.85 1651
2804.35 1621
2804.85 1406
2805.34 1586
2805.84 1732
2806.34 1633
2806.84 1653
2807.34 1649
2807.84 1722
2808.34 1928
2808.84 2046
2809.34 2057
2809.84 2056
2810.34 2101
2810.84 2335
2811.34 2401
2811.84 2368
2812.34 2442
2812.84 2250
2813.34 1990
2813.84 2157
2814.34 2095
2814.84 1874
2815.34 1820
2815.84 1825
2816.34 1624
2816.84 1614
2817.34 1378
2817.84 1449
2818.35 1547
2818.85 1415
2819.35 1406
2819.85 1427
2820.35 1591
2820.85 1543
2821.35 1422
2821.85 1414
2822.35 1494
2822.85 1524
2823.35 1467
2823.85 1521
2824.36 1461
2824.86 1645
2825.36 1488
2825.86 1483
2826.36 1636
2826.86 1590
2827.36 1551
2827.86 1571
2828.37 1525
2828.87 1353
2829.37 1528
2829.87 1535
2830.37 1397
2830.87 1352
2831.38 1321
2831.88 1297
2832.38 1279
2832.88 1207
2833.38 1386
2833.88 1516
2834.39 1402
2834.89 1341
2835.39 1341
2835.89 1453
2836.40 1287
2836.90 1386
2837.40 1463
2837.90 1327
2838.40 1416
2838.91 1345
2839.41 1344
2839.91 1366
2840.41 1467
2840.92 1458
2841.42 1420
2841.92 1409
2842.42 1416
2842.93 1297
2843.43 1393
2843.93 1385
2844.44 1324
2844.94 1427
2845.44 1354
2845.94 1449
2846.45 1408
2846.95 1280
2847.45 1325
2847.96 1391
2848.46 1451
2848.96 1526
2849.47 1457
2849.97 1467
2850.47 1650
2850.98 1715
2851.48 1659
2851.98 1626
2852.49 1631
2852.99 1654
2853.50 1560
2854.00 1479
2854.50 1406
2855.01 1395
2855.51 1459
2856.01 1504
2856.52 1401
2857.02 1354
2857.53 1397
2858.03 1393
2858.53 1421
2859.04 1269
2859.54 1422
2860.05 1465
2860.55 1276
2861.06 1172
2861.56 1261
2862.06 1428
2862.57 1400
2863.07 1439
2863.58 1409
2864.08 1446
2864.59 1490
2865.09 1369
2865.60 1329
2866.10 1394
2866.61 1361
2867.11 1315
2867.62 1285
2868.12 1314
2868.63 1281
2869.13 1261
2869.64 1253
2870.14 1173
2870.65 1236
2871.15 1185
2871.66 1206
2872.16 1323
2872.67 1377
2873.17 1330
2873.68 1308
2874.18 1315
2874.69 1282
2875.20 1303
2875.70 1384
2876.21 1388
2876.71 1305
2877.22 1352
2877.72 1416
2878.23 1478
2878.74 1313
2879.24 1334
2879.75 1485
2880.25 1363
2880.76 1415
2881.27 1475
2881.77 1417
2882.28 1433
2882.79 1516
2883.29 1619
2883.80 1594
2884.30 1412
2884.81 1454
2885.32 1677
2885.82 1590
2886.33 1700
2886.84 1767
2887.34 1854
2887.85 1804
2888.36 1860
2888.86 1888
2889.37 1849
2889.88 1722
2890.38 1888
2890.89 1784
2891.40 1938
2891.91 1873
2892.41 1918
2892.92 1680
2893.43 1580
2893.93 1684
2894.44 1526
2894.95 1604
2895.46 1503
2895.96 1676
2896.47 1550
2896.98 1558
2897.49 1636
2897.99 1506
2898.50 1432
2899.01 1504
2899.52 1580
2900.03 1507
2900.53 1708
2901.04 1619
2901.55 1639
2902.06 1696
2902.56 1598
2903.07 1566
2903.58 1734
2904.09 1713
2904.60 1675
2905.11 1792
2905.61 1896
2906.12 1865
2906.63 1822
2907.14 1752
2907.65 1739
2908.16 1780
2908.66 1742
2909.17 1756
2909.68 1724
2910.19 1642
2910.70 1672
2911.21 1665
2911.72 1634
2912.23 1667
2912.73 1431
2913.24 1474
2913.75 1492
2914.26 1469
2914.77 1438
2915.28 1612
2915.79 1628
2916.30 1499
2916.81 1312
2917.32 1476
2917.83 1474
2918.33 1349
2918.84 1334
2919.35 1474
2919.86 1567
2920.37 1441
2920.88 1316
2921.39 1369
2921.90 1369
2922.41 1415
2922.92 1355
2923.43 1487
2923.94 1566
2924.45 1496
2924.96 1569
2925.47 1485
2925.98 1577
2926.49 1764
2927.00 1810
2927.51 1836
2928.02 1785
2928.53 1849
2929.04 1797
2929.55 1851
2930.06 1850
2930.57 1807
2931.08 1685
2931.59 1742
2932.11 1685
2932.62 1595
2933.13 1460
2933.64 1442
2934.15 1506
2934.66 1276
2935.17 1282
2935.68 1388
2936.19 1371
2936.70 1401
2937.21 1502
2937.72 1443
2938.24 1513
2938.75 1613
2939.26 1630
2939.77 1571
2940.28 1442
2940.79 1408
2941.30 1372
2941.81 1391
2942.33 1379
2942.84 1368
2943.35 1422
2943.86 1384
2944.37 1414
2944.88 1418
2945.40 1452
2945.91 1658
2946.42 1789
2946.93 1748
2947.44 1869
2947.96 1819
2948.47 1879
2948.98 1999
2949.49 2126
2950.00 2249
2950.52 2105
2951.03 1932
2951.54 1926
2952.05 1860
2952.57 1893
2953.08 1800
2953.59 1675
2954.10 1480
2954.62 1491
2955.13 1468
2955.64 1498
2956.15 1466
2956.67 1465
2957.18 1485
2957.69 1446
2958.20 1334
2958.72 1337
2959.23 1384
2959.74 1399
2960.26 1299
2960.77 1565
2961.28 1514
2961.80 1490
2962.31 1368
2962.82 1392
2963.34 1495
2963.85 1471
2964.36 1460
2964.88 1480
2965.39 1460
2965.90 1503
2966.42 1660
2966.93 1635
2967.44 1599
2967.96 1523
2968.47 1598
2968.98 1319
2969.50 1382
2970.01 1399
2970.53 1474
2971.04 1453
2971.55 1385
2972.07 1500
2972.58 1550
2973.10 1311
2973.61 1385
2974.12 1411
2974.64 1339
2975.15 1366
2975.67 1377
2976.18 1371
2976.70 1498
2977.21 1454
2977.73 1403
2978.24 1472
2978.75 1337
2979.27 1380
2979.78 1459
2980.30 1484
2980.81 1464
2981.33 1423
2981.84 1424
2982.36 1346
2982.87 1373
2983.39 1423
2983.90 1435
2984.42 1404
2984.93 1403
2985.45 1492
2985.96 1404
2986.48 1447
2987.00 1484
2987.51 1509
2988.03 1537
2988.54 1612
2989.06 1507
2989.57 1431
2990.09 1437
2990.60 1495
2991.12 1578
2991.64 1545
2992.15 1609
2992.67 1555
2993.18 1435
2993.70 1482
2994.21 1700
2994.73 1729
2995.25 1691
2995.76 1724
2996.28 1796
2996.80 1683
2997.31 1595
2997.83 1706
2998.34 1734
2998.86 1895
2999.38 1881
2999.89 1800
3000.41 1899
3000.93 1823
3001.44 1880
3001.96 1808
3002.48 1773
3002.99 1997
3003.51 1741
3004.03 1781
3004.54 1961
3005.06 1651
3005.58 1615
3006.09 1640
3006.61 1669
3007.13 1866
3007.65 1990
3008.16 1740
3008.68 1838
3009.20 1812
3009.71 1755
3010.23 1778
3010.75 1635
3011.27 1554
3011.78 1541
3012.30 1526
3012.82 1520
3013.34 1405
3013.85 1299
3014.37 1447
3014.89 1568
3015.41 1537
3015.93 1575
3016.44 1657
3016.96 1554
3017.48 1498
3018.00 1488
3018.52 1546
3019.03 1436
3019.55 1598
3020.07 1524
3020.59 1544
3021.11 1619
3021.63 1617
3022.14 1559
3022.66 1692
3023.18 1493
3023.70 1548
3024.22 1575
3024.74 1622
3025.25 1539
3025.77 1571
3026.29 1511
3026.81 1662
3027.33 1605
3027.85 1632
3028.37 1588
3028.89 1534
3029.41 1583
3029.92 1516
3030.44 1543
3030.96 1462
3031.48 1690
3032.00 1597
3032.52 1533
3033.04 1547
3033.56 1405
3034.08 1372
3034.60 1416
3035.12 1524
3035.64 1523
3036.16 1456
3036.68 1674
3037.20 1705
3037.72 1623
3038.24 1514
3038.76 1490
3039.28 1489
3039.80 1467
3040.32 1435
3040.84 1539
3041.36 1529
3041.88 1535
3042.40 1466
3042.92 1411
3043.44 1402
3043.96 1341
3044.48 1509
3045.00 1505
3045.52 1409
3046.04 1439
3046.56 1304
3047.08 1512
3047.60 1530
3048.12 1453
3048.64 1361
3049.16 1435
3049.68 1310
3050.20 1445
3050.72 1552
3051.24 1527
3051.77 1498
3052.29 1468
3052.81 1436
3053.33 1370
3053.85 1430
3054.37 1489
3054.89 1373
3055.41 1351
3055.93 1329
3056.46 1294
3056.98 1422
3057.50 1381
3058.02 1383
3058.54 1321
3059.06 1318
3059.58 1387
3060.11 1398
3060.63 1528
3061.15 1439
3061.67 1464
3062.19 1474
3062.71 1322
3063.24 1377
3063.76 1455
3064.28 1484
3064.80 1374
3065.32 1404
3065.85 1441
3066.37 1520
3066.89 1521
3067.41 1655
3067.94 1606
3068.46 1465
3068.98 1546
3069.50 1436
3070.03 1442
3070.55 1475
3071.07 1482
3071.59 1464
3072.12 1425
3072.64 1416
3073.16 1429
3073.68 1558
3074.21 1432
3074.73 1525
3075.25 1531
3075.78 1591
3076.30 1706
3076.82 1514
3077.34 1496
3077.87 1392
3078.39 1433
3078.91 1476
3079.44 1516
3079.96 1372
3080.48 1623
3081.01 1717
3081.53 1538
3082.05 1841
3082.58 1967
3083.10 1863
3083.63 1786
3084.15 1893
3084.67 1770
3085.20 1697
3085.72 1729
3086.24 1880
3086.77 1674
3087.29 1658
3087.82 1716
3088.34 1657
3088.86 1763
3089.39 1762
3089.91 1641
3090.44 1721
3090.96 1763
3091.49 1642
3092.01 1702
3092.53 1828
3093.06 1591
3093.58 1708
3094.11 1727
3094.63 1650
3095.16 1666
3095.68 1723
3096.21 1651
3096.73 1703
3097.26 1789
3097.78 1734
3098.31 1804
3098.83 1731
3099.36 1719
3099.88 1927
3100.41 1836
3100.93 1860
3101.46 1970
3101.98 2032
3102.51 2273
3103.03 2333
3103.56 2375
3104.08 2749
3104.61 3103
3105.13 3273
3105.66 3492
3106.18 3410
3106.71 3759
3107.24 3767
3107.76 3718
3108.29 3546
3108.81 3132
3109.34 2842
3109.86 2772
3110.39 2642
3110.92 2201
3111.44 2238
3111.97 2056
3112.49 2029
3113.02 2139
3113.55 2207
3114.07 2213
3114.60 2181
3115.12 2049
3115.65 1932
3116.18 1879
3116.70 1887
3117.23 1844
3117.76 1915
3118.28 1700
3118.81 1626
3119.34 1695
3119.86 1683
3120.39 1627
3120.92 1550
3121.44 1604
3121.97 1620
3122.50 1670
3123.02 1708
3123.55 1729
3124.08 1669
3124.61 1644
3125.13 1693
3125.66 1637
3126.19 1593
3126.72 1597
3127.24 1647
3127.77 1533
3128.30 1423
3128.82 1455
3129.35 1599
3129.88 1635
3130.41 1655
3130.93 1660
3131.46 1612
3131.99 1698
3132.52 1796
3133.05 1667
3133.57 1651
3134.10 1699
3134.63 1594
3135.16 1629
3135.69 1387
3136.21 1490
3136.74 1669
3137.27 1549
3137.80 1484
3138.33 1396
3138.85 1365
3139.38 1452
3139.91 1345
3140.44 1438
3140.97 1576
3141.50 1463
3142.03 1458
3142.55 1503
3143.08 1373
3143.61 1311
3144.14 1390
3144.67 1391
3145.20 1506
3145.73 1340
3146.26 1576
3146.79 1634
3147.31 1601
3147.84 1547
3148.37 1450
3148.90 1584
3149.43 1739
3149.96 1803
3150.49 1786
3151.02 1813
3151.55 1606
3152.08 1507
3152.61 1601
3153.14 1678
3153.67 1446
3154.20 1571
3154.73 1617
3155.25 1665
3155.78 1531
3156.31 1512
3156.84 1552
3157.37 1543
3157.90 1565
3158.43 1406
3158.96 1519
3159.49 1401
3160.02 1452
3160.55 1558
3161.08 1569
3161.61 1463
3162.14 1420
3162.68 1585
3163.21 1672
3163.74 1706
3164.27 1729
3164.80 1489
3165.33 1630
3165.86 1434
3166.39 1368
3166.92 1391
3167.45 1316
3167.98 1359
3168.51 1499
3169.04 1477
3169.57 1519
3170.10 1354
3170.64 1343
3171.17 1370
3171.70 1398
3172.23 1500
3172.76 1485
3173.29 1406
3173.82 1345
3174.35 1473
3174.88 1494
3175.42 1497
3175.95 1502
3176.48 1444
3177.01 1469
3177.54 1512
3178.07 1453
3178.61 1360
3179.14 1527
3179.67 1561
3180.20 1546
3180.73 1558
3181.26 1701
3181.80 1623
3182.33 1623
3182.86 1526
3183.39 1456
3183.92 1486
3184.46 1535
3184.99 1560
3185.52 1473
3186.05 1485
3186.59 1496
3187.12 1449
3187.65 1413
3188.18 1491
3188.72 1353
3189.25 1409
3189.78 1487
3190.31 1433
3190.85 1602
3191.38 1418
3191.91 1367
3192.44 1426
3192.98 1449
3193.51 1380
3194.04 1459
3194.58 1496
3195.11 1594
3195.64 1469
3196.17 1449
3196.71 1416
3197.24 1389
3197.77 1348
3198.31 1312
3198.84 1398
3199.37 1450
3199.91 1362
3200.44 1373
3200.98 1433
3201.51 1606
3202.04 1571
3202.58 1635
3203.11 1514
3203.64 1548
3204.18 1717
3204.71 1843
3205.24 1746
3205.78 1643
3206.31 1680
3206.85 1760
3207.38 1745
3207.91 1704
3208.45 1735
3208.98 1697
3209.52 1727
3210.05 1622
3210.59 1874
3211.12 1977
3211.65 1867
3212.19 1916
3212.72 1905
3213.26 1996
3213.79 2054
3214.33 2046
3214.86 1960
3215.40 2135
3215.93 2194
3216.47 2060
3217.00 2026
3217.54 1814
3218.07 1833
3218.61 1869
3219.14 1903
3219.68 1805
3220.21 1615
3220.75 1593
3221.28 1743
3221.82 1701
3222.35 1814
3222.89 1749
3223.42 1763
3223.96 1739
3224.49 1900
3225.03 1804
3225.57 1729
3226.10 1721
3226.64 1785
3227.17 1847
3227.71 1945
3228.24 1769
3228.78 1719
3229.32 1971
3229.85 1870
3230.39 1972
3230.92 1889
3231.46 1793
3232.00 1654
3232.53 1689
3233.07 1592
3233.60 1616
3234.14 1670
3234.68 1704
3235.21 1735
3235.75 1590
3236.29 1541
3236.82 1718
3237.36 1603
3237.90 1575
3238.43 1671
3238.97 1847
3239.51 1835
3240.04 1820
3240.58 1902
3241.12 1927
3241.65 1910
3242.19 1894
3242.73 1972
3243.26 1958
3243.80 1858
3244.34 1934
3244.88 1764
3245.41 1856
3245.95 1770
3246.49 1684
3247.02 1575
3247.56 1755
3248.10 1738
3248.64 1724
3249.17 1604
3249.71 1643
3250.25 1701
3250.79 1689
3251.33 1812
3251.86 1717
3252.40 1727
3252.94 1770
3253.48 1863
3254.01 1933
3254.55 1900
3255.09 1780
3255.63 1860
3256.17 1875
3256.70 1804
3257.24 1829
3257.78 1945
3258.32 1965
3258.86 1988
3259.40 1787
3259.93 1868
3260.47 1988
3261.01 2170
3261.55 2089
3262.09 1944
3262.63 2176
3263.17 2232
3263.70 2245
3264.24 2363
3264.78 2481
3265.32 2544
3265.86 2714
3266.40 2714
3266.94 2921
3267.48 2893
3268.02 3035
3268.56 3165
3269.09 3341
3269.63 3760
3270.17 3929
3270.71 3652
3271.25 3607
3271.79 3616
3272.33 3697
3272.87 3093
3273.41 2916
3273.95 2807
3274.49 2556
3275.03 2452
3275.57 2360
3276.11 2227
3276.65 2181
3277.19 2188
3277.73 2172
3278.27 2193
3278.81 2137
3279.35 2125
3279.89 2208
3280.43 2212
3280.97 2250
3281.51 2211
3282.05 2164
3282.59 2234
3283.13 2079
3283.67 2211
3284.21 2269
3284.75 2201
3285.29 2140
3285.83 2244
3286.37 2253
3286.91 2146
3287.45 2215
3287.99 2221
3288.53 2184
3289.08 2354
3289.62 2313
3290.16 2350
3290.70 2411
3291.24 2284
3291.78 2324
3292.32 2448
3292.86 2416
3293.40 2412
3293.95 2540
3294.49 2542
3295.03 2614
3295.57 2677
3296.11 2814
3296.65 2939
3297.19 2960
3297.73 2974
3298.28 3385
3298.82 3243
3299.36 3208
3299.90 3248
3300.44 3039
3300.99 2992
3301.53 3067
3302.07 2785
3302.61 2551
3303.15 2648
3303.69 2695
3304.24 2549
3304.78 2231
3305.32 2295
3305.86 2206
3306.41 2249
3306.95 2341
3307.49 2172
3308.03 2193
3308.58 2207
3309.12 2213
3309.66 2114
3310.20 2193
3310.75 2186
3311.29 1932
3311.83 2051
3312.37 2207
3312.92 2173
3313.46 2273
3314.00 2072
3314.54 2087
3315.09 2160
3315.63 2241
3316.17 2317
3316.72 2254
3317.26 2252
3317.80 2396
3318.35 2513
3318.89 2738
3319.43 2585
3319.98 2639
3320.52 2728
3321.06 2823
3321.61 2983
3322.15 3083
3322.69 3013
3323.24 3372
3323.78 3188
3324.33 3254
3324.87 3187
3325.41 3332
3325.96 3284
3326.50 3422
3327.04 3164
3327.59 2898
3328.13 3073
3328.68 3002
3329.22 2802
3329.76 2790
3330.31 2755
3330.85 2885
3331.40 2649
3331.94 2690
3332.49 2967
3333.03 2982
3333.58 3385
3334.12 4008
3334.66 4966
3335.21 5577
3335.75 6483
3336.30 8026
3336.84 9655
3337.39 11207
3337.93 12418
3338.48 13346
3339.02 13751
3339.57 14869
3340.11 14840
3340.66 14322
3341.20 13605
3341.75 12578
3342.29 11303
3342.84 9850
3343.38 8131
3343.93 6957
3344.47 6087
3345.02 5110
3345.57 4329
3346.11 3775
3346.66 3380
3347.20 2992
3347.75 2893
3348.29 2809
3348.84 2661
3349.38 2758
3349.93 2677
3350.48 2535
3351.02 2662
3351.57 2715
3352.11 2978
3352.66 2947
3353.21 3036
3353.75 3096
3354.30 3219
3354.84 3440
3355.39 3338
3355.94 3323
3356.48 3342
3357.03 3236
3357.58 3077
3358.12 2876
3358.67 2807
3359.22 2541
3359.76 2428
3360.31 2392
3360.86 2260
3361.40 2271
3361.95 2338
3362.50 2218
3363.04 2049
3363.59 2095
3364.14 2173
3364.68 2163
3365.23 2163
3365.78 2296
3366.33 2249
3366.87 2226
3367.42 2309
3367.97 2315
3368.51 2174
3369.06 2266
3369.61 2358
3370.16 2254
3370.70 2078
3371.25 2119
3371.80 2237
3372.35 2273
3372.90 2301
3373.44 2337
3373.99 2378
3374.54 2544
3375.09 2707
3375.63 2748
3376.18 2690
3376.73 2764
3377.28 2790
3377.83 2773
3378.37 2834
3378.92 2676
3379.47 2830
3380.02 2479
3380.57 2345
3381.12 2207
3381.66 2173
3382.21 2170
3382.76 2094
3383.31 2134
3383.86 1925
3384.41 1981
3384.96 1943
3385.50 2025
3386.05 2067
3386.60 1883
3387.15 1800
3387.70 1866
3388.25 1807
3388.80 1899
3389.35 1909
3389.90 1837
3390.44 1832
3390.99 1815
3391.54 1785
3392.09 1792
3392.64 1727
3393.19 1843
3393.74 1869
3394.29 1747
3394.84 1720
3395.39 1644
3395.94 1658
3396.49 1666
3397.04 1753
3397.59 1710
3398.14 1590
3398.69 1684
3399.24 1638
3399.79 1509
3400.34 1656
3400.89 1615
3401.44 1555
3401.99 1535
3402.54 1668
3403.09 1667
3403.64 1607
3404.19 1686
3404.74 1566
3405.29 1682
3405.84 1607
3406.39 1602
3406.94 1703
3407.49 1635
3408.04 1602
3408.59 1558
3409.14 1594
3409.69 1710
3410.24 1602
3410.79 1592
3411.34 1653
3411.89 1626
3412.45 1775
3413.00 1791
3413.55 1908
3414.10 1919
3414.65 1964
3415.20 2098
3415.75 1889
3416.30 1768
3416.85 1797
3417.41 1818
3417.96 1779
3418.51 1759
3419.06 1638
3419.61 1593
3420.16 1560
3420.71 1665
3421.27 1628
3421.82 1558
3422.37 1498
3422.92 1629
3423.47 1536
3424.02 1505
3424.58 1467
3425.13 1421
3425.68 1487
3426.23 1651
3426.78 1744
3427.34 1622
3427.89 1610
3428.44 1609
3428.99 1547
3429.55 1564
3430.10 1664
3430.65 1529
3431.20 1529
3431.76 1519
3432.31 1433
3432.86 1416
3433.41 1534
3433.97 1573
3434.52 1537
3435.07 1457
3435.62 1610
3436.18 1722
3436.73 1574
3437.28 1506
3437.84 1559
3438.39 1566
3438.94 1632
3439.49 1502
3440.05 1499
3440.60 1656
3441.15 1587
3441.71 1538
3442.26 1659
3442.81 1693
3443.37 1727
3443.92 1622
3444.47 1594
3445.03 1693
3445.58 1553
3446.13 1629
3446.69 1600
3447.24 1502
3447.80 1463
3448.35 1486
3448.90 1515
3449.46 1543
3450.01 1532
3450.57 1476
3451.12 1526
3451.67 1417
3452.23 1440
3452.78 1540
3453.34 1545
3453.89 1553
3454.44 1437
3455.00 1367
3455.55 1295
3456.11 1287
3456.66 1270
3457.22 1332
3457.77 1290
3458.33 1384
3458.88 1477
3459.43 1388
3459.99 1435
3460.54 1429
3461.10 1403
3461.65 1293
3462.21 1466
3462.76 1571
3463.32 1625
3463.87 1385
3464.43 1468
3464.98 1508
3465.54 1548
3466.09 1529
3466.65 1470
3467.21 1471
3467.76 1499
3468.32 1588
3468.87 1512
3469.43 1564
3469.98 1532
3470.54 1624
3471.09 1572
3471.65 1610
3472.20 1559
3472.76 1514
3473.32 1577
3473.87 1640
3474.43 1713
3474.98 1566
3475.54 1710
3476.10 1685
3476.65 1549
3477.21 1680
3477.76 1699
3478.32 1533
3478.88 1548
3479.43 1645
3479.99 1686
3480.55 1689
3481.10 1757
3481.66 1919
3482.22 1787
3482.77 1812
3483.33 1829
3483.89 1843
3484.44 1724
3485.00 1772
3485.56 1807
3486.11 1857
3486.67 1879
3487.23 1668
3487.78 1708
3488.34 1781
3488.90 1708
3489.45 1866
3490.01 1882
3490.57 1889
3491.13 1944
3491.68 2094
3492.24 2338
3492.80 2665
3493.35 2673
3493.91 2728
3494.47 2771
3495.03 2880
3495.58 3120
3496.14 3145
3496.70 2950
3497.26 2892
3497.82 2923
3498.37 2976
3498.93 3129
3499.49 3087
3500.05 3024
3500.61 3106
3501.16 3040
3501.72 3110
3502.28 3389
3502.84 3558
3503.40 3696
3503.95 3806
3504.51 3700
3505.07 3738
3505.63 3940
3506.19 4055
3506.75 4208
3507.30 4287
3507.86 3963
3508.42 3974
3508.98 4118
3509.54 3821
3510.10 3835
3510.66 3839
3511.22 3437
3511.77 3273
3512.33 3229
3512.89 3179
3513.45 2803
3514.01 2444
3514.57 2307
3515.13 2286
3515.69 2084
3516.25 1920
3516.81 1957
3517.37 1911
3517.92 1769
3518.48 1807
3519.04 1737
3519.60 1704
3520.16 1676
3520.72 1642
3521.28 1666
3521.84 1774
3522.40 1753
3522.96 1711
3523.52 1814
3524.08 1866
3524.64 1722
3525.20 1615
3525.76 1645
3526.32 1737
3526.88 1782
3527.44 1605
3528.00 1756
3528.56 1712
3529.12 1773
3529.68 1579
3530.24 1557
3530.80 1602
3531.36 1707
3531.92 1704
3532.48 1673
3533.04 1807
3533.60 1585
3534.17 1562
3534.73 1713
3535.29 1623
3535.85 1609
3536.41 1643
3536.97 1601
3537.53 1673
3538.09 1706
3538.65 1577
3539.21 1685
3539.77 1702
3540.34 1565
3540.90 1613
3541.46 1694
3542.02 1591
3542.58 1553
3543.14 1716
3543.70 1753
3544.26 1506
3544.83 1737
3545.39 1737
3545.95 1645
3546.51 1649
3547.07 1659
3547.63 1725
3548.20 1571
3548.76 1515
3549.32 1531
3549.88 1454
3550.44 1581
3551.01 1708
3551.57 1487
3552.13 1450
3552.69 1355
3553.25 1427
3553.82 1416
3554.38 1398
3554.94 1433
3555.50 1444
3556.07 1282
3556.63 1299
3557.19 1277
3557.75 1241
3558.32 1331
3558.88 1343
3559.44 1319
3560.00 1320
3560.57 1319
3561.13 1383
3561.69 1454
3562.26 1414
3562.82 1403
3563.38 1371
3563.94 1317
3564.51 1464
3565.07 1439
3565.63 1488
3566.20 1452
3566.76 1381
3567.32 1300
3567.89 1417
3568.45 1463
3569.01 1415
3569.58 1491
3570.14 1379
3570.70 1377
3571.27 1318
3571.83 1276
3572.39 1448
3572.96 1359
3573.52 1368
3574.09 1420
3574.65 1296
3575.21 1297
3575.78 1405
3576.34 1350
3576.91 1326
3577.47 1345
3578.03 1435
3578.60 1473
3579.16 1435
3579.73 1327
3580.29 1279
3580.86 1286
3581.42 1413
3581.98 1422
3582.55 1416
3583.11 1453
3583.68 1405
3584.24 1432
3584.81 1485
3585.37 1387
3585.94 1374
3586.50 1331
3587.07 1368
3587.63 1385
3588.20 1310
3588.76 1407
3589.33 1365
3589.89 1341
3590.46 1316
3591.02 1406
3591.59 1392
3592.15 1402
3592.72 1230
3593.28 1309
3593.85 1354
3594.41 1419
3594.98 1353
3595.54 1350
3596.11 1434
3596.68 1392
3597.24 1336
3597.81 1394
3598.37 1367
3598.94 1435
3599.50 1447
3600.07 1337
3600.64 1405
3601.20 1388
3601.77 1384
3602.33 1353
3602.90 1309
3603.47 1367
3604.03 1278
3604.60 1321
3605.16 1289
3605.73 1394
3606.30 1352
3606.86 1354
3607.43 1462
3608.00 1320
3608.56 1264
3609.13 1376
3609.70 1329
3610.26 1190
3610.83 1217
3611.40 1205
3611.96 1205
3612.53 1100
3613.10 1286
3613.66 1381
3614.23 1292
3614.80 1347
3615.36 1399
3615.93 1369
3616.50 1423
3617.07 1432
3617.63 1436
3618.20 1593
3618.77 1697
3619.34 1858
3619.90 1883
3620.47 1785
3621.04 2060
3621.61 2140
3622.17 2164
3622.74 2256
3623.31 2187
3623.88 1944
3624.44 1966
3625.01 1938
3625.58 1812
3626.15 1786
3626.72 1542
3627.28 1448
3627.85 1355
3628.42 1326
3628.99 1444
3629.56 1374
3630.12 1257
3630.69 1394
3631.26 1285
3631.83 1312
3632.40 1297
3632.97 1161
3633.53 1255
3634.10 1280
3634.67 1435
3635.24 1416
3635.81 1245
3636.38 1244
3636.95 1424
3637.52 1314
3638.08 1235
3638.65 1367
3639.22 1334
3639.79 1388
3640.36 1363
3640.93 1336
3641.50 1413
3642.07 1495
3642.64 1446
3643.21 1449
3643.78 1555
3644.34 1736
3644.91 1643
3645.48 1820
3646.05 1846
3646.62 1875
3647.19 1832
3647.76 1694
3648.33 1589
3648.90 1594
3649.47 1465
3650.04 1447
3650.61 1530
3651.18 1574
3651.75 1467
3652.32 1583
3652.89 1419
3653.46 1363
3654.03 1540
3654.60 1584
3655.17 1568
3655.74 1619
3656.31 1572
3656.88 1632
3657.45 1628
3658.02 1614
3658.59 1775
3659.16 1658
3659.73 1642
3660.30 1611
3660.87 1702
3661.45 1818
3662.02 1695
3662.59 1737
3663.16 1776
3663.73 1803
3664.30 1548
3664.87 1555
3665.44 1495
3666.01 1727
3666.58 1734
3667.15 1628
3667.73 1423
3668.30 1416
3668.87 1497
3669.44 1556
3670.01 1478
3670.58 1559
3671.15 1653
3671.73 1610
3672.30 1517
3672.87 1435
3673.44 1570
3674.01 1424
3674.58 1430
3675.16 1614
3675.73 1544
3676.30 1684
3676.87 1604
3677.44 1501
3678.01 1506
3678.59 1673
3679.16 1654
3679.73 1683
3680.30 1651
3680.88 1592
3681.45 1764
3682.02 1431
3682.59 1466
3683.16 1526
3683.74 1386
3684.31 1281
3684.88 1316
3685.45 1311
3686.03 1486
3686.60 1530
3687.17 1393
3687.74 1453
3688.32 1378
3688.89 1355
3689.46 1392
3690.04 1538
3690.61 1692
3691.18 1483
3691.76 1581
3692.33 1759
3692.90 1729
3693.47 1910
3694.05 1892
3694.62 1787
3695.19 1679
3695.77 1572
3696.34 1869
3696.91 1794
3697.49 1557
3698.06 1490
3698.64 1420
3699.21 1509
3699.78 1394
3700.36 1402
3700.93 1385
3701.50 1335
3702.08 1354
3702.65 1425
3703.23 1340
3703.80 1394
3704.37 1327
3704.95 1378
3705.52 1462
3706.10 1568
3706.67 1471
3707.24 1453
3707.82 1584
3708.39 1551
3708.97 1421
3709.54 1382
3710.12 1325
3710.69 1303
3711.27 1398
3711.84 1347
3712.41 1347
3712.99 1403
3713.56 1489
3714.14 1453
3714.71 1451
3715.29 1396
3715.86 1485
3716.44 1351
3717.01 1530
3717.59 1562
3718.16 1431
3718.74 1504
3719.31 1419
3719.89 1365
3720.46 1449
3721.04 1294
3721.61 1300
3722.19 1256
3722.77 1251
3723.34 1267
3723.92 1430
3724.49 1438
3725.07 1287
3725.64 1236
3726.22 1269
3726.79 1289
3727.37 1214
3727.95 1238
3728.52 1276
3729.10 1345
3729.67 1342
3730.25 1280
3730.83 1260
3731.40 1299
3731.98 1394
3732.56 1445
3733.13 1528
3733.71 1492
3734.28 1425
3734.86 1537
3735.44 1584
3736.01 1565
3736.59 1537
3737.17 1673
3737.74 1644
3738.32 1594
3738.90 1561
3739.47 1504
3740.05 1409
3740.63 1472
3741.20 1369
3741.78 1321
3742.36 1335
3742.93 1266
3743.51 1278
3744.09 1252
3744.67 1282
3745.24 1333
3745.82 1341
3746.40 1341
3746.97 1234
3747.55 1295
3748.13 1291
3748.71 1350
3749.28 1416
3749.86 1511
3750.44 1546
3751.02 1409
3751.59 1278
3752.17 1364
3752.75 1313
3753.33 1278
3753.91 1278
3754.48 1267
3755.06 1314
3755.64 1301
3756.22 1350
3756.80 1305
3757.37 1219
3757.95 1140
3758.53 1278
3759.11 1274
3759.69 1237
3760.27 1253
3760.84 1240
3761.42 1288
3762.00 1419
3762.58 1433
3763.16 1297
3763.74 1262
3764.31 1294
3764.89 1358
3765.47 1371
3766.05 1318
3766.63 1362
3767.21 1288
3767.79 1269
3768.37 1251
3768.95 1263
3769.52 1357
3770.10 1356
3770.68 1207
3771.26 1183
3771.84 1265
3772.42 1306
3773.00 1253
3773.58 1209
3774.16 1290
3774.74 1258
3775.32 1204
3775.90 1342
3776.48 1209
3777.06 1230
3777.64 1239
3778.22 1138
3778.80 1219
3779.38 1341
3779.96 1226
3780.54 1192
3781.12 1152
3781.70 1291
3782.28 1273
3782.86 1183
3783.44 1219
3784.02 1198
3784.60 1188
3785.18 1239
3785.76 1281
3786.34 1247
3786.92 1276
3787.50 1219
3788.08 1130
3788.66 1135
3789.24 1163
3789.82 1344
3790.40 1364
3790.98 1270
3791.56 1231
3792.14 1216
3792.72 1166
3793.30 1172
3793.89 1126
3794.47 1109
3795.05 1202
3795.63 1206
3796.21 1143
3796.79 1168
3797.37 1264
3797.95 1309
3798.53 1134
3799.12 1095
3799.70 1191
3800.28 1187
3800.86 1251
3801.44 1211
3802.02 1253
3802.60 1270
3803.19 1168
3803.77 1186
3804.35 1261
3804.93 1254
3805.51 1172
3806.10 1394
3806.68 1345
3807.26 1415
3807.84 1266
3808.42 1353
3809.01 1414
3809.59 1382
3810.17 1270
3810.75 1240
3811.33 1355
3811.92 1304
3812.50 1333
3813.08 1359
3813.66 1261
3814.25 1421
3814.83 1459
3815.41 1281
3815.99 1282
3816.58 1457
3817.16 1329
3817.74 1317
3818.32 1411
3818.91 1474
3819.49 1435
3820.07 1511
3820.66 1370
3821.24 1504
3821.82 1478
3822.41 1398
3822.99 1435
3823.57 1374
3824.16 1350
3824.74 1249
3825.32 1244
3825.91 1317
3826.49 1247
3827.07 1272
3827.66 1247
3828.24 1161
3828.82 1172
3829.41 1191
3829.99 1231
3830.57 1208
3831.16 1146
3831.74 1229
3832.33 1284
3832.91 1253
3833.49 1207
3834.08 1200
3834.66 1146
3835.25 1323
3835.83 1253
3836.41 1235
3837.00 1266
3837.58 1196
3838.17 1189
3838.75 1159
3839.34 1185
3839.92 1256
3840.50 1231
3841.09 1194
3841.67 1200
3842.26 1132
3842.84 1149
3843.43 1178
3844.01 1228
3844.60 1056
3845.18 1114
3845.77 1216
3846.35 1173
3846.94 1189
3847.52 1146
3848.11 1095
3848.69 1072
3849.28 1097
3849.86 1216
3850.45 1102
3851.03 1173
3851.62 1088
3852.20 1111
3852.79 1155
3853.37 1162
3853.96 1126
3854.55 1212
3855.13 1165
3855.72 1080
3856.30 1049
3856.89 1183
3857.47 1343
3858.06 1276
3858.65 1233
3859.23 1058
3859.82 1147
3860.40 1163
3860.99 1274
3861.58 1356
3862.16 1332
3862.75 1397
3863.33 1526
3863.92 1623
3864.51 1694
3865.09 1596
3865.68 1787
3866.27 1848
3866.85 1655
3867.44 1687
3868.03 1655
3868.61 1646
3869.20 1499
3869.79 1582
3870.37 1546
3870.96 1476
3871.55 1571
3872.13 1504
3872.72 1252
3873.31 1247
3873.89 1261
3874.48 1273
3875.07 1354
3875.66 1292
3876.24 1223
3876.83 1238
3877.42 1339
3878.00 1371
3878.59 1357
3879.18 1296
3879.77 1309
3880.35 1282
3880.94 1368
3881.53 1243
3882.12 1135
3882.70 1235
3883.29 1250
3883.88 1253
3884.47 1235
3885.06 1221
3885.64 1118
3886.23 1121
3886.82 1130
3887.41 1117
3888.00 1135
3888.58 1093
3889.17 1171
3889.76 1135
3890.35 1237
3890.94 1216
3891.53 1235
3892.11 1192
3892.70 1331
3893.29 1333
3893.88 1390
3894.47 1373
3895.06 1278
3895.65 1334
3896.23 1434
3896.82 1340
3897.41 1422
3898.00 1404
3898.59 1360
3899.18 1298
3899.77 1245
3900.36 1219
3900.95 1378
3901.53 1285
3902.12 1285
3902.71 1265
3903.30 1307
3903.89 1322
3904.48 1362
3905.07 1339
3905.66 1385
3906.25 1414
3906.84 1295
3907.43 1223
3908.02 1159
3908.61 1177
3909.20 1248
3909.79 1277
3910.38 1278
3910.97 1193
3911.56 1265
3912.15 1162
3912.74 1226
3913.33 1201
3913.92 1153
3914.51 1074
3915.10 1059
3915.69 1167
3916.28 1167
3916.87 1107
3917.46 1181
3918.05 1106
3918.64 1094
3919.23 1091
3919.82 1223
3920.41 1177
3921.00 1113
3921.59 1127
3922.18 1170
3922.77 1134
3923.36 1189
3923.95 1092
3924.55 1131
3925.14 1166
3925.73 1165
3926.32 1083
3926.91 1156
3927.50 1173
3928.09 1054
3928.68 973
3929.27 1088
3929.87 1019
3930.46 1052
3931.05 1065
3931.64 1136
3932.23 1072
3932.82 1072
3933.41 1138
3934.01 1115
3934.60 1128
3935.19 1139
3935.78 1162
3936.37 1136
3936.96 1206
3937.56 1138
3938.15 1090
3938.74 1110
3939.33 1117
3939.92 1130
3940.52 1132
3941.11 1140
3941.70 1091
3942.29 1094
3942.88 1111
3943.48 986
3944.07 1174
3944.66 1143
3945.25 1251
3945.85 1176
3946.44 1127
3947.03 1118
3947.62 1144
3948.22 1088
3948.81 1119
3949.40 1297
3949.99 1087
3950.59 948
3951.18 1077
3951.77 1099
3952.37 959
3952.96 1054
3953.55 1192
3954.15 1213
3954.74 1153
3955.33 1092
3955.93 1080
3956.52 1065
3957.11 1174
3957.71 1123
3958.30 1109
3958.89 1121
3959.49 1144
3960.08 1093
3960.67 1129
3961.27 1070
3961.86 1116
3962.45 1105
3963.05 1133
3963.64 1123
3964.23 1124
3964.83 1189
3965.42 1145
3966.02 1142
3966.61 1084
3967.20 1114
3967.80 1257
3968.39 1229
3968.99 1246
3969.58 1224
3970.18 1249
3970.77 1221
3971.36 1317
3971.96 1225
3972.55 1170
3973.15 1149
3973.74 1146
3974.34 1236
3974.93 1107
3975.53 1208
3976.12 1108
3976.72 1088
3977.31 1052
3977.91 1165
3978.50 1281
3979.10 1262
3979.69 1310
3980.29 1267
3980.88 1245
3981.48 1297
3982.07 1334
3982.67 1293
3983.26 1184
3983.86 1145
3984.45 1155
3985.05 1258
3985.64 1211
3986.24 1114
3986.83 1165
3987.43 1192
3988.03 1262
3988.62 1187
3989.22 1284
3989.81 1248
3990.41 1290
3991.00 1262
3991.60 1181
3992.20 1209
3992.79 1294
3993.39 1163
3993.98 1184
3994.58 1170
3995.18 1188
3995.77 1242
3996.37 1254
3996.97 1285
3997.56 1274
3998.16 1254
3998.75 1266
3999.35 1147
3999.95 1247
4000.54 1215
4001.14 1236
4001.74 1219
4002.33 1170
4002.93 1286
4003.53 1246
4004.12 1238
4004.72 1296
4005.32 1287
4005.92 1251
4006.51 1410
4007.11 1248
4007.71 1272
4008.30 1211
4008.90 1393
4009.50 1451
4010.10 1337
4010.69 1327
4011.29 1363
4011.89 1311
4012.49 1228
4013.08 1222
4013.68 1268
4014.28 1244
4014.88 1299
4015.47 1332
4016.07 1196
4016.67 1217
4017.27 1302
4017.86 1335
4018.46 1417
4019.06 1412
4019.66 1443
4020.26 1502
4020.85 1421
4021.45 1498
4022.05 1347
4022.65 1284
4023.25 1440
4023.85 1358
4024.44 1265
4025.04 1318
4025.64 1162
4026.24 1292
4026.84 1206
4027.44 1315
4028.03 1303
4028.63 1375
4029.23 1419
4029.83 1425
4030.43 1442
4031.03 1344
4031.63 1411
4032.23 1389
4032.83 1395
4033.42 1317
4034.02 1417
4034.62 1411
4035.22 1365
4035.82 1366
4036.42 1351
4037.02 1388
4037.62 1275
4038.22 1267
4038.82 1257
4039.42 1240
4040.02 1230
4040.62 1382
4041.22 1262
4041.82 1207
4042.41 1111
4043.01 1165
4043.61 1270
4044.21 1179
4044.81 1135
4045.41 1202
4046.01 1142
4046.61 1108
4047.21 1033
4047.81 1053
4048.41 1146
4049.01 1133
4049.61 1156
4050.21 1168
4050.82 1045
4051.42 1230
4052.02 1229
4052.62 1171
4053.22 1127
4053.82 1267
4054.42 1212
4055.02 1174
4055.62 1157
4056.22 1156
4056.82 1236
4057.42 1344
4058.02 1452
4058.62 1323
4059.22 1161
4059.83 1092
4060.43 1171
4061.03 1200
4061.63 1203
4062.23 1026
4062.83 1077
4063.43 1152
4064.03 1067
4064.63 1042
4065.24 1044
4065.84 1156
4066.44 1136
4067.04 1062
4067.64 1074
4068.24 1108
4068.85 1069
4069.45 1154
4070.05 1091
4070.65 1045
4071.25 1123
4071.85 1057
4072.46 1123
4073.06 1019
4073.66 1084
4074.26 1077
4074.86 1059
4075.47 1182
4076.07 1126
4076.67 1066
4077.27 1081
4077.88 1026
4078.48 1078
4079.08 1142
4079.68 1020
4080.29 1051
4080.89 1054
4081.49 1040
4082.09 990
4082.70 933
4083.30 1024
4083.90 970
4084.50 1023
4085.11 1005
4085.71 1071
4086.31 1151
4086.92 1063
4087.52 999
4088.12 1158
4088.72 1163
4089.33 1113
4089.93 1137
4090.53 1131
4091.14 1070
4091.74 1092
4092.34 1007
4092.95 963
4093.55 1031
4094.16 1118
4094.76 1096
4095.36 1130
4095.97 1110
4096.57 1039
4097.17 1041
4097.78 1077
4098.38 973
4098.98 1085
4099.59 1028
4100.19 1008
4100.80 980
4101.40 1071
4102.00 1121
4102.61 1139
4103.21 1038
4103.82 961
4104.42 1048
4105.03 1125
4105.63 1008
4106.23 1121
4106.84 1072
4107.44 980
4108.05 954
4108.65 1001
4109.26 938
4109.86 960
4110.47 1097
4111.07 1106
4111.68 1098
4112.28 1122
4112.89 1109
4113.49 1011
4114.10 1073
4114.70 1022
4115.31 1049
4115.91 972
4116.52 1011
4117.12 1074
4117.73 1034
4118.33 1075
4118.94 1014
4119.54 1014
4120.15 915
4120.75 1016
4121.36 1033
4121.97 1083
4122.57 1094
4123.18 1098
4123.78 996
4124.39 1036
4124.99 1118
4125.60 1120
4126.21 1058
4126.81 1170
4127.42 1212
4128.02 1166
4128.63 1081
4129.24 1055
4129.84 1086
4130.45 1037
4131.05 1109
4131.66 1100
4132.27 1097
4132.87 1093
4133.48 1088
4134.09 1135
4134.69 1121
4135.30 1058
4135.91 1010
4136.51 995
4137.12 1065
4137.73 1175
4138.33 1218
4138.94 1132
4139.55 1154
4140.15 1216
4140.76 1336
4141.37 1306
4141.97 1292
4142.58 1390
4143.19 1388
4143.80 1285
4144.40 1330
4145.01 1232
4145.62 1248
4146.22 1294
4146.83 1343
4147.44 1250
4148.05 1315
4148.65 1243
4149.26 1241
4149.87 1257
4150.48 1174
4151.09 1062
4151.69 1067
4152.30 1178
4152.91 1136
4153.52 1031
4154.12 1009
4154.73 1111
4155.34 1108
4155.95 1044
4156.56 1030
4157.16 916
4157.77 1034
4158.38 967
4158.99 1003
4159.60 953
4160.21 1069
4160.81 1188
4161.42 1045
4162.03 988
4162.64 1035
4163.25 1019
4163.86 1056
4164.47 1009
4165.08 1105
4165.68 1161
4166.29 1169
4166.90 1180
4167.51 1276
4168.12 1252
4168.73 1300
4169.34 1310
4169.95 1376
4170.56 1365
4171.16 1134
4171.77 1229
4172.38 1099
4172.99 1107
4173.60 1086
4174.21 1197
4174.82 1286
4175.43 1159
4176.04 1183
4176.65 1217
4177.26 1101
4177.87 1136
4178.48 1207
4179.09 1221
4179.70 1222
4180.31 1143
4180.92 1140
4181.53 1055
4182.14 1155
4182.75 1120
4183.36 1155
4183.97 1199
4184.58 1123
4185.19 1146
4185.80 1072
4186.41 1059
4187.02 1146
4187.63 1130
4188.24 1077
4188.85 1004
4189.46 1241
4190.07 1215
4190.68 1110
4191.29 1157
4191.90 1053
4192.51 1003
4193.13 1039
4193.74 1003
4194.35 1039
4194.96 1147
4195.57 1200
4196.18 1188
4196.79 1185
4197.40 1150
4198.01 1288
4198.62 1219
4199.24 1202
4199.85 1276
4200.46 1299
4201.07 1303
4201.68 1333
4202.29 1140
4202.90 1078
4203.52 1142
4204.13 1188
4204.74 1160
4205.35 1127
4205.96 1092
4206.57 1107
4207.19 1170
4207.80 1095
4208.41 962
4209.02 1073
4209.63 1052
4210.25 1121
4210.86 1102
4211.47 1053
4212.08 1116
4212.69 1104
4213.31 1188
4213.92 1186
4214.53 1207
4215.14 1171
4215.76 1135
4216.37 1142
4216.98 1161
4217.59 1146
4218.21 1189
4218.82 1313
4219.43 1135
4220.04 1182
4220.66 1236
4221.27 1308
4221.88 1316
4222.50 1409
4223.11 1359
4223.72 1426
4224.33 1450
4224.95 1611
4225.56 1579
4226.17 1587
4226.79 1637
4227.40 1644
4228.01 1680
4228.63 1640
4229.24 1755
4229.85 1746
4230.47 1670
4231.08 1580
4231.69 1773
4232.31 1959
4232.92 1853
4233.54 1840
4234.15 1797
4234.76 1740
4235.38 1927
4235.99 1944
4236.61 2094
4237.22 2117
4237.83 2217
4238.45 2126
4239.06 2209
4239.68 2236
4240.29 2165
4240.90 2330
4241.52 2131
4242.13 1870
4242.75 1837
4243.36 1793
4243.98 1760
4244.59 1596
4245.21 1493
4245.82 1402
4246.43 1565
4247.05 1446
4247.66 1326
4248.28 1283
4248.89 1469
4249.51 1403
4250.12 1359
4250.74 1303
4251.35 1352
4251.97 1518
4252.58 1428
4253.20 1321
4253.81 1427
4254.43 1460
4255.04 1303
4255.66 1219
4256.28 1267
4256.89 1274
4257.51 1378
4258.12 1311
4258.74 1220
4259.35 1381
4259.97 1372
4260.58 1323
4261.20 1296
4261.82 1116
4262.43 1198
4263.05 1243
4263.66 1270
4264.28 1196
4264.90 1238
4265.51 1212
4266.13 1258
4266.74 1283
4267.36 1278
4267.98 1267
4268.59 1151
4269.21 1137
4269.82 1300
4270.44 1256
4271.06 1231
4271.67 1231
4272.29 1315
4272.91 1205
4273.52 1177
4274.14 1177
4274.76 1101
4275.37 1201
4275.99 1101
4276.61 1087
4277.22 1154
4277.84 1165
4278.46 1164
4279.08 1165
4279.69 1174
4280.31 1156
4280.93 1098
4281.54 1171
4282.16 1158
4282.78 1160
4283.40 1175
4284.01 1245
4284.63 1253
4285.25 1133
4285.87 1078
4286.48 1135
4287.10 1100
4287.72 1045
4288.34 1075
4288.95 1104
4289.57 1142
4290.19 1123
4290.81 1155
4291.43 1142
4292.04 985
4292.66 982
4293.28 980
4293.90 1090
4294.52 1078
4295.13 1147
4295.75 1166
4296.37 1081
4296.99 1039
4297.61 1106
4298.23 1080
4298.84 1112
4299.46 1067
4300.08 1001
4300.70 1094
4301.32 1091
4301.94 1052
4302.56 1051
4303.17 1109
4303.79 1106
4304.41 1129
4305.03 1071
4305.65 974
4306.27 955
4306.89 1095
4307.51 1176
4308.13 1090
4308.75 1107
4309.36 1042
4309.98 1002
4310.60 1159
4311.22 1190
4311.84 1150
4312.46 1073
4313.08 1079
4313.70 1059
4314.32 1002
4314.94 1024
4315.56 1023
4316.18 1043
4316.80 1034
4317.42 1098
4318.04 1081
4318.66 1074
4319.28 1114
4319.90 1224
4320.52 1263
4321.14 1178
4321.76 1118
4322.38 1092
4323.00 1095
4323.62 1166
4324.24 1102
4324.86 1118
4325.48 1173
4326.10 1206
4326.72 1247
4327.34 1284
4327.96 1270
4328.58 1220
4329.20 1271
4329.82 1261
4330.44 1228
4331.07 1291
4331.69 1355
4332.31 1244
4332.93 1157
4333.55 1256
4334.17 1275
4334.79 1248
4335.41 1224
4336.03 1195
4336.65 1090
4337.28 1090
4337.90 1304
4338.52 1316
4339.14 1370
4339.76 1521
4340.38 1484
4341.00 1420
4341.63 1548
4342.25 1424
4342.87 1471
4343.49 1371
4344.11 1504
4344.73 1509
4345.36 1503
4345.98 1595
4346.60 1592
4347.22 1529
4347.84 1702
4348.47 1878
4349.09 2130
4349.71 2258
4350.33 2516
4350.95 2722
4351.58 2561
4352.20 2670
4352.82 2407
4353.44 2427
4354.07 2141
4354.69 1903
4355.31 1737
4355.93 1574
4356.56 1517
4357.18 1475
4357.80 1435
4358.42 1392
4359.05 1285
4359.67 1200
4360.29 1301
4360.92 1301
4361.54 1290
4362.16 1220
4362.78 1305
4363.41 1244
4364.03 1284
4364.65 1254
4365.28 1294
4365.90 1242
4366.52 1272
4367.15 1282
4367.77 1238
4368.39 1180
4369.02 1248
4369.64 1229
4370.26 1234
4370.89 1256
4371.51 1196
4372.14 1084
4372.76 1051
4373.38 1009
4374.01 1068
4374.63 1040
4375.25 1063
4375.88 1044
4376.50 1044
4377.13 1066
4377.75 930
4378.37 987
4379.00 1115
4379.62 1167
4380.25 1059
4380.87 1044
4381.50 1098
4382.12 1185
4382.75 1110
4383.37 1063
4383.99 1114
4384.62 1115
4385.24 1195
4385.87 1150
4386.49 1147
4387.12 1153
4387.74 983
4388.37 1104
4388.99 1147
4389.62 1057
4390.24 1059
4390.87 1114
4391.49 1053
4392.12 1028
4392.74 1051
4393.37 994
4393.99 1043
4394.62 1097
4395.24 975
4395.87 1121
4396.49 1050
4397.12 1015
4397.75 1046
4398.37 1043
4399.00 992
4399.62 931
4400.25 1023
4400.87 1050
4401.50 1036
4402.13 1038
4402.75 1090
4403.38 1029
4404.00 1028
4404.63 1055
4405.26 1055
4405.88 990
4406.51 1010
4407.13 1109
4407.76 1200
4408.39 1137
4409.01 987
4409.64 1091
4410.27 1008
4410.89 918
4411.52 992
4412.15 1110
4412.77 1043
4413.40 1024
4414.03 991
4414.65 1040
4415.28 1099
4415.91 1027
4416.53 1098
4417.16 1094
4417.79 1110
4418.41 1116
4419.04 1059
4419.67 1075
4420.30 1048
4420.92 1108
4421.55 1237
4422.18 1182
4422.80 1093
4423.43 1160
4424.06 1164
4424.69 981
4425.31 952
4425.94 1077
4426.57 1118
4427.20 1020
4427.82 1078
4428.45 965
4429.08 985
4429.71 1090
4430.34 1091
4430.96 902
4431.59 933
4432.22 954
4432.85 1000
4433.48 962
4434.10 972
4434.73 1075
4435.36 1064
4435.99 989
4436.62 1079
4437.25 1136
4437.87 1041
4438.50 966
4439.13 1091
4439.76 1038
4440.39 1019
4441.02 1071
4441.64 1082
4442.27 999
4442.90 1036
4443.53 1065
4444.16 997
4444.79 986
4445.42 933
4446.05 997
4446.68 983
4447.30 1047
4447.93 1068
4448.56 1062
4449.19 993
4449.82 938
4450.45 958
4451.08 1012
4451.71 1065
4452.34 1022
4452.97 964
4453.60 1064
4454.23 1053
4454.86 1056
4455.49 1027
4456.12 1098
4456.75 1151
4457.38 1108
4458.01 1098
4458.64 1052
4459.27 1099
4459.90 1169
4460.53 1133
4461.16 1112
4461.79 1011
4462.42 988
4463.05 1081
4463.68 1052
4464.31 1025
4464.94 1003
4465.57 1029
4466.20 996
4466.83 1005
4467.46 1066
4468.09 925
4468.72 930
4469.35 937
4469.98 875
4470.61 972
4471.24 964
4471.87 1043
4472.50 1090
4473.13 1017
4473.77 924
4474.40 957
4475.03 1049
4475.66 1092
4476.29 930
4476.92 892
4477.55 1036
4478.18 963
4478.82 913
4479.45 955
4480.08 925
4480.71 887
4481.34 918
4481.97 1021
4482.60 1019
4483.24 980
4483.87 995
4484.50 1013
4485.13 1015
4485.76 1006
4486.39 1007
4487.03 1066
4487.66 1044
4488.29 1045
4488.92 985
4489.55 992
4490.19 986
4490.82 1064
4491.45 1045
4492.08 923
4492.71 895
4493.35 904
4493.98 1048
4494.61 973
4495.24 952
4495.88 982
4496.51 1068
4497.14 1072
4497.77 967
4498.41 933
4499.04 967
4499.67 1012
4500.31 954
4500.94 984
4501.57 1087
4502.20 1124
4502.84 1124
4503.47 1160
4504.10 1136
4504.74 1174
4505.37 1138
4506.00 1317
4506.64 1169
4507.27 1171
4507.90 1043
4508.54 1132
4509.17 1171
4509.80 1130
4510.44 1095
4511.07 1109
4511.70 1118
4512.34 1114
4512.97 1083
4513.60 1060
4514.24 1043
4514.87 1119
4515.51 1105
4516.14 992
4516.77 1032
4517.41 1096
4518.04 1092
4518.68 975
4519.31 986
4519.94 955
4520.58 984
4521.21 1024
4521.85 969
4522.48 945
4523.12 974
4523.75 894
4524.39 966
4525.02 944
4525.65 1068
4526.29 1059
4526.92 1008
4527.56 1009
4528.19 997
4528.83 1038
4529.46 999
4530.10 1170
4530.73 1173
4531.37 1170
4532.00 1280
4532.64 1295
4533.27 1370
4533.91 1323
4534.54 1423
4535.18 1557
4535.81 1770
4536.45 1628
4537.09 1606
4537.72 1540
4538.36 1545
4538.99 1588
4539.63 1497
4540.26 1365
4540.90 1279
4541.53 1164
4542.17 1186
4542.81 1186
4543.44 1041
4544.08 1067
4544.71 1000
4545.35 966
4545.99 989
4546.62 1012
4547.26 911
4547.89 1029
4548.53 1079
4549.17 1039
4549.80 1005
4550.44 963
4551.08 1075
4551.71 1178
4552.35 1246
4552.98 1152
4553.62 1231
4554.26 1216
4554.89 1069
4555.53 1144
4556.17 1209
4556.80 1040
4557.44 1130
4558.08 1075
4558.72 1107
4559.35 1056
4559.99 1094
4560.63 1049
4561.26 1055
4561.90 1038
4562.54 994
4563.17 1068
4563.81 1053
4564.45 1074
4565.09 1009
4565.72 1023
4566.36 981
4567.00 989
4567.64 1108
4568.27 1028
4568.91 994
4569.55 993
4570.19 1027
4570.82 1037
4571.46 1045
4572.10 1086
4572.74 1130
4573.38 1132
4574.01 1117
4574.65 973
4575.29 1029
4575.93 1034
4576.57 982
4577.20 969
4577.84 956
4578.48 1023
4579.12 979
4579.76 1016
4580.40 1089
4581.04 1034
4581.67 949
4582.31 941
4582.95 1071
4583.59 1000
4584.23 1004
4584.87 995
4585.51 1018
4586.14 1040
4586.78 1008
4587.42 1074
4588.06 1108
4588.70 1133
4589.34 1070
4589.98 1056
4590.62 1038
4591.26 950
4591.90 961
4592.54 1099
4593.17 1101
4593.81 1185
4594.45 1180
4595.09 1196
4595.73 1289
4596.37 1351
4597.01 1329
4597.65 1206
4598.29 1080
4598.93 1066
4599.57 1168
4600.21 1134
4600.85 1106
4601.49 1067
4602.13 1057
4602.77 1170
4603.41 1062
4604.05 1040
4604.69 1093
4605.33 1113
4605.97 1055
4606.61 1132
4607.25 1115
4607.89 1027
4608.53 1031
4609.17 1093
4609.81 1061
4610.45 1157
4611.09 1088
4611.73 1211
4612.38 1083
4613.02 1105
4613.66 1099
4614.30 1109
4614.94 948
4615.58 1008
4616.22 1117
4616.86 1122
4617.50 1056
4618.14 1079
4618.78 1043
4619.43 1016
4620.07 1058
4620.71 1054
4621.35 1058
4621.99 1079
4622.63 971
4623.27 1056
4623.91 963
4624.56 914
4625.20 1001
4625.84 1159
4626.48 1142
4627.12 1097
4627.76 1095
4628.41 1063
4629.05 1012
4629.69 943
4630.33 1004
4630.97 1070
4631.62 1045
4632.26 988
4632.90 1036
4633.54 1023
4634.18 982
4634.83 1044
4635.47 1077
4636.11 1043
4636.75 1064
4637.40 1199
4638.04 1122
4638.68 1077
4639.32 1117
4639.97 1120
4640.61 986
4641.25 1061
4641.89 1193
4642.54 1303
4643.18 1250
4643.82 1241
4644.46 1207
4645.11 1262
4645.75 1124
4646.39 1140
4647.04 1163
4647.68 1127
4648.32 1145
4648.97 1096
4649.61 963
4650.25 967
4650.90 1058
4651.54 1093
4652.18 1115
4652.83 1107
4653.47 1039
4654.11 1079
4654.76 1027
4655.40 1018
4656.04 1133
4656.69 1040
4657.33 1015
4657.98 1022
4658.62 1059
4659.26 1004
4659.91 985
4660.55 1041
4661.20 1055
4661.84 975
4662.48 961
4663.13 1013
4663.77 1052
4664.42 1082
4665.06 919
4665.71 902
4666.35 906
4666.99 989
4667.64 881
4668.28 893
4668.93 975
4669.57 975
4670.22 975
4670.86 1053
4671.51 949
4672.15 885
4672.80 911
4673.44 982
4674.09 1000
4674.73 988
4675.38 1045
4676.02 1012
4676.67 1022
4677.31 1071
4677.96 1056
4678.60 1029
4679.25 1092
4679.89 975
4680.54 1018
4681.18 923
4681.83 959
4682.47 983
4683.12 1006
4683.77 1024
4684.41 991
4685.06 1005
4685.70 1010
4686.35 953
4686.99 1020
4687.64 1009
4688.29 1035
4688.93 1000
4689.58 1035
4690.22 931
4690.87 1006
4691.52 1018
4692.16 963
4692.81 1046
4693.45 1016
4694.10 1022
4694.75 998
4695.39 990
4696.04 1039
4696.69 976
4697.33 1105
4697.98 1068
4698.63 1045
4699.27 1048
4699.92 1081
4700.57 1077
4701.21 1140
4701.86 1152
4702.51 1211
4703.15 1175
4703.80 1149
4704.45 1131
4705.10 996
4705.74 1053
4706.39 1010
4707.04 1052
4707.68 1046
4708.33 995
4708.98 1030
4709.63 1047
4710.27 956
4710.92 1083
4711.57 1033
4712.22 1081
4712.86 1013
4713.51 1091
4714.16 992
4714.81 1002
4715.45 909
4716.10 1012
4716.75 1024
4717.40 970
4718.05 965
4718.69 949
4719.34 1047
4719.99 1120
4720.64 1098
4721.29 986
4721.94 934
4722.58 957
4723.23 977
4723.88 1009
4724.53 1068
4725.18 1057
4725.83 1065
4726.47 978
4727.12 1021
4727.77 1041
4728.42 948
4729.07 1041
4729.72 1007
4730.37 924
4731.02 940
4731.66 1062
4732.31 932
4732.96 877
4733.61 933
4734.26 959
4734.91 949
4735.56 902
4736.21 983
4736.86 979
4737.51 957
4738.16 979
4738.81 1010
4739.45 989
4740.10 999
4740.75 977
4741.40 1028
4742.05 1068
4742.70 1134
4743.35 1108
4744.00 983
4744.65 1055
4745.30 1036
4745.95 963
4746.60 1072
4747.25 1097
4747.90 1092
4748.55 1037
4749.20 941
4749.85 1060
4750.50 1053
4751.15 971
4751.80 976
4752.45 1088
4753.10 1098
4753.75 1197
4754.40 1076
4755.05 1087
4755.71 1156
4756.36 1231
4757.01 1217
4757.66 1160
4758.31 1095
4758.96 1107
4759.61 1099
4760.26 1153
4760.91 1069
4761.56 1146
4762.21 1056
4762.86 1057
4763.52 1060
4764.17 1014
4764.82 1019
4765.47 1004
4766.12 1088
4766.77 1060
4767.42 1041
4768.07 949
4768.73 980
4769.38 1022
4770.03 1115
4770.68 1111
4771.33 1047
4771.98 1114
4772.64 1118
4773.29 1120
4773.94 1060
4774.59 1129
4775.24 974
4775.89 963
4776.55 845
4777.20 951
4777.85 969
4778.50 937
4779.15 997
4779.81 957
4780.46 966
4781.11 976
4781.76 963
4782.42 1034
4783.07 969
4783.72 984
4784.37 933
4785.03 1080
4785.68 1089
4786.33 1063
4786.98 1078
4787.64 984
4788.29 873
4788.94 967
4789.60 1018
4790.25 1007
4790.90 952
4791.55 1010
4792.21 1080
4792.86 928
4793.51 925
4794.17 991
4794.82 1003
4795.47 1028
4796.13 912
4796.78 1016
4797.43 1063
4798.09 955
4798.74 948
4799.39 1002
4800.05 945
4800.70 1088
4801.36 1118
4802.01 1055
4802.66 981
4803.32 1042
4803.97 1000
4804.62 1050
4805.28 1042
4805.93 974
4806.59 1025
4807.24 1006
4807.89 1047
4808.55 1008
4809.20 926
4809.86 953
4810.51 946
4811.17 965
4811.82 961
4812.47 921
4813.13 1011
4813.78 904
4814.44 917
4815.09 929
4815.75 1012
4816.40 919
4817.06 933
4817.71 997
4818.37 979
4819.02 887
4819.68 988
4820.33 975
4820.99 1086
4821.64 972
4822.30 978
4822.95 1069
4823.61 1144
4824.26 1087
4824.92 1112
4825.57 1126
4826.23 1139
4826.88 1140
4827.54 1196
4828.19 1216
4828.85 1182
4829.51 1334
4830.16 1151
4830.82 1160
4831.47 1104
4832.13 1153
4832.78 1130
4833.44 1176
4834.10 1065
4834.75 1107
4835.41 1058
4836.06 1113
4836.72 1198
4837.38 1333
4838.03 1240
4838.69 1213
4839.34 1255
4840.00 1213
4840.66 1095
4841.31 1293
4841.97 1210
4842.63 1181
4843.28 1219
4843.94 1164
4844.60 1119
4845.25 1317
4845.91 1338
4846.57 1324
4847.22 1216
4847.88 1212
4848.54 1225
4849.19 1161
4849.85 1238
4850.51 1296
4851.17 1300
4851.82 1348
4852.48 1298
4853.14 1358
4853.79 1426
4854.45 1315
4855.11 1548
4855.77 1424
4856.42 1360
4857.08 1421
4857.74 1410
4858.40 1410
4859.05 1339
4859.71 1266
4860.37 1284
4861.03 1385
4861.68 1276
4862.34 1242
4863.00 1347
4863.66 1284
4864.32 1290
4864.97 1334
4865.63 1432
4866.29 1474
4866.95 1371
4867.61 1444
4868.26 1445
4868.92 1437
4869.58 1409
4870.24 1470
4870.90 1411
4871.56 1548
4872.21 1474
4872.87 1406
4873.53 1306
4874.19 1309
4874.85 1349
4875.51 1254
4876.17 1304
4876.83 1316
4877.48 1254
4878.14 1290
4878.80 1224
4879.46 1351
4880.12 1401
4880.78 1341
4881.44 1293
4882.10 1297
4882.76 1365
4883.42 1395
4884.08 1330
4884.73 1368
4885.39 1315
4886.05 1242
4886.71 1262
4887.37 1240
4888.03 1097
4888.69 1134
4889.35 1215
4890.01 1303
4890.67 1189
4891.33 1205
4891.99 1142
4892.65 1194
4893.31 1172
4893.97 1073
4894.63 1201
4895.29 1250
4895.95 1217
4896.61 1217
4897.27 1160
4897.93 1170
4898.59 1207
4899.25 1100
4899.91 1102
4900.57 1208
4901.23 1172
4901.89 1106
4902.55 1093
4903.21 1083
4903.88 1046
4904.54 1135
4905.20 1089
4905.86 1052
4906.52 1055
4907.18 1058
4907.84 1035
4908.50 1056
4909.16 1063
4909.82 1021
4910.48 929
4911.15 974
4911.81 985
4912.47 1059
4913.13 1059
4913.79 1037
4914.45 993
4915.11 978
4915.77 1075
4916.44 1007
4917.10 949
4917.76 958
4918.42 1019
4919.08 952
4919.74 878
4920.41 922
4921.07 920
4921.73 893
4922.39 895
4923.05 916
4923.72 830
4924.38 857
4925.04 907
4925.70 860
4926.36 932
4927.03 941
4927.69 967
4928.35 930
4929.01 841
4929.67 902
4930.34 960
4931.00 1030
4931.66 1047
4932.32 953
4932.99 1036
4933.65 992
4934.31 1085
4934.98 1038
4935.64 1047
4936.30 1047
4936.96 1041
4937.63 972
4938.29 981
4938.95 1000
4939.62 963
4940.28 963
4940.94 1051
4941.61 1039
4942.27 972
4942.93 979
4943.60 984
4944.26 978
4944.92 973
4945.59 929
4946.25 893
4946.91 860
4947.58 825
4948.24 945
4948.90 955
4949.57 1054
4950.23 916
4950.89 1009
4951.56 966
4952.22 988
4952.89 1004
4953.55 958
4954.21 851
4954.88 859
4955.54 902
4956.21 930
4956.87 905
4957.53 898
4958.20 841
4958.86 919
4959.53 985
4960.19 991
4960.86 1008
4961.52 931
4962.19 1034
4962.85 864
4963.52 867
4964.18 801
4964.84 909
4965.51 1011
4966.17 887
4966.84 870
4967.50 1033
4968.17 1106
4968.83 1023
4969.50 969
4970.16 1042
4970.83 954
4971.49 960
4972.16 973
4972.82 970
4973.49 1019
4974.16 1020
4974.82 921
4975.49 858
4976.15 1009
4976.82 983
4977.48 916
4978.15 970
4978.81 951
4979.48 893
4980.15 911
4980.81 900
4981.48 875
4982.14 892
4982.81 899
4983.48 1053
4984.14 870
4984.81 842
4985.47 987
4986.14 929
4986.81 961
4987.47 869
4988.14 944
4988.80 910
4989.47 910
4990.14 955
4990.80 865
4991.47 872
4992.14 890
4992.80 923
4993.47 937
4994.14 939
4994.80 911
4995.47 915
4996.14 928
4996.80 821
4997.47 884
4998.14 886
4998.81 884
4999.47 815
5000.14 934
5000.81 860
5001.47 771
5002.14 881
5002.81 959
5003.48 935
5004.14 876
5004.81 827
5005.48 883
5006.15 948
5006.81 969
5007.48 842
5008.15 776
5008.82 823
5009.48 953
5010.15 939
5010.82 993
5011.49 916
5012.16 920
5012.82 877
5013.49 989
5014.16 912
5014.83 855
5015.50 957
5016.16 940
5016.83 969
5017.50 854
5018.17 882
5018.84 918
5019.50 849
5020.17 823
5020.84 962
5021.51 954
5022.18 976
5022.85 1055
5023.52 1073
5024.19 1017
5024.85 976
5025.52 992
5026.19 1126
5026.86 1219
5027.53 1150
5028.20 1097
5028.87 1058
5029.54 1163
5030.21 1111
5030.87 1041
5031.54 998
5032.21 1041
5032.88 1020
5033.55 916
5034.22 964
5034.89 1011
5035.56 892
5036.23 881
5036.90 956
5037.57 963
5038.24 876
5038.91 853
5039.58 855
5040.25 910
5040.92 928
5041.59 911
5042.26 928
5042.93 851
5043.60 884
5044.27 1008
5044.94 908
5045.61 922
5046.28 935
5046.95 968
5047.62 923
5048.29 930
5048.96 903
5049.63 896
5050.30 961
5050.97 895
5051.64 798
5052.31 825
5052.98 886
5053.65 911
5054.32 880
5054.99 975
5055.66 953
5056.34 993
5057.01 959
5057.68 890
5058.35 899
5059.02 951
5059.69 1000
5060.36 984
5061.03 951
5061.70 988
5062.38 853
5063.05 903
5063.72 908
5064.39 882
5065.06 893
5065.73 865
5066.40 914
5067.08 941
5067.75 876
5068.42 875
5069.09 953
5069.76 930
5070.43 846
5071.11 870
5071.78 960
5072.45 956
5073.12 913
5073.79 905
5074.47 976
5075.14 920
5075.81 910
5076.48 872
5077.15 905
5077.83 864
5078.50 861
5079.17 909
5079.84 912
5080.52 859
5081.19 862
5081.86 874
5082.53 937
5083.21 973
5083.88 957
5084.55 966
5085.22 994
5085.90 1015
5086.57 935
5087.24 959
5087.92 969
5088.59 955
5089.26 927
5089.93 977
5090.61 839
5091.28 958
5091.95 1044
5092.63 988
5093.30 1085
5093.97 1072
5094.65 1068
5095.32 1004
5095.99 951
5096.67 1053
5097.34 1081
5098.02 1018
5098.69 1095
5099.36 1028
5100.04 1004
5100.71 940
5101.38 944
5102.06 949
5102.73 933
5103.41 986
5104.08 926
5104.75 962
5105.43 874
5106.10 985
5106.78 982
5107.45 939
5108.12 1046
5108.80 924
5109.47 1030
5110.15 921
5110.82 908
5111.50 986
5112.17 937
5112.85 963
5113.52 974
5114.20 899
5114.87 796
5115.54 932
5116.22 926
5116.89 984
5117.57 886
5118.24 890
5118.92 936
5119.59 927
5120.27 999
5120.94 861
5121.62 937
5122.30 940
5122.97 1022
5123.65 1009
5124.32 960
5125.00 937
5125.67 983
5126.35 1103
5127.02 1002
5127.70 1173
5128.37 1137
5129.05 979
5129.73 924
5130.40 1026
5131.08 1008
5131.75 982
5132.43 907
5133.10 978
5133.78 975
5134.46 972
5135.13 973
5135.81 980
5136.49 997
5137.16 987
5137.84 981
5138.51 925
5139.19 970
5139.87 1026
5140.54 835
5141.22 955
5141.90 916
5142.57 969
5143.25 925
5143.93 923
5144.60 971
5145.28 996
5145.96 888
5146.63 836
5147.31 840
5147.99 835
5148.66 847
5149.34 912
5150.02 974
5150.69 827
5151.37 769
5152.05 907
5152.73 825
5153.40 721
5154.08 839
5154.76 857
5155.44 886
5156.11 854
5156.79 871
5157.47 894
5158.15 883
5158.82 877
5159.50 845
5160.18 838
5160.86 885
5161.53 885
5162.21 822
5162.89 826
5163.57 835
5164.25 796
5164.92 824
5165.60 791
5166.28 753
5166.96 765
5167.64 935
5168.31 945
5168.99 960
5169.67 928
5170.35 982
5171.03 943
5171.71 873
5172.39 887
5173.06 940
5173.74 899
5174.42 948
5175.10 923
5175.78 859
5176.46 846
5177.14 799
5177.82 878
5178.49 811
5179.17 872
5179.85 854
5180.53 856
5181.21 789
5181.89 832
5182.57 897
5183.25 847
5183.93 895
5184.61 870
5185.29 842
5185.97 835
5186.64 799
5187.32 813
5188.00 937
5188.68 854
5189.36 921
5190.04 805
5190.72 803
5191.40 874
5192.08 859
5192.76 804
5193.44 899
5194.12 835
5194.80 841
5195.48 796
5196.16 847
5196.84 822
5197.52 847
5198.20 765
5198.88 742
5199.56 766
5200.24 827
5200.92 916
5201.60 826
5202.28 860
5202.96 898
5203.65 890
5204.33 875
5205.01 910
5205.69 800
5206.37 792
5207.05 804
5207.73 919
5208.41 856
5209.09 858
5209.77 898
5210.45 877
5211.13 903
5211.82 875
5212.50 867
5213.18 885
5213.86 941
5214.54 998
5215.22 980
5215.90 963
5216.58 941
5217.27 900
5217.95 903
5218.63 901
5219.31 906
5219.99 897
5220.67 870
5221.36 856
5222.04 855
5222.72 923
5223.40 908
5224.08 827
5224.77 942
5225.45 849
5226.13 898
5226.81 873
5227.49 848
5228.18 790
5228.86 762
5229.54 821
5230.22 955
5230.91 927
5231.59 995
5232.27 946
5232.95 862
5233.63 856
5234.32 902
5235.00 816
5235.68 924
5236.37 992
5237.05 956
5237.73 889
5238.41 897
5239.10 950
5239.78 974
5240.46 1010
5241.15 1009
5241.83 1016
5242.51 954
5243.20 957
5243.88 913
5244.56 858
5245.24 914
5245.93 882
5246.61 923
5247.29 899
5247.98 918
5248.66 931
5249.35 889
5250.03 867
5250.71 843
5251.40 896
5252.08 974
5252.76 1036
5253.45 1047
5254.13 989
5254.82 968
5255.50 1006
5256.18 1043
5256.87 929
5257.55 966
5258.24 999
5258.92 941
5259.60 885
5260.29 875
5260.97 831
5261.66 894
5262.34 782
5263.03 920
5263.71 926
5264.40 889
5265.08 880
5265.76 857
5266.45 857
5267.13 990
5267.82 931
5268.50 889
5269.19 1006
5269.87 974
5270.56 942
5271.24 847
5271.93 901
5272.61 914
5273.30 923
5273.98 976
5274.67 928
5275.35 940
5276.04 914
5276.72 849
5277.41 894
5278.10 836
5278.78 799
5279.47 814
5280.15 876
5280.84 952
5281.52 939
5282.21 983
5282.89 1001
5283.58 1053
5284.27 970
5284.95 1018
5285.64 974
5286.32 1068
5287.01 1007
5287.70 1059
5288.38 1111
5289.07 1014
5289.75 1071
5290.44 1018
5291.13 945
5291.81 1020
5292.50 945
5293.19 920
5293.87 890
5294.56 832
5295.25 844
5295.93 926
5296.62 835
5297.31 905
5297.99 1004
5298.68 899
5299.37 983
5300.05 926
5300.74 890
5301.43 946
5302.11 1014
5302.80 1018
5303.49 908
5304.18 884
5304.86 911
5305.55 906
5306.24 873
5306.92 929
5307.61 896
5308.30 866
5308.99 927
5309.67 863
5310.36 962
5311.05 944
5311.74 881
5312.42 834
5313.11 846
5313.80 843
5314.49 911
5315.18 926
5315.86 994
5316.55 923
5317.24 933
5317.93 915
5318.62 995
5319.30 899
5319.99 862
5320.68 901
5321.37 959
5322.06 896
5322.74 912
5323.43 987
5324.12 984
5324.81 1052
5325.50 1070
5326.19 1095
5326.88 1007
5327.56 964
5328.25 988
5328.94 957
5329.63 961
5330.32 968
5331.01 926
5331.70 927
5332.39 948
5333.07 978
5333.76 858
5334.45 908
5335.14 978
5335.83 917
5336.52 916
5337.21 894
5337.90 899
5338.59 897
5339.28 908
5339.97 922
5340.66 993
5341.35 975
5342.04 903
5342.73 879
5343.42 978
5344.10 931
5344.79 885
5345.48 888
5346.17 846
5346.86 825
5347.55 970
5348.24 1007
5348.93 972
5349.62 940
5350.31 973
5351.00 1074
5351.69 1167
5352.39 1148
5353.08 1038
5353.77 1133
5354.46 1236
5355.15 1325
5355.84 1283
5356.53 1282
5357.22 1296
5357.91 1159
5358.60 1132
5359.29 1163
5359.98 1144
5360.67 1150
5361.36 1011
5362.05 956
5362.74 1016
5363.44 977
5364.13 949
5364.82 992
5365.51 1023
5366.20 967
5366.89 923
5367.58 914
5368.27 993
5368.96 1062
5369.66 986
5370.35 971
5371.04 913
5371.73 925
5372.42 955
5373.11 958
5373.81 857
5374.50 916
5375.19 869
5375.88 819
5376.57 821
5377.26 786
5377.96 731
5378.65 831
5379.34 824
5380.03 821
5380.72 859
5381.42 816
5382.11 740
5382.80 874
5383.49 900
5384.18 892
5384.88 907
5385.57 778
5386.26 830
5386.95 874
5387.65 874
5388.34 931
5389.03 878
5389.72 866
5390.42 778
5391.11 859
5391.80 952
5392.50 940
5393.19 860
5393.88 840
5394.57 866
5395.27 899
5395.96 966
5396.65 975
5397.35 889
5398.04 876
5398.73 855
5399.43 827
5400.12 840
5400.81 845
5401.51 901
5402.20 851
5402.89 841
5403.59 812
5404.28 865
5404.97 898
5405.67 824
5406.36 880
5407.06 919
5407.75 835
5408.44 862
5409.14 886
5409.83 868
5410.53 897
5411.22 895
5411.91 847
5412.61 865
5413.30 806
5414.00 824
5414.69 958
5415.38 978
5416.08 1062
5416.77 968
5417.47 897
5418.16 865
5418.86 890
5419.55 903
5420.25 925
5420.94 885
5421.64 856
5422.33 906
5423.03 982
5423.72 981
5424.41 892
5425.11 935
5425.80 910
5426.50 921
5427.19 936
5427.89 1012
5428.59 923
5429.28 881
5429.98 954
5430.67 876
5431.37 948
5432.06 913
5432.76 887
5433.45 870
5434.15 932
5434.84 867
5435.54 932
5436.23 867
5436.93 938
5437.63 899
5438.32 972
5439.02 936
5439.71 883
5440.41 921
5441.11 960
5441.80 974
5442.50 999
5443.19 988
5443.89 890
5444.59 977
5445.28 1029
5445.98 1040
5446.68 924
5447.37 1031
5448.07 1028
5448.76 1137
5449.46 1052
5450.16 1173
5450.85 1190
5451.55 1181
5452.25 1155
5452.94 1243
5453.64 1341
5454.34 1256
5455.03 1271
5455.73 1319
5456.43 1313
5457.13 1170
5457.82 1099
5458.52 1136
5459.22 1136
5459.91 1096
5460.61 1043
5461.31 1124
5462.01 1058
5462.70 1060
5463.40 1061
5464.10 1094
5464.80 1099
5465.49 1155
5466.19 1152
5466.89 1241
5467.59 1199
5468.28 1164
5468.98 1102
5469.68 1184
5470.38 1183
5471.07 1243
5471.77 1204
5472.47 1099
5473.17 1137
5473.87 1217
5474.56 1160
5475.26 1157
5475.96 1249
5476.66 1074
5477.36 1116
5478.06 1147
5478.75 1138
5479.45 1201
5480.15 1112
5480.85 1205
5481.55 1237
5482.25 1268
5482.95 1318
5483.64 1444
5484.34 1419
5485.04 1580
5485.74 1670
5486.44 1552
5487.14 1637
5487.84 1540
5488.54 1433
5489.23 1359
5489.93 1406
5490.63 1390
5491.33 1405
5492.03 1262
5492.73 1406
5493.43 1257
5494.13 1298
5494.83 1284
5495.53 1312
5496.23 1335
5496.93 1381
5497.63 1394
5498.33 1526
5499.03 1317
5499.73 1373
5500.43 1404
5501.13 1354
5501.83 1533
5502.53 1749
5503.23 1796
5503.93 1867
5504.63 1985
5505.33 2166
5506.03 2193
5506.73 2322
5507.43 2257
5508.13 2040
5508.83 1930
5509.53 1841
5510.23 1666
5510.93 1756
5511.63 1684
5512.33 1417
5513.03 1364
5513.73 1417
5514.43 1379
5515.13 1364
5515.83 1293
5516.53 1350
5517.23 1308
5517.93 1296
5518.64 1326
5519.34 1337
5520.04 1288
5520.74 1259
5521.44 1247
5522.14 1276
5522.84 1257
5523.54 1194
5524.24 1134
5524.95 1102
5525.65 1172
5526.35 1149
5527.05 1182
5527.75 1114
5528.45 1113
5529.15 1137
5529.86 1078
5530.56 1026
5531.26 1010
5531.96 945
5532.66 1041
5533.36 960
5534.07 1015
5534.77 1063
5535.47 978
5536.17 927
5536.87 942
5537.58 928
5538.28 956
5538.98 928
5539.68 958
5540.39 947
5541.09 917
5541.79 945
5542.49 995
5543.20 1041
5543.90 933
5544.60 935
5545.30 889
5546.01 862
5546.71 854
5547.41 1003
5548.11 1015
5548.82 1050
5549.52 1086
5550.22 954
5550.93 984
5551.63 961
5552.33 935
5553.03 974
5553.74 920
5554.44 925
5555.14 1004
5555.85 1032
5556.55 955
5557.25 965
5557.96 866
5558.66 887
5559.36 938
5560.07 903
5560.77 875
5561.48 872
5562.18 891
5562.88 941
5563.59 954
5564.29 912
5564.99 925
5565.70 916
5566.40 820
5567.11 854
5567.81 918
5568.51 897
5569.22 921
5569.92 925
5570.63 957
5571.33 970
5572.04 1028
5572.74 1014
5573.44 979
5574.15 923
5574.85 903
5575.56 840
5576.26 896
5576.97 844
5577.67 889
5578.38 874
5579.08 929
5579.79 981
5580.49 988
5581.20 1004
5581.90 921
5582.61 928
5583.31 868
5584.02 863
5584.72 850
5585.43 921
5586.13 950
5586.84 936
5587.54 921
5588.25 874
5588.95 876
5589.66 881
5590.36 929
5591.07 849
5591.77 853
5592.48 919
5593.19 912
5593.89 842
5594.60 832
5595.30 844
5596.01 755
5596.71 923
5597.42 907
5598.13 889
5598.83 890
5599.54 908
5600.24 818
5600.95 887
5601.66 850
5602.36 853
5603.07 868
5603.78 866
5604.48 877
5605.19 919
5605.89 795
5606.60 830
5607.31 873
5608.01 849
5608.72 918
5609.43 867
5610.13 824
5610.84 842
5611.55 898
5612.25 916
5612.96 873
5613.67 881
5614.38 812
5615.08 837
5615.79 806
5616.50 770
5617.20 772
5617.91 901
5618.62 904
5619.33 822
5620.03 790
5620.74 831
5621.45 817
5622.15 805
5622.86 802
5623.57 777
5624.28 751
5624.99 781
5625.69 822
5626.40 804
5627.11 791
5627.82 870
5628.52 806
5629.23 885
5629.94 749
5630.65 826
5631.36 837
5632.06 815
5632.77 851
5633.48 839
5634.19 911
5634.90 867
5635.61 827
5636.31 883
5637.02 852
5637.73 857
5638.44 856
5639.15 778
5639.86 791
5640.56 796
5641.27 910
5641.98 877
5642.69 814
5643.40 821
5644.11 904
5644.82 986
5645.53 958
5646.24 910
5646.94 879
5647.65 869
5648.36 919
5649.07 1025
5649.78 859
5650.49 797
5651.20 982
5651.91 876
5652.62 916
5653.33 959
5654.04 974
5654.75 962
5655.46 942
5656.17 872
5656.88 931
5657.59 878
5658.30 872
5659.01 862
5659.71 827
5660.42 733
5661.13 866
5661.84 899
5662.55 892
5663.26 936
5663.97 944
5664.69 841
5665.40 937
5666.11 972
5666.82 1011
5667.53 888
5668.24 806
5668.95 886
5669.66 897
5670.37 846
5671.08 936
5671.79 970
5672.50 913
5673.21 895
5673.92 941
5674.63 958
5675.34 891
5676.05 1017
5676.76 954
5677.48 988
5678.19 1029
5678.90 891
5679.61 893
5680.32 914
5681.03 919
5681.74 875
5682.45 845
5683.16 806
5683.88 920
5684.59 835
5685.30 823
5686.01 913
5686.72 844
5687.43 937
5688.15 920
5688.86 847
5689.57 882
5690.28 927
5690.99 873
5691.70 859
5692.42 846
5693.13 846
5693.84 809
5694.55 824
5695.26 850
5695.98 866
5696.69 792
5697.40 790
5698.11 800
5698.82 823
5699.54 781
5700.25 874
5700.96 926
5701.67 811
5702.39 906
5703.10 782
5703.81 756
5704.52 802
5705.24 838
5705.95 757
5706.66 716
5707.38 779
5708.09 845
5708.80 838
5709.51 828
5710.23 796
5710.94 741
5711.65 861
5712.37 817
5713.08 746
5713.79 789
5714.51 834
5715.22 860
5715.93 805
5716.65 783
5717.36 795
5718.07 755
5718.79 781
5719.50 770
5720.21 718
5720.93 828
5721.64 769
5722.36 787
5723.07 791
5723.78 810
5724.50 835
5725.21 876
5725.92 803
5726.64 791
5727.35 826
5728.07 840
5728.78 867
5729.50 906
5730.21 867
5730.92 879
5731.64 869
5732.35 875
5733.07 1021
5733.78 1026
5734.50 948
5735.21 908
5735.93 857
5736.64 985
5737.35 996
5738.07 911
5738.78 901
5739.50 886
5740.21 907
5740.93 893
5741.64 811
5742.36 770
5743.07 875
5743.79 803
5744.50 843
5745.22 823
5745.93 803
5746.65 822
5747.37 833
5748.08 738
5748.80 696
5749.51 855
5750.23 829
5750.94 842
5751.66 800
5752.37 811
5753.09 891
5753.81 864
5754.52 977
5755.24 906
5755.95 901
5756.67 866
5757.38 950
5758.10 956
5758.82 1007
5759.53 988
5760.25 990
5760.96 935
5761.68 912
5762.40 947
5763.11 898
5763.83 911
5764.55 844
5765.26 820
5765.98 776
5766.70 794
5767.41 842
5768.13 838
5768.85 788
5769.56 863
5770.28 837
5771.00 853
5771.71 882
5772.43 868
5773.15 821
5773.86 785
5774.58 804
5775.30 870
5776.01 864
5776.73 804
5777.45 889
5778.17 907
5778.88 770
5779.60 882
5780.32 842
5781.04 835
5781.75 812
5782.47 830
5783.19 879
5783.91 864
5784.62 928
5785.34 945
5786.06 903
5786.78 885
5787.49 903
5788.21 892
5788.93 874
5789.65 879
5790.37 865
5791.08 860
5791.80 947
5792.52 923
5793.24 884
5793.96 876
5794.68 919
5795.39 898
5796.11 970
5796.83 881
5797.55 895
5798.27 922
5798.99 889
5799.70 849
5800.42 874
5801.14 938
5801.86 1067
5802.58 1161
5803.30 1366
5804.02 1343
5804.74 1530
5805.45 1505
5806.17 1526
5806.89 1495
5807.61 1358
5808.33 1401
5809.05 1397
5809.77 1250
5810.49 1198
5811.21 1143
5811.93 1050
5812.65 992
5813.37 909
5814.09 935
5814.81 923
5815.52 978
5816.24 968
5816.96 998
5817.68 980
5818.40 942
5819.12 987
5819.84 967
5820.56 951
5821.28 1061
5822.00 1005
5822.72 966
5823.44 971
5824.16 890
5824.88 952
5825.60 987
5826.32 1018
5827.04 980
5827.76 915
5828.48 922
5829.21 935
5829.93 943
5830.65 902
5831.37 920
5832.09 842
5832.81 1032
5833.53 898
5834.25 967
5834.97 954
5835.69 892
5836.41 889
5837.13 906
5837.85 881
5838.57 895
5839.30 864
5840.02 852
5840.74 870
5841.46 810
5842.18 852
5842.90 875
5843.62 848
5844.34 884
5845.07 843
5845.79 837
5846.51 780
5847.23 832
5847.95 884
5848.67 852
5849.39 850
5850.12 789
5850.84 822
5851.56 826
5852.28 862
5853.00 778
5853.73 788
5854.45 823
5855.17 849
5855.89 841
5856.61 924
5857.34 943
5858.06 850
5858.78 885
5859.50 824
5860.23 871
5860.95 823
5861.67 875
5862.39 846
5863.11 893
5863.84 874
5864.56 838
5865.28 825
5866.01 804
5866.73 822
5867.45 843
5868.17 851
5868.90 817
5869.62 793
5870.34 834
5871.07 923
5871.79 830
5872.51 831
5873.23 803
5873.96 920
5874.68 824
5875.40 798
5876.13 787
5876.85 781
5877.57 818
5878.30 868
5879.02 897
5879.74 851
5880.47 842
5881.19 849
5881.92 887
5882.64 816
5883.36 790
5884.09 800
5884.81 852
5885.53 875
5886.26 866
5886.98 834
5887.71 867
5888.43 852
5889.15 923
5889.88 890
5890.60 908
5891.33 872
5892.05 815
5892.78 914
5893.50 910
5894.23 787
5894.95 834
5895.67 812
5896.40 854
5897.12 836
5897.85 845
5898.57 877
5899.30 848
5900.02 859
5900.75 799
5901.47 810
5902.20 883
5902.92 874
5903.65 913
5904.37 988
5905.10 951
5905.82 901
5906.55 919
5907.27 877
5908.00 841
5908.72 829
5909.45 856
5910.17 926
5910.90 926
5911.62 760
5912.35 839
5913.08 892
5913.80 912
5914.53 861
5915.25 869
5915.98 883
5916.70 889
5917.43 943
5918.16 848
5918.88 865
5919.61 922
5920.33 868
5921.06 883
5921.79 914
5922.51 906
5923.24 934
5923.97 905
5924.69 937
5925.42 909
5926.14 971
5926.87 969
5927.60 926
5928.32 993
5929.05 919
5929.78 918
5930.50 1046
5931.23 922
5931.96 883
5932.68 945
5933.41 1003
5934.14 982
5934.86 958
5935.59 959
5936.32 1009
5937.05 1093
5937.77 960
5938.50 996
5939.23 1019
5939.95 1064
5940.68 959
5941.41 1068
5942.14 1082
5942.86 1091
5943.59 1165
5944.32 1288
5945.05 1231
5945.77 1107
5946.50 1187
5947.23 1297
5947.96 1246
5948.68 1213
5949.41 1207
5950.14 1229
5950.87 1180
5951.60 1285
5952.32 1239
5953.05 1333
5953.78 1306
5954.51 1306
5955.24 1374
5955.96 1380
5956.69 1400
5957.42 1462
5958.15 1407
5958.88 1562
5959.61 1499
5960.33 1499
5961.06 1469
5961.79 1412
5962.52 1408
5963.25 1467
5963.98 1489
5964.71 1565
5965.44 1519
5966.16 1498
5966.89 1626
5967.62 1595
5968.35 1569
5969.08 1795
5969.81 1809
5970.54 1854
5971.27 1985
5972.00 1998
5972.73 2154
5973.46 2134
5974.18 2104
5974.91 2038
5975.64 1888
5976.37 1771
5977.10 1788
5977.83 1656
5978.56 1575
5979.29 1597
5980.02 1528
5980.75 1456
5981.48 1504
5982.21 1584
5982.94 1548
5983.67 1672
5984.40 1679
5985.13 1676
5985.86 1702
5986.59 1718
5987.32 1720
5988.05 1651
5988.78 1703
5989.51 1673
5990.24 1738
5990.97 1631
5991.70 1745
5992.43 1621
5993.16 1632
5993.89 1552
5994.62 1576
5995.35 1578
5996.09 1541
5996.82 1608
5997.55 1600
5998.28 1666
5999.01 1647
5999.74 1677
6000.47 1759
6001.20 1752
6001.93 1747
6002.66 1759
6003.39 1662
6004.13 1556
6004.86 1556
6005.59 1504
6006.32 1575
6007.05 1461
6007.78 1500
6008.51 1614
6009.25 1599
6009.98 1702
6010.71 1631
6011.44 1564
6012.17 1825
6012.90 1849
6013.64 1853
6014.37 2159
6015.10 2350
6015.83 2395
6016.56 2578
6017.29 2441
6018.03 2624
6018.76 2710
6019.49 2465
6020.22 2435
6020.96 2230
6021.69 2090
6022.42 2037
6023.15 1880
6023.88 1791
6024.62 1809
6025.35 1725
6026.08 1607
6026.81 1502
6027.55 1443
6028.28 1543
6029.01 1423
6029.75 1344
6030.48 1488
6031.21 1338
6031.94 1374
6032.68 1413
6033.41 1420
6034.14 1433
6034.88 1446
6035.61 1364
6036.34 1431
6037.07 1386
6037.81 1290
6038.54 1402
6039.27 1289
6040.01 1408
6040.74 1399
6041.47 1356
6042.21 1307
6042.94 1303
6043.68 1367
6044.41 1407
6045.14 1469
6045.88 1371
6046.61 1369
6047.34 1496
6048.08 1370
6048.81 1446
6049.55 1452
6050.28 1429
6051.01 1447
6051.75 1347
6052.48 1437
6053.22 1437
6053.95 1401
6054.68 1643
6055.42 1528
6056.15 1543
6056.89 1682
6057.62 1768
6058.36 1618
6059.09 1684
6059.83 1680
6060.56 1632
6061.29 1488
6062.03 1535
6062.76 1514
6063.50 1459
6064.23 1477
6064.97 1453
6065.70 1423
6066.44 1315
6067.17 1345
6067.91 1359
6068.64 1344
6069.38 1283
6070.11 1302
6070.85 1311
6071.58 1333
6072.32 1363
6073.06 1366
6073.79 1263
6074.53 1224
6075.26 1274
6076.00 1340
6076.73 1357
6077.47 1282
6078.20 1206
6078.94 1192
6079.68 1227
6080.41 1208
6081.15 1214
6081.88 1258
6082.62 1205
6083.35 1237
6084.09 1224
6084.83 1172
6085.56 1231
6086.30 1244
6087.04 1200
6087.77 1192
6088.51 1322
6089.24 1242
6089.98 1235
6090.72 1244
6091.45 1295
6092.19 1315
6092.93 1224
6093.66 1211
6094.40 1255
6095.14 1280
6095.87 1291
6096.61 1266
6097.35 1214
6098.08 1276
6098.82 1319
6099.56 1305
6100.29 1270
6101.03 1346
6101.77 1256
6102.51 1219
6103.24 1305
6103.98 1249
6104.72 1209
6105.46 1084
6106.19 1147
6106.93 1212
6107.67 1197
6108.41 1217
6109.14 1185
6109.88 1139
6110.62 1190
6111.36 1224
6112.09 1369
6112.83 1344
6113.57 1340
6114.31 1245
6115.04 1248
6115.78 1264
6116.52 1241
6117.26 1242
6118.00 1210
6118.73 1139
6119.47 1216
6120.21 1257
6120.95 1338
6121.69 1285
6122.43 1202
6123.16 1273
6123.90 1323
6124.64 1292
6125.38 1340
6126.12 1343
6126.86 1320
6127.60 1208
6128.33 1353
6129.07 1371
6129.81 1378
6130.55 1353
6131.29 1357
6132.03 1380
6132.77 1333
6133.51 1339
6134.25 1339
6134.98 1371
6135.72 1390
6136.46 1366
6137.20 1328
6137.94 1369
6138.68 1379
6139.42 1453
6140.16 1468
6140.90 1419
6141.64 1407
6142.38 1451
6143.12 1475
6143.86 1482
6144.60 1451
6145.34 1434
6146.08 1406
6146.82 1476
6147.56 1547
6148.30 1564
6149.04 1427
6149.78 1396
6150.52 1557
6151.26 1493
6152.00 1487
6152.74 1466
6153.48 1509
6154.22 1481
6154.96 1520
6155.70 1482
6156.44 1544
6157.18 1577
6157.92 1693
6158.66 1602
6159.40 1582
6160.14 1666
6160.88 1588
6161.62 1651
6162.36 1673
6163.10 1582
6163.85 1625
6164.59 1671
6165.33 1674
6166.07 1738
6166.81 1904
6167.55 1931
6168.29 1832
6169.03 1866
6169.77 1910
6170.51 2067
6171.26 2219
6172.00 2186
6172.74 2183
6173.48 2318
6174.22 2343
6174.96 2317
6175.70 2293
6176.45 2226
6177.19 2118
6177.93 2150
6178.67 2207
6179.41 2118
6180.16 1972
6180.90 2027
6181.64 2013
6182.38 2119
6183.12 1978
6183.87 2061
6184.61 2075
6185.35 2049
6186.09 2114
6186.83 2086
6187.58 2273
6188.32 2265
6189.06 2147
6189.80 2195
6190.55 2132
6191.29 2290
6192.03 2336
6192.77 2403
6193.52 2361
6194.26 2206
6195.00 2384
6195.74 2399
6196.49 2398
6197.23 2417
6197.97 2539
6198.72 2599
6199.46 2658
6200.20 2532
6200.94 2662
6201.69 2633
6202.43 2929
6203.17 2759
6203.92 2720
6204.66 2824
6205.40 2725
6206.15 2678
6206.89 2751
6207.63 2815
6208.38 3034
6209.12 3335
6209.87 3488
6210.61 4137
6211.35 4785
6212.10 5889
6212.84 6532
6213.58 7179
6214.33 7943
6215.07 8661
6215.82 8883
6216.56 8586
6217.30 8295
6218.05 7696
6218.79 6743
6219.54 5940
6220.28 5084
6221.02 4344
6221.77 3856
6222.51 3412
6223.26 2966
6224.00 2623
6224.75 2577
6225.49 2541
6226.24 2512
6226.98 2577
6227.73 2581
6228.47 2742
6229.21 2763
6229.96 2970
6230.70 3084
6231.45 2997
6232.19 2916
6232.94 2993
6233.68 2754
6234.43 2542
6235.17 2166
6235.92 2079
6236.67 2099
6237.41 1914
6238.16 1890
6238.90 1956
6239.65 1813
6240.39 1876
6241.14 1847
6241.88 1800
6242.63 1845
6243.37 1874
6244.12 1869
6244.87 1912
6245.61 1927
6246.36 1994
6247.10 2046
6247.85 2105
6248.59 2000
6249.34 2024
6250.09 2124
6250.83 2235
6251.58 2293
6252.33 2415
6253.07 2490
6253.82 2456
6254.56 2666
6255.31 2566
6256.06 2498
6256.80 2455
6257.55 2393
6258.30 2287
6259.04 2187
6259.79 2090
6260.54 2040
6261.28 2109
6262.03 1965
6262.78 1915
6263.52 1987
6264.27 2046
6265.02 2064
6265.76 1925
6266.51 1885
6267.26 1941
6268.01 1878
6268.75 1898
6269.50 1843
6270.25 1946
6270.99 1891
6271.74 1795
6272.49 1889
6273.24 1747
6273.98 1706
6274.73 1698
6275.48 1769
6276.23 1718
6276.97 1633
6277.72 1593
6278.47 1628
6279.22 1799
6279.96 1775
6280.71 1763
6281.46 1832
6282.21 1741
6282.96 1741
6283.70 1792
6284.45 1866
6285.20 1653
6285.95 1714
6286.70 1614
6287.45 1637
6288.19 1555
6288.94 1604
6289.69 1641
6290.44 1611
6291.19 1544
6291.94 1599
6292.68 1675
6293.43 1588
6294.18 1602
6294.93 1684
6295.68 1607
6296.43 1478
6297.18 1430
6297.93 1437
6298.67 1511
6299.42 1481
6300.17 1463
6300.92 1452
6301.67 1472
6302.42 1456
6303.17 1415
6303.92 1380
6304.67 1460
6305.42 1429
6306.17 1375
6306.92 1419
6307.67 1372
6308.41 1410
6309.16 1428
6309.91 1476
6310.66 1535
6311.41 1465
6312.16 1384
6312.91 1402
6313.66 1325
6314.41 1379
6315.16 1518
6315.91 1490
6316.66 1446
6317.41 1529
6318.16 1433
6318.91 1480
6319.66 1379
6320.41 1382
6321.16 1337
6321.91 1492
6322.66 1366
6323.41 1407
6324.16 1408
6324.92 1290
6325.67 1279
6326.42 1277
6327.17 1235
6327.92 1291
6328.67 1221
6329.42 1347
6330.17 1347
6330.92 1272
6331.67 1158
6332.42 1177
6333.17 1219
6333.92 1272
6334.68 1192
6335.43 1201
6336.18 1158
6336.93 1285
6337.68 1242
6338.43 1252
6339.18 1177
6339.93 1276
6340.69 1177
6341.44 1180
6342.19 1143
6342.94 1153
6343.69 1211
6344.44 1199
6345.20 1254
6345.95 1257
6346.70 1196
6347.45 1201
6348.20 1261
6348.95 1133
6349.71 1061
6350.46 1159
6351.21 1234
6351.96 1223
6352.71 1116
6353.47 1098
6354.22 1212
6354.97 1258
6355.72 1187
6356.48 1138
6357.23 1279
6357.98 1237
6358.73 1225
6359.49 1272
6360.24 1301
6360.99 1345
6361.74 1237
6362.50 1216
6363.25 1259
6364.00 1219
6364.76 1126
6365.51 1240
6366.26 1238
6367.01 1216
6367.77 1241
6368.52 1259
6369.27 1242
6370.03 1130
6370.78 1140
6371.53 1110
6372.29 1225
6373.04 1194
6373.79 1094
6374.55 1173
6375.30 1146
6376.05 1149
6376.81 1125
6377.56 1091
6378.31 1211
6379.07 1227
6379.82 1192
6380.58 1160
6381.33 1134
6382.08 1067
6382.84 1166
6383.59 1125
6384.35 1132
6385.10 1105
6385.85 1075
6386.61 1189
6387.36 1198
6388.12 1180
6388.87 1194
6389.62 1196
6390.38 1120
6391.13 1123
6391.89 1236
6392.64 1129
6393.40 1038
6394.15 1119
6394.91 1085
6395.66 1121
6396.42 1036
6397.17 1005
6397.93 1030
6398.68 1058
6399.44 1097
6400.19 1095
6400.95 1081
6401.70 1088
6402.46 1101
6403.21 1130
6403.97 1093
6404.72 1111
6405.48 1041
6406.23 960
6406.99 1035
6407.74 1084
6408.50 1070
6409.25 1086
6410.01 1069
6410.76 1042
6411.52 1021
6412.28 1118
6413.03 1089
6413.79 1074
6414.54 1121
6415.30 1217
6416.05 1116
6416.81 1060
6417.57 1091
6418.32 1194
6419.08 1183
6419.83 1116
6420.59 1154
6421.35 1128
6422.10 1128
6422.86 1086
6423.62 1150
6424.37 1036
6425.13 1026
6425.89 1101
6426.64 1092
6427.40 1072
6428.15 1041
6428.91 1024
6429.67 1110
6430.42 1106
6431.18 1092
6431.94 1097
6432.70 1084
6433.45 1132
6434.21 1217
6434.97 1076
6435.72 1058
6436.48 1094
6437.24 1104
6437.99 1108
6438.75 1103
6439.51 1127
6440.27 1116
6441.02 1203
6441.78 1076
6442.54 1077
6443.30 1093
6444.05 1129
6444.81 1166
6445.57 1230
6446.33 1303
6447.08 1128
6447.84 1190
6448.60 1147
6449.36 1203
6450.12 1186
6450.87 1127
6451.63 1231
6452.39 1273
6453.15 1218
6453.91 1187
6454.66 1154
6455.42 1181
6456.18 1195
6456.94 1142
6457.70 1168
6458.46 1246
6459.21 1284
6459.97 1316
6460.73 1249
6461.49 1265
6462.25 1193
6463.01 1230
6463.77 1284
6464.52 1358
6465.28 1243
6466.04 1302
6466.80 1303
6467.56 1240
6468.32 1279
6469.08 1307
6469.84 1277
6470.60 1256
6471.36 1349
6472.11 1327
6472.87 1305
6473.63 1355
6474.39 1513
6475.15 1445
6475.91 1407
6476.67 1437
6477.43 1455
6478.19 1375
6478.95 1442
6479.71 1453
6480.47 1467
6481.23 1465
6481.99 1381
6482.75 1458
6483.51 1583
6484.27 1438
6485.03 1498
6485.79 1455
6486.55 1476
6487.31 1617
6488.07 1658
6488.83 1646
6489.59 1579
6490.35 1595
6491.11 1725
6491.87 1754
6492.63 1715
6493.39 1784
6494.15 1781
6494.91 1715
6495.67 1854
6496.43 1872
6497.19 1849
6497.95 1864
6498.71 1949
6499.48 1939
6500.24 2007
6501.00 1928
6501.76 1956
6502.52 2025
6503.28 2071
6504.04 1983
6504.80 2030
6505.56 2016
6506.32 2041
6507.09 1974
6507.85 2026
6508.61 1964
6509.37 2069
6510.13 2112
6510.89 2244
6511.65 2108
6512.42 2131
6513.18 2159
6513.94 2274
6514.70 2349
6515.46 2303
6516.22 2380
6516.99 2436
6517.75 2399
6518.51 2413
6519.27 2456
6520.03 2357
6520.80 2378
6521.56 2480
6522.32 2484
6523.08 2537
6523.84 2556
6524.61 2575
6525.37 2651
6526.13 2601
6526.89 2661
6527.66 2729
6528.42 2862
6529.18 3001
6529.94 3161
6530.71 3258
6531.47 3277
6532.23 3341
6533.00 3322
6533.76 3378
6534.52 3290
6535.28 3444
6536.05 3652
6536.81 3683
6537.57 3957
6538.34 4122
6539.10 4854
6539.86 5524
6540.63 6446
6541.39 7135
6542.15 7867
6542.92 8241
6543.68 8180
6544.44 8070
6545.21 7799
6545.97 7110
6546.73 6054
6547.50 5277
6548.26 4352
6549.02 3823
6549.79 3283
6550.55 2754
6551.31 2495
6552.08 2278
6552.84 2335
6553.61 2189
6554.37 2115
6555.13 2201
6555.90 2002
6556.66 1993
6557.43 1992
6558.19 1994
6558.96 1909
6559.72 1980
6560.48 2058
6561.25 2095
6562.01 1909
6562.78 1823
6563.54 1890
6564.31 2053
6565.07 1965
6565.84 1999
6566.60 2048
6567.37 2049
6568.13 2067
6568.90 2122
6569.66 1962
6570.43 2236
6571.19 2307
6571.96 2188
6572.72 2196
6573.49 2117
6574.25 2089
6575.02 2246
6575.78 2148
6576.55 2193
6577.31 2144
6578.08 2414
6578.84 2563
6579.61 2518
6580.37 2495
6581.14 2583
6581.91 2578
6582.67 2658
6583.44 2614
6584.20 2659
6584.97 2664
6585.73 2611
6586.50 2599
6587.27 2645
6588.03 2513
6588.80 2651
6589.56 2580
6590.33 2431
6591.10 2296
6591.86 2413
6592.63 2439
6593.39 2480
6594.16 2488
6594.93 2465
6595.69 2592
6596.46 2648
6597.23 2791
6597.99 2920
6598.76 2907
6599.53 2829
6600.29 2908
6601.06 2895
6601.83 2851
6602.59 2724
6603.36 2634
6604.13 2501
6604.89 2564
6605.66 2283
6606.43 2157
6607.20 2096
6607.96 2035
6608.73 2008
6609.50 1961
6610.26 1915
6611.03 1886
6611.80 1889
6612.57 1937
6613.33 1917
6614.10 2011
6614.87 1855
6615.64 1936
6616.40 1859
6617.17 1885
6617.94 1897
6618.71 1860
6619.48 1850
6620.24 1777
6621.01 1869
6621.78 1810
6622.55 1738
6623.32 1744
6624.08 1706
6624.85 1709
6625.62 1682
6626.39 1674
6627.16 1790
6627.92 1746
6628.69 1763
6629.46 1864
6630.23 1710
6631.00 1649
6631.77 1639
6632.54 1632
6633.30 1706
6634.07 1677
6634.84 1635
6635.61 1670
6636.38 1696
6637.15 1722
6637.92 1794
6638.69 1879
6639.45 1939
6640.22 2022
6640.99 1975
6641.76 1987
6642.53 1960
6643.30 1915
6644.07 1878
6644.84 1809
6645.61 1721
6646.38 1696
6647.15 1705
6647.92 1642
6648.69 1543
6649.46 1554
6650.22 1608
6650.99 1566
6651.76 1643
6652.53 1528
6653.30 1545
6654.07 1535
6654.84 1525
6655.61 1551
6656.38 1591
6657.15 1596
6657.92 1506
6658.69 1522
6659.46 1637
6660.23 1711
6661.00 1641
6661.77 1529
6662.54 1531
6663.31 1505
6664.09 1511
6664.86 1506
6665.63 1370
6666.40 1434
6667.17 1534
6667.94 1467
6668.71 1424
6669.48 1403
6670.25 1385
6671.02 1432
6671.79 1464
6672.56 1370
6673.33 1409
6674.10 1432
6674.88 1470
6675.65 1509
6676.42 1470
6677.19 1564
6677.96 1501
6678.73 1524
6679.50 1557
6680.27 1578
6681.05 1574
6681.82 1517
6682.59 1411
6683.36 1380
6684.13 1545
6684.90 1621
6685.67 1570
6686.45 1573
6687.22 1595
6687.99 1555
6688.76 1652
6689.53 1674
6690.31 1732
6691.08 1780
6691.85 1786
6692.62 1687
6693.39 1653
6694.17 1673
6694.94 1624
6695.71 1571
6696.48 1499
6697.25 1542
6698.03 1447
6698.80 1467
6699.57 1417
6700.34 1449
6701.12 1436
6701.89 1332
6702.66 1446
6703.43 1328
6704.21 1410
6704.98 1428
6705.75 1413
6706.53 1434
6707.30 1408
6708.07 1406
6708.84 1356
6709.62 1382
6710.39 1381
6711.16 1310
6711.94 1284
6712.71 1387
6713.48 1250
6714.26 1289
6715.03 1361
6715.80 1398
6716.58 1472
6717.35 1321
6718.12 1359
6718.90 1353
6719.67 1322
6720.45 1293
6721.22 1361
6721.99 1246
6722.77 1229
6723.54 1242
6724.31 1269
6725.09 1236
6725.86 1264
6726.64 1350
6727.41 1259
6728.18 1307
6728.96 1318
6729.73 1245
6730.51 1238
6731.28 1296
6732.06 1330
6732.83 1272
6733.60 1319
6734.38 1304
6735.15 1303
6735.93 1263
6736.70 1298
6737.48 1282
6738.25 1247
6739.03 1308
6739.80 1301
6740.58 1247
6741.35 1327
6742.13 1288
6742.90 1330
6743.68 1365
6744.45 1291
6745.23 1386
6746.00 1389
6746.78 1365
6747.55 1341
6748.33 1281
6749.10 1255
6749.88 1282
6750.65 1390
6751.43 1340
6752.20 1217
6752.98 1355
6753.75 1438
6754.53 1490
6755.31 1433
6756.08 1530
6756.86 1569
6757.63 1648
6758.41 1666
6759.19 1564
6759.96 1547
6760.74 1585
6761.51 1546
6762.29 1445
6763.07 1314
6763.84 1369
6764.62 1339
6765.39 1340
6766.17 1279
6766.95 1239
6767.72 1215
6768.50 1232
6769.28 1267
6770.05 1206
6770.83 1179
6771.61 1266
6772.38 1311
6773.16 1275
6773.94 1195
6774.71 1248
6775.49 1315
6776.27 1239
6777.04 1276
6777.82 1271
6778.60 1336
6779.37 1231
6780.15 1189
6780.93 1110
6781.71 1229
6782.48 1248
6783.26 1259
6784.04 1174
6784.81 1188
6785.59 1191
6786.37 1223
6787.15 1198
6787.92 1179
6788.70 1180
6789.48 1158
6790.26 1139
6791.04 1133
6791.81 1068
6792.59 1140
6793.37 1069
6794.15 1128
6794.92 1102
6795.70 1087
6796.48 1150
6797.26 1154
6798.04 1178
6798.81 1107
6799.59 1059
6800.37 1115
6801.15 1133
6801.93 1106
6802.71 1179
6803.48 1223
6804.26 1239
6805.04 1204
6805.82 1165
6806.60 1186
6807.38 1264
6808.16 1215
6808.94 1244
6809.71 1224
6810.49 1183
6811.27 1304
6812.05 1267
6812.83 1295
6813.61 1203
6814.39 1186
6815.17 1194
6815.95 1251
6816.73 1195
6817.50 1183
6818.28 1238
6819.06 1171
6819.84 1208
6820.62 1179
6821.40 1165
6822.18 1221
6822.96 1149
6823.74 1149
6824.52 1306
6825.30 1185
6826.08 1155
6826.86 1126
6827.64 1122
6828.42 1103
6829.20 1182
6829.98 1197
6830.76 1204
6831.54 1202
6832.32 1126
6833.10 1199
6833.88 1202
6834.66 1075
6835.44 1077
6836.22 1118
6837.00 1159
6837.78 1146
6838.56 1081
6839.34 1071
6840.12 1118
6840.90 1101
6841.68 1159
6842.46 1190
6843.24 1123
6844.03 1141
6844.81 1098
6845.59 1170
6846.37 1219
6847.15 1180
6847.93 1127
6848.71 1189
6849.49 1240
6850.27 1226
6851.05 1354
6851.84 1316
6852.62 1209
6853.40 1309
6854.18 1377
6854.96 1498
6855.74 1548
6856.52 1768
6857.30 1839
6858.09 1797
6858.87 1697
6859.65 1730
6860.43 1789
6861.21 1524
6861.99 1454
6862.78 1423
6863.56 1382
6864.34 1270
6865.12 1328
6865.90 1286
6866.69 1261
6867.47 1364
6868.25 1346
6869.03 1332
6869.82 1365
6870.60 1426
6871.38 1422
6872.16 1391
6872.94 1462
6873.73 1540
6874.51 1441
6875.29 1500
6876.07 1526
6876.86 1485
6877.64 1447
6878.42 1433
6879.21 1400
6879.99 1306
6880.77 1333
6881.55 1316
6882.34 1374
6883.12 1413
6883.90 1393
6884.69 1526
6885.47 1518
6886.25 1584
6887.04 1555
6887.82 1593
6888.60 1573
6889.39 1583
6890.17 1815
6890.95 1874
6891.74 1993
6892.52 2075
6893.30 2265
6894.09 2246
6894.87 2486
6895.65 2275
6896.44 2208
6897.22 2132
6898.01 2110
6898.79 1833
6899.57 1726
6900.36 1619
6901.14 1580
6901.93 1627
6902.71 1571
6903.49 1623
6904.28 1626
6905.06 1562
6905.85 1609
6906.63 1554
6907.42 1555
6908.20 1616
6908.98 1702
6909.77 1692
6910.55 1575
6911.34 1566
6912.12 1641
6912.91 1637
6913.69 1505
6914.48 1658
6915.26 1590
6916.05 1429
6916.83 1407
6917.62 1468
6918.40 1548
6919.19 1507
6919.97 1454
6920.76 1468
6921.54 1588
6922.33 1589
6923.11 1476
6923.90 1603
6924.68 1550
6925.47 1474
6926.25 1517
6927.04 1477
6927.82 1611
6928.61 1506
6929.40 1530
6930.18 1549
6930.97 1558
6931.75 1632
6932.54 1636
6933.32 1594
6934.11 1635
6934.90 1686
6935.68 1741
6936.47 1796
6937.25 1841
6938.04 1751
6938.83 1761
6939.61 1928
6940.40 1939
6941.19 1827
6941.97 1946
6942.76 1775
6943.54 1803
6944.33 1855
6945.12 1840
6945.90 1780
6946.69 1860
6947.48 1920
6948.26 1880
6949.05 1939
6949.84 1995
6950.62 2079
6951.41 2043
6952.20 2048
6952.99 2143
6953.77 2215
6954.56 2142
6955.35 2103
6956.13 2172
6956.92 2091
6957.71 2124
6958.50 2141
6959.28 2044
6960.07 2059
6960.86 2114
6961.64 2181
6962.43 2021
6963.22 2016
6964.01 2148
6964.80 2315
6965.58 2295
6966.37 2113
6967.16 2171
6967.95 2202
6968.73 2184
6969.52 2178
6970.31 2176
6971.10 2118
6971.89 2211
6972.67 2190
6973.46 2269
6974.25 2348
6975.04 2558
6975.83 2456
6976.62 2472
6977.40 2467
6978.19 2407
6978.98 2597
6979.77 2517
6980.56 2562
6981.35 2505
6982.13 2491
6982.92 2537
6983.71 2575
6984.50 2674
6985.29 2898
6986.08 2982
6986.87 3275
6987.66 3385
6988.45 3886
6989.23 4359
6990.02 4820
6990.81 5321
6991.60 5484
6992.39 5908
6993.18 6055
6993.97 5850
6994.76 5429
6995.55 4992
6996.34 4680
6997.13 4160
6997.92 3710
6998.71 3388
6999.50 3321
7000.29 3240
7001.07 3134
7001.86 3304
7002.65 3798
7003.44 4133
7004.23 4514
7005.02 5025
7005.81 5437
7006.60 5713
7007.39 5846
7008.18 5629
7008.97 5100
7009.76 4674
7010.55 4393
7011.34 3838
7012.14 3288
7012.93 2988
7013.72 2848
7014.51 2405
7015.30 2170
7016.09 2318
7016.88 2290
7017.67 2257
7018.46 2349
7019.25 2495
7020.04 2504
7020.83 2483
7021.62 2435
7022.41 2337
7023.20 2276
7024.00 2144
7024.79 2137
7025.58 2102
7026.37 1891
7027.16 1886
7027.95 1921
7028.74 1878
7029.53 1863
7030.32 1867
7031.12 2001
7031.91 1947
7032.70 1958
7033.49 1890
7034.28 1893
7035.07 2009
7035.87 1914
7036.66 1931
7037.45 1870
7038.24 1742
7039.03 1761
7039.82 1745
7040.62 1762
7041.41 1786
7042.20 1722
7042.99 1727
7043.78 1742
7044.58 1977
7045.37 1893
7046.16 1809
7046.95 1883
7047.75 1857
7048.54 1830
7049.33 1853
7050.12 1830
7050.92 1896
7051.71 1792
7052.50 1784
7053.29 1820
7054.09 1819
7054.88 1918
7055.67 2091
7056.46 2023
7057.26 2000
7058.05 2087
7058.84 2121
7059.64 1947
7060.43 1839
7061.22 1702
7062.02 1648
7062.81 1664
7063.60 1746
7064.39 1753
7065.19 1663
7065.98 1627
7066.77 1601
7067.57 1643
7068.36 1641
7069.16 1621
7069.95 1583
7070.74 1630
7071.54 1599
7072.33 1581
7073.12 1575
7073.92 1570
7074.71 1633
7075.51 1514
7076.30 1502
7077.09 1513
7077.89 1520
7078.68 1569
7079.48 1508
7080.27 1501
7081.06 1435
7081.86 1384
7082.65 1395
7083.45 1441
7084.24 1392
7085.04 1462
7085.83 1435
7086.62 1405
7087.42 1436
7088.21 1353
7089.01 1400
7089.80 1336
7090.60 1386
7091.39 1469
7092.19 1514
7092.98 1533
7093.78 1502
7094.57 1497
7095.37 1569
7096.16 1613
7096.96 1492
7097.75 1553
7098.55 1447
7099.34 1406
7100.14 1347
7100.93 1298
7101.73 1323
7102.52 1245
7103.32 1258
7104.11 1218
7104.91 1188
7105.71 1273
7106.50 1211
7107.30 1192
7108.09 1147
7108.89 1139
7109.68 1111
7110.48 1143
7111.28 1184
7112.07 1129
7112.87 1177
7113.66 1160
7114.46 1148
7115.26 1091
7116.05 1126
7116.85 1120
7117.65 1081
7118.44 1022
7119.24 1109
7120.03 1149
7120.83 1143
7121.63 1074
7122.42 1079
7123.22 1098
7124.02 1078
7124.81 1005
7125.61 1026
7126.41 1024
7127.20 1110
7128.00 1075
7128.80 1107
7129.59 1069
7130.39 986
7131.19 1042
7131.99 1071
7132.78 1024
7133.58 1024
7134.38 1033
7135.17 1080
7135.97 1072
7136.77 1089
7137.57 1027
7138.36 1110
7139.16 1140
7139.96 1086
7140.76 1057
7141.55 1009
7142.35 1043
7143.15 927
7143.95 1026
7144.74 999
7145.54 959
7146.34 995
7147.14 1036
7147.94 1056
7148.73 1007
7149.53 1065
7150.33 1081
7151.13 1091
7151.93 1073
7152.72 1073
7153.52 1008
7154.32 969
7155.12 1031
7155.92 1003
7156.72 905
7157.51 980
7158.31 1018
7159.11 978
7159.91 1045
7160.71 1028
7161.51 984
7162.31 995
7163.11 921
7163.90 1014
7164.70 1039
7165.50 1018
7166.30 958
7167.10 994
7167.90 958
7168.70 900
7169.50 914
7170.30 916
7171.10 997
7171.90 969
7172.69 981
7173.49 1030
7174.29 1062
7175.09 980
7175.89 989
7176.69 1008
7177.49 968
7178.29 930
7179.09 886
7179.89 905
7180.69 903
7181.49 899
7182.29 1011
7183.09 922
7183.89 859
7184.69 900
7185.49 989
7186.29 1006
7187.09 931
7187.89 1056
7188.69 1070
7189.49 1087
7190.29 1087
7191.09 1095
7191.89 1135
7192.69 1009
7193.49 980
7194.29 981
7195.09 1006
7195.89 934
7196.70 909
7197.50 890
7198.30 904
7199.10 847
7199.90 896
7200.70 906
7201.50 938
7202.30 929
7203.10 926
7203.90 899
7204.70 963
7205.51 972
7206.31 958
7207.11 908
7207.91 938
7208.71 911
7209.51 922
7210.31 875
7211.12 816
7211.92 894
7212.72 904
7213.52 933
7214.32 828
7215.12 842
7215.92 877
7216.73 912
7217.53 907
7218.33 939
7219.13 842
7219.93 887
7220.74 971
7221.54 882
7222.34 836
7223.14 894
7223.94 880
7224.75 871
7225.55 848
7226.35 875
7227.15 938
7227.96 921
7228.76 923
7229.56 897
7230.36 921
7231.17 913
7231.97 960
7232.77 927
7233.57 938
7234.38 903
7235.18 922
7235.98 964
7236.79 927
7237.59 884
7238.39 905
7239.19 889
7240.00 910
7240.80 988
7241.60 941
7242.41 991
7243.21 982
7244.01 977
7244.82 972
7245.62 989
7246.42 1023
7247.23 1070
7248.03 964
7248.83 999
7249.64 1097
7250.44 1044
7251.25 1080
7252.05 1009
7252.85 999
7253.66 995
7254.46 965
7255.27 983
7256.07 1050
7256.87 1013
7257.68 1049
7258.48 1077
7259.29 1095
7260.09 1102
7260.89 1119
7261.70 1076
7262.50 1041
7263.31 1103
7264.11 1133
7264.92 1080
7265.72 1126
7266.53 1120
7267.33 1102
7268.13 1149
7268.94 1223
7269.74 1181
7270.55 1107
7271.35 1082
7272.16 1213
7272.96 1195
7273.77 1250
7274.57 1179
7275.38 1228
7276.18 1230
7276.99 1308
7277.79 1263
7278.60 1268
7279.40 1356
7280.21 1339
7281.01 1240
7281.82 1275
7282.63 1258
7283.43 1284
7284.24 1318
7285.04 1485
7285.85 1453
7286.65 1593
7287.46 1861
7288.27 2006
7289.07 2129
7289.88 2482
7290.68 2719
7291.49 2840
7292.29 3040
7293.10 2918
7293.91 2821
7294.71 2583
7295.52 2220
7296.33 1835
7297.13 1814
7297.94 1675
7298.74 1596
7299.55 1497
7300.36 1344
7301.16 1336
7301.97 1348
7302.78 1320
7303.58 1256
7304.39 1263
7305.20 1344
7306.00 1384
7306.81 1323
7307.62 1378
7308.42 1309
7309.23 1334
7310.04 1373
7310.84 1384
7311.65 1413
7312.46 1372
7313.27 1408
7314.07 1423
7314.88 1569
7315.69 1698
7316.50 1686
7317.30 1720
7318.11 1727
7318.92 1777
7319.72 1794
7320.53 1805
7321.34 1826
7322.15 1838
7322.96 1837
7323.76 1799
7324.57 1868
7325.38 1977
7326.19 2002
7326.99 2104
7327.80 2114
7328.61 1976
7329.42 2006
7330.23 1726
7331.03 1699
7331.84 1728
7332.65 1560
7333.46 1441
7334.27 1401
7335.08 1520
7335.88 1485
7336.69 1263
7337.50 1309
7338.31 1342
7339.12 1407
7339.93 1314
7340.74 1312
7341.54 1264
7342.35 1300
7343.16 1416
7343.97 1409
7344.78 1380
7345.59 1364
7346.40 1390
7347.21 1377
7348.02 1353
7348.82 1446
7349.63 1467
7350.44 1376
7351.25 1310
7352.06 1283
7352.87 1305
7353.68 1400
7354.49 1265
7355.30 1275
7356.11 1283
7356.92 1302
7357.73 1261
7358.54 1238
7359.35 1258
7360.16 1278
7360.97 1198
7361.78 1280
7362.59 1213
7363.40 1252
7364.21 1349
7365.02 1272
7365.83 1258
7366.64 1268
7367.45 1315
7368.26 1309
7369.07 1253
7369.88 1296
7370.69 1335
7371.50 1304
7372.31 1356
7373.12 1289
7373.93 1274
7374.74 1311
7375.55 1305
7376.36 1362
7377.17 1344
7377.98 1274
7378.79 1177
7379.60 1178
7380.42 1343
7381.23 1366
7382.04 1360
7382.85 1442
7383.66 1445
7384.47 1465
7385.28 1553
7386.09 1654
7386.90 1759
7387.71 1922
7388.53 1899
7389.34 1892
7390.15 1805
7390.96 1815
7391.77 1757
7392.58 1652
7393.39 1465
7394.21 1428
7395.02 1368
7395.83 1308
7396.64 1295
7397.45 1282
7398.27 1248
7399.08 1206
7399.89 1227
7400.70 1298
7401.51 1320
7402.33 1387
7403.14 1361
7403.95 1429
7404.76 1480
7405.57 1631
7406.39 1627
7407.20 1622
7408.01 1732
7408.82 1608
7409.64 1685
7410.45 1633
7411.26 1515
7412.07 1463
7412.89 1358
7413.70 1388
7414.51 1357
7415.32 1319
7416.14 1318
7416.95 1285
7417.76 1199
7418.58 1240
7419.39 1142
7420.20 1082
7421.02 1060
7421.83 1091
7422.64 1088
7423.45 987
7424.27 1062
7425.08 1050
7425.89 1016
7426.71 1065
7427.52 1037
7428.33 997
7429.15 981
7429.96 985
7430.78 991
7431.59 963
7432.40 985
7433.22 1019
7434.03 1016
7434.84 1061
7435.66 953
7436.47 874
7437.29 973
7438.10 965
7438.91 942
7439.73 967
7440.54 937
7441.36 945
7442.17 971
7442.99 953
7443.80 980
7444.61 955
7445.43 918
7446.24 917
7447.06 1037
7447.87 1016
7448.69 987
7449.50 972
7450.32 901
7451.13 835
7451.95 895
7452.76 904
7453.58 1003
7454.39 921
7455.21 949
7456.02 889
7456.84 915
7457.65 921
7458.47 946
7459.28 875
7460.10 928
7460.91 952
7461.73 943
7462.54 883
7463.36 906
7464.17 995
7464.99 1006
7465.80 975
7466.62 992
7467.44 981
7468.25 932
7469.07 920
7469.88 894
7470.70 917
7471.51 956
7472.33 957
7473.15 959
7473.96 943
7474.78 954
7475.59 920
7476.41 968
7477.23 988
7478.04 944
7478.86 876
7479.67 923
7480.49 928
7481.31 961
7482.12 878
7482.94 853
7483.76 824
7484.57 855
7485.39 818
7486.21 903
7487.02 888
7487.84 854
7488.66 827
7489.47 864
7490.29 792
7491.11 760
7491.92 744
7492.74 818
7493.56 848
7494.38 775
7495.19 777
7496.01 739
7496.83 875
7497.64 833
7498.46 853
7499.28 796
7500.10 755
7500.91 811
7501.73 854
7502.55 789
7503.37 821
7504.18 819
7505.00 790
7505.82 709
7506.64 772
7507.46 816
7508.27 834
7509.09 797
7509.91 738
7510.73 821
7511.55 775
7512.36 826
7513.18 776
7514.00 777
7514.82 827
7515.64 786
7516.45 762
7517.27 783
7518.09 728
7518.91 762
7519.73 813
7520.55 788
7521.37 715
7522.18 783
7523.00 809
7523.82 772
7524.64 790
7525.46 750
7526.28 709
7527.10 700
7527.92 740
7528.74 757
7529.55 751
7530.37 739
7531.19 736
7532.01 656
7532.83 694
7533.65 721
7534.47 754
7535.29 814
7536.11 834
7536.93 735
7537.75 708
7538.57 750
7539.39 795
7540.21 762
7541.03 815
7541.84 739
7542.66 792
7543.48 768
7544.30 781
7545.12 706
7545.94 696
7546.76 764
7547.58 758
7548.40 751
7549.22 719
7550.04 722
7550.86 789
7551.68 810
7552.51 814
7553.33 776
7554.15 815
7554.97 846
7555.79 848
7556.61 740
7557.43 766
7558.25 784
7559.07 811
7559.89 746
7560.71 810
7561.53 742
7562.35 795
7563.17 792
7563.99 753
7564.81 770
7565.64 772
7566.46 829
7567.28 842
7568.10 822
7568.92 793
7569.74 770
7570.56 758
7571.38 753
7572.21 829
7573.03 789
7573.85 820
7574.67 807
7575.49 809
7576.31 851
7577.13 825
7577.96 786
7578.78 828
7579.60 802
7580.42 834
7581.24 794
7582.07 860
7582.89 828
7583.71 816
7584.53 793
7585.35 757
7586.18 818
7587.00 822
7587.82 776
7588.64 749
7589.46 774
7590.29 728
7591.11 770
7591.93 810
7592.75 857
7593.58 866
7594.40 815
7595.22 834
7596.04 904
7596.87 846
7597.69 841
7598.51 838
7599.34 860
7600.16 830
7600.98 907
7601.80 924
7602.63 832
7603.45 776
7604.27 789
7605.10 839
7605.92 823
7606.74 836
7607.57 860
7608.39 863
7609.21 873
7610.04 890
7610.86 936
7611.68 1063
7612.51 1044
7613.33 1021
7614.15 1004
7614.98 970
7615.80 935
7616.62 914
7617.45 892
7618.27 896
7619.10 899
7619.92 854
7620.74 876
7621.57 898
7622.39 935
7623.22 860
7624.04 932
7624.86 1075
7625.69 1014
7626.51 924
7627.34 983
7628.16 887
7628.99 995
7629.81 958
7630.64 870
7631.46 894
7632.28 949
7633.11 983
7633.93 923
7634.76 1004
7635.58 999
7636.41 1038
7637.23 1045
7638.06 1063
7638.88 1164
7639.71 1137
7640.53 1059
7641.36 1081
7642.18 1025
7643.01 981
7643.83 866
7644.66 872
7645.48 878
7646.31 766
7647.14 840
7647.96 795
7648.79 851
7649.61 760
7650.44 720
7651.26 848
7652.09 827
7652.91 810
7653.74 809
7654.57 808
7655.39 801
7656.22 775
7657.04 795
7657.87 754
7658.70 735
7659.52 764
7660.35 818
7661.17 774
7662.00 708
7662.83 734
7663.65 723
7664.48 771
7665.31 731
7666.13 678
7666.96 710
7667.79 680
7668.61 708
7669.44 759
7670.27 702
7671.09 764
7671.92 749
7672.75 737
7673.57 652
7674.40 764
7675.23 753
7676.05 702
7676.88 709
7677.71 663
7678.53 711
7679.36 738
7680.19 652
7681.02 707
7681.84 666
7682.67 709
7683.50 680
7684.33 734
7685.15 710
7685.98 683
7686.81 685
7687.64 636
7688.46 652
7689.29 648
7690.12 665
7690.95 661
7691.77 618
7692.60 656
7693.43 659
7694.26 639
7695.09 638
7695.91 687
7696.74 702
7697.57 697
7698.40 719
7699.23 682
7700.06 721
7700.88 713
7701.71 775
7702.54 725
7703.37 662
7704.20 697
7705.03 689
7705.85 719
7706.68 676
7707.51 715
7708.34 724
7709.17 778
7710.00 683
7710.83 716
7711.66 766
7712.48 666
7713.31 680
7714.14 654
7714.97 617
7715.80 659
7716.63 662
7717.46 622
7718.29 672
7719.12 685
7719.95 664
7720.78 673
7721.61 666
7722.44 655
7723.27 631
7724.09 655
7724.92 708
7725.75 699
7726.58 643
7727.41 629
7728.24 696
7729.07 664
7729.90 677
7730.73 667
7731.56 661
7732.39 659
7733.22 621
7734.05 664
7734.88 650
7735.71 775
7736.54 649
7737.37 636
7738.20 654
7739.03 678
7739.86 695
7740.70 659
7741.53 641
7742.36 652
7743.19 683
7744.02 653
7744.85 663
7745.68 689
7746.51 646
7747.34 645
7748.17 652
7749.00 590
7749.83 688
7750.66 654
7751.50 702
7752.33 700
7753.16 630
7753.99 704
7754.82 749
7755.65 707
7756.48 675
7757.31 701
7758.15 740
7758.98 805
7759.81 725
7760.64 664
7761.47 671
7762.30 700
7763.13 621
7763.97 680
7764.80 655
7765.63 591
7766.46 711
7767.29 617
7768.13 683
7768.96 629
7769.79 676
7770.62 691
7771.45 665
7772.29 646
7773.12 601
7773.95 627
7774.78 689
7775.62 640
7776.45 632
7777.28 566
7778.11 621
7778.95 638
7779.78 664
7780.61 601
7781.44 643
7782.28 643
7783.11 672
7783.94 658
7784.77 663
7785.61 651
7786.44 655
7787.27 662
7788.11 651
7788.94 711
7789.77 732
7790.61 690
7791.44 593
7792.27 651
7793.10 606
7793.94 656
7794.77 654
7795.60 684
7796.44 595
7797.27 653
7798.11 718
7798.94 706
7799.77 648
7800.61 621
7801.44 658
7802.27 653
7803.11 629
7803.94 662
7804.78 630
7805.61 669
7806.44 710
7807.28 755
7808.11 708
7808.95 735
7809.78 692
7810.61 668
7811.45 710
7812.28 714
7813.12 747
7813.95 732
7814.79 763
7815.62 660
7816.45 725
7817.29 777
7818.12 739
7818.96 656
7819.79 718
7820.63 769
7821.46 734
7822.30 809
7823.13 838
7823.97 837
7824.80 863
7825.64 788
7826.47 820
7827.31 785
7828.14 747
7828.98 761
7829.81 739
7830.65 834
7831.48 838
7832.32 820
7833.15 855
7833.99 832
7834.83 751
7835.66 748
7836.50 822
7837.33 813
7838.17 761
7839.00 831
7839.84 908
7840.68 844
7841.51 841
7842.35 830
7843.18 806
7844.02 905
7844.86 866
7845.69 830
7846.53 787
7847.36 878
7848.20 819
7849.04 775
7849.87 813
7850.71 798
7851.55 792
7852.38 799
7853.22 829
7854.05 823
7854.89 793
7855.73 746
7856.56 776
7857.40 708
7858.24 672
7859.08 700
7859.91 707
7860.75 645
7861.59 740
7862.42 806
7863.26 731
7864.10 767
7864.93 772
7865.77 707
7866.61 725
7867.45 759
7868.28 761
7869.12 701
7869.96 751
7870.80 689
7871.63 719
7872.47 702
7873.31 709
7874.15 762
7874.98 751
7875.82 773
7876.66 803
7877.50 760
7878.33 724
7879.17 804
7880.01 744
7880.85 727
7881.69 727
7882.52 758
7883.36 945
7884.20 883
7885.04 830
7885.88 794
7886.71 795
7887.55 860
7888.39 796
7889.23 780
7890.07 771
7890.91 817
7891.75 835
7892.58 751
7893.42 747
7894.26 717
7895.10 774
7895.94 762
7896.78 793
7897.62 792
7898.46 803
7899.29 792
7900.13 823
7900.97 809
7901.81 800
7902.65 767
7903.49 804
7904.33 848
7905.17 782
7906.01 775
7906.85 809
7907.69 874
7908.53 921
7909.37 791
7910.21 744
7911.04 814
7911.88 791
7912.72 745
7913.56 680
7914.40 753
7915.24 704
7916.08 702
7916.92 775
7917.76 718
7918.60 720
7919.44 757
7920.28 752
7921.12 769
7921.96 769
7922.80 817
7923.64 736
7924.48 798
7925.32 800
7926.16 773
7927.01 783
7927.85 779
7928.69 697
7929.53 661
7930.37 658
7931.21 626
7932.05 632
7932.89 588
7933.73 724
7934.57 704
7935.41 713
7936.25 708
7937.09 707
7937.93 724
7938.78 666
7939.62 703
7940.46 628
7941.30 639
7942.14 674
7942.98 647
7943.82 650
7944.66 691
7945.51 694
7946.35 666
7947.19 673
7948.03 648
7948.87 755
7949.71 689
7950.56 673
7951.40 743
7952.24 648
7953.08 670
7953.92 709
7954.76 643
7955.61 601
7956.45 662
7957.29 700
7958.13 688
7958.97 617
7959.82 656
7960.66 683
7961.50 655
7962.34 647
7963.19 709
7964.03 734
7964.87 781
7965.71 717
7966.56 673
7967.40 711
7968.24 747
7969.08 810
7969.93 761
7970.77 736
7971.61 705
7972.45 747
7973.30 759
7974.14 796
7974.98 802
7975.83 740
7976.67 713
7977.51 728
7978.36 656
7979.20 696
7980.04 679
7980.89 725
7981.73 687
7982.57 690
7983.42 682
7984.26 706
7985.10 652
7985.95 722
7986.79 686
7987.63 688
7988.48 689
7989.32 708
7990.16 677
7991.01 711
7991.85 618
7992.70 601
7993.54 640
7994.38 713
7995.23 647
7996.07 603
7996.92 611
7997.76 622
7998.60 624
7999.45 627
8000.29 685
8001.14 599
8001.98 582
8002.83 632
8003.67 580
8004.52 640
8005.36 676
8006.20 631
8007.05 641
8007.89 705
8008.74 598
8009.58 615
8010.43 597
8011.27 570
8012.12 568
8012.96 542
8013.81 652
8014.65 711
8015.50 662
8016.34 639
8017.19 604
8018.03 643
8018.88 540
8019.72 572
8020.57 613
8021.42 562
8022.26 575
8023.11 675
8023.95 611
8024.80 532
8025.64 570
8026.49 678
8027.33 645
8028.18 561
8029.03 560
8029.87 533
8030.72 603
8031.56 569
8032.41 616
8033.26 617
8034.10 525
8034.95 571
8035.79 581
8036.64 602
8037.49 617
8038.33 606
8039.18 587
8040.03 588
8040.87 555
8041.72 636
8042.57 618
8043.41 566
8044.26 545
8045.11 551
8045.95 639
8046.80 642
8047.65 585
8048.49 593
8049.34 629
8050.19 551
8051.03 544
8051.88 520
8052.73 571
8053.58 542
8054.42 599
8055.27 584
8056.12 566
8056.96 536
8057.81 587
8058.66 625
8059.51 616
8060.35 561
8061.20 606
8062.05 597
8062.90 602
8063.74 615
8064.59 545
8065.44 542
8066.29 500
8067.14 491
8067.98 528
8068.83 554
8069.68 543
8070.53 508
8071.38 477
8072.22 508
8073.07 586
8073.92 548
8074.77 516
8075.62 580
8076.46 574
8077.31 542
8078.16 523
8079.01 567
8079.86 602
8080.71 609
8081.56 566
8082.40 517
8083.25 510
8084.10 509
8084.95 516
8085.80 570
8086.65 537
8087.50 553
8088.35 560
8089.19 533
8090.04 507
8090.89 507
8091.74 562
8092.59 544
8093.44 543
8094.29 586
8095.14 525
8095.99 546
8096.84 535
8097.69 605
8098.54 567
8099.39 601
8100.24 570
8101.09 591
8101.94 584
8102.79 570
8103.63 520
8104.48 510
8105.33 559
8106.18 547
8107.03 558
8107.88 516
8108.73 585
8109.58 542
8110.43 542
8111.28 535
8112.14 588
8112.99 557
8113.84 554
8114.69 540
8115.54 530
8116.39 579
8117.24 546
8118.09 516
8118.94 531
8119.79 579
8120.64 556
8121.49 526
8122.34 565
8123.19 606
8124.04 558
8124.89 581
8125.74 565
8126.60 612
8127.45 576
8128.30 562
8129.15 619
8130.00 639
8130.85 606
8131.70 605
8132.55 575
8133.40 559
8134.26 523
8135.11 609
8135.96 644
8136.81 575
8137.66 567
8138.51 646
8139.37 547
8140.22 563
8141.07 570
8141.92 673
8142.77 646
8143.62 621
8144.48 567
8145.33 588
8146.18 592
8147.03 636
8147.88 586
8148.74 590
8149.59 597
8150.44 678
8151.29 580
8152.15 587
8153.00 591
8153.85 692
8154.70 646
8155.56 700
8156.41 637
8157.26 611
8158.11 604
8158.97 564
8159.82 615
8160.67 658
8161.52 666
8162.38 703
8163.23 688
8164.08 662
8164.94 741
8165.79 706
8166.64 616
8167.49 593
8168.35 556
8169.20 618
8170.05 610
8170.91 631
8171.76 613
8172.61 590
8173.47 593
8174.32 597
8175.17 655
8176.03 620
8176.88 578
8177.74 592
8178.59 563
8179.44 651
8180.30 552
8181.15 522
8182.00 560
8182.86 547
8183.71 581
8184.57 614
8185.42 532
8186.27 567
8187.13 629
8187.98 585
8188.84 567
8189.69 486
8190.55 529
8191.40 522
8192.25 596
8193.11 621
8193.96 517
8194.82 534
8195.67 559
8196.53 519
8197.38 470
8198.24 539
8199.09 545
8199.95 535
8200.80 523
8201.66 530
8202.51 534
8203.37 566
8204.22 605
8205.08 583
8205.93 575
8206.79 604
8207.64 529
8208.50 591
8209.35 600
8210.21 555
8211.06 538
8211.92 529
8212.77 577
8213.63 527
8214.48 582
8215.34 600
8216.20 586
8217.05 568
8217.91 519
8218.76 533
8219.62 545
8220.48 547
8221.33 571
8222.19 591
8223.04 574
8223.90 588
8224.76 583
8225.61 628
8226.47 593
8227.32 589
8228.18 582
8229.04 614
8229.89 641
8230.75 676
8231.61 631
8232.46 625
8233.32 646
8234.18 589
8235.03 546
8235.89 533
8236.75 618
8237.60 590
8238.46 570
8239.32 573
8240.17 563
8241.03 557
8241.89 547
8242.74 501
8243.60 521
8244.46 510
8245.32 529
8246.17 539
8247.03 573
8247.89 570
8248.74 577
8249.60 555
8250.46 594
8251.32 565
8252.17 548
8253.03 585
8253.89 536
8254.75 561
8255.60 599
8256.46 616
8257.32 587
8258.18 546
8259.04 521
8259.89 627
8260.75 599
8261.61 568
8262.47 547
8263.33 600
8264.18 536
8265.04 535
8265.90 548
8266.76 567
8267.62 591
8268.48 605
8269.33 611
8270.19 581
8271.05 580
8271.91 614
8272.77 627
8273.63 544
8274.49 543
8275.34 576
8276.20 592
8277.06 589
8277.92 578
8278.78 569
8279.64 523
8280.50 560
8281.36 551
8282.22 591
8283.08 580
8283.93 580
8284.79 542
8285.65 542
8286.51 583
8287.37 589
8288.23 550
8289.09 595
8289.95 562
8290.81 556
8291.67 563
8292.53 581
8293.39 593
8294.25 584
8295.11 588
8295.97 524
8296.83 599
8297.69 607
8298.55 597
8299.41 587
8300.27 562
8301.13 602
8301.99 638
8302.85 701
8303.71 564
8304.57 594
8305.43 567
8306.29 557
8307.15 601
8308.01 590
8308.87 617
8309.73 647
8310.59 618
8311.45 610
8312.31 577
8313.17 594
8314.03 527
8314.90 601
8315.76 611
8316.62 598
8317.48 571
8318.34 536
8319.20 589
8320.06 602
8320.92 618
8321.78 608
8322.64 574
8323.51 578
8324.37 631
8325.23 600
8326.09 544
8326.95 556
8327.81 613
8328.67 645
8329.54 600
8330.40 575
8331.26 628
8332.12 645
8332.98 593
8333.84 607
8334.71 624
8335.57 579
8336.43 597
8337.29 604
8338.15 521
8339.02 618
8339.88 619
8340.74 589
8341.60 595
8342.46 621
8343.33 605
8344.19 630
8345.05 644
8345.91 559
8346.78 605
8347.64 561
8348.50 596
8349.36 583
8350.23 696
8351.09 635
8351.95 673
8352.81 680
8353.68 640
8354.54 639
8355.40 640
8356.27 616
8357.13 661
8357.99 608
8358.86 569
8359.72 607
8360.58 560
8361.44 657
8362.31 605
8363.17 631
8364.03 622
8364.90 654
8365.76 659
8366.63 706
8367.49 693
8368.35 680
8369.22 621
8370.08 656
8370.94 649
8371.81 658
8372.67 693
8373.53 719
8374.40 630
8375.26 578
8376.13 678
8376.99 699
8377.85 656
8378.72 725
8379.58 627
8380.45 733
8381.31 683
8382.18 641
8383.04 691
8383.90 725
8384.77 673
8385.63 718
8386.50 742
8387.36 720
8388.23 716
8389.09 793
8389.96 649
8390.82 691
8391.69 761
8392.55 754
8393.42 771
8394.28 737
8395.15 754
8396.01 777
8396.88 754
8397.74 791
8398.61 785
8399.47 749
8400.34 762
8401.20 724
8402.07 788
8402.93 767
8403.80 749
8404.66 760
8405.53 773
8406.39 776
8407.26 767
8408.12 807
8408.99 756
8409.86 758
8410.72 792
8411.59 842
8412.45 803
8413.32 827
8414.19 819
8415.05 830
8415.92 824
8416.78 871
8417.65 855
8418.52 927
8419.38 896
8420.25 878
8421.11 848
8421.98 883
8422.85 914
8423.71 840
8424.58 905
8425.45 947
8426.31 874
8427.18 871
8428.05 882
8428.91 950
8429.78 947
8430.65 910
8431.51 971
8432.38 1031
8433.25 1022
8434.11 1050
8434.98 1069
8435.85 1105
8436.72 1118
8437.58 1088
8438.45 1122
8439.32 1136
8440.18 1097
8441.05 1120
8441.92 1112
8442.79 1085
8443.65 1133
8444.52 1154
8445.39 1207
8446.26 1161
8447.12 1264
8447.99 1318
8448.86 1459
8449.73 1398
8450.60 1432
8451.46 1417
8452.33 1476
8453.20 1437
8454.07 1460
8454.94 1469
8455.80 1459
8456.67 1444
8457.54 1459
8458.41 1560
8459.28 1589
8460.14 1624
8461.01 1731
8461.88 1933
8462.75 2192
8463.62 2356
8464.49 2560
8465.36 2570
8466.22 2487
8467.09 2436
8467.96 2201
8468.83 2038
8469.70 1933
8470.57 1867
8471.44 1719
8472.31 1836
8473.17 1838
8474.04 2083
8474.91 2294
8475.78 2641
8476.65 3051
8477.52 3438
8478.39 3591
8479.26 3692
8480.13 3571
8481.00 3229
8481.87 2996
8482.74 2551
8483.61 2187
8484.48 1911
8485.34 1594
8486.21 1450
8487.08 1399
8487.95 1245
8488.82 1181
8489.69 1127
8490.56 1061
8491.43 1076
8492.30 1020
8493.17 1110
8494.04 1039
8494.91 1165
8495.78 1159
8496.65 1098
8497.52 1055
8498.39 1074
8499.26 1094
8500.13 1057
8501.01 1091
8501.88 1013
8502.75 1047
8503.62 952
8504.49 1060
8505.36 1102
8506.23 1143
8507.10 1106
8507.97 1057
8508.84 1050
8509.71 1124
8510.58 1022
8511.45 998
8512.32 1057
8513.20 1101
8514.07 1132
8514.94 1160
8515.81 1114
8516.68 1177
8517.55 1211
8518.42 1158
8519.29 1212
8520.17 1085
8521.04 1054
8521.91 1031
8522.78 1068
8523.65 1043
8524.52 1019
8525.39 999
8526.27 959
8527.14 972
8528.01 987
8528.88 1025
8529.75 1022
8530.63 1015
8531.50 1051
8532.37 1050
8533.24 1060
8534.11 1098
8534.99 1166
8535.86 1117
8536.73 1085
8537.60 1089
8538.47 1203
8539.35 1224
8540.22 1187
8541.09 1178
8541.96 1159
8542.84 1179
8543.71 1145
8544.58 1072
8545.46 1165
8546.33 1119
8547.20 1099
8548.07 1118
8548.95 1021
8549.82 1043
8550.69 1083
8551.57 1081
8552.44 1042
8553.31 1027
8554.18 1064
8555.06 1170
8555.93 1081
8556.80 1112
8557.68 1080
8558.55 1117
8559.42 1099
8560.30 1100
8561.17 1172
8562.04 1245
8562.92 1138
8563.79 1091
8564.67 1139
8565.54 1131
8566.41 1056
8567.29 1013
8568.16 981
8569.03 947
8569.91 940
8570.78 887
8571.66 846
8572.53 933
8573.40 906
8574.28 866
8575.15 859
8576.03 774
8576.90 864
8577.78 889
8578.65 843
8579.52 843
8580.40 846
8581.27 851
8582.15 872
8583.02 840
8583.90 766
8584.77 760
8585.65 877
8586.52 861
8587.40 800
8588.27 751
8589.15 753
8590.02 878
8590.90 874
8591.77 780
8592.65 840
8593.52 818
8594.40 861
8595.27 833
8596.15 839
8597.02 842
8597.90 800
8598.77 861
8599.65 913
8600.52 869
8601.40 812
8602.28 825
8603.15 823
8604.03 843
8604.90 815
8605.78 836
8606.65 829
8607.53 865
8608.41 811
8609.28 773
8610.16 830
8611.03 865
8611.91 885
8612.79 893
8613.66 823
8614.54 842
8615.41 850
8616.29 902
8617.17 840
8618.04 844
8618.92 900
8619.80 913
8620.67 948
8621.55 907
8622.43 871
8623.30 836
8624.18 910
8625.06 916
8625.93 875
8626.81 893
8627.69 972
8628.56 953
8629.44 1024
8630.32 997
8631.20 951
8632.07 962
8632.95 975
8633.83 938
8634.70 997
8635.58 992
8636.46 983
8637.34 973
8638.21 962
8639.09 1021
8639.97 996
8640.85 984
8641.72 935
8642.60 937
8643.48 955
8644.36 934
8645.23 972
8646.11 888
8646.99 946
8647.87 899
8648.75 911
8649.62 934
8650.50 1035
8651.38 1046
8652.26 987
8653.14 935
8654.01 1021
8654.89 1089
8655.77 1056
8656.65 1024
8657.53 1098
8658.41 1170
8659.29 1071
8660.16 1106
8661.04 1143
8661.92 1147
8662.80 1131
8663.68 1074
8664.56 1078
8665.44 1115
8666.31 1120
8667.19 1092
8668.07 1126
8668.95 1106
8669.83 1126
8670.71 1117
8671.59 1122
8672.47 1153
8673.35 1100
8674.23 1162
8675.11 1220
8675.99 1196
8676.86 1293
8677.74 1354
8678.62 1436
8679.50 1464
8680.38 1499
8681.26 1586
8682.14 1591
8683.02 1619
8683.90 1644
8684.78 1673
8685.66 1494
8686.54 1530
8687.42 1427
8688.30 1353
8689.18 1288
8690.06 1330
8690.94 1256
8691.82 1237
8692.70 1236
8693.58 1314
8694.46 1411
8695.34 1496
8696.22 1605
8697.10 1726
8697.98 2034
8698.86 2342
8699.74 2621
8700.62 2739
8701.51 2798
8702.39 2755
8703.27 2610
8704.15 2404
8705.03 2051
8705.91 1836
8706.79 1499
8707.67 1387
8708.55 1264
8709.43 1172
8710.31 1071
8711.20 1022
8712.08 971
8712.96 991
8713.84 924
8714.72 898
8715.60 892
8716.48 848
8717.36 847
8718.25 857
8719.13 855
8720.01 920
8720.89 915
8721.77 864
8722.65 787
8723.54 854
8724.42 824
8725.30 817
8726.18 799
8727.06 796
8727.95 885
8728.83 841
8729.71 910
8730.59 849
8731.47 845
8732.36 849
8733.24 933
8734.12 932
8735.00 969
8735.89 942
8736.77 908
8737.65 837
8738.53 895
8739.42 947
8740.30 972
8741.18 960
8742.06 913
8742.95 870
8743.83 855
8744.71 866
8745.59 844
8746.48 806
8747.36 903
8748.24 845
8749.13 782
8750.01 815
8750.89 807
8751.78 692
8752.66 750
8753.54 743
8754.43 829
8755.31 811
8756.19 763
8757.08 767
8757.96 788
8758.84 801
8759.73 885
8760.61 857
8761.49 825
8762.38 823
8763.26 782
8764.15 842
8765.03 856
8765.91 906
8766.80 861
8767.68 913
8768.57 890
8769.45 831
8770.33 828
8771.22 848
8772.10 783
8772.99 834
8773.87 860
8774.75 835
8775.64 765
8776.52 846
8777.41 924
8778.29 860
8779.18 864
8780.06 858
8780.95 855
8781.83 796
8782.72 762
8783.60 802
8784.49 850
8785.37 701
8786.26 783
8787.14 806
8788.03 770
8788.91 685
8789.80 718
8790.68 695
8791.57 750
8792.45 733
8793.34 767
8794.22 724
8795.11 633
8795.99 665
8796.88 741
8797.76 700
8798.65 684
8799.53 725
8800.42 726
8801.31 748
8802.19 747
8803.08 727
8803.96 702
8804.85 698
8805.74 711
8806.62 662
8807.51 640
8808.39 678
8809.28 674
8810.17 664
8811.05 686
8811.94 703
8812.82 717
8813.71 754
8814.60 741
8815.48 658
8816.37 721
8817.26 672
8818.14 638
8819.03 684
8819.92 553
8820.80 651
8821.69 606
8822.58 642
8823.46 590
8824.35 610
8825.24 647
8826.12 654
8827.01 667
8827.90 665
8828.78 641
8829.67 674
8830.56 631
8831.45 606
8832.33 624
8833.22 684
8834.11 622
8835.00 565
8835.88 614
8836.77 560
8837.66 567
8838.55 653
8839.43 669
8840.32 650
8841.21 642
8842.10 611
8842.98 619
8843.87 571
8844.76 565
8845.65 645
8846.54 608
8847.42 598
8848.31 610
8849.20 629
8850.09 573
8850.98 622
8851.86 564
8852.75 572
8853.64 607
8854.53 609
8855.42 608
8856.31 580
8857.19 571
8858.08 637
8858.97 610
8859.86 556
8860.75 530
8861.64 560
8862.53 580
8863.42 513
8864.30 573
8865.19 564
8866.08 623
8866.97 559
8867.86 545
8868.75 513
8869.64 570
8870.53 556
8871.42 523
8872.31 553
8873.20 538
8874.08 580
8874.97 560
8875.86 577
8876.75 606
8877.64 550
8878.53 523
8879.42 568
8880.31 462
8881.20 543
8882.09 564
8882.98 512
8883.87 546
8884.76 549
8885.65 498
8886.54 563
8887.43 510
8888.32 513
8889.21 542
8890.10 547
8890.99 528
8891.88 550
8892.77 541
8893.66 533
8894.55 502
8895.44 537
8896.33 542
8897.22 490
8898.11 459
8899.00 516
8899.90 508
8900.79 485
8901.68 466
8902.57 522
8903.46 537
8904.35 520
8905.24 492
8906.13 474
8907.02 497
8907.91 485
8908.80 525
8909.70 552
8910.59 479
8911.48 545
8912.37 514
8913.26 490
8914.15 481
8915.04 497
8915.93 506
8916.83 464
8917.72 499
8918.61 487
8919.50 473
8920.39 457
8921.28 483
8922.18 478
8923.07 495
8923.96 499
8924.85 491
8925.74 479
8926.64 473
8927.53 490
8928.42 538
8929.31 507
8930.20 533
8931.10 466
8931.99 466
8932.88 471
8933.77 513
8934.67 450
8935.56 469
8936.45 487
8937.34 521
8938.24 496
8939.13 444
8940.02 480
8940.91 438
8941.81 471
8942.70 464
8943.59 455
8944.49 474
8945.38 477
8946.27 498
8947.16 481
8948.06 494
8948.95 552
8949.84 508
8950.74 478
8951.63 442
8952.52 462
8953.42 527
8954.31 480
8955.20 430
8956.10 477
8956.99 475
8957.88 539
8958.78 454
8959.67 434
8960.56 428
8961.46 427
8962.35 393
8963.25 482
8964.14 489
8965.03 472
8965.93 468
8966.82 448
8967.72 451
8968.61 459
8969.50 475
8970.40 439
8971.29 441
8972.19 436
8973.08 480
8973.98 429
8974.87 480
8975.76 491
8976.66 444
8977.55 435
8978.45 480
8979.34 493
8980.24 498
8981.13 431
8982.03 477
8982.92 461
8983.82 453
8984.71 478
8985.61 461
8986.50 490
8987.40 499
8988.29 489
8989.19 480
8990.08 567
8990.98 482
8991.87 461
8992.77 407
8993.66 443
8994.56 465
8995.45 510
8996.35 452
8997.24 459
8998.14 459
8999.04 427
8999.93 463
9000.83 438
9001.72 440
9002.62 454
9003.51 415
9004.41 477
9005.31 446
9006.20 428
9007.10 464
9007.99 439
9008.89 478
9009.79 513
9010.68 483
9011.58 470
9012.48 476
9013.37 434
9014.27 406
9015.16 419
9016.06 422
9016.96 469
9017.85 453
9018.75 461
9019.65 415
9020.54 450
9021.44 428
9022.34 434
9023.23 395
9024.13 400
9025.03 405
9025.93 394
9026.82 420
9027.72 401
9028.62 414
9029.51 480
9030.41 462
9031.31 406
9032.21 409
9033.10 468
9034.00 519
9034.90 445
9035.79 492
9036.69 459
9037.59 409
9038.49 450
9039.38 506
9040.28 434
9041.18 446
9042.08 458
9042.98 444
9043.87 406
9044.77 435
9045.67 483
9046.57 466
9047.47 495
9048.36 420
9049.26 446
9050.16 441
9051.06 475
9051.96 422
9052.85 460
9053.75 454
9054.65 448
9055.55 433
9056.45 433
9057.35 430
9058.25 436
9059.14 426
9060.04 446
9060.94 457
9061.84 410
9062.74 465
9063.64 454
9064.54 447
9065.44 431
9066.33 436
9067.23 459
9068.13 474
9069.03 425
9069.93 444
9070.83 474
9071.73 452
9072.63 433
9073.53 449
9074.43 494
9075.33 436
9076.23 396
9077.13 426
9078.03 464
9078.92 465
9079.82 460
9080.72 431
9081.62 468
9082.52 386
9083.42 441
9084.32 426
9085.22 412
9086.12 402
9087.02 400
9087.92 427
9088.82 419
9089.72 446
9090.62 439
9091.52 417
9092.42 450
9093.32 526
9094.22 460
9095.12 456
9096.03 451
9096.93 483
9097.83 480
9098.73 429
9099.63 404
9100.53 413
9101.43 438
9102.33 346
9103.23 448
9104.13 479
9105.03 514
9105.93 464
9106.83 459
9107.74 419
9108.64 451
9109.54 443
9110.44 415
9111.34 428
9112.24 397
9113.14 423
9114.04 444
9114.94 437
9115.85 425
9116.75 441
9117.65 452
9118.55 411
9119.45 406
9120.35 441
9121.26 463
9122.16 435
9123.06 396
9123.96 473
9124.86 455
9125.77 432
9126.67 407
9127.57 503
9128.47 496
9129.37 413
9130.28 455
9131.18 412
9132.08 436
9132.98 434
9133.88 431
9134.79 390
9135.69 416
9136.59 460
9137.49 514
9138.40 442
9139.30 401
9140.20 399
9141.10 431
9142.01 433
9142.91 420
9143.81 445
9144.72 485
9145.62 430
9146.52 411
9147.42 454
9148.33 438
9149.23 469
9150.13 470
9151.04 462
9151.94 398
9152.84 425
9153.75 412
9154.65 405
9155.55 481
9156.46 433
9157.36 422
9158.26 431
9159.17 441
9160.07 408
9160.97 388
9161.88 407
9162.78 450
9163.69 454
9164.59 481
9165.49 449
9166.40 466
9167.30 416
9168.21 443
9169.11 425
9170.01 469
9170.92 459
9171.82 443
9172.73 405
9173.63 440
9174.53 436
9175.44 427
9176.34 486
9177.25 404
9178.15 421
9179.06 466
9179.96 428
9180.87 397
9181.77 444
9182.68 454
9183.58 446
9184.49 448
9185.39 413
9186.30 415
9187.20 449
9188.11 527
9189.01 479
9189.92 424
9190.82 403
9191.73 455
9192.63 428
9193.54 472
9194.44 430
9195.35 419
9196.25 409
9197.16 416
9198.06 499
9198.97 461
9199.87 414
9200.78 433
9201.69 414
9202.59 421
9203.50 430
9204.40 462
9205.31 457
9206.21 444
9207.12 438
9208.03 449
9208.93 481
9209.84 514
9210.74 477
9211.65 476
9212.56 459
9213.46 453
9214.37 438
9215.28 452
9216.18 450
9217.09 457
9218.00 461
9218.90 436
9219.81 424
9220.72 432
9221.62 413
9222.53 436
9223.44 455
9224.34 487
9225.25 452
9226.16 473
9227.06 464
9227.97 481
9228.88 512
9229.78 495
9230.69 440
9231.60 450
9232.51 486
9233.41 467
9234.32 418
9235.23 386
9236.13 461
9237.04 458
9237.95 471
9238.86 418
9239.76 428
9240.67 423
9241.58 429
9242.49 442
9243.39 465
9244.30 413
9245.21 443
9246.12 421
9247.03 412
9247.93 468
9248.84 392
9249.75 398
9250.66 368
9251.57 448
9252.47 401
9253.38 374
9254.29 355
9255.20 360
9256.11 417
9257.02 419
9257.92 446
9258.83 402
9259.74 405
9260.65 396
9261.56 378
9262.47 390
9263.38 421
9264.28 410
9265.19 451
9266.10 402
9267.01 389
9267.92 400
9268.83 403
9269.74 419
9270.65 396
9271.56 426
9272.47 424
9273.37 440
9274.28 438
9275.19 424
9276.10 398
9277.01 425
9277.92 428
9278.83 460
9279.74 390
9280.65 438
9281.56 408
9282.47 416
9283.38 455
9284.29 455
9285.20 449
9286.11 433
9287.02 429
9287.93 420
9288.84 425
9289.75 440
9290.66 415
9291.57 391
9292.48 463
9293.39 387
9294.30 450
9295.21 428
9296.12 423
9297.03 405
9297.94 414
9298.85 384
9299.76 421
9300.67 412
9301.58 486
9302.49 447
9303.40 439
9304.31 438
9305.23 433
9306.14 469
9307.05 441
9307.96 468
9308.87 418
9309.78 443
9310.69 450
9311.60 463
9312.51 428
9313.42 489
9314.34 450
9315.25 437
9316.16 461
9317.07 520
9317.98 526
9318.89 467
9319.80 446
9320.72 481
9321.63 459
9322.54 443
9323.45 457
9324.36 437
9325.27 464
9326.19 434
9327.10 465
9328.01 481
9328.92 453
9329.83 476
9330.74 442
9331.66 441
9332.57 418
9333.48 438
9334.39 418
9335.31 451
9336.22 413
9337.13 439
9338.04 451
9338.96 453
9339.87 449
9340.78 429
9341.69 428
9342.61 430
9343.52 394
9344.43 403
9345.34 419
9346.26 402
9347.17 466
9348.08 433
9348.99 485
9349.91 453
9350.82 445
9351.73 438
9352.65 449
9353.56 399
9354.47 393
9355.39 406
9356.30 450
9357.21 456
9358.13 461
9359.04 491
9359.95 481
9360.87 474
9361.78 478
9362.69 450
9363.61 455
9364.52 423
9365.43 493
9366.35 490
9367.26 411
9368.18 421
9369.09 438
9370.00 450
9370.92 461
9371.83 464
9372.75 421
9373.66 409
9374.57 457
9375.49 443
9376.40 475
9377.32 422
9378.23 448
9379.15 481
9380.06 473
9380.97 450
9381.89 419
9382.80 443
9383.72 458
9384.63 471
9385.55 514
9386.46 408
9387.38 482
9388.29 522
9389.21 462
9390.12 498
9391.04 488
9391.95 465
9392.87 454
9393.78 503
9394.70 431
9395.61 457
9396.53 440
9397.44 507
9398.36 532
9399.27 478
9400.19 567
9401.10 524
9402.02 504
9402.94 533
9403.85 574
9404.77 519
9405.68 501
9406.60 481
9407.51 496
9408.43 441
9409.35 454
9410.26 457
9411.18 462
9412.09 522
9413.01 465
9413.93 461
9414.84 398
9415.76 491
9416.67 491
9417.59 471
9418.51 427
9419.42 448
9420.34 485
9421.26 465
9422.17 439
9423.09 447
9424.01 473
9424.92 469
9425.84 452
9426.76 519
9427.67 428
9428.59 420
9429.51 476
9430.42 457
9431.34 506
9432.26 430
9433.17 481
9434.09 487
9435.01 450
9435.93 464
9436.84 471
9437.76 500
9438.68 474
9439.59 516
9440.51 503
9441.43 471
9442.35 501
9443.26 529
9444.18 468
9445.10 531
9446.02 518
9446.93 516
9447.85 479
9448.77 492
9449.69 512
9450.61 536
9451.52 503
9452.44 463
9453.36 379
9454.28 469
9455.20 504
9456.11 445
9457.03 488
9457.95 442
9458.87 500
9459.79 515
9460.71 580
9461.62 521
9462.54 528
9463.46 482
9464.38 546
9465.30 526
9466.22 484
9467.14 489
9468.05 455
9468.97 426
9469.89 458
9470.81 450
9471.73 462
9472.65 465
9473.57 488
9474.49 487
9475.41 459
9476.32 456
9477.24 453
9478.16 483
9479.08 478
9480.00 523
9480.92 523
9481.84 458
9482.76 469
9483.68 461
9484.60 509
9485.52 486
9486.44 482
9487.36 544
9488.28 527
9489.20 513
9490.12 545
9491.04 528
9491.96 479
9492.88 489
9493.80 496
9494.72 501
9495.64 477
9496.56 450
9497.48 506
9498.40 480
9499.32 469
9500.24 540
9501.16 503
9502.08 490
9503.00 526
9503.92 489
9504.84 444
9505.76 455
9506.68 476
9507.60 497
9508.52 474
9509.44 479
9510.36 504
9511.28 494
9512.21 457
9513.13 468
9514.05 542
9514.97 519
9515.89 511
9516.81 527
9517.73 492
9518.65 468
9519.57 505
9520.50 534
9521.42 520
9522.34 559
9523.26 514
9524.18 514
9525.10 500
9526.02 520
9526.95 579
9527.87 586
9528.79 565
9529.71 541
9530.63 538
9531.55 577
9532.48 545
9533.40 528
9534.32 498
9535.24 540
9536.16 577
9537.09 570
9538.01 608
9538.93 561
9539.85 662
9540.77 723
9541.70 771
9542.62 734
9543.54 670
9544.46 671
9545.39 641
9546.31 632
9547.23 616
9548.15 612
9549.08 577
9550.00 599
9550.92 626
9551.85 616
9552.77 583
9553.69 543
9554.61 566
9555.54 548
9556.46 532
9557.38 523
9558.31 566
9559.23 554
9560.15 556
9561.08 528
9562.00 565
9562.92 570
9563.85 554
9564.77 553
9565.69 545
9566.62 563
9567.54 561
9568.46 558
9569.39 577
9570.31 592
9571.23 532
9572.16 571
9573.08 578
9574.01 543
9574.93 516
9575.85 527
9576.78 536
9577.70 544
9578.63 513
9579.55 547
9580.47 573
9581.40 539
9582.32 509
9583.25 552
9584.17 526
9585.10 496
9586.02 500
9586.94 493
9587.87 523
9588.79 555
9589.72 577
9590.64 566
9591.57 557
9592.49 566
9593.42 561
9594.34 531
9595.27 532
9596.19 559
9597.12 545
9598.04 575
9598.97 549
9599.89 580
9600.82 554
9601.74 567
9602.67 511
9603.59 528
9604.52 566
9605.44 567
9606.37 605
9607.29 570
9608.22 548
9609.15 586
9610.07 602
9611.00 564
9611.92 636
9612.85 608
9613.77 553
9614.70 615
9615.63 606
9616.55 648
9617.48 610
9618.40 611
9619.33 627
9620.26 648
9621.18 616
9622.11 618
9623.03 620
9623.96 657
9624.89 662
9625.81 636
9626.74 631
9627.67 591
9628.59 629
9629.52 650
9630.45 659
9631.37 612
9632.30 689
9633.23 692
9634.15 651
9635.08 677
9636.01 677
9636.93 703
9637.86 707
9638.79 651
9639.71 684
9640.64 675
9641.57 666
9642.50 709
9643.42 689
9644.35 716
9645.28 769
9646.21 784
9647.13 797
9648.06 724
9648.99 812
9649.92 786
9650.84 784
9651.77 743
9652.70 727
9653.63 796
9654.55 789
9655.48 821
9656.41 821
9657.34 831
9658.26 925
9659.19 825
9660.12 870
9661.05 871
9661.98 798
9662.91 845
9663.83 816
9664.76 820
9665.69 779
9666.62 769
9667.55 734
9668.48 795
9669.40 810
9670.33 727
9671.26 765
9672.19 756
9673.12 777
9674.05 786
9674.98 752
9675.90 786
9676.83 842
9677.76 794
9678.69 801
9679.62 893
9680.55 860
9681.48 798
9682.41 783
9683.34 845
9684.27 842
9685.19 782
9686.12 781
9687.05 780
9687.98 877
9688.91 808
9689.84 791
9690.77 810
9691.70 877
9692.63 885
9693.56 905
9694.49 914
9695.42 878
9696.35 833
9697.28 837
9698.21 831
9699.14 885
9700.07 890
9701.00 893
9701.93 882
9702.86 933
9703.79 885
9704.72 955
9705.65 1013
9706.58 995
9707.51 1064
9708.44 1061
9709.37 1036
9710.30 1087
9711.23 1082
9712.16 1038
9713.09 972
9714.02 963
9714.95 972
9715.88 929
9716.82 964
9717.75 917
9718.68 825
9719.61 876
9720.54 880
9721.47 805
9722.40 873
9723.33 920
9724.26 896
9725.19 821
9726.13 860
9727.06 830
9727.99 792
9728.92 790
9729.85 783
9730.78 806
9731.71 761
9732.64 733
9733.58 850
9734.51 821
9735.44 806
9736.37 869
9737.30 798
9738.23 760
9739.17 847
9740.10 909
9741.03 886
9741.96 807
9742.89 819
9743.83 791
9744.76 749
9745.69 764
9746.62 761
9747.55 805
9748.49 795
9749.42 713
9750.35 817
9751.28 742
9752.22 722
9753.15 720
9754.08 776
9755.01 747
9755.95 725
9756.88 706
9757.81 758
9758.75 697
9759.68 674
9760.61 675
9761.54 722
9762.48 687
9763.41 741
9764.34 740
9765.28 700
9766.21 698
9767.14 698
9768.08 703
9769.01 707
9769.94 729
9770.88 718
9771.81 795
9772.74 752
9773.68 755
9774.61 704
9775.54 685
9776.48 754
9777.41 682
9778.34 725
9779.28 714
9780.21 632
9781.14 729
9782.08 718
9783.01 670
9783.95 753
9784.88 751
9785.81 772
9786.75 775
9787.68 733
9788.62 770
9789.55 758
9790.49 757
9791.42 760
9792.35 766
9793.29 761
9794.22 724
9795.16 762
9796.09 721
9797.03 687
9797.96 718
9798.90 676
9799.83 660
9800.77 685
9801.70 666
9802.64 647
9803.57 624
9804.51 653
9805.44 658
9806.38 694
9807.31 727
9808.25 653
9809.18 660
9810.12 654
9811.05 656
9811.99 666
9812.92 610
9813.86 649
9814.79 646
9815.73 597
9816.66 574
9817.60 576
9818.54 617
9819.47 613
9820.41 613
9821.34 576
9822.28 614
9823.21 580
9824.15 573
9825.09 529
9826.02 618
9826.96 594
9827.89 608
9828.83 596
9829.77 601
9830.70 615
9831.64 591
9832.57 646
9833.51 606
9834.45 606
9835.38 615
9836.32 585
9837.26 568
9838.19 594
9839.13 603
9840.07 592
9841.00 549
9841.94 577
9842.88 571
9843.81 590
9844.75 638
9845.69 570
9846.62 628
9847.56 595
9848.50 598
9849.44 519
9850.37 572
9851.31 591
9852.25 598
9853.18 592
9854.12 600
9855.06 616
9856.00 572
9856.93 610
9857.87 613
9858.81 589
9859.75 596
9860.68 600
9861.62 627
9862.56 624
9863.50 577
9864.44 649
9865.37 648
9866.31 610
9867.25 609
9868.19 638
9869.13 624
9870.06 583
9871.00 590
9871.94 579
9872.88 620
9873.82 599
9874.75 588
9875.69 563
9876.63 565
9877.57 588
9878.51 589
9879.45 535
9880.39 545
9881.32 507
9882.26 567
9883.20 549
9884.14 606
9885.08 580
9886.02 542
9886.96 563
9887.90 534
9888.83 562
9889.77 532
9890.71 526
9891.65 505
9892.59 526
9893.53 516
9894.47 517
9895.41 530
9896.35 543
9897.29 527
9898.23 573
9899.17 501
9900.11 512
9901.05 528
9901.99 466
9902.92 523
9903.86 561
9904.80 584
9905.74 517
9906.68 559
9907.62 516
9908.56 492
9909.50 516
9910.44 563
9911.38 528
9912.32 564
9913.26 509
9914.20 556
9915.14 505
9916.08 548
9917.02 566
9917.97 509
9918.91 544
9919.85 528
9920.79 533
9921.73 547
9922.67 576
9923.61 552
9924.55 562
9925.49 551
9926.43 546
9927.37 539
9928.31 562
9929.25 577
9930.19 525
9931.13 538
9932.08 598
9933.02 578
9933.96 659
9934.90 686
9935.84 685
9936.78 734
9937.72 714
9938.66 718
9939.61 653
9940.55 689
9941.49 684
9942.43 634
9943.37 546
9944.31 503
9945.26 479
9946.20 527
9947.14 559
9948.08 513
9949.02 545
9949.96 553
9950.91 549
9951.85 526
9952.79 568
9953.73 541
9954.67 523
9955.62 561
9956.56 536
9957.50 528
9958.44 516
9959.39 521
9960.33 559
9961.27 500
9962.21 447
9963.16 501
9964.10 527
9965.04 523
9965.98 526
9966.93 542
9967.87 570
9968.81 542
9969.75 518
9970.70 523
9971.64 548
9972.58 526
9973.53 544
9974.47 507
9975.41 529
9976.36 508
9977.30 472
9978.24 466
9979.18 500
9980.13 497
9981.07 528
9982.01 516
9982.96 509
9983.90 478
9984.85 447
9985.79 475
9986.73 482
9987.68 483
9988.62 490
9989.56 507
9990.51 450
9991.45 443
9992.40 495
9993.34 468
9994.28 448
9995.23 521
9996.17 540
9997.12 443
9998.06 442
9999.00 442
9999.95 549
10000.89 548
10001.84 511
10002.78 476
10003.73 450
10004.67 470
10005.61 503
10006.56 490
10007.50 496
10008.45 457
10009.39 469
10010.34 494
10011.28 469
10012.23 465
10013.17 496
10014.12 496
10015.06 490
10016.01 432
10016.95 481
10017.90 461
10018.84 462
10019.79 482
10020.73 449
10021.68 485
10022.62 442
10023.57 428
10024.51 420
10025.46 438
10026.41 457
10027.35 475
10028.30 439
10029.24 419
10030.19 456
10031.13 457
10032.08 448
10033.03 426
10033.97 436
10034.92 456
10035.86 461
10036.81 454
10037.76 426
10038.70 477
10039.65 465
10040.59 458
10041.54 459
10042.49 458
10043.43 463
10044.38 450
10045.33 464
10046.27 416
10047.22 454
10048.16 476
10049.11 464
10050.06 481
10051.00 458
10051.95 441
10052.90 475
10053.84 435
10054.79 452
10055.74 446
10056.69 443
10057.63 452
10058.58 429
10059.53 446
10060.47 434
10061.42 451
10062.37 450
10063.32 476
10064.26 449
10065.21 424
10066.16 424
10067.10 441
10068.05 454
10069.00 428
10069.95 424
10070.89 401
10071.84 437
10072.79 389
10073.74 429
10074.69 422
10075.63 469
10076.58 391
10077.53 393
10078.48 429
10079.43 433
10080.37 391
10081.32 412
10082.27 424
10083.22 378
10084.17 428
10085.11 463
10086.06 501
10087.01 460
10087.96 418
10088.91 453
10089.86 457
10090.81 454
10091.75 447
10092.70 423
10093.65 415
10094.60 393
10095.55 403
10096.50 394
10097.45 443
10098.40 462
10099.34 385
10100.29 415
10101.24 407
10102.19 406
10103.14 408
10104.09 434
10105.04 438
10105.99 416
10106.94 419
10107.89 401
10108.84 407
10109.79 401
10110.73 383
10111.68 397
10112.63 421
10113.58 420
10114.53 421
10115.48 406
10116.43 430
10117.38 419
10118.33 425
10119.28 435
10120.23 394
10121.18 398
10122.13 410
10123.08 461
10124.03 387
10124.98 428
10125.93 455
10126.88 433
10127.83 460
10128.78 395
10129.73 445
10130.68 441
10131.64 461
10132.59 436
10133.54 450
10134.49 425
10135.44 456
10136.39 424
10137.34 432
10138.29 436
10139.24 482
10140.19 403
10141.14 473
10142.09 415
10143.04 446
10144.00 434
10144.95 425
10145.90 474
10146.85 479
10147.80 435
10148.75 435
10149.70 453
10150.65 461
10151.61 423
10152.56 446
10153.51 495
10154.46 411
10155.41 400
10156.36 433
10157.31 436
10158.27 444
10159.22 396
10160.17 439
10161.12 479
10162.07 444
10163.03 399
10163.98 435
10164.93 478
10165.88 466
10166.83 450
10167.79 440
10168.74 436
10169.69 434
10170.64 475
10171.60 479
10172.55 459
10173.50 517
10174.45 465
10175.41 516
10176.36 445
10177.31 482
10178.26 475
10179.22 482
10180.17 439
10181.12 432
10182.07 486
10183.03 488
10183.98 475
10184.93 461
10185.89 466
10186.84 508
10187.79 496
10188.75 480
10189.70 469
10190.65 480
10191.60 529
10192.56 507
10193.51 477
10194.47 488
10195.42 510
10196.37 522
10197.33 492
10198.28 512
10199.23 507
10200.19 499
10201.14 498
10202.09 532
10203.05 527
10204.00 513
10204.96 538
10205.91 567
10206.86 549
10207.82 537
10208.77 523
10209.73 485
10210.68 549
10211.63 530
10212.59 628
10213.54 548
10214.50 615
10215.45 620
10216.41 607
10217.36 698
10218.32 631
10219.27 607
10220.22 577
10221.18 546
10222.13 566
10223.09 548
10224.04 525
10225.00 549
10225.95 512
10226.91 549
10227.86 515
10228.82 527
10229.77 553
10230.73 509
10231.68 493
10232.64 482
10233.59 528
10234.55 497
10235.50 515
10236.46 508
10237.42 527
10238.37 517
10239.33 484
10240.28 482
10241.24 500
10242.19 524
10243.15 552
10244.10 540
10245.06 521
10246.02 608
10246.97 595
10247.93 570
10248.88 592
10249.84 603
10250.80 548
10251.75 510
10252.71 523
10253.66 481
10254.62 485
10255.58 457
10256.53 454
10257.49 441
10258.45 452
10259.40 489
10260.36 490
10261.32 473
10262.27 451
10263.23 497
10264.19 460
10265.14 450
10266.10 484
10267.06 456
10268.01 454
10268.97 441
10269.93 449
10270.88 423
10271.84 484
10272.80 477
10273.76 418
10274.71 458
10275.67 465
10276.63 438
10277.58 405
10278.54 439
10279.50 427
10280.46 411
10281.41 418
10282.37 457
10283.33 421
10284.29 461
10285.24 471
10286.20 472
10287.16 394
10288.12 403
10289.08 435
10290.03 490
10290.99 442
10291.95 463
10292.91 423
10293.87 442
10294.82 419
10295.78 395
10296.74 417
10297.70 413
10298.66 460
10299.61 433
10300.57 440
10301.53 404
10302.49 443
10303.45 416
10304.41 444
10305.37 422
10306.32 414
10307.28 417
10308.24 448
10309.20 456
10310.16 432
10311.12 422
10312.08 406
10313.04 423
10314.00 406
10314.95 435
10315.91 446
10316.87 423
10317.83 464
10318.79 440
10319.75 392
10320.71 442
10321.67 408
10322.63 393
10323.59 408
10324.55 433
10325.51 404
10326.47 431
10327.43 439
10328.39 424
10329.35 448
10330.31 455
10331.27 460
10332.23 454
10333.19 441
10334.15 432
10335.11 499
10336.07 441
10337.03 430
10337.99 459
10338.95 440
10339.91 439
10340.87 444
10341.83 420
10342.79 417
10343.75 448
10344.71 448
10345.67 439
10346.63 402
10347.59 413
10348.55 433
10349.51 373
10350.47 382
10351.43 429
10352.39 421
10353.35 400
10354.31 415
10355.28 449
10356.24 425
10357.20 415
10358.16 447
10359.12 410
10360.08 428
10361.04 397
10362.00 384
10362.96 398
10363.93 378
10364.89 393
10365.85 380
10366.81 411
10367.77 404
10368.73 401
10369.69 404
10370.66 395
10371.62 354
10372.58 390
10373.54 381
10374.50 412
10375.47 389
10376.43 433
10377.39 403
10378.35 404
10379.31 400
10380.28 440
10381.24 395
10382.20 355
10383.16 340
10384.12 360
10385.09 348
10386.05 365
10387.01 390
10387.97 428
10388.94 382
10389.90 377
10390.86 385
10391.82 384
10392.79 394
10393.75 403
10394.71 359
10395.68 353
10396.64 394
10397.60 402
10398.56 381
10399.53 365
10400.49 425
10401.45 416
10402.42 415
10403.38 426
10404.34 440
10405.31 415
10406.27 416
10407.23 380
10408.20 396
10409.16 424
10410.12 428
10411.09 455
10412.05 436
10413.01 436
10413.98 392
10414.94 368
10415.90 387
10416.87 366
10417.83 388
10418.80 404
10419.76 430
10420.72 431
10421.69 408
10422.65 415
10423.62 446
10424.58 422
10425.54 419
10426.51 454
10427.47 442
10428.44 498
10429.40 514
10430.37 506
10431.33 448
10432.30 462
10433.26 453
10434.22 473
10435.19 457
10436.15 388
10437.12 417
10438.08 414
10439.05 412
10440.01 433
10440.98 400
10441.94 370
10442.91 345
10443.87 395
10444.84 455
10445.80 401
10446.77 428
10447.73 420
10448.70 370
10449.66 371
10450.63 386
10451.59 392
10452.56 392
10453.53 339
10454.49 360
10455.46 435
10456.42 392
10457.39 360
10458.35 385
10459.32 393
10460.29 346
10461.25 362
10462.22 397
10463.18 383
10464.15 389
10465.12 394
10466.08 399
10467.05 388
10468.01 405
10468.98 373
10469.95 419
10470.91 400
10471.88 391
10472.85 378
10473.81 423
10474.78 392
10475.74 357
10476.71 359
10477.68 396
10478.64 310
10479.61 325
10480.58 315
10481.54 328
10482.51 397
10483.48 361
10484.45 416
10485.41 396
10486.38 399
10487.35 386
10488.31 328
10489.28 342
10490.25 344
10491.22 375
10492.18 373
10493.15 351
10494.12 370
10495.08 409
10496.05 383
10497.02 390
10497.99 365
10498.95 381
10499.92 392
10500.89 389
10501.86 386
10502.83 396
10503.79 392
10504.76 390
10505.73 362
10506.70 377
10507.67 354
10508.63 349
10509.60 361
10510.57 391
10511.54 380
10512.51 393
10513.47 399
10514.44 420
10515.41 337
10516.38 369
10517.35 376
10518.32 411
10519.28 402
10520.25 442
10521.22 393
10522.19 365
10523.16 371
10524.13 382
10525.10 380
10526.07 390
10527.03 358
10528.00 427
10528.97 379
10529.94 388
10530.91 391
10531.88 455
10532.85 396
10533.82 374
10534.79 400
10535.76 386
10536.73 382
10537.70 397
10538.67 409
10539.63 468
10540.60 393
10541.57 411
10542.54 440
10543.51 401
10544.48 402
10545.45 414
10546.42 405
10547.39 377
10548.36 420
10549.33 471
10550.30 404
10551.27 384
10552.24 430
10553.21 411
10554.18 386
10555.15 410
10556.12 422
10557.09 399
10558.06 374
10559.03 418
10560.00 393
10560.97 360
10561.95 421
10562.92 398
10563.89 417
10564.86 404
10565.83 387
10566.80 401
10567.77 447
10568.74 502
10569.71 470
10570.68 506
10571.65 442
10572.62 478
10573.59 499
10574.57 451
10575.54 459
10576.51 459
10577.48 467
10578.45 421
10579.42 432
10580.39 432
10581.36 387
10582.34 384
10583.31 406
10584.28 437
10585.25 434
10586.22 410
10587.19 385
10588.17 383
10589.14 408
10590.11 391
10591.08 377
10592.05 370
10593.02 417
10594.00 431
10594.97 364
10595.94 410
10596.91 423
10597.89 416
10598.86 440
10599.83 427
10600.80 443
10601.77 393
10602.75 401
10603.72 437
10604.69 429
10605.66 453
10606.64 477
10607.61 416
10608.58 385
10609.55 430
10610.53 387
10611.50 425
10612.47 419
10613.45 426
10614.42 380
10615.39 365
10616.36 388
10617.34 437
10618.31 367
10619.28 406
10620.26 388
10621.23 428
10622.20 395
10623.18 397
10624.15 354
10625.12 390
10626.10 407
10627.07 403
10628.04 414
10629.02 417
10629.99 426
10630.97 407
10631.94 358
10632.91 380
10633.89 400
10634.86 425
10635.83 424
10636.81 390
10637.78 412
10638.76 414
10639.73 426
10640.70 390
10641.68 456
10642.65 430
10643.63 404
10644.60 430
10645.58 454
10646.55 481
10647.53 470
10648.50 485
10649.47 523
10650.45 512
10651.42 544
10652.40 488
10653.37 486
10654.35 471
10655.32 467
10656.30 475
10657.27 407
10658.25 388
10659.22 354
10660.20 363
10661.17 382
10662.15 400
10663.12 395
10664.10 427
10665.07 454
10666.05 416
10667.02 407
10668.00 383
10668.97 364
10669.95 386
10670.93 398
10671.90 389
10672.88 382
10673.85 384
10674.83 386
10675.80 405
10676.78 390
10677.76 413
10678.73 382
10679.71 398
10680.68 356
10681.66 410
10682.63 390
10683.61 401
10684.59 362
10685.56 377
10686.54 395
10687.52 380
10688.49 408
10689.47 381
10690.44 384
10691.42 429
10692.40 414
10693.37 396
10694.35 390
10695.33 399
10696.30 372
10697.28 388
10698.26 344
10699.23 324
10700.21 415
10701.19 385
10702.17 361
10703.14 358
10704.12 352
10705.10 361
10706.07 333
10707.05 354
10708.03 368
10709.01 388
10709.98 423
10710.96 423
10711.94 399
10712.91 360
10713.89 354
10714.87 364
10715.85 345
10716.83 357
10717.80 363
10718.78 347
10719.76 322
10720.74 380
10721.71 359
10722.69 355
10723.67 326
10724.65 352
10725.63 331
10726.60 350
10727.58 397
10728.56 420
10729.54 357
10730.52 403
10731.49 348
10732.47 333
10733.45 331
10734.43 363
10735.41 376
10736.39 379
10737.37 333
10738.34 303
10739.32 315
10740.30 344
10741.28 372
10742.26 383
10743.24 369
10744.22 353
10745.20 358
10746.17 368
10747.15 359
10748.13 396
10749.11 357
10750.09 342
10751.07 386
10752.05 411
10753.03 362
10754.01 354
10754.99 390
10755.97 363
10756.95 332
10757.93 361
10758.91 385
10759.88 359
10760.86 356
10761.84 318
10762.82 339
10763.80 352
10764.78 365
10765.76 327
10766.74 343
10767.72 385
10768.70 360
10769.68 343
10770.66 391
10771.64 411
10772.62 362
10773.60 344
10774.58 386
10775.56 421
10776.54 363
10777.52 368
10778.51 382
10779.49 417
10780.47 376
10781.45 322
10782.43 361
10783.41 374
10784.39 386
10785.37 420
10786.35 404
10787.33 468
10788.31 404
10789.29 418
10790.27 373
10791.26 403
10792.24 403
10793.22 432
10794.20 439
10795.18 406
10796.16 392
10797.14 383
10798.12 378
10799.10 360
10800.09 433
10801.07 393
10802.05 408
10803.03 400
10804.01 380
10804.99 374
10805.98 408
10806.96 419
10807.94 409
10808.92 377
10809.90 353
10810.89 388
10811.87 322
10812.85 362
10813.83 414
10814.81 412
10815.80 399
10816.78 438
10817.76 423
10818.74 402
10819.72 361
10820.71 384
10821.69 399
10822.67 406
10823.65 361
10824.64 371
10825.62 398
10826.60 431
10827.58 414
10828.57 351
10829.55 416
10830.53 409
10831.52 388
10832.50 382
10833.48 375
10834.46 384
10835.45 386
10836.43 347
10837.41 379
10838.40 411
10839.38 407
10840.36 374
10841.35 394
10842.33 401
10843.31 383
10844.30 395
10845.28 415
10846.26 406
10847.25 352
10848.23 412
10849.21 431
10850.20 456
10851.18 408
10852.17 426
10853.15 426
10854.13 396
10855.12 426
10856.10 414
10857.09 417
10858.07 421
10859.05 412
10860.04 445
10861.02 449
10862.01 401
10862.99 418
10863.97 446
10864.96 482
10865.94 466
10866.93 425
10867.91 417
10868.90 438
10869.88 440
10870.87 485
10871.85 475
10872.84 447
10873.82 458
10874.81 474
10875.79 428
10876.78 428
10877.76 445
10878.75 480
10879.73 494
10880.72 490
10881.70 461
10882.69 481
10883.67 452
10884.66 418
10885.64 436
10886.63 489
10887.61 438
10888.60 480
10889.58 473
10890.57 458
10891.55 481
10892.54 508
10893.53 502
10894.51 512
10895.50 459
10896.48 454
10897.47 495
10898.45 489
10899.44 504
10900.43 491
10901.41 477
10902.40 530
10903.38 559
10904.37 495
10905.36 503
10906.34 475
10907.33 510
10908.32 530
10909.30 488
10910.29 502
10911.28 521
10912.26 584
10913.25 516
10914.24 490
10915.22 521
10916.21 540
10917.20 520
10918.18 553
10919.17 525
10920.16 580
10921.14 608
10922.13 562
10923.12 560
10924.10 575
10925.09 506
10926.08 562
10927.07 584
10928.05 558
10929.04 587
10930.03 598
10931.01 583
10932.00 599
10932.99 556
10933.98 577
10934.96 619
10935.95 619
10936.94 622
10937.93 607
10938.92 624
10939.90 661
10940.89 590
10941.88 606
10942.87 604
10943.85 642
10944.84 662
10945.83 589
10946.82 607
10947.81 610
10948.79 630
10949.78 686
10950.77 638
10951.76 675
10952.75 709
10953.74 702
10954.72 713
10955.71 737
10956.70 654
10957.69 703
10958.68 705
10959.67 681
10960.66 677
10961.65 714
10962.63 765
10963.62 817
10964.61 789
10965.60 820
10966.59 793
10967.58 878
10968.57 886
10969.56 912
10970.55 902
10971.54 928
10972.52 891
10973.51 813
10974.50 785
10975.49 763
10976.48 736
10977.47 757
10978.46 691
10979.45 686
10980.44 714
10981.43 767
10982.42 736
10983.41 702
10984.40 662
10985.39 697
10986.38 667
10987.37 728
10988.36 726
10989.35 719
10990.34 777
10991.33 788
10992.32 729
10993.31 738
10994.30 741
10995.29 762
10996.28 724
10997.27 701
10998.26 753
10999.25 776
11000.24 736
11001.23 787
11002.22 787
11003.21 788
11004.20 848
11005.20 907
11006.19 992
11007.18 1067
11008.17 1111
11009.16 1132
11010.15 1173
11011.14 1192
11012.13 1180
11013.12 1075
11014.11 1027
11015.10 930
11016.10 883
11017.09 800
11018.08 745
11019.07 679
11020.06 697
11021.05 682
11022.04 672
11023.04 725
11024.03 674
11025.02 689
11026.01 743
11027.00 750
11027.99 649
11028.99 674
11029.98 641
11030.97 603
11031.96 587
11032.95 605
11033.95 581
11034.94 581
11035.93 606
11036.92 544
11037.91 571
11038.91 597
11039.90 647
11040.89 581
11041.88 566
11042.88 554
11043.87 518
11044.86 531
11045.85 538
11046.85 563
11047.84 575
11048.83 554
11049.82 578
11050.82 562
11051.81 547
11052.80 537
11053.80 536
11054.79 564
11055.78 530
11056.77 535
11057.77 548
11058.76 524
11059.75 577
11060.75 487
11061.74 510
11062.73 524
11063.73 542
11064.72 540
11065.71 542
11066.71 522
11067.70 514
11068.69 520
11069.69 488
11070.68 526
11071.68 503
11072.67 503
11073.66 489
11074.66 480
11075.65 518
11076.65 514
11077.64 519
11078.63 492
11079.63 530
11080.62 483
11081.62 446
11082.61 523
11083.60 511
11084.60 549
11085.59 545
11086.59 480
11087.58 593
11088.58 556
11089.57 522
11090.57 503
11091.56 504
11092.55 499
11093.55 538
11094.54 488
11095.54 534
11096.53 491
11097.53 509
11098.52 440
11099.52 469
11100.51 507
11101.51 530
11102.50 474
11103.50 477
11104.49 505
11105.49 483
11106.48 491
11107.48 473
11108.48 454
11109.47 447
11110.47 495
11111.46 495
11112.46 510
11113.45 516
11114.45 473
11115.44 455
11116.44 501
11117.44 471
11118.43 491
11119.43 485
11120.42 465
11121.42 461
11122.42 484
11123.41 439
11124.41 462
11125.40 455
11126.40 450
11127.40 467
11128.39 450
11129.39 413
11130.38 408
11131.38 405
11132.38 414
11133.37 432
11134.37 435
11135.37 479
11136.36 518
11137.36 473
11138.36 469
11139.35 434
11140.35 448
11141.35 410
11142.34 429
11143.34 496
11144.34 455
11145.34 458
11146.33 420
11147.33 437
11148.33 438
11149.32 400
11150.32 403
11151.32 424
11152.32 478
11153.31 497
11154.31 496
11155.31 432
11156.31 464
11157.30 457
11158.30 459
11159.30 477
11160.30 424
11161.29 387
11162.29 422
11163.29 479
11164.29 445
11165.29 434
11166.28 405
11167.28 397
11168.28 387
11169.28 400
11170.28 417
11171.27 442
11172.27 415
11173.27 419
11174.27 390
11175.27 394
11176.27 429
11177.26 408
11178.26 451
11179.26 412
11180.26 429
11181.26 420
11182.26 453
11183.26 443
11184.26 425
11185.25 374
11186.25 394
11187.25 423
11188.25 415
11189.25 408
11190.25 411
11191.25 436
11192.25 441
11193.25 411
11194.25 374
11195.24 453
11196.24 425
11197.24 471
11198.24 422
11199.24 402
11200.24 380
11201.24 419
11202.24 434
11203.24 411
11204.24 416
11205.24 457
11206.24 504
11207.24 432
11208.24 393
11209.24 442
11210.24 449
11211.24 424
11212.24 444
11213.24 430
11214.24 392
11215.24 410
11216.24 424
11217.24 464
11218.24 477
11219.24 399
11220.24 410
11221.24 440
11222.24 445
11223.24 428
11224.24 409
11225.24 430
11226.24 421
11227.25 391
11228.25 390
11229.25 446
11230.25 456
11231.25 386
11232.25 389
11233.25 414
11234.25 430
11235.25 395
11236.25 364
11237.25 364
11238.26 421
11239.26 379
11240.26 423
11241.26 431
11242.26 405
11243.26 414
11244.26 354
11245.27 392
11246.27 369
11247.27 360
11248.27 401
11249.27 399
11250.27 415
11251.28 441
11252.28 364
11253.28 338
11254.28 364
11255.28 417
11256.29 374
11257.29 396
11258.29 402
11259.29 396
11260.29 370
11261.30 366
11262.30 415
11263.30 378
11264.30 388
11265.31 379
11266.31 403
11267.31 418
11268.31 391
11269.32 395
11270.32 387
11271.32 381
11272.32 370
11273.33 371
11274.33 392
11275.33 391
11276.33 372
11277.34 353
11278.34 459
11279.34 384
11280.35 375
11281.35 382
11282.35 456
11283.36 442
11284.36 401
11285.36 414
11286.37 458
11287.37 508
11288.37 434
11289.38 467
11290.38 459
11291.38 448
11292.39 439
11293.39 422
11294.39 419
11295.40 443
11296.40 436
11297.41 438
11298.41 457
11299.41 412
11300.42 421
11301.42 427
11302.43 421
11303.43 393
11304.43 402
11305.44 412
11306.44 399
11307.45 399
11308.45 424
11309.46 379
11310.46 408
11311.46 377
11312.47 401
11313.47 373
11314.48 392
11315.48 409
11316.49 383
11317.49 420
11318.50 392
11319.50 418
11320.51 414
11321.51 443
11322.52 393
11323.52 459
11324.53 432
11325.53 494
11326.54 479
11327.54 401
11328.55 449
11329.55 454
11330.56 407
11331.56 401
11332.57 377
11333.57 414
11334.58 444
11335.58 415
11336.59 417
11337.60 417
11338.60 440
11339.61 435
11340.61 417
11341.62 402
11342.62 374
11343.63 428
11344.64 443
11345.64 459
11346.65 424
11347.65 430
11348.66 448
11349.67 473
11350.67 507
11351.68 456
11352.69 458
11353.69 485
11354.70 475
11355.71 439
11356.71 386
11357.72 430
11358.72 416
11359.73 394
11360.74 381
11361.74 400
11362.75 426
11363.76 411
11364.76 418
11365.77 426
11366.78 397
11367.79 394
11368.79 401
11369.80 391
11370.81 362
11371.81 393
11372.82 399
11373.83 394
11374.84 391
11375.84 394
11376.85 355
11377.86 383
11378.87 382
11379.87 392
11380.88 366
11381.89 357
11382.90 402
11383.90 401
11384.91 388
11385.92 395
11386.93 350
11387.93 392
11388.94 362
11389.95 395
11390.96 395
11391.97 390
11392.97 377
11393.98 377
11394.99 390
11396.00 391
11397.01 372
11398.02 344
11399.02 346
11400.03 347
11401.04 372
11402.05 402
11403.06 366
11404.07 373
11405.08 365
11406.08 377
11407.09 401
11408.10 364
11409.11 340
11410.12 392
11411.13 360
11412.14 378
11413.15 425
11414.15 383
11415.16 347
11416.17 331
11417.18 332
11418.19 372
11419.20 361
11420.21 383
11421.22 343
11422.23 354
11423.24 348
11424.25 382
11425.26 334
11426.27 346
11427.28 339
11428.29 338
11429.30 376
11430.31 377
11431.32 353
11432.32 377
11433.33 381
11434.34 348
11435.35 362
11436.36 341
11437.37 368
11438.38 342
11439.39 365
11440.41 360
11441.42 408
11442.43 343
11443.44 332
11444.45 375
11445.46 367
11446.47 367
11447.48 395
11448.49 365
11449.50 351
11450.51 378
11451.52 372
11452.53 360
11453.54 359
11454.55 340
11455.56 398
11456.57 371
11457.59 344
11458.60 382
11459.61 391
11460.62 359
11461.63 371
11462.64 330
11463.65 335
11464.66 335
11465.67 354
11466.69 305
11467.70 366
11468.71 345
11469.72 356
11470.73 349
11471.74 382
11472.75 309
11473.77 371
11474.78 377
11475.79 390
11476.80 357
11477.81 373
11478.83 381
11479.84 346
11480.85 344
11481.86 343
11482.87 363
11483.89 319
11484.90 345
11485.91 368
11486.92 405
11487.93 359
11488.95 363
11489.96 335
11490.97 350
11491.98 397
11493.00 377
11494.01 354
11495.02 339
11496.03 378
11497.05 365
11498.06 377
11499.07 331
11500.09 351
11501.10 341
11502.11 373
11503.12 354
11504.14 371
11505.15 364
11506.16 359
11507.18 335
11508.19 371
11509.20 332
11510.22 365
11511.23 364
11512.24 375
11513.26 384
11514.27 356
11515.28 336
11516.30 346
11517.31 409
11518.32 365
11519.34 348
11520.35 346
11521.37 358
11522.38 337
11523.39 358
11524.41 337
11525.42 417
11526.44 385
11527.45 403
11528.46 367
11529.48 347
11530.49 377
11531.51 323
11532.52 377
11533.53 341
11534.55 306
11535.56 372
11536.58 368
11537.59 342
11538.61 379
11539.62 391
11540.64 381
11541.65 376
11542.67 384
11543.68 411
11544.69 361
11545.71 398
11546.72 409
11547.74 374
11548.75 370
11549.77 372
11550.78 362
11551.80 391
11552.81 399
11553.83 396
11554.85 343
11555.86 384
11556.88 431
11557.89 413
11558.91 359
11559.92 362
11560.94 404
11561.95 415
11562.97 372
11563.98 375
11565.00 375
11566.02 399
11567.03 415
11568.05 448
11569.06 403
11570.08 392
11571.10 367
11572.11 380
11573.13 364
11574.14 373
11575.16 361
11576.18 410
11577.19 395
11578.21 402
11579.22 430
11580.24 393
11581.26 451
11582.27 449
11583.29 403
11584.31 431
11585.32 441
11586.34 476
11587.36 470
11588.37 460
11589.39 472
11590.41 445
11591.42 484
11592.44 443
11593.46 438
11594.47 448
11595.49 457
11596.51 488
11597.53 493
11598.54 480
11599.56 520
11600.58 524
11601.59 546
11602.61 600
11603.63 584
11604.65 618
11605.66 692
11606.68 765
11607.70 868
11608.72 873
11609.74 842
11610.75 861
11611.77 817
11612.79 791
11613.81 711
11614.82 764
11615.84 690
11616.86 587
11617.88 554
11618.90 553
11619.91 560
11620.93 468
11621.95 451
11622.97 431
11623.99 466
11625.01 450
11626.02 424
11627.04 414
11628.06 449
11629.08 405
11630.10 445
11631.12 452
11632.14 429
11633.15 420
11634.17 438
11635.19 420
11636.21 384
11637.23 415
11638.25 463
11639.27 428
11640.29 364
11641.30 403
11642.32 438
11643.34 406
11644.36 359
11645.38 433
11646.40 408
11647.42 412
11648.44 372
11649.46 400
11650.48 411
11651.50 379
11652.52 391
11653.54 396
11654.56 399
11655.58 373
11656.60 390
11657.62 373
11658.64 390
11659.66 355
11660.68 349
11661.70 360
11662.72 394
11663.74 363
11664.76 354
11665.78 405
11666.80 372
11667.82 372
11668.84 391
11669.86 385
11670.88 387
11671.90 392
11672.92 359
11673.94 337
11674.96 344
11675.98 389
11677.00 359
11678.02 389
11679.04 410
11680.06 394
11681.08 366
11682.10 379
11683.12 378
11684.15 366
11685.17 383
11686.19 415
11687.21 408
11688.23 383
11689.25 379
11690.27 415
11691.29 416
11692.31 375
11693.34 361
11694.36 342
11695.38 393
11696.40 375
11697.42 371
11698.44 403
11699.46 409
11700.49 376
11701.51 374
11702.53 372
11703.55 392
11704.57 390
11705.60 382
11706.62 347
11707.64 333
11708.66 353
11709.68 333
11710.71 349
11711.73 360
11712.75 365
11713.77 331
11714.79 366
11715.82 324
11716.84 339
11717.86 370
11718.88 372
11719.91 403
11720.93 358
11721.95 406
11722.97 372
11724.00 362
11725.02 374
11726.04 366
11727.07 392
11728.09 377
11729.11 375
11730.13 361
11731.16 358
11732.18 366
11733.20 355
11734.23 359
11735.25 363
11736.27 347
11737.30 362
11738.32 338
11739.34 338
11740.37 342
11741.39 351
11742.41 337
11743.44 359
11744.46 355
11745.48 381
11746.51 355
11747.53 332
11748.55 368
11749.58 360
11750.60 357
11751.63 381
11752.65 387
11753.67 338
11754.70 344
11755.72 374
11756.75 408
11757.77 377
11758.79 328
11759.82 351
11760.84 384
11761.87 352
11762.89 377
11763.92 360
11764.94 413
11765.97 368
11766.99 374
11768.01 378
11769.04 382
11770.06 383
11771.09 358
11772.11 358
11773.14 387
11774.16 374
11775.19 367
11776.21 405
11777.24 421
11778.26 344
11779.29 328
11780.31 317
11781.34 344
11782.36 352
11783.39 376
11784.41 390
11785.44 339
11786.46 316
11787.49 388
11788.52 362
11789.54 363
11790.57 381
11791.59 413
11792.62 373
11793.64 374
11794.67 358
11795.70 361
11796.72 343
11797.75 359
11798.77 358
11799.80 376
11800.83 373
11801.85 360
11802.88 352
11803.90 376
11804.93 375
11805.96 374
11806.98 369
11808.01 350
11809.04 373
11810.06 380
11811.09 376
11812.11 408
11813.14 378
11814.17 407
11815.19 388
11816.22 375
11817.25 382
11818.27 359
11819.30 390
11820.33 398
11821.36 439
11822.38 398
11823.41 364
11824.44 358
11825.46 371
11826.49 398
11827.52 355
11828.54 399
11829.57 427
11830.60 430
11831.63 394
11832.65 411
11833.68 428
11834.71 408
11835.74 395
11836.76 387
11837.79 425
11838.82 388
11839.85 397
11840.88 373
11841.90 388
11842.93 422
11843.96 430
11844.99 401
11846.01 442
11847.04 407
11848.07 428
11849.10 362
11850.13 357
11851.16 404
11852.18 423
11853.21 436
11854.24 407
11855.27 390
11856.30 444
11857.33 451
11858.35 498
11859.38 430
11860.41 419
11861.44 425
11862.47 458
11863.50 417
11864.53 399
11865.56 418
11866.58 425
11867.61 432
11868.64 413
11869.67 398
11870.70 398
11871.73 430
11872.76 441
11873.79 480
11874.82 460
11875.85 432
11876.88 458
11877.91 443
11878.93 446
11879.96 437
11880.99 492
11882.02 483
11883.05 444
11884.08 466
11885.11 501
11886.14 530
11887.17 464
11888.20 457
11889.23 486
11890.26 454
11891.29 470
11892.32 509
11893.35 525
11894.38 493
11895.41 572
11896.44 516
11897.47 506
11898.50 459
11899.53 465
11900.56 483
11901.59 528
11902.62 515
11903.65 517
11904.69 530
11905.72 506
11906.75 528
11907.78 557
11908.81 569
11909.84 532
11910.87 597
11911.90 619
11912.93 600
11913.96 593
11914.99 604
11916.02 588
11917.06 615
11918.09 567
11919.12 530
11920.15 540
11921.18 558
11922.21 552
11923.24 534
11924.27 547
11925.31 538
11926.34 551
11927.37 568
11928.40 553
11929.43 554
11930.46 550
11931.50 567
11932.53 583
11933.56 591
11934.59 585
11935.62 608
11936.65 631
11937.69 691
11938.72 774
11939.75 760
11940.78 848
11941.81 903
11942.85 893
11943.88 835
11944.91 766
11945.94 751
11946.98 755
11948.01 700
11949.04 653
11950.07 631
11951.11 612
11952.14 565
11953.17 547
11954.20 558
11955.24 535
11956.27 495
11957.30 485
11958.34 530
11959.37 540
11960.40 501
11961.43 517
11962.47 536
11963.50 554
11964.53 491
11965.57 497
11966.60 502
11967.63 507
11968.67 510
11969.70 509
11970.73 527
11971.77 509
11972.80 458
11973.83 461
11974.87 424
11975.90 456
11976.94 486
11977.97 422
11979.00 444
11980.04 448
11981.07 466
11982.10 495
11983.14 509
11984.17 471
11985.21 463
11986.24 478
11987.27 490
11988.31 519
11989.34 502
11990.38 465
11991.41 467
11992.45 491
11993.48 466
11994.51 455
11995.55 477
11996.58 500
11997.62 501
11998.65 443
11999.69 421
12000.72 481
12001.76 473
12002.79 433
12003.83 458
12004.86 424
12005.90 434
12006.93 463
12007.97 430
12009.00 441
12010.04 464
12011.07 484
12012.11 505
12013.14 474
12014.18 514
12015.21 535
12016.25 524
12017.28 448
12018.32 419
12019.35 483
12020.39 494
12021.43 458
12022.46 463
12023.50 541
12024.53 498
12025.57 495
12026.60 516
12027.64 495
12028.68 508
12029.71 498
12030.75 504
12031.78 488
12032.82 516
12033.86 503
12034.89 486
12035.93 432
12036.97 431
12038.00 486
12039.04 484
12040.07 445
12041.11 457
12042.15 489
12043.18 470
12044.22 476
12045.26 491
12046.29 453
12047.33 428
12048.37 468
12049.40 487
12050.44 482
12051.48 420
12052.52 413
12053.55 403
12054.59 482
12055.63 464
12056.66 483
12057.70 513
12058.74 461
12059.78 448
12060.81 423
12061.85 451
12062.89 472
12063.92 490
12064.96 443
12066.00 422
12067.04 407
12068.07 417
12069.11 453
12070.15 451
12071.19 448
12072.23 454
12073.26 487
12074.30 480
12075.34 457
12076.38 434
12077.42 511
12078.45 509
12079.49 467
12080.53 456
12081.57 520
12082.61 460
12083.64 445
12084.68 439
12085.72 414
12086.76 473
12087.80 457
12088.84 454
12089.88 474
12090.91 463
12091.95 501
12092.99 496
12094.03 490
12095.07 452
12096.11 453
12097.15 488
12098.19 453
12099.22 483
12100.26 509
12101.30 485
12102.34 501
12103.38 482
12104.42 511
12105.46 509
12106.50 485
12107.54 509
12108.58 446
12109.62 454
12110.66 508
12111.70 501
12112.74 524
12113.77 546
12114.81 523
12115.85 529
12116.89 525
12117.93 496
12118.97 472
12120.01 426
12121.05 445
12122.09 454
12123.13 457
12124.17 440
12125.21 440
12126.25 495
12127.29 438
12128.33 452
12129.37 399
12130.41 422
12131.45 397
12132.50 435
12133.54 423
12134.58 413
12135.62 399
12136.66 411
12137.70 432
12138.74 468
12139.78 438
12140.82 403
12141.86 396
12142.90 387
12143.94 413
12144.98 361
12146.02 355
12147.07 367
12148.11 389
12149.15 389
12150.19 390
12151.23 392
12152.27 410
12153.31 392
12154.35 396
12155.40 443
12156.44 405
12157.48 410
12158.52 391
12159.56 394
12160.60 352
12161.64 376
12162.69 377
12163.73 341
12164.77 385
12165.81 408
12166.85 404
12167.90 407
12168.94 390
12169.98 389
12171.02 345
12172.06 379
12173.11 392
12174.15 351
12175.19 384
12176.23 389
12177.27 348
12178.32 405
12179.36 422
12180.40 387
12181.44 386
12182.49 413
12183.53 400
12184.57 371
12185.61 369
12186.66 418
12187.70 383
12188.74 406
12189.79 433
12190.83 391
12191.87 372
12192.91 403
12193.96 375
12195.00 372
12196.04 348
12197.09 391
12198.13 375
12199.17 375
12200.22 419
12201.26 393
12202.30 371
12203.35 377
12204.39 393
12205.43 389
12206.48 376
12207.52 375
12208.57 399
12209.61 355
12210.65 360
12211.70 375
12212.74 393
12213.78 370
12214.83 356
12215.87 351
12216.92 357
12217.96 372
12219.00 383
12220.05 387
12221.09 406
12222.14 377
12223.18 424
12224.23 395
12225.27 383
12226.31 387
12227.36 375
12228.40 413
12229.45 385
12230.49 382
12231.54 370
12232.58 409
12233.63 424
12234.67 381
12235.72 353
12236.76 385
12237.81 352
12238.85 399
12239.90 370
12240.94 399
12241.99 400
12243.03 354
12244.08 397
12245.12 364
12246.17 373
12247.21 392
12248.26 379
12249.30 408
12250.35 384
12251.39 376
12252.44 385
12253.49 385
12254.53 349
12255.58 399
12256.62 356
12257.67 390
12258.71 409
12259.76 371
12260.81 346
12261.85 364
12262.90 362
12263.94 373
12264.99 356
12266.04 319
12267.08 365
12268.13 346
12269.17 361
12270.22 378
12271.27 349
12272.31 349
12273.36 346
12274.41 372
12275.45 389
12276.50 369
12277.55 336
12278.59 386
12279.64 331
12280.69 382
12281.73 383
12282.78 387
12283.83 414
12284.87 373
12285.92 379
12286.97 371
12288.01 370
12289.06 371
12290.11 370
12291.16 346
12292.20 307
12293.25 384
12294.30 402
12295.35 356
12296.39 396
12297.44 414
12298.49 389
12299.54 365
12300.58 381
12301.63 366
12302.68 358
12303.73 375
12304.77 379
12305.82 364
12306.87 359
12307.92 332
12308.97 334
12310.01 365
12311.06 351
12312.11 357
12313.16 367
12314.21 401
12315.25 360
12316.30 374
12317.35 324
12318.40 323
12319.45 382
12320.50 378
12321.54 363
12322.59 388
12323.64 387
12324.69 377
12325.74 374
12326.79 330
12327.84 325
12328.89 357
12329.93 362
12330.98 363
12332.03 346
12333.08 360
12334.13 342
12335.18 346
12336.23 361
12337.28 331
12338.33 350
12339.38 346
12340.43 369
12341.47 400
12342.52 352
12343.57 370
12344.62 357
12345.67 381
12346.72 345
12347.77 341
12348.82 356
12349.87 345
12350.92 375
12351.97 365
12353.02 336
12354.07 372
12355.12 338
12356.17 382
12357.22 336
12358.27 321
12359.32 338
12360.37 358
12361.42 335
12362.47 336
12363.52 362
12364.57 349
12365.62 354
12366.67 322
12367.72 340
12368.77 335
12369.82 345
12370.87 350
12371.93 360
12372.98 348
12374.03 362
12375.08 349
12376.13 344
12377.18 331
12378.23 335
12379.28 366
12380.33 374
12381.38 373
12382.43 386
12383.49 388
12384.54 393
12385.59 371
12386.64 372
12387.69 394
12388.74 422
12389.79 405
12390.84 384
12391.90 376
12392.95 369
12394.00 336
12395.05 403
12396.10 432
12397.15 395
12398.21 377
12399.26 388
12400.31 360
12401.36 393
12402.41 382
12403.47 436
12404.52 416
12405.57 378
12406.62 408
12407.67 394
12408.73 403
12409.78 373
12410.83 376
12411.88 349
12412.94 346
12413.99 381
12415.04 370
12416.09 398
12417.15 434
12418.20 402
12419.25 398
12420.30 319
12421.36 354
12422.41 366
12423.46 400
12424.52 379
12425.57 384
12426.62 362
12427.67 364
12428.73 401
12429.78 433
12430.83 428
12431.89 381
12432.94 374
12433.99 373
12435.05 393
12436.10 420
12437.15 407
12438.21 379
12439.26 397
12440.31 381
12441.37 396
12442.42 414
12443.47 394
12444.53 394
12445.58 418
12446.64 404
12447.69 426
12448.74 424
12449.80 434
12450.85 433
12451.91 370
12452.96 401
12454.01 440
12455.07 421
12456.12 384
12457.18 363
12458.23 410
12459.29 402
12460.34 404
12461.39 401
12462.45 425
12463.50 411
12464.56 416
12465.61 422
12466.67 423
12467.72 406
12468.78 431
12469.83 386
12470.89 459
12471.94 404
12473.00 478
12474.05 426
12475.11 418
12476.16 473
12477.22 421
12478.27 429
12479.33 392
12480.38 397
12481.44 421
12482.49 444
12483.55 408
12484.60 511
12485.66 441
12486.71 457
12487.77 476
12488.83 442
12489.88 487
12490.94 483
12491.99 438
12493.05 490
12494.10 502
12495.16 500
12496.22 532
12497.27 499
12498.33 527
12499.38 584
12500.44 621
12501.50 697
12502.55 757
12503.61 739
12504.67 868
12505.72 919
12506.78 960
12507.83 900
12508.89 836
12509.95 843
12511.00 851
12512.06 769
12513.12 643
12514.17 655
12515.23 620
12516.29 575
12517.34 513
12518.40 520
12519.46 477
12520.52 476
12521.57 493
12522.63 467
12523.69 448
12524.74 482
12525.80 485
12526.86 455
12527.92 468
12528.97 435
12530.03 460
12531.09 436
12532.15 442
12533.20 429
12534.26 468
12535.32 437
12536.38 502
12537.43 443
12538.49 432
12539.55 416
12540.61 441
12541.66 379
12542.72 399
12543.78 453
12544.84 452
12545.90 401
12546.95 410
12548.01 435
12549.07 441
12550.13 434
12551.19 437
12552.25 426
12553.30 437
12554.36 443
12555.42 449
12556.48 432
12557.54 440
12558.60 430
12559.65 395
12560.71 411
12561.77 444
12562.83 429
12563.89 430
12564.95 418
12566.01 425
12567.07 404
12568.13 381
12569.18 431
12570.24 454
12571.30 399
12572.36 409
12573.42 440
12574.48 457
12575.54 444
12576.60 456
12577.66 484
12578.72 478
12579.78 477
12580.84 493
12581.90 535
12582.96 504
12584.02 513
12585.07 592
12586.13 607
12587.19 583
12588.25 598
12589.31 597
12590.37 561
12591.43 533
12592.49 567
12593.55 537
12594.61 527
12595.67 491
12596.73 518
12597.79 520
12598.86 508
12599.92 530
12600.98 487
12602.04 480
12603.10 492
12604.16 484
12605.22 473
12606.28 489
12607.34 485
12608.40 451
12609.46 486
12610.52 478
12611.58 400
12612.64 418
12613.70 442
12614.76 404
12615.83 472
12616.89 455
12617.95 425
12619.01 417
12620.07 408
12621.13 407
12622.19 395
12623.25 394
12624.32 433
12625.38 424
12626.44 468
12627.50 405
12628.56 432
12629.62 463
12630.68 394
12631.75 436
12632.81 432
12633.87 451
12634.93 374
12635.99 364
12637.05 362
12638.12 393
12639.18 365
12640.24 393
12641.30 412
12642.36 364
12643.43 386
12644.49 414
12645.55 453
12646.61 403
12647.68 403
12648.74 390
12649.80 400
12650.86 365
12651.93 385
12652.99 372
12654.05 395
12655.11 362
12656.18 403
12657.24 376
12658.30 374
12659.36 425
12660.43 373
12661.49 385
12662.55 417
12663.62 423
12664.68 406
12665.74 452
12666.81 427
12667.87 465
12668.93 433
12670.00 412
12671.06 383
12672.12 395
12673.19 422
12674.25 409
12675.31 401
12676.38 397
12677.44 418
12678.50 415
12679.57 415
12680.63 378
12681.69 337
12682.76 324
12683.82 371
12684.89 376
12685.95 356
12687.01 325
12688.08 403
12689.14 373
12690.21 380
12691.27 402
12692.33 379
12693.40 378
12694.46 374
12695.53 382
12696.59 366
12697.66 377
12698.72 375
12699.79 403
12700.85 350
12701.91 360
12702.98 379
12704.04 356
12705.11 345
12706.17 362
12707.24 368
12708.30 333
12709.37 383
12710.43 350
12711.50 373
12712.56 368
12713.63 394
12714.69 371
12715.76 354
12716.82 339
12717.89 373
12718.95 375
12720.02 401
12721.09 371
12722.15 338
12723.22 397
12724.28 393
12725.35 370
12726.41 344
12727.48 358
12728.54 353
12729.61 347
12730.68 320
12731.74 335
12732.81 366
12733.87 364
12734.94 335
12736.01 373
12737.07 327
12738.14 368
12739.20 416
12740.27 365
12741.34 341
12742.40 350
12743.47 348
12744.54 329
12745.60 365
12746.67 355
12747.74 347
12748.80 342
12749.87 336
12750.94 336
12752.00 349
12753.07 338
12754.14 375
12755.20 343
12756.27 335
12757.34 324
12758.40 374
12759.47 362
12760.54 358
12761.60 386
12762.67 333
12763.74 348
12764.81 344
12765.87 369
12766.94 314
12768.01 336
12769.08 346
12770.14 375
12771.21 325
12772.28 364
12773.35 343
12774.41 313
12775.48 356
12776.55 329
12777.62 318
12778.68 340
12779.75 377
12780.82 334
12781.89 314
12782.96 332
12784.02 339
12785.09 311
12786.16 308
12787.23 354
12788.30 344
12789.37 373
12790.43 369
12791.50 367
12792.57 297
12793.64 309
12794.71 316
12795.78 339
12796.84 306
12797.91 282
12798.98 335
12800.05 369
12801.12 351
12802.19 334
12803.26 296
12804.33 326
12805.40 315
12806.46 295
12807.53 299
12808.60 277
12809.67 316
12810.74 289
12811.81 315
12812.88 341
12813.95 354
12815.02 302
12816.09 338
12817.16 321
12818.23 290
12819.30 326
12820.37 315
12821.44 293
12822.50 324
12823.57 324
12824.64 327
12825.71 331
12826.78 342
12827.85 336
12828.92 282
12829.99 341
12831.06 361
12832.13 347
12833.20 304
12834.27 321
12835.34 335
12836.41 325
12837.49 276
12838.56 307
12839.63 327
12840.70 369
12841.77 317
12842.84 319
12843.91 320
12844.98 318
12846.05 354
12847.12 294
12848.19 327
12849.26 349
12850.33 299
12851.40 308
12852.47 314
12853.55 330
12854.62 322
12855.69 310
12856.76 312
12857.83 291
12858.90 305
12859.97 294
12861.04 327
12862.11 295
12863.19 325
12864.26 296
12865.33 291
12866.40 295
12867.47 293
12868.54 331
12869.62 301
12870.69 304
12871.76 297
12872.83 283
12873.90 282
12874.97 300
12876.05 311
12877.12 295
12878.19 328
12879.26 305
12880.33 285
12881.41 307
12882.48 312
12883.55 297
12884.62 311
12885.70 309
12886.77 326
12887.84 296
12888.91 323
12889.98 290
12891.06 282
12892.13 298
12893.20 302
12894.28 277
12895.35 281
12896.42 311
12897.49 318
12898.57 275
12899.64 304
12900.71 304
12901.79 321
12902.86 325
12903.93 293
12905.00 287
12906.08 302
12907.15 327
12908.22 290
12909.30 325
12910.37 299
12911.44 305
12912.52 298
12913.59 319
12914.66 273
12915.74 288
12916.81 309
12917.89 284
12918.96 308
12920.03 301
12921.11 303
12922.18 297
12923.25 331
12924.33 289
12925.40 244
12926.48 279
12927.55 293
12928.62 270
12929.70 312
12930.77 303
12931.85 281
12932.92 296
12934.00 277
12935.07 302
12936.14 300
12937.22 282
12938.29 299
12939.37 313
12940.44 290
12941.52 339
12942.59 289
12943.67 296
12944.74 280
12945.82 289
12946.89 280
12947.97 280
12949.04 320
12950.12 293
12951.19 287
12952.27 281
12953.34 297
12954.42 299
12955.49 281
12956.57 286
12957.64 316
12958.72 257
12959.79 299
12960.87 288
12961.94 291
12963.02 247
12964.10 265
12965.17 277
12966.25 274
12967.32 280
12968.40 287
12969.47 326
12970.55 322
12971.63 285
12972.70 274
12973.78 291
12974.85 288
12975.93 248
12977.01 254
12978.08 287
12979.16 270
12980.23 298
12981.31 296
12982.39 301
12983.46 307
12984.54 267
12985.62 258
12986.69 269
12987.77 276
12988.85 276
12989.92 290
12991.00 260
12992.08 301
12993.15 279
12994.23 287
12995.31 251
12996.38 271
12997.46 281
12998.54 296
12999.61 287
13000.69 288
13001.77 305
13002.85 279
13003.92 294
13005.00 322
13006.08 350
13007.16 325
13008.23 317
13009.31 280
13010.39 284
13011.47 329
13012.54 302
13013.62 301
13014.70 284
13015.78 293
13016.85 276
13017.93 281
13019.01 286
13020.09 284
13021.17 272
13022.24 299
13023.32 311
13024.40 309
13025.48 335
13026.56 323
13027.63 285
13028.71 302
13029.79 309
13030.87 283
13031.95 271
13033.03 275
13034.10 284
13035.18 269
13036.26 288
13037.34 289
13038.42 307
13039.50 304
13040.58 293
13041.66 297
13042.73 314
13043.81 325
13044.89 315
13045.97 305
13047.05 328
13048.13 276
13049.21 313
13050.29 331
13051.37 282
13052.45 300
13053.53 260
13054.60 277
13055.68 301
13056.76 307
13057.84 293
13058.92 273
13060.00 284
13061.08 320
13062.16 318
13063.24 308
13064.32 304
13065.40 284
13066.48 316
13067.56 291
13068.64 291
13069.72 264
13070.80 271
13071.88 283
13072.96 294
13074.04 311
13075.12 278
13076.20 280
13077.28 280
13078.36 305
13079.44 329
13080.52 292
13081.60 283
13082.68 326
13083.76 294
13084.84 316
13085.93 306
13087.01 313
13088.09 300
13089.17 333
13090.25 303
13091.33 305
13092.41 292
13093.49 309
13094.57 313
13095.65 312
13096.73 298
13097.82 309
13098.90 306
13099.98 308
13101.06 278
13102.14 279
13103.22 284
13104.30 296
13105.38 287
13106.47 321
13107.55 275
13108.63 286
13109.71 303
13110.79 320
13111.87 311
13112.96 264
13114.04 279
13115.12 276
13116.20 319
13117.28 267
13118.37 291
13119.45 294
13120.53 266
13121.61 292
13122.69 302
13123.78 243
13124.86 288
13125.94 307
13127.02 297
13128.11 285
13129.19 287
13130.27 266
13131.35 281
13132.44 297
13133.52 289
13134.60 296
13135.68 319
13136.77 268
13137.85 269
13138.93 294
13140.01 289
13141.10 330
13142.18 332
13143.26 288
13144.35 312
13145.43 286
13146.51 287
13147.60 308
13148.68 281
13149.76 272
13150.85 294
13151.93 268
13153.01 298
13154.10 288
13155.18 310
13156.26 299
13157.35 311
13158.43 267
13159.51 260
13160.60 286
13161.68 264
13162.77 288
13163.85 268
13164.93 269
13166.02 258
13167.10 265
13168.19 284
13169.27 277
13170.35 281
13171.44 269
13172.52 277
13173.61 322
13174.69 276
13175.78 238
13176.86 254
13177.94 289
13179.03 307
13180.11 279
13181.20 280
13182.28 292
13183.37 288
13184.45 301
13185.54 301
13186.62 309
13187.71 305
13188.79 307
13189.88 305
13190.96 271
13192.05 226
13193.13 299
13194.22 292
13195.30 301
13196.39 305
13197.47 282
13198.56 286
13199.64 271
13200.73 289
13201.81 307
13202.90 309
13203.98 301
13205.07 306
13206.16 281
13207.24 263
13208.33 272
13209.41 297
13210.50 278
13211.58 316
13212.67 282
13213.76 286
13214.84 293
13215.93 279
13217.01 320
13218.10 283
13219.19 290
13220.27 286
13221.36 284
13222.45 307
13223.53 307
13224.62 294
13225.70 291
13226.79 304
13227.88 282
13228.96 303
13230.05 304
13231.14 303
13232.22 297
13233.31 326
13234.40 338
13235.48 345
13236.57 298
13237.66 306
13238.74 305
13239.83 311
13240.92 345
13242.01 319
13243.09 308
13244.18 297
13245.27 294
13246.35 303
13247.44 278
13248.53 329
13249.62 320
13250.70 293
13251.79 310
13252.88 304
13253.97 265
13255.05 301
13256.14 302
13257.23 274
13258.32 276
13259.41 316
13260.49 347
13261.58 369
13262.67 345
13263.76 326
13264.85 345
13265.93 332
13267.02 316
13268.11 309
13269.20 327
13270.29 311
13271.37 316
13272.46 359
13273.55 291
13274.64 337
13275.73 345
13276.82 309
13277.91 321
13278.99 337
13280.08 341
13281.17 359
13282.26 346
13283.35 313
13284.44 347
13285.53 328
13286.62 339
13287.70 395
13288.79 329
13289.88 304
13290.97 298
13292.06 306
13293.15 313
13294.24 337
13295.33 305
13296.42 320
13297.51 361
13298.60 319
13299.69 321
13300.78 366
13301.87 379
13302.95 337
13304.04 376
13305.13 353
13306.22 367
13307.31 344
13308.40 363
13309.49 371
13310.58 365
13311.67 361
13312.76 424
13313.85 375
13314.94 316
13316.03 372
13317.12 368
13318.21 374
13319.30 374
13320.39 337
13321.48 377
13322.58 337
13323.67 349
13324.76 378
13325.85 363
13326.94 369
13328.03 388
13329.12 356
13330.21 363
13331.30 420
13332.39 387
13333.48 372
13334.57 350
13335.66 361
13336.75 395
13337.85 348
13338.94 348
13340.03 394
13341.12 411
13342.21 382
13343.30 372
13344.39 341
13345.48 382
13346.58 362
13347.67 383
13348.76 411
13349.85 419
13350.94 388
13352.03 394
13353.12 406
13354.22 371
13355.31 377
13356.40 411
13357.49 426
13358.58 383
13359.68 382
13360.77 375
13361.86 359
13362.95 391
13364.04 408
13365.14 400
13366.23 397
13367.32 389
13368.41 414
13369.51 390
13370.60 389
13371.69 407
13372.78 413
13373.87 454
13374.97 446
13376.06 485
13377.15 443
13378.25 487
13379.34 436
13380.43 478
13381.52 440
13382.62 467
13383.71 476
13384.80 427
13385.90 377
13386.99 369
13388.08 378
13389.17 420
13390.27 380
13391.36 371
13392.45 406
13393.55 374
13394.64 383
13395.73 350
13396.83 350
13397.92 381
13399.02 407
13400.11 389
13401.20 398
13402.30 402
13403.39 345
13404.48 346
13405.58 369
13406.67 355
13407.77 343
13408.86 385
13409.95 346
13411.05 370
13412.14 381
13413.24 382
13414.33 375
13415.42 377
13416.52 368
13417.61 340
13418.71 345
13419.80 359
13420.90 371
13421.99 394
13423.08 341
13424.18 343
13425.27 326
13426.37 305
13427.46 340
13428.56 385
13429.65 348
13430.75 330
13431.84 361
13432.94 371
13434.03 368
13435.13 363
13436.22 357
13437.32 337
13438.41 383
13439.51 398
13440.60 368
13441.70 346
13442.79 378
13443.89 396
13444.98 353
13446.08 366
13447.18 387
13448.27 392
13449.37 371
13450.46 402
13451.56 362
13452.65 371
13453.75 357
13454.85 404
13455.94 348
13457.04 384
13458.13 370
13459.23 402
13460.33 399
13461.42 371
13462.52 359
13463.61 354
13464.71 387
13465.81 445
13466.90 424
13468.00 381
13469.10 424
13470.19 424
13471.29 408
13472.38 427
13473.48 410
13474.58 403
13475.67 422
13476.77 380
13477.87 372
13478.96 406
13480.06 438
13481.16 456
13482.26 369
13483.35 388
13484.45 399
13485.55 479
13486.64 417
13487.74 413
13488.84 402
13489.94 420
13491.03 405
13492.13 388
13493.23 362
13494.32 389
13495.42 440
13496.52 421
13497.62 449
13498.72 409
13499.81 429
13500.91 404
13502.01 401
13503.11 368
13504.20 420
13505.30 448
13506.40 444
13507.50 464
13508.60 415
13509.69 442
13510.79 518
13511.89 476
13512.99 429
13514.09 466
13515.18 458
13516.28 460
13517.38 464
13518.48 499
13519.58 456
13520.68 401
13521.78 374
13522.87 379
13523.97 401
13525.07 410
13526.17 385
13527.27 387
13528.37 394
13529.47 390
13530.57 384
13531.66 371
13532.76 370
13533.86 357
13534.96 401
13536.06 397
13537.16 377
13538.26 355
13539.36 376
13540.46 385
13541.56 350
13542.66 379
13543.76 337
13544.86 378
13545.96 363
13547.05 359
13548.15 385
13549.25 390
13550.35 357
13551.45 377
13552.55 354
13553.65 337
13554.75 326
13555.85 345
13556.95 345
13558.05 322
13559.15 331
13560.25 374
13561.35 348
13562.45 342
13563.55 357
13564.65 349
13565.75 323
13566.85 324
13567.96 360
13569.06 335
13570.16 353
13571.26 328
13572.36 339
13573.46 358
13574.56 335
13575.66 321
13576.76 360
13577.86 332
13578.96 332
13580.06 335
13581.16 367
13582.27 356
13583.37 298
13584.47 352
13585.57 322
13586.67 335
13587.77 351
13588.87 353
13589.97 356
13591.08 376
13592.18 344
13593.28 347
13594.38 329
13595.48 356
13596.58 388
13597.68 407
13598.79 369
13599.89 340
13600.99 330
13602.09 336
13603.19 343
13604.30 354
13605.40 390
13606.50 346
13607.60 354
13608.70 345
13609.81 326
13610.91 363
13612.01 343
13613.11 326
13614.21 391
13615.32 379
13616.42 405
13617.52 399
13618.62 341
13619.73 346
13620.83 345
13621.93 397
13623.03 365
13624.14 391
13625.24 402
13626.34 391
13627.45 393
13628.55 337
13629.65 334
13630.75 341
13631.86 332
13632.96 356
13634.06 397
13635.17 369
13636.27 362
13637.37 358
13638.48 395
13639.58 356
13640.68 371
13641.79 342
13642.89 384
13643.99 378
13645.10 359
13646.20 354
13647.30 346
13648.41 381
13649.51 347
13650.62 353
13651.72 407
13652.82 370
13653.93 382
13655.03 369
13656.14 357
13657.24 368
13658.34 370
13659.45 386
13660.55 347
13661.66 363
13662.76 363
13663.87 362
13664.97 345
13666.07 325
13667.18 366
13668.28 371
13669.39 373
13670.49 329
13671.60 404
13672.70 370
13673.81 372
13674.91 361
13676.02 361
13677.12 378
13678.23 393
13679.33 417
13680.44 413
13681.54 390
13682.65 409
13683.75 406
13684.86 386
13685.96 377
13687.07 341
13688.17 396
13689.28 382
13690.38 431
13691.49 372
13692.59 381
13693.70 386
13694.80 359
13695.91 355
13697.02 350
13698.12 362
13699.23 379
13700.33 414
13701.44 395
13702.55 375
13703.65 359
13704.76 430
13705.86 415
13706.97 365
13708.08 334
13709.18 409
13710.29 406
13711.39 400
13712.50 435
13713.61 401
13714.71 387
13715.82 423
13716.93 399
13718.03 380
13719.14 428
13720.25 456
13721.35 460
13722.46 429
13723.57 422
13724.67 453
13725.78 489
13726.89 443
13727.99 444
13729.10 385
13730.21 479
13731.31 428
13732.42 386
13733.53 446
13734.64 423
13735.74 467
13736.85 460
13737.96 429
13739.07 453
13740.17 451
13741.28 474
13742.39 470
13743.50 439
13744.60 467
13745.71 485
13746.82 449
13747.93 468
13749.03 477
13750.14 498
13751.25 514
13752.36 469
13753.47 471
13754.57 475
13755.68 486
13756.79 496
13757.90 469
13759.01 456
13760.11 480
13761.22 516
13762.33 496
13763.44 489
13764.55 508
13765.66 516
13766.76 532
13767.87 566
13768.98 580
13770.09 548
13771.20 548
13772.31 555
13773.42 603
13774.53 586
13775.63 636
13776.74 652
13777.85 644
13778.96 629
13780.07 666
13781.18 720
13782.29 729
13783.40 687
13784.51 679
13785.62 730
13786.73 755
13787.83 745
13788.94 740
13790.05 638
13791.16 665
13792.27 670
13793.38 610
13794.49 564
13795.60 561
13796.71 536
13797.82 551
13798.93 501
13800.04 463
13801.15 489
13802.26 527
13803.37 521
13804.48 484
13805.59 454
13806.70 447
13807.81 474
13808.92 485
13810.03 444
13811.14 440
13812.25 475
13813.36 503
13814.47 454
13815.58 479
13816.69 497
13817.80 505
13818.91 479
13820.03 485
13821.14 506
13822.25 493
13823.36 492
13824.47 503
13825.58 489
13826.69 442
13827.80 488
13828.91 503
13830.02 411
13831.13 414
13832.25 434
13833.36 477
13834.47 477
13835.58 428
13836.69 402
13837.80 458
13838.91 473
13840.02 486
13841.14 438
13842.25 413
13843.36 425
13844.47 446
13845.58 423
13846.69 389
13847.81 430
13848.92 452
13850.03 436
13851.14 440
13852.25 424
13853.37 435
13854.48 415
13855.59 479
13856.70 438
13857.81 427
13858.93 458
13860.04 454
13861.15 475
13862.26 472
13863.38 463
13864.49 447
13865.60 500
13866.71 464
13867.83 451
13868.94 480
13870.05 504
13871.16 526
13872.28 517
13873.39 559
13874.50 507
13875.61 567
13876.73 583
13877.84 564
13878.95 502
13880.07 498
13881.18 499
13882.29 545
13883.41 538
13884.52 470
13885.63 511
13886.75 429
13887.86 507
13888.97 501
13890.09 462
13891.20 502
13892.31 472
13893.43 504
13894.54 506
13895.65 466
13896.77 408
13897.88 469
13899.00 486
13900.11 481
13901.22 494
13902.34 472
13903.45 489
13904.57 526
13905.68 490
13906.79 494
13907.91 522
13909.02 529
13910.14 500
13911.25 476
13912.37 462
13913.48 477
13914.59 483
13915.71 469
13916.82 448
13917.94 443
13919.05 433
13920.17 397
13921.28 464
13922.40 404
13923.51 454
13924.63 438
13925.74 476
13926.86 423
13927.97 405
13929.09 427
13930.20 433
13931.32 406
13932.43 404
13933.55 404
13934.66 435
13935.78 433
13936.89 421
13938.01 441
13939.12 434
13940.24 405
13941.35 404
13942.47 389
13943.59 388
13944.70 434
13945.82 484
13946.93 423
13948.05 467
13949.16 434
13950.28 435
13951.40 420
13952.51 435
13953.63 430
13954.74 386
13955.86 388
13956.98 419
13958.09 396
13959.21 379
13960.33 477
13961.44 422
13962.56 437
13963.67 409
13964.79 373
13965.91 368
13967.02 363
13968.14 404
13969.26 406
13970.37 383
13971.49 364
13972.61 393
13973.72 461
13974.84 401
13975.96 407
13977.08 409
13978.19 396
13979.31 403
13980.43 369
13981.54 430
13982.66 397
13983.78 427
13984.90 429
13986.01 413
13987.13 377
13988.25 440
13989.37 384
13990.48 396
13991.60 408
13992.72 426
13993.84 391
13994.95 400
13996.07 451
13997.19 412
13998.31 443
13999.42 413
14000.54 411
14001.66 423
14002.78 422
14003.90 414
14005.01 448
14006.13 466
14007.25 421
14008.37 387
14009.49 443
14010.61 425
14011.72 451
14012.84 431
14013.96 387
14015.08 422
14016.20 442
14017.32 425
14018.43 441
14019.55 434
14020.67 381
14021.79 432
14022.91 417
14024.03 435
14025.15 402
14026.27 404
14027.39 433
14028.50 416
14029.62 484
14030.74 459
14031.86 462
14032.98 456
14034.10 445
14035.22 473
14036.34 448
14037.46 434
14038.58 464
14039.70 434
14040.82 409
14041.94 424
14043.06 453
14044.18 448
14045.30 373
14046.41 361
14047.53 399
14048.65 356
14049.77 395
14050.89 400
14052.01 420
14053.13 430
14054.25 431
14055.37 444
14056.49 399
14057.61 391
14058.74 414
14059.86 423
14060.98 400
14062.10 388
14063.22 414
14064.34 424
14065.46 414
14066.58 396
14067.70 394
14068.82 401
14069.94 429
14071.06 397
14072.18 449
14073.30 399
14074.42 447
14075.54 440
14076.66 455
14077.79 435
14078.91 412
14080.03 407
14081.15 414
14082.27 449
14083.39 436
14084.51 444
14085.63 417
14086.76 466
14087.88 427
14089.00 444
14090.12 437
14091.24 489
14092.36 450
14093.48 457
14094.61 421
14095.73 410
14096.85 483
14097.97 465
14099.09 401
14100.22 392
14101.34 451
14102.46 472
14103.58 471
14104.70 462
14105.83 471
14106.95 512
14108.07 532
14109.19 487
14110.31 477
14111.44 472
14112.56 511
14113.68 524
14114.80 525
14115.93 463
14117.05 441
14118.17 424
14119.29 452
14120.42 445
14121.54 417
14122.66 457
14123.79 426
14124.91 388
14126.03 372
14127.15 407
14128.28 359
14129.40 382
14130.52 381
14131.65 384
14132.77 379
14133.89 390
14135.02 404
14136.14 363
14137.26 352
14138.39 378
14139.51 398
14140.63 337
14141.76 341
14142.88 392
14144.00 394
14145.13 334
14146.25 379
14147.38 355
14148.50 385
14149.62 365
14150.75 340
14151.87 382
14152.99 357
14154.12 360
14155.24 336
14156.37 390
14157.49 397
14158.62 402
14159.74 379
14160.86 385
14161.99 313
14163.11 343
14164.24 394
14165.36 383
14166.49 380
14167.61 362
14168.74 375
14169.86 356
14170.99 370
14172.11 360
14173.23 371
14174.36 321
14175.48 369
14176.61 400
14177.73 346
14178.86 335
14179.98 330
14181.11 370
14182.23 408
14183.36 356
14184.49 422
14185.61 366
14186.74 295
14187.86 294
14188.99 317
14190.11 362
14191.24 369
14192.36 366
14193.49 400
14194.61 398
14195.74 340
14196.87 342
14197.99 323
14199.12 346
14200.24 322
14201.37 365
14202.50 332
14203.62 354
14204.75 368
14205.87 354
14207.00 353
14208.13 338
14209.25 358
14210.38 323
14211.50 331
14212.63 334
14213.76 347
14214.88 313
14216.01 310
14217.14 314
14218.26 324
14219.39 329
14220.52 302
14221.64 316
14222.77 331
14223.90 361
14225.02 291
14226.15 379
14227.28 292
14228.41 307
14229.53 347
14230.66 321
14231.79 314
14232.91 349
14234.04 324
14235.17 342
14236.30 306
14237.42 287
14238.55 267
14239.68 295
14240.81 363
14241.93 294
14243.06 307
14244.19 295
14245.32 325
14246.44 284
14247.57 307
14248.70 271
14249.83 251
14250.95 294
14252.08 319
14253.21 268
14254.34 300
14255.47 300
14256.59 315
14257.72 317
14258.85 283
14259.98 268
14261.11 277
14262.24 279
14263.36 295
14264.49 292
14265.62 282
14266.75 338
14267.88 268
14269.01 320
14270.14 284
14271.26 293
14272.39 283
14273.52 259
14274.65 299
14275.78 265
14276.91 270
14278.04 284
14279.17 294
14280.30 316
14281.42 323
14282.55 324
14283.68 304
14284.81 308
14285.94 308
14287.07 315
14288.20 252
14289.33 262
14290.46 305
14291.59 268
14292.72 295
14293.85 283
14294.98 283
14296.11 299
14297.24 259
14298.37 260
14299.50 261
14300.63 284
14301.76 262
14302.89 283
14304.02 253
14305.15 279
14306.28 286
14307.41 261
14308.54 267
14309.67 282
14310.80 307
14311.93 291
14313.06 242
14314.19 258
14315.32 270
14316.45 279
14317.58 307
14318.71 267
14319.84 239
14320.97 227
14322.10 317
14323.23 283
14324.36 279
14325.49 293
14326.63 318
14327.76 330
14328.89 280
14330.02 263
14331.15 269
14332.28 302
14333.41 271
14334.54 290
14335.67 259
14336.81 290
14337.94 275
14339.07 276
14340.20 252
14341.33 249
14342.46 284
14343.59 297
14344.73 289
14345.86 280
14346.99 263
14348.12 263
14349.25 290
14350.38 292
14351.52 254
14352.65 261
14353.78 273
14354.91 250
14356.04 244
14357.18 248
14358.31 309
14359.44 299
14360.57 263
14361.71 249
14362.84 264
14363.97 272
14365.10 221
14366.24 258
14367.37 254
14368.50 262
14369.63 237
14370.77 253
14371.90 263
14373.03 289
14374.16 219
14375.30 260
14376.43 275
14377.56 262
14378.70 247
14379.83 263
14380.96 254
14382.09 273
14383.23 252
14384.36 210
14385.49 301
14386.63 270
14387.76 253
14388.89 232
14390.03 249
14391.16 252
14392.29 291
14393.43 297
14394.56 277
14395.70 286
14396.83 278
14397.96 295
14399.10 282
14400.23 280
14401.36 261
14402.50 252
14403.63 248
14404.77 245
14405.90 262
14407.03 268
14408.17 221
14409.30 258
14410.44 257
14411.57 258
14412.71 247
14413.84 247
14414.97 245
14416.11 221
14417.24 255
14418.38 206
14419.51 281
14420.65 243
14421.78 265
14422.92 280
14424.05 284
14425.19 245
14426.32 258
14427.46 248
14428.59 268
14429.73 260
14430.86 246
14432.00 268
14433.13 227
14434.27 269
14435.40 310
14436.54 316
14437.67 248
14438.81 287
14439.94 266
14441.08 252
14442.21 236
14443.35 291
14444.48 257
14445.62 292
14446.76 269
14447.89 250
14449.03 251
14450.16 267
14451.30 278
14452.43 263
14453.57 255
14454.71 211
14455.84 254
14456.98 279
14458.11 272
14459.25 246
14460.39 284
14461.52 269
14462.66 280
14463.80 286
14464.93 281
14466.07 282
14467.20 272
14468.34 273
14469.48 274
14470.61 291
14471.75 278
14472.89 300
14474.02 300
14475.16 280
14476.30 260
14477.43 253
14478.57 278
14479.71 270
14480.85 293
14481.98 284
14483.12 321
14484.26 306
14485.39 329
14486.53 282
14487.67 306
14488.81 307
14489.94 293
14491.08 285
14492.22 285
14493.36 276
14494.49 304
14495.63 309
14496.77 276
14497.91 278
14499.04 264
14500.18 264
14501.32 284
14502.46 256
14503.59 241
14504.73 269
14505.87 272
14507.01 292
14508.15 259
14509.28 290
14510.42 274
14511.56 285
14512.70 293
14513.84 253
14514.98 232
14516.11 292
14517.25 267
14518.39 262
14519.53 271
14520.67 260
14521.81 266
14522.95 225
14524.08 255
14525.22 274
14526.36 278
14527.50 265
14528.64 292
14529.78 250
14530.92 258
14532.06 252
14533.20 290
14534.33 310
14535.47 276
14536.61 263
14537.75 264
14538.89 248
14540.03 263
14541.17 275
14542.31 256
14543.45 273
14544.59 274
14545.73 269
14546.87 239
14548.01 265
14549.15 273
14550.29 258
14551.43 253
14552.57 258
14553.71 238
14554.85 275
14555.99 264
14557.13 224
14558.27 263
14559.41 293
14560.55 306
14561.69 263
14562.83 279
14563.97 243
14565.11 280
14566.25 270
14567.39 296
14568.53 276
14569.67 272
14570.81 267
14571.95 308
14573.09 294
14574.23 282
14575.37 332
14576.51 289
14577.65 282
14578.79 285
14579.94 333
14581.08 289
14582.22 277
14583.36 300
14584.50 294
14585.64 324
14586.78 302
14587.92 316
14589.06 311
14590.21 332
14591.35 341
14592.49 321
14593.63 324
14594.77 324
14595.91 313
14597.05 354
14598.20 319
14599.34 323
14600.48 285
14601.62 299
14602.76 302
14603.90 331
14605.05 305
14606.19 289
14607.33 294
14608.47 316
14609.61 337
14610.76 316
14611.90 303
14613.04 331
14614.18 341
14615.32 351
14616.47 323
14617.61 332
14618.75 335
14619.89 307
14621.04 337
14622.18 372
14623.32 318
14624.46 330
14625.61 335
14626.75 366
14627.89 308
14629.04 318
14630.18 324
14631.32 363
14632.46 313
14633.61 322
14634.75 353
14635.89 359
14637.04 347
14638.18 348
14639.32 373
14640.47 345
14641.61 349
14642.75 402
14643.90 397
14645.04 406
14646.18 411
14647.33 436
14648.47 386
14649.61 373
14650.76 435
14651.90 406
14653.05 398
14654.19 382
14655.33 362
14656.48 352
14657.62 359
14658.76 308
14659.91 325
14661.05 326
14662.20 358
14663.34 377
14664.49 317
14665.63 321
14666.77 368
14667.92 309
14669.06 298
14670.21 327
14671.35 324
14672.50 295
14673.64 321
14674.79 282
14675.93 279
14677.07 310
14678.22 303
14679.36 302
14680.51 318
14681.65 267
14682.80 270
14683.94 286
14685.09 316
14686.23 279
14687.38 278
14688.52 298
14689.67 298
14690.81 377
14691.96 305
14693.10 263
14694.25 253
14695.40 300
14696.54 245
14697.69 268
14698.83 259
14699.98 245
14701.12 250
14702.27 260
14703.41 286
14704.56 249
14705.71 293
14706.85 279
14708.00 270
14709.14 269
14710.29 268
14711.44 257
14712.58 249
14713.73 248
14714.87 239
14716.02 250
14717.17 283
14718.31 274
14719.46 249
14720.61 244
14721.75 270
14722.90 277
14724.05 279
14725.19 266
14726.34 256
14727.49 287
14728.63 312
14729.78 256
14730.93 251
14732.07 260
14733.22 272
14734.37 268
14735.51 259
14736.66 277
14737.81 277
14738.95 244
14740.10 274
14741.25 240
14742.40 266
14743.54 269
14744.69 292
14745.84 283
14746.99 278
14748.13 266
14749.28 290
14750.43 264
14751.58 302
14752.72 263
14753.87 265
14755.02 306
14756.17 282
14757.31 243
14758.46 242
14759.61 264
14760.76 279
14761.91 276
14763.05 253
14764.20 263
14765.35 266
14766.50 256
14767.65 258
14768.80 257
14769.94 262
14771.09 315
14772.24 291
14773.39 286
14774.54 253
14775.69 258
14776.83 286
14777.98 279
14779.13 247
14780.28 294
14781.43 274
14782.58 271
14783.73 250
14784.88 239
14786.03 282
14787.17 269
14788.32 252
14789.47 247
14790.62 259
14791.77 260
14792.92 287
14794.07 277
14795.22 323
14796.37 304
14797.52 301
14798.67 279
14799.82 294
14800.97 288
14802.12 274
14803.26 321
14804.41 273
14805.56 250
14806.71 280
14807.86 315
14809.01 303
14810.16 309
14811.31 303
14812.46 286
14813.61 263
14814.76 274
14815.91 277
14817.06 299
14818.21 290
14819.36 259
14820.51 258
14821.66 295
14822.82 272
14823.97 235
14825.12 263
14826.27 242
14827.42 263
14828.57 260
14829.72 236
14830.87 228
14832.02 270
14833.17 270
14834.32 249
14835.47 290
14836.62 232
14837.77 265
14838.93 243
14840.08 242
14841.23 208
14842.38 268
14843.53 283
14844.68 269
14845.83 246
14846.98 255
14848.14 243
14849.29 240
14850.44 280
14851.59 279
14852.74 212
14853.89 262
14855.04 231
14856.20 254
14857.35 214
14858.50 218
14859.65 231
14860.80 232
14861.96 199
14863.11 212
14864.26 253
14865.41 208
14866.56 214
14867.72 206
14868.87 239
14870.02 217
14871.17 202
14872.32 257
14873.48 237
14874.63 206
14875.78 226
14876.93 256
14878.09 244
14879.24 208
14880.39 217
14881.54 214
14882.70 209
14883.85 199
14885.00 197
14886.16 209
14887.31 214
14888.46 196
14889.61 231
14890.77 209
14891.92 221
14893.07 206
14894.23 230
14895.38 235
14896.53 230
14897.69 211
14898.84 205
14899.99 205
14901.15 192
14902.30 215
14903.45 220
14904.61 215
14905.76 217
14906.91 243
14908.07 232
14909.22 197
14910.38 249
14911.53 239
14912.68 205
14913.84 218
14914.99 221
14916.15 234
14917.30 241
14918.45 202
14919.61 254
14920.76 222
14921.92 215
14923.07 231
14924.22 231
14925.38 245
14926.53 227
14927.69 249
14928.84 243
14930.00 214
14931.15 224
14932.31 239
14933.46 249
14934.62 234
14935.77 222
14936.93 216
14938.08 227
14939.24 214
14940.39 244
14941.55 226
14942.70 226
14943.86 223
14945.01 236
14946.17 221
14947.32 243
14948.48 225
14949.63 191
14950.79 200
14951.94 235
14953.10 231
14954.25 212
14955.41 183
14956.56 200
14957.72 237
14958.88 220
14960.03 239
14961.19 218
14962.34 199
14963.50 226
14964.65 201
14965.81 225
14966.97 200
14968.12 255
14969.28 222
14970.43 199
14971.59 234
14972.75 223
14973.90 251
14975.06 220
14976.22 223
14977.37 216
14978.53 227
14979.69 202
14980.84 195
14982.00 212
14983.16 223
14984.31 206
14985.47 197
14986.63 178
14987.78 204
14988.94 221
14990.10 216
14991.25 205
14992.41 206
14993.57 230
14994.72 219
14995.88 220
14997.04 213
14998.20 237
14999.35 219
15000.51 213
15001.67 221
15002.82 210
15003.98 191
15005.14 191
15006.30 206
15007.45 226
15008.61 195
15009.77 205
15010.93 203
15012.09 205
15013.24 183
15014.40 206
15015.56 215
15016.72 205
15017.87 202
15019.03 192
15020.19 195
15021.35 187
15022.51 194
15023.67 208
15024.82 197
15025.98 202
15027.14 205
15028.30 215
15029.46 177
15030.62 207
15031.77 208
15032.93 200
15034.09 201
15035.25 174
15036.41 207
15037.57 193
15038.73 215
15039.88 200
15041.04 206
15042.20 186
15043.36 179
15044.52 201
15045.68 216
15046.84 191
15048.00 193
15049.16 210
15050.32 205
15051.47 186
15052.63 161
15053.79 167
15054.95 191
15056.11 185
15057.27 170
15058.43 211
15059.59 162
15060.75 175
15061.91 167
15063.07 202
15064.23 172
15065.39 176
15066.55 206
15067.71 202
15068.87 196
15070.03 162
15071.19 184
15072.35 215
15073.51 186
15074.67 218
15075.83 197
15076.99 172
15078.15 182
15079.31 176
15080.47 181
15081.63 202
15082.79 185
15083.95 190
15085.11 203
15086.27 175
15087.43 174
15088.59 189
15089.76 205
15090.92 200
15092.08 188
15093.24 209
15094.40 177
15095.56 184
15096.72 206
15097.88 185
15099.04 192
15100.20 189
15101.37 175
15102.53 233
15103.69 191
15104.85 195
15106.01 193
15107.17 188
15108.33 204
15109.50 180
15110.66 189
15111.82 178
15112.98 214
15114.14 206
15115.30 203
15116.47 197
15117.63 181
15118.79 193
15119.95 186
15121.11 166
15122.27 173
15123.44 202
15124.60 198
15125.76 180
15126.92 148
15128.09 188
15129.25 188
15130.41 198
15131.57 188
15132.73 194
15133.90 205
15135.06 182
15136.22 225
15137.38 214
15138.55 171
15139.71 167
15140.87 213
15142.04 171
15143.20 178
15144.36 199
15145.52 166
15146.69 170
15147.85 187
15149.01 190
15150.18 180
15151.34 172
15152.50 186
15153.67 179
15154.83 199
15155.99 205
15157.16 194
15158.32 165
15159.48 156
15160.65 187
15161.81 211
15162.97 187
15164.14 173
15165.30 156
15166.46 186
15167.63 214
15168.79 189
15169.95 176
15171.12 174
15172.28 193
15173.45 181
15174.61 203
15175.77 172
15176.94 182
15178.10 185
15179.27 183
15180.43 178
15181.60 200
15182.76 196
15183.92 216
15185.09 191
15186.25 156
15187.42 163
15188.58 180
15189.75 181
15190.91 186
15192.08 182
15193.24 176
15194.41 175
15195.57 190
15196.74 190
15197.90 213
15199.07 213
15200.23 173
15201.40 206
15202.56 209
15203.73 227
15204.89 210
15206.06 184
15207.22 212
15208.39 199
15209.55 215
15210.72 203
15211.88 224
15213.05 221
15214.21 193
15215.38 238
15216.54 207
15217.71 205
15218.88 197
15220.04 216
15221.21 203
15222.37 199
15223.54 223
15224.71 205
15225.87 197
15227.04 221
15228.20 198
15229.37 186
15230.54 218
15231.70 234
15232.87 217
15234.03 208
15235.20 222
15236.37 237
15237.53 258
15238.70 215
15239.87 198
15241.03 232
15242.20 259
15243.37 287
15244.53 230
15245.70 209
15246.87 195
15248.03 247
15249.20 234
15250.37 243
15251.53 254
15252.70 252
15253.87 229
15255.04 246
15256.20 225
15257.37 197
15258.54 191
15259.70 230
15260.87 206
15262.04 202
15263.21 210
15264.37 232
15265.54 223
15266.71 197
15267.88 232
15269.04 223
15270.21 202
15271.38 206
15272.55 203
15273.72 182
15274.88 199
15276.05 179
15277.22 230
15278.39 198
15279.56 176
15280.72 206
15281.89 189
15283.06 217
15284.23 218
15285.40 205
15286.56 187
15287.73 196
15288.90 215
15290.07 182
15291.24 177
15292.41 220
15293.58 197
15294.74 215
15295.91 203
15297.08 210
15298.25 205
15299.42 211
15300.59 185
15301.76 167
15302.93 194
15304.09 189
15305.26 166
15306.43 186
15307.60 186
15308.77 184
15309.94 201
15311.11 201
15312.28 225
15313.45 180
15314.62 196
15315.79 183
15316.96 186
15318.13 200
15319.30 195
15320.46 198
15321.63 158
15322.80 181
15323.97 191
15325.14 215
15326.31 193
15327.48 182
15328.65 187
15329.82 235
15330.99 209
15332.16 185
15333.33 190
15334.50 202
15335.67 216
15336.84 219
15338.01 240
15339.18 199
15340.36 177
15341.53 210
15342.70 207
15343.87 169
15345.04 194
15346.21 220
15347.38 221
15348.55 175
15349.72 183
15350.89 251
15352.06 209
15353.23 210
15354.40 189
15355.57 170
15356.75 214
15357.92 204
15359.09 160
15360.26 166
15361.43 186
15362.60 216
15363.77 211
15364.94 210
15366.11 189
15367.29 181
15368.46 191
15369.63 158
15370.80 164
15371.97 205
15373.14 204
15374.32 225
15375.49 222
15376.66 177
15377.83 171
15379.00 200
15380.17 199
15381.35 178
15382.52 165
15383.69 183
15384.86 219
15386.03 184
15387.21 177
15388.38 180
15389.55 196
15390.72 179
15391.90 189
15393.07 186
15394.24 178
15395.41 166
15396.59 199
15397.76 186
15398.93 190
15400.10 229
15401.28 196
15402.45 205
15403.62 174
15404.79 160
15405.97 167
15407.14 216
15408.31 195
15409.49 178
15410.66 185
15411.83 202
15413.01 197
15414.18 176
15415.35 159
15416.53 169
15417.70 152
15418.87 170
15420.05 186
15421.22 175
15422.39 157
15423.57 177
15424.74 175
15425.91 189
15427.09 184
15428.26 149
15429.43 174
15430.61 166
15431.78 194
15432.96 195
15434.13 182
15435.30 199
15436.48 197
15437.65 169
15438.83 186
15440.00 210
15441.17 211
15442.35 210
15443.52 187
15444.70 188
15445.87 172
15447.05 184
15448.22 186
15449.40 183
15450.57 197
15451.75 162
15452.92 163
15454.09 207
15455.27 197
15456.44 180
15457.62 197
15458.79 199
15459.97 194
15461.14 202
15462.32 188
15463.49 175
15464.67 176
15465.84 178
15467.02 175
15468.19 179
15469.37 175
15470.55 177
15471.72 181
15472.90 194
15474.07 156
15475.25 172
15476.42 198
15477.60 184
15478.77 207
15479.95 206
15481.13 185
15482.30 174
15483.48 204
15484.65 197
15485.83 168
15487.00 184
15488.18 195
15489.36 200
15490.53 192
15491.71 166
15492.89 207
15494.06 193
15495.24 187
15496.41 173
15497.59 181
15498.77 154
15499.94 185
15501.12 191
15502.30 212
15503.47 175
15504.65 160
15505.83 199
15507.00 201
15508.18 191
15509.36 204
15510.53 185
15511.71 184
15512.89 175
15514.06 172
15515.24 172
15516.42 187
15517.60 167
15518.77 174
15519.95 176
15521.13 204
15522.30 189
15523.48 186
15524.66 187
15525.84 173
15527.01 227
15528.19 174
15529.37 180
15530.55 175
15531.73 208
15532.90 192
15534.08 207
15535.26 181
15536.44 212
15537.61 200
15538.79 188
15539.97 177
15541.15 203
15542.33 223
15543.50 186
15544.68 165
15545.86 167
15547.04 176
15548.22 177
15549.40 200
15550.57 199
15551.75 180
15552.93 201
15554.11 165
15555.29 184
15556.47 205
15557.65 190
15558.82 213
15560.00 208
15561.18 185
15562.36 167
15563.54 200
15564.72 166
15565.90 197
15567.08 188
15568.26 186
15569.43 179
15570.61 172
15571.79 178
15572.97 195
15574.15 168
15575.33 198
15576.51 184
15577.69 191
15578.87 197
15580.05 178
15581.23 198
15582.41 207
15583.59 215
15584.77 206
15585.95 183
15587.13 180
15588.31 185
15589.49 199
15590.67 198
15591.85 225
15593.03 189
15594.21 213
15595.39 187
15596.57 180
15597.75 203
15598.93 178
15600.11 199
15601.29 172
15602.47 220
15603.65 189
15604.83 204
15606.01 230
15607.19 191
15608.37 196
15609.55 215
15610.73 244
15611.91 245
15613.09 211
15614.27 208
15615.45 216
15616.64 237
15617.82 242
15619.00 221
15620.18 245
15621.36 238
15622.54 217
15623.72 208
15624.90 204
15626.08 210
15627.27 233
15628.45 221
15629.63 216
15630.81 195
15631.99 188
15633.17 229
15634.35 243
15635.54 238
15636.72 226
15637.90 238
15639.08 278
15640.26 254
15641.45 262
15642.63 223
15643.81 216
15644.99 231
15646.17 220
15647.36 219
15648.54 194
15649.72 228
15650.90 238
15652.08 236
15653.27 264
15654.45 230
15655.63 261
15656.81 215
15658.00 221
15659.18 210
15660.36 233
15661.54 284
15662.73 249
15663.91 267
15665.09 255
15666.27 195
15667.46 247
15668.64 248
15669.82 244
15671.01 241
15672.19 252
15673.37 265
15674.56 280
15675.74 259
15676.92 283
15678.10 254
15679.29 260
15680.47 255
15681.65 252
15682.84 263
15684.02 226
15685.21 215
15686.39 229
15687.57 221
15688.76 224
15689.94 194
15691.12 243
15692.31 258
15693.49 253
15694.67 222
15695.86 228
15697.04 222
15698.23 225
15699.41 192
15700.59 250
15701.78 220
15702.96 205
15704.15 227
15705.33 228
15706.52 265
15707.70 221
15708.88 224
15710.07 204
15711.25 228
15712.44 252
15713.62 235
15714.81 211
15715.99 216
15717.18 228
15718.36 249
15719.55 224
15720.73 248
15721.92 243
15723.10 246
15724.29 248
15725.47 219
15726.66 218
15727.84 226
15729.03 266
15730.21 240
15731.40 235
15732.58 243
15733.77 263
15734.95 261
15736.14 247
15737.32 229
15738.51 231
15739.69 243
15740.88 235
15742.07 205
15743.25 232
15744.44 262
15745.62 283
15746.81 249
15747.99 210
15749.18 227
15750.37 246
15751.55 272
15752.74 252
15753.93 230
15755.11 218
15756.30 257
15757.48 264
15758.67 270
15759.86 235
15761.04 231
15762.23 260
15763.42 270
15764.60 256
15765.79 257
15766.98 259
15768.16 222
15769.35 268
15770.54 213
15771.72 226
15772.91 229
15774.10 274
15775.28 242
15776.47 255
15777.66 265
15778.84 232
15780.03 229
15781.22 241
15782.41 256
15783.59 255
15784.78 238
15785.97 232
15787.15 234
15788.34 263
15789.53 272
15790.72 230
15791.90 239
15793.09 242
15794.28 257
15795.47 261
15796.65 239
15797.84 270
15799.03 245
15800.22 242
15801.41 224
15802.59 258
15803.78 265
15804.97 249
15806.16 267
15807.35 234
15808.53 221
15809.72 249
15810.91 226
15812.10 196
15813.29 235
15814.48 238
15815.66 247
15816.85 190
15818.04 226
15819.23 212
15820.42 224
15821.61 211
15822.80 225
15823.98 234
15825.17 241
15826.36 219
15827.55 237
15828.74 245
15829.93 213
15831.12 191
15832.31 212
15833.50 239
15834.69 210
15835.87 188
15837.06 194
15838.25 233
15839.44 203
15840.63 193
15841.82 181
15843.01 196
15844.20 215
15845.39 181
15846.58 167
15847.77 168
15848.96 175
15850.15 193
15851.34 205
15852.53 211
15853.72 222
15854.91 240
15856.10 220
15857.29 176
15858.48 198
15859.67 179
15860.86 212
15862.05 188
15863.24 200
15864.43 223
15865.62 221
15866.81 222
15868.00 216
15869.19 213
15870.38 216
15871.57 233
15872.76 246
15873.95 208
15875.14 180
15876.33 182
15877.52 219
15878.72 216
15879.91 185
15881.10 196
15882.29 193
15883.48 195
15884.67 211
15885.86 217
15887.05 212
15888.24 230
15889.43 232
15890.63 244
15891.82 216
15893.01 222
15894.20 215
15895.39 217
15896.58 214
15897.77 195
15898.97 203
15900.16 226
15901.35 217
15902.54 202
15903.73 189
15904.92 187
15906.12 206
15907.31 235
15908.50 219
15909.69 218
15910.88 209
15912.08 268
15913.27 229
15914.46 199
15915.65 184
15916.85 218
15918.04 213
15919.23 222
15920.42 215
15921.61 224
15922.81 194
15924.00 206
15925.19 201
15926.38 220
15927.58 209
15928.77 215
15929.96 243
15931.16 230
15932.35 221
15933.54 221
15934.73 230
15935.93 203
15937.12 210
15938.31 215
15939.51 212
15940.70 222
15941.89 224
15943.09 251
15944.28 215
15945.47 220
15946.67 222
15947.86 204
15949.05 221
15950.25 247
15951.44 196
15952.63 208
15953.83 208
15955.02 221
15956.21 213
15957.41 211
15958.60 220
15959.80 249
15960.99 198
15962.18 227
15963.38 186
15964.57 195
15965.77 218
15966.96 193
15968.15 200
15969.35 201
15970.54 228
15971.74 180
15972.93 171
15974.13 185
15975.32 170
15976.51 201
15977.71 208
15978.90 202
15980.10 200
15981.29 168
15982.49 173
15983.68 196
15984.88 150
15986.07 172
15987.27 197
15988.46 168
15989.66 186
15990.85 183
15992.05 177
15993.24 212
15994.44 190
15995.63 181
15996.83 169
15998.02 188
15999.22 185
16000.41 178
16001.61 184
16002.80 169
16004.00 180
16005.20 158
16006.39 192
16007.59 181
16008.78 170
16009.98 163
16011.17 189
16012.37 211
16013.57 177
16014.76 176
16015.96 210
16017.15 188
16018.35 185
16019.55 189
16020.74 179
16021.94 191
16023.13 194
16024.33 164
16025.53 159
16026.72 161
16027.92 170
16029.12 195
16030.31 181
16031.51 181
16032.71 189
16033.90 155
16035.10 159
16036.30 198
16037.49 174
16038.69 167
16039.89 171
16041.08 172
16042.28 140
16043.48 147
16044.67 190
16045.87 184
16047.07 174
16048.27 208
16049.46 189
16050.66 179
16051.86 178
16053.06 194
16054.25 184
16055.45 184
16056.65 191
16057.84 177
16059.04 178
16060.24 164
16061.44 175
16062.64 188
16063.83 159
16065.03 187
16066.23 185
16067.43 192
16068.62 169
16069.82 177
16071.02 204
16072.22 211
16073.42 197
16074.62 150
16075.81 184
16077.01 154
16078.21 166
16079.41 164
16080.61 166
16081.81 186
16083.00 218
16084.20 169
16085.40 147
16086.60 151
16087.80 160
16089.00 168
16090.20 181
16091.39 145
16092.59 166
16093.79 154
16094.99 178
16096.19 193
16097.39 170
16098.59 164
16099.79 160
16100.99 187
16102.19 150
16103.38 143
16104.58 164
16105.78 172
16106.98 165
16108.18 153
16109.38 170
16110.58 180
16111.78 181
16112.98 170
16114.18 173
16115.38 187
16116.58 156
16117.78 182
16118.98 162
16120.18 164
16121.38 178
16122.58 162
16123.78 147
16124.98 180
16126.18 183
16127.38 167
16128.58 194
16129.78 138
16130.98 140
16132.18 144
16133.38 134
16134.58 158
16135.78 145
16136.98 136
16138.18 171
16139.38 167
16140.58 160
16141.78 164
16142.98 183
16144.19 165
16145.39 196
16146.59 174
16147.79 159
16148.99 164
16150.19 162
16151.39 203
16152.59 190
16153.79 152
16154.99 176
16156.20 162
16157.40 154
16158.60 156
16159.80 138
16161.00 162
16162.20 161
16163.40 162
16164.61 146
16165.81 168
16167.01 149
16168.21 172
16169.41 173
16170.61 161
16171.82 147
16173.02 179
16174.22 159
16175.42 140
16176.62 130
16177.82 127
16179.03 154
16180.23 157
16181.43 167
16182.63 165
16183.84 173
16185.04 168
16186.24 135
16187.44 162
16188.65 154
16189.85 181
16191.05 186
16192.25 150
16193.46 150
16194.66 170
16195.86 154
16197.06 160
16198.27 163
16199.47 156
16200.67 169
16201.87 188
16203.08 163
16204.28 167
16205.48 175
16206.69 168
16207.89 166
16209.09 180
16210.30 167
16211.50 161
16212.70 176
16213.91 171
16215.11 162
16216.31 180
16217.52 181
16218.72 164
16219.92 147
16221.13 160
16222.33 154
16223.53 141
16224.74 153
16225.94 153
16227.15 159
16228.35 182
16229.55 150
16230.76 172
16231.96 170
16233.17 144
16234.37 170
16235.57 158
16236.78 175
16237.98 164
16239.19 177
16240.39 156
16241.60 156
16242.80 191
16244.00 170
16245.21 167
16246.41 172
16247.62 168
16248.82 177
16250.03 188
16251.23 166
16252.44 174
16253.64 186
16254.85 176
16256.05 175
16257.26 173
16258.46 145
16259.67 175
16260.87 160
16262.08 165
16263.28 162
16264.49 169
16265.69 177
16266.90 171
16268.10 185
16269.31 164
16270.51 160
16271.72 149
16272.93 152
16274.13 177
16275.34 184
16276.54 196
16277.75 169
16278.95 175
16280.16 159
16281.37 175
16282.57 171
16283.78 149
16284.98 187
16286.19 187
16287.40 190
16288.60 167
16289.81 168
16291.01 196
16292.22 144
16293.43 160
16294.63 179
16295.84 179
16297.05 182
16298.25 169
16299.46 188
16300.67 166
16301.87 176
16303.08 179
16304.29 184
16305.49 198
16306.70 159
16307.91 188
16309.11 178
16310.32 178
16311.53 170
16312.73 161
16313.94 171
16315.15 193
16316.36 173
16317.56 168
16318.77 191
16319.98 175
16321.19 172
16322.39 191
16323.60 176
16324.81 176
16326.02 186
16327.22 183
16328.43 186
16329.64 191
16330.85 184
16332.05 209
16333.26 189
16334.47 177
16335.68 176
16336.88 177
16338.09 168
16339.30 159
16340.51 180
16341.72 167
16342.93 187
16344.13 179
16345.34 186
16346.55 154
16347.76 195
16348.97 170
16350.18 170
16351.38 180
16352.59 154
16353.80 213
16355.01 203
16356.22 161
16357.43 177
16358.64 200
16359.84 179
16361.05 173
16362.26 167
16363.47 166
16364.68 182
16365.89 190
16367.10 184
16368.31 145
16369.52 173
16370.73 163
16371.93 161
16373.14 165
16374.35 165
16375.56 157
16376.77 152
16377.98 157
16379.19 172
16380.40 178
16381.61 155
16382.82 166
16384.03 183
16385.24 172
16386.45 142
16387.66 124
16388.87 154
16390.08 164
16391.29 165
16392.50 149
16393.71 126
16394.92 175
16396.13 149
16397.34 151
16398.55 147
16399.76 158
16400.97 166
16402.18 156
16403.39 152
16404.60 146
16405.81 160
16407.02 160
16408.23 197
16409.44 172
16410.65 149
16411.86 141
16413.08 141
16414.29 164
16415.50 147
16416.71 162
16417.92 178
16419.13 149
16420.34 163
16421.55 158
16422.76 167
16423.97 178
16425.19 143
16426.40 160
16427.61 158
16428.82 170
16430.03 165
16431.24 179
16432.45 156
16433.67 143
16434.88 161
16436.09 153
16437.30 122
16438.51 168
16439.72 168
16440.94 141
16442.15 139
16443.36 133
16444.57 140
16445.78 146
16446.99 159
16448.21 150
16449.42 162
16450.63 178
16451.84 158
16453.06 119
16454.27 150
16455.48 143
16456.69 147
16457.90 166
16459.12 146
16460.33 153
16461.54 168
16462.75 153
16463.97 159
16465.18 152
16466.39 141
16467.61 161
16468.82 177
16470.03 150
16471.24 145
16472.46 161
16473.67 157
16474.88 168
16476.10 143
16477.31 135
16478.52 135
16479.74 155
16480.95 193
16482.16 162
16483.38 120
16484.59 151
16485.80 152
16487.02 137
16488.23 160
16489.44 159
16490.66 155
16491.87 168
16493.08 168
16494.30 158
16495.51 182
16496.73 166
16497.94 176
16499.15 168
16500.37 159
16501.58 156
16502.80 162
16504.01 156
16505.22 151
16506.44 139
16507.65 147
16508.87 133
16510.08 162
16511.30 163
16512.51 137
16513.72 139
16514.94 128
16516.15 154
16517.37 154
16518.58 150
16519.80 147
16521.01 147
16522.23 150
16523.44 131
16524.66 140
16525.87 150
16527.09 150
16528.30 167
16529.52 137
16530.73 141
16531.95 134
16533.16 145
16534.38 159
16535.59 138
16536.81 145
16538.02 163
16539.24 155
16540.45 153
16541.67 152
16542.89 148
16544.10 159
16545.32 144
16546.53 140
16547.75 152
16548.96 191
16550.18 147
16551.40 136
16552.61 136
16553.83 160
16555.04 158
16556.26 150
16557.48 175
16558.69 145
16559.91 166
16561.12 193
16562.34 156
16563.56 170
16564.77 165
16565.99 141
16567.21 140
16568.42 153
16569.64 145
16570.86 149
16572.07 157
16573.29 169
16574.51 144
16575.72 146
16576.94 185
16578.16 163
16579.37 146
16580.59 158
16581.81 173
16583.02 171
16584.24 177
16585.46 168
16586.68 143
16587.89 167
16589.11 171
16590.33 196
16591.54 175
16592.76 168
16593.98 163
16595.20 156
16596.41 146
16597.63 144
16598.85 158
16600.07 161
16601.29 170
16602.50 153
16603.72 160
16604.94 158
16606.16 175
16607.37 174
16608.59 147
16609.81 155
16611.03 145
16612.25 154
16613.46 145
16614.68 160
16615.90 162
16617.12 160
16618.34 153
16619.56 155
16620.77 161
16621.99 138
16623.21 150
16624.43 148
16625.65 145
16626.87 129
16628.09 144
16629.30 148
16630.52 148
16631.74 138
16632.96 157
16634.18 152
16635.40 132
16636.62 148
16637.84 147
16639.06 144
16640.28 147
16641.49 144
16642.71 138
16643.93 148
16645.15 178
16646.37 157
16647.59 156
16648.81 159
16650.03 153
16651.25 136
16652.47 129
16653.69 178
16654.91 157
16656.13 155
16657.35 151
16658.57 173
16659.79 147
16661.01 139
16662.23 167
16663.45 167
16664.67 142
16665.89 136
16667.11 153
16668.33 141
16669.55 152
16670.77 138
16671.99 176
16673.21 155
16674.43 154
16675.65 148
16676.87 137
16678.09 134
16679.31 123
16680.53 145
16681.75 164
16682.97 165
16684.19 136
16685.42 150
16686.64 139
16687.86 129
16689.08 139
16690.30 141
16691.52 162
16692.74 192
16693.96 168
16695.18 152
16696.40 137
16697.63 169
16698.85 141
16700.07 142
16701.29 141
16702.51 164
16703.73 184
16704.95 174
16706.18 150
16707.40 161
16708.62 149
16709.84 167
16711.06 156
16712.28 153
16713.51 165
16714.73 175
16715.95 132
16717.17 133
16718.39 148
16719.62 132
16720.84 158
16722.06 168
16723.28 156
16724.50 149
16725.73 127
16726.95 141
16728.17 147
16729.39 158
16730.62 164
16731.84 166
16733.06 148
16734.28 142
16735.51 140
16736.73 145
16737.95 165
16739.18 178
16740.40 172
16741.62 155
16742.84 167
16744.07 160
16745.29 138
16746.51 133
16747.74 135
16748.96 166
16750.18 170
16751.41 132
16752.63 169
16753.85 158
16755.08 148
16756.30 111
16757.52 125
16758.75 139
16759.97 153
16761.19 142
16762.42 138
16763.64 161
16764.86 142
16766.09 155
16767.31 145
16768.54 159
16769.76 135
16770.98 128
16772.21 146
16773.43 152
16774.66 161
16775.88 156
16777.10 152
16778.33 141
16779.55 153
16780.78 145
16782.00 121
16783.22 127
16784.45 113
16785.67 137
16786.90 145
16788.12 147
16789.35 175
16790.57 147
16791.80 147
16793.02 151
16794.25 143
16795.47 159
16796.70 120
16797.92 133
16799.15 149
16800.37 147
16801.60 154
16802.82 152
16804.05 168
16805.27 144
16806.50 151
16807.72 164
16808.95 136
16810.17 169
16811.40 157
16812.62 172
16813.85 143
16815.07 178
16816.30 155
16817.53 143
16818.75 175
16819.98 137
16821.20 155
16822.43 161
16823.65 137
16824.88 152
16826.11 129
16827.33 151
16828.56 147
16829.78 153
16831.01 145
16832.24 166
16833.46 175
16834.69 162
16835.92 150
16837.14 149
16838.37 156
16839.60 158
16840.82 167
16842.05 167
16843.27 136
16844.50 132
16845.73 146
16846.96 161
16848.18 147
16849.41 139
16850.64 147
16851.86 138
16853.09 148
16854.32 167
16855.54 185
16856.77 152
16858.00 146
16859.22 171
16860.45 159
16861.68 165
16862.91 150
16864.13 175
16865.36 145
16866.59 180
16867.82 183
16869.04 165
16870.27 165
16871.50 154
16872.73 161
16873.95 187
16875.18 166
16876.41 159
16877.64 160
16878.87 165
16880.09 151
16881.32 177
16882.55 163
16883.78 189
16885.01 180
16886.23 174
16887.46 167
16888.69 192
16889.92 191
16891.15 178
16892.38 161
16893.60 172
16894.83 198
16896.06 210
16897.29 161
16898.52 167
16899.75 177
16900.98 180
16902.20 184
16903.43 172
16904.66 194
16905.89 181
16907.12 170
16908.35 160
16909.58 146
16910.81 172
16912.04 160
16913.26 162
16914.49 150
16915.72 162
16916.95 181
16918.18 180
16919.41 168
16920.64 180
16921.87 176
16923.10 165
16924.33 192
16925.56 159
16926.79 155
16928.02 190
16929.25 167
16930.48 163
16931.71 154
16932.94 149
16934.17 161
16935.40 144
16936.63 152
16937.86 156
16939.09 134
16940.32 134
16941.55 137
16942.78 145
16944.01 139
16945.24 140
16946.47 150
16947.70 144
16948.93 144
16950.16 149
16951.39 140
16952.62 153
16953.85 161
16955.08 144
16956.31 172
16957.54 164
16958.77 146
16960.01 125
16961.24 141
16962.47 160
16963.70 149
16964.93 175
16966.16 144
16967.39 118
16968.62 147
16969.85 166
16971.08 127
16972.32 115
16973.55 126
16974.78 136
16976.01 154
16977.24 137
16978.47 155
16979.70 149
16980.94 140
16982.17 133
16983.40 137
16984.63 137
16985.86 146
16987.10 158
16988.33 154
16989.56 152
16990.79 139
16992.02 161
16993.26 160
16994.49 155
16995.72 165
16996.95 147
16998.18 140
16999.42 145
17000.65 146
17001.88 141
17003.11 155
17004.35 157
17005.58 160
17006.81 160
17008.04 151
17009.28 153
17010.51 163
17011.74 124
17012.97 129
17014.21 147
17015.44 167
17016.67 160
17017.91 126
17019.14 125
17020.37 122
17021.60 138
17022.84 146
17024.07 140
17025.30 133
17026.54 157
17027.77 145
17029.00 127
17030.24 134
17031.47 139
17032.70 135
17033.94 123
17035.17 154
17036.41 146
17037.64 147
17038.87 131
17040.11 152
17041.34 144
17042.57 137
17043.81 148
17045.04 122
17046.28 130
17047.51 132
17048.74 142
17049.98 156
17051.21 146
17052.45 144
17053.68 137
17054.92 152
17056.15 162
17057.38 119
17058.62 142
17059.85 143
17061.09 137
17062.32 127
17063.56 135
17064.79 145
17066.03 127
17067.26 162
17068.50 144
17069.73 144
17070.97 163
17072.20 149
17073.44 135
17074.67 154
17075.91 157
17077.14 169
17078.38 157
17079.61 142
17080.85 142
17082.08 155
17083.32 144
17084.55 134
17085.79 156
17087.02 156
17088.26 137
17089.49 142
17090.73 138
17091.97 145
17093.20 144
17094.44 151
17095.67 133
17096.91 145
17098.14 139
17099.38 169
17100.62 143
17101.85 143
17103.09 143
17104.32 159
17105.56 144
17106.80 162
17108.03 138
17109.27 140
17110.51 152
17111.74 132
17112.98 124
17114.21 136
17115.45 131
17116.69 131
17117.92 115
17119.16 129
17120.40 147
17121.63 136
17122.87 119
17124.11 117
17125.34 137
17126.58 144
17127.82 140
17129.06 155
17130.29 154
17131.53 139
17132.77 145
17134.00 146
17135.24 142
17136.48 149
17137.72 145
17138.95 112
17140.19 152
17141.43 125
17142.67 140
17143.90 142
17145.14 135
17146.38 127
17147.62 131
17148.85 119
17150.09 171
17151.33 141
17152.57 113
17153.80 123
17155.04 158
17156.28 175
17157.52 133
17158.76 130
17159.99 144
17161.23 131
17162.47 132
17163.71 150
17164.95 147
17166.19 150
17167.42 125
17168.66 150
17169.90 121
17171.14 138
17172.38 144
17173.62 107
17174.86 127
17176.09 143
17177.33 134
17178.57 136
17179.81 148
17181.05 127
17182.29 119
17183.53 130
17184.77 126
17186.01 128
17187.24 154
17188.48 134
17189.72 170
17190.96 143
17192.20 162
17193.44 154
17194.68 129
17195.92 140
17197.16 108
17198.40 150
17199.64 130
17200.88 135
17202.12 124
17203.36 143
17204.60 140
17205.84 127
17207.08 145
17208.32 140
17209.56 135
17210.80 138
17212.04 145
17213.28 133
17214.52 131
17215.76 150
17217.00 127
17218.24 102
17219.48 135
17220.72 136
17221.96 151
17223.20 147
17224.44 132
17225.68 135
17226.92 133
17228.16 118
17229.40 116
17230.64 113
17231.88 123
17233.12 132
17234.36 129
17235.60 127
17236.85 147
17238.09 142
17239.33 113
17240.57 115
17241.81 119
17243.05 138
17244.29 148
17245.53 124
17246.77 115
17248.02 117
17249.26 150
17250.50 125
17251.74 112
17252.98 128
17254.22 141
17255.46 150
17256.71 123
17257.95 113
17259.19 138
17260.43 121
17261.67 122
17262.91 162
17264.16 128
17265.40 122
17266.64 150
17267.88 153
17269.12 136
17270.37 127
17271.61 129
17272.85 147
17274.09 153
17275.34 165
17276.58 136
17277.82 166
17279.06 140
17280.30 145
17281.55 109
17282.79 131
17284.03 153
17285.27 162
17286.52 131
17287.76 134
17289.00 134
17290.25 138
17291.49 140
17292.73 116
17293.97 142
17295.22 150
17296.46 142
17297.70 152
17298.95 142
17300.19 142
17301.43 125
17302.68 124
17303.92 149
17305.16 143
17306.41 137
17307.65 138
17308.89 129
17310.14 147
17311.38 128
17312.62 137
17313.87 138
17315.11 149
17316.36 127
17317.60 128
17318.84 128
17320.09 130
17321.33 134
17322.58 150
17323.82 115
17325.06 131
17326.31 135
17327.55 146
17328.80 124
17330.04 131
17331.28 128
17332.53 117
17333.77 147
17335.02 129
17336.26 136
17337.51 114
17338.75 123
17340.00 122
17341.24 133
17342.48 110
17343.73 139
17344.97 143
17346.22 133
17347.46 121
17348.71 128
17349.95 133
17351.20 117
17352.44 134
17353.69 127
17354.93 142
17356.18 136
17357.42 165
17358.67 120
17359.92 117
17361.16 128
17362.41 147
17363.65 115
17364.90 128
17366.14 126
17367.39 124
17368.63 142
17369.88 124
17371.13 144
17372.37 132
17373.62 145
17374.86 123
17376.11 129
17377.35 122
17378.60 136
17379.85 115
17381.09 148
17382.34 122
17383.59 127
17384.83 143
17386.08 127
17387.32 138
17388.57 133
17389.82 146
17391.06 126
17392.31 146
17393.56 123
17394.80 117
17396.05 122
17397.30 123
17398.54 99
17399.79 112
17401.04 115
17402.28 143
17403.53 134
17404.78 132
17406.02 133
17407.27 137
17408.52 140
17409.77 134
17411.01 127
17412.26 140
17413.51 143
17414.75 134
17416.00 148
17417.25 137
17418.50 121
17419.74 121
17420.99 121
17422.24 155
17423.49 124
17424.73 141
17425.98 141
17427.23 109
17428.48 129
17429.73 149
17430.97 141
17432.22 151
17433.47 131
17434.72 119
17435.97 104
17437.21 156
17438.46 107
17439.71 126
17440.96 127
17442.21 144
17443.45 135
17444.70 134
17445.95 155
17447.20 138
17448.45 121
17449.70 107
17450.95 131
17452.19 129
17453.44 130
17454.69 108
17455.94 134
17457.19 130
17458.44 159
17459.69 143
17460.94 141
17462.19 138
17463.43 128
17464.68 116
17465.93 136
17467.18 117
17468.43 151
17469.68 113
17470.93 115
17472.18 130
17473.43 111
17474.68 125
17475.93 124
17477.18 140
17478.43 158
17479.68 150
17480.93 126
17482.18 136
17483.43 149
17484.68 134
17485.93 118
17487.17 115
17488.42 121
17489.67 122
17490.92 115
17492.18 120
17493.43 123
17494.68 124
17495.93 141
17497.18 133
17498.43 131
17499.68 98
17500.93 129
17502.18 141
17503.43 130
17504.68 131
17505.93 123
17507.18 136
17508.43 126
17509.68 130
17510.93 119
17512.18 138
17513.43 117
17514.68 120
17515.94 120
17517.19 136
17518.44 127
17519.69 152
17520.94 135
17522.19 140
17523.44 142
17524.69 138
17525.94 151
17527.20 149
17528.45 155
17529.70 122
17530.95 163
17532.20 153
17533.45 133
17534.70 137
17535.96 121
17537.21 147
17538.46 155
17539.71 158
17540.96 152
17542.22 151
17543.47 159
17544.72 172
17545.97 143
17547.22 130
17548.48 136
17549.73 153
17550.98 135
17552.23 162
17553.48 144
17554.74 133
17555.99 162
17557.24 154
17558.49 143
17559.75 131
17561.00 137
17562.25 124
17563.50 143
17564.76 125
17566.01 117
17567.26 141
17568.52 165
17569.77 153
17571.02 142
17572.27 147
17573.53 169
17574.78 137
17576.03 140
17577.29 125
17578.54 128
17579.79 144
17581.05 149
17582.30 166
17583.55 149
17584.81 145
17586.06 140
17587.31 154
17588.57 130
17589.82 128
17591.07 145
17592.33 181
17593.58 150
17594.83 125
17596.09 122
17597.34 128
17598.60 147
17599.85 146
17601.10 142
17602.36 144
17603.61 147
17604.87 138
17606.12 130
17607.37 108
17608.63 136
17609.88 138
17611.14 140
17612.39 160
17613.65 151
17614.90 145
17616.16 142
17617.41 137
17618.66 158
17619.92 135
17621.17 148
17622.43 129
17623.68 122
17624.94 139
17626.19 150
17627.45 162
17628.70 154
17629.96 148
17631.21 139
17632.47 132
17633.72 124
17634.98 123
17636.23 125
17637.49 124
17638.74 120
17640.00 159
17641.26 143
17642.51 139
17643.77 125
17645.02 129
17646.28 144
17647.53 141
17648.79 114
17650.04 114
17651.30 133
17652.56 135
17653.81 130
17655.07 109
17656.32 138
17657.58 112
17658.84 112
17660.09 127
17661.35 144
17662.60 135
17663.86 121
17665.12 126
17666.37 129
17667.63 122
17668.89 152
17670.14 157
17671.40 162
17672.66 123
17673.91 116
17675.17 133
17676.43 118
17677.68 151
17678.94 137
17680.20 129
17681.45 117
17682.71 148
17683.97 122
17685.22 137
17686.48 124
17687.74 129
17688.99 133
17690.25 117
17691.51 123
17692.77 159
17694.02 140
17695.28 113
17696.54 128
17697.80 128
17699.05 132
17700.31 133
17701.57 133
17702.83 127
17704.08 112
17705.34 127
17706.60 130
17707.86 116
17709.11 109
17710.37 121
17711.63 120
17712.89 128
17714.15 122
17715.40 150
17716.66 136
17717.92 131
17719.18 129
17720.44 118
17721.70 120
17722.95 129
17724.21 125
17725.47 121
17726.73 141
17727.99 148
17729.25 135
17730.51 105
17731.76 147
17733.02 140
17734.28 143
17735.54 146
17736.80 120
17738.06 110
17739.32 147
17740.58 127
17741.83 158
17743.09 125
17744.35 116
17745.61 118
17746.87 152
17748.13 103
17749.39 110
17750.65 116
17751.91 129
17753.17 119
17754.43 122
17755.69 130
17756.95 134
17758.21 120
17759.47 116
17760.73 121
17761.98 124
17763.24 119
17764.50 138
17765.76 117
17767.02 113
17768.28 137
17769.54 126
17770.80 116
17772.06 121
17773.32 120
17774.58 133
17775.84 117
17777.11 125
17778.37 110
17779.63 134
17780.89 114
17782.15 122
17783.41 94
17784.67 99
17785.93 115
17787.19 120
17788.45 126
17789.71 95
17790.97 126
17792.23 120
17793.49 132
17794.75 112
17796.01 122
17797.28 126
17798.54 132
17799.80 137
17801.06 109
17802.32 110
17803.58 121
17804.84 109
17806.10 135
17807.37 137
17808.63 132
17809.89 119
17811.15 115
17812.41 121
17813.67 122
17814.93 126
17816.20 121
17817.46 120
17818.72 115
17819.98 114
17821.24 103
17822.50 126
17823.77 142
17825.03 116
17826.29 143
17827.55 112
17828.81 95
17830.08 98
17831.34 126
17832.60 122
17833.86 127
17835.13 119
17836.39 137
17837.65 120
17838.91 108
17840.18 100
17841.44 125
17842.70 103
17843.96 120
17845.23 126
17846.49 99
17847.75 101
17849.01 137
17850.28 128
17851.54 117
17852.80 121
17854.07 125
17855.33 112
17856.59 111
17857.86 116
17859.12 116
17860.38 126
17861.65 101
17862.91 109
17864.17 133
17865.44 149
17866.70 107
17867.96 140
17869.23 115
17870.49 118
17871.75 119
17873.02 123
17874.28 113
17875.54 134
17876.81 135
17878.07 112
17879.34 128
17880.60 128
17881.86 101
17883.13 104
17884.39 109
17885.66 121
17886.92 116
17888.18 121
17889.45 113
17890.71 116
17891.98 165
17893.24 134
17894.51 126
17895.77 120
17897.04 121
17898.30 155
17899.56 96
17900.83 110
17902.09 112
17903.36 127
17904.62 119
17905.89 124
17907.15 145
17908.42 113
17909.68 129
17910.95 114
17912.21 161
17913.48 96
17914.74 114
17916.01 129
17917.27 131
17918.54 125
17919.80 129
17921.07 109
17922.34 126
17923.60 126
17924.87 118
17926.13 116
17927.40 125
17928.66 109
17929.93 152
17931.19 129
17932.46 95
17933.73 109
17934.99 105
17936.26 121
17937.52 102
17938.79 121
17940.06 118
17941.32 116
17942.59 97
17943.85 133
17945.12 115
17946.39 121
17947.65 112
17948.92 116
17950.19 135
17951.45 135
17952.72 137
17953.99 115
17955.25 118
17956.52 124
17957.79 112
17959.05 109
17960.32 117
17961.59 90
17962.85 122
17964.12 110
17965.39 113
17966.65 98
17967.92 123
17969.19 144
17970.45 120
17971.72 129
17972.99 109
17974.26 122
17975.52 136
17976.79 156
17978.06 135
17979.33 109
17980.59 111
17981.86 109
17983.13 106
17984.40 127
17985.66 126
17986.93 125
17988.20 128
17989.47 138
17990.73 105
17992.00 132
17993.27 127
17994.54 117
17995.81 130
17997.07 117
17998.34 112
17999.61 111
18000.88 121
18002.15 109
18003.42 122
18004.68 112
18005.95 120
18007.22 123
18008.49 96
18009.76 123
18011.03 116
18012.30 138
18013.56 127
18014.83 134
18016.10 117
18017.37 120
18018.64 99
18019.91 118
18021.18 109
18022.45 120
18023.71 140
18024.98 110
18026.25 104
18027.52 119
18028.79 143
18030.06 150
18031.33 114
18032.60 115
18033.87 120
18035.14 146
18036.41 103
18037.68 95
18038.95 116
18040.22 121
18041.49 126
18042.76 116
18044.02 116
18045.29 110
18046.56 136
18047.83 139
18049.10 116
18050.37 120
18051.64 111
18052.91 125
18054.18 123
18055.45 124
18056.72 133
18057.99 148
18059.27 121
18060.54 114
18061.81 86
18063.08 126
18064.35 123
18065.62 124
18066.89 103
18068.16 114
18069.43 115
18070.70 135
18071.97 120
18073.24 114
18074.51 102
18075.78 115
18077.05 140
18078.32 126
18079.60 119
18080.87 117
18082.14 125
18083.41 122
18084.68 119
18085.95 100
18087.22 133
18088.49 145
18089.77 125
18091.04 102
18092.31 113
18093.58 121
18094.85 148
18096.12 118
18097.39 119
18098.67 123
18099.94 125
18101.21 141
18102.48 119
18103.75 120
18105.02 119
18106.30 136
18107.57 109
18108.84 119
18110.11 115
18111.38 120
18112.66 116
18113.93 146
18115.20 136
18116.47 111
18117.75 128
18119.02 131
18120.29 111
18121.56 91
18122.84 138
18124.11 115
18125.38 130
18126.65 128
18127.93 116
18129.20 112
18130.47 138
18131.74 134
18133.02 128
18134.29 124
18135.56 107
18136.84 130
18138.11 123
18139.38 124
18140.66 124
18141.93 130
18143.20 133
18144.48 118
18145.75 111
18147.02 154
18148.30 139
18149.57 140
18150.84 138
18152.12 128
18153.39 125
18154.66 108
18155.94 114
18157.21 122
18158.48 105
18159.76 116
18161.03 115
18162.31 113
18163.58 124
18164.85 103
18166.13 128
18167.40 123
18168.68 130
18169.95 101
18171.22 113
18172.50 121
18173.77 114
18175.05 143
18176.32 121
18177.60 122
18178.87 123
18180.15 116
18181.42 125
18182.69 128
18183.97 102
18185.24 156
18186.52 107
18187.79 132
18189.07 112
18190.34 135
18191.62 117
18192.89 115
18194.17 127
18195.44 87
18196.72 125
18197.99 113
18199.27 132
18200.54 114
18201.82 109
18203.09 105
18204.37 134
18205.65 132
18206.92 126
18208.20 106
18209.47 127
18210.75 123
18212.02 144
18213.30 122
18214.57 125
18215.85 129
18217.13 134
18218.40 126
18219.68 113
18220.95 139
18222.23 139
18223.51 136
18224.78 119
18226.06 127
18227.33 119
18228.61 124
18229.89 129
18231.16 111
18232.44 121
18233.72 112
18234.99 112
18236.27 119
18237.55 121
18238.82 113
18240.10 126
18241.38 109
18242.65 120
18243.93 104
18245.21 125
18246.48 110
18247.76 120
18249.04 120
18250.31 95
18251.59 124
18252.87 122
18254.15 114
18255.42 130
18256.70 112
18257.98 127
18259.25 113
18260.53 114
18261.81 125
18263.09 145
18264.36 144
18265.64 109
18266.92 120
18268.20 107
18269.47 128
18270.75 118
18272.03 143
18273.31 101
18274.59 119
18275.86 126
18277.14 127
18278.42 126
18279.70 139
18280.98 128
18282.25 113
18283.53 138
18284.81 114
18286.09 159
18287.37 140
18288.64 104
18289.92 104
18291.20 118
18292.48 102
18293.76 92
18295.04 113
18296.32 123
18297.59 128
18298.87 122
18300.15 124
18301.43 119
18302.71 124
18303.99 129
18305.27 133
18306.55 117
18307.83 131
18309.10 124
18310.38 111
18311.66 133
18312.94 109
18314.22 122
18315.50 148
18316.78 129
18318.06 98
18319.34 115
18320.62 111
18321.90 144
18323.18 124
18324.46 143
18325.74 123
18327.02 115
18328.30 141
18329.58 124
18330.86 122
18332.14 138
18333.41 132
18334.69 90
18335.97 128
18337.25 115
18338.54 124
18339.82 130
18341.10 135
18342.38 112
18343.66 117
18344.94 128
18346.22 132
18347.50 93
18348.78 114
18350.06 133
18351.34 142
18352.62 118
18353.90 121
18355.18 123
18356.46 114
18357.74 151
18359.02 139
18360.30 135
18361.58 114
18362.87 122
18364.15 127
18365.43 146
18366.71 99
18367.99 128
18369.27 144
18370.55 112
18371.83 116
18373.11 130
18374.40 123
18375.68 117
18376.96 133
18378.24 157
18379.52 136
18380.80 114
18382.08 126
18383.37 114
18384.65 129
18385.93 113
18387.21 131
18388.49 138
18389.78 154
18391.06 119
18392.34 128
18393.62 124
18394.90 117
18396.19 100
18397.47 126
18398.75 112
18400.03 100
18401.31 137
18402.60 115
18403.88 122
18405.16 92
18406.44 103
18407.73 112
18409.01 131
18410.29 127
18411.57 122
18412.86 105
18414.14 101
18415.42 116
18416.71 104
18417.99 109
18419.27 139
18420.55 104
18421.84 135
18423.12 123
18424.40 111
18425.69 126
18426.97 109
18428.25 96
18429.54 89
18430.82 143
18432.10 104
18433.39 102
18434.67 122
18435.95 148
18437.24 129
18438.52 113
18439.80 107
18441.09 131
18442.37 127
18443.66 110
18444.94 117
18446.22 132
18447.51 111
18448.79 105
18450.08 138
18451.36 117
18452.64 112
18453.93 148
18455.21 142
18456.50 133
18457.78 115
18459.06 125
18460.35 127
18461.63 116
18462.92 107
18464.20 119
18465.49 118
18466.77 115
18468.06 112
18469.34 107
18470.63 104
18471.91 129
18473.19 121
18474.48 134
18475.76 140
18477.05 139
18478.33 131
18479.62 143
18480.90 111
18482.19 107
18483.47 110
18484.76 104
18486.05 114
18487.33 94
18488.62 118
18489.90 105
18491.19 123
18492.47 109
18493.76 126
18495.04 100
18496.33 123
18497.61 114
18498.90 113
18500.19 107
18501.47 148
18502.76 109
18504.04 134
18505.33 131
18506.62 113
18507.90 125
18509.19 126
18510.47 115
18511.76 123
18513.05 117
18514.33 122
18515.62 120
18516.90 138
18518.19 138
18519.48 118
18520.76 113
18522.05 138
18523.34 123
18524.62 150
18525.91 122
18527.20 127
18528.48 114
18529.77 104
18531.06 96
18532.34 106
18533.63 115
18534.92 105
18536.21 124
18537.49 134
18538.78 120
18540.07 127
18541.35 125
18542.64 129
18543.93 131
18545.22 138
18546.50 130
18547.79 140
18549.08 125
18550.37 124
18551.65 101
18552.94 106
18554.23 122
18555.52 117
18556.80 127
18558.09 127
18559.38 129
18560.67 110
18561.95 112
18563.24 127
18564.53 135
18565.82 136
18567.11 121
18568.39 131
18569.68 134
18570.97 121
18572.26 127
18573.55 114
18574.84 128
18576.12 142
18577.41 108
18578.70 131
18579.99 132
18581.28 148
18582.57 119
18583.86 114
18585.14 126
18586.43 125
18587.72 142
18589.01 146
18590.30 126
18591.59 142
18592.88 116
18594.17 116
18595.46 109
18596.74 104
18598.03 122
18599.32 121
18600.61 130
18601.90 142
18603.19 132
18604.48 120
18605.77 104
18607.06 111
18608.35 139
18609.64 111
18610.93 135
18612.22 135
18613.51 141
18614.80 131
18616.09 126
18617.38 130
18618.67 124
18619.96 134
18621.25 144
18622.54 134
18623.83 123
18625.12 109
18626.41 121
18627.70 154
18628.99 148
18630.28 148
18631.57 143
18632.86 126
18634.15 142
18635.44 132
18636.73 125
18638.02 132
18639.31 121
18640.60 126
18641.89 145
18643.18 141
18644.47 119
18645.76 137
18647.06 159
18648.35 126
18649.64 112
18650.93 118
18652.22 124
18653.51 130
18654.80 121
18656.09 118
18657.38 135
18658.68 137
18659.97 111
18661.26 127
18662.55 116
18663.84 156
18665.13 136
18666.42 120
18667.72 121
18669.01 109
18670.30 101
18671.59 94
18672.88 125
18674.17 114
18675.47 132
18676.76 115
18678.05 86
18679.34 107
18680.63 122
18681.93 116
18683.22 117
18684.51 124
18685.80 134
18687.09 126
18688.39 144
18689.68 141
18690.97 97
18692.26 127
18693.56 142
18694.85 127
18696.14 113
18697.43 120
18698.73 149
18700.02 105
18701.31 106
18702.60 100
18703.90 137
18705.19 127
18706.48 114
18707.78 120
18709.07 103
18710.36 114
18711.66 110
18712.95 129
18714.24 135
18715.54 123
18716.83 101
18718.12 95
18719.42 131
18720.71 124
18722.00 113
18723.30 118
18724.59 113
18725.88 106
18727.18 128
18728.47 107
18729.76 120
18731.06 121
18732.35 107
18733.65 116
18734.94 105
18736.23 115
18737.53 112
18738.82 106
18740.12 116
18741.41 126
18742.70 113
18744.00 107
18745.29 104
18746.59 160
18747.88 127
18749.18 105
18750.47 107
18751.76 114
18753.06 134
18754.35 110
18755.65 109
18756.94 112
18758.24 139
18759.53 116
18760.83 119
18762.12 115
18763.42 113
18764.71 114
18766.01 139
18767.30 137
18768.60 110
18769.89 123
18771.19 114
18772.48 110
18773.78 109
18775.07 117
18776.37 134
18777.66 124
18778.96 120
18780.25 121
18781.55 100
18782.85 117
18784.14 124
18785.44 128
18786.73 122
18788.03 112
18789.32 92
18790.62 123
18791.92 122
18793.21 132
18794.51 102
18795.80 121
18797.10 128
18798.40 103
18799.69 109
18800.99 94
18802.28 122
18803.58 126
18804.88 151
18806.17 129
18807.47 124
18808.77 133
18810.06 139
18811.36 141
18812.66 118
18813.95 114
18815.25 135
18816.55 127
18817.84 111
18819.14 98
18820.44 114
18821.73 116
18823.03 100
18824.33 123
18825.62 94
18826.92 110
18828.22 121
18829.52 132
18830.81 99
18832.11 111
18833.41 141
18834.71 137
18836.00 105
18837.30 91
18838.60 104
18839.90 112
18841.19 129
18842.49 118
18843.79 113
18845.09 115
18846.38 123
18847.68 132
18848.98 114
18850.28 129
18851.58 127
18852.87 128
18854.17 140
18855.47 117
18856.77 118
18858.07 138
18859.36 104
18860.66 106
18861.96 105
18863.26 141
18864.56 122
18865.86 141
18867.15 96
18868.45 129
18869.75 126
18871.05 137
18872.35 115
18873.65 102
18874.95 127
18876.24 123
18877.54 129
18878.84 125
18880.14 119
18881.44 106
18882.74 131
18884.04 144
18885.34 127
18886.64 115
18887.94 112
18889.24 104
18890.53 120
18891.83 142
18893.13 139
18894.43 122
18895.73 115
18897.03 109
18898.33 101
18899.63 115
18900.93 95
18902.23 126
18903.53 91
18904.83 92
18906.13 128
18907.43 134
18908.73 109
18910.03 104
18911.33 126
18912.63 118
18913.93 121
18915.23 119
18916.53 98
18917.83 96
18919.13 104
18920.43 129
18921.73 123
18923.03 118
18924.33 101
18925.63 128
18926.93 138
18928.23 84
18929.53 92
18930.84 111
18932.14 131
18933.44 128
18934.74 126
18936.04 127
18937.34 103
18938.64 102
18939.94 127
18941.24 131
18942.54 133
18943.84 109
18945.15 120
18946.45 127
18947.75 101
18949.05 119
18950.35 103
18951.65 125
18952.95 132
18954.26 120
18955.56 135
18956.86 119
18958.16 132
18959.46 96
18960.76 105
18962.07 111
18963.37 106
18964.67 117
18965.97 144
18967.27 117
18968.57 118
18969.88 136
18971.18 101
18972.48 96
18973.78 106
18975.09 119
18976.39 126
18977.69 108
18978.99 101
18980.29 109
18981.60 124
18982.90 109
18984.20 101
18985.50 120
18986.81 104
18988.11 105
18989.41 119
18990.72 138
18992.02 132
18993.32 108
18994.62 115
18995.93 134
18997.23 118
18998.53 93
18999.84 115
19001.14 139
19002.44 100
19003.75 105
19005.05 123
19006.35 134
19007.66 116
19008.96 109
19010.26 101
19011.57 105
19012.87 129
19014.17 138
19015.48 135
19016.78 119
19018.08 113
19019.39 127
19020.69 121
19021.99 124
19023.30 106
19024.60 126
19025.91 114
19027.21 123
19028.51 105
19029.82 112
19031.12 117
19032.43 138
19033.73 112
19035.04 106
19036.34 120
19037.64 117
19038.95 138
19040.25 129
19041.56 124
19042.86 111
19044.17 120
19045.47 143
19046.78 135
19048.08 128
19049.39 124
19050.69 121
19052.00 136
19053.30 118
19054.61 90
19055.91 116
19057.22 126
19058.52 124
19059.83 119
19061.13 120
19062.44 132
19063.74 114
19065.05 108
19066.35 115
19067.66 104
19068.96 137
19070.27 115
19071.57 120
19072.88 114
19074.18 108
19075.49 105
19076.80 107
19078.10 109
19079.41 136
19080.71 131
19082.02 129
19083.33 130
19084.63 127
19085.94 125
19087.24 132
19088.55 131
19089.86 94
19091.16 121
19092.47 109
19093.77 97
19095.08 107
19096.39 126
19097.69 131
19099.00 123
19100.31 109
19101.61 101
19102.92 107
19104.23 125
19105.53 121
19106.84 103
19108.15 107
19109.45 116
19110.76 169
19112.07 143
19113.37 95
19114.68 119
19115.99 118
19117.30 109
19118.60 112
19119.91 95
19121.22 98
19122.52 111
19123.83 124
19125.14 134
19126.45 102
19127.75 125
19129.06 102
19130.37 118
19131.68 121
19132.98 103
19134.29 94
19135.60 118
19136.91 105
19138.22 108
19139.52 134
19140.83 135
19142.14 126
19143.45 118
19144.76 113
19146.06 126
19147.37 103
19148.68 109
19149.99 128
19151.30 135
19152.60 137
19153.91 127
19155.22 118
19156.53 105
19157.84 114
19159.15 107
19160.46 101
19161.76 113
19163.07 116
19164.38 119
19165.69 104
19167.00 112
19168.31 124
19169.62 118
19170.93 90
19172.23 99
19173.54 120
19174.85 131
19176.16 113
19177.47 114
19178.78 114
19180.09 108
19181.40 113
19182.71 118
19184.02 129
19185.33 107
19186.64 111
19187.95 129
19189.26 105
19190.57 124
19191.87 112
19193.18 116
19194.49 104
19195.80 105
19197.11 104
19198.42 116
19199.73 121
19201.04 107
19202.35 103
19203.66 104
19204.97 113
19206.28 101
19207.59 119
19208.90 114
19210.21 91
19211.53 97
19212.84 118
19214.15 118
19215.46 116
19216.77 106
19218.08 132
19219.39 114
19220.70 101
19222.01 110
19223.32 119
19224.63 88
19225.94 113
19227.25 122
19228.56 120
19229.87 124
19231.19 118
19232.50 107
19233.81 121
19235.12 119
19236.43 116
19237.74 128
19239.05 115
19240.36 127
19241.68 100
19242.99 110
19244.30 108
19245.61 122
19246.92 116
19248.23 113
19249.54 108
19250.86 90
19252.17 115
19253.48 116
19254.79 109
19256.10 133
19257.42 135
19258.73 110
19260.04 97
19261.35 124
19262.66 127
19263.98 95
19265.29 122
19266.60 99
19267.91 124
19269.22 123
19270.54 120
19271.85 141
19273.16 103
19274.47 97
19275.79 123
19277.10 134
19278.41 115
19279.72 105
19281.04 97
19282.35 121
19283.66 136
19284.98 107
19286.29 123
19287.60 105
19288.91 138
19290.23 128
19291.54 101
19292.85 104
19294.17 114
19295.48 107
19296.79 115
19298.11 110
19299.42 106
19300.73 103
19302.05 102
19303.36 98
19304.67 115
19305.99 113
19307.30 87
19308.61 117
19309.93 112
19311.24 119
19312.56 129
19313.87 145
19315.18 117
19316.50 110
19317.81 118
19319.13 102
19320.44 128
19321.75 120
19323.07 122
19324.38 130
19325.70 133
19327.01 118
19328.32 134
19329.64 117
19330.95 119
19332.27 122
19333.58 123
19334.90 115
19336.21 127
19337.53 114
19338.84 121
19340.16 121
19341.47 113
19342.79 119
19344.10 121
19345.42 96
19346.73 123
19348.05 113
19349.36 91
19350.68 95
19351.99 122
19353.31 136
19354.62 113
19355.94 106
19357.25 105
19358.57 112
19359.88 107
19361.20 89
19362.51 113
19363.83 107
19365.14 113
19366.46 102
19367.78 91
19369.09 112
19370.41 123
19371.72 118
19373.04 101
19374.35 114
19375.67 118
19376.99 130
19378.30 116
19379.62 98
19380.93 93
19382.25 111
19383.57 112
19384.88 110
19386.20 122
19387.52 99
19388.83 90
19390.15 124
19391.47 107
19392.78 111
19394.10 140
19395.42 136
19396.73 103
19398.05 107
19399.37 118
19400.68 112
19402.00 128
19403.32 97
19404.63 91
19405.95 137
19407.27 135
19408.58 93
19409.90 126
19411.22 110
19412.54 124
19413.85 114
19415.17 110
19416.49 112
19417.80 109
19419.12 119
19420.44 115
19421.76 108
19423.07 110
19424.39 103
19425.71 123
19427.03 111
19428.35 102
19429.66 127
19430.98 125
19432.30 107
19433.62 106
19434.93 98
19436.25 109
19437.57 104
19438.89 115
19440.21 100
19441.53 101
19442.84 102
19444.16 105
19445.48 111
19446.80 105
19448.12 113
19449.44 117
19450.75 108
19452.07 93
19453.39 110
19454.71 125
19456.03 108
19457.35 109
19458.67 119
19459.98 107
19461.30 117
19462.62 114
19463.94 101
19465.26 108
19466.58 101
19467.90 123
19469.22 107
19470.54 118
19471.86 122
19473.18 122
19474.49 109
19475.81 104
19477.13 105
19478.45 107
19479.77 108
19481.09 122
19482.41 113
19483.73 109
19485.05 127
19486.37 124
19487.69 110
19489.01 104
19490.33 89
19491.65 124
19492.97 110
19494.29 107
19495.61 104
19496.93 126
19498.25 101
19499.57 126
19500.89 119
19502.21 126
19503.53 111
19504.85 116
19506.17 108
19507.49 109
19508.81 114
19510.13 109
19511.45 94
19512.77 98
19514.09 101
19515.42 103
19516.74 117
19518.06 135
19519.38 116
19520.70 116
19522.02 97
19523.34 117
19524.66 112
19525.98 112
19527.30 133
19528.62 111
19529.95 120
19531.27 112
19532.59 89
19533.91 117
19535.23 118
19536.55 104
19537.87 111
19539.20 109
19540.52 107
19541.84 110
19543.16 102
19544.48 111
19545.80 127
19547.13 101
19548.45 109
19549.77 111
19551.09 141
19552.41 109
19553.74 90
19555.06 113
19556.38 123
19557.70 117
19559.02 106
19560.35 102
19561.67 133
19562.99 98
19564.31 105
19565.64 122
19566.96 94
19568.28 108
19569.60 105
19570.93 120
19572.25 97
19573.57 122
19574.89 95
19576.22 136
19577.54 112
19578.86 98
19580.18 106
19581.51 105
19582.83 106
19584.15 112
19585.48 102
19586.80 119
19588.12 98
19589.45 114
19590.77 97
19592.09 99
19593.42 119
19594.74 95
19596.06 118
19597.39 101
19598.71 103
19600.03 105
19601.36 96
19602.68 111
19604.00 118
19605.33 109
19606.65 140
19607.98 106
19609.30 88
19610.62 102
19611.95 125
19613.27 127
19614.60 137
19615.92 106
19617.24 86
19618.57 98
19619.89 102
19621.22 104
19622.54 117
19623.87 94
19625.19 109
19626.51 115
19627.84 105
19629.16 108
19630.49 124
19631.81 111
19633.14 121
19634.46 128
19635.79 124
19637.11 102
19638.44 114
19639.76 121
19641.09 112
19642.41 109
19643.74 119
19645.06 98
19646.39 94
19647.71 111
19649.04 118
19650.36 110
19651.69 126
19653.01 128
19654.34 123
19655.66 109
19656.99 97
19658.32 126
19659.64 113
19660.97 105
19662.29 100
19663.62 109
19664.94 100
19666.27 94
19667.60 98
19668.92 95
19670.25 98
19671.57 98
19672.90 111
19674.23 145
19675.55 147
19676.88 111
19678.20 116
19679.53 116
19680.86 117
19682.18 128
19683.51 108
19684.84 112
19686.16 146
19687.49 109
19688.82 106
19690.14 84
19691.47 91
19692.80 94
19694.12 96
19695.45 105
19696.78 81
19698.10 104
19699.43 114
19700.76 105
19702.08 126
19703.41 114
19704.74 110
19706.07 102
19707.39 101
19708.72 114
19710.05 111
19711.37 123
19712.70 121
19714.03 107
19715.36 106
19716.68 110
19718.01 118
19719.34 114
19720.67 112
19721.99 106
19723.32 116
19724.65 132
19725.98 96
19727.31 91
19728.63 109
19729.96 132
19731.29 100
19732.62 98
19733.95 145
19735.27 132
19736.60 107
19737.93 116
19739.26 110
19740.59 132
19741.92 114
19743.24 108
19744.57 117
19745.90 99
19747.23 99
19748.56 131
19749.89 109
19751.22 119
19752.54 106
19753.87 118
19755.20 112
19756.53 94
19757.86 115
19759.19 110
19760.52 100
19761.85 114
19763.18 119
19764.50 123
19765.83 124
19767.16 112
19768.49 121
19769.82 107
19771.15 106
19772.48 97
19773.81 132
19775.14 115
19776.47 109
19777.80 123
19779.13 104
19780.46 118
19781.79 120
19783.12 121
19784.45 95
19785.78 111
19787.11 105
19788.44 119
19789.77 91
19791.10 114
19792.43 109
19793.76 110
19795.09 118
19796.42 112
19797.75 123
19799.08 120
19800.41 108
19801.74 103
19803.07 121
19804.40 105
19805.73 129
19807.06 96
19808.39 123
19809.72 110
19811.05 131
19812.38 106
19813.71 119
19815.05 102
19816.38 103
19817.71 106
19819.04 110
19820.37 106
19821.70 102
19823.03 111
19824.36 97
19825.69 97
19827.03 96
19828.36 115
19829.69 94
19831.02 102
19832.35 103
19833.68 90
19835.01 113
19836.35 90
19837.68 114
19839.01 139
19840.34 122
19841.67 120
19843.00 122
19844.34 97
19845.67 113
19847.00 103
19848.33 132
19849.66 102
19851.00 115
19852.33 107
19853.66 118
19854.99 90
19856.32 120
19857.66 122
19858.99 93
19860.32 107
19861.65 125
19862.99 116
19864.32 102
19865.65 102
19866.98 100
19868.32 130
19869.65 113
19870.98 92
19872.31 116
19873.65 109
19874.98 95
19876.31 115
19877.65 135
19878.98 112
19880.31 108
19881.65 118
19882.98 127
19884.31 116
19885.64 104
19886.98 103
19888.31 111
19889.64 98
19890.98 99
19892.31 102
19893.64 128
19894.98 111
19896.31 116
19897.65 115
19898.98 118
19900.31 90
19901.65 113
19902.98 101
19904.31 112
19905.65 99
19906.98 113
19908.32 104
19909.65 97
19910.98 124
19912.32 87
19913.65 118
19914.99 108
19916.32 111
19917.66 146
19918.99 126
19920.32 118
19921.66 119
19922.99 113
19924.33 97
19925.66 139
19927.00 126
19928.33 132
19929.67 124
19931.00 129
19932.34 121
19933.67 125
19935.01 98
19936.34 104
19937.68 114
19939.01 108
19940.35 103
19941.68 107
19943.02 113
19944.35 131
19945.69 120
19947.02 110
19948.36 112
19949.69 98
19951.03 108
19952.36 133
19953.70 112
19955.03 105
19956.37 95
19957.71 97
19959.04 116
19960.38 107
19961.71 105
19963.05 103
19964.38 104
19965.72 117
19967.06 114
19968.39 113
19969.73 126
19971.06 109
19972.40 113
19973.74 120
19975.07 119
19976.41 99
19977.75 100
19979.08 97
19980.42 110
19981.75 95
19983.09 111
19984.43 104
19985.76 101
19987.10 105
19988.44 99
19989.77 94
19991.11 109
19992.45 135
19993.78 114
19995.12 97
19996.46 119
19997.80 116
19999.13 119
20000.47 97
20001.81 100
20003.14 121
20004.48 119
20005.82 111
20007.16 99
20008.49 99
20009.83 97
20011.17 107
20012.51 124
20013.84 125
20015.18 98
20016.52 126
20017.86 111
20019.19 98
20020.53 112
20021.87 134
20023.21 109
20024.55 110
20025.88 101
20027.22 122
20028.56 115
20029.90 96
20031.24 112
20032.57 83
20033.91 98
20035.25 108
20036.59 108
20037.93 107
20039.26 110
20040.60 112
20041.94 113
20043.28 130
20044.62 94
20045.96 93
20047.30 145
20048.63 147
20049.97 121
20051.31 89
20052.65 105
20053.99 118
20055.33 117
20056.67 119
20058.01 116
20059.35 88
20060.69 126
20062.02 121
20063.36 104
20064.70 102
20066.04 93
20067.38 129
20068.72 125
20070.06 110
20071.40 104
20072.74 99
20074.08 112
20075.42 117
20076.76 118
20078.10 118
20079.44 111
20080.78 137
20082.12 126
20083.46 111
20084.80 124
20086.14 137
20087.48 112
20088.82 109
20090.16 111
20091.50 101
20092.84 138
20094.18 126
20095.52 116
20096.86 111
20098.20 115
20099.54 114
20100.88 102
20102.22 114
20103.56 118
20104.90 105
20106.24 124
20107.58 118
20108.92 123
20110.26 106
20111.60 106
20112.95 132
20114.29 117
20115.63 119
20116.97 103
20118.31 106
20119.65 124
20120.99 119
20122.33 128
20123.67 113
20125.02 129
20126.36 129
20127.70 120
20129.04 105
20130.38 104
20131.72 112
20133.06 111
20134.41 122
20135.75 109
