# Supplementary material for: MALDI-TOF MS typing enables the classification of brewing yeasts of the genus Saccharomyces to major beer styles
Source: PLoS One. 2017 Aug 9;12(8):e0181694. doi: 10.1371/journal.pone.0181694 (PMC5549903; doi:10.1371/journal.pone.0181694)
Supplement: S3 File — The directory includes 90 raw files and was zipped to “.zip”; the folder has three strains with 30 spectra per strain; S1 Text explains the raw files with an example and Table 1 represents the yeast strains used within the experiment. (ZIP) [file pone.0181694.s006.zip › 7-9/30256-177-OG-Koe-Koe-YPG-18h-E-E_2015-07-06_2_0_A8_1.dat]

2000.10 3071
2000.52 3182
2000.94 3124
2001.36 3038
2001.78 3238
2002.21 3192
2002.63 3077
2003.05 3035
2003.47 3066
2003.89 3352
2004.32 3398
2004.74 3175
2005.16 3186
2005.58 3051
2006.00 3135
2006.43 3136
2006.85 3180
2007.27 3284
2007.69 3382
2008.12 3404
2008.54 3520
2008.96 3555
2009.38 3655
2009.81 3504
2010.23 3436
2010.65 2981
2011.08 3142
2011.50 3161
2011.92 3112
2012.34 3098
2012.77 3038
2013.19 2829
2013.61 2954
2014.04 2922
2014.46 2961
2014.88 3053
2015.31 3119
2015.73 3292
2016.15 3349
2016.58 3231
2017.00 3032
2017.42 2959
2017.85 3167
2018.27 3419
2018.69 3325
2019.12 3308
2019.54 3005
2019.96 3108
2020.39 3232
2020.81 3192
2021.23 2918
2021.66 2901
2022.08 3013
2022.51 2837
2022.93 2939
2023.35 3057
2023.78 2986
2024.20 2879
2024.63 2689
2025.05 2874
2025.48 2923
2025.90 3008
2026.32 3069
2026.75 2940
2027.17 2914
2027.60 2811
2028.02 2824
2028.45 2762
2028.87 2783
2029.30 2790
2029.72 2779
2030.15 2853
2030.57 2835
2031.00 2984
2031.42 3000
2031.85 2824
2032.27 3062
2032.70 3290
2033.12 3231
2033.55 3023
2033.97 3201
2034.40 3227
2034.82 3025
2035.25 3001
2035.67 3151
2036.10 3098
2036.52 3141
2036.95 3472
2037.37 3384
2037.80 3537
2038.22 3525
2038.65 3606
2039.08 3668
2039.50 3561
2039.93 3389
2040.35 3348
2040.78 3375
2041.21 3473
2041.63 3593
2042.06 3254
2042.48 3363
2042.91 3393
2043.34 3210
2043.76 3188
2044.19 3061
2044.61 3123
2045.04 3057
2045.47 3159
2045.89 3007
2046.32 3069
2046.75 3181
2047.17 2994
2047.60 3023
2048.03 2998
2048.45 2832
2048.88 3041
2049.31 3098
2049.73 3056
2050.16 2995
2050.59 2965
2051.01 3033
2051.44 3017
2051.87 3058
2052.29 3012
2052.72 3101
2053.15 2953
2053.58 3089
2054.00 3204
2054.43 3140
2054.86 3100
2055.29 3124
2055.71 2999
2056.14 3038
2056.57 3070
2057.00 3049
2057.42 3030
2057.85 3162
2058.28 3059
2058.71 2964
2059.13 2985
2059.56 3018
2059.99 3197
2060.42 3048
2060.85 3100
2061.27 3049
2061.70 3141
2062.13 3263
2062.56 3220
2062.99 3182
2063.41 3282
2063.84 3136
2064.27 3106
2064.70 3424
2065.13 3386
2065.56 3261
2065.98 3367
2066.41 3696
2066.84 3518
2067.27 3287
2067.70 3351
2068.13 3407
2068.56 3179
2068.99 3167
2069.41 3397
2069.84 3320
2070.27 3252
2070.70 3088
2071.13 3182
2071.56 3076
2071.99 3132
2072.42 3263
2072.85 3297
2073.28 3175
2073.71 3265
2074.13 3306
2074.56 3137
2074.99 3208
2075.42 3391
2075.85 3524
2076.28 3558
2076.71 3304
2077.14 3409
2077.57 3224
2078.00 3305
2078.43 3437
2078.86 3487
2079.29 3711
2079.72 3764
2080.15 3579
2080.58 3449
2081.01 3730
2081.44 3560
2081.87 3675
2082.30 3555
2082.73 3456
2083.16 3449
2083.59 3174
2084.02 3320
2084.45 3089
2084.88 3108
2085.31 3159
2085.74 3166
2086.17 3248
2086.61 3342
2087.04 3076
2087.47 2866
2087.90 3024
2088.33 3028
2088.76 3134
2089.19 3164
2089.62 3031
2090.05 3217
2090.48 3279
2090.91 3163
2091.35 3215
2091.78 3500
2092.21 3233
2092.64 3312
2093.07 3141
2093.50 3157
2093.93 3126
2094.36 2838
2094.80 3058
2095.23 3173
2095.66 3042
2096.09 3118
2096.52 3023
2096.95 3105
2097.39 3145
2097.82 3014
2098.25 2794
2098.68 2909
2099.11 2996
2099.55 2757
2099.98 2593
2100.41 2721
2100.84 2960
2101.27 2838
2101.71 2957
2102.14 2801
2102.57 2793
2103.00 2822
2103.43 2943
2103.87 2850
2104.30 3085
2104.73 3037
2105.16 3050
2105.60 2914
2106.03 3078
2106.46 3002
2106.90 3186
2107.33 3354
2107.76 3067
2108.19 3260
2108.63 3070
2109.06 2928
2109.49 2838
2109.93 2869
2110.36 3047
2110.79 3080
2111.23 2863
2111.66 2782
2112.09 3022
2112.52 2964
2112.96 2808
2113.39 2921
2113.83 2848
2114.26 2730
2114.69 3035
2115.13 3057
2115.56 2845
2115.99 2755
2116.43 2762
2116.86 2580
2117.29 2877
2117.73 2992
2118.16 3116
2118.60 3199
2119.03 3183
2119.46 3051
2119.90 3041
2120.33 2739
2120.77 2829
2121.20 2835
2121.63 2925
2122.07 2922
2122.50 2942
2122.94 2907
2123.37 2849
2123.81 2918
2124.24 2814
2124.68 3032
2125.11 2861
2125.54 2807
2125.98 2937
2126.41 3107
2126.85 3028
2127.28 2943
2127.72 2993
2128.15 2905
2128.59 3193
2129.02 3049
2129.46 3192
2129.89 3172
2130.33 3328
2130.76 3147
2131.20 3170
2131.63 3559
2132.07 3530
2132.51 3525
2132.94 3514
2133.38 3531
2133.81 3815
2134.25 3563
2134.68 3683
2135.12 3560
2135.55 3640
2135.99 3945
2136.43 3564
2136.86 3653
2137.30 3805
2137.73 3975
2138.17 3709
2138.60 3740
2139.04 3659
2139.48 3533
2139.91 3278
2140.35 3137
2140.79 3081
2141.22 3122
2141.66 3057
2142.09 2908
2142.53 3005
2142.97 2892
2143.40 2928
2143.84 2944
2144.28 2824
2144.71 2688
2145.15 2818
2145.59 3066
2146.02 3088
2146.46 3148
2146.90 3172
2147.33 3208
2147.77 3479
2148.21 3166
2148.64 3707
2149.08 3952
2149.52 4195
2149.96 4084
2150.39 4222
2150.83 4492
2151.27 4439
2151.70 3917
2152.14 3749
2152.58 3650
2153.02 3687
2153.45 3589
2153.89 3673
2154.33 3693
2154.77 3559
2155.20 3341
2155.64 3350
2156.08 3175
2156.52 3218
2156.96 3332
2157.39 3203
2157.83 3149
2158.27 3457
2158.71 3654
2159.15 3474
2159.58 3300
2160.02 3023
2160.46 3362
2160.90 3419
2161.34 3470
2161.78 3165
2162.21 3089
2162.65 3129
2163.09 3045
2163.53 3252
2163.97 3123
2164.41 3059
2164.84 3262
2165.28 3315
2165.72 3274
2166.16 3088
2166.60 3293
2167.04 3120
2167.48 3185
2167.92 3263
2168.36 3224
2168.79 3247
2169.23 3239
2169.67 3273
2170.11 3221
2170.55 3292
2170.99 3339
2171.43 3215
2171.87 3086
2172.31 3257
2172.75 3220
2173.19 3297
2173.63 3275
2174.07 3699
2174.51 3686
2174.95 3624
2175.39 3823
2175.83 3837
2176.27 3794
2176.70 3598
2177.14 3655
2177.58 3873
2178.02 3749
2178.46 3642
2178.90 3559
2179.34 3661
2179.79 3621
2180.23 3649
2180.67 3498
2181.11 3331
2181.55 3323
2181.99 3157
2182.43 3082
2182.87 3256
2183.31 3020
2183.75 3120
2184.19 3154
2184.63 3137
2185.07 3198
2185.51 3261
2185.95 2958
2186.39 3391
2186.83 3423
2187.27 3285
2187.72 3559
2188.16 3611
2188.60 3962
2189.04 3985
2189.48 4019
2189.92 4056
2190.36 3776
2190.80 4087
2191.24 3810
2191.69 3516
2192.13 3477
2192.57 3555
2193.01 3525
2193.45 3553
2193.89 3588
2194.34 3385
2194.78 3515
2195.22 3785
2195.66 3861
2196.10 3759
2196.54 3568
2196.99 3531
2197.43 3640
2197.87 3420
2198.31 3411
2198.75 3438
2199.20 3498
2199.64 3428
2200.08 3313
2200.52 3212
2200.96 3265
2201.41 3429
2201.85 3317
2202.29 3438
2202.73 3267
2203.18 3146
2203.62 3036
2204.06 2914
2204.50 2931
2204.95 3204
2205.39 3166
2205.83 3219
2206.28 3154
2206.72 3407
2207.16 3321
2207.60 3384
2208.05 3513
2208.49 3590
2208.93 3507
2209.38 3421
2209.82 3506
2210.26 3457
2210.71 3333
2211.15 3338
2211.59 3450
2212.04 3486
2212.48 3340
2212.92 3438
2213.37 3330
2213.81 3345
2214.25 3161
2214.70 3318
2215.14 3380
2215.59 3222
2216.03 3059
2216.47 3036
2216.92 2787
2217.36 3028
2217.80 3193
2218.25 3049
2218.69 3297
2219.14 2985
2219.58 2760
2220.03 2966
2220.47 2902
2220.91 3125
2221.36 3284
2221.80 3341
2222.25 3477
2222.69 3662
2223.14 3722
2223.58 3631
2224.03 3496
2224.47 3533
2224.91 3397
2225.36 3562
2225.80 3730
2226.25 3615
2226.69 3649
2227.14 3724
2227.58 3655
2228.03 3926
2228.47 3809
2228.92 3658
2229.36 3651
2229.81 3712
2230.25 3730
2230.70 3745
2231.15 4045
2231.59 3882
2232.04 3971
2232.48 3891
2232.93 4127
2233.37 4180
2233.82 4252
2234.26 4133
2234.71 3888
2235.15 3891
2235.60 3831
2236.05 3773
2236.49 3807
2236.94 3714
2237.38 3829
2237.83 3671
2238.28 3699
2238.72 3478
2239.17 3689
2239.61 3767
2240.06 3482
2240.51 3516
2240.95 3481
2241.40 3391
2241.85 3116
2242.29 3290
2242.74 3091
2243.19 3081
2243.63 3128
2244.08 2964
2244.53 2999
2244.97 3113
2245.42 3168
2245.87 3084
2246.31 3052
2246.76 3111
2247.21 3039
2247.65 3087
2248.10 3025
2248.55 3013
2248.99 3105
2249.44 3324
2249.89 3345
2250.34 3269
2250.78 3591
2251.23 3280
2251.68 3205
2252.13 3178
2252.57 3146
2253.02 3054
2253.47 3253
2253.92 3150
2254.36 3070
2254.81 3197
2255.26 2933
2255.71 3060
2256.15 3073
2256.60 2965
2257.05 2837
2257.50 3145
2257.95 2993
2258.39 2986
2258.84 3179
2259.29 3139
2259.74 3025
2260.19 2960
2260.63 3456
2261.08 3657
2261.53 3415
2261.98 3419
2262.43 3167
2262.88 3327
2263.32 3354
2263.77 3597
2264.22 3876
2264.67 3695
2265.12 3889
2265.57 4136
2266.02 3907
2266.47 3873
2266.91 3933
2267.36 3732
2267.81 4085
2268.26 3852
2268.71 3648
2269.16 3725
2269.61 3820
2270.06 3707
2270.51 4050
2270.96 3816
2271.41 3755
2271.86 4027
2272.30 3812
2272.75 3762
2273.20 3583
2273.65 3470
2274.10 3817
2274.55 3615
2275.00 3618
2275.45 3588
2275.90 3226
2276.35 3314
2276.80 3200
2277.25 3237
2277.70 3315
2278.15 3589
2278.60 3339
2279.05 3538
2279.50 3559
2279.95 3483
2280.40 3364
2280.85 3173
2281.30 3343
2281.75 3301
2282.20 3206
2282.65 3315
2283.10 3449
2283.55 3444
2284.00 3267
2284.46 3185
2284.91 3084
2285.36 3213
2285.81 3240
2286.26 3177
2286.71 3438
2287.16 3716
2287.61 3555
2288.06 3601
2288.51 4256
2288.96 5019
2289.42 4785
2289.87 5226
2290.32 5673
2290.77 6030
2291.22 6029
2291.67 6250
2292.12 6492
2292.57 6317
2293.03 6204
2293.48 6193
2293.93 5800
2294.38 5880
2294.83 5407
2295.28 5067
2295.74 4920
2296.19 4810
2296.64 4755
2297.09 4208
2297.54 4145
2297.99 3766
2298.45 3612
2298.90 3639
2299.35 3660
2299.80 3507
2300.25 3654
2300.71 3508
2301.16 3489
2301.61 3434
2302.06 3179
2302.52 2998
2302.97 3232
2303.42 3262
2303.87 3221
2304.33 3230
2304.78 3242
2305.23 3392
2305.68 3459
2306.14 3344
2306.59 3415
2307.04 3716
2307.50 3567
2307.95 3872
2308.40 3685
2308.85 3930
2309.31 4139
2309.76 3995
2310.21 4216
2310.67 4240
2311.12 4005
2311.57 4114
2312.03 4219
2312.48 4093
2312.93 3956
2313.39 3859
2313.84 3740
2314.29 3372
2314.75 3328
2315.20 3501
2315.66 3389
2316.11 3506
2316.56 3576
2317.02 3461
2317.47 3264
2317.92 3405
2318.38 3665
2318.83 3510
2319.29 3674
2319.74 3847
2320.19 3678
2320.65 3506
2321.10 3435
2321.56 3486
2322.01 3386
2322.47 3251
2322.92 3605
2323.37 3442
2323.83 3134
2324.28 3411
2324.74 3563
2325.19 3385
2325.65 3396
2326.10 3291
2326.56 3386
2327.01 3423
2327.47 3664
2327.92 3768
2328.38 3675
2328.83 3802
2329.29 4066
2329.74 3999
2330.20 4180
2330.65 4125
2331.11 3925
2331.56 4262
2332.02 4045
2332.47 3982
2332.93 3969
2333.38 4058
2333.84 3872
2334.29 3630
2334.75 3605
2335.21 3617
2335.66 3236
2336.12 3295
2336.57 3416
2337.03 3458
2337.48 3583
2337.94 3290
2338.40 3483
2338.85 3500
2339.31 3580
2339.76 3700
2340.22 3810
2340.68 3770
2341.13 3680
2341.59 3627
2342.04 4048
2342.50 3783
2342.96 3753
2343.41 3802
2343.87 3664
2344.33 3578
2344.78 3629
2345.24 3881
2345.70 3795
2346.15 3824
2346.61 3815
2347.07 3792
2347.52 3926
2347.98 3866
2348.44 3966
2348.89 3834
2349.35 3905
2349.81 3677
2350.26 3685
2350.72 3572
2351.18 3548
2351.64 3441
2352.09 3660
2352.55 3496
2353.01 3580
2353.47 3406
2353.92 3419
2354.38 3535
2354.84 3321
2355.30 3390
2355.75 3443
2356.21 3239
2356.67 3259
2357.13 3317
2357.58 3167
2358.04 3303
2358.50 3348
2358.96 3355
2359.42 3619
2359.87 3698
2360.33 3447
2360.79 3632
2361.25 3297
2361.71 3276
2362.16 3334
2362.62 3244
2363.08 3462
2363.54 3513
2364.00 3420
2364.46 3397
2364.91 3291
2365.37 3196
2365.83 3520
2366.29 3601
2366.75 3551
2367.21 3538
2367.67 3838
2368.13 3618
2368.58 3658
2369.04 3645
2369.50 3557
2369.96 3557
2370.42 3581
2370.88 3582
2371.34 3589
2371.80 3492
2372.26 3543
2372.72 3264
2373.17 3326
2373.63 3290
2374.09 3237
2374.55 3281
2375.01 3146
2375.47 2976
2375.93 3437
2376.39 3533
2376.85 3523
2377.31 3331
2377.77 3302
2378.23 3549
2378.69 3414
2379.15 3599
2379.61 3610
2380.07 3591
2380.53 3270
2380.99 3275
2381.45 3435
2381.91 3488
2382.37 3246
2382.83 3204
2383.29 3346
2383.75 3335
2384.21 3430
2384.67 3492
2385.13 3309
2385.59 3532
2386.05 3349
2386.51 3308
2386.97 3419
2387.43 3463
2387.90 3414
2388.36 3524
2388.82 3331
2389.28 3375
2389.74 3540
2390.20 3427
2390.66 3455
2391.12 3411
2391.58 3547
2392.04 3325
2392.51 3367
2392.97 3433
2393.43 3225
2393.89 3071
2394.35 3267
2394.81 3171
2395.27 3149
2395.73 3249
2396.20 3108
2396.66 3440
2397.12 3126
2397.58 2977
2398.04 2946
2398.50 2908
2398.97 2969
2399.43 2975
2399.89 2921
2400.35 2863
2400.81 2967
2401.28 2950
2401.74 2981
2402.20 3099
2402.66 3177
2403.12 3343
2403.59 3377
2404.05 3311
2404.51 3282
2404.97 3172
2405.44 3328
2405.90 3500
2406.36 3450
2406.82 3695
2407.29 3603
2407.75 3477
2408.21 3129
2408.67 3347
2409.14 3420
2409.60 3537
2410.06 3208
2410.52 2906
2410.99 3020
2411.45 2955
2411.91 3202
2412.38 3156
2412.84 3121
2413.30 2967
2413.77 3152
2414.23 3196
2414.69 3185
2415.16 3379
2415.62 3403
2416.08 3253
2416.55 3138
2417.01 3431
2417.47 3473
2417.94 3751
2418.40 3757
2418.86 3885
2419.33 3935
2419.79 3788
2420.26 3801
2420.72 3846
2421.18 4139
2421.65 3774
2422.11 3688
2422.58 3613
2423.04 3489
2423.50 3376
2423.97 3398
2424.43 3137
2424.90 3307
2425.36 3240
2425.83 3160
2426.29 3261
2426.75 3291
2427.22 3288
2427.68 3279
2428.15 3246
2428.61 3391
2429.08 3316
2429.54 3079
2430.01 3123
2430.47 3243
2430.94 3105
2431.40 3138
2431.87 3206
2432.33 3263
2432.80 3342
2433.26 3414
2433.73 3486
2434.19 3448
2434.66 3265
2435.12 3130
2435.59 3224
2436.05 3601
2436.52 3450
2436.98 3795
2437.45 3895
2437.91 4023
2438.38 3846
2438.85 3912
2439.31 4201
2439.78 4013
2440.24 4189
2440.71 4329
2441.17 4305
2441.64 4108
2442.11 4152
2442.57 4180
2443.04 4214
2443.50 3896
2443.97 3701
2444.44 3643
2444.90 3481
2445.37 3340
2445.83 3480
2446.30 3366
2446.77 3205
2447.23 3295
2447.70 3224
2448.17 2985
2448.63 3195
2449.10 3030
2449.57 3270
2450.03 3178
2450.50 3184
2450.97 3035
2451.43 3021
2451.90 3259
2452.37 3362
2452.83 3386
2453.30 3414
2453.77 3152
2454.24 3371
2454.70 3104
2455.17 3205
2455.64 3108
2456.10 3165
2456.57 2970
2457.04 2942
2457.51 3156
2457.97 3425
2458.44 3359
2458.91 2907
2459.38 3042
2459.84 3379
2460.31 3252
2460.78 3217
2461.25 3110
2461.71 3140
2462.18 3154
2462.65 3131
2463.12 3174
2463.59 3082
2464.05 3164
2464.52 3272
2464.99 3047
2465.46 3062
2465.93 3247
2466.39 3432
2466.86 3290
2467.33 3415
2467.80 3183
2468.27 3310
2468.74 3448
2469.20 3257
2469.67 3175
2470.14 3185
2470.61 3378
2471.08 3126
2471.55 3100
2472.02 3020
2472.49 3062
2472.95 2953
2473.42 2859
2473.89 2803
2474.36 2909
2474.83 3052
2475.30 2914
2475.77 2842
2476.24 3247
2476.71 2955
2477.18 3100
2477.65 3298
2478.11 3269
2478.58 3639
2479.05 3718
2479.52 3510
2479.99 3507
2480.46 3677
2480.93 3621
2481.40 3679
2481.87 3268
2482.34 3433
2482.81 3294
2483.28 3297
2483.75 3166
2484.22 3381
2484.69 3235
2485.16 3273
2485.63 3379
2486.10 3196
2486.57 3034
2487.04 3258
2487.51 3141
2487.98 3254
2488.45 3288
2488.92 3355
2489.39 3163
2489.86 3153
2490.33 3080
2490.80 2958
2491.27 3008
2491.74 3178
2492.22 3140
2492.69 3132
2493.16 3297
2493.63 3469
2494.10 3504
2494.57 3502
2495.04 3508
2495.51 3268
2495.98 3294
2496.45 3224
2496.92 3110
2497.40 3281
2497.87 3331
2498.34 3083
2498.81 2999
2499.28 3096
2499.75 3092
2500.22 3212
2500.70 3007
2501.17 3229
2501.64 3271
2502.11 3014
2502.58 3184
2503.05 3169
2503.53 3146
2504.00 3259
2504.47 3250
2504.94 3260
2505.41 3310
2505.88 3249
2506.36 3227
2506.83 3093
2507.30 3352
2507.77 3601
2508.25 3625
2508.72 3709
2509.19 3547
2509.66 3689
2510.13 3783
2510.61 3892
2511.08 4003
2511.55 4120
2512.02 3871
2512.50 3999
2512.97 3881
2513.44 3827
2513.91 3762
2514.39 3799
2514.86 3526
2515.33 3367
2515.81 3471
2516.28 3495
2516.75 3665
2517.23 3668
2517.70 3325
2518.17 3268
2518.64 3566
2519.12 3443
2519.59 3361
2520.06 3402
2520.54 3251
2521.01 3316
2521.48 3245
2521.96 3276
2522.43 3240
2522.91 3071
2523.38 3072
2523.85 2951
2524.33 3138
2524.80 3065
2525.27 3257
2525.75 3173
2526.22 2944
2526.70 2988
2527.17 3025
2527.64 3100
2528.12 3028
2528.59 3077
2529.07 3131
2529.54 3117
2530.01 2827
2530.49 3045
2530.96 3128
2531.44 3185
2531.91 3206
2532.39 3299
2532.86 3392
2533.33 3379
2533.81 3629
2534.28 3502
2534.76 3235
2535.23 3411
2535.71 3286
2536.18 3357
2536.66 3194
2537.13 3091
2537.61 3381
2538.08 3333
2538.56 3317
2539.03 3280
2539.51 3394
2539.98 3315
2540.46 3455
2540.93 3501
2541.41 3210
2541.88 3135
2542.36 3450
2542.84 3259
2543.31 2993
2543.79 3106
2544.26 3355
2544.74 3339
2545.21 3571
2545.69 3609
2546.16 3738
2546.64 4147
2547.12 4165
2547.59 4075
2548.07 4252
2548.54 4176
2549.02 4468
2549.50 4327
2549.97 4531
2550.45 4416
2550.92 4318
2551.40 4449
2551.88 4256
2552.35 4429
2552.83 4526
2553.31 4622
2553.78 4701
2554.26 4832
2554.74 4964
2555.21 4997
2555.69 4708
2556.17 4784
2556.64 4625
2557.12 4316
2557.60 4209
2558.07 4046
2558.55 3825
2559.03 3629
2559.50 3477
2559.98 3486
2560.46 3293
2560.93 3149
2561.41 3206
2561.89 3075
2562.37 3252
2562.84 3366
2563.32 3248
2563.80 3243
2564.28 3145
2564.75 3232
2565.23 3034
2565.71 3028
2566.19 3084
2566.66 2891
2567.14 3209
2567.62 2947
2568.10 3143
2568.57 3133
2569.05 3127
2569.53 3033
2570.01 2978
2570.49 3029
2570.96 3019
2571.44 3088
2571.92 3154
2572.40 2953
2572.88 3083
2573.36 3237
2573.83 3208
2574.31 3238
2574.79 3237
2575.27 3337
2575.75 3461
2576.23 3369
2576.70 3149
2577.18 3156
2577.66 3169
2578.14 2820
2578.62 3018
2579.10 3399
2579.58 3116
2580.06 2979
2580.54 3444
2581.01 3228
2581.49 2957
2581.97 2969
2582.45 2922
2582.93 3207
2583.41 3166
2583.89 3207
2584.37 3190
2584.85 3062
2585.33 3057
2585.81 2897
2586.29 2873
2586.77 3147
2587.25 3124
2587.72 3422
2588.20 3404
2588.68 3426
2589.16 3270
2589.64 3349
2590.12 3507
2590.60 3532
2591.08 3590
2591.56 3545
2592.04 3766
2592.52 3853
2593.00 3628
2593.48 3708
2593.96 3676
2594.44 3606
2594.92 3497
2595.40 3415
2595.89 3391
2596.37 3085
2596.85 3375
2597.33 3480
2597.81 2976
2598.29 2970
2598.77 3181
2599.25 3216
2599.73 3284
2600.21 3208
2600.69 3158
2601.17 3046
2601.65 2985
2602.13 3261
2602.62 2901
2603.10 3103
2603.58 2983
2604.06 3076
2604.54 3087
2605.02 2981
2605.50 2995
2605.98 3294
2606.46 3084
2606.95 3210
2607.43 3288
2607.91 3388
2608.39 3353
2608.87 3415
2609.35 3422
2609.84 3441
2610.32 3524
2610.80 3462
2611.28 3543
2611.76 3341
2612.24 3326
2612.73 3379
2613.21 3275
2613.69 3250
2614.17 3127
2614.65 3030
2615.14 3155
2615.62 3271
2616.10 3007
2616.58 3212
2617.07 3016
2617.55 2979
2618.03 3040
2618.51 3068
2619.00 3180
2619.48 3183
2619.96 3148
2620.44 3225
2620.93 3241
2621.41 3192
2621.89 3260
2622.37 3273
2622.86 3415
2623.34 3275
2623.82 3334
2624.31 3160
2624.79 3219
2625.27 3144
2625.76 3206
2626.24 3051
2626.72 3171
2627.20 3128
2627.69 3180
2628.17 3271
2628.66 3190
2629.14 3170
2629.62 3169
2630.11 3019
2630.59 3074
2631.07 3092
2631.56 3152
2632.04 3505
2632.52 3396
2633.01 3324
2633.49 3336
2633.98 3164
2634.46 3259
2634.94 3321
2635.43 3310
2635.91 3160
2636.40 3270
2636.88 3303
2637.36 3267
2637.85 3210
2638.33 2989
2638.82 3073
2639.30 3254
2639.79 3365
2640.27 3606
2640.75 3604
2641.24 3661
2641.72 3354
2642.21 3181
2642.69 3182
2643.18 3134
2643.66 3243
2644.15 3321
2644.63 3298
2645.12 3242
2645.60 3242
2646.09 3130
2646.57 3069
2647.06 3136
2647.54 3147
2648.03 3220
2648.51 3102
2649.00 2945
2649.48 3332
2649.97 3357
2650.45 3282
2650.94 3163
2651.43 3229
2651.91 3227
2652.40 3132
2652.88 2937
2653.37 3113
2653.85 3047
2654.34 3146
2654.82 3175
2655.31 2945
2655.80 2967
2656.28 2896
2656.77 2988
2657.25 2767
2657.74 2932
2658.23 3070
2658.71 2945
2659.20 2972
2659.69 2941
2660.17 2979
2660.66 3053
2661.14 3063
2661.63 2976
2662.12 2932
2662.60 2878
2663.09 2767
2663.58 2975
2664.06 3152
2664.55 3332
2665.04 3097
2665.52 3031
2666.01 3070
2666.50 3103
2666.98 3178
2667.47 3054
2667.96 2805
2668.45 2944
2668.93 3067
2669.42 3225
2669.91 3102
2670.39 2968
2670.88 2832
2671.37 2877
2671.86 3249
2672.34 3303
2672.83 3406
2673.32 3249
2673.81 3325
2674.29 3122
2674.78 3581
2675.27 3648
2675.76 3597
2676.24 3714
2676.73 3832
2677.22 3990
2677.71 3806
2678.20 3734
2678.68 4011
2679.17 3971
2679.66 3457
2680.15 3659
2680.64 3956
2681.12 3957
2681.61 4025
2682.10 4153
2682.59 4244
2683.08 4108
2683.57 4182
2684.05 4017
2684.54 4104
2685.03 4039
2685.52 4084
2686.01 3996
2686.50 3665
2686.99 3634
2687.47 3533
2687.96 3397
2688.45 3260
2688.94 3263
2689.43 3229
2689.92 3137
2690.41 3154
2690.90 2940
2691.39 3099
2691.88 2950
2692.37 3093
2692.85 3136
2693.34 3027
2693.83 3051
2694.32 3166
2694.81 3291
2695.30 3153
2695.79 3140
2696.28 3257
2696.77 3323
2697.26 3274
2697.75 3202
2698.24 3037
2698.73 3308
2699.22 3224
2699.71 3222
2700.20 3373
2700.69 3261
2701.18 3215
2701.67 3251
2702.16 3272
2702.65 3496
2703.14 3420
2703.63 3561
2704.12 3292
2704.61 3294
2705.10 3287
2705.59 3423
2706.08 3261
2706.57 3165
2707.06 3347
2707.55 3300
2708.04 3191
2708.53 3098
2709.03 3128
2709.52 3087
2710.01 2864
2710.50 2928
2710.99 3256
2711.48 3032
2711.97 2875
2712.46 2897
2712.95 3117
2713.44 3231
2713.94 3107
2714.43 3069
2714.92 3194
2715.41 3147
2715.90 2964
2716.39 3160
2716.88 3062
2717.38 3120
2717.87 3101
2718.36 2877
2718.85 3043
2719.34 3324
2719.83 3101
2720.32 3186
2720.82 3263
2721.31 3316
2721.80 3205
2722.29 3353
2722.78 3424
2723.28 3402
2723.77 3467
2724.26 3262
2724.75 3106
2725.25 3230
2725.74 3042
2726.23 3247
2726.72 3133
2727.21 3230
2727.71 3020
2728.20 3115
2728.69 2985
2729.18 2928
2729.68 2944
2730.17 2920
2730.66 3269
2731.16 3140
2731.65 3305
2732.14 3163
2732.63 3247
2733.13 3399
2733.62 3232
2734.11 3445
2734.61 3372
2735.10 3373
2735.59 3294
2736.08 3388
2736.58 3471
2737.07 3341
2737.56 3403
2738.06 3181
2738.55 3249
2739.05 3209
2739.54 3110
2740.03 3216
2740.53 3090
2741.02 2775
2741.51 3171
2742.01 3119
2742.50 3089
2742.99 3020
2743.49 2891
2743.98 2867
2744.48 2767
2744.97 2833
2745.46 2848
2745.96 2823
2746.45 2879
2746.95 2810
2747.44 3028
2747.93 2951
2748.43 2914
2748.92 2967
2749.42 3188
2749.91 3244
2750.41 3217
2750.90 2971
2751.40 2924
2751.89 2871
2752.39 2913
2752.88 2989
2753.37 2899
2753.87 3059
2754.36 3041
2754.86 2978
2755.35 2880
2755.85 3062
2756.34 2997
2756.84 2959
2757.33 2927
2757.83 3079
2758.32 3180
2758.82 3020
2759.32 3204
2759.81 3260
2760.31 3060
2760.80 3229
2761.30 3079
2761.79 2866
2762.29 3087
2762.78 2864
2763.28 3194
2763.77 3116
2764.27 3229
2764.77 3236
2765.26 3007
2765.76 3070
2766.25 3073
2766.75 2928
2767.25 3087
2767.74 3036
2768.24 3049
2768.73 3069
2769.23 3143
2769.73 3076
2770.22 3070
2770.72 2901
2771.22 2932
2771.71 2908
2772.21 3075
2772.70 3398
2773.20 3318
2773.70 3558
2774.19 3314
2774.69 3388
2775.19 3606
2775.68 3435
2776.18 3229
2776.68 3454
2777.17 3475
2777.67 3534
2778.17 3871
2778.67 3781
2779.16 3539
2779.66 3404
2780.16 3526
2780.65 3528
2781.15 3462
2781.65 3370
2782.15 3043
2782.64 3160
2783.14 3425
2783.64 3247
2784.14 3207
2784.63 3277
2785.13 3387
2785.63 3405
2786.13 3338
2786.62 3311
2787.12 3404
2787.62 3278
2788.12 3077
2788.62 3071
2789.11 3153
2789.61 3236
2790.11 3107
2790.61 3083
2791.11 3144
2791.60 2986
2792.10 3361
2792.60 3231
2793.10 3398
2793.60 3267
2794.10 3368
2794.59 3251
2795.09 3468
2795.59 3508
2796.09 3675
2796.59 3539
2797.09 3716
2797.59 3692
2798.08 3773
2798.58 3994
2799.08 3873
2799.58 4059
2800.08 3936
2800.58 3791
2801.08 3602
2801.58 3651
2802.08 3655
2802.58 3889
2803.07 3866
2803.57 3776
2804.07 3941
2804.57 4128
2805.07 4318
2805.57 4223
2806.07 4124
2806.57 4349
2807.07 5009
2807.57 5179
2808.07 5311
2808.57 5037
2809.07 4874
2809.57 5202
2810.07 5152
2810.57 5001
2811.07 4766
2811.57 4437
2812.07 4096
2812.57 3871
2813.07 3818
2813.57 3740
2814.07 3732
2814.57 3470
2815.07 3410
2815.57 3368
2816.07 3525
2816.57 3803
2817.07 3763
2817.57 3838
2818.07 3618
2818.57 3805
2819.07 4233
2819.57 4155
2820.07 4460
2820.57 4626
2821.07 4472
2821.58 4287
2822.08 3934
2822.58 3952
2823.08 3680
2823.58 3554
2824.08 3555
2824.58 3395
2825.08 3332
2825.58 3251
2826.09 3241
2826.59 3202
2827.09 3280
2827.59 3177
2828.09 3259
2828.59 3319
2829.09 3460
2829.60 3281
2830.10 3141
2830.60 3145
2831.10 3042
2831.60 2972
2832.10 2939
2832.61 3040
2833.11 3150
2833.61 3010
2834.11 3135
2834.61 3141
2835.12 3273
2835.62 3446
2836.12 3258
2836.62 3243
2837.12 3305
2837.63 3620
2838.13 3260
2838.63 3392
2839.13 3259
2839.64 3312
2840.14 3156
2840.64 3095
2841.14 3468
2841.65 3561
2842.15 3480
2842.65 3358
2843.15 3323
2843.66 3274
2844.16 3174
2844.66 3245
2845.17 3504
2845.67 3570
2846.17 3627
2846.67 3990
2847.18 3684
2847.68 3646
2848.18 3835
2848.69 3976
2849.19 3741
2849.69 3640
2850.20 3638
2850.70 3740
2851.20 3645
2851.71 3409
2852.21 3159
2852.72 3175
2853.22 3337
2853.72 3049
2854.23 2980
2854.73 3163
2855.23 3032
2855.74 3012
2856.24 3058
2856.75 3118
2857.25 3178
2857.75 2974
2858.26 3044
2858.76 2933
2859.27 2985
2859.77 3140
2860.27 3061
2860.78 3068
2861.28 3061
2861.79 2725
2862.29 2986
2862.80 3102
2863.30 3064
2863.81 3068
2864.31 2886
2864.81 2866
2865.32 2752
2865.82 2946
2866.33 2978
2866.83 3022
2867.34 2971
2867.84 3062
2868.35 3131
2868.85 3164
2869.36 3055
2869.86 3221
2870.37 3109
2870.87 3131
2871.38 3254
2871.89 3060
2872.39 3175
2872.90 3154
2873.40 3162
2873.91 3045
2874.41 2912
2874.92 3142
2875.42 3149
2875.93 3148
2876.43 3163
2876.94 3030
2877.45 3177
2877.95 3233
2878.46 3080
2878.96 3277
2879.47 3424
2879.98 3437
2880.48 3492
2880.99 3682
2881.49 3887
2882.00 3672
2882.51 3659
2883.01 3596
2883.52 3663
2884.03 4030
2884.53 3998
2885.04 3900
2885.54 3952
2886.05 4058
2886.56 4316
2887.06 4548
2887.57 4238
2888.08 4045
2888.58 4113
2889.09 4177
2889.60 4151
2890.11 4153
2890.61 3821
2891.12 3694
2891.63 3502
2892.13 3634
2892.64 3393
2893.15 3387
2893.65 3591
2894.16 3546
2894.67 3567
2895.18 3529
2895.68 3336
2896.19 3521
2896.70 3772
2897.21 3853
2897.71 3823
2898.22 4019
2898.73 3611
2899.24 3551
2899.74 3623
2900.25 3477
2900.76 3500
2901.27 3631
2901.78 3819
2902.28 3752
2902.79 3888
2903.30 3930
2903.81 4188
2904.32 3869
2904.82 3758
2905.33 3879
2905.84 3891
2906.35 4030
2906.86 3713
2907.37 3777
2907.87 4113
2908.38 3944
2908.89 3668
2909.40 3483
2909.91 3558
2910.42 3359
2910.93 3490
2911.44 3423
2911.94 3668
2912.45 3271
2912.96 3241
2913.47 3180
2913.98 3322
2914.49 3276
2915.00 3397
2915.51 3289
2916.02 3492
2916.53 3524
2917.03 3376
2917.54 3619
2918.05 3696
2918.56 3115
2919.07 3192
2919.58 3491
2920.09 3721
2920.60 3839
2921.11 3603
2921.62 3527
2922.13 3665
2922.64 3535
2923.15 3675
2923.66 3745
2924.17 3942
2924.68 3937
2925.19 3802
2925.70 3993
2926.21 4237
2926.72 3932
2927.23 3937
2927.74 3623
2928.25 3635
2928.76 3420
2929.27 3251
2929.78 3159
2930.29 3036
2930.80 3086
2931.31 3167
2931.82 3018
2932.33 2979
2932.84 3075
2933.35 3242
2933.86 3280
2934.38 3229
2934.89 3195
2935.40 3238
2935.91 3241
2936.42 3401
2936.93 3558
2937.44 3338
2937.95 3409
2938.46 3447
2938.97 3304
2939.49 3325
2940.00 3141
2940.51 3330
2941.02 3329
2941.53 3437
2942.04 3309
2942.55 3270
2943.07 3327
2943.58 3732
2944.09 3991
2944.60 4190
2945.11 4356
2945.62 4534
2946.14 4831
2946.65 5207
2947.16 4944
2947.67 5000
2948.18 4735
2948.70 4747
2949.21 4463
2949.72 4097
2950.23 3653
2950.74 3626
2951.26 3655
2951.77 3364
2952.28 3178
2952.79 3116
2953.31 3231
2953.82 3129
2954.33 3155
2954.84 3027
2955.36 3044
2955.87 3410
2956.38 3043
2956.89 3058
2957.41 3051
2957.92 3238
2958.43 3084
2958.94 3071
2959.46 3131
2959.97 3161
2960.48 3234
2961.00 3400
2961.51 3849
2962.02 3540
2962.54 3432
2963.05 3264
2963.56 3363
2964.08 3537
2964.59 3349
2965.10 3453
2965.62 3545
2966.13 3207
2966.64 3390
2967.16 3118
2967.67 2834
2968.18 2955
2968.70 2993
2969.21 3200
2969.73 3195
2970.24 3210
2970.75 3180
2971.27 3197
2971.78 3274
2972.30 3313
2972.81 3162
2973.32 3159
2973.84 3386
2974.35 3347
2974.87 3213
2975.38 3263
2975.90 3272
2976.41 3169
2976.92 3234
2977.44 3386
2977.95 3236
2978.47 3242
2978.98 3266
2979.50 3173
2980.01 3280
2980.53 3113
2981.04 3210
2981.56 3220
2982.07 3233
2982.59 3242
2983.10 3157
2983.62 3428
2984.13 3543
2984.65 3470
2985.16 3640
2985.68 3673
2986.19 3794
2986.71 3704
2987.22 3662
2987.74 3549
2988.25 3654
2988.77 3752
2989.29 3533
2989.80 3754
2990.32 3772
2990.83 3780
2991.35 3836
2991.86 3800
2992.38 3979
2992.89 4070
2993.41 4129
2993.93 4008
2994.44 4323
2994.96 4301
2995.47 4229
2995.99 4494
2996.51 4560
2997.02 4676
2997.54 4968
2998.06 4768
2998.57 5180
2999.09 5223
2999.60 4892
3000.12 4968
3000.64 4923
3001.15 4689
3001.67 4597
3002.19 4498
3002.70 4696
3003.22 4740
3003.74 4969
3004.25 4886
3004.77 5023
3005.29 4994
3005.81 5005
3006.32 4861
3006.84 4481
3007.36 4465
3007.87 4354
3008.39 4169
3008.91 4061
3009.43 3678
3009.94 3804
3010.46 3510
3010.98 3448
3011.49 3455
3012.01 3431
3012.53 3657
3013.05 3608
3013.57 3468
3014.08 3513
3014.60 3560
3015.12 3569
3015.64 3518
3016.15 3605
3016.67 3859
3017.19 3794
3017.71 3723
3018.23 3768
3018.74 3894
3019.26 3702
3019.78 3795
3020.30 3742
3020.82 3731
3021.33 3654
3021.85 3985
3022.37 3955
3022.89 3663
3023.41 3817
3023.93 3831
3024.45 3629
3024.96 3539
3025.48 3639
3026.00 3867
3026.52 3559
3027.04 3636
3027.56 3315
3028.08 3441
3028.60 3395
3029.11 3536
3029.63 3563
3030.15 3459
3030.67 3485
3031.19 3466
3031.71 3396
3032.23 3446
3032.75 3622
3033.27 3716
3033.79 3698
3034.31 3846
3034.83 4066
3035.35 3858
3035.86 3602
3036.38 3861
3036.90 3752
3037.42 3743
3037.94 3654
3038.46 3772
3038.98 3647
3039.50 3531
3040.02 3738
3040.54 3657
3041.06 3362
3041.58 3167
3042.10 3346
3042.62 3463
3043.14 3347
3043.66 3129
3044.18 3026
3044.70 3259
3045.22 3311
3045.74 3289
3046.27 3381
3046.79 3449
3047.31 3375
3047.83 3410
3048.35 3429
3048.87 3389
3049.39 3254
3049.91 3217
3050.43 3270
3050.95 3251
3051.47 3380
3051.99 3367
3052.51 3197
3053.03 3328
3053.56 3469
3054.08 3386
3054.60 3401
3055.12 3372
3055.64 3293
3056.16 3159
3056.68 3312
3057.20 3290
3057.73 3229
3058.25 2973
3058.77 3018
3059.29 3304
3059.81 3080
3060.33 3191
3060.86 3210
3061.38 3227
3061.90 3230
3062.42 3121
3062.94 3360
3063.46 3560
3063.99 3306
3064.51 3381
3065.03 3400
3065.55 3206
3066.07 3372
3066.60 3507
3067.12 3672
3067.64 3545
3068.16 3438
3068.69 3617
3069.21 3360
3069.73 3356
3070.25 3476
3070.78 3159
3071.30 3181
3071.82 3523
3072.34 3375
3072.87 3367
3073.39 3200
3073.91 3234
3074.43 3402
3074.96 3160
3075.48 3560
3076.00 3470
3076.53 3475
3077.05 3702
3077.57 3741
3078.10 3843
3078.62 3926
3079.14 4184
3079.66 4387
3080.19 4320
3080.71 4291
3081.23 4120
3081.76 4287
3082.28 4314
3082.81 4194
3083.33 4027
3083.85 4001
3084.38 4068
3084.90 3995
3085.42 3613
3085.95 3786
3086.47 3709
3087.00 3604
3087.52 3551
3088.04 3529
3088.57 3818
3089.09 3969
3089.62 3792
3090.14 3663
3090.66 3841
3091.19 3734
3091.71 3570
3092.24 3685
3092.76 3601
3093.29 3654
3093.81 3918
3094.33 4039
3094.86 4022
3095.38 4278
3095.91 4234
3096.43 4392
3096.96 4419
3097.48 4004
3098.01 4200
3098.53 4533
3099.06 4703
3099.58 4966
3100.11 5339
3100.63 6094
3101.16 6201
3101.68 6759
3102.21 7711
3102.73 8231
3103.26 8629
3103.78 9050
3104.31 9715
3104.83 9415
3105.36 9054
3105.89 8452
3106.41 7515
3106.94 6864
3107.46 6200
3107.99 5461
3108.51 4992
3109.04 4643
3109.57 4515
3110.09 4339
3110.62 4384
3111.14 4424
3111.67 4336
3112.19 4506
3112.72 4510
3113.25 4527
3113.77 4400
3114.30 4022
3114.83 3992
3115.35 4122
3115.88 3581
3116.40 3616
3116.93 3663
3117.46 3841
3117.98 3551
3118.51 3588
3119.04 3702
3119.56 3558
3120.09 3735
3120.62 3596
3121.14 3647
3121.67 3599
3122.20 3836
3122.72 4027
3123.25 3920
3123.78 3949
3124.31 3894
3124.83 3773
3125.36 3754
3125.89 3905
3126.41 3621
3126.94 3784
3127.47 3669
3128.00 3470
3128.52 3617
3129.05 3591
3129.58 3638
3130.11 3583
3130.63 3425
3131.16 3491
3131.69 3405
3132.22 3264
3132.74 3385
3133.27 3377
3133.80 3365
3134.33 3331
3134.86 3124
3135.38 3287
3135.91 3254
3136.44 3315
3136.97 3613
3137.50 3492
3138.03 3358
3138.55 3450
3139.08 3161
3139.61 3364
3140.14 3163
3140.67 3337
3141.20 3253
3141.72 3065
3142.25 2992
3142.78 2999
3143.31 3220
3143.84 3171
3144.37 3245
3144.90 3184
3145.42 3454
3145.95 3375
3146.48 3411
3147.01 3449
3147.54 3619
3148.07 3818
3148.60 3733
3149.13 3889
3149.66 3992
3150.19 4009
3150.72 3787
3151.24 3650
3151.77 3805
3152.30 3762
3152.83 3638
3153.36 3601
3153.89 3587
3154.42 3471
3154.95 3415
3155.48 3586
3156.01 3475
3156.54 3480
3157.07 3743
3157.60 3496
3158.13 3651
3158.66 3545
3159.19 3682
3159.72 3634
3160.25 3756
3160.78 3859
3161.31 3899
3161.84 3616
3162.37 3540
3162.90 3555
3163.43 3394
3163.96 3411
3164.49 3266
3165.02 3324
3165.55 3233
3166.08 3185
3166.61 3263
3167.15 3418
3167.68 3417
3168.21 3394
3168.74 3109
3169.27 3105
3169.80 3035
3170.33 3026
3170.86 2934
3171.39 2941
3171.92 3200
3172.45 3261
3172.99 3388
3173.52 3408
3174.05 3277
3174.58 3275
3175.11 3386
3175.64 3403
3176.17 3257
3176.70 3317
3177.24 3275
3177.77 3310
3178.30 3204
3178.83 3199
3179.36 3277
3179.89 3085
3180.43 2900
3180.96 2998
3181.49 3167
3182.02 3133
3182.55 3072
3183.09 3222
3183.62 3239
3184.15 3133
3184.68 3108
3185.21 2964
3185.75 3033
3186.28 2854
3186.81 3062
3187.34 3121
3187.88 3094
3188.41 3099
3188.94 3044
3189.47 2978
3190.01 3097
3190.54 3010
3191.07 3221
3191.60 3121
3192.14 3134
3192.67 2976
3193.20 2785
3193.74 3065
3194.27 3303
3194.80 3406
3195.33 3230
3195.87 3327
3196.40 3128
3196.93 3290
3197.47 3316
3198.00 3157
3198.53 3344
3199.07 3424
3199.60 3329
3200.13 3387
3200.67 3611
3201.20 3637
3201.73 3538
3202.27 3623
3202.80 3779
3203.33 3845
3203.87 4004
3204.40 3962
3204.94 3439
3205.47 3713
3206.00 3949
3206.54 3764
3207.07 3776
3207.61 3846
3208.14 3998
3208.67 4001
3209.21 4333
3209.74 4637
3210.28 4431
3210.81 4729
3211.35 4972
3211.88 4807
3212.41 4850
3212.95 4818
3213.48 4782
3214.02 4738
3214.55 4242
3215.09 4322
3215.62 3998
3216.16 3671
3216.69 3640
3217.23 3777
3217.76 3843
3218.30 3681
3218.83 3600
3219.37 3690
3219.90 3524
3220.44 3909
3220.97 3898
3221.51 3809
3222.04 3766
3222.58 3869
3223.11 4087
3223.65 3872
3224.18 4077
3224.72 4611
3225.25 4549
3225.79 4230
3226.33 4335
3226.86 4273
3227.40 4343
3227.93 3932
3228.47 3642
3229.00 3736
3229.54 3725
3230.08 3438
3230.61 3538
3231.15 3554
3231.68 3442
3232.22 3408
3232.76 3636
3233.29 3599
3233.83 3526
3234.36 3657
3234.90 3619
3235.44 3659
3235.97 3878
3236.51 3843
3237.05 3901
3237.58 4317
3238.12 4458
3238.66 4396
3239.19 4734
3239.73 4533
3240.27 4379
3240.80 4420
3241.34 4483
3241.88 4288
3242.41 4175
3242.95 3850
3243.49 3616
3244.03 3664
3244.56 3764
3245.10 3887
3245.64 3848
3246.17 3844
3246.71 3641
3247.25 3632
3247.79 3474
3248.32 3530
3248.86 3740
3249.40 3765
3249.94 3981
3250.47 3915
3251.01 3812
3251.55 3962
3252.09 4062
3252.62 3766
3253.16 3835
3253.70 4002
3254.24 3898
3254.78 3738
3255.31 3915
3255.85 3903
3256.39 3652
3256.93 3809
3257.47 4060
3258.00 3817
3258.54 3900
3259.08 4268
3259.62 4501
3260.16 4768
3260.70 5262
3261.24 5298
3261.77 5040
3262.31 5435
3262.85 5951
3263.39 6281
3263.93 6281
3264.47 6545
3265.01 7162
3265.54 7523
3266.08 7616
3266.62 8209
3267.16 8594
3267.70 8837
3268.24 8800
3268.78 8616
3269.32 8196
3269.86 7749
3270.40 6976
3270.94 6353
3271.48 5816
3272.01 5350
3272.55 4867
3273.09 4729
3273.63 4599
3274.17 4446
3274.71 4127
3275.25 4125
3275.79 4317
3276.33 4436
3276.87 4729
3277.41 4787
3277.95 4792
3278.49 4673
3279.03 4452
3279.57 4515
3280.11 4563
3280.65 4644
3281.19 4684
3281.73 4555
3282.27 4513
3282.81 4432
3283.35 4524
3283.89 4635
3284.43 4509
3284.97 4644
3285.51 4866
3286.05 4568
3286.59 4773
3287.14 4844
3287.68 4855
3288.22 4952
3288.76 4928
3289.30 4738
3289.84 4871
3290.38 4812
3290.92 4769
3291.46 4598
3292.00 5108
3292.54 5317
3293.09 5704
3293.63 6140
3294.17 6132
3294.71 6613
3295.25 6672
3295.79 7051
3296.33 7256
3296.87 7170
3297.42 7208
3297.96 6737
3298.50 6381
3299.04 6156
3299.58 5913
3300.12 6027
3300.67 5133
3301.21 4992
3301.75 5158
3302.29 4615
3302.83 4630
3303.38 4626
3303.92 4890
3304.46 4663
3305.00 4724
3305.54 4637
3306.09 4614
3306.63 4788
3307.17 4429
3307.71 4646
3308.25 4413
3308.80 4542
3309.34 4533
3309.88 4441
3310.42 4522
3310.97 4180
3311.51 4440
3312.05 4375
3312.60 4228
3313.14 4343
3313.68 4484
3314.22 4644
3314.77 4481
3315.31 4737
3315.85 4967
3316.40 4845
3316.94 4904
3317.48 5531
3318.03 5685
3318.57 5793
3319.11 5782
3319.65 5417
3320.20 5563
3320.74 6051
3321.29 6202
3321.83 6013
3322.37 6321
3322.92 6315
3323.46 6101
3324.00 5880
3324.55 5859
3325.09 5467
3325.63 5775
3326.18 5758
3326.72 5528
3327.27 5608
3327.81 5436
3328.35 5384
3328.90 5436
3329.44 5461
3329.99 5459
3330.53 6238
3331.07 7014
3331.62 8427
3332.16 9876
3332.71 12200
3333.25 14465
3333.80 17301
3334.34 20566
3334.89 23168
3335.43 25602
3335.97 26808
3336.52 27674
3337.06 28496
3337.61 28595
3338.15 27475
3338.70 25350
3339.24 22919
3339.79 20253
3340.33 18600
3340.88 15680
3341.42 12885
3341.97 10528
3342.51 8806
3343.06 7632
3343.60 6762
3344.15 6166
3344.69 5749
3345.24 5357
3345.79 5274
3346.33 5145
3346.88 5178
3347.42 5567
3347.97 5461
3348.51 5144
3349.06 5303
3349.61 5443
3350.15 5429
3350.70 5796
3351.24 5856
3351.79 5701
3352.33 5679
3352.88 5586
3353.43 5590
3353.97 5422
3354.52 5659
3355.07 5156
3355.61 5302
3356.16 5173
3356.70 5084
3357.25 4812
3357.80 4489
3358.34 4630
3358.89 4714
3359.44 4343
3359.98 4431
3360.53 4510
3361.08 4051
3361.62 4217
3362.17 4296
3362.72 4592
3363.26 4522
3363.81 4500
3364.36 4670
3364.90 4811
3365.45 4759
3366.00 4733
3366.55 4581
3367.09 4733
3367.64 4628
3368.19 4494
3368.73 4475
3369.28 4485
3369.83 4793
3370.38 4994
3370.92 5271
3371.47 5518
3372.02 5736
3372.57 6037
3373.11 6737
3373.66 6672
3374.21 6718
3374.76 7502
3375.31 7507
3375.85 7210
3376.40 6758
3376.95 6395
3377.50 5966
3378.05 5645
3378.59 5510
3379.14 4892
3379.69 4539
3380.24 4314
3380.79 4282
3381.33 4253
3381.88 3934
3382.43 4288
3382.98 4127
3383.53 3981
3384.08 4249
3384.63 4006
3385.17 4099
3385.72 3877
3386.27 3766
3386.82 3792
3387.37 3934
3387.92 3608
3388.47 3592
3389.02 3441
3389.57 3707
3390.11 3719
3390.66 3624
3391.21 3733
3391.76 3627
3392.31 3462
3392.86 3507
3393.41 3485
3393.96 3651
3394.51 3627
3395.06 3664
3395.61 3870
3396.16 3838
3396.71 3630
3397.26 3643
3397.81 3500
3398.36 3512
3398.91 3535
3399.45 3442
3400.00 3601
3400.55 3516
3401.10 3339
3401.65 3505
3402.20 3616
3402.75 3613
3403.30 3548
3403.85 3253
3404.41 3132
3404.96 3378
3405.51 3424
3406.06 3297
3406.61 3086
3407.16 3369
3407.71 3410
3408.26 3528
3408.81 3515
3409.36 3516
3409.91 3588
3410.46 3756
3411.01 3800
3411.56 3973
3412.11 4082
3412.66 4274
3413.21 4414
3413.77 4512
3414.32 4734
3414.87 4442
3415.42 4284
3415.97 4159
3416.52 4065
3417.07 4061
3417.62 3952
3418.17 3739
3418.73 3525
3419.28 3414
3419.83 3406
3420.38 3438
3420.93 3420
3421.48 3433
3422.04 3414
3422.59 3440
3423.14 3344
3423.69 3507
3424.24 3495
3424.79 3470
3425.35 3798
3425.90 3842
3426.45 3514
3427.00 3332
3427.55 3469
3428.11 3446
3428.66 3224
3429.21 3358
3429.76 3220
3430.31 3370
3430.87 3294
3431.42 3158
3431.97 3102
3432.52 3245
3433.08 3527
3433.63 3355
3434.18 3170
3434.73 3120
3435.29 3004
3435.84 3296
3436.39 3087
3436.95 3478
3437.50 3324
3438.05 3293
3438.60 3282
3439.16 3059
3439.71 3355
3440.26 3508
3440.82 3421
3441.37 3533
3441.92 3531
3442.48 3504
3443.03 3274
3443.58 3189
3444.14 3317
3444.69 3414
3445.24 3216
3445.80 2982
3446.35 2868
3446.90 3063
3447.46 3090
3448.01 3318
3448.57 3181
3449.12 3126
3449.67 3048
3450.23 2819
3450.78 2867
3451.34 2946
3451.89 2897
3452.44 3130
3453.00 3069
3453.55 3087
3454.11 2914
3454.66 2915
3455.21 2988
3455.77 3037
3456.32 3105
3456.88 3063
3457.43 3039
3457.99 3070
3458.54 2915
3459.10 3044
3459.65 2987
3460.20 3035
3460.76 2911
3461.31 3103
3461.87 3349
3462.42 3070
3462.98 3201
3463.53 3230
3464.09 3239
3464.64 3250
3465.20 3383
3465.75 3467
3466.31 3438
3466.86 3477
3467.42 3144
3467.98 3064
3468.53 3311
3469.09 3360
3469.64 3368
3470.20 3322
3470.75 3372
3471.31 3448
3471.86 3594
3472.42 3499
3472.98 3380
3473.53 3243
3474.09 3417
3474.64 3272
3475.20 3418
3475.75 3364
3476.31 3414
3476.87 3413
3477.42 3636
3477.98 3766
3478.53 3789
3479.09 3689
3479.65 3721
3480.20 3694
3480.76 4080
3481.32 4207
3481.87 3961
3482.43 3786
3482.99 3970
3483.54 4122
3484.10 4115
3484.66 3894
3485.21 3609
3485.77 3481
3486.33 3470
3486.88 3967
3487.44 3894
3488.00 3996
3488.55 4484
3489.11 4888
3489.67 5110
3490.22 5513
3490.78 5761
3491.34 6363
3491.90 6817
3492.45 7110
3493.01 7311
3493.57 7351
3494.13 7328
3494.68 7181
3495.24 6391
3495.80 6851
3496.36 6704
3496.91 6228
3497.47 6194
3498.03 6581
3498.59 7047
3499.14 7550
3499.70 8026
3500.26 7892
3500.82 7842
3501.38 8006
3501.93 8070
3502.49 7809
3503.05 7554
3503.61 7296
3504.17 6990
3504.73 6813
3505.28 6784
3505.84 7053
3506.40 7009
3506.96 6571
3507.52 6702
3508.08 6661
3508.63 6198
3509.19 5670
3509.75 5400
3510.31 5217
3510.87 4960
3511.43 4801
3511.99 4622
3512.55 4354
3513.10 3943
3513.66 3888
3514.22 3980
3514.78 3968
3515.34 3717
3515.90 3620
3516.46 3297
3517.02 3345
3517.58 3529
3518.14 3594
3518.70 3776
3519.26 3458
3519.81 3544
3520.37 3549
3520.93 3771
3521.49 3861
3522.05 3725
3522.61 3784
3523.17 4079
3523.73 3706
3524.29 3584
3524.85 3692
3525.41 3648
3525.97 3369
3526.53 3658
3527.09 3377
3527.65 3384
3528.21 3256
3528.77 3164
3529.33 3232
3529.89 2952
3530.45 3127
3531.01 2986
3531.57 3013
3532.13 3401
3532.69 3246
3533.26 3167
3533.82 3424
3534.38 3302
3534.94 3169
3535.50 3236
3536.06 3420
3536.62 3483
3537.18 3569
3537.74 3450
3538.30 3552
3538.86 3493
3539.42 3528
3539.99 3456
3540.55 3542
3541.11 3636
3541.67 3616
3542.23 3428
3542.79 3615
3543.35 3667
3543.91 3775
3544.48 3456
3545.04 3432
3545.60 3376
3546.16 3326
3546.72 3338
3547.28 3434
3547.84 3409
3548.41 3094
3548.97 3087
3549.53 3271
3550.09 3189
3550.65 2912
3551.22 2871
3551.78 2917
3552.34 2937
3552.90 2799
3553.46 2849
3554.03 2883
3554.59 2765
3555.15 2728
3555.71 2935
3556.28 2960
3556.84 3169
3557.40 3029
3557.96 3100
3558.53 3103
3559.09 3295
3559.65 2998
3560.21 2880
3560.78 2746
3561.34 2949
3561.90 3031
3562.46 2890
3563.03 2965
3563.59 2980
3564.15 2989
3564.72 3004
3565.28 3039
3565.84 2965
3566.41 3037
3566.97 3027
3567.53 2918
3568.10 2928
3568.66 2671
3569.22 2763
3569.79 2813
3570.35 2638
3570.91 2739
3571.48 2737
3572.04 2687
3572.60 2653
3573.17 2719
3573.73 2762
3574.29 2942
3574.86 2945
3575.42 3048
3575.99 3159
3576.55 3139
3577.11 2922
3577.68 2899
3578.24 3047
3578.81 3084
3579.37 2974
3579.93 3145
3580.50 2866
3581.06 2909
3581.63 2785
3582.19 2950
3582.76 3028
3583.32 2884
3583.89 2835
3584.45 2794
3585.01 2727
3585.58 2724
3586.14 2790
3586.71 2949
3587.27 2864
3587.84 2940
3588.40 2822
3588.97 2920
3589.53 2875
3590.10 2848
3590.66 2924
3591.23 2831
3591.79 2851
3592.36 2914
3592.92 3054
3593.49 3050
3594.05 2868
3594.62 2914
3595.19 2785
3595.75 2839
3596.32 2891
3596.88 3053
3597.45 3246
3598.01 2996
3598.58 3183
3599.14 3024
3599.71 2979
3600.28 2995
3600.84 3138
3601.41 3081
3601.97 2998
3602.54 3056
3603.11 2978
3603.67 2855
3604.24 2960
3604.80 2771
3605.37 2602
3605.94 2841
3606.50 2847
3607.07 2672
3607.64 2729
3608.20 2696
3608.77 2556
3609.34 2539
3609.90 2538
3610.47 2609
3611.04 2694
3611.60 2457
3612.17 2464
3612.74 2719
3613.30 2723
3613.87 2801
3614.44 2673
3615.00 2682
3615.57 2966
3616.14 3203
3616.70 3109
3617.27 3281
3617.84 3386
3618.41 3695
3618.97 3808
3619.54 3710
3620.11 3750
3620.68 3845
3621.24 3658
3621.81 3372
3622.38 3245
3622.95 3207
3623.51 2877
3624.08 2829
3624.65 2835
3625.22 2654
3625.78 2594
3626.35 2633
3626.92 2436
3627.49 2615
3628.06 2583
3628.62 2533
3629.19 2607
3629.76 2598
3630.33 2729
3630.90 2732
3631.47 2571
3632.03 2658
3632.60 2616
3633.17 2736
3633.74 2695
3634.31 2795
3634.88 2709
3635.44 2507
3636.01 2545
3636.58 2626
3637.15 2542
3637.72 2545
3638.29 2820
3638.86 3021
3639.43 2883
3639.99 3065
3640.56 3339
3641.13 3326
3641.70 3488
3642.27 3302
3642.84 3455
3643.41 3671
3643.98 3560
3644.55 3363
3645.12 3432
3645.69 3297
3646.26 3003
3646.83 2974
3647.40 2931
3647.96 2935
3648.53 2811
3649.10 2796
3649.67 2899
3650.24 2817
3650.81 2904
3651.38 2950
3651.95 3362
3652.52 3254
3653.09 3059
3653.66 3159
3654.23 3239
3654.80 3158
3655.37 3112
3655.94 3058
3656.51 3244
3657.08 3254
3657.65 3138
3658.22 3179
3658.80 3180
3659.37 3231
3659.94 3299
3660.51 3359
3661.08 3292
3661.65 3212
3662.22 2952
3662.79 2914
3663.36 3025
3663.93 3234
3664.50 3071
3665.07 3045
3665.64 3013
3666.21 3164
3666.79 3240
3667.36 2994
3667.93 2878
3668.50 2893
3669.07 2978
3669.64 2979
3670.21 2838
3670.78 2855
3671.36 2943
3671.93 2956
3672.50 2972
3673.07 3148
3673.64 3123
3674.21 3205
3674.78 3406
3675.36 3315
3675.93 3496
3676.50 3695
3677.07 3423
3677.64 3377
3678.22 3471
3678.79 3507
3679.36 3427
3679.93 3243
3680.50 3003
3681.08 2921
3681.65 2778
3682.22 2809
3682.79 3051
3683.37 3079
3683.94 2907
3684.51 2876
3685.08 3007
3685.65 3001
3686.23 2998
3686.80 2983
3687.37 3217
3687.95 3193
3688.52 3416
3689.09 3431
3689.66 3744
3690.24 3504
3690.81 3637
3691.38 3803
3691.96 3746
3692.53 3769
3693.10 3654
3693.67 3612
3694.25 3120
3694.82 3093
3695.39 3048
3695.97 2954
3696.54 2849
3697.11 2760
3697.69 2783
3698.26 2707
3698.83 2887
3699.41 2956
3699.98 3043
3700.56 2911
3701.13 2860
3701.70 2956
3702.28 2838
3702.85 2834
3703.42 2809
3704.00 2914
3704.57 2930
3705.15 3135
3705.72 2867
3706.29 2881
3706.87 2839
3707.44 2921
3708.02 3061
3708.59 3203
3709.17 3164
3709.74 3237
3710.31 3209
3710.89 3127
3711.46 3011
3712.04 3083
3712.61 3289
3713.19 3048
3713.76 2796
3714.34 2828
3714.91 2819
3715.49 2557
3716.06 2703
3716.64 2821
3717.21 2879
3717.79 2805
3718.36 2727
3718.94 3060
3719.51 2656
3720.09 2593
3720.66 2735
3721.24 2551
3721.81 2664
3722.39 2514
3722.96 2622
3723.54 2628
3724.11 2715
3724.69 2677
3725.27 2588
3725.84 2829
3726.42 2630
3726.99 2617
3727.57 2692
3728.14 2519
3728.72 2889
3729.30 2966
3729.87 3070
3730.45 3173
3731.02 3310
3731.60 3504
3732.18 3236
3732.75 3308
3733.33 3414
3733.90 3537
3734.48 3500
3735.06 3414
3735.63 3127
3736.21 3068
3736.79 2930
3737.36 2865
3737.94 2895
3738.52 2786
3739.09 2792
3739.67 2845
3740.25 2988
3740.82 2813
3741.40 2836
3741.98 2810
3742.55 2684
3743.13 2682
3743.71 2592
3744.28 2834
3744.86 2885
3745.44 2830
3746.02 2738
3746.59 2767
3747.17 2660
3747.75 2881
3748.32 2999
3748.90 2906
3749.48 2803
3750.06 2839
3750.63 2965
3751.21 2856
3751.79 2732
3752.37 2814
3752.95 2763
3753.52 2645
3754.10 2526
3754.68 2449
3755.26 2408
3755.83 2516
3756.41 2321
3756.99 2412
3757.57 2361
3758.15 2391
3758.72 2393
3759.30 2470
3759.88 2519
3760.46 2549
3761.04 2657
3761.62 2745
3762.19 2685
3762.77 2704
3763.35 2818
3763.93 2803
3764.51 2782
3765.09 2801
3765.67 2715
3766.25 2626
3766.82 2633
3767.40 2624
3767.98 2609
3768.56 2710
3769.14 2545
3769.72 2720
3770.30 2565
3770.88 2581
3771.46 2776
3772.03 2722
3772.61 2793
3773.19 2685
3773.77 2524
3774.35 2725
3774.93 2620
3775.51 2511
3776.09 2570
3776.67 2459
3777.25 2439
3777.83 2596
3778.41 2452
3778.99 2549
3779.57 2587
3780.15 2338
3780.73 2398
3781.31 2403
3781.89 2446
3782.47 2393
3783.05 2617
3783.63 2416
3784.21 2399
3784.79 2510
3785.37 2482
3785.95 2660
3786.53 2584
3787.11 2497
3787.69 2500
3788.27 2557
3788.85 2543
3789.43 2496
3790.01 2556
3790.59 2518
3791.17 2307
3791.75 2501
3792.33 2419
3792.92 2398
3793.50 2502
3794.08 2634
3794.66 2574
3795.24 2333
3795.82 2393
3796.40 2363
3796.98 2335
3797.56 2417
3798.14 2614
3798.73 2505
3799.31 2408
3799.89 2618
3800.47 2672
3801.05 2587
3801.63 2539
3802.21 2560
3802.80 2760
3803.38 2524
3803.96 2590
3804.54 2665
3805.12 2591
3805.70 2596
3806.29 2811
3806.87 2694
3807.45 2745
3808.03 2868
3808.61 2948
3809.20 2819
3809.78 2940
3810.36 2960
3810.94 2980
3811.52 2967
3812.11 2877
3812.69 2957
3813.27 2845
3813.85 3068
3814.44 2824
3815.02 2688
3815.60 2762
3816.18 2836
3816.77 2854
3817.35 2597
3817.93 2619
3818.51 2638
3819.10 2765
3819.68 2760
3820.26 2554
3820.85 2347
3821.43 2326
3822.01 2257
3822.59 2376
3823.18 2456
3823.76 2404
3824.34 2542
3824.93 2628
3825.51 2557
3826.09 2424
3826.68 2462
3827.26 2413
3827.84 2339
3828.43 2342
3829.01 2316
3829.59 2351
3830.18 2602
3830.76 2608
3831.35 2398
3831.93 2335
3832.51 2472
3833.10 2289
3833.68 2293
3834.26 2258
3834.85 2173
3835.43 2268
3836.02 2433
3836.60 2458
3837.19 2371
3837.77 2404
3838.35 2487
3838.94 2451
3839.52 2396
3840.11 2503
3840.69 2543
3841.28 2510
3841.86 2379
3842.44 2189
3843.03 2266
3843.61 2448
3844.20 2391
3844.78 2335
3845.37 2318
3845.95 2484
3846.54 2376
3847.12 2210
3847.71 2295
3848.29 2434
3848.88 2417
3849.46 2344
3850.05 2266
3850.63 2386
3851.22 2588
3851.80 2418
3852.39 2519
3852.97 2394
3853.56 2564
3854.15 2439
3854.73 2386
3855.32 2318
3855.90 2420
3856.49 2479
3857.07 2523
3857.66 2595
3858.25 2728
3858.83 2797
3859.42 2798
3860.00 2918
3860.59 3086
3861.17 2994
3861.76 3214
3862.35 3134
3862.93 3332
3863.52 3351
3864.11 3286
3864.69 3229
3865.28 3132
3865.86 3162
3866.45 3063
3867.04 3048
3867.62 3031
3868.21 3227
3868.80 3091
3869.38 2928
3869.97 2797
3870.56 2726
3871.14 2758
3871.73 2505
3872.32 2276
3872.90 2492
3873.49 2570
3874.08 2664
3874.66 2664
3875.25 2738
3875.84 2696
3876.43 2629
3877.01 2576
3877.60 2523
3878.19 2612
3878.78 2444
3879.36 2526
3879.95 2606
3880.54 2551
3881.13 2572
3881.71 2423
3882.30 2442
3882.89 2335
3883.48 2273
3884.06 2431
3884.65 2590
3885.24 2397
3885.83 2211
3886.41 2304
3887.00 2613
3887.59 2616
3888.18 2358
3888.77 2220
3889.35 2571
3889.94 2701
3890.53 2661
3891.12 2713
3891.71 2768
3892.30 2617
3892.88 2821
3893.47 2922
3894.06 2976
3894.65 2767
3895.24 2645
3895.83 2613
3896.42 2682
3897.00 2569
3897.59 2735
3898.18 2815
3898.77 2782
3899.36 2684
3899.95 2640
3900.54 2583
3901.13 2709
3901.72 2585
3902.31 2485
3902.89 2649
3903.48 2688
3904.07 2527
3904.66 2570
3905.25 2665
3905.84 2686
3906.43 2422
3907.02 2654
3907.61 2671
3908.20 2775
3908.79 2573
3909.38 2485
3909.97 2504
3910.56 2508
3911.15 2547
3911.74 2427
3912.33 2435
3912.92 2264
3913.51 2336
3914.10 2401
3914.69 2408
3915.28 2339
3915.87 2304
3916.46 2528
3917.05 2384
3917.64 2487
3918.23 2372
3918.82 2473
3919.41 2515
3920.00 2313
3920.59 2463
3921.18 2324
3921.77 2403
3922.36 2516
3922.95 2460
3923.54 2483
3924.13 2435
3924.72 2478
3925.32 2409
3925.91 2288
3926.50 2343
3927.09 2247
3927.68 2317
3928.27 2137
3928.86 2157
3929.45 2159
3930.04 2168
3930.63 2314
3931.23 2258
3931.82 2388
3932.41 2244
3933.00 2319
3933.59 2084
3934.18 1933
3934.77 2138
3935.37 2177
3935.96 2187
3936.55 2093
3937.14 2051
3937.73 2273
3938.33 2368
3938.92 2354
3939.51 2326
3940.10 2382
3940.69 2338
3941.28 2263
3941.88 2476
3942.47 2553
3943.06 2543
3943.65 2609
3944.25 2524
3944.84 2532
3945.43 2381
3946.02 2300
3946.62 2205
3947.21 2314
3947.80 2382
3948.39 2334
3948.99 2359
3949.58 2303
3950.17 2418
3950.76 2498
3951.36 2279
3951.95 2193
3952.54 2318
3953.14 2253
3953.73 2326
3954.32 2436
3954.91 2323
3955.51 2229
3956.10 2278
3956.69 2395
3957.29 2459
3957.88 2599
3958.47 2523
3959.07 2578
3959.66 2548
3960.25 2566
3960.85 2399
3961.44 2397
3962.03 2434
3962.63 2422
3963.22 2283
3963.82 2389
3964.41 2523
3965.00 2336
3965.60 2539
3966.19 2563
3966.79 2511
3967.38 2369
3967.97 2393
3968.57 2381
3969.16 2502
3969.76 2405
3970.35 2417
3970.94 2527
3971.54 2489
3972.13 2438
3972.73 2327
3973.32 2130
3973.92 2383
3974.51 2491
3975.11 2456
3975.70 2460
3976.29 2790
3976.89 2556
3977.48 2702
3978.08 2618
3978.67 2640
3979.27 2695
3979.86 2617
3980.46 2571
3981.05 2425
3981.65 2407
3982.24 2451
3982.84 2537
3983.43 2618
3984.03 2376
3984.62 2534
3985.22 2699
3985.82 2726
3986.41 2645
3987.01 2538
3987.60 2583
3988.20 2808
3988.79 2575
3989.39 2546
3989.98 2777
3990.58 2624
3991.18 2370
3991.77 2449
3992.37 2611
3992.96 2569
3993.56 2724
3994.16 2560
3994.75 2675
3995.35 2627
3995.94 2550
3996.54 2741
3997.14 2661
3997.73 2753
3998.33 2707
3998.93 2521
3999.52 2627
4000.12 2729
4000.71 2672
4001.31 2485
4001.91 2610
4002.50 2594
4003.10 2537
4003.70 2569
4004.29 2722
4004.89 2567
4005.49 2572
4006.09 2588
4006.68 2748
4007.28 2728
4007.88 2662
4008.47 2798
4009.07 2731
4009.67 2621
4010.27 2674
4010.86 2985
4011.46 2711
4012.06 2719
4012.65 2545
4013.25 2670
4013.85 2731
4014.45 2702
4015.04 2938
4015.64 2886
4016.24 2809
4016.84 2889
4017.44 3116
4018.03 3122
4018.63 3008
4019.23 2971
4019.83 2902
4020.42 2828
4021.02 2902
4021.62 2699
4022.22 2652
4022.82 2620
4023.42 2670
4024.01 2543
4024.61 2710
4025.21 2862
4025.81 2734
4026.41 3220
4027.01 3085
4027.60 2952
4028.20 2983
4028.80 2907
4029.40 3106
4030.00 3033
4030.60 3144
4031.20 2830
4031.79 3084
4032.39 2999
4032.99 2884
4033.59 2957
4034.19 2846
4034.79 2775
4035.39 2514
4035.99 2697
4036.59 2699
4037.19 2803
4037.79 2647
4038.38 2494
4038.98 2357
4039.58 2318
4040.18 2315
4040.78 2323
4041.38 2285
4041.98 2503
4042.58 2395
4043.18 2418
4043.78 2355
4044.38 2420
4044.98 2290
4045.58 2433
4046.18 2441
4046.78 2416
4047.38 2345
4047.98 2360
4048.58 2484
4049.18 2472
4049.78 2471
4050.38 2464
4050.98 2455
4051.58 2461
4052.18 2481
4052.78 2537
4053.38 2663
4053.98 2650
4054.58 2570
4055.18 2562
4055.78 2627
4056.38 2543
4056.99 2450
4057.59 2657
4058.19 2381
4058.79 2403
4059.39 2345
4059.99 2279
4060.59 2239
4061.19 2376
4061.79 2453
4062.39 2214
4062.99 2138
4063.60 2030
4064.20 2177
4064.80 2181
4065.40 2257
4066.00 2338
4066.60 2265
4067.20 2382
4067.81 2370
4068.41 2388
4069.01 2301
4069.61 2292
4070.21 2160
4070.81 2311
4071.42 2354
4072.02 2249
4072.62 2308
4073.22 2313
4073.82 2216
4074.42 2309
4075.03 2162
4075.63 2338
4076.23 2297
4076.83 2249
4077.44 2199
4078.04 2126
4078.64 2180
4079.24 2324
4079.84 2223
4080.45 2121
4081.05 2129
4081.65 2246
4082.25 2248
4082.86 2116
4083.46 2167
4084.06 2258
4084.67 2248
4085.27 2162
4085.87 2142
4086.47 2172
4087.08 2304
4087.68 2345
4088.28 2344
4088.89 2314
4089.49 2189
4090.09 2204
4090.69 2180
4091.30 2156
4091.90 2166
4092.50 2240
4093.11 2252
4093.71 2200
4094.31 2069
4094.92 2101
4095.52 2159
4096.13 2111
4096.73 2346
4097.33 2330
4097.94 2202
4098.54 2213
4099.14 2332
4099.75 2396
4100.35 2181
4100.96 2385
4101.56 2299
4102.16 2354
4102.77 2147
4103.37 2326
4103.98 2066
4104.58 2167
4105.18 2272
4105.79 2271
4106.39 2165
4107.00 2176
4107.60 2129
4108.21 2110
4108.81 2171
4109.42 2097
4110.02 2061
4110.62 2128
4111.23 2169
4111.83 2261
4112.44 2239
4113.04 2082
4113.65 2290
4114.25 2394
4114.86 2207
4115.46 2174
4116.07 2231
4116.67 2200
4117.28 2254
4117.88 2220
4118.49 2331
4119.09 2165
4119.70 2178
4120.31 2143
4120.91 2180
4121.52 2388
4122.12 2353
4122.73 2384
4123.33 2196
4123.94 2210
4124.54 2231
4125.15 2369
4125.76 2186
4126.36 2223
4126.97 2071
4127.57 2182
4128.18 2093
4128.79 1999
4129.39 2193
4130.00 2341
4130.60 2368
4131.21 2333
4131.82 2348
4132.42 2412
4133.03 2296
4133.63 2264
4134.24 2337
4134.85 2294
4135.45 2288
4136.06 2394
4136.67 2498
4137.27 2528
4137.88 2704
4138.49 2536
4139.09 2736
4139.70 2693
4140.31 2649
4140.91 2713
4141.52 2855
4142.13 2864
4142.74 2805
4143.34 3050
4143.95 3033
4144.56 2830
4145.16 2666
4145.77 2627
4146.38 2602
4146.99 2621
4147.59 2477
4148.20 2451
4148.81 2272
4149.42 2399
4150.02 2314
4150.63 2085
4151.24 2011
4151.85 2024
4152.45 2174
4153.06 2177
4153.67 2116
4154.28 2091
4154.88 2143
4155.49 2156
4156.10 1979
4156.71 1903
4157.32 2174
4157.93 2212
4158.53 2129
4159.14 2149
4159.75 2094
4160.36 2132
4160.97 2172
4161.57 2162
4162.18 2276
4162.79 2109
4163.40 2222
4164.01 2497
4164.62 2371
4165.23 2455
4165.83 2594
4166.44 2507
4167.05 2471
4167.66 2594
4168.27 2476
4168.88 2485
4169.49 2510
4170.10 2497
4170.71 2477
4171.32 2368
4171.92 2409
4172.53 2348
4173.14 2314
4173.75 2374
4174.36 2340
4174.97 2451
4175.58 2421
4176.19 2279
4176.80 2271
4177.41 2346
4178.02 2501
4178.63 2477
4179.24 2518
4179.85 2471
4180.46 2391
4181.07 2350
4181.68 2100
4182.29 2179
4182.90 2296
4183.51 2266
4184.12 2272
4184.73 2341
4185.34 2326
4185.95 2295
4186.56 2300
4187.17 2103
4187.78 2064
4188.39 2226
4189.00 2222
4189.61 2241
4190.22 2340
4190.83 2257
4191.44 2413
4192.05 2383
4192.66 2252
4193.27 2534
4193.88 2500
4194.49 2596
4195.10 2752
4195.72 2606
4196.33 2896
4196.94 2773
4197.55 2516
4198.16 2456
4198.77 2733
4199.38 2560
4199.99 2434
4200.60 2615
4201.22 2572
4201.83 2287
4202.44 2357
4203.05 2485
4203.66 2481
4204.27 2437
4204.88 2269
4205.50 2286
4206.11 2161
4206.72 2257
4207.33 2364
4207.94 2145
4208.55 2058
4209.17 2173
4209.78 2256
4210.39 2258
4211.00 2255
4211.61 2385
4212.23 2342
4212.84 2426
4213.45 2466
4214.06 2500
4214.68 2361
4215.29 2559
4215.90 2474
4216.51 2459
4217.12 2480
4217.74 2535
4218.35 2589
4218.96 2619
4219.58 2717
4220.19 2790
4220.80 2958
4221.41 3317
4222.03 3103
4222.64 3003
4223.25 3125
4223.86 3098
4224.48 3211
4225.09 3377
4225.70 3350
4226.32 3465
4226.93 3657
4227.54 3752
4228.16 3765
4228.77 3750
4229.38 3843
4230.00 3871
4230.61 3802
4231.22 4100
4231.84 4063
4232.45 3989
4233.06 4359
4233.68 4570
4234.29 4683
4234.91 5107
4235.52 4953
4236.13 5162
4236.75 5277
4237.36 5103
4237.97 4663
4238.59 4315
4239.20 4107
4239.82 3838
4240.43 3509
4241.05 3284
4241.66 3308
4242.27 3050
4242.89 2874
4243.50 2656
4244.12 2738
4244.73 3005
4245.35 2725
4245.96 2712
4246.57 2800
4247.19 2815
4247.80 2980
4248.42 2894
4249.03 2907
4249.65 2572
4250.26 2751
4250.88 2667
4251.49 2792
4252.11 2684
4252.72 2673
4253.34 2723
4253.95 2591
4254.57 2680
4255.18 2555
4255.80 2881
4256.41 2729
4257.03 2665
4257.64 2577
4258.26 2467
4258.88 2709
4259.49 2529
4260.11 2556
4260.72 2580
4261.34 2500
4261.95 2320
4262.57 2345
4263.19 2360
4263.80 2575
4264.42 2561
4265.03 2385
4265.65 2499
4266.26 2596
4266.88 2571
4267.50 2750
4268.11 2523
4268.73 2447
4269.35 2376
4269.96 2370
4270.58 2349
4271.19 2446
4271.81 2308
4272.43 2317
4273.04 2400
4273.66 2396
4274.28 2475
4274.89 2359
4275.51 2169
4276.13 2223
4276.74 2447
4277.36 2454
4277.98 2440
4278.59 2355
4279.21 2303
4279.83 2367
4280.45 2318
4281.06 2294
4281.68 2300
4282.30 2171
4282.91 2248
4283.53 2333
4284.15 2221
4284.77 2239
4285.38 2312
4286.00 2214
4286.62 2264
4287.24 2323
4287.85 2491
4288.47 2422
4289.09 2480
4289.71 2380
4290.32 2214
4290.94 2170
4291.56 2284
4292.18 2282
4292.80 2237
4293.41 2301
4294.03 2176
4294.65 2064
4295.27 2203
4295.89 2265
4296.50 2067
4297.12 2199
4297.74 2323
4298.36 2088
4298.98 2104
4299.60 2290
4300.21 2225
4300.83 2126
4301.45 2136
4302.07 2152
4302.69 2248
4303.31 2223
4303.93 2335
4304.54 2433
4305.16 2369
4305.78 2416
4306.40 2283
4307.02 2420
4307.64 2269
4308.26 2313
4308.88 2229
4309.50 2359
4310.12 2423
4310.73 2280
4311.35 2367
4311.97 2316
4312.59 2385
4313.21 2203
4313.83 2206
4314.45 2328
4315.07 2263
4315.69 2187
4316.31 2397
4316.93 2363
4317.55 2202
4318.17 2162
4318.79 2262
4319.41 2420
4320.03 2386
4320.65 2257
4321.27 2252
4321.89 2283
4322.51 2292
4323.13 2350
4323.75 2244
4324.37 2358
4324.99 2546
4325.61 2385
4326.23 2329
4326.85 2373
4327.47 2344
4328.09 2349
4328.71 2351
4329.33 2314
4329.95 2528
4330.57 2347
4331.19 2460
4331.81 2586
4332.44 2425
4333.06 2442
4333.68 2469
4334.30 2588
4334.92 2757
4335.54 2868
4336.16 2881
4336.78 3009
4337.40 3118
4338.02 3211
4338.65 3317
4339.27 3387
4339.89 3321
4340.51 3208
4341.13 3490
4341.75 3261
4342.37 3430
4342.99 3374
4343.62 3499
4344.24 3819
4344.86 4335
4345.48 4808
4346.10 5101
4346.73 5507
4347.35 5860
4347.97 5827
4348.59 5847
4349.21 5697
4349.83 5195
4350.46 4581
4351.08 4029
4351.70 3647
4352.32 3368
4352.95 3157
4353.57 2863
4354.19 2978
4354.81 2823
4355.43 2714
4356.06 2600
4356.68 2448
4357.30 2418
4357.93 2747
4358.55 2718
4359.17 2590
4359.79 2692
4360.42 2689
4361.04 2625
4361.66 2668
4362.28 2775
4362.91 2822
4363.53 2804
4364.15 2580
4364.78 2682
4365.40 2557
4366.02 2520
4366.65 2684
4367.27 2614
4367.89 2422
4368.52 2518
4369.14 2585
4369.76 2417
4370.39 2262
4371.01 2291
4371.63 2250
4372.26 2199
4372.88 2198
4373.50 2183
4374.13 2239
4374.75 2174
4375.38 2180
4376.00 2166
4376.62 2186
4377.25 2150
4377.87 2266
4378.50 2489
4379.12 2375
4379.74 2244
4380.37 2271
4380.99 2241
4381.62 2164
4382.24 2322
4382.87 2180
4383.49 2219
4384.11 2358
4384.74 2337
4385.36 2325
4385.99 2163
4386.61 2193
4387.24 2225
4387.86 2054
4388.49 2080
4389.11 2119
4389.74 1985
4390.36 2086
4390.99 1942
4391.61 1926
4392.24 1958
4392.86 2143
4393.49 2049
4394.11 2151
4394.74 2179
4395.36 2249
4395.99 2144
4396.61 2113
4397.24 2174
4397.86 1977
4398.49 1996
4399.12 1995
4399.74 2129
4400.37 2191
4400.99 2322
4401.62 2230
4402.24 2175
4402.87 2182
4403.50 2145
4404.12 2266
4404.75 2345
4405.37 2126
4406.00 2182
4406.62 2365
4407.25 2290
4407.88 2311
4408.50 2157
4409.13 2154
4409.76 2302
4410.38 2092
4411.01 2083
4411.64 2185
4412.26 2198
4412.89 2277
4413.51 2162
4414.14 2234
4414.77 2197
4415.39 2266
4416.02 2249
4416.65 1992
4417.28 1952
4417.90 1987
4418.53 2217
4419.16 2177
4419.78 2106
4420.41 2218
4421.04 1979
4421.66 2006
4422.29 2203
4422.92 2190
4423.55 2069
4424.17 2112
4424.80 2031
4425.43 2003
4426.06 2073
4426.68 1965
4427.31 1904
4427.94 1779
4428.57 1868
4429.19 1881
4429.82 1967
4430.45 1789
4431.08 2012
4431.70 1837
4432.33 1890
4432.96 1968
4433.59 2076
4434.22 2036
4434.84 2073
4435.47 2030
4436.10 1977
4436.73 2167
4437.36 2088
4437.99 2077
4438.61 1950
4439.24 1897
4439.87 2003
4440.50 2003
4441.13 2047
4441.76 1818
4442.38 1712
4443.01 1904
4443.64 1902
4444.27 1979
4444.90 2021
4445.53 2077
4446.16 2046
4446.79 1894
4447.42 1840
4448.04 2021
4448.67 2091
4449.30 1961
4449.93 2113
4450.56 2120
4451.19 2118
4451.82 1975
4452.45 2002
4453.08 1965
4453.71 2013
4454.34 2030
4454.97 2169
4455.60 2089
4456.23 2107
4456.86 2050
4457.48 2234
4458.11 2115
4458.74 1885
4459.37 1963
4460.00 1829
4460.63 1980
4461.26 1962
4461.89 1775
4462.52 1899
4463.15 2104
4463.78 1936
4464.41 1821
4465.04 1810
4465.67 2078
4466.30 1974
4466.94 1874
4467.57 1805
4468.20 1874
4468.83 1847
4469.46 1927
4470.09 1909
4470.72 2002
4471.35 1911
4471.98 1938
4472.61 1992
4473.24 1931
4473.87 1776
4474.50 1998
4475.13 1959
4475.76 2060
4476.40 1955
4477.03 1772
4477.66 1914
4478.29 1866
4478.92 2045
4479.55 1937
4480.18 1899
4480.81 2002
4481.45 1933
4482.08 1961
4482.71 2106
4483.34 2130
4483.97 2352
4484.60 2073
4485.23 1969
4485.87 2057
4486.50 1963
4487.13 2052
4487.76 2152
4488.39 2156
4489.03 2037
4489.66 2008
4490.29 2109
4490.92 2080
4491.55 2017
4492.19 2095
4492.82 2175
4493.45 2040
4494.08 1877
4494.71 2084
4495.35 2090
4495.98 1790
4496.61 1999
4497.24 2034
4497.88 2094
4498.51 2148
4499.14 2043
4499.77 2216
4500.41 2235
4501.04 2316
4501.67 2408
4502.31 2400
4502.94 2629
4503.57 2692
4504.20 2468
4504.84 2518
4505.47 2529
4506.10 2412
4506.74 2346
4507.37 2284
4508.00 2313
4508.64 2099
4509.27 2144
4509.90 2167
4510.54 2272
4511.17 2190
4511.80 2141
4512.44 1979
4513.07 2010
4513.70 2228
4514.34 2154
4514.97 2133
4515.61 2027
4516.24 1967
4516.87 2046
4517.51 1970
4518.14 2021
4518.78 1888
4519.41 1867
4520.04 1866
4520.68 1947
4521.31 1989
4521.95 1949
4522.58 1955
4523.21 1908
4523.85 1920
4524.48 2085
4525.12 2096
4525.75 2063
4526.39 2096
4527.02 2029
4527.66 1941
4528.29 2103
4528.93 2206
4529.56 2370
4530.20 2559
4530.83 2538
4531.46 2825
4532.10 2754
4532.73 2718
4533.37 2840
4534.00 2663
4534.64 2560
4535.28 2522
4535.91 2409
4536.55 2276
4537.18 2198
4537.82 2191
4538.45 2348
4539.09 2168
4539.72 2191
4540.36 2049
4540.99 1965
4541.63 1938
4542.26 1980
4542.90 2015
4543.54 1976
4544.17 2011
4544.81 2099
4545.44 1987
4546.08 2051
4546.72 2036
4547.35 1969
4547.99 1992
4548.62 2209
4549.26 2390
4549.90 2249
4550.53 2105
4551.17 2342
4551.80 2322
4552.44 2179
4553.08 2316
4553.71 2282
4554.35 2216
4554.99 2052
4555.62 2074
4556.26 2062
4556.90 2065
4557.53 2144
4558.17 2176
4558.81 2119
4559.44 1997
4560.08 2118
4560.72 2006
4561.35 1874
4561.99 2060
4562.63 1845
4563.27 2024
4563.90 1866
4564.54 1984
4565.18 2224
4565.81 1924
4566.45 1921
4567.09 2131
4567.73 2116
4568.36 2105
4569.00 1988
4569.64 2005
4570.28 2116
4570.91 2039
4571.55 1955
4572.19 1917
4572.83 1953
4573.47 2009
4574.10 1865
4574.74 1898
4575.38 1940
4576.02 1920
4576.66 1892
4577.29 1776
4577.93 1844
4578.57 1871
4579.21 1933
4579.85 1978
4580.49 1952
4581.12 1904
4581.76 1963
4582.40 2041
4583.04 1921
4583.68 1992
4584.32 2014
4584.95 1887
4585.59 2005
4586.23 1926
4586.87 2003
4587.51 2054
4588.15 2012
4588.79 2082
4589.43 2093
4590.07 2157
4590.70 2245
4591.34 2370
4591.98 2330
4592.62 2198
4593.26 2334
4593.90 2300
4594.54 2290
4595.18 2234
4595.82 2027
4596.46 2060
4597.10 2048
4597.74 2072
4598.38 2030
4599.02 1966
4599.66 1973
4600.30 2253
4600.93 2129
4601.57 2028
4602.21 2065
4602.85 1992
4603.49 2191
4604.13 2189
4604.77 2022
4605.41 2089
4606.05 2124
4606.69 2101
4607.33 2174
4607.97 2227
4608.62 2068
4609.26 2045
4609.90 2106
4610.54 2124
4611.18 2007
4611.82 1853
4612.46 1984
4613.10 1982
4613.74 2108
4614.38 2237
4615.02 2054
4615.66 2102
4616.30 2065
4616.94 2101
4617.58 2089
4618.22 2107
4618.87 2137
4619.51 1895
4620.15 1872
4620.79 1820
4621.43 1813
4622.07 1893
4622.71 1909
4623.35 1940
4624.00 2012
4624.64 1963
4625.28 1902
4625.92 2020
4626.56 2073
4627.20 1945
4627.84 1991
4628.49 2113
4629.13 2136
4629.77 1834
4630.41 1858
4631.05 1931
4631.69 1882
4632.34 1796
4632.98 1799
4633.62 1868
4634.26 1656
4634.91 1810
4635.55 2145
4636.19 2101
4636.83 2102
4637.47 2231
4638.12 2274
4638.76 2273
4639.40 2231
4640.04 2349
4640.69 2369
4641.33 2183
4641.97 2188
4642.61 2189
4643.26 2172
4643.90 2300
4644.54 2150
4645.18 2150
4645.83 2077
4646.47 2013
4647.11 1913
4647.76 2050
4648.40 1981
4649.04 2024
4649.69 2189
4650.33 2183
4650.97 2011
4651.62 2037
4652.26 1941
4652.90 1921
4653.55 2026
4654.19 2138
4654.83 2014
4655.48 2158
4656.12 1914
4656.76 1928
4657.41 1774
4658.05 1719
4658.69 1987
4659.34 1775
4659.98 1816
4660.63 1822
4661.27 1899
4661.91 1897
4662.56 2052
4663.20 1824
4663.85 1782
4664.49 2002
4665.13 1922
4665.78 1971
4666.42 1818
4667.07 1892
4667.71 1869
4668.36 1751
4669.00 1759
4669.64 1751
4670.29 1929
4670.93 1960
4671.58 2004
4672.22 1823
4672.87 1972
4673.51 2012
4674.16 1959
4674.80 1988
4675.45 2093
4676.09 2100
4676.74 1879
4677.38 1905
4678.03 2102
4678.67 1916
4679.32 2041
4679.96 1993
4680.61 2119
4681.25 1905
4681.90 2036
4682.54 2050
4683.19 2031
4683.84 2001
4684.48 1945
4685.13 1967
4685.77 2062
4686.42 1895
4687.06 1874
4687.71 1912
4688.36 1795
4689.00 1884
4689.65 2026
4690.29 2002
4690.94 1906
4691.58 1870
4692.23 1890
4692.88 1835
4693.52 1976
4694.17 1891
4694.82 1950
4695.46 1916
4696.11 1901
4696.75 1893
4697.40 2090
4698.05 2213
4698.69 2159
4699.34 2176
4699.99 2131
4700.63 2019
4701.28 2171
4701.93 2148
4702.57 2043
4703.22 2008
4703.87 1948
4704.51 1931
4705.16 1889
4705.81 1940
4706.46 2010
4707.10 2007
4707.75 2134
4708.40 2160
4709.04 2054
4709.69 1969
4710.34 2004
4710.99 1959
4711.63 2151
4712.28 2303
4712.93 2204
4713.58 2000
4714.22 1938
4714.87 2035
4715.52 2033
4716.17 1952
4716.81 1901
4717.46 1947
4718.11 1867
4718.76 1861
4719.41 1827
4720.05 1960
4720.70 1960
4721.35 1943
4722.00 1975
4722.65 2119
4723.29 1968
4723.94 2247
4724.59 2195
4725.24 2152
4725.89 2174
4726.54 2077
4727.18 2118
4727.83 2133
4728.48 2187
4729.13 2125
4729.78 2272
4730.43 2222
4731.08 2020
4731.73 1928
4732.37 1925
4733.02 1996
4733.67 1937
4734.32 1855
4734.97 2014
4735.62 2066
4736.27 2146
4736.92 2032
4737.57 2026
4738.22 2103
4738.86 2137
4739.51 2085
4740.16 2352
4740.81 2147
4741.46 2205
4742.11 2292
4742.76 2183
4743.41 2091
4744.06 2134
4744.71 2116
4745.36 1939
4746.01 1983
4746.66 2099
4747.31 2244
4747.96 1936
4748.61 1933
4749.26 2174
4749.91 2246
4750.56 2335
4751.21 2474
4751.86 2598
4752.51 2882
4753.16 2764
4753.81 2714
4754.46 2812
4755.11 2644
4755.76 2632
4756.41 2351
4757.06 2227
4757.71 2255
4758.36 2264
4759.01 2285
4759.67 2065
4760.32 2010
4760.97 2142
4761.62 2192
4762.27 2181
4762.92 2183
4763.57 2162
4764.22 2174
4764.87 2242
4765.52 2258
4766.17 2403
4766.83 2357
4767.48 2392
4768.13 2551
4768.78 2359
4769.43 2235
4770.08 2265
4770.73 2356
4771.39 2132
4772.04 2151
4772.69 2135
4773.34 2070
4773.99 1977
4774.64 2142
4775.30 2067
4775.95 2001
4776.60 1948
4777.25 2116
4777.90 2141
4778.56 1981
4779.21 2192
4779.86 2110
4780.51 2048
4781.16 2162
4781.82 2166
4782.47 2075
4783.12 2093
4783.77 2147
4784.43 2064
4785.08 2200
4785.73 2106
4786.38 2001
4787.04 1822
4787.69 1857
4788.34 1959
4788.99 1980
4789.65 1975
4790.30 1981
4790.95 2231
4791.60 2213
4792.26 2128
4792.91 2048
4793.56 2034
4794.22 2074
4794.87 2163
4795.52 2174
4796.18 2033
4796.83 2005
4797.48 1965
4798.14 2110
4798.79 2218
4799.44 2009
4800.10 1888
4800.75 2068
4801.40 1919
4802.06 1838
4802.71 1981
4803.36 1833
4804.02 1962
4804.67 2010
4805.33 1985
4805.98 1937
4806.63 1853
4807.29 1925
4807.94 1944
4808.59 1970
4809.25 1975
4809.90 1969
4810.56 2112
4811.21 2039
4811.87 1857
4812.52 1859
4813.17 1766
4813.83 1930
4814.48 1930
4815.14 1973
4815.79 1872
4816.45 1906
4817.10 1986
4817.76 2088
4818.41 2135
4819.07 2273
4819.72 2258
4820.38 2217
4821.03 2307
4821.69 2276
4822.34 2103
4823.00 2325
4823.65 2263
4824.31 2158
4824.96 2333
4825.62 2205
4826.27 2105
4826.93 2235
4827.58 2161
4828.24 2199
4828.89 2137
4829.55 2137
4830.20 2232
4830.86 2083
4831.51 2114
4832.17 2229
4832.83 2074
4833.48 2284
4834.14 2377
4834.79 2387
4835.45 2318
4836.10 2386
4836.76 2417
4837.42 2579
4838.07 2574
4838.73 2650
4839.39 2658
4840.04 2373
4840.70 2465
4841.35 2575
4842.01 2577
4842.67 2486
4843.32 2523
4843.98 2359
4844.64 2465
4845.29 2414
4845.95 2451
4846.61 2547
4847.26 2522
4847.92 2613
4848.58 2906
4849.23 2927
4849.89 2890
4850.55 2894
4851.20 2967
4851.86 3116
4852.52 3017
4853.17 2907
4853.83 2955
4854.49 2924
4855.15 2709
4855.80 2685
4856.46 2792
4857.12 2841
4857.78 2907
4858.43 2956
4859.09 2926
4859.75 3049
4860.41 2894
4861.06 2939
4861.72 3186
4862.38 3003
4863.04 2952
4863.69 2863
4864.35 2898
4865.01 3048
4865.67 3343
4866.33 3224
4866.98 3225
4867.64 3034
4868.30 3055
4868.96 2990
4869.62 3012
4870.27 2965
4870.93 2730
4871.59 2833
4872.25 2723
4872.91 2813
4873.57 2669
4874.22 2620
4874.88 2621
4875.54 2768
4876.20 2762
4876.86 2641
4877.52 2820
4878.18 2626
4878.83 2775
4879.49 2580
4880.15 2580
4880.81 2573
4881.47 2508
4882.13 2495
4882.79 2434
4883.45 2355
4884.11 2559
4884.77 2286
4885.43 2201
4886.08 2320
4886.74 2285
4887.40 2287
4888.06 2446
4888.72 2458
4889.38 2725
4890.04 2622
4890.70 2548
4891.36 2436
4892.02 2489
4892.68 2634
4893.34 2460
4894.00 2390
4894.66 2348
4895.32 2363
4895.98 2264
4896.64 2219
4897.30 2331
4897.96 2324
4898.62 2198
4899.28 2138
4899.94 2401
4900.60 2396
4901.26 2033
4901.92 2154
4902.58 2201
4903.24 2123
4903.90 2090
4904.56 2096
4905.22 2156
4905.88 2245
4906.55 2246
4907.21 2117
4907.87 2116
4908.53 2035
4909.19 2150
4909.85 2191
4910.51 2128
4911.17 2026
4911.83 2012
4912.49 1932
4913.15 2127
4913.82 2053
4914.48 1872
4915.14 1976
4915.80 1925
4916.46 1931
4917.12 1877
4917.78 1903
4918.44 1927
4919.11 1943
4919.77 1953
4920.43 1923
4921.09 1883
4921.75 1916
4922.41 1943
4923.08 1795
4923.74 1912
4924.40 1830
4925.06 1768
4925.72 1806
4926.39 1870
4927.05 1979
4927.71 2002
4928.37 1979
4929.03 2066
4929.70 2022
4930.36 2011
4931.02 2016
4931.68 1978
4932.35 2039
4933.01 2101
4933.67 2275
4934.33 2062
4935.00 1985
4935.66 1958
4936.32 1917
4936.98 2074
4937.65 1962
4938.31 2018
4938.97 2133
4939.64 2003
4940.30 2136
4940.96 2086
4941.62 1966
4942.29 1986
4942.95 1865
4943.61 2055
4944.28 2011
4944.94 1809
4945.60 1893
4946.27 1917
4946.93 1881
4947.59 1748
4948.26 1898
4948.92 1705
4949.58 1753
4950.25 1720
4950.91 1906
4951.58 1844
4952.24 1739
4952.90 1778
4953.57 1874
4954.23 1840
4954.90 1775
4955.56 1752
4956.22 1745
4956.89 1876
4957.55 1742
4958.22 1754
4958.88 1994
4959.54 1974
4960.21 1814
4960.87 1645
4961.54 1905
4962.20 1993
4962.87 1999
4963.53 1944
4964.19 1978
4964.86 1940
4965.52 2014
4966.19 2085
4966.85 1956
4967.52 1946
4968.18 1905
4968.85 1965
4969.51 1724
4970.18 1883
4970.84 1727
4971.51 1738
4972.17 1884
4972.84 1840
4973.50 1836
4974.17 1840
4974.83 1804
4975.50 1738
4976.16 1642
4976.83 1726
4977.50 1919
4978.16 1924
4978.83 1990
4979.49 1855
4980.16 1684
4980.82 1792
4981.49 1748
4982.15 1698
4982.82 1770
4983.49 1723
4984.15 1777
4984.82 1691
4985.48 1981
4986.15 1796
4986.82 1744
4987.48 1847
4988.15 1754
4988.81 1748
4989.48 1858
4990.15 1733
4990.81 1781
4991.48 1771
4992.15 1748
4992.81 1735
4993.48 1686
4994.15 1786
4994.81 1680
4995.48 1744
4996.15 1670
4996.81 1653
4997.48 1750
4998.15 1821
4998.81 1702
4999.48 1628
5000.15 1683
5000.81 1710
5001.48 1672
5002.15 1686
5002.82 1630
5003.48 1645
5004.15 1657
5004.82 1589
5005.48 1651
5006.15 1676
5006.82 1770
5007.49 1832
5008.15 1773
5008.82 1733
5009.49 1752
5010.16 1827
5010.82 1712
5011.49 1850
5012.16 1836
5012.83 1712
5013.50 1724
5014.16 1830
5014.83 1750
5015.50 1673
5016.17 1803
5016.84 1868
5017.50 1867
5018.17 1805
5018.84 1974
5019.51 1921
5020.18 2037
5020.84 2295
5021.51 2394
5022.18 2301
5022.85 2499
5023.52 2589
5024.19 2495
5024.86 2261
5025.52 2409
5026.19 2369
5026.86 2128
5027.53 2151
5028.20 2003
5028.87 1995
5029.54 1854
5030.21 1978
5030.88 1898
5031.54 1798
5032.21 1790
5032.88 1860
5033.55 1789
5034.22 1900
5034.89 1717
5035.56 1819
5036.23 1684
5036.90 1797
5037.57 1810
5038.24 1745
5038.91 1694
5039.58 1705
5040.25 1720
5040.92 1695
5041.59 1762
5042.26 1675
5042.92 1636
5043.59 1859
5044.26 1929
5044.93 1748
5045.60 1897
5046.27 1911
5046.94 1920
5047.61 2091
5048.29 1836
5048.96 1858
5049.63 1895
5050.30 1883
5050.97 1946
5051.64 1887
5052.31 1784
5052.98 1846
5053.65 1777
5054.32 1759
5054.99 1625
5055.66 1659
5056.33 1648
5057.00 1720
5057.67 1729
5058.34 1751
5059.01 1676
5059.68 1774
5060.36 1913
5061.03 1818
5061.70 1759
5062.37 1707
5063.04 1798
5063.71 1772
5064.38 1839
5065.05 1828
5065.73 1914
5066.40 1836
5067.07 1771
5067.74 1803
5068.41 1601
5069.08 1558
5069.75 1709
5070.43 1817
5071.10 1716
5071.77 1731
5072.44 1737
5073.11 1673
5073.78 1553
5074.46 1796
5075.13 1679
5075.80 1673
5076.47 1793
5077.14 1837
5077.82 1816
5078.49 1828
5079.16 1821
5079.83 1885
5080.51 1807
5081.18 1843
5081.85 1749
5082.52 1872
5083.20 1826
5083.87 1840
5084.54 1798
5085.21 1705
5085.89 1558
5086.56 1667
5087.23 1732
5087.90 1788
5088.58 1869
5089.25 1892
5089.92 2009
5090.60 2012
5091.27 2194
5091.94 2323
5092.61 2382
5093.29 2331
5093.96 2112
5094.63 2119
5095.31 1902
5095.98 1847
5096.65 1768
5097.33 1865
5098.00 1848
5098.67 1878
5099.35 1824
5100.02 1873
5100.70 1717
5101.37 1778
5102.04 1565
5102.72 1634
5103.39 1911
5104.06 1822
5104.74 1729
5105.41 1738
5106.09 1819
5106.76 1915
5107.43 1805
5108.11 1799
5108.78 1851
5109.46 1818
5110.13 1790
5110.81 1698
5111.48 1845
5112.15 1808
5112.83 1812
5113.50 1831
5114.18 1741
5114.85 1707
5115.53 1654
5116.20 1659
5116.88 1669
5117.55 1791
5118.23 1771
5118.90 1813
5119.58 1828
5120.25 1854
5120.93 1771
5121.60 1763
5122.28 2007
5122.95 1788
5123.63 1755
5124.30 1858
5124.98 1764
5125.65 1738
5126.33 1615
5127.00 1841
5127.68 1902
5128.35 1789
5129.03 1845
5129.70 1851
5130.38 1794
5131.06 1881
5131.73 1695
5132.41 1643
5133.08 1856
5133.76 1801
5134.43 1831
5135.11 1737
5135.79 1692
5136.46 1797
5137.14 1898
5137.81 1961
5138.49 1996
5139.17 1934
5139.84 1996
5140.52 1965
5141.20 1936
5141.87 1974
5142.55 1937
5143.22 1858
5143.90 1892
5144.58 1817
5145.25 1689
5145.93 1616
5146.61 1697
5147.28 1676
5147.96 1607
5148.64 1609
5149.31 1561
5149.99 1489
5150.67 1594
5151.35 1648
5152.02 1627
5152.70 1702
5153.38 1639
5154.05 1548
5154.73 1582
5155.41 1666
5156.09 1615
5156.76 1725
5157.44 1708
5158.12 1676
5158.80 1583
5159.47 1579
5160.15 1501
5160.83 1538
5161.51 1612
5162.18 1685
5162.86 1746
5163.54 1711
5164.22 1716
5164.89 1726
5165.57 1723
5166.25 1852
5166.93 1775
5167.61 1796
5168.28 1749
5168.96 1788
5169.64 1795
5170.32 1701
5171.00 1790
5171.68 1718
5172.35 1633
5173.03 1795
5173.71 1688
5174.39 1588
5175.07 1723
5175.75 1753
5176.43 1691
5177.10 1767
5177.78 1630
5178.46 1804
5179.14 1776
5179.82 1647
5180.50 1617
5181.18 1625
5181.86 1614
5182.53 1794
5183.21 1685
5183.89 1774
5184.57 1714
5185.25 1785
5185.93 1723
5186.61 1550
5187.29 1624
5187.97 1693
5188.65 1605
5189.33 1583
5190.01 1561
5190.69 1617
5191.37 1623
5192.05 1670
5192.73 1524
5193.41 1557
5194.09 1622
5194.77 1682
5195.45 1637
5196.12 1743
5196.80 1592
5197.48 1512
5198.17 1470
5198.85 1628
5199.53 1496
5200.21 1614
5200.89 1646
5201.57 1547
5202.25 1564
5202.93 1542
5203.61 1529
5204.29 1577
5204.97 1703
5205.65 1680
5206.33 1564
5207.01 1673
5207.69 1745
5208.37 1628
5209.05 1782
5209.73 1842
5210.41 1738
5211.09 1879
5211.78 1847
5212.46 1829
5213.14 1790
5213.82 1741
5214.50 1785
5215.18 1789
5215.86 1667
5216.54 1633
5217.22 1598
5217.91 1709
5218.59 1531
5219.27 1687
5219.95 1676
5220.63 1647
5221.31 1719
5222.00 1668
5222.68 1630
5223.36 1690
5224.04 1571
5224.72 1712
5225.40 1710
5226.09 1706
5226.77 1735
5227.45 1764
5228.13 1856
5228.81 1737
5229.50 1712
5230.18 1607
5230.86 1651
5231.54 1664
5232.22 1648
5232.91 1650
5233.59 1785
5234.27 1710
5234.95 1895
5235.64 1790
5236.32 1840
5237.00 1772
5237.68 1700
5238.37 1743
5239.05 1646
5239.73 1598
5240.42 1636
5241.10 1803
5241.78 1861
5242.46 1649
5243.15 1798
5243.83 1902
5244.51 1812
5245.20 1868
5245.88 1937
5246.56 2004
5247.25 1953
5247.93 2162
5248.61 2294
5249.30 2281
5249.98 2329
5250.66 2346
5251.35 2227
5252.03 2265
5252.71 2358
5253.40 2043
5254.08 1932
5254.77 1975
5255.45 1791
5256.13 1855
5256.82 1842
5257.50 1792
5258.18 1659
5258.87 1642
5259.55 1660
5260.24 1738
5260.92 1654
5261.61 1813
5262.29 1900
5262.97 1758
5263.66 1643
5264.34 1727
5265.03 1841
5265.71 1929
5266.40 1960
5267.08 1815
5267.76 1870
5268.45 1848
5269.13 1894
5269.82 1800
5270.50 1821
5271.19 1884
5271.87 1755
5272.56 1684
5273.24 1568
5273.93 1668
5274.61 1739
5275.30 1687
5275.98 1637
5276.67 1738
5277.35 1805
5278.04 1870
5278.72 1881
5279.41 1746
5280.10 1857
5280.78 2096
5281.47 2119
5282.15 2059
5282.84 2134
5283.52 2187
5284.21 2057
5284.89 2032
5285.58 2060
5286.27 2049
5286.95 2026
5287.64 1983
5288.32 1894
5289.01 1722
5289.70 1845
5290.38 1791
5291.07 1850
5291.75 1992
5292.44 1827
5293.13 1647
5293.81 1740
5294.50 1800
5295.19 1845
5295.87 1746
5296.56 1788
5297.24 1706
5297.93 1692
5298.62 1806
5299.30 1769
5299.99 1804
5300.68 1829
5301.36 1737
5302.05 1744
5302.74 1803
5303.43 1758
5304.11 1751
5304.80 1621
5305.49 1664
5306.17 1772
5306.86 1838
5307.55 1819
5308.24 1847
5308.92 1782
5309.61 1657
5310.30 1791
5310.98 1773
5311.67 1845
5312.36 1836
5313.05 1782
5313.73 1889
5314.42 1817
5315.11 1747
5315.80 1632
5316.49 1811
5317.17 1755
5317.86 1780
5318.55 1811
5319.24 1805
5319.92 2083
5320.61 2101
5321.30 1950
5321.99 1962
5322.68 2173
5323.37 2091
5324.05 2007
5324.74 1974
5325.43 1901
5326.12 1778
5326.81 1668
5327.50 1674
5328.18 1681
5328.87 1673
5329.56 1725
5330.25 1756
5330.94 1772
5331.63 1676
5332.32 1784
5333.01 1789
5333.69 1820
5334.38 1740
5335.07 1806
5335.76 1707
5336.45 1649
5337.14 1774
5337.83 1666
5338.52 1660
5339.21 1814
5339.90 1835
5340.59 1849
5341.27 1813
5341.96 1773
5342.65 1969
5343.34 1680
5344.03 1699
5344.72 1800
5345.41 1874
5346.10 1855
5346.79 1923
5347.48 1903
5348.17 1901
5348.86 2030
5349.55 2154
5350.24 2127
5350.93 2322
5351.62 2386
5352.31 2428
5353.00 2223
5353.69 2261
5354.38 2264
5355.07 2098
5355.76 1979
5356.45 1910
5357.14 1792
5357.83 1679
5358.52 1824
5359.21 1916
5359.90 1683
5360.60 1744
5361.29 1890
5361.98 1722
5362.67 1834
5363.36 1880
5364.05 1859
5364.74 1738
5365.43 1641
5366.12 1759
5366.81 1689
5367.50 1649
5368.19 1659
5368.89 1604
5369.58 1532
5370.27 1642
5370.96 1660
5371.65 1635
5372.34 1492
5373.03 1564
5373.73 1582
5374.42 1491
5375.11 1673
5375.80 1749
5376.49 1791
5377.18 1563
5377.87 1584
5378.57 1537
5379.26 1535
5379.95 1560
5380.64 1706
5381.33 1580
5382.03 1689
5382.72 1715
5383.41 1592
5384.10 1631
5384.79 1619
5385.49 1612
5386.18 1543
5386.87 1524
5387.56 1467
5388.26 1525
5388.95 1652
5389.64 1806
5390.33 1939
5391.03 1827
5391.72 1637
5392.41 1653
5393.10 1836
5393.80 1827
5394.49 1661
5395.18 1569
5395.88 1583
5396.57 1593
5397.26 1525
5397.95 1446
5398.65 1517
5399.34 1571
5400.03 1659
5400.73 1582
5401.42 1570
5402.11 1618
5402.81 1595
5403.50 1594
5404.19 1691
5404.89 1534
5405.58 1591
5406.27 1493
5406.97 1626
5407.66 1756
5408.36 1822
5409.05 1666
5409.74 1507
5410.44 1525
5411.13 1655
5411.82 1756
5412.52 1788
5413.21 1692
5413.91 1631
5414.60 1734
5415.29 1651
5415.99 1710
5416.68 1648
5417.38 1582
5418.07 1637
5418.77 1495
5419.46 1620
5420.15 1627
5420.85 1548
5421.54 1619
5422.24 1776
5422.93 1538
5423.63 1625
5424.32 1688
5425.02 1646
5425.71 1670
5426.41 1660
5427.10 1611
5427.80 1643
5428.49 1596
5429.19 1646
5429.88 1780
5430.58 1802
5431.27 1754
5431.97 1702
5432.66 1509
5433.36 1767
5434.05 1571
5434.75 1570
5435.44 1685
5436.14 1713
5436.83 1788
5437.53 1697
5438.23 1697
5438.92 1667
5439.62 1719
5440.31 1761
5441.01 1888
5441.70 1860
5442.40 1731
5443.10 1844
5443.79 1861
5444.49 1902
5445.18 1943
5445.88 1968
5446.58 2050
5447.27 2252
5447.97 2113
5448.67 2179
5449.36 2319
5450.06 2285
5450.75 2225
5451.45 2164
5452.15 2299
5452.84 2147
5453.54 2070
5454.24 1944
5454.93 1942
5455.63 1973
5456.33 1832
5457.02 1751
5457.72 1842
5458.42 1835
5459.11 2020
5459.81 1908
5460.51 2128
5461.21 2302
5461.90 2418
5462.60 2394
5463.30 2518
5463.99 2726
5464.69 2586
5465.39 2620
5466.09 2719
5466.78 2646
5467.48 2407
5468.18 2447
5468.88 2426
5469.57 2276
5470.27 2035
5470.97 2059
5471.67 2166
5472.37 2332
5473.06 2208
5473.76 2096
5474.46 2265
5475.16 2166
5475.85 2072
5476.55 2195
5477.25 2159
5477.95 2243
5478.65 2461
5479.35 2604
5480.04 2529
5480.74 2663
5481.44 2857
5482.14 2789
5482.84 2799
5483.54 2767
5484.23 2872
5484.93 2533
5485.63 2538
5486.33 2463
5487.03 2288
5487.73 2515
5488.43 2556
5489.13 2415
5489.82 2400
5490.52 2205
5491.22 2425
5491.92 2605
5492.62 2570
5493.32 2643
5494.02 2456
5494.72 2436
5495.42 2423
5496.12 2472
5496.82 2652
5497.52 2670
5498.21 2912
5498.91 3083
5499.61 3450
5500.31 3648
5501.01 3955
5501.71 4297
5502.41 4276
5503.11 4259
5503.81 3957
5504.51 3582
5505.21 3363
5505.91 2997
5506.61 2615
5507.31 2568
5508.01 2504
5508.71 2589
5509.41 2495
5510.11 2541
5510.81 2507
5511.51 2602
5512.21 2601
5512.91 2537
5513.61 2267
5514.31 2282
5515.01 2276
5515.72 2277
5516.42 2168
5517.12 2231
5517.82 2321
5518.52 2386
5519.22 2375
5519.92 2313
5520.62 2400
5521.32 2414
5522.02 2495
5522.72 2131
5523.42 2150
5524.13 2242
5524.83 2214
5525.53 2037
5526.23 1918
5526.93 1763
5527.63 1913
5528.33 1899
5529.03 1816
5529.74 1949
5530.44 1876
5531.14 1889
5531.84 1788
5532.54 1682
5533.24 1845
5533.95 1858
5534.65 1900
5535.35 1916
5536.05 1837
5536.75 1672
5537.45 1780
5538.16 1851
5538.86 1890
5539.56 1876
5540.26 1794
5540.96 1850
5541.67 1760
5542.37 1865
5543.07 1830
5543.77 1848
5544.48 1974
5545.18 1839
5545.88 1916
5546.58 1946
5547.29 1763
5547.99 1901
5548.69 1796
5549.39 1764
5550.10 1925
5550.80 1693
5551.50 1803
5552.21 1872
5552.91 1810
5553.61 1867
5554.31 1753
5555.02 1756
5555.72 1753
5556.42 1890
5557.13 1678
5557.83 1632
5558.53 1736
5559.24 1651
5559.94 1591
5560.64 1698
5561.35 1757
5562.05 1723
5562.75 1803
5563.46 1689
5564.16 1752
5564.86 1721
5565.57 1693
5566.27 1695
5566.98 1705
5567.68 1684
5568.38 1704
5569.09 1700
5569.79 1632
5570.50 1624
5571.20 1623
5571.90 1535
5572.61 1650
5573.31 1739
5574.02 1733
5574.72 1670
5575.42 1693
5576.13 1721
5576.83 1680
5577.54 1633
5578.24 1660
5578.95 1754
5579.65 1733
5580.36 1660
5581.06 1692
5581.77 1740
5582.47 1566
5583.18 1669
5583.88 1690
5584.59 1587
5585.29 1606
5586.00 1730
5586.70 1641
5587.41 1643
5588.11 1692
5588.82 1713
5589.52 1667
5590.23 1661
5590.93 1530
5591.64 1482
5592.34 1515
5593.05 1482
5593.75 1503
5594.46 1525
5595.16 1702
5595.87 1571
5596.58 1620
5597.28 1619
5597.99 1703
5598.69 1562
5599.40 1551
5600.10 1603
5600.81 1635
5601.52 1522
5602.22 1550
5602.93 1512
5603.64 1505
5604.34 1516
5605.05 1566
5605.75 1494
5606.46 1441
5607.17 1603
5607.87 1381
5608.58 1392
5609.29 1577
5609.99 1577
5610.70 1500
5611.41 1601
5612.11 1599
5612.82 1481
5613.53 1495
5614.23 1516
5614.94 1467
5615.65 1580
5616.35 1518
5617.06 1584
5617.77 1465
5618.47 1597
5619.18 1508
5619.89 1571
5620.60 1576
5621.30 1412
5622.01 1467
5622.72 1511
5623.42 1378
5624.13 1475
5624.84 1596
5625.55 1544
5626.25 1537
5626.96 1530
5627.67 1427
5628.38 1417
5629.09 1499
5629.79 1465
5630.50 1495
5631.21 1600
5631.92 1481
5632.62 1632
5633.33 1545
5634.04 1629
5634.75 1583
5635.46 1674
5636.16 1597
5636.87 1655
5637.58 1599
5638.29 1564
5639.00 1553
5639.71 1761
5640.41 1684
5641.12 1636
5641.83 1743
5642.54 1724
5643.25 1759
5643.96 1689
5644.67 1720
5645.38 1707
5646.08 1610
5646.79 1594
5647.50 1613
5648.21 1633
5648.92 1613
5649.63 1542
5650.34 1606
5651.05 1758
5651.76 1628
5652.47 1612
5653.17 1773
5653.88 1648
5654.59 1517
5655.30 1757
5656.01 1815
5656.72 1828
5657.43 1915
5658.14 1943
5658.85 2036
5659.56 1934
5660.27 1981
5660.98 1912
5661.69 1735
5662.40 1746
5663.11 1692
5663.82 1696
5664.53 1701
5665.24 1621
5665.95 1597
5666.66 1685
5667.37 1620
5668.08 1774
5668.79 1709
5669.50 1665
5670.21 1745
5670.92 1781
5671.63 1890
5672.34 1819
5673.05 1731
5673.76 1675
5674.47 1749
5675.18 1761
5675.89 1676
5676.60 1620
5677.31 1580
5678.03 1529
5678.74 1437
5679.45 1563
5680.16 1546
5680.87 1688
5681.58 1714
5682.29 1599
5683.00 1551
5683.71 1695
5684.42 1773
5685.14 1762
5685.85 1743
5686.56 1549
5687.27 1478
5687.98 1484
5688.69 1602
5689.40 1671
5690.12 1707
5690.83 1632
5691.54 1581
5692.25 1537
5692.96 1553
5693.67 1528
5694.39 1577
5695.10 1500
5695.81 1508
5696.52 1543
5697.23 1508
5697.95 1457
5698.66 1484
5699.37 1443
5700.08 1404
5700.79 1411
5701.51 1501
5702.22 1442
5702.93 1382
5703.64 1427
5704.36 1436
5705.07 1422
5705.78 1381
5706.49 1481
5707.21 1539
5707.92 1562
5708.63 1606
5709.35 1428
5710.06 1438
5710.77 1553
5711.48 1632
5712.20 1466
5712.91 1454
5713.62 1548
5714.34 1508
5715.05 1393
5715.76 1487
5716.48 1407
5717.19 1421
5717.90 1445
5718.61 1433
5719.33 1445
5720.04 1466
5720.76 1465
5721.47 1335
5722.18 1519
5722.90 1608
5723.61 1549
5724.32 1487
5725.04 1528
5725.75 1572
5726.46 1677
5727.18 1722
5727.89 1840
5728.61 2026
5729.32 2099
5730.03 2010
5730.75 2020
5731.46 1852
5732.18 1764
5732.89 1769
5733.61 1649
5734.32 1655
5735.03 1701
5735.75 1645
5736.46 1476
5737.18 1465
5737.89 1482
5738.61 1540
5739.32 1514
5740.04 1440
5740.75 1507
5741.47 1639
5742.18 1551
5742.89 1465
5743.61 1508
5744.32 1464
5745.04 1546
5745.75 1655
5746.47 1497
5747.19 1545
5747.90 1615
5748.62 1623
5749.33 1577
5750.05 1488
5750.76 1445
5751.48 1590
5752.19 1675
5752.91 1596
5753.62 1727
5754.34 1714
5755.05 1961
5755.77 1986
5756.49 1840
5757.20 1889
5757.92 1913
5758.63 1696
5759.35 1647
5760.06 1741
5760.78 1697
5761.50 1598
5762.21 1647
5762.93 1694
5763.65 1768
5764.36 1707
5765.08 1580
5765.79 1571
5766.51 1481
5767.23 1633
5767.94 1515
5768.66 1498
5769.38 1505
5770.09 1613
5770.81 1602
5771.53 1430
5772.24 1530
5772.96 1587
5773.68 1452
5774.39 1665
5775.11 1554
5775.83 1512
5776.54 1470
5777.26 1507
5777.98 1604
5778.69 1518
5779.41 1692
5780.13 1583
5780.85 1602
5781.56 1580
5782.28 1426
5783.00 1622
5783.72 1716
5784.43 1821
5785.15 1701
5785.87 1559
5786.59 1627
5787.30 1632
5788.02 1732
5788.74 1709
5789.46 1717
5790.17 1699
5790.89 1827
5791.61 1751
5792.33 1791
5793.05 1762
5793.76 1818
5794.48 1886
5795.20 1894
5795.92 1905
5796.64 1849
5797.35 2028
5798.07 2304
5798.79 2524
5799.51 2883
5800.23 3148
5800.95 3301
5801.66 3406
5802.38 3563
5803.10 3599
5803.82 3457
5804.54 3011
5805.26 2782
5805.98 2587
5806.70 2231
5807.41 2228
5808.13 2341
5808.85 2131
5809.57 1938
5810.29 1910
5811.01 1967
5811.73 1968
5812.45 1884
5813.17 2040
5813.89 1933
5814.61 1862
5815.32 1844
5816.04 1978
5816.76 1924
5817.48 1981
5818.20 2100
5818.92 2047
5819.64 1775
5820.36 1796
5821.08 1838
5821.80 1780
5822.52 1797
5823.24 1939
5823.96 1797
5824.68 1671
5825.40 1581
5826.12 1667
5826.84 1663
5827.56 1602
5828.28 1558
5829.00 1686
5829.72 1738
5830.44 1707
5831.16 1557
5831.88 1614
5832.60 1562
5833.32 1545
5834.04 1607
5834.76 1518
5835.48 1689
5836.21 1729
5836.93 1626
5837.65 1524
5838.37 1576
5839.09 1598
5839.81 1729
5840.53 1641
5841.25 1642
5841.97 1684
5842.69 1713
5843.41 1695
5844.14 1632
5844.86 1556
5845.58 1660
5846.30 1579
5847.02 1608
5847.74 1503
5848.46 1521
5849.18 1546
5849.91 1512
5850.63 1527
5851.35 1564
5852.07 1514
5852.79 1546
5853.51 1578
5854.24 1633
5854.96 1567
5855.68 1556
5856.40 1669
5857.12 1647
5857.85 1545
5858.57 1618
5859.29 1532
5860.01 1650
5860.73 1635
5861.46 1495
5862.18 1508
5862.90 1552
5863.62 1484
5864.35 1455
5865.07 1541
5865.79 1570
5866.51 1549
5867.24 1470
5867.96 1463
5868.68 1508
5869.40 1493
5870.13 1412
5870.85 1509
5871.57 1592
5872.29 1671
5873.02 1657
5873.74 1617
5874.46 1624
5875.19 1565
5875.91 1576
5876.63 1502
5877.36 1587
5878.08 1699
5878.80 1761
5879.53 1583
5880.25 1569
5880.97 1540
5881.70 1684
5882.42 1634
5883.14 1682
5883.87 1595
5884.59 1635
5885.31 1641
5886.04 1529
5886.76 1553
5887.49 1636
5888.21 1639
5888.93 1676
5889.66 1594
5890.38 1432
5891.11 1526
5891.83 1437
5892.55 1422
5893.28 1495
5894.00 1526
5894.73 1639
5895.45 1538
5896.17 1575
5896.90 1600
5897.62 1575
5898.35 1571
5899.07 1622
5899.80 1616
5900.52 1676
5901.25 1599
5901.97 1595
5902.70 1705
5903.42 1684
5904.15 1732
5904.87 1717
5905.60 1575
5906.32 1541
5907.05 1631
5907.77 1590
5908.50 1699
5909.22 1707
5909.95 1593
5910.67 1487
5911.40 1526
5912.12 1663
5912.85 1573
5913.57 1644
5914.30 1647
5915.02 1659
5915.75 1663
5916.47 1594
5917.20 1653
5917.93 1723
5918.65 1583
5919.38 1514
5920.10 1606
5920.83 1666
5921.55 1565
5922.28 1706
5923.01 1556
5923.73 1658
5924.46 1675
5925.18 1737
5925.91 1832
5926.64 1680
5927.36 1706
5928.09 1629
5928.82 1595
5929.54 1814
5930.27 1719
5931.00 1667
5931.72 1804
5932.45 1689
5933.18 1694
5933.90 1755
5934.63 1812
5935.36 1902
5936.08 1783
5936.81 1804
5937.54 1869
5938.26 2007
5938.99 1933
5939.72 2064
5940.44 2009
5941.17 1894
5941.90 1974
5942.63 1967
5943.35 2031
5944.08 1950
5944.81 2070
5945.53 2185
5946.26 2282
5946.99 2074
5947.72 2209
5948.44 2211
5949.17 2290
5949.90 2262
5950.63 2287
5951.36 2426
5952.08 2695
5952.81 2641
5953.54 2674
5954.27 2644
5954.99 2751
5955.72 2665
5956.45 2637
5957.18 2507
5957.91 2666
5958.63 2691
5959.36 2706
5960.09 2656
5960.82 2556
5961.55 2539
5962.28 2456
5963.00 2547
5963.73 2700
5964.46 2920
5965.19 3443
5965.92 3448
5966.65 3694
5967.38 3737
5968.11 3813
5968.83 3905
5969.56 3975
5970.29 3770
5971.02 3521
5971.75 3196
5972.48 3196
5973.21 3114
5973.94 2995
5974.67 2900
5975.40 2918
5976.12 3076
5976.85 2900
5977.58 2944
5978.31 3072
5979.04 3246
5979.77 3079
5980.50 3242
5981.23 3317
5981.96 3208
5982.69 3268
5983.42 3407
5984.15 3453
5984.88 3432
5985.61 3351
5986.34 3194
5987.07 3388
5987.80 3395
5988.53 3481
5989.26 3482
5989.99 3499
5990.72 3494
5991.45 3472
5992.18 3555
5992.91 3567
5993.64 3541
5994.37 3706
5995.10 3621
5995.83 3506
5996.56 3770
5997.29 3790
5998.02 3554
5998.75 3503
5999.48 3573
6000.21 3570
6000.95 3473
6001.68 3296
6002.41 3246
6003.14 3207
6003.87 3296
6004.60 3272
6005.33 3316
6006.06 3230
6006.79 3400
6007.52 3668
6008.26 4005
6008.99 4405
6009.72 4975
6010.45 5474
6011.18 6032
6011.91 6634
6012.64 6975
6013.38 7288
6014.11 7333
6014.84 7422
6015.57 7398
6016.30 7021
6017.03 6644
6017.77 5567
6018.50 5348
6019.23 4930
6019.96 4325
6020.69 4073
6021.42 3661
6022.16 3340
6022.89 3210
6023.62 2903
6024.35 3028
6025.09 3100
6025.82 2969
6026.55 2825
6027.28 2798
6028.02 2919
6028.75 2888
6029.48 2599
6030.21 2652
6030.95 2814
6031.68 2701
6032.41 2621
6033.14 2861
6033.88 2740
6034.61 2544
6035.34 2469
6036.07 2431
6036.81 2660
6037.54 2644
6038.27 2617
6039.01 2736
6039.74 2705
6040.47 2677
6041.21 2780
6041.94 2790
6042.67 2734
6043.41 2661
6044.14 2805
6044.87 2900
6045.61 2875
6046.34 2813
6047.07 2867
6047.81 2933
6048.54 2936
6049.27 2976
6050.01 3098
6050.74 3201
6051.48 3327
6052.21 3508
6052.94 3575
6053.68 3520
6054.41 3599
6055.15 3607
6055.88 3308
6056.61 3219
6057.35 3192
6058.08 3035
6058.82 3112
6059.55 2988
6060.29 2838
6061.02 2903
6061.75 2912
6062.49 2807
6063.22 2798
6063.96 2731
6064.69 2670
6065.43 2745
6066.16 2905
6066.90 2802
6067.63 2761
6068.37 2708
6069.10 2676
6069.84 2697
6070.57 2625
6071.31 2529
6072.04 2540
6072.78 2600
6073.51 2559
6074.25 2623
6074.98 2527
6075.72 2461
6076.45 2476
6077.19 2463
6077.92 2388
6078.66 2440
6079.39 2442
6080.13 2480
6080.87 2469
6081.60 2368
6082.34 2363
6083.07 2455
6083.81 2451
6084.54 2390
6085.28 2371
6086.02 2501
6086.75 2410
6087.49 2463
6088.22 2436
6088.96 2333
6089.70 2374
6090.43 2396
6091.17 2457
6091.91 2366
6092.64 2369
6093.38 2607
6094.11 2672
6094.85 2612
6095.59 2570
6096.32 2440
6097.06 2316
6097.80 2348
6098.53 2341
6099.27 2339
6100.01 2298
6100.74 2340
6101.48 2375
6102.22 2233
6102.96 2429
6103.69 2420
6104.43 2314
6105.17 2241
6105.90 2185
6106.64 2198
6107.38 2064
6108.12 2224
6108.85 2285
6109.59 2354
6110.33 2276
6111.06 2366
6111.80 2314
6112.54 2326
6113.28 2352
6114.01 2269
6114.75 2415
6115.49 2354
6116.23 2278
6116.97 2504
6117.70 2514
6118.44 2462
6119.18 2387
6119.92 2253
6120.66 2282
6121.39 2288
6122.13 2249
6122.87 2292
6123.61 2462
6124.35 2424
6125.08 2282
6125.82 2538
6126.56 2572
6127.30 2435
6128.04 2414
6128.78 2510
6129.52 2404
6130.25 2474
6130.99 2478
6131.73 2519
6132.47 2498
6133.21 2405
6133.95 2516
6134.69 2614
6135.43 2588
6136.16 2549
6136.90 2614
6137.64 2450
6138.38 2387
6139.12 2429
6139.86 2362
6140.60 2534
6141.34 2661
6142.08 2459
6142.82 2508
6143.56 2638
6144.30 2649
6145.04 2488
6145.77 2442
6146.51 2525
6147.25 2441
6147.99 2504
6148.73 2653
6149.47 2621
6150.21 2808
6150.95 2742
6151.69 2759
6152.43 2779
6153.17 2691
6153.91 2876
6154.65 2769
6155.39 2849
6156.13 3007
6156.87 2929
6157.61 2673
6158.35 2725
6159.09 2838
6159.83 2963
6160.58 3022
6161.32 2907
6162.06 2975
6162.80 3234
6163.54 3303
6164.28 3272
6165.02 3525
6165.76 3727
6166.50 4033
6167.24 4057
6167.98 4037
6168.72 4043
6169.46 3994
6170.20 4034
6170.95 4078
6171.69 4115
6172.43 4099
6173.17 3933
6173.91 3650
6174.65 3664
6175.39 3762
6176.13 3646
6176.88 3595
6177.62 3569
6178.36 3497
6179.10 3517
6179.84 3725
6180.58 3618
6181.33 3811
6182.07 3892
6182.81 4022
6183.55 3976
6184.29 3797
6185.03 4071
6185.78 4096
6186.52 4018
6187.26 4159
6188.00 3986
6188.74 3925
6189.49 4190
6190.23 4347
6190.97 4347
6191.71 4505
6192.46 4752
6193.20 4643
6193.94 4905
6194.68 4994
6195.43 5184
6196.17 5075
6196.91 5102
6197.65 5154
6198.40 5089
6199.14 4879
6199.88 5066
6200.62 5195
6201.37 5084
6202.11 5133
6202.85 5130
6203.60 5351
6204.34 5702
6205.08 6548
6205.83 7962
6206.57 9817
6207.31 12078
6208.06 14440
6208.80 16927
6209.54 19230
6210.29 20278
6211.03 20783
6211.77 20065
6212.52 19412
6213.26 17446
6214.00 15674
6214.75 13149
6215.49 11120
6216.23 9208
6216.98 7745
6217.72 6853
6218.47 5960
6219.21 5563
6219.95 5033
6220.70 4792
6221.44 4663
6222.19 4841
6222.93 4990
6223.67 4985
6224.42 5013
6225.16 5275
6225.91 5455
6226.65 5572
6227.40 5247
6228.14 4764
6228.89 4683
6229.63 4651
6230.37 4273
6231.12 3864
6231.86 3473
6232.61 3410
6233.35 3333
6234.10 3280
6234.84 3293
6235.59 3191
6236.33 3178
6237.08 3318
6237.82 3369
6238.57 3363
6239.31 3365
6240.06 3452
6240.80 3541
6241.55 3604
6242.29 3717
6243.04 3579
6243.79 3608
6244.53 3943
6245.28 3883
6246.02 4071
6246.77 4351
6247.51 4618
6248.26 4979
6249.00 5108
6249.75 5229
6250.50 5264
6251.24 5213
6251.99 5041
6252.73 4658
6253.48 4204
6254.23 3963
6254.97 3754
6255.72 3626
6256.46 3631
6257.21 3619
6257.96 3727
6258.70 3754
6259.45 3667
6260.20 3664
6260.94 3741
6261.69 3654
6262.44 3586
6263.18 3617
6263.93 3562
6264.68 3605
6265.42 3648
6266.17 3561
6266.92 3413
6267.66 3420
6268.41 3431
6269.16 3429
6269.90 3296
6270.65 3328
6271.40 3448
6272.14 3387
6272.89 3361
6273.64 3664
6274.39 3648
6275.13 3601
6275.88 3723
6276.63 3825
6277.38 3815
6278.12 3784
6278.87 3748
6279.62 3692
6280.37 3662
6281.11 3465
6281.86 3639
6282.61 3390
6283.36 3275
6284.10 3318
6284.85 3140
6285.60 2964
6286.35 3033
6287.10 3176
6287.84 3098
6288.59 3204
6289.34 3248
6290.09 3101
6290.84 3110
6291.59 3032
6292.33 2889
6293.08 2801
6293.83 2763
6294.58 2765
6295.33 2774
6296.08 2698
6296.82 2704
6297.57 2653
6298.32 2644
6299.07 2656
6299.82 2602
6300.57 2609
6301.32 2508
6302.07 2489
6302.81 2486
6303.56 2568
6304.31 2602
6305.06 2571
6305.81 2628
6306.56 2618
6307.31 2595
6308.06 2629
6308.81 2521
6309.56 2597
6310.31 2634
6311.06 2500
6311.81 2650
6312.56 2663
6313.30 2830
6314.05 2807
6314.80 2818
6315.55 2788
6316.30 2640
6317.05 2599
6317.80 2694
6318.55 2622
6319.30 2658
6320.05 2570
6320.80 2553
6321.55 2482
6322.30 2439
6323.05 2344
6323.80 2332
6324.55 2335
6325.30 2156
6326.05 2191
6326.80 2298
6327.56 2246
6328.31 2317
6329.06 2398
6329.81 2472
6330.56 2559
6331.31 2376
6332.06 2240
6332.81 2170
6333.56 2205
6334.31 2169
6335.06 2246
6335.81 2291
6336.56 2394
6337.31 2257
6338.07 2118
6338.82 2131
6339.57 2196
6340.32 2337
6341.07 2275
6341.82 2270
6342.57 2236
6343.32 2148
6344.08 2129
6344.83 2132
6345.58 2097
6346.33 2216
6347.08 2161
6347.83 2084
6348.58 2285
6349.34 2300
6350.09 2364
6350.84 2312
6351.59 2284
6352.34 2285
6353.10 2553
6353.85 2516
6354.60 2403
6355.35 2400
6356.10 2373
6356.86 2357
6357.61 2378
6358.36 2342
6359.11 2238
6359.87 2106
6360.62 2211
6361.37 2098
6362.12 2074
6362.87 2131
6363.63 2152
6364.38 2102
6365.13 2086
6365.89 2083
6366.64 2128
6367.39 2035
6368.14 1967
6368.90 2048
6369.65 2098
6370.40 2028
6371.16 2025
6371.91 2116
6372.66 2189
6373.41 2121
6374.17 1950
6374.92 2069
6375.67 1996
6376.43 2040
6377.18 2099
6377.93 2003
6378.69 2024
6379.44 2163
6380.19 2293
6380.95 2197
6381.70 2085
6382.46 2053
6383.21 2302
6383.96 2290
6384.72 2236
6385.47 2254
6386.22 2084
6386.98 2183
6387.73 2093
6388.49 2100
6389.24 2173
6389.99 2127
6390.75 2015
6391.50 2008
6392.26 2057
6393.01 2061
6393.77 2152
6394.52 2181
6395.28 2161
6396.03 2090
6396.78 2123
6397.54 2149
6398.29 2084
6399.05 2060
6399.80 1970
6400.56 1878
6401.31 1901
6402.07 1994
6402.82 1927
6403.58 1989
6404.33 1941
6405.09 2096
6405.84 1906
6406.60 1983
6407.35 1973
6408.11 2215
6408.86 2145
6409.62 2013
6410.37 2151
6411.13 2129
6411.88 2250
6412.64 2152
6413.39 2115
6414.15 2148
6414.91 2139
6415.66 2042
6416.42 2076
6417.17 2076
6417.93 2225
6418.68 2078
6419.44 1938
6420.20 1979
6420.95 2015
6421.71 1927
6422.46 1861
6423.22 1910
6423.98 2043
6424.73 1956
6425.49 1921
6426.24 1989
6427.00 1998
6427.76 1956
6428.51 1915
6429.27 1985
6430.03 1965
6430.78 1967
6431.54 2064
6432.30 2083
6433.05 2004
6433.81 2058
6434.57 2218
6435.32 2112
6436.08 2140
6436.84 1996
6437.59 2131
6438.35 2135
6439.11 2059
6439.87 2014
6440.62 1977
6441.38 2127
6442.14 2263
6442.89 2248
6443.65 2090
6444.41 2254
6445.17 2125
6445.92 2023
6446.68 2105
6447.44 1963
6448.20 2183
6448.95 2117
6449.71 2132
6450.47 2091
6451.23 2216
6451.98 2135
6452.74 2234
6453.50 2181
6454.26 2162
6455.02 2283
6455.77 2331
6456.53 2321
6457.29 2195
6458.05 2390
6458.81 2331
6459.56 2280
6460.32 2328
6461.08 2370
6461.84 2252
6462.60 2279
6463.36 2379
6464.11 2340
6464.87 2408
6465.63 2238
6466.39 2332
6467.15 2367
6467.91 2295
6468.67 2436
6469.43 2385
6470.18 2455
6470.94 2495
6471.70 2407
6472.46 2488
6473.22 2533
6473.98 2356
6474.74 2532
6475.50 2572
6476.26 2488
6477.02 2500
6477.77 2526
6478.53 2624
6479.29 2598
6480.05 2576
6480.81 2720
6481.57 2791
6482.33 2860
6483.09 2927
6483.85 2886
6484.61 2892
6485.37 2968
6486.13 2887
6486.89 2989
6487.65 3117
6488.41 3272
6489.17 3200
6489.93 3291
6490.69 3299
6491.45 3246
6492.21 3246
6492.97 3441
6493.73 3531
6494.49 3642
6495.25 3874
6496.01 3738
6496.77 3713
6497.53 3728
6498.29 3742
6499.05 3660
6499.81 3822
6500.57 3812
6501.33 3675
6502.10 3675
6502.86 3597
6503.62 3715
6504.38 3723
6505.14 3728
6505.90 3898
6506.66 4021
6507.42 3986
6508.18 4100
6508.94 4434
6509.71 4411
6510.47 4356
6511.23 4620
6511.99 4614
6512.75 4835
6513.51 4528
6514.27 4517
6515.03 4539
6515.80 4808
6516.56 4676
6517.32 4426
6518.08 4534
6518.84 4606
6519.60 4710
6520.37 4975
6521.13 4993
6521.89 5365
6522.65 5346
6523.41 5516
6524.18 5593
6524.94 5841
6525.70 6266
6526.46 6824
6527.22 7106
6527.99 6992
6528.75 7047
6529.51 7221
6530.27 7150
6531.04 7108
6531.80 7080
6532.56 7643
6533.32 8522
6534.09 9666
6534.85 11828
6535.61 14330
6536.37 17056
6537.14 18331
6537.90 19186
6538.66 19779
6539.42 19010
6540.19 17264
6540.95 15293
6541.71 13152
6542.48 10836
6543.24 9146
6544.00 7600
6544.77 6569
6545.53 5818
6546.29 5145
6547.06 4774
6547.82 4645
6548.58 4511
6549.35 4262
6550.11 4137
6550.87 4013
6551.64 3996
6552.40 3915
6553.16 3918
6553.93 3898
6554.69 3848
6555.46 3683
6556.22 3750
6556.98 3441
6557.75 3471
6558.51 3636
6559.28 3574
6560.04 3551
6560.80 3558
6561.57 3597
6562.33 3683
6563.10 3796
6563.86 3819
6564.63 3995
6565.39 4200
6566.15 4215
6566.92 4216
6567.68 4177
6568.45 4250
6569.21 4124
6569.98 3935
6570.74 4038
6571.51 4262
6572.27 4339
6573.04 4454
6573.80 4659
6574.57 5020
6575.33 5300
6576.10 5608
6576.86 5559
6577.63 5520
6578.39 5684
6579.16 5425
6579.92 5366
6580.69 5621
6581.45 5568
6582.22 5313
6582.98 5071
6583.75 4868
6584.51 4850
6585.28 4847
6586.05 4684
6586.81 4488
6587.58 4458
6588.34 4397
6589.11 4531
6589.87 4648
6590.64 5058
6591.41 5347
6592.17 5277
6592.94 5546
6593.70 5939
6594.47 6137
6595.24 6335
6596.00 6425
6596.77 6508
6597.54 5992
6598.30 5880
6599.07 5872
6599.83 5325
6600.60 5010
6601.37 4665
6602.13 4344
6602.90 4329
6603.67 4218
6604.43 4049
6605.20 3983
6605.97 3861
6606.73 3999
6607.50 3940
6608.27 3880
6609.04 3769
6609.80 3693
6610.57 3562
6611.34 3729
6612.10 3807
6612.87 3608
6613.64 3756
6614.40 3610
6615.17 3586
6615.94 3495
6616.71 3303
6617.47 3243
6618.24 3405
6619.01 3306
6619.78 3241
6620.54 3417
6621.31 3335
6622.08 3190
6622.85 3173
6623.62 3163
6624.38 3270
6625.15 3255
6625.92 3316
6626.69 3133
6627.46 3025
6628.22 3065
6628.99 3080
6629.76 3273
6630.53 3225
6631.30 3296
6632.06 3306
6632.83 3543
6633.60 3743
6634.37 3971
6635.14 3905
6635.91 3929
6636.67 4093
6637.44 3885
6638.21 3853
6638.98 3680
6639.75 3493
6640.52 3393
6641.29 3204
6642.06 3102
6642.83 3076
6643.59 3157
6644.36 2865
6645.13 2960
6645.90 2871
6646.67 2864
6647.44 3027
6648.21 2920
6648.98 2835
6649.75 2842
6650.52 2796
6651.29 2914
6652.06 3057
6652.82 2933
6653.59 2822
6654.36 2842
6655.13 2860
6655.90 2882
6656.67 2935
6657.44 2968
6658.21 2850
6658.98 2718
6659.75 2613
6660.52 2666
6661.29 2734
6662.06 2643
6662.83 2795
6663.60 2741
6664.37 2663
6665.14 2616
6665.91 2636
6666.68 2687
6667.45 2547
6668.22 2660
6668.99 2759
6669.77 2804
6670.54 2918
6671.31 2796
6672.08 2807
6672.85 2799
6673.62 2791
6674.39 2818
6675.16 2894
6675.93 2863
6676.70 2729
6677.47 2703
6678.24 2646
6679.01 2491
6679.79 2918
6680.56 2791
6681.33 2758
6682.10 2760
6682.87 3005
6683.64 2964
6684.41 2938
6685.18 3129
6685.96 3288
6686.73 3449
6687.50 3342
6688.27 3119
6689.04 3013
6689.81 2930
6690.58 2839
6691.36 2851
6692.13 2660
6692.90 2614
6693.67 2491
6694.44 2593
6695.22 2571
6695.99 2670
6696.76 2466
6697.53 2567
6698.30 2516
6699.08 2556
6699.85 2601
6700.62 2457
6701.39 2496
6702.17 2487
6702.94 2479
6703.71 2601
6704.48 2426
6705.26 2387
6706.03 2545
6706.80 2614
6707.57 2657
6708.35 2645
6709.12 2434
6709.89 2430
6710.66 2546
6711.44 2468
6712.21 2488
6712.98 2474
6713.76 2405
6714.53 2390
6715.30 2354
6716.08 2255
6716.85 2228
6717.62 2295
6718.39 2355
6719.17 2285
6719.94 2328
6720.71 2260
6721.49 2323
6722.26 2352
6723.04 2323
6723.81 2210
6724.58 2211
6725.36 2328
6726.13 2247
6726.90 2138
6727.68 2178
6728.45 2379
6729.23 2283
6730.00 2362
6730.77 2271
6731.55 2307
6732.32 2292
6733.10 2224
6733.87 2247
6734.64 2219
6735.42 2147
6736.19 2267
6736.97 2271
6737.74 2389
6738.52 2364
6739.29 2226
6740.06 2237
6740.84 2470
6741.61 2399
6742.39 2416
6743.16 2287
6743.94 2369
6744.71 2301
6745.49 2282
6746.26 2399
6747.04 2445
6747.81 2529
6748.59 2568
6749.36 2611
6750.14 2710
6750.91 2803
6751.69 2902
6752.46 2906
6753.24 2979
6754.01 3129
6754.79 2901
6755.56 2665
6756.34 2561
6757.12 2584
6757.89 2741
6758.67 2560
6759.44 2387
6760.22 2162
6760.99 2297
6761.77 2353
6762.55 2321
6763.32 2451
6764.10 2289
6764.87 2146
6765.65 2261
6766.43 2167
6767.20 2162
6767.98 2220
6768.75 2119
6769.53 2251
6770.31 2217
6771.08 2185
6771.86 2227
6772.64 2203
6773.41 2240
6774.19 2067
6774.96 2231
6775.74 2087
6776.52 2022
6777.29 2174
6778.07 2247
6778.85 2220
6779.62 2323
6780.40 2334
6781.18 2284
6781.96 2305
6782.73 2163
6783.51 2090
6784.29 2165
6785.06 2131
6785.84 1944
6786.62 1929
6787.40 1974
6788.17 1968
6788.95 1941
6789.73 1937
6790.50 2166
6791.28 2028
6792.06 2051
6792.84 2067
6793.61 1947
6794.39 1921
6795.17 2008
6795.95 1950
6796.73 2067
6797.50 1966
6798.28 2105
6799.06 2117
6799.84 2028
6800.62 1991
6801.39 2095
6802.17 2101
6802.95 2120
6803.73 2150
6804.51 2146
6805.28 2097
6806.06 2164
6806.84 2121
6807.62 2191
6808.40 2227
6809.18 2134
6809.95 2004
6810.73 1878
6811.51 1927
6812.29 1960
6813.07 1939
6813.85 1969
6814.63 1998
6815.41 2044
6816.18 2015
6816.96 1957
6817.74 1906
6818.52 1951
6819.30 1867
6820.08 2027
6820.86 2044
6821.64 1982
6822.42 2025
6823.20 2067
6823.98 2020
6824.76 1974
6825.54 2031
6826.31 2055
6827.09 2037
6827.87 2022
6828.65 2086
6829.43 2114
6830.21 2084
6830.99 1950
6831.77 2159
6832.55 2000
6833.33 1940
6834.11 1991
6834.89 2032
6835.67 2039
6836.45 2080
6837.23 2007
6838.01 2028
6838.79 1983
6839.57 2009
6840.35 2171
6841.13 2035
6841.91 1973
6842.69 1958
6843.47 2057
6844.25 2114
6845.04 2125
6845.82 2075
6846.60 2120
6847.38 2209
6848.16 2292
6848.94 2620
6849.72 2989
6850.50 3219
6851.28 3526
6852.06 3674
6852.84 3776
6853.62 3794
6854.41 3457
6855.19 3319
6855.97 3030
6856.75 2797
6857.53 2659
6858.31 2384
6859.09 2325
6859.87 2205
6860.66 2172
6861.44 2279
6862.22 2125
6863.00 2194
6863.78 2189
6864.56 2266
6865.35 2251
6866.13 2275
6866.91 2290
6867.69 2257
6868.47 2407
6869.25 2430
6870.04 2401
6870.82 2341
6871.60 2417
6872.38 2404
6873.16 2240
6873.95 2239
6874.73 2290
6875.51 2445
6876.29 2403
6877.08 2279
6877.86 2318
6878.64 2392
6879.42 2565
6880.21 2338
6880.99 2389
6881.77 2412
6882.55 2492
6883.34 2570
6884.12 2642
6884.90 2467
6885.69 2814
6886.47 3138
6887.25 3380
6888.03 3786
6888.82 3932
6889.60 3982
6890.38 3934
6891.17 3704
6891.95 3444
6892.73 3315
6893.52 3086
6894.30 2941
6895.08 2846
6895.87 2736
6896.65 2667
6897.43 2828
6898.22 3023
6899.00 2802
6899.78 2714
6900.57 2646
6901.35 2778
6902.14 2918
6902.92 2764
6903.70 2679
6904.49 2605
6905.27 2658
6906.06 2632
6906.84 2603
6907.62 2811
6908.41 2800
6909.19 2543
6909.98 2720
6910.76 2559
6911.54 2548
6912.33 2535
6913.11 2419
6913.90 2496
6914.68 2433
6915.47 2410
6916.25 2426
6917.04 2453
6917.82 2452
6918.61 2482
6919.39 2474
6920.18 2556
6920.96 2633
6921.75 2528
6922.53 2538
6923.32 2513
6924.10 2493
6924.89 2564
6925.67 2712
6926.46 2732
6927.24 2746
6928.03 2731
6928.81 2689
6929.60 2503
6930.38 2549
6931.17 2609
6931.95 2859
6932.74 2830
6933.52 2978
6934.31 2911
6935.10 2937
6935.88 2784
6936.67 2670
6937.45 2880
6938.24 2997
6939.02 3013
6939.81 2943
6940.60 3079
6941.38 3106
6942.17 3152
6942.95 3250
6943.74 3343
6944.53 3308
6945.31 3451
6946.10 3590
6946.89 3457
6947.67 3581
6948.46 3527
6949.25 3726
6950.03 3575
6950.82 3491
6951.61 3449
6952.39 3589
6953.18 3443
6953.97 3407
6954.75 3436
6955.54 3627
6956.33 3667
6957.11 3735
6957.90 3945
6958.69 3867
6959.47 3845
6960.26 3903
6961.05 3809
6961.84 3819
6962.62 3931
6963.41 3856
6964.20 3918
6964.98 3831
6965.77 3788
6966.56 3780
6967.35 3890
6968.13 4061
6968.92 4177
6969.71 4170
6970.50 4242
6971.28 4317
6972.07 4317
6972.86 4571
6973.65 4509
6974.44 4509
6975.22 4436
6976.01 4599
6976.80 4656
6977.59 4800
6978.38 4833
6979.16 4879
6979.95 5042
6980.74 5094
6981.53 5547
6982.32 6187
6983.11 7419
6983.89 8460
6984.68 9749
6985.47 11215
6986.26 12589
6987.05 13604
6987.84 13414
6988.63 12839
6989.41 12222
6990.20 11114
6990.99 9921
6991.78 8525
6992.57 7710
6993.36 7007
6994.15 6480
6994.94 6329
6995.73 6243
6996.52 6590
6997.30 7239
6998.09 8323
6998.88 9647
6999.67 10964
7000.46 12094
7001.25 13044
7002.04 12961
7002.83 12358
7003.62 11691
7004.41 10479
7005.20 8822
7005.99 7700
7006.78 6566
7007.57 5920
7008.36 5085
7009.15 4682
7009.94 4442
7010.73 4347
7011.52 4237
7012.31 4472
7013.10 4528
7013.89 4460
7014.68 4409
7015.47 4591
7016.26 4459
7017.05 4331
7017.84 4231
7018.63 3935
7019.42 4049
7020.21 3919
7021.00 3804
7021.79 3617
7022.58 3783
7023.37 3713
7024.16 3794
7024.95 3732
7025.75 3783
7026.54 3974
7027.33 4128
7028.12 4194
7028.91 3977
7029.70 3887
7030.49 3866
7031.28 3814
7032.07 3528
7032.86 3483
7033.66 3422
7034.45 3515
7035.24 3314
7036.03 3210
7036.82 3287
7037.61 3615
7038.40 3678
7039.20 3619
7039.99 3695
7040.78 3600
7041.57 3631
7042.36 3686
7043.15 3668
7043.95 3660
7044.74 3549
7045.53 3529
7046.32 3324
7047.11 3357
7047.91 3244
7048.70 3412
7049.49 3513
7050.28 3746
7051.07 3996
7051.87 3771
7052.66 3827
7053.45 3915
7054.24 3621
7055.04 3507
7055.83 3341
7056.62 3285
7057.41 3194
7058.21 3304
7059.00 3224
7059.79 3211
7060.58 3145
7061.38 3218
7062.17 3132
7062.96 3086
7063.76 3112
7064.55 3055
7065.34 3045
7066.14 3046
7066.93 3106
7067.72 2949
7068.51 3060
7069.31 3070
7070.10 2883
7070.89 2946
7071.69 3030
7072.48 3008
7073.28 2920
7074.07 3064
7074.86 2966
7075.66 2955
7076.45 2749
7077.24 2826
7078.04 2664
7078.83 2701
7079.62 2886
7080.42 2863
7081.21 2733
7082.01 2788
7082.80 2708
7083.59 2641
7084.39 2653
7085.18 2673
7085.98 2729
7086.77 2773
7087.57 2863
7088.36 2816
7089.15 2925
7089.95 2922
7090.74 2991
7091.54 2923
7092.33 2856
7093.13 2616
7093.92 2587
7094.72 2569
7095.51 2421
7096.31 2266
7097.10 2214
7097.89 2206
7098.69 2287
7099.48 2414
7100.28 2166
7101.07 2201
7101.87 2213
7102.66 2195
7103.46 2169
7104.26 2212
7105.05 2193
7105.85 2223
7106.64 2177
7107.44 2099
7108.23 2084
7109.03 2028
7109.82 2059
7110.62 1947
7111.41 2079
7112.21 1991
7113.01 1900
7113.80 2073
7114.60 2119
7115.39 2018
7116.19 2059
7116.98 2063
7117.78 2069
7118.58 2049
7119.37 2016
7120.17 1979
7120.97 2004
7121.76 2116
7122.56 2031
7123.35 2075
7124.15 2003
7124.95 1874
7125.74 2038
7126.54 1951
7127.34 1959
7128.13 2037
7128.93 1944
7129.73 1959
7130.52 1985
7131.32 1961
7132.12 1962
7132.91 1947
7133.71 2097
7134.51 1991
7135.30 1849
7136.10 1871
7136.90 1810
7137.69 1865
7138.49 1903
7139.29 1917
7140.09 1842
7140.88 1908
7141.68 2033
7142.48 1939
7143.28 1892
7144.07 1909
7144.87 2017
7145.67 1893
7146.47 1898
7147.26 1941
7148.06 1841
7148.86 1905
7149.66 1777
7150.45 1754
7151.25 1776
7152.05 1784
7152.85 1713
7153.65 1746
7154.44 1845
7155.24 1909
7156.04 1816
7156.84 1871
7157.64 1894
7158.43 1739
7159.23 1717
7160.03 1744
7160.83 1672
7161.63 1592
7162.43 1655
7163.22 1774
7164.02 1835
7164.82 1786
7165.62 1702
7166.42 1919
7167.22 1646
7168.02 1617
7168.82 1726
7169.61 1694
7170.41 1790
7171.21 1775
7172.01 1718
7172.81 1726
7173.61 1824
7174.41 1709
7175.21 1545
7176.01 1729
7176.81 1802
7177.61 1651
7178.41 1596
7179.20 1564
7180.00 1617
7180.80 1644
7181.60 1706
7182.40 1748
7183.20 1774
7184.00 1856
7184.80 1894
7185.60 1900
7186.40 1906
7187.20 1827
7188.00 1763
7188.80 1642
7189.60 1579
7190.40 1609
7191.20 1608
7192.00 1603
7192.80 1532
7193.60 1622
7194.40 1531
7195.20 1567
7196.00 1503
7196.80 1559
7197.60 1565
7198.40 1523
7199.20 1545
7200.00 1595
7200.81 1574
7201.61 1568
7202.41 1513
7203.21 1527
7204.01 1425
7204.81 1345
7205.61 1496
7206.41 1450
7207.21 1360
7208.01 1450
7208.81 1519
7209.61 1610
7210.42 1514
7211.22 1512
7212.02 1554
7212.82 1562
7213.62 1471
7214.42 1397
7215.22 1535
7216.03 1538
7216.83 1496
7217.63 1491
7218.43 1553
7219.23 1334
7220.03 1453
7220.83 1679
7221.64 1590
7222.44 1530
7223.24 1559
7224.04 1477
7224.84 1607
7225.65 1499
7226.45 1483
7227.25 1606
7228.05 1566
7228.85 1495
7229.66 1551
7230.46 1506
7231.26 1533
7232.06 1489
7232.87 1444
7233.67 1418
7234.47 1501
7235.27 1535
7236.08 1601
7236.88 1559
7237.68 1509
7238.48 1518
7239.29 1570
7240.09 1574
7240.89 1589
7241.70 1587
7242.50 1524
7243.30 1496
7244.10 1445
7244.91 1499
7245.71 1523
7246.51 1443
7247.32 1572
7248.12 1484
7248.92 1433
7249.73 1441
7250.53 1653
7251.33 1649
7252.14 1500
7252.94 1571
7253.74 1584
7254.55 1685
7255.35 1676
7256.15 1547
7256.96 1623
7257.76 1647
7258.57 1544
7259.37 1595
7260.17 1646
7260.98 1569
7261.78 1638
7262.59 1671
7263.39 1717
7264.19 1724
7265.00 1721
7265.80 1930
7266.61 1828
7267.41 1755
7268.22 1904
7269.02 1923
7269.82 1973
7270.63 1890
7271.43 1932
7272.24 1770
7273.04 1851
7273.85 1850
7274.65 1957
7275.46 1932
7276.26 1848
7277.07 1860
7277.87 2103
7278.68 2151
7279.48 2097
7280.29 2145
7281.09 2434
7281.90 2653
7282.70 3094
7283.51 3530
7284.31 4054
7285.12 4316
7285.92 4618
7286.73 4737
7287.53 4470
7288.34 4155
7289.14 3721
7289.95 3368
7290.76 3069
7291.56 2663
7292.37 2441
7293.17 2197
7293.98 2136
7294.78 2028
7295.59 2071
7296.40 1971
7297.20 2057
7298.01 1948
7298.81 1896
7299.62 1913
7300.43 1953
7301.23 2007
7302.04 2082
7302.84 1997
7303.65 1910
7304.46 1988
7305.26 2074
7306.07 2049
7306.88 2127
7307.68 2160
7308.49 2136
7309.30 2310
7310.10 2530
7310.91 2620
7311.72 2582
7312.52 2735
7313.33 2662
7314.14 2470
7314.94 2490
7315.75 2417
7316.56 2449
7317.37 2471
7318.17 2605
7318.98 2712
7319.79 2926
7320.59 3113
7321.40 3238
7322.21 3110
7323.02 3126
7323.82 3151
7324.63 3030
7325.44 2928
7326.25 2777
7327.05 2492
7327.86 2388
7328.67 2366
7329.48 2224
7330.28 2089
7331.09 2048
7331.90 2083
7332.71 2023
7333.52 1984
7334.32 2068
7335.13 2061
7335.94 1974
7336.75 2052
7337.56 2102
7338.36 2106
7339.17 2046
7339.98 2170
7340.79 2120
7341.60 2149
7342.41 2051
7343.22 1956
7344.02 2058
7344.83 1943
7345.64 1965
7346.45 1887
7347.26 1976
7348.07 1986
7348.88 2031
7349.68 2040
7350.49 2088
7351.30 1966
7352.11 2007
7352.92 2024
7353.73 2002
7354.54 1962
7355.35 1978
7356.16 1986
7356.97 2028
7357.78 2006
7358.59 2051
7359.39 2125
7360.20 2043
7361.01 1909
7361.82 2039
7362.63 2186
7363.44 2324
7364.25 2244
7365.06 2171
7365.87 2163
7366.68 2195
7367.49 2120
7368.30 2157
7369.11 2091
7369.92 2062
7370.73 2037
7371.54 2118
7372.35 2132
7373.16 2110
7373.97 2146
7374.78 2192
7375.59 2120
7376.40 2247
7377.21 2355
7378.02 2472
7378.83 2698
7379.64 2897
7380.45 3145
7381.26 3298
7382.08 3536
7382.89 3594
7383.70 3490
7384.51 3392
7385.32 3315
7386.13 3154
7386.94 2934
7387.75 2640
7388.56 2435
7389.37 2367
7390.18 2340
7391.00 2098
7391.81 2084
7392.62 2156
7393.43 2064
7394.24 2040
7395.05 2038
7395.86 2146
7396.67 2288
7397.49 2428
7398.30 2394
7399.11 2559
7399.92 2724
7400.73 2652
7401.54 2817
7402.36 3006
7403.17 2822
7403.98 2726
7404.79 2752
7405.60 2624
7406.42 2692
7407.23 2502
7408.04 2495
7408.85 2642
7409.66 2630
7410.48 2594
7411.29 2444
7412.10 2405
7412.91 2273
7413.73 2056
7414.54 2018
7415.35 1993
7416.16 1921
7416.98 2000
7417.79 1905
7418.60 1898
7419.41 1967
7420.23 1932
7421.04 1929
7421.85 1960
7422.66 1863
7423.48 1903
7424.29 1896
7425.10 1798
7425.92 1849
7426.73 1889
7427.54 1878
7428.36 1845
7429.17 1876
7429.98 1694
7430.80 1716
7431.61 1707
7432.42 1647
7433.24 1562
7434.05 1677
7434.86 1778
7435.68 1617
7436.49 1602
7437.30 1769
7438.12 1687
7438.93 1668
7439.74 1690
7440.56 1625
7441.37 1749
7442.19 1651
7443.00 1734
7443.81 1698
7444.63 1600
7445.44 1637
7446.26 1539
7447.07 1519
7447.89 1562
7448.70 1601
7449.51 1659
7450.33 1680
7451.14 1618
7451.96 1575
7452.77 1616
7453.59 1659
7454.40 1507
7455.22 1576
7456.03 1647
7456.85 1666
7457.66 1627
7458.47 1586
7459.29 1535
7460.10 1520
7460.92 1499
7461.73 1469
7462.55 1556
7463.36 1590
7464.18 1746
7464.99 1589
7465.81 1568
7466.63 1541
7467.44 1739
7468.26 1679
7469.07 1639
7469.89 1682
7470.70 1638
7471.52 1654
7472.33 1699
7473.15 1665
7473.96 1627
7474.78 1653
7475.60 1526
7476.41 1576
7477.23 1551
7478.04 1455
7478.86 1545
7479.68 1651
7480.49 1441
7481.31 1341
7482.12 1373
7482.94 1500
7483.76 1381
7484.57 1394
7485.39 1441
7486.21 1439
7487.02 1397
7487.84 1505
7488.65 1472
7489.47 1469
7490.29 1501
7491.10 1476
7491.92 1440
7492.74 1329
7493.55 1428
7494.37 1362
7495.19 1427
7496.01 1447
7496.82 1417
7497.64 1388
7498.46 1488
7499.27 1432
7500.09 1467
7500.91 1416
7501.72 1419
7502.54 1448
7503.36 1363
7504.18 1378
7504.99 1434
7505.81 1458
7506.63 1479
7507.45 1381
7508.26 1338
7509.08 1330
7509.90 1255
7510.72 1351
7511.53 1396
7512.35 1316
7513.17 1279
7513.99 1278
7514.81 1347
7515.62 1271
7516.44 1311
7517.26 1299
7518.08 1356
7518.90 1311
7519.71 1363
7520.53 1325
7521.35 1306
7522.17 1327
7522.99 1380
7523.81 1322
7524.62 1344
7525.44 1282
7526.26 1335
7527.08 1350
7527.90 1343
7528.72 1260
7529.54 1335
7530.35 1286
7531.17 1309
7531.99 1379
7532.81 1381
7533.63 1326
7534.45 1301
7535.27 1315
7536.09 1298
7536.91 1434
7537.73 1330
7538.54 1233
7539.36 1292
7540.18 1247
7541.00 1276
7541.82 1276
7542.64 1308
7543.46 1371
7544.28 1368
7545.10 1405
7545.92 1421
7546.74 1441
7547.56 1470
7548.38 1343
7549.20 1336
7550.02 1492
7550.84 1399
7551.66 1371
7552.48 1359
7553.30 1286
7554.12 1265
7554.94 1313
7555.76 1298
7556.58 1314
7557.40 1346
7558.22 1462
7559.04 1365
7559.86 1372
7560.68 1364
7561.50 1396
7562.32 1470
7563.14 1417
7563.96 1378
7564.78 1392
7565.60 1287
7566.42 1329
7567.24 1266
7568.07 1337
7568.89 1320
7569.71 1356
7570.53 1373
7571.35 1448
7572.17 1396
7572.99 1331
7573.81 1370
7574.63 1330
7575.45 1241
7576.28 1353
7577.10 1359
7577.92 1324
7578.74 1379
7579.56 1325
7580.38 1236
7581.20 1295
7582.03 1410
7582.85 1374
7583.67 1344
7584.49 1370
7585.31 1332
7586.13 1346
7586.96 1418
7587.78 1476
7588.60 1562
7589.42 1450
7590.24 1407
7591.07 1466
7591.89 1518
7592.71 1436
7593.53 1430
7594.35 1251
7595.18 1315
7596.00 1322
7596.82 1368
7597.64 1306
7598.47 1347
7599.29 1431
7600.11 1426
7600.93 1328
7601.76 1435
7602.58 1562
7603.40 1517
7604.22 1664
7605.05 1718
7605.87 1704
7606.69 1654
7607.52 1699
7608.34 1691
7609.16 1662
7609.99 1595
7610.81 1456
7611.63 1468
7612.45 1460
7613.28 1457
7614.10 1464
7614.92 1512
7615.75 1542
7616.57 1490
7617.40 1666
7618.22 1536
7619.04 1700
7619.87 1742
7620.69 1711
7621.51 1771
7622.34 1665
7623.16 1563
7623.98 1557
7624.81 1465
7625.63 1435
7626.46 1583
7627.28 1596
7628.10 1575
7628.93 1515
7629.75 1538
7630.58 1674
7631.40 1644
7632.23 1757
7633.05 1782
7633.87 1860
7634.70 1725
7635.52 1739
7636.35 1858
7637.17 1624
7638.00 1544
7638.82 1526
7639.65 1440
7640.47 1516
7641.30 1342
7642.12 1272
7642.95 1377
7643.77 1325
7644.59 1340
7645.42 1266
7646.24 1331
7647.07 1243
7647.90 1296
7648.72 1358
7649.55 1347
7650.37 1325
7651.20 1264
7652.02 1401
7652.85 1339
7653.67 1321
7654.50 1214
7655.32 1221
7656.15 1240
7656.97 1288
7657.80 1249
7658.63 1242
7659.45 1228
7660.28 1238
7661.10 1305
7661.93 1274
7662.76 1314
7663.58 1243
7664.41 1130
7665.23 1257
7666.06 1274
7666.89 1223
7667.71 1169
7668.54 1207
7669.36 1265
7670.19 1244
7671.02 1200
7671.84 1207
7672.67 1252
7673.50 1194
7674.32 1289
7675.15 1189
7675.98 1187
7676.80 1129
7677.63 1227
7678.46 1243
7679.28 1149
7680.11 1096
7680.94 1284
7681.76 1233
7682.59 1210
7683.42 1255
7684.25 1233
7685.07 1264
7685.90 1211
7686.73 1205
7687.55 1237
7688.38 1231
7689.21 1242
7690.04 1171
7690.86 1244
7691.69 1265
7692.52 1255
7693.35 1130
7694.17 1134
7695.00 1251
7695.83 1314
7696.66 1164
7697.48 1172
7698.31 1219
7699.14 1271
7699.97 1292
7700.80 1289
7701.62 1327
7702.45 1230
7703.28 1174
7704.11 1121
7704.94 1228
7705.77 1146
7706.59 1213
7707.42 1204
7708.25 1135
7709.08 1179
7709.91 1158
7710.74 1165
7711.56 1218
7712.39 1253
7713.22 1252
7714.05 1133
7714.88 1102
7715.71 1081
7716.54 1124
7717.37 1229
7718.19 1214
7719.02 1208
7719.85 1201
7720.68 1295
7721.51 1208
7722.34 1222
7723.17 1101
7724.00 1157
7724.83 1259
7725.66 1116
7726.49 1056
7727.32 1182
7728.14 1106
7728.97 1171
7729.80 1180
7730.63 1260
7731.46 1148
7732.29 1130
7733.12 1151
7733.95 1060
7734.78 1193
7735.61 1200
7736.44 1246
7737.27 1223
7738.10 1150
7738.93 1198
7739.76 1062
7740.59 1135
7741.42 1134
7742.25 1138
7743.08 1250
7743.91 1199
7744.74 1194
7745.57 1199
7746.40 1208
7747.23 1203
7748.06 1368
7748.90 1344
7749.73 1372
7750.56 1315
7751.39 1296
7752.22 1381
7753.05 1330
7753.88 1180
7754.71 1208
7755.54 1114
7756.37 1203
7757.20 1113
7758.03 1135
7758.87 1068
7759.70 1205
7760.53 1174
7761.36 1213
7762.19 1163
7763.02 1159
7763.85 1127
7764.68 1154
7765.52 1157
7766.35 1199
7767.18 1159
7768.01 1141
7768.84 1150
7769.67 1076
7770.51 1190
7771.34 1240
7772.17 1189
7773.00 1147
7773.83 1127
7774.67 1220
7775.50 1220
7776.33 1131
7777.16 1188
7777.99 1134
7778.83 1168
7779.66 1276
7780.49 1193
7781.32 1202
7782.15 1135
7782.99 1192
7783.82 1169
7784.65 1213
7785.48 1189
7786.32 1259
7787.15 1164
7787.98 1201
7788.82 1250
7789.65 1275
7790.48 1214
7791.31 1201
7792.15 1072
7792.98 1114
7793.81 1231
7794.65 1185
7795.48 1209
7796.31 1131
7797.14 1232
7797.98 1225
7798.81 1193
7799.64 1240
7800.48 1260
7801.31 1302
7802.14 1361
7802.98 1326
7803.81 1345
7804.65 1230
7805.48 1249
7806.31 1319
7807.15 1325
7807.98 1309
7808.81 1291
7809.65 1215
7810.48 1103
7811.32 1238
7812.15 1288
7812.98 1355
7813.82 1456
7814.65 1593
7815.49 1582
7816.32 1554
7817.15 1617
7817.99 1565
7818.82 1584
7819.66 1502
7820.49 1495
7821.33 1393
7822.16 1367
7822.99 1414
7823.83 1323
7824.66 1314
7825.50 1310
7826.33 1505
7827.17 1569
7828.00 1588
7828.84 1574
7829.67 1556
7830.51 1460
7831.34 1412
7832.18 1369
7833.01 1502
7833.85 1433
7834.68 1567
7835.52 1585
7836.35 1505
7837.19 1469
7838.02 1514
7838.86 1461
7839.69 1508
7840.53 1566
7841.37 1508
7842.20 1508
7843.04 1462
7843.87 1370
7844.71 1428
7845.54 1435
7846.38 1411
7847.22 1414
7848.05 1385
7848.89 1401
7849.72 1298
7850.56 1391
7851.40 1409
7852.23 1275
7853.07 1353
7853.90 1303
7854.74 1330
7855.58 1363
7856.41 1379
7857.25 1334
7858.09 1383
7858.92 1386
7859.76 1363
7860.60 1374
7861.43 1327
7862.27 1249
7863.11 1268
7863.94 1359
7864.78 1408
7865.62 1408
7866.45 1309
7867.29 1310
7868.13 1375
7868.96 1363
7869.80 1326
7870.64 1390
7871.47 1354
7872.31 1334
7873.15 1350
7873.99 1324
7874.82 1439
7875.66 1385
7876.50 1495
7877.34 1586
7878.17 1583
7879.01 1602
7879.85 1600
7880.69 1495
7881.52 1613
7882.36 1581
7883.20 1407
7884.04 1341
7884.87 1391
7885.71 1411
7886.55 1377
7887.39 1372
7888.23 1397
7889.06 1479
7889.90 1486
7890.74 1472
7891.58 1561
7892.42 1537
7893.26 1512
7894.09 1520
7894.93 1426
7895.77 1528
7896.61 1470
7897.45 1391
7898.29 1422
7899.12 1540
7899.96 1499
7900.80 1549
7901.64 1474
7902.48 1442
7903.32 1421
7904.16 1478
7905.00 1377
7905.83 1358
7906.67 1406
7907.51 1503
7908.35 1429
7909.19 1390
7910.03 1395
7910.87 1384
7911.71 1465
7912.55 1457
7913.39 1539
7914.23 1569
7915.07 1591
7915.91 1541
7916.75 1629
7917.58 1742
7918.42 1778
7919.26 1749
7920.10 1762
7920.94 1643
7921.78 1578
7922.62 1623
7923.46 1540
7924.30 1407
7925.14 1297
7925.98 1376
7926.82 1275
7927.66 1277
7928.50 1311
7929.34 1322
7930.18 1248
7931.02 1204
7931.86 1210
7932.70 1222
7933.55 1204
7934.39 1379
7935.23 1288
7936.07 1214
7936.91 1265
7937.75 1166
7938.59 1233
7939.43 1247
7940.27 1197
7941.11 1153
7941.95 1207
7942.79 1201
7943.63 1289
7944.47 1320
7945.32 1210
7946.16 1234
7947.00 1314
7947.84 1326
7948.68 1388
7949.52 1198
7950.36 1173
7951.20 1126
7952.05 1161
7952.89 1199
7953.73 1311
7954.57 1421
7955.41 1365
7956.25 1345
7957.10 1395
7957.94 1359
7958.78 1309
7959.62 1311
7960.46 1278
7961.30 1248
7962.15 1281
7962.99 1230
7963.83 1184
7964.67 1329
7965.51 1293
7966.36 1257
7967.20 1295
7968.04 1357
7968.88 1367
7969.73 1265
7970.57 1349
7971.41 1249
7972.25 1251
7973.10 1291
7973.94 1303
7974.78 1226
7975.62 1302
7976.47 1325
7977.31 1264
7978.15 1122
7978.99 1200
7979.84 1130
7980.68 1249
7981.52 1304
7982.37 1249
7983.21 1309
7984.05 1238
7984.90 1195
7985.74 1099
7986.58 1155
7987.43 1189
7988.27 1168
7989.11 1134
7989.96 1189
7990.80 1103
7991.64 1154
7992.49 1235
7993.33 1133
7994.17 1120
7995.02 1199
7995.86 1104
7996.70 1162
7997.55 1186
7998.39 1140
7999.24 1139
8000.08 1027
8000.92 1104
8001.77 1142
8002.61 1207
8003.46 1143
8004.30 1113
8005.14 1097
8005.99 1110
8006.83 1081
8007.68 1089
8008.52 1147
8009.37 1085
8010.21 1152
8011.06 1161
8011.90 1087
8012.74 1107
8013.59 1133
8014.43 1048
8015.28 1001
8016.12 1132
8016.97 1046
8017.81 1062
8018.66 1051
8019.50 1052
8020.35 1055
8021.19 1048
8022.04 1117
8022.88 1074
8023.73 1141
8024.57 1144
8025.42 1011
8026.26 993
8027.11 1006
8027.96 1078
8028.80 1046
8029.65 1071
8030.49 1098
8031.34 1065
8032.18 1018
8033.03 981
8033.87 1022
8034.72 966
8035.57 971
8036.41 1072
8037.26 1048
8038.10 1032
8038.95 1046
8039.80 1106
8040.64 1153
8041.49 1107
8042.33 1010
8043.18 1064
8044.03 1040
8044.87 1118
8045.72 1051
8046.57 1093
8047.41 1107
8048.26 1137
8049.11 1113
8049.95 1127
8050.80 1032
8051.64 971
8052.49 1103
8053.34 1053
8054.19 1057
8055.03 1083
8055.88 1066
8056.73 1021
8057.57 991
8058.42 944
8059.27 1025
8060.11 943
8060.96 1025
8061.81 973
8062.66 923
8063.50 977
8064.35 1001
8065.20 1016
8066.05 990
8066.89 991
8067.74 1019
8068.59 1008
8069.44 1033
8070.28 1064
8071.13 1048
8071.98 1032
8072.83 903
8073.67 965
8074.52 956
8075.37 1076
8076.22 1034
8077.07 1074
8077.91 980
8078.76 990
8079.61 992
8080.46 944
8081.31 1018
8082.15 964
8083.00 991
8083.85 1036
8084.70 1030
8085.55 1053
8086.40 945
8087.25 1011
8088.09 1042
8088.94 885
8089.79 945
8090.64 943
8091.49 897
8092.34 912
8093.19 964
8094.04 1054
8094.88 1007
8095.73 929
8096.58 905
8097.43 942
8098.28 961
8099.13 970
8099.98 1001
8100.83 993
8101.68 1032
8102.53 1005
8103.38 953
8104.23 1009
8105.07 966
8105.92 976
8106.77 940
8107.62 990
8108.47 987
8109.32 1003
8110.17 1026
8111.02 1038
8111.87 904
8112.72 942
8113.57 914
8114.42 857
8115.27 962
8116.12 947
8116.97 972
8117.82 972
8118.67 1035
8119.52 1031
8120.37 1089
8121.22 1010
8122.07 1073
8122.92 1061
8123.77 1043
8124.63 974
8125.48 1001
8126.33 1007
8127.18 1015
8128.03 1042
8128.88 1042
8129.73 944
8130.58 974
8131.43 954
8132.28 1009
8133.13 1035
8133.98 920
8134.83 986
8135.69 1045
8136.54 1000
8137.39 976
8138.24 1063
8139.09 993
8139.94 1016
8140.79 992
8141.64 1007
8142.50 1058
8143.35 1126
8144.20 1177
8145.05 1153
8145.90 1112
8146.75 1077
8147.61 1105
8148.46 1024
8149.31 1069
8150.16 1035
8151.01 1083
8151.86 1004
8152.72 1040
8153.57 1047
8154.42 1105
8155.27 1210
8156.13 1161
8156.98 1223
8157.83 1199
8158.68 1079
8159.53 1197
8160.39 1056
8161.24 1064
8162.09 1061
8162.94 1085
8163.80 1081
8164.65 1035
8165.50 1043
8166.35 1025
8167.21 1036
8168.06 1088
8168.91 1149
8169.77 1167
8170.62 1104
8171.47 1017
8172.32 1007
8173.18 996
8174.03 969
8174.88 999
8175.74 1047
8176.59 982
8177.44 985
8178.30 982
8179.15 1003
8180.00 955
8180.86 925
8181.71 1028
8182.56 974
8183.42 891
8184.27 951
8185.12 1013
8185.98 963
8186.83 948
8187.69 921
8188.54 921
8189.39 928
8190.25 987
8191.10 942
8191.96 1003
8192.81 1054
8193.66 971
8194.52 1004
8195.37 967
8196.23 993
8197.08 972
8197.94 970
8198.79 982
8199.64 933
8200.50 934
8201.35 948
8202.21 977
8203.06 994
8203.92 843
8204.77 907
8205.63 945
8206.48 950
8207.34 995
8208.19 944
8209.05 1033
8209.90 956
8210.76 940
8211.61 1092
8212.47 1030
8213.32 930
8214.18 922
8215.03 911
8215.89 929
8216.74 1014
8217.60 1095
8218.45 1029
8219.31 1033
8220.16 1040
8221.02 1117
8221.87 1146
8222.73 1163
8223.59 1154
8224.44 1197
8225.30 1097
8226.15 1093
8227.01 1113
8227.87 992
8228.72 1128
8229.58 1070
8230.43 966
8231.29 1016
8232.15 1040
8233.00 1055
8233.86 994
8234.71 976
8235.57 977
8236.43 982
8237.28 1051
8238.14 993
8239.00 1044
8239.85 1013
8240.71 992
8241.57 920
8242.42 894
8243.28 972
8244.14 884
8244.99 969
8245.85 1008
8246.71 1013
8247.56 922
8248.42 883
8249.28 933
8250.13 950
8250.99 918
8251.85 1020
8252.71 1047
8253.56 947
8254.42 1028
8255.28 926
8256.13 991
8256.99 1012
8257.85 953
8258.71 883
8259.56 968
8260.42 987
8261.28 1040
8262.14 1048
8263.00 979
8263.85 934
8264.71 990
8265.57 1002
8266.43 1041
8267.28 957
8268.14 977
8269.00 961
8269.86 911
8270.72 1011
8271.58 955
8272.43 1058
8273.29 986
8274.15 997
8275.01 1008
8275.87 973
8276.73 1047
8277.58 1016
8278.44 1029
8279.30 955
8280.16 936
8281.02 998
8281.88 987
8282.74 904
8283.59 1002
8284.45 969
8285.31 1044
8286.17 954
8287.03 1055
8287.89 946
8288.75 997
8289.61 1103
8290.47 1073
8291.33 1031
8292.18 1037
8293.04 1049
8293.90 1068
8294.76 1102
8295.62 1051
8296.48 1050
8297.34 1022
8298.20 985
8299.06 1040
8299.92 1064
8300.78 1032
8301.64 935
8302.50 987
8303.36 1096
8304.22 1110
8305.08 1113
8305.94 1110
8306.80 1016
8307.66 1019
8308.52 1112
8309.38 1104
8310.24 1045
8311.10 964
8311.96 1002
8312.82 1062
8313.68 1100
8314.54 1072
8315.40 1079
8316.26 1068
8317.12 1019
8317.98 1035
8318.84 1083
8319.70 1114
8320.56 1078
8321.43 1054
8322.29 1012
8323.15 1064
8324.01 1008
8324.87 982
8325.73 1023
8326.59 1076
8327.45 1061
8328.31 1003
8329.17 1112
8330.04 1077
8330.90 1005
8331.76 1087
8332.62 1078
8333.48 969
8334.34 1002
8335.20 1098
8336.07 1078
8336.93 1063
8337.79 1061
8338.65 1115
8339.51 1046
8340.37 1057
8341.24 1056
8342.10 1121
8342.96 1057
8343.82 1081
8344.68 1081
8345.54 1156
8346.41 1157
8347.27 1158
8348.13 1117
8348.99 1134
8349.86 1084
8350.72 1103
8351.58 1118
8352.44 1090
8353.31 1078
8354.17 1037
8355.03 1164
8355.89 1179
8356.76 1108
8357.62 1102
8358.48 1130
8359.34 1133
8360.21 1132
8361.07 1153
8361.93 1187
8362.79 1136
8363.66 1162
8364.52 1158
8365.38 1036
8366.25 1047
8367.11 1102
8367.97 1162
8368.84 1073
8369.70 1200
8370.56 1219
8371.43 1211
8372.29 1192
8373.15 1181
8374.02 1181
8374.88 1144
8375.74 1221
8376.61 1177
8377.47 1172
8378.33 1230
8379.20 1255
8380.06 1240
8380.93 1208
8381.79 1244
8382.65 1323
8383.52 1314
8384.38 1312
8385.25 1275
8386.11 1213
8386.97 1290
8387.84 1385
8388.70 1321
8389.57 1280
8390.43 1240
8391.30 1226
8392.16 1234
8393.02 1322
8393.89 1334
8394.75 1251
8395.62 1271
8396.48 1287
8397.35 1328
8398.21 1307
8399.08 1395
8399.94 1421
8400.81 1396
8401.67 1445
8402.54 1407
8403.40 1311
8404.27 1357
8405.13 1398
8406.00 1417
8406.86 1476
8407.73 1407
8408.59 1537
8409.46 1459
8410.32 1354
8411.19 1450
8412.05 1515
8412.92 1557
8413.78 1608
8414.65 1554
8415.52 1600
8416.38 1582
8417.25 1505
8418.11 1551
8418.98 1529
8419.84 1548
8420.71 1518
8421.58 1586
8422.44 1574
8423.31 1661
8424.17 1785
8425.04 1773
8425.91 1815
8426.77 1841
8427.64 1806
8428.51 1849
8429.37 1891
8430.24 1903
8431.10 1951
8431.97 1946
8432.84 1964
8433.70 1845
8434.57 1956
8435.44 1954
8436.30 2004
8437.17 2151
8438.04 2071
8438.90 2251
8439.77 2199
8440.64 2265
8441.51 2368
8442.37 2495
8443.24 2528
8444.11 2586
8444.97 2655
8445.84 2572
8446.71 2595
8447.58 2662
8448.44 2605
8449.31 2558
8450.18 2580
8451.04 2634
8451.91 2638
8452.78 2806
8453.65 3259
8454.51 3647
8455.38 4121
8456.25 4552
8457.12 4870
8457.99 5226
8458.85 5135
8459.72 4723
8460.59 4763
8461.46 4299
8462.33 4048
8463.19 3757
8464.06 3581
8464.93 3496
8465.80 3457
8466.67 3603
8467.53 4022
8468.40 4947
8469.27 5820
8470.14 6663
8471.01 7672
8471.88 8075
8472.75 7978
8473.61 7429
8474.48 6649
8475.35 5752
8476.22 4920
8477.09 4137
8477.96 3633
8478.83 3167
8479.70 2856
8480.56 2647
8481.43 2367
8482.30 2412
8483.17 2262
8484.04 2083
8484.91 2202
8485.78 2289
8486.65 2317
8487.52 2145
8488.39 2086
8489.26 1982
8490.13 2017
8491.00 2043
8491.87 1959
8492.73 1935
8493.60 1959
8494.47 2052
8495.34 1982
8496.21 1915
8497.08 2010
8497.95 2023
8498.82 1987
8499.69 2017
8500.56 2053
8501.43 2007
8502.30 1929
8503.17 1946
8504.04 1807
8504.91 1846
8505.78 1854
8506.65 1869
8507.52 2088
8508.39 2302
8509.27 2249
8510.14 2308
8511.01 2342
8511.88 2349
8512.75 2210
8513.62 2084
8514.49 2133
8515.36 2022
8516.23 1918
8517.10 1883
8517.97 1922
8518.84 1900
8519.71 1870
8520.59 1922
8521.46 1826
8522.33 1812
8523.20 1812
8524.07 1854
8524.94 1878
8525.81 1882
8526.68 1957
8527.55 2063
8528.43 2016
8529.30 2059
8530.17 1978
8531.04 2061
8531.91 2185
8532.78 2193
8533.66 2101
8534.53 2145
8535.40 2168
8536.27 2126
8537.14 2138
8538.01 2065
8538.89 2030
8539.76 2071
8540.63 2101
8541.50 2001
8542.38 1940
8543.25 2129
8544.12 2077
8544.99 2028
8545.86 1981
8546.74 1990
8547.61 2040
8548.48 2050
8549.35 2013
8550.23 1918
8551.10 1942
8551.97 1962
8552.84 2116
8553.72 2047
8554.59 2170
8555.46 2211
8556.34 2118
8557.21 2030
8558.08 2021
8558.95 1982
8559.83 1779
8560.70 1864
8561.57 1697
8562.45 1695
8563.32 1669
8564.19 1730
8565.07 1821
8565.94 1712
8566.81 1764
8567.69 1659
8568.56 1654
8569.43 1658
8570.31 1694
8571.18 1655
8572.05 1639
8572.93 1621
8573.80 1634
8574.68 1559
8575.55 1509
8576.42 1564
8577.30 1446
8578.17 1549
8579.05 1531
8579.92 1542
8580.79 1545
8581.67 1513
8582.54 1414
8583.42 1440
8584.29 1551
8585.16 1523
8586.04 1494
8586.91 1467
8587.79 1592
8588.66 1601
8589.54 1547
8590.41 1510
8591.29 1509
8592.16 1523
8593.04 1531
8593.91 1550
8594.78 1416
8595.66 1426
8596.53 1459
8597.41 1466
8598.28 1491
8599.16 1453
8600.03 1560
8600.91 1498
8601.78 1484
8602.66 1502
8603.54 1503
8604.41 1493
8605.29 1430
8606.16 1561
8607.04 1576
8607.91 1459
8608.79 1541
8609.66 1593
8610.54 1521
8611.41 1496
8612.29 1530
8613.17 1513
8614.04 1554
8614.92 1532
8615.79 1502
8616.67 1627
8617.55 1608
8618.42 1664
8619.30 1596
8620.17 1521
8621.05 1558
8621.93 1620
8622.80 1619
8623.68 1637
8624.55 1702
8625.43 1681
8626.31 1649
8627.18 1661
8628.06 1663
8628.94 1703
8629.81 1665
8630.69 1745
8631.57 1795
8632.44 1838
8633.32 1673
8634.20 1665
8635.07 1801
8635.95 1789
8636.83 1809
8637.71 1751
8638.58 1758
8639.46 1803
8640.34 1681
8641.21 1694
8642.09 1742
8642.97 1783
8643.85 1800
8644.72 1794
8645.60 1944
8646.48 1902
8647.35 1945
8648.23 1952
8649.11 2013
8649.99 1906
8650.87 2002
8651.74 1945
8652.62 1988
8653.50 2032
8654.38 2001
8655.25 2033
8656.13 2117
8657.01 2103
8657.89 2082
8658.77 2069
8659.64 2077
8660.52 2053
8661.40 2135
8662.28 2091
8663.16 2169
8664.04 2108
8664.91 2143
8665.79 2109
8666.67 2124
8667.55 2154
8668.43 2270
8669.31 2288
8670.19 2458
8671.06 2633
8671.94 2841
8672.82 3079
8673.70 3295
8674.58 3478
8675.46 3573
8676.34 3563
8677.22 3458
8678.10 3462
8678.97 3169
8679.85 2990
8680.73 2947
8681.61 2790
8682.49 2684
8683.37 2509
8684.25 2405
8685.13 2447
8686.01 2408
8686.89 2536
8687.77 2765
8688.65 3013
8689.53 3289
8690.41 3816
8691.29 4658
8692.17 5368
8693.05 5824
8693.93 6000
8694.81 6383
8695.69 6141
8696.57 5534
8697.45 4772
8698.33 4149
8699.21 3776
8700.09 3384
8700.97 2860
8701.85 2479
8702.73 2392
8703.61 2325
8704.49 2141
8705.37 2069
8706.25 2026
8707.13 1933
8708.01 1868
8708.89 1889
8709.77 1848
8710.65 1870
8711.53 1830
8712.41 1860
8713.29 1748
8714.17 1664
8715.06 1714
8715.94 1648
8716.82 1544
8717.70 1570
8718.58 1564
8719.46 1546
8720.34 1663
8721.22 1647
8722.10 1653
8722.99 1723
8723.87 1613
8724.75 1634
8725.63 1619
8726.51 1624
8727.39 1683
8728.27 1671
8729.16 1819
8730.04 1891
8730.92 1845
8731.80 1927
8732.68 1864
8733.56 1742
8734.45 1704
8735.33 1662
8736.21 1629
8737.09 1737
8737.97 1645
8738.86 1631
8739.74 1597
8740.62 1556
8741.50 1536
8742.39 1619
8743.27 1477
8744.15 1489
8745.03 1431
8745.92 1498
8746.80 1508
8747.68 1488
8748.56 1510
8749.45 1530
8750.33 1563
8751.21 1554
8752.09 1622
8752.98 1572
8753.86 1538
8754.74 1627
8755.63 1697
8756.51 1752
8757.39 1765
8758.27 1751
8759.16 1635
8760.04 1584
8760.92 1639
8761.81 1627
8762.69 1535
8763.57 1543
8764.46 1687
8765.34 1610
8766.22 1645
8767.11 1681
8767.99 1630
8768.88 1665
8769.76 1666
8770.64 1620
8771.53 1575
8772.41 1630
8773.29 1587
8774.18 1594
8775.06 1565
8775.95 1559
8776.83 1604
8777.71 1513
8778.60 1472
8779.48 1368
8780.37 1485
8781.25 1382
8782.14 1350
8783.02 1327
8783.90 1296
8784.79 1366
8785.67 1363
8786.56 1290
8787.44 1336
8788.33 1356
8789.21 1281
8790.10 1289
8790.98 1439
8791.87 1400
8792.75 1342
8793.64 1407
8794.52 1444
8795.41 1375
8796.29 1302
8797.18 1317
8798.06 1386
8798.95 1381
8799.83 1314
8800.72 1249
8801.60 1275
8802.49 1220
8803.37 1283
8804.26 1312
8805.14 1308
8806.03 1311
8806.91 1277
8807.80 1263
8808.69 1225
8809.57 1209
8810.46 1263
8811.34 1269
8812.23 1246
8813.11 1274
8814.00 1215
8814.89 1218
8815.77 1131
8816.66 1181
8817.54 1171
8818.43 1167
8819.32 1205
8820.20 1203
8821.09 1153
8821.98 1135
8822.86 1225
8823.75 1301
8824.64 1263
8825.52 1125
8826.41 1183
8827.29 1196
8828.18 1155
8829.07 1147
8829.95 1148
8830.84 1182
8831.73 1193
8832.62 1068
8833.50 1099
8834.39 1116
8835.28 1115
8836.16 1104
8837.05 1052
8837.94 1076
8838.82 1144
8839.71 1042
8840.60 1204
8841.49 1248
8842.37 1151
8843.26 1118
8844.15 1121
8845.04 1134
8845.92 1130
8846.81 1111
8847.70 1149
8848.59 1113
8849.47 1013
8850.36 1039
8851.25 1127
8852.14 1096
8853.03 1046
8853.91 1112
8854.80 1085
8855.69 1052
8856.58 1061
8857.47 999
8858.35 1039
8859.24 1071
8860.13 1026
8861.02 1043
8861.91 1069
8862.79 1075
8863.68 999
8864.57 1031
8865.46 1024
8866.35 1027
8867.24 1049
8868.13 970
8869.01 988
8869.90 999
8870.79 953
8871.68 872
8872.57 867
8873.46 973
8874.35 980
8875.24 918
8876.13 956
8877.01 954
8877.90 1014
8878.79 1042
8879.68 920
8880.57 902
8881.46 865
8882.35 991
8883.24 947
8884.13 961
8885.02 945
8885.91 859
8886.80 894
8887.69 982
8888.58 969
8889.47 972
8890.36 930
8891.25 965
8892.14 943
8893.03 841
8893.92 881
8894.81 904
8895.70 957
8896.59 946
8897.48 992
8898.37 901
8899.26 910
8900.15 941
8901.04 1023
8901.93 918
8902.82 974
8903.71 1027
8904.60 916
8905.49 916
8906.38 917
8907.27 928
8908.16 988
8909.05 974
8909.94 1002
8910.83 952
8911.72 870
8912.61 878
8913.51 828
8914.40 882
8915.29 959
8916.18 926
8917.07 858
8917.96 872
8918.85 918
8919.74 894
8920.63 877
8921.53 851
8922.42 887
8923.31 943
8924.20 853
8925.09 902
8925.98 922
8926.87 829
8927.77 843
8928.66 782
8929.55 863
8930.44 889
8931.33 761
8932.22 867
8933.12 874
8934.01 837
8934.90 850
8935.79 795
8936.68 903
8937.58 930
8938.47 819
8939.36 895
8940.25 900
8941.15 841
8942.04 818
8942.93 904
8943.82 846
8944.72 891
8945.61 803
8946.50 827
8947.39 896
8948.29 825
8949.18 873
8950.07 814
8950.96 872
8951.86 839
8952.75 848
8953.64 888
8954.54 882
8955.43 832
8956.32 957
8957.21 974
8958.11 896
8959.00 818
8959.89 780
8960.79 828
8961.68 882
8962.57 889
8963.47 859
8964.36 900
8965.25 831
8966.15 802
8967.04 839
8967.94 872
8968.83 848
8969.72 839
8970.62 915
8971.51 838
8972.40 829
8973.30 827
8974.19 859
8975.09 790
8975.98 789
8976.87 824
8977.77 811
8978.66 817
8979.56 901
8980.45 933
8981.35 898
8982.24 895
8983.13 874
8984.03 879
8984.92 872
8985.82 807
8986.71 767
8987.61 826
8988.50 827
8989.40 775
8990.29 801
8991.19 850
8992.08 859
8992.98 944
8993.87 783
8994.77 816
8995.66 871
8996.56 896
8997.45 836
8998.35 770
8999.24 774
9000.14 807
9001.03 802
9001.93 790
9002.82 717
9003.72 741
9004.61 747
9005.51 728
9006.40 776
9007.30 751
9008.19 760
9009.09 780
9009.99 691
9010.88 725
9011.78 765
9012.67 789
9013.57 780
9014.47 772
9015.36 771
9016.26 802
9017.15 861
9018.05 818
9018.95 785
9019.84 839
9020.74 860
9021.63 820
9022.53 795
9023.43 763
9024.32 770
9025.22 772
9026.12 811
9027.01 887
9027.91 822
9028.81 756
9029.70 822
9030.60 814
9031.50 779
9032.39 788
9033.29 865
9034.19 840
9035.08 808
9035.98 779
9036.88 738
9037.78 747
9038.67 751
9039.57 781
9040.47 778
9041.37 828
9042.26 830
9043.16 793
9044.06 826
9044.95 778
9045.85 747
9046.75 756
9047.65 758
9048.54 763
9049.44 734
9050.34 786
9051.24 777
9052.14 850
9053.03 836
9053.93 790
9054.83 752
9055.73 847
9056.63 807
9057.52 790
9058.42 736
9059.32 792
9060.22 798
9061.12 774
9062.02 768
9062.91 811
9063.81 805
9064.71 845
9065.61 864
9066.51 827
9067.41 894
9068.30 875
9069.20 797
9070.10 776
9071.00 861
9071.90 790
9072.80 819
9073.70 796
9074.60 800
9075.50 784
9076.39 827
9077.29 813
9078.19 796
9079.09 763
9079.99 776
9080.89 757
9081.79 826
9082.69 794
9083.59 739
9084.49 817
9085.39 740
9086.29 816
9087.19 797
9088.09 828
9088.99 821
9089.88 725
9090.78 787
9091.68 797
9092.58 796
9093.48 790
9094.38 806
9095.28 761
9096.18 864
9097.08 792
9097.98 792
9098.88 769
9099.78 823
9100.68 828
9101.59 805
9102.49 750
9103.39 784
9104.29 828
9105.19 783
9106.09 754
9106.99 758
9107.89 756
9108.79 826
9109.69 821
9110.59 768
9111.49 791
9112.39 840
9113.29 812
9114.19 766
9115.09 793
9116.00 844
9116.90 731
9117.80 747
9118.70 757
9119.60 774
9120.50 716
9121.40 818
9122.30 779
9123.21 749
9124.11 743
9125.01 788
9125.91 851
9126.81 810
9127.71 734
9128.61 760
9129.52 786
9130.42 744
9131.32 743
9132.22 770
9133.12 768
9134.02 717
9134.93 744
9135.83 787
9136.73 810
9137.63 797
9138.53 768
9139.44 726
9140.34 751
9141.24 817
9142.14 787
9143.05 795
9143.95 775
9144.85 803
9145.75 823
9146.66 801
9147.56 832
9148.46 856
9149.36 755
9150.27 846
9151.17 811
9152.07 807
9152.97 758
9153.88 735
9154.78 732
9155.68 803
9156.59 727
9157.49 723
9158.39 708
9159.30 740
9160.20 738
9161.10 717
9162.01 825
9162.91 753
9163.81 706
9164.72 741
9165.62 794
9166.52 772
9167.43 722
9168.33 768
9169.23 830
9170.14 761
9171.04 737
9171.94 792
9172.85 782
9173.75 764
9174.66 783
9175.56 818
9176.46 770
9177.37 730
9178.27 765
9179.18 888
9180.08 804
9180.98 746
9181.89 762
9182.79 778
9183.70 769
9184.60 776
9185.51 818
9186.41 773
9187.32 703
9188.22 716
9189.12 768
9190.03 784
9190.93 769
9191.84 785
9192.74 818
9193.65 762
9194.55 771
9195.46 815
9196.36 806
9197.27 792
9198.17 804
9199.08 867
9199.98 872
9200.89 884
9201.79 921
9202.70 826
9203.60 849
9204.51 881
9205.41 799
9206.32 819
9207.23 815
9208.13 777
9209.04 781
9209.94 776
9210.85 644
9211.75 770
9212.66 780
9213.57 752
9214.47 787
9215.38 799
9216.28 835
9217.19 816
9218.10 825
9219.00 900
9219.91 935
9220.81 879
9221.72 897
9222.63 861
9223.53 821
9224.44 769
9225.35 795
9226.25 819
9227.16 827
9228.06 799
9228.97 825
9229.88 766
9230.78 717
9231.69 786
9232.60 823
9233.50 804
9234.41 798
9235.32 794
9236.23 839
9237.13 795
9238.04 720
9238.95 677
9239.85 743
9240.76 703
9241.67 724
9242.57 786
9243.48 775
9244.39 762
9245.30 732
9246.20 763
9247.11 756
9248.02 733
9248.93 718
9249.83 724
9250.74 745
9251.65 753
9252.56 713
9253.47 766
9254.37 796
9255.28 703
9256.19 774
9257.10 732
9258.00 807
9258.91 782
9259.82 759
9260.73 715
9261.64 765
9262.55 713
9263.45 738
9264.36 674
9265.27 670
9266.18 685
9267.09 709
9268.00 762
9268.90 655
9269.81 737
9270.72 836
9271.63 838
9272.54 769
9273.45 768
9274.36 703
9275.27 750
9276.17 758
9277.08 769
9277.99 727
9278.90 732
9279.81 723
9280.72 644
9281.63 653
9282.54 619
9283.45 744
9284.36 785
9285.27 748
9286.17 794
9287.08 767
9287.99 764
9288.90 769
9289.81 755
9290.72 722
9291.63 817
9292.54 778
9293.45 801
9294.36 785
9295.27 825
9296.18 792
9297.09 787
9298.00 820
9298.91 850
9299.82 839
9300.73 858
9301.64 852
9302.55 896
9303.46 857
9304.37 829
9305.28 820
9306.19 778
9307.10 790
9308.01 811
9308.92 833
9309.83 836
9310.74 924
9311.66 860
9312.57 886
9313.48 819
9314.39 829
9315.30 783
9316.21 791
9317.12 842
9318.03 753
9318.94 728
9319.85 779
9320.76 829
9321.68 746
9322.59 776
9323.50 832
9324.41 845
9325.32 795
9326.23 831
9327.14 754
9328.05 784
9328.97 822
9329.88 770
9330.79 752
9331.70 779
9332.61 783
9333.52 774
9334.44 761
9335.35 805
9336.26 733
9337.17 716
9338.08 779
9339.00 786
9339.91 836
9340.82 828
9341.73 812
9342.64 785
9343.56 783
9344.47 792
9345.38 757
9346.29 781
9347.20 823
9348.12 784
9349.03 741
9349.94 744
9350.85 692
9351.77 790
9352.68 765
9353.59 790
9354.51 749
9355.42 801
9356.33 773
9357.24 752
9358.16 816
9359.07 824
9359.98 851
9360.90 759
9361.81 725
9362.72 790
9363.64 820
9364.55 803
9365.46 832
9366.37 842
9367.29 772
9368.20 760
9369.12 808
9370.03 809
9370.94 801
9371.86 795
9372.77 769
9373.68 818
9374.60 761
9375.51 752
9376.42 789
9377.34 792
9378.25 773
9379.17 884
9380.08 828
9380.99 778
9381.91 841
9382.82 832
9383.74 775
9384.65 808
9385.56 782
9386.48 759
9387.39 821
9388.31 821
9389.22 833
9390.14 879
9391.05 856
9391.97 891
9392.88 873
9393.79 841
9394.71 929
9395.62 876
9396.54 866
9397.45 899
9398.37 834
9399.28 887
9400.20 874
9401.11 903
9402.03 848
9402.94 816
9403.86 828
9404.77 840
9405.69 814
9406.60 863
9407.52 814
9408.44 895
9409.35 805
9410.27 819
9411.18 847
9412.10 882
9413.01 926
9413.93 894
9414.84 898
9415.76 873
9416.68 835
9417.59 859
9418.51 807
9419.42 816
9420.34 906
9421.25 822
9422.17 848
9423.09 825
9424.00 831
9424.92 781
9425.84 808
9426.75 883
9427.67 867
9428.58 892
9429.50 912
9430.42 952
9431.33 969
9432.25 954
9433.17 926
9434.08 904
9435.00 923
9435.92 984
9436.83 980
9437.75 1001
9438.67 907
9439.58 902
9440.50 958
9441.42 941
9442.33 862
9443.25 943
9444.17 930
9445.09 1039
9446.00 964
9446.92 856
9447.84 927
9448.76 955
9449.67 977
9450.59 971
9451.51 1087
9452.42 1147
9453.34 1133
9454.26 1114
9455.18 1161
9456.10 1184
9457.01 1196
9457.93 1215
9458.85 1104
9459.77 977
9460.68 973
9461.60 934
9462.52 946
9463.44 958
9464.36 945
9465.27 899
9466.19 945
9467.11 891
9468.03 893
9468.95 927
9469.87 954
9470.78 907
9471.70 869
9472.62 973
9473.54 960
9474.46 895
9475.38 890
9476.30 933
9477.21 864
9478.13 909
9479.05 954
9479.97 903
9480.89 1039
9481.81 1068
9482.73 993
9483.65 967
9484.57 1042
9485.48 1017
9486.40 1090
9487.32 957
9488.24 948
9489.16 911
9490.08 919
9491.00 890
9491.92 908
9492.84 1005
9493.76 963
9494.68 971
9495.60 964
9496.52 969
9497.44 970
9498.36 1016
9499.28 906
9500.20 968
9501.12 965
9502.04 926
9502.96 970
9503.88 972
9504.80 995
9505.72 895
9506.64 999
9507.56 969
9508.48 1043
9509.40 1078
9510.32 1027
9511.24 997
9512.16 945
9513.08 1006
9514.00 1007
9514.92 1008
9515.84 955
9516.76 1002
9517.68 1032
9518.60 1028
9519.52 979
9520.44 1097
9521.36 1075
9522.29 1072
9523.21 1092
9524.13 1014
9525.05 999
9525.97 1069
9526.89 1073
9527.81 1207
9528.73 1160
9529.65 1185
9530.58 1198
9531.50 1358
9532.42 1495
9533.34 1456
9534.26 1530
9535.18 1511
9536.10 1526
9537.03 1380
9537.95 1426
9538.87 1397
9539.79 1284
9540.71 1227
9541.63 1220
9542.56 1209
9543.48 1269
9544.40 1125
9545.32 1059
9546.24 1031
9547.17 1018
9548.09 1017
9549.01 993
9549.93 1052
9550.86 1124
9551.78 1021
9552.70 1001
9553.62 975
9554.54 1079
9555.47 987
9556.39 961
9557.31 1034
9558.23 1043
9559.16 1142
9560.08 1168
9561.00 1131
9561.93 1089
9562.85 1144
9563.77 1172
9564.69 1040
9565.62 1106
9566.54 1025
9567.46 1028
9568.39 1011
9569.31 951
9570.23 1123
9571.16 1042
9572.08 1099
9573.00 1027
9573.93 1010
9574.85 998
9575.77 1080
9576.70 1044
9577.62 1013
9578.54 1062
9579.47 1028
9580.39 905
9581.32 932
9582.24 916
9583.16 987
9584.09 1019
9585.01 1057
9585.93 1039
9586.86 1027
9587.78 957
9588.71 954
9589.63 1005
9590.56 1008
9591.48 961
9592.40 1035
9593.33 967
9594.25 1005
9595.18 1031
9596.10 1037
9597.03 1153
9597.95 1072
9598.87 1076
9599.80 1059
9600.72 1049
9601.65 1077
9602.57 1025
9603.50 1054
9604.42 1119
9605.35 1175
9606.27 1185
9607.20 1085
9608.12 1123
9609.05 1154
9609.97 1217
9610.90 1181
9611.82 1164
9612.75 1141
9613.67 1095
9614.60 1065
9615.53 1065
9616.45 1090
9617.38 1136
9618.30 1116
9619.23 1107
9620.15 1168
9621.08 1182
9622.00 1047
9622.93 1072
9623.86 1135
9624.78 1066
9625.71 1062
9626.63 1148
9627.56 1149
9628.49 1127
9629.41 1178
9630.34 1124
9631.26 1248
9632.19 1297
9633.12 1235
9634.04 1190
9634.97 1190
9635.90 1249
9636.82 1357
9637.75 1309
9638.67 1299
9639.60 1350
9640.53 1282
9641.45 1265
9642.38 1237
9643.31 1312
9644.23 1247
9645.16 1316
9646.09 1419
9647.02 1428
9647.94 1489
9648.87 1490
9649.80 1528
9650.72 1593
9651.65 1644
9652.58 1574
9653.50 1375
9654.43 1464
9655.36 1443
9656.29 1368
9657.21 1372
9658.14 1401
9659.07 1451
9660.00 1384
9660.92 1517
9661.85 1443
9662.78 1449
9663.71 1442
9664.63 1477
9665.56 1439
9666.49 1393
9667.42 1493
9668.35 1431
9669.27 1401
9670.20 1412
9671.13 1456
9672.06 1439
9672.99 1431
9673.92 1441
9674.84 1493
9675.77 1464
9676.70 1556
9677.63 1627
9678.56 1500
9679.49 1573
9680.41 1651
9681.34 1581
9682.27 1647
9683.20 1648
9684.13 1663
9685.06 1676
9685.99 1641
9686.91 1664
9687.84 1631
9688.77 1709
9689.70 1766
9690.63 1730
9691.56 1661
9692.49 1726
9693.42 1692
9694.35 1720
9695.28 1885
9696.21 1911
9697.13 2082
9698.06 2141
9698.99 2143
9699.92 2166
9700.85 2251
9701.78 2319
9702.71 2271
9703.64 2176
9704.57 2179
9705.50 1989
9706.43 1904
9707.36 1853
9708.29 1809
9709.22 1847
9710.15 1733
9711.08 1811
9712.01 1789
9712.94 1818
9713.87 1853
9714.80 1944
9715.73 1920
9716.66 1925
9717.59 1853
9718.52 1876
9719.45 1827
9720.38 1807
9721.31 1666
9722.24 1696
9723.17 1604
9724.10 1598
9725.04 1633
9725.97 1552
9726.90 1587
9727.83 1543
9728.76 1568
9729.69 1506
9730.62 1628
9731.55 1628
9732.48 1637
9733.41 1680
9734.34 1640
9735.28 1671
9736.21 1631
9737.14 1492
9738.07 1538
9739.00 1518
9739.93 1518
9740.86 1486
9741.79 1479
9742.73 1421
9743.66 1421
9744.59 1442
9745.52 1269
9746.45 1343
9747.38 1396
9748.32 1381
9749.25 1412
9750.18 1437
9751.11 1396
9752.04 1397
9752.98 1433
9753.91 1339
9754.84 1244
9755.77 1275
9756.70 1317
9757.64 1276
9758.57 1271
9759.50 1326
9760.43 1374
9761.37 1334
9762.30 1322
9763.23 1252
9764.16 1356
9765.10 1327
9766.03 1279
9766.96 1383
9767.89 1268
9768.83 1366
9769.76 1304
9770.69 1341
9771.63 1255
9772.56 1285
9773.49 1352
9774.42 1270
9775.36 1350
9776.29 1352
9777.22 1420
9778.16 1469
9779.09 1512
9780.02 1504
9780.96 1467
9781.89 1512
9782.82 1486
9783.76 1404
9784.69 1453
9785.62 1420
9786.56 1469
9787.49 1384
9788.42 1433
9789.36 1393
9790.29 1289
9791.23 1305
9792.16 1405
9793.09 1214
9794.03 1273
9794.96 1319
9795.90 1212
9796.83 1252
9797.76 1363
9798.70 1298
9799.63 1337
9800.57 1351
9801.50 1266
9802.44 1276
9803.37 1207
9804.30 1218
9805.24 1231
9806.17 1178
9807.11 1174
9808.04 1180
9808.98 1109
9809.91 1116
9810.85 1154
9811.78 1092
9812.72 1100
9813.65 1082
9814.59 1126
9815.52 1108
9816.46 1165
9817.39 1153
9818.33 1120
9819.26 1088
9820.20 1112
9821.13 1150
9822.07 1176
9823.00 1137
9823.94 1100
9824.87 1078
9825.81 1026
9826.74 1036
9827.68 1067
9828.62 1032
9829.55 955
9830.49 1030
9831.42 1054
9832.36 1037
9833.29 1023
9834.23 1025
9835.17 1039
9836.10 1061
9837.04 1079
9837.97 1092
9838.91 1072
9839.85 1031
9840.78 1039
9841.72 1092
9842.66 1095
9843.59 1087
9844.53 1012
9845.46 1053
9846.40 1023
9847.34 1040
9848.27 1037
9849.21 1019
9850.15 978
9851.08 1015
9852.02 1116
9852.96 1131
9853.89 1051
9854.83 1099
9855.77 1051
9856.71 1057
9857.64 1091
9858.58 1071
9859.52 1125
9860.45 1084
9861.39 1148
9862.33 1148
9863.26 1063
9864.20 1013
9865.14 1012
9866.08 1073
9867.01 1007
9867.95 1008
9868.89 992
9869.83 1046
9870.76 978
9871.70 987
9872.64 978
9873.58 934
9874.52 976
9875.45 993
9876.39 960
9877.33 981
9878.27 972
9879.21 922
9880.14 962
9881.08 938
9882.02 916
9882.96 943
9883.90 1021
9884.83 962
9885.77 998
9886.71 981
9887.65 973
9888.59 1013
9889.53 914
9890.46 967
9891.40 975
9892.34 993
9893.28 984
9894.22 993
9895.16 965
9896.10 925
9897.04 914
9897.98 880
9898.91 885
9899.85 917
9900.79 922
9901.73 893
9902.67 970
9903.61 935
9904.55 861
9905.49 854
9906.43 931
9907.37 979
9908.31 988
9909.25 974
9910.19 935
9911.12 935
9912.06 940
9913.00 947
9913.94 912
9914.88 958
9915.82 968
9916.76 929
9917.70 983
9918.64 991
9919.58 962
9920.52 885
9921.46 991
9922.40 979
9923.34 1055
9924.28 1148
9925.22 1198
9926.16 1270
9927.10 1246
9928.04 1263
9928.98 1354
9929.92 1329
9930.87 1277
9931.81 1244
9932.75 1091
9933.69 1058
9934.63 1058
9935.57 989
9936.51 1037
9937.45 1031
9938.39 1014
9939.33 924
9940.27 907
9941.21 894
9942.15 981
9943.10 982
9944.04 913
9944.98 924
9945.92 897
9946.86 944
9947.80 867
9948.74 921
9949.68 914
9950.63 939
9951.57 899
9952.51 858
9953.45 871
9954.39 843
9955.33 893
9956.27 891
9957.22 911
9958.16 877
9959.10 902
9960.04 868
9960.98 835
9961.93 902
9962.87 936
9963.81 898
9964.75 901
9965.69 867
9966.64 841
9967.58 863
9968.52 900
9969.46 812
9970.41 866
9971.35 831
9972.29 876
9973.23 850
9974.18 792
9975.12 812
9976.06 814
9977.00 841
9977.95 828
9978.89 828
9979.83 827
9980.77 817
9981.72 841
9982.66 791
9983.60 772
9984.55 800
9985.49 842
9986.43 820
9987.38 786
9988.32 842
9989.26 871
9990.21 877
9991.15 821
9992.09 802
9993.04 851
9993.98 813
9994.92 883
9995.87 803
9996.81 741
9997.75 732
9998.70 762
9999.64 807
10000.58 750
10001.53 719
10002.47 814
10003.42 829
10004.36 853
10005.30 813
10006.25 815
10007.19 833
10008.14 809
10009.08 805
10010.02 822
10010.97 818
10011.91 793
10012.86 745
10013.80 745
10014.75 813
10015.69 860
10016.64 847
10017.58 825
10018.52 814
10019.47 774
10020.41 752
10021.36 774
10022.30 772
10023.25 767
10024.19 744
10025.14 764
10026.08 704
10027.03 777
10027.97 781
10028.92 732
10029.86 728
10030.81 736
10031.75 781
10032.70 724
10033.64 753
10034.59 773
10035.54 706
10036.48 704
10037.43 751
10038.37 830
10039.32 802
10040.26 767
10041.21 807
10042.15 693
10043.10 786
10044.05 717
10044.99 739
10045.94 726
10046.88 771
10047.83 767
10048.78 734
10049.72 756
10050.67 707
10051.61 670
10052.56 747
10053.51 785
10054.45 757
10055.40 728
10056.35 730
10057.29 766
10058.24 741
10059.19 756
10060.13 775
10061.08 731
10062.03 745
10062.97 694
10063.92 711
10064.87 684
10065.81 754
10066.76 756
10067.71 736
10068.65 737
10069.60 807
10070.55 777
10071.49 772
10072.44 776
10073.39 766
10074.34 672
10075.28 769
10076.23 806
10077.18 720
10078.13 749
10079.07 757
10080.02 785
10080.97 674
10081.92 678
10082.86 703
10083.81 716
10084.76 770
10085.71 766
10086.66 705
10087.60 709
10088.55 709
10089.50 635
10090.45 648
10091.39 741
10092.34 741
10093.29 717
10094.24 728
10095.19 682
10096.14 705
10097.08 690
10098.03 728
10098.98 681
10099.93 700
10100.88 690
10101.83 752
10102.78 675
10103.72 705
10104.67 776
10105.62 742
10106.57 713
10107.52 714
10108.47 787
10109.42 810
10110.37 673
10111.31 698
10112.26 763
10113.21 784
10114.16 758
10115.11 754
10116.06 692
10117.01 712
10117.96 743
10118.91 768
10119.86 728
10120.81 635
10121.76 658
10122.71 732
10123.66 785
10124.61 740
10125.55 739
10126.50 729
10127.45 778
10128.40 741
10129.35 725
10130.30 732
10131.25 675
10132.20 727
10133.15 675
10134.10 662
10135.05 689
10136.00 729
10136.95 705
10137.90 704
10138.85 661
10139.81 690
10140.76 723
10141.71 679
10142.66 669
10143.61 721
10144.56 763
10145.51 669
10146.46 643
10147.41 739
10148.36 701
10149.31 717
10150.26 791
10151.21 815
10152.16 735
10153.11 704
10154.07 705
10155.02 758
10155.97 718
10156.92 821
10157.87 791
10158.82 717
10159.77 724
10160.72 788
10161.68 764
10162.63 686
10163.58 773
10164.53 736
10165.48 738
10166.43 828
10167.38 819
10168.34 786
10169.29 815
10170.24 832
10171.19 819
10172.14 781
10173.10 766
10174.05 706
10175.00 705
10175.95 765
10176.90 765
10177.86 803
10178.81 807
10179.76 760
10180.71 783
10181.66 818
10182.62 787
10183.57 816
10184.52 799
10185.47 795
10186.43 784
10187.38 808
10188.33 837
10189.28 845
10190.24 893
10191.19 775
10192.14 796
10193.10 801
10194.05 796
10195.00 805
10195.95 797
10196.91 798
10197.86 882
10198.81 859
10199.77 835
10200.72 899
10201.67 928
10202.63 907
10203.58 862
10204.53 886
10205.49 884
10206.44 960
10207.39 965
10208.35 916
10209.30 918
10210.25 995
10211.21 930
10212.16 892
10213.12 884
10214.07 835
10215.02 806
10215.98 838
10216.93 888
10217.88 899
10218.84 1007
10219.79 899
10220.75 838
10221.70 841
10222.66 804
10223.61 793
10224.56 827
10225.52 881
10226.47 829
10227.43 841
10228.38 856
10229.34 903
10230.29 819
10231.25 866
10232.20 917
10233.15 872
10234.11 869
10235.06 892
10236.02 913
10236.97 953
10237.93 951
10238.88 967
10239.84 917
10240.79 855
10241.75 875
10242.70 865
10243.66 856
10244.61 756
10245.57 817
10246.53 808
10247.48 777
10248.44 813
10249.39 725
10250.35 754
10251.30 779
10252.26 785
10253.21 809
10254.17 767
10255.13 795
10256.08 665
10257.04 741
10257.99 753
10258.95 738
10259.90 791
10260.86 739
10261.82 735
10262.77 641
10263.73 710
10264.69 760
10265.64 715
10266.60 739
10267.55 767
10268.51 750
10269.47 729
10270.42 730
10271.38 687
10272.34 741
10273.29 716
10274.25 702
10275.21 697
10276.16 683
10277.12 724
10278.08 674
10279.03 787
10279.99 710
10280.95 740
10281.90 714
10282.86 758
10283.82 728
10284.78 640
10285.73 663
10286.69 674
10287.65 660
10288.60 726
10289.56 719
10290.52 740
10291.48 666
10292.43 672
10293.39 711
10294.35 737
10295.31 753
10296.26 746
10297.22 725
10298.18 727
10299.14 698
10300.10 715
10301.05 748
10302.01 679
10302.97 734
10303.93 700
10304.89 718
10305.84 757
10306.80 687
10307.76 708
10308.72 693
10309.68 652
10310.63 712
10311.59 719
10312.55 701
10313.51 725
10314.47 719
10315.43 764
10316.39 707
10317.34 723
10318.30 717
10319.26 686
10320.22 670
10321.18 730
10322.14 713
10323.10 716
10324.06 731
10325.02 764
10325.97 708
10326.93 686
10327.89 759
10328.85 747
10329.81 830
10330.77 827
10331.73 865
10332.69 786
10333.65 770
10334.61 751
10335.57 819
10336.53 783
10337.49 714
10338.45 696
10339.41 677
10340.37 657
10341.32 682
10342.28 724
10343.24 709
10344.20 685
10345.16 645
10346.12 722
10347.08 752
10348.04 658
10349.00 736
10349.96 698
10350.92 720
10351.89 692
10352.85 667
10353.81 685
10354.77 690
10355.73 688
10356.69 643
10357.65 699
10358.61 643
10359.57 642
10360.53 673
10361.49 687
10362.45 689
10363.41 710
10364.37 689
10365.33 695
10366.29 665
10367.25 679
10368.22 689
10369.18 616
10370.14 655
10371.10 627
10372.06 667
10373.02 653
10373.98 601
10374.94 657
10375.91 578
10376.87 629
10377.83 628
10378.79 688
10379.75 617
10380.71 616
10381.67 653
10382.64 653
10383.60 738
10384.56 655
10385.52 627
10386.48 650
10387.45 623
10388.41 657
10389.37 653
10390.33 647
10391.29 702
10392.26 686
10393.22 657
10394.18 608
10395.14 591
10396.10 650
10397.07 698
10398.03 617
10398.99 619
10399.95 651
10400.92 661
10401.88 657
10402.84 635
10403.80 623
10404.77 624
10405.73 646
10406.69 673
10407.66 673
10408.62 674
10409.58 681
10410.54 628
10411.51 729
10412.47 713
10413.43 722
10414.40 745
10415.36 743
10416.32 733
10417.29 780
10418.25 830
10419.21 847
10420.18 890
10421.14 885
10422.10 817
10423.07 768
10424.03 737
10424.99 743
10425.96 794
10426.92 719
10427.89 714
10428.85 736
10429.81 731
10430.78 674
10431.74 613
10432.70 589
10433.67 650
10434.63 651
10435.60 639
10436.56 614
10437.53 654
10438.49 672
10439.45 622
10440.42 612
10441.38 597
10442.35 664
10443.31 671
10444.28 668
10445.24 588
10446.21 589
10447.17 655
10448.13 655
10449.10 607
10450.06 630
10451.03 628
10451.99 617
10452.96 609
10453.92 610
10454.89 690
10455.85 641
10456.82 634
10457.78 608
10458.75 586
10459.71 635
10460.68 614
10461.65 607
10462.61 555
10463.58 603
10464.54 587
10465.51 599
10466.47 567
10467.44 628
10468.40 613
10469.37 640
10470.34 543
10471.30 635
10472.27 634
10473.23 679
10474.20 631
10475.16 611
10476.13 600
10477.10 586
10478.06 621
10479.03 586
10480.00 584
10480.96 599
10481.93 578
10482.89 648
10483.86 623
10484.83 611
10485.79 651
10486.76 635
10487.73 612
10488.69 610
10489.66 562
10490.63 578
10491.59 580
10492.56 540
10493.53 610
10494.49 637
10495.46 596
10496.43 631
10497.39 622
10498.36 686
10499.33 645
10500.30 662
10501.26 698
10502.23 662
10503.20 679
10504.16 653
10505.13 645
10506.10 570
10507.07 614
10508.03 683
10509.00 583
10509.97 569
10510.94 646
10511.90 602
10512.87 664
10513.84 679
10514.81 636
10515.78 608
10516.74 615
10517.71 612
10518.68 664
10519.65 610
10520.62 631
10521.58 628
10522.55 664
10523.52 670
10524.49 644
10525.46 660
10526.42 635
10527.39 595
10528.36 609
10529.33 638
10530.30 619
10531.27 625
10532.24 592
10533.20 599
10534.17 603
10535.14 659
10536.11 616
10537.08 613
10538.05 624
10539.02 700
10539.99 652
10540.95 626
10541.92 692
10542.89 669
10543.86 681
10544.83 636
10545.80 615
10546.77 697
10547.74 659
10548.71 677
10549.68 698
10550.65 653
10551.62 681
10552.59 679
10553.56 621
10554.53 652
10555.49 632
10556.46 750
10557.43 730
10558.40 728
10559.37 729
10560.34 765
10561.31 808
10562.28 774
10563.25 734
10564.22 787
10565.19 779
10566.16 803
10567.13 841
10568.10 787
10569.07 751
10570.05 688
10571.02 672
10571.99 761
10572.96 687
10573.93 600
10574.90 627
10575.87 651
10576.84 675
10577.81 639
10578.78 670
10579.75 658
10580.72 669
10581.69 648
10582.66 654
10583.63 635
10584.61 718
10585.58 658
10586.55 717
10587.52 686
10588.49 682
10589.46 692
10590.43 678
10591.40 686
10592.38 674
10593.35 711
10594.32 727
10595.29 690
10596.26 688
10597.23 702
10598.20 699
10599.18 724
10600.15 730
10601.12 671
10602.09 748
10603.06 700
10604.03 670
10605.01 621
10605.98 675
10606.95 693
10607.92 653
10608.89 636
10609.87 682
10610.84 700
10611.81 666
10612.78 649
10613.76 667
10614.73 653
10615.70 771
10616.67 675
10617.65 648
10618.62 632
10619.59 653
10620.56 752
10621.54 671
10622.51 761
10623.48 726
10624.45 673
10625.43 702
10626.40 748
10627.37 692
10628.35 710
10629.32 693
10630.29 708
10631.27 695
10632.24 686
10633.21 711
10634.19 722
10635.16 812
10636.13 770
10637.11 758
10638.08 780
10639.05 945
10640.03 924
10641.00 891
10641.97 894
10642.95 897
10643.92 876
10644.89 830
10645.87 811
10646.84 838
10647.82 704
10648.79 687
10649.76 718
10650.74 656
10651.71 690
10652.69 744
10653.66 694
10654.63 674
10655.61 666
10656.58 624
10657.56 654
10658.53 706
10659.51 651
10660.48 646
10661.46 703
10662.43 651
10663.40 660
10664.38 573
10665.35 632
10666.33 748
10667.30 699
10668.28 716
10669.25 650
10670.23 684
10671.20 656
10672.18 627
10673.15 641
10674.13 689
10675.10 654
10676.08 730
10677.05 701
10678.03 701
10679.00 705
10679.98 683
10680.96 743
10681.93 731
10682.91 754
10683.88 745
10684.86 693
10685.83 677
10686.81 721
10687.78 681
10688.76 664
10689.74 638
10690.71 649
10691.69 668
10692.66 606
10693.64 610
10694.62 623
10695.59 639
10696.57 642
10697.54 631
10698.52 667
10699.50 630
10700.47 630
10701.45 599
10702.43 584
10703.40 629
10704.38 608
10705.36 641
10706.33 648
10707.31 655
10708.29 655
10709.26 572
10710.24 584
10711.22 549
10712.19 586
10713.17 680
10714.15 650
10715.12 646
10716.10 649
10717.08 598
10718.05 645
10719.03 616
10720.01 622
10720.99 597
10721.96 611
10722.94 686
10723.92 605
10724.90 624
10725.87 633
10726.85 697
10727.83 638
10728.81 596
10729.78 568
10730.76 572
10731.74 638
10732.72 639
10733.69 562
10734.67 593
10735.65 640
10736.63 583
10737.61 623
10738.58 606
10739.56 626
10740.54 660
10741.52 609
10742.50 600
10743.47 587
10744.45 593
10745.43 616
10746.41 568
10747.39 622
10748.37 641
10749.35 629
10750.32 627
10751.30 654
10752.28 624
10753.26 600
10754.24 597
10755.22 627
10756.20 624
10757.18 568
10758.15 573
10759.13 663
10760.11 656
10761.09 642
10762.07 605
10763.05 617
10764.03 665
10765.01 593
10765.99 592
10766.97 632
10767.95 595
10768.93 586
10769.91 575
10770.88 569
10771.86 628
10772.84 675
10773.82 594
10774.80 662
10775.78 680
10776.76 600
10777.74 587
10778.72 681
10779.70 629
10780.68 633
10781.66 638
10782.64 600
10783.62 635
10784.60 602
10785.58 637
10786.56 628
10787.54 644
10788.52 638
10789.50 660
10790.48 625
10791.47 639
10792.45 567
10793.43 619
10794.41 592
10795.39 578
10796.37 654
10797.35 609
10798.33 611
10799.31 593
10800.29 586
10801.27 641
10802.25 615
10803.23 594
10804.22 600
10805.20 587
10806.18 658
10807.16 661
10808.14 642
10809.12 573
10810.10 587
10811.08 620
10812.07 613
10813.05 608
10814.03 639
10815.01 680
10815.99 652
10816.97 626
10817.95 621
10818.94 652
10819.92 638
10820.90 593
10821.88 653
10822.86 628
10823.85 569
10824.83 639
10825.81 586
10826.79 624
10827.77 684
10828.76 626
10829.74 628
10830.72 622
10831.70 612
10832.68 689
10833.67 664
10834.65 696
10835.63 693
10836.61 652
10837.60 631
10838.58 667
10839.56 610
10840.55 613
10841.53 652
10842.51 617
10843.49 597
10844.48 664
10845.46 665
10846.44 641
10847.43 666
10848.41 655
10849.39 655
10850.37 662
10851.36 707
10852.34 680
10853.32 636
10854.31 668
10855.29 663
10856.27 666
10857.26 657
10858.24 686
10859.22 715
10860.21 641
10861.19 620
10862.18 642
10863.16 597
10864.14 669
10865.13 674
10866.11 705
10867.09 672
10868.08 711
10869.06 728
10870.05 688
10871.03 685
10872.01 662
10873.00 655
10873.98 651
10874.97 676
10875.95 661
10876.94 694
10877.92 749
10878.90 764
10879.89 773
10880.87 749
10881.86 736
10882.84 752
10883.83 765
10884.81 744
10885.80 756
10886.78 823
10887.77 779
10888.75 868
10889.74 781
10890.72 771
10891.71 772
10892.69 762
10893.68 732
10894.66 779
10895.65 783
10896.63 757
10897.62 819
10898.60 782
10899.59 793
10900.57 783
10901.56 778
10902.54 759
10903.53 775
10904.52 790
10905.50 784
10906.49 814
10907.47 802
10908.46 806
10909.44 876
10910.43 819
10911.42 808
10912.40 799
10913.39 849
10914.37 857
10915.36 787
10916.35 819
10917.33 851
10918.32 871
10919.31 869
10920.29 876
10921.28 836
10922.26 923
10923.25 941
10924.24 929
10925.22 876
10926.21 931
10927.20 981
10928.18 959
10929.17 903
10930.16 897
10931.14 927
10932.13 853
10933.12 921
10934.10 926
10935.09 925
10936.08 943
10937.07 979
10938.05 967
10939.04 926
10940.03 924
10941.01 1027
10942.00 960
10942.99 981
10943.98 1019
10944.96 1049
10945.95 1019
10946.94 1075
10947.93 1042
10948.91 1059
10949.90 1103
10950.89 1132
10951.88 1099
10952.86 1091
10953.85 1144
10954.84 1305
10955.83 1279
10956.82 1296
10957.80 1254
10958.79 1331
10959.78 1359
10960.77 1396
10961.76 1356
10962.75 1408
10963.73 1319
10964.72 1285
10965.71 1271
10966.70 1222
10967.69 1258
10968.68 1262
10969.66 1243
10970.65 1185
10971.64 1206
10972.63 1128
10973.62 1072
10974.61 1214
10975.60 1141
10976.58 1146
10977.57 1148
10978.56 1174
10979.55 1140
10980.54 1143
10981.53 1165
10982.52 1183
10983.51 1137
10984.50 1256
10985.49 1177
10986.48 1213
10987.47 1236
10988.45 1252
10989.44 1219
10990.43 1259
10991.42 1248
10992.41 1232
10993.40 1384
10994.39 1369
10995.38 1458
10996.37 1509
10997.36 1639
10998.35 1859
10999.34 1971
11000.33 1991
11001.32 2005
11002.31 1943
11003.30 1950
11004.29 1892
11005.28 1691
11006.27 1639
11007.26 1484
11008.25 1324
11009.24 1323
11010.23 1238
11011.22 1200
11012.21 1191
11013.20 1188
11014.19 1054
11015.18 1129
11016.18 1138
11017.17 1050
11018.16 1114
11019.15 1102
11020.14 998
11021.13 1084
11022.12 1038
11023.11 958
11024.10 1000
11025.09 978
11026.08 1017
11027.08 985
11028.07 1055
11029.06 1066
11030.05 910
11031.04 937
11032.03 918
11033.02 927
11034.01 911
11035.01 919
11036.00 958
11036.99 975
11037.98 940
11038.97 985
11039.96 938
11040.96 1021
11041.95 977
11042.94 953
11043.93 934
11044.92 960
11045.92 904
11046.91 892
11047.90 886
11048.89 820
11049.88 810
11050.88 891
11051.87 835
11052.86 833
11053.85 854
11054.85 835
11055.84 776
11056.83 768
11057.82 793
11058.82 877
11059.81 798
11060.80 805
11061.79 811
11062.79 799
11063.78 886
11064.77 826
11065.76 844
11066.76 811
11067.75 788
11068.74 825
11069.74 834
11070.73 822
11071.72 838
11072.72 877
11073.71 858
11074.70 871
11075.70 781
11076.69 871
11077.68 900
11078.68 895
11079.67 853
11080.66 846
11081.66 770
11082.65 781
11083.64 841
11084.64 871
11085.63 939
11086.62 823
11087.62 830
11088.61 813
11089.61 843
11090.60 798
11091.59 794
11092.59 745
11093.58 733
11094.58 793
11095.57 776
11096.57 810
11097.56 793
11098.55 793
11099.55 855
11100.54 758
11101.54 726
11102.53 765
11103.53 821
11104.52 700
11105.52 733
11106.51 746
11107.51 769
11108.50 762
11109.49 780
11110.49 833
11111.48 790
11112.48 756
11113.47 740
11114.47 786
11115.46 779
11116.46 754
11117.46 740
11118.45 689
11119.45 656
11120.44 787
11121.44 779
11122.43 739
11123.43 754
11124.42 787
11125.42 758
11126.41 779
11127.41 747
11128.41 764
11129.40 755
11130.40 796
11131.39 797
11132.39 772
11133.38 741
11134.38 679
11135.38 686
11136.37 672
11137.37 723
11138.36 720
11139.36 663
11140.36 708
11141.35 724
11142.35 693
11143.35 718
11144.34 697
11145.34 758
11146.34 721
11147.33 718
11148.33 692
11149.32 689
11150.32 726
11151.32 749
11152.31 732
11153.31 688
11154.31 664
11155.31 661
11156.30 736
11157.30 662
11158.30 662
11159.29 731
11160.29 653
11161.29 688
11162.28 701
11163.28 690
11164.28 608
11165.28 684
11166.27 730
11167.27 719
11168.27 598
11169.27 652
11170.26 661
11171.26 706
11172.26 705
11173.26 680
11174.25 647
11175.25 653
11176.25 680
11177.25 680
11178.25 610
11179.24 592
11180.24 686
11181.24 677
11182.24 622
11183.24 586
11184.23 650
11185.23 600
11186.23 646
11187.23 641
11188.23 676
11189.23 650
11190.22 623
11191.22 630
11192.22 653
11193.22 674
11194.22 710
11195.22 663
11196.22 667
11197.21 728
11198.21 657
11199.21 632
11200.21 616
11201.21 646
11202.21 634
11203.21 761
11204.21 699
11205.21 668
11206.21 730
11207.21 658
11208.20 650
11209.20 677
11210.20 680
11211.20 617
11212.20 634
11213.20 628
11214.20 619
11215.20 670
11216.20 674
11217.20 623
11218.20 633
11219.20 604
11220.20 621
11221.20 638
11222.20 643
11223.20 598
11224.20 645
11225.20 699
11226.20 661
11227.20 635
11228.20 614
11229.20 618
11230.20 602
11231.20 635
11232.20 628
11233.20 643
11234.20 693
11235.20 649
11236.20 657
11237.20 637
11238.20 717
11239.20 613
11240.20 636
11241.20 653
11242.21 660
11243.21 589
11244.21 592
11245.21 653
11246.21 619
11247.21 650
11248.21 637
11249.21 628
11250.21 669
11251.21 636
11252.22 614
11253.22 633
11254.22 678
11255.22 639
11256.22 644
11257.22 650
11258.22 666
11259.23 728
11260.23 669
11261.23 694
11262.23 675
11263.23 639
11264.23 628
11265.24 631
11266.24 603
11267.24 685
11268.24 705
11269.24 673
11270.25 705
11271.25 675
11272.25 698
11273.25 733
11274.25 745
11275.26 720
11276.26 741
11277.26 794
11278.26 827
11279.27 807
11280.27 825
11281.27 762
11282.27 714
11283.28 799
11284.28 791
11285.28 715
11286.28 704
11287.29 747
11288.29 706
11289.29 682
11290.29 663
11291.30 771
11292.30 714
11293.30 697
11294.31 703
11295.31 682
11296.31 656
11297.32 713
11298.32 719
11299.32 695
11300.33 678
11301.33 710
11302.33 713
11303.34 688
11304.34 741
11305.34 746
11306.35 716
11307.35 693
11308.35 659
11309.36 710
11310.36 751
11311.37 812
11312.37 827
11313.37 878
11314.38 857
11315.38 840
11316.39 807
11317.39 904
11318.39 904
11319.40 829
11320.40 773
11321.41 765
11322.41 679
11323.42 707
11324.42 681
11325.42 670
11326.43 661
11327.43 709
11328.44 669
11329.44 652
11330.45 718
11331.45 701
11332.46 687
11333.46 729
11334.47 741
11335.47 728
11336.48 744
11337.48 677
11338.49 706
11339.49 685
11340.50 709
11341.50 693
11342.51 685
11343.51 689
11344.52 736
11345.52 685
11346.53 663
11347.53 686
11348.54 681
11349.55 718
11350.55 634
11351.56 640
11352.56 626
11353.57 671
11354.57 743
11355.58 634
11356.59 631
11357.59 707
11358.60 648
11359.60 647
11360.61 683
11361.62 670
11362.62 655
11363.63 633
11364.63 630
11365.64 642
11366.65 660
11367.65 625
11368.66 604
11369.67 588
11370.67 612
11371.68 615
11372.69 654
11373.69 596
11374.70 648
11375.71 646
11376.71 642
11377.72 681
11378.73 641
11379.73 611
11380.74 651
11381.75 577
11382.75 608
11383.76 668
11384.77 635
11385.78 626
11386.78 594
11387.79 651
11388.80 605
11389.80 608
11390.81 616
11391.82 584
11392.83 592
11393.83 623
11394.84 592
11395.85 596
11396.86 592
11397.86 618
11398.87 637
11399.88 641
11400.89 601
11401.90 626
11402.90 632
11403.91 636
11404.92 598
11405.93 611
11406.94 677
11407.94 596
11408.95 635
11409.96 680
11410.97 597
11411.98 568
11412.99 558
11413.99 622
11415.00 636
11416.01 607
11417.02 656
11418.03 666
11419.04 648
11420.04 607
11421.05 588
11422.06 599
11423.07 617
11424.08 602
11425.09 643
11426.10 605
11427.11 552
11428.12 617
11429.13 634
11430.13 607
11431.14 547
11432.15 606
11433.16 650
11434.17 645
11435.18 545
11436.19 610
11437.20 629
11438.21 644
11439.22 601
11440.23 555
11441.24 593
11442.25 595
11443.26 599
11444.27 679
11445.28 663
11446.29 630
11447.30 638
11448.31 589
11449.32 584
11450.33 641
11451.34 598
11452.35 622
11453.36 580
11454.37 575
11455.38 588
11456.39 563
11457.40 603
11458.41 598
11459.42 549
11460.43 553
11461.44 588
11462.45 641
11463.46 656
11464.47 548
11465.48 597
11466.49 643
11467.50 689
11468.51 694
11469.52 625
11470.54 596
11471.55 662
11472.56 635
11473.57 614
11474.58 570
11475.59 636
11476.60 666
11477.61 667
11478.62 590
11479.64 555
11480.65 600
11481.66 603
11482.67 550
11483.68 556
11484.69 552
11485.70 572
11486.72 588
11487.73 598
11488.74 598
11489.75 598
11490.76 604
11491.77 573
11492.79 570
11493.80 655
11494.81 628
11495.82 597
11496.83 629
11497.85 541
11498.86 601
11499.87 616
11500.88 605
11501.90 573
11502.91 578
11503.92 569
11504.93 600
11505.95 625
11506.96 554
11507.97 562
11508.98 585
11510.00 611
11511.01 586
11512.02 627
11513.03 563
11514.05 554
11515.06 574
11516.07 592
11517.09 608
11518.10 649
11519.11 612
11520.12 615
11521.14 578
11522.15 634
11523.16 636
11524.18 610
11525.19 608
11526.20 576
11527.22 675
11528.23 652
11529.24 659
11530.26 604
11531.27 654
11532.28 654
11533.30 616
11534.31 655
11535.33 633
11536.34 594
11537.35 613
11538.37 658
11539.38 666
11540.40 641
11541.41 635
11542.42 651
11543.44 688
11544.45 636
11545.47 659
11546.48 684
11547.49 695
11548.51 671
11549.52 673
11550.54 631
11551.55 615
11552.57 640
11553.58 647
11554.60 626
11555.61 663
11556.63 762
11557.64 703
11558.65 716
11559.67 694
11560.68 780
11561.70 679
11562.71 621
11563.73 712
11564.74 762
11565.76 767
11566.77 760
11567.79 733
11568.81 745
11569.82 738
11570.84 764
11571.85 783
11572.87 753
11573.88 731
11574.90 783
11575.91 840
11576.93 827
11577.94 853
11578.96 869
11579.98 895
11580.99 800
11582.01 904
11583.02 906
11584.04 893
11585.05 945
11586.07 962
11587.09 1003
11588.10 1030
11589.12 919
11590.14 912
11591.15 1061
11592.17 1126
11593.18 1141
11594.20 1269
11595.22 1290
11596.23 1405
11597.25 1605
11598.27 1670
11599.28 1679
11600.30 1781
11601.32 1833
11602.33 1748
11603.35 1652
11604.37 1527
11605.38 1377
11606.40 1293
11607.42 1250
11608.43 1145
11609.45 1053
11610.47 975
11611.49 907
11612.50 900
11613.52 851
11614.54 798
11615.55 848
11616.57 863
11617.59 831
11618.61 806
11619.62 791
11620.64 794
11621.66 772
11622.68 797
11623.69 827
11624.71 760
11625.73 762
11626.75 780
11627.77 768
11628.78 860
11629.80 786
11630.82 721
11631.84 748
11632.85 740
11633.87 788
11634.89 831
11635.91 783
11636.93 779
11637.95 784
11638.96 759
11639.98 702
11641.00 782
11642.02 745
11643.04 745
11644.06 717
11645.07 735
11646.09 696
11647.11 674
11648.13 654
11649.15 660
11650.17 655
11651.19 636
11652.21 639
11653.23 674
11654.24 684
11655.26 619
11656.28 673
11657.30 684
11658.32 700
11659.34 661
11660.36 619
11661.38 629
11662.40 691
11663.42 705
11664.44 667
11665.46 615
11666.48 716
11667.49 716
11668.51 654
11669.53 630
11670.55 661
11671.57 667
11672.59 708
11673.61 651
11674.63 690
11675.65 736
11676.67 687
11677.69 728
11678.71 683
11679.73 737
11680.75 679
11681.77 726
11682.79 701
11683.81 679
11684.83 773
11685.85 746
11686.88 694
11687.90 626
11688.92 672
11689.94 628
11690.96 705
11691.98 679
11693.00 684
11694.02 698
11695.04 737
11696.06 689
11697.08 716
11698.10 704
11699.12 698
11700.14 693
11701.17 617
11702.19 642
11703.21 615
11704.23 639
11705.25 641
11706.27 654
11707.29 623
11708.31 613
11709.34 643
11710.36 633
11711.38 649
11712.40 651
11713.42 590
11714.44 598
11715.46 660
11716.49 654
11717.51 651
11718.53 630
11719.55 634
11720.57 606
11721.60 642
11722.62 615
11723.64 616
11724.66 598
11725.68 599
11726.71 583
11727.73 597
11728.75 626
11729.77 623
11730.80 605
11731.82 577
11732.84 585
11733.86 622
11734.88 636
11735.91 593
11736.93 648
11737.95 624
11738.98 590
11740.00 561
11741.02 617
11742.04 623
11743.07 627
11744.09 660
11745.11 630
11746.14 591
11747.16 623
11748.18 578
11749.20 676
11750.23 631
11751.25 575
11752.27 602
11753.30 590
11754.32 624
11755.34 590
11756.37 607
11757.39 584
11758.41 696
11759.44 669
11760.46 618
11761.49 660
11762.51 592
11763.53 593
11764.56 609
11765.58 630
11766.60 604
11767.63 639
11768.65 597
11769.68 550
11770.70 555
11771.72 566
11772.75 591
11773.77 604
11774.80 621
11775.82 589
11776.85 599
11777.87 641
11778.90 602
11779.92 562
11780.94 610
11781.97 622
11782.99 584
11784.02 599
11785.04 585
11786.07 601
11787.09 615
11788.12 623
11789.14 638
11790.17 653
11791.19 641
11792.22 621
11793.24 641
11794.27 592
11795.29 642
11796.32 567
11797.34 592
11798.37 569
11799.39 597
11800.42 612
11801.44 610
11802.47 592
11803.49 626
11804.52 651
11805.55 586
11806.57 617
11807.60 623
11808.62 593
11809.65 577
11810.67 594
11811.70 594
11812.73 608
11813.75 649
11814.78 612
11815.80 585
11816.83 599
11817.86 590
11818.88 658
11819.91 645
11820.94 622
11821.96 630
11822.99 588
11824.01 616
11825.04 682
11826.07 657
11827.09 613
11828.12 592
11829.15 623
11830.17 580
11831.20 627
11832.23 656
11833.25 588
11834.28 616
11835.31 640
11836.33 629
11837.36 628
11838.39 669
11839.42 625
11840.44 635
11841.47 632
11842.50 641
11843.52 646
11844.55 685
11845.58 633
11846.61 602
11847.63 584
11848.66 657
11849.69 604
11850.72 680
11851.74 642
11852.77 615
11853.80 646
11854.83 584
11855.85 592
11856.88 705
11857.91 600
11858.94 670
11859.97 655
11860.99 705
11862.02 699
11863.05 668
11864.08 642
11865.11 682
11866.13 736
11867.16 672
11868.19 619
11869.22 727
11870.25 686
11871.28 696
11872.30 693
11873.33 710
11874.36 714
11875.39 733
11876.42 739
11877.45 740
11878.48 761
11879.51 706
11880.53 691
11881.56 708
11882.59 715
11883.62 733
11884.65 748
11885.68 757
11886.71 810
11887.74 820
11888.77 803
11889.80 794
11890.83 806
11891.85 745
11892.88 776
11893.91 826
11894.94 821
11895.97 837
11897.00 851
11898.03 800
11899.06 867
11900.09 900
11901.12 985
11902.15 973
11903.18 880
11904.21 869
11905.24 888
11906.27 887
11907.30 878
11908.33 881
11909.36 873
11910.39 857
11911.42 836
11912.45 812
11913.48 761
11914.51 785
11915.54 787
11916.57 881
11917.60 843
11918.63 840
11919.66 880
11920.69 942
11921.73 969
11922.76 865
11923.79 883
11924.82 898
11925.85 896
11926.88 971
11927.91 1050
11928.94 1064
11929.97 1126
11931.00 1190
11932.03 1229
11933.07 1222
11934.10 1319
11935.13 1239
11936.16 1140
11937.19 1061
11938.22 1023
11939.25 975
11940.28 944
11941.32 888
11942.35 844
11943.38 845
11944.41 832
11945.44 809
11946.47 801
11947.51 856
11948.54 831
11949.57 837
11950.60 823
11951.63 816
11952.66 738
11953.70 757
11954.73 762
11955.76 786
11956.79 708
11957.83 707
11958.86 711
11959.89 714
11960.92 771
11961.95 758
11962.99 775
11964.02 692
11965.05 733
11966.08 732
11967.12 778
11968.15 737
11969.18 666
11970.22 729
11971.25 745
11972.28 712
11973.31 687
11974.35 753
11975.38 726
11976.41 765
11977.45 745
11978.48 764
11979.51 721
11980.55 739
11981.58 720
11982.61 729
11983.64 771
11984.68 786
11985.71 823
11986.75 766
11987.78 713
11988.81 689
11989.85 757
11990.88 711
11991.91 751
11992.95 771
11993.98 737
11995.01 740
11996.05 686
11997.08 693
11998.12 755
11999.15 678
12000.18 694
12001.22 769
12002.25 688
12003.29 723
12004.32 743
12005.35 795
12006.39 762
12007.42 748
12008.46 795
12009.49 795
12010.53 816
12011.56 786
12012.60 861
12013.63 815
12014.67 813
12015.70 857
12016.73 853
12017.77 821
12018.80 743
12019.84 870
12020.87 884
12021.91 757
12022.94 763
12023.98 810
12025.01 756
12026.05 771
12027.08 745
12028.12 737
12029.15 775
12030.19 786
12031.23 765
12032.26 824
12033.30 735
12034.33 731
12035.37 754
12036.40 786
12037.44 787
12038.47 738
12039.51 795
12040.55 774
12041.58 773
12042.62 772
12043.65 735
12044.69 792
12045.73 650
12046.76 668
12047.80 729
12048.83 779
12049.87 805
12050.91 757
12051.94 744
12052.98 725
12054.01 766
12055.05 787
12056.09 747
12057.12 728
12058.16 737
12059.20 743
12060.23 751
12061.27 690
12062.31 702
12063.34 757
12064.38 673
12065.42 691
12066.45 720
12067.49 843
12068.53 780
12069.57 739
12070.60 747
12071.64 772
12072.68 789
12073.71 777
12074.75 742
12075.79 730
12076.83 754
12077.86 774
12078.90 751
12079.94 838
12080.98 797
12082.01 721
12083.05 693
12084.09 737
12085.13 763
12086.16 714
12087.20 761
12088.24 829
12089.28 803
12090.32 801
12091.35 815
12092.39 799
12093.43 814
12094.47 828
12095.51 826
12096.54 869
12097.58 818
12098.62 839
12099.66 836
12100.70 855
12101.74 846
12102.77 921
12103.81 848
12104.85 815
12105.89 867
12106.93 819
12107.97 827
12109.01 812
12110.04 859
12111.08 811
12112.12 771
12113.16 707
12114.20 720
12115.24 689
12116.28 678
12117.32 646
12118.36 687
12119.39 638
12120.43 662
12121.47 653
12122.51 643
12123.55 669
12124.59 612
12125.63 625
12126.67 591
12127.71 626
12128.75 633
12129.79 597
12130.83 576
12131.87 629
12132.91 630
12133.95 606
12134.99 643
12136.03 692
12137.07 654
12138.11 652
12139.15 630
12140.19 601
12141.23 623
12142.27 631
12143.31 629
12144.35 583
12145.39 628
12146.43 585
12147.47 597
12148.51 608
12149.55 613
12150.59 624
12151.63 610
12152.67 631
12153.71 591
12154.75 595
12155.79 598
12156.83 569
12157.88 592
12158.92 598
12159.96 627
12161.00 582
12162.04 620
12163.08 647
12164.12 573
12165.16 611
12166.20 564
12167.24 601
12168.29 617
12169.33 631
12170.37 544
12171.41 548
12172.45 628
12173.49 630
12174.53 622
12175.58 599
12176.62 579
12177.66 627
12178.70 590
12179.74 624
12180.78 642
12181.83 625
12182.87 603
12183.91 634
12184.95 577
12185.99 586
12187.04 607
12188.08 652
12189.12 601
12190.16 586
12191.20 589
12192.25 608
12193.29 640
12194.33 703
12195.37 628
12196.42 630
12197.46 601
12198.50 637
12199.54 610
12200.59 641
12201.63 679
12202.67 634
12203.72 630
12204.76 610
12205.80 625
12206.84 689
12207.89 641
12208.93 607
12209.97 618
12211.02 654
12212.06 611
12213.10 628
12214.15 613
12215.19 586
12216.23 635
12217.28 626
12218.32 625
12219.36 600
12220.41 597
12221.45 590
12222.49 600
12223.54 565
12224.58 608
12225.62 635
12226.67 584
12227.71 610
12228.76 557
12229.80 607
12230.84 549
12231.89 629
12232.93 584
12233.98 641
12235.02 690
12236.06 651
12237.11 611
12238.15 632
12239.20 568
12240.24 541
12241.29 609
12242.33 576
12243.37 580
12244.42 537
12245.46 577
12246.51 578
12247.55 611
12248.60 577
12249.64 588
12250.69 580
12251.73 600
12252.78 604
12253.82 582
12254.87 606
12255.91 557
12256.96 532
12258.00 523
12259.05 570
12260.09 595
12261.14 550
12262.18 577
12263.23 589
12264.27 537
12265.32 525
12266.36 580
12267.41 582
12268.45 595
12269.50 586
12270.55 600
12271.59 591
12272.64 550
12273.68 535
12274.73 533
12275.77 606
12276.82 613
12277.87 563
12278.91 610
12279.96 617
12281.00 610
12282.05 538
12283.10 567
12284.14 538
12285.19 545
12286.24 554
12287.28 549
12288.33 571
12289.38 509
12290.42 558
12291.47 566
12292.51 517
12293.56 505
12294.61 557
12295.65 552
12296.70 583
12297.75 601
12298.80 558
12299.84 591
12300.89 531
12301.94 518
12302.98 579
12304.03 556
12305.08 566
12306.12 577
12307.17 574
12308.22 600
12309.27 549
12310.31 599
12311.36 584
12312.41 557
12313.46 601
12314.50 614
12315.55 578
12316.60 546
12317.65 573
12318.69 550
12319.74 623
12320.79 556
12321.84 543
12322.88 531
12323.93 560
12324.98 555
12326.03 535
12327.08 502
12328.12 555
12329.17 538
12330.22 547
12331.27 536
12332.32 531
12333.37 501
12334.41 552
12335.46 536
12336.51 544
12337.56 530
12338.61 506
12339.66 547
12340.71 507
12341.75 518
12342.80 531
12343.85 559
12344.90 567
12345.95 573
12347.00 552
12348.05 536
12349.10 556
12350.15 543
12351.19 531
12352.24 548
12353.29 565
12354.34 515
12355.39 570
12356.44 537
12357.49 516
12358.54 512
12359.59 522
12360.64 521
12361.69 505
12362.74 604
12363.79 602
12364.84 537
12365.89 615
12366.94 515
12367.99 551
12369.04 564
12370.09 535
12371.14 530
12372.18 530
12373.24 536
12374.29 521
12375.34 562
12376.39 570
12377.44 600
12378.49 559
12379.54 571
12380.59 573
12381.64 607
12382.69 585
12383.74 587
12384.79 582
12385.84 572
12386.89 587
12387.94 601
12388.99 634
12390.04 592
12391.09 645
12392.14 603
12393.19 551
12394.24 505
12395.30 536
12396.35 574
12397.40 565
12398.45 553
12399.50 567
12400.55 579
12401.60 610
12402.65 594
12403.70 583
12404.76 622
12405.81 581
12406.86 561
12407.91 576
12408.96 610
12410.01 587
12411.07 592
12412.12 570
12413.17 612
12414.22 568
12415.27 603
12416.32 614
12417.38 591
12418.43 607
12419.48 553
12420.53 624
12421.58 574
12422.64 614
12423.69 573
12424.74 626
12425.79 660
12426.84 657
12427.90 578
12428.95 619
12430.00 587
12431.05 584
12432.11 605
12433.16 600
12434.21 613
12435.26 562
12436.32 580
12437.37 579
12438.42 582
12439.48 593
12440.53 575
12441.58 572
12442.63 610
12443.69 639
12444.74 590
12445.79 596
12446.85 626
12447.90 590
12448.95 594
12450.01 636
12451.06 569
12452.11 603
12453.17 631
12454.22 660
12455.27 632
12456.33 617
12457.38 612
12458.43 623
12459.49 589
12460.54 634
12461.60 589
12462.65 654
12463.70 613
12464.76 640
12465.81 617
12466.86 609
12467.92 666
12468.97 711
12470.03 708
12471.08 624
12472.14 660
12473.19 708
12474.24 689
12475.30 733
12476.35 727
12477.41 703
12478.46 711
12479.52 717
12480.57 719
12481.63 779
12482.68 784
12483.73 764
12484.79 821
12485.84 833
12486.90 868
12487.95 927
12489.01 1077
12490.06 1046
12491.12 1138
12492.17 1193
12493.23 1263
12494.28 1312
12495.34 1334
12496.39 1323
12497.45 1319
12498.51 1248
12499.56 1197
12500.62 1109
12501.67 1067
12502.73 1109
12503.78 1007
12504.84 906
12505.89 887
12506.95 785
12508.01 777
12509.06 775
12510.12 739
12511.17 753
12512.23 803
12513.28 741
12514.34 729
12515.40 689
12516.45 684
12517.51 710
12518.56 726
12519.62 681
12520.68 671
12521.73 697
12522.79 673
12523.85 667
12524.90 649
12525.96 729
12527.02 715
12528.07 667
12529.13 668
12530.19 697
12531.24 708
12532.30 696
12533.36 696
12534.41 690
12535.47 676
12536.53 676
12537.58 645
12538.64 629
12539.70 632
12540.75 592
12541.81 633
12542.87 679
12543.93 648
12544.98 648
12546.04 656
12547.10 638
12548.16 673
12549.21 647
12550.27 614
12551.33 674
12552.39 690
12553.44 730
12554.50 686
12555.56 671
12556.62 688
12557.67 645
12558.73 661
12559.79 644
12560.85 650
12561.91 717
12562.96 744
12564.02 738
12565.08 685
12566.14 705
12567.20 714
12568.26 798
12569.31 885
12570.37 840
12571.43 819
12572.49 829
12573.55 852
12574.61 867
12575.66 875
12576.72 908
12577.78 801
12578.84 819
12579.90 839
12580.96 808
12582.02 810
12583.08 807
12584.13 776
12585.19 784
12586.25 744
12587.31 772
12588.37 745
12589.43 826
12590.49 798
12591.55 801
12592.61 771
12593.67 771
12594.73 729
12595.79 684
12596.85 720
12597.91 693
12598.96 698
12600.02 696
12601.08 700
12602.14 688
12603.20 612
12604.26 702
12605.32 683
12606.38 672
12607.44 660
12608.50 641
12609.56 654
12610.62 604
12611.68 650
12612.74 668
12613.80 657
12614.86 692
12615.92 689
12616.98 631
12618.04 631
12619.10 661
12620.17 634
12621.23 658
12622.29 682
12623.35 617
12624.41 617
12625.47 636
12626.53 606
12627.59 597
12628.65 658
12629.71 654
12630.77 607
12631.83 587
12632.89 603
12633.96 624
12635.02 609
12636.08 624
12637.14 619
12638.20 654
12639.26 729
12640.32 658
12641.38 587
12642.45 595
12643.51 587
12644.57 701
12645.63 693
12646.69 625
12647.75 651
12648.81 635
12649.88 680
12650.94 624
12652.00 623
12653.06 663
12654.12 647
12655.19 609
12656.25 667
12657.31 636
12658.37 657
12659.43 637
12660.50 663
12661.56 646
12662.62 651
12663.68 610
12664.75 693
12665.81 671
12666.87 674
12667.93 613
12668.99 611
12670.06 641
12671.12 635
12672.18 677
12673.25 614
12674.31 590
12675.37 638
12676.43 657
12677.50 605
12678.56 617
12679.62 685
12680.69 651
12681.75 624
12682.81 649
12683.87 641
12684.94 605
12686.00 673
12687.06 618
12688.13 624
12689.19 613
12690.25 627
12691.32 624
12692.38 606
12693.45 591
12694.51 585
12695.57 648
12696.64 659
12697.70 559
12698.76 586
12699.83 634
12700.89 625
12701.95 650
12703.02 627
12704.08 561
12705.15 596
12706.21 586
12707.28 583
12708.34 585
12709.40 576
12710.47 589
12711.53 607
12712.60 621
12713.66 594
12714.73 545
12715.79 600
12716.85 598
12717.92 525
12718.98 549
12720.05 551
12721.11 573
12722.18 550
12723.24 542
12724.31 527
12725.37 605
12726.44 545
12727.50 552
12728.57 616
12729.63 549
12730.70 574
12731.76 575
12732.83 573
12733.89 551
12734.96 501
12736.02 519
12737.09 595
12738.15 552
12739.22 534
12740.29 546
12741.35 584
12742.42 623
12743.48 580
12744.55 576
12745.61 566
12746.68 563
12747.74 544
12748.81 498
12749.88 543
12750.94 559
12752.01 568
12753.07 524
12754.14 558
12755.21 547
12756.27 516
12757.34 474
12758.41 519
12759.47 506
12760.54 564
12761.60 520
12762.67 528
12763.74 563
12764.80 583
12765.87 534
12766.94 527
12768.00 529
12769.07 527
12770.14 548
12771.20 542
12772.27 525
12773.34 511
12774.40 497
12775.47 530
12776.54 487
12777.61 516
12778.67 579
12779.74 593
12780.81 513
12781.87 521
12782.94 495
12784.01 524
12785.08 538
12786.14 501
12787.21 453
12788.28 511
12789.35 487
12790.41 492
12791.48 460
12792.55 518
12793.62 497
12794.69 536
12795.75 511
12796.82 512
12797.89 524
12798.96 544
12800.02 551
12801.09 577
12802.16 513
12803.23 505
12804.30 519
12805.37 500
12806.43 558
12807.50 516
12808.57 546
12809.64 516
12810.71 501
12811.78 532
12812.84 576
12813.91 557
12814.98 545
12816.05 550
12817.12 510
12818.19 524
12819.26 540
12820.33 535
12821.39 556
12822.46 502
12823.53 551
12824.60 571
12825.67 524
12826.74 475
12827.81 476
12828.88 477
12829.95 523
12831.02 508
12832.09 527
12833.16 508
12834.22 518
12835.29 474
12836.36 480
12837.43 492
12838.50 497
12839.57 503
12840.64 512
12841.71 513
12842.78 520
12843.85 477
12844.92 494
12845.99 483
12847.06 484
12848.13 521
12849.20 481
12850.27 471
12851.34 496
12852.41 526
12853.48 486
12854.55 506
12855.62 525
12856.69 464
12857.76 522
12858.83 485
12859.90 437
12860.97 439
12862.05 457
12863.12 439
12864.19 442
12865.26 452
12866.33 437
12867.40 503
12868.47 499
12869.54 437
12870.61 474
12871.68 526
12872.75 500
12873.82 486
12874.90 517
12875.97 511
12877.04 539
12878.11 448
12879.18 523
12880.25 477
12881.32 472
12882.40 448
12883.47 534
12884.54 528
12885.61 485
12886.68 491
12887.75 476
12888.82 474
12889.90 441
12890.97 480
12892.04 477
12893.11 469
12894.18 447
12895.26 495
12896.33 474
12897.40 478
12898.47 451
12899.54 445
12900.62 430
12901.69 400
12902.76 484
12903.83 477
12904.91 525
12905.98 482
12907.05 500
12908.12 470
12909.20 431
12910.27 445
12911.34 406
12912.41 451
12913.49 432
12914.56 472
12915.63 500
12916.71 522
12917.78 429
12918.85 437
12919.92 484
12921.00 494
12922.07 487
12923.14 461
12924.22 435
12925.29 497
12926.36 465
12927.44 457
12928.51 447
12929.58 439
12930.66 486
12931.73 470
12932.80 497
12933.88 442
12934.95 465
12936.02 467
12937.10 436
12938.17 459
12939.25 470
12940.32 478
12941.39 475
12942.47 501
12943.54 512
12944.62 495
12945.69 419
12946.76 486
12947.84 488
12948.91 474
12949.99 443
12951.06 444
12952.14 437
12953.21 484
12954.28 455
12955.36 481
12956.43 459
12957.51 476
12958.58 442
12959.66 464
12960.73 479
12961.81 500
12962.88 505
12963.96 453
12965.03 468
12966.11 487
12967.18 437
12968.26 464
12969.33 479
12970.41 463
12971.48 450
12972.56 456
12973.63 461
12974.71 525
12975.78 507
12976.86 437
12977.93 467
12979.01 439
12980.08 468
12981.16 519
12982.23 470
12983.31 477
12984.39 484
12985.46 493
12986.54 492
12987.61 506
12988.69 486
12989.77 512
12990.84 492
12991.92 474
12992.99 462
12994.07 510
12995.15 534
12996.22 523
12997.30 512
12998.37 470
12999.45 542
13000.53 507
13001.60 522
13002.68 511
13003.76 483
13004.83 490
13005.91 512
13006.99 505
13008.06 476
13009.14 494
13010.22 518
13011.29 502
13012.37 535
13013.45 488
13014.52 526
13015.60 554
13016.68 586
13017.75 492
13018.83 472
13019.91 553
13020.99 508
13022.06 477
13023.14 485
13024.22 490
13025.30 478
13026.37 501
13027.45 493
13028.53 443
13029.61 466
13030.68 494
13031.76 483
13032.84 493
13033.92 510
13034.99 519
13036.07 505
13037.15 531
13038.23 462
13039.31 524
13040.38 495
13041.46 519
13042.54 510
13043.62 548
13044.70 529
13045.77 508
13046.85 537
13047.93 499
13049.01 482
13050.09 453
13051.17 492
13052.24 524
13053.32 524
13054.40 482
13055.48 509
13056.56 524
13057.64 498
13058.72 439
13059.80 484
13060.87 507
13061.95 427
13063.03 406
13064.11 472
13065.19 476
13066.27 513
13067.35 514
13068.43 458
13069.51 508
13070.59 442
13071.67 432
13072.74 469
13073.82 503
13074.90 466
13075.98 482
13077.06 499
13078.14 485
13079.22 459
13080.30 478
13081.38 497
13082.46 509
13083.54 484
13084.62 477
13085.70 490
13086.78 438
13087.86 492
13088.94 500
13090.02 503
13091.10 425
13092.18 418
13093.26 435
13094.34 481
13095.42 503
13096.50 484
13097.58 466
13098.66 462
13099.74 478
13100.82 502
13101.90 476
13102.98 451
13104.07 461
13105.15 440
13106.23 466
13107.31 467
13108.39 472
13109.47 508
13110.55 470
13111.63 436
13112.71 447
13113.79 485
13114.87 485
13115.96 479
13117.04 486
13118.12 474
13119.20 506
13120.28 462
13121.36 474
13122.44 471
13123.52 467
13124.61 478
13125.69 530
13126.77 473
13127.85 482
13128.93 442
13130.01 449
13131.10 464
13132.18 422
13133.26 478
13134.34 460
13135.42 490
13136.51 459
13137.59 440
13138.67 480
13139.75 468
13140.83 434
13141.92 450
13143.00 470
13144.08 432
13145.16 446
13146.25 469
13147.33 428
13148.41 421
13149.49 435
13150.58 451
13151.66 460
13152.74 489
13153.82 442
13154.91 396
13155.99 458
13157.07 473
13158.15 482
13159.24 481
13160.32 479
13161.40 463
13162.49 541
13163.57 479
13164.65 474
13165.74 480
13166.82 481
13167.90 474
13168.99 467
13170.07 493
13171.15 488
13172.24 471
13173.32 447
13174.40 441
13175.49 431
13176.57 432
13177.65 463
13178.74 403
13179.82 449
13180.91 477
13181.99 434
13183.07 412
13184.16 450
13185.24 432
13186.32 445
13187.41 475
13188.49 456
13189.58 516
13190.66 440
13191.75 489
13192.83 504
13193.91 489
13195.00 464
13196.08 446
13197.17 472
13198.25 412
13199.34 422
13200.42 403
13201.51 436
13202.59 471
13203.68 528
13204.76 490
13205.85 444
13206.93 455
13208.01 474
13209.10 483
13210.18 454
13211.27 447
13212.36 456
13213.44 437
13214.53 438
13215.61 437
13216.70 482
13217.78 482
13218.87 538
13219.95 491
13221.04 445
13222.12 440
13223.21 489
13224.29 467
13225.38 434
13226.47 449
13227.55 483
13228.64 451
13229.72 438
13230.81 445
13231.89 442
13232.98 447
13234.07 456
13235.15 465
13236.24 447
13237.33 422
13238.41 447
13239.50 453
13240.58 502
13241.67 429
13242.76 471
13243.84 485
13244.93 481
13246.02 484
13247.10 507
13248.19 473
13249.28 459
13250.36 485
13251.45 481
13252.54 441
13253.62 467
13254.71 470
13255.80 414
13256.88 434
13257.97 465
13259.06 501
13260.14 501
13261.23 488
13262.32 462
13263.41 478
13264.49 486
13265.58 489
13266.67 536
13267.76 562
13268.84 525
13269.93 451
13271.02 495
13272.11 505
13273.19 493
13274.28 503
13275.37 476
13276.46 513
13277.54 512
13278.63 502
13279.72 536
13280.81 506
13281.90 504
13282.98 505
13284.07 542
13285.16 549
13286.25 572
13287.34 588
13288.42 527
13289.51 514
13290.60 510
13291.69 500
13292.78 515
13293.87 477
13294.95 503
13296.04 517
13297.13 497
13298.22 513
13299.31 587
13300.40 568
13301.49 573
13302.58 562
13303.66 515
13304.75 552
13305.84 595
13306.93 518
13308.02 495
13309.11 607
13310.20 629
13311.29 598
13312.38 571
13313.47 565
13314.55 573
13315.64 535
13316.73 597
13317.82 592
13318.91 562
13320.00 574
13321.09 560
13322.18 613
13323.27 587
13324.36 572
13325.45 536
13326.54 554
13327.63 549
13328.72 533
13329.81 571
13330.90 574
13331.99 549
13333.08 561
13334.17 550
13335.26 512
13336.35 541
13337.44 567
13338.53 574
13339.62 573
13340.71 579
13341.80 574
13342.89 561
13343.98 564
13345.07 568
13346.16 555
13347.25 555
13348.35 624
13349.44 573
13350.53 550
13351.62 563
13352.71 606
13353.80 602
13354.89 595
13355.98 584
13357.07 594
13358.16 639
13359.26 633
13360.35 634
13361.44 621
13362.53 630
13363.62 628
13364.71 645
13365.80 668
13366.89 642
13367.99 633
13369.08 673
13370.17 681
13371.26 629
13372.35 675
13373.44 692
13374.54 679
13375.63 659
13376.72 631
13377.81 609
13378.90 628
13380.00 603
13381.09 598
13382.18 593
13383.27 566
13384.36 591
13385.46 564
13386.55 557
13387.64 567
13388.73 557
13389.83 570
13390.92 533
13392.01 534
13393.10 551
13394.20 501
13395.29 557
13396.38 542
13397.47 568
13398.57 529
13399.66 516
13400.75 528
13401.84 564
13402.94 558
13404.03 542
13405.12 562
13406.22 564
13407.31 559
13408.40 559
13409.50 494
13410.59 537
13411.68 517
13412.78 562
13413.87 581
13414.96 561
13416.06 532
13417.15 572
13418.24 511
13419.34 568
13420.43 548
13421.52 541
13422.62 553
13423.71 535
13424.81 536
13425.90 527
13426.99 545
13428.09 532
13429.18 566
13430.27 520
13431.37 588
13432.46 564
13433.56 553
13434.65 555
13435.75 574
13436.84 535
13437.93 620
13439.03 598
13440.12 520
13441.22 574
13442.31 621
13443.41 576
13444.50 590
13445.60 562
13446.69 568
13447.79 569
13448.88 538
13449.98 615
13451.07 597
13452.17 562
13453.26 580
13454.36 566
13455.45 540
13456.55 578
13457.64 607
13458.74 616
13459.83 580
13460.93 593
13462.02 617
13463.12 641
13464.21 608
13465.31 616
13466.40 631
13467.50 634
13468.59 648
13469.69 648
13470.79 608
13471.88 574
13472.98 596
13474.07 603
13475.17 612
13476.27 641
13477.36 680
13478.46 706
13479.55 649
13480.65 603
13481.75 641
13482.84 669
13483.94 656
13485.03 625
13486.13 663
13487.23 677
13488.32 658
13489.42 604
13490.52 636
13491.61 664
13492.71 683
13493.81 702
13494.90 735
13496.00 706
13497.10 693
13498.19 726
13499.29 766
13500.39 771
13501.48 758
13502.58 754
13503.68 710
13504.77 724
13505.87 687
13506.97 704
13508.07 652
13509.16 670
13510.26 683
13511.36 706
13512.46 644
13513.55 631
13514.65 688
13515.75 646
13516.85 613
13517.94 640
13519.04 623
13520.14 655
13521.24 605
13522.33 640
13523.43 622
13524.53 585
13525.63 563
13526.73 600
13527.82 589
13528.92 525
13530.02 527
13531.12 574
13532.22 561
13533.31 535
13534.41 586
13535.51 569
13536.61 600
13537.71 558
13538.81 550
13539.90 601
13541.00 555
13542.10 562
13543.20 537
13544.30 508
13545.40 522
13546.50 560
13547.60 509
13548.69 537
13549.79 549
13550.89 532
13551.99 583
13553.09 558
13554.19 516
13555.29 536
13556.39 572
13557.49 584
13558.59 545
13559.69 568
13560.78 578
13561.88 565
13562.98 525
13564.08 531
13565.18 517
13566.28 573
13567.38 568
13568.48 585
13569.58 565
13570.68 558
13571.78 523
13572.88 519
13573.98 510
13575.08 551
13576.18 528
13577.28 530
13578.38 498
13579.48 517
13580.58 534
13581.68 558
13582.78 566
13583.88 514
13584.98 516
13586.08 502
13587.18 532
13588.28 516
13589.38 523
13590.48 555
13591.59 515
13592.69 497
13593.79 545
13594.89 557
13595.99 530
13597.09 597
13598.19 537
13599.29 526
13600.39 525
13601.49 514
13602.59 486
13603.69 508
13604.80 517
13605.90 600
13607.00 553
13608.10 507
13609.20 507
13610.30 514
13611.40 519
13612.51 498
13613.61 471
13614.71 511
13615.81 497
13616.91 470
13618.01 499
13619.11 506
13620.22 520
13621.32 496
13622.42 525
13623.52 534
13624.62 481
13625.73 516
13626.83 565
13627.93 528
13629.03 473
13630.13 457
13631.24 557
13632.34 532
13633.44 511
13634.54 481
13635.65 522
13636.75 527
13637.85 546
13638.95 542
13640.06 531
13641.16 520
13642.26 544
13643.36 511
13644.47 478
13645.57 500
13646.67 511
13647.78 479
13648.88 453
13649.98 448
13651.08 485
13652.19 478
13653.29 467
13654.39 477
13655.50 474
13656.60 493
13657.70 512
13658.81 539
13659.91 553
13661.01 511
13662.12 492
13663.22 503
13664.32 508
13665.43 544
13666.53 511
13667.63 501
13668.74 522
13669.84 525
13670.95 554
13672.05 527
13673.15 508
13674.26 527
13675.36 517
13676.47 546
13677.57 475
13678.67 520
13679.78 499
13680.88 538
13681.99 517
13683.09 553
13684.20 525
13685.30 523
13686.40 561
13687.51 535
13688.61 495
13689.72 486
13690.82 517
13691.93 512
13693.03 534
13694.14 572
13695.24 504
13696.35 525
13697.45 517
13698.56 538
13699.66 556
13700.77 529
13701.87 584
13702.98 576
13704.08 554
13705.19 537
13706.29 532
13707.40 574
13708.50 503
13709.61 529
13710.71 537
13711.82 552
13712.92 535
13714.03 527
13715.14 585
13716.24 583
13717.35 578
13718.45 569
13719.56 559
13720.66 536
13721.77 551
13722.88 588
13723.98 579
13725.09 600
13726.19 622
13727.30 632
13728.41 648
13729.51 560
13730.62 575
13731.73 624
13732.83 611
13733.94 602
13735.04 641
13736.15 620
13737.26 592
13738.36 675
13739.47 608
13740.58 618
13741.68 611
13742.79 654
13743.90 613
13745.00 650
13746.11 636
13747.22 655
13748.32 639
13749.43 647
13750.54 690
13751.65 666
13752.75 636
13753.86 698
13754.97 678
13756.07 709
13757.18 715
13758.29 704
13759.40 744
13760.50 731
13761.61 679
13762.72 707
13763.83 831
13764.93 787
13766.04 763
13767.15 850
13768.26 890
13769.37 909
13770.47 887
13771.58 952
13772.69 924
13773.80 992
13774.91 994
13776.01 915
13777.12 873
13778.23 881
13779.34 849
13780.45 867
13781.55 790
13782.66 798
13783.77 775
13784.88 795
13785.99 815
13787.10 734
13788.20 711
13789.31 737
13790.42 698
13791.53 707
13792.64 761
13793.75 682
13794.86 653
13795.97 687
13797.07 690
13798.18 658
13799.29 627
13800.40 655
13801.51 648
13802.62 650
13803.73 628
13804.84 642
13805.95 608
13807.06 629
13808.17 643
13809.28 662
13810.39 614
13811.49 586
13812.60 593
13813.71 625
13814.82 635
13815.93 638
13817.04 598
13818.15 635
13819.26 631
13820.37 587
13821.48 587
13822.59 621
13823.70 611
13824.81 555
13825.92 624
13827.03 543
13828.14 589
13829.25 599
13830.36 569
13831.47 558
13832.58 552
13833.69 574
13834.80 564
13835.92 583
13837.03 600
13838.14 577
13839.25 579
13840.36 578
13841.47 561
13842.58 627
13843.69 576
13844.80 586
13845.91 571
13847.02 591
13848.13 572
13849.24 642
13850.36 613
13851.47 570
13852.58 582
13853.69 653
13854.80 647
13855.91 662
13857.02 646
13858.13 631
13859.25 652
13860.36 689
13861.47 699
13862.58 669
13863.69 719
13864.80 712
13865.91 627
13867.03 627
13868.14 661
13869.25 651
13870.36 620
13871.47 646
13872.59 673
13873.70 639
13874.81 641
13875.92 665
13877.03 633
13878.15 608
13879.26 640
13880.37 687
13881.48 603
13882.60 621
13883.71 643
13884.82 644
13885.93 594
13887.05 595
13888.16 630
13889.27 611
13890.38 580
13891.50 609
13892.61 655
13893.72 674
13894.83 658
13895.95 692
13897.06 690
13898.17 648
13899.29 662
13900.40 641
13901.51 670
13902.63 655
13903.74 606
13904.85 662
13905.97 680
13907.08 693
13908.19 638
13909.31 610
13910.42 646
13911.53 610
13912.65 586
13913.76 569
13914.87 572
13915.99 605
13917.10 592
13918.21 588
13919.33 588
13920.44 570
13921.56 546
13922.67 617
13923.78 581
13924.90 569
13926.01 564
13927.13 611
13928.24 565
13929.35 483
13930.47 533
13931.58 541
13932.70 612
13933.81 590
13934.93 575
13936.04 580
13937.16 514
13938.27 558
13939.38 497
13940.50 531
13941.61 515
13942.73 573
13943.84 580
13944.96 594
13946.07 578
13947.19 565
13948.30 522
13949.42 560
13950.53 574
13951.65 564
13952.76 558
13953.88 575
13954.99 547
13956.11 558
13957.23 532
13958.34 565
13959.46 547
13960.57 522
13961.69 567
13962.80 509
13963.92 513
13965.03 586
13966.15 590
13967.27 574
13968.38 522
13969.50 528
13970.61 534
13971.73 541
13972.84 524
13973.96 540
13975.08 569
13976.19 564
13977.31 551
13978.43 570
13979.54 562
13980.66 522
13981.77 564
13982.89 545
13984.01 574
13985.12 626
13986.24 584
13987.36 599
13988.47 615
13989.59 573
13990.71 572
13991.82 568
13992.94 581
13994.06 585
13995.17 606
13996.29 587
13997.41 552
13998.52 551
13999.64 583
14000.76 638
14001.88 573
14002.99 615
14004.11 593
14005.23 620
14006.34 552
14007.46 571
14008.58 665
14009.70 662
14010.81 627
14011.93 615
14013.05 657
14014.17 701
14015.28 640
14016.40 616
14017.52 666
14018.64 609
14019.76 693
14020.87 657
14021.99 590
14023.11 624
14024.23 659
14025.35 652
14026.46 633
14027.58 638
14028.70 642
14029.82 672
14030.94 671
14032.06 580
14033.17 613
14034.29 643
14035.41 645
14036.53 623
14037.65 587
14038.77 603
14039.88 606
14041.00 613
14042.12 563
14043.24 579
14044.36 579
14045.48 599
14046.60 603
14047.72 553
14048.84 585
14049.95 585
14051.07 557
14052.19 611
14053.31 574
14054.43 581
14055.55 626
14056.67 601
14057.79 589
14058.91 598
14060.03 596
14061.15 606
14062.27 610
14063.39 615
14064.51 619
14065.63 591
14066.75 617
14067.87 578
14068.99 588
14070.11 616
14071.23 620
14072.35 624
14073.47 625
14074.59 656
14075.71 653
14076.83 618
14077.95 611
14079.07 654
14080.19 633
14081.31 668
14082.43 641
14083.55 672
14084.67 681
14085.79 637
14086.91 692
14088.03 734
14089.15 704
14090.27 721
14091.39 724
14092.51 720
14093.63 694
14094.75 647
14095.87 708
14097.00 738
14098.12 741
14099.24 753
14100.36 789
14101.48 767
14102.60 714
14103.72 704
14104.84 681
14105.96 636
14107.09 674
14108.21 709
14109.33 704
14110.45 666
14111.57 570
14112.69 619
14113.81 657
14114.94 610
14116.06 605
14117.18 609
14118.30 581
14119.42 575
14120.55 587
14121.67 613
14122.79 589
14123.91 603
14125.03 596
14126.16 599
14127.28 628
14128.40 565
14129.52 576
14130.64 605
14131.77 583
14132.89 549
14134.01 562
14135.13 584
14136.26 592
14137.38 574
14138.50 574
14139.62 608
14140.75 605
14141.87 628
14142.99 620
14144.11 562
14145.24 586
14146.36 536
14147.48 530
14148.61 604
14149.73 553
14150.85 553
14151.98 577
14153.10 535
14154.22 537
14155.35 567
14156.47 538
14157.59 627
14158.72 564
14159.84 558
14160.96 557
14162.09 512
14163.21 517
14164.33 491
14165.46 568
14166.58 508
14167.70 510
14168.83 559
14169.95 556
14171.08 563
14172.20 549
14173.32 553
14174.45 525
14175.57 549
14176.70 546
14177.82 542
14178.94 517
14180.07 477
14181.19 501
14182.32 529
14183.44 524
14184.57 536
14185.69 501
14186.81 474
14187.94 491
14189.06 514
14190.19 506
14191.31 535
14192.44 550
14193.56 552
14194.69 480
14195.81 466
14196.94 510
14198.06 530
14199.19 515
14200.31 494
14201.44 510
14202.56 531
14203.69 516
14204.81 515
14205.94 526
14207.06 520
14208.19 502
14209.31 538
14210.44 478
14211.57 536
14212.69 481
14213.82 465
14214.94 496
14216.07 495
14217.19 464
14218.32 479
14219.44 460
14220.57 492
14221.70 471
14222.82 464
14223.95 455
14225.07 478
14226.20 488
14227.33 487
14228.45 451
14229.58 484
14230.71 471
14231.83 429
14232.96 477
14234.08 438
14235.21 468
14236.34 464
14237.46 478
14238.59 462
14239.72 484
14240.84 465
14241.97 469
14243.10 455
14244.22 446
14245.35 458
14246.48 459
14247.60 505
14248.73 490
14249.86 469
14250.99 427
14252.11 473
14253.24 462
14254.37 431
14255.49 407
14256.62 424
14257.75 500
14258.88 440
14260.00 449
14261.13 410
14262.26 428
14263.39 438
14264.51 414
14265.64 438
14266.77 492
14267.90 457
14269.02 487
14270.15 465
14271.28 454
14272.41 461
14273.54 446
14274.66 410
14275.79 407
14276.92 412
14278.05 455
14279.18 470
14280.30 425
14281.43 426
14282.56 404
14283.69 443
14284.82 424
14285.95 405
14287.07 426
14288.20 412
14289.33 412
14290.46 414
14291.59 418
14292.72 418
14293.85 389
14294.98 406
14296.10 379
14297.23 408
14298.36 361
14299.49 404
14300.62 403
14301.75 400
14302.88 418
14304.01 412
14305.14 416
14306.27 447
14307.39 458
14308.52 430
14309.65 437
14310.78 431
14311.91 445
14313.04 395
14314.17 413
14315.30 414
14316.43 366
14317.56 395
14318.69 423
14319.82 384
14320.95 399
14322.08 373
14323.21 417
14324.34 406
14325.47 406
14326.60 394
14327.73 445
14328.86 369
14329.99 411
14331.12 393
14332.25 425
14333.38 425
14334.51 412
14335.64 398
14336.77 389
14337.90 408
14339.03 403
14340.16 407
14341.29 412
14342.42 385
14343.56 426
14344.69 420
14345.82 419
14346.95 374
14348.08 361
14349.21 406
14350.34 392
14351.47 418
14352.60 404
14353.73 403
14354.87 406
14356.00 419
14357.13 362
14358.26 369
14359.39 442
14360.52 410
14361.65 364
14362.78 400
14363.92 379
14365.05 357
14366.18 392
14367.31 407
14368.44 374
14369.57 374
14370.71 395
14371.84 364
14372.97 430
14374.10 363
14375.23 407
14376.37 373
14377.50 367
14378.63 353
14379.76 339
14380.89 369
14382.03 341
14383.16 355
14384.29 332
14385.42 350
14386.56 365
14387.69 399
14388.82 405
14389.95 351
14391.09 361
14392.22 362
14393.35 363
14394.48 375
14395.62 381
14396.75 361
14397.88 381
14399.02 376
14400.15 355
14401.28 363
14402.41 376
14403.55 372
14404.68 362
14405.81 371
14406.95 383
14408.08 380
14409.21 353
14410.35 359
14411.48 340
14412.61 347
14413.75 358
14414.88 378
14416.01 342
14417.15 361
14418.28 353
14419.42 401
14420.55 353
14421.68 384
14422.82 432
14423.95 384
14425.08 341
14426.22 359
14427.35 321
14428.49 333
14429.62 381
14430.75 330
14431.89 361
14433.02 339
14434.16 343
14435.29 375
14436.43 359
14437.56 362
14438.69 365
14439.83 390
14440.96 384
14442.10 360
14443.23 356
14444.37 401
14445.50 366
14446.64 384
14447.77 410
14448.91 380
14450.04 360
14451.18 362
14452.31 377
14453.45 377
14454.58 371
14455.72 361
14456.85 382
14457.99 401
14459.12 337
14460.26 350
14461.39 347
14462.53 338
14463.66 351
14464.80 310
14465.94 330
14467.07 351
14468.21 343
14469.34 386
14470.48 362
14471.61 353
14472.75 316
14473.89 338
14475.02 371
14476.16 394
14477.29 335
14478.43 346
14479.57 335
14480.70 340
14481.84 389
14482.97 342
14484.11 377
14485.25 372
14486.38 368
14487.52 371
14488.66 344
14489.79 348
14490.93 365
14492.07 385
14493.20 377
14494.34 386
14495.48 343
14496.61 336
14497.75 345
14498.89 394
14500.02 375
14501.16 348
14502.30 332
14503.43 358
14504.57 368
14505.71 348
14506.84 369
14507.98 382
14509.12 386
14510.26 348
14511.39 373
14512.53 347
14513.67 391
14514.81 366
14515.94 377
14517.08 374
14518.22 390
14519.36 378
14520.49 380
14521.63 362
14522.77 344
14523.91 356
14525.05 402
14526.18 334
14527.32 375
14528.46 386
14529.60 361
14530.74 364
14531.87 381
14533.01 380
14534.15 373
14535.29 383
14536.43 373
14537.56 393
14538.70 388
14539.84 363
14540.98 357
14542.12 365
14543.26 326
14544.40 425
14545.53 377
14546.67 392
14547.81 355
14548.95 356
14550.09 385
14551.23 380
14552.37 382
14553.51 349
14554.65 394
14555.78 382
14556.92 388
14558.06 358
14559.20 382
14560.34 395
14561.48 405
14562.62 409
14563.76 395
14564.90 353
14566.04 403
14567.18 384
14568.32 366
14569.46 391
14570.60 385
14571.74 383
14572.88 347
14574.02 362
14575.16 376
14576.30 380
14577.44 405
14578.58 362
14579.72 373
14580.86 421
14582.00 402
14583.14 398
14584.28 392
14585.42 397
14586.56 406
14587.70 409
14588.84 426
14589.98 405
14591.12 363
14592.26 448
14593.40 424
14594.54 426
14595.68 437
14596.82 390
14597.96 406
14599.10 386
14600.24 420
14601.38 359
14602.52 374
14603.67 423
14604.81 439
14605.95 412
14607.09 395
14608.23 417
14609.37 426
14610.51 434
14611.65 412
14612.79 404
14613.94 437
14615.08 484
14616.22 441
14617.36 449
14618.50 397
14619.64 459
14620.79 418
14621.93 438
14623.07 440
14624.21 438
14625.35 412
14626.49 433
14627.64 503
14628.78 488
14629.92 467
14631.06 480
14632.20 499
14633.35 514
14634.49 492
14635.63 488
14636.77 440
14637.91 484
14639.06 462
14640.20 482
14641.34 520
14642.48 435
14643.63 422
14644.77 434
14645.91 394
14647.05 430
14648.20 419
14649.34 449
14650.48 463
14651.63 438
14652.77 399
14653.91 444
14655.05 481
14656.20 436
14657.34 388
14658.48 420
14659.63 473
14660.77 447
14661.91 401
14663.06 407
14664.20 405
14665.34 408
14666.49 396
14667.63 401
14668.77 393
14669.92 416
14671.06 422
14672.20 419
14673.35 372
14674.49 419
14675.64 405
14676.78 361
14677.92 382
14679.07 390
14680.21 380
14681.35 398
14682.50 436
14683.64 412
14684.79 382
14685.93 398
14687.08 362
14688.22 393
14689.36 398
14690.51 419
14691.65 367
14692.80 396
14693.94 398
14695.09 366
14696.23 383
14697.38 411
14698.52 396
14699.66 368
14700.81 409
14701.95 370
14703.10 457
14704.24 421
14705.39 361
14706.53 376
14707.68 402
14708.82 369
14709.97 427
14711.11 371
14712.26 401
14713.40 415
14714.55 407
14715.69 389
14716.84 339
14717.99 397
14719.13 438
14720.28 445
14721.42 396
14722.57 429
14723.71 419
14724.86 402
14726.00 396
14727.15 424
14728.30 388
14729.44 425
14730.59 425
14731.73 420
14732.88 375
14734.03 427
14735.17 474
14736.32 403
14737.46 413
14738.61 405
14739.76 406
14740.90 423
14742.05 440
14743.20 404
14744.34 420
14745.49 446
14746.64 410
14747.78 375
14748.93 392
14750.08 434
14751.22 436
14752.37 438
14753.52 463
14754.66 482
14755.81 422
14756.96 449
14758.10 453
14759.25 463
14760.40 418
14761.54 453
14762.69 453
14763.84 453
14764.99 419
14766.13 450
14767.28 448
14768.43 485
14769.58 450
14770.72 425
14771.87 454
14773.02 449
14774.17 469
14775.31 476
14776.46 503
14777.61 527
14778.76 551
14779.90 564
14781.05 561
14782.20 494
14783.35 536
14784.50 534
14785.64 540
14786.79 550
14787.94 545
14789.09 576
14790.24 558
14791.38 534
14792.53 549
14793.68 597
14794.83 561
14795.98 565
14797.13 613
14798.28 598
14799.42 643
14800.57 596
14801.72 553
14802.87 527
14804.02 538
14805.17 574
14806.32 586
14807.47 596
14808.61 591
14809.76 600
14810.91 579
14812.06 524
14813.21 566
14814.36 552
14815.51 567
14816.66 535
14817.81 572
14818.96 554
14820.11 560
14821.26 546
14822.41 568
14823.55 512
14824.70 482
14825.85 526
14827.00 480
14828.15 476
14829.30 517
14830.45 527
14831.60 467
14832.75 445
14833.90 462
14835.05 454
14836.20 435
14837.35 445
14838.50 491
14839.65 462
14840.80 400
14841.95 406
14843.10 445
14844.25 473
14845.40 463
14846.55 390
14847.70 397
14848.86 425
14850.01 439
14851.16 384
14852.31 347
14853.46 407
14854.61 383
14855.76 398
14856.91 372
14858.06 373
14859.21 378
14860.36 415
14861.51 368
14862.66 382
14863.82 390
14864.97 388
14866.12 397
14867.27 374
14868.42 370
14869.57 381
14870.72 411
14871.87 386
14873.03 333
14874.18 391
14875.33 377
14876.48 345
14877.63 339
14878.78 365
14879.94 415
14881.09 415
14882.24 391
14883.39 361
14884.54 337
14885.70 371
14886.85 412
14888.00 382
14889.15 337
14890.30 368
14891.46 356
14892.61 360
14893.76 396
14894.91 396
14896.06 347
14897.22 369
14898.37 339
14899.52 372
14900.67 378
14901.83 348
14902.98 339
14904.13 331
14905.28 370
14906.44 350
14907.59 394
14908.74 351
14909.90 352
14911.05 351
14912.20 365
14913.36 364
14914.51 316
14915.66 326
14916.81 393
14917.97 347
14919.12 339
14920.27 350
14921.43 346
14922.58 346
14923.73 355
14924.89 355
14926.04 356
14927.19 364
14928.35 359
14929.50 372
14930.66 343
14931.81 377
14932.96 370
14934.12 381
14935.27 359
14936.42 364
14937.58 354
14938.73 319
14939.89 326
14941.04 316
14942.19 357
14943.35 383
14944.50 367
14945.66 368
14946.81 352
14947.97 379
14949.12 344
14950.27 351
14951.43 332
14952.58 338
14953.74 330
14954.89 377
14956.05 350
14957.20 356
14958.36 344
14959.51 380
14960.67 395
14961.82 372
14962.98 321
14964.13 363
14965.29 394
14966.44 357
14967.60 336
14968.75 335
14969.91 339
14971.06 355
14972.22 365
14973.37 352
14974.53 316
14975.68 320
14976.84 281
14977.99 310
14979.15 328
14980.31 312
14981.46 323
14982.62 326
14983.77 349
14984.93 327
14986.08 352
14987.24 362
14988.40 335
14989.55 321
14990.71 323
14991.86 344
14993.02 378
14994.18 318
14995.33 306
14996.49 315
14997.65 340
14998.80 350
14999.96 291
15001.11 298
15002.27 293
15003.43 344
15004.58 329
15005.74 334
15006.90 326
15008.05 320
15009.21 310
15010.37 324
15011.52 342
15012.68 320
15013.84 293
15014.99 283
15016.15 290
15017.31 340
15018.47 337
15019.62 289
15020.78 313
15021.94 282
15023.09 283
15024.25 314
15025.41 297
15026.57 343
15027.72 330
15028.88 294
15030.04 357
15031.20 333
15032.35 315
15033.51 305
15034.67 294
15035.83 283
15036.98 249
15038.14 305
15039.30 325
15040.46 319
15041.62 304
15042.77 306
15043.93 323
15045.09 306
15046.25 267
15047.41 278
15048.57 263
15049.72 267
15050.88 267
15052.04 293
15053.20 328
15054.36 263
15055.52 281
15056.67 269
15057.83 303
15058.99 289
15060.15 275
15061.31 283
15062.47 313
15063.63 326
15064.79 297
15065.94 295
15067.10 293
15068.26 295
15069.42 305
15070.58 318
15071.74 288
15072.90 327
15074.06 266
15075.22 273
15076.38 282
15077.54 306
15078.70 292
15079.85 304
15081.01 292
15082.17 274
15083.33 284
15084.49 326
15085.65 270
15086.81 301
15087.97 314
15089.13 286
15090.29 308
15091.45 288
15092.61 266
15093.77 310
15094.93 295
15096.09 278
15097.25 306
15098.41 298
15099.57 245
15100.73 277
15101.89 269
15103.05 268
15104.21 310
15105.37 276
15106.53 306
15107.69 283
15108.86 269
15110.02 248
15111.18 259
15112.34 303
15113.50 285
15114.66 298
15115.82 257
15116.98 305
15118.14 297
15119.30 291
15120.46 300
15121.62 282
15122.79 259
15123.95 254
15125.11 278
15126.27 274
15127.43 291
15128.59 299
15129.75 274
15130.91 287
15132.08 340
15133.24 288
15134.40 308
15135.56 279
15136.72 270
15137.88 298
15139.05 281
15140.21 303
15141.37 304
15142.53 282
15143.69 269
15144.85 320
15146.02 293
15147.18 309
15148.34 282
15149.50 281
15150.66 293
15151.83 369
15152.99 315
15154.15 298
15155.31 334
15156.48 325
15157.64 316
15158.80 328
15159.96 313
15161.13 301
15162.29 308
15163.45 337
15164.61 315
15165.78 282
15166.94 289
15168.10 305
15169.27 284
15170.43 307
15171.59 281
15172.75 267
15173.92 296
15175.08 301
15176.24 277
15177.41 323
15178.57 314
15179.73 330
15180.90 302
15182.06 307
15183.22 300
15184.39 320
15185.55 314
15186.71 284
15187.88 296
15189.04 288
15190.21 322
15191.37 324
15192.53 311
15193.70 285
15194.86 304
15196.02 337
15197.19 321
15198.35 327
15199.52 280
15200.68 297
15201.84 311
15203.01 334
15204.17 316
15205.34 330
15206.50 339
15207.67 298
15208.83 290
15209.99 330
15211.16 306
15212.32 341
15213.49 307
15214.65 306
15215.82 284
15216.98 286
15218.15 299
15219.31 354
15220.48 327
15221.64 349
15222.81 328
15223.97 340
15225.14 332
15226.30 278
15227.47 348
15228.63 371
15229.80 386
15230.96 342
15232.13 371
15233.29 372
15234.46 351
15235.62 338
15236.79 351
15237.95 324
15239.12 330
15240.29 333
15241.45 301
15242.62 290
15243.78 354
15244.95 312
15246.11 304
15247.28 306
15248.45 301
15249.61 377
15250.78 330
15251.94 341
15253.11 288
15254.28 336
15255.44 344
15256.61 328
15257.78 314
15258.94 313
15260.11 272
15261.27 298
15262.44 295
15263.61 281
15264.77 297
15265.94 305
15267.11 286
15268.27 295
15269.44 325
15270.61 304
15271.77 348
15272.94 302
15274.11 305
15275.27 307
15276.44 316
15277.61 296
15278.78 270
15279.94 289
15281.11 302
15282.28 304
15283.44 301
15284.61 311
15285.78 297
15286.95 305
15288.11 305
15289.28 302
15290.45 314
15291.62 309
15292.78 334
15293.95 309
15295.12 338
15296.29 316
15297.46 286
15298.62 274
15299.79 344
15300.96 291
15302.13 316
15303.30 304
15304.46 324
15305.63 283
15306.80 264
15307.97 288
15309.14 305
15310.30 325
15311.47 342
15312.64 306
15313.81 306
15314.98 320
15316.15 349
15317.31 329
15318.48 327
15319.65 336
15320.82 313
15321.99 340
15323.16 313
15324.33 334
15325.50 283
15326.66 323
15327.83 300
15329.00 294
15330.17 280
15331.34 324
15332.51 337
15333.68 313
15334.85 319
15336.02 310
15337.19 318
15338.36 337
15339.53 328
15340.70 298
15341.86 319
15343.03 297
15344.20 281
15345.37 285
15346.54 319
15347.71 312
15348.88 324
15350.05 302
15351.22 318
15352.39 305
15353.56 328
15354.73 314
15355.90 296
15357.07 322
15358.24 272
15359.41 335
15360.58 299
15361.75 241
15362.92 284
15364.09 288
15365.26 321
15366.43 298
15367.60 300
15368.78 278
15369.95 297
15371.12 314
15372.29 305
15373.46 288
15374.63 314
15375.80 303
15376.97 345
15378.14 296
15379.31 315
15380.48 324
15381.65 294
15382.83 336
15384.00 329
15385.17 285
15386.34 314
15387.51 297
15388.68 327
15389.85 268
15391.02 305
15392.20 311
15393.37 297
15394.54 303
15395.71 310
15396.88 315
15398.05 334
15399.22 312
15400.40 283
15401.57 305
15402.74 296
15403.91 269
15405.08 271
15406.26 286
15407.43 274
15408.60 275
15409.77 321
15410.94 290
15412.12 324
15413.29 317
15414.46 285
15415.63 261
15416.81 314
15417.98 312
15419.15 298
15420.32 261
15421.50 311
15422.67 265
15423.84 285
15425.01 278
15426.19 269
15427.36 291
15428.53 282
15429.70 264
15430.88 251
15432.05 283
15433.22 257
15434.40 254
15435.57 275
15436.74 285
15437.92 286
15439.09 269
15440.26 277
15441.44 319
15442.61 312
15443.78 292
15444.96 298
15446.13 265
15447.30 294
15448.48 276
15449.65 335
15450.82 271
15452.00 298
15453.17 315
15454.34 317
15455.52 260
15456.69 299
15457.87 265
15459.04 306
15460.21 285
15461.39 272
15462.56 282
15463.74 262
15464.91 303
15466.08 292
15467.26 281
15468.43 288
15469.61 298
15470.78 287
15471.96 293
15473.13 257
15474.31 279
15475.48 266
15476.65 275
15477.83 291
15479.00 278
15480.18 294
15481.35 264
15482.53 276
15483.70 243
15484.88 299
15486.05 282
15487.23 280
15488.40 261
15489.58 281
15490.75 287
15491.93 297
15493.10 323
15494.28 315
15495.45 257
15496.63 243
15497.81 307
15498.98 284
15500.16 286
15501.33 294
15502.51 309
15503.68 294
15504.86 277
15506.03 294
15507.21 290
15508.39 294
15509.56 294
15510.74 277
15511.91 266
15513.09 278
15514.27 330
15515.44 290
15516.62 278
15517.79 292
15518.97 303
15520.15 316
15521.32 312
15522.50 305
15523.68 293
15524.85 266
15526.03 270
15527.21 237
15528.38 244
15529.56 267
15530.74 289
15531.91 266
15533.09 285
15534.27 260
15535.44 300
15536.62 262
15537.80 297
15538.97 298
15540.15 287
15541.33 301
15542.51 334
15543.68 290
15544.86 295
15546.04 299
15547.21 278
15548.39 270
15549.57 301
15550.75 295
15551.92 279
15553.10 313
15554.28 279
15555.46 312
15556.63 304
15557.81 323
15558.99 303
15560.17 312
15561.35 303
15562.52 320
15563.70 281
15564.88 313
15566.06 313
15567.24 306
15568.41 269
15569.59 293
15570.77 324
15571.95 337
15573.13 346
15574.30 293
15575.48 326
15576.66 299
15577.84 283
15579.02 258
15580.20 272
15581.38 296
15582.55 304
15583.73 338
15584.91 313
15586.09 307
15587.27 312
15588.45 317
15589.63 307
15590.81 338
15591.99 303
15593.16 345
15594.34 310
15595.52 353
15596.70 296
15597.88 340
15599.06 301
15600.24 290
15601.42 297
15602.60 312
15603.78 313
15604.96 338
15606.14 325
15607.32 314
15608.50 352
15609.68 324
15610.86 342
15612.04 326
15613.22 358
15614.40 348
15615.58 327
15616.76 368
15617.94 363
15619.12 348
15620.30 309
15621.48 337
15622.66 367
15623.84 373
15625.02 366
15626.20 337
15627.38 351
15628.56 377
15629.74 373
15630.92 356
15632.10 362
15633.28 360
15634.46 375
15635.64 376
15636.82 351
15638.00 384
15639.18 400
15640.36 383
15641.54 373
15642.73 367
15643.91 413
15645.09 375
15646.27 365
15647.45 374
15648.63 393
15649.81 385
15650.99 373
15652.17 391
15653.36 387
15654.54 377
15655.72 397
15656.90 388
15658.08 409
15659.26 344
15660.44 364
15661.63 387
15662.81 383
15663.99 381
15665.17 382
15666.35 395
15667.54 393
15668.72 377
15669.90 397
15671.08 391
15672.26 373
15673.45 387
15674.63 365
15675.81 423
15676.99 399
15678.17 351
15679.36 369
15680.54 384
15681.72 374
15682.90 381
15684.09 384
15685.27 359
15686.45 373
15687.63 375
15688.82 410
15690.00 349
15691.18 340
15692.36 356
15693.55 390
15694.73 398
15695.91 405
15697.10 394
15698.28 347
15699.46 364
15700.65 400
15701.83 368
15703.01 365
15704.20 376
15705.38 390
15706.56 369
15707.75 338
15708.93 354
15710.11 362
15711.30 363
15712.48 355
15713.66 366
15714.85 383
15716.03 360
15717.21 383
15718.40 401
15719.58 365
15720.77 395
15721.95 394
15723.13 385
15724.32 383
15725.50 357
15726.69 399
15727.87 438
15729.05 395
15730.24 371
15731.42 353
15732.61 348
15733.79 374
15734.98 392
15736.16 377
15737.34 373
15738.53 409
15739.71 387
15740.90 402
15742.08 405
15743.27 381
15744.45 421
15745.64 435
15746.82 385
15748.01 399
15749.19 403
15750.38 381
15751.56 431
15752.75 416
15753.93 422
15755.12 431
15756.30 422
15757.49 402
15758.67 412
15759.86 471
15761.04 413
15762.23 464
15763.42 398
15764.60 399
15765.79 398
15766.97 359
15768.16 354
15769.34 373
15770.53 363
15771.71 377
15772.90 391
15774.09 385
15775.27 386
15776.46 395
15777.64 388
15778.83 355
15780.02 375
15781.20 382
15782.39 364
15783.58 386
15784.76 383
15785.95 356
15787.13 399
15788.32 386
15789.51 337
15790.69 377
15791.88 386
15793.07 359
15794.25 343
15795.44 343
15796.63 359
15797.81 371
15799.00 359
15800.19 325
15801.37 329
15802.56 348
15803.75 342
15804.94 346
15806.12 356
15807.31 341
15808.50 335
15809.68 320
15810.87 306
15812.06 319
15813.25 364
15814.43 320
15815.62 334
15816.81 362
15818.00 317
15819.18 363
15820.37 336
15821.56 322
15822.75 338
15823.93 323
15825.12 334
15826.31 307
15827.50 319
15828.69 342
15829.87 323
15831.06 296
15832.25 328
15833.44 330
15834.63 302
15835.81 292
15837.00 321
15838.19 351
15839.38 317
15840.57 341
15841.76 360
15842.94 331
15844.13 311
15845.32 324
15846.51 338
15847.70 319
15848.89 303
15850.08 324
15851.27 302
15852.45 279
15853.64 312
15854.83 335
15856.02 311
15857.21 324
15858.40 326
15859.59 344
15860.78 331
15861.97 278
15863.16 295
15864.35 337
15865.53 299
15866.72 295
15867.91 288
15869.10 339
15870.29 282
15871.48 316
15872.67 326
15873.86 326
15875.05 319
15876.24 312
15877.43 322
15878.62 329
15879.81 301
15881.00 291
15882.19 318
15883.38 372
15884.57 321
15885.76 318
15886.95 366
15888.14 352
15889.33 350
15890.52 320
15891.71 336
15892.90 377
15894.09 361
15895.28 382
15896.47 327
15897.66 320
15898.85 338
15900.04 364
15901.24 380
15902.43 329
15903.62 338
15904.81 364
15906.00 323
15907.19 325
15908.38 331
15909.57 348
15910.76 360
15911.95 365
15913.14 365
15914.34 331
15915.53 322
15916.72 341
15917.91 364
15919.10 344
15920.29 351
15921.48 346
15922.68 336
15923.87 351
15925.06 294
15926.25 306
15927.44 343
15928.63 366
15929.83 357
15931.02 339
15932.21 319
15933.40 337
15934.59 311
15935.78 409
15936.98 361
15938.17 308
15939.36 369
15940.55 388
15941.74 335
15942.94 290
15944.13 347
15945.32 294
15946.51 334
15947.71 311
15948.90 335
15950.09 323
15951.28 324
15952.48 315
15953.67 295
15954.86 308
15956.05 341
15957.25 323
15958.44 327
15959.63 276
15960.83 267
15962.02 283
15963.21 309
15964.41 322
15965.60 302
15966.79 303
15967.98 272
15969.18 282
15970.37 311
15971.56 288
15972.76 286
15973.95 257
15975.14 280
15976.34 269
15977.53 257
15978.73 279
15979.92 289
15981.11 270
15982.31 271
15983.50 261
15984.69 344
15985.89 282
15987.08 264
15988.28 280
15989.47 297
15990.66 293
15991.86 269
15993.05 264
15994.25 292
15995.44 249
15996.63 278
15997.83 260
15999.02 288
16000.22 249
16001.41 273
16002.61 294
16003.80 258
16005.00 257
16006.19 263
16007.38 299
16008.58 263
16009.77 260
16010.97 246
16012.16 265
16013.36 265
16014.55 265
16015.75 284
16016.94 260
16018.14 281
16019.33 298
16020.53 263
16021.72 279
16022.92 298
16024.11 293
16025.31 259
16026.51 253
16027.70 250
16028.90 300
16030.09 267
16031.29 252
16032.48 274
16033.68 298
16034.87 255
16036.07 267
16037.27 264
16038.46 259
16039.66 281
16040.85 254
16042.05 264
16043.24 296
16044.44 254
16045.64 238
16046.83 257
16048.03 271
16049.23 275
16050.42 248
16051.62 301
16052.81 282
16054.01 261
16055.21 222
16056.40 287
16057.60 252
16058.80 257
16059.99 258
16061.19 273
16062.39 253
16063.58 206
16064.78 247
16065.98 265
16067.17 277
16068.37 280
16069.57 251
16070.77 266
16071.96 272
16073.16 223
16074.36 266
16075.55 233
16076.75 231
16077.95 268
16079.15 277
16080.34 283
16081.54 263
16082.74 262
16083.94 273
16085.13 245
16086.33 257
16087.53 260
16088.73 238
16089.92 274
16091.12 284
16092.32 252
16093.52 233
16094.71 264
16095.91 263
16097.11 254
16098.31 243
16099.51 258
16100.71 235
16101.90 219
16103.10 268
16104.30 281
16105.50 224
16106.70 247
16107.89 253
16109.09 246
16110.29 250
16111.49 270
16112.69 235
16113.89 245
16115.09 255
16116.28 244
16117.48 269
16118.68 270
16119.88 252
16121.08 266
16122.28 259
16123.48 247
16124.68 261
16125.88 269
16127.08 256
16128.27 248
16129.47 236
16130.67 267
16131.87 245
16133.07 289
16134.27 247
16135.47 265
16136.67 283
16137.87 235
16139.07 258
16140.27 273
16141.47 248
16142.67 257
16143.87 221
16145.07 237
16146.27 244
16147.47 244
16148.67 236
16149.87 222
16151.07 225
16152.27 277
16153.47 261
16154.67 254
16155.87 245
16157.07 230
16158.27 253
16159.47 249
16160.67 258
16161.87 297
16163.07 291
16164.27 250
16165.47 243
16166.67 242
16167.87 253
16169.07 273
16170.27 285
16171.47 295
16172.68 261
16173.88 232
16175.08 260
16176.28 275
16177.48 266
16178.68 266
16179.88 230
16181.08 240
16182.28 277
16183.48 260
16184.69 233
16185.89 234
16187.09 258
16188.29 255
16189.49 293
16190.69 276
16191.89 277
16193.10 261
16194.30 274
16195.50 259
16196.70 259
16197.90 260
16199.10 267
16200.31 285
16201.51 232
16202.71 275
16203.91 270
16205.11 254
16206.32 233
16207.52 261
16208.72 240
16209.92 226
16211.13 254
16212.33 271
16213.53 250
16214.73 232
16215.93 234
16217.14 272
16218.34 290
16219.54 259
16220.74 249
16221.95 269
16223.15 264
16224.35 279
16225.56 278
16226.76 262
16227.96 268
16229.16 259
16230.37 257
16231.57 255
16232.77 241
16233.98 254
16235.18 271
16236.38 251
16237.59 252
16238.79 263
16239.99 286
16241.20 303
16242.40 252
16243.60 257
16244.81 288
16246.01 266
16247.21 255
16248.42 275
16249.62 287
16250.82 298
16252.03 267
16253.23 288
16254.44 277
16255.64 312
16256.84 287
16258.05 266
16259.25 257
16260.46 284
16261.66 295
16262.86 279
16264.07 260
16265.27 288
16266.48 291
16267.68 284
16268.89 299
16270.09 272
16271.29 311
16272.50 269
16273.70 299
16274.91 267
16276.11 288
16277.32 266
16278.52 265
16279.73 289
16280.93 266
16282.14 315
16283.34 295
16284.55 289
16285.75 279
16286.96 262
16288.16 300
16289.37 322
16290.57 296
16291.78 304
16292.98 268
16294.19 283
16295.39 323
16296.60 277
16297.80 308
16299.01 317
16300.22 297
16301.42 273
16302.63 288
16303.83 287
16305.04 303
16306.24 310
16307.45 313
16308.66 293
16309.86 312
16311.07 309
16312.27 306
16313.48 300
16314.69 302
16315.89 288
16317.10 308
16318.30 273
16319.51 299
16320.72 277
16321.92 280
16323.13 292
16324.34 307
16325.54 294
16326.75 286
16327.96 281
16329.16 269
16330.37 253
16331.58 227
16332.78 247
16333.99 257
16335.20 230
16336.40 230
16337.61 259
16338.82 271
16340.02 272
16341.23 238
16342.44 303
16343.65 256
16344.85 260
16346.06 274
16347.27 263
16348.47 271
16349.68 240
16350.89 239
16352.10 266
16353.30 254
16354.51 261
16355.72 269
16356.93 261
16358.13 235
16359.34 265
16360.55 265
16361.76 259
16362.97 227
16364.17 236
16365.38 263
16366.59 252
16367.80 269
16369.01 259
16370.21 233
16371.42 242
16372.63 266
16373.84 245
16375.05 249
16376.26 253
16377.46 268
16378.67 277
16379.88 261
16381.09 236
16382.30 259
16383.51 267
16384.72 224
16385.92 268
16387.13 254
16388.34 252
16389.55 235
16390.76 249
16391.97 266
16393.18 257
16394.39 245
16395.60 299
16396.80 284
16398.01 259
16399.22 255
16400.43 249
16401.64 259
16402.85 281
16404.06 248
16405.27 245
16406.48 282
16407.69 257
16408.90 244
16410.11 248
16411.32 217
16412.53 240
16413.74 235
16414.95 231
16416.16 234
16417.37 232
16418.58 267
16419.79 256
16421.00 235
16422.21 228
16423.42 240
16424.63 249
16425.84 265
16427.05 232
16428.26 222
16429.47 211
16430.68 266
16431.89 274
16433.10 288
16434.31 274
16435.52 235
16436.73 280
16437.94 255
16439.15 247
16440.36 243
16441.57 240
16442.79 240
16444.00 236
16445.21 237
16446.42 226
16447.63 225
16448.84 204
16450.05 209
16451.26 234
16452.47 239
16453.68 216
16454.90 258
16456.11 258
16457.32 232
16458.53 255
16459.74 233
16460.95 263
16462.16 224
16463.38 225
16464.59 244
16465.80 218
16467.01 278
16468.22 270
16469.43 269
16470.65 231
16471.86 229
16473.07 269
16474.28 230
16475.49 237
16476.71 233
16477.92 224
16479.13 211
16480.34 240
16481.56 218
16482.77 220
16483.98 241
16485.19 339
16486.40 257
16487.62 263
16488.83 255
16490.04 235
16491.25 232
16492.47 253
16493.68 226
16494.89 247
16496.11 219
16497.32 220
16498.53 190
16499.74 256
16500.96 243
16502.17 265
16503.38 241
16504.60 240
16505.81 219
16507.02 254
16508.24 231
16509.45 216
16510.66 254
16511.88 213
16513.09 232
16514.30 249
16515.52 256
16516.73 216
16517.94 213
16519.16 227
16520.37 205
16521.58 203
16522.80 221
16524.01 234
16525.23 237
16526.44 208
16527.65 235
16528.87 211
16530.08 205
16531.30 230
16532.51 260
16533.72 228
16534.94 189
16536.15 210
16537.37 184
16538.58 195
16539.80 236
16541.01 223
16542.23 238
16543.44 215
16544.65 214
16545.87 218
16547.08 248
16548.30 209
16549.51 203
16550.73 215
16551.94 211
16553.16 190
16554.37 197
16555.59 214
16556.80 194
16558.02 238
16559.23 243
16560.45 228
16561.66 246
16562.88 217
16564.09 237
16565.31 220
16566.52 231
16567.74 222
16568.96 248
16570.17 259
16571.39 221
16572.60 229
16573.82 216
16575.03 237
16576.25 240
16577.47 243
16578.68 245
16579.90 213
16581.11 232
16582.33 239
16583.54 215
16584.76 238
16585.98 214
16587.19 222
16588.41 250
16589.63 181
16590.84 201
16592.06 282
16593.27 235
16594.49 219
16595.71 221
16596.92 212
16598.14 220
16599.36 200
16600.57 215
16601.79 212
16603.01 206
16604.22 224
16605.44 227
16606.66 212
16607.87 222
16609.09 243
16610.31 213
16611.53 226
16612.74 194
16613.96 213
16615.18 225
16616.39 236
16617.61 207
16618.83 191
16620.05 235
16621.26 212
16622.48 214
16623.70 181
16624.92 215
16626.13 182
16627.35 216
16628.57 230
16629.79 220
16631.00 186
16632.22 206
16633.44 253
16634.66 224
16635.88 191
16637.09 196
16638.31 202
16639.53 231
16640.75 257
16641.97 226
16643.18 188
16644.40 245
16645.62 226
16646.84 232
16648.06 219
16649.28 238
16650.49 219
16651.71 211
16652.93 252
16654.15 241
16655.37 239
16656.59 246
16657.81 213
16659.03 221
16660.24 241
16661.46 246
16662.68 214
16663.90 250
16665.12 248
16666.34 219
16667.56 257
16668.78 221
16670.00 205
16671.22 202
16672.43 235
16673.65 237
16674.87 245
16676.09 199
16677.31 244
16678.53 208
16679.75 221
16680.97 217
16682.19 236
16683.41 200
16684.63 235
16685.85 235
16687.07 250
16688.29 219
16689.51 220
16690.73 190
16691.95 186
16693.17 194
16694.39 180
16695.61 231
16696.83 236
16698.05 207
16699.27 194
16700.49 187
16701.71 213
16702.93 212
16704.15 239
16705.37 200
16706.59 207
16707.81 224
16709.03 232
16710.25 205
16711.48 218
16712.70 207
16713.92 222
16715.14 223
16716.36 261
16717.58 211
16718.80 243
16720.02 213
16721.24 205
16722.46 202
16723.68 201
16724.91 211
16726.13 221
16727.35 221
16728.57 216
16729.79 204
16731.01 190
16732.23 243
16733.46 201
16734.68 204
16735.90 234
16737.12 209
16738.34 228
16739.56 199
16740.79 210
16742.01 210
16743.23 234
16744.45 249
16745.67 244
16746.90 257
16748.12 213
16749.34 192
16750.56 251
16751.78 243
16753.01 244
16754.23 255
16755.45 200
16756.67 187
16757.90 195
16759.12 191
16760.34 214
16761.56 217
16762.79 249
16764.01 248
16765.23 222
16766.45 199
16767.68 213
16768.90 224
16770.12 195
16771.34 217
16772.57 225
16773.79 195
16775.01 204
16776.24 207
16777.46 229
16778.68 236
16779.91 209
16781.13 204
16782.35 207
16783.58 203
16784.80 216
16786.02 228
16787.25 220
16788.47 231
16789.69 219
16790.92 218
16792.14 228
16793.36 248
16794.59 235
16795.81 211
16797.04 202
16798.26 212
16799.48 198
16800.71 216
16801.93 243
16803.16 259
16804.38 221
16805.60 223
16806.83 233
16808.05 223
16809.28 263
16810.50 235
16811.73 208
16812.95 214
16814.17 213
16815.40 205
16816.62 220
16817.85 221
16819.07 213
16820.30 215
16821.52 236
16822.75 254
16823.97 208
16825.20 229
16826.42 236
16827.65 236
16828.87 221
16830.10 206
16831.32 224
16832.55 220
16833.77 218
16835.00 182
16836.22 207
16837.45 237
16838.67 221
16839.90 192
16841.12 212
16842.35 202
16843.57 222
16844.80 275
16846.03 207
16847.25 204
16848.48 231
16849.70 229
16850.93 228
16852.15 256
16853.38 236
16854.61 220
16855.83 220
16857.06 211
16858.28 217
16859.51 254
16860.74 225
16861.96 267
16863.19 219
16864.42 238
16865.64 223
16866.87 250
16868.09 216
16869.32 248
16870.55 229
16871.77 249
16873.00 225
16874.23 223
16875.45 214
16876.68 226
16877.91 272
16879.13 276
16880.36 268
16881.59 252
16882.82 284
16884.04 246
16885.27 269
16886.50 220
16887.72 270
16888.95 234
16890.18 224
16891.41 261
16892.63 234
16893.86 240
16895.09 238
16896.32 225
16897.54 193
16898.77 207
16900.00 237
16901.23 252
16902.45 226
16903.68 230
16904.91 249
16906.14 232
16907.36 211
16908.59 251
16909.82 276
16911.05 232
16912.28 190
16913.50 219
16914.73 237
16915.96 209
16917.19 204
16918.42 210
16919.65 230
16920.87 226
16922.10 233
16923.33 220
16924.56 225
16925.79 225
16927.02 227
16928.24 225
16929.47 221
16930.70 188
16931.93 223
16933.16 226
16934.39 225
16935.62 198
16936.85 223
16938.08 208
16939.30 210
16940.53 210
16941.76 230
16942.99 221
16944.22 214
16945.45 244
16946.68 255
16947.91 232
16949.14 213
16950.37 218
16951.60 226
16952.83 225
16954.06 227
16955.29 209
16956.52 256
16957.74 239
16958.97 237
16960.20 211
16961.43 223
16962.66 242
16963.89 222
16965.12 207
16966.35 239
16967.58 186
16968.81 206
16970.04 221
16971.27 209
16972.50 210
16973.74 226
16974.97 235
16976.20 245
16977.43 232
16978.66 217
16979.89 203
16981.12 221
16982.35 223
16983.58 225
16984.81 196
16986.04 209
16987.27 175
16988.50 211
16989.73 243
16990.96 210
16992.19 212
16993.43 213
16994.66 201
16995.89 187
16997.12 201
16998.35 227
16999.58 205
17000.81 202
17002.04 196
17003.28 193
17004.51 207
17005.74 226
17006.97 211
17008.20 231
17009.43 200
17010.66 211
17011.90 214
17013.13 174
17014.36 213
17015.59 227
17016.82 240
17018.05 222
17019.29 223
17020.52 245
17021.75 221
17022.98 238
17024.21 241
17025.45 222
17026.68 249
17027.91 209
17029.14 203
17030.38 204
17031.61 205
17032.84 206
17034.07 221
17035.31 180
17036.54 230
17037.77 208
17039.00 218
17040.24 228
17041.47 173
17042.70 210
17043.93 205
17045.17 204
17046.40 209
17047.63 200
17048.87 223
17050.10 239
17051.33 220
17052.57 229
17053.80 233
17055.03 214
17056.27 246
17057.50 227
17058.73 201
17059.97 198
17061.20 205
17062.43 199
17063.67 226
17064.90 204
17066.13 220
17067.37 217
17068.60 219
17069.83 232
17071.07 213
17072.30 229
17073.54 209
17074.77 215
17076.00 187
17077.24 196
17078.47 192
17079.71 200
17080.94 195
17082.17 224
17083.41 197
17084.64 239
17085.88 194
17087.11 194
17088.35 217
17089.58 232
17090.81 203
17092.05 219
17093.28 213
17094.52 237
17095.75 201
17096.99 193
17098.22 210
17099.46 206
17100.69 263
17101.93 217
17103.16 204
17104.40 184
17105.63 208
17106.87 206
17108.10 206
17109.34 198
17110.57 192
17111.81 217
17113.04 211
17114.28 215
17115.51 198
17116.75 185
17117.99 196
17119.22 206
17120.46 194
17121.69 271
17122.93 203
17124.16 206
17125.40 209
17126.64 239
17127.87 200
17129.11 187
17130.34 215
17131.58 215
17132.82 203
17134.05 217
17135.29 233
17136.52 242
17137.76 230
17139.00 189
17140.23 214
17141.47 202
17142.71 213
17143.94 171
17145.18 201
17146.41 171
17147.65 170
17148.89 201
17150.12 240
17151.36 198
17152.60 194
17153.83 191
17155.07 209
17156.31 192
17157.55 181
17158.78 196
17160.02 195
17161.26 206
17162.49 205
17163.73 189
17164.97 188
17166.21 228
17167.44 187
17168.68 182
17169.92 211
17171.15 204
17172.39 191
17173.63 202
17174.87 227
17176.10 194
17177.34 190
17178.58 175
17179.82 171
17181.06 194
17182.29 210
17183.53 175
17184.77 188
17186.01 207
17187.25 189
17188.48 186
17189.72 204
17190.96 193
17192.20 222
17193.44 212
17194.67 206
17195.91 191
17197.15 205
17198.39 218
17199.63 208
17200.87 193
17202.10 196
17203.34 171
17204.58 200
17205.82 203
17207.06 268
17208.30 220
17209.54 219
17210.78 199
17212.01 258
17213.25 196
17214.49 198
17215.73 193
17216.97 200
17218.21 194
17219.45 225
17220.69 195
17221.93 177
17223.17 210
17224.41 223
17225.65 202
17226.89 185
17228.12 178
17229.36 217
17230.60 192
17231.84 177
17233.08 179
17234.32 170
17235.56 202
17236.80 205
17238.04 182
17239.28 167
17240.52 195
17241.76 187
17243.00 181
17244.24 176
17245.48 200
17246.72 186
17247.96 198
17249.20 198
17250.44 197
17251.68 225
17252.92 210
17254.16 189
17255.40 185
17256.64 174
17257.89 179
17259.13 205
17260.37 196
17261.61 195
17262.85 222
17264.09 181
17265.33 206
17266.57 166
17267.81 170
17269.05 182
17270.29 162
17271.53 220
17272.78 196
17274.02 184
17275.26 199
17276.50 207
17277.74 200
17278.98 190
17280.22 183
17281.46 207
17282.71 203
17283.95 222
17285.19 199
17286.43 198
17287.67 200
17288.91 192
17290.16 172
17291.40 165
17292.64 187
17293.88 183
17295.12 185
17296.36 155
17297.61 158
17298.85 179
17300.09 202
17301.33 214
17302.58 190
17303.82 197
17305.06 200
17306.30 191
17307.54 192
17308.79 153
17310.03 180
17311.27 205
17312.51 193
17313.76 230
17315.00 182
17316.24 175
17317.48 172
17318.73 162
17319.97 203
17321.21 203
17322.46 225
17323.70 219
17324.94 203
17326.18 207
17327.43 215
17328.67 217
17329.91 212
17331.16 193
17332.40 195
17333.64 178
17334.89 184
17336.13 234
17337.37 218
17338.62 182
17339.86 197
17341.10 200
17342.35 210
17343.59 202
17344.84 201
17346.08 195
17347.32 194
17348.57 201
17349.81 191
17351.05 193
17352.30 226
17353.54 212
17354.79 214
17356.03 205
17357.27 189
17358.52 165
17359.76 176
17361.01 176
17362.25 171
17363.50 174
17364.74 163
17365.98 174
17367.23 190
17368.47 160
17369.72 187
17370.96 209
17372.21 197
17373.45 180
17374.70 164
17375.94 199
17377.19 205
17378.43 215
17379.68 175
17380.92 202
17382.17 205
17383.41 187
17384.66 182
17385.90 168
17387.15 175
17388.39 203
17389.64 178
17390.88 183
17392.13 187
17393.37 145
17394.62 178
17395.86 159
17397.11 182
17398.36 186
17399.60 198
17400.85 197
17402.09 189
17403.34 168
17404.58 161
17405.83 171
17407.08 238
17408.32 199
17409.57 157
17410.81 203
17412.06 192
17413.31 199
17414.55 194
17415.80 162
17417.05 166
17418.29 187
17419.54 202
17420.78 174
17422.03 169
17423.28 179
17424.52 187
17425.77 199
17427.02 200
17428.26 196
17429.51 236
17430.76 207
17432.00 211
17433.25 183
17434.50 188
17435.75 201
17436.99 165
17438.24 180
17439.49 172
17440.73 171
17441.98 182
17443.23 175
17444.48 180
17445.72 162
17446.97 222
17448.22 197
17449.46 185
17450.71 223
17451.96 176
17453.21 198
17454.45 200
17455.70 194
17456.95 151
17458.20 208
17459.45 225
17460.69 189
17461.94 210
17463.19 181
17464.44 192
17465.69 205
17466.93 188
17468.18 178
17469.43 178
17470.68 169
17471.93 205
17473.17 185
17474.42 191
17475.67 198
17476.92 200
17478.17 189
17479.42 192
17480.67 184
17481.91 190
17483.16 193
17484.41 148
17485.66 195
17486.91 180
17488.16 177
17489.41 153
17490.66 190
17491.90 217
17493.15 209
17494.40 217
17495.65 198
17496.90 202
17498.15 194
17499.40 201
17500.65 168
17501.90 172
17503.15 179
17504.40 190
17505.65 188
17506.90 165
17508.14 171
17509.39 201
17510.64 204
17511.89 193
17513.14 191
17514.39 203
17515.64 199
17516.89 192
17518.14 191
17519.39 203
17520.64 200
17521.89 191
17523.14 188
17524.39 204
17525.64 186
17526.89 180
17528.14 209
17529.39 225
17530.64 218
17531.89 201
17533.14 189
17534.40 182
17535.65 243
17536.90 219
17538.15 179
17539.40 212
17540.65 191
17541.90 201
17543.15 213
17544.40 194
17545.65 184
17546.90 180
17548.15 193
17549.40 200
17550.66 209
17551.91 200
17553.16 185
17554.41 194
17555.66 192
17556.91 193
17558.16 181
17559.41 173
17560.67 178
17561.92 200
17563.17 195
17564.42 192
17565.67 161
17566.92 168
17568.18 193
17569.43 208
17570.68 217
17571.93 200
17573.18 190
17574.43 173
17575.69 191
17576.94 165
17578.19 186
17579.44 186
17580.69 183
17581.95 182
17583.20 203
17584.45 185
17585.70 216
17586.96 192
17588.21 211
17589.46 191
17590.71 183
17591.97 185
17593.22 178
17594.47 203
17595.72 215
17596.98 220
17598.23 199
17599.48 172
17600.73 187
17601.99 186
17603.24 166
17604.49 215
17605.75 227
17607.00 201
17608.25 197
17609.51 171
17610.76 165
17612.01 185
17613.27 221
17614.52 206
17615.77 188
17617.03 189
17618.28 200
17619.53 179
17620.79 194
17622.04 192
17623.29 216
17624.55 198
17625.80 218
17627.05 187
17628.31 189
17629.56 206
17630.82 214
17632.07 200
17633.32 193
17634.58 200
17635.83 199
17637.09 200
17638.34 190
17639.60 218
17640.85 193
17642.10 187
17643.36 187
17644.61 188
17645.87 204
17647.12 208
17648.38 200
17649.63 191
17650.89 183
17652.14 190
17653.39 180
17654.65 177
17655.90 197
17657.16 194
17658.41 186
17659.67 176
17660.92 181
17662.18 182
17663.43 194
17664.69 178
17665.94 165
17667.20 205
17668.45 202
17669.71 192
17670.97 206
17672.22 173
17673.48 161
17674.73 198
17675.99 174
17677.24 186
17678.50 211
17679.75 169
17681.01 198
17682.27 178
17683.52 188
17684.78 166
17686.03 182
17687.29 171
17688.55 190
17689.80 188
17691.06 176
17692.31 190
17693.57 188
17694.83 188
17696.08 214
17697.34 177
17698.59 183
17699.85 162
17701.11 164
17702.36 188
17703.62 214
17704.88 178
17706.13 179
17707.39 164
17708.65 208
17709.90 177
17711.16 182
17712.42 183
17713.67 169
17714.93 176
17716.19 227
17717.44 182
17718.70 171
17719.96 184
17721.22 180
17722.47 181
17723.73 192
17724.99 172
17726.25 171
17727.50 164
17728.76 158
17730.02 206
17731.27 196
17732.53 216
17733.79 207
17735.05 201
17736.31 184
17737.56 182
17738.82 176
17740.08 159
17741.34 193
17742.59 198
17743.85 176
17745.11 190
17746.37 196
17747.63 195
17748.88 181
17750.14 171
17751.40 188
17752.66 202
17753.92 184
17755.18 175
17756.43 183
17757.69 198
17758.95 208
17760.21 193
17761.47 185
17762.73 173
17763.99 214
17765.24 224
17766.50 171
17767.76 192
17769.02 157
17770.28 189
17771.54 197
17772.80 192
17774.06 195
17775.32 195
17776.57 200
17777.83 190
17779.09 181
17780.35 181
17781.61 164
17782.87 174
17784.13 167
17785.39 164
17786.65 158
17787.91 197
17789.17 176
17790.43 182
17791.69 190
17792.95 195
17794.21 190
17795.47 167
17796.73 168
17797.99 187
17799.25 173
17800.51 201
17801.77 180
17803.03 202
17804.29 183
17805.55 191
17806.81 196
17808.07 180
17809.33 170
17810.59 147
17811.85 156
17813.11 152
17814.37 148
17815.63 154
17816.89 173
17818.15 170
17819.41 167
17820.67 165
17821.93 163
17823.19 198
17824.45 184
17825.71 178
17826.98 196
17828.24 184
17829.50 180
17830.76 186
17832.02 179
17833.28 154
17834.54 167
17835.80 173
17837.06 185
17838.33 196
17839.59 205
17840.85 182
17842.11 172
17843.37 178
17844.63 201
17845.89 189
17847.16 193
17848.42 170
17849.68 204
17850.94 177
17852.20 214
17853.46 186
17854.73 185
17855.99 175
17857.25 157
17858.51 170
17859.77 177
17861.04 204
17862.30 179
17863.56 159
17864.82 171
17866.09 177
17867.35 191
17868.61 180
17869.87 175
17871.14 172
17872.40 179
17873.66 208
17874.92 199
17876.19 191
17877.45 165
17878.71 191
17879.97 185
17881.24 169
17882.50 204
17883.76 181
17885.03 180
17886.29 186
17887.55 176
17888.81 175
17890.08 185
17891.34 179
17892.60 198
17893.87 174
17895.13 195
17896.39 176
17897.66 167
17898.92 171
17900.18 175
17901.45 164
17902.71 180
17903.97 175
17905.24 158
17906.50 173
17907.77 169
17909.03 144
17910.29 159
17911.56 175
17912.82 177
17914.09 181
17915.35 163
17916.61 173
17917.88 178
17919.14 178
17920.41 180
17921.67 159
17922.93 156
17924.20 198
17925.46 184
17926.73 165
17927.99 175
17929.26 189
17930.52 157
17931.79 185
17933.05 218
17934.32 207
17935.58 196
17936.84 181
17938.11 161
17939.37 180
17940.64 169
17941.90 194
17943.17 180
17944.43 175
17945.70 178
17946.96 202
17948.23 195
17949.50 201
17950.76 195
17952.03 173
17953.29 173
17954.56 165
17955.82 169
17957.09 161
17958.35 179
17959.62 197
17960.88 163
17962.15 188
17963.42 182
17964.68 214
17965.95 175
17967.21 221
17968.48 187
17969.74 140
17971.01 160
17972.28 190
17973.54 200
17974.81 166
17976.08 142
17977.34 170
17978.61 160
17979.87 191
17981.14 188
17982.41 203
17983.67 166
17984.94 195
17986.21 176
17987.47 163
17988.74 177
17990.01 172
17991.27 187
17992.54 183
17993.81 173
17995.07 184
17996.34 181
17997.61 167
17998.87 173
18000.14 179
18001.41 186
18002.68 182
18003.94 182
18005.21 201
18006.48 177
18007.74 150
18009.01 177
18010.28 197
18011.55 204
18012.81 191
18014.08 153
18015.35 195
18016.62 177
18017.88 181
18019.15 164
18020.42 144
18021.69 165
18022.96 187
18024.22 204
18025.49 155
18026.76 162
18028.03 140
18029.29 182
18030.56 183
18031.83 186
18033.10 198
18034.37 200
18035.64 210
18036.90 174
18038.17 171
18039.44 181
18040.71 168
18041.98 179
18043.25 199
18044.51 176
18045.78 186
18047.05 187
18048.32 178
18049.59 201
18050.86 180
18052.13 183
18053.40 189
18054.67 173
18055.93 177
18057.20 186
18058.47 173
18059.74 170
18061.01 152
18062.28 169
18063.55 161
18064.82 169
18066.09 168
18067.36 189
18068.63 197
18069.90 195
18071.17 188
18072.44 181
18073.70 199
18074.97 195
18076.24 201
18077.51 185
18078.78 183
18080.05 185
18081.32 147
18082.59 186
18083.86 174
18085.13 181
18086.40 163
18087.67 201
18088.94 207
18090.21 213
18091.48 162
18092.75 196
18094.02 169
18095.29 196
18096.57 202
18097.84 181
18099.11 208
18100.38 189
18101.65 188
18102.92 191
18104.19 163
18105.46 197
18106.73 177
18108.00 195
18109.27 174
18110.54 167
18111.81 150
18113.08 185
18114.36 173
18115.63 157
18116.90 178
18118.17 188
18119.44 214
18120.71 173
18121.98 184
18123.25 195
18124.53 188
18125.80 192
18127.07 144
18128.34 156
18129.61 157
18130.88 184
18132.16 183
18133.43 170
18134.70 172
18135.97 231
18137.24 210
18138.51 200
18139.79 191
18141.06 179
18142.33 182
18143.60 180
18144.87 180
18146.15 177
18147.42 170
18148.69 178
18149.96 193
18151.24 199
18152.51 181
18153.78 188
18155.05 169
18156.33 162
18157.60 159
18158.87 169
18160.14 186
18161.42 201
18162.69 176
18163.96 180
18165.23 199
18166.51 184
18167.78 201
18169.05 169
18170.33 170
18171.60 196
18172.87 188
18174.15 163
18175.42 166
18176.69 166
18177.97 184
18179.24 189
18180.51 187
18181.79 184
18183.06 158
18184.33 195
18185.61 189
18186.88 170
18188.15 172
18189.43 166
18190.70 188
18191.97 162
18193.25 165
18194.52 172
18195.80 197
18197.07 189
18198.34 183
18199.62 186
18200.89 159
18202.17 184
18203.44 149
18204.71 151
18205.99 147
18207.26 156
18208.54 224
18209.81 185
18211.09 194
18212.36 172
18213.64 161
18214.91 165
18216.18 205
18217.46 167
18218.73 171
18220.01 171
18221.28 160
18222.56 147
18223.83 168
18225.11 161
18226.38 194
18227.66 172
18228.93 166
18230.21 181
18231.48 184
18232.76 172
18234.03 201
18235.31 204
18236.58 197
18237.86 194
18239.14 161
18240.41 175
18241.69 172
18242.96 184
18244.24 137
18245.51 173
18246.79 190
18248.06 167
18249.34 179
18250.62 170
18251.89 150
18253.17 163
18254.44 173
18255.72 185
18257.00 169
18258.27 154
18259.55 185
18260.82 187
18262.10 193
18263.38 165
18264.65 178
18265.93 155
18267.21 210
18268.48 175
18269.76 186
18271.04 182
18272.31 165
18273.59 201
18274.87 204
18276.14 177
18277.42 168
18278.70 199
18279.97 194
18281.25 180
18282.53 178
18283.80 174
18285.08 171
18286.36 189
18287.63 206
18288.91 181
18290.19 186
18291.47 176
18292.74 162
18294.02 159
18295.30 174
18296.58 175
18297.85 193
18299.13 162
18300.41 158
18301.69 168
18302.96 198
18304.24 184
18305.52 158
18306.80 171
18308.07 177
18309.35 159
18310.63 165
18311.91 172
18313.19 169
18314.46 208
18315.74 191
18317.02 172
18318.30 183
18319.58 189
18320.86 166
18322.13 194
18323.41 179
18324.69 190
18325.97 176
18327.25 190
18328.53 189
18329.80 155
18331.08 182
18332.36 179
18333.64 188
18334.92 169
18336.20 185
18337.48 193
18338.76 175
18340.04 170
18341.31 199
18342.59 193
18343.87 178
18345.15 177
18346.43 168
18347.71 165
18348.99 216
18350.27 154
18351.55 197
18352.83 183
18354.11 159
18355.39 156
18356.67 160
18357.95 176
18359.22 179
18360.50 184
18361.78 172
18363.06 194
18364.34 181
18365.62 177
18366.90 155
18368.18 172
18369.46 186
18370.74 157
18372.02 194
18373.30 187
18374.58 194
18375.86 182
18377.14 185
18378.42 150
18379.71 158
18380.99 191
18382.27 197
18383.55 179
18384.83 178
18386.11 153
18387.39 167
18388.67 175
18389.95 187
18391.23 169
18392.51 143
18393.79 160
18395.07 169
18396.35 204
18397.63 172
18398.92 198
18400.20 211
18401.48 176
18402.76 154
18404.04 176
18405.32 198
18406.60 173
18407.88 182
18409.17 169
18410.45 164
18411.73 190
18413.01 179
18414.29 157
18415.57 170
18416.85 174
18418.14 178
18419.42 175
18420.70 172
18421.98 169
18423.26 180
18424.55 178
18425.83 164
18427.11 173
18428.39 176
18429.67 172
18430.96 176
18432.24 211
18433.52 180
18434.80 171
18436.08 189
18437.37 161
18438.65 170
18439.93 182
18441.21 179
18442.50 157
18443.78 143
18445.06 166
18446.34 157
18447.63 163
18448.91 167
18450.19 157
18451.48 190
18452.76 174
18454.04 179
18455.32 177
18456.61 181
18457.89 175
18459.17 160
18460.46 180
18461.74 181
18463.02 195
18464.31 176
18465.59 197
18466.87 152
18468.16 169
18469.44 171
18470.72 164
18472.01 166
18473.29 162
18474.57 166
18475.86 175
18477.14 174
18478.43 199
18479.71 205
18480.99 183
18482.28 203
18483.56 168
18484.85 164
18486.13 167
18487.41 181
18488.70 176
18489.98 169
18491.27 163
18492.55 199
18493.83 197
18495.12 197
18496.40 180
18497.69 186
18498.97 222
18500.26 175
18501.54 165
18502.83 176
18504.11 185
18505.40 151
18506.68 185
18507.97 158
18509.25 173
18510.54 148
18511.82 128
18513.11 171
18514.39 200
18515.68 171
18516.96 178
18518.25 141
18519.53 175
18520.82 171
18522.10 178
18523.39 180
18524.67 184
18525.96 214
18527.24 193
18528.53 159
18529.81 172
18531.10 164
18532.39 157
18533.67 181
18534.96 153
18536.24 171
18537.53 177
18538.81 165
18540.10 177
18541.39 170
18542.67 171
18543.96 190
18545.24 207
18546.53 174
18547.82 165
18549.10 195
18550.39 176
18551.68 162
18552.96 184
18554.25 161
18555.53 169
18556.82 202
18558.11 179
18559.39 176
18560.68 228
18561.97 205
18563.25 180
18564.54 172
18565.83 173
18567.12 161
18568.40 178
18569.69 202
18570.98 180
18572.26 185
18573.55 163
18574.84 200
18576.12 185
18577.41 188
18578.70 166
18579.99 174
18581.27 186
18582.56 182
18583.85 168
18585.14 181
18586.42 204
18587.71 200
18589.00 154
18590.29 180
18591.57 195
18592.86 172
18594.15 201
18595.44 197
18596.73 190
18598.01 200
18599.30 193
18600.59 179
18601.88 171
18603.17 208
18604.45 190
18605.74 176
18607.03 194
18608.32 183
18609.61 205
18610.90 198
18612.18 158
18613.47 166
18614.76 173
18616.05 203
18617.34 206
18618.63 183
18619.92 194
18621.20 184
18622.49 210
18623.78 214
18625.07 201
18626.36 180
18627.65 268
18628.94 231
18630.23 207
18631.52 214
18632.81 208
18634.09 190
18635.38 204
18636.67 207
18637.96 182
18639.25 172
18640.54 178
18641.83 162
18643.12 159
18644.41 161
18645.70 185
18646.99 178
18648.28 175
18649.57 168
18650.86 196
18652.15 157
18653.44 203
18654.73 200
18656.02 180
18657.31 172
18658.60 163
18659.89 175
18661.18 219
18662.47 162
18663.76 157
18665.05 182
18666.34 184
18667.63 167
18668.92 181
18670.21 168
18671.50 201
18672.79 179
18674.08 156
18675.37 163
18676.66 182
18677.95 176
18679.24 210
18680.54 184
18681.83 171
18683.12 193
18684.41 184
18685.70 173
18686.99 188
18688.28 180
18689.57 153
18690.86 185
18692.15 166
18693.45 155
18694.74 181
18696.03 185
18697.32 168
18698.61 152
18699.90 147
18701.19 149
18702.49 183
18703.78 205
18705.07 183
18706.36 184
18707.65 185
18708.94 176
18710.24 139
18711.53 162
18712.82 186
18714.11 161
18715.40 173
18716.70 178
18717.99 153
18719.28 143
18720.57 183
18721.86 182
18723.16 169
18724.45 165
18725.74 157
18727.03 157
18728.33 176
18729.62 159
18730.91 148
18732.20 142
18733.50 171
18734.79 189
18736.08 156
18737.37 165
18738.67 183
18739.96 180
18741.25 168
18742.55 182
18743.84 158
18745.13 162
18746.43 184
18747.72 193
18749.01 183
18750.31 161
18751.60 161
18752.89 161
18754.19 167
18755.48 155
18756.77 168
18758.07 176
18759.36 166
18760.65 164
18761.95 170
18763.24 179
18764.53 179
18765.83 188
18767.12 178
18768.42 175
18769.71 146
18771.00 184
18772.30 172
18773.59 159
18774.88 162
18776.18 180
18777.47 195
18778.77 176
18780.06 170
18781.36 218
18782.65 159
18783.94 183
18785.24 183
18786.53 156
18787.83 158
18789.12 170
18790.42 189
18791.71 165
18793.01 177
18794.30 154
18795.60 156
18796.89 170
18798.19 176
18799.48 165
18800.78 177
18802.07 185
18803.37 172
18804.66 155
18805.96 165
18807.25 179
18808.55 157
18809.84 159
18811.14 153
18812.43 178
18813.73 173
18815.02 173
18816.32 188
18817.61 133
18818.91 155
18820.21 156
18821.50 184
18822.80 158
18824.09 170
18825.39 216
18826.68 187
18827.98 177
18829.28 173
18830.57 169
18831.87 179
18833.16 176
18834.46 171
18835.76 150
18837.05 181
18838.35 188
18839.65 177
18840.94 183
18842.24 180
18843.53 179
18844.83 162
18846.13 162
18847.42 156
18848.72 167
18850.02 173
18851.31 177
18852.61 190
18853.91 158
18855.20 156
18856.50 170
18857.80 170
18859.10 165
18860.39 153
18861.69 161
18862.99 177
18864.28 194
18865.58 164
18866.88 163
18868.18 177
18869.47 181
18870.77 147
18872.07 143
18873.37 186
18874.66 156
18875.96 143
18877.26 158
18878.56 166
18879.85 141
18881.15 150
18882.45 166
18883.75 162
18885.04 156
18886.34 146
18887.64 177
18888.94 174
18890.24 166
18891.53 152
18892.83 183
18894.13 148
18895.43 163
18896.73 193
18898.03 187
18899.32 181
18900.62 163
18901.92 204
18903.22 186
18904.52 177
18905.82 181
18907.12 175
18908.41 171
18909.71 147
18911.01 139
18912.31 147
18913.61 175
18914.91 184
18916.21 158
18917.51 187
18918.80 145
18920.10 174
18921.40 148
18922.70 164
18924.00 137
18925.30 165
18926.60 161
18927.90 167
18929.20 166
18930.50 127
18931.80 158
18933.10 158
18934.40 163
18935.70 189
18937.00 163
18938.30 158
18939.60 170
18940.90 167
18942.20 176
18943.50 165
18944.79 179
18946.09 158
18947.39 185
18948.70 154
18950.00 158
18951.30 146
18952.60 186
18953.90 167
18955.20 160
18956.50 176
18957.80 171
18959.10 170
18960.40 188
18961.70 172
18963.00 168
18964.30 196
18965.60 159
18966.90 161
18968.20 153
18969.50 150
18970.80 182
18972.10 177
18973.40 173
18974.71 172
18976.01 166
18977.31 176
18978.61 157
18979.91 136
18981.21 145
18982.51 172
18983.81 168
18985.12 163
18986.42 185
18987.72 167
18989.02 164
18990.32 153
18991.62 154
18992.92 173
18994.23 190
18995.53 157
18996.83 182
18998.13 171
18999.43 161
19000.73 150
19002.04 165
19003.34 167
19004.64 153
19005.94 154
19007.24 140
19008.55 169
19009.85 166
19011.15 148
19012.45 155
19013.76 195
19015.06 144
19016.36 136
19017.66 136
19018.96 150
19020.27 179
19021.57 187
19022.87 158
19024.18 182
19025.48 158
19026.78 163
19028.08 157
19029.39 151
19030.69 154
19031.99 170
19033.30 174
19034.60 173
19035.90 199
19037.20 191
19038.51 166
19039.81 143
19041.11 169
19042.42 174
19043.72 170
19045.02 148
19046.33 172
19047.63 147
19048.93 147
19050.24 156
19051.54 154
19052.85 149
19054.15 176
19055.45 169
19056.76 161
19058.06 184
19059.36 153
19060.67 158
19061.97 170
19063.28 175
19064.58 176
19065.88 154
19067.19 163
19068.49 181
19069.80 179
19071.10 154
19072.41 145
19073.71 148
19075.01 162
19076.32 146
19077.62 128
19078.93 169
19080.23 188
19081.54 172
19082.84 147
19084.15 150
19085.45 150
19086.76 175
19088.06 151
19089.37 151
19090.67 143
19091.98 167
19093.28 170
19094.59 158
19095.89 159
19097.20 161
19098.50 187
19099.81 181
19101.11 159
19102.42 166
19103.72 146
19105.03 136
19106.33 157
19107.64 131
19108.94 127
19110.25 150
19111.56 180
19112.86 180
19114.17 169
19115.47 174
19116.78 148
19118.08 165
19119.39 174
19120.70 173
19122.00 129
19123.31 170
19124.61 182
19125.92 184
19127.23 188
19128.53 179
19129.84 174
19131.15 163
19132.45 173
19133.76 157
19135.06 161
19136.37 168
19137.68 194
19138.98 182
19140.29 195
19141.60 176
19142.90 164
19144.21 166
19145.52 142
19146.82 156
19148.13 141
19149.44 154
19150.75 153
19152.05 146
19153.36 142
19154.67 160
19155.97 177
19157.28 167
19158.59 146
19159.90 165
19161.20 202
19162.51 201
19163.82 159
19165.13 156
19166.43 151
19167.74 167
19169.05 156
19170.36 176
19171.66 159
19172.97 218
19174.28 199
19175.59 179
19176.89 168
19178.20 176
19179.51 180
19180.82 184
19182.13 175
19183.44 193
19184.74 166
19186.05 179
19187.36 179
19188.67 153
19189.98 167
19191.28 162
19192.59 169
19193.90 159
19195.21 161
19196.52 150
19197.83 156
19199.14 166
19200.44 178
19201.75 179
19203.06 151
19204.37 142
19205.68 137
19206.99 155
19208.30 171
19209.61 149
19210.92 148
19212.22 166
19213.53 170
19214.84 171
19216.15 152
19217.46 138
19218.77 163
19220.08 151
19221.39 159
19222.70 156
19224.01 140
19225.32 172
19226.63 191
19227.94 207
19229.25 197
19230.56 157
19231.87 165
19233.18 154
19234.49 188
19235.80 171
19237.11 135
19238.42 128
19239.73 154
19241.04 155
19242.35 151
19243.66 135
19244.97 186
19246.28 166
19247.59 148
19248.90 165
19250.21 152
19251.52 149
19252.83 131
19254.14 179
19255.45 140
19256.76 128
19258.07 183
19259.38 149
19260.69 144
19262.00 125
19263.31 176
19264.63 180
19265.94 185
19267.25 143
19268.56 158
19269.87 154
19271.18 163
19272.49 163
19273.80 151
19275.11 160
19276.43 147
19277.74 192
19279.05 153
19280.36 135
19281.67 173
19282.98 186
19284.29 168
19285.61 149
19286.92 153
19288.23 144
19289.54 163
19290.85 163
19292.16 142
19293.48 149
19294.79 162
19296.10 151
19297.41 143
19298.72 134
19300.04 154
19301.35 176
19302.66 152
19303.97 146
19305.29 141
19306.60 143
19307.91 155
19309.22 173
19310.53 151
19311.85 139
19313.16 158
19314.47 147
19315.78 133
19317.10 141
19318.41 151
19319.72 173
19321.04 173
19322.35 145
19323.66 158
19324.97 172
19326.29 159
19327.60 160
19328.91 169
19330.23 173
19331.54 164
19332.85 157
19334.17 150
19335.48 157
19336.79 149
19338.11 148
19339.42 144
19340.73 135
19342.05 138
19343.36 144
19344.67 177
19345.99 145
19347.30 151
19348.62 157
19349.93 150
19351.24 182
19352.56 141
19353.87 127
19355.18 142
19356.50 177
19357.81 173
19359.13 152
19360.44 153
19361.76 140
19363.07 172
19364.38 150
19365.70 148
19367.01 116
19368.33 152
19369.64 178
19370.96 173
19372.27 143
19373.58 137
19374.90 168
19376.21 179
19377.53 161
19378.84 171
19380.16 149
19381.47 143
19382.79 131
19384.10 153
19385.42 131
19386.73 136
19388.05 135
19389.36 138
19390.68 149
19391.99 137
19393.31 170
19394.62 180
19395.94 163
19397.26 170
19398.57 144
19399.89 139
19401.20 187
19402.52 188
19403.83 150
19405.15 161
19406.46 182
19407.78 159
19409.10 135
19410.41 150
19411.73 163
19413.04 168
19414.36 154
19415.68 155
19416.99 160
19418.31 171
19419.62 177
19420.94 190
19422.26 143
19423.57 148
19424.89 146
19426.21 140
19427.52 169
19428.84 166
19430.15 178
19431.47 161
19432.79 173
19434.10 156
19435.42 159
19436.74 166
19438.06 162
19439.37 177
19440.69 180
19442.01 176
19443.32 157
19444.64 153
19445.96 169
19447.27 165
19448.59 174
19449.91 179
19451.23 158
19452.54 138
19453.86 173
19455.18 178
19456.49 174
19457.81 169
19459.13 162
19460.45 155
19461.76 168
19463.08 168
19464.40 160
19465.72 151
19467.04 178
19468.35 181
19469.67 150
19470.99 135
19472.31 158
19473.63 134
19474.94 134
19476.26 149
19477.58 151
19478.90 147
19480.22 131
19481.53 168
19482.85 151
19484.17 127
19485.49 173
19486.81 159
19488.13 122
19489.44 161
19490.76 143
19492.08 125
19493.40 145
19494.72 178
19496.04 141
19497.36 170
19498.68 149
19499.99 136
19501.31 125
19502.63 164
19503.95 155
19505.27 162
19506.59 173
19507.91 151
19509.23 130
19510.55 141
19511.87 145
19513.19 139
19514.51 148
19515.82 137
19517.14 158
19518.46 149
19519.78 149
19521.10 141
19522.42 147
19523.74 166
19525.06 166
19526.38 157
19527.70 162
19529.02 136
19530.34 138
19531.66 146
19532.98 148
19534.30 145
19535.62 162
19536.94 168
19538.26 162
19539.58 161
19540.90 150
19542.22 169
19543.54 154
19544.86 150
19546.18 150
19547.50 158
19548.83 169
19550.15 156
19551.47 141
19552.79 157
19554.11 142
19555.43 165
19556.75 163
19558.07 176
19559.39 149
19560.71 140
19562.03 142
19563.35 163
19564.68 138
19566.00 177
19567.32 135
19568.64 146
19569.96 186
19571.28 162
19572.60 152
19573.92 146
19575.25 141
19576.57 162
19577.89 173
19579.21 171
19580.53 148
19581.85 134
19583.17 148
19584.50 155
19585.82 149
19587.14 169
19588.46 150
19589.78 165
19591.11 160
19592.43 157
19593.75 152
19595.07 142
19596.39 176
19597.72 188
19599.04 170
19600.36 145
19601.68 159
19603.01 175
19604.33 159
19605.65 147
19606.97 128
19608.30 170
19609.62 158
19610.94 142
19612.26 121
19613.59 146
19614.91 141
19616.23 133
19617.56 131
19618.88 138
19620.20 136
19621.52 140
19622.85 123
19624.17 165
19625.49 160
19626.82 149
19628.14 186
19629.46 158
19630.79 146
19632.11 151
19633.43 160
19634.76 154
19636.08 157
19637.40 169
19638.73 163
19640.05 145
19641.37 164
19642.70 166
19644.02 180
19645.35 143
19646.67 130
19647.99 159
19649.32 156
19650.64 169
19651.97 172
19653.29 146
19654.61 153
19655.94 180
19657.26 153
19658.59 163
19659.91 136
19661.23 148
19662.56 136
19663.88 153
19665.21 170
19666.53 163
19667.86 164
19669.18 172
19670.51 129
19671.83 143
19673.16 150
19674.48 153
19675.81 172
19677.13 155
19678.46 163
19679.78 151
19681.11 117
19682.43 154
19683.76 163
19685.08 174
19686.41 156
19687.73 146
19689.06 132
19690.38 155
19691.71 152
19693.03 157
19694.36 155
19695.68 157
19697.01 152
19698.33 159
19699.66 153
19700.99 153
19702.31 156
19703.64 185
19704.96 165
19706.29 123
19707.62 134
19708.94 146
19710.27 158
19711.59 153
19712.92 163
19714.25 174
19715.57 170
19716.90 148
19718.22 142
19719.55 167
19720.88 168
19722.20 170
19723.53 164
19724.86 140
19726.18 168
19727.51 158
19728.84 140
19730.16 150
19731.49 149
19732.82 160
19734.14 154
19735.47 136
19736.80 128
19738.12 138
19739.45 150
19740.78 167
19742.10 157
19743.43 120
19744.76 119
19746.09 141
19747.41 162
19748.74 154
19750.07 151
19751.40 141
19752.72 173
19754.05 143
19755.38 147
19756.71 156
19758.03 162
19759.36 147
19760.69 125
19762.02 144
19763.34 164
19764.67 150
19766.00 125
19767.33 136
19768.66 172
19769.98 169
19771.31 165
19772.64 191
19773.97 145
19775.30 106
19776.62 127
19777.95 150
19779.28 141
19780.61 125
19781.94 141
19783.27 158
19784.59 165
19785.92 146
19787.25 137
19788.58 154
19789.91 114
19791.24 119
19792.57 141
19793.90 151
19795.22 121
19796.55 147
19797.88 136
19799.21 136
19800.54 168
19801.87 166
19803.20 138
19804.53 131
19805.86 142
19807.19 117
19808.52 128
19809.84 122
19811.17 140
19812.50 152
19813.83 144
19815.16 142
19816.49 145
19817.82 154
19819.15 150
19820.48 121
19821.81 134
19823.14 164
19824.47 158
19825.80 150
19827.13 136
19828.46 128
19829.79 151
19831.12 172
19832.45 161
19833.78 144
19835.11 150
19836.44 166
19837.77 168
19839.10 147
19840.43 137
19841.76 141
19843.09 159
19844.42 141
19845.75 145
19847.09 141
19848.42 167
19849.75 143
19851.08 158
19852.41 166
19853.74 164
19855.07 156
19856.40 152
19857.73 145
19859.06 146
19860.39 143
19861.72 167
19863.06 157
19864.39 159
19865.72 164
19867.05 131
19868.38 122
19869.71 150
19871.04 180
19872.38 141
19873.71 173
19875.04 161
19876.37 150
19877.70 167
19879.03 129
19880.36 122
19881.70 158
19883.03 165
19884.36 157
19885.69 133
19887.02 149
19888.36 123
19889.69 134
19891.02 165
19892.35 130
19893.68 161
19895.02 169
19896.35 177
19897.68 139
19899.01 121
19900.35 139
19901.68 158
19903.01 146
19904.34 140
19905.68 134
19907.01 143
19908.34 154
19909.67 140
19911.01 134
19912.34 139
19913.67 163
19915.01 149
19916.34 150
19917.67 125
19919.00 125
19920.34 123
19921.67 120
19923.00 144
19924.34 155
19925.67 145
19927.00 174
19928.34 142
19929.67 128
19931.00 155
19932.34 160
19933.67 150
19935.00 167
19936.34 153
19937.67 139
19939.01 126
19940.34 151
19941.67 147
19943.01 143
19944.34 154
19945.67 147
19947.01 138
19948.34 117
19949.68 149
19951.01 192
19952.34 160
19953.68 153
19955.01 163
19956.35 135
19957.68 138
19959.02 130
19960.35 125
19961.68 159
19963.02 180
19964.35 153
19965.69 139
19967.02 137
19968.36 152
19969.69 144
19971.03 137
19972.36 139
19973.70 153
19975.03 162
19976.37 151
19977.70 144
19979.04 126
19980.37 147
19981.71 159
19983.04 160
19984.38 181
19985.71 142
19987.05 129
19988.38 147
19989.72 137
19991.05 155
19992.39 161
19993.73 141
19995.06 165
19996.40 171
19997.73 125
19999.07 152
20000.40 157
20001.74 137
20003.08 163
20004.41 123
20005.75 132
20007.08 150
20008.42 155
20009.76 162
20011.09 126
20012.43 130
20013.76 151
20015.10 161
20016.44 146
20017.77 145
20019.11 152
20020.45 142
20021.78 130
20023.12 154
20024.45 158
20025.79 136
20027.13 133
20028.46 190
20029.80 147
20031.14 134
20032.48 212
20033.81 159
20035.15 179
20036.49 161
20037.82 142
20039.16 162
20040.50 159
20041.83 154
20043.17 136
20044.51 145
20045.85 155
20047.18 147
20048.52 145
20049.86 140
20051.20 143
20052.53 153
20053.87 174
20055.21 156
20056.55 130
20057.88 141
20059.22 138
20060.56 168
20061.90 145
20063.23 157
20064.57 156
20065.91 129
20067.25 126
20068.59 159
20069.92 146
20071.26 134
20072.60 129
20073.94 126
20075.28 134
20076.62 138
20077.95 150
20079.29 129
20080.63 141
20081.97 141
20083.31 160
20084.65 126
20085.98 133
20087.32 138
20088.66 142
20090.00 149
20091.34 148
20092.68 157
20094.02 158
20095.36 167
20096.70 163
20098.03 157
20099.37 140
20100.71 150
20102.05 155
20103.39 155
20104.73 170
20106.07 161
20107.41 153
20108.75 155
20110.09 137
20111.43 147
20112.77 140
20114.11 143
20115.45 127
20116.79 121
20118.13 152
20119.46 144
20120.80 117
20122.14 150
20123.48 132
20124.82 153
20126.16 157
20127.50 155
20128.84 142
20130.18 188
20131.52 151
20132.86 149
20134.20 143
20135.55 162
