# Supplementary material for: MALDI-TOF MS typing enables the classification of brewing yeasts of the genus Saccharomyces to major beer styles
Source: PLoS One. 2017 Aug 9;12(8):e0181694. doi: 10.1371/journal.pone.0181694 (PMC5549903; doi:10.1371/journal.pone.0181694)
Supplement: S3 File — The directory includes 90 raw files and was zipped to “.zip”; the folder has three strains with 30 spectra per strain; S1 Text explains the raw files with an example and Table 1 represents the yeast strains used within the experiment. (ZIP) [file pone.0181694.s006.zip › 7-9/30256-177-OG-Koe-Koe-YPG-18h-E-E_2015-07-15_1_0_B1_1.dat]

2000.53 1601
2000.95 1344
2001.37 1325
2001.79 1251
2002.21 1314
2002.64 1576
2003.06 1463
2003.48 1267
2003.90 1262
2004.32 1360
2004.75 1471
2005.17 1376
2005.59 1271
2006.01 1437
2006.43 1482
2006.86 1612
2007.28 1720
2007.70 1496
2008.12 1406
2008.55 1478
2008.97 1503
2009.39 1605
2009.81 1536
2010.24 1459
2010.66 1430
2011.08 1351
2011.50 1280
2011.93 1243
2012.35 1355
2012.77 1340
2013.20 1305
2013.62 1237
2014.04 1094
2014.46 1190
2014.89 1285
2015.31 1290
2015.73 1339
2016.16 1363
2016.58 1356
2017.00 1288
2017.43 1362
2017.85 1464
2018.27 1231
2018.70 1335
2019.12 1494
2019.54 1475
2019.97 1462
2020.39 1385
2020.82 1226
2021.24 1388
2021.66 1319
2022.09 1332
2022.51 1320
2022.94 1356
2023.36 1401
2023.78 1244
2024.21 1165
2024.63 1321
2025.06 1124
2025.48 1019
2025.90 1097
2026.33 1250
2026.75 1181
2027.18 1278
2027.60 1444
2028.03 1285
2028.45 1365
2028.88 1237
2029.30 1332
2029.72 1338
2030.15 1274
2030.57 1412
2031.00 1245
2031.42 1201
2031.85 1315
2032.27 1363
2032.70 1355
2033.12 1271
2033.55 1316
2033.97 1214
2034.40 1361
2034.82 1389
2035.25 1399
2035.67 1442
2036.10 1608
2036.52 1659
2036.95 1523
2037.38 1579
2037.80 1479
2038.23 1504
2038.65 1640
2039.08 1491
2039.50 1595
2039.93 1543
2040.36 1603
2040.78 1516
2041.21 1558
2041.63 1788
2042.06 1598
2042.48 1640
2042.91 1460
2043.34 1518
2043.76 1493
2044.19 1482
2044.62 1409
2045.04 1465
2045.47 1452
2045.89 1354
2046.32 1373
2046.75 1394
2047.17 1460
2047.60 1584
2048.03 1318
2048.45 1287
2048.88 1353
2049.31 1216
2049.73 1337
2050.16 1436
2050.59 1325
2051.01 1296
2051.44 1441
2051.87 1488
2052.29 1208
2052.72 1191
2053.15 1503
2053.58 1335
2054.00 1269
2054.43 1291
2054.86 1299
2055.28 1410
2055.71 1402
2056.14 1233
2056.57 1283
2056.99 1284
2057.42 1408
2057.85 1489
2058.28 1387
2058.71 1529
2059.13 1516
2059.56 1423
2059.99 1316
2060.42 1368
2060.84 1418
2061.27 1324
2061.70 1492
2062.13 1471
2062.56 1344
2062.98 1479
2063.41 1533
2063.84 1303
2064.27 1397
2064.70 1487
2065.13 1438
2065.55 1553
2065.98 1667
2066.41 1447
2066.84 1487
2067.27 1592
2067.70 1446
2068.13 1440
2068.55 1465
2068.98 1498
2069.41 1312
2069.84 1426
2070.27 1345
2070.70 1315
2071.13 1281
2071.56 1382
2071.99 1401
2072.41 1399
2072.84 1407
2073.27 1339
2073.70 1329
2074.13 1452
2074.56 1378
2074.99 1452
2075.42 1403
2075.85 1429
2076.28 1442
2076.71 1439
2077.14 1439
2077.57 1479
2078.00 1444
2078.43 1519
2078.86 1511
2079.29 1458
2079.72 1523
2080.15 1552
2080.58 1570
2081.01 1450
2081.44 1455
2081.87 1444
2082.30 1482
2082.73 1371
2083.16 1603
2083.59 1403
2084.02 1444
2084.45 1394
2084.88 1370
2085.31 1265
2085.74 1315
2086.17 1308
2086.60 1367
2087.03 1320
2087.46 1367
2087.89 1351
2088.32 1439
2088.75 1614
2089.18 1531
2089.62 1313
2090.05 1545
2090.48 1577
2090.91 1390
2091.34 1401
2091.77 1375
2092.20 1428
2092.63 1355
2093.06 1268
2093.49 1421
2093.93 1397
2094.36 1331
2094.79 1486
2095.22 1391
2095.65 1342
2096.08 1410
2096.52 1451
2096.95 1340
2097.38 1335
2097.81 1383
2098.24 1247
2098.67 1333
2099.11 1447
2099.54 1214
2099.97 1142
2100.40 1237
2100.83 1274
2101.27 1259
2101.70 1284
2102.13 1298
2102.56 1346
2102.99 1181
2103.43 1142
2103.86 1189
2104.29 1360
2104.72 1212
2105.16 1320
2105.59 1237
2106.02 1394
2106.45 1222
2106.89 1372
2107.32 1326
2107.75 1360
2108.19 1237
2108.62 1465
2109.05 1379
2109.48 1410
2109.92 1419
2110.35 1444
2110.78 1334
2111.22 1351
2111.65 1403
2112.08 1333
2112.52 1378
2112.95 1345
2113.38 1260
2113.82 1261
2114.25 1332
2114.68 1305
2115.12 1389
2115.55 1242
2115.98 1234
2116.42 1257
2116.85 1278
2117.28 1240
2117.72 1216
2118.15 1198
2118.59 1370
2119.02 1230
2119.45 1154
2119.89 1257
2120.32 1427
2120.76 1361
2121.19 1294
2121.62 1125
2122.06 1273
2122.49 1374
2122.93 1359
2123.36 1370
2123.80 1149
2124.23 1213
2124.66 1278
2125.10 1192
2125.53 1182
2125.97 1314
2126.40 1239
2126.84 1301
2127.27 1311
2127.71 1345
2128.14 1329
2128.58 1197
2129.01 1314
2129.45 1408
2129.88 1473
2130.32 1715
2130.75 1371
2131.19 1460
2131.62 1434
2132.06 1444
2132.49 1528
2132.93 1580
2133.36 1744
2133.80 1577
2134.23 1825
2134.67 1847
2135.11 1954
2135.54 1989
2135.98 1911
2136.41 2048
2136.85 1793
2137.28 1774
2137.72 1628
2138.16 1682
2138.59 1612
2139.03 1520
2139.46 1563
2139.90 1443
2140.34 1296
2140.77 1176
2141.21 1379
2141.64 1334
2142.08 1358
2142.52 1372
2142.95 1365
2143.39 1318
2143.83 1342
2144.26 1306
2144.70 1228
2145.14 1357
2145.57 1340
2146.01 1244
2146.45 1378
2146.88 1775
2147.32 1491
2147.76 1512
2148.19 1571
2148.63 1721
2149.07 1842
2149.50 1849
2149.94 1910
2150.38 1901
2150.81 1887
2151.25 1697
2151.69 1737
2152.13 1829
2152.56 1693
2153.00 1758
2153.44 1630
2153.88 1653
2154.31 1492
2154.75 1502
2155.19 1424
2155.63 1438
2156.06 1526
2156.50 1528
2156.94 1556
2157.38 1457
2157.82 1522
2158.25 1429
2158.69 1506
2159.13 1535
2159.57 1375
2160.01 1472
2160.44 1455
2160.88 1438
2161.32 1509
2161.76 1576
2162.20 1657
2162.63 1452
2163.07 1334
2163.51 1314
2163.95 1455
2164.39 1408
2164.83 1507
2165.27 1307
2165.70 1373
2166.14 1450
2166.58 1341
2167.02 1423
2167.46 1292
2167.90 1442
2168.34 1468
2168.78 1443
2169.22 1418
2169.65 1399
2170.09 1479
2170.53 1517
2170.97 1628
2171.41 1423
2171.85 1429
2172.29 1615
2172.73 1676
2173.17 1702
2173.61 1634
2174.05 1775
2174.49 1799
2174.93 1797
2175.37 1910
2175.81 1806
2176.25 1972
2176.69 1891
2177.13 1678
2177.57 1558
2178.01 1631
2178.45 1628
2178.89 1578
2179.33 1459
2179.77 1445
2180.21 1582
2180.65 1594
2181.09 1588
2181.53 1494
2181.97 1447
2182.41 1525
2182.85 1598
2183.29 1508
2183.73 1428
2184.17 1348
2184.61 1369
2185.05 1543
2185.49 1473
2185.93 1334
2186.37 1510
2186.81 1512
2187.25 1589
2187.69 1458
2188.14 1466
2188.58 1585
2189.02 1643
2189.46 1709
2189.90 1553
2190.34 1639
2190.78 1651
2191.22 1537
2191.66 1507
2192.11 1484
2192.55 1568
2192.99 1453
2193.43 1396
2193.87 1566
2194.31 1786
2194.76 1573
2195.20 1666
2195.64 1619
2196.08 1727
2196.52 1680
2196.96 1671
2197.41 1702
2197.85 1717
2198.29 1771
2198.73 1508
2199.17 1553
2199.62 1580
2200.06 1575
2200.50 1481
2200.94 1557
2201.38 1456
2201.83 1451
2202.27 1410
2202.71 1498
2203.15 1364
2203.60 1384
2204.04 1525
2204.48 1558
2204.92 1559
2205.37 1481
2205.81 1583
2206.25 1610
2206.70 1553
2207.14 1639
2207.58 1646
2208.02 1655
2208.47 1485
2208.91 1665
2209.35 1628
2209.80 1699
2210.24 1696
2210.68 1590
2211.13 1501
2211.57 1652
2212.01 1734
2212.46 1640
2212.90 1645
2213.34 1609
2213.79 1547
2214.23 1450
2214.67 1465
2215.12 1411
2215.56 1322
2216.00 1352
2216.45 1511
2216.89 1472
2217.34 1370
2217.78 1295
2218.22 1352
2218.67 1432
2219.11 1385
2219.56 1238
2220.00 1395
2220.44 1665
2220.89 1659
2221.33 1635
2221.78 1573
2222.22 1550
2222.67 1501
2223.11 1431
2223.55 1514
2224.00 1676
2224.44 1763
2224.89 1488
2225.33 1465
2225.78 1605
2226.22 1776
2226.67 1779
2227.11 1628
2227.56 1775
2228.00 1651
2228.45 1676
2228.89 1652
2229.34 1589
2229.78 1781
2230.23 1662
2230.67 1665
2231.12 1757
2231.56 1801
2232.01 1891
2232.45 1919
2232.90 1870
2233.35 1978
2233.79 1936
2234.24 1908
2234.68 1827
2235.13 1634
2235.57 1778
2236.02 1782
2236.46 1762
2236.91 1700
2237.36 1725
2237.80 1630
2238.25 1712
2238.69 1744
2239.14 1666
2239.59 1498
2240.03 1457
2240.48 1558
2240.92 1503
2241.37 1570
2241.82 1499
2242.26 1439
2242.71 1497
2243.16 1325
2243.60 1210
2244.05 1248
2244.50 1325
2244.94 1313
2245.39 1303
2245.84 1287
2246.28 1349
2246.73 1361
2247.18 1433
2247.62 1581
2248.07 1440
2248.52 1390
2248.96 1510
2249.41 1388
2249.86 1318
2250.31 1474
2250.75 1300
2251.20 1338
2251.65 1345
2252.10 1437
2252.54 1371
2252.99 1453
2253.44 1373
2253.89 1183
2254.33 1193
2254.78 1271
2255.23 1299
2255.68 1325
2256.12 1420
2256.57 1326
2257.02 1317
2257.47 1358
2257.91 1416
2258.36 1514
2258.81 1345
2259.26 1383
2259.71 1481
2260.16 1530
2260.60 1515
2261.05 1589
2261.50 1423
2261.95 1443
2262.40 1710
2262.84 1789
2263.29 1791
2263.74 1705
2264.19 1703
2264.64 1774
2265.09 1802
2265.54 1818
2265.98 1749
2266.43 1974
2266.88 1899
2267.33 2074
2267.78 1784
2268.23 1918
2268.68 1931
2269.13 1933
2269.58 1723
2270.03 1882
2270.47 1824
2270.92 1785
2271.37 1725
2271.82 1696
2272.27 1807
2272.72 1761
2273.17 1664
2273.62 1589
2274.07 1483
2274.52 1717
2274.97 1733
2275.42 1526
2275.87 1569
2276.32 1612
2276.77 1437
2277.22 1563
2277.67 1627
2278.12 1722
2278.57 1606
2279.02 1425
2279.47 1485
2279.92 1582
2280.37 1603
2280.82 1658
2281.27 1809
2281.72 1509
2282.17 1587
2282.62 1738
2283.07 1719
2283.52 1642
2283.97 1663
2284.42 1502
2284.87 1424
2285.32 1513
2285.77 1713
2286.22 1847
2286.67 1848
2287.13 1801
2287.58 1774
2288.03 2079
2288.48 2275
2288.93 2385
2289.38 2299
2289.83 2752
2290.28 2907
2290.73 3000
2291.18 3149
2291.64 3088
2292.09 3153
2292.54 3239
2292.99 3097
2293.44 3056
2293.89 2789
2294.34 2841
2294.80 2558
2295.25 2498
2295.70 2379
2296.15 2396
2296.60 2303
2297.05 2190
2297.51 2129
2297.96 1838
2298.41 1662
2298.86 1786
2299.31 1872
2299.77 1839
2300.22 1721
2300.67 1566
2301.12 1591
2301.57 1556
2302.03 1557
2302.48 1580
2302.93 1509
2303.38 1493
2303.84 1657
2304.29 1468
2304.74 1553
2305.19 1546
2305.65 1668
2306.10 1641
2306.55 1658
2307.01 1880
2307.46 1798
2307.91 1669
2308.36 2086
2308.82 2015
2309.27 2110
2309.72 2164
2310.18 1986
2310.63 2054
2311.08 2106
2311.54 1855
2311.99 1990
2312.44 1860
2312.90 1812
2313.35 1842
2313.80 1809
2314.26 1853
2314.71 1816
2315.16 1582
2315.62 1653
2316.07 1688
2316.52 1676
2316.98 1790
2317.43 1723
2317.88 1786
2318.34 1824
2318.79 1750
2319.25 1622
2319.70 1760
2320.15 1817
2320.61 1918
2321.06 1758
2321.52 1686
2321.97 1821
2322.43 1781
2322.88 1831
2323.33 1643
2323.79 1776
2324.24 1826
2324.70 1670
2325.15 1676
2325.61 1824
2326.06 1720
2326.52 1601
2326.97 1923
2327.43 1879
2327.88 2007
2328.34 1928
2328.79 2043
2329.25 2034
2329.70 1881
2330.16 2151
2330.61 1964
2331.07 2014
2331.52 1966
2331.98 1772
2332.43 1841
2332.89 1849
2333.34 1921
2333.80 1925
2334.25 1866
2334.71 1836
2335.16 1848
2335.62 1645
2336.08 1758
2336.53 1744
2336.99 1776
2337.44 1681
2337.90 1568
2338.35 1680
2338.81 1703
2339.27 1756
2339.72 1713
2340.18 1752
2340.63 1787
2341.09 1708
2341.55 1688
2342.00 1824
2342.46 1757
2342.91 1833
2343.37 1744
2343.83 1862
2344.28 1794
2344.74 1792
2345.20 1877
2345.65 1813
2346.11 1771
2346.57 1918
2347.02 1884
2347.48 1942
2347.94 1714
2348.39 1660
2348.85 1752
2349.31 1647
2349.76 1525
2350.22 1808
2350.68 1806
2351.14 1605
2351.59 1818
2352.05 1700
2352.51 1502
2352.96 1576
2353.42 1641
2353.88 1646
2354.34 1448
2354.79 1593
2355.25 1495
2355.71 1520
2356.17 1497
2356.62 1432
2357.08 1635
2357.54 1643
2358.00 1761
2358.46 1738
2358.91 1643
2359.37 1608
2359.83 1648
2360.29 1596
2360.74 1639
2361.20 1650
2361.66 1830
2362.12 1864
2362.58 1882
2363.04 1959
2363.49 1694
2363.95 1782
2364.41 1816
2364.87 1743
2365.33 1621
2365.79 1782
2366.24 1797
2366.70 1856
2367.16 1933
2367.62 1867
2368.08 1811
2368.54 1805
2369.00 1837
2369.46 1676
2369.91 1660
2370.37 1705
2370.83 1664
2371.29 1717
2371.75 1712
2372.21 1622
2372.67 1641
2373.13 1609
2373.59 1721
2374.05 1701
2374.51 1648
2374.97 1731
2375.42 1699
2375.88 1634
2376.34 1684
2376.80 1657
2377.26 1675
2377.72 1712
2378.18 1797
2378.64 1725
2379.10 1692
2379.56 1798
2380.02 1698
2380.48 1728
2380.94 1707
2381.40 1678
2381.86 1672
2382.32 1593
2382.78 1624
2383.24 1670
2383.70 1647
2384.16 1677
2384.62 1617
2385.08 1489
2385.54 1672
2386.00 1517
2386.47 1571
2386.93 1582
2387.39 1687
2387.85 1683
2388.31 1666
2388.77 1568
2389.23 1514
2389.69 1584
2390.15 1544
2390.61 1642
2391.07 1617
2391.53 1627
2391.99 1564
2392.46 1663
2392.92 1523
2393.38 1490
2393.84 1588
2394.30 1612
2394.76 1568
2395.22 1450
2395.68 1604
2396.15 1714
2396.61 1628
2397.07 1589
2397.53 1603
2397.99 1598
2398.45 1534
2398.92 1515
2399.38 1565
2399.84 1553
2400.30 1480
2400.76 1519
2401.23 1665
2401.69 1632
2402.15 1592
2402.61 1579
2403.07 1568
2403.54 1638
2404.00 1709
2404.46 1562
2404.92 1586
2405.38 1726
2405.85 1634
2406.31 1754
2406.77 1692
2407.23 1703
2407.70 1621
2408.16 1544
2408.62 1707
2409.08 1621
2409.55 1513
2410.01 1327
2410.47 1517
2410.94 1583
2411.40 1466
2411.86 1524
2412.32 1481
2412.79 1629
2413.25 1613
2413.71 1540
2414.18 1632
2414.64 1678
2415.10 1805
2415.57 1793
2416.03 1839
2416.49 1875
2416.96 2187
2417.42 2054
2417.88 2016
2418.35 2162
2418.81 1941
2419.28 1974
2419.74 2197
2420.20 2157
2420.67 2138
2421.13 1814
2421.59 1963
2422.06 1919
2422.52 1710
2422.99 1697
2423.45 1785
2423.91 1770
2424.38 1750
2424.84 1811
2425.31 1753
2425.77 1500
2426.24 1537
2426.70 1631
2427.16 1697
2427.63 1634
2428.09 1455
2428.56 1518
2429.02 1351
2429.49 1463
2429.95 1578
2430.42 1706
2430.88 1576
2431.35 1689
2431.81 1675
2432.28 1646
2432.74 1734
2433.21 1753
2433.67 1716
2434.14 1570
2434.60 1669
2435.07 1658
2435.53 1746
2436.00 1811
2436.46 1991
2436.93 2042
2437.39 1860
2437.86 2275
2438.32 2265
2438.79 2193
2439.26 2281
2439.72 2296
2440.19 2285
2440.65 2263
2441.12 2128
2441.58 2174
2442.05 2367
2442.52 2335
2442.98 2180
2443.45 1972
2443.91 2092
2444.38 1912
2444.85 1785
2445.31 1873
2445.78 1751
2446.24 1766
2446.71 1664
2447.18 1516
2447.64 1575
2448.11 1468
2448.58 1536
2449.04 1467
2449.51 1639
2449.98 1595
2450.44 1700
2450.91 1484
2451.38 1706
2451.84 1647
2452.31 1714
2452.78 1711
2453.24 1412
2453.71 1529
2454.18 1491
2454.64 1468
2455.11 1671
2455.58 1564
2456.05 1537
2456.51 1613
2456.98 1581
2457.45 1615
2457.92 1639
2458.38 1548
2458.85 1527
2459.32 1518
2459.79 1608
2460.25 1691
2460.72 1592
2461.19 1600
2461.66 1649
2462.12 1720
2462.59 1588
2463.06 1556
2463.53 1546
2464.00 1628
2464.46 1610
2464.93 1511
2465.40 1392
2465.87 1543
2466.34 1771
2466.80 1664
2467.27 1604
2467.74 1644
2468.21 1693
2468.68 1577
2469.15 1501
2469.61 1557
2470.08 1557
2470.55 1434
2471.02 1637
2471.49 1601
2471.96 1481
2472.43 1436
2472.89 1620
2473.36 1650
2473.83 1557
2474.30 1545
2474.77 1534
2475.24 1612
2475.71 1732
2476.18 1608
2476.65 1529
2477.12 1527
2477.59 1692
2478.05 1723
2478.52 1681
2478.99 1611
2479.46 1671
2479.93 1686
2480.40 1610
2480.87 1638
2481.34 1575
2481.81 1534
2482.28 1517
2482.75 1463
2483.22 1552
2483.69 1472
2484.16 1577
2484.63 1686
2485.10 1728
2485.57 1642
2486.04 1676
2486.51 1676
2486.98 1639
2487.45 1545
2487.92 1496
2488.39 1719
2488.86 1711
2489.33 1642
2489.80 1733
2490.27 1769
2490.74 1595
2491.21 1763
2491.68 1858
2492.15 1770
2492.62 1650
2493.10 1862
2493.57 1848
2494.04 1656
2494.51 1727
2494.98 1695
2495.45 1753
2495.92 1698
2496.39 1679
2496.86 1607
2497.33 1605
2497.80 1607
2498.28 1550
2498.75 1631
2499.22 1557
2499.69 1766
2500.16 1622
2500.63 1570
2501.10 1608
2501.58 1542
2502.05 1814
2502.52 1722
2502.99 1801
2503.46 1670
2503.93 1724
2504.41 1734
2504.88 1723
2505.35 1542
2505.82 1579
2506.29 1625
2506.76 1774
2507.24 1952
2507.71 1681
2508.18 1800
2508.65 2029
2509.13 2071
2509.60 2031
2510.07 2144
2510.54 2050
2511.01 2079
2511.49 2072
2511.96 2022
2512.43 2199
2512.90 2109
2513.38 1958
2513.85 1967
2514.32 1983
2514.80 2009
2515.27 2076
2515.74 1949
2516.21 1679
2516.69 1771
2517.16 1711
2517.63 1632
2518.11 1701
2518.58 1805
2519.05 1636
2519.53 1623
2520.00 1752
2520.47 1695
2520.95 1661
2521.42 1744
2521.89 1483
2522.37 1459
2522.84 1502
2523.31 1597
2523.79 1491
2524.26 1559
2524.73 1539
2525.21 1391
2525.68 1548
2526.16 1529
2526.63 1551
2527.10 1606
2527.58 1460
2528.05 1502
2528.52 1417
2529.00 1503
2529.47 1529
2529.95 1619
2530.42 1819
2530.90 1724
2531.37 1570
2531.84 1647
2532.32 1820
2532.79 1922
2533.27 1880
2533.74 1830
2534.22 1652
2534.69 1643
2535.17 1752
2535.64 1778
2536.12 1762
2536.59 1742
2537.07 1757
2537.54 1692
2538.02 1826
2538.49 1919
2538.97 1647
2539.44 1798
2539.92 1655
2540.39 1640
2540.87 1546
2541.34 1643
2541.82 1786
2542.29 1846
2542.77 1675
2543.24 1765
2543.72 1851
2544.19 1626
2544.67 1773
2545.14 1702
2545.62 1666
2546.10 1934
2546.57 2143
2547.05 2267
2547.52 2154
2548.00 1963
2548.47 2012
2548.95 2173
2549.43 2446
2549.90 2301
2550.38 2228
2550.86 2349
2551.33 2392
2551.81 2066
2552.28 2104
2552.76 2366
2553.24 2322
2553.71 2139
2554.19 2116
2554.67 2216
2555.14 2318
2555.62 2338
2556.10 2308
2556.57 2239
2557.05 2115
2557.53 2009
2558.00 1831
2558.48 1838
2558.96 1893
2559.43 1855
2559.91 2085
2560.39 1951
2560.86 1827
2561.34 1859
2561.82 1581
2562.30 1494
2562.77 1668
2563.25 1808
2563.73 1695
2564.21 1789
2564.68 1724
2565.16 1588
2565.64 1549
2566.12 1701
2566.59 1668
2567.07 1611
2567.55 1542
2568.03 1473
2568.50 1553
2568.98 1515
2569.46 1442
2569.94 1596
2570.42 1609
2570.89 1671
2571.37 1770
2571.85 1753
2572.33 1657
2572.81 1651
2573.28 1624
2573.76 1722
2574.24 1701
2574.72 1650
2575.20 1551
2575.68 1628
2576.15 1734
2576.63 1580
2577.11 1574
2577.59 1649
2578.07 1554
2578.55 1598
2579.03 1523
2579.50 1538
2579.98 1563
2580.46 1593
2580.94 1546
2581.42 1483
2581.90 1605
2582.38 1587
2582.86 1586
2583.34 1718
2583.82 1851
2584.30 1639
2584.77 1651
2585.25 1811
2585.73 1750
2586.21 1741
2586.69 1708
2587.17 1770
2587.65 1626
2588.13 1679
2588.61 1708
2589.09 1852
2589.57 1869
2590.05 1836
2590.53 1663
2591.01 1782
2591.49 1711
2591.97 1826
2592.45 1804
2592.93 1828
2593.41 1778
2593.89 1793
2594.37 1657
2594.85 1670
2595.33 1765
2595.81 1897
2596.29 1748
2596.77 1679
2597.25 1749
2597.73 1737
2598.21 1778
2598.69 1814
2599.17 1716
2599.65 1797
2600.14 1697
2600.62 1586
2601.10 1514
2601.58 1514
2602.06 1698
2602.54 1789
2603.02 1743
2603.50 1619
2603.98 1764
2604.46 1640
2604.95 1639
2605.43 1832
2605.91 1822
2606.39 1822
2606.87 1798
2607.35 1726
2607.83 1959
2608.31 1908
2608.80 1886
2609.28 1913
2609.76 1946
2610.24 1869
2610.72 1615
2611.20 1741
2611.69 1835
2612.17 1798
2612.65 1770
2613.13 1771
2613.61 1646
2614.10 1567
2614.58 1735
2615.06 1605
2615.54 1531
2616.02 1705
2616.51 1589
2616.99 1589
2617.47 1582
2617.95 1737
2618.44 1548
2618.92 1622
2619.40 1555
2619.88 1485
2620.37 1525
2620.85 1749
2621.33 1720
2621.81 1681
2622.30 1585
2622.78 1608
2623.26 1746
2623.75 1723
2624.23 1750
2624.71 1768
2625.19 1627
2625.68 1655
2626.16 1736
2626.64 1577
2627.13 1562
2627.61 1627
2628.09 1722
2628.58 1740
2629.06 1695
2629.54 1860
2630.03 1886
2630.51 1744
2630.99 1854
2631.48 1868
2631.96 1688
2632.45 1790
2632.93 1882
2633.41 1811
2633.90 1692
2634.38 1664
2634.86 1650
2635.35 1591
2635.83 1623
2636.32 1708
2636.80 1611
2637.28 1616
2637.77 1819
2638.25 1701
2638.74 1883
2639.22 2003
2639.71 1972
2640.19 1875
2640.68 1903
2641.16 1970
2641.64 1901
2642.13 1684
2642.61 1836
2643.10 1727
2643.58 1588
2644.07 1619
2644.55 1713
2645.04 1764
2645.52 1798
2646.01 1606
2646.49 1572
2646.98 1632
2647.46 1527
2647.95 1556
2648.43 1501
2648.92 1699
2649.40 1866
2649.89 1822
2650.37 1802
2650.86 1878
2651.34 1624
2651.83 1672
2652.32 1604
2652.80 1691
2653.29 1627
2653.77 1634
2654.26 1692
2654.74 1779
2655.23 1702
2655.72 1874
2656.20 1778
2656.69 1822
2657.17 1877
2657.66 1757
2658.15 1805
2658.63 1768
2659.12 1733
2659.60 1807
2660.09 1859
2660.58 1760
2661.06 1736
2661.55 1589
2662.04 1675
2662.52 1606
2663.01 1687
2663.49 1711
2663.98 1696
2664.47 1516
2664.95 1634
2665.44 1790
2665.93 1708
2666.42 1734
2666.90 1763
2667.39 1847
2667.88 1636
2668.36 1462
2668.85 1615
2669.34 1591
2669.82 1562
2670.31 1765
2670.80 1760
2671.29 1867
2671.77 2004
2672.26 1846
2672.75 2077
2673.24 1857
2673.72 1888
2674.21 2113
2674.70 2200
2675.19 2212
2675.67 2201
2676.16 2263
2676.65 2100
2677.14 2144
2677.62 2119
2678.11 2085
2678.60 2249
2679.09 2067
2679.58 1976
2680.06 2198
2680.55 2436
2681.04 2394
2681.53 2295
2682.02 2235
2682.51 2436
2682.99 2527
2683.48 2517
2683.97 2389
2684.46 2186
2684.95 2033
2685.44 2040
2685.92 1998
2686.41 1999
2686.90 1978
2687.39 1912
2687.88 1973
2688.37 1985
2688.86 1904
2689.35 1608
2689.83 1648
2690.32 1792
2690.81 1763
2691.30 1754
2691.79 1746
2692.28 1715
2692.77 1719
2693.26 1738
2693.75 1795
2694.24 1823
2694.73 1676
2695.22 1879
2695.71 1657
2696.20 1718
2696.68 1925
2697.17 1893
2697.66 1790
2698.15 1857
2698.64 1864
2699.13 1900
2699.62 2029
2700.11 1795
2700.60 1903
2701.09 1918
2701.58 2036
2702.07 2064
2702.56 2087
2703.05 2200
2703.54 2072
2704.03 2019
2704.52 2047
2705.01 2024
2705.50 1842
2706.00 1786
2706.49 1885
2706.98 1682
2707.47 1582
2707.96 1730
2708.45 1664
2708.94 1554
2709.43 1623
2709.92 1794
2710.41 1662
2710.90 1599
2711.39 1628
2711.88 1483
2712.37 1665
2712.87 1680
2713.36 1634
2713.85 1725
2714.34 1619
2714.83 1698
2715.32 1766
2715.81 1677
2716.30 1734
2716.80 1518
2717.29 1414
2717.78 1509
2718.27 1644
2718.76 1711
2719.25 1817
2719.75 1734
2720.24 1712
2720.73 1569
2721.22 1759
2721.71 1855
2722.20 1756
2722.70 2009
2723.19 1777
2723.68 1920
2724.17 1837
2724.66 1679
2725.16 1620
2725.65 1494
2726.14 1610
2726.63 1680
2727.13 1560
2727.62 1807
2728.11 1742
2728.60 1760
2729.10 1662
2729.59 1770
2730.08 1811
2730.57 1825
2731.07 1810
2731.56 1888
2732.05 1892
2732.54 1850
2733.04 1593
2733.53 1732
2734.02 1678
2734.52 1602
2735.01 1830
2735.50 1742
2736.00 1652
2736.49 1789
2736.98 1770
2737.47 1782
2737.97 1934
2738.46 1894
2738.95 1745
2739.45 1877
2739.94 1759
2740.44 1685
2740.93 1707
2741.42 1706
2741.92 1776
2742.41 1681
2742.90 1557
2743.40 1729
2743.89 1663
2744.39 1647
2744.88 1751
2745.37 1614
2745.87 1847
2746.36 1822
2746.86 1713
2747.35 1809
2747.84 1697
2748.34 1780
2748.83 2001
2749.33 1792
2749.82 1728
2750.32 1747
2750.81 1701
2751.30 1725
2751.80 1782
2752.29 1632
2752.79 1584
2753.28 1707
2753.78 1679
2754.27 1791
2754.77 1831
2755.26 1763
2755.76 1804
2756.25 1725
2756.75 1739
2757.24 1770
2757.74 1868
2758.23 1870
2758.73 1780
2759.22 1738
2759.72 1812
2760.21 1831
2760.71 1799
2761.20 1836
2761.70 1796
2762.20 1744
2762.69 1832
2763.19 1759
2763.68 1731
2764.18 1902
2764.67 1993
2765.17 1767
2765.67 1713
2766.16 1855
2766.66 1807
2767.15 1717
2767.65 1830
2768.14 1793
2768.64 1745
2769.14 1825
2769.63 1702
2770.13 1782
2770.63 1898
2771.12 1854
2771.62 1827
2772.11 1870
2772.61 1888
2773.11 1963
2773.60 1948
2774.10 2038
2774.60 2016
2775.09 2052
2775.59 2100
2776.09 2006
2776.58 2040
2777.08 2061
2777.58 2125
2778.07 2137
2778.57 2252
2779.07 2171
2779.57 2001
2780.06 2090
2780.56 1969
2781.06 1952
2781.55 1953
2782.05 1818
2782.55 1891
2783.05 1922
2783.54 1894
2784.04 1923
2784.54 1749
2785.04 1934
2785.53 1833
2786.03 1902
2786.53 2038
2787.03 2154
2787.52 1979
2788.02 1785
2788.52 1871
2789.02 1841
2789.52 1866
2790.01 1888
2790.51 1863
2791.01 1931
2791.51 1792
2792.01 1871
2792.50 1814
2793.00 1796
2793.50 1870
2794.00 1854
2794.50 1884
2795.00 1998
2795.50 2082
2795.99 2059
2796.49 2105
2796.99 2248
2797.49 2146
2797.99 2264
2798.49 2278
2798.99 2221
2799.48 2269
2799.98 2304
2800.48 2337
2800.98 2265
2801.48 2092
2801.98 2098
2802.48 1995
2802.98 2097
2803.48 2277
2803.98 2179
2804.48 2429
2804.97 2530
2805.47 2750
2805.97 2666
2806.47 2725
2806.97 2813
2807.47 2695
2807.97 2727
2808.47 2948
2808.97 3010
2809.47 2806
2809.97 2638
2810.47 2808
2810.97 2538
2811.47 2419
2811.97 2073
2812.47 2073
2812.97 2019
2813.47 2094
2813.97 2007
2814.47 1941
2814.97 1775
2815.47 2000
2815.97 1995
2816.47 2014
2816.97 2067
2817.47 1815
2817.97 1922
2818.47 2129
2818.97 2223
2819.47 2371
2819.98 2248
2820.48 2118
2820.98 1994
2821.48 2115
2821.98 2296
2822.48 2077
2822.98 1757
2823.48 1765
2823.98 2086
2824.48 1949
2824.98 1914
2825.49 1998
2825.99 1727
2826.49 1766
2826.99 1668
2827.49 1790
2827.99 1933
2828.49 1922
2828.99 1792
2829.50 1838
2830.00 1787
2830.50 1766
2831.00 1843
2831.50 1742
2832.00 1761
2832.51 1906
2833.01 1783
2833.51 1595
2834.01 1714
2834.51 1793
2835.02 1854
2835.52 1870
2836.02 1769
2836.52 1969
2837.02 2030
2837.53 2022
2838.03 2082
2838.53 1856
2839.03 1984
2839.54 1887
2840.04 2011
2840.54 1871
2841.04 1779
2841.55 1769
2842.05 1978
2842.55 2030
2843.05 1848
2843.56 1897
2844.06 1812
2844.56 1996
2845.07 2136
2845.57 2117
2846.07 2317
2846.57 2408
2847.08 2230
2847.58 2334
2848.08 2159
2848.59 2146
2849.09 2387
2849.59 2298
2850.10 2307
2850.60 2092
2851.10 2045
2851.61 1896
2852.11 1955
2852.61 1932
2853.12 1955
2853.62 1896
2854.12 1785
2854.63 1761
2855.13 1616
2855.64 1859
2856.14 1906
2856.64 1773
2857.15 1950
2857.65 1814
2858.16 2016
2858.66 1707
2859.16 1684
2859.67 1659
2860.17 1727
2860.68 1802
2861.18 1815
2861.69 1728
2862.19 1609
2862.69 1700
2863.20 1785
2863.70 1637
2864.21 1653
2864.71 1594
2865.22 1536
2865.72 1618
2866.23 1606
2866.73 1731
2867.24 1683
2867.74 1739
2868.25 1715
2868.75 1863
2869.26 1924
2869.76 1727
2870.27 1855
2870.77 1807
2871.28 1670
2871.78 1600
2872.29 1851
2872.79 1910
2873.30 1897
2873.80 1815
2874.31 1913
2874.81 1946
2875.32 1957
2875.83 2034
2876.33 1922
2876.84 1905
2877.34 1883
2877.85 1769
2878.35 1900
2878.86 1981
2879.37 2097
2879.87 1993
2880.38 2093
2880.88 1957
2881.39 2067
2881.90 2008
2882.40 2045
2882.91 1962
2883.41 2182
2883.92 2356
2884.43 2084
2884.93 2285
2885.44 2481
2885.95 2727
2886.45 2596
2886.96 2643
2887.47 2871
2887.97 2687
2888.48 2573
2888.99 2671
2889.49 2597
2890.00 2416
2890.51 2387
2891.01 2169
2891.52 2153
2892.03 2075
2892.54 2044
2893.04 1922
2893.55 2157
2894.06 2373
2894.56 2333
2895.07 2354
2895.58 2143
2896.09 2372
2896.59 2332
2897.10 2151
2897.61 2320
2898.12 2382
2898.62 2429
2899.13 2509
2899.64 2162
2900.15 2334
2900.65 2416
2901.16 2385
2901.67 2384
2902.18 2590
2902.69 2526
2903.19 2574
2903.70 2781
2904.21 2778
2904.72 2668
2905.23 2653
2905.73 2415
2906.24 2434
2906.75 2226
2907.26 2315
2907.77 2466
2908.28 2311
2908.79 2243
2909.29 2281
2909.80 2048
2910.31 2115
2910.82 2202
2911.33 1827
2911.84 1833
2912.35 1869
2912.85 1919
2913.36 2055
2913.87 2056
2914.38 1943
2914.89 1909
2915.40 1901
2915.91 1922
2916.42 2080
2916.93 2026
2917.44 1862
2917.95 1904
2918.45 1903
2918.96 1926
2919.47 1815
2919.98 1936
2920.49 1838
2921.00 1892
2921.51 1859
2922.02 2022
2922.53 2088
2923.04 2058
2923.55 2383
2924.06 2388
2924.57 2125
2925.08 2309
2925.59 2194
2926.10 2127
2926.61 2255
2927.12 2187
2927.63 2151
2928.14 1990
2928.65 2034
2929.16 2070
2929.67 2044
2930.18 2025
2930.69 1834
2931.20 2025
2931.71 1961
2932.22 1976
2932.73 1838
2933.25 2014
2933.76 2152
2934.27 2003
2934.78 2054
2935.29 2038
2935.80 2137
2936.31 2087
2936.82 2097
2937.33 2195
2937.84 2060
2938.35 2004
2938.87 2138
2939.38 2129
2939.89 2221
2940.40 2190
2940.91 2157
2941.42 2253
2941.93 2098
2942.44 2201
2942.96 2333
2943.47 2530
2943.98 2670
2944.49 2707
2945.00 2993
2945.51 2848
2946.03 3329
2946.54 3482
2947.05 3242
2947.56 3480
2948.07 3223
2948.59 2842
2949.10 2759
2949.61 2711
2950.12 2521
2950.63 2376
2951.15 2136
2951.66 2157
2952.17 2222
2952.68 2056
2953.19 2039
2953.71 1913
2954.22 1925
2954.73 1951
2955.24 1726
2955.76 1827
2956.27 2114
2956.78 1838
2957.30 1868
2957.81 1957
2958.32 2050
2958.83 2055
2959.35 2182
2959.86 2187
2960.37 2139
2960.89 2103
2961.40 2239
2961.91 2257
2962.43 2428
2962.94 2314
2963.45 2382
2963.96 2238
2964.48 2127
2964.99 2053
2965.51 2020
2966.02 2047
2966.53 2100
2967.05 2189
2967.56 1934
2968.07 1938
2968.59 2015
2969.10 1850
2969.61 2008
2970.13 2041
2970.64 2094
2971.16 2132
2971.67 1908
2972.18 2002
2972.70 2368
2973.21 2035
2973.73 2069
2974.24 2060
2974.75 1999
2975.27 2120
2975.78 2171
2976.30 2084
2976.81 2076
2977.33 2001
2977.84 1930
2978.36 1934
2978.87 2120
2979.38 2108
2979.90 2061
2980.41 1990
2980.93 2211
2981.44 2135
2981.96 2152
2982.47 2084
2982.99 2049
2983.50 2035
2984.02 2085
2984.53 2115
2985.05 2272
2985.56 2106
2986.08 2178
2986.59 2392
2987.11 2472
2987.63 2444
2988.14 2402
2988.66 2427
2989.17 2369
2989.69 2400
2990.20 2575
2990.72 2614
2991.23 2618
2991.75 2422
2992.27 2349
2992.78 2451
2993.30 2503
2993.81 2674
2994.33 2744
2994.84 2739
2995.36 2917
2995.88 3002
2996.39 3092
2996.91 3174
2997.43 3196
2997.94 3187
2998.46 3148
2998.97 3204
2999.49 3227
3000.01 3052
3000.52 3088
3001.04 3227
3001.56 3361
3002.07 3322
3002.59 3330
3003.11 3520
3003.62 4005
3004.14 4425
3004.66 4433
3005.17 4301
3005.69 4637
3006.21 4494
3006.72 4315
3007.24 4031
3007.76 3925
3008.28 3571
3008.79 3353
3009.31 3169
3009.83 2775
3010.34 2612
3010.86 2487
3011.38 2471
3011.90 2268
3012.41 2324
3012.93 2169
3013.45 2221
3013.97 2334
3014.48 2526
3015.00 2436
3015.52 2512
3016.04 2540
3016.56 2621
3017.07 2535
3017.59 2787
3018.11 2622
3018.63 2661
3019.15 2604
3019.66 2577
3020.18 2444
3020.70 2713
3021.22 2664
3021.74 2551
3022.26 2386
3022.77 2568
3023.29 2579
3023.81 2706
3024.33 2487
3024.85 2403
3025.37 2499
3025.88 2425
3026.40 2450
3026.92 2238
3027.44 2331
3027.96 2241
3028.48 2298
3029.00 2227
3029.52 2165
3030.04 2140
3030.55 2406
3031.07 2327
3031.59 2167
3032.11 2171
3032.63 2192
3033.15 2137
3033.67 2132
3034.19 2341
3034.71 2318
3035.23 2268
3035.75 2302
3036.27 2129
3036.79 2123
3037.31 2344
3037.83 2272
3038.35 2035
3038.87 2001
3039.39 2088
3039.91 1961
3040.42 2065
3040.94 1931
3041.46 2011
3041.98 2190
3042.50 2169
3043.03 2042
3043.55 1878
3044.07 1932
3044.59 2103
3045.11 2159
3045.63 2106
3046.15 2167
3046.67 2081
3047.19 2147
3047.71 2241
3048.23 2126
3048.75 2160
3049.27 2112
3049.79 2134
3050.31 2210
3050.83 2082
3051.35 2078
3051.87 2197
3052.39 2104
3052.92 1879
3053.44 1938
3053.96 2012
3054.48 1883
3055.00 1962
3055.52 2122
3056.04 2226
3056.56 2117
3057.09 2174
3057.61 2092
3058.13 2109
3058.65 2192
3059.17 2050
3059.69 1922
3060.21 1896
3060.74 1906
3061.26 2020
3061.78 2017
3062.30 2115
3062.82 2197
3063.34 2108
3063.87 2115
3064.39 2280
3064.91 2227
3065.43 2096
3065.95 2228
3066.48 2293
3067.00 2217
3067.52 2180
3068.04 2150
3068.57 2406
3069.09 2251
3069.61 2210
3070.13 2300
3070.66 2200
3071.18 2201
3071.70 2086
3072.22 2302
3072.75 2315
3073.27 2212
3073.79 2213
3074.31 2300
3074.84 2391
3075.36 2422
3075.88 2289
3076.41 2539
3076.93 2666
3077.45 2533
3077.97 2348
3078.50 2532
3079.02 2793
3079.54 2745
3080.07 2654
3080.59 2833
3081.11 2922
3081.64 3035
3082.16 3068
3082.68 2868
3083.21 2736
3083.73 2729
3084.26 2805
3084.78 2842
3085.30 2846
3085.83 2696
3086.35 2551
3086.87 2464
3087.40 2546
3087.92 2769
3088.45 2743
3088.97 2579
3089.49 2532
3090.02 2422
3090.54 2491
3091.07 2351
3091.59 2368
3092.11 2438
3092.64 2501
3093.16 2541
3093.69 2640
3094.21 2988
3094.74 2847
3095.26 2778
3095.79 2882
3096.31 2887
3096.84 3071
3097.36 3215
3097.89 3096
3098.41 3434
3098.93 3578
3099.46 3982
3099.98 4483
3100.51 5288
3101.03 5990
3101.56 6658
3102.09 6853
3102.61 7600
3103.14 7760
3103.66 7677
3104.19 7591
3104.71 7182
3105.24 6723
3105.76 6379
3106.29 5557
3106.81 5165
3107.34 4429
3107.86 3823
3108.39 3572
3108.92 3241
3109.44 3147
3109.97 3085
3110.49 3045
3111.02 3077
3111.55 2951
3112.07 2840
3112.60 2643
3113.12 2673
3113.65 2790
3114.18 2677
3114.70 2590
3115.23 2500
3115.75 2532
3116.28 2430
3116.81 2407
3117.33 2542
3117.86 2255
3118.39 2301
3118.91 2536
3119.44 2453
3119.97 2669
3120.49 2359
3121.02 2477
3121.55 2467
3122.07 2442
3122.60 2420
3123.13 2468
3123.65 2510
3124.18 2240
3124.71 2240
3125.24 2256
3125.76 2272
3126.29 2415
3126.82 2345
3127.34 2305
3127.87 2367
3128.40 2362
3128.93 2387
3129.45 2319
3129.98 2151
3130.51 2238
3131.04 2255
3131.56 2111
3132.09 2214
3132.62 2145
3133.15 2092
3133.68 2176
3134.20 2035
3134.73 2018
3135.26 2075
3135.79 2180
3136.32 2113
3136.84 2041
3137.37 1977
3137.90 2066
3138.43 2283
3138.96 2142
3139.48 1966
3140.01 2099
3140.54 2025
3141.07 2112
3141.60 1989
3142.13 2120
3142.66 2011
3143.18 1966
3143.71 1929
3144.24 2028
3144.77 2080
3145.30 2237
3145.83 2427
3146.36 2497
3146.89 2657
3147.41 2584
3147.94 2486
3148.47 2536
3149.00 2703
3149.53 2834
3150.06 2647
3150.59 2578
3151.12 2432
3151.65 2515
3152.18 2471
3152.71 2375
3153.24 2350
3153.77 2360
3154.30 2253
3154.82 2433
3155.35 2262
3155.88 2329
3156.41 2452
3156.94 2311
3157.47 2277
3158.00 2300
3158.53 2314
3159.06 2413
3159.59 2351
3160.12 2294
3160.65 2213
3161.18 2097
3161.71 2129
3162.24 2121
3162.77 2199
3163.30 2042
3163.83 2078
3164.37 2088
3164.90 2058
3165.43 2212
3165.96 2099
3166.49 2100
3167.02 2002
3167.55 2077
3168.08 2122
3168.61 2117
3169.14 2055
3169.67 1991
3170.20 1941
3170.73 1890
3171.26 1913
3171.80 2019
3172.33 2202
3172.86 2164
3173.39 2093
3173.92 2214
3174.45 2116
3174.98 2112
3175.51 2216
3176.05 2385
3176.58 2130
3177.11 2455
3177.64 2302
3178.17 2121
3178.70 2050
3179.23 2153
3179.77 2238
3180.30 2183
3180.83 2139
3181.36 2011
3181.89 1948
3182.43 2176
3182.96 2141
3183.49 1927
3184.02 2100
3184.55 2076
3185.09 2019
3185.62 1949
3186.15 1904
3186.68 2039
3187.21 1902
3187.75 1871
3188.28 1942
3188.81 2062
3189.34 2013
3189.88 1940
3190.41 1932
3190.94 2018
3191.47 2054
3192.01 2192
3192.54 2162
3193.07 2080
3193.61 2103
3194.14 2175
3194.67 2041
3195.20 2284
3195.74 2120
3196.27 2176
3196.80 2142
3197.34 2106
3197.87 2209
3198.40 2160
3198.94 2202
3199.47 2182
3200.00 2297
3200.54 2453
3201.07 2423
3201.60 2382
3202.14 2454
3202.67 2421
3203.21 2444
3203.74 2413
3204.27 2426
3204.81 2586
3205.34 2508
3205.87 2489
3206.41 2545
3206.94 2705
3207.48 2620
3208.01 3049
3208.54 3224
3209.08 3056
3209.61 3231
3210.15 3317
3210.68 3526
3211.22 3575
3211.75 3449
3212.28 3267
3212.82 3464
3213.35 3184
3213.89 3341
3214.42 2900
3214.96 2776
3215.49 2914
3216.03 2762
3216.56 2649
3217.10 2604
3217.63 2621
3218.17 2642
3218.70 2660
3219.24 2844
3219.77 2714
3220.31 2777
3220.84 2778
3221.38 2822
3221.91 2909
3222.45 2793
3222.98 2777
3223.52 2684
3224.05 2838
3224.59 2859
3225.12 2825
3225.66 2838
3226.19 2706
3226.73 2620
3227.27 2560
3227.80 2472
3228.34 2569
3228.87 2501
3229.41 2379
3229.94 2331
3230.48 2353
3231.02 2318
3231.55 2400
3232.09 2432
3232.62 2431
3233.16 2385
3233.70 2446
3234.23 2467
3234.77 2455
3235.31 2585
3235.84 2824
3236.38 2797
3236.91 2798
3237.45 3065
3237.99 3082
3238.52 2855
3239.06 2920
3239.60 2948
3240.13 2831
3240.67 2930
3241.21 2939
3241.75 3009
3242.28 3038
3242.82 2755
3243.36 2605
3243.89 2610
3244.43 2754
3244.97 2663
3245.50 2696
3246.04 2711
3246.58 2513
3247.12 2457
3247.65 2571
3248.19 2672
3248.73 2681
3249.27 2654
3249.80 2725
3250.34 2779
3250.88 2579
3251.42 2551
3251.95 2736
3252.49 2786
3253.03 2889
3253.57 2735
3254.11 2978
3254.64 2945
3255.18 3179
3255.72 2947
3256.26 2962
3256.80 3104
3257.33 3111
3257.87 3338
3258.41 3322
3258.95 3660
3259.49 3855
3260.02 3866
3260.56 4229
3261.10 4512
3261.64 4500
3262.18 4874
3262.72 5473
3263.26 5512
3263.79 5671
3264.33 5977
3264.87 6575
3265.41 6810
3265.95 7346
3266.49 7765
3267.03 7505
3267.57 7521
3268.11 6957
3268.64 6441
3269.18 6434
3269.72 5820
3270.26 5195
3270.80 5144
3271.34 4372
3271.88 3977
3272.42 3716
3272.96 3190
3273.50 3153
3274.04 3076
3274.58 3317
3275.12 3276
3275.66 3275
3276.20 3175
3276.74 3086
3277.28 3151
3277.82 3384
3278.36 3468
3278.90 3470
3279.44 3412
3279.98 3304
3280.52 3293
3281.06 2982
3281.60 3165
3282.14 3390
3282.68 3365
3283.22 3346
3283.76 3422
3284.30 3357
3284.84 3332
3285.38 3368
3285.92 3275
3286.46 3445
3287.00 3395
3287.54 3482
3288.08 3518
3288.62 3655
3289.16 3789
3289.70 3579
3290.24 3663
3290.79 3593
3291.33 3895
3291.87 4251
3292.41 4695
3292.95 4765
3293.49 5195
3294.03 5458
3294.57 5417
3295.11 5683
3295.66 5876
3296.20 5927
3296.74 5918
3297.28 5504
3297.82 5233
3298.36 5213
3298.90 4899
3299.45 4659
3299.99 4496
3300.53 4223
3301.07 3837
3301.61 3634
3302.16 3625
3302.70 3414
3303.24 3658
3303.78 3683
3304.32 3387
3304.87 3452
3305.41 3322
3305.95 3197
3306.49 3191
3307.03 3080
3307.58 2961
3308.12 3056
3308.66 3014
3309.20 2820
3309.75 2847
3310.29 3132
3310.83 3007
3311.37 3084
3311.92 3103
3312.46 3393
3313.00 3245
3313.54 3231
3314.09 3313
3314.63 3668
3315.17 3631
3315.72 3676
3316.26 4022
3316.80 4097
3317.35 4265
3317.89 4312
3318.43 4214
3318.97 4480
3319.52 4596
3320.06 4572
3320.60 4717
3321.15 4745
3321.69 4728
3322.23 4777
3322.78 4768
3323.32 4886
3323.87 4706
3324.41 4458
3324.95 4335
3325.50 4490
3326.04 4062
3326.58 4009
3327.13 4067
3327.67 4142
3328.22 4007
3328.76 4274
3329.30 4333
3329.85 4663
3330.39 5367
3330.94 6877
3331.48 8665
3332.03 10729
3332.57 13150
3333.11 15286
3333.66 17143
3334.20 19172
3334.75 20274
3335.29 21369
3335.84 22371
3336.38 22670
3336.93 22801
3337.47 22481
3338.02 21720
3338.56 19880
3339.11 17984
3339.65 15849
3340.20 13517
3340.74 10891
3341.29 8998
3341.83 7779
3342.38 6482
3342.92 5431
3343.47 4959
3344.01 4616
3344.56 4361
3345.10 4054
3345.65 4052
3346.19 3841
3346.74 3825
3347.28 3502
3347.83 3749
3348.38 3582
3348.92 3682
3349.47 3712
3350.01 3656
3350.56 3405
3351.10 3613
3351.65 3599
3352.20 3616
3352.74 3779
3353.29 3448
3353.83 3434
3354.38 3334
3354.93 3413
3355.47 3506
3356.02 3171
3356.56 2938
3357.11 2926
3357.66 2886
3358.20 2913
3358.75 2912
3359.30 2830
3359.84 2942
3360.39 3100
3360.94 3108
3361.48 3203
3362.03 2935
3362.58 3127
3363.12 3111
3363.67 2992
3364.22 3064
3364.76 3050
3365.31 3264
3365.86 3129
3366.41 3106
3366.95 3040
3367.50 3049
3368.05 3207
3368.59 3261
3369.14 3407
3369.69 3352
3370.24 3487
3370.78 3461
3371.33 3561
3371.88 3849
3372.43 3728
3372.97 3657
3373.52 3937
3374.07 4060
3374.62 4046
3375.17 3645
3375.71 3531
3376.26 3557
3376.81 3479
3377.36 3378
3377.91 3225
3378.45 2830
3379.00 2819
3379.55 2848
3380.10 2735
3380.65 2669
3381.19 2657
3381.74 2580
3382.29 2601
3382.84 2659
3383.39 2577
3383.94 2519
3384.49 2408
3385.03 2540
3385.58 2519
3386.13 2630
3386.68 2576
3387.23 2453
3387.78 2362
3388.33 2339
3388.88 2452
3389.42 2298
3389.97 2385
3390.52 2356
3391.07 2419
3391.62 2549
3392.17 2169
3392.72 2273
3393.27 2108
3393.82 2131
3394.37 2224
3394.92 2295
3395.47 2190
3396.02 2192
3396.57 2171
3397.11 2217
3397.66 2317
3398.21 2348
3398.76 2244
3399.31 2194
3399.86 2298
3400.41 2192
3400.96 2112
3401.51 2179
3402.06 2198
3402.61 1951
3403.16 2251
3403.71 2165
3404.26 1981
3404.81 2116
3405.36 2234
3405.91 2241
3406.46 2209
3407.02 2217
3407.57 2146
3408.12 2208
3408.67 2301
3409.22 2219
3409.77 2313
3410.32 2290
3410.87 2508
3411.42 2548
3411.97 2479
3412.52 2586
3413.07 2517
3413.62 2439
3414.17 2425
3414.73 2250
3415.28 2466
3415.83 2518
3416.38 2473
3416.93 2545
3417.48 2123
3418.03 2152
3418.58 2243
3419.14 2268
3419.69 2155
3420.24 2270
3420.79 2314
3421.34 2108
3421.89 2165
3422.44 2431
3423.00 2632
3423.55 2300
3424.10 2244
3424.65 2223
3425.20 2371
3425.76 2359
3426.31 2204
3426.86 2191
3427.41 2132
3427.96 2083
3428.52 2152
3429.07 2041
3429.62 1943
3430.17 2097
3430.72 2300
3431.28 2389
3431.83 2244
3432.38 2101
3432.93 2356
3433.49 2129
3434.04 2130
3434.59 2221
3435.14 2197
3435.70 2222
3436.25 2135
3436.80 2195
3437.36 2196
3437.91 2220
3438.46 2553
3439.01 2464
3439.57 2605
3440.12 2529
3440.67 2357
3441.23 2476
3441.78 2481
3442.33 2343
3442.89 2218
3443.44 2017
3443.99 2181
3444.55 2320
3445.10 2313
3445.65 2299
3446.21 2257
3446.76 2170
3447.31 2171
3447.87 1952
3448.42 1957
3448.98 1876
3449.53 2108
3450.08 2067
3450.64 1970
3451.19 1999
3451.75 1893
3452.30 1940
3452.85 1924
3453.41 2126
3453.96 2140
3454.52 2184
3455.07 2114
3455.62 1967
3456.18 1920
3456.73 2064
3457.29 2239
3457.84 2042
3458.40 2104
3458.95 2211
3459.51 2125
3460.06 2132
3460.62 2343
3461.17 2228
3461.72 1962
3462.28 2053
3462.83 2260
3463.39 2304
3463.94 2444
3464.50 2247
3465.05 2312
3465.61 2394
3466.17 2490
3466.72 2222
3467.28 2357
3467.83 2215
3468.39 2210
3468.94 2284
3469.50 2208
3470.05 2328
3470.61 2289
3471.16 2414
3471.72 2476
3472.27 2333
3472.83 2236
3473.39 2475
3473.94 2324
3474.50 2286
3475.05 2523
3475.61 2586
3476.17 2603
3476.72 2607
3477.28 2855
3477.83 2640
3478.39 2777
3478.95 2962
3479.50 2814
3480.06 2826
3480.61 3017
3481.17 3140
3481.73 3020
3482.28 2848
3482.84 3061
3483.40 2862
3483.95 2835
3484.51 2768
3485.07 2760
3485.62 2756
3486.18 2904
3486.74 3068
3487.29 3158
3487.85 3255
3488.41 3519
3488.97 4302
3489.52 4431
3490.08 4873
3490.64 5571
3491.19 6011
3491.75 5809
3492.31 6007
3492.87 6145
3493.42 5809
3493.98 5532
3494.54 5635
3495.09 5739
3495.65 5255
3496.21 5175
3496.77 5651
3497.33 5778
3497.88 5424
3498.44 6015
3499.00 6386
3499.56 6494
3500.11 6720
3500.67 6790
3501.23 6617
3501.79 6429
3502.35 6608
3502.90 6383
3503.46 6254
3504.02 6511
3504.58 6752
3505.14 6789
3505.70 6357
3506.25 6406
3506.81 5896
3507.37 5437
3507.93 5318
3508.49 5005
3509.05 4613
3509.61 4224
3510.16 3913
3510.72 3755
3511.28 3377
3511.84 3256
3512.40 3338
3512.96 2791
3513.52 2574
3514.08 2575
3514.63 2536
3515.19 2483
3515.75 2478
3516.31 2439
3516.87 2428
3517.43 2505
3517.99 2568
3518.55 2508
3519.11 2452
3519.67 2634
3520.23 2724
3520.79 2724
3521.35 2747
3521.91 2766
3522.47 2506
3523.03 2531
3523.59 2873
3524.15 2865
3524.71 2722
3525.26 2529
3525.82 2541
3526.38 2554
3526.94 2654
3527.50 2445
3528.07 2066
3528.63 2191
3529.19 2061
3529.75 2382
3530.31 2366
3530.87 2321
3531.43 2081
3531.99 2173
3532.55 2128
3533.11 2386
3533.67 2555
3534.23 2376
3534.79 2396
3535.35 2338
3535.91 2250
3536.47 2383
3537.03 2533
3537.59 2514
3538.15 2470
3538.72 2275
3539.28 2214
3539.84 2293
3540.40 2347
3540.96 2396
3541.52 2404
3542.08 2533
3542.64 2474
3543.20 2401
3543.77 2282
3544.33 2313
3544.89 2222
3545.45 2256
3546.01 2080
3546.57 2253
3547.14 2130
3547.70 2146
3548.26 2142
3548.82 2078
3549.38 2084
3549.94 2097
3550.51 2004
3551.07 1925
3551.63 2008
3552.19 2054
3552.75 2002
3553.32 2078
3553.88 2052
3554.44 1919
3555.00 1848
3555.56 1991
3556.13 1951
3556.69 1939
3557.25 1947
3557.81 2156
3558.38 2093
3558.94 2028
3559.50 2022
3560.06 2184
3560.63 1971
3561.19 1907
3561.75 1849
3562.32 2091
3562.88 2088
3563.44 2124
3564.00 2233
3564.57 2090
3565.13 2006
3565.69 2001
3566.26 1935
3566.82 1770
3567.38 1829
3567.95 1959
3568.51 1955
3569.07 1980
3569.64 1913
3570.20 2056
3570.76 1945
3571.33 1976
3571.89 1826
3572.45 1904
3573.02 1841
3573.58 2020
3574.15 2100
3574.71 2030
3575.27 2147
3575.84 2095
3576.40 2264
3576.96 2229
3577.53 2234
3578.09 2196
3578.66 2179
3579.22 2117
3579.79 2071
3580.35 2056
3580.91 1985
3581.48 1929
3582.04 1823
3582.61 1836
3583.17 1947
3583.74 1944
3584.30 1779
3584.87 1764
3585.43 1862
3585.99 1941
3586.56 1849
3587.12 1894
3587.69 2086
3588.25 1979
3588.82 1769
3589.38 2125
3589.95 1952
3590.51 1835
3591.08 1886
3591.64 1942
3592.21 2067
3592.77 1865
3593.34 2054
3593.91 1973
3594.47 2129
3595.04 2179
3595.60 1977
3596.17 2173
3596.73 2170
3597.30 2183
3597.86 2110
3598.43 2048
3599.00 2068
3599.56 2136
3600.13 2076
3600.69 2085
3601.26 1855
3601.82 2050
3602.39 2072
3602.96 2041
3603.52 2110
3604.09 1907
3604.65 2058
3605.22 1894
3605.79 1923
3606.35 1909
3606.92 1762
3607.49 1926
3608.05 1731
3608.62 1775
3609.19 1893
3609.75 1705
3610.32 1697
3610.89 1735
3611.45 1810
3612.02 1704
3612.59 1843
3613.15 1980
3613.72 1905
3614.29 2013
3614.85 2310
3615.42 2438
3615.99 2531
3616.55 2848
3617.12 2954
3617.69 2962
3618.26 2916
3618.82 3080
3619.39 3066
3619.96 2901
3620.53 2790
3621.09 2747
3621.66 2640
3622.23 2488
3622.80 2318
3623.36 2072
3623.93 2094
3624.50 2094
3625.07 1930
3625.63 1829
3626.20 1908
3626.77 1942
3627.34 1819
3627.91 1869
3628.47 1900
3629.04 1847
3629.61 1947
3630.18 2073
3630.75 1932
3631.31 1821
3631.88 1941
3632.45 1866
3633.02 1756
3633.59 1982
3634.16 2011
3634.73 1955
3635.29 1907
3635.86 1870
3636.43 1733
3637.00 1796
3637.57 2208
3638.14 2187
3638.71 2159
3639.28 2203
3639.84 2484
3640.41 2561
3640.98 2608
3641.55 2638
3642.12 2663
3642.69 2937
3643.26 2802
3643.83 2733
3644.40 2509
3644.97 2431
3645.54 2492
3646.11 2415
3646.67 2218
3647.24 2293
3647.81 2411
3648.38 2278
3648.95 2396
3649.52 2345
3650.09 2159
3650.66 2204
3651.23 2350
3651.80 2208
3652.37 2227
3652.94 2455
3653.51 2364
3654.08 2429
3654.65 2537
3655.22 2373
3655.79 2299
3656.36 2518
3656.93 2520
3657.50 2603
3658.07 2509
3658.64 2580
3659.21 2693
3659.78 2773
3660.35 2764
3660.93 2518
3661.50 2553
3662.07 2809
3662.64 2673
3663.21 2514
3663.78 2560
3664.35 2585
3664.92 2497
3665.49 2220
3666.06 2379
3666.63 2470
3667.20 2352
3667.78 2360
3668.35 2412
3668.92 2210
3669.49 2186
3670.06 2268
3670.63 2364
3671.20 2604
3671.77 2462
3672.35 2293
3672.92 2367
3673.49 2530
3674.06 2332
3674.63 2342
3675.20 2468
3675.78 2393
3676.35 2342
3676.92 2358
3677.49 2366
3678.06 2250
3678.64 2173
3679.21 2388
3679.78 2215
3680.35 2110
3680.92 2134
3681.50 2005
3682.07 1979
3682.64 2140
3683.21 2079
3683.79 1980
3684.36 2125
3684.93 2240
3685.50 2202
3686.07 2286
3686.65 2370
3687.22 2553
3687.79 2715
3688.37 2933
3688.94 2845
3689.51 2739
3690.08 2734
3690.66 2815
3691.23 2723
3691.80 2560
3692.38 2359
3692.95 2413
3693.52 2222
3694.10 2186
3694.67 2037
3695.24 2168
3695.81 2155
3696.39 2130
3696.96 2119
3697.54 2045
3698.11 2155
3698.68 2374
3699.26 2039
3699.83 2053
3700.40 2180
3700.98 2154
3701.55 2165
3702.12 2094
3702.70 2179
3703.27 2192
3703.85 2204
3704.42 2007
3704.99 2092
3705.57 2105
3706.14 2055
3706.72 2060
3707.29 2227
3707.86 2230
3708.44 2208
3709.01 2159
3709.59 2355
3710.16 2313
3710.74 2181
3711.31 2096
3711.89 2138
3712.46 2150
3713.03 2117
3713.61 2183
3714.18 2129
3714.76 2108
3715.33 1969
3715.91 2004
3716.48 2076
3717.06 1997
3717.63 1850
3718.21 1868
3718.78 1911
3719.36 1970
3719.93 1959
3720.51 1921
3721.08 1982
3721.66 1972
3722.23 1913
3722.81 1879
3723.39 1801
3723.96 1722
3724.54 1866
3725.11 1902
3725.69 2012
3726.26 1981
3726.84 2041
3727.41 1860
3727.99 1833
3728.57 2050
3729.14 2017
3729.72 2188
3730.29 2289
3730.87 2289
3731.45 2428
3732.02 2456
3732.60 2302
3733.17 2358
3733.75 2410
3734.33 2297
3734.90 2315
3735.48 2306
3736.06 2041
3736.63 2129
3737.21 2064
3737.79 1936
3738.36 1873
3738.94 2048
3739.52 1999
3740.09 1935
3740.67 1907
3741.25 1909
3741.82 1980
3742.40 1971
3742.98 2045
3743.55 1978
3744.13 1921
3744.71 2063
3745.28 2211
3745.86 2172
3746.44 1974
3747.02 2016
3747.59 2039
3748.17 1676
3748.75 1935
3749.33 1936
3749.90 1807
3750.48 1875
3751.06 1835
3751.64 1811
3752.21 1824
3752.79 1682
3753.37 1708
3753.95 1843
3754.52 1694
3755.10 1702
3755.68 1780
3756.26 1783
3756.84 1709
3757.41 1629
3757.99 1662
3758.57 1691
3759.15 1891
3759.73 1755
3760.31 1835
3760.88 1907
3761.46 1997
3762.04 2029
3762.62 2069
3763.20 2014
3763.78 1891
3764.35 2040
3764.93 1916
3765.51 1917
3766.09 1903
3766.67 1769
3767.25 1878
3767.83 1874
3768.41 1827
3768.99 1809
3769.56 1897
3770.14 1749
3770.72 1862
3771.30 1879
3771.88 1934
3772.46 1848
3773.04 2023
3773.62 1819
3774.20 1809
3774.78 1683
3775.36 1688
3775.94 1690
3776.52 1550
3777.10 1605
3777.67 1712
3778.25 1806
3778.83 1885
3779.41 1724
3779.99 1755
3780.57 1594
3781.15 1758
3781.73 1880
3782.31 1959
3782.89 1861
3783.47 1968
3784.05 1889
3784.63 1843
3785.21 1795
3785.79 1792
3786.37 1679
3786.95 1713
3787.54 1695
3788.12 1688
3788.70 1885
3789.28 1735
3789.86 1869
3790.44 1766
3791.02 1878
3791.60 1901
3792.18 1895
3792.76 1815
3793.34 1778
3793.92 1830
3794.50 1812
3795.08 1814
3795.66 1857
3796.25 1701
3796.83 1722
3797.41 1808
3797.99 1774
3798.57 1879
3799.15 1814
3799.73 1812
3800.31 2024
3800.90 2130
3801.48 1946
3802.06 1961
3802.64 2121
3803.22 2048
3803.80 2042
3804.39 1942
3804.97 2152
3805.55 2368
3806.13 2059
3806.71 2225
3807.29 2181
3807.88 2177
3808.46 2414
3809.04 2389
3809.62 2249
3810.20 2130
3810.79 2193
3811.37 2207
3811.95 2276
3812.53 2398
3813.12 2379
3813.70 2444
3814.28 2348
3814.86 2525
3815.45 2583
3816.03 2527
3816.61 2162
3817.19 2105
3817.78 2073
3818.36 2025
3818.94 1950
3819.52 1943
3820.11 1804
3820.69 1736
3821.27 1847
3821.86 1853
3822.44 1944
3823.02 1927
3823.61 1916
3824.19 1951
3824.77 1765
3825.36 1799
3825.94 1799
3826.52 1865
3827.11 1865
3827.69 1783
3828.27 1702
3828.86 1610
3829.44 1732
3830.02 1754
3830.61 1789
3831.19 1709
3831.77 1828
3832.36 1781
3832.94 1695
3833.53 1662
3834.11 1750
3834.69 1691
3835.28 1774
3835.86 1697
3836.45 1747
3837.03 1803
3837.61 1687
3838.20 1693
3838.78 1601
3839.37 1685
3839.95 1695
3840.54 1625
3841.12 1663
3841.70 1614
3842.29 1656
3842.87 1756
3843.46 1656
3844.04 1628
3844.63 1637
3845.21 1628
3845.80 1715
3846.38 1662
3846.97 1724
3847.55 1754
3848.14 1545
3848.72 1652
3849.31 1642
3849.89 1677
3850.48 1644
3851.06 1745
3851.65 1706
3852.23 1698
3852.82 1789
3853.40 1735
3853.99 1775
3854.58 1863
3855.16 1701
3855.75 1826
3856.33 1829
3856.92 1927
3857.50 1833
3858.09 1876
3858.68 2003
3859.26 2250
3859.85 2281
3860.43 2405
3861.02 2339
3861.60 2378
3862.19 2333
3862.78 2237
3863.36 2185
3863.95 2380
3864.54 2434
3865.12 2339
3865.71 2175
3866.29 1993
3866.88 2000
3867.47 2087
3868.05 1989
3868.64 1847
3869.23 1788
3869.81 1799
3870.40 1800
3870.99 1790
3871.57 1866
3872.16 1876
3872.75 1853
3873.33 1996
3873.92 1973
3874.51 2104
3875.10 2117
3875.68 2055
3876.27 1902
3876.86 1946
3877.44 1993
3878.03 2034
3878.62 1957
3879.21 1824
3879.79 1941
3880.38 1962
3880.97 1781
3881.56 1660
3882.14 1750
3882.73 1633
3883.32 1754
3883.91 1690
3884.49 1698
3885.08 1699
3885.67 1768
3886.26 1830
3886.85 1914
3887.43 1716
3888.02 1769
3888.61 1898
3889.20 2136
3889.79 2013
3890.38 2214
3890.96 2112
3891.55 2012
3892.14 2046
3892.73 2161
3893.32 2125
3893.91 1943
3894.49 1884
3895.08 2028
3895.67 2060
3896.26 2063
3896.85 1834
3897.44 1849
3898.03 1716
3898.61 1925
3899.20 1948
3899.79 2063
3900.38 1853
3900.97 1812
3901.56 1795
3902.15 1912
3902.74 1728
3903.33 1806
3903.92 1910
3904.51 1799
3905.09 1854
3905.68 1876
3906.27 1926
3906.86 1868
3907.45 1950
3908.04 1767
3908.63 1893
3909.22 1740
3909.81 1721
3910.40 1713
3910.99 1725
3911.58 1585
3912.17 1588
3912.76 1586
3913.35 1651
3913.94 1691
3914.53 1765
3915.12 1899
3915.71 1754
3916.30 1654
3916.89 1765
3917.48 1733
3918.07 1724
3918.66 1731
3919.25 1774
3919.84 1825
3920.43 1675
3921.02 1746
3921.61 1807
3922.20 1851
3922.80 1716
3923.39 1780
3923.98 1709
3924.57 1602
3925.16 1757
3925.75 1552
3926.34 1617
3926.93 1624
3927.52 1634
3928.11 1619
3928.70 1700
3929.30 1681
3929.89 1709
3930.48 1626
3931.07 1557
3931.66 1658
3932.25 1635
3932.84 1677
3933.44 1647
3934.03 1579
3934.62 1589
3935.21 1545
3935.80 1474
3936.39 1463
3936.98 1534
3937.58 1484
3938.17 1535
3938.76 1667
3939.35 1674
3939.94 1701
3940.54 1747
3941.13 1739
3941.72 1716
3942.31 1667
3942.90 1761
3943.50 1644
3944.09 1688
3944.68 1738
3945.27 1716
3945.87 1669
3946.46 1759
3947.05 1609
3947.64 1660
3948.24 1661
3948.83 1466
3949.42 1595
3950.01 1688
3950.61 1601
3951.20 1743
3951.79 1723
3952.39 1697
3952.98 1603
3953.57 1688
3954.16 1605
3954.76 1721
3955.35 1790
3955.94 1886
3956.54 1719
3957.13 1943
3957.72 1914
3958.32 1843
3958.91 1773
3959.50 1887
3960.10 1929
3960.69 1721
3961.28 1757
3961.88 1786
3962.47 1908
3963.07 1746
3963.66 1698
3964.25 1801
3964.85 2003
3965.44 1858
3966.03 1795
3966.63 1737
3967.22 1855
3967.82 1721
3968.41 1670
3969.00 1888
3969.60 1900
3970.19 1680
3970.79 1739
3971.38 1669
3971.98 1668
3972.57 1834
3973.17 1950
3973.76 1756
3974.35 1823
3974.95 1921
3975.54 1936
3976.14 1949
3976.73 1985
3977.33 2020
3977.92 1976
3978.52 1940
3979.11 2076
3979.71 1990
3980.30 1914
3980.90 2000
3981.49 1979
3982.09 1849
3982.68 1844
3983.28 1876
3983.87 2051
3984.47 1932
3985.06 1862
3985.66 2017
3986.25 1917
3986.85 2109
3987.45 1975
3988.04 1840
3988.64 1981
3989.23 2052
3989.83 1897
3990.42 1877
3991.02 1875
3991.62 1930
3992.21 1950
3992.81 2153
3993.40 2139
3994.00 2120
3994.60 1944
3995.19 2005
3995.79 1936
3996.38 2151
3996.98 2075
3997.58 2114
3998.17 2035
3998.77 1976
3999.37 1990
3999.96 1996
4000.56 1901
4001.15 1752
4001.75 1731
4002.35 1795
4002.94 1931
4003.54 1945
4004.14 1920
4004.73 1975
4005.33 2155
4005.93 2096
4006.53 2125
4007.12 2253
4007.72 2198
4008.32 2223
4008.91 2160
4009.51 2146
4010.11 2073
4010.71 2051
4011.30 2041
4011.90 2109
4012.50 2168
4013.10 2173
4013.69 2087
4014.29 2187
4014.89 2226
4015.49 2213
4016.08 2466
4016.68 2470
4017.28 2482
4017.88 2164
4018.47 2204
4019.07 2180
4019.67 2030
4020.27 2066
4020.87 2056
4021.46 2013
4022.06 2033
4022.66 1944
4023.26 2028
4023.86 2116
4024.45 1988
4025.05 2094
4025.65 2089
4026.25 2145
4026.85 2156
4027.45 2164
4028.05 2149
4028.64 2077
4029.24 2205
4029.84 2188
4030.44 2101
4031.04 2187
4031.64 2269
4032.24 2215
4032.84 2170
4033.43 2141
4034.03 1983
4034.63 1881
4035.23 2064
4035.83 2034
4036.43 1719
4037.03 1922
4037.63 1814
4038.23 1964
4038.83 1867
4039.43 1877
4040.03 1904
4040.63 1802
4041.22 1668
4041.82 1611
4042.42 1720
4043.02 1643
4043.62 1734
4044.22 1901
4044.82 1719
4045.42 1699
4046.02 1707
4046.62 1619
4047.22 1699
4047.82 1752
4048.42 1641
4049.02 1825
4049.62 1760
4050.22 1890
4050.82 1886
4051.42 1984
4052.02 1868
4052.62 1995
4053.22 1947
4053.83 1864
4054.43 2092
4055.03 1958
4055.63 1765
4056.23 1914
4056.83 1845
4057.43 1696
4058.03 1776
4058.63 1781
4059.23 1656
4059.83 1595
4060.43 1601
4061.03 1488
4061.64 1543
4062.24 1558
4062.84 1487
4063.44 1649
4064.04 1628
4064.64 1529
4065.24 1752
4065.84 1599
4066.45 1485
4067.05 1566
4067.65 1574
4068.25 1594
4068.85 1680
4069.45 1690
4070.05 1729
4070.66 1676
4071.26 1545
4071.86 1651
4072.46 1621
4073.06 1692
4073.67 1673
4074.27 1559
4074.87 1660
4075.47 1568
4076.07 1570
4076.68 1799
4077.28 1904
4077.88 1718
4078.48 1597
4079.09 1514
4079.69 1697
4080.29 1579
4080.89 1455
4081.50 1608
4082.10 1629
4082.70 1528
4083.30 1508
4083.91 1543
4084.51 1484
4085.11 1522
4085.71 1452
4086.32 1408
4086.92 1629
4087.52 1653
4088.13 1547
4088.73 1568
4089.33 1622
4089.94 1651
4090.54 1611
4091.14 1571
4091.74 1531
4092.35 1607
4092.95 1534
4093.55 1532
4094.16 1604
4094.76 1708
4095.37 1720
4095.97 1541
4096.57 1651
4097.18 1605
4097.78 1436
4098.38 1616
4098.99 1688
4099.59 1650
4100.20 1560
4100.80 1489
4101.40 1490
4102.01 1395
4102.61 1613
4103.22 1748
4103.82 1572
4104.42 1281
4105.03 1395
4105.63 1422
4106.24 1479
4106.84 1464
4107.45 1483
4108.05 1489
4108.65 1461
4109.26 1566
4109.86 1611
4110.47 1574
4111.07 1630
4111.68 1661
4112.28 1632
4112.89 1706
4113.49 1712
4114.10 1581
4114.70 1614
4115.31 1648
4115.91 1689
4116.52 1627
4117.12 1656
4117.73 1650
4118.33 1622
4118.94 1622
4119.54 1652
4120.15 1818
4120.75 1756
4121.36 1733
4121.97 1629
4122.57 1624
4123.18 1689
4123.78 1657
4124.39 1669
4124.99 1652
4125.60 1634
4126.21 1671
4126.81 1695
4127.42 1707
4128.02 1652
4128.63 1594
4129.24 1659
4129.84 1548
4130.45 1638
4131.05 1607
4131.66 1643
4132.27 1880
4132.87 1755
4133.48 1759
4134.08 1772
4134.69 1733
4135.30 1840
4135.90 1853
4136.51 2016
4137.12 2081
4137.72 2061
4138.33 2027
4138.94 2016
4139.54 2154
4140.15 2226
4140.76 2144
4141.37 2269
4141.97 2157
4142.58 2075
4143.19 2201
4143.79 2069
4144.40 2058
4145.01 2008
4145.61 1933
4146.22 1680
4146.83 1700
4147.44 1644
4148.04 1816
4148.65 1641
4149.26 1624
4149.87 1596
4150.47 1632
4151.08 1674
4151.69 1741
4152.30 1538
4152.91 1541
4153.51 1559
4154.12 1596
4154.73 1644
4155.34 1594
4155.94 1519
4156.55 1518
4157.16 1590
4157.77 1617
4158.38 1624
4158.99 1457
4159.59 1571
4160.20 1664
4160.81 1674
4161.42 1705
4162.03 1823
4162.64 1966
4163.24 1727
4163.85 1905
4164.46 1943
4165.07 1777
4165.68 1881
4166.29 1906
4166.90 1869
4167.51 1696
4168.11 1956
4168.72 2102
4169.33 2030
4169.94 2018
4170.55 1946
4171.16 1752
4171.77 1814
4172.38 1717
4172.99 1697
4173.60 1758
4174.21 1736
4174.81 1779
4175.42 1812
4176.03 1674
4176.64 1845
4177.25 1909
4177.86 1832
4178.47 1814
4179.08 1930
4179.69 1801
4180.30 1850
4180.91 1919
4181.52 1785
4182.13 1625
4182.74 1689
4183.35 1672
4183.96 1679
4184.57 1728
4185.18 1510
4185.79 1668
4186.40 1655
4187.01 1638
4187.62 1656
4188.23 1705
4188.84 1669
4189.45 1672
4190.06 1854
4190.67 1886
4191.29 1866
4191.90 1846
4192.51 2071
4193.12 2046
4193.73 2154
4194.34 2340
4194.95 2258
4195.56 2109
4196.17 2084
4196.78 2095
4197.39 2227
4198.00 2183
4198.62 2092
4199.23 2006
4199.84 1886
4200.45 1953
4201.06 1998
4201.67 1987
4202.28 1783
4202.89 1756
4203.51 1674
4204.12 1792
4204.73 1775
4205.34 1703
4205.95 1880
4206.56 1857
4207.18 1745
4207.79 1757
4208.40 1837
4209.01 1832
4209.62 1718
4210.24 1870
4210.85 1903
4211.46 1922
4212.07 1789
4212.68 1802
4213.30 1797
4213.91 1886
4214.52 1974
4215.13 2139
4215.74 2027
4216.36 2046
4216.97 2124
4217.58 2121
4218.19 2230
4218.81 2214
4219.42 2465
4220.03 2646
4220.65 2532
4221.26 2939
4221.87 2869
4222.48 2817
4223.10 2989
4223.71 3019
4224.32 3070
4224.94 2888
4225.55 2959
4226.16 3077
4226.78 3328
4227.39 3439
4228.00 3554
4228.61 3453
4229.23 3319
4229.84 3364
4230.46 3161
4231.07 3478
4231.68 3558
4232.30 3617
4232.91 3864
4233.52 4207
4234.14 4336
4234.75 4409
4235.36 4570
4235.98 4438
4236.59 4414
4237.21 3794
4237.82 3878
4238.43 3573
4239.05 3040
4239.66 2926
4240.28 2647
4240.89 2556
4241.50 2430
4242.12 2388
4242.73 2473
4243.35 2281
4243.96 2291
4244.58 2352
4245.19 2437
4245.81 2270
4246.42 2269
4247.03 2212
4247.65 2253
4248.26 2321
4248.88 2255
4249.49 2155
4250.11 2308
4250.72 2304
4251.34 2232
4251.95 2073
4252.57 2013
4253.18 2091
4253.80 1961
4254.41 2023
4255.03 1956
4255.64 1745
4256.26 1830
4256.88 1894
4257.49 2025
4258.11 1896
4258.72 1889
4259.34 1976
4259.95 1860
4260.57 2020
4261.18 1739
4261.80 1774
4262.42 1758
4263.03 1796
4263.65 1771
4264.26 1830
4264.88 1985
4265.49 2017
4266.11 1868
4266.73 1872
4267.34 1918
4267.96 2036
4268.58 1871
4269.19 1815
4269.81 1789
4270.42 1925
4271.04 1901
4271.66 1854
4272.27 1903
4272.89 1775
4273.51 1856
4274.12 1834
4274.74 1822
4275.36 1885
4275.97 1960
4276.59 2041
4277.21 1869
4277.82 1817
4278.44 1985
4279.06 1815
4279.67 1722
4280.29 1807
4280.91 1797
4281.53 1548
4282.14 1651
4282.76 1699
4283.38 1767
4283.99 1650
4284.61 1682
4285.23 1679
4285.85 1724
4286.46 1666
4287.08 1710
4287.70 1783
4288.32 1602
4288.93 1713
4289.55 1732
4290.17 1682
4290.79 1724
4291.41 1669
4292.02 1698
4292.64 1649
4293.26 1720
4293.88 1656
4294.50 1735
4295.11 1698
4295.73 1602
4296.35 1681
4296.97 1618
4297.59 1711
4298.21 1666
4298.82 1711
4299.44 1717
4300.06 1649
4300.68 1642
4301.30 1767
4301.92 1894
4302.53 1751
4303.15 1739
4303.77 1665
4304.39 1849
4305.01 1697
4305.63 1560
4306.25 1540
4306.87 1823
4307.49 1710
4308.10 1601
4308.72 1619
4309.34 1704
4309.96 1640
4310.58 1680
4311.20 1596
4311.82 1594
4312.44 1662
4313.06 1706
4313.68 1636
4314.30 1679
4314.92 1802
4315.54 1761
4316.16 1861
4316.78 1776
4317.40 1963
4318.02 1829
4318.64 1829
4319.26 1837
4319.88 1909
4320.50 1967
4321.11 1824
4321.74 1872
4322.36 2058
4322.98 2055
4323.60 2147
4324.22 2001
4324.84 2153
4325.46 2203
4326.08 2154
4326.70 2195
4327.32 2325
4327.94 2060
4328.56 2028
4329.18 2089
4329.80 2116
4330.42 2217
4331.04 2187
4331.66 1961
4332.28 2060
4332.90 2003
4333.52 2097
4334.15 2202
4334.77 2287
4335.39 2483
4336.01 2535
4336.63 2708
4337.25 2983
4337.87 2991
4338.49 2957
4339.11 2848
4339.74 2883
4340.36 2932
4340.98 2770
4341.60 2807
4342.22 3183
4342.84 3506
4343.46 3885
4344.09 4630
4344.71 4781
4345.33 5296
4345.95 5369
4346.57 5874
4347.19 6109
4347.82 5706
4348.44 5153
4349.06 5020
4349.68 4677
4350.30 4533
4350.93 4165
4351.55 3377
4352.17 3100
4352.79 2876
4353.42 2716
4354.04 2641
4354.66 2535
4355.28 2386
4355.91 2668
4356.53 2411
4357.15 2362
4357.77 2342
4358.40 2361
4359.02 2362
4359.64 2271
4360.26 2299
4360.89 2290
4361.51 2176
4362.13 2341
4362.76 2347
4363.38 2233
4364.00 2342
4364.62 2336
4365.25 2143
4365.87 2147
4366.49 2019
4367.12 2056
4367.74 2022
4368.36 2018
4368.99 1913
4369.61 1741
4370.23 1744
4370.86 1781
4371.48 1841
4372.11 1770
4372.73 1876
4373.35 1665
4373.98 1701
4374.60 1833
4375.22 1755
4375.85 1848
4376.47 1939
4377.10 1907
4377.72 1946
4378.34 1957
4378.97 1764
4379.59 1805
4380.22 2004
4380.84 1961
4381.47 2021
4382.09 1852
4382.71 1791
4383.34 1861
4383.96 2013
4384.59 1856
4385.21 1716
4385.84 1723
4386.46 1616
4387.09 1716
4387.71 1693
4388.34 1637
4388.96 1681
4389.59 1571
4390.21 1654
4390.84 1679
4391.46 1802
4392.09 1703
4392.71 1740
4393.34 1701
4393.96 1714
4394.59 1678
4395.21 1718
4395.84 1639
4396.46 1738
4397.09 1738
4397.71 1698
4398.34 1669
4398.96 1607
4399.59 1687
4400.22 1634
4400.84 1754
4401.47 1927
4402.09 1690
4402.72 1656
4403.34 1630
4403.97 1687
4404.60 1668
4405.22 1732
4405.85 1796
4406.47 1794
4407.10 1785
4407.73 1689
4408.35 1655
4408.98 1615
4409.61 1742
4410.23 1729
4410.86 1581
4411.48 1641
4412.11 1685
4412.74 1612
4413.36 1659
4413.99 1795
4414.62 1744
4415.24 1697
4415.87 1627
4416.50 1775
4417.12 1765
4417.75 1702
4418.38 1810
4419.01 1816
4419.63 1781
4420.26 1559
4420.89 1558
4421.51 1571
4422.14 1486
4422.77 1514
4423.40 1644
4424.02 1503
4424.65 1518
4425.28 1471
4425.91 1521
4426.53 1528
4427.16 1392
4427.79 1416
4428.42 1399
4429.04 1446
4429.67 1456
4430.30 1390
4430.93 1404
4431.55 1448
4432.18 1493
4432.81 1580
4433.44 1642
4434.07 1785
4434.69 1549
4435.32 1529
4435.95 1612
4436.58 1541
4437.21 1516
4437.84 1533
4438.46 1492
4439.09 1425
4439.72 1447
4440.35 1496
4440.98 1536
4441.61 1536
4442.24 1413
4442.86 1509
4443.49 1669
4444.12 1611
4444.75 1637
4445.38 1617
4446.01 1605
4446.64 1662
4447.27 1719
4447.90 1737
4448.52 1708
4449.15 1715
4449.78 1821
4450.41 1524
4451.04 1531
4451.67 1658
4452.30 1690
4452.93 1687
4453.56 1702
4454.19 1799
4454.82 1896
4455.45 1786
4456.08 1761
4456.71 1841
4457.34 1629
4457.97 1666
4458.60 1603
4459.23 1676
4459.86 1478
4460.49 1298
4461.12 1460
4461.75 1467
4462.38 1519
4463.01 1502
4463.64 1419
4464.27 1346
4464.90 1353
4465.53 1390
4466.16 1455
4466.79 1544
4467.42 1488
4468.05 1517
4468.68 1607
4469.31 1492
4469.94 1446
4470.57 1425
4471.20 1402
4471.83 1328
4472.46 1482
4473.09 1454
4473.72 1474
4474.35 1526
4474.99 1448
4475.62 1452
4476.25 1439
4476.88 1405
4477.51 1493
4478.14 1442
4478.77 1492
4479.40 1544
4480.03 1524
4480.67 1494
4481.30 1527
4481.93 1633
4482.56 1705
4483.19 1620
4483.82 1607
4484.46 1612
4485.09 1562
4485.72 1585
4486.35 1579
4486.98 1627
4487.61 1721
4488.25 1598
4488.88 1524
4489.51 1549
4490.14 1525
4490.77 1670
4491.41 1553
4492.04 1488
4492.67 1462
4493.30 1564
4493.94 1629
4494.57 1723
4495.20 1786
4495.83 1595
4496.46 1514
4497.10 1410
4497.73 1568
4498.36 1592
4498.99 1851
4499.63 1970
4500.26 1950
4500.89 1831
4501.53 1814
4502.16 1954
4502.79 2069
4503.42 1905
4504.06 1762
4504.69 1869
4505.32 1755
4505.96 1775
4506.59 1916
4507.22 1778
4507.86 1725
4508.49 1756
4509.12 1692
4509.76 1606
4510.39 1834
4511.02 1637
4511.66 1666
4512.29 1525
4512.92 1736
4513.56 1750
4514.19 1622
4514.83 1465
4515.46 1546
4516.09 1625
4516.73 1429
4517.36 1522
4517.99 1589
4518.63 1473
4519.26 1459
4519.90 1430
4520.53 1507
4521.17 1510
4521.80 1473
4522.43 1501
4523.07 1444
4523.70 1466
4524.34 1491
4524.97 1577
4525.61 1469
4526.24 1606
4526.88 1763
4527.51 1723
4528.14 1809
4528.78 2051
4529.41 1911
4530.05 1972
4530.68 2073
4531.32 2139
4531.95 2305
4532.59 2413
4533.22 2221
4533.86 1981
4534.49 1975
4535.13 2004
4535.76 1850
4536.40 1744
4537.04 1804
4537.67 1689
4538.31 1735
4538.94 1561
4539.58 1814
4540.21 1661
4540.85 1543
4541.48 1346
4542.12 1580
4542.76 1660
4543.39 1555
4544.03 1543
4544.66 1624
4545.30 1597
4545.93 1612
4546.57 1628
4547.21 1709
4547.84 1789
4548.48 1821
4549.11 1660
4549.75 1769
4550.39 1778
4551.02 1712
4551.66 1721
4552.30 1671
4552.93 1690
4553.57 1644
4554.21 1623
4554.84 1611
4555.48 1496
4556.12 1554
4556.75 1632
4557.39 1616
4558.03 1732
4558.66 1571
4559.30 1473
4559.94 1405
4560.57 1612
4561.21 1568
4561.85 1509
4562.48 1465
4563.12 1488
4563.76 1520
4564.40 1528
4565.03 1655
4565.67 1675
4566.31 1611
4566.95 1590
4567.58 1546
4568.22 1546
4568.86 1520
4569.50 1484
4570.13 1652
4570.77 1597
4571.41 1547
4572.05 1508
4572.68 1557
4573.32 1516
4573.96 1454
4574.60 1475
4575.24 1444
4575.87 1522
4576.51 1458
4577.15 1556
4577.79 1478
4578.43 1523
4579.06 1506
4579.70 1447
4580.34 1431
4580.98 1366
4581.62 1411
4582.26 1557
4582.90 1585
4583.53 1509
4584.17 1591
4584.81 1597
4585.45 1779
4586.09 1632
4586.73 1638
4587.37 1556
4588.01 1757
4588.64 1750
4589.28 1668
4589.92 1934
4590.56 2077
4591.20 1935
4591.84 2055
4592.48 2012
4593.12 1858
4593.76 1841
4594.40 1809
4595.04 1558
4595.68 1739
4596.31 1659
4596.95 1818
4597.59 1674
4598.23 1741
4598.87 1663
4599.51 1718
4600.15 1565
4600.79 1595
4601.43 1771
4602.07 1705
4602.71 1648
4603.35 1649
4603.99 1792
4604.63 1754
4605.27 1799
4605.91 1846
4606.55 1781
4607.19 1817
4607.83 1922
4608.47 1843
4609.11 1783
4609.75 1785
4610.39 1680
4611.03 1665
4611.68 1764
4612.32 1766
4612.96 1817
4613.60 1805
4614.24 1669
4614.88 1696
4615.52 1715
4616.16 1661
4616.80 1622
4617.44 1628
4618.08 1705
4618.72 1614
4619.36 1665
4620.01 1522
4620.65 1558
4621.29 1457
4621.93 1577
4622.57 1542
4623.21 1581
4623.85 1540
4624.50 1483
4625.14 1376
4625.78 1476
4626.42 1633
4627.06 1540
4627.70 1463
4628.34 1494
4628.99 1476
4629.63 1553
4630.27 1589
4630.91 1556
4631.55 1572
4632.20 1534
4632.84 1449
4633.48 1481
4634.12 1592
4634.76 1760
4635.41 1742
4636.05 1578
4636.69 1663
4637.33 1834
4637.98 1967
4638.62 1952
4639.26 1907
4639.90 2010
4640.55 1916
4641.19 1986
4641.83 1987
4642.47 1741
4643.12 1676
4643.76 1710
4644.40 1645
4645.04 1633
4645.69 1716
4646.33 1728
4646.97 1736
4647.62 1658
4648.26 1608
4648.90 1661
4649.55 1720
4650.19 1572
4650.83 1711
4651.48 1784
4652.12 1650
4652.76 1754
4653.41 1853
4654.05 1799
4654.69 1832
4655.34 1686
4655.98 1664
4656.62 1618
4657.27 1451
4657.91 1613
4658.55 1493
4659.20 1522
4659.84 1643
4660.49 1613
4661.13 1655
4661.77 1677
4662.42 1540
4663.06 1449
4663.71 1544
4664.35 1551
4664.99 1320
4665.64 1420
4666.28 1590
4666.93 1513
4667.57 1424
4668.22 1526
4668.86 1484
4669.51 1396
4670.15 1473
4670.79 1452
4671.44 1489
4672.08 1442
4672.73 1697
4673.37 1554
4674.02 1594
4674.66 1494
4675.31 1502
4675.95 1712
4676.60 1748
4677.24 1666
4677.89 1623
4678.53 1589
4679.18 1731
4679.82 1635
4680.47 1485
4681.12 1645
4681.76 1687
4682.41 1622
4683.05 1503
4683.70 1578
4684.34 1578
4684.99 1526
4685.63 1534
4686.28 1659
4686.93 1575
4687.57 1582
4688.22 1502
4688.86 1317
4689.51 1319
4690.15 1462
4690.80 1657
4691.45 1622
4692.09 1732
4692.74 1591
4693.39 1449
4694.03 1513
4694.68 1636
4695.32 1512
4695.97 1553
4696.62 1609
4697.26 1680
4697.91 1849
4698.56 1766
4699.20 1833
4699.85 2074
4700.50 1748
4701.14 1886
4701.79 1953
4702.44 1833
4703.08 1679
4703.73 1675
4704.38 1600
4705.02 1511
4705.67 1606
4706.32 1666
4706.97 1740
4707.61 1525
4708.26 1554
4708.91 1702
4709.55 1731
4710.20 1609
4710.85 1551
4711.50 1653
4712.14 1558
4712.79 1504
4713.44 1546
4714.09 1588
4714.73 1589
4715.38 1500
4716.03 1527
4716.68 1595
4717.33 1653
4717.97 1728
4718.62 1702
4719.27 1618
4719.92 1560
4720.57 1704
4721.21 1557
4721.86 1673
4722.51 1793
4723.16 1688
4723.81 1787
4724.45 1759
4725.10 1749
4725.75 1802
4726.40 1712
4727.05 1751
4727.70 1766
4728.35 1758
4728.99 1681
4729.64 1637
4730.29 1727
4730.94 1742
4731.59 1523
4732.24 1545
4732.89 1388
4733.54 1583
4734.19 1535
4734.83 1487
4735.48 1535
4736.13 1528
4736.78 1797
4737.43 1833
4738.08 1659
4738.73 1806
4739.38 1760
4740.03 1817
4740.68 1812
4741.33 1696
4741.98 1719
4742.63 1750
4743.28 1771
4743.93 1647
4744.58 1662
4745.23 1788
4745.87 1694
4746.52 1682
4747.17 1780
4747.82 1744
4748.47 2024
4749.12 1936
4749.77 2026
4750.42 2285
4751.08 2079
4751.73 2100
4752.38 2338
4753.03 2236
4753.68 2303
4754.33 2166
4754.98 2168
4755.63 1853
4756.28 1919
4756.93 1855
4757.58 1699
4758.23 1800
4758.88 1953
4759.53 1649
4760.18 1742
4760.83 1812
4761.48 1726
4762.13 1661
4762.79 1665
4763.44 1869
4764.09 1933
4764.74 1865
4765.39 2084
4766.04 2060
4766.69 2105
4767.34 2127
4767.99 1992
4768.65 2024
4769.30 1929
4769.95 1854
4770.60 1662
4771.25 1634
4771.90 1575
4772.56 1686
4773.21 1618
4773.86 1546
4774.51 1664
4775.16 1716
4775.81 1704
4776.47 1672
4777.12 1746
4777.77 1603
4778.42 1703
4779.07 1719
4779.73 1707
4780.38 1706
4781.03 1781
4781.68 1731
4782.34 1704
4782.99 1714
4783.64 1707
4784.29 1694
4784.94 1629
4785.60 1650
4786.25 1659
4786.90 1633
4787.56 1601
4788.21 1733
4788.86 1731
4789.51 1533
4790.17 1684
4790.82 1688
4791.47 1671
4792.13 1787
4792.78 1580
4793.43 1586
4794.08 1612
4794.74 1641
4795.39 1728
4796.04 1564
4796.70 1622
4797.35 1508
4798.00 1552
4798.66 1579
4799.31 1524
4799.96 1504
4800.62 1517
4801.27 1542
4801.93 1587
4802.58 1528
4803.23 1614
4803.89 1607
4804.54 1590
4805.19 1447
4805.85 1483
4806.50 1461
4807.16 1588
4807.81 1509
4808.46 1557
4809.12 1581
4809.77 1502
4810.43 1526
4811.08 1551
4811.73 1635
4812.39 1682
4813.04 1515
4813.70 1602
4814.35 1751
4815.01 1609
4815.66 1471
4816.32 1728
4816.97 1743
4817.63 1591
4818.28 1800
4818.94 1866
4819.59 2039
4820.24 1994
4820.90 2004
4821.55 1902
4822.21 1958
4822.86 1781
4823.52 1821
4824.18 1806
4824.83 2056
4825.49 2104
4826.14 1997
4826.80 2037
4827.45 2171
4828.11 2063
4828.76 2001
4829.42 1921
4830.07 1957
4830.73 2005
4831.38 2252
4832.04 2196
4832.70 2241
4833.35 2198
4834.01 2226
4834.66 2227
4835.32 2252
4835.98 2390
4836.63 2311
4837.29 2402
4837.94 2265
4838.60 2155
4839.26 2503
4839.91 2470
4840.57 2392
4841.22 2312
4841.88 2571
4842.54 2482
4843.19 2501
4843.85 2416
4844.51 2169
4845.16 2204
4845.82 2331
4846.48 2394
4847.13 2783
4847.79 2947
4848.45 2907
4849.10 3184
4849.76 3126
4850.42 3079
4851.07 3312
4851.73 3042
4852.39 2881
4853.05 3023
4853.70 2845
4854.36 2946
4855.02 2987
4855.68 3015
4856.33 3128
4856.99 3068
4857.65 3290
4858.30 3570
4858.96 3372
4859.62 3134
4860.28 3128
4860.94 3220
4861.59 3110
4862.25 3153
4862.91 3066
4863.57 2894
4864.22 3005
4864.88 3143
4865.54 2973
4866.20 2949
4866.86 3047
4867.51 2964
4868.17 2953
4868.83 2908
4869.49 2849
4870.15 2743
4870.81 2701
4871.46 2467
4872.12 2431
4872.78 2469
4873.44 2383
4874.10 2518
4874.76 2369
4875.41 2408
4876.07 2320
4876.73 2151
4877.39 2326
4878.05 2306
4878.71 2288
4879.37 2212
4880.03 2224
4880.69 2285
4881.34 2170
4882.00 2120
4882.66 2047
4883.32 1991
4883.98 1920
4884.64 1875
4885.30 2001
4885.96 2049
4886.62 1963
4887.28 1969
4887.94 1937
4888.60 2065
4889.26 2369
4889.92 2371
4890.58 2218
4891.24 2160
4891.89 2173
4892.55 2207
4893.21 2087
4893.87 2122
4894.53 2036
4895.19 2109
4895.85 1991
4896.51 2100
4897.17 1980
4897.83 1999
4898.49 1883
4899.16 1788
4899.82 1768
4900.48 2037
4901.14 2025
4901.80 1904
4902.46 1981
4903.12 1884
4903.78 1743
4904.44 1939
4905.10 1925
4905.76 1745
4906.42 1816
4907.08 1816
4907.74 1771
4908.40 1805
4909.06 1773
4909.72 1706
4910.39 1543
4911.05 1650
4911.71 1591
4912.37 1634
4913.03 1818
4913.69 1665
4914.35 1524
4915.01 1560
4915.68 1664
4916.34 1708
4917.00 1522
4917.66 1534
4918.32 1571
4918.98 1582
4919.64 1710
4920.31 1661
4920.97 1597
4921.63 1495
4922.29 1604
4922.95 1501
4923.62 1534
4924.28 1718
4924.94 1581
4925.60 1589
4926.26 1664
4926.93 1682
4927.59 1547
4928.25 1484
4928.91 1621
4929.57 1683
4930.24 1638
4930.90 1771
4931.56 1635
4932.22 1689
4932.89 1648
4933.55 1536
4934.21 1608
4934.87 1662
4935.54 1593
4936.20 1518
4936.86 1609
4937.53 1671
4938.19 1653
4938.85 1491
4939.51 1475
4940.18 1711
4940.84 1767
4941.50 1583
4942.17 1625
4942.83 1547
4943.49 1473
4944.16 1561
4944.82 1488
4945.48 1422
4946.15 1471
4946.81 1500
4947.47 1516
4948.14 1487
4948.80 1411
4949.46 1474
4950.13 1455
4950.79 1576
4951.45 1416
4952.12 1431
4952.78 1431
4953.45 1349
4954.11 1429
4954.77 1569
4955.44 1406
4956.10 1344
4956.77 1493
4957.43 1530
4958.09 1484
4958.76 1492
4959.42 1473
4960.09 1518
4960.75 1486
4961.42 1606
4962.08 1626
4962.75 1589
4963.41 1521
4964.07 1564
4964.74 1632
4965.40 1642
4966.07 1629
4966.73 1508
4967.40 1578
4968.06 1504
4968.73 1512
4969.39 1493
4970.06 1551
4970.72 1617
4971.39 1546
4972.05 1601
4972.72 1424
4973.38 1524
4974.05 1585
4974.71 1493
4975.38 1522
4976.05 1434
4976.71 1541
4977.38 1524
4978.04 1502
4978.71 1387
4979.37 1291
4980.04 1355
4980.70 1561
4981.37 1617
4982.04 1470
4982.70 1361
4983.37 1357
4984.03 1402
4984.70 1428
4985.37 1303
4986.03 1375
4986.70 1364
4987.36 1272
4988.03 1342
4988.70 1467
4989.36 1421
4990.03 1378
4990.70 1538
4991.36 1433
4992.03 1472
4992.69 1429
4993.36 1341
4994.03 1366
4994.69 1289
4995.36 1301
4996.03 1301
4996.69 1377
4997.36 1373
4998.03 1321
4998.70 1320
4999.36 1404
5000.03 1340
5000.70 1257
5001.36 1342
5002.03 1355
5002.70 1321
5003.37 1344
5004.03 1283
5004.70 1352
5005.37 1551
5006.03 1503
5006.70 1427
5007.37 1377
5008.04 1338
5008.70 1482
5009.37 1430
5010.04 1505
5010.71 1391
5011.38 1367
5012.04 1571
5012.71 1480
5013.38 1311
5014.05 1521
5014.72 1378
5015.38 1321
5016.05 1302
5016.72 1440
5017.39 1485
5018.06 1556
5018.72 1572
5019.39 1831
5020.06 2071
5020.73 1883
5021.40 2031
5022.07 2153
5022.73 1968
5023.40 2016
5024.07 2101
5024.74 2090
5025.41 1988
5026.08 2046
5026.75 1947
5027.42 1781
5028.08 1620
5028.75 1641
5029.42 1627
5030.09 1469
5030.76 1461
5031.43 1395
5032.10 1503
5032.77 1467
5033.44 1387
5034.11 1400
5034.78 1431
5035.45 1415
5036.11 1334
5036.78 1398
5037.45 1367
5038.12 1389
5038.79 1351
5039.46 1293
5040.13 1293
5040.80 1510
5041.47 1433
5042.14 1437
5042.81 1409
5043.48 1398
5044.15 1437
5044.82 1421
5045.49 1563
5046.16 1603
5046.83 1527
5047.50 1480
5048.17 1555
5048.84 1519
5049.51 1410
5050.18 1449
5050.85 1497
5051.52 1354
5052.19 1297
5052.86 1299
5053.54 1237
5054.21 1283
5054.88 1494
5055.55 1380
5056.22 1378
5056.89 1357
5057.56 1461
5058.23 1503
5058.90 1366
5059.57 1444
5060.24 1441
5060.91 1349
5061.59 1340
5062.26 1444
5062.93 1368
5063.60 1373
5064.27 1440
5064.94 1460
5065.61 1442
5066.28 1440
5066.96 1419
5067.63 1408
5068.30 1324
5068.97 1426
5069.64 1371
5070.31 1309
5070.99 1486
5071.66 1311
5072.33 1384
5073.00 1356
5073.67 1424
5074.35 1395
5075.02 1385
5075.69 1351
5076.36 1350
5077.03 1366
5077.71 1390
5078.38 1512
5079.05 1608
5079.72 1367
5080.39 1433
5081.07 1501
5081.74 1492
5082.41 1511
5083.08 1547
5083.76 1529
5084.43 1437
5085.10 1455
5085.78 1476
5086.45 1468
5087.12 1560
5087.79 1544
5088.47 1533
5089.14 1731
5089.81 1617
5090.49 1711
5091.16 1720
5091.83 1608
5092.51 1774
5093.18 1679
5093.85 1626
5094.52 1657
5095.20 1616
5095.87 1537
5096.54 1568
5097.22 1592
5097.89 1537
5098.57 1450
5099.24 1358
5099.91 1409
5100.59 1365
5101.26 1457
5101.93 1491
5102.61 1376
5103.28 1412
5103.96 1444
5104.63 1414
5105.30 1422
5105.98 1450
5106.65 1567
5107.33 1478
5108.00 1484
5108.67 1441
5109.35 1397
5110.02 1391
5110.70 1328
5111.37 1409
5112.05 1416
5112.72 1456
5113.40 1416
5114.07 1392
5114.74 1390
5115.42 1327
5116.09 1506
5116.77 1552
5117.44 1716
5118.12 1790
5118.79 1659
5119.47 1598
5120.14 1649
5120.82 1520
5121.49 1421
5122.17 1552
5122.84 1487
5123.52 1472
5124.19 1513
5124.87 1451
5125.54 1499
5126.22 1398
5126.90 1338
5127.57 1371
5128.25 1473
5128.92 1448
5129.60 1424
5130.27 1470
5130.95 1492
5131.62 1493
5132.30 1449
5132.98 1481
5133.65 1465
5134.33 1537
5135.00 1453
5135.68 1517
5136.36 1547
5137.03 1549
5137.71 1422
5138.38 1496
5139.06 1512
5139.74 1593
5140.41 1485
5141.09 1485
5141.77 1519
5142.44 1485
5143.12 1430
5143.80 1368
5144.47 1338
5145.15 1284
5145.83 1248
5146.50 1284
5147.18 1305
5147.86 1322
5148.53 1314
5149.21 1230
5149.89 1325
5150.56 1373
5151.24 1437
5151.92 1480
5152.60 1432
5153.27 1212
5153.95 1182
5154.63 1397
5155.30 1391
5155.98 1355
5156.66 1381
5157.34 1439
5158.01 1379
5158.69 1297
5159.37 1292
5160.05 1233
5160.72 1414
5161.40 1350
5162.08 1372
5162.76 1373
5163.44 1485
5164.11 1506
5164.79 1420
5165.47 1519
5166.15 1412
5166.83 1419
5167.50 1404
5168.18 1374
5168.86 1404
5169.54 1418
5170.22 1317
5170.89 1335
5171.57 1402
5172.25 1312
5172.93 1311
5173.61 1381
5174.29 1257
5174.97 1379
5175.64 1351
5176.32 1302
5177.00 1485
5177.68 1568
5178.36 1468
5179.04 1382
5179.72 1309
5180.40 1379
5181.08 1404
5181.75 1481
5182.43 1386
5183.11 1433
5183.79 1386
5184.47 1270
5185.15 1300
5185.83 1257
5186.51 1345
5187.19 1241
5187.87 1429
5188.55 1352
5189.23 1274
5189.91 1312
5190.59 1354
5191.27 1355
5191.95 1222
5192.63 1284
5193.31 1283
5193.98 1231
5194.66 1342
5195.34 1294
5196.02 1283
5196.70 1479
5197.38 1299
5198.07 1294
5198.75 1275
5199.43 1331
5200.11 1360
5200.79 1370
5201.47 1415
5202.15 1443
5202.83 1427
5203.51 1440
5204.19 1461
5204.87 1463
5205.55 1413
5206.23 1492
5206.91 1595
5207.59 1547
5208.27 1611
5208.95 1596
5209.63 1545
5210.31 1454
5211.00 1576
5211.68 1473
5212.36 1465
5213.04 1400
5213.72 1318
5214.40 1397
5215.08 1327
5215.76 1478
5216.45 1518
5217.13 1450
5217.81 1585
5218.49 1436
5219.17 1345
5219.85 1365
5220.53 1402
5221.22 1436
5221.90 1459
5222.58 1392
5223.26 1414
5223.94 1426
5224.62 1421
5225.31 1408
5225.99 1334
5226.67 1339
5227.35 1326
5228.03 1302
5228.72 1237
5229.40 1267
5230.08 1388
5230.76 1444
5231.45 1269
5232.13 1377
5232.81 1541
5233.49 1389
5234.18 1401
5234.86 1422
5235.54 1326
5236.22 1422
5236.91 1350
5237.59 1574
5238.27 1588
5238.95 1546
5239.64 1488
5240.32 1528
5241.00 1606
5241.69 1503
5242.37 1477
5243.05 1325
5243.73 1549
5244.42 1468
5245.10 1470
5245.78 1501
5246.47 1496
5247.15 1579
5247.83 1588
5248.52 1627
5249.20 1688
5249.88 1622
5250.57 1523
5251.25 1643
5251.94 1625
5252.62 1503
5253.30 1582
5253.99 1581
5254.67 1442
5255.35 1349
5256.04 1304
5256.72 1417
5257.41 1446
5258.09 1429
5258.77 1429
5259.46 1435
5260.14 1335
5260.83 1498
5261.51 1501
5262.20 1367
5262.88 1456
5263.56 1438
5264.25 1561
5264.93 1606
5265.62 1467
5266.30 1473
5266.99 1461
5267.67 1515
5268.36 1545
5269.04 1539
5269.73 1424
5270.41 1457
5271.10 1430
5271.78 1396
5272.47 1386
5273.15 1406
5273.84 1444
5274.52 1444
5275.21 1489
5275.89 1372
5276.58 1474
5277.26 1484
5277.95 1478
5278.63 1611
5279.32 1875
5280.00 2005
5280.69 2006
5281.37 1898
5282.06 2038
5282.75 1937
5283.43 1742
5284.12 1595
5284.80 1730
5285.49 1648
5286.17 1654
5286.86 1499
5287.55 1587
5288.23 1462
5288.92 1540
5289.60 1644
5290.29 1487
5290.98 1451
5291.66 1374
5292.35 1394
5293.04 1460
5293.72 1472
5294.41 1472
5295.10 1474
5295.78 1629
5296.47 1592
5297.15 1525
5297.84 1542
5298.53 1658
5299.21 1477
5299.90 1497
5300.59 1571
5301.28 1504
5301.96 1310
5302.65 1380
5303.34 1428
5304.02 1450
5304.71 1560
5305.40 1528
5306.08 1519
5306.77 1453
5307.46 1445
5308.15 1410
5308.83 1523
5309.52 1612
5310.21 1509
5310.90 1464
5311.58 1527
5312.27 1597
5312.96 1550
5313.65 1649
5314.33 1542
5315.02 1453
5315.71 1489
5316.40 1566
5317.09 1530
5317.77 1583
5318.46 1677
5319.15 1775
5319.84 1786
5320.53 1810
5321.21 1756
5321.90 1678
5322.59 1730
5323.28 1588
5323.97 1655
5324.65 1515
5325.34 1538
5326.03 1492
5326.72 1368
5327.41 1453
5328.10 1584
5328.79 1493
5329.47 1544
5330.16 1546
5330.85 1492
5331.54 1541
5332.23 1508
5332.92 1412
5333.61 1433
5334.30 1438
5334.99 1418
5335.67 1566
5336.36 1596
5337.05 1494
5337.74 1532
5338.43 1482
5339.12 1426
5339.81 1426
5340.50 1567
5341.19 1427
5341.88 1520
5342.57 1560
5343.26 1535
5343.95 1669
5344.64 1639
5345.33 1667
5346.02 1677
5346.71 1777
5347.40 1881
5348.09 1925
5348.78 2197
5349.47 2161
5350.16 2147
5350.85 2358
5351.54 2348
5352.23 2247
5352.92 2144
5353.61 2081
5354.30 2000
5354.99 1830
5355.68 1716
5356.37 1692
5357.06 1405
5357.75 1574
5358.44 1489
5359.13 1466
5359.82 1501
5360.51 1517
5361.20 1381
5361.89 1390
5362.58 1363
5363.27 1423
5363.97 1500
5364.66 1470
5365.35 1438
5366.04 1473
5366.73 1419
5367.42 1316
5368.11 1340
5368.80 1458
5369.49 1441
5370.19 1422
5370.88 1369
5371.57 1328
5372.26 1315
5372.95 1234
5373.64 1312
5374.33 1290
5375.03 1263
5375.72 1318
5376.41 1348
5377.10 1269
5377.79 1316
5378.49 1381
5379.18 1342
5379.87 1345
5380.56 1302
5381.25 1254
5381.95 1241
5382.64 1228
5383.33 1365
5384.02 1326
5384.71 1359
5385.41 1403
5386.10 1407
5386.79 1435
5387.48 1375
5388.18 1506
5388.87 1501
5389.56 1528
5390.25 1648
5390.95 1524
5391.64 1508
5392.33 1587
5393.02 1564
5393.72 1455
5394.41 1314
5395.10 1340
5395.80 1399
5396.49 1455
5397.18 1408
5397.88 1397
5398.57 1446
5399.26 1410
5399.95 1316
5400.65 1260
5401.34 1355
5402.03 1305
5402.73 1351
5403.42 1419
5404.12 1445
5404.81 1416
5405.50 1395
5406.20 1300
5406.89 1290
5407.58 1465
5408.28 1519
5408.97 1452
5409.66 1381
5410.36 1426
5411.05 1418
5411.75 1418
5412.44 1380
5413.13 1350
5413.83 1345
5414.52 1224
5415.22 1312
5415.91 1297
5416.61 1312
5417.30 1308
5417.99 1475
5418.69 1427
5419.38 1446
5420.08 1439
5420.77 1418
5421.47 1445
5422.16 1461
5422.86 1461
5423.55 1425
5424.25 1501
5424.94 1473
5425.64 1480
5426.33 1383
5427.03 1447
5427.72 1450
5428.42 1243
5429.11 1367
5429.81 1323
5430.50 1339
5431.20 1327
5431.89 1299
5432.59 1427
5433.28 1500
5433.98 1323
5434.67 1460
5435.37 1458
5436.06 1440
5436.76 1452
5437.46 1568
5438.15 1619
5438.85 1643
5439.54 1472
5440.24 1497
5440.93 1577
5441.63 1619
5442.33 1498
5443.02 1606
5443.72 1668
5444.41 1809
5445.11 1902
5445.81 1945
5446.50 2019
5447.20 1944
5447.90 2018
5448.59 2059
5449.29 1926
5449.98 1901
5450.68 1934
5451.38 1865
5452.07 1963
5452.77 1856
5453.47 1730
5454.16 1807
5454.86 1789
5455.56 1649
5456.25 1644
5456.95 1651
5457.65 1633
5458.35 1669
5459.04 1732
5459.74 1690
5460.44 1885
5461.13 1990
5461.83 1919
5462.53 1904
5463.23 1946
5463.92 2039
5464.62 2087
5465.32 2103
5466.02 2027
5466.71 2026
5467.41 2017
5468.11 1980
5468.81 1858
5469.50 1778
5470.20 1882
5470.90 1910
5471.60 1941
5472.29 1809
5472.99 1943
5473.69 1880
5474.39 1948
5475.09 1939
5475.78 2127
5476.48 2168
5477.18 2248
5477.88 2351
5478.58 2510
5479.28 2829
5479.97 2877
5480.67 2990
5481.37 3053
5482.07 2845
5482.77 2907
5483.47 2696
5484.17 2653
5484.86 2477
5485.56 2490
5486.26 2218
5486.96 2414
5487.66 2431
5488.36 2370
5489.06 2312
5489.76 2244
5490.45 2460
5491.15 2243
5491.85 2341
5492.55 2388
5493.25 2518
5493.95 2348
5494.65 2459
5495.35 2569
5496.05 2688
5496.75 2985
5497.45 3095
5498.15 3548
5498.85 3899
5499.55 4088
5500.25 4601
5500.95 4765
5501.65 4815
5502.35 4427
5503.04 4306
5503.74 3779
5504.44 3401
5505.14 3264
5505.84 2790
5506.54 2534
5507.24 2489
5507.94 2305
5508.65 2244
5509.35 2218
5510.05 2146
5510.75 2134
5511.45 2223
5512.15 2136
5512.85 2095
5513.55 2133
5514.25 2259
5514.95 2226
5515.65 2055
5516.35 2173
5517.05 2158
5517.75 2016
5518.45 1941
5519.15 1998
5519.85 2047
5520.56 2072
5521.26 1998
5521.96 1927
5522.66 1921
5523.36 1796
5524.06 1759
5524.76 1811
5525.46 1686
5526.16 1718
5526.87 1678
5527.57 1687
5528.27 1635
5528.97 1656
5529.67 1672
5530.37 1634
5531.07 1688
5531.78 1609
5532.48 1589
5533.18 1572
5533.88 1544
5534.58 1526
5535.29 1572
5535.99 1625
5536.69 1609
5537.39 1674
5538.09 1582
5538.80 1617
5539.50 1553
5540.20 1395
5540.90 1421
5541.60 1470
5542.31 1452
5543.01 1344
5543.71 1585
5544.41 1684
5545.12 1541
5545.82 1555
5546.52 1666
5547.22 1575
5547.93 1717
5548.63 1700
5549.33 1648
5550.04 1634
5550.74 1586
5551.44 1568
5552.14 1442
5552.85 1680
5553.55 1481
5554.25 1412
5554.96 1513
5555.66 1431
5556.36 1495
5557.07 1515
5557.77 1556
5558.47 1385
5559.18 1450
5559.88 1440
5560.58 1339
5561.29 1474
5561.99 1360
5562.69 1467
5563.40 1484
5564.10 1301
5564.80 1495
5565.51 1528
5566.21 1513
5566.92 1567
5567.62 1513
5568.32 1459
5569.03 1392
5569.73 1442
5570.44 1452
5571.14 1585
5571.84 1498
5572.55 1465
5573.25 1513
5573.96 1466
5574.66 1489
5575.37 1423
5576.07 1516
5576.78 1484
5577.48 1556
5578.18 1520
5578.89 1461
5579.59 1354
5580.30 1425
5581.00 1329
5581.71 1427
5582.41 1427
5583.12 1351
5583.82 1315
5584.53 1437
5585.23 1467
5585.94 1438
5586.64 1403
5587.35 1352
5588.05 1329
5588.76 1408
5589.46 1428
5590.17 1372
5590.88 1349
5591.58 1399
5592.29 1279
5592.99 1399
5593.70 1418
5594.40 1386
5595.11 1317
5595.81 1263
5596.52 1288
5597.23 1295
5597.93 1325
5598.64 1191
5599.34 1309
5600.05 1298
5600.76 1232
5601.46 1145
5602.17 1353
5602.87 1330
5603.58 1270
5604.29 1194
5604.99 1279
5605.70 1173
5606.41 1203
5607.11 1328
5607.82 1301
5608.52 1311
5609.23 1252
5609.94 1297
5610.64 1279
5611.35 1275
5612.06 1303
5612.76 1250
5613.47 1236
5614.18 1281
5614.89 1369
5615.59 1400
5616.30 1306
5617.01 1328
5617.71 1381
5618.42 1340
5619.13 1418
5619.84 1364
5620.54 1282
5621.25 1310
5621.96 1294
5622.66 1275
5623.37 1400
5624.08 1334
5624.79 1448
5625.49 1441
5626.20 1440
5626.91 1370
5627.62 1347
5628.33 1373
5629.03 1279
5629.74 1364
5630.45 1277
5631.16 1283
5631.87 1436
5632.57 1467
5633.28 1352
5633.99 1334
5634.70 1286
5635.41 1334
5636.11 1399
5636.82 1383
5637.53 1335
5638.24 1304
5638.95 1531
5639.66 1493
5640.36 1566
5641.07 1490
5641.78 1421
5642.49 1364
5643.20 1277
5643.91 1372
5644.62 1416
5645.33 1429
5646.03 1355
5646.74 1338
5647.45 1457
5648.16 1376
5648.87 1398
5649.58 1422
5650.29 1409
5651.00 1263
5651.71 1398
5652.42 1383
5653.13 1516
5653.84 1521
5654.54 1511
5655.25 1509
5655.96 1669
5656.67 1563
5657.38 1651
5658.09 1612
5658.80 1677
5659.51 1709
5660.22 1634
5660.93 1642
5661.64 1491
5662.35 1451
5663.06 1392
5663.77 1521
5664.48 1424
5665.19 1294
5665.90 1285
5666.61 1383
5667.32 1484
5668.03 1427
5668.74 1537
5669.45 1569
5670.16 1640
5670.87 1691
5671.58 1582
5672.29 1490
5673.01 1611
5673.72 1530
5674.43 1450
5675.14 1434
5675.85 1366
5676.56 1419
5677.27 1465
5677.98 1396
5678.69 1372
5679.40 1383
5680.11 1395
5680.82 1448
5681.54 1484
5682.25 1360
5682.96 1504
5683.67 1452
5684.38 1469
5685.09 1408
5685.80 1362
5686.51 1407
5687.23 1383
5687.94 1349
5688.65 1411
5689.36 1442
5690.07 1507
5690.78 1344
5691.50 1310
5692.21 1315
5692.92 1245
5693.63 1289
5694.34 1331
5695.06 1199
5695.77 1178
5696.48 1309
5697.19 1255
5697.90 1321
5698.62 1246
5699.33 1301
5700.04 1355
5700.75 1311
5701.46 1283
5702.18 1286
5702.89 1261
5703.60 1324
5704.31 1187
5705.03 1237
5705.74 1275
5706.45 1254
5707.17 1296
5707.88 1308
5708.59 1329
5709.30 1194
5710.02 1249
5710.73 1251
5711.44 1156
5712.16 1237
5712.87 1255
5713.58 1220
5714.30 1342
5715.01 1303
5715.72 1282
5716.43 1358
5717.15 1229
5717.86 1194
5718.58 1297
5719.29 1307
5720.00 1313
5720.72 1310
5721.43 1369
5722.14 1423
5722.86 1370
5723.57 1387
5724.28 1380
5725.00 1502
5725.71 1653
5726.43 1619
5727.14 1703
5727.85 1688
5728.57 1680
5729.28 1701
5730.00 1787
5730.71 1650
5731.42 1650
5732.14 1636
5732.85 1625
5733.57 1608
5734.28 1604
5735.00 1488
5735.71 1440
5736.43 1358
5737.14 1307
5737.85 1317
5738.57 1318
5739.28 1454
5740.00 1494
5740.71 1278
5741.43 1346
5742.14 1442
5742.86 1479
5743.57 1362
5744.29 1311
5745.00 1318
5745.72 1335
5746.43 1340
5747.15 1364
5747.86 1369
5748.58 1249
5749.30 1362
5750.01 1281
5750.73 1460
5751.44 1561
5752.16 1630
5752.87 1710
5753.59 1655
5754.30 1691
5755.02 1755
5755.74 1741
5756.45 1673
5757.17 1613
5757.88 1571
5758.60 1499
5759.31 1427
5760.03 1520
5760.75 1426
5761.46 1483
5762.18 1345
5762.90 1430
5763.61 1510
5764.33 1437
5765.04 1368
5765.76 1368
5766.48 1441
5767.19 1480
5767.91 1446
5768.63 1401
5769.34 1450
5770.06 1391
5770.78 1335
5771.49 1346
5772.21 1202
5772.93 1276
5773.64 1346
5774.36 1315
5775.08 1271
5775.79 1320
5776.51 1356
5777.23 1437
5777.95 1419
5778.66 1464
5779.38 1446
5780.10 1434
5780.81 1396
5781.53 1386
5782.25 1501
5782.97 1430
5783.68 1500
5784.40 1465
5785.12 1464
5785.84 1566
5786.55 1491
5787.27 1437
5787.99 1502
5788.71 1497
5789.43 1642
5790.14 1666
5790.86 1601
5791.58 1479
5792.30 1528
5793.02 1516
5793.73 1564
5794.45 1615
5795.17 1739
5795.89 1867
5796.61 1839
5797.33 1874
5798.04 2346
5798.76 2752
5799.48 2897
5800.20 3008
5800.92 3250
5801.64 3341
5802.36 3017
5803.07 2884
5803.79 2502
5804.51 2362
5805.23 2025
5805.95 1974
5806.67 1903
5807.39 1731
5808.11 1806
5808.82 1724
5809.54 1745
5810.26 1624
5810.98 1615
5811.70 1592
5812.42 1610
5813.14 1683
5813.86 1682
5814.58 1712
5815.30 1664
5816.02 1668
5816.74 1661
5817.46 1717
5818.18 1605
5818.90 1532
5819.62 1492
5820.34 1597
5821.06 1604
5821.78 1672
5822.50 1581
5823.22 1596
5823.94 1494
5824.66 1612
5825.38 1597
5826.10 1480
5826.82 1606
5827.54 1537
5828.26 1512
5828.98 1529
5829.70 1387
5830.42 1417
5831.14 1465
5831.86 1620
5832.58 1620
5833.30 1525
5834.02 1416
5834.74 1502
5835.46 1546
5836.18 1548
5836.90 1562
5837.62 1434
5838.34 1457
5839.07 1422
5839.79 1524
5840.51 1535
5841.23 1474
5841.95 1419
5842.67 1444
5843.39 1411
5844.11 1374
5844.83 1299
5845.56 1375
5846.28 1439
5847.00 1365
5847.72 1454
5848.44 1376
5849.16 1348
5849.88 1331
5850.61 1369
5851.33 1405
5852.05 1516
5852.77 1411
5853.49 1399
5854.22 1429
5854.94 1430
5855.66 1409
5856.38 1413
5857.10 1518
5857.83 1548
5858.55 1309
5859.27 1316
5859.99 1396
5860.71 1383
5861.44 1220
5862.16 1313
5862.88 1369
5863.60 1413
5864.33 1470
5865.05 1349
5865.77 1339
5866.49 1365
5867.22 1348
5867.94 1356
5868.66 1417
5869.38 1428
5870.11 1503
5870.83 1297
5871.55 1378
5872.28 1380
5873.00 1396
5873.72 1498
5874.45 1555
5875.17 1406
5875.89 1444
5876.62 1500
5877.34 1413
5878.06 1541
5878.79 1528
5879.51 1577
5880.23 1519
5880.96 1518
5881.68 1518
5882.40 1567
5883.13 1472
5883.85 1496
5884.57 1525
5885.30 1575
5886.02 1548
5886.75 1484
5887.47 1562
5888.19 1491
5888.92 1417
5889.64 1371
5890.37 1423
5891.09 1375
5891.81 1444
5892.54 1491
5893.26 1429
5893.99 1541
5894.71 1448
5895.44 1264
5896.16 1310
5896.88 1369
5897.61 1395
5898.33 1412
5899.06 1373
5899.78 1539
5900.51 1471
5901.23 1592
5901.96 1580
5902.68 1553
5903.41 1572
5904.13 1616
5904.86 1627
5905.58 1500
5906.31 1461
5907.03 1613
5907.76 1550
5908.48 1667
5909.21 1656
5909.93 1647
5910.66 1602
5911.38 1698
5912.11 1611
5912.83 1634
5913.56 1649
5914.29 1624
5915.01 1816
5915.74 1709
5916.46 1683
5917.19 1536
5917.91 1725
5918.64 1667
5919.37 1649
5920.09 1614
5920.82 1562
5921.54 1673
5922.27 1797
5923.00 1872
5923.72 1792
5924.45 1831
5925.17 1777
5925.90 1832
5926.63 1792
5927.35 1623
5928.08 1731
5928.81 1975
5929.53 1840
5930.26 1825
5930.99 1798
5931.71 1803
5932.44 1906
5933.17 1913
5933.89 1879
5934.62 2055
5935.35 2175
5936.07 2216
5936.80 2182
5937.53 2167
5938.25 2215
5938.98 2299
5939.71 2189
5940.44 2307
5941.16 2492
5941.89 2380
5942.62 2279
5943.35 2348
5944.07 2370
5944.80 2418
5945.53 2390
5946.26 2579
5946.98 2775
5947.71 2661
5948.44 2812
5949.17 2846
5949.89 2897
5950.62 3045
5951.35 3032
5952.08 3169
5952.80 3258
5953.53 3325
5954.26 3134
5954.99 3169
5955.72 3058
5956.45 2969
5957.17 3142
5957.90 2987
5958.63 3108
5959.36 3053
5960.09 3067
5960.82 3160
5961.54 3380
5962.27 3408
5963.00 3564
5963.73 3906
5964.46 4015
5965.19 4238
5965.92 4623
5966.64 4721
5967.37 4915
5968.10 5308
5968.83 4982
5969.56 4534
5970.29 4628
5971.02 4158
5971.75 4146
5972.48 4191
5973.21 3682
5973.93 3674
5974.66 3732
5975.39 3816
5976.12 3948
5976.85 4023
5977.58 3727
5978.31 4064
5979.04 4170
5979.77 4183
5980.50 4254
5981.23 4319
5981.96 4289
5982.69 4406
5983.42 4554
5984.15 4430
5984.88 4472
5985.61 4579
5986.34 4414
5987.07 4333
5987.80 4244
5988.53 4374
5989.26 4299
5989.99 4450
5990.72 4785
5991.45 4726
5992.18 4537
5992.91 4634
5993.64 4600
5994.37 4671
5995.10 4661
5995.83 4882
5996.56 5039
5997.29 4904
5998.02 4950
5998.75 5084
5999.49 5082
6000.22 4932
6000.95 4730
6001.68 4715
6002.41 4739
6003.14 4688
6003.87 4505
6004.60 4486
6005.33 4728
6006.06 4724
6006.80 4848
6007.53 5223
6008.26 6016
6008.99 6790
6009.72 7796
6010.45 8774
6011.18 9969
6011.92 11305
6012.65 12481
6013.38 13003
6014.11 13458
6014.84 13482
6015.57 12789
6016.31 12058
6017.04 11305
6017.77 10102
6018.50 8644
6019.23 7372
6019.97 6499
6020.70 5669
6021.43 4909
6022.16 4519
6022.89 4350
6023.63 3963
6024.36 3406
6025.09 3543
6025.82 3474
6026.56 3427
6027.29 3261
6028.02 3300
6028.75 3162
6029.49 3034
6030.22 3054
6030.95 2970
6031.68 3134
6032.42 3068
6033.15 2968
6033.88 2940
6034.62 2901
6035.35 3008
6036.08 3129
6036.81 2927
6037.55 2821
6038.28 3005
6039.01 3077
6039.75 3054
6040.48 3154
6041.21 3194
6041.95 3272
6042.68 3286
6043.41 3392
6044.15 3437
6044.88 3401
6045.61 3309
6046.35 3225
6047.08 3570
6047.82 3527
6048.55 3558
6049.28 3675
6050.02 3953
6050.75 4084
6051.49 4521
6052.22 4511
6052.95 4802
6053.69 4624
6054.42 4374
6055.16 4263
6055.89 4200
6056.62 3993
6057.36 3895
6058.09 3668
6058.83 3577
6059.56 3658
6060.30 3516
6061.03 3365
6061.77 3424
6062.50 3322
6063.23 3423
6063.97 3462
6064.70 3416
6065.44 3386
6066.17 3293
6066.91 3397
6067.64 3172
6068.38 3103
6069.11 3055
6069.85 2998
6070.58 2962
6071.32 2906
6072.05 2836
6072.79 2822
6073.52 2737
6074.26 2804
6075.00 2756
6075.73 2610
6076.47 2650
6077.20 2728
6077.94 2736
6078.67 2656
6079.41 2731
6080.14 2582
6080.88 2620
6081.62 2702
6082.35 2692
6083.09 2602
6083.82 2478
6084.56 2637
6085.30 2605
6086.03 2561
6086.77 2560
6087.50 2378
6088.24 2353
6088.98 2565
6089.71 2432
6090.45 2427
6091.19 2449
6091.92 2342
6092.66 2473
6093.39 2548
6094.13 2449
6094.87 2303
6095.60 2362
6096.34 2497
6097.08 2374
6097.81 2354
6098.55 2288
6099.29 2324
6100.03 2348
6100.76 2395
6101.50 2333
6102.24 2258
6102.97 2309
6103.71 2328
6104.45 2361
6105.18 2263
6105.92 2304
6106.66 2301
6107.40 2242
6108.13 2300
6108.87 2452
6109.61 2446
6110.35 2354
6111.08 2379
6111.82 2353
6112.56 2333
6113.30 2421
6114.03 2374
6114.77 2460
6115.51 2441
6116.25 2569
6116.99 2434
6117.72 2356
6118.46 2365
6119.20 2466
6119.94 2526
6120.68 2325
6121.41 2282
6122.15 2529
6122.89 2472
6123.63 2534
6124.37 2534
6125.11 2489
6125.84 2541
6126.58 2483
6127.32 2576
6128.06 2677
6128.80 2712
6129.54 2512
6130.28 2581
6131.02 2600
6131.75 2682
6132.49 2678
6133.23 2754
6133.97 2686
6134.71 2768
6135.45 2576
6136.19 2557
6136.93 2733
6137.67 2893
6138.41 2895
6139.14 2817
6139.88 2715
6140.62 2726
6141.36 2686
6142.10 2664
6142.84 2683
6143.58 2693
6144.32 2643
6145.06 2809
6145.80 2834
6146.54 2833
6147.28 2806
6148.02 2760
6148.76 2707
6149.50 2719
6150.24 2744
6150.98 2799
6151.72 2798
6152.46 2814
6153.20 2973
6153.94 3150
6154.68 3066
6155.42 2988
6156.16 3158
6156.90 3098
6157.64 3083
6158.38 3006
6159.12 3153
6159.86 3279
6160.60 3322
6161.34 3521
6162.08 3537
6162.82 3640
6163.57 3887
6164.31 3978
6165.05 4227
6165.79 4442
6166.53 4702
6167.27 4835
6168.01 4725
6168.75 4899
6169.49 4607
6170.23 4584
6170.98 4548
6171.72 4346
6172.46 4457
6173.20 4286
6173.94 4151
6174.68 4019
6175.42 4149
6176.16 3992
6176.91 3998
6177.65 4159
6178.39 4031
6179.13 4025
6179.87 4180
6180.61 4253
6181.36 4117
6182.10 4322
6182.84 4463
6183.58 4401
6184.32 4414
6185.07 4605
6185.81 4924
6186.55 4791
6187.29 4871
6188.03 4835
6188.78 4852
6189.52 4949
6190.26 5242
6191.00 5272
6191.75 5233
6192.49 5477
6193.23 5623
6193.97 5723
6194.72 5698
6195.46 5633
6196.20 5900
6196.94 5883
6197.69 5682
6198.43 5629
6199.17 5441
6199.92 5558
6200.66 5435
6201.40 5876
6202.15 6202
6202.89 6641
6203.63 7392
6204.37 8760
6205.12 11005
6205.86 13403
6206.60 16163
6207.35 18978
6208.09 21308
6208.83 23137
6209.58 24509
6210.32 24672
6211.07 23985
6211.81 22630
6212.55 20902
6213.30 17982
6214.04 15026
6214.78 12946
6215.53 10509
6216.27 8764
6217.02 7554
6217.76 6486
6218.50 5726
6219.25 5101
6219.99 4910
6220.74 4639
6221.48 4785
6222.22 4910
6222.97 4580
6223.71 4719
6224.46 4845
6225.20 4920
6225.95 4715
6226.69 4701
6227.44 4287
6228.18 3961
6228.92 3777
6229.67 3551
6230.41 3347
6231.16 3120
6231.90 3097
6232.65 3005
6233.39 3098
6234.14 3055
6234.88 3145
6235.63 3019
6236.37 3103
6237.12 3261
6237.86 3287
6238.61 3301
6239.35 3409
6240.10 3412
6240.85 3296
6241.59 3332
6242.34 3498
6243.08 3502
6243.83 3689
6244.57 3804
6245.32 3926
6246.06 4148
6246.81 4511
6247.56 4567
6248.30 4862
6249.05 4937
6249.79 4780
6250.54 4863
6251.29 4648
6252.03 4230
6252.78 4102
6253.52 4076
6254.27 3810
6255.02 3735
6255.76 3790
6256.51 3708
6257.26 3797
6258.00 3847
6258.75 3628
6259.49 3433
6260.24 3550
6260.99 3595
6261.73 3328
6262.48 3399
6263.23 3469
6263.97 3643
6264.72 3410
6265.47 3178
6266.21 3227
6266.96 3213
6267.71 3208
6268.46 3347
6269.20 3318
6269.95 3188
6270.70 3191
6271.44 3350
6272.19 3293
6272.94 3430
6273.69 3291
6274.43 3559
6275.18 3673
6275.93 3575
6276.68 3533
6277.42 3607
6278.17 3639
6278.92 3667
6279.67 3485
6280.41 3321
6281.16 3177
6281.91 3150
6282.66 3134
6283.41 3041
6284.15 3065
6284.90 2993
6285.65 3007
6286.40 2915
6287.15 3070
6287.89 2916
6288.64 2884
6289.39 2864
6290.14 2919
6290.89 2756
6291.64 2769
6292.38 2714
6293.13 2588
6293.88 2530
6294.63 2652
6295.38 2640
6296.13 2621
6296.88 2528
6297.62 2403
6298.37 2487
6299.12 2520
6299.87 2512
6300.62 2457
6301.37 2466
6302.12 2373
6302.87 2403
6303.62 2431
6304.37 2466
6305.11 2466
6305.86 2427
6306.61 2501
6307.36 2578
6308.11 2315
6308.86 2239
6309.61 2495
6310.36 2586
6311.11 2555
6311.86 2544
6312.61 2512
6313.36 2524
6314.11 2400
6314.86 2532
6315.61 2510
6316.36 2458
6317.11 2504
6317.86 2494
6318.61 2477
6319.36 2500
6320.11 2593
6320.86 2444
6321.61 2336
6322.36 2321
6323.11 2356
6323.86 2317
6324.61 2245
6325.36 2234
6326.11 2206
6326.86 2206
6327.61 2246
6328.36 2369
6329.11 2287
6329.86 2288
6330.61 2320
6331.37 2216
6332.12 2231
6332.87 2163
6333.62 2104
6334.37 2107
6335.12 2169
6335.87 2257
6336.62 2127
6337.37 2107
6338.12 2063
6338.88 2131
6339.63 2117
6340.38 2145
6341.13 2094
6341.88 2162
6342.63 2180
6343.38 2111
6344.14 2043
6344.89 2192
6345.64 2048
6346.39 2067
6347.14 2210
6347.89 2185
6348.65 2157
6349.40 2236
6350.15 2162
6350.90 2265
6351.65 2378
6352.41 2490
6353.16 2388
6353.91 2469
6354.66 2505
6355.41 2485
6356.17 2499
6356.92 2424
6357.67 2348
6358.42 2329
6359.18 2301
6359.93 2213
6360.68 2182
6361.43 2166
6362.19 2184
6362.94 2005
6363.69 2117
6364.44 2066
6365.20 1958
6365.95 2000
6366.70 2087
6367.46 2036
6368.21 2097
6368.96 2064
6369.71 2116
6370.47 1942
6371.22 2073
6371.97 2192
6372.73 2105
6373.48 2110
6374.23 2025
6374.99 2121
6375.74 2110
6376.49 2078
6377.25 2068
6378.00 2041
6378.75 2157
6379.51 2103
6380.26 2142
6381.02 2308
6381.77 2273
6382.52 2151
6383.28 2115
6384.03 2106
6384.78 2111
6385.54 2061
6386.29 1860
6387.05 2022
6387.80 1983
6388.56 1939
6389.31 2007
6390.06 2046
6390.82 1991
6391.57 1892
6392.33 1906
6393.08 1909
6393.84 2064
6394.59 1877
6395.34 1853
6396.10 1928
6396.85 1989
6397.61 1981
6398.36 1887
6399.12 1895
6399.87 2009
6400.63 1905
6401.38 1936
6402.14 1839
6402.89 1895
6403.65 1947
6404.40 1923
6405.16 1935
6405.91 1972
6406.67 1997
6407.42 2202
6408.18 2263
6408.93 2062
6409.69 2055
6410.45 2072
6411.20 2158
6411.96 2101
6412.71 2087
6413.47 1981
6414.22 2099
6414.98 2093
6415.73 2015
6416.49 1977
6417.25 1874
6418.00 1864
6418.76 2060
6419.51 1953
6420.27 1938
6421.03 1976
6421.78 1966
6422.54 2045
6423.29 2087
6424.05 2082
6424.81 1966
6425.56 1927
6426.32 1913
6427.08 1964
6427.83 2042
6428.59 2008
6429.35 2148
6430.10 2002
6430.86 2116
6431.62 2092
6432.37 2040
6433.13 2085
6433.89 2114
6434.64 2016
6435.40 2038
6436.16 2091
6436.91 1991
6437.67 2119
6438.43 2210
6439.19 2244
6439.94 2088
6440.70 2228
6441.46 2256
6442.21 2226
6442.97 2194
6443.73 2138
6444.49 2178
6445.24 2132
6446.00 2140
6446.76 2190
6447.52 2237
6448.28 2082
6449.03 2103
6449.79 2163
6450.55 2121
6451.31 2294
6452.06 2288
6452.82 2208
6453.58 2013
6454.34 2245
6455.10 2312
6455.85 2370
6456.61 2315
6457.37 2379
6458.13 2444
6458.89 2357
6459.65 2401
6460.40 2446
6461.16 2525
6461.92 2453
6462.68 2294
6463.44 2437
6464.20 2367
6464.96 2464
6465.71 2491
6466.47 2455
6467.23 2472
6467.99 2628
6468.75 2861
6469.51 2759
6470.27 2733
6471.03 2844
6471.79 2783
6472.54 2764
6473.30 2709
6474.06 2722
6474.82 2813
6475.58 2775
6476.34 2876
6477.10 2903
6477.86 2931
6478.62 2952
6479.38 3033
6480.14 3123
6480.90 2960
6481.66 3139
6482.42 3321
6483.18 3498
6483.94 3468
6484.70 3456
6485.46 3607
6486.22 3609
6486.98 3513
6487.74 3622
6488.50 3593
6489.26 3807
6490.02 3755
6490.78 3940
6491.54 4042
6492.30 4174
6493.06 4392
6493.82 4655
6494.58 4586
6495.34 4677
6496.10 4673
6496.86 4660
6497.62 4449
6498.38 4429
6499.14 4535
6499.90 4359
6500.66 4488
6501.42 4437
6502.19 4427
6502.95 4572
6503.71 4654
6504.47 4764
6505.23 4862
6505.99 5053
6506.75 4983
6507.51 5330
6508.27 5315
6509.04 5545
6509.80 5396
6510.56 5558
6511.32 5537
6512.08 5641
6512.84 5964
6513.60 5869
6514.37 5704
6515.13 5622
6515.89 5596
6516.65 5515
6517.41 5831
6518.17 6173
6518.94 5935
6519.70 5994
6520.46 6118
6521.22 6260
6521.98 6650
6522.75 6945
6523.51 7221
6524.27 7863
6525.03 8594
6525.79 9089
6526.56 9787
6527.32 10180
6528.08 10330
6528.84 10697
6529.61 10730
6530.37 10757
6531.13 10996
6531.89 11804
6532.66 12876
6533.42 14671
6534.18 16676
6534.94 19195
6535.71 21240
6536.47 22362
6537.23 22383
6538.00 22574
6538.76 21702
6539.52 19678
6540.29 16925
6541.05 14592
6541.81 12315
6542.57 10252
6543.34 8378
6544.10 7243
6544.86 6387
6545.63 5924
6546.39 5426
6547.16 5053
6547.92 4794
6548.68 4636
6549.45 4640
6550.21 4528
6550.97 4450
6551.74 4403
6552.50 4384
6553.26 4439
6554.03 4314
6554.79 4234
6555.56 4124
6556.32 3992
6557.08 3875
6557.85 3858
6558.61 4080
6559.38 4078
6560.14 4118
6560.91 4264
6561.67 4477
6562.43 4549
6563.20 4538
6563.96 4568
6564.73 4806
6565.49 4858
6566.26 4953
6567.02 4890
6567.79 4931
6568.55 4703
6569.32 4827
6570.08 4797
6570.85 4814
6571.61 4952
6572.38 5276
6573.14 5327
6573.91 5432
6574.67 5472
6575.44 5714
6576.20 6061
6576.97 5937
6577.73 6318
6578.50 6533
6579.26 6660
6580.03 6586
6580.79 6392
6581.56 6300
6582.32 6271
6583.09 6146
6583.86 5980
6584.62 5729
6585.39 5493
6586.15 5594
6586.92 5350
6587.68 5416
6588.45 5544
6589.22 5825
6589.98 6211
6590.75 6626
6591.51 7208
6592.28 7668
6593.05 8329
6593.81 8713
6594.58 9114
6595.35 9271
6596.11 9004
6596.88 8700
6597.64 8582
6598.41 7748
6599.18 7267
6599.94 6558
6600.71 6099
6601.48 5429
6602.24 5220
6603.01 4985
6603.78 4708
6604.54 4607
6605.31 4572
6606.08 4191
6606.85 4137
6607.61 4166
6608.38 4273
6609.15 4165
6609.91 4052
6610.68 3943
6611.45 4031
6612.22 4021
6612.98 3940
6613.75 3660
6614.52 3663
6615.28 3503
6616.05 3580
6616.82 3647
6617.59 3562
6618.36 3594
6619.12 3504
6619.89 3507
6620.66 3616
6621.43 3545
6622.19 3544
6622.96 3559
6623.73 3656
6624.50 3642
6625.27 3390
6626.03 3472
6626.80 3615
6627.57 3440
6628.34 3379
6629.11 3430
6629.88 3763
6630.64 3602
6631.41 3923
6632.18 4143
6632.95 4334
6633.72 4424
6634.49 4590
6635.25 4592
6636.02 4356
6636.79 4356
6637.56 4280
6638.33 4112
6639.10 3776
6639.87 3644
6640.64 3618
6641.41 3525
6642.17 3491
6642.94 3357
6643.71 3302
6644.48 3280
6645.25 3090
6646.02 3121
6646.79 3190
6647.56 3136
6648.33 3153
6649.10 3165
6649.87 3160
6650.64 3163
6651.41 3359
6652.18 3294
6652.95 3277
6653.71 3251
6654.48 3323
6655.25 3248
6656.02 3154
6656.79 3095
6657.56 3240
6658.33 3126
6659.10 2942
6659.87 3037
6660.64 3146
6661.41 3132
6662.18 3006
6662.95 2969
6663.72 2895
6664.50 2790
6665.27 2975
6666.04 2905
6666.81 2895
6667.58 2828
6668.35 2910
6669.12 2953
6669.89 2925
6670.66 2814
6671.43 2963
6672.20 3107
6672.97 3068
6673.74 3013
6674.51 2923
6675.28 3058
6676.06 3079
6676.83 3092
6677.60 2980
6678.37 3001
6679.14 3134
6679.91 3115
6680.68 3151
6681.45 3236
6682.22 3480
6683.00 3530
6683.77 3529
6684.54 3774
6685.31 3875
6686.08 3805
6686.85 4048
6687.63 4106
6688.40 3662
6689.17 3403
6689.94 3282
6690.71 3168
6691.48 3050
6692.26 3023
6693.03 2976
6693.80 2825
6694.57 2753
6695.34 2641
6696.12 2614
6696.89 2625
6697.66 2705
6698.43 2679
6699.21 2700
6699.98 2670
6700.75 2563
6701.52 2548
6702.30 2614
6703.07 2806
6703.84 2677
6704.61 2571
6705.39 2690
6706.16 2685
6706.93 2736
6707.70 2710
6708.48 2615
6709.25 2619
6710.02 2589
6710.80 2565
6711.57 2427
6712.34 2585
6713.12 2527
6713.89 2396
6714.66 2350
6715.44 2387
6716.21 2367
6716.98 2555
6717.76 2467
6718.53 2341
6719.30 2409
6720.08 2352
6720.85 2345
6721.62 2407
6722.40 2459
6723.17 2492
6723.94 2551
6724.72 2525
6725.49 2287
6726.27 2432
6727.04 2429
6727.81 2423
6728.59 2397
6729.36 2423
6730.14 2360
6730.91 2504
6731.68 2528
6732.46 2609
6733.23 2500
6734.01 2435
6734.78 2690
6735.56 2622
6736.33 2555
6737.10 2554
6737.88 2607
6738.65 2826
6739.43 2714
6740.20 2578
6740.98 2503
6741.75 2505
6742.53 2510
6743.30 2577
6744.08 2725
6744.85 2874
6745.63 2554
6746.40 2721
6747.18 2554
6747.95 2898
6748.73 2881
6749.50 3042
6750.28 3185
6751.05 3327
6751.83 3538
6752.60 3675
6753.38 3652
6754.16 3597
6754.93 3616
6755.71 3353
6756.48 3128
6757.26 3127
6758.03 2855
6758.81 2686
6759.59 2625
6760.36 2461
6761.14 2471
6761.91 2501
6762.69 2391
6763.46 2465
6764.24 2539
6765.02 2518
6765.79 2535
6766.57 2465
6767.35 2463
6768.12 2509
6768.90 2455
6769.67 2416
6770.45 2492
6771.23 2499
6772.00 2465
6772.78 2369
6773.56 2431
6774.33 2235
6775.11 2222
6775.89 2322
6776.66 2280
6777.44 2210
6778.22 2443
6778.99 2409
6779.77 2409
6780.55 2331
6781.33 2328
6782.10 2334
6782.88 2298
6783.66 2277
6784.43 2263
6785.21 2115
6785.99 2097
6786.77 2127
6787.54 2102
6788.32 2099
6789.10 2163
6789.88 2068
6790.65 2005
6791.43 2059
6792.21 1946
6792.99 1925
6793.76 2092
6794.54 2203
6795.32 2056
6796.10 2083
6796.88 1997
6797.65 1993
6798.43 2020
6799.21 1978
6799.99 2065
6800.77 2059
6801.55 2184
6802.32 2246
6803.10 2270
6803.88 2345
6804.66 2429
6805.44 2282
6806.22 2048
6806.99 1990
6807.77 2076
6808.55 2196
6809.33 2054
6810.11 2049
6810.89 1945
6811.67 2109
6812.44 2133
6813.22 2130
6814.00 2049
6814.78 2014
6815.56 2037
6816.34 1988
6817.12 2065
6817.90 2150
6818.68 2154
6819.46 2142
6820.24 2135
6821.02 2263
6821.79 2215
6822.57 2190
6823.35 2157
6824.13 2108
6824.91 2061
6825.69 2116
6826.47 2164
6827.25 2082
6828.03 2050
6828.81 1956
6829.59 1969
6830.37 2044
6831.15 2007
6831.93 1925
6832.71 1861
6833.49 1881
6834.27 1980
6835.05 2003
6835.83 1978
6836.61 2005
6837.39 2039
6838.17 2108
6838.95 2051
6839.73 2031
6840.51 2124
6841.29 2152
6842.07 2119
6842.85 1890
6843.64 1982
6844.42 2087
6845.20 2131
6845.98 2142
6846.76 2459
6847.54 2697
6848.32 3014
6849.10 3219
6849.88 3447
6850.66 3923
6851.44 4013
6852.23 4039
6853.01 3977
6853.79 3648
6854.57 3369
6855.35 3275
6856.13 2997
6856.91 2816
6857.69 2602
6858.48 2412
6859.26 2296
6860.04 2369
6860.82 2399
6861.60 2224
6862.38 2226
6863.17 2323
6863.95 2202
6864.73 2359
6865.51 2414
6866.29 2558
6867.07 2390
6867.86 2282
6868.64 2330
6869.42 2402
6870.20 2349
6870.99 2308
6871.77 2197
6872.55 2198
6873.33 2444
6874.11 2413
6874.90 2299
6875.68 2331
6876.46 2513
6877.24 2420
6878.03 2587
6878.81 2739
6879.59 2660
6880.38 2753
6881.16 2700
6881.94 2607
6882.72 2760
6883.51 2981
6884.29 3228
6885.07 3380
6885.86 3721
6886.64 4147
6887.42 4192
6888.20 4516
6888.99 4757
6889.77 4594
6890.55 4328
6891.34 4108
6892.12 3623
6892.90 3266
6893.69 2993
6894.47 2968
6895.26 2954
6896.04 2974
6896.82 2831
6897.61 2820
6898.39 2712
6899.17 2761
6899.96 2739
6900.74 2785
6901.53 2872
6902.31 2816
6903.09 2891
6903.88 2809
6904.66 2606
6905.45 2756
6906.23 2725
6907.01 2729
6907.80 2775
6908.58 2562
6909.37 2552
6910.15 2564
6910.94 2636
6911.72 2595
6912.51 2482
6913.29 2649
6914.07 2582
6914.86 2569
6915.64 2586
6916.43 2588
6917.21 2531
6918.00 2603
6918.78 2541
6919.57 2616
6920.35 2614
6921.14 2506
6921.92 2635
6922.71 2722
6923.49 2752
6924.28 2746
6925.06 2743
6925.85 2846
6926.64 2685
6927.42 2818
6928.21 2873
6928.99 2835
6929.78 2781
6930.56 2823
6931.35 3030
6932.13 3151
6932.92 3209
6933.71 3264
6934.49 3175
6935.28 3178
6936.06 3316
6936.85 3210
6937.63 3152
6938.42 3229
6939.21 3319
6939.99 3302
6940.78 3215
6941.57 3498
6942.35 3660
6943.14 3637
6943.92 3764
6944.71 3746
6945.50 3808
6946.28 3888
6947.07 3973
6947.86 3950
6948.64 3844
6949.43 3826
6950.22 3832
6951.00 3688
6951.79 3769
6952.58 3816
6953.36 3890
6954.15 3838
6954.94 3987
6955.72 4056
6956.51 4182
6957.30 4203
6958.09 4428
6958.87 4352
6959.66 4494
6960.45 4362
6961.24 4264
6962.02 4281
6962.81 4208
6963.60 4309
6964.38 4135
6965.17 4331
6965.96 4422
6966.75 4574
6967.54 4928
6968.32 4915
6969.11 4894
6969.90 4784
6970.69 4947
6971.47 5122
6972.26 5069
6973.05 5055
6973.84 4861
6974.63 4968
6975.41 5154
6976.20 5264
6976.99 5309
6977.78 5603
6978.57 5846
6979.36 6070
6980.14 6308
6980.93 7136
6981.72 8091
6982.51 9383
6983.30 10801
6984.09 12251
6984.88 13799
6985.66 15074
6986.45 15625
6987.24 15599
6988.03 14745
6988.82 14175
6989.61 12807
6990.40 11060
6991.19 9990
6991.98 8524
6992.76 7632
6993.55 7087
6994.34 7005
6995.13 7093
6995.92 7912
6996.71 9125
6997.50 10421
6998.29 12007
6999.08 13365
6999.87 14154
7000.66 14537
7001.45 14416
7002.24 13904
7003.03 12307
7003.82 10980
7004.61 9648
7005.40 8292
7006.19 6996
7006.98 6227
7007.77 5522
7008.56 4904
7009.35 4663
7010.14 4483
7010.93 4398
7011.72 4652
7012.51 4782
7013.30 4830
7014.09 4781
7014.88 4657
7015.67 4519
7016.46 4369
7017.25 3976
7018.04 3871
7018.83 3880
7019.62 3732
7020.41 3556
7021.20 3394
7021.99 3520
7022.78 3379
7023.57 3431
7024.37 3676
7025.16 3636
7025.95 3664
7026.74 3829
7027.53 3787
7028.32 3717
7029.11 3615
7029.90 3574
7030.69 3634
7031.49 3438
7032.28 3433
7033.07 3371
7033.86 3370
7034.65 3261
7035.44 3275
7036.23 3262
7037.03 3526
7037.82 3521
7038.61 3352
7039.40 3527
7040.19 3613
7040.98 3626
7041.78 3533
7042.57 3538
7043.36 3489
7044.15 3509
7044.94 3391
7045.74 3556
7046.53 3556
7047.32 3530
7048.11 3903
7048.91 3970
7049.70 4172
7050.49 4402
7051.28 4235
7052.08 4289
7052.87 4119
7053.66 3851
7054.45 3517
7055.25 3455
7056.04 3412
7056.83 3126
7057.62 3201
7058.42 3270
7059.21 3056
7060.00 3084
7060.80 3066
7061.59 3186
7062.38 3173
7063.17 3159
7063.97 3127
7064.76 3043
7065.55 2943
7066.35 3004
7067.14 2914
7067.93 2994
7068.73 3038
7069.52 2958
7070.31 2928
7071.11 2855
7071.90 2645
7072.69 2715
7073.49 2824
7074.28 2905
7075.08 2876
7075.87 2775
7076.66 2618
7077.46 2599
7078.25 2508
7079.05 2592
7079.84 2636
7080.63 2498
7081.43 2563
7082.22 2610
7083.02 2637
7083.81 2619
7084.60 2731
7085.40 2684
7086.19 2773
7086.99 2867
7087.78 2897
7088.58 2814
7089.37 2847
7090.17 2731
7090.96 2680
7091.76 2563
7092.55 2560
7093.34 2492
7094.14 2474
7094.93 2274
7095.73 2154
7096.52 2010
7097.32 2037
7098.11 2083
7098.91 2156
7099.70 2141
7100.50 1986
7101.29 2018
7102.09 2025
7102.89 1987
7103.68 1986
7104.48 1928
7105.27 1960
7106.07 1958
7106.86 1931
7107.66 1902
7108.45 1850
7109.25 1896
7110.05 1836
7110.84 1855
7111.64 1886
7112.43 1878
7113.23 1985
7114.02 1898
7114.82 1967
7115.62 1987
7116.41 1878
7117.21 1900
7118.00 1905
7118.80 1946
7119.60 1851
7120.39 1856
7121.19 1929
7121.99 1894
7122.78 1820
7123.58 1830
7124.38 1809
7125.17 1952
7125.97 1871
7126.77 1789
7127.56 1713
7128.36 1744
7129.16 1957
7129.95 2018
7130.75 1963
7131.55 1991
7132.34 2013
7133.14 1926
7133.94 1885
7134.73 1843
7135.53 1863
7136.33 1840
7137.13 1757
7137.92 1741
7138.72 1820
7139.52 1895
7140.32 1886
7141.11 1761
7141.91 1771
7142.71 1879
7143.51 1881
7144.30 1907
7145.10 1932
7145.90 1836
7146.70 1924
7147.49 1918
7148.29 1839
7149.09 1693
7149.89 1754
7150.69 1812
7151.48 1725
7152.28 1745
7153.08 1756
7153.88 1777
7154.68 1620
7155.47 1788
7156.27 1735
7157.07 1710
7157.87 1864
7158.67 1712
7159.47 1671
7160.27 1668
7161.06 1524
7161.86 1610
7162.66 1604
7163.46 1652
7164.26 1661
7165.06 1513
7165.86 1581
7166.66 1667
7167.45 1602
7168.25 1646
7169.05 1786
7169.85 1788
7170.65 1749
7171.45 1730
7172.25 1668
7173.05 1675
7173.85 1611
7174.65 1553
7175.45 1463
7176.25 1456
7177.04 1563
7177.84 1614
7178.64 1601
7179.44 1614
7180.24 1617
7181.04 1707
7181.84 1786
7182.64 1806
7183.44 1873
7184.24 1901
7185.04 1739
7185.84 1774
7186.64 1783
7187.44 1696
7188.24 1727
7189.04 1693
7189.84 1579
7190.64 1484
7191.44 1418
7192.24 1542
7193.04 1498
7193.84 1476
7194.64 1508
7195.44 1538
7196.25 1452
7197.05 1446
7197.85 1564
7198.65 1552
7199.45 1513
7200.25 1541
7201.05 1629
7201.85 1514
7202.65 1531
7203.45 1479
7204.25 1364
7205.05 1397
7205.86 1543
7206.66 1447
7207.46 1337
7208.26 1358
7209.06 1352
7209.86 1433
7210.66 1480
7211.46 1434
7212.27 1425
7213.07 1462
7213.87 1554
7214.67 1459
7215.47 1375
7216.27 1447
7217.07 1408
7217.88 1471
7218.68 1388
7219.48 1362
7220.28 1478
7221.08 1453
7221.89 1459
7222.69 1458
7223.49 1597
7224.29 1527
7225.09 1440
7225.90 1548
7226.70 1592
7227.50 1430
7228.30 1421
7229.11 1470
7229.91 1512
7230.71 1509
7231.51 1467
7232.32 1509
7233.12 1519
7233.92 1659
7234.72 1571
7235.53 1497
7236.33 1519
7237.13 1445
7237.93 1569
7238.74 1566
7239.54 1532
7240.34 1631
7241.15 1672
7241.95 1661
7242.75 1635
7243.56 1633
7244.36 1701
7245.16 1702
7245.97 1619
7246.77 1595
7247.57 1612
7248.38 1632
7249.18 1609
7249.98 1644
7250.79 1706
7251.59 1653
7252.39 1638
7253.20 1702
7254.00 1663
7254.81 1783
7255.61 1779
7256.41 1897
7257.22 1897
7258.02 1859
7258.82 1624
7259.63 1679
7260.43 1928
7261.24 1955
7262.04 1847
7262.85 1865
7263.65 1987
7264.45 1944
7265.26 1948
7266.06 1968
7266.87 1946
7267.67 2138
7268.48 2086
7269.28 2088
7270.09 2249
7270.89 2233
7271.70 2134
7272.50 2142
7273.30 2240
7274.11 2266
7274.91 2286
7275.72 2119
7276.52 2248
7277.33 2237
7278.13 2381
7278.94 2642
7279.74 2840
7280.55 3139
7281.36 3489
7282.16 4220
7282.97 4908
7283.77 5500
7284.58 5832
7285.38 6139
7286.19 6127
7286.99 5832
7287.80 5163
7288.60 4596
7289.41 4194
7290.22 3757
7291.02 3354
7291.83 2964
7292.63 2669
7293.44 2513
7294.25 2466
7295.05 2438
7295.86 2343
7296.66 2293
7297.47 2365
7298.28 2339
7299.08 2331
7299.89 2325
7300.70 2338
7301.50 2393
7302.31 2488
7303.11 2317
7303.92 2352
7304.73 2332
7305.53 2418
7306.34 2563
7307.15 2620
7307.95 2744
7308.76 3198
7309.57 3195
7310.37 3130
7311.18 3398
7311.99 3429
7312.80 3412
7313.60 3283
7314.41 3364
7315.22 3242
7316.02 3342
7316.83 3392
7317.64 3436
7318.45 3803
7319.25 4152
7320.06 4384
7320.87 4297
7321.68 4303
7322.48 4319
7323.29 4347
7324.10 4022
7324.91 3664
7325.71 3362
7326.52 3036
7327.33 2788
7328.14 2653
7328.95 2480
7329.75 2379
7330.56 2266
7331.37 2216
7332.18 2234
7332.99 2163
7333.79 2249
7334.60 2223
7335.41 2229
7336.22 2251
7337.03 2243
7337.84 2302
7338.64 2248
7339.45 2292
7340.26 2330
7341.07 2267
7341.88 2209
7342.69 2266
7343.50 2257
7344.30 2142
7345.11 2064
7345.92 2183
7346.73 2278
7347.54 2129
7348.35 2095
7349.16 2111
7349.97 2168
7350.78 2201
7351.58 2179
7352.39 2188
7353.20 2091
7354.01 2049
7354.82 2160
7355.63 2200
7356.44 2094
7357.25 2145
7358.06 2122
7358.87 2212
7359.68 2266
7360.49 2387
7361.30 2317
7362.11 2284
7362.92 2286
7363.73 2292
7364.54 2289
7365.35 2252
7366.16 2275
7366.97 2281
7367.78 2343
7368.59 2294
7369.40 2295
7370.21 2348
7371.02 2390
7371.83 2260
7372.64 2327
7373.45 2448
7374.26 2302
7375.07 2460
7375.88 2577
7376.69 2571
7377.50 2805
7378.31 3064
7379.12 3227
7379.93 3458
7380.74 3750
7381.55 3864
7382.37 3867
7383.18 3798
7383.99 3643
7384.80 3470
7385.61 3242
7386.42 2982
7387.23 2738
7388.04 2657
7388.85 2504
7389.67 2293
7390.48 2297
7391.29 2211
7392.10 2092
7392.91 2049
7393.72 2068
7394.53 2132
7395.35 2092
7396.16 2235
7396.97 2348
7397.78 2615
7398.59 2754
7399.40 2835
7400.22 3043
7401.03 3163
7401.84 3251
7402.65 3240
7403.46 2931
7404.28 2824
7405.09 2794
7405.90 2672
7406.71 2682
7407.52 2562
7408.34 2589
7409.15 2718
7409.96 2449
7410.77 2298
7411.59 2276
7412.40 2125
7413.21 2051
7414.02 2029
7414.84 1970
7415.65 1746
7416.46 1933
7417.27 1822
7418.09 1852
7418.90 1823
7419.71 1791
7420.53 1825
7421.34 1896
7422.15 1780
7422.97 1689
7423.78 1691
7424.59 1664
7425.40 1597
7426.22 1753
7427.03 1654
7427.84 1715
7428.66 1727
7429.47 1631
7430.28 1584
7431.10 1711
7431.91 1635
7432.73 1653
7433.54 1761
7434.35 1646
7435.17 1604
7435.98 1587
7436.79 1659
7437.61 1743
7438.42 1864
7439.24 1722
7440.05 1693
7440.86 1651
7441.68 1563
7442.49 1441
7443.31 1496
7444.12 1609
7444.94 1577
7445.75 1562
7446.56 1561
7447.38 1508
7448.19 1570
7449.01 1495
7449.82 1580
7450.64 1643
7451.45 1558
7452.27 1558
7453.08 1564
7453.90 1641
7454.71 1691
7455.52 1605
7456.34 1498
7457.15 1592
7457.97 1581
7458.78 1574
7459.60 1561
7460.42 1510
7461.23 1571
7462.05 1508
7462.86 1561
7463.68 1545
7464.49 1585
7465.31 1703
7466.12 1657
7466.94 1531
7467.75 1572
7468.57 1581
7469.38 1598
7470.20 1678
7471.02 1650
7471.83 1692
7472.65 1493
7473.46 1523
7474.28 1570
7475.10 1513
7475.91 1528
7476.73 1556
7477.54 1440
7478.36 1417
7479.18 1260
7479.99 1385
7480.81 1420
7481.62 1446
7482.44 1409
7483.26 1326
7484.07 1336
7484.89 1420
7485.71 1394
7486.52 1287
7487.34 1323
7488.16 1328
7488.97 1287
7489.79 1385
7490.61 1449
7491.42 1457
7492.24 1434
7493.06 1300
7493.87 1366
7494.69 1269
7495.51 1321
7496.33 1334
7497.14 1380
7497.96 1342
7498.78 1346
7499.59 1407
7500.41 1451
7501.23 1277
7502.05 1267
7502.86 1287
7503.68 1313
7504.50 1381
7505.32 1316
7506.13 1316
7506.95 1356
7507.77 1340
7508.59 1391
7509.40 1322
7510.22 1244
7511.04 1296
7511.86 1317
7512.68 1351
7513.49 1301
7514.31 1303
7515.13 1280
7515.95 1366
7516.77 1376
7517.59 1292
7518.40 1343
7519.22 1307
7520.04 1348
7520.86 1333
7521.68 1357
7522.50 1369
7523.31 1356
7524.13 1237
7524.95 1338
7525.77 1355
7526.59 1256
7527.41 1189
7528.23 1358
7529.05 1236
7529.86 1343
7530.68 1324
7531.50 1251
7532.32 1308
7533.14 1299
7533.96 1289
7534.78 1262
7535.60 1229
7536.42 1352
7537.24 1306
7538.06 1222
7538.88 1344
7539.70 1337
7540.51 1322
7541.33 1393
7542.15 1456
7542.97 1472
7543.79 1468
7544.61 1417
7545.43 1442
7546.25 1529
7547.07 1473
7547.89 1445
7548.71 1445
7549.53 1459
7550.35 1402
7551.17 1414
7551.99 1321
7552.81 1311
7553.63 1283
7554.45 1402
7555.27 1473
7556.09 1371
7556.91 1292
7557.73 1367
7558.56 1492
7559.38 1505
7560.20 1449
7561.02 1469
7561.84 1450
7562.66 1370
7563.48 1421
7564.30 1498
7565.12 1512
7565.94 1492
7566.76 1466
7567.58 1476
7568.40 1347
7569.23 1352
7570.05 1500
7570.87 1421
7571.69 1347
7572.51 1445
7573.33 1388
7574.15 1424
7574.97 1399
7575.80 1399
7576.62 1441
7577.44 1504
7578.26 1456
7579.08 1478
7579.90 1428
7580.73 1425
7581.55 1421
7582.37 1521
7583.19 1554
7584.01 1617
7584.83 1566
7585.66 1514
7586.48 1461
7587.30 1777
7588.12 1655
7588.95 1618
7589.77 1610
7590.59 1631
7591.41 1623
7592.23 1588
7593.06 1552
7593.88 1597
7594.70 1531
7595.52 1518
7596.35 1460
7597.17 1510
7597.99 1580
7598.81 1578
7599.64 1611
7600.46 1709
7601.28 1775
7602.11 1924
7602.93 2031
7603.75 2052
7604.57 2054
7605.40 2129
7606.22 2065
7607.04 2049
7607.87 1955
7608.69 2006
7609.51 1874
7610.34 1738
7611.16 1788
7611.98 1674
7612.81 1644
7613.63 1710
7614.45 1809
7615.28 1755
7616.10 1766
7616.92 1925
7617.75 1882
7618.57 1952
7619.40 2018
7620.22 1861
7621.04 1882
7621.87 1854
7622.69 1736
7623.52 1783
7624.34 1712
7625.16 1614
7625.99 1677
7626.81 1781
7627.64 1859
7628.46 1916
7629.28 2075
7630.11 2139
7630.93 2213
7631.76 2278
7632.58 2424
7633.41 2393
7634.23 2247
7635.06 2103
7635.88 2060
7636.71 1941
7637.53 1796
7638.36 1767
7639.18 1595
7640.01 1619
7640.83 1546
7641.66 1462
7642.48 1398
7643.31 1391
7644.13 1417
7644.96 1381
7645.78 1418
7646.61 1394
7647.43 1425
7648.26 1412
7649.08 1369
7649.91 1438
7650.73 1373
7651.56 1335
7652.38 1417
7653.21 1340
7654.04 1244
7654.86 1244
7655.69 1240
7656.51 1333
7657.34 1339
7658.16 1284
7658.99 1368
7659.82 1320
7660.64 1243
7661.47 1226
7662.29 1178
7663.12 1165
7663.95 1267
7664.77 1270
7665.60 1276
7666.43 1273
7667.25 1226
7668.08 1270
7668.91 1200
7669.73 1295
7670.56 1208
7671.38 1305
7672.21 1333
7673.04 1281
7673.87 1278
7674.69 1179
7675.52 1215
7676.35 1256
7677.17 1188
7678.00 1170
7678.83 1150
7679.65 1136
7680.48 1217
7681.31 1155
7682.13 1247
7682.96 1286
7683.79 1178
7684.62 1198
7685.44 1223
7686.27 1206
7687.10 1210
7687.93 1212
7688.75 1286
7689.58 1200
7690.41 1256
7691.24 1273
7692.06 1248
7692.89 1231
7693.72 1186
7694.55 1145
7695.38 1244
7696.20 1224
7697.03 1236
7697.86 1185
7698.69 1266
7699.52 1367
7700.34 1213
7701.17 1170
7702.00 1268
7702.83 1268
7703.66 1272
7704.49 1291
7705.31 1288
7706.14 1324
7706.97 1206
7707.80 1135
7708.63 1180
7709.46 1183
7710.29 1165
7711.11 1153
7711.94 1056
7712.77 1201
7713.60 1204
7714.43 1143
7715.26 1208
7716.09 1226
7716.92 1135
7717.75 1109
7718.58 1138
7719.40 1118
7720.23 1155
7721.06 1152
7721.89 1076
7722.72 1183
7723.55 1172
7724.38 1181
7725.21 1175
7726.04 1048
7726.87 1145
7727.70 1188
7728.53 1199
7729.36 1120
7730.19 1148
7731.02 1103
7731.85 1065
7732.68 1142
7733.51 1123
7734.34 1193
7735.17 1189
7736.00 1187
7736.83 1169
7737.66 1117
7738.49 1210
7739.32 1106
7740.15 1260
7740.98 1221
7741.81 1147
7742.64 1181
7743.47 1268
7744.30 1168
7745.13 1276
7745.96 1340
7746.79 1364
7747.62 1388
7748.45 1369
7749.29 1378
7750.12 1405
7750.95 1407
7751.78 1433
7752.61 1275
7753.44 1214
7754.27 1180
7755.10 1196
7755.93 1156
7756.76 1178
7757.60 1229
7758.43 1271
7759.26 1199
7760.09 1201
7760.92 1226
7761.75 1143
7762.58 1319
7763.42 1297
7764.25 1206
7765.08 1204
7765.91 1245
7766.74 1180
7767.57 1199
7768.41 1197
7769.24 1174
7770.07 1159
7770.90 1189
7771.73 1195
7772.57 1124
7773.40 1259
7774.23 1219
7775.06 1170
7775.90 1161
7776.73 1220
7777.56 1312
7778.39 1242
7779.22 1030
7780.06 1113
7780.89 1116
7781.72 1159
7782.55 1217
7783.39 1083
7784.22 1125
7785.05 1213
7785.89 1227
7786.72 1121
7787.55 1182
7788.38 1238
7789.22 1265
7790.05 1246
7790.88 1154
7791.72 1199
7792.55 1161
7793.38 1151
7794.22 1161
7795.05 1208
7795.88 1294
7796.72 1196
7797.55 1218
7798.38 1290
7799.22 1313
7800.05 1300
7800.88 1289
7801.72 1343
7802.55 1330
7803.38 1307
7804.22 1318
7805.05 1295
7805.89 1221
7806.72 1353
7807.55 1522
7808.39 1417
7809.22 1378
7810.06 1374
7810.89 1384
7811.72 1519
7812.56 1552
7813.39 1449
7814.23 1535
7815.06 1826
7815.89 1696
7816.73 1512
7817.56 1567
7818.40 1638
7819.23 1548
7820.07 1490
7820.90 1489
7821.74 1484
7822.57 1529
7823.41 1569
7824.24 1534
7825.08 1654
7825.91 1753
7826.75 1697
7827.58 1678
7828.42 1617
7829.25 1761
7830.09 1635
7830.92 1593
7831.76 1590
7832.59 1665
7833.43 1640
7834.26 1677
7835.10 1694
7835.93 1648
7836.77 1537
7837.60 1589
7838.44 1540
7839.28 1555
7840.11 1667
7840.95 1626
7841.78 1531
7842.62 1457
7843.45 1537
7844.29 1450
7845.13 1516
7845.96 1559
7846.80 1551
7847.63 1515
7848.47 1357
7849.31 1453
7850.14 1376
7850.98 1293
7851.82 1348
7852.65 1388
7853.49 1329
7854.32 1416
7855.16 1362
7856.00 1354
7856.83 1310
7857.67 1446
7858.51 1399
7859.34 1472
7860.18 1513
7861.02 1418
7861.85 1478
7862.69 1489
7863.53 1396
7864.37 1420
7865.20 1450
7866.04 1485
7866.88 1405
7867.71 1371
7868.55 1283
7869.39 1356
7870.23 1391
7871.06 1611
7871.90 1474
7872.74 1501
7873.57 1535
7874.41 1512
7875.25 1468
7876.09 1513
7876.93 1677
7877.76 1692
7878.60 1673
7879.44 1634
7880.28 1656
7881.11 1667
7881.95 1551
7882.79 1478
7883.63 1429
7884.47 1342
7885.30 1456
7886.14 1483
7886.98 1447
7887.82 1495
7888.66 1472
7889.50 1493
7890.33 1574
7891.17 1541
7892.01 1583
7892.85 1675
7893.69 1590
7894.53 1606
7895.36 1592
7896.20 1584
7897.04 1519
7897.88 1522
7898.72 1461
7899.56 1614
7900.40 1586
7901.24 1565
7902.08 1609
7902.91 1682
7903.75 1584
7904.59 1475
7905.43 1528
7906.27 1505
7907.11 1450
7907.95 1467
7908.79 1464
7909.63 1414
7910.47 1477
7911.31 1444
7912.15 1463
7912.99 1522
7913.83 1658
7914.67 1866
7915.50 1902
7916.34 1954
7917.18 2042
7918.02 2045
7918.86 2131
7919.70 2049
7920.54 1986
7921.38 1953
7922.22 1869
7923.06 1772
7923.90 1648
7924.74 1434
7925.58 1345
7926.42 1377
7927.27 1320
7928.11 1292
7928.95 1277
7929.79 1256
7930.63 1257
7931.47 1266
7932.31 1272
7933.15 1251
7933.99 1305
7934.83 1350
7935.67 1259
7936.51 1238
7937.35 1214
7938.19 1201
7939.03 1291
7939.88 1236
7940.72 1277
7941.56 1250
7942.40 1277
7943.24 1293
7944.08 1278
7944.92 1352
7945.76 1457
7946.60 1388
7947.45 1298
7948.29 1367
7949.13 1337
7949.97 1277
7950.81 1240
7951.65 1238
7952.50 1376
7953.34 1349
7954.18 1316
7955.02 1388
7955.86 1383
7956.70 1457
7957.55 1340
7958.39 1353
7959.23 1463
7960.07 1356
7960.91 1315
7961.76 1277
7962.60 1378
7963.44 1355
7964.28 1319
7965.13 1426
7965.97 1424
7966.81 1430
7967.65 1511
7968.50 1577
7969.34 1401
7970.18 1431
7971.02 1433
7971.87 1366
7972.71 1350
7973.55 1300
7974.39 1310
7975.24 1317
7976.08 1230
7976.92 1223
7977.77 1277
7978.61 1222
7979.45 1242
7980.30 1291
7981.14 1327
7981.98 1215
7982.83 1204
7983.67 1255
7984.51 1264
7985.36 1138
7986.20 1203
7987.04 1230
7987.89 1156
7988.73 1189
7989.57 1111
7990.42 1111
7991.26 1119
7992.10 1149
7992.95 1171
7993.79 1148
7994.64 1113
7995.48 1015
7996.32 1061
7997.17 1143
7998.01 1014
7998.86 1099
7999.70 1056
8000.54 1098
8001.39 1028
8002.23 1048
8003.08 1125
8003.92 1092
8004.77 1070
8005.61 1123
8006.45 1122
8007.30 1061
8008.14 1057
8008.99 1066
8009.83 1137
8010.68 1079
8011.52 1028
8012.37 1111
8013.21 1087
8014.06 1101
8014.90 992
8015.75 1008
8016.59 990
8017.44 989
8018.28 1056
8019.13 1027
8019.97 1068
8020.82 1036
8021.66 1049
8022.51 1151
8023.35 1127
8024.20 1044
8025.05 1017
8025.89 966
8026.74 1051
8027.58 1089
8028.43 1023
8029.27 1092
8030.12 1066
8030.96 1118
8031.81 1051
8032.66 1075
8033.50 994
8034.35 1012
8035.19 1059
8036.04 1072
8036.89 1079
8037.73 1143
8038.58 1070
8039.43 1035
8040.27 1103
8041.12 1127
8041.96 1084
8042.81 1075
8043.66 1026
8044.50 1059
8045.35 1057
8046.20 1063
8047.04 1073
8047.89 1052
8048.74 1015
8049.58 1133
8050.43 1046
8051.28 990
8052.12 966
8052.97 994
8053.82 1015
8054.67 1002
8055.51 970
8056.36 1000
8057.21 1002
8058.05 1028
8058.90 970
8059.75 944
8060.60 1029
8061.44 970
8062.29 1077
8063.14 1077
8063.99 1131
8064.83 975
8065.68 922
8066.53 899
8067.38 946
8068.22 938
8069.07 962
8069.92 1034
8070.77 978
8071.62 1032
8072.46 958
8073.31 967
8074.16 950
8075.01 851
8075.86 1029
8076.71 1067
8077.55 1034
8078.40 980
8079.25 923
8080.10 919
8080.95 972
8081.80 1027
8082.64 942
8083.49 997
8084.34 993
8085.19 940
8086.04 955
8086.89 960
8087.74 917
8088.58 1052
8089.43 961
8090.28 990
8091.13 992
8091.98 1016
8092.83 929
8093.68 951
8094.53 1002
8095.38 1000
8096.23 1023
8097.08 997
8097.93 1036
8098.77 952
8099.62 950
8100.47 984
8101.32 959
8102.17 960
8103.02 954
8103.87 1008
8104.72 922
8105.57 930
8106.42 951
8107.27 869
8108.12 888
8108.97 917
8109.82 1006
8110.67 947
8111.52 946
8112.37 983
8113.22 1003
8114.07 1040
8114.92 972
8115.77 1019
8116.62 941
8117.47 952
8118.32 1007
8119.17 1012
8120.02 1029
8120.87 1042
8121.72 1074
8122.58 1027
8123.43 1054
8124.28 1047
8125.13 1000
8125.98 1054
8126.83 1016
8127.68 1011
8128.53 1068
8129.38 1017
8130.23 999
8131.08 974
8131.94 1014
8132.79 1050
8133.64 1000
8134.49 996
8135.34 1063
8136.19 1018
8137.04 1043
8137.89 1087
8138.75 1076
8139.60 1124
8140.45 985
8141.30 1026
8142.15 1043
8143.00 1058
8143.86 1114
8144.71 1072
8145.56 1147
8146.41 1037
8147.26 1100
8148.12 1141
8148.97 1174
8149.82 1079
8150.67 1056
8151.52 1064
8152.38 1186
8153.23 1153
8154.08 1236
8154.93 1324
8155.78 1347
8156.64 1380
8157.49 1348
8158.34 1272
8159.19 1367
8160.05 1207
8160.90 1109
8161.75 1040
8162.61 1050
8163.46 1076
8164.31 1062
8165.16 1066
8166.02 999
8166.87 1042
8167.72 1086
8168.58 1132
8169.43 968
8170.28 1035
8171.14 1119
8171.99 1102
8172.84 1100
8173.70 1025
8174.55 1012
8175.40 979
8176.26 924
8177.11 991
8177.96 1050
8178.82 946
8179.67 942
8180.52 936
8181.38 924
8182.23 996
8183.08 972
8183.94 929
8184.79 866
8185.65 876
8186.50 921
8187.35 947
8188.21 889
8189.06 946
8189.92 981
8190.77 845
8191.63 887
8192.48 968
8193.33 957
8194.19 945
8195.04 877
8195.90 883
8196.75 967
8197.61 954
8198.46 923
8199.32 928
8200.17 923
8201.02 943
8201.88 904
8202.73 958
8203.59 968
8204.44 935
8205.30 857
8206.15 940
8207.01 900
8207.86 858
8208.72 851
8209.57 899
8210.43 953
8211.29 933
8212.14 929
8213.00 963
8213.85 921
8214.71 1018
8215.56 954
8216.42 968
8217.27 1005
8218.13 1024
8218.98 1013
8219.84 1018
8220.70 981
8221.55 1095
8222.41 1135
8223.26 1092
8224.12 1095
8224.98 1049
8225.83 988
8226.69 1147
8227.54 1124
8228.40 1073
8229.26 1016
8230.11 937
8230.97 952
8231.83 977
8232.68 920
8233.54 947
8234.39 950
8235.25 905
8236.11 1002
8236.96 960
8237.82 987
8238.68 987
8239.53 1038
8240.39 989
8241.25 1002
8242.11 1022
8242.96 1006
8243.82 918
8244.68 909
8245.53 952
8246.39 932
8247.25 912
8248.10 980
8248.96 913
8249.82 966
8250.68 880
8251.53 948
8252.39 974
8253.25 1015
8254.11 995
8254.96 956
8255.82 990
8256.68 954
8257.54 903
8258.39 931
8259.25 911
8260.11 943
8260.97 959
8261.83 1003
8262.68 971
8263.54 1000
8264.40 956
8265.26 930
8266.12 986
8266.97 1015
8267.83 969
8268.69 962
8269.55 907
8270.41 952
8271.27 973
8272.12 972
8272.98 935
8273.84 947
8274.70 995
8275.56 1014
8276.42 1021
8277.28 985
8278.13 967
8278.99 948
8279.85 941
8280.71 963
8281.57 967
8282.43 982
8283.29 973
8284.15 1013
8285.01 956
8285.87 957
8286.72 1012
8287.58 942
8288.44 931
8289.30 1010
8290.16 1180
8291.02 1094
8291.88 1051
8292.74 1006
8293.60 1089
8294.46 1108
8295.32 1197
8296.18 1054
8297.04 1007
8297.90 1010
8298.76 1024
8299.62 982
8300.48 1003
8301.34 975
8302.20 1093
8303.06 1184
8303.92 1092
8304.78 1016
8305.64 1084
8306.50 1003
8307.36 1064
8308.22 982
8309.08 1043
8309.94 1068
8310.80 1043
8311.66 1124
8312.52 1099
8313.38 1006
8314.24 1059
8315.10 1141
8315.96 1032
8316.83 1066
8317.69 1011
8318.55 1009
8319.41 976
8320.27 982
8321.13 1016
8321.99 1047
8322.85 958
8323.71 1004
8324.57 998
8325.44 1024
8326.30 924
8327.16 973
8328.02 1071
8328.88 1131
8329.74 1004
8330.60 1025
8331.47 1040
8332.33 967
8333.19 1012
8334.05 1058
8334.91 1145
8335.77 1019
8336.64 1101
8337.50 1057
8338.36 998
8339.22 1044
8340.08 1060
8340.94 1083
8341.81 1108
8342.67 1043
8343.53 1046
8344.39 991
8345.26 1101
8346.12 1094
8346.98 1009
8347.84 1016
8348.71 1045
8349.57 1130
8350.43 1138
8351.29 1052
8352.16 1102
8353.02 1107
8353.88 1075
8354.74 1121
8355.61 1105
8356.47 1040
8357.33 1140
8358.19 1130
8359.06 1218
8359.92 1134
8360.78 1235
8361.65 1172
8362.51 1176
8363.37 1148
8364.24 1236
8365.10 1182
8365.96 1051
8366.83 1065
8367.69 1150
8368.55 1145
8369.42 1160
8370.28 1234
8371.14 1187
8372.01 1147
8372.87 1211
8373.73 1236
8374.60 1257
8375.46 1253
8376.33 1234
8377.19 1245
8378.05 1254
8378.92 1181
8379.78 1267
8380.65 1273
8381.51 1244
8382.37 1261
8383.24 1315
8384.10 1417
8384.97 1326
8385.83 1445
8386.70 1430
8387.56 1363
8388.42 1466
8389.29 1332
8390.15 1292
8391.02 1285
8391.88 1297
8392.75 1393
8393.61 1555
8394.48 1454
8395.34 1431
8396.21 1477
8397.07 1483
8397.94 1499
8398.80 1543
8399.67 1511
8400.53 1594
8401.40 1537
8402.26 1571
8403.13 1539
8403.99 1606
8404.86 1552
8405.72 1524
8406.59 1551
8407.45 1597
8408.32 1492
8409.19 1569
8410.05 1490
8410.92 1593
8411.78 1669
8412.65 1611
8413.51 1686
8414.38 1674
8415.25 1813
8416.11 1892
8416.98 1818
8417.84 1877
8418.71 1831
8419.58 1889
8420.44 1831
8421.31 1793
8422.17 1950
8423.04 1939
8423.91 2000
8424.77 2153
8425.64 2184
8426.51 2153
8427.37 2287
8428.24 2295
8429.11 2282
8429.97 2203
8430.84 2161
8431.71 2209
8432.57 2293
8433.44 2279
8434.31 2434
8435.17 2352
8436.04 2429
8436.91 2465
8437.77 2645
8438.64 2779
8439.51 2807
8440.38 2876
8441.24 2899
8442.11 3015
8442.98 3032
8443.84 3070
8444.71 3111
8445.58 3004
8446.45 3067
8447.31 3114
8448.18 3133
8449.05 3136
8449.92 3234
8450.78 3348
8451.65 3571
8452.52 3810
8453.39 4213
8454.26 4743
8455.12 5355
8455.99 5747
8456.86 6212
8457.73 6289
8458.60 6260
8459.46 6062
8460.33 5630
8461.20 5125
8462.07 4834
8462.94 4412
8463.81 4128
8464.67 3985
8465.54 4159
8466.41 4501
8467.28 5449
8468.15 6665
8469.02 7862
8469.89 8942
8470.75 9955
8471.62 10106
8472.49 9699
8473.36 9052
8474.23 7788
8475.10 6676
8475.97 5590
8476.84 4909
8477.71 3993
8478.57 3440
8479.44 2945
8480.31 2686
8481.18 2539
8482.05 2459
8482.92 2367
8483.79 2254
8484.66 2254
8485.53 2344
8486.40 2322
8487.27 2280
8488.14 2242
8489.01 2192
8489.88 2105
8490.75 2064
8491.62 2117
8492.49 2056
8493.36 1877
8494.23 2098
8495.10 1973
8495.97 1928
8496.84 2028
8497.71 2135
8498.58 2117
8499.45 2133
8500.32 2026
8501.19 1997
8502.06 1951
8502.93 2029
8503.80 2001
8504.67 1994
8505.54 2086
8506.41 2159
8507.28 2327
8508.15 2214
8509.02 2214
8509.89 2143
8510.76 2277
8511.63 2227
8512.51 2076
8513.38 2105
8514.25 2027
8515.12 1965
8515.99 2032
8516.86 2073
8517.73 2048
8518.60 2052
8519.47 2037
8520.35 2009
8521.22 2067
8522.09 2009
8522.96 1963
8523.83 2081
8524.70 2120
8525.57 2144
8526.45 2157
8527.32 2102
8528.19 2139
8529.06 2127
8529.93 2195
8530.80 2253
8531.68 2174
8532.55 2208
8533.42 2310
8534.29 2310
8535.16 2315
8536.04 2276
8536.91 2289
8537.78 2274
8538.65 2293
8539.52 2229
8540.40 2197
8541.27 2127
8542.14 2177
8543.01 2209
8543.89 2206
8544.76 2158
8545.63 2149
8546.50 2172
8547.38 2239
8548.25 2180
8549.12 2162
8549.99 2180
8550.87 2150
8551.74 2217
8552.61 2215
8553.49 2348
8554.36 2313
8555.23 2200
8556.11 2205
8556.98 2244
8557.85 2107
8558.73 2154
8559.60 1992
8560.47 1930
8561.35 1800
8562.22 1801
8563.09 1787
8563.97 1651
8564.84 1693
8565.71 1646
8566.59 1671
8567.46 1738
8568.33 1675
8569.21 1693
8570.08 1655
8570.96 1557
8571.83 1604
8572.70 1599
8573.58 1657
8574.45 1614
8575.33 1560
8576.20 1614
8577.07 1561
8577.95 1508
8578.82 1495
8579.70 1522
8580.57 1523
8581.45 1533
8582.32 1474
8583.19 1516
8584.07 1616
8584.94 1634
8585.82 1608
8586.69 1586
8587.57 1578
8588.44 1612
8589.32 1554
8590.19 1496
8591.07 1564
8591.94 1497
8592.82 1537
8593.69 1529
8594.57 1488
8595.44 1457
8596.32 1544
8597.19 1515
8598.07 1524
8598.94 1582
8599.82 1660
8600.69 1670
8601.57 1617
8602.44 1528
8603.32 1531
8604.20 1543
8605.07 1533
8605.95 1573
8606.82 1634
8607.70 1658
8608.57 1642
8609.45 1605
8610.33 1604
8611.20 1645
8612.08 1604
8612.95 1704
8613.83 1643
8614.71 1674
8615.58 1586
8616.46 1657
8617.33 1782
8618.21 1804
8619.09 1833
8619.96 1921
8620.84 1737
8621.72 1760
8622.59 1807
8623.47 1701
8624.35 1841
8625.22 1951
8626.10 1982
8626.98 1859
8627.85 2002
8628.73 2121
8629.61 2089
8630.48 1954
8631.36 1944
8632.24 1917
8633.11 1966
8633.99 2014
8634.87 2052
8635.74 2107
8636.62 1999
8637.50 2030
8638.38 2091
8639.25 2103
8640.13 2127
8641.01 2141
8641.89 2091
8642.76 2327
8643.64 2332
8644.52 2347
8645.40 2327
8646.27 2241
8647.15 2315
8648.03 2464
8648.91 2536
8649.79 2414
8650.66 2492
8651.54 2479
8652.42 2580
8653.30 2691
8654.18 2635
8655.05 2546
8655.93 2624
8656.81 2636
8657.69 2549
8658.57 2665
8659.45 2637
8660.32 2764
8661.20 2673
8662.08 2669
8662.96 2649
8663.84 2599
8664.72 2785
8665.60 2922
8666.47 2829
8667.35 2861
8668.23 2978
8669.11 3033
8669.99 3156
8670.87 3418
8671.75 3757
8672.63 3897
8673.51 4297
8674.38 4741
8675.26 4953
8676.14 4867
8677.02 4840
8677.90 4719
8678.78 4349
8679.66 4067
8680.54 3918
8681.42 3740
8682.30 3509
8683.18 3254
8684.06 3452
8684.94 3535
8685.82 3452
8686.70 3589
8687.58 3976
8688.46 4451
8689.34 5166
8690.22 5961
8691.10 6966
8691.98 8080
8692.86 8831
8693.74 9204
8694.62 9128
8695.50 8647
8696.38 7869
8697.26 6635
8698.14 5777
8699.02 5087
8699.90 4307
8700.78 3862
8701.66 3613
8702.54 3272
8703.42 3058
8704.30 2838
8705.18 2771
8706.06 2873
8706.94 2636
8707.82 2559
8708.71 2393
8709.59 2288
8710.47 2271
8711.35 2283
8712.23 2080
8713.11 1918
8713.99 1850
8714.87 1863
8715.75 1935
8716.64 1838
8717.52 1877
8718.40 1924
8719.28 1790
8720.16 1918
8721.04 1800
8721.92 1850
8722.81 1894
8723.69 1908
8724.57 1809
8725.45 1828
8726.33 1920
8727.21 1948
8728.10 1900
8728.98 1953
8729.86 2076
8730.74 2068
8731.62 1964
8732.51 2018
8733.39 1972
8734.27 1968
8735.15 1985
8736.03 1820
8736.92 1807
8737.80 1799
8738.68 1799
8739.56 1750
8740.45 1711
8741.33 1762
8742.21 1831
8743.09 1688
8743.98 1746
8744.86 1832
8745.74 1804
8746.63 1747
8747.51 1768
8748.39 1740
8749.27 1703
8750.16 1754
8751.04 1692
8751.92 1785
8752.81 1790
8753.69 1784
8754.57 1870
8755.46 1904
8756.34 2000
8757.22 2042
8758.11 1916
8758.99 1899
8759.87 1988
8760.76 1963
8761.64 1835
8762.52 1834
8763.41 1950
8764.29 1840
8765.17 1882
8766.06 1988
8766.94 2006
8767.83 1943
8768.71 1913
8769.59 1914
8770.48 1899
8771.36 1844
8772.25 1997
8773.13 1823
8774.01 1687
8774.90 1707
8775.78 1731
8776.67 1684
8777.55 1634
8778.44 1594
8779.32 1614
8780.20 1569
8781.09 1505
8781.97 1528
8782.86 1590
8783.74 1576
8784.63 1517
8785.51 1501
8786.40 1476
8787.28 1582
8788.17 1466
8789.05 1568
8789.94 1522
8790.82 1559
8791.71 1635
8792.59 1603
8793.48 1622
8794.36 1542
8795.25 1600
8796.13 1528
8797.02 1462
8797.90 1475
8798.79 1480
8799.67 1487
8800.56 1395
8801.45 1419
8802.33 1315
8803.22 1361
8804.10 1383
8804.99 1416
8805.87 1330
8806.76 1308
8807.65 1329
8808.53 1405
8809.42 1353
8810.30 1250
8811.19 1197
8812.08 1315
8812.96 1381
8813.85 1215
8814.73 1213
8815.62 1182
8816.51 1219
8817.39 1319
8818.28 1287
8819.17 1311
8820.05 1246
8820.94 1205
8821.83 1189
8822.71 1225
8823.60 1189
8824.49 1242
8825.37 1196
8826.26 1253
8827.15 1161
8828.03 1146
8828.92 1280
8829.81 1324
8830.69 1134
8831.58 1216
8832.47 1205
8833.36 1165
8834.24 1175
8835.13 1218
8836.02 1252
8836.90 1174
8837.79 1170
8838.68 1243
8839.57 1129
8840.45 1165
8841.34 1153
8842.23 1102
8843.12 1171
8844.01 1209
8844.89 1110
8845.78 1151
8846.67 1166
8847.56 1084
8848.44 1135
8849.33 1162
8850.22 1223
8851.11 1104
8852.00 1098
8852.88 1043
8853.77 1138
8854.66 1129
8855.55 1039
8856.44 1085
8857.33 1048
8858.21 1049
8859.10 1014
8859.99 1025
8860.88 1041
8861.77 1098
8862.66 1001
8863.55 987
8864.43 1019
8865.32 1002
8866.21 1079
8867.10 1184
8867.99 1003
8868.88 1036
8869.77 920
8870.66 976
8871.55 1072
8872.44 977
8873.32 954
8874.21 971
8875.10 982
8875.99 951
8876.88 958
8877.77 1039
8878.66 982
8879.55 915
8880.44 932
8881.33 927
8882.22 1032
8883.11 1044
8884.00 950
8884.89 983
8885.78 941
8886.67 876
8887.56 911
8888.45 946
8889.34 919
8890.23 919
8891.12 960
8892.01 944
8892.90 965
8893.79 917
8894.68 919
8895.57 900
8896.46 934
8897.35 931
8898.24 904
8899.13 919
8900.02 885
8900.91 807
8901.80 964
8902.69 927
8903.58 983
8904.47 884
8905.36 929
8906.26 918
8907.15 907
8908.04 904
8908.93 902
8909.82 913
8910.71 870
8911.60 981
8912.49 965
8913.38 902
8914.28 900
8915.17 913
8916.06 861
8916.95 916
8917.84 952
8918.73 896
8919.62 976
8920.52 898
8921.41 925
8922.30 919
8923.19 889
8924.08 850
8924.97 880
8925.87 800
8926.76 874
8927.65 856
8928.54 911
8929.43 945
8930.33 846
8931.22 764
8932.11 822
8933.00 867
8933.89 869
8934.79 854
8935.68 841
8936.57 861
8937.46 902
8938.36 868
8939.25 824
8940.14 885
8941.03 875
8941.93 841
8942.82 828
8943.71 894
8944.60 894
8945.50 853
8946.39 858
8947.28 803
8948.18 879
8949.07 892
8949.96 872
8950.85 899
8951.75 892
8952.64 847
8953.53 846
8954.43 880
8955.32 817
8956.21 829
8957.11 858
8958.00 913
8958.89 885
8959.79 877
8960.68 915
8961.57 875
8962.47 850
8963.36 870
8964.26 898
8965.15 928
8966.04 893
8966.94 839
8967.83 855
8968.73 897
8969.62 845
8970.51 915
8971.41 918
8972.30 920
8973.20 864
8974.09 825
8974.98 801
8975.88 856
8976.77 910
8977.67 785
8978.56 855
8979.46 838
8980.35 823
8981.25 826
8982.14 855
8983.03 865
8983.93 853
8984.82 840
8985.72 766
8986.61 822
8987.51 822
8988.40 796
8989.30 780
8990.19 818
8991.09 841
8991.98 850
8992.88 827
8993.77 844
8994.67 811
8995.56 830
8996.46 793
8997.36 773
8998.25 791
8999.15 900
9000.04 859
9000.94 767
9001.83 868
9002.73 874
9003.62 882
9004.52 905
9005.42 847
9006.31 804
9007.21 824
9008.10 759
9009.00 807
9009.90 794
9010.79 751
9011.69 747
9012.58 740
9013.48 809
9014.38 802
9015.27 816
9016.17 754
9017.07 803
9017.96 813
9018.86 795
9019.76 798
9020.65 769
9021.55 826
9022.44 833
9023.34 867
9024.24 792
9025.14 789
9026.03 791
9026.93 753
9027.83 821
9028.72 797
9029.62 805
9030.52 833
9031.41 824
9032.31 819
9033.21 733
9034.11 719
9035.00 765
9035.90 741
9036.80 806
9037.69 770
9038.59 790
9039.49 751
9040.39 819
9041.28 860
9042.18 796
9043.08 786
9043.98 805
9044.88 798
9045.77 810
9046.67 802
9047.57 774
9048.47 816
9049.36 762
9050.26 744
9051.16 788
9052.06 794
9052.96 761
9053.86 813
9054.75 769
9055.65 778
9056.55 733
9057.45 817
9058.35 869
9059.25 800
9060.14 754
9061.04 772
9061.94 804
9062.84 813
9063.74 802
9064.64 826
9065.54 834
9066.44 785
9067.33 846
9068.23 786
9069.13 765
9070.03 849
9070.93 822
9071.83 833
9072.73 903
9073.63 903
9074.53 906
9075.43 841
9076.33 772
9077.22 765
9078.12 784
9079.02 855
9079.92 856
9080.82 820
9081.72 863
9082.62 841
9083.52 826
9084.42 784
9085.32 805
9086.22 850
9087.12 897
9088.02 885
9088.92 891
9089.82 797
9090.72 782
9091.62 812
9092.52 860
9093.42 762
9094.32 859
9095.22 849
9096.12 799
9097.02 831
9097.92 782
9098.82 782
9099.72 796
9100.62 801
9101.52 790
9102.43 772
9103.33 855
9104.23 786
9105.13 777
9106.03 818
9106.93 804
9107.83 723
9108.73 778
9109.63 768
9110.53 719
9111.43 758
9112.33 832
9113.24 789
9114.14 730
9115.04 755
9115.94 744
9116.84 737
9117.74 806
9118.64 804
9119.55 818
9120.45 770
9121.35 833
9122.25 793
9123.15 744
9124.05 790
9124.96 861
9125.86 814
9126.76 759
9127.66 773
9128.56 780
9129.46 797
9130.37 854
9131.27 806
9132.17 826
9133.07 793
9133.97 772
9134.88 804
9135.78 727
9136.68 779
9137.58 749
9138.49 757
9139.39 753
9140.29 832
9141.19 811
9142.10 768
9143.00 808
9143.90 897
9144.80 837
9145.71 865
9146.61 833
9147.51 826
9148.42 783
9149.32 768
9150.22 832
9151.12 849
9152.03 770
9152.93 799
9153.83 773
9154.74 832
9155.64 787
9156.54 795
9157.45 810
9158.35 790
9159.25 769
9160.16 740
9161.06 761
9161.96 816
9162.87 795
9163.77 787
9164.68 750
9165.58 801
9166.48 827
9167.39 843
9168.29 765
9169.19 770
9170.10 759
9171.00 775
9171.91 798
9172.81 784
9173.72 783
9174.62 830
9175.52 831
9176.43 900
9177.33 863
9178.24 829
9179.14 856
9180.05 825
9180.95 890
9181.85 857
9182.76 924
9183.66 860
9184.57 775
9185.47 824
9186.38 870
9187.28 784
9188.19 792
9189.09 825
9190.00 753
9190.90 762
9191.81 746
9192.71 806
9193.62 865
9194.52 796
9195.43 828
9196.33 772
9197.24 862
9198.14 938
9199.05 950
9199.96 974
9200.86 970
9201.77 915
9202.67 866
9203.58 979
9204.48 862
9205.39 896
9206.29 887
9207.20 884
9208.11 866
9209.01 796
9209.92 810
9210.82 844
9211.73 824
9212.64 805
9213.54 874
9214.45 855
9215.35 915
9216.26 992
9217.17 1013
9218.07 1032
9218.98 1011
9219.89 1007
9220.79 1028
9221.70 935
9222.61 969
9223.51 917
9224.42 905
9225.33 824
9226.23 859
9227.14 858
9228.05 860
9228.95 847
9229.86 781
9230.77 718
9231.67 788
9232.58 847
9233.49 769
9234.40 770
9235.30 779
9236.21 730
9237.12 806
9238.02 715
9238.93 765
9239.84 824
9240.75 756
9241.65 791
9242.56 695
9243.47 736
9244.38 774
9245.28 723
9246.19 724
9247.10 735
9248.01 784
9248.92 696
9249.82 705
9250.73 771
9251.64 829
9252.55 800
9253.46 805
9254.36 848
9255.27 769
9256.18 867
9257.09 911
9258.00 831
9258.90 732
9259.81 816
9260.72 798
9261.63 745
9262.54 667
9263.45 731
9264.36 730
9265.26 783
9266.17 810
9267.08 786
9267.99 820
9268.90 793
9269.81 823
9270.72 772
9271.63 825
9272.54 767
9273.44 784
9274.35 781
9275.26 730
9276.17 720
9277.08 757
9277.99 750
9278.90 818
9279.81 777
9280.72 764
9281.63 784
9282.54 805
9283.45 759
9284.36 769
9285.27 762
9286.18 789
9287.09 802
9288.00 817
9288.91 804
9289.82 831
9290.73 759
9291.64 779
9292.55 851
9293.46 847
9294.37 822
9295.28 863
9296.19 731
9297.10 782
9298.01 884
9298.92 852
9299.83 885
9300.74 867
9301.65 850
9302.56 783
9303.47 829
9304.38 851
9305.29 815
9306.20 806
9307.11 816
9308.02 927
9308.93 947
9309.84 935
9310.75 952
9311.67 937
9312.58 906
9313.49 886
9314.40 924
9315.31 820
9316.22 829
9317.13 916
9318.04 972
9318.95 875
9319.87 817
9320.78 851
9321.69 845
9322.60 839
9323.51 850
9324.42 797
9325.34 781
9326.25 795
9327.16 732
9328.07 747
9328.98 743
9329.89 818
9330.81 844
9331.72 786
9332.63 840
9333.54 779
9334.45 817
9335.37 833
9336.28 807
9337.19 841
9338.10 781
9339.01 756
9339.93 806
9340.84 718
9341.75 721
9342.66 806
9343.58 853
9344.49 753
9345.40 787
9346.31 846
9347.23 794
9348.14 840
9349.05 772
9349.97 813
9350.88 810
9351.79 815
9352.70 824
9353.62 885
9354.53 844
9355.44 888
9356.36 838
9357.27 782
9358.18 758
9359.10 796
9360.01 823
9360.92 828
9361.84 789
9362.75 849
9363.66 840
9364.58 818
9365.49 817
9366.40 901
9367.32 855
9368.23 774
9369.15 934
9370.06 916
9370.97 794
9371.89 816
9372.80 805
9373.71 861
9374.63 855
9375.54 886
9376.46 956
9377.37 833
9378.29 809
9379.20 805
9380.11 792
9381.03 864
9381.94 895
9382.86 902
9383.77 905
9384.69 899
9385.60 944
9386.51 851
9387.43 847
9388.34 1008
9389.26 1043
9390.17 1057
9391.09 1041
9392.00 1064
9392.92 948
9393.83 1017
9394.75 1005
9395.66 997
9396.58 1028
9397.49 1071
9398.41 1046
9399.32 1032
9400.24 1046
9401.15 949
9402.07 908
9402.99 967
9403.90 909
9404.82 852
9405.73 836
9406.65 893
9407.56 907
9408.48 951
9409.39 894
9410.31 932
9411.23 894
9412.14 926
9413.06 862
9413.97 931
9414.89 904
9415.81 910
9416.72 824
9417.64 868
9418.55 885
9419.47 863
9420.39 955
9421.30 931
9422.22 977
9423.14 901
9424.05 904
9424.97 897
9425.89 923
9426.80 918
9427.72 919
9428.64 940
9429.55 935
9430.47 926
9431.39 948
9432.30 1008
9433.22 990
9434.14 1101
9435.05 1022
9435.97 1042
9436.89 1126
9437.80 1068
9438.72 1058
9439.64 1044
9440.56 1014
9441.47 939
9442.39 911
9443.31 977
9444.23 952
9445.14 1013
9446.06 1059
9446.98 1042
9447.90 995
9448.81 1026
9449.73 1058
9450.65 1099
9451.57 1253
9452.48 1324
9453.40 1229
9454.32 1253
9455.24 1404
9456.16 1332
9457.07 1311
9457.99 1224
9458.91 1200
9459.83 1244
9460.75 1165
9461.66 1040
9462.58 934
9463.50 980
9464.42 948
9465.34 979
9466.26 1048
9467.18 1040
9468.09 1042
9469.01 1036
9469.93 988
9470.85 980
9471.77 929
9472.69 1028
9473.61 1104
9474.53 997
9475.44 900
9476.36 941
9477.28 967
9478.20 972
9479.12 1076
9480.04 1063
9480.96 1054
9481.88 1079
9482.80 1062
9483.72 1055
9484.64 1065
9485.56 1019
9486.47 991
9487.39 1002
9488.31 1055
9489.23 1082
9490.15 1041
9491.07 986
9491.99 1006
9492.91 1010
9493.83 1003
9494.75 1015
9495.67 973
9496.59 1009
9497.51 992
9498.43 990
9499.35 1036
9500.27 1122
9501.19 1114
9502.11 994
9503.03 1001
9503.95 984
9504.87 1008
9505.79 1070
9506.71 1066
9507.64 1043
9508.56 1081
9509.48 1118
9510.40 1081
9511.32 1095
9512.24 1215
9513.16 1111
9514.08 1192
9515.00 1138
9515.92 1192
9516.84 1223
9517.76 1283
9518.68 1265
9519.61 1167
9520.53 1129
9521.45 1215
9522.37 1171
9523.29 1221
9524.21 1331
9525.13 1268
9526.05 1243
9526.98 1269
9527.90 1397
9528.82 1408
9529.74 1448
9530.66 1660
9531.58 1881
9532.51 1856
9533.43 1903
9534.35 1956
9535.27 2006
9536.19 1906
9537.11 1847
9538.04 1716
9538.96 1609
9539.88 1607
9540.80 1474
9541.73 1366
9542.65 1436
9543.57 1342
9544.49 1314
9545.41 1264
9546.34 1280
9547.26 1262
9548.18 1256
9549.10 1205
9550.03 1233
9550.95 1158
9551.87 1224
9552.79 1193
9553.72 1137
9554.64 1204
9555.56 1167
9556.49 1223
9557.41 1237
9558.33 1288
9559.25 1307
9560.18 1284
9561.10 1268
9562.02 1318
9562.95 1404
9563.87 1273
9564.79 1217
9565.72 1241
9566.64 1269
9567.56 1269
9568.49 1219
9569.41 1104
9570.33 1120
9571.26 1129
9572.18 1101
9573.11 1080
9574.03 1143
9574.95 1207
9575.88 1142
9576.80 1061
9577.72 1141
9578.65 1136
9579.57 1151
9580.50 1136
9581.42 1123
9582.34 1178
9583.27 1228
9584.19 1066
9585.12 1090
9586.04 1111
9586.97 1185
9587.89 1207
9588.81 1171
9589.74 1189
9590.66 1228
9591.59 1224
9592.51 1296
9593.44 1300
9594.36 1290
9595.29 1282
9596.21 1231
9597.14 1316
9598.06 1279
9598.99 1287
9599.91 1320
9600.84 1318
9601.76 1333
9602.69 1355
9603.61 1351
9604.54 1362
9605.46 1277
9606.39 1354
9607.31 1352
9608.24 1338
9609.16 1355
9610.09 1358
9611.01 1461
9611.94 1484
9612.87 1422
9613.79 1449
9614.72 1432
9615.64 1439
9616.57 1418
9617.49 1420
9618.42 1444
9619.35 1432
9620.27 1455
9621.20 1441
9622.12 1472
9623.05 1606
9623.98 1516
9624.90 1517
9625.83 1489
9626.76 1435
9627.68 1477
9628.61 1582
9629.53 1605
9630.46 1568
9631.39 1612
9632.31 1654
9633.24 1651
9634.17 1771
9635.09 1674
9636.02 1626
9636.95 1677
9637.87 1808
9638.80 1859
9639.73 1869
9640.65 1852
9641.58 1773
9642.51 1773
9643.44 1835
9644.36 1838
9645.29 1979
9646.22 1912
9647.14 2125
9648.07 2078
9649.00 2161
9649.93 2275
9650.85 2350
9651.78 2188
9652.71 2158
9653.64 2134
9654.56 2089
9655.49 2122
9656.42 2091
9657.35 2068
9658.27 1983
9659.20 1927
9660.13 1904
9661.06 1972
9661.99 1973
9662.91 1976
9663.84 1961
9664.77 2021
9665.70 2018
9666.63 2049
9667.56 1960
9668.48 1969
9669.41 2063
9670.34 1905
9671.27 2043
9672.20 2201
9673.13 2188
9674.05 2095
9674.98 2186
9675.91 2200
9676.84 2153
9677.77 2166
9678.70 2240
9679.63 2404
9680.56 2440
9681.48 2326
9682.41 2270
9683.34 2297
9684.27 2366
9685.20 2343
9686.13 2306
9687.06 2361
9687.99 2291
9688.92 2326
9689.85 2309
9690.78 2388
9691.71 2500
9692.63 2694
9693.56 2585
9694.49 2576
9695.42 2745
9696.35 2804
9697.28 2976
9698.21 3162
9699.14 3488
9700.07 3449
9701.00 3538
9701.93 3451
9702.86 3298
9703.79 3053
9704.72 2936
9705.65 2782
9706.58 2738
9707.51 2494
9708.44 2514
9709.37 2494
9710.30 2558
9711.23 2613
9712.16 2605
9713.09 2615
9714.02 2653
9714.95 2803
9715.89 2801
9716.82 2898
9717.75 2853
9718.68 2779
9719.61 2757
9720.54 2652
9721.47 2459
9722.40 2322
9723.33 2217
9724.26 2163
9725.19 2138
9726.12 2134
9727.06 2181
9727.99 2152
9728.92 2174
9729.85 2166
9730.78 2166
9731.71 2193
9732.64 2281
9733.57 2392
9734.51 2395
9735.44 2296
9736.37 2174
9737.30 2191
9738.23 2229
9739.16 2149
9740.10 1938
9741.03 1881
9741.96 1874
9742.89 1877
9743.82 1881
9744.75 1886
9745.69 1790
9746.62 1879
9747.55 1859
9748.48 1806
9749.41 1771
9750.35 1747
9751.28 1767
9752.21 1787
9753.14 1701
9754.08 1744
9755.01 1710
9755.94 1721
9756.87 1657
9757.81 1679
9758.74 1666
9759.67 1685
9760.60 1670
9761.54 1702
9762.47 1771
9763.40 1750
9764.34 1781
9765.27 1777
9766.20 1821
9767.13 1783
9768.07 1726
9769.00 1779
9769.93 1823
9770.87 1744
9771.80 1729
9772.73 1766
9773.67 1708
9774.60 1661
9775.53 1748
9776.47 1868
9777.40 1852
9778.33 1822
9779.27 1845
9780.20 1936
9781.14 2042
9782.07 1951
9783.00 1848
9783.94 1927
9784.87 1930
9785.80 1896
9786.74 1865
9787.67 1697
9788.61 1684
9789.54 1723
9790.47 1703
9791.41 1631
9792.34 1572
9793.28 1585
9794.21 1657
9795.15 1585
9796.08 1618
9797.01 1665
9797.95 1650
9798.88 1713
9799.82 1713
9800.75 1694
9801.69 1746
9802.62 1679
9803.56 1593
9804.49 1597
9805.43 1522
9806.36 1434
9807.30 1446
9808.23 1408
9809.17 1356
9810.10 1369
9811.04 1319
9811.97 1381
9812.91 1387
9813.84 1305
9814.78 1369
9815.71 1345
9816.65 1333
9817.58 1243
9818.52 1333
9819.46 1306
9820.39 1241
9821.33 1241
9822.26 1302
9823.20 1301
9824.13 1251
9825.07 1287
9826.00 1258
9826.94 1285
9827.88 1224
9828.81 1307
9829.75 1312
9830.68 1327
9831.62 1183
9832.56 1264
9833.49 1304
9834.43 1258
9835.37 1187
9836.30 1159
9837.24 1298
9838.17 1249
9839.11 1255
9840.05 1244
9840.98 1157
9841.92 1302
9842.86 1268
9843.79 1334
9844.73 1284
9845.67 1338
9846.60 1333
9847.54 1227
9848.48 1279
9849.42 1242
9850.35 1280
9851.29 1291
9852.23 1280
9853.16 1346
9854.10 1351
9855.04 1245
9855.98 1204
9856.91 1243
9857.85 1310
9858.79 1375
9859.72 1354
9860.66 1368
9861.60 1306
9862.54 1257
9863.47 1261
9864.41 1238
9865.35 1252
9866.29 1215
9867.23 1156
9868.16 1136
9869.10 1160
9870.04 1142
9870.98 1132
9871.92 1102
9872.85 1113
9873.79 1170
9874.73 1165
9875.67 1185
9876.61 1218
9877.54 1221
9878.48 1226
9879.42 1168
9880.36 1221
9881.30 1254
9882.24 1248
9883.18 1224
9884.11 1215
9885.05 1153
9885.99 1189
9886.93 1102
9887.87 1144
9888.81 1161
9889.75 1146
9890.69 1136
9891.62 1060
9892.56 1042
9893.50 1101
9894.44 1090
9895.38 1091
9896.32 1081
9897.26 1053
9898.20 1107
9899.14 1093
9900.08 1161
9901.02 1158
9901.96 1124
9902.90 1091
9903.83 1094
9904.77 1063
9905.71 1025
9906.65 1040
9907.59 1141
9908.53 1094
9909.47 1081
9910.41 1075
9911.35 1205
9912.29 1151
9913.23 1159
9914.17 1164
9915.11 1119
9916.05 1138
9916.99 1193
9917.93 1125
9918.87 1028
9919.81 1077
9920.75 1052
9921.69 1171
9922.64 1247
9923.58 1263
9924.52 1466
9925.46 1550
9926.40 1610
9927.34 1744
9928.28 1786
9929.22 1831
9930.16 1760
9931.10 1694
9932.04 1504
9932.98 1426
9933.92 1336
9934.87 1282
9935.81 1152
9936.75 1100
9937.69 1067
9938.63 1050
9939.57 1025
9940.51 1022
9941.45 1025
9942.39 1062
9943.34 1112
9944.28 1065
9945.22 999
9946.16 1016
9947.10 1106
9948.04 1023
9948.99 999
9949.93 988
9950.87 1044
9951.81 1076
9952.75 947
9953.69 953
9954.64 1003
9955.58 1015
9956.52 969
9957.46 965
9958.41 952
9959.35 995
9960.29 929
9961.23 1017
9962.17 968
9963.12 941
9964.06 948
9965.00 930
9965.94 947
9966.89 878
9967.83 896
9968.77 907
9969.71 959
9970.66 899
9971.60 822
9972.54 843
9973.49 866
9974.43 935
9975.37 893
9976.31 892
9977.26 880
9978.20 922
9979.14 902
9980.09 826
9981.03 846
9981.97 911
9982.92 958
9983.86 940
9984.80 877
9985.75 935
9986.69 909
9987.63 872
9988.58 821
9989.52 851
9990.46 919
9991.41 918
9992.35 947
9993.30 919
9994.24 879
9995.18 856
9996.13 861
9997.07 950
9998.02 964
9998.96 957
9999.90 924
10000.85 859
10001.79 921
10002.74 918
10003.68 822
10004.62 888
10005.57 893
10006.51 880
10007.46 943
10008.40 851
10009.35 910
10010.29 910
10011.24 806
10012.18 826
10013.13 831
10014.07 873
10015.01 886
10015.96 825
10016.90 859
10017.85 827
10018.79 889
10019.74 888
10020.68 861
10021.63 803
10022.58 865
10023.52 825
10024.47 902
10025.41 780
10026.36 739
10027.30 822
10028.25 856
10029.19 907
10030.14 889
10031.08 919
10032.03 880
10032.98 861
10033.92 838
10034.87 786
10035.81 801
10036.76 847
10037.70 806
10038.65 828
10039.60 813
10040.54 793
10041.49 794
10042.43 794
10043.38 783
10044.33 719
10045.27 729
10046.22 800
10047.17 787
10048.11 833
10049.06 817
10050.00 835
10050.95 823
10051.90 813
10052.84 752
10053.79 823
10054.74 800
10055.68 883
10056.63 825
10057.58 861
10058.52 847
10059.47 859
10060.42 822
10061.37 939
10062.31 808
10063.26 859
10064.21 811
10065.15 806
10066.10 809
10067.05 819
10068.00 776
10068.94 722
10069.89 807
10070.84 834
10071.79 781
10072.73 747
10073.68 776
10074.63 738
10075.58 748
10076.52 762
10077.47 816
10078.42 794
10079.37 813
10080.32 795
10081.26 756
10082.21 764
10083.16 762
10084.11 746
10085.06 759
10086.00 771
10086.95 844
10087.90 811
10088.85 723
10089.80 790
10090.75 824
10091.69 686
10092.64 705
10093.59 821
10094.54 797
10095.49 775
10096.44 782
10097.39 813
10098.33 732
10099.28 766
10100.23 803
10101.18 791
10102.13 744
10103.08 770
10104.03 796
10104.98 787
10105.93 770
10106.87 707
10107.82 782
10108.77 737
10109.72 843
10110.67 823
10111.62 798
10112.57 816
10113.52 760
10114.47 773
10115.42 784
10116.37 781
10117.32 739
10118.27 676
10119.22 772
10120.17 791
10121.12 811
10122.07 814
10123.02 768
10123.97 805
10124.92 802
10125.87 792
10126.82 828
10127.77 754
10128.72 781
10129.67 798
10130.62 856
10131.57 847
10132.52 822
10133.47 804
10134.42 790
10135.37 749
10136.32 793
10137.27 786
10138.22 762
10139.17 845
10140.12 812
10141.07 730
10142.02 741
10142.98 822
10143.93 859
10144.88 842
10145.83 869
10146.78 847
10147.73 854
10148.68 847
10149.63 826
10150.58 824
10151.54 828
10152.49 907
10153.44 866
10154.39 830
10155.34 841
10156.29 872
10157.24 844
10158.20 787
10159.15 758
10160.10 731
10161.05 828
10162.00 805
10162.95 849
10163.91 867
10164.86 902
10165.81 900
10166.76 957
10167.71 886
10168.67 850
10169.62 854
10170.57 876
10171.52 870
10172.47 878
10173.43 890
10174.38 904
10175.33 866
10176.28 897
10177.24 911
10178.19 844
10179.14 911
10180.09 916
10181.05 921
10182.00 986
10182.95 979
10183.90 941
10184.86 949
10185.81 904
10186.76 946
10187.72 960
10188.67 969
10189.62 997
10190.58 1033
10191.53 1026
10192.48 1006
10193.43 1010
10194.39 1061
10195.34 1021
10196.29 989
10197.25 1074
10198.20 992
10199.16 995
10200.11 1027
10201.06 1114
10202.02 1068
10202.97 1022
10203.92 1063
10204.88 1171
10205.83 1179
10206.78 1195
10207.74 1258
10208.69 1185
10209.65 1170
10210.60 1139
10211.55 1109
10212.51 1129
10213.46 1151
10214.42 1102
10215.37 1007
10216.33 966
10217.28 928
10218.23 967
10219.19 941
10220.14 956
10221.10 915
10222.05 1011
10223.01 1006
10223.96 985
10224.92 982
10225.87 991
10226.83 1047
10227.78 1036
10228.74 973
10229.69 943
10230.65 953
10231.60 986
10232.56 1126
10233.51 1125
10234.47 1177
10235.42 1182
10236.38 1282
10237.33 1229
10238.29 1219
10239.24 1282
10240.20 1231
10241.15 1120
10242.11 1118
10243.06 1033
10244.02 932
10244.98 941
10245.93 926
10246.89 948
10247.84 932
10248.80 863
10249.75 890
10250.71 969
10251.67 935
10252.62 899
10253.58 894
10254.53 897
10255.49 813
10256.45 855
10257.40 863
10258.36 847
10259.32 832
10260.27 881
10261.23 817
10262.18 798
10263.14 854
10264.10 850
10265.05 850
10266.01 854
10266.97 799
10267.92 826
10268.88 808
10269.84 808
10270.79 815
10271.75 840
10272.71 780
10273.67 807
10274.62 789
10275.58 780
10276.54 778
10277.49 778
10278.45 758
10279.41 815
10280.37 761
10281.32 823
10282.28 819
10283.24 844
10284.19 786
10285.15 784
10286.11 805
10287.07 772
10288.03 803
10288.98 782
10289.94 764
10290.90 765
10291.86 784
10292.81 855
10293.77 831
10294.73 807
10295.69 829
10296.65 811
10297.60 810
10298.56 859
10299.52 910
10300.48 789
10301.44 732
10302.40 792
10303.35 832
10304.31 820
10305.27 807
10306.23 818
10307.19 729
10308.15 763
10309.10 783
10310.06 836
10311.02 782
10311.98 802
10312.94 826
10313.90 890
10314.86 865
10315.82 766
10316.78 803
10317.73 869
10318.69 826
10319.65 747
10320.61 786
10321.57 824
10322.53 855
10323.49 760
10324.45 774
10325.41 773
10326.37 854
10327.33 790
10328.29 782
10329.25 856
10330.21 883
10331.17 915
10332.13 942
10333.09 869
10334.04 809
10335.00 840
10335.96 790
10336.92 842
10337.88 812
10338.84 745
10339.80 779
10340.76 749
10341.72 757
10342.68 664
10343.65 717
10344.61 708
10345.57 769
10346.53 726
10347.49 733
10348.45 773
10349.41 753
10350.37 697
10351.33 786
10352.29 726
10353.25 704
10354.21 767
10355.17 741
10356.13 737
10357.09 781
10358.05 732
10359.02 760
10359.98 748
10360.94 746
10361.90 640
10362.86 658
10363.82 705
10364.78 719
10365.74 688
10366.70 677
10367.67 703
10368.63 722
10369.59 692
10370.55 644
10371.51 689
10372.47 751
10373.43 717
10374.40 673
10375.36 695
10376.32 678
10377.28 715
10378.24 716
10379.21 650
10380.17 685
10381.13 665
10382.09 745
10383.05 739
10384.02 669
10384.98 661
10385.94 739
10386.90 677
10387.86 733
10388.83 747
10389.79 707
10390.75 676
10391.71 699
10392.68 766
10393.64 705
10394.60 732
10395.56 727
10396.53 744
10397.49 769
10398.45 860
10399.42 745
10400.38 766
10401.34 709
10402.30 716
10403.27 767
10404.23 754
10405.19 753
10406.16 730
10407.12 754
10408.08 713
10409.05 769
10410.01 769
10410.97 768
10411.94 724
10412.90 759
10413.86 803
10414.83 811
10415.79 900
10416.75 928
10417.72 1003
10418.68 1035
10419.65 1036
10420.61 995
10421.57 1032
10422.54 996
10423.50 948
10424.46 897
10425.43 844
10426.39 872
10427.36 811
10428.32 728
10429.29 718
10430.25 758
10431.21 689
10432.18 783
10433.14 710
10434.11 679
10435.07 695
10436.04 635
10437.00 689
10437.97 696
10438.93 712
10439.90 710
10440.86 668
10441.82 670
10442.79 730
10443.75 697
10444.72 716
10445.68 698
10446.65 631
10447.61 697
10448.58 702
10449.54 729
10450.51 691
10451.48 689
10452.44 678
10453.41 720
10454.37 701
10455.34 716
10456.30 603
10457.27 614
10458.23 652
10459.20 679
10460.16 681
10461.13 673
10462.10 651
10463.06 621
10464.03 712
10464.99 690
10465.96 620
10466.93 646
10467.89 619
10468.86 616
10469.82 630
10470.79 650
10471.76 670
10472.72 706
10473.69 661
10474.65 690
10475.62 668
10476.59 655
10477.55 654
10478.52 656
10479.49 642
10480.45 722
10481.42 704
10482.39 639
10483.35 634
10484.32 686
10485.29 693
10486.25 649
10487.22 637
10488.19 695
10489.15 700
10490.12 720
10491.09 708
10492.06 665
10493.02 704
10493.99 697
10494.96 673
10495.92 697
10496.89 779
10497.86 721
10498.83 705
10499.79 684
10500.76 668
10501.73 724
10502.70 750
10503.66 830
10504.63 779
10505.60 696
10506.57 651
10507.54 666
10508.50 692
10509.47 735
10510.44 711
10511.41 703
10512.38 742
10513.34 676
10514.31 685
10515.28 754
10516.25 747
10517.22 667
10518.19 700
10519.15 779
10520.12 725
10521.09 688
10522.06 728
10523.03 697
10524.00 659
10524.96 729
10525.93 704
10526.90 717
10527.87 723
10528.84 765
10529.81 702
10530.78 678
10531.75 703
10532.72 702
10533.68 699
10534.65 680
10535.62 689
10536.59 728
10537.56 654
10538.53 759
10539.50 685
10540.47 661
10541.44 718
10542.41 808
10543.38 773
10544.35 796
10545.32 843
10546.29 763
10547.26 806
10548.23 795
10549.20 769
10550.17 775
10551.13 793
10552.10 758
10553.07 771
10554.04 781
10555.01 811
10555.98 843
10556.96 850
10557.93 846
10558.90 1000
10559.87 1003
10560.84 1080
10561.81 1143
10562.78 1083
10563.75 1106
10564.72 1037
10565.69 962
10566.66 897
10567.63 903
10568.60 842
10569.57 813
10570.54 749
10571.51 736
10572.48 709
10573.45 773
10574.42 783
10575.40 792
10576.37 748
10577.34 778
10578.31 809
10579.28 724
10580.25 771
10581.22 751
10582.19 687
10583.17 748
10584.14 718
10585.11 790
10586.08 818
10587.05 784
10588.02 787
10588.99 846
10589.97 830
10590.94 815
10591.91 912
10592.88 914
10593.85 833
10594.82 809
10595.80 745
10596.77 842
10597.74 771
10598.71 803
10599.68 775
10600.66 809
10601.63 822
10602.60 760
10603.57 802
10604.55 790
10605.52 794
10606.49 792
10607.46 708
10608.44 747
10609.41 764
10610.38 717
10611.35 741
10612.33 690
10613.30 702
10614.27 726
10615.24 694
10616.22 700
10617.19 743
10618.16 778
10619.14 726
10620.11 697
10621.08 788
10622.05 785
10623.03 792
10624.00 764
10624.97 816
10625.95 832
10626.92 714
10627.89 743
10628.87 777
10629.84 740
10630.81 740
10631.79 770
10632.76 850
10633.74 887
10634.71 855
10635.68 911
10636.66 1015
10637.63 1056
10638.60 995
10639.58 1039
10640.55 1075
10641.53 1000
10642.50 993
10643.47 1005
10644.45 998
10645.42 975
10646.40 978
10647.37 824
10648.35 760
10649.32 743
10650.29 735
10651.27 730
10652.24 755
10653.22 728
10654.19 716
10655.17 836
10656.14 747
10657.12 670
10658.09 683
10659.07 751
10660.04 780
10661.02 705
10661.99 757
10662.97 824
10663.94 805
10664.92 770
10665.89 694
10666.87 761
10667.84 779
10668.82 753
10669.79 755
10670.77 736
10671.74 750
10672.72 751
10673.69 745
10674.67 711
10675.65 706
10676.62 781
10677.60 743
10678.57 798
10679.55 755
10680.52 764
10681.50 755
10682.48 731
10683.45 765
10684.43 789
10685.40 738
10686.38 745
10687.36 708
10688.33 708
10689.31 646
10690.28 679
10691.26 648
10692.24 637
10693.21 652
10694.19 659
10695.17 666
10696.14 651
10697.12 696
10698.10 675
10699.07 609
10700.05 613
10701.03 661
10702.00 691
10702.98 639
10703.96 620
10704.93 679
10705.91 675
10706.89 673
10707.86 641
10708.84 641
10709.82 721
10710.80 681
10711.77 737
10712.75 696
10713.73 697
10714.70 710
10715.68 724
10716.66 652
10717.64 648
10718.61 721
10719.59 695
10720.57 692
10721.55 712
10722.53 641
10723.50 634
10724.48 623
10725.46 607
10726.44 680
10727.41 683
10728.39 717
10729.37 682
10730.35 695
10731.33 608
10732.31 622
10733.28 685
10734.26 616
10735.24 635
10736.22 653
10737.20 645
10738.17 653
10739.15 660
10740.13 688
10741.11 679
10742.09 696
10743.07 660
10744.05 660
10745.03 683
10746.00 672
10746.98 676
10747.96 679
10748.94 713
10749.92 698
10750.90 654
10751.88 650
10752.86 672
10753.84 667
10754.82 674
10755.79 666
10756.77 667
10757.75 666
10758.73 698
10759.71 702
10760.69 703
10761.67 674
10762.65 668
10763.63 779
10764.61 710
10765.59 684
10766.57 675
10767.55 686
10768.53 646
10769.51 685
10770.49 688
10771.47 689
10772.45 685
10773.43 671
10774.41 693
10775.39 691
10776.37 721
10777.35 761
10778.33 778
10779.31 851
10780.29 742
10781.27 751
10782.25 751
10783.23 715
10784.21 709
10785.19 668
10786.17 717
10787.15 693
10788.13 677
10789.12 679
10790.10 704
10791.08 704
10792.06 725
10793.04 688
10794.02 642
10795.00 622
10795.98 655
10796.96 713
10797.94 689
10798.93 624
10799.91 629
10800.89 680
10801.87 765
10802.85 720
10803.83 661
10804.81 634
10805.80 762
10806.78 729
10807.76 717
10808.74 717
10809.72 750
10810.70 700
10811.69 670
10812.67 703
10813.65 748
10814.63 780
10815.61 765
10816.59 788
10817.58 768
10818.56 722
10819.54 695
10820.52 678
10821.51 708
10822.49 785
10823.47 743
10824.45 804
10825.43 732
10826.42 697
10827.40 752
10828.38 784
10829.37 813
10830.35 739
10831.33 717
10832.31 764
10833.30 738
10834.28 721
10835.26 759
10836.24 777
10837.23 748
10838.21 752
10839.19 778
10840.18 799
10841.16 772
10842.14 786
10843.13 762
10844.11 731
10845.09 766
10846.08 749
10847.06 782
10848.04 819
10849.03 830
10850.01 802
10850.99 750
10851.98 748
10852.96 791
10853.94 833
10854.93 877
10855.91 887
10856.90 860
10857.88 838
10858.86 819
10859.85 775
10860.83 819
10861.82 841
10862.80 844
10863.78 800
10864.77 823
10865.75 843
10866.74 849
10867.72 802
10868.71 853
10869.69 836
10870.67 829
10871.66 806
10872.64 855
10873.63 863
10874.61 832
10875.60 849
10876.58 897
10877.57 899
10878.55 918
10879.54 944
10880.52 861
10881.51 903
10882.49 914
10883.48 921
10884.46 967
10885.45 996
10886.43 996
10887.42 960
10888.40 996
10889.39 973
10890.37 963
10891.36 1005
10892.34 983
10893.33 979
10894.32 1023
10895.30 993
10896.29 1014
10897.27 924
10898.26 897
10899.24 1018
10900.23 1051
10901.22 1020
10902.20 1073
10903.19 1062
10904.17 1061
10905.16 1051
10906.15 995
10907.13 1039
10908.12 1091
10909.10 1060
10910.09 1120
10911.08 1163
10912.06 1103
10913.05 1148
10914.04 1140
10915.02 1189
10916.01 1138
10917.00 1177
10917.98 1185
10918.97 1134
10919.96 1201
10920.94 1145
10921.93 1135
10922.92 1302
10923.90 1280
10924.89 1229
10925.88 1220
10926.86 1183
10927.85 1143
10928.84 1168
10929.82 1206
10930.81 1264
10931.80 1172
10932.79 1218
10933.77 1206
10934.76 1197
10935.75 1283
10936.74 1314
10937.72 1247
10938.71 1287
10939.70 1236
10940.69 1308
10941.67 1383
10942.66 1491
10943.65 1375
10944.64 1455
10945.63 1481
10946.61 1405
10947.60 1469
10948.59 1438
10949.58 1480
10950.57 1527
10951.55 1598
10952.54 1619
10953.53 1663
10954.52 1756
10955.51 1798
10956.49 1891
10957.48 1983
10958.47 2134
10959.46 2091
10960.45 2173
10961.44 2131
10962.43 2093
10963.41 1996
10964.40 1893
10965.39 1821
10966.38 1854
10967.37 1787
10968.36 1687
10969.35 1664
10970.34 1602
10971.33 1593
10972.31 1548
10973.30 1521
10974.29 1512
10975.28 1538
10976.27 1499
10977.26 1537
10978.25 1526
10979.24 1510
10980.23 1569
10981.22 1510
10982.21 1591
10983.20 1671
10984.19 1647
10985.18 1651
10986.17 1675
10987.16 1696
10988.15 1697
10989.14 1674
10990.13 1683
10991.12 1720
10992.11 1790
10993.10 1829
10994.09 1867
10995.08 2108
10996.07 2391
10997.06 2516
10998.05 2734
10999.04 2887
11000.03 3053
11001.02 3127
11002.01 3174
11003.00 3012
11003.99 2967
11004.98 2741
11005.97 2520
11006.96 2253
11007.95 2022
11008.94 1865
11009.93 1705
11010.92 1590
11011.91 1522
11012.91 1444
11013.90 1382
11014.89 1507
11015.88 1443
11016.87 1379
11017.86 1317
11018.85 1295
11019.84 1269
11020.83 1257
11021.83 1328
11022.82 1294
11023.81 1261
11024.80 1290
11025.79 1232
11026.78 1171
11027.77 1141
11028.77 1230
11029.76 1209
11030.75 1144
11031.74 1090
11032.73 1070
11033.72 1079
11034.72 1080
11035.71 1102
11036.70 1153
11037.69 1113
11038.68 1067
11039.68 1089
11040.67 1143
11041.66 1087
11042.65 1068
11043.65 1056
11044.64 1114
11045.63 1045
11046.62 1044
11047.62 1000
11048.61 973
11049.60 1016
11050.59 1010
11051.59 999
11052.58 926
11053.57 1035
11054.56 1020
11055.56 990
11056.55 976
11057.54 966
11058.54 1074
11059.53 1005
11060.52 973
11061.51 960
11062.51 963
11063.50 975
11064.49 931
11065.49 900
11066.48 995
11067.47 1060
11068.47 1043
11069.46 981
11070.45 1008
11071.45 984
11072.44 974
11073.44 960
11074.43 1001
11075.42 1019
11076.42 1052
11077.41 1063
11078.40 1052
11079.40 1027
11080.39 989
11081.39 970
11082.38 972
11083.37 977
11084.37 987
11085.36 935
11086.36 975
11087.35 1032
11088.35 1025
11089.34 979
11090.33 949
11091.33 995
11092.32 974
11093.32 961
11094.31 960
11095.31 933
11096.30 917
11097.30 916
11098.29 965
11099.29 914
11100.28 902
11101.28 891
11102.27 883
11103.27 864
11104.26 929
11105.26 914
11106.25 891
11107.25 809
11108.24 913
11109.24 893
11110.23 852
11111.23 896
11112.22 882
11113.22 882
11114.21 931
11115.21 981
11116.20 893
11117.20 886
11118.20 855
11119.19 856
11120.19 850
11121.18 862
11122.18 844
11123.17 830
11124.17 795
11125.17 876
11126.16 948
11127.16 864
11128.15 947
11129.15 924
11130.15 878
11131.14 904
11132.14 913
11133.14 850
11134.13 894
11135.13 858
11136.13 857
11137.12 831
11138.12 851
11139.11 872
11140.11 805
11141.11 759
11142.10 818
11143.10 849
11144.10 816
11145.10 943
11146.09 850
11147.09 881
11148.09 879
11149.08 905
11150.08 865
11151.08 834
11152.07 790
11153.07 824
11154.07 831
11155.07 813
11156.06 807
11157.06 768
11158.06 759
11159.06 795
11160.05 773
11161.05 805
11162.05 829
11163.05 757
11164.04 774
11165.04 698
11166.04 704
11167.04 763
11168.04 822
11169.03 790
11170.03 823
11171.03 730
11172.03 819
11173.03 774
11174.02 714
11175.02 776
11176.02 759
11177.02 735
11178.02 672
11179.02 750
11180.01 693
11181.01 719
11182.01 713
11183.01 801
11184.01 701
11185.01 707
11186.00 731
11187.00 765
11188.00 733
11189.00 712
11190.00 778
11191.00 787
11192.00 735
11193.00 684
11194.00 694
11195.00 740
11195.99 752
11196.99 732
11197.99 764
11198.99 769
11199.99 721
11200.99 743
11201.99 749
11202.99 788
11203.99 706
11204.99 702
11205.99 752
11206.99 788
11207.99 803
11208.99 829
11209.99 819
11210.99 754
11211.99 720
11212.99 767
11213.99 738
11214.99 751
11215.99 802
11216.99 786
11217.99 676
11218.99 648
11219.99 700
11220.99 738
11221.99 760
11222.99 719
11223.99 731
11224.99 746
11225.99 734
11226.99 705
11227.99 737
11228.99 702
11229.99 736
11230.99 707
11231.99 761
11232.99 681
11233.99 684
11235.00 712
11236.00 747
11237.00 752
11238.00 753
11239.00 787
11240.00 740
11241.00 767
11242.00 785
11243.00 770
11244.01 762
11245.01 738
11246.01 754
11247.01 750
11248.01 731
11249.01 712
11250.01 715
11251.02 746
11252.02 741
11253.02 722
11254.02 750
11255.02 802
11256.02 850
11257.03 771
11258.03 774
11259.03 807
11260.03 854
11261.03 851
11262.04 802
11263.04 786
11264.04 766
11265.04 822
11266.05 843
11267.05 784
11268.05 745
11269.05 692
11270.05 806
11271.06 811
11272.06 804
11273.06 824
11274.07 824
11275.07 844
11276.07 867
11277.07 889
11278.08 848
11279.08 863
11280.08 932
11281.08 881
11282.09 846
11283.09 892
11284.09 847
11285.10 853
11286.10 837
11287.10 843
11288.11 837
11289.11 812
11290.11 761
11291.12 836
11292.12 843
11293.12 806
11294.13 808
11295.13 770
11296.13 831
11297.14 852
11298.14 792
11299.15 838
11300.15 811
11301.15 777
11302.16 771
11303.16 827
11304.16 806
11305.17 698
11306.17 787
11307.18 850
11308.18 867
11309.19 848
11310.19 810
11311.19 880
11312.20 933
11313.20 944
11314.21 992
11315.21 1036
11316.22 1021
11317.22 1024
11318.23 984
11319.23 934
11320.23 895
11321.24 911
11322.24 831
11323.25 741
11324.25 760
11325.26 801
11326.26 816
11327.27 838
11328.27 790
11329.28 708
11330.28 711
11331.29 790
11332.29 798
11333.30 786
11334.30 728
11335.31 786
11336.32 776
11337.32 791
11338.33 785
11339.33 802
11340.34 861
11341.34 862
11342.35 780
11343.35 766
11344.36 833
11345.37 793
11346.37 785
11347.38 755
11348.38 709
11349.39 768
11350.40 769
11351.40 728
11352.41 765
11353.41 728
11354.42 699
11355.43 731
11356.43 689
11357.44 685
11358.45 655
11359.45 670
11360.46 719
11361.46 695
11362.47 699
11363.48 783
11364.48 722
11365.49 640
11366.50 744
11367.51 709
11368.51 737
11369.52 760
11370.53 708
11371.53 679
11372.54 647
11373.55 721
11374.55 752
11375.56 670
11376.57 673
11377.58 705
11378.58 772
11379.59 710
11380.60 716
11381.60 712
11382.61 634
11383.62 664
11384.63 721
11385.63 675
11386.64 699
11387.65 691
11388.66 746
11389.67 738
11390.67 705
11391.68 681
11392.69 687
11393.70 687
11394.71 700
11395.71 689
11396.72 691
11397.73 679
11398.74 650
11399.75 650
11400.75 677
11401.76 724
11402.77 748
11403.78 686
11404.79 618
11405.80 710
11406.80 679
11407.81 650
11408.82 690
11409.83 679
11410.84 672
11411.85 712
11412.86 682
11413.87 666
11414.87 719
11415.88 662
11416.89 697
11417.90 671
11418.91 683
11419.92 672
11420.93 722
11421.94 704
11422.95 637
11423.96 657
11424.97 695
11425.98 661
11426.98 627
11427.99 682
11429.00 722
11430.01 702
11431.02 656
11432.03 660
11433.04 651
11434.05 631
11435.06 682
11436.07 646
11437.08 709
11438.09 682
11439.10 647
11440.11 657
11441.12 602
11442.13 662
11443.14 658
11444.15 661
11445.16 613
11446.17 651
11447.18 672
11448.19 641
11449.20 722
11450.21 692
11451.22 694
11452.23 696
11453.25 695
11454.26 684
11455.27 653
11456.28 640
11457.29 662
11458.30 658
11459.31 686
11460.32 683
11461.33 734
11462.34 672
11463.35 690
11464.36 656
11465.38 684
11466.39 645
11467.40 616
11468.41 704
11469.42 678
11470.43 682
11471.44 709
11472.46 690
11473.47 661
11474.48 627
11475.49 662
11476.50 699
11477.51 659
11478.52 635
11479.54 628
11480.55 629
11481.56 664
11482.57 648
11483.58 673
11484.60 673
11485.61 663
11486.62 708
11487.63 640
11488.64 636
11489.66 700
11490.67 713
11491.68 646
11492.69 658
11493.71 643
11494.72 659
11495.73 660
11496.74 625
11497.76 665
11498.77 666
11499.78 633
11500.79 686
11501.81 637
11502.82 686
11503.83 664
11504.84 635
11505.86 683
11506.87 622
11507.88 640
11508.90 692
11509.91 670
11510.92 670
11511.94 659
11512.95 651
11513.96 663
11514.98 658
11515.99 770
11517.00 647
11518.02 606
11519.03 638
11520.04 683
11521.06 669
11522.07 629
11523.08 673
11524.10 694
11525.11 676
11526.13 704
11527.14 721
11528.15 639
11529.17 700
11530.18 715
11531.20 656
11532.21 658
11533.22 697
11534.24 794
11535.25 749
11536.27 671
11537.28 696
11538.29 736
11539.31 752
11540.32 729
11541.34 739
11542.35 727
11543.37 781
11544.38 763
11545.40 702
11546.41 716
11547.43 756
11548.44 749
11549.46 765
11550.47 699
11551.49 670
11552.50 776
11553.52 787
11554.53 724
11555.55 805
11556.56 866
11557.58 792
11558.59 783
11559.61 785
11560.62 880
11561.64 868
11562.65 791
11563.67 855
11564.68 816
11565.70 791
11566.71 763
11567.73 845
11568.75 890
11569.76 829
11570.78 840
11571.79 855
11572.81 879
11573.83 850
11574.84 801
11575.86 923
11576.87 934
11577.89 948
11578.91 921
11579.92 971
11580.94 1050
11581.95 1049
11582.97 1084
11583.99 1071
11585.00 1080
11586.02 1030
11587.04 1004
11588.05 1159
11589.07 1187
11590.09 1130
11591.10 1156
11592.12 1225
11593.14 1268
11594.15 1376
11595.17 1421
11596.19 1623
11597.20 1808
11598.22 1957
11599.24 1979
11600.25 2086
11601.27 2178
11602.29 2118
11603.31 2042
11604.32 1943
11605.34 1700
11606.36 1541
11607.38 1424
11608.39 1323
11609.41 1221
11610.43 1199
11611.45 1017
11612.46 1031
11613.48 1008
11614.50 938
11615.52 907
11616.53 922
11617.55 892
11618.57 898
11619.59 864
11620.61 892
11621.62 878
11622.64 900
11623.66 877
11624.68 799
11625.70 807
11626.71 873
11627.73 891
11628.75 802
11629.77 780
11630.79 812
11631.81 746
11632.82 750
11633.84 770
11634.86 722
11635.88 757
11636.90 824
11637.92 744
11638.94 801
11639.96 743
11640.97 777
11641.99 770
11643.01 742
11644.03 750
11645.05 750
11646.07 728
11647.09 722
11648.11 741
11649.13 669
11650.15 658
11651.17 656
11652.18 716
11653.20 722
11654.22 705
11655.24 654
11656.26 682
11657.28 691
11658.30 745
11659.32 652
11660.34 687
11661.36 712
11662.38 748
11663.40 717
11664.42 683
11665.44 644
11666.46 679
11667.48 694
11668.50 671
11669.52 713
11670.54 759
11671.56 750
11672.58 721
11673.60 764
11674.62 731
11675.64 748
11676.66 758
11677.68 736
11678.70 803
11679.72 738
11680.74 804
11681.77 761
11682.79 762
11683.81 758
11684.83 795
11685.85 739
11686.87 731
11687.89 698
11688.91 688
11689.93 787
11690.95 774
11691.97 768
11693.00 660
11694.02 718
11695.04 731
11696.06 725
11697.08 706
11698.10 704
11699.12 698
11700.14 760
11701.17 688
11702.19 728
11703.21 720
11704.23 684
11705.25 728
11706.27 694
11707.30 744
11708.32 702
11709.34 689
11710.36 716
11711.38 701
11712.41 677
11713.43 708
11714.45 702
11715.47 703
11716.49 675
11717.52 689
11718.54 638
11719.56 671
11720.58 679
11721.61 604
11722.63 700
11723.65 648
11724.67 656
11725.70 666
11726.72 659
11727.74 716
11728.76 681
11729.79 692
11730.81 658
11731.83 647
11732.86 639
11733.88 661
11734.90 583
11735.92 648
11736.95 595
11737.97 637
11738.99 682
11740.02 614
11741.04 704
11742.06 650
11743.09 735
11744.11 708
11745.13 695
11746.16 666
11747.18 671
11748.20 741
11749.23 723
11750.25 695
11751.27 670
11752.30 669
11753.32 740
11754.35 669
11755.37 651
11756.39 655
11757.42 644
11758.44 698
11759.47 689
11760.49 673
11761.51 686
11762.54 667
11763.56 672
11764.59 688
11765.61 643
11766.64 658
11767.66 630
11768.68 657
11769.71 703
11770.73 666
11771.76 679
11772.78 610
11773.81 659
11774.83 700
11775.86 651
11776.88 667
11777.91 664
11778.93 702
11779.96 710
11780.98 661
11782.01 718
11783.03 735
11784.06 677
11785.08 702
11786.11 681
11787.13 647
11788.16 652
11789.18 689
11790.21 662
11791.23 666
11792.26 656
11793.28 701
11794.31 738
11795.34 688
11796.36 668
11797.39 625
11798.41 696
11799.44 647
11800.46 688
11801.49 708
11802.52 637
11803.54 653
11804.57 759
11805.59 762
11806.62 694
11807.65 696
11808.67 708
11809.70 630
11810.73 659
11811.75 666
11812.78 700
11813.80 678
11814.83 642
11815.86 669
11816.88 691
11817.91 723
11818.94 725
11819.96 690
11820.99 697
11822.02 678
11823.04 702
11824.07 651
11825.10 692
11826.13 775
11827.15 770
11828.18 722
11829.21 849
11830.23 865
11831.26 731
11832.29 790
11833.32 778
11834.34 807
11835.37 789
11836.40 755
11837.42 775
11838.45 828
11839.48 769
11840.51 770
11841.54 790
11842.56 756
11843.59 776
11844.62 781
11845.65 698
11846.67 741
11847.70 761
11848.73 751
11849.76 744
11850.79 750
11851.81 736
11852.84 763
11853.87 815
11854.90 759
11855.93 757
11856.95 806
11857.98 813
11859.01 831
11860.04 818
11861.07 793
11862.10 839
11863.13 865
11864.15 826
11865.18 833
11866.21 858
11867.24 881
11868.27 843
11869.30 810
11870.33 880
11871.36 880
11872.38 836
11873.41 825
11874.44 848
11875.47 875
11876.50 891
11877.53 888
11878.56 902
11879.59 941
11880.62 972
11881.65 898
11882.68 888
11883.71 949
11884.74 981
11885.77 969
11886.80 989
11887.82 986
11888.85 990
11889.88 1011
11890.91 1055
11891.94 1010
11892.97 993
11894.00 1019
11895.03 1041
11896.06 1041
11897.09 1123
11898.12 1130
11899.15 1216
11900.18 1290
11901.21 1216
11902.24 1277
11903.27 1259
11904.31 1272
11905.34 1210
11906.37 1209
11907.40 1201
11908.43 1176
11909.46 1220
11910.49 1228
11911.52 1140
11912.55 1158
11913.58 1112
11914.61 1139
11915.64 1084
11916.67 1110
11917.70 1158
11918.73 1091
11919.77 1113
11920.80 1087
11921.83 1105
11922.86 1116
11923.89 1191
11924.92 1278
11925.95 1301
11926.98 1315
11928.02 1422
11929.05 1542
11930.08 1706
11931.11 1724
11932.14 1832
11933.17 1895
11934.21 1881
11935.24 1763
11936.27 1723
11937.30 1591
11938.33 1627
11939.36 1451
11940.40 1365
11941.43 1194
11942.46 1118
11943.49 1089
11944.52 1026
11945.56 1094
11946.59 1074
11947.62 1032
11948.65 1058
11949.69 1013
11950.72 1028
11951.75 973
11952.78 949
11953.82 1004
11954.85 1002
11955.88 966
11956.91 926
11957.95 966
11958.98 960
11960.01 967
11961.04 927
11962.08 870
11963.11 871
11964.14 893
11965.18 877
11966.21 895
11967.24 878
11968.27 894
11969.31 937
11970.34 933
11971.37 903
11972.41 880
11973.44 841
11974.47 839
11975.51 814
11976.54 808
11977.58 807
11978.61 865
11979.64 862
11980.68 886
11981.71 913
11982.74 918
11983.78 894
11984.81 904
11985.85 833
11986.88 830
11987.91 872
11988.95 904
11989.98 900
11991.02 905
11992.05 929
11993.08 825
11994.12 883
11995.15 875
11996.19 939
11997.22 943
11998.26 894
11999.29 897
12000.32 913
12001.36 915
12002.39 948
12003.43 930
12004.46 924
12005.50 918
12006.53 978
12007.57 968
12008.60 971
12009.64 938
12010.67 988
12011.71 928
12012.74 964
12013.78 971
12014.81 1017
12015.85 1037
12016.88 1055
12017.92 968
12018.95 1088
12019.99 1068
12021.02 1114
12022.06 1073
12023.10 1008
12024.13 982
12025.17 974
12026.20 1068
12027.24 985
12028.27 1019
12029.31 956
12030.34 1003
12031.38 1016
12032.42 968
12033.45 1001
12034.49 1058
12035.52 987
12036.56 971
12037.60 944
12038.63 952
12039.67 996
12040.71 1007
12041.74 958
12042.78 945
12043.81 928
12044.85 983
12045.89 1032
12046.92 893
12047.96 957
12049.00 909
12050.03 983
12051.07 903
12052.11 950
12053.14 965
12054.18 914
12055.22 882
12056.25 909
12057.29 881
12058.33 917
12059.37 964
12060.40 938
12061.44 985
12062.48 1010
12063.51 994
12064.55 962
12065.59 988
12066.63 919
12067.66 1019
12068.70 1059
12069.74 965
12070.78 1016
12071.81 1014
12072.85 962
12073.89 956
12074.93 977
12075.97 930
12077.00 975
12078.04 1039
12079.08 1028
12080.12 990
12081.15 924
12082.19 957
12083.23 1000
12084.27 958
12085.31 1014
12086.35 974
12087.38 1040
12088.42 1018
12089.46 1033
12090.50 1121
12091.54 1100
12092.58 1093
12093.61 1090
12094.65 1113
12095.69 1176
12096.73 1174
12097.77 1114
12098.81 1134
12099.85 1284
12100.89 1339
12101.92 1311
12102.96 1284
12104.00 1312
12105.04 1325
12106.08 1339
12107.12 1386
12108.16 1273
12109.20 1177
12110.24 1208
12111.28 1129
12112.32 1052
12113.36 965
12114.39 935
12115.43 922
12116.47 971
12117.51 929
12118.55 897
12119.59 955
12120.63 935
12121.67 890
12122.71 780
12123.75 822
12124.79 847
12125.83 899
12126.87 841
12127.91 834
12128.95 806
12129.99 818
12131.03 819
12132.07 878
12133.11 858
12134.15 742
12135.19 845
12136.23 788
12137.27 819
12138.31 793
12139.35 796
12140.40 756
12141.44 766
12142.48 787
12143.52 811
12144.56 809
12145.60 812
12146.64 762
12147.68 731
12148.72 772
12149.76 727
12150.80 707
12151.84 769
12152.89 715
12153.93 696
12154.97 737
12156.01 702
12157.05 687
12158.09 721
12159.13 774
12160.17 682
12161.22 742
12162.26 731
12163.30 718
12164.34 727
12165.38 727
12166.42 725
12167.47 761
12168.51 720
12169.55 749
12170.59 742
12171.63 735
12172.67 696
12173.72 777
12174.76 760
12175.80 786
12176.84 742
12177.89 777
12178.93 787
12179.97 752
12181.01 756
12182.05 763
12183.10 785
12184.14 817
12185.18 787
12186.22 703
12187.27 744
12188.31 761
12189.35 778
12190.39 778
12191.44 737
12192.48 776
12193.52 799
12194.57 735
12195.61 685
12196.65 751
12197.69 780
12198.74 773
12199.78 800
12200.82 860
12201.87 881
12202.91 807
12203.95 789
12205.00 783
12206.04 789
12207.08 809
12208.13 767
12209.17 793
12210.21 770
12211.26 768
12212.30 751
12213.35 692
12214.39 691
12215.43 716
12216.48 774
12217.52 789
12218.56 796
12219.61 771
12220.65 806
12221.70 796
12222.74 761
12223.78 723
12224.83 756
12225.87 734
12226.92 811
12227.96 765
12229.01 775
12230.05 761
12231.10 733
12232.14 802
12233.18 774
12234.23 749
12235.27 766
12236.32 827
12237.36 757
12238.41 733
12239.45 735
12240.50 739
12241.54 732
12242.59 727
12243.63 733
12244.68 737
12245.72 717
12246.77 702
12247.81 724
12248.86 737
12249.90 718
12250.95 725
12251.99 722
12253.04 696
12254.08 703
12255.13 744
12256.18 723
12257.22 740
12258.27 664
12259.31 685
12260.36 692
12261.40 675
12262.45 687
12263.50 671
12264.54 686
12265.59 666
12266.63 693
12267.68 678
12268.73 661
12269.77 658
12270.82 649
12271.86 611
12272.91 610
12273.96 696
12275.00 648
12276.05 642
12277.10 662
12278.14 672
12279.19 635
12280.23 684
12281.28 655
12282.33 645
12283.37 671
12284.42 642
12285.47 637
12286.52 651
12287.56 624
12288.61 658
12289.66 627
12290.70 667
12291.75 643
12292.80 634
12293.84 611
12294.89 634
12295.94 644
12296.99 685
12298.03 704
12299.08 714
12300.13 640
12301.18 650
12302.22 698
12303.27 602
12304.32 624
12305.37 690
12306.41 670
12307.46 671
12308.51 703
12309.56 671
12310.60 681
12311.65 678
12312.70 687
12313.75 727
12314.80 662
12315.84 635
12316.89 630
12317.94 610
12318.99 602
12320.04 593
12321.09 630
12322.13 616
12323.18 608
12324.23 639
12325.28 628
12326.33 627
12327.38 651
12328.42 635
12329.47 617
12330.52 664
12331.57 614
12332.62 624
12333.67 613
12334.72 614
12335.77 588
12336.82 595
12337.86 607
12338.91 621
12339.96 603
12341.01 672
12342.06 639
12343.11 629
12344.16 593
12345.21 644
12346.26 617
12347.31 636
12348.36 667
12349.41 649
12350.46 677
12351.51 713
12352.56 651
12353.60 628
12354.65 636
12355.70 591
12356.75 675
12357.80 698
12358.85 598
12359.90 611
12360.95 692
12362.00 626
12363.05 605
12364.10 635
12365.15 622
12366.20 681
12367.25 761
12368.31 705
12369.36 682
12370.41 726
12371.46 678
12372.51 638
12373.56 694
12374.61 659
12375.66 665
12376.71 671
12377.76 698
12378.81 714
12379.86 685
12380.91 630
12381.96 691
12383.01 645
12384.07 630
12385.12 677
12386.17 642
12387.22 693
12388.27 696
12389.32 674
12390.37 670
12391.42 658
12392.47 693
12393.53 736
12394.58 656
12395.63 689
12396.68 673
12397.73 713
12398.78 720
12399.84 671
12400.89 666
12401.94 650
12402.99 719
12404.04 718
12405.09 654
12406.15 620
12407.20 672
12408.25 732
12409.30 745
12410.35 711
12411.41 680
12412.46 779
12413.51 753
12414.56 737
12415.62 763
12416.67 737
12417.72 659
12418.77 708
12419.83 698
12420.88 732
12421.93 713
12422.98 707
12424.04 746
12425.09 736
12426.14 702
12427.19 719
12428.25 687
12429.30 684
12430.35 712
12431.41 790
12432.46 766
12433.51 746
12434.57 750
12435.62 697
12436.67 660
12437.72 697
12438.78 714
12439.83 753
12440.88 758
12441.94 692
12442.99 693
12444.05 699
12445.10 665
12446.15 680
12447.21 713
12448.26 726
12449.31 714
12450.37 729
12451.42 712
12452.48 753
12453.53 744
12454.58 714
12455.64 757
12456.69 782
12457.75 740
12458.80 720
12459.85 754
12460.91 769
12461.96 716
12463.02 735
12464.07 745
12465.13 729
12466.18 740
12467.23 732
12468.29 747
12469.34 722
12470.40 746
12471.45 811
12472.51 837
12473.56 869
12474.62 865
12475.67 810
12476.73 867
12477.78 876
12478.84 921
12479.89 902
12480.95 893
12482.00 949
12483.06 998
12484.11 928
12485.17 950
12486.22 946
12487.28 1007
12488.33 1072
12489.39 1204
12490.45 1253
12491.50 1470
12492.56 1505
12493.61 1627
12494.67 1644
12495.72 1651
12496.78 1713
12497.84 1734
12498.89 1749
12499.95 1729
12501.00 1613
12502.06 1476
12503.11 1304
12504.17 1290
12505.23 1182
12506.28 1136
12507.34 1076
12508.40 966
12509.45 918
12510.51 922
12511.56 880
12512.62 815
12513.68 857
12514.73 871
12515.79 839
12516.85 811
12517.90 797
12518.96 782
12520.02 764
12521.07 832
12522.13 868
12523.19 873
12524.24 840
12525.30 802
12526.36 834
12527.42 814
12528.47 773
12529.53 789
12530.59 821
12531.64 878
12532.70 780
12533.76 760
12534.82 800
12535.87 816
12536.93 760
12537.99 725
12539.05 794
12540.10 792
12541.16 781
12542.22 736
12543.28 781
12544.34 786
12545.39 748
12546.45 880
12547.51 862
12548.57 787
12549.62 768
12550.68 812
12551.74 855
12552.80 843
12553.86 853
12554.92 815
12555.97 809
12557.03 876
12558.09 827
12559.15 843
12560.21 789
12561.27 853
12562.32 869
12563.38 815
12564.44 800
12565.50 885
12566.56 887
12567.62 866
12568.68 863
12569.74 940
12570.79 1037
12571.85 1042
12572.91 1072
12573.97 1163
12575.03 1270
12576.09 1164
12577.15 1126
12578.21 1161
12579.27 1249
12580.33 1147
12581.39 1076
12582.45 992
12583.50 1037
12584.56 1073
12585.62 1049
12586.68 997
12587.74 976
12588.80 993
12589.86 1039
12590.92 1021
12591.98 1036
12593.04 1018
12594.10 1009
12595.16 942
12596.22 973
12597.28 990
12598.34 907
12599.40 935
12600.46 931
12601.52 901
12602.58 905
12603.64 878
12604.70 819
12605.76 808
12606.82 837
12607.88 851
12608.94 832
12610.01 828
12611.07 814
12612.13 853
12613.19 795
12614.25 782
12615.31 814
12616.37 873
12617.43 832
12618.49 801
12619.55 804
12620.61 807
12621.67 876
12622.74 839
12623.80 824
12624.86 864
12625.92 765
12626.98 744
12628.04 738
12629.10 781
12630.16 771
12631.23 796
12632.29 782
12633.35 831
12634.41 776
12635.47 755
12636.53 800
12637.60 762
12638.66 785
12639.72 798
12640.78 833
12641.84 813
12642.90 775
12643.97 765
12645.03 746
12646.09 772
12647.15 832
12648.22 762
12649.28 823
12650.34 843
12651.40 815
12652.46 842
12653.53 884
12654.59 885
12655.65 895
12656.71 932
12657.78 957
12658.84 893
12659.90 897
12660.96 894
12662.03 956
12663.09 935
12664.15 901
12665.22 884
12666.28 892
12667.34 881
12668.41 911
12669.47 854
12670.53 848
12671.59 886
12672.66 915
12673.72 872
12674.78 882
12675.85 899
12676.91 902
12677.97 833
12679.04 805
12680.10 860
12681.16 826
12682.23 840
12683.29 868
12684.36 859
12685.42 889
12686.48 860
12687.55 831
12688.61 845
12689.67 910
12690.74 833
12691.80 805
12692.87 782
12693.93 853
12695.00 894
12696.06 857
12697.12 823
12698.19 859
12699.25 833
12700.32 799
12701.38 805
12702.45 784
12703.51 794
12704.57 850
12705.64 823
12706.70 815
12707.77 811
12708.83 836
12709.90 793
12710.96 767
12712.03 819
12713.09 803
12714.16 790
12715.22 741
12716.29 782
12717.35 778
12718.42 795
12719.48 795
12720.55 800
12721.61 717
12722.68 731
12723.74 774
12724.81 769
12725.87 750
12726.94 787
12728.01 757
12729.07 774
12730.14 793
12731.20 794
12732.27 749
12733.33 776
12734.40 835
12735.47 806
12736.53 723
12737.60 731
12738.66 763
12739.73 772
12740.80 712
12741.86 736
12742.93 815
12743.99 740
12745.06 729
12746.13 700
12747.19 716
12748.26 710
12749.33 694
12750.39 723
12751.46 663
12752.53 705
12753.59 733
12754.66 712
12755.73 680
12756.79 688
12757.86 633
12758.93 673
12759.99 655
12761.06 703
12762.13 749
12763.19 681
12764.26 699
12765.33 678
12766.39 706
12767.46 678
12768.53 675
12769.60 672
12770.66 672
12771.73 639
12772.80 650
12773.87 661
12774.93 682
12776.00 664
12777.07 673
12778.14 659
12779.20 675
12780.27 721
12781.34 672
12782.41 722
12783.47 727
12784.54 663
12785.61 649
12786.68 665
12787.75 732
12788.81 720
12789.88 670
12790.95 679
12792.02 667
12793.09 628
12794.16 622
12795.22 652
12796.29 688
12797.36 683
12798.43 672
12799.50 660
12800.57 666
12801.64 702
12802.70 672
12803.77 689
12804.84 643
12805.91 653
12806.98 662
12808.05 660
12809.12 641
12810.19 695
12811.25 654
12812.32 634
12813.39 670
12814.46 622
12815.53 667
12816.60 696
12817.67 690
12818.74 647
12819.81 663
12820.88 694
12821.95 684
12823.02 638
12824.09 673
12825.16 622
12826.23 641
12827.30 646
12828.36 624
12829.43 591
12830.50 649
12831.57 613
12832.64 591
12833.71 595
12834.78 597
12835.85 620
12836.92 581
12837.99 593
12839.06 617
12840.13 639
12841.21 558
12842.28 584
12843.35 596
12844.42 587
12845.49 599
12846.56 567
12847.63 582
12848.70 575
12849.77 573
12850.84 610
12851.91 601
12852.98 540
12854.05 535
12855.12 603
12856.19 615
12857.26 602
12858.34 664
12859.41 663
12860.48 590
12861.55 606
12862.62 623
12863.69 583
12864.76 494
12865.83 527
12866.91 552
12867.98 641
12869.05 562
12870.12 570
12871.19 552
12872.26 567
12873.33 552
12874.41 514
12875.48 592
12876.55 551
12877.62 593
12878.69 546
12879.76 581
12880.84 604
12881.91 575
12882.98 569
12884.05 617
12885.12 573
12886.20 596
12887.27 583
12888.34 562
12889.41 557
12890.49 520
12891.56 573
12892.63 554
12893.70 596
12894.78 604
12895.85 542
12896.92 543
12897.99 570
12899.07 563
12900.14 543
12901.21 553
12902.28 581
12903.36 517
12904.43 525
12905.50 525
12906.58 564
12907.65 588
12908.72 595
12909.80 581
12910.87 549
12911.94 527
12913.02 538
12914.09 563
12915.16 586
12916.24 539
12917.31 517
12918.38 540
12919.46 555
12920.53 530
12921.60 519
12922.68 588
12923.75 571
12924.82 568
12925.90 574
12926.97 586
12928.05 581
12929.12 556
12930.19 530
12931.27 525
12932.34 619
12933.42 561
12934.49 558
12935.56 575
12936.64 572
12937.71 550
12938.79 490
12939.86 593
12940.94 582
12942.01 555
12943.08 625
12944.16 627
12945.23 537
12946.31 547
12947.38 545
12948.46 593
12949.53 583
12950.61 529
12951.68 574
12952.76 585
12953.83 574
12954.91 529
12955.98 557
12957.06 535
12958.13 585
12959.21 562
12960.28 560
12961.36 508
12962.43 577
12963.51 593
12964.58 552
12965.66 577
12966.74 580
12967.81 565
12968.89 573
12969.96 573
12971.04 570
12972.11 573
12973.19 519
12974.27 563
12975.34 574
12976.42 629
12977.49 582
12978.57 574
12979.65 601
12980.72 579
12981.80 595
12982.87 607
12983.95 586
12985.03 582
12986.10 555
12987.18 535
12988.26 609
12989.33 591
12990.41 579
12991.48 646
12992.56 586
12993.64 609
12994.71 633
12995.79 621
12996.87 585
12997.94 612
12999.02 614
13000.10 613
13001.18 628
13002.25 645
13003.33 653
13004.41 615
13005.48 560
13006.56 608
13007.64 605
13008.72 656
13009.79 696
13010.87 631
13011.95 641
13013.02 617
13014.10 628
13015.18 648
13016.26 690
13017.33 614
13018.41 619
13019.49 701
13020.57 676
13021.65 645
13022.72 630
13023.80 632
13024.88 632
13025.96 675
13027.04 613
13028.11 641
13029.19 619
13030.27 636
13031.35 613
13032.43 650
13033.50 648
13034.58 618
13035.66 623
13036.74 705
13037.82 689
13038.90 644
13039.98 660
13041.05 639
13042.13 667
13043.21 702
13044.29 697
13045.37 632
13046.45 645
13047.53 673
13048.61 655
13049.68 666
13050.76 658
13051.84 642
13052.92 584
13054.00 687
13055.08 642
13056.16 561
13057.24 627
13058.32 641
13059.40 617
13060.48 650
13061.56 607
13062.64 646
13063.71 620
13064.79 607
13065.87 619
13066.95 676
13068.03 609
13069.11 560
13070.19 604
13071.27 595
13072.35 607
13073.43 584
13074.51 583
13075.59 589
13076.67 605
13077.75 609
13078.83 584
13079.91 564
13080.99 592
13082.07 586
13083.15 572
13084.23 572
13085.31 595
13086.40 559
13087.48 586
13088.56 580
13089.64 569
13090.72 565
13091.80 574
13092.88 563
13093.96 587
13095.04 532
13096.12 584
13097.20 587
13098.28 554
13099.36 494
13100.45 598
13101.53 610
13102.61 588
13103.69 615
13104.77 605
13105.85 594
13106.93 560
13108.01 586
13109.10 579
13110.18 569
13111.26 602
13112.34 591
13113.42 633
13114.50 638
13115.58 616
13116.67 581
13117.75 552
13118.83 585
13119.91 581
13120.99 579
13122.08 592
13123.16 603
13124.24 569
13125.32 554
13126.40 598
13127.49 640
13128.57 631
13129.65 605
13130.73 612
13131.82 609
13132.90 618
13133.98 579
13135.06 571
13136.15 607
13137.23 614
13138.31 530
13139.39 519
13140.48 541
13141.56 615
13142.64 592
13143.72 570
13144.81 552
13145.89 552
13146.97 574
13148.06 583
13149.14 604
13150.22 594
13151.31 593
13152.39 635
13153.47 596
13154.56 555
13155.64 620
13156.72 597
13157.81 539
13158.89 562
13159.97 624
13161.06 598
13162.14 609
13163.22 640
13164.31 614
13165.39 578
13166.47 643
13167.56 552
13168.64 588
13169.73 604
13170.81 612
13171.89 573
13172.98 655
13174.06 574
13175.15 595
13176.23 575
13177.31 581
13178.40 581
13179.48 616
13180.57 603
13181.65 580
13182.74 585
13183.82 619
13184.91 585
13185.99 605
13187.07 596
13188.16 603
13189.24 547
13190.33 572
13191.41 641
13192.50 619
13193.58 590
13194.67 623
13195.75 615
13196.84 657
13197.92 642
13199.01 641
13200.09 599
13201.18 673
13202.26 641
13203.35 579
13204.44 621
13205.52 597
13206.61 591
13207.69 573
13208.78 593
13209.86 601
13210.95 650
13212.03 588
13213.12 581
13214.21 639
13215.29 639
13216.38 601
13217.46 615
13218.55 601
13219.63 610
13220.72 583
13221.81 583
13222.89 595
13223.98 593
13225.07 635
13226.15 682
13227.24 598
13228.32 596
13229.41 650
13230.50 608
13231.58 609
13232.67 581
13233.76 629
13234.84 671
13235.93 600
13237.02 599
13238.10 586
13239.19 616
13240.28 638
13241.36 599
13242.45 613
13243.54 595
13244.62 639
13245.71 673
13246.80 665
13247.89 628
13248.97 647
13250.06 652
13251.15 642
13252.23 630
13253.32 649
13254.41 640
13255.50 699
13256.58 668
13257.67 664
13258.76 720
13259.85 667
13260.94 647
13262.02 668
13263.11 697
13264.20 705
13265.29 715
13266.37 660
13267.46 654
13268.55 657
13269.64 669
13270.73 695
13271.81 721
13272.90 698
13273.99 657
13275.08 693
13276.17 704
13277.26 691
13278.34 709
13279.43 725
13280.52 676
13281.61 603
13282.70 703
13283.79 707
13284.88 807
13285.96 727
13287.05 703
13288.14 690
13289.23 768
13290.32 709
13291.41 781
13292.50 785
13293.59 746
13294.68 765
13295.76 732
13296.85 767
13297.94 808
13299.03 782
13300.12 789
13301.21 793
13302.30 810
13303.39 894
13304.48 827
13305.57 844
13306.66 858
13307.75 857
13308.84 860
13309.93 856
13311.02 857
13312.11 881
13313.20 909
13314.29 903
13315.38 866
13316.47 873
13317.56 855
13318.65 825
13319.74 768
13320.83 877
13321.92 815
13323.01 824
13324.10 791
13325.19 808
13326.28 852
13327.37 868
13328.46 845
13329.55 837
13330.64 789
13331.73 790
13332.82 810
13333.91 778
13335.00 795
13336.09 787
13337.18 818
13338.27 856
13339.37 896
13340.46 854
13341.55 926
13342.64 871
13343.73 937
13344.82 915
13345.91 880
13347.00 889
13348.09 879
13349.19 845
13350.28 882
13351.37 862
13352.46 856
13353.55 833
13354.64 834
13355.73 887
13356.83 914
13357.92 902
13359.01 913
13360.10 917
13361.19 964
13362.28 994
13363.38 975
13364.47 1039
13365.56 959
13366.65 1008
13367.74 1069
13368.84 1105
13369.93 1073
13371.02 998
13372.11 1028
13373.21 1034
13374.30 931
13375.39 913
13376.48 959
13377.58 1011
13378.67 897
13379.76 860
13380.85 888
13381.95 921
13383.04 897
13384.13 915
13385.22 862
13386.32 829
13387.41 824
13388.50 872
13389.60 853
13390.69 817
13391.78 821
13392.87 834
13393.97 795
13395.06 763
13396.15 786
13397.25 768
13398.34 754
13399.43 779
13400.53 800
13401.62 792
13402.71 827
13403.81 797
13404.90 768
13406.00 796
13407.09 782
13408.18 785
13409.28 846
13410.37 831
13411.46 813
13412.56 798
13413.65 789
13414.75 805
13415.84 783
13416.93 763
13418.03 792
13419.12 830
13420.22 858
13421.31 852
13422.41 803
13423.50 771
13424.59 844
13425.69 854
13426.78 879
13427.88 819
13428.97 774
13430.07 867
13431.16 901
13432.26 872
13433.35 895
13434.45 800
13435.54 799
13436.64 815
13437.73 845
13438.82 827
13439.92 804
13441.02 809
13442.11 828
13443.21 800
13444.30 843
13445.40 832
13446.49 872
13447.59 910
13448.68 888
13449.78 887
13450.87 904
13451.97 954
13453.06 884
13454.16 879
13455.25 898
13456.35 878
13457.45 917
13458.54 939
13459.64 999
13460.73 980
13461.83 970
13462.93 972
13464.02 982
13465.12 964
13466.21 1058
13467.31 1021
13468.41 980
13469.50 962
13470.60 997
13471.70 948
13472.79 941
13473.89 946
13474.98 956
13476.08 962
13477.18 982
13478.27 992
13479.37 975
13480.47 1051
13481.56 1003
13482.66 988
13483.76 1015
13484.85 1004
13485.95 993
13487.05 1036
13488.15 1090
13489.24 1014
13490.34 1059
13491.44 1073
13492.53 1091
13493.63 1079
13494.73 1049
13495.83 1095
13496.92 1086
13498.02 1098
13499.12 1165
13500.22 1160
13501.31 1178
13502.41 1228
13503.51 1268
13504.61 1238
13505.70 1197
13506.80 1237
13507.90 1174
13509.00 1170
13510.09 1153
13511.19 1120
13512.29 1105
13513.39 1098
13514.49 1046
13515.58 1005
13516.68 938
13517.78 893
13518.88 968
13519.98 947
13521.08 884
13522.17 858
13523.27 844
13524.37 934
13525.47 953
13526.57 878
13527.67 832
13528.77 880
13529.86 804
13530.96 839
13532.06 781
13533.16 814
13534.26 862
13535.36 811
13536.46 799
13537.56 818
13538.66 761
13539.75 690
13540.85 737
13541.95 802
13543.05 773
13544.15 718
13545.25 799
13546.35 772
13547.45 757
13548.55 750
13549.65 760
13550.75 764
13551.85 849
13552.95 741
13554.05 764
13555.15 780
13556.25 762
13557.35 758
13558.45 759
13559.55 706
13560.65 703
13561.75 736
13562.85 747
13563.95 740
13565.05 715
13566.15 742
13567.25 747
13568.35 753
13569.45 724
13570.55 728
13571.65 717
13572.75 719
13573.85 747
13574.95 710
13576.05 714
13577.15 728
13578.25 711
13579.35 713
13580.45 785
13581.55 640
13582.65 705
13583.75 762
13584.86 713
13585.96 721
13587.06 682
13588.16 775
13589.26 711
13590.36 735
13591.46 758
13592.56 727
13593.66 745
13594.77 773
13595.87 799
13596.97 741
13598.07 707
13599.17 706
13600.27 702
13601.37 686
13602.48 791
13603.58 812
13604.68 790
13605.78 753
13606.88 720
13607.99 771
13609.09 752
13610.19 767
13611.29 778
13612.39 703
13613.50 768
13614.60 747
13615.70 713
13616.80 746
13617.90 762
13619.01 696
13620.11 724
13621.21 755
13622.31 751
13623.42 703
13624.52 677
13625.62 699
13626.72 691
13627.83 719
13628.93 753
13630.03 735
13631.13 715
13632.24 728
13633.34 710
13634.44 744
13635.55 742
13636.65 723
13637.75 710
13638.86 634
13639.96 686
13641.06 713
13642.17 681
13643.27 756
13644.37 746
13645.48 705
13646.58 661
13647.68 653
13648.79 707
13649.89 707
13650.99 727
13652.10 776
13653.20 720
13654.30 716
13655.41 768
13656.51 705
13657.62 716
13658.72 659
13659.82 673
13660.93 633
13662.03 667
13663.14 684
13664.24 701
13665.34 765
13666.45 730
13667.55 743
13668.66 748
13669.76 801
13670.87 749
13671.97 694
13673.07 628
13674.18 639
13675.28 680
13676.39 659
13677.49 725
13678.60 737
13679.70 752
13680.81 695
13681.91 700
13683.02 705
13684.12 687
13685.23 718
13686.33 729
13687.44 706
13688.54 712
13689.65 662
13690.75 675
13691.86 693
13692.96 630
13694.07 673
13695.17 739
13696.28 779
13697.39 773
13698.49 716
13699.60 705
13700.70 754
13701.81 768
13702.91 734
13704.02 757
13705.13 761
13706.23 747
13707.34 808
13708.44 753
13709.55 745
13710.65 690
13711.76 747
13712.87 727
13713.97 760
13715.08 713
13716.19 773
13717.29 837
13718.40 835
13719.50 809
13720.61 819
13721.72 772
13722.82 882
13723.93 904
13725.04 847
13726.14 866
13727.25 902
13728.36 860
13729.46 903
13730.57 915
13731.68 953
13732.78 948
13733.89 944
13735.00 935
13736.11 975
13737.21 970
13738.32 997
13739.43 890
13740.53 894
13741.64 894
13742.75 921
13743.86 901
13744.96 948
13746.07 978
13747.18 955
13748.29 982
13749.39 955
13750.50 1018
13751.61 1040
13752.72 1102
13753.82 1036
13754.93 1033
13756.04 1045
13757.15 1047
13758.26 1086
13759.36 1116
13760.47 1086
13761.58 1150
13762.69 1181
13763.80 1194
13764.91 1236
13766.01 1256
13767.12 1400
13768.23 1413
13769.34 1391
13770.45 1533
13771.56 1557
13772.66 1617
13773.77 1622
13774.88 1607
13775.99 1661
13777.10 1629
13778.21 1588
13779.32 1502
13780.42 1399
13781.53 1306
13782.64 1307
13783.75 1265
13784.86 1240
13785.97 1152
13787.08 1106
13788.19 1084
13789.30 1072
13790.41 1059
13791.52 1008
13792.63 995
13793.73 995
13794.84 973
13795.95 967
13797.06 965
13798.17 929
13799.28 923
13800.39 957
13801.50 897
13802.61 876
13803.72 937
13804.83 882
13805.94 868
13807.05 910
13808.16 912
13809.27 891
13810.38 899
13811.49 879
13812.60 814
13813.71 814
13814.82 877
13815.93 808
13817.04 859
13818.15 829
13819.26 842
13820.37 892
13821.48 831
13822.59 871
13823.71 853
13824.82 827
13825.93 837
13827.04 791
13828.15 759
13829.26 807
13830.37 817
13831.48 811
13832.59 810
13833.70 799
13834.81 808
13835.92 799
13837.04 864
13838.15 881
13839.26 866
13840.37 877
13841.48 872
13842.59 844
13843.70 774
13844.81 804
13845.93 888
13847.04 882
13848.15 879
13849.26 821
13850.37 810
13851.48 846
13852.60 849
13853.71 845
13854.82 842
13855.93 877
13857.04 906
13858.16 912
13859.27 944
13860.38 923
13861.49 912
13862.60 919
13863.72 944
13864.83 963
13865.94 939
13867.05 970
13868.17 967
13869.28 959
13870.39 960
13871.50 918
13872.62 918
13873.73 860
13874.84 919
13875.95 941
13877.07 913
13878.18 906
13879.29 863
13880.40 825
13881.52 869
13882.63 826
13883.74 855
13884.86 801
13885.97 800
13887.08 857
13888.20 835
13889.31 785
13890.42 895
13891.54 910
13892.65 942
13893.76 958
13894.88 952
13895.99 901
13897.10 921
13898.22 944
13899.33 904
13900.44 917
13901.56 897
13902.67 918
13903.79 871
13904.90 886
13906.01 904
13907.13 858
13908.24 910
13909.36 845
13910.47 877
13911.58 805
13912.70 847
13913.81 812
13914.93 795
13916.04 841
13917.16 812
13918.27 780
13919.38 775
13920.50 789
13921.61 796
13922.73 832
13923.84 810
13924.96 807
13926.07 815
13927.19 814
13928.30 786
13929.42 762
13930.53 776
13931.65 720
13932.76 786
13933.88 796
13934.99 794
13936.11 771
13937.22 829
13938.34 800
13939.45 749
13940.57 744
13941.68 775
13942.80 809
13943.91 769
13945.03 747
13946.14 766
13947.26 717
13948.38 722
13949.49 791
13950.61 749
13951.72 743
13952.84 723
13953.95 775
13955.07 776
13956.19 739
13957.30 754
13958.42 771
13959.53 787
13960.65 777
13961.77 693
13962.88 708
13964.00 762
13965.11 773
13966.23 741
13967.35 726
13968.46 769
13969.58 789
13970.70 799
13971.81 732
13972.93 741
13974.05 733
13975.16 798
13976.28 808
13977.40 822
13978.51 817
13979.63 852
13980.75 823
13981.86 832
13982.98 827
13984.10 835
13985.22 815
13986.33 770
13987.45 746
13988.57 803
13989.68 798
13990.80 799
13991.92 825
13993.04 792
13994.15 834
13995.27 838
13996.39 827
13997.51 826
13998.62 845
13999.74 849
14000.86 846
14001.98 814
14003.10 826
14004.21 827
14005.33 828
14006.45 819
14007.57 839
14008.68 815
14009.80 857
14010.92 856
14012.04 857
14013.16 856
14014.28 896
14015.39 901
14016.51 955
14017.63 926
14018.75 881
14019.87 887
14020.99 931
14022.10 930
14023.22 934
14024.34 901
14025.46 927
14026.58 925
14027.70 933
14028.82 909
14029.94 907
14031.05 907
14032.17 836
14033.29 853
14034.41 813
14035.53 903
14036.65 844
14037.77 853
14038.89 810
14040.01 843
14041.13 845
14042.25 899
14043.37 835
14044.49 741
14045.60 800
14046.72 782
14047.84 843
14048.96 901
14050.08 799
14051.20 793
14052.32 816
14053.44 781
14054.56 817
14055.68 753
14056.80 797
14057.92 811
14059.04 884
14060.16 878
14061.28 876
14062.40 850
14063.52 831
14064.64 890
14065.76 896
14066.88 856
14068.00 868
14069.12 835
14070.25 834
14071.37 928
14072.49 944
14073.61 865
14074.73 917
14075.85 928
14076.97 966
14078.09 895
14079.21 922
14080.33 965
14081.45 940
14082.57 1006
14083.69 933
14084.82 918
14085.94 967
14087.06 904
14088.18 935
14089.30 958
14090.42 1016
14091.54 1005
14092.66 1045
14093.79 1078
14094.91 1094
14096.03 1116
14097.15 1121
14098.27 1105
14099.39 1137
14100.52 1107
14101.64 1087
14102.76 1176
14103.88 1092
14105.00 1051
14106.12 1000
14107.25 999
14108.37 955
14109.49 959
14110.61 959
14111.74 885
14112.86 855
14113.98 809
14115.10 864
14116.22 849
14117.35 825
14118.47 784
14119.59 800
14120.71 856
14121.84 828
14122.96 791
14124.08 794
14125.20 800
14126.33 801
14127.45 772
14128.57 791
14129.70 754
14130.82 758
14131.94 716
14133.06 716
14134.19 697
14135.31 728
14136.43 765
14137.56 801
14138.68 701
14139.80 675
14140.93 679
14142.05 713
14143.17 738
14144.30 699
14145.42 737
14146.54 728
14147.67 719
14148.79 734
14149.91 719
14151.04 786
14152.16 694
14153.29 702
14154.41 698
14155.53 695
14156.66 701
14157.78 730
14158.91 764
14160.03 712
14161.15 698
14162.28 643
14163.40 678
14164.53 660
14165.65 750
14166.78 733
14167.90 725
14169.02 721
14170.15 744
14171.27 742
14172.40 716
14173.52 681
14174.65 633
14175.77 645
14176.90 673
14178.02 703
14179.15 653
14180.27 643
14181.40 667
14182.52 697
14183.65 741
14184.77 668
14185.90 637
14187.02 649
14188.15 705
14189.27 670
14190.40 661
14191.52 672
14192.65 665
14193.77 640
14194.90 633
14196.02 666
14197.15 643
14198.27 649
14199.40 646
14200.53 656
14201.65 665
14202.78 614
14203.90 624
14205.03 648
14206.16 638
14207.28 641
14208.41 693
14209.53 708
14210.66 659
14211.79 590
14212.91 620
14214.04 628
14215.16 593
14216.29 606
14217.42 607
14218.54 595
14219.67 599
14220.80 630
14221.92 578
14223.05 536
14224.18 559
14225.30 600
14226.43 565
14227.56 540
14228.68 566
14229.81 627
14230.94 576
14232.06 623
14233.19 589
14234.32 590
14235.44 607
14236.57 558
14237.70 527
14238.83 579
14239.95 603
14241.08 600
14242.21 657
14243.34 639
14244.46 576
14245.59 614
14246.72 579
14247.85 548
14248.97 542
14250.10 581
14251.23 588
14252.36 570
14253.48 535
14254.61 564
14255.74 632
14256.87 607
14258.00 602
14259.12 562
14260.25 547
14261.38 547
14262.51 559
14263.64 524
14264.76 566
14265.89 601
14267.02 543
14268.15 541
14269.28 547
14270.41 544
14271.53 536
14272.66 566
14273.79 552
14274.92 562
14276.05 550
14277.18 489
14278.31 545
14279.44 559
14280.56 572
14281.69 557
14282.82 511
14283.95 549
14285.08 540
14286.21 541
14287.34 517
14288.47 531
14289.60 533
14290.73 572
14291.86 527
14292.98 553
14294.11 549
14295.24 516
14296.37 549
14297.50 547
14298.63 562
14299.76 500
14300.89 501
14302.02 527
14303.15 493
14304.28 447
14305.41 491
14306.54 502
14307.67 535
14308.80 501
14309.93 452
14311.06 494
14312.19 480
14313.32 468
14314.45 456
14315.58 469
14316.71 515
14317.84 558
14318.97 507
14320.10 456
14321.23 448
14322.36 487
14323.49 466
14324.62 468
14325.76 455
14326.89 465
14328.02 506
14329.15 503
14330.28 508
14331.41 495
14332.54 467
14333.67 497
14334.80 488
14335.93 509
14337.06 519
14338.20 475
14339.33 442
14340.46 450
14341.59 456
14342.72 474
14343.85 447
14344.98 444
14346.12 448
14347.25 487
14348.38 458
14349.51 472
14350.64 465
14351.77 471
14352.90 464
14354.04 495
14355.17 516
14356.30 513
14357.43 518
14358.56 531
14359.70 490
14360.83 477
14361.96 458
14363.09 503
14364.22 470
14365.36 439
14366.49 472
14367.62 503
14368.75 460
14369.89 417
14371.02 433
14372.15 458
14373.28 431
14374.42 462
14375.55 476
14376.68 465
14377.81 507
14378.95 468
14380.08 483
14381.21 512
14382.35 505
14383.48 471
14384.61 490
14385.74 474
14386.88 522
14388.01 517
14389.14 462
14390.28 473
14391.41 475
14392.54 497
14393.68 477
14394.81 456
14395.94 447
14397.08 453
14398.21 435
14399.34 475
14400.48 487
14401.61 452
14402.75 455
14403.88 443
14405.01 513
14406.15 469
14407.28 474
14408.41 469
14409.55 462
14410.68 472
14411.82 489
14412.95 449
14414.08 457
14415.22 465
14416.35 436
14417.49 443
14418.62 468
14419.76 478
14420.89 462
14422.02 455
14423.16 493
14424.29 487
14425.43 479
14426.56 479
14427.70 491
14428.83 443
14429.97 430
14431.10 491
14432.24 499
14433.37 499
14434.51 506
14435.64 506
14436.78 506
14437.91 435
14439.05 436
14440.18 489
14441.32 482
14442.45 491
14443.59 529
14444.72 421
14445.86 435
14446.99 444
14448.13 470
14449.27 446
14450.40 464
14451.54 453
14452.67 445
14453.81 442
14454.94 471
14456.08 438
14457.22 466
14458.35 471
14459.49 470
14460.62 457
14461.76 471
14462.90 441
14464.03 460
14465.17 444
14466.30 462
14467.44 418
14468.58 440
14469.71 489
14470.85 469
14471.99 409
14473.12 443
14474.26 487
14475.40 499
14476.53 516
14477.67 504
14478.81 453
14479.94 463
14481.08 470
14482.22 454
14483.35 453
14484.49 484
14485.63 491
14486.76 485
14487.90 481
14489.04 481
14490.17 457
14491.31 444
14492.45 462
14493.59 448
14494.72 417
14495.86 442
14497.00 449
14498.14 491
14499.27 488
14500.41 505
14501.55 484
14502.69 486
14503.82 482
14504.96 448
14506.10 440
14507.24 461
14508.37 457
14509.51 436
14510.65 444
14511.79 446
14512.93 432
14514.06 467
14515.20 484
14516.34 437
14517.48 441
14518.62 521
14519.76 457
14520.89 456
14522.03 449
14523.17 460
14524.31 468
14525.45 445
14526.59 474
14527.73 455
14528.86 471
14530.00 488
14531.14 495
14532.28 464
14533.42 441
14534.56 459
14535.70 451
14536.84 506
14537.98 471
14539.11 465
14540.25 472
14541.39 491
14542.53 494
14543.67 441
14544.81 460
14545.95 447
14547.09 493
14548.23 489
14549.37 518
14550.51 498
14551.65 442
14552.79 493
14553.93 482
14555.07 533
14556.21 496
14557.35 502
14558.49 511
14559.63 507
14560.77 476
14561.91 457
14563.05 493
14564.19 462
14565.33 511
14566.47 476
14567.61 484
14568.75 475
14569.89 450
14571.03 536
14572.17 534
14573.31 468
14574.45 505
14575.59 481
14576.73 496
14577.87 530
14579.01 509
14580.15 527
14581.29 512
14582.43 517
14583.57 511
14584.71 516
14585.85 506
14587.00 549
14588.14 540
14589.28 531
14590.42 537
14591.56 535
14592.70 567
14593.84 550
14594.98 564
14596.12 608
14597.27 575
14598.41 542
14599.55 563
14600.69 544
14601.83 561
14602.97 539
14604.12 579
14605.26 540
14606.40 551
14607.54 566
14608.68 554
14609.82 585
14610.97 560
14612.11 588
14613.25 578
14614.39 547
14615.53 581
14616.68 577
14617.82 573
14618.96 546
14620.10 581
14621.25 579
14622.39 567
14623.53 605
14624.67 615
14625.81 622
14626.96 655
14628.10 706
14629.24 688
14630.39 670
14631.53 637
14632.67 688
14633.81 717
14634.96 750
14636.10 678
14637.24 637
14638.38 725
14639.53 709
14640.67 710
14641.81 737
14642.96 702
14644.10 653
14645.24 679
14646.39 620
14647.53 614
14648.67 608
14649.82 621
14650.96 616
14652.10 553
14653.25 552
14654.39 559
14655.53 528
14656.68 576
14657.82 574
14658.97 573
14660.11 541
14661.25 558
14662.40 521
14663.54 519
14664.69 542
14665.83 555
14666.97 536
14668.12 536
14669.26 551
14670.41 508
14671.55 522
14672.69 558
14673.84 532
14674.98 494
14676.13 507
14677.27 514
14678.42 486
14679.56 488
14680.71 493
14681.85 543
14683.00 507
14684.14 511
14685.29 521
14686.43 473
14687.57 488
14688.72 498
14689.86 521
14691.01 488
14692.15 465
14693.30 475
14694.45 445
14695.59 498
14696.74 537
14697.88 539
14699.03 561
14700.17 494
14701.32 451
14702.46 466
14703.61 494
14704.75 517
14705.90 491
14707.04 498
14708.19 499
14709.34 466
14710.48 505
14711.63 499
14712.77 470
14713.92 497
14715.07 473
14716.21 506
14717.36 524
14718.50 457
14719.65 540
14720.80 511
14721.94 456
14723.09 511
14724.24 469
14725.38 497
14726.53 516
14727.67 484
14728.82 514
14729.97 535
14731.11 480
14732.26 501
14733.41 554
14734.55 505
14735.70 472
14736.85 514
14737.99 496
14739.14 495
14740.29 493
14741.44 520
14742.58 508
14743.73 465
14744.88 509
14746.02 452
14747.17 510
14748.32 508
14749.47 542
14750.61 537
14751.76 510
14752.91 521
14754.06 535
14755.20 533
14756.35 542
14757.50 522
14758.65 580
14759.79 530
14760.94 541
14762.09 537
14763.24 586
14764.38 591
14765.53 546
14766.68 515
14767.83 535
14768.98 529
14770.13 564
14771.27 571
14772.42 596
14773.57 539
14774.72 573
14775.87 617
14777.01 591
14778.16 620
14779.31 579
14780.46 622
14781.61 638
14782.76 593
14783.91 596
14785.05 598
14786.20 637
14787.35 609
14788.50 628
14789.65 622
14790.80 701
14791.95 681
14793.10 692
14794.25 663
14795.39 733
14796.54 768
14797.69 716
14798.84 701
14799.99 720
14801.14 695
14802.29 675
14803.44 703
14804.59 655
14805.74 667
14806.89 659
14808.04 714
14809.19 728
14810.34 679
14811.49 696
14812.64 697
14813.79 748
14814.94 620
14816.09 622
14817.24 716
14818.39 669
14819.54 618
14820.69 566
14821.84 641
14822.99 610
14824.14 624
14825.29 559
14826.44 575
14827.59 611
14828.74 606
14829.89 535
14831.04 558
14832.19 527
14833.34 498
14834.49 510
14835.64 553
14836.79 527
14837.94 541
14839.09 495
14840.24 528
14841.40 462
14842.55 476
14843.70 511
14844.85 492
14846.00 474
14847.15 486
14848.30 547
14849.45 494
14850.60 495
14851.76 514
14852.91 451
14854.06 476
14855.21 486
14856.36 501
14857.51 500
14858.66 482
14859.82 427
14860.97 401
14862.12 397
14863.27 427
14864.42 414
14865.57 423
14866.73 418
14867.88 474
14869.03 417
14870.18 413
14871.33 418
14872.49 425
14873.64 446
14874.79 436
14875.94 422
14877.10 456
14878.25 427
14879.40 441
14880.55 438
14881.71 410
14882.86 429
14884.01 421
14885.16 424
14886.32 386
14887.47 404
14888.62 417
14889.77 426
14890.93 419
14892.08 434
14893.23 440
14894.39 451
14895.54 422
14896.69 442
14897.84 441
14899.00 409
14900.15 446
14901.30 451
14902.46 439
14903.61 443
14904.76 417
14905.92 412
14907.07 416
14908.22 426
14909.38 399
14910.53 399
14911.69 392
14912.84 413
14913.99 395
14915.15 407
14916.30 421
14917.45 441
14918.61 441
14919.76 404
14920.92 411
14922.07 379
14923.22 411
14924.38 429
14925.53 438
14926.69 420
14927.84 430
14928.99 436
14930.15 443
14931.30 415
14932.46 443
14933.61 439
14934.77 420
14935.92 395
14937.08 427
14938.23 399
14939.39 393
14940.54 448
14941.70 448
14942.85 415
14944.00 430
14945.16 429
14946.31 442
14947.47 433
14948.62 443
14949.78 387
14950.94 419
14952.09 390
14953.25 399
14954.40 438
14955.56 410
14956.71 425
14957.87 441
14959.02 405
14960.18 400
14961.33 419
14962.49 406
14963.64 390
14964.80 402
14965.96 362
14967.11 374
14968.27 400
14969.42 368
14970.58 389
14971.74 393
14972.89 362
14974.05 405
14975.20 419
14976.36 397
14977.52 400
14978.67 431
14979.83 422
14980.98 422
14982.14 392
14983.30 402
14984.45 400
14985.61 425
14986.77 449
14987.92 428
14989.08 394
14990.24 371
14991.39 361
14992.55 386
14993.71 403
14994.86 416
14996.02 395
14997.18 372
14998.33 375
14999.49 443
15000.65 418
15001.81 430
15002.96 363
15004.12 418
15005.28 363
15006.43 370
15007.59 368
15008.75 370
15009.91 371
15011.06 366
15012.22 362
15013.38 360
15014.54 404
15015.69 412
15016.85 412
15018.01 390
15019.17 351
15020.33 427
15021.48 405
15022.64 369
15023.80 397
15024.96 351
15026.12 365
15027.27 310
15028.43 306
15029.59 313
15030.75 356
15031.91 387
15033.07 329
15034.22 345
15035.38 343
15036.54 312
15037.70 369
15038.86 356
15040.02 334
15041.17 320
15042.33 329
15043.49 349
15044.65 380
15045.81 368
15046.97 381
15048.13 336
15049.29 336
15050.45 342
15051.60 358
15052.76 367
15053.92 332
15055.08 331
15056.24 351
15057.40 367
15058.56 348
15059.72 330
15060.88 297
15062.04 313
15063.20 336
15064.36 351
15065.52 337
15066.68 323
15067.84 396
15069.00 369
15070.16 336
15071.32 341
15072.48 341
15073.63 338
15074.79 381
15075.95 371
15077.11 343
15078.27 350
15079.44 376
15080.60 369
15081.76 292
15082.92 340
15084.08 359
15085.24 335
15086.40 296
15087.56 346
15088.72 334
15089.88 423
15091.04 353
15092.20 308
15093.36 326
15094.52 374
15095.68 361
15096.84 335
15098.00 345
15099.16 389
15100.32 388
15101.49 372
15102.65 363
15103.81 337
15104.97 356
15106.13 371
15107.29 360
15108.45 330
15109.61 373
15110.78 372
15111.94 422
15113.10 376
15114.26 387
15115.42 394
15116.58 346
15117.74 389
15118.91 363
15120.07 343
15121.23 365
15122.39 323
15123.55 391
15124.71 357
15125.88 350
15127.04 383
15128.20 329
15129.36 351
15130.52 380
15131.69 341
15132.85 338
15134.01 408
15135.17 358
15136.34 371
15137.50 390
15138.66 322
15139.82 338
15140.99 332
15142.15 344
15143.31 372
15144.47 361
15145.64 371
15146.80 324
15147.96 360
15149.12 365
15150.29 370
15151.45 353
15152.61 328
15153.78 338
15154.94 345
15156.10 369
15157.27 317
15158.43 367
15159.59 379
15160.75 366
15161.92 375
15163.08 395
15164.24 377
15165.41 386
15166.57 333
15167.74 347
15168.90 372
15170.06 371
15171.23 390
15172.39 368
15173.55 354
15174.72 379
15175.88 380
15177.05 345
15178.21 341
15179.37 317
15180.54 341
15181.70 387
15182.87 375
15184.03 369
15185.19 339
15186.36 349
15187.52 339
15188.69 385
15189.85 373
15191.02 364
15192.18 362
15193.34 389
15194.51 384
15195.67 415
15196.84 385
15198.00 403
15199.17 387
15200.33 365
15201.50 372
15202.66 374
15203.83 383
15204.99 439
15206.16 417
15207.32 403
15208.49 380
15209.65 373
15210.82 368
15211.98 377
15213.15 421
15214.31 378
15215.48 382
15216.64 402
15217.81 355
15218.97 418
15220.14 433
15221.31 418
15222.47 409
15223.64 524
15224.80 420
15225.97 429
15227.13 436
15228.30 448
15229.47 491
15230.63 438
15231.80 440
15232.96 453
15234.13 437
15235.30 468
15236.46 477
15237.63 484
15238.79 504
15239.96 467
15241.13 422
15242.29 423
15243.46 432
15244.63 382
15245.79 404
15246.96 411
15248.13 387
15249.29 403
15250.46 409
15251.63 378
15252.79 395
15253.96 423
15255.13 426
15256.29 377
15257.46 386
15258.63 379
15259.80 386
15260.96 385
15262.13 402
15263.30 353
15264.46 351
15265.63 388
15266.80 414
15267.97 417
15269.13 362
15270.30 375
15271.47 359
15272.64 331
15273.80 403
15274.97 403
15276.14 413
15277.31 381
15278.47 382
15279.64 387
15280.81 393
15281.98 394
15283.15 390
15284.31 347
15285.48 396
15286.65 378
15287.82 385
15288.99 402
15290.15 388
15291.32 358
15292.49 391
15293.66 378
15294.83 388
15296.00 334
15297.16 375
15298.33 389
15299.50 390
15300.67 380
15301.84 374
15303.01 417
15304.18 392
15305.35 410
15306.51 391
15307.68 385
15308.85 397
15310.02 381
15311.19 417
15312.36 404
15313.53 348
15314.70 385
15315.87 386
15317.04 383
15318.21 379
15319.37 356
15320.54 403
15321.71 375
15322.88 386
15324.05 367
15325.22 336
15326.39 326
15327.56 315
15328.73 385
15329.90 373
15331.07 417
15332.24 406
15333.41 420
15334.58 376
15335.75 384
15336.92 372
15338.09 403
15339.26 344
15340.43 313
15341.60 357
15342.77 361
15343.94 374
15345.11 328
15346.28 361
15347.45 369
15348.62 372
15349.79 357
15350.96 318
15352.13 326
15353.31 326
15354.48 376
15355.65 396
15356.82 425
15357.99 407
15359.16 412
15360.33 427
15361.50 396
15362.67 403
15363.84 392
15365.01 343
15366.19 376
15367.36 369
15368.53 341
15369.70 345
15370.87 332
15372.04 361
15373.21 388
15374.38 378
15375.56 359
15376.73 369
15377.90 349
15379.07 361
15380.24 360
15381.41 377
15382.59 344
15383.76 347
15384.93 380
15386.10 368
15387.27 362
15388.45 401
15389.62 346
15390.79 406
15391.96 386
15393.13 377
15394.31 399
15395.48 379
15396.65 394
15397.82 355
15399.00 357
15400.17 351
15401.34 356
15402.51 333
15403.69 339
15404.86 293
15406.03 350
15407.20 400
15408.38 358
15409.55 357
15410.72 361
15411.89 369
15413.07 318
15414.24 343
15415.41 387
15416.59 361
15417.76 379
15418.93 354
15420.11 355
15421.28 355
15422.45 361
15423.63 357
15424.80 335
15425.97 356
15427.15 382
15428.32 345
15429.49 356
15430.67 371
15431.84 375
15433.01 369
15434.19 405
15435.36 409
15436.54 344
15437.71 350
15438.88 338
15440.06 314
15441.23 311
15442.41 307
15443.58 369
15444.75 370
15445.93 359
15447.10 390
15448.28 363
15449.45 347
15450.63 375
15451.80 366
15452.97 339
15454.15 376
15455.32 372
15456.50 347
15457.67 323
15458.85 359
15460.02 389
15461.20 392
15462.37 366
15463.55 390
15464.72 364
15465.90 359
15467.07 380
15468.25 364
15469.42 359
15470.60 375
15471.77 392
15472.95 369
15474.12 335
15475.30 349
15476.47 368
15477.65 342
15478.82 341
15480.00 376
15481.17 351
15482.35 366
15483.53 368
15484.70 336
15485.88 355
15487.05 365
15488.23 398
15489.40 384
15490.58 359
15491.76 351
15492.93 364
15494.11 380
15495.28 325
15496.46 310
15497.64 328
15498.81 344
15499.99 360
15501.17 343
15502.34 341
15503.52 323
15504.69 337
15505.87 373
15507.05 352
15508.22 352
15509.40 387
15510.58 392
15511.75 388
15512.93 337
15514.11 367
15515.28 353
15516.46 371
15517.64 358
15518.81 366
15519.99 359
15521.17 334
15522.35 353
15523.52 352
15524.70 338
15525.88 377
15527.05 357
15528.23 386
15529.41 401
15530.59 348
15531.76 358
15532.94 352
15534.12 383
15535.30 395
15536.47 377
15537.65 384
15538.83 401
15540.01 404
15541.19 382
15542.36 380
15543.54 399
15544.72 391
15545.90 378
15547.08 395
15548.25 370
15549.43 372
15550.61 364
15551.79 426
15552.97 390
15554.14 423
15555.32 428
15556.50 410
15557.68 416
15558.86 383
15560.04 401
15561.22 413
15562.39 428
15563.57 397
15564.75 381
15565.93 412
15567.11 400
15568.29 390
15569.47 420
15570.65 402
15571.82 401
15573.00 374
15574.18 392
15575.36 385
15576.54 395
15577.72 385
15578.90 421
15580.08 403
15581.26 427
15582.44 419
15583.62 437
15584.80 399
15585.98 395
15587.16 407
15588.34 425
15589.51 406
15590.69 418
15591.87 411
15593.05 401
15594.23 390
15595.41 434
15596.59 456
15597.77 436
15598.95 428
15600.13 420
15601.31 441
15602.49 433
15603.67 438
15604.85 454
15606.03 470
15607.21 426
15608.40 439
15609.58 461
15610.76 473
15611.94 450
15613.12 477
15614.30 461
15615.48 458
15616.66 473
15617.84 468
15619.02 477
15620.20 436
15621.38 451
15622.56 546
15623.74 540
15624.93 482
15626.11 480
15627.29 507
15628.47 481
15629.65 477
15630.83 457
15632.01 511
15633.19 494
15634.37 498
15635.56 504
15636.74 508
15637.92 535
15639.10 566
15640.28 557
15641.46 496
15642.65 546
15643.83 534
15645.01 535
15646.19 560
15647.37 553
15648.55 530
15649.74 535
15650.92 546
15652.10 540
15653.28 535
15654.46 571
15655.65 573
15656.83 550
15658.01 583
15659.19 514
15660.38 567
15661.56 578
15662.74 544
15663.92 557
15665.11 575
15666.29 532
15667.47 547
15668.65 560
15669.84 524
15671.02 540
15672.20 577
15673.38 571
15674.57 508
15675.75 533
15676.93 562
15678.12 522
15679.30 490
15680.48 496
15681.67 514
15682.85 547
15684.03 570
15685.22 579
15686.40 498
15687.58 543
15688.77 540
15689.95 539
15691.13 499
15692.32 534
15693.50 535
15694.68 525
15695.87 512
15697.05 496
15698.23 494
15699.42 485
15700.60 501
15701.79 515
15702.97 505
15704.15 505
15705.34 473
15706.52 499
15707.71 501
15708.89 535
15710.07 542
15711.26 517
15712.44 490
15713.63 483
15714.81 501
15716.00 525
15717.18 547
15718.37 525
15719.55 514
15720.73 531
15721.92 526
15723.10 615
15724.29 570
15725.47 558
15726.66 573
15727.84 536
15729.03 526
15730.21 505
15731.40 539
15732.58 524
15733.77 554
15734.95 568
15736.14 580
15737.32 531
15738.51 584
15739.69 534
15740.88 557
15742.07 529
15743.25 516
15744.44 555
15745.62 583
15746.81 590
15747.99 565
15749.18 578
15750.36 613
15751.55 590
15752.74 584
15753.92 580
15755.11 627
15756.29 614
15757.48 610
15758.67 571
15759.85 532
15761.04 513
15762.22 576
15763.41 584
15764.60 522
15765.78 553
15766.97 545
15768.16 533
15769.34 504
15770.53 504
15771.72 557
15772.90 558
15774.09 555
15775.28 535
15776.46 534
15777.65 563
15778.84 533
15780.02 558
15781.21 565
15782.40 570
15783.58 562
15784.77 544
15785.96 543
15787.14 500
15788.33 469
15789.52 509
15790.71 537
15791.89 537
15793.08 494
15794.27 490
15795.46 500
15796.64 516
15797.83 473
15799.02 476
15800.21 487
15801.39 503
15802.58 444
15803.77 460
15804.96 479
15806.14 473
15807.33 431
15808.52 469
15809.71 448
15810.90 442
15812.08 479
15813.27 456
15814.46 415
15815.65 404
15816.84 432
15818.03 465
15819.21 454
15820.40 424
15821.59 421
15822.78 417
15823.97 412
15825.16 414
15826.35 453
15827.53 439
15828.72 457
15829.91 436
15831.10 412
15832.29 470
15833.48 415
15834.67 419
15835.86 418
15837.04 481
15838.23 401
15839.42 411
15840.61 455
15841.80 473
15842.99 442
15844.18 433
15845.37 447
15846.56 487
15847.75 446
15848.94 413
15850.13 423
15851.32 427
15852.51 420
15853.70 445
15854.89 427
15856.07 436
15857.26 433
15858.45 456
15859.64 426
15860.83 402
15862.02 423
15863.21 426
15864.40 463
15865.59 431
15866.78 441
15867.97 460
15869.16 465
15870.36 446
15871.55 427
15872.74 429
15873.93 427
15875.12 491
15876.31 484
15877.50 446
15878.69 452
15879.88 425
15881.07 475
15882.26 461
15883.45 468
15884.64 451
15885.83 474
15887.02 459
15888.21 474
15889.41 485
15890.60 448
15891.79 464
15892.98 469
15894.17 503
15895.36 439
15896.55 441
15897.74 513
15898.93 444
15900.13 463
15901.32 482
15902.51 498
15903.70 498
15904.89 483
15906.08 455
15907.28 429
15908.47 472
15909.66 501
15910.85 514
15912.04 421
15913.23 457
15914.43 464
15915.62 517
15916.81 514
15918.00 470
15919.19 465
15920.39 468
15921.58 485
15922.77 485
15923.96 462
15925.16 444
15926.35 462
15927.54 474
15928.73 478
15929.93 521
15931.12 524
15932.31 448
15933.50 497
15934.70 489
15935.89 472
15937.08 457
15938.27 506
15939.47 489
15940.66 447
15941.85 452
15943.05 463
15944.24 477
15945.43 461
15946.63 428
15947.82 424
15949.01 387
15950.21 375
15951.40 385
15952.59 378
15953.79 412
15954.98 402
15956.17 361
15957.37 421
15958.56 400
15959.75 363
15960.95 418
15962.14 413
15963.33 388
15964.53 393
15965.72 420
15966.92 406
15968.11 361
15969.30 366
15970.50 347
15971.69 416
15972.89 393
15974.08 387
15975.27 394
15976.47 431
15977.66 422
15978.86 381
15980.05 365
15981.25 354
15982.44 380
15983.63 360
15984.83 315
15986.02 365
15987.22 396
15988.41 381
15989.61 354
15990.80 351
15992.00 361
15993.19 353
15994.39 373
15995.58 347
15996.78 367
15997.97 361
15999.17 371
16000.36 334
16001.56 357
16002.75 336
16003.95 310
16005.14 336
16006.34 359
16007.53 314
16008.73 392
16009.93 353
16011.12 336
16012.32 338
16013.51 341
16014.71 405
16015.90 362
16017.10 370
16018.30 380
16019.49 367
16020.69 360
16021.88 388
16023.08 355
16024.28 344
16025.47 348
16026.67 347
16027.86 371
16029.06 365
16030.26 337
16031.45 361
16032.65 348
16033.85 352
16035.04 358
16036.24 343
16037.43 342
16038.63 322
16039.83 328
16041.02 323
16042.22 323
16043.42 323
16044.61 340
16045.81 336
16047.01 350
16048.21 360
16049.40 348
16050.60 364
16051.80 349
16052.99 310
16054.19 355
16055.39 384
16056.59 370
16057.78 344
16058.98 342
16060.18 327
16061.37 343
16062.57 334
16063.77 326
16064.97 341
16066.16 376
16067.36 324
16068.56 308
16069.76 328
16070.96 321
16072.15 323
16073.35 365
16074.55 345
16075.75 319
16076.95 281
16078.14 318
16079.34 291
16080.54 303
16081.74 351
16082.94 308
16084.13 351
16085.33 342
16086.53 320
16087.73 287
16088.93 313
16090.13 335
16091.33 292
16092.52 332
16093.72 328
16094.92 310
16096.12 325
16097.32 314
16098.52 322
16099.72 315
16100.92 302
16102.11 316
16103.31 298
16104.51 329
16105.71 347
16106.91 341
16108.11 311
16109.31 261
16110.51 317
16111.71 329
16112.91 339
16114.11 315
16115.31 288
16116.51 278
16117.70 308
16118.90 327
16120.10 321
16121.30 329
16122.50 323
16123.70 353
16124.90 363
16126.10 323
16127.30 307
16128.50 336
16129.70 313
16130.90 331
16132.10 315
16133.30 346
16134.50 317
16135.70 309
16136.90 327
16138.10 316
16139.30 381
16140.50 365
16141.71 354
16142.91 331
16144.11 334
16145.31 324
16146.51 291
16147.71 325
16148.91 315
16150.11 281
16151.31 331
16152.51 315
16153.71 331
16154.91 325
16156.11 352
16157.31 338
16158.52 326
16159.72 335
16160.92 334
16162.12 348
16163.32 332
16164.52 316
16165.72 297
16166.92 303
16168.13 348
16169.33 328
16170.53 297
16171.73 291
16172.93 323
16174.13 338
16175.34 305
16176.54 289
16177.74 334
16178.94 365
16180.14 340
16181.34 328
16182.55 348
16183.75 305
16184.95 314
16186.15 341
16187.35 334
16188.56 330
16189.76 338
16190.96 331
16192.16 334
16193.37 327
16194.57 366
16195.77 333
16196.97 352
16198.18 337
16199.38 344
16200.58 339
16201.78 316
16202.99 300
16204.19 331
16205.39 334
16206.60 332
16207.80 301
16209.00 341
16210.20 329
16211.41 328
16212.61 331
16213.81 321
16215.02 329
16216.22 274
16217.42 313
16218.63 300
16219.83 326
16221.03 296
16222.24 316
16223.44 301
16224.64 284
16225.85 292
16227.05 352
16228.25 379
16229.46 336
16230.66 349
16231.87 352
16233.07 380
16234.27 355
16235.48 335
16236.68 347
16237.89 335
16239.09 373
16240.29 348
16241.50 336
16242.70 359
16243.91 380
16245.11 336
16246.31 351
16247.52 405
16248.72 358
16249.93 414
16251.13 377
16252.34 361
16253.54 351
16254.75 371
16255.95 365
16257.16 339
16258.36 344
16259.57 342
16260.77 362
16261.97 400
16263.18 361
16264.38 351
16265.59 347
16266.80 350
16268.00 401
16269.21 351
16270.41 367
16271.62 394
16272.82 373
16274.03 378
16275.23 398
16276.44 372
16277.64 404
16278.85 413
16280.05 374
16281.26 372
16282.47 414
16283.67 419
16284.88 394
16286.08 380
16287.29 377
16288.49 385
16289.70 391
16290.91 396
16292.11 400
16293.32 394
16294.52 394
16295.73 380
16296.94 375
16298.14 367
16299.35 400
16300.56 425
16301.76 363
16302.97 356
16304.18 426
16305.38 418
16306.59 420
16307.79 390
16309.00 398
16310.21 386
16311.42 411
16312.62 392
16313.83 417
16315.04 410
16316.24 426
16317.45 421
16318.66 399
16319.86 365
16321.07 377
16322.28 371
16323.49 388
16324.69 405
16325.90 401
16327.11 384
16328.31 320
16329.52 363
16330.73 378
16331.94 366
16333.14 388
16334.35 386
16335.56 366
16336.77 361
16337.98 352
16339.18 326
16340.39 306
16341.60 329
16342.81 348
16344.01 303
16345.22 335
16346.43 337
16347.64 313
16348.85 333
16350.05 341
16351.26 376
16352.47 350
16353.68 383
16354.89 344
16356.10 341
16357.30 323
16358.51 314
16359.72 348
16360.93 345
16362.14 309
16363.35 326
16364.56 303
16365.77 325
16366.97 337
16368.18 308
16369.39 337
16370.60 313
16371.81 366
16373.02 327
16374.23 308
16375.44 328
16376.65 343
16377.86 292
16379.06 291
16380.27 322
16381.48 335
16382.69 308
16383.90 329
16385.11 339
16386.32 374
16387.53 324
16388.74 270
16389.95 287
16391.16 323
16392.37 332
16393.58 372
16394.79 325
16396.00 336
16397.21 281
16398.42 302
16399.63 290
16400.84 276
16402.05 281
16403.26 328
16404.47 310
16405.68 327
16406.89 297
16408.10 328
16409.31 319
16410.52 337
16411.73 327
16412.94 342
16414.15 307
16415.36 292
16416.57 288
16417.78 311
16419.00 301
16420.21 312
16421.42 293
16422.63 301
16423.84 348
16425.05 334
16426.26 294
16427.47 340
16428.68 325
16429.89 310
16431.11 310
16432.32 299
16433.53 293
16434.74 358
16435.95 310
16437.16 276
16438.37 292
16439.59 282
16440.80 300
16442.01 294
16443.22 291
16444.43 329
16445.64 286
16446.86 286
16448.07 299
16449.28 308
16450.49 301
16451.70 317
16452.91 342
16454.13 331
16455.34 300
16456.55 296
16457.76 294
16458.98 284
16460.19 301
16461.40 317
16462.61 272
16463.82 323
16465.04 266
16466.25 266
16467.46 297
16468.67 323
16469.89 296
16471.10 264
16472.31 273
16473.53 309
16474.74 346
16475.95 305
16477.16 304
16478.38 305
16479.59 286
16480.80 279
16482.02 307
16483.23 292
16484.44 319
16485.66 280
16486.87 322
16488.08 305
16489.30 276
16490.51 302
16491.72 288
16492.94 278
16494.15 264
16495.36 265
16496.58 291
16497.79 315
16499.00 322
16500.22 264
16501.43 270
16502.65 277
16503.86 335
16505.07 292
16506.29 304
16507.50 288
16508.71 293
16509.93 271
16511.14 265
16512.36 288
16513.57 259
16514.79 267
16516.00 288
16517.21 267
16518.43 293
16519.64 298
16520.86 285
16522.07 297
16523.29 301
16524.50 296
16525.72 291
16526.93 283
16528.15 270
16529.36 275
16530.58 247
16531.79 269
16533.01 265
16534.22 325
16535.44 249
16536.65 273
16537.87 283
16539.08 274
16540.30 238
16541.51 326
16542.73 292
16543.94 278
16545.16 292
16546.37 303
16547.59 255
16548.80 304
16550.02 322
16551.24 296
16552.45 300
16553.67 293
16554.88 278
16556.10 309
16557.31 311
16558.53 314
16559.75 310
16560.96 283
16562.18 285
16563.39 300
16564.61 284
16565.83 312
16567.04 320
16568.26 294
16569.47 290
16570.69 297
16571.91 295
16573.12 292
16574.34 292
16575.56 327
16576.77 309
16577.99 306
16579.21 299
16580.42 266
16581.64 270
16582.86 279
16584.07 308
16585.29 316
16586.51 292
16587.72 269
16588.94 289
16590.16 286
16591.38 284
16592.59 260
16593.81 271
16595.03 278
16596.24 271
16597.46 290
16598.68 293
16599.90 294
16601.11 305
16602.33 297
16603.55 310
16604.77 283
16605.98 276
16607.20 281
16608.42 331
16609.64 302
16610.86 290
16612.07 331
16613.29 326
16614.51 300
16615.73 288
16616.95 285
16618.16 313
16619.38 274
16620.60 274
16621.82 248
16623.04 282
16624.25 315
16625.47 289
16626.69 288
16627.91 281
16629.13 268
16630.35 322
16631.57 272
16632.78 282
16634.00 293
16635.22 288
16636.44 299
16637.66 280
16638.88 277
16640.10 257
16641.32 279
16642.53 291
16643.75 290
16644.97 276
16646.19 308
16647.41 334
16648.63 286
16649.85 282
16651.07 266
16652.29 282
16653.51 297
16654.73 302
16655.95 288
16657.17 326
16658.39 334
16659.61 302
16660.83 243
16662.04 268
16663.26 276
16664.48 259
16665.70 276
16666.92 290
16668.14 262
16669.36 258
16670.58 256
16671.80 277
16673.02 279
16674.24 263
16675.46 307
16676.68 279
16677.91 280
16679.13 303
16680.35 283
16681.57 293
16682.79 311
16684.01 250
16685.23 304
16686.45 313
16687.67 279
16688.89 266
16690.11 246
16691.33 256
16692.55 296
16693.77 290
16694.99 245
16696.21 279
16697.44 269
16698.66 282
16699.88 280
16701.10 263
16702.32 256
16703.54 260
16704.76 301
16705.98 252
16707.21 250
16708.43 250
16709.65 274
16710.87 281
16712.09 248
16713.31 253
16714.53 303
16715.76 234
16716.98 288
16718.20 274
16719.42 274
16720.64 281
16721.87 283
16723.09 272
16724.31 239
16725.53 250
16726.75 285
16727.98 265
16729.20 293
16730.42 278
16731.64 243
16732.86 258
16734.09 255
16735.31 298
16736.53 286
16737.75 282
16738.98 327
16740.20 266
16741.42 240
16742.64 273
16743.87 348
16745.09 272
16746.31 284
16747.54 286
16748.76 292
16749.98 257
16751.20 254
16752.43 304
16753.65 283
16754.87 293
16756.10 298
16757.32 236
16758.54 259
16759.77 300
16760.99 278
16762.21 278
16763.44 266
16764.66 260
16765.88 284
16767.11 316
16768.33 296
16769.55 266
16770.78 264
16772.00 277
16773.23 282
16774.45 285
16775.67 281
16776.90 247
16778.12 249
16779.35 272
16780.57 275
16781.79 269
16783.02 285
16784.24 278
16785.47 264
16786.69 255
16787.91 248
16789.14 226
16790.36 272
16791.59 274
16792.81 262
16794.04 292
16795.26 283
16796.49 256
16797.71 285
16798.94 286
16800.16 284
16801.38 278
16802.61 315
16803.83 307
16805.06 305
16806.28 248
16807.51 237
16808.73 286
16809.96 275
16811.18 289
16812.41 270
16813.64 296
16814.86 293
16816.09 281
16817.31 268
16818.54 247
16819.76 270
16820.99 258
16822.21 287
16823.44 283
16824.66 265
16825.89 300
16827.12 299
16828.34 320
16829.57 243
16830.79 248
16832.02 301
16833.25 270
16834.47 249
16835.70 259
16836.92 277
16838.15 277
16839.38 271
16840.60 265
16841.83 302
16843.06 301
16844.28 262
16845.51 246
16846.73 256
16847.96 274
16849.19 292
16850.41 300
16851.64 293
16852.87 280
16854.09 309
16855.32 318
16856.55 317
16857.77 285
16859.00 295
16860.23 291
16861.46 309
16862.68 310
16863.91 311
16865.14 351
16866.36 315
16867.59 347
16868.82 299
16870.05 319
16871.27 309
16872.50 319
16873.73 351
16874.96 342
16876.18 300
16877.41 340
16878.64 328
16879.87 332
16881.09 332
16882.32 326
16883.55 331
16884.78 344
16886.01 373
16887.23 354
16888.46 353
16889.69 362
16890.92 365
16892.15 366
16893.37 334
16894.60 305
16895.83 358
16897.06 346
16898.29 322
16899.51 307
16900.74 354
16901.97 349
16903.20 300
16904.43 289
16905.66 326
16906.89 311
16908.12 343
16909.34 325
16910.57 298
16911.80 315
16913.03 303
16914.26 324
16915.49 288
16916.72 259
16917.95 259
16919.18 313
16920.40 328
16921.63 296
16922.86 255
16924.09 287
16925.32 322
16926.55 304
16927.78 296
16929.01 304
16930.24 315
16931.47 304
16932.70 325
16933.93 317
16935.16 329
16936.39 296
16937.62 335
16938.85 331
16940.08 290
16941.31 320
16942.54 316
16943.77 295
16945.00 282
16946.23 277
16947.46 270
16948.69 308
16949.92 277
16951.15 286
16952.38 254
16953.61 262
16954.84 281
16956.07 289
16957.30 321
16958.53 287
16959.76 304
16960.99 304
16962.22 300
16963.45 276
16964.68 278
16965.92 273
16967.15 290
16968.38 301
16969.61 264
16970.84 271
16972.07 296
16973.30 304
16974.53 280
16975.76 264
16976.99 270
16978.23 269
16979.46 302
16980.69 299
16981.92 324
16983.15 287
16984.38 292
16985.61 267
16986.85 276
16988.08 293
16989.31 272
16990.54 295
16991.77 319
16993.00 339
16994.24 285
16995.47 289
16996.70 267
16997.93 260
16999.16 269
17000.40 263
17001.63 296
17002.86 273
17004.09 255
17005.32 294
17006.56 276
17007.79 278
17009.02 255
17010.25 281
17011.49 273
17012.72 248
17013.95 293
17015.18 288
17016.42 292
17017.65 309
17018.88 291
17020.12 290
17021.35 272
17022.58 265
17023.81 308
17025.05 287
17026.28 260
17027.51 244
17028.75 272
17029.98 293
17031.21 262
17032.45 261
17033.68 282
17034.91 265
17036.15 289
17037.38 269
17038.61 236
17039.85 215
17041.08 270
17042.31 269
17043.55 307
17044.78 263
17046.01 250
17047.25 299
17048.48 281
17049.72 241
17050.95 264
17052.18 271
17053.42 225
17054.65 295
17055.89 234
17057.12 263
17058.35 270
17059.59 307
17060.82 287
17062.06 271
17063.29 275
17064.53 280
17065.76 269
17066.99 292
17068.23 279
17069.46 269
17070.70 275
17071.93 243
17073.17 258
17074.40 286
17075.64 276
17076.87 248
17078.11 243
17079.34 254
17080.58 266
17081.81 286
17083.05 272
17084.28 246
17085.52 289
17086.75 264
17087.99 260
17089.22 281
17090.46 237
17091.69 282
17092.93 253
17094.16 282
17095.40 283
17096.64 224
17097.87 250
17099.11 280
17100.34 258
17101.58 248
17102.81 203
17104.05 250
17105.29 276
17106.52 262
17107.76 263
17108.99 256
17110.23 252
17111.47 281
17112.70 252
17113.94 255
17115.17 247
17116.41 246
17117.65 266
17118.88 261
17120.12 232
17121.36 251
17122.59 270
17123.83 264
17125.07 250
17126.30 264
17127.54 288
17128.78 238
17130.01 242
17131.25 234
17132.49 255
17133.72 273
17134.96 297
17136.20 263
17137.43 250
17138.67 246
17139.91 261
17141.15 286
17142.38 274
17143.62 275
17144.86 237
17146.10 256
17147.33 290
17148.57 250
17149.81 251
17151.05 291
17152.28 291
17153.52 239
17154.76 274
17156.00 292
17157.23 256
17158.47 257
17159.71 253
17160.95 260
17162.19 271
17163.42 260
17164.66 272
17165.90 264
17167.14 288
17168.38 242
17169.61 263
17170.85 249
17172.09 266
17173.33 257
17174.57 266
17175.81 229
17177.04 267
17178.28 260
17179.52 296
17180.76 266
17182.00 255
17183.24 256
17184.48 263
17185.71 254
17186.95 252
17188.19 260
17189.43 292
17190.67 255
17191.91 258
17193.15 265
17194.39 275
17195.63 250
17196.87 251
17198.11 274
17199.34 272
17200.58 256
17201.82 249
17203.06 219
17204.30 261
17205.54 260
17206.78 240
17208.02 237
17209.26 268
17210.50 300
17211.74 257
17212.98 239
17214.22 247
17215.46 302
17216.70 283
17217.94 287
17219.18 241
17220.42 259
17221.66 274
17222.90 259
17224.14 280
17225.38 251
17226.62 274
17227.86 271
17229.10 242
17230.34 259
17231.58 286
17232.82 252
17234.06 239
17235.30 245
17236.54 248
17237.78 248
17239.03 243
17240.27 251
17241.51 228
17242.75 221
17243.99 231
17245.23 261
17246.47 250
17247.71 249
17248.95 234
17250.19 246
17251.43 277
17252.68 270
17253.92 273
17255.16 256
17256.40 236
17257.64 250
17258.88 269
17260.12 284
17261.37 261
17262.61 214
17263.85 234
17265.09 238
17266.33 259
17267.57 245
17268.82 261
17270.06 265
17271.30 262
17272.54 281
17273.78 282
17275.03 249
17276.27 253
17277.51 247
17278.75 246
17279.99 231
17281.24 215
17282.48 230
17283.72 236
17284.96 218
17286.21 237
17287.45 265
17288.69 275
17289.93 284
17291.18 239
17292.42 258
17293.66 273
17294.90 254
17296.15 216
17297.39 223
17298.63 232
17299.88 234
17301.12 253
17302.36 245
17303.60 234
17304.85 225
17306.09 271
17307.33 249
17308.58 240
17309.82 235
17311.06 224
17312.31 273
17313.55 248
17314.79 276
17316.04 253
17317.28 254
17318.52 216
17319.77 239
17321.01 233
17322.26 238
17323.50 257
17324.74 277
17325.99 233
17327.23 239
17328.48 226
17329.72 222
17330.96 227
17332.21 247
17333.45 217
17334.70 229
17335.94 228
17337.18 271
17338.43 211
17339.67 269
17340.92 236
17342.16 226
17343.41 249
17344.65 245
17345.90 227
17347.14 213
17348.38 244
17349.63 219
17350.87 221
17352.12 275
17353.36 279
17354.61 242
17355.85 212
17357.10 213
17358.34 229
17359.59 249
17360.83 263
17362.08 250
17363.32 233
17364.57 240
17365.81 263
17367.06 238
17368.31 234
17369.55 201
17370.80 228
17372.04 231
17373.29 211
17374.53 227
17375.78 214
17377.02 242
17378.27 243
17379.52 235
17380.76 244
17382.01 219
17383.25 254
17384.50 238
17385.75 234
17386.99 243
17388.24 243
17389.48 227
17390.73 256
17391.98 262
17393.22 251
17394.47 248
17395.71 255
17396.96 237
17398.21 224
17399.45 233
17400.70 240
17401.95 251
17403.19 246
17404.44 208
17405.69 240
17406.93 252
17408.18 284
17409.43 272
17410.67 251
17411.92 227
17413.17 226
17414.42 222
17415.66 254
17416.91 255
17418.16 269
17419.40 248
17420.65 251
17421.90 253
17423.15 261
17424.39 247
17425.64 239
17426.89 258
17428.14 229
17429.38 233
17430.63 226
17431.88 279
17433.13 246
17434.37 254
17435.62 249
17436.87 255
17438.12 213
17439.37 263
17440.61 292
17441.86 240
17443.11 230
17444.36 213
17445.61 264
17446.85 267
17448.10 265
17449.35 234
17450.60 227
17451.85 247
17453.10 256
17454.34 230
17455.59 236
17456.84 246
17458.09 274
17459.34 258
17460.59 233
17461.84 206
17463.09 237
17464.33 265
17465.58 256
17466.83 249
17468.08 246
17469.33 239
17470.58 257
17471.83 235
17473.08 230
17474.33 236
17475.58 186
17476.83 241
17478.07 240
17479.32 228
17480.57 239
17481.82 233
17483.07 239
17484.32 241
17485.57 278
17486.82 279
17488.07 294
17489.32 254
17490.57 272
17491.82 231
17493.07 255
17494.32 245
17495.57 253
17496.82 252
17498.07 249
17499.32 228
17500.57 243
17501.82 269
17503.07 267
17504.32 325
17505.57 275
17506.82 264
17508.07 260
17509.32 267
17510.57 283
17511.82 243
17513.07 245
17514.32 266
17515.58 287
17516.83 273
17518.08 249
17519.33 261
17520.58 272
17521.83 265
17523.08 280
17524.33 283
17525.58 229
17526.83 236
17528.08 228
17529.34 255
17530.59 258
17531.84 267
17533.09 251
17534.34 264
17535.59 258
17536.84 243
17538.09 252
17539.35 264
17540.60 245
17541.85 237
17543.10 257
17544.35 235
17545.60 253
17546.86 243
17548.11 281
17549.36 252
17550.61 256
17551.86 262
17553.12 248
17554.37 258
17555.62 254
17556.87 259
17558.12 267
17559.38 265
17560.63 233
17561.88 268
17563.13 295
17564.39 247
17565.64 242
17566.89 254
17568.14 222
17569.40 242
17570.65 272
17571.90 246
17573.15 244
17574.41 282
17575.66 252
17576.91 229
17578.17 251
17579.42 274
17580.67 232
17581.92 262
17583.18 245
17584.43 260
17585.68 267
17586.94 252
17588.19 253
17589.44 253
17590.70 262
17591.95 259
17593.20 250
17594.46 224
17595.71 259
17596.97 269
17598.22 266
17599.47 261
17600.73 291
17601.98 248
17603.23 252
17604.49 237
17605.74 205
17607.00 239
17608.25 240
17609.50 236
17610.76 229
17612.01 275
17613.27 243
17614.52 259
17615.77 268
17617.03 247
17618.28 276
17619.54 263
17620.79 234
17622.05 234
17623.30 240
17624.56 257
17625.81 273
17627.06 244
17628.32 254
17629.57 261
17630.83 248
17632.08 245
17633.34 271
17634.59 237
17635.85 272
17637.10 263
17638.36 244
17639.61 223
17640.87 250
17642.12 271
17643.38 266
17644.63 238
17645.89 234
17647.15 233
17648.40 243
17649.66 237
17650.91 256
17652.17 211
17653.42 201
17654.68 228
17655.93 224
17657.19 200
17658.45 201
17659.70 215
17660.96 222
17662.21 230
17663.47 246
17664.73 211
17665.98 239
17667.24 224
17668.49 262
17669.75 260
17671.01 275
17672.26 275
17673.52 265
17674.77 232
17676.03 215
17677.29 244
17678.54 238
17679.80 248
17681.06 246
17682.31 238
17683.57 238
17684.83 221
17686.08 208
17687.34 218
17688.60 220
17689.85 241
17691.11 237
17692.37 237
17693.63 247
17694.88 247
17696.14 222
17697.40 233
17698.65 229
17699.91 207
17701.17 194
17702.43 230
17703.68 222
17704.94 224
17706.20 219
17707.46 252
17708.71 230
17709.97 248
17711.23 251
17712.49 266
17713.74 242
17715.00 196
17716.26 272
17717.52 270
17718.78 220
17720.03 231
17721.29 227
17722.55 233
17723.81 221
17725.07 224
17726.32 229
17727.58 229
17728.84 275
17730.10 231
17731.36 234
17732.62 192
17733.87 238
17735.13 233
17736.39 215
17737.65 211
17738.91 254
17740.17 253
17741.43 239
17742.69 273
17743.94 216
17745.20 213
17746.46 207
17747.72 248
17748.98 222
17750.24 242
17751.50 230
17752.76 267
17754.02 228
17755.28 214
17756.53 228
17757.79 232
17759.05 242
17760.31 219
17761.57 244
17762.83 207
17764.09 236
17765.35 233
17766.61 211
17767.87 235
17769.13 239
17770.39 276
17771.65 269
17772.91 255
17774.17 249
17775.43 214
17776.69 258
17777.95 260
17779.21 238
17780.47 219
17781.73 274
17782.99 273
17784.25 223
17785.51 211
17786.77 224
17788.03 231
17789.29 237
17790.55 244
17791.81 207
17793.07 250
17794.33 226
17795.59 243
17796.86 223
17798.12 207
17799.38 208
17800.64 197
17801.90 219
17803.16 223
17804.42 202
17805.68 229
17806.94 232
17808.20 241
17809.47 213
17810.73 220
17811.99 216
17813.25 221
17814.51 234
17815.77 216
17817.03 212
17818.29 221
17819.56 202
17820.82 235
17822.08 235
17823.34 237
17824.60 237
17825.86 232
17827.13 211
17828.39 206
17829.65 207
17830.91 252
17832.17 247
17833.44 222
17834.70 211
17835.96 231
17837.22 255
17838.48 234
17839.75 225
17841.01 213
17842.27 232
17843.53 237
17844.80 233
17846.06 206
17847.32 222
17848.58 230
17849.85 212
17851.11 245
17852.37 236
17853.63 199
17854.90 261
17856.16 227
17857.42 212
17858.69 238
17859.95 237
17861.21 246
17862.47 190
17863.74 235
17865.00 262
17866.26 238
17867.53 247
17868.79 217
17870.05 229
17871.32 197
17872.58 224
17873.84 231
17875.11 229
17876.37 237
17877.63 210
17878.90 227
17880.16 225
17881.43 237
17882.69 246
17883.95 226
17885.22 211
17886.48 235
17887.74 228
17889.01 240
17890.27 221
17891.54 206
17892.80 241
17894.07 243
17895.33 257
17896.59 237
17897.86 224
17899.12 218
17900.39 225
17901.65 243
17902.92 190
17904.18 205
17905.44 238
17906.71 222
17907.97 228
17909.24 212
17910.50 223
17911.77 212
17913.03 268
17914.30 246
17915.56 237
17916.83 248
17918.09 233
17919.36 237
17920.62 230
17921.89 228
17923.15 262
17924.42 241
17925.68 224
17926.95 224
17928.21 235
17929.48 232
17930.75 226
17932.01 226
17933.28 207
17934.54 219
17935.81 273
17937.07 291
17938.34 255
17939.61 280
17940.87 257
17942.14 245
17943.40 226
17944.67 223
17945.93 220
17947.20 211
17948.47 221
17949.73 200
17951.00 212
17952.27 216
17953.53 207
17954.80 248
17956.06 238
17957.33 220
17958.60 270
17959.86 214
17961.13 219
17962.40 199
17963.66 252
17964.93 253
17966.20 239
17967.46 207
17968.73 206
17970.00 220
17971.26 237
17972.53 220
17973.80 239
17975.07 227
17976.33 238
17977.60 218
17978.87 225
17980.13 228
17981.40 232
17982.67 222
17983.94 202
17985.20 219
17986.47 216
17987.74 198
17989.01 225
17990.27 204
17991.54 197
17992.81 224
17994.08 239
17995.34 197
17996.61 177
17997.88 201
17999.15 222
18000.42 233
18001.68 231
18002.95 230
18004.22 232
18005.49 241
18006.76 238
18008.02 227
18009.29 205
18010.56 203
18011.83 256
18013.10 207
18014.37 264
18015.63 216
18016.90 217
18018.17 234
18019.44 209
18020.71 224
18021.98 218
18023.25 252
18024.51 216
18025.78 247
18027.05 240
18028.32 206
18029.59 223
18030.86 224
18032.13 242
18033.40 241
18034.67 239
18035.94 216
18037.20 177
18038.47 196
18039.74 217
18041.01 237
18042.28 222
18043.55 231
18044.82 230
18046.09 213
18047.36 204
18048.63 221
18049.90 211
18051.17 230
18052.44 239
18053.71 254
18054.98 235
18056.25 233
18057.52 201
18058.79 215
18060.06 234
18061.33 261
18062.60 243
18063.87 220
18065.14 222
18066.41 201
18067.68 232
18068.95 222
18070.22 218
18071.49 232
18072.76 262
18074.03 218
18075.30 244
18076.57 217
18077.84 227
18079.11 237
18080.39 229
18081.66 232
18082.93 212
18084.20 196
18085.47 205
18086.74 209
18088.01 214
18089.28 241
18090.55 226
18091.82 232
18093.10 239
18094.37 224
18095.64 224
18096.91 225
18098.18 244
18099.45 211
18100.72 249
18102.00 249
18103.27 248
18104.54 231
18105.81 229
18107.08 231
18108.35 221
18109.63 223
18110.90 241
18112.17 251
18113.44 234
18114.71 221
18115.98 224
18117.26 214
18118.53 246
18119.80 246
18121.07 233
18122.35 234
18123.62 214
18124.89 217
18126.16 196
18127.43 231
18128.71 208
18129.98 243
18131.25 252
18132.52 263
18133.80 222
18135.07 232
18136.34 222
18137.62 260
18138.89 276
18140.16 252
18141.43 230
18142.71 265
18143.98 258
18145.25 254
18146.53 237
18147.80 224
18149.07 265
18150.35 291
18151.62 262
18152.89 251
18154.17 231
18155.44 228
18156.71 230
18157.99 231
18159.26 251
18160.53 234
18161.81 248
18163.08 247
18164.35 230
18165.63 242
18166.90 222
18168.18 218
18169.45 257
18170.72 222
18172.00 213
18173.27 232
18174.55 264
18175.82 241
18177.09 245
18178.37 239
18179.64 233
18180.92 242
18182.19 252
18183.47 248
18184.74 273
18186.01 272
18187.29 247
18188.56 254
18189.84 232
18191.11 239
18192.39 191
18193.66 204
18194.94 212
18196.21 206
18197.49 249
18198.76 219
18200.04 232
18201.31 249
18202.59 269
18203.86 202
18205.14 223
18206.41 202
18207.69 240
18208.96 246
18210.24 207
18211.51 223
18212.79 242
18214.06 237
18215.34 210
18216.62 212
18217.89 237
18219.17 233
18220.44 236
18221.72 250
18222.99 241
18224.27 233
18225.55 203
18226.82 231
18228.10 246
18229.37 251
18230.65 222
18231.93 201
18233.20 211
18234.48 180
18235.75 213
18237.03 224
18238.31 238
18239.58 237
18240.86 237
18242.14 217
18243.41 224
18244.69 234
18245.97 224
18247.24 231
18248.52 233
18249.80 252
18251.07 235
18252.35 245
18253.63 238
18254.90 260
18256.18 234
18257.46 220
18258.73 236
18260.01 228
18261.29 216
18262.57 233
18263.84 257
18265.12 236
18266.40 251
18267.67 280
18268.95 241
18270.23 225
18271.51 230
18272.78 215
18274.06 216
18275.34 209
18276.62 244
18277.89 235
18279.17 223
18280.45 254
18281.73 213
18283.01 240
18284.28 243
18285.56 246
18286.84 217
18288.12 206
18289.40 236
18290.67 248
18291.95 223
18293.23 207
18294.51 216
18295.79 220
18297.07 225
18298.34 217
18299.62 185
18300.90 217
18302.18 215
18303.46 219
18304.74 254
18306.02 236
18307.29 241
18308.57 228
18309.85 235
18311.13 224
18312.41 232
18313.69 207
18314.97 229
18316.25 214
18317.53 245
18318.80 234
18320.08 250
18321.36 249
18322.64 237
18323.92 243
18325.20 271
18326.48 254
18327.76 250
18329.04 229
18330.32 193
18331.60 231
18332.88 239
18334.16 234
18335.44 239
18336.72 229
18338.00 239
18339.28 221
18340.56 229
18341.84 234
18343.12 275
18344.40 282
18345.68 232
18346.96 206
18348.24 213
18349.52 237
18350.80 246
18352.08 243
18353.36 219
18354.64 212
18355.92 201
18357.20 234
18358.48 233
18359.76 205
18361.04 215
18362.32 209
18363.60 243
18364.88 229
18366.16 215
18367.45 233
18368.73 239
18370.01 209
18371.29 217
18372.57 223
18373.85 219
18375.13 237
18376.41 196
18377.69 205
18378.98 253
18380.26 259
18381.54 237
18382.82 199
18384.10 230
18385.38 239
18386.66 238
18387.95 246
18389.23 226
18390.51 235
18391.79 237
18393.07 251
18394.35 246
18395.64 270
18396.92 248
18398.20 239
18399.48 234
18400.76 222
18402.05 221
18403.33 233
18404.61 226
18405.89 200
18407.17 248
18408.46 218
18409.74 198
18411.02 245
18412.30 294
18413.59 248
18414.87 220
18416.15 207
18417.43 243
18418.72 221
18420.00 202
18421.28 243
18422.56 229
18423.85 240
18425.13 247
18426.41 216
18427.70 249
18428.98 253
18430.26 273
18431.54 235
18432.83 251
18434.11 247
18435.39 255
18436.68 221
18437.96 235
18439.24 240
18440.53 221
18441.81 218
18443.09 220
18444.38 215
18445.66 199
18446.95 246
18448.23 242
18449.51 261
18450.80 257
18452.08 233
18453.36 230
18454.65 205
18455.93 230
18457.22 233
18458.50 223
18459.78 216
18461.07 206
18462.35 233
18463.64 228
18464.92 231
18466.21 229
18467.49 222
18468.77 216
18470.06 244
18471.34 220
18472.63 232
18473.91 216
18475.20 225
18476.48 258
18477.77 235
18479.05 218
18480.34 215
18481.62 236
18482.91 202
18484.19 209
18485.47 211
18486.76 235
18488.04 230
18489.33 233
18490.62 221
18491.90 252
18493.19 244
18494.47 214
18495.76 272
18497.04 233
18498.33 261
18499.61 217
18500.90 207
18502.18 222
18503.47 230
18504.75 226
18506.04 213
18507.33 234
18508.61 257
18509.90 244
18511.18 224
18512.47 239
18513.76 239
18515.04 228
18516.33 221
18517.61 239
18518.90 275
18520.19 259
18521.47 219
18522.76 227
18524.04 237
18525.33 244
18526.62 251
18527.90 229
18529.19 213
18530.48 206
18531.76 214
18533.05 217
18534.34 236
18535.62 261
18536.91 260
18538.20 223
18539.48 230
18540.77 233
18542.06 245
18543.34 223
18544.63 242
18545.92 257
18547.21 276
18548.49 254
18549.78 243
18551.07 205
18552.36 234
18553.64 256
18554.93 219
18556.22 227
18557.50 262
18558.79 268
18560.08 255
18561.37 262
18562.66 244
18563.94 243
18565.23 236
18566.52 274
18567.81 246
18569.09 221
18570.38 230
18571.67 255
18572.96 234
18574.25 268
18575.53 252
18576.82 253
18578.11 239
18579.40 264
18580.69 234
18581.98 249
18583.26 244
18584.55 222
18585.84 229
18587.13 238
18588.42 254
18589.71 247
18590.99 228
18592.28 246
18593.57 233
18594.86 226
18596.15 242
18597.44 235
18598.73 277
18600.02 275
18601.31 238
18602.59 232
18603.88 254
18605.17 257
18606.46 234
18607.75 302
18609.04 243
18610.33 253
18611.62 261
18612.91 227
18614.20 261
18615.49 286
18616.78 249
18618.07 251
18619.36 278
18620.65 280
18621.94 337
18623.23 259
18624.52 251
18625.81 268
18627.10 260
18628.39 248
18629.68 272
18630.97 278
18632.26 303
18633.55 305
18634.84 270
18636.13 263
18637.42 229
18638.71 270
18640.00 255
18641.29 237
18642.58 227
18643.87 223
18645.16 289
18646.45 276
18647.74 247
18649.03 237
18650.32 278
18651.61 266
18652.90 247
18654.19 269
18655.48 248
18656.78 242
18658.07 223
18659.36 246
18660.65 231
18661.94 201
18663.23 244
18664.52 226
18665.81 234
18667.10 238
18668.40 218
18669.69 247
18670.98 237
18672.27 212
18673.56 182
18674.85 215
18676.14 215
18677.44 199
18678.73 206
18680.02 200
18681.31 184
18682.60 228
18683.90 222
18685.19 191
18686.48 197
18687.77 239
18689.06 232
18690.36 232
18691.65 228
18692.94 197
18694.23 223
18695.52 239
18696.82 254
18698.11 232
18699.40 210
18700.69 220
18701.99 254
18703.28 255
18704.57 214
18705.86 218
18707.16 218
18708.45 229
18709.74 260
18711.04 213
18712.33 250
18713.62 215
18714.91 211
18716.21 220
18717.50 201
18718.79 225
18720.09 244
18721.38 235
18722.67 202
18723.97 212
18725.26 215
18726.55 231
18727.85 217
18729.14 235
18730.43 225
18731.73 242
18733.02 228
18734.31 242
18735.61 228
18736.90 230
18738.19 194
18739.49 229
18740.78 231
18742.08 189
18743.37 223
18744.66 254
18745.96 224
18747.25 228
18748.55 201
18749.84 209
18751.13 229
18752.43 213
18753.72 215
18755.02 239
18756.31 209
18757.61 212
18758.90 210
18760.20 219
18761.49 240
18762.78 219
18764.08 214
18765.37 216
18766.67 204
18767.96 229
18769.26 274
18770.55 219
18771.85 218
18773.14 260
18774.44 210
18775.73 208
18777.03 225
18778.32 218
18779.62 233
18780.91 247
18782.21 221
18783.50 236
18784.80 213
18786.10 211
18787.39 196
18788.69 241
18789.98 241
18791.28 261
18792.57 247
18793.87 220
18795.16 251
18796.46 228
18797.76 253
18799.05 256
18800.35 210
18801.64 238
18802.94 227
18804.24 232
18805.53 193
18806.83 217
18808.12 248
18809.42 223
18810.72 239
18812.01 238
18813.31 243
18814.61 237
18815.90 226
18817.20 221
18818.50 208
18819.79 199
18821.09 236
18822.39 217
18823.68 227
18824.98 209
18826.28 240
18827.57 243
18828.87 226
18830.17 224
18831.46 235
18832.76 244
18834.06 218
18835.35 197
18836.65 199
18837.95 202
18839.25 222
18840.54 214
18841.84 209
18843.14 201
18844.44 214
18845.73 239
18847.03 248
18848.33 205
18849.63 188
18850.92 221
18852.22 221
18853.52 243
18854.82 227
18856.11 226
18857.41 231
18858.71 199
18860.01 200
18861.31 231
18862.60 224
18863.90 235
18865.20 245
18866.50 216
18867.80 204
18869.10 232
18870.39 222
18871.69 222
18872.99 220
18874.29 195
18875.59 205
18876.89 230
18878.18 231
18879.48 218
18880.78 223
18882.08 226
18883.38 227
18884.68 227
18885.98 268
18887.28 229
18888.57 275
18889.87 266
18891.17 234
18892.47 213
18893.77 236
18895.07 192
18896.37 213
18897.67 201
18898.97 211
18900.27 200
18901.57 201
18902.87 198
18904.17 227
18905.47 236
18906.76 237
18908.06 210
18909.36 250
18910.66 214
18911.96 228
18913.26 200
18914.56 204
18915.86 193
18917.16 223
18918.46 223
18919.76 216
18921.06 221
18922.36 197
18923.66 224
18924.96 219
18926.26 223
18927.56 206
18928.86 225
18930.17 213
18931.47 208
18932.77 210
18934.07 219
18935.37 214
18936.67 239
18937.97 226
18939.27 220
18940.57 224
18941.87 215
18943.17 213
18944.47 216
18945.77 215
18947.07 202
18948.38 244
18949.68 208
18950.98 226
18952.28 223
18953.58 227
18954.88 235
18956.18 225
18957.48 180
18958.79 178
18960.09 194
18961.39 186
18962.69 179
18963.99 193
18965.29 216
18966.59 229
18967.90 200
18969.20 202
18970.50 225
18971.80 213
18973.10 220
18974.41 236
18975.71 222
18977.01 180
18978.31 206
18979.61 191
18980.92 207
18982.22 236
18983.52 217
18984.82 198
18986.12 199
18987.43 216
18988.73 216
18990.03 231
18991.33 241
18992.64 245
18993.94 216
18995.24 249
18996.54 245
18997.85 199
18999.15 193
19000.45 238
19001.76 221
19003.06 192
19004.36 188
19005.66 198
19006.97 232
19008.27 228
19009.57 204
19010.88 230
19012.18 247
19013.48 205
19014.79 227
19016.09 194
19017.39 182
19018.70 189
19020.00 203
19021.30 199
19022.61 221
19023.91 218
19025.22 243
19026.52 231
19027.82 210
19029.13 204
19030.43 221
19031.73 215
19033.04 202
19034.34 216
19035.65 214
19036.95 198
19038.25 210
19039.56 206
19040.86 198
19042.17 209
19043.47 204
19044.78 216
19046.08 224
19047.38 202
19048.69 202
19049.99 236
19051.30 222
19052.60 212
19053.91 231
19055.21 230
19056.52 243
19057.82 217
19059.13 220
19060.43 189
19061.74 211
19063.04 241
19064.35 209
19065.65 220
19066.96 211
19068.26 208
19069.57 221
19070.87 235
19072.18 256
19073.48 218
19074.79 215
19076.09 221
19077.40 229
19078.70 219
19080.01 226
19081.32 206
19082.62 210
19083.93 210
19085.23 210
19086.54 210
19087.84 214
19089.15 207
19090.46 215
19091.76 184
19093.07 215
19094.37 221
19095.68 186
19096.99 226
19098.29 208
19099.60 206
19100.90 195
19102.21 227
19103.52 244
19104.82 226
19106.13 202
19107.44 215
19108.74 210
19110.05 226
19111.36 222
19112.66 225
19113.97 217
19115.28 208
19116.58 204
19117.89 207
19119.20 201
19120.50 201
19121.81 224
19123.12 189
19124.43 210
19125.73 184
19127.04 226
19128.35 232
19129.65 210
19130.96 165
19132.27 218
19133.58 194
19134.88 197
19136.19 250
19137.50 209
19138.81 218
19140.11 196
19141.42 205
19142.73 210
19144.04 207
19145.34 244
19146.65 222
19147.96 210
19149.27 252
19150.58 212
19151.88 238
19153.19 214
19154.50 198
19155.81 211
19157.12 180
19158.42 205
19159.73 231
19161.04 199
19162.35 217
19163.66 213
19164.97 218
19166.28 208
19167.58 209
19168.89 233
19170.20 229
19171.51 215
19172.82 210
19174.13 233
19175.44 213
19176.75 188
19178.05 188
19179.36 191
19180.67 233
19181.98 229
19183.29 188
19184.60 185
19185.91 238
19187.22 224
19188.53 188
19189.84 194
19191.15 208
19192.46 214
19193.76 215
19195.07 183
19196.38 222
19197.69 230
19199.00 208
19200.31 230
19201.62 235
19202.93 203
19204.24 204
19205.55 239
19206.86 222
19208.17 175
19209.48 191
19210.79 237
19212.10 221
19213.41 209
19214.72 203
19216.03 207
19217.34 207
19218.65 193
19219.96 214
19221.27 191
19222.58 172
19223.89 176
19225.20 215
19226.52 217
19227.83 202
19229.14 182
19230.45 212
19231.76 195
19233.07 227
19234.38 227
19235.69 229
19237.00 248
19238.31 187
19239.62 247
19240.93 211
19242.25 218
19243.56 216
19244.87 180
19246.18 190
19247.49 215
19248.80 233
19250.11 233
19251.42 236
19252.74 219
19254.05 212
19255.36 219
19256.67 250
19257.98 257
19259.29 199
19260.61 219
19261.92 213
19263.23 204
19264.54 201
19265.85 199
19267.17 226
19268.48 210
19269.79 193
19271.10 202
19272.41 198
19273.73 230
19275.04 221
19276.35 225
19277.66 221
19278.98 203
19280.29 206
19281.60 235
19282.91 213
19284.23 189
19285.54 199
19286.85 217
19288.16 203
19289.48 198
19290.79 209
19292.10 197
19293.41 182
19294.73 205
19296.04 180
19297.35 207
19298.67 196
19299.98 204
19301.29 194
19302.61 180
19303.92 178
19305.23 231
19306.55 229
19307.86 204
19309.17 206
19310.49 209
19311.80 215
19313.11 195
19314.43 204
19315.74 180
19317.05 190
19318.37 190
19319.68 214
19320.99 172
19322.31 201
19323.62 200
19324.94 187
19326.25 212
19327.56 219
19328.88 192
19330.19 202
19331.51 219
19332.82 229
19334.14 202
19335.45 206
19336.76 206
19338.08 188
19339.39 206
19340.71 228
19342.02 208
19343.34 208
19344.65 206
19345.97 160
19347.28 204
19348.59 213
19349.91 274
19351.22 236
19352.54 211
19353.85 247
19355.17 224
19356.48 214
19357.80 218
19359.11 196
19360.43 216
19361.74 166
19363.06 212
19364.38 204
19365.69 180
19367.01 198
19368.32 210
19369.64 199
19370.95 188
19372.27 236
19373.58 232
19374.90 191
19376.21 194
19377.53 219
19378.85 193
19380.16 210
19381.48 210
19382.79 212
19384.11 209
19385.43 233
19386.74 229
19388.06 193
19389.37 212
19390.69 209
19392.01 206
19393.32 189
19394.64 213
19395.96 209
19397.27 237
19398.59 218
19399.91 214
19401.22 209
19402.54 215
19403.85 199
19405.17 182
19406.49 217
19407.80 230
19409.12 208
19410.44 217
19411.76 237
19413.07 220
19414.39 243
19415.71 227
19417.02 209
19418.34 210
19419.66 205
19420.98 223
19422.29 216
19423.61 227
19424.93 210
19426.24 220
19427.56 211
19428.88 223
19430.20 257
19431.51 199
19432.83 185
19434.15 206
19435.47 201
19436.79 185
19438.10 202
19439.42 201
19440.74 204
19442.06 202
19443.37 238
19444.69 217
19446.01 224
19447.33 209
19448.65 209
19449.97 237
19451.28 196
19452.60 190
19453.92 205
19455.24 216
19456.56 192
19457.88 221
19459.19 223
19460.51 216
19461.83 243
19463.15 230
19464.47 236
19465.79 231
19467.11 214
19468.42 206
19469.74 215
19471.06 172
19472.38 203
19473.70 218
19475.02 210
19476.34 197
19477.66 229
19478.98 250
19480.30 234
19481.62 183
19482.93 208
19484.25 208
19485.57 224
19486.89 205
19488.21 229
19489.53 213
19490.85 219
19492.17 235
19493.49 221
19494.81 173
19496.13 218
19497.45 221
19498.77 191
19500.09 210
19501.41 212
19502.73 200
19504.05 268
19505.37 227
19506.69 204
19508.01 192
19509.33 194
19510.65 218
19511.97 235
19513.29 238
19514.61 204
19515.93 217
19517.25 210
19518.57 193
19519.89 186
19521.21 182
19522.54 197
19523.86 200
19525.18 187
19526.50 218
19527.82 203
19529.14 216
19530.46 235
19531.78 247
19533.10 196
19534.42 190
19535.74 234
19537.07 241
19538.39 223
19539.71 219
19541.03 224
19542.35 259
19543.67 242
19544.99 249
19546.31 231
19547.64 222
19548.96 194
19550.28 202
19551.60 201
19552.92 238
19554.24 206
19555.57 216
19556.89 211
19558.21 197
19559.53 210
19560.85 191
19562.18 223
19563.50 234
19564.82 182
19566.14 197
19567.46 224
19568.79 225
19570.11 232
19571.43 191
19572.75 190
19574.08 169
19575.40 205
19576.72 226
19578.04 212
19579.37 196
19580.69 210
19582.01 227
19583.33 193
19584.66 220
19585.98 224
19587.30 202
19588.63 207
19589.95 233
19591.27 226
19592.59 201
19593.92 193
19595.24 211
19596.56 199
19597.89 228
19599.21 241
19600.53 237
19601.86 262
19603.18 199
19604.50 221
19605.83 206
19607.15 189
19608.47 228
19609.80 193
19611.12 217
19612.45 172
19613.77 207
19615.09 186
19616.42 249
19617.74 202
19619.06 214
19620.39 245
19621.71 235
19623.04 218
19624.36 197
19625.69 221
19627.01 217
19628.33 226
19629.66 215
19630.98 161
19632.31 219
19633.63 233
19634.96 208
19636.28 217
19637.60 235
19638.93 234
19640.25 234
19641.58 194
19642.90 187
19644.23 223
19645.55 207
19646.88 193
19648.20 206
19649.53 213
19650.85 201
19652.18 221
19653.50 208
19654.83 227
19656.15 241
19657.48 241
19658.80 228
19660.13 211
19661.45 203
19662.78 220
19664.11 222
19665.43 227
19666.76 198
19668.08 192
19669.41 219
19670.73 233
19672.06 221
19673.39 209
19674.71 207
19676.04 239
19677.36 237
19678.69 193
19680.01 203
19681.34 228
19682.67 201
19683.99 199
19685.32 190
19686.65 203
19687.97 203
19689.30 226
19690.62 220
19691.95 212
19693.28 204
19694.60 200
19695.93 206
19697.26 232
19698.58 232
19699.91 188
19701.24 207
19702.56 211
19703.89 199
19705.22 203
19706.54 235
19707.87 233
19709.20 234
19710.53 201
19711.85 202
19713.18 204
19714.51 210
19715.83 193
19717.16 205
19718.49 208
19719.82 200
19721.14 205
19722.47 196
19723.80 202
19725.13 205
19726.45 200
19727.78 241
19729.11 193
19730.44 209
19731.76 197
19733.09 214
19734.42 225
19735.75 186
19737.08 198
19738.40 217
19739.73 199
19741.06 223
19742.39 166
19743.72 189
19745.04 201
19746.37 216
19747.70 203
19749.03 177
19750.36 203
19751.69 258
19753.01 201
19754.34 206
19755.67 222
19757.00 200
19758.33 206
19759.66 215
19760.99 218
19762.31 196
19763.64 180
19764.97 188
19766.30 175
19767.63 177
19768.96 191
19770.29 215
19771.62 221
19772.95 196
19774.28 178
19775.60 195
19776.93 206
19778.26 192
19779.59 175
19780.92 186
19782.25 225
19783.58 214
19784.91 228
19786.24 195
19787.57 196
19788.90 225
19790.23 216
19791.56 227
19792.89 205
19794.22 238
19795.55 239
19796.88 203
19798.21 187
19799.54 213
19800.87 189
19802.20 201
19803.53 207
19804.86 211
19806.19 198
19807.52 229
19808.85 218
19810.18 223
19811.51 210
19812.84 195
19814.17 183
19815.50 195
19816.83 209
19818.16 207
19819.49 190
19820.83 192
19822.16 197
19823.49 188
19824.82 164
19826.15 174
19827.48 187
19828.81 170
19830.14 196
19831.47 210
19832.80 209
19834.14 188
19835.47 204
19836.80 209
19838.13 197
19839.46 175
19840.79 202
19842.12 193
19843.46 177
19844.79 217
19846.12 228
19847.45 212
19848.78 190
19850.11 225
19851.45 198
19852.78 187
19854.11 198
19855.44 174
19856.77 192
19858.11 195
19859.44 230
19860.77 207
19862.10 209
19863.43 197
19864.77 218
19866.10 191
19867.43 191
19868.76 179
19870.10 221
19871.43 179
19872.76 193
19874.09 214
19875.43 230
19876.76 192
19878.09 218
19879.42 223
19880.76 210
19882.09 191
19883.42 188
19884.75 215
19886.09 200
19887.42 184
19888.75 207
19890.09 188
19891.42 253
19892.75 193
19894.09 179
19895.42 226
19896.75 222
19898.09 208
19899.42 243
19900.75 243
19902.09 199
19903.42 187
19904.75 184
19906.09 177
19907.42 191
19908.75 229
19910.09 230
19911.42 216
19912.76 204
19914.09 209
19915.42 227
19916.76 224
19918.09 193
19919.43 198
19920.76 197
19922.09 193
19923.43 198
19924.76 216
19926.10 244
19927.43 201
19928.77 240
19930.10 191
19931.43 180
19932.77 197
19934.10 190
19935.44 189
19936.77 201
19938.11 217
19939.44 222
19940.78 206
19942.11 205
19943.45 223
19944.78 208
19946.12 218
19947.45 220
19948.79 208
19950.12 226
19951.46 200
19952.79 191
19954.13 209
19955.46 201
19956.80 211
19958.13 207
19959.47 212
19960.80 173
19962.14 197
19963.48 222
19964.81 203
19966.15 222
19967.48 236
19968.82 256
19970.15 228
19971.49 247
19972.83 213
19974.16 208
19975.50 165
19976.83 198
19978.17 193
19979.51 203
19980.84 217
19982.18 181
19983.51 201
19984.85 181
19986.19 196
19987.52 183
19988.86 200
19990.20 197
19991.53 211
19992.87 163
19994.21 206
19995.54 221
19996.88 204
19998.22 220
19999.55 213
20000.89 252
20002.23 196
20003.56 208
20004.90 208
20006.24 239
20007.57 205
20008.91 204
20010.25 192
20011.59 189
20012.92 194
20014.26 204
20015.60 211
20016.94 192
20018.27 221
20019.61 213
20020.95 238
20022.28 224
20023.62 216
20024.96 209
20026.30 183
20027.64 210
20028.97 202
20030.31 191
20031.65 197
20032.99 215
20034.32 232
20035.66 225
20037.00 208
20038.34 189
20039.68 185
20041.02 201
20042.35 196
20043.69 246
20045.03 206
20046.37 222
20047.71 245
20049.05 215
20050.38 230
20051.72 220
20053.06 184
20054.40 241
20055.74 252
20057.08 160
20058.42 195
20059.75 201
20061.09 199
20062.43 216
20063.77 184
20065.11 210
20066.45 207
20067.79 219
20069.13 213
20070.47 214
20071.81 192
20073.14 240
20074.48 217
20075.82 177
20077.16 218
20078.50 218
20079.84 218
20081.18 239
20082.52 214
20083.86 212
20085.20 226
20086.54 209
20087.88 216
20089.22 226
20090.56 215
20091.90 224
20093.24 187
20094.58 214
20095.92 203
20097.26 213
20098.60 208
20099.94 209
20101.28 179
20102.62 172
20103.96 200
20105.30 202
20106.64 179
20107.98 213
20109.32 225
20110.66 189
20112.00 193
20113.34 196
20114.68 218
20116.02 189
20117.36 179
20118.71 194
20120.05 216
20121.39 193
20122.73 218
20124.07 223
20125.41 214
20126.75 185
20128.09 188
20129.43 209
20130.77 190
20132.12 187
20133.46 203
20134.80 189
20136.14 207
20137.48 212
20138.82 190
20140.16 183
20141.51 197
20142.85 189
20144.19 186
20145.53 176
