# Supplementary material for: MALDI-TOF MS typing enables the classification of brewing yeasts of the genus Saccharomyces to major beer styles
Source: PLoS One. 2017 Aug 9;12(8):e0181694. doi: 10.1371/journal.pone.0181694 (PMC5549903; doi:10.1371/journal.pone.0181694)
Supplement: S3 File — The directory includes 90 raw files and was zipped to “.zip”; the folder has three strains with 30 spectra per strain; S1 Text explains the raw files with an example and Table 1 represents the yeast strains used within the experiment. (ZIP) [file pone.0181694.s006.zip › 7-9/30257-184-OG-Alt-Alt-YPG-18h-E-E_2015-08-18__0_B10_1.dat]

1999.93 1965
2000.35 2063
2000.77 2005
2001.19 2090
2001.61 2027
2002.03 2215
2002.46 2280
2002.88 2316
2003.30 2117
2003.72 2164
2004.14 2144
2004.57 2026
2004.99 2032
2005.41 1908
2005.83 2159
2006.25 2255
2006.68 2155
2007.10 1907
2007.52 1930
2007.94 2154
2008.37 2052
2008.79 1938
2009.21 2058
2009.63 1950
2010.06 2097
2010.48 2163
2010.90 2082
2011.32 1918
2011.75 1952
2012.17 1935
2012.59 1944
2013.02 1851
2013.44 1692
2013.86 1640
2014.29 1683
2014.71 1977
2015.13 1850
2015.55 1677
2015.98 1701
2016.40 1697
2016.82 1686
2017.25 1577
2017.67 1750
2018.10 1688
2018.52 1756
2018.94 1842
2019.37 1715
2019.79 1743
2020.21 1744
2020.64 1711
2021.06 1850
2021.48 1858
2021.91 1969
2022.33 1952
2022.76 1916
2023.18 1852
2023.60 1712
2024.03 1816
2024.45 1854
2024.88 1911
2025.30 1656
2025.73 1508
2026.15 1752
2026.57 1894
2027.00 1723
2027.42 1759
2027.85 1717
2028.27 1690
2028.70 1639
2029.12 1721
2029.55 1619
2029.97 1665
2030.40 1665
2030.82 1637
2031.24 1662
2031.67 1702
2032.09 1609
2032.52 1525
2032.94 1712
2033.37 1744
2033.79 1598
2034.22 1710
2034.65 1779
2035.07 1825
2035.50 1842
2035.92 1666
2036.35 1710
2036.77 1774
2037.20 1706
2037.62 1780
2038.05 1855
2038.47 1970
2038.90 1836
2039.33 1829
2039.75 2070
2040.18 1912
2040.60 1861
2041.03 1982
2041.45 2018
2041.88 1958
2042.31 1869
2042.73 2096
2043.16 2241
2043.58 2119
2044.01 2105
2044.44 2058
2044.86 1970
2045.29 2027
2045.72 1853
2046.14 1810
2046.57 1878
2047.00 1856
2047.42 1876
2047.85 1888
2048.28 1727
2048.70 1743
2049.13 1759
2049.56 1870
2049.98 1830
2050.41 1864
2050.84 1782
2051.26 1681
2051.69 1765
2052.12 1604
2052.54 1753
2052.97 1796
2053.40 1688
2053.83 1798
2054.25 1714
2054.68 1740
2055.11 1708
2055.53 1672
2055.96 1704
2056.39 1642
2056.82 1657
2057.24 1633
2057.67 1794
2058.10 1825
2058.53 1677
2058.96 1731
2059.38 1891
2059.81 1739
2060.24 1752
2060.67 1833
2061.10 1802
2061.52 1644
2061.95 1725
2062.38 1672
2062.81 1708
2063.24 1799
2063.66 1811
2064.09 1818
2064.52 1882
2064.95 1824
2065.38 1819
2065.81 1945
2066.23 2005
2066.66 2116
2067.09 2092
2067.52 2001
2067.95 2264
2068.38 2144
2068.81 2388
2069.23 2215
2069.66 1991
2070.09 2286
2070.52 2143
2070.95 2074
2071.38 2104
2071.81 2043
2072.24 1969
2072.67 1984
2073.10 2054
2073.53 2305
2073.95 2397
2074.38 2213
2074.81 2068
2075.24 1892
2075.67 1878
2076.10 2008
2076.53 2009
2076.96 1904
2077.39 1883
2077.82 1769
2078.25 1757
2078.68 1947
2079.11 1936
2079.54 2082
2079.97 2210
2080.40 2250
2080.83 2316
2081.26 2557
2081.69 2754
2082.12 2788
2082.55 2803
2082.98 2764
2083.41 2820
2083.84 2744
2084.27 2675
2084.70 2416
2085.13 2544
2085.56 2538
2085.99 2124
2086.42 1896
2086.85 1861
2087.29 1772
2087.72 1680
2088.15 1742
2088.58 1880
2089.01 1661
2089.44 1874
2089.87 1714
2090.30 1673
2090.73 1762
2091.16 1688
2091.59 1639
2092.03 1738
2092.46 1860
2092.89 1766
2093.32 1778
2093.75 1626
2094.18 1817
2094.61 1696
2095.05 1739
2095.48 1773
2095.91 1711
2096.34 1761
2096.77 1795
2097.20 1738
2097.63 1818
2098.07 1885
2098.50 1786
2098.93 1830
2099.36 1796
2099.79 1689
2100.23 1652
2100.66 1606
2101.09 1592
2101.52 1650
2101.95 1788
2102.39 1660
2102.82 1632
2103.25 1810
2103.68 1608
2104.12 1621
2104.55 1691
2104.98 1647
2105.41 1719
2105.85 1550
2106.28 1775
2106.71 1745
2107.14 1645
2107.58 1745
2108.01 1744
2108.44 1919
2108.88 1848
2109.31 1739
2109.74 1982
2110.18 1824
2110.61 1888
2111.04 1815
2111.47 1931
2111.91 1813
2112.34 1809
2112.77 1791
2113.21 2089
2113.64 1806
2114.07 2066
2114.51 1947
2114.94 1838
2115.37 1693
2115.81 1772
2116.24 1716
2116.68 1634
2117.11 1617
2117.54 1571
2117.98 1567
2118.41 1524
2118.85 1600
2119.28 1583
2119.71 1514
2120.15 1500
2120.58 1538
2121.02 1558
2121.45 1465
2121.88 1673
2122.32 1689
2122.75 1640
2123.19 1670
2123.62 1666
2124.06 1670
2124.49 1626
2124.92 1739
2125.36 1831
2125.79 1780
2126.23 1622
2126.66 1501
2127.10 1505
2127.53 1579
2127.97 1733
2128.40 1649
2128.84 1691
2129.27 1701
2129.71 1587
2130.14 1519
2130.58 1448
2131.01 1497
2131.45 1653
2131.88 1593
2132.32 1732
2132.75 1708
2133.19 1717
2133.63 1716
2134.06 1759
2134.50 1760
2134.93 1728
2135.37 1820
2135.80 1722
2136.24 1826
2136.67 1836
2137.11 1946
2137.55 1924
2137.98 1798
2138.42 1947
2138.85 2031
2139.29 1952
2139.73 2024
2140.16 1981
2140.60 1979
2141.03 2165
2141.47 2058
2141.91 1906
2142.34 1983
2142.78 1761
2143.22 1701
2143.65 1735
2144.09 1759
2144.53 1645
2144.96 1759
2145.40 1675
2145.84 1708
2146.27 1597
2146.71 1532
2147.15 1610
2147.58 1552
2148.02 1852
2148.46 1916
2148.89 1869
2149.33 1718
2149.77 1752
2150.21 1704
2150.64 1874
2151.08 2061
2151.52 1934
2151.95 2141
2152.39 2309
2152.83 2158
2153.27 2133
2153.70 2170
2154.14 2314
2154.58 2208
2155.02 2235
2155.45 2267
2155.89 2152
2156.33 2015
2156.77 1906
2157.21 1897
2157.64 1933
2158.08 1946
2158.52 1887
2158.96 1855
2159.40 1797
2159.83 1779
2160.27 1637
2160.71 1812
2161.15 1679
2161.59 1712
2162.02 1882
2162.46 1671
2162.90 1793
2163.34 1864
2163.78 1781
2164.22 1994
2164.66 1887
2165.09 1784
2165.53 1832
2165.97 1804
2166.41 1853
2166.85 1918
2167.29 2099
2167.73 1862
2168.17 1917
2168.60 2146
2169.04 1907
2169.48 2060
2169.92 2141
2170.36 1821
2170.80 1809
2171.24 1901
2171.68 2036
2172.12 2006
2172.56 2025
2173.00 2027
2173.44 1976
2173.88 2089
2174.32 1927
2174.76 1985
2175.20 2092
2175.64 2198
2176.07 2195
2176.51 2110
2176.95 2216
2177.39 2096
2177.83 2082
2178.27 2007
2178.71 2090
2179.15 2073
2179.59 2018
2180.03 2011
2180.47 2089
2180.92 2086
2181.36 1978
2181.80 1980
2182.24 2140
2182.68 2096
2183.12 2144
2183.56 2020
2184.00 1895
2184.44 1806
2184.88 1669
2185.32 1688
2185.76 1829
2186.20 1766
2186.64 1593
2187.08 1719
2187.52 1800
2187.97 1764
2188.41 1834
2188.85 1803
2189.29 1917
2189.73 1876
2190.17 1873
2190.61 1798
2191.05 1900
2191.49 1938
2191.94 1991
2192.38 1893
2192.82 1790
2193.26 1905
2193.70 2009
2194.14 1757
2194.58 1720
2195.03 2004
2195.47 1929
2195.91 1856
2196.35 1833
2196.79 1808
2197.24 1970
2197.68 1836
2198.12 1904
2198.56 2012
2199.00 2213
2199.45 1998
2199.89 1882
2200.33 2025
2200.77 1900
2201.21 1951
2201.66 1829
2202.10 2034
2202.54 2157
2202.98 2123
2203.43 1980
2203.87 1888
2204.31 1738
2204.75 1727
2205.20 1868
2205.64 1840
2206.08 1838
2206.53 1806
2206.97 1891
2207.41 1990
2207.85 1772
2208.30 1858
2208.74 1993
2209.18 1891
2209.63 2059
2210.07 1962
2210.51 1922
2210.96 2068
2211.40 2053
2211.84 2113
2212.29 2123
2212.73 2043
2213.17 2083
2213.62 2025
2214.06 1924
2214.50 2007
2214.95 2098
2215.39 1962
2215.84 1825
2216.28 1949
2216.72 1867
2217.17 1787
2217.61 1801
2218.05 1805
2218.50 1652
2218.94 1717
2219.39 1691
2219.83 1568
2220.28 1645
2220.72 1743
2221.16 1711
2221.61 1568
2222.05 1712
2222.50 1557
2222.94 1612
2223.39 1749
2223.83 1644
2224.28 1847
2224.72 1909
2225.16 1932
2225.61 2035
2226.05 1933
2226.50 1958
2226.94 2070
2227.39 1954
2227.83 2156
2228.28 2160
2228.72 1967
2229.17 2068
2229.61 2026
2230.06 1936
2230.50 2046
2230.95 2058
2231.40 1876
2231.84 1939
2232.29 1941
2232.73 1880
2233.18 2136
2233.62 1993
2234.07 1923
2234.51 2033
2234.96 2071
2235.41 2050
2235.85 2116
2236.30 2150
2236.74 2174
2237.19 2134
2237.63 2138
2238.08 2109
2238.53 2012
2238.97 1971
2239.42 2214
2239.86 1935
2240.31 2110
2240.76 1897
2241.20 1950
2241.65 2141
2242.10 2140
2242.54 2031
2242.99 1969
2243.44 1886
2243.88 1768
2244.33 1713
2244.78 1846
2245.22 1885
2245.67 1772
2246.12 1731
2246.56 1696
2247.01 1642
2247.46 1661
2247.90 1640
2248.35 1707
2248.80 1643
2249.24 1699
2249.69 1727
2250.14 1694
2250.59 1561
2251.03 1586
2251.48 1614
2251.93 1744
2252.38 1690
2252.82 1784
2253.27 1722
2253.72 1705
2254.17 1833
2254.61 1941
2255.06 1825
2255.51 1689
2255.96 1835
2256.40 1724
2256.85 1688
2257.30 1636
2257.75 1688
2258.20 1644
2258.64 1552
2259.09 1655
2259.54 1689
2259.99 1711
2260.44 1637
2260.88 1740
2261.33 1749
2261.78 1945
2262.23 1858
2262.68 2004
2263.13 1955
2263.58 1995
2264.02 2293
2264.47 2336
2264.92 2139
2265.37 2230
2265.82 2446
2266.27 2400
2266.72 2423
2267.17 2441
2267.61 2725
2268.06 2706
2268.51 2560
2268.96 2693
2269.41 2647
2269.86 2668
2270.31 2709
2270.76 2924
2271.21 2805
2271.66 2602
2272.11 2485
2272.56 2565
2273.00 2464
2273.45 2302
2273.90 2133
2274.35 2237
2274.80 2224
2275.25 2131
2275.70 2033
2276.15 1941
2276.60 1830
2277.05 1838
2277.50 2048
2277.95 1913
2278.40 1838
2278.85 1907
2279.30 1886
2279.75 1823
2280.20 1810
2280.65 1901
2281.10 1878
2281.55 2062
2282.00 2207
2282.45 2341
2282.90 2402
2283.35 2615
2283.81 2384
2284.26 2369
2284.71 2538
2285.16 2432
2285.61 2575
2286.06 2409
2286.51 2274
2286.96 2308
2287.41 2274
2287.86 2123
2288.31 2081
2288.76 2078
2289.22 1866
2289.67 2036
2290.12 2212
2290.57 2135
2291.02 2270
2291.47 2540
2291.92 2820
2292.37 2688
2292.83 2725
2293.28 3047
2293.73 3214
2294.18 3177
2294.63 3316
2295.08 3268
2295.53 3245
2295.99 3191
2296.44 3058
2296.89 3122
2297.34 2801
2297.79 3001
2298.25 2947
2298.70 2499
2299.15 2465
2299.60 2408
2300.05 2355
2300.51 2366
2300.96 2206
2301.41 1927
2301.86 1891
2302.32 1937
2302.77 1856
2303.22 1921
2303.67 1827
2304.13 1856
2304.58 1701
2305.03 1697
2305.48 1777
2305.94 1752
2306.39 1783
2306.84 1715
2307.29 1910
2307.75 1825
2308.20 1964
2308.65 1827
2309.11 1877
2309.56 1789
2310.01 1943
2310.47 2325
2310.92 2198
2311.37 2157
2311.83 2306
2312.28 2240
2312.73 2501
2313.19 2670
2313.64 2330
2314.09 2439
2314.55 2474
2315.00 2251
2315.45 2106
2315.91 2057
2316.36 2167
2316.81 1978
2317.27 1823
2317.72 1955
2318.18 1885
2318.63 1857
2319.08 1755
2319.54 1885
2319.99 1954
2320.45 1980
2320.90 1931
2321.35 1961
2321.81 2042
2322.26 1966
2322.72 2070
2323.17 2092
2323.63 1949
2324.08 2016
2324.54 2068
2324.99 2239
2325.44 2134
2325.90 2110
2326.35 2054
2326.81 2097
2327.26 2303
2327.72 1969
2328.17 2014
2328.63 2252
2329.08 2076
2329.54 2119
2329.99 2114
2330.45 2240
2330.90 2152
2331.36 2241
2331.81 2126
2332.27 2136
2332.72 2364
2333.18 2167
2333.64 2204
2334.09 2354
2334.55 2331
2335.00 2193
2335.46 2172
2335.91 2043
2336.37 1933
2336.82 2028
2337.28 1861
2337.74 1893
2338.19 1839
2338.65 1886
2339.10 2014
2339.56 2083
2340.02 2166
2340.47 2308
2340.93 2428
2341.38 2480
2341.84 2601
2342.30 2801
2342.75 2776
2343.21 2820
2343.67 3079
2344.12 3058
2344.58 2866
2345.04 2864
2345.49 2798
2345.95 2847
2346.41 2751
2346.86 2633
2347.32 2640
2347.78 2746
2348.23 2660
2348.69 2685
2349.15 2735
2349.60 2557
2350.06 2494
2350.52 2417
2350.97 2348
2351.43 2283
2351.89 2275
2352.35 2190
2352.80 2114
2353.26 2276
2353.72 2436
2354.18 2231
2354.63 2105
2355.09 2163
2355.55 2135
2356.01 2122
2356.46 2103
2356.92 2057
2357.38 2027
2357.84 2021
2358.29 1926
2358.75 1961
2359.21 1968
2359.67 1960
2360.13 1955
2360.58 1993
2361.04 1890
2361.50 2037
2361.96 2146
2362.42 1984
2362.88 2069
2363.33 1888
2363.79 2017
2364.25 2044
2364.71 2050
2365.17 2046
2365.63 1816
2366.08 2015
2366.54 2070
2367.00 1896
2367.46 1871
2367.92 2020
2368.38 2028
2368.84 2046
2369.30 2142
2369.75 2078
2370.21 2367
2370.67 2568
2371.13 2415
2371.59 2592
2372.05 2384
2372.51 2466
2372.97 2470
2373.43 2537
2373.89 2279
2374.35 2271
2374.81 2291
2375.27 2112
2375.72 1993
2376.18 1975
2376.64 2028
2377.10 2058
2377.56 2047
2378.02 1925
2378.48 1964
2378.94 1860
2379.40 1972
2379.86 2015
2380.32 1941
2380.78 2007
2381.24 1941
2381.70 1980
2382.16 2129
2382.62 2081
2383.08 1993
2383.54 1960
2384.00 1923
2384.46 2049
2384.92 2008
2385.39 2002
2385.85 2074
2386.31 2084
2386.77 2172
2387.23 2169
2387.69 2056
2388.15 2149
2388.61 1885
2389.07 1771
2389.53 1862
2389.99 1919
2390.45 1851
2390.91 1784
2391.38 1939
2391.84 1952
2392.30 1794
2392.76 1882
2393.22 1893
2393.68 1917
2394.14 1912
2394.60 2078
2395.06 1922
2395.53 1841
2395.99 1772
2396.45 1738
2396.91 1890
2397.37 2037
2397.83 1974
2398.30 1928
2398.76 1965
2399.22 1914
2399.68 1883
2400.14 1987
2400.61 1957
2401.07 1889
2401.53 1890
2401.99 1818
2402.45 1755
2402.92 1703
2403.38 1869
2403.84 1762
2404.30 1652
2404.76 1647
2405.23 1603
2405.69 1566
2406.15 1744
2406.61 1717
2407.08 1744
2407.54 1770
2408.00 1792
2408.46 1785
2408.93 1712
2409.39 1668
2409.85 1788
2410.32 1849
2410.78 1834
2411.24 1867
2411.70 1786
2412.17 1796
2412.63 1803
2413.09 1828
2413.56 1846
2414.02 1676
2414.48 1677
2414.95 1758
2415.41 1785
2415.87 1830
2416.34 1767
2416.80 1796
2417.26 1977
2417.73 1968
2418.19 2056
2418.65 2204
2419.12 2273
2419.58 2308
2420.05 2400
2420.51 2400
2420.97 2359
2421.44 2488
2421.90 2534
2422.37 2616
2422.83 2660
2423.29 2484
2423.76 2425
2424.22 2424
2424.69 2299
2425.15 2390
2425.62 2342
2426.08 2358
2426.54 2326
2427.01 2332
2427.47 2140
2427.94 2278
2428.40 2233
2428.87 2147
2429.33 2156
2429.80 2126
2430.26 2185
2430.73 2289
2431.19 2216
2431.66 2226
2432.12 2120
2432.59 2198
2433.05 2102
2433.52 2088
2433.98 2253
2434.45 2186
2434.91 1972
2435.38 2079
2435.84 2263
2436.31 2239
2436.77 2244
2437.24 2160
2437.70 2218
2438.17 2240
2438.63 2183
2439.10 2127
2439.57 2209
2440.03 2438
2440.50 2487
2440.96 2678
2441.43 2791
2441.89 3036
2442.36 3207
2442.83 3502
2443.29 3554
2443.76 3445
2444.22 3188
2444.69 3183
2445.16 3212
2445.62 2902
2446.09 2799
2446.56 2718
2447.02 2431
2447.49 2185
2447.96 2013
2448.42 1756
2448.89 1737
2449.35 1790
2449.82 1865
2450.29 1766
2450.75 1825
2451.22 1864
2451.69 1857
2452.16 1916
2452.62 1834
2453.09 1719
2453.56 1687
2454.02 1811
2454.49 1907
2454.96 1992
2455.42 1874
2455.89 1866
2456.36 1751
2456.83 1885
2457.29 1891
2457.76 1851
2458.23 1861
2458.70 1829
2459.16 1898
2459.63 1954
2460.10 2002
2460.57 1866
2461.03 1801
2461.50 1974
2461.97 1883
2462.44 1705
2462.91 1737
2463.37 1903
2463.84 1711
2464.31 1668
2464.78 1794
2465.25 1853
2465.71 1897
2466.18 1755
2466.65 1761
2467.12 1873
2467.59 1885
2468.06 1930
2468.52 1894
2468.99 1991
2469.46 1952
2469.93 1940
2470.40 1978
2470.87 1981
2471.34 1942
2471.80 1896
2472.27 1848
2472.74 1903
2473.21 1905
2473.68 1840
2474.15 1774
2474.62 1799
2475.09 1813
2475.56 1692
2476.02 1594
2476.49 1553
2476.96 1642
2477.43 1659
2477.90 1753
2478.37 1787
2478.84 1812
2479.31 1773
2479.78 1832
2480.25 1887
2480.72 2170
2481.19 2272
2481.66 2266
2482.13 2325
2482.60 2600
2483.07 2644
2483.54 2404
2484.01 2428
2484.48 2413
2484.95 2409
2485.42 2308
2485.89 2098
2486.36 2178
2486.83 2217
2487.30 2073
2487.77 1993
2488.24 2028
2488.71 1951
2489.18 1906
2489.65 1856
2490.12 2015
2490.59 1901
2491.06 1904
2491.53 1630
2492.00 1720
2492.47 1777
2492.94 1937
2493.41 1790
2493.88 1820
2494.36 1935
2494.83 1947
2495.30 1908
2495.77 2267
2496.24 2037
2496.71 2237
2497.18 2186
2497.65 2128
2498.12 2206
2498.60 2195
2499.07 2042
2499.54 1902
2500.01 2017
2500.48 1993
2500.95 1896
2501.42 1855
2501.90 1941
2502.37 1722
2502.84 1570
2503.31 1766
2503.78 1529
2504.25 1632
2504.73 1656
2505.20 1602
2505.67 1639
2506.14 1688
2506.61 1539
2507.09 1612
2507.56 1647
2508.03 1751
2508.50 1764
2508.97 1825
2509.45 1960
2509.92 1990
2510.39 2158
2510.86 2211
2511.34 2318
2511.81 2448
2512.28 2316
2512.75 2541
2513.23 2440
2513.70 2219
2514.17 2365
2514.65 2291
2515.12 2271
2515.59 2028
2516.06 1953
2516.54 2030
2517.01 2107
2517.48 1969
2517.96 1823
2518.43 1818
2518.90 1927
2519.38 1853
2519.85 1750
2520.32 1703
2520.80 1788
2521.27 1868
2521.74 1872
2522.22 1973
2522.69 2138
2523.16 1890
2523.64 1900
2524.11 1775
2524.58 1768
2525.06 1754
2525.53 1919
2526.01 1893
2526.48 1900
2526.95 1976
2527.43 1763
2527.90 1719
2528.38 1729
2528.85 1815
2529.32 1808
2529.80 1755
2530.27 1813
2530.75 1739
2531.22 1842
2531.70 1939
2532.17 1879
2532.64 1880
2533.12 1674
2533.59 1722
2534.07 1622
2534.54 1762
2535.02 1789
2535.49 1859
2535.97 1729
2536.44 1910
2536.92 1707
2537.39 1742
2537.87 1835
2538.34 1882
2538.82 1895
2539.29 1839
2539.77 1775
2540.24 1939
2540.72 2178
2541.19 2042
2541.67 2031
2542.14 1909
2542.62 1859
2543.09 2074
2543.57 2075
2544.04 2087
2544.52 1863
2545.00 1941
2545.47 1979
2545.95 1909
2546.42 1921
2546.90 1994
2547.37 1937
2547.85 2004
2548.33 1888
2548.80 2096
2549.28 2093
2549.75 2149
2550.23 2425
2550.71 2496
2551.18 2398
2551.66 2377
2552.14 2397
2552.61 2425
2553.09 2457
2553.57 2357
2554.04 2383
2554.52 2314
2554.99 2533
2555.47 2649
2555.95 2644
2556.42 2518
2556.90 2564
2557.38 2841
2557.86 2985
2558.33 3062
2558.81 2925
2559.29 2815
2559.76 2638
2560.24 2799
2560.72 2618
2561.19 2589
2561.67 2749
2562.15 2415
2562.63 2038
2563.10 1973
2563.58 1909
2564.06 1830
2564.54 1777
2565.01 1911
2565.49 1726
2565.97 1723
2566.45 1741
2566.92 1547
2567.40 1610
2567.88 1704
2568.36 1634
2568.83 1637
2569.31 1674
2569.79 1685
2570.27 1689
2570.75 1638
2571.22 1592
2571.70 1688
2572.18 1833
2572.66 1639
2573.14 1686
2573.62 1603
2574.09 1570
2574.57 1648
2575.05 1665
2575.53 1744
2576.01 1688
2576.49 1752
2576.97 1712
2577.44 1935
2577.92 1970
2578.40 1752
2578.88 1836
2579.36 1795
2579.84 1714
2580.32 1634
2580.80 1704
2581.27 1777
2581.75 1678
2582.23 1714
2582.71 1755
2583.19 1667
2583.67 1709
2584.15 1712
2584.63 1618
2585.11 1750
2585.59 1864
2586.07 1920
2586.55 1738
2587.03 1656
2587.51 1679
2587.99 1657
2588.47 1627
2588.94 1685
2589.42 1624
2589.90 1578
2590.38 1717
2590.86 1736
2591.34 1702
2591.82 1701
2592.30 1731
2592.78 1757
2593.26 1841
2593.74 1642
2594.22 1697
2594.71 1956
2595.19 1803
2595.67 1924
2596.15 1922
2596.63 2128
2597.11 2119
2597.59 2145
2598.07 1986
2598.55 1987
2599.03 2039
2599.51 2108
2599.99 2033
2600.47 1905
2600.95 2048
2601.43 1960
2601.91 1880
2602.40 1773
2602.88 1655
2603.36 1708
2603.84 1799
2604.32 1726
2604.80 1659
2605.28 1715
2605.76 1630
2606.24 1664
2606.73 1725
2607.21 1728
2607.69 1793
2608.17 1816
2608.65 1990
2609.13 2021
2609.62 2001
2610.10 2068
2610.58 2236
2611.06 2302
2611.54 2459
2612.02 2504
2612.51 2468
2612.99 2359
2613.47 2549
2613.95 2532
2614.43 2240
2614.92 2245
2615.40 2392
2615.88 2262
2616.36 2154
2616.85 2098
2617.33 2016
2617.81 1991
2618.29 2012
2618.78 2050
2619.26 1872
2619.74 2017
2620.22 1884
2620.71 1796
2621.19 1750
2621.67 1738
2622.15 1741
2622.64 1849
2623.12 1969
2623.60 1899
2624.09 1934
2624.57 1882
2625.05 1763
2625.53 1743
2626.02 1821
2626.50 1995
2626.98 1923
2627.47 1796
2627.95 1743
2628.43 1838
2628.92 1791
2629.40 1719
2629.88 1745
2630.37 1601
2630.85 1591
2631.34 1757
2631.82 1752
2632.30 1675
2632.79 1738
2633.27 1669
2633.75 1721
2634.24 1703
2634.72 1713
2635.21 1680
2635.69 1847
2636.17 1736
2636.66 1720
2637.14 1738
2637.63 1664
2638.11 1571
2638.60 1650
2639.08 1762
2639.56 1777
2640.05 1905
2640.53 1915
2641.02 2033
2641.50 1760
2641.99 1777
2642.47 1806
2642.96 1780
2643.44 1876
2643.93 1949
2644.41 1726
2644.90 1763
2645.38 1989
2645.87 1938
2646.35 1743
2646.84 1743
2647.32 1861
2647.81 1755
2648.29 1788
2648.78 1655
2649.26 1630
2649.75 1679
2650.23 1719
2650.72 1651
2651.20 1576
2651.69 1708
2652.17 1814
2652.66 1760
2653.15 1572
2653.63 1640
2654.12 1718
2654.60 1792
2655.09 1783
2655.57 1785
2656.06 1689
2656.55 1620
2657.03 1860
2657.52 1852
2658.00 1813
2658.49 1845
2658.98 1901
2659.46 1915
2659.95 1714
2660.44 1859
2660.92 1777
2661.41 1902
2661.90 1772
2662.38 1678
2662.87 1512
2663.35 1669
2663.84 1731
2664.33 1654
2664.81 1678
2665.30 1639
2665.79 1529
2666.28 1611
2666.76 1872
2667.25 1836
2667.74 1899
2668.22 1758
2668.71 1890
2669.20 1820
2669.68 1754
2670.17 1880
2670.66 1814
2671.15 1783
2671.63 1679
2672.12 1738
2672.61 1814
2673.10 1847
2673.58 1806
2674.07 1945
2674.56 2056
2675.05 2276
2675.53 2247
2676.02 2537
2676.51 2502
2677.00 2672
2677.49 2587
2677.97 2488
2678.46 2437
2678.95 2303
2679.44 2330
2679.93 2547
2680.41 2514
2680.90 2352
2681.39 2412
2681.88 2429
2682.37 2375
2682.85 2554
2683.34 2631
2683.83 2774
2684.32 2667
2684.81 2795
2685.30 2861
2685.79 2789
2686.27 2805
2686.76 2744
2687.25 2938
2687.74 2812
2688.23 2692
2688.72 2543
2689.21 2586
2689.70 2277
2690.19 2298
2690.67 2127
2691.16 2058
2691.65 1789
2692.14 1722
2692.63 1821
2693.12 2024
2693.61 2023
2694.10 1975
2694.59 2037
2695.08 1877
2695.57 2030
2696.06 1892
2696.55 1933
2697.04 2053
2697.53 2092
2698.02 2011
2698.51 2011
2699.00 2036
2699.49 2138
2699.98 2211
2700.47 2266
2700.96 2193
2701.45 2122
2701.94 2278
2702.43 2481
2702.92 2358
2703.41 2534
2703.90 2579
2704.39 2651
2704.88 2460
2705.37 2260
2705.86 2190
2706.35 2256
2706.84 2211
2707.33 2161
2707.82 1993
2708.31 2013
2708.80 2129
2709.29 1945
2709.78 2119
2710.27 1883
2710.77 1753
2711.26 1712
2711.75 1625
2712.24 1712
2712.73 1802
2713.22 1774
2713.71 1697
2714.20 1756
2714.69 1534
2715.19 1558
2715.68 1687
2716.17 1581
2716.66 1656
2717.15 1600
2717.64 1588
2718.13 1763
2718.63 1623
2719.12 1585
2719.61 1582
2720.10 1708
2720.59 1738
2721.08 1567
2721.58 1761
2722.07 1815
2722.56 1886
2723.05 1795
2723.54 1882
2724.04 1919
2724.53 1868
2725.02 1864
2725.51 1781
2726.01 1789
2726.50 1849
2726.99 1798
2727.48 1788
2727.98 1705
2728.47 1755
2728.96 1615
2729.45 1641
2729.95 1674
2730.44 1701
2730.93 1767
2731.42 1658
2731.92 1657
2732.41 1690
2732.90 1765
2733.40 1675
2733.89 1694
2734.38 1610
2734.87 1796
2735.37 1788
2735.86 1827
2736.35 1767
2736.85 1693
2737.34 1755
2737.83 1840
2738.33 1932
2738.82 1978
2739.31 2100
2739.81 2044
2740.30 2150
2740.79 1979
2741.29 1871
2741.78 1802
2742.28 1875
2742.77 1816
2743.26 1753
2743.76 1711
2744.25 1862
2744.75 1682
2745.24 1544
2745.73 1643
2746.23 1707
2746.72 1800
2747.22 1539
2747.71 1622
2748.20 1434
2748.70 1453
2749.19 1704
2749.69 1781
2750.18 1717
2750.68 1474
2751.17 1597
2751.67 1594
2752.16 1568
2752.66 1552
2753.15 1728
2753.64 1826
2754.14 1684
2754.63 1741
2755.13 1711
2755.62 1607
2756.12 1749
2756.61 1790
2757.11 1821
2757.60 1571
2758.10 1511
2758.59 1786
2759.09 1809
2759.59 1779
2760.08 1859
2760.58 1886
2761.07 1917
2761.57 1734
2762.06 1739
2762.56 1689
2763.05 1696
2763.55 1637
2764.05 1700
2764.54 1772
2765.04 1560
2765.53 1627
2766.03 1751
2766.52 1816
2767.02 1637
2767.52 1656
2768.01 1619
2768.51 1640
2769.00 1589
2769.50 1543
2770.00 1594
2770.49 1574
2770.99 1629
2771.49 1635
2771.98 1751
2772.48 1804
2772.98 1863
2773.47 1905
2773.97 1658
2774.47 1870
2774.96 1841
2775.46 1911
2775.96 1910
2776.45 2001
2776.95 2048
2777.45 2147
2777.94 2023
2778.44 1973
2778.94 1952
2779.43 2102
2779.93 2127
2780.43 2108
2780.93 1877
2781.42 2125
2781.92 2141
2782.42 2040
2782.92 1843
2783.41 1910
2783.91 1863
2784.41 1938
2784.91 1967
2785.40 2000
2785.90 1904
2786.40 1821
2786.90 1901
2787.39 1944
2787.89 2018
2788.39 2065
2788.89 1789
2789.39 1742
2789.88 1969
2790.38 1991
2790.88 1759
2791.38 1658
2791.88 1834
2792.37 1754
2792.87 1821
2793.37 1776
2793.87 1817
2794.37 1695
2794.87 1738
2795.37 1722
2795.86 1891
2796.36 1949
2796.86 2086
2797.36 2393
2797.86 2555
2798.36 3018
2798.86 3170
2799.35 3245
2799.85 3520
2800.35 3716
2800.85 3830
2801.35 3766
2801.85 3608
2802.35 3392
2802.85 3314
2803.35 3244
2803.85 2951
2804.35 2898
2804.85 2647
2805.34 2310
2805.84 2517
2806.34 2545
2806.84 2599
2807.34 2552
2807.84 2736
2808.34 2929
2808.84 3030
2809.34 3472
2809.84 3757
2810.34 4117
2810.84 4079
2811.34 4282
2811.84 4637
2812.34 4309
2812.84 4082
2813.34 4173
2813.84 4110
2814.34 3874
2814.84 3140
2815.34 2841
2815.84 2651
2816.34 2357
2816.84 2244
2817.34 2301
2817.84 2212
2818.35 2089
2818.85 2092
2819.35 1972
2819.85 2142
2820.35 2210
2820.85 2056
2821.35 2145
2821.85 2127
2822.35 2091
2822.85 2129
2823.35 2184
2823.85 1994
2824.36 1998
2824.86 2021
2825.36 2017
2825.86 2066
2826.36 2070
2826.86 2072
2827.36 2069
2827.86 2042
2828.37 2040
2828.87 1843
2829.37 1977
2829.87 2120
2830.37 2021
2830.87 2002
2831.38 1789
2831.88 1909
2832.38 1949
2832.88 1964
2833.38 1918
2833.88 1906
2834.39 2018
2834.89 2002
2835.39 1916
2835.89 1852
2836.40 1790
2836.90 1898
2837.40 1925
2837.90 2041
2838.40 1868
2838.91 1770
2839.41 1814
2839.91 1953
2840.41 1943
2840.92 1795
2841.42 2071
2841.92 1998
2842.42 1936
2842.93 1955
2843.43 1728
2843.93 1853
2844.44 1898
2844.94 1877
2845.44 1807
2845.94 1823
2846.45 1858
2846.95 1871
2847.45 1961
2847.96 1954
2848.46 1973
2848.96 2004
2849.47 2164
2849.97 2277
2850.47 2139
2850.98 2070
2851.48 2228
2851.98 2282
2852.49 2305
2852.99 2132
2853.50 2086
2854.00 1990
2854.50 2055
2855.01 1904
2855.51 1898
2856.01 1819
2856.52 1826
2857.02 1590
2857.53 1787
2858.03 1602
2858.53 1628
2859.04 1582
2859.54 1750
2860.05 1727
2860.55 1696
2861.06 1809
2861.56 1724
2862.06 1872
2862.57 1709
2863.07 1822
2863.58 1758
2864.08 1788
2864.59 1670
2865.09 1680
2865.60 1562
2866.10 1550
2866.61 1564
2867.11 1603
2867.62 1558
2868.12 1513
2868.63 1620
2869.13 1637
2869.64 1625
2870.14 1570
2870.65 1685
2871.15 1708
2871.66 1652
2872.16 1717
2872.67 1915
2873.17 1860
2873.68 1789
2874.18 1960
2874.69 2004
2875.20 1953
2875.70 1909
2876.21 2120
2876.71 2074
2877.22 2024
2877.72 1875
2878.23 1799
2878.74 1875
2879.24 1937
2879.75 2084
2880.25 1974
2880.76 1892
2881.27 2066
2881.77 2010
2882.28 2091
2882.79 2345
2883.29 2433
2883.80 2575
2884.30 2576
2884.81 2688
2885.32 2814
2885.82 2712
2886.33 2807
2886.84 2976
2887.34 3178
2887.85 3303
2888.36 3496
2888.86 3515
2889.37 3880
2889.88 3967
2890.38 3936
2890.89 4026
2891.40 3990
2891.91 3825
2892.41 3626
2892.92 3299
2893.43 3115
2893.93 3000
2894.44 2789
2894.95 2460
2895.46 2367
2895.96 2271
2896.47 2255
2896.98 2049
2897.49 1916
2897.99 2148
2898.50 2235
2899.01 2185
2899.52 2149
2900.03 2157
2900.53 2210
2901.04 2272
2901.55 2360
2902.06 2169
2902.56 2230
2903.07 2298
2903.58 2261
2904.09 2352
2904.60 2324
2905.11 2265
2905.61 2343
2906.12 2335
2906.63 2327
2907.14 2234
2907.65 2237
2908.16 2229
2908.66 2171
2909.17 2201
2909.68 2129
2910.19 2063
2910.70 2148
2911.21 2099
2911.72 1907
2912.23 1941
2912.73 1963
2913.24 1888
2913.75 1798
2914.26 1905
2914.77 1869
2915.28 1927
2915.79 1919
2916.30 1962
2916.81 1954
2917.32 1985
2917.83 2012
2918.33 2111
2918.84 2039
2919.35 1950
2919.86 1975
2920.37 1970
2920.88 1925
2921.39 1798
2921.90 1868
2922.41 1909
2922.92 1883
2923.43 1975
2923.94 2131
2924.45 2318
2924.96 2483
2925.47 2561
2925.98 2770
2926.49 3049
2927.00 3307
2927.51 3643
2928.02 3972
2928.53 4030
2929.04 3994
2929.55 4014
2930.06 3825
2930.57 3588
2931.08 3564
2931.59 3180
2932.11 2721
2932.62 2496
2933.13 2411
2933.64 2318
2934.15 2003
2934.66 1906
2935.17 1935
2935.68 2005
2936.19 2034
2936.70 1790
2937.21 1825
2937.72 2002
2938.24 1973
2938.75 1802
2939.26 1809
2939.77 1882
2940.28 1999
2940.79 2018
2941.30 1983
2941.81 1844
2942.33 1887
2942.84 1810
2943.35 1723
2943.86 1845
2944.37 1891
2944.88 1918
2945.40 1829
2945.91 2046
2946.42 2154
2946.93 2090
2947.44 2331
2947.96 2608
2948.47 2551
2948.98 2609
2949.49 2700
2950.00 2712
2950.52 2793
2951.03 2702
2951.54 2504
2952.05 2531
2952.57 2406
2953.08 2436
2953.59 2396
2954.10 2181
2954.62 2155
2955.13 2148
2955.64 1897
2956.15 1907
2956.67 1954
2957.18 1770
2957.69 1994
2958.20 2013
2958.72 1918
2959.23 2007
2959.74 1956
2960.26 2019
2960.77 1980
2961.28 1885
2961.80 1960
2962.31 1974
2962.82 2078
2963.34 2028
2963.85 2050
2964.36 2398
2964.88 2318
2965.39 2194
2965.90 2187
2966.42 2352
2966.93 2276
2967.44 2117
2967.96 2134
2968.47 1883
2968.98 1916
2969.50 1907
2970.01 1882
2970.53 1877
2971.04 1800
2971.55 1827
2972.07 1758
2972.58 1738
2973.10 1754
2973.61 1780
2974.12 1888
2974.64 1763
2975.15 1774
2975.67 1871
2976.18 1957
2976.70 1838
2977.21 1803
2977.73 1844
2978.24 1800
2978.75 1706
2979.27 1843
2979.78 1810
2980.30 1694
2980.81 1718
2981.33 2000
2981.84 1927
2982.36 1943
2982.87 1829
2983.39 1890
2983.90 1816
2984.42 1910
2984.93 1962
2985.45 1908
2985.96 2060
2986.48 2136
2987.00 2063
2987.51 2116
2988.03 2084
2988.54 2190
2989.06 2171
2989.57 2233
2990.09 2151
2990.60 2024
2991.12 1938
2991.64 2021
2992.15 2126
2992.67 2035
2993.18 2220
2993.70 2315
2994.21 2275
2994.73 2200
2995.25 2277
2995.76 2225
2996.28 2227
2996.80 2463
2997.31 2396
2997.83 2729
2998.34 2731
2998.86 3002
2999.38 3016
2999.89 3116
3000.41 3279
3000.93 3305
3001.44 3279
3001.96 3243
3002.48 3288
3002.99 3183
3003.51 3218
3004.03 3200
3004.54 3131
3005.06 3345
3005.58 3670
3006.09 3827
3006.61 4276
3007.13 4389
3007.65 4716
3008.16 4777
3008.68 4880
3009.20 4531
3009.71 4474
3010.23 4176
3010.75 3877
3011.27 3550
3011.78 3026
3012.30 2743
3012.82 2574
3013.34 2365
3013.85 2328
3014.37 2302
3014.89 2278
3015.41 2195
3015.93 2236
3016.44 2415
3016.96 2350
3017.48 2289
3018.00 2305
3018.52 2166
3019.03 2093
3019.55 2003
3020.07 2081
3020.59 2166
3021.11 2243
3021.63 2194
3022.14 2288
3022.66 2210
3023.18 2358
3023.70 2455
3024.22 2382
3024.74 2476
3025.25 2465
3025.77 2555
3026.29 2598
3026.81 2533
3027.33 2654
3027.85 2686
3028.37 2769
3028.89 2742
3029.41 2723
3029.92 2724
3030.44 2711
3030.96 2624
3031.48 2383
3032.00 2347
3032.52 2277
3033.04 2385
3033.56 2112
3034.08 1991
3034.60 1891
3035.12 2092
3035.64 2024
3036.16 2106
3036.68 2142
3037.20 2042
3037.72 2106
3038.24 1990
3038.76 2054
3039.28 2145
3039.80 2174
3040.32 2150
3040.84 2098
3041.36 1983
3041.88 2077
3042.40 1981
3042.92 1998
3043.44 1929
3043.96 1890
3044.48 1680
3045.00 1780
3045.52 1772
3046.04 1720
3046.56 1768
3047.08 1881
3047.60 1933
3048.12 1983
3048.64 1815
3049.16 1866
3049.68 1848
3050.20 1990
3050.72 2012
3051.24 1937
3051.77 1863
3052.29 1835
3052.81 1704
3053.33 1723
3053.85 1997
3054.37 1860
3054.89 1758
3055.41 1747
3055.93 1829
3056.46 1664
3056.98 1808
3057.50 1737
3058.02 1651
3058.54 1613
3059.06 1637
3059.58 1738
3060.11 1664
3060.63 1656
3061.15 1593
3061.67 1719
3062.19 1671
3062.71 1876
3063.24 1674
3063.76 1742
3064.28 1798
3064.80 1785
3065.32 2043
3065.85 1911
3066.37 1827
3066.89 1888
3067.41 2023
3067.94 1809
3068.46 1724
3068.98 1937
3069.50 1905
3070.03 2212
3070.55 2074
3071.07 2127
3071.59 2109
3072.12 2039
3072.64 1948
3073.16 1874
3073.68 1999
3074.21 1945
3074.73 1880
3075.25 1981
3075.78 2083
3076.30 2051
3076.82 2223
3077.34 2343
3077.87 2290
3078.39 2076
3078.91 2046
3079.44 1978
3079.96 2034
3080.48 2136
3081.01 2142
3081.53 2237
3082.05 2169
3082.58 2118
3083.10 2208
3083.63 2124
3084.15 2152
3084.67 2099
3085.20 2193
3085.72 2444
3086.24 2317
3086.77 2264
3087.29 2137
3087.82 2330
3088.34 2357
3088.86 2103
3089.39 2193
3089.91 2271
3090.44 2289
3090.96 2151
3091.49 2061
3092.01 2087
3092.53 2089
3093.06 2196
3093.58 2127
3094.11 2059
3094.63 2049
3095.16 2016
3095.68 2122
3096.21 2172
3096.73 2280
3097.26 2400
3097.78 2363
3098.31 2487
3098.83 2554
3099.36 2504
3099.88 2478
3100.41 2640
3100.93 2676
3101.46 2862
3101.98 3460
3102.51 3363
3103.03 3829
3103.56 4744
3104.08 5074
3104.61 5865
3105.13 6640
3105.66 6961
3106.18 7551
3106.71 7408
3107.24 7534
3107.76 7318
3108.29 7214
3108.81 7028
3109.34 6243
3109.86 5214
3110.39 4398
3110.92 3900
3111.44 3354
3111.97 3015
3112.49 3183
3113.02 2917
3113.55 2884
3114.07 2866
3114.60 2906
3115.12 2800
3115.65 2627
3116.18 2523
3116.70 2439
3117.23 2416
3117.76 2399
3118.28 2178
3118.81 2348
3119.34 2183
3119.86 1928
3120.39 2037
3120.92 1819
3121.44 1891
3121.97 1895
3122.50 1988
3123.02 1960
3123.55 2026
3124.08 1966
3124.61 2119
3125.13 2019
3125.66 2028
3126.19 2044
3126.72 1938
3127.24 2129
3127.77 2062
3128.30 1921
3128.82 1864
3129.35 1978
3129.88 1836
3130.41 1944
3130.93 1925
3131.46 1885
3131.99 1861
3132.52 1800
3133.05 1762
3133.57 1800
3134.10 1851
3134.63 1769
3135.16 1865
3135.69 1761
3136.21 1804
3136.74 1832
3137.27 1750
3137.80 1738
3138.33 1918
3138.85 1943
3139.38 1900
3139.91 2023
3140.44 1964
3140.97 2020
3141.50 1988
3142.03 1900
3142.55 1996
3143.08 1864
3143.61 1906
3144.14 1918
3144.67 1989
3145.20 2038
3145.73 1902
3146.26 1819
3146.79 1844
3147.31 1736
3147.84 1925
3148.37 1995
3148.90 2012
3149.43 2111
3149.96 2167
3150.49 2342
3151.02 2392
3151.55 2576
3152.08 2527
3152.61 2295
3153.14 2395
3153.67 2266
3154.20 2254
3154.73 2146
3155.25 1960
3155.78 1887
3156.31 1970
3156.84 2049
3157.37 1894
3157.90 2109
3158.43 1951
3158.96 1911
3159.49 2050
3160.02 2131
3160.55 2032
3161.08 1991
3161.61 2154
3162.14 2050
3162.68 1963
3163.21 1944
3163.74 1947
3164.27 1940
3164.80 2045
3165.33 1968
3165.86 1798
3166.39 1794
3166.92 1621
3167.45 1724
3167.98 1717
3168.51 1819
3169.04 1917
3169.57 1812
3170.10 1725
3170.64 1678
3171.17 1892
3171.70 1849
3172.23 1735
3172.76 1753
3173.29 1943
3173.82 1839
3174.35 1634
3174.88 1651
3175.42 1760
3175.95 1782
3176.48 1781
3177.01 1873
3177.54 1843
3178.07 1924
3178.61 2027
3179.14 2122
3179.67 2013
3180.20 2134
3180.73 2076
3181.26 1941
3181.80 2090
3182.33 2002
3182.86 1822
3183.39 1991
3183.92 1967
3184.46 1821
3184.99 1889
3185.52 1943
3186.05 1769
3186.59 1677
3187.12 1743
3187.65 1779
3188.18 1754
3188.72 1642
3189.25 1843
3189.78 1883
3190.31 1879
3190.85 1719
3191.38 1752
3191.91 1719
3192.44 1703
3192.98 1672
3193.51 1731
3194.04 1736
3194.58 1653
3195.11 1617
3195.64 1858
3196.17 1761
3196.71 1713
3197.24 1821
3197.77 1797
3198.31 1755
3198.84 1712
3199.37 1753
3199.91 1817
3200.44 1969
3200.98 1845
3201.51 1941
3202.04 2014
3202.58 2000
3203.11 1987
3203.64 2022
3204.18 2055
3204.71 2146
3205.24 2177
3205.78 2226
3206.31 2200
3206.85 2075
3207.38 2093
3207.91 2179
3208.45 2223
3208.98 2108
3209.52 2103
3210.05 2250
3210.59 1926
3211.12 1978
3211.65 2166
3212.19 2318
3212.72 2304
3213.26 2382
3213.79 2385
3214.33 2319
3214.86 2272
3215.40 2269
3215.93 2100
3216.47 2273
3217.00 2292
3217.54 2096
3218.07 1840
3218.61 1947
3219.14 1952
3219.68 1839
3220.21 1837
3220.75 2177
3221.28 1973
3221.82 2011
3222.35 2041
3222.89 2027
3223.42 2183
3223.96 2053
3224.49 1934
3225.03 1946
3225.57 2073
3226.10 1970
3226.64 2141
3227.17 2067
3227.71 2060
3228.24 2075
3228.78 2060
3229.32 2037
3229.85 1944
3230.39 2027
3230.92 1915
3231.46 1823
3232.00 1928
3232.53 1960
3233.07 1809
3233.60 1812
3234.14 1668
3234.68 1677
3235.21 1817
3235.75 1881
3236.29 1758
3236.82 1791
3237.36 1693
3237.90 1751
3238.43 1984
3238.97 2054
3239.51 1935
3240.04 2024
3240.58 2054
3241.12 1973
3241.65 2064
3242.19 2020
3242.73 2036
3243.26 2270
3243.80 2231
3244.34 2161
3244.88 2198
3245.41 2081
3245.95 1983
3246.49 1982
3247.02 2117
3247.56 2062
3248.10 2087
3248.64 1930
3249.17 1779
3249.71 1817
3250.25 1999
3250.79 2018
3251.33 1888
3251.86 2104
3252.40 2143
3252.94 2062
3253.48 1983
3254.01 1855
3254.55 1907
3255.09 2142
3255.63 2051
3256.17 2071
3256.70 2133
3257.24 2177
3257.78 2367
3258.32 2428
3258.86 2425
3259.40 2543
3259.93 2449
3260.47 2507
3261.01 2912
3261.55 2594
3262.09 2824
3262.63 2944
3263.17 3276
3263.70 3224
3264.24 3286
3264.78 3191
3265.32 3629
3265.86 3874
3266.40 3955
3266.94 4116
3267.48 4362
3268.02 4718
3268.56 5186
3269.09 5653
3269.63 5884
3270.17 5682
3270.71 5841
3271.25 5988
3271.79 5718
3272.33 5233
3272.87 4689
3273.41 4341
3273.95 4187
3274.49 3433
3275.03 3102
3275.57 2905
3276.11 2693
3276.65 2618
3277.19 2503
3277.73 2372
3278.27 2513
3278.81 2425
3279.35 2382
3279.89 2377
3280.43 2528
3280.97 2398
3281.51 2281
3282.05 2317
3282.59 2491
3283.13 2558
3283.67 2486
3284.21 2553
3284.75 2680
3285.29 2801
3285.83 2567
3286.37 2516
3286.91 2573
3287.45 2602
3287.99 2634
3288.53 2626
3289.08 2656
3289.62 2967
3290.16 3028
3290.70 3028
3291.24 2940
3291.78 2945
3292.32 2995
3292.86 2953
3293.40 2777
3293.95 2769
3294.49 2837
3295.03 3138
3295.57 3329
3296.11 3714
3296.65 3830
3297.19 4088
3297.73 4468
3298.28 4543
3298.82 4755
3299.36 4655
3299.90 4553
3300.44 4295
3300.99 4198
3301.53 4146
3302.07 3792
3302.61 3683
3303.15 3217
3303.69 3004
3304.24 2819
3304.78 2624
3305.32 2685
3305.86 2795
3306.41 2503
3306.95 2575
3307.49 2479
3308.03 2471
3308.58 2516
3309.12 2429
3309.66 2359
3310.20 2422
3310.75 2461
3311.29 2379
3311.83 2325
3312.37 2439
3312.92 2404
3313.46 2478
3314.00 2361
3314.54 2395
3315.09 2635
3315.63 2678
3316.17 2601
3316.72 2559
3317.26 2816
3317.80 2881
3318.35 2895
3318.89 2920
3319.43 3311
3319.98 3342
3320.52 3425
3321.06 3618
3321.61 3559
3322.15 3731
3322.69 3734
3323.24 3818
3323.78 4079
3324.33 4102
3324.87 4129
3325.41 4243
3325.96 4250
3326.50 3968
3327.04 3639
3327.59 3622
3328.13 3771
3328.68 3724
3329.22 3778
3329.76 3593
3330.31 3475
3330.85 3387
3331.40 3085
3331.94 3379
3332.49 3526
3333.03 3798
3333.58 4070
3334.12 4904
3334.66 6012
3335.21 7530
3335.75 9960
3336.30 12377
3336.84 15596
3337.39 18028
3337.93 20951
3338.48 23468
3339.02 24642
3339.57 25408
3340.11 25302
3340.66 24583
3341.20 23251
3341.75 21947
3342.29 19618
3342.84 16437
3343.38 13625
3343.93 11138
3344.47 9273
3345.02 7573
3345.57 6148
3346.11 5128
3346.66 4272
3347.20 4238
3347.75 3851
3348.29 3534
3348.84 3446
3349.38 3241
3349.93 3187
3350.48 3236
3351.02 3072
3351.57 3143
3352.11 3110
3352.66 3129
3353.21 3207
3353.75 3301
3354.30 3368
3354.84 3203
3355.39 3258
3355.94 3254
3356.48 3088
3357.03 3167
3357.58 3127
3358.12 3080
3358.67 3161
3359.22 3257
3359.76 3062
3360.31 3050
3360.86 2908
3361.40 2797
3361.95 2723
3362.50 2709
3363.04 2558
3363.59 2466
3364.14 2545
3364.68 2568
3365.23 2497
3365.78 2351
3366.33 2417
3366.87 2550
3367.42 2657
3367.97 2663
3368.51 2629
3369.06 2633
3369.61 2641
3370.16 2501
3370.70 2347
3371.25 2555
3371.80 2461
3372.35 2440
3372.90 2392
3373.44 2471
3373.99 2361
3374.54 2398
3375.09 2458
3375.63 2753
3376.18 2757
3376.73 2808
3377.28 3068
3377.83 2910
3378.37 2809
3378.92 2842
3379.47 2667
3380.02 2623
3380.57 2502
3381.12 2308
3381.66 2392
3382.21 2329
3382.76 2366
3383.31 2254
3383.86 2343
3384.41 2341
3384.96 2223
3385.50 2113
3386.05 2123
3386.60 1934
3387.15 1891
3387.70 1957
3388.25 1979
3388.80 1968
3389.35 1883
3389.90 1868
3390.44 1879
3390.99 1935
3391.54 1952
3392.09 1917
3392.64 1977
3393.19 2000
3393.74 1832
3394.29 1903
3394.84 1895
3395.39 1906
3395.94 1918
3396.49 1731
3397.04 1860
3397.59 1777
3398.14 1848
3398.69 1735
3399.24 1776
3399.79 1772
3400.34 1705
3400.89 1782
3401.44 1820
3401.99 1918
3402.54 1788
3403.09 1913
3403.64 1882
3404.19 1886
3404.74 1778
3405.29 1694
3405.84 1714
3406.39 1852
3406.94 1888
3407.49 1842
3408.04 1747
3408.59 1781
3409.14 1843
3409.69 1747
3410.24 1646
3410.79 1647
3411.34 1731
3411.89 1803
3412.45 1740
3413.00 1693
3413.55 1771
3414.10 1642
3414.65 1745
3415.20 1723
3415.75 1829
3416.30 1866
3416.85 1989
3417.41 1975
3417.96 1973
3418.51 1892
3419.06 1889
3419.61 1831
3420.16 1845
3420.71 1973
3421.27 1778
3421.82 1776
3422.37 1821
3422.92 1770
3423.47 1842
3424.02 1715
3424.58 1854
3425.13 1850
3425.68 1923
3426.23 1966
3426.78 2119
3427.34 2427
3427.89 2283
3428.44 2147
3428.99 2300
3429.55 2178
3430.10 2076
3430.65 1830
3431.20 1880
3431.76 1842
3432.31 1835
3432.86 1712
3433.41 1669
3433.97 1834
3434.52 1831
3435.07 1867
3435.62 1900
3436.18 1773
3436.73 1776
3437.28 1731
3437.84 1813
3438.39 1856
3438.94 1631
3439.49 1700
3440.05 1796
3440.60 1824
3441.15 1813
3441.71 1651
3442.26 1674
3442.81 1561
3443.37 1757
3443.92 1819
3444.47 1768
3445.03 1941
3445.58 1892
3446.13 1850
3446.69 1810
3447.24 1678
3447.80 1602
3448.35 1698
3448.90 1750
3449.46 1648
3450.01 1663
3450.57 1706
3451.12 1709
3451.67 1694
3452.23 1706
3452.78 1687
3453.34 1609
3453.89 1598
3454.44 1481
3455.00 1626
3455.55 1667
3456.11 1472
3456.66 1544
3457.22 1385
3457.77 1373
3458.33 1463
3458.88 1560
3459.43 1567
3459.99 1515
3460.54 1465
3461.10 1471
3461.65 1577
3462.21 1507
3462.76 1650
3463.32 1667
3463.87 1616
3464.43 1547
3464.98 1575
3465.54 1698
3466.09 1776
3466.65 1862
3467.21 1844
3467.76 1851
3468.32 1678
3468.87 1714
3469.43 1749
3469.98 1725
3470.54 1760
3471.09 1713
3471.65 1837
3472.20 1839
3472.76 1849
3473.32 1778
3473.87 1731
3474.43 1722
3474.98 1731
3475.54 1836
3476.10 1796
3476.65 1876
3477.21 1932
3477.76 1863
3478.32 1929
3478.88 1854
3479.43 1800
3479.99 2109
3480.55 2178
3481.10 2124
3481.66 2086
3482.22 2061
3482.77 2189
3483.33 2238
3483.89 2297
3484.44 2245
3485.00 2344
3485.56 2232
3486.11 2226
3486.67 2262
3487.23 2408
3487.78 2411
3488.34 2238
3488.90 2229
3489.45 2329
3490.01 2496
3490.57 2330
3491.13 2521
3491.68 2880
3492.24 2912
3492.80 3163
3493.35 3546
3493.91 4187
3494.47 4691
3495.03 4812
3495.58 4989
3496.14 5415
3496.70 5274
3497.26 5083
3497.82 4796
3498.37 4678
3498.93 4772
3499.49 4779
3500.05 4590
3500.61 4849
3501.16 4969
3501.72 5234
3502.28 5776
3502.84 6004
3503.40 5873
3503.95 5822
3504.51 6005
3505.07 5978
3505.63 6080
3506.19 5604
3506.75 5850
3507.30 6089
3507.86 5987
3508.42 5839
3508.98 5998
3509.54 5889
3510.10 5266
3510.66 5179
3511.22 4881
3511.77 4377
3512.33 4380
3512.89 3950
3513.45 3249
3514.01 3166
3514.57 2876
3515.13 2793
3515.69 2513
3516.25 2428
3516.81 2344
3517.37 2358
3517.92 2095
3518.48 2156
3519.04 2092
3519.60 2123
3520.16 2234
3520.72 2135
3521.28 2214
3521.84 2297
3522.40 2075
3522.96 2315
3523.52 2467
3524.08 2637
3524.64 2792
3525.20 2848
3525.76 3030
3526.32 3194
3526.88 3132
3527.44 3266
3528.00 3156
3528.56 3241
3529.12 3191
3529.68 3102
3530.24 2970
3530.80 2535
3531.36 2455
3531.92 2425
3532.48 2245
3533.04 2111
3533.60 2087
3534.17 1919
3534.73 1977
3535.29 2052
3535.85 2109
3536.41 1939
3536.97 2160
3537.53 2129
3538.09 2071
3538.65 2181
3539.21 2128
3539.77 2182
3540.34 2068
3540.90 2013
3541.46 2098
3542.02 2042
3542.58 2112
3543.14 2126
3543.70 1934
3544.26 2021
3544.83 2214
3545.39 2212
3545.95 2140
3546.51 2245
3547.07 2243
3547.63 2351
3548.20 2203
3548.76 2101
3549.32 2038
3549.88 2049
3550.44 1863
3551.01 1945
3551.57 1827
3552.13 1804
3552.69 1696
3553.25 1821
3553.82 1747
3554.38 1773
3554.94 1717
3555.50 1758
3556.07 1837
3556.63 1810
3557.19 1775
3557.75 1598
3558.32 1530
3558.88 1538
3559.44 1761
3560.00 1671
3560.57 1666
3561.13 1699
3561.69 1618
3562.26 1772
3562.82 1588
3563.38 1606
3563.94 1601
3564.51 1778
3565.07 1754
3565.63 1783
3566.20 1637
3566.76 1799
3567.32 1702
3567.89 1714
3568.45 1730
3569.01 1712
3569.58 1587
3570.14 1621
3570.70 1502
3571.27 1483
3571.83 1630
3572.39 1653
3572.96 1510
3573.52 1548
3574.09 1563
3574.65 1432
3575.21 1464
3575.78 1574
3576.34 1581
3576.91 1594
3577.47 1693
3578.03 1671
3578.60 1553
3579.16 1703
3579.73 1694
3580.29 1574
3580.86 1734
3581.42 1590
3581.98 1613
3582.55 1593
3583.11 1609
3583.68 1600
3584.24 1531
3584.81 1563
3585.37 1648
3585.94 1747
3586.50 1488
3587.07 1643
3587.63 1565
3588.20 1546
3588.76 1605
3589.33 1543
3589.89 1559
3590.46 1549
3591.02 1536
3591.59 1810
3592.15 1624
3592.72 1644
3593.28 1683
3593.85 1618
3594.41 1717
3594.98 1696
3595.54 1758
3596.11 1668
3596.68 1673
3597.24 1613
3597.81 1610
3598.37 1588
3598.94 1579
3599.50 1708
3600.07 1633
3600.64 1632
3601.20 1506
3601.77 1597
3602.33 1602
3602.90 1917
3603.47 1855
3604.03 1803
3604.60 1647
3605.16 1772
3605.73 1729
3606.30 1610
3606.86 1617
3607.43 1603
3608.00 1480
3608.56 1475
3609.13 1520
3609.70 1409
3610.26 1420
3610.83 1477
3611.40 1444
3611.96 1305
3612.53 1406
3613.10 1384
3613.66 1561
3614.23 1504
3614.80 1494
3615.36 1543
3615.93 1529
3616.50 1807
3617.07 2144
3617.63 2175
3618.20 2475
3618.77 2990
3619.34 3390
3619.90 3676
3620.47 4156
3621.04 4588
3621.61 4716
3622.17 5119
3622.74 4892
3623.31 4830
3623.88 4663
3624.44 4314
3625.01 3900
3625.58 3337
3626.15 2938
3626.72 2527
3627.28 2235
3627.85 2041
3628.42 1862
3628.99 1874
3629.56 1766
3630.12 1672
3630.69 1654
3631.26 1740
3631.83 1652
3632.40 1596
3632.97 1531
3633.53 1539
3634.10 1664
3634.67 1630
3635.24 1549
3635.81 1588
3636.38 1467
3636.95 1480
3637.52 1472
3638.08 1580
3638.65 1433
3639.22 1483
3639.79 1485
3640.36 1633
3640.93 1828
3641.50 1860
3642.07 1792
3642.64 2012
3643.21 2306
3643.78 2203
3644.34 2142
3644.91 2218
3645.48 2631
3646.05 2719
3646.62 2555
3647.19 2540
3647.76 2532
3648.33 2330
3648.90 2280
3649.47 2250
3650.04 2304
3650.61 2247
3651.18 2191
3651.75 2167
3652.32 1984
3652.89 2164
3653.46 2125
3654.03 2082
3654.60 2150
3655.17 2247
3655.74 2275
3656.31 2308
3656.88 2383
3657.45 2364
3658.02 2456
3658.59 2654
3659.16 2475
3659.73 2576
3660.30 2676
3660.87 2610
3661.45 2522
3662.02 2716
3662.59 2866
3663.16 2718
3663.73 2673
3664.30 2707
3664.87 2667
3665.44 2774
3666.01 2555
3666.58 2414
3667.15 2460
3667.73 2217
3668.30 2015
3668.87 1951
3669.44 2105
3670.01 2031
3670.58 2058
3671.15 1995
3671.73 2010
3672.30 2114
3672.87 2045
3673.44 2126
3674.01 2132
3674.58 2017
3675.16 2092
3675.73 2067
3676.30 1996
3676.87 2211
3677.44 2015
3678.01 2075
3678.59 2175
3679.16 1896
3679.73 1941
3680.30 2001
3680.88 1962
3681.45 1906
3682.02 1831
3682.59 1888
3683.16 1849
3683.74 1694
3684.31 1673
3684.88 1828
3685.45 1960
3686.03 1748
3686.60 1845
3687.17 1794
3687.74 1754
3688.32 1773
3688.89 1938
3689.46 2280
3690.04 2456
3690.61 2544
3691.18 2720
3691.76 2815
3692.33 2901
3692.90 2934
3693.47 3121
3694.05 2997
3694.62 3135
3695.19 3046
3695.77 2758
3696.34 2572
3696.91 2373
3697.49 2331
3698.06 2221
3698.64 2177
3699.21 1963
3699.78 1902
3700.36 1950
3700.93 1800
3701.50 1921
3702.08 1962
3702.65 2010
3703.23 2063
3703.80 2032
3704.37 1983
3704.95 2062
3705.52 2131
3706.10 2243
3706.67 2256
3707.24 2086
3707.82 2018
3708.39 1945
3708.97 2092
3709.54 2024
3710.12 1978
3710.69 1821
3711.27 1802
3711.84 1903
3712.41 2012
3712.99 1889
3713.56 1943
3714.14 1921
3714.71 1941
3715.29 2001
3715.86 1959
3716.44 1929
3717.01 1833
3717.59 1880
3718.16 1963
3718.74 1826
3719.31 1665
3719.89 1775
3720.46 1725
3721.04 1711
3721.61 1560
3722.19 1591
3722.77 1606
3723.34 1595
3723.92 1726
3724.49 1684
3725.07 1683
3725.64 1558
3726.22 1593
3726.79 1448
3727.37 1289
3727.95 1321
3728.52 1528
3729.10 1601
3729.67 1605
3730.25 1659
3730.83 1645
3731.40 1724
3731.98 1823
3732.56 1818
3733.13 1951
3733.71 2100
3734.28 2279
3734.86 2319
3735.44 2323
3736.01 2509
3736.59 2722
3737.17 2661
3737.74 2490
3738.32 2385
3738.90 2286
3739.47 2215
3740.05 2034
3740.63 2026
3741.20 2008
3741.78 1852
3742.36 1709
3742.93 1589
3743.51 1620
3744.09 1583
3744.67 1594
3745.24 1568
3745.82 1473
3746.40 1747
3746.97 1528
3747.55 1542
3748.13 1646
3748.71 1662
3749.28 1610
3749.86 1617
3750.44 1627
3751.02 1582
3751.59 1555
3752.17 1489
3752.75 1592
3753.33 1544
3753.91 1486
3754.48 1470
3755.06 1470
3755.64 1359
3756.22 1408
3756.80 1457
3757.37 1532
3757.95 1434
3758.53 1369
3759.11 1384
3759.69 1537
3760.27 1415
3760.84 1452
3761.42 1572
3762.00 1461
3762.58 1565
3763.16 1664
3763.74 1713
3764.31 1711
3764.89 1602
3765.47 1672
3766.05 1701
3766.63 1629
3767.21 1540
3767.79 1636
3768.37 1650
3768.95 1574
3769.52 1493
3770.10 1440
3770.68 1697
3771.26 1523
3771.84 1520
3772.42 1589
3773.00 1546
3773.58 1553
3774.16 1633
3774.74 1608
3775.32 1597
3775.90 1699
3776.48 1678
3777.06 1479
3777.64 1328
3778.22 1485
3778.80 1375
3779.38 1521
3779.96 1487
3780.54 1521
3781.12 1537
3781.70 1469
3782.28 1463
3782.86 1348
3783.44 1349
3784.02 1298
3784.60 1356
3785.18 1448
3785.76 1403
3786.34 1431
3786.92 1541
3787.50 1515
3788.08 1606
3788.66 1531
3789.24 1474
3789.82 1465
3790.40 1515
3790.98 1520
3791.56 1609
3792.14 1480
3792.72 1387
3793.30 1387
3793.89 1411
3794.47 1390
3795.05 1433
3795.63 1463
3796.21 1409
3796.79 1439
3797.37 1363
3797.95 1373
3798.53 1409
3799.12 1517
3799.70 1365
3800.28 1338
3800.86 1465
3801.44 1336
3802.02 1227
3802.60 1218
3803.19 1397
3803.77 1434
3804.35 1340
3804.93 1499
3805.51 1527
3806.10 1654
3806.68 1596
3807.26 1492
3807.84 1521
3808.42 1585
3809.01 1595
3809.59 1613
3810.17 1647
3810.75 1701
3811.33 1885
3811.92 1727
3812.50 1729
3813.08 1836
3813.66 1825
3814.25 1793
3814.83 1812
3815.41 1970
3815.99 2000
3816.58 1812
3817.16 2042
3817.74 1966
3818.32 1768
3818.91 1847
3819.49 1956
3820.07 1861
3820.66 1740
3821.24 1724
3821.82 1740
3822.41 1743
3822.99 1626
3823.57 1613
3824.16 1410
3824.74 1462
3825.32 1373
3825.91 1395
3826.49 1435
3827.07 1393
3827.66 1416
3828.24 1406
3828.82 1375
3829.41 1437
3829.99 1623
3830.57 1539
3831.16 1439
3831.74 1621
3832.33 1479
3832.91 1550
3833.49 1580
3834.08 1511
3834.66 1539
3835.25 1648
3835.83 1651
3836.41 1553
3837.00 1554
3837.58 1611
3838.17 1680
3838.75 1524
3839.34 1434
3839.92 1383
3840.50 1369
3841.09 1469
3841.67 1411
3842.26 1352
3842.84 1424
3843.43 1393
3844.01 1383
3844.60 1275
3845.18 1329
3845.77 1417
3846.35 1277
3846.94 1282
3847.52 1404
3848.11 1408
3848.69 1244
3849.28 1421
3849.86 1400
3850.45 1474
3851.03 1427
3851.62 1470
3852.20 1462
3852.79 1447
3853.37 1390
3853.96 1387
3854.55 1516
3855.13 1423
3855.72 1393
3856.30 1617
3856.89 1399
3857.47 1365
3858.06 1471
3858.65 1547
3859.23 1664
3859.82 1703
3860.40 1719
3860.99 1759
3861.58 1986
3862.16 2127
3862.75 2444
3863.33 2733
3863.92 3104
3864.51 3176
3865.09 3321
3865.68 3430
3866.27 3810
3866.85 3658
3867.44 3554
3868.03 3600
3868.61 3336
3869.20 3205
3869.79 3160
3870.37 2927
3870.96 2603
3871.55 2329
3872.13 2304
3872.72 2178
3873.31 1962
3873.89 1866
3874.48 1804
3875.07 1789
3875.66 1885
3876.24 1838
3876.83 1883
3877.42 2000
3878.00 2013
3878.59 1815
3879.18 1926
3879.77 2042
3880.35 1954
3880.94 1936
3881.53 1833
3882.12 1796
3882.70 1748
3883.29 1619
3883.88 1583
3884.47 1520
3885.06 1496
3885.64 1549
3886.23 1329
3886.82 1426
3887.41 1567
3888.00 1439
3888.58 1609
3889.17 1530
3889.76 1483
3890.35 1569
3890.94 1528
3891.53 1566
3892.11 1604
3892.70 1732
3893.29 1765
3893.88 1957
3894.47 1871
3895.06 1956
3895.65 1910
3896.23 1898
3896.82 1755
3897.41 1684
3898.00 1728
3898.59 1624
3899.18 1598
3899.77 1615
3900.36 1566
3900.95 1504
3901.53 1625
3902.12 1572
3902.71 1597
3903.30 1573
3903.89 1736
3904.48 1667
3905.07 1685
3905.66 1649
3906.25 1515
3906.84 1517
3907.43 1546
3908.02 1625
3908.61 1540
3909.20 1456
3909.79 1500
3910.38 1492
3910.97 1655
3911.56 1547
3912.15 1494
3912.74 1466
3913.33 1439
3913.92 1471
3914.51 1439
3915.10 1414
3915.69 1397
3916.28 1467
3916.87 1438
3917.46 1387
3918.05 1409
3918.64 1357
3919.23 1524
3919.82 1415
3920.41 1444
3921.00 1332
3921.59 1352
3922.18 1422
3922.77 1482
3923.36 1493
3923.95 1557
3924.55 1356
3925.14 1396
3925.73 1330
3926.32 1265
3926.91 1394
3927.50 1276
3928.09 1414
3928.68 1267
3929.27 1384
3929.87 1443
3930.46 1348
3931.05 1338
3931.64 1419
3932.23 1465
3932.82 1472
3933.41 1492
3934.01 1579
3934.60 1551
3935.19 1416
3935.78 1407
3936.37 1407
3936.96 1341
3937.56 1281
3938.15 1315
3938.74 1343
3939.33 1222
3939.92 1295
3940.52 1345
3941.11 1318
3941.70 1387
3942.29 1309
3942.88 1241
3943.48 1266
3944.07 1313
3944.66 1290
3945.25 1423
3945.85 1626
3946.44 1515
3947.03 1462
3947.62 1343
3948.22 1452
3948.81 1354
3949.40 1410
3949.99 1387
3950.59 1421
3951.18 1449
3951.77 1405
3952.37 1437
3952.96 1411
3953.55 1473
3954.15 1391
3954.74 1324
3955.33 1434
3955.93 1439
3956.52 1312
3957.11 1334
3957.71 1366
3958.30 1360
3958.89 1352
3959.49 1356
3960.08 1420
3960.67 1462
3961.27 1372
3961.86 1420
3962.45 1494
3963.05 1505
3963.64 1533
3964.23 1460
3964.83 1382
3965.42 1327
3966.02 1388
3966.61 1441
3967.20 1354
3967.80 1463
3968.39 1341
3968.99 1284
3969.58 1300
3970.18 1461
3970.77 1483
3971.36 1493
3971.96 1510
3972.55 1463
3973.15 1405
3973.74 1434
3974.34 1478
3974.93 1442
3975.53 1285
3976.12 1407
3976.72 1289
3977.31 1343
3977.91 1238
3978.50 1413
3979.10 1332
3979.69 1385
3980.29 1506
3980.88 1484
3981.48 1433
3982.07 1457
3982.67 1457
3983.26 1393
3983.86 1364
3984.45 1412
3985.05 1278
3985.64 1292
3986.24 1320
3986.83 1391
3987.43 1407
3988.03 1362
3988.62 1363
3989.22 1317
3989.81 1439
3990.41 1250
3991.00 1312
3991.60 1375
3992.20 1260
3992.79 1385
3993.39 1519
3993.98 1493
3994.58 1441
3995.18 1275
3995.77 1430
3996.37 1400
3996.97 1414
3997.56 1526
3998.16 1508
3998.75 1460
3999.35 1329
3999.95 1556
4000.54 1586
4001.14 1496
4001.74 1526
4002.33 1439
4002.93 1399
4003.53 1494
4004.12 1508
4004.72 1342
4005.32 1412
4005.92 1468
4006.51 1571
4007.11 1431
4007.71 1476
4008.30 1559
4008.90 1580
4009.50 1564
4010.10 1612
4010.69 1589
4011.29 1533
4011.89 1587
4012.49 1545
4013.08 1627
4013.68 1596
4014.28 1485
4014.88 1517
4015.47 1578
4016.07 1752
4016.67 1804
4017.27 1929
4017.86 1982
4018.46 2071
4019.06 2188
4019.66 2509
4020.26 2659
4020.85 2505
4021.45 2541
4022.05 2498
4022.65 2511
4023.25 2458
4023.85 2389
4024.44 2186
4025.04 1898
4025.64 1839
4026.24 1917
4026.84 1872
4027.44 1689
4028.03 1712
4028.63 1759
4029.23 1880
4029.83 1724
4030.43 1805
4031.03 1772
4031.63 1790
4032.23 1796
4032.83 1643
4033.42 1683
4034.02 1557
4034.62 1717
4035.22 1755
4035.82 1654
4036.42 1616
4037.02 1739
4037.62 1643
4038.22 1771
4038.82 1803
4039.42 1536
4040.02 1719
4040.62 1823
4041.22 1629
4041.82 1585
4042.41 1438
4043.01 1425
4043.61 1425
4044.21 1277
4044.81 1348
4045.41 1332
4046.01 1388
4046.61 1271
4047.21 1315
4047.81 1406
4048.41 1462
4049.01 1474
4049.61 1474
4050.21 1528
4050.82 1538
4051.42 1456
4052.02 1530
4052.62 1567
4053.22 1533
4053.82 1599
4054.42 1508
4055.02 1558
4055.62 1430
4056.22 1518
4056.82 1457
4057.42 1516
4058.02 1570
4058.62 1571
4059.22 1377
4059.83 1353
4060.43 1415
4061.03 1408
4061.63 1218
4062.23 1216
4062.83 1307
4063.43 1231
4064.03 1175
4064.63 1375
4065.24 1337
4065.84 1220
4066.44 1249
4067.04 1252
4067.64 1262
4068.24 1258
4068.85 1069
4069.45 1179
4070.05 1309
4070.65 1229
4071.25 1293
4071.85 1177
4072.46 1053
4073.06 1213
4073.66 1272
4074.26 1148
4074.86 1079
4075.47 1131
4076.07 1166
4076.67 1227
4077.27 1225
4077.88 1193
4078.48 1183
4079.08 1300
4079.68 1242
4080.29 1270
4080.89 1173
4081.49 1311
4082.09 1438
4082.70 1428
4083.30 1288
4083.90 1185
4084.50 1333
4085.11 1118
4085.71 1261
4086.31 1256
4086.92 1221
4087.52 1306
4088.12 1240
4088.72 1182
4089.33 1156
4089.93 1126
4090.53 1252
4091.14 1362
4091.74 1253
4092.34 1305
4092.95 1257
4093.55 1255
4094.16 1278
4094.76 1228
4095.36 1207
4095.97 1158
4096.57 1310
4097.17 1233
4097.78 1236
4098.38 1330
4098.98 1265
4099.59 1279
4100.19 1288
4100.80 1360
4101.40 1278
4102.00 1202
4102.61 1223
4103.21 1146
4103.82 1157
4104.42 1147
4105.03 1176
4105.63 1168
4106.23 1144
4106.84 1143
4107.44 1177
4108.05 1037
4108.65 1103
4109.26 1103
4109.86 1130
4110.47 1085
4111.07 1144
4111.68 1220
4112.28 1227
4112.89 1109
4113.49 1032
4114.10 1199
4114.70 1043
4115.31 1023
4115.91 948
4116.52 1150
4117.12 1160
4117.73 1114
4118.33 1102
4118.94 1193
4119.54 1207
4120.15 1121
4120.75 1155
4121.36 1120
4121.97 1201
4122.57 1264
4123.18 1336
4123.78 1240
4124.39 1246
4124.99 1321
4125.60 1334
4126.21 1264
4126.81 1205
4127.42 1219
4128.02 1202
4128.63 1238
4129.24 1368
4129.84 1336
4130.45 1391
4131.05 1403
4131.66 1297
4132.27 1226
4132.87 1260
4133.48 1230
4134.09 1268
4134.69 1334
4135.30 1325
4135.91 1345
4136.51 1337
4137.12 1268
4137.73 1383
4138.33 1375
4138.94 1478
4139.55 1593
4140.15 1468
4140.76 1575
4141.37 1732
4141.97 1858
4142.58 1722
4143.19 1714
4143.80 1825
4144.40 1722
4145.01 1754
4145.62 1700
4146.22 1724
4146.83 1648
4147.44 1554
4148.05 1513
4148.65 1666
4149.26 1548
4149.87 1445
4150.48 1353
4151.09 1277
4151.69 1174
4152.30 1229
4152.91 1175
4153.52 1246
4154.12 1198
4154.73 1172
4155.34 1140
4155.95 1217
4156.56 1234
4157.16 1184
4157.77 1171
4158.38 1066
4158.99 1042
4159.60 1271
4160.21 1242
4160.81 1075
4161.42 1200
4162.03 1230
4162.64 1171
4163.25 1172
4163.86 1184
4164.47 1253
4165.08 1345
4165.68 1309
4166.29 1400
4166.90 1644
4167.51 1463
4168.12 1485
4168.73 1379
4169.34 1520
4169.95 1599
4170.56 1570
4171.16 1427
4171.77 1490
4172.38 1405
4172.99 1369
4173.60 1433
4174.21 1408
4174.82 1318
4175.43 1312
4176.04 1429
4176.65 1377
4177.26 1327
4177.87 1332
4178.48 1409
4179.09 1339
4179.70 1406
4180.31 1500
4180.92 1446
4181.53 1435
4182.14 1384
4182.75 1335
4183.36 1370
4183.97 1402
4184.58 1263
4185.19 1178
4185.80 1234
4186.41 1246
4187.02 1320
4187.63 1322
4188.24 1252
4188.85 1265
4189.46 1253
4190.07 1349
4190.68 1347
4191.29 1327
4191.90 1298
4192.51 1274
4193.13 1259
4193.74 1269
4194.35 1374
4194.96 1335
4195.57 1445
4196.18 1643
4196.79 1659
4197.40 1607
4198.01 1836
4198.62 1753
4199.24 1713
4199.85 1735
4200.46 1723
4201.07 1791
4201.68 1552
4202.29 1515
4202.90 1587
4203.52 1550
4204.13 1551
4204.74 1479
4205.35 1446
4205.96 1378
4206.57 1359
4207.19 1399
4207.80 1383
4208.41 1451
4209.02 1325
4209.63 1438
4210.25 1417
4210.86 1396
4211.47 1372
4212.08 1381
4212.69 1264
4213.31 1341
4213.92 1405
4214.53 1325
4215.14 1369
4215.76 1408
4216.37 1289
4216.98 1431
4217.59 1471
4218.21 1450
4218.82 1656
4219.43 1690
4220.04 1561
4220.66 1668
4221.27 1780
4221.88 1982
4222.50 2139
4223.11 2364
4223.72 2666
4224.33 2806
4224.95 3068
4225.56 3370
4226.17 3661
4226.79 3814
4227.40 4007
4228.01 3977
4228.63 3844
4229.24 3702
4229.85 3769
4230.47 3526
4231.08 3675
4231.69 3493
4232.31 3273
4232.92 3117
4233.54 3103
4234.15 3078
4234.76 3167
4235.38 3165
4235.99 3333
4236.61 3296
4237.22 3304
4237.83 3595
4238.45 3391
4239.06 3602
4239.68 3679
4240.29 3646
4240.90 3444
4241.52 3258
4242.13 2782
4242.75 2636
4243.36 2476
4243.98 2162
4244.59 2013
4245.21 1925
4245.82 2026
4246.43 1837
4247.05 1823
4247.66 1705
4248.28 1809
4248.89 1726
4249.51 1799
4250.12 1771
4250.74 1845
4251.35 1834
4251.97 1827
4252.58 1911
4253.20 1793
4253.81 1702
4254.43 1808
4255.04 1824
4255.66 1719
4256.28 1845
4256.89 1650
4257.51 1602
4258.12 1612
4258.74 1487
4259.35 1597
4259.97 1610
4260.58 1460
4261.20 1534
4261.82 1570
4262.43 1527
4263.05 1558
4263.66 1481
4264.28 1447
4264.90 1612
4265.51 1580
4266.13 1519
4266.74 1567
4267.36 1501
4267.98 1581
4268.59 1574
4269.21 1670
4269.82 1527
4270.44 1543
4271.06 1533
4271.67 1562
4272.29 1396
4272.91 1474
4273.52 1540
4274.14 1650
4274.76 1481
4275.37 1348
4275.99 1384
4276.61 1472
4277.22 1427
4277.84 1488
4278.46 1506
4279.08 1501
4279.69 1536
4280.31 1660
4280.93 1750
4281.54 1575
4282.16 1520
4282.78 1570
4283.40 1407
4284.01 1536
4284.63 1418
4285.25 1323
4285.87 1345
4286.48 1397
4287.10 1329
4287.72 1246
4288.34 1250
4288.95 1250
4289.57 1200
4290.19 1414
4290.81 1377
4291.43 1268
4292.04 1248
4292.66 1277
4293.28 1224
4293.90 1281
4294.52 1225
4295.13 1270
4295.75 1249
4296.37 1238
4296.99 1145
4297.61 1153
4298.23 1069
4298.84 1097
4299.46 1204
4300.08 1184
4300.70 1228
4301.32 1278
4301.94 1136
4302.56 1312
4303.17 1236
4303.79 1203
4304.41 1327
4305.03 1196
4305.65 1297
4306.27 1284
4306.89 1223
4307.51 1152
4308.13 1187
4308.75 1297
4309.36 1285
4309.98 1230
4310.60 1230
4311.22 1245
4311.84 1305
4312.46 1291
4313.08 1232
4313.70 1252
4314.32 1231
4314.94 1222
4315.56 1286
4316.18 1238
4316.80 1308
4317.42 1317
4318.04 1235
4318.66 1380
4319.28 1373
4319.90 1235
4320.52 1387
4321.14 1433
4321.76 1363
4322.38 1369
4323.00 1393
4323.62 1470
4324.24 1384
4324.86 1564
4325.48 1437
4326.10 1585
4326.72 1510
4327.34 1570
4327.96 1596
4328.58 1667
4329.20 1758
4329.82 1644
4330.44 1567
4331.07 1726
4331.69 1784
4332.31 1632
4332.93 1495
4333.55 1408
4334.17 1429
4334.79 1384
4335.41 1418
4336.03 1405
4336.65 1476
4337.28 1481
4337.90 1661
4338.52 1757
4339.14 1749
4339.76 1887
4340.38 1978
4341.00 2028
4341.63 2183
4342.25 2147
4342.87 2146
4343.49 2123
4344.11 2051
4344.73 2084
4345.36 2098
4345.98 1980
4346.60 1881
4347.22 2149
4347.84 2552
4348.47 2703
4349.09 3172
4349.71 3304
4350.33 3385
4350.95 3554
4351.58 3563
4352.20 3453
4352.82 2955
4353.44 2757
4354.07 2741
4354.69 2354
4355.31 2209
4355.93 1797
4356.56 1621
4357.18 1731
4357.80 1601
4358.42 1518
4359.05 1609
4359.67 1594
4360.29 1564
4360.92 1609
4361.54 1555
4362.16 1593
4362.78 1507
4363.41 1408
4364.03 1444
4364.65 1511
4365.28 1464
4365.90 1439
4366.52 1463
4367.15 1499
4367.77 1428
4368.39 1540
4369.02 1568
4369.64 1558
4370.26 1390
4370.89 1400
4371.51 1373
4372.14 1298
4372.76 1265
4373.38 1170
4374.01 1175
4374.63 1019
4375.25 1132
4375.88 1186
4376.50 1226
4377.13 1235
4377.75 1205
4378.37 1174
4379.00 1102
4379.62 1252
4380.25 1205
4380.87 1105
4381.50 1265
4382.12 1340
4382.75 1179
4383.37 1254
4383.99 1251
4384.62 1185
4385.24 1262
4385.87 1208
4386.49 1195
4387.12 1276
4387.74 1284
4388.37 1221
4388.99 1261
4389.62 1289
4390.24 1162
4390.87 1195
4391.49 1229
4392.12 1289
4392.74 1203
4393.37 1232
4393.99 1175
4394.62 1301
4395.24 1443
4395.87 1428
4396.49 1333
4397.12 1268
4397.75 1359
4398.37 1433
4399.00 1478
4399.62 1271
4400.25 1220
4400.87 1315
4401.50 1303
4402.13 1327
4402.75 1328
4403.38 1337
4404.00 1288
4404.63 1277
4405.26 1379
4405.88 1328
4406.51 1289
4407.13 1438
4407.76 1475
4408.39 1362
4409.01 1331
4409.64 1444
4410.27 1491
4410.89 1397
4411.52 1415
4412.15 1476
4412.77 1448
4413.40 1500
4414.03 1494
4414.65 1439
4415.28 1522
4415.91 1427
4416.53 1277
4417.16 1359
4417.79 1311
4418.41 1293
4419.04 1106
4419.67 1108
4420.30 1157
4420.92 1234
4421.55 1165
4422.18 1169
4422.80 1280
4423.43 1099
4424.06 1198
4424.69 1155
4425.31 1101
4425.94 1083
4426.57 1191
4427.20 1139
4427.82 1070
4428.45 1041
4429.08 979
4429.71 1061
4430.34 1035
4430.96 913
4431.59 1005
4432.22 1034
4432.85 958
4433.48 932
4434.10 966
4434.73 1011
4435.36 969
4435.99 984
4436.62 1083
4437.25 1128
4437.87 1154
4438.50 1126
4439.13 1008
4439.76 976
4440.39 1058
4441.02 1147
4441.64 1125
4442.27 1100
4442.90 1087
4443.53 984
4444.16 1060
4444.79 1062
4445.42 1016
4446.05 1069
4446.68 1080
4447.30 1145
4447.93 1146
4448.56 1084
4449.19 1114
4449.82 1209
4450.45 1243
4451.08 1228
4451.71 1184
4452.34 1208
4452.97 1194
4453.60 1250
4454.23 1254
4454.86 1250
4455.49 1290
4456.12 1249
4456.75 1257
4457.38 1305
4458.01 1228
4458.64 1185
4459.27 1186
4459.90 1244
4460.53 1411
4461.16 1297
4461.79 1124
4462.42 1158
4463.05 1220
4463.68 1084
4464.31 1101
4464.94 1040
4465.57 1156
4466.20 1041
4466.83 1007
4467.46 1034
4468.09 1003
4468.72 1035
4469.35 1139
4469.98 1038
4470.61 954
4471.24 1109
4471.87 1084
4472.50 999
4473.13 1073
4473.77 1006
4474.40 990
4475.03 1173
4475.66 1049
4476.29 1034
4476.92 1055
4477.55 1001
4478.18 1015
4478.82 978
4479.45 977
4480.08 1123
4480.71 1124
4481.34 1077
4481.97 1055
4482.60 1064
4483.24 1046
4483.87 1080
4484.50 1146
4485.13 1154
4485.76 1095
4486.39 1067
4487.03 1009
4487.66 1106
4488.29 1170
4488.92 1142
4489.55 1228
4490.19 1149
4490.82 1209
4491.45 1265
4492.08 1117
4492.71 1144
4493.35 1214
4493.98 1160
4494.61 1074
4495.24 1213
4495.88 1259
4496.51 1230
4497.14 1265
4497.77 1245
4498.41 1221
4499.04 1176
4499.67 1241
4500.31 1199
4500.94 1197
4501.57 1124
4502.20 1292
4502.84 1298
4503.47 1461
4504.10 1509
4504.74 1428
4505.37 1571
4506.00 1555
4506.64 1397
4507.27 1428
4507.90 1499
4508.54 1490
4509.17 1481
4509.80 1256
4510.44 1253
4511.07 1247
4511.70 1311
4512.34 1253
4512.97 1196
4513.60 1232
4514.24 1257
4514.87 1248
4515.51 1157
4516.14 1286
4516.77 1310
4517.41 1252
4518.04 1340
4518.68 1292
4519.31 1264
4519.94 1181
4520.58 1079
4521.21 1174
4521.85 1188
4522.48 1198
4523.12 1176
4523.75 1237
4524.39 1164
4525.02 1227
4525.65 1216
4526.29 1184
4526.92 1214
4527.56 1168
4528.19 1206
4528.83 1281
4529.46 1350
4530.10 1518
4530.73 1793
4531.37 1939
4532.00 2227
4532.64 2484
4533.27 2711
4533.91 3073
4534.54 3553
4535.18 3751
4535.81 4114
4536.45 3864
4537.09 3747
4537.72 3790
4538.36 3628
4538.99 3229
4539.63 2772
4540.26 2399
4540.90 2213
4541.53 1937
4542.17 1693
4542.81 1526
4543.44 1471
4544.08 1336
4544.71 1382
4545.35 1279
4545.99 1336
4546.62 1339
4547.26 1200
4547.89 1243
4548.53 1352
4549.17 1235
4549.80 1217
4550.44 1382
4551.08 1384
4551.71 1392
4552.35 1191
4552.98 1316
4553.62 1350
4554.26 1253
4554.89 1253
4555.53 1310
4556.17 1191
4556.80 1232
4557.44 1364
4558.08 1289
4558.72 1288
4559.35 1278
4559.99 1244
4560.63 1142
4561.26 1199
4561.90 1235
4562.54 1151
4563.17 1175
4563.81 1114
4564.45 1166
4565.09 1271
4565.72 1263
4566.36 1327
4567.00 1290
4567.64 1232
4568.27 1285
4568.91 1101
4569.55 1241
4570.19 1287
4570.82 1206
4571.46 1234
4572.10 1240
4572.74 1296
4573.38 1303
4574.01 1265
4574.65 1212
4575.29 1158
4575.93 1183
4576.57 1127
4577.20 1160
4577.84 1213
4578.48 1118
4579.12 1244
4579.76 1175
4580.40 1189
4581.04 1220
4581.67 1274
4582.31 1152
4582.95 1200
4583.59 1225
4584.23 1136
4584.87 1173
4585.51 1316
4586.14 1394
4586.78 1313
4587.42 1253
4588.06 1359
4588.70 1401
4589.34 1330
4589.98 1327
4590.62 1264
4591.26 1250
4591.90 1357
4592.54 1418
4593.17 1460
4593.81 1499
4594.45 1680
4595.09 1673
4595.73 1585
4596.37 1767
4597.01 1652
4597.65 1631
4598.29 1543
4598.93 1439
4599.57 1317
4600.21 1301
4600.85 1271
4601.49 1334
4602.13 1248
4602.77 1223
4603.41 1248
4604.05 1256
4604.69 1280
4605.33 1304
4605.97 1329
4606.61 1383
4607.25 1283
4607.89 1324
4608.53 1351
4609.17 1492
4609.81 1358
4610.45 1339
4611.09 1389
4611.73 1312
4612.38 1353
4613.02 1390
4613.66 1239
4614.30 1281
4614.94 1388
4615.58 1451
4616.22 1382
4616.86 1223
4617.50 1100
4618.14 1334
4618.78 1191
4619.43 1170
4620.07 1143
4620.71 1154
4621.35 1114
4621.99 1168
4622.63 1108
4623.27 1188
4623.91 1213
4624.56 1321
4625.20 1151
4625.84 1158
4626.48 1411
4627.12 1322
4627.76 1279
4628.41 1168
4629.05 1175
4629.69 1228
4630.33 1195
4630.97 1222
4631.62 1305
4632.26 1260
4632.90 1199
4633.54 1309
4634.18 1265
4634.83 1257
4635.47 1313
4636.11 1314
4636.75 1284
4637.40 1248
4638.04 1243
4638.68 1371
4639.32 1483
4639.97 1515
4640.61 1425
4641.25 1530
4641.89 1469
4642.54 1562
4643.18 1762
4643.82 1703
4644.46 1493
4645.11 1517
4645.75 1593
4646.39 1618
4647.04 1446
4647.68 1430
4648.32 1365
4648.97 1430
4649.61 1369
4650.25 1399
4650.90 1289
4651.54 1297
4652.18 1232
4652.83 1385
4653.47 1476
4654.11 1611
4654.76 1771
4655.40 1740
4656.04 1901
4656.69 1967
4657.33 2032
4657.98 2007
4658.62 1962
4659.26 1823
4659.91 1717
4660.55 1574
4661.20 1512
4661.84 1489
4662.48 1364
4663.13 1231
4663.77 1213
4664.42 1121
4665.06 1059
4665.71 1166
4666.35 1174
4666.99 1167
4667.64 1167
4668.28 1132
4668.93 1040
4669.57 1072
4670.22 1096
4670.86 1078
4671.51 1057
4672.15 1156
4672.80 1063
4673.44 1023
4674.09 1117
4674.73 1076
4675.38 1057
4676.02 1130
4676.67 1215
4677.31 1207
4677.96 1198
4678.60 1177
4679.25 1135
4679.89 1182
4680.54 1208
4681.18 1163
4681.83 1096
4682.47 1106
4683.12 1128
4683.77 1171
4684.41 1286
4685.06 1282
4685.70 1227
4686.35 1216
4686.99 1140
4687.64 1134
4688.29 1198
4688.93 1203
4689.58 1132
4690.22 1193
4690.87 1096
4691.52 1172
4692.16 1217
4692.81 1084
4693.45 1128
4694.10 1075
4694.75 1048
4695.39 1114
4696.04 1059
4696.69 1071
4697.33 1215
4697.98 1069
4698.63 1156
4699.27 1211
4699.92 1204
4700.57 1279
4701.21 1295
4701.86 1369
4702.51 1360
4703.15 1271
4703.80 1310
4704.45 1236
4705.10 1271
4705.74 1359
4706.39 1347
4707.04 1237
4707.68 1177
4708.33 1251
4708.98 1187
4709.63 1185
4710.27 1172
4710.92 1227
4711.57 1156
4712.22 1083
4712.86 1110
4713.51 1215
4714.16 1254
4714.81 1258
4715.45 1035
4716.10 1075
4716.75 1178
4717.40 1176
4718.05 1068
4718.69 1068
4719.34 1122
4719.99 1026
4720.64 1014
4721.29 1105
4721.94 1111
4722.58 1160
4723.23 1183
4723.88 1221
4724.53 1208
4725.18 1219
4725.83 1383
4726.47 1341
4727.12 1371
4727.77 1299
4728.42 1337
4729.07 1291
4729.72 1273
4730.37 1287
4731.02 1303
4731.66 1259
4732.31 1305
4732.96 1272
4733.61 1171
4734.26 1311
4734.91 1137
4735.56 1131
4736.21 1128
4736.86 1091
4737.51 1101
4738.16 996
4738.81 1034
4739.45 1065
4740.10 1055
4740.75 1042
4741.40 1046
4742.05 1088
4742.70 1082
4743.35 1089
4744.00 1135
4744.65 1124
4745.30 1224
4745.95 1219
4746.60 1304
4747.25 1204
4747.90 1163
4748.55 1045
4749.20 1152
4749.85 1164
4750.50 1079
4751.15 1090
4751.80 1290
4752.45 1225
4753.10 1322
4753.75 1236
4754.40 1314
4755.05 1288
4755.71 1393
4756.36 1377
4757.01 1407
4757.66 1419
4758.31 1415
4758.96 1396
4759.61 1321
4760.26 1117
4760.91 1171
4761.56 1313
4762.21 1257
4762.86 1092
4763.52 1049
4764.17 1097
4764.82 1174
4765.47 1281
4766.12 1364
4766.77 1355
4767.42 1428
4768.07 1447
4768.73 1490
4769.38 1529
4770.03 1706
4770.68 1760
4771.33 1929
4771.98 1759
4772.64 1618
4773.29 1670
4773.94 1512
4774.59 1417
4775.24 1377
4775.89 1378
4776.55 1372
4777.20 1310
4777.85 1187
4778.50 1221
4779.15 1136
4779.81 1273
4780.46 1238
4781.11 1315
4781.76 1269
4782.42 1283
4783.07 1309
4783.72 1320
4784.37 1403
4785.03 1532
4785.68 1461
4786.33 1455
4786.98 1378
4787.64 1226
4788.29 1234
4788.94 1130
4789.60 1258
4790.25 1178
4790.90 1220
4791.55 1041
4792.21 1065
4792.86 1214
4793.51 1222
4794.17 1206
4794.82 1165
4795.47 1076
4796.13 1058
4796.78 1079
4797.43 1232
4798.09 1242
4798.74 1126
4799.39 1129
4800.05 977
4800.70 1052
4801.36 1022
4802.01 1049
4802.66 1096
4803.32 1072
4803.97 1119
4804.62 1133
4805.28 1093
4805.93 1079
4806.59 1000
4807.24 1108
4807.89 1076
4808.55 1116
4809.20 1070
4809.86 1066
4810.51 1135
4811.17 1189
4811.82 1153
4812.47 1123
4813.13 1149
4813.78 1109
4814.44 1194
4815.09 1140
4815.75 1217
4816.40 1071
4817.06 1066
4817.71 1163
4818.37 1221
4819.02 1255
4819.68 1260
4820.33 1216
4820.99 1140
4821.64 1175
4822.30 1293
4822.95 1306
4823.61 1429
4824.26 1291
4824.92 1418
4825.57 1384
4826.23 1409
4826.88 1463
4827.54 1509
4828.19 1528
4828.85 1520
4829.51 1494
4830.16 1600
4830.82 1706
4831.47 1619
4832.13 1567
4832.78 1562
4833.44 1438
4834.10 1403
4834.75 1393
4835.41 1442
4836.06 1639
4836.72 1670
4837.38 1558
4838.03 1825
4838.69 2009
4839.34 1988
4840.00 2035
4840.66 2162
4841.31 2333
4841.97 2364
4842.63 2421
4843.28 2332
4843.94 2460
4844.60 2375
4845.25 2163
4845.91 1969
4846.57 1878
4847.22 1872
4847.88 1965
4848.54 1824
4849.19 1702
4849.85 1892
4850.51 1788
4851.17 1804
4851.82 1814
4852.48 1842
4853.14 1912
4853.79 1843
4854.45 1963
4855.11 1914
4855.77 1926
4856.42 1883
4857.08 2035
4857.74 1871
4858.40 1927
4859.05 1813
4859.71 2008
4860.37 2078
4861.03 1946
4861.68 2143
4862.34 2185
4863.00 2274
4863.66 2431
4864.32 2449
4864.97 2101
4865.63 1920
4866.29 2005
4866.95 2058
4867.61 1994
4868.26 1889
4868.92 1985
4869.58 2079
4870.24 2111
4870.90 2182
4871.56 2097
4872.21 2061
4872.87 2038
4873.53 2000
4874.19 1922
4874.85 1825
4875.51 1923
4876.17 1855
4876.83 1678
4877.48 1716
4878.14 1845
4878.80 2020
4879.46 1973
4880.12 1836
4880.78 1831
4881.44 1818
4882.10 1709
4882.76 1654
4883.42 1560
4884.08 1683
4884.73 1638
4885.39 1609
4886.05 1604
4886.71 1555
4887.37 1544
4888.03 1368
4888.69 1418
4889.35 1314
4890.01 1339
4890.67 1522
4891.33 1459
4891.99 1509
4892.65 1566
4893.31 1535
4893.97 1616
4894.63 1645
4895.29 1703
4895.95 1581
4896.61 1490
4897.27 1576
4897.93 1494
4898.59 1397
4899.25 1405
4899.91 1370
4900.57 1372
4901.23 1419
4901.89 1415
4902.55 1504
4903.21 1434
4903.88 1437
4904.54 1381
4905.20 1408
4905.86 1295
4906.52 1317
4907.18 1284
4907.84 1271
4908.50 1178
4909.16 1096
4909.82 1220
4910.48 1197
4911.15 1138
4911.81 1252
4912.47 1240
4913.13 1175
4913.79 1191
4914.45 1184
4915.11 1293
4915.77 1239
4916.44 1195
4917.10 1103
4917.76 1119
4918.42 1129
4919.08 1145
4919.74 1044
4920.41 1062
4921.07 1039
4921.73 1104
4922.39 1131
4923.05 1094
4923.72 1071
4924.38 992
4925.04 1083
4925.70 1137
4926.36 1079
4927.03 1098
4927.69 1118
4928.35 1040
4929.01 1158
4929.67 1094
4930.34 1217
4931.00 1198
4931.66 1170
4932.32 1287
4932.99 1204
4933.65 1185
4934.31 1194
4934.98 1159
4935.64 1121
4936.30 1308
4936.96 1274
4937.63 1145
4938.29 1074
4938.95 1061
4939.62 1103
4940.28 1017
4940.94 1083
4941.61 1192
4942.27 1070
4942.93 1128
4943.60 1125
4944.26 1193
4944.92 1212
4945.59 1196
4946.25 1254
4946.91 1183
4947.58 1119
4948.24 1147
4948.90 1125
4949.57 1014
4950.23 1051
4950.89 1095
4951.56 1044
4952.22 1070
4952.89 1065
4953.55 1023
4954.21 961
4954.88 1035
4955.54 966
4956.21 1008
4956.87 966
4957.53 933
4958.20 959
4958.86 1063
4959.53 1146
4960.19 1184
4960.86 1118
4961.52 1015
4962.19 960
4962.85 987
4963.52 974
4964.18 1018
4964.84 1030
4965.51 1070
4966.17 1098
4966.84 1167
4967.50 1160
4968.17 1148
4968.83 1283
4969.50 1236
4970.16 1218
4970.83 1171
4971.49 1316
4972.16 1180
4972.82 1099
4973.49 1148
4974.16 1079
4974.82 1106
4975.49 1071
4976.15 986
4976.82 1011
4977.48 1113
4978.15 1010
4978.81 1104
4979.48 982
4980.15 1087
4980.81 1077
4981.48 1044
4982.14 983
4982.81 1030
4983.48 1030
4984.14 1055
4984.81 1041
4985.47 1041
4986.14 1110
4986.81 1181
4987.47 1153
4988.14 1091
4988.80 1179
4989.47 1215
4990.14 1329
4990.80 1252
4991.47 1171
4992.14 1169
4992.80 1164
4993.47 1221
4994.14 1161
4994.80 1055
4995.47 999
4996.14 969
4996.80 1161
4997.47 1167
4998.14 1111
4998.81 986
4999.47 1008
5000.14 992
5000.81 986
5001.47 1015
5002.14 1010
5002.81 1063
5003.48 1016
5004.14 987
5004.81 1000
5005.48 1088
5006.15 1016
5006.81 928
5007.48 912
5008.15 1091
5008.82 1089
5009.48 1111
5010.15 1048
5010.82 1058
5011.49 1042
5012.16 1078
5012.82 1131
5013.49 1077
5014.16 1042
5014.83 1110
5015.50 1071
5016.16 1107
5016.83 1108
5017.50 1003
5018.17 1129
5018.84 1104
5019.50 1135
5020.17 1115
5020.84 1223
5021.51 1238
5022.18 1250
5022.85 1411
5023.52 1410
5024.19 1707
5024.85 1959
5025.52 2142
5026.19 2321
5026.86 2324
5027.53 2421
5028.20 2443
5028.87 2330
5029.54 2129
5030.21 2113
5030.87 2059
5031.54 1785
5032.21 1491
5032.88 1257
5033.55 1335
5034.22 1267
5034.89 1073
5035.56 1072
5036.23 1100
5036.90 1035
5037.57 1029
5038.24 976
5038.91 946
5039.58 1031
5040.25 964
5040.92 957
5041.59 1026
5042.26 1028
5042.93 970
5043.60 949
5044.27 913
5044.94 1003
5045.61 905
5046.28 933
5046.95 972
5047.62 963
5048.29 1016
5048.96 1009
5049.63 1001
5050.30 914
5050.97 1069
5051.64 1084
5052.31 1000
5052.98 1030
5053.65 975
5054.32 973
5054.99 931
5055.66 938
5056.34 979
5057.01 971
5057.68 938
5058.35 1030
5059.02 967
5059.69 960
5060.36 1076
5061.03 954
5061.70 920
5062.38 919
5063.05 1010
5063.72 1049
5064.39 979
5065.06 922
5065.73 982
5066.40 922
5067.08 931
5067.75 956
5068.42 876
5069.09 832
5069.76 944
5070.43 930
5071.11 923
5071.78 1096
5072.45 1063
5073.12 996
5073.79 942
5074.47 913
5075.14 884
5075.81 904
5076.48 892
5077.15 919
5077.83 904
5078.50 900
5079.17 962
5079.84 1018
5080.52 1060
5081.19 1021
5081.86 1048
5082.53 1104
5083.21 1064
5083.88 1102
5084.55 1051
5085.22 1101
5085.90 1103
5086.57 967
5087.24 972
5087.92 1051
5088.59 998
5089.26 1075
5089.93 980
5090.61 947
5091.28 1013
5091.95 954
5092.63 1060
5093.30 1116
5093.97 1182
5094.65 1227
5095.32 1292
5095.99 1312
5096.67 1273
5097.34 1284
5098.02 1254
5098.69 1150
5099.36 1213
5100.04 1042
5100.71 1176
5101.38 1066
5102.06 1118
5102.73 1080
5103.41 1053
5104.08 980
5104.75 973
5105.43 1121
5106.10 1055
5106.78 1069
5107.45 1131
5108.12 1257
5108.80 1114
5109.47 1149
5110.15 1246
5110.82 1128
5111.50 1034
5112.17 1150
5112.85 1062
5113.52 1043
5114.20 1035
5114.87 1069
5115.54 974
5116.22 998
5116.89 930
5117.57 1027
5118.24 1022
5118.92 1029
5119.59 1027
5120.27 1119
5120.94 1067
5121.62 1098
5122.30 1091
5122.97 1083
5123.65 1201
5124.32 1144
5125.00 1125
5125.67 1043
5126.35 1053
5127.02 1109
5127.70 1185
5128.37 1138
5129.05 1118
5129.73 1112
5130.40 1000
5131.08 988
5131.75 1015
5132.43 974
5133.10 950
5133.78 1021
5134.46 1035
5135.13 978
5135.81 969
5136.49 1013
5137.16 924
5137.84 936
5138.51 989
5139.19 924
5139.87 943
5140.54 969
5141.22 1011
5141.90 1031
5142.57 1091
5143.25 1016
5143.93 1048
5144.60 923
5145.28 945
5145.96 987
5146.63 927
5147.31 1002
5147.99 950
5148.66 926
5149.34 884
5150.02 830
5150.69 975
5151.37 853
5152.05 887
5152.73 940
5153.40 926
5154.08 997
5154.76 1044
5155.44 912
5156.11 950
5156.79 980
5157.47 884
5158.15 906
5158.82 809
5159.50 846
5160.18 896
5160.86 879
5161.53 993
5162.21 908
5162.89 932
5163.57 828
5164.25 855
5164.92 1006
5165.60 896
5166.28 898
5166.96 900
5167.64 819
5168.31 877
5168.99 989
5169.67 1071
5170.35 1029
5171.03 957
5171.71 1060
5172.39 1017
5173.06 1117
5173.74 1102
5174.42 1003
5175.10 1035
5175.78 916
5176.46 916
5177.14 897
5177.82 938
5178.49 878
5179.17 975
5179.85 889
5180.53 837
5181.21 898
5181.89 987
5182.57 911
5183.25 951
5183.93 868
5184.61 835
5185.29 906
5185.97 841
5186.64 913
5187.32 960
5188.00 870
5188.68 906
5189.36 874
5190.04 870
5190.72 866
5191.40 903
5192.08 851
5192.76 735
5193.44 778
5194.12 861
5194.80 923
5195.48 855
5196.16 881
5196.84 931
5197.52 907
5198.20 890
5198.88 962
5199.56 977
5200.24 958
5200.92 880
5201.60 801
5202.28 837
5202.96 972
5203.65 888
5204.33 842
5205.01 915
5205.69 981
5206.37 901
5207.05 959
5207.73 852
5208.41 933
5209.09 1010
5209.77 1018
5210.45 972
5211.13 942
5211.82 1109
5212.50 1032
5213.18 940
5213.86 1146
5214.54 1284
5215.22 1159
5215.90 1161
5216.58 1134
5217.27 1086
5217.95 1041
5218.63 1116
5219.31 1029
5219.99 1039
5220.67 1005
5221.36 1064
5222.04 1291
5222.72 1235
5223.40 1039
5224.08 1072
5224.77 1060
5225.45 1001
5226.13 1082
5226.81 1101
5227.49 1096
5228.18 1108
5228.86 1090
5229.54 1025
5230.22 957
5230.91 1040
5231.59 934
5232.27 1085
5232.95 1029
5233.63 952
5234.32 950
5235.00 920
5235.68 879
5236.37 953
5237.05 933
5237.73 961
5238.41 981
5239.10 1004
5239.78 999
5240.46 888
5241.15 889
5241.83 1019
5242.51 997
5243.20 1002
5243.88 1052
5244.56 1039
5245.24 1051
5245.93 934
5246.61 990
5247.29 1015
5247.98 1005
5248.66 965
5249.35 1006
5250.03 1009
5250.71 913
5251.40 949
5252.08 979
5252.76 963
5253.45 994
5254.13 1065
5254.82 1107
5255.50 1131
5256.18 1167
5256.87 1164
5257.55 1052
5258.24 1064
5258.92 994
5259.60 924
5260.29 1000
5260.97 1001
5261.66 982
5262.34 886
5263.03 982
5263.71 993
5264.40 1016
5265.08 1097
5265.76 1051
5266.45 918
5267.13 1036
5267.82 1059
5268.50 1025
5269.19 1002
5269.87 988
5270.56 1051
5271.24 1051
5271.93 1126
5272.61 1027
5273.30 1103
5273.98 1093
5274.67 1052
5275.35 1155
5276.04 1125
5276.72 1023
5277.41 1072
5278.10 1071
5278.78 1061
5279.47 1054
5280.15 1162
5280.84 1070
5281.52 980
5282.21 1014
5282.89 1099
5283.58 1239
5284.27 1247
5284.95 1266
5285.64 1290
5286.32 1327
5287.01 1526
5287.70 1278
5288.38 1215
5289.07 1248
5289.75 1174
5290.44 1200
5291.13 1085
5291.81 1042
5292.50 916
5293.19 1050
5293.87 1007
5294.56 1001
5295.25 960
5295.93 1133
5296.62 1050
5297.31 1143
5297.99 1178
5298.68 1133
5299.37 1108
5300.05 1177
5300.74 1156
5301.43 1109
5302.11 1133
5302.80 1093
5303.49 998
5304.18 1085
5304.86 1183
5305.55 1152
5306.24 1165
5306.92 1188
5307.61 1198
5308.30 1188
5308.99 1090
5309.67 1107
5310.36 1143
5311.05 1140
5311.74 1128
5312.42 1122
5313.11 1196
5313.80 1066
5314.49 1033
5315.18 1163
5315.86 1172
5316.55 1118
5317.24 1122
5317.93 1011
5318.62 1083
5319.30 1044
5319.99 1068
5320.68 1197
5321.37 1243
5322.06 1227
5322.74 1349
5323.43 1259
5324.12 1329
5324.81 1427
5325.50 1383
5326.19 1298
5326.88 1363
5327.56 1433
5328.25 1238
5328.94 1201
5329.63 1162
5330.32 1138
5331.01 1128
5331.70 1006
5332.39 1097
5333.07 1046
5333.76 1244
5334.45 1179
5335.14 1253
5335.83 1215
5336.52 1309
5337.21 1304
5337.90 1293
5338.59 1358
5339.28 1270
5339.97 1270
5340.66 1252
5341.35 1271
5342.04 1230
5342.73 1237
5343.42 1301
5344.10 1327
5344.79 1366
5345.48 1428
5346.17 1499
5346.86 1457
5347.55 1432
5348.24 1588
5348.93 1580
5349.62 1627
5350.31 1798
5351.00 1874
5351.69 2003
5352.39 2324
5353.08 2569
5353.77 2861
5354.46 3029
5355.15 3466
5355.84 3704
5356.53 3638
5357.22 3484
5357.91 3220
5358.60 2988
5359.29 2743
5359.98 2305
5360.67 2079
5361.36 1813
5362.05 1639
5362.74 1511
5363.44 1327
5364.13 1318
5364.82 1313
5365.51 1220
5366.20 1098
5366.89 1043
5367.58 1041
5368.27 1096
5368.96 972
5369.66 1011
5370.35 970
5371.04 956
5371.73 1018
5372.42 1075
5373.11 951
5373.81 1057
5374.50 1077
5375.19 982
5375.88 956
5376.57 973
5377.26 896
5377.96 942
5378.65 987
5379.34 948
5380.03 919
5380.72 992
5381.42 944
5382.11 978
5382.80 1008
5383.49 1042
5384.18 1052
5384.88 1004
5385.57 1022
5386.26 1049
5386.95 1052
5387.65 1053
5388.34 962
5389.03 1021
5389.72 955
5390.42 900
5391.11 1053
5391.80 1044
5392.50 1041
5393.19 1054
5393.88 1014
5394.57 1050
5395.27 1042
5395.96 1132
5396.65 1150
5397.35 1204
5398.04 1164
5398.73 1131
5399.43 1126
5400.12 1083
5400.81 1036
5401.51 985
5402.20 996
5402.89 975
5403.59 1009
5404.28 1000
5404.97 1074
5405.67 1081
5406.36 992
5407.06 982
5407.75 990
5408.44 1033
5409.14 1109
5409.83 1096
5410.53 1046
5411.22 977
5411.91 966
5412.61 1017
5413.30 1005
5414.00 969
5414.69 1020
5415.38 991
5416.08 993
5416.77 943
5417.47 1017
5418.16 916
5418.86 916
5419.55 960
5420.25 921
5420.94 989
5421.64 1045
5422.33 1114
5423.03 1095
5423.72 1008
5424.41 977
5425.11 986
5425.80 1013
5426.50 1121
5427.19 1042
5427.89 1084
5428.59 1003
5429.28 1068
5429.98 1000
5430.67 977
5431.37 1048
5432.06 974
5432.76 885
5433.45 905
5434.15 1042
5434.84 1018
5435.54 947
5436.23 907
5436.93 984
5437.63 1076
5438.32 1053
5439.02 1088
5439.71 1134
5440.41 1055
5441.11 1065
5441.80 1089
5442.50 1022
5443.19 1072
5443.89 1073
5444.59 1136
5445.28 1170
5445.98 1125
5446.68 1161
5447.37 1114
5448.07 1151
5448.76 1182
5449.46 1316
5450.16 1363
5450.85 1301
5451.55 1480
5452.25 1446
5452.94 1518
5453.64 1695
5454.34 1608
5455.03 1549
5455.73 1439
5456.43 1381
5457.13 1332
5457.82 1317
5458.52 1191
5459.22 1178
5459.91 1070
5460.61 1093
5461.31 1133
5462.01 1109
5462.70 1156
5463.40 1097
5464.10 1094
5464.80 1170
5465.49 1213
5466.19 1265
5466.89 1264
5467.59 1360
5468.28 1354
5468.98 1305
5469.68 1399
5470.38 1312
5471.07 1322
5471.77 1280
5472.47 1254
5473.17 1238
5473.87 1260
5474.56 1213
5475.26 1280
5475.96 1247
5476.66 1177
5477.36 1407
5478.06 1380
5478.75 1381
5479.45 1514
5480.15 1521
5480.85 1454
5481.55 1542
5482.25 1571
5482.95 1669
5483.64 1701
5484.34 1880
5485.04 1968
5485.74 2090
5486.44 1926
5487.14 1936
5487.84 1690
5488.54 1656
5489.23 1558
5489.93 1542
5490.63 1506
5491.33 1404
5492.03 1388
5492.73 1328
5493.43 1429
5494.13 1428
5494.83 1464
5495.53 1506
5496.23 1467
5496.93 1533
5497.63 1603
5498.33 1706
5499.03 1709
5499.73 1672
5500.43 1802
5501.13 1862
5501.83 1980
5502.53 2131
5503.23 2420
5503.93 2822
5504.63 3168
5505.33 3289
5506.03 3181
5506.73 3159
5507.43 2895
5508.13 2472
5508.83 2459
5509.53 2148
5510.23 1835
5510.93 1868
5511.63 1647
5512.33 1548
5513.03 1540
5513.73 1582
5514.43 1437
5515.13 1576
5515.83 1646
5516.53 1524
5517.23 1516
5517.93 1580
5518.64 1562
5519.34 1490
5520.04 1533
5520.74 1620
5521.44 1494
5522.14 1344
5522.84 1264
5523.54 1327
5524.24 1419
5524.95 1500
5525.65 1361
5526.35 1297
5527.05 1250
5527.75 1355
5528.45 1290
5529.15 1212
5529.86 1105
5530.56 1181
5531.26 1151
5531.96 1153
5532.66 1219
5533.36 1193
5534.07 1079
5534.77 1052
5535.47 1058
5536.17 1056
5536.87 957
5537.58 1116
5538.28 997
5538.98 984
5539.68 1148
5540.39 1081
5541.09 1008
5541.79 963
5542.49 1115
5543.20 1021
5543.90 1043
5544.60 1024
5545.30 1050
5546.01 986
5546.71 944
5547.41 1035
5548.11 1097
5548.82 1135
5549.52 1173
5550.22 1124
5550.93 1204
5551.63 1328
5552.33 1220
5553.03 1128
5553.74 1173
5554.44 1137
5555.14 1124
5555.85 1066
5556.55 1105
5557.25 962
5557.96 1018
5558.66 1051
5559.36 946
5560.07 1014
5560.77 996
5561.48 976
5562.18 977
5562.88 933
5563.59 861
5564.29 962
5564.99 990
5565.70 903
5566.40 875
5567.11 950
5567.81 970
5568.51 1003
5569.22 1019
5569.92 1035
5570.63 1010
5571.33 983
5572.04 1066
5572.74 1095
5573.44 1026
5574.15 964
5574.85 996
5575.56 935
5576.26 1006
5576.97 1034
5577.67 1111
5578.38 1130
5579.08 1134
5579.79 1102
5580.49 1031
5581.20 1144
5581.90 1033
5582.61 955
5583.31 940
5584.02 1034
5584.72 1035
5585.43 1046
5586.13 975
5586.84 1034
5587.54 1016
5588.25 947
5588.95 963
5589.66 957
5590.36 883
5591.07 860
5591.77 1046
5592.48 980
5593.19 970
5593.89 936
5594.60 950
5595.30 907
5596.01 837
5596.71 906
5597.42 869
5598.13 880
5598.83 941
5599.54 931
5600.24 996
5600.95 946
5601.66 995
5602.36 947
5603.07 831
5603.78 887
5604.48 890
5605.19 975
5605.89 1028
5606.60 996
5607.31 945
5608.01 828
5608.72 814
5609.43 839
5610.13 897
5610.84 808
5611.55 817
5612.25 839
5612.96 828
5613.67 870
5614.38 876
5615.08 884
5615.79 882
5616.50 950
5617.20 885
5617.91 895
5618.62 921
5619.33 933
5620.03 925
5620.74 926
5621.45 896
5622.15 926
5622.86 973
5623.57 1045
5624.28 895
5624.99 903
5625.69 934
5626.40 948
5627.11 916
5627.82 898
5628.52 935
5629.23 937
5629.94 861
5630.65 729
5631.36 856
5632.06 923
5632.77 944
5633.48 965
5634.19 957
5634.90 956
5635.61 1044
5636.31 991
5637.02 1077
5637.73 1046
5638.44 1053
5639.15 974
5639.86 975
5640.56 971
5641.27 1016
5641.98 967
5642.69 1057
5643.40 1095
5644.11 888
5644.82 1053
5645.53 1102
5646.24 1062
5646.94 1009
5647.65 1006
5648.36 1053
5649.07 1036
5649.78 949
5650.49 984
5651.20 964
5651.91 947
5652.62 925
5653.33 953
5654.04 984
5654.75 958
5655.46 1049
5656.17 1040
5656.88 1007
5657.59 1064
5658.30 1016
5659.01 1021
5659.71 1016
5660.42 1052
5661.13 1148
5661.84 1079
5662.55 1126
5663.26 1173
5663.97 1050
5664.69 1138
5665.40 1174
5666.11 1228
5666.82 1111
5667.53 1031
5668.24 1063
5668.95 958
5669.66 988
5670.37 935
5671.08 1015
5671.79 1096
5672.50 1104
5673.21 1232
5673.92 1295
5674.63 1411
5675.34 1343
5676.05 1360
5676.76 1270
5677.48 1440
5678.19 1472
5678.90 1129
5679.61 1186
5680.32 1154
5681.03 1060
5681.74 1058
5682.45 1031
5683.16 979
5683.88 1056
5684.59 1115
5685.30 1095
5686.01 1153
5686.72 1115
5687.43 1060
5688.15 1053
5688.86 1116
5689.57 1111
5690.28 1093
5690.99 1007
5691.70 1086
5692.42 1031
5693.13 1007
5693.84 1039
5694.55 1053
5695.26 1054
5695.98 943
5696.69 998
5697.40 981
5698.11 1046
5698.82 991
5699.54 984
5700.25 999
5700.96 885
5701.67 827
5702.39 918
5703.10 877
5703.81 871
5704.52 897
5705.24 877
5705.95 836
5706.66 943
5707.38 984
5708.09 983
5708.80 888
5709.51 843
5710.23 872
5710.94 814
5711.65 920
5712.37 955
5713.08 890
5713.79 871
5714.51 942
5715.22 949
5715.93 909
5716.65 870
5717.36 863
5718.07 891
5718.79 818
5719.50 927
5720.21 866
5720.93 826
5721.64 938
5722.36 905
5723.07 910
5723.78 888
5724.50 840
5725.21 838
5725.92 865
5726.64 936
5727.35 1021
5728.07 1020
5728.78 949
5729.50 926
5730.21 970
5730.92 1198
5731.64 1349
5732.35 1202
5733.07 1336
5733.78 1300
5734.50 1251
5735.21 1251
5735.93 1262
5736.64 1200
5737.35 1144
5738.07 1086
5738.78 1076
5739.50 1204
5740.21 1102
5740.93 1091
5741.64 1068
5742.36 976
5743.07 998
5743.79 996
5744.50 963
5745.22 1044
5745.93 1048
5746.65 1007
5747.37 1040
5748.08 1014
5748.80 920
5749.51 964
5750.23 1032
5750.94 1062
5751.66 1059
5752.37 1070
5753.09 1030
5753.81 1076
5754.52 1105
5755.24 1162
5755.95 1075
5756.67 1300
5757.38 1481
5758.10 1526
5758.82 1569
5759.53 1544
5760.25 1604
5760.96 1602
5761.68 1549
5762.40 1433
5763.11 1412
5763.83 1297
5764.55 1201
5765.26 1277
5765.98 1149
5766.70 1071
5767.41 1127
5768.13 1204
5768.85 1322
5769.56 1144
5770.28 1083
5771.00 1103
5771.71 1130
5772.43 1058
5773.15 1139
5773.86 1164
5774.58 1176
5775.30 1106
5776.01 1111
5776.73 1172
5777.45 1160
5778.17 1141
5778.88 1296
5779.60 1258
5780.32 1165
5781.04 1243
5781.75 1256
5782.47 1229
5783.19 1322
5783.91 1298
5784.62 1245
5785.34 1383
5786.06 1354
5786.78 1371
5787.49 1319
5788.21 1402
5788.93 1291
5789.65 1340
5790.37 1313
5791.08 1428
5791.80 1420
5792.52 1538
5793.24 1466
5793.96 1550
5794.68 1663
5795.39 1630
5796.11 1714
5796.83 1743
5797.55 1804
5798.27 1848
5798.99 1881
5799.70 2038
5800.42 2296
5801.14 2532
5801.86 2911
5802.58 3562
5803.30 4042
5804.02 5102
5804.74 5975
5805.45 6511
5806.17 6580
5806.89 6198
5807.61 5604
5808.33 4692
5809.05 3955
5809.77 3486
5810.49 2973
5811.21 2611
5811.93 2419
5812.65 2151
5813.37 2099
5814.09 2123
5814.81 2178
5815.52 2187
5816.24 2017
5816.96 2138
5817.68 2184
5818.40 1959
5819.12 1871
5819.84 1990
5820.56 1986
5821.28 1986
5822.00 2000
5822.72 2011
5823.44 1818
5824.16 1826
5824.88 1850
5825.60 1728
5826.32 1760
5827.04 1619
5827.76 1551
5828.48 1634
5829.21 1640
5829.93 1666
5830.65 1436
5831.37 1514
5832.09 1344
5832.81 1354
5833.53 1215
5834.25 1284
5834.97 1243
5835.69 1306
5836.41 1456
5837.13 1401
5837.85 1297
5838.57 1284
5839.30 1247
5840.02 1217
5840.74 1228
5841.46 1240
5842.18 1249
5842.90 1307
5843.62 1296
5844.34 1237
5845.07 1264
5845.79 1246
5846.51 1136
5847.23 1149
5847.95 1161
5848.67 1167
5849.39 1212
5850.12 1115
5850.84 1168
5851.56 1156
5852.28 1134
5853.00 1129
5853.73 1189
5854.45 1230
5855.17 1117
5855.89 1234
5856.61 1274
5857.34 1179
5858.06 1207
5858.78 1164
5859.50 1177
5860.23 1173
5860.95 1138
5861.67 1149
5862.39 1186
5863.11 1209
5863.84 1095
5864.56 1169
5865.28 1216
5866.01 1027
5866.73 1067
5867.45 1060
5868.17 1078
5868.90 1154
5869.62 1191
5870.34 1193
5871.07 1034
5871.79 1003
5872.51 927
5873.23 1022
5873.96 1026
5874.68 1149
5875.40 1140
5876.13 1137
5876.85 1158
5877.57 1246
5878.30 1129
5879.02 1143
5879.74 1119
5880.47 1052
5881.19 1177
5881.92 1137
5882.64 1149
5883.36 1072
5884.09 1100
5884.81 1092
5885.53 1145
5886.26 1111
5886.98 1112
5887.71 1053
5888.43 1071
5889.15 1104
5889.88 1188
5890.60 1156
5891.33 1122
5892.05 1093
5892.78 1053
5893.50 1080
5894.23 1017
5894.95 988
5895.67 978
5896.40 986
5897.12 993
5897.85 1010
5898.57 1013
5899.30 1008
5900.02 965
5900.75 1023
5901.47 1025
5902.20 945
5902.92 1002
5903.65 978
5904.37 1107
5905.10 1035
5905.82 934
5906.55 1044
5907.27 1002
5908.00 984
5908.72 1085
5909.45 1075
5910.17 987
5910.90 919
5911.62 989
5912.35 986
5913.08 986
5913.80 997
5914.53 981
5915.25 1029
5915.98 1080
5916.70 1017
5917.43 1070
5918.16 1076
5918.88 977
5919.61 1024
5920.33 1168
5921.06 1054
5921.79 1169
5922.51 1059
5923.24 961
5923.97 1052
5924.69 1147
5925.42 1174
5926.14 1147
5926.87 1130
5927.60 1047
5928.32 1140
5929.05 1123
5929.78 1112
5930.50 1155
5931.23 1145
5931.96 1145
5932.68 1181
5933.41 1136
5934.14 1168
5934.86 1190
5935.59 1162
5936.32 1156
5937.05 1249
5937.77 1221
5938.50 1239
5939.23 1237
5939.95 1284
5940.68 1292
5941.41 1449
5942.14 1421
5942.86 1387
5943.59 1569
5944.32 1575
5945.05 1450
5945.77 1377
5946.50 1429
5947.23 1431
5947.96 1483
5948.68 1484
5949.41 1565
5950.14 1547
5950.87 1548
5951.60 1531
5952.32 1664
5953.05 1661
5953.78 1655
5954.51 1736
5955.24 1784
5955.96 1900
5956.69 2012
5957.42 2013
5958.15 2042
5958.88 1965
5959.61 2086
5960.33 2055
5961.06 1950
5961.79 1928
5962.52 2009
5963.25 1991
5963.98 1932
5964.71 1855
5965.44 1863
5966.16 1964
5966.89 1963
5967.62 2283
5968.35 2272
5969.08 2400
5969.81 2730
5970.54 3097
5971.27 3057
5972.00 3140
5972.73 2990
5973.46 3143
5974.18 3194
5974.91 2810
5975.64 2807
5976.37 2794
5977.10 2583
5977.83 2477
5978.56 2477
5979.29 2454
5980.02 2489
5980.75 2439
5981.48 2474
5982.21 2663
5982.94 2495
5983.67 2627
5984.40 2625
5985.13 2848
5985.86 2933
5986.59 2911
5987.32 2941
5988.05 2941
5988.78 2893
5989.51 3081
5990.24 2973
5990.97 2956
5991.70 2994
5992.43 2967
5993.16 2876
5993.89 2952
5994.62 2925
5995.35 2997
5996.09 2959
5996.82 3100
5997.55 3125
5998.28 3253
5999.01 3186
5999.74 3267
6000.47 3290
6001.20 3310
6001.93 3473
6002.66 3487
6003.39 3677
6004.13 3562
6004.86 3507
6005.59 3436
6006.32 3350
6007.05 3356
6007.78 3270
6008.51 3318
6009.25 3166
6009.98 3170
6010.71 3304
6011.44 3466
6012.17 3764
6012.90 4033
6013.64 4838
6014.37 5591
6015.10 6659
6015.83 7596
6016.56 8892
6017.29 9894
6018.03 10538
6018.76 10811
6019.49 10882
6020.22 10907
6020.96 10139
6021.69 9402
6022.42 8152
6023.15 6930
6023.88 5859
6024.62 5003
6025.35 4354
6026.08 3755
6026.81 3293
6027.55 2975
6028.28 2636
6029.01 2597
6029.75 2587
6030.48 2462
6031.21 2504
6031.94 2342
6032.68 2283
6033.41 2219
6034.14 2205
6034.88 2089
6035.61 2233
6036.34 1957
6037.07 1906
6037.81 1894
6038.54 2058
6039.27 2079
6040.01 1953
6040.74 1944
6041.47 2148
6042.21 2170
6042.94 2234
6043.68 2211
6044.41 2326
6045.14 2256
6045.88 2242
6046.61 2395
6047.34 2321
6048.08 2368
6048.81 2455
6049.55 2313
6050.28 2349
6051.01 2499
6051.75 2540
6052.48 2447
6053.22 2700
6053.95 2786
6054.68 2939
6055.42 3070
6056.15 3291
6056.89 3302
6057.62 3570
6058.36 3735
6059.09 3739
6059.83 3575
6060.56 3240
6061.29 2849
6062.03 2730
6062.76 2684
6063.50 2666
6064.23 2612
6064.97 2528
6065.70 2616
6066.44 2465
6067.17 2345
6067.91 2328
6068.64 2367
6069.38 2359
6070.11 2255
6070.85 2198
6071.58 2301
6072.32 2271
6073.06 2211
6073.79 2223
6074.53 2127
6075.26 1963
6076.00 2124
6076.73 2078
6077.47 1990
6078.20 1923
6078.94 1967
6079.68 1921
6080.41 1932
6081.15 1943
6081.88 1892
6082.62 1823
6083.35 1830
6084.09 1889
6084.83 1953
6085.56 1729
6086.30 1778
6087.04 1854
6087.77 1825
6088.51 1700
6089.24 1734
6089.98 1691
6090.72 1686
6091.45 1698
6092.19 1713
6092.93 1634
6093.66 1669
6094.40 1801
6095.14 1780
6095.87 1631
6096.61 1682
6097.35 1659
6098.08 1636
6098.82 1711
6099.56 1622
6100.29 1657
6101.03 1747
6101.77 1847
6102.51 1542
6103.24 1546
6103.98 1690
6104.72 1575
6105.46 1625
6106.19 1574
6106.93 1542
6107.67 1539
6108.41 1498
6109.14 1495
6109.88 1506
6110.62 1470
6111.36 1582
6112.09 1631
6112.83 1523
6113.57 1638
6114.31 1575
6115.04 1573
6115.78 1514
6116.52 1533
6117.26 1621
6118.00 1693
6118.73 1724
6119.47 1726
6120.21 1756
6120.95 1650
6121.69 1694
6122.43 1656
6123.16 1704
6123.90 1587
6124.64 1652
6125.38 1690
6126.12 1695
6126.86 1676
6127.60 1694
6128.33 1807
6129.07 1810
6129.81 1730
6130.55 1777
6131.29 1798
6132.03 1772
6132.77 1766
6133.51 1842
6134.25 1882
6134.98 1860
6135.72 1699
6136.46 1782
6137.20 1704
6137.94 1623
6138.68 1757
6139.42 1780
6140.16 1868
6140.90 1865
6141.64 1820
6142.38 1908
6143.12 1898
6143.86 1898
6144.60 1920
6145.34 1862
6146.08 1988
6146.82 1944
6147.56 1969
6148.30 1873
6149.04 1872
6149.78 1740
6150.52 1734
6151.26 1696
6152.00 1693
6152.74 1740
6153.48 1752
6154.22 1863
6154.96 1872
6155.70 1985
6156.44 1856
6157.18 1875
6157.92 1933
6158.66 1904
6159.40 1920
6160.14 2155
6160.88 2099
6161.62 2110
6162.36 2101
6163.10 2157
6163.85 1987
6164.59 1997
6165.33 2106
6166.07 2074
6166.81 2212
6167.55 2362
6168.29 2424
6169.03 2652
6169.77 2865
6170.51 2966
6171.26 3108
6172.00 3270
6172.74 3324
6173.48 3299
6174.22 3288
6174.96 3272
6175.70 3143
6176.45 2959
6177.19 2787
6177.93 2787
6178.67 2744
6179.41 2711
6180.16 2594
6180.90 2635
6181.64 2605
6182.38 2625
6183.12 2815
6183.87 2870
6184.61 2730
6185.35 2837
6186.09 2854
6186.83 2911
6187.58 3005
6188.32 2859
6189.06 2965
6189.80 3009
6190.55 3083
6191.29 3107
6192.03 3146
6192.77 3316
6193.52 3365
6194.26 3312
6195.00 3572
6195.74 3510
6196.49 3631
6197.23 3786
6197.97 4097
6198.72 4084
6199.46 4192
6200.20 4023
6200.94 4193
6201.69 4118
6202.43 3961
6203.17 3910
6203.92 3981
6204.66 3900
6205.40 3713
6206.15 3915
6206.89 4181
6207.63 4506
6208.38 5065
6209.12 5951
6209.87 7279
6210.61 8806
6211.35 11404
6212.10 14324
6212.84 16345
6213.58 19041
6214.33 21067
6215.07 21510
6215.82 21666
6216.56 20738
6217.30 18644
6218.05 16238
6218.79 13630
6219.54 11062
6220.28 9011
6221.02 7539
6221.77 6230
6222.51 5121
6223.26 4414
6224.00 4015
6224.75 3646
6225.49 3708
6226.24 3563
6226.98 3300
6227.73 3535
6228.47 3451
6229.21 3344
6229.96 3283
6230.70 3196
6231.45 3076
6232.19 3029
6232.94 2764
6233.68 2575
6234.43 2328
6235.17 2220
6235.92 2070
6236.67 1982
6237.41 1855
6238.16 1885
6238.90 2055
6239.65 2148
6240.39 2117
6241.14 2172
6241.88 2262
6242.63 2237
6243.37 2244
6244.12 2279
6244.87 2233
6245.61 2329
6246.36 2306
6247.10 2356
6247.85 2417
6248.59 2556
6249.34 2720
6250.09 2802
6250.83 3199
6251.58 3365
6252.33 3787
6253.07 4170
6253.82 4132
6254.56 4083
6255.31 3959
6256.06 3829
6256.80 3644
6257.55 3444
6258.30 3043
6259.04 2892
6259.79 2898
6260.54 2851
6261.28 2794
6262.03 2736
6262.78 2597
6263.52 2539
6264.27 2688
6265.02 2670
6265.76 2646
6266.51 2578
6267.26 2586
6268.01 2671
6268.75 2564
6269.50 2505
6270.25 2670
6270.99 2709
6271.74 2627
6272.49 2709
6273.24 2727
6273.98 2790
6274.73 2853
6275.48 3004
6276.23 2977
6276.97 2877
6277.72 2817
6278.47 2957
6279.22 2884
6279.96 2958
6280.71 3003
6281.46 3187
6282.21 3400
6282.96 3325
6283.70 3235
6284.45 3126
6285.20 3129
6285.95 3089
6286.70 2888
6287.45 2733
6288.19 2588
6288.94 2546
6289.69 2490
6290.44 2607
6291.19 2662
6291.94 2731
6292.68 2656
6293.43 2680
6294.18 2832
6294.93 2869
6295.68 2583
6296.43 2569
6297.18 2390
6297.93 2294
6298.67 2197
6299.42 2071
6300.17 2086
6300.92 2150
6301.67 2049
6302.42 2167
6303.17 2046
6303.92 2109
6304.67 2241
6305.42 2116
6306.17 2131
6306.92 2190
6307.67 2216
6308.41 2248
6309.16 2264
6309.91 2240
6310.66 2193
6311.41 2109
6312.16 2231
6312.91 2136
6313.66 2125
6314.41 2088
6315.16 2118
6315.91 2081
6316.66 2208
6317.41 2109
6318.16 2038
6318.91 1955
6319.66 1961
6320.41 2047
6321.16 2118
6321.91 2075
6322.66 2106
6323.41 2166
6324.16 1950
6324.92 1998
6325.67 1992
6326.42 1933
6327.17 1914
6327.92 1829
6328.67 1853
6329.42 1814
6330.17 1862
6330.92 1848
6331.67 1794
6332.42 1872
6333.17 1986
6333.92 2081
6334.68 1865
6335.43 1838
6336.18 1778
6336.93 1782
6337.68 1699
6338.43 1534
6339.18 1492
6339.93 1556
6340.69 1544
6341.44 1455
6342.19 1624
6342.94 1707
6343.69 1722
6344.44 1663
6345.20 1690
6345.95 1618
6346.70 1674
6347.45 1653
6348.20 1568
6348.95 1586
6349.71 1632
6350.46 1625
6351.21 1614
6351.96 1660
6352.71 1704
6353.47 1777
6354.22 1728
6354.97 1821
6355.72 1797
6356.48 1923
6357.23 2045
6357.98 2280
6358.73 2326
6359.49 2182
6360.24 2093
6360.99 2051
6361.74 1943
6362.50 1862
6363.25 1843
6364.00 1810
6364.76 1775
6365.51 1753
6366.26 1622
6367.01 1592
6367.77 1660
6368.52 1674
6369.27 1634
6370.03 1729
6370.78 1514
6371.53 1606
6372.29 1661
6373.04 1733
6373.79 1631
6374.55 1702
6375.30 1665
6376.05 1626
6376.81 1514
6377.56 1587
6378.31 1479
6379.07 1557
6379.82 1566
6380.58 1484
6381.33 1537
6382.08 1560
6382.84 1558
6383.59 1547
6384.35 1584
6385.10 1656
6385.85 1601
6386.61 1707
6387.36 1548
6388.12 1418
6388.87 1532
6389.62 1543
6390.38 1555
6391.13 1478
6391.89 1352
6392.64 1451
6393.40 1661
6394.15 1661
6394.91 1718
6395.66 1695
6396.42 1532
6397.17 1495
6397.93 1504
6398.68 1424
6399.44 1437
6400.19 1378
6400.95 1403
6401.70 1374
6402.46 1299
6403.21 1322
6403.97 1327
6404.72 1324
6405.48 1398
6406.23 1281
6406.99 1273
6407.74 1366
6408.50 1344
6409.25 1221
6410.01 1199
6410.76 1296
6411.52 1334
6412.28 1274
6413.03 1302
6413.79 1332
6414.54 1342
6415.30 1348
6416.05 1435
6416.81 1430
6417.57 1391
6418.32 1417
6419.08 1345
6419.83 1220
6420.59 1232
6421.35 1316
6422.10 1299
6422.86 1249
6423.62 1215
6424.37 1208
6425.13 1309
6425.89 1252
6426.64 1220
6427.40 1238
6428.15 1191
6428.91 1197
6429.67 1285
6430.42 1268
6431.18 1281
6431.94 1260
6432.70 1275
6433.45 1283
6434.21 1212
6434.97 1235
6435.72 1223
6436.48 1153
6437.24 1210
6437.99 1299
6438.75 1252
6439.51 1234
6440.27 1224
6441.02 1285
6441.78 1215
6442.54 1236
6443.30 1327
6444.05 1342
6444.81 1328
6445.57 1245
6446.33 1278
6447.08 1340
6447.84 1361
6448.60 1313
6449.36 1370
6450.12 1289
6450.87 1300
6451.63 1285
6452.39 1261
6453.15 1233
6453.91 1307
6454.66 1361
6455.42 1324
6456.18 1303
6456.94 1255
6457.70 1316
6458.46 1306
6459.21 1370
6459.97 1347
6460.73 1275
6461.49 1295
6462.25 1496
6463.01 1422
6463.77 1380
6464.52 1394
6465.28 1410
6466.04 1399
6466.80 1367
6467.56 1380
6468.32 1367
6469.08 1431
6469.84 1395
6470.60 1400
6471.36 1494
6472.11 1396
6472.87 1492
6473.63 1303
6474.39 1339
6475.15 1447
6475.91 1528
6476.67 1514
6477.43 1588
6478.19 1571
6478.95 1558
6479.71 1649
6480.47 1644
6481.23 1703
6481.99 1657
6482.75 1754
6483.51 1761
6484.27 1701
6485.03 1659
6485.79 1712
6486.55 1700
6487.31 1807
6488.07 1856
6488.83 1922
6489.59 1872
6490.35 1868
6491.11 1842
6491.87 1935
6492.63 1783
6493.39 1997
6494.15 2039
6494.91 1977
6495.67 1978
6496.43 2117
6497.19 2257
6497.95 2509
6498.71 2566
6499.48 2570
6500.24 2556
6501.00 2692
6501.76 2699
6502.52 2595
6503.28 2620
6504.04 2583
6504.80 2542
6505.56 2481
6506.32 2510
6507.09 2514
6507.85 2554
6508.61 2609
6509.37 2600
6510.13 2636
6510.89 2827
6511.65 3066
6512.42 3034
6513.18 3059
6513.94 3131
6514.70 3091
6515.46 3259
6516.22 3207
6516.99 3195
6517.75 3312
6518.51 3106
6519.27 3092
6520.03 3005
6520.80 3064
6521.56 3187
6522.32 3177
6523.08 3329
6523.84 3421
6524.61 3509
6525.37 3626
6526.13 3795
6526.89 3929
6527.66 4150
6528.42 4283
6529.18 4559
6529.94 4811
6530.71 5311
6531.47 5656
6532.23 5904
6533.00 6219
6533.76 6296
6534.52 6333
6535.28 6088
6536.05 6343
6536.81 6477
6537.57 7053
6538.34 8194
6539.10 9759
6539.86 11696
6540.63 13490
6541.39 14891
6542.15 16025
6542.92 16167
6543.68 15533
6544.44 14051
6545.21 12232
6545.97 10651
6546.73 8679
6547.50 7139
6548.26 5637
6549.02 4637
6549.79 4129
6550.55 3619
6551.31 3501
6552.08 3140
6552.84 2824
6553.61 2847
6554.37 2750
6555.13 2718
6555.90 2552
6556.66 2647
6557.43 2729
6558.19 2660
6558.96 2533
6559.72 2432
6560.48 2249
6561.25 2247
6562.01 2247
6562.78 2136
6563.54 2254
6564.31 2070
6565.07 2265
6565.84 2320
6566.60 2211
6567.37 2443
6568.13 2619
6568.90 2686
6569.66 2586
6570.43 2725
6571.19 2651
6571.96 2654
6572.72 2719
6573.49 2602
6574.25 2663
6575.02 2724
6575.78 2660
6576.55 2703
6577.31 2776
6578.08 2777
6578.84 2794
6579.61 2894
6580.37 3064
6581.14 3101
6581.91 3279
6582.67 3214
6583.44 3407
6584.20 3264
6584.97 3433
6585.73 3401
6586.50 3339
6587.27 3480
6588.03 3326
6588.80 3354
6589.56 3372
6590.33 3270
6591.10 3177
6591.86 3146
6592.63 3258
6593.39 3298
6594.16 3249
6594.93 3415
6595.69 3659
6596.46 3887
6597.23 4225
6597.99 4535
6598.76 5051
6599.53 5448
6600.29 5603
6601.06 5566
6601.83 5517
6602.59 5054
6603.36 4592
6604.13 4383
6604.89 4155
6605.66 3766
6606.43 3318
6607.20 3107
6607.96 2921
6608.73 2796
6609.50 2646
6610.26 2682
6611.03 2655
6611.80 2618
6612.57 2567
6613.33 2596
6614.10 2437
6614.87 2371
6615.64 2384
6616.40 2243
6617.17 2289
6617.94 2205
6618.71 2171
6619.48 2147
6620.24 2196
6621.01 2211
6621.78 2075
6622.55 2194
6623.32 2108
6624.08 2159
6624.85 2242
6625.62 2257
6626.39 2132
6627.16 2105
6627.92 2032
6628.69 2205
6629.46 2075
6630.23 2032
6631.00 2011
6631.77 2042
6632.54 1968
6633.30 2012
6634.07 1986
6634.84 2090
6635.61 2284
6636.38 2504
6637.15 2625
6637.92 2880
6638.69 3208
6639.45 3449
6640.22 3345
6640.99 3473
6641.76 3434
6642.53 3287
6643.30 2968
6644.07 2739
6644.84 2500
6645.61 2410
6646.38 2267
6647.15 2060
6647.92 1938
6648.69 2028
6649.46 2015
6650.22 1905
6650.99 1844
6651.76 1915
6652.53 1936
6653.30 2061
6654.07 2026
6654.84 2116
6655.61 2191
6656.38 2217
6657.15 2074
6657.92 2095
6658.69 2084
6659.46 2162
6660.23 2127
6661.00 2029
6661.77 2085
6662.54 1985
6663.31 1945
6664.09 1895
6664.86 1767
6665.63 1697
6666.40 1692
6667.17 1657
6667.94 1778
6668.71 1770
6669.48 1801
6670.25 1767
6671.02 1747
6671.79 1826
6672.56 1774
6673.33 1785
6674.10 1797
6674.88 1963
6675.65 1981
6676.42 1875
6677.19 1891
6677.96 1940
6678.73 1885
6679.50 1716
6680.27 1849
6681.05 1914
6681.82 1859
6682.59 1969
6683.36 1907
6684.13 1936
6684.90 1938
6685.67 1947
6686.45 1988
6687.22 2100
6687.99 2303
6688.76 2339
6689.53 2477
6690.31 2594
6691.08 2666
6691.85 2676
6692.62 2543
6693.39 2319
6694.17 2180
6694.94 2094
6695.71 1992
6696.48 1897
6697.25 1826
6698.03 1837
6698.80 1659
6699.57 1768
6700.34 1739
6701.12 1702
6701.89 1724
6702.66 1694
6703.43 1706
6704.21 1669
6704.98 1621
6705.75 1770
6706.53 1771
6707.30 1678
6708.07 1731
6708.84 1681
6709.62 1718
6710.39 1618
6711.16 1717
6711.94 1647
6712.71 1571
6713.48 1647
6714.26 1730
6715.03 1685
6715.80 1618
6716.58 1617
6717.35 1697
6718.12 1699
6718.90 1639
6719.67 1682
6720.45 1546
6721.22 1536
6721.99 1556
6722.77 1551
6723.54 1547
6724.31 1425
6725.09 1606
6725.86 1573
6726.64 1450
6727.41 1412
6728.18 1500
6728.96 1640
6729.73 1504
6730.51 1526
6731.28 1434
6732.06 1436
6732.83 1432
6733.60 1418
6734.38 1482
6735.15 1457
6735.93 1529
6736.70 1497
6737.48 1408
6738.25 1430
6739.03 1510
6739.80 1534
6740.58 1550
6741.35 1589
6742.13 1573
6742.90 1646
6743.68 1671
6744.45 1491
6745.23 1533
6746.00 1604
6746.78 1684
6747.55 1682
6748.33 1823
6749.10 1701
6749.88 1604
6750.65 1842
6751.43 1735
6752.20 1812
6752.98 1830
6753.75 1760
6754.53 2046
6755.31 2207
6756.08 2286
6756.86 2450
6757.63 2463
6758.41 2622
6759.19 2533
6759.96 2486
6760.74 2561
6761.51 2112
6762.29 2072
6763.07 1971
6763.84 1737
6764.62 1792
6765.39 1599
6766.17 1601
6766.95 1633
6767.72 1553
6768.50 1638
6769.28 1630
6770.05 1520
6770.83 1569
6771.61 1592
6772.38 1622
6773.16 1649
6773.94 1643
6774.71 1647
6775.49 1549
6776.27 1522
6777.04 1470
6777.82 1454
6778.60 1508
6779.37 1489
6780.15 1441
6780.93 1403
6781.71 1490
6782.48 1512
6783.26 1559
6784.04 1659
6784.81 1556
6785.59 1536
6786.37 1618
6787.15 1529
6787.92 1479
6788.70 1536
6789.48 1420
6790.26 1472
6791.04 1438
6791.81 1365
6792.59 1430
6793.37 1405
6794.15 1351
6794.92 1338
6795.70 1490
6796.48 1423
6797.26 1405
6798.04 1417
6798.81 1347
6799.59 1341
6800.37 1382
6801.15 1526
6801.93 1455
6802.71 1415
6803.48 1493
6804.26 1357
6805.04 1604
6805.82 1570
6806.60 1635
6807.38 1588
6808.16 1562
6808.94 1635
6809.71 1721
6810.49 1787
6811.27 1650
6812.05 1537
6812.83 1601
6813.61 1512
6814.39 1566
6815.17 1505
6815.95 1391
6816.73 1472
6817.50 1480
6818.28 1470
6819.06 1425
6819.84 1398
6820.62 1457
6821.40 1375
6822.18 1429
6822.96 1353
6823.74 1414
6824.52 1428
6825.30 1576
6826.08 1484
6826.86 1368
6827.64 1523
6828.42 1597
6829.20 1598
6829.98 1532
6830.76 1520
6831.54 1584
6832.32 1438
6833.10 1521
6833.88 1454
6834.66 1408
6835.44 1489
6836.22 1528
6837.00 1527
6837.78 1479
6838.56 1443
6839.34 1418
6840.12 1522
6840.90 1557
6841.68 1534
6842.46 1453
6843.24 1418
6844.03 1406
6844.81 1472
6845.59 1373
6846.37 1395
6847.15 1441
6847.93 1362
6848.71 1357
6849.49 1444
6850.27 1559
6851.05 1579
6851.84 1750
6852.62 2143
6853.40 2481
6854.18 2956
6854.96 3410
6855.74 3823
6856.52 4169
6857.30 4362
6858.09 4159
6858.87 3927
6859.65 3566
6860.43 3101
6861.21 2601
6861.99 2240
6862.78 2139
6863.56 1917
6864.34 1907
6865.12 1699
6865.90 1709
6866.69 1611
6867.47 1597
6868.25 1562
6869.03 1570
6869.82 1569
6870.60 1622
6871.38 1684
6872.16 1616
6872.94 1744
6873.73 1795
6874.51 1731
6875.29 1663
6876.07 1530
6876.86 1567
6877.64 1662
6878.42 1658
6879.21 1632
6879.99 1516
6880.77 1538
6881.55 1698
6882.34 1627
6883.12 1711
6883.90 1678
6884.69 1814
6885.47 1845
6886.25 1856
6887.04 2010
6887.82 2008
6888.60 1924
6889.39 2082
6890.17 2346
6890.95 2707
6891.74 3064
6892.52 3534
6893.30 3643
6894.09 3620
6894.87 3621
6895.65 3689
6896.44 3317
6897.22 2884
6898.01 2571
6898.79 2445
6899.57 2116
6900.36 2066
6901.14 1978
6901.93 1989
6902.71 1982
6903.49 2076
6904.28 2094
6905.06 2039
6905.85 2187
6906.63 2069
6907.42 2104
6908.20 2025
6908.98 2087
6909.77 2088
6910.55 2047
6911.34 2042
6912.12 2060
6912.91 2005
6913.69 1999
6914.48 1991
6915.26 1811
6916.05 1793
6916.83 1670
6917.62 1766
6918.40 1880
6919.19 1763
6919.97 1809
6920.76 1851
6921.54 1798
6922.33 1828
6923.11 1856
6923.90 1811
6924.68 1913
6925.47 1875
6926.25 1800
6927.04 1784
6927.82 1821
6928.61 1843
6929.40 1965
6930.18 1859
6930.97 1932
6931.75 1928
6932.54 1892
6933.32 1997
6934.11 2011
6934.90 1987
6935.68 1983
6936.47 2221
6937.25 2308
6938.04 2413
6938.83 2579
6939.61 2663
6940.40 2440
6941.19 2498
6941.97 2298
6942.76 2198
6943.54 2182
6944.33 2319
6945.12 2239
6945.90 2297
6946.69 2380
6947.48 2514
6948.26 2525
6949.05 2580
6949.84 2612
6950.62 2753
6951.41 2467
6952.20 2600
6952.99 2799
6953.77 2910
6954.56 2827
6955.35 2763
6956.13 2760
6956.92 2729
6957.71 2638
6958.50 2642
6959.28 2566
6960.07 2585
6960.86 2726
6961.64 2730
6962.43 2839
6963.22 2905
6964.01 2788
6964.80 2874
6965.58 2929
6966.37 2728
6967.16 2810
6967.95 2793
6968.73 2860
6969.52 2871
6970.31 2701
6971.10 2847
6971.89 2962
6972.67 3107
6973.46 3158
6974.25 3107
6975.04 3214
6975.83 3257
6976.62 3285
6977.40 3330
6978.19 3296
6978.98 3399
6979.77 3203
6980.56 3290
6981.35 3537
6982.13 3571
6982.92 3580
6983.71 3839
6984.50 3895
6985.29 4073
6986.08 4406
6986.87 4975
6987.66 5844
6988.45 7068
6989.23 8501
6990.02 9611
6990.81 10737
6991.60 11192
6992.39 11198
6993.18 10875
6993.97 10136
6994.76 9346
6995.55 8154
6996.34 6969
6997.13 6243
6997.92 5304
6998.71 4863
6999.50 4610
7000.29 4517
7001.07 5129
7001.86 5766
7002.65 6599
7003.44 8061
7004.23 9390
7005.02 10152
7005.81 10650
7006.60 10624
7007.39 10144
7008.18 9365
7008.97 8238
7009.76 7046
7010.55 5931
7011.34 4928
7012.14 4424
7012.93 3820
7013.72 3308
7014.51 3181
7015.30 2987
7016.09 2934
7016.88 2858
7017.67 2931
7018.46 3245
7019.25 3244
7020.04 2981
7020.83 2919
7021.62 2899
7022.41 2654
7023.20 2442
7024.00 2413
7024.79 2310
7025.58 2336
7026.37 2226
7027.16 2171
7027.95 2277
7028.74 2298
7029.53 2212
7030.32 2168
7031.12 2292
7031.91 2461
7032.70 2445
7033.49 2390
7034.28 2319
7035.07 2347
7035.87 2252
7036.66 2142
7037.45 2112
7038.24 2164
7039.03 2086
7039.82 2188
7040.62 2010
7041.41 2326
7042.20 2311
7042.99 2226
7043.78 2303
7044.58 2255
7045.37 2263
7046.16 2320
7046.95 2369
7047.75 2320
7048.54 2256
7049.33 2329
7050.12 2373
7050.92 2337
7051.71 2372
7052.50 2548
7053.29 2661
7054.09 2739
7054.88 2943
7055.67 3041
7056.46 2973
7057.26 2867
7058.05 2648
7058.84 2506
7059.64 2329
7060.43 2354
7061.22 2223
7062.02 2163
7062.81 2175
7063.60 2141
7064.39 2116
7065.19 2128
7065.98 2090
7066.77 2117
7067.57 2079
7068.36 2210
7069.16 2097
7069.95 2138
7070.74 1971
7071.54 2037
7072.33 2071
7073.12 2102
7073.92 2103
7074.71 2042
7075.51 2125
7076.30 2192
7077.09 2115
7077.89 2097
7078.68 2119
7079.48 1951
7080.27 1832
7081.06 1950
7081.86 1969
7082.65 1897
7083.45 1891
7084.24 1816
7085.04 1915
7085.83 1902
7086.62 1875
7087.42 2066
7088.21 2091
7089.01 2101
7089.80 2232
7090.60 2356
7091.39 2633
7092.19 2979
7092.98 3220
7093.78 3321
7094.57 3171
7095.37 3218
7096.16 3037
7096.96 2969
7097.75 2556
7098.55 2257
7099.34 2034
7100.14 1960
7100.93 1786
7101.73 1714
7102.52 1631
7103.32 1516
7104.11 1515
7104.91 1494
7105.71 1532
7106.50 1391
7107.30 1406
7108.09 1415
7108.89 1403
7109.68 1439
7110.48 1291
7111.28 1353
7112.07 1337
7112.87 1261
7113.66 1259
7114.46 1346
7115.26 1305
7116.05 1233
7116.85 1285
7117.65 1240
7118.44 1271
7119.24 1374
7120.03 1386
7120.83 1327
7121.63 1395
7122.42 1306
7123.22 1314
7124.02 1336
7124.81 1309
7125.61 1290
7126.41 1280
7127.20 1396
7128.00 1279
7128.80 1200
7129.59 1253
7130.39 1271
7131.19 1181
7131.99 1277
7132.78 1282
7133.58 1351
7134.38 1417
7135.17 1482
7135.97 1434
7136.77 1370
7137.57 1319
7138.36 1354
7139.16 1421
7139.96 1284
7140.76 1187
7141.55 1239
7142.35 1301
7143.15 1270
7143.95 1296
7144.74 1343
7145.54 1275
7146.34 1236
7147.14 1476
7147.94 1395
7148.73 1387
7149.53 1389
7150.33 1441
7151.13 1478
7151.93 1442
7152.72 1398
7153.52 1295
7154.32 1348
7155.12 1295
7155.92 1223
7156.72 1182
7157.51 1248
7158.31 1251
7159.11 1268
7159.91 1235
7160.71 1298
7161.51 1440
7162.31 1306
7163.11 1332
7163.90 1340
7164.70 1266
7165.50 1344
7166.30 1304
7167.10 1227
7167.90 1247
7168.70 1158
7169.50 1141
7170.30 1140
7171.10 1161
7171.90 1150
7172.69 1201
7173.49 1170
7174.29 1177
7175.09 1172
7175.89 1203
7176.69 1242
7177.49 1291
7178.29 1177
7179.09 1199
7179.89 1111
7180.69 1204
7181.49 1240
7182.29 1158
7183.09 1140
7183.89 1164
7184.69 1193
7185.49 1353
7186.29 1466
7187.09 1421
7187.89 1485
7188.69 1486
7189.49 1508
7190.29 1493
7191.09 1380
7191.89 1349
7192.69 1449
7193.49 1335
7194.29 1318
7195.09 1221
7195.89 1235
7196.70 1163
7197.50 1105
7198.30 1130
7199.10 1125
7199.90 1148
7200.70 1096
7201.50 1074
7202.30 1093
7203.10 1046
7203.90 1015
7204.70 1104
7205.51 1162
7206.31 1169
7207.11 1121
7207.91 1157
7208.71 1140
7209.51 1108
7210.31 1085
7211.12 990
7211.92 1034
7212.72 1020
7213.52 1025
7214.32 1103
7215.12 1067
7215.92 986
7216.73 1056
7217.53 1141
7218.33 1160
7219.13 1162
7219.93 1101
7220.74 1113
7221.54 1106
7222.34 1206
7223.14 1129
7223.94 1087
7224.75 1113
7225.55 1061
7226.35 1070
7227.15 1121
7227.96 1163
7228.76 1081
7229.56 1106
7230.36 1060
7231.17 1068
7231.97 1116
7232.77 1125
7233.57 1071
7234.38 1111
7235.18 1088
7235.98 1045
7236.79 1106
7237.59 1135
7238.39 1097
7239.19 1128
7240.00 1110
7240.80 1161
7241.60 1216
7242.41 1220
7243.21 1209
7244.01 1224
7244.82 1347
7245.62 1401
7246.42 1254
7247.23 1332
7248.03 1401
7248.83 1328
7249.64 1307
7250.44 1256
7251.25 1335
7252.05 1285
7252.85 1187
7253.66 1234
7254.46 1188
7255.27 1317
7256.07 1222
7256.87 1226
7257.68 1301
7258.48 1373
7259.29 1387
7260.09 1324
7260.89 1352
7261.70 1372
7262.50 1397
7263.31 1455
7264.11 1352
7264.92 1366
7265.72 1388
7266.53 1418
7267.33 1377
7268.13 1377
7268.94 1500
7269.74 1548
7270.55 1558
7271.35 1576
7272.16 1544
7272.96 1782
7273.77 1690
7274.57 1594
7275.38 1649
7276.18 1679
7276.99 1705
7277.79 1701
7278.60 1789
7279.40 1788
7280.21 1861
7281.01 1883
7281.82 1784
7282.63 1821
7283.43 1922
7284.24 1948
7285.04 2042
7285.85 2311
7286.65 2621
7287.46 3109
7288.27 3585
7289.07 4134
7289.88 4711
7290.68 4997
7291.49 4957
7292.29 4737
7293.10 4316
7293.91 3855
7294.71 3398
7295.52 3056
7296.33 2704
7297.13 2392
7297.94 2203
7298.74 2227
7299.55 2168
7300.36 2126
7301.16 2021
7301.97 1913
7302.78 1915
7303.58 1967
7304.39 1928
7305.20 2071
7306.00 2090
7306.81 2128
7307.62 2168
7308.42 2132
7309.23 2152
7310.04 2237
7310.84 2239
7311.65 2428
7312.46 2557
7313.27 2852
7314.07 2939
7314.88 3214
7315.69 3478
7316.50 3640
7317.30 3530
7318.11 3537
7318.92 3468
7319.72 3358
7320.53 3205
7321.34 3285
7322.15 3325
7322.96 3681
7323.76 4002
7324.57 4437
7325.38 4538
7326.19 4872
7326.99 5039
7327.80 5164
7328.61 4975
7329.42 4525
7330.23 4200
7331.03 3700
7331.84 3107
7332.65 2798
7333.46 2651
7334.27 2222
7335.08 2167
7335.88 2064
7336.69 1929
7337.50 1984
7338.31 2069
7339.12 1962
7339.93 1923
7340.74 1886
7341.54 2029
7342.35 2017
7343.16 2058
7343.97 2073
7344.78 2012
7345.59 1985
7346.40 1941
7347.21 1905
7348.02 2010
7348.82 1844
7349.63 1875
7350.44 2003
7351.25 1979
7352.06 2046
7352.87 1945
7353.68 1877
7354.49 2041
7355.30 2093
7356.11 1972
7356.92 2032
7357.73 1894
7358.54 1861
7359.35 1821
7360.16 1801
7360.97 1852
7361.78 1808
7362.59 1773
7363.40 1703
7364.21 1816
7365.02 1887
7365.83 1757
7366.64 2002
7367.45 1992
7368.26 1944
7369.07 1989
7369.88 1985
7370.69 2076
7371.50 2007
7372.31 2104
7373.12 2054
7373.93 2069
7374.74 2171
7375.55 2106
7376.36 2085
7377.17 2084
7377.98 2054
7378.79 2063
7379.60 2120
7380.42 2094
7381.23 2212
7382.04 2310
7382.85 2524
7383.66 2800
7384.47 3043
7385.28 3403
7386.09 3549
7386.90 3762
7387.71 3816
7388.53 3880
7389.34 3606
7390.15 3465
7390.96 3053
7391.77 2718
7392.58 2505
7393.39 2354
7394.21 2213
7395.02 2132
7395.83 2058
7396.64 1974
7397.45 1962
7398.27 1921
7399.08 1819
7399.89 1840
7400.70 2050
7401.51 2015
7402.33 1982
7403.14 2084
7403.95 2327
7404.76 2613
7405.57 2853
7406.39 2915
7407.20 2938
7408.01 2899
7408.82 2945
7409.64 2887
7410.45 2714
7411.26 2548
7412.07 2733
7412.89 2720
7413.70 2533
7414.51 2531
7415.32 2398
7416.14 2367
7416.95 2190
7417.76 1962
7418.58 1809
7419.39 1754
7420.20 1589
7421.02 1587
7421.83 1416
7422.64 1444
7423.45 1539
7424.27 1591
7425.08 1518
7425.89 1394
7426.71 1505
7427.52 1353
7428.33 1432
7429.15 1369
7429.96 1375
7430.78 1428
7431.59 1354
7432.40 1287
7433.22 1387
7434.03 1350
7434.84 1256
7435.66 1313
7436.47 1270
7437.29 1235
7438.10 1233
7438.91 1307
7439.73 1303
7440.54 1332
7441.36 1409
7442.17 1409
7442.99 1271
7443.80 1255
7444.61 1361
7445.43 1370
7446.24 1379
7447.06 1352
7447.87 1335
7448.69 1325
7449.50 1319
7450.32 1255
7451.13 1295
7451.95 1295
7452.76 1281
7453.58 1203
7454.39 1242
7455.21 1288
7456.02 1288
7456.84 1197
7457.65 1206
7458.47 1174
7459.28 1204
7460.10 1205
7460.91 1219
7461.73 1189
7462.54 1156
7463.36 1231
7464.17 1269
7464.99 1195
7465.80 1184
7466.62 1286
7467.44 1285
7468.25 1290
7469.07 1277
7469.88 1258
7470.70 1258
7471.51 1294
7472.33 1227
7473.15 1254
7473.96 1328
7474.78 1277
7475.59 1318
7476.41 1296
7477.23 1434
7478.04 1281
7478.86 1191
7479.67 1251
7480.49 1169
7481.31 1240
7482.12 1234
7482.94 1172
7483.76 1121
7484.57 1114
7485.39 1114
7486.21 1183
7487.02 1119
7487.84 1104
7488.66 1110
7489.47 1135
7490.29 1098
7491.11 1078
7491.92 1039
7492.74 1087
7493.56 1044
7494.38 1025
7495.19 1001
7496.01 1026
7496.83 967
7497.64 1020
7498.46 1049
7499.28 1055
7500.10 973
7500.91 974
7501.73 1001
7502.55 973
7503.37 979
7504.18 1053
7505.00 908
7505.82 1000
7506.64 945
7507.46 919
7508.27 938
7509.09 917
7509.91 996
7510.73 881
7511.55 875
7512.36 885
7513.18 844
7514.00 935
7514.82 950
7515.64 884
7516.45 860
7517.27 859
7518.09 842
7518.91 842
7519.73 865
7520.55 898
7521.37 827
7522.18 971
7523.00 894
7523.82 828
7524.64 839
7525.46 876
7526.28 883
7527.10 805
7527.92 940
7528.74 886
7529.55 904
7530.37 864
7531.19 872
7532.01 871
7532.83 952
7533.65 895
7534.47 909
7535.29 935
7536.11 902
7536.93 868
7537.75 876
7538.57 824
7539.39 851
7540.21 904
7541.03 959
7541.84 880
7542.66 819
7543.48 834
7544.30 978
7545.12 920
7545.94 897
7546.76 851
7547.58 983
7548.40 939
7549.22 955
7550.04 916
7550.86 917
7551.68 925
7552.51 971
7553.33 949
7554.15 993
7554.97 929
7555.79 873
7556.61 847
7557.43 863
7558.25 873
7559.07 963
7559.89 912
7560.71 900
7561.53 946
7562.35 922
7563.17 918
7563.99 905
7564.81 894
7565.64 816
7566.46 854
7567.28 839
7568.10 896
7568.92 839
7569.74 850
7570.56 893
7571.38 883
7572.21 903
7573.03 918
7573.85 936
7574.67 939
7575.49 855
7576.31 956
7577.13 941
7577.96 861
7578.78 864
7579.60 972
7580.42 918
7581.24 841
7582.07 868
7582.89 850
7583.71 847
7584.53 888
7585.35 820
7586.18 880
7587.00 884
7587.82 963
7588.64 937
7589.46 872
7590.29 898
7591.11 890
7591.93 955
7592.75 910
7593.58 937
7594.40 932
7595.22 988
7596.04 1072
7596.87 995
7597.69 1035
7598.51 951
7599.34 911
7600.16 971
7600.98 983
7601.80 1008
7602.63 892
7603.45 948
7604.27 994
7605.10 935
7605.92 992
7606.74 1124
7607.57 1060
7608.39 1166
7609.21 1151
7610.04 1195
7610.86 1310
7611.68 1372
7612.51 1292
7613.33 1223
7614.15 1133
7614.98 1226
7615.80 1154
7616.62 1125
7617.45 1160
7618.27 1146
7619.10 1111
7619.92 1126
7620.74 1164
7621.57 1169
7622.39 1267
7623.22 1377
7624.04 1335
7624.86 1419
7625.69 1375
7626.51 1302
7627.34 1204
7628.16 1181
7628.99 1181
7629.81 1098
7630.64 1202
7631.46 1130
7632.28 1102
7633.11 1214
7633.93 1233
7634.76 1353
7635.58 1461
7636.41 1522
7637.23 1575
7638.06 1542
7638.88 1578
7639.71 1504
7640.53 1328
7641.36 1307
7642.18 1264
7643.01 1233
7643.83 1120
7644.66 1103
7645.48 1036
7646.31 1066
7647.14 913
7647.96 890
7648.79 998
7649.61 979
7650.44 881
7651.26 881
7652.09 920
7652.91 900
7653.74 901
7654.57 891
7655.39 870
7656.22 838
7657.04 822
7657.87 883
7658.70 838
7659.52 838
7660.35 873
7661.17 914
7662.00 824
7662.83 835
7663.65 813
7664.48 886
7665.31 913
7666.13 842
7666.96 882
7667.79 825
7668.61 786
7669.44 923
7670.27 920
7671.09 887
7671.92 884
7672.75 886
7673.57 884
7674.40 854
7675.23 827
7676.05 824
7676.88 820
7677.71 882
7678.53 876
7679.36 834
7680.19 865
7681.02 886
7681.84 798
7682.67 829
7683.50 834
7684.33 888
7685.15 862
7685.98 828
7686.81 784
7687.64 780
7688.46 799
7689.29 838
7690.12 864
7690.95 794
7691.77 866
7692.60 884
7693.43 804
7694.26 860
7695.09 890
7695.91 922
7696.74 846
7697.57 884
7698.40 833
7699.23 821
7700.06 832
7700.88 814
7701.71 827
7702.54 864
7703.37 935
7704.20 905
7705.03 945
7705.85 941
7706.68 930
7707.51 945
7708.34 875
7709.17 906
7710.00 815
7710.83 777
7711.66 866
7712.48 841
7713.31 805
7714.14 797
7714.97 801
7715.80 849
7716.63 872
7717.46 842
7718.29 859
7719.12 856
7719.95 869
7720.78 862
7721.61 883
7722.44 852
7723.27 814
7724.09 892
7724.92 857
7725.75 899
7726.58 883
7727.41 856
7728.24 824
7729.07 888
7729.90 859
7730.73 761
7731.56 856
7732.39 855
7733.22 891
7734.05 915
7734.88 944
7735.71 899
7736.54 874
7737.37 909
7738.20 987
7739.03 881
7739.86 848
7740.70 825
7741.53 885
7742.36 800
7743.19 865
7744.02 920
7744.85 845
7745.68 865
7746.51 895
7747.34 922
7748.17 892
7749.00 947
7749.83 995
7750.66 1118
7751.50 1279
7752.33 1475
7753.16 1576
7753.99 1642
7754.82 1704
7755.65 1640
7756.48 1554
7757.31 1310
7758.15 1205
7758.98 1135
7759.81 1042
7760.64 1097
7761.47 1086
7762.30 1130
7763.13 1060
7763.97 958
7764.80 1129
7765.63 1023
7766.46 923
7767.29 978
7768.13 977
7768.96 891
7769.79 867
7770.62 885
7771.45 815
7772.29 838
7773.12 802
7773.95 831
7774.78 824
7775.62 823
7776.45 889
7777.28 894
7778.11 831
7778.95 838
7779.78 832
7780.61 885
7781.44 890
7782.28 829
7783.11 845
7783.94 880
7784.77 828
7785.61 817
7786.44 881
7787.27 914
7788.11 896
7788.94 882
7789.77 884
7790.61 899
7791.44 838
7792.27 870
7793.10 908
7793.94 842
7794.77 838
7795.60 852
7796.44 840
7797.27 870
7798.11 898
7798.94 859
7799.77 862
7800.61 898
7801.44 875
7802.27 896
7803.11 935
7803.94 997
7804.78 879
7805.61 925
7806.44 969
7807.28 882
7808.11 937
7808.95 958
7809.78 1008
7810.61 952
7811.45 954
7812.28 1037
7813.12 951
7813.95 963
7814.79 1092
7815.62 1067
7816.45 991
7817.29 1025
7818.12 1206
7818.96 1266
7819.79 1219
7820.63 1235
7821.46 1403
7822.30 1315
7823.13 1297
7823.97 1270
7824.80 1232
7825.64 1170
7826.47 1226
7827.31 1168
7828.14 1183
7828.98 1247
7829.81 1230
7830.65 1296
7831.48 1411
7832.32 1365
7833.15 1501
7833.99 1423
7834.83 1442
7835.66 1213
7836.50 1262
7837.33 1269
7838.17 1273
7839.00 1302
7839.84 1269
7840.68 1309
7841.51 1333
7842.35 1346
7843.18 1380
7844.02 1268
7844.86 1209
7845.69 1212
7846.53 1248
7847.36 1253
7848.20 1210
7849.04 1181
7849.87 1177
7850.71 1095
7851.55 963
7852.38 963
7853.22 1018
7854.05 1022
7854.89 1019
7855.73 960
7856.56 1008
7857.40 1013
7858.24 963
7859.08 1040
7859.91 940
7860.75 999
7861.59 1002
7862.42 1001
7863.26 1049
7864.10 1052
7864.93 1080
7865.77 995
7866.61 1021
7867.45 943
7868.28 985
7869.12 1052
7869.96 960
7870.80 1001
7871.63 1048
7872.47 1028
7873.31 986
7874.15 980
7874.98 1043
7875.82 1020
7876.66 1033
7877.50 1045
7878.33 1012
7879.17 1002
7880.01 1089
7880.85 1133
7881.69 1165
7882.52 1238
7883.36 1277
7884.20 1302
7885.04 1328
7885.88 1240
7886.71 1246
7887.55 1189
7888.39 1209
7889.23 1178
7890.07 1093
7890.91 1115
7891.75 1147
7892.58 1211
7893.42 1286
7894.26 1116
7895.10 1209
7895.94 1273
7896.78 1183
7897.62 1272
7898.46 1312
7899.29 1265
7900.13 1223
7900.97 1266
7901.81 1213
7902.65 1097
7903.49 1109
7904.33 1288
7905.17 1190
7906.01 1161
7906.85 1284
7907.69 1255
7908.53 1287
7909.37 1187
7910.21 1051
7911.04 1090
7911.88 1128
7912.72 1123
7913.56 1062
7914.40 987
7915.24 1066
7916.08 1010
7916.92 1021
7917.76 1078
7918.60 1066
7919.44 1105
7920.28 1136
7921.12 1311
7921.96 1533
7922.80 1495
7923.64 1612
7924.48 1682
7925.32 1679
7926.16 1500
7927.01 1399
7927.85 1427
7928.69 1233
7929.53 1198
7930.37 1187
7931.21 1112
7932.05 1090
7932.89 949
7933.73 936
7934.57 958
7935.41 925
7936.25 960
7937.09 861
7937.93 898
7938.78 974
7939.62 922
7940.46 926
7941.30 999
7942.14 938
7942.98 860
7943.82 916
7944.66 874
7945.51 921
7946.35 995
7947.19 947
7948.03 1025
7948.87 1027
7949.71 1039
7950.56 1113
7951.40 1119
7952.24 1063
7953.08 1100
7953.92 1052
7954.76 1061
7955.61 979
7956.45 982
7957.29 1073
7958.13 1114
7958.97 1107
7959.82 1069
7960.66 1055
7961.50 981
7962.34 1125
7963.19 1075
7964.03 1134
7964.87 1111
7965.71 1042
7966.56 1061
7967.40 1091
7968.24 1126
7969.08 1112
7969.93 1025
7970.77 1026
7971.61 1245
7972.45 1236
7973.30 1230
7974.14 1212
7974.98 1175
7975.83 1125
7976.67 1093
7977.51 1060
7978.36 989
7979.20 980
7980.04 1067
7980.89 958
7981.73 909
7982.57 870
7983.42 1023
7984.26 1001
7985.10 923
7985.95 855
7986.79 949
7987.63 966
7988.48 943
7989.32 955
7990.16 981
7991.01 944
7991.85 884
7992.70 894
7993.54 864
7994.38 953
7995.23 868
7996.07 846
7996.92 782
7997.76 769
7998.60 776
7999.45 694
8000.29 800
8001.14 826
8001.98 820
8002.83 782
8003.67 798
8004.52 835
8005.36 906
8006.20 847
8007.05 861
8007.89 870
8008.74 865
8009.58 839
8010.43 814
8011.27 749
8012.12 745
8012.96 722
8013.81 743
8014.65 679
8015.50 768
8016.34 718
8017.19 740
8018.03 725
8018.88 766
8019.72 722
8020.57 748
8021.42 757
8022.26 771
8023.11 678
8023.95 630
8024.80 701
8025.64 689
8026.49 762
8027.33 736
8028.18 712
8029.03 744
8029.87 680
8030.72 687
8031.56 755
8032.41 711
8033.26 663
8034.10 686
8034.95 715
8035.79 701
8036.64 765
8037.49 658
8038.33 728
8039.18 696
8040.03 773
8040.87 722
8041.72 734
8042.57 787
8043.41 778
8044.26 710
8045.11 696
8045.95 776
8046.80 730
8047.65 674
8048.49 692
8049.34 749
8050.19 770
8051.03 743
8051.88 737
8052.73 734
8053.58 736
8054.42 758
8055.27 712
8056.12 623
8056.96 688
8057.81 673
8058.66 683
8059.51 642
8060.35 682
8061.20 752
8062.05 744
8062.90 726
8063.74 674
8064.59 697
8065.44 683
8066.29 713
8067.14 741
8067.98 742
8068.83 731
8069.68 766
8070.53 759
8071.38 685
8072.22 665
8073.07 683
8073.92 765
8074.77 719
8075.62 692
8076.46 687
8077.31 653
8078.16 604
8079.01 653
8079.86 687
8080.71 710
8081.56 709
8082.40 643
8083.25 625
8084.10 717
8084.95 724
8085.80 712
8086.65 655
8087.50 624
8088.35 642
8089.19 658
8090.04 610
8090.89 597
8091.74 670
8092.59 676
8093.44 707
8094.29 777
8095.14 688
8095.99 605
8096.84 608
8097.69 672
8098.54 690
8099.39 653
8100.24 657
8101.09 698
8101.94 693
8102.79 631
8103.63 689
8104.48 711
8105.33 689
8106.18 676
8107.03 741
8107.88 727
8108.73 702
8109.58 687
8110.43 759
8111.28 656
8112.14 778
8112.99 747
8113.84 687
8114.69 696
8115.54 659
8116.39 649
8117.24 702
8118.09 685
8118.94 689
8119.79 681
8120.64 663
8121.49 751
8122.34 788
8123.19 765
8124.04 749
8124.89 828
8125.74 723
8126.60 750
8127.45 771
8128.30 775
8129.15 699
8130.00 720
8130.85 723
8131.70 780
8132.55 791
8133.40 773
8134.26 738
8135.11 704
8135.96 733
8136.81 747
8137.66 757
8138.51 740
8139.37 711
8140.22 775
8141.07 779
8141.92 770
8142.77 740
8143.62 732
8144.48 800
8145.33 778
8146.18 815
8147.03 849
8147.88 882
8148.74 869
8149.59 848
8150.44 894
8151.29 856
8152.15 875
8153.00 850
8153.85 990
8154.70 939
8155.56 827
8156.41 828
8157.26 853
8158.11 820
8158.97 864
8159.82 944
8160.67 943
8161.52 1047
8162.38 1035
8163.23 1021
8164.08 1020
8164.94 930
8165.79 853
8166.64 782
8167.49 766
8168.35 768
8169.20 722
8170.05 730
8170.91 768
8171.76 720
8172.61 741
8173.47 705
8174.32 699
8175.17 706
8176.03 712
8176.88 665
8177.74 720
8178.59 722
8179.44 691
8180.30 680
8181.15 723
8182.00 698
8182.86 683
8183.71 720
8184.57 696
8185.42 670
8186.27 668
8187.13 604
8187.98 640
8188.84 682
8189.69 604
8190.55 634
8191.40 660
8192.25 707
8193.11 734
8193.96 673
8194.82 679
8195.67 681
8196.53 613
8197.38 627
8198.24 645
8199.09 648
8199.95 648
8200.80 659
8201.66 654
8202.51 685
8203.37 707
8204.22 682
8205.08 675
8205.93 654
8206.79 654
8207.64 663
8208.50 673
8209.35 626
8210.21 686
8211.06 688
8211.92 693
8212.77 619
8213.63 681
8214.48 733
8215.34 722
8216.20 693
8217.05 632
8217.91 708
8218.76 693
8219.62 679
8220.48 744
8221.33 757
8222.19 715
8223.04 733
8223.90 729
8224.76 729
8225.61 749
8226.47 753
8227.32 800
8228.18 794
8229.04 752
8229.89 879
8230.75 865
8231.61 770
8232.46 748
8233.32 810
8234.18 731
8235.03 715
8235.89 715
8236.75 714
8237.60 736
8238.46 641
8239.32 701
8240.17 713
8241.03 738
8241.89 723
8242.74 741
8243.60 682
8244.46 621
8245.32 639
8246.17 680
8247.03 679
8247.89 695
8248.74 704
8249.60 656
8250.46 715
8251.32 683
8252.17 636
8253.03 624
8253.89 721
8254.75 662
8255.60 681
8256.46 741
8257.32 778
8258.18 757
8259.04 677
8259.89 674
8260.75 791
8261.61 702
8262.47 676
8263.33 673
8264.18 675
8265.04 656
8265.90 645
8266.76 676
8267.62 671
8268.48 731
8269.33 727
8270.19 680
8271.05 676
8271.91 694
8272.77 685
8273.63 673
8274.49 739
8275.34 679
8276.20 698
8277.06 678
8277.92 722
8278.78 671
8279.64 659
8280.50 695
8281.36 701
8282.22 742
8283.08 731
8283.93 716
8284.79 751
8285.65 719
8286.51 695
8287.37 666
8288.23 665
8289.09 719
8289.95 654
8290.81 659
8291.67 719
8292.53 840
8293.39 809
8294.25 838
8295.11 764
8295.97 702
8296.83 703
8297.69 818
8298.55 828
8299.41 814
8300.27 832
8301.13 857
8301.99 833
8302.85 764
8303.71 768
8304.57 807
8305.43 804
8306.29 773
8307.15 773
8308.01 789
8308.87 778
8309.73 821
8310.59 835
8311.45 824
8312.31 744
8313.17 783
8314.03 751
8314.90 783
8315.76 815
8316.62 864
8317.48 853
8318.34 818
8319.20 769
8320.06 806
8320.92 827
8321.78 779
8322.64 844
8323.51 879
8324.37 870
8325.23 912
8326.09 837
8326.95 813
8327.81 721
8328.67 692
8329.54 689
8330.40 743
8331.26 741
8332.12 712
8332.98 764
8333.84 765
8334.71 796
8335.57 669
8336.43 731
8337.29 778
8338.15 715
8339.02 766
8339.88 749
8340.74 719
8341.60 687
8342.46 716
8343.33 675
8344.19 664
8345.05 698
8345.91 710
8346.78 710
8347.64 736
8348.50 737
8349.36 759
8350.23 705
8351.09 813
8351.95 839
8352.81 790
8353.68 841
8354.54 778
8355.40 772
8356.27 780
8357.13 765
8357.99 789
8358.86 808
8359.72 777
8360.58 767
8361.44 734
8362.31 749
8363.17 717
8364.03 834
8364.90 796
8365.76 738
8366.63 690
8367.49 697
8368.35 744
8369.22 757
8370.08 796
8370.94 736
8371.81 731
8372.67 744
8373.53 802
8374.40 774
8375.26 737
8376.13 741
8376.99 791
8377.85 806
8378.72 790
8379.58 884
8380.45 834
8381.31 853
8382.18 823
8383.04 870
8383.90 858
8384.77 779
8385.63 802
8386.50 784
8387.36 790
8388.23 866
8389.09 794
8389.96 786
8390.82 833
8391.69 892
8392.55 915
8393.42 828
8394.28 856
8395.15 903
8396.01 962
8396.88 815
8397.74 818
8398.61 905
8399.47 903
8400.34 958
8401.20 923
8402.07 934
8402.93 944
8403.80 917
8404.66 1015
8405.53 1041
8406.39 983
8407.26 982
8408.12 1096
8408.99 1117
8409.86 1084
8410.72 1040
8411.59 960
8412.45 1090
8413.32 1060
8414.19 947
8415.05 1006
8415.92 1018
8416.78 1116
8417.65 1133
8418.52 1148
8419.38 1100
8420.25 1079
8421.11 1121
8421.98 1131
8422.85 1175
8423.71 1104
8424.58 1104
8425.45 1147
8426.31 1159
8427.18 1189
8428.05 1242
8428.91 1351
8429.78 1331
8430.65 1350
8431.51 1415
8432.38 1416
8433.25 1452
8434.11 1429
8434.98 1406
8435.85 1383
8436.72 1382
8437.58 1478
8438.45 1438
8439.32 1329
8440.18 1461
8441.05 1535
8441.92 1531
8442.79 1490
8443.65 1637
8444.52 1694
8445.39 1839
8446.26 1888
8447.12 2023
8447.99 2000
8448.86 2081
8449.73 2132
8450.60 2174
8451.46 2227
8452.33 2115
8453.20 2083
8454.07 2054
8454.94 2116
8455.80 2211
8456.67 2137
8457.54 2316
8458.41 2580
8459.28 2750
8460.14 3143
8461.01 3555
8461.88 3843
8462.75 4291
8463.62 4477
8464.49 4352
8465.36 4166
8466.22 3941
8467.09 3554
8467.96 3218
8468.83 2950
8469.70 2870
8470.57 2606
8471.44 2733
8472.31 3065
8473.17 3666
8474.04 4414
8474.91 5384
8475.78 6419
8476.65 6711
8477.52 6891
8478.39 6417
8479.26 5896
8480.13 5298
8481.00 4661
8481.87 3892
8482.74 3175
8483.61 2686
8484.48 2353
8485.34 2124
8486.21 1839
8487.08 1710
8487.95 1648
8488.82 1620
8489.69 1596
8490.56 1594
8491.43 1621
8492.30 1692
8493.17 1527
8494.04 1410
8494.91 1399
8495.78 1399
8496.65 1328
8497.52 1277
8498.39 1298
8499.26 1255
8500.13 1323
8501.01 1324
8501.88 1410
8502.75 1298
8503.62 1267
8504.49 1344
8505.36 1472
8506.23 1348
8507.10 1316
8507.97 1287
8508.84 1341
8509.71 1254
8510.58 1249
8511.45 1272
8512.32 1343
8513.20 1399
8514.07 1435
8514.94 1437
8515.81 1418
8516.68 1428
8517.55 1360
8518.42 1379
8519.29 1249
8520.17 1249
8521.04 1340
8521.91 1324
8522.78 1263
8523.65 1251
8524.52 1222
8525.39 1273
8526.27 1313
8527.14 1295
8528.01 1277
8528.88 1304
8529.75 1330
8530.63 1323
8531.50 1287
8532.37 1270
8533.24 1300
8534.11 1372
8534.99 1340
8535.86 1386
8536.73 1413
8537.60 1399
8538.47 1394
8539.35 1445
8540.22 1482
8541.09 1462
8541.96 1444
8542.84 1433
8543.71 1419
8544.58 1395
8545.46 1449
8546.33 1408
8547.20 1429
8548.07 1437
8548.95 1485
8549.82 1348
8550.69 1396
8551.57 1393
8552.44 1348
8553.31 1324
8554.18 1439
8555.06 1460
8555.93 1464
8556.80 1431
8557.68 1389
8558.55 1464
8559.42 1494
8560.30 1591
8561.17 1640
8562.04 1621
8562.92 1568
8563.79 1412
8564.67 1496
8565.54 1301
8566.41 1247
8567.29 1220
8568.16 1165
8569.03 1096
8569.91 1016
8570.78 1098
8571.66 1095
8572.53 1010
8573.40 1021
8574.28 1047
8575.15 1049
8576.03 1035
8576.90 1018
8577.78 1046
8578.65 1057
8579.52 983
8580.40 1012
8581.27 993
8582.15 952
8583.02 993
8583.90 924
8584.77 878
8585.65 911
8586.52 941
8587.40 975
8588.27 863
8589.15 860
8590.02 932
8590.90 921
8591.77 920
8592.65 958
8593.52 940
8594.40 869
8595.27 932
8596.15 962
8597.02 935
8597.90 956
8598.77 900
8599.65 907
8600.52 857
8601.40 860
8602.28 900
8603.15 868
8604.03 985
8604.90 962
8605.78 939
8606.65 957
8607.53 987
8608.41 985
8609.28 950
8610.16 938
8611.03 969
8611.91 950
8612.79 1010
8613.66 898
8614.54 898
8615.41 1033
8616.29 1033
8617.17 926
8618.04 929
8618.92 934
8619.80 926
8620.67 960
8621.55 961
8622.43 1045
8623.30 1067
8624.18 994
8625.06 995
8625.93 942
8626.81 1008
8627.69 965
8628.56 1007
8629.44 1061
8630.32 1009
8631.20 954
8632.07 990
8632.95 1048
8633.83 1120
8634.70 1043
8635.58 1078
8636.46 1060
8637.34 1054
8638.21 1145
8639.09 1107
8639.97 1169
8640.85 1104
8641.72 1120
8642.60 1146
8643.48 1115
8644.36 1131
8645.23 1227
8646.11 1215
8646.99 1285
8647.87 1265
8648.75 1268
8649.62 1207
8650.50 1172
8651.38 1143
8652.26 1221
8653.14 1294
8654.01 1254
8654.89 1243
8655.77 1272
8656.65 1333
8657.53 1433
8658.41 1366
8659.29 1306
8660.16 1284
8661.04 1262
8661.92 1369
8662.80 1493
8663.68 1404
8664.56 1363
8665.44 1357
8666.31 1369
8667.19 1350
8668.07 1296
8668.95 1308
8669.83 1258
8670.71 1330
8671.59 1401
8672.47 1357
8673.35 1404
8674.23 1472
8675.11 1587
8675.99 1648
8676.86 1843
8677.74 2051
8678.62 2259
8679.50 2498
8680.38 2644
8681.26 2841
8682.14 2873
8683.02 2812
8683.90 2621
8684.78 2374
8685.66 2271
8686.54 2005
8687.42 1830
8688.30 1734
8689.18 1770
8690.06 1667
8690.94 1631
8691.82 1581
8692.70 1667
8693.58 1829
8694.46 1965
8695.34 2255
8696.22 2828
8697.10 3291
8697.98 3735
8698.86 4164
8699.74 4211
8700.62 4150
8701.51 3814
8702.39 3525
8703.27 3066
8704.15 2555
8705.03 2233
8705.91 1932
8706.79 1629
8707.67 1556
8708.55 1441
8709.43 1324
8710.31 1317
8711.20 1270
8712.08 1170
8712.96 1135
8713.84 1177
8714.72 1140
8715.60 1088
8716.48 1100
8717.36 1053
8718.25 956
8719.13 1017
8720.01 1022
8720.89 975
8721.77 1014
8722.65 977
8723.54 1033
8724.42 919
8725.30 974
8726.18 1027
8727.06 954
8727.95 1003
8728.83 1063
8729.71 1055
8730.59 1044
8731.47 959
8732.36 1020
8733.24 1002
8734.12 1031
8735.00 1094
8735.89 1196
8736.77 1140
8737.65 1099
8738.53 1104
8739.42 1019
8740.30 1073
8741.18 1084
8742.06 1025
8742.95 946
8743.83 998
8744.71 995
8745.59 1043
8746.48 1034
8747.36 1029
8748.24 1077
8749.13 1082
8750.01 994
8750.89 989
8751.78 1000
8752.66 941
8753.54 938
8754.43 987
8755.31 1005
8756.19 1011
8757.08 1029
8757.96 1084
8758.84 1040
8759.73 1085
8760.61 1098
8761.49 1085
8762.38 1066
8763.26 1089
8764.15 1069
8765.03 1089
8765.91 1204
8766.80 1073
8767.68 1117
8768.57 1172
8769.45 1133
8770.33 1138
8771.22 1114
8772.10 1116
8772.99 1066
8773.87 1094
8774.75 1097
8775.64 1127
8776.52 1213
8777.41 1216
8778.29 1189
8779.18 1125
8780.06 1056
8780.95 1140
8781.83 1144
8782.72 1122
8783.60 1099
8784.49 1105
8785.37 1201
8786.26 1170
8787.14 1208
8788.03 1231
8788.91 1181
8789.80 1207
8790.68 1216
8791.57 1266
8792.45 1207
8793.34 1167
8794.22 1096
8795.11 1111
8795.99 1134
8796.88 1094
8797.76 1155
8798.65 1204
8799.53 1175
8800.42 1246
8801.31 1205
8802.19 1141
8803.08 1125
8803.96 1072
8804.85 1121
8805.74 1023
8806.62 955
8807.51 1006
8808.39 1045
8809.28 1058
8810.17 985
8811.05 919
8811.94 1013
8812.82 1038
8813.71 1004
8814.60 925
8815.48 946
8816.37 900
8817.26 866
8818.14 849
8819.03 784
8819.92 795
8820.80 842
8821.69 810
8822.58 826
8823.46 849
8824.35 842
8825.24 798
8826.12 822
8827.01 849
8827.90 846
8828.78 863
8829.67 831
8830.56 771
8831.45 735
8832.33 817
8833.22 878
8834.11 805
8835.00 763
8835.88 800
8836.77 822
8837.66 758
8838.55 710
8839.43 754
8840.32 688
8841.21 756
8842.10 751
8842.98 706
8843.87 730
8844.76 703
8845.65 766
8846.54 741
8847.42 669
8848.31 668
8849.20 681
8850.09 700
8850.98 759
8851.86 726
8852.75 752
8853.64 750
8854.53 672
8855.42 746
8856.31 710
8857.19 726
8858.08 717
8858.97 709
8859.86 712
8860.75 707
8861.64 669
8862.53 678
8863.42 685
8864.30 721
8865.19 684
8866.08 658
8866.97 718
8867.86 674
8868.75 687
8869.64 671
8870.53 698
8871.42 676
8872.31 629
8873.20 653
8874.08 679
8874.97 650
8875.86 682
8876.75 609
8877.64 679
8878.53 666
8879.42 658
8880.31 700
8881.20 701
8882.09 667
8882.98 636
8883.87 640
8884.76 617
8885.65 614
8886.54 606
8887.43 652
8888.32 619
8889.21 675
8890.10 647
8890.99 661
8891.88 670
8892.77 671
8893.66 681
8894.55 639
8895.44 693
8896.33 604
8897.22 600
8898.11 580
8899.00 599
8899.90 577
8900.79 597
8901.68 639
8902.57 630
8903.46 619
8904.35 594
8905.24 588
8906.13 600
8907.02 592
8907.91 582
8908.80 588
8909.70 594
8910.59 578
8911.48 615
8912.37 601
8913.26 596
8914.15 608
8915.04 585
8915.93 569
8916.83 621
8917.72 625
8918.61 607
8919.50 583
8920.39 594
8921.28 636
8922.18 594
8923.07 661
8923.96 630
8924.85 518
8925.74 592
8926.64 578
8927.53 570
8928.42 589
8929.31 550
8930.20 546
8931.10 514
8931.99 557
8932.88 547
8933.77 609
8934.67 523
8935.56 531
8936.45 551
8937.34 612
8938.24 570
8939.13 564
8940.02 582
8940.91 612
8941.81 560
8942.70 526
8943.59 594
8944.49 514
8945.38 543
8946.27 553
8947.16 554
8948.06 571
8948.95 507
8949.84 552
8950.74 572
8951.63 574
8952.52 560
8953.42 542
8954.31 567
8955.20 563
8956.10 525
8956.99 535
8957.88 518
8958.78 516
8959.67 538
8960.56 526
8961.46 506
8962.35 561
8963.25 587
8964.14 604
8965.03 546
8965.93 513
8966.82 544
8967.72 569
8968.61 561
8969.50 548
8970.40 583
8971.29 549
8972.19 517
8973.08 539
8973.98 584
8974.87 494
8975.76 548
8976.66 595
8977.55 578
8978.45 565
8979.34 561
8980.24 579
8981.13 581
8982.03 546
8982.92 526
8983.82 543
8984.71 556
8985.61 541
8986.50 587
8987.40 585
8988.29 557
8989.19 584
8990.08 558
8990.98 564
8991.87 519
8992.77 540
8993.66 528
8994.56 519
8995.45 531
8996.35 558
8997.24 531
8998.14 535
8999.04 549
8999.93 535
9000.83 494
9001.72 451
9002.62 544
9003.51 536
9004.41 500
9005.31 517
9006.20 537
9007.10 497
9007.99 481
9008.89 472
9009.79 490
9010.68 507
9011.58 489
9012.48 501
9013.37 498
9014.27 507
9015.16 489
9016.06 447
9016.96 488
9017.85 517
9018.75 551
9019.65 537
9020.54 500
9021.44 432
9022.34 456
9023.23 490
9024.13 462
9025.03 548
9025.93 457
9026.82 489
9027.72 512
9028.62 476
9029.51 495
9030.41 479
9031.31 517
9032.21 426
9033.10 456
9034.00 455
9034.90 484
9035.79 473
9036.69 513
9037.59 512
9038.49 433
9039.38 479
9040.28 497
9041.18 501
9042.08 501
9042.98 452
9043.87 539
9044.77 502
9045.67 503
9046.57 488
9047.47 482
9048.36 492
9049.26 556
9050.16 532
9051.06 480
9051.96 502
9052.85 491
9053.75 510
9054.65 536
9055.55 471
9056.45 517
9057.35 516
9058.25 566
9059.14 532
9060.04 452
9060.94 443
9061.84 490
9062.74 557
9063.64 490
9064.54 530
9065.44 565
9066.33 568
9067.23 583
9068.13 575
9069.03 550
9069.93 562
9070.83 517
9071.73 509
9072.63 491
9073.53 540
9074.43 520
9075.33 533
9076.23 523
9077.13 523
9078.03 511
9078.92 541
9079.82 573
9080.72 519
9081.62 539
9082.52 559
9083.42 562
9084.32 518
9085.22 523
9086.12 531
9087.02 456
9087.92 516
9088.82 513
9089.72 490
9090.62 567
9091.52 510
9092.42 569
9093.32 547
9094.22 535
9095.12 575
9096.03 651
9096.93 598
9097.83 564
9098.73 572
9099.63 545
9100.53 580
9101.43 526
9102.33 537
9103.23 539
9104.13 524
9105.03 553
9105.93 509
9106.83 484
9107.74 523
9108.64 527
9109.54 446
9110.44 461
9111.34 497
9112.24 524
9113.14 501
9114.04 507
9114.94 464
9115.85 454
9116.75 500
9117.65 518
9118.55 503
9119.45 488
9120.35 489
9121.26 536
9122.16 519
9123.06 511
9123.96 517
9124.86 532
9125.77 508
9126.67 526
9127.57 600
9128.47 512
9129.37 489
9130.28 494
9131.18 512
9132.08 491
9132.98 487
9133.88 531
9134.79 493
9135.69 512
9136.59 491
9137.49 495
9138.40 524
9139.30 483
9140.20 529
9141.10 565
9142.01 540
9142.91 479
9143.81 436
9144.72 475
9145.62 479
9146.52 510
9147.42 525
9148.33 535
9149.23 503
9150.13 473
9151.04 545
9151.94 541
9152.84 537
9153.75 538
9154.65 521
9155.55 495
9156.46 557
9157.36 499
9158.26 492
9159.17 530
9160.07 509
9160.97 495
9161.88 529
9162.78 425
9163.69 483
9164.59 526
9165.49 483
9166.40 457
9167.30 494
9168.21 517
9169.11 490
9170.01 488
9170.92 527
9171.82 467
9172.73 488
9173.63 478
9174.53 440
9175.44 456
9176.34 531
9177.25 549
9178.15 521
9179.06 498
9179.96 522
9180.87 530
9181.77 533
9182.68 516
9183.58 481
9184.49 522
9185.39 539
9186.30 490
9187.20 521
9188.11 488
9189.01 493
9189.92 491
9190.82 513
9191.73 514
9192.63 472
9193.54 462
9194.44 502
9195.35 607
9196.25 497
9197.16 506
9198.06 475
9198.97 500
9199.87 535
9200.78 540
9201.69 515
9202.59 538
9203.50 512
9204.40 573
9205.31 652
9206.21 638
9207.12 598
9208.03 575
9208.93 545
9209.84 581
9210.74 615
9211.65 588
9212.56 580
9213.46 560
9214.37 555
9215.28 530
9216.18 475
9217.09 475
9218.00 528
9218.90 532
9219.81 501
9220.72 501
9221.62 573
9222.53 557
9223.44 569
9224.34 608
9225.25 574
9226.16 611
9227.06 588
9227.97 601
9228.88 541
9229.78 562
9230.69 565
9231.60 590
9232.51 582
9233.41 545
9234.32 518
9235.23 523
9236.13 531
9237.04 536
9237.95 483
9238.86 514
9239.76 491
9240.67 511
9241.58 476
9242.49 493
9243.39 522
9244.30 487
9245.21 466
9246.12 462
9247.03 449
9247.93 480
9248.84 462
9249.75 463
9250.66 443
9251.57 501
9252.47 490
9253.38 504
9254.29 441
9255.20 468
9256.11 536
9257.02 426
9257.92 428
9258.83 428
9259.74 462
9260.65 464
9261.56 435
9262.47 442
9263.38 460
9264.28 474
9265.19 536
9266.10 489
9267.01 421
9267.92 462
9268.83 495
9269.74 506
9270.65 505
9271.56 458
9272.47 438
9273.37 459
9274.28 490
9275.19 510
9276.10 473
9277.01 472
9277.92 437
9278.83 464
9279.74 478
9280.65 542
9281.56 535
9282.47 519
9283.38 512
9284.29 508
9285.20 506
9286.11 510
9287.02 513
9287.93 455
9288.84 468
9289.75 513
9290.66 513
9291.57 504
9292.48 488
9293.39 484
9294.30 518
9295.21 545
9296.12 502
9297.03 544
9297.94 567
9298.85 628
9299.76 579
9300.67 529
9301.58 493
9302.49 532
9303.40 612
9304.31 587
9305.23 602
9306.14 547
9307.05 533
9307.96 560
9308.87 527
9309.78 538
9310.69 541
9311.60 544
9312.51 646
9313.42 662
9314.34 732
9315.25 780
9316.16 734
9317.07 779
9317.98 713
9318.89 632
9319.80 609
9320.72 567
9321.63 578
9322.54 601
9323.45 578
9324.36 533
9325.27 536
9326.19 538
9327.10 559
9328.01 564
9328.92 514
9329.83 558
9330.74 539
9331.66 516
9332.57 503
9333.48 543
9334.39 539
9335.31 557
9336.22 527
9337.13 535
9338.04 541
9338.96 518
9339.87 497
9340.78 528
9341.69 540
9342.61 520
9343.52 496
9344.43 526
9345.34 501
9346.26 476
9347.17 525
9348.08 483
9348.99 550
9349.91 495
9350.82 525
9351.73 512
9352.65 512
9353.56 552
9354.47 591
9355.39 541
9356.30 565
9357.21 585
9358.13 524
9359.04 567
9359.95 523
9360.87 541
9361.78 518
9362.69 517
9363.61 472
9364.52 545
9365.43 535
9366.35 534
9367.26 531
9368.18 519
9369.09 515
9370.00 498
9370.92 574
9371.83 535
9372.75 532
9373.66 512
9374.57 523
9375.49 578
9376.40 543
9377.32 510
9378.23 630
9379.15 573
9380.06 578
9380.97 549
9381.89 532
9382.80 518
9383.72 539
9384.63 525
9385.55 540
9386.46 530
9387.38 571
9388.29 543
9389.21 582
9390.12 544
9391.04 548
9391.95 564
9392.87 566
9393.78 576
9394.70 597
9395.61 612
9396.53 625
9397.44 665
9398.36 635
9399.27 679
9400.19 676
9401.10 683
9402.02 645
9402.94 663
9403.85 670
9404.77 576
9405.68 651
9406.60 667
9407.51 611
9408.43 561
9409.35 538
9410.26 588
9411.18 573
9412.09 603
9413.01 522
9413.93 565
9414.84 606
9415.76 577
9416.67 583
9417.59 567
9418.51 615
9419.42 585
9420.34 626
9421.26 611
9422.17 528
9423.09 622
9424.01 541
9424.92 538
9425.84 576
9426.76 593
9427.67 607
9428.59 616
9429.51 570
9430.42 584
9431.34 596
9432.26 581
9433.17 636
9434.09 590
9435.01 602
9435.93 589
9436.84 571
9437.76 553
9438.68 609
9439.59 592
9440.51 635
9441.43 639
9442.35 623
9443.26 667
9444.18 623
9445.10 636
9446.02 663
9446.93 664
9447.85 631
9448.77 649
9449.69 666
9450.61 660
9451.52 679
9452.44 605
9453.36 626
9454.28 649
9455.20 699
9456.11 637
9457.03 699
9457.95 720
9458.87 851
9459.79 855
9460.71 809
9461.62 771
9462.54 760
9463.46 787
9464.38 781
9465.30 679
9466.22 718
9467.14 721
9468.05 721
9468.97 708
9469.89 687
9470.81 637
9471.73 615
9472.65 687
9473.57 637
9474.49 658
9475.41 607
9476.32 616
9477.24 662
9478.16 626
9479.08 613
9480.00 607
9480.92 625
9481.84 619
9482.76 683
9483.68 659
9484.60 721
9485.52 721
9486.44 738
9487.36 719
9488.28 744
9489.20 690
9490.12 712
9491.04 726
9491.96 757
9492.88 732
9493.80 794
9494.72 698
9495.64 719
9496.56 693
9497.48 599
9498.40 658
9499.32 617
9500.24 688
9501.16 626
9502.08 646
9503.00 644
9503.92 642
9504.84 653
9505.76 728
9506.68 694
9507.60 662
9508.52 700
9509.44 703
9510.36 667
9511.28 716
9512.21 684
9513.13 681
9514.05 677
9514.97 664
9515.89 646
9516.81 710
9517.73 753
9518.65 737
9519.57 770
9520.50 725
9521.42 767
9522.34 807
9523.26 818
9524.18 780
9525.10 802
9526.02 843
9526.95 777
9527.87 771
9528.79 814
9529.71 856
9530.63 842
9531.55 873
9532.48 858
9533.40 871
9534.32 922
9535.24 1061
9536.16 1169
9537.09 1249
9538.01 1419
9538.93 1514
9539.85 1566
9540.77 1638
9541.70 1605
9542.62 1485
9543.54 1363
9544.46 1226
9545.39 1242
9546.31 1127
9547.23 1065
9548.15 988
9549.08 952
9550.00 932
9550.92 898
9551.85 873
9552.77 829
9553.69 815
9554.61 780
9555.54 787
9556.46 748
9557.38 754
9558.31 833
9559.23 863
9560.15 783
9561.08 780
9562.00 829
9562.92 835
9563.85 946
9564.77 969
9565.69 1029
9566.62 1003
9567.54 910
9568.46 1017
9569.39 918
9570.31 902
9571.23 769
9572.16 820
9573.08 773
9574.01 757
9574.93 685
9575.85 692
9576.78 701
9577.70 685
9578.63 713
9579.55 741
9580.47 724
9581.40 748
9582.32 718
9583.25 734
9584.17 703
9585.10 676
9586.02 647
9586.94 683
9587.87 635
9588.79 674
9589.72 710
9590.64 708
9591.57 680
9592.49 667
9593.42 664
9594.34 696
9595.27 717
9596.19 705
9597.12 691
9598.04 672
9598.97 676
9599.89 695
9600.82 643
9601.74 731
9602.67 790
9603.59 693
9604.52 742
9605.44 756
9606.37 762
9607.29 775
9608.22 763
9609.15 757
9610.07 737
9611.00 834
9611.92 822
9612.85 766
9613.77 772
9614.70 791
9615.63 778
9616.55 787
9617.48 873
9618.40 862
9619.33 883
9620.26 838
9621.18 832
9622.11 825
9623.03 817
9623.96 844
9624.89 817
9625.81 818
9626.74 845
9627.67 873
9628.59 855
9629.52 790
9630.45 881
9631.37 856
9632.30 932
9633.23 991
9634.15 933
9635.08 966
9636.01 1012
9636.93 1029
9637.86 974
9638.79 987
9639.71 1070
9640.64 1087
9641.57 1089
9642.50 1089
9643.42 1095
9644.35 1125
9645.28 1139
9646.21 1136
9647.13 1131
9648.06 1163
9648.99 1159
9649.92 1177
9650.84 1111
9651.77 1168
9652.70 1229
9653.63 1362
9654.55 1486
9655.48 1626
9656.41 1661
9657.34 1603
9658.26 1576
9659.19 1550
9660.12 1434
9661.05 1361
9661.98 1289
9662.91 1240
9663.83 1292
9664.76 1269
9665.69 1161
9666.62 1189
9667.55 1142
9668.48 1132
9669.40 1138
9670.33 1129
9671.26 1166
9672.19 1192
9673.12 1213
9674.05 1231
9674.98 1153
9675.90 1257
9676.83 1266
9677.76 1235
9678.69 1223
9679.62 1361
9680.55 1299
9681.48 1291
9682.41 1287
9683.34 1279
9684.27 1365
9685.19 1306
9686.12 1307
9687.05 1348
9687.98 1416
9688.91 1283
9689.84 1249
9690.77 1370
9691.70 1388
9692.63 1351
9693.56 1269
9694.49 1335
9695.42 1321
9696.35 1368
9697.28 1488
9698.21 1565
9699.14 1490
9700.07 1523
9701.00 1544
9701.93 1602
9702.86 1560
9703.79 1635
9704.72 1675
9705.65 1677
9706.58 1658
9707.51 1626
9708.44 1588
9709.37 1563
9710.30 1581
9711.23 1455
9712.16 1498
9713.09 1408
9714.02 1446
9714.95 1423
9715.88 1309
9716.82 1376
9717.75 1502
9718.68 1555
9719.61 1685
9720.54 1712
9721.47 1783
9722.40 1689
9723.33 1669
9724.26 1772
9725.19 1616
9726.13 1459
9727.06 1407
9727.99 1457
9728.92 1386
9729.85 1347
9730.78 1249
9731.71 1242
9732.64 1199
9733.58 1244
9734.51 1190
9735.44 1242
9736.37 1287
9737.30 1390
9738.23 1325
9739.17 1320
9740.10 1408
9741.03 1353
9741.96 1333
9742.89 1333
9743.83 1268
9744.76 1256
9745.69 1219
9746.62 1111
9747.55 1058
9748.49 1018
9749.42 1086
9750.35 1045
9751.28 1042
9752.22 992
9753.15 1010
9754.08 1018
9755.01 986
9755.95 961
9756.88 1026
9757.81 1066
9758.75 1046
9759.68 943
9760.61 890
9761.54 946
9762.48 964
9763.41 922
9764.34 971
9765.28 918
9766.21 985
9767.14 961
9768.08 997
9769.01 886
9769.94 930
9770.88 964
9771.81 969
9772.74 928
9773.68 954
9774.61 916
9775.54 980
9776.48 1049
9777.41 1035
9778.34 1017
9779.28 1027
9780.21 1012
9781.14 1012
9782.08 959
9783.01 1037
9783.95 1059
9784.88 1127
9785.81 1108
9786.75 1155
9787.68 1169
9788.62 1246
9789.55 1229
9790.49 1178
9791.42 1142
9792.35 1067
9793.29 1057
9794.22 1001
9795.16 983
9796.09 1000
9797.03 979
9797.96 909
9798.90 910
9799.83 951
9800.77 941
9801.70 925
9802.64 917
9803.57 930
9804.51 912
9805.44 957
9806.38 1006
9807.31 1017
9808.25 957
9809.18 939
9810.12 864
9811.05 856
9811.99 838
9812.92 855
9813.86 750
9814.79 762
9815.73 721
9816.66 797
9817.60 774
9818.54 733
9819.47 776
9820.41 769
9821.34 732
9822.28 745
9823.21 760
9824.15 822
9825.09 784
9826.02 772
9826.96 723
9827.89 759
9828.83 790
9829.77 737
9830.70 688
9831.64 712
9832.57 729
9833.51 755
9834.45 720
9835.38 725
9836.32 761
9837.26 754
9838.19 774
9839.13 735
9840.07 750
9841.00 718
9841.94 714
9842.88 758
9843.81 715
9844.75 747
9845.69 691
9846.62 702
9847.56 768
9848.50 751
9849.44 752
9850.37 806
9851.31 787
9852.25 732
9853.18 759
9854.12 787
9855.06 775
9856.00 767
9856.93 801
9857.87 710
9858.81 771
9859.75 865
9860.68 701
9861.62 796
9862.56 821
9863.50 848
9864.44 896
9865.37 775
9866.31 814
9867.25 862
9868.19 835
9869.13 808
9870.06 758
9871.00 773
9871.94 830
9872.88 785
9873.82 691
9874.75 703
9875.69 738
9876.63 716
9877.57 769
9878.51 721
9879.45 723
9880.39 714
9881.32 769
9882.26 822
9883.20 768
9884.14 683
9885.08 755
9886.02 739
9886.96 704
9887.90 732
9888.83 701
9889.77 688
9890.71 698
9891.65 659
9892.59 714
9893.53 674
9894.47 683
9895.41 673
9896.35 657
9897.29 683
9898.23 696
9899.17 646
9900.11 652
9901.05 674
9901.99 654
9902.92 643
9903.86 643
9904.80 647
9905.74 668
9906.68 703
9907.62 640
9908.56 638
9909.50 656
9910.44 639
9911.38 638
9912.32 693
9913.26 680
9914.20 654
9915.14 661
9916.08 733
9917.02 706
9917.97 682
9918.91 677
9919.85 712
9920.79 667
9921.73 673
9922.67 638
9923.61 673
9924.55 725
9925.49 715
9926.43 681
9927.37 667
9928.31 609
9929.25 679
9930.19 757
9931.13 831
9932.08 934
9933.02 1056
9933.96 1158
9934.90 1271
9935.84 1255
9936.78 1191
9937.72 1190
9938.66 1098
9939.61 995
9940.55 939
9941.49 828
9942.43 802
9943.37 754
9944.31 707
9945.26 665
9946.20 627
9947.14 628
9948.08 664
9949.02 626
9949.96 587
9950.91 616
9951.85 643
9952.79 713
9953.73 684
9954.67 659
9955.62 620
9956.56 568
9957.50 667
9958.44 645
9959.39 578
9960.33 632
9961.27 612
9962.21 542
9963.16 624
9964.10 578
9965.04 586
9965.98 556
9966.93 554
9967.87 574
9968.81 616
9969.75 605
9970.70 632
9971.64 630
9972.58 643
9973.53 609
9974.47 587
9975.41 625
9976.36 588
9977.30 588
9978.24 584
9979.18 585
9980.13 565
9981.07 529
9982.01 535
9982.96 563
9983.90 599
9984.85 558
9985.79 521
9986.73 528
9987.68 533
9988.62 506
9989.56 516
9990.51 533
9991.45 501
9992.40 528
9993.34 564
9994.28 558
9995.23 593
9996.17 574
9997.12 505
9998.06 555
9999.00 511
9999.95 525
10000.89 554
10001.84 559
10002.78 534
10003.73 520
10004.67 545
10005.61 529
10006.56 570
10007.50 572
10008.45 542
10009.39 560
10010.34 562
10011.28 592
10012.23 538
10013.17 559
10014.12 547
10015.06 519
10016.01 531
10016.95 572
10017.90 582
10018.84 530
10019.79 541
10020.73 581
10021.68 565
10022.62 523
10023.57 525
10024.51 572
10025.46 566
10026.41 569
10027.35 578
10028.30 554
10029.24 572
10030.19 537
10031.13 486
10032.08 553
10033.03 525
10033.97 525
10034.92 523
10035.86 541
10036.81 515
10037.76 492
10038.70 493
10039.65 528
10040.59 509
10041.54 474
10042.49 540
10043.43 521
10044.38 575
10045.33 539
10046.27 500
10047.22 513
10048.16 558
10049.11 523
10050.06 478
10051.00 531
10051.95 477
10052.90 471
10053.84 475
10054.79 497
10055.74 518
10056.69 539
10057.63 508
10058.58 516
10059.53 435
10060.47 527
10061.42 512
10062.37 496
10063.32 488
10064.26 531
10065.21 466
10066.16 498
10067.10 503
10068.05 513
10069.00 506
10069.95 489
10070.89 484
10071.84 493
10072.79 456
10073.74 474
10074.69 445
10075.63 445
10076.58 547
10077.53 500
10078.48 480
10079.43 472
10080.37 462
10081.32 493
10082.27 460
10083.22 469
10084.17 474
10085.11 463
10086.06 485
10087.01 472
10087.96 494
10088.91 470
10089.86 483
10090.81 412
10091.75 488
10092.70 484
10093.65 488
10094.60 492
10095.55 520
10096.50 516
10097.45 471
10098.40 489
10099.34 457
10100.29 479
10101.24 486
10102.19 503
10103.14 501
10104.09 459
10105.04 412
10105.99 476
10106.94 470
10107.89 454
10108.84 455
10109.79 477
10110.73 506
10111.68 478
10112.63 455
10113.58 421
10114.53 414
10115.48 426
10116.43 517
10117.38 438
10118.33 425
10119.28 448
10120.23 457
10121.18 447
10122.13 427
10123.08 415
10124.03 452
10124.98 471
10125.93 448
10126.88 452
10127.83 487
10128.78 484
10129.73 521
10130.68 512
10131.64 540
10132.59 514
10133.54 471
10134.49 454
10135.44 476
10136.39 473
10137.34 459
10138.29 480
10139.24 505
10140.19 465
10141.14 452
10142.09 530
10143.04 515
10144.00 446
10144.95 463
10145.90 469
10146.85 520
10147.80 472
10148.75 391
10149.70 508
10150.65 517
10151.61 509
10152.56 492
10153.51 495
10154.46 507
10155.41 516
10156.36 526
10157.31 531
10158.27 509
10159.22 546
10160.17 483
10161.12 440
10162.07 503
10163.03 503
10163.98 531
10164.93 517
10165.88 497
10166.83 529
10167.79 564
10168.74 565
10169.69 514
10170.64 500
10171.60 540
10172.55 629
10173.50 603
10174.45 548
10175.41 547
10176.36 562
10177.31 561
10178.26 580
10179.22 574
10180.17 623
10181.12 612
10182.07 625
10183.03 624
10183.98 613
10184.93 599
10185.89 610
10186.84 676
10187.79 690
10188.75 635
10189.70 692
10190.65 608
10191.60 667
10192.56 647
10193.51 724
10194.47 710
10195.42 689
10196.37 728
10197.33 706
10198.28 663
10199.23 688
10200.19 654
10201.14 746
10202.09 683
10203.05 720
10204.00 738
10204.96 759
10205.91 738
10206.86 718
10207.82 781
10208.77 766
10209.73 746
10210.68 807
10211.63 852
10212.59 1010
10213.54 1055
10214.50 1053
10215.45 1100
10216.41 1024
10217.36 976
10218.32 907
10219.27 888
10220.22 841
10221.18 795
10222.13 754
10223.09 743
10224.04 742
10225.00 697
10225.95 732
10226.91 737
10227.86 781
10228.82 730
10229.77 703
10230.73 702
10231.68 669
10232.64 674
10233.59 679
10234.55 651
10235.50 601
10236.46 611
10237.42 696
10238.37 698
10239.33 783
10240.28 771
10241.24 839
10242.19 806
10243.15 847
10244.10 854
10245.06 900
10246.02 821
10246.97 823
10247.93 742
10248.88 730
10249.84 667
10250.80 626
10251.75 701
10252.71 595
10253.66 610
10254.62 601
10255.58 591
10256.53 563
10257.49 481
10258.45 548
10259.40 565
10260.36 566
10261.32 565
10262.27 523
10263.23 530
10264.19 532
10265.14 532
10266.10 569
10267.06 509
10268.01 571
10268.97 547
10269.93 542
10270.88 547
10271.84 586
10272.80 618
10273.76 519
10274.71 553
10275.67 532
10276.63 531
10277.58 555
10278.54 542
10279.50 528
10280.46 529
10281.41 497
10282.37 532
10283.33 531
10284.29 485
10285.24 532
10286.20 475
10287.16 486
10288.12 490
10289.08 461
10290.03 445
10290.99 489
10291.95 497
10292.91 488
10293.87 461
10294.82 504
10295.78 495
10296.74 478
10297.70 470
10298.66 520
10299.61 518
10300.57 493
10301.53 488
10302.49 499
10303.45 483
10304.41 474
10305.37 465
10306.32 475
10307.28 473
10308.24 480
10309.20 507
10310.16 518
10311.12 517
10312.08 469
10313.04 487
10314.00 506
10314.95 460
10315.91 463
10316.87 493
10317.83 452
10318.79 487
10319.75 491
10320.71 481
10321.67 532
10322.63 482
10323.59 505
10324.55 495
10325.51 545
10326.47 468
10327.43 525
10328.39 533
10329.35 496
10330.31 514
10331.27 510
10332.23 521
10333.19 522
10334.15 562
10335.11 585
10336.07 542
10337.03 560
10337.99 565
10338.95 510
10339.91 559
10340.87 528
10341.83 546
10342.79 529
10343.75 563
10344.71 521
10345.67 419
10346.63 425
10347.59 448
10348.55 456
10349.51 463
10350.47 482
10351.43 460
10352.39 484
10353.35 441
10354.31 484
10355.28 481
10356.24 496
10357.20 470
10358.16 470
10359.12 481
10360.08 477
10361.04 480
10362.00 455
10362.96 440
10363.93 440
10364.89 463
10365.85 448
10366.81 501
10367.77 426
10368.73 475
10369.69 444
10370.66 429
10371.62 467
10372.58 437
10373.54 401
10374.50 402
10375.47 482
10376.43 462
10377.39 448
10378.35 392
10379.31 400
10380.28 472
10381.24 437
10382.20 402
10383.16 444
10384.12 442
10385.09 492
10386.05 451
10387.01 435
10387.97 453
10388.94 445
10389.90 468
10390.86 486
10391.82 448
10392.79 434
10393.75 449
10394.71 453
10395.68 456
10396.64 438
10397.60 447
10398.56 454
10399.53 490
10400.49 439
10401.45 534
10402.42 528
10403.38 555
10404.34 418
10405.31 389
10406.27 465
10407.23 472
10408.20 407
10409.16 436
10410.12 475
10411.09 485
10412.05 443
10413.01 454
10413.98 472
10414.94 479
10415.90 519
10416.87 469
10417.83 477
10418.80 476
10419.76 553
10420.72 540
10421.69 549
10422.65 580
10423.62 631
10424.58 582
10425.54 597
10426.51 601
10427.47 650
10428.44 700
10429.40 625
10430.37 659
10431.33 653
10432.30 653
10433.26 512
10434.22 529
10435.19 485
10436.15 488
10437.12 501
10438.08 516
10439.05 490
10440.01 425
10440.98 456
10441.94 443
10442.91 469
10443.87 451
10444.84 437
10445.80 433
10446.77 418
10447.73 477
10448.70 477
10449.66 445
10450.63 408
10451.59 441
10452.56 451
10453.53 442
10454.49 461
10455.46 389
10456.42 371
10457.39 395
10458.35 446
10459.32 451
10460.29 437
10461.25 459
10462.22 392
10463.18 460
10464.15 383
10465.12 322
10466.08 415
10467.05 443
10468.01 404
10468.98 403
10469.95 392
10470.91 443
10471.88 438
10472.85 425
10473.81 433
10474.78 419
10475.74 414
10476.71 422
10477.68 424
10478.64 407
10479.61 395
10480.58 413
10481.54 408
10482.51 430
10483.48 399
10484.45 438
10485.41 434
10486.38 423
10487.35 404
10488.31 414
10489.28 423
10490.25 445
10491.22 446
10492.18 441
10493.15 413
10494.12 480
10495.08 463
10496.05 431
10497.02 437
10497.99 438
10498.95 436
10499.92 401
10500.89 421
10501.86 443
10502.83 495
10503.79 403
10504.76 422
10505.73 466
10506.70 507
10507.67 449
10508.63 474
10509.60 444
10510.57 430
10511.54 406
10512.51 461
10513.47 457
10514.44 441
10515.41 430
10516.38 432
10517.35 458
10518.32 442
10519.28 474
10520.25 436
10521.22 458
10522.19 446
10523.16 424
10524.13 428
10525.10 456
10526.07 444
10527.03 466
10528.00 455
10528.97 446
10529.94 439
10530.91 466
10531.88 475
10532.85 440
10533.82 463
10534.79 518
10535.76 441
10536.73 514
10537.70 482
10538.67 464
10539.63 510
10540.60 456
10541.57 499
10542.54 498
10543.51 493
10544.48 446
10545.45 417
10546.42 469
10547.39 517
10548.36 460
10549.33 504
10550.30 457
10551.27 412
10552.24 486
10553.21 397
10554.18 427
10555.15 483
10556.12 510
10557.09 500
10558.06 468
10559.03 449
10560.00 490
10560.97 538
10561.95 513
10562.92 547
10563.89 495
10564.86 573
10565.83 615
10566.80 664
10567.77 632
10568.74 676
10569.71 703
10570.68 651
10571.65 649
10572.62 596
10573.59 502
10574.57 526
10575.54 548
10576.51 515
10577.48 520
10578.45 511
10579.42 502
10580.39 504
10581.36 491
10582.34 438
10583.31 433
10584.28 457
10585.25 469
10586.22 495
10587.19 459
10588.17 466
10589.14 446
10590.11 441
10591.08 535
10592.05 544
10593.02 536
10594.00 535
10594.97 485
10595.94 554
10596.91 563
10597.89 593
10598.86 510
10599.83 539
10600.80 561
10601.77 532
10602.75 539
10603.72 568
10604.69 546
10605.66 492
10606.64 523
10607.61 468
10608.58 473
10609.55 480
10610.53 428
10611.50 425
10612.47 411
10613.45 424
10614.42 412
10615.39 431
10616.36 468
10617.34 466
10618.31 438
10619.28 440
10620.26 482
10621.23 431
10622.20 423
10623.18 434
10624.15 499
10625.12 520
10626.10 463
10627.07 414
10628.04 448
10629.02 451
10629.99 446
10630.97 474
10631.94 443
10632.91 393
10633.89 474
10634.86 520
10635.83 487
10636.81 502
10637.78 474
10638.76 553
10639.73 500
10640.70 520
10641.68 562
10642.65 548
10643.63 605
10644.60 665
10645.58 736
10646.55 691
10647.53 681
10648.50 702
10649.47 646
10650.45 639
10651.42 588
10652.40 569
10653.37 554
10654.35 594
10655.32 528
10656.30 497
10657.27 453
10658.25 503
10659.22 518
10660.20 515
10661.17 449
10662.15 484
10663.12 460
10664.10 502
10665.07 440
10666.05 457
10667.02 435
10668.00 431
10668.97 452
10669.95 498
10670.93 441
10671.90 450
10672.88 475
10673.85 432
10674.83 431
10675.80 474
10676.78 464
10677.76 462
10678.73 450
10679.71 472
10680.68 465
10681.66 448
10682.63 504
10683.61 500
10684.59 473
10685.56 496
10686.54 467
10687.52 434
10688.49 506
10689.47 502
10690.44 463
10691.42 482
10692.40 469
10693.37 456
10694.35 470
10695.33 449
10696.30 465
10697.28 400
10698.26 402
10699.23 439
10700.21 352
10701.19 361
10702.17 392
10703.14 393
10704.12 424
10705.10 427
10706.07 454
10707.05 429
10708.03 411
10709.01 388
10709.98 411
10710.96 430
10711.94 443
10712.91 397
10713.89 393
10714.87 395
10715.85 442
10716.83 445
10717.80 424
10718.78 394
10719.76 400
10720.74 436
10721.71 393
10722.69 406
10723.67 387
10724.65 374
10725.63 422
10726.60 452
10727.58 415
10728.56 398
10729.54 388
10730.52 394
10731.49 462
10732.47 459
10733.45 427
10734.43 406
10735.41 362
10736.39 362
10737.37 366
10738.34 436
10739.32 450
10740.30 377
10741.28 386
10742.26 442
10743.24 447
10744.22 454
10745.20 387
10746.17 372
10747.15 376
10748.13 402
10749.11 381
10750.09 390
10751.07 403
10752.05 426
10753.03 430
10754.01 390
10754.99 397
10755.97 382
10756.95 412
10757.93 420
10758.91 400
10759.88 427
10760.86 433
10761.84 387
10762.82 480
10763.80 376
10764.78 395
10765.76 404
10766.74 396
10767.72 396
10768.70 381
10769.68 415
10770.66 418
10771.64 393
10772.62 378
10773.60 420
10774.58 465
10775.56 383
10776.54 406
10777.52 374
10778.51 419
10779.49 459
10780.47 492
10781.45 444
10782.43 382
10783.41 438
10784.39 399
10785.37 454
10786.35 471
10787.33 482
10788.31 446
10789.29 450
10790.27 438
10791.26 448
10792.24 422
10793.22 459
10794.20 467
10795.18 395
10796.16 408
10797.14 420
10798.12 428
10799.10 441
10800.09 397
10801.07 374
10802.05 355
10803.03 401
10804.01 443
10804.99 388
10805.98 346
10806.96 439
10807.94 433
10808.92 393
10809.90 398
10810.89 422
10811.87 440
10812.85 428
10813.83 349
10814.81 368
10815.80 385
10816.78 369
10817.76 357
10818.74 418
10819.72 405
10820.71 400
10821.69 434
10822.67 399
10823.65 382
10824.64 387
10825.62 392
10826.60 418
10827.58 405
10828.57 411
10829.55 392
10830.53 361
10831.52 388
10832.50 364
10833.48 379
10834.46 431
10835.45 429
10836.43 425
10837.41 395
10838.40 364
10839.38 433
10840.36 436
10841.35 393
10842.33 394
10843.31 421
10844.30 416
10845.28 405
10846.26 421
10847.25 384
10848.23 471
10849.21 473
10850.20 440
10851.18 410
10852.17 372
10853.15 383
10854.13 444
10855.12 423
10856.10 447
10857.09 434
10858.07 453
10859.05 485
10860.04 414
10861.02 486
10862.01 431
10862.99 460
10863.97 425
10864.96 466
10865.94 451
10866.93 432
10867.91 489
10868.90 492
10869.88 420
10870.87 453
10871.85 526
10872.84 478
10873.82 450
10874.81 455
10875.79 478
10876.78 476
10877.76 472
10878.75 496
10879.73 472
10880.72 530
10881.70 534
10882.69 489
10883.67 490
10884.66 486
10885.64 497
10886.63 467
10887.61 524
10888.60 499
10889.58 473
10890.57 511
10891.55 488
10892.54 542
10893.53 537
10894.51 551
10895.50 533
10896.48 559
10897.47 564
10898.45 632
10899.44 606
10900.43 590
10901.41 517
10902.40 559
10903.38 539
10904.37 533
10905.36 555
10906.34 539
10907.33 537
10908.32 553
10909.30 583
10910.29 561
10911.28 572
10912.26 580
10913.25 599
10914.24 618
10915.22 564
10916.21 590
10917.20 593
10918.18 627
10919.17 667
10920.16 716
10921.14 633
10922.13 623
10923.12 655
10924.10 608
10925.09 610
10926.08 588
10927.07 592
10928.05 658
10929.04 671
10930.03 619
10931.01 639
10932.00 701
10932.99 668
10933.98 641
10934.96 656
10935.95 702
10936.94 702
10937.93 719
10938.92 673
10939.90 700
10940.89 700
10941.88 680
10942.87 708
10943.85 757
10944.84 771
10945.83 752
10946.82 866
10947.81 844
10948.79 826
10949.78 850
10950.77 829
10951.76 815
10952.75 927
10953.74 905
10954.72 846
10955.71 868
10956.70 836
10957.69 795
10958.68 865
10959.67 889
10960.66 895
10961.65 964
10962.63 1057
10963.62 1126
10964.61 1089
10965.60 1207
10966.59 1226
10967.58 1188
10968.57 1192
10969.56 1138
10970.55 1097
10971.54 989
10972.52 1022
10973.51 1035
10974.50 974
10975.49 885
10976.48 884
10977.47 824
10978.46 835
10979.45 862
10980.44 817
10981.43 861
10982.42 794
10983.41 834
10984.40 856
10985.39 891
10986.38 897
10987.37 874
10988.36 884
10989.35 950
10990.34 898
10991.33 893
10992.32 890
10993.31 940
10994.30 923
10995.29 941
10996.28 932
10997.27 932
10998.26 956
10999.25 1003
11000.24 1046
11001.23 1158
11002.22 1224
11003.21 1281
11004.20 1421
11005.20 1557
11006.19 1630
11007.18 1681
11008.17 1627
11009.16 1699
11010.15 1677
11011.14 1593
11012.13 1398
11013.12 1343
11014.11 1223
11015.10 1071
11016.10 1044
11017.09 987
11018.08 923
11019.07 877
11020.06 901
11021.05 871
11022.04 789
11023.04 772
11024.03 750
11025.02 759
11026.01 789
11027.00 755
11027.99 751
11028.99 776
11029.98 805
11030.97 752
11031.96 745
11032.95 748
11033.95 751
11034.94 777
11035.93 750
11036.92 705
11037.91 705
11038.91 729
11039.90 693
11040.89 684
11041.88 714
11042.88 698
11043.87 671
11044.86 669
11045.85 642
11046.85 671
11047.84 648
11048.83 640
11049.82 602
11050.82 582
11051.81 663
11052.80 609
11053.80 592
11054.79 604
11055.78 585
11056.77 613
11057.77 654
11058.76 606
11059.75 605
11060.75 600
11061.74 617
11062.73 669
11063.73 620
11064.72 555
11065.71 568
11066.71 572
11067.70 615
11068.69 601
11069.69 621
11070.68 614
11071.68 569
11072.67 593
11073.66 602
11074.66 650
11075.65 629
11076.65 583
11077.64 632
11078.63 612
11079.63 598
11080.62 551
11081.62 585
11082.61 562
11083.60 633
11084.60 616
11085.59 565
11086.59 580
11087.58 556
11088.58 575
11089.57 559
11090.57 534
11091.56 555
11092.55 593
11093.55 574
11094.54 596
11095.54 548
11096.53 596
11097.53 559
11098.52 571
11099.52 538
11100.51 569
11101.51 547
11102.50 566
11103.50 528
11104.49 518
11105.49 512
11106.48 533
11107.48 614
11108.48 559
11109.47 535
11110.47 538
11111.46 557
11112.46 577
11113.45 555
11114.45 611
11115.44 546
11116.44 508
11117.44 497
11118.43 531
11119.43 486
11120.42 441
11121.42 500
11122.42 528
11123.41 522
11124.41 507
11125.40 528
11126.40 497
11127.40 459
11128.39 576
11129.39 586
11130.38 535
11131.38 575
11132.38 556
11133.37 522
11134.37 498
11135.37 488
11136.36 512
11137.36 539
11138.36 574
11139.35 526
11140.35 495
11141.35 517
11142.34 557
11143.34 568
11144.34 526
11145.34 507
11146.33 497
11147.33 528
11148.33 492
11149.32 535
11150.32 549
11151.32 547
11152.32 548
11153.31 504
11154.31 541
11155.31 529
11156.31 564
11157.30 529
11158.30 604
11159.30 507
11160.30 551
11161.29 527
11162.29 599
11163.29 559
11164.29 548
11165.29 542
11166.28 495
11167.28 535
11168.28 544
11169.28 511
11170.28 529
11171.27 469
11172.27 465
11173.27 472
11174.27 469
11175.27 497
11176.27 517
11177.26 491
11178.26 511
11179.26 517
11180.26 551
11181.26 563
11182.26 517
11183.26 477
11184.26 526
11185.25 512
11186.25 551
11187.25 538
11188.25 480
11189.25 471
11190.25 543
11191.25 481
11192.25 532
11193.25 539
11194.25 555
11195.24 533
11196.24 588
11197.24 531
11198.24 525
11199.24 569
11200.24 575
11201.24 549
11202.24 614
11203.24 548
11204.24 569
11205.24 586
11206.24 567
11207.24 644
11208.24 561
11209.24 584
11210.24 596
11211.24 514
11212.24 539
11213.24 543
11214.24 515
11215.24 561
11216.24 524
11217.24 512
11218.24 491
11219.24 486
11220.24 540
11221.24 509
11222.24 520
11223.24 505
11224.24 501
11225.24 507
11226.24 498
11227.25 457
11228.25 482
11229.25 448
11230.25 495
11231.25 503
11232.25 499
11233.25 479
11234.25 462
11235.25 489
11236.25 504
11237.25 456
11238.26 463
11239.26 534
11240.26 520
11241.26 517
11242.26 526
11243.26 512
11244.26 497
11245.27 470
11246.27 441
11247.27 447
11248.27 494
11249.27 480
11250.27 449
11251.28 490
11252.28 489
11253.28 500
11254.28 538
11255.28 462
11256.29 464
11257.29 443
11258.29 511
11259.29 508
11260.29 474
11261.30 508
11262.30 469
11263.30 469
11264.30 477
11265.31 493
11266.31 516
11267.31 527
11268.31 521
11269.32 519
11270.32 492
11271.32 489
11272.32 487
11273.33 510
11274.33 518
11275.33 499
11276.33 505
11277.34 522
11278.34 503
11279.34 486
11280.35 539
11281.35 510
11282.35 514
11283.36 564
11284.36 570
11285.36 633
11286.37 667
11287.37 614
11288.37 602
11289.38 631
11290.38 621
11291.38 550
11292.39 561
11293.39 529
11294.39 564
11295.40 572
11296.40 510
11297.41 514
11298.41 495
11299.41 476
11300.42 487
11301.42 484
11302.43 533
11303.43 539
11304.43 529
11305.44 545
11306.44 542
11307.45 597
11308.45 549
11309.46 529
11310.46 501
11311.46 561
11312.47 558
11313.47 518
11314.48 541
11315.48 529
11316.49 537
11317.49 554
11318.50 579
11319.50 553
11320.51 641
11321.51 631
11322.52 614
11323.52 606
11324.53 643
11325.53 562
11326.54 586
11327.54 591
11328.55 551
11329.55 547
11330.56 566
11331.56 589
11332.57 595
11333.57 586
11334.58 553
11335.58 517
11336.59 536
11337.60 578
11338.60 528
11339.61 572
11340.61 519
11341.62 590
11342.62 625
11343.63 636
11344.64 651
11345.64 649
11346.65 668
11347.65 699
11348.66 712
11349.67 690
11350.67 676
11351.68 614
11352.69 660
11353.69 683
11354.70 626
11355.71 553
11356.71 568
11357.72 531
11358.72 538
11359.73 547
11360.74 519
11361.74 479
11362.75 480
11363.76 501
11364.76 483
11365.77 530
11366.78 571
11367.79 517
11368.79 503
11369.80 593
11370.81 606
11371.81 550
11372.82 474
11373.83 494
11374.84 508
11375.84 509
11376.85 504
11377.86 492
11378.87 545
11379.87 561
11380.88 544
11381.89 507
11382.90 529
11383.90 487
11384.91 490
11385.92 494
11386.93 494
11387.93 487
11388.94 481
11389.95 474
11390.96 487
11391.97 510
11392.97 492
11393.98 479
11394.99 501
11396.00 504
11397.01 463
11398.02 489
11399.02 474
11400.03 481
11401.04 474
11402.05 484
11403.06 466
11404.07 491
11405.08 483
11406.08 518
11407.09 509
11408.10 546
11409.11 514
11410.12 474
11411.13 480
11412.14 472
11413.15 482
11414.15 439
11415.16 451
11416.17 440
11417.18 468
11418.19 479
11419.20 490
11420.21 499
11421.22 467
11422.23 457
11423.24 483
11424.25 476
11425.26 448
11426.27 491
11427.28 478
11428.29 516
11429.30 520
11430.31 490
11431.32 528
11432.32 511
11433.33 496
11434.34 462
11435.35 501
11436.36 498
11437.37 500
11438.38 473
11439.39 482
11440.41 498
11441.42 517
11442.43 570
11443.44 539
11444.45 512
11445.46 518
11446.47 495
11447.48 537
11448.49 533
11449.50 530
11450.51 561
11451.52 479
11452.53 479
11453.54 467
11454.55 519
11455.56 494
11456.57 533
11457.59 493
11458.60 477
11459.61 476
11460.62 484
11461.63 488
11462.64 523
11463.65 548
11464.66 555
11465.67 582
11466.69 560
11467.70 534
11468.71 484
11469.72 576
11470.73 547
11471.74 601
11472.75 598
11473.77 583
11474.78 549
11475.79 533
11476.80 514
11477.81 541
11478.83 560
11479.84 578
11480.85 548
11481.86 504
11482.87 516
11483.89 516
11484.90 500
11485.91 506
11486.92 515
11487.93 499
11488.95 485
11489.96 503
11490.97 488
11491.98 489
11493.00 556
11494.01 570
11495.02 557
11496.03 521
11497.05 566
11498.06 562
11499.07 517
11500.09 582
11501.10 568
11502.11 552
11503.12 563
11504.14 587
11505.15 578
11506.16 546
11507.18 539
11508.19 558
11509.20 621
11510.22 615
11511.23 589
11512.24 640
11513.26 566
11514.27 563
11515.28 569
11516.30 546
11517.31 627
11518.32 619
11519.34 617
11520.35 620
11521.37 593
11522.38 604
11523.39 581
11524.41 609
11525.42 654
11526.44 600
11527.45 604
11528.46 586
11529.48 626
11530.49 675
11531.51 653
11532.52 615
11533.53 669
11534.55 639
11535.56 583
11536.58 602
11537.59 628
11538.61 705
11539.62 637
11540.64 642
11541.65 668
11542.67 705
11543.68 738
11544.69 734
11545.71 740
11546.72 721
11547.74 739
11548.75 765
11549.77 818
11550.78 820
11551.80 855
11552.81 877
11553.83 823
11554.85 803
11555.86 906
11556.88 848
11557.89 814
11558.91 797
11559.92 903
11560.94 920
11561.95 877
11562.97 921
11563.98 897
11565.00 913
11566.02 912
11567.03 943
11568.05 961
11569.06 971
11570.08 980
11571.10 969
11572.11 970
11573.13 958
11574.14 997
11575.16 1028
11576.18 1027
11577.19 1086
11578.21 1136
11579.22 1095
11580.24 1110
11581.26 1150
11582.27 1202
11583.29 1230
11584.31 1286
11585.32 1357
11586.34 1384
11587.36 1490
11588.37 1557
11589.39 1579
11590.41 1557
11591.42 1623
11592.44 1713
11593.46 1670
11594.47 1709
11595.49 1780
11596.51 1863
11597.53 1839
11598.54 2042
11599.56 2255
11600.58 2446
11601.59 2803
11602.61 3069
11603.63 3461
11604.65 3895
11605.66 4367
11606.68 4434
11607.70 4506
11608.72 4623
11609.74 4443
11610.75 4223
11611.77 3714
11612.79 3332
11613.81 2906
11614.82 2527
11615.84 2196
11616.86 1894
11617.88 1693
11618.90 1639
11619.91 1503
11620.93 1410
11621.95 1321
11622.97 1196
11623.99 1289
11625.01 1257
11626.02 1183
11627.04 1115
11628.06 1111
11629.08 1089
11630.10 1108
11631.12 994
11632.14 981
11633.15 1012
11634.17 1012
11635.19 952
11636.21 914
11637.23 956
11638.25 1008
11639.27 931
11640.29 889
11641.30 882
11642.32 824
11643.34 875
11644.36 878
11645.38 888
11646.40 838
11647.42 911
11648.44 847
11649.46 805
11650.48 770
11651.50 742
11652.52 793
11653.54 755
11654.56 719
11655.58 778
11656.60 677
11657.62 685
11658.64 732
11659.66 683
11660.68 696
11661.70 733
11662.72 735
11663.74 703
11664.76 709
11665.78 686
11666.80 716
11667.82 738
11668.84 707
11669.86 714
11670.88 707
11671.90 717
11672.92 763
11673.94 716
11674.96 723
11675.98 772
11677.00 769
11678.02 793
11679.04 741
11680.06 760
11681.08 807
11682.10 848
11683.12 843
11684.15 855
11685.17 879
11686.19 848
11687.21 866
11688.23 864
11689.25 879
11690.27 877
11691.29 828
11692.31 879
11693.34 858
11694.36 845
11695.38 812
11696.40 870
11697.42 803
11698.44 823
11699.46 794
11700.49 798
11701.51 801
11702.53 771
11703.55 781
11704.57 781
11705.60 775
11706.62 760
11707.64 727
11708.66 692
11709.68 715
11710.71 697
11711.73 675
11712.75 717
11713.77 685
11714.79 694
11715.82 670
11716.84 689
11717.86 725
11718.88 686
11719.91 628
11720.93 621
11721.95 672
11722.97 633
11724.00 645
11725.02 615
11726.04 586
11727.07 622
11728.09 624
11729.11 590
11730.13 563
11731.16 606
11732.18 599
11733.20 584
11734.23 601
11735.25 641
11736.27 571
11737.30 590
11738.32 589
11739.34 643
11740.37 591
11741.39 589
11742.41 516
11743.44 585
11744.46 649
11745.48 633
11746.51 621
11747.53 566
11748.55 541
11749.58 558
11750.60 607
11751.63 597
11752.65 605
11753.67 619
11754.70 580
11755.72 607
11756.75 642
11757.77 630
11758.79 642
11759.82 560
11760.84 579
11761.87 542
11762.89 551
11763.92 558
11764.94 544
11765.97 549
11766.99 490
11768.01 533
11769.04 497
11770.06 501
11771.09 485
11772.11 547
11773.14 564
11774.16 518
11775.19 508
11776.21 504
11777.24 521
11778.26 534
11779.29 496
11780.31 454
11781.34 479
11782.36 507
11783.39 507
11784.41 501
11785.44 499
11786.46 482
11787.49 489
11788.52 414
11789.54 437
11790.57 453
11791.59 463
11792.62 479
11793.64 477
11794.67 464
11795.70 471
11796.72 521
11797.75 485
11798.77 444
11799.80 461
11800.83 490
11801.85 526
11802.88 518
11803.90 480
11804.93 464
11805.96 436
11806.98 480
11808.01 514
11809.04 492
11810.06 429
11811.09 436
11812.11 421
11813.14 470
11814.17 472
11815.19 424
11816.22 430
11817.25 447
11818.27 422
11819.30 437
11820.33 454
11821.36 470
11822.38 450
11823.41 435
11824.44 475
11825.46 442
11826.49 455
11827.52 469
11828.54 461
11829.57 487
11830.60 498
11831.63 461
11832.65 477
11833.68 468
11834.71 481
11835.74 498
11836.76 524
11837.79 515
11838.82 526
11839.85 519
11840.88 471
11841.90 515
11842.93 506
11843.96 492
11844.99 451
11846.01 468
11847.04 443
11848.07 437
11849.10 461
11850.13 444
11851.16 455
11852.18 465
11853.21 466
11854.24 447
11855.27 455
11856.30 458
11857.33 461
11858.35 442
11859.38 445
11860.41 446
11861.44 463
11862.47 415
11863.50 444
11864.53 458
11865.56 435
11866.58 451
11867.61 487
11868.64 492
11869.67 481
11870.70 452
11871.73 480
11872.76 471
11873.79 505
11874.82 424
11875.85 456
11876.88 519
11877.91 512
11878.93 506
11879.96 497
11880.99 479
11882.02 484
11883.05 457
11884.08 487
11885.11 449
11886.14 448
11887.17 485
11888.20 487
11889.23 502
11890.26 550
11891.29 499
11892.32 510
11893.35 478
11894.38 478
11895.41 513
11896.44 473
11897.47 490
11898.50 513
11899.53 520
11900.56 504
11901.59 538
11902.62 540
11903.65 553
11904.69 603
11905.72 678
11906.75 672
11907.78 616
11908.81 649
11909.84 666
11910.87 657
11911.90 699
11912.93 691
11913.96 638
11914.99 636
11916.02 644
11917.06 633
11918.09 576
11919.12 554
11920.15 613
11921.18 646
11922.21 577
11923.24 594
11924.27 582
11925.31 581
11926.34 601
11927.37 613
11928.40 639
11929.43 667
11930.46 631
11931.50 630
11932.53 647
11933.56 667
11934.59 752
11935.62 809
11936.65 819
11937.69 864
11938.72 963
11939.75 929
11940.78 921
11941.81 944
11942.85 892
11943.88 845
11944.91 809
11945.94 787
11946.98 697
11948.01 691
11949.04 613
11950.07 609
11951.11 591
11952.14 541
11953.17 589
11954.20 576
11955.24 525
11956.27 535
11957.30 553
11958.34 506
11959.37 483
11960.40 483
11961.43 459
11962.47 463
11963.50 482
11964.53 485
11965.57 454
11966.60 471
11967.63 479
11968.67 494
11969.70 520
11970.73 505
11971.77 458
11972.80 500
11973.83 506
11974.87 471
11975.90 524
11976.94 545
11977.97 533
11979.00 494
11980.04 493
11981.07 499
11982.10 533
11983.14 468
11984.17 484
11985.21 474
11986.24 534
11987.27 528
11988.31 444
11989.34 491
11990.38 507
11991.41 465
11992.45 496
11993.48 473
11994.51 521
11995.55 499
11996.58 512
11997.62 521
11998.65 467
11999.69 515
12000.72 488
12001.76 527
12002.79 559
12003.83 568
12004.86 518
12005.90 551
12006.93 540
12007.97 554
12009.00 541
12010.04 545
12011.07 503
12012.11 552
12013.14 561
12014.18 551
12015.21 544
12016.25 508
12017.28 562
12018.32 571
12019.35 570
12020.39 574
12021.43 561
12022.46 573
12023.50 601
12024.53 606
12025.57 598
12026.60 596
12027.64 626
12028.68 639
12029.71 628
12030.75 621
12031.78 627
12032.82 616
12033.86 615
12034.89 613
12035.93 634
12036.97 606
12038.00 582
12039.04 609
12040.07 646
12041.11 592
12042.15 614
12043.18 628
12044.22 631
12045.26 632
12046.29 603
12047.33 613
12048.37 614
12049.40 606
12050.44 620
12051.48 582
12052.52 664
12053.55 630
12054.59 594
12055.63 647
12056.66 582
12057.70 536
12058.74 518
12059.78 566
12060.81 634
12061.85 630
12062.89 569
12063.92 645
12064.96 623
12066.00 625
12067.04 627
12068.07 663
12069.11 664
12070.15 685
12071.19 709
12072.23 657
12073.26 741
12074.30 699
12075.34 647
12076.38 632
12077.42 664
12078.45 651
12079.49 660
12080.53 626
12081.57 657
12082.61 649
12083.64 643
12084.68 655
12085.72 686
12086.76 638
12087.80 704
12088.84 682
12089.88 689
12090.91 686
12091.95 693
12092.99 679
12094.03 770
12095.07 763
12096.11 745
12097.15 741
12098.19 798
12099.22 734
12100.26 753
12101.30 828
12102.34 846
12103.38 850
12104.42 790
12105.46 818
12106.50 890
12107.54 910
12108.58 991
12109.62 1023
12110.66 1060
12111.70 1090
12112.74 1038
12113.77 1019
12114.81 967
12115.85 932
12116.89 872
12117.93 841
12118.97 819
12120.01 794
12121.05 710
12122.09 672
12123.13 734
12124.17 665
12125.21 630
12126.25 629
12127.29 602
12128.33 573
12129.37 583
12130.41 514
12131.45 546
12132.50 609
12133.54 599
12134.58 552
12135.62 533
12136.66 525
12137.70 569
12138.74 523
12139.78 534
12140.82 467
12141.86 499
12142.90 494
12143.94 557
12144.98 549
12146.02 523
12147.07 512
12148.11 496
12149.15 496
12150.19 498
12151.23 493
12152.27 511
12153.31 500
12154.35 493
12155.40 503
12156.44 517
12157.48 494
12158.52 512
12159.56 513
12160.60 503
12161.64 494
12162.69 463
12163.73 472
12164.77 462
12165.81 468
12166.85 471
12167.90 480
12168.94 496
12169.98 463
12171.02 501
12172.06 495
12173.11 450
12174.15 431
12175.19 484
12176.23 506
12177.27 568
12178.32 508
12179.36 449
12180.40 448
12181.44 417
12182.49 499
12183.53 520
12184.57 484
12185.61 493
12186.66 536
12187.70 513
12188.74 511
12189.79 491
12190.83 513
12191.87 488
12192.91 523
12193.96 472
12195.00 450
12196.04 447
12197.09 454
12198.13 526
12199.17 499
12200.22 489
12201.26 514
12202.30 502
12203.35 484
12204.39 462
12205.43 491
12206.48 520
12207.52 484
12208.57 477
12209.61 495
12210.65 523
12211.70 500
12212.74 504
12213.78 484
12214.83 476
12215.87 489
12216.92 485
12217.96 550
12219.00 513
12220.05 549
12221.09 487
12222.14 480
12223.18 493
12224.23 507
12225.27 567
12226.31 581
12227.36 472
12228.40 493
12229.45 545
12230.49 523
12231.54 528
12232.58 525
12233.63 478
12234.67 483
12235.72 521
12236.76 485
12237.81 446
12238.85 525
12239.90 544
12240.94 491
12241.99 446
12243.03 475
12244.08 495
12245.12 521
12246.17 524
12247.21 465
12248.26 408
12249.30 475
12250.35 476
12251.39 500
12252.44 431
12253.49 456
12254.53 494
12255.58 459
12256.62 437
12257.67 448
12258.71 449
12259.76 443
12260.81 462
12261.85 453
12262.90 436
12263.94 458
12264.99 509
12266.04 461
12267.08 411
12268.13 445
12269.17 435
12270.22 391
12271.27 389
12272.31 386
12273.36 427
12274.41 459
12275.45 417
12276.50 418
12277.55 434
12278.59 411
12279.64 417
12280.69 405
12281.73 444
12282.78 439
12283.83 404
12284.87 414
12285.92 419
12286.97 404
12288.01 408
12289.06 417
12290.11 451
12291.16 442
12292.20 458
12293.25 450
12294.30 360
12295.35 376
12296.39 387
12297.44 375
12298.49 404
12299.54 414
12300.58 395
12301.63 407
12302.68 380
12303.73 384
12304.77 372
12305.82 377
12306.87 362
12307.92 383
12308.97 433
12310.01 412
12311.06 427
12312.11 434
12313.16 431
12314.21 423
12315.25 406
12316.30 405
12317.35 365
12318.40 426
12319.45 437
12320.50 414
12321.54 456
12322.59 459
12323.64 377
12324.69 373
12325.74 363
12326.79 391
12327.84 382
12328.89 430
12329.93 418
12330.98 360
12332.03 378
12333.08 384
12334.13 387
12335.18 409
12336.23 407
12337.28 373
12338.33 460
12339.38 430
12340.43 415
12341.47 363
12342.52 410
12343.57 367
12344.62 366
12345.67 337
12346.72 359
12347.77 390
12348.82 383
12349.87 434
12350.92 355
12351.97 385
12353.02 330
12354.07 357
12355.12 376
12356.17 391
12357.22 404
12358.27 431
12359.32 416
12360.37 408
12361.42 392
12362.47 433
12363.52 397
12364.57 409
12365.62 365
12366.67 388
12367.72 423
12368.77 407
12369.82 430
12370.87 409
12371.93 387
12372.98 423
12374.03 399
12375.08 377
12376.13 408
12377.18 386
12378.23 426
12379.28 426
12380.33 404
12381.38 442
12382.43 426
12383.49 381
12384.54 401
12385.59 474
12386.64 419
12387.69 466
12388.74 436
12389.79 387
12390.84 424
12391.90 401
12392.95 457
12394.00 433
12395.05 431
12396.10 448
12397.15 394
12398.21 449
12399.26 482
12400.31 446
12401.36 445
12402.41 422
12403.47 456
12404.52 479
12405.57 470
12406.62 477
12407.67 456
12408.73 445
12409.78 447
12410.83 471
12411.88 462
12412.94 429
12413.99 421
12415.04 473
12416.09 466
12417.15 449
12418.20 479
12419.25 459
12420.30 410
12421.36 427
12422.41 447
12423.46 475
12424.52 448
12425.57 475
12426.62 449
12427.67 469
12428.73 412
12429.78 442
12430.83 445
12431.89 452
12432.94 478
12433.99 453
12435.05 498
12436.10 501
12437.15 431
12438.21 519
12439.26 484
12440.31 439
12441.37 482
12442.42 508
12443.47 505
12444.53 502
12445.58 464
12446.64 467
12447.69 494
12448.74 477
12449.80 465
12450.85 501
12451.91 542
12452.96 468
12454.01 451
12455.07 449
12456.12 490
12457.18 475
12458.23 451
12459.29 499
12460.34 485
12461.39 492
12462.45 506
12463.50 500
12464.56 513
12465.61 492
12466.67 529
12467.72 542
12468.78 511
12469.83 529
12470.89 576
12471.94 523
12473.00 492
12474.05 510
12475.11 563
12476.16 555
12477.22 556
12478.27 540
12479.33 527
12480.38 610
12481.44 630
12482.49 640
12483.55 645
12484.60 653
12485.66 682
12486.71 713
12487.77 684
12488.83 739
12489.88 708
12490.94 746
12491.99 789
12493.05 772
12494.10 874
12495.16 900
12496.22 1023
12497.27 1089
12498.33 1174
12499.38 1319
12500.44 1484
12501.50 1572
12502.55 1585
12503.61 1657
12504.67 1627
12505.72 1606
12506.78 1596
12507.83 1469
12508.89 1461
12509.95 1248
12511.00 1087
12512.06 990
12513.12 937
12514.17 852
12515.23 830
12516.29 847
12517.34 787
12518.40 739
12519.46 672
12520.52 711
12521.57 671
12522.63 610
12523.69 597
12524.74 680
12525.80 705
12526.86 657
12527.92 667
12528.97 580
12530.03 617
12531.09 583
12532.15 607
12533.20 588
12534.26 541
12535.32 567
12536.38 593
12537.43 612
12538.49 557
12539.55 558
12540.61 585
12541.66 577
12542.72 584
12543.78 612
12544.84 581
12545.90 592
12546.95 576
12548.01 548
12549.07 581
12550.13 555
12551.19 540
12552.25 538
12553.30 577
12554.36 594
12555.42 544
12556.48 506
12557.54 523
12558.60 572
12559.65 595
12560.71 590
12561.77 596
12562.83 601
12563.89 646
12564.95 618
12566.01 646
12567.07 670
12568.13 707
12569.18 679
12570.24 668
12571.30 661
12572.36 722
12573.42 743
12574.48 744
12575.54 807
12576.60 846
12577.66 842
12578.72 920
12579.78 1016
12580.84 1050
12581.90 1017
12582.96 1093
12584.02 1132
12585.07 1135
12586.13 1171
12587.19 1160
12588.25 1087
12589.31 1017
12590.37 957
12591.43 954
12592.49 835
12593.55 831
12594.61 818
12595.67 781
12596.73 772
12597.79 736
12598.86 794
12599.92 761
12600.98 737
12602.04 733
12603.10 712
12604.16 717
12605.22 730
12606.28 722
12607.34 669
12608.40 689
12609.46 661
12610.52 673
12611.58 650
12612.64 670
12613.70 627
12614.76 572
12615.83 593
12616.89 588
12617.95 627
12619.01 599
12620.07 565
12621.13 610
12622.19 585
12623.25 608
12624.32 599
12625.38 613
12626.44 620
12627.50 608
12628.56 643
12629.62 622
12630.68 655
12631.75 603
12632.81 539
12633.87 578
12634.93 540
12635.99 512
12637.05 531
12638.12 547
12639.18 577
12640.24 552
12641.30 576
12642.36 598
12643.43 551
12644.49 567
12645.55 581
12646.61 549
12647.68 529
12648.74 553
12649.80 588
12650.86 642
12651.93 629
12652.99 635
12654.05 621
12655.11 615
12656.18 654
12657.24 654
12658.30 620
12659.36 648
12660.43 687
12661.49 707
12662.55 732
12663.62 748
12664.68 789
12665.74 697
12666.81 688
12667.87 677
12668.93 669
12670.00 658
12671.06 679
12672.12 642
12673.19 621
12674.25 629
12675.31 638
12676.38 611
12677.44 632
12678.50 661
12679.57 563
12680.63 589
12681.69 597
12682.76 595
12683.82 606
12684.89 573
12685.95 608
12687.01 564
12688.08 615
12689.14 602
12690.21 642
12691.27 559
12692.33 611
12693.40 636
12694.46 635
12695.53 644
12696.59 638
12697.66 642
12698.72 682
12699.79 663
12700.85 615
12701.91 624
12702.98 623
12704.04 722
12705.11 670
12706.17 638
12707.24 654
12708.30 684
12709.37 658
12710.43 717
12711.50 716
12712.56 664
12713.63 643
12714.69 644
12715.76 682
12716.82 749
12717.89 620
12718.95 627
12720.02 641
12721.09 616
12722.15 585
12723.22 593
12724.28 566
12725.35 594
12726.41 602
12727.48 616
12728.54 623
12729.61 609
12730.68 622
12731.74 565
12732.81 564
12733.87 573
12734.94 579
12736.01 562
12737.07 621
12738.14 571
12739.20 569
12740.27 539
12741.34 596
12742.40 545
12743.47 550
12744.54 555
12745.60 592
12746.67 638
12747.74 589
12748.80 488
12749.87 498
12750.94 519
12752.00 519
12753.07 539
12754.14 510
12755.20 495
12756.27 475
12757.34 482
12758.40 530
12759.47 507
12760.54 536
12761.60 510
12762.67 454
12763.74 416
12764.81 426
12765.87 451
12766.94 465
12768.01 452
12769.08 431
12770.14 449
12771.21 435
12772.28 461
12773.35 459
12774.41 463
12775.48 440
12776.55 457
12777.62 412
12778.68 454
12779.75 469
12780.82 438
12781.89 454
12782.96 423
12784.02 393
12785.09 435
12786.16 418
12787.23 446
12788.30 415
12789.37 452
12790.43 434
12791.50 395
12792.57 455
12793.64 449
12794.71 439
12795.78 412
12796.84 443
12797.91 444
12798.98 438
12800.05 455
12801.12 401
12802.19 423
12803.26 421
12804.33 403
12805.40 396
12806.46 396
12807.53 432
12808.60 424
12809.67 458
12810.74 417
12811.81 375
12812.88 421
12813.95 415
12815.02 427
12816.09 383
12817.16 432
12818.23 430
12819.30 432
12820.37 459
12821.44 447
12822.50 408
12823.57 409
12824.64 388
12825.71 410
12826.78 430
12827.85 398
12828.92 462
12829.99 420
12831.06 404
12832.13 438
12833.20 428
12834.27 424
12835.34 405
12836.41 359
12837.49 366
12838.56 375
12839.63 393
12840.70 424
12841.77 413
12842.84 379
12843.91 373
12844.98 418
12846.05 372
12847.12 413
12848.19 419
12849.26 399
12850.33 436
12851.40 376
12852.47 370
12853.55 409
12854.62 408
12855.69 378
12856.76 365
12857.83 336
12858.90 394
12859.97 369
12861.04 381
12862.11 406
12863.19 409
12864.26 357
12865.33 384
12866.40 342
12867.47 383
12868.54 372
12869.62 392
12870.69 366
12871.76 371
12872.83 345
12873.90 345
12874.97 364
12876.05 360
12877.12 350
12878.19 341
12879.26 405
12880.33 386
12881.41 382
12882.48 377
12883.55 341
12884.62 383
12885.70 377
12886.77 334
12887.84 344
12888.91 354
12889.98 357
12891.06 321
12892.13 351
12893.20 306
12894.28 283
12895.35 348
12896.42 383
12897.49 360
12898.57 300
12899.64 342
12900.71 347
12901.79 332
12902.86 309
12903.93 339
12905.00 334
12906.08 317
12907.15 320
12908.22 298
12909.30 312
12910.37 385
12911.44 336
12912.52 351
12913.59 291
12914.66 301
12915.74 324
12916.81 354
12917.89 310
12918.96 317
12920.03 348
12921.11 327
12922.18 308
12923.25 316
12924.33 315
12925.40 336
12926.48 305
12927.55 320
12928.62 298
12929.70 321
12930.77 281
12931.85 310
12932.92 366
12934.00 351
12935.07 353
12936.14 319
12937.22 357
12938.29 347
12939.37 326
12940.44 284
12941.52 330
12942.59 366
12943.67 367
12944.74 328
12945.82 332
12946.89 310
12947.97 338
12949.04 322
12950.12 325
12951.19 311
12952.27 345
12953.34 331
12954.42 308
12955.49 331
12956.57 363
12957.64 360
12958.72 298
12959.79 304
12960.87 290
12961.94 311
12963.02 312
12964.10 297
12965.17 315
12966.25 333
12967.32 315
12968.40 307
12969.47 310
12970.55 325
12971.63 308
12972.70 328
12973.78 343
12974.85 336
12975.93 317
12977.01 303
12978.08 337
12979.16 325
12980.23 345
12981.31 298
12982.39 326
12983.46 299
12984.54 339
12985.62 307
12986.69 309
12987.77 311
12988.85 322
12989.92 329
12991.00 315
12992.08 310
12993.15 315
12994.23 331
12995.31 366
12996.38 320
12997.46 330
12998.54 356
12999.61 351
13000.69 320
13001.77 298
13002.85 313
13003.92 311
13005.00 317
13006.08 341
13007.16 333
13008.23 329
13009.31 360
13010.39 375
13011.47 356
13012.54 364
13013.62 335
13014.70 338
13015.78 372
13016.85 370
13017.93 393
13019.01 368
13020.09 372
13021.17 421
13022.24 365
13023.32 309
13024.40 330
13025.48 354
13026.56 368
13027.63 373
13028.71 350
13029.79 346
13030.87 362
13031.95 358
13033.03 367
13034.10 323
13035.18 339
13036.26 374
13037.34 389
13038.42 374
13039.50 375
13040.58 383
13041.66 420
13042.73 361
13043.81 367
13044.89 372
13045.97 388
13047.05 407
13048.13 396
13049.21 364
13050.29 406
13051.37 356
13052.45 391
13053.53 396
13054.60 421
13055.68 400
13056.76 393
13057.84 395
13058.92 409
13060.00 383
13061.08 411
13062.16 426
13063.24 408
13064.32 424
13065.40 410
13066.48 410
13067.56 410
13068.64 362
13069.72 341
13070.80 398
13071.88 404
13072.96 383
13074.04 374
13075.12 388
13076.20 381
13077.28 360
13078.36 368
13079.44 331
13080.52 359
13081.60 387
13082.68 356
13083.76 366
13084.84 374
13085.93 326
13087.01 392
13088.09 379
13089.17 343
13090.25 341
13091.33 368
13092.41 380
13093.49 377
13094.57 334
13095.65 346
13096.73 365
13097.82 329
13098.90 325
13099.98 365
13101.06 362
13102.14 343
13103.22 359
13104.30 365
13105.38 365
13106.47 345
13107.55 341
13108.63 314
13109.71 344
13110.79 304
13111.87 349
13112.96 309
13114.04 321
13115.12 371
13116.20 350
13117.28 336
13118.37 326
13119.45 312
13120.53 296
13121.61 333
13122.69 358
13123.78 354
13124.86 325
13125.94 319
13127.02 352
13128.11 328
13129.19 343
13130.27 312
13131.35 309
13132.44 318
13133.52 316
13134.60 319
13135.68 335
13136.77 304
13137.85 317
13138.93 344
13140.01 320
13141.10 287
13142.18 310
13143.26 345
13144.35 314
13145.43 302
13146.51 329
13147.60 324
13148.68 361
13149.76 349
13150.85 308
13151.93 294
13153.01 291
13154.10 347
13155.18 381
13156.26 317
13157.35 297
13158.43 340
13159.51 332
13160.60 333
13161.68 318
13162.77 300
13163.85 313
13164.93 335
13166.02 294
13167.10 298
13168.19 332
13169.27 328
13170.35 330
13171.44 300
13172.52 336
13173.61 294
13174.69 290
13175.78 300
13176.86 341
13177.94 298
13179.03 297
13180.11 308
13181.20 314
13182.28 331
13183.37 314
13184.45 304
13185.54 323
13186.62 316
13187.71 283
13188.79 306
13189.88 337
13190.96 302
13192.05 328
13193.13 310
13194.22 317
13195.30 332
13196.39 315
13197.47 308
13198.56 300
13199.64 352
13200.73 334
13201.81 335
13202.90 338
13203.98 309
13205.07 324
13206.16 351
13207.24 326
13208.33 335
13209.41 341
13210.50 321
13211.58 346
13212.67 347
13213.76 338
13214.84 331
13215.93 295
13217.01 332
13218.10 344
13219.19 396
13220.27 371
13221.36 338
13222.45 339
13223.53 342
13224.62 335
13225.70 333
13226.79 297
13227.88 307
13228.96 328
13230.05 339
13231.14 341
13232.22 308
13233.31 338
13234.40 317
13235.48 325
13236.57 300
13237.66 309
13238.74 330
13239.83 307
13240.92 318
13242.01 347
13243.09 360
13244.18 389
13245.27 371
13246.35 347
13247.44 328
13248.53 299
13249.62 342
13250.70 328
13251.79 320
13252.88 346
13253.97 339
13255.05 345
13256.14 366
13257.23 348
13258.32 315
13259.41 366
13260.49 339
13261.58 334
13262.67 367
13263.76 358
13264.85 330
13265.93 328
13267.02 344
13268.11 332
13269.20 358
13270.29 361
13271.37 366
13272.46 369
13273.55 330
13274.64 373
13275.73 331
13276.82 321
13277.91 342
13278.99 379
13280.08 339
13281.17 337
13282.26 382
13283.35 355
13284.44 373
13285.53 366
13286.62 373
13287.70 385
13288.79 381
13289.88 353
13290.97 366
13292.06 425
13293.15 382
13294.24 382
13295.33 358
13296.42 412
13297.51 389
13298.60 416
13299.69 416
13300.78 416
13301.87 411
13302.95 376
13304.04 397
13305.13 402
13306.22 427
13307.31 421
13308.40 406
13309.49 411
13310.58 408
13311.67 423
13312.76 435
13313.85 381
13314.94 426
13316.03 401
13317.12 464
13318.21 518
13319.30 446
13320.39 445
13321.48 505
13322.58 466
13323.67 426
13324.76 476
13325.85 484
13326.94 422
13328.03 395
13329.12 435
13330.21 417
13331.30 431
13332.39 456
13333.48 440
13334.57 432
13335.66 409
13336.75 438
13337.85 444
13338.94 458
13340.03 467
13341.12 446
13342.21 471
13343.30 463
13344.39 485
13345.48 466
13346.58 463
13347.67 471
13348.76 485
13349.85 437
13350.94 476
13352.03 460
13353.12 488
13354.22 461
13355.31 480
13356.40 440
13357.49 501
13358.58 498
13359.68 430
13360.77 438
13361.86 491
13362.95 524
13364.04 527
13365.14 555
13366.23 501
13367.32 504
13368.41 530
13369.51 476
13370.60 471
13371.69 504
13372.78 523
13373.87 582
13374.97 522
13376.06 497
13377.15 571
13378.25 585
13379.34 580
13380.43 526
13381.52 529
13382.62 524
13383.71 524
13384.80 505
13385.90 477
13386.99 483
13388.08 469
13389.17 476
13390.27 487
13391.36 417
13392.45 427
13393.55 434
13394.64 464
13395.73 367
13396.83 421
13397.92 417
13399.02 411
13400.11 416
13401.20 404
13402.30 426
13403.39 428
13404.48 409
13405.58 396
13406.67 398
13407.77 416
13408.86 437
13409.95 424
13411.05 435
13412.14 407
13413.24 406
13414.33 419
13415.42 389
13416.52 436
13417.61 374
13418.71 387
13419.80 402
13420.90 450
13421.99 397
13423.08 427
13424.18 432
13425.27 423
13426.37 385
13427.46 415
13428.56 388
13429.65 479
13430.75 439
13431.84 416
13432.94 408
13434.03 418
13435.13 398
13436.22 395
13437.32 414
13438.41 438
13439.51 443
13440.60 424
13441.70 439
13442.79 459
13443.89 416
13444.98 406
13446.08 421
13447.18 380
13448.27 425
13449.37 415
13450.46 414
13451.56 445
13452.65 461
13453.75 449
13454.85 442
13455.94 451
13457.04 434
13458.13 434
13459.23 441
13460.33 435
13461.42 452
13462.52 430
13463.61 464
13464.71 476
13465.81 467
13466.90 466
13468.00 490
13469.10 488
13470.19 494
13471.29 532
13472.38 503
13473.48 448
13474.58 471
13475.67 503
13476.77 502
13477.87 473
13478.96 506
13480.06 522
13481.16 528
13482.26 536
13483.35 501
13484.45 505
13485.55 529
13486.64 484
13487.74 478
13488.84 509
13489.94 524
13491.03 517
13492.13 487
13493.23 512
13494.32 505
13495.42 537
13496.52 549
13497.62 523
13498.72 557
13499.81 506
13500.91 571
13502.01 592
13503.11 589
13504.20 621
13505.30 628
13506.40 676
13507.50 711
13508.60 676
13509.69 643
13510.79 660
13511.89 690
13512.99 671
13514.09 681
13515.18 681
13516.28 661
13517.38 613
13518.48 552
13519.58 592
13520.68 608
13521.78 567
13522.87 547
13523.97 498
13525.07 480
13526.17 506
13527.27 516
13528.37 505
13529.47 503
13530.57 534
13531.66 469
13532.76 440
13533.86 533
13534.96 470
13536.06 412
13537.16 444
13538.26 456
13539.36 427
13540.46 458
13541.56 464
13542.66 444
13543.76 393
13544.86 446
13545.96 423
13547.05 411
13548.15 433
13549.25 392
13550.35 451
13551.45 381
13552.55 375
13553.65 445
13554.75 436
13555.85 413
13556.95 403
13558.05 422
13559.15 428
13560.25 388
13561.35 432
13562.45 384
13563.55 415
13564.65 395
13565.75 384
13566.85 420
13567.96 429
13569.06 442
13570.16 391
13571.26 403
13572.36 395
13573.46 406
13574.56 372
13575.66 373
13576.76 382
13577.86 418
13578.96 409
13580.06 406
13581.16 401
13582.27 417
13583.37 431
13584.47 416
13585.57 412
13586.67 372
13587.77 416
13588.87 404
13589.97 425
13591.08 378
13592.18 363
13593.28 394
13594.38 407
13595.48 369
13596.58 386
13597.68 431
13598.79 411
13599.89 416
13600.99 389
13602.09 363
13603.19 369
13604.30 380
13605.40 391
13606.50 419
13607.60 408
13608.70 451
13609.81 428
13610.91 472
13612.01 480
13613.11 389
13614.21 432
13615.32 443
13616.42 445
13617.52 409
13618.62 428
13619.73 438
13620.83 391
13621.93 431
13623.03 389
13624.14 409
13625.24 437
13626.34 421
13627.45 404
13628.55 437
13629.65 426
13630.75 430
13631.86 421
13632.96 462
13634.06 494
13635.17 432
13636.27 420
13637.37 442
13638.48 406
13639.58 422
13640.68 434
13641.79 445
13642.89 429
13643.99 385
13645.10 414
13646.20 400
13647.30 442
13648.41 391
13649.51 402
13650.62 391
13651.72 409
13652.82 388
13653.93 389
13655.03 415
13656.14 395
13657.24 419
13658.34 421
13659.45 398
13660.55 408
13661.66 424
13662.76 415
13663.87 399
13664.97 404
13666.07 393
13667.18 389
13668.28 388
13669.39 422
13670.49 420
13671.60 404
13672.70 379
13673.81 406
13674.91 402
13676.02 390
13677.12 382
13678.23 404
13679.33 378
13680.44 424
13681.54 419
13682.65 375
13683.75 421
13684.86 358
13685.96 380
13687.07 401
13688.17 439
13689.28 361
13690.38 405
13691.49 359
13692.59 402
13693.70 408
13694.80 384
13695.91 370
13697.02 374
13698.12 412
13699.23 412
13700.33 416
13701.44 400
13702.55 421
13703.65 418
13704.76 418
13705.86 461
13706.97 424
13708.08 405
13709.18 389
13710.29 371
13711.39 407
13712.50 437
13713.61 439
13714.71 423
13715.82 414
13716.93 464
13718.03 466
13719.14 424
13720.25 414
13721.35 439
13722.46 480
13723.57 454
13724.67 433
13725.78 388
13726.89 462
13727.99 452
13729.10 439
13730.21 469
13731.31 506
13732.42 491
13733.53 481
13734.64 540
13735.74 501
13736.85 518
13737.96 525
13739.07 532
13740.17 547
13741.28 520
13742.39 550
13743.50 504
13744.60 530
13745.71 574
13746.82 525
13747.93 543
13749.03 543
13750.14 581
13751.25 564
13752.36 592
13753.47 557
13754.57 579
13755.68 600
13756.79 606
13757.90 644
13759.01 627
13760.11 706
13761.22 663
13762.33 667
13763.44 660
13764.55 728
13765.66 688
13766.76 688
13767.87 693
13768.98 719
13770.09 827
13771.20 800
13772.31 843
13773.42 850
13774.53 937
13775.63 1016
13776.74 995
13777.85 968
13778.96 1016
13780.07 1050
13781.18 1077
13782.29 1034
13783.40 1018
13784.51 1019
13785.62 1015
13786.73 986
13787.83 919
13788.94 897
13790.05 890
13791.16 813
13792.27 773
13793.38 658
13794.49 726
13795.60 680
13796.71 677
13797.82 641
13798.93 591
13800.04 598
13801.15 667
13802.26 640
13803.37 594
13804.48 565
13805.59 622
13806.70 626
13807.81 613
13808.92 563
13810.03 594
13811.14 599
13812.25 614
13813.36 600
13814.47 603
13815.58 602
13816.69 540
13817.80 502
13818.91 556
13820.03 556
13821.14 538
13822.25 531
13823.36 557
13824.47 510
13825.58 490
13826.69 551
13827.80 564
13828.91 543
13830.02 460
13831.13 532
13832.25 567
13833.36 574
13834.47 506
13835.58 511
13836.69 494
13837.80 477
13838.91 566
13840.02 562
13841.14 563
13842.25 582
13843.36 507
13844.47 540
13845.58 539
13846.69 497
13847.81 529
13848.92 596
13850.03 517
13851.14 556
13852.25 561
13853.37 567
13854.48 550
13855.59 571
13856.70 609
13857.81 622
13858.93 634
13860.04 621
13861.15 557
13862.26 547
13863.38 614
13864.49 608
13865.60 614
13866.71 660
13867.83 654
13868.94 700
13870.05 722
13871.16 729
13872.28 786
13873.39 756
13874.50 722
13875.61 748
13876.73 761
13877.84 718
13878.95 687
13880.07 690
13881.18 702
13882.29 717
13883.41 651
13884.52 677
13885.63 641
13886.75 672
13887.86 647
13888.97 605
13890.09 622
13891.20 622
13892.31 626
13893.43 603
13894.54 620
13895.65 631
13896.77 665
13897.88 636
13899.00 613
13900.11 602
13901.22 670
13902.34 630
13903.45 574
13904.57 638
13905.68 647
13906.79 624
13907.91 628
13909.02 647
13910.14 631
13911.25 652
13912.37 642
13913.48 585
13914.59 629
13915.71 591
13916.82 577
13917.94 570
13919.05 554
13920.17 565
13921.28 526
13922.40 564
13923.51 517
13924.63 552
13925.74 539
13926.86 505
13927.97 483
13929.09 508
13930.20 521
13931.32 494
13932.43 456
13933.55 483
13934.66 513
13935.78 544
13936.89 496
13938.01 499
13939.12 477
13940.24 512
13941.35 509
13942.47 472
13943.59 483
13944.70 492
13945.82 501
13946.93 494
13948.05 509
13949.16 532
13950.28 537
13951.40 501
13952.51 501
13953.63 511
13954.74 510
13955.86 513
13956.98 460
13958.09 459
13959.21 466
13960.33 498
13961.44 455
13962.56 490
13963.67 443
13964.79 499
13965.91 440
13967.02 450
13968.14 474
13969.26 507
13970.37 474
13971.49 496
13972.61 479
13973.72 454
13974.84 440
13975.96 450
13977.08 456
13978.19 451
13979.31 485
13980.43 451
13981.54 489
13982.66 464
13983.78 465
13984.90 493
13986.01 462
13987.13 475
13988.25 478
13989.37 459
13990.48 462
13991.60 493
13992.72 494
13993.84 553
13994.95 466
13996.07 461
13997.19 454
13998.31 443
13999.42 445
14000.54 475
14001.66 478
14002.78 522
14003.90 481
14005.01 524
14006.13 514
14007.25 492
14008.37 492
14009.49 510
14010.61 478
14011.72 477
14012.84 508
14013.96 530
14015.08 541
14016.20 509
14017.32 508
14018.43 540
14019.55 521
14020.67 498
14021.79 532
14022.91 486
14024.03 532
14025.15 537
14026.27 548
14027.39 478
14028.50 485
14029.62 528
14030.74 505
14031.86 498
14032.98 503
14034.10 582
14035.22 531
14036.34 509
14037.46 499
14038.58 509
14039.70 469
14040.82 466
14041.94 499
14043.06 497
14044.18 473
14045.30 492
14046.41 474
14047.53 457
14048.65 439
14049.77 435
14050.89 476
14052.01 459
14053.13 449
14054.25 434
14055.37 449
14056.49 501
14057.61 421
14058.74 432
14059.86 411
14060.98 430
14062.10 445
14063.22 434
14064.34 468
14065.46 454
14066.58 400
14067.70 445
14068.82 446
14069.94 422
14071.06 420
14072.18 478
14073.30 462
14074.42 434
14075.54 432
14076.66 448
14077.79 483
14078.91 521
14080.03 506
14081.15 486
14082.27 521
14083.39 499
14084.51 474
14085.63 500
14086.76 481
14087.88 562
14089.00 504
14090.12 483
14091.24 471
14092.36 496
14093.48 499
14094.61 562
14095.73 506
14096.85 529
14097.97 514
14099.09 565
14100.22 527
14101.34 569
14102.46 547
14103.58 558
14104.70 596
14105.83 632
14106.95 614
14108.07 604
14109.19 643
14110.31 666
14111.44 614
14112.56 617
14113.68 582
14114.80 559
14115.93 544
14117.05 528
14118.17 485
14119.29 488
14120.42 544
14121.54 452
14122.66 435
14123.79 423
14124.91 471
14126.03 450
14127.15 458
14128.28 451
14129.40 411
14130.52 434
14131.65 442
14132.77 446
14133.89 408
14135.02 400
14136.14 399
14137.26 412
14138.39 430
14139.51 420
14140.63 445
14141.76 433
14142.88 400
14144.00 371
14145.13 412
14146.25 403
14147.38 428
14148.50 426
14149.62 412
14150.75 415
14151.87 411
14152.99 423
14154.12 421
14155.24 413
14156.37 386
14157.49 408
14158.62 400
14159.74 379
14160.86 380
14161.99 410
14163.11 411
14164.24 388
14165.36 399
14166.49 378
14167.61 381
14168.74 392
14169.86 380
14170.99 388
14172.11 403
14173.23 399
14174.36 372
14175.48 471
14176.61 440
14177.73 415
14178.86 399
14179.98 389
14181.11 360
14182.23 353
14183.36 389
14184.49 395
14185.61 374
14186.74 342
14187.86 345
14188.99 350
14190.11 349
14191.24 328
14192.36 389
14193.49 372
14194.61 395
14195.74 350
14196.87 393
14197.99 387
14199.12 374
14200.24 356
14201.37 354
14202.50 380
14203.62 351
14204.75 396
14205.87 380
14207.00 351
14208.13 340
14209.25 321
14210.38 318
14211.50 375
14212.63 362
14213.76 343
14214.88 335
14216.01 354
14217.14 325
14218.26 298
14219.39 308
14220.52 323
14221.64 334
14222.77 371
14223.90 368
14225.02 318
14226.15 319
14227.28 353
14228.41 359
14229.53 319
14230.66 329
14231.79 311
14232.91 307
14234.04 347
14235.17 343
14236.30 355
14237.42 327
14238.55 368
14239.68 373
14240.81 302
14241.93 321
14243.06 336
14244.19 340
14245.32 357
14246.44 353
14247.57 343
14248.70 334
14249.83 327
14250.95 345
14252.08 319
14253.21 348
14254.34 334
14255.47 340
14256.59 347
14257.72 277
14258.85 320
14259.98 366
14261.11 399
14262.24 364
14263.36 382
14264.49 335
14265.62 347
14266.75 376
14267.88 330
14269.01 327
14270.14 348
14271.26 319
14272.39 350
14273.52 307
14274.65 321
14275.78 309
14276.91 317
14278.04 317
14279.17 327
14280.30 337
14281.42 304
14282.55 269
14283.68 293
14284.81 289
14285.94 294
14287.07 321
14288.20 325
14289.33 324
14290.46 359
14291.59 329
14292.72 284
14293.85 356
14294.98 371
14296.11 304
14297.24 283
14298.37 310
14299.50 295
14300.63 320
14301.76 311
14302.89 288
14304.02 304
14305.15 299
14306.28 301
14307.41 308
14308.54 296
14309.67 327
14310.80 311
14311.93 318
14313.06 257
14314.19 288
14315.32 309
14316.45 300
14317.58 274
14318.71 273
14319.84 312
14320.97 313
14322.10 315
14323.23 291
14324.36 257
14325.49 268
14326.63 286
14327.76 280
14328.89 275
14330.02 291
14331.15 333
14332.28 281
14333.41 287
14334.54 236
14335.67 291
14336.81 271
14337.94 263
14339.07 281
14340.20 264
14341.33 270
14342.46 288
14343.59 241
14344.73 253
14345.86 245
14346.99 278
14348.12 298
14349.25 273
14350.38 265
14351.52 292
14352.65 290
14353.78 288
14354.91 261
14356.04 289
14357.18 306
14358.31 298
14359.44 310
14360.57 308
14361.71 266
14362.84 294
14363.97 298
14365.10 282
14366.24 272
14367.37 287
14368.50 295
14369.63 294
14370.77 277
14371.90 307
14373.03 295
14374.16 306
14375.30 296
14376.43 321
14377.56 264
14378.70 260
14379.83 283
14380.96 277
14382.09 304
14383.23 295
14384.36 280
14385.49 298
14386.63 285
14387.76 307
14388.89 264
14390.03 276
14391.16 310
14392.29 300
14393.43 284
14394.56 262
14395.70 313
14396.83 302
14397.96 300
14399.10 292
14400.23 268
14401.36 298
14402.50 313
14403.63 316
14404.77 281
14405.90 327
14407.03 300
14408.17 289
14409.30 299
14410.44 274
14411.57 303
14412.71 337
14413.84 296
14414.97 285
14416.11 272
14417.24 276
14418.38 295
14419.51 253
14420.65 292
14421.78 304
14422.92 308
14424.05 287
14425.19 303
14426.32 277
14427.46 295
14428.59 335
14429.73 314
14430.86 298
14432.00 286
14433.13 298
14434.27 292
14435.40 305
14436.54 284
14437.67 286
14438.81 314
14439.94 385
14441.08 306
14442.21 320
14443.35 327
14444.48 341
14445.62 316
14446.76 303
14447.89 329
14449.03 354
14450.16 336
14451.30 289
14452.43 305
14453.57 314
14454.71 318
14455.84 308
14456.98 308
14458.11 309
14459.25 324
14460.39 333
14461.52 323
14462.66 340
14463.80 349
14464.93 331
14466.07 309
14467.20 336
14468.34 334
14469.48 332
14470.61 338
14471.75 371
14472.89 334
14474.02 314
14475.16 296
14476.30 379
14477.43 357
14478.57 352
14479.71 375
14480.85 370
14481.98 350
14483.12 373
14484.26 384
14485.39 360
14486.53 386
14487.67 334
14488.81 351
14489.94 370
14491.08 359
14492.22 318
14493.36 367
14494.49 328
14495.63 332
14496.77 371
14497.91 309
14499.04 317
14500.18 327
14501.32 324
14502.46 323
14503.59 289
14504.73 323
14505.87 323
14507.01 330
14508.15 339
14509.28 324
14510.42 346
14511.56 289
14512.70 331
14513.84 356
14514.98 322
14516.11 344
14517.25 282
14518.39 299
14519.53 293
14520.67 286
14521.81 292
14522.95 286
14524.08 304
14525.22 299
14526.36 304
14527.50 295
14528.64 300
14529.78 291
14530.92 286
14532.06 273
14533.20 287
14534.33 281
14535.47 267
14536.61 258
14537.75 280
14538.89 276
14540.03 320
14541.17 281
14542.31 299
14543.45 303
14544.59 285
14545.73 275
14546.87 308
14548.01 351
14549.15 294
14550.29 292
14551.43 298
14552.57 296
14553.71 320
14554.85 321
14555.99 300
14557.13 296
14558.27 315
14559.41 339
14560.55 382
14561.69 325
14562.83 302
14563.97 301
14565.11 303
14566.25 303
14567.39 319
14568.53 314
14569.67 326
14570.81 309
14571.95 300
14573.09 299
14574.23 301
14575.37 324
14576.51 337
14577.65 252
14578.79 296
14579.94 306
14581.08 304
14582.22 328
14583.36 311
14584.50 297
14585.64 355
14586.78 306
14587.92 318
14589.06 319
14590.21 342
14591.35 303
14592.49 304
14593.63 320
14594.77 324
14595.91 330
14597.05 332
14598.20 344
14599.34 321
14600.48 342
14601.62 317
14602.76 368
14603.90 313
14605.05 334
14606.19 345
14607.33 369
14608.47 370
14609.61 334
14610.76 353
14611.90 344
14613.04 370
14614.18 366
14615.32 376
14616.47 352
14617.61 367
14618.75 361
14619.89 372
14621.04 367
14622.18 343
14623.32 360
14624.46 391
14625.61 381
14626.75 371
14627.89 363
14629.04 388
14630.18 402
14631.32 369
14632.46 391
14633.61 400
14634.75 419
14635.89 440
14637.04 406
14638.18 492
14639.32 440
14640.47 484
14641.61 474
14642.75 515
14643.90 517
14645.04 496
14646.18 517
14647.33 490
14648.47 440
14649.61 485
14650.76 457
14651.90 417
14653.05 415
14654.19 393
14655.33 402
14656.48 452
14657.62 382
14658.76 381
14659.91 335
14661.05 318
14662.20 359
14663.34 349
14664.49 343
14665.63 302
14666.77 321
14667.92 393
14669.06 362
14670.21 372
14671.35 326
14672.50 322
14673.64 303
14674.79 302
14675.93 308
14677.07 316
14678.22 292
14679.36 276
14680.51 274
14681.65 279
14682.80 272
14683.94 315
14685.09 327
14686.23 292
14687.38 297
14688.52 289
14689.67 259
14690.81 284
14691.96 292
14693.10 287
14694.25 298
14695.40 298
14696.54 291
14697.69 341
14698.83 280
14699.98 296
14701.12 280
14702.27 268
14703.41 276
14704.56 279
14705.71 284
14706.85 288
14708.00 258
14709.14 268
14710.29 307
14711.44 320
14712.58 255
14713.73 287
14714.87 277
14716.02 271
14717.17 263
14718.31 271
14719.46 296
14720.61 255
14721.75 256
14722.90 261
14724.05 288
14725.19 300
14726.34 304
14727.49 301
14728.63 282
14729.78 312
14730.93 313
14732.07 292
14733.22 299
14734.37 290
14735.51 292
14736.66 260
14737.81 301
14738.95 278
14740.10 309
14741.25 283
14742.40 284
14743.54 283
14744.69 283
14745.84 295
14746.99 290
14748.13 277
14749.28 314
14750.43 301
14751.58 313
14752.72 311
14753.87 329
14755.02 302
14756.17 274
14757.31 290
14758.46 304
14759.61 306
14760.76 304
14761.91 309
14763.05 318
14764.20 290
14765.35 288
14766.50 303
14767.65 317
14768.80 305
14769.94 313
14771.09 287
14772.24 298
14773.39 320
14774.54 338
14775.69 301
14776.83 300
14777.98 348
14779.13 322
14780.28 309
14781.43 307
14782.58 314
14783.73 332
14784.88 330
14786.03 338
14787.17 351
14788.32 334
14789.47 336
14790.62 377
14791.77 349
14792.92 348
14794.07 348
14795.22 380
14796.37 404
14797.52 348
14798.67 367
14799.82 359
14800.97 367
14802.12 400
14803.26 367
14804.41 365
14805.56 426
14806.71 393
14807.86 387
14809.01 377
14810.16 375
14811.31 384
14812.46 370
14813.61 399
14814.76 366
14815.91 378
14817.06 358
14818.21 363
14819.36 330
14820.51 329
14821.66 348
14822.82 374
14823.97 384
14825.12 305
14826.27 337
14827.42 320
14828.57 347
14829.72 353
14830.87 331
14832.02 324
14833.17 337
14834.32 340
14835.47 338
14836.62 306
14837.77 303
14838.93 322
14840.08 319
14841.23 303
14842.38 289
14843.53 314
14844.68 303
14845.83 301
14846.98 323
14848.14 248
14849.29 260
14850.44 288
14851.59 240
14852.74 271
14853.89 259
14855.04 273
14856.20 309
14857.35 311
14858.50 289
14859.65 280
14860.80 243
14861.96 223
14863.11 239
14864.26 256
14865.41 242
14866.56 256
14867.72 291
14868.87 227
14870.02 253
14871.17 268
14872.32 249
14873.48 241
14874.63 232
14875.78 240
14876.93 256
14878.09 257
14879.24 268
14880.39 224
14881.54 250
14882.70 244
14883.85 246
14885.00 255
14886.16 230
14887.31 259
14888.46 258
14889.61 278
14890.77 221
14891.92 231
14893.07 262
14894.23 226
14895.38 238
14896.53 260
14897.69 251
14898.84 226
14899.99 245
14901.15 224
14902.30 227
14903.45 251
14904.61 263
14905.76 244
14906.91 243
14908.07 231
14909.22 257
14910.38 239
14911.53 288
14912.68 290
14913.84 250
14914.99 277
14916.15 269
14917.30 274
14918.45 249
14919.61 213
14920.76 239
14921.92 263
14923.07 255
14924.22 240
14925.38 249
14926.53 266
14927.69 252
14928.84 245
14930.00 270
14931.15 317
14932.31 293
14933.46 272
14934.62 261
14935.77 263
14936.93 263
14938.08 258
14939.24 253
14940.39 265
14941.55 228
14942.70 251
14943.86 265
14945.01 242
14946.17 264
14947.32 265
14948.48 261
14949.63 261
14950.79 259
14951.94 245
14953.10 282
14954.25 296
14955.41 252
14956.56 259
14957.72 251
14958.88 282
14960.03 272
14961.19 257
14962.34 258
14963.50 247
14964.65 248
14965.81 255
14966.97 223
14968.12 230
14969.28 258
14970.43 261
14971.59 282
14972.75 250
14973.90 269
14975.06 273
14976.22 267
14977.37 239
14978.53 220
14979.69 257
14980.84 250
14982.00 235
14983.16 222
14984.31 217
14985.47 226
14986.63 250
14987.78 223
14988.94 216
14990.10 229
14991.25 241
14992.41 260
14993.57 246
14994.72 210
14995.88 222
14997.04 248
14998.20 260
14999.35 245
15000.51 228
15001.67 231
15002.82 227
15003.98 227
15005.14 242
15006.30 193
15007.45 205
15008.61 248
15009.77 200
15010.93 217
15012.09 202
15013.24 204
15014.40 216
15015.56 200
15016.72 217
15017.87 201
15019.03 244
15020.19 260
15021.35 247
15022.51 205
15023.67 192
15024.82 179
15025.98 182
15027.14 222
15028.30 207
15029.46 241
15030.62 222
15031.77 230
15032.93 273
15034.09 245
15035.25 236
15036.41 244
15037.57 221
15038.73 194
15039.88 206
15041.04 180
15042.20 207
15043.36 203
15044.52 219
15045.68 233
15046.84 226
15048.00 236
15049.16 168
15050.32 188
15051.47 193
15052.63 192
15053.79 243
15054.95 214
15056.11 188
15057.27 183
15058.43 206
15059.59 245
15060.75 199
15061.91 197
15063.07 191
15064.23 225
15065.39 215
15066.55 205
15067.71 206
15068.87 228
15070.03 221
15071.19 208
15072.35 237
15073.51 247
15074.67 182
15075.83 194
15076.99 191
15078.15 188
15079.31 197
15080.47 199
15081.63 183
15082.79 178
15083.95 178
15085.11 200
15086.27 233
15087.43 216
15088.59 189
15089.76 205
15090.92 204
15092.08 237
15093.24 235
15094.40 221
15095.56 213
15096.72 206
15097.88 192
15099.04 190
15100.20 209
15101.37 184
15102.53 226
15103.69 199
15104.85 203
15106.01 199
15107.17 216
15108.33 223
15109.50 196
15110.66 202
15111.82 210
15112.98 201
15114.14 225
15115.30 212
15116.47 228
15117.63 242
15118.79 174
15119.95 201
15121.11 205
15122.27 214
15123.44 188
15124.60 198
15125.76 196
15126.92 205
15128.09 181
15129.25 222
15130.41 234
15131.57 193
15132.73 196
15133.90 189
15135.06 208
15136.22 207
15137.38 188
15138.55 189
15139.71 197
15140.87 190
15142.04 161
15143.20 186
15144.36 243
15145.52 197
15146.69 224
15147.85 177
15149.01 190
15150.18 208
15151.34 178
15152.50 195
15153.67 202
15154.83 216
15155.99 196
15157.16 230
15158.32 196
15159.48 204
15160.65 196
15161.81 186
15162.97 202
15164.14 204
15165.30 184
15166.46 184
15167.63 211
15168.79 207
15169.95 209
15171.12 185
15172.28 222
15173.45 200
15174.61 182
15175.77 179
15176.94 214
15178.10 211
15179.27 183
15180.43 211
15181.60 218
15182.76 225
15183.92 235
15185.09 230
15186.25 211
15187.42 222
15188.58 218
15189.75 232
15190.91 206
15192.08 214
15193.24 203
15194.41 238
15195.57 208
15196.74 208
15197.90 217
15199.07 259
15200.23 244
15201.40 222
15202.56 228
15203.73 211
15204.89 196
15206.06 208
15207.22 234
15208.39 210
15209.55 253
15210.72 254
15211.88 267
15213.05 215
15214.21 235
15215.38 253
15216.54 240
15217.71 268
15218.88 256
15220.04 256
15221.21 252
15222.37 230
15223.54 231
15224.71 231
15225.87 247
15227.04 263
15228.20 265
15229.37 259
15230.54 233
15231.70 247
15232.87 264
15234.03 286
15235.20 256
15236.37 280
15237.53 269
15238.70 295
15239.87 294
15241.03 258
15242.20 323
15243.37 298
15244.53 247
15245.70 262
15246.87 255
15248.03 257
15249.20 318
15250.37 269
15251.53 242
15252.70 266
15253.87 233
15255.04 242
15256.20 239
15257.37 268
15258.54 239
15259.70 233
15260.87 239
15262.04 254
15263.21 241
15264.37 246
15265.54 235
15266.71 225
15267.88 236
15269.04 212
15270.21 229
15271.38 219
15272.55 214
15273.72 189
15274.88 232
15276.05 213
15277.22 194
15278.39 195
15279.56 195
15280.72 221
15281.89 247
15283.06 193
15284.23 198
15285.40 193
15286.56 215
15287.73 218
15288.90 234
15290.07 216
15291.24 216
15292.41 230
15293.58 196
15294.74 165
15295.91 199
15297.08 264
15298.25 227
15299.42 230
15300.59 195
15301.76 209
15302.93 251
15304.09 240
15305.26 210
15306.43 187
15307.60 244
15308.77 224
15309.94 202
15311.11 208
15312.28 230
15313.45 243
15314.62 228
15315.79 207
15316.96 210
15318.13 196
15319.30 222
15320.46 192
15321.63 197
15322.80 243
15323.97 257
15325.14 217
15326.31 211
15327.48 221
15328.65 211
15329.82 208
15330.99 218
15332.16 210
15333.33 210
15334.50 235
15335.67 218
15336.84 219
15338.01 208
15339.18 204
15340.36 216
15341.53 222
15342.70 199
15343.87 217
15345.04 213
15346.21 195
15347.38 212
15348.55 229
15349.72 217
15350.89 214
15352.06 211
15353.23 219
15354.40 216
15355.57 192
15356.75 187
15357.92 207
15359.09 210
15360.26 201
15361.43 192
15362.60 234
15363.77 216
15364.94 237
15366.11 192
15367.29 208
15368.46 230
15369.63 236
15370.80 216
15371.97 219
15373.14 206
15374.32 196
15375.49 207
15376.66 227
15377.83 227
15379.00 225
15380.17 237
15381.35 188
15382.52 222
15383.69 199
15384.86 185
15386.03 209
15387.21 226
15388.38 228
15389.55 190
15390.72 217
15391.90 209
15393.07 225
15394.24 225
15395.41 233
15396.59 242
15397.76 208
15398.93 215
15400.10 211
15401.28 202
15402.45 253
15403.62 204
15404.79 221
15405.97 200
15407.14 224
15408.31 199
15409.49 219
15410.66 223
15411.83 175
15413.01 199
15414.18 214
15415.35 200
15416.53 243
15417.70 210
15418.87 202
15420.05 207
15421.22 203
15422.39 212
15423.57 215
15424.74 196
15425.91 229
15427.09 217
15428.26 188
15429.43 231
15430.61 217
15431.78 201
15432.96 214
15434.13 171
15435.30 214
15436.48 220
15437.65 182
15438.83 188
15440.00 254
15441.17 190
15442.35 189
15443.52 179
15444.70 176
15445.87 190
15447.05 222
15448.22 197
15449.40 209
15450.57 207
15451.75 217
15452.92 206
15454.09 207
15455.27 212
15456.44 198
15457.62 183
15458.79 176
15459.97 202
15461.14 197
15462.32 213
15463.49 207
15464.67 185
15465.84 232
15467.02 232
15468.19 200
15469.37 193
15470.55 169
15471.72 206
15472.90 234
15474.07 231
15475.25 193
15476.42 187
15477.60 200
15478.77 214
15479.95 191
15481.13 191
15482.30 191
15483.48 199
15484.65 215
15485.83 206
15487.00 195
15488.18 190
15489.36 185
15490.53 198
15491.71 188
15492.89 188
15494.06 188
15495.24 190
15496.41 223
15497.59 182
15498.77 181
15499.94 185
15501.12 194
15502.30 199
15503.47 188
15504.65 221
15505.83 227
15507.00 217
15508.18 207
15509.36 210
15510.53 216
15511.71 198
15512.89 185
15514.06 205
15515.24 204
15516.42 177
15517.60 216
15518.77 215
15519.95 214
15521.13 207
15522.30 172
15523.48 209
15524.66 213
15525.84 208
15527.01 229
15528.19 195
15529.37 214
15530.55 204
15531.73 195
15532.90 200
15534.08 245
15535.26 257
15536.44 237
15537.61 205
15538.79 217
15539.97 222
15541.15 203
15542.33 184
15543.50 185
15544.68 201
15545.86 210
15547.04 209
15548.22 234
15549.40 211
15550.57 196
15551.75 202
15552.93 239
15554.11 234
15555.29 217
15556.47 213
15557.65 234
15558.82 245
15560.00 232
15561.18 215
15562.36 220
15563.54 231
15564.72 216
15565.90 216
15567.08 239
15568.26 231
15569.43 234
15570.61 217
15571.79 202
15572.97 236
15574.15 234
15575.33 241
15576.51 213
15577.69 219
15578.87 248
15580.05 252
15581.23 235
15582.41 218
15583.59 233
15584.77 236
15585.95 230
15587.13 230
15588.31 232
15589.49 211
15590.67 223
15591.85 250
15593.03 219
15594.21 273
15595.39 229
15596.57 237
15597.75 240
15598.93 223
15600.11 208
15601.29 215
15602.47 247
15603.65 263
15604.83 268
15606.01 266
15607.19 276
15608.37 275
15609.55 218
15610.73 263
15611.91 251
15613.09 264
15614.27 292
15615.45 285
15616.64 281
15617.82 288
15619.00 246
15620.18 258
15621.36 293
15622.54 306
15623.72 303
15624.90 292
15626.08 272
15627.27 301
15628.45 313
15629.63 346
15630.81 295
15631.99 327
15633.17 284
15634.35 312
15635.54 304
15636.72 329
15637.90 297
15639.08 321
15640.26 314
15641.45 337
15642.63 354
15643.81 372
15644.99 294
15646.17 324
15647.36 353
15648.54 310
15649.72 317
15650.90 319
15652.08 323
15653.27 348
15654.45 356
15655.63 382
15656.81 375
15658.00 384
15659.18 413
15660.36 381
15661.54 365
15662.73 390
15663.91 372
15665.09 370
15666.27 366
15667.46 369
15668.64 356
15669.82 342
15671.01 370
15672.19 329
15673.37 363
15674.56 345
15675.74 337
15676.92 376
15678.10 369
15679.29 379
15680.47 368
15681.65 348
15682.84 339
15684.02 312
15685.21 353
15686.39 346
15687.57 332
15688.76 315
15689.94 301
15691.12 312
15692.31 345
15693.49 325
15694.67 301
15695.86 297
15697.04 327
15698.23 284
15699.41 290
15700.59 327
15701.78 313
15702.96 322
15704.15 342
15705.33 295
15706.52 278
15707.70 297
15708.88 298
15710.07 281
15711.25 287
15712.44 318
15713.62 323
15714.81 313
15715.99 271
15717.18 270
15718.36 306
15719.55 355
15720.73 332
15721.92 345
15723.10 352
15724.29 312
15725.47 326
15726.66 331
15727.84 316
15729.03 311
15730.21 356
15731.40 322
15732.58 351
15733.77 322
15734.95 302
15736.14 312
15737.32 317
15738.51 338
15739.69 302
15740.88 347
15742.07 322
15743.25 327
15744.44 338
15745.62 355
15746.81 338
15747.99 340
15749.18 325
15750.37 348
15751.55 335
15752.74 387
15753.93 383
15755.11 374
15756.30 396
15757.48 353
15758.67 356
15759.86 402
15761.04 413
15762.23 367
15763.42 414
15764.60 397
15765.79 412
15766.98 365
15768.16 360
15769.35 351
15770.54 341
15771.72 387
15772.91 379
15774.10 351
15775.28 347
15776.47 367
15777.66 347
15778.84 338
15780.03 346
15781.22 360
15782.41 359
15783.59 355
15784.78 335
15785.97 345
15787.15 308
15788.34 323
15789.53 338
15790.72 305
15791.90 338
15793.09 315
15794.28 299
15795.47 307
15796.65 321
15797.84 310
15799.03 283
15800.22 283
15801.41 284
15802.59 293
15803.78 298
15804.97 278
15806.16 302
15807.35 308
15808.53 264
15809.72 275
15810.91 260
15812.10 299
15813.29 289
15814.48 277
15815.66 311
15816.85 279
15818.04 274
15819.23 279
15820.42 272
15821.61 229
15822.80 264
15823.98 274
15825.17 301
15826.36 290
15827.55 301
15828.74 288
15829.93 251
15831.12 269
15832.31 253
15833.50 246
15834.69 247
15835.87 230
15837.06 281
15838.25 276
15839.44 246
15840.63 225
15841.82 260
15843.01 232
15844.20 245
15845.39 273
15846.58 260
15847.77 270
15848.96 287
15850.15 255
15851.34 296
15852.53 294
15853.72 282
15854.91 255
15856.10 240
15857.29 258
15858.48 263
15859.67 243
15860.86 250
15862.05 255
15863.24 256
15864.43 274
15865.62 269
15866.81 269
15868.00 274
15869.19 302
15870.38 277
15871.57 244
15872.76 264
15873.95 289
15875.14 309
15876.33 259
15877.52 256
15878.72 253
15879.91 273
15881.10 267
15882.29 270
15883.48 275
15884.67 285
15885.86 254
15887.05 237
15888.24 269
15889.43 256
15890.63 284
15891.82 286
15893.01 253
15894.20 256
15895.39 312
15896.58 289
15897.77 284
15898.97 270
15900.16 287
15901.35 285
15902.54 277
15903.73 254
15904.92 270
15906.12 319
15907.31 306
15908.50 306
15909.69 371
15910.88 316
15912.08 302
15913.27 291
15914.46 300
15915.65 315
15916.85 301
15918.04 296
15919.23 307
15920.42 294
15921.61 273
15922.81 306
15924.00 298
15925.19 295
15926.38 306
15927.58 293
15928.77 318
15929.96 308
15931.16 325
15932.35 338
15933.54 350
15934.73 331
15935.93 296
15937.12 259
15938.31 278
15939.51 339
15940.70 304
15941.89 288
15943.09 281
15944.28 309
15945.47 297
15946.67 312
15947.86 278
15949.05 283
15950.25 271
15951.44 292
15952.63 310
15953.83 291
15955.02 281
15956.21 282
15957.41 280
15958.60 262
15959.80 243
15960.99 215
15962.18 223
15963.38 236
15964.57 222
15965.77 223
15966.96 210
15968.15 237
15969.35 224
15970.54 252
15971.74 247
15972.93 215
15974.13 203
15975.32 248
15976.51 252
15977.71 212
15978.90 219
15980.10 199
15981.29 208
15982.49 228
15983.68 227
15984.88 241
15986.07 215
15987.27 210
15988.46 227
15989.66 188
15990.85 232
15992.05 205
15993.24 187
15994.44 230
15995.63 203
15996.83 228
15998.02 235
15999.22 216
16000.41 197
16001.61 186
16002.80 197
16004.00 200
16005.20 185
16006.39 207
16007.59 212
16008.78 218
16009.98 205
16011.17 203
16012.37 208
16013.57 208
16014.76 171
16015.96 186
16017.15 232
16018.35 207
16019.55 188
16020.74 185
16021.94 199
16023.13 215
16024.33 237
16025.53 222
16026.72 197
16027.92 196
16029.12 198
16030.31 198
16031.51 182
16032.71 175
16033.90 184
16035.10 208
16036.30 183
16037.49 190
16038.69 173
16039.89 208
16041.08 189
16042.28 185
16043.48 194
16044.67 181
16045.87 171
16047.07 210
16048.27 203
16049.46 190
16050.66 193
16051.86 225
16053.06 214
16054.25 192
16055.45 208
16056.65 182
16057.84 204
16059.04 197
16060.24 192
16061.44 175
16062.64 200
16063.83 236
16065.03 203
16066.23 194
16067.43 202
16068.62 207
16069.82 213
16071.02 188
16072.22 205
16073.42 166
16074.62 170
16075.81 177
16077.01 187
16078.21 200
16079.41 172
16080.61 191
16081.81 173
16083.00 192
16084.20 206
16085.40 193
16086.60 184
16087.80 183
16089.00 217
16090.20 183
16091.39 187
16092.59 193
16093.79 188
16094.99 175
16096.19 147
16097.39 139
16098.59 193
16099.79 195
16100.99 182
16102.19 186
16103.38 189
16104.58 158
16105.78 186
16106.98 194
16108.18 215
16109.38 183
16110.58 197
16111.78 183
16112.98 198
16114.18 183
16115.38 198
16116.58 207
16117.78 181
16118.98 165
16120.18 179
16121.38 157
16122.58 181
16123.78 177
16124.98 182
16126.18 155
16127.38 168
16128.58 189
16129.78 176
16130.98 179
16132.18 165
16133.38 165
16134.58 177
16135.78 210
16136.98 189
16138.18 184
16139.38 178
16140.58 187
16141.78 182
16142.98 186
16144.19 187
16145.39 179
16146.59 163
16147.79 176
16148.99 171
16150.19 179
16151.39 173
16152.59 166
16153.79 154
16154.99 172
16156.20 189
16157.40 163
16158.60 159
16159.80 152
16161.00 197
16162.20 198
16163.40 197
16164.61 184
16165.81 151
16167.01 147
16168.21 149
16169.41 159
16170.61 171
16171.82 144
16173.02 174
16174.22 154
16175.42 166
16176.62 183
16177.82 202
16179.03 199
16180.23 193
16181.43 183
16182.63 157
16183.84 194
16185.04 168
16186.24 208
16187.44 185
16188.65 166
16189.85 175
16191.05 160
16192.25 174
16193.46 175
16194.66 190
16195.86 172
16197.06 187
16198.27 185
16199.47 182
16200.67 158
16201.87 176
16203.08 147
16204.28 181
16205.48 181
16206.69 187
16207.89 159
16209.09 186
16210.30 221
16211.50 207
16212.70 213
16213.91 202
16215.11 198
16216.31 176
16217.52 193
16218.72 203
16219.92 195
16221.13 175
16222.33 176
16223.53 174
16224.74 172
16225.94 169
16227.15 191
16228.35 180
16229.55 173
16230.76 185
16231.96 189
16233.17 187
16234.37 201
16235.57 218
16236.78 218
16237.98 206
16239.19 206
16240.39 207
16241.60 174
16242.80 190
16244.00 165
16245.21 205
16246.41 184
16247.62 193
16248.82 170
16250.03 189
16251.23 178
16252.44 199
16253.64 217
16254.85 191
16256.05 201
16257.26 205
16258.46 235
16259.67 212
16260.87 211
16262.08 223
16263.28 224
16264.49 188
16265.69 186
16266.90 195
16268.10 230
16269.31 235
16270.51 206
16271.72 202
16272.93 221
16274.13 227
16275.34 221
16276.54 210
16277.75 239
16278.95 234
16280.16 215
16281.37 224
16282.57 217
16283.78 221
16284.98 225
16286.19 243
16287.40 229
16288.60 207
16289.81 191
16291.01 224
16292.22 229
16293.43 240
16294.63 215
16295.84 219
16297.05 221
16298.25 204
16299.46 209
16300.67 214
16301.87 230
16303.08 214
16304.29 208
16305.49 228
16306.70 198
16307.91 218
16309.11 231
16310.32 271
16311.53 267
16312.73 247
16313.94 228
16315.15 224
16316.36 227
16317.56 220
16318.77 238
16319.98 261
16321.19 218
16322.39 209
16323.60 231
16324.81 241
16326.02 197
16327.22 238
16328.43 229
16329.64 221
16330.85 218
16332.05 213
16333.26 236
16334.47 210
16335.68 224
16336.88 191
16338.09 181
16339.30 210
16340.51 211
16341.72 181
16342.93 189
16344.13 219
16345.34 207
16346.55 198
16347.76 175
16348.97 186
16350.18 172
16351.38 224
16352.59 206
16353.80 225
16355.01 207
16356.22 188
16357.43 201
16358.64 206
16359.84 163
16361.05 168
16362.26 180
16363.47 177
16364.68 159
16365.89 167
16367.10 168
16368.31 188
16369.52 194
16370.73 156
16371.93 200
16373.14 160
16374.35 186
16375.56 186
16376.77 208
16377.98 180
16379.19 167
16380.40 189
16381.61 178
16382.82 182
16384.03 163
16385.24 187
16386.45 155
16387.66 180
16388.87 183
16390.08 174
16391.29 193
16392.50 179
16393.71 169
16394.92 182
16396.13 208
16397.34 172
16398.55 172
16399.76 197
16400.97 196
16402.18 157
16403.39 168
16404.60 198
16405.81 174
16407.02 178
16408.23 160
16409.44 169
16410.65 176
16411.86 154
16413.08 193
16414.29 169
16415.50 182
16416.71 226
16417.92 169
16419.13 141
16420.34 165
16421.55 185
16422.76 150
16423.97 178
16425.19 150
16426.40 171
16427.61 158
16428.82 186
16430.03 150
16431.24 158
16432.45 159
16433.67 182
16434.88 176
16436.09 171
16437.30 169
16438.51 169
16439.72 161
16440.94 182
16442.15 149
16443.36 153
16444.57 163
16445.78 161
16446.99 141
16448.21 122
16449.42 158
16450.63 166
16451.84 170
16453.06 151
16454.27 172
16455.48 214
16456.69 199
16457.90 160
16459.12 149
16460.33 170
16461.54 173
16462.75 153
16463.97 135
16465.18 142
16466.39 160
16467.61 173
16468.82 163
16470.03 192
16471.24 159
16472.46 168
16473.67 149
16474.88 166
16476.10 166
16477.31 151
16478.52 198
16479.74 174
16480.95 151
16482.16 137
16483.38 153
16484.59 160
16485.80 197
16487.02 139
16488.23 171
16489.44 168
16490.66 163
16491.87 155
16493.08 176
16494.30 204
16495.51 167
16496.73 178
16497.94 176
16499.15 141
16500.37 150
16501.58 133
16502.80 137
16504.01 159
16505.22 176
16506.44 137
16507.65 152
16508.87 167
16510.08 155
16511.30 152
16512.51 146
16513.72 136
16514.94 150
16516.15 150
16517.37 153
16518.58 173
16519.80 154
16521.01 165
16522.23 134
16523.44 143
16524.66 171
16525.87 153
16527.09 147
16528.30 151
16529.52 147
16530.73 159
16531.95 168
16533.16 154
16534.38 158
16535.59 167
16536.81 172
16538.02 159
16539.24 158
16540.45 148
16541.67 156
16542.89 182
16544.10 174
16545.32 176
16546.53 162
16547.75 167
16548.96 169
16550.18 177
16551.40 185
16552.61 160
16553.83 176
16555.04 179
16556.26 189
16557.48 162
16558.69 157
16559.91 163
16561.12 145
16562.34 164
16563.56 194
16564.77 183
16565.99 179
16567.21 156
16568.42 182
16569.64 180
16570.86 174
16572.07 156
16573.29 145
16574.51 145
16575.72 174
16576.94 169
16578.16 148
16579.37 186
16580.59 196
16581.81 196
16583.02 182
16584.24 145
16585.46 163
16586.68 177
16587.89 183
16589.11 167
16590.33 171
16591.54 202
16592.76 185
16593.98 189
16595.20 167
16596.41 172
16597.63 161
16598.85 179
16600.07 195
16601.29 186
16602.50 188
16603.72 174
16604.94 172
16606.16 154
16607.37 192
16608.59 166
16609.81 168
16611.03 165
16612.25 162
16613.46 196
16614.68 168
16615.90 158
16617.12 145
16618.34 174
16619.56 165
16620.77 147
16621.99 148
16623.21 157
16624.43 163
16625.65 164
16626.87 175
16628.09 163
16629.30 142
16630.52 139
16631.74 127
16632.96 135
16634.18 164
16635.40 148
16636.62 181
16637.84 153
16639.06 144
16640.28 149
16641.49 159
16642.71 190
16643.93 152
16645.15 158
16646.37 150
16647.59 152
16648.81 149
16650.03 154
16651.25 146
16652.47 152
16653.69 164
16654.91 164
16656.13 167
16657.35 188
16658.57 161
16659.79 173
16661.01 153
16662.23 134
16663.45 130
16664.67 155
16665.89 146
16667.11 136
16668.33 140
16669.55 154
16670.77 139
16671.99 128
16673.21 156
16674.43 144
16675.65 160
16676.87 187
16678.09 153
16679.31 185
16680.53 200
16681.75 166
16682.97 148
16684.19 175
16685.42 159
16686.64 124
16687.86 145
16689.08 138
16690.30 148
16691.52 152
16692.74 143
16693.96 145
16695.18 140
16696.40 148
16697.63 142
16698.85 169
16700.07 181
16701.29 158
16702.51 150
16703.73 152
16704.95 171
16706.18 142
16707.40 137
16708.62 156
16709.84 149
16711.06 130
16712.28 170
16713.51 160
16714.73 150
16715.95 161
16717.17 134
16718.39 141
16719.62 173
16720.84 157
16722.06 177
16723.28 149
16724.50 145
16725.73 168
16726.95 137
16728.17 171
16729.39 167
16730.62 145
16731.84 146
16733.06 172
16734.28 145
16735.51 147
16736.73 166
16737.95 158
16739.18 174
16740.40 157
16741.62 152
16742.84 171
16744.07 158
16745.29 156
16746.51 148
16747.74 142
16748.96 136
16750.18 133
16751.41 143
16752.63 143
16753.85 160
16755.08 126
16756.30 160
16757.52 179
16758.75 176
16759.97 133
16761.19 139
16762.42 133
16763.64 162
16764.86 152
16766.09 149
16767.31 162
16768.54 148
16769.76 146
16770.98 177
16772.21 160
16773.43 151
16774.66 139
16775.88 151
16777.10 153
16778.33 135
16779.55 147
16780.78 170
16782.00 145
16783.22 127
16784.45 149
16785.67 162
16786.90 186
16788.12 156
16789.35 157
16790.57 155
16791.80 157
16793.02 173
16794.25 179
16795.47 167
16796.70 170
16797.92 158
16799.15 145
16800.37 159
16801.60 177
16802.82 167
16804.05 144
16805.27 123
16806.50 159
16807.72 154
16808.95 150
16810.17 147
16811.40 172
16812.62 162
16813.85 151
16815.07 151
16816.30 142
16817.53 163
16818.75 130
16819.98 162
16821.20 168
16822.43 134
16823.65 158
16824.88 153
16826.11 175
16827.33 202
16828.56 182
16829.78 155
16831.01 161
16832.24 178
16833.46 160
16834.69 156
16835.92 163
16837.14 171
16838.37 169
16839.60 164
16840.82 172
16842.05 163
16843.27 183
16844.50 175
16845.73 159
16846.96 168
16848.18 188
16849.41 209
16850.64 158
16851.86 169
16853.09 160
16854.32 195
16855.54 186
16856.77 184
16858.00 186
16859.22 174
16860.45 157
16861.68 187
16862.91 199
16864.13 209
16865.36 202
16866.59 196
16867.82 216
16869.04 190
16870.27 196
16871.50 158
16872.73 181
16873.95 212
16875.18 219
16876.41 197
16877.64 216
16878.87 222
16880.09 248
16881.32 218
16882.55 197
16883.78 219
16885.01 225
16886.23 201
16887.46 223
16888.69 224
16889.92 258
16891.15 264
16892.38 256
16893.60 239
16894.83 219
16896.06 255
16897.29 261
16898.52 232
16899.75 235
16900.98 205
16902.20 233
16903.43 221
16904.66 206
16905.89 255
16907.12 220
16908.35 195
16909.58 213
16910.81 216
16912.04 228
16913.26 234
16914.49 235
16915.72 225
16916.95 204
16918.18 195
16919.41 206
16920.64 197
16921.87 191
16923.10 189
16924.33 213
16925.56 206
16926.79 206
16928.02 193
16929.25 190
16930.48 181
16931.71 201
16932.94 173
16934.17 181
16935.40 196
16936.63 171
16937.86 176
16939.09 207
16940.32 178
16941.55 156
16942.78 165
16944.01 165
16945.24 160
16946.47 152
16947.70 194
16948.93 155
16950.16 155
16951.39 134
16952.62 158
16953.85 169
16955.08 183
16956.31 219
16957.54 166
16958.77 163
16960.01 152
16961.24 145
16962.47 161
16963.70 162
16964.93 158
16966.16 157
16967.39 158
16968.62 144
16969.85 149
16971.08 172
16972.32 142
16973.55 159
16974.78 178
16976.01 150
16977.24 181
16978.47 161
16979.70 159
16980.94 142
16982.17 145
16983.40 159
16984.63 174
16985.86 166
16987.10 131
16988.33 148
16989.56 141
16990.79 152
16992.02 184
16993.26 165
16994.49 166
16995.72 171
16996.95 169
16998.18 182
16999.42 152
17000.65 168
17001.88 173
17003.11 182
17004.35 179
17005.58 176
17006.81 150
17008.04 196
17009.28 150
17010.51 180
17011.74 168
17012.97 175
17014.21 154
17015.44 157
17016.67 159
17017.91 154
17019.14 164
17020.37 167
17021.60 145
17022.84 156
17024.07 148
17025.30 174
17026.54 156
17027.77 142
17029.00 177
17030.24 165
17031.47 160
17032.70 161
17033.94 139
17035.17 161
17036.41 140
17037.64 142
17038.87 162
17040.11 136
17041.34 157
17042.57 168
17043.81 155
17045.04 140
17046.28 130
17047.51 175
17048.74 167
17049.98 162
17051.21 136
17052.45 138
17053.68 160
17054.92 157
17056.15 144
17057.38 132
17058.62 152
17059.85 163
17061.09 141
17062.32 143
17063.56 147
17064.79 166
17066.03 158
17067.26 159
17068.50 129
17069.73 161
17070.97 189
17072.20 147
17073.44 119
17074.67 128
17075.91 162
17077.14 142
17078.38 137
17079.61 146
17080.85 132
17082.08 140
17083.32 139
17084.55 138
17085.79 145
17087.02 142
17088.26 143
17089.49 153
17090.73 138
17091.97 155
17093.20 147
17094.44 125
17095.67 151
17096.91 134
17098.14 153
17099.38 131
17100.62 120
17101.85 137
17103.09 147
17104.32 137
17105.56 136
17106.80 113
17108.03 121
17109.27 120
17110.51 152
17111.74 127
17112.98 133
17114.21 118
17115.45 141
17116.69 140
17117.92 148
17119.16 134
17120.40 142
17121.63 157
17122.87 134
17124.11 129
17125.34 161
17126.58 142
17127.82 147
17129.06 140
17130.29 123
17131.53 111
17132.77 128
17134.00 133
17135.24 127
17136.48 149
17137.72 176
17138.95 163
17140.19 162
17141.43 124
17142.67 145
17143.90 130
17145.14 142
17146.38 122
17147.62 158
17148.85 133
17150.09 136
17151.33 125
17152.57 126
17153.80 143
17155.04 109
17156.28 131
17157.52 156
17158.76 147
17159.99 163
17161.23 144
17162.47 169
17163.71 137
17164.95 128
17166.19 146
17167.42 131
17168.66 156
17169.90 127
17171.14 136
17172.38 132
17173.62 137
17174.86 145
17176.09 131
17177.33 141
17178.57 142
17179.81 110
17181.05 116
17182.29 142
17183.53 142
17184.77 139
17186.01 126
17187.24 146
17188.48 143
17189.72 131
17190.96 152
17192.20 145
17193.44 132
17194.68 120
17195.92 126
17197.16 157
17198.40 137
17199.64 155
17200.88 137
17202.12 127
17203.36 122
17204.60 134
17205.84 137
17207.08 141
17208.32 151
17209.56 146
17210.80 146
17212.04 142
17213.28 129
17214.52 128
17215.76 154
17217.00 134
17218.24 96
17219.48 129
17220.72 131
17221.96 119
17223.20 133
17224.44 119
17225.68 135
17226.92 133
17228.16 137
17229.40 127
17230.64 134
17231.88 134
17233.12 119
17234.36 130
17235.60 166
17236.85 153
17238.09 125
17239.33 155
17240.57 137
17241.81 137
17243.05 127
17244.29 150
17245.53 142
17246.77 125
17248.02 112
17249.26 163
17250.50 135
17251.74 137
17252.98 154
17254.22 136
17255.46 127
17256.71 116
17257.95 131
17259.19 115
17260.43 112
17261.67 145
17262.91 133
17264.16 121
17265.40 112
17266.64 119
17267.88 125
17269.12 133
17270.37 159
17271.61 141
17272.85 140
17274.09 135
17275.34 116
17276.58 127
17277.82 148
17279.06 150
17280.30 126
17281.55 131
17282.79 111
17284.03 109
17285.27 131
17286.52 118
17287.76 139
17289.00 108
17290.25 126
17291.49 115
17292.73 126
17293.97 129
17295.22 119
17296.46 159
17297.70 149
17298.95 143
17300.19 142
17301.43 123
17302.68 130
17303.92 111
17305.16 133
17306.41 141
17307.65 143
17308.89 123
17310.14 123
17311.38 139
17312.62 115
17313.87 124
17315.11 129
17316.36 122
17317.60 130
17318.84 120
17320.09 129
17321.33 118
17322.58 109
17323.82 102
17325.06 111
17326.31 115
17327.55 126
17328.80 127
17330.04 120
17331.28 161
17332.53 135
17333.77 153
17335.02 171
17336.26 133
17337.51 115
17338.75 117
17340.00 128
17341.24 126
17342.48 123
17343.73 134
17344.97 123
17346.22 148
17347.46 135
17348.71 134
17349.95 127
17351.20 125
17352.44 114
17353.69 140
17354.93 130
17356.18 114
17357.42 134
17358.67 134
17359.92 141
17361.16 132
17362.41 129
17363.65 131
17364.90 104
17366.14 118
17367.39 143
17368.63 117
17369.88 149
17371.13 126
17372.37 145
17373.62 108
17374.86 150
17376.11 153
17377.35 132
17378.60 116
17379.85 130
17381.09 130
17382.34 139
17383.59 131
17384.83 130
17386.08 116
17387.32 121
17388.57 123
17389.82 121
17391.06 109
17392.31 122
17393.56 146
17394.80 144
17396.05 120
17397.30 113
17398.54 152
17399.79 127
17401.04 126
17402.28 137
17403.53 129
17404.78 134
17406.02 133
17407.27 148
17408.52 131
17409.77 138
17411.01 133
17412.26 120
17413.51 105
17414.75 111
17416.00 122
17417.25 149
17418.50 132
17419.74 126
17420.99 132
17422.24 141
17423.49 143
17424.73 116
17425.98 109
17427.23 133
17428.48 117
17429.73 112
17430.97 106
17432.22 128
17433.47 136
17434.72 116
17435.97 124
17437.21 119
17438.46 123
17439.71 130
17440.96 133
17442.21 120
17443.45 101
17444.70 128
17445.95 120
17447.20 128
17448.45 145
17449.70 142
17450.95 122
17452.19 132
17453.44 124
17454.69 134
17455.94 155
17457.19 147
17458.44 123
17459.69 126
17460.94 146
17462.19 152
17463.43 145
17464.68 132
17465.93 125
17467.18 136
17468.43 139
17469.68 143
17470.93 140
17472.18 146
17473.43 131
17474.68 114
17475.93 143
17477.18 123
17478.43 118
17479.68 117
17480.93 120
17482.18 152
17483.43 153
17484.68 152
17485.93 123
17487.17 117
17488.42 143
17489.67 154
17490.92 168
17492.18 146
17493.43 149
17494.68 155
17495.93 152
17497.18 139
17498.43 123
17499.68 130
17500.93 140
17502.18 143
17503.43 129
17504.68 121
17505.93 147
17507.18 136
17508.43 122
17509.68 132
17510.93 136
17512.18 151
17513.43 116
17514.68 136
17515.94 170
17517.19 148
17518.44 159
17519.69 170
17520.94 151
17522.19 150
17523.44 147
17524.69 135
17525.94 137
17527.20 151
17528.45 144
17529.70 131
17530.95 157
17532.20 154
17533.45 154
17534.70 142
17535.96 151
17537.21 153
17538.46 128
17539.71 126
17540.96 139
17542.22 171
17543.47 148
17544.72 161
17545.97 133
17547.22 148
17548.48 168
17549.73 136
17550.98 124
17552.23 143
17553.48 152
17554.74 167
17555.99 147
17557.24 167
17558.49 150
17559.75 146
17561.00 151
17562.25 144
17563.50 129
17564.76 151
17566.01 142
17567.26 149
17568.52 138
17569.77 131
17571.02 163
17572.27 129
17573.53 137
17574.78 149
17576.03 141
17577.29 144
17578.54 153
17579.79 141
17581.05 149
17582.30 154
17583.55 156
17584.81 150
17586.06 126
17587.31 144
17588.57 150
17589.82 142
17591.07 161
17592.33 167
17593.58 174
17594.83 160
17596.09 149
17597.34 169
17598.60 166
17599.85 136
17601.10 151
17602.36 141
17603.61 145
17604.87 136
17606.12 144
17607.37 134
17608.63 152
17609.88 168
17611.14 158
17612.39 152
17613.65 152
17614.90 128
17616.16 147
17617.41 131
17618.66 116
17619.92 122
17621.17 145
17622.43 145
17623.68 133
17624.94 177
17626.19 127
17627.45 144
17628.70 164
17629.96 138
17631.21 148
17632.47 115
17633.72 168
17634.98 161
17636.23 159
17637.49 144
17638.74 148
17640.00 139
17641.26 148
17642.51 152
17643.77 141
17645.02 141
17646.28 160
17647.53 149
17648.79 130
17650.04 128
17651.30 123
17652.56 151
17653.81 114
17655.07 126
17656.32 136
17657.58 151
17658.84 121
17660.09 126
17661.35 123
17662.60 122
17663.86 123
17665.12 140
17666.37 137
17667.63 144
17668.89 122
17670.14 115
17671.40 136
17672.66 158
17673.91 129
17675.17 134
17676.43 127
17677.68 133
17678.94 119
17680.20 144
17681.45 127
17682.71 139
17683.97 127
17685.22 121
17686.48 139
17687.74 134
17688.99 136
17690.25 128
17691.51 104
17692.77 141
17694.02 115
17695.28 128
17696.54 108
17697.80 117
17699.05 152
17700.31 148
17701.57 127
17702.83 98
17704.08 109
17705.34 146
17706.60 128
17707.86 151
17709.11 117
17710.37 155
17711.63 141
17712.89 121
17714.15 125
17715.40 152
17716.66 124
17717.92 120
17719.18 153
17720.44 143
17721.70 123
17722.95 142
17724.21 137
17725.47 125
17726.73 117
17727.99 150
17729.25 158
17730.51 121
17731.76 125
17733.02 151
17734.28 136
17735.54 115
17736.80 127
17738.06 164
17739.32 118
17740.58 159
17741.83 113
17743.09 95
17744.35 112
17745.61 128
17746.87 110
17748.13 145
17749.39 134
17750.65 116
17751.91 134
17753.17 121
17754.43 140
17755.69 120
17756.95 142
17758.21 132
17759.47 124
17760.73 112
17761.98 119
17763.24 122
17764.50 117
17765.76 118
17767.02 145
17768.28 131
17769.54 129
17770.80 143
17772.06 120
17773.32 134
17774.58 131
17775.84 128
17777.11 133
17778.37 137
17779.63 135
17780.89 118
17782.15 149
17783.41 143
17784.67 146
17785.93 136
17787.19 129
17788.45 136
17789.71 118
17790.97 121
17792.23 115
17793.49 134
17794.75 131
17796.01 119
17797.28 132
17798.54 133
17799.80 117
17801.06 109
17802.32 136
17803.58 121
17804.84 137
17806.10 120
17807.37 140
17808.63 138
17809.89 136
17811.15 111
17812.41 109
17813.67 107
17814.93 104
17816.20 116
17817.46 135
17818.72 140
17819.98 123
17821.24 130
17822.50 135
17823.77 123
17825.03 127
17826.29 128
17827.55 125
17828.81 130
17830.08 109
17831.34 121
17832.60 113
17833.86 115
17835.13 98
17836.39 128
17837.65 125
17838.91 101
17840.18 120
17841.44 134
17842.70 134
17843.96 104
17845.23 102
17846.49 123
17847.75 142
17849.01 118
17850.28 103
17851.54 120
17852.80 127
17854.07 127
17855.33 121
17856.59 120
17857.86 121
17859.12 114
17860.38 156
17861.65 132
17862.91 127
17864.17 128
17865.44 129
17866.70 137
17867.96 112
17869.23 110
17870.49 119
17871.75 130
17873.02 120
17874.28 122
17875.54 111
17876.81 100
17878.07 122
17879.34 117
17880.60 130
17881.86 147
17883.13 114
17884.39 96
17885.66 95
17886.92 118
17888.18 123
17889.45 136
17890.71 124
17891.98 116
17893.24 134
17894.51 111
17895.77 120
17897.04 115
17898.30 116
17899.56 107
17900.83 110
17902.09 113
17903.36 136
17904.62 117
17905.89 111
17907.15 110
17908.42 121
17909.68 97
17910.95 110
17912.21 119
17913.48 130
17914.74 132
17916.01 123
17917.27 142
17918.54 127
17919.80 106
17921.07 112
17922.34 112
17923.60 104
17924.87 104
17926.13 136
17927.40 114
17928.66 116
17929.93 102
17931.19 116
17932.46 115
17933.73 131
17934.99 111
17936.26 109
17937.52 110
17938.79 117
17940.06 129
17941.32 109
17942.59 115
17943.85 113
17945.12 116
17946.39 128
17947.65 111
17948.92 128
17950.19 148
17951.45 118
17952.72 129
17953.99 111
17955.25 120
17956.52 114
17957.79 115
17959.05 116
17960.32 117
17961.59 133
17962.85 125
17964.12 124
17965.39 125
17966.65 123
17967.92 102
17969.19 106
17970.45 102
17971.72 104
17972.99 114
17974.26 123
17975.52 145
17976.79 127
17978.06 109
17979.33 99
17980.59 112
17981.86 140
17983.13 110
17984.40 110
17985.66 122
17986.93 100
17988.20 116
17989.47 101
17990.73 109
17992.00 114
17993.27 100
17994.54 127
17995.81 104
17997.07 129
17998.34 116
17999.61 125
18000.88 99
18002.15 122
18003.42 121
18004.68 118
18005.95 118
18007.22 124
18008.49 128
18009.76 121
18011.03 125
18012.30 116
18013.56 104
18014.83 131
18016.10 124
18017.37 119
18018.64 140
18019.91 122
18021.18 133
18022.45 102
18023.71 103
18024.98 126
18026.25 111
18027.52 101
18028.79 104
18030.06 110
18031.33 111
18032.60 124
18033.87 130
18035.14 124
18036.41 120
18037.68 136
18038.95 105
18040.22 118
18041.49 115
18042.76 124
18044.02 124
18045.29 137
18046.56 131
18047.83 117
18049.10 115
18050.37 123
18051.64 145
18052.91 124
18054.18 122
18055.45 107
18056.72 115
18057.99 116
18059.27 123
18060.54 114
18061.81 122
18063.08 106
18064.35 112
18065.62 117
18066.89 121
18068.16 146
18069.43 116
18070.70 131
18071.97 123
18073.24 125
18074.51 112
18075.78 120
18077.05 108
18078.32 113
18079.60 114
18080.87 138
18082.14 111
18083.41 118
18084.68 92
18085.95 114
18087.22 135
18088.49 133
18089.77 123
18091.04 109
18092.31 114
18093.58 136
18094.85 121
18096.12 132
18097.39 124
18098.67 116
18099.94 112
18101.21 129
18102.48 113
18103.75 99
18105.02 134
18106.30 126
18107.57 138
18108.84 94
18110.11 98
18111.38 138
18112.66 131
18113.93 121
18115.20 105
18116.47 106
18117.75 118
18119.02 96
18120.29 102
18121.56 109
18122.84 129
18124.11 130
18125.38 111
18126.65 121
18127.93 125
18129.20 137
18130.47 139
18131.74 137
18133.02 145
18134.29 132
18135.56 106
18136.84 124
18138.11 118
18139.38 138
18140.66 166
18141.93 145
18143.20 120
18144.48 135
18145.75 124
18147.02 106
18148.30 130
18149.57 102
18150.84 120
18152.12 117
18153.39 107
18154.66 107
18155.94 127
18157.21 125
18158.48 149
18159.76 150
18161.03 137
18162.31 128
18163.58 132
18164.85 120
18166.13 117
18167.40 113
18168.68 118
18169.95 106
18171.22 113
18172.50 114
18173.77 108
18175.05 100
18176.32 116
18177.60 102
18178.87 121
18180.15 122
18181.42 114
18182.69 132
18183.97 132
18185.24 133
18186.52 114
18187.79 119
18189.07 129
18190.34 139
18191.62 129
18192.89 157
18194.17 118
18195.44 111
18196.72 138
18197.99 120
18199.27 101
18200.54 117
18201.82 93
18203.09 92
18204.37 108
18205.65 105
18206.92 102
18208.20 105
18209.47 132
18210.75 129
18212.02 128
18213.30 134
18214.57 95
18215.85 99
18217.13 106
18218.40 112
18219.68 104
18220.95 110
18222.23 121
18223.51 119
18224.78 116
18226.06 92
18227.33 123
18228.61 129
18229.89 140
18231.16 123
18232.44 100
18233.72 110
18234.99 132
18236.27 114
18237.55 119
18238.82 113
18240.10 118
18241.38 111
18242.65 127
18243.93 104
18245.21 105
18246.48 110
18247.76 112
18249.04 129
18250.31 106
18251.59 116
18252.87 108
18254.15 110
18255.42 121
18256.70 113
18257.98 106
18259.25 99
18260.53 120
18261.81 109
18263.09 120
18264.36 112
18265.64 130
18266.92 108
18268.20 107
18269.47 140
18270.75 121
18272.03 106
18273.31 138
18274.59 111
18275.86 98
18277.14 107
18278.42 129
18279.70 116
18280.98 107
18282.25 132
18283.53 114
18284.81 122
18286.09 122
18287.37 140
18288.64 120
18289.92 156
18291.20 117
18292.48 104
18293.76 106
18295.04 115
18296.32 108
18297.59 120
18298.87 130
18300.15 124
18301.43 110
18302.71 115
18303.99 119
18305.27 138
18306.55 121
18307.83 126
18309.10 118
18310.38 127
18311.66 130
18312.94 128
18314.22 126
18315.50 101
18316.78 104
18318.06 117
18319.34 134
18320.62 101
18321.90 109
18323.18 112
18324.46 116
18325.74 117
18327.02 116
18328.30 104
18329.58 127
18330.86 118
18332.14 116
18333.41 105
18334.69 131
18335.97 128
18337.25 125
18338.54 121
18339.82 116
18341.10 124
18342.38 118
18343.66 114
18344.94 104
18346.22 111
18347.50 116
18348.78 111
18350.06 110
18351.34 110
18352.62 129
18353.90 133
18355.18 126
18356.46 101
18357.74 105
18359.02 131
18360.30 127
18361.58 119
18362.87 111
18364.15 120
18365.43 111
18366.71 124
18367.99 93
18369.27 113
18370.55 109
18371.83 139
18373.11 123
18374.40 105
18375.68 130
18376.96 106
18378.24 106
18379.52 112
18380.80 138
18382.08 110
18383.37 124
18384.65 107
18385.93 134
18387.21 136
18388.49 113
18389.78 116
18391.06 111
18392.34 88
18393.62 127
18394.90 134
18396.19 111
18397.47 109
18398.75 122
18400.03 118
18401.31 117
18402.60 110
18403.88 108
18405.16 138
18406.44 145
18407.73 140
18409.01 107
18410.29 117
18411.57 125
18412.86 126
18414.14 123
18415.42 120
18416.71 121
18417.99 115
18419.27 115
18420.55 125
18421.84 140
18423.12 121
18424.40 112
18425.69 81
18426.97 115
18428.25 103
18429.54 106
18430.82 118
18432.10 100
18433.39 103
18434.67 141
18435.95 115
18437.24 92
18438.52 105
18439.80 115
18441.09 122
18442.37 119
18443.66 125
18444.94 106
18446.22 121
18447.51 116
18448.79 135
18450.08 111
18451.36 89
18452.64 145
18453.93 130
18455.21 114
18456.50 100
18457.78 137
18459.06 142
18460.35 117
18461.63 89
18462.92 111
18464.20 119
18465.49 138
18466.77 105
18468.06 110
18469.34 117
18470.63 120
18471.91 109
18473.19 116
18474.48 114
18475.76 118
18477.05 101
18478.33 123
18479.62 110
18480.90 111
18482.19 140
18483.47 124
18484.76 118
18486.05 115
18487.33 136
18488.62 114
18489.90 118
18491.19 117
18492.47 133
18493.76 131
18495.04 119
18496.33 123
18497.61 112
18498.90 142
18500.19 114
18501.47 143
18502.76 139
18504.04 137
18505.33 130
18506.62 116
18507.90 100
18509.19 116
18510.47 119
18511.76 121
18513.05 140
18514.33 104
18515.62 120
18516.90 117
18518.19 125
18519.48 136
18520.76 121
18522.05 120
18523.34 105
18524.62 120
18525.91 123
18527.20 113
18528.48 119
18529.77 105
18531.06 109
18532.34 108
18533.63 133
18534.92 123
18536.21 111
18537.49 108
18538.78 119
18540.07 110
18541.35 114
18542.64 106
18543.93 101
18545.22 114
18546.50 125
18547.79 131
18549.08 112
18550.37 117
18551.65 122
18552.94 142
18554.23 134
18555.52 122
18556.80 140
18558.09 145
18559.38 142
18560.67 143
18561.95 143
18563.24 150
18564.53 148
18565.82 141
18567.11 148
18568.39 133
18569.68 131
18570.97 137
18572.26 129
18573.55 132
18574.84 126
18576.12 150
18577.41 131
18578.70 127
18579.99 140
18581.28 117
18582.57 125
18583.86 142
18585.14 137
18586.43 135
18587.72 151
18589.01 150
18590.30 127
18591.59 140
18592.88 142
18594.17 145
18595.46 138
18596.74 147
18598.03 159
18599.32 132
18600.61 154
18601.90 159
18603.19 145
18604.48 170
18605.77 152
18607.06 159
18608.35 203
18609.64 163
18610.93 146
18612.22 138
18613.51 147
18614.80 143
18616.09 160
18617.38 170
18618.67 173
18619.96 149
18621.25 135
18622.54 150
18623.83 161
18625.12 162
18626.41 159
18627.70 162
18628.99 159
18630.28 173
18631.57 169
18632.86 180
18634.15 156
18635.44 169
18636.73 152
18638.02 153
18639.31 143
18640.60 159
18641.89 159
18643.18 173
18644.47 124
18645.76 149
18647.06 150
18648.35 126
18649.64 158
18650.93 140
18652.22 114
18653.51 132
18654.80 137
18656.09 160
18657.38 118
18658.68 118
18659.97 129
18661.26 141
18662.55 150
18663.84 147
18665.13 130
18666.42 139
18667.72 157
18669.01 144
18670.30 120
18671.59 128
18672.88 128
18674.17 146
18675.47 128
18676.76 140
18678.05 133
18679.34 112
18680.63 130
18681.93 119
18683.22 133
18684.51 131
18685.80 130
18687.09 105
18688.39 135
18689.68 108
18690.97 124
18692.26 147
18693.56 118
18694.85 102
18696.14 127
18697.43 128
18698.73 139
18700.02 111
18701.31 131
18702.60 123
18703.90 100
18705.19 101
18706.48 126
18707.78 127
18709.07 126
18710.36 134
18711.66 147
18712.95 130
18714.24 138
18715.54 103
18716.83 117
18718.12 135
18719.42 122
18720.71 139
18722.00 116
18723.30 123
18724.59 120
18725.88 121
18727.18 117
18728.47 95
18729.76 113
18731.06 126
18732.35 129
18733.65 118
18734.94 116
18736.23 133
18737.53 108
18738.82 118
18740.12 135
18741.41 125
18742.70 126
18744.00 138
18745.29 129
18746.59 126
18747.88 105
18749.18 120
18750.47 156
18751.76 133
18753.06 115
18754.35 110
18755.65 118
18756.94 117
18758.24 112
18759.53 129
18760.83 116
18762.12 131
18763.42 127
18764.71 89
18766.01 115
18767.30 122
18768.60 157
18769.89 132
18771.19 130
18772.48 123
18773.78 128
18775.07 131
18776.37 125
18777.66 103
18778.96 121
18780.25 121
18781.55 114
18782.85 84
18784.14 97
18785.44 107
18786.73 130
18788.03 106
18789.32 113
18790.62 105
18791.92 109
18793.21 111
18794.51 120
18795.80 116
18797.10 124
18798.40 122
18799.69 106
18800.99 97
18802.28 117
18803.58 124
18804.88 111
18806.17 111
18807.47 129
18808.77 114
18810.06 126
18811.36 125
18812.66 131
18813.95 128
18815.25 124
18816.55 117
18817.84 116
18819.14 129
18820.44 126
18821.73 128
18823.03 120
18824.33 147
18825.62 150
18826.92 125
18828.22 111
18829.52 123
18830.81 104
18832.11 113
18833.41 110
18834.71 100
18836.00 117
18837.30 147
18838.60 116
18839.90 116
18841.19 116
18842.49 108
18843.79 127
18845.09 119
18846.38 127
18847.68 115
18848.98 126
18850.28 129
18851.58 119
18852.87 123
18854.17 126
18855.47 126
18856.77 120
18858.07 123
18859.36 118
18860.66 133
18861.96 106
18863.26 123
18864.56 116
18865.86 123
18867.15 107
18868.45 133
18869.75 127
18871.05 106
18872.35 102
18873.65 94
18874.95 112
18876.24 104
18877.54 109
18878.84 120
18880.14 111
18881.44 110
18882.74 119
18884.04 116
18885.34 114
18886.64 133
18887.94 124
18889.24 131
18890.53 111
18891.83 120
18893.13 103
18894.43 120
18895.73 111
18897.03 109
18898.33 107
18899.63 114
18900.93 103
18902.23 136
18903.53 104
18904.83 137
18906.13 122
18907.43 118
18908.73 105
18910.03 113
18911.33 122
18912.63 112
18913.93 131
18915.23 107
18916.53 111
18917.83 126
18919.13 128
18920.43 118
18921.73 118
18923.03 109
18924.33 140
18925.63 120
18926.93 129
18928.23 107
18929.53 106
18930.84 127
18932.14 105
18933.44 134
18934.74 122
18936.04 125
18937.34 121
18938.64 106
18939.94 119
18941.24 133
18942.54 129
18943.84 127
18945.15 104
18946.45 92
18947.75 123
18949.05 118
18950.35 107
18951.65 81
18952.95 117
18954.26 114
18955.56 111
18956.86 95
18958.16 99
18959.46 111
18960.76 109
18962.07 112
18963.37 92
18964.67 95
18965.97 94
18967.27 119
18968.57 122
18969.88 119
18971.18 132
18972.48 112
18973.78 119
18975.09 121
18976.39 111
18977.69 108
18978.99 123
18980.29 114
18981.60 112
18982.90 120
18984.20 110
18985.50 98
18986.81 126
18988.11 120
18989.41 127
18990.72 111
18992.02 106
18993.32 124
18994.62 123
18995.93 104
18997.23 103
18998.53 110
18999.84 108
19001.14 94
19002.44 112
19003.75 79
19005.05 108
19006.35 123
19007.66 114
19008.96 113
19010.26 86
19011.57 102
19012.87 114
19014.17 101
19015.48 102
19016.78 113
19018.08 127
19019.39 99
19020.69 89
19021.99 96
19023.30 98
19024.60 118
19025.91 126
19027.21 107
19028.51 135
19029.82 109
19031.12 97
19032.43 108
19033.73 99
19035.04 114
19036.34 103
19037.64 130
19038.95 117
19040.25 97
19041.56 111
19042.86 119
19044.17 117
19045.47 102
19046.78 100
19048.08 132
19049.39 140
19050.69 106
19052.00 84
19053.30 102
19054.61 99
19055.91 123
19057.22 77
19058.52 107
19059.83 82
19061.13 96
19062.44 103
19063.74 100
19065.05 104
19066.35 102
19067.66 109
19068.96 95
19070.27 105
19071.57 86
19072.88 111
19074.18 111
19075.49 114
19076.80 120
19078.10 106
19079.41 108
19080.71 121
19082.02 110
19083.33 92
19084.63 98
19085.94 108
19087.24 107
19088.55 103
19089.86 90
19091.16 108
19092.47 102
19093.77 88
19095.08 103
19096.39 100
19097.69 101
19099.00 106
19100.31 91
19101.61 104
19102.92 93
19104.23 100
19105.53 81
19106.84 94
19108.15 93
19109.45 96
19110.76 110
19112.07 111
19113.37 94
19114.68 91
19115.99 98
19117.30 93
19118.60 97
19119.91 128
19121.22 116
19122.52 87
19123.83 109
19125.14 113
19126.45 90
19127.75 89
19129.06 110
19130.37 131
19131.68 118
19132.98 138
19134.29 130
19135.60 113
19136.91 117
19138.22 110
19139.52 95
19140.83 95
19142.14 102
19143.45 106
19144.76 89
19146.06 85
19147.37 88
19148.68 99
19149.99 121
19151.30 99
19152.60 83
19153.91 114
19155.22 100
19156.53 117
19157.84 96
19159.15 95
19160.46 102
19161.76 100
19163.07 106
19164.38 99
19165.69 98
19167.00 108
19168.31 124
19169.62 122
19170.93 92
19172.23 80
19173.54 110
19174.85 134
19176.16 92
19177.47 140
19178.78 90
19180.09 105
19181.40 122
19182.71 102
19184.02 73
19185.33 101
19186.64 109
19187.95 118
19189.26 100
19190.57 107
19191.87 109
19193.18 99
19194.49 114
19195.80 96
19197.11 107
19198.42 104
19199.73 130
19201.04 106
19202.35 81
19203.66 56
19204.97 89
19206.28 120
19207.59 116
19208.90 112
19210.21 107
19211.53 115
19212.84 116
19214.15 107
19215.46 100
19216.77 102
19218.08 121
19219.39 103
19220.70 96
19222.01 118
19223.32 111
19224.63 106
19225.94 106
19227.25 92
19228.56 76
19229.87 92
19231.19 103
19232.50 97
19233.81 93
19235.12 97
19236.43 89
19237.74 86
19239.05 96
19240.36 102
19241.68 110
19242.99 117
19244.30 135
19245.61 116
19246.92 108
19248.23 103
19249.54 98
19250.86 103
19252.17 110
19253.48 96
19254.79 99
19256.10 100
19257.42 113
19258.73 92
19260.04 95
19261.35 98
19262.66 96
19263.98 86
19265.29 95
19266.60 115
19267.91 126
19269.22 109
19270.54 96
19271.85 113
19273.16 112
19274.47 152
19275.79 115
19277.10 103
19278.41 100
19279.72 124
19281.04 117
19282.35 102
19283.66 92
19284.98 101
19286.29 115
19287.60 127
19288.91 90
19290.23 78
19291.54 109
19292.85 96
19294.17 85
19295.48 118
19296.79 105
19298.11 112
19299.42 92
19300.73 117
19302.05 100
19303.36 82
19304.67 115
19305.99 111
19307.30 108
19308.61 98
19309.93 99
19311.24 102
19312.56 92
19313.87 99
19315.18 102
19316.50 111
19317.81 120
19319.13 107
19320.44 90
19321.75 103
19323.07 118
19324.38 122
19325.70 121
19327.01 112
19328.32 106
19329.64 117
19330.95 102
19332.27 89
19333.58 105
19334.90 98
19336.21 113
19337.53 91
19338.84 97
19340.16 100
19341.47 113
19342.79 110
19344.10 81
19345.42 107
19346.73 115
19348.05 101
19349.36 111
19350.68 105
19351.99 93
19353.31 98
19354.62 121
19355.94 113
19357.25 97
19358.57 137
19359.88 137
19361.20 99
19362.51 87
19363.83 87
19365.14 96
19366.46 87
19367.78 99
19369.09 74
19370.41 100
19371.72 114
19373.04 102
19374.35 82
19375.67 103
19376.99 110
19378.30 113
19379.62 113
19380.93 113
19382.25 107
19383.57 110
19384.88 109
19386.20 101
19387.52 96
19388.83 89
19390.15 98
19391.47 101
19392.78 114
19394.10 95
19395.42 125
19396.73 125
19398.05 109
19399.37 89
19400.68 98
19402.00 88
19403.32 82
19404.63 90
19405.95 94
19407.27 90
19408.58 131
19409.90 102
19411.22 100
19412.54 107
19413.85 88
19415.17 98
19416.49 99
19417.80 94
19419.12 90
19420.44 95
19421.76 93
19423.07 97
19424.39 111
19425.71 109
19427.03 110
19428.35 113
19429.66 84
19430.98 105
19432.30 108
19433.62 106
19434.93 101
19436.25 83
19437.57 104
19438.89 93
19440.21 101
19441.53 97
19442.84 113
19444.16 133
19445.48 124
19446.80 104
19448.12 98
19449.44 108
19450.75 99
19452.07 113
19453.39 103
19454.71 87
19456.03 105
19457.35 118
19458.67 96
19459.98 117
19461.30 75
19462.62 93
19463.94 112
19465.26 109
19466.58 120
19467.90 83
19469.22 91
19470.54 83
19471.86 109
19473.18 111
19474.49 124
19475.81 112
19477.13 101
19478.45 113
19479.77 100
19481.09 101
19482.41 83
19483.73 93
19485.05 95
19486.37 101
19487.69 95
19489.01 131
19490.33 96
19491.65 100
19492.97 95
19494.29 104
19495.61 109
19496.93 87
19498.25 97
19499.57 120
19500.89 105
19502.21 84
19503.53 105
19504.85 116
19506.17 93
19507.49 98
19508.81 97
19510.13 93
19511.45 106
19512.77 110
19514.09 109
19515.42 91
19516.74 102
19518.06 115
19519.38 124
19520.70 101
19522.02 79
19523.34 115
19524.66 94
19525.98 124
19527.30 116
19528.62 100
19529.95 93
19531.27 84
19532.59 115
19533.91 116
19535.23 95
19536.55 89
19537.87 114
19539.20 111
19540.52 84
19541.84 113
19543.16 135
19544.48 115
19545.80 132
19547.13 94
19548.45 99
19549.77 100
19551.09 113
19552.41 108
19553.74 101
19555.06 119
19556.38 104
19557.70 103
19559.02 109
19560.35 71
19561.67 103
19562.99 90
19564.31 92
19565.64 123
19566.96 117
19568.28 97
19569.60 122
19570.93 112
19572.25 88
19573.57 126
19574.89 124
19576.22 120
19577.54 99
19578.86 105
19580.18 115
19581.51 91
19582.83 97
19584.15 89
19585.48 97
19586.80 107
19588.12 106
19589.45 110
19590.77 103
19592.09 85
19593.42 86
19594.74 82
19596.06 98
19597.39 91
19598.71 101
19600.03 104
19601.36 104
19602.68 91
19604.00 110
19605.33 78
19606.65 66
19607.98 85
19609.30 93
19610.62 86
19611.95 96
19613.27 93
19614.60 109
19615.92 101
19617.24 129
19618.57 105
19619.89 92
19621.22 103
19622.54 100
19623.87 97
19625.19 98
19626.51 91
19627.84 106
19629.16 97
19630.49 106
19631.81 92
19633.14 103
19634.46 109
19635.79 101
19637.11 110
19638.44 93
19639.76 101
19641.09 104
19642.41 114
19643.74 86
19645.06 92
19646.39 90
19647.71 88
19649.04 94
19650.36 82
19651.69 89
19653.01 89
19654.34 103
19655.66 95
19656.99 90
19658.32 101
19659.64 102
19660.97 96
19662.29 122
19663.62 94
19664.94 114
19666.27 102
19667.60 88
19668.92 74
19670.25 83
19671.57 96
19672.90 84
19674.23 82
19675.55 101
19676.88 116
19678.20 113
19679.53 116
19680.86 96
19682.18 106
19683.51 127
19684.84 120
19686.16 134
19687.49 103
19688.82 92
19690.14 107
19691.47 116
19692.80 111
19694.12 70
19695.45 103
19696.78 106
19698.10 109
19699.43 88
19700.76 107
19702.08 105
19703.41 108
19704.74 96
19706.07 103
19707.39 112
19708.72 98
19710.05 105
19711.37 92
19712.70 80
19714.03 101
19715.36 103
19716.68 102
19718.01 96
19719.34 83
19720.67 102
19721.99 100
19723.32 83
19724.65 101
19725.98 88
19727.31 111
19728.63 99
19729.96 84
19731.29 83
19732.62 117
19733.95 97
19735.27 110
19736.60 96
19737.93 67
19739.26 67
19740.59 103
19741.92 102
19743.24 72
19744.57 89
19745.90 81
19747.23 91
19748.56 97
19749.89 99
19751.22 110
19752.54 102
19753.87 94
19755.20 105
19756.53 86
19757.86 107
19759.19 107
19760.52 110
19761.85 120
19763.18 109
19764.50 122
19765.83 124
19767.16 91
19768.49 86
19769.82 86
19771.15 104
19772.48 101
19773.81 93
19775.14 78
19776.47 103
19777.80 112
19779.13 87
19780.46 99
19781.79 103
19783.12 89
19784.45 103
19785.78 97
19787.11 93
19788.44 93
19789.77 80
19791.10 89
19792.43 83
19793.76 71
19795.09 82
19796.42 94
19797.75 86
19799.08 76
19800.41 88
19801.74 75
19803.07 89
19804.40 77
19805.73 93
19807.06 113
19808.39 82
19809.72 76
19811.05 77
19812.38 103
19813.71 95
19815.05 99
19816.38 79
19817.71 110
19819.04 97
19820.37 99
19821.70 73
19823.03 91
19824.36 87
19825.69 104
19827.03 103
19828.36 98
19829.69 92
19831.02 104
19832.35 93
19833.68 92
19835.01 111
19836.35 99
19837.68 102
19839.01 87
19840.34 80
19841.67 112
19843.00 111
19844.34 107
19845.67 106
19847.00 91
19848.33 100
19849.66 80
19851.00 83
19852.33 87
19853.66 87
19854.99 96
19856.32 85
19857.66 94
19858.99 97
19860.32 88
19861.65 71
19862.99 82
19864.32 87
19865.65 100
19866.98 92
19868.32 98
19869.65 99
19870.98 112
19872.31 84
19873.65 84
19874.98 81
19876.31 101
19877.65 82
19878.98 71
19880.31 104
19881.65 93
19882.98 102
19884.31 98
19885.64 101
19886.98 96
19888.31 103
19889.64 90
19890.98 92
19892.31 98
19893.64 98
19894.98 109
19896.31 93
19897.65 71
19898.98 86
19900.31 78
19901.65 95
19902.98 97
19904.31 99
19905.65 135
19906.98 87
19908.32 84
19909.65 83
19910.98 89
19912.32 88
19913.65 103
19914.99 111
19916.32 81
19917.66 98
19918.99 112
19920.32 107
19921.66 80
19922.99 78
19924.33 101
19925.66 106
19927.00 113
19928.33 96
19929.67 92
19931.00 90
19932.34 96
19933.67 109
19935.01 122
19936.34 93
19937.68 92
19939.01 88
19940.35 87
19941.68 96
19943.02 76
19944.35 77
19945.69 100
19947.02 113
19948.36 92
19949.69 96
19951.03 103
19952.36 94
19953.70 104
19955.03 106
19956.37 109
19957.71 90
19959.04 119
19960.38 124
19961.71 108
19963.05 91
19964.38 99
19965.72 111
19967.06 90
19968.39 81
19969.73 100
19971.06 107
19972.40 91
19973.74 95
19975.07 107
19976.41 109
19977.75 108
19979.08 94
19980.42 89
19981.75 97
19983.09 84
19984.43 78
19985.76 73
19987.10 97
19988.44 96
19989.77 103
19991.11 96
19992.45 104
19993.78 95
19995.12 85
19996.46 101
19997.80 99
19999.13 89
20000.47 93
20001.81 91
20003.14 108
20004.48 113
20005.82 117
20007.16 98
20008.49 84
20009.83 92
20011.17 105
20012.51 97
20013.84 107
20015.18 112
20016.52 94
20017.86 98
20019.19 102
20020.53 94
20021.87 124
20023.21 95
20024.55 81
20025.88 114
20027.22 135
20028.56 117
20029.90 103
20031.24 98
20032.57 120
20033.91 100
20035.25 119
20036.59 120
20037.93 99
20039.26 97
20040.60 102
20041.94 94
20043.28 84
20044.62 118
20045.96 121
20047.30 109
20048.63 89
20049.97 101
20051.31 97
20052.65 98
20053.99 106
20055.33 98
20056.67 124
20058.01 111
20059.35 111
20060.69 84
20062.02 86
20063.36 95
20064.70 100
20066.04 118
20067.38 97
20068.72 99
20070.06 107
20071.40 111
20072.74 83
20074.08 103
20075.42 99
20076.76 123
20078.10 93
20079.44 118
20080.78 103
20082.12 109
20083.46 92
20084.80 90
20086.14 111
20087.48 106
20088.82 111
20090.16 108
20091.50 104
20092.84 87
20094.18 103
20095.52 107
20096.86 133
20098.20 101
20099.54 113
20100.88 98
20102.22 101
20103.56 94
20104.90 120
20106.24 118
20107.58 121
20108.92 95
20110.26 120
20111.60 110
20112.95 131
20114.29 105
20115.63 109
20116.97 106
20118.31 133
20119.65 124
20120.99 102
20122.33 92
20123.67 105
20125.02 101
20126.36 95
20127.70 92
20129.04 94
20130.38 99
20131.72 130
20133.06 120
20134.41 117
20135.75 88
