# Supplementary material for: MALDI-TOF MS typing enables the classification of brewing yeasts of the genus Saccharomyces to major beer styles
Source: PLoS One. 2017 Aug 9;12(8):e0181694. doi: 10.1371/journal.pone.0181694 (PMC5549903; doi:10.1371/journal.pone.0181694)
Supplement: S3 File — The directory includes 90 raw files and was zipped to “.zip”; the folder has three strains with 30 spectra per strain; S1 Text explains the raw files with an example and Table 1 represents the yeast strains used within the experiment. (ZIP) [file pone.0181694.s006.zip › 7-9/30256-177-OG-Koe-Koe-YPG-18h-E-E_2015-07-20_2_0_B8_1.dat]

2000.14 4585
2000.56 4842
2000.98 4856
2001.40 4629
2001.83 4695
2002.25 4655
2002.67 4820
2003.09 4662
2003.51 4759
2003.93 4550
2004.36 4596
2004.78 4628
2005.20 4322
2005.62 4537
2006.05 4804
2006.47 4788
2006.89 4680
2007.31 4718
2007.73 4897
2008.16 4851
2008.58 4561
2009.00 4744
2009.42 4607
2009.85 4777
2010.27 5027
2010.69 4642
2011.12 4479
2011.54 4503
2011.96 4366
2012.38 4204
2012.81 4334
2013.23 4321
2013.65 4452
2014.08 4363
2014.50 4352
2014.92 4423
2015.35 4197
2015.77 4244
2016.19 4340
2016.62 4630
2017.04 4518
2017.46 4495
2017.89 4793
2018.31 5002
2018.73 4850
2019.16 4629
2019.58 4676
2020.00 4738
2020.43 4672
2020.85 4835
2021.27 4456
2021.70 4572
2022.12 4508
2022.55 4326
2022.97 4475
2023.39 4423
2023.82 4710
2024.24 4587
2024.67 4364
2025.09 4376
2025.52 4323
2025.94 4449
2026.36 4330
2026.79 4188
2027.21 4209
2027.64 4446
2028.06 4206
2028.49 4163
2028.91 4094
2029.34 3984
2029.76 4244
2030.19 4032
2030.61 4150
2031.03 4274
2031.46 4577
2031.88 4575
2032.31 4371
2032.73 4592
2033.16 4514
2033.58 4616
2034.01 4600
2034.44 4438
2034.86 4555
2035.29 4686
2035.71 4472
2036.14 4717
2036.56 4788
2036.99 4431
2037.41 4666
2037.84 4769
2038.26 4955
2038.69 4849
2039.12 4660
2039.54 4794
2039.97 4769
2040.39 4786
2040.82 5049
2041.24 5095
2041.67 4670
2042.10 4856
2042.52 4963
2042.95 4633
2043.37 4675
2043.80 4729
2044.23 4920
2044.65 4340
2045.08 4268
2045.51 4532
2045.93 4460
2046.36 4479
2046.79 4449
2047.21 4307
2047.64 4542
2048.07 4789
2048.49 4771
2048.92 4270
2049.35 3900
2049.77 3784
2050.20 4042
2050.63 4376
2051.05 4205
2051.48 4035
2051.91 4194
2052.33 4483
2052.76 4118
2053.19 4311
2053.62 4259
2054.04 4076
2054.47 4168
2054.90 4070
2055.32 4210
2055.75 4148
2056.18 3996
2056.61 4135
2057.03 3946
2057.46 4185
2057.89 4186
2058.32 4373
2058.75 4402
2059.17 4285
2059.60 4368
2060.03 4422
2060.46 4601
2060.88 4273
2061.31 4188
2061.74 4222
2062.17 4210
2062.60 4213
2063.02 4643
2063.45 4777
2063.88 4782
2064.31 4716
2064.74 4926
2065.17 5298
2065.59 4947
2066.02 5041
2066.45 5056
2066.88 5016
2067.31 4967
2067.74 5009
2068.17 5028
2068.60 4682
2069.02 4817
2069.45 4989
2069.88 4994
2070.31 4791
2070.74 4654
2071.17 4804
2071.60 4824
2072.03 4867
2072.46 4801
2072.89 4601
2073.31 4555
2073.74 4523
2074.17 4569
2074.60 4736
2075.03 4682
2075.46 4613
2075.89 4635
2076.32 4897
2076.75 5101
2077.18 5219
2077.61 5483
2078.04 5386
2078.47 5589
2078.90 5589
2079.33 5612
2079.76 5910
2080.19 5920
2080.62 6048
2081.05 5953
2081.48 5539
2081.91 5305
2082.34 5438
2082.77 4872
2083.20 5042
2083.63 5159
2084.06 5035
2084.49 4791
2084.92 4750
2085.35 4665
2085.78 4483
2086.21 4551
2086.64 4304
2087.07 4246
2087.50 4611
2087.94 4363
2088.37 4195
2088.80 4400
2089.23 4186
2089.66 4364
2090.09 4388
2090.52 4385
2090.95 4315
2091.38 4180
2091.81 4440
2092.25 4442
2092.68 4344
2093.11 4622
2093.54 4594
2093.97 4734
2094.40 4472
2094.83 4302
2095.27 4434
2095.70 4626
2096.13 4498
2096.56 4373
2096.99 4257
2097.42 4389
2097.86 4448
2098.29 4309
2098.72 4156
2099.15 4368
2099.58 4322
2100.01 4095
2100.45 3728
2100.88 3827
2101.31 4062
2101.74 3898
2102.18 3808
2102.61 4016
2103.04 4338
2103.47 4302
2103.90 4055
2104.34 4231
2104.77 4530
2105.20 4551
2105.63 4454
2106.07 4478
2106.50 4608
2106.93 4576
2107.37 4573
2107.80 4486
2108.23 4634
2108.66 4477
2109.10 4412
2109.53 4451
2109.96 4718
2110.40 4795
2110.83 4797
2111.26 4499
2111.70 4531
2112.13 4661
2112.56 4437
2113.00 4379
2113.43 4493
2113.86 4332
2114.30 4286
2114.73 4253
2115.16 4248
2115.60 3951
2116.03 4027
2116.46 4167
2116.90 4144
2117.33 4075
2117.77 4099
2118.20 4124
2118.63 3995
2119.07 4011
2119.50 4079
2119.94 4126
2120.37 4331
2120.80 4378
2121.24 4379
2121.67 4432
2122.11 4323
2122.54 4227
2122.97 4358
2123.41 4228
2123.84 4060
2124.28 4258
2124.71 4463
2125.15 4156
2125.58 3927
2126.02 4010
2126.45 4180
2126.89 4301
2127.32 4207
2127.76 4024
2128.19 4255
2128.63 4322
2129.06 4377
2129.50 4045
2129.93 4418
2130.37 4589
2130.80 4427
2131.24 4456
2131.67 4592
2132.11 4589
2132.54 4680
2132.98 4475
2133.41 5087
2133.85 5080
2134.28 4966
2134.72 4842
2135.16 4942
2135.59 4765
2136.03 4837
2136.46 5139
2136.90 5152
2137.33 5079
2137.77 5174
2138.21 5235
2138.64 5072
2139.08 5109
2139.51 4767
2139.95 4586
2140.39 4507
2140.82 4770
2141.26 4398
2141.69 4450
2142.13 4201
2142.57 4315
2143.00 4045
2143.44 3970
2143.88 4372
2144.31 4206
2144.75 4264
2145.19 4355
2145.62 4151
2146.06 4466
2146.50 4725
2146.93 4650
2147.37 4485
2147.81 4732
2148.24 4884
2148.68 5091
2149.12 5285
2149.56 5586
2149.99 5881
2150.43 5936
2150.87 5784
2151.30 5811
2151.74 5840
2152.18 5541
2152.62 5579
2153.05 5373
2153.49 5211
2153.93 4956
2154.37 4838
2154.80 4828
2155.24 4730
2155.68 4805
2156.12 4742
2156.55 4615
2156.99 4761
2157.43 4866
2157.87 4596
2158.31 4389
2158.74 4357
2159.18 4596
2159.62 4601
2160.06 4705
2160.50 4688
2160.93 4345
2161.37 4622
2161.81 4408
2162.25 4413
2162.69 4632
2163.13 4615
2163.57 4589
2164.00 4671
2164.44 4796
2164.88 4525
2165.32 4443
2165.76 4786
2166.20 4629
2166.64 4410
2167.07 4333
2167.51 4278
2167.95 4349
2168.39 4445
2168.83 4723
2169.27 4787
2169.71 4610
2170.15 4605
2170.59 4824
2171.03 4806
2171.47 4820
2171.91 4736
2172.34 4774
2172.78 4854
2173.22 5258
2173.66 5569
2174.10 5581
2174.54 5766
2174.98 5655
2175.42 5699
2175.86 5354
2176.30 5504
2176.74 5865
2177.18 5781
2177.62 5445
2178.06 5395
2178.50 5123
2178.94 5442
2179.38 5062
2179.82 4829
2180.26 4786
2180.70 4614
2181.14 4637
2181.58 4708
2182.02 4754
2182.46 4461
2182.90 4240
2183.34 4489
2183.78 4622
2184.22 4275
2184.67 4205
2185.11 4305
2185.55 4170
2185.99 3932
2186.43 4420
2186.87 4558
2187.31 4707
2187.75 4853
2188.19 4741
2188.63 4962
2189.07 5068
2189.52 5117
2189.96 5083
2190.40 5018
2190.84 5050
2191.28 4771
2191.72 4950
2192.16 4721
2192.60 5203
2193.05 5122
2193.49 5169
2193.93 5079
2194.37 4948
2194.81 5164
2195.25 5180
2195.70 5069
2196.14 5138
2196.58 5283
2197.02 4998
2197.46 4918
2197.91 5293
2198.35 5289
2198.79 4767
2199.23 4759
2199.67 4753
2200.12 5034
2200.56 4727
2201.00 4820
2201.44 4756
2201.89 4852
2202.33 4758
2202.77 4614
2203.21 4725
2203.66 4447
2204.10 4438
2204.54 4502
2204.98 4473
2205.43 4527
2205.87 4460
2206.31 4601
2206.75 4362
2207.20 4481
2207.64 4472
2208.08 4745
2208.53 4569
2208.97 4753
2209.41 4805
2209.86 4602
2210.30 4629
2210.74 4689
2211.19 4714
2211.63 4613
2212.07 4653
2212.52 4780
2212.96 4650
2213.40 4800
2213.85 4838
2214.29 4477
2214.73 4273
2215.18 4199
2215.62 4284
2216.06 4169
2216.51 4307
2216.95 4468
2217.40 4090
2217.84 4069
2218.28 3980
2218.73 4169
2219.17 4146
2219.62 4382
2220.06 4740
2220.51 4632
2220.95 4488
2221.39 4468
2221.84 4842
2222.28 4549
2222.73 4606
2223.17 4907
2223.62 4947
2224.06 4996
2224.51 4973
2224.95 4977
2225.39 5284
2225.84 4950
2226.28 5242
2226.73 5027
2227.17 4933
2227.62 5103
2228.06 5075
2228.51 4745
2228.95 4834
2229.40 4817
2229.84 4665
2230.29 5297
2230.73 5336
2231.18 5046
2231.63 5143
2232.07 5178
2232.52 5351
2232.96 5407
2233.41 5548
2233.85 5265
2234.30 5064
2234.74 5266
2235.19 5343
2235.64 5360
2236.08 5311
2236.53 5090
2236.97 5191
2237.42 5218
2237.87 5489
2238.31 5325
2238.76 5076
2239.20 5318
2239.65 5511
2240.10 5145
2240.54 5246
2240.99 5220
2241.43 5181
2241.88 4863
2242.33 4496
2242.77 4468
2243.22 4220
2243.67 4167
2244.11 4292
2244.56 4109
2245.01 4035
2245.45 3964
2245.90 4055
2246.35 4240
2246.79 4084
2247.24 4254
2247.69 4061
2248.13 4350
2248.58 4473
2249.03 4529
2249.48 4367
2249.92 4334
2250.37 4294
2250.82 4169
2251.27 4528
2251.71 4530
2252.16 4427
2252.61 4546
2253.05 4666
2253.50 4371
2253.95 4312
2254.40 4267
2254.85 4355
2255.29 4011
2255.74 4186
2256.19 4228
2256.64 4185
2257.08 4229
2257.53 4382
2257.98 4306
2258.43 4292
2258.88 4163
2259.32 3747
2259.77 4253
2260.22 4216
2260.67 4297
2261.12 4649
2261.57 4882
2262.01 5082
2262.46 5151
2262.91 5097
2263.36 5174
2263.81 5272
2264.26 5318
2264.71 5432
2265.15 5154
2265.60 5581
2266.05 5760
2266.50 5222
2266.95 5649
2267.40 5649
2267.85 5513
2268.30 5701
2268.75 5788
2269.19 5653
2269.64 5306
2270.09 5564
2270.54 5303
2270.99 5575
2271.44 5368
2271.89 5354
2272.34 5558
2272.79 5294
2273.24 5063
2273.69 4964
2274.14 4811
2274.59 4797
2275.04 4860
2275.49 5075
2275.94 4600
2276.39 4443
2276.84 4456
2277.29 4554
2277.74 4718
2278.19 5022
2278.64 4775
2279.09 4834
2279.54 4820
2279.99 4855
2280.44 4984
2280.89 5015
2281.34 5046
2281.79 5019
2282.24 5056
2282.69 5223
2283.14 5127
2283.59 4613
2284.04 4757
2284.49 4695
2284.94 4561
2285.39 4616
2285.84 4754
2286.29 4881
2286.74 5045
2287.19 5054
2287.65 5056
2288.10 5440
2288.55 6023
2289.00 6356
2289.45 6416
2289.90 6831
2290.35 7462
2290.80 7571
2291.25 7638
2291.71 7783
2292.16 7697
2292.61 7455
2293.06 7602
2293.51 7567
2293.96 7660
2294.41 7228
2294.87 6595
2295.32 6401
2295.77 6242
2296.22 6215
2296.67 5945
2297.12 5462
2297.58 5169
2298.03 4901
2298.48 5212
2298.93 5253
2299.38 4871
2299.84 4522
2300.29 4671
2300.74 4665
2301.19 4662
2301.65 4598
2302.10 4833
2302.55 4681
2303.00 4600
2303.46 4270
2303.91 4422
2304.36 4678
2304.81 4720
2305.27 4698
2305.72 4772
2306.17 4620
2306.62 4545
2307.08 4718
2307.53 4830
2307.98 5024
2308.44 5074
2308.89 5206
2309.34 5155
2309.79 5138
2310.25 5286
2310.70 5642
2311.15 5711
2311.61 5479
2312.06 5113
2312.51 5299
2312.97 4990
2313.42 4729
2313.87 4652
2314.33 4426
2314.78 4582
2315.24 4629
2315.69 4660
2316.14 4491
2316.60 4333
2317.05 4490
2317.50 4478
2317.96 4669
2318.41 4779
2318.87 4923
2319.32 4781
2319.77 4564
2320.23 4725
2320.68 4927
2321.14 4945
2321.59 4823
2322.05 4866
2322.50 4825
2322.95 4885
2323.41 4731
2323.86 4676
2324.32 4754
2324.77 5112
2325.23 4905
2325.68 4818
2326.14 4905
2326.59 4833
2327.05 5197
2327.50 5318
2327.96 5298
2328.41 5033
2328.86 5583
2329.32 5510
2329.78 5716
2330.23 5735
2330.69 5609
2331.14 5509
2331.60 5403
2332.05 5378
2332.51 5127
2332.96 5282
2333.42 4952
2333.87 4907
2334.33 4988
2334.78 5002
2335.24 4952
2335.69 4893
2336.15 4866
2336.61 4926
2337.06 5317
2337.52 4799
2337.97 5114
2338.43 5145
2338.89 5247
2339.34 5309
2339.80 5492
2340.25 5705
2340.71 5805
2341.17 5760
2341.62 5650
2342.08 5628
2342.53 5441
2342.99 5385
2343.45 5441
2343.90 5185
2344.36 5601
2344.82 5274
2345.27 5212
2345.73 5734
2346.19 5811
2346.64 5526
2347.10 5253
2347.56 5270
2348.01 5237
2348.47 5241
2348.93 5078
2349.38 5015
2349.84 5342
2350.30 5168
2350.76 4950
2351.21 5047
2351.67 4828
2352.13 4739
2352.58 4584
2353.04 4775
2353.50 4601
2353.96 4488
2354.41 4633
2354.87 4651
2355.33 4539
2355.79 4560
2356.24 4600
2356.70 4612
2357.16 4613
2357.62 4677
2358.08 4865
2358.53 4800
2358.99 4817
2359.45 5074
2359.91 4952
2360.37 4853
2360.82 4851
2361.28 4869
2361.74 4663
2362.20 4697
2362.66 4942
2363.11 4709
2363.57 4812
2364.03 4719
2364.49 5023
2364.95 4880
2365.41 5142
2365.86 5314
2366.32 5149
2366.78 5192
2367.24 5247
2367.70 4976
2368.16 5189
2368.62 4948
2369.08 4851
2369.54 4905
2369.99 4605
2370.45 4838
2370.91 4669
2371.37 4334
2371.83 4512
2372.29 4606
2372.75 4583
2373.21 4426
2373.67 4675
2374.13 4707
2374.59 4813
2375.05 4752
2375.51 4737
2375.96 4794
2376.42 4537
2376.88 4685
2377.34 4796
2377.80 4823
2378.26 4829
2378.72 4694
2379.18 4702
2379.64 4863
2380.10 4697
2380.56 4686
2381.02 4662
2381.48 4713
2381.94 4884
2382.40 4966
2382.86 4739
2383.32 4919
2383.78 4864
2384.24 4888
2384.70 4955
2385.17 4736
2385.63 4511
2386.09 4556
2386.55 4581
2387.01 4621
2387.47 4656
2387.93 4647
2388.39 4616
2388.85 4411
2389.31 4555
2389.77 4572
2390.23 4822
2390.69 4446
2391.15 4415
2391.62 4387
2392.08 4364
2392.54 4555
2393.00 4332
2393.46 4445
2393.92 4418
2394.38 4141
2394.84 4305
2395.31 4467
2395.77 4342
2396.23 4563
2396.69 4370
2397.15 4290
2397.61 4124
2398.08 4479
2398.54 4327
2399.00 4504
2399.46 4355
2399.92 4024
2400.38 4153
2400.85 4285
2401.31 4247
2401.77 4324
2402.23 4481
2402.69 4494
2403.16 4335
2403.62 4610
2404.08 4317
2404.54 4538
2405.01 4479
2405.47 4338
2405.93 4718
2406.39 4705
2406.86 4644
2407.32 4641
2407.78 4349
2408.24 4207
2408.71 4591
2409.17 4382
2409.63 4331
2410.09 4490
2410.56 4465
2411.02 4391
2411.48 4209
2411.95 4280
2412.41 4118
2412.87 4245
2413.34 4229
2413.80 4509
2414.26 4617
2414.73 4520
2415.19 4386
2415.65 4743
2416.12 5483
2416.58 5325
2417.04 5180
2417.51 5172
2417.97 5365
2418.43 5216
2418.90 5900
2419.36 5873
2419.82 5788
2420.29 5880
2420.75 5468
2421.22 5229
2421.68 5347
2422.14 5304
2422.61 5112
2423.07 5183
2423.54 5123
2424.00 5015
2424.47 4755
2424.93 4855
2425.39 4851
2425.86 4470
2426.32 4655
2426.79 4920
2427.25 4910
2427.72 4759
2428.18 4560
2428.65 4544
2429.11 4377
2429.57 4451
2430.04 4578
2430.50 4476
2430.97 4220
2431.43 4337
2431.90 4624
2432.36 4703
2432.83 4919
2433.29 4660
2433.76 4817
2434.22 4847
2434.69 4953
2435.15 4898
2435.62 4927
2436.09 5132
2436.55 5011
2437.02 5326
2437.48 5626
2437.95 5747
2438.41 5861
2438.88 6036
2439.34 6256
2439.81 5928
2440.28 6592
2440.74 6649
2441.21 6773
2441.67 6736
2442.14 6498
2442.60 6166
2443.07 5860
2443.54 5799
2444.00 5235
2444.47 4787
2444.94 4768
2445.40 4632
2445.87 4375
2446.33 4576
2446.80 4598
2447.27 4443
2447.73 4183
2448.20 4029
2448.67 4193
2449.13 4103
2449.60 3752
2450.07 3939
2450.53 4141
2451.00 4457
2451.47 4185
2451.93 4106
2452.40 4105
2452.87 4333
2453.33 4096
2453.80 4445
2454.27 4319
2454.74 4213
2455.20 4076
2455.67 4168
2456.14 4488
2456.60 4657
2457.07 4513
2457.54 4419
2458.01 4346
2458.47 4455
2458.94 4521
2459.41 4493
2459.88 4392
2460.34 4611
2460.81 4388
2461.28 3986
2461.75 4023
2462.21 4435
2462.68 4061
2463.15 4127
2463.62 4349
2464.09 4441
2464.55 4274
2465.02 4432
2465.49 4532
2465.96 4367
2466.43 4554
2466.90 4511
2467.36 4455
2467.83 4819
2468.30 4717
2468.77 4652
2469.24 4631
2469.71 4741
2470.17 4636
2470.64 4525
2471.11 4418
2471.58 4486
2472.05 4425
2472.52 4205
2472.99 3948
2473.46 4113
2473.93 4142
2474.39 4400
2474.86 4197
2475.33 4162
2475.80 4104
2476.27 4148
2476.74 4489
2477.21 4574
2477.68 4799
2478.15 4888
2478.62 5174
2479.09 5186
2479.56 5413
2480.03 5406
2480.49 5429
2480.96 5506
2481.43 5300
2481.90 5262
2482.37 4872
2482.84 4960
2483.31 4720
2483.78 4498
2484.25 4293
2484.72 4688
2485.19 4605
2485.66 4349
2486.13 4183
2486.60 4393
2487.07 4488
2487.54 4724
2488.01 4730
2488.48 4506
2488.95 4383
2489.43 4645
2489.90 4607
2490.37 4516
2490.84 4840
2491.31 4282
2491.78 4355
2492.25 4477
2492.72 4878
2493.19 5194
2493.66 5061
2494.13 4841
2494.60 5042
2495.07 5146
2495.54 5178
2496.02 5122
2496.49 5019
2496.96 4759
2497.43 4598
2497.90 4514
2498.37 4384
2498.84 4372
2499.31 4308
2499.79 4223
2500.26 4196
2500.73 4086
2501.20 4158
2501.67 4059
2502.14 4229
2502.61 4198
2503.09 4311
2503.56 4409
2504.03 4039
2504.50 4385
2504.97 4466
2505.45 4598
2505.92 4580
2506.39 4637
2506.86 4876
2507.33 5068
2507.81 5162
2508.28 5449
2508.75 5304
2509.22 5477
2509.69 5427
2510.17 5490
2510.64 5450
2511.11 5579
2511.58 5420
2512.06 5362
2512.53 5400
2513.00 5445
2513.47 5371
2513.95 5298
2514.42 5062
2514.89 4921
2515.37 4906
2515.84 4700
2516.31 4418
2516.78 4605
2517.26 4645
2517.73 4783
2518.20 4682
2518.68 4762
2519.15 4816
2519.62 4573
2520.10 4976
2520.57 4824
2521.04 4662
2521.52 4579
2521.99 4423
2522.46 4161
2522.94 4035
2523.41 3999
2523.89 4085
2524.36 4211
2524.83 4116
2525.31 4352
2525.78 4106
2526.25 4393
2526.73 4437
2527.20 4204
2527.68 4176
2528.15 4097
2528.62 4316
2529.10 4252
2529.57 4211
2530.05 4316
2530.52 4430
2531.00 4345
2531.47 4518
2531.94 4278
2532.42 4297
2532.89 4457
2533.37 4457
2533.84 4467
2534.32 4579
2534.79 4673
2535.27 4693
2535.74 4587
2536.22 4653
2536.69 4590
2537.17 4482
2537.64 4384
2538.12 4356
2538.59 4706
2539.07 4278
2539.54 4594
2540.02 4492
2540.49 4475
2540.97 4506
2541.44 4457
2541.92 4458
2542.39 4476
2542.87 4371
2543.34 4310
2543.82 4525
2544.29 4889
2544.77 4765
2545.25 4876
2545.72 5062
2546.20 4896
2546.67 5016
2547.15 5483
2547.62 5626
2548.10 5403
2548.58 5422
2549.05 5622
2549.53 5592
2550.00 5637
2550.48 5301
2550.96 5494
2551.43 5362
2551.91 5442
2552.39 5491
2552.86 5615
2553.34 6014
2553.82 6102
2554.29 6131
2554.77 6112
2555.24 6534
2555.72 6377
2556.20 5850
2556.67 5926
2557.15 6057
2557.63 5982
2558.11 5603
2558.58 5293
2559.06 4977
2559.54 4906
2560.01 4573
2560.49 4657
2560.97 4512
2561.44 4480
2561.92 4231
2562.40 3897
2562.88 4253
2563.35 4069
2563.83 4252
2564.31 4154
2564.79 4037
2565.26 4231
2565.74 4578
2566.22 4195
2566.70 4319
2567.17 3914
2567.65 4065
2568.13 4005
2568.61 3790
2569.09 3876
2569.56 4059
2570.04 3941
2570.52 4194
2571.00 4019
2571.48 4094
2571.95 3949
2572.43 3768
2572.91 3963
2573.39 4190
2573.87 4100
2574.35 4223
2574.82 4309
2575.30 4338
2575.78 4258
2576.26 4031
2576.74 4089
2577.22 3981
2577.70 4057
2578.17 4165
2578.65 4172
2579.13 4211
2579.61 4152
2580.09 4371
2580.57 4180
2581.05 4164
2581.53 3995
2582.01 4053
2582.48 4336
2582.96 4132
2583.44 4055
2583.92 4068
2584.40 4178
2584.88 4171
2585.36 4076
2585.84 4002
2586.32 4247
2586.80 4239
2587.28 4360
2587.76 4342
2588.24 4165
2588.72 4424
2589.20 4486
2589.68 4445
2590.16 4682
2590.64 4781
2591.12 4402
2591.60 4463
2592.08 4396
2592.56 4596
2593.04 4539
2593.52 4640
2594.00 4729
2594.48 4703
2594.96 4708
2595.44 4618
2595.92 4971
2596.40 4679
2596.88 4350
2597.36 4342
2597.84 4348
2598.32 4279
2598.80 4571
2599.28 4464
2599.76 4319
2600.24 3969
2600.72 4155
2601.21 4241
2601.69 3931
2602.17 4025
2602.65 4285
2603.13 4158
2603.61 4051
2604.09 3999
2604.57 4312
2605.05 3986
2605.54 4239
2606.02 4590
2606.50 4508
2606.98 4312
2607.46 4717
2607.94 4450
2608.42 4612
2608.91 4651
2609.39 4856
2609.87 4842
2610.35 4798
2610.83 4973
2611.31 4532
2611.80 4576
2612.28 4773
2612.76 4493
2613.24 4765
2613.72 4530
2614.21 4342
2614.69 4550
2615.17 4240
2615.65 4290
2616.13 4176
2616.62 4176
2617.10 4223
2617.58 4338
2618.06 4249
2618.55 4192
2619.03 4421
2619.51 4284
2619.99 4186
2620.48 4323
2620.96 4298
2621.44 4393
2621.92 4302
2622.41 4258
2622.89 4295
2623.37 4359
2623.86 4180
2624.34 4027
2624.82 4219
2625.31 4318
2625.79 4281
2626.27 4101
2626.75 3958
2627.24 3856
2627.72 4099
2628.20 3906
2628.69 3734
2629.17 4071
2629.66 4170
2630.14 4215
2630.62 4341
2631.11 4452
2631.59 4336
2632.07 4305
2632.56 4333
2633.04 4285
2633.52 4528
2634.01 4039
2634.49 4019
2634.98 4385
2635.46 4267
2635.94 3923
2636.43 3886
2636.91 4227
2637.40 4288
2637.88 4338
2638.37 4367
2638.85 4297
2639.33 4043
2639.82 4135
2640.30 4498
2640.79 4357
2641.27 4556
2641.76 4800
2642.24 4638
2642.73 4653
2643.21 4266
2643.70 4714
2644.18 4831
2644.67 4641
2645.15 4554
2645.64 4354
2646.12 4322
2646.61 4338
2647.09 4198
2647.58 4110
2648.06 4181
2648.55 4226
2649.03 4191
2649.52 4270
2650.00 3897
2650.49 3910
2650.97 4148
2651.46 3940
2651.94 4032
2652.43 4008
2652.92 4293
2653.40 4241
2653.89 4122
2654.37 4116
2654.86 4013
2655.34 4129
2655.83 4191
2656.32 4214
2656.80 4275
2657.29 4334
2657.77 4088
2658.26 4083
2658.75 4111
2659.23 4192
2659.72 4157
2660.21 3878
2660.69 3944
2661.18 4015
2661.66 3677
2662.15 3832
2662.64 4171
2663.12 4126
2663.61 4116
2664.10 3968
2664.58 3952
2665.07 4139
2665.56 4320
2666.04 3960
2666.53 3891
2667.02 4229
2667.50 3930
2667.99 3905
2668.48 4034
2668.97 4154
2669.45 4284
2669.94 4006
2670.43 3979
2670.91 4203
2671.40 4183
2671.89 4177
2672.38 4316
2672.86 4319
2673.35 4440
2673.84 4936
2674.33 4994
2674.81 4968
2675.30 4914
2675.79 4865
2676.28 5161
2676.77 5112
2677.25 5454
2677.74 5492
2678.23 5174
2678.72 5055
2679.21 5155
2679.69 5022
2680.18 4912
2680.67 5072
2681.16 4977
2681.65 5115
2682.13 5338
2682.62 5325
2683.11 5583
2683.60 5570
2684.09 5363
2684.58 5179
2685.07 5301
2685.55 5036
2686.04 5173
2686.53 5163
2687.02 5002
2687.51 4714
2688.00 4445
2688.49 4488
2688.98 4255
2689.46 4188
2689.95 3993
2690.44 4024
2690.93 4001
2691.42 4151
2691.91 4244
2692.40 4411
2692.89 4106
2693.38 4055
2693.87 4292
2694.36 4570
2694.85 4428
2695.34 4320
2695.83 4532
2696.31 4461
2696.80 4349
2697.29 4623
2697.78 4316
2698.27 4526
2698.76 4707
2699.25 4742
2699.74 4440
2700.23 5045
2700.72 4854
2701.21 4380
2701.70 4695
2702.19 4711
2702.68 4646
2703.17 4811
2703.66 4924
2704.15 4818
2704.64 4473
2705.13 4490
2705.63 4454
2706.12 4400
2706.61 4156
2707.10 4153
2707.59 4065
2708.08 4034
2708.57 3985
2709.06 3975
2709.55 4083
2710.04 3967
2710.53 3975
2711.02 4088
2711.51 3936
2712.01 4099
2712.50 3884
2712.99 3993
2713.48 4041
2713.97 3797
2714.46 3954
2714.95 4151
2715.44 4082
2715.93 3996
2716.43 3974
2716.92 3990
2717.41 4127
2717.90 3920
2718.39 4299
2718.88 4253
2719.38 4050
2719.87 4165
2720.36 3944
2720.85 4194
2721.34 4505
2721.83 4539
2722.33 4538
2722.82 4376
2723.31 4418
2723.80 4593
2724.30 4242
2724.79 4132
2725.28 4283
2725.77 4199
2726.26 3922
2726.76 3969
2727.25 3915
2727.74 3647
2728.23 3823
2728.73 4042
2729.22 4437
2729.71 4191
2730.20 4061
2730.70 4134
2731.19 4183
2731.68 4085
2732.18 4218
2732.67 4257
2733.16 4236
2733.65 4286
2734.15 4221
2734.64 4207
2735.13 4310
2735.63 4198
2736.12 4065
2736.61 4398
2737.11 4357
2737.60 4522
2738.09 4306
2738.59 4459
2739.08 4238
2739.57 4010
2740.07 4316
2740.56 4257
2741.05 4171
2741.55 3871
2742.04 3940
2742.54 3876
2743.03 3743
2743.52 3988
2744.02 3661
2744.51 3657
2745.00 3878
2745.50 3841
2745.99 3832
2746.49 3931
2746.98 4125
2747.48 3998
2747.97 4032
2748.46 4142
2748.96 4130
2749.45 3918
2749.95 3839
2750.44 3855
2750.94 4008
2751.43 3935
2751.93 4235
2752.42 4126
2752.91 4105
2753.41 3951
2753.90 3860
2754.40 4138
2754.89 4068
2755.39 3992
2755.88 4062
2756.38 4039
2756.87 4222
2757.37 4339
2757.86 4210
2758.36 4173
2758.85 4063
2759.35 4146
2759.85 4087
2760.34 3942
2760.84 3801
2761.33 4153
2761.83 4175
2762.32 4181
2762.82 4321
2763.31 4261
2763.81 4317
2764.31 4019
2764.80 3862
2765.30 3935
2765.79 4104
2766.29 3807
2766.78 3957
2767.28 3948
2767.78 3940
2768.27 3882
2768.77 3897
2769.27 3908
2769.76 4051
2770.26 3980
2770.75 4018
2771.25 4104
2771.75 4155
2772.24 4168
2772.74 4262
2773.24 4093
2773.73 4400
2774.23 4514
2774.73 4317
2775.22 4375
2775.72 4371
2776.22 4449
2776.71 4458
2777.21 4483
2777.71 4272
2778.20 4472
2778.70 4551
2779.20 4499
2779.70 4245
2780.19 4316
2780.69 4284
2781.19 4403
2781.68 4488
2782.18 4338
2782.68 4041
2783.18 3947
2783.67 4287
2784.17 4458
2784.67 4206
2785.17 4162
2785.66 4283
2786.16 4295
2786.66 4300
2787.16 4455
2787.66 4214
2788.15 4100
2788.65 4187
2789.15 4107
2789.65 4266
2790.14 4284
2790.64 4229
2791.14 4476
2791.64 4228
2792.14 4150
2792.64 4186
2793.13 4347
2793.63 4617
2794.13 4650
2794.63 4610
2795.13 4969
2795.63 5054
2796.12 5371
2796.62 5522
2797.12 5790
2797.62 5745
2798.12 5707
2798.62 5855
2799.12 5514
2799.62 5521
2800.12 5241
2800.61 5493
2801.11 5354
2801.61 5071
2802.11 4984
2802.61 5037
2803.11 5045
2803.61 5073
2804.11 5039
2804.61 5165
2805.11 5237
2805.61 5718
2806.11 5794
2806.61 6482
2807.11 6819
2807.60 7189
2808.10 7344
2808.60 7703
2809.10 7678
2809.60 7630
2810.10 7536
2810.60 7208
2811.10 6610
2811.60 6347
2812.10 5914
2812.60 5360
2813.10 5322
2813.60 4995
2814.10 4842
2814.60 4871
2815.10 4502
2815.60 4416
2816.10 4976
2816.61 4988
2817.11 5017
2817.61 5375
2818.11 5335
2818.61 5314
2819.11 5401
2819.61 5438
2820.11 5474
2820.61 5506
2821.11 5809
2821.61 5593
2822.11 5321
2822.61 4940
2823.11 4999
2823.62 4680
2824.12 4596
2824.62 4706
2825.12 4722
2825.62 4671
2826.12 4685
2826.62 4239
2827.12 4363
2827.63 4256
2828.13 4361
2828.63 4381
2829.13 4440
2829.63 4475
2830.13 4287
2830.63 4053
2831.14 4114
2831.64 4207
2832.14 4177
2832.64 4148
2833.14 4153
2833.65 4454
2834.15 4362
2834.65 4397
2835.15 4412
2835.65 4489
2836.16 4315
2836.66 4450
2837.16 4575
2837.66 4607
2838.16 4615
2838.67 4613
2839.17 4748
2839.67 4495
2840.17 4392
2840.68 4529
2841.18 4614
2841.68 4562
2842.19 4391
2842.69 4442
2843.19 4562
2843.69 4596
2844.20 4494
2844.70 4604
2845.20 4803
2845.71 4965
2846.21 4931
2846.71 4988
2847.21 5102
2847.72 5121
2848.22 5064
2848.72 5242
2849.23 5073
2849.73 4953
2850.23 4805
2850.74 4550
2851.24 4676
2851.74 4382
2852.25 4174
2852.75 4084
2853.26 4214
2853.76 4416
2854.26 4316
2854.77 4329
2855.27 3932
2855.77 4171
2856.28 4358
2856.78 4312
2857.29 4382
2857.79 4163
2858.29 4280
2858.80 4265
2859.30 4338
2859.81 4416
2860.31 4511
2860.82 4418
2861.32 4364
2861.82 4196
2862.33 4183
2862.83 4216
2863.34 4196
2863.84 4146
2864.35 3672
2864.85 3707
2865.36 3997
2865.86 4474
2866.37 4163
2866.87 3923
2867.38 3957
2867.88 4041
2868.39 4242
2868.89 4420
2869.40 4332
2869.90 4314
2870.41 4293
2870.91 4390
2871.42 4285
2871.92 4412
2872.43 4335
2872.93 4426
2873.44 4394
2873.94 4322
2874.45 4270
2874.95 4256
2875.46 4099
2875.97 4419
2876.47 4409
2876.98 4462
2877.48 4691
2877.99 4770
2878.49 4805
2879.00 4331
2879.51 4642
2880.01 4914
2880.52 4814
2881.03 4755
2881.53 5005
2882.04 5477
2882.54 5685
2883.05 5431
2883.56 5510
2884.06 5490
2884.57 5509
2885.08 5483
2885.58 5589
2886.09 6043
2886.60 5889
2887.10 5982
2887.61 6128
2888.12 5935
2888.62 6069
2889.13 6014
2889.64 5852
2890.14 5816
2890.65 5630
2891.16 5256
2891.66 5020
2892.17 4618
2892.68 4469
2893.18 4758
2893.69 4700
2894.20 4938
2894.71 4797
2895.21 4547
2895.72 5441
2896.23 5202
2896.74 5127
2897.24 5039
2897.75 5155
2898.26 5001
2898.77 5021
2899.27 4978
2899.78 5118
2900.29 5295
2900.80 5215
2901.31 5229
2901.81 5090
2902.32 5232
2902.83 5220
2903.34 5397
2903.85 5387
2904.35 5098
2904.86 5191
2905.37 4911
2905.88 5229
2906.39 5441
2906.90 5216
2907.40 5244
2907.91 5404
2908.42 5004
2908.93 4983
2909.44 4836
2909.95 4760
2910.46 4366
2910.96 4457
2911.47 4225
2911.98 4134
2912.49 4378
2913.00 4386
2913.51 4367
2914.02 4465
2914.53 4489
2915.04 4533
2915.54 4556
2916.05 4599
2916.56 4453
2917.07 4261
2917.58 4493
2918.09 4243
2918.60 4201
2919.11 4419
2919.62 4474
2920.13 4448
2920.64 4470
2921.15 4692
2921.66 4695
2922.17 4670
2922.68 4767
2923.19 5091
2923.70 5446
2924.21 5544
2924.72 5813
2925.23 6243
2925.74 6058
2926.25 6053
2926.76 6040
2927.27 6198
2927.78 5884
2928.29 5254
2928.80 4866
2929.31 4894
2929.82 4701
2930.33 4627
2930.84 4584
2931.35 4185
2931.86 4216
2932.37 4097
2932.88 3982
2933.39 4247
2933.90 4191
2934.41 4158
2934.92 4303
2935.44 4461
2935.95 4493
2936.46 4161
2936.97 4062
2937.48 4360
2937.99 4411
2938.50 4159
2939.01 4167
2939.52 4327
2940.04 4476
2940.55 4570
2941.06 4483
2941.57 4125
2942.08 4445
2942.59 5090
2943.10 5100
2943.62 4991
2944.13 5363
2944.64 5594
2945.15 5986
2945.66 6339
2946.17 6517
2946.69 6461
2947.20 6544
2947.71 6610
2948.22 6515
2948.73 6251
2949.25 5877
2949.76 5584
2950.27 5422
2950.78 5079
2951.29 4741
2951.81 4693
2952.32 4600
2952.83 4487
2953.34 4349
2953.86 4298
2954.37 4551
2954.88 4603
2955.39 4103
2955.91 4211
2956.42 4217
2956.93 4182
2957.45 4289
2957.96 4087
2958.47 4207
2958.98 4635
2959.50 4789
2960.01 4868
2960.52 5013
2961.04 4869
2961.55 4933
2962.06 5158
2962.58 5233
2963.09 5337
2963.60 5464
2964.12 5324
2964.63 5083
2965.14 4850
2965.66 4819
2966.17 4602
2966.68 4467
2967.20 4314
2967.71 4277
2968.22 4373
2968.74 4421
2969.25 4348
2969.77 4211
2970.28 4172
2970.79 4129
2971.31 4095
2971.82 4359
2972.34 4274
2972.85 4407
2973.36 4446
2973.88 4482
2974.39 4365
2974.91 4553
2975.42 4424
2975.94 4406
2976.45 4468
2976.96 4682
2977.48 4236
2977.99 4391
2978.51 4326
2979.02 4343
2979.54 4493
2980.05 4377
2980.57 4531
2981.08 4644
2981.60 4360
2982.11 4284
2982.63 4590
2983.14 4683
2983.66 4568
2984.17 4748
2984.69 4735
2985.20 4720
2985.72 4894
2986.23 4782
2986.75 4537
2987.26 4847
2987.78 4852
2988.29 4828
2988.81 4792
2989.32 4752
2989.84 4932
2990.36 4850
2990.87 4848
2991.39 4914
2991.90 4861
2992.42 5056
2992.94 5213
2993.45 5493
2993.97 5686
2994.48 5935
2995.00 6287
2995.51 6189
2996.03 6374
2996.55 6876
2997.06 7083
2997.58 7357
2998.10 7615
2998.61 7513
2999.13 7218
2999.65 7188
3000.16 7626
3000.68 7223
3001.19 6900
3001.71 6539
3002.23 6558
3002.74 6590
3003.26 6769
3003.78 6765
3004.30 7170
3004.81 7207
3005.33 7525
3005.85 7150
3006.36 6360
3006.88 6285
3007.40 6013
3007.91 5579
3008.43 5441
3008.95 5366
3009.47 5349
3009.98 4772
3010.50 4674
3011.02 4965
3011.54 4880
3012.05 4804
3012.57 4792
3013.09 4741
3013.61 4813
3014.12 4983
3014.64 5075
3015.16 4858
3015.68 4792
3016.19 4836
3016.71 4985
3017.23 4832
3017.75 5082
3018.27 5393
3018.78 5348
3019.30 5180
3019.82 5055
3020.34 5199
3020.86 5539
3021.38 5295
3021.89 5112
3022.41 4779
3022.93 4984
3023.45 5119
3023.97 5079
3024.49 5014
3025.01 5201
3025.52 5200
3026.04 4983
3026.56 5197
3027.08 5008
3027.60 4999
3028.12 5015
3028.64 4776
3029.16 4676
3029.67 4615
3030.19 4438
3030.71 4506
3031.23 4681
3031.75 4621
3032.27 5017
3032.79 4750
3033.31 5014
3033.83 4944
3034.35 5056
3034.87 5292
3035.39 5043
3035.91 5139
3036.43 5227
3036.95 4694
3037.47 4604
3037.99 4923
3038.50 4958
3039.02 4696
3039.54 4802
3040.06 4436
3040.58 4406
3041.10 4332
3041.62 4360
3042.14 4584
3042.66 4369
3043.18 4522
3043.70 4339
3044.23 4236
3044.75 4408
3045.27 4708
3045.79 4456
3046.31 4333
3046.83 4617
3047.35 4349
3047.87 4310
3048.39 4492
3048.91 4732
3049.43 4551
3049.95 4424
3050.47 4236
3050.99 4318
3051.51 4245
3052.03 4152
3052.56 4195
3053.08 4289
3053.60 4238
3054.12 4103
3054.64 4246
3055.16 4248
3055.68 4165
3056.20 4404
3056.72 4355
3057.25 4247
3057.77 4055
3058.29 3967
3058.81 4140
3059.33 4292
3059.85 4114
3060.38 4457
3060.90 4385
3061.42 4192
3061.94 4289
3062.46 4195
3062.98 4184
3063.51 4324
3064.03 4223
3064.55 4639
3065.07 4704
3065.59 4540
3066.12 4471
3066.64 4543
3067.16 4474
3067.68 4670
3068.21 4519
3068.73 4383
3069.25 4609
3069.77 4572
3070.30 4529
3070.82 4597
3071.34 4501
3071.86 4538
3072.39 4557
3072.91 4680
3073.43 4808
3073.95 4630
3074.48 4544
3075.00 4723
3075.52 4848
3076.05 4617
3076.57 4985
3077.09 4903
3077.61 4822
3078.14 4962
3078.66 5294
3079.18 5512
3079.71 6108
3080.23 5905
3080.75 5924
3081.28 5953
3081.80 5746
3082.32 5704
3082.85 5667
3083.37 5452
3083.90 5319
3084.42 5188
3084.94 5054
3085.47 5044
3085.99 5122
3086.51 5024
3087.04 4676
3087.56 4665
3088.09 4766
3088.61 4898
3089.13 4901
3089.66 4694
3090.18 5069
3090.71 4886
3091.23 4820
3091.76 4900
3092.28 4844
3092.80 4886
3093.33 5077
3093.85 4987
3094.38 5169
3094.90 5140
3095.43 5631
3095.95 5410
3096.48 5653
3097.00 5715
3097.53 5773
3098.05 5672
3098.58 6074
3099.10 6473
3099.63 6728
3100.15 7351
3100.68 8148
3101.20 9180
3101.73 10194
3102.25 10912
3102.78 12053
3103.30 12932
3103.83 12964
3104.35 13351
3104.88 13131
3105.40 11944
3105.93 10839
3106.45 9789
3106.98 8693
3107.51 8139
3108.03 7241
3108.56 6639
3109.08 6181
3109.61 6195
3110.13 6398
3110.66 6617
3111.19 6797
3111.71 6565
3112.24 6384
3112.76 6011
3113.29 6178
3113.82 5852
3114.34 5546
3114.87 5159
3115.40 5372
3115.92 5196
3116.45 4842
3116.98 4736
3117.50 4919
3118.03 4746
3118.55 5007
3119.08 5148
3119.61 5100
3120.13 4900
3120.66 5212
3121.19 5237
3121.72 5097
3122.24 5252
3122.77 5500
3123.30 5486
3123.82 5236
3124.35 4666
3124.88 4711
3125.40 4982
3125.93 4773
3126.46 4588
3126.99 4744
3127.51 4539
3128.04 4767
3128.57 4958
3129.10 4840
3129.62 4979
3130.15 4610
3130.68 4558
3131.21 4532
3131.73 4742
3132.26 4523
3132.79 4313
3133.32 4434
3133.85 4360
3134.37 4466
3134.90 4562
3135.43 4552
3135.96 4497
3136.49 4909
3137.01 4721
3137.54 4721
3138.07 4728
3138.60 4620
3139.13 4727
3139.65 4455
3140.18 4524
3140.71 4599
3141.24 4506
3141.77 4290
3142.30 4268
3142.83 4375
3143.35 4372
3143.88 4276
3144.41 4388
3144.94 4897
3145.47 4622
3146.00 4761
3146.53 5228
3147.06 5117
3147.59 5220
3148.11 5419
3148.64 5592
3149.17 5350
3149.70 5340
3150.23 5487
3150.76 5856
3151.29 5553
3151.82 5391
3152.35 5153
3152.88 4692
3153.41 4920
3153.94 5066
3154.47 4872
3155.00 4897
3155.53 4962
3156.06 5044
3156.59 5329
3157.12 4920
3157.65 4743
3158.18 4815
3158.71 4806
3159.24 4942
3159.77 4743
3160.30 4699
3160.83 4841
3161.36 4794
3161.89 4867
3162.42 4616
3162.95 4582
3163.48 4319
3164.01 4401
3164.54 4511
3165.07 4465
3165.60 4539
3166.13 4369
3166.66 4362
3167.19 4470
3167.72 4364
3168.25 4149
3168.78 4033
3169.31 4038
3169.85 4228
3170.38 4312
3170.91 4042
3171.44 4280
3171.97 4460
3172.50 4510
3173.03 4403
3173.56 4592
3174.09 4385
3174.63 4691
3175.16 4832
3175.69 5030
3176.22 4943
3176.75 4874
3177.28 5131
3177.81 4816
3178.35 4710
3178.88 4560
3179.41 4731
3179.94 4842
3180.47 4531
3181.00 4287
3181.54 4424
3182.07 4529
3182.60 4251
3183.13 4293
3183.66 4275
3184.20 4315
3184.73 4080
3185.26 4043
3185.79 4240
3186.33 4192
3186.86 4307
3187.39 4368
3187.92 4232
3188.46 4323
3188.99 4337
3189.52 4102
3190.05 4281
3190.59 4243
3191.12 4212
3191.65 4218
3192.18 4250
3192.72 4271
3193.25 4173
3193.78 4223
3194.32 4092
3194.85 4192
3195.38 4576
3195.91 4325
3196.45 4309
3196.98 4378
3197.51 4300
3198.05 4178
3198.58 4183
3199.11 4484
3199.65 4587
3200.18 4430
3200.71 4441
3201.25 4512
3201.78 4851
3202.32 4689
3202.85 5023
3203.38 4954
3203.92 5073
3204.45 5344
3204.98 5189
3205.52 4972
3206.05 4835
3206.59 5129
3207.12 5137
3207.65 5115
3208.19 5190
3208.72 5406
3209.26 5520
3209.79 5749
3210.32 5952
3210.86 6291
3211.39 6207
3211.93 6321
3212.46 6063
3213.00 6069
3213.53 5830
3214.07 5720
3214.60 5268
3215.14 5241
3215.67 5196
3216.20 5115
3216.74 5163
3217.27 4729
3217.81 4985
3218.34 4919
3218.88 4792
3219.41 5023
3219.95 4954
3220.48 5098
3221.02 5000
3221.56 5054
3222.09 5215
3222.63 5165
3223.16 5151
3223.70 5228
3224.23 5695
3224.77 5504
3225.30 5393
3225.84 5307
3226.37 5842
3226.91 5499
3227.45 5185
3227.98 5194
3228.52 5065
3229.05 5142
3229.59 5000
3230.12 4813
3230.66 4982
3231.20 4786
3231.73 4659
3232.27 4567
3232.81 4385
3233.34 4779
3233.88 4764
3234.41 4621
3234.95 4983
3235.49 5021
3236.02 4869
3236.56 5191
3237.10 5399
3237.63 5186
3238.17 4940
3238.71 5408
3239.24 5635
3239.78 5579
3240.32 5383
3240.85 5189
3241.39 5528
3241.93 5240
3242.46 5228
3243.00 5101
3243.54 5130
3244.07 4847
3244.61 4938
3245.15 4867
3245.69 5050
3246.22 5120
3246.76 4758
3247.30 4824
3247.84 4865
3248.37 4867
3248.91 4884
3249.45 5071
3249.99 4866
3250.52 4841
3251.06 5112
3251.60 5295
3252.14 5462
3252.67 5250
3253.21 5421
3253.75 5437
3254.29 5556
3254.83 5528
3255.36 5411
3255.90 5332
3256.44 5837
3256.98 5807
3257.52 5963
3258.05 5967
3258.59 6106
3259.13 6165
3259.67 6136
3260.21 6678
3260.75 7045
3261.29 7005
3261.82 7183
3262.36 7920
3262.90 8297
3263.44 8576
3263.98 9321
3264.52 10239
3265.06 11279
3265.60 11154
3266.13 11345
3266.67 12343
3267.21 12976
3267.75 12817
3268.29 12351
3268.83 11867
3269.37 11880
3269.91 11077
3270.45 9465
3270.99 8840
3271.53 7601
3272.07 6806
3272.60 6295
3273.14 6137
3273.68 5847
3274.22 6057
3274.76 6132
3275.30 6034
3275.84 5961
3276.38 5882
3276.92 6016
3277.46 5988
3278.00 6075
3278.54 6188
3279.08 6340
3279.62 6243
3280.16 5897
3280.70 6101
3281.24 6277
3281.78 6123
3282.32 6385
3282.86 6093
3283.40 5821
3283.94 6071
3284.48 6285
3285.02 6572
3285.56 6880
3286.11 7163
3286.65 7254
3287.19 7058
3287.73 7039
3288.27 6914
3288.81 7040
3289.35 6703
3289.89 6878
3290.43 6993
3290.97 6826
3291.51 7066
3292.05 7603
3292.60 7702
3293.14 8079
3293.68 8197
3294.22 8736
3294.76 9454
3295.30 10269
3295.84 10666
3296.38 10192
3296.93 10024
3297.47 10299
3298.01 9842
3298.55 9072
3299.09 8696
3299.63 7801
3300.18 7480
3300.72 7229
3301.26 6849
3301.80 6784
3302.34 6653
3302.89 6351
3303.43 6395
3303.97 6610
3304.51 6357
3305.05 6245
3305.60 6342
3306.14 6253
3306.68 6591
3307.22 6478
3307.76 6497
3308.31 6409
3308.85 6394
3309.39 6237
3309.93 6068
3310.48 6082
3311.02 6308
3311.56 6363
3312.11 6210
3312.65 6402
3313.19 6316
3313.73 6205
3314.28 6556
3314.82 6517
3315.36 6517
3315.91 6754
3316.45 7018
3316.99 7364
3317.53 7451
3318.08 7708
3318.62 8199
3319.16 8572
3319.71 9017
3320.25 8954
3320.79 9267
3321.34 9482
3321.88 9663
3322.43 9559
3322.97 9463
3323.51 9101
3324.06 9058
3324.60 9035
3325.14 8800
3325.69 8073
3326.23 8174
3326.78 8120
3327.32 8069
3327.86 7926
3328.41 7914
3328.95 7487
3329.50 7616
3330.04 8257
3330.58 8444
3331.13 9826
3331.67 12225
3332.22 14517
3332.76 17017
3333.31 19129
3333.85 21218
3334.39 23958
3334.94 26049
3335.48 27807
3336.03 29402
3336.57 30327
3337.12 30165
3337.66 29837
3338.21 28202
3338.75 26901
3339.30 24163
3339.84 21670
3340.39 20253
3340.93 18197
3341.48 16731
3342.02 14796
3342.57 12443
3343.11 10651
3343.66 9340
3344.20 8829
3344.75 8691
3345.29 7851
3345.84 7741
3346.39 7863
3346.93 7920
3347.48 7896
3348.02 8053
3348.57 8765
3349.11 8822
3349.66 9041
3350.21 9626
3350.75 10024
3351.30 10449
3351.84 11020
3352.39 11369
3352.94 11533
3353.48 10945
3354.03 10455
3354.57 9811
3355.12 9230
3355.67 8834
3356.21 8477
3356.76 7907
3357.31 7488
3357.85 6807
3358.40 6746
3358.94 6454
3359.49 6364
3360.04 6164
3360.58 6178
3361.13 6326
3361.68 6468
3362.22 6348
3362.77 6041
3363.32 6261
3363.87 6380
3364.41 6299
3364.96 6654
3365.51 6789
3366.05 6507
3366.60 6566
3367.15 6760
3367.70 6423
3368.24 6760
3368.79 6708
3369.34 6689
3369.88 6710
3370.43 6921
3370.98 6970
3371.53 7146
3372.07 7783
3372.62 8137
3373.17 8559
3373.72 9137
3374.27 9496
3374.81 8847
3375.36 8975
3375.91 8747
3376.46 8643
3377.01 8148
3377.55 7425
3378.10 6908
3378.65 6551
3379.20 6263
3379.75 5902
3380.29 5979
3380.84 6210
3381.39 5845
3381.94 5762
3382.49 5819
3383.04 5439
3383.58 5492
3384.13 5296
3384.68 5276
3385.23 5430
3385.78 5517
3386.33 5376
3386.88 5202
3387.43 5431
3387.97 5252
3388.52 5323
3389.07 5234
3389.62 5229
3390.17 5118
3390.72 5208
3391.27 5105
3391.82 5130
3392.37 5219
3392.92 5059
3393.47 4979
3394.02 5068
3394.56 4746
3395.11 4519
3395.66 4508
3396.21 4669
3396.76 4771
3397.31 4866
3397.86 4526
3398.41 4442
3398.96 4502
3399.51 4573
3400.06 4480
3400.61 4510
3401.16 4382
3401.71 4545
3402.26 4584
3402.81 4762
3403.36 4484
3403.91 4418
3404.46 4705
3405.01 4735
3405.56 4726
3406.11 4706
3406.66 4488
3407.21 4336
3407.76 4563
3408.32 4633
3408.87 4551
3409.42 4793
3409.97 4829
3410.52 4702
3411.07 5008
3411.62 5199
3412.17 5207
3412.72 5124
3413.27 5412
3413.82 5113
3414.37 5111
3414.93 5316
3415.48 5223
3416.03 4954
3416.58 4880
3417.13 4970
3417.68 4739
3418.23 4528
3418.78 4641
3419.34 4557
3419.89 4553
3420.44 4320
3420.99 4682
3421.54 4634
3422.09 4720
3422.65 4965
3423.20 4854
3423.75 4897
3424.30 5129
3424.85 4993
3425.40 4856
3425.96 4799
3426.51 4910
3427.06 4756
3427.61 4545
3428.16 4708
3428.72 4749
3429.27 4680
3429.82 4637
3430.37 4436
3430.93 4492
3431.48 4589
3432.03 4658
3432.58 4511
3433.14 4848
3433.69 4739
3434.24 4543
3434.79 4439
3435.35 4594
3435.90 4649
3436.45 4390
3437.00 4411
3437.56 4675
3438.11 4564
3438.66 4705
3439.22 4699
3439.77 4713
3440.32 4657
3440.88 4740
3441.43 4886
3441.98 4608
3442.54 4689
3443.09 4475
3443.64 4530
3444.20 4530
3444.75 4232
3445.30 4297
3445.86 4369
3446.41 4482
3446.96 4288
3447.52 4069
3448.07 4201
3448.63 4405
3449.18 4444
3449.73 4307
3450.29 4464
3450.84 4158
3451.39 4079
3451.95 4216
3452.50 4012
3453.06 3905
3453.61 4106
3454.17 3978
3454.72 3970
3455.27 4229
3455.83 4052
3456.38 3987
3456.94 4148
3457.49 4279
3458.05 4327
3458.60 4289
3459.16 4052
3459.71 4072
3460.27 4247
3460.82 4127
3461.37 4017
3461.93 4200
3462.48 4438
3463.04 4111
3463.59 4154
3464.15 4293
3464.70 4183
3465.26 4088
3465.82 4446
3466.37 4400
3466.93 4636
3467.48 4565
3468.04 4554
3468.59 4575
3469.15 4641
3469.70 4862
3470.26 4570
3470.81 4697
3471.37 4808
3471.92 4664
3472.48 4661
3473.04 4818
3473.59 4805
3474.15 4549
3474.70 4670
3475.26 5016
3475.82 4768
3476.37 4991
3476.93 4886
3477.48 5074
3478.04 5347
3478.60 5404
3479.15 5112
3479.71 5257
3480.27 5418
3480.82 5717
3481.38 5569
3481.93 5334
3482.49 5596
3483.05 5544
3483.60 5354
3484.16 5265
3484.72 5411
3485.27 5391
3485.83 5385
3486.39 5304
3486.94 5605
3487.50 5585
3488.06 5604
3488.62 6063
3489.17 6538
3489.73 7559
3490.29 7750
3490.84 8459
3491.40 9489
3491.96 9844
3492.52 10490
3493.07 10559
3493.63 10881
3494.19 10749
3494.75 10038
3495.30 9733
3495.86 9514
3496.42 9053
3496.98 9138
3497.53 9758
3498.09 10374
3498.65 10710
3499.21 11338
3499.76 11686
3500.32 11740
3500.88 11798
3501.44 11677
3502.00 11413
3502.56 11026
3503.11 10646
3503.67 10649
3504.23 10407
3504.79 10495
3505.35 10480
3505.90 10448
3506.46 10541
3507.02 10279
3507.58 9845
3508.14 9407
3508.70 8706
3509.26 8451
3509.81 8465
3510.37 7730
3510.93 7203
3511.49 6438
3512.05 6170
3512.61 6307
3513.17 5731
3513.73 5305
3514.29 5357
3514.84 5230
3515.40 5043
3515.96 5039
3516.52 4944
3517.08 4821
3517.64 4840
3518.20 4996
3518.76 5075
3519.32 5203
3519.88 5103
3520.44 5470
3521.00 5367
3521.56 5348
3522.12 5322
3522.68 5254
3523.24 5305
3523.80 5321
3524.36 5255
3524.92 5250
3525.48 5518
3526.04 5356
3526.60 5303
3527.16 4959
3527.72 4731
3528.28 4525
3528.84 4587
3529.40 4683
3529.96 4441
3530.52 4383
3531.08 4469
3531.64 4818
3532.20 4397
3532.76 4609
3533.32 4623
3533.88 4486
3534.44 4638
3535.00 4799
3535.56 4925
3536.12 5080
3536.68 4995
3537.25 5240
3537.81 5028
3538.37 4764
3538.93 4899
3539.49 5060
3540.05 5094
3540.61 4991
3541.17 4999
3541.73 4844
3542.30 4968
3542.86 5138
3543.42 5306
3543.98 5525
3544.54 5234
3545.10 4917
3545.66 5000
3546.23 4758
3546.79 4645
3547.35 4595
3547.91 4246
3548.47 4200
3549.03 4276
3549.60 4187
3550.16 4075
3550.72 4062
3551.28 4114
3551.84 4032
3552.41 3808
3552.97 3967
3553.53 3826
3554.09 3962
3554.65 4046
3555.22 4070
3555.78 4165
3556.34 4057
3556.90 4067
3557.47 4242
3558.03 4222
3558.59 4364
3559.15 4420
3559.72 4274
3560.28 4262
3560.84 4456
3561.41 4512
3561.97 4676
3562.53 4449
3563.09 4558
3563.66 4451
3564.22 4279
3564.78 4153
3565.35 3925
3565.91 4039
3566.47 4101
3567.04 4024
3567.60 4168
3568.16 4024
3568.73 3788
3569.29 3915
3569.85 3868
3570.42 3720
3570.98 3789
3571.54 3890
3572.11 3873
3572.67 3798
3573.23 4007
3573.80 4206
3574.36 4257
3574.93 4011
3575.49 4313
3576.05 4443
3576.62 4344
3577.18 4344
3577.75 4262
3578.31 4181
3578.87 4005
3579.44 4037
3580.00 4052
3580.57 3910
3581.13 4121
3581.70 4028
3582.26 3990
3582.82 4203
3583.39 4199
3583.95 3921
3584.52 3861
3585.08 4033
3585.65 3942
3586.21 4067
3586.78 4011
3587.34 3957
3587.91 4080
3588.47 3988
3589.04 3989
3589.60 3978
3590.17 4018
3590.73 3905
3591.30 4109
3591.86 4128
3592.43 4056
3592.99 4192
3593.56 4152
3594.12 4130
3594.69 3990
3595.25 3964
3595.82 3985
3596.39 3896
3596.95 3946
3597.52 4226
3598.08 4242
3598.65 4180
3599.21 4235
3599.78 4342
3600.35 4246
3600.91 4218
3601.48 4176
3602.04 4216
3602.61 4351
3603.18 4306
3603.74 4109
3604.31 3952
3604.87 3774
3605.44 3856
3606.01 3803
3606.57 3917
3607.14 3650
3607.71 3593
3608.27 3647
3608.84 3498
3609.41 3733
3609.97 3774
3610.54 3624
3611.11 3597
3611.67 3664
3612.24 3690
3612.81 3960
3613.37 3838
3613.94 3934
3614.51 4182
3615.07 4519
3615.64 4931
3616.21 5237
3616.77 5671
3617.34 5765
3617.91 6290
3618.48 6736
3619.04 6679
3619.61 6611
3620.18 6443
3620.75 6165
3621.31 6299
3621.88 5895
3622.45 5156
3623.02 4986
3623.58 4673
3624.15 4441
3624.72 4220
3625.29 3900
3625.86 3770
3626.42 3889
3626.99 3787
3627.56 3988
3628.13 3858
3628.70 3558
3629.26 3767
3629.83 3663
3630.40 3788
3630.97 3895
3631.54 3690
3632.10 3901
3632.67 3795
3633.24 3612
3633.81 3687
3634.38 3609
3634.95 3762
3635.52 4142
3636.08 4022
3636.65 3974
3637.22 4173
3637.79 4220
3638.36 4420
3638.93 4312
3639.50 4778
3640.07 5205
3640.64 5161
3641.20 5789
3641.77 6098
3642.34 6118
3642.91 5982
3643.48 6080
3644.05 5978
3644.62 5502
3645.19 5147
3645.76 5028
3646.33 4858
3646.90 4817
3647.47 4805
3648.04 4326
3648.61 4396
3649.18 4435
3649.75 4457
3650.32 4607
3650.89 4438
3651.46 4440
3652.03 4672
3652.60 4851
3653.17 5192
3653.74 5164
3654.31 4973
3654.88 5103
3655.45 4893
3656.02 5120
3656.59 5452
3657.16 5627
3657.73 5885
3658.30 6424
3658.87 6305
3659.44 6167
3660.01 6163
3660.58 6012
3661.15 6069
3661.72 6440
3662.29 6056
3662.86 5675
3663.43 5394
3664.00 5536
3664.58 5470
3665.15 5240
3665.72 5176
3666.29 5036
3666.86 4984
3667.43 4861
3668.00 5109
3668.57 4666
3669.14 4650
3669.72 4853
3670.29 4710
3670.86 4842
3671.43 4838
3672.00 4879
3672.57 4771
3673.14 4684
3673.72 4614
3674.29 4706
3674.86 4619
3675.43 4646
3676.00 5089
3676.57 5147
3677.15 5175
3677.72 4863
3678.29 4944
3678.86 4810
3679.43 4664
3680.01 4617
3680.58 4304
3681.15 4457
3681.72 4454
3682.29 4159
3682.87 4191
3683.44 4452
3684.01 4562
3684.58 4332
3685.16 4354
3685.73 4600
3686.30 4865
3686.87 4997
3687.45 4935
3688.02 5303
3688.59 6025
3689.17 6309
3689.74 6514
3690.31 6331
3690.88 6397
3691.46 6527
3692.03 6570
3692.60 6194
3693.18 5518
3693.75 5168
3694.32 4994
3694.90 4787
3695.47 4895
3696.04 4530
3696.62 4568
3697.19 4280
3697.76 4477
3698.34 4514
3698.91 4531
3699.48 4466
3700.06 4671
3700.63 4795
3701.21 4675
3701.78 4611
3702.35 4669
3702.93 4741
3703.50 4433
3704.07 4344
3704.65 4514
3705.22 4514
3705.80 4638
3706.37 4561
3706.95 4612
3707.52 4643
3708.09 4493
3708.67 4522
3709.24 4441
3709.82 4457
3710.39 4606
3710.97 4699
3711.54 4632
3712.11 4408
3712.69 4318
3713.26 4488
3713.84 4178
3714.41 4053
3714.99 3994
3715.56 4130
3716.14 3982
3716.71 4273
3717.29 4158
3717.86 4163
3718.44 4008
3719.01 3968
3719.59 3894
3720.16 4065
3720.74 3864
3721.31 3979
3721.89 4046
3722.47 3975
3723.04 3727
3723.62 3846
3724.19 3745
3724.77 3525
3725.34 3598
3725.92 3745
3726.49 3765
3727.07 4021
3727.65 4061
3728.22 4036
3728.80 4248
3729.37 4370
3729.95 4562
3730.53 4590
3731.10 4802
3731.68 4845
3732.25 4794
3732.83 4836
3733.41 4991
3733.98 4875
3734.56 4922
3735.14 4853
3735.71 4694
3736.29 4499
3736.86 4561
3737.44 4442
3738.02 4287
3738.59 4067
3739.17 3948
3739.75 3991
3740.32 3952
3740.90 3849
3741.48 3884
3742.06 3828
3742.63 4050
3743.21 4105
3743.79 4102
3744.36 3907
3744.94 4085
3745.52 3956
3746.09 4180
3746.67 4554
3747.25 4340
3747.83 4626
3748.40 4560
3748.98 4567
3749.56 4374
3750.14 4421
3750.71 4105
3751.29 4221
3751.87 4002
3752.45 3896
3753.03 3926
3753.60 3480
3754.18 3645
3754.76 3685
3755.34 3668
3755.91 3855
3756.49 3749
3757.07 3700
3757.65 3598
3758.23 3658
3758.81 3630
3759.38 3715
3759.96 3823
3760.54 3682
3761.12 3928
3761.70 4105
3762.28 3988
3762.85 3931
3763.43 4302
3764.01 4173
3764.59 4044
3765.17 4179
3765.75 4083
3766.33 3971
3766.90 3871
3767.48 3897
3768.06 3972
3768.64 4028
3769.22 3858
3769.80 3887
3770.38 3813
3770.96 3827
3771.54 3799
3772.12 4006
3772.70 3914
3773.27 3883
3773.85 3786
3774.43 4008
3775.01 4108
3775.59 4037
3776.17 3942
3776.75 3861
3777.33 3773
3777.91 3682
3778.49 3828
3779.07 3690
3779.65 3660
3780.23 3656
3780.81 3466
3781.39 3656
3781.97 3762
3782.55 3703
3783.13 3554
3783.71 3797
3784.29 3845
3784.87 3516
3785.45 3475
3786.03 3660
3786.61 3752
3787.19 3694
3787.77 3565
3788.35 3568
3788.93 3511
3789.51 3582
3790.09 3768
3790.67 3541
3791.26 3194
3791.84 3327
3792.42 3427
3793.00 3385
3793.58 3312
3794.16 3413
3794.74 3464
3795.32 3565
3795.90 3693
3796.48 3607
3797.07 3343
3797.65 3387
3798.23 3342
3798.81 3435
3799.39 3341
3799.97 3420
3800.55 3912
3801.13 4068
3801.72 3795
3802.30 3598
3802.88 3782
3803.46 3896
3804.04 4151
3804.62 4259
3805.21 3931
3805.79 4051
3806.37 4061
3806.95 3822
3807.53 4139
3808.12 4232
3808.70 4550
3809.28 4340
3809.86 4551
3810.44 4593
3811.03 4300
3811.61 4380
3812.19 4339
3812.77 4568
3813.36 4595
3813.94 4590
3814.52 4190
3815.10 4514
3815.69 4455
3816.27 4465
3816.85 4135
3817.43 4213
3818.02 4021
3818.60 4031
3819.18 4052
3819.76 3852
3820.35 3620
3820.93 3627
3821.51 3587
3822.10 3635
3822.68 3648
3823.26 3518
3823.85 3484
3824.43 3573
3825.01 3688
3825.60 3668
3826.18 3425
3826.76 3533
3827.35 3684
3827.93 3407
3828.51 3304
3829.10 3569
3829.68 3271
3830.26 3443
3830.85 3599
3831.43 3809
3832.02 3664
3832.60 3576
3833.18 3644
3833.77 3531
3834.35 3444
3834.93 3712
3835.52 3462
3836.10 3539
3836.69 3651
3837.27 3495
3837.86 3266
3838.44 3359
3839.02 3688
3839.61 3727
3840.19 3586
3840.78 3694
3841.36 3668
3841.95 3239
3842.53 3368
3843.12 3508
3843.70 3318
3844.29 3204
3844.87 3281
3845.46 3362
3846.04 3518
3846.63 3435
3847.21 3371
3847.80 3452
3848.38 3577
3848.97 3420
3849.55 3230
3850.14 3185
3850.72 3467
3851.31 3535
3851.89 3339
3852.48 3545
3853.06 3525
3853.65 3314
3854.23 3510
3854.82 3484
3855.40 3582
3855.99 3434
3856.58 3533
3857.16 3685
3857.75 3836
3858.33 3784
3858.92 4087
3859.50 4272
3860.09 4553
3860.68 4948
3861.26 5110
3861.85 5486
3862.43 5578
3863.02 5711
3863.61 5763
3864.19 5488
3864.78 5717
3865.37 5861
3865.95 5419
3866.54 5239
3867.13 5189
3867.71 4889
3868.30 4513
3868.89 4517
3869.47 4401
3870.06 4343
3870.65 3996
3871.23 4036
3871.82 4192
3872.41 4075
3872.99 3936
3873.58 3953
3874.17 4258
3874.75 4351
3875.34 4172
3875.93 4026
3876.52 4011
3877.10 4080
3877.69 4061
3878.28 4100
3878.86 4029
3879.45 3926
3880.04 3964
3880.63 3695
3881.21 3689
3881.80 3481
3882.39 3898
3882.98 3677
3883.57 3698
3884.15 3672
3884.74 3480
3885.33 3366
3885.92 3258
3886.50 3432
3887.09 3450
3887.68 3713
3888.27 3785
3888.86 3794
3889.45 3817
3890.03 3785
3890.62 3965
3891.21 3951
3891.80 4079
3892.39 4030
3892.98 4157
3893.56 3983
3894.15 3973
3894.74 3996
3895.33 3937
3895.92 4004
3896.51 3862
3897.10 3677
3897.68 3658
3898.27 3648
3898.86 3879
3899.45 3743
3900.04 3875
3900.63 4026
3901.22 3981
3901.81 4107
3902.40 3906
3902.99 3863
3903.57 3715
3904.16 3664
3904.75 3661
3905.34 3762
3905.93 3929
3906.52 3771
3907.11 3619
3907.70 3755
3908.29 3530
3908.88 3699
3909.47 3613
3910.06 3451
3910.65 3408
3911.24 3502
3911.83 3354
3912.42 3185
3913.01 3071
3913.60 3303
3914.19 3178
3914.78 3263
3915.37 3489
3915.96 3474
3916.55 3558
3917.14 3419
3917.73 3407
3918.32 3501
3918.91 3431
3919.50 3260
3920.09 3233
3920.68 3443
3921.27 3479
3921.86 3395
3922.45 3529
3923.05 3793
3923.64 3408
3924.23 3372
3924.82 3486
3925.41 3346
3926.00 2909
3926.59 3225
3927.18 3168
3927.77 3141
3928.36 3130
3928.95 3235
3929.55 3193
3930.14 3095
3930.73 3260
3931.32 3276
3931.91 3207
3932.50 3210
3933.09 3211
3933.69 3144
3934.28 3157
3934.87 3213
3935.46 3315
3936.05 3313
3936.64 3358
3937.24 3162
3937.83 3181
3938.42 3203
3939.01 3325
3939.60 3341
3940.20 3377
3940.79 3427
3941.38 3345
3941.97 3232
3942.56 3314
3943.16 3400
3943.75 3483
3944.34 3469
3944.93 3427
3945.53 3396
3946.12 3185
3946.71 3301
3947.30 3196
3947.90 3520
3948.49 3382
3949.08 3109
3949.67 3310
3950.27 3570
3950.86 3357
3951.45 3450
3952.05 3347
3952.64 3255
3953.23 3169
3953.82 3384
3954.42 3535
3955.01 3314
3955.60 3343
3956.20 3449
3956.79 3444
3957.38 3504
3957.98 3383
3958.57 3485
3959.16 3432
3959.76 3492
3960.35 3637
3960.94 3390
3961.54 3235
3962.13 3295
3962.73 3238
3963.32 3230
3963.91 3236
3964.51 3091
3965.10 3326
3965.69 3144
3966.29 3448
3966.88 3593
3967.48 3610
3968.07 3327
3968.66 3493
3969.26 3671
3969.85 3526
3970.45 3311
3971.04 3197
3971.64 3109
3972.23 3207
3972.82 3180
3973.42 3367
3974.01 3284
3974.61 3200
3975.20 3056
3975.80 3199
3976.39 3299
3976.99 3482
3977.58 3642
3978.18 3589
3978.77 3381
3979.37 3598
3979.96 3366
3980.56 3418
3981.15 3328
3981.75 3323
3982.34 3517
3982.94 3375
3983.53 3459
3984.13 3453
3984.72 3538
3985.32 3584
3985.91 3582
3986.51 3423
3987.11 3476
3987.70 3537
3988.30 3557
3988.89 3484
3989.49 3227
3990.08 3335
3990.68 3607
3991.28 3545
3991.87 3417
3992.47 3451
3993.06 3415
3993.66 3431
3994.26 3700
3994.85 3757
3995.45 3545
3996.04 3635
3996.64 3521
3997.24 3593
3997.83 3783
3998.43 3762
3999.03 3375
3999.62 3527
4000.22 3370
4000.81 3520
4001.41 3459
4002.01 3558
4002.60 3354
4003.20 3357
4003.80 3271
4004.40 3508
4004.99 3487
4005.59 3618
4006.19 3797
4006.78 3861
4007.38 3913
4007.98 3696
4008.57 3922
4009.17 4089
4009.77 3804
4010.37 3884
4010.96 3687
4011.56 3832
4012.16 3869
4012.76 3809
4013.35 3669
4013.95 3951
4014.55 4019
4015.15 4023
4015.74 4094
4016.34 4139
4016.94 4227
4017.54 4521
4018.13 4362
4018.73 4390
4019.33 3975
4019.93 4244
4020.53 4053
4021.12 3792
4021.72 3906
4022.32 3642
4022.92 3564
4023.52 3668
4024.12 3556
4024.71 3684
4025.31 3701
4025.91 3644
4026.51 3903
4027.11 3867
4027.71 3714
4028.30 3980
4028.90 4194
4029.50 4011
4030.10 4109
4030.70 4080
4031.30 4044
4031.90 3680
4032.50 3870
4033.10 3983
4033.69 3912
4034.29 3911
4034.89 3799
4035.49 3725
4036.09 3561
4036.69 3495
4037.29 3284
4037.89 3368
4038.49 3348
4039.09 3326
4039.69 3457
4040.29 3266
4040.89 3327
4041.49 3447
4042.08 3231
4042.68 3183
4043.28 3164
4043.88 3273
4044.48 3246
4045.08 3190
4045.68 3073
4046.28 3228
4046.88 3449
4047.48 3506
4048.08 3440
4048.68 3408
4049.28 3492
4049.88 3623
4050.48 3534
4051.08 3670
4051.69 3749
4052.29 3664
4052.89 3626
4053.49 3707
4054.09 3579
4054.69 3682
4055.29 3621
4055.89 3559
4056.49 3453
4057.09 3555
4057.69 3515
4058.29 3331
4058.89 3321
4059.49 3116
4060.09 3025
4060.70 3125
4061.30 3086
4061.90 2900
4062.50 3081
4063.10 3069
4063.70 3129
4064.30 3133
4064.90 3052
4065.51 2877
4066.11 3044
4066.71 3128
4067.31 3131
4067.91 3110
4068.51 3035
4069.11 2928
4069.72 3238
4070.32 3327
4070.92 3247
4071.52 3225
4072.12 3322
4072.73 3131
4073.33 3207
4073.93 3263
4074.53 3263
4075.13 3265
4075.74 3158
4076.34 3332
4076.94 3489
4077.54 3474
4078.14 3320
4078.75 3227
4079.35 3201
4079.95 3224
4080.55 3283
4081.16 3315
4081.76 3183
4082.36 3072
4082.96 3021
4083.57 2967
4084.17 3025
4084.77 2886
4085.38 3107
4085.98 2910
4086.58 2778
4087.18 2952
4087.79 2931
4088.39 2869
4088.99 2953
4089.60 2863
4090.20 2922
4090.80 3114
4091.41 3108
4092.01 3118
4092.61 3099
4093.22 3126
4093.82 3199
4094.42 3069
4095.03 3098
4095.63 2977
4096.23 3051
4096.84 3207
4097.44 3186
4098.05 3284
4098.65 3316
4099.25 3002
4099.86 2914
4100.46 3156
4101.06 3327
4101.67 3012
4102.27 2946
4102.88 2791
4103.48 3059
4104.09 3064
4104.69 3060
4105.29 3026
4105.90 3092
4106.50 2999
4107.11 2934
4107.71 3047
4108.32 2885
4108.92 2853
4109.53 2906
4110.13 3012
4110.74 2959
4111.34 2893
4111.94 3163
4112.55 3377
4113.15 3207
4113.76 3184
4114.36 3151
4114.97 3117
4115.57 3161
4116.18 3119
4116.78 3136
4117.39 3195
4118.00 3178
4118.60 2974
4119.21 2994
4119.81 3032
4120.42 3025
4121.02 3120
4121.63 3153
4122.23 3093
4122.84 3098
4123.44 3151
4124.05 3335
4124.66 3076
4125.26 3127
4125.87 3002
4126.47 3034
4127.08 3138
4127.68 3137
4128.29 3229
4128.90 3216
4129.50 3002
4130.11 3082
4130.72 3128
4131.32 2982
4131.93 2781
4132.53 3090
4133.14 3354
4133.75 3267
4134.35 3299
4134.96 3435
4135.57 3360
4136.17 3423
4136.78 3422
4137.39 3475
4137.99 3473
4138.60 3665
4139.21 3873
4139.81 4022
4140.42 4021
4141.03 4053
4141.63 3745
4142.24 3739
4142.85 3824
4143.46 3948
4144.06 3826
4144.67 3576
4145.28 3588
4145.88 3546
4146.49 3387
4147.10 3427
4147.71 3503
4148.31 3432
4148.92 3282
4149.53 3063
4150.14 3069
4150.74 3044
4151.35 3085
4151.96 3048
4152.57 3104
4153.18 3115
4153.78 3255
4154.39 3056
4155.00 3098
4155.61 2985
4156.22 2856
4156.82 2958
4157.43 2925
4158.04 2940
4158.65 2947
4159.26 2953
4159.86 2979
4160.47 3191
4161.08 3004
4161.69 3216
4162.30 3506
4162.91 3467
4163.52 3382
4164.12 3431
4164.73 3430
4165.34 3681
4165.95 3714
4166.56 3668
4167.17 3754
4167.78 3647
4168.39 3546
4168.99 3459
4169.60 3369
4170.21 3388
4170.82 3495
4171.43 3394
4172.04 3260
4172.65 3188
4173.26 3311
4173.87 3358
4174.48 3431
4175.09 3317
4175.70 3351
4176.31 3243
4176.92 3475
4177.53 3455
4178.13 3354
4178.74 3373
4179.35 3397
4179.96 3540
4180.57 3382
4181.18 3356
4181.79 3319
4182.40 3445
4183.01 3294
4183.62 3242
4184.23 3247
4184.84 3282
4185.45 3312
4186.06 3154
4186.67 3281
4187.29 3325
4187.90 3046
4188.51 3268
4189.12 3394
4189.73 3238
4190.34 3357
4190.95 3555
4191.56 3553
4192.17 3735
4192.78 3780
4193.39 3885
4194.00 4001
4194.61 3908
4195.22 3983
4195.83 3894
4196.45 4039
4197.06 3885
4197.67 4008
4198.28 3839
4198.89 3834
4199.50 3799
4200.11 3702
4200.72 3695
4201.33 3695
4201.95 3350
4202.56 3401
4203.17 3429
4203.78 3576
4204.39 3280
4205.00 3101
4205.62 3150
4206.23 3293
4206.84 3363
4207.45 3345
4208.06 3468
4208.67 3557
4209.29 3257
4209.90 3252
4210.51 3539
4211.12 3432
4211.73 3434
4212.35 3584
4212.96 3646
4213.57 3498
4214.18 3430
4214.80 3330
4215.41 3544
4216.02 3644
4216.63 3729
4217.25 3992
4217.86 4033
4218.47 4225
4219.08 4495
4219.70 4687
4220.31 4757
4220.92 4995
4221.53 5266
4222.15 5498
4222.76 5419
4223.37 5712
4223.99 5957
4224.60 5965
4225.21 6060
4225.83 6372
4226.44 6230
4227.05 6451
4227.66 6495
4228.28 6463
4228.89 6655
4229.51 6812
4230.12 6715
4230.73 6714
4231.35 6596
4231.96 6574
4232.57 6823
4233.19 7071
4233.80 7409
4234.41 7574
4235.03 7815
4235.64 8467
4236.26 9092
4236.87 8707
4237.48 8000
4238.10 7627
4238.71 6888
4239.33 5991
4239.94 5711
4240.55 5233
4241.17 5049
4241.78 4787
4242.40 4599
4243.01 4426
4243.63 4316
4244.24 4353
4244.85 4279
4245.47 4276
4246.08 4362
4246.70 4296
4247.31 4561
4247.93 4495
4248.54 4542
4249.16 4555
4249.77 4430
4250.39 4370
4251.00 4113
4251.62 4068
4252.23 3930
4252.85 4024
4253.46 4109
4254.08 3867
4254.69 3907
4255.31 3835
4255.92 4062
4256.54 4130
4257.15 3925
4257.77 3823
4258.39 3712
4259.00 3844
4259.62 3637
4260.23 3644
4260.85 3782
4261.46 3678
4262.08 3510
4262.69 3965
4263.31 3815
4263.93 3369
4264.54 3432
4265.16 3506
4265.77 3804
4266.39 3652
4267.01 3569
4267.62 3565
4268.24 3657
4268.86 3636
4269.47 3703
4270.09 3687
4270.70 3726
4271.32 3638
4271.94 3407
4272.55 3565
4273.17 3417
4273.79 3536
4274.40 3525
4275.02 3748
4275.64 3913
4276.25 3897
4276.87 3697
4277.49 3801
4278.10 3905
4278.72 3716
4279.34 3706
4279.96 3834
4280.57 3757
4281.19 3510
4281.81 3428
4282.42 3428
4283.04 3109
4283.66 3233
4284.28 3273
4284.89 3433
4285.51 3391
4286.13 3330
4286.75 3516
4287.36 3697
4287.98 3406
4288.60 3174
4289.22 3271
4289.83 3260
4290.45 3199
4291.07 3235
4291.69 3173
4292.31 3334
4292.92 3127
4293.54 3006
4294.16 3057
4294.78 3338
4295.40 3082
4296.01 2950
4296.63 3003
4297.25 3078
4297.87 3089
4298.49 2959
4299.11 3208
4299.72 3201
4300.34 3030
4300.96 3159
4301.58 3091
4302.20 3261
4302.82 3231
4303.44 3230
4304.06 3248
4304.67 3297
4305.29 3182
4305.91 3276
4306.53 3192
4307.15 3230
4307.77 3076
4308.39 3216
4309.01 3332
4309.63 3233
4310.25 3253
4310.86 3204
4311.48 3231
4312.10 3112
4312.72 3271
4313.34 3216
4313.96 3358
4314.58 3240
4315.20 3173
4315.82 3305
4316.44 3298
4317.06 3345
4317.68 3389
4318.30 3414
4318.92 3345
4319.54 3331
4320.16 3440
4320.78 3438
4321.40 3401
4322.02 3270
4322.64 3410
4323.26 3562
4323.88 3704
4324.50 3490
4325.12 3990
4325.74 3973
4326.36 3884
4326.98 3723
4327.60 3661
4328.22 3410
4328.84 3637
4329.46 3520
4330.08 3248
4330.71 3256
4331.33 3368
4331.95 3618
4332.57 3335
4333.19 3505
4333.81 3546
4334.43 3524
4335.05 3710
4335.67 3730
4336.29 3694
4336.91 3788
4337.54 3893
4338.16 4165
4338.78 4102
4339.40 4141
4340.02 4296
4340.64 4275
4341.26 3924
4341.89 3994
4342.51 4128
4343.13 4561
4343.75 4809
4344.37 5293
4344.99 5863
4345.62 6617
4346.24 7047
4346.86 7583
4347.48 7738
4348.10 8054
4348.73 7912
4349.35 7313
4349.97 6117
4350.59 5636
4351.21 5151
4351.84 4721
4352.46 4236
4353.08 4152
4353.70 3971
4354.33 3720
4354.95 3891
4355.57 3927
4356.19 3681
4356.82 3507
4357.44 3568
4358.06 3658
4358.68 3530
4359.31 3551
4359.93 3735
4360.55 3547
4361.17 3798
4361.80 3891
4362.42 3769
4363.04 3883
4363.67 3797
4364.29 3684
4364.91 3645
4365.54 3739
4366.16 3508
4366.78 3332
4367.41 3320
4368.03 3314
4368.65 3466
4369.28 3461
4369.90 3214
4370.52 3236
4371.15 3202
4371.77 2975
4372.39 3003
4373.02 2992
4373.64 3031
4374.27 3159
4374.89 3034
4375.51 3161
4376.14 3275
4376.76 3197
4377.39 3161
4378.01 3186
4378.63 3093
4379.26 3184
4379.88 3346
4380.51 3303
4381.13 3447
4381.75 3344
4382.38 3123
4383.00 3171
4383.63 3277
4384.25 3270
4384.88 3114
4385.50 3119
4386.13 3006
4386.75 3040
4387.38 2922
4388.00 2944
4388.63 2977
4389.25 2983
4389.88 2982
4390.50 3055
4391.13 2860
4391.75 3065
4392.38 2882
4393.00 2949
4393.63 2957
4394.25 3013
4394.88 2935
4395.50 3251
4396.13 3067
4396.75 3224
4397.38 3329
4398.00 3161
4398.63 3309
4399.26 3266
4399.88 3254
4400.51 3264
4401.13 3202
4401.76 3359
4402.38 3296
4403.01 3442
4403.64 3314
4404.26 3371
4404.89 3405
4405.51 3530
4406.14 3251
4406.77 3011
4407.39 3071
4408.02 3149
4408.64 3185
4409.27 3186
4409.90 2937
4410.52 3260
4411.15 3125
4411.78 3148
4412.40 3248
4413.03 3143
4413.66 2962
4414.28 3022
4414.91 3004
4415.54 3071
4416.16 3012
4416.79 2832
4417.42 3131
4418.04 3061
4418.67 3058
4419.30 3025
4419.93 2930
4420.55 2987
4421.18 3087
4421.81 3107
4422.43 3090
4423.06 3088
4423.69 2977
4424.32 2870
4424.94 2788
4425.57 2695
4426.20 2798
4426.83 2736
4427.45 2600
4428.08 2785
4428.71 2751
4429.34 2769
4429.96 2694
4430.59 2786
4431.22 2753
4431.85 2884
4432.48 2846
4433.10 2871
4433.73 3056
4434.36 2939
4434.99 2751
4435.62 2644
4436.24 2548
4436.87 2526
4437.50 2586
4438.13 2694
4438.76 2624
4439.39 2723
4440.02 2690
4440.64 2714
4441.27 2591
4441.90 2702
4442.53 2777
4443.16 2839
4443.79 2783
4444.42 2712
4445.04 2748
4445.67 2661
4446.30 2814
4446.93 2842
4447.56 2990
4448.19 2882
4448.82 2913
4449.45 2864
4450.08 2873
4450.71 2815
4451.34 2746
4451.97 2721
4452.59 2657
4453.22 2840
4453.85 2940
4454.48 2846
4455.11 2857
4455.74 2903
4456.37 3034
4457.00 2789
4457.63 2847
4458.26 2873
4458.89 2843
4459.52 2851
4460.15 2773
4460.78 2598
4461.41 2648
4462.04 2593
4462.67 2669
4463.30 2679
4463.93 2663
4464.56 2787
4465.19 2667
4465.82 2557
4466.45 2431
4467.08 2547
4467.71 2476
4468.34 2439
4468.97 2635
4469.61 2644
4470.24 2456
4470.87 2277
4471.50 2525
4472.13 2523
4472.76 2417
4473.39 2477
4474.02 2658
4474.65 2698
4475.28 2478
4475.91 2488
4476.54 2552
4477.18 2511
4477.81 2371
4478.44 2540
4479.07 2764
4479.70 2749
4480.33 2631
4480.96 2714
4481.59 2677
4482.23 2635
4482.86 2718
4483.49 2609
4484.12 2623
4484.75 2698
4485.38 2688
4486.02 2814
4486.65 2946
4487.28 2959
4487.91 2752
4488.54 2883
4489.18 2787
4489.81 2920
4490.44 2851
4491.07 2723
4491.70 2896
4492.34 2800
4492.97 2690
4493.60 2743
4494.23 2945
4494.87 2817
4495.50 2621
4496.13 2743
4496.76 2744
4497.40 2702
4498.03 2873
4498.66 2876
4499.29 3025
4499.93 2920
4500.56 2972
4501.19 3000
4501.82 3173
4502.46 3220
4503.09 3238
4503.72 3272
4504.36 3110
4504.99 3292
4505.62 3032
4506.26 3043
4506.89 2946
4507.52 2964
4508.16 2821
4508.79 2881
4509.42 2930
4510.06 3015
4510.69 2994
4511.32 2915
4511.96 3041
4512.59 2921
4513.22 2772
4513.86 2795
4514.49 2843
4515.13 2800
4515.76 2777
4516.39 2678
4517.03 2756
4517.66 2606
4518.30 2668
4518.93 2641
4519.56 2725
4520.20 2715
4520.83 2701
4521.47 2714
4522.10 2760
4522.73 2807
4523.37 2870
4524.00 2933
4524.64 2823
4525.27 2656
4525.91 2728
4526.54 2814
4527.18 2897
4527.81 3167
4528.45 3352
4529.08 3276
4529.72 3484
4530.35 4049
4530.99 4263
4531.62 4589
4532.26 4642
4532.89 4489
4533.53 4684
4534.16 4439
4534.80 4690
4535.43 4163
4536.07 3960
4536.70 3435
4537.34 3452
4537.97 3309
4538.61 3020
4539.24 3065
4539.88 2995
4540.51 2991
4541.15 2994
4541.79 2899
4542.42 2745
4543.06 2826
4543.69 2867
4544.33 2993
4544.96 2857
4545.60 3064
4546.24 2941
4546.87 2980
4547.51 3105
4548.14 2919
4548.78 2995
4549.42 3248
4550.05 3328
4550.69 3266
4551.33 3311
4551.96 3005
4552.60 2943
4553.24 3105
4553.87 2954
4554.51 3001
4555.15 2871
4555.78 2808
4556.42 2763
4557.06 2862
4557.69 2818
4558.33 2948
4558.97 2719
4559.60 2750
4560.24 2811
4560.88 2656
4561.51 2637
4562.15 2728
4562.79 2654
4563.43 2732
4564.06 2709
4564.70 2702
4565.34 2738
4565.97 2851
4566.61 2753
4567.25 2704
4567.89 2815
4568.52 2805
4569.16 2980
4569.80 2938
4570.44 2948
4571.07 3001
4571.71 2833
4572.35 2875
4572.99 2859
4573.63 2684
4574.26 2632
4574.90 2779
4575.54 2743
4576.18 2694
4576.82 2685
4577.45 2678
4578.09 2727
4578.73 2674
4579.37 2622
4580.01 2595
4580.65 2614
4581.28 2491
4581.92 2650
4582.56 2485
4583.20 2569
4583.84 2630
4584.48 2526
4585.12 2753
4585.76 2702
4586.39 2641
4587.03 2670
4587.67 2728
4588.31 2753
4588.95 2832
4589.59 3107
4590.23 3193
4590.87 3159
4591.51 3306
4592.15 3400
4592.78 3244
4593.42 3226
4594.06 3078
4594.70 3002
4595.34 2984
4595.98 2833
4596.62 2946
4597.26 2817
4597.90 2842
4598.54 2634
4599.18 2677
4599.82 2856
4600.46 2788
4601.10 2825
4601.74 2841
4602.38 2734
4603.02 2815
4603.66 2911
4604.30 3136
4604.94 3187
4605.58 3182
4606.22 3231
4606.86 3207
4607.50 3073
4608.14 3049
4608.78 3095
4609.42 3086
4610.06 3113
4610.70 3151
4611.34 3051
4611.98 3144
4612.62 3141
4613.26 3105
4613.90 2996
4614.55 2908
4615.19 2937
4615.83 2851
4616.47 2961
4617.11 2944
4617.75 2809
4618.39 2783
4619.03 2821
4619.67 2807
4620.31 2778
4620.96 2765
4621.60 2752
4622.24 2866
4622.88 2797
4623.52 2831
4624.16 2910
4624.80 2826
4625.44 2868
4626.09 2770
4626.73 2685
4627.37 2873
4628.01 2656
4628.65 2537
4629.29 2776
4629.94 2600
4630.58 2594
4631.22 2753
4631.86 2784
4632.50 2867
4633.15 2846
4633.79 3002
4634.43 2784
4635.07 2896
4635.72 3128
4636.36 2958
4637.00 2942
4637.64 3114
4638.28 3199
4638.93 3044
4639.57 3145
4640.21 3357
4640.85 3202
4641.50 3037
4642.14 3041
4642.78 3053
4643.43 3031
4644.07 2830
4644.71 2768
4645.35 2686
4646.00 2830
4646.64 2810
4647.28 2921
4647.93 2933
4648.57 2593
4649.21 2609
4649.86 2891
4650.50 3043
4651.14 2974
4651.79 3078
4652.43 3223
4653.07 3182
4653.72 3195
4654.36 3128
4655.00 3200
4655.65 3165
4656.29 3019
4656.93 2926
4657.58 2867
4658.22 2791
4658.87 2720
4659.51 2682
4660.15 2642
4660.80 2741
4661.44 2763
4662.09 2898
4662.73 2727
4663.37 2752
4664.02 2672
4664.66 2637
4665.31 2839
4665.95 2706
4666.59 2673
4667.24 2637
4667.88 2390
4668.53 2476
4669.17 2443
4669.82 2509
4670.46 2590
4671.11 2663
4671.75 2580
4672.40 2287
4673.04 2558
4673.69 2839
4674.33 2657
4674.98 2747
4675.62 2857
4676.27 2889
4676.91 2856
4677.56 2905
4678.20 2804
4678.85 2683
4679.49 2703
4680.14 2852
4680.78 2858
4681.43 2728
4682.07 2708
4682.72 2810
4683.36 2837
4684.01 2756
4684.66 2475
4685.30 2556
4685.95 2623
4686.59 2701
4687.24 2621
4687.88 2616
4688.53 2662
4689.18 2557
4689.82 2573
4690.47 2589
4691.11 2495
4691.76 2634
4692.41 2762
4693.05 2900
4693.70 3018
4694.34 2573
4694.99 2718
4695.64 2760
4696.28 2943
4696.93 3055
4697.58 3012
4698.22 3257
4698.87 3281
4699.52 3482
4700.16 3170
4700.81 3425
4701.46 3186
4702.10 3064
4702.75 2917
4703.40 2830
4704.04 2934
4704.69 2897
4705.34 2892
4705.99 2897
4706.63 2793
4707.28 2963
4707.93 3001
4708.57 2900
4709.22 2814
4709.87 2629
4710.52 2769
4711.16 2761
4711.81 2818
4712.46 2849
4713.11 2776
4713.75 2698
4714.40 2689
4715.05 2986
4715.70 2798
4716.35 2715
4716.99 2686
4717.64 2699
4718.29 2836
4718.94 2783
4719.58 2840
4720.23 2926
4720.88 2884
4721.53 2926
4722.18 2931
4722.83 2901
4723.47 3097
4724.12 3090
4724.77 2955
4725.42 3106
4726.07 3200
4726.72 3193
4727.36 3117
4728.01 3137
4728.66 3259
4729.31 3003
4729.96 2897
4730.61 2760
4731.26 2729
4731.91 2728
4732.55 2718
4733.20 2899
4733.85 2681
4734.50 2656
4735.15 2717
4735.80 2964
4736.45 2964
4737.10 2787
4737.75 3051
4738.40 2959
4739.05 2754
4739.70 2835
4740.35 3091
4740.99 3062
4741.64 2891
4742.29 2906
4742.94 2923
4743.59 2888
4744.24 2950
4744.89 2921
4745.54 3022
4746.19 3167
4746.84 3035
4747.49 3187
4748.14 3203
4748.79 3272
4749.44 3188
4750.09 3433
4750.74 3641
4751.39 3440
4752.04 3429
4752.69 3640
4753.34 3586
4753.99 3789
4754.64 3747
4755.29 3610
4755.95 3504
4756.60 3207
4757.25 3107
4757.90 2927
4758.55 2978
4759.20 2981
4759.85 2786
4760.50 2738
4761.15 2959
4761.80 2880
4762.45 2974
4763.10 2898
4763.75 3126
4764.41 3229
4765.06 3367
4765.71 3673
4766.36 3776
4767.01 3744
4767.66 3709
4768.31 3636
4768.97 3471
4769.62 3229
4770.27 3320
4770.92 3198
4771.57 3182
4772.22 3197
4772.87 3143
4773.53 2906
4774.18 2798
4774.83 2845
4775.48 2936
4776.13 2994
4776.79 2874
4777.44 2861
4778.09 2903
4778.74 2895
4779.39 2936
4780.05 3105
4780.70 3109
4781.35 2974
4782.00 3009
4782.65 2976
4783.31 2899
4783.96 2793
4784.61 2851
4785.26 3027
4785.92 2934
4786.57 2766
4787.22 2791
4787.88 2900
4788.53 3127
4789.18 3162
4789.83 2848
4790.49 2802
4791.14 2934
4791.79 2997
4792.45 2771
4793.10 2804
4793.75 3004
4794.40 2979
4795.06 2961
4795.71 2803
4796.36 2832
4797.02 2813
4797.67 2572
4798.32 2581
4798.98 2673
4799.63 2676
4800.29 2738
4800.94 2694
4801.59 2725
4802.25 2790
4802.90 2790
4803.55 2713
4804.21 2790
4804.86 2715
4805.52 2782
4806.17 2622
4806.82 2722
4807.48 2899
4808.13 2623
4808.79 2676
4809.44 2623
4810.09 2683
4810.75 2664
4811.40 2583
4812.06 2698
4812.71 2707
4813.37 2642
4814.02 2689
4814.67 2738
4815.33 2801
4815.98 2704
4816.64 2755
4817.29 2817
4817.95 2918
4818.60 3051
4819.26 3008
4819.91 2927
4820.57 3006
4821.22 3079
4821.88 3025
4822.53 3153
4823.19 3244
4823.84 3263
4824.50 3415
4825.15 3464
4825.81 3438
4826.46 3319
4827.12 3270
4827.77 3080
4828.43 3139
4829.09 3242
4829.74 3219
4830.40 3271
4831.05 3315
4831.71 3189
4832.36 3412
4833.02 3526
4833.68 3450
4834.33 3576
4834.99 3547
4835.64 3727
4836.30 3969
4836.96 4163
4837.61 4143
4838.27 4267
4838.92 4117
4839.58 3915
4840.24 4260
4840.89 4332
4841.55 3941
4842.21 3750
4842.86 3774
4843.52 3605
4844.17 3744
4844.83 3586
4845.49 3591
4846.14 3388
4846.80 3516
4847.46 3497
4848.11 3721
4848.77 4101
4849.43 4139
4850.09 4139
4850.74 4297
4851.40 4271
4852.06 4202
4852.71 4131
4853.37 3812
4854.03 3713
4854.69 3972
4855.34 3920
4856.00 3803
4856.66 3760
4857.31 3945
4857.97 3987
4858.63 3877
4859.29 4083
4859.94 3985
4860.60 4224
4861.26 4163
4861.92 3995
4862.58 4052
4863.23 3881
4863.89 4290
4864.55 4391
4865.21 4289
4865.87 4040
4866.52 4093
4867.18 4228
4867.84 4054
4868.50 3923
4869.16 4013
4869.81 3996
4870.47 3702
4871.13 3735
4871.79 3571
4872.45 3552
4873.11 3591
4873.77 3626
4874.42 3692
4875.08 3502
4875.74 3424
4876.40 3532
4877.06 3632
4877.72 3738
4878.38 3764
4879.03 3797
4879.69 3637
4880.35 3311
4881.01 3264
4881.67 3199
4882.33 3303
4882.99 3328
4883.65 3222
4884.31 3118
4884.97 3153
4885.63 3035
4886.29 3001
4886.95 2955
4887.60 3193
4888.26 3361
4888.92 3468
4889.58 3218
4890.24 3399
4890.90 3455
4891.56 3370
4892.22 3505
4892.88 3395
4893.54 3508
4894.20 3320
4894.86 3280
4895.52 3451
4896.18 3339
4896.84 2984
4897.50 3108
4898.16 2814
4898.82 3160
4899.48 3248
4900.14 3285
4900.80 3286
4901.46 3263
4902.12 3315
4902.79 3044
4903.45 3201
4904.11 3138
4904.77 3173
4905.43 3012
4906.09 2980
4906.75 3214
4907.41 3065
4908.07 3068
4908.73 2770
4909.39 2840
4910.05 2867
4910.71 2794
4911.38 2867
4912.04 2995
4912.70 2903
4913.36 2616
4914.02 2691
4914.68 2658
4915.34 2600
4916.00 2640
4916.67 2822
4917.33 2860
4917.99 2741
4918.65 2765
4919.31 2740
4919.97 2536
4920.64 2847
4921.30 2750
4921.96 2592
4922.62 2783
4923.28 2708
4923.94 2656
4924.61 2769
4925.27 2779
4925.93 2906
4926.59 2788
4927.26 2800
4927.92 2858
4928.58 2943
4929.24 2778
4929.90 3044
4930.57 2933
4931.23 3052
4931.89 3035
4932.55 2809
4933.22 2845
4933.88 2973
4934.54 2826
4935.20 2861
4935.87 3002
4936.53 2937
4937.19 2886
4937.86 2909
4938.52 3086
4939.18 2928
4939.84 2884
4940.51 2881
4941.17 2856
4941.83 2824
4942.50 2759
4943.16 2703
4943.82 2832
4944.49 2935
4945.15 2966
4945.81 2660
4946.48 2667
4947.14 2649
4947.80 2664
4948.47 2643
4949.13 2711
4949.79 2701
4950.46 2553
4951.12 2571
4951.79 2500
4952.45 2426
4953.11 2382
4953.78 2619
4954.44 2518
4955.11 2615
4955.77 2591
4956.43 2463
4957.10 2613
4957.76 2507
4958.43 2544
4959.09 2516
4959.76 2685
4960.42 2692
4961.08 2714
4961.75 2717
4962.41 2774
4963.08 2832
4963.74 2800
4964.41 2901
4965.07 2960
4965.74 3055
4966.40 3279
4967.07 2991
4967.73 2800
4968.40 2736
4969.06 2793
4969.73 2774
4970.39 2680
4971.06 2652
4971.72 2648
4972.39 2791
4973.05 2732
4973.72 2702
4974.38 2849
4975.05 2723
4975.71 2573
4976.38 2741
4977.04 2689
4977.71 2846
4978.37 2783
4979.04 2673
4979.71 2667
4980.37 2521
4981.04 2412
4981.70 2668
4982.37 2546
4983.04 2419
4983.70 2525
4984.37 2566
4985.03 2502
4985.70 2647
4986.37 2668
4987.03 2763
4987.70 2616
4988.36 2724
4989.03 2621
4989.70 2489
4990.36 2335
4991.03 2496
4991.70 2479
4992.36 2423
4993.03 2409
4993.70 2407
4994.36 2536
4995.03 2626
4995.70 2673
4996.36 2469
4997.03 2463
4997.70 2414
4998.36 2420
4999.03 2328
4999.70 2485
5000.36 2516
5001.03 2334
5001.70 2439
5002.37 2442
5003.03 2623
5003.70 2577
5004.37 2482
5005.03 2466
5005.70 2578
5006.37 2373
5007.04 2645
5007.70 2795
5008.37 2620
5009.04 2602
5009.71 2588
5010.38 2582
5011.04 2684
5011.71 2526
5012.38 2564
5013.05 2531
5013.71 2520
5014.38 2476
5015.05 2593
5015.72 2857
5016.39 2658
5017.06 2587
5017.72 2812
5018.39 2832
5019.06 2862
5019.73 3211
5020.40 3462
5021.07 3632
5021.73 3838
5022.40 4301
5023.07 4531
5023.74 4510
5024.41 4381
5025.08 4760
5025.75 4160
5026.41 4108
5027.08 4038
5027.75 3665
5028.42 3410
5029.09 3147
5029.76 2937
5030.43 2811
5031.10 2875
5031.77 2897
5032.44 2733
5033.10 2655
5033.77 2723
5034.44 2459
5035.11 2605
5035.78 2601
5036.45 2661
5037.12 2510
5037.79 2657
5038.46 2508
5039.13 2552
5039.80 2607
5040.47 2474
5041.14 2457
5041.81 2515
5042.48 2427
5043.15 2514
5043.82 2737
5044.49 2706
5045.16 2942
5045.83 2855
5046.50 2759
5047.17 2813
5047.84 2751
5048.51 2696
5049.18 2595
5049.85 2528
5050.52 2600
5051.19 2456
5051.86 2565
5052.53 2544
5053.20 2515
5053.87 2491
5054.54 2368
5055.21 2404
5055.89 2435
5056.56 2339
5057.23 2654
5057.90 2648
5058.57 2517
5059.24 2797
5059.91 2776
5060.58 2625
5061.25 2617
5061.92 2614
5062.60 2649
5063.27 2705
5063.94 2631
5064.61 2568
5065.28 2524
5065.95 2619
5066.62 2499
5067.30 2534
5067.97 2354
5068.64 2515
5069.31 2633
5069.98 2645
5070.65 2479
5071.33 2365
5072.00 2331
5072.67 2450
5073.34 2339
5074.01 2443
5074.68 2332
5075.36 2490
5076.03 2562
5076.70 2543
5077.37 2572
5078.05 2520
5078.72 2545
5079.39 2547
5080.06 2600
5080.73 2490
5081.41 2514
5082.08 2628
5082.75 2451
5083.42 2536
5084.10 2427
5084.77 2633
5085.44 2653
5086.12 2641
5086.79 2604
5087.46 2722
5088.13 2701
5088.81 2830
5089.48 3030
5090.15 2980
5090.83 3076
5091.50 3328
5092.17 3189
5092.85 3322
5093.52 3146
5094.19 2981
5094.87 2862
5095.54 2784
5096.21 2661
5096.89 2674
5097.56 2641
5098.23 2690
5098.91 2619
5099.58 2378
5100.25 2539
5100.93 2540
5101.60 2564
5102.28 2431
5102.95 2611
5103.62 2593
5104.30 2768
5104.97 2797
5105.65 2734
5106.32 2659
5106.99 2667
5107.67 2691
5108.34 2348
5109.02 2451
5109.69 2551
5110.36 2679
5111.04 2583
5111.71 2445
5112.39 2462
5113.06 2371
5113.74 2390
5114.41 2487
5115.09 2622
5115.76 2428
5116.44 2541
5117.11 2558
5117.79 2774
5118.46 2628
5119.14 2631
5119.81 2641
5120.49 2842
5121.16 2896
5121.84 2547
5122.51 2494
5123.19 2593
5123.86 2603
5124.54 2696
5125.21 2632
5125.89 2509
5126.56 2445
5127.24 2665
5127.91 2514
5128.59 2733
5129.27 2695
5129.94 2444
5130.62 2479
5131.29 2512
5131.97 2562
5132.64 2467
5133.32 2372
5134.00 2409
5134.67 2581
5135.35 2508
5136.02 2537
5136.70 2470
5137.38 2525
5138.05 2493
5138.73 2522
5139.40 2683
5140.08 2732
5140.76 2630
5141.43 2852
5142.11 2673
5142.79 2556
5143.46 2609
5144.14 2455
5144.82 2316
5145.49 2315
5146.17 2323
5146.85 2347
5147.52 2284
5148.20 2331
5148.88 2285
5149.55 2277
5150.23 2162
5150.91 2199
5151.59 2167
5152.26 2341
5152.94 2360
5153.62 2327
5154.29 2176
5154.97 2119
5155.65 2281
5156.33 2256
5157.00 2341
5157.68 2287
5158.36 2211
5159.04 2352
5159.71 2471
5160.39 2304
5161.07 2310
5161.75 2314
5162.42 2275
5163.10 2187
5163.78 2369
5164.46 2412
5165.14 2459
5165.81 2494
5166.49 2475
5167.17 2433
5167.85 2373
5168.53 2496
5169.21 2501
5169.88 2424
5170.56 2455
5171.24 2345
5171.92 2381
5172.60 2313
5173.28 2259
5173.95 2291
5174.63 2306
5175.31 2404
5175.99 2329
5176.67 2314
5177.35 2489
5178.03 2416
5178.71 2381
5179.38 2257
5180.06 2205
5180.74 2232
5181.42 2339
5182.10 2268
5182.78 2293
5183.46 2324
5184.14 2307
5184.82 2243
5185.50 2084
5186.18 2266
5186.86 2321
5187.53 2363
5188.21 2236
5188.89 2219
5189.57 2321
5190.25 2172
5190.93 2224
5191.61 2217
5192.29 2310
5192.97 2227
5193.65 2231
5194.33 2146
5195.01 2116
5195.69 2211
5196.37 2248
5197.05 2216
5197.73 2087
5198.41 2192
5199.09 2290
5199.77 2322
5200.45 2353
5201.13 2206
5201.81 2368
5202.49 2430
5203.17 2437
5203.86 2191
5204.54 2387
5205.22 2453
5205.90 2422
5206.58 2522
5207.26 2576
5207.94 2621
5208.62 2804
5209.30 2835
5209.98 2703
5210.66 2694
5211.34 2716
5212.02 2539
5212.71 2552
5213.39 2720
5214.07 2672
5214.75 2522
5215.43 2484
5216.11 2530
5216.79 2459
5217.47 2370
5218.16 2366
5218.84 2377
5219.52 2372
5220.20 2467
5220.88 2538
5221.56 2457
5222.25 2409
5222.93 2409
5223.61 2424
5224.29 2538
5224.97 2415
5225.66 2464
5226.34 2476
5227.02 2382
5227.70 2304
5228.38 2209
5229.07 2334
5229.75 2276
5230.43 2274
5231.11 2225
5231.79 2142
5232.48 2247
5233.16 2457
5233.84 2460
5234.52 2483
5235.21 2565
5235.89 2576
5236.57 2508
5237.26 2443
5237.94 2443
5238.62 2479
5239.30 2438
5239.99 2643
5240.67 2493
5241.35 2614
5242.04 2517
5242.72 2504
5243.40 2314
5244.08 2325
5244.77 2482
5245.45 2417
5246.13 2448
5246.82 2563
5247.50 2791
5248.18 2732
5248.87 2794
5249.55 2839
5250.24 2993
5250.92 2850
5251.60 2840
5252.29 2858
5252.97 2860
5253.65 2727
5254.34 2753
5255.02 2567
5255.71 2521
5256.39 2329
5257.07 2434
5257.76 2318
5258.44 2390
5259.13 2214
5259.81 2363
5260.49 2541
5261.18 2297
5261.86 2418
5262.55 2469
5263.23 2405
5263.92 2473
5264.60 2495
5265.28 2633
5265.97 2528
5266.65 2372
5267.34 2576
5268.02 2694
5268.71 2523
5269.39 2489
5270.08 2529
5270.76 2423
5271.45 2414
5272.13 2513
5272.82 2382
5273.50 2421
5274.19 2325
5274.87 2310
5275.56 2545
5276.24 2441
5276.93 2332
5277.61 2541
5278.30 2676
5278.98 2563
5279.67 2685
5280.36 2961
5281.04 3235
5281.73 3610
5282.41 3477
5283.10 3335
5283.78 3299
5284.47 3249
5285.16 3208
5285.84 2965
5286.53 2991
5287.21 2874
5287.90 2645
5288.59 2502
5289.27 2618
5289.96 2709
5290.64 2691
5291.33 2542
5292.02 2591
5292.70 2611
5293.39 2608
5294.08 2532
5294.76 2403
5295.45 2372
5296.13 2455
5296.82 2778
5297.51 2633
5298.19 2618
5298.88 2607
5299.57 2458
5300.25 2524
5300.94 2548
5301.63 2584
5302.32 2552
5303.00 2544
5303.69 2579
5304.38 2433
5305.06 2522
5305.75 2733
5306.44 2684
5307.13 2570
5307.81 2499
5308.50 2447
5309.19 2509
5309.87 2766
5310.56 2766
5311.25 2662
5311.94 2501
5312.62 2556
5313.31 2546
5314.00 2503
5314.69 2474
5315.38 2470
5316.06 2460
5316.75 2490
5317.44 2653
5318.13 2578
5318.82 2657
5319.50 2632
5320.19 2799
5320.88 2961
5321.57 2826
5322.26 2799
5322.94 2714
5323.63 2573
5324.32 2673
5325.01 2740
5325.70 2679
5326.39 2500
5327.07 2410
5327.76 2322
5328.45 2314
5329.14 2346
5329.83 2578
5330.52 2413
5331.21 2329
5331.90 2569
5332.58 2511
5333.27 2480
5333.96 2535
5334.65 2464
5335.34 2489
5336.03 2634
5336.72 2434
5337.41 2516
5338.10 2568
5338.79 2511
5339.48 2685
5340.17 2592
5340.86 2624
5341.54 2739
5342.23 2945
5342.92 2789
5343.61 2808
5344.30 3006
5344.99 2795
5345.68 2767
5346.37 2883
5347.06 2905
5347.75 3043
5348.44 3312
5349.13 3499
5349.82 3581
5350.51 3703
5351.20 3958
5351.89 3995
5352.58 4016
5353.27 3940
5353.96 3842
5354.65 3573
5355.34 3417
5356.03 3213
5356.72 2943
5357.42 2955
5358.11 2813
5358.80 2707
5359.49 2488
5360.18 2531
5360.87 2560
5361.56 2528
5362.25 2625
5362.94 2485
5363.63 2596
5364.32 2508
5365.01 2589
5365.70 2602
5366.40 2432
5367.09 2491
5367.78 2328
5368.47 2194
5369.16 2184
5369.85 2310
5370.54 2380
5371.23 2412
5371.93 2195
5372.62 2264
5373.31 2305
5374.00 2109
5374.69 2242
5375.38 2311
5376.08 2244
5376.77 2182
5377.46 2348
5378.15 2261
5378.84 2207
5379.53 2291
5380.23 2193
5380.92 2401
5381.61 2215
5382.30 2234
5383.00 2149
5383.69 2087
5384.38 2181
5385.07 2165
5385.76 2134
5386.46 2327
5387.15 2289
5387.84 2322
5388.53 2245
5389.23 2238
5389.92 2524
5390.61 2570
5391.30 2401
5392.00 2463
5392.69 2537
5393.38 2447
5394.08 2504
5394.77 2508
5395.46 2334
5396.15 2351
5396.85 2353
5397.54 2358
5398.23 2421
5398.93 2227
5399.62 2228
5400.31 2280
5401.01 2277
5401.70 2236
5402.39 2248
5403.09 2291
5403.78 2145
5404.47 2169
5405.17 2234
5405.86 2305
5406.56 2236
5407.25 2331
5407.94 2520
5408.64 2342
5409.33 2474
5410.02 2353
5410.72 2288
5411.41 2494
5412.11 2355
5412.80 2304
5413.49 2429
5414.19 2388
5414.88 2295
5415.58 2222
5416.27 2261
5416.97 2472
5417.66 2119
5418.35 2334
5419.05 2376
5419.74 2368
5420.44 2511
5421.13 2604
5421.83 2569
5422.52 2380
5423.22 2252
5423.91 2540
5424.61 2515
5425.30 2463
5426.00 2394
5426.69 2451
5427.39 2411
5428.08 2205
5428.78 2166
5429.47 2194
5430.17 2357
5430.86 2439
5431.56 2360
5432.25 2256
5432.95 2345
5433.64 2506
5434.34 2341
5435.03 2426
5435.73 2566
5436.43 2478
5437.12 2551
5437.82 2744
5438.51 2565
5439.21 2551
5439.90 2568
5440.60 2565
5441.30 2619
5441.99 2870
5442.69 2686
5443.38 2643
5444.08 2702
5444.78 2835
5445.47 2876
5446.17 2842
5446.86 2974
5447.56 2890
5448.26 2914
5448.95 3105
5449.65 3210
5450.35 3009
5451.04 3104
5451.74 2969
5452.44 2932
5453.13 2842
5453.83 2645
5454.53 2720
5455.22 2593
5455.92 2621
5456.62 2753
5457.31 2675
5458.01 2673
5458.71 2565
5459.40 2578
5460.10 2730
5460.80 2681
5461.50 2765
5462.19 3058
5462.89 3205
5463.59 3139
5464.29 3421
5464.98 3302
5465.68 3334
5466.38 3479
5467.08 3512
5467.77 3207
5468.47 3082
5469.17 3124
5469.87 2984
5470.56 2864
5471.26 2767
5471.96 2832
5472.66 3015
5473.36 2787
5474.05 2875
5474.75 2883
5475.45 2836
5476.15 3021
5476.85 2933
5477.54 2978
5478.24 3090
5478.94 3262
5479.64 3411
5480.34 3445
5481.04 3658
5481.73 3840
5482.43 3789
5483.13 3868
5483.83 3661
5484.53 3455
5485.23 3272
5485.93 3254
5486.62 3141
5487.32 3203
5488.02 3331
5488.72 3225
5489.42 3115
5490.12 3094
5490.82 3259
5491.52 3287
5492.22 3293
5492.92 3275
5493.62 3373
5494.31 3427
5495.01 3432
5495.71 3372
5496.41 3390
5497.11 3444
5497.81 3686
5498.51 4121
5499.21 4128
5499.91 4609
5500.61 4990
5501.31 5326
5502.01 5392
5502.71 5847
5503.41 5751
5504.11 5113
5504.81 4636
5505.51 3989
5506.21 3833
5506.91 3664
5507.61 3536
5508.31 3432
5509.01 3395
5509.71 3624
5510.41 3536
5511.11 3414
5511.81 3164
5512.51 3180
5513.21 3228
5513.91 3039
5514.61 3093
5515.31 3184
5516.01 3173
5516.72 3213
5517.42 3102
5518.12 3321
5518.82 3210
5519.52 3309
5520.22 3209
5520.92 3453
5521.62 3400
5522.32 3248
5523.02 3119
5523.73 3167
5524.43 2990
5525.13 3123
5525.83 3083
5526.53 2898
5527.23 2572
5527.93 2728
5528.63 2697
5529.34 2610
5530.04 2509
5530.74 2482
5531.44 2527
5532.14 2519
5532.84 2553
5533.55 2515
5534.25 2586
5534.95 2478
5535.65 2432
5536.35 2519
5537.06 2545
5537.76 2519
5538.46 2451
5539.16 2650
5539.86 2627
5540.57 2425
5541.27 2267
5541.97 2393
5542.67 2465
5543.38 2577
5544.08 2574
5544.78 2518
5545.48 2354
5546.19 2394
5546.89 2525
5547.59 2841
5548.29 2870
5549.00 2838
5549.70 2759
5550.40 2571
5551.11 2579
5551.81 2487
5552.51 2435
5553.21 2383
5553.92 2326
5554.62 2420
5555.32 2349
5556.03 2115
5556.73 2058
5557.43 2334
5558.14 2397
5558.84 2262
5559.54 2296
5560.25 2318
5560.95 2472
5561.65 2455
5562.36 2390
5563.06 2425
5563.77 2423
5564.47 2549
5565.17 2614
5565.88 2403
5566.58 2387
5567.28 2431
5567.99 2477
5568.69 2520
5569.40 2422
5570.10 2405
5570.80 2375
5571.51 2351
5572.21 2410
5572.92 2402
5573.62 2551
5574.33 2479
5575.03 2360
5575.73 2270
5576.44 2297
5577.14 2323
5577.85 2307
5578.55 2459
5579.26 2436
5579.96 2442
5580.67 2502
5581.37 2541
5582.08 2449
5582.78 2450
5583.49 2436
5584.19 2396
5584.90 2334
5585.60 2224
5586.31 2558
5587.01 2302
5587.72 2350
5588.42 2210
5589.13 2263
5589.83 2207
5590.54 2034
5591.24 2080
5591.95 2157
5592.66 2106
5593.36 2168
5594.07 2103
5594.77 2183
5595.48 2327
5596.18 2165
5596.89 2269
5597.60 2059
5598.30 2032
5599.01 2203
5599.71 2091
5600.42 1991
5601.13 2087
5601.83 2060
5602.54 2125
5603.24 2061
5603.95 2001
5604.66 2038
5605.36 2143
5606.07 2264
5606.78 2227
5607.48 2167
5608.19 2174
5608.89 1998
5609.60 2072
5610.31 2078
5611.01 2134
5611.72 2176
5612.43 2333
5613.14 2317
5613.84 2210
5614.55 2132
5615.26 2097
5615.96 2046
5616.67 2165
5617.38 2176
5618.08 2280
5618.79 2189
5619.50 2135
5620.21 2066
5620.91 2093
5621.62 2219
5622.33 2244
5623.04 2177
5623.74 2279
5624.45 2281
5625.16 2147
5625.87 2275
5626.57 2218
5627.28 2100
5627.99 2209
5628.70 2238
5629.40 2107
5630.11 2368
5630.82 2199
5631.53 2222
5632.24 2174
5632.94 2289
5633.65 2258
5634.36 2218
5635.07 2143
5635.78 2192
5636.49 2133
5637.19 2037
5637.90 2196
5638.61 2242
5639.32 2337
5640.03 2261
5640.74 2331
5641.44 2305
5642.15 2508
5642.86 2516
5643.57 2439
5644.28 2427
5644.99 2528
5645.70 2205
5646.41 2342
5647.12 2162
5647.82 2111
5648.53 2296
5649.24 2230
5649.95 2283
5650.66 2189
5651.37 2418
5652.08 2460
5652.79 2298
5653.50 2328
5654.21 2391
5654.92 2422
5655.63 2503
5656.34 2695
5657.05 2610
5657.76 2988
5658.46 3019
5659.17 3008
5659.88 2814
5660.59 2734
5661.30 2741
5662.01 2705
5662.72 2362
5663.43 2371
5664.14 2413
5664.85 2238
5665.56 2353
5666.27 2355
5666.98 2255
5667.69 2234
5668.40 2324
5669.12 2643
5669.83 2557
5670.54 2629
5671.25 2693
5671.96 2688
5672.67 2775
5673.38 2683
5674.09 2584
5674.80 2758
5675.51 2609
5676.22 2323
5676.93 2146
5677.64 2216
5678.35 2283
5679.06 2351
5679.78 2325
5680.49 2312
5681.20 2444
5681.91 2381
5682.62 2352
5683.33 2344
5684.04 2304
5684.75 2429
5685.47 2469
5686.18 2257
5686.89 2139
5687.60 2248
5688.31 2257
5689.02 2147
5689.73 2196
5690.45 2324
5691.16 2255
5691.87 2394
5692.58 2306
5693.29 2196
5694.01 2186
5694.72 2154
5695.43 2242
5696.14 2241
5696.85 2073
5697.57 2079
5698.28 2178
5698.99 2098
5699.70 2027
5700.41 1964
5701.13 2027
5701.84 2119
5702.55 2133
5703.26 2070
5703.98 2141
5704.69 2108
5705.40 2171
5706.11 2182
5706.83 2214
5707.54 2096
5708.25 2045
5708.97 1982
5709.68 1987
5710.39 2077
5711.10 2140
5711.82 2048
5712.53 2049
5713.24 2207
5713.96 2090
5714.67 2163
5715.38 2035
5716.10 1968
5716.81 2121
5717.52 2122
5718.24 2119
5718.95 2072
5719.66 2242
5720.38 2120
5721.09 2119
5721.80 2174
5722.52 2242
5723.23 2254
5723.95 2274
5724.66 2198
5725.37 2292
5726.09 2399
5726.80 2436
5727.52 2721
5728.23 2819
5728.94 2674
5729.66 2731
5730.37 2735
5731.09 2746
5731.80 2564
5732.51 2734
5733.23 2628
5733.94 2406
5734.66 2306
5735.37 2351
5736.09 2311
5736.80 2204
5737.52 2328
5738.23 2392
5738.95 2336
5739.66 2281
5740.38 2227
5741.09 2283
5741.81 2160
5742.52 2062
5743.24 2145
5743.95 2099
5744.67 2131
5745.38 2184
5746.10 2274
5746.81 2207
5747.53 2168
5748.24 2108
5748.96 2189
5749.67 2340
5750.39 2314
5751.10 2256
5751.82 2380
5752.53 2495
5753.25 2711
5753.97 2667
5754.68 2886
5755.40 2930
5756.11 2937
5756.83 3111
5757.54 2908
5758.26 2838
5758.98 2537
5759.69 2416
5760.41 2452
5761.12 2458
5761.84 2354
5762.56 2344
5763.27 2363
5763.99 2308
5764.71 2281
5765.42 2477
5766.14 2493
5766.85 2434
5767.57 2607
5768.29 2547
5769.00 2457
5769.72 2428
5770.44 2353
5771.15 2354
5771.87 2302
5772.59 2435
5773.30 2497
5774.02 2371
5774.74 2445
5775.46 2520
5776.17 2422
5776.89 2401
5777.61 2324
5778.32 2405
5779.04 2419
5779.76 2524
5780.48 2622
5781.19 2688
5781.91 2716
5782.63 2614
5783.35 2658
5784.06 2737
5784.78 2582
5785.50 2518
5786.22 2536
5786.93 2449
5787.65 2604
5788.37 2705
5789.09 2631
5789.80 2763
5790.52 2956
5791.24 2895
5791.96 2869
5792.68 2882
5793.39 3181
5794.11 3275
5794.83 3245
5795.55 3475
5796.27 3575
5796.99 3535
5797.70 3865
5798.42 4769
5799.14 5355
5799.86 6269
5800.58 6864
5801.30 7761
5802.02 8297
5802.73 8027
5803.45 7118
5804.17 6847
5804.89 5794
5805.61 4957
5806.33 4392
5807.05 3901
5807.77 3911
5808.49 3834
5809.20 3688
5809.92 3624
5810.64 3754
5811.36 3435
5812.08 3419
5812.80 3457
5813.52 3475
5814.24 3542
5814.96 3301
5815.68 3430
5816.40 3635
5817.12 3390
5817.84 3219
5818.56 3392
5819.28 3624
5820.00 3494
5820.72 3389
5821.44 3346
5822.16 3382
5822.88 3289
5823.60 3241
5824.32 3013
5825.04 2920
5825.76 2877
5826.48 2809
5827.20 2825
5827.92 2915
5828.64 2775
5829.36 2805
5830.08 2713
5830.80 2723
5831.52 2672
5832.24 2679
5832.96 2784
5833.68 2779
5834.40 2618
5835.12 2753
5835.84 2521
5836.56 2624
5837.28 2514
5838.00 2691
5838.73 2669
5839.45 2573
5840.17 2681
5840.89 2825
5841.61 2650
5842.33 2541
5843.05 2557
5843.77 2421
5844.49 2498
5845.22 2639
5845.94 2419
5846.66 2336
5847.38 2352
5848.10 2436
5848.82 2434
5849.54 2406
5850.27 2381
5850.99 2351
5851.71 2306
5852.43 2369
5853.15 2311
5853.88 2258
5854.60 2372
5855.32 2425
5856.04 2460
5856.76 2428
5857.49 2397
5858.21 2452
5858.93 2432
5859.65 2350
5860.37 2470
5861.10 2426
5861.82 2387
5862.54 2230
5863.26 2240
5863.99 2346
5864.71 2474
5865.43 2379
5866.15 2248
5866.88 2274
5867.60 2298
5868.32 2280
5869.04 2220
5869.77 2235
5870.49 2334
5871.21 2235
5871.94 2231
5872.66 2383
5873.38 2361
5874.11 2323
5874.83 2433
5875.55 2416
5876.27 2279
5877.00 2158
5877.72 2344
5878.44 2356
5879.17 2338
5879.89 2383
5880.62 2275
5881.34 2259
5882.06 2184
5882.79 2384
5883.51 2118
5884.23 2233
5884.96 2335
5885.68 2417
5886.40 2251
5887.13 2307
5887.85 2161
5888.58 2341
5889.30 2293
5890.02 2227
5890.75 2143
5891.47 2145
5892.20 1979
5892.92 2214
5893.65 2116
5894.37 1997
5895.09 2057
5895.82 2058
5896.54 2148
5897.27 2121
5897.99 2174
5898.72 2179
5899.44 2316
5900.17 2143
5900.89 2302
5901.62 2098
5902.34 2164
5903.07 2095
5903.79 2001
5904.52 2083
5905.24 2018
5905.97 2188
5906.69 2151
5907.42 2249
5908.14 2187
5908.87 2073
5909.59 2184
5910.32 2294
5911.04 2316
5911.77 2285
5912.49 2277
5913.22 2203
5913.94 2293
5914.67 2242
5915.40 2324
5916.12 2335
5916.85 2364
5917.57 2176
5918.30 2356
5919.02 2332
5919.75 2178
5920.48 2252
5921.20 2310
5921.93 2196
5922.65 2138
5923.38 2109
5924.11 2250
5924.83 2205
5925.56 2106
5926.29 2271
5927.01 2208
5927.74 2300
5928.47 2210
5929.19 2328
5929.92 2402
5930.64 2338
5931.37 2265
5932.10 2306
5932.82 2362
5933.55 2457
5934.28 2504
5935.01 2579
5935.73 2545
5936.46 2713
5937.19 2527
5937.91 2529
5938.64 2456
5939.37 2705
5940.09 2659
5940.82 2736
5941.55 2795
5942.28 2532
5943.00 2621
5943.73 2796
5944.46 2630
5945.19 2631
5945.91 2794
5946.64 2776
5947.37 2698
5948.10 2685
5948.82 2578
5949.55 2839
5950.28 2977
5951.01 3163
5951.73 3016
5952.46 2925
5953.19 3226
5953.92 3295
5954.65 3362
5955.38 3281
5956.10 3364
5956.83 3434
5957.56 3294
5958.29 3216
5959.02 3127
5959.74 3163
5960.47 3234
5961.20 3119
5961.93 3179
5962.66 3207
5963.39 3031
5964.12 3189
5964.84 3357
5965.57 3593
5966.30 3766
5967.03 4067
5967.76 4422
5968.49 4747
5969.22 4535
5969.95 4395
5970.68 4378
5971.40 4161
5972.13 3843
5972.86 3666
5973.59 3740
5974.32 3696
5975.05 3597
5975.78 3648
5976.51 3595
5977.24 3390
5977.97 3510
5978.70 3634
5979.43 3603
5980.16 3775
5980.89 3766
5981.62 3957
5982.35 3816
5983.08 3896
5983.81 4007
5984.54 3980
5985.27 4118
5986.00 4255
5986.73 4159
5987.46 4035
5988.19 3971
5988.92 4041
5989.65 4129
5990.38 4176
5991.11 4188
5991.84 4080
5992.57 4129
5993.30 4149
5994.03 4041
5994.76 4153
5995.49 4222
5996.22 4206
5996.95 4316
5997.68 4252
5998.41 4338
5999.14 4280
5999.87 4271
6000.60 4306
6001.34 4238
6002.07 4250
6002.80 4339
6003.53 4125
6004.26 3892
6004.99 4207
6005.72 4364
6006.45 4260
6007.18 4235
6007.92 4457
6008.65 5080
6009.38 5400
6010.11 5707
6010.84 6307
6011.57 7044
6012.30 7478
6013.04 8304
6013.77 8939
6014.50 8964
6015.23 9032
6015.96 8590
6016.69 8046
6017.43 7514
6018.16 6770
6018.89 6322
6019.62 5588
6020.35 5083
6021.09 4588
6021.82 4267
6022.55 3968
6023.28 3950
6024.02 3799
6024.75 3686
6025.48 3657
6026.21 3508
6026.94 3714
6027.68 3408
6028.41 3374
6029.14 3516
6029.88 3376
6030.61 3169
6031.34 3320
6032.07 3219
6032.81 3126
6033.54 3146
6034.27 3208
6035.01 3202
6035.74 3255
6036.47 3192
6037.20 3100
6037.94 3230
6038.67 3296
6039.40 3235
6040.14 3299
6040.87 3325
6041.60 3349
6042.34 3351
6043.07 3470
6043.80 3538
6044.54 3545
6045.27 3557
6046.00 3567
6046.74 3574
6047.47 3537
6048.21 3395
6048.94 3453
6049.67 3654
6050.41 3645
6051.14 3741
6051.88 3848
6052.61 3938
6053.34 3930
6054.08 3801
6054.81 3985
6055.55 3969
6056.28 3940
6057.01 3823
6057.75 3627
6058.48 3512
6059.22 3402
6059.95 3556
6060.69 3510
6061.42 3321
6062.16 3415
6062.89 3398
6063.63 3377
6064.36 3500
6065.09 3481
6065.83 3271
6066.56 3366
6067.30 3324
6068.03 3174
6068.77 3176
6069.50 3136
6070.24 3285
6070.97 3187
6071.71 3210
6072.45 3124
6073.18 3023
6073.92 2994
6074.65 3158
6075.39 3017
6076.12 2900
6076.86 3080
6077.59 3050
6078.33 3104
6079.06 2975
6079.80 2994
6080.54 3002
6081.27 2983
6082.01 3030
6082.74 3086
6083.48 3046
6084.21 2998
6084.95 3197
6085.69 3056
6086.42 2994
6087.16 2927
6087.90 2921
6088.63 3066
6089.37 2999
6090.10 2850
6090.84 2924
6091.58 3102
6092.31 3108
6093.05 3123
6093.79 3048
6094.52 3105
6095.26 2931
6096.00 2864
6096.73 2902
6097.47 2843
6098.21 2786
6098.94 2880
6099.68 2703
6100.42 2884
6101.15 2896
6101.89 2771
6102.63 2857
6103.37 2769
6104.10 2801
6104.84 2908
6105.58 2787
6106.31 2796
6107.05 2671
6107.79 2772
6108.53 2862
6109.26 2908
6110.00 2832
6110.74 2685
6111.48 2765
6112.21 2905
6112.95 2795
6113.69 3165
6114.43 3192
6115.17 2960
6115.90 2976
6116.64 2828
6117.38 3045
6118.12 3132
6118.85 2974
6119.59 2986
6120.33 2878
6121.07 3031
6121.81 3037
6122.55 2995
6123.28 3150
6124.02 2854
6124.76 2918
6125.50 3019
6126.24 3016
6126.98 3090
6127.71 3152
6128.45 3202
6129.19 3061
6129.93 2997
6130.67 3178
6131.41 3210
6132.15 3092
6132.89 3213
6133.63 3231
6134.36 3238
6135.10 3537
6135.84 3449
6136.58 3207
6137.32 3230
6138.06 3290
6138.80 3274
6139.54 3278
6140.28 3261
6141.02 3259
6141.76 3136
6142.50 3178
6143.24 3163
6143.97 3408
6144.71 3230
6145.45 3111
6146.19 3186
6146.93 3177
6147.67 3316
6148.41 3225
6149.15 3271
6149.89 3134
6150.63 3193
6151.37 3501
6152.11 3282
6152.85 3187
6153.59 3313
6154.33 3434
6155.07 3332
6155.81 3268
6156.55 3476
6157.29 3409
6158.03 3603
6158.78 3495
6159.52 3696
6160.26 3673
6161.00 3521
6161.74 3567
6162.48 3868
6163.22 3897
6163.96 4106
6164.70 4291
6165.44 4461
6166.18 4689
6166.92 4713
6167.66 4763
6168.41 4989
6169.15 4995
6169.89 4983
6170.63 4896
6171.37 4957
6172.11 4912
6172.85 4824
6173.59 4750
6174.34 4557
6175.08 4469
6175.82 4311
6176.56 4230
6177.30 4381
6178.04 4446
6178.78 4216
6179.53 4283
6180.27 4372
6181.01 4493
6181.75 4618
6182.49 4763
6183.24 4720
6183.98 4780
6184.72 4903
6185.46 4886
6186.20 4874
6186.95 4844
6187.69 4918
6188.43 4978
6189.17 4855
6189.91 5048
6190.66 4871
6191.40 4946
6192.14 5527
6192.88 5506
6193.63 5708
6194.37 5825
6195.11 5891
6195.85 6085
6196.60 6039
6197.34 6059
6198.08 5860
6198.83 5833
6199.57 6094
6200.31 6086
6201.05 5937
6201.80 5851
6202.54 6028
6203.28 6166
6204.03 6644
6204.77 7211
6205.51 8113
6206.26 9568
6207.00 11549
6207.74 14336
6208.49 16920
6209.23 19593
6209.97 21256
6210.72 21900
6211.46 21787
6212.21 21255
6212.95 20071
6213.69 18571
6214.44 16604
6215.18 14034
6215.92 11984
6216.67 9934
6217.41 8521
6218.16 7468
6218.90 6728
6219.64 6113
6220.39 5940
6221.13 5820
6221.88 5663
6222.62 5947
6223.37 6209
6224.11 6415
6224.85 6746
6225.60 6800
6226.34 7115
6227.09 7236
6227.83 6994
6228.58 6272
6229.32 6090
6230.07 5476
6230.81 5156
6231.56 4898
6232.30 4744
6233.05 4294
6233.79 4171
6234.54 4144
6235.28 4168
6236.03 4115
6236.77 4111
6237.52 4225
6238.26 4290
6239.01 4253
6239.75 4320
6240.50 4406
6241.24 4589
6241.99 4644
6242.73 4702
6243.48 4779
6244.22 4814
6244.97 4862
6245.72 5133
6246.46 5886
6247.21 6316
6247.95 6648
6248.70 6693
6249.45 6736
6250.19 7426
6250.94 7294
6251.68 6968
6252.43 6503
6253.18 6033
6253.92 5567
6254.67 5415
6255.41 4993
6256.16 4922
6256.91 4813
6257.65 4641
6258.40 4799
6259.15 4900
6259.89 4890
6260.64 4656
6261.39 4577
6262.13 4696
6262.88 4836
6263.63 4612
6264.37 4483
6265.12 4459
6265.87 4620
6266.61 4584
6267.36 4474
6268.11 4329
6268.85 4777
6269.60 4593
6270.35 4553
6271.10 4522
6271.84 4510
6272.59 4482
6273.34 4505
6274.08 4700
6274.83 4726
6275.58 4963
6276.33 5147
6277.07 5401
6277.82 5430
6278.57 5476
6279.32 5475
6280.07 5418
6280.81 5207
6281.56 4999
6282.31 4695
6283.06 4656
6283.80 4517
6284.55 4334
6285.30 4185
6286.05 4148
6286.80 4108
6287.54 4275
6288.29 4410
6289.04 4768
6289.79 4662
6290.54 4507
6291.29 4503
6292.03 4287
6292.78 4171
6293.53 4098
6294.28 4219
6295.03 3968
6295.78 3804
6296.53 3942
6297.28 4011
6298.02 3987
6298.77 3839
6299.52 3827
6300.27 3730
6301.02 3618
6301.77 3649
6302.52 3703
6303.27 3654
6304.02 3697
6304.77 3801
6305.51 3776
6306.26 4074
6307.01 3863
6307.76 3851
6308.51 3888
6309.26 3811
6310.01 3679
6310.76 3711
6311.51 3866
6312.26 3845
6313.01 3904
6313.76 3856
6314.51 3834
6315.26 3828
6316.01 3829
6316.76 3890
6317.51 3899
6318.26 3932
6319.01 4067
6319.76 3950
6320.51 3906
6321.26 3939
6322.01 3769
6322.76 3615
6323.51 3452
6324.26 3453
6325.01 3362
6325.76 3247
6326.51 3366
6327.26 3406
6328.01 3513
6328.76 3381
6329.51 3450
6330.26 3562
6331.02 3618
6331.77 3444
6332.52 3339
6333.27 3393
6334.02 3184
6334.77 3166
6335.52 3109
6336.27 3127
6337.02 3253
6337.77 3408
6338.53 3321
6339.28 3249
6340.03 3301
6340.78 3326
6341.53 3183
6342.28 3144
6343.03 3288
6343.78 3107
6344.54 3064
6345.29 3016
6346.04 2916
6346.79 3215
6347.54 3259
6348.29 3325
6349.05 3197
6349.80 3189
6350.55 3290
6351.30 3131
6352.05 3155
6352.81 3163
6353.56 3224
6354.31 3358
6355.06 3439
6355.82 3333
6356.57 3415
6357.32 3257
6358.07 3322
6358.82 3146
6359.58 3034
6360.33 3006
6361.08 3082
6361.83 2848
6362.59 2748
6363.34 2902
6364.09 2909
6364.85 2892
6365.60 2837
6366.35 2863
6367.10 2915
6367.86 2996
6368.61 2993
6369.36 2938
6370.12 2900
6370.87 2845
6371.62 2874
6372.38 2832
6373.13 2809
6373.88 2579
6374.64 2535
6375.39 2710
6376.14 2732
6376.90 2783
6377.65 2928
6378.40 2868
6379.16 2758
6379.91 2787
6380.66 2901
6381.42 2958
6382.17 2985
6382.92 2968
6383.68 3003
6384.43 2938
6385.19 2882
6385.94 2866
6386.69 2847
6387.45 2797
6388.20 2958
6388.96 2941
6389.71 2769
6390.47 2866
6391.22 2796
6391.97 2865
6392.73 2729
6393.48 2935
6394.24 2931
6394.99 2779
6395.75 2805
6396.50 2867
6397.26 2781
6398.01 2604
6398.77 2696
6399.52 2699
6400.28 2772
6401.03 2729
6401.79 2677
6402.54 2765
6403.30 2751
6404.05 2662
6404.81 2596
6405.56 2582
6406.32 2719
6407.07 2648
6407.83 2711
6408.58 2648
6409.34 2650
6410.09 2649
6410.85 2815
6411.60 2784
6412.36 2822
6413.11 2856
6413.87 2741
6414.63 2770
6415.38 2772
6416.14 2669
6416.89 2699
6417.65 2728
6418.41 2643
6419.16 2657
6419.92 2662
6420.67 2669
6421.43 2675
6422.19 2708
6422.94 2706
6423.70 2562
6424.45 2569
6425.21 2596
6425.97 2641
6426.72 2751
6427.48 2832
6428.24 2678
6428.99 2713
6429.75 2624
6430.51 2519
6431.26 2654
6432.02 2545
6432.78 2654
6433.53 2560
6434.29 2556
6435.05 2782
6435.80 2784
6436.56 2768
6437.32 2807
6438.08 2771
6438.83 2802
6439.59 2766
6440.35 2793
6441.10 2756
6441.86 2716
6442.62 2856
6443.38 2810
6444.13 2755
6444.89 2700
6445.65 2776
6446.41 2740
6447.16 2873
6447.92 2782
6448.68 2670
6449.44 2757
6450.19 2676
6450.95 2673
6451.71 2715
6452.47 2764
6453.23 2795
6453.98 2832
6454.74 2847
6455.50 2843
6456.26 2856
6457.02 2960
6457.78 3020
6458.53 2932
6459.29 2969
6460.05 2980
6460.81 2961
6461.57 2982
6462.33 3069
6463.08 2927
6463.84 2931
6464.60 2932
6465.36 3074
6466.12 3041
6466.88 2855
6467.64 3178
6468.40 3210
6469.15 3062
6469.91 3102
6470.67 3321
6471.43 3096
6472.19 3222
6472.95 3314
6473.71 3067
6474.47 3150
6475.23 3195
6475.99 3201
6476.75 3305
6477.51 3338
6478.26 3332
6479.02 3379
6479.78 3403
6480.54 3304
6481.30 3390
6482.06 3335
6482.82 3503
6483.58 3431
6484.34 3590
6485.10 3582
6485.86 3682
6486.62 3697
6487.38 3658
6488.14 3687
6488.90 4007
6489.66 4005
6490.42 3969
6491.18 4076
6491.94 4220
6492.70 4186
6493.46 4331
6494.22 4480
6494.98 4542
6495.74 4736
6496.51 4933
6497.27 4824
6498.03 4734
6498.79 4626
6499.55 4758
6500.31 4585
6501.07 4366
6501.83 4457
6502.59 4676
6503.35 4532
6504.11 4547
6504.87 4678
6505.64 5034
6506.40 4785
6507.16 5074
6507.92 5308
6508.68 5505
6509.44 5525
6510.20 5640
6510.96 5750
6511.73 5883
6512.49 6022
6513.25 5730
6514.01 5825
6514.77 5557
6515.53 5498
6516.29 5432
6517.06 5494
6517.82 5641
6518.58 5621
6519.34 5636
6520.10 5834
6520.87 5887
6521.63 5886
6522.39 6360
6523.15 6489
6523.91 6615
6524.68 6851
6525.44 7393
6526.20 7741
6526.96 8093
6527.73 8408
6528.49 8718
6529.25 8642
6530.01 8531
6530.78 8335
6531.54 8321
6532.30 8447
6533.06 8786
6533.83 9812
6534.59 11639
6535.35 13775
6536.11 16714
6536.88 19741
6537.64 21014
6538.40 21841
6539.17 21004
6539.93 20279
6540.69 18909
6541.46 16582
6542.22 14234
6542.98 11448
6543.74 9801
6544.51 8395
6545.27 7101
6546.04 6403
6546.80 5726
6547.56 5244
6548.33 5124
6549.09 5133
6549.85 4883
6550.62 4779
6551.38 4785
6552.14 4732
6552.91 4779
6553.67 4812
6554.44 4795
6555.20 4763
6555.96 4565
6556.73 4447
6557.49 4288
6558.26 4202
6559.02 4142
6559.78 4087
6560.55 4304
6561.31 4277
6562.08 4409
6562.84 4360
6563.61 4637
6564.37 5179
6565.14 5493
6565.90 5400
6566.66 5184
6567.43 5173
6568.19 5058
6568.96 4921
6569.72 4844
6570.49 5036
6571.25 5022
6572.02 5035
6572.78 5346
6573.55 5506
6574.31 5678
6575.08 5886
6575.84 6133
6576.61 6237
6577.37 6547
6578.14 6498
6578.90 6486
6579.67 6484
6580.44 6802
6581.20 6715
6581.97 6823
6582.73 6651
6583.50 6433
6584.26 6072
6585.03 5948
6585.79 5937
6586.56 5590
6587.33 5348
6588.09 5421
6588.86 5360
6589.62 5439
6590.39 5644
6591.16 5920
6591.92 6080
6592.69 6202
6593.45 6477
6594.22 6882
6594.99 7417
6595.75 7592
6596.52 7863
6597.29 7449
6598.05 7156
6598.82 6870
6599.59 6554
6600.35 5995
6601.12 5902
6601.89 5531
6602.65 5196
6603.42 5112
6604.19 4837
6604.95 4664
6605.72 4648
6606.49 4756
6607.25 4775
6608.02 4647
6608.79 4574
6609.55 4567
6610.32 4518
6611.09 4564
6611.86 4571
6612.62 4453
6613.39 4583
6614.16 4348
6614.93 4206
6615.69 4455
6616.46 4544
6617.23 4065
6618.00 4362
6618.76 4159
6619.53 4184
6620.30 4421
6621.07 4417
6621.83 4504
6622.60 4256
6623.37 4378
6624.14 4343
6624.91 4265
6625.67 4145
6626.44 4115
6627.21 4030
6627.98 4095
6628.75 4039
6629.52 3848
6630.28 3817
6631.05 3862
6631.82 4156
6632.59 4438
6633.36 4354
6634.13 4670
6634.90 4932
6635.66 5146
6636.43 5077
6637.20 4879
6637.97 4883
6638.74 4883
6639.51 4486
6640.28 4303
6641.05 4229
6641.81 4098
6642.58 3919
6643.35 3838
6644.12 3787
6644.89 3741
6645.66 3704
6646.43 3699
6647.20 3740
6647.97 3729
6648.74 3671
6649.51 3661
6650.28 3727
6651.05 3796
6651.82 3797
6652.59 3901
6653.35 3890
6654.12 3724
6654.89 3661
6655.66 3661
6656.43 3672
6657.20 3583
6657.97 3744
6658.74 3571
6659.51 3430
6660.28 3335
6661.05 3534
6661.82 3453
6662.59 3524
6663.36 3180
6664.13 3291
6664.91 3392
6665.68 3320
6666.45 3268
6667.22 3320
6667.99 3454
6668.76 3386
6669.53 3465
6670.30 3297
6671.07 3563
6671.84 3479
6672.61 3435
6673.38 3509
6674.15 3537
6674.92 3441
6675.69 3529
6676.47 3548
6677.24 3450
6678.01 3395
6678.78 3406
6679.55 3268
6680.32 3329
6681.09 3253
6681.86 3394
6682.64 3459
6683.41 3743
6684.18 3833
6684.95 3894
6685.72 4079
6686.49 4273
6687.26 4247
6688.04 4116
6688.81 3964
6689.58 3645
6690.35 3611
6691.12 3552
6691.90 3475
6692.67 3474
6693.44 3319
6694.21 3335
6694.98 3147
6695.76 3146
6696.53 3059
6697.30 3029
6698.07 3071
6698.84 3102
6699.62 3038
6700.39 3129
6701.16 3290
6701.93 3299
6702.71 3258
6703.48 3406
6704.25 3342
6705.02 3197
6705.80 3189
6706.57 3325
6707.34 3326
6708.12 3340
6708.89 3178
6709.66 3208
6710.43 3205
6711.21 3126
6711.98 3105
6712.75 3060
6713.53 3038
6714.30 3053
6715.07 3047
6715.85 2975
6716.62 2748
6717.39 2842
6718.17 2907
6718.94 2929
6719.71 2882
6720.49 3003
6721.26 2979
6722.03 3022
6722.81 2932
6723.58 2857
6724.36 2952
6725.13 2883
6725.90 2849
6726.68 2882
6727.45 2869
6728.23 2889
6729.00 2875
6729.77 2853
6730.55 2896
6731.32 2864
6732.10 2852
6732.87 2967
6733.64 2915
6734.42 2913
6735.19 3040
6735.97 3011
6736.74 2978
6737.52 2995
6738.29 2880
6739.07 2853
6739.84 2989
6740.62 2987
6741.39 3018
6742.16 3056
6742.94 3123
6743.71 3042
6744.49 2957
6745.26 3001
6746.04 3017
6746.81 2995
6747.59 3099
6748.36 3077
6749.14 3268
6749.92 3274
6750.69 3396
6751.47 3462
6752.24 3469
6753.02 3694
6753.79 3614
6754.57 3628
6755.34 3530
6756.12 3373
6756.89 3360
6757.67 3240
6758.45 3073
6759.22 2971
6760.00 2852
6760.77 2966
6761.55 2888
6762.33 2872
6763.10 2886
6763.88 2833
6764.65 2971
6765.43 3050
6766.21 2968
6766.98 2732
6767.76 2886
6768.53 3003
6769.31 2865
6770.09 2861
6770.86 2798
6771.64 2795
6772.42 2884
6773.19 2948
6773.97 2836
6774.75 2808
6775.52 2818
6776.30 2791
6777.08 2959
6777.85 2952
6778.63 2701
6779.41 2778
6780.18 2851
6780.96 2882
6781.74 2949
6782.52 2970
6783.29 2869
6784.07 2928
6784.85 2897
6785.62 2750
6786.40 3048
6787.18 2800
6787.96 2705
6788.73 2622
6789.51 2655
6790.29 2706
6791.07 2640
6791.84 2640
6792.62 2624
6793.40 2449
6794.18 2573
6794.96 2569
6795.73 2632
6796.51 2576
6797.29 2602
6798.07 2670
6798.85 2712
6799.62 2683
6800.40 2555
6801.18 2584
6801.96 2622
6802.74 2647
6803.51 2849
6804.29 2817
6805.07 2892
6805.85 2698
6806.63 2704
6807.41 2719
6808.19 2697
6808.96 2789
6809.74 2652
6810.52 2569
6811.30 2506
6812.08 2651
6812.86 2669
6813.64 2725
6814.42 2649
6815.20 2651
6815.97 2708
6816.75 2614
6817.53 2739
6818.31 2720
6819.09 2799
6819.87 2661
6820.65 2845
6821.43 2744
6822.21 2619
6822.99 2628
6823.77 2805
6824.55 2750
6825.33 2724
6826.11 2685
6826.89 2790
6827.67 2682
6828.44 2501
6829.22 2648
6830.00 2563
6830.78 2703
6831.56 2787
6832.34 2725
6833.12 2675
6833.90 2654
6834.68 2588
6835.46 2563
6836.24 2635
6837.03 2614
6837.81 2555
6838.59 2636
6839.37 2628
6840.15 2523
6840.93 2483
6841.71 2506
6842.49 2624
6843.27 2649
6844.05 2691
6844.83 2815
6845.61 2778
6846.39 2714
6847.17 2897
6847.95 3025
6848.73 3237
6849.52 3604
6850.30 4205
6851.08 4538
6851.86 4906
6852.64 5050
6853.42 5161
6854.20 5139
6854.98 4903
6855.76 4648
6856.55 4247
6857.33 3686
6858.11 3498
6858.89 3357
6859.67 3232
6860.45 3210
6861.23 3159
6862.02 3043
6862.80 2917
6863.58 2821
6864.36 2864
6865.14 3095
6865.93 3181
6866.71 3248
6867.49 3336
6868.27 3367
6869.05 3331
6869.84 3478
6870.62 3313
6871.40 3253
6872.18 3176
6872.96 3028
6873.75 3091
6874.53 3066
6875.31 2997
6876.09 2999
6876.88 2943
6877.66 2860
6878.44 2986
6879.22 3055
6880.01 2976
6880.79 3134
6881.57 3227
6882.36 3151
6883.14 3388
6883.92 3295
6884.70 3438
6885.49 3502
6886.27 3677
6887.05 3913
6887.84 4336
6888.62 4761
6889.40 4878
6890.19 4862
6890.97 4727
6891.75 4685
6892.54 4518
6893.32 4166
6894.10 3830
6894.89 3630
6895.67 3560
6896.45 3388
6897.24 3474
6898.02 3534
6898.81 3556
6899.59 3384
6900.37 3434
6901.16 3472
6901.94 3516
6902.73 3503
6903.51 3601
6904.29 3700
6905.08 3587
6905.86 3496
6906.65 3370
6907.43 3392
6908.21 3303
6909.00 3440
6909.78 3326
6910.57 3269
6911.35 3209
6912.14 3289
6912.92 3208
6913.71 3179
6914.49 3137
6915.27 3243
6916.06 3152
6916.84 3203
6917.63 3222
6918.41 3267
6919.20 3152
6919.98 3134
6920.77 3221
6921.55 3027
6922.34 3261
6923.12 3248
6923.91 3225
6924.69 3430
6925.48 3395
6926.27 3419
6927.05 3507
6927.84 3619
6928.62 3584
6929.41 3545
6930.19 3616
6930.98 3569
6931.76 3596
6932.55 3586
6933.34 3652
6934.12 3854
6934.91 3922
6935.69 3920
6936.48 3867
6937.26 3714
6938.05 3703
6938.84 3841
6939.62 3772
6940.41 3782
6941.20 3759
6941.98 4015
6942.77 4233
6943.55 4316
6944.34 4247
6945.13 4355
6945.91 4496
6946.70 4492
6947.49 4588
6948.27 4560
6949.06 4681
6949.85 4637
6950.63 4553
6951.42 4737
6952.21 4548
6952.99 4673
6953.78 4606
6954.57 4394
6955.35 4541
6956.14 4762
6956.93 4692
6957.72 4854
6958.50 4878
6959.29 4855
6960.08 4876
6960.86 4681
6961.65 4753
6962.44 4812
6963.23 4827
6964.01 4673
6964.80 4569
6965.59 4764
6966.38 4780
6967.16 4869
6967.95 4884
6968.74 5161
6969.53 5270
6970.32 5188
6971.10 5420
6971.89 5306
6972.68 5317
6973.47 5478
6974.26 5599
6975.04 5591
6975.83 5704
6976.62 5847
6977.41 5953
6978.20 5845
6978.98 6242
6979.77 6520
6980.56 6805
6981.35 7047
6982.14 7404
6982.93 7890
6983.72 9046
6984.50 10725
6985.29 12286
6986.08 14153
6986.87 15986
6987.66 16521
6988.45 16383
6989.24 15061
6990.03 14089
6990.81 12534
6991.60 10860
6992.39 9638
6993.18 8649
6993.97 7662
6994.76 7411
6995.55 7232
6996.34 7205
6997.13 7811
6997.92 8955
6998.71 10165
6999.50 11963
7000.29 13164
7001.08 14605
7001.87 15295
7002.65 15752
7003.44 14854
7004.23 13535
7005.02 12007
7005.81 10521
7006.60 8881
7007.39 7683
7008.18 6902
7008.97 6217
7009.76 5662
7010.55 5237
7011.34 5242
7012.13 5484
7012.92 5495
7013.71 5530
7014.50 5578
7015.30 5767
7016.09 5890
7016.88 5764
7017.67 5653
7018.46 5358
7019.25 5209
7020.04 4860
7020.83 4855
7021.62 4446
7022.41 4449
7023.20 4466
7023.99 4563
7024.78 4653
7025.57 4640
7026.37 4598
7027.16 4709
7027.95 4724
7028.74 4678
7029.53 4721
7030.32 4577
7031.11 4587
7031.90 4353
7032.69 4274
7033.49 4041
7034.28 4159
7035.07 4062
7035.86 4148
7036.65 4231
7037.44 4406
7038.24 4240
7039.03 4289
7039.82 4506
7040.61 4575
7041.40 4629
7042.19 4584
7042.99 4600
7043.78 4560
7044.57 4551
7045.36 4388
7046.15 4333
7046.95 4138
7047.74 4371
7048.53 4363
7049.32 4459
7050.12 4581
7050.91 4735
7051.70 4909
7052.49 5155
7053.29 4966
7054.08 4687
7054.87 4436
7055.66 4264
7056.46 4168
7057.25 4012
7058.04 3858
7058.83 3849
7059.63 3910
7060.42 3889
7061.21 3902
7062.01 4067
7062.80 3864
7063.59 3981
7064.39 4027
7065.18 3912
7065.97 3901
7066.77 3943
7067.56 3914
7068.35 3694
7069.15 3674
7069.94 3738
7070.73 3823
7071.53 3980
7072.32 3939
7073.11 3975
7073.91 3892
7074.70 3692
7075.49 3583
7076.29 3514
7077.08 3597
7077.88 3523
7078.67 3389
7079.46 3557
7080.26 3469
7081.05 3500
7081.85 3391
7082.64 3524
7083.43 3645
7084.23 3447
7085.02 3435
7085.82 3571
7086.61 3755
7087.41 4117
7088.20 4286
7089.00 4377
7089.79 4350
7090.58 4503
7091.38 4258
7092.17 3942
7092.97 4114
7093.76 3992
7094.56 3747
7095.35 3550
7096.15 3242
7096.94 3223
7097.74 3107
7098.53 3034
7099.33 3058
7100.12 3060
7100.92 2977
7101.71 2846
7102.51 2925
7103.30 2921
7104.10 2894
7104.89 2943
7105.69 2917
7106.49 2870
7107.28 2821
7108.08 2816
7108.87 2619
7109.67 2712
7110.46 2695
7111.26 2666
7112.06 2570
7112.85 2655
7113.65 2663
7114.44 2492
7115.24 2537
7116.04 2598
7116.83 2657
7117.63 2796
7118.42 2818
7119.22 2827
7120.02 2972
7120.81 2848
7121.61 2649
7122.41 2566
7123.20 2589
7124.00 2505
7124.79 2600
7125.59 2591
7126.39 2609
7127.18 2650
7127.98 2531
7128.78 2663
7129.57 2680
7130.37 2553
7131.17 2660
7131.97 2740
7132.76 2773
7133.56 2674
7134.36 2556
7135.15 2672
7135.95 2604
7136.75 2616
7137.55 2523
7138.34 2505
7139.14 2603
7139.94 2485
7140.73 2495
7141.53 2501
7142.33 2757
7143.13 2547
7143.92 2589
7144.72 2713
7145.52 2638
7146.32 2610
7147.12 2622
7147.91 2616
7148.71 2481
7149.51 2364
7150.31 2467
7151.11 2446
7151.90 2390
7152.70 2447
7153.50 2424
7154.30 2459
7155.10 2320
7155.89 2400
7156.69 2454
7157.49 2476
7158.29 2480
7159.09 2507
7159.89 2459
7160.68 2315
7161.48 2295
7162.28 2292
7163.08 2287
7163.88 2395
7164.68 2412
7165.48 2362
7166.28 2257
7167.07 2331
7167.87 2421
7168.67 2368
7169.47 2226
7170.27 2349
7171.07 2254
7171.87 2363
7172.67 2442
7173.47 2451
7174.27 2378
7175.07 2422
7175.87 2244
7176.67 2194
7177.46 2191
7178.26 2224
7179.06 2349
7179.86 2281
7180.66 2181
7181.46 2285
7182.26 2406
7183.06 2422
7183.86 2533
7184.66 2450
7185.46 2507
7186.26 2489
7187.06 2576
7187.86 2545
7188.66 2290
7189.46 2265
7190.26 2256
7191.06 2166
7191.86 2096
7192.66 2071
7193.46 2122
7194.26 2033
7195.06 2083
7195.86 2008
7196.67 2071
7197.47 2059
7198.27 2066
7199.07 2103
7199.87 2121
7200.67 2177
7201.47 2239
7202.27 2198
7203.07 2095
7203.87 2023
7204.67 2175
7205.47 2110
7206.28 2098
7207.08 2189
7207.88 2130
7208.68 2219
7209.48 2133
7210.28 2175
7211.08 2115
7211.88 1982
7212.69 2033
7213.49 2004
7214.29 2055
7215.09 2045
7215.89 2104
7216.69 2073
7217.50 2014
7218.30 2155
7219.10 2152
7219.90 2078
7220.70 2152
7221.50 2148
7222.31 2153
7223.11 2135
7223.91 2110
7224.71 1983
7225.51 2195
7226.32 2261
7227.12 2073
7227.92 2157
7228.72 2241
7229.53 2192
7230.33 2122
7231.13 2129
7231.93 2141
7232.74 2093
7233.54 2187
7234.34 2182
7235.14 2151
7235.95 2030
7236.75 2108
7237.55 2106
7238.36 2226
7239.16 2210
7239.96 2170
7240.76 2281
7241.57 2273
7242.37 2252
7243.17 2240
7243.98 2330
7244.78 2285
7245.58 2218
7246.39 2405
7247.19 2304
7247.99 2321
7248.80 2273
7249.60 2360
7250.40 2375
7251.21 2327
7252.01 2392
7252.81 2298
7253.62 2289
7254.42 2274
7255.23 2202
7256.03 2356
7256.83 2451
7257.64 2482
7258.44 2497
7259.25 2642
7260.05 2418
7260.85 2404
7261.66 2650
7262.46 2564
7263.27 2740
7264.07 2752
7264.87 2572
7265.68 2704
7266.48 2610
7267.29 2667
7268.09 2716
7268.90 2963
7269.70 2938
7270.51 2962
7271.31 2932
7272.12 2910
7272.92 3069
7273.73 3103
7274.53 2979
7275.34 2952
7276.14 3018
7276.95 3152
7277.75 3043
7278.56 3165
7279.36 3447
7280.17 3324
7280.97 3483
7281.78 3925
7282.58 4583
7283.39 5454
7284.19 6244
7285.00 6980
7285.80 7679
7286.61 8142
7287.41 7944
7288.22 7516
7289.03 6926
7289.83 6074
7290.64 5224
7291.44 4896
7292.25 4218
7293.06 3957
7293.86 3782
7294.67 3605
7295.47 3367
7296.28 3320
7297.09 3163
7297.89 3321
7298.70 3210
7299.50 3151
7300.31 3223
7301.12 3299
7301.92 3232
7302.73 3608
7303.54 3691
7304.34 3419
7305.15 3428
7305.96 3569
7306.76 3542
7307.57 3525
7308.38 3829
7309.18 4041
7309.99 4027
7310.80 4440
7311.60 4638
7312.41 4745
7313.22 4925
7314.02 4703
7314.83 4535
7315.64 4479
7316.45 4462
7317.25 4514
7318.06 4585
7318.87 4693
7319.67 5341
7320.48 5662
7321.29 6169
7322.10 6879
7322.90 6841
7323.71 6771
7324.52 6596
7325.33 6120
7326.14 5823
7326.94 5276
7327.75 4773
7328.56 4468
7329.37 4029
7330.17 3622
7330.98 3464
7331.79 3437
7332.60 3324
7333.41 3210
7334.22 3170
7335.02 3133
7335.83 3173
7336.64 3294
7337.45 3328
7338.26 3641
7339.07 3484
7339.87 3509
7340.68 3425
7341.49 3439
7342.30 3363
7343.11 3268
7343.92 3339
7344.73 3269
7345.53 3196
7346.34 3170
7347.15 3225
7347.96 3355
7348.77 3260
7349.58 3260
7350.39 3184
7351.20 3261
7352.01 3378
7352.82 3317
7353.62 3214
7354.43 3108
7355.24 3178
7356.05 3190
7356.86 3247
7357.67 3233
7358.48 3235
7359.29 3261
7360.10 3356
7360.91 3495
7361.72 3420
7362.53 3461
7363.34 3526
7364.15 3461
7364.96 3446
7365.77 3490
7366.58 3420
7367.39 3374
7368.20 3393
7369.01 3565
7369.82 3570
7370.63 3424
7371.44 3674
7372.25 3667
7373.06 3397
7373.87 3503
7374.68 3483
7375.49 3563
7376.30 3744
7377.11 3769
7377.92 3796
7378.73 3989
7379.54 4361
7380.36 4761
7381.17 5301
7381.98 5743
7382.79 5837
7383.60 6117
7384.41 5895
7385.22 5447
7386.03 5307
7386.84 4811
7387.65 4530
7388.46 4256
7389.28 4082
7390.09 3993
7390.90 3783
7391.71 3658
7392.52 3486
7393.33 3447
7394.14 3478
7394.96 3434
7395.77 3501
7396.58 3674
7397.39 3849
7398.20 4126
7399.01 4476
7399.83 4617
7400.64 4847
7401.45 5067
7402.26 4972
7403.07 5096
7403.89 4874
7404.70 4627
7405.51 4559
7406.32 4445
7407.13 4523
7407.95 4667
7408.76 4567
7409.57 4709
7410.38 4492
7411.20 4375
7412.01 4128
7412.82 3915
7413.63 3494
7414.45 3276
7415.26 3391
7416.07 3192
7416.88 3117
7417.70 3160
7418.51 3070
7419.32 3012
7420.14 3080
7420.95 3206
7421.76 3158
7422.57 3034
7423.39 2933
7424.20 2802
7425.01 2930
7425.83 2841
7426.64 2905
7427.45 2753
7428.27 2745
7429.08 2667
7429.89 2857
7430.71 2792
7431.52 2583
7432.33 2551
7433.15 2551
7433.96 2606
7434.78 2596
7435.59 2509
7436.40 2546
7437.22 2683
7438.03 2673
7438.84 2697
7439.66 2737
7440.47 2668
7441.29 2545
7442.10 2627
7442.91 2583
7443.73 2631
7444.54 2547
7445.36 2467
7446.17 2530
7446.99 2589
7447.80 2526
7448.62 2589
7449.43 2471
7450.24 2479
7451.06 2484
7451.87 2504
7452.69 2581
7453.50 2403
7454.32 2298
7455.13 2368
7455.95 2441
7456.76 2586
7457.58 2486
7458.39 2425
7459.21 2419
7460.02 2425
7460.84 2442
7461.65 2330
7462.47 2365
7463.28 2386
7464.10 2444
7464.91 2478
7465.73 2387
7466.54 2355
7467.36 2418
7468.18 2382
7468.99 2497
7469.81 2512
7470.62 2351
7471.44 2533
7472.25 2592
7473.07 2515
7473.89 2480
7474.70 2468
7475.52 2440
7476.33 2439
7477.15 2238
7477.97 2333
7478.78 2380
7479.60 2291
7480.41 2165
7481.23 2206
7482.05 2204
7482.86 2103
7483.68 2183
7484.50 2093
7485.31 2123
7486.13 2141
7486.95 2138
7487.76 2097
7488.58 1945
7489.40 1913
7490.21 1940
7491.03 1982
7491.85 2091
7492.66 1996
7493.48 2075
7494.30 2107
7495.11 2070
7495.93 2132
7496.75 2065
7497.57 2011
7498.38 2054
7499.20 2094
7500.02 1980
7500.83 2005
7501.65 2004
7502.47 2007
7503.29 1945
7504.10 2070
7504.92 1963
7505.74 1946
7506.56 1954
7507.37 2076
7508.19 1947
7509.01 1806
7509.83 1943
7510.65 1961
7511.46 1921
7512.28 2046
7513.10 1905
7513.92 2054
7514.74 2037
7515.55 1909
7516.37 1914
7517.19 1849
7518.01 1966
7518.83 1891
7519.64 1931
7520.46 1941
7521.28 1795
7522.10 1804
7522.92 1775
7523.74 1778
7524.56 1791
7525.37 1728
7526.19 1874
7527.01 1872
7527.83 1875
7528.65 1882
7529.47 1850
7530.29 1854
7531.11 1865
7531.93 1801
7532.74 1898
7533.56 1836
7534.38 1802
7535.20 1807
7536.02 1744
7536.84 1740
7537.66 1836
7538.48 1778
7539.30 1784
7540.12 1902
7540.94 1862
7541.76 1808
7542.58 1843
7543.40 1918
7544.22 2026
7545.04 1974
7545.86 1984
7546.68 1995
7547.50 2006
7548.32 1945
7549.14 1992
7549.96 2043
7550.78 1974
7551.60 1931
7552.42 1928
7553.24 1832
7554.06 1868
7554.88 1911
7555.70 2062
7556.52 2016
7557.34 1957
7558.16 2074
7558.98 2018
7559.80 1953
7560.62 1877
7561.44 1955
7562.26 1965
7563.08 1890
7563.90 1903
7564.72 1987
7565.54 1967
7566.36 2031
7567.19 1936
7568.01 1903
7568.83 1925
7569.65 1937
7570.47 1893
7571.29 1906
7572.11 1958
7572.93 1924
7573.76 1775
7574.58 1819
7575.40 1843
7576.22 1808
7577.04 1844
7577.86 1933
7578.68 1905
7579.51 1868
7580.33 1950
7581.15 1912
7581.97 1809
7582.79 1802
7583.61 1929
7584.44 1998
7585.26 1802
7586.08 1966
7586.90 2004
7587.72 2011
7588.55 1991
7589.37 1931
7590.19 2147
7591.01 2029
7591.83 1996
7592.66 1940
7593.48 2014
7594.30 1974
7595.12 1856
7595.95 1806
7596.77 1864
7597.59 1872
7598.41 1820
7599.24 1922
7600.06 1862
7600.88 1882
7601.71 1988
7602.53 2063
7603.35 2157
7604.17 2355
7605.00 2274
7605.82 2278
7606.64 2339
7607.47 2351
7608.29 2325
7609.11 2178
7609.94 2067
7610.76 2093
7611.58 2115
7612.41 2210
7613.23 2211
7614.05 2112
7614.88 2020
7615.70 2127
7616.52 2097
7617.35 2056
7618.17 2101
7619.00 2316
7619.82 2275
7620.64 2284
7621.47 2283
7622.29 2157
7623.11 2287
7623.94 2205
7624.76 2188
7625.59 2248
7626.41 2193
7627.24 2141
7628.06 2069
7628.88 2189
7629.71 2244
7630.53 2353
7631.36 2498
7632.18 2738
7633.01 2756
7633.83 2670
7634.66 2619
7635.48 2655
7636.30 2511
7637.13 2330
7637.95 2361
7638.78 2201
7639.60 2104
7640.43 2047
7641.25 1869
7642.08 1898
7642.90 1846
7643.73 1848
7644.55 1912
7645.38 1945
7646.20 1910
7647.03 1925
7647.85 1937
7648.68 2063
7649.51 1951
7650.33 1921
7651.16 1925
7651.98 1947
7652.81 1919
7653.63 1837
7654.46 1879
7655.28 1843
7656.11 1746
7656.94 1821
7657.76 1805
7658.59 1727
7659.41 1645
7660.24 1727
7661.07 1712
7661.89 1745
7662.72 1820
7663.54 1820
7664.37 1763
7665.20 1840
7666.02 1770
7666.85 1774
7667.68 1771
7668.50 1767
7669.33 1805
7670.16 1843
7670.98 1846
7671.81 1903
7672.64 1661
7673.46 1778
7674.29 1836
7675.12 1875
7675.94 1811
7676.77 1744
7677.60 1719
7678.42 1608
7679.25 1564
7680.08 1606
7680.90 1611
7681.73 1637
7682.56 1649
7683.39 1707
7684.21 1638
7685.04 1644
7685.87 1648
7686.69 1741
7687.52 1735
7688.35 1708
7689.18 1724
7690.01 1767
7690.83 1707
7691.66 1776
7692.49 1736
7693.32 1701
7694.14 1677
7694.97 1657
7695.80 1684
7696.63 1739
7697.46 1664
7698.28 1665
7699.11 1734
7699.94 1776
7700.77 1655
7701.60 1671
7702.42 1730
7703.25 1664
7704.08 1688
7704.91 1743
7705.74 1706
7706.57 1758
7707.39 1697
7708.22 1772
7709.05 1744
7709.88 1674
7710.71 1652
7711.54 1636
7712.37 1593
7713.20 1631
7714.02 1620
7714.85 1658
7715.68 1667
7716.51 1659
7717.34 1649
7718.17 1649
7719.00 1754
7719.83 1712
7720.66 1705
7721.49 1743
7722.32 1609
7723.15 1616
7723.97 1689
7724.80 1618
7725.63 1570
7726.46 1711
7727.29 1782
7728.12 1692
7728.95 1716
7729.78 1673
7730.61 1735
7731.44 1719
7732.27 1592
7733.10 1725
7733.93 1687
7734.76 1821
7735.59 1663
7736.42 1608
7737.25 1697
7738.08 1594
7738.91 1668
7739.74 1611
7740.57 1530
7741.40 1704
7742.23 1661
7743.06 1758
7743.89 1697
7744.72 1688
7745.56 1766
7746.39 1858
7747.22 2025
7748.05 2110
7748.88 2217
7749.71 2349
7750.54 2359
7751.37 2296
7752.20 2204
7753.03 2138
7753.86 1947
7754.69 1904
7755.53 1752
7756.36 1708
7757.19 1798
7758.02 1769
7758.85 1840
7759.68 1770
7760.51 1734
7761.35 1708
7762.18 1783
7763.01 1852
7763.84 1938
7764.67 1785
7765.50 1696
7766.33 1705
7767.17 1744
7768.00 1753
7768.83 1660
7769.66 1604
7770.49 1623
7771.33 1604
7772.16 1626
7772.99 1664
7773.82 1605
7774.65 1602
7775.49 1693
7776.32 1594
7777.15 1717
7777.98 1665
7778.82 1678
7779.65 1642
7780.48 1573
7781.31 1667
7782.15 1600
7782.98 1629
7783.81 1625
7784.64 1592
7785.48 1681
7786.31 1692
7787.14 1678
7787.97 1706
7788.81 1758
7789.64 1847
7790.47 1682
7791.31 1710
7792.14 1729
7792.97 1621
7793.81 1658
7794.64 1654
7795.47 1745
7796.31 1843
7797.14 1662
7797.97 1708
7798.81 1645
7799.64 1755
7800.47 1775
7801.31 1761
7802.14 1823
7802.97 1867
7803.81 1737
7804.64 1839
7805.47 1867
7806.31 1761
7807.14 1735
7807.98 1858
7808.81 1965
7809.64 1753
7810.48 1834
7811.31 1803
7812.15 1919
7812.98 1872
7813.82 1857
7814.65 1907
7815.48 2004
7816.32 2011
7817.15 2147
7817.99 2049
7818.82 2155
7819.66 2231
7820.49 2023
7821.33 2053
7822.16 1999
7822.99 1951
7823.83 1929
7824.66 1997
7825.50 2050
7826.33 2066
7827.17 2144
7828.00 2114
7828.84 2047
7829.67 2148
7830.51 2157
7831.34 2071
7832.18 2102
7833.02 2057
7833.85 2005
7834.69 2039
7835.52 2024
7836.36 2040
7837.19 2106
7838.03 2006
7838.86 1869
7839.70 2040
7840.53 2129
7841.37 1953
7842.21 2103
7843.04 2004
7843.88 1989
7844.71 2034
7845.55 1984
7846.39 1958
7847.22 1796
7848.06 1823
7848.89 1893
7849.73 1689
7850.57 1700
7851.40 1869
7852.24 1957
7853.08 1815
7853.91 1717
7854.75 1860
7855.58 1732
7856.42 1726
7857.26 1735
7858.09 1849
7858.93 2008
7859.77 1965
7860.60 1968
7861.44 1905
7862.28 1904
7863.11 1848
7863.95 1927
7864.79 1855
7865.63 1804
7866.46 1757
7867.30 1748
7868.14 1806
7868.97 1707
7869.81 1887
7870.65 1843
7871.49 1839
7872.32 1873
7873.16 1994
7874.00 1949
7874.84 1910
7875.67 1746
7876.51 1844
7877.35 2054
7878.19 2012
7879.02 2139
7879.86 2294
7880.70 2250
7881.54 2086
7882.38 2097
7883.21 2018
7884.05 1867
7884.89 1875
7885.73 1842
7886.57 1962
7887.40 2009
7888.24 1921
7889.08 1902
7889.92 1909
7890.76 1989
7891.59 2072
7892.43 2103
7893.27 2154
7894.11 2162
7894.95 1960
7895.79 1934
7896.63 1931
7897.47 1844
7898.30 1919
7899.14 2012
7899.98 2042
7900.82 2122
7901.66 2213
7902.50 2142
7903.34 2119
7904.18 1981
7905.02 1902
7905.85 1903
7906.69 1820
7907.53 1842
7908.37 1774
7909.21 1782
7910.05 1693
7910.89 1707
7911.73 1794
7912.57 1873
7913.41 1904
7914.25 1896
7915.09 1908
7915.93 2060
7916.77 2191
7917.61 2173
7918.45 2305
7919.29 2351
7920.13 2357
7920.97 2326
7921.81 2158
7922.65 2132
7923.49 1926
7924.33 1991
7925.17 1890
7926.01 1829
7926.85 1752
7927.69 1707
7928.53 1679
7929.37 1770
7930.21 1690
7931.05 1780
7931.89 1750
7932.73 1758
7933.57 1754
7934.41 1626
7935.25 1679
7936.09 1700
7936.93 1545
7937.78 1577
7938.62 1574
7939.46 1612
7940.30 1757
7941.14 1733
7941.98 1697
7942.82 1724
7943.66 1619
7944.50 1789
7945.35 1858
7946.19 1735
7947.03 1879
7947.87 1717
7948.71 1769
7949.55 1938
7950.39 1825
7951.24 1804
7952.08 1712
7952.92 1666
7953.76 1721
7954.60 1721
7955.44 1814
7956.29 1796
7957.13 1802
7957.97 1882
7958.81 1741
7959.65 1764
7960.50 1798
7961.34 1725
7962.18 1719
7963.02 1671
7963.86 1758
7964.71 1780
7965.55 1760
7966.39 1706
7967.23 1774
7968.08 1761
7968.92 1941
7969.76 1859
7970.60 1854
7971.45 1922
7972.29 1784
7973.13 1762
7973.97 1824
7974.82 1779
7975.66 1679
7976.50 1725
7977.35 1681
7978.19 1680
7979.03 1704
7979.87 1728
7980.72 1632
7981.56 1774
7982.40 1677
7983.25 1600
7984.09 1688
7984.93 1611
7985.78 1580
7986.62 1618
7987.46 1619
7988.31 1611
7989.15 1700
7990.00 1597
7990.84 1545
7991.68 1612
7992.53 1741
7993.37 1656
7994.21 1518
7995.06 1550
7995.90 1641
7996.75 1554
7997.59 1583
7998.43 1522
7999.28 1530
8000.12 1569
8000.97 1619
8001.81 1565
8002.65 1598
8003.50 1626
8004.34 1571
8005.19 1560
8006.03 1455
8006.88 1513
8007.72 1593
8008.57 1631
8009.41 1541
8010.26 1422
8011.10 1477
8011.95 1444
8012.79 1651
8013.63 1556
8014.48 1472
8015.32 1479
8016.17 1383
8017.01 1416
8017.86 1543
8018.70 1539
8019.55 1540
8020.40 1490
8021.24 1481
8022.09 1519
8022.93 1555
8023.78 1375
8024.62 1393
8025.47 1364
8026.31 1376
8027.16 1410
8028.00 1436
8028.85 1493
8029.70 1548
8030.54 1519
8031.39 1468
8032.23 1509
8033.08 1487
8033.92 1553
8034.77 1474
8035.62 1569
8036.46 1530
8037.31 1437
8038.16 1453
8039.00 1500
8039.85 1502
8040.69 1438
8041.54 1465
8042.39 1565
8043.23 1418
8044.08 1473
8044.93 1389
8045.77 1328
8046.62 1506
8047.47 1424
8048.31 1469
8049.16 1510
8050.01 1389
8050.85 1392
8051.70 1482
8052.55 1387
8053.39 1374
8054.24 1386
8055.09 1494
8055.94 1414
8056.78 1359
8057.63 1341
8058.48 1419
8059.32 1335
8060.17 1343
8061.02 1441
8061.87 1496
8062.71 1367
8063.56 1341
8064.41 1414
8065.26 1489
8066.10 1533
8066.95 1471
8067.80 1437
8068.65 1413
8069.49 1377
8070.34 1472
8071.19 1505
8072.04 1472
8072.89 1378
8073.73 1430
8074.58 1324
8075.43 1372
8076.28 1414
8077.13 1392
8077.98 1337
8078.82 1349
8079.67 1491
8080.52 1411
8081.37 1451
8082.22 1389
8083.07 1408
8083.91 1282
8084.76 1385
8085.61 1410
8086.46 1273
8087.31 1265
8088.16 1346
8089.01 1335
8089.86 1427
8090.70 1375
8091.55 1342
8092.40 1368
8093.25 1368
8094.10 1361
8094.95 1247
8095.80 1302
8096.65 1354
8097.50 1330
8098.35 1353
8099.20 1332
8100.05 1335
8100.90 1276
8101.74 1319
8102.59 1222
8103.44 1353
8104.29 1378
8105.14 1396
8105.99 1283
8106.84 1281
8107.69 1363
8108.54 1443
8109.39 1422
8110.24 1426
8111.09 1353
8111.94 1366
8112.79 1399
8113.64 1384
8114.49 1378
8115.34 1324
8116.19 1416
8117.04 1420
8117.89 1464
8118.74 1473
8119.59 1371
8120.45 1521
8121.30 1546
8122.15 1549
8123.00 1449
8123.85 1452
8124.70 1377
8125.55 1455
8126.40 1418
8127.25 1348
8128.10 1406
8128.95 1456
8129.80 1497
8130.65 1504
8131.51 1484
8132.36 1446
8133.21 1512
8134.06 1454
8134.91 1466
8135.76 1296
8136.61 1478
8137.46 1483
8138.32 1522
8139.17 1536
8140.02 1481
8140.87 1543
8141.72 1434
8142.57 1389
8143.43 1498
8144.28 1608
8145.13 1552
8145.98 1611
8146.83 1679
8147.68 1615
8148.54 1622
8149.39 1542
8150.24 1594
8151.09 1532
8151.94 1543
8152.80 1567
8153.65 1599
8154.50 1667
8155.35 1835
8156.21 1705
8157.06 1708
8157.91 1737
8158.76 1680
8159.62 1678
8160.47 1701
8161.32 1588
8162.17 1590
8163.03 1483
8163.88 1473
8164.73 1500
8165.59 1538
8166.44 1519
8167.29 1519
8168.14 1631
8169.00 1511
8169.85 1544
8170.70 1562
8171.56 1618
8172.41 1575
8173.26 1623
8174.12 1593
8174.97 1483
8175.82 1505
8176.68 1452
8177.53 1498
8178.38 1460
8179.24 1517
8180.09 1506
8180.94 1419
8181.80 1315
8182.65 1419
8183.51 1341
8184.36 1257
8185.21 1474
8186.07 1507
8186.92 1441
8187.78 1382
8188.63 1359
8189.48 1286
8190.34 1303
8191.19 1348
8192.05 1373
8192.90 1390
8193.75 1299
8194.61 1283
8195.46 1363
8196.32 1292
8197.17 1322
8198.03 1345
8198.88 1369
8199.74 1405
8200.59 1419
8201.45 1450
8202.30 1360
8203.16 1334
8204.01 1469
8204.87 1392
8205.72 1401
8206.57 1498
8207.43 1405
8208.29 1348
8209.14 1444
8210.00 1431
8210.85 1408
8211.71 1394
8212.56 1546
8213.42 1474
8214.27 1353
8215.13 1432
8215.98 1509
8216.84 1446
8217.69 1473
8218.55 1582
8219.41 1418
8220.26 1515
8221.12 1596
8221.97 1667
8222.83 1680
8223.68 1645
8224.54 1730
8225.40 1812
8226.25 1826
8227.11 1650
8227.96 1626
8228.82 1600
8229.68 1684
8230.53 1612
8231.39 1506
8232.25 1484
8233.10 1410
8233.96 1394
8234.82 1445
8235.67 1359
8236.53 1376
8237.38 1382
8238.24 1389
8239.10 1422
8239.95 1383
8240.81 1411
8241.67 1327
8242.53 1329
8243.38 1393
8244.24 1435
8245.10 1413
8245.95 1397
8246.81 1407
8247.67 1486
8248.52 1491
8249.38 1491
8250.24 1492
8251.10 1503
8251.95 1409
8252.81 1486
8253.67 1434
8254.53 1478
8255.38 1475
8256.24 1455
8257.10 1377
8257.96 1366
8258.81 1479
8259.67 1400
8260.53 1373
8261.39 1358
8262.25 1446
8263.10 1404
8263.96 1386
8264.82 1383
8265.68 1442
8266.54 1462
8267.39 1377
8268.25 1324
8269.11 1366
8269.97 1398
8270.83 1270
8271.69 1329
8272.54 1342
8273.40 1375
8274.26 1279
8275.12 1329
8275.98 1254
8276.84 1268
8277.70 1381
8278.55 1409
8279.41 1446
8280.27 1389
8281.13 1340
8281.99 1345
8282.85 1316
8283.71 1330
8284.57 1345
8285.43 1370
8286.29 1474
8287.14 1405
8288.00 1368
8288.86 1347
8289.72 1471
8290.58 1394
8291.44 1417
8292.30 1515
8293.16 1518
8294.02 1518
8294.88 1458
8295.74 1475
8296.60 1572
8297.46 1433
8298.32 1398
8299.18 1469
8300.04 1511
8300.90 1467
8301.76 1509
8302.62 1470
8303.48 1489
8304.34 1606
8305.20 1557
8306.06 1476
8306.92 1420
8307.78 1543
8308.64 1501
8309.50 1450
8310.36 1478
8311.22 1556
8312.08 1456
8312.94 1487
8313.80 1463
8314.66 1439
8315.52 1406
8316.38 1445
8317.24 1487
8318.11 1462
8318.97 1483
8319.83 1524
8320.69 1526
8321.55 1411
8322.41 1448
8323.27 1380
8324.13 1419
8324.99 1431
8325.85 1410
8326.72 1447
8327.58 1390
8328.44 1384
8329.30 1451
8330.16 1449
8331.02 1439
8331.88 1444
8332.75 1351
8333.61 1516
8334.47 1537
8335.33 1465
8336.19 1531
8337.05 1447
8337.92 1465
8338.78 1392
8339.64 1407
8340.50 1469
8341.36 1580
8342.23 1422
8343.09 1444
8343.95 1480
8344.81 1656
8345.67 1494
8346.54 1518
8347.40 1529
8348.26 1483
8349.12 1453
8349.99 1555
8350.85 1505
8351.71 1546
8352.57 1602
8353.44 1620
8354.30 1556
8355.16 1487
8356.03 1496
8356.89 1561
8357.75 1532
8358.61 1545
8359.48 1601
8360.34 1598
8361.20 1624
8362.07 1681
8362.93 1573
8363.79 1685
8364.66 1640
8365.52 1679
8366.38 1657
8367.25 1603
8368.11 1561
8368.97 1604
8369.84 1634
8370.70 1645
8371.56 1600
8372.43 1645
8373.29 1523
8374.15 1667
8375.02 1609
8375.88 1577
8376.74 1640
8377.61 1601
8378.47 1581
8379.34 1584
8380.20 1549
8381.06 1666
8381.93 1683
8382.79 1748
8383.66 1708
8384.52 1750
8385.39 1850
8386.25 1751
8387.11 1785
8387.98 1857
8388.84 1782
8389.71 1745
8390.57 1754
8391.44 1666
8392.30 1747
8393.17 1796
8394.03 1778
8394.90 1830
8395.76 1908
8396.63 1814
8397.49 1864
8398.36 1934
8399.22 1873
8400.09 1911
8400.95 1991
8401.82 1979
8402.68 1953
8403.55 1950
8404.41 1951
8405.28 1895
8406.14 1935
8407.01 1977
8407.87 1969
8408.74 1918
8409.60 1928
8410.47 2011
8411.34 2019
8412.20 2022
8413.07 1973
8413.93 2050
8414.80 2176
8415.66 2118
8416.53 2202
8417.40 2221
8418.26 2152
8419.13 2204
8419.99 2176
8420.86 2154
8421.73 2172
8422.59 2255
8423.46 2306
8424.32 2344
8425.19 2381
8426.06 2564
8426.92 2640
8427.79 2485
8428.66 2444
8429.52 2601
8430.39 2624
8431.26 2458
8432.12 2630
8432.99 2724
8433.86 2598
8434.72 2517
8435.59 2534
8436.46 2688
8437.32 2825
8438.19 2861
8439.06 2892
8439.93 2994
8440.79 3171
8441.66 3254
8442.53 3324
8443.39 3362
8444.26 3540
8445.13 3613
8446.00 3520
8446.86 3378
8447.73 3481
8448.60 3442
8449.47 3399
8450.33 3437
8451.20 3433
8452.07 3625
8452.94 3803
8453.81 4184
8454.67 4605
8455.54 5349
8456.41 6044
8457.28 6435
8458.15 7063
8459.01 7353
8459.88 7069
8460.75 6931
8461.62 6259
8462.49 5766
8463.35 5348
8464.22 4849
8465.09 4671
8465.96 4477
8466.83 4468
8467.70 4972
8468.57 5956
8469.43 7042
8470.30 8704
8471.17 9916
8472.04 10808
8472.91 11002
8473.78 10440
8474.65 9909
8475.52 8731
8476.38 7668
8477.25 6458
8478.12 5371
8478.99 4721
8479.86 4142
8480.73 3753
8481.60 3329
8482.47 3172
8483.34 3172
8484.21 3047
8485.08 3035
8485.95 2879
8486.82 2855
8487.69 2914
8488.55 2879
8489.42 2824
8490.29 2758
8491.16 2771
8492.03 2684
8492.90 2660
8493.77 2547
8494.64 2481
8495.51 2673
8496.38 2838
8497.25 2737
8498.12 2651
8498.99 2921
8499.86 2901
8500.73 2901
8501.60 2898
8502.47 2682
8503.34 2587
8504.22 2546
8505.09 2576
8505.96 2631
8506.83 2799
8507.70 2829
8508.57 2894
8509.44 2950
8510.31 3060
8511.18 3190
8512.05 3112
8512.92 3069
8513.79 3018
8514.66 2782
8515.53 2806
8516.41 2672
8517.28 2524
8518.15 2566
8519.02 2561
8519.89 2488
8520.76 2402
8521.63 2477
8522.50 2467
8523.38 2356
8524.25 2421
8525.12 2444
8525.99 2530
8526.86 2623
8527.73 2593
8528.60 2599
8529.48 2613
8530.35 2755
8531.22 2740
8532.09 2791
8532.96 2859
8533.84 2866
8534.71 2910
8535.58 2921
8536.45 2808
8537.32 2850
8538.20 2785
8539.07 2852
8539.94 2716
8540.81 2566
8541.68 2701
8542.56 2766
8543.43 2667
8544.30 2627
8545.17 2609
8546.05 2548
8546.92 2643
8547.79 2789
8548.67 2707
8549.54 2698
8550.41 2724
8551.28 2714
8552.16 2717
8553.03 2888
8553.90 2764
8554.78 2926
8555.65 2908
8556.52 2848
8557.39 2845
8558.27 2859
8559.14 2682
8560.01 2507
8560.89 2454
8561.76 2301
8562.63 2306
8563.51 2276
8564.38 2243
8565.25 2165
8566.13 2087
8567.00 2164
8567.88 2173
8568.75 2037
8569.62 2093
8570.50 2068
8571.37 2092
8572.24 1955
8573.12 1901
8573.99 1966
8574.87 1933
8575.74 1959
8576.61 2008
8577.49 1883
8578.36 2021
8579.24 2047
8580.11 2102
8580.99 1957
8581.86 1893
8582.73 1941
8583.61 1974
8584.48 1970
8585.36 1999
8586.23 2019
8587.11 2027
8587.98 1990
8588.86 1981
8589.73 1920
8590.61 1921
8591.48 1917
8592.36 1869
8593.23 1842
8594.11 1931
8594.98 1885
8595.86 1883
8596.73 1949
8597.61 1966
8598.48 1883
8599.36 1936
8600.23 1876
8601.11 1954
8601.98 1958
8602.86 1983
8603.73 1880
8604.61 1828
8605.49 2004
8606.36 2002
8607.24 1950
8608.11 1951
8608.99 1976
8609.86 1934
8610.74 2009
8611.62 2044
8612.49 2013
8613.37 2015
8614.24 2021
8615.12 2095
8616.00 2009
8616.87 2030
8617.75 2042
8618.62 2007
8619.50 2099
8620.38 2085
8621.25 2040
8622.13 2148
8623.01 2090
8623.88 2170
8624.76 2094
8625.64 2128
8626.51 2161
8627.39 2106
8628.27 2093
8629.14 2186
8630.02 2112
8630.90 2143
8631.77 2065
8632.65 2066
8633.53 2060
8634.40 2104
8635.28 2045
8636.16 2020
8637.04 2030
8637.91 2149
8638.79 2093
8639.67 2080
8640.55 2079
8641.42 2179
8642.30 2199
8643.18 2163
8644.06 2196
8644.93 2105
8645.81 2266
8646.69 2273
8647.57 2288
8648.44 2312
8649.32 2266
8650.20 2287
8651.08 2261
8651.96 2267
8652.83 2345
8653.71 2324
8654.59 2285
8655.47 2467
8656.35 2349
8657.22 2396
8658.10 2411
8658.98 2346
8659.86 2355
8660.74 2362
8661.62 2440
8662.49 2484
8663.37 2486
8664.25 2484
8665.13 2442
8666.01 2334
8666.89 2406
8667.77 2533
8668.64 2454
8669.52 2506
8670.40 2632
8671.28 2725
8672.16 2871
8673.04 2885
8673.92 3088
8674.80 3449
8675.68 3564
8676.56 3464
8677.44 3511
8678.31 3458
8679.19 3352
8680.07 3287
8680.95 3127
8681.83 3000
8682.71 2970
8683.59 2897
8684.47 2805
8685.35 2824
8686.23 2801
8687.11 2784
8687.99 2924
8688.87 2985
8689.75 3400
8690.63 3925
8691.51 4515
8692.39 5364
8693.27 6095
8694.15 6448
8695.03 6582
8695.91 6666
8696.79 6256
8697.67 5574
8698.55 4889
8699.43 4380
8700.31 3850
8701.19 3420
8702.07 3180
8702.95 2869
8703.83 2681
8704.71 2495
8705.59 2315
8706.48 2213
8707.36 2208
8708.24 2172
8709.12 2139
8710.00 2193
8710.88 2251
8711.76 2145
8712.64 2233
8713.52 2083
8714.40 1961
8715.28 1948
8716.17 1948
8717.05 1844
8717.93 1832
8718.81 1916
8719.69 1932
8720.57 1966
8721.45 1968
8722.34 2118
8723.22 1922
8724.10 1945
8724.98 1975
8725.86 2023
8726.74 1981
8727.63 1900
8728.51 2096
8729.39 2122
8730.27 2139
8731.15 2193
8732.04 2260
8732.92 2185
8733.80 2253
8734.68 2179
8735.56 2063
8736.45 2092
8737.33 2156
8738.21 2016
8739.09 1880
8739.98 1865
8740.86 1869
8741.74 1936
8742.62 1703
8743.51 1758
8744.39 1861
8745.27 1750
8746.15 1848
8747.04 1803
8747.92 1831
8748.80 1827
8749.69 1843
8750.57 1903
8751.45 1934
8752.33 1848
8753.22 1980
8754.10 1963
8754.98 1937
8755.87 1879
8756.75 1871
8757.63 1928
8758.52 2031
8759.40 2031
8760.28 2067
8761.17 2042
8762.05 2150
8762.93 2032
8763.82 2113
8764.70 2133
8765.59 1943
8766.47 1985
8767.35 1970
8768.24 1929
8769.12 1910
8770.00 2037
8770.89 1887
8771.77 1951
8772.66 1979
8773.54 2032
8774.42 1916
8775.31 1996
8776.19 2009
8777.08 1978
8777.96 1844
8778.85 1850
8779.73 1839
8780.62 1769
8781.50 1751
8782.38 1781
8783.27 1806
8784.15 1790
8785.04 1679
8785.92 1727
8786.81 1822
8787.69 1793
8788.58 1731
8789.46 1726
8790.35 1829
8791.23 1775
8792.12 1910
8793.00 1874
8793.89 1841
8794.77 1863
8795.66 1909
8796.54 1883
8797.43 1811
8798.31 1730
8799.20 1759
8800.08 1727
8800.97 1670
8801.86 1607
8802.74 1713
8803.63 1663
8804.51 1641
8805.40 1570
8806.28 1644
8807.17 1658
8808.06 1756
8808.94 1722
8809.83 1815
8810.71 1761
8811.60 1750
8812.49 1717
8813.37 1678
8814.26 1621
8815.14 1536
8816.03 1523
8816.92 1472
8817.80 1488
8818.69 1449
8819.58 1477
8820.46 1483
8821.35 1581
8822.24 1545
8823.12 1523
8824.01 1515
8824.90 1585
8825.78 1486
8826.67 1523
8827.56 1586
8828.44 1500
8829.33 1494
8830.22 1504
8831.10 1521
8831.99 1531
8832.88 1521
8833.77 1465
8834.65 1503
8835.54 1476
8836.43 1441
8837.31 1410
8838.20 1469
8839.09 1418
8839.98 1431
8840.86 1482
8841.75 1498
8842.64 1518
8843.53 1477
8844.41 1379
8845.30 1368
8846.19 1407
8847.08 1395
8847.97 1402
8848.85 1358
8849.74 1388
8850.63 1419
8851.52 1486
8852.41 1373
8853.29 1421
8854.18 1411
8855.07 1365
8855.96 1450
8856.85 1400
8857.74 1346
8858.62 1373
8859.51 1416
8860.40 1316
8861.29 1296
8862.18 1327
8863.07 1396
8863.95 1396
8864.84 1384
8865.73 1405
8866.62 1420
8867.51 1404
8868.40 1397
8869.29 1328
8870.18 1309
8871.07 1293
8871.95 1232
8872.84 1311
8873.73 1280
8874.62 1305
8875.51 1398
8876.40 1263
8877.29 1304
8878.18 1250
8879.07 1168
8879.96 1208
8880.85 1328
8881.74 1230
8882.63 1270
8883.52 1352
8884.41 1251
8885.30 1289
8886.19 1297
8887.08 1284
8887.97 1147
8888.86 1222
8889.75 1239
8890.64 1219
8891.53 1231
8892.42 1264
8893.31 1180
8894.20 1217
8895.09 1263
8895.98 1178
8896.87 1213
8897.76 1256
8898.65 1222
8899.54 1234
8900.43 1171
8901.32 1228
8902.21 1224
8903.10 1262
8903.99 1302
8904.88 1265
8905.77 1182
8906.66 1154
8907.55 1155
8908.45 1108
8909.34 1206
8910.23 1223
8911.12 1162
8912.01 1123
8912.90 1141
8913.79 1151
8914.68 1319
8915.57 1283
8916.47 1206
8917.36 1172
8918.25 1199
8919.14 1219
8920.03 1171
8920.92 1256
8921.81 1192
8922.71 1157
8923.60 1119
8924.49 1162
8925.38 1183
8926.27 1156
8927.16 1223
8928.06 1070
8928.95 1048
8929.84 1093
8930.73 1129
8931.62 1169
8932.52 1151
8933.41 1078
8934.30 1109
8935.19 1148
8936.09 1146
8936.98 1165
8937.87 1202
8938.76 1202
8939.65 1186
8940.55 1195
8941.44 1179
8942.33 1101
8943.23 1120
8944.12 1158
8945.01 1143
8945.90 1160
8946.80 1116
8947.69 1101
8948.58 1071
8949.47 1096
8950.37 1135
8951.26 1100
8952.15 1147
8953.05 1119
8953.94 1019
8954.83 1049
8955.73 1171
8956.62 1127
8957.51 1173
8958.41 1109
8959.30 1080
8960.19 1092
8961.09 1174
8961.98 1093
8962.87 1038
8963.77 1117
8964.66 1184
8965.56 1105
8966.45 1133
8967.34 1216
8968.24 1130
8969.13 1158
8970.03 1114
8970.92 1116
8971.81 1104
8972.71 1168
8973.60 1099
8974.50 1081
8975.39 1089
8976.28 1123
8977.18 1135
8978.07 1138
8978.97 1147
8979.86 1179
8980.76 1134
8981.65 1118
8982.55 1042
8983.44 1088
8984.33 1042
8985.23 1080
8986.12 1015
8987.02 1097
8987.91 1033
8988.81 1014
8989.70 1027
8990.60 1069
8991.49 1052
8992.39 982
8993.28 1054
8994.18 1039
8995.07 1138
8995.97 1039
8996.87 1024
8997.76 1050
8998.66 1043
8999.55 991
9000.45 1066
9001.34 1072
9002.24 1039
9003.13 972
9004.03 1027
9004.93 1135
9005.82 1073
9006.72 1027
9007.61 1107
9008.51 1106
9009.40 1096
9010.30 1032
9011.20 972
9012.09 983
9012.99 1015
9013.88 982
9014.78 951
9015.68 1039
9016.57 1019
9017.47 1059
9018.37 1028
9019.26 974
9020.16 1017
9021.06 974
9021.95 1048
9022.85 1063
9023.75 1083
9024.64 1018
9025.54 1026
9026.44 985
9027.33 1006
9028.23 1008
9029.13 1029
9030.02 1024
9030.92 935
9031.82 964
9032.71 931
9033.61 1025
9034.51 1120
9035.41 1130
9036.30 949
9037.20 986
9038.10 988
9039.00 966
9039.89 984
9040.79 1072
9041.69 1044
9042.59 1018
9043.48 997
9044.38 1061
9045.28 1094
9046.18 1000
9047.07 1120
9047.97 1082
9048.87 1095
9049.77 985
9050.67 1018
9051.56 1034
9052.46 1021
9053.36 1031
9054.26 1062
9055.16 953
9056.06 952
9056.95 1037
9057.85 1029
9058.75 1090
9059.65 1121
9060.55 1129
9061.45 1078
9062.34 1065
9063.24 1035
9064.14 1079
9065.04 1041
9065.94 1001
9066.84 1038
9067.74 1038
9068.64 1038
9069.53 1061
9070.43 1049
9071.33 1036
9072.23 1057
9073.13 1091
9074.03 1058
9074.93 1049
9075.83 1054
9076.73 997
9077.63 1047
9078.53 1063
9079.43 977
9080.33 972
9081.23 957
9082.12 1034
9083.02 1049
9083.92 1090
9084.82 1055
9085.72 1070
9086.62 1001
9087.52 1003
9088.42 980
9089.32 1087
9090.22 1101
9091.12 1066
9092.02 1039
9092.92 1091
9093.82 1104
9094.72 1140
9095.62 1105
9096.52 1078
9097.42 1050
9098.32 1040
9099.22 943
9100.13 979
9101.03 1076
9101.93 986
9102.83 986
9103.73 971
9104.63 1034
9105.53 1038
9106.43 959
9107.33 955
9108.23 1000
9109.13 977
9110.03 1017
9110.93 1027
9111.84 1052
9112.74 949
9113.64 979
9114.54 1038
9115.44 1032
9116.34 1040
9117.24 992
9118.14 979
9119.05 993
9119.95 1061
9120.85 1020
9121.75 992
9122.65 1052
9123.55 939
9124.45 933
9125.36 956
9126.26 981
9127.16 967
9128.06 890
9128.96 942
9129.87 983
9130.77 1033
9131.67 987
9132.57 959
9133.47 974
9134.38 886
9135.28 939
9136.18 966
9137.08 904
9137.98 914
9138.89 924
9139.79 1000
9140.69 974
9141.59 921
9142.50 926
9143.40 1025
9144.30 1037
9145.21 987
9146.11 1035
9147.01 1132
9147.91 953
9148.82 1044
9149.72 1032
9150.62 1048
9151.53 989
9152.43 975
9153.33 1009
9154.23 908
9155.14 967
9156.04 946
9156.94 1053
9157.85 1004
9158.75 934
9159.65 956
9160.56 933
9161.46 940
9162.36 955
9163.27 997
9164.17 1012
9165.08 951
9165.98 995
9166.88 907
9167.79 970
9168.69 986
9169.59 944
9170.50 949
9171.40 964
9172.31 962
9173.21 994
9174.11 984
9175.02 968
9175.92 933
9176.83 1028
9177.73 1044
9178.64 961
9179.54 941
9180.44 975
9181.35 996
9182.25 962
9183.16 986
9184.06 1038
9184.97 1020
9185.87 1074
9186.78 1026
9187.68 948
9188.59 1002
9189.49 1013
9190.40 999
9191.30 1005
9192.21 999
9193.11 977
9194.02 927
9194.92 927
9195.83 1060
9196.73 1064
9197.64 1000
9198.54 971
9199.45 1014
9200.35 1011
9201.26 1032
9202.16 1073
9203.07 1137
9203.98 1095
9204.88 1077
9205.79 1134
9206.69 1002
9207.60 972
9208.50 1042
9209.41 1024
9210.32 1024
9211.22 966
9212.13 995
9213.03 974
9213.94 1008
9214.85 1071
9215.75 1045
9216.66 1026
9217.57 1056
9218.47 1074
9219.38 1135
9220.28 1157
9221.19 1101
9222.10 1120
9223.00 1109
9223.91 1132
9224.82 1045
9225.72 1012
9226.63 1057
9227.54 1023
9228.44 986
9229.35 985
9230.26 1036
9231.16 1007
9232.07 1079
9232.98 929
9233.89 940
9234.79 1016
9235.70 1000
9236.61 997
9237.51 988
9238.42 937
9239.33 962
9240.24 953
9241.14 958
9242.05 982
9242.96 891
9243.87 987
9244.77 969
9245.68 972
9246.59 943
9247.50 995
9248.40 951
9249.31 913
9250.22 991
9251.13 997
9252.04 991
9252.94 1016
9253.85 968
9254.76 961
9255.67 965
9256.58 908
9257.48 981
9258.39 1019
9259.30 984
9260.21 980
9261.12 992
9262.03 921
9262.94 986
9263.84 990
9264.75 951
9265.66 910
9266.57 975
9267.48 943
9268.39 938
9269.30 925
9270.20 1007
9271.11 1023
9272.02 928
9272.93 907
9273.84 1004
9274.75 1013
9275.66 947
9276.57 1000
9277.48 1000
9278.39 1014
9279.30 970
9280.21 952
9281.11 1027
9282.02 935
9282.93 893
9283.84 927
9284.75 947
9285.66 962
9286.57 947
9287.48 1026
9288.39 958
9289.30 906
9290.21 929
9291.12 962
9292.03 949
9292.94 1024
9293.85 960
9294.76 979
9295.67 1027
9296.58 1001
9297.49 1032
9298.40 1025
9299.31 936
9300.22 970
9301.13 1071
9302.04 982
9302.95 1051
9303.86 1044
9304.77 983
9305.69 991
9306.60 1051
9307.51 1117
9308.42 1123
9309.33 1079
9310.24 1093
9311.15 1124
9312.06 1115
9312.97 993
9313.88 1044
9314.79 1113
9315.70 1098
9316.62 1093
9317.53 1082
9318.44 1068
9319.35 1042
9320.26 1015
9321.17 961
9322.08 940
9322.99 975
9323.91 1023
9324.82 1090
9325.73 1024
9326.64 966
9327.55 1026
9328.46 1043
9329.38 1024
9330.29 990
9331.20 976
9332.11 1031
9333.02 1054
9333.94 1014
9334.85 966
9335.76 998
9336.67 1000
9337.58 986
9338.50 1031
9339.41 1038
9340.32 1120
9341.23 1052
9342.15 967
9343.06 969
9343.97 1009
9344.88 1084
9345.80 1015
9346.71 1038
9347.62 1019
9348.53 936
9349.45 991
9350.36 1025
9351.27 1013
9352.18 1015
9353.10 978
9354.01 1019
9354.92 1020
9355.84 979
9356.75 959
9357.66 957
9358.58 1025
9359.49 978
9360.40 989
9361.32 1082
9362.23 1022
9363.14 1015
9364.06 1078
9364.97 1020
9365.88 982
9366.80 961
9367.71 1047
9368.62 1025
9369.54 1052
9370.45 1034
9371.37 1009
9372.28 1005
9373.19 1002
9374.11 956
9375.02 913
9375.94 997
9376.85 974
9377.76 1012
9378.68 966
9379.59 979
9380.51 1042
9381.42 1044
9382.33 1004
9383.25 1073
9384.16 1076
9385.08 1035
9385.99 1143
9386.91 1117
9387.82 1047
9388.74 1078
9389.65 1155
9390.57 1118
9391.48 1190
9392.40 1288
9393.31 1236
9394.23 1221
9395.14 1253
9396.06 1279
9396.97 1178
9397.89 1198
9398.80 1209
9399.72 1217
9400.63 1211
9401.55 1160
9402.46 1073
9403.38 1145
9404.29 1201
9405.21 1157
9406.12 1075
9407.04 1091
9407.95 1038
9408.87 1014
9409.79 1028
9410.70 1006
9411.62 1063
9412.53 1135
9413.45 1151
9414.36 1048
9415.28 1076
9416.20 1123
9417.11 1079
9418.03 1101
9418.95 1068
9419.86 1164
9420.78 1068
9421.69 1046
9422.61 1042
9423.53 993
9424.44 1066
9425.36 1141
9426.28 1117
9427.19 1069
9428.11 1070
9429.03 1193
9429.94 1076
9430.86 1058
9431.78 1117
9432.69 1197
9433.61 1139
9434.53 1116
9435.44 1092
9436.36 1198
9437.28 1143
9438.19 1154
9439.11 1087
9440.03 1131
9440.95 1264
9441.86 1226
9442.78 1122
9443.70 1113
9444.62 1132
9445.53 1177
9446.45 1123
9447.37 1136
9448.29 1156
9449.20 1219
9450.12 1169
9451.04 1241
9451.96 1330
9452.87 1263
9453.79 1326
9454.71 1408
9455.63 1392
9456.55 1397
9457.46 1379
9458.38 1407
9459.30 1388
9460.22 1230
9461.14 1212
9462.05 1226
9462.97 1223
9463.89 1243
9464.81 1193
9465.73 1196
9466.65 1167
9467.56 1080
9468.48 1134
9469.40 1173
9470.32 1129
9471.24 1189
9472.16 1135
9473.08 1087
9473.99 1136
9474.91 1093
9475.83 1171
9476.75 1178
9477.67 1249
9478.59 1262
9479.51 1138
9480.43 1173
9481.35 1226
9482.27 1222
9483.19 1259
9484.10 1280
9485.02 1225
9485.94 1127
9486.86 1157
9487.78 1149
9488.70 1172
9489.62 1199
9490.54 1206
9491.46 1252
9492.38 1242
9493.30 1154
9494.22 1136
9495.14 1185
9496.06 1088
9496.98 1157
9497.90 1211
9498.82 1161
9499.74 1155
9500.66 1154
9501.58 1239
9502.50 1234
9503.42 1118
9504.34 1196
9505.26 1182
9506.18 1196
9507.10 1116
9508.02 1207
9508.94 1179
9509.86 1300
9510.78 1337
9511.70 1316
9512.63 1286
9513.55 1245
9514.47 1264
9515.39 1262
9516.31 1316
9517.23 1398
9518.15 1306
9519.07 1390
9519.99 1418
9520.91 1381
9521.83 1363
9522.76 1323
9523.68 1389
9524.60 1451
9525.52 1368
9526.44 1441
9527.36 1440
9528.28 1373
9529.21 1520
9530.13 1564
9531.05 1629
9531.97 1766
9532.89 1934
9533.81 1950
9534.74 1939
9535.66 2092
9536.58 1919
9537.50 1856
9538.42 1878
9539.35 1864
9540.27 1726
9541.19 1734
9542.11 1661
9543.03 1541
9543.96 1487
9544.88 1627
9545.80 1546
9546.72 1457
9547.64 1428
9548.57 1431
9549.49 1382
9550.41 1392
9551.33 1394
9552.26 1426
9553.18 1367
9554.10 1365
9555.03 1328
9555.95 1330
9556.87 1464
9557.79 1455
9558.72 1439
9559.64 1489
9560.56 1596
9561.49 1560
9562.41 1582
9563.33 1570
9564.26 1535
9565.18 1428
9566.10 1476
9567.03 1396
9567.95 1345
9568.87 1326
9569.80 1295
9570.72 1252
9571.64 1331
9572.57 1391
9573.49 1350
9574.41 1347
9575.34 1330
9576.26 1214
9577.18 1156
9578.11 1225
9579.03 1282
9579.96 1231
9580.88 1239
9581.80 1214
9582.73 1271
9583.65 1220
9584.58 1178
9585.50 1191
9586.43 1258
9587.35 1257
9588.27 1188
9589.20 1327
9590.12 1240
9591.05 1213
9591.97 1243
9592.90 1248
9593.82 1357
9594.75 1371
9595.67 1337
9596.60 1350
9597.52 1461
9598.45 1294
9599.37 1334
9600.29 1339
9601.22 1382
9602.14 1347
9603.07 1353
9604.00 1344
9604.92 1328
9605.85 1331
9606.77 1428
9607.70 1470
9608.62 1376
9609.55 1365
9610.47 1435
9611.40 1490
9612.32 1450
9613.25 1507
9614.17 1482
9615.10 1515
9616.03 1417
9616.95 1434
9617.88 1359
9618.80 1507
9619.73 1433
9620.65 1480
9621.58 1475
9622.51 1422
9623.43 1402
9624.36 1420
9625.29 1443
9626.21 1392
9627.14 1459
9628.06 1461
9628.99 1487
9629.92 1554
9630.84 1630
9631.77 1635
9632.70 1593
9633.62 1601
9634.55 1546
9635.48 1559
9636.40 1589
9637.33 1726
9638.26 1660
9639.18 1704
9640.11 1696
9641.04 1681
9641.96 1713
9642.89 1665
9643.82 1697
9644.74 1734
9645.67 1800
9646.60 1872
9647.53 1892
9648.45 2068
9649.38 2151
9650.31 2175
9651.24 2160
9652.16 2149
9653.09 2103
9654.02 2154
9654.95 2080
9655.87 1993
9656.80 1976
9657.73 1936
9658.66 1862
9659.58 1887
9660.51 1777
9661.44 1830
9662.37 1789
9663.30 1773
9664.22 1800
9665.15 1867
9666.08 1718
9667.01 1772
9667.94 1778
9668.86 1839
9669.79 1832
9670.72 1871
9671.65 1752
9672.58 1837
9673.51 1824
9674.43 1868
9675.36 1849
9676.29 1840
9677.22 1909
9678.15 1889
9679.08 1940
9680.01 1922
9680.94 1989
9681.86 1813
9682.79 1902
9683.72 1955
9684.65 1996
9685.58 2018
9686.51 1953
9687.44 2145
9688.37 2152
9689.30 2019
9690.23 2050
9691.16 2068
9692.08 2159
9693.01 2186
9693.94 2042
9694.87 2074
9695.80 2161
9696.73 2296
9697.66 2230
9698.59 2306
9699.52 2396
9700.45 2545
9701.38 2605
9702.31 2524
9703.24 2538
9704.17 2461
9705.10 2430
9706.03 2486
9706.96 2166
9707.89 2253
9708.82 2067
9709.75 2007
9710.68 1858
9711.61 2028
9712.54 1988
9713.47 2069
9714.40 1946
9715.33 1931
9716.26 2117
9717.19 2130
9718.12 2236
9719.06 2112
9719.99 1987
9720.92 2018
9721.85 1966
9722.78 1827
9723.71 1826
9724.64 1825
9725.57 1872
9726.50 1762
9727.43 1738
9728.36 1819
9729.30 1850
9730.23 1783
9731.16 1834
9732.09 1863
9733.02 1870
9733.95 1912
9734.88 1844
9735.81 1869
9736.75 1918
9737.68 1835
9738.61 1819
9739.54 1777
9740.47 1671
9741.40 1727
9742.34 1661
9743.27 1714
9744.20 1641
9745.13 1601
9746.06 1646
9747.00 1719
9747.93 1696
9748.86 1731
9749.79 1678
9750.72 1735
9751.66 1659
9752.59 1605
9753.52 1582
9754.45 1645
9755.39 1651
9756.32 1567
9757.25 1604
9758.18 1586
9759.12 1600
9760.05 1628
9760.98 1566
9761.91 1653
9762.85 1620
9763.78 1581
9764.71 1590
9765.64 1607
9766.58 1558
9767.51 1655
9768.44 1605
9769.38 1569
9770.31 1544
9771.24 1599
9772.18 1662
9773.11 1605
9774.04 1664
9774.98 1603
9775.91 1652
9776.84 1660
9777.78 1684
9778.71 1713
9779.64 1760
9780.58 1783
9781.51 1764
9782.44 1846
9783.38 1975
9784.31 1973
9785.25 1887
9786.18 1881
9787.11 1743
9788.05 1755
9788.98 1709
9789.92 1575
9790.85 1565
9791.78 1590
9792.72 1542
9793.65 1581
9794.59 1556
9795.52 1555
9796.46 1590
9797.39 1560
9798.32 1575
9799.26 1607
9800.19 1692
9801.13 1771
9802.06 1677
9803.00 1526
9803.93 1509
9804.87 1537
9805.80 1420
9806.74 1442
9807.67 1374
9808.61 1446
9809.54 1409
9810.48 1332
9811.41 1467
9812.35 1350
9813.28 1364
9814.22 1422
9815.15 1473
9816.09 1421
9817.02 1399
9817.96 1448
9818.89 1374
9819.83 1299
9820.76 1391
9821.70 1395
9822.64 1309
9823.57 1362
9824.51 1317
9825.44 1375
9826.38 1296
9827.31 1282
9828.25 1278
9829.19 1244
9830.12 1264
9831.06 1318
9831.99 1272
9832.93 1292
9833.87 1220
9834.80 1201
9835.74 1226
9836.68 1302
9837.61 1324
9838.55 1316
9839.48 1345
9840.42 1338
9841.36 1364
9842.29 1329
9843.23 1262
9844.17 1329
9845.10 1338
9846.04 1357
9846.98 1321
9847.91 1284
9848.85 1351
9849.79 1380
9850.72 1339
9851.66 1240
9852.60 1221
9853.54 1388
9854.47 1354
9855.41 1319
9856.35 1273
9857.28 1365
9858.22 1337
9859.16 1314
9860.10 1312
9861.03 1316
9861.97 1369
9862.91 1483
9863.85 1388
9864.78 1310
9865.72 1337
9866.66 1264
9867.60 1269
9868.54 1279
9869.47 1276
9870.41 1156
9871.35 1249
9872.29 1313
9873.22 1343
9874.16 1209
9875.10 1257
9876.04 1268
9876.98 1207
9877.92 1244
9878.85 1233
9879.79 1239
9880.73 1230
9881.67 1235
9882.61 1248
9883.55 1320
9884.48 1213
9885.42 1179
9886.36 1279
9887.30 1274
9888.24 1301
9889.18 1316
9890.12 1283
9891.06 1211
9891.99 1272
9892.93 1199
9893.87 1152
9894.81 1117
9895.75 1162
9896.69 1190
9897.63 1234
9898.57 1168
9899.51 1196
9900.45 1129
9901.39 1195
9902.33 1147
9903.27 1162
9904.20 1171
9905.14 1236
9906.08 1184
9907.02 1182
9907.96 1177
9908.90 1136
9909.84 1272
9910.78 1318
9911.72 1291
9912.66 1253
9913.60 1214
9914.54 1255
9915.48 1233
9916.42 1218
9917.36 1261
9918.30 1257
9919.24 1284
9920.18 1087
9921.12 1233
9922.06 1262
9923.00 1208
9923.94 1353
9924.88 1483
9925.83 1518
9926.77 1653
9927.71 1836
9928.65 1853
9929.59 1866
9930.53 1897
9931.47 1847
9932.41 1797
9933.35 1701
9934.29 1658
9935.23 1558
9936.17 1419
9937.12 1348
9938.06 1273
9939.00 1332
9939.94 1275
9940.88 1321
9941.82 1230
9942.76 1208
9943.70 1167
9944.65 1175
9945.59 1228
9946.53 1174
9947.47 1217
9948.41 1229
9949.35 1128
9950.29 1167
9951.24 1052
9952.18 1096
9953.12 1170
9954.06 1139
9955.00 1132
9955.95 1132
9956.89 1133
9957.83 1123
9958.77 1097
9959.71 1157
9960.66 1158
9961.60 1185
9962.54 1193
9963.48 1138
9964.43 1084
9965.37 1098
9966.31 1091
9967.25 1146
9968.20 1149
9969.14 1157
9970.08 1160
9971.02 1086
9971.97 1047
9972.91 1057
9973.85 1011
9974.79 1053
9975.74 1026
9976.68 965
9977.62 1048
9978.57 1027
9979.51 1036
9980.45 1031
9981.40 1039
9982.34 1049
9983.28 1134
9984.23 989
9985.17 1006
9986.11 968
9987.06 1005
9988.00 1084
9988.94 1023
9989.89 1008
9990.83 979
9991.77 985
9992.72 1030
9993.66 1062
9994.60 1000
9995.55 1035
9996.49 975
9997.44 1024
9998.38 1041
9999.32 981
10000.27 1030
10001.21 1082
10002.16 1029
10003.10 1026
10004.04 1046
10004.99 1111
10005.93 1149
10006.88 1110
10007.82 1099
10008.77 1083
10009.71 993
10010.66 1049
10011.60 1064
10012.54 1081
10013.49 1084
10014.43 1020
10015.38 999
10016.32 1012
10017.27 1000
10018.21 976
10019.16 1107
10020.10 1010
10021.05 1035
10021.99 1075
10022.94 1018
10023.88 951
10024.83 1003
10025.77 993
10026.72 1043
10027.67 1039
10028.61 1005
10029.56 994
10030.50 1003
10031.45 1046
10032.39 1000
10033.34 943
10034.28 997
10035.23 1058
10036.18 975
10037.12 973
10038.07 997
10039.01 989
10039.96 993
10040.90 1019
10041.85 976
10042.80 973
10043.74 1009
10044.69 978
10045.64 967
10046.58 998
10047.53 924
10048.47 973
10049.42 938
10050.37 894
10051.31 936
10052.26 987
10053.21 936
10054.15 959
10055.10 946
10056.05 984
10056.99 957
10057.94 950
10058.89 1011
10059.83 1063
10060.78 914
10061.73 923
10062.67 1015
10063.62 977
10064.57 1000
10065.52 945
10066.46 953
10067.41 954
10068.36 957
10069.30 952
10070.25 900
10071.20 956
10072.15 982
10073.09 956
10074.04 988
10074.99 1041
10075.94 939
10076.88 914
10077.83 971
10078.78 964
10079.73 962
10080.68 925
10081.62 912
10082.57 917
10083.52 916
10084.47 933
10085.42 923
10086.36 936
10087.31 931
10088.26 996
10089.21 941
10090.16 954
10091.11 994
10092.05 936
10093.00 871
10093.95 950
10094.90 951
10095.85 934
10096.80 884
10097.75 939
10098.69 996
10099.64 939
10100.59 926
10101.54 956
10102.49 893
10103.44 992
10104.39 1056
10105.34 906
10106.28 946
10107.23 994
10108.18 986
10109.13 941
10110.08 906
10111.03 909
10111.98 919
10112.93 903
10113.88 864
10114.83 868
10115.78 935
10116.73 911
10117.68 864
10118.63 849
10119.58 922
10120.53 944
10121.48 890
10122.43 863
10123.38 944
10124.33 870
10125.28 851
10126.23 864
10127.18 921
10128.13 872
10129.08 883
10130.03 896
10130.98 896
10131.93 924
10132.88 846
10133.83 788
10134.78 851
10135.73 882
10136.68 877
10137.63 895
10138.58 893
10139.53 900
10140.48 884
10141.43 932
10142.38 976
10143.33 958
10144.28 884
10145.23 905
10146.19 951
10147.14 911
10148.09 853
10149.04 912
10149.99 864
10150.94 896
10151.89 943
10152.84 921
10153.79 958
10154.75 970
10155.70 937
10156.65 893
10157.60 962
10158.55 868
10159.50 888
10160.46 875
10161.41 861
10162.36 952
10163.31 905
10164.26 948
10165.21 916
10166.17 944
10167.12 945
10168.07 956
10169.02 915
10169.97 899
10170.93 1014
10171.88 942
10172.83 943
10173.78 970
10174.73 1045
10175.69 985
10176.64 1047
10177.59 1023
10178.54 1065
10179.50 997
10180.45 1006
10181.40 976
10182.35 1021
10183.31 999
10184.26 964
10185.21 1148
10186.17 1142
10187.12 1021
10188.07 1062
10189.02 1075
10189.98 1048
10190.93 1082
10191.88 1085
10192.84 1054
10193.79 1114
10194.74 1092
10195.70 1041
10196.65 1176
10197.60 1134
10198.56 1168
10199.51 1190
10200.46 1118
10201.42 1108
10202.37 1069
10203.32 1107
10204.28 1083
10205.23 1096
10206.18 1198
10207.14 1224
10208.09 1208
10209.05 1199
10210.00 1245
10210.95 1229
10211.91 1161
10212.86 1221
10213.82 1182
10214.77 1178
10215.72 1068
10216.68 995
10217.63 1039
10218.59 1108
10219.54 1060
10220.50 975
10221.45 1116
10222.41 1081
10223.36 1118
10224.31 1162
10225.27 1072
10226.22 1070
10227.18 1053
10228.13 1081
10229.09 1025
10230.04 1015
10231.00 1034
10231.95 1067
10232.91 1126
10233.86 1125
10234.82 1095
10235.77 1190
10236.73 1172
10237.68 1280
10238.64 1217
10239.59 1158
10240.55 1166
10241.50 1216
10242.46 1147
10243.42 1179
10244.37 1122
10245.33 1003
10246.28 1007
10247.24 986
10248.19 964
10249.15 981
10250.11 963
10251.06 975
10252.02 969
10252.97 964
10253.93 993
10254.89 1004
10255.84 1006
10256.80 988
10257.75 950
10258.71 914
10259.67 1002
10260.62 979
10261.58 927
10262.54 890
10263.49 925
10264.45 1005
10265.40 909
10266.36 942
10267.32 965
10268.27 989
10269.23 915
10270.19 926
10271.14 928
10272.10 931
10273.06 851
10274.02 877
10274.97 883
10275.93 917
10276.89 944
10277.84 916
10278.80 923
10279.76 838
10280.71 823
10281.67 937
10282.63 969
10283.59 931
10284.54 851
10285.50 892
10286.46 909
10287.42 882
10288.37 884
10289.33 913
10290.29 909
10291.25 875
10292.21 860
10293.16 872
10294.12 910
10295.08 899
10296.04 890
10296.99 852
10297.95 836
10298.91 866
10299.87 940
10300.83 974
10301.79 885
10302.74 883
10303.70 885
10304.66 904
10305.62 949
10306.58 893
10307.54 965
10308.49 904
10309.45 884
10310.41 912
10311.37 883
10312.33 858
10313.29 846
10314.25 865
10315.21 870
10316.16 888
10317.12 901
10318.08 886
10319.04 879
10320.00 877
10320.96 883
10321.92 865
10322.88 876
10323.84 895
10324.80 842
10325.76 886
10326.71 809
10327.67 879
10328.63 924
10329.59 930
10330.55 986
10331.51 1026
10332.47 891
10333.43 961
10334.39 987
10335.35 943
10336.31 981
10337.27 982
10338.23 926
10339.19 905
10340.15 924
10341.11 845
10342.07 824
10343.03 873
10343.99 789
10344.95 847
10345.91 855
10346.87 804
10347.83 865
10348.79 874
10349.75 906
10350.71 865
10351.67 844
10352.63 793
10353.60 883
10354.56 819
10355.52 871
10356.48 832
10357.44 836
10358.40 817
10359.36 827
10360.32 745
10361.28 792
10362.24 841
10363.20 884
10364.17 830
10365.13 821
10366.09 798
10367.05 749
10368.01 822
10368.97 840
10369.93 837
10370.89 822
10371.86 829
10372.82 868
10373.78 848
10374.74 795
10375.70 901
10376.66 890
10377.63 831
10378.59 834
10379.55 782
10380.51 806
10381.47 784
10382.44 790
10383.40 827
10384.36 803
10385.32 819
10386.28 811
10387.25 791
10388.21 845
10389.17 783
10390.13 822
10391.10 850
10392.06 839
10393.02 824
10393.98 774
10394.94 828
10395.91 825
10396.87 777
10397.83 804
10398.80 796
10399.76 785
10400.72 882
10401.68 923
10402.65 926
10403.61 839
10404.57 860
10405.54 877
10406.50 911
10407.46 878
10408.43 866
10409.39 853
10410.35 935
10411.32 779
10412.28 799
10413.24 923
10414.21 889
10415.17 954
10416.13 940
10417.10 990
10418.06 1072
10419.02 1087
10419.99 1170
10420.95 1232
10421.91 1182
10422.88 1260
10423.84 1232
10424.81 1144
10425.77 1043
10426.73 1095
10427.70 1029
10428.66 926
10429.63 926
10430.59 965
10431.56 885
10432.52 898
10433.48 854
10434.45 789
10435.41 830
10436.38 801
10437.34 803
10438.31 828
10439.27 813
10440.24 879
10441.20 808
10442.16 817
10443.13 842
10444.09 876
10445.06 847
10446.02 818
10446.99 809
10447.95 844
10448.92 768
10449.88 804
10450.85 865
10451.81 758
10452.78 808
10453.75 869
10454.71 818
10455.68 792
10456.64 788
10457.61 795
10458.57 832
10459.54 783
10460.50 755
10461.47 802
10462.43 726
10463.40 751
10464.37 751
10465.33 844
10466.30 803
10467.26 776
10468.23 761
10469.20 738
10470.16 734
10471.13 811
10472.09 823
10473.06 798
10474.03 810
10474.99 845
10475.96 813
10476.93 794
10477.89 770
10478.86 729
10479.82 781
10480.79 752
10481.76 858
10482.72 820
10483.69 797
10484.66 802
10485.62 805
10486.59 721
10487.56 824
10488.52 813
10489.49 840
10490.46 787
10491.43 757
10492.39 831
10493.36 798
10494.33 775
10495.29 795
10496.26 803
10497.23 840
10498.20 856
10499.16 805
10500.13 846
10501.10 850
10502.07 786
10503.03 831
10504.00 855
10504.97 791
10505.94 835
10506.90 809
10507.87 797
10508.84 770
10509.81 750
10510.78 852
10511.74 860
10512.71 830
10513.68 779
10514.65 766
10515.62 792
10516.58 828
10517.55 837
10518.52 841
10519.49 798
10520.46 862
10521.43 830
10522.39 889
10523.36 833
10524.33 831
10525.30 780
10526.27 781
10527.24 777
10528.21 833
10529.17 816
10530.14 804
10531.11 791
10532.08 771
10533.05 850
10534.02 834
10534.99 812
10535.96 835
10536.93 798
10537.90 792
10538.86 809
10539.83 821
10540.80 818
10541.77 921
10542.74 807
10543.71 787
10544.68 899
10545.65 859
10546.62 884
10547.59 801
10548.56 764
10549.53 870
10550.50 884
10551.47 898
10552.44 883
10553.41 901
10554.38 905
10555.35 815
10556.32 937
10557.29 861
10558.26 837
10559.23 945
10560.20 1018
10561.17 1007
10562.14 1106
10563.11 1113
10564.08 1141
10565.05 1143
10566.02 1118
10566.99 1049
10567.96 1058
10568.93 1071
10569.90 1004
10570.87 963
10571.84 908
10572.82 906
10573.79 888
10574.76 930
10575.73 896
10576.70 939
10577.67 918
10578.64 843
10579.61 857
10580.58 897
10581.55 875
10582.53 965
10583.50 891
10584.47 869
10585.44 906
10586.41 873
10587.38 867
10588.35 926
10589.33 949
10590.30 960
10591.27 955
10592.24 870
10593.21 933
10594.18 957
10595.16 948
10596.13 956
10597.10 932
10598.07 956
10599.04 957
10600.01 895
10600.99 902
10601.96 922
10602.93 861
10603.90 923
10604.88 856
10605.85 890
10606.82 905
10607.79 835
10608.77 847
10609.74 865
10610.71 835
10611.68 902
10612.66 815
10613.63 865
10614.60 873
10615.57 842
10616.55 807
10617.52 831
10618.49 867
10619.46 882
10620.44 862
10621.41 949
10622.38 839
10623.36 807
10624.33 803
10625.30 834
10626.28 898
10627.25 898
10628.22 902
10629.20 905
10630.17 903
10631.14 894
10632.12 899
10633.09 906
10634.06 922
10635.04 977
10636.01 973
10636.99 1029
10637.96 980
10638.93 1011
10639.91 1040
10640.88 1078
10641.85 1144
10642.83 1188
10643.80 1148
10644.78 1049
10645.75 1071
10646.72 1046
10647.70 975
10648.67 850
10649.65 874
10650.62 949
10651.60 956
10652.57 939
10653.55 870
10654.52 800
10655.49 833
10656.47 932
10657.44 917
10658.42 895
10659.39 788
10660.37 835
10661.34 851
10662.32 877
10663.29 897
10664.27 822
10665.24 879
10666.22 917
10667.19 855
10668.17 845
10669.14 855
10670.12 808
10671.09 808
10672.07 823
10673.04 878
10674.02 842
10675.00 867
10675.97 846
10676.95 847
10677.92 885
10678.90 845
10679.87 917
10680.85 861
10681.82 848
10682.80 914
10683.78 940
10684.75 896
10685.73 851
10686.70 880
10687.68 859
10688.66 825
10689.63 821
10690.61 786
10691.58 830
10692.56 797
10693.54 791
10694.51 784
10695.49 839
10696.47 804
10697.44 784
10698.42 787
10699.40 810
10700.37 831
10701.35 750
10702.33 807
10703.30 746
10704.28 843
10705.26 890
10706.23 756
10707.21 709
10708.19 748
10709.16 816
10710.14 775
10711.12 733
10712.10 748
10713.07 768
10714.05 759
10715.03 730
10716.01 737
10716.98 773
10717.96 799
10718.94 800
10719.91 710
10720.89 778
10721.87 788
10722.85 770
10723.83 770
10724.80 755
10725.78 730
10726.76 765
10727.74 765
10728.71 747
10729.69 748
10730.67 772
10731.65 824
10732.63 768
10733.60 801
10734.58 782
10735.56 783
10736.54 761
10737.52 799
10738.50 849
10739.47 786
10740.45 729
10741.43 727
10742.41 751
10743.39 803
10744.37 772
10745.35 745
10746.32 797
10747.30 771
10748.28 805
10749.26 811
10750.24 780
10751.22 692
10752.20 700
10753.18 709
10754.16 757
10755.14 739
10756.11 753
10757.09 771
10758.07 741
10759.05 682
10760.03 707
10761.01 716
10761.99 693
10762.97 674
10763.95 706
10764.93 736
10765.91 786
10766.89 759
10767.87 668
10768.85 697
10769.83 730
10770.81 761
10771.79 735
10772.77 715
10773.75 753
10774.73 770
10775.71 717
10776.69 783
10777.67 797
10778.65 777
10779.63 768
10780.61 800
10781.59 811
10782.57 827
10783.55 839
10784.53 809
10785.51 737
10786.49 731
10787.47 711
10788.45 764
10789.43 695
10790.41 701
10791.39 695
10792.38 708
10793.36 791
10794.34 738
10795.32 763
10796.30 754
10797.28 764
10798.26 708
10799.24 766
10800.22 855
10801.21 773
10802.19 712
10803.17 723
10804.15 759
10805.13 745
10806.11 714
10807.09 720
10808.07 767
10809.06 761
10810.04 776
10811.02 781
10812.00 761
10812.98 795
10813.97 817
10814.95 734
10815.93 812
10816.91 733
10817.89 759
10818.87 717
10819.86 728
10820.84 723
10821.82 798
10822.80 803
10823.79 754
10824.77 809
10825.75 770
10826.73 774
10827.72 777
10828.70 719
10829.68 724
10830.66 764
10831.65 717
10832.63 754
10833.61 795
10834.59 770
10835.58 748
10836.56 773
10837.54 772
10838.52 757
10839.51 758
10840.49 771
10841.47 761
10842.46 718
10843.44 748
10844.42 713
10845.41 748
10846.39 801
10847.37 788
10848.36 773
10849.34 768
10850.32 821
10851.31 843
10852.29 770
10853.27 769
10854.26 839
10855.24 788
10856.23 808
10857.21 779
10858.19 827
10859.18 831
10860.16 812
10861.14 797
10862.13 819
10863.11 776
10864.10 858
10865.08 846
10866.07 793
10867.05 796
10868.03 793
10869.02 840
10870.00 837
10870.99 760
10871.97 783
10872.96 827
10873.94 831
10874.92 837
10875.91 845
10876.89 883
10877.88 867
10878.86 872
10879.85 859
10880.83 874
10881.82 957
10882.80 875
10883.79 927
10884.77 892
10885.76 891
10886.74 920
10887.73 919
10888.71 946
10889.70 966
10890.68 989
10891.67 946
10892.65 965
10893.64 965
10894.63 941
10895.61 1013
10896.60 1002
10897.58 985
10898.57 935
10899.55 993
10900.54 904
10901.53 907
10902.51 947
10903.50 970
10904.48 958
10905.47 1019
10906.46 968
10907.44 927
10908.43 955
10909.41 974
10910.40 940
10911.39 965
10912.37 997
10913.36 972
10914.34 1006
10915.33 999
10916.32 1010
10917.30 1054
10918.29 1124
10919.28 1099
10920.26 980
10921.25 1077
10922.24 1055
10923.22 1102
10924.21 1096
10925.20 1060
10926.18 1098
10927.17 1039
10928.16 1083
10929.15 1155
10930.13 1078
10931.12 1099
10932.11 1136
10933.09 1124
10934.08 1132
10935.07 1058
10936.06 1141
10937.04 1106
10938.03 1100
10939.02 1154
10940.01 1174
10940.99 1182
10941.98 1221
10942.97 1285
10943.96 1267
10944.94 1288
10945.93 1366
10946.92 1293
10947.91 1267
10948.90 1253
10949.88 1219
10950.87 1205
10951.86 1289
10952.85 1297
10953.84 1348
10954.82 1329
10955.81 1302
10956.80 1461
10957.79 1474
10958.78 1566
10959.77 1506
10960.75 1535
10961.74 1649
10962.73 1516
10963.72 1517
10964.71 1500
10965.70 1498
10966.69 1392
10967.68 1363
10968.66 1395
10969.65 1382
10970.64 1405
10971.63 1281
10972.62 1259
10973.61 1344
10974.60 1326
10975.59 1248
10976.58 1293
10977.57 1222
10978.55 1268
10979.54 1240
10980.53 1260
10981.52 1199
10982.51 1329
10983.50 1375
10984.49 1371
10985.48 1319
10986.47 1330
10987.46 1388
10988.45 1380
10989.44 1326
10990.43 1349
10991.42 1414
10992.41 1435
10993.40 1389
10994.39 1493
10995.38 1567
10996.37 1572
10997.36 1765
10998.35 1894
10999.34 1974
11000.33 2048
11001.32 2151
11002.31 2282
11003.30 2204
11004.29 2216
11005.28 2062
11006.27 1995
11007.26 1769
11008.25 1770
11009.24 1742
11010.24 1543
11011.23 1495
11012.22 1434
11013.21 1392
11014.20 1348
11015.19 1278
11016.18 1298
11017.17 1309
11018.16 1275
11019.15 1214
11020.14 1254
11021.14 1272
11022.13 1162
11023.12 1218
11024.11 1287
11025.10 1185
11026.09 1167
11027.08 1088
11028.08 1102
11029.07 1110
11030.06 1097
11031.05 1117
11032.04 1104
11033.03 1082
11034.03 1127
11035.02 1107
11036.01 1131
11037.00 1102
11037.99 1049
11038.99 1024
11039.98 1015
11040.97 1062
11041.96 1118
11042.95 1065
11043.95 1076
11044.94 1129
11045.93 1073
11046.92 992
11047.92 1052
11048.91 1090
11049.90 962
11050.89 952
11051.89 987
11052.88 999
11053.87 974
11054.86 973
11055.86 985
11056.85 956
11057.84 943
11058.83 922
11059.83 926
11060.82 957
11061.81 966
11062.81 977
11063.80 954
11064.79 969
11065.79 948
11066.78 961
11067.77 989
11068.77 980
11069.76 1015
11070.75 1006
11071.75 940
11072.74 930
11073.73 951
11074.73 1022
11075.72 949
11076.71 917
11077.71 986
11078.70 981
11079.70 975
11080.69 929
11081.68 942
11082.68 879
11083.67 950
11084.67 994
11085.66 931
11086.65 931
11087.65 936
11088.64 931
11089.64 893
11090.63 929
11091.63 908
11092.62 908
11093.61 900
11094.61 912
11095.60 918
11096.60 907
11097.59 895
11098.59 839
11099.58 945
11100.58 847
11101.57 841
11102.57 855
11103.56 840
11104.56 843
11105.55 903
11106.55 964
11107.54 899
11108.54 949
11109.53 859
11110.53 918
11111.52 873
11112.52 891
11113.51 865
11114.51 913
11115.50 889
11116.50 878
11117.49 887
11118.49 901
11119.49 858
11120.48 877
11121.48 889
11122.47 858
11123.47 788
11124.46 834
11125.46 922
11126.46 957
11127.45 864
11128.45 871
11129.44 890
11130.44 900
11131.44 911
11132.43 972
11133.43 996
11134.43 923
11135.42 821
11136.42 852
11137.41 887
11138.41 845
11139.41 851
11140.40 779
11141.40 823
11142.40 893
11143.39 900
11144.39 852
11145.39 977
11146.38 976
11147.38 925
11148.38 811
11149.38 863
11150.37 857
11151.37 857
11152.37 886
11153.36 962
11154.36 873
11155.36 904
11156.36 832
11157.35 865
11158.35 861
11159.35 901
11160.34 876
11161.34 800
11162.34 838
11163.34 836
11164.33 774
11165.33 836
11166.33 808
11167.33 853
11168.33 835
11169.32 757
11170.32 811
11171.32 738
11172.32 753
11173.32 776
11174.31 828
11175.31 861
11176.31 839
11177.31 833
11178.31 799
11179.30 814
11180.30 812
11181.30 853
11182.30 828
11183.30 829
11184.30 773
11185.30 758
11186.29 810
11187.29 797
11188.29 827
11189.29 789
11190.29 807
11191.29 790
11192.29 856
11193.29 865
11194.28 848
11195.28 788
11196.28 797
11197.28 795
11198.28 814
11199.28 805
11200.28 836
11201.28 808
11202.28 747
11203.28 764
11204.28 752
11205.28 831
11206.28 801
11207.28 867
11208.28 860
11209.27 893
11210.27 847
11211.27 864
11212.27 802
11213.27 786
11214.27 797
11215.27 865
11216.27 866
11217.27 842
11218.27 876
11219.27 854
11220.27 804
11221.27 842
11222.27 792
11223.27 735
11224.27 809
11225.28 794
11226.28 779
11227.28 815
11228.28 752
11229.28 777
11230.28 798
11231.28 777
11232.28 810
11233.28 816
11234.28 873
11235.28 742
11236.28 804
11237.28 828
11238.28 717
11239.28 851
11240.29 858
11241.29 886
11242.29 872
11243.29 820
11244.29 867
11245.29 879
11246.29 828
11247.29 783
11248.30 868
11249.30 877
11250.30 850
11251.30 820
11252.30 851
11253.30 835
11254.31 755
11255.31 808
11256.31 818
11257.31 872
11258.31 889
11259.31 833
11260.32 832
11261.32 799
11262.32 851
11263.32 875
11264.32 836
11265.33 800
11266.33 792
11267.33 791
11268.33 868
11269.34 891
11270.34 817
11271.34 811
11272.34 924
11273.35 963
11274.35 874
11275.35 933
11276.35 939
11277.36 951
11278.36 978
11279.36 925
11280.36 991
11281.37 1036
11282.37 990
11283.37 1023
11284.38 984
11285.38 984
11286.38 986
11287.38 946
11288.39 932
11289.39 947
11290.39 959
11291.40 977
11292.40 913
11293.40 934
11294.41 924
11295.41 865
11296.41 889
11297.42 920
11298.42 916
11299.43 987
11300.43 926
11301.43 935
11302.44 986
11303.44 954
11304.44 872
11305.45 943
11306.45 955
11307.46 896
11308.46 927
11309.47 955
11310.47 941
11311.47 1008
11312.48 1025
11313.48 1117
11314.49 1135
11315.49 1234
11316.50 1184
11317.50 1188
11318.50 1131
11319.51 1142
11320.51 1101
11321.52 1054
11322.52 1064
11323.53 996
11324.53 1014
11325.54 940
11326.54 980
11327.55 902
11328.55 922
11329.56 938
11330.56 840
11331.57 883
11332.57 910
11333.58 859
11334.58 948
11335.59 859
11336.59 887
11337.60 914
11338.60 899
11339.61 864
11340.61 907
11341.62 916
11342.63 874
11343.63 932
11344.64 949
11345.64 964
11346.65 899
11347.65 878
11348.66 870
11349.67 801
11350.67 850
11351.68 908
11352.68 894
11353.69 873
11354.70 871
11355.70 828
11356.71 825
11357.72 816
11358.72 826
11359.73 881
11360.73 833
11361.74 836
11362.75 919
11363.75 850
11364.76 801
11365.77 834
11366.77 824
11367.78 807
11368.79 802
11369.79 817
11370.80 820
11371.81 810
11372.81 805
11373.82 823
11374.83 753
11375.84 819
11376.84 817
11377.85 838
11378.86 797
11379.86 834
11380.87 788
11381.88 835
11382.89 838
11383.89 815
11384.90 816
11385.91 800
11386.92 780
11387.92 778
11388.93 810
11389.94 793
11390.95 783
11391.95 799
11392.96 726
11393.97 795
11394.98 836
11395.99 798
11396.99 801
11398.00 822
11399.01 789
11400.02 789
11401.03 784
11402.03 798
11403.04 803
11404.05 791
11405.06 789
11406.07 779
11407.08 764
11408.09 759
11409.09 802
11410.10 776
11411.11 794
11412.12 860
11413.13 894
11414.14 797
11415.15 772
11416.15 803
11417.16 820
11418.17 762
11419.18 813
11420.19 812
11421.20 767
11422.21 777
11423.22 801
11424.23 766
11425.24 765
11426.25 725
11427.26 772
11428.26 757
11429.27 751
11430.28 783
11431.29 787
11432.30 753
11433.31 740
11434.32 792
11435.33 790
11436.34 829
11437.35 776
11438.36 807
11439.37 827
11440.38 860
11441.39 780
11442.40 824
11443.41 837
11444.42 795
11445.43 792
11446.44 847
11447.45 859
11448.46 845
11449.47 886
11450.48 867
11451.49 762
11452.50 831
11453.51 850
11454.52 793
11455.53 800
11456.55 793
11457.56 783
11458.57 819
11459.58 841
11460.59 841
11461.60 888
11462.61 837
11463.62 788
11464.63 838
11465.64 910
11466.65 777
11467.67 820
11468.68 830
11469.69 821
11470.70 847
11471.71 854
11472.72 884
11473.73 867
11474.74 863
11475.76 862
11476.77 863
11477.78 801
11478.79 740
11479.80 857
11480.81 834
11481.83 813
11482.84 859
11483.85 878
11484.86 800
11485.87 811
11486.89 879
11487.90 828
11488.91 813
11489.92 787
11490.93 774
11491.95 840
11492.96 810
11493.97 863
11494.98 813
11496.00 779
11497.01 804
11498.02 765
11499.03 756
11500.05 822
11501.06 812
11502.07 874
11503.08 941
11504.10 914
11505.11 911
11506.12 823
11507.13 851
11508.15 771
11509.16 795
11510.17 790
11511.19 911
11512.20 875
11513.21 854
11514.23 877
11515.24 938
11516.25 890
11517.27 879
11518.28 847
11519.29 836
11520.31 810
11521.32 912
11522.33 824
11523.35 897
11524.36 851
11525.37 870
11526.39 895
11527.40 859
11528.42 951
11529.43 915
11530.44 900
11531.46 853
11532.47 907
11533.48 936
11534.50 972
11535.51 984
11536.53 933
11537.54 966
11538.56 932
11539.57 897
11540.58 937
11541.60 1015
11542.61 998
11543.63 937
11544.64 933
11545.66 972
11546.67 1032
11547.69 1010
11548.70 1076
11549.72 1018
11550.73 981
11551.75 1008
11552.76 994
11553.78 1032
11554.79 1078
11555.81 1065
11556.82 1098
11557.84 1204
11558.85 1182
11559.87 1168
11560.88 1140
11561.90 1130
11562.91 1214
11563.93 1167
11564.94 1147
11565.96 1112
11566.97 1107
11567.99 1132
11569.00 1177
11570.02 1223
11571.04 1266
11572.05 1242
11573.07 1202
11574.08 1240
11575.10 1280
11576.11 1211
11577.13 1294
11578.15 1488
11579.16 1403
11580.18 1392
11581.20 1483
11582.21 1555
11583.23 1515
11584.24 1540
11585.26 1613
11586.28 1643
11587.29 1699
11588.31 1713
11589.33 1687
11590.34 1746
11591.36 1870
11592.38 1933
11593.39 1907
11594.41 2150
11595.43 2345
11596.44 2605
11597.46 2822
11598.48 3126
11599.49 3435
11600.51 3568
11601.53 3639
11602.54 3698
11603.56 3588
11604.58 3470
11605.60 3347
11606.61 3107
11607.63 2804
11608.65 2546
11609.67 2263
11610.68 2156
11611.70 2045
11612.72 1812
11613.74 1692
11614.75 1576
11615.77 1525
11616.79 1574
11617.81 1548
11618.82 1445
11619.84 1492
11620.86 1449
11621.88 1413
11622.90 1420
11623.91 1308
11624.93 1354
11625.95 1292
11626.97 1252
11627.99 1316
11629.00 1359
11630.02 1349
11631.04 1204
11632.06 1225
11633.08 1229
11634.10 1273
11635.11 1326
11636.13 1231
11637.15 1171
11638.17 1230
11639.19 1269
11640.21 1250
11641.23 1211
11642.25 1134
11643.26 1077
11644.28 1128
11645.30 1135
11646.32 1054
11647.34 1013
11648.36 1038
11649.38 996
11650.40 1001
11651.42 942
11652.44 994
11653.46 984
11654.47 1042
11655.49 1004
11656.51 999
11657.53 1006
11658.55 1007
11659.57 994
11660.59 1018
11661.61 979
11662.63 994
11663.65 1020
11664.67 1049
11665.69 1072
11666.71 1093
11667.73 1008
11668.75 1046
11669.77 1043
11670.79 1013
11671.81 1077
11672.83 1060
11673.85 1015
11674.87 1023
11675.89 1092
11676.91 1091
11677.93 1075
11678.95 1121
11679.97 1108
11680.99 1115
11682.01 1139
11683.03 1234
11684.06 1163
11685.08 1135
11686.10 1105
11687.12 1093
11688.14 1062
11689.16 1158
11690.18 1101
11691.20 1058
11692.22 1060
11693.24 1104
11694.26 1076
11695.29 1086
11696.31 1030
11697.33 1051
11698.35 1002
11699.37 1002
11700.39 1035
11701.41 1026
11702.43 1052
11703.46 1061
11704.48 1005
11705.50 1068
11706.52 1027
11707.54 978
11708.56 964
11709.59 946
11710.61 980
11711.63 1007
11712.65 952
11713.67 987
11714.70 929
11715.72 1019
11716.74 955
11717.76 932
11718.78 937
11719.81 891
11720.83 983
11721.85 992
11722.87 858
11723.90 912
11724.92 882
11725.94 854
11726.96 837
11727.99 853
11729.01 837
11730.03 875
11731.05 889
11732.08 849
11733.10 809
11734.12 783
11735.15 816
11736.17 792
11737.19 830
11738.21 846
11739.24 926
11740.26 914
11741.28 878
11742.31 902
11743.33 886
11744.35 916
11745.38 881
11746.40 830
11747.42 854
11748.45 788
11749.47 846
11750.49 943
11751.52 880
11752.54 862
11753.56 803
11754.59 866
11755.61 888
11756.64 852
11757.66 892
11758.68 919
11759.71 866
11760.73 860
11761.76 891
11762.78 817
11763.80 877
11764.83 884
11765.85 809
11766.88 793
11767.90 799
11768.93 797
11769.95 789
11770.97 811
11772.00 777
11773.02 802
11774.05 786
11775.07 775
11776.10 783
11777.12 767
11778.15 839
11779.17 790
11780.20 698
11781.22 731
11782.25 799
11783.27 788
11784.30 755
11785.32 792
11786.35 816
11787.37 822
11788.40 785
11789.42 747
11790.45 802
11791.47 774
11792.50 758
11793.52 783
11794.55 774
11795.57 721
11796.60 774
11797.63 690
11798.65 720
11799.68 735
11800.70 704
11801.73 746
11802.75 799
11803.78 733
11804.81 767
11805.83 734
11806.86 800
11807.88 733
11808.91 767
11809.94 784
11810.96 786
11811.99 727
11813.02 722
11814.04 750
11815.07 734
11816.09 738
11817.12 806
11818.15 780
11819.17 708
11820.20 680
11821.23 741
11822.25 699
11823.28 658
11824.31 757
11825.33 776
11826.36 786
11827.39 774
11828.42 720
11829.44 803
11830.47 824
11831.50 813
11832.52 809
11833.55 804
11834.58 791
11835.61 789
11836.63 753
11837.66 774
11838.69 761
11839.71 731
11840.74 718
11841.77 765
11842.80 730
11843.83 752
11844.85 735
11845.88 797
11846.91 820
11847.94 742
11848.96 707
11849.99 718
11851.02 741
11852.05 709
11853.08 729
11854.10 756
11855.13 787
11856.16 775
11857.19 736
11858.22 755
11859.24 807
11860.27 760
11861.30 776
11862.33 734
11863.36 760
11864.39 817
11865.42 733
11866.44 823
11867.47 793
11868.50 815
11869.53 779
11870.56 793
11871.59 742
11872.62 710
11873.65 786
11874.67 786
11875.70 817
11876.73 829
11877.76 728
11878.79 720
11879.82 725
11880.85 770
11881.88 780
11882.91 736
11883.94 790
11884.97 790
11886.00 779
11887.03 796
11888.06 815
11889.09 812
11890.11 773
11891.14 767
11892.17 807
11893.20 788
11894.23 809
11895.26 831
11896.29 826
11897.32 840
11898.35 842
11899.38 817
11900.41 929
11901.44 944
11902.47 908
11903.50 858
11904.53 883
11905.56 904
11906.59 923
11907.63 894
11908.66 858
11909.69 874
11910.72 906
11911.75 849
11912.78 939
11913.81 873
11914.84 885
11915.87 830
11916.90 856
11917.93 835
11918.96 837
11919.99 910
11921.02 847
11922.06 818
11923.09 883
11924.12 938
11925.15 976
11926.18 910
11927.21 965
11928.24 986
11929.27 991
11930.31 1040
11931.34 1080
11932.37 1105
11933.40 1120
11934.43 1149
11935.46 1173
11936.49 1152
11937.53 1088
11938.56 1129
11939.59 1037
11940.62 1009
11941.65 1007
11942.69 981
11943.72 926
11944.75 871
11945.78 851
11946.81 861
11947.85 843
11948.88 874
11949.91 869
11950.94 843
11951.97 801
11953.01 796
11954.04 811
11955.07 787
11956.10 675
11957.14 744
11958.17 780
11959.20 799
11960.24 812
11961.27 782
11962.30 755
11963.33 751
11964.37 744
11965.40 735
11966.43 753
11967.47 748
11968.50 763
11969.53 809
11970.56 794
11971.60 750
11972.63 778
11973.66 829
11974.70 780
11975.73 839
11976.76 764
11977.80 805
11978.83 756
11979.86 752
11980.90 752
11981.93 766
11982.97 723
11984.00 772
11985.03 825
11986.07 799
11987.10 787
11988.13 833
11989.17 829
11990.20 780
11991.24 796
11992.27 779
11993.30 849
11994.34 810
11995.37 771
11996.41 820
11997.44 852
11998.48 852
11999.51 792
12000.54 845
12001.58 777
12002.61 751
12003.65 833
12004.68 810
12005.72 861
12006.75 816
12007.79 854
12008.82 848
12009.86 811
12010.89 822
12011.93 821
12012.96 897
12014.00 902
12015.03 859
12016.07 868
12017.10 876
12018.14 920
12019.17 911
12020.21 854
12021.24 871
12022.28 918
12023.31 869
12024.35 871
12025.38 875
12026.42 854
12027.46 944
12028.49 870
12029.53 841
12030.56 906
12031.60 840
12032.63 806
12033.67 850
12034.71 883
12035.74 877
12036.78 862
12037.81 859
12038.85 894
12039.89 835
12040.92 877
12041.96 829
12042.99 818
12044.03 798
12045.07 787
12046.10 804
12047.14 820
12048.18 817
12049.21 813
12050.25 848
12051.29 825
12052.32 810
12053.36 810
12054.40 814
12055.43 805
12056.47 777
12057.51 780
12058.54 772
12059.58 795
12060.62 760
12061.65 764
12062.69 801
12063.73 759
12064.77 770
12065.80 790
12066.84 782
12067.88 733
12068.92 733
12069.95 730
12070.99 809
12072.03 823
12073.07 771
12074.10 774
12075.14 823
12076.18 752
12077.22 800
12078.25 749
12079.29 790
12080.33 845
12081.37 781
12082.41 830
12083.44 841
12084.48 836
12085.52 809
12086.56 791
12087.60 788
12088.63 809
12089.67 846
12090.71 812
12091.75 816
12092.79 812
12093.83 828
12094.86 847
12095.90 872
12096.94 823
12097.98 831
12099.02 841
12100.06 855
12101.10 829
12102.13 812
12103.17 872
12104.21 871
12105.25 878
12106.29 838
12107.33 879
12108.37 826
12109.41 815
12110.45 816
12111.49 831
12112.53 834
12113.56 808
12114.60 791
12115.64 786
12116.68 757
12117.72 737
12118.76 778
12119.80 764
12120.84 751
12121.88 745
12122.92 741
12123.96 752
12125.00 760
12126.04 786
12127.08 787
12128.12 781
12129.16 734
12130.20 722
12131.24 721
12132.28 722
12133.32 721
12134.36 758
12135.40 808
12136.44 731
12137.48 754
12138.52 731
12139.56 699
12140.60 765
12141.64 706
12142.68 710
12143.72 676
12144.76 680
12145.81 740
12146.85 696
12147.89 697
12148.93 651
12149.97 656
12151.01 715
12152.05 726
12153.09 734
12154.13 642
12155.17 698
12156.21 628
12157.26 659
12158.30 703
12159.34 683
12160.38 683
12161.42 698
12162.46 667
12163.50 701
12164.55 704
12165.59 683
12166.63 731
12167.67 711
12168.71 723
12169.75 725
12170.80 708
12171.84 684
12172.88 645
12173.92 611
12174.96 608
12176.00 659
12177.05 627
12178.09 671
12179.13 702
12180.17 678
12181.22 641
12182.26 671
12183.30 718
12184.34 693
12185.38 725
12186.43 711
12187.47 688
12188.51 677
12189.55 687
12190.60 647
12191.64 641
12192.68 783
12193.72 653
12194.77 621
12195.81 649
12196.85 662
12197.90 680
12198.94 710
12199.98 688
12201.03 656
12202.07 706
12203.11 725
12204.15 693
12205.20 603
12206.24 614
12207.28 635
12208.33 674
12209.37 704
12210.41 682
12211.46 642
12212.50 638
12213.55 666
12214.59 647
12215.63 698
12216.68 679
12217.72 680
12218.76 709
12219.81 641
12220.85 716
12221.90 638
12222.94 655
12223.98 715
12225.03 740
12226.07 643
12227.12 669
12228.16 651
12229.20 721
12230.25 665
12231.29 707
12232.34 703
12233.38 767
12234.43 695
12235.47 648
12236.52 706
12237.56 693
12238.61 711
12239.65 663
12240.69 666
12241.74 612
12242.78 676
12243.83 690
12244.87 701
12245.92 716
12246.96 612
12248.01 673
12249.05 647
12250.10 641
12251.14 647
12252.19 705
12253.24 676
12254.28 636
12255.33 686
12256.37 646
12257.42 646
12258.46 649
12259.51 656
12260.55 665
12261.60 706
12262.64 670
12263.69 621
12264.74 637
12265.78 667
12266.83 641
12267.87 631
12268.92 676
12269.97 679
12271.01 659
12272.06 646
12273.10 623
12274.15 680
12275.20 654
12276.24 646
12277.29 642
12278.34 661
12279.38 576
12280.43 602
12281.47 606
12282.52 587
12283.57 567
12284.61 574
12285.66 617
12286.71 611
12287.75 672
12288.80 635
12289.85 640
12290.90 608
12291.94 620
12292.99 628
12294.04 601
12295.08 627
12296.13 578
12297.18 587
12298.22 618
12299.27 606
12300.32 650
12301.37 625
12302.41 590
12303.46 610
12304.51 626
12305.56 641
12306.60 636
12307.65 618
12308.70 593
12309.75 629
12310.79 635
12311.84 619
12312.89 626
12313.94 668
12314.99 630
12316.03 614
12317.08 585
12318.13 559
12319.18 619
12320.23 653
12321.27 651
12322.32 635
12323.37 637
12324.42 611
12325.47 604
12326.52 578
12327.56 594
12328.61 571
12329.66 585
12330.71 627
12331.76 587
12332.81 606
12333.86 658
12334.91 660
12335.95 651
12337.00 621
12338.05 568
12339.10 621
12340.15 634
12341.20 583
12342.25 605
12343.30 621
12344.35 600
12345.40 677
12346.44 609
12347.49 592
12348.54 597
12349.59 631
12350.64 593
12351.69 639
12352.74 615
12353.79 595
12354.84 617
12355.89 642
12356.94 567
12357.99 569
12359.04 632
12360.09 634
12361.14 652
12362.19 654
12363.24 637
12364.29 680
12365.34 643
12366.39 582
12367.44 598
12368.49 640
12369.54 659
12370.59 680
12371.64 649
12372.69 632
12373.74 625
12374.79 657
12375.84 674
12376.89 623
12377.94 619
12378.99 649
12380.05 611
12381.10 644
12382.15 670
12383.20 654
12384.25 575
12385.30 664
12386.35 666
12387.40 632
12388.45 663
12389.50 749
12390.55 735
12391.61 707
12392.66 678
12393.71 660
12394.76 588
12395.81 659
12396.86 694
12397.91 635
12398.97 612
12400.02 589
12401.07 729
12402.12 689
12403.17 652
12404.22 680
12405.28 729
12406.33 730
12407.38 761
12408.43 723
12409.48 725
12410.53 718
12411.59 674
12412.64 678
12413.69 645
12414.74 707
12415.80 682
12416.85 714
12417.90 707
12418.95 716
12420.00 692
12421.06 637
12422.11 644
12423.16 664
12424.21 696
12425.27 683
12426.32 718
12427.37 759
12428.43 779
12429.48 687
12430.53 678
12431.58 691
12432.64 698
12433.69 685
12434.74 686
12435.80 694
12436.85 729
12437.90 690
12438.96 718
12440.01 676
12441.06 643
12442.12 660
12443.17 700
12444.22 745
12445.28 715
12446.33 716
12447.38 659
12448.44 700
12449.49 711
12450.54 744
12451.60 772
12452.65 705
12453.71 802
12454.76 779
12455.81 679
12456.87 683
12457.92 752
12458.98 795
12460.03 728
12461.08 729
12462.14 778
12463.19 727
12464.25 726
12465.30 742
12466.35 762
12467.41 700
12468.46 779
12469.52 730
12470.57 771
12471.63 730
12472.68 756
12473.74 802
12474.79 777
12475.85 846
12476.90 836
12477.96 838
12479.01 884
12480.07 915
12481.12 864
12482.18 966
12483.23 940
12484.29 947
12485.34 964
12486.40 1002
12487.45 1034
12488.51 1118
12489.56 1150
12490.62 1227
12491.67 1335
12492.73 1435
12493.78 1622
12494.84 1599
12495.90 1786
12496.95 1689
12498.01 1741
12499.06 1792
12500.12 1794
12501.17 1709
12502.23 1669
12503.29 1608
12504.34 1418
12505.40 1335
12506.45 1311
12507.51 1176
12508.57 1145
12509.62 1044
12510.68 983
12511.73 936
12512.79 925
12513.85 984
12514.90 920
12515.96 936
12517.02 854
12518.07 883
12519.13 865
12520.19 901
12521.24 847
12522.30 875
12523.36 874
12524.41 838
12525.47 901
12526.53 913
12527.58 845
12528.64 891
12529.70 896
12530.76 809
12531.81 798
12532.87 856
12533.93 881
12534.98 857
12536.04 824
12537.10 794
12538.16 836
12539.21 828
12540.27 792
12541.33 819
12542.39 779
12543.44 884
12544.50 863
12545.56 749
12546.62 815
12547.68 789
12548.73 758
12549.79 815
12550.85 813
12551.91 839
12552.96 863
12554.02 828
12555.08 843
12556.14 822
12557.20 792
12558.26 809
12559.31 828
12560.37 806
12561.43 814
12562.49 878
12563.55 819
12564.61 889
12565.66 912
12566.72 901
12567.78 981
12568.84 917
12569.90 961
12570.96 962
12572.02 1022
12573.08 1071
12574.13 1145
12575.19 1171
12576.25 1314
12577.31 1250
12578.37 1223
12579.43 1199
12580.49 1206
12581.55 1176
12582.61 1141
12583.67 1111
12584.73 1015
12585.79 1052
12586.85 1071
12587.91 1064
12588.96 939
12590.02 961
12591.08 990
12592.14 968
12593.20 930
12594.26 942
12595.32 983
12596.38 974
12597.44 950
12598.50 883
12599.56 946
12600.62 965
12601.68 919
12602.74 888
12603.80 858
12604.86 894
12605.92 897
12606.98 873
12608.04 893
12609.10 881
12610.17 861
12611.23 797
12612.29 802
12613.35 872
12614.41 863
12615.47 815
12616.53 785
12617.59 766
12618.65 809
12619.71 784
12620.77 810
12621.83 832
12622.89 818
12623.95 872
12625.02 849
12626.08 804
12627.14 793
12628.20 791
12629.26 743
12630.32 781
12631.38 807
12632.44 759
12633.51 796
12634.57 760
12635.63 796
12636.69 785
12637.75 770
12638.81 825
12639.88 843
12640.94 786
12642.00 752
12643.06 786
12644.12 814
12645.18 827
12646.25 830
12647.31 816
12648.37 801
12649.43 862
12650.50 857
12651.56 862
12652.62 830
12653.68 899
12654.74 908
12655.81 904
12656.87 901
12657.93 984
12658.99 918
12660.06 916
12661.12 995
12662.18 1000
12663.24 941
12664.31 879
12665.37 908
12666.43 926
12667.50 864
12668.56 896
12669.62 874
12670.68 866
12671.75 943
12672.81 857
12673.87 842
12674.94 887
12676.00 851
12677.06 850
12678.13 832
12679.19 883
12680.25 819
12681.32 769
12682.38 771
12683.44 764
12684.51 790
12685.57 785
12686.63 794
12687.70 800
12688.76 795
12689.83 857
12690.89 846
12691.95 795
12693.02 803
12694.08 773
12695.15 775
12696.21 776
12697.27 751
12698.34 809
12699.40 746
12700.47 663
12701.53 738
12702.60 799
12703.66 757
12704.72 747
12705.79 760
12706.85 681
12707.92 698
12708.98 718
12710.05 674
12711.11 667
12712.18 693
12713.24 721
12714.31 713
12715.37 715
12716.44 706
12717.50 718
12718.57 720
12719.63 710
12720.70 602
12721.76 653
12722.83 686
12723.89 667
12724.96 702
12726.02 725
12727.09 697
12728.15 683
12729.22 652
12730.28 671
12731.35 673
12732.41 696
12733.48 666
12734.55 643
12735.61 620
12736.68 606
12737.74 620
12738.81 661
12739.88 699
12740.94 677
12742.01 629
12743.07 638
12744.14 662
12745.21 649
12746.27 664
12747.34 599
12748.40 651
12749.47 616
12750.54 646
12751.60 638
12752.67 648
12753.74 666
12754.80 650
12755.87 627
12756.94 633
12758.00 606
12759.07 610
12760.14 632
12761.20 648
12762.27 608
12763.34 666
12764.40 603
12765.47 653
12766.54 676
12767.60 587
12768.67 627
12769.74 641
12770.81 598
12771.87 571
12772.94 619
12774.01 608
12775.08 625
12776.14 580
12777.21 613
12778.28 598
12779.35 625
12780.41 631
12781.48 627
12782.55 597
12783.62 614
12784.68 602
12785.75 681
12786.82 599
12787.89 613
12788.96 608
12790.02 629
12791.09 591
12792.16 602
12793.23 564
12794.30 589
12795.36 591
12796.43 614
12797.50 608
12798.57 618
12799.64 660
12800.71 616
12801.77 625
12802.84 656
12803.91 647
12804.98 601
12806.05 620
12807.12 631
12808.19 621
12809.25 589
12810.32 540
12811.39 569
12812.46 613
12813.53 565
12814.60 612
12815.67 641
12816.74 616
12817.81 606
12818.88 642
12819.95 627
12821.01 650
12822.08 656
12823.15 618
12824.22 609
12825.29 601
12826.36 632
12827.43 631
12828.50 638
12829.57 631
12830.64 588
12831.71 577
12832.78 642
12833.85 648
12834.92 634
12835.99 619
12837.06 609
12838.13 632
12839.20 631
12840.27 544
12841.34 568
12842.41 591
12843.48 564
12844.55 602
12845.62 551
12846.69 545
12847.76 542
12848.83 563
12849.90 553
12850.97 540
12852.04 560
12853.11 528
12854.19 532
12855.26 538
12856.33 558
12857.40 580
12858.47 543
12859.54 557
12860.61 536
12861.68 527
12862.75 539
12863.82 557
12864.89 568
12865.97 504
12867.04 548
12868.11 540
12869.18 558
12870.25 531
12871.32 570
12872.39 568
12873.47 580
12874.54 544
12875.61 575
12876.68 526
12877.75 526
12878.82 494
12879.90 511
12880.97 540
12882.04 502
12883.11 543
12884.18 541
12885.25 542
12886.33 542
12887.40 551
12888.47 538
12889.54 572
12890.62 576
12891.69 604
12892.76 535
12893.83 521
12894.90 495
12895.98 546
12897.05 532
12898.12 536
12899.19 531
12900.27 509
12901.34 527
12902.41 551
12903.49 542
12904.56 512
12905.63 535
12906.70 563
12907.78 577
12908.85 536
12909.92 531
12911.00 551
12912.07 579
12913.14 549
12914.22 518
12915.29 542
12916.36 541
12917.44 501
12918.51 551
12919.58 590
12920.66 499
12921.73 553
12922.80 564
12923.88 535
12924.95 529
12926.02 561
12927.10 568
12928.17 521
12929.24 551
12930.32 555
12931.39 528
12932.47 547
12933.54 564
12934.61 553
12935.69 553
12936.76 582
12937.84 538
12938.91 562
12939.99 584
12941.06 555
12942.13 569
12943.21 554
12944.28 558
12945.36 538
12946.43 529
12947.51 542
12948.58 570
12949.66 537
12950.73 495
12951.81 546
12952.88 605
12953.95 550
12955.03 519
12956.10 579
12957.18 587
12958.25 552
12959.33 572
12960.40 550
12961.48 507
12962.56 545
12963.63 544
12964.71 532
12965.78 593
12966.86 565
12967.93 594
12969.01 595
12970.08 570
12971.16 596
12972.23 577
12973.31 588
12974.39 608
12975.46 598
12976.54 584
12977.61 605
12978.69 598
12979.76 573
12980.84 594
12981.92 594
12982.99 581
12984.07 599
12985.14 570
12986.22 617
12987.30 610
12988.37 564
12989.45 543
12990.53 574
12991.60 609
12992.68 565
12993.76 563
12994.83 559
12995.91 574
12996.99 568
12998.06 548
12999.14 563
13000.22 594
13001.29 582
13002.37 588
13003.45 559
13004.52 635
13005.60 593
13006.68 588
13007.75 625
13008.83 543
13009.91 575
13010.99 572
13012.06 575
13013.14 645
13014.22 602
13015.30 619
13016.37 620
13017.45 588
13018.53 576
13019.61 578
13020.68 618
13021.76 602
13022.84 614
13023.92 637
13024.99 583
13026.07 603
13027.15 578
13028.23 596
13029.31 599
13030.38 633
13031.46 600
13032.54 623
13033.62 584
13034.70 530
13035.77 594
13036.85 603
13037.93 601
13039.01 597
13040.09 564
13041.17 566
13042.24 585
13043.32 579
13044.40 609
13045.48 601
13046.56 555
13047.64 564
13048.72 601
13049.80 575
13050.87 574
13051.95 621
13053.03 577
13054.11 514
13055.19 505
13056.27 569
13057.35 607
13058.43 573
13059.51 575
13060.59 538
13061.67 541
13062.74 541
13063.82 576
13064.90 558
13065.98 539
13067.06 521
13068.14 564
13069.22 588
13070.30 588
13071.38 545
13072.46 524
13073.54 550
13074.62 578
13075.70 569
13076.78 567
13077.86 531
13078.94 540
13080.02 580
13081.10 570
13082.18 520
13083.26 505
13084.34 507
13085.42 498
13086.50 532
13087.58 494
13088.66 508
13089.74 487
13090.82 541
13091.90 523
13092.99 542
13094.07 550
13095.15 508
13096.23 504
13097.31 536
13098.39 528
13099.47 570
13100.55 519
13101.63 523
13102.71 501
13103.79 520
13104.88 535
13105.96 552
13107.04 510
13108.12 558
13109.20 522
13110.28 526
13111.36 500
13112.44 492
13113.53 536
13114.61 481
13115.69 500
13116.77 491
13117.85 489
13118.93 519
13120.02 474
13121.10 537
13122.18 524
13123.26 535
13124.34 546
13125.42 540
13126.51 494
13127.59 487
13128.67 488
13129.75 476
13130.84 574
13131.92 533
13133.00 497
13134.08 520
13135.16 493
13136.25 537
13137.33 484
13138.41 549
13139.49 520
13140.58 558
13141.66 467
13142.74 494
13143.82 509
13144.91 535
13145.99 499
13147.07 470
13148.16 512
13149.24 509
13150.32 547
13151.41 496
13152.49 519
13153.57 492
13154.65 498
13155.74 498
13156.82 483
13157.90 461
13158.99 478
13160.07 501
13161.15 545
13162.24 489
13163.32 463
13164.40 474
13165.49 518
13166.57 578
13167.66 499
13168.74 525
13169.82 522
13170.91 540
13171.99 508
13173.08 496
13174.16 532
13175.24 496
13176.33 513
13177.41 540
13178.50 543
13179.58 502
13180.66 513
13181.75 491
13182.83 487
13183.92 531
13185.00 540
13186.09 517
13187.17 512
13188.25 525
13189.34 503
13190.42 461
13191.51 521
13192.59 491
13193.68 496
13194.76 502
13195.85 534
13196.93 507
13198.02 508
13199.10 534
13200.19 503
13201.27 531
13202.36 500
13203.44 556
13204.53 451
13205.61 463
13206.70 504
13207.78 529
13208.87 539
13209.96 576
13211.04 515
13212.13 500
13213.21 521
13214.30 492
13215.38 476
13216.47 454
13217.55 487
13218.64 486
13219.73 486
13220.81 495
13221.90 423
13222.98 496
13224.07 480
13225.16 470
13226.24 456
13227.33 514
13228.41 513
13229.50 506
13230.59 472
13231.67 519
13232.76 486
13233.85 477
13234.93 496
13236.02 527
13237.11 525
13238.19 497
13239.28 513
13240.37 527
13241.45 509
13242.54 502
13243.63 490
13244.71 537
13245.80 485
13246.89 460
13247.97 476
13249.06 489
13250.15 460
13251.24 454
13252.32 468
13253.41 507
13254.50 557
13255.58 560
13256.67 533
13257.76 526
13258.85 533
13259.93 525
13261.02 527
13262.11 534
13263.20 524
13264.28 513
13265.37 533
13266.46 511
13267.55 474
13268.64 509
13269.72 557
13270.81 535
13271.90 476
13272.99 515
13274.08 479
13275.16 478
13276.25 509
13277.34 497
13278.43 504
13279.52 497
13280.61 538
13281.69 526
13282.78 554
13283.87 533
13284.96 525
13286.05 509
13287.14 545
13288.23 523
13289.31 568
13290.40 526
13291.49 543
13292.58 505
13293.67 498
13294.76 501
13295.85 538
13296.94 525
13298.03 494
13299.11 535
13300.20 513
13301.29 563
13302.38 571
13303.47 551
13304.56 555
13305.65 585
13306.74 554
13307.83 533
13308.92 566
13310.01 593
13311.10 564
13312.19 584
13313.28 529
13314.37 568
13315.46 595
13316.55 571
13317.64 543
13318.73 528
13319.82 525
13320.91 539
13322.00 561
13323.09 568
13324.18 513
13325.27 555
13326.36 542
13327.45 526
13328.54 546
13329.63 579
13330.72 593
13331.81 536
13332.90 549
13333.99 545
13335.08 571
13336.17 656
13337.26 607
13338.35 594
13339.44 595
13340.53 568
13341.62 580
13342.72 582
13343.81 533
13344.90 491
13345.99 539
13347.08 556
13348.17 502
13349.26 531
13350.35 563
13351.44 555
13352.54 531
13353.63 564
13354.72 636
13355.81 666
13356.90 595
13357.99 588
13359.08 611
13360.18 586
13361.27 592
13362.36 570
13363.45 541
13364.54 567
13365.63 598
13366.73 647
13367.82 613
13368.91 594
13370.00 627
13371.09 642
13372.19 600
13373.28 657
13374.37 651
13375.46 666
13376.56 628
13377.65 575
13378.74 604
13379.83 532
13380.93 547
13382.02 549
13383.11 553
13384.20 517
13385.30 518
13386.39 580
13387.48 615
13388.57 551
13389.67 497
13390.76 552
13391.85 547
13392.95 594
13394.04 573
13395.13 564
13396.22 604
13397.32 532
13398.41 527
13399.50 555
13400.60 598
13401.69 601
13402.78 543
13403.88 505
13404.97 522
13406.06 526
13407.16 477
13408.25 557
13409.35 529
13410.44 535
13411.53 558
13412.63 560
13413.72 538
13414.81 522
13415.91 549
13417.00 523
13418.10 511
13419.19 523
13420.28 520
13421.38 584
13422.47 487
13423.57 498
13424.66 565
13425.76 569
13426.85 573
13427.94 522
13429.04 618
13430.13 587
13431.23 533
13432.32 556
13433.42 595
13434.51 601
13435.61 585
13436.70 542
13437.80 549
13438.89 566
13439.99 629
13441.08 623
13442.18 597
13443.27 554
13444.37 576
13445.46 574
13446.56 592
13447.65 591
13448.75 568
13449.84 548
13450.94 582
13452.03 557
13453.13 544
13454.22 605
13455.32 590
13456.41 618
13457.51 586
13458.61 627
13459.70 609
13460.80 576
13461.89 585
13462.99 625
13464.08 631
13465.18 657
13466.28 630
13467.37 609
13468.47 603
13469.56 621
13470.66 627
13471.76 598
13472.85 643
13473.95 644
13475.05 632
13476.14 612
13477.24 600
13478.33 647
13479.43 596
13480.53 619
13481.62 621
13482.72 602
13483.82 592
13484.91 607
13486.01 608
13487.11 641
13488.20 667
13489.30 628
13490.40 608
13491.50 654
13492.59 690
13493.69 696
13494.79 677
13495.88 678
13496.98 677
13498.08 671
13499.18 733
13500.27 689
13501.37 689
13502.47 642
13503.57 664
13504.66 672
13505.76 679
13506.86 702
13507.96 711
13509.05 753
13510.15 718
13511.25 662
13512.35 720
13513.44 670
13514.54 663
13515.64 637
13516.74 657
13517.84 635
13518.93 600
13520.03 605
13521.13 573
13522.23 571
13523.33 587
13524.43 560
13525.52 565
13526.62 597
13527.72 559
13528.82 534
13529.92 570
13531.02 554
13532.12 568
13533.21 549
13534.31 553
13535.41 559
13536.51 546
13537.61 513
13538.71 567
13539.81 555
13540.91 607
13542.01 606
13543.10 573
13544.20 603
13545.30 597
13546.40 554
13547.50 499
13548.60 524
13549.70 511
13550.80 548
13551.90 535
13553.00 559
13554.10 551
13555.20 551
13556.30 517
13557.40 577
13558.50 507
13559.60 495
13560.70 527
13561.80 521
13562.90 561
13564.00 558
13565.10 498
13566.20 491
13567.30 525
13568.40 537
13569.50 495
13570.60 509
13571.70 555
13572.80 520
13573.90 512
13575.00 474
13576.10 522
13577.20 502
13578.30 505
13579.40 591
13580.50 574
13581.60 541
13582.70 574
13583.80 548
13584.90 525
13586.00 502
13587.10 571
13588.21 561
13589.31 556
13590.41 542
13591.51 515
13592.61 538
13593.71 522
13594.81 570
13595.91 505
13597.01 540
13598.12 523
13599.22 541
13600.32 536
13601.42 582
13602.52 516
13603.62 511
13604.72 590
13605.83 541
13606.93 543
13608.03 559
13609.13 576
13610.23 541
13611.34 544
13612.44 573
13613.54 528
13614.64 544
13615.74 585
13616.85 519
13617.95 555
13619.05 557
13620.15 555
13621.25 552
13622.36 533
13623.46 558
13624.56 563
13625.66 561
13626.77 543
13627.87 549
13628.97 544
13630.07 548
13631.18 483
13632.28 489
13633.38 521
13634.48 492
13635.59 548
13636.69 586
13637.79 562
13638.90 548
13640.00 497
13641.10 546
13642.21 568
13643.31 484
13644.41 543
13645.52 489
13646.62 510
13647.72 526
13648.83 493
13649.93 508
13651.03 508
13652.14 494
13653.24 542
13654.34 523
13655.45 577
13656.55 465
13657.65 485
13658.76 515
13659.86 471
13660.97 519
13662.07 556
13663.17 584
13664.28 537
13665.38 593
13666.49 583
13667.59 553
13668.69 507
13669.80 467
13670.90 538
13672.01 552
13673.11 533
13674.22 505
13675.32 527
13676.42 516
13677.53 520
13678.63 502
13679.74 521
13680.84 496
13681.95 555
13683.05 501
13684.16 549
13685.26 526
13686.37 512
13687.47 523
13688.58 521
13689.68 507
13690.79 596
13691.89 525
13693.00 533
13694.10 574
13695.21 533
13696.31 510
13697.42 480
13698.52 523
13699.63 519
13700.73 563
13701.84 569
13702.95 535
13704.05 544
13705.16 532
13706.26 534
13707.37 535
13708.47 575
13709.58 573
13710.69 566
13711.79 527
13712.90 527
13714.00 515
13715.11 563
13716.22 572
13717.32 533
13718.43 519
13719.53 537
13720.64 583
13721.75 557
13722.85 582
13723.96 584
13725.07 587
13726.17 580
13727.28 585
13728.39 629
13729.49 584
13730.60 568
13731.71 600
13732.81 659
13733.92 600
13735.03 653
13736.13 623
13737.24 653
13738.35 626
13739.46 609
13740.56 592
13741.67 646
13742.78 643
13743.88 601
13744.99 649
13746.10 589
13747.21 654
13748.31 619
13749.42 671
13750.53 664
13751.64 671
13752.74 672
13753.85 670
13754.96 632
13756.07 653
13757.17 664
13758.28 639
13759.39 735
13760.50 688
13761.61 726
13762.71 731
13763.82 789
13764.93 809
13766.04 777
13767.15 779
13768.25 782
13769.36 856
13770.47 868
13771.58 864
13772.69 852
13773.80 906
13774.90 895
13776.01 921
13777.12 926
13778.23 925
13779.34 904
13780.45 869
13781.56 808
13782.67 831
13783.77 823
13784.88 881
13785.99 794
13787.10 724
13788.21 692
13789.32 694
13790.43 701
13791.54 682
13792.65 610
13793.76 630
13794.86 633
13795.97 674
13797.08 688
13798.19 675
13799.30 695
13800.41 657
13801.52 661
13802.63 624
13803.74 648
13804.85 649
13805.96 678
13807.07 673
13808.18 636
13809.29 632
13810.40 660
13811.51 648
13812.62 632
13813.73 646
13814.84 611
13815.95 641
13817.06 650
13818.17 605
13819.28 627
13820.39 620
13821.50 626
13822.61 630
13823.72 616
13824.83 646
13825.94 628
13827.05 653
13828.16 634
13829.27 586
13830.39 641
13831.50 631
13832.61 641
13833.72 660
13834.83 604
13835.94 597
13837.05 590
13838.16 641
13839.27 664
13840.38 620
13841.50 608
13842.61 651
13843.72 614
13844.83 660
13845.94 583
13847.05 581
13848.16 666
13849.27 670
13850.39 586
13851.50 647
13852.61 669
13853.72 652
13854.83 674
13855.94 659
13857.06 662
13858.17 686
13859.28 681
13860.39 606
13861.50 668
13862.62 691
13863.73 678
13864.84 731
13865.95 714
13867.06 679
13868.18 687
13869.29 680
13870.40 747
13871.51 698
13872.63 692
13873.74 734
13874.85 736
13875.96 717
13877.08 659
13878.19 645
13879.30 678
13880.41 646
13881.53 616
13882.64 659
13883.75 683
13884.87 685
13885.98 676
13887.09 650
13888.20 669
13889.32 732
13890.43 720
13891.54 732
13892.66 697
13893.77 717
13894.88 697
13896.00 696
13897.11 775
13898.22 715
13899.34 752
13900.45 729
13901.56 725
13902.68 686
13903.79 650
13904.91 684
13906.02 693
13907.13 682
13908.25 663
13909.36 639
13910.48 628
13911.59 671
13912.70 654
13913.82 644
13914.93 611
13916.05 625
13917.16 581
13918.27 641
13919.39 616
13920.50 572
13921.62 547
13922.73 614
13923.85 669
13924.96 643
13926.08 622
13927.19 637
13928.30 549
13929.42 574
13930.53 590
13931.65 633
13932.76 564
13933.88 618
13934.99 644
13936.11 582
13937.22 593
13938.34 596
13939.45 609
13940.57 606
13941.68 566
13942.80 590
13943.91 582
13945.03 531
13946.15 579
13947.26 588
13948.38 641
13949.49 597
13950.61 627
13951.72 607
13952.84 583
13953.95 544
13955.07 592
13956.19 572
13957.30 574
13958.42 593
13959.53 544
13960.65 601
13961.77 604
13962.88 554
13964.00 594
13965.11 587
13966.23 602
13967.35 581
13968.46 621
13969.58 571
13970.69 574
13971.81 576
13972.93 575
13974.04 564
13975.16 563
13976.28 653
13977.39 571
13978.51 576
13979.63 615
13980.74 566
13981.86 613
13982.98 639
13984.09 588
13985.21 566
13986.33 555
13987.45 610
13988.56 582
13989.68 576
13990.80 618
13991.91 631
13993.03 611
13994.15 638
13995.27 624
13996.38 636
13997.50 629
13998.62 615
13999.74 608
14000.85 565
14001.97 632
14003.09 665
14004.21 617
14005.32 606
14006.44 640
14007.56 621
14008.68 623
14009.80 716
14010.91 643
14012.03 648
14013.15 675
14014.27 663
14015.39 657
14016.50 656
14017.62 640
14018.74 655
14019.86 714
14020.98 701
14022.10 630
14023.21 652
14024.33 720
14025.45 678
14026.57 642
14027.69 611
14028.81 627
14029.93 671
14031.04 679
14032.16 694
14033.28 625
14034.40 634
14035.52 683
14036.64 650
14037.76 624
14038.88 656
14040.00 614
14041.12 622
14042.23 651
14043.35 575
14044.47 652
14045.59 650
14046.71 588
14047.83 582
14048.95 573
14050.07 652
14051.19 634
14052.31 657
14053.43 613
14054.55 598
14055.67 589
14056.79 621
14057.91 565
14059.03 591
14060.15 581
14061.27 628
14062.39 600
14063.51 616
14064.63 611
14065.75 603
14066.87 632
14067.99 606
14069.11 646
14070.23 654
14071.35 762
14072.47 674
14073.59 660
14074.71 608
14075.83 616
14076.95 661
14078.07 700
14079.19 672
14080.31 656
14081.44 643
14082.56 694
14083.68 723
14084.80 657
14085.92 674
14087.04 694
14088.16 703
14089.28 695
14090.40 714
14091.52 756
14092.65 762
14093.77 756
14094.89 723
14096.01 686
14097.13 711
14098.25 756
14099.37 757
14100.50 738
14101.62 715
14102.74 770
14103.86 747
14104.98 755
14106.10 690
14107.23 705
14108.35 744
14109.47 696
14110.59 722
14111.71 653
14112.84 669
14113.96 654
14115.08 588
14116.20 642
14117.32 598
14118.45 592
14119.57 629
14120.69 600
14121.81 607
14122.94 588
14124.06 568
14125.18 552
14126.30 569
14127.43 573
14128.55 575
14129.67 567
14130.79 595
14131.92 586
14133.04 534
14134.16 582
14135.29 636
14136.41 617
14137.53 600
14138.66 588
14139.78 608
14140.90 580
14142.02 557
14143.15 616
14144.27 590
14145.39 587
14146.52 556
14147.64 581
14148.76 590
14149.89 567
14151.01 597
14152.14 612
14153.26 590
14154.38 588
14155.51 586
14156.63 591
14157.75 540
14158.88 568
14160.00 567
14161.13 568
14162.25 602
14163.37 610
14164.50 587
14165.62 536
14166.75 514
14167.87 546
14168.99 568
14170.12 588
14171.24 599
14172.37 596
14173.49 561
14174.62 571
14175.74 576
14176.87 591
14177.99 543
14179.12 532
14180.24 597
14181.36 552
14182.49 551
14183.61 522
14184.74 540
14185.86 552
14186.99 596
14188.11 548
14189.24 564
14190.36 560
14191.49 536
14192.62 547
14193.74 511
14194.87 504
14195.99 534
14197.12 514
14198.24 542
14199.37 539
14200.49 505
14201.62 527
14202.74 541
14203.87 530
14205.00 480
14206.12 507
14207.25 497
14208.37 513
14209.50 516
14210.62 491
14211.75 505
14212.88 542
14214.00 541
14215.13 491
14216.26 506
14217.38 447
14218.51 531
14219.63 512
14220.76 478
14221.89 475
14223.01 505
14224.14 475
14225.27 478
14226.39 528
14227.52 525
14228.65 479
14229.77 497
14230.90 483
14232.03 468
14233.15 484
14234.28 444
14235.41 475
14236.53 456
14237.66 522
14238.79 457
14239.91 462
14241.04 488
14242.17 476
14243.30 493
14244.42 471
14245.55 466
14246.68 476
14247.81 467
14248.93 461
14250.06 423
14251.19 416
14252.32 469
14253.44 477
14254.57 452
14255.70 483
14256.83 445
14257.95 428
14259.08 477
14260.21 494
14261.34 501
14262.47 461
14263.59 451
14264.72 474
14265.85 495
14266.98 481
14268.11 460
14269.23 481
14270.36 480
14271.49 463
14272.62 451
14273.75 403
14274.88 488
14276.01 411
14277.13 422
14278.26 415
14279.39 437
14280.52 478
14281.65 466
14282.78 432
14283.91 440
14285.04 493
14286.16 456
14287.29 419
14288.42 452
14289.55 442
14290.68 457
14291.81 479
14292.94 451
14294.07 438
14295.20 423
14296.33 416
14297.46 449
14298.59 435
14299.71 437
14300.84 445
14301.97 432
14303.10 387
14304.23 400
14305.36 396
14306.49 444
14307.62 398
14308.75 430
14309.88 461
14311.01 438
14312.14 423
14313.27 439
14314.40 434
14315.53 420
14316.66 397
14317.79 373
14318.92 406
14320.05 442
14321.18 423
14322.31 405
14323.44 399
14324.57 429
14325.70 476
14326.84 449
14327.97 406
14329.10 429
14330.23 450
14331.36 450
14332.49 456
14333.62 418
14334.75 451
14335.88 429
14337.01 451
14338.14 415
14339.27 379
14340.41 416
14341.54 446
14342.67 424
14343.80 425
14344.93 419
14346.06 413
14347.19 401
14348.32 370
14349.46 429
14350.59 379
14351.72 414
14352.85 419
14353.98 429
14355.11 399
14356.25 397
14357.38 421
14358.51 464
14359.64 404
14360.77 401
14361.90 390
14363.04 369
14364.17 364
14365.30 395
14366.43 443
14367.56 429
14368.70 423
14369.83 386
14370.96 368
14372.09 400
14373.23 384
14374.36 407
14375.49 410
14376.62 367
14377.76 405
14378.89 354
14380.02 365
14381.15 411
14382.29 400
14383.42 403
14384.55 403
14385.69 396
14386.82 377
14387.95 366
14389.08 395
14390.22 364
14391.35 403
14392.48 353
14393.62 371
14394.75 365
14395.88 363
14397.02 359
14398.15 392
14399.28 412
14400.42 401
14401.55 423
14402.68 420
14403.82 365
14404.95 379
14406.08 415
14407.22 410
14408.35 382
14409.49 394
14410.62 386
14411.75 409
14412.89 386
14414.02 375
14415.16 356
14416.29 381
14417.42 388
14418.56 421
14419.69 386
14420.83 380
14421.96 375
14423.10 422
14424.23 389
14425.36 396
14426.50 399
14427.63 415
14428.77 393
14429.90 419
14431.04 406
14432.17 367
14433.31 363
14434.44 378
14435.58 398
14436.71 385
14437.85 374
14438.98 405
14440.12 443
14441.25 426
14442.39 397
14443.52 401
14444.66 439
14445.79 394
14446.93 379
14448.06 377
14449.20 369
14450.33 378
14451.47 403
14452.60 424
14453.74 386
14454.87 435
14456.01 412
14457.15 419
14458.28 412
14459.42 415
14460.55 425
14461.69 399
14462.83 413
14463.96 342
14465.10 410
14466.23 381
14467.37 415
14468.51 395
14469.64 389
14470.78 393
14471.91 362
14473.05 396
14474.19 403
14475.32 401
14476.46 391
14477.60 392
14478.73 391
14479.87 392
14481.01 440
14482.14 439
14483.28 399
14484.42 412
14485.55 398
14486.69 351
14487.83 366
14488.96 377
14490.10 358
14491.24 362
14492.37 422
14493.51 385
14494.65 400
14495.79 401
14496.92 424
14498.06 428
14499.20 397
14500.34 380
14501.47 363
14502.61 383
14503.75 419
14504.89 391
14506.02 353
14507.16 379
14508.30 382
14509.44 382
14510.57 367
14511.71 355
14512.85 367
14513.99 373
14515.13 350
14516.26 367
14517.40 411
14518.54 376
14519.68 387
14520.82 360
14521.95 382
14523.09 365
14524.23 335
14525.37 369
14526.51 381
14527.65 380
14528.78 351
14529.92 370
14531.06 364
14532.20 371
14533.34 361
14534.48 382
14535.62 375
14536.76 387
14537.89 380
14539.03 379
14540.17 366
14541.31 365
14542.45 404
14543.59 401
14544.73 402
14545.87 366
14547.01 350
14548.15 420
14549.29 398
14550.42 396
14551.56 355
14552.70 389
14553.84 416
14554.98 431
14556.12 431
14557.26 386
14558.40 397
14559.54 402
14560.68 394
14561.82 405
14562.96 393
14564.10 386
14565.24 406
14566.38 441
14567.52 383
14568.66 432
14569.80 398
14570.94 363
14572.08 349
14573.22 373
14574.36 388
14575.50 378
14576.64 427
14577.78 421
14578.92 417
14580.06 440
14581.20 433
14582.35 388
14583.49 378
14584.63 379
14585.77 418
14586.91 410
14588.05 431
14589.19 391
14590.33 381
14591.47 404
14592.61 407
14593.75 384
14594.89 381
14596.04 356
14597.18 391
14598.32 430
14599.46 386
14600.60 410
14601.74 436
14602.88 453
14604.03 413
14605.17 389
14606.31 392
14607.45 388
14608.59 407
14609.73 479
14610.87 435
14612.02 398
14613.16 424
14614.30 426
14615.44 440
14616.58 380
14617.73 394
14618.87 411
14620.01 364
14621.15 394
14622.29 417
14623.44 492
14624.58 453
14625.72 431
14626.86 454
14628.01 470
14629.15 418
14630.29 443
14631.43 458
14632.58 455
14633.72 458
14634.86 482
14636.00 502
14637.15 483
14638.29 440
14639.43 488
14640.58 474
14641.72 522
14642.86 496
14644.00 433
14645.15 441
14646.29 471
14647.43 468
14648.58 435
14649.72 443
14650.86 433
14652.01 405
14653.15 470
14654.29 452
14655.44 444
14656.58 447
14657.72 426
14658.87 444
14660.01 475
14661.16 451
14662.30 429
14663.44 415
14664.59 438
14665.73 422
14666.87 419
14668.02 458
14669.16 452
14670.31 445
14671.45 397
14672.59 442
14673.74 450
14674.88 426
14676.03 415
14677.17 414
14678.32 399
14679.46 444
14680.60 424
14681.75 453
14682.89 440
14684.04 448
14685.18 457
14686.33 449
14687.47 443
14688.62 455
14689.76 422
14690.91 448
14692.05 454
14693.20 396
14694.34 417
14695.49 397
14696.63 399
14697.78 413
14698.92 429
14700.07 439
14701.21 463
14702.36 456
14703.50 444
14704.65 452
14705.79 427
14706.94 421
14708.09 404
14709.23 432
14710.38 417
14711.52 480
14712.67 432
14713.81 419
14714.96 475
14716.11 421
14717.25 463
14718.40 482
14719.54 449
14720.69 481
14721.84 467
14722.98 491
14724.13 461
14725.27 423
14726.42 466
14727.57 471
14728.71 443
14729.86 438
14731.01 420
14732.15 418
14733.30 462
14734.45 494
14735.59 463
14736.74 480
14737.88 448
14739.03 442
14740.18 452
14741.33 453
14742.47 448
14743.62 464
14744.77 480
14745.91 495
14747.06 498
14748.21 484
14749.35 483
14750.50 489
14751.65 506
14752.80 508
14753.94 478
14755.09 487
14756.24 521
14757.39 522
14758.53 547
14759.68 530
14760.83 521
14761.98 521
14763.12 528
14764.27 540
14765.42 558
14766.57 583
14767.71 542
14768.86 535
14770.01 538
14771.16 588
14772.31 571
14773.45 582
14774.60 580
14775.75 629
14776.90 638
14778.05 645
14779.20 649
14780.34 633
14781.49 620
14782.64 651
14783.79 641
14784.94 657
14786.09 681
14787.24 672
14788.38 674
14789.53 688
14790.68 675
14791.83 703
14792.98 698
14794.13 739
14795.28 781
14796.43 752
14797.57 771
14798.72 801
14799.87 805
14801.02 791
14802.17 837
14803.32 808
14804.47 792
14805.62 817
14806.77 836
14807.92 801
14809.07 773
14810.22 796
14811.37 791
14812.52 744
14813.67 821
14814.82 790
14815.97 752
14817.12 774
14818.26 741
14819.41 746
14820.56 780
14821.71 729
14822.86 707
14824.01 694
14825.16 675
14826.31 623
14827.47 656
14828.62 602
14829.77 618
14830.92 592
14832.07 599
14833.22 555
14834.37 560
14835.52 552
14836.67 553
14837.82 570
14838.97 569
14840.12 577
14841.27 601
14842.42 553
14843.57 535
14844.72 544
14845.87 541
14847.03 524
14848.18 484
14849.33 498
14850.48 502
14851.63 472
14852.78 474
14853.93 523
14855.08 476
14856.23 468
14857.39 481
14858.54 467
14859.69 464
14860.84 450
14861.99 480
14863.14 473
14864.29 485
14865.45 485
14866.60 449
14867.75 469
14868.90 473
14870.05 475
14871.21 463
14872.36 445
14873.51 458
14874.66 444
14875.81 455
14876.97 461
14878.12 447
14879.27 440
14880.42 482
14881.57 492
14882.73 450
14883.88 390
14885.03 437
14886.18 424
14887.34 430
14888.49 438
14889.64 423
14890.79 422
14891.95 420
14893.10 454
14894.25 419
14895.41 387
14896.56 440
14897.71 462
14898.86 444
14900.02 428
14901.17 462
14902.32 406
14903.48 424
14904.63 361
14905.78 395
14906.94 427
14908.09 423
14909.24 390
14910.40 417
14911.55 393
14912.70 416
14913.86 427
14915.01 425
14916.16 471
14917.32 431
14918.47 425
14919.63 401
14920.78 413
14921.93 398
14923.09 395
14924.24 413
14925.39 421
14926.55 400
14927.70 408
14928.86 384
14930.01 400
14931.17 398
14932.32 390
14933.47 414
14934.63 413
14935.78 381
14936.94 393
14938.09 376
14939.25 398
14940.40 405
14941.56 431
14942.71 395
14943.86 417
14945.02 418
14946.17 389
14947.33 419
14948.48 418
14949.64 431
14950.79 415
14951.95 379
14953.10 374
14954.26 428
14955.41 419
14956.57 394
14957.72 415
14958.88 389
14960.04 379
14961.19 397
14962.35 380
14963.50 363
14964.66 387
14965.81 357
14966.97 400
14968.12 366
14969.28 350
14970.44 345
14971.59 359
14972.75 354
14973.90 329
14975.06 354
14976.21 335
14977.37 358
14978.53 338
14979.68 421
14980.84 404
14981.99 386
14983.15 352
14984.31 364
14985.46 365
14986.62 398
14987.78 338
14988.93 336
14990.09 349
14991.25 383
14992.40 388
14993.56 349
14994.72 330
14995.87 378
14997.03 343
14998.19 389
14999.34 370
15000.50 328
15001.66 367
15002.81 385
15003.97 392
15005.13 346
15006.29 353
15007.44 373
15008.60 354
15009.76 314
15010.91 335
15012.07 302
15013.23 303
15014.39 319
15015.54 346
15016.70 312
15017.86 317
15019.02 353
15020.17 362
15021.33 358
15022.49 343
15023.65 338
15024.81 310
15025.96 269
15027.12 307
15028.28 320
15029.44 336
15030.59 309
15031.75 330
15032.91 332
15034.07 338
15035.23 369
15036.39 330
15037.54 302
15038.70 311
15039.86 330
15041.02 309
15042.18 332
15043.34 341
15044.50 334
15045.65 363
15046.81 322
15047.97 355
15049.13 366
15050.29 311
15051.45 300
15052.61 337
15053.77 319
15054.92 310
15056.08 327
15057.24 299
15058.40 294
15059.56 301
15060.72 304
15061.88 335
15063.04 310
15064.20 331
15065.36 325
15066.52 274
15067.68 293
15068.84 307
15070.00 338
15071.16 317
15072.32 315
15073.47 318
15074.63 292
15075.79 264
15076.95 293
15078.11 310
15079.27 346
15080.43 281
15081.59 289
15082.75 315
15083.91 297
15085.07 319
15086.23 303
15087.39 280
15088.56 305
15089.72 296
15090.88 300
15092.04 300
15093.20 304
15094.36 266
15095.52 278
15096.68 275
15097.84 281
15099.00 323
15100.16 345
15101.32 275
15102.48 329
15103.64 313
15104.80 299
15105.97 278
15107.13 307
15108.29 303
15109.45 309
15110.61 307
15111.77 312
15112.93 326
15114.09 310
15115.25 298
15116.42 320
15117.58 336
15118.74 329
15119.90 324
15121.06 317
15122.22 317
15123.39 308
15124.55 305
15125.71 316
15126.87 308
15128.03 311
15129.19 319
15130.36 290
15131.52 276
15132.68 263
15133.84 244
15135.00 268
15136.17 278
15137.33 282
15138.49 300
15139.65 326
15140.82 322
15141.98 338
15143.14 331
15144.30 281
15145.46 298
15146.63 295
15147.79 284
15148.95 304
15150.12 292
15151.28 281
15152.44 296
15153.60 285
15154.77 318
15155.93 304
15157.09 296
15158.26 313
15159.42 292
15160.58 260
15161.74 280
15162.91 309
15164.07 311
15165.23 303
15166.40 303
15167.56 369
15168.72 287
15169.89 294
15171.05 282
15172.21 268
15173.38 249
15174.54 302
15175.71 333
15176.87 375
15178.03 336
15179.20 310
15180.36 299
15181.52 315
15182.69 297
15183.85 287
15185.02 289
15186.18 293
15187.34 331
15188.51 308
15189.67 299
15190.84 280
15192.00 325
15193.17 329
15194.33 323
15195.49 297
15196.66 329
15197.82 341
15198.99 348
15200.15 325
15201.32 312
15202.48 304
15203.65 316
15204.81 298
15205.98 302
15207.14 287
15208.31 284
15209.47 282
15210.64 306
15211.80 323
15212.97 318
15214.13 285
15215.30 318
15216.46 334
15217.63 344
15218.79 326
15219.96 346
15221.12 371
15222.29 317
15223.45 323
15224.62 303
15225.78 296
15226.95 345
15228.12 329
15229.28 315
15230.45 352
15231.61 370
15232.78 292
15233.95 307
15235.11 327
15236.28 312
15237.44 362
15238.61 358
15239.78 360
15240.94 298
15242.11 353
15243.27 334
15244.44 335
15245.61 345
15246.77 333
15247.94 321
15249.11 314
15250.27 323
15251.44 319
15252.61 307
15253.77 303
15254.94 346
15256.11 374
15257.27 332
15258.44 332
15259.61 369
15260.77 338
15261.94 309
15263.11 368
15264.27 351
15265.44 330
15266.61 310
15267.78 305
15268.94 307
15270.11 322
15271.28 327
15272.44 308
15273.61 313
15274.78 283
15275.95 327
15277.11 343
15278.28 336
15279.45 339
15280.62 333
15281.79 328
15282.95 302
15284.12 325
15285.29 320
15286.46 329
15287.62 364
15288.79 337
15289.96 340
15291.13 348
15292.30 320
15293.47 320
15294.63 312
15295.80 307
15296.97 318
15298.14 332
15299.31 340
15300.48 368
15301.64 333
15302.81 304
15303.98 322
15305.15 323
15306.32 309
15307.49 340
15308.66 320
15309.82 290
15310.99 324
15312.16 337
15313.33 348
15314.50 327
15315.67 280
15316.84 298
15318.01 286
15319.18 287
15320.35 304
15321.51 340
15322.68 325
15323.85 310
15325.02 318
15326.19 299
15327.36 326
15328.53 353
15329.70 333
15330.87 323
15332.04 314
15333.21 336
15334.38 333
15335.55 357
15336.72 328
15337.89 313
15339.06 326
15340.23 300
15341.40 296
15342.57 336
15343.74 319
15344.91 323
15346.08 309
15347.25 354
15348.42 320
15349.59 335
15350.76 355
15351.93 316
15353.10 291
15354.27 308
15355.44 296
15356.61 324
15357.78 315
15358.95 304
15360.13 310
15361.30 318
15362.47 335
15363.64 325
15364.81 325
15365.98 313
15367.15 298
15368.32 328
15369.49 300
15370.66 319
15371.84 342
15373.01 309
15374.18 322
15375.35 309
15376.52 278
15377.69 301
15378.86 306
15380.03 317
15381.21 305
15382.38 341
15383.55 331
15384.72 313
15385.89 347
15387.06 326
15388.24 309
15389.41 322
15390.58 284
15391.75 312
15392.92 314
15394.10 271
15395.27 293
15396.44 316
15397.61 313
15398.78 317
15399.96 291
15401.13 337
15402.30 322
15403.47 319
15404.65 295
15405.82 297
15406.99 312
15408.16 289
15409.34 300
15410.51 300
15411.68 317
15412.85 312
15414.03 336
15415.20 294
15416.37 299
15417.55 335
15418.72 342
15419.89 288
15421.06 324
15422.24 299
15423.41 297
15424.58 280
15425.76 310
15426.93 331
15428.10 289
15429.28 289
15430.45 290
15431.62 252
15432.80 259
15433.97 291
15435.15 297
15436.32 311
15437.49 305
15438.67 319
15439.84 306
15441.01 305
15442.19 287
15443.36 286
15444.54 265
15445.71 261
15446.88 261
15448.06 314
15449.23 285
15450.41 264
15451.58 310
15452.75 283
15453.93 305
15455.10 250
15456.28 290
15457.45 270
15458.63 257
15459.80 294
15460.98 296
15462.15 310
15463.32 324
15464.50 276
15465.67 267
15466.85 293
15468.02 273
15469.20 291
15470.37 312
15471.55 301
15472.72 276
15473.90 285
15475.07 297
15476.25 337
15477.42 301
15478.60 296
15479.77 256
15480.95 285
15482.13 295
15483.30 311
15484.48 304
15485.65 300
15486.83 296
15488.00 256
15489.18 262
15490.35 278
15491.53 287
15492.71 299
15493.88 333
15495.06 309
15496.23 303
15497.41 329
15498.59 307
15499.76 282
15500.94 264
15502.11 293
15503.29 304
15504.47 279
15505.64 282
15506.82 280
15508.00 286
15509.17 336
15510.35 335
15511.52 303
15512.70 319
15513.88 319
15515.05 288
15516.23 255
15517.41 289
15518.58 310
15519.76 277
15520.94 289
15522.12 324
15523.29 337
15524.47 320
15525.65 267
15526.82 279
15528.00 303
15529.18 283
15530.35 308
15531.53 333
15532.71 326
15533.89 329
15535.06 314
15536.24 319
15537.42 315
15538.60 283
15539.77 304
15540.95 307
15542.13 288
15543.31 318
15544.48 304
15545.66 295
15546.84 291
15548.02 303
15549.20 293
15550.37 297
15551.55 286
15552.73 275
15553.91 330
15555.09 277
15556.26 274
15557.44 292
15558.62 274
15559.80 284
15560.98 273
15562.16 289
15563.34 287
15564.51 291
15565.69 308
15566.87 331
15568.05 315
15569.23 292
15570.41 281
15571.59 297
15572.76 274
15573.94 295
15575.12 316
15576.30 287
15577.48 303
15578.66 291
15579.84 309
15581.02 351
15582.20 332
15583.38 317
15584.56 342
15585.73 339
15586.91 368
15588.09 343
15589.27 278
15590.45 333
15591.63 308
15592.81 313
15593.99 315
15595.17 339
15596.35 312
15597.53 328
15598.71 302
15599.89 327
15601.07 320
15602.25 298
15603.43 296
15604.61 293
15605.79 331
15606.97 338
15608.15 331
15609.33 328
15610.51 340
15611.69 331
15612.87 378
15614.05 319
15615.23 338
15616.41 374
15617.59 346
15618.77 318
15619.95 344
15621.14 327
15622.32 315
15623.50 324
15624.68 386
15625.86 426
15627.04 362
15628.22 338
15629.40 354
15630.58 343
15631.76 331
15632.94 327
15634.13 364
15635.31 374
15636.49 356
15637.67 338
15638.85 359
15640.03 392
15641.21 351
15642.39 343
15643.58 333
15644.76 356
15645.94 393
15647.12 358
15648.30 365
15649.48 398
15650.67 366
15651.85 348
15653.03 349
15654.21 382
15655.39 387
15656.58 368
15657.76 385
15658.94 371
15660.12 368
15661.30 393
15662.49 396
15663.67 361
15664.85 368
15666.03 386
15667.22 404
15668.40 427
15669.58 401
15670.76 366
15671.95 379
15673.13 420
15674.31 356
15675.49 381
15676.68 394
15677.86 415
15679.04 384
15680.23 351
15681.41 328
15682.59 386
15683.77 394
15684.96 363
15686.14 343
15687.32 344
15688.51 380
15689.69 358
15690.87 338
15692.06 319
15693.24 343
15694.42 347
15695.61 398
15696.79 386
15697.97 382
15699.16 364
15700.34 365
15701.53 371
15702.71 366
15703.89 378
15705.08 346
15706.26 377
15707.44 351
15708.63 368
15709.81 403
15711.00 365
15712.18 386
15713.36 388
15714.55 403
15715.73 398
15716.92 399
15718.10 367
15719.29 408
15720.47 421
15721.66 381
15722.84 383
15724.02 386
15725.21 377
15726.39 420
15727.58 372
15728.76 356
15729.95 366
15731.13 422
15732.32 419
15733.50 428
15734.69 437
15735.87 423
15737.06 380
15738.24 371
15739.43 416
15740.61 392
15741.80 392
15742.98 414
15744.17 434
15745.35 410
15746.54 422
15747.72 388
15748.91 384
15750.10 431
15751.28 431
15752.47 417
15753.65 418
15754.84 465
15756.02 386
15757.21 383
15758.40 434
15759.58 427
15760.77 442
15761.95 444
15763.14 380
15764.33 437
15765.51 411
15766.70 380
15767.88 379
15769.07 408
15770.26 433
15771.44 400
15772.63 366
15773.82 442
15775.00 424
15776.19 373
15777.38 391
15778.56 384
15779.75 376
15780.94 412
15782.12 369
15783.31 381
15784.50 375
15785.68 379
15786.87 432
15788.06 405
15789.24 358
15790.43 383
15791.62 383
15792.81 346
15793.99 367
15795.18 359
15796.37 359
15797.55 361
15798.74 365
15799.93 348
15801.12 334
15802.30 376
15803.49 365
15804.68 345
15805.87 346
15807.05 353
15808.24 346
15809.43 375
15810.62 364
15811.81 361
15812.99 320
15814.18 316
15815.37 310
15816.56 314
15817.75 340
15818.93 313
15820.12 356
15821.31 360
15822.50 358
15823.69 330
15824.88 340
15826.06 325
15827.25 369
15828.44 351
15829.63 322
15830.82 322
15832.01 343
15833.20 344
15834.38 333
15835.57 343
15836.76 316
15837.95 332
15839.14 338
15840.33 339
15841.52 322
15842.71 345
15843.90 325
15845.08 339
15846.27 352
15847.46 325
15848.65 325
15849.84 340
15851.03 311
15852.22 321
15853.41 323
15854.60 300
15855.79 309
15856.98 311
15858.17 299
15859.36 304
15860.55 359
15861.74 384
15862.93 330
15864.12 337
15865.31 342
15866.50 358
15867.69 331
15868.88 373
15870.07 326
15871.26 309
15872.45 316
15873.64 335
15874.83 332
15876.02 327
15877.21 328
15878.40 329
15879.59 331
15880.78 289
15881.97 327
15883.16 339
15884.35 320
15885.54 326
15886.73 310
15887.92 328
15889.11 320
15890.30 306
15891.50 334
15892.69 302
15893.88 304
15895.07 339
15896.26 338
15897.45 335
15898.64 329
15899.83 330
15901.02 323
15902.22 319
15903.41 316
15904.60 288
15905.79 298
15906.98 289
15908.17 335
15909.36 355
15910.56 352
15911.75 293
15912.94 293
15914.13 341
15915.32 331
15916.51 328
15917.71 332
15918.90 355
15920.09 346
15921.28 327
15922.47 329
15923.67 345
15924.86 355
15926.05 314
15927.24 322
15928.43 344
15929.63 336
15930.82 346
15932.01 347
15933.20 312
15934.40 286
15935.59 311
15936.78 331
15937.97 347
15939.17 331
15940.36 310
15941.55 289
15942.75 297
15943.94 306
15945.13 321
15946.32 327
15947.52 309
15948.71 276
15949.90 290
15951.10 279
15952.29 303
15953.48 310
15954.68 332
15955.87 292
15957.06 270
15958.26 302
15959.45 298
15960.64 273
15961.84 276
15963.03 310
15964.22 297
15965.42 279
15966.61 306
15967.80 298
15969.00 319
15970.19 293
15971.39 310
15972.58 261
15973.77 289
15974.97 297
15976.16 267
15977.36 260
15978.55 250
15979.74 243
15980.94 272
15982.13 270
15983.33 277
15984.52 259
15985.72 276
15986.91 291
15988.10 262
15989.30 292
15990.49 286
15991.69 260
15992.88 288
15994.08 320
15995.27 289
15996.47 263
15997.66 303
15998.86 258
16000.05 231
16001.25 259
16002.44 273
16003.64 288
16004.83 262
16006.03 259
16007.22 267
16008.42 243
16009.61 296
16010.81 270
16012.00 258
16013.20 243
16014.40 253
16015.59 282
16016.79 246
16017.98 298
16019.18 260
16020.37 248
16021.57 265
16022.76 283
16023.96 287
16025.16 260
16026.35 228
16027.55 244
16028.74 254
16029.94 269
16031.14 309
16032.33 272
16033.53 271
16034.73 269
16035.92 273
16037.12 248
16038.31 329
16039.51 291
16040.71 249
16041.90 268
16043.10 293
16044.30 272
16045.49 257
16046.69 248
16047.89 283
16049.08 297
16050.28 255
16051.48 269
16052.67 267
16053.87 268
16055.07 280
16056.27 280
16057.46 264
16058.66 250
16059.86 266
16061.05 281
16062.25 237
16063.45 269
16064.65 289
16065.84 257
16067.04 250
16068.24 239
16069.44 237
16070.63 277
16071.83 241
16073.03 216
16074.23 259
16075.42 262
16076.62 239
16077.82 249
16079.02 237
16080.22 254
16081.41 306
16082.61 225
16083.81 263
16085.01 247
16086.21 252
16087.40 256
16088.60 258
16089.80 242
16091.00 230
16092.20 232
16093.40 225
16094.59 253
16095.79 236
16096.99 242
16098.19 242
16099.39 254
16100.59 250
16101.79 230
16102.99 245
16104.18 260
16105.38 258
16106.58 249
16107.78 252
16108.98 247
16110.18 262
16111.38 244
16112.58 235
16113.78 234
16114.98 258
16116.17 301
16117.37 284
16118.57 250
16119.77 198
16120.97 192
16122.17 281
16123.37 282
16124.57 231
16125.77 255
16126.97 266
16128.17 268
16129.37 234
16130.57 237
16131.77 237
16132.97 239
16134.17 235
16135.37 228
16136.57 226
16137.77 254
16138.97 245
16140.17 236
16141.37 246
16142.57 254
16143.77 246
16144.97 232
16146.17 215
16147.37 245
16148.57 257
16149.77 249
16150.97 230
16152.17 239
16153.37 236
16154.58 245
16155.78 231
16156.98 267
16158.18 238
16159.38 258
16160.58 251
16161.78 280
16162.98 229
16164.18 236
16165.38 270
16166.59 238
16167.79 256
16168.99 253
16170.19 250
16171.39 231
16172.59 212
16173.79 208
16174.99 233
16176.20 248
16177.40 218
16178.60 266
16179.80 260
16181.00 231
16182.20 232
16183.41 257
16184.61 266
16185.81 248
16187.01 252
16188.21 248
16189.42 259
16190.62 238
16191.82 248
16193.02 224
16194.22 266
16195.43 257
16196.63 282
16197.83 235
16199.03 236
16200.24 261
16201.44 296
16202.64 268
16203.84 245
16205.05 270
16206.25 279
16207.45 289
16208.65 258
16209.86 245
16211.06 275
16212.26 264
16213.47 286
16214.67 273
16215.87 254
16217.07 260
16218.28 275
16219.48 244
16220.68 226
16221.89 219
16223.09 258
16224.29 256
16225.50 215
16226.70 233
16227.90 266
16229.11 246
16230.31 262
16231.51 292
16232.72 270
16233.92 276
16235.13 262
16236.33 246
16237.53 261
16238.74 294
16239.94 313
16241.15 295
16242.35 250
16243.55 240
16244.76 257
16245.96 289
16247.17 269
16248.37 262
16249.57 291
16250.78 308
16251.98 268
16253.19 258
16254.39 239
16255.60 291
16256.80 283
16258.01 316
16259.21 282
16260.41 244
16261.62 242
16262.82 263
16264.03 260
16265.23 250
16266.44 311
16267.64 327
16268.85 291
16270.05 256
16271.26 256
16272.46 298
16273.67 263
16274.87 299
16276.08 284
16277.28 291
16278.49 307
16279.70 294
16280.90 290
16282.11 296
16283.31 297
16284.52 295
16285.72 303
16286.93 290
16288.13 294
16289.34 290
16290.55 282
16291.75 281
16292.96 267
16294.16 280
16295.37 271
16296.58 307
16297.78 295
16298.99 301
16300.19 314
16301.40 303
16302.61 302
16303.81 324
16305.02 335
16306.22 306
16307.43 311
16308.64 331
16309.84 298
16311.05 290
16312.26 283
16313.46 321
16314.67 319
16315.88 306
16317.08 329
16318.29 343
16319.50 314
16320.70 307
16321.91 305
16323.12 310
16324.33 311
16325.53 290
16326.74 289
16327.95 273
16329.15 265
16330.36 248
16331.57 252
16332.78 255
16333.98 257
16335.19 236
16336.40 240
16337.61 246
16338.81 271
16340.02 260
16341.23 268
16342.44 256
16343.64 272
16344.85 258
16346.06 247
16347.27 275
16348.48 283
16349.68 278
16350.89 260
16352.10 262
16353.31 206
16354.52 271
16355.72 241
16356.93 272
16358.14 256
16359.35 253
16360.56 249
16361.77 244
16362.97 245
16364.18 259
16365.39 256
16366.60 241
16367.81 232
16369.02 237
16370.23 211
16371.43 272
16372.64 230
16373.85 247
16375.06 255
16376.27 244
16377.48 243
16378.69 220
16379.90 231
16381.11 261
16382.32 223
16383.52 193
16384.73 222
16385.94 250
16387.15 265
16388.36 245
16389.57 243
16390.78 252
16391.99 236
16393.20 241
16394.41 235
16395.62 245
16396.83 255
16398.04 246
16399.25 230
16400.46 234
16401.67 250
16402.88 253
16404.09 251
16405.30 230
16406.51 225
16407.72 224
16408.93 238
16410.14 209
16411.35 236
16412.56 212
16413.77 234
16414.98 243
16416.19 234
16417.40 227
16418.61 223
16419.82 260
16421.03 252
16422.24 219
16423.45 238
16424.67 254
16425.88 241
16427.09 249
16428.30 257
16429.51 220
16430.72 227
16431.93 248
16433.14 264
16434.35 261
16435.56 216
16436.78 238
16437.99 225
16439.20 214
16440.41 241
16441.62 242
16442.83 253
16444.04 246
16445.25 246
16446.47 228
16447.68 225
16448.89 238
16450.10 245
16451.31 226
16452.52 251
16453.74 271
16454.95 248
16456.16 247
16457.37 245
16458.58 220
16459.80 195
16461.01 223
16462.22 212
16463.43 221
16464.65 210
16465.86 240
16467.07 221
16468.28 231
16469.49 218
16470.71 188
16471.92 210
16473.13 225
16474.34 214
16475.56 230
16476.77 217
16477.98 241
16479.20 213
16480.41 216
16481.62 229
16482.83 223
16484.05 225
16485.26 207
16486.47 214
16487.69 213
16488.90 221
16490.11 214
16491.33 203
16492.54 200
16493.75 203
16494.97 214
16496.18 212
16497.39 219
16498.61 208
16499.82 226
16501.03 233
16502.25 220
16503.46 217
16504.67 236
16505.89 220
16507.10 224
16508.32 214
16509.53 228
16510.74 204
16511.96 221
16513.17 185
16514.39 195
16515.60 214
16516.81 239
16518.03 236
16519.24 219
16520.46 210
16521.67 194
16522.88 218
16524.10 212
16525.31 229
16526.53 226
16527.74 244
16528.96 237
16530.17 237
16531.39 235
16532.60 230
16533.82 234
16535.03 208
16536.25 197
16537.46 177
16538.68 206
16539.89 248
16541.11 225
16542.32 191
16543.54 190
16544.75 223
16545.97 206
16547.18 222
16548.40 247
16549.61 203
16550.83 233
16552.04 209
16553.26 199
16554.47 195
16555.69 199
16556.91 192
16558.12 173
16559.34 226
16560.55 253
16561.77 240
16562.98 249
16564.20 212
16565.42 227
16566.63 226
16567.85 209
16569.06 233
16570.28 215
16571.50 195
16572.71 213
16573.93 187
16575.15 202
16576.36 231
16577.58 223
16578.79 206
16580.01 223
16581.23 209
16582.44 217
16583.66 226
16584.88 259
16586.09 223
16587.31 231
16588.53 253
16589.74 215
16590.96 234
16592.18 232
16593.40 203
16594.61 230
16595.83 230
16597.05 189
16598.26 242
16599.48 233
16600.70 227
16601.92 241
16603.13 262
16604.35 218
16605.57 202
16606.78 230
16608.00 254
16609.22 231
16610.44 216
16611.66 279
16612.87 231
16614.09 219
16615.31 202
16616.53 211
16617.74 201
16618.96 206
16620.18 233
16621.40 223
16622.62 188
16623.83 194
16625.05 236
16626.27 208
16627.49 208
16628.71 202
16629.93 229
16631.14 229
16632.36 240
16633.58 187
16634.80 201
16636.02 216
16637.24 194
16638.45 200
16639.67 219
16640.89 199
16642.11 239
16643.33 201
16644.55 202
16645.77 202
16646.99 191
16648.21 201
16649.42 193
16650.64 228
16651.86 222
16653.08 215
16654.30 228
16655.52 208
16656.74 200
16657.96 226
16659.18 200
16660.40 201
16661.62 219
16662.84 200
16664.06 189
16665.28 207
16666.50 194
16667.72 183
16668.93 185
16670.15 232
16671.37 203
16672.59 198
16673.81 205
16675.03 193
16676.25 185
16677.47 195
16678.69 199
16679.91 200
16681.13 227
16682.36 212
16683.58 204
16684.80 226
16686.02 180
16687.24 182
16688.46 179
16689.68 220
16690.90 217
16692.12 235
16693.34 229
16694.56 219
16695.78 201
16697.00 203
16698.22 201
16699.44 207
16700.66 191
16701.89 201
16703.11 212
16704.33 205
16705.55 194
16706.77 216
16707.99 214
16709.21 211
16710.43 215
16711.65 231
16712.88 208
16714.10 178
16715.32 199
16716.54 194
16717.76 194
16718.98 221
16720.20 185
16721.43 210
16722.65 183
16723.87 180
16725.09 180
16726.31 193
16727.54 219
16728.76 211
16729.98 181
16731.20 185
16732.42 191
16733.65 186
16734.87 213
16736.09 213
16737.31 209
16738.53 227
16739.76 232
16740.98 190
16742.20 201
16743.42 207
16744.65 221
16745.87 230
16747.09 210
16748.31 195
16749.54 183
16750.76 149
16751.98 185
16753.21 171
16754.43 197
16755.65 194
16756.87 187
16758.10 191
16759.32 192
16760.54 181
16761.77 199
16762.99 216
16764.21 185
16765.44 191
16766.66 219
16767.88 202
16769.11 215
16770.33 196
16771.55 189
16772.78 183
16774.00 228
16775.22 226
16776.45 176
16777.67 210
16778.90 197
16780.12 173
16781.34 189
16782.57 219
16783.79 214
16785.02 204
16786.24 217
16787.46 223
16788.69 234
16789.91 216
16791.14 210
16792.36 201
16793.58 202
16794.81 200
16796.03 202
16797.26 192
16798.48 209
16799.71 178
16800.93 210
16802.16 202
16803.38 205
16804.61 202
16805.83 184
16807.06 176
16808.28 197
16809.50 220
16810.73 193
16811.95 217
16813.18 170
16814.40 216
16815.63 205
16816.86 201
16818.08 211
16819.31 236
16820.53 215
16821.76 207
16822.98 220
16824.21 203
16825.43 180
16826.66 208
16827.88 226
16829.11 176
16830.33 222
16831.56 238
16832.79 211
16834.01 207
16835.24 198
16836.46 192
16837.69 214
16838.92 203
16840.14 220
16841.37 198
16842.59 184
16843.82 208
16845.05 258
16846.27 195
16847.50 215
16848.73 232
16849.95 189
16851.18 194
16852.40 202
16853.63 195
16854.86 245
16856.08 264
16857.31 221
16858.54 232
16859.76 242
16860.99 213
16862.22 267
16863.44 226
16864.67 198
16865.90 208
16867.13 229
16868.35 245
16869.58 194
16870.81 190
16872.03 204
16873.26 208
16874.49 228
16875.72 205
16876.94 218
16878.17 233
16879.40 234
16880.63 243
16881.85 236
16883.08 251
16884.31 264
16885.54 260
16886.76 220
16887.99 236
16889.22 227
16890.45 261
16891.68 227
16892.90 269
16894.13 237
16895.36 237
16896.59 265
16897.82 244
16899.04 225
16900.27 239
16901.50 236
16902.73 252
16903.96 235
16905.18 270
16906.41 277
16907.64 229
16908.87 248
16910.10 205
16911.33 229
16912.56 221
16913.78 225
16915.01 192
16916.24 212
16917.47 221
16918.70 204
16919.93 194
16921.16 196
16922.39 203
16923.62 226
16924.85 199
16926.07 218
16927.30 223
16928.53 229
16929.76 196
16930.99 214
16932.22 229
16933.45 206
16934.68 212
16935.91 221
16937.14 249
16938.37 238
16939.60 207
16940.83 225
16942.06 202
16943.29 209
16944.52 192
16945.75 227
16946.98 214
16948.21 206
16949.44 214
16950.67 202
16951.90 233
16953.13 219
16954.36 207
16955.59 194
16956.82 178
16958.05 179
16959.28 203
16960.51 200
16961.74 239
16962.97 241
16964.20 224
16965.43 206
16966.66 208
16967.89 196
16969.12 196
16970.35 188
16971.58 176
16972.82 182
16974.05 199
16975.28 217
16976.51 197
16977.74 209
16978.97 190
16980.20 203
16981.43 192
16982.66 208
16983.90 214
16985.13 185
16986.36 198
16987.59 217
16988.82 211
16990.05 183
16991.28 167
16992.52 190
16993.75 199
16994.98 185
16996.21 218
16997.44 211
16998.67 198
16999.91 207
17001.14 206
17002.37 196
17003.60 183
17004.83 191
17006.07 201
17007.30 202
17008.53 185
17009.76 210
17010.99 193
17012.23 219
17013.46 182
17014.69 192
17015.92 194
17017.16 191
17018.39 198
17019.62 218
17020.85 191
17022.09 172
17023.32 211
17024.55 187
17025.78 188
17027.02 207
17028.25 195
17029.48 202
17030.72 184
17031.95 184
17033.18 182
17034.42 218
17035.65 199
17036.88 175
17038.11 199
17039.35 186
17040.58 193
17041.81 188
17043.05 187
17044.28 199
17045.52 217
17046.75 203
17047.98 197
17049.22 185
17050.45 171
17051.68 174
17052.92 179
17054.15 170
17055.38 190
17056.62 202
17057.85 197
17059.09 183
17060.32 156
17061.55 157
17062.79 180
17064.02 205
17065.26 196
17066.49 209
17067.73 194
17068.96 193
17070.19 218
17071.43 172
17072.66 159
17073.90 181
17075.13 176
17076.37 184
17077.60 181
17078.84 196
17080.07 203
17081.31 172
17082.54 203
17083.78 224
17085.01 191
17086.25 194
17087.48 224
17088.72 193
17089.95 161
17091.19 211
17092.42 192
17093.66 196
17094.89 198
17096.13 223
17097.36 181
17098.60 166
17099.83 212
17101.07 198
17102.30 191
17103.54 177
17104.78 207
17106.01 209
17107.25 193
17108.48 198
17109.72 214
17110.95 192
17112.19 180
17113.43 195
17114.66 174
17115.90 176
17117.13 180
17118.37 189
17119.61 181
17120.84 196
17122.08 203
17123.32 202
17124.55 187
17125.79 191
17127.02 187
17128.26 200
17129.50 203
17130.73 172
17131.97 184
17133.21 158
17134.44 216
17135.68 196
17136.92 164
17138.15 157
17139.39 172
17140.63 205
17141.87 172
17143.10 175
17144.34 201
17145.58 194
17146.81 190
17148.05 197
17149.29 172
17150.53 193
17151.76 172
17153.00 193
17154.24 217
17155.48 191
17156.71 221
17157.95 209
17159.19 161
17160.43 180
17161.66 174
17162.90 206
17164.14 202
17165.38 230
17166.62 202
17167.85 220
17169.09 174
17170.33 173
17171.57 158
17172.81 152
17174.04 190
17175.28 211
17176.52 200
17177.76 192
17179.00 166
17180.23 166
17181.47 164
17182.71 162
17183.95 177
17185.19 192
17186.43 190
17187.67 179
17188.90 178
17190.14 192
17191.38 202
17192.62 184
17193.86 190
17195.10 166
17196.34 187
17197.58 144
17198.82 188
17200.05 163
17201.29 163
17202.53 156
17203.77 171
17205.01 176
17206.25 174
17207.49 198
17208.73 188
17209.97 162
17211.21 189
17212.45 155
17213.69 169
17214.93 201
17216.17 197
17217.41 185
17218.65 203
17219.89 229
17221.13 170
17222.37 174
17223.61 169
17224.85 163
17226.09 182
17227.33 166
17228.57 173
17229.81 176
17231.05 182
17232.29 168
17233.53 164
17234.77 172
17236.01 150
17237.25 166
17238.49 153
17239.73 183
17240.97 192
17242.21 176
17243.45 161
17244.69 183
17245.93 168
17247.17 202
17248.41 179
17249.66 157
17250.90 166
17252.14 183
17253.38 172
17254.62 197
17255.86 162
17257.10 189
17258.34 217
17259.58 203
17260.83 192
17262.07 185
17263.31 216
17264.55 196
17265.79 160
17267.03 174
17268.27 129
17269.52 166
17270.76 164
17272.00 193
17273.24 169
17274.48 168
17275.72 192
17276.97 181
17278.21 225
17279.45 197
17280.69 218
17281.93 185
17283.18 159
17284.42 177
17285.66 178
17286.90 183
17288.15 156
17289.39 177
17290.63 173
17291.87 135
17293.11 157
17294.36 177
17295.60 209
17296.84 180
17298.08 171
17299.33 162
17300.57 163
17301.81 170
17303.06 160
17304.30 155
17305.54 139
17306.78 165
17308.03 171
17309.27 183
17310.51 160
17311.76 185
17313.00 170
17314.24 164
17315.49 171
17316.73 170
17317.97 175
17319.22 177
17320.46 146
17321.70 136
17322.95 171
17324.19 180
17325.43 182
17326.68 168
17327.92 168
17329.17 128
17330.41 197
17331.65 173
17332.90 179
17334.14 168
17335.38 154
17336.63 174
17337.87 164
17339.12 176
17340.36 163
17341.61 167
17342.85 188
17344.09 194
17345.34 170
17346.58 158
17347.83 218
17349.07 205
17350.32 174
17351.56 176
17352.80 208
17354.05 194
17355.29 197
17356.54 211
17357.78 180
17359.03 173
17360.27 153
17361.52 158
17362.76 158
17364.01 160
17365.25 163
17366.50 167
17367.74 163
17368.99 177
17370.23 189
17371.48 197
17372.72 189
17373.97 165
17375.22 155
17376.46 173
17377.71 170
17378.95 155
17380.20 157
17381.44 172
17382.69 193
17383.93 181
17385.18 162
17386.43 169
17387.67 151
17388.92 188
17390.16 187
17391.41 182
17392.66 177
17393.90 180
17395.15 175
17396.39 194
17397.64 169
17398.89 180
17400.13 174
17401.38 176
17402.63 163
17403.87 168
17405.12 182
17406.37 204
17407.61 168
17408.86 169
17410.11 165
17411.35 172
17412.60 200
17413.85 154
17415.09 173
17416.34 185
17417.59 198
17418.83 196
17420.08 202
17421.33 212
17422.57 188
17423.82 198
17425.07 205
17426.32 186
17427.56 182
17428.81 187
17430.06 207
17431.31 192
17432.55 188
17433.80 199
17435.05 172
17436.30 211
17437.54 185
17438.79 150
17440.04 202
17441.29 173
17442.53 177
17443.78 171
17445.03 160
17446.28 163
17447.53 195
17448.77 187
17450.02 166
17451.27 188
17452.52 187
17453.77 183
17455.01 199
17456.26 194
17457.51 196
17458.76 193
17460.01 172
17461.26 163
17462.51 177
17463.75 217
17465.00 202
17466.25 161
17467.50 158
17468.75 164
17470.00 172
17471.25 187
17472.50 169
17473.74 139
17474.99 183
17476.24 179
17477.49 196
17478.74 208
17479.99 230
17481.24 193
17482.49 192
17483.74 158
17484.99 175
17486.24 179
17487.49 177
17488.74 200
17489.98 175
17491.23 170
17492.48 213
17493.73 192
17494.98 191
17496.23 178
17497.48 162
17498.73 157
17499.98 200
17501.23 178
17502.48 177
17503.73 159
17504.98 168
17506.23 180
17507.48 175
17508.73 166
17509.98 169
17511.23 184
17512.48 155
17513.73 140
17514.98 178
17516.24 189
17517.49 189
17518.74 188
17519.99 156
17521.24 154
17522.49 174
17523.74 159
17524.99 175
17526.24 220
17527.49 155
17528.74 170
17529.99 165
17531.24 166
17532.50 191
17533.75 199
17535.00 179
17536.25 204
17537.50 220
17538.75 176
17540.00 218
17541.25 233
17542.51 211
17543.76 191
17545.01 189
17546.26 168
17547.51 172
17548.76 175
17550.01 173
17551.27 151
17552.52 153
17553.77 172
17555.02 203
17556.27 217
17557.53 172
17558.78 173
17560.03 172
17561.28 182
17562.53 171
17563.79 176
17565.04 195
17566.29 192
17567.54 178
17568.80 177
17570.05 172
17571.30 189
17572.55 164
17573.81 159
17575.06 178
17576.31 165
17577.56 192
17578.82 174
17580.07 167
17581.32 169
17582.57 195
17583.83 185
17585.08 166
17586.33 156
17587.59 143
17588.84 162
17590.09 172
17591.35 160
17592.60 159
17593.85 151
17595.11 153
17596.36 157
17597.61 175
17598.87 165
17600.12 153
17601.37 194
17602.63 161
17603.88 183
17605.13 171
17606.39 168
17607.64 159
17608.89 183
17610.15 165
17611.40 208
17612.66 203
17613.91 163
17615.16 158
17616.42 146
17617.67 150
17618.93 177
17620.18 169
17621.43 153
17622.69 161
17623.94 159
17625.20 160
17626.45 143
17627.71 163
17628.96 175
17630.22 171
17631.47 169
17632.72 146
17633.98 160
17635.23 163
17636.49 176
17637.74 180
17639.00 172
17640.25 152
17641.51 174
17642.76 140
17644.02 173
17645.27 190
17646.53 176
17647.78 175
17649.04 165
17650.29 182
17651.55 148
17652.80 162
17654.06 159
17655.32 139
17656.57 138
17657.83 153
17659.08 192
17660.34 156
17661.59 161
17662.85 167
17664.11 142
17665.36 146
17666.62 153
17667.87 180
17669.13 151
17670.38 164
17671.64 135
17672.90 152
17674.15 185
17675.41 160
17676.67 183
17677.92 170
17679.18 163
17680.43 164
17681.69 175
17682.95 153
17684.20 169
17685.46 155
17686.72 151
17687.97 204
17689.23 187
17690.49 142
17691.74 179
17693.00 154
17694.26 168
17695.51 181
17696.77 154
17698.03 154
17699.28 160
17700.54 167
17701.80 160
17703.06 175
17704.31 161
17705.57 145
17706.83 149
17708.08 146
17709.34 174
17710.60 151
17711.86 166
17713.11 166
17714.37 181
17715.63 175
17716.89 176
17718.14 142
17719.40 168
17720.66 167
17721.92 172
17723.18 153
17724.43 194
17725.69 186
17726.95 142
17728.21 151
17729.47 159
17730.72 168
17731.98 170
17733.24 162
17734.50 146
17735.76 198
17737.02 144
17738.27 171
17739.53 150
17740.79 155
17742.05 165
17743.31 172
17744.57 224
17745.83 171
17747.08 144
17748.34 186
17749.60 182
17750.86 159
17752.12 158
17753.38 173
17754.64 173
17755.90 179
17757.16 146
17758.41 160
17759.67 147
17760.93 158
17762.19 173
17763.45 159
17764.71 158
17765.97 173
17767.23 170
17768.49 163
17769.75 178
17771.01 196
17772.27 159
17773.53 154
17774.79 172
17776.05 168
17777.31 144
17778.57 179
17779.83 154
17781.09 194
17782.35 167
17783.61 190
17784.87 167
17786.13 177
17787.39 174
17788.65 166
17789.91 152
17791.17 174
17792.43 152
17793.69 154
17794.95 163
17796.21 155
17797.47 156
17798.73 147
17799.99 158
17801.25 181
17802.51 192
17803.77 152
17805.03 146
17806.29 156
17807.55 169
17808.82 162
17810.08 162
17811.34 185
17812.60 200
17813.86 153
17815.12 121
17816.38 158
17817.64 159
17818.90 167
17820.17 152
17821.43 133
17822.69 173
17823.95 171
17825.21 151
17826.47 150
17827.73 142
17829.00 155
17830.26 164
17831.52 164
17832.78 158
17834.04 141
17835.31 141
17836.57 167
17837.83 154
17839.09 166
17840.35 169
17841.61 190
17842.88 167
17844.14 166
17845.40 149
17846.66 160
17847.93 149
17849.19 130
17850.45 174
17851.71 188
17852.98 194
17854.24 166
17855.50 144
17856.76 153
17858.03 171
17859.29 149
17860.55 147
17861.81 158
17863.08 155
17864.34 160
17865.60 141
17866.87 147
17868.13 149
17869.39 175
17870.65 163
17871.92 144
17873.18 150
17874.44 167
17875.71 167
17876.97 157
17878.23 185
17879.50 175
17880.76 179
17882.02 185
17883.29 188
17884.55 166
17885.82 140
17887.08 184
17888.34 174
17889.61 158
17890.87 162
17892.13 160
17893.40 155
17894.66 158
17895.93 161
17897.19 152
17898.45 171
17899.72 135
17900.98 149
17902.25 150
17903.51 149
17904.78 179
17906.04 172
17907.30 170
17908.57 173
17909.83 154
17911.10 183
17912.36 174
17913.63 171
17914.89 175
17916.16 187
17917.42 154
17918.69 170
17919.95 166
17921.22 199
17922.48 160
17923.75 179
17925.01 174
17926.28 164
17927.54 195
17928.81 158
17930.07 141
17931.34 188
17932.60 173
17933.87 149
17935.13 146
17936.40 146
17937.66 175
17938.93 180
17940.19 172
17941.46 166
17942.73 141
17943.99 149
17945.26 164
17946.52 149
17947.79 158
17949.05 151
17950.32 179
17951.59 174
17952.85 185
17954.12 162
17955.38 174
17956.65 187
17957.92 156
17959.18 151
17960.45 134
17961.72 197
17962.98 168
17964.25 152
17965.52 143
17966.78 163
17968.05 164
17969.31 150
17970.58 159
17971.85 181
17973.11 132
17974.38 174
17975.65 174
17976.92 151
17978.18 150
17979.45 191
17980.72 162
17981.98 162
17983.25 149
17984.52 178
17985.78 180
17987.05 165
17988.32 176
17989.59 189
17990.85 169
17992.12 162
17993.39 169
17994.66 145
17995.92 128
17997.19 157
17998.46 189
17999.73 143
18000.99 160
18002.26 151
18003.53 144
18004.80 168
18006.07 146
18007.33 147
18008.60 123
18009.87 154
18011.14 158
18012.41 156
18013.67 148
18014.94 115
18016.21 189
18017.48 145
18018.75 161
18020.02 160
18021.28 137
18022.55 124
18023.82 143
18025.09 162
18026.36 142
18027.63 164
18028.90 173
18030.16 154
18031.43 141
18032.70 158
18033.97 150
18035.24 146
18036.51 163
18037.78 160
18039.05 143
18040.32 113
18041.58 149
18042.85 193
18044.12 146
18045.39 181
18046.66 146
18047.93 145
18049.20 162
18050.47 155
18051.74 167
18053.01 165
18054.28 167
18055.55 168
18056.82 142
18058.09 156
18059.36 138
18060.63 151
18061.90 164
18063.17 146
18064.44 129
18065.71 152
18066.98 170
18068.25 142
18069.52 157
18070.79 152
18072.06 181
18073.33 160
18074.60 144
18075.87 156
18077.14 149
18078.41 156
18079.68 145
18080.95 160
18082.22 137
18083.49 147
18084.76 165
18086.03 180
18087.30 172
18088.57 139
18089.85 153
18091.12 148
18092.39 148
18093.66 153
18094.93 158
18096.20 164
18097.47 170
18098.74 156
18100.01 148
18101.29 148
18102.56 192
18103.83 180
18105.10 192
18106.37 161
18107.64 125
18108.91 152
18110.19 180
18111.46 159
18112.73 149
18114.00 185
18115.27 196
18116.54 177
18117.82 158
18119.09 168
18120.36 184
18121.63 206
18122.90 147
18124.18 153
18125.45 135
18126.72 152
18127.99 149
18129.26 153
18130.54 140
18131.81 165
18133.08 180
18134.35 155
18135.63 158
18136.90 130
18138.17 154
18139.44 168
18140.72 166
18141.99 147
18143.26 146
18144.53 151
18145.81 138
18147.08 161
18148.35 156
18149.63 175
18150.90 179
18152.17 175
18153.45 148
18154.72 172
18155.99 181
18157.26 147
18158.54 134
18159.81 158
18161.08 167
18162.36 171
18163.63 160
18164.91 159
18166.18 157
18167.45 177
18168.73 168
18170.00 149
18171.27 120
18172.55 140
18173.82 166
18175.09 128
18176.37 165
18177.64 128
18178.92 166
18180.19 157
18181.46 138
18182.74 169
18184.01 152
18185.29 155
18186.56 154
18187.84 140
18189.11 133
18190.38 133
18191.66 145
18192.93 155
18194.21 157
18195.48 148
18196.76 163
18198.03 153
18199.31 152
18200.58 145
18201.86 151
18203.13 192
18204.41 168
18205.68 167
18206.96 157
18208.23 174
18209.51 146
18210.78 145
18212.06 131
18213.33 184
18214.61 163
18215.88 144
18217.16 167
18218.43 169
18219.71 160
18220.98 131
18222.26 149
18223.53 166
18224.81 158
18226.09 162
18227.36 154
18228.64 148
18229.91 154
18231.19 166
18232.46 157
18233.74 184
18235.02 195
18236.29 175
18237.57 169
18238.84 147
18240.12 166
18241.40 156
18242.67 157
18243.95 160
18245.23 174
18246.50 162
18247.78 157
18249.05 164
18250.33 156
18251.61 144
18252.88 163
18254.16 172
18255.44 141
18256.71 156
18257.99 161
18259.27 138
18260.54 171
18261.82 140
18263.10 155
18264.38 154
18265.65 164
18266.93 161
18268.21 149
18269.48 154
18270.76 142
18272.04 157
18273.32 137
18274.59 143
18275.87 153
18277.15 151
18278.43 152
18279.70 149
18280.98 147
18282.26 182
18283.54 172
18284.81 161
18286.09 165
18287.37 160
18288.65 179
18289.92 175
18291.20 170
18292.48 159
18293.76 156
18295.04 152
18296.31 154
18297.59 156
18298.87 125
18300.15 143
18301.43 185
18302.71 177
18303.98 181
18305.26 144
18306.54 156
18307.82 140
18309.10 157
18310.38 161
18311.66 158
18312.93 160
18314.21 142
18315.49 140
18316.77 186
18318.05 137
18319.33 167
18320.61 163
18321.89 146
18323.17 153
18324.44 171
18325.72 139
18327.00 146
18328.28 142
18329.56 152
18330.84 156
18332.12 137
18333.40 164
18334.68 163
18335.96 151
18337.24 148
18338.52 173
18339.80 174
18341.08 170
18342.36 179
18343.64 153
18344.92 182
18346.20 143
18347.48 121
18348.76 144
18350.04 188
18351.32 129
18352.60 158
18353.88 183
18355.16 170
18356.44 129
18357.72 144
18359.00 152
18360.28 165
18361.56 151
18362.84 152
18364.12 139
18365.40 151
18366.68 155
18367.96 154
18369.24 151
18370.52 148
18371.80 147
18373.08 154
18374.36 154
18375.64 166
18376.93 144
18378.21 141
18379.49 179
18380.77 163
18382.05 145
18383.33 169
18384.61 125
18385.89 146
18387.17 169
18388.46 161
18389.74 141
18391.02 141
18392.30 160
18393.58 162
18394.86 155
18396.15 139
18397.43 154
18398.71 146
18399.99 168
18401.27 138
18402.55 148
18403.84 141
18405.12 161
18406.40 188
18407.68 172
18408.96 156
18410.25 148
18411.53 176
18412.81 159
18414.09 150
18415.37 192
18416.66 156
18417.94 142
18419.22 146
18420.50 121
18421.79 147
18423.07 139
18424.35 150
18425.63 154
18426.92 148
18428.20 138
18429.48 149
18430.77 120
18432.05 153
18433.33 173
18434.61 136
18435.90 155
18437.18 149
18438.46 187
18439.75 189
18441.03 155
18442.31 153
18443.60 161
18444.88 157
18446.16 168
18447.45 176
18448.73 170
18450.01 147
18451.30 155
18452.58 157
18453.86 169
18455.15 127
18456.43 186
18457.71 174
18459.00 162
18460.28 142
18461.57 145
18462.85 190
18464.13 184
18465.42 158
18466.70 144
18467.99 204
18469.27 153
18470.55 168
18471.84 158
18473.12 139
18474.41 123
18475.69 142
18476.98 151
18478.26 134
18479.55 158
18480.83 157
18482.11 167
18483.40 146
18484.68 164
18485.97 141
18487.25 144
18488.54 132
18489.82 135
18491.11 140
18492.39 178
18493.68 172
18494.96 158
18496.25 171
18497.53 166
18498.82 158
18500.10 146
18501.39 165
18502.67 151
18503.96 156
18505.24 143
18506.53 151
18507.82 168
18509.10 150
18510.39 131
18511.67 157
18512.96 170
18514.24 156
18515.53 153
18516.82 164
18518.10 159
18519.39 162
18520.67 164
18521.96 143
18523.25 131
18524.53 120
18525.82 136
18527.10 150
18528.39 150
18529.68 116
18530.96 169
18532.25 174
18533.54 143
18534.82 159
18536.11 157
18537.39 163
18538.68 155
18539.97 142
18541.25 139
18542.54 155
18543.83 175
18545.11 187
18546.40 169
18547.69 166
18548.98 158
18550.26 152
18551.55 155
18552.84 163
18554.12 154
18555.41 130
18556.70 155
18557.99 161
18559.27 152
18560.56 132
18561.85 163
18563.13 163
18564.42 174
18565.71 147
18567.00 194
18568.28 184
18569.57 180
18570.86 175
18572.15 168
18573.44 171
18574.72 167
18576.01 184
18577.30 185
18578.59 184
18579.88 171
18581.16 153
18582.45 176
18583.74 166
18585.03 154
18586.32 178
18587.60 156
18588.89 187
18590.18 164
18591.47 155
18592.76 163
18594.05 184
18595.33 188
18596.62 146
18597.91 161
18599.20 190
18600.49 176
18601.78 141
18603.07 187
18604.36 197
18605.64 186
18606.93 167
18608.22 187
18609.51 213
18610.80 189
18612.09 155
18613.38 164
18614.67 152
18615.96 167
18617.25 161
18618.54 188
18619.83 165
18621.12 179
18622.40 187
18623.69 192
18624.98 208
18626.27 180
18627.56 193
18628.85 192
18630.14 196
18631.43 173
18632.72 190
18634.01 189
18635.30 178
18636.59 197
18637.88 164
18639.17 189
18640.46 185
18641.75 155
18643.04 167
18644.33 154
18645.62 131
18646.91 175
18648.20 158
18649.49 159
18650.78 167
18652.08 153
18653.37 151
18654.66 182
18655.95 153
18657.24 124
18658.53 149
18659.82 164
18661.11 158
18662.40 162
18663.69 166
18664.98 161
18666.27 164
18667.56 168
18668.86 148
18670.15 136
18671.44 185
18672.73 169
18674.02 162
18675.31 172
18676.60 165
18677.90 157
18679.19 149
18680.48 137
18681.77 135
18683.06 140
18684.35 151
18685.64 156
18686.94 149
18688.23 144
18689.52 151
18690.81 162
18692.10 166
18693.40 146
18694.69 148
18695.98 159
18697.27 146
18698.56 158
18699.86 176
18701.15 167
18702.44 158
18703.73 168
18705.03 174
18706.32 131
18707.61 179
18708.90 127
18710.19 156
18711.49 155
18712.78 152
18714.07 135
18715.37 133
18716.66 147
18717.95 139
18719.24 154
18720.54 141
18721.83 181
18723.12 175
18724.42 177
18725.71 176
18727.00 153
18728.30 175
18729.59 179
18730.88 170
18732.17 167
18733.47 134
18734.76 142
18736.05 157
18737.35 150
18738.64 139
18739.94 163
18741.23 171
18742.52 174
18743.82 155
18745.11 157
18746.40 158
18747.70 174
18748.99 171
18750.29 143
18751.58 135
18752.87 156
18754.17 158
18755.46 149
18756.76 166
18758.05 161
18759.34 156
18760.64 156
18761.93 140
18763.23 198
18764.52 168
18765.82 176
18767.11 160
18768.41 136
18769.70 143
18770.99 145
18772.29 135
18773.58 178
18774.88 154
18776.17 150
18777.47 166
18778.76 137
18780.06 150
18781.35 129
18782.65 152
18783.94 167
18785.24 152
18786.53 133
18787.83 197
18789.12 157
18790.42 153
18791.71 154
18793.01 151
18794.31 139
18795.60 163
18796.90 178
18798.19 146
18799.49 144
18800.78 178
18802.08 135
18803.37 165
18804.67 178
18805.97 179
18807.26 169
18808.56 177
18809.85 147
18811.15 134
18812.45 145
18813.74 144
18815.04 145
18816.34 137
18817.63 129
18818.93 161
18820.22 138
18821.52 130
18822.82 147
18824.11 164
18825.41 155
18826.71 176
18828.00 161
18829.30 164
18830.60 133
18831.89 126
18833.19 152
18834.49 145
18835.78 141
18837.08 161
18838.38 170
18839.67 176
18840.97 185
18842.27 155
18843.57 164
18844.86 173
18846.16 184
18847.46 164
18848.75 150
18850.05 122
18851.35 157
18852.65 181
18853.94 162
18855.24 153
18856.54 144
18857.84 166
18859.13 161
18860.43 147
18861.73 143
18863.03 164
18864.33 197
18865.62 141
18866.92 139
18868.22 144
18869.52 148
18870.82 190
18872.11 192
18873.41 150
18874.71 161
18876.01 170
18877.31 168
18878.61 161
18879.90 137
18881.20 127
18882.50 146
18883.80 138
18885.10 132
18886.40 140
18887.70 147
18888.99 144
18890.29 143
18891.59 140
18892.89 172
18894.19 152
18895.49 162
18896.79 152
18898.09 132
18899.39 148
18900.68 139
18901.98 133
18903.28 171
18904.58 146
18905.88 152
18907.18 156
18908.48 133
18909.78 151
18911.08 135
18912.38 166
18913.68 187
18914.98 194
18916.28 168
18917.58 145
18918.88 142
18920.18 172
18921.48 152
18922.78 150
18924.08 152
18925.38 141
18926.68 141
18927.98 128
18929.28 154
18930.58 163
18931.88 130
18933.18 172
18934.48 166
18935.78 145
18937.08 139
18938.38 160
18939.68 154
18940.98 146
18942.28 144
18943.58 151
18944.88 165
18946.18 149
18947.48 158
18948.78 145
18950.08 94
18951.39 152
18952.69 146
18953.99 132
18955.29 128
18956.59 155
18957.89 139
18959.19 166
18960.49 168
18961.79 117
18963.09 141
18964.40 148
18965.70 136
18967.00 133
18968.30 126
18969.60 146
18970.90 140
18972.21 153
18973.51 152
18974.81 173
18976.11 163
18977.41 131
18978.71 162
18980.02 164
18981.32 145
18982.62 132
18983.92 159
18985.22 145
18986.53 145
18987.83 152
18989.13 146
18990.43 144
18991.73 156
18993.04 154
18994.34 151
18995.64 143
18996.94 134
18998.25 121
18999.55 109
19000.85 143
19002.15 118
19003.46 149
19004.76 161
19006.06 136
19007.36 143
19008.67 137
19009.97 149
19011.27 164
19012.58 139
19013.88 135
19015.18 126
19016.49 151
19017.79 132
19019.09 132
19020.40 115
19021.70 146
19023.00 156
19024.31 145
19025.61 137
19026.91 118
19028.22 140
19029.52 127
19030.82 123
19032.13 136
19033.43 161
19034.73 151
19036.04 128
19037.34 140
19038.65 153
19039.95 169
19041.25 153
19042.56 141
19043.86 136
19045.17 126
19046.47 133
19047.77 152
19049.08 142
19050.38 151
19051.69 152
19052.99 132
19054.30 173
19055.60 145
19056.90 153
19058.21 139
19059.51 140
19060.82 133
19062.12 117
19063.43 135
19064.73 131
19066.04 174
19067.34 154
19068.65 167
19069.95 131
19071.26 149
19072.56 136
19073.87 113
19075.17 138
19076.48 159
19077.78 150
19079.09 148
19080.39 152
19081.70 124
19083.00 145
19084.31 131
19085.61 162
19086.92 138
19088.23 144
19089.53 130
19090.84 128
19092.14 133
19093.45 119
19094.75 120
19096.06 128
19097.37 126
19098.67 158
19099.98 167
19101.28 121
19102.59 125
19103.90 132
19105.20 144
19106.51 139
19107.81 156
19109.12 142
19110.43 140
19111.73 146
19113.04 153
19114.35 121
19115.65 132
19116.96 150
19118.27 133
19119.57 124
19120.88 146
19122.19 128
19123.49 125
19124.80 164
19126.11 131
19127.41 146
19128.72 145
19130.03 142
19131.33 141
19132.64 150
19133.95 135
19135.26 122
19136.56 128
19137.87 136
19139.18 137
19140.49 145
19141.79 172
19143.10 151
19144.41 153
19145.71 134
19147.02 137
19148.33 124
19149.64 155
19150.95 137
19152.25 125
19153.56 136
19154.87 162
19156.18 160
19157.48 137
19158.79 139
19160.10 114
19161.41 121
19162.72 133
19164.03 143
19165.33 138
19166.64 123
19167.95 151
19169.26 175
19170.57 135
19171.88 152
19173.18 141
19174.49 143
19175.80 120
19177.11 137
19178.42 136
19179.73 131
19181.04 146
19182.34 148
19183.65 115
19184.96 123
19186.27 144
19187.58 143
19188.89 138
19190.20 141
19191.51 160
19192.82 150
19194.13 129
19195.43 108
19196.74 144
19198.05 167
19199.36 141
19200.67 146
19201.98 142
19203.29 125
19204.60 142
19205.91 152
19207.22 139
19208.53 139
19209.84 153
19211.15 130
19212.46 132
19213.77 117
19215.08 144
19216.39 137
19217.70 156
19219.01 143
19220.32 116
19221.63 141
19222.94 147
19224.25 160
19225.56 154
19226.87 146
19228.18 175
19229.49 159
19230.80 129
19232.11 125
19233.42 160
19234.73 162
19236.04 128
19237.35 125
19238.67 126
19239.98 115
19241.29 128
19242.60 130
19243.91 129
19245.22 115
19246.53 135
19247.84 148
19249.15 131
19250.46 136
19251.77 145
19253.09 138
19254.40 121
19255.71 125
19257.02 126
19258.33 143
19259.64 140
19260.95 143
19262.27 165
19263.58 145
19264.89 118
19266.20 153
19267.51 153
19268.82 117
19270.14 102
19271.45 120
19272.76 153
19274.07 130
19275.38 108
19276.70 113
19278.01 134
19279.32 133
19280.63 108
19281.94 109
19283.26 130
19284.57 118
19285.88 155
19287.19 130
19288.51 148
19289.82 128
19291.13 131
19292.44 127
19293.76 125
19295.07 113
19296.38 148
19297.69 148
19299.01 114
19300.32 117
19301.63 124
19302.95 144
19304.26 142
19305.57 124
19306.88 142
19308.20 153
19309.51 143
19310.82 134
19312.14 133
19313.45 146
19314.76 138
19316.08 145
19317.39 136
19318.70 141
19320.02 138
19321.33 142
19322.64 127
19323.96 122
19325.27 125
19326.59 135
19327.90 143
19329.21 143
19330.53 131
19331.84 117
19333.15 137
19334.47 148
19335.78 156
19337.10 143
19338.41 123
19339.73 117
19341.04 142
19342.35 127
19343.67 123
19344.98 124
19346.30 132
19347.61 128
19348.93 131
19350.24 171
19351.55 151
19352.87 133
19354.18 113
19355.50 127
19356.81 137
19358.13 121
19359.44 140
19360.76 151
19362.07 137
19363.39 152
19364.70 130
19366.02 138
19367.33 146
19368.65 129
19369.96 119
19371.28 140
19372.59 135
19373.91 139
19375.22 148
19376.54 137
19377.86 107
19379.17 120
19380.49 141
19381.80 157
19383.12 114
19384.43 116
19385.75 142
19387.07 149
19388.38 132
19389.70 144
19391.01 141
19392.33 150
19393.65 121
19394.96 113
19396.28 127
19397.59 134
19398.91 121
19400.23 128
19401.54 124
19402.86 130
19404.17 120
19405.49 122
19406.81 172
19408.12 133
19409.44 139
19410.76 127
19412.07 147
19413.39 151
19414.71 147
19416.02 146
19417.34 141
19418.66 134
19419.97 134
19421.29 126
19422.61 149
19423.93 161
19425.24 139
19426.56 148
19427.88 139
19429.19 141
19430.51 142
19431.83 155
19433.15 140
19434.46 121
19435.78 142
19437.10 127
19438.42 114
19439.73 133
19441.05 153
19442.37 154
19443.69 144
19445.00 152
19446.32 108
19447.64 131
19448.96 130
19450.28 131
19451.59 147
19452.91 128
19454.23 139
19455.55 140
19456.87 148
19458.18 135
19459.50 107
19460.82 109
19462.14 134
19463.46 137
19464.78 111
19466.09 140
19467.41 131
19468.73 142
19470.05 132
19471.37 130
19472.69 131
19474.01 149
19475.33 128
19476.64 118
19477.96 132
19479.28 124
19480.60 122
19481.92 144
19483.24 132
19484.56 112
19485.88 141
19487.20 125
19488.52 144
19489.83 140
19491.15 139
19492.47 165
19493.79 154
19495.11 128
19496.43 116
19497.75 135
19499.07 154
19500.39 118
19501.71 110
19503.03 139
19504.35 132
19505.67 142
19506.99 127
19508.31 125
19509.63 142
19510.95 154
19512.27 135
19513.59 125
19514.91 140
19516.23 143
19517.55 154
19518.87 130
19520.19 114
19521.51 106
19522.83 143
19524.15 143
19525.47 130
19526.79 122
19528.11 116
19529.43 126
19530.75 129
19532.08 131
19533.40 123
19534.72 148
19536.04 149
19537.36 133
19538.68 140
19540.00 126
19541.32 146
19542.64 137
19543.96 118
19545.29 145
19546.61 127
19547.93 142
19549.25 140
19550.57 113
19551.89 127
19553.21 104
19554.53 122
19555.86 136
19557.18 134
19558.50 100
19559.82 142
19561.14 146
19562.46 142
19563.79 119
19565.11 137
19566.43 121
19567.75 123
19569.07 137
19570.40 133
19571.72 156
19573.04 110
19574.36 130
19575.68 114
19577.01 128
19578.33 140
19579.65 155
19580.97 138
19582.30 112
19583.62 141
19584.94 152
19586.26 117
19587.59 124
19588.91 123
19590.23 142
19591.55 121
19592.88 151
19594.20 164
19595.52 137
19596.85 123
19598.17 123
19599.49 129
19600.81 155
19602.14 152
19603.46 133
19604.78 174
19606.11 160
19607.43 118
19608.75 122
19610.08 136
19611.40 132
19612.72 128
19614.05 117
19615.37 134
19616.69 126
19618.02 143
19619.34 137
19620.67 175
19621.99 136
19623.31 139
19624.64 139
19625.96 133
19627.29 136
19628.61 145
19629.93 133
19631.26 127
19632.58 126
19633.91 143
19635.23 134
19636.55 139
19637.88 151
19639.20 157
19640.53 130
19641.85 127
19643.18 143
19644.50 139
19645.82 123
19647.15 128
19648.47 141
19649.80 136
19651.12 146
19652.45 139
19653.77 101
19655.10 126
19656.42 124
19657.75 117
19659.07 124
19660.40 154
19661.72 152
19663.05 136
19664.37 128
19665.70 113
19667.02 130
19668.35 103
19669.67 114
19671.00 118
19672.33 119
19673.65 115
19674.98 123
19676.30 115
19677.63 126
19678.95 150
19680.28 134
19681.61 152
19682.93 132
19684.26 157
19685.58 130
19686.91 138
19688.23 130
19689.56 122
19690.89 123
19692.21 141
19693.54 134
19694.87 130
19696.19 148
19697.52 145
19698.84 123
19700.17 144
19701.50 147
19702.82 160
19704.15 132
19705.48 140
19706.80 145
19708.13 131
19709.46 128
19710.78 106
19712.11 128
19713.44 129
19714.76 142
19716.09 134
19717.42 132
19718.75 139
19720.07 130
19721.40 141
19722.73 134
19724.05 133
19725.38 147
19726.71 138
19728.04 139
19729.36 158
19730.69 131
19732.02 144
19733.35 134
19734.67 136
19736.00 120
19737.33 123
19738.66 149
19739.98 142
19741.31 144
19742.64 141
19743.97 149
19745.30 130
19746.62 114
19747.95 125
19749.28 123
19750.61 136
19751.94 143
19753.26 118
19754.59 108
19755.92 122
19757.25 103
19758.58 147
19759.91 150
19761.23 124
19762.56 104
19763.89 116
19765.22 115
19766.55 123
19767.88 140
19769.21 134
19770.53 116
19771.86 153
19773.19 144
19774.52 123
19775.85 127
19777.18 128
19778.51 175
19779.84 151
19781.17 110
19782.50 123
19783.83 98
19785.15 99
19786.48 108
19787.81 125
19789.14 146
19790.47 116
19791.80 98
19793.13 111
19794.46 109
19795.79 133
19797.12 131
19798.45 123
19799.78 128
19801.11 128
19802.44 127
19803.77 136
19805.10 134
19806.43 119
19807.76 124
19809.09 127
19810.42 127
19811.75 111
19813.08 101
19814.41 106
19815.74 108
19817.07 119
19818.40 113
19819.73 115
19821.06 131
19822.39 133
19823.72 142
19825.05 137
19826.38 134
19827.71 117
19829.05 131
19830.38 136
19831.71 143
19833.04 128
19834.37 125
19835.70 118
19837.03 122
19838.36 108
19839.69 147
19841.02 131
19842.36 125
19843.69 140
19845.02 145
19846.35 141
19847.68 109
19849.01 121
19850.34 129
19851.68 107
19853.01 149
19854.34 121
19855.67 110
19857.00 113
19858.33 111
19859.67 140
19861.00 136
19862.33 101
19863.66 117
19864.99 133
19866.32 125
19867.66 130
19868.99 149
19870.32 127
19871.65 113
19872.99 133
19874.32 115
19875.65 121
19876.98 124
19878.32 124
19879.65 164
19880.98 125
19882.31 123
19883.65 121
19884.98 126
19886.31 119
19887.64 139
19888.98 109
19890.31 113
19891.64 117
19892.97 129
19894.31 132
19895.64 101
19896.97 115
19898.31 114
19899.64 127
19900.97 122
19902.31 102
19903.64 88
19904.97 129
19906.31 126
19907.64 130
19908.97 115
19910.31 132
19911.64 152
19912.97 136
19914.31 113
19915.64 110
19916.97 130
19918.31 137
19919.64 134
19920.98 118
19922.31 124
19923.64 128
19924.98 133
19926.31 102
19927.65 112
19928.98 136
19930.31 126
19931.65 136
19932.98 136
19934.32 113
19935.65 119
19936.99 133
19938.32 119
19939.65 121
19940.99 129
19942.32 111
19943.66 121
19944.99 141
19946.33 120
19947.66 140
19949.00 113
19950.33 135
19951.67 105
19953.00 101
19954.34 113
19955.67 106
19957.01 128
19958.34 111
19959.68 134
19961.01 140
19962.35 132
19963.68 133
19965.02 117
19966.35 104
19967.69 125
19969.02 133
19970.36 137
19971.70 122
19973.03 121
19974.37 129
19975.70 121
19977.04 135
19978.37 116
19979.71 118
19981.05 117
19982.38 134
19983.72 121
19985.05 119
19986.39 126
19987.73 109
19989.06 141
19990.40 115
19991.73 129
19993.07 122
19994.41 129
19995.74 129
19997.08 129
19998.42 125
19999.75 132
20001.09 130
20002.43 124
20003.76 129
20005.10 152
20006.44 134
20007.77 119
20009.11 130
20010.45 136
20011.78 133
20013.12 143
20014.46 130
20015.79 124
20017.13 122
20018.47 139
20019.81 127
20021.14 129
20022.48 128
20023.82 137
20025.15 147
20026.49 134
20027.83 123
20029.17 120
20030.50 132
20031.84 159
20033.18 149
20034.52 115
20035.85 113
20037.19 137
20038.53 131
20039.87 133
20041.21 131
20042.54 132
20043.88 134
20045.22 103
20046.56 124
20047.90 136
20049.23 120
20050.57 113
20051.91 122
20053.25 125
20054.59 99
20055.93 116
20057.26 119
20058.60 128
20059.94 136
20061.28 106
20062.62 126
20063.96 114
20065.30 103
20066.63 110
20067.97 124
20069.31 97
20070.65 116
20071.99 113
20073.33 124
20074.67 153
20076.01 108
20077.35 118
20078.68 123
20080.02 136
20081.36 109
20082.70 127
20084.04 142
20085.38 125
20086.72 115
20088.06 106
20089.40 148
20090.74 124
20092.08 130
20093.42 133
20094.76 144
20096.10 130
20097.44 132
20098.78 111
20100.12 121
20101.46 114
20102.80 124
20104.14 118
20105.48 124
20106.82 125
20108.16 120
20109.50 125
20110.84 115
20112.18 113
20113.52 123
20114.86 138
20116.20 118
20117.54 154
20118.88 124
20120.22 110
20121.56 121
20122.90 114
20124.24 110
20125.58 120
20126.92 118
20128.26 124
20129.61 123
20130.95 119
20132.29 132
20133.63 123
20134.97 131
20136.31 115
20137.65 117
20138.99 134
20140.33 119
20141.67 105
20143.02 117
