# Supplementary material for: MALDI-TOF MS typing enables the classification of brewing yeasts of the genus Saccharomyces to major beer styles
Source: PLoS One. 2017 Aug 9;12(8):e0181694. doi: 10.1371/journal.pone.0181694 (PMC5549903; doi:10.1371/journal.pone.0181694)
Supplement: S3 File — The directory includes 90 raw files and was zipped to “.zip”; the folder has three strains with 30 spectra per strain; S1 Text explains the raw files with an example and Table 1 represents the yeast strains used within the experiment. (ZIP) [file pone.0181694.s006.zip › 7-9/30256-177-OG-Koe-Koe-YPG-18h-E-E_2015-07-10_3_0_A9_1.dat]

2000.66 1716
2001.08 1591
2001.50 1739
2001.92 1880
2002.34 1704
2002.77 1437
2003.19 1467
2003.61 1655
2004.03 1594
2004.45 1518
2004.88 1548
2005.30 1643
2005.72 1565
2006.14 1706
2006.56 1809
2006.99 1766
2007.41 1615
2007.83 1579
2008.25 1518
2008.67 1508
2009.10 1611
2009.52 1570
2009.94 1541
2010.36 1405
2010.79 1501
2011.21 1470
2011.63 1366
2012.06 1383
2012.48 1458
2012.90 1514
2013.32 1568
2013.75 1365
2014.17 1383
2014.59 1481
2015.02 1622
2015.44 1356
2015.86 1493
2016.28 1485
2016.71 1698
2017.13 1589
2017.55 1519
2017.98 1552
2018.40 1547
2018.82 1594
2019.25 1778
2019.67 1597
2020.09 1507
2020.52 1688
2020.94 1540
2021.37 1391
2021.79 1455
2022.21 1435
2022.64 1451
2023.06 1497
2023.48 1656
2023.91 1503
2024.33 1397
2024.76 1606
2025.18 1414
2025.60 1489
2026.03 1533
2026.45 1491
2026.88 1465
2027.30 1478
2027.73 1385
2028.15 1308
2028.57 1381
2029.00 1420
2029.42 1541
2029.85 1398
2030.27 1433
2030.70 1447
2031.12 1398
2031.55 1399
2031.97 1404
2032.40 1510
2032.82 1515
2033.25 1396
2033.67 1431
2034.10 1335
2034.52 1423
2034.95 1508
2035.37 1455
2035.80 1363
2036.22 1482
2036.65 1559
2037.07 1516
2037.50 1533
2037.92 1452
2038.35 1349
2038.77 1480
2039.20 1484
2039.63 1543
2040.05 1612
2040.48 1354
2040.90 1423
2041.33 1210
2041.75 1411
2042.18 1406
2042.61 1564
2043.03 1478
2043.46 1563
2043.88 1646
2044.31 1608
2044.74 1654
2045.16 1722
2045.59 1713
2046.01 1511
2046.44 1472
2046.87 1648
2047.29 1547
2047.72 1537
2048.15 1522
2048.57 1663
2049.00 1649
2049.43 1503
2049.85 1552
2050.28 1465
2050.71 1461
2051.13 1549
2051.56 1516
2051.99 1501
2052.41 1602
2052.84 1613
2053.27 1558
2053.69 1787
2054.12 1749
2054.55 1566
2054.98 1694
2055.40 1744
2055.83 1681
2056.26 1769
2056.68 1798
2057.11 1559
2057.54 1451
2057.97 1456
2058.39 1638
2058.82 1712
2059.25 1513
2059.68 1769
2060.11 1686
2060.53 1423
2060.96 1460
2061.39 1554
2061.82 1548
2062.24 1660
2062.67 1590
2063.10 1872
2063.53 1889
2063.96 1791
2064.39 2004
2064.81 2208
2065.24 2342
2065.67 2236
2066.10 2361
2066.53 2275
2066.95 2302
2067.38 2436
2067.81 2211
2068.24 2004
2068.67 1777
2069.10 1982
2069.53 1769
2069.96 1728
2070.38 1760
2070.81 1649
2071.24 1708
2071.67 1645
2072.10 1742
2072.53 1679
2072.96 1615
2073.39 1716
2073.82 1703
2074.24 1673
2074.67 1763
2075.10 1512
2075.53 1602
2075.96 1813
2076.39 1895
2076.82 1881
2077.25 1772
2077.68 1781
2078.11 1894
2078.54 1611
2078.97 1704
2079.40 1704
2079.83 1699
2080.26 1548
2080.69 1595
2081.12 1688
2081.55 1787
2081.98 1706
2082.41 1494
2082.84 1461
2083.27 1502
2083.70 1571
2084.13 1564
2084.56 1525
2084.99 1440
2085.42 1600
2085.85 1629
2086.28 1667
2086.71 1683
2087.14 1555
2087.57 1381
2088.00 1370
2088.43 1566
2088.86 1652
2089.29 1419
2089.73 1414
2090.16 1416
2090.59 1418
2091.02 1499
2091.45 1468
2091.88 1508
2092.31 1314
2092.74 1408
2093.17 1301
2093.60 1397
2094.04 1301
2094.47 1326
2094.90 1444
2095.33 1516
2095.76 1459
2096.19 1368
2096.62 1539
2097.06 1401
2097.49 1480
2097.92 1309
2098.35 1426
2098.78 1467
2099.21 1384
2099.65 1323
2100.08 1518
2100.51 1401
2100.94 1433
2101.37 1453
2101.81 1294
2102.24 1436
2102.67 1588
2103.10 1441
2103.53 1350
2103.97 1486
2104.40 1451
2104.83 1415
2105.26 1371
2105.70 1420
2106.13 1495
2106.56 1563
2106.99 1718
2107.43 1598
2107.86 1497
2108.29 1565
2108.72 1549
2109.16 1370
2109.59 1486
2110.02 1471
2110.46 1669
2110.89 1410
2111.32 1512
2111.75 1628
2112.19 1482
2112.62 1418
2113.05 1419
2113.49 1482
2113.92 1518
2114.35 1541
2114.79 1387
2115.22 1440
2115.65 1280
2116.09 1323
2116.52 1464
2116.95 1537
2117.39 1528
2117.82 1396
2118.26 1317
2118.69 1415
2119.12 1532
2119.56 1445
2119.99 1329
2120.42 1431
2120.86 1278
2121.29 1260
2121.73 1349
2122.16 1440
2122.59 1443
2123.03 1419
2123.46 1352
2123.90 1474
2124.33 1468
2124.77 1379
2125.20 1300
2125.64 1426
2126.07 1475
2126.50 1470
2126.94 1316
2127.37 1373
2127.81 1445
2128.24 1434
2128.68 1549
2129.11 1557
2129.55 1551
2129.98 1511
2130.42 1569
2130.85 1433
2131.29 1341
2131.72 1322
2132.16 1497
2132.59 1566
2133.03 1359
2133.46 1309
2133.90 1277
2134.33 1241
2134.77 1306
2135.20 1363
2135.64 1378
2136.08 1368
2136.51 1404
2136.95 1371
2137.38 1457
2137.82 1445
2138.25 1605
2138.69 1597
2139.13 1410
2139.56 1388
2140.00 1497
2140.43 1447
2140.87 1415
2141.31 1453
2141.74 1470
2142.18 1314
2142.61 1393
2143.05 1375
2143.49 1380
2143.92 1311
2144.36 1253
2144.80 1130
2145.23 1241
2145.67 1488
2146.11 1383
2146.54 1220
2146.98 1458
2147.42 1535
2147.85 1518
2148.29 1519
2148.73 1574
2149.16 1616
2149.60 1427
2150.04 1478
2150.47 1526
2150.91 1492
2151.35 1485
2151.79 1567
2152.22 1588
2152.66 1525
2153.10 1466
2153.53 1558
2153.97 1509
2154.41 1383
2154.85 1606
2155.28 1481
2155.72 1387
2156.16 1598
2156.60 1617
2157.03 1452
2157.47 1587
2157.91 1764
2158.35 1704
2158.79 1602
2159.22 1582
2159.66 1628
2160.10 1643
2160.54 1527
2160.98 1668
2161.41 1633
2161.85 1563
2162.29 1562
2162.73 1650
2163.17 1664
2163.60 1449
2164.04 1475
2164.48 1534
2164.92 1460
2165.36 1528
2165.80 1482
2166.24 1421
2166.67 1483
2167.11 1490
2167.55 1517
2167.99 1631
2168.43 1717
2168.87 1519
2169.31 1627
2169.75 1776
2170.19 1713
2170.62 1572
2171.06 1657
2171.50 1680
2171.94 1806
2172.38 1741
2172.82 1879
2173.26 2117
2173.70 1997
2174.14 2058
2174.58 2081
2175.02 1970
2175.46 1954
2175.90 1899
2176.34 2147
2176.78 2240
2177.22 1939
2177.66 1852
2178.10 1669
2178.54 1707
2178.97 1757
2179.41 1700
2179.85 1635
2180.29 1468
2180.74 1436
2181.18 1365
2181.62 1441
2182.06 1600
2182.50 1417
2182.94 1519
2183.38 1456
2183.82 1366
2184.26 1433
2184.70 1493
2185.14 1506
2185.58 1411
2186.02 1373
2186.46 1339
2186.90 1539
2187.34 1442
2187.78 1558
2188.22 1529
2188.66 1662
2189.11 1604
2189.55 1530
2189.99 1567
2190.43 1564
2190.87 1707
2191.31 1598
2191.75 1632
2192.19 1757
2192.63 1720
2193.08 1587
2193.52 1627
2193.96 1720
2194.40 1765
2194.84 1800
2195.28 1734
2195.72 1906
2196.17 1660
2196.61 1679
2197.05 1676
2197.49 1581
2197.93 1645
2198.37 1577
2198.82 1594
2199.26 1352
2199.70 1367
2200.14 1401
2200.58 1328
2201.03 1466
2201.47 1421
2201.91 1469
2202.35 1386
2202.80 1423
2203.24 1440
2203.68 1449
2204.12 1509
2204.57 1510
2205.01 1645
2205.45 1650
2205.89 1554
2206.34 1587
2206.78 1514
2207.22 1507
2207.66 1597
2208.11 1698
2208.55 1653
2208.99 1495
2209.44 1534
2209.88 1503
2210.32 1498
2210.76 1604
2211.21 1591
2211.65 1399
2212.09 1508
2212.54 1504
2212.98 1429
2213.42 1456
2213.87 1552
2214.31 1529
2214.75 1504
2215.20 1560
2215.64 1508
2216.09 1455
2216.53 1544
2216.97 1453
2217.42 1513
2217.86 1665
2218.30 1397
2218.75 1398
2219.19 1529
2219.64 1482
2220.08 1445
2220.52 1625
2220.97 1643
2221.41 1659
2221.86 1636
2222.30 1623
2222.75 1656
2223.19 1790
2223.63 1716
2224.08 1653
2224.52 1892
2224.97 1860
2225.41 1677
2225.86 1418
2226.30 1522
2226.75 1585
2227.19 1597
2227.64 1543
2228.08 1498
2228.53 1617
2228.97 1777
2229.42 1807
2229.86 1734
2230.31 1635
2230.75 1693
2231.20 1600
2231.64 1621
2232.09 1656
2232.53 1770
2232.98 1836
2233.42 1706
2233.87 1590
2234.31 1712
2234.76 1553
2235.20 1294
2235.65 1306
2236.10 1298
2236.54 1257
2236.99 1293
2237.43 1451
2237.88 1546
2238.32 1613
2238.77 1413
2239.22 1404
2239.66 1426
2240.11 1293
2240.55 1270
2241.00 1177
2241.45 1091
2241.89 1192
2242.34 1252
2242.79 1162
2243.23 1368
2243.68 1276
2244.12 1263
2244.57 1395
2245.02 1327
2245.46 1368
2245.91 1457
2246.36 1259
2246.80 1301
2247.25 1326
2247.70 1319
2248.14 1604
2248.59 1451
2249.04 1531
2249.49 1468
2249.93 1357
2250.38 1467
2250.83 1394
2251.27 1380
2251.72 1488
2252.17 1368
2252.62 1291
2253.06 1298
2253.51 1350
2253.96 1394
2254.40 1368
2254.85 1231
2255.30 1267
2255.75 1345
2256.20 1171
2256.64 1319
2257.09 1345
2257.54 1266
2257.99 1183
2258.43 1328
2258.88 1391
2259.33 1355
2259.78 1365
2260.23 1449
2260.67 1515
2261.12 1378
2261.57 1606
2262.02 1771
2262.47 1664
2262.92 1766
2263.36 1658
2263.81 1644
2264.26 1646
2264.71 1548
2265.16 1638
2265.61 1547
2266.05 1420
2266.50 1416
2266.95 1273
2267.40 1547
2267.85 1568
2268.30 1554
2268.75 1602
2269.20 1547
2269.65 1489
2270.09 1476
2270.54 1502
2270.99 1552
2271.44 1583
2271.89 1495
2272.34 1530
2272.79 1523
2273.24 1424
2273.69 1577
2274.14 1327
2274.59 1412
2275.04 1288
2275.49 1316
2275.94 1396
2276.38 1251
2276.83 1165
2277.28 1237
2277.73 1298
2278.18 1235
2278.63 1393
2279.08 1300
2279.53 1181
2279.98 1336
2280.43 1392
2280.88 1378
2281.33 1231
2281.78 1384
2282.23 1427
2282.68 1352
2283.13 1331
2283.59 1312
2284.04 1459
2284.49 1476
2284.94 1385
2285.39 1348
2285.84 1270
2286.29 1253
2286.74 1353
2287.19 1381
2287.64 1464
2288.09 1596
2288.54 1741
2288.99 1695
2289.44 1719
2289.89 1642
2290.35 1808
2290.80 1866
2291.25 2128
2291.70 2312
2292.15 2060
2292.60 2103
2293.05 2127
2293.50 1888
2293.96 1938
2294.41 1862
2294.86 1788
2295.31 1613
2295.76 1639
2296.21 1559
2296.66 1450
2297.12 1502
2297.57 1436
2298.02 1383
2298.47 1442
2298.92 1300
2299.38 1381
2299.83 1251
2300.28 1224
2300.73 1359
2301.18 1415
2301.64 1306
2302.09 1233
2302.54 1450
2302.99 1375
2303.44 1317
2303.90 1219
2304.35 1295
2304.80 1291
2305.25 1359
2305.71 1354
2306.16 1458
2306.61 1607
2307.07 1391
2307.52 1456
2307.97 1407
2308.42 1508
2308.88 1579
2309.33 1484
2309.78 1486
2310.23 1560
2310.69 1417
2311.14 1661
2311.59 1509
2312.05 1391
2312.50 1493
2312.95 1603
2313.41 1498
2313.86 1448
2314.31 1500
2314.77 1469
2315.22 1610
2315.67 1529
2316.13 1553
2316.58 1543
2317.04 1412
2317.49 1410
2317.94 1483
2318.40 1578
2318.85 1444
2319.30 1297
2319.76 1404
2320.21 1431
2320.67 1525
2321.12 1540
2321.57 1405
2322.03 1367
2322.48 1485
2322.94 1590
2323.39 1557
2323.85 1675
2324.30 1683
2324.75 1794
2325.21 1807
2325.66 1889
2326.12 2256
2326.57 2309
2327.03 2169
2327.48 2052
2327.94 1726
2328.39 1702
2328.85 1860
2329.30 2061
2329.76 2000
2330.21 1796
2330.67 2127
2331.12 2135
2331.58 2192
2332.03 2159
2332.49 1989
2332.94 1903
2333.40 1728
2333.85 1690
2334.31 1653
2334.76 1591
2335.22 1623
2335.67 1699
2336.13 1574
2336.58 1746
2337.04 1635
2337.50 1554
2337.95 1543
2338.41 1506
2338.86 1554
2339.32 1697
2339.77 1401
2340.23 1425
2340.69 1550
2341.14 1553
2341.60 1579
2342.05 1583
2342.51 1514
2342.97 1375
2343.42 1575
2343.88 1389
2344.34 1264
2344.79 1472
2345.25 1563
2345.70 1433
2346.16 1541
2346.62 1382
2347.07 1382
2347.53 1434
2347.99 1466
2348.44 1386
2348.90 1400
2349.36 1433
2349.81 1470
2350.27 1397
2350.73 1433
2351.19 1230
2351.64 1351
2352.10 1387
2352.56 1305
2353.01 1308
2353.47 1254
2353.93 1290
2354.39 1204
2354.84 1215
2355.30 1281
2355.76 1363
2356.22 1377
2356.67 1483
2357.13 1326
2357.59 1273
2358.05 1253
2358.50 1235
2358.96 1204
2359.42 1334
2359.88 1375
2360.33 1403
2360.79 1339
2361.25 1337
2361.71 1457
2362.17 1355
2362.62 1304
2363.08 1270
2363.54 1351
2364.00 1413
2364.46 1362
2364.92 1292
2365.37 1362
2365.83 1280
2366.29 1402
2366.75 1438
2367.21 1449
2367.67 1278
2368.12 1348
2368.58 1459
2369.04 1395
2369.50 1503
2369.96 1338
2370.42 1350
2370.88 1425
2371.34 1455
2371.80 1313
2372.25 1373
2372.71 1414
2373.17 1226
2373.63 1533
2374.09 1560
2374.55 1429
2375.01 1379
2375.47 1447
2375.93 1557
2376.39 1527
2376.85 1398
2377.31 1447
2377.77 1427
2378.23 1389
2378.69 1407
2379.15 1350
2379.61 1387
2380.06 1313
2380.52 1388
2380.98 1225
2381.44 1220
2381.90 1281
2382.36 1379
2382.82 1315
2383.28 1375
2383.74 1244
2384.20 1205
2384.67 1338
2385.13 1244
2385.59 1317
2386.05 1274
2386.51 1578
2386.97 1503
2387.43 1309
2387.89 1217
2388.35 1258
2388.81 1413
2389.27 1323
2389.73 1303
2390.19 1272
2390.65 1471
2391.11 1482
2391.57 1382
2392.03 1549
2392.50 1458
2392.96 1343
2393.42 1339
2393.88 1328
2394.34 1429
2394.80 1366
2395.26 1367
2395.72 1417
2396.19 1439
2396.65 1220
2397.11 1164
2397.57 1282
2398.03 1413
2398.49 1382
2398.95 1324
2399.42 1451
2399.88 1346
2400.34 1398
2400.80 1267
2401.26 1422
2401.73 1238
2402.19 1414
2402.65 1233
2403.11 1319
2403.57 1249
2404.04 1261
2404.50 1282
2404.96 1281
2405.42 1231
2405.88 1307
2406.35 1199
2406.81 1299
2407.27 1318
2407.73 1332
2408.20 1318
2408.66 1324
2409.12 1260
2409.58 1288
2410.05 1131
2410.51 1225
2410.97 1184
2411.43 1318
2411.90 1252
2412.36 1280
2412.82 1245
2413.29 1290
2413.75 1285
2414.21 1158
2414.68 1313
2415.14 1313
2415.60 1317
2416.07 1351
2416.53 1495
2416.99 1422
2417.46 1385
2417.92 1414
2418.38 1381
2418.85 1496
2419.31 1636
2419.77 1610
2420.24 1544
2420.70 1386
2421.16 1405
2421.63 1446
2422.09 1395
2422.56 1338
2423.02 1433
2423.48 1423
2423.95 1498
2424.41 1466
2424.88 1294
2425.34 1186
2425.80 1343
2426.27 1333
2426.73 1341
2427.20 1335
2427.66 1268
2428.13 1272
2428.59 1323
2429.05 1344
2429.52 1341
2429.98 1319
2430.45 1370
2430.91 1351
2431.38 1291
2431.84 1325
2432.31 1327
2432.77 1342
2433.24 1236
2433.70 1196
2434.17 1160
2434.63 1344
2435.10 1408
2435.56 1265
2436.03 1467
2436.49 1381
2436.96 1376
2437.42 1190
2437.89 1234
2438.35 1282
2438.82 1349
2439.28 1215
2439.75 1217
2440.22 1188
2440.68 1203
2441.15 1374
2441.61 1323
2442.08 1337
2442.54 1255
2443.01 1237
2443.48 1316
2443.94 1336
2444.41 1398
2444.87 1388
2445.34 1285
2445.81 1223
2446.27 1274
2446.74 1337
2447.20 1183
2447.67 1271
2448.14 1197
2448.60 1250
2449.07 1273
2449.54 1251
2450.00 1240
2450.47 1227
2450.94 1203
2451.40 1174
2451.87 1106
2452.34 1205
2452.80 1302
2453.27 1326
2453.74 1206
2454.20 1148
2454.67 1057
2455.14 1190
2455.60 1265
2456.07 1226
2456.54 1310
2457.01 1274
2457.47 1219
2457.94 1181
2458.41 1177
2458.88 1309
2459.34 1212
2459.81 1128
2460.28 1237
2460.74 1222
2461.21 1199
2461.68 1336
2462.15 1283
2462.62 1351
2463.08 1374
2463.55 1363
2464.02 1361
2464.49 1302
2464.95 1325
2465.42 1139
2465.89 1294
2466.36 1301
2466.83 1245
2467.30 1224
2467.76 1218
2468.23 1212
2468.70 1170
2469.17 1182
2469.64 1134
2470.10 1191
2470.57 1182
2471.04 1110
2471.51 1191
2471.98 1218
2472.45 1201
2472.92 1151
2473.39 1164
2473.85 1143
2474.32 1089
2474.79 1108
2475.26 1108
2475.73 1146
2476.20 1222
2476.67 1124
2477.14 1108
2477.61 1187
2478.07 1210
2478.54 1221
2479.01 1194
2479.48 1110
2479.95 1096
2480.42 1177
2480.89 1204
2481.36 1108
2481.83 1078
2482.30 1143
2482.77 1130
2483.24 1284
2483.71 1233
2484.18 1190
2484.65 1255
2485.12 1259
2485.59 1413
2486.06 1353
2486.53 1252
2487.00 1294
2487.47 1368
2487.94 1385
2488.41 1311
2488.88 1318
2489.35 1231
2489.82 1335
2490.29 1519
2490.76 1354
2491.23 1251
2491.70 1179
2492.17 1193
2492.64 1205
2493.11 1119
2493.58 1140
2494.05 1275
2494.52 1264
2494.99 1267
2495.47 1269
2495.94 1399
2496.41 1384
2496.88 1280
2497.35 1322
2497.82 1374
2498.29 1381
2498.76 1401
2499.23 1453
2499.70 1384
2500.18 1232
2500.65 1181
2501.12 1172
2501.59 1107
2502.06 1125
2502.53 1138
2503.00 1165
2503.48 1202
2503.95 1171
2504.42 1248
2504.89 1252
2505.36 1228
2505.83 1328
2506.31 1239
2506.78 1253
2507.25 1278
2507.72 1332
2508.19 1150
2508.67 1143
2509.14 1190
2509.61 1153
2510.08 1323
2510.56 1383
2511.03 1345
2511.50 1505
2511.97 1380
2512.44 1362
2512.92 1375
2513.39 1400
2513.86 1487
2514.33 1458
2514.81 1472
2515.28 1406
2515.75 1429
2516.23 1265
2516.70 1188
2517.17 1311
2517.64 1125
2518.12 1165
2518.59 1147
2519.06 1090
2519.54 1307
2520.01 1259
2520.48 1360
2520.96 1318
2521.43 1281
2521.90 1260
2522.38 1246
2522.85 1157
2523.32 1322
2523.80 1330
2524.27 1353
2524.74 1301
2525.22 1286
2525.69 1238
2526.16 1254
2526.64 1345
2527.11 1287
2527.59 1382
2528.06 1321
2528.53 1315
2529.01 1346
2529.48 1322
2529.96 1423
2530.43 1408
2530.90 1460
2531.38 1360
2531.85 1353
2532.33 1450
2532.80 1336
2533.28 1297
2533.75 1423
2534.22 1381
2534.70 1170
2535.17 1170
2535.65 1235
2536.12 1226
2536.60 1249
2537.07 1204
2537.55 1369
2538.02 1277
2538.50 1218
2538.97 1241
2539.45 1512
2539.92 1499
2540.40 1445
2540.87 1265
2541.35 1387
2541.82 1455
2542.30 1501
2542.77 1574
2543.25 1427
2543.72 1338
2544.20 1229
2544.67 1358
2545.15 1429
2545.62 1318
2546.10 1422
2546.58 1447
2547.05 1462
2547.53 1425
2548.00 1499
2548.48 1683
2548.95 1700
2549.43 1497
2549.91 1467
2550.38 1444
2550.86 1341
2551.33 1428
2551.81 1592
2552.29 1339
2552.76 1240
2553.24 1337
2553.72 1479
2554.19 1422
2554.67 1446
2555.14 1500
2555.62 1434
2556.10 1283
2556.57 1230
2557.05 1403
2557.53 1361
2558.00 1444
2558.48 1338
2558.96 1343
2559.43 1436
2559.91 1398
2560.39 1349
2560.87 1185
2561.34 1343
2561.82 1251
2562.30 1124
2562.77 1243
2563.25 1335
2563.73 1353
2564.21 1246
2564.68 1289
2565.16 1202
2565.64 1178
2566.11 1261
2566.59 1219
2567.07 1175
2567.55 1205
2568.03 1234
2568.50 1222
2568.98 1367
2569.46 1445
2569.94 1234
2570.41 1175
2570.89 1231
2571.37 1189
2571.85 1044
2572.33 1004
2572.80 1111
2573.28 1199
2573.76 1124
2574.24 1182
2574.72 1210
2575.19 1139
2575.67 1085
2576.15 1277
2576.63 1179
2577.11 1256
2577.59 1300
2578.07 1218
2578.54 1210
2579.02 1204
2579.50 1253
2579.98 1221
2580.46 1220
2580.94 1128
2581.42 1100
2581.90 1120
2582.37 1215
2582.85 1136
2583.33 1165
2583.81 1198
2584.29 1237
2584.77 1121
2585.25 1100
2585.73 1052
2586.21 1107
2586.69 1253
2587.17 1102
2587.65 1055
2588.13 1166
2588.61 1287
2589.08 1273
2589.56 1290
2590.04 1269
2590.52 1278
2591.00 1250
2591.48 1114
2591.96 1247
2592.44 1276
2592.92 1182
2593.40 1232
2593.88 1177
2594.36 1120
2594.84 1237
2595.32 1292
2595.80 1391
2596.28 1255
2596.76 1140
2597.24 1194
2597.72 1157
2598.21 1085
2598.69 1179
2599.17 1092
2599.65 1190
2600.13 1175
2600.61 1089
2601.09 1047
2601.57 1012
2602.05 1023
2602.53 1058
2603.01 1136
2603.49 1282
2603.97 1297
2604.45 1202
2604.94 1098
2605.42 1179
2605.90 1178
2606.38 1198
2606.86 1125
2607.34 1178
2607.82 1162
2608.30 1264
2608.79 1169
2609.27 1037
2609.75 1053
2610.23 1203
2610.71 1225
2611.19 1141
2611.68 1126
2612.16 1087
2612.64 1135
2613.12 1056
2613.60 1068
2614.08 1079
2614.57 1276
2615.05 1311
2615.53 1235
2616.01 1142
2616.49 1212
2616.98 1306
2617.46 1246
2617.94 1116
2618.42 1166
2618.91 1146
2619.39 1157
2619.87 1290
2620.35 1283
2620.84 1182
2621.32 1105
2621.80 1252
2622.28 1231
2622.77 1209
2623.25 1141
2623.73 1125
2624.21 1137
2624.70 1180
2625.18 1264
2625.66 1119
2626.15 1160
2626.63 1253
2627.11 1136
2627.60 1470
2628.08 1417
2628.56 1417
2629.05 1299
2629.53 1292
2630.01 1494
2630.50 1357
2630.98 1412
2631.46 1387
2631.95 1380
2632.43 1243
2632.91 1435
2633.40 1467
2633.88 1374
2634.36 1237
2634.85 1249
2635.33 1249
2635.82 1259
2636.30 1300
2636.78 1306
2637.27 1351
2637.75 1105
2638.24 1051
2638.72 1194
2639.20 1110
2639.69 1174
2640.17 1241
2640.66 1290
2641.14 1187
2641.63 1168
2642.11 1246
2642.60 1072
2643.08 1169
2643.56 1119
2644.05 1054
2644.53 1133
2645.02 1083
2645.50 1114
2645.99 1138
2646.47 1264
2646.96 1152
2647.44 1164
2647.93 1257
2648.41 1164
2648.90 1193
2649.38 1168
2649.87 1089
2650.35 1118
2650.84 1132
2651.32 1248
2651.81 1257
2652.30 1227
2652.78 1243
2653.27 1173
2653.75 1082
2654.24 1159
2654.72 1190
2655.21 1208
2655.69 1139
2656.18 1065
2656.67 984
2657.15 1116
2657.64 1208
2658.12 1191
2658.61 1307
2659.10 1232
2659.58 1114
2660.07 1024
2660.55 1150
2661.04 1140
2661.53 995
2662.01 1029
2662.50 1025
2662.99 1165
2663.47 1116
2663.96 1175
2664.44 1146
2664.93 1206
2665.42 1160
2665.90 1062
2666.39 1209
2666.88 1160
2667.36 1254
2667.85 1202
2668.34 1152
2668.83 1165
2669.31 1217
2669.80 1233
2670.29 1116
2670.77 1208
2671.26 1252
2671.75 1311
2672.24 1405
2672.72 1459
2673.21 1554
2673.70 1481
2674.18 1655
2674.67 1640
2675.16 1928
2675.65 1758
2676.13 1940
2676.62 1787
2677.11 1723
2677.60 1584
2678.09 1528
2678.57 1423
2679.06 1443
2679.55 1367
2680.04 1394
2680.53 1245
2681.01 1198
2681.50 1266
2681.99 1206
2682.48 1149
2682.97 1211
2683.45 1279
2683.94 1106
2684.43 1206
2684.92 1173
2685.41 1235
2685.90 1183
2686.38 1180
2686.87 1171
2687.36 991
2687.85 1090
2688.34 1277
2688.83 1248
2689.32 1227
2689.81 1165
2690.29 1067
2690.78 1112
2691.27 1043
2691.76 1150
2692.25 1160
2692.74 1159
2693.23 1178
2693.72 1245
2694.21 1284
2694.70 1175
2695.19 1168
2695.68 1287
2696.16 1195
2696.65 1239
2697.14 1150
2697.63 1228
2698.12 1040
2698.61 1056
2699.10 1247
2699.59 1077
2700.08 1114
2700.57 1185
2701.06 1101
2701.55 1131
2702.04 1081
2702.53 1247
2703.02 1161
2703.51 1152
2704.00 1130
2704.49 1225
2704.98 1179
2705.47 1197
2705.96 1161
2706.45 1255
2706.94 1228
2707.43 1256
2707.92 1196
2708.41 1127
2708.91 1171
2709.40 1201
2709.89 1165
2710.38 1157
2710.87 1136
2711.36 1145
2711.85 1230
2712.34 1269
2712.83 1235
2713.32 1165
2713.81 1154
2714.30 1201
2714.80 1169
2715.29 1139
2715.78 1113
2716.27 1100
2716.76 1098
2717.25 1143
2717.74 1126
2718.23 1200
2718.73 1126
2719.22 1123
2719.71 1042
2720.20 1242
2720.69 1093
2721.18 1125
2721.68 1259
2722.17 1293
2722.66 1336
2723.15 1330
2723.64 1294
2724.14 1459
2724.63 1250
2725.12 1280
2725.61 1144
2726.10 1225
2726.60 1270
2727.09 1074
2727.58 1154
2728.07 1166
2728.56 981
2729.06 1107
2729.55 1165
2730.04 1189
2730.53 1155
2731.03 1175
2731.52 1019
2732.01 1125
2732.51 1200
2733.00 1165
2733.49 1112
2733.98 1142
2734.48 1143
2734.97 1110
2735.46 1136
2735.96 1271
2736.45 1226
2736.94 1220
2737.43 1342
2737.93 1346
2738.42 1271
2738.91 1410
2739.41 1357
2739.90 1359
2740.39 1083
2740.89 1068
2741.38 1109
2741.88 1294
2742.37 1335
2742.86 1279
2743.36 1300
2743.85 1242
2744.34 1445
2744.84 1218
2745.33 1121
2745.83 1098
2746.32 1222
2746.81 1283
2747.31 1208
2747.80 1231
2748.30 1125
2748.79 1158
2749.28 1266
2749.78 1253
2750.27 1232
2750.77 1142
2751.26 1164
2751.76 1167
2752.25 1126
2752.74 1082
2753.24 1135
2753.73 1257
2754.23 1227
2754.72 1137
2755.22 1153
2755.71 1182
2756.21 1140
2756.70 1104
2757.20 1183
2757.69 1019
2758.19 1018
2758.68 1102
2759.18 1174
2759.67 1208
2760.17 1060
2760.66 1080
2761.16 1216
2761.65 1177
2762.15 1081
2762.64 963
2763.14 1059
2763.64 1134
2764.13 1187
2764.63 1245
2765.12 1157
2765.62 1243
2766.11 1158
2766.61 1075
2767.11 1087
2767.60 1159
2768.10 1233
2768.59 1098
2769.09 1024
2769.59 1224
2770.08 1172
2770.58 1096
2771.07 1070
2771.57 1069
2772.07 1196
2772.56 1215
2773.06 1311
2773.56 1253
2774.05 1370
2774.55 1363
2775.04 1276
2775.54 1378
2776.04 1467
2776.53 1510
2777.03 1512
2777.53 1459
2778.03 1452
2778.52 1549
2779.02 1441
2779.52 1500
2780.01 1297
2780.51 1245
2781.01 1247
2781.50 1288
2782.00 1253
2782.50 1065
2783.00 1102
2783.49 1148
2783.99 1175
2784.49 1239
2784.99 1137
2785.48 1199
2785.98 1160
2786.48 1159
2786.98 1149
2787.47 1127
2787.97 1109
2788.47 1004
2788.97 1114
2789.46 1135
2789.96 1204
2790.46 1183
2790.96 1116
2791.46 1090
2791.95 1139
2792.45 1169
2792.95 1331
2793.45 1239
2793.95 1128
2794.44 1227
2794.94 1143
2795.44 1149
2795.94 1169
2796.44 1201
2796.94 1315
2797.44 1228
2797.93 1351
2798.43 1477
2798.93 1397
2799.43 1469
2799.93 1334
2800.43 1415
2800.93 1519
2801.43 1283
2801.92 1234
2802.42 1372
2802.92 1267
2803.42 1149
2803.92 1073
2804.42 1183
2804.92 1280
2805.42 1305
2805.92 1228
2806.42 1273
2806.92 1350
2807.42 1376
2807.91 1374
2808.41 1553
2808.91 1377
2809.41 1134
2809.91 1294
2810.41 1404
2810.91 1199
2811.41 1231
2811.91 1269
2812.41 1203
2812.91 1190
2813.41 1201
2813.91 1230
2814.41 1201
2814.91 1151
2815.41 1240
2815.91 1197
2816.41 1227
2816.91 1330
2817.41 1352
2817.91 1206
2818.41 1282
2818.91 1268
2819.42 1208
2819.92 1224
2820.42 1206
2820.92 1209
2821.42 1239
2821.92 1253
2822.42 1230
2822.92 1278
2823.42 1244
2823.92 1131
2824.42 1222
2824.92 1117
2825.42 1141
2825.93 1267
2826.43 1162
2826.93 1004
2827.43 1284
2827.93 1162
2828.43 1134
2828.93 1119
2829.43 1284
2829.94 1286
2830.44 1248
2830.94 1199
2831.44 1111
2831.94 1081
2832.44 1236
2832.95 1261
2833.45 1129
2833.95 1159
2834.45 1200
2834.95 1234
2835.45 1204
2835.96 1230
2836.46 1203
2836.96 1181
2837.46 1278
2837.97 1288
2838.47 1209
2838.97 1121
2839.47 1230
2839.97 1062
2840.48 1077
2840.98 1204
2841.48 1167
2841.98 1080
2842.49 1189
2842.99 1176
2843.49 1164
2843.99 1191
2844.50 1193
2845.00 1154
2845.50 1164
2846.01 1259
2846.51 1278
2847.01 1301
2847.51 1228
2848.02 1247
2848.52 1182
2849.02 1261
2849.53 1301
2850.03 1339
2850.53 1158
2851.04 1263
2851.54 1168
2852.04 1165
2852.55 1206
2853.05 1068
2853.55 1162
2854.06 1182
2854.56 1098
2855.06 1106
2855.57 1121
2856.07 1220
2856.58 1193
2857.08 1165
2857.58 1226
2858.09 1278
2858.59 1112
2859.10 1198
2859.60 1378
2860.10 1331
2860.61 1222
2861.11 1286
2861.62 1304
2862.12 1133
2862.62 1154
2863.13 1220
2863.63 1173
2864.14 1165
2864.64 1221
2865.15 1172
2865.65 1201
2866.16 1166
2866.66 1100
2867.17 1074
2867.67 1101
2868.18 1271
2868.68 1191
2869.19 1118
2869.69 1186
2870.20 1095
2870.70 1220
2871.21 1270
2871.71 1236
2872.22 1193
2872.72 1223
2873.23 1394
2873.73 1354
2874.24 1227
2874.74 1288
2875.25 1337
2875.75 1245
2876.26 1361
2876.76 1369
2877.27 1183
2877.78 1214
2878.28 1304
2878.79 1216
2879.29 1205
2879.80 1256
2880.30 1356
2880.81 1189
2881.32 1175
2881.82 1139
2882.33 1067
2882.83 1133
2883.34 1368
2883.85 1387
2884.35 1346
2884.86 1291
2885.37 1149
2885.87 1215
2886.38 1208
2886.88 1199
2887.39 1419
2887.90 1421
2888.40 1400
2888.91 1548
2889.42 1446
2889.92 1342
2890.43 1448
2890.94 1450
2891.45 1494
2891.95 1459
2892.46 1402
2892.97 1712
2893.47 1689
2893.98 1818
2894.49 1861
2894.99 1969
2895.50 1965
2896.01 1992
2896.52 2328
2897.02 1937
2897.53 1942
2898.04 1822
2898.55 1699
2899.05 1591
2899.56 1589
2900.07 1419
2900.58 1395
2901.08 1503
2901.59 1486
2902.10 1443
2902.61 1297
2903.12 1452
2903.62 1273
2904.13 1310
2904.64 1547
2905.15 1537
2905.66 1361
2906.16 1415
2906.67 1392
2907.18 1404
2907.69 1192
2908.20 1235
2908.71 1246
2909.21 1309
2909.72 1315
2910.23 1273
2910.74 1095
2911.25 1209
2911.76 1292
2912.26 1273
2912.77 1211
2913.28 1149
2913.79 1255
2914.30 1266
2914.81 1133
2915.32 1293
2915.83 1234
2916.34 1450
2916.85 1291
2917.35 1344
2917.86 1347
2918.37 1128
2918.88 1259
2919.39 1082
2919.90 1081
2920.41 1175
2920.92 1291
2921.43 1341
2921.94 1286
2922.45 1239
2922.96 1351
2923.47 1276
2923.98 1224
2924.49 1300
2925.00 1327
2925.51 1326
2926.02 1345
2926.53 1323
2927.04 1315
2927.55 1252
2928.06 1199
2928.57 1264
2929.08 1342
2929.59 1190
2930.10 1058
2930.61 1295
2931.12 1150
2931.63 1103
2932.14 1146
2932.65 1106
2933.16 1072
2933.67 1131
2934.18 1159
2934.69 1208
2935.20 1214
2935.71 1261
2936.22 1149
2936.73 1182
2937.25 1238
2937.76 1196
2938.27 1155
2938.78 1105
2939.29 1211
2939.80 1167
2940.31 1146
2940.82 1221
2941.33 1166
2941.85 1142
2942.36 1282
2942.87 1365
2943.38 1385
2943.89 1323
2944.40 1203
2944.91 1129
2945.43 1199
2945.94 1177
2946.45 1170
2946.96 1073
2947.47 1131
2947.98 1169
2948.50 1183
2949.01 1141
2949.52 1193
2950.03 1131
2950.54 1009
2951.06 1042
2951.57 1155
2952.08 1231
2952.59 1199
2953.10 1212
2953.62 1273
2954.13 1171
2954.64 1080
2955.15 1148
2955.67 1095
2956.18 1091
2956.69 1214
2957.20 1200
2957.72 1122
2958.23 1113
2958.74 1126
2959.25 1202
2959.77 1198
2960.28 1229
2960.79 1233
2961.31 1258
2961.82 1293
2962.33 1300
2962.85 1254
2963.36 1358
2963.87 1412
2964.39 1331
2964.90 1311
2965.41 1309
2965.93 1390
2966.44 1271
2966.95 1235
2967.47 1214
2967.98 1153
2968.49 1262
2969.01 1215
2969.52 1241
2970.03 1252
2970.55 1174
2971.06 1253
2971.58 1180
2972.09 1210
2972.60 1175
2973.12 1164
2973.63 1286
2974.15 1131
2974.66 1127
2975.17 1183
2975.69 1261
2976.20 1175
2976.72 1299
2977.23 1309
2977.74 1268
2978.26 1346
2978.77 1354
2979.29 1314
2979.80 1445
2980.32 1265
2980.83 1352
2981.35 1467
2981.86 1411
2982.38 1473
2982.89 1476
2983.41 1422
2983.92 1497
2984.44 1434
2984.95 1342
2985.47 1389
2985.98 1736
2986.50 1657
2987.01 1612
2987.53 1771
2988.04 1648
2988.56 1649
2989.07 1773
2989.59 1680
2990.10 1613
2990.62 1647
2991.13 1822
2991.65 1647
2992.17 1832
2992.68 1851
2993.20 1601
2993.71 1611
2994.23 1688
2994.74 1765
2995.26 1766
2995.78 1831
2996.29 1952
2996.81 1999
2997.32 1937
2997.84 1991
2998.36 2213
2998.87 2307
2999.39 2045
2999.91 2244
3000.42 2530
3000.94 2856
3001.45 3096
3001.97 3388
3002.49 3681
3003.00 4627
3003.52 5628
3004.04 5705
3004.55 5643
3005.07 5804
3005.59 6077
3006.10 5795
3006.62 5804
3007.14 5205
3007.66 4585
3008.17 3859
3008.69 3862
3009.21 3231
3009.72 2556
3010.24 2184
3010.76 2254
3011.28 2081
3011.79 1917
3012.31 1749
3012.83 1653
3013.35 1749
3013.86 1753
3014.38 1721
3014.90 1604
3015.42 1843
3015.93 1790
3016.45 1588
3016.97 1728
3017.49 1718
3018.00 1854
3018.52 2077
3019.04 2009
3019.56 1983
3020.08 1675
3020.59 1899
3021.11 1887
3021.63 1804
3022.15 1849
3022.67 1816
3023.19 1852
3023.70 1927
3024.22 1929
3024.74 1746
3025.26 1935
3025.78 1658
3026.30 1758
3026.81 1765
3027.33 1486
3027.85 1458
3028.37 1457
3028.89 1541
3029.41 1521
3029.93 1571
3030.45 1638
3030.97 1677
3031.48 1510
3032.00 1475
3032.52 1486
3033.04 1471
3033.56 1465
3034.08 1585
3034.60 1606
3035.12 1429
3035.64 1421
3036.16 1375
3036.68 1408
3037.20 1469
3037.72 1544
3038.24 1620
3038.76 1438
3039.27 1418
3039.79 1415
3040.31 1582
3040.83 1426
3041.35 1262
3041.87 1282
3042.39 1585
3042.91 1601
3043.43 1550
3043.95 1235
3044.47 1256
3044.99 1410
3045.51 1354
3046.03 1438
3046.56 1271
3047.08 1255
3047.60 1492
3048.12 1414
3048.64 1294
3049.16 1289
3049.68 1456
3050.20 1461
3050.72 1411
3051.24 1293
3051.76 1283
3052.28 1283
3052.80 1286
3053.32 1260
3053.84 1273
3054.37 1236
3054.89 1457
3055.41 1284
3055.93 1302
3056.45 1272
3056.97 1307
3057.49 1354
3058.01 1238
3058.53 1270
3059.06 1406
3059.58 1428
3060.10 1413
3060.62 1335
3061.14 1115
3061.66 1346
3062.19 1473
3062.71 1563
3063.23 1564
3063.75 1373
3064.27 1282
3064.79 1468
3065.32 1405
3065.84 1540
3066.36 1448
3066.88 1477
3067.40 1463
3067.93 1565
3068.45 1473
3068.97 1623
3069.49 1529
3070.02 1503
3070.54 1564
3071.06 1538
3071.58 1376
3072.10 1544
3072.63 1678
3073.15 1540
3073.67 1440
3074.20 1550
3074.72 1476
3075.24 1481
3075.76 1614
3076.29 1489
3076.81 1640
3077.33 1897
3077.86 1929
3078.38 1912
3078.90 1833
3079.42 1846
3079.95 1950
3080.47 2085
3080.99 2230
3081.52 2189
3082.04 2283
3082.56 2334
3083.09 2340
3083.61 2292
3084.13 2291
3084.66 2242
3085.18 2258
3085.71 2183
3086.23 2275
3086.75 2255
3087.28 1840
3087.80 1952
3088.32 1845
3088.85 1828
3089.37 1932
3089.90 1824
3090.42 1929
3090.94 1913
3091.47 1878
3091.99 1906
3092.52 1796
3093.04 1883
3093.57 1990
3094.09 2113
3094.61 2299
3095.14 1905
3095.66 1997
3096.19 2355
3096.71 2443
3097.24 2515
3097.76 2311
3098.29 2646
3098.81 3040
3099.34 3608
3099.86 4556
3100.39 5315
3100.91 6352
3101.44 7630
3101.96 8955
3102.49 10327
3103.01 11085
3103.54 12476
3104.06 13470
3104.59 12475
3105.11 11931
3105.64 11181
3106.16 9710
3106.69 7796
3107.21 6792
3107.74 5804
3108.26 4682
3108.79 4110
3109.32 3943
3109.84 3718
3110.37 3755
3110.89 3564
3111.42 3703
3111.94 3687
3112.47 3592
3113.00 3194
3113.52 3221
3114.05 2932
3114.57 2975
3115.10 2825
3115.63 2409
3116.15 2294
3116.68 2426
3117.21 2140
3117.73 2170
3118.26 2171
3118.78 1975
3119.31 2121
3119.84 2367
3120.36 2396
3120.89 2396
3121.42 2437
3121.94 2640
3122.47 2524
3123.00 2419
3123.52 2284
3124.05 2388
3124.58 2385
3125.11 2287
3125.63 2344
3126.16 2154
3126.69 1916
3127.21 1899
3127.74 1930
3128.27 1955
3128.80 1828
3129.32 1911
3129.85 1811
3130.38 1845
3130.91 1823
3131.43 1844
3131.96 1773
3132.49 1689
3133.02 1620
3133.54 1675
3134.07 1708
3134.60 1507
3135.13 1547
3135.65 1593
3136.18 1508
3136.71 1467
3137.24 1471
3137.77 1555
3138.29 1494
3138.82 1655
3139.35 1470
3139.88 1552
3140.41 1530
3140.94 1715
3141.46 1726
3141.99 1675
3142.52 1725
3143.05 1696
3143.58 1651
3144.11 1427
3144.64 1498
3145.16 1549
3145.69 1549
3146.22 1494
3146.75 1420
3147.28 1523
3147.81 1577
3148.34 1598
3148.87 1675
3149.40 1730
3149.92 1880
3150.45 1848
3150.98 1763
3151.51 1795
3152.04 1773
3152.57 1795
3153.10 1689
3153.63 1820
3154.16 2006
3154.69 1986
3155.22 1966
3155.75 1961
3156.28 2158
3156.81 2161
3157.34 1934
3157.87 2071
3158.40 2078
3158.93 2145
3159.46 2105
3159.99 1961
3160.52 1936
3161.05 1722
3161.58 1581
3162.11 1623
3162.64 1639
3163.17 1624
3163.70 1641
3164.23 1480
3164.76 1566
3165.29 1465
3165.82 1592
3166.35 1490
3166.88 1470
3167.41 1309
3167.94 1371
3168.47 1399
3169.00 1415
3169.53 1401
3170.06 1487
3170.59 1423
3171.12 1567
3171.65 1394
3172.19 1651
3172.72 1635
3173.25 1721
3173.78 1906
3174.31 1853
3174.84 1854
3175.37 1901
3175.90 1900
3176.44 1953
3176.97 1728
3177.50 1895
3178.03 1614
3178.56 1542
3179.09 1534
3179.62 1465
3180.16 1540
3180.69 1432
3181.22 1625
3181.75 1641
3182.28 1528
3182.81 1430
3183.35 1361
3183.88 1350
3184.41 1349
3184.94 1288
3185.47 1351
3186.01 1386
3186.54 1274
3187.07 1287
3187.60 1387
3188.14 1466
3188.67 1448
3189.20 1465
3189.73 1424
3190.26 1422
3190.80 1426
3191.33 1366
3191.86 1343
3192.39 1281
3192.93 1435
3193.46 1325
3193.99 1222
3194.53 1130
3195.06 1312
3195.59 1462
3196.12 1377
3196.66 1362
3197.19 1423
3197.72 1528
3198.26 1398
3198.79 1457
3199.32 1526
3199.86 1469
3200.39 1370
3200.92 1462
3201.46 1597
3201.99 1606
3202.52 1587
3203.06 1387
3203.59 1430
3204.12 1394
3204.66 1402
3205.19 1588
3205.73 1594
3206.26 1520
3206.79 1442
3207.33 1566
3207.86 1717
3208.39 1387
3208.93 1348
3209.46 1463
3210.00 1614
3210.53 1608
3211.07 1524
3211.60 1570
3212.13 1635
3212.67 1522
3213.20 1411
3213.74 1443
3214.27 1370
3214.81 1463
3215.34 1409
3215.88 1283
3216.41 1172
3216.94 1305
3217.48 1375
3218.01 1284
3218.55 1245
3219.08 1243
3219.62 1245
3220.15 1305
3220.69 1269
3221.22 1360
3221.76 1458
3222.29 1392
3222.83 1501
3223.36 1455
3223.90 1451
3224.43 1475
3224.97 1590
3225.51 1575
3226.04 1561
3226.58 1511
3227.11 1559
3227.65 1713
3228.18 1719
3228.72 1562
3229.25 1510
3229.79 1413
3230.33 1650
3230.86 1674
3231.40 1630
3231.93 1492
3232.47 1554
3233.01 1537
3233.54 1603
3234.08 1668
3234.61 1578
3235.15 1699
3235.69 1681
3236.22 1787
3236.76 1692
3237.30 1749
3237.83 1807
3238.37 1799
3238.91 1931
3239.44 1819
3239.98 1770
3240.51 1922
3241.05 1831
3241.59 1747
3242.13 1590
3242.66 1809
3243.20 2000
3243.74 1909
3244.27 1978
3244.81 1926
3245.35 1802
3245.88 2113
3246.42 2001
3246.96 2065
3247.50 2063
3248.03 2017
3248.57 2037
3249.11 1982
3249.64 2141
3250.18 2161
3250.72 2145
3251.26 2025
3251.79 2206
3252.33 2033
3252.87 2255
3253.41 2388
3253.95 2393
3254.48 2365
3255.02 2242
3255.56 2442
3256.10 2310
3256.64 2586
3257.17 2461
3257.71 2578
3258.25 2882
3258.79 3100
3259.33 3200
3259.86 3844
3260.40 4096
3260.94 4464
3261.48 5093
3262.02 5243
3262.56 5914
3263.09 6436
3263.63 6718
3264.17 7034
3264.71 7314
3265.25 7369
3265.79 7549
3266.33 8024
3266.87 8115
3267.40 8115
3267.94 7992
3268.48 7630
3269.02 7149
3269.56 6683
3270.10 6196
3270.64 5520
3271.18 4747
3271.72 3797
3272.26 3255
3272.80 3128
3273.33 2964
3273.87 2633
3274.41 2521
3274.95 2589
3275.49 2625
3276.03 2537
3276.57 2520
3277.11 2524
3277.65 2312
3278.19 2553
3278.73 2753
3279.27 2646
3279.81 2615
3280.35 2568
3280.89 2645
3281.43 2608
3281.97 2374
3282.51 2290
3283.05 2399
3283.59 2492
3284.13 2774
3284.67 2688
3285.21 2638
3285.75 2758
3286.29 2951
3286.83 2783
3287.37 2917
3287.91 2948
3288.45 2944
3289.00 3081
3289.54 3134
3290.08 3306
3290.62 2912
3291.16 3010
3291.70 3315
3292.24 3326
3292.78 3277
3293.32 3784
3293.86 4296
3294.40 4523
3294.95 5256
3295.49 5695
3296.03 5718
3296.57 5755
3297.11 5792
3297.65 5463
3298.19 5118
3298.74 4991
3299.28 4684
3299.82 4265
3300.36 3580
3300.90 3220
3301.44 2870
3301.98 2897
3302.53 2877
3303.07 2837
3303.61 2642
3304.15 2530
3304.69 2534
3305.24 2500
3305.78 2310
3306.32 2348
3306.86 2478
3307.40 2455
3307.95 2494
3308.49 2495
3309.03 2394
3309.57 2489
3310.12 2364
3310.66 2179
3311.20 2381
3311.74 2516
3312.29 2307
3312.83 2485
3313.37 2586
3313.91 2554
3314.46 2805
3315.00 3015
3315.54 2987
3316.09 3149
3316.63 3151
3317.17 3151
3317.71 3126
3318.26 3380
3318.80 3086
3319.34 3144
3319.89 3171
3320.43 3107
3320.97 3248
3321.52 3211
3322.06 3178
3322.60 3155
3323.15 2891
3323.69 2838
3324.23 2731
3324.78 2747
3325.32 2851
3325.86 2829
3326.41 2840
3326.95 2723
3327.50 2535
3328.04 2569
3328.58 2686
3329.13 2640
3329.67 3161
3330.22 3278
3330.76 3555
3331.30 4505
3331.85 5432
3332.39 6923
3332.94 8924
3333.48 11090
3334.03 13236
3334.57 15663
3335.11 18234
3335.66 20041
3336.20 21561
3336.75 21889
3337.29 22009
3337.84 21224
3338.38 19635
3338.93 17831
3339.47 15279
3340.02 12776
3340.56 10742
3341.11 8608
3341.65 6933
3342.20 5460
3342.74 4637
3343.29 4200
3343.83 3666
3344.38 3396
3344.92 3246
3345.47 3018
3346.01 3018
3346.56 2878
3347.10 3003
3347.65 2923
3348.19 2871
3348.74 3069
3349.29 3103
3349.83 3077
3350.38 3246
3350.92 3327
3351.47 3643
3352.01 3651
3352.56 3597
3353.11 3676
3353.65 3793
3354.20 3309
3354.74 3196
3355.29 3012
3355.84 2837
3356.38 2787
3356.93 2576
3357.47 2535
3358.02 2188
3358.57 2122
3359.11 2362
3359.66 2261
3360.21 2309
3360.75 1993
3361.30 2109
3361.85 2067
3362.39 2178
3362.94 2425
3363.49 2472
3364.03 2446
3364.58 2497
3365.13 2386
3365.67 2373
3366.22 2418
3366.77 2379
3367.31 2464
3367.86 2225
3368.41 2280
3368.96 2315
3369.50 2245
3370.05 2304
3370.60 2381
3371.15 2590
3371.69 2732
3372.24 2888
3372.79 3089
3373.34 3144
3373.88 3490
3374.43 3306
3374.98 3305
3375.53 3194
3376.07 3027
3376.62 2897
3377.17 2798
3377.72 2824
3378.27 2499
3378.81 2266
3379.36 2372
3379.91 2219
3380.46 2093
3381.01 1995
3381.55 1887
3382.10 2049
3382.65 2117
3383.20 1896
3383.75 1908
3384.30 1954
3384.84 1943
3385.39 1986
3385.94 1891
3386.49 1778
3387.04 1780
3387.59 1830
3388.14 1759
3388.69 1829
3389.23 1653
3389.78 1694
3390.33 1694
3390.88 1765
3391.43 1674
3391.98 1965
3392.53 1879
3393.08 1681
3393.63 1569
3394.18 1643
3394.72 1697
3395.27 1602
3395.82 1424
3396.37 1548
3396.92 1682
3397.47 1658
3398.02 1625
3398.57 1509
3399.12 1475
3399.67 1490
3400.22 1561
3400.77 1652
3401.32 1540
3401.87 1508
3402.42 1585
3402.97 1488
3403.52 1475
3404.07 1529
3404.62 1666
3405.17 1618
3405.72 1433
3406.27 1487
3406.82 1478
3407.37 1667
3407.92 1521
3408.47 1457
3409.02 1723
3409.57 1916
3410.12 1923
3410.67 1634
3411.22 1753
3411.78 1923
3412.33 1867
3412.88 2005
3413.43 2052
3413.98 1925
3414.53 1959
3415.08 1849
3415.63 1685
3416.18 1622
3416.73 1696
3417.28 1604
3417.84 1757
3418.39 1646
3418.94 1625
3419.49 1616
3420.04 1663
3420.59 1625
3421.14 1720
3421.69 1786
3422.25 1822
3422.80 1944
3423.35 1992
3423.90 2057
3424.45 2224
3425.00 2138
3425.56 2043
3426.11 1979
3426.66 1903
3427.21 1837
3427.76 1818
3428.32 1807
3428.87 1689
3429.42 1536
3429.97 1510
3430.52 1700
3431.08 1629
3431.63 1654
3432.18 1618
3432.73 1585
3433.29 1546
3433.84 1557
3434.39 1529
3434.94 1702
3435.50 1655
3436.05 1602
3436.60 1665
3437.15 1670
3437.71 1617
3438.26 1628
3438.81 1628
3439.37 1650
3439.92 1674
3440.47 1655
3441.02 1705
3441.58 1664
3442.13 1622
3442.68 1707
3443.24 1821
3443.79 1781
3444.34 1784
3444.90 1620
3445.45 1651
3446.00 1730
3446.56 1523
3447.11 1391
3447.66 1635
3448.22 1693
3448.77 1521
3449.33 1533
3449.88 1521
3450.43 1627
3450.99 1403
3451.54 1407
3452.09 1482
3452.65 1437
3453.20 1484
3453.76 1359
3454.31 1441
3454.86 1583
3455.42 1578
3455.97 1605
3456.53 1426
3457.08 1468
3457.64 1613
3458.19 1443
3458.75 1450
3459.30 1303
3459.85 1377
3460.41 1608
3460.96 1632
3461.52 1689
3462.07 1343
3462.63 1501
3463.18 1421
3463.74 1466
3464.29 1491
3464.85 1559
3465.40 1623
3465.96 1564
3466.51 1676
3467.07 1702
3467.62 1719
3468.18 1759
3468.73 1560
3469.29 1696
3469.84 1927
3470.40 1956
3470.95 1838
3471.51 1896
3472.07 1852
3472.62 1810
3473.18 1886
3473.73 1927
3474.29 1711
3474.84 1948
3475.40 1947
3475.96 2039
3476.51 2010
3477.07 2006
3477.62 2078
3478.18 2108
3478.74 2296
3479.29 2368
3479.85 2425
3480.40 2488
3480.96 2530
3481.52 2330
3482.07 2135
3482.63 2221
3483.19 2082
3483.74 2118
3484.30 2304
3484.86 2457
3485.41 2400
3485.97 2298
3486.53 2364
3487.08 2559
3487.64 2899
3488.20 3733
3488.75 4030
3489.31 4261
3489.87 5394
3490.42 6168
3490.98 6653
3491.54 7529
3492.09 8392
3492.65 8699
3493.21 8936
3493.77 8344
3494.32 8167
3494.88 7681
3495.44 7407
3496.00 6979
3496.55 6684
3497.11 7023
3497.67 7268
3498.23 8297
3498.78 8686
3499.34 8807
3499.90 9394
3500.46 9351
3501.01 8979
3501.57 8470
3502.13 8260
3502.69 7377
3503.25 6744
3503.80 5946
3504.36 5389
3504.92 5635
3505.48 5732
3506.04 5707
3506.60 5292
3507.15 5306
3507.71 5061
3508.27 4709
3508.83 4320
3509.39 4065
3509.95 4043
3510.50 3786
3511.06 3403
3511.62 3234
3512.18 3154
3512.74 2891
3513.30 2755
3513.86 2592
3514.42 2297
3514.98 2496
3515.53 2540
3516.09 2408
3516.65 2338
3517.21 2303
3517.77 2260
3518.33 2233
3518.89 2406
3519.45 2474
3520.01 2434
3520.57 2457
3521.13 2371
3521.69 2138
3522.25 1977
3522.81 1852
3523.36 1970
3523.92 1982
3524.48 1980
3525.04 1878
3525.60 1919
3526.16 1945
3526.72 2048
3527.28 1877
3527.84 1768
3528.40 1718
3528.96 1769
3529.52 1705
3530.08 1794
3530.64 1683
3531.20 1882
3531.76 1972
3532.32 1841
3532.89 1695
3533.45 1620
3534.01 1836
3534.57 1814
3535.13 1919
3535.69 1917
3536.25 1804
3536.81 1718
3537.37 1999
3537.93 1870
3538.49 1758
3539.05 1894
3539.61 1828
3540.17 1845
3540.74 1905
3541.30 1876
3541.86 1935
3542.42 1865
3542.98 1900
3543.54 1954
3544.10 1913
3544.66 1959
3545.22 2034
3545.79 1886
3546.35 1805
3546.91 1869
3547.47 1843
3548.03 1787
3548.59 1673
3549.16 1661
3549.72 1612
3550.28 1649
3550.84 1545
3551.40 1583
3551.96 1488
3552.53 1488
3553.09 1482
3553.65 1590
3554.21 1521
3554.77 1405
3555.34 1399
3555.90 1471
3556.46 1438
3557.02 1386
3557.59 1313
3558.15 1446
3558.71 1410
3559.27 1513
3559.84 1486
3560.40 1422
3560.96 1446
3561.52 1418
3562.09 1366
3562.65 1521
3563.21 1572
3563.77 1536
3564.34 1600
3564.90 1562
3565.46 1353
3566.03 1399
3566.59 1599
3567.15 1530
3567.72 1531
3568.28 1612
3568.84 1483
3569.41 1406
3569.97 1450
3570.53 1542
3571.10 1368
3571.66 1342
3572.22 1373
3572.79 1330
3573.35 1346
3573.91 1578
3574.48 1588
3575.04 1397
3575.60 1517
3576.17 1705
3576.73 1601
3577.30 1608
3577.86 1555
3578.42 1711
3578.99 1634
3579.55 1535
3580.12 1457
3580.68 1493
3581.24 1540
3581.81 1511
3582.37 1580
3582.94 1481
3583.50 1532
3584.07 1569
3584.63 1498
3585.20 1519
3585.76 1519
3586.32 1427
3586.89 1370
3587.45 1365
3588.02 1437
3588.58 1400
3589.15 1377
3589.71 1251
3590.28 1293
3590.84 1362
3591.41 1458
3591.97 1491
3592.54 1331
3593.10 1447
3593.67 1314
3594.23 1298
3594.80 1384
3595.36 1275
3595.93 1278
3596.50 1341
3597.06 1285
3597.63 1315
3598.19 1390
3598.76 1325
3599.32 1161
3599.89 1202
3600.45 1171
3601.02 1282
3601.59 1309
3602.15 1299
3602.72 1287
3603.28 1189
3603.85 1210
3604.42 1171
3604.98 1262
3605.55 1208
3606.11 1233
3606.68 1157
3607.25 1223
3607.81 1208
3608.38 1149
3608.95 1161
3609.51 1165
3610.08 1107
3610.65 1163
3611.21 1172
3611.78 1038
3612.35 1147
3612.91 1184
3613.48 1189
3614.05 1266
3614.61 1254
3615.18 1235
3615.75 1494
3616.31 1637
3616.88 1689
3617.45 1808
3618.01 1716
3618.58 1881
3619.15 1920
3619.72 1872
3620.28 1735
3620.85 1898
3621.42 1685
3621.99 1447
3622.55 1458
3623.12 1393
3623.69 1484
3624.26 1369
3624.82 1265
3625.39 1268
3625.96 1297
3626.53 1304
3627.09 1382
3627.66 1320
3628.23 1280
3628.80 1158
3629.37 1115
3629.93 1211
3630.50 1345
3631.07 1274
3631.64 1305
3632.21 1330
3632.77 1450
3633.34 1282
3633.91 1252
3634.48 1366
3635.05 1398
3635.62 1309
3636.19 1292
3636.75 1389
3637.32 1383
3637.89 1411
3638.46 1460
3639.03 1617
3639.60 1619
3640.17 1697
3640.73 1646
3641.30 1661
3641.87 1734
3642.44 1800
3643.01 1691
3643.58 1626
3644.15 1485
3644.72 1511
3645.29 1460
3645.86 1392
3646.43 1478
3647.00 1521
3647.57 1509
3648.13 1388
3648.70 1464
3649.27 1309
3649.84 1462
3650.41 1595
3650.98 1585
3651.55 1574
3652.12 1643
3652.69 1786
3653.26 1736
3653.83 1680
3654.40 1761
3654.97 1806
3655.54 1726
3656.11 1865
3656.68 1731
3657.25 1779
3657.82 1687
3658.39 1753
3658.96 1609
3659.53 1506
3660.10 1767
3660.67 1829
3661.24 1639
3661.82 1772
3662.39 1679
3662.96 1615
3663.53 1853
3664.10 1996
3664.67 1982
3665.24 2047
3665.81 2352
3666.38 2368
3666.95 2042
3667.52 2095
3668.09 2286
3668.67 1946
3669.24 1751
3669.81 1611
3670.38 1598
3670.95 1534
3671.52 1445
3672.09 1550
3672.66 1522
3673.24 1359
3673.81 1359
3674.38 1620
3674.95 1514
3675.52 1346
3676.09 1368
3676.66 1657
3677.24 1440
3677.81 1396
3678.38 1387
3678.95 1540
3679.52 1430
3680.10 1256
3680.67 1245
3681.24 1398
3681.81 1482
3682.38 1486
3682.96 1465
3683.53 1390
3684.10 1418
3684.67 1299
3685.25 1444
3685.82 1405
3686.39 1511
3686.96 1594
3687.54 1639
3688.11 1613
3688.68 1732
3689.25 1832
3689.83 1661
3690.40 1679
3690.97 1874
3691.54 1790
3692.12 1807
3692.69 1643
3693.26 1675
3693.84 1536
3694.41 1476
3694.98 1545
3695.56 1498
3696.13 1414
3696.70 1300
3697.28 1263
3697.85 1411
3698.42 1520
3699.00 1467
3699.57 1391
3700.14 1459
3700.72 1434
3701.29 1660
3701.86 1526
3702.44 1550
3703.01 1683
3703.58 1665
3704.16 1517
3704.73 1453
3705.31 1383
3705.88 1475
3706.45 1482
3707.03 1446
3707.60 1446
3708.18 1440
3708.75 1507
3709.33 1308
3709.90 1350
3710.47 1402
3711.05 1321
3711.62 1338
3712.20 1570
3712.77 1507
3713.35 1494
3713.92 1377
3714.50 1311
3715.07 1307
3715.64 1262
3716.22 1242
3716.79 1260
3717.37 1229
3717.94 1359
3718.52 1251
3719.09 1273
3719.67 1211
3720.24 1186
3720.82 1206
3721.39 1122
3721.97 1114
3722.54 1396
3723.12 1183
3723.70 1153
3724.27 1259
3724.85 1247
3725.42 1329
3726.00 1448
3726.57 1291
3727.15 1100
3727.72 1181
3728.30 1186
3728.88 1276
3729.45 1230
3730.03 1340
3730.60 1376
3731.18 1415
3731.75 1470
3732.33 1425
3732.91 1531
3733.48 1698
3734.06 1572
3734.64 1531
3735.21 1474
3735.79 1432
3736.36 1547
3736.94 1454
3737.52 1313
3738.09 1298
3738.67 1341
3739.25 1251
3739.82 1260
3740.40 1222
3740.98 1130
3741.55 1326
3742.13 1376
3742.71 1317
3743.28 1275
3743.86 1313
3744.44 1303
3745.01 1372
3745.59 1308
3746.17 1308
3746.75 1424
3747.32 1358
3747.90 1432
3748.48 1337
3749.05 1318
3749.63 1519
3750.21 1393
3750.79 1310
3751.36 1279
3751.94 1215
3752.52 1233
3753.10 1127
3753.67 1109
3754.25 1202
3754.83 1164
3755.41 1178
3755.99 1185
3756.56 1131
3757.14 1090
3757.72 1141
3758.30 1362
3758.88 1295
3759.45 1212
3760.03 1195
3760.61 1184
3761.19 1276
3761.77 1316
3762.35 1269
3762.92 1337
3763.50 1256
3764.08 1353
3764.66 1227
3765.24 1219
3765.82 1166
3766.39 1228
3766.97 1247
3767.55 1170
3768.13 1274
3768.71 1363
3769.29 1441
3769.87 1311
3770.45 1370
3771.03 1548
3771.60 1402
3772.18 1332
3772.76 1254
3773.34 1333
3773.92 1395
3774.50 1246
3775.08 1256
3775.66 1214
3776.24 1321
3776.82 1216
3777.40 1159
3777.98 1184
3778.56 1231
3779.14 1225
3779.72 1215
3780.30 1329
3780.88 1312
3781.46 1363
3782.04 1260
3782.61 1271
3783.19 1177
3783.77 1259
3784.35 1258
3784.93 1301
3785.52 1205
3786.10 1268
3786.68 1192
3787.26 1291
3787.84 1356
3788.42 1325
3789.00 1234
3789.58 1194
3790.16 1380
3790.74 1281
3791.32 1265
3791.90 1274
3792.48 1278
3793.06 1251
3793.64 1485
3794.22 1469
3794.80 1352
3795.38 1336
3795.96 1592
3796.55 1502
3797.13 1535
3797.71 1727
3798.29 1737
3798.87 1795
3799.45 1819
3800.03 1976
3800.61 2118
3801.19 1837
3801.78 1900
3802.36 2036
3802.94 2017
3803.52 1965
3804.10 2045
3804.68 2007
3805.27 1799
3805.85 1727
3806.43 1767
3807.01 1854
3807.59 1848
3808.17 1926
3808.76 1983
3809.34 2039
3809.92 1900
3810.50 2131
3811.08 2075
3811.67 2013
3812.25 1979
3812.83 2064
3813.41 2038
3814.00 2201
3814.58 2348
3815.16 2418
3815.74 2433
3816.32 2478
3816.91 2407
3817.49 2267
3818.07 2245
3818.66 2108
3819.24 2100
3819.82 1991
3820.40 1881
3820.99 1559
3821.57 1389
3822.15 1476
3822.73 1642
3823.32 1699
3823.90 1505
3824.48 1489
3825.07 1573
3825.65 1518
3826.23 1488
3826.82 1359
3827.40 1411
3827.98 1454
3828.57 1380
3829.15 1344
3829.73 1356
3830.32 1464
3830.90 1396
3831.48 1372
3832.07 1250
3832.65 1314
3833.24 1413
3833.82 1345
3834.40 1269
3834.99 1314
3835.57 1267
3836.16 1160
3836.74 1248
3837.32 1156
3837.91 1165
3838.49 1172
3839.08 1160
3839.66 1140
3840.24 1099
3840.83 1128
3841.41 1192
3842.00 1203
3842.58 1325
3843.17 1254
3843.75 1219
3844.34 1138
3844.92 1124
3845.51 1148
3846.09 1282
3846.67 1285
3847.26 1144
3847.84 1236
3848.43 1266
3849.01 1129
3849.60 1297
3850.18 1226
3850.77 1059
3851.35 1284
3851.94 1236
3852.53 1143
3853.11 1128
3853.70 1211
3854.28 1201
3854.87 1154
3855.45 1159
3856.04 1134
3856.62 1155
3857.21 1252
3857.79 1304
3858.38 1359
3858.97 1377
3859.55 1476
3860.14 1405
3860.72 1537
3861.31 1588
3861.90 1549
3862.48 1721
3863.07 1732
3863.65 1708
3864.24 1673
3864.83 1548
3865.41 1537
3866.00 1511
3866.58 1536
3867.17 1409
3867.76 1435
3868.34 1331
3868.93 1207
3869.52 1346
3870.10 1306
3870.69 1203
3871.28 1124
3871.86 1205
3872.45 1258
3873.04 1152
3873.62 1214
3874.21 1449
3874.80 1217
3875.38 1318
3875.97 1382
3876.56 1284
3877.15 1171
3877.73 1240
3878.32 1149
3878.91 1157
3879.49 1207
3880.08 1262
3880.67 1171
3881.26 1247
3881.84 1247
3882.43 1189
3883.02 1082
3883.61 1077
3884.19 1110
3884.78 1084
3885.37 924
3885.96 948
3886.55 1123
3887.13 1136
3887.72 1151
3888.31 1259
3888.90 1143
3889.49 1179
3890.07 1181
3890.66 1281
3891.25 1170
3891.84 1200
3892.43 1279
3893.01 1382
3893.60 1275
3894.19 1136
3894.78 1163
3895.37 1256
3895.96 1079
3896.55 1061
3897.13 1074
3897.72 1059
3898.31 1184
3898.90 1273
3899.49 1159
3900.08 1264
3900.67 1340
3901.26 1362
3901.84 1177
3902.43 1253
3903.02 1400
3903.61 1275
3904.20 1343
3904.79 1305
3905.38 1220
3905.97 1244
3906.56 1334
3907.15 1280
3907.74 1296
3908.33 1292
3908.92 1158
3909.50 1257
3910.09 1322
3910.68 1197
3911.27 1193
3911.86 1230
3912.45 1135
3913.04 1189
3913.63 1231
3914.22 1076
3914.81 1079
3915.40 1106
3915.99 1163
3916.58 1175
3917.17 1265
3917.76 1230
3918.35 1221
3918.94 1144
3919.53 1109
3920.12 1103
3920.72 1133
3921.31 1136
3921.90 1125
3922.49 1034
3923.08 1035
3923.67 1161
3924.26 1117
3924.85 1003
3925.44 935
3926.03 1082
3926.62 1072
3927.21 1007
3927.80 1018
3928.39 1051
3928.99 983
3929.58 987
3930.17 986
3930.76 1031
3931.35 1039
3931.94 1084
3932.53 1106
3933.12 1116
3933.72 1105
3934.31 1099
3934.90 1132
3935.49 1048
3936.08 1044
3936.67 996
3937.26 1163
3937.86 1142
3938.45 1074
3939.04 1090
3939.63 1112
3940.22 1178
3940.82 1195
3941.41 1243
3942.00 1131
3942.59 1234
3943.18 1217
3943.78 1289
3944.37 1118
3944.96 1083
3945.55 1184
3946.14 1145
3946.74 1040
3947.33 1150
3947.92 1111
3948.51 1116
3949.11 1064
3949.70 1001
3950.29 1141
3950.88 1167
3951.48 1214
3952.07 1150
3952.66 1196
3953.26 1196
3953.85 1088
3954.44 1156
3955.03 1189
3955.63 1195
3956.22 1190
3956.81 1224
3957.41 1218
3958.00 1188
3958.59 1091
3959.19 1174
3959.78 1231
3960.37 1259
3960.97 1236
3961.56 1353
3962.15 1377
3962.75 1210
3963.34 1151
3963.93 1097
3964.53 1196
3965.12 1290
3965.72 1258
3966.31 1349
3966.90 1196
3967.50 1221
3968.09 1328
3968.69 1266
3969.28 1187
3969.87 1317
3970.47 1297
3971.06 1279
3971.66 1265
3972.25 1312
3972.85 1224
3973.44 1257
3974.03 1443
3974.63 1153
3975.22 1349
3975.82 1602
3976.41 1710
3977.01 1460
3977.60 1589
3978.20 1528
3978.79 1416
3979.39 1392
3979.98 1372
3980.58 1258
3981.17 1273
3981.77 1339
3982.36 1212
3982.96 1285
3983.55 1352
3984.15 1367
3984.74 1220
3985.34 1126
3985.93 1292
3986.53 1311
3987.12 1282
3987.72 1303
3988.31 1237
3988.91 1233
3989.50 1234
3990.10 1134
3990.70 1249
3991.29 1229
3991.89 1213
3992.48 1146
3993.08 1089
3993.67 1211
3994.27 1246
3994.87 1324
3995.46 1372
3996.06 1358
3996.65 1354
3997.25 1219
3997.85 1202
3998.44 1218
3999.04 1150
3999.64 1309
4000.23 1282
4000.83 1215
4001.43 1250
4002.02 1256
4002.62 1121
4003.21 1093
4003.81 1166
4004.41 1189
4005.00 1236
4005.60 1206
4006.20 1142
4006.80 1174
4007.39 1185
4007.99 1170
4008.59 1271
4009.18 1169
4009.78 1317
4010.38 1359
4010.97 1286
4011.57 1278
4012.17 1252
4012.77 1185
4013.36 1089
4013.96 1188
4014.56 1157
4015.16 1148
4015.75 1153
4016.35 1062
4016.95 1167
4017.55 1172
4018.14 1209
4018.74 1202
4019.34 1167
4019.94 1339
4020.54 1227
4021.13 1172
4021.73 1168
4022.33 1215
4022.93 1158
4023.53 1319
4024.12 1152
4024.72 1160
4025.32 1352
4025.92 1313
4026.52 1301
4027.12 1455
4027.71 1469
4028.31 1449
4028.91 1466
4029.51 1452
4030.11 1376
4030.71 1316
4031.31 1378
4031.90 1371
4032.50 1467
4033.10 1398
4033.70 1346
4034.30 1352
4034.90 1227
4035.50 1340
4036.10 1265
4036.70 1140
4037.29 1194
4037.89 1176
4038.49 1193
4039.09 1070
4039.69 1144
4040.29 1146
4040.89 994
4041.49 1032
4042.09 1054
4042.69 1159
4043.29 1069
4043.89 1046
4044.49 1145
4045.09 1172
4045.69 1045
4046.29 1054
4046.89 1216
4047.49 984
4048.09 1075
4048.69 1104
4049.29 1030
4049.89 1110
4050.49 1075
4051.09 1052
4051.69 1099
4052.29 1061
4052.89 1054
4053.49 985
4054.09 1074
4054.69 1199
4055.29 1070
4055.89 1018
4056.49 1110
4057.09 1195
4057.69 1074
4058.29 1037
4058.89 1249
4059.49 1157
4060.09 1031
4060.70 983
4061.30 1052
4061.90 884
4062.50 962
4063.10 1013
4063.70 1180
4064.30 1112
4064.90 1049
4065.50 1005
4066.11 1042
4066.71 1018
4067.31 996
4067.91 858
4068.51 851
4069.11 1022
4069.71 1018
4070.32 1044
4070.92 1026
4071.52 1057
4072.12 1001
4072.72 885
4073.32 922
4073.93 1140
4074.53 981
4075.13 1094
4075.73 1086
4076.33 1066
4076.94 1081
4077.54 914
4078.14 1074
4078.74 1038
4079.34 1062
4079.95 1025
4080.55 987
4081.15 1013
4081.75 972
4082.36 1036
4082.96 1061
4083.56 1029
4084.16 983
4084.77 1005
4085.37 953
4085.97 971
4086.58 1053
4087.18 993
4087.78 994
4088.38 1050
4088.99 1156
4089.59 1082
4090.19 1078
4090.80 1093
4091.40 1158
4092.00 1020
4092.61 1024
4093.21 956
4093.81 972
4094.42 1066
4095.02 963
4095.62 864
4096.23 897
4096.83 1021
4097.43 969
4098.04 1002
4098.64 965
4099.24 910
4099.85 1018
4100.45 1070
4101.06 1023
4101.66 971
4102.26 1046
4102.87 1044
4103.47 923
4104.08 938
4104.68 909
4105.28 947
4105.89 998
4106.49 942
4107.10 906
4107.70 1013
4108.31 982
4108.91 877
4109.51 930
4110.12 1103
4110.72 935
4111.33 954
4111.93 939
4112.54 1054
4113.14 928
4113.75 875
4114.35 988
4114.96 1014
4115.56 929
4116.17 932
4116.77 945
4117.38 919
4117.98 1025
4118.59 980
4119.19 1079
4119.80 1002
4120.40 1010
4121.01 1037
4121.61 1005
4122.22 950
4122.82 914
4123.43 893
4124.04 945
4124.64 946
4125.25 1047
4125.85 961
4126.46 931
4127.06 996
4127.67 1007
4128.28 994
4128.88 1061
4129.49 1085
4130.09 1045
4130.70 1133
4131.31 1143
4131.91 1027
4132.52 1004
4133.12 1019
4133.73 1149
4134.34 1126
4134.94 1073
4135.55 1147
4136.16 1117
4136.76 1038
4137.37 983
4137.98 1121
4138.58 1221
4139.19 1139
4139.80 1166
4140.40 1111
4141.01 1122
4141.62 1215
4142.22 1130
4142.83 1205
4143.44 1117
4144.04 1116
4144.65 965
4145.26 1044
4145.86 1180
4146.47 1011
4147.08 1025
4147.69 1040
4148.29 937
4148.90 950
4149.51 981
4150.12 887
4150.72 906
4151.33 952
4151.94 825
4152.55 923
4153.15 1000
4153.76 853
4154.37 1045
4154.98 1040
4155.59 851
4156.19 989
4156.80 1015
4157.41 909
4158.02 962
4158.63 946
4159.23 857
4159.84 847
4160.45 868
4161.06 901
4161.67 963
4162.28 1126
4162.88 982
4163.49 1169
4164.10 1164
4164.71 1168
4165.32 1252
4165.93 1352
4166.53 1326
4167.14 1072
4167.75 1170
4168.36 1170
4168.97 1015
4169.58 1066
4170.19 1033
4170.80 1080
4171.41 1159
4172.01 1054
4172.62 953
4173.23 1043
4173.84 984
4174.45 1116
4175.06 1060
4175.67 1028
4176.28 1135
4176.89 1119
4177.50 1001
4178.11 1141
4178.72 1094
4179.33 1002
4179.94 958
4180.55 1080
4181.16 1112
4181.77 1081
4182.38 999
4182.99 1067
4183.60 1169
4184.21 1094
4184.82 1184
4185.43 1158
4186.04 950
4186.65 1002
4187.26 1035
4187.87 1071
4188.48 1007
4189.09 1077
4189.70 1116
4190.31 1125
4190.92 1183
4191.53 1150
4192.14 1205
4192.75 1102
4193.36 1320
4193.97 1292
4194.58 1305
4195.19 1384
4195.80 1304
4196.41 1386
4197.03 1362
4197.64 1355
4198.25 1305
4198.86 1289
4199.47 1215
4200.08 1113
4200.69 1129
4201.30 916
4201.91 1067
4202.53 1039
4203.14 1168
4203.75 1141
4204.36 1046
4204.97 1025
4205.58 977
4206.19 892
4206.81 957
4207.42 1047
4208.03 1038
4208.64 1058
4209.25 1065
4209.86 1071
4210.48 997
4211.09 1073
4211.70 1087
4212.31 916
4212.92 1084
4213.54 1020
4214.15 1104
4214.76 1168
4215.37 1223
4215.99 1162
4216.60 1162
4217.21 1205
4217.82 1143
4218.43 1253
4219.05 1385
4219.66 1420
4220.27 1546
4220.89 1446
4221.50 1413
4222.11 1337
4222.72 1499
4223.34 1473
4223.95 1390
4224.56 1311
4225.17 1278
4225.79 1439
4226.40 1539
4227.01 1622
4227.63 1861
4228.24 1699
4228.85 1783
4229.47 1755
4230.08 1707
4230.69 1844
4231.31 1806
4231.92 1897
4232.53 2144
4233.15 2176
4233.76 2175
4234.37 2548
4234.99 2537
4235.60 2687
4236.22 2346
4236.83 2233
4237.44 2235
4238.06 2120
4238.67 1924
4239.28 1898
4239.90 1681
4240.51 1373
4241.13 1404
4241.74 1400
4242.36 1389
4242.97 1342
4243.58 1335
4244.20 1316
4244.81 1315
4245.43 1321
4246.04 1336
4246.66 1408
4247.27 1325
4247.89 1281
4248.50 1330
4249.11 1424
4249.73 1275
4250.34 1154
4250.96 1220
4251.57 1288
4252.19 1129
4252.80 1133
4253.42 1210
4254.03 1211
4254.65 1084
4255.26 1061
4255.88 1112
4256.49 1206
4257.11 1130
4257.72 1097
4258.34 1122
4258.96 1160
4259.57 1123
4260.19 1218
4260.80 1133
4261.42 1119
4262.03 1182
4262.65 1051
4263.26 990
4263.88 1100
4264.50 1229
4265.11 1146
4265.73 1179
4266.34 1182
4266.96 1151
4267.58 1115
4268.19 1232
4268.81 1164
4269.42 1076
4270.04 1272
4270.66 1201
4271.27 1171
4271.89 1189
4272.51 1021
4273.12 1075
4273.74 1184
4274.36 1192
4274.97 1312
4275.59 1072
4276.20 1060
4276.82 1314
4277.44 1258
4278.06 1141
4278.67 1142
4279.29 1291
4279.91 1343
4280.52 1167
4281.14 1080
4281.76 1104
4282.37 1068
4282.99 1132
4283.61 947
4284.23 1071
4284.84 1103
4285.46 967
4286.08 1009
4286.69 1078
4287.31 1139
4287.93 1118
4288.55 1021
4289.16 1062
4289.78 1007
4290.40 1039
4291.02 991
4291.64 1043
4292.25 1078
4292.87 1011
4293.49 1058
4294.11 1095
4294.73 1216
4295.34 1094
4295.96 1052
4296.58 1032
4297.20 964
4297.82 945
4298.43 1017
4299.05 1125
4299.67 1058
4300.29 1126
4300.91 1128
4301.53 1104
4302.14 1079
4302.76 1151
4303.38 1188
4304.00 1097
4304.62 1040
4305.24 991
4305.86 1059
4306.48 1171
4307.09 1100
4307.71 1082
4308.33 1132
4308.95 1127
4309.57 1150
4310.19 1110
4310.81 1102
4311.43 1086
4312.05 1175
4312.67 1179
4313.29 1191
4313.90 1194
4314.52 1212
4315.14 1228
4315.76 1186
4316.38 1144
4317.00 1115
4317.62 1213
4318.24 1278
4318.86 1206
4319.48 1147
4320.10 1271
4320.72 1282
4321.34 1232
4321.96 1418
4322.58 1359
4323.20 1379
4323.82 1403
4324.44 1476
4325.06 1342
4325.68 1550
4326.30 1574
4326.92 1769
4327.54 1807
4328.16 1656
4328.78 1755
4329.40 1598
4330.02 1513
4330.64 1442
4331.27 1502
4331.89 1626
4332.51 1669
4333.13 1831
4333.75 1932
4334.37 1889
4334.99 2071
4335.61 2552
4336.23 2684
4336.85 2742
4337.47 2916
4338.09 3027
4338.72 2989
4339.34 3200
4339.96 2677
4340.58 2752
4341.20 2795
4341.82 2928
4342.44 3193
4343.07 3705
4343.69 4069
4344.31 5051
4344.93 6070
4345.55 6878
4346.17 7043
4346.79 7711
4347.42 7805
4348.04 7436
4348.66 7098
4349.28 6380
4349.90 5574
4350.53 4765
4351.15 3766
4351.77 3003
4352.39 2707
4353.01 2525
4353.64 2297
4354.26 2297
4354.88 2081
4355.50 2311
4356.13 2192
4356.75 2029
4357.37 2095
4357.99 2089
4358.62 2006
4359.24 2059
4359.86 2152
4360.48 2133
4361.11 2023
4361.73 1925
4362.35 1804
4362.98 1916
4363.60 1964
4364.22 1690
4364.84 1995
4365.47 1984
4366.09 1916
4366.71 1624
4367.34 1824
4367.96 1707
4368.58 1644
4369.21 1470
4369.83 1465
4370.45 1370
4371.08 1406
4371.70 1268
4372.32 1304
4372.95 1212
4373.57 1250
4374.20 1343
4374.82 1221
4375.44 1298
4376.07 1338
4376.69 1449
4377.31 1409
4377.94 1435
4378.56 1351
4379.19 1275
4379.81 1376
4380.43 1372
4381.06 1461
4381.68 1311
4382.31 1272
4382.93 1392
4383.56 1397
4384.18 1381
4384.80 1419
4385.43 1418
4386.05 1418
4386.68 1306
4387.30 1295
4387.93 1359
4388.55 1222
4389.18 1156
4389.80 1067
4390.43 954
4391.05 1084
4391.68 1007
4392.30 1149
4392.93 1212
4393.55 1130
4394.18 1054
4394.80 1089
4395.43 1174
4396.05 1265
4396.68 1236
4397.30 1180
4397.93 1297
4398.55 1126
4399.18 1128
4399.80 1160
4400.43 1134
4401.06 1139
4401.68 1230
4402.31 1227
4402.93 1337
4403.56 1265
4404.18 1208
4404.81 1219
4405.44 1275
4406.06 1135
4406.69 1195
4407.31 1184
4407.94 1139
4408.57 1145
4409.19 1261
4409.82 1117
4410.45 1120
4411.07 1069
4411.70 1148
4412.32 1096
4412.95 1051
4413.58 1117
4414.20 1149
4414.83 1065
4415.46 1162
4416.08 1151
4416.71 1117
4417.34 1133
4417.96 1124
4418.59 1080
4419.22 1175
4419.84 1166
4420.47 1198
4421.10 1095
4421.73 1093
4422.35 1045
4422.98 1111
4423.61 1179
4424.23 1124
4424.86 1138
4425.49 1078
4426.12 1022
4426.74 997
4427.37 991
4428.00 943
4428.63 1071
4429.25 1133
4429.88 1124
4430.51 1079
4431.14 1049
4431.77 947
4432.39 992
4433.02 1161
4433.65 1289
4434.28 1215
4434.90 1264
4435.53 1190
4436.16 1086
4436.79 1053
4437.42 1171
4438.05 1197
4438.67 1087
4439.30 1172
4439.93 1071
4440.56 1050
4441.19 1137
4441.82 1065
4442.44 1052
4443.07 1035
4443.70 1189
4444.33 1100
4444.96 993
4445.59 1019
4446.22 1064
4446.85 1021
4447.47 1207
4448.10 1187
4448.73 1103
4449.36 1194
4449.99 1241
4450.62 1152
4451.25 1078
4451.88 1127
4452.51 1157
4453.14 1264
4453.77 1200
4454.40 1190
4455.02 1298
4455.65 1298
4456.28 1298
4456.91 1314
4457.54 1259
4458.17 1290
4458.80 1085
4459.43 1057
4460.06 1057
4460.69 1071
4461.32 1106
4461.95 1089
4462.58 1186
4463.21 1091
4463.84 1073
4464.47 1132
4465.10 948
4465.73 959
4466.36 915
4466.99 975
4467.62 1102
4468.25 1015
4468.88 1050
4469.51 987
4470.14 928
4470.78 954
4471.41 1002
4472.04 1029
4472.67 888
4473.30 931
4473.93 927
4474.56 1034
4475.19 952
4475.82 897
4476.45 981
4477.08 1079
4477.71 1012
4478.35 1095
4478.98 1109
4479.61 1064
4480.24 1044
4480.87 1066
4481.50 1105
4482.13 1084
4482.76 1162
4483.40 1176
4484.03 1083
4484.66 1098
4485.29 1100
4485.92 1093
4486.55 1240
4487.19 1118
4487.82 1258
4488.45 1230
4489.08 1212
4489.71 1305
4490.34 1267
4490.98 1275
4491.61 1309
4492.24 1273
4492.87 1196
4493.50 1279
4494.14 1393
4494.77 1195
4495.40 1098
4496.03 1096
4496.67 1334
4497.30 1241
4497.93 1443
4498.56 1574
4499.20 1505
4499.83 1559
4500.46 1860
4501.09 1900
4501.73 1752
4502.36 1727
4502.99 1694
4503.63 1908
4504.26 1706
4504.89 1684
4505.52 1540
4506.16 1530
4506.79 1355
4507.42 1339
4508.06 1360
4508.69 1275
4509.32 1282
4509.96 1242
4510.59 1266
4511.22 1296
4511.86 1194
4512.49 1201
4513.12 1210
4513.76 1179
4514.39 1169
4515.02 1201
4515.66 1079
4516.29 1086
4516.93 1052
4517.56 1161
4518.19 1196
4518.83 1264
4519.46 985
4520.10 996
4520.73 1083
4521.36 1065
4522.00 1143
4522.63 1090
4523.27 1145
4523.90 1203
4524.54 1232
4525.17 1135
4525.80 1157
4526.44 1134
4527.07 1273
4527.71 1368
4528.34 1495
4528.98 1554
4529.61 1698
4530.25 1817
4530.88 1833
4531.52 2028
4532.15 2119
4532.79 2284
4533.42 2097
4534.06 2087
4534.69 1857
4535.33 1574
4535.96 1485
4536.60 1397
4537.23 1243
4537.87 1258
4538.50 1074
4539.14 1037
4539.77 1022
4540.41 1103
4541.04 1143
4541.68 1097
4542.31 1051
4542.95 1138
4543.59 1179
4544.22 1023
4544.86 948
4545.49 1075
4546.13 1143
4546.77 995
4547.40 999
4548.04 990
4548.67 982
4549.31 1023
4549.95 996
4550.58 984
4551.22 1060
4551.85 1011
4552.49 1022
4553.13 994
4553.76 1065
4554.40 1064
4555.04 1102
4555.67 1019
4556.31 1043
4556.95 971
4557.58 1044
4558.22 983
4558.86 1070
4559.49 1035
4560.13 1036
4560.77 973
4561.40 965
4562.04 1098
4562.68 1101
4563.31 993
4563.95 1063
4564.59 1021
4565.23 1031
4565.86 1032
4566.50 1033
4567.14 1043
4567.77 1182
4568.41 1107
4569.05 1144
4569.69 1044
4570.32 1116
4570.96 1125
4571.60 1130
4572.24 1048
4572.88 1170
4573.51 978
4574.15 1090
4574.79 1075
4575.43 1013
4576.06 999
4576.70 1058
4577.34 1112
4577.98 1197
4578.62 1016
4579.26 1129
4579.89 1273
4580.53 1040
4581.17 1181
4581.81 1143
4582.45 1160
4583.09 1172
4583.72 1196
4584.36 1285
4585.00 1176
4585.64 1169
4586.28 1098
4586.92 1136
4587.56 1180
4588.19 1362
4588.83 1495
4589.47 1874
4590.11 1722
4590.75 2044
4591.39 1880
4592.03 1752
4592.67 2002
4593.31 1893
4593.95 1735
4594.58 1577
4595.22 1397
4595.86 1409
4596.50 1319
4597.14 1237
4597.78 1232
4598.42 1221
4599.06 1271
4599.70 1244
4600.34 1314
4600.98 1326
4601.62 1486
4602.26 1503
4602.90 1296
4603.54 1243
4604.18 1191
4604.82 1297
4605.46 1145
4606.10 1209
4606.74 1157
4607.38 1119
4608.02 1166
4608.66 1144
4609.30 1189
4609.94 1132
4610.58 1077
4611.22 1108
4611.86 1139
4612.50 1093
4613.14 1033
4613.78 1086
4614.42 1150
4615.06 1129
4615.70 1107
4616.35 1136
4616.99 1123
4617.63 1110
4618.27 1203
4618.91 1094
4619.55 1058
4620.19 1188
4620.83 1159
4621.47 1123
4622.11 1123
4622.76 1133
4623.40 1098
4624.04 1139
4624.68 1214
4625.32 1091
4625.96 1174
4626.60 1214
4627.25 1152
4627.89 1181
4628.53 1078
4629.17 1176
4629.81 1163
4630.45 1287
4631.10 1129
4631.74 1126
4632.38 1118
4633.02 1190
4633.66 1252
4634.30 1176
4634.95 1241
4635.59 1208
4636.23 1254
4636.87 1191
4637.52 1210
4638.16 1340
4638.80 1408
4639.44 1323
4640.08 1231
4640.73 1218
4641.37 1215
4642.01 1397
4642.66 1332
4643.30 1355
4643.94 1283
4644.58 1126
4645.23 1214
4645.87 1169
4646.51 1230
4647.15 1126
4647.80 1025
4648.44 1081
4649.08 1239
4649.73 1114
4650.37 1144
4651.01 1218
4651.66 1151
4652.30 1064
4652.94 1071
4653.59 953
4654.23 1040
4654.87 1142
4655.52 1104
4656.16 1189
4656.80 1187
4657.45 1003
4658.09 969
4658.73 877
4659.38 956
4660.02 1023
4660.67 897
4661.31 956
4661.95 1095
4662.60 961
4663.24 1069
4663.89 975
4664.53 1002
4665.17 1074
4665.82 1114
4666.46 991
4667.11 967
4667.75 1135
4668.40 1201
4669.04 1105
4669.68 1028
4670.33 1101
4670.97 1178
4671.62 1101
4672.26 1184
4672.91 1379
4673.55 1259
4674.20 1231
4674.84 1373
4675.49 1365
4676.13 1354
4676.78 1276
4677.42 1148
4678.07 1262
4678.71 1096
4679.36 1167
4680.00 1286
4680.65 1097
4681.29 1053
4681.94 1127
4682.58 1274
4683.23 1337
4683.87 1231
4684.52 1053
4685.16 1176
4685.81 1026
4686.46 1202
4687.10 1181
4687.75 1003
4688.39 1077
4689.04 1104
4689.68 1211
4690.33 1159
4690.98 1049
4691.62 1178
4692.27 1176
4692.91 1175
4693.56 1291
4694.21 1250
4694.85 1406
4695.50 1360
4696.15 1425
4696.79 1523
4697.44 1613
4698.08 1793
4698.73 1845
4699.38 1933
4700.02 1937
4700.67 1935
4701.32 1856
4701.96 1515
4702.61 1459
4703.26 1422
4703.90 1315
4704.55 1202
4705.20 1186
4705.84 1167
4706.49 1330
4707.14 1196
4707.79 1338
4708.43 1359
4709.08 1397
4709.73 1357
4710.37 1186
4711.02 1284
4711.67 1172
4712.32 1367
4712.96 1364
4713.61 1291
4714.26 1204
4714.91 1210
4715.55 1267
4716.20 1217
4716.85 1215
4717.50 1240
4718.15 1248
4718.79 1293
4719.44 1243
4720.09 1275
4720.74 1353
4721.39 1312
4722.03 1314
4722.68 1463
4723.33 1387
4723.98 1487
4724.63 1567
4725.27 1626
4725.92 1722
4726.57 1720
4727.22 1810
4727.87 1730
4728.52 1859
4729.16 1727
4729.81 1591
4730.46 1460
4731.11 1428
4731.76 1175
4732.41 1196
4733.06 1299
4733.71 1303
4734.36 1147
4735.00 1105
4735.65 1124
4736.30 1164
4736.95 1147
4737.60 1145
4738.25 1151
4738.90 1095
4739.55 1162
4740.20 1164
4740.85 1202
4741.50 1236
4742.15 1204
4742.80 1072
4743.44 1243
4744.09 1189
4744.74 1134
4745.39 1093
4746.04 1171
4746.69 1161
4747.34 1209
4747.99 1315
4748.64 1254
4749.29 1198
4749.94 1213
4750.59 1366
4751.24 1377
4751.89 1302
4752.54 1330
4753.19 1311
4753.84 1255
4754.49 1304
4755.14 1304
4755.79 1165
4756.44 1106
4757.10 1168
4757.75 1237
4758.40 1061
4759.05 1050
4759.70 1090
4760.35 1068
4761.00 1011
4761.65 1078
4762.30 974
4762.95 1005
4763.60 1089
4764.25 1161
4764.90 1114
4765.56 1152
4766.21 1196
4766.86 1139
4767.51 1214
4768.16 1293
4768.81 1292
4769.46 1154
4770.11 1191
4770.77 1078
4771.42 1100
4772.07 1157
4772.72 1038
4773.37 1043
4774.02 932
4774.67 1118
4775.33 1057
4775.98 917
4776.63 987
4777.28 1090
4777.93 984
4778.59 963
4779.24 1023
4779.89 1055
4780.54 1113
4781.19 964
4781.85 965
4782.50 922
4783.15 990
4783.80 965
4784.46 1025
4785.11 958
4785.76 1110
4786.41 972
4787.07 1049
4787.72 979
4788.37 1031
4789.02 1029
4789.68 995
4790.33 942
4790.98 1091
4791.63 1123
4792.29 961
4792.94 954
4793.59 944
4794.25 924
4794.90 990
4795.55 979
4796.21 1036
4796.86 1079
4797.51 1034
4798.17 990
4798.82 1022
4799.47 963
4800.13 931
4800.78 942
4801.43 1029
4802.09 997
4802.74 936
4803.39 1013
4804.05 1023
4804.70 986
4805.35 1070
4806.01 1086
4806.66 975
4807.32 983
4807.97 1085
4808.62 1002
4809.28 932
4809.93 933
4810.59 956
4811.24 897
4811.89 942
4812.55 909
4813.20 959
4813.86 995
4814.51 1061
4815.17 971
4815.82 1048
4816.48 1110
4817.13 1031
4817.78 1163
4818.44 1133
4819.09 1065
4819.75 1157
4820.40 1192
4821.06 1259
4821.71 1203
4822.37 1168
4823.02 1173
4823.68 1251
4824.33 1332
4824.99 1209
4825.64 1204
4826.30 1347
4826.95 1286
4827.61 1270
4828.26 1347
4828.92 1301
4829.58 1328
4830.23 1307
4830.89 1330
4831.54 1371
4832.20 1386
4832.85 1322
4833.51 1360
4834.16 1396
4834.82 1545
4835.48 1601
4836.13 1408
4836.79 1439
4837.44 1464
4838.10 1516
4838.76 1503
4839.41 1500
4840.07 1435
4840.72 1416
4841.38 1457
4842.04 1527
4842.69 1493
4843.35 1617
4844.01 1514
4844.66 1562
4845.32 1596
4845.98 1516
4846.63 1604
4847.29 1662
4847.95 1825
4848.60 1998
4849.26 1865
4849.92 1949
4850.57 1991
4851.23 1924
4851.89 2110
4852.54 1947
4853.20 2079
4853.86 2082
4854.51 1964
4855.17 1999
4855.83 1950
4856.49 2157
4857.14 2275
4857.80 2253
4858.46 2477
4859.12 2436
4859.77 2449
4860.43 2319
4861.09 2073
4861.75 2123
4862.40 2203
4863.06 2142
4863.72 2133
4864.38 2110
4865.03 2081
4865.69 1969
4866.35 2021
4867.01 1964
4867.67 2108
4868.32 2163
4868.98 1951
4869.64 2023
4870.30 2067
4870.96 1842
4871.62 1895
4872.27 1882
4872.93 1874
4873.59 1709
4874.25 1751
4874.91 1796
4875.57 1681
4876.22 1856
4876.88 1694
4877.54 1711
4878.20 1848
4878.86 2045
4879.52 1920
4880.18 1764
4880.84 1677
4881.49 1716
4882.15 1644
4882.81 1616
4883.47 1660
4884.13 1607
4884.79 1557
4885.45 1661
4886.11 1597
4886.77 1521
4887.43 1661
4888.09 1563
4888.75 1779
4889.41 1834
4890.07 1877
4890.72 1848
4891.38 1796
4892.04 1955
4892.70 1857
4893.36 1839
4894.02 1801
4894.68 1657
4895.34 1733
4896.00 1649
4896.66 1618
4897.32 1622
4897.98 1531
4898.64 1458
4899.30 1635
4899.96 1704
4900.62 1780
4901.28 1782
4901.94 1695
4902.60 1822
4903.27 1584
4903.93 1413
4904.59 1317
4905.25 1381
4905.91 1414
4906.57 1466
4907.23 1353
4907.89 1387
4908.55 1442
4909.21 1476
4909.87 1457
4910.53 1369
4911.19 1444
4911.85 1393
4912.52 1319
4913.18 1499
4913.84 1374
4914.50 1256
4915.16 1063
4915.82 1247
4916.48 1249
4917.14 1182
4917.81 1160
4918.47 1209
4919.13 1218
4919.79 1117
4920.45 1080
4921.11 1194
4921.77 1235
4922.44 1125
4923.10 1155
4923.76 1162
4924.42 1132
4925.08 1159
4925.75 1264
4926.41 1205
4927.07 1296
4927.73 1281
4928.39 1119
4929.06 1208
4929.72 1292
4930.38 1143
4931.04 1143
4931.71 1269
4932.37 1259
4933.03 1283
4933.69 1242
4934.36 1164
4935.02 1217
4935.68 1172
4936.34 1212
4937.01 1167
4937.67 1196
4938.33 1271
4938.99 1169
4939.66 1255
4940.32 1105
4940.98 1094
4941.65 1178
4942.31 1113
4942.97 1120
4943.63 1113
4944.30 1143
4944.96 1157
4945.62 1081
4946.29 1130
4946.95 1119
4947.61 1085
4948.28 1144
4948.94 1125
4949.61 980
4950.27 993
4950.93 1128
4951.60 1051
4952.26 1082
4952.92 1160
4953.59 1110
4954.25 1092
4954.92 1097
4955.58 1031
4956.24 1062
4956.91 1050
4957.57 1070
4958.24 1051
4958.90 1121
4959.56 1167
4960.23 1049
4960.89 1226
4961.56 1214
4962.22 1329
4962.89 1351
4963.55 1267
4964.21 1405
4964.88 1408
4965.54 1468
4966.21 1373
4966.87 1189
4967.54 1191
4968.20 1229
4968.87 1242
4969.53 1038
4970.20 1084
4970.86 1133
4971.53 1191
4972.19 1153
4972.86 1076
4973.52 1106
4974.19 1211
4974.85 1332
4975.52 1342
4976.18 1278
4976.85 1124
4977.51 1269
4978.18 1191
4978.85 1087
4979.51 1111
4980.18 1178
4980.84 1032
4981.51 1106
4982.17 1172
4982.84 1132
4983.50 1105
4984.17 1048
4984.84 1015
4985.50 1041
4986.17 1053
4986.83 1092
4987.50 1000
4988.17 1052
4988.83 1074
4989.50 1083
4990.17 998
4990.83 975
4991.50 1007
4992.16 958
4992.83 917
4993.50 971
4994.16 1063
4994.83 987
4995.50 944
4996.16 959
4996.83 904
4997.50 1003
4998.16 966
4998.83 886
4999.50 922
5000.16 863
5000.83 901
5001.50 960
5002.17 808
5002.83 890
5003.50 951
5004.17 986
5004.83 1002
5005.50 939
5006.17 911
5006.84 932
5007.50 921
5008.17 907
5008.84 953
5009.51 954
5010.17 916
5010.84 921
5011.51 935
5012.18 922
5012.84 909
5013.51 906
5014.18 911
5014.85 868
5015.52 813
5016.18 812
5016.85 914
5017.52 941
5018.19 856
5018.86 919
5019.52 902
5020.19 1017
5020.86 927
5021.53 988
5022.20 989
5022.87 1011
5023.54 966
5024.20 976
5024.87 1056
5025.54 888
5026.21 928
5026.88 878
5027.55 852
5028.22 1066
5028.88 1053
5029.55 896
5030.22 812
5030.89 932
5031.56 977
5032.23 1037
5032.90 886
5033.57 927
5034.24 845
5034.91 816
5035.58 965
5036.25 867
5036.91 925
5037.58 927
5038.25 926
5038.92 941
5039.59 934
5040.26 934
5040.93 901
5041.60 859
5042.27 908
5042.94 991
5043.61 930
5044.28 1023
5044.95 974
5045.62 855
5046.29 924
5046.96 906
5047.63 855
5048.30 900
5048.97 930
5049.64 871
5050.31 891
5050.98 961
5051.65 1042
5052.32 1086
5052.99 1022
5053.66 950
5054.33 964
5055.00 924
5055.68 945
5056.35 873
5057.02 790
5057.69 858
5058.36 935
5059.03 956
5059.70 960
5060.37 977
5061.04 909
5061.71 875
5062.38 887
5063.06 894
5063.73 853
5064.40 826
5065.07 870
5065.74 919
5066.41 868
5067.08 822
5067.75 851
5068.43 896
5069.10 932
5069.77 977
5070.44 837
5071.11 804
5071.78 933
5072.46 889
5073.13 817
5073.80 928
5074.47 964
5075.14 975
5075.81 1017
5076.49 917
5077.16 1085
5077.83 1029
5078.50 1053
5079.18 1038
5079.85 993
5080.52 1034
5081.19 1124
5081.86 1018
5082.54 1045
5083.21 1016
5083.88 1027
5084.55 1065
5085.23 933
5085.90 969
5086.57 896
5087.25 911
5087.92 947
5088.59 937
5089.26 1097
5089.94 1047
5090.61 1116
5091.28 1262
5091.96 1160
5092.63 1225
5093.30 1169
5093.97 1183
5094.65 1094
5095.32 1101
5095.99 966
5096.67 1026
5097.34 948
5098.01 958
5098.69 953
5099.36 941
5100.04 1006
5100.71 1018
5101.38 1021
5102.06 1059
5102.73 988
5103.40 1056
5104.08 1087
5104.75 1078
5105.43 1202
5106.10 1050
5106.77 1019
5107.45 904
5108.12 1030
5108.80 1054
5109.47 977
5110.14 890
5110.82 979
5111.49 943
5112.17 926
5112.84 994
5113.52 1016
5114.19 1002
5114.87 1084
5115.54 1101
5116.21 1079
5116.89 1070
5117.56 1076
5118.24 1200
5118.91 1236
5119.59 1214
5120.26 1312
5120.94 1310
5121.61 1243
5122.29 1085
5122.96 1174
5123.64 1082
5124.31 1030
5124.99 952
5125.66 1015
5126.34 978
5127.01 1008
5127.69 1089
5128.37 1050
5129.04 1028
5129.72 1109
5130.39 1074
5131.07 996
5131.74 957
5132.42 931
5133.09 1053
5133.77 1020
5134.45 997
5135.12 1036
5135.80 978
5136.47 1016
5137.15 1007
5137.83 895
5138.50 937
5139.18 995
5139.85 985
5140.53 1046
5141.21 1089
5141.88 1036
5142.56 961
5143.24 1006
5143.91 877
5144.59 842
5145.27 901
5145.94 808
5146.62 959
5147.30 930
5147.97 891
5148.65 958
5149.33 914
5150.00 786
5150.68 902
5151.36 807
5152.03 868
5152.71 934
5153.39 954
5154.07 912
5154.74 868
5155.42 938
5156.10 925
5156.77 883
5157.45 962
5158.13 883
5158.81 822
5159.48 820
5160.16 933
5160.84 880
5161.52 837
5162.19 886
5162.87 915
5163.55 825
5164.23 831
5164.91 908
5165.58 877
5166.26 1011
5166.94 971
5167.62 912
5168.30 889
5168.97 975
5169.65 979
5170.33 941
5171.01 921
5171.69 846
5172.37 863
5173.04 838
5173.72 840
5174.40 790
5175.08 878
5175.76 911
5176.44 913
5177.11 907
5177.79 881
5178.47 948
5179.15 891
5179.83 958
5180.51 886
5181.19 886
5181.87 889
5182.55 839
5183.22 852
5183.90 855
5184.58 894
5185.26 902
5185.94 854
5186.62 870
5187.30 834
5187.98 817
5188.66 881
5189.34 790
5190.02 786
5190.70 788
5191.38 788
5192.06 827
5192.74 842
5193.42 855
5194.10 889
5194.78 820
5195.46 777
5196.14 920
5196.82 868
5197.50 826
5198.18 809
5198.86 780
5199.54 813
5200.22 831
5200.90 885
5201.58 960
5202.26 812
5202.94 920
5203.62 913
5204.30 827
5204.98 858
5205.66 948
5206.34 961
5207.02 988
5207.70 1005
5208.38 975
5209.06 1025
5209.74 1068
5210.42 1074
5211.10 1039
5211.79 998
5212.47 992
5213.15 971
5213.83 951
5214.51 878
5215.19 948
5215.87 929
5216.55 865
5217.23 1020
5217.92 1107
5218.60 1012
5219.28 1115
5219.96 1048
5220.64 1072
5221.32 1103
5222.00 1163
5222.69 1142
5223.37 1085
5224.05 1133
5224.73 1052
5225.41 1076
5226.10 988
5226.78 1043
5227.46 953
5228.14 931
5228.82 929
5229.51 980
5230.19 1005
5230.87 1061
5231.55 936
5232.23 903
5232.92 985
5233.60 1009
5234.28 1122
5234.96 881
5235.65 891
5236.33 1041
5237.01 973
5237.69 868
5238.38 1027
5239.06 1030
5239.74 1007
5240.42 983
5241.11 980
5241.79 872
5242.47 860
5243.16 1009
5243.84 959
5244.52 874
5245.21 910
5245.89 939
5246.57 887
5247.26 894
5247.94 920
5248.62 938
5249.31 1068
5249.99 1116
5250.67 1187
5251.36 1113
5252.04 1083
5252.72 1066
5253.41 1062
5254.09 1048
5254.77 1006
5255.46 1030
5256.14 1033
5256.83 963
5257.51 1038
5258.19 1029
5258.88 1025
5259.56 1049
5260.25 1144
5260.93 1127
5261.61 1206
5262.30 1159
5262.98 1019
5263.67 999
5264.35 1024
5265.04 1012
5265.72 950
5266.40 996
5267.09 918
5267.77 1046
5268.46 941
5269.14 1106
5269.83 1141
5270.51 894
5271.20 928
5271.88 1042
5272.57 952
5273.25 1102
5273.94 1061
5274.62 959
5275.31 1028
5275.99 982
5276.68 966
5277.36 863
5278.05 965
5278.73 1006
5279.42 1044
5280.10 1018
5280.79 1062
5281.47 1090
5282.16 1168
5282.85 1260
5283.53 1167
5284.22 1060
5284.90 976
5285.59 1060
5286.27 982
5286.96 847
5287.65 842
5288.33 863
5289.02 1006
5289.70 882
5290.39 837
5291.08 823
5291.76 796
5292.45 832
5293.13 890
5293.82 850
5294.51 942
5295.19 969
5295.88 957
5296.57 939
5297.25 984
5297.94 993
5298.63 1057
5299.31 1108
5300.00 1071
5300.69 1034
5301.37 961
5302.06 1018
5302.75 1084
5303.43 1041
5304.12 1026
5304.81 1077
5305.49 1076
5306.18 1003
5306.87 942
5307.56 1027
5308.24 1116
5308.93 1003
5309.62 1025
5310.30 1083
5310.99 1200
5311.68 1117
5312.37 1060
5313.05 1050
5313.74 986
5314.43 980
5315.12 1034
5315.81 1052
5316.49 969
5317.18 1096
5317.87 1138
5318.56 1157
5319.24 1297
5319.93 1413
5320.62 1388
5321.31 1551
5322.00 1505
5322.68 1300
5323.37 1344
5324.06 1347
5324.75 1121
5325.44 1064
5326.13 1072
5326.81 1020
5327.50 980
5328.19 1044
5328.88 975
5329.57 952
5330.26 998
5330.95 1059
5331.63 1003
5332.32 956
5333.01 979
5333.70 965
5334.39 971
5335.08 1091
5335.77 979
5336.46 995
5337.15 1111
5337.84 1087
5338.52 1023
5339.21 1132
5339.90 1132
5340.59 1057
5341.28 1065
5341.97 1020
5342.66 984
5343.35 1103
5344.04 1037
5344.73 1014
5345.42 993
5346.11 1084
5346.80 998
5347.49 1104
5348.18 1136
5348.87 1131
5349.56 1119
5350.25 1102
5350.94 1064
5351.63 1136
5352.32 1188
5353.01 1118
5353.70 1072
5354.39 1196
5355.08 1149
5355.77 1116
5356.46 1050
5357.15 937
5357.84 927
5358.53 894
5359.22 804
5359.91 872
5360.60 954
5361.29 914
5361.98 831
5362.67 845
5363.36 938
5364.06 1048
5364.75 985
5365.44 915
5366.13 963
5366.82 928
5367.51 844
5368.20 835
5368.89 869
5369.58 966
5370.27 956
5370.97 1001
5371.66 873
5372.35 891
5373.04 871
5373.73 882
5374.42 790
5375.11 779
5375.81 883
5376.50 866
5377.19 954
5377.88 817
5378.57 834
5379.26 801
5379.96 770
5380.65 785
5381.34 729
5382.03 816
5382.72 871
5383.42 784
5384.11 809
5384.80 921
5385.49 850
5386.19 817
5386.88 977
5387.57 962
5388.26 946
5388.96 856
5389.65 899
5390.34 918
5391.03 964
5391.73 1135
5392.42 996
5393.11 925
5393.80 927
5394.50 925
5395.19 866
5395.88 794
5396.57 743
5397.27 788
5397.96 899
5398.65 917
5399.35 789
5400.04 781
5400.73 794
5401.43 828
5402.12 838
5402.81 834
5403.51 845
5404.20 846
5404.89 812
5405.59 919
5406.28 878
5406.97 872
5407.67 944
5408.36 851
5409.06 824
5409.75 892
5410.44 914
5411.14 976
5411.83 960
5412.52 836
5413.22 735
5413.91 762
5414.61 854
5415.30 931
5415.99 939
5416.69 886
5417.38 934
5418.08 903
5418.77 897
5419.47 860
5420.16 944
5420.86 934
5421.55 972
5422.24 809
5422.94 900
5423.63 964
5424.33 921
5425.02 961
5425.72 1013
5426.41 932
5427.11 870
5427.80 849
5428.50 922
5429.19 885
5429.89 875
5430.58 964
5431.28 914
5431.97 1048
5432.67 981
5433.36 973
5434.06 1001
5434.75 1043
5435.45 1164
5436.15 1103
5436.84 1191
5437.54 1105
5438.23 1146
5438.93 1163
5439.62 1062
5440.32 1109
5441.01 1045
5441.71 972
5442.41 1051
5443.10 972
5443.80 1196
5444.49 1174
5445.19 1321
5445.89 1328
5446.58 1287
5447.28 1202
5447.98 1351
5448.67 1303
5449.37 1195
5450.06 1144
5450.76 1192
5451.46 1105
5452.15 1154
5452.85 1179
5453.55 1151
5454.24 1174
5454.94 1232
5455.64 1146
5456.33 1095
5457.03 1086
5457.73 1186
5458.42 1077
5459.12 1126
5459.82 1135
5460.51 1146
5461.21 1173
5461.91 1221
5462.61 1226
5463.30 1327
5464.00 1374
5464.70 1235
5465.40 1252
5466.09 1177
5466.79 1168
5467.49 1188
5468.18 1222
5468.88 1359
5469.58 1266
5470.28 1399
5470.98 1402
5471.67 1316
5472.37 1393
5473.07 1355
5473.77 1542
5474.46 1469
5475.16 1533
5475.86 1659
5476.56 1857
5477.26 1987
5477.95 2104
5478.65 2368
5479.35 2627
5480.05 2769
5480.75 2921
5481.45 3026
5482.14 2950
5482.84 2652
5483.54 2397
5484.24 2403
5484.94 2175
5485.64 1963
5486.34 1873
5487.03 1872
5487.73 2028
5488.43 1898
5489.13 1913
5489.83 1966
5490.53 2100
5491.23 1977
5491.93 2078
5492.63 2081
5493.33 2234
5494.02 2277
5494.72 2378
5495.42 2431
5496.12 2534
5496.82 2577
5497.52 2844
5498.22 3355
5498.92 3954
5499.62 4841
5500.32 5145
5501.02 5344
5501.72 5551
5502.42 5333
5503.12 4779
5503.82 4113
5504.52 3600
5505.22 3235
5505.92 2888
5506.62 2550
5507.32 2375
5508.02 2072
5508.72 1979
5509.42 1915
5510.12 2018
5510.82 2005
5511.52 2041
5512.22 1880
5512.92 1835
5513.62 1882
5514.32 1913
5515.02 1901
5515.72 1721
5516.42 1758
5517.12 1806
5517.82 1734
5518.52 1691
5519.22 1683
5519.93 1720
5520.63 1582
5521.33 1593
5522.03 1519
5522.73 1469
5523.43 1484
5524.13 1406
5524.83 1423
5525.53 1284
5526.23 1279
5526.94 1259
5527.64 1160
5528.34 1345
5529.04 1266
5529.74 1134
5530.44 1271
5531.14 1167
5531.85 1224
5532.55 1271
5533.25 1169
5533.95 1120
5534.65 970
5535.35 1081
5536.06 1225
5536.76 1159
5537.46 1102
5538.16 1119
5538.86 1269
5539.57 1154
5540.27 1137
5540.97 1066
5541.67 1072
5542.37 1092
5543.08 991
5543.78 1029
5544.48 1005
5545.18 1140
5545.89 1126
5546.59 994
5547.29 1073
5547.99 1043
5548.70 1088
5549.40 1123
5550.10 1275
5550.81 1142
5551.51 982
5552.21 1113
5552.91 1154
5553.62 1074
5554.32 1121
5555.02 1146
5555.73 1123
5556.43 1046
5557.13 1030
5557.84 1014
5558.54 1083
5559.24 1078
5559.95 1185
5560.65 1008
5561.35 1072
5562.06 1158
5562.76 1205
5563.46 1223
5564.17 1116
5564.87 1163
5565.57 1181
5566.28 1161
5566.98 1153
5567.69 1059
5568.39 1091
5569.09 1060
5569.80 1059
5570.50 939
5571.21 1017
5571.91 1080
5572.61 1066
5573.32 1130
5574.02 1079
5574.73 1137
5575.43 1227
5576.14 1266
5576.84 1083
5577.54 1044
5578.25 1010
5578.95 1002
5579.66 1039
5580.36 1122
5581.07 984
5581.77 1098
5582.48 1080
5583.18 1017
5583.89 981
5584.59 934
5585.30 1068
5586.00 1066
5586.71 985
5587.41 1053
5588.12 1017
5588.82 995
5589.53 946
5590.23 922
5590.94 928
5591.64 998
5592.35 934
5593.05 930
5593.76 930
5594.47 972
5595.17 1014
5595.88 1012
5596.58 930
5597.29 890
5597.99 908
5598.70 956
5599.41 953
5600.11 872
5600.82 887
5601.52 957
5602.23 936
5602.94 936
5603.64 938
5604.35 866
5605.05 910
5605.76 936
5606.47 933
5607.17 843
5607.88 881
5608.59 869
5609.29 942
5610.00 874
5610.70 933
5611.41 1038
5612.12 905
5612.82 842
5613.53 926
5614.24 931
5614.95 887
5615.65 868
5616.36 838
5617.07 941
5617.77 899
5618.48 914
5619.19 827
5619.89 915
5620.60 861
5621.31 917
5622.02 884
5622.72 879
5623.43 1007
5624.14 939
5624.85 1009
5625.55 991
5626.26 940
5626.97 900
5627.68 912
5628.38 921
5629.09 938
5629.80 932
5630.51 1089
5631.21 1055
5631.92 909
5632.63 907
5633.34 975
5634.05 1024
5634.75 925
5635.46 933
5636.17 913
5636.88 995
5637.59 1072
5638.30 1065
5639.00 997
5639.71 1031
5640.42 1045
5641.13 1071
5641.84 988
5642.55 982
5643.26 1021
5643.96 939
5644.67 916
5645.38 1050
5646.09 1008
5646.80 955
5647.51 975
5648.22 956
5648.93 1020
5649.64 996
5650.34 949
5651.05 909
5651.76 1072
5652.47 966
5653.18 949
5653.89 1050
5654.60 1189
5655.31 1115
5656.02 1173
5656.73 1372
5657.44 1393
5658.15 1377
5658.86 1282
5659.57 1314
5660.28 1298
5660.99 1267
5661.70 1217
5662.41 1136
5663.12 1025
5663.83 1057
5664.54 1028
5665.25 986
5665.96 975
5666.67 1054
5667.38 1121
5668.09 968
5668.80 975
5669.51 1098
5670.22 1081
5670.93 1060
5671.64 1075
5672.35 966
5673.06 1010
5673.77 1194
5674.48 1079
5675.19 1031
5675.90 1093
5676.61 942
5677.32 1045
5678.03 1082
5678.74 1039
5679.45 1031
5680.17 1009
5680.88 1004
5681.59 994
5682.30 985
5683.01 883
5683.72 993
5684.43 994
5685.14 1048
5685.85 1013
5686.57 1043
5687.28 943
5687.99 940
5688.70 935
5689.41 867
5690.12 989
5690.84 916
5691.55 943
5692.26 880
5692.97 790
5693.68 931
5694.39 854
5695.11 808
5695.82 901
5696.53 865
5697.24 773
5697.95 836
5698.67 842
5699.38 948
5700.09 917
5700.80 830
5701.51 745
5702.23 905
5702.94 870
5703.65 879
5704.36 791
5705.08 831
5705.79 868
5706.50 860
5707.21 853
5707.93 776
5708.64 813
5709.35 797
5710.07 798
5710.78 851
5711.49 883
5712.20 784
5712.92 763
5713.63 926
5714.34 849
5715.06 815
5715.77 763
5716.48 777
5717.20 896
5717.91 851
5718.62 778
5719.34 694
5720.05 827
5720.76 836
5721.48 853
5722.19 813
5722.90 831
5723.62 895
5724.33 975
5725.05 1044
5725.76 962
5726.47 951
5727.19 1019
5727.90 962
5728.61 948
5729.33 956
5730.04 934
5730.76 878
5731.47 866
5732.19 976
5732.90 1017
5733.61 812
5734.33 932
5735.04 923
5735.76 769
5736.47 824
5737.19 806
5737.90 812
5738.61 841
5739.33 796
5740.04 830
5740.76 784
5741.47 791
5742.19 849
5742.90 864
5743.62 820
5744.33 805
5745.05 839
5745.76 821
5746.48 815
5747.19 875
5747.91 818
5748.62 818
5749.34 898
5750.05 873
5750.77 946
5751.49 1032
5752.20 906
5752.92 1051
5753.63 879
5754.35 915
5755.06 932
5755.78 940
5756.49 963
5757.21 895
5757.93 897
5758.64 930
5759.36 838
5760.07 793
5760.79 744
5761.51 758
5762.22 793
5762.94 763
5763.65 766
5764.37 831
5765.09 777
5765.80 824
5766.52 861
5767.24 834
5767.95 861
5768.67 856
5769.39 820
5770.10 821
5770.82 805
5771.53 858
5772.25 788
5772.97 786
5773.69 786
5774.40 720
5775.12 731
5775.84 788
5776.55 804
5777.27 806
5777.99 836
5778.70 780
5779.42 800
5780.14 779
5780.86 729
5781.57 754
5782.29 868
5783.01 846
5783.72 772
5784.44 775
5785.16 841
5785.88 900
5786.59 863
5787.31 819
5788.03 828
5788.75 831
5789.47 866
5790.18 841
5790.90 956
5791.62 847
5792.34 788
5793.06 844
5793.77 796
5794.49 890
5795.21 958
5795.93 925
5796.65 880
5797.36 990
5798.08 1045
5798.80 1295
5799.52 1294
5800.24 1304
5800.96 1447
5801.67 1427
5802.39 1482
5803.11 1286
5803.83 1161
5804.55 1024
5805.27 985
5805.99 1093
5806.71 1110
5807.42 978
5808.14 1073
5808.86 1021
5809.58 965
5810.30 985
5811.02 999
5811.74 986
5812.46 973
5813.18 942
5813.90 930
5814.62 876
5815.34 910
5816.05 926
5816.77 863
5817.49 835
5818.21 860
5818.93 1070
5819.65 954
5820.37 896
5821.09 919
5821.81 990
5822.53 894
5823.25 847
5823.97 841
5824.69 860
5825.41 868
5826.13 972
5826.85 857
5827.57 812
5828.29 887
5829.01 887
5829.73 877
5830.45 809
5831.17 869
5831.89 871
5832.61 851
5833.33 878
5834.05 854
5834.78 833
5835.50 793
5836.22 772
5836.94 860
5837.66 772
5838.38 857
5839.10 821
5839.82 801
5840.54 826
5841.26 790
5841.98 806
5842.70 846
5843.43 810
5844.15 750
5844.87 790
5845.59 780
5846.31 882
5847.03 925
5847.75 828
5848.47 792
5849.20 854
5849.92 891
5850.64 810
5851.36 889
5852.08 835
5852.80 766
5853.53 802
5854.25 867
5854.97 810
5855.69 794
5856.41 863
5857.14 794
5857.86 887
5858.58 813
5859.30 787
5860.02 848
5860.75 817
5861.47 732
5862.19 819
5862.91 843
5863.64 913
5864.36 904
5865.08 872
5865.80 838
5866.52 847
5867.25 895
5867.97 812
5868.69 815
5869.42 818
5870.14 849
5870.86 843
5871.58 902
5872.31 892
5873.03 930
5873.75 811
5874.48 810
5875.20 831
5875.92 795
5876.65 790
5877.37 865
5878.09 823
5878.81 831
5879.54 962
5880.26 831
5880.99 839
5881.71 970
5882.43 900
5883.16 853
5883.88 840
5884.60 896
5885.33 869
5886.05 891
5886.77 908
5887.50 977
5888.22 977
5888.95 897
5889.67 883
5890.39 890
5891.12 839
5891.84 918
5892.57 934
5893.29 900
5894.01 934
5894.74 842
5895.46 805
5896.19 892
5896.91 920
5897.64 879
5898.36 963
5899.09 991
5899.81 886
5900.53 1006
5901.26 1004
5901.98 949
5902.71 1021
5903.43 998
5904.16 994
5904.88 1018
5905.61 967
5906.33 950
5907.06 960
5907.78 1000
5908.51 1028
5909.23 995
5909.96 992
5910.68 1021
5911.41 1035
5912.14 1039
5912.86 1015
5913.59 1112
5914.31 1010
5915.04 933
5915.76 967
5916.49 1039
5917.21 1062
5917.94 1083
5918.67 1107
5919.39 1032
5920.12 1074
5920.84 1069
5921.57 1073
5922.29 1132
5923.02 1146
5923.75 1115
5924.47 1138
5925.20 1212
5925.93 1149
5926.65 1232
5927.38 1190
5928.10 1162
5928.83 1185
5929.56 1162
5930.28 1217
5931.01 1292
5931.74 1344
5932.46 1292
5933.19 1331
5933.92 1397
5934.64 1382
5935.37 1398
5936.10 1510
5936.82 1437
5937.55 1298
5938.28 1410
5939.00 1413
5939.73 1359
5940.46 1482
5941.19 1513
5941.91 1519
5942.64 1551
5943.37 1672
5944.09 1731
5944.82 1774
5945.55 1827
5946.28 1852
5947.00 1795
5947.73 1834
5948.46 1913
5949.19 2033
5949.92 2256
5950.64 2269
5951.37 2591
5952.10 2588
5952.83 2540
5953.55 2615
5954.28 2659
5955.01 2574
5955.74 2419
5956.47 2388
5957.19 2430
5957.92 2387
5958.65 2530
5959.38 2336
5960.11 2400
5960.84 2478
5961.56 2525
5962.29 2643
5963.02 2613
5963.75 2883
5964.48 3078
5965.21 3624
5965.94 3986
5966.66 4143
5967.39 4313
5968.12 4540
5968.85 4351
5969.58 4073
5970.31 3861
5971.04 3370
5971.77 3212
5972.50 2985
5973.22 3062
5973.95 3144
5974.68 3069
5975.41 3075
5976.14 2939
5976.87 3142
5977.60 3098
5978.33 3103
5979.06 3221
5979.79 3384
5980.52 3445
5981.25 3459
5981.98 3480
5982.71 3779
5983.44 3725
5984.17 3799
5984.90 3858
5985.63 3697
5986.36 3579
5987.09 3660
5987.82 3860
5988.55 3767
5989.28 3875
5990.01 3815
5990.74 3917
5991.47 3903
5992.20 3749
5992.93 3879
5993.66 3962
5994.39 4047
5995.12 4102
5995.85 4027
5996.58 3926
5997.31 4091
5998.04 4105
5998.77 4045
5999.50 4211
6000.23 4175
6000.96 3875
6001.69 3747
6002.42 3817
6003.16 3729
6003.89 3681
6004.62 3707
6005.35 3931
6006.08 4229
6006.81 4643
6007.54 5219
6008.27 6006
6009.00 6789
6009.74 7830
6010.47 9276
6011.20 10179
6011.93 10985
6012.66 12145
6013.39 12114
6014.13 11983
6014.86 11668
6015.59 10513
6016.32 9513
6017.05 8134
6017.78 7416
6018.52 6611
6019.25 5250
6019.98 4521
6020.71 3932
6021.44 3605
6022.18 3232
6022.91 3169
6023.64 2898
6024.37 2947
6025.10 3020
6025.84 2979
6026.57 2676
6027.30 2608
6028.03 2827
6028.77 2675
6029.50 2537
6030.23 2368
6030.96 2482
6031.70 2367
6032.43 2383
6033.16 2374
6033.90 2345
6034.63 2371
6035.36 2347
6036.09 2510
6036.83 2463
6037.56 2554
6038.29 2589
6039.03 2674
6039.76 2596
6040.49 2819
6041.23 2922
6041.96 2830
6042.69 2867
6043.43 2813
6044.16 2843
6044.89 2946
6045.63 2944
6046.36 3056
6047.09 3102
6047.83 3210
6048.56 3350
6049.29 3377
6050.03 3600
6050.76 3784
6051.50 3990
6052.23 4179
6052.96 4163
6053.70 3886
6054.43 3909
6055.17 3530
6055.90 3314
6056.63 3390
6057.37 3190
6058.10 3024
6058.84 3000
6059.57 2926
6060.31 2830
6061.04 2865
6061.77 2843
6062.51 2988
6063.24 2870
6063.98 2840
6064.71 2720
6065.45 2639
6066.18 2695
6066.92 2737
6067.65 2643
6068.39 2595
6069.12 2413
6069.86 2487
6070.59 2418
6071.33 2296
6072.06 2272
6072.80 2454
6073.53 2442
6074.27 2199
6075.00 2169
6075.74 2111
6076.47 2054
6077.21 2053
6077.95 2149
6078.68 2142
6079.42 1866
6080.15 2091
6080.89 2218
6081.62 2100
6082.36 2134
6083.09 2009
6083.83 2045
6084.57 2060
6085.30 1981
6086.04 1872
6086.77 1940
6087.51 1966
6088.25 2106
6088.98 2147
6089.72 2016
6090.46 2041
6091.19 1999
6091.93 1970
6092.66 1969
6093.40 1910
6094.14 2020
6094.87 1953
6095.61 1879
6096.35 1992
6097.08 1934
6097.82 1858
6098.56 1815
6099.29 1700
6100.03 1657
6100.77 1720
6101.50 1730
6102.24 1743
6102.98 1809
6103.72 1785
6104.45 1774
6105.19 1868
6105.93 1851
6106.66 1658
6107.40 1750
6108.14 1885
6108.88 1895
6109.61 1781
6110.35 1856
6111.09 1831
6111.83 1808
6112.56 1779
6113.30 1765
6114.04 1783
6114.78 1884
6115.51 1917
6116.25 1974
6116.99 1960
6117.73 1970
6118.47 1899
6119.20 1945
6119.94 1817
6120.68 1856
6121.42 1780
6122.16 1920
6122.89 2077
6123.63 2170
6124.37 2023
6125.11 2001
6125.85 1989
6126.59 2048
6127.32 2021
6128.06 2001
6128.80 2095
6129.54 2140
6130.28 2062
6131.02 2142
6131.76 2089
6132.49 2057
6133.23 2083
6133.97 2038
6134.71 2088
6135.45 2030
6136.19 2007
6136.93 2267
6137.67 2242
6138.41 2173
6139.15 2216
6139.88 2126
6140.62 2188
6141.36 2141
6142.10 2036
6142.84 2069
6143.58 2218
6144.32 2236
6145.06 2108
6145.80 2256
6146.54 2225
6147.28 2326
6148.02 2264
6148.76 2226
6149.50 2183
6150.24 2235
6150.98 2233
6151.72 2407
6152.46 2463
6153.20 2356
6153.94 2430
6154.68 2377
6155.42 2415
6156.16 2541
6156.90 2578
6157.64 2413
6158.38 2504
6159.12 2565
6159.86 2606
6160.60 2676
6161.34 2780
6162.08 2825
6162.82 2959
6163.56 3121
6164.30 3329
6165.05 3614
6165.79 3600
6166.53 3892
6167.27 4022
6168.01 4092
6168.75 4043
6169.49 4020
6170.23 3910
6170.97 4033
6171.71 3911
6172.46 3741
6173.20 3685
6173.94 3461
6174.68 3386
6175.42 3362
6176.16 3483
6176.90 3270
6177.64 3367
6178.39 3367
6179.13 3508
6179.87 3599
6180.61 3568
6181.35 3490
6182.09 3638
6182.84 3684
6183.58 3573
6184.32 3632
6185.06 3531
6185.80 3607
6186.55 3776
6187.29 3820
6188.03 3815
6188.77 3894
6189.52 4091
6190.26 4236
6191.00 4209
6191.74 4511
6192.48 4484
6193.23 4702
6193.97 4939
6194.71 4975
6195.45 5054
6196.20 4957
6196.94 5032
6197.68 5085
6198.43 4932
6199.17 4928
6199.91 5049
6200.65 5173
6201.40 4976
6202.14 5243
6202.88 6014
6203.63 6657
6204.37 7887
6205.11 9956
6205.86 12242
6206.60 15432
6207.34 19236
6208.09 22219
6208.83 24409
6209.57 26073
6210.32 26720
6211.06 25986
6211.80 24379
6212.55 22386
6213.29 19364
6214.03 16042
6214.78 13252
6215.52 10403
6216.26 8635
6217.01 7380
6217.75 6431
6218.50 5669
6219.24 5130
6219.98 4869
6220.73 4743
6221.47 4925
6222.22 5051
6222.96 5289
6223.71 5545
6224.45 5892
6225.19 5990
6225.94 5873
6226.68 5575
6227.43 5156
6228.17 4688
6228.92 4252
6229.66 3961
6230.41 3527
6231.15 3296
6231.90 2996
6232.64 2889
6233.39 2810
6234.13 2838
6234.87 2778
6235.62 2805
6236.36 2875
6237.11 2938
6237.86 2973
6238.60 3069
6239.35 2844
6240.09 2876
6240.84 3105
6241.58 3206
6242.33 3178
6243.07 3242
6243.82 3470
6244.56 3827
6245.31 4035
6246.05 4206
6246.80 4419
6247.55 4773
6248.29 5180
6249.04 5353
6249.78 5365
6250.53 5115
6251.27 4807
6252.02 4384
6252.77 4046
6253.51 3746
6254.26 3424
6255.01 3375
6255.75 3319
6256.50 3396
6257.24 3331
6257.99 3288
6258.74 3222
6259.48 3127
6260.23 3288
6260.98 3073
6261.72 3060
6262.47 3119
6263.22 3145
6263.96 3171
6264.71 3173
6265.46 3064
6266.20 3000
6266.95 2974
6267.70 2899
6268.44 2840
6269.19 2880
6269.94 2737
6270.68 2706
6271.43 2741
6272.18 2717
6272.93 2691
6273.67 2514
6274.42 2654
6275.17 2695
6275.92 2591
6276.66 2724
6277.41 2510
6278.16 2435
6278.91 2516
6279.65 2388
6280.40 2456
6281.15 2387
6281.90 2523
6282.64 2690
6283.39 2487
6284.14 2463
6284.89 2402
6285.64 2488
6286.38 2596
6287.13 2582
6287.88 2707
6288.63 2646
6289.38 2732
6290.12 2592
6290.87 2423
6291.62 2310
6292.37 2225
6293.12 2367
6293.87 2355
6294.61 2341
6295.36 2362
6296.11 2176
6296.86 2227
6297.61 2258
6298.36 2151
6299.11 2078
6299.86 2053
6300.60 2020
6301.35 2035
6302.10 2099
6302.85 1968
6303.60 1904
6304.35 1913
6305.10 1973
6305.85 2000
6306.60 2067
6307.35 2071
6308.10 2137
6308.85 2152
6309.59 2065
6310.34 2138
6311.09 2255
6311.84 2429
6312.59 2398
6313.34 2418
6314.09 2363
6314.84 2352
6315.59 2537
6316.34 2421
6317.09 2416
6317.84 2365
6318.59 2335
6319.34 2217
6320.09 2183
6320.84 2090
6321.59 2067
6322.34 1986
6323.09 1863
6323.84 1794
6324.59 1846
6325.34 1829
6326.09 1746
6326.84 1826
6327.59 1695
6328.34 1884
6329.09 1899
6329.85 1720
6330.60 1763
6331.35 1643
6332.10 1639
6332.85 1669
6333.60 1662
6334.35 1668
6335.10 1640
6335.85 1634
6336.60 1619
6337.35 1651
6338.10 1712
6338.86 1685
6339.61 1624
6340.36 1700
6341.11 1789
6341.86 1687
6342.61 1773
6343.36 1689
6344.12 1652
6344.87 1734
6345.62 1671
6346.37 1777
6347.12 1655
6347.87 1687
6348.62 1793
6349.38 1799
6350.13 1793
6350.88 1936
6351.63 2066
6352.38 2071
6353.14 2020
6353.89 1998
6354.64 2022
6355.39 1978
6356.14 2041
6356.90 1920
6357.65 1884
6358.40 1920
6359.15 1817
6359.91 1850
6360.66 1764
6361.41 1802
6362.16 1871
6362.92 1786
6363.67 1791
6364.42 1825
6365.17 1772
6365.93 1806
6366.68 1951
6367.43 1825
6368.19 1819
6368.94 1799
6369.69 1701
6370.44 1747
6371.20 1606
6371.95 1721
6372.70 1710
6373.46 1677
6374.21 1631
6374.96 1530
6375.72 1508
6376.47 1647
6377.22 1605
6377.98 1672
6378.73 1656
6379.48 1735
6380.24 1651
6380.99 1651
6381.75 1501
6382.50 1566
6383.25 1565
6384.01 1590
6384.76 1541
6385.51 1548
6386.27 1567
6387.02 1476
6387.78 1468
6388.53 1477
6389.28 1554
6390.04 1482
6390.79 1412
6391.55 1428
6392.30 1553
6393.06 1520
6393.81 1517
6394.56 1557
6395.32 1537
6396.07 1479
6396.83 1559
6397.58 1471
6398.34 1468
6399.09 1407
6399.85 1474
6400.60 1424
6401.36 1397
6402.11 1416
6402.87 1471
6403.62 1301
6404.38 1384
6405.13 1378
6405.89 1350
6406.64 1365
6407.40 1343
6408.15 1431
6408.91 1402
6409.66 1498
6410.42 1563
6411.17 1487
6411.93 1457
6412.68 1459
6413.44 1274
6414.20 1411
6414.95 1425
6415.71 1388
6416.46 1331
6417.22 1379
6417.97 1395
6418.73 1380
6419.49 1460
6420.24 1463
6421.00 1468
6421.75 1427
6422.51 1439
6423.27 1534
6424.02 1329
6424.78 1407
6425.54 1403
6426.29 1423
6427.05 1501
6427.80 1369
6428.56 1313
6429.32 1360
6430.07 1443
6430.83 1336
6431.59 1335
6432.34 1412
6433.10 1378
6433.86 1398
6434.61 1400
6435.37 1415
6436.13 1446
6436.88 1458
6437.64 1439
6438.40 1390
6439.16 1462
6439.91 1347
6440.67 1453
6441.43 1503
6442.18 1526
6442.94 1490
6443.70 1525
6444.46 1467
6445.21 1444
6445.97 1414
6446.73 1388
6447.49 1352
6448.24 1435
6449.00 1429
6449.76 1501
6450.52 1487
6451.28 1540
6452.03 1534
6452.79 1606
6453.55 1521
6454.31 1552
6455.06 1502
6455.82 1549
6456.58 1526
6457.34 1593
6458.10 1642
6458.86 1707
6459.61 1702
6460.37 1606
6461.13 1642
6461.89 1722
6462.65 1556
6463.41 1656
6464.16 1653
6464.92 1711
6465.68 1671
6466.44 1590
6467.20 1609
6467.96 1675
6468.72 1698
6469.48 1852
6470.23 1896
6470.99 1783
6471.75 1927
6472.51 1844
6473.27 1770
6474.03 1936
6474.79 1764
6475.55 1920
6476.31 1940
6477.07 2003
6477.83 1976
6478.59 2019
6479.35 1991
6480.10 2078
6480.86 2034
6481.62 1994
6482.38 2090
6483.14 2066
6483.90 1977
6484.66 2237
6485.42 2244
6486.18 2250
6486.94 2268
6487.70 2238
6488.46 2442
6489.22 2447
6489.98 2509
6490.74 2576
6491.50 2670
6492.26 2804
6493.02 2990
6493.78 3003
6494.54 3111
6495.30 3026
6496.06 3137
6496.82 3167
6497.59 3234
6498.35 3065
6499.11 3026
6499.87 2992
6500.63 3067
6501.39 3067
6502.15 3095
6502.91 3048
6503.67 3017
6504.43 3054
6505.19 3159
6505.95 3195
6506.71 3190
6507.48 3450
6508.24 3425
6509.00 3431
6509.76 3564
6510.52 3648
6511.28 3824
6512.04 3707
6512.80 3747
6513.57 3670
6514.33 3598
6515.09 3472
6515.85 3692
6516.61 3735
6517.37 3876
6518.14 3917
6518.90 4047
6519.66 4210
6520.42 4415
6521.18 4672
6521.95 5079
6522.71 5450
6523.47 5744
6524.23 5996
6524.99 6805
6525.76 7658
6526.52 8158
6527.28 8613
6528.04 9039
6528.80 9269
6529.57 8588
6530.33 8522
6531.09 8485
6531.85 8030
6532.62 8427
6533.38 9567
6534.14 11232
6534.91 12598
6535.67 14528
6536.43 16182
6537.19 16933
6537.96 16718
6538.72 15696
6539.48 13901
6540.25 12015
6541.01 10063
6541.77 8139
6542.53 6804
6543.30 5859
6544.06 4911
6544.82 4338
6545.59 3800
6546.35 3672
6547.11 3283
6547.88 3302
6548.64 3278
6549.41 3154
6550.17 3090
6550.93 3089
6551.70 3216
6552.46 3105
6553.22 3144
6553.99 3178
6554.75 2955
6555.52 2905
6556.28 2832
6557.04 2957
6557.81 3077
6558.57 2947
6559.34 3100
6560.10 3026
6560.86 3297
6561.63 3505
6562.39 3601
6563.16 3638
6563.92 3766
6564.69 3802
6565.45 4017
6566.21 3807
6566.98 3682
6567.74 3895
6568.51 3693
6569.27 3720
6570.04 3700
6570.80 3716
6571.57 3828
6572.33 4084
6573.10 4212
6573.86 4152
6574.63 4539
6575.39 4524
6576.16 4663
6576.92 4669
6577.69 4500
6578.45 4822
6579.22 4886
6579.98 4756
6580.75 4546
6581.51 4506
6582.28 4408
6583.05 4396
6583.81 4237
6584.58 3969
6585.34 4078
6586.11 4080
6586.87 4040
6587.64 4152
6588.41 4467
6589.17 4578
6589.94 4913
6590.70 5461
6591.47 5948
6592.24 6507
6593.00 7227
6593.77 7612
6594.53 7955
6595.30 8127
6596.07 8087
6596.83 7615
6597.60 7220
6598.37 6286
6599.13 5779
6599.90 5351
6600.66 4847
6601.43 4403
6602.20 3950
6602.96 3523
6603.73 3445
6604.50 3266
6605.26 3178
6606.03 3144
6606.80 3137
6607.57 3150
6608.33 3073
6609.10 3038
6609.87 3016
6610.63 2980
6611.40 2920
6612.17 2919
6612.94 2868
6613.70 2910
6614.47 2968
6615.24 2777
6616.00 2758
6616.77 2771
6617.54 2698
6618.31 2699
6619.08 2825
6619.84 2611
6620.61 2664
6621.38 2757
6622.15 2769
6622.91 2733
6623.68 2652
6624.45 2681
6625.22 2692
6625.99 2730
6626.75 2670
6627.52 2666
6628.29 2583
6629.06 2673
6629.83 2805
6630.59 3037
6631.36 3177
6632.13 3441
6632.90 3707
6633.67 3803
6634.44 3849
6635.21 4010
6635.97 3954
6636.74 3832
6637.51 3598
6638.28 3342
6639.05 3128
6639.82 2873
6640.59 2755
6641.36 2704
6642.12 2569
6642.89 2628
6643.66 2617
6644.43 2429
6645.20 2541
6645.97 2533
6646.74 2461
6647.51 2460
6648.28 2464
6649.05 2395
6649.82 2354
6650.59 2500
6651.36 2523
6652.12 2438
6652.89 2517
6653.66 2663
6654.43 2628
6655.20 2618
6655.97 2581
6656.74 2504
6657.51 2449
6658.28 2341
6659.05 2381
6659.82 2354
6660.59 2301
6661.36 2402
6662.13 2453
6662.90 2271
6663.67 2204
6664.44 2227
6665.21 2324
6665.98 2417
6666.75 2398
6667.52 2248
6668.30 2333
6669.07 2413
6669.84 2412
6670.61 2342
6671.38 2343
6672.15 2313
6672.92 2375
6673.69 2311
6674.46 2388
6675.23 2396
6676.00 2316
6676.77 2280
6677.54 2289
6678.32 2220
6679.09 2368
6679.86 2538
6680.63 2568
6681.40 2501
6682.17 2742
6682.94 2808
6683.71 2845
6684.49 2927
6685.26 2991
6686.03 3136
6686.80 2929
6687.57 2767
6688.34 2661
6689.11 2693
6689.89 2586
6690.66 2391
6691.43 2323
6692.20 2404
6692.97 2320
6693.75 2317
6694.52 2366
6695.29 2201
6696.06 2234
6696.83 2131
6697.61 2057
6698.38 2109
6699.15 2090
6699.92 2179
6700.70 2175
6701.47 2122
6702.24 2159
6703.01 2144
6703.79 2038
6704.56 2119
6705.33 2095
6706.10 2099
6706.88 2056
6707.65 2098
6708.42 2114
6709.19 2118
6709.97 2144
6710.74 2166
6711.51 2205
6712.29 2136
6713.06 1888
6713.83 1908
6714.61 1887
6715.38 1973
6716.15 1906
6716.92 1825
6717.70 2019
6718.47 1872
6719.24 1900
6720.02 2023
6720.79 2069
6721.57 1935
6722.34 1985
6723.11 1968
6723.89 1873
6724.66 1852
6725.43 1922
6726.21 1847
6726.98 1934
6727.76 1961
6728.53 2087
6729.30 2084
6730.08 2038
6730.85 2091
6731.63 2118
6732.40 1941
6733.17 2170
6733.95 2104
6734.72 2130
6735.50 2191
6736.27 2209
6737.05 2225
6737.82 2145
6738.59 2156
6739.37 2149
6740.14 2124
6740.92 2007
6741.69 2070
6742.47 2052
6743.24 2177
6744.02 2222
6744.79 2179
6745.57 2346
6746.34 2349
6747.12 2471
6747.89 2665
6748.67 2677
6749.44 2885
6750.22 3209
6750.99 3463
6751.77 3383
6752.54 3593
6753.32 3517
6754.09 3319
6754.87 3040
6755.65 2816
6756.42 2502
6757.20 2459
6757.97 2442
6758.75 2234
6759.52 2014
6760.30 2064
6761.08 2137
6761.85 2029
6762.63 2144
6763.40 2097
6764.18 1981
6764.96 2073
6765.73 2164
6766.51 2092
6767.28 2184
6768.06 2028
6768.84 2009
6769.61 1958
6770.39 1940
6771.17 1855
6771.94 1904
6772.72 1924
6773.50 1987
6774.27 2013
6775.05 1802
6775.82 1897
6776.60 1960
6777.38 1857
6778.16 1844
6778.93 1937
6779.71 1911
6780.49 1882
6781.26 1874
6782.04 1892
6782.82 1800
6783.59 1736
6784.37 1783
6785.15 1796
6785.93 1819
6786.70 1744
6787.48 1726
6788.26 1674
6789.04 1713
6789.81 1779
6790.59 1705
6791.37 1608
6792.15 1717
6792.92 1809
6793.70 1912
6794.48 1743
6795.26 1677
6796.03 1580
6796.81 1723
6797.59 1737
6798.37 1767
6799.15 1733
6799.92 1710
6800.70 1668
6801.48 1693
6802.26 1784
6803.04 1821
6803.81 1812
6804.59 1914
6805.37 1879
6806.15 1863
6806.93 1855
6807.71 1767
6808.49 1707
6809.26 1672
6810.04 1787
6810.82 1777
6811.60 1683
6812.38 1652
6813.16 1701
6813.94 1607
6814.72 1621
6815.49 1706
6816.27 1683
6817.05 1692
6817.83 1667
6818.61 1783
6819.39 1646
6820.17 1707
6820.95 1680
6821.73 1720
6822.51 1682
6823.29 1722
6824.07 1802
6824.85 1707
6825.62 1691
6826.40 1742
6827.18 1703
6827.96 1717
6828.74 1680
6829.52 1632
6830.30 1660
6831.08 1667
6831.86 1613
6832.64 1635
6833.42 1581
6834.20 1625
6834.98 1613
6835.76 1672
6836.54 1609
6837.32 1582
6838.10 1540
6838.88 1555
6839.66 1669
6840.44 1701
6841.22 1547
6842.01 1608
6842.79 1569
6843.57 1529
6844.35 1468
6845.13 1543
6845.91 1642
6846.69 1831
6847.47 2203
6848.25 2345
6849.03 2652
6849.81 3021
6850.59 3359
6851.37 3447
6852.16 3446
6852.94 3222
6853.72 3100
6854.50 2793
6855.28 2614
6856.06 2367
6856.84 2083
6857.62 1974
6858.41 1911
6859.19 1797
6859.97 1808
6860.75 1903
6861.53 1856
6862.31 1813
6863.09 1843
6863.88 1888
6864.66 1977
6865.44 2044
6866.22 2189
6867.00 2175
6867.79 2192
6868.57 2123
6869.35 2066
6870.13 2097
6870.91 1892
6871.70 1820
6872.48 1846
6873.26 1836
6874.04 1897
6874.83 1995
6875.61 1960
6876.39 2065
6877.17 1986
6877.96 2138
6878.74 2209
6879.52 2171
6880.30 2175
6881.09 2156
6881.87 2424
6882.65 2386
6883.43 2370
6884.22 2695
6885.00 3067
6885.78 3430
6886.57 3886
6887.35 4462
6888.13 4673
6888.92 4811
6889.70 4390
6890.48 4001
6891.26 3463
6892.05 3019
6892.83 2698
6893.62 2484
6894.40 2363
6895.18 2226
6895.97 2324
6896.75 2280
6897.53 2271
6898.32 2237
6899.10 2278
6899.88 2256
6900.67 2174
6901.45 2232
6902.24 2254
6903.02 2255
6903.80 2301
6904.59 2255
6905.37 2239
6906.16 2235
6906.94 2178
6907.72 2222
6908.51 2333
6909.29 2165
6910.08 2090
6910.86 2093
6911.65 2052
6912.43 1983
6913.21 2100
6914.00 2038
6914.78 2066
6915.57 2057
6916.35 1985
6917.14 2109
6917.92 2074
6918.71 2043
6919.49 2007
6920.28 2070
6921.06 2098
6921.85 1936
6922.63 1860
6923.42 2033
6924.20 2022
6924.99 2132
6925.77 2168
6926.56 2172
6927.34 2216
6928.13 2253
6928.91 2308
6929.70 2294
6930.49 2275
6931.27 2318
6932.06 2450
6932.84 2421
6933.63 2453
6934.41 2479
6935.20 2494
6935.99 2498
6936.77 2524
6937.56 2452
6938.34 2607
6939.13 2586
6939.92 2699
6940.70 2877
6941.49 2858
6942.27 2958
6943.06 3014
6943.85 3122
6944.63 3097
6945.42 3286
6946.21 3394
6946.99 3397
6947.78 3325
6948.57 3388
6949.35 3381
6950.14 3377
6950.92 3259
6951.71 3332
6952.50 3367
6953.29 3162
6954.07 3340
6954.86 3323
6955.65 3440
6956.43 3501
6957.22 3624
6958.01 3625
6958.79 3606
6959.58 3489
6960.37 3527
6961.16 3548
6961.94 3491
6962.73 3582
6963.52 3422
6964.31 3403
6965.09 3660
6965.88 3628
6966.67 3812
6967.46 4097
6968.24 4070
6969.03 4208
6969.82 4203
6970.61 4249
6971.39 4397
6972.18 4327
6972.97 4152
6973.76 4130
6974.55 4244
6975.33 4180
6976.12 4136
6976.91 4309
6977.70 4410
6978.49 4531
6979.27 4900
6980.06 5201
6980.85 5810
6981.64 6914
6982.43 8160
6983.22 9931
6984.01 12051
6984.79 13790
6985.58 15408
6986.37 16367
6987.16 16302
6987.95 15515
6988.74 14480
6989.53 12519
6990.32 10513
6991.10 9258
6991.89 8052
6992.68 7177
6993.47 6473
6994.26 6279
6995.05 6608
6995.84 7425
6996.63 8498
6997.42 9921
6998.21 11897
6999.00 13697
6999.79 14948
7000.58 15914
7001.36 15752
7002.15 14877
7002.94 13627
7003.73 11767
7004.52 10143
7005.31 8515
7006.10 6947
7006.89 5853
7007.68 5394
7008.47 4705
7009.26 4378
7010.05 4410
7010.84 4520
7011.63 4520
7012.42 4686
7013.21 4848
7014.00 4858
7014.79 4990
7015.58 4806
7016.37 4446
7017.16 4261
7017.96 4079
7018.75 3790
7019.54 3553
7020.33 3398
7021.12 3333
7021.91 3345
7022.70 3399
7023.49 3449
7024.28 3520
7025.07 3633
7025.86 3715
7026.65 3875
7027.44 3644
7028.24 3657
7029.03 3410
7029.82 3432
7030.61 3375
7031.40 3193
7032.19 2899
7032.98 3200
7033.77 3127
7034.57 3045
7035.36 3143
7036.15 3179
7036.94 3283
7037.73 3374
7038.52 3422
7039.32 3400
7040.11 3472
7040.90 3560
7041.69 3547
7042.48 3530
7043.27 3362
7044.07 3342
7044.86 3305
7045.65 3440
7046.44 3574
7047.23 3538
7048.03 3882
7048.82 4357
7049.61 4418
7050.40 4505
7051.20 4717
7051.99 4464
7052.78 4164
7053.57 3721
7054.37 3467
7055.16 3358
7055.95 3249
7056.74 3103
7057.54 3010
7058.33 2955
7059.12 3081
7059.91 3076
7060.71 2978
7061.50 3080
7062.29 3023
7063.09 2914
7063.88 2821
7064.67 2908
7065.47 2887
7066.26 2802
7067.05 2826
7067.85 2844
7068.64 2928
7069.43 2855
7070.23 2852
7071.02 2622
7071.81 2760
7072.61 2650
7073.40 2660
7074.19 2584
7074.99 2472
7075.78 2712
7076.57 2577
7077.37 2546
7078.16 2416
7078.96 2455
7079.75 2343
7080.54 2417
7081.34 2440
7082.13 2228
7082.93 2226
7083.72 2257
7084.51 2339
7085.31 2182
7086.10 2267
7086.90 2329
7087.69 2409
7088.49 2454
7089.28 2407
7090.08 2388
7090.87 2307
7091.66 2192
7092.46 2257
7093.25 2082
7094.05 2105
7094.84 2044
7095.64 2061
7096.43 1927
7097.23 1932
7098.02 1812
7098.82 1887
7099.61 1834
7100.41 1883
7101.20 1830
7102.00 1718
7102.79 1818
7103.59 1725
7104.38 1792
7105.18 1873
7105.98 1692
7106.77 1563
7107.57 1573
7108.36 1639
7109.16 1584
7109.95 1579
7110.75 1623
7111.54 1558
7112.34 1627
7113.14 1701
7113.93 1633
7114.73 1644
7115.52 1691
7116.32 1706
7117.12 1702
7117.91 1652
7118.71 1555
7119.50 1545
7120.30 1543
7121.10 1599
7121.89 1585
7122.69 1536
7123.49 1562
7124.28 1655
7125.08 1660
7125.88 1535
7126.67 1561
7127.47 1573
7128.27 1604
7129.06 1686
7129.86 1737
7130.66 1620
7131.45 1624
7132.25 1571
7133.05 1535
7133.84 1591
7134.64 1569
7135.44 1631
7136.23 1541
7137.03 1601
7137.83 1555
7138.63 1556
7139.42 1540
7140.22 1493
7141.02 1538
7141.82 1506
7142.61 1636
7143.41 1568
7144.21 1562
7145.01 1554
7145.80 1466
7146.60 1503
7147.40 1677
7148.20 1623
7148.99 1460
7149.79 1474
7150.59 1395
7151.39 1361
7152.19 1370
7152.98 1431
7153.78 1421
7154.58 1364
7155.38 1369
7156.18 1567
7156.98 1550
7157.77 1453
7158.57 1483
7159.37 1540
7160.17 1431
7160.97 1419
7161.77 1324
7162.56 1327
7163.36 1247
7164.16 1237
7164.96 1216
7165.76 1232
7166.56 1262
7167.36 1229
7168.16 1186
7168.95 1266
7169.75 1349
7170.55 1272
7171.35 1259
7172.15 1157
7172.95 1233
7173.75 1361
7174.55 1263
7175.35 1261
7176.15 1234
7176.95 1080
7177.75 1239
7178.55 1315
7179.35 1182
7180.14 1213
7180.94 1165
7181.74 1246
7182.54 1277
7183.34 1341
7184.14 1328
7184.94 1335
7185.74 1171
7186.54 1178
7187.34 1139
7188.14 1176
7188.94 1205
7189.74 1045
7190.54 1103
7191.34 1107
7192.14 1103
7192.94 1038
7193.74 1034
7194.54 1054
7195.35 1079
7196.15 1092
7196.95 1063
7197.75 1127
7198.55 1109
7199.35 1115
7200.15 1028
7200.95 1016
7201.75 1060
7202.55 1066
7203.35 1016
7204.15 1066
7204.95 1110
7205.75 1012
7206.56 1084
7207.36 1040
7208.16 978
7208.96 992
7209.76 985
7210.56 1042
7211.36 991
7212.16 1045
7212.97 1127
7213.77 1026
7214.57 1058
7215.37 999
7216.17 1078
7216.97 1016
7217.78 1080
7218.58 1111
7219.38 982
7220.18 1019
7220.98 1069
7221.78 1039
7222.59 1030
7223.39 1153
7224.19 1140
7224.99 1067
7225.79 1031
7226.60 995
7227.40 991
7228.20 1053
7229.00 1091
7229.81 1023
7230.61 989
7231.41 948
7232.21 880
7233.02 892
7233.82 900
7234.62 944
7235.42 963
7236.23 1008
7237.03 1079
7237.83 964
7238.63 952
7239.44 941
7240.24 938
7241.04 1067
7241.85 1111
7242.65 1093
7243.45 1094
7244.26 1029
7245.06 1060
7245.86 1088
7246.67 967
7247.47 975
7248.27 1063
7249.08 1026
7249.88 977
7250.68 1049
7251.49 1007
7252.29 1039
7253.09 1048
7253.90 971
7254.70 1047
7255.50 969
7256.31 1029
7257.11 1075
7257.92 1096
7258.72 1038
7259.52 981
7260.33 1016
7261.13 979
7261.94 990
7262.74 1017
7263.54 1107
7264.35 1109
7265.15 1035
7265.96 1062
7266.76 1020
7267.57 1010
7268.37 1081
7269.18 992
7269.98 1009
7270.78 1182
7271.59 1059
7272.39 1094
7273.20 1108
7274.00 1028
7274.81 1126
7275.61 1111
7276.42 1191
7277.22 1139
7278.03 1169
7278.83 1239
7279.64 1359
7280.44 1493
7281.25 1569
7282.05 1804
7282.86 1997
7283.66 2190
7284.47 2372
7285.28 2407
7286.08 2507
7286.89 2431
7287.69 2126
7288.50 1942
7289.30 1767
7290.11 1603
7290.91 1351
7291.72 1371
7292.53 1327
7293.33 1307
7294.14 1198
7294.94 1234
7295.75 1268
7296.56 1210
7297.36 1188
7298.17 1184
7298.97 1172
7299.78 1235
7300.59 1147
7301.39 1177
7302.20 1239
7303.01 1257
7303.81 1142
7304.62 1203
7305.43 1228
7306.23 1295
7307.04 1241
7307.85 1351
7308.65 1261
7309.46 1258
7310.27 1344
7311.07 1473
7311.88 1474
7312.69 1390
7313.49 1495
7314.30 1470
7315.11 1453
7315.91 1625
7316.72 1743
7317.53 1851
7318.34 2025
7319.14 2122
7319.95 2095
7320.76 2113
7321.57 1986
7322.37 1870
7323.18 1713
7323.99 1600
7324.80 1634
7325.60 1476
7326.41 1454
7327.22 1445
7328.03 1371
7328.83 1391
7329.64 1421
7330.45 1302
7331.26 1205
7332.07 1226
7332.87 1220
7333.68 1270
7334.49 1361
7335.30 1349
7336.11 1300
7336.92 1319
7337.72 1344
7338.53 1325
7339.34 1293
7340.15 1367
7340.96 1374
7341.77 1304
7342.57 1257
7343.38 1335
7344.19 1357
7345.00 1228
7345.81 1191
7346.62 1229
7347.43 1218
7348.24 1146
7349.05 1163
7349.85 1141
7350.66 1205
7351.47 1282
7352.28 1251
7353.09 1189
7353.90 1171
7354.71 1290
7355.52 1176
7356.33 1173
7357.14 1247
7357.95 1197
7358.76 1168
7359.57 1150
7360.38 1186
7361.18 1253
7361.99 1213
7362.80 1296
7363.61 1319
7364.42 1267
7365.23 1221
7366.04 1250
7366.85 1217
7367.66 1304
7368.47 1334
7369.28 1337
7370.09 1249
7370.90 1253
7371.71 1224
7372.52 1277
7373.33 1251
7374.14 1334
7374.96 1358
7375.77 1347
7376.58 1356
7377.39 1456
7378.20 1562
7379.01 1611
7379.82 1901
7380.63 2068
7381.44 2039
7382.25 2048
7383.06 1937
7383.87 1833
7384.68 1819
7385.49 1663
7386.31 1554
7387.12 1460
7387.93 1410
7388.74 1409
7389.55 1312
7390.36 1313
7391.17 1243
7391.98 1336
7392.79 1299
7393.61 1249
7394.42 1266
7395.23 1387
7396.04 1430
7396.85 1393
7397.66 1581
7398.48 1638
7399.29 1712
7400.10 1782
7400.91 1853
7401.72 1842
7402.53 1800
7403.35 1703
7404.16 1635
7404.97 1558
7405.78 1550
7406.59 1480
7407.41 1520
7408.22 1568
7409.03 1493
7409.84 1420
7410.66 1347
7411.47 1373
7412.28 1350
7413.09 1164
7413.91 1070
7414.72 1174
7415.53 1177
7416.34 1200
7417.16 1207
7417.97 1177
7418.78 1150
7419.60 1155
7420.41 1112
7421.22 1108
7422.03 1203
7422.85 1104
7423.66 1074
7424.47 1051
7425.29 1034
7426.10 1075
7426.91 978
7427.73 934
7428.54 980
7429.35 1038
7430.17 1091
7430.98 1037
7431.79 1042
7432.61 1002
7433.42 959
7434.23 1018
7435.05 1007
7435.86 1135
7436.67 1025
7437.49 1059
7438.30 1098
7439.12 1059
7439.93 1003
7440.74 1100
7441.56 1013
7442.37 1089
7443.19 1047
7444.00 1044
7444.82 1039
7445.63 1034
7446.44 991
7447.26 939
7448.07 992
7448.89 985
7449.70 1116
7450.52 1110
7451.33 1037
7452.15 1035
7452.96 1023
7453.77 1040
7454.59 1053
7455.40 904
7456.22 970
7457.03 954
7457.85 991
7458.66 1052
7459.48 1148
7460.29 1015
7461.11 1002
7461.92 954
7462.74 978
7463.55 994
7464.37 911
7465.19 967
7466.00 946
7466.82 847
7467.63 980
7468.45 996
7469.26 1013
7470.08 1001
7470.89 965
7471.71 956
7472.53 985
7473.34 927
7474.16 950
7474.97 943
7475.79 968
7476.60 922
7477.42 965
7478.24 929
7479.05 947
7479.87 903
7480.69 926
7481.50 989
7482.32 924
7483.13 924
7483.95 850
7484.77 885
7485.58 915
7486.40 948
7487.22 947
7488.03 860
7488.85 816
7489.67 879
7490.48 898
7491.30 917
7492.12 942
7492.93 938
7493.75 959
7494.57 926
7495.38 902
7496.20 923
7497.02 965
7497.84 977
7498.65 925
7499.47 928
7500.29 936
7501.10 997
7501.92 885
7502.74 869
7503.56 840
7504.37 899
7505.19 946
7506.01 863
7506.83 890
7507.64 919
7508.46 869
7509.28 898
7510.10 872
7510.92 890
7511.73 875
7512.55 909
7513.37 935
7514.19 904
7515.01 867
7515.82 937
7516.64 874
7517.46 929
7518.28 896
7519.10 886
7519.91 946
7520.73 868
7521.55 847
7522.37 855
7523.19 898
7524.01 926
7524.83 996
7525.64 941
7526.46 876
7527.28 905
7528.10 867
7528.92 904
7529.74 940
7530.56 946
7531.38 971
7532.20 944
7533.01 950
7533.83 1013
7534.65 935
7535.47 891
7536.29 922
7537.11 971
7537.93 893
7538.75 949
7539.57 930
7540.39 1044
7541.21 997
7542.03 1007
7542.85 992
7543.67 961
7544.49 991
7545.31 1109
7546.12 1087
7546.94 1069
7547.76 1018
7548.58 1001
7549.40 1030
7550.22 1040
7551.04 968
7551.86 929
7552.68 950
7553.50 925
7554.33 923
7555.15 915
7555.97 975
7556.79 997
7557.61 997
7558.43 1000
7559.25 1081
7560.07 1043
7560.89 1111
7561.71 1040
7562.53 1131
7563.35 1083
7564.17 1133
7564.99 1106
7565.81 1073
7566.63 1031
7567.45 942
7568.28 1037
7569.10 1137
7569.92 1046
7570.74 1102
7571.56 1150
7572.38 1157
7573.20 1165
7574.02 1075
7574.84 1101
7575.67 1147
7576.49 1030
7577.31 1034
7578.13 1067
7578.95 1019
7579.77 1126
7580.60 1075
7581.42 1086
7582.24 1147
7583.06 1109
7583.88 1185
7584.70 1190
7585.53 1197
7586.35 1381
7587.17 1337
7587.99 1325
7588.81 1301
7589.64 1220
7590.46 1329
7591.28 1318
7592.10 1346
7592.93 1266
7593.75 1322
7594.57 1259
7595.39 1328
7596.21 1311
7597.04 1354
7597.86 1382
7598.68 1320
7599.51 1364
7600.33 1519
7601.15 1675
7601.97 1725
7602.80 1864
7603.62 2049
7604.44 2155
7605.27 2085
7606.09 2301
7606.91 2150
7607.73 2064
7608.56 1884
7609.38 1702
7610.20 1666
7611.03 1670
7611.85 1559
7612.67 1612
7613.50 1537
7614.32 1542
7615.14 1701
7615.97 1681
7616.79 1755
7617.62 1800
7618.44 1824
7619.26 1754
7620.09 1835
7620.91 1706
7621.73 1671
7622.56 1658
7623.38 1610
7624.21 1516
7625.03 1575
7625.85 1607
7626.68 1625
7627.50 1718
7628.33 1898
7629.15 2130
7629.98 2366
7630.80 2424
7631.62 2566
7632.45 2615
7633.27 2513
7634.10 2370
7634.92 2145
7635.75 2112
7636.57 1750
7637.40 1582
7638.22 1523
7639.05 1425
7639.87 1288
7640.70 1279
7641.52 1247
7642.35 1195
7643.17 1262
7644.00 1240
7644.82 1249
7645.65 1288
7646.47 1252
7647.30 1233
7648.12 1164
7648.95 1178
7649.77 1238
7650.60 1202
7651.42 1092
7652.25 1110
7653.07 1173
7653.90 1006
7654.73 1047
7655.55 1015
7656.38 1034
7657.20 1017
7658.03 1041
7658.85 1066
7659.68 1099
7660.51 977
7661.33 1031
7662.16 1125
7662.98 969
7663.81 967
7664.64 1002
7665.46 1070
7666.29 997
7667.12 1018
7667.94 976
7668.77 1081
7669.59 1070
7670.42 971
7671.25 997
7672.07 1042
7672.90 1020
7673.73 961
7674.55 985
7675.38 983
7676.21 980
7677.03 874
7677.86 912
7678.69 861
7679.52 918
7680.34 976
7681.17 916
7682.00 959
7682.82 895
7683.65 866
7684.48 900
7685.31 908
7686.13 863
7686.96 1030
7687.79 1031
7688.62 979
7689.44 901
7690.27 953
7691.10 892
7691.93 871
7692.75 902
7693.58 932
7694.41 974
7695.24 938
7696.07 936
7696.89 957
7697.72 949
7698.55 881
7699.38 1005
7700.21 953
7701.03 912
7701.86 948
7702.69 962
7703.52 900
7704.35 838
7705.17 864
7706.00 905
7706.83 900
7707.66 802
7708.49 785
7709.32 882
7710.15 857
7710.97 853
7711.80 840
7712.63 807
7713.46 857
7714.29 762
7715.12 739
7715.95 842
7716.78 799
7717.61 786
7718.44 861
7719.26 829
7720.09 801
7720.92 802
7721.75 752
7722.58 710
7723.41 777
7724.24 800
7725.07 772
7725.90 852
7726.73 865
7727.56 834
7728.39 803
7729.22 778
7730.05 818
7730.88 772
7731.71 724
7732.54 786
7733.37 769
7734.20 731
7735.03 722
7735.86 734
7736.69 769
7737.52 784
7738.35 852
7739.18 766
7740.01 826
7740.84 825
7741.67 853
7742.50 829
7743.33 808
7744.16 835
7744.99 875
7745.82 800
7746.65 929
7747.48 871
7748.31 865
7749.14 873
7749.97 909
7750.80 860
7751.64 798
7752.47 790
7753.30 877
7754.13 810
7754.96 875
7755.79 821
7756.62 769
7757.45 770
7758.28 788
7759.12 790
7759.95 775
7760.78 781
7761.61 836
7762.44 763
7763.27 796
7764.10 856
7764.94 777
7765.77 747
7766.60 755
7767.43 822
7768.26 829
7769.09 811
7769.93 752
7770.76 850
7771.59 822
7772.42 755
7773.25 806
7774.09 761
7774.92 791
7775.75 798
7776.58 765
7777.41 772
7778.25 777
7779.08 882
7779.91 866
7780.74 917
7781.58 819
7782.41 801
7783.24 808
7784.07 772
7784.91 744
7785.74 743
7786.57 786
7787.41 795
7788.24 871
7789.07 816
7789.90 801
7790.74 834
7791.57 785
7792.40 800
7793.24 819
7794.07 778
7794.90 777
7795.74 859
7796.57 880
7797.40 841
7798.24 832
7799.07 820
7799.90 858
7800.74 854
7801.57 910
7802.40 866
7803.24 833
7804.07 898
7804.90 916
7805.74 910
7806.57 928
7807.41 929
7808.24 1020
7809.07 907
7809.91 956
7810.74 926
7811.58 982
7812.41 1067
7813.24 1114
7814.08 1206
7814.91 1238
7815.75 1263
7816.58 1271
7817.42 1245
7818.25 1265
7819.09 1242
7819.92 1200
7820.75 1093
7821.59 1049
7822.42 1066
7823.26 1145
7824.09 1239
7824.93 1315
7825.76 1337
7826.60 1294
7827.43 1401
7828.27 1304
7829.10 1246
7829.94 1304
7830.77 1446
7831.61 1356
7832.44 1304
7833.28 1300
7834.11 1475
7834.95 1401
7835.78 1331
7836.62 1187
7837.46 1216
7838.29 1286
7839.13 1219
7839.96 1204
7840.80 1273
7841.63 1141
7842.47 1114
7843.31 1086
7844.14 1191
7844.98 1170
7845.81 1129
7846.65 1126
7847.48 1059
7848.32 1037
7849.16 988
7849.99 1052
7850.83 962
7851.67 983
7852.50 1000
7853.34 978
7854.17 984
7855.01 966
7855.85 980
7856.68 1076
7857.52 1085
7858.36 1114
7859.19 1055
7860.03 1104
7860.87 1086
7861.70 1062
7862.54 1043
7863.38 1038
7864.21 1082
7865.05 1001
7865.89 1043
7866.73 1034
7867.56 993
7868.40 1003
7869.24 1083
7870.07 1089
7870.91 1067
7871.75 1076
7872.59 1096
7873.42 1203
7874.26 1231
7875.10 1243
7875.94 1389
7876.77 1489
7877.61 1505
7878.45 1597
7879.29 1464
7880.12 1425
7880.96 1309
7881.80 1308
7882.64 1342
7883.48 1232
7884.31 1207
7885.15 1207
7885.99 1205
7886.83 1266
7887.67 1218
7888.50 1289
7889.34 1392
7890.18 1411
7891.02 1386
7891.86 1305
7892.70 1352
7893.53 1467
7894.37 1397
7895.21 1327
7896.05 1261
7896.89 1156
7897.73 1164
7898.57 1197
7899.41 1272
7900.24 1196
7901.08 1207
7901.92 1267
7902.76 1237
7903.60 1148
7904.44 1068
7905.28 1111
7906.12 1092
7906.96 985
7907.80 1020
7908.63 1096
7909.47 1039
7910.31 937
7911.15 955
7911.99 961
7912.83 957
7913.67 1027
7914.51 1007
7915.35 1149
7916.19 1171
7917.03 1172
7917.87 1257
7918.71 1199
7919.55 1171
7920.39 1159
7921.23 1134
7922.07 1005
7922.91 978
7923.75 978
7924.59 909
7925.43 881
7926.27 913
7927.11 822
7927.95 798
7928.79 902
7929.63 856
7930.47 823
7931.31 921
7932.15 862
7932.99 883
7933.83 894
7934.67 919
7935.52 867
7936.36 936
7937.20 847
7938.04 808
7938.88 841
7939.72 894
7940.56 856
7941.40 905
7942.24 879
7943.08 898
7943.92 909
7944.77 908
7945.61 982
7946.45 980
7947.29 1020
7948.13 985
7948.97 943
7949.81 949
7950.66 958
7951.50 887
7952.34 974
7953.18 940
7954.02 979
7954.86 1015
7955.71 1066
7956.55 1044
7957.39 930
7958.23 1011
7959.07 1064
7959.92 1007
7960.76 939
7961.60 980
7962.44 944
7963.28 1008
7964.13 1061
7964.97 1066
7965.81 1108
7966.65 1161
7967.50 1117
7968.34 1115
7969.18 1129
7970.02 1093
7970.87 1053
7971.71 1019
7972.55 1025
7973.39 944
7974.24 966
7975.08 951
7975.92 925
7976.76 857
7977.61 1009
7978.45 925
7979.29 889
7980.14 926
7980.98 875
7981.82 869
7982.67 806
7983.51 858
7984.35 778
7985.20 830
7986.04 828
7986.88 828
7987.73 844
7988.57 755
7989.41 804
7990.26 714
7991.10 695
7991.94 721
7992.79 665
7993.63 650
7994.48 696
7995.32 699
7996.16 733
7997.01 680
7997.85 744
7998.70 715
7999.54 660
8000.38 735
8001.23 738
8002.07 665
8002.92 679
8003.76 669
8004.61 726
8005.45 740
8006.29 695
8007.14 699
8007.98 702
8008.83 718
8009.67 804
8010.52 695
8011.36 642
8012.21 666
8013.05 694
8013.90 696
8014.74 634
8015.59 651
8016.43 675
8017.28 657
8018.12 611
8018.97 665
8019.81 702
8020.66 691
8021.50 647
8022.35 669
8023.19 675
8024.04 622
8024.88 659
8025.73 691
8026.57 692
8027.42 627
8028.27 650
8029.11 674
8029.96 669
8030.80 699
8031.65 714
8032.49 697
8033.34 730
8034.19 655
8035.03 671
8035.88 632
8036.72 689
8037.57 665
8038.42 648
8039.26 686
8040.11 704
8040.96 713
8041.80 697
8042.65 661
8043.49 722
8044.34 735
8045.19 691
8046.03 697
8046.88 669
8047.73 673
8048.57 715
8049.42 671
8050.27 676
8051.11 644
8051.96 630
8052.81 688
8053.66 684
8054.50 702
8055.35 676
8056.20 634
8057.04 652
8057.89 637
8058.74 610
8059.59 650
8060.43 612
8061.28 594
8062.13 728
8062.97 678
8063.82 661
8064.67 609
8065.52 666
8066.37 673
8067.21 639
8068.06 660
8068.91 658
8069.76 637
8070.60 688
8071.45 696
8072.30 621
8073.15 616
8074.00 667
8074.84 685
8075.69 727
8076.54 673
8077.39 652
8078.24 654
8079.08 592
8079.93 605
8080.78 708
8081.63 713
8082.48 584
8083.33 611
8084.18 630
8085.02 626
8085.87 647
8086.72 696
8087.57 735
8088.42 711
8089.27 600
8090.12 688
8090.97 613
8091.81 617
8092.66 730
8093.51 627
8094.36 597
8095.21 629
8096.06 578
8096.91 586
8097.76 595
8098.61 580
8099.46 592
8100.31 607
8101.16 621
8102.01 662
8102.86 679
8103.71 670
8104.55 655
8105.40 651
8106.25 696
8107.10 618
8107.95 659
8108.80 735
8109.65 613
8110.50 741
8111.35 705
8112.20 616
8113.05 554
8113.90 589
8114.75 687
8115.60 655
8116.45 660
8117.30 657
8118.16 675
8119.01 670
8119.86 696
8120.71 718
8121.56 623
8122.41 625
8123.26 714
8124.11 689
8124.96 648
8125.81 687
8126.66 668
8127.51 719
8128.36 746
8129.21 706
8130.06 660
8130.92 648
8131.77 691
8132.62 691
8133.47 713
8134.32 745
8135.17 738
8136.02 757
8136.87 741
8137.73 774
8138.58 723
8139.43 661
8140.28 692
8141.13 714
8141.98 656
8142.83 646
8143.69 672
8144.54 680
8145.39 753
8146.24 758
8147.09 725
8147.95 777
8148.80 814
8149.65 739
8150.50 764
8151.35 774
8152.21 843
8153.06 925
8153.91 862
8154.76 969
8155.61 1045
8156.47 1047
8157.32 1024
8158.17 938
8159.02 872
8159.88 797
8160.73 827
8161.58 786
8162.44 729
8163.29 706
8164.14 735
8164.99 782
8165.85 739
8166.70 709
8167.55 650
8168.41 713
8169.26 697
8170.11 717
8170.96 671
8171.82 701
8172.67 712
8173.52 682
8174.38 636
8175.23 676
8176.08 643
8176.94 629
8177.79 645
8178.64 663
8179.50 658
8180.35 648
8181.21 636
8182.06 708
8182.91 623
8183.77 583
8184.62 590
8185.47 660
8186.33 653
8187.18 628
8188.04 579
8188.89 625
8189.74 636
8190.60 619
8191.45 551
8192.31 558
8193.16 600
8194.02 600
8194.87 568
8195.72 570
8196.58 576
8197.43 566
8198.29 586
8199.14 578
8200.00 675
8200.85 675
8201.71 636
8202.56 650
8203.42 616
8204.27 616
8205.13 690
8205.98 698
8206.84 611
8207.69 653
8208.55 620
8209.40 688
8210.26 634
8211.11 683
8211.97 645
8212.82 640
8213.68 631
8214.53 617
8215.39 656
8216.24 685
8217.10 644
8217.96 696
8218.81 701
8219.67 721
8220.52 676
8221.38 760
8222.23 777
8223.09 820
8223.95 752
8224.80 750
8225.66 719
8226.51 663
8227.37 683
8228.23 701
8229.08 593
8229.94 617
8230.79 635
8231.65 736
8232.51 699
8233.36 582
8234.22 632
8235.08 636
8235.93 555
8236.79 559
8237.65 560
8238.50 570
8239.36 578
8240.22 614
8241.07 617
8241.93 587
8242.79 632
8243.64 582
8244.50 535
8245.36 539
8246.21 595
8247.07 628
8247.93 562
8248.79 604
8249.64 581
8250.50 548
8251.36 591
8252.22 598
8253.07 553
8253.93 601
8254.79 606
8255.65 576
8256.50 528
8257.36 505
8258.22 612
8259.08 592
8259.93 610
8260.79 564
8261.65 592
8262.51 585
8263.37 569
8264.22 583
8265.08 614
8265.94 561
8266.80 547
8267.66 531
8268.51 496
8269.37 572
8270.23 554
8271.09 550
8271.95 605
8272.81 511
8273.66 546
8274.52 637
8275.38 582
8276.24 556
8277.10 517
8277.96 513
8278.82 521
8279.67 570
8280.53 548
8281.39 603
8282.25 608
8283.11 596
8283.97 649
8284.83 632
8285.69 582
8286.55 633
8287.41 677
8288.27 691
8289.12 643
8289.98 654
8290.84 673
8291.70 679
8292.56 605
8293.42 682
8294.28 719
8295.14 783
8296.00 702
8296.86 671
8297.72 689
8298.58 669
8299.44 605
8300.30 655
8301.16 654
8302.02 654
8302.88 569
8303.74 644
8304.60 611
8305.46 591
8306.32 573
8307.18 585
8308.04 628
8308.90 620
8309.76 588
8310.62 591
8311.48 522
8312.34 508
8313.20 601
8314.06 627
8314.92 605
8315.78 590
8316.65 597
8317.51 538
8318.37 532
8319.23 586
8320.09 571
8320.95 565
8321.81 603
8322.67 574
8323.53 526
8324.39 552
8325.26 507
8326.12 558
8326.98 637
8327.84 552
8328.70 570
8329.56 586
8330.42 575
8331.28 632
8332.15 548
8333.01 510
8333.87 518
8334.73 573
8335.59 590
8336.45 530
8337.32 579
8338.18 586
8339.04 545
8339.90 504
8340.76 541
8341.63 578
8342.49 572
8343.35 598
8344.21 591
8345.07 491
8345.94 514
8346.80 550
8347.66 597
8348.52 603
8349.39 689
8350.25 597
8351.11 537
8351.97 524
8352.84 577
8353.70 664
8354.56 652
8355.42 569
8356.29 588
8357.15 548
8358.01 524
8358.88 566
8359.74 563
8360.60 566
8361.46 553
8362.33 554
8363.19 595
8364.05 648
8364.92 587
8365.78 582
8366.64 554
8367.51 617
8368.37 624
8369.23 568
8370.10 619
8370.96 574
8371.82 593
8372.69 575
8373.55 633
8374.42 583
8375.28 602
8376.14 582
8377.01 596
8377.87 621
8378.73 618
8379.60 528
8380.46 569
8381.33 594
8382.19 567
8383.06 665
8383.92 646
8384.78 615
8385.65 644
8386.51 645
8387.38 637
8388.24 560
8389.11 546
8389.97 672
8390.83 669
8391.70 644
8392.56 601
8393.43 659
8394.29 612
8395.16 622
8396.02 654
8396.89 667
8397.75 714
8398.62 605
8399.48 649
8400.35 648
8401.21 672
8402.08 699
8402.94 738
8403.81 617
8404.67 614
8405.54 649
8406.40 661
8407.27 683
8408.14 627
8409.00 719
8409.87 706
8410.73 695
8411.60 716
8412.46 748
8413.33 738
8414.19 768
8415.06 753
8415.93 732
8416.79 717
8417.66 728
8418.52 755
8419.39 666
8420.26 690
8421.12 755
8421.99 761
8422.85 784
8423.72 748
8424.59 766
8425.45 797
8426.32 872
8427.19 832
8428.05 812
8428.92 908
8429.79 879
8430.65 876
8431.52 814
8432.39 898
8433.25 898
8434.12 894
8434.99 937
8435.85 949
8436.72 954
8437.59 1025
8438.45 983
8439.32 1103
8440.19 1113
8441.06 1129
8441.92 1201
8442.79 1199
8443.66 1226
8444.52 1249
8445.39 1230
8446.26 1244
8447.13 1168
8447.99 1148
8448.86 1152
8449.73 1165
8450.60 1174
8451.47 1293
8452.33 1313
8453.20 1448
8454.07 1589
8454.94 1749
8455.80 1828
8456.67 1981
8457.54 2084
8458.41 1945
8459.28 1779
8460.14 1759
8461.01 1699
8461.88 1581
8462.75 1463
8463.62 1347
8464.49 1404
8465.35 1496
8466.22 1592
8467.09 1853
8467.96 2297
8468.83 2656
8469.70 3087
8470.57 3274
8471.43 3375
8472.30 3256
8473.17 2876
8474.04 2584
8474.91 2143
8475.78 1838
8476.65 1572
8477.52 1362
8478.39 1198
8479.25 1103
8480.12 1016
8480.99 929
8481.86 984
8482.73 983
8483.60 990
8484.47 1057
8485.34 966
8486.21 1054
8487.08 993
8487.95 1080
8488.82 1013
8489.69 925
8490.56 836
8491.43 830
8492.30 835
8493.17 792
8494.04 813
8494.91 824
8495.78 832
8496.65 859
8497.52 834
8498.39 895
8499.26 918
8500.13 848
8501.00 893
8501.87 909
8502.74 830
8503.61 864
8504.48 797
8505.35 1001
8506.22 971
8507.09 981
8507.96 946
8508.83 1023
8509.70 1044
8510.57 980
8511.44 927
8512.31 889
8513.19 883
8514.06 885
8514.93 845
8515.80 851
8516.67 881
8517.54 810
8518.41 871
8519.28 921
8520.15 822
8521.03 828
8521.90 872
8522.77 785
8523.64 851
8524.51 926
8525.38 894
8526.25 850
8527.13 924
8528.00 795
8528.87 940
8529.74 871
8530.61 902
8531.48 927
8532.36 876
8533.23 921
8534.10 927
8534.97 902
8535.84 968
8536.72 948
8537.59 833
8538.46 884
8539.33 938
8540.20 929
8541.08 853
8541.95 850
8542.82 921
8543.69 922
8544.57 972
8545.44 969
8546.31 893
8547.18 907
8548.06 954
8548.93 966
8549.80 848
8550.67 876
8551.55 1024
8552.42 1090
8553.29 1050
8554.17 1049
8555.04 1048
8555.91 1031
8556.79 1006
8557.66 982
8558.53 925
8559.41 928
8560.28 872
8561.15 843
8562.03 785
8562.90 830
8563.77 833
8564.65 775
8565.52 795
8566.39 802
8567.27 838
8568.14 837
8569.01 824
8569.89 834
8570.76 813
8571.64 868
8572.51 823
8573.38 778
8574.26 785
8575.13 756
8576.01 788
8576.88 825
8577.75 741
8578.63 764
8579.50 765
8580.38 829
8581.25 765
8582.12 784
8583.00 803
8583.87 916
8584.75 862
8585.62 832
8586.50 832
8587.37 823
8588.25 785
8589.12 774
8590.00 773
8590.87 806
8591.75 864
8592.62 904
8593.50 849
8594.37 834
8595.25 861
8596.12 802
8597.00 818
8597.87 860
8598.75 866
8599.62 876
8600.50 879
8601.37 882
8602.25 894
8603.12 856
8604.00 879
8604.87 883
8605.75 881
8606.63 807
8607.50 856
8608.38 920
8609.25 879
8610.13 923
8611.01 919
8611.88 916
8612.76 901
8613.63 877
8614.51 957
8615.39 974
8616.26 981
8617.14 911
8618.01 984
8618.89 1029
8619.77 963
8620.64 963
8621.52 1012
8622.40 1116
8623.27 1087
8624.15 1154
8625.03 1137
8625.90 1090
8626.78 1155
8627.66 1181
8628.53 1063
8629.41 1224
8630.29 1272
8631.16 1155
8632.04 1186
8632.92 1183
8633.79 1177
8634.67 1194
8635.55 1167
8636.42 1207
8637.30 1203
8638.18 1184
8639.06 1179
8639.93 1221
8640.81 1282
8641.69 1318
8642.57 1314
8643.44 1352
8644.32 1399
8645.20 1475
8646.08 1442
8646.95 1480
8647.83 1496
8648.71 1486
8649.59 1608
8650.47 1615
8651.34 1691
8652.22 1703
8653.10 1677
8653.98 1704
8654.86 1599
8655.73 1600
8656.61 1587
8657.49 1647
8658.37 1616
8659.25 1686
8660.13 1770
8661.00 1693
8661.88 1711
8662.76 1738
8663.64 1812
8664.52 1802
8665.40 1835
8666.27 1837
8667.15 1923
8668.03 2027
8668.91 2307
8669.79 2404
8670.67 2553
8671.55 2849
8672.43 3053
8673.31 3253
8674.19 3442
8675.06 3665
8675.94 3324
8676.82 3297
8677.70 3282
8678.58 2943
8679.46 2859
8680.34 2601
8681.22 2370
8682.10 2422
8682.98 2273
8683.86 2251
8684.74 2356
8685.62 2374
8686.50 2524
8687.38 3028
8688.26 3496
8689.14 4206
8690.02 5228
8690.90 6752
8691.78 7787
8692.66 8250
8693.54 8384
8694.42 8184
8695.30 7580
8696.18 6577
8697.06 5276
8697.94 4426
8698.82 3768
8699.70 3084
8700.58 2620
8701.46 2258
8702.34 1985
8703.22 1830
8704.10 1788
8704.98 1749
8705.86 1718
8706.74 1629
8707.62 1537
8708.50 1517
8709.39 1535
8710.27 1496
8711.15 1491
8712.03 1435
8712.91 1383
8713.79 1371
8714.67 1308
8715.55 1333
8716.43 1223
8717.32 1235
8718.20 1290
8719.08 1252
8719.96 1281
8720.84 1325
8721.72 1333
8722.60 1358
8723.49 1259
8724.37 1334
8725.25 1224
8726.13 1255
8727.01 1251
8727.89 1392
8728.78 1439
8729.66 1545
8730.54 1503
8731.42 1544
8732.30 1492
8733.19 1498
8734.07 1386
8734.95 1340
8735.83 1276
8736.71 1127
8737.60 1144
8738.48 1073
8739.36 1156
8740.24 1156
8741.13 1221
8742.01 1111
8742.89 1109
8743.77 1073
8744.66 1078
8745.54 1104
8746.42 1096
8747.31 1071
8748.19 1184
8749.07 1246
8749.95 1135
8750.84 1219
8751.72 1232
8752.60 1141
8753.49 1142
8754.37 1192
8755.25 1192
8756.14 1310
8757.02 1276
8757.90 1300
8758.79 1381
8759.67 1340
8760.55 1258
8761.44 1300
8762.32 1351
8763.20 1284
8764.09 1270
8764.97 1227
8765.85 1283
8766.74 1330
8767.62 1310
8768.51 1376
8769.39 1362
8770.27 1315
8771.16 1263
8772.04 1292
8772.93 1253
8773.81 1194
8774.69 1118
8775.58 1081
8776.46 1092
8777.35 1049
8778.23 991
8779.12 981
8780.00 962
8780.88 992
8781.77 1017
8782.65 976
8783.54 903
8784.42 991
8785.31 958
8786.19 969
8787.08 910
8787.96 910
8788.85 890
8789.73 955
8790.62 935
8791.50 871
8792.39 878
8793.27 920
8794.16 970
8795.04 892
8795.93 876
8796.81 883
8797.70 890
8798.58 917
8799.47 887
8800.35 858
8801.24 859
8802.13 899
8803.01 908
8803.90 877
8804.78 845
8805.67 808
8806.55 860
8807.44 937
8808.33 937
8809.21 803
8810.10 835
8810.98 788
8811.87 870
8812.76 882
8813.64 878
8814.53 814
8815.41 809
8816.30 854
8817.19 835
8818.07 819
8818.96 891
8819.85 816
8820.73 817
8821.62 809
8822.51 838
8823.39 829
8824.28 812
8825.17 896
8826.05 862
8826.94 799
8827.83 727
8828.71 702
8829.60 759
8830.49 735
8831.37 754
8832.26 747
8833.15 699
8834.04 811
8834.92 784
8835.81 806
8836.70 782
8837.58 750
8838.47 758
8839.36 742
8840.25 776
8841.13 861
8842.02 845
8842.91 794
8843.80 753
8844.69 813
8845.57 841
8846.46 823
8847.35 767
8848.24 759
8849.12 780
8850.01 779
8850.90 748
8851.79 741
8852.68 682
8853.56 657
8854.45 658
8855.34 725
8856.23 660
8857.12 678
8858.01 648
8858.89 662
8859.78 613
8860.67 655
8861.56 690
8862.45 670
8863.34 740
8864.23 738
8865.12 739
8866.00 757
8866.89 673
8867.78 635
8868.67 713
8869.56 676
8870.45 670
8871.34 669
8872.23 696
8873.12 623
8874.00 615
8874.89 668
8875.78 636
8876.67 644
8877.56 672
8878.45 694
8879.34 675
8880.23 631
8881.12 597
8882.01 585
8882.90 659
8883.79 611
8884.68 651
8885.57 623
8886.46 594
8887.35 622
8888.24 605
8889.13 596
8890.02 628
8890.91 614
8891.80 583
8892.69 507
8893.58 563
8894.47 631
8895.36 589
8896.25 642
8897.14 609
8898.03 543
8898.92 582
8899.81 568
8900.70 543
8901.59 557
8902.48 552
8903.37 624
8904.26 557
8905.15 551
8906.05 517
8906.94 540
8907.83 558
8908.72 545
8909.61 569
8910.50 512
8911.39 499
8912.28 558
8913.17 590
8914.06 630
8914.96 616
8915.85 583
8916.74 589
8917.63 595
8918.52 588
8919.41 588
8920.30 561
8921.20 567
8922.09 490
8922.98 580
8923.87 588
8924.76 571
8925.65 555
8926.55 565
8927.44 536
8928.33 547
8929.22 536
8930.11 538
8931.01 584
8931.90 524
8932.79 525
8933.68 546
8934.57 474
8935.47 511
8936.36 549
8937.25 507
8938.14 481
8939.04 576
8939.93 593
8940.82 481
8941.71 548
8942.61 519
8943.50 500
8944.39 519
8945.28 541
8946.18 547
8947.07 609
8947.96 608
8948.86 564
8949.75 549
8950.64 591
8951.54 582
8952.43 537
8953.32 482
8954.21 529
8955.11 558
8956.00 509
8956.89 553
8957.79 529
8958.68 540
8959.57 571
8960.47 538
8961.36 583
8962.26 551
8963.15 532
8964.04 561
8964.94 545
8965.83 541
8966.72 538
8967.62 494
8968.51 559
8969.41 569
8970.30 540
8971.19 546
8972.09 610
8972.98 605
8973.88 548
8974.77 574
8975.67 622
8976.56 617
8977.45 598
8978.35 620
8979.24 584
8980.14 583
8981.03 568
8981.93 673
8982.82 574
8983.72 535
8984.61 492
8985.51 459
8986.40 491
8987.29 426
8988.19 517
8989.08 537
8989.98 532
8990.87 527
8991.77 535
8992.66 512
8993.56 497
8994.46 533
8995.35 487
8996.25 495
8997.14 498
8998.04 514
8998.93 525
8999.83 506
9000.72 533
9001.62 484
9002.51 463
9003.41 492
9004.31 513
9005.20 508
9006.10 479
9006.99 433
9007.89 497
9008.78 535
9009.68 517
9010.58 446
9011.47 442
9012.37 473
9013.27 504
9014.16 450
9015.06 467
9015.95 510
9016.85 560
9017.75 532
9018.64 492
9019.54 503
9020.44 470
9021.33 522
9022.23 502
9023.13 520
9024.02 526
9024.92 501
9025.82 496
9026.71 510
9027.61 492
9028.51 484
9029.40 480
9030.30 458
9031.20 473
9032.09 482
9032.99 509
9033.89 500
9034.79 471
9035.68 462
9036.58 512
9037.48 569
9038.38 542
9039.27 519
9040.17 555
9041.07 527
9041.97 587
9042.86 574
9043.76 523
9044.66 527
9045.56 505
9046.45 522
9047.35 517
9048.25 552
9049.15 508
9050.05 520
9050.94 547
9051.84 550
9052.74 522
9053.64 576
9054.54 524
9055.44 539
9056.33 561
9057.23 553
9058.13 532
9059.03 567
9059.93 533
9060.83 514
9061.72 551
9062.62 535
9063.52 488
9064.42 525
9065.32 542
9066.22 475
9067.12 531
9068.02 541
9068.91 509
9069.81 498
9070.71 510
9071.61 543
9072.51 571
9073.41 512
9074.31 506
9075.21 530
9076.11 505
9077.01 500
9077.91 486
9078.81 483
9079.71 518
9080.60 542
9081.50 517
9082.40 493
9083.30 539
9084.20 563
9085.10 532
9086.00 559
9086.90 473
9087.80 520
9088.70 515
9089.60 498
9090.50 503
9091.40 499
9092.30 546
9093.20 542
9094.10 503
9095.00 476
9095.90 549
9096.80 505
9097.70 555
9098.60 562
9099.50 529
9100.41 499
9101.31 513
9102.21 493
9103.11 513
9104.01 520
9104.91 487
9105.81 481
9106.71 457
9107.61 498
9108.51 485
9109.41 529
9110.31 578
9111.21 505
9112.12 543
9113.02 482
9113.92 491
9114.82 507
9115.72 503
9116.62 523
9117.52 535
9118.42 490
9119.33 420
9120.23 515
9121.13 511
9122.03 487
9122.93 489
9123.83 503
9124.74 504
9125.64 488
9126.54 523
9127.44 511
9128.34 516
9129.24 518
9130.15 514
9131.05 486
9131.95 448
9132.85 480
9133.75 483
9134.66 434
9135.56 516
9136.46 528
9137.36 511
9138.27 490
9139.17 488
9140.07 549
9140.97 469
9141.88 474
9142.78 477
9143.68 485
9144.58 453
9145.49 445
9146.39 422
9147.29 451
9148.20 473
9149.10 485
9150.00 495
9150.90 501
9151.81 497
9152.71 521
9153.61 483
9154.52 500
9155.42 510
9156.32 470
9157.23 500
9158.13 530
9159.03 516
9159.94 456
9160.84 481
9161.74 476
9162.65 515
9163.55 518
9164.45 534
9165.36 436
9166.26 475
9167.17 523
9168.07 512
9168.97 503
9169.88 456
9170.78 460
9171.69 498
9172.59 473
9173.49 507
9174.40 494
9175.30 518
9176.21 470
9177.11 482
9178.01 485
9178.92 522
9179.82 463
9180.73 476
9181.63 475
9182.54 479
9183.44 525
9184.35 494
9185.25 491
9186.16 545
9187.06 522
9187.97 525
9188.87 493
9189.78 523
9190.68 526
9191.59 489
9192.49 494
9193.40 472
9194.30 501
9195.21 530
9196.11 555
9197.02 598
9197.92 681
9198.83 601
9199.73 588
9200.64 655
9201.54 613
9202.45 614
9203.35 578
9204.26 580
9205.17 614
9206.07 606
9206.98 536
9207.88 502
9208.79 542
9209.69 552
9210.60 492
9211.51 528
9212.41 499
9213.32 509
9214.22 506
9215.13 547
9216.04 542
9216.94 552
9217.85 459
9218.76 496
9219.66 495
9220.57 509
9221.48 509
9222.38 518
9223.29 536
9224.20 492
9225.10 515
9226.01 561
9226.92 504
9227.82 469
9228.73 499
9229.64 488
9230.54 492
9231.45 437
9232.36 444
9233.26 484
9234.17 492
9235.08 473
9235.99 463
9236.89 502
9237.80 495
9238.71 498
9239.61 477
9240.52 514
9241.43 461
9242.34 486
9243.24 466
9244.15 495
9245.06 467
9245.97 435
9246.88 421
9247.78 460
9248.69 456
9249.60 424
9250.51 505
9251.41 487
9252.32 459
9253.23 440
9254.14 469
9255.05 441
9255.96 515
9256.86 480
9257.77 433
9258.68 454
9259.59 484
9260.50 470
9261.41 499
9262.31 452
9263.22 495
9264.13 503
9265.04 453
9265.95 464
9266.86 460
9267.77 476
9268.67 484
9269.58 410
9270.49 417
9271.40 488
9272.31 487
9273.22 468
9274.13 419
9275.04 460
9275.95 458
9276.86 486
9277.76 491
9278.67 472
9279.58 442
9280.49 482
9281.40 468
9282.31 448
9283.22 478
9284.13 470
9285.04 424
9285.95 482
9286.86 461
9287.77 481
9288.68 457
9289.59 458
9290.50 476
9291.41 451
9292.32 476
9293.23 434
9294.14 467
9295.05 470
9295.96 479
9296.87 541
9297.78 477
9298.69 447
9299.60 458
9300.51 525
9301.42 518
9302.33 499
9303.24 510
9304.15 566
9305.06 511
9305.97 540
9306.88 568
9307.80 633
9308.71 613
9309.62 563
9310.53 580
9311.44 624
9312.35 600
9313.26 562
9314.17 583
9315.08 505
9315.99 503
9316.91 498
9317.82 477
9318.73 521
9319.64 465
9320.55 502
9321.46 518
9322.37 510
9323.28 516
9324.20 478
9325.11 510
9326.02 518
9326.93 485
9327.84 459
9328.75 431
9329.67 496
9330.58 473
9331.49 503
9332.40 482
9333.31 481
9334.23 477
9335.14 419
9336.05 419
9336.96 484
9337.87 523
9338.79 488
9339.70 456
9340.61 440
9341.52 491
9342.44 477
9343.35 501
9344.26 514
9345.17 516
9346.09 475
9347.00 483
9347.91 494
9348.82 541
9349.74 543
9350.65 535
9351.56 547
9352.48 565
9353.39 499
9354.30 512
9355.21 540
9356.13 502
9357.04 476
9357.95 502
9358.87 516
9359.78 497
9360.69 507
9361.61 503
9362.52 484
9363.43 519
9364.35 511
9365.26 478
9366.18 426
9367.09 455
9368.00 555
9368.92 510
9369.83 516
9370.74 511
9371.66 489
9372.57 502
9373.49 504
9374.40 535
9375.31 512
9376.23 545
9377.14 560
9378.06 453
9378.97 526
9379.88 535
9380.80 472
9381.71 475
9382.63 505
9383.54 533
9384.46 506
9385.37 503
9386.29 539
9387.20 521
9388.11 548
9389.03 607
9389.94 602
9390.86 606
9391.77 591
9392.69 634
9393.60 630
9394.52 649
9395.43 555
9396.35 553
9397.26 562
9398.18 575
9399.09 594
9400.01 570
9400.92 573
9401.84 546
9402.76 555
9403.67 609
9404.59 634
9405.50 578
9406.42 568
9407.33 543
9408.25 630
9409.16 629
9410.08 528
9411.00 545
9411.91 520
9412.83 515
9413.74 586
9414.66 564
9415.58 527
9416.49 587
9417.41 590
9418.32 564
9419.24 541
9420.16 525
9421.07 540
9421.99 554
9422.91 588
9423.82 537
9424.74 528
9425.65 535
9426.57 593
9427.49 564
9428.40 557
9429.32 621
9430.24 647
9431.15 586
9432.07 560
9432.99 639
9433.90 565
9434.82 606
9435.74 673
9436.66 686
9437.57 665
9438.49 669
9439.41 689
9440.32 634
9441.24 578
9442.16 621
9443.08 596
9443.99 649
9444.91 687
9445.83 629
9446.75 698
9447.66 707
9448.58 757
9449.50 877
9450.42 920
9451.33 1048
9452.25 1111
9453.17 1183
9454.09 1259
9455.01 1220
9455.92 1227
9456.84 1125
9457.76 962
9458.68 842
9459.60 824
9460.51 725
9461.43 717
9462.35 704
9463.27 637
9464.19 617
9465.11 581
9466.02 558
9466.94 604
9467.86 603
9468.78 683
9469.70 588
9470.62 582
9471.54 590
9472.46 561
9473.37 552
9474.29 558
9475.21 528
9476.13 542
9477.05 555
9477.97 609
9478.89 602
9479.81 622
9480.73 570
9481.65 553
9482.56 621
9483.48 622
9484.40 625
9485.32 569
9486.24 580
9487.16 559
9488.08 609
9489.00 587
9489.92 556
9490.84 559
9491.76 602
9492.68 562
9493.60 543
9494.52 544
9495.44 524
9496.36 558
9497.28 520
9498.20 499
9499.12 528
9500.04 553
9500.96 528
9501.88 549
9502.80 516
9503.72 533
9504.64 537
9505.56 504
9506.48 478
9507.40 525
9508.32 578
9509.24 555
9510.16 528
9511.08 623
9512.00 580
9512.93 590
9513.85 568
9514.77 607
9515.69 566
9516.61 568
9517.53 540
9518.45 568
9519.37 593
9520.29 586
9521.21 544
9522.14 612
9523.06 657
9523.98 622
9524.90 650
9525.82 608
9526.74 638
9527.66 588
9528.59 664
9529.51 687
9530.43 727
9531.35 771
9532.27 752
9533.19 772
9534.11 733
9535.04 780
9535.96 774
9536.88 748
9537.80 712
9538.72 693
9539.65 622
9540.57 623
9541.49 656
9542.41 662
9543.34 615
9544.26 575
9545.18 595
9546.10 591
9547.02 598
9547.95 615
9548.87 630
9549.79 614
9550.71 638
9551.64 610
9552.56 607
9553.48 604
9554.41 580
9555.33 621
9556.25 583
9557.17 606
9558.10 603
9559.02 576
9559.94 577
9560.87 595
9561.79 589
9562.71 627
9563.64 506
9564.56 568
9565.48 621
9566.41 579
9567.33 586
9568.25 606
9569.18 595
9570.10 583
9571.02 568
9571.95 581
9572.87 524
9573.79 603
9574.72 599
9575.64 601
9576.56 575
9577.49 587
9578.41 549
9579.34 543
9580.26 620
9581.18 627
9582.11 588
9583.03 580
9583.96 595
9584.88 525
9585.81 547
9586.73 603
9587.65 555
9588.58 624
9589.50 636
9590.43 610
9591.35 569
9592.28 565
9593.20 599
9594.13 562
9595.05 589
9595.98 608
9596.90 614
9597.83 611
9598.75 595
9599.68 582
9600.60 648
9601.53 679
9602.45 638
9603.38 644
9604.30 624
9605.23 659
9606.15 687
9607.08 621
9608.00 636
9608.93 677
9609.85 716
9610.78 689
9611.70 644
9612.63 672
9613.55 679
9614.48 718
9615.41 656
9616.33 700
9617.26 696
9618.18 628
9619.11 729
9620.04 740
9620.96 678
9621.89 717
9622.81 747
9623.74 689
9624.67 696
9625.59 722
9626.52 820
9627.44 801
9628.37 828
9629.30 764
9630.22 765
9631.15 760
9632.08 747
9633.00 766
9633.93 837
9634.86 871
9635.78 898
9636.71 833
9637.64 838
9638.56 872
9639.49 834
9640.42 885
9641.34 888
9642.27 903
9643.20 905
9644.13 854
9645.05 821
9645.98 960
9646.91 998
9647.83 1021
9648.76 1001
9649.69 1034
9650.62 1096
9651.54 1079
9652.47 1074
9653.40 1081
9654.33 1002
9655.25 923
9656.18 959
9657.11 999
9658.04 927
9658.96 927
9659.89 954
9660.82 966
9661.75 925
9662.68 908
9663.60 964
9664.53 996
9665.46 1024
9666.39 1015
9667.32 1050
9668.25 1036
9669.17 1038
9670.10 1076
9671.03 1065
9671.96 995
9672.89 1028
9673.82 1005
9674.74 1057
9675.67 1061
9676.60 998
9677.53 1099
9678.46 1089
9679.39 1123
9680.32 1097
9681.25 1050
9682.17 1058
9683.10 1056
9684.03 1113
9684.96 1124
9685.89 1078
9686.82 1231
9687.75 1276
9688.68 1221
9689.61 1188
9690.54 1130
9691.47 1206
9692.40 1308
9693.33 1275
9694.25 1271
9695.18 1364
9696.11 1394
9697.04 1385
9697.97 1516
9698.90 1553
9699.83 1574
9700.76 1564
9701.69 1581
9702.62 1531
9703.55 1384
9704.48 1354
9705.41 1276
9706.34 1289
9707.27 1270
9708.20 1381
9709.13 1360
9710.06 1326
9710.99 1357
9711.92 1461
9712.85 1502
9713.78 1492
9714.71 1471
9715.65 1563
9716.58 1513
9717.51 1476
9718.44 1342
9719.37 1296
9720.30 1276
9721.23 1250
9722.16 1116
9723.09 1156
9724.02 1121
9724.95 1100
9725.88 1097
9726.82 1151
9727.75 1111
9728.68 1198
9729.61 1272
9730.54 1293
9731.47 1280
9732.40 1258
9733.33 1194
9734.27 1215
9735.20 1168
9736.13 1162
9737.06 1148
9737.99 1169
9738.92 1138
9739.86 1074
9740.79 1027
9741.72 985
9742.65 971
9743.58 994
9744.51 1010
9745.45 1060
9746.38 1064
9747.31 1018
9748.24 995
9749.17 942
9750.11 1000
9751.04 991
9751.97 1063
9752.90 970
9753.84 989
9754.77 945
9755.70 940
9756.63 926
9757.57 957
9758.50 966
9759.43 998
9760.36 972
9761.30 1017
9762.23 978
9763.16 1009
9764.09 1001
9765.03 1006
9765.96 1014
9766.89 1033
9767.83 989
9768.76 1022
9769.69 1043
9770.63 997
9771.56 1040
9772.49 1063
9773.43 1002
9774.36 1000
9775.29 1011
9776.23 1032
9777.16 1068
9778.09 1144
9779.03 1240
9779.96 1256
9780.89 1269
9781.83 1255
9782.76 1235
9783.70 1280
9784.63 1286
9785.56 1253
9786.50 1301
9787.43 1159
9788.37 1107
9789.30 1088
9790.23 1050
9791.17 1005
9792.10 1036
9793.04 1055
9793.97 1055
9794.90 1070
9795.84 1082
9796.77 1080
9797.71 1180
9798.64 1286
9799.58 1190
9800.51 1197
9801.45 1187
9802.38 1115
9803.32 968
9804.25 1000
9805.19 969
9806.12 946
9807.05 898
9807.99 814
9808.92 870
9809.86 832
9810.80 875
9811.73 839
9812.67 827
9813.60 796
9814.54 851
9815.47 837
9816.41 765
9817.34 810
9818.28 769
9819.21 751
9820.15 823
9821.08 790
9822.02 773
9822.96 752
9823.89 770
9824.83 803
9825.76 819
9826.70 789
9827.63 745
9828.57 778
9829.51 745
9830.44 753
9831.38 762
9832.31 788
9833.25 812
9834.19 779
9835.12 758
9836.06 746
9837.00 806
9837.93 743
9838.87 751
9839.81 726
9840.74 725
9841.68 726
9842.61 758
9843.55 764
9844.49 748
9845.43 729
9846.36 761
9847.30 825
9848.24 822
9849.17 803
9850.11 771
9851.05 744
9851.98 766
9852.92 810
9853.86 760
9854.79 688
9855.73 735
9856.67 808
9857.61 831
9858.54 805
9859.48 756
9860.42 774
9861.36 769
9862.29 734
9863.23 738
9864.17 751
9865.11 736
9866.04 792
9866.98 785
9867.92 782
9868.86 811
9869.80 786
9870.73 774
9871.67 768
9872.61 756
9873.55 768
9874.49 791
9875.42 792
9876.36 848
9877.30 807
9878.24 757
9879.18 822
9880.12 805
9881.05 757
9881.99 754
9882.93 752
9883.87 756
9884.81 717
9885.75 737
9886.69 740
9887.63 773
9888.56 729
9889.50 713
9890.44 730
9891.38 728
9892.32 704
9893.26 719
9894.20 668
9895.14 725
9896.08 739
9897.02 757
9897.95 711
9898.89 702
9899.83 678
9900.77 636
9901.71 679
9902.65 648
9903.59 626
9904.53 697
9905.47 653
9906.41 665
9907.35 644
9908.29 683
9909.23 669
9910.17 744
9911.11 719
9912.05 686
9912.99 750
9913.93 757
9914.87 752
9915.81 736
9916.75 701
9917.69 704
9918.63 677
9919.57 673
9920.51 762
9921.45 763
9922.39 808
9923.33 940
9924.27 953
9925.21 1147
9926.15 1279
9927.09 1273
9928.03 1274
9928.97 1326
9929.92 1240
9930.86 1237
9931.80 1147
9932.74 1008
9933.68 973
9934.62 881
9935.56 849
9936.50 815
9937.44 723
9938.38 741
9939.33 674
9940.27 691
9941.21 727
9942.15 788
9943.09 714
9944.03 752
9944.97 698
9945.92 712
9946.86 656
9947.80 707
9948.74 721
9949.68 716
9950.62 710
9951.57 636
9952.51 659
9953.45 672
9954.39 742
9955.33 695
9956.28 729
9957.22 721
9958.16 665
9959.10 714
9960.04 656
9960.99 633
9961.93 635
9962.87 663
9963.81 666
9964.76 689
9965.70 714
9966.64 650
9967.58 629
9968.53 635
9969.47 642
9970.41 624
9971.35 607
9972.30 637
9973.24 634
9974.18 587
9975.13 596
9976.07 558
9977.01 662
9977.95 616
9978.90 576
9979.84 617
9980.78 570
9981.73 603
9982.67 564
9983.61 604
9984.56 581
9985.50 627
9986.44 657
9987.39 623
9988.33 620
9989.27 552
9990.22 582
9991.16 569
9992.11 547
9993.05 572
9993.99 625
9994.94 697
9995.88 620
9996.82 589
9997.77 579
9998.71 586
9999.66 567
10000.60 578
10001.55 617
10002.49 569
10003.43 579
10004.38 627
10005.32 619
10006.27 577
10007.21 581
10008.16 583
10009.10 574
10010.04 576
10010.99 590
10011.93 580
10012.88 598
10013.82 538
10014.77 508
10015.71 600
10016.66 536
10017.60 567
10018.55 583
10019.49 521
10020.44 538
10021.38 589
10022.33 540
10023.27 522
10024.22 536
10025.16 569
10026.11 535
10027.05 588
10028.00 561
10028.95 556
10029.89 563
10030.84 552
10031.78 595
10032.73 592
10033.67 527
10034.62 535
10035.57 615
10036.51 572
10037.46 532
10038.40 525
10039.35 553
10040.30 551
10041.24 529
10042.19 583
10043.13 533
10044.08 531
10045.03 577
10045.97 569
10046.92 574
10047.86 518
10048.81 505
10049.76 468
10050.70 530
10051.65 538
10052.60 534
10053.54 539
10054.49 503
10055.44 520
10056.38 527
10057.33 511
10058.28 564
10059.22 566
10060.17 523
10061.12 489
10062.07 511
10063.01 525
10063.96 507
10064.91 531
10065.85 591
10066.80 563
10067.75 534
10068.70 539
10069.64 559
10070.59 550
10071.54 512
10072.49 521
10073.43 516
10074.38 518
10075.33 514
10076.28 537
10077.22 520
10078.17 521
10079.12 511
10080.07 548
10081.02 505
10081.96 538
10082.91 543
10083.86 535
10084.81 503
10085.76 536
10086.70 541
10087.65 537
10088.60 537
10089.55 473
10090.50 576
10091.45 571
10092.39 563
10093.34 540
10094.29 546
10095.24 544
10096.19 568
10097.14 559
10098.09 562
10099.03 514
10099.98 504
10100.93 500
10101.88 559
10102.83 552
10103.78 541
10104.73 537
10105.68 490
10106.63 492
10107.58 487
10108.53 510
10109.47 516
10110.42 500
10111.37 476
10112.32 506
10113.27 524
10114.22 507
10115.17 470
10116.12 490
10117.07 532
10118.02 520
10118.97 528
10119.92 467
10120.87 485
10121.82 483
10122.77 472
10123.72 515
10124.67 436
10125.62 448
10126.57 492
10127.52 476
10128.47 436
10129.42 518
10130.37 512
10131.32 459
10132.27 500
10133.22 475
10134.17 476
10135.12 512
10136.07 478
10137.02 518
10137.97 499
10138.92 509
10139.87 528
10140.83 522
10141.78 482
10142.73 496
10143.68 525
10144.63 476
10145.58 468
10146.53 499
10147.48 506
10148.43 479
10149.38 456
10150.34 513
10151.29 502
10152.24 521
10153.19 519
10154.14 496
10155.09 501
10156.04 511
10156.99 522
10157.95 504
10158.90 529
10159.85 528
10160.80 484
10161.75 553
10162.70 535
10163.66 583
10164.61 554
10165.56 583
10166.51 609
10167.46 483
10168.42 580
10169.37 599
10170.32 567
10171.27 571
10172.23 565
10173.18 583
10174.13 609
10175.08 614
10176.03 622
10176.99 629
10177.94 609
10178.89 625
10179.84 627
10180.80 631
10181.75 680
10182.70 630
10183.66 677
10184.61 702
10185.56 687
10186.51 642
10187.47 669
10188.42 664
10189.37 648
10190.33 735
10191.28 689
10192.23 722
10193.19 704
10194.14 687
10195.09 673
10196.05 701
10197.00 780
10197.95 754
10198.91 780
10199.86 734
10200.81 804
10201.77 762
10202.72 791
10203.67 837
10204.63 935
10205.58 965
10206.53 978
10207.49 1046
10208.44 967
10209.40 878
10210.35 829
10211.30 837
10212.26 854
10213.21 833
10214.17 728
10215.12 734
10216.08 740
10217.03 707
10217.98 708
10218.94 698
10219.89 680
10220.85 657
10221.80 676
10222.76 698
10223.71 691
10224.67 694
10225.62 612
10226.58 627
10227.53 608
10228.49 650
10229.44 706
10230.40 683
10231.35 689
10232.31 742
10233.26 782
10234.22 818
10235.17 818
10236.13 854
10237.08 849
10238.04 859
10238.99 837
10239.95 752
10240.90 764
10241.86 696
10242.81 696
10243.77 649
10244.72 632
10245.68 691
10246.64 623
10247.59 605
10248.55 627
10249.50 576
10250.46 545
10251.42 536
10252.37 589
10253.33 618
10254.28 616
10255.24 604
10256.20 592
10257.15 542
10258.11 577
10259.06 583
10260.02 572
10260.98 524
10261.93 530
10262.89 528
10263.85 533
10264.80 619
10265.76 594
10266.72 535
10267.67 596
10268.63 516
10269.59 531
10270.54 548
10271.50 491
10272.46 506
10273.41 528
10274.37 523
10275.33 501
10276.29 486
10277.24 576
10278.20 531
10279.16 537
10280.11 511
10281.07 488
10282.03 495
10282.99 482
10283.94 478
10284.90 503
10285.86 522
10286.82 484
10287.77 533
10288.73 549
10289.69 525
10290.65 534
10291.61 488
10292.56 518
10293.52 527
10294.48 581
10295.44 528
10296.39 536
10297.35 525
10298.31 478
10299.27 481
10300.23 509
10301.19 499
10302.14 517
10303.10 527
10304.06 520
10305.02 531
10305.98 518
10306.94 443
10307.89 479
10308.85 473
10309.81 478
10310.77 455
10311.73 458
10312.69 506
10313.65 431
10314.61 452
10315.57 480
10316.52 499
10317.48 533
10318.44 516
10319.40 474
10320.36 472
10321.32 484
10322.28 491
10323.24 529
10324.20 492
10325.16 475
10326.12 508
10327.08 514
10328.04 522
10328.99 539
10329.95 555
10330.91 482
10331.87 526
10332.83 483
10333.79 511
10334.75 495
10335.71 510
10336.67 459
10337.63 479
10338.59 438
10339.55 394
10340.51 431
10341.47 440
10342.43 447
10343.39 473
10344.35 419
10345.31 450
10346.27 492
10347.23 502
10348.20 459
10349.16 428
10350.12 432
10351.08 424
10352.04 440
10353.00 465
10353.96 419
10354.92 432
10355.88 408
10356.84 443
10357.80 409
10358.76 425
10359.72 408
10360.69 431
10361.65 451
10362.61 431
10363.57 426
10364.53 457
10365.49 404
10366.45 422
10367.41 442
10368.38 401
10369.34 435
10370.30 397
10371.26 427
10372.22 375
10373.18 370
10374.14 387
10375.11 388
10376.07 397
10377.03 440
10377.99 406
10378.95 387
10379.92 420
10380.88 445
10381.84 440
10382.80 397
10383.76 415
10384.73 427
10385.69 424
10386.65 410
10387.61 447
10388.57 445
10389.54 411
10390.50 420
10391.46 412
10392.42 445
10393.39 408
10394.35 412
10395.31 440
10396.27 461
10397.24 445
10398.20 429
10399.16 470
10400.13 416
10401.09 422
10402.05 427
10403.02 410
10403.98 475
10404.94 467
10405.90 427
10406.87 499
10407.83 445
10408.79 450
10409.76 447
10410.72 424
10411.68 450
10412.65 453
10413.61 438
10414.57 498
10415.54 532
10416.50 526
10417.47 542
10418.43 584
10419.39 576
10420.36 627
10421.32 640
10422.28 541
10423.25 528
10424.21 499
10425.18 472
10426.14 434
10427.10 455
10428.07 407
10429.03 435
10430.00 436
10430.96 418
10431.93 404
10432.89 404
10433.85 417
10434.82 415
10435.78 396
10436.75 357
10437.71 386
10438.68 446
10439.64 415
10440.61 412
10441.57 374
10442.54 428
10443.50 371
10444.47 374
10445.43 443
10446.40 432
10447.36 416
10448.33 438
10449.29 402
10450.26 400
10451.22 447
10452.19 473
10453.15 411
10454.12 418
10455.08 462
10456.05 420
10457.01 433
10457.98 407
10458.95 376
10459.91 385
10460.88 399
10461.84 392
10462.81 372
10463.77 386
10464.74 409
10465.71 383
10466.67 370
10467.64 364
10468.60 367
10469.57 386
10470.54 360
10471.50 360
10472.47 405
10473.44 355
10474.40 381
10475.37 398
10476.33 393
10477.30 384
10478.27 387
10479.23 406
10480.20 417
10481.17 386
10482.13 405
10483.10 370
10484.07 346
10485.03 366
10486.00 396
10486.97 342
10487.93 393
10488.90 377
10489.87 414
10490.84 420
10491.80 409
10492.77 387
10493.74 409
10494.70 404
10495.67 397
10496.64 433
10497.61 373
10498.57 374
10499.54 346
10500.51 399
10501.48 441
10502.44 391
10503.41 409
10504.38 419
10505.35 362
10506.31 364
10507.28 371
10508.25 432
10509.22 360
10510.19 373
10511.15 419
10512.12 416
10513.09 416
10514.06 370
10515.03 364
10516.00 405
10516.96 393
10517.93 421
10518.90 408
10519.87 358
10520.84 384
10521.81 428
10522.77 363
10523.74 351
10524.71 407
10525.68 399
10526.65 389
10527.62 408
10528.59 421
10529.56 395
10530.52 370
10531.49 386
10532.46 387
10533.43 403
10534.40 395
10535.37 359
10536.34 367
10537.31 386
10538.28 404
10539.25 364
10540.22 361
10541.18 375
10542.15 370
10543.12 382
10544.09 336
10545.06 435
10546.03 396
10547.00 403
10547.97 392
10548.94 406
10549.91 463
10550.88 433
10551.85 410
10552.82 411
10553.79 419
10554.76 414
10555.73 414
10556.70 456
10557.67 471
10558.64 497
10559.61 472
10560.58 489
10561.55 539
10562.52 504
10563.49 468
10564.46 461
10565.43 493
10566.40 495
10567.38 439
10568.35 406
10569.32 413
10570.29 388
10571.26 385
10572.23 383
10573.20 394
10574.17 426
10575.14 392
10576.11 421
10577.08 407
10578.06 410
10579.03 387
10580.00 416
10580.97 392
10581.94 411
10582.91 391
10583.88 409
10584.85 414
10585.83 396
10586.80 403
10587.77 434
10588.74 458
10589.71 431
10590.68 482
10591.66 495
10592.63 482
10593.60 501
10594.57 492
10595.54 472
10596.51 502
10597.49 430
10598.46 454
10599.43 424
10600.40 428
10601.37 465
10602.35 442
10603.32 402
10604.29 456
10605.26 442
10606.24 423
10607.21 434
10608.18 406
10609.15 434
10610.13 438
10611.10 400
10612.07 413
10613.04 410
10614.02 407
10614.99 429
10615.96 437
10616.94 468
10617.91 497
10618.88 477
10619.85 440
10620.83 498
10621.80 452
10622.77 464
10623.75 444
10624.72 496
10625.69 499
10626.67 528
10627.64 509
10628.61 468
10629.59 474
10630.56 477
10631.53 483
10632.51 537
10633.48 550
10634.46 608
10635.43 634
10636.40 612
10637.38 667
10638.35 758
10639.32 785
10640.30 757
10641.27 751
10642.25 685
10643.22 654
10644.19 607
10645.17 569
10646.14 515
10647.12 519
10648.09 529
10649.07 488
10650.04 459
10651.01 444
10651.99 454
10652.96 441
10653.94 426
10654.91 422
10655.89 402
10656.86 389
10657.84 408
10658.81 425
10659.79 402
10660.76 363
10661.74 451
10662.71 422
10663.69 407
10664.66 423
10665.64 434
10666.61 438
10667.59 425
10668.56 445
10669.54 448
10670.51 448
10671.49 368
10672.46 393
10673.44 393
10674.42 437
10675.39 412
10676.37 433
10677.34 467
10678.32 475
10679.29 452
10680.27 451
10681.25 459
10682.22 456
10683.20 485
10684.17 443
10685.15 455
10686.12 419
10687.10 401
10688.08 396
10689.05 406
10690.03 387
10691.01 396
10691.98 406
10692.96 422
10693.94 394
10694.91 348
10695.89 351
10696.86 375
10697.84 382
10698.82 323
10699.79 357
10700.77 377
10701.75 362
10702.72 367
10703.70 394
10704.68 381
10705.66 436
10706.63 398
10707.61 417
10708.59 399
10709.56 377
10710.54 372
10711.52 398
10712.50 422
10713.47 408
10714.45 425
10715.43 435
10716.41 404
10717.38 384
10718.36 392
10719.34 374
10720.32 392
10721.29 445
10722.27 427
10723.25 361
10724.23 355
10725.20 344
10726.18 369
10727.16 402
10728.14 333
10729.12 373
10730.09 386
10731.07 387
10732.05 355
10733.03 353
10734.01 402
10734.99 403
10735.96 405
10736.94 388
10737.92 363
10738.90 407
10739.88 422
10740.86 436
10741.83 385
10742.81 412
10743.79 416
10744.77 381
10745.75 373
10746.73 387
10747.71 386
10748.69 365
10749.67 364
10750.64 369
10751.62 373
10752.60 386
10753.58 381
10754.56 378
10755.54 366
10756.52 318
10757.50 361
10758.48 374
10759.46 349
10760.44 380
10761.42 358
10762.40 399
10763.38 407
10764.35 426
10765.33 380
10766.31 399
10767.29 398
10768.27 433
10769.25 352
10770.23 379
10771.21 339
10772.19 365
10773.17 398
10774.15 390
10775.13 373
10776.11 394
10777.09 402
10778.07 404
10779.05 347
10780.04 395
10781.02 407
10782.00 397
10782.98 417
10783.96 394
10784.94 372
10785.92 391
10786.90 396
10787.88 360
10788.86 371
10789.84 400
10790.82 422
10791.80 397
10792.78 411
10793.77 386
10794.75 391
10795.73 352
10796.71 382
10797.69 364
10798.67 357
10799.65 393
10800.63 384
10801.61 398
10802.60 354
10803.58 372
10804.56 412
10805.54 397
10806.52 410
10807.50 409
10808.49 381
10809.47 409
10810.45 363
10811.43 383
10812.41 381
10813.39 403
10814.38 382
10815.36 374
10816.34 409
10817.32 408
10818.30 371
10819.29 420
10820.27 404
10821.25 385
10822.23 423
10823.22 411
10824.20 460
10825.18 426
10826.16 428
10827.15 398
10828.13 452
10829.11 457
10830.09 451
10831.08 382
10832.06 377
10833.04 422
10834.02 414
10835.01 410
10835.99 394
10836.97 438
10837.96 441
10838.94 390
10839.92 409
10840.90 357
10841.89 482
10842.87 441
10843.85 429
10844.84 439
10845.82 430
10846.80 399
10847.79 385
10848.77 445
10849.76 414
10850.74 371
10851.72 436
10852.71 458
10853.69 415
10854.67 408
10855.66 432
10856.64 435
10857.62 419
10858.61 453
10859.59 469
10860.58 477
10861.56 452
10862.55 469
10863.53 469
10864.51 460
10865.50 486
10866.48 484
10867.47 480
10868.45 486
10869.44 484
10870.42 443
10871.40 468
10872.39 460
10873.37 474
10874.36 504
10875.34 482
10876.33 450
10877.31 466
10878.30 452
10879.28 524
10880.27 536
10881.25 526
10882.24 502
10883.22 514
10884.21 518
10885.19 504
10886.18 535
10887.16 519
10888.15 546
10889.13 603
10890.12 579
10891.10 564
10892.09 587
10893.07 561
10894.06 574
10895.05 528
10896.03 578
10897.02 558
10898.00 577
10898.99 558
10899.97 603
10900.96 634
10901.95 640
10902.93 589
10903.92 583
10904.90 602
10905.89 611
10906.88 600
10907.86 596
10908.85 604
10909.84 609
10910.82 579
10911.81 607
10912.79 620
10913.78 681
10914.77 609
10915.75 701
10916.74 680
10917.73 707
10918.71 687
10919.70 709
10920.69 683
10921.67 705
10922.66 674
10923.65 666
10924.63 648
10925.62 734
10926.61 729
10927.60 740
10928.58 712
10929.57 760
10930.56 759
10931.54 709
10932.53 714
10933.52 758
10934.51 747
10935.49 811
10936.48 783
10937.47 747
10938.46 801
10939.44 819
10940.43 845
10941.42 899
10942.41 858
10943.39 887
10944.38 845
10945.37 883
10946.36 921
10947.35 898
10948.33 855
10949.32 967
10950.31 936
10951.30 1014
10952.29 1037
10953.28 1209
10954.26 1225
10955.25 1317
10956.24 1414
10957.23 1438
10958.22 1526
10959.21 1584
10960.19 1623
10961.18 1463
10962.17 1395
10963.16 1373
10964.15 1319
10965.14 1287
10966.13 1130
10967.11 1108
10968.10 1072
10969.09 1121
10970.08 1119
10971.07 1035
10972.06 1014
10973.05 1011
10974.04 1093
10975.03 1102
10976.02 1021
10977.01 1067
10978.00 1133
10978.98 1115
10979.97 1084
10980.96 1191
10981.95 1148
10982.94 1179
10983.93 1130
10984.92 1117
10985.91 1213
10986.90 1238
10987.89 1153
10988.88 1150
10989.87 1147
10990.86 1175
10991.85 1310
10992.84 1347
10993.83 1530
10994.82 1657
10995.81 1837
10996.80 2193
10997.79 2267
10998.78 2303
10999.77 2560
11000.76 2569
11001.75 2468
11002.74 2362
11003.73 2162
11004.72 1948
11005.72 1696
11006.71 1531
11007.70 1403
11008.69 1273
11009.68 1114
11010.67 1095
11011.66 1022
11012.65 1003
11013.64 1052
11014.63 990
11015.62 964
11016.61 957
11017.61 991
11018.60 970
11019.59 994
11020.58 961
11021.57 869
11022.56 866
11023.55 868
11024.55 858
11025.54 830
11026.53 853
11027.52 793
11028.51 773
11029.50 769
11030.49 835
11031.49 853
11032.48 809
11033.47 820
11034.46 794
11035.45 836
11036.45 803
11037.44 808
11038.43 883
11039.42 831
11040.41 818
11041.41 790
11042.40 710
11043.39 690
11044.38 640
11045.38 710
11046.37 695
11047.36 640
11048.35 665
11049.35 671
11050.34 665
11051.33 687
11052.32 647
11053.32 707
11054.31 695
11055.30 705
11056.30 628
11057.29 664
11058.28 652
11059.27 630
11060.27 641
11061.26 642
11062.25 677
11063.25 677
11064.24 675
11065.23 666
11066.23 678
11067.22 630
11068.21 627
11069.21 619
11070.20 670
11071.19 684
11072.19 656
11073.18 681
11074.17 703
11075.17 694
11076.16 644
11077.16 679
11078.15 685
11079.14 680
11080.14 691
11081.13 665
11082.13 605
11083.12 596
11084.11 671
11085.11 665
11086.10 642
11087.10 667
11088.09 653
11089.09 618
11090.08 631
11091.07 575
11092.07 628
11093.06 557
11094.06 614
11095.05 640
11096.05 611
11097.04 602
11098.04 652
11099.03 613
11100.03 597
11101.02 561
11102.02 608
11103.01 560
11104.01 618
11105.00 609
11106.00 608
11106.99 573
11107.99 608
11108.98 581
11109.98 624
11110.97 546
11111.97 610
11112.96 624
11113.96 585
11114.95 570
11115.95 541
11116.95 591
11117.94 605
11118.94 603
11119.93 594
11120.93 573
11121.92 579
11122.92 615
11123.92 628
11124.91 566
11125.91 650
11126.90 638
11127.90 719
11128.90 704
11129.89 658
11130.89 613
11131.89 591
11132.88 562
11133.88 534
11134.87 568
11135.87 588
11136.87 571
11137.86 544
11138.86 571
11139.86 566
11140.85 536
11141.85 564
11142.85 608
11143.84 553
11144.84 609
11145.84 612
11146.84 533
11147.83 546
11148.83 539
11149.83 615
11150.82 536
11151.82 516
11152.82 526
11153.82 526
11154.81 474
11155.81 460
11156.81 514
11157.80 494
11158.80 476
11159.80 474
11160.80 486
11161.79 508
11162.79 478
11163.79 542
11164.79 492
11165.79 480
11166.78 475
11167.78 514
11168.78 468
11169.78 519
11170.78 421
11171.77 460
11172.77 506
11173.77 510
11174.77 482
11175.77 476
11176.76 450
11177.76 477
11178.76 463
11179.76 486
11180.76 471
11181.76 477
11182.76 497
11183.75 453
11184.75 491
11185.75 451
11186.75 491
11187.75 472
11188.75 473
11189.75 481
11190.75 410
11191.74 475
11192.74 501
11193.74 433
11194.74 437
11195.74 459
11196.74 468
11197.74 473
11198.74 430
11199.74 453
11200.74 419
11201.74 492
11202.74 483
11203.74 459
11204.74 465
11205.73 461
11206.73 487
11207.73 496
11208.73 488
11209.73 433
11210.73 490
11211.73 461
11212.73 457
11213.73 431
11214.73 421
11215.73 448
11216.73 461
11217.73 478
11218.73 406
11219.73 397
11220.73 405
11221.73 442
11222.73 440
11223.74 444
11224.74 430
11225.74 398
11226.74 398
11227.74 440
11228.74 423
11229.74 409
11230.74 410
11231.74 398
11232.74 414
11233.74 365
11234.74 384
11235.74 366
11236.74 433
11237.75 415
11238.75 420
11239.75 412
11240.75 460
11241.75 489
11242.75 424
11243.75 382
11244.75 374
11245.76 437
11246.76 442
11247.76 451
11248.76 406
11249.76 402
11250.76 458
11251.76 447
11252.77 448
11253.77 427
11254.77 388
11255.77 385
11256.77 415
11257.78 419
11258.78 429
11259.78 424
11260.78 400
11261.78 460
11262.79 499
11263.79 485
11264.79 455
11265.79 413
11266.79 465
11267.80 394
11268.80 429
11269.80 458
11270.80 415
11271.81 457
11272.81 473
11273.81 447
11274.81 441
11275.82 504
11276.82 551
11277.82 555
11278.83 542
11279.83 456
11280.83 470
11281.83 517
11282.84 460
11283.84 467
11284.84 450
11285.85 436
11286.85 442
11287.85 446
11288.86 483
11289.86 443
11290.86 421
11291.87 459
11292.87 455
11293.87 427
11294.88 456
11295.88 437
11296.89 435
11297.89 481
11298.89 457
11299.90 435
11300.90 473
11301.90 509
11302.91 487
11303.91 513
11304.92 528
11305.92 487
11306.92 479
11307.93 503
11308.93 530
11309.94 547
11310.94 547
11311.95 601
11312.95 590
11313.95 571
11314.96 613
11315.96 566
11316.97 550
11317.97 550
11318.98 520
11319.98 527
11320.99 508
11321.99 487
11323.00 409
11324.00 430
11325.01 428
11326.01 459
11327.02 457
11328.02 380
11329.03 426
11330.03 450
11331.04 445
11332.04 461
11333.05 454
11334.05 399
11335.06 419
11336.06 494
11337.07 476
11338.07 467
11339.08 468
11340.09 476
11341.09 501
11342.10 457
11343.10 492
11344.11 497
11345.11 490
11346.12 439
11347.13 400
11348.13 408
11349.14 418
11350.14 382
11351.15 417
11352.16 412
11353.16 425
11354.17 438
11355.17 416
11356.18 423
11357.19 395
11358.19 402
11359.20 381
11360.21 379
11361.21 443
11362.22 481
11363.23 416
11364.23 413
11365.24 430
11366.25 466
11367.25 408
11368.26 400
11369.27 424
11370.27 434
11371.28 419
11372.29 430
11373.29 408
11374.30 386
11375.31 412
11376.32 386
11377.32 379
11378.33 404
11379.34 379
11380.35 404
11381.35 439
11382.36 407
11383.37 403
11384.38 368
11385.38 365
11386.39 368
11387.40 397
11388.41 439
11389.41 367
11390.42 348
11391.43 377
11392.44 364
11393.45 381
11394.45 384
11395.46 410
11396.47 400
11397.48 425
11398.49 399
11399.49 406
11400.50 429
11401.51 424
11402.52 434
11403.53 376
11404.54 394
11405.54 399
11406.55 375
11407.56 361
11408.57 383
11409.58 360
11410.59 341
11411.60 370
11412.61 421
11413.61 400
11414.62 398
11415.63 395
11416.64 380
11417.65 408
11418.66 387
11419.67 382
11420.68 393
11421.69 417
11422.70 432
11423.71 362
11424.71 359
11425.72 412
11426.73 393
11427.74 372
11428.75 429
11429.76 383
11430.77 370
11431.78 397
11432.79 349
11433.80 351
11434.81 310
11435.82 353
11436.83 360
11437.84 401
11438.85 384
11439.86 379
11440.87 381
11441.88 384
11442.89 369
11443.90 366
11444.91 344
11445.92 321
11446.93 380
11447.94 409
11448.95 362
11449.96 333
11450.97 374
11451.98 357
11452.99 357
11454.01 380
11455.02 389
11456.03 408
11457.04 397
11458.05 395
11459.06 390
11460.07 392
11461.08 397
11462.09 399
11463.10 391
11464.11 351
11465.13 367
11466.14 368
11467.15 348
11468.16 332
11469.17 400
11470.18 320
11471.19 374
11472.20 352
11473.22 354
11474.23 354
11475.24 382
11476.25 373
11477.26 373
11478.27 318
11479.29 328
11480.30 360
11481.31 328
11482.32 337
11483.33 370
11484.35 387
11485.36 331
11486.37 318
11487.38 344
11488.39 330
11489.41 342
11490.42 323
11491.43 320
11492.44 375
11493.46 379
11494.47 370
11495.48 325
11496.49 334
11497.51 342
11498.52 335
11499.53 335
11500.54 361
11501.56 321
11502.57 332
11503.58 334
11504.59 351
11505.61 339
11506.62 322
11507.63 338
11508.65 346
11509.66 351
11510.67 378
11511.69 342
11512.70 305
11513.71 348
11514.73 377
11515.74 316
11516.75 314
11517.77 316
11518.78 310
11519.79 367
11520.81 368
11521.82 334
11522.83 372
11523.85 336
11524.86 338
11525.88 332
11526.89 295
11527.90 291
11528.92 330
11529.93 318
11530.95 325
11531.96 326
11532.97 344
11533.99 322
11535.00 317
11536.02 340
11537.03 361
11538.05 327
11539.06 352
11540.07 376
11541.09 347
11542.10 346
11543.12 352
11544.13 370
11545.15 333
11546.16 366
11547.18 360
11548.19 332
11549.21 348
11550.22 329
11551.24 336
11552.25 341
11553.27 338
11554.28 344
11555.30 318
11556.31 345
11557.33 396
11558.34 383
11559.36 339
11560.37 359
11561.39 371
11562.40 317
11563.42 367
11564.43 320
11565.45 317
11566.47 357
11567.48 336
11568.50 343
11569.51 367
11570.53 402
11571.54 371
11572.56 365
11573.58 359
11574.59 379
11575.61 388
11576.62 377
11577.64 362
11578.66 358
11579.67 396
11580.69 378
11581.70 397
11582.72 425
11583.74 370
11584.75 398
11585.77 379
11586.79 383
11587.80 396
11588.82 404
11589.84 414
11590.85 398
11591.87 466
11592.89 502
11593.90 488
11594.92 526
11595.94 535
11596.95 620
11597.97 648
11598.99 700
11600.01 727
11601.02 663
11602.04 615
11603.06 609
11604.07 572
11605.09 527
11606.11 473
11607.13 478
11608.14 407
11609.16 401
11610.18 424
11611.20 423
11612.21 372
11613.23 374
11614.25 370
11615.27 354
11616.29 355
11617.30 371
11618.32 373
11619.34 316
11620.36 371
11621.38 401
11622.39 323
11623.41 349
11624.43 363
11625.45 361
11626.47 316
11627.48 298
11628.50 364
11629.52 370
11630.54 321
11631.56 370
11632.58 317
11633.59 346
11634.61 354
11635.63 364
11636.65 349
11637.67 327
11638.69 320
11639.71 323
11640.73 322
11641.75 332
11642.76 304
11643.78 325
11644.80 302
11645.82 322
11646.84 306
11647.86 317
11648.88 304
11649.90 321
11650.92 332
11651.94 358
11652.96 354
11653.98 322
11655.00 312
11656.01 330
11657.03 331
11658.05 347
11659.07 312
11660.09 333
11661.11 349
11662.13 340
11663.15 342
11664.17 344
11665.19 308
11666.21 317
11667.23 306
11668.25 330
11669.27 350
11670.29 372
11671.31 338
11672.33 332
11673.35 347
11674.37 315
11675.39 317
11676.42 336
11677.44 330
11678.46 342
11679.48 360
11680.50 351
11681.52 363
11682.54 351
11683.56 323
11684.58 362
11685.60 362
11686.62 321
11687.64 330
11688.66 295
11689.69 288
11690.71 320
11691.73 311
11692.75 334
11693.77 354
11694.79 326
11695.81 350
11696.83 297
11697.85 293
11698.88 314
11699.90 345
11700.92 328
11701.94 339
11702.96 339
11703.98 325
11705.01 292
11706.03 300
11707.05 279
11708.07 293
11709.09 307
11710.12 338
11711.14 320
11712.16 296
11713.18 299
11714.20 318
11715.23 327
11716.25 321
11717.27 307
11718.29 290
11719.31 332
11720.34 328
11721.36 278
11722.38 283
11723.40 292
11724.43 302
11725.45 311
11726.47 322
11727.49 327
11728.52 381
11729.54 335
11730.56 322
11731.59 325
11732.61 380
11733.63 315
11734.65 301
11735.68 300
11736.70 331
11737.72 327
11738.75 319
11739.77 309
11740.79 311
11741.82 304
11742.84 300
11743.86 329
11744.89 329
11745.91 316
11746.93 320
11747.96 350
11748.98 345
11750.01 342
11751.03 340
11752.05 334
11753.08 326
11754.10 337
11755.12 352
11756.15 353
11757.17 375
11758.20 356
11759.22 364
11760.24 300
11761.27 332
11762.29 356
11763.32 348
11764.34 327
11765.37 332
11766.39 322
11767.41 318
11768.44 328
11769.46 317
11770.49 381
11771.51 356
11772.54 300
11773.56 272
11774.59 310
11775.61 306
11776.64 364
11777.66 344
11778.69 346
11779.71 328
11780.74 276
11781.76 324
11782.79 322
11783.81 303
11784.84 309
11785.86 333
11786.89 322
11787.91 333
11788.94 291
11789.96 317
11790.99 302
11792.01 359
11793.04 323
11794.07 361
11795.09 366
11796.12 377
11797.14 324
11798.17 373
11799.19 348
11800.22 357
11801.25 402
11802.27 364
11803.30 346
11804.32 387
11805.35 394
11806.38 373
11807.40 371
11808.43 343
11809.45 311
11810.48 315
11811.51 312
11812.53 323
11813.56 335
11814.59 382
11815.61 359
11816.64 345
11817.67 353
11818.69 345
11819.72 348
11820.75 395
11821.77 375
11822.80 349
11823.83 373
11824.85 382
11825.88 349
11826.91 378
11827.94 378
11828.96 390
11829.99 390
11831.02 394
11832.04 391
11833.07 402
11834.10 384
11835.13 343
11836.15 320
11837.18 357
11838.21 356
11839.24 376
11840.26 368
11841.29 382
11842.32 377
11843.35 409
11844.37 399
11845.40 432
11846.43 420
11847.46 403
11848.49 393
11849.51 410
11850.54 388
11851.57 399
11852.60 380
11853.63 391
11854.65 369
11855.68 388
11856.71 404
11857.74 437
11858.77 456
11859.80 425
11860.83 396
11861.85 427
11862.88 434
11863.91 375
11864.94 421
11865.97 493
11867.00 434
11868.03 461
11869.05 444
11870.08 429
11871.11 448
11872.14 420
11873.17 471
11874.20 475
11875.23 486
11876.26 416
11877.29 418
11878.32 447
11879.35 447
11880.38 504
11881.40 508
11882.43 515
11883.46 546
11884.49 510
11885.52 500
11886.55 515
11887.58 541
11888.61 543
11889.64 605
11890.67 561
11891.70 551
11892.73 579
11893.76 603
11894.79 585
11895.82 629
11896.85 648
11897.88 682
11898.91 716
11899.94 697
11900.97 750
11902.00 772
11903.03 734
11904.06 754
11905.09 737
11906.12 717
11907.15 698
11908.18 648
11909.22 672
11910.25 640
11911.28 626
11912.31 606
11913.34 602
11914.37 667
11915.40 643
11916.43 645
11917.46 639
11918.49 647
11919.52 640
11920.55 695
11921.59 642
11922.62 653
11923.65 649
11924.68 750
11925.71 825
11926.74 890
11927.77 915
11928.81 1021
11929.84 1157
11930.87 1180
11931.90 1122
11932.93 1199
11933.96 1163
11935.00 1074
11936.03 1050
11937.06 920
11938.09 834
11939.12 786
11940.15 707
11941.19 689
11942.22 651
11943.25 651
11944.28 597
11945.31 619
11946.35 595
11947.38 564
11948.41 573
11949.44 557
11950.48 613
11951.51 542
11952.54 532
11953.57 561
11954.61 557
11955.64 575
11956.67 508
11957.70 494
11958.74 512
11959.77 521
11960.80 519
11961.84 518
11962.87 525
11963.90 510
11964.93 554
11965.97 484
11967.00 517
11968.03 495
11969.07 491
11970.10 549
11971.13 580
11972.17 533
11973.20 520
11974.23 527
11975.27 491
11976.30 497
11977.33 496
11978.37 489
11979.40 490
11980.44 508
11981.47 476
11982.50 476
11983.54 513
11984.57 495
11985.60 472
11986.64 478
11987.67 517
11988.71 490
11989.74 513
11990.77 478
11991.81 478
11992.84 476
11993.88 487
11994.91 508
11995.95 492
11996.98 523
11998.02 504
11999.05 514
12000.08 545
12001.12 490
12002.15 531
12003.19 517
12004.22 537
12005.26 560
12006.29 545
12007.33 577
12008.36 519
12009.40 529
12010.43 535
12011.47 568
12012.50 588
12013.54 598
12014.57 662
12015.61 674
12016.64 625
12017.68 608
12018.71 588
12019.75 609
12020.78 626
12021.82 559
12022.86 550
12023.89 610
12024.93 583
12025.96 573
12027.00 564
12028.03 540
12029.07 582
12030.11 558
12031.14 537
12032.18 605
12033.21 504
12034.25 540
12035.29 542
12036.32 502
12037.36 522
12038.39 515
12039.43 503
12040.47 564
12041.50 511
12042.54 522
12043.58 565
12044.61 555
12045.65 548
12046.69 473
12047.72 510
12048.76 511
12049.80 466
12050.83 445
12051.87 466
12052.91 528
12053.94 518
12054.98 482
12056.02 508
12057.05 529
12058.09 545
12059.13 502
12060.16 502
12061.20 501
12062.24 511
12063.28 563
12064.31 559
12065.35 529
12066.39 559
12067.43 553
12068.46 510
12069.50 527
12070.54 501
12071.58 549
12072.61 557
12073.65 507
12074.69 568
12075.73 510
12076.76 563
12077.80 569
12078.84 512
12079.88 494
12080.92 548
12081.95 544
12082.99 561
12084.03 548
12085.07 561
12086.11 601
12087.15 591
12088.18 611
12089.22 592
12090.26 586
12091.30 556
12092.34 573
12093.38 555
12094.42 642
12095.45 622
12096.49 650
12097.53 736
12098.57 687
12099.61 646
12100.65 709
12101.69 720
12102.73 726
12103.76 734
12104.80 670
12105.84 741
12106.88 749
12107.92 651
12108.96 604
12110.00 542
12111.04 539
12112.08 521
12113.12 431
12114.16 457
12115.20 492
12116.24 456
12117.28 454
12118.32 422
12119.36 479
12120.40 446
12121.44 444
12122.47 456
12123.51 441
12124.55 458
12125.59 429
12126.63 463
12127.67 425
12128.71 404
12129.76 457
12130.80 428
12131.84 415
12132.88 420
12133.92 401
12134.96 442
12136.00 397
12137.04 376
12138.08 397
12139.12 433
12140.16 463
12141.20 463
12142.24 449
12143.28 448
12144.32 376
12145.36 412
12146.40 436
12147.44 386
12148.49 411
12149.53 396
12150.57 402
12151.61 390
12152.65 396
12153.69 413
12154.73 408
12155.77 386
12156.81 388
12157.86 393
12158.90 390
12159.94 363
12160.98 358
12162.02 384
12163.06 368
12164.10 380
12165.15 424
12166.19 388
12167.23 392
12168.27 390
12169.31 415
12170.36 387
12171.40 383
12172.44 430
12173.48 375
12174.52 394
12175.57 400
12176.61 411
12177.65 386
12178.69 355
12179.73 382
12180.78 386
12181.82 394
12182.86 362
12183.90 405
12184.95 416
12185.99 372
12187.03 398
12188.07 378
12189.12 410
12190.16 415
12191.20 414
12192.25 425
12193.29 428
12194.33 454
12195.37 452
12196.42 443
12197.46 421
12198.50 376
12199.55 388
12200.59 415
12201.63 453
12202.68 426
12203.72 427
12204.76 404
12205.81 425
12206.85 411
12207.89 403
12208.94 345
12209.98 387
12211.02 434
12212.07 392
12213.11 417
12214.16 402
12215.20 367
12216.24 392
12217.29 413
12218.33 437
12219.37 418
12220.42 371
12221.46 420
12222.51 452
12223.55 443
12224.60 405
12225.64 382
12226.68 381
12227.73 434
12228.77 425
12229.82 440
12230.86 444
12231.91 482
12232.95 495
12234.00 418
12235.04 415
12236.08 427
12237.13 403
12238.17 394
12239.22 384
12240.26 467
12241.31 434
12242.35 405
12243.40 399
12244.44 341
12245.49 375
12246.53 341
12247.58 353
12248.62 420
12249.67 388
12250.72 413
12251.76 397
12252.81 405
12253.85 380
12254.90 385
12255.94 391
12256.99 364
12258.03 437
12259.08 378
12260.13 334
12261.17 352
12262.22 353
12263.26 368
12264.31 354
12265.35 338
12266.40 377
12267.45 371
12268.49 385
12269.54 343
12270.59 371
12271.63 361
12272.68 385
12273.72 361
12274.77 388
12275.82 403
12276.86 361
12277.91 340
12278.96 323
12280.00 379
12281.05 364
12282.10 337
12283.14 364
12284.19 377
12285.24 355
12286.28 376
12287.33 385
12288.38 381
12289.42 372
12290.47 328
12291.52 336
12292.57 328
12293.61 368
12294.66 347
12295.71 350
12296.75 360
12297.80 396
12298.85 379
12299.90 366
12300.94 321
12301.99 327
12303.04 333
12304.09 381
12305.13 386
12306.18 372
12307.23 346
12308.28 312
12309.33 320
12310.37 337
12311.42 352
12312.47 354
12313.52 354
12314.57 323
12315.61 320
12316.66 342
12317.71 332
12318.76 302
12319.81 320
12320.85 321
12321.90 364
12322.95 373
12324.00 339
12325.05 322
12326.10 328
12327.15 346
12328.19 314
12329.24 293
12330.29 310
12331.34 356
12332.39 350
12333.44 340
12334.49 342
12335.54 330
12336.59 297
12337.63 323
12338.68 357
12339.73 322
12340.78 354
12341.83 346
12342.88 327
12343.93 322
12344.98 318
12346.03 367
12347.08 403
12348.13 347
12349.18 323
12350.23 295
12351.28 334
12352.33 402
12353.38 383
12354.43 339
12355.48 325
12356.52 365
12357.57 361
12358.62 324
12359.67 320
12360.72 363
12361.77 392
12362.82 329
12363.88 328
12364.93 363
12365.98 367
12367.03 345
12368.08 318
12369.13 299
12370.18 365
12371.23 354
12372.28 355
12373.33 306
12374.38 344
12375.43 339
12376.48 363
12377.53 352
12378.58 367
12379.63 357
12380.68 351
12381.73 393
12382.79 343
12383.84 385
12384.89 400
12385.94 426
12386.99 406
12388.04 391
12389.09 377
12390.14 375
12391.20 346
12392.25 370
12393.30 347
12394.35 365
12395.40 372
12396.45 393
12397.50 354
12398.56 401
12399.61 427
12400.66 369
12401.71 369
12402.76 346
12403.81 391
12404.87 440
12405.92 398
12406.97 414
12408.02 435
12409.07 392
12410.13 391
12411.18 410
12412.23 385
12413.28 383
12414.34 396
12415.39 412
12416.44 352
12417.49 358
12418.55 376
12419.60 390
12420.65 363
12421.70 357
12422.76 380
12423.81 363
12424.86 374
12425.91 363
12426.97 407
12428.02 361
12429.07 372
12430.13 422
12431.18 427
12432.23 426
12433.29 416
12434.34 436
12435.39 406
12436.44 410
12437.50 429
12438.55 382
12439.61 430
12440.66 385
12441.71 391
12442.77 414
12443.82 448
12444.87 452
12445.93 408
12446.98 384
12448.03 367
12449.09 417
12450.14 404
12451.20 360
12452.25 382
12453.30 430
12454.36 394
12455.41 389
12456.47 374
12457.52 391
12458.57 422
12459.63 459
12460.68 438
12461.74 400
12462.79 404
12463.85 392
12464.90 422
12465.95 407
12467.01 439
12468.06 442
12469.12 454
12470.17 461
12471.23 443
12472.28 458
12473.34 511
12474.39 468
12475.45 458
12476.50 459
12477.56 475
12478.61 501
12479.67 547
12480.72 529
12481.78 509
12482.83 526
12483.89 530
12484.94 583
12486.00 635
12487.05 692
12488.11 699
12489.17 802
12490.22 901
12491.28 949
12492.33 1085
12493.39 1216
12494.44 1267
12495.50 1253
12496.55 1102
12497.61 1093
12498.67 1070
12499.72 941
12500.78 927
12501.83 875
12502.89 808
12503.95 724
12505.00 645
12506.06 564
12507.12 559
12508.17 554
12509.23 513
12510.28 487
12511.34 499
12512.40 508
12513.45 496
12514.51 523
12515.57 490
12516.62 505
12517.68 488
12518.74 490
12519.79 484
12520.85 494
12521.91 461
12522.96 480
12524.02 529
12525.08 469
12526.14 474
12527.19 477
12528.25 448
12529.31 463
12530.36 440
12531.42 457
12532.48 461
12533.54 450
12534.59 412
12535.65 415
12536.71 475
12537.77 426
12538.82 395
12539.88 409
12540.94 466
12542.00 400
12543.05 417
12544.11 408
12545.17 431
12546.23 450
12547.29 435
12548.34 457
12549.40 413
12550.46 427
12551.52 428
12552.58 437
12553.64 446
12554.69 449
12555.75 407
12556.81 424
12557.87 436
12558.93 453
12559.99 416
12561.04 416
12562.10 446
12563.16 434
12564.22 448
12565.28 455
12566.34 427
12567.40 468
12568.45 461
12569.51 444
12570.57 498
12571.63 532
12572.69 524
12573.75 519
12574.81 566
12575.87 552
12576.93 561
12577.99 561
12579.05 551
12580.11 514
12581.16 560
12582.22 470
12583.28 508
12584.34 523
12585.40 498
12586.46 510
12587.52 484
12588.58 518
12589.64 548
12590.70 519
12591.76 524
12592.82 519
12593.88 526
12594.94 530
12596.00 544
12597.06 493
12598.12 490
12599.18 499
12600.24 461
12601.30 469
12602.36 457
12603.42 473
12604.48 449
12605.54 397
12606.60 427
12607.66 457
12608.72 402
12609.79 436
12610.85 459
12611.91 411
12612.97 429
12614.03 398
12615.09 367
12616.15 430
12617.21 416
12618.27 451
12619.33 448
12620.39 390
12621.45 363
12622.52 420
12623.58 403
12624.64 424
12625.70 443
12626.76 390
12627.82 364
12628.88 411
12629.95 406
12631.01 420
12632.07 381
12633.13 416
12634.19 410
12635.25 412
12636.31 415
12637.38 361
12638.44 362
12639.50 365
12640.56 363
12641.62 363
12642.69 371
12643.75 402
12644.81 387
12645.87 381
12646.93 346
12648.00 399
12649.06 374
12650.12 391
12651.18 379
12652.25 384
12653.31 403
12654.37 425
12655.43 414
12656.50 431
12657.56 403
12658.62 408
12659.68 386
12660.75 386
12661.81 362
12662.87 388
12663.94 413
12665.00 394
12666.06 370
12667.12 374
12668.19 424
12669.25 388
12670.31 397
12671.38 372
12672.44 395
12673.50 404
12674.57 395
12675.63 368
12676.69 401
12677.76 383
12678.82 368
12679.88 393
12680.95 366
12682.01 388
12683.07 389
12684.14 375
12685.20 377
12686.27 384
12687.33 351
12688.39 379
12689.46 376
12690.52 419
12691.59 405
12692.65 438
12693.71 387
12694.78 354
12695.84 377
12696.91 413
12697.97 430
12699.04 387
12700.10 381
12701.16 420
12702.23 430
12703.29 419
12704.36 430
12705.42 423
12706.49 437
12707.55 397
12708.62 354
12709.68 411
12710.75 394
12711.81 382
12712.88 424
12713.94 392
12715.01 366
12716.07 386
12717.14 364
12718.20 405
12719.27 340
12720.33 394
12721.40 410
12722.46 420
12723.53 392
12724.59 366
12725.66 389
12726.72 402
12727.79 409
12728.86 404
12729.92 341
12730.99 384
12732.05 404
12733.12 421
12734.18 444
12735.25 364
12736.32 371
12737.38 392
12738.45 406
12739.51 410
12740.58 389
12741.65 396
12742.71 393
12743.78 375
12744.85 357
12745.91 343
12746.98 379
12748.04 387
12749.11 345
12750.18 353
12751.24 361
12752.31 355
12753.38 366
12754.44 361
12755.51 362
12756.58 365
12757.64 335
12758.71 344
12759.78 342
12760.85 323
12761.91 312
12762.98 341
12764.05 324
12765.11 325
12766.18 314
12767.25 304
12768.32 369
12769.38 351
12770.45 348
12771.52 362
12772.58 398
12773.65 389
12774.72 358
12775.79 333
12776.86 362
12777.92 374
12778.99 355
12780.06 340
12781.13 312
12782.19 324
12783.26 337
12784.33 313
12785.40 317
12786.47 328
12787.53 313
12788.60 351
12789.67 362
12790.74 328
12791.81 347
12792.87 333
12793.94 327
12795.01 342
12796.08 320
12797.15 335
12798.22 315
12799.29 352
12800.35 359
12801.42 304
12802.49 321
12803.56 326
12804.63 311
12805.70 339
12806.77 331
12807.84 322
12808.90 362
12809.97 351
12811.04 323
12812.11 346
12813.18 348
12814.25 342
12815.32 344
12816.39 354
12817.46 358
12818.53 368
12819.60 348
12820.67 383
12821.74 322
12822.81 331
12823.88 343
12824.94 352
12826.01 330
12827.08 341
12828.15 374
12829.22 345
12830.29 349
12831.36 350
12832.43 310
12833.50 335
12834.57 327
12835.64 341
12836.71 312
12837.78 325
12838.85 342
12839.92 321
12840.99 344
12842.07 343
12843.14 302
12844.21 320
12845.28 312
12846.35 349
12847.42 322
12848.49 320
12849.56 332
12850.63 329
12851.70 297
12852.77 298
12853.84 299
12854.91 335
12855.98 301
12857.06 270
12858.13 274
12859.20 297
12860.27 309
12861.34 301
12862.41 308
12863.48 283
12864.55 315
12865.62 306
12866.70 308
12867.77 326
12868.84 287
12869.91 265
12870.98 294
12872.05 301
12873.13 292
12874.20 306
12875.27 309
12876.34 282
12877.41 289
12878.48 294
12879.56 278
12880.63 292
12881.70 294
12882.77 306
12883.84 283
12884.92 330
12885.99 284
12887.06 266
12888.13 312
12889.21 281
12890.28 280
12891.35 271
12892.42 302
12893.50 288
12894.57 280
12895.64 298
12896.71 309
12897.79 302
12898.86 305
12899.93 283
12901.00 317
12902.08 288
12903.15 299
12904.22 288
12905.30 345
12906.37 298
12907.44 282
12908.52 275
12909.59 273
12910.66 283
12911.73 287
12912.81 310
12913.88 329
12914.96 293
12916.03 298
12917.10 320
12918.18 277
12919.25 271
12920.32 290
12921.40 281
12922.47 280
12923.54 250
12924.62 286
12925.69 318
12926.77 259
12927.84 276
12928.91 295
12929.99 332
12931.06 288
12932.14 283
12933.21 274
12934.28 305
12935.36 300
12936.43 308
12937.51 305
12938.58 286
12939.66 284
12940.73 305
12941.80 265
12942.88 274
12943.95 260
12945.03 281
12946.10 292
12947.18 287
12948.25 275
12949.33 240
12950.40 282
12951.48 296
12952.55 305
12953.63 297
12954.70 270
12955.78 299
12956.85 264
12957.93 264
12959.00 279
12960.08 273
12961.15 286
12962.23 304
12963.30 280
12964.38 286
12965.46 263
12966.53 277
12967.61 286
12968.68 291
12969.76 293
12970.83 303
12971.91 273
12972.99 264
12974.06 293
12975.14 284
12976.21 265
12977.29 289
12978.37 288
12979.44 257
12980.52 283
12981.59 315
12982.67 288
12983.75 272
12984.82 289
12985.90 320
12986.98 317
12988.05 304
12989.13 313
12990.20 282
12991.28 294
12992.36 316
12993.43 302
12994.51 316
12995.59 310
12996.67 309
12997.74 306
12998.82 284
12999.90 298
13000.97 264
13002.05 256
13003.13 259
13004.20 279
13005.28 298
13006.36 306
13007.44 269
13008.51 298
13009.59 340
13010.67 304
13011.75 308
13012.82 287
13013.90 283
13014.98 296
13016.06 280
13017.13 279
13018.21 308
13019.29 300
13020.37 290
13021.44 307
13022.52 299
13023.60 281
13024.68 313
13025.76 296
13026.83 307
13027.91 306
13028.99 300
13030.07 267
13031.15 311
13032.23 314
13033.30 304
13034.38 308
13035.46 260
13036.54 273
13037.62 335
13038.70 352
13039.77 352
13040.85 300
13041.93 336
13043.01 300
13044.09 308
13045.17 308
13046.25 276
13047.33 278
13048.40 315
13049.48 289
13050.56 298
13051.64 296
13052.72 281
13053.80 280
13054.88 250
13055.96 314
13057.04 303
13058.12 311
13059.20 322
13060.28 288
13061.36 266
13062.44 268
13063.51 261
13064.59 321
13065.67 270
13066.75 267
13067.83 293
13068.91 287
13069.99 247
13071.07 262
13072.15 303
13073.23 294
13074.31 274
13075.39 274
13076.47 329
13077.55 319
13078.63 303
13079.71 253
13080.79 240
13081.87 271
13082.96 307
13084.04 276
13085.12 264
13086.20 257
13087.28 268
13088.36 276
13089.44 265
13090.52 269
13091.60 263
13092.68 263
13093.76 279
13094.84 280
13095.92 251
13097.00 277
13098.09 294
13099.17 255
13100.25 251
13101.33 271
13102.41 247
13103.49 282
13104.57 305
13105.65 293
13106.74 290
13107.82 247
13108.90 270
13109.98 291
13111.06 265
13112.14 294
13113.22 287
13114.31 279
13115.39 288
13116.47 239
13117.55 270
13118.63 271
13119.72 287
13120.80 317
13121.88 279
13122.96 328
13124.04 285
13125.13 260
13126.21 295
13127.29 290
13128.37 279
13129.45 255
13130.54 266
13131.62 278
13132.70 275
13133.78 291
13134.87 294
13135.95 325
13137.03 289
13138.11 281
13139.20 293
13140.28 290
13141.36 287
13142.45 266
13143.53 265
13144.61 274
13145.69 286
13146.78 281
13147.86 281
13148.94 264
13150.03 258
13151.11 293
13152.19 284
13153.28 243
13154.36 276
13155.44 305
13156.53 309
13157.61 302
13158.69 282
13159.78 286
13160.86 270
13161.94 282
13163.03 279
13164.11 276
13165.20 302
13166.28 306
13167.36 299
13168.45 271
13169.53 307
13170.62 277
13171.70 276
13172.78 298
13173.87 288
13174.95 299
13176.04 314
13177.12 315
13178.21 307
13179.29 300
13180.37 326
13181.46 324
13182.54 315
13183.63 285
13184.71 299
13185.80 286
13186.88 275
13187.97 300
13189.05 273
13190.14 314
13191.22 333
13192.31 320
13193.39 289
13194.48 290
13195.56 282
13196.65 291
13197.73 281
13198.82 308
13199.90 311
13200.99 289
13202.07 282
13203.16 332
13204.24 321
13205.33 327
13206.41 340
13207.50 290
13208.58 270
13209.67 297
13210.76 325
13211.84 302
13212.93 330
13214.01 323
13215.10 273
13216.19 266
13217.27 275
13218.36 275
13219.44 307
13220.53 304
13221.62 287
13222.70 312
13223.79 308
13224.87 310
13225.96 317
13227.05 345
13228.13 321
13229.22 309
13230.31 333
13231.39 309
13232.48 314
13233.57 283
13234.65 257
13235.74 280
13236.83 270
13237.91 327
13239.00 315
13240.09 316
13241.17 300
13242.26 340
13243.35 348
13244.43 307
13245.52 296
13246.61 301
13247.70 320
13248.78 346
13249.87 309
13250.96 277
13252.05 308
13253.13 337
13254.22 341
13255.31 327
13256.39 350
13257.48 326
13258.57 339
13259.66 342
13260.75 325
13261.83 312
13262.92 356
13264.01 361
13265.10 347
13266.19 341
13267.27 350
13268.36 396
13269.45 373
13270.54 331
13271.63 344
13272.71 325
13273.80 368
13274.89 379
13275.98 349
13277.07 327
13278.16 353
13279.24 344
13280.33 345
13281.42 324
13282.51 330
13283.60 344
13284.69 368
13285.78 359
13286.86 394
13287.95 364
13289.04 399
13290.13 402
13291.22 372
13292.31 393
13293.40 385
13294.49 374
13295.58 383
13296.67 390
13297.76 384
13298.84 411
13299.93 428
13301.02 404
13302.11 388
13303.20 431
13304.29 458
13305.38 448
13306.47 428
13307.56 375
13308.65 406
13309.74 482
13310.83 464
13311.92 433
13313.01 463
13314.10 424
13315.19 431
13316.28 420
13317.37 419
13318.46 404
13319.55 405
13320.64 420
13321.73 446
13322.82 426
13323.91 426
13325.00 490
13326.09 459
13327.18 392
13328.27 409
13329.36 423
13330.45 434
13331.54 461
13332.64 452
13333.73 453
13334.82 402
13335.91 414
13337.00 390
13338.09 439
13339.18 454
13340.27 477
13341.36 430
13342.45 388
13343.54 453
13344.64 517
13345.73 493
13346.82 407
13347.91 468
13349.00 441
13350.09 462
13351.18 495
13352.28 476
13353.37 469
13354.46 455
13355.55 471
13356.64 460
13357.73 425
13358.83 443
13359.92 490
13361.01 500
13362.10 533
13363.19 559
13364.29 525
13365.38 564
13366.47 569
13367.56 566
13368.65 570
13369.75 525
13370.84 528
13371.93 511
13373.02 496
13374.12 486
13375.21 499
13376.30 473
13377.39 463
13378.49 413
13379.58 429
13380.67 454
13381.76 439
13382.86 436
13383.95 451
13385.04 394
13386.13 419
13387.23 421
13388.32 393
13389.41 452
13390.51 422
13391.60 396
13392.69 445
13393.79 448
13394.88 431
13395.97 403
13397.07 424
13398.16 396
13399.25 390
13400.35 377
13401.44 475
13402.53 452
13403.63 461
13404.72 465
13405.81 447
13406.91 405
13408.00 405
13409.10 408
13410.19 418
13411.28 371
13412.38 402
13413.47 421
13414.57 410
13415.66 379
13416.75 425
13417.85 435
13418.94 417
13420.04 446
13421.13 414
13422.22 420
13423.32 427
13424.41 380
13425.51 402
13426.60 421
13427.70 436
13428.79 474
13429.89 418
13430.98 442
13432.08 391
13433.17 457
13434.27 479
13435.36 461
13436.46 421
13437.55 488
13438.65 485
13439.74 457
13440.84 481
13441.93 473
13443.03 452
13444.12 480
13445.22 475
13446.31 450
13447.41 475
13448.50 504
13449.60 493
13450.69 520
13451.79 517
13452.89 489
13453.98 507
13455.08 549
13456.17 543
13457.27 521
13458.36 548
13459.46 567
13460.56 551
13461.65 511
13462.75 517
13463.84 527
13464.94 517
13466.04 558
13467.13 519
13468.23 553
13469.32 588
13470.42 565
13471.52 553
13472.61 543
13473.71 522
13474.81 572
13475.90 547
13477.00 539
13478.10 548
13479.19 561
13480.29 547
13481.39 622
13482.48 577
13483.58 557
13484.68 606
13485.77 664
13486.87 594
13487.97 624
13489.07 625
13490.16 632
13491.26 626
13492.36 635
13493.45 665
13494.55 700
13495.65 748
13496.75 732
13497.84 693
13498.94 735
13500.04 777
13501.14 804
13502.23 761
13503.33 806
13504.43 768
13505.53 747
13506.63 760
13507.72 692
13508.82 684
13509.92 650
13511.02 612
13512.12 621
13513.21 581
13514.31 574
13515.41 550
13516.51 529
13517.61 493
13518.70 497
13519.80 485
13520.90 492
13522.00 458
13523.10 463
13524.20 475
13525.30 457
13526.39 523
13527.49 496
13528.59 505
13529.69 454
13530.79 489
13531.89 481
13532.99 486
13534.09 460
13535.18 451
13536.28 508
13537.38 486
13538.48 450
13539.58 458
13540.68 464
13541.78 460
13542.88 457
13543.98 477
13545.08 476
13546.18 449
13547.28 417
13548.38 406
13549.48 426
13550.57 439
13551.67 439
13552.77 387
13553.87 419
13554.97 416
13556.07 416
13557.17 431
13558.27 453
13559.37 422
13560.47 425
13561.57 408
13562.67 413
13563.77 406
13564.87 440
13565.97 422
13567.07 423
13568.17 398
13569.28 401
13570.38 391
13571.48 379
13572.58 407
13573.68 416
13574.78 438
13575.88 398
13576.98 392
13578.08 428
13579.18 401
13580.28 436
13581.38 418
13582.48 435
13583.58 473
13584.69 444
13585.79 438
13586.89 416
13587.99 440
13589.09 415
13590.19 393
13591.29 437
13592.39 407
13593.49 418
13594.60 411
13595.70 410
13596.80 405
13597.90 403
13599.00 382
13600.10 406
13601.21 443
13602.31 430
13603.41 420
13604.51 390
13605.61 385
13606.71 400
13607.82 413
13608.92 413
13610.02 387
13611.12 422
13612.22 453
13613.33 417
13614.43 380
13615.53 394
13616.63 401
13617.74 396
13618.84 407
13619.94 399
13621.04 400
13622.15 375
13623.25 407
13624.35 397
13625.45 431
13626.56 410
13627.66 409
13628.76 402
13629.86 427
13630.97 420
13632.07 409
13633.17 449
13634.28 413
13635.38 440
13636.48 411
13637.59 416
13638.69 406
13639.79 394
13640.90 395
13642.00 401
13643.10 391
13644.21 416
13645.31 384
13646.41 386
13647.52 395
13648.62 400
13649.72 389
13650.83 358
13651.93 398
13653.03 423
13654.14 443
13655.24 394
13656.35 371
13657.45 397
13658.55 424
13659.66 392
13660.76 403
13661.87 402
13662.97 380
13664.07 403
13665.18 383
13666.28 349
13667.39 352
13668.49 368
13669.60 382
13670.70 390
13671.81 426
13672.91 444
13674.01 418
13675.12 384
13676.22 419
13677.33 395
13678.43 389
13679.54 405
13680.64 387
13681.75 389
13682.85 366
13683.96 388
13685.06 418
13686.17 423
13687.27 407
13688.38 381
13689.48 442
13690.59 448
13691.69 432
13692.80 403
13693.91 388
13695.01 432
13696.12 392
13697.22 421
13698.33 415
13699.43 386
13700.54 408
13701.64 393
13702.75 417
13703.86 384
13704.96 363
13706.07 414
13707.17 408
13708.28 395
13709.39 428
13710.49 424
13711.60 444
13712.70 427
13713.81 461
13714.92 450
13716.02 477
13717.13 469
13718.24 454
13719.34 435
13720.45 484
13721.56 489
13722.66 530
13723.77 477
13724.88 486
13725.98 478
13727.09 533
13728.20 541
13729.30 550
13730.41 503
13731.52 473
13732.62 520
13733.73 554
13734.84 576
13735.94 522
13737.05 504
13738.16 523
13739.27 524
13740.37 511
13741.48 541
13742.59 553
13743.70 502
13744.80 516
13745.91 559
13747.02 563
13748.13 564
13749.23 585
13750.34 549
13751.45 575
13752.56 600
13753.67 612
13754.77 626
13755.88 605
13756.99 686
13758.10 632
13759.21 680
13760.31 656
13761.42 717
13762.53 745
13763.64 836
13764.75 807
13765.85 846
13766.96 925
13768.07 935
13769.18 1022
13770.29 1079
13771.40 1132
13772.51 1116
13773.61 1152
13774.72 1148
13775.83 1073
13776.94 978
13778.05 950
13779.16 878
13780.27 844
13781.38 795
13782.48 746
13783.59 695
13784.70 662
13785.81 658
13786.92 625
13788.03 589
13789.14 586
13790.25 578
13791.36 549
13792.47 561
13793.58 551
13794.69 588
13795.80 559
13796.91 597
13798.02 549
13799.13 535
13800.24 500
13801.35 568
13802.45 522
13803.56 518
13804.67 520
13805.78 540
13806.89 543
13808.00 565
13809.11 544
13810.22 552
13811.34 549
13812.45 506
13813.56 569
13814.67 545
13815.78 515
13816.89 494
13818.00 470
13819.11 442
13820.22 470
13821.33 551
13822.44 489
13823.55 497
13824.66 498
13825.77 512
13826.88 566
13827.99 544
13829.10 492
13830.22 479
13831.33 489
13832.44 546
13833.55 504
13834.66 482
13835.77 467
13836.88 515
13837.99 512
13839.10 489
13840.22 543
13841.33 525
13842.44 491
13843.55 483
13844.66 495
13845.77 503
13846.88 498
13848.00 528
13849.11 525
13850.22 617
13851.33 573
13852.44 506
13853.56 546
13854.67 548
13855.78 585
13856.89 591
13858.00 547
13859.12 604
13860.23 593
13861.34 611
13862.45 615
13863.56 597
13864.68 672
13865.79 634
13866.90 621
13868.01 585
13869.13 576
13870.24 592
13871.35 596
13872.46 589
13873.58 559
13874.69 582
13875.80 554
13876.91 583
13878.03 564
13879.14 547
13880.25 589
13881.37 535
13882.48 567
13883.59 549
13884.71 550
13885.82 560
13886.93 608
13888.05 588
13889.16 563
13890.27 567
13891.39 601
13892.50 578
13893.61 576
13894.73 615
13895.84 636
13896.95 648
13898.07 657
13899.18 631
13900.29 619
13901.41 602
13902.52 595
13903.64 588
13904.75 561
13905.86 569
13906.98 570
13908.09 547
13909.21 594
13910.32 534
13911.43 515
13912.55 528
13913.66 541
13914.78 519
13915.89 548
13917.01 534
13918.12 527
13919.24 546
13920.35 501
13921.46 535
13922.58 499
13923.69 508
13924.81 550
13925.92 507
13927.04 478
13928.15 502
13929.27 525
13930.38 558
13931.50 549
13932.61 518
13933.73 553
13934.84 499
13935.96 464
13937.07 500
13938.19 552
13939.30 568
13940.42 523
13941.54 503
13942.65 486
13943.77 456
13944.88 489
13946.00 535
13947.11 504
13948.23 467
13949.34 515
13950.46 530
13951.58 464
13952.69 460
13953.81 464
13954.92 470
13956.04 518
13957.16 513
13958.27 481
13959.39 441
13960.50 480
13961.62 494
13962.74 480
13963.85 454
13964.97 476
13966.09 461
13967.20 467
13968.32 522
13969.44 540
13970.55 485
13971.67 485
13972.79 498
13973.90 491
13975.02 509
13976.14 480
13977.25 491
13978.37 513
13979.49 507
13980.60 467
13981.72 436
13982.84 507
13983.95 518
13985.07 564
13986.19 580
13987.31 519
13988.42 524
13989.54 494
13990.66 532
13991.78 526
13992.89 525
13994.01 513
13995.13 562
13996.25 569
13997.36 491
13998.48 548
13999.60 567
14000.72 540
14001.83 500
14002.95 530
14004.07 578
14005.19 574
14006.31 588
14007.42 594
14008.54 583
14009.66 597
14010.78 617
14011.90 576
14013.02 584
14014.13 607
14015.25 591
14016.37 600
14017.49 663
14018.61 631
14019.73 618
14020.84 664
14021.96 644
14023.08 686
14024.20 693
14025.32 622
14026.44 597
14027.56 619
14028.68 617
14029.80 570
14030.91 598
14032.03 587
14033.15 517
14034.27 527
14035.39 563
14036.51 504
14037.63 521
14038.75 541
14039.87 522
14040.99 547
14042.11 493
14043.23 545
14044.35 526
14045.47 517
14046.58 536
14047.70 584
14048.82 514
14049.94 509
14051.06 543
14052.18 510
14053.30 541
14054.42 553
14055.54 606
14056.66 629
14057.78 575
14058.90 533
14060.02 540
14061.14 590
14062.26 548
14063.38 604
14064.51 601
14065.63 592
14066.75 556
14067.87 574
14068.99 561
14070.11 616
14071.23 610
14072.35 598
14073.47 621
14074.59 614
14075.71 588
14076.83 645
14077.95 667
14079.07 645
14080.19 688
14081.32 641
14082.44 689
14083.56 646
14084.68 676
14085.80 708
14086.92 777
14088.04 724
14089.16 771
14090.29 802
14091.41 809
14092.53 850
14093.65 849
14094.77 916
14095.89 938
14097.01 894
14098.14 897
14099.26 832
14100.38 918
14101.50 852
14102.62 871
14103.75 801
14104.87 833
14105.99 772
14107.11 699
14108.23 680
14109.36 650
14110.48 652
14111.60 627
14112.72 647
14113.84 621
14114.97 567
14116.09 661
14117.21 609
14118.33 555
14119.46 531
14120.58 592
14121.70 565
14122.82 517
14123.95 552
14125.07 582
14126.19 503
14127.32 578
14128.44 530
14129.56 529
14130.68 543
14131.81 540
14132.93 557
14134.05 524
14135.18 479
14136.30 537
14137.42 528
14138.55 573
14139.67 497
14140.79 494
14141.92 533
14143.04 535
14144.16 485
14145.29 511
14146.41 508
14147.54 525
14148.66 514
14149.78 467
14150.91 543
14152.03 499
14153.15 522
14154.28 520
14155.40 494
14156.53 483
14157.65 489
14158.77 525
14159.90 513
14161.02 478
14162.15 500
14163.27 492
14164.40 518
14165.52 497
14166.64 508
14167.77 460
14168.89 430
14170.02 474
14171.14 446
14172.27 489
14173.39 494
14174.52 523
14175.64 487
14176.77 488
14177.89 456
14179.02 460
14180.14 445
14181.27 523
14182.39 483
14183.52 449
14184.64 498
14185.77 469
14186.89 485
14188.02 455
14189.14 479
14190.27 478
14191.39 445
14192.52 428
14193.64 464
14194.77 448
14195.90 466
14197.02 474
14198.15 441
14199.27 444
14200.40 410
14201.52 401
14202.65 434
14203.78 427
14204.90 448
14206.03 437
14207.15 412
14208.28 448
14209.41 415
14210.53 420
14211.66 403
14212.78 407
14213.91 436
14215.04 407
14216.16 412
14217.29 422
14218.42 401
14219.54 371
14220.67 403
14221.80 407
14222.92 389
14224.05 431
14225.18 393
14226.30 402
14227.43 414
14228.56 410
14229.68 430
14230.81 452
14231.94 398
14233.06 372
14234.19 388
14235.32 397
14236.45 414
14237.57 374
14238.70 393
14239.83 405
14240.96 416
14242.08 393
14243.21 370
14244.34 370
14245.47 392
14246.59 392
14247.72 416
14248.85 418
14249.98 367
14251.10 378
14252.23 387
14253.36 376
14254.49 377
14255.62 381
14256.74 385
14257.87 368
14259.00 398
14260.13 349
14261.26 376
14262.38 362
14263.51 348
14264.64 351
14265.77 355
14266.90 333
14268.03 340
14269.15 362
14270.28 344
14271.41 342
14272.54 314
14273.67 319
14274.80 322
14275.93 357
14277.06 330
14278.18 329
14279.31 339
14280.44 317
14281.57 374
14282.70 361
14283.83 309
14284.96 313
14286.09 316
14287.22 340
14288.35 320
14289.48 299
14290.60 317
14291.73 297
14292.86 327
14293.99 326
14295.12 325
14296.25 343
14297.38 335
14298.51 318
14299.64 347
14300.77 336
14301.90 333
14303.03 281
14304.16 292
14305.29 344
14306.42 348
14307.55 332
14308.68 328
14309.81 332
14310.94 301
14312.07 316
14313.20 341
14314.33 304
14315.46 292
14316.59 328
14317.72 331
14318.85 309
14319.98 290
14321.11 321
14322.24 317
14323.38 298
14324.51 292
14325.64 303
14326.77 305
14327.90 320
14329.03 341
14330.16 333
14331.29 322
14332.42 284
14333.55 305
14334.68 310
14335.82 288
14336.95 276
14338.08 301
14339.21 325
14340.34 351
14341.47 304
14342.60 300
14343.73 284
14344.87 279
14346.00 305
14347.13 305
14348.26 287
14349.39 304
14350.52 290
14351.66 264
14352.79 260
14353.92 256
14355.05 268
14356.18 267
14357.32 280
14358.45 265
14359.58 262
14360.71 282
14361.84 275
14362.98 283
14364.11 277
14365.24 292
14366.37 296
14367.51 305
14368.64 298
14369.77 283
14370.90 298
14372.04 299
14373.17 275
14374.30 252
14375.43 260
14376.57 261
14377.70 255
14378.83 265
14379.97 258
14381.10 244
14382.23 278
14383.36 285
14384.50 312
14385.63 288
14386.76 250
14387.90 260
14389.03 272
14390.16 304
14391.30 284
14392.43 259
14393.56 266
14394.70 251
14395.83 250
14396.96 298
14398.10 280
14399.23 265
14400.37 268
14401.50 250
14402.63 269
14403.77 306
14404.90 329
14406.03 264
14407.17 285
14408.30 276
14409.44 296
14410.57 272
14411.70 244
14412.84 266
14413.97 281
14415.11 289
14416.24 272
14417.38 243
14418.51 299
14419.64 271
14420.78 263
14421.91 257
14423.05 288
14424.18 248
14425.32 236
14426.45 230
14427.59 248
14428.72 272
14429.86 261
14430.99 284
14432.13 277
14433.26 215
14434.40 258
14435.53 284
14436.67 249
14437.80 254
14438.94 268
14440.07 290
14441.21 261
14442.34 226
14443.48 286
14444.61 261
14445.75 263
14446.89 287
14448.02 301
14449.16 272
14450.29 284
14451.43 279
14452.56 253
14453.70 277
14454.84 271
14455.97 208
14457.11 265
14458.24 267
14459.38 242
14460.52 277
14461.65 242
14462.79 244
14463.92 279
14465.06 276
14466.20 263
14467.33 242
14468.47 246
14469.61 234
14470.74 253
14471.88 234
14473.02 267
14474.15 260
14475.29 262
14476.43 241
14477.56 258
14478.70 238
14479.84 253
14480.97 278
14482.11 274
14483.25 247
14484.38 249
14485.52 255
14486.66 247
14487.79 252
14488.93 243
14490.07 254
14491.21 237
14492.34 250
14493.48 250
14494.62 254
14495.76 251
14496.89 270
14498.03 261
14499.17 281
14500.31 275
14501.44 284
14502.58 274
14503.72 259
14504.86 233
14506.00 232
14507.13 265
14508.27 267
14509.41 235
14510.55 256
14511.69 247
14512.82 254
14513.96 237
14515.10 255
14516.24 260
14517.38 265
14518.51 280
14519.65 253
14520.79 217
14521.93 259
14523.07 253
14524.21 251
14525.35 242
14526.48 236
14527.62 263
14528.76 298
14529.90 278
14531.04 242
14532.18 245
14533.32 294
14534.46 281
14535.60 261
14536.73 265
14537.87 267
14539.01 242
14540.15 231
14541.29 259
14542.43 232
14543.57 245
14544.71 289
14545.85 268
14546.99 231
14548.13 249
14549.27 251
14550.41 263
14551.55 256
14552.69 274
14553.83 261
14554.97 247
14556.11 230
14557.25 272
14558.39 265
14559.53 276
14560.67 259
14561.81 281
14562.95 292
14564.09 277
14565.23 260
14566.37 249
14567.51 291
14568.65 284
14569.79 287
14570.93 254
14572.07 263
14573.21 270
14574.35 281
14575.49 272
14576.63 270
14577.77 261
14578.91 274
14580.05 296
14581.19 256
14582.33 260
14583.48 268
14584.62 289
14585.76 284
14586.90 279
14588.04 305
14589.18 326
14590.32 289
14591.46 314
14592.60 297
14593.75 317
14594.89 286
14596.03 318
14597.17 279
14598.31 305
14599.45 321
14600.59 321
14601.74 285
14602.88 306
14604.02 319
14605.16 317
14606.30 280
14607.44 316
14608.59 284
14609.73 311
14610.87 310
14612.01 334
14613.15 337
14614.30 312
14615.44 303
14616.58 301
14617.72 319
14618.87 324
14620.01 347
14621.15 355
14622.29 339
14623.44 347
14624.58 335
14625.72 353
14626.86 360
14628.01 350
14629.15 375
14630.29 377
14631.43 391
14632.58 378
14633.72 367
14634.86 368
14636.01 397
14637.15 357
14638.29 353
14639.44 386
14640.58 389
14641.72 379
14642.86 349
14644.01 371
14645.15 380
14646.29 354
14647.44 367
14648.58 340
14649.73 302
14650.87 277
14652.01 297
14653.16 307
14654.30 318
14655.44 304
14656.59 290
14657.73 301
14658.87 287
14660.02 267
14661.16 290
14662.31 310
14663.45 341
14664.59 271
14665.74 318
14666.88 316
14668.03 288
14669.17 306
14670.32 262
14671.46 281
14672.60 255
14673.75 272
14674.89 248
14676.04 252
14677.18 261
14678.33 252
14679.47 305
14680.62 272
14681.76 257
14682.91 249
14684.05 243
14685.20 245
14686.34 246
14687.49 278
14688.63 269
14689.78 284
14690.92 248
14692.07 249
14693.21 267
14694.36 241
14695.50 228
14696.65 280
14697.79 265
14698.94 252
14700.08 226
14701.23 236
14702.38 261
14703.52 268
14704.67 250
14705.81 230
14706.96 220
14708.10 264
14709.25 230
14710.40 230
14711.54 239
14712.69 273
14713.83 266
14714.98 252
14716.13 222
14717.27 241
14718.42 240
14719.56 231
14720.71 248
14721.86 278
14723.00 272
14724.15 259
14725.30 263
14726.44 257
14727.59 273
14728.74 287
14729.88 264
14731.03 249
14732.18 269
14733.32 257
14734.47 255
14735.62 246
14736.76 258
14737.91 269
14739.06 250
14740.20 228
14741.35 240
14742.50 267
14743.65 246
14744.79 266
14745.94 254
14747.09 222
14748.23 232
14749.38 268
14750.53 268
14751.68 263
14752.82 260
14753.97 250
14755.12 253
14756.27 238
14757.42 283
14758.56 246
14759.71 272
14760.86 243
14762.01 260
14763.15 272
14764.30 282
14765.45 282
14766.60 294
14767.75 280
14768.90 280
14770.04 282
14771.19 269
14772.34 270
14773.49 303
14774.64 286
14775.79 293
14776.93 284
14778.08 294
14779.23 299
14780.38 307
14781.53 316
14782.68 299
14783.83 279
14784.97 328
14786.12 304
14787.27 300
14788.42 336
14789.57 311
14790.72 308
14791.87 278
14793.02 296
14794.17 306
14795.32 290
14796.46 311
14797.61 331
14798.76 309
14799.91 310
14801.06 321
14802.21 289
14803.36 312
14804.51 302
14805.66 318
14806.81 311
14807.96 310
14809.11 310
14810.26 324
14811.41 314
14812.56 300
14813.71 314
14814.86 275
14816.01 306
14817.16 349
14818.31 329
14819.46 331
14820.61 294
14821.76 277
14822.91 246
14824.06 265
14825.21 260
14826.36 290
14827.51 275
14828.66 267
14829.81 287
14830.96 241
14832.11 268
14833.26 258
14834.42 249
14835.57 214
14836.72 220
14837.87 230
14839.02 226
14840.17 255
14841.32 249
14842.47 213
14843.62 221
14844.77 232
14845.92 267
14847.08 237
14848.23 228
14849.38 224
14850.53 216
14851.68 241
14852.83 255
14853.98 252
14855.14 230
14856.29 199
14857.44 236
14858.59 220
14859.74 190
14860.89 217
14862.05 215
14863.20 219
14864.35 222
14865.50 204
14866.65 183
14867.81 216
14868.96 204
14870.11 204
14871.26 200
14872.41 197
14873.57 227
14874.72 225
14875.87 200
14877.02 223
14878.18 250
14879.33 223
14880.48 235
14881.63 223
14882.79 204
14883.94 220
14885.09 243
14886.24 228
14887.40 197
14888.55 228
14889.70 204
14890.86 208
14892.01 200
14893.16 199
14894.31 198
14895.47 215
14896.62 235
14897.77 223
14898.93 207
14900.08 202
14901.23 231
14902.39 205
14903.54 225
14904.69 223
14905.85 219
14907.00 214
14908.16 226
14909.31 223
14910.46 210
14911.62 225
14912.77 212
14913.92 219
14915.08 185
14916.23 224
14917.39 254
14918.54 205
14919.69 220
14920.85 215
14922.00 217
14923.16 223
14924.31 208
14925.46 236
14926.62 222
14927.77 230
14928.93 190
14930.08 218
14931.24 222
14932.39 228
14933.55 226
14934.70 196
14935.85 191
14937.01 232
14938.16 205
14939.32 192
14940.47 181
14941.63 207
14942.78 217
14943.94 192
14945.09 208
14946.25 215
14947.40 232
14948.56 248
14949.71 203
14950.87 197
14952.03 200
14953.18 192
14954.34 226
14955.49 210
14956.65 231
14957.80 222
14958.96 215
14960.11 198
14961.27 193
14962.42 180
14963.58 185
14964.74 191
14965.89 189
14967.05 206
14968.20 203
14969.36 201
14970.52 203
14971.67 220
14972.83 228
14973.98 188
14975.14 216
14976.30 222
14977.45 182
14978.61 196
14979.77 199
14980.92 207
14982.08 175
14983.24 188
14984.39 222
14985.55 185
14986.70 194
14987.86 183
14989.02 240
14990.18 222
14991.33 252
14992.49 180
14993.65 186
14994.80 211
14995.96 182
14997.12 200
14998.27 183
14999.43 178
15000.59 204
15001.75 194
15002.90 201
15004.06 176
15005.22 192
15006.37 193
15007.53 187
15008.69 172
15009.85 171
15011.00 176
15012.16 178
15013.32 202
15014.48 196
15015.64 219
15016.79 215
15017.95 183
15019.11 159
15020.27 173
15021.43 181
15022.58 204
15023.74 209
15024.90 181
15026.06 154
15027.22 179
15028.37 190
15029.53 161
15030.69 170
15031.85 187
15033.01 189
15034.17 195
15035.32 172
15036.48 164
15037.64 178
15038.80 175
15039.96 198
15041.12 188
15042.28 160
15043.44 165
15044.59 167
15045.75 179
15046.91 173
15048.07 173
15049.23 194
15050.39 178
15051.55 176
15052.71 135
15053.87 161
15055.03 180
15056.19 160
15057.35 168
15058.50 169
15059.66 169
15060.82 178
15061.98 189
15063.14 183
15064.30 162
15065.46 186
15066.62 187
15067.78 167
15068.94 148
15070.10 158
15071.26 160
15072.42 187
15073.58 176
15074.74 191
15075.90 162
15077.06 185
15078.22 194
15079.38 186
15080.54 185
15081.70 146
15082.86 162
15084.02 164
15085.18 171
15086.34 176
15087.50 209
15088.67 203
15089.83 192
15090.99 180
15092.15 157
15093.31 181
15094.47 145
15095.63 171
15096.79 166
15097.95 157
15099.11 169
15100.27 169
15101.43 158
15102.60 168
15103.76 187
15104.92 216
15106.08 202
15107.24 188
15108.40 185
15109.56 177
15110.72 171
15111.89 163
15113.05 159
15114.21 196
15115.37 189
15116.53 161
15117.69 171
15118.86 175
15120.02 176
15121.18 221
15122.34 226
15123.50 208
15124.67 175
15125.83 170
15126.99 188
15128.15 173
15129.31 215
15130.48 188
15131.64 184
15132.80 152
15133.96 196
15135.13 188
15136.29 165
15137.45 177
15138.61 175
15139.78 170
15140.94 172
15142.10 190
15143.26 173
15144.43 176
15145.59 179
15146.75 169
15147.91 166
15149.08 195
15150.24 204
15151.40 171
15152.57 148
15153.73 159
15154.89 180
15156.06 189
15157.22 192
15158.38 195
15159.55 184
15160.71 207
15161.87 202
15163.04 163
15164.20 198
15165.36 199
15166.53 162
15167.69 190
15168.85 193
15170.02 204
15171.18 177
15172.35 192
15173.51 229
15174.67 182
15175.84 199
15177.00 214
15178.17 194
15179.33 188
15180.49 204
15181.66 180
15182.82 159
15183.99 190
15185.15 160
15186.31 197
15187.48 205
15188.64 218
15189.81 223
15190.97 181
15192.14 192
15193.30 197
15194.47 219
15195.63 192
15196.80 211
15197.96 197
15199.13 196
15200.29 237
15201.46 205
15202.62 198
15203.79 190
15204.95 210
15206.12 222
15207.28 192
15208.45 168
15209.61 193
15210.78 225
15211.94 222
15213.11 237
15214.27 218
15215.44 242
15216.60 212
15217.77 212
15218.93 196
15220.10 192
15221.27 207
15222.43 221
15223.60 185
15224.76 175
15225.93 207
15227.10 208
15228.26 233
15229.43 223
15230.59 209
15231.76 218
15232.93 231
15234.09 243
15235.26 241
15236.42 242
15237.59 241
15238.76 227
15239.92 235
15241.09 200
15242.26 211
15243.42 187
15244.59 211
15245.76 185
15246.92 200
15248.09 177
15249.26 161
15250.42 211
15251.59 194
15252.76 173
15253.92 178
15255.09 184
15256.26 200
15257.43 212
15258.59 218
15259.76 201
15260.93 182
15262.09 186
15263.26 193
15264.43 195
15265.60 200
15266.76 228
15267.93 168
15269.10 159
15270.27 173
15271.43 189
15272.60 210
15273.77 193
15274.94 171
15276.10 157
15277.27 186
15278.44 184
15279.61 193
15280.78 183
15281.94 159
15283.11 202
15284.28 168
15285.45 178
15286.62 157
15287.79 155
15288.95 177
15290.12 186
15291.29 155
15292.46 146
15293.63 179
15294.80 180
15295.96 149
15297.13 172
15298.30 167
15299.47 162
15300.64 191
15301.81 166
15302.98 181
15304.15 190
15305.31 190
15306.48 160
15307.65 171
15308.82 187
15309.99 190
15311.16 158
15312.33 176
15313.50 172
15314.67 194
15315.84 202
15317.01 189
15318.18 183
15319.34 182
15320.51 162
15321.68 156
15322.85 178
15324.02 155
15325.19 170
15326.36 187
15327.53 199
15328.70 197
15329.87 184
15331.04 179
15332.21 198
15333.38 161
15334.55 155
15335.72 203
15336.89 209
15338.06 183
15339.23 175
15340.40 203
15341.57 177
15342.74 172
15343.91 200
15345.08 209
15346.26 180
15347.43 173
15348.60 199
15349.77 167
15350.94 182
15352.11 180
15353.28 168
15354.45 156
15355.62 170
15356.79 191
15357.96 194
15359.13 224
15360.30 152
15361.48 159
15362.65 180
15363.82 196
15364.99 171
15366.16 209
15367.33 181
15368.50 153
15369.67 178
15370.85 198
15372.02 208
15373.19 196
15374.36 174
15375.53 177
15376.70 157
15377.88 167
15379.05 169
15380.22 175
15381.39 167
15382.56 166
15383.73 191
15384.91 192
15386.08 195
15387.25 213
15388.42 175
15389.59 189
15390.77 183
15391.94 207
15393.11 201
15394.28 186
15395.46 186
15396.63 190
15397.80 202
15398.97 214
15400.15 177
15401.32 191
15402.49 207
15403.66 175
15404.84 193
15406.01 210
15407.18 179
15408.36 183
15409.53 156
15410.70 146
15411.87 173
15413.05 152
15414.22 140
15415.39 169
15416.57 165
15417.74 131
15418.91 167
15420.09 178
15421.26 149
15422.43 171
15423.61 163
15424.78 183
15425.95 169
15427.13 184
15428.30 158
15429.47 170
15430.65 159
15431.82 151
15433.00 170
15434.17 194
15435.34 181
15436.52 180
15437.69 179
15438.87 174
15440.04 154
15441.21 159
15442.39 181
15443.56 200
15444.74 185
15445.91 169
15447.09 172
15448.26 170
15449.43 167
15450.61 180
15451.78 157
15452.96 168
15454.13 144
15455.31 180
15456.48 177
15457.66 190
15458.83 192
15460.01 154
15461.18 160
15462.36 179
15463.53 178
15464.71 164
15465.88 175
15467.06 168
15468.23 214
15469.41 212
15470.58 174
15471.76 163
15472.93 172
15474.11 169
15475.28 166
15476.46 167
15477.63 171
15478.81 176
15479.99 161
15481.16 189
15482.34 179
15483.51 176
15484.69 175
15485.86 174
15487.04 170
15488.22 162
15489.39 159
15490.57 162
15491.74 145
15492.92 165
15494.10 142
15495.27 166
15496.45 188
15497.62 183
15498.80 160
15499.98 166
15501.15 183
15502.33 157
15503.51 167
15504.68 176
15505.86 147
15507.04 149
15508.21 149
15509.39 180
15510.57 175
15511.74 169
15512.92 194
15514.10 179
15515.27 162
15516.45 179
15517.63 159
15518.81 179
15519.98 196
15521.16 163
15522.34 190
15523.51 196
15524.69 182
15525.87 207
15527.05 191
15528.22 203
15529.40 146
15530.58 193
15531.76 232
15532.93 190
15534.11 181
15535.29 207
15536.47 183
15537.64 206
15538.82 209
15540.00 199
15541.18 209
15542.36 182
15543.53 205
15544.71 223
15545.89 209
15547.07 220
15548.25 205
15549.43 189
15550.60 191
15551.78 186
15552.96 201
15554.14 157
15555.32 197
15556.50 187
15557.67 179
15558.85 208
15560.03 206
15561.21 178
15562.39 177
15563.57 182
15564.75 227
15565.93 236
15567.10 191
15568.28 178
15569.46 201
15570.64 186
15571.82 209
15573.00 196
15574.18 194
15575.36 195
15576.54 219
15577.72 204
15578.90 211
15580.08 214
15581.26 213
15582.43 219
15583.61 218
15584.79 222
15585.97 252
15587.15 203
15588.33 186
15589.51 208
15590.69 228
15591.87 223
15593.05 239
15594.23 213
15595.41 196
15596.59 215
15597.77 233
15598.95 224
15600.13 217
15601.31 225
15602.49 241
15603.67 235
15604.85 250
15606.03 242
15607.21 227
15608.40 257
15609.58 254
15610.76 233
15611.94 233
15613.12 264
15614.30 240
15615.48 232
15616.66 258
15617.84 266
15619.02 292
15620.20 274
15621.38 271
15622.56 248
15623.75 253
15624.93 284
15626.11 301
15627.29 303
15628.47 280
15629.65 276
15630.83 244
15632.01 265
15633.20 264
15634.38 284
15635.56 263
15636.74 314
15637.92 296
15639.10 298
15640.29 287
15641.47 337
15642.65 338
15643.83 302
15645.01 326
15646.19 310
15647.38 300
15648.56 287
15649.74 295
15650.92 324
15652.10 318
15653.29 341
15654.47 347
15655.65 350
15656.83 319
15658.02 337
15659.20 361
15660.38 336
15661.56 331
15662.75 322
15663.93 308
15665.11 329
15666.29 354
15667.48 326
15668.66 313
15669.84 346
15671.03 342
15672.21 312
15673.39 278
15674.57 292
15675.76 272
15676.94 325
15678.12 276
15679.31 317
15680.49 296
15681.67 286
15682.86 305
15684.04 304
15685.22 322
15686.41 290
15687.59 259
15688.77 305
15689.96 292
15691.14 287
15692.32 312
15693.51 287
15694.69 277
15695.88 303
15697.06 326
15698.24 330
15699.43 319
15700.61 295
15701.80 315
15702.98 312
15704.16 324
15705.35 326
15706.53 303
15707.72 320
15708.90 283
15710.09 313
15711.27 294
15712.45 290
15713.64 288
15714.82 343
15716.01 330
15717.19 287
15718.38 344
15719.56 344
15720.75 312
15721.93 294
15723.12 306
15724.30 333
15725.49 327
15726.67 347
15727.86 338
15729.04 319
15730.23 330
15731.41 324
15732.60 338
15733.78 306
15734.97 325
15736.15 339
15737.34 351
15738.52 338
15739.71 354
15740.89 340
15742.08 368
15743.27 411
15744.45 351
15745.64 368
15746.82 365
15748.01 407
15749.19 431
15750.38 407
15751.57 379
15752.75 427
15753.94 411
15755.12 405
15756.31 399
15757.50 395
15758.68 384
15759.87 392
15761.05 420
15762.24 401
15763.43 376
15764.61 372
15765.80 359
15766.99 364
15768.17 385
15769.36 365
15770.55 374
15771.73 378
15772.92 363
15774.11 341
15775.29 363
15776.48 357
15777.67 374
15778.85 335
15780.04 371
15781.23 390
15782.42 397
15783.60 371
15784.79 344
15785.98 325
15787.16 342
15788.35 332
15789.54 296
15790.73 281
15791.91 306
15793.10 294
15794.29 317
15795.48 299
15796.66 289
15797.85 282
15799.04 306
15800.23 288
15801.41 317
15802.60 289
15803.79 267
15804.98 287
15806.17 287
15807.35 293
15808.54 261
15809.73 262
15810.92 235
15812.11 251
15813.30 248
15814.48 241
15815.67 251
15816.86 268
15818.05 235
15819.24 263
15820.43 263
15821.61 290
15822.80 253
15823.99 243
15825.18 228
15826.37 241
15827.56 253
15828.75 270
15829.94 251
15831.12 255
15832.31 232
15833.50 241
15834.69 254
15835.88 250
15837.07 237
15838.26 275
15839.45 238
15840.64 238
15841.83 203
15843.02 240
15844.21 262
15845.39 236
15846.58 246
15847.77 252
15848.96 224
15850.15 255
15851.34 252
15852.53 237
15853.72 245
15854.91 261
15856.10 253
15857.29 245
15858.48 236
15859.67 229
15860.86 247
15862.05 247
15863.24 248
15864.43 274
15865.62 239
15866.81 254
15868.00 259
15869.19 272
15870.38 271
15871.57 283
15872.76 264
15873.96 248
15875.15 292
15876.34 275
15877.53 273
15878.72 274
15879.91 249
15881.10 253
15882.29 272
15883.48 265
15884.67 262
15885.86 287
15887.05 257
15888.25 255
15889.44 247
15890.63 264
15891.82 269
15893.01 277
15894.20 250
15895.39 249
15896.58 236
15897.78 254
15898.97 254
15900.16 287
15901.35 282
15902.54 268
15903.73 275
15904.92 256
15906.12 265
15907.31 252
15908.50 268
15909.69 287
15910.88 267
15912.08 271
15913.27 271
15914.46 259
15915.65 270
15916.84 263
15918.04 249
15919.23 278
15920.42 304
15921.61 285
15922.81 314
15924.00 285
15925.19 306
15926.38 281
15927.58 262
15928.77 260
15929.96 268
15931.15 297
15932.35 278
15933.54 299
15934.73 310
15935.92 248
15937.12 252
15938.31 257
15939.50 263
15940.70 239
15941.89 260
15943.08 221
15944.28 234
15945.47 238
15946.66 243
15947.86 243
15949.05 260
15950.24 244
15951.44 195
15952.63 205
15953.82 242
15955.02 226
15956.21 214
15957.40 217
15958.60 244
15959.79 214
15960.99 204
15962.18 223
15963.37 228
15964.57 227
15965.76 190
15966.96 215
15968.15 198
15969.34 206
15970.54 185
15971.73 217
15972.93 218
15974.12 250
15975.31 216
15976.51 219
15977.70 227
15978.90 190
15980.09 217
15981.29 201
15982.48 186
15983.68 178
15984.87 181
15986.07 185
15987.26 171
15988.46 195
15989.65 166
15990.85 205
15992.04 190
15993.24 184
15994.43 163
15995.63 184
15996.82 173
15998.02 214
15999.21 191
16000.41 175
16001.60 171
16002.80 168
16003.99 181
16005.19 185
16006.38 210
16007.58 189
16008.77 180
16009.97 202
16011.17 170
16012.36 157
16013.56 160
16014.75 197
16015.95 191
16017.14 168
16018.34 193
16019.54 192
16020.73 197
16021.93 192
16023.13 175
16024.32 172
16025.52 168
16026.71 195
16027.91 190
16029.11 184
16030.30 163
16031.50 185
16032.70 164
16033.89 174
16035.09 177
16036.29 162
16037.48 195
16038.68 199
16039.88 164
16041.07 172
16042.27 176
16043.47 186
16044.66 179
16045.86 181
16047.06 163
16048.25 193
16049.45 216
16050.65 190
16051.85 171
16053.04 182
16054.24 191
16055.44 195
16056.64 174
16057.83 150
16059.03 165
16060.23 155
16061.43 170
16062.62 186
16063.82 193
16065.02 204
16066.22 194
16067.41 153
16068.61 149
16069.81 170
16071.01 163
16072.21 167
16073.40 161
16074.60 174
16075.80 185
16077.00 169
16078.20 178
16079.39 172
16080.59 156
16081.79 156
16082.99 181
16084.19 169
16085.39 174
16086.58 184
16087.78 177
16088.98 163
16090.18 156
16091.38 163
16092.58 155
16093.78 141
16094.98 169
16096.17 165
16097.37 170
16098.57 166
16099.77 169
16100.97 178
16102.17 166
16103.37 166
16104.57 170
16105.77 157
16106.97 191
16108.17 168
16109.36 145
16110.56 170
16111.76 170
16112.96 171
16114.16 154
16115.36 153
16116.56 193
16117.76 148
16118.96 157
16120.16 157
16121.36 187
16122.56 164
16123.76 163
16124.96 147
16126.16 150
16127.36 146
16128.56 168
16129.76 178
16130.96 162
16132.16 159
16133.36 145
16134.56 166
16135.76 177
16136.96 151
16138.16 172
16139.36 163
16140.56 184
16141.76 143
16142.97 162
16144.17 162
16145.37 173
16146.57 184
16147.77 180
16148.97 149
16150.17 174
16151.37 174
16152.57 185
16153.77 134
16154.97 139
16156.18 168
16157.38 168
16158.58 176
16159.78 167
16160.98 150
16162.18 134
16163.38 157
16164.58 165
16165.79 140
16166.99 152
16168.19 126
16169.39 154
16170.59 157
16171.79 154
16173.00 145
16174.20 164
16175.40 169
16176.60 163
16177.80 158
16179.01 193
16180.21 164
16181.41 177
16182.61 173
16183.81 174
16185.02 194
16186.22 164
16187.42 201
16188.62 167
16189.82 155
16191.03 182
16192.23 163
16193.43 161
16194.63 158
16195.84 156
16197.04 165
16198.24 169
16199.45 182
16200.65 175
16201.85 163
16203.05 164
16204.26 189
16205.46 173
16206.66 168
16207.87 173
16209.07 192
16210.27 196
16211.48 195
16212.68 175
16213.88 159
16215.08 174
16216.29 153
16217.49 198
16218.70 157
16219.90 174
16221.10 206
16222.31 180
16223.51 185
16224.71 173
16225.92 210
16227.12 207
16228.32 204
16229.53 185
16230.73 190
16231.94 205
16233.14 175
16234.34 184
16235.55 178
16236.75 205
16237.96 174
16239.16 190
16240.36 200
16241.57 207
16242.77 196
16243.98 194
16245.18 213
16246.39 181
16247.59 184
16248.80 191
16250.00 203
16251.21 184
16252.41 189
16253.61 232
16254.82 198
16256.02 203
16257.23 224
16258.43 188
16259.64 214
16260.84 197
16262.05 179
16263.25 177
16264.46 180
16265.66 195
16266.87 179
16268.08 200
16269.28 206
16270.49 190
16271.69 218
16272.90 247
16274.10 197
16275.31 219
16276.51 245
16277.72 226
16278.92 208
16280.13 220
16281.34 202
16282.54 194
16283.75 208
16284.95 214
16286.16 204
16287.37 223
16288.57 213
16289.78 216
16290.98 206
16292.19 237
16293.40 238
16294.60 229
16295.81 196
16297.02 222
16298.22 263
16299.43 261
16300.63 252
16301.84 253
16303.05 225
16304.25 230
16305.46 255
16306.67 251
16307.87 197
16309.08 241
16310.29 276
16311.50 231
16312.70 222
16313.91 208
16315.12 244
16316.32 241
16317.53 247
16318.74 225
16319.94 208
16321.15 236
16322.36 242
16323.57 220
16324.77 207
16325.98 201
16327.19 174
16328.40 181
16329.60 176
16330.81 190
16332.02 224
16333.23 193
16334.43 194
16335.64 189
16336.85 212
16338.06 215
16339.27 198
16340.47 202
16341.68 200
16342.89 214
16344.10 206
16345.31 189
16346.51 180
16347.72 167
16348.93 200
16350.14 164
16351.35 189
16352.56 156
16353.77 183
16354.97 210
16356.18 169
16357.39 151
16358.60 168
16359.81 165
16361.02 151
16362.23 143
16363.43 176
16364.64 175
16365.85 162
16367.06 177
16368.27 162
16369.48 165
16370.69 146
16371.90 165
16373.11 162
16374.32 151
16375.53 175
16376.73 142
16377.94 152
16379.15 153
16380.36 167
16381.57 160
16382.78 148
16383.99 173
16385.20 149
16386.41 157
16387.62 170
16388.83 170
16390.04 190
16391.25 171
16392.46 182
16393.67 170
16394.88 184
16396.09 175
16397.30 155
16398.51 154
16399.72 154
16400.93 179
16402.14 163
16403.35 157
16404.56 191
16405.77 181
16406.98 176
16408.19 153
16409.40 159
16410.61 158
16411.82 145
16413.04 161
16414.25 127
16415.46 171
16416.67 163
16417.88 171
16419.09 156
16420.30 165
16421.51 150
16422.72 172
16423.93 174
16425.14 133
16426.36 136
16427.57 145
16428.78 153
16429.99 155
16431.20 122
16432.41 146
16433.62 165
16434.83 144
16436.05 183
16437.26 162
16438.47 163
16439.68 158
16440.89 173
16442.10 180
16443.32 158
16444.53 162
16445.74 150
16446.95 173
16448.16 168
16449.38 149
16450.59 152
16451.80 181
16453.01 183
16454.22 156
16455.44 158
16456.65 186
16457.86 177
16459.07 160
16460.29 158
16461.50 143
16462.71 166
16463.92 174
16465.14 162
16466.35 152
16467.56 159
16468.77 138
16469.99 168
16471.20 152
16472.41 158
16473.63 167
16474.84 149
16476.05 169
16477.26 147
16478.48 138
16479.69 146
16480.90 161
16482.12 157
16483.33 132
16484.54 143
16485.76 149
16486.97 130
16488.18 136
16489.40 145
16490.61 164
16491.82 181
16493.04 127
16494.25 126
16495.47 119
16496.68 143
16497.89 144
16499.11 144
16500.32 137
16501.53 126
16502.75 135
16503.96 119
16505.18 160
16506.39 153
16507.61 131
16508.82 161
16510.03 150
16511.25 144
16512.46 137
16513.68 139
16514.89 135
16516.11 137
16517.32 150
16518.53 118
16519.75 130
16520.96 127
16522.18 141
16523.39 148
16524.61 135
16525.82 133
16527.04 139
16528.25 125
16529.47 147
16530.68 128
16531.90 120
16533.11 139
16534.33 139
16535.54 162
16536.76 115
16537.97 146
16539.19 142
16540.40 137
16541.62 140
16542.84 121
16544.05 111
16545.27 144
16546.48 132
16547.70 154
16548.91 149
16550.13 155
16551.35 175
16552.56 180
16553.78 122
16554.99 135
16556.21 141
16557.42 153
16558.64 135
16559.86 189
16561.07 139
16562.29 132
16563.51 153
16564.72 151
16565.94 144
16567.15 159
16568.37 180
16569.59 156
16570.80 141
16572.02 143
16573.24 142
16574.45 151
16575.67 173
16576.89 135
16578.10 144
16579.32 149
16580.54 154
16581.75 151
16582.97 150
16584.19 130
16585.41 148
16586.62 146
16587.84 137
16589.06 129
16590.27 128
16591.49 126
16592.71 138
16593.93 129
16595.14 143
16596.36 151
16597.58 159
16598.80 132
16600.01 129
16601.23 152
16602.45 128
16603.67 154
16604.88 150
16606.10 130
16607.32 141
16608.54 151
16609.76 163
16610.97 144
16612.19 124
16613.41 122
16614.63 146
16615.85 148
16617.06 115
16618.28 114
16619.50 138
16620.72 122
16621.94 123
16623.16 131
16624.37 136
16625.59 144
16626.81 159
16628.03 116
16629.25 111
16630.47 124
16631.69 138
16632.90 155
16634.12 128
16635.34 130
16636.56 126
16637.78 152
16639.00 137
16640.22 131
16641.44 135
16642.66 118
16643.88 132
16645.09 155
16646.31 123
16647.53 136
16648.75 132
16649.97 135
16651.19 127
16652.41 117
16653.63 141
16654.85 141
16656.07 133
16657.29 148
16658.51 116
16659.73 120
16660.95 138
16662.17 146
16663.39 137
16664.61 137
16665.83 138
16667.05 149
16668.27 133
16669.49 117
16670.71 150
16671.93 154
16673.15 165
16674.37 137
16675.59 129
16676.81 135
16678.03 137
16679.25 138
16680.47 129
16681.69 121
16682.91 137
16684.13 126
16685.35 121
16686.58 135
16687.80 162
16689.02 133
16690.24 126
16691.46 152
16692.68 118
16693.90 134
16695.12 155
16696.34 148
16697.56 115
16698.79 128
16700.01 156
16701.23 132
16702.45 129
16703.67 129
16704.89 141
16706.11 112
16707.34 106
16708.56 128
16709.78 131
16711.00 137
16712.22 131
16713.44 144
16714.67 123
16715.89 127
16717.11 167
16718.33 137
16719.55 113
16720.78 126
16722.00 132
16723.22 116
16724.44 147
16725.66 125
16726.89 155
16728.11 145
16729.33 148
16730.55 123
16731.78 131
16733.00 146
16734.22 151
16735.44 115
16736.67 136
16737.89 119
16739.11 145
16740.33 144
16741.56 106
16742.78 128
16744.00 144
16745.22 152
16746.45 111
16747.67 118
16748.89 122
16750.12 133
16751.34 124
16752.56 132
16753.79 129
16755.01 127
16756.23 138
16757.46 149
16758.68 152
16759.90 123
16761.13 125
16762.35 125
16763.57 133
16764.80 143
16766.02 138
16767.24 127
16768.47 128
16769.69 121
16770.92 150
16772.14 121
16773.36 155
16774.59 153
16775.81 155
16777.04 135
16778.26 111
16779.48 130
16780.71 137
16781.93 132
16783.16 101
16784.38 127
16785.61 134
16786.83 120
16788.05 138
16789.28 138
16790.50 118
16791.73 141
16792.95 122
16794.18 120
16795.40 119
16796.63 133
16797.85 146
16799.08 151
16800.30 145
16801.53 153
16802.75 153
16803.98 157
16805.20 121
16806.43 114
16807.65 120
16808.88 144
16810.10 139
16811.33 131
16812.55 146
16813.78 130
16815.00 153
16816.23 141
16817.46 138
16818.68 125
16819.91 150
16821.13 149
16822.36 147
16823.58 154
16824.81 158
16826.04 172
16827.26 151
16828.49 121
16829.71 140
16830.94 152
16832.17 136
16833.39 133
16834.62 137
16835.84 125
16837.07 144
16838.30 148
16839.52 151
16840.75 139
16841.98 142
16843.20 151
16844.43 156
16845.66 152
16846.88 141
16848.11 132
16849.34 159
16850.56 159
16851.79 148
16853.02 141
16854.24 157
16855.47 150
16856.70 160
16857.92 160
16859.15 179
16860.38 163
16861.61 174
16862.83 146
16864.06 163
16865.29 180
16866.52 183
16867.74 185
16868.97 176
16870.20 141
16871.42 174
16872.65 190
16873.88 186
16875.11 196
16876.34 189
16877.56 185
16878.79 196
16880.02 211
16881.25 215
16882.47 210
16883.70 215
16884.93 205
16886.16 203
16887.39 206
16888.62 186
16889.84 237
16891.07 215
16892.30 199
16893.53 220
16894.76 192
16895.98 197
16897.21 202
16898.44 153
16899.67 174
16900.90 162
16902.13 206
16903.36 184
16904.59 158
16905.81 150
16907.04 150
16908.27 156
16909.50 145
16910.73 140
16911.96 132
16913.19 168
16914.42 168
16915.65 172
16916.88 161
16918.10 213
16919.33 193
16920.56 144
16921.79 124
16923.02 137
16924.25 165
16925.48 160
16926.71 172
16927.94 153
16929.17 163
16930.40 141
16931.63 146
16932.86 148
16934.09 142
16935.32 151
16936.55 146
16937.78 138
16939.01 140
16940.24 126
16941.47 140
16942.70 129
16943.93 155
16945.16 131
16946.39 121
16947.62 143
16948.85 154
16950.08 131
16951.31 118
16952.54 134
16953.77 155
16955.00 178
16956.23 120
16957.46 137
16958.69 151
16959.93 127
16961.16 153
16962.39 174
16963.62 152
16964.85 138
16966.08 137
16967.31 112
16968.54 136
16969.77 163
16971.00 137
16972.24 138
16973.47 126
16974.70 140
16975.93 160
16977.16 126
16978.39 148
16979.62 164
16980.85 131
16982.09 134
16983.32 119
16984.55 141
16985.78 128
16987.01 131
16988.24 142
16989.48 156
16990.71 168
16991.94 155
16993.17 145
16994.40 140
16995.64 132
16996.87 154
16998.10 131
16999.33 137
17000.57 112
17001.80 135
17003.03 138
17004.26 146
17005.49 127
17006.73 126
17007.96 148
17009.19 157
17010.42 148
17011.66 131
17012.89 120
17014.12 134
17015.36 130
17016.59 139
17017.82 127
17019.05 135
17020.29 132
17021.52 144
17022.75 119
17023.99 126
17025.22 129
17026.45 128
17027.69 138
17028.92 126
17030.15 131
17031.39 145
17032.62 138
17033.85 121
17035.09 149
17036.32 147
17037.55 147
17038.79 114
17040.02 119
17041.25 131
17042.49 137
17043.72 142
17044.96 129
17046.19 127
17047.42 112
17048.66 126
17049.89 134
17051.13 116
17052.36 115
17053.59 110
17054.83 114
17056.06 128
17057.30 125
17058.53 122
17059.77 131
17061.00 120
17062.23 132
17063.47 116
17064.70 117
17065.94 126
17067.17 132
17068.41 119
17069.64 119
17070.88 103
17072.11 113
17073.35 138
17074.58 130
17075.82 138
17077.05 123
17078.29 150
17079.52 137
17080.76 136
17081.99 130
17083.23 148
17084.46 120
17085.70 142
17086.93 131
17088.17 131
17089.40 146
17090.64 129
17091.88 151
17093.11 144
17094.35 107
17095.58 119
17096.82 123
17098.05 124
17099.29 122
17100.53 157
17101.76 108
17103.00 130
17104.23 138
17105.47 117
17106.71 121
17107.94 106
17109.18 130
17110.41 133
17111.65 148
17112.89 143
17114.12 124
17115.36 115
17116.60 117
17117.83 124
17119.07 140
17120.31 134
17121.54 125
17122.78 134
17124.02 108
17125.25 128
17126.49 142
17127.73 109
17128.96 114
17130.20 117
17131.44 143
17132.67 126
17133.91 131
17135.15 132
17136.39 96
17137.62 119
17138.86 156
17140.10 114
17141.33 128
17142.57 115
17143.81 122
17145.05 115
17146.28 112
17147.52 130
17148.76 113
17150.00 137
17151.24 122
17152.47 113
17153.71 126
17154.95 125
17156.19 132
17157.42 88
17158.66 103
17159.90 126
17161.14 123
17162.38 107
17163.61 113
17164.85 138
17166.09 140
17167.33 122
17168.57 150
17169.81 150
17171.04 121
17172.28 105
17173.52 114
17174.76 85
17176.00 114
17177.24 125
17178.48 147
17179.72 130
17180.95 130
17182.19 143
17183.43 144
17184.67 129
17185.91 135
17187.15 108
17188.39 116
17189.63 107
17190.87 123
17192.10 113
17193.34 111
17194.58 120
17195.82 131
17197.06 134
17198.30 130
17199.54 127
17200.78 100
17202.02 115
17203.26 133
17204.50 122
17205.74 120
17206.98 124
17208.22 134
17209.46 98
17210.70 110
17211.94 115
17213.18 123
17214.42 118
17215.66 110
17216.90 120
17218.14 122
17219.38 121
17220.62 114
17221.86 150
17223.10 135
17224.34 107
17225.58 113
17226.82 99
17228.06 116
17229.30 129
17230.54 112
17231.78 127
17233.02 128
17234.26 120
17235.50 120
17236.75 123
17237.99 121
17239.23 124
17240.47 114
17241.71 89
17242.95 112
17244.19 103
17245.43 109
17246.67 107
17247.92 134
17249.16 107
17250.40 109
17251.64 121
17252.88 116
17254.12 107
17255.36 121
17256.60 124
17257.85 107
17259.09 123
17260.33 134
17261.57 111
17262.81 100
17264.05 100
17265.30 105
17266.54 126
17267.78 126
17269.02 125
17270.26 117
17271.51 126
17272.75 115
17273.99 132
17275.23 147
17276.48 158
17277.72 141
17278.96 121
17280.20 99
17281.44 103
17282.69 103
17283.93 114
17285.17 108
17286.41 131
17287.66 116
17288.90 103
17290.14 118
17291.39 122
17292.63 101
17293.87 109
17295.11 120
17296.36 139
17297.60 123
17298.84 118
17300.09 114
17301.33 105
17302.57 103
17303.82 99
17305.06 103
17306.30 118
17307.55 118
17308.79 116
17310.03 118
17311.28 115
17312.52 131
17313.76 140
17315.01 123
17316.25 109
17317.49 105
17318.74 116
17319.98 93
17321.23 109
17322.47 105
17323.71 100
17324.96 118
17326.20 127
17327.45 116
17328.69 110
17329.93 113
17331.18 121
17332.42 114
17333.67 122
17334.91 98
17336.16 103
17337.40 126
17338.64 117
17339.89 107
17341.13 103
17342.38 119
17343.62 119
17344.87 141
17346.11 137
17347.36 114
17348.60 122
17349.85 122
17351.09 107
17352.34 101
17353.58 112
17354.83 122
17356.07 123
17357.32 115
17358.56 123
17359.81 118
17361.05 97
17362.30 107
17363.54 98
17364.79 115
17366.03 101
17367.28 112
17368.53 106
17369.77 114
17371.02 110
17372.26 106
17373.51 115
17374.75 136
17376.00 96
17377.25 122
17378.49 122
17379.74 117
17380.98 117
17382.23 99
17383.48 93
17384.72 102
17385.97 120
17387.21 100
17388.46 93
17389.71 90
17390.95 103
17392.20 116
17393.45 117
17394.69 108
17395.94 128
17397.19 114
17398.43 115
17399.68 110
17400.93 104
17402.17 116
17403.42 121
17404.67 108
17405.91 124
17407.16 90
17408.41 120
17409.65 117
17410.90 94
17412.15 108
17413.40 110
17414.64 113
17415.89 104
17417.14 121
17418.39 110
17419.63 113
17420.88 110
17422.13 97
17423.38 105
17424.62 126
17425.87 152
17427.12 134
17428.37 114
17429.61 111
17430.86 114
17432.11 119
17433.36 104
17434.60 114
17435.85 107
17437.10 105
17438.35 113
17439.60 113
17440.85 119
17442.09 125
17443.34 112
17444.59 110
17445.84 105
17447.09 122
17448.34 112
17449.58 116
17450.83 114
17452.08 101
17453.33 133
17454.58 110
17455.83 98
17457.08 116
17458.32 99
17459.57 118
17460.82 113
17462.07 141
17463.32 131
17464.57 125
17465.82 111
17467.07 106
17468.32 109
17469.57 100
17470.81 120
17472.06 108
17473.31 115
17474.56 86
17475.81 108
17477.06 110
17478.31 82
17479.56 107
17480.81 111
17482.06 117
17483.31 130
17484.56 109
17485.81 92
17487.06 84
17488.31 113
17489.56 123
17490.81 109
17492.06 122
17493.31 109
17494.56 102
17495.81 124
17497.06 101
17498.31 96
17499.56 112
17500.81 113
17502.06 108
17503.31 126
17504.56 120
17505.81 121
17507.06 108
17508.31 122
17509.56 121
17510.81 96
17512.06 101
17513.32 103
17514.57 109
17515.82 111
17517.07 132
17518.32 122
17519.57 131
17520.82 116
17522.07 109
17523.32 107
17524.57 116
17525.83 109
17527.08 114
17528.33 133
17529.58 119
17530.83 140
17532.08 157
17533.33 129
17534.59 142
17535.84 124
17537.09 118
17538.34 123
17539.59 122
17540.84 99
17542.10 103
17543.35 130
17544.60 119
17545.85 133
17547.10 112
17548.36 127
17549.61 129
17550.86 99
17552.11 102
17553.36 119
17554.62 120
17555.87 100
17557.12 81
17558.37 103
17559.63 113
17560.88 113
17562.13 95
17563.38 105
17564.64 119
17565.89 105
17567.14 126
17568.39 114
17569.65 116
17570.90 104
17572.15 114
17573.41 121
17574.66 118
17575.91 109
17577.16 111
17578.42 129
17579.67 113
17580.92 118
17582.18 99
17583.43 104
17584.68 106
17585.94 100
17587.19 73
17588.44 107
17589.70 134
17590.95 110
17592.20 115
17593.46 109
17594.71 121
17595.97 104
17597.22 83
17598.47 107
17599.73 99
17600.98 100
17602.23 112
17603.49 103
17604.74 105
17606.00 101
17607.25 120
17608.51 141
17609.76 111
17611.01 112
17612.27 84
17613.52 96
17614.78 109
17616.03 112
17617.29 94
17618.54 92
17619.79 97
17621.05 128
17622.30 114
17623.56 95
17624.81 117
17626.07 120
17627.32 103
17628.58 121
17629.83 95
17631.09 107
17632.34 115
17633.60 127
17634.85 120
17636.11 98
17637.36 113
17638.62 96
17639.87 115
17641.13 103
17642.39 84
17643.64 113
17644.90 129
17646.15 139
17647.41 123
17648.66 106
17649.92 101
17651.17 115
17652.43 115
17653.69 111
17654.94 119
17656.20 122
17657.45 102
17658.71 97
17659.97 92
17661.22 99
17662.48 111
17663.73 110
17664.99 105
17666.25 105
17667.50 114
17668.76 113
17670.02 92
17671.27 93
17672.53 117
17673.78 114
17675.04 107
17676.30 113
17677.55 109
17678.81 90
17680.07 103
17681.32 104
17682.58 77
17683.84 110
17685.10 108
17686.35 104
17687.61 95
17688.87 102
17690.12 93
17691.38 119
17692.64 118
17693.89 103
17695.15 96
17696.41 110
17697.67 121
17698.92 108
17700.18 98
17701.44 118
17702.70 107
17703.95 86
17705.21 110
17706.47 104
17707.73 99
17708.98 87
17710.24 90
17711.50 115
17712.76 90
17714.02 91
17715.27 97
17716.53 106
17717.79 104
17719.05 127
17720.31 97
17721.57 102
17722.82 107
17724.08 114
17725.34 106
17726.60 95
17727.86 119
17729.12 127
17730.37 92
17731.63 108
17732.89 106
17734.15 111
17735.41 107
17736.67 92
17737.93 93
17739.18 100
17740.44 94
17741.70 86
17742.96 93
17744.22 98
17745.48 108
17746.74 95
17748.00 84
17749.26 101
17750.52 85
17751.78 101
17753.04 109
17754.29 97
17755.55 107
17756.81 95
17758.07 107
17759.33 98
17760.59 112
17761.85 102
17763.11 95
17764.37 113
17765.63 97
17766.89 81
17768.15 95
17769.41 93
17770.67 96
17771.93 108
17773.19 92
17774.45 115
17775.71 108
17776.97 93
17778.23 103
17779.49 97
17780.75 100
17782.01 115
17783.27 110
17784.53 87
17785.79 85
17787.05 103
17788.31 113
17789.58 103
17790.84 91
17792.10 113
17793.36 112
17794.62 114
17795.88 91
17797.14 88
17798.40 107
17799.66 83
17800.92 75
17802.18 70
17803.45 91
17804.71 135
17805.97 99
17807.23 105
17808.49 101
17809.75 95
17811.01 97
17812.27 85
17813.54 106
17814.80 94
17816.06 81
17817.32 89
17818.58 103
17819.84 78
17821.11 92
17822.37 88
17823.63 98
17824.89 90
17826.15 79
17827.42 77
17828.68 94
17829.94 100
17831.20 117
17832.46 92
17833.73 93
17834.99 100
17836.25 86
17837.51 95
17838.78 110
17840.04 86
17841.30 88
17842.56 119
17843.83 92
17845.09 87
17846.35 81
17847.61 84
17848.88 99
17850.14 86
17851.40 97
17852.66 110
17853.93 95
17855.19 119
17856.45 122
17857.72 91
17858.98 103
17860.24 91
17861.51 98
17862.77 65
17864.03 100
17865.30 107
17866.56 92
17867.82 84
17869.09 83
17870.35 88
17871.61 106
17872.88 92
17874.14 99
17875.40 91
17876.67 121
17877.93 108
17879.20 98
17880.46 84
17881.72 101
17882.99 98
17884.25 86
17885.52 94
17886.78 105
17888.04 119
17889.31 94
17890.57 107
17891.84 112
17893.10 97
17894.36 105
17895.63 95
17896.89 93
17898.16 95
17899.42 125
17900.69 89
17901.95 100
17903.22 97
17904.48 105
17905.75 108
17907.01 86
17908.28 103
17909.54 90
17910.81 101
17912.07 106
17913.34 105
17914.60 81
17915.87 100
17917.13 100
17918.40 118
17919.66 113
17920.93 113
17922.19 82
17923.46 94
17924.72 108
17925.99 103
17927.25 80
17928.52 108
17929.79 104
17931.05 105
17932.32 98
17933.58 109
17934.85 91
17936.11 98
17937.38 98
17938.65 106
17939.91 109
17941.18 110
17942.44 103
17943.71 83
17944.98 103
17946.24 96
17947.51 111
17948.77 102
17950.04 111
17951.31 90
17952.57 115
17953.84 117
17955.11 103
17956.37 123
17957.64 93
17958.91 90
17960.17 119
17961.44 103
17962.71 89
17963.97 96
17965.24 108
17966.51 98
17967.77 98
17969.04 88
17970.31 96
17971.58 120
17972.84 85
17974.11 108
17975.38 108
17976.64 99
17977.91 105
17979.18 111
17980.45 113
17981.71 100
17982.98 67
17984.25 87
17985.52 90
17986.78 80
17988.05 92
17989.32 109
17990.59 126
17991.86 109
17993.12 96
17994.39 104
17995.66 88
17996.93 97
17998.20 105
17999.46 98
18000.73 109
18002.00 89
18003.27 82
18004.54 91
18005.80 100
18007.07 99
18008.34 99
18009.61 95
18010.88 92
18012.15 76
18013.42 97
18014.68 94
18015.95 98
18017.22 100
18018.49 100
18019.76 116
18021.03 118
18022.30 120
18023.57 93
18024.83 96
18026.10 123
18027.37 102
18028.64 83
18029.91 102
18031.18 89
18032.45 82
18033.72 91
18034.99 104
18036.26 108
18037.53 99
18038.80 93
18040.07 101
18041.34 125
18042.60 97
18043.87 86
18045.14 87
18046.41 101
18047.68 114
18048.95 103
18050.22 107
18051.49 107
18052.76 105
18054.03 91
18055.30 81
18056.57 69
18057.84 70
18059.11 90
18060.38 99
18061.65 89
18062.92 95
18064.20 105
18065.47 108
18066.74 114
18068.01 106
18069.28 109
18070.55 97
18071.82 89
18073.09 91
18074.36 98
18075.63 115
18076.90 110
18078.17 115
18079.44 106
18080.71 114
18081.99 129
18083.26 122
18084.53 101
18085.80 84
18087.07 73
18088.34 81
18089.61 118
18090.88 105
18092.15 105
18093.43 92
18094.70 100
18095.97 117
18097.24 99
18098.51 101
18099.78 95
18101.06 99
18102.33 99
18103.60 100
18104.87 113
18106.14 93
18107.41 91
18108.69 101
18109.96 89
18111.23 108
18112.50 116
18113.77 80
18115.05 96
18116.32 90
18117.59 96
18118.86 99
18120.14 101
18121.41 82
18122.68 87
18123.95 86
18125.23 77
18126.50 91
18127.77 94
18129.04 93
18130.32 100
18131.59 100
18132.86 103
18134.13 97
18135.41 103
18136.68 117
18137.95 86
18139.23 115
18140.50 91
18141.77 79
18143.05 111
18144.32 86
18145.59 98
18146.87 100
18148.14 101
18149.41 98
18150.69 112
18151.96 93
18153.23 87
18154.51 98
18155.78 74
18157.05 91
18158.33 99
18159.60 122
18160.88 110
18162.15 78
18163.42 82
18164.70 85
18165.97 99
18167.24 90
18168.52 91
18169.79 83
18171.07 81
18172.34 95
18173.62 95
18174.89 100
18176.16 103
18177.44 98
18178.71 102
18179.99 102
18181.26 123
18182.54 113
18183.81 92
18185.09 80
18186.36 68
18187.63 68
18188.91 96
18190.18 86
18191.46 107
18192.73 89
18194.01 118
18195.28 108
18196.56 78
18197.83 86
18199.11 111
18200.38 90
18201.66 92
18202.94 83
18204.21 95
18205.49 89
18206.76 89
18208.04 97
18209.31 85
18210.59 91
18211.86 84
18213.14 89
18214.41 78
18215.69 87
18216.97 112
18218.24 109
18219.52 100
18220.79 85
18222.07 101
18223.35 110
18224.62 93
18225.90 104
18227.17 98
18228.45 96
18229.73 92
18231.00 76
18232.28 91
18233.56 71
18234.83 105
18236.11 122
18237.38 88
18238.66 97
18239.94 88
18241.21 94
18242.49 102
18243.77 119
18245.04 89
18246.32 115
18247.60 108
18248.87 92
18250.15 101
18251.43 86
18252.71 93
18253.98 102
18255.26 105
18256.54 81
18257.81 74
18259.09 81
18260.37 103
18261.65 117
18262.92 86
18264.20 90
18265.48 95
18266.76 93
18268.03 92
18269.31 78
18270.59 102
18271.87 88
18273.14 99
18274.42 98
18275.70 91
18276.98 83
18278.26 94
18279.53 102
18280.81 103
18282.09 88
18283.37 95
18284.65 96
18285.92 92
18287.20 75
18288.48 105
18289.76 98
18291.04 84
18292.32 90
18293.59 90
18294.87 95
18296.15 81
18297.43 98
18298.71 97
18299.99 96
18301.27 95
18302.54 91
18303.82 100
18305.10 85
18306.38 91
18307.66 89
18308.94 101
18310.22 106
18311.50 102
18312.78 101
18314.06 82
18315.33 90
18316.61 79
18317.89 88
18319.17 84
18320.45 107
18321.73 91
18323.01 95
18324.29 110
18325.57 80
18326.85 106
18328.13 116
18329.41 77
18330.69 102
18331.97 96
18333.25 76
18334.53 102
18335.81 90
18337.09 70
18338.37 91
18339.65 92
18340.93 95
18342.21 94
18343.49 88
18344.77 92
18346.05 100
18347.33 95
18348.61 102
18349.89 96
18351.17 76
18352.45 77
18353.73 114
18355.01 89
18356.29 100
18357.57 98
18358.85 109
18360.14 88
18361.42 93
18362.70 103
18363.98 79
18365.26 109
18366.54 130
18367.82 108
18369.10 105
18370.38 96
18371.66 82
18372.95 90
18374.23 93
18375.51 88
18376.79 86
18378.07 104
18379.35 98
18380.63 63
18381.92 77
18383.20 74
18384.48 82
18385.76 86
18387.04 89
18388.32 90
18389.61 65
18390.89 100
18392.17 66
18393.45 87
18394.73 81
18396.02 88
18397.30 106
18398.58 93
18399.86 83
18401.14 92
18402.43 93
18403.71 101
18404.99 104
18406.27 107
18407.56 82
18408.84 115
18410.12 108
18411.40 83
18412.69 107
18413.97 106
18415.25 95
18416.53 111
18417.82 98
18419.10 109
18420.38 101
18421.67 104
18422.95 99
18424.23 128
18425.51 114
18426.80 96
18428.08 96
18429.36 78
18430.65 88
18431.93 97
18433.21 87
18434.50 97
18435.78 91
18437.06 87
18438.35 102
18439.63 102
18440.92 71
18442.20 87
18443.48 84
18444.77 99
18446.05 102
18447.33 87
18448.62 90
18449.90 113
18451.19 138
18452.47 96
18453.75 97
18455.04 123
18456.32 105
18457.61 89
18458.89 86
18460.17 83
18461.46 108
18462.74 97
18464.03 85
18465.31 116
18466.60 111
18467.88 94
18469.17 96
18470.45 98
18471.74 97
18473.02 113
18474.30 108
18475.59 96
18476.87 93
18478.16 94
18479.44 90
18480.73 107
18482.01 112
18483.30 121
18484.58 89
18485.87 87
18487.16 84
18488.44 93
18489.73 107
18491.01 110
18492.30 86
18493.58 91
18494.87 93
18496.15 90
18497.44 90
18498.72 92
18500.01 100
18501.30 81
18502.58 116
18503.87 86
18505.15 99
18506.44 103
18507.73 88
18509.01 92
18510.30 84
18511.58 105
18512.87 97
18514.16 99
18515.44 95
18516.73 83
18518.01 86
18519.30 109
18520.59 82
18521.87 91
18523.16 97
18524.45 100
18525.73 66
18527.02 99
18528.31 111
18529.59 118
18530.88 111
18532.17 83
18533.45 101
18534.74 87
18536.03 98
18537.31 101
18538.60 83
18539.89 79
18541.18 101
18542.46 119
18543.75 102
18545.04 100
18546.32 99
18547.61 115
18548.90 114
18550.19 86
18551.47 76
18552.76 102
18554.05 87
18555.34 102
18556.62 120
18557.91 109
18559.20 110
18560.49 98
18561.78 102
18563.06 107
18564.35 120
18565.64 104
18566.93 97
18568.22 99
18569.50 101
18570.79 75
18572.08 114
18573.37 109
18574.66 103
18575.94 90
18577.23 106
18578.52 93
18579.81 102
18581.10 109
18582.39 107
18583.68 117
18584.96 92
18586.25 94
18587.54 94
18588.83 104
18590.12 110
18591.41 93
18592.70 102
18593.99 92
18595.27 97
18596.56 123
18597.85 100
18599.14 117
18600.43 142
18601.72 102
18603.01 96
18604.30 107
18605.59 102
18606.88 102
18608.17 108
18609.46 122
18610.75 116
18612.04 118
18613.33 109
18614.62 127
18615.90 101
18617.19 96
18618.48 106
18619.77 109
18621.06 112
18622.35 93
18623.64 123
18624.93 114
18626.22 114
18627.51 115
18628.80 101
18630.09 112
18631.39 105
18632.68 104
18633.97 105
18635.26 88
18636.55 103
18637.84 80
18639.13 100
18640.42 102
18641.71 96
18643.00 122
18644.29 112
18645.58 83
18646.87 110
18648.16 114
18649.45 105
18650.74 88
18652.04 84
18653.33 102
18654.62 101
18655.91 120
18657.20 101
18658.49 96
18659.78 106
18661.07 100
18662.36 97
18663.66 87
18664.95 100
18666.24 66
18667.53 70
18668.82 75
18670.11 84
18671.41 84
18672.70 80
18673.99 92
18675.28 100
18676.57 99
18677.86 86
18679.16 91
18680.45 89
18681.74 109
18683.03 97
18684.32 88
18685.62 65
18686.91 86
18688.20 108
18689.49 97
18690.79 85
18692.08 116
18693.37 86
18694.66 73
18695.96 76
18697.25 83
18698.54 93
18699.83 101
18701.13 89
18702.42 100
18703.71 66
18705.00 84
18706.30 83
18707.59 98
18708.88 105
18710.18 100
18711.47 99
18712.76 94
18714.05 106
18715.35 107
18716.64 102
18717.93 92
18719.23 89
18720.52 91
18721.81 100
18723.11 93
18724.40 92
18725.69 75
18726.99 79
18728.28 90
18729.58 93
18730.87 75
18732.16 71
18733.46 78
18734.75 75
18736.04 101
18737.34 83
18738.63 120
18739.93 107
18741.22 79
18742.51 87
18743.81 80
18745.10 90
18746.40 100
18747.69 112
18748.99 110
18750.28 99
18751.58 88
18752.87 95
18754.16 86
18755.46 78
18756.75 89
18758.05 90
18759.34 95
18760.64 75
18761.93 75
18763.23 82
18764.52 97
18765.82 97
18767.11 100
18768.41 88
18769.70 90
18771.00 83
18772.29 96
18773.59 98
18774.88 93
18776.18 75
18777.47 74
18778.77 88
18780.06 94
18781.36 80
18782.65 82
18783.95 77
18785.25 101
18786.54 82
18787.84 77
18789.13 85
18790.43 97
18791.72 86
18793.02 84
18794.32 77
18795.61 84
18796.91 112
18798.20 97
18799.50 78
18800.80 91
18802.09 101
18803.39 94
18804.69 109
18805.98 85
18807.28 103
18808.57 99
18809.87 118
18811.17 88
18812.46 71
18813.76 90
18815.06 90
18816.35 87
18817.65 78
18818.95 72
18820.24 104
18821.54 90
18822.84 86
18824.13 94
18825.43 77
18826.73 81
18828.03 105
18829.32 68
18830.62 84
18831.92 72
18833.21 92
18834.51 78
18835.81 69
18837.11 86
18838.40 66
18839.70 92
18841.00 97
18842.30 96
18843.59 77
18844.89 85
18846.19 94
18847.49 66
18848.79 73
18850.08 88
18851.38 92
18852.68 90
18853.98 83
18855.27 69
18856.57 80
18857.87 92
18859.17 82
18860.47 84
18861.77 100
18863.06 118
18864.36 94
18865.66 86
18866.96 76
18868.26 83
18869.56 99
18870.85 98
18872.15 98
18873.45 84
18874.75 93
18876.05 93
18877.35 98
18878.65 91
18879.95 70
18881.24 85
18882.54 84
18883.84 93
18885.14 85
18886.44 105
18887.74 84
18889.04 82
18890.34 75
18891.64 73
18892.94 81
18894.24 89
18895.54 89
18896.84 107
18898.13 82
18899.43 80
18900.73 90
18902.03 83
18903.33 113
18904.63 123
18905.93 141
18907.23 109
18908.53 92
18909.83 93
18911.13 94
18912.43 87
18913.73 94
18915.03 87
18916.33 100
18917.63 93
18918.93 91
18920.23 92
18921.53 97
18922.83 85
18924.13 80
18925.43 81
18926.74 87
18928.04 80
18929.34 78
18930.64 91
18931.94 84
18933.24 78
18934.54 77
18935.84 72
18937.14 84
18938.44 90
18939.74 78
18941.04 92
18942.34 97
18943.65 83
18944.95 86
18946.25 89
18947.55 105
18948.85 93
18950.15 84
18951.45 94
18952.75 86
18954.06 84
18955.36 84
18956.66 92
18957.96 98
18959.26 72
18960.56 77
18961.87 113
18963.17 74
18964.47 107
18965.77 83
18967.07 82
18968.37 85
18969.68 99
18970.98 87
18972.28 101
18973.58 105
18974.88 79
18976.19 93
18977.49 94
18978.79 85
18980.09 83
18981.40 89
18982.70 73
18984.00 85
18985.30 87
18986.61 82
18987.91 98
18989.21 83
18990.51 85
18991.82 80
18993.12 79
18994.42 88
18995.73 89
18997.03 93
18998.33 81
18999.63 83
19000.94 69
19002.24 60
19003.54 53
19004.85 92
19006.15 91
19007.45 98
19008.76 79
19010.06 87
19011.36 96
19012.67 129
19013.97 78
19015.27 81
19016.58 84
19017.88 81
19019.18 75
19020.49 85
19021.79 78
19023.10 73
19024.40 95
19025.70 113
19027.01 83
19028.31 84
19029.62 86
19030.92 88
19032.22 92
19033.53 95
19034.83 72
19036.14 78
19037.44 96
19038.75 87
19040.05 98
19041.35 75
19042.66 88
19043.96 83
19045.27 68
19046.57 90
19047.88 102
19049.18 82
19050.49 86
19051.79 84
19053.10 81
19054.40 72
19055.71 89
19057.01 97
19058.32 90
19059.62 76
19060.93 65
19062.23 81
19063.54 92
19064.84 91
19066.15 94
19067.45 88
19068.76 79
19070.06 89
19071.37 90
19072.67 82
19073.98 90
19075.29 79
19076.59 79
19077.90 75
19079.20 85
19080.51 90
19081.81 84
19083.12 83
19084.43 85
19085.73 87
19087.04 85
19088.34 73
19089.65 72
19090.96 78
19092.26 65
19093.57 67
19094.87 80
19096.18 67
19097.49 81
19098.79 85
19100.10 70
19101.41 76
19102.71 78
19104.02 73
19105.33 84
19106.63 80
19107.94 79
19109.25 79
19110.55 85
19111.86 91
19113.17 91
19114.47 77
19115.78 89
19117.09 103
19118.40 102
19119.70 76
19121.01 76
19122.32 79
19123.62 67
19124.93 84
19126.24 72
19127.55 75
19128.85 83
19130.16 92
19131.47 84
19132.78 74
19134.08 84
19135.39 99
19136.70 86
19138.01 88
19139.32 92
19140.62 102
19141.93 93
19143.24 114
19144.55 89
19145.85 97
19147.16 82
19148.47 89
19149.78 85
19151.09 85
19152.40 81
19153.70 111
19155.01 89
19156.32 65
19157.63 76
19158.94 89
19160.25 89
19161.55 100
19162.86 74
19164.17 90
19165.48 80
19166.79 83
19168.10 101
19169.41 92
19170.72 99
19172.02 102
19173.33 88
19174.64 82
19175.95 92
19177.26 92
19178.57 100
19179.88 102
19181.19 87
19182.50 82
19183.81 74
19185.12 83
19186.43 86
19187.74 93
19189.05 103
19190.35 105
19191.66 91
19192.97 124
19194.28 82
19195.59 93
19196.90 83
19198.21 84
19199.52 92
19200.83 94
19202.14 80
19203.45 63
19204.76 68
19206.07 95
19207.38 77
19208.69 89
19210.00 87
19211.31 70
19212.62 80
19213.93 73
19215.24 79
19216.56 93
19217.87 99
19219.18 99
19220.49 83
19221.80 95
19223.11 115
19224.42 86
19225.73 85
19227.04 89
19228.35 85
19229.66 69
19230.97 75
19232.28 87
19233.60 86
19234.91 74
19236.22 73
19237.53 63
19238.84 81
19240.15 86
19241.46 80
19242.77 87
19244.09 90
19245.40 73
19246.71 84
19248.02 76
19249.33 96
19250.64 80
19251.95 67
19253.27 93
19254.58 88
19255.89 89
19257.20 76
19258.51 69
19259.83 71
19261.14 69
19262.45 74
19263.76 75
19265.07 72
19266.39 95
19267.70 76
19269.01 92
19270.32 82
19271.63 82
19272.95 67
19274.26 72
19275.57 68
19276.88 69
19278.20 74
19279.51 78
19280.82 73
19282.14 93
19283.45 85
19284.76 80
19286.07 80
19287.39 84
19288.70 87
19290.01 68
19291.33 97
19292.64 77
19293.95 83
19295.26 68
19296.58 76
19297.89 85
19299.20 80
19300.52 75
19301.83 81
19303.14 73
19304.46 83
19305.77 95
19307.09 83
19308.40 101
19309.71 97
19311.03 102
19312.34 79
19313.65 96
19314.97 81
19316.28 84
19317.60 69
19318.91 75
19320.22 74
19321.54 83
19322.85 71
19324.17 80
19325.48 83
19326.79 93
19328.11 87
19329.42 87
19330.74 60
19332.05 80
19333.37 86
19334.68 70
19335.99 91
19337.31 97
19338.62 83
19339.94 92
19341.25 93
19342.57 80
19343.88 96
19345.20 85
19346.51 82
19347.83 86
19349.14 78
19350.46 90
19351.77 81
19353.09 91
19354.40 73
19355.72 68
19357.03 79
19358.35 85
19359.66 82
19360.98 108
19362.29 98
19363.61 80
19364.93 75
19366.24 87
19367.56 80
19368.87 79
19370.19 79
19371.50 79
19372.82 85
19374.14 83
19375.45 70
19376.77 78
19378.08 70
19379.40 98
19380.72 80
19382.03 76
19383.35 66
19384.66 83
19385.98 91
19387.30 71
19388.61 95
19389.93 84
19391.25 72
19392.56 82
19393.88 90
19395.20 92
19396.51 72
19397.83 76
19399.15 97
19400.46 92
19401.78 69
19403.10 83
19404.41 90
19405.73 82
19407.05 87
19408.36 95
19409.68 84
19411.00 81
19412.31 69
19413.63 98
19414.95 71
19416.27 89
19417.58 78
19418.90 90
19420.22 104
19421.54 92
19422.85 93
19424.17 74
19425.49 89
19426.81 121
19428.12 111
19429.44 89
19430.76 103
19432.08 89
19433.40 85
19434.71 104
19436.03 86
19437.35 84
19438.67 80
19439.99 80
19441.30 88
19442.62 96
19443.94 73
19445.26 82
19446.58 102
19447.89 90
19449.21 76
19450.53 93
19451.85 86
19453.17 78
19454.49 80
19455.81 81
19457.12 89
19458.44 90
19459.76 110
19461.08 105
19462.40 78
19463.72 86
19465.04 92
19466.36 93
19467.68 66
19468.99 65
19470.31 92
19471.63 76
19472.95 86
19474.27 86
19475.59 70
19476.91 83
19478.23 86
19479.55 78
19480.87 86
19482.19 76
19483.51 77
19484.83 117
19486.15 82
19487.47 76
19488.79 80
19490.11 84
19491.43 65
19492.75 65
19494.07 90
19495.39 103
19496.71 99
19498.03 90
19499.35 87
19500.67 90
19501.99 92
19503.31 111
19504.63 99
19505.95 79
19507.27 88
19508.59 91
19509.91 91
19511.23 65
19512.55 72
19513.87 91
19515.19 92
19516.51 86
19517.83 64
19519.15 74
19520.47 77
19521.79 80
19523.12 79
19524.44 85
19525.76 72
19527.08 70
19528.40 87
19529.72 68
19531.04 65
19532.36 75
19533.68 84
19535.01 74
19536.33 93
19537.65 83
19538.97 85
19540.29 78
19541.61 83
19542.93 92
19544.26 74
19545.58 93
19546.90 89
19548.22 75
19549.54 81
19550.87 77
19552.19 100
19553.51 94
19554.83 88
19556.15 68
19557.47 91
19558.80 86
19560.12 95
19561.44 105
19562.76 95
19564.09 62
19565.41 86
19566.73 121
19568.05 77
19569.38 86
19570.70 70
19572.02 63
19573.34 80
19574.67 83
19575.99 65
19577.31 74
19578.63 84
19579.96 90
19581.28 96
19582.60 66
19583.93 82
19585.25 102
19586.57 100
19587.90 82
19589.22 81
19590.54 100
19591.86 69
19593.19 98
19594.51 92
19595.83 86
19597.16 111
19598.48 98
19599.81 80
19601.13 75
19602.45 73
19603.78 87
19605.10 75
19606.42 94
19607.75 94
19609.07 88
19610.40 96
19611.72 81
19613.04 79
19614.37 88
19615.69 78
19617.02 85
19618.34 113
19619.66 58
19620.99 74
19622.31 91
19623.64 91
19624.96 74
19626.29 98
19627.61 98
19628.93 88
19630.26 88
19631.58 88
19632.91 83
19634.23 82
19635.56 122
19636.88 114
19638.21 107
19639.53 91
19640.86 94
19642.18 90
19643.51 100
19644.83 71
19646.16 78
19647.48 88
19648.81 85
19650.13 90
19651.46 104
19652.78 109
19654.11 89
19655.43 85
19656.76 68
19658.08 56
19659.41 86
19660.74 89
19662.06 97
19663.39 82
19664.71 82
19666.04 100
19667.36 70
19668.69 89
19670.02 77
19671.34 67
19672.67 88
19673.99 86
19675.32 84
19676.65 90
19677.97 97
19679.30 97
19680.63 99
19681.95 103
19683.28 92
19684.60 81
19685.93 79
19687.26 89
19688.58 87
19689.91 93
19691.24 74
19692.56 79
19693.89 90
19695.22 91
19696.54 75
19697.87 106
19699.20 84
19700.52 89
19701.85 75
19703.18 98
19704.51 98
19705.83 95
19707.16 77
19708.49 79
19709.81 77
19711.14 87
19712.47 81
19713.80 83
19715.12 87
19716.45 86
19717.78 87
19719.11 74
19720.43 85
19721.76 83
19723.09 86
19724.42 94
19725.74 64
19727.07 64
19728.40 77
19729.73 91
19731.06 87
19732.38 86
19733.71 92
19735.04 100
19736.37 85
19737.70 90
19739.02 104
19740.35 84
19741.68 92
19743.01 74
19744.34 85
19745.67 97
19747.00 80
19748.32 83
19749.65 83
19750.98 93
19752.31 93
19753.64 94
19754.97 70
19756.30 83
19757.62 90
19758.95 69
19760.28 88
19761.61 78
19762.94 96
19764.27 92
19765.60 90
19766.93 97
19768.26 101
19769.59 95
19770.92 95
19772.25 83
19773.57 68
19774.90 74
19776.23 69
19777.56 66
19778.89 82
19780.22 92
19781.55 84
19782.88 108
19784.21 82
19785.54 86
19786.87 93
19788.20 83
19789.53 94
19790.86 84
19792.19 85
19793.52 84
19794.85 87
19796.18 117
19797.51 90
19798.84 102
19800.17 70
19801.50 82
19802.83 100
19804.16 84
19805.49 86
19806.82 81
19808.16 87
19809.49 70
19810.82 75
19812.15 76
19813.48 78
19814.81 88
19816.14 77
19817.47 89
19818.80 75
19820.13 82
19821.46 95
19822.79 63
19824.13 70
19825.46 88
19826.79 78
19828.12 67
19829.45 82
19830.78 90
19832.11 96
19833.44 81
19834.78 78
19836.11 73
19837.44 73
19838.77 75
19840.10 74
19841.43 88
19842.77 90
19844.10 74
19845.43 89
19846.76 81
19848.09 84
19849.42 85
19850.76 69
19852.09 89
19853.42 84
19854.75 81
19856.09 76
19857.42 89
19858.75 88
19860.08 95
19861.41 100
19862.75 90
19864.08 91
19865.41 59
19866.74 65
19868.08 70
19869.41 92
19870.74 100
19872.08 72
19873.41 73
19874.74 75
19876.07 84
19877.41 77
19878.74 100
19880.07 73
19881.41 61
19882.74 94
19884.07 83
19885.40 77
19886.74 88
19888.07 93
19889.40 83
19890.74 97
19892.07 85
19893.40 93
19894.74 80
19896.07 90
19897.41 91
19898.74 89
19900.07 77
19901.41 97
19902.74 98
19904.07 87
19905.41 95
19906.74 86
19908.08 69
19909.41 84
19910.74 85
19912.08 82
19913.41 88
19914.75 87
19916.08 72
19917.41 83
19918.75 95
19920.08 91
19921.42 83
19922.75 76
19924.09 70
19925.42 82
19926.76 83
19928.09 66
19929.42 82
19930.76 99
19932.09 87
19933.43 95
19934.76 86
19936.10 101
19937.43 93
19938.77 82
19940.10 75
19941.44 68
19942.77 74
19944.11 68
19945.44 76
19946.78 101
19948.11 97
19949.45 85
19950.79 78
19952.12 100
19953.46 103
19954.79 91
19956.13 72
19957.46 89
19958.80 74
19960.13 78
19961.47 71
19962.81 84
19964.14 71
19965.48 83
19966.81 80
19968.15 61
19969.49 77
19970.82 82
19972.16 69
19973.49 78
19974.83 77
19976.17 81
19977.50 77
19978.84 91
19980.18 83
19981.51 83
19982.85 94
19984.18 71
19985.52 71
19986.86 65
19988.19 83
19989.53 89
19990.87 68
19992.20 67
19993.54 89
19994.88 87
19996.21 84
19997.55 105
19998.89 88
20000.23 84
20001.56 93
20002.90 83
20004.24 75
20005.57 64
20006.91 65
20008.25 63
20009.59 74
20010.92 77
20012.26 83
20013.60 88
20014.94 70
20016.27 91
20017.61 77
20018.95 77
20020.29 85
20021.62 83
20022.96 103
20024.30 85
20025.64 90
20026.98 104
20028.31 83
20029.65 85
20030.99 98
20032.33 77
20033.67 98
20035.00 86
20036.34 91
20037.68 85
20039.02 81
20040.36 97
20041.70 80
20043.03 93
20044.37 83
20045.71 94
20047.05 90
20048.39 110
20049.73 102
20051.07 90
20052.41 75
20053.74 89
20055.08 86
20056.42 89
20057.76 83
20059.10 78
20060.44 74
20061.78 93
20063.12 81
20064.46 94
20065.80 87
20067.13 67
20068.47 73
20069.81 96
20071.15 73
20072.49 71
20073.83 88
20075.17 91
20076.51 82
20077.85 89
20079.19 87
20080.53 82
20081.87 95
20083.21 95
20084.55 86
20085.89 67
20087.23 86
20088.57 95
20089.91 73
20091.25 98
20092.59 99
20093.93 100
20095.27 91
20096.61 73
20097.95 85
20099.29 86
20100.63 76
20101.97 68
20103.31 79
20104.65 93
20105.99 66
20107.33 90
20108.67 90
20110.02 94
20111.36 83
20112.70 93
20114.04 88
20115.38 86
20116.72 110
20118.06 81
20119.40 101
20120.74 76
20122.08 81
20123.43 58
20124.77 66
20126.11 85
20127.45 78
20128.79 96
20130.13 69
20131.47 78
20132.81 85
20134.16 80
20135.50 82
20136.84 87
20138.18 90
20139.52 98
20140.86 90
20142.21 93
20143.55 82
20144.89 85
