# Supplementary material for: MALDI-TOF MS typing enables the classification of brewing yeasts of the genus Saccharomyces to major beer styles
Source: PLoS One. 2017 Aug 9;12(8):e0181694. doi: 10.1371/journal.pone.0181694 (PMC5549903; doi:10.1371/journal.pone.0181694)
Supplement: S3 File — The directory includes 90 raw files and was zipped to “.zip”; the folder has three strains with 30 spectra per strain; S1 Text explains the raw files with an example and Table 1 represents the yeast strains used within the experiment. (ZIP) [file pone.0181694.s006.zip › 7-9/30256-177-OG-Koe-Koe-YPG-18h-E-E_2015-07-17_2_0_B2_1.dat]

1999.70 1269
2000.13 1356
2000.55 1414
2000.97 1307
2001.39 1519
2001.81 1345
2002.23 1355
2002.66 1342
2003.08 1133
2003.50 1222
2003.92 1201
2004.34 1248
2004.77 1216
2005.19 1262
2005.61 1336
2006.03 1278
2006.46 1221
2006.88 1392
2007.30 1283
2007.72 1283
2008.15 1231
2008.57 1213
2008.99 1519
2009.41 1533
2009.84 1518
2010.26 1397
2010.68 1475
2011.10 1485
2011.53 1330
2011.95 1291
2012.37 1291
2012.80 1373
2013.22 1207
2013.64 1231
2014.07 1253
2014.49 1366
2014.91 1286
2015.33 1350
2015.76 1541
2016.18 1309
2016.60 1350
2017.03 1323
2017.45 1337
2017.88 1301
2018.30 1300
2018.72 1222
2019.15 1256
2019.57 1406
2019.99 1341
2020.42 1337
2020.84 1331
2021.26 1177
2021.69 1211
2022.11 1233
2022.54 1249
2022.96 1327
2023.38 1274
2023.81 1218
2024.23 1230
2024.66 1315
2025.08 1331
2025.51 1267
2025.93 1412
2026.35 1442
2026.78 1277
2027.20 1330
2027.63 1337
2028.05 1160
2028.48 1021
2028.90 1211
2029.33 1265
2029.75 1225
2030.18 1230
2030.60 1224
2031.03 1196
2031.45 1264
2031.88 1370
2032.30 1263
2032.73 1245
2033.15 1278
2033.58 1213
2034.00 1271
2034.43 1404
2034.85 1301
2035.28 1346
2035.70 1300
2036.13 1400
2036.55 1460
2036.98 1476
2037.40 1402
2037.83 1386
2038.26 1457
2038.68 1446
2039.11 1597
2039.53 1247
2039.96 1365
2040.39 1260
2040.81 1356
2041.24 1301
2041.66 1466
2042.09 1352
2042.52 1304
2042.94 1368
2043.37 1269
2043.79 1186
2044.22 1285
2044.65 1213
2045.07 1278
2045.50 1288
2045.93 1418
2046.35 1363
2046.78 1385
2047.21 1302
2047.63 1066
2048.06 1238
2048.49 1262
2048.91 1353
2049.34 1353
2049.77 1348
2050.19 1261
2050.62 1203
2051.05 1280
2051.47 1412
2051.90 1115
2052.33 1126
2052.75 1224
2053.18 1161
2053.61 1093
2054.04 1074
2054.46 1233
2054.89 1183
2055.32 1312
2055.75 1269
2056.17 1120
2056.60 1145
2057.03 1222
2057.46 1316
2057.88 1209
2058.31 1295
2058.74 1324
2059.17 1421
2059.60 1251
2060.02 1223
2060.45 1282
2060.88 1264
2061.31 1232
2061.74 1328
2062.16 1430
2062.59 1243
2063.02 1290
2063.45 1350
2063.88 1401
2064.31 1387
2064.73 1503
2065.16 1543
2065.59 1672
2066.02 1413
2066.45 1651
2066.88 1607
2067.30 1689
2067.73 1454
2068.16 1338
2068.59 1457
2069.02 1413
2069.45 1365
2069.88 1318
2070.31 1361
2070.74 1225
2071.16 1149
2071.59 1163
2072.02 1452
2072.45 1391
2072.88 1150
2073.31 1405
2073.74 1451
2074.17 1297
2074.60 1353
2075.03 1302
2075.46 1287
2075.89 1551
2076.32 1479
2076.75 1477
2077.18 1495
2077.61 1668
2078.04 1409
2078.47 1512
2078.90 1527
2079.33 1586
2079.76 1585
2080.19 1658
2080.62 1635
2081.05 1627
2081.48 1500
2081.91 1418
2082.34 1617
2082.77 1552
2083.20 1466
2083.63 1257
2084.06 1417
2084.49 1438
2084.92 1341
2085.35 1443
2085.78 1366
2086.21 1313
2086.64 1270
2087.07 1264
2087.50 1279
2087.93 1276
2088.36 1185
2088.80 1180
2089.23 1321
2089.66 1326
2090.09 1210
2090.52 1343
2090.95 1309
2091.38 1249
2091.81 1259
2092.24 1298
2092.68 1407
2093.11 1345
2093.54 1356
2093.97 1393
2094.40 1461
2094.83 1398
2095.26 1351
2095.70 1251
2096.13 1342
2096.56 1287
2096.99 1285
2097.42 1185
2097.85 1269
2098.29 1158
2098.72 1096
2099.15 1289
2099.58 1321
2100.01 1330
2100.45 1252
2100.88 1047
2101.31 1137
2101.74 1336
2102.18 1348
2102.61 1353
2103.04 1503
2103.47 1214
2103.90 1242
2104.34 1311
2104.77 1241
2105.20 1258
2105.64 1235
2106.07 1255
2106.50 1342
2106.93 1295
2107.37 1256
2107.80 1262
2108.23 1125
2108.66 1251
2109.10 1333
2109.53 1126
2109.96 1098
2110.40 1320
2110.83 1388
2111.26 1509
2111.70 1340
2112.13 1341
2112.56 1480
2113.00 1244
2113.43 1310
2113.86 1248
2114.30 1188
2114.73 1313
2115.16 1181
2115.60 1383
2116.03 1374
2116.47 1394
2116.90 1278
2117.33 1282
2117.77 1296
2118.20 1322
2118.64 1330
2119.07 1333
2119.50 1349
2119.94 1192
2120.37 1112
2120.81 1296
2121.24 1313
2121.67 1383
2122.11 1315
2122.54 1166
2122.98 1258
2123.41 1348
2123.85 1337
2124.28 1329
2124.72 1178
2125.15 1262
2125.58 1437
2126.02 1358
2126.45 1279
2126.89 1318
2127.32 1284
2127.76 1341
2128.19 1236
2128.63 1383
2129.06 1441
2129.50 1334
2129.93 1407
2130.37 1524
2130.80 1541
2131.24 1468
2131.67 1436
2132.11 1647
2132.55 1519
2132.98 1477
2133.42 1431
2133.85 1645
2134.29 1693
2134.72 1566
2135.16 1697
2135.59 1665
2136.03 1642
2136.47 1675
2136.90 1758
2137.34 1573
2137.77 1451
2138.21 1383
2138.65 1412
2139.08 1431
2139.52 1346
2139.95 1441
2140.39 1309
2140.83 1133
2141.26 1246
2141.70 1224
2142.14 1195
2142.57 1151
2143.01 1229
2143.44 1247
2143.88 1313
2144.32 1312
2144.75 1374
2145.19 1304
2145.63 1370
2146.06 1301
2146.50 1346
2146.94 1462
2147.38 1613
2147.81 1511
2148.25 1682
2148.69 1802
2149.12 1860
2149.56 1842
2150.00 1809
2150.44 1891
2150.87 1964
2151.31 1685
2151.75 1615
2152.18 1635
2152.62 1649
2153.06 1623
2153.50 1422
2153.93 1579
2154.37 1336
2154.81 1408
2155.25 1310
2155.69 1312
2156.12 1372
2156.56 1358
2157.00 1394
2157.44 1331
2157.87 1377
2158.31 1401
2158.75 1288
2159.19 1323
2159.63 1306
2160.07 1242
2160.50 1438
2160.94 1374
2161.38 1477
2161.82 1244
2162.26 1250
2162.70 1322
2163.13 1400
2163.57 1317
2164.01 1331
2164.45 1431
2164.89 1424
2165.33 1548
2165.77 1546
2166.20 1318
2166.64 1285
2167.08 1269
2167.52 1387
2167.96 1481
2168.40 1407
2168.84 1401
2169.28 1458
2169.72 1537
2170.16 1341
2170.60 1320
2171.03 1524
2171.47 1643
2171.91 1521
2172.35 1769
2172.79 1657
2173.23 1761
2173.67 1609
2174.11 1688
2174.55 1747
2174.99 1711
2175.43 1781
2175.87 1834
2176.31 1642
2176.75 1523
2177.19 1490
2177.63 1729
2178.07 1659
2178.51 1466
2178.95 1659
2179.39 1715
2179.83 1497
2180.27 1457
2180.71 1324
2181.15 1405
2181.59 1340
2182.03 1323
2182.47 1395
2182.91 1451
2183.35 1346
2183.79 1295
2184.23 1305
2184.68 1335
2185.12 1572
2185.56 1493
2186.00 1474
2186.44 1477
2186.88 1570
2187.32 1490
2187.76 1403
2188.20 1496
2188.64 1687
2189.08 1576
2189.53 1406
2189.97 1795
2190.41 1658
2190.85 1619
2191.29 1667
2191.73 1544
2192.17 1395
2192.62 1457
2193.06 1509
2193.50 1509
2193.94 1519
2194.38 1593
2194.82 1561
2195.27 1632
2195.71 1788
2196.15 1560
2196.59 1587
2197.03 1534
2197.47 1527
2197.92 1482
2198.36 1474
2198.80 1480
2199.24 1558
2199.69 1631
2200.13 1535
2200.57 1353
2201.01 1371
2201.45 1444
2201.90 1445
2202.34 1289
2202.78 1329
2203.22 1394
2203.67 1599
2204.11 1414
2204.55 1414
2205.00 1609
2205.44 1618
2205.88 1520
2206.32 1553
2206.77 1649
2207.21 1541
2207.65 1488
2208.10 1488
2208.54 1482
2208.98 1363
2209.43 1449
2209.87 1571
2210.31 1494
2210.76 1502
2211.20 1660
2211.64 1607
2212.09 1337
2212.53 1461
2212.97 1425
2213.42 1391
2213.86 1490
2214.30 1463
2214.75 1416
2215.19 1480
2215.63 1524
2216.08 1380
2216.52 1174
2216.97 1175
2217.41 1286
2217.85 1264
2218.30 1394
2218.74 1257
2219.19 1391
2219.63 1578
2220.07 1602
2220.52 1509
2220.96 1493
2221.41 1364
2221.85 1445
2222.30 1445
2222.74 1452
2223.19 1535
2223.63 1568
2224.08 1652
2224.52 1454
2224.96 1377
2225.41 1527
2225.85 1419
2226.30 1543
2226.74 1603
2227.19 1443
2227.63 1613
2228.08 1541
2228.52 1598
2228.97 1607
2229.41 1678
2229.86 1766
2230.31 1640
2230.75 1569
2231.20 1748
2231.64 1764
2232.09 1797
2232.53 1730
2232.98 1627
2233.42 1738
2233.87 1638
2234.31 1591
2234.76 1651
2235.21 1620
2235.65 1542
2236.10 1530
2236.54 1622
2236.99 1472
2237.44 1495
2237.88 1357
2238.33 1582
2238.77 1496
2239.22 1360
2239.67 1438
2240.11 1533
2240.56 1415
2241.01 1466
2241.45 1581
2241.90 1496
2242.34 1305
2242.79 1320
2243.24 1206
2243.68 1150
2244.13 1268
2244.58 1494
2245.02 1443
2245.47 1368
2245.92 1406
2246.36 1312
2246.81 1414
2247.26 1362
2247.71 1299
2248.15 1452
2248.60 1485
2249.05 1400
2249.49 1402
2249.94 1346
2250.39 1503
2250.84 1314
2251.28 1333
2251.73 1255
2252.18 1368
2252.63 1454
2253.07 1152
2253.52 1246
2253.97 1329
2254.42 1294
2254.86 1190
2255.31 1185
2255.76 1304
2256.21 1248
2256.66 1221
2257.10 1370
2257.55 1442
2258.00 1396
2258.45 1259
2258.90 1311
2259.34 1412
2259.79 1494
2260.24 1462
2260.69 1453
2261.14 1474
2261.58 1526
2262.03 1535
2262.48 1543
2262.93 1633
2263.38 1789
2263.83 1787
2264.28 1706
2264.72 1666
2265.17 1777
2265.62 1797
2266.07 1700
2266.52 1720
2266.97 1665
2267.42 1601
2267.87 1728
2268.32 1604
2268.77 1659
2269.21 1655
2269.66 1680
2270.11 1758
2270.56 1808
2271.01 1637
2271.46 1804
2271.91 1748
2272.36 1683
2272.81 1682
2273.26 1528
2273.71 1615
2274.16 1638
2274.61 1594
2275.06 1588
2275.51 1385
2275.96 1321
2276.41 1452
2276.86 1371
2277.31 1301
2277.76 1471
2278.21 1584
2278.66 1494
2279.11 1494
2279.56 1447
2280.01 1547
2280.46 1667
2280.91 1491
2281.36 1489
2281.81 1449
2282.26 1404
2282.71 1568
2283.16 1533
2283.61 1462
2284.06 1414
2284.51 1436
2284.96 1434
2285.41 1275
2285.86 1413
2286.31 1714
2286.77 1688
2287.22 1781
2287.67 1934
2288.12 2110
2288.57 2133
2289.02 2686
2289.47 2865
2289.92 2912
2290.37 2979
2290.83 3292
2291.28 3218
2291.73 3142
2292.18 3194
2292.63 3219
2293.08 2813
2293.53 2805
2293.99 2776
2294.44 2452
2294.89 2126
2295.34 2169
2295.79 2216
2296.24 2112
2296.70 1856
2297.15 1788
2297.60 1730
2298.05 1630
2298.50 1710
2298.96 1581
2299.41 1443
2299.86 1408
2300.31 1434
2300.77 1637
2301.22 1468
2301.67 1548
2302.12 1463
2302.57 1398
2303.03 1385
2303.48 1426
2303.93 1510
2304.38 1411
2304.84 1537
2305.29 1617
2305.74 1432
2306.20 1531
2306.65 1580
2307.10 1709
2307.55 1734
2308.01 1878
2308.46 1950
2308.91 2059
2309.37 2014
2309.82 2098
2310.27 1925
2310.73 2010
2311.18 1796
2311.63 1816
2312.09 1740
2312.54 1856
2312.99 1836
2313.45 1640
2313.90 1647
2314.35 1512
2314.81 1529
2315.26 1692
2315.71 1743
2316.17 1568
2316.62 1454
2317.08 1509
2317.53 1435
2317.98 1588
2318.44 1781
2318.89 1536
2319.35 1451
2319.80 1605
2320.25 1431
2320.71 1445
2321.16 1543
2321.62 1609
2322.07 1600
2322.53 1641
2322.98 1664
2323.44 1823
2323.89 1653
2324.34 1765
2324.80 1703
2325.25 1681
2325.71 1748
2326.16 1806
2326.62 1769
2327.07 1993
2327.53 1988
2327.98 1938
2328.44 2070
2328.89 2085
2329.35 2126
2329.80 2162
2330.26 1967
2330.71 1884
2331.17 1837
2331.62 1978
2332.08 1635
2332.53 1723
2332.99 1714
2333.45 1748
2333.90 1660
2334.36 1562
2334.81 1705
2335.27 1557
2335.72 1529
2336.18 1553
2336.63 1821
2337.09 1893
2337.55 1776
2338.00 1778
2338.46 1686
2338.91 1726
2339.37 1604
2339.83 1692
2340.28 1694
2340.74 1749
2341.19 1837
2341.65 1845
2342.11 1795
2342.56 1629
2343.02 1779
2343.48 1749
2343.93 1737
2344.39 1831
2344.85 1805
2345.30 1700
2345.76 1859
2346.22 1548
2346.67 1627
2347.13 1814
2347.59 1744
2348.04 1723
2348.50 1664
2348.96 1801
2349.41 1680
2349.87 1670
2350.33 1691
2350.79 1820
2351.24 1639
2351.70 1554
2352.16 1449
2352.61 1626
2353.07 1515
2353.53 1370
2353.99 1483
2354.44 1745
2354.90 1594
2355.36 1456
2355.82 1480
2356.28 1566
2356.73 1452
2357.19 1552
2357.65 1449
2358.11 1527
2358.56 1723
2359.02 1742
2359.48 1586
2359.94 1730
2360.40 1617
2360.85 1513
2361.31 1433
2361.77 1462
2362.23 1634
2362.69 1695
2363.15 1515
2363.60 1521
2364.06 1523
2364.52 1597
2364.98 1703
2365.44 1527
2365.90 1566
2366.36 1811
2366.81 1806
2367.27 1811
2367.73 1799
2368.19 1720
2368.65 1697
2369.11 1547
2369.57 1582
2370.03 1666
2370.49 1712
2370.94 1442
2371.40 1405
2371.86 1533
2372.32 1450
2372.78 1463
2373.24 1517
2373.70 1689
2374.16 1652
2374.62 1664
2375.08 1774
2375.54 1632
2376.00 1590
2376.46 1505
2376.92 1676
2377.38 1689
2377.84 1670
2378.30 1708
2378.76 1676
2379.22 1517
2379.68 1526
2380.14 1638
2380.60 1662
2381.06 1546
2381.52 1674
2381.98 1620
2382.44 1714
2382.90 1553
2383.36 1531
2383.82 1509
2384.28 1678
2384.74 1458
2385.20 1482
2385.66 1572
2386.12 1620
2386.58 1502
2387.04 1438
2387.50 1373
2387.96 1480
2388.42 1497
2388.89 1274
2389.35 1333
2389.81 1483
2390.27 1507
2390.73 1441
2391.19 1654
2391.65 1666
2392.11 1431
2392.57 1461
2393.03 1459
2393.50 1611
2393.96 1556
2394.42 1274
2394.88 1286
2395.34 1577
2395.80 1470
2396.26 1378
2396.73 1452
2397.19 1288
2397.65 1293
2398.11 1394
2398.57 1455
2399.04 1438
2399.50 1457
2399.96 1384
2400.42 1385
2400.88 1340
2401.35 1473
2401.81 1504
2402.27 1393
2402.73 1393
2403.19 1447
2403.66 1478
2404.12 1677
2404.58 1639
2405.04 1698
2405.51 1569
2405.97 1531
2406.43 1627
2406.89 1696
2407.36 1527
2407.82 1523
2408.28 1541
2408.74 1551
2409.21 1364
2409.67 1297
2410.13 1378
2410.60 1488
2411.06 1381
2411.52 1576
2411.98 1510
2412.45 1429
2412.91 1541
2413.37 1640
2413.84 1599
2414.30 1639
2414.76 1804
2415.23 1900
2415.69 1822
2416.15 1724
2416.62 1875
2417.08 1980
2417.54 1925
2418.01 1910
2418.47 1814
2418.94 1749
2419.40 1861
2419.86 1982
2420.33 1806
2420.79 1760
2421.26 1953
2421.72 1653
2422.18 1499
2422.65 1762
2423.11 1669
2423.58 1505
2424.04 1374
2424.50 1661
2424.97 1786
2425.43 1565
2425.90 1682
2426.36 1755
2426.83 1623
2427.29 1526
2427.76 1612
2428.22 1422
2428.69 1383
2429.15 1544
2429.61 1613
2430.08 1532
2430.54 1460
2431.01 1448
2431.47 1431
2431.94 1471
2432.40 1362
2432.87 1566
2433.33 1574
2433.80 1638
2434.26 1691
2434.73 1553
2435.20 1648
2435.66 1598
2436.13 1455
2436.59 1771
2437.06 1759
2437.52 1897
2437.99 1837
2438.45 1996
2438.92 1935
2439.38 1968
2439.85 2234
2440.32 2087
2440.78 2066
2441.25 2075
2441.71 2011
2442.18 1917
2442.65 1796
2443.11 2026
2443.58 1828
2444.04 1765
2444.51 1646
2444.98 1530
2445.44 1595
2445.91 1557
2446.38 1455
2446.84 1461
2447.31 1413
2447.78 1490
2448.24 1423
2448.71 1352
2449.18 1577
2449.64 1391
2450.11 1491
2450.58 1636
2451.04 1583
2451.51 1499
2451.98 1399
2452.44 1324
2452.91 1374
2453.38 1273
2453.84 1463
2454.31 1592
2454.78 1482
2455.25 1543
2455.71 1446
2456.18 1471
2456.65 1684
2457.11 1557
2457.58 1521
2458.05 1780
2458.52 1731
2458.98 1727
2459.45 1518
2459.92 1545
2460.39 1564
2460.86 1377
2461.32 1420
2461.79 1537
2462.26 1342
2462.73 1323
2463.19 1400
2463.66 1353
2464.13 1337
2464.60 1295
2465.07 1535
2465.54 1545
2466.00 1623
2466.47 1542
2466.94 1539
2467.41 1448
2467.88 1611
2468.35 1659
2468.81 1529
2469.28 1469
2469.75 1537
2470.22 1431
2470.69 1568
2471.16 1443
2471.63 1258
2472.09 1459
2472.56 1286
2473.03 1487
2473.50 1552
2473.97 1390
2474.44 1435
2474.91 1545
2475.38 1572
2475.85 1502
2476.32 1356
2476.79 1406
2477.25 1400
2477.72 1411
2478.19 1431
2478.66 1622
2479.13 1598
2479.60 1537
2480.07 1534
2480.54 1707
2481.01 1432
2481.48 1482
2481.95 1471
2482.42 1491
2482.89 1482
2483.36 1407
2483.83 1510
2484.30 1430
2484.77 1498
2485.24 1440
2485.71 1523
2486.18 1596
2486.65 1511
2487.12 1583
2487.59 1701
2488.06 1508
2488.53 1491
2489.00 1557
2489.47 1562
2489.94 1473
2490.41 1438
2490.88 1441
2491.35 1710
2491.83 1681
2492.30 1562
2492.77 1562
2493.24 1589
2493.71 1546
2494.18 1573
2494.65 1488
2495.12 1644
2495.59 1631
2496.06 1684
2496.53 1775
2497.01 1613
2497.48 1516
2497.95 1681
2498.42 1737
2498.89 1573
2499.36 1384
2499.83 1502
2500.31 1563
2500.78 1392
2501.25 1448
2501.72 1607
2502.19 1524
2502.66 1518
2503.14 1405
2503.61 1504
2504.08 1670
2504.55 1670
2505.02 1653
2505.49 1575
2505.97 1534
2506.44 1495
2506.91 1571
2507.38 1635
2507.86 1592
2508.33 1746
2508.80 1852
2509.27 1953
2509.74 1763
2510.22 1581
2510.69 1916
2511.16 1924
2511.63 1829
2512.11 1876
2512.58 1647
2513.05 1491
2513.53 1607
2514.00 1799
2514.47 1875
2514.94 1620
2515.42 1525
2515.89 1460
2516.36 1651
2516.84 1587
2517.31 1666
2517.78 1709
2518.26 1594
2518.73 1564
2519.20 1565
2519.68 1521
2520.15 1636
2520.62 1641
2521.10 1361
2521.57 1405
2522.04 1479
2522.52 1559
2522.99 1464
2523.46 1355
2523.94 1419
2524.41 1374
2524.88 1406
2525.36 1492
2525.83 1403
2526.31 1408
2526.78 1543
2527.25 1519
2527.73 1435
2528.20 1407
2528.68 1430
2529.15 1478
2529.62 1675
2530.10 1757
2530.57 1631
2531.05 1626
2531.52 1552
2532.00 1585
2532.47 1607
2532.95 1484
2533.42 1729
2533.90 1644
2534.37 1587
2534.84 1655
2535.32 1463
2535.79 1538
2536.27 1687
2536.74 1778
2537.22 1547
2537.69 1486
2538.17 1419
2538.64 1508
2539.12 1448
2539.59 1573
2540.07 1563
2540.54 1602
2541.02 1786
2541.50 1777
2541.97 1583
2542.45 1510
2542.92 1509
2543.40 1505
2543.87 1642
2544.35 1744
2544.82 1736
2545.30 1960
2545.78 1844
2546.25 1802
2546.73 1937
2547.20 2101
2547.68 2045
2548.16 1980
2548.63 1934
2549.11 1978
2549.58 2147
2550.06 1959
2550.54 1809
2551.01 1901
2551.49 1974
2551.96 2123
2552.44 2028
2552.92 2002
2553.39 2060
2553.87 2169
2554.35 2198
2554.82 2133
2555.30 2127
2555.78 2109
2556.25 2044
2556.73 1958
2557.21 1812
2557.68 1936
2558.16 1770
2558.64 1697
2559.12 1686
2559.59 1690
2560.07 1795
2560.55 1570
2561.02 1521
2561.50 1705
2561.98 1602
2562.46 1575
2562.93 1664
2563.41 1598
2563.89 1587
2564.37 1522
2564.84 1514
2565.32 1634
2565.80 1736
2566.28 1533
2566.75 1541
2567.23 1453
2567.71 1497
2568.19 1597
2568.66 1409
2569.14 1485
2569.62 1501
2570.10 1384
2570.58 1587
2571.06 1594
2571.53 1614
2572.01 1677
2572.49 1539
2572.97 1562
2573.45 1567
2573.92 1567
2574.40 1505
2574.88 1507
2575.36 1639
2575.84 1634
2576.32 1632
2576.80 1559
2577.27 1624
2577.75 1628
2578.23 1513
2578.71 1596
2579.19 1471
2579.67 1513
2580.15 1642
2580.63 1577
2581.11 1506
2581.59 1471
2582.06 1656
2582.54 1559
2583.02 1428
2583.50 1436
2583.98 1475
2584.46 1639
2584.94 1591
2585.42 1594
2585.90 1679
2586.38 1496
2586.86 1373
2587.34 1517
2587.82 1612
2588.30 1746
2588.78 1709
2589.26 1634
2589.74 1652
2590.22 1769
2590.70 1737
2591.18 1635
2591.66 1681
2592.14 1572
2592.62 1586
2593.10 1625
2593.58 1647
2594.06 1866
2594.54 1773
2595.02 1703
2595.50 1672
2595.98 1608
2596.46 1563
2596.94 1683
2597.42 1656
2597.90 1641
2598.38 1715
2598.86 1525
2599.34 1566
2599.82 1486
2600.30 1552
2600.79 1588
2601.27 1434
2601.75 1639
2602.23 1638
2602.71 1518
2603.19 1544
2603.67 1546
2604.15 1638
2604.63 1608
2605.12 1656
2605.60 1610
2606.08 1699
2606.56 1620
2607.04 1503
2607.52 1630
2608.00 1855
2608.49 1770
2608.97 1728
2609.45 1572
2609.93 1458
2610.41 1615
2610.89 1471
2611.38 1551
2611.86 1597
2612.34 1392
2612.82 1331
2613.30 1549
2613.79 1504
2614.27 1474
2614.75 1458
2615.23 1563
2615.72 1514
2616.20 1486
2616.68 1593
2617.16 1603
2617.64 1447
2618.13 1572
2618.61 1512
2619.09 1574
2619.57 1463
2620.06 1468
2620.54 1494
2621.02 1673
2621.51 1460
2621.99 1623
2622.47 1497
2622.95 1484
2623.44 1532
2623.92 1525
2624.40 1492
2624.89 1621
2625.37 1450
2625.85 1548
2626.34 1458
2626.82 1371
2627.30 1604
2627.79 1646
2628.27 1467
2628.75 1318
2629.24 1577
2629.72 1665
2630.20 1623
2630.69 1639
2631.17 1624
2631.65 1649
2632.14 1586
2632.62 1580
2633.11 1582
2633.59 1701
2634.07 1528
2634.56 1443
2635.04 1512
2635.53 1472
2636.01 1442
2636.49 1577
2636.98 1780
2637.46 1477
2637.95 1594
2638.43 1497
2638.92 1755
2639.40 1860
2639.89 1694
2640.37 1622
2640.85 1650
2641.34 1706
2641.82 1637
2642.31 1723
2642.79 1682
2643.28 1511
2643.76 1467
2644.25 1639
2644.73 1580
2645.22 1543
2645.70 1528
2646.19 1512
2646.67 1562
2647.16 1676
2647.64 1492
2648.13 1495
2648.61 1565
2649.10 1539
2649.58 1553
2650.07 1502
2650.56 1507
2651.04 1494
2651.53 1532
2652.01 1502
2652.50 1549
2652.98 1446
2653.47 1435
2653.95 1467
2654.44 1685
2654.93 1626
2655.41 1532
2655.90 1590
2656.38 1452
2656.87 1521
2657.36 1506
2657.84 1604
2658.33 1516
2658.81 1491
2659.30 1584
2659.79 1544
2660.27 1581
2660.76 1592
2661.25 1489
2661.73 1412
2662.22 1658
2662.71 1520
2663.19 1666
2663.68 1622
2664.17 1443
2664.65 1496
2665.14 1446
2665.63 1463
2666.11 1474
2666.60 1619
2667.09 1485
2667.57 1633
2668.06 1546
2668.55 1572
2669.04 1421
2669.52 1442
2670.01 1609
2670.50 1504
2670.99 1528
2671.47 1565
2671.96 1751
2672.45 1816
2672.93 1834
2673.42 1824
2673.91 1804
2674.40 1854
2674.89 2006
2675.37 2266
2675.86 2301
2676.35 1952
2676.84 1835
2677.32 1984
2677.81 2130
2678.30 2137
2678.79 1988
2679.28 1995
2679.76 1820
2680.25 1963
2680.74 2133
2681.23 1950
2681.72 1836
2682.21 1952
2682.69 1987
2683.18 2047
2683.67 1923
2684.16 2012
2684.65 2019
2685.14 1781
2685.63 1921
2686.11 1871
2686.60 1963
2687.09 1942
2687.58 1678
2688.07 1655
2688.56 1522
2689.05 1486
2689.54 1510
2690.03 1587
2690.52 1508
2691.00 1593
2691.49 1563
2691.98 1469
2692.47 1614
2692.96 1651
2693.45 1750
2693.94 1841
2694.43 1820
2694.92 1690
2695.41 1605
2695.90 1629
2696.39 1739
2696.88 1715
2697.37 1564
2697.86 1741
2698.35 1737
2698.84 1702
2699.33 1605
2699.82 1730
2700.31 1709
2700.80 1666
2701.29 1930
2701.78 1798
2702.27 1878
2702.76 1967
2703.25 1793
2703.74 1723
2704.23 1733
2704.72 1672
2705.21 1725
2705.70 1831
2706.19 1701
2706.68 1627
2707.17 1684
2707.66 1529
2708.15 1492
2708.64 1458
2709.13 1458
2709.63 1564
2710.12 1567
2710.61 1601
2711.10 1521
2711.59 1638
2712.08 1575
2712.57 1645
2713.06 1454
2713.55 1380
2714.05 1570
2714.54 1571
2715.03 1617
2715.52 1619
2716.01 1687
2716.50 1597
2716.99 1650
2717.49 1544
2717.98 1617
2718.47 1582
2718.96 1610
2719.45 1688
2719.94 1667
2720.44 1680
2720.93 1728
2721.42 1785
2721.91 1800
2722.40 1825
2722.90 1659
2723.39 1649
2723.88 1726
2724.37 1600
2724.86 1639
2725.36 1649
2725.85 1517
2726.34 1604
2726.83 1542
2727.33 1555
2727.82 1707
2728.31 1634
2728.80 1617
2729.30 1553
2729.79 1537
2730.28 1590
2730.77 1672
2731.27 1869
2731.76 1625
2732.25 1559
2732.75 1543
2733.24 1382
2733.73 1550
2734.23 1635
2734.72 1671
2735.21 1653
2735.70 1536
2736.20 1676
2736.69 1605
2737.18 1570
2737.68 1598
2738.17 1621
2738.66 1652
2739.16 1552
2739.65 1675
2740.15 1502
2740.64 1542
2741.13 1517
2741.63 1533
2742.12 1488
2742.61 1445
2743.11 1441
2743.60 1464
2744.10 1393
2744.59 1574
2745.08 1681
2745.58 1621
2746.07 1550
2746.57 1452
2747.06 1578
2747.56 1620
2748.05 1724
2748.54 1626
2749.04 1477
2749.53 1593
2750.03 1765
2750.52 1597
2751.02 1636
2751.51 1771
2752.01 1667
2752.50 1555
2753.00 1498
2753.49 1675
2753.98 1688
2754.48 1528
2754.97 1745
2755.47 1801
2755.96 1805
2756.46 1536
2756.95 1554
2757.45 1614
2757.95 1538
2758.44 1566
2758.94 1634
2759.43 1632
2759.93 1634
2760.42 1403
2760.92 1483
2761.41 1762
2761.91 1644
2762.40 1620
2762.90 1568
2763.40 1574
2763.89 1633
2764.39 1692
2764.88 1604
2765.38 1484
2765.87 1599
2766.37 1736
2766.87 1714
2767.36 1579
2767.86 1578
2768.36 1609
2768.85 1601
2769.35 1436
2769.84 1550
2770.34 1589
2770.84 1690
2771.33 1538
2771.83 1737
2772.33 1660
2772.82 1820
2773.32 1898
2773.82 1863
2774.31 1671
2774.81 1773
2775.31 1916
2775.80 1899
2776.30 1838
2776.80 1899
2777.29 1784
2777.79 1858
2778.29 1858
2778.78 1602
2779.28 1876
2779.78 1686
2780.28 1720
2780.77 1682
2781.27 1494
2781.77 1709
2782.27 1778
2782.76 1810
2783.26 1842
2783.76 1762
2784.26 1726
2784.75 1590
2785.25 1771
2785.75 1768
2786.25 1806
2786.74 1634
2787.24 1594
2787.74 1597
2788.24 1477
2788.74 1577
2789.23 1690
2789.73 1617
2790.23 1620
2790.73 1648
2791.23 1597
2791.72 1611
2792.22 1637
2792.72 1576
2793.22 1746
2793.72 1800
2794.22 1903
2794.72 1766
2795.21 1663
2795.71 1819
2796.21 1899
2796.71 1915
2797.21 2064
2797.71 1928
2798.21 1972
2798.70 1897
2799.20 1747
2799.70 1891
2800.20 1987
2800.70 1912
2801.20 2042
2801.70 1795
2802.20 1775
2802.70 1911
2803.20 1829
2803.70 1967
2804.20 2264
2804.69 2160
2805.19 2251
2805.69 2300
2806.19 2489
2806.69 2497
2807.19 2704
2807.69 2811
2808.19 2814
2808.69 2699
2809.19 2607
2809.69 2570
2810.19 2400
2810.69 2241
2811.19 2070
2811.69 2015
2812.19 2063
2812.69 1879
2813.19 1870
2813.69 1895
2814.19 1803
2814.69 1833
2815.19 1608
2815.69 1725
2816.19 1778
2816.69 1898
2817.19 1960
2817.69 1874
2818.20 1832
2818.70 2047
2819.20 1968
2819.70 2022
2820.20 1996
2820.70 1958
2821.20 2022
2821.70 1996
2822.20 1948
2822.70 1724
2823.20 1898
2823.70 1815
2824.21 1683
2824.71 1650
2825.21 1625
2825.71 1651
2826.21 1678
2826.71 1699
2827.21 1735
2827.72 1623
2828.22 1724
2828.72 1790
2829.22 1555
2829.72 1522
2830.22 1753
2830.72 1629
2831.23 1511
2831.73 1704
2832.23 1695
2832.73 1699
2833.23 1596
2833.74 1606
2834.24 1497
2834.74 1484
2835.24 1796
2835.74 1671
2836.25 1701
2836.75 1752
2837.25 1758
2837.75 1799
2838.26 1918
2838.76 1847
2839.26 1642
2839.76 1741
2840.27 1738
2840.77 1729
2841.27 1595
2841.77 1756
2842.28 1825
2842.78 1695
2843.28 1720
2843.79 1839
2844.29 1758
2844.79 1773
2845.29 1826
2845.80 1780
2846.30 1900
2846.80 2028
2847.31 1886
2847.81 1925
2848.31 2089
2848.82 1988
2849.32 1900
2849.82 1837
2850.33 1954
2850.83 1878
2851.33 1745
2851.84 1526
2852.34 1527
2852.84 1638
2853.35 1863
2853.85 1788
2854.36 1724
2854.86 1676
2855.36 1716
2855.87 1681
2856.37 1525
2856.88 1501
2857.38 1550
2857.88 1641
2858.39 1602
2858.89 1528
2859.40 1609
2859.90 1644
2860.41 1689
2860.91 1836
2861.41 1635
2861.92 1642
2862.42 1638
2862.93 1718
2863.43 1716
2863.94 1698
2864.44 1603
2864.95 1635
2865.45 1415
2865.96 1536
2866.46 1736
2866.97 1490
2867.47 1586
2867.98 1654
2868.48 1579
2868.99 1514
2869.49 1565
2870.00 1756
2870.50 1809
2871.01 1690
2871.51 1797
2872.02 1757
2872.52 1712
2873.03 1670
2873.53 1694
2874.04 1521
2874.54 1542
2875.05 1681
2875.56 1716
2876.06 1684
2876.57 1784
2877.07 1796
2877.58 1797
2878.09 1836
2878.59 1939
2879.10 1976
2879.60 1750
2880.11 1766
2880.62 1882
2881.12 1903
2881.63 2034
2882.13 1995
2882.64 2073
2883.15 2002
2883.65 1871
2884.16 2011
2884.67 2238
2885.17 2243
2885.68 2092
2886.19 2008
2886.69 2158
2887.20 2202
2887.71 2160
2888.21 2334
2888.72 2217
2889.23 2142
2889.73 2041
2890.24 2027
2890.75 1971
2891.25 1973
2891.76 1993
2892.27 1984
2892.78 1963
2893.28 1981
2893.79 1800
2894.30 2077
2894.81 2206
2895.31 1928
2895.82 2027
2896.33 2112
2896.84 2150
2897.34 2056
2897.85 2049
2898.36 2046
2898.87 1937
2899.37 1962
2899.88 2114
2900.39 2078
2900.90 2312
2901.41 1947
2901.91 2107
2902.42 2010
2902.93 2242
2903.44 2219
2903.95 2255
2904.45 2118
2904.96 2131
2905.47 2187
2905.98 2188
2906.49 2104
2907.00 2106
2907.50 2045
2908.01 2001
2908.52 1958
2909.03 2064
2909.54 2081
2910.05 1853
2910.56 1689
2911.06 1636
2911.57 1723
2912.08 1695
2912.59 1765
2913.10 1775
2913.61 1652
2914.12 1726
2914.63 1734
2915.14 1774
2915.65 1755
2916.16 1611
2916.66 1705
2917.17 1701
2917.68 1857
2918.19 1767
2918.70 1803
2919.21 1902
2919.72 1753
2920.23 1895
2920.74 1867
2921.25 1789
2921.76 1843
2922.27 1851
2922.78 1981
2923.29 2112
2923.80 1951
2924.31 2113
2924.82 2238
2925.33 2291
2925.84 2540
2926.35 2241
2926.86 2053
2927.37 2149
2927.88 2148
2928.39 1884
2928.90 1817
2929.41 1751
2929.92 1699
2930.43 1616
2930.94 1623
2931.45 1661
2931.96 1564
2932.47 1674
2932.99 1700
2933.50 1655
2934.01 1641
2934.52 1751
2935.03 1836
2935.54 1735
2936.05 1759
2936.56 1718
2937.07 1770
2937.58 1707
2938.09 1859
2938.61 2047
2939.12 1880
2939.63 1848
2940.14 1909
2940.65 1946
2941.16 1719
2941.67 1882
2942.19 1878
2942.70 1923
2943.21 2016
2943.72 2199
2944.23 2357
2944.74 2340
2945.26 2443
2945.77 2490
2946.28 2620
2946.79 2899
2947.30 2587
2947.82 2401
2948.33 2273
2948.84 2328
2949.35 2245
2949.86 2111
2950.38 1975
2950.89 2048
2951.40 1950
2951.91 1698
2952.43 1773
2952.94 1814
2953.45 1772
2953.96 1803
2954.48 1837
2954.99 1744
2955.50 1684
2956.01 1672
2956.53 1744
2957.04 1705
2957.55 1712
2958.06 1657
2958.58 1716
2959.09 1865
2959.60 1970
2960.12 1894
2960.63 1885
2961.14 1938
2961.66 1958
2962.17 1899
2962.68 1905
2963.20 2008
2963.71 1937
2964.22 1968
2964.74 1860
2965.25 1901
2965.76 1903
2966.28 1810
2966.79 1618
2967.30 1691
2967.82 1664
2968.33 1612
2968.85 1754
2969.36 1598
2969.87 1607
2970.39 1657
2970.90 1669
2971.42 1751
2971.93 1841
2972.44 1712
2972.96 1655
2973.47 1667
2973.99 1717
2974.50 1795
2975.02 1803
2975.53 1776
2976.04 1853
2976.56 1764
2977.07 1759
2977.59 1672
2978.10 1761
2978.62 1692
2979.13 1966
2979.65 1869
2980.16 1759
2980.68 1742
2981.19 1863
2981.71 1721
2982.22 1818
2982.74 1993
2983.25 1994
2983.77 2052
2984.28 1890
2984.80 2026
2985.31 1862
2985.83 1783
2986.34 1991
2986.86 2029
2987.37 1892
2987.89 2067
2988.40 1972
2988.92 2164
2989.44 2189
2989.95 1972
2990.47 2162
2990.98 2215
2991.50 2176
2992.01 2133
2992.53 2034
2993.05 2112
2993.56 2394
2994.08 2219
2994.59 2301
2995.11 2487
2995.63 2367
2996.14 2310
2996.66 2487
2997.17 2477
2997.69 2333
2998.21 2449
2998.72 2553
2999.24 2395
2999.76 2448
3000.27 2491
3000.79 2386
3001.31 2460
3001.82 2334
3002.34 2590
3002.86 2870
3003.37 2843
3003.89 2972
3004.41 2971
3004.92 2855
3005.44 2681
3005.96 2770
3006.48 2632
3006.99 2686
3007.51 2446
3008.03 2223
3008.54 2260
3009.06 2072
3009.58 2069
3010.10 1972
3010.61 1895
3011.13 1808
3011.65 1996
3012.17 1839
3012.68 1969
3013.20 2004
3013.72 1945
3014.24 1963
3014.75 1950
3015.27 1910
3015.79 1946
3016.31 2209
3016.83 2090
3017.34 2107
3017.86 2019
3018.38 1939
3018.90 2045
3019.42 1897
3019.94 1904
3020.45 1896
3020.97 1949
3021.49 1941
3022.01 1828
3022.53 1842
3023.05 2124
3023.56 2106
3024.08 1930
3024.60 1994
3025.12 1961
3025.64 1980
3026.16 1909
3026.68 1976
3027.20 1887
3027.71 1880
3028.23 1758
3028.75 1656
3029.27 1795
3029.79 1892
3030.31 1859
3030.83 1754
3031.35 2014
3031.87 2111
3032.39 2161
3032.91 1966
3033.43 1800
3033.94 2088
3034.46 1999
3034.98 2045
3035.50 1831
3036.02 1958
3036.54 2067
3037.06 2076
3037.58 2002
3038.10 1892
3038.62 1938
3039.14 1959
3039.66 1979
3040.18 1890
3040.70 1778
3041.22 1821
3041.74 1742
3042.26 1761
3042.78 1870
3043.30 1699
3043.82 1588
3044.34 1763
3044.86 1801
3045.38 1742
3045.90 1760
3046.42 1755
3046.94 1850
3047.47 1939
3047.99 1843
3048.51 1733
3049.03 1825
3049.55 1848
3050.07 1649
3050.59 1766
3051.11 1683
3051.63 1570
3052.15 1525
3052.67 1576
3053.20 1629
3053.72 1617
3054.24 1621
3054.76 1737
3055.28 1799
3055.80 1895
3056.32 1794
3056.84 1735
3057.37 1884
3057.89 1843
3058.41 1635
3058.93 1676
3059.45 1788
3059.97 1772
3060.49 1882
3061.02 1890
3061.54 1758
3062.06 1780
3062.58 1813
3063.10 1816
3063.63 1994
3064.15 1853
3064.67 1810
3065.19 1862
3065.71 1867
3066.24 1941
3066.76 1853
3067.28 1890
3067.80 1939
3068.33 1770
3068.85 1866
3069.37 2004
3069.89 1866
3070.42 1966
3070.94 1817
3071.46 1836
3071.98 1800
3072.51 1807
3073.03 1739
3073.55 1759
3074.08 1761
3074.60 1788
3075.12 1980
3075.64 1911
3076.17 2071
3076.69 2194
3077.21 2375
3077.74 2229
3078.26 2051
3078.78 2217
3079.31 2359
3079.83 2485
3080.35 2579
3080.88 2727
3081.40 2394
3081.92 2289
3082.45 2339
3082.97 2320
3083.49 2346
3084.02 2417
3084.54 2140
3085.07 2112
3085.59 2263
3086.11 2283
3086.64 2359
3087.16 2126
3087.69 2088
3088.21 2176
3088.73 2236
3089.26 2133
3089.78 2095
3090.31 2337
3090.83 2251
3091.35 2282
3091.88 2143
3092.40 2128
3092.93 2310
3093.45 2252
3093.98 2210
3094.50 2218
3095.03 2432
3095.55 2411
3096.08 2286
3096.60 2198
3097.13 2268
3097.65 2288
3098.18 2526
3098.70 2797
3099.23 3077
3099.75 3635
3100.28 3791
3100.80 3761
3101.33 4442
3101.85 5185
3102.38 5428
3102.90 5631
3103.43 6274
3103.95 6284
3104.48 5413
3105.00 5224
3105.53 4768
3106.05 4234
3106.58 3694
3107.11 3272
3107.63 3155
3108.16 2803
3108.68 2832
3109.21 2701
3109.73 2570
3110.26 2905
3110.79 2833
3111.31 2880
3111.84 2792
3112.36 2646
3112.89 2625
3113.42 2381
3113.94 2307
3114.47 2421
3115.00 2304
3115.52 2107
3116.05 2062
3116.58 2098
3117.10 2182
3117.63 2109
3118.16 2279
3118.68 2041
3119.21 1975
3119.74 2258
3120.26 2351
3120.79 2370
3121.32 2484
3121.84 2503
3122.37 2407
3122.90 2318
3123.42 2131
3123.95 2229
3124.48 2276
3125.01 2057
3125.53 2141
3126.06 2273
3126.59 2101
3127.11 2149
3127.64 2313
3128.17 2410
3128.70 2368
3129.22 2207
3129.75 1989
3130.28 2028
3130.81 1848
3131.33 1905
3131.86 1984
3132.39 1840
3132.92 1909
3133.45 1960
3133.97 1945
3134.50 1927
3135.03 2076
3135.56 2089
3136.09 1947
3136.61 2206
3137.14 2207
3137.67 2033
3138.20 2023
3138.73 2029
3139.26 1890
3139.78 1834
3140.31 1910
3140.84 1969
3141.37 1872
3141.90 1823
3142.43 1919
3142.96 1937
3143.48 1773
3144.01 1799
3144.54 1909
3145.07 1960
3145.60 2177
3146.13 2096
3146.66 2120
3147.19 2242
3147.72 2371
3148.25 2360
3148.77 2268
3149.30 2224
3149.83 2484
3150.36 2258
3150.89 2380
3151.42 2165
3151.95 2210
3152.48 2139
3153.01 2042
3153.54 2152
3154.07 2108
3154.60 2119
3155.13 2113
3155.66 2110
3156.19 2098
3156.72 2087
3157.25 1889
3157.78 1965
3158.31 1959
3158.84 2052
3159.37 2282
3159.90 2037
3160.43 2031
3160.96 2088
3161.49 2195
3162.02 2047
3162.55 2020
3163.08 2037
3163.61 1912
3164.14 1957
3164.67 1869
3165.20 1853
3165.73 1832
3166.26 1948
3166.79 1858
3167.32 1772
3167.86 1888
3168.39 1751
3168.92 1739
3169.45 1715
3169.98 1759
3170.51 1796
3171.04 1669
3171.57 1888
3172.10 1904
3172.63 1900
3173.17 1728
3173.70 2012
3174.23 1979
3174.76 1877
3175.29 1878
3175.82 1856
3176.35 2115
3176.89 2041
3177.42 2053
3177.95 1984
3178.48 1991
3179.01 1928
3179.54 1917
3180.08 1930
3180.61 1812
3181.14 1753
3181.67 2025
3182.20 1729
3182.74 1716
3183.27 1866
3183.80 1836
3184.33 1868
3184.86 1932
3185.40 1727
3185.93 1753
3186.46 1839
3186.99 1828
3187.53 1873
3188.06 1787
3188.59 1822
3189.12 1836
3189.66 1848
3190.19 1731
3190.72 1795
3191.25 1837
3191.79 1948
3192.32 1996
3192.85 1872
3193.39 1852
3193.92 1926
3194.45 1949
3194.98 2087
3195.52 1945
3196.05 1940
3196.58 2014
3197.12 2198
3197.65 2063
3198.18 1966
3198.72 2027
3199.25 2038
3199.78 1937
3200.32 1960
3200.85 1981
3201.39 2077
3201.92 2335
3202.45 2280
3202.99 2302
3203.52 2140
3204.05 2194
3204.59 2153
3205.12 2000
3205.66 1948
3206.19 2338
3206.72 2283
3207.26 2338
3207.79 2472
3208.33 2363
3208.86 2482
3209.39 2272
3209.93 2397
3210.46 2573
3211.00 2713
3211.53 2780
3212.07 2693
3212.60 2618
3213.14 2531
3213.67 2483
3214.20 2527
3214.74 2537
3215.27 2415
3215.81 2350
3216.34 2223
3216.88 2170
3217.41 2141
3217.95 2104
3218.48 2269
3219.02 2183
3219.55 2304
3220.09 2455
3220.62 2299
3221.16 2228
3221.70 2229
3222.23 2318
3222.77 2362
3223.30 2420
3223.84 2503
3224.37 2327
3224.91 2448
3225.44 2443
3225.98 2417
3226.51 2485
3227.05 2550
3227.59 2206
3228.12 2224
3228.66 2234
3229.19 2345
3229.73 2291
3230.27 2254
3230.80 2125
3231.34 2275
3231.87 2187
3232.41 2058
3232.95 2119
3233.48 2215
3234.02 2156
3234.56 2209
3235.09 2358
3235.63 2397
3236.16 2488
3236.70 2445
3237.24 2501
3237.77 2529
3238.31 2615
3238.85 2935
3239.38 3062
3239.92 2990
3240.46 2585
3241.00 2443
3241.53 2249
3242.07 2355
3242.61 2469
3243.14 2273
3243.68 2099
3244.22 2286
3244.75 2274
3245.29 2329
3245.83 2195
3246.37 2236
3246.90 2353
3247.44 2457
3247.98 2444
3248.52 2398
3249.05 2578
3249.59 2457
3250.13 2293
3250.67 2308
3251.20 2405
3251.74 2380
3252.28 2430
3252.82 2397
3253.36 2289
3253.89 2462
3254.43 2439
3254.97 2658
3255.51 2552
3256.05 2376
3256.58 2369
3257.12 2616
3257.66 2700
3258.20 2876
3258.74 3075
3259.28 2975
3259.81 3028
3260.35 3237
3260.89 3647
3261.43 3595
3261.97 3713
3262.51 3636
3263.05 4234
3263.59 4306
3264.12 4443
3264.66 4781
3265.20 4795
3265.74 5392
3266.28 6100
3266.82 5931
3267.36 5664
3267.90 5530
3268.44 5736
3268.98 5429
3269.51 4915
3270.05 4433
3270.59 3816
3271.13 3171
3271.67 2848
3272.21 2915
3272.75 2706
3273.29 2880
3273.83 2674
3274.37 2588
3274.91 2521
3275.45 2817
3275.99 2999
3276.53 3086
3277.07 2877
3277.61 3030
3278.15 2896
3278.69 2906
3279.23 2842
3279.77 2798
3280.31 2771
3280.85 2539
3281.39 2579
3281.93 2838
3282.47 2902
3283.01 2651
3283.55 2827
3284.09 2792
3284.63 2775
3285.17 2795
3285.71 2986
3286.25 3000
3286.79 3278
3287.34 3281
3287.88 2955
3288.42 2881
3288.96 2932
3289.50 2946
3290.04 3104
3290.58 3001
3291.12 2980
3291.66 3114
3292.20 3096
3292.74 3333
3293.29 3539
3293.83 3525
3294.37 3827
3294.91 4149
3295.45 4275
3295.99 4118
3296.53 4221
3297.08 4249
3297.62 3858
3298.16 3729
3298.70 3629
3299.24 3302
3299.78 3255
3300.33 3299
3300.87 2942
3301.41 2942
3301.95 2788
3302.49 2811
3303.04 2810
3303.58 2824
3304.12 2834
3304.66 2827
3305.20 2623
3305.75 2595
3306.29 2771
3306.83 2615
3307.37 2468
3307.92 2673
3308.46 2697
3309.00 2512
3309.54 2583
3310.09 2548
3310.63 2547
3311.17 2668
3311.71 2875
3312.26 2896
3312.80 2471
3313.34 2534
3313.89 2853
3314.43 2953
3314.97 2837
3315.51 2881
3316.06 3014
3316.60 3196
3317.14 3188
3317.69 3166
3318.23 3343
3318.77 3236
3319.32 3108
3319.86 3495
3320.40 3449
3320.95 3540
3321.49 3425
3322.03 3369
3322.58 3387
3323.12 3421
3323.67 3290
3324.21 3263
3324.75 3312
3325.30 3126
3325.84 3143
3326.38 3535
3326.93 3328
3327.47 2946
3328.02 2760
3328.56 2940
3329.10 3226
3329.65 3397
3330.19 3735
3330.74 4416
3331.28 4978
3331.83 5720
3332.37 7206
3332.92 8508
3333.46 10657
3334.00 12191
3334.55 14056
3335.09 15960
3335.64 17312
3336.18 18045
3336.73 18521
3337.27 18006
3337.82 16633
3338.36 15022
3338.91 13147
3339.45 10766
3340.00 9715
3340.54 8165
3341.09 6556
3341.63 5477
3342.18 4700
3342.72 4183
3343.27 3767
3343.81 3669
3344.36 3573
3344.90 3305
3345.45 3363
3346.00 3438
3346.54 3194
3347.09 3237
3347.63 3381
3348.18 3489
3348.72 3371
3349.27 3480
3349.82 3697
3350.36 3704
3350.91 3435
3351.45 3455
3352.00 3939
3352.55 3963
3353.09 3773
3353.64 3527
3354.18 3526
3354.73 3663
3355.28 3326
3355.82 3007
3356.37 2894
3356.92 2976
3357.46 2860
3358.01 2877
3358.56 2793
3359.10 2698
3359.65 2991
3360.20 3031
3360.74 2804
3361.29 2595
3361.84 2639
3362.38 2759
3362.93 2707
3363.48 2741
3364.02 2982
3364.57 2685
3365.12 2844
3365.66 2883
3366.21 2891
3366.76 2809
3367.31 2911
3367.85 3025
3368.40 2973
3368.95 3067
3369.50 2939
3370.04 3102
3370.59 3188
3371.14 3355
3371.69 3555
3372.23 3608
3372.78 3739
3373.33 4214
3373.88 4544
3374.42 4401
3374.97 4108
3375.52 4370
3376.07 3996
3376.62 3873
3377.16 3600
3377.71 3362
3378.26 3181
3378.81 2890
3379.36 2788
3379.91 2812
3380.45 2521
3381.00 2511
3381.55 2573
3382.10 2384
3382.65 2510
3383.20 2511
3383.75 2526
3384.29 2421
3384.84 2458
3385.39 2368
3385.94 2441
3386.49 2378
3387.04 2389
3387.59 2247
3388.14 2368
3388.68 2334
3389.23 2204
3389.78 2328
3390.33 2382
3390.88 2418
3391.43 2146
3391.98 2144
3392.53 2215
3393.08 2198
3393.63 1941
3394.18 1890
3394.73 2138
3395.28 2339
3395.83 2260
3396.38 2309
3396.93 2309
3397.48 2104
3398.02 2011
3398.57 2143
3399.12 2177
3399.67 2218
3400.22 2094
3400.77 2162
3401.32 2071
3401.87 2198
3402.42 2188
3402.97 2093
3403.52 2040
3404.08 2009
3404.63 2056
3405.18 2067
3405.73 2085
3406.28 2120
3406.83 1904
3407.38 1947
3407.93 1969
3408.48 2158
3409.03 2368
3409.58 2496
3410.13 2277
3410.68 2365
3411.23 2488
3411.78 2546
3412.33 2660
3412.89 2645
3413.44 2609
3413.99 2612
3414.54 2615
3415.09 2420
3415.64 2266
3416.19 2307
3416.74 2313
3417.29 2254
3417.85 2131
3418.40 2210
3418.95 2149
3419.50 2176
3420.05 2001
3420.60 2055
3421.16 2050
3421.71 2017
3422.26 2218
3422.81 2263
3423.36 2420
3423.91 2406
3424.47 2427
3425.02 2250
3425.57 2282
3426.12 2341
3426.67 2431
3427.23 2160
3427.78 2097
3428.33 2096
3428.88 2112
3429.44 2014
3429.99 2092
3430.54 2255
3431.09 2076
3431.64 2000
3432.20 2067
3432.75 1994
3433.30 1966
3433.86 1934
3434.41 1973
3434.96 2036
3435.51 2110
3436.07 2077
3436.62 2146
3437.17 2151
3437.73 2122
3438.28 2283
3438.83 2124
3439.38 1968
3439.94 2126
3440.49 2189
3441.04 2090
3441.60 1965
3442.15 2083
3442.70 2043
3443.26 2103
3443.81 2179
3444.36 2109
3444.92 2217
3445.47 1978
3446.03 2015
3446.58 1823
3447.13 1856
3447.69 1728
3448.24 1725
3448.79 1891
3449.35 1756
3449.90 1905
3450.46 1983
3451.01 1703
3451.56 1875
3452.12 1875
3452.67 1861
3453.23 1838
3453.78 1898
3454.34 1948
3454.89 1889
3455.44 1855
3456.00 1681
3456.55 1832
3457.11 1866
3457.66 1751
3458.22 1964
3458.77 1905
3459.33 1895
3459.88 2057
3460.44 1904
3460.99 1807
3461.55 1867
3462.10 1890
3462.66 1924
3463.21 1834
3463.77 1820
3464.32 1908
3464.88 1921
3465.43 1865
3465.99 1914
3466.54 2088
3467.10 2133
3467.65 2149
3468.21 2213
3468.76 2275
3469.32 2105
3469.87 2217
3470.43 2263
3470.99 2036
3471.54 2189
3472.10 2062
3472.65 2047
3473.21 2005
3473.76 2018
3474.32 2129
3474.88 2163
3475.43 2338
3475.99 2338
3476.54 2293
3477.10 2460
3477.66 2426
3478.21 2710
3478.77 2718
3479.33 2464
3479.88 2535
3480.44 2578
3480.99 2376
3481.55 2435
3482.11 2583
3482.66 2516
3483.22 2343
3483.78 2370
3484.33 2438
3484.89 2280
3485.45 2241
3486.00 2654
3486.56 2691
3487.12 2815
3487.68 2948
3488.23 3061
3488.79 3485
3489.35 3694
3489.90 3976
3490.46 4086
3491.02 4608
3491.58 4884
3492.13 4944
3492.69 4953
3493.25 4770
3493.81 4584
3494.36 4933
3494.92 4409
3495.48 4069
3496.04 4249
3496.59 4505
3497.15 4591
3497.71 4640
3498.27 4830
3498.82 5168
3499.38 5304
3499.94 5378
3500.50 5930
3501.06 6458
3501.61 6329
3502.17 6592
3502.73 6832
3503.29 6924
3503.85 7630
3504.41 7856
3504.96 8117
3505.52 7912
3506.08 8117
3506.64 7953
3507.20 7746
3507.76 7213
3508.32 6279
3508.87 5479
3509.43 5056
3509.99 4300
3510.55 4083
3511.11 3821
3511.67 3348
3512.23 2899
3512.79 2867
3513.34 2783
3513.90 2700
3514.46 2610
3515.02 2762
3515.58 2448
3516.14 2437
3516.70 2366
3517.26 2438
3517.82 2494
3518.38 2643
3518.94 2380
3519.50 2639
3520.06 2484
3520.62 2674
3521.18 2665
3521.74 2391
3522.30 2441
3522.86 2459
3523.42 2599
3523.97 2406
3524.53 2518
3525.09 2423
3525.65 2339
3526.21 2280
3526.77 2102
3527.34 2169
3527.90 2378
3528.46 2330
3529.02 2087
3529.58 2157
3530.14 2212
3530.70 2184
3531.26 2395
3531.82 2431
3532.38 2312
3532.94 2568
3533.50 2593
3534.06 2593
3534.62 2513
3535.18 2348
3535.74 2390
3536.30 2447
3536.86 2452
3537.43 2359
3537.99 2379
3538.55 2559
3539.11 2501
3539.67 2501
3540.23 2387
3540.79 2572
3541.35 2665
3541.91 2592
3542.48 2659
3543.04 2762
3543.60 2504
3544.16 2582
3544.72 2700
3545.28 2610
3545.84 2539
3546.41 2581
3546.97 2355
3547.53 2108
3548.09 2217
3548.65 2185
3549.22 2137
3549.78 2270
3550.34 2126
3550.90 2066
3551.46 2067
3552.03 1824
3552.59 1874
3553.15 1910
3553.71 1847
3554.27 1992
3554.84 1831
3555.40 1799
3555.96 1744
3556.52 1821
3557.09 1927
3557.65 2053
3558.21 2001
3558.77 2044
3559.34 1955
3559.90 2013
3560.46 1832
3561.03 1900
3561.59 2065
3562.15 1972
3562.71 2030
3563.28 2053
3563.84 1964
3564.40 1824
3564.97 1764
3565.53 1991
3566.09 1981
3566.66 1961
3567.22 1931
3567.78 1776
3568.35 1841
3568.91 1999
3569.47 1917
3570.04 1930
3570.60 1814
3571.16 1866
3571.73 1841
3572.29 1866
3572.85 1819
3573.42 1942
3573.98 2045
3574.55 2004
3575.11 2109
3575.67 2191
3576.24 2300
3576.80 2417
3577.37 2435
3577.93 2385
3578.49 2371
3579.06 2329
3579.62 2182
3580.19 2109
3580.75 2229
3581.32 2051
3581.88 2090
3582.45 1994
3583.01 2132
3583.57 2084
3584.14 1962
3584.70 1955
3585.27 1820
3585.83 1856
3586.40 1832
3586.96 1766
3587.53 1835
3588.09 1745
3588.66 1868
3589.22 1849
3589.79 1827
3590.35 1823
3590.92 1791
3591.48 1823
3592.05 1751
3592.61 1847
3593.18 1787
3593.75 1859
3594.31 1825
3594.88 1966
3595.44 1847
3596.01 1721
3596.57 1810
3597.14 1946
3597.70 1961
3598.27 1921
3598.84 1850
3599.40 2009
3599.97 1806
3600.53 1875
3601.10 1799
3601.67 1925
3602.23 1782
3602.80 1833
3603.36 1814
3603.93 1733
3604.50 1742
3605.06 1744
3605.63 1668
3606.20 1748
3606.76 1733
3607.33 1732
3607.89 1592
3608.46 1602
3609.03 1569
3609.59 1471
3610.16 1656
3610.73 1601
3611.29 1592
3611.86 1636
3612.43 1751
3613.00 1732
3613.56 1891
3614.13 2072
3614.70 2181
3615.26 2015
3615.83 2184
3616.40 2431
3616.97 2731
3617.53 2850
3618.10 2980
3618.67 3055
3619.23 2973
3619.80 2844
3620.37 2798
3620.94 2649
3621.50 2536
3622.07 2326
3622.64 2214
3623.21 2106
3623.78 1988
3624.34 1949
3624.91 1850
3625.48 1718
3626.05 1665
3626.61 1710
3627.18 1585
3627.75 1679
3628.32 1683
3628.89 1750
3629.46 1836
3630.02 1709
3630.59 1746
3631.16 1591
3631.73 1703
3632.30 1670
3632.87 1619
3633.43 1548
3634.00 1624
3634.57 1515
3635.14 1563
3635.71 1803
3636.28 1777
3636.85 1835
3637.41 1811
3637.98 1896
3638.55 2118
3639.12 2143
3639.69 2243
3640.26 2542
3640.83 2666
3641.40 2759
3641.97 2634
3642.54 2658
3643.11 2753
3643.68 2633
3644.24 2483
3644.81 2518
3645.38 2429
3645.95 2164
3646.52 2216
3647.09 2034
3647.66 2008
3648.23 2147
3648.80 1986
3649.37 2055
3649.94 2129
3650.51 2006
3651.08 1984
3651.65 1980
3652.22 2200
3652.79 2204
3653.36 2063
3653.93 2167
3654.50 2081
3655.07 2143
3655.64 2287
3656.21 2173
3656.78 2301
3657.35 2329
3657.92 2463
3658.49 2488
3659.06 2447
3659.63 2498
3660.20 2435
3660.78 2420
3661.35 2301
3661.92 2402
3662.49 2479
3663.06 2384
3663.63 2439
3664.20 2344
3664.77 2107
3665.34 2157
3665.91 2069
3666.48 2245
3667.06 2181
3667.63 2073
3668.20 2035
3668.77 2107
3669.34 2166
3669.91 2016
3670.48 1828
3671.05 2090
3671.63 2011
3672.20 2102
3672.77 2190
3673.34 2011
3673.91 2286
3674.48 2396
3675.06 2200
3675.63 2240
3676.20 2309
3676.77 2420
3677.34 2260
3677.92 2068
3678.49 2107
3679.06 2037
3679.63 1907
3680.20 2026
3680.78 2214
3681.35 2040
3681.92 1877
3682.49 1851
3683.07 1858
3683.64 1902
3684.21 1715
3684.78 1787
3685.36 1913
3685.93 1975
3686.50 2089
3687.07 2043
3687.65 2114
3688.22 2428
3688.79 2626
3689.37 2424
3689.94 2614
3690.51 2817
3691.08 2620
3691.66 2533
3692.23 2654
3692.80 2426
3693.38 2089
3693.95 2132
3694.52 2080
3695.10 2043
3695.67 2022
3696.24 2073
3696.82 1827
3697.39 1905
3697.96 2010
3698.54 1798
3699.11 1874
3699.68 1874
3700.26 1861
3700.83 1952
3701.41 1835
3701.98 1932
3702.55 1930
3703.13 1980
3703.70 2027
3704.28 1891
3704.85 1832
3705.42 1943
3706.00 1979
3706.57 1869
3707.15 1910
3707.72 1971
3708.30 1937
3708.87 2006
3709.44 2023
3710.02 1951
3710.59 2080
3711.17 1951
3711.74 1979
3712.32 2087
3712.89 1959
3713.47 1934
3714.04 1923
3714.62 1757
3715.19 1815
3715.77 1882
3716.34 1809
3716.92 1822
3717.49 1874
3718.07 1832
3718.64 1980
3719.22 2011
3719.79 1922
3720.37 1781
3720.94 1977
3721.52 1846
3722.09 1881
3722.67 1783
3723.24 1716
3723.82 1832
3724.40 1717
3724.97 1806
3725.55 1758
3726.12 1785
3726.70 1847
3727.27 1791
3727.85 1666
3728.43 1834
3729.00 2014
3729.58 1866
3730.15 1949
3730.73 1939
3731.31 2040
3731.88 1940
3732.46 1943
3733.03 2189
3733.61 2046
3734.19 2119
3734.76 2006
3735.34 2008
3735.92 1988
3736.49 1954
3737.07 1982
3737.65 1722
3738.22 1840
3738.80 1731
3739.38 1812
3739.95 1784
3740.53 1668
3741.11 1635
3741.68 1575
3742.26 1619
3742.84 1739
3743.42 1677
3743.99 1591
3744.57 1561
3745.15 1676
3745.72 1700
3746.30 1708
3746.88 1767
3747.46 1673
3748.03 1606
3748.61 1726
3749.19 1716
3749.77 1829
3750.34 1850
3750.92 1539
3751.50 1669
3752.08 1575
3752.65 1514
3753.23 1523
3753.81 1538
3754.39 1771
3754.97 1591
3755.54 1605
3756.12 1666
3756.70 1555
3757.28 1634
3757.86 1536
3758.44 1575
3759.01 1667
3759.59 1886
3760.17 1846
3760.75 1755
3761.33 1740
3761.91 1647
3762.48 1914
3763.06 1933
3763.64 1850
3764.22 1881
3764.80 1606
3765.38 1764
3765.96 1642
3766.53 1694
3767.11 1754
3767.69 1629
3768.27 1578
3768.85 1620
3769.43 1799
3770.01 1631
3770.59 1681
3771.17 1702
3771.75 1785
3772.33 1947
3772.91 1816
3773.48 1649
3774.06 1698
3774.64 1700
3775.22 1898
3775.80 1751
3776.38 1532
3776.96 1805
3777.54 1775
3778.12 1710
3778.70 1672
3779.28 1644
3779.86 1688
3780.44 1675
3781.02 1602
3781.60 1751
3782.18 1765
3782.76 1689
3783.34 1700
3783.92 1760
3784.50 1640
3785.08 1528
3785.66 1712
3786.24 1659
3786.82 1489
3787.40 1556
3787.98 1765
3788.56 1725
3789.15 1773
3789.73 1834
3790.31 1688
3790.89 1611
3791.47 1642
3792.05 1574
3792.63 1688
3793.21 1617
3793.79 1789
3794.37 1925
3794.95 1738
3795.53 1594
3796.12 1663
3796.70 1683
3797.28 1740
3797.86 1805
3798.44 1853
3799.02 1747
3799.60 1794
3800.18 1811
3800.77 1751
3801.35 1921
3801.93 1898
3802.51 2070
3803.09 2104
3803.67 2105
3804.26 2093
3804.84 1990
3805.42 2157
3806.00 2240
3806.58 2144
3807.17 2238
3807.75 2204
3808.33 2153
3808.91 2302
3809.49 2240
3810.08 2147
3810.66 2216
3811.24 2371
3811.82 2167
3812.41 2258
3812.99 2265
3813.57 2022
3814.15 2177
3814.74 2327
3815.32 2417
3815.90 2262
3816.48 1983
3817.07 2068
3817.65 1951
3818.23 1923
3818.81 1912
3819.40 1843
3819.98 1847
3820.56 1723
3821.15 1721
3821.73 1674
3822.31 1794
3822.90 1605
3823.48 1739
3824.06 1694
3824.65 1618
3825.23 1691
3825.81 1651
3826.40 1626
3826.98 1603
3827.56 1668
3828.15 1709
3828.73 1716
3829.31 1532
3829.90 1762
3830.48 1767
3831.06 1753
3831.65 1672
3832.23 1653
3832.82 1554
3833.40 1608
3833.98 1716
3834.57 1705
3835.15 1716
3835.74 1759
3836.32 1697
3836.91 1638
3837.49 1732
3838.07 1670
3838.66 1688
3839.24 1636
3839.83 1618
3840.41 1698
3841.00 1529
3841.58 1613
3842.17 1595
3842.75 1382
3843.34 1534
3843.92 1489
3844.50 1406
3845.09 1621
3845.67 1645
3846.26 1681
3846.84 1637
3847.43 1532
3848.01 1703
3848.60 1695
3849.18 1533
3849.77 1454
3850.36 1482
3850.94 1560
3851.53 1611
3852.11 1594
3852.70 1585
3853.28 1514
3853.87 1474
3854.45 1525
3855.04 1516
3855.62 1547
3856.21 1735
3856.80 1791
3857.38 1673
3857.97 1754
3858.55 1891
3859.14 2102
3859.73 2185
3860.31 2101
3860.90 2352
3861.48 2517
3862.07 2361
3862.66 2314
3863.24 2525
3863.83 2461
3864.42 2477
3865.00 2350
3865.59 2194
3866.17 2154
3866.76 2017
3867.35 1961
3867.93 1815
3868.52 1701
3869.11 1831
3869.69 1778
3870.28 1700
3870.87 1606
3871.45 1559
3872.04 1669
3872.63 1572
3873.22 1736
3873.80 1671
3874.39 1651
3874.98 1793
3875.56 1896
3876.15 1653
3876.74 1609
3877.33 1732
3877.91 1786
3878.50 1736
3879.09 1628
3879.68 1628
3880.26 1486
3880.85 1564
3881.44 1583
3882.03 1497
3882.61 1548
3883.20 1451
3883.79 1530
3884.38 1537
3884.97 1599
3885.55 1610
3886.14 1598
3886.73 1607
3887.32 1562
3887.91 1695
3888.49 1565
3889.08 1721
3889.67 1681
3890.26 1698
3890.85 1713
3891.44 1737
3892.02 1762
3892.61 1765
3893.20 1649
3893.79 1662
3894.38 1685
3894.97 1815
3895.56 1689
3896.14 1670
3896.73 1644
3897.32 1786
3897.91 1871
3898.50 1631
3899.09 1710
3899.68 1963
3900.27 1800
3900.86 1672
3901.44 1742
3902.03 1626
3902.62 1685
3903.21 1717
3903.80 1671
3904.39 1694
3904.98 1665
3905.57 1616
3906.16 1459
3906.75 1561
3907.34 1705
3907.93 1597
3908.52 1551
3909.11 1674
3909.70 1650
3910.29 1566
3910.88 1403
3911.47 1529
3912.06 1535
3912.65 1425
3913.24 1343
3913.83 1310
3914.42 1358
3915.01 1429
3915.60 1392
3916.19 1379
3916.78 1594
3917.37 1605
3917.96 1535
3918.55 1700
3919.14 1582
3919.73 1515
3920.32 1447
3920.91 1602
3921.50 1527
3922.09 1468
3922.68 1424
3923.27 1381
3923.87 1398
3924.46 1585
3925.05 1495
3925.64 1436
3926.23 1461
3926.82 1609
3927.41 1553
3928.00 1445
3928.59 1392
3929.18 1484
3929.78 1419
3930.37 1520
3930.96 1398
3931.55 1438
3932.14 1447
3932.73 1314
3933.32 1531
3933.92 1532
3934.51 1412
3935.10 1555
3935.69 1334
3936.28 1390
3936.87 1349
3937.47 1423
3938.06 1491
3938.65 1490
3939.24 1442
3939.83 1485
3940.43 1512
3941.02 1459
3941.61 1575
3942.20 1469
3942.80 1478
3943.39 1499
3943.98 1552
3944.57 1409
3945.17 1522
3945.76 1622
3946.35 1481
3946.94 1536
3947.54 1339
3948.13 1305
3948.72 1392
3949.31 1510
3949.91 1606
3950.50 1597
3951.09 1533
3951.68 1426
3952.28 1403
3952.87 1421
3953.46 1299
3954.06 1302
3954.65 1342
3955.24 1517
3955.84 1553
3956.43 1548
3957.02 1568
3957.62 1569
3958.21 1541
3958.80 1661
3959.40 1541
3959.99 1542
3960.58 1586
3961.18 1564
3961.77 1442
3962.37 1453
3962.96 1469
3963.55 1450
3964.15 1460
3964.74 1545
3965.33 1553
3965.93 1525
3966.52 1537
3967.12 1551
3967.71 1568
3968.31 1563
3968.90 1508
3969.49 1669
3970.09 1597
3970.68 1557
3971.28 1600
3971.87 1483
3972.47 1447
3973.06 1466
3973.65 1514
3974.25 1552
3974.84 1612
3975.44 1633
3976.03 1625
3976.63 1696
3977.22 1715
3977.82 1609
3978.41 1603
3979.01 1556
3979.60 1701
3980.20 1692
3980.79 1641
3981.39 1578
3981.98 1628
3982.58 1748
3983.17 1702
3983.77 1547
3984.36 1592
3984.96 1551
3985.56 1734
3986.15 1698
3986.75 1546
3987.34 1648
3987.94 1642
3988.53 1624
3989.13 1496
3989.73 1478
3990.32 1668
3990.92 1534
3991.51 1566
3992.11 1663
3992.71 1727
3993.30 1751
3993.90 1773
3994.49 1614
3995.09 1605
3995.69 1734
3996.28 1644
3996.88 1627
3997.47 1658
3998.07 1546
3998.67 1687
3999.26 1703
3999.86 1650
4000.46 1622
4001.05 1586
4001.65 1644
4002.25 1629
4002.84 1566
4003.44 1573
4004.04 1653
4004.63 1596
4005.23 1656
4005.83 1649
4006.43 1765
4007.02 1728
4007.62 1698
4008.22 1933
4008.81 1961
4009.41 1772
4010.01 1781
4010.61 1748
4011.20 1862
4011.80 1719
4012.40 1683
4013.00 1886
4013.59 1755
4014.19 1756
4014.79 1677
4015.39 1892
4015.98 1959
4016.58 1909
4017.18 2070
4017.78 1962
4018.38 1725
4018.97 1822
4019.57 1804
4020.17 1770
4020.77 1754
4021.37 1842
4021.96 1863
4022.56 1685
4023.16 1756
4023.76 1746
4024.36 1721
4024.96 1581
4025.55 1783
4026.15 1759
4026.75 1852
4027.35 1836
4027.95 2058
4028.55 2017
4029.15 2042
4029.74 1895
4030.34 1909
4030.94 1903
4031.54 1997
4032.14 1851
4032.74 1821
4033.34 1879
4033.94 1764
4034.54 1761
4035.14 1697
4035.73 1537
4036.33 1656
4036.93 1618
4037.53 1574
4038.13 1616
4038.73 1469
4039.33 1583
4039.93 1456
4040.53 1472
4041.13 1486
4041.73 1578
4042.33 1566
4042.93 1533
4043.53 1434
4044.13 1472
4044.73 1568
4045.33 1674
4045.93 1601
4046.53 1588
4047.13 1626
4047.73 1581
4048.33 1612
4048.93 1543
4049.53 1587
4050.13 1625
4050.73 1601
4051.33 1626
4051.93 1563
4052.53 1638
4053.13 1698
4053.73 1657
4054.33 1621
4054.93 1680
4055.53 1767
4056.13 1576
4056.74 1515
4057.34 1485
4057.94 1632
4058.54 1489
4059.14 1422
4059.74 1387
4060.34 1358
4060.94 1289
4061.54 1468
4062.14 1532
4062.75 1466
4063.35 1493
4063.95 1499
4064.55 1431
4065.15 1325
4065.75 1398
4066.35 1693
4066.96 1407
4067.56 1358
4068.16 1559
4068.76 1679
4069.36 1465
4069.96 1390
4070.57 1403
4071.17 1450
4071.77 1492
4072.37 1516
4072.97 1501
4073.58 1515
4074.18 1489
4074.78 1576
4075.38 1436
4075.98 1591
4076.59 1570
4077.19 1556
4077.79 1459
4078.39 1543
4079.00 1575
4079.60 1461
4080.20 1501
4080.80 1452
4081.41 1332
4082.01 1408
4082.61 1509
4083.21 1544
4083.82 1426
4084.42 1410
4085.02 1534
4085.63 1433
4086.23 1550
4086.83 1222
4087.43 1370
4088.04 1428
4088.64 1497
4089.24 1509
4089.85 1524
4090.45 1484
4091.05 1359
4091.66 1337
4092.26 1342
4092.86 1453
4093.47 1243
4094.07 1238
4094.67 1303
4095.28 1454
4095.88 1453
4096.49 1487
4097.09 1512
4097.69 1525
4098.30 1533
4098.90 1595
4099.50 1581
4100.11 1587
4100.71 1444
4101.32 1328
4101.92 1360
4102.52 1480
4103.13 1416
4103.73 1300
4104.34 1324
4104.94 1383
4105.55 1374
4106.15 1469
4106.76 1392
4107.36 1392
4107.96 1472
4108.57 1421
4109.17 1348
4109.78 1452
4110.38 1424
4110.99 1438
4111.59 1438
4112.20 1311
4112.80 1332
4113.41 1391
4114.01 1496
4114.62 1516
4115.22 1468
4115.83 1296
4116.43 1611
4117.04 1556
4117.64 1442
4118.25 1448
4118.85 1429
4119.46 1497
4120.06 1515
4120.67 1411
4121.28 1421
4121.88 1546
4122.49 1504
4123.09 1451
4123.70 1460
4124.30 1428
4124.91 1353
4125.52 1410
4126.12 1437
4126.73 1463
4127.33 1413
4127.94 1482
4128.55 1399
4129.15 1327
4129.76 1375
4130.36 1604
4130.97 1629
4131.58 1437
4132.18 1435
4132.79 1482
4133.40 1467
4134.00 1674
4134.61 1546
4135.22 1578
4135.82 1656
4136.43 1771
4137.04 1705
4137.64 1800
4138.25 1737
4138.86 1877
4139.46 1784
4140.07 1771
4140.68 2024
4141.28 1958
4141.89 1976
4142.50 1948
4143.11 1928
4143.71 2058
4144.32 1962
4144.93 1934
4145.53 1949
4146.14 1928
4146.75 1738
4147.36 1743
4147.96 1602
4148.57 1540
4149.18 1548
4149.79 1502
4150.39 1419
4151.00 1448
4151.61 1436
4152.22 1453
4152.83 1497
4153.43 1407
4154.04 1312
4154.65 1363
4155.26 1355
4155.87 1328
4156.47 1300
4157.08 1409
4157.69 1454
4158.30 1389
4158.91 1221
4159.52 1267
4160.12 1345
4160.73 1265
4161.34 1522
4161.95 1437
4162.56 1537
4163.17 1544
4163.77 1751
4164.38 1782
4164.99 1914
4165.60 1849
4166.21 1807
4166.82 1829
4167.43 1630
4168.04 1758
4168.65 1562
4169.25 1608
4169.86 1710
4170.47 1650
4171.08 1625
4171.69 1652
4172.30 1426
4172.91 1659
4173.52 1701
4174.13 1596
4174.74 1609
4175.35 1676
4175.96 1503
4176.57 1640
4177.18 1534
4177.79 1431
4178.40 1548
4179.01 1608
4179.62 1615
4180.23 1569
4180.84 1554
4181.45 1609
4182.06 1466
4182.67 1585
4183.28 1494
4183.89 1534
4184.50 1534
4185.11 1485
4185.72 1393
4186.33 1430
4186.94 1491
4187.55 1502
4188.16 1480
4188.77 1583
4189.38 1601
4189.99 1592
4190.60 1513
4191.21 1657
4191.82 1553
4192.43 1659
4193.04 1776
4193.65 1817
4194.26 1823
4194.88 1759
4195.49 1785
4196.10 1892
4196.71 1851
4197.32 1750
4197.93 1750
4198.54 1723
4199.15 1712
4199.76 1811
4200.38 1737
4200.99 1738
4201.60 1725
4202.21 1771
4202.82 1631
4203.43 1593
4204.05 1609
4204.66 1550
4205.27 1729
4205.88 1542
4206.49 1447
4207.10 1370
4207.72 1441
4208.33 1522
4208.94 1577
4209.55 1500
4210.16 1569
4210.78 1487
4211.39 1564
4212.00 1518
4212.61 1646
4213.22 1679
4213.84 1791
4214.45 1892
4215.06 1776
4215.67 1821
4216.29 1766
4216.90 1888
4217.51 2010
4218.12 1951
4218.74 2030
4219.35 2159
4219.96 2200
4220.58 2253
4221.19 2270
4221.80 2437
4222.41 2461
4223.03 2495
4223.64 2491
4224.25 2618
4224.87 2670
4225.48 2481
4226.09 2525
4226.71 2931
4227.32 2878
4227.93 2699
4228.55 2664
4229.16 2949
4229.77 2634
4230.39 2636
4231.00 2639
4231.61 3029
4232.23 3118
4232.84 3050
4233.45 3390
4234.07 3410
4234.68 3650
4235.30 3856
4235.91 3744
4236.52 3659
4237.14 3673
4237.75 3351
4238.37 3002
4238.98 2799
4239.59 2406
4240.21 2148
4240.82 2148
4241.44 2157
4242.05 2106
4242.67 2127
4243.28 2033
4243.90 1791
4244.51 1845
4245.12 1985
4245.74 1901
4246.35 2009
4246.97 2002
4247.58 2060
4248.20 2019
4248.81 2010
4249.43 1969
4250.04 1874
4250.66 1849
4251.27 1958
4251.89 1826
4252.50 1873
4253.12 1858
4253.73 1727
4254.35 1856
4254.96 1911
4255.58 1777
4256.19 1682
4256.81 1799
4257.43 1918
4258.04 1911
4258.66 1884
4259.27 1796
4259.89 1810
4260.50 1724
4261.12 1808
4261.73 1941
4262.35 1787
4262.97 1694
4263.58 1745
4264.20 1811
4264.81 1594
4265.43 1741
4266.05 1742
4266.66 1730
4267.28 1644
4267.90 1549
4268.51 1812
4269.13 1755
4269.74 1455
4270.36 1669
4270.98 1737
4271.59 1682
4272.21 1511
4272.83 1424
4273.44 1464
4274.06 1675
4274.68 1679
4275.29 1734
4275.91 1698
4276.53 1816
4277.14 1813
4277.76 1783
4278.38 1698
4279.00 1710
4279.61 1663
4280.23 1428
4280.85 1503
4281.46 1512
4282.08 1495
4282.70 1457
4283.32 1555
4283.93 1632
4284.55 1533
4285.17 1405
4285.79 1508
4286.40 1463
4287.02 1548
4287.64 1577
4288.26 1659
4288.87 1666
4289.49 1585
4290.11 1448
4290.73 1352
4291.35 1385
4291.96 1306
4292.58 1505
4293.20 1538
4293.82 1553
4294.44 1567
4295.05 1570
4295.67 1655
4296.29 1586
4296.91 1537
4297.53 1534
4298.15 1504
4298.76 1500
4299.38 1455
4300.00 1371
4300.62 1385
4301.24 1436
4301.86 1569
4302.48 1533
4303.09 1286
4303.71 1325
4304.33 1439
4304.95 1496
4305.57 1529
4306.19 1369
4306.81 1499
4307.43 1426
4308.05 1329
4308.67 1437
4309.28 1550
4309.90 1393
4310.52 1415
4311.14 1496
4311.76 1371
4312.38 1446
4313.00 1454
4313.62 1493
4314.24 1563
4314.86 1496
4315.48 1553
4316.10 1553
4316.72 1352
4317.34 1413
4317.96 1495
4318.58 1329
4319.20 1598
4319.82 1395
4320.44 1370
4321.06 1347
4321.68 1362
4322.30 1423
4322.92 1399
4323.54 1479
4324.16 1583
4324.78 1661
4325.40 1616
4326.02 1609
4326.64 1554
4327.26 1587
4327.88 1696
4328.50 1529
4329.12 1477
4329.74 1528
4330.36 1460
4330.99 1502
4331.61 1503
4332.23 1457
4332.85 1363
4333.47 1466
4334.09 1437
4334.71 1451
4335.33 1430
4335.95 1485
4336.57 1612
4337.20 1734
4337.82 1729
4338.44 1707
4339.06 1875
4339.68 1808
4340.30 1845
4340.92 1896
4341.55 1797
4342.17 1848
4342.79 1918
4343.41 2071
4344.03 2285
4344.65 2760
4345.28 2798
4345.90 2994
4346.52 3199
4347.14 3271
4347.76 3538
4348.39 3508
4349.01 2910
4349.63 2875
4350.25 2717
4350.87 2535
4351.50 2220
4352.12 2045
4352.74 1897
4353.36 1830
4353.99 1706
4354.61 1658
4355.23 1575
4355.85 1594
4356.48 1597
4357.10 1564
4357.72 1524
4358.34 1588
4358.97 1532
4359.59 1528
4360.21 1440
4360.84 1539
4361.46 1608
4362.08 1722
4362.70 1847
4363.33 1712
4363.95 1597
4364.57 1682
4365.20 1754
4365.82 1614
4366.44 1665
4367.07 1553
4367.69 1613
4368.31 1523
4368.94 1573
4369.56 1536
4370.19 1559
4370.81 1440
4371.43 1403
4372.06 1479
4372.68 1443
4373.30 1445
4373.93 1415
4374.55 1405
4375.18 1396
4375.80 1411
4376.42 1411
4377.05 1327
4377.67 1332
4378.30 1471
4378.92 1467
4379.54 1487
4380.17 1597
4380.79 1643
4381.42 1574
4382.04 1613
4382.67 1443
4383.29 1405
4383.92 1583
4384.54 1532
4385.16 1481
4385.79 1426
4386.41 1488
4387.04 1556
4387.66 1252
4388.29 1263
4388.91 1290
4389.54 1364
4390.16 1304
4390.79 1318
4391.41 1316
4392.04 1364
4392.66 1298
4393.29 1287
4393.91 1260
4394.54 1424
4395.17 1342
4395.79 1353
4396.42 1355
4397.04 1421
4397.67 1299
4398.29 1225
4398.92 1214
4399.54 1384
4400.17 1367
4400.80 1301
4401.42 1401
4402.05 1383
4402.67 1479
4403.30 1340
4403.93 1415
4404.55 1449
4405.18 1520
4405.80 1452
4406.43 1258
4407.06 1306
4407.68 1316
4408.31 1364
4408.93 1291
4409.56 1323
4410.19 1363
4410.81 1453
4411.44 1424
4412.07 1438
4412.69 1423
4413.32 1340
4413.95 1347
4414.57 1305
4415.20 1346
4415.83 1485
4416.45 1489
4417.08 1542
4417.71 1495
4418.34 1432
4418.96 1478
4419.59 1446
4420.22 1369
4420.84 1512
4421.47 1389
4422.10 1358
4422.73 1333
4423.35 1370
4423.98 1281
4424.61 1281
4425.24 1301
4425.86 1341
4426.49 1306
4427.12 1293
4427.75 1282
4428.37 1168
4429.00 1194
4429.63 1200
4430.26 1211
4430.89 1251
4431.51 1239
4432.14 1320
4432.77 1271
4433.40 1207
4434.03 1207
4434.65 1270
4435.28 1354
4435.91 1324
4436.54 1191
4437.17 1315
4437.80 1166
4438.42 1132
4439.05 1280
4439.68 1310
4440.31 1289
4440.94 1339
4441.57 1176
4442.20 1152
4442.82 1138
4443.45 1283
4444.08 1224
4444.71 1151
4445.34 1285
4445.97 1282
4446.60 1228
4447.23 1316
4447.86 1340
4448.48 1383
4449.11 1395
4449.74 1386
4450.37 1370
4451.00 1509
4451.63 1399
4452.26 1364
4452.89 1257
4453.52 1377
4454.15 1433
4454.78 1376
4455.41 1414
4456.04 1325
4456.67 1353
4457.30 1295
4457.93 1418
4458.56 1350
4459.19 1333
4459.82 1310
4460.45 1282
4461.08 1200
4461.71 1303
4462.34 1266
4462.97 1283
4463.60 1265
4464.23 1267
4464.86 1188
4465.49 1157
4466.12 1222
4466.75 1259
4467.38 1121
4468.01 999
4468.64 1144
4469.27 1146
4469.90 1257
4470.53 1157
4471.16 1141
4471.80 1161
4472.43 1138
4473.06 1168
4473.69 1183
4474.32 1211
4474.95 1206
4475.58 1196
4476.21 1182
4476.84 1182
4477.47 1219
4478.11 1232
4478.74 1211
4479.37 1291
4480.00 1234
4480.63 1218
4481.26 1171
4481.89 1241
4482.53 1243
4483.16 1255
4483.79 1230
4484.42 1300
4485.05 1192
4485.68 1382
4486.32 1519
4486.95 1475
4487.58 1203
4488.21 1203
4488.84 1325
4489.48 1394
4490.11 1244
4490.74 1406
4491.37 1466
4492.00 1487
4492.64 1451
4493.27 1404
4493.90 1226
4494.53 1364
4495.17 1269
4495.80 1276
4496.43 1248
4497.06 1456
4497.70 1503
4498.33 1348
4498.96 1396
4499.60 1280
4500.23 1414
4500.86 1595
4501.49 1499
4502.13 1583
4502.76 1664
4503.39 1619
4504.03 1596
4504.66 1449
4505.29 1552
4505.93 1616
4506.56 1530
4507.19 1452
4507.83 1660
4508.46 1528
4509.09 1463
4509.73 1415
4510.36 1328
4510.99 1305
4511.63 1403
4512.26 1532
4512.89 1359
4513.53 1340
4514.16 1402
4514.80 1388
4515.43 1413
4516.06 1233
4516.70 1236
4517.33 1358
4517.96 1203
4518.60 1243
4519.23 1299
4519.87 1300
4520.50 1314
4521.14 1185
4521.77 1246
4522.40 1249
4523.04 1316
4523.67 1373
4524.31 1382
4524.94 1416
4525.58 1383
4526.21 1505
4526.85 1505
4527.48 1466
4528.12 1560
4528.75 1613
4529.39 1835
4530.02 1780
4530.66 1998
4531.29 2031
4531.93 2318
4532.56 2186
4533.20 2182
4533.83 2095
4534.47 2074
4535.10 1958
4535.74 1735
4536.37 1672
4537.01 1487
4537.64 1440
4538.28 1553
4538.91 1421
4539.55 1337
4540.19 1246
4540.82 1269
4541.46 1443
4542.09 1312
4542.73 1291
4543.36 1244
4544.00 1180
4544.64 1330
4545.27 1451
4545.91 1316
4546.54 1416
4547.18 1487
4547.82 1405
4548.45 1436
4549.09 1420
4549.73 1440
4550.36 1613
4551.00 1641
4551.63 1607
4552.27 1513
4552.91 1430
4553.54 1448
4554.18 1541
4554.82 1418
4555.45 1440
4556.09 1358
4556.73 1322
4557.36 1341
4558.00 1298
4558.64 1324
4559.27 1223
4559.91 1109
4560.55 1238
4561.19 1412
4561.82 1333
4562.46 1406
4563.10 1249
4563.73 1314
4564.37 1311
4565.01 1217
4565.65 1352
4566.28 1433
4566.92 1426
4567.56 1280
4568.20 1375
4568.83 1379
4569.47 1358
4570.11 1283
4570.75 1499
4571.39 1468
4572.02 1309
4572.66 1239
4573.30 1270
4573.94 1291
4574.58 1239
4575.21 1191
4575.85 1267
4576.49 1301
4577.13 1318
4577.77 1255
4578.40 1301
4579.04 1213
4579.68 1220
4580.32 1222
4580.96 1380
4581.60 1286
4582.24 1302
4582.87 1284
4583.51 1297
4584.15 1312
4584.79 1381
4585.43 1296
4586.07 1303
4586.71 1397
4587.35 1441
4587.98 1524
4588.62 1423
4589.26 1379
4589.90 1564
4590.54 1502
4591.18 1534
4591.82 1479
4592.46 1509
4593.10 1574
4593.74 1443
4594.38 1365
4595.02 1388
4595.66 1326
4596.29 1243
4596.93 1329
4597.57 1226
4598.21 1203
4598.85 1371
4599.49 1400
4600.13 1290
4600.77 1369
4601.41 1510
4602.05 1428
4602.69 1387
4603.33 1487
4603.97 1509
4604.61 1445
4605.25 1554
4605.89 1471
4606.53 1445
4607.17 1334
4607.81 1526
4608.45 1801
4609.10 1552
4609.74 1445
4610.38 1389
4611.02 1486
4611.66 1523
4612.30 1387
4612.94 1488
4613.58 1402
4614.22 1433
4614.86 1330
4615.50 1360
4616.14 1309
4616.78 1281
4617.42 1396
4618.07 1375
4618.71 1265
4619.35 1359
4619.99 1150
4620.63 1296
4621.27 1398
4621.91 1230
4622.55 1280
4623.20 1386
4623.84 1305
4624.48 1295
4625.12 1364
4625.76 1344
4626.40 1143
4627.05 1157
4627.69 1243
4628.33 1219
4628.97 1287
4629.61 1363
4630.25 1447
4630.90 1356
4631.54 1250
4632.18 1408
4632.82 1231
4633.46 1254
4634.11 1364
4634.75 1419
4635.39 1400
4636.03 1420
4636.68 1353
4637.32 1336
4637.96 1430
4638.60 1518
4639.25 1444
4639.89 1408
4640.53 1449
4641.17 1446
4641.82 1325
4642.46 1358
4643.10 1391
4643.75 1359
4644.39 1265
4645.03 1427
4645.67 1420
4646.32 1325
4646.96 1267
4647.60 1192
4648.25 1240
4648.89 1230
4649.53 1305
4650.18 1332
4650.82 1264
4651.46 1431
4652.11 1376
4652.75 1443
4653.39 1309
4654.04 1268
4654.68 1459
4655.32 1384
4655.97 1398
4656.61 1372
4657.26 1400
4657.90 1327
4658.54 1285
4659.19 1295
4659.83 1197
4660.47 1245
4661.12 1240
4661.76 1375
4662.41 1350
4663.05 1377
4663.70 1313
4664.34 1192
4664.98 1252
4665.63 1246
4666.27 1224
4666.92 1196
4667.56 1127
4668.21 1211
4668.85 1129
4669.50 1150
4670.14 1242
4670.78 1191
4671.43 1224
4672.07 1277
4672.72 1313
4673.36 1318
4674.01 1354
4674.65 1492
4675.30 1402
4675.94 1347
4676.59 1222
4677.23 1261
4677.88 1301
4678.52 1240
4679.17 1403
4679.82 1339
4680.46 1256
4681.11 1142
4681.75 1258
4682.40 1292
4683.04 1363
4683.69 1293
4684.33 1325
4684.98 1249
4685.63 1272
4686.27 1262
4686.92 1313
4687.56 1248
4688.21 1105
4688.85 1159
4689.50 1208
4690.15 1241
4690.79 1227
4691.44 1236
4692.09 1195
4692.73 1183
4693.38 1174
4694.02 1235
4694.67 1348
4695.32 1464
4695.96 1531
4696.61 1370
4697.26 1442
4697.90 1458
4698.55 1683
4699.20 1595
4699.84 1474
4700.49 1497
4701.14 1599
4701.78 1546
4702.43 1406
4703.08 1257
4703.72 1225
4704.37 1245
4705.02 1348
4705.67 1378
4706.31 1418
4706.96 1416
4707.61 1477
4708.25 1478
4708.90 1306
4709.55 1360
4710.20 1465
4710.84 1466
4711.49 1369
4712.14 1479
4712.79 1306
4713.43 1186
4714.08 1270
4714.73 1213
4715.38 1104
4716.03 1205
4716.67 1202
4717.32 1207
4717.97 1314
4718.62 1223
4719.27 1278
4719.91 1393
4720.56 1367
4721.21 1388
4721.86 1406
4722.51 1316
4723.15 1380
4723.80 1242
4724.45 1296
4725.10 1387
4725.75 1288
4726.40 1295
4727.05 1385
4727.69 1425
4728.34 1481
4728.99 1245
4729.64 1270
4730.29 1177
4730.94 1240
4731.59 1377
4732.24 1212
4732.89 1335
4733.53 1341
4734.18 1285
4734.83 1206
4735.48 1287
4736.13 1237
4736.78 1276
4737.43 1278
4738.08 1306
4738.73 1205
4739.38 1377
4740.03 1510
4740.68 1336
4741.33 1307
4741.98 1322
4742.63 1382
4743.28 1246
4743.92 1326
4744.57 1341
4745.22 1303
4745.87 1358
4746.52 1338
4747.17 1265
4747.82 1445
4748.47 1582
4749.12 1482
4749.77 1516
4750.42 1591
4751.08 1683
4751.73 1487
4752.38 1666
4753.03 1692
4753.68 1714
4754.33 1676
4754.98 1687
4755.63 1602
4756.28 1420
4756.93 1638
4757.58 1522
4758.23 1415
4758.88 1424
4759.53 1522
4760.18 1414
4760.83 1409
4761.49 1495
4762.14 1355
4762.79 1530
4763.44 1438
4764.09 1472
4764.74 1535
4765.39 1635
4766.04 1627
4766.69 1558
4767.35 1633
4768.00 1571
4768.65 1555
4769.30 1452
4769.95 1451
4770.60 1477
4771.25 1531
4771.91 1428
4772.56 1250
4773.21 1173
4773.86 1316
4774.51 1315
4775.17 1294
4775.82 1388
4776.47 1273
4777.12 1259
4777.77 1190
4778.43 1265
4779.08 1293
4779.73 1431
4780.38 1399
4781.03 1330
4781.69 1337
4782.34 1252
4782.99 1301
4783.64 1332
4784.30 1307
4784.95 1372
4785.60 1342
4786.25 1307
4786.91 1278
4787.56 1260
4788.21 1397
4788.87 1392
4789.52 1325
4790.17 1422
4790.82 1308
4791.48 1357
4792.13 1220
4792.78 1239
4793.44 1333
4794.09 1271
4794.74 1308
4795.40 1300
4796.05 1210
4796.70 1203
4797.36 1342
4798.01 1283
4798.66 1226
4799.32 1240
4799.97 1216
4800.62 1210
4801.28 1200
4801.93 1298
4802.59 1330
4803.24 1303
4803.89 1313
4804.55 1270
4805.20 1333
4805.85 1359
4806.51 1259
4807.16 1236
4807.82 1263
4808.47 1279
4809.13 1286
4809.78 1321
4810.43 1286
4811.09 1189
4811.74 1263
4812.40 1418
4813.05 1379
4813.71 1307
4814.36 1319
4815.02 1452
4815.67 1257
4816.32 1321
4816.98 1385
4817.63 1351
4818.29 1374
4818.94 1436
4819.60 1383
4820.25 1480
4820.91 1515
4821.56 1566
4822.22 1524
4822.87 1535
4823.53 1497
4824.18 1477
4824.84 1519
4825.50 1477
4826.15 1450
4826.81 1403
4827.46 1493
4828.12 1518
4828.77 1433
4829.43 1548
4830.08 1565
4830.74 1411
4831.40 1491
4832.05 1508
4832.71 1588
4833.36 1614
4834.02 1683
4834.67 1652
4835.33 1718
4835.99 1802
4836.64 1881
4837.30 1714
4837.95 1802
4838.61 1950
4839.27 1917
4839.92 1889
4840.58 1912
4841.24 1766
4841.89 1665
4842.55 1788
4843.21 1769
4843.86 1678
4844.52 1809
4845.18 1820
4845.83 1694
4846.49 1627
4847.15 1698
4847.80 1770
4848.46 1949
4849.12 2151
4849.77 2122
4850.43 2136
4851.09 2236
4851.74 2250
4852.40 2159
4853.06 2040
4853.72 1974
4854.37 1895
4855.03 1873
4855.69 2078
4856.35 2025
4857.00 2056
4857.66 1978
4858.32 1938
4858.98 2087
4859.63 2042
4860.29 1970
4860.95 2083
4861.61 1956
4862.26 2066
4862.92 2140
4863.58 2081
4864.24 2113
4864.90 2156
4865.55 2173
4866.21 2161
4866.87 2006
4867.53 2083
4868.19 2076
4868.85 2098
4869.50 1887
4870.16 1932
4870.82 2077
4871.48 1908
4872.14 1763
4872.80 1839
4873.45 1882
4874.11 1759
4874.77 1928
4875.43 1710
4876.09 1681
4876.75 1789
4877.41 1691
4878.07 1949
4878.72 1915
4879.38 1667
4880.04 1787
4880.70 1731
4881.36 1651
4882.02 1667
4882.68 1605
4883.34 1544
4884.00 1629
4884.66 1573
4885.32 1510
4885.98 1438
4886.64 1547
4887.29 1565
4887.95 1567
4888.61 1574
4889.27 1689
4889.93 1714
4890.59 1861
4891.25 1884
4891.91 1824
4892.57 1966
4893.23 1861
4893.89 1769
4894.55 1754
4895.21 1714
4895.87 1722
4896.53 1745
4897.19 1660
4897.85 1596
4898.51 1660
4899.17 1749
4899.83 1827
4900.49 1766
4901.16 1709
4901.82 1727
4902.48 1726
4903.14 1748
4903.80 1739
4904.46 1683
4905.12 1609
4905.78 1560
4906.44 1442
4907.10 1554
4907.76 1464
4908.42 1573
4909.08 1433
4909.74 1445
4910.41 1576
4911.07 1374
4911.73 1361
4912.39 1359
4913.05 1345
4913.71 1504
4914.37 1412
4915.03 1415
4915.70 1308
4916.36 1435
4917.02 1303
4917.68 1252
4918.34 1224
4919.00 1344
4919.67 1387
4920.33 1367
4920.99 1303
4921.65 1290
4922.31 1305
4922.97 1329
4923.64 1281
4924.30 1322
4924.96 1328
4925.62 1347
4926.29 1218
4926.95 1345
4927.61 1355
4928.27 1372
4928.93 1303
4929.60 1242
4930.26 1353
4930.92 1510
4931.58 1429
4932.25 1326
4932.91 1188
4933.57 1206
4934.23 1318
4934.90 1348
4935.56 1369
4936.22 1511
4936.89 1404
4937.55 1321
4938.21 1380
4938.87 1418
4939.54 1308
4940.20 1370
4940.86 1309
4941.53 1336
4942.19 1268
4942.85 1232
4943.52 1155
4944.18 1154
4944.84 1231
4945.51 1433
4946.17 1320
4946.83 1248
4947.50 1236
4948.16 1117
4948.82 1113
4949.49 1084
4950.15 1299
4950.82 1163
4951.48 1140
4952.14 1277
4952.81 1142
4953.47 1152
4954.14 1146
4954.80 1121
4955.46 1267
4956.13 1199
4956.79 1275
4957.46 1185
4958.12 1223
4958.79 1352
4959.45 1305
4960.11 1408
4960.78 1373
4961.44 1251
4962.11 1336
4962.77 1326
4963.44 1403
4964.10 1503
4964.77 1549
4965.43 1389
4966.10 1308
4966.76 1343
4967.43 1428
4968.09 1338
4968.76 1179
4969.42 1266
4970.09 1326
4970.75 1341
4971.42 1187
4972.08 1240
4972.75 1260
4973.41 1260
4974.08 1213
4974.74 1308
4975.41 1321
4976.07 1293
4976.74 1275
4977.40 1178
4978.07 1116
4978.74 1339
4979.40 1236
4980.07 1269
4980.73 1280
4981.40 1230
4982.06 1161
4982.73 1245
4983.40 1214
4984.06 1161
4984.73 1217
4985.39 1382
4986.06 1215
4986.73 1072
4987.39 1143
4988.06 1148
4988.73 1249
4989.39 1266
4990.06 1264
4990.73 1282
4991.39 1283
4992.06 1250
4992.73 1152
4993.39 1106
4994.06 1085
4994.73 1178
4995.39 1184
4996.06 1168
4996.73 1110
4997.39 1183
4998.06 1136
4998.73 1024
4999.39 1088
5000.06 1252
5000.73 1214
5001.39 1109
5002.06 1161
5002.73 1202
5003.40 1245
5004.06 1142
5004.73 1140
5005.40 1181
5006.07 1166
5006.73 1319
5007.40 1306
5008.07 1136
5008.74 1276
5009.40 1181
5010.07 1183
5010.74 1173
5011.41 1201
5012.08 1148
5012.74 1111
5013.41 1143
5014.08 1186
5014.75 1277
5015.42 1282
5016.08 1319
5016.75 1255
5017.42 1099
5018.09 1278
5018.76 1498
5019.43 1457
5020.09 1625
5020.76 1651
5021.43 1640
5022.10 1609
5022.77 1724
5023.44 1721
5024.11 1732
5024.77 1781
5025.44 1703
5026.11 1565
5026.78 1511
5027.45 1478
5028.12 1387
5028.79 1388
5029.46 1404
5030.13 1401
5030.80 1273
5031.46 1312
5032.13 1300
5032.80 1163
5033.47 1231
5034.14 1164
5034.81 1167
5035.48 1126
5036.15 1142
5036.82 1085
5037.49 1111
5038.16 1108
5038.83 1138
5039.50 1188
5040.17 1188
5040.84 1225
5041.51 1101
5042.18 1282
5042.85 1349
5043.52 1407
5044.19 1292
5044.86 1179
5045.53 1109
5046.20 1227
5046.87 1243
5047.54 1200
5048.21 1208
5048.88 1272
5049.55 1226
5050.22 1313
5050.89 1208
5051.56 1154
5052.23 1159
5052.90 1222
5053.57 1160
5054.24 1137
5054.91 1151
5055.58 1158
5056.26 1129
5056.93 1263
5057.60 1198
5058.27 1123
5058.94 1223
5059.61 1171
5060.28 1174
5060.95 1235
5061.62 1188
5062.30 1235
5062.97 1242
5063.64 1154
5064.31 1087
5064.98 1128
5065.65 1282
5066.32 1198
5067.00 1151
5067.67 1149
5068.34 1186
5069.01 1173
5069.68 1228
5070.35 1109
5071.03 1096
5071.70 1161
5072.37 1176
5073.04 1117
5073.71 1084
5074.39 1082
5075.06 1241
5075.73 1210
5076.40 1254
5077.07 1162
5077.75 1078
5078.42 1194
5079.09 1319
5079.76 1222
5080.44 1256
5081.11 1299
5081.78 1420
5082.45 1375
5083.13 1269
5083.80 1261
5084.47 1188
5085.14 1304
5085.82 1293
5086.49 1380
5087.16 1242
5087.84 1308
5088.51 1457
5089.18 1445
5089.85 1393
5090.53 1507
5091.20 1494
5091.87 1335
5092.55 1448
5093.22 1529
5093.89 1503
5094.57 1476
5095.24 1325
5095.91 1320
5096.59 1216
5097.26 1222
5097.93 1216
5098.61 1149
5099.28 1219
5099.96 1173
5100.63 1249
5101.30 1302
5101.98 1164
5102.65 1101
5103.33 1206
5104.00 1351
5104.67 1223
5105.35 1239
5106.02 1228
5106.70 1349
5107.37 1337
5108.04 1159
5108.72 1224
5109.39 1292
5110.07 1097
5110.74 1068
5111.42 1152
5112.09 1275
5112.77 1235
5113.44 1128
5114.11 1159
5114.79 1256
5115.46 1222
5116.14 1166
5116.81 1342
5117.49 1323
5118.16 1343
5118.84 1385
5119.51 1378
5120.19 1431
5120.86 1365
5121.54 1376
5122.21 1362
5122.89 1446
5123.56 1335
5124.24 1260
5124.92 1272
5125.59 1197
5126.27 1174
5126.94 1259
5127.62 1260
5128.29 1337
5128.97 1247
5129.64 1203
5130.32 1308
5131.00 1365
5131.67 1340
5132.35 1339
5133.02 1290
5133.70 1290
5134.38 1226
5135.05 1172
5135.73 1111
5136.40 1175
5137.08 1250
5137.76 1266
5138.43 1261
5139.11 1337
5139.79 1433
5140.46 1404
5141.14 1476
5141.81 1223
5142.49 1192
5143.17 1257
5143.84 1252
5144.52 1311
5145.20 1383
5145.87 1275
5146.55 1206
5147.23 1260
5147.91 1158
5148.58 1081
5149.26 1187
5149.94 1138
5150.61 1214
5151.29 1193
5151.97 1204
5152.64 1210
5153.32 1135
5154.00 1120
5154.68 1155
5155.35 1127
5156.03 1202
5156.71 1169
5157.39 1153
5158.06 1094
5158.74 1108
5159.42 1111
5160.10 1109
5160.77 1126
5161.45 1146
5162.13 1155
5162.81 1048
5163.49 1155
5164.16 1163
5164.84 1062
5165.52 1078
5166.20 1144
5166.88 1248
5167.55 1322
5168.23 1254
5168.91 1089
5169.59 1111
5170.27 1119
5170.95 1128
5171.62 1074
5172.30 1128
5172.98 1183
5173.66 1125
5174.34 1113
5175.02 1214
5175.70 1173
5176.38 1107
5177.05 1238
5177.73 1191
5178.41 1182
5179.09 1200
5179.77 1248
5180.45 1158
5181.13 1226
5181.81 1199
5182.49 1198
5183.17 1183
5183.84 1112
5184.52 1145
5185.20 1111
5185.88 1157
5186.56 1128
5187.24 1048
5187.92 1092
5188.60 1097
5189.28 1084
5189.96 1152
5190.64 1215
5191.32 1105
5192.00 1057
5192.68 974
5193.36 1081
5194.04 1029
5194.72 1044
5195.40 1061
5196.08 1030
5196.76 1029
5197.44 1076
5198.12 1212
5198.80 1088
5199.48 1053
5200.16 1073
5200.84 1129
5201.52 1088
5202.20 1158
5202.88 1055
5203.56 1123
5204.24 1125
5204.92 1249
5205.60 1094
5206.29 1137
5206.97 1196
5207.65 1106
5208.33 1183
5209.01 1219
5209.69 1309
5210.37 1257
5211.05 1209
5211.73 1258
5212.41 1193
5213.10 1317
5213.78 1320
5214.46 1266
5215.14 1234
5215.82 1195
5216.50 1266
5217.18 1217
5217.86 1090
5218.55 1147
5219.23 1168
5219.91 1293
5220.59 1373
5221.27 1361
5221.95 1256
5222.64 1282
5223.32 1420
5224.00 1234
5224.68 1133
5225.36 1065
5226.05 1089
5226.73 1137
5227.41 1099
5228.09 1117
5228.77 1153
5229.46 1112
5230.14 1250
5230.82 1107
5231.50 1152
5232.19 1290
5232.87 1231
5233.55 1141
5234.23 1128
5234.92 1281
5235.60 1225
5236.28 1155
5236.96 1199
5237.65 1214
5238.33 1286
5239.01 1246
5239.70 1244
5240.38 1318
5241.06 1236
5241.75 1232
5242.43 1220
5243.11 1113
5243.79 1182
5244.48 1154
5245.16 1114
5245.84 1199
5246.53 1214
5247.21 1231
5247.89 1169
5248.58 1264
5249.26 1354
5249.95 1349
5250.63 1337
5251.31 1406
5252.00 1524
5252.68 1376
5253.36 1292
5254.05 1230
5254.73 1189
5255.42 1090
5256.10 1169
5256.78 1217
5257.47 1134
5258.15 1141
5258.84 1172
5259.52 1161
5260.20 1215
5260.89 1279
5261.57 1209
5262.26 1267
5262.94 1278
5263.63 1220
5264.31 1175
5265.00 1248
5265.68 1238
5266.37 1153
5267.05 1104
5267.73 1200
5268.42 1171
5269.10 1173
5269.79 1219
5270.47 1196
5271.16 1341
5271.84 1312
5272.53 1322
5273.21 1279
5273.90 1205
5274.58 1180
5275.27 1218
5275.95 1345
5276.64 1256
5277.33 1229
5278.01 1364
5278.70 1481
5279.38 1407
5280.07 1503
5280.75 1533
5281.44 1638
5282.12 1798
5282.81 1688
5283.50 1667
5284.18 1551
5284.87 1587
5285.55 1520
5286.24 1402
5286.93 1561
5287.61 1482
5288.30 1272
5288.98 1254
5289.67 1277
5290.36 1272
5291.04 1177
5291.73 1252
5292.42 1158
5293.10 1218
5293.79 1297
5294.47 1266
5295.16 1304
5295.85 1184
5296.53 1290
5297.22 1310
5297.91 1309
5298.59 1184
5299.28 1331
5299.97 1337
5300.65 1351
5301.34 1256
5302.03 1383
5302.72 1342
5303.40 1304
5304.09 1324
5304.78 1237
5305.46 1199
5306.15 1296
5306.84 1280
5307.53 1326
5308.21 1215
5308.90 1214
5309.59 1297
5310.28 1325
5310.96 1432
5311.65 1236
5312.34 1168
5313.03 1252
5313.71 1136
5314.40 1161
5315.09 1266
5315.78 1207
5316.47 1174
5317.15 1284
5317.84 1345
5318.53 1323
5319.22 1425
5319.91 1375
5320.59 1381
5321.28 1407
5321.97 1372
5322.66 1293
5323.35 1265
5324.04 1252
5324.72 1268
5325.41 1317
5326.10 1202
5326.79 1170
5327.48 1186
5328.17 1228
5328.86 1375
5329.54 1326
5330.23 1220
5330.92 1238
5331.61 1285
5332.30 1212
5332.99 1155
5333.68 1257
5334.37 1270
5335.06 1238
5335.75 1196
5336.43 1043
5337.12 1143
5337.81 1214
5338.50 1201
5339.19 1079
5339.88 1177
5340.57 1195
5341.26 1248
5341.95 1248
5342.64 1219
5343.33 1263
5344.02 1308
5344.71 1312
5345.40 1179
5346.09 1326
5346.78 1452
5347.47 1496
5348.16 1543
5348.85 1540
5349.54 1668
5350.23 1829
5350.92 1870
5351.61 1819
5352.30 1901
5352.99 1892
5353.68 1838
5354.37 1567
5355.06 1494
5355.75 1373
5356.44 1342
5357.13 1272
5357.82 1350
5358.51 1186
5359.20 1233
5359.89 1180
5360.58 1152
5361.28 1345
5361.97 1179
5362.66 1289
5363.35 1262
5364.04 1257
5364.73 1287
5365.42 1219
5366.11 1190
5366.80 1199
5367.50 1146
5368.19 1102
5368.88 1129
5369.57 1179
5370.26 1107
5370.95 1135
5371.64 1231
5372.33 1133
5373.03 1100
5373.72 1215
5374.41 1057
5375.10 1159
5375.79 1055
5376.48 1058
5377.18 1090
5377.87 1138
5378.56 1118
5379.25 1121
5379.94 1133
5380.64 1134
5381.33 1042
5382.02 1053
5382.71 1112
5383.41 1178
5384.10 1228
5384.79 1166
5385.48 1031
5386.17 1147
5386.87 1102
5387.56 1188
5388.25 1238
5388.94 1153
5389.64 1162
5390.33 1217
5391.02 1297
5391.72 1164
5392.41 1140
5393.10 1239
5393.79 1150
5394.49 1163
5395.18 1222
5395.87 1221
5396.57 1174
5397.26 1202
5397.95 1198
5398.65 1042
5399.34 1054
5400.03 1089
5400.73 1142
5401.42 1136
5402.11 1085
5402.81 1182
5403.50 1111
5404.19 1113
5404.89 1113
5405.58 1222
5406.27 1070
5406.97 1103
5407.66 1165
5408.36 1158
5409.05 1133
5409.74 1245
5410.44 1196
5411.13 1099
5411.83 1123
5412.52 1169
5413.21 1067
5413.91 985
5414.60 975
5415.30 1039
5415.99 1179
5416.69 1116
5417.38 1090
5418.07 1172
5418.77 1194
5419.46 1138
5420.16 1173
5420.85 1089
5421.55 1174
5422.24 1179
5422.94 1064
5423.63 1182
5424.33 1165
5425.02 1143
5425.72 1142
5426.41 1043
5427.11 1074
5427.80 1137
5428.50 1137
5429.19 1184
5429.89 1096
5430.58 1047
5431.28 1059
5431.97 1113
5432.67 1089
5433.36 1128
5434.06 1195
5434.75 1244
5435.45 1229
5436.15 1231
5436.84 1226
5437.54 1183
5438.23 1266
5438.93 1357
5439.62 1251
5440.32 1275
5441.02 1272
5441.71 1137
5442.41 1189
5443.10 1234
5443.80 1161
5444.50 1183
5445.19 1460
5445.89 1393
5446.59 1337
5447.28 1527
5447.98 1598
5448.68 1466
5449.37 1533
5450.07 1500
5450.76 1539
5451.46 1442
5452.16 1356
5452.85 1408
5453.55 1403
5454.25 1452
5454.94 1329
5455.64 1206
5456.34 1295
5457.04 1279
5457.73 1358
5458.43 1328
5459.13 1205
5459.82 1390
5460.52 1395
5461.22 1478
5461.92 1568
5462.61 1535
5463.31 1557
5464.01 1561
5464.71 1431
5465.40 1642
5466.10 1650
5466.80 1621
5467.50 1616
5468.19 1441
5468.89 1413
5469.59 1519
5470.29 1441
5470.98 1458
5471.68 1405
5472.38 1393
5473.08 1447
5473.78 1430
5474.47 1468
5475.17 1341
5475.87 1391
5476.57 1467
5477.27 1407
5477.97 1499
5478.66 1731
5479.36 1934
5480.06 2089
5480.76 2025
5481.46 1941
5482.16 2024
5482.85 2045
5483.55 1958
5484.25 1847
5484.95 1809
5485.65 1737
5486.35 1678
5487.05 1734
5487.75 1734
5488.45 1618
5489.14 1584
5489.84 1678
5490.54 1776
5491.24 1824
5491.94 1733
5492.64 1765
5493.34 1844
5494.04 1648
5494.74 1709
5495.44 1725
5496.14 1744
5496.84 1803
5497.54 2029
5498.24 2173
5498.94 2469
5499.63 2669
5500.33 2880
5501.03 3070
5501.73 3464
5502.43 3311
5503.13 2985
5503.83 2899
5504.53 2824
5505.23 2505
5505.93 2116
5506.63 2116
5507.33 2086
5508.03 1878
5508.73 1746
5509.44 1774
5510.14 1705
5510.84 1750
5511.54 1740
5512.24 1875
5512.94 1692
5513.64 1502
5514.34 1572
5515.04 1594
5515.74 1649
5516.44 1656
5517.14 1584
5517.84 1704
5518.54 1616
5519.24 1572
5519.95 1603
5520.65 1655
5521.35 1651
5522.05 1585
5522.75 1687
5523.45 1621
5524.15 1435
5524.85 1568
5525.55 1502
5526.26 1448
5526.96 1297
5527.66 1337
5528.36 1277
5529.06 1282
5529.76 1287
5530.47 1314
5531.17 1278
5531.87 1344
5532.57 1261
5533.27 1361
5533.97 1231
5534.68 1295
5535.38 1343
5536.08 1214
5536.78 1319
5537.48 1262
5538.19 1290
5538.89 1317
5539.59 1219
5540.29 1123
5541.00 1148
5541.70 1214
5542.40 1021
5543.10 1205
5543.81 1123
5544.51 1057
5545.21 1016
5545.91 1133
5546.62 1204
5547.32 1209
5548.02 1263
5548.72 1317
5549.43 1308
5550.13 1250
5550.83 1209
5551.54 1265
5552.24 1200
5552.94 1132
5553.64 1156
5554.35 1184
5555.05 1182
5555.75 1156
5556.46 1142
5557.16 1130
5557.86 1142
5558.57 1227
5559.27 1275
5559.97 1175
5560.68 1155
5561.38 1183
5562.09 1280
5562.79 1189
5563.49 1297
5564.20 1238
5564.90 1089
5565.60 1010
5566.31 1149
5567.01 1251
5567.72 1192
5568.42 1176
5569.12 1169
5569.83 1145
5570.53 1174
5571.24 1137
5571.94 1215
5572.65 1224
5573.35 1168
5574.05 1167
5574.76 1177
5575.46 1163
5576.17 1220
5576.87 1352
5577.58 1252
5578.28 1191
5578.99 1093
5579.69 1155
5580.40 1104
5581.10 1056
5581.81 1219
5582.51 1141
5583.22 1229
5583.92 1173
5584.63 1131
5585.33 1157
5586.04 1164
5586.74 1165
5587.45 1151
5588.15 1158
5588.86 1108
5589.56 1146
5590.27 1109
5590.97 1141
5591.68 1272
5592.39 1149
5593.09 1158
5593.80 1077
5594.50 1097
5595.21 1105
5595.91 995
5596.62 1021
5597.33 1076
5598.03 1137
5598.74 1176
5599.44 1041
5600.15 983
5600.86 1064
5601.56 1027
5602.27 1046
5602.97 1095
5603.68 1173
5604.39 1132
5605.09 951
5605.80 1001
5606.51 914
5607.21 988
5607.92 1058
5608.63 1031
5609.33 980
5610.04 972
5610.75 1113
5611.45 1084
5612.16 984
5612.87 1050
5613.57 1007
5614.28 1004
5614.99 1096
5615.69 1095
5616.40 1177
5617.11 1008
5617.82 1008
5618.52 1113
5619.23 1008
5619.94 960
5620.64 1088
5621.35 1034
5622.06 930
5622.77 1025
5623.47 1019
5624.18 1062
5624.89 1063
5625.60 1003
5626.30 933
5627.01 1005
5627.72 1131
5628.43 1046
5629.14 1062
5629.84 1142
5630.55 1054
5631.26 1186
5631.97 1176
5632.68 1053
5633.38 1012
5634.09 1176
5634.80 1117
5635.51 973
5636.22 1082
5636.93 1111
5637.63 1176
5638.34 1050
5639.05 1212
5639.76 1207
5640.47 1153
5641.18 1265
5641.89 1297
5642.59 1296
5643.30 1160
5644.01 1289
5644.72 1178
5645.43 1200
5646.14 1128
5646.85 1033
5647.56 1093
5648.27 1159
5648.98 1169
5649.68 1178
5650.39 1086
5651.10 1143
5651.81 1248
5652.52 1124
5653.23 1091
5653.94 1047
5654.65 1219
5655.36 1402
5656.07 1190
5656.78 1277
5657.49 1190
5658.20 1432
5658.91 1387
5659.62 1412
5660.33 1288
5661.04 1308
5661.75 1171
5662.46 1127
5663.17 1118
5663.88 1175
5664.59 1094
5665.30 1036
5666.01 1021
5666.72 1113
5667.43 1224
5668.14 1258
5668.85 1261
5669.56 1151
5670.27 1269
5670.98 1198
5671.69 1308
5672.40 1303
5673.11 1345
5673.82 1322
5674.53 1256
5675.24 1218
5675.96 1182
5676.67 1052
5677.38 1103
5678.09 963
5678.80 1109
5679.51 1156
5680.22 1030
5680.93 1074
5681.64 1245
5682.36 1205
5683.07 1162
5683.78 1041
5684.49 1098
5685.20 1074
5685.91 1040
5686.62 1174
5687.34 1130
5688.05 1101
5688.76 1041
5689.47 1091
5690.18 1119
5690.89 1038
5691.61 1044
5692.32 1101
5693.03 1167
5693.74 1123
5694.45 1120
5695.17 960
5695.88 1005
5696.59 1107
5697.30 1010
5698.01 1095
5698.73 1043
5699.44 1009
5700.15 1090
5700.86 927
5701.58 962
5702.29 1059
5703.00 1049
5703.71 1017
5704.43 895
5705.14 923
5705.85 869
5706.56 963
5707.28 1046
5707.99 1004
5708.70 911
5709.42 934
5710.13 1024
5710.84 989
5711.55 1056
5712.27 978
5712.98 967
5713.69 1006
5714.41 1000
5715.12 1094
5715.83 1083
5716.55 968
5717.26 966
5717.97 970
5718.69 1067
5719.40 1015
5720.11 935
5720.83 956
5721.54 999
5722.26 1096
5722.97 1143
5723.68 1006
5724.40 1083
5725.11 1109
5725.82 1151
5726.54 1258
5727.25 1341
5727.97 1341
5728.68 1459
5729.40 1488
5730.11 1416
5730.82 1409
5731.54 1364
5732.25 1360
5732.97 1173
5733.68 1179
5734.40 1114
5735.11 1189
5735.83 1153
5736.54 1121
5737.25 1258
5737.97 1268
5738.68 1102
5739.40 1114
5740.11 1056
5740.83 999
5741.54 973
5742.26 1019
5742.97 1028
5743.69 1044
5744.40 1106
5745.12 1059
5745.83 1067
5746.55 1021
5747.26 1002
5747.98 1007
5748.70 1136
5749.41 1044
5750.13 1129
5750.84 1094
5751.56 1257
5752.27 1270
5752.99 1176
5753.70 1260
5754.42 1343
5755.14 1372
5755.85 1430
5756.57 1309
5757.28 1316
5758.00 1206
5758.72 1121
5759.43 1189
5760.15 1201
5760.86 1193
5761.58 1168
5762.30 1202
5763.01 1158
5763.73 1023
5764.44 973
5765.16 962
5765.88 1141
5766.59 1168
5767.31 1104
5768.03 1082
5768.74 1102
5769.46 1172
5770.18 1052
5770.89 1104
5771.61 1053
5772.33 1145
5773.04 1137
5773.76 1149
5774.48 1076
5775.20 1122
5775.91 1078
5776.63 1135
5777.35 1203
5778.06 1151
5778.78 1172
5779.50 1234
5780.22 1214
5780.93 1169
5781.65 1068
5782.37 1037
5783.09 1124
5783.80 1150
5784.52 1138
5785.24 1178
5785.96 1172
5786.67 1230
5787.39 1161
5788.11 1149
5788.83 1180
5789.55 1209
5790.26 1183
5790.98 1186
5791.70 1188
5792.42 1176
5793.14 1234
5793.85 1345
5794.57 1339
5795.29 1209
5796.01 1315
5796.73 1560
5797.45 1643
5798.16 1718
5798.88 1896
5799.60 2156
5800.32 2337
5801.04 2476
5801.76 2618
5802.48 2659
5803.19 2493
5803.91 2134
5804.63 2065
5805.35 1843
5806.07 1617
5806.79 1527
5807.51 1518
5808.23 1467
5808.95 1480
5809.67 1447
5810.38 1352
5811.10 1402
5811.82 1427
5812.54 1423
5813.26 1363
5813.98 1336
5814.70 1258
5815.42 1224
5816.14 1434
5816.86 1435
5817.58 1351
5818.30 1340
5819.02 1410
5819.74 1453
5820.46 1392
5821.18 1370
5821.90 1463
5822.62 1304
5823.34 1258
5824.06 1193
5824.78 1226
5825.50 1097
5826.22 1211
5826.94 1201
5827.66 1290
5828.38 1114
5829.10 1148
5829.82 1080
5830.54 1203
5831.26 1241
5831.98 1276
5832.70 1158
5833.42 1124
5834.14 1144
5834.86 1191
5835.59 1169
5836.31 1165
5837.03 1164
5837.75 1130
5838.47 1173
5839.19 1152
5839.91 1159
5840.63 1069
5841.35 1210
5842.07 1266
5842.80 1152
5843.52 1163
5844.24 1157
5844.96 1136
5845.68 1183
5846.40 1130
5847.12 1027
5847.85 1143
5848.57 1062
5849.29 1111
5850.01 1184
5850.73 1159
5851.45 1139
5852.18 1082
5852.90 1036
5853.62 1145
5854.34 937
5855.06 1007
5855.79 1141
5856.51 1136
5857.23 1158
5857.95 1162
5858.67 1102
5859.40 1115
5860.12 1086
5860.84 1086
5861.56 1170
5862.29 1098
5863.01 969
5863.73 1041
5864.45 1047
5865.18 1042
5865.90 1157
5866.62 1102
5867.34 938
5868.07 938
5868.79 1043
5869.51 1076
5870.24 995
5870.96 1052
5871.68 1128
5872.40 1063
5873.13 1029
5873.85 1068
5874.57 1092
5875.30 1082
5876.02 1031
5876.74 1062
5877.47 1054
5878.19 1049
5878.91 1062
5879.64 1050
5880.36 1093
5881.08 1132
5881.81 1084
5882.53 1113
5883.26 1122
5883.98 1215
5884.70 1197
5885.43 1072
5886.15 1140
5886.88 1145
5887.60 1068
5888.32 1033
5889.05 1015
5889.77 992
5890.50 974
5891.22 1059
5891.94 1007
5892.67 1000
5893.39 996
5894.12 998
5894.84 980
5895.57 1109
5896.29 1143
5897.01 1032
5897.74 967
5898.46 1036
5899.19 1034
5899.91 1086
5900.64 1085
5901.36 1017
5902.09 1023
5902.81 1028
5903.54 1158
5904.26 1134
5904.99 1106
5905.71 1033
5906.44 1065
5907.16 1026
5907.89 1102
5908.61 1026
5909.34 1032
5910.06 1125
5910.79 1077
5911.52 1035
5912.24 1103
5912.97 1114
5913.69 1107
5914.42 1082
5915.14 1074
5915.87 1162
5916.60 1192
5917.32 1233
5918.05 1093
5918.77 1152
5919.50 1071
5920.22 1051
5920.95 1075
5921.68 1053
5922.40 1230
5923.13 1052
5923.86 1066
5924.58 1045
5925.31 1052
5926.03 1169
5926.76 1127
5927.49 1073
5928.21 1129
5928.94 1175
5929.67 1200
5930.39 1201
5931.12 1127
5931.85 1104
5932.57 1253
5933.30 1331
5934.03 1329
5934.75 1307
5935.48 1251
5936.21 1235
5936.94 1291
5937.66 1321
5938.39 1417
5939.12 1322
5939.84 1436
5940.57 1445
5941.30 1433
5942.03 1440
5942.75 1441
5943.48 1444
5944.21 1316
5944.94 1348
5945.66 1390
5946.39 1419
5947.12 1549
5947.85 1468
5948.57 1491
5949.30 1528
5950.03 1664
5950.76 1721
5951.48 1737
5952.21 1683
5952.94 1701
5953.67 1658
5954.40 1645
5955.13 1707
5955.85 1781
5956.58 1613
5957.31 1641
5958.04 1745
5958.77 1646
5959.49 1660
5960.22 1605
5960.95 1643
5961.68 1679
5962.41 1788
5963.14 1859
5963.87 1911
5964.60 1976
5965.32 2143
5966.05 2174
5966.78 2305
5967.51 2393
5968.24 2618
5968.97 2676
5969.70 2472
5970.43 2321
5971.16 2314
5971.88 2082
5972.61 2108
5973.34 2079
5974.07 2156
5974.80 2037
5975.53 1986
5976.26 2085
5976.99 2060
5977.72 2038
5978.45 2055
5979.18 1998
5979.91 1946
5980.64 2015
5981.37 1987
5982.10 2062
5982.83 2045
5983.56 2279
5984.29 2298
5985.02 2201
5985.75 2116
5986.48 2267
5987.21 2279
5987.94 2154
5988.67 2119
5989.40 2188
5990.13 2315
5990.86 2308
5991.59 2362
5992.32 2385
5993.05 2093
5993.78 2099
5994.51 2141
5995.24 2276
5995.97 2134
5996.70 2232
5997.43 2353
5998.16 2372
5998.90 2417
5999.63 2212
6000.36 2321
6001.09 2080
6001.82 2134
6002.55 2149
6003.28 2156
6004.01 2199
6004.74 2222
6005.47 2185
6006.21 2172
6006.94 2344
6007.67 2465
6008.40 2559
6009.13 2813
6009.86 3171
6010.59 3399
6011.33 3977
6012.06 4137
6012.79 4319
6013.52 4659
6014.25 4812
6014.98 4928
6015.72 4769
6016.45 4219
6017.18 3839
6017.91 3749
6018.64 3533
6019.38 3165
6020.11 2848
6020.84 2561
6021.57 2331
6022.30 2224
6023.04 1963
6023.77 1825
6024.50 1858
6025.23 1868
6025.97 1827
6026.70 1900
6027.43 1893
6028.16 1878
6028.90 1835
6029.63 1780
6030.36 1702
6031.10 1716
6031.83 1833
6032.56 1699
6033.29 1624
6034.03 1799
6034.76 1805
6035.49 1770
6036.23 1725
6036.96 1788
6037.69 1790
6038.43 1745
6039.16 1644
6039.89 1864
6040.63 1844
6041.36 1871
6042.09 1966
6042.83 1763
6043.56 1790
6044.29 1837
6045.03 1813
6045.76 1825
6046.49 1981
6047.23 2099
6047.96 2050
6048.70 1994
6049.43 1937
6050.16 1950
6050.90 1892
6051.63 2012
6052.37 2329
6053.10 2154
6053.83 2161
6054.57 2150
6055.30 1928
6056.04 2058
6056.77 1970
6057.50 1910
6058.24 1925
6058.97 1898
6059.71 1872
6060.44 1754
6061.18 1661
6061.91 1724
6062.65 1874
6063.38 1819
6064.12 1796
6064.85 1710
6065.59 1750
6066.32 1802
6067.06 1827
6067.79 1837
6068.53 1870
6069.26 1777
6070.00 1785
6070.73 1733
6071.47 1813
6072.20 1693
6072.94 1587
6073.67 1628
6074.41 1484
6075.14 1568
6075.88 1654
6076.61 1591
6077.35 1526
6078.09 1543
6078.82 1603
6079.56 1486
6080.29 1485
6081.03 1635
6081.76 1592
6082.50 1632
6083.24 1611
6083.97 1615
6084.71 1577
6085.44 1584
6086.18 1569
6086.92 1502
6087.65 1608
6088.39 1650
6089.13 1607
6089.86 1723
6090.60 1738
6091.33 1709
6092.07 1650
6092.81 1584
6093.54 1577
6094.28 1534
6095.02 1510
6095.75 1582
6096.49 1584
6097.23 1489
6097.96 1553
6098.70 1499
6099.44 1507
6100.18 1537
6100.91 1489
6101.65 1554
6102.39 1589
6103.12 1549
6103.86 1513
6104.60 1512
6105.34 1505
6106.07 1545
6106.81 1504
6107.55 1480
6108.28 1604
6109.02 1540
6109.76 1488
6110.50 1491
6111.24 1449
6111.97 1559
6112.71 1496
6113.45 1531
6114.19 1535
6114.92 1566
6115.66 1609
6116.40 1586
6117.14 1536
6117.88 1592
6118.61 1507
6119.35 1483
6120.09 1504
6120.83 1548
6121.57 1537
6122.31 1533
6123.04 1479
6123.78 1642
6124.52 1601
6125.26 1551
6126.00 1587
6126.74 1587
6127.47 1612
6128.21 1568
6128.95 1599
6129.69 1748
6130.43 1717
6131.17 1680
6131.91 1561
6132.65 1680
6133.39 1650
6134.12 1687
6134.86 1735
6135.60 1634
6136.34 1724
6137.08 1834
6137.82 1623
6138.56 1639
6139.30 1575
6140.04 1610
6140.78 1708
6141.52 1648
6142.26 1639
6143.00 1489
6143.74 1628
6144.48 1774
6145.21 1734
6145.95 1704
6146.69 1668
6147.43 1646
6148.17 1575
6148.91 1614
6149.65 1783
6150.39 1862
6151.13 1830
6151.87 1764
6152.61 1816
6153.35 1724
6154.09 1953
6154.83 2007
6155.58 1924
6156.32 1838
6157.06 1871
6157.80 1972
6158.54 1891
6159.28 1962
6160.02 1932
6160.76 1841
6161.50 2095
6162.24 1941
6162.98 2048
6163.72 2168
6164.46 2341
6165.20 2326
6165.94 2283
6166.69 2452
6167.43 2687
6168.17 2718
6168.91 2498
6169.65 2600
6170.39 2474
6171.13 2634
6171.87 2797
6172.61 2623
6173.36 2509
6174.10 2359
6174.84 2342
6175.58 2408
6176.32 2309
6177.06 2266
6177.81 2293
6178.55 2383
6179.29 2623
6180.03 2551
6180.77 2472
6181.51 2577
6182.26 2462
6183.00 2478
6183.74 2692
6184.48 2671
6185.22 2515
6185.97 2540
6186.71 2601
6187.45 2769
6188.19 2631
6188.94 2769
6189.68 2801
6190.42 2995
6191.16 2876
6191.91 2833
6192.65 2931
6193.39 3033
6194.13 2948
6194.88 3242
6195.62 3168
6196.36 3266
6197.10 3141
6197.85 3135
6198.59 3259
6199.33 3188
6200.08 3128
6200.82 3132
6201.56 3377
6202.31 3294
6203.05 3466
6203.79 3648
6204.53 4036
6205.28 4615
6206.02 5613
6206.76 6769
6207.51 8087
6208.25 9729
6209.00 11590
6209.74 12396
6210.48 12734
6211.23 13248
6211.97 13030
6212.71 11787
6213.46 10088
6214.20 9040
6214.94 7697
6215.69 6440
6216.43 5417
6217.18 4659
6217.92 3963
6218.67 3581
6219.41 3425
6220.15 3167
6220.90 3226
6221.64 3049
6222.39 3058
6223.13 3174
6223.88 3481
6224.62 3509
6225.36 3479
6226.11 3599
6226.85 3540
6227.60 3397
6228.34 3154
6229.09 3037
6229.83 2951
6230.58 2632
6231.32 2644
6232.07 2436
6232.81 2333
6233.56 2269
6234.30 2185
6235.05 2137
6235.79 2309
6236.54 2295
6237.28 2360
6238.03 2426
6238.77 2409
6239.52 2354
6240.26 2295
6241.01 2269
6241.75 2359
6242.50 2479
6243.25 2536
6243.99 2509
6244.74 2729
6245.48 2731
6246.23 2993
6246.97 3163
6247.72 3216
6248.47 3495
6249.21 3721
6249.96 3748
6250.70 3652
6251.45 3456
6252.20 3241
6252.94 3202
6253.69 2753
6254.43 2764
6255.18 2616
6255.93 2601
6256.67 2548
6257.42 2569
6258.17 2702
6258.91 2584
6259.66 2512
6260.41 2646
6261.15 2451
6261.90 2403
6262.65 2465
6263.39 2357
6264.14 2349
6264.89 2397
6265.63 2325
6266.38 2354
6267.13 2334
6267.87 2295
6268.62 2454
6269.37 2377
6270.12 2380
6270.86 2328
6271.61 2315
6272.36 2258
6273.11 2324
6273.85 2171
6274.60 2289
6275.35 2313
6276.10 2324
6276.84 2412
6277.59 2529
6278.34 2456
6279.09 2599
6279.83 2391
6280.58 2371
6281.33 2329
6282.08 2179
6282.83 2146
6283.57 2134
6284.32 2206
6285.07 2014
6285.82 2124
6286.57 2027
6287.31 2115
6288.06 2021
6288.81 2058
6289.56 2110
6290.31 2221
6291.06 2094
6291.80 1876
6292.55 1794
6293.30 1959
6294.05 1917
6294.80 1802
6295.55 1833
6296.30 1759
6297.04 1778
6297.79 1859
6298.54 1706
6299.29 1724
6300.04 1761
6300.79 1736
6301.54 1658
6302.29 1744
6303.04 1778
6303.79 1765
6304.53 1856
6305.28 1881
6306.03 1754
6306.78 1783
6307.53 1856
6308.28 1740
6309.03 1614
6309.78 1662
6310.53 1848
6311.28 1804
6312.03 1879
6312.78 1814
6313.53 1874
6314.28 1911
6315.03 1893
6315.78 1785
6316.53 1637
6317.28 1704
6318.03 1724
6318.78 1774
6319.53 1735
6320.28 1683
6321.03 1723
6321.78 1675
6322.53 1651
6323.28 1632
6324.03 1702
6324.78 1665
6325.53 1522
6326.28 1569
6327.03 1529
6327.78 1583
6328.53 1618
6329.28 1611
6330.04 1609
6330.79 1549
6331.54 1464
6332.29 1387
6333.04 1473
6333.79 1542
6334.54 1497
6335.29 1570
6336.04 1527
6336.79 1571
6337.55 1403
6338.30 1491
6339.05 1405
6339.80 1547
6340.55 1592
6341.30 1574
6342.05 1531
6342.81 1564
6343.56 1530
6344.31 1510
6345.06 1504
6345.81 1537
6346.56 1614
6347.32 1575
6348.07 1564
6348.82 1498
6349.57 1502
6350.32 1574
6351.07 1658
6351.83 1680
6352.58 1638
6353.33 1677
6354.08 1841
6354.84 1783
6355.59 1527
6356.34 1662
6357.09 1575
6357.84 1562
6358.60 1651
6359.35 1598
6360.10 1538
6360.85 1375
6361.61 1453
6362.36 1505
6363.11 1520
6363.87 1409
6364.62 1380
6365.37 1399
6366.12 1484
6366.88 1583
6367.63 1499
6368.38 1552
6369.14 1504
6369.89 1466
6370.64 1537
6371.40 1376
6372.15 1430
6372.90 1435
6373.66 1418
6374.41 1414
6375.16 1380
6375.92 1350
6376.67 1394
6377.42 1432
6378.18 1406
6378.93 1373
6379.68 1417
6380.44 1503
6381.19 1499
6381.95 1395
6382.70 1412
6383.45 1503
6384.21 1415
6384.96 1367
6385.71 1435
6386.47 1380
6387.22 1363
6387.98 1352
6388.73 1539
6389.49 1336
6390.24 1272
6390.99 1327
6391.75 1345
6392.50 1364
6393.26 1384
6394.01 1456
6394.77 1426
6395.52 1476
6396.28 1406
6397.03 1449
6397.79 1491
6398.54 1398
6399.30 1376
6400.05 1357
6400.81 1445
6401.56 1359
6402.32 1406
6403.07 1487
6403.83 1357
6404.58 1375
6405.34 1422
6406.09 1451
6406.85 1382
6407.60 1314
6408.36 1447
6409.11 1449
6409.87 1445
6410.62 1500
6411.38 1511
6412.13 1388
6412.89 1338
6413.65 1317
6414.40 1437
6415.16 1458
6415.91 1423
6416.67 1326
6417.43 1364
6418.18 1468
6418.94 1334
6419.69 1253
6420.45 1270
6421.21 1298
6421.96 1319
6422.72 1343
6423.47 1425
6424.23 1278
6424.99 1286
6425.74 1253
6426.50 1400
6427.26 1344
6428.01 1396
6428.77 1408
6429.53 1299
6430.28 1351
6431.04 1422
6431.80 1387
6432.55 1430
6433.31 1439
6434.07 1500
6434.82 1435
6435.58 1489
6436.34 1398
6437.10 1349
6437.85 1438
6438.61 1415
6439.37 1465
6440.12 1462
6440.88 1440
6441.64 1397
6442.40 1343
6443.15 1449
6443.91 1433
6444.67 1319
6445.43 1329
6446.18 1389
6446.94 1480
6447.70 1427
6448.46 1418
6449.21 1436
6449.97 1300
6450.73 1446
6451.49 1450
6452.25 1440
6453.00 1472
6453.76 1496
6454.52 1409
6455.28 1427
6456.04 1439
6456.80 1514
6457.55 1564
6458.31 1675
6459.07 1621
6459.83 1600
6460.59 1481
6461.35 1476
6462.10 1474
6462.86 1552
6463.62 1511
6464.38 1629
6465.14 1575
6465.90 1538
6466.66 1503
6467.42 1609
6468.17 1592
6468.93 1630
6469.69 1648
6470.45 1756
6471.21 1680
6471.97 1690
6472.73 1688
6473.49 1840
6474.25 1738
6475.01 1591
6475.77 1662
6476.53 1799
6477.28 1830
6478.04 1724
6478.80 1762
6479.56 1789
6480.32 1896
6481.08 1847
6481.84 1793
6482.60 1937
6483.36 1921
6484.12 1971
6484.88 1885
6485.64 1902
6486.40 1921
6487.16 2051
6487.92 2114
6488.68 2188
6489.44 2159
6490.20 2161
6490.96 2209
6491.72 2079
6492.48 2274
6493.24 2307
6494.00 2354
6494.76 2470
6495.53 2437
6496.29 2566
6497.05 2767
6497.81 2575
6498.57 2521
6499.33 2521
6500.09 2462
6500.85 2490
6501.61 2598
6502.37 2538
6503.13 2483
6503.89 2405
6504.65 2484
6505.42 2511
6506.18 2637
6506.94 2694
6507.70 2832
6508.46 2783
6509.22 3011
6509.98 2951
6510.74 3096
6511.51 3161
6512.27 3058
6513.03 3266
6513.79 3113
6514.55 3076
6515.31 2990
6516.08 2925
6516.84 3016
6517.60 3199
6518.36 3225
6519.12 3292
6519.89 3374
6520.65 3347
6521.41 3339
6522.17 3463
6522.93 3620
6523.70 3738
6524.46 4028
6525.22 4239
6525.98 4237
6526.74 4653
6527.51 4640
6528.27 4798
6529.03 5096
6529.79 4977
6530.56 5087
6531.32 5120
6532.08 5219
6532.85 5464
6533.61 6174
6534.37 7349
6535.13 8439
6535.90 9831
6536.66 11265
6537.42 11976
6538.19 12487
6538.95 12316
6539.71 11730
6540.47 10529
6541.24 9083
6542.00 7767
6542.76 6471
6543.53 5354
6544.29 4702
6545.05 4250
6545.82 3476
6546.58 3243
6547.35 3141
6548.11 3092
6548.87 2912
6549.64 2982
6550.40 2918
6551.16 2723
6551.93 2687
6552.69 2645
6553.46 2726
6554.22 2755
6554.98 2674
6555.75 2568
6556.51 2469
6557.28 2520
6558.04 2437
6558.80 2395
6559.57 2402
6560.33 2495
6561.10 2582
6561.86 2518
6562.63 2559
6563.39 2691
6564.15 2894
6564.92 2854
6565.68 2922
6566.45 2864
6567.21 2885
6567.98 2809
6568.74 2823
6569.51 2805
6570.27 2911
6571.04 2836
6571.80 2803
6572.57 3018
6573.33 3314
6574.10 3461
6574.86 3388
6575.63 3548
6576.39 3615
6577.16 3622
6577.92 3779
6578.69 3757
6579.45 3880
6580.22 3853
6580.99 3664
6581.75 3778
6582.52 3722
6583.28 3576
6584.05 3484
6584.81 3296
6585.58 3141
6586.35 3153
6587.11 3110
6587.88 3189
6588.64 3114
6589.41 3066
6590.18 3341
6590.94 3439
6591.71 3536
6592.47 3647
6593.24 3861
6594.01 4009
6594.77 4021
6595.54 4185
6596.31 4278
6597.07 4089
6597.84 4022
6598.61 3887
6599.37 3665
6600.14 3468
6600.91 3433
6601.67 3097
6602.44 2773
6603.21 2837
6603.97 2724
6604.74 2684
6605.51 2484
6606.27 2354
6607.04 2508
6607.81 2601
6608.57 2466
6609.34 2545
6610.11 2514
6610.88 2427
6611.64 2577
6612.41 2505
6613.18 2625
6613.95 2514
6614.71 2415
6615.48 2342
6616.25 2273
6617.02 2260
6617.78 2261
6618.55 2301
6619.32 2327
6620.09 2259
6620.85 2209
6621.62 2335
6622.39 2369
6623.16 2309
6623.93 2406
6624.69 2361
6625.46 2372
6626.23 2303
6627.00 2150
6627.77 2130
6628.54 2126
6629.30 2138
6630.07 2430
6630.84 2258
6631.61 2242
6632.38 2382
6633.15 2559
6633.91 2727
6634.68 2665
6635.45 2771
6636.22 2684
6636.99 2594
6637.76 2702
6638.53 2495
6639.30 2538
6640.06 2392
6640.83 2157
6641.60 2084
6642.37 2104
6643.14 2170
6643.91 2086
6644.68 1993
6645.45 1908
6646.22 1848
6646.99 2101
6647.76 2007
6648.53 1960
6649.30 2065
6650.07 2009
6650.83 1988
6651.60 1960
6652.37 2108
6653.14 2089
6653.91 1948
6654.68 2110
6655.45 2013
6656.22 1890
6656.99 1895
6657.76 1894
6658.53 1898
6659.30 1964
6660.07 1934
6660.84 1897
6661.61 1846
6662.38 1951
6663.15 1878
6663.92 1890
6664.70 1904
6665.47 1864
6666.24 1788
6667.01 1786
6667.78 1752
6668.55 1855
6669.32 2035
6670.09 1871
6670.86 1890
6671.63 1852
6672.40 1905
6673.17 1983
6673.94 2074
6674.71 1970
6675.49 1866
6676.26 1823
6677.03 1877
6677.80 1856
6678.57 1692
6679.34 1719
6680.11 1786
6680.88 1742
6681.65 1787
6682.43 1901
6683.20 1976
6683.97 2173
6684.74 2239
6685.51 2175
6686.28 2270
6687.06 2369
6687.83 2190
6688.60 2236
6689.37 2206
6690.14 1963
6690.91 2054
6691.69 2021
6692.46 1777
6693.23 1799
6694.00 1816
6694.77 1740
6695.55 1639
6696.32 1591
6697.09 1611
6697.86 1529
6698.64 1667
6699.41 1687
6700.18 1769
6700.95 1780
6701.73 1669
6702.50 1612
6703.27 1786
6704.04 1761
6704.82 1657
6705.59 1631
6706.36 1635
6707.13 1631
6707.91 1653
6708.68 1704
6709.45 1758
6710.23 1787
6711.00 1693
6711.77 1756
6712.55 1785
6713.32 1806
6714.09 1655
6714.87 1500
6715.64 1577
6716.41 1643
6717.19 1614
6717.96 1501
6718.73 1433
6719.51 1592
6720.28 1607
6721.05 1640
6721.83 1674
6722.60 1545
6723.37 1580
6724.15 1607
6724.92 1554
6725.70 1554
6726.47 1461
6727.24 1543
6728.02 1500
6728.79 1500
6729.57 1528
6730.34 1532
6731.11 1565
6731.89 1524
6732.66 1503
6733.44 1526
6734.21 1609
6734.99 1492
6735.76 1500
6736.54 1459
6737.31 1504
6738.08 1586
6738.86 1537
6739.63 1618
6740.41 1591
6741.18 1521
6741.96 1563
6742.73 1678
6743.51 1574
6744.28 1636
6745.06 1635
6745.83 1547
6746.61 1618
6747.38 1681
6748.16 1716
6748.93 1664
6749.71 1757
6750.48 1771
6751.26 1896
6752.04 1840
6752.81 1950
6753.59 1964
6754.36 1874
6755.14 1944
6755.91 1838
6756.69 1724
6757.46 1521
6758.24 1607
6759.02 1603
6759.79 1632
6760.57 1568
6761.34 1588
6762.12 1655
6762.90 1471
6763.67 1448
6764.45 1514
6765.22 1558
6766.00 1596
6766.78 1548
6767.55 1580
6768.33 1602
6769.11 1583
6769.88 1559
6770.66 1478
6771.44 1532
6772.21 1569
6772.99 1565
6773.77 1480
6774.54 1447
6775.32 1524
6776.10 1497
6776.87 1564
6777.65 1587
6778.43 1548
6779.20 1461
6779.98 1531
6780.76 1493
6781.53 1477
6782.31 1623
6783.09 1448
6783.87 1609
6784.64 1502
6785.42 1454
6786.20 1445
6786.98 1391
6787.75 1381
6788.53 1372
6789.31 1414
6790.09 1375
6790.86 1299
6791.64 1413
6792.42 1405
6793.20 1460
6793.97 1342
6794.75 1396
6795.53 1384
6796.31 1361
6797.09 1481
6797.86 1518
6798.64 1471
6799.42 1401
6800.20 1393
6800.98 1423
6801.76 1327
6802.53 1355
6803.31 1406
6804.09 1630
6804.87 1646
6805.65 1513
6806.43 1373
6807.20 1444
6807.98 1556
6808.76 1535
6809.54 1445
6810.32 1443
6811.10 1406
6811.88 1487
6812.66 1496
6813.44 1370
6814.21 1378
6814.99 1492
6815.77 1468
6816.55 1471
6817.33 1408
6818.11 1483
6818.89 1435
6819.67 1337
6820.45 1378
6821.23 1417
6822.01 1456
6822.79 1492
6823.57 1444
6824.35 1506
6825.12 1393
6825.90 1540
6826.68 1382
6827.46 1360
6828.24 1412
6829.02 1372
6829.80 1364
6830.58 1423
6831.36 1425
6832.14 1350
6832.92 1402
6833.70 1376
6834.48 1334
6835.26 1430
6836.04 1327
6836.82 1351
6837.60 1411
6838.39 1428
6839.17 1442
6839.95 1440
6840.73 1418
6841.51 1418
6842.29 1425
6843.07 1278
6843.85 1367
6844.63 1369
6845.41 1466
6846.19 1504
6846.97 1571
6847.75 1595
6848.53 1693
6849.32 1845
6850.10 2110
6850.88 2200
6851.66 2381
6852.44 2470
6853.22 2453
6854.00 2463
6854.78 2258
6855.56 2198
6856.35 1934
6857.13 1805
6857.91 1749
6858.69 1636
6859.47 1478
6860.25 1554
6861.04 1483
6861.82 1375
6862.60 1513
6863.38 1492
6864.16 1618
6864.94 1570
6865.73 1569
6866.51 1676
6867.29 1730
6868.07 1838
6868.85 1661
6869.64 1596
6870.42 1695
6871.20 1808
6871.98 1727
6872.77 1587
6873.55 1582
6874.33 1507
6875.11 1512
6875.90 1492
6876.68 1527
6877.46 1612
6878.24 1599
6879.03 1597
6879.81 1648
6880.59 1684
6881.37 1627
6882.16 1710
6882.94 1715
6883.72 1786
6884.51 1990
6885.29 1891
6886.07 1965
6886.86 2261
6887.64 2447
6888.42 2543
6889.21 2756
6889.99 2538
6890.77 2618
6891.56 2538
6892.34 2181
6893.12 2089
6893.91 2142
6894.69 2019
6895.47 1934
6896.26 1868
6897.04 1867
6897.82 1885
6898.61 1904
6899.39 1732
6900.18 1794
6900.96 1844
6901.74 1849
6902.53 1883
6903.31 1919
6904.10 1951
6904.88 1895
6905.66 1804
6906.45 1848
6907.23 1880
6908.02 1758
6908.80 1705
6909.59 1636
6910.37 1742
6911.16 1798
6911.94 1803
6912.72 1713
6913.51 1679
6914.29 1708
6915.08 1733
6915.86 1572
6916.65 1740
6917.43 1776
6918.22 1743
6919.00 1662
6919.79 1758
6920.57 1738
6921.36 1675
6922.14 1711
6922.93 1563
6923.71 1647
6924.50 1634
6925.28 1742
6926.07 1861
6926.86 1858
6927.64 1882
6928.43 1863
6929.21 1869
6930.00 1878
6930.78 1863
6931.57 2015
6932.35 1991
6933.14 1922
6933.93 1813
6934.71 1959
6935.50 2054
6936.28 2060
6937.07 1926
6937.86 1940
6938.64 2040
6939.43 1881
6940.21 1966
6941.00 1999
6941.79 2020
6942.57 2084
6943.36 2076
6944.15 2183
6944.93 2294
6945.72 2335
6946.51 2297
6947.29 2164
6948.08 2378
6948.86 2413
6949.65 2355
6950.44 2491
6951.23 2432
6952.01 2392
6952.80 2367
6953.59 2442
6954.37 2515
6955.16 2425
6955.95 2477
6956.73 2458
6957.52 2631
6958.31 2603
6959.10 2641
6959.88 2535
6960.67 2616
6961.46 2584
6962.25 2565
6963.03 2676
6963.82 2491
6964.61 2541
6965.40 2578
6966.18 2548
6966.97 2711
6967.76 2707
6968.55 2724
6969.33 2841
6970.12 2757
6970.91 2984
6971.70 2963
6972.49 2906
6973.27 2830
6974.06 2905
6974.85 3093
6975.64 2995
6976.43 3048
6977.21 3069
6978.00 3188
6978.79 3150
6979.58 3321
6980.37 3646
6981.16 3806
6981.95 4072
6982.73 4414
6983.52 5064
6984.31 5701
6985.10 6614
6985.89 7566
6986.68 8018
6987.47 8372
6988.26 8270
6989.04 8152
6989.83 7308
6990.62 6521
6991.41 5709
6992.20 5084
6992.99 4514
6993.78 4109
6994.57 3810
6995.36 3808
6996.15 3996
6996.94 4177
6997.73 4815
6998.51 5483
6999.30 6186
7000.09 6950
7000.88 7586
7001.67 7863
7002.46 7907
7003.25 7442
7004.04 6833
7004.83 5874
7005.62 5094
7006.41 4643
7007.20 4025
7007.99 3408
7008.78 3131
7009.57 2850
7010.36 2701
7011.15 2758
7011.94 2755
7012.73 2799
7013.52 2844
7014.31 2889
7015.10 2866
7015.89 2853
7016.69 2851
7017.48 2779
7018.27 2666
7019.06 2532
7019.85 2483
7020.64 2439
7021.43 2451
7022.22 2431
7023.01 2441
7023.80 2407
7024.59 2413
7025.38 2567
7026.17 2604
7026.97 2448
7027.76 2482
7028.55 2566
7029.34 2511
7030.13 2448
7030.92 2277
7031.71 2223
7032.50 2272
7033.30 2210
7034.09 2142
7034.88 2186
7035.67 2233
7036.46 2338
7037.25 2226
7038.05 2487
7038.84 2481
7039.63 2381
7040.42 2465
7041.21 2467
7042.01 2504
7042.80 2499
7043.59 2292
7044.38 2319
7045.17 2201
7045.97 2166
7046.76 2159
7047.55 2155
7048.34 2305
7049.13 2405
7049.93 2507
7050.72 2615
7051.51 2788
7052.30 2671
7053.10 2683
7053.89 2403
7054.68 2251
7055.47 2186
7056.27 2130
7057.06 2135
7057.85 2191
7058.65 2213
7059.44 2091
7060.23 2201
7061.02 2139
7061.82 1974
7062.61 1932
7063.40 1992
7064.20 1992
7064.99 2026
7065.78 2062
7066.58 2127
7067.37 2078
7068.16 2019
7068.96 2091
7069.75 1999
7070.54 1955
7071.34 1927
7072.13 1950
7072.93 2000
7073.72 1900
7074.51 1902
7075.31 1987
7076.10 1954
7076.89 1858
7077.69 1836
7078.48 1899
7079.28 1926
7080.07 1930
7080.86 1905
7081.66 1883
7082.45 1866
7083.25 1718
7084.04 1775
7084.84 1897
7085.63 1874
7086.42 1939
7087.22 2071
7088.01 2118
7088.81 2137
7089.60 2154
7090.40 2052
7091.19 2008
7091.99 1969
7092.78 1916
7093.58 1730
7094.37 1735
7095.17 1645
7095.96 1689
7096.76 1666
7097.55 1682
7098.35 1557
7099.14 1502
7099.94 1612
7100.73 1497
7101.53 1401
7102.32 1427
7103.12 1419
7103.91 1433
7104.71 1414
7105.50 1277
7106.30 1390
7107.10 1445
7107.89 1376
7108.69 1361
7109.48 1317
7110.28 1236
7111.07 1305
7111.87 1324
7112.67 1362
7113.46 1385
7114.26 1311
7115.05 1348
7115.85 1385
7116.65 1341
7117.44 1400
7118.24 1324
7119.03 1326
7119.83 1322
7120.63 1362
7121.42 1401
7122.22 1351
7123.02 1278
7123.81 1254
7124.61 1210
7125.41 1283
7126.20 1359
7127.00 1361
7127.80 1343
7128.59 1444
7129.39 1325
7130.19 1349
7130.98 1356
7131.78 1357
7132.58 1458
7133.37 1402
7134.17 1232
7134.97 1239
7135.77 1393
7136.56 1358
7137.36 1260
7138.16 1340
7138.96 1265
7139.75 1231
7140.55 1282
7141.35 1183
7142.15 1216
7142.94 1276
7143.74 1352
7144.54 1226
7145.34 1387
7146.13 1364
7146.93 1274
7147.73 1282
7148.53 1381
7149.33 1291
7150.12 1251
7150.92 1324
7151.72 1300
7152.52 1216
7153.32 1207
7154.11 1300
7154.91 1311
7155.71 1306
7156.51 1357
7157.31 1188
7158.11 1211
7158.90 1273
7159.70 1201
7160.50 1141
7161.30 1152
7162.10 1146
7162.90 1232
7163.70 1309
7164.50 1160
7165.29 1152
7166.09 1156
7166.89 1214
7167.69 1197
7168.49 1213
7169.29 1164
7170.09 1182
7170.89 1282
7171.69 1215
7172.49 1221
7173.29 1208
7174.08 1244
7174.88 1230
7175.68 1122
7176.48 1156
7177.28 1052
7178.08 1144
7178.88 1129
7179.68 1079
7180.48 1136
7181.28 1227
7182.08 1314
7182.88 1377
7183.68 1250
7184.48 1189
7185.28 1320
7186.08 1343
7186.88 1309
7187.68 1221
7188.48 1169
7189.28 1164
7190.08 1233
7190.88 1131
7191.68 1090
7192.48 1104
7193.28 1169
7194.08 1064
7194.88 979
7195.68 950
7196.48 1092
7197.28 1117
7198.09 1029
7198.89 1056
7199.69 1052
7200.49 1097
7201.29 1082
7202.09 1088
7202.89 1021
7203.69 1049
7204.49 1099
7205.29 1119
7206.09 1068
7206.90 1008
7207.70 1121
7208.50 1069
7209.30 1091
7210.10 1107
7210.90 1133
7211.70 1117
7212.51 1039
7213.31 1049
7214.11 1118
7214.91 1103
7215.71 1158
7216.51 1117
7217.32 1073
7218.12 1067
7218.92 1114
7219.72 1125
7220.52 1075
7221.32 1106
7222.13 1164
7222.93 1142
7223.73 1126
7224.53 1116
7225.34 1169
7226.14 1121
7226.94 1141
7227.74 1141
7228.54 1132
7229.35 1116
7230.15 1062
7230.95 1089
7231.75 1086
7232.56 969
7233.36 984
7234.16 1059
7234.96 1080
7235.77 1075
7236.57 1064
7237.37 1143
7238.18 1198
7238.98 1151
7239.78 1214
7240.59 1157
7241.39 1177
7242.19 1250
7242.99 1232
7243.80 1180
7244.60 1209
7245.40 1252
7246.21 1275
7247.01 1239
7247.81 1161
7248.62 1213
7249.42 1236
7250.23 1178
7251.03 1235
7251.83 1260
7252.64 1286
7253.44 1203
7254.24 1214
7255.05 1209
7255.85 1177
7256.66 1267
7257.46 1249
7258.26 1213
7259.07 1256
7259.87 1262
7260.68 1323
7261.48 1360
7262.28 1385
7263.09 1296
7263.89 1356
7264.70 1339
7265.50 1337
7266.31 1386
7267.11 1482
7267.92 1347
7268.72 1442
7269.52 1558
7270.33 1554
7271.13 1620
7271.94 1557
7272.74 1550
7273.55 1529
7274.35 1550
7275.16 1525
7275.96 1480
7276.77 1577
7277.57 1648
7278.38 1650
7279.18 1605
7279.99 1724
7280.79 1772
7281.60 2106
7282.41 2266
7283.21 2765
7284.02 3562
7284.82 3819
7285.63 4139
7286.43 4499
7287.24 4405
7288.04 3938
7288.85 3674
7289.66 3252
7290.46 2956
7291.27 2496
7292.07 2304
7292.88 2005
7293.68 1827
7294.49 1667
7295.30 1613
7296.10 1678
7296.91 1726
7297.72 1608
7298.52 1590
7299.33 1578
7300.13 1547
7300.94 1471
7301.75 1553
7302.55 1573
7303.36 1650
7304.17 1585
7304.97 1538
7305.78 1600
7306.59 1544
7307.39 1649
7308.20 1660
7309.01 1671
7309.81 1711
7310.62 1804
7311.43 1841
7312.24 2034
7313.04 1982
7313.85 1863
7314.66 1892
7315.46 1823
7316.27 1868
7317.08 1914
7317.89 1985
7318.69 2158
7319.50 2307
7320.31 2483
7321.12 2663
7321.92 2766
7322.73 2695
7323.54 2524
7324.35 2761
7325.15 2759
7325.96 2578
7326.77 2376
7327.58 2060
7328.38 2075
7329.19 1748
7330.00 1645
7330.81 1652
7331.62 1580
7332.43 1494
7333.23 1424
7334.04 1472
7334.85 1558
7335.66 1534
7336.47 1662
7337.27 1583
7338.08 1576
7338.89 1618
7339.70 1714
7340.51 1642
7341.32 1650
7342.13 1658
7342.93 1694
7343.74 1629
7344.55 1564
7345.36 1473
7346.17 1586
7346.98 1536
7347.79 1438
7348.60 1530
7349.41 1471
7350.22 1531
7351.02 1513
7351.83 1491
7352.64 1582
7353.45 1531
7354.26 1479
7355.07 1455
7355.88 1547
7356.69 1639
7357.50 1475
7358.31 1546
7359.12 1566
7359.93 1662
7360.74 1611
7361.55 1522
7362.36 1679
7363.17 1831
7363.98 1723
7364.79 1634
7365.60 1643
7366.41 1673
7367.22 1598
7368.03 1650
7368.84 1561
7369.65 1711
7370.46 1756
7371.27 1725
7372.08 1679
7372.89 1699
7373.70 1724
7374.51 1602
7375.32 1644
7376.13 1748
7376.94 1711
7377.75 1581
7378.56 1775
7379.37 1991
7380.18 2123
7380.99 2414
7381.81 2620
7382.62 2594
7383.43 2568
7384.24 2635
7385.05 2519
7385.86 2294
7386.67 2094
7387.48 1919
7388.29 1979
7389.11 1745
7389.92 1518
7390.73 1567
7391.54 1505
7392.35 1538
7393.16 1463
7393.97 1373
7394.79 1503
7395.60 1525
7396.41 1734
7397.22 1705
7398.03 1757
7398.84 1794
7399.66 1909
7400.47 2043
7401.28 2148
7402.09 2188
7402.90 2090
7403.72 2252
7404.53 2108
7405.34 1937
7406.15 1984
7406.96 1878
7407.78 1742
7408.59 1794
7409.40 1761
7410.21 1689
7411.03 1673
7411.84 1684
7412.65 1471
7413.46 1449
7414.28 1378
7415.09 1449
7415.90 1393
7416.71 1324
7417.53 1322
7418.34 1341
7419.15 1254
7419.97 1364
7420.78 1370
7421.59 1436
7422.41 1374
7423.22 1368
7424.03 1322
7424.84 1335
7425.66 1384
7426.47 1292
7427.28 1227
7428.10 1197
7428.91 1234
7429.72 1207
7430.54 1249
7431.35 1262
7432.17 1268
7432.98 1192
7433.79 1173
7434.61 1170
7435.42 1150
7436.23 1235
7437.05 1210
7437.86 1221
7438.68 1222
7439.49 1282
7440.30 1259
7441.12 1322
7441.93 1359
7442.75 1276
7443.56 1248
7444.38 1210
7445.19 1185
7446.00 1110
7446.82 1090
7447.63 1105
7448.45 1182
7449.26 1194
7450.08 1093
7450.89 1155
7451.71 1176
7452.52 1130
7453.34 1182
7454.15 1166
7454.97 1192
7455.78 1127
7456.60 1187
7457.41 1171
7458.23 1168
7459.04 1170
7459.86 1115
7460.67 1135
7461.49 1132
7462.30 1033
7463.12 1147
7463.93 1149
7464.75 1085
7465.56 1126
7466.38 1052
7467.19 1234
7468.01 1212
7468.82 1158
7469.64 1112
7470.46 1162
7471.27 1285
7472.09 1261
7472.90 1092
7473.72 1069
7474.54 1182
7475.35 1148
7476.17 1116
7476.98 1123
7477.80 1106
7478.62 1109
7479.43 1096
7480.25 1164
7481.06 1075
7481.88 1077
7482.70 1086
7483.51 1039
7484.33 985
7485.15 1114
7485.96 1038
7486.78 1037
7487.60 912
7488.41 985
7489.23 1008
7490.05 941
7490.86 986
7491.68 1130
7492.50 1052
7493.31 1029
7494.13 1041
7494.95 1003
7495.77 985
7496.58 991
7497.40 1034
7498.22 929
7499.03 1023
7499.85 973
7500.67 953
7501.49 1007
7502.30 1057
7503.12 1051
7503.94 969
7504.76 1010
7505.57 1010
7506.39 980
7507.21 1053
7508.03 963
7508.85 937
7509.66 978
7510.48 1040
7511.30 979
7512.12 940
7512.94 888
7513.75 877
7514.57 960
7515.39 1054
7516.21 993
7517.03 1016
7517.84 912
7518.66 919
7519.48 955
7520.30 972
7521.12 964
7521.94 968
7522.76 911
7523.57 947
7524.39 862
7525.21 911
7526.03 910
7526.85 1009
7527.67 922
7528.49 1006
7529.31 1034
7530.12 979
7530.94 910
7531.76 894
7532.58 924
7533.40 959
7534.22 956
7535.04 991
7535.86 1025
7536.68 973
7537.50 997
7538.32 1026
7539.14 1015
7539.96 1088
7540.78 1023
7541.59 1044
7542.41 1074
7543.23 1055
7544.05 1075
7544.87 1139
7545.69 1129
7546.51 1027
7547.33 1040
7548.15 1158
7548.97 1102
7549.79 1029
7550.61 1051
7551.43 1017
7552.25 1124
7553.07 1096
7553.89 999
7554.71 1024
7555.53 1017
7556.36 1069
7557.18 1115
7558.00 1118
7558.82 1138
7559.64 1100
7560.46 1054
7561.28 1152
7562.10 1127
7562.92 1055
7563.74 1043
7564.56 1043
7565.38 1041
7566.20 989
7567.02 966
7567.85 945
7568.67 1107
7569.49 1032
7570.31 1102
7571.13 982
7571.95 1030
7572.77 1112
7573.59 1036
7574.42 1081
7575.24 1106
7576.06 1082
7576.88 1024
7577.70 1060
7578.52 1089
7579.34 1114
7580.17 1089
7580.99 1046
7581.81 1109
7582.63 1041
7583.45 1080
7584.28 1016
7585.10 1022
7585.92 1114
7586.74 1151
7587.56 1189
7588.39 1230
7589.21 1302
7590.03 1194
7590.85 1236
7591.67 1209
7592.50 1168
7593.32 1216
7594.14 1185
7594.96 1254
7595.79 1283
7596.61 1169
7597.43 1086
7598.26 1133
7599.08 1200
7599.90 1171
7600.72 1227
7601.55 1266
7602.37 1311
7603.19 1416
7604.02 1410
7604.84 1540
7605.66 1611
7606.48 1666
7607.31 1700
7608.13 1684
7608.95 1571
7609.78 1465
7610.60 1429
7611.42 1406
7612.25 1311
7613.07 1335
7613.89 1188
7614.72 1324
7615.54 1262
7616.37 1212
7617.19 1284
7618.01 1476
7618.84 1458
7619.66 1416
7620.48 1406
7621.31 1447
7622.13 1407
7622.96 1416
7623.78 1359
7624.60 1277
7625.43 1261
7626.25 1216
7627.08 1284
7627.90 1322
7628.73 1320
7629.55 1449
7630.37 1547
7631.20 1670
7632.02 1824
7632.85 1877
7633.67 1803
7634.50 1769
7635.32 1832
7636.15 1809
7636.97 1590
7637.80 1468
7638.62 1383
7639.45 1276
7640.27 1136
7641.10 1188
7641.92 1088
7642.75 1106
7643.57 1127
7644.40 1126
7645.22 1131
7646.05 1140
7646.87 1078
7647.70 1069
7648.52 1030
7649.35 1064
7650.17 1051
7651.00 1078
7651.83 1006
7652.65 1029
7653.48 976
7654.30 1030
7655.13 1046
7655.95 922
7656.78 964
7657.61 967
7658.43 946
7659.26 1033
7660.08 1012
7660.91 1030
7661.74 980
7662.56 958
7663.39 999
7664.21 1002
7665.04 943
7665.87 911
7666.69 989
7667.52 984
7668.35 1056
7669.17 1029
7670.00 1019
7670.83 967
7671.65 1023
7672.48 1062
7673.31 1033
7674.13 1089
7674.96 1009
7675.79 911
7676.61 921
7677.44 971
7678.27 938
7679.09 912
7679.92 916
7680.75 953
7681.58 872
7682.40 921
7683.23 901
7684.06 891
7684.89 912
7685.71 953
7686.54 911
7687.37 1005
7688.19 919
7689.02 965
7689.85 1021
7690.68 1015
7691.51 976
7692.33 900
7693.16 939
7693.99 843
7694.82 876
7695.64 827
7696.47 937
7697.30 946
7698.13 947
7698.96 906
7699.79 808
7700.61 910
7701.44 970
7702.27 960
7703.10 912
7703.93 912
7704.76 883
7705.58 909
7706.41 852
7707.24 796
7708.07 914
7708.90 906
7709.73 928
7710.56 851
7711.38 843
7712.21 902
7713.04 931
7713.87 853
7714.70 854
7715.53 816
7716.36 814
7717.19 808
7718.02 777
7718.85 859
7719.67 890
7720.50 858
7721.33 892
7722.16 829
7722.99 836
7723.82 893
7724.65 782
7725.48 793
7726.31 815
7727.14 847
7727.97 869
7728.80 853
7729.63 856
7730.46 831
7731.29 810
7732.12 891
7732.95 798
7733.78 849
7734.61 841
7735.44 858
7736.27 857
7737.10 816
7737.93 847
7738.76 861
7739.59 851
7740.42 963
7741.25 892
7742.08 812
7742.91 842
7743.74 909
7744.57 823
7745.40 910
7746.23 862
7747.06 961
7747.90 987
7748.73 995
7749.56 999
7750.39 1016
7751.22 1059
7752.05 963
7752.88 843
7753.71 864
7754.54 825
7755.37 877
7756.21 888
7757.04 900
7757.87 801
7758.70 846
7759.53 933
7760.36 858
7761.19 906
7762.03 884
7762.86 836
7763.69 851
7764.52 794
7765.35 815
7766.18 870
7767.02 877
7767.85 878
7768.68 842
7769.51 886
7770.34 812
7771.18 838
7772.01 805
7772.84 833
7773.67 786
7774.50 889
7775.34 892
7776.17 772
7777.00 889
7777.83 870
7778.67 802
7779.50 835
7780.33 800
7781.16 827
7782.00 741
7782.83 778
7783.66 831
7784.49 813
7785.33 851
7786.16 836
7786.99 909
7787.82 851
7788.66 912
7789.49 859
7790.32 855
7791.16 901
7791.99 829
7792.82 842
7793.66 825
7794.49 852
7795.32 856
7796.16 928
7796.99 899
7797.82 996
7798.66 832
7799.49 871
7800.32 890
7801.16 864
7801.99 820
7802.82 816
7803.66 835
7804.49 858
7805.33 874
7806.16 946
7806.99 980
7807.83 946
7808.66 912
7809.50 906
7810.33 972
7811.16 1059
7812.00 953
7812.83 899
7813.67 953
7814.50 1000
7815.34 1034
7816.17 969
7817.00 1056
7817.84 1211
7818.67 1151
7819.51 1111
7820.34 1051
7821.18 1082
7822.01 1064
7822.85 1070
7823.68 1053
7824.52 1053
7825.35 1159
7826.19 1073
7827.02 1093
7827.86 1051
7828.69 1028
7829.53 1122
7830.36 1074
7831.20 1163
7832.03 1078
7832.87 1032
7833.70 1132
7834.54 1123
7835.37 1241
7836.21 1254
7837.04 1081
7837.88 1112
7838.72 1117
7839.55 1053
7840.39 1105
7841.22 1124
7842.06 1088
7842.89 1072
7843.73 994
7844.57 1018
7845.40 1001
7846.24 1010
7847.07 945
7847.91 971
7848.75 915
7849.58 911
7850.42 919
7851.26 949
7852.09 1004
7852.93 957
7853.77 929
7854.60 971
7855.44 1033
7856.27 971
7857.11 976
7857.95 971
7858.78 1050
7859.62 910
7860.46 949
7861.29 975
7862.13 1008
7862.97 1005
7863.81 1032
7864.64 981
7865.48 852
7866.32 837
7867.15 982
7867.99 915
7868.83 848
7869.67 936
7870.50 972
7871.34 1000
7872.18 910
7873.02 980
7873.85 980
7874.69 916
7875.53 1021
7876.37 1163
7877.20 1164
7878.04 1068
7878.88 1080
7879.72 1139
7880.55 1178
7881.39 1117
7882.23 1159
7883.07 1014
7883.91 1041
7884.74 1011
7885.58 1070
7886.42 1020
7887.26 999
7888.10 1017
7888.94 1041
7889.77 1016
7890.61 1085
7891.45 1124
7892.29 1079
7893.13 1197
7893.97 1080
7894.80 1203
7895.64 1136
7896.48 1075
7897.32 978
7898.16 1072
7899.00 1083
7899.84 1123
7900.68 1156
7901.52 1223
7902.35 1187
7903.19 1104
7904.03 1108
7904.87 1092
7905.71 1070
7906.55 978
7907.39 1030
7908.23 985
7909.07 1028
7909.91 1000
7910.75 907
7911.59 916
7912.43 933
7913.27 965
7914.11 1044
7914.94 1057
7915.78 1141
7916.62 1137
7917.46 1194
7918.30 1226
7919.14 1232
7919.98 1261
7920.82 1264
7921.66 1206
7922.50 1185
7923.34 1125
7924.18 1007
7925.02 1007
7925.87 888
7926.71 949
7927.55 981
7928.39 940
7929.23 896
7930.07 905
7930.91 867
7931.75 838
7932.59 942
7933.43 916
7934.27 912
7935.11 901
7935.95 991
7936.79 876
7937.63 896
7938.47 932
7939.32 921
7940.16 947
7941.00 935
7941.84 878
7942.68 807
7943.52 829
7944.36 828
7945.20 971
7946.04 996
7946.89 1063
7947.73 838
7948.57 901
7949.41 974
7950.25 859
7951.09 796
7951.94 880
7952.78 978
7953.62 900
7954.46 957
7955.30 953
7956.14 1045
7956.99 1009
7957.83 1072
7958.67 1051
7959.51 909
7960.35 965
7961.20 904
7962.04 989
7962.88 1006
7963.72 995
7964.57 960
7965.41 1014
7966.25 994
7967.09 939
7967.94 977
7968.78 1015
7969.62 1015
7970.46 959
7971.31 956
7972.15 1010
7972.99 1056
7973.83 952
7974.68 956
7975.52 905
7976.36 903
7977.21 854
7978.05 920
7978.89 893
7979.74 826
7980.58 822
7981.42 869
7982.26 920
7983.11 778
7983.95 866
7984.79 901
7985.64 834
7986.48 820
7987.33 805
7988.17 844
7989.01 850
7989.86 814
7990.70 754
7991.54 821
7992.39 944
7993.23 850
7994.08 849
7994.92 805
7995.76 775
7996.61 867
7997.45 832
7998.30 832
7999.14 774
7999.98 750
8000.83 669
8001.67 732
8002.52 860
8003.36 851
8004.21 780
8005.05 812
8005.89 757
8006.74 728
8007.58 791
8008.43 767
8009.27 717
8010.12 660
8010.96 764
8011.81 806
8012.65 756
8013.50 760
8014.34 770
8015.19 771
8016.03 815
8016.88 843
8017.72 788
8018.57 712
8019.41 877
8020.26 835
8021.10 724
8021.95 798
8022.79 832
8023.64 766
8024.48 749
8025.33 770
8026.18 751
8027.02 695
8027.87 771
8028.71 751
8029.56 787
8030.40 742
8031.25 763
8032.10 836
8032.94 757
8033.79 762
8034.63 785
8035.48 810
8036.33 768
8037.17 734
8038.02 772
8038.86 780
8039.71 761
8040.56 736
8041.40 685
8042.25 750
8043.10 707
8043.94 712
8044.79 731
8045.64 694
8046.48 782
8047.33 859
8048.18 787
8049.02 745
8049.87 770
8050.72 772
8051.56 733
8052.41 644
8053.26 648
8054.10 764
8054.95 778
8055.80 774
8056.65 726
8057.49 732
8058.34 729
8059.19 697
8060.04 689
8060.88 704
8061.73 772
8062.58 772
8063.43 639
8064.27 679
8065.12 745
8065.97 808
8066.82 736
8067.66 843
8068.51 822
8069.36 807
8070.21 696
8071.06 718
8071.90 702
8072.75 672
8073.60 678
8074.45 726
8075.30 687
8076.14 727
8076.99 745
8077.84 734
8078.69 727
8079.54 703
8080.39 775
8081.23 732
8082.08 688
8082.93 686
8083.78 731
8084.63 701
8085.48 700
8086.33 657
8087.17 726
8088.02 695
8088.87 714
8089.72 626
8090.57 707
8091.42 753
8092.27 673
8093.12 684
8093.97 686
8094.82 706
8095.67 707
8096.51 677
8097.36 686
8098.21 686
8099.06 655
8099.91 679
8100.76 657
8101.61 647
8102.46 646
8103.31 647
8104.16 756
8105.01 717
8105.86 715
8106.71 697
8107.56 666
8108.41 730
8109.26 650
8110.11 650
8110.96 687
8111.81 660
8112.66 678
8113.51 679
8114.36 686
8115.21 709
8116.06 673
8116.91 710
8117.76 669
8118.61 660
8119.46 764
8120.31 753
8121.16 679
8122.01 675
8122.86 739
8123.72 747
8124.57 783
8125.42 710
8126.27 722
8127.12 723
8127.97 716
8128.82 714
8129.67 755
8130.52 679
8131.37 766
8132.22 720
8133.08 767
8133.93 732
8134.78 695
8135.63 658
8136.48 709
8137.33 719
8138.18 744
8139.04 790
8139.89 743
8140.74 724
8141.59 738
8142.44 811
8143.29 818
8144.15 747
8145.00 753
8145.85 758
8146.70 753
8147.55 775
8148.41 729
8149.26 801
8150.11 843
8150.96 816
8151.81 753
8152.67 729
8153.52 744
8154.37 766
8155.22 767
8156.08 841
8156.93 902
8157.78 877
8158.63 852
8159.49 775
8160.34 764
8161.19 851
8162.04 779
8162.90 888
8163.75 773
8164.60 702
8165.45 720
8166.31 731
8167.16 685
8168.01 739
8168.87 736
8169.72 793
8170.57 742
8171.43 656
8172.28 752
8173.13 734
8173.99 727
8174.84 735
8175.69 719
8176.55 744
8177.40 739
8178.25 706
8179.11 641
8179.96 639
8180.81 767
8181.67 809
8182.52 712
8183.38 731
8184.23 696
8185.08 652
8185.94 667
8186.79 725
8187.65 702
8188.50 678
8189.35 630
8190.21 640
8191.06 687
8191.92 627
8192.77 678
8193.63 707
8194.48 708
8195.33 680
8196.19 715
8197.04 713
8197.90 676
8198.75 685
8199.61 671
8200.46 667
8201.32 746
8202.17 705
8203.03 694
8203.88 728
8204.74 715
8205.59 671
8206.45 641
8207.30 659
8208.16 745
8209.01 791
8209.87 755
8210.72 627
8211.58 669
8212.43 658
8213.29 622
8214.14 761
8215.00 678
8215.86 708
8216.71 666
8217.57 712
8218.42 761
8219.28 829
8220.13 810
8220.99 757
8221.85 776
8222.70 749
8223.56 800
8224.41 798
8225.27 868
8226.13 840
8226.98 799
8227.84 796
8228.69 744
8229.55 723
8230.41 693
8231.26 742
8232.12 723
8232.98 689
8233.83 653
8234.69 703
8235.54 653
8236.40 619
8237.26 718
8238.11 649
8238.97 665
8239.83 759
8240.69 695
8241.54 679
8242.40 671
8243.26 714
8244.11 682
8244.97 638
8245.83 681
8246.68 716
8247.54 676
8248.40 691
8249.26 724
8250.11 588
8250.97 591
8251.83 612
8252.69 649
8253.54 678
8254.40 678
8255.26 674
8256.12 714
8256.97 689
8257.83 650
8258.69 658
8259.55 721
8260.40 714
8261.26 620
8262.12 595
8262.98 642
8263.84 667
8264.69 681
8265.55 737
8266.41 638
8267.27 635
8268.13 618
8268.99 693
8269.84 698
8270.70 664
8271.56 640
8272.42 663
8273.28 645
8274.14 708
8275.00 721
8275.85 683
8276.71 674
8277.57 640
8278.43 638
8279.29 711
8280.15 645
8281.01 668
8281.87 643
8282.72 651
8283.58 659
8284.44 653
8285.30 708
8286.16 693
8287.02 698
8287.88 695
8288.74 640
8289.60 706
8290.46 647
8291.32 658
8292.18 702
8293.04 631
8293.90 715
8294.76 616
8295.62 637
8296.47 688
8297.33 618
8298.19 629
8299.05 659
8299.91 680
8300.77 711
8301.63 755
8302.49 725
8303.35 678
8304.21 583
8305.07 703
8305.93 719
8306.80 688
8307.66 719
8308.52 668
8309.38 699
8310.24 695
8311.10 593
8311.96 684
8312.82 720
8313.68 725
8314.54 817
8315.40 737
8316.26 718
8317.12 768
8317.98 734
8318.84 676
8319.70 652
8320.57 702
8321.43 715
8322.29 770
8323.15 641
8324.01 655
8324.87 618
8325.73 729
8326.59 764
8327.46 693
8328.32 649
8329.18 646
8330.04 762
8330.90 678
8331.76 700
8332.62 739
8333.49 663
8334.35 632
8335.21 679
8336.07 723
8336.93 725
8337.79 666
8338.66 681
8339.52 735
8340.38 684
8341.24 724
8342.10 719
8342.97 723
8343.83 755
8344.69 751
8345.55 750
8346.42 737
8347.28 686
8348.14 717
8349.00 736
8349.87 791
8350.73 719
8351.59 737
8352.45 733
8353.32 712
8354.18 800
8355.04 703
8355.90 689
8356.77 711
8357.63 722
8358.49 756
8359.36 735
8360.22 779
8361.08 776
8361.95 790
8362.81 770
8363.67 728
8364.53 708
8365.40 778
8366.26 829
8367.12 754
8367.99 719
8368.85 822
8369.72 756
8370.58 813
8371.44 854
8372.31 840
8373.17 780
8374.03 805
8374.90 792
8375.76 847
8376.63 741
8377.49 829
8378.35 801
8379.22 814
8380.08 862
8380.95 805
8381.81 890
8382.67 913
8383.54 866
8384.40 864
8385.27 856
8386.13 914
8387.00 927
8387.86 972
8388.72 1059
8389.59 953
8390.45 865
8391.32 940
8392.18 887
8393.05 912
8393.91 828
8394.78 819
8395.64 905
8396.51 873
8397.37 856
8398.24 882
8399.10 810
8399.97 881
8400.83 964
8401.70 917
8402.56 937
8403.43 990
8404.29 927
8405.16 977
8406.02 925
8406.89 978
8407.75 1002
8408.62 1038
8409.49 988
8410.35 949
8411.22 1013
8412.08 974
8412.95 994
8413.81 1060
8414.68 1112
8415.55 969
8416.41 1067
8417.28 1121
8418.14 998
8419.01 1046
8419.88 1102
8420.74 1065
8421.61 1068
8422.48 1117
8423.34 1164
8424.21 1113
8425.07 1166
8425.94 1177
8426.81 1265
8427.67 1294
8428.54 1306
8429.41 1263
8430.27 1195
8431.14 1205
8432.01 1284
8432.87 1317
8433.74 1297
8434.61 1274
8435.47 1448
8436.34 1426
8437.21 1456
8438.08 1501
8438.94 1433
8439.81 1417
8440.68 1582
8441.54 1525
8442.41 1595
8443.28 1591
8444.15 1647
8445.01 1708
8445.88 1693
8446.75 1735
8447.62 1768
8448.48 1694
8449.35 1750
8450.22 1832
8451.09 1878
8451.95 1859
8452.82 1986
8453.69 2038
8454.56 2232
8455.43 2438
8456.29 2927
8457.16 3144
8458.03 3321
8458.90 3547
8459.77 3496
8460.63 3566
8461.50 3213
8462.37 2911
8463.24 2599
8464.11 2444
8464.98 2348
8465.84 2294
8466.71 2274
8467.58 2512
8468.45 2895
8469.32 3426
8470.19 4045
8471.06 4875
8471.93 5133
8472.79 5502
8473.66 5363
8474.53 4693
8475.40 4105
8476.27 3680
8477.14 3027
8478.01 2542
8478.88 2255
8479.75 2003
8480.62 1703
8481.48 1601
8482.35 1506
8483.22 1455
8484.09 1339
8484.96 1414
8485.83 1416
8486.70 1442
8487.57 1427
8488.44 1468
8489.31 1460
8490.18 1411
8491.05 1451
8491.92 1311
8492.79 1319
8493.66 1349
8494.53 1422
8495.40 1401
8496.27 1377
8497.14 1487
8498.01 1379
8498.88 1372
8499.75 1481
8500.62 1384
8501.49 1311
8502.36 1356
8503.23 1362
8504.10 1338
8504.97 1270
8505.84 1245
8506.71 1300
8507.58 1415
8508.45 1406
8509.33 1561
8510.20 1709
8511.07 1642
8511.94 1602
8512.81 1577
8513.68 1501
8514.55 1498
8515.42 1494
8516.29 1386
8517.16 1273
8518.04 1177
8518.91 1180
8519.78 1240
8520.65 1237
8521.52 1195
8522.39 1217
8523.26 1265
8524.13 1219
8525.01 1242
8525.88 1251
8526.75 1321
8527.62 1365
8528.49 1299
8529.36 1361
8530.24 1297
8531.11 1373
8531.98 1397
8532.85 1471
8533.72 1391
8534.60 1506
8535.47 1508
8536.34 1528
8537.21 1492
8538.08 1459
8538.96 1403
8539.83 1394
8540.70 1459
8541.57 1353
8542.45 1433
8543.32 1371
8544.19 1337
8545.06 1342
8545.94 1321
8546.81 1515
8547.68 1409
8548.55 1394
8549.43 1439
8550.30 1399
8551.17 1404
8552.05 1435
8552.92 1524
8553.79 1614
8554.66 1586
8555.54 1537
8556.41 1523
8557.28 1547
8558.16 1546
8559.03 1461
8559.90 1417
8560.78 1361
8561.65 1333
8562.52 1272
8563.40 1146
8564.27 1111
8565.14 1128
8566.02 1122
8566.89 1037
8567.77 1100
8568.64 1123
8569.51 1011
8570.39 1012
8571.26 1029
8572.13 1023
8573.01 1088
8573.88 1030
8574.76 1024
8575.63 995
8576.50 1011
8577.38 1011
8578.25 969
8579.13 919
8580.00 1023
8580.88 992
8581.75 979
8582.63 1008
8583.50 983
8584.37 923
8585.25 879
8586.12 939
8587.00 970
8587.87 948
8588.75 989
8589.62 952
8590.50 913
8591.37 950
8592.25 990
8593.12 1033
8594.00 1051
8594.87 959
8595.75 949
8596.62 900
8597.50 905
8598.37 910
8599.25 905
8600.12 945
8601.00 999
8601.87 1012
8602.75 959
8603.63 884
8604.50 975
8605.38 949
8606.25 868
8607.13 977
8608.00 919
8608.88 972
8609.76 957
8610.63 994
8611.51 929
8612.38 925
8613.26 940
8614.14 939
8615.01 1076
8615.89 1076
8616.76 995
8617.64 972
8618.52 939
8619.39 957
8620.27 907
8621.15 1009
8622.02 1005
8622.90 931
8623.78 935
8624.65 990
8625.53 896
8626.41 959
8627.28 973
8628.16 1038
8629.04 908
8629.91 1004
8630.79 936
8631.67 915
8632.54 960
8633.42 1020
8634.30 1005
8635.17 1030
8636.05 962
8636.93 964
8637.81 944
8638.68 1032
8639.56 939
8640.44 1023
8641.32 965
8642.19 1042
8643.07 1080
8643.95 1054
8644.83 1045
8645.70 1026
8646.58 1079
8647.46 1085
8648.34 1040
8649.22 1141
8650.09 1161
8650.97 1143
8651.85 1069
8652.73 1121
8653.61 1177
8654.48 1187
8655.36 1140
8656.24 1169
8657.12 1106
8658.00 1102
8658.87 1149
8659.75 1103
8660.63 1151
8661.51 1086
8662.39 1146
8663.27 1108
8664.15 1129
8665.02 1163
8665.90 1140
8666.78 1164
8667.66 1152
8668.54 1150
8669.42 1154
8670.30 1219
8671.18 1261
8672.06 1306
8672.93 1361
8673.81 1378
8674.69 1452
8675.57 1433
8676.45 1500
8677.33 1526
8678.21 1455
8679.09 1515
8679.97 1508
8680.85 1461
8681.73 1456
8682.61 1337
8683.49 1290
8684.37 1431
8685.25 1419
8686.13 1343
8687.01 1320
8687.89 1366
8688.77 1420
8689.65 1556
8690.53 1773
8691.41 2102
8692.29 2420
8693.17 2784
8694.05 3053
8694.93 3211
8695.81 3026
8696.69 2920
8697.57 2638
8698.45 2474
8699.33 2084
8700.21 1754
8701.09 1584
8701.97 1507
8702.85 1378
8703.73 1318
8704.61 1178
8705.49 1215
8706.37 1145
8707.25 1074
8708.13 1074
8709.01 1026
8709.90 1006
8710.78 1023
8711.66 1029
8712.54 999
8713.42 984
8714.30 925
8715.18 949
8716.06 913
8716.94 913
8717.83 884
8718.71 848
8719.59 949
8720.47 896
8721.35 940
8722.23 957
8723.11 904
8724.00 960
8724.88 1038
8725.76 927
8726.64 953
8727.52 959
8728.41 987
8729.29 1163
8730.17 1143
8731.05 1053
8731.93 1102
8732.82 1077
8733.70 1112
8734.58 958
8735.46 938
8736.34 929
8737.23 890
8738.11 925
8738.99 937
8739.87 962
8740.76 942
8741.64 862
8742.52 885
8743.40 829
8744.29 826
8745.17 858
8746.05 842
8746.94 883
8747.82 910
8748.70 845
8749.58 921
8750.47 873
8751.35 856
8752.23 843
8753.12 818
8754.00 918
8754.88 920
8755.77 934
8756.65 1011
8757.53 1021
8758.42 1028
8759.30 948
8760.18 934
8761.07 980
8761.95 1028
8762.83 1008
8763.72 895
8764.60 908
8765.48 986
8766.37 1041
8767.25 985
8768.14 891
8769.02 919
8769.90 996
8770.79 936
8771.67 993
8772.56 943
8773.44 915
8774.32 878
8775.21 891
8776.09 866
8776.98 839
8777.86 862
8778.75 781
8779.63 841
8780.52 872
8781.40 774
8782.28 796
8783.17 779
8784.05 801
8784.94 847
8785.82 894
8786.71 852
8787.59 812
8788.48 833
8789.36 861
8790.25 844
8791.13 737
8792.02 825
8792.90 831
8793.79 783
8794.67 787
8795.56 738
8796.44 779
8797.33 735
8798.22 763
8799.10 745
8799.99 712
8800.87 769
8801.76 791
8802.64 748
8803.53 808
8804.41 708
8805.30 650
8806.19 790
8807.07 794
8807.96 732
8808.84 731
8809.73 770
8810.62 709
8811.50 707
8812.39 750
8813.27 670
8814.16 690
8815.05 730
8815.93 698
8816.82 728
8817.71 719
8818.59 732
8819.48 678
8820.36 744
8821.25 713
8822.14 630
8823.02 710
8823.91 638
8824.80 665
8825.68 721
8826.57 691
8827.46 715
8828.35 780
8829.23 667
8830.12 689
8831.01 688
8831.89 738
8832.78 736
8833.67 703
8834.56 741
8835.44 682
8836.33 658
8837.22 706
8838.10 658
8838.99 638
8839.88 704
8840.77 689
8841.65 587
8842.54 659
8843.43 647
8844.32 678
8845.21 631
8846.09 624
8846.98 657
8847.87 685
8848.76 616
8849.65 604
8850.53 577
8851.42 662
8852.31 654
8853.20 628
8854.09 616
8854.97 648
8855.86 601
8856.75 591
8857.64 612
8858.53 663
8859.42 677
8860.30 580
8861.19 623
8862.08 639
8862.97 572
8863.86 673
8864.75 768
8865.64 721
8866.53 647
8867.41 618
8868.30 586
8869.19 575
8870.08 615
8870.97 642
8871.86 695
8872.75 662
8873.64 621
8874.53 615
8875.42 615
8876.31 628
8877.20 619
8878.08 535
8878.97 581
8879.86 569
8880.75 609
8881.64 622
8882.53 615
8883.42 612
8884.31 604
8885.20 574
8886.09 561
8886.98 672
8887.87 647
8888.76 567
8889.65 595
8890.54 554
8891.43 527
8892.32 547
8893.21 517
8894.10 582
8894.99 587
8895.88 611
8896.77 682
8897.66 630
8898.55 667
8899.44 648
8900.33 492
8901.23 600
8902.12 553
8903.01 630
8903.90 639
8904.79 616
8905.68 629
8906.57 581
8907.46 629
8908.35 567
8909.24 541
8910.13 520
8911.02 584
8911.92 510
8912.81 531
8913.70 608
8914.59 607
8915.48 578
8916.37 586
8917.26 598
8918.15 611
8919.05 559
8919.94 578
8920.83 548
8921.72 545
8922.61 549
8923.50 508
8924.40 483
8925.29 504
8926.18 523
8927.07 569
8927.96 568
8928.86 531
8929.75 502
8930.64 503
8931.53 517
8932.42 587
8933.32 541
8934.21 526
8935.10 511
8935.99 513
8936.89 553
8937.78 578
8938.67 605
8939.56 572
8940.46 547
8941.35 473
8942.24 513
8943.13 529
8944.03 588
8944.92 588
8945.81 501
8946.70 456
8947.60 498
8948.49 584
8949.38 533
8950.28 486
8951.17 486
8952.06 517
8952.96 542
8953.85 557
8954.74 578
8955.64 549
8956.53 523
8957.42 554
8958.32 585
8959.21 563
8960.10 553
8961.00 570
8961.89 540
8962.78 616
8963.68 598
8964.57 569
8965.46 517
8966.36 536
8967.25 543
8968.15 607
8969.04 631
8969.93 606
8970.83 596
8971.72 608
8972.62 463
8973.51 486
8974.41 550
8975.30 545
8976.19 494
8977.09 506
8977.98 519
8978.88 552
8979.77 565
8980.67 586
8981.56 606
8982.46 565
8983.35 496
8984.25 566
8985.14 554
8986.03 496
8986.93 521
8987.82 499
8988.72 527
8989.61 551
8990.51 494
8991.40 465
8992.30 499
8993.19 566
8994.09 613
8994.99 581
8995.88 491
8996.78 476
8997.67 497
8998.57 540
8999.46 494
9000.36 521
9001.25 509
9002.15 495
9003.04 523
9003.94 608
9004.84 562
9005.73 454
9006.63 486
9007.52 606
9008.42 557
9009.32 554
9010.21 476
9011.11 433
9012.00 441
9012.90 546
9013.80 530
9014.69 485
9015.59 512
9016.49 528
9017.38 469
9018.28 469
9019.17 445
9020.07 459
9020.97 504
9021.86 535
9022.76 491
9023.66 547
9024.55 473
9025.45 422
9026.35 466
9027.25 485
9028.14 559
9029.04 533
9029.94 461
9030.83 485
9031.73 544
9032.63 553
9033.52 475
9034.42 475
9035.32 520
9036.22 560
9037.11 538
9038.01 500
9038.91 492
9039.81 513
9040.70 487
9041.60 585
9042.50 540
9043.40 522
9044.29 430
9045.19 474
9046.09 519
9046.99 487
9047.89 528
9048.78 519
9049.68 515
9050.58 549
9051.48 505
9052.38 543
9053.27 575
9054.17 544
9055.07 504
9055.97 496
9056.87 558
9057.77 508
9058.66 541
9059.56 533
9060.46 531
9061.36 550
9062.26 527
9063.16 512
9064.06 499
9064.95 466
9065.85 473
9066.75 475
9067.65 498
9068.55 512
9069.45 580
9070.35 529
9071.25 529
9072.15 519
9073.05 462
9073.94 534
9074.84 492
9075.74 555
9076.64 497
9077.54 529
9078.44 520
9079.34 593
9080.24 544
9081.14 505
9082.04 468
9082.94 468
9083.84 533
9084.74 558
9085.64 488
9086.54 477
9087.44 538
9088.34 540
9089.24 500
9090.14 488
9091.04 552
9091.94 509
9092.84 474
9093.74 463
9094.64 477
9095.54 462
9096.44 493
9097.34 578
9098.24 593
9099.14 499
9100.04 524
9100.94 513
9101.84 518
9102.74 501
9103.64 518
9104.54 473
9105.44 576
9106.35 485
9107.25 469
9108.15 500
9109.05 500
9109.95 555
9110.85 522
9111.75 499
9112.65 498
9113.55 510
9114.46 535
9115.36 463
9116.26 514
9117.16 420
9118.06 443
9118.96 453
9119.86 505
9120.76 492
9121.67 557
9122.57 522
9123.47 491
9124.37 517
9125.27 555
9126.17 498
9127.08 545
9127.98 482
9128.88 463
9129.78 451
9130.68 459
9131.59 501
9132.49 495
9133.39 502
9134.29 489
9135.20 567
9136.10 537
9137.00 480
9137.90 433
9138.80 469
9139.71 401
9140.61 436
9141.51 491
9142.41 417
9143.32 510
9144.22 467
9145.12 455
9146.03 487
9146.93 522
9147.83 461
9148.73 513
9149.64 482
9150.54 505
9151.44 483
9152.35 505
9153.25 489
9154.15 489
9155.06 459
9155.96 457
9156.86 460
9157.77 427
9158.67 467
9159.57 479
9160.48 530
9161.38 505
9162.28 453
9163.19 441
9164.09 528
9164.99 498
9165.90 472
9166.80 468
9167.71 474
9168.61 492
9169.51 563
9170.42 463
9171.32 482
9172.23 443
9173.13 486
9174.03 490
9174.94 450
9175.84 434
9176.75 448
9177.65 515
9178.56 537
9179.46 526
9180.36 554
9181.27 519
9182.17 494
9183.08 482
9183.98 518
9184.89 541
9185.79 500
9186.70 476
9187.60 543
9188.51 521
9189.41 557
9190.32 501
9191.22 476
9192.13 545
9193.03 606
9193.94 551
9194.84 568
9195.75 480
9196.65 469
9197.56 512
9198.46 513
9199.37 498
9200.27 558
9201.18 663
9202.09 632
9202.99 584
9203.90 518
9204.80 545
9205.71 587
9206.61 561
9207.52 563
9208.43 480
9209.33 499
9210.24 504
9211.14 483
9212.05 492
9212.96 462
9213.86 488
9214.77 508
9215.67 541
9216.58 462
9217.49 521
9218.39 548
9219.30 585
9220.21 619
9221.11 555
9222.02 557
9222.93 547
9223.83 561
9224.74 518
9225.65 508
9226.55 497
9227.46 546
9228.37 544
9229.27 464
9230.18 506
9231.09 534
9231.99 539
9232.90 486
9233.81 504
9234.71 534
9235.62 539
9236.53 517
9237.44 450
9238.34 529
9239.25 547
9240.16 510
9241.07 487
9241.97 472
9242.88 416
9243.79 419
9244.70 423
9245.60 497
9246.51 522
9247.42 503
9248.33 470
9249.24 443
9250.14 394
9251.05 486
9251.96 469
9252.87 497
9253.78 470
9254.68 424
9255.59 495
9256.50 448
9257.41 405
9258.32 480
9259.22 459
9260.13 497
9261.04 504
9261.95 421
9262.86 438
9263.77 406
9264.68 422
9265.58 530
9266.49 475
9267.40 513
9268.31 461
9269.22 451
9270.13 484
9271.04 537
9271.95 489
9272.86 491
9273.76 461
9274.67 427
9275.58 425
9276.49 409
9277.40 460
9278.31 394
9279.22 440
9280.13 470
9281.04 479
9281.95 454
9282.86 475
9283.77 456
9284.68 465
9285.59 475
9286.50 498
9287.41 540
9288.32 537
9289.23 462
9290.14 493
9291.05 496
9291.96 465
9292.87 513
9293.78 464
9294.69 492
9295.60 457
9296.51 440
9297.42 496
9298.33 516
9299.24 534
9300.15 486
9301.06 440
9301.97 450
9302.88 505
9303.79 554
9304.70 465
9305.61 566
9306.52 606
9307.43 572
9308.34 525
9309.25 525
9310.16 568
9311.08 571
9311.99 595
9312.90 603
9313.81 569
9314.72 502
9315.63 530
9316.54 575
9317.45 577
9318.36 563
9319.28 549
9320.19 544
9321.10 544
9322.01 559
9322.92 561
9323.83 509
9324.74 515
9325.66 510
9326.57 578
9327.48 535
9328.39 509
9329.30 529
9330.21 481
9331.13 512
9332.04 533
9332.95 501
9333.86 497
9334.77 457
9335.69 488
9336.60 525
9337.51 494
9338.42 557
9339.34 505
9340.25 533
9341.16 522
9342.07 523
9342.98 510
9343.90 465
9344.81 534
9345.72 562
9346.64 539
9347.55 518
9348.46 507
9349.37 469
9350.29 516
9351.20 512
9352.11 499
9353.03 524
9353.94 492
9354.85 575
9355.76 474
9356.68 505
9357.59 534
9358.50 533
9359.42 515
9360.33 542
9361.24 521
9362.16 506
9363.07 463
9363.98 513
9364.90 516
9365.81 475
9366.72 550
9367.64 497
9368.55 496
9369.47 525
9370.38 508
9371.29 554
9372.21 520
9373.12 508
9374.04 516
9374.95 558
9375.86 552
9376.78 503
9377.69 595
9378.61 638
9379.52 560
9380.43 487
9381.35 530
9382.26 517
9383.18 569
9384.09 593
9385.01 505
9385.92 498
9386.84 523
9387.75 553
9388.67 591
9389.58 577
9390.49 596
9391.41 606
9392.32 614
9393.24 661
9394.15 620
9395.07 656
9395.98 676
9396.90 629
9397.81 646
9398.73 654
9399.65 641
9400.56 574
9401.48 569
9402.39 529
9403.31 529
9404.22 608
9405.14 575
9406.05 526
9406.97 570
9407.88 512
9408.80 520
9409.72 532
9410.63 588
9411.55 547
9412.46 608
9413.38 632
9414.30 604
9415.21 543
9416.13 563
9417.04 565
9417.96 525
9418.88 568
9419.79 517
9420.71 586
9421.62 625
9422.54 543
9423.46 503
9424.37 535
9425.29 557
9426.21 570
9427.12 528
9428.04 561
9428.96 597
9429.87 647
9430.79 598
9431.71 538
9432.62 562
9433.54 544
9434.46 575
9435.37 589
9436.29 581
9437.21 575
9438.13 543
9439.04 569
9439.96 590
9440.88 613
9441.79 585
9442.71 509
9443.63 574
9444.55 528
9445.46 601
9446.38 613
9447.30 572
9448.22 527
9449.13 564
9450.05 536
9450.97 633
9451.89 638
9452.81 692
9453.72 725
9454.64 746
9455.56 715
9456.48 672
9457.40 636
9458.31 719
9459.23 682
9460.15 627
9461.07 624
9461.99 635
9462.90 661
9463.82 609
9464.74 591
9465.66 583
9466.58 628
9467.50 622
9468.42 579
9469.33 547
9470.25 575
9471.17 557
9472.09 594
9473.01 609
9473.93 561
9474.85 574
9475.77 602
9476.68 557
9477.60 534
9478.52 543
9479.44 524
9480.36 623
9481.28 657
9482.20 574
9483.12 575
9484.04 586
9484.96 598
9485.88 528
9486.80 547
9487.72 582
9488.64 658
9489.56 697
9490.48 616
9491.39 647
9492.31 588
9493.23 570
9494.15 553
9495.07 535
9495.99 572
9496.91 575
9497.83 545
9498.75 573
9499.67 619
9500.59 629
9501.51 631
9502.43 618
9503.36 635
9504.28 591
9505.20 528
9506.12 561
9507.04 558
9507.96 569
9508.88 574
9509.80 564
9510.72 573
9511.64 604
9512.56 623
9513.48 587
9514.40 616
9515.32 658
9516.24 627
9517.16 574
9518.09 650
9519.01 639
9519.93 637
9520.85 714
9521.77 716
9522.69 694
9523.61 711
9524.53 753
9525.46 693
9526.38 653
9527.30 617
9528.22 655
9529.14 750
9530.06 823
9530.98 782
9531.91 910
9532.83 912
9533.75 945
9534.67 960
9535.59 956
9536.52 1020
9537.44 912
9538.36 901
9539.28 832
9540.20 848
9541.13 759
9542.05 677
9542.97 740
9543.89 704
9544.81 742
9545.74 711
9546.66 705
9547.58 624
9548.50 662
9549.43 727
9550.35 748
9551.27 666
9552.19 741
9553.12 676
9554.04 667
9554.96 727
9555.89 708
9556.81 686
9557.73 672
9558.65 681
9559.58 707
9560.50 670
9561.42 762
9562.35 687
9563.27 701
9564.19 731
9565.12 632
9566.04 691
9566.96 684
9567.89 661
9568.81 664
9569.73 693
9570.66 705
9571.58 703
9572.50 700
9573.43 644
9574.35 620
9575.28 647
9576.20 658
9577.12 657
9578.05 714
9578.97 736
9579.89 662
9580.82 557
9581.74 563
9582.67 633
9583.59 725
9584.52 630
9585.44 666
9586.36 621
9587.29 657
9588.21 654
9589.14 592
9590.06 602
9590.99 661
9591.91 619
9592.84 589
9593.76 582
9594.68 633
9595.61 702
9596.53 631
9597.46 694
9598.38 687
9599.31 682
9600.23 645
9601.16 706
9602.08 720
9603.01 742
9603.93 749
9604.86 733
9605.78 661
9606.71 649
9607.64 761
9608.56 767
9609.49 737
9610.41 779
9611.34 750
9612.26 745
9613.19 773
9614.11 755
9615.04 706
9615.97 729
9616.89 760
9617.82 797
9618.74 701
9619.67 728
9620.59 826
9621.52 788
9622.45 770
9623.37 777
9624.30 761
9625.22 834
9626.15 763
9627.08 799
9628.00 789
9628.93 818
9629.86 792
9630.78 831
9631.71 871
9632.64 897
9633.56 905
9634.49 852
9635.42 889
9636.34 830
9637.27 853
9638.20 935
9639.12 935
9640.05 883
9640.98 896
9641.90 854
9642.83 906
9643.76 896
9644.69 900
9645.61 938
9646.54 1005
9647.47 977
9648.39 1007
9649.32 1033
9650.25 1052
9651.18 1151
9652.10 1116
9653.03 1092
9653.96 1068
9654.89 1170
9655.81 1132
9656.74 1081
9657.67 1095
9658.60 999
9659.53 944
9660.45 971
9661.38 1012
9662.31 1037
9663.24 951
9664.16 948
9665.09 1035
9666.02 964
9666.95 917
9667.88 970
9668.81 979
9669.73 942
9670.66 993
9671.59 1110
9672.52 1146
9673.45 1005
9674.38 1046
9675.31 1032
9676.23 1096
9677.16 1158
9678.09 1071
9679.02 1103
9679.95 1078
9680.88 1079
9681.81 1078
9682.74 1103
9683.66 1142
9684.59 1115
9685.52 1085
9686.45 1083
9687.38 1166
9688.31 1078
9689.24 1125
9690.17 1244
9691.10 1142
9692.03 1261
9692.96 1195
9693.89 1310
9694.82 1234
9695.75 1225
9696.68 1363
9697.60 1294
9698.53 1299
9699.46 1425
9700.39 1569
9701.32 1438
9702.25 1525
9703.18 1576
9704.11 1441
9705.04 1324
9705.97 1273
9706.90 1263
9707.83 1225
9708.76 1198
9709.69 1193
9710.62 1164
9711.56 1118
9712.49 1183
9713.42 1189
9714.35 1281
9715.28 1302
9716.21 1281
9717.14 1303
9718.07 1316
9719.00 1246
9719.93 1166
9720.86 1242
9721.79 1189
9722.72 1084
9723.65 1137
9724.58 1100
9725.52 1046
9726.45 1068
9727.38 1039
9728.31 961
9729.24 1081
9730.17 1131
9731.10 1106
9732.03 1176
9732.97 1063
9733.90 1095
9734.83 1040
9735.76 1009
9736.69 997
9737.62 1041
9738.55 1060
9739.49 1078
9740.42 1061
9741.35 1080
9742.28 962
9743.21 967
9744.15 1028
9745.08 947
9746.01 1018
9746.94 1016
9747.87 1040
9748.81 1043
9749.74 1015
9750.67 1028
9751.60 1095
9752.53 977
9753.47 1025
9754.40 1038
9755.33 942
9756.26 942
9757.20 1014
9758.13 991
9759.06 920
9759.99 929
9760.93 889
9761.86 952
9762.79 960
9763.73 965
9764.66 927
9765.59 925
9766.52 951
9767.46 1035
9768.39 967
9769.32 946
9770.26 1012
9771.19 979
9772.12 967
9773.06 940
9773.99 1023
9774.92 1018
9775.86 1019
9776.79 1039
9777.72 1054
9778.66 1030
9779.59 1091
9780.52 1122
9781.46 1117
9782.39 1083
9783.33 1190
9784.26 1188
9785.19 1224
9786.13 1159
9787.06 1047
9787.99 1030
9788.93 1075
9789.86 1015
9790.80 1007
9791.73 1028
9792.67 989
9793.60 892
9794.53 916
9795.47 956
9796.40 965
9797.34 939
9798.27 982
9799.21 1000
9800.14 1046
9801.08 1077
9802.01 1063
9802.94 1041
9803.88 948
9804.81 947
9805.75 944
9806.68 886
9807.62 905
9808.55 879
9809.49 827
9810.42 826
9811.36 807
9812.29 844
9813.23 769
9814.16 772
9815.10 777
9816.04 751
9816.97 828
9817.91 841
9818.84 796
9819.78 784
9820.71 792
9821.65 836
9822.58 798
9823.52 855
9824.46 824
9825.39 809
9826.33 760
9827.26 760
9828.20 712
9829.14 751
9830.07 764
9831.01 798
9831.94 668
9832.88 778
9833.82 736
9834.75 744
9835.69 757
9836.62 784
9837.56 816
9838.50 802
9839.43 775
9840.37 714
9841.31 738
9842.24 740
9843.18 742
9844.12 712
9845.05 700
9845.99 716
9846.93 757
9847.86 805
9848.80 746
9849.74 700
9850.67 754
9851.61 769
9852.55 734
9853.49 733
9854.42 731
9855.36 711
9856.30 782
9857.23 830
9858.17 750
9859.11 787
9860.05 787
9860.98 794
9861.92 807
9862.86 739
9863.80 754
9864.73 718
9865.67 738
9866.61 725
9867.55 747
9868.49 740
9869.42 793
9870.36 738
9871.30 757
9872.24 697
9873.18 697
9874.11 722
9875.05 754
9875.99 682
9876.93 722
9877.87 760
9878.81 762
9879.74 748
9880.68 739
9881.62 701
9882.56 694
9883.50 703
9884.44 728
9885.37 732
9886.31 756
9887.25 795
9888.19 677
9889.13 674
9890.07 688
9891.01 635
9891.95 681
9892.89 689
9893.82 674
9894.76 619
9895.70 607
9896.64 602
9897.58 649
9898.52 628
9899.46 708
9900.40 666
9901.34 679
9902.28 640
9903.22 651
9904.16 697
9905.10 622
9906.04 637
9906.98 661
9907.92 683
9908.86 676
9909.80 696
9910.73 684
9911.67 708
9912.61 695
9913.55 636
9914.49 673
9915.43 720
9916.38 666
9917.32 633
9918.26 660
9919.20 617
9920.14 682
9921.08 682
9922.02 656
9922.96 698
9923.90 654
9924.84 743
9925.78 838
9926.72 890
9927.66 947
9928.60 1043
9929.54 992
9930.48 964
9931.42 980
9932.36 971
9933.30 925
9934.25 951
9935.19 839
9936.13 875
9937.07 799
9938.01 748
9938.95 626
9939.89 629
9940.83 678
9941.78 623
9942.72 629
9943.66 645
9944.60 698
9945.54 686
9946.48 620
9947.42 620
9948.37 600
9949.31 646
9950.25 622
9951.19 638
9952.13 714
9953.07 683
9954.02 651
9954.96 617
9955.90 626
9956.84 599
9957.78 591
9958.73 609
9959.67 559
9960.61 552
9961.55 544
9962.50 613
9963.44 622
9964.38 588
9965.32 591
9966.27 595
9967.21 580
9968.15 570
9969.09 556
9970.04 554
9970.98 603
9971.92 574
9972.86 543
9973.81 566
9974.75 605
9975.69 596
9976.64 627
9977.58 599
9978.52 568
9979.46 544
9980.41 532
9981.35 565
9982.29 551
9983.24 476
9984.18 538
9985.12 518
9986.07 514
9987.01 539
9987.95 571
9988.90 529
9989.84 582
9990.79 603
9991.73 532
9992.67 580
9993.62 603
9994.56 611
9995.50 560
9996.45 560
9997.39 588
9998.34 564
9999.28 504
10000.22 545
10001.17 533
10002.11 580
10003.06 530
10004.00 510
10004.95 573
10005.89 534
10006.83 551
10007.78 572
10008.72 577
10009.67 603
10010.61 570
10011.56 571
10012.50 586
10013.45 527
10014.39 530
10015.34 540
10016.28 528
10017.23 535
10018.17 559
10019.12 590
10020.06 562
10021.01 563
10021.95 509
10022.90 472
10023.84 507
10024.79 560
10025.73 536
10026.68 512
10027.62 537
10028.57 535
10029.51 525
10030.46 532
10031.40 529
10032.35 527
10033.30 485
10034.24 523
10035.19 558
10036.13 549
10037.08 513
10038.03 505
10038.97 529
10039.92 519
10040.86 515
10041.81 480
10042.76 471
10043.70 510
10044.65 528
10045.59 504
10046.54 546
10047.49 504
10048.43 589
10049.38 468
10050.33 458
10051.27 531
10052.22 517
10053.17 495
10054.11 501
10055.06 500
10056.01 538
10056.95 537
10057.90 508
10058.85 476
10059.79 487
10060.74 547
10061.69 521
10062.63 507
10063.58 547
10064.53 613
10065.48 557
10066.42 498
10067.37 473
10068.32 510
10069.26 502
10070.21 502
10071.16 502
10072.11 472
10073.05 525
10074.00 488
10074.95 507
10075.90 494
10076.84 488
10077.79 482
10078.74 503
10079.69 484
10080.64 478
10081.58 460
10082.53 476
10083.48 529
10084.43 531
10085.38 515
10086.32 512
10087.27 507
10088.22 411
10089.17 427
10090.12 567
10091.07 611
10092.01 534
10092.96 463
10093.91 494
10094.86 494
10095.81 467
10096.76 489
10097.71 483
10098.65 507
10099.60 487
10100.55 426
10101.50 466
10102.45 466
10103.40 470
10104.35 468
10105.30 441
10106.25 458
10107.20 477
10108.14 468
10109.09 464
10110.04 459
10110.99 482
10111.94 493
10112.89 482
10113.84 445
10114.79 437
10115.74 474
10116.69 494
10117.64 472
10118.59 449
10119.54 463
10120.49 479
10121.44 507
10122.39 501
10123.34 476
10124.29 473
10125.24 462
10126.19 453
10127.14 461
10128.09 478
10129.04 473
10129.99 522
10130.94 555
10131.89 495
10132.84 513
10133.79 534
10134.74 502
10135.69 529
10136.64 457
10137.59 457
10138.54 499
10139.49 523
10140.44 544
10141.39 500
10142.34 467
10143.30 520
10144.25 515
10145.20 546
10146.15 525
10147.10 556
10148.05 499
10149.00 539
10149.95 529
10150.90 453
10151.86 479
10152.81 553
10153.76 531
10154.71 504
10155.66 512
10156.61 547
10157.56 553
10158.52 531
10159.47 480
10160.42 415
10161.37 468
10162.32 513
10163.27 496
10164.23 540
10165.18 553
10166.13 537
10167.08 505
10168.03 532
10168.99 540
10169.94 510
10170.89 474
10171.84 561
10172.79 595
10173.75 531
10174.70 535
10175.65 571
10176.60 561
10177.56 582
10178.51 514
10179.46 571
10180.41 617
10181.37 605
10182.32 580
10183.27 594
10184.22 524
10185.18 547
10186.13 541
10187.08 519
10188.04 590
10188.99 570
10189.94 576
10190.89 582
10191.85 545
10192.80 568
10193.75 541
10194.71 578
10195.66 582
10196.61 571
10197.57 641
10198.52 683
10199.47 652
10200.43 587
10201.38 633
10202.34 607
10203.29 605
10204.24 617
10205.20 709
10206.15 676
10207.10 717
10208.06 763
10209.01 734
10209.97 706
10210.92 774
10211.87 713
10212.83 626
10213.78 638
10214.74 577
10215.69 644
10216.64 699
10217.60 628
10218.55 620
10219.51 589
10220.46 610
10221.42 587
10222.37 685
10223.33 631
10224.28 619
10225.24 567
10226.19 614
10227.14 619
10228.10 643
10229.05 562
10230.01 565
10230.96 620
10231.92 681
10232.87 681
10233.83 668
10234.78 691
10235.74 716
10236.70 712
10237.65 731
10238.61 761
10239.56 772
10240.52 728
10241.47 735
10242.43 704
10243.38 698
10244.34 700
10245.29 645
10246.25 652
10247.21 592
10248.16 536
10249.12 524
10250.07 547
10251.03 577
10251.98 536
10252.94 596
10253.90 573
10254.85 543
10255.81 579
10256.76 584
10257.72 576
10258.68 556
10259.63 489
10260.59 529
10261.55 494
10262.50 524
10263.46 550
10264.42 511
10265.37 454
10266.33 514
10267.29 515
10268.24 464
10269.20 488
10270.16 530
10271.11 531
10272.07 526
10273.03 497
10273.98 522
10274.94 488
10275.90 482
10276.85 524
10277.81 551
10278.77 479
10279.73 497
10280.68 497
10281.64 438
10282.60 499
10283.56 500
10284.51 468
10285.47 470
10286.43 481
10287.39 516
10288.34 510
10289.30 512
10290.26 511
10291.22 461
10292.17 517
10293.13 462
10294.09 518
10295.05 523
10296.01 507
10296.96 494
10297.92 521
10298.88 482
10299.84 502
10300.80 459
10301.75 448
10302.71 465
10303.67 526
10304.63 430
10305.59 438
10306.55 442
10307.51 487
10308.46 504
10309.42 472
10310.38 447
10311.34 516
10312.30 506
10313.26 488
10314.22 489
10315.18 511
10316.13 504
10317.09 472
10318.05 486
10319.01 472
10319.97 479
10320.93 498
10321.89 529
10322.85 466
10323.81 496
10324.77 514
10325.73 485
10326.69 488
10327.64 450
10328.60 464
10329.56 526
10330.52 534
10331.48 524
10332.44 521
10333.40 495
10334.36 523
10335.32 500
10336.28 542
10337.24 500
10338.20 449
10339.16 427
10340.12 435
10341.08 470
10342.04 486
10343.00 466
10343.96 433
10344.92 410
10345.88 435
10346.84 447
10347.80 504
10348.76 458
10349.72 485
10350.69 459
10351.65 515
10352.61 500
10353.57 523
10354.53 487
10355.49 488
10356.45 484
10357.41 446
10358.37 455
10359.33 467
10360.29 470
10361.25 467
10362.22 431
10363.18 457
10364.14 461
10365.10 425
10366.06 445
10367.02 428
10367.98 451
10368.94 425
10369.91 451
10370.87 466
10371.83 484
10372.79 439
10373.75 436
10374.71 465
10375.67 461
10376.64 440
10377.60 478
10378.56 432
10379.52 438
10380.48 445
10381.45 455
10382.41 444
10383.37 450
10384.33 439
10385.29 453
10386.26 490
10387.22 483
10388.18 479
10389.14 465
10390.11 416
10391.07 410
10392.03 452
10392.99 460
10393.96 452
10394.92 479
10395.88 404
10396.84 425
10397.81 445
10398.77 480
10399.73 453
10400.69 480
10401.66 449
10402.62 433
10403.58 461
10404.55 473
10405.51 492
10406.47 437
10407.44 456
10408.40 411
10409.36 534
10410.33 492
10411.29 468
10412.25 471
10413.22 450
10414.18 510
10415.14 510
10416.11 518
10417.07 556
10418.03 540
10419.00 634
10419.96 679
10420.93 697
10421.89 689
10422.85 726
10423.82 653
10424.78 680
10425.74 610
10426.71 541
10427.67 544
10428.64 522
10429.60 544
10430.57 543
10431.53 529
10432.49 465
10433.46 470
10434.42 451
10435.39 477
10436.35 472
10437.32 422
10438.28 421
10439.25 425
10440.21 442
10441.18 431
10442.14 466
10443.10 416
10444.07 431
10445.03 408
10446.00 442
10446.96 389
10447.93 420
10448.89 424
10449.86 471
10450.83 476
10451.79 393
10452.76 417
10453.72 451
10454.69 444
10455.65 469
10456.62 496
10457.58 445
10458.55 452
10459.51 427
10460.48 439
10461.45 379
10462.41 385
10463.38 461
10464.34 468
10465.31 449
10466.27 436
10467.24 435
10468.21 409
10469.17 464
10470.14 471
10471.10 395
10472.07 440
10473.04 440
10474.00 448
10474.97 451
10475.94 413
10476.90 415
10477.87 469
10478.83 408
10479.80 382
10480.77 444
10481.73 448
10482.70 454
10483.67 415
10484.63 417
10485.60 432
10486.57 406
10487.54 411
10488.50 436
10489.47 467
10490.44 364
10491.40 439
10492.37 437
10493.34 439
10494.30 486
10495.27 503
10496.24 481
10497.21 469
10498.17 479
10499.14 473
10500.11 441
10501.08 402
10502.04 462
10503.01 437
10503.98 456
10504.95 408
10505.91 476
10506.88 457
10507.85 442
10508.82 436
10509.79 466
10510.75 411
10511.72 451
10512.69 478
10513.66 480
10514.63 508
10515.59 468
10516.56 436
10517.53 377
10518.50 414
10519.47 419
10520.44 493
10521.40 470
10522.37 441
10523.34 460
10524.31 459
10525.28 439
10526.25 444
10527.22 469
10528.18 464
10529.15 444
10530.12 467
10531.09 431
10532.06 394
10533.03 515
10534.00 437
10534.97 408
10535.94 449
10536.91 429
10537.87 472
10538.84 499
10539.81 423
10540.78 492
10541.75 492
10542.72 400
10543.69 424
10544.66 481
10545.63 443
10546.60 447
10547.57 438
10548.54 441
10549.51 447
10550.48 455
10551.45 466
10552.42 525
10553.39 473
10554.36 515
10555.33 525
10556.30 525
10557.27 506
10558.24 526
10559.21 585
10560.18 669
10561.15 720
10562.12 751
10563.09 710
10564.06 638
10565.03 662
10566.00 691
10566.97 679
10567.94 667
10568.91 586
10569.88 599
10570.85 542
10571.82 506
10572.80 529
10573.77 527
10574.74 522
10575.71 474
10576.68 533
10577.65 491
10578.62 487
10579.59 486
10580.56 484
10581.54 469
10582.51 493
10583.48 510
10584.45 433
10585.42 439
10586.39 504
10587.36 536
10588.33 439
10589.31 482
10590.28 448
10591.25 508
10592.22 543
10593.19 504
10594.16 489
10595.14 466
10596.11 480
10597.08 593
10598.05 525
10599.02 490
10600.00 487
10600.97 517
10601.94 439
10602.91 479
10603.89 474
10604.86 443
10605.83 474
10606.80 468
10607.77 476
10608.75 501
10609.72 447
10610.69 408
10611.66 460
10612.64 473
10613.61 429
10614.58 388
10615.56 411
10616.53 488
10617.50 445
10618.47 424
10619.45 431
10620.42 475
10621.39 499
10622.37 481
10623.34 499
10624.31 428
10625.29 422
10626.26 405
10627.23 500
10628.21 421
10629.18 453
10630.15 458
10631.13 457
10632.10 462
10633.07 461
10634.05 536
10635.02 480
10635.99 445
10636.97 487
10637.94 524
10638.92 524
10639.89 545
10640.86 521
10641.84 574
10642.81 521
10643.79 575
10644.76 555
10645.73 524
10646.71 515
10647.68 537
10648.66 461
10649.63 465
10650.61 470
10651.58 462
10652.55 483
10653.53 401
10654.50 405
10655.48 437
10656.45 452
10657.43 428
10658.40 413
10659.38 458
10660.35 417
10661.33 436
10662.30 464
10663.28 447
10664.25 438
10665.23 439
10666.20 444
10667.18 460
10668.15 449
10669.13 441
10670.10 434
10671.08 465
10672.05 453
10673.03 424
10674.00 470
10674.98 441
10675.96 413
10676.93 424
10677.91 450
10678.88 477
10679.86 450
10680.83 463
10681.81 442
10682.79 442
10683.76 487
10684.74 416
10685.71 428
10686.69 465
10687.67 406
10688.64 464
10689.62 434
10690.59 414
10691.57 414
10692.55 419
10693.52 462
10694.50 432
10695.48 418
10696.45 410
10697.43 432
10698.41 415
10699.38 413
10700.36 398
10701.34 425
10702.31 418
10703.29 402
10704.27 460
10705.24 430
10706.22 390
10707.20 371
10708.17 433
10709.15 382
10710.13 426
10711.10 397
10712.08 400
10713.06 374
10714.04 421
10715.01 417
10715.99 389
10716.97 366
10717.95 424
10718.92 474
10719.90 445
10720.88 424
10721.86 420
10722.83 387
10723.81 426
10724.79 451
10725.77 427
10726.75 401
10727.72 407
10728.70 460
10729.68 438
10730.66 394
10731.64 412
10732.61 384
10733.59 384
10734.57 452
10735.55 445
10736.53 422
10737.51 370
10738.48 402
10739.46 396
10740.44 419
10741.42 391
10742.40 437
10743.38 400
10744.35 435
10745.33 446
10746.31 402
10747.29 392
10748.27 437
10749.25 445
10750.23 455
10751.21 360
10752.19 418
10753.17 409
10754.14 418
10755.12 400
10756.10 355
10757.08 441
10758.06 432
10759.04 395
10760.02 412
10761.00 370
10761.98 379
10762.96 402
10763.94 417
10764.92 419
10765.90 426
10766.88 431
10767.86 389
10768.84 380
10769.82 366
10770.80 399
10771.78 446
10772.76 410
10773.74 456
10774.72 400
10775.70 411
10776.68 399
10777.66 406
10778.64 407
10779.62 411
10780.60 465
10781.58 426
10782.56 417
10783.54 409
10784.52 467
10785.50 480
10786.48 429
10787.46 411
10788.44 339
10789.42 347
10790.40 388
10791.38 383
10792.36 395
10793.35 395
10794.33 429
10795.31 401
10796.29 422
10797.27 414
10798.25 415
10799.23 416
10800.21 435
10801.19 403
10802.18 333
10803.16 414
10804.14 389
10805.12 400
10806.10 389
10807.08 388
10808.06 407
10809.05 430
10810.03 354
10811.01 345
10811.99 337
10812.97 448
10813.96 394
10814.94 397
10815.92 414
10816.90 384
10817.88 423
10818.87 439
10819.85 466
10820.83 428
10821.81 444
10822.79 442
10823.78 444
10824.76 384
10825.74 397
10826.72 498
10827.71 438
10828.69 407
10829.67 372
10830.65 451
10831.64 456
10832.62 443
10833.60 385
10834.58 396
10835.57 404
10836.55 428
10837.53 433
10838.52 430
10839.50 386
10840.48 395
10841.47 437
10842.45 456
10843.43 438
10844.41 428
10845.40 415
10846.38 442
10847.36 394
10848.35 427
10849.33 413
10850.32 433
10851.30 476
10852.28 412
10853.27 461
10854.25 410
10855.23 500
10856.22 463
10857.20 468
10858.18 469
10859.17 467
10860.15 437
10861.14 476
10862.12 485
10863.10 432
10864.09 465
10865.07 448
10866.06 484
10867.04 462
10868.03 494
10869.01 483
10869.99 484
10870.98 479
10871.96 505
10872.95 506
10873.93 490
10874.92 484
10875.90 465
10876.89 528
10877.87 513
10878.86 477
10879.84 460
10880.83 478
10881.81 489
10882.80 511
10883.78 518
10884.77 482
10885.75 491
10886.74 478
10887.72 491
10888.71 543
10889.69 509
10890.68 509
10891.66 519
10892.65 546
10893.63 490
10894.62 504
10895.60 549
10896.59 533
10897.58 472
10898.56 529
10899.55 550
10900.53 547
10901.52 570
10902.50 574
10903.49 543
10904.48 536
10905.46 519
10906.45 542
10907.44 565
10908.42 533
10909.41 526
10910.39 581
10911.38 589
10912.37 637
10913.35 622
10914.34 514
10915.33 562
10916.31 551
10917.30 607
10918.29 596
10919.27 572
10920.26 553
10921.25 624
10922.23 625
10923.22 580
10924.21 545
10925.19 585
10926.18 589
10927.17 678
10928.15 648
10929.14 726
10930.13 615
10931.11 645
10932.10 638
10933.09 623
10934.08 697
10935.06 632
10936.05 615
10937.04 620
10938.03 669
10939.01 603
10940.00 697
10940.99 682
10941.98 698
10942.96 699
10943.95 679
10944.94 743
10945.93 684
10946.92 689
10947.90 742
10948.89 703
10949.88 692
10950.87 719
10951.86 784
10952.84 826
10953.83 720
10954.82 776
10955.81 823
10956.80 918
10957.79 943
10958.77 972
10959.76 996
10960.75 1005
10961.74 1040
10962.73 1014
10963.72 999
10964.71 993
10965.69 951
10966.68 887
10967.67 930
10968.66 872
10969.65 823
10970.64 772
10971.63 774
10972.62 805
10973.61 794
10974.59 833
10975.58 778
10976.57 777
10977.56 789
10978.55 787
10979.54 800
10980.53 755
10981.52 795
10982.51 816
10983.50 837
10984.49 849
10985.48 870
10986.47 913
10987.46 864
10988.45 917
10989.44 899
10990.43 842
10991.42 864
10992.41 860
10993.40 913
10994.39 935
10995.38 995
10996.37 1001
10997.36 1077
10998.35 1192
10999.34 1264
11000.33 1403
11001.32 1449
11002.31 1425
11003.30 1396
11004.29 1422
11005.28 1302
11006.27 1332
11007.26 1235
11008.25 1171
11009.24 1004
11010.23 935
11011.22 935
11012.21 761
11013.21 800
11014.20 803
11015.19 791
11016.18 772
11017.17 770
11018.16 794
11019.15 718
11020.14 715
11021.13 702
11022.13 675
11023.12 717
11024.11 689
11025.10 650
11026.09 716
11027.08 727
11028.07 682
11029.07 639
11030.06 693
11031.05 680
11032.04 727
11033.03 686
11034.02 678
11035.02 657
11036.01 641
11037.00 668
11037.99 681
11038.98 675
11039.98 734
11040.97 636
11041.96 627
11042.95 671
11043.94 628
11044.94 665
11045.93 626
11046.92 620
11047.91 610
11048.91 635
11049.90 659
11050.89 588
11051.88 569
11052.88 612
11053.87 604
11054.86 608
11055.86 611
11056.85 576
11057.84 558
11058.83 533
11059.83 609
11060.82 599
11061.81 578
11062.81 553
11063.80 589
11064.79 541
11065.79 588
11066.78 493
11067.77 554
11068.77 561
11069.76 525
11070.75 586
11071.75 519
11072.74 520
11073.73 574
11074.73 584
11075.72 551
11076.71 565
11077.71 636
11078.70 612
11079.70 565
11080.69 585
11081.68 584
11082.68 575
11083.67 551
11084.67 498
11085.66 521
11086.65 539
11087.65 467
11088.64 567
11089.64 507
11090.63 519
11091.63 487
11092.62 601
11093.62 557
11094.61 562
11095.60 520
11096.60 591
11097.59 561
11098.59 494
11099.58 542
11100.58 578
11101.57 603
11102.57 572
11103.56 512
11104.56 521
11105.55 518
11106.55 557
11107.54 538
11108.54 483
11109.53 534
11110.53 515
11111.52 502
11112.52 471
11113.51 445
11114.51 557
11115.51 505
11116.50 530
11117.50 520
11118.49 533
11119.49 514
11120.48 513
11121.48 527
11122.48 514
11123.47 535
11124.47 551
11125.46 509
11126.46 521
11127.45 550
11128.45 515
11129.45 514
11130.44 513
11131.44 486
11132.44 549
11133.43 523
11134.43 476
11135.42 491
11136.42 480
11137.42 531
11138.41 501
11139.41 509
11140.41 460
11141.40 501
11142.40 537
11143.40 535
11144.39 506
11145.39 557
11146.39 542
11147.38 500
11148.38 519
11149.38 553
11150.38 522
11151.37 467
11152.37 566
11153.37 516
11154.36 475
11155.36 458
11156.36 510
11157.36 479
11158.35 492
11159.35 463
11160.35 463
11161.35 408
11162.34 488
11163.34 526
11164.34 438
11165.34 453
11166.33 406
11167.33 435
11168.33 457
11169.33 510
11170.33 516
11171.32 489
11172.32 450
11173.32 491
11174.32 435
11175.32 474
11176.31 487
11177.31 481
11178.31 456
11179.31 442
11180.31 460
11181.31 491
11182.30 491
11183.30 486
11184.30 441
11185.30 449
11186.30 463
11187.30 435
11188.30 435
11189.30 446
11190.29 435
11191.29 430
11192.29 476
11193.29 468
11194.29 443
11195.29 427
11196.29 430
11197.29 454
11198.29 444
11199.29 409
11200.28 420
11201.28 519
11202.28 419
11203.28 495
11204.28 470
11205.28 464
11206.28 478
11207.28 517
11208.28 436
11209.28 450
11210.28 466
11211.28 464
11212.28 455
11213.28 443
11214.28 479
11215.28 448
11216.28 441
11217.28 446
11218.28 481
11219.28 430
11220.28 417
11221.28 433
11222.28 478
11223.28 480
11224.28 418
11225.28 442
11226.28 451
11227.28 409
11228.28 424
11229.28 400
11230.28 417
11231.28 416
11232.29 455
11233.29 396
11234.29 442
11235.29 447
11236.29 493
11237.29 455
11238.29 427
11239.29 421
11240.29 403
11241.29 437
11242.29 470
11243.30 426
11244.30 393
11245.30 433
11246.30 470
11247.30 466
11248.30 473
11249.30 407
11250.31 427
11251.31 487
11252.31 426
11253.31 416
11254.31 511
11255.31 461
11256.32 476
11257.32 465
11258.32 466
11259.32 463
11260.32 452
11261.33 446
11262.33 460
11263.33 415
11264.33 444
11265.33 446
11266.34 452
11267.34 495
11268.34 528
11269.34 447
11270.35 450
11271.35 451
11272.35 478
11273.35 517
11274.36 530
11275.36 549
11276.36 480
11277.36 532
11278.37 543
11279.37 545
11280.37 560
11281.37 579
11282.38 626
11283.38 631
11284.38 627
11285.39 531
11286.39 540
11287.39 519
11288.40 513
11289.40 512
11290.40 483
11291.41 441
11292.41 452
11293.41 469
11294.42 471
11295.42 481
11296.42 454
11297.43 466
11298.43 428
11299.43 445
11300.44 434
11301.44 424
11302.45 409
11303.45 457
11304.45 487
11305.46 453
11306.46 485
11307.47 456
11308.47 472
11309.47 466
11310.48 489
11311.48 504
11312.49 511
11313.49 512
11314.50 560
11315.50 589
11316.50 543
11317.51 575
11318.51 583
11319.52 553
11320.52 503
11321.53 508
11322.53 492
11323.54 428
11324.54 451
11325.55 449
11326.55 447
11327.56 450
11328.56 412
11329.57 416
11330.57 455
11331.58 450
11332.58 426
11333.59 459
11334.59 479
11335.60 451
11336.60 480
11337.61 480
11338.61 449
11339.62 444
11340.63 476
11341.63 426
11342.64 516
11343.64 435
11344.65 475
11345.65 458
11346.66 423
11347.67 405
11348.67 443
11349.68 430
11350.68 437
11351.69 483
11352.70 435
11353.70 450
11354.71 410
11355.71 442
11356.72 461
11357.73 465
11358.73 455
11359.74 445
11360.75 434
11361.75 391
11362.76 433
11363.76 437
11364.77 441
11365.78 403
11366.78 425
11367.79 409
11368.80 465
11369.81 438
11370.81 414
11371.82 382
11372.83 462
11373.83 425
11374.84 389
11375.85 388
11376.85 415
11377.86 476
11378.87 403
11379.88 439
11380.88 451
11381.89 390
11382.90 389
11383.91 399
11384.91 401
11385.92 408
11386.93 410
11387.94 349
11388.94 400
11389.95 416
11390.96 400
11391.97 440
11392.97 386
11393.98 471
11394.99 450
11396.00 412
11397.01 382
11398.01 408
11399.02 347
11400.03 388
11401.04 418
11402.05 385
11403.06 393
11404.06 371
11405.07 409
11406.08 376
11407.09 393
11408.10 394
11409.11 444
11410.12 405
11411.12 441
11412.13 432
11413.14 365
11414.15 381
11415.16 419
11416.17 413
11417.18 397
11418.19 405
11419.19 358
11420.20 398
11421.21 394
11422.22 341
11423.23 389
11424.24 376
11425.25 431
11426.26 386
11427.27 360
11428.28 404
11429.29 403
11430.30 411
11431.31 399
11432.32 396
11433.33 370
11434.34 391
11435.35 382
11436.36 349
11437.36 358
11438.37 352
11439.38 426
11440.39 353
11441.40 384
11442.41 373
11443.42 344
11444.43 361
11445.45 396
11446.46 356
11447.47 428
11448.48 402
11449.49 361
11450.50 431
11451.51 394
11452.52 385
11453.53 390
11454.54 393
11455.55 407
11456.56 377
11457.57 386
11458.58 398
11459.59 349
11460.60 357
11461.61 395
11462.63 418
11463.64 398
11464.65 389
11465.66 388
11466.67 392
11467.68 364
11468.69 365
11469.70 393
11470.71 434
11471.73 389
11472.74 414
11473.75 382
11474.76 354
11475.77 364
11476.78 375
11477.79 363
11478.81 427
11479.82 391
11480.83 393
11481.84 437
11482.85 409
11483.87 409
11484.88 428
11485.89 410
11486.90 383
11487.91 376
11488.93 414
11489.94 376
11490.95 409
11491.96 378
11492.97 415
11493.99 409
11495.00 381
11496.01 319
11497.02 398
11498.04 379
11499.05 383
11500.06 354
11501.07 441
11502.09 453
11503.10 445
11504.11 454
11505.13 448
11506.14 404
11507.15 396
11508.16 401
11509.18 372
11510.19 420
11511.20 412
11512.22 372
11513.23 372
11514.24 352
11515.26 381
11516.27 441
11517.28 423
11518.30 392
11519.31 397
11520.32 400
11521.34 402
11522.35 426
11523.36 447
11524.38 409
11525.39 399
11526.40 412
11527.42 374
11528.43 436
11529.45 441
11530.46 443
11531.47 412
11532.49 408
11533.50 429
11534.52 432
11535.53 426
11536.54 417
11537.56 438
11538.57 421
11539.59 445
11540.60 461
11541.62 448
11542.63 433
11543.65 401
11544.66 433
11545.67 429
11546.69 426
11547.70 423
11548.72 484
11549.73 465
11550.75 451
11551.76 406
11552.78 460
11553.79 432
11554.81 458
11555.82 468
11556.84 482
11557.85 434
11558.87 409
11559.88 444
11560.90 471
11561.91 460
11562.93 438
11563.95 436
11564.96 426
11565.98 454
11566.99 440
11568.01 467
11569.02 494
11570.04 435
11571.05 452
11572.07 444
11573.09 465
11574.10 445
11575.12 457
11576.13 487
11577.15 538
11578.17 557
11579.18 548
11580.20 558
11581.21 537
11582.23 539
11583.25 575
11584.26 611
11585.28 585
11586.30 608
11587.31 597
11588.33 608
11589.35 646
11590.36 631
11591.38 625
11592.40 683
11593.41 667
11594.43 709
11595.45 773
11596.46 857
11597.48 847
11598.50 996
11599.51 1076
11600.53 1185
11601.55 1293
11602.56 1258
11603.58 1253
11604.60 1173
11605.62 1145
11606.63 1012
11607.65 939
11608.67 800
11609.69 748
11610.70 709
11611.72 642
11612.74 592
11613.76 625
11614.77 614
11615.79 578
11616.81 573
11617.83 625
11618.84 592
11619.86 541
11620.88 577
11621.90 532
11622.92 499
11623.93 528
11624.95 509
11625.97 546
11626.99 492
11628.01 466
11629.03 482
11630.04 500
11631.06 512
11632.08 471
11633.10 500
11634.12 449
11635.14 496
11636.15 485
11637.17 514
11638.19 490
11639.21 484
11640.23 500
11641.25 533
11642.27 502
11643.29 517
11644.30 525
11645.32 444
11646.34 447
11647.36 422
11648.38 456
11649.40 443
11650.42 415
11651.44 466
11652.46 444
11653.48 465
11654.50 419
11655.52 447
11656.54 414
11657.55 383
11658.57 415
11659.59 406
11660.61 402
11661.63 418
11662.65 433
11663.67 467
11664.69 467
11665.71 438
11666.73 410
11667.75 410
11668.77 424
11669.79 420
11670.81 418
11671.83 436
11672.85 422
11673.87 424
11674.89 467
11675.91 489
11676.93 455
11677.95 418
11678.98 424
11680.00 413
11681.02 470
11682.04 501
11683.06 450
11684.08 451
11685.10 422
11686.12 449
11687.14 424
11688.16 484
11689.18 516
11690.20 427
11691.22 418
11692.25 434
11693.27 421
11694.29 413
11695.31 468
11696.33 426
11697.35 412
11698.37 421
11699.39 464
11700.42 406
11701.44 394
11702.46 371
11703.48 397
11704.50 394
11705.52 423
11706.54 421
11707.57 427
11708.59 445
11709.61 459
11710.63 406
11711.65 399
11712.68 403
11713.70 425
11714.72 383
11715.74 402
11716.76 431
11717.79 371
11718.81 362
11719.83 390
11720.85 442
11721.88 367
11722.90 368
11723.92 380
11724.94 384
11725.97 372
11726.99 391
11728.01 383
11729.03 381
11730.06 377
11731.08 351
11732.10 378
11733.12 373
11734.15 396
11735.17 410
11736.19 462
11737.22 377
11738.24 395
11739.26 431
11740.29 371
11741.31 368
11742.33 373
11743.35 398
11744.38 431
11745.40 396
11746.43 386
11747.45 429
11748.47 374
11749.50 365
11750.52 380
11751.54 374
11752.57 400
11753.59 398
11754.61 410
11755.64 422
11756.66 376
11757.69 372
11758.71 391
11759.73 396
11760.76 419
11761.78 403
11762.81 374
11763.83 391
11764.85 358
11765.88 313
11766.90 350
11767.93 340
11768.95 358
11769.98 331
11771.00 328
11772.02 354
11773.05 317
11774.07 348
11775.10 337
11776.12 356
11777.15 376
11778.17 355
11779.20 342
11780.22 359
11781.25 379
11782.27 391
11783.30 341
11784.32 342
11785.35 406
11786.37 429
11787.40 391
11788.42 400
11789.45 423
11790.47 392
11791.50 400
11792.53 408
11793.55 391
11794.58 374
11795.60 382
11796.63 405
11797.65 404
11798.68 334
11799.70 372
11800.73 373
11801.76 361
11802.78 340
11803.81 392
11804.83 395
11805.86 405
11806.89 393
11807.91 365
11808.94 406
11809.96 397
11810.99 354
11812.02 377
11813.04 393
11814.07 368
11815.10 331
11816.12 348
11817.15 405
11818.18 390
11819.20 405
11820.23 411
11821.26 443
11822.28 346
11823.31 373
11824.34 379
11825.36 367
11826.39 403
11827.42 391
11828.44 379
11829.47 394
11830.50 372
11831.52 431
11832.55 417
11833.58 439
11834.61 377
11835.63 375
11836.66 404
11837.69 419
11838.72 410
11839.74 386
11840.77 430
11841.80 398
11842.83 397
11843.85 426
11844.88 427
11845.91 392
11846.94 384
11847.96 404
11848.99 377
11850.02 370
11851.05 436
11852.08 401
11853.10 377
11854.13 411
11855.16 401
11856.19 368
11857.22 372
11858.25 393
11859.27 419
11860.30 349
11861.33 431
11862.36 431
11863.39 367
11864.42 422
11865.44 435
11866.47 496
11867.50 476
11868.53 400
11869.56 410
11870.59 419
11871.62 415
11872.65 429
11873.68 407
11874.70 410
11875.73 405
11876.76 381
11877.79 418
11878.82 411
11879.85 453
11880.88 410
11881.91 448
11882.94 468
11883.97 418
11885.00 476
11886.03 456
11887.06 418
11888.09 437
11889.11 485
11890.14 496
11891.17 471
11892.20 522
11893.23 522
11894.26 457
11895.29 473
11896.32 499
11897.35 487
11898.38 488
11899.41 491
11900.44 436
11901.47 493
11902.50 522
11903.53 570
11904.56 582
11905.60 504
11906.63 515
11907.66 532
11908.69 542
11909.72 537
11910.75 542
11911.78 504
11912.81 508
11913.84 509
11914.87 496
11915.90 457
11916.93 492
11917.96 505
11918.99 508
11920.02 467
11921.06 547
11922.09 531
11923.12 514
11924.15 498
11925.18 481
11926.21 538
11927.24 540
11928.27 583
11929.31 581
11930.34 580
11931.37 616
11932.40 657
11933.43 661
11934.46 733
11935.49 736
11936.53 630
11937.56 655
11938.59 582
11939.62 602
11940.65 592
11941.69 566
11942.72 522
11943.75 560
11944.78 514
11945.81 492
11946.85 500
11947.88 507
11948.91 457
11949.94 456
11950.97 420
11952.01 446
11953.04 427
11954.07 411
11955.10 447
11956.14 454
11957.17 449
11958.20 393
11959.23 469
11960.27 472
11961.30 477
11962.33 539
11963.37 452
11964.40 439
11965.43 430
11966.46 501
11967.50 440
11968.53 431
11969.56 414
11970.60 434
11971.63 485
11972.66 423
11973.70 466
11974.73 443
11975.76 460
11976.80 428
11977.83 416
11978.86 481
11979.90 448
11980.93 495
11981.96 501
11983.00 414
11984.03 428
11985.07 440
11986.10 471
11987.13 454
11988.17 436
11989.20 424
11990.24 445
11991.27 444
11992.30 409
11993.34 416
11994.37 450
11995.41 466
11996.44 428
11997.48 445
11998.51 490
11999.54 442
12000.58 425
12001.61 426
12002.65 450
12003.68 506
12004.72 487
12005.75 453
12006.79 464
12007.82 467
12008.86 440
12009.89 452
12010.93 459
12011.96 459
12013.00 458
12014.03 506
12015.07 505
12016.10 498
12017.14 506
12018.17 474
12019.21 492
12020.24 502
12021.28 491
12022.31 500
12023.35 515
12024.38 482
12025.42 485
12026.45 456
12027.49 454
12028.53 473
12029.56 486
12030.60 464
12031.63 477
12032.67 442
12033.70 456
12034.74 488
12035.78 460
12036.81 435
12037.85 482
12038.88 503
12039.92 500
12040.96 463
12041.99 423
12043.03 464
12044.07 448
12045.10 454
12046.14 492
12047.18 524
12048.21 457
12049.25 460
12050.28 450
12051.32 445
12052.36 433
12053.39 437
12054.43 477
12055.47 455
12056.51 506
12057.54 484
12058.58 448
12059.62 461
12060.65 456
12061.69 456
12062.73 448
12063.76 453
12064.80 443
12065.84 424
12066.88 433
12067.91 454
12068.95 441
12069.99 445
12071.03 424
12072.06 477
12073.10 437
12074.14 434
12075.18 422
12076.21 412
12077.25 395
12078.29 424
12079.33 425
12080.37 437
12081.40 417
12082.44 389
12083.48 419
12084.52 431
12085.56 429
12086.59 468
12087.63 419
12088.67 426
12089.71 450
12090.75 450
12091.79 447
12092.82 413
12093.86 396
12094.90 463
12095.94 465
12096.98 448
12098.02 479
12099.06 493
12100.09 468
12101.13 434
12102.17 424
12103.21 460
12104.25 485
12105.29 487
12106.33 488
12107.37 448
12108.41 477
12109.45 522
12110.48 470
12111.52 424
12112.56 460
12113.60 512
12114.64 491
12115.68 454
12116.72 398
12117.76 433
12118.80 376
12119.84 392
12120.88 392
12121.92 389
12122.96 374
12124.00 408
12125.04 424
12126.08 413
12127.12 401
12128.16 436
12129.20 412
12130.24 389
12131.28 342
12132.32 343
12133.36 397
12134.40 431
12135.44 413
12136.48 347
12137.52 385
12138.56 397
12139.60 377
12140.64 376
12141.68 383
12142.72 398
12143.76 386
12144.80 384
12145.84 380
12146.88 372
12147.93 368
12148.97 378
12150.01 348
12151.05 343
12152.09 347
12153.13 397
12154.17 402
12155.21 353
12156.25 382
12157.29 376
12158.34 413
12159.38 404
12160.42 374
12161.46 358
12162.50 356
12163.54 379
12164.58 397
12165.63 366
12166.67 369
12167.71 363
12168.75 353
12169.79 351
12170.83 307
12171.88 366
12172.92 349
12173.96 309
12175.00 342
12176.04 361
12177.09 364
12178.13 379
12179.17 389
12180.21 393
12181.25 348
12182.30 322
12183.34 329
12184.38 416
12185.42 366
12186.47 392
12187.51 379
12188.55 383
12189.59 354
12190.64 353
12191.68 410
12192.72 383
12193.77 395
12194.81 381
12195.85 400
12196.89 394
12197.94 338
12198.98 394
12200.02 380
12201.07 367
12202.11 373
12203.15 384
12204.20 370
12205.24 365
12206.28 321
12207.33 370
12208.37 347
12209.41 359
12210.46 355
12211.50 375
12212.54 369
12213.59 360
12214.63 385
12215.67 363
12216.72 398
12217.76 375
12218.81 346
12219.85 339
12220.89 352
12221.94 359
12222.98 337
12224.03 334
12225.07 365
12226.11 391
12227.16 385
12228.20 404
12229.25 368
12230.29 346
12231.33 378
12232.38 350
12233.42 386
12234.47 415
12235.51 403
12236.56 375
12237.60 361
12238.65 348
12239.69 402
12240.74 387
12241.78 338
12242.83 374
12243.87 370
12244.92 378
12245.96 363
12247.01 291
12248.05 325
12249.10 335
12250.14 359
12251.19 327
12252.23 345
12253.28 328
12254.32 368
12255.37 351
12256.41 333
12257.46 441
12258.50 365
12259.55 341
12260.60 357
12261.64 336
12262.69 365
12263.73 356
12264.78 305
12265.82 345
12266.87 328
12267.92 352
12268.96 345
12270.01 297
12271.05 317
12272.10 341
12273.15 336
12274.19 349
12275.24 312
12276.29 330
12277.33 365
12278.38 348
12279.42 347
12280.47 341
12281.52 301
12282.56 295
12283.61 326
12284.66 329
12285.70 337
12286.75 352
12287.80 289
12288.84 323
12289.89 348
12290.94 318
12291.99 320
12293.03 314
12294.08 287
12295.13 300
12296.17 295
12297.22 328
12298.27 337
12299.32 329
12300.36 333
12301.41 342
12302.46 268
12303.51 315
12304.55 349
12305.60 363
12306.65 313
12307.70 344
12308.74 322
12309.79 342
12310.84 345
12311.89 324
12312.93 322
12313.98 309
12315.03 360
12316.08 350
12317.13 318
12318.17 316
12319.22 317
12320.27 318
12321.32 325
12322.37 327
12323.42 343
12324.46 383
12325.51 323
12326.56 320
12327.61 350
12328.66 307
12329.71 346
12330.76 363
12331.80 316
12332.85 315
12333.90 338
12334.95 297
12336.00 299
12337.05 292
12338.10 339
12339.15 299
12340.19 352
12341.24 349
12342.29 315
12343.34 293
12344.39 308
12345.44 337
12346.49 310
12347.54 334
12348.59 349
12349.64 333
12350.69 292
12351.74 287
12352.79 296
12353.84 344
12354.89 363
12355.94 352
12356.99 355
12358.04 342
12359.09 355
12360.14 328
12361.18 320
12362.23 302
12363.28 363
12364.33 340
12365.39 325
12366.44 327
12367.49 324
12368.54 337
12369.59 324
12370.64 333
12371.69 358
12372.74 378
12373.79 351
12374.84 364
12375.89 339
12376.94 369
12377.99 366
12379.04 331
12380.09 322
12381.14 352
12382.19 333
12383.24 327
12384.29 346
12385.35 317
12386.40 306
12387.45 313
12388.50 359
12389.55 340
12390.60 349
12391.65 378
12392.70 338
12393.75 366
12394.81 358
12395.86 358
12396.91 395
12397.96 394
12399.01 344
12400.06 336
12401.12 314
12402.17 380
12403.22 337
12404.27 340
12405.32 403
12406.37 373
12407.43 332
12408.48 376
12409.53 380
12410.58 342
12411.63 335
12412.69 377
12413.74 359
12414.79 312
12415.84 315
12416.90 309
12417.95 339
12419.00 335
12420.05 344
12421.10 352
12422.16 356
12423.21 342
12424.26 370
12425.32 368
12426.37 342
12427.42 313
12428.47 353
12429.53 319
12430.58 385
12431.63 366
12432.68 358
12433.74 400
12434.79 425
12435.84 344
12436.90 346
12437.95 365
12439.00 370
12440.06 414
12441.11 357
12442.16 373
12443.22 307
12444.27 362
12445.32 389
12446.38 378
12447.43 369
12448.48 390
12449.54 401
12450.59 364
12451.65 366
12452.70 363
12453.75 401
12454.81 356
12455.86 353
12456.92 345
12457.97 343
12459.02 347
12460.08 376
12461.13 447
12462.19 403
12463.24 380
12464.29 400
12465.35 363
12466.40 382
12467.46 429
12468.51 377
12469.57 366
12470.62 327
12471.68 370
12472.73 373
12473.79 389
12474.84 379
12475.90 395
12476.95 403
12478.00 450
12479.06 438
12480.11 429
12481.17 441
12482.22 441
12483.28 512
12484.34 474
12485.39 448
12486.45 461
12487.50 506
12488.56 518
12489.61 535
12490.67 541
12491.72 543
12492.78 577
12493.83 688
12494.89 783
12495.94 879
12497.00 1001
12498.06 920
12499.11 888
12500.17 944
12501.22 853
12502.28 764
12503.34 695
12504.39 677
12505.45 583
12506.50 592
12507.56 500
12508.62 478
12509.67 484
12510.73 466
12511.79 457
12512.84 488
12513.90 467
12514.95 464
12516.01 441
12517.07 435
12518.12 415
12519.18 432
12520.24 437
12521.29 460
12522.35 429
12523.41 457
12524.46 466
12525.52 410
12526.58 419
12527.64 403
12528.69 379
12529.75 403
12530.81 478
12531.86 408
12532.92 338
12533.98 361
12535.04 410
12536.09 426
12537.15 403
12538.21 430
12539.27 433
12540.32 376
12541.38 381
12542.44 390
12543.50 378
12544.55 457
12545.61 397
12546.67 422
12547.73 392
12548.78 367
12549.84 357
12550.90 374
12551.96 378
12553.02 430
12554.07 491
12555.13 391
12556.19 418
12557.25 391
12558.31 381
12559.37 412
12560.42 415
12561.48 424
12562.54 412
12563.60 411
12564.66 451
12565.72 416
12566.78 384
12567.83 414
12568.89 395
12569.95 438
12571.01 428
12572.07 485
12573.13 503
12574.19 481
12575.25 487
12576.31 492
12577.36 543
12578.42 492
12579.48 515
12580.54 530
12581.60 478
12582.66 465
12583.72 454
12584.78 498
12585.84 479
12586.90 456
12587.96 444
12589.02 467
12590.08 435
12591.14 448
12592.20 455
12593.26 434
12594.32 421
12595.38 447
12596.44 429
12597.50 437
12598.56 435
12599.62 404
12600.68 410
12601.74 391
12602.80 424
12603.86 409
12604.92 462
12605.98 444
12607.04 387
12608.10 390
12609.16 432
12610.22 438
12611.28 421
12612.34 403
12613.40 390
12614.46 362
12615.52 404
12616.58 422
12617.64 423
12618.70 421
12619.76 450
12620.83 370
12621.89 410
12622.95 369
12624.01 359
12625.07 390
12626.13 395
12627.19 400
12628.25 401
12629.31 421
12630.38 362
12631.44 411
12632.50 396
12633.56 413
12634.62 352
12635.68 373
12636.74 368
12637.81 358
12638.87 383
12639.93 367
12640.99 404
12642.05 416
12643.12 381
12644.18 361
12645.24 360
12646.30 396
12647.36 379
12648.43 383
12649.49 394
12650.55 370
12651.61 400
12652.67 403
12653.74 372
12654.80 387
12655.86 383
12656.92 417
12657.99 441
12659.05 411
12660.11 442
12661.17 418
12662.24 395
12663.30 382
12664.36 379
12665.42 375
12666.49 389
12667.55 383
12668.61 375
12669.68 403
12670.74 411
12671.80 373
12672.87 356
12673.93 363
12674.99 387
12676.06 358
12677.12 353
12678.18 384
12679.25 413
12680.31 400
12681.37 438
12682.44 401
12683.50 394
12684.56 405
12685.63 419
12686.69 400
12687.75 375
12688.82 410
12689.88 367
12690.95 364
12692.01 392
12693.07 377
12694.14 391
12695.20 388
12696.27 377
12697.33 393
12698.39 355
12699.46 385
12700.52 406
12701.59 375
12702.65 367
12703.72 429
12704.78 416
12705.84 385
12706.91 396
12707.97 420
12709.04 354
12710.10 389
12711.17 371
12712.23 379
12713.30 379
12714.36 386
12715.43 355
12716.49 390
12717.56 386
12718.62 386
12719.69 385
12720.75 415
12721.82 416
12722.88 430
12723.95 390
12725.01 364
12726.08 332
12727.14 373
12728.21 428
12729.28 363
12730.34 361
12731.41 374
12732.47 389
12733.54 380
12734.60 370
12735.67 375
12736.73 354
12737.80 365
12738.87 387
12739.93 363
12741.00 323
12742.06 309
12743.13 343
12744.20 344
12745.26 335
12746.33 382
12747.40 353
12748.46 325
12749.53 380
12750.59 366
12751.66 373
12752.73 366
12753.79 361
12754.86 333
12755.93 342
12756.99 347
12758.06 304
12759.13 320
12760.19 341
12761.26 367
12762.33 333
12763.39 350
12764.46 350
12765.53 334
12766.60 330
12767.66 371
12768.73 335
12769.80 319
12770.86 281
12771.93 330
12773.00 333
12774.07 301
12775.13 331
12776.20 341
12777.27 357
12778.34 341
12779.40 316
12780.47 328
12781.54 330
12782.61 313
12783.67 341
12784.74 357
12785.81 378
12786.88 310
12787.95 365
12789.01 338
12790.08 304
12791.15 318
12792.22 318
12793.29 341
12794.35 331
12795.42 320
12796.49 294
12797.56 344
12798.63 352
12799.70 404
12800.76 386
12801.83 317
12802.90 314
12803.97 305
12805.04 328
12806.11 356
12807.18 344
12808.25 390
12809.31 397
12810.38 411
12811.45 365
12812.52 316
12813.59 328
12814.66 369
12815.73 335
12816.80 329
12817.87 361
12818.94 351
12820.01 336
12821.07 321
12822.14 378
12823.21 375
12824.28 338
12825.35 326
12826.42 382
12827.49 348
12828.56 311
12829.63 303
12830.70 330
12831.77 293
12832.84 336
12833.91 357
12834.98 337
12836.05 341
12837.12 351
12838.19 306
12839.26 321
12840.33 312
12841.40 350
12842.47 283
12843.54 319
12844.61 317
12845.68 345
12846.75 344
12847.82 306
12848.89 280
12849.96 316
12851.03 304
12852.10 297
12853.18 302
12854.25 309
12855.32 297
12856.39 285
12857.46 328
12858.53 325
12859.60 328
12860.67 271
12861.74 316
12862.81 343
12863.88 292
12864.96 274
12866.03 296
12867.10 333
12868.17 271
12869.24 248
12870.31 314
12871.38 311
12872.46 293
12873.53 299
12874.60 286
12875.67 336
12876.74 297
12877.81 302
12878.88 289
12879.96 296
12881.03 267
12882.10 315
12883.17 292
12884.24 291
12885.32 297
12886.39 309
12887.46 289
12888.53 301
12889.60 268
12890.68 271
12891.75 273
12892.82 265
12893.89 277
12894.97 299
12896.04 316
12897.11 303
12898.18 318
12899.26 283
12900.33 276
12901.40 305
12902.47 312
12903.55 311
12904.62 287
12905.69 306
12906.77 269
12907.84 275
12908.91 327
12909.99 284
12911.06 304
12912.13 283
12913.20 268
12914.28 297
12915.35 292
12916.42 270
12917.50 322
12918.57 318
12919.64 314
12920.72 263
12921.79 277
12922.87 316
12923.94 298
12925.01 262
12926.09 283
12927.16 263
12928.23 309
12929.31 263
12930.38 291
12931.46 324
12932.53 365
12933.60 336
12934.68 298
12935.75 285
12936.83 289
12937.90 308
12938.97 309
12940.05 268
12941.12 330
12942.20 357
12943.27 307
12944.35 331
12945.42 265
12946.50 256
12947.57 328
12948.64 324
12949.72 293
12950.79 323
12951.87 312
12952.94 317
12954.02 340
12955.09 299
12956.17 287
12957.24 278
12958.32 280
12959.39 292
12960.47 300
12961.54 278
12962.62 286
12963.69 338
12964.77 271
12965.85 274
12966.92 282
12968.00 278
12969.07 275
12970.15 317
12971.22 288
12972.30 285
12973.37 282
12974.45 285
12975.53 264
12976.60 301
12977.68 315
12978.75 282
12979.83 259
12980.90 277
12981.98 319
12983.06 278
12984.13 336
12985.21 305
12986.29 311
12987.36 316
12988.44 325
12989.51 309
12990.59 282
12991.67 322
12992.74 354
12993.82 294
12994.90 321
12995.97 288
12997.05 294
12998.13 290
12999.20 313
13000.28 290
13001.36 304
13002.43 313
13003.51 316
13004.59 290
13005.67 247
13006.74 279
13007.82 296
13008.90 318
13009.97 298
13011.05 274
13012.13 309
13013.21 279
13014.28 272
13015.36 309
13016.44 301
13017.52 351
13018.59 375
13019.67 342
13020.75 328
13021.83 284
13022.90 308
13023.98 310
13025.06 315
13026.14 297
13027.22 361
13028.29 361
13029.37 303
13030.45 328
13031.53 298
13032.61 306
13033.68 316
13034.76 292
13035.84 304
13036.92 308
13038.00 339
13039.08 319
13040.15 348
13041.23 320
13042.31 284
13043.39 309
13044.47 308
13045.55 323
13046.63 307
13047.70 323
13048.78 325
13049.86 287
13050.94 283
13052.02 278
13053.10 312
13054.18 287
13055.26 289
13056.34 258
13057.42 276
13058.49 309
13059.57 301
13060.65 320
13061.73 302
13062.81 284
13063.89 339
13064.97 286
13066.05 275
13067.13 290
13068.21 320
13069.29 316
13070.37 301
13071.45 295
13072.53 271
13073.61 252
13074.69 291
13075.77 292
13076.85 272
13077.93 295
13079.01 300
13080.09 335
13081.17 300
13082.25 311
13083.33 327
13084.41 290
13085.49 275
13086.57 250
13087.65 325
13088.73 299
13089.81 281
13090.89 278
13091.97 264
13093.05 284
13094.13 331
13095.21 318
13096.30 328
13097.38 313
13098.46 296
13099.54 299
13100.62 289
13101.70 255
13102.78 276
13103.86 318
13104.94 306
13106.02 288
13107.11 308
13108.19 327
13109.27 324
13110.35 315
13111.43 260
13112.51 326
13113.59 304
13114.68 278
13115.76 279
13116.84 278
13117.92 308
13119.00 263
13120.08 237
13121.17 278
13122.25 260
13123.33 268
13124.41 274
13125.49 256
13126.58 280
13127.66 267
13128.74 306
13129.82 267
13130.90 277
13131.99 299
13133.07 270
13134.15 261
13135.23 272
13136.32 273
13137.40 229
13138.48 274
13139.56 302
13140.65 308
13141.73 268
13142.81 269
13143.89 271
13144.98 243
13146.06 230
13147.14 260
13148.23 287
13149.31 293
13150.39 265
13151.47 270
13152.56 267
13153.64 271
13154.72 267
13155.81 286
13156.89 289
13157.97 290
13159.06 310
13160.14 301
13161.22 256
13162.31 298
13163.39 266
13164.47 259
13165.56 290
13166.64 312
13167.73 256
13168.81 283
13169.89 277
13170.98 275
13172.06 253
13173.14 256
13174.23 320
13175.31 284
13176.40 292
13177.48 264
13178.57 276
13179.65 306
13180.73 292
13181.82 288
13182.90 298
13183.99 273
13185.07 280
13186.16 279
13187.24 290
13188.32 315
13189.41 284
13190.49 262
13191.58 265
13192.66 289
13193.75 281
13194.83 280
13195.92 277
13197.00 260
13198.09 275
13199.17 302
13200.26 289
13201.34 254
13202.43 269
13203.51 336
13204.60 314
13205.68 319
13206.77 321
13207.86 273
13208.94 270
13210.03 259
13211.11 302
13212.20 296
13213.28 293
13214.37 300
13215.45 260
13216.54 287
13217.63 323
13218.71 289
13219.80 283
13220.88 271
13221.97 276
13223.06 250
13224.14 301
13225.23 270
13226.31 277
13227.40 272
13228.49 259
13229.57 318
13230.66 272
13231.74 286
13232.83 303
13233.92 293
13235.00 253
13236.09 283
13237.18 306
13238.26 302
13239.35 261
13240.44 303
13241.52 266
13242.61 324
13243.70 321
13244.78 276
13245.87 286
13246.96 334
13248.05 306
13249.13 296
13250.22 296
13251.31 313
13252.39 319
13253.48 337
13254.57 293
13255.66 306
13256.74 299
13257.83 284
13258.92 268
13260.01 314
13261.09 340
13262.18 291
13263.27 275
13264.36 291
13265.44 269
13266.53 261
13267.62 273
13268.71 287
13269.80 290
13270.88 291
13271.97 318
13273.06 312
13274.15 282
13275.24 263
13276.32 328
13277.41 290
13278.50 308
13279.59 315
13280.68 275
13281.77 332
13282.85 321
13283.94 317
13285.03 367
13286.12 322
13287.21 303
13288.30 284
13289.39 269
13290.48 321
13291.56 313
13292.65 348
13293.74 340
13294.83 285
13295.92 327
13297.01 350
13298.10 329
13299.19 293
13300.28 330
13301.37 322
13302.46 353
13303.54 361
13304.63 361
13305.72 335
13306.81 315
13307.90 362
13308.99 327
13310.08 360
13311.17 393
13312.26 340
13313.35 334
13314.44 327
13315.53 293
13316.62 350
13317.71 349
13318.80 372
13319.89 319
13320.98 338
13322.07 349
13323.16 365
13324.25 348
13325.34 333
13326.43 358
13327.52 362
13328.61 352
13329.70 278
13330.79 338
13331.88 305
13332.97 320
13334.06 340
13335.15 315
13336.24 331
13337.34 314
13338.43 340
13339.52 361
13340.61 372
13341.70 330
13342.79 374
13343.88 388
13344.97 336
13346.06 337
13347.15 370
13348.25 325
13349.34 340
13350.43 299
13351.52 358
13352.61 346
13353.70 332
13354.79 367
13355.88 351
13356.98 326
13358.07 345
13359.16 335
13360.25 340
13361.34 373
13362.43 367
13363.53 376
13364.62 401
13365.71 386
13366.80 328
13367.89 346
13368.99 394
13370.08 388
13371.17 338
13372.26 374
13373.35 426
13374.45 367
13375.54 387
13376.63 355
13377.72 355
13378.82 356
13379.91 346
13381.00 347
13382.09 326
13383.19 326
13384.28 347
13385.37 362
13386.46 344
13387.56 346
13388.65 318
13389.74 336
13390.84 345
13391.93 312
13393.02 326
13394.11 363
13395.21 376
13396.30 315
13397.39 319
13398.49 326
13399.58 341
13400.67 350
13401.77 301
13402.86 302
13403.95 311
13405.05 370
13406.14 339
13407.23 313
13408.33 280
13409.42 312
13410.52 313
13411.61 291
13412.70 309
13413.80 328
13414.89 290
13415.98 312
13417.08 313
13418.17 307
13419.27 315
13420.36 349
13421.45 319
13422.55 301
13423.64 308
13424.74 320
13425.83 317
13426.93 344
13428.02 320
13429.12 318
13430.21 341
13431.30 332
13432.40 320
13433.49 344
13434.59 299
13435.68 310
13436.78 341
13437.87 350
13438.97 379
13440.06 386
13441.16 334
13442.25 364
13443.35 367
13444.44 376
13445.54 340
13446.63 317
13447.73 337
13448.82 390
13449.92 339
13451.01 315
13452.11 330
13453.20 336
13454.30 319
13455.40 334
13456.49 320
13457.59 348
13458.68 406
13459.78 393
13460.87 355
13461.97 383
13463.07 366
13464.16 366
13465.26 351
13466.35 373
13467.45 368
13468.55 380
13469.64 403
13470.74 402
13471.83 363
13472.93 310
13474.03 337
13475.12 339
13476.22 350
13477.32 392
13478.41 363
13479.51 334
13480.61 353
13481.70 426
13482.80 400
13483.90 402
13484.99 449
13486.09 398
13487.19 384
13488.28 386
13489.38 391
13490.48 361
13491.57 352
13492.67 362
13493.77 350
13494.86 368
13495.96 386
13497.06 402
13498.16 415
13499.25 426
13500.35 369
13501.45 417
13502.55 436
13503.64 437
13504.74 464
13505.84 417
13506.94 428
13508.03 443
13509.13 435
13510.23 403
13511.33 405
13512.43 388
13513.52 397
13514.62 342
13515.72 281
13516.82 326
13517.92 336
13519.01 350
13520.11 368
13521.21 357
13522.31 372
13523.41 375
13524.50 362
13525.60 352
13526.70 373
13527.80 386
13528.90 314
13530.00 317
13531.10 340
13532.19 323
13533.29 353
13534.39 336
13535.49 322
13536.59 368
13537.69 332
13538.79 320
13539.89 348
13540.99 318
13542.08 336
13543.18 355
13544.28 339
13545.38 375
13546.48 329
13547.58 348
13548.68 312
13549.78 336
13550.88 325
13551.98 340
13553.08 296
13554.18 307
13555.28 312
13556.38 351
13557.48 352
13558.58 331
13559.68 299
13560.78 308
13561.88 305
13562.98 324
13564.08 299
13565.18 294
13566.28 359
13567.38 373
13568.48 345
13569.58 301
13570.68 345
13571.78 310
13572.88 315
13573.98 307
13575.08 347
13576.18 309
13577.28 297
13578.38 329
13579.48 335
13580.58 306
13581.68 291
13582.78 320
13583.88 292
13584.98 340
13586.08 330
13587.19 324
13588.29 312
13589.39 326
13590.49 318
13591.59 306
13592.69 312
13593.79 322
13594.89 317
13595.99 348
13597.10 331
13598.20 279
13599.30 329
13600.40 300
13601.50 313
13602.60 322
13603.70 382
13604.81 354
13605.91 305
13607.01 353
13608.11 339
13609.21 270
13610.31 328
13611.42 400
13612.52 344
13613.62 328
13614.72 328
13615.82 324
13616.93 312
13618.03 280
13619.13 282
13620.23 285
13621.34 268
13622.44 300
13623.54 331
13624.64 329
13625.75 318
13626.85 324
13627.95 296
13629.05 312
13630.16 290
13631.26 326
13632.36 320
13633.46 367
13634.57 327
13635.67 317
13636.77 317
13637.88 323
13638.98 348
13640.08 282
13641.18 330
13642.29 345
13643.39 340
13644.49 335
13645.60 325
13646.70 326
13647.80 321
13648.91 313
13650.01 290
13651.11 290
13652.22 317
13653.32 361
13654.43 324
13655.53 292
13656.63 327
13657.74 316
13658.84 346
13659.94 321
13661.05 281
13662.15 305
13663.26 324
13664.36 297
13665.46 281
13666.57 298
13667.67 303
13668.78 354
13669.88 352
13670.99 329
13672.09 273
13673.19 291
13674.30 338
13675.40 323
13676.51 338
13677.61 307
13678.72 317
13679.82 306
13680.93 312
13682.03 302
13683.14 309
13684.24 282
13685.35 311
13686.45 333
13687.56 313
13688.66 315
13689.77 343
13690.87 327
13691.98 303
13693.08 301
13694.19 337
13695.29 326
13696.40 290
13697.50 295
13698.61 338
13699.71 341
13700.82 358
13701.92 343
13703.03 380
13704.14 330
13705.24 310
13706.35 334
13707.45 266
13708.56 312
13709.66 338
13710.77 385
13711.88 360
13712.98 359
13714.09 357
13715.19 336
13716.30 369
13717.41 388
13718.51 323
13719.62 360
13720.73 368
13721.83 349
13722.94 383
13724.04 359
13725.15 367
13726.26 381
13727.36 394
13728.47 373
13729.58 393
13730.68 353
13731.79 389
13732.90 409
13734.00 443
13735.11 401
13736.22 434
13737.33 419
13738.43 404
13739.54 358
13740.65 345
13741.75 367
13742.86 356
13743.97 379
13745.08 366
13746.18 411
13747.29 418
13748.40 369
13749.51 390
13750.61 380
13751.72 376
13752.83 375
13753.94 422
13755.04 396
13756.15 418
13757.26 441
13758.37 435
13759.47 481
13760.58 469
13761.69 444
13762.80 489
13763.91 511
13765.01 495
13766.12 496
13767.23 525
13768.34 549
13769.45 611
13770.56 541
13771.66 543
13772.77 604
13773.88 585
13774.99 638
13776.10 713
13777.21 613
13778.32 617
13779.42 590
13780.53 620
13781.64 605
13782.75 511
13783.86 506
13784.97 530
13786.08 509
13787.19 456
13788.30 430
13789.40 432
13790.51 394
13791.62 446
13792.73 422
13793.84 424
13794.95 363
13796.06 387
13797.17 389
13798.28 464
13799.39 399
13800.50 422
13801.61 415
13802.72 373
13803.83 415
13804.94 392
13806.05 382
13807.16 387
13808.27 395
13809.38 382
13810.49 346
13811.60 405
13812.71 436
13813.82 404
13814.93 421
13816.04 368
13817.15 429
13818.26 391
13819.37 436
13820.48 390
13821.59 416
13822.70 389
13823.81 405
13824.92 379
13826.03 356
13827.14 387
13828.25 385
13829.36 395
13830.47 385
13831.58 374
13832.69 375
13833.81 396
13834.92 399
13836.03 378
13837.14 390
13838.25 385
13839.36 401
13840.47 359
13841.58 355
13842.69 358
13843.81 358
13844.92 416
13846.03 352
13847.14 363
13848.25 377
13849.36 400
13850.47 410
13851.59 408
13852.70 365
13853.81 413
13854.92 424
13856.03 389
13857.14 390
13858.26 401
13859.37 434
13860.48 397
13861.59 370
13862.70 374
13863.82 397
13864.93 437
13866.04 441
13867.15 425
13868.26 410
13869.38 450
13870.49 462
13871.60 424
13872.71 432
13873.83 421
13874.94 427
13876.05 443
13877.16 461
13878.28 420
13879.39 392
13880.50 378
13881.62 338
13882.73 359
13883.84 392
13884.95 396
13886.07 382
13887.18 398
13888.29 376
13889.41 361
13890.52 412
13891.63 404
13892.75 416
13893.86 436
13894.97 463
13896.09 418
13897.20 415
13898.31 409
13899.43 417
13900.54 381
13901.65 400
13902.77 430
13903.88 409
13904.99 380
13906.11 441
13907.22 454
13908.34 422
13909.45 382
13910.56 399
13911.68 383
13912.79 400
13913.91 383
13915.02 354
13916.13 409
13917.25 352
13918.36 353
13919.48 384
13920.59 350
13921.71 319
13922.82 362
13923.94 360
13925.05 356
13926.16 371
13927.28 400
13928.39 381
13929.51 341
13930.62 357
13931.74 352
13932.85 339
13933.97 355
13935.08 313
13936.20 316
13937.31 330
13938.43 360
13939.54 347
13940.66 329
13941.77 369
13942.89 370
13944.00 382
13945.12 407
13946.23 371
13947.35 327
13948.47 288
13949.58 342
13950.70 365
13951.81 348
13952.93 315
13954.04 329
13955.16 336
13956.28 329
13957.39 314
13958.51 346
13959.62 327
13960.74 328
13961.85 334
13962.97 332
13964.09 360
13965.20 334
13966.32 357
13967.44 330
13968.55 313
13969.67 347
13970.78 362
13971.90 338
13973.02 317
13974.13 327
13975.25 326
13976.37 336
13977.48 318
13978.60 327
13979.72 379
13980.83 342
13981.95 309
13983.07 360
13984.18 328
13985.30 349
13986.42 376
13987.54 321
13988.65 332
13989.77 345
13990.89 317
13992.00 315
13993.12 340
13994.24 337
13995.36 332
13996.47 333
13997.59 355
13998.71 364
13999.83 387
14000.94 331
14002.06 345
14003.18 388
14004.30 364
14005.41 355
14006.53 342
14007.65 429
14008.77 421
14009.89 372
14011.00 380
14012.12 391
14013.24 362
14014.36 382
14015.48 375
14016.60 360
14017.71 335
14018.83 347
14019.95 391
14021.07 379
14022.19 380
14023.31 345
14024.42 372
14025.54 370
14026.66 323
14027.78 374
14028.90 400
14030.02 385
14031.14 371
14032.25 364
14033.37 365
14034.49 360
14035.61 338
14036.73 355
14037.85 365
14038.97 296
14040.09 343
14041.21 351
14042.33 355
14043.45 344
14044.57 344
14045.68 418
14046.80 391
14047.92 350
14049.04 361
14050.16 360
14051.28 349
14052.40 332
14053.52 335
14054.64 340
14055.76 374
14056.88 350
14058.00 383
14059.12 361
14060.24 358
14061.36 336
14062.48 355
14063.60 369
14064.72 376
14065.84 387
14066.96 373
14068.08 364
14069.20 341
14070.32 368
14071.44 362
14072.56 370
14073.68 366
14074.80 351
14075.92 400
14077.05 365
14078.17 376
14079.29 367
14080.41 382
14081.53 422
14082.65 346
14083.77 380
14084.89 433
14086.01 383
14087.13 349
14088.25 412
14089.38 373
14090.50 381
14091.62 394
14092.74 379
14093.86 404
14094.98 420
14096.10 433
14097.22 438
14098.35 392
14099.47 386
14100.59 431
14101.71 432
14102.83 446
14103.95 408
14105.08 433
14106.20 426
14107.32 441
14108.44 420
14109.56 408
14110.69 383
14111.81 349
14112.93 349
14114.05 331
14115.17 357
14116.30 318
14117.42 370
14118.54 359
14119.66 353
14120.79 348
14121.91 340
14123.03 352
14124.15 334
14125.28 378
14126.40 316
14127.52 344
14128.64 331
14129.77 355
14130.89 337
14132.01 326
14133.13 307
14134.26 324
14135.38 325
14136.50 385
14137.63 327
14138.75 258
14139.87 273
14141.00 298
14142.12 316
14143.24 301
14144.37 277
14145.49 302
14146.61 304
14147.74 309
14148.86 328
14149.98 291
14151.11 317
14152.23 317
14153.35 313
14154.48 297
14155.60 304
14156.72 308
14157.85 265
14158.97 283
14160.10 270
14161.22 291
14162.34 299
14163.47 308
14164.59 327
14165.72 312
14166.84 285
14167.97 304
14169.09 286
14170.21 311
14171.34 296
14172.46 301
14173.59 302
14174.71 276
14175.84 312
14176.96 331
14178.09 356
14179.21 353
14180.34 302
14181.46 288
14182.58 297
14183.71 318
14184.83 284
14185.96 314
14187.08 252
14188.21 294
14189.33 304
14190.46 299
14191.59 288
14192.71 275
14193.84 277
14194.96 251
14196.09 274
14197.21 324
14198.34 280
14199.46 274
14200.59 270
14201.71 292
14202.84 261
14203.97 261
14205.09 289
14206.22 319
14207.34 289
14208.47 274
14209.59 270
14210.72 279
14211.85 300
14212.97 316
14214.10 334
14215.22 266
14216.35 271
14217.48 282
14218.60 348
14219.73 363
14220.86 319
14221.98 274
14223.11 296
14224.24 268
14225.36 289
14226.49 284
14227.62 262
14228.74 258
14229.87 288
14231.00 247
14232.12 272
14233.25 246
14234.38 285
14235.50 276
14236.63 288
14237.76 290
14238.88 279
14240.01 274
14241.14 296
14242.27 281
14243.39 249
14244.52 234
14245.65 264
14246.77 269
14247.90 266
14249.03 249
14250.16 250
14251.28 287
14252.41 281
14253.54 264
14254.67 248
14255.80 235
14256.92 276
14258.05 311
14259.18 259
14260.31 219
14261.43 239
14262.56 256
14263.69 311
14264.82 278
14265.95 247
14267.08 263
14268.20 292
14269.33 278
14270.46 257
14271.59 265
14272.72 281
14273.85 280
14274.97 248
14276.10 239
14277.23 267
14278.36 300
14279.49 279
14280.62 300
14281.75 236
14282.87 224
14284.00 266
14285.13 258
14286.26 255
14287.39 275
14288.52 233
14289.65 252
14290.78 236
14291.91 248
14293.04 258
14294.17 266
14295.29 260
14296.42 248
14297.55 239
14298.68 251
14299.81 274
14300.94 242
14302.07 229
14303.20 268
14304.33 229
14305.46 272
14306.59 253
14307.72 248
14308.85 269
14309.98 247
14311.11 243
14312.24 216
14313.37 235
14314.50 245
14315.63 233
14316.76 214
14317.89 219
14319.02 240
14320.15 259
14321.28 235
14322.41 237
14323.54 227
14324.67 216
14325.80 223
14326.93 213
14328.06 222
14329.20 227
14330.33 229
14331.46 242
14332.59 231
14333.72 258
14334.85 233
14335.98 237
14337.11 241
14338.24 226
14339.37 217
14340.50 208
14341.64 250
14342.77 250
14343.90 250
14345.03 241
14346.16 237
14347.29 240
14348.42 231
14349.55 278
14350.69 248
14351.82 281
14352.95 206
14354.08 234
14355.21 239
14356.34 214
14357.48 204
14358.61 230
14359.74 233
14360.87 221
14362.00 218
14363.14 247
14364.27 236
14365.40 201
14366.53 239
14367.66 225
14368.80 247
14369.93 219
14371.06 257
14372.19 244
14373.33 248
14374.46 277
14375.59 268
14376.72 238
14377.86 223
14378.99 236
14380.12 244
14381.25 218
14382.39 232
14383.52 243
14384.65 251
14385.78 248
14386.92 276
14388.05 224
14389.18 217
14390.32 268
14391.45 245
14392.58 208
14393.72 211
14394.85 218
14395.98 211
14397.12 244
14398.25 241
14399.38 228
14400.52 210
14401.65 198
14402.78 217
14403.92 215
14405.05 216
14406.18 252
14407.32 228
14408.45 225
14409.59 226
14410.72 253
14411.85 241
14412.99 210
14414.12 216
14415.26 236
14416.39 265
14417.52 229
14418.66 228
14419.79 248
14420.93 238
14422.06 226
14423.20 222
14424.33 261
14425.46 234
14426.60 233
14427.73 228
14428.87 229
14430.00 205
14431.14 213
14432.27 220
14433.41 231
14434.54 232
14435.68 218
14436.81 238
14437.95 231
14439.08 266
14440.22 254
14441.35 236
14442.49 223
14443.62 210
14444.76 248
14445.89 215
14447.03 224
14448.16 206
14449.30 238
14450.43 247
14451.57 219
14452.70 232
14453.84 203
14454.98 183
14456.11 182
14457.25 217
14458.38 231
14459.52 222
14460.65 234
14461.79 206
14462.93 191
14464.06 203
14465.20 197
14466.33 207
14467.47 219
14468.61 220
14469.74 226
14470.88 226
14472.02 229
14473.15 224
14474.29 223
14475.42 231
14476.56 214
14477.70 211
14478.83 233
14479.97 245
14481.11 227
14482.24 213
14483.38 240
14484.52 227
14485.65 211
14486.79 229
14487.93 218
14489.07 191
14490.20 191
14491.34 213
14492.48 196
14493.61 215
14494.75 260
14495.89 208
14497.03 221
14498.16 207
14499.30 252
14500.44 265
14501.57 239
14502.71 189
14503.85 234
14504.99 228
14506.13 229
14507.26 204
14508.40 205
14509.54 214
14510.68 227
14511.81 221
14512.95 238
14514.09 243
14515.23 263
14516.37 249
14517.50 222
14518.64 242
14519.78 216
14520.92 213
14522.06 209
14523.20 232
14524.33 234
14525.47 246
14526.61 221
14527.75 215
14528.89 179
14530.03 226
14531.16 200
14532.30 223
14533.44 209
14534.58 218
14535.72 216
14536.86 198
14538.00 203
14539.14 234
14540.28 239
14541.41 223
14542.55 226
14543.69 242
14544.83 230
14545.97 243
14547.11 226
14548.25 229
14549.39 248
14550.53 242
14551.67 219
14552.81 247
14553.95 252
14555.09 187
14556.23 226
14557.37 250
14558.50 207
14559.64 231
14560.78 226
14561.92 230
14563.06 221
14564.20 223
14565.34 233
14566.48 250
14567.62 220
14568.76 224
14569.90 217
14571.04 205
14572.18 205
14573.32 228
14574.47 229
14575.61 235
14576.75 232
14577.89 218
14579.03 197
14580.17 248
14581.31 220
14582.45 233
14583.59 284
14584.73 239
14585.87 218
14587.01 238
14588.15 253
14589.29 231
14590.43 208
14591.58 219
14592.72 240
14593.86 178
14595.00 251
14596.14 228
14597.28 233
14598.42 262
14599.56 226
14600.70 222
14601.85 247
14602.99 265
14604.13 245
14605.27 232
14606.41 238
14607.55 234
14608.70 238
14609.84 231
14610.98 223
14612.12 227
14613.26 241
14614.40 243
14615.55 247
14616.69 243
14617.83 291
14618.97 243
14620.11 229
14621.26 224
14622.40 247
14623.54 252
14624.68 259
14625.83 222
14626.97 227
14628.11 239
14629.25 267
14630.40 262
14631.54 257
14632.68 292
14633.82 300
14634.97 284
14636.11 300
14637.25 254
14638.39 268
14639.54 288
14640.68 271
14641.82 300
14642.97 261
14644.11 287
14645.25 255
14646.40 237
14647.54 259
14648.68 236
14649.83 236
14650.97 239
14652.11 218
14653.26 242
14654.40 260
14655.54 262
14656.69 251
14657.83 221
14658.97 217
14660.12 257
14661.26 236
14662.40 273
14663.55 272
14664.69 283
14665.84 254
14666.98 218
14668.12 209
14669.27 246
14670.41 226
14671.56 241
14672.70 227
14673.84 229
14674.99 250
14676.13 230
14677.28 207
14678.42 247
14679.57 273
14680.71 268
14681.86 230
14683.00 252
14684.14 216
14685.29 230
14686.43 240
14687.58 221
14688.72 204
14689.87 200
14691.01 222
14692.16 271
14693.30 236
14694.45 245
14695.59 236
14696.74 228
14697.88 212
14699.03 207
14700.17 220
14701.32 229
14702.46 218
14703.61 213
14704.75 198
14705.90 224
14707.05 226
14708.19 214
14709.34 225
14710.48 242
14711.63 251
14712.77 237
14713.92 213
14715.07 175
14716.21 235
14717.36 234
14718.50 211
14719.65 206
14720.80 221
14721.94 231
14723.09 234
14724.23 217
14725.38 216
14726.53 230
14727.67 245
14728.82 231
14729.97 245
14731.11 216
14732.26 209
14733.41 247
14734.55 249
14735.70 247
14736.84 204
14737.99 221
14739.14 221
14740.29 223
14741.43 216
14742.58 214
14743.73 253
14744.87 264
14746.02 231
14747.17 224
14748.31 235
14749.46 250
14750.61 225
14751.76 250
14752.90 239
14754.05 227
14755.20 250
14756.35 260
14757.49 243
14758.64 224
14759.79 254
14760.94 262
14762.08 267
14763.23 272
14764.38 253
14765.53 256
14766.67 255
14767.82 271
14768.97 259
14770.12 250
14771.27 247
14772.41 267
14773.56 283
14774.71 254
14775.86 248
14777.01 265
14778.15 255
14779.30 274
14780.45 249
14781.60 259
14782.75 275
14783.90 286
14785.05 275
14786.19 290
14787.34 298
14788.49 252
14789.64 294
14790.79 312
14791.94 294
14793.09 269
14794.24 310
14795.38 325
14796.53 316
14797.68 318
14798.83 309
14799.98 290
14801.13 306
14802.28 291
14803.43 273
14804.58 316
14805.73 292
14806.88 303
14808.03 318
14809.18 306
14810.33 278
14811.47 304
14812.62 282
14813.77 310
14814.92 301
14816.07 281
14817.22 312
14818.37 328
14819.52 296
14820.67 280
14821.82 300
14822.97 278
14824.12 268
14825.27 252
14826.42 297
14827.57 294
14828.72 288
14829.87 260
14831.02 254
14832.17 247
14833.33 212
14834.48 223
14835.63 245
14836.78 266
14837.93 227
14839.08 234
14840.23 230
14841.38 237
14842.53 250
14843.68 248
14844.83 238
14845.98 258
14847.13 253
14848.28 244
14849.44 266
14850.59 243
14851.74 226
14852.89 220
14854.04 221
14855.19 230
14856.34 181
14857.49 208
14858.65 223
14859.80 216
14860.95 225
14862.10 219
14863.25 197
14864.40 196
14865.56 209
14866.71 186
14867.86 217
14869.01 191
14870.16 189
14871.31 216
14872.47 214
14873.62 226
14874.77 218
14875.92 198
14877.07 223
14878.23 242
14879.38 190
14880.53 216
14881.68 232
14882.84 214
14883.99 219
14885.14 222
14886.29 210
14887.45 206
14888.60 234
14889.75 235
14890.90 193
14892.06 191
14893.21 180
14894.36 204
14895.52 212
14896.67 195
14897.82 200
14898.97 199
14900.13 218
14901.28 191
14902.43 203
14903.59 190
14904.74 206
14905.89 220
14907.05 221
14908.20 237
14909.35 236
14910.51 198
14911.66 192
14912.81 233
14913.97 208
14915.12 216
14916.27 186
14917.43 204
14918.58 201
14919.74 185
14920.89 200
14922.04 209
14923.20 226
14924.35 218
14925.50 216
14926.66 215
14927.81 192
14928.97 249
14930.12 197
14931.28 197
14932.43 236
14933.58 231
14934.74 200
14935.89 177
14937.05 176
14938.20 202
14939.36 174
14940.51 192
14941.67 189
14942.82 199
14943.98 207
14945.13 207
14946.28 226
14947.44 191
14948.59 208
14949.75 176
14950.90 166
14952.06 169
14953.21 162
14954.37 168
14955.52 177
14956.68 213
14957.84 180
14958.99 204
14960.15 210
14961.30 190
14962.46 203
14963.61 209
14964.77 188
14965.92 187
14967.08 164
14968.23 159
14969.39 191
14970.55 192
14971.70 201
14972.86 169
14974.01 162
14975.17 167
14976.33 199
14977.48 190
14978.64 161
14979.79 189
14980.95 223
14982.11 172
14983.26 172
14984.42 193
14985.58 167
14986.73 163
14987.89 188
14989.04 182
14990.20 190
14991.36 170
14992.51 179
14993.67 175
14994.83 197
14995.98 179
14997.14 167
14998.30 190
14999.45 189
15000.61 124
15001.77 154
15002.93 204
15004.08 197
15005.24 162
15006.40 164
15007.55 167
15008.71 179
15009.87 155
15011.03 173
15012.18 197
15013.34 192
15014.50 176
15015.66 200
15016.81 184
15017.97 178
15019.13 204
15020.29 181
15021.44 191
15022.60 178
15023.76 192
15024.92 197
15026.08 176
15027.23 182
15028.39 193
15029.55 176
15030.71 175
15031.87 179
15033.02 200
15034.18 203
15035.34 210
15036.50 165
15037.66 166
15038.81 186
15039.97 223
15041.13 188
15042.29 183
15043.45 183
15044.61 199
15045.77 213
15046.93 199
15048.08 175
15049.24 156
15050.40 195
15051.56 171
15052.72 198
15053.88 180
15055.04 156
15056.20 191
15057.36 179
15058.51 184
15059.67 151
15060.83 168
15061.99 173
15063.15 163
15064.31 189
15065.47 180
15066.63 169
15067.79 195
15068.95 187
15070.11 161
15071.27 168
15072.43 169
15073.59 184
15074.75 150
15075.91 173
15077.07 198
15078.23 172
15079.39 153
15080.55 183
15081.71 200
15082.87 168
15084.03 163
15085.19 152
15086.35 180
15087.51 171
15088.67 159
15089.83 174
15090.99 166
15092.15 177
15093.31 178
15094.47 202
15095.63 177
15096.79 200
15097.95 177
15099.11 189
15100.27 140
15101.43 188
15102.60 163
15103.76 185
15104.92 173
15106.08 176
15107.24 198
15108.40 195
15109.56 159
15110.72 170
15111.88 173
15113.05 181
15114.21 185
15115.37 167
15116.53 178
15117.69 185
15118.85 161
15120.01 180
15121.18 155
15122.34 164
15123.50 175
15124.66 179
15125.82 163
15126.98 165
15128.15 199
15129.31 190
15130.47 164
15131.63 156
15132.79 163
15133.96 169
15135.12 189
15136.28 153
15137.44 152
15138.60 188
15139.77 210
15140.93 200
15142.09 178
15143.25 188
15144.42 219
15145.58 162
15146.74 149
15147.90 147
15149.07 184
15150.23 196
15151.39 163
15152.55 203
15153.72 205
15154.88 192
15156.04 154
15157.21 164
15158.37 187
15159.53 199
15160.70 189
15161.86 195
15163.02 168
15164.19 142
15165.35 161
15166.51 202
15167.68 172
15168.84 162
15170.00 193
15171.17 203
15172.33 198
15173.49 189
15174.66 174
15175.82 191
15176.98 184
15178.15 195
15179.31 150
15180.48 169
15181.64 167
15182.80 149
15183.97 167
15185.13 197
15186.30 200
15187.46 214
15188.62 181
15189.79 167
15190.95 193
15192.12 182
15193.28 161
15194.44 161
15195.61 189
15196.77 195
15197.94 189
15199.10 198
15200.27 225
15201.43 192
15202.60 182
15203.76 153
15204.93 168
15206.09 195
15207.26 185
15208.42 171
15209.59 183
15210.75 197
15211.92 197
15213.08 190
15214.25 198
15215.41 220
15216.58 181
15217.74 201
15218.91 196
15220.07 190
15221.24 171
15222.40 193
15223.57 194
15224.73 229
15225.90 236
15227.07 189
15228.23 180
15229.40 195
15230.56 193
15231.73 219
15232.89 236
15234.06 224
15235.23 193
15236.39 203
15237.56 210
15238.73 212
15239.89 189
15241.06 194
15242.22 214
15243.39 209
15244.56 248
15245.72 243
15246.89 194
15248.06 201
15249.22 191
15250.39 179
15251.55 179
15252.72 165
15253.89 165
15255.06 192
15256.22 172
15257.39 217
15258.56 223
15259.72 178
15260.89 194
15262.06 190
15263.22 176
15264.39 166
15265.56 198
15266.72 187
15267.89 173
15269.06 198
15270.23 182
15271.39 188
15272.56 159
15273.73 173
15274.90 160
15276.06 167
15277.23 194
15278.40 207
15279.57 177
15280.73 202
15281.90 185
15283.07 157
15284.24 182
15285.41 177
15286.57 175
15287.74 156
15288.91 190
15290.08 199
15291.25 161
15292.41 182
15293.58 167
15294.75 181
15295.92 188
15297.09 212
15298.26 206
15299.42 186
15300.59 174
15301.76 189
15302.93 207
15304.10 208
15305.27 212
15306.44 203
15307.60 198
15308.77 181
15309.94 201
15311.11 192
15312.28 220
15313.45 187
15314.62 186
15315.79 163
15316.96 193
15318.12 226
15319.29 194
15320.46 224
15321.63 206
15322.80 178
15323.97 188
15325.14 180
15326.31 203
15327.48 204
15328.65 202
15329.82 217
15330.99 187
15332.16 179
15333.33 216
15334.50 196
15335.67 167
15336.84 161
15338.01 171
15339.18 194
15340.35 215
15341.52 193
15342.69 162
15343.86 200
15345.03 220
15346.20 187
15347.37 149
15348.54 163
15349.71 174
15350.88 158
15352.05 178
15353.22 182
15354.39 162
15355.56 166
15356.73 161
15357.90 209
15359.07 172
15360.24 170
15361.41 174
15362.58 153
15363.76 155
15364.93 149
15366.10 174
15367.27 168
15368.44 182
15369.61 198
15370.78 175
15371.95 185
15373.12 172
15374.30 171
15375.47 184
15376.64 187
15377.81 174
15378.98 173
15380.15 174
15381.32 166
15382.50 146
15383.67 166
15384.84 196
15386.01 189
15387.18 176
15388.35 197
15389.53 192
15390.70 148
15391.87 162
15393.04 158
15394.21 167
15395.39 192
15396.56 203
15397.73 187
15398.90 187
15400.08 156
15401.25 164
15402.42 199
15403.59 200
15404.76 198
15405.94 179
15407.11 156
15408.28 172
15409.45 166
15410.63 190
15411.80 147
15412.97 176
15414.15 182
15415.32 179
15416.49 206
15417.66 167
15418.84 185
15420.01 196
15421.18 172
15422.36 167
15423.53 170
15424.70 172
15425.88 179
15427.05 163
15428.22 188
15429.40 160
15430.57 181
15431.74 167
15432.92 170
15434.09 176
15435.26 145
15436.44 156
15437.61 185
15438.79 201
15439.96 175
15441.13 193
15442.31 143
15443.48 144
15444.65 178
15445.83 181
15447.00 142
15448.18 164
15449.35 163
15450.53 176
15451.70 166
15452.87 163
15454.05 190
15455.22 188
15456.40 170
15457.57 161
15458.75 155
15459.92 179
15461.09 171
15462.27 154
15463.44 161
15464.62 185
15465.79 171
15466.97 172
15468.14 176
15469.32 153
15470.49 170
15471.67 175
15472.84 186
15474.02 151
15475.19 180
15476.37 192
15477.54 169
15478.72 168
15479.89 178
15481.07 157
15482.25 186
15483.42 188
15484.60 153
15485.77 183
15486.95 149
15488.12 157
15489.30 180
15490.47 162
15491.65 153
15492.83 159
15494.00 178
15495.18 215
15496.35 191
15497.53 176
15498.71 190
15499.88 225
15501.06 180
15502.23 184
15503.41 184
15504.59 163
15505.76 171
15506.94 163
15508.12 187
15509.29 181
15510.47 181
15511.64 157
15512.82 168
15514.00 163
15515.17 197
15516.35 201
15517.53 187
15518.70 168
15519.88 156
15521.06 160
15522.24 184
15523.41 154
15524.59 163
15525.77 181
15526.94 155
15528.12 171
15529.30 140
15530.48 172
15531.65 175
15532.83 224
15534.01 192
15535.18 174
15536.36 166
15537.54 171
15538.72 185
15539.89 188
15541.07 195
15542.25 218
15543.43 227
15544.61 221
15545.78 186
15546.96 193
15548.14 178
15549.32 181
15550.50 179
15551.67 210
15552.85 169
15554.03 188
15555.21 199
15556.39 202
15557.56 207
15558.74 218
15559.92 211
15561.10 215
15562.28 193
15563.46 170
15564.63 162
15565.81 176
15566.99 171
15568.17 199
15569.35 213
15570.53 207
15571.71 189
15572.89 175
15574.06 239
15575.24 207
15576.42 171
15577.60 199
15578.78 228
15579.96 175
15581.14 175
15582.32 206
15583.50 232
15584.68 202
15585.86 243
15587.04 243
15588.21 207
15589.39 225
15590.57 218
15591.75 182
15592.93 181
15594.11 201
15595.29 198
15596.47 214
15597.65 228
15598.83 195
15600.01 218
15601.19 185
15602.37 223
15603.55 209
15604.73 220
15605.91 199
15607.09 211
15608.27 231
15609.45 198
15610.63 176
15611.81 225
15612.99 220
15614.17 213
15615.35 205
15616.53 262
15617.71 259
15618.90 221
15620.08 238
15621.26 209
15622.44 201
15623.62 213
15624.80 198
15625.98 222
15627.16 236
15628.34 249
15629.52 223
15630.70 225
15631.89 238
15633.07 236
15634.25 226
15635.43 245
15636.61 247
15637.79 267
15638.97 211
15640.15 243
15641.34 228
15642.52 257
15643.70 281
15644.88 252
15646.06 258
15647.24 239
15648.42 236
15649.61 225
15650.79 254
15651.97 215
15653.15 226
15654.33 240
15655.52 245
15656.70 259
15657.88 272
15659.06 278
15660.24 223
15661.43 231
15662.61 237
15663.79 225
15664.97 253
15666.16 254
15667.34 214
15668.52 277
15669.70 247
15670.89 234
15672.07 263
15673.25 245
15674.43 270
15675.62 253
15676.80 253
15677.98 263
15679.17 248
15680.35 233
15681.53 228
15682.71 231
15683.90 226
15685.08 264
15686.26 259
15687.45 267
15688.63 226
15689.81 244
15691.00 303
15692.18 242
15693.36 227
15694.55 215
15695.73 259
15696.91 251
15698.10 216
15699.28 256
15700.46 253
15701.65 231
15702.83 232
15704.02 232
15705.20 241
15706.38 246
15707.57 279
15708.75 272
15709.94 250
15711.12 273
15712.30 291
15713.49 243
15714.67 215
15715.86 223
15717.04 219
15718.23 246
15719.41 227
15720.59 248
15721.78 252
15722.96 241
15724.15 285
15725.33 234
15726.52 242
15727.70 248
15728.89 248
15730.07 236
15731.26 251
15732.44 244
15733.63 240
15734.81 237
15736.00 228
15737.18 220
15738.37 237
15739.55 270
15740.74 226
15741.92 240
15743.11 256
15744.29 233
15745.48 248
15746.66 270
15747.85 263
15749.03 244
15750.22 281
15751.41 276
15752.59 240
15753.78 273
15754.96 277
15756.15 237
15757.33 252
15758.52 238
15759.71 249
15760.89 273
15762.08 266
15763.26 269
15764.45 294
15765.64 268
15766.82 271
15768.01 231
15769.19 254
15770.38 234
15771.57 246
15772.75 272
15773.94 245
15775.13 267
15776.31 224
15777.50 234
15778.69 238
15779.87 273
15781.06 247
15782.25 256
15783.43 290
15784.62 280
15785.81 226
15786.99 246
15788.18 290
15789.37 271
15790.56 257
15791.74 270
15792.93 261
15794.12 236
15795.30 264
15796.49 256
15797.68 226
15798.87 228
15800.05 225
15801.24 263
15802.43 232
15803.62 243
15804.80 199
15805.99 245
15807.18 243
15808.37 229
15809.55 218
15810.74 246
15811.93 254
15813.12 251
15814.31 255
15815.49 233
15816.68 237
15817.87 253
15819.06 217
15820.25 212
15821.44 192
15822.62 217
15823.81 213
15825.00 242
15826.19 239
15827.38 208
15828.57 221
15829.75 243
15830.94 249
15832.13 235
15833.32 197
15834.51 212
15835.70 203
15836.89 221
15838.08 194
15839.26 234
15840.45 230
15841.64 226
15842.83 199
15844.02 220
15845.21 222
15846.40 212
15847.59 214
15848.78 210
15849.97 201
15851.16 216
15852.35 226
15853.53 246
15854.72 198
15855.91 213
15857.10 230
15858.29 195
15859.48 189
15860.67 215
15861.86 223
15863.05 190
15864.24 216
15865.43 212
15866.62 198
15867.81 188
15869.00 225
15870.19 229
15871.38 228
15872.57 242
15873.76 214
15874.95 206
15876.14 203
15877.33 231
15878.52 247
15879.71 240
15880.90 220
15882.10 208
15883.29 233
15884.48 204
15885.67 178
15886.86 202
15888.05 228
15889.24 243
15890.43 202
15891.62 204
15892.81 248
15894.00 264
15895.19 249
15896.39 239
15897.58 224
15898.77 242
15899.96 229
15901.15 255
15902.34 208
15903.53 238
15904.72 235
15905.92 226
15907.11 224
15908.30 211
15909.49 217
15910.68 211
15911.87 213
15913.06 238
15914.26 220
15915.45 203
15916.64 221
15917.83 222
15919.02 201
15920.22 216
15921.41 236
15922.60 237
15923.79 207
15924.98 223
15926.18 248
15927.37 224
15928.56 255
15929.75 202
15930.95 243
15932.14 235
15933.33 229
15934.52 214
15935.72 238
15936.91 220
15938.10 231
15939.29 219
15940.49 231
15941.68 213
15942.87 190
15944.06 242
15945.26 222
15946.45 165
15947.64 229
15948.84 204
15950.03 207
15951.22 192
15952.42 174
15953.61 184
15954.80 162
15956.00 187
15957.19 204
15958.38 207
15959.58 200
15960.77 188
15961.96 198
15963.16 195
15964.35 191
15965.54 186
15966.74 191
15967.93 225
15969.12 227
15970.32 220
15971.51 206
15972.71 205
15973.90 193
15975.09 153
15976.29 161
15977.48 183
15978.68 165
15979.87 202
15981.07 199
15982.26 191
15983.45 194
15984.65 183
15985.84 177
15987.04 189
15988.23 197
15989.43 195
15990.62 195
15991.82 192
15993.01 164
15994.20 194
15995.40 188
15996.59 233
15997.79 187
15998.98 147
16000.18 157
16001.37 150
16002.57 161
16003.76 173
16004.96 160
16006.15 153
16007.35 158
16008.55 195
16009.74 162
16010.94 138
16012.13 179
16013.33 171
16014.52 203
16015.72 179
16016.91 207
16018.11 160
16019.30 182
16020.50 180
16021.70 178
16022.89 176
16024.09 183
16025.28 185
16026.48 161
16027.68 155
16028.87 142
16030.07 150
16031.26 161
16032.46 167
16033.66 182
16034.85 153
16036.05 151
16037.25 145
16038.44 179
16039.64 187
16040.83 170
16042.03 178
16043.23 188
16044.42 149
16045.62 157
16046.82 172
16048.01 148
16049.21 144
16050.41 187
16051.60 184
16052.80 172
16054.00 170
16055.20 163
16056.39 157
16057.59 161
16058.79 133
16059.98 174
16061.18 176
16062.38 162
16063.58 173
16064.77 160
16065.97 145
16067.17 205
16068.37 194
16069.56 163
16070.76 192
16071.96 150
16073.16 160
16074.35 180
16075.55 143
16076.75 154
16077.95 154
16079.15 164
16080.34 172
16081.54 161
16082.74 180
16083.94 175
16085.14 187
16086.33 191
16087.53 163
16088.73 147
16089.93 142
16091.13 145
16092.33 141
16093.52 159
16094.72 161
16095.92 157
16097.12 148
16098.32 169
16099.52 167
16100.72 145
16101.91 148
16103.11 139
16104.31 144
16105.51 141
16106.71 144
16107.91 159
16109.11 165
16110.31 166
16111.51 169
16112.71 150
16113.90 165
16115.10 162
16116.30 175
16117.50 174
16118.70 148
16119.90 171
16121.10 167
16122.30 159
16123.50 180
16124.70 163
16125.90 163
16127.10 155
16128.30 162
16129.50 158
16130.70 152
16131.90 190
16133.10 159
16134.30 169
16135.50 147
16136.70 145
16137.90 166
16139.10 167
16140.30 145
16141.50 174
16142.70 160
16143.90 139
16145.10 170
16146.30 150
16147.50 132
16148.70 131
16149.90 160
16151.10 168
16152.30 168
16153.50 179
16154.70 158
16155.91 156
16157.11 133
16158.31 168
16159.51 144
16160.71 154
16161.91 149
16163.11 145
16164.31 147
16165.51 150
16166.71 169
16167.92 155
16169.12 157
16170.32 153
16171.52 138
16172.72 159
16173.92 152
16175.12 134
16176.33 157
16177.53 156
16178.73 163
16179.93 178
16181.13 164
16182.33 155
16183.54 153
16184.74 162
16185.94 149
16187.14 130
16188.34 130
16189.55 161
16190.75 141
16191.95 144
16193.15 139
16194.35 158
16195.56 161
16196.76 184
16197.96 160
16199.16 139
16200.37 158
16201.57 179
16202.77 175
16203.97 158
16205.18 143
16206.38 154
16207.58 172
16208.78 165
16209.99 157
16211.19 143
16212.39 169
16213.60 150
16214.80 161
16216.00 174
16217.20 177
16218.41 184
16219.61 158
16220.81 167
16222.02 149
16223.22 206
16224.42 175
16225.63 182
16226.83 137
16228.03 149
16229.24 153
16230.44 153
16231.64 176
16232.85 176
16234.05 167
16235.26 163
16236.46 154
16237.66 175
16238.87 149
16240.07 185
16241.28 159
16242.48 169
16243.68 150
16244.89 127
16246.09 147
16247.30 178
16248.50 180
16249.70 149
16250.91 137
16252.11 168
16253.32 140
16254.52 143
16255.73 145
16256.93 166
16258.14 167
16259.34 189
16260.54 155
16261.75 160
16262.95 169
16264.16 158
16265.36 155
16266.57 168
16267.77 227
16268.98 187
16270.18 146
16271.39 173
16272.59 177
16273.80 193
16275.00 166
16276.21 182
16277.41 170
16278.62 165
16279.83 153
16281.03 161
16282.24 164
16283.44 164
16284.65 158
16285.85 177
16287.06 174
16288.26 165
16289.47 188
16290.68 164
16291.88 141
16293.09 137
16294.29 160
16295.50 173
16296.71 164
16297.91 180
16299.12 164
16300.32 169
16301.53 210
16302.74 188
16303.94 178
16305.15 164
16306.36 156
16307.56 193
16308.77 188
16309.97 179
16311.18 156
16312.39 184
16313.59 193
16314.80 198
16316.01 192
16317.21 168
16318.42 198
16319.63 202
16320.84 178
16322.04 168
16323.25 205
16324.46 192
16325.66 152
16326.87 182
16328.08 189
16329.28 169
16330.49 164
16331.70 154
16332.91 188
16334.11 177
16335.32 181
16336.53 171
16337.74 153
16338.94 184
16340.15 180
16341.36 204
16342.57 169
16343.78 154
16344.98 145
16346.19 145
16347.40 166
16348.61 141
16349.81 162
16351.02 159
16352.23 148
16353.44 171
16354.65 181
16355.86 132
16357.06 139
16358.27 162
16359.48 161
16360.69 168
16361.90 180
16363.11 148
16364.31 133
16365.52 182
16366.73 169
16367.94 167
16369.15 159
16370.36 128
16371.57 136
16372.77 157
16373.98 141
16375.19 142
16376.40 125
16377.61 153
16378.82 158
16380.03 170
16381.24 134
16382.45 149
16383.66 132
16384.87 138
16386.08 140
16387.28 115
16388.49 154
16389.70 170
16390.91 167
16392.12 148
16393.33 163
16394.54 145
16395.75 143
16396.96 145
16398.17 156
16399.38 154
16400.59 167
16401.80 163
16403.01 156
16404.22 147
16405.43 150
16406.64 143
16407.85 144
16409.06 140
16410.27 147
16411.48 141
16412.69 157
16413.90 163
16415.11 128
16416.32 124
16417.53 167
16418.74 182
16419.95 185
16421.17 161
16422.38 155
16423.59 160
16424.80 163
16426.01 188
16427.22 149
16428.43 137
16429.64 137
16430.85 134
16432.06 134
16433.27 139
16434.48 128
16435.70 142
16436.91 143
16438.12 139
16439.33 123
16440.54 124
16441.75 165
16442.96 158
16444.18 141
16445.39 135
16446.60 122
16447.81 108
16449.02 139
16450.23 130
16451.45 150
16452.66 172
16453.87 177
16455.08 151
16456.29 148
16457.50 142
16458.72 162
16459.93 173
16461.14 155
16462.35 141
16463.57 147
16464.78 141
16465.99 141
16467.20 137
16468.41 145
16469.63 146
16470.84 165
16472.05 158
16473.26 151
16474.48 162
16475.69 155
16476.90 151
16478.12 133
16479.33 123
16480.54 124
16481.75 140
16482.97 152
16484.18 108
16485.39 130
16486.61 158
16487.82 149
16489.03 115
16490.24 145
16491.46 135
16492.67 161
16493.88 124
16495.10 130
16496.31 141
16497.52 157
16498.74 146
16499.95 152
16501.17 163
16502.38 139
16503.59 128
16504.81 111
16506.02 110
16507.23 118
16508.45 125
16509.66 150
16510.88 157
16512.09 123
16513.30 153
16514.52 124
16515.73 117
16516.95 142
16518.16 138
16519.37 154
16520.59 130
16521.80 111
16523.02 125
16524.23 121
16525.45 114
16526.66 119
16527.88 136
16529.09 117
16530.30 128
16531.52 135
16532.73 139
16533.95 127
16535.16 126
16536.38 137
16537.59 125
16538.81 105
16540.02 158
16541.24 139
16542.45 165
16543.67 136
16544.88 118
16546.10 162
16547.31 135
16548.53 133
16549.75 100
16550.96 114
16552.18 125
16553.39 113
16554.61 126
16555.82 119
16557.04 124
16558.25 129
16559.47 143
16560.69 126
16561.90 147
16563.12 149
16564.33 136
16565.55 134
16566.77 106
16567.98 126
16569.20 164
16570.41 126
16571.63 131
16572.85 131
16574.06 129
16575.28 120
16576.50 134
16577.71 126
16578.93 123
16580.14 143
16581.36 140
16582.58 145
16583.79 135
16585.01 152
16586.23 129
16587.44 134
16588.66 126
16589.88 144
16591.09 163
16592.31 104
16593.53 159
16594.75 133
16595.96 120
16597.18 120
16598.40 136
16599.61 108
16600.83 104
16602.05 123
16603.27 144
16604.48 182
16605.70 163
16606.92 122
16608.14 135
16609.35 143
16610.57 121
16611.79 147
16613.01 153
16614.22 129
16615.44 137
16616.66 138
16617.88 155
16619.10 132
16620.31 117
16621.53 127
16622.75 119
16623.97 137
16625.19 129
16626.40 120
16627.62 141
16628.84 131
16630.06 89
16631.28 120
16632.50 105
16633.71 118
16634.93 129
16636.15 139
16637.37 149
16638.59 119
16639.81 125
16641.03 125
16642.24 137
16643.46 116
16644.68 153
16645.90 132
16647.12 105
16648.34 116
16649.56 124
16650.78 161
16652.00 115
16653.22 126
16654.44 154
16655.65 144
16656.87 97
16658.09 103
16659.31 87
16660.53 115
16661.75 123
16662.97 114
16664.19 135
16665.41 112
16666.63 115
16667.85 161
16669.07 116
16670.29 99
16671.51 106
16672.73 116
16673.95 121
16675.17 120
16676.39 122
16677.61 108
16678.83 103
16680.05 128
16681.27 133
16682.49 121
16683.71 124
16684.93 115
16686.15 125
16687.37 147
16688.59 114
16689.81 144
16691.03 146
16692.25 136
16693.47 111
16694.69 108
16695.92 151
16697.14 143
16698.36 132
16699.58 122
16700.80 138
16702.02 145
16703.24 133
16704.46 108
16705.68 123
16706.90 110
16708.13 110
16709.35 112
16710.57 130
16711.79 148
16713.01 104
16714.23 119
16715.45 105
16716.67 128
16717.90 137
16719.12 137
16720.34 117
16721.56 140
16722.78 128
16724.00 120
16725.23 153
16726.45 157
16727.67 121
16728.89 131
16730.11 141
16731.34 132
16732.56 140
16733.78 137
16735.00 105
16736.23 123
16737.45 130
16738.67 123
16739.89 136
16741.11 162
16742.34 144
16743.56 123
16744.78 164
16746.00 143
16747.23 130
16748.45 119
16749.67 138
16750.90 139
16752.12 130
16753.34 120
16754.56 139
16755.79 109
16757.01 132
16758.23 122
16759.46 135
16760.68 152
16761.90 130
16763.13 128
16764.35 126
16765.57 132
16766.80 140
16768.02 151
16769.24 148
16770.47 125
16771.69 117
16772.91 168
16774.14 158
16775.36 131
16776.58 144
16777.81 145
16779.03 97
16780.25 125
16781.48 124
16782.70 133
16783.93 147
16785.15 134
16786.37 100
16787.60 104
16788.82 115
16790.05 119
16791.27 130
16792.50 133
16793.72 105
16794.94 101
16796.17 131
16797.39 137
16798.62 138
16799.84 147
16801.07 163
16802.29 128
16803.52 141
16804.74 115
16805.97 135
16807.19 136
16808.42 142
16809.64 148
16810.87 127
16812.09 112
16813.32 134
16814.54 131
16815.77 151
16816.99 137
16818.22 119
16819.44 128
16820.67 135
16821.89 117
16823.12 134
16824.34 150
16825.57 135
16826.79 136
16828.02 107
16829.25 97
16830.47 152
16831.70 130
16832.92 132
16834.15 127
16835.37 124
16836.60 137
16837.83 150
16839.05 123
16840.28 125
16841.50 127
16842.73 122
16843.96 157
16845.18 142
16846.41 107
16847.63 107
16848.86 138
16850.09 121
16851.31 129
16852.54 114
16853.77 131
16854.99 131
16856.22 128
16857.45 100
16858.67 104
16859.90 128
16861.13 150
16862.35 134
16863.58 108
16864.81 110
16866.03 137
16867.26 145
16868.49 151
16869.72 147
16870.94 141
16872.17 175
16873.40 144
16874.62 144
16875.85 153
16877.08 151
16878.31 173
16879.53 174
16880.76 168
16881.99 137
16883.22 165
16884.44 143
16885.67 143
16886.90 146
16888.13 150
16889.36 143
16890.58 192
16891.81 191
16893.04 148
16894.27 186
16895.50 165
16896.72 169
16897.95 180
16899.18 167
16900.41 151
16901.64 177
16902.86 143
16904.09 136
16905.32 105
16906.55 143
16907.78 155
16909.01 162
16910.24 145
16911.46 136
16912.69 148
16913.92 123
16915.15 160
16916.38 129
16917.61 131
16918.84 139
16920.07 152
16921.29 134
16922.52 143
16923.75 135
16924.98 167
16926.21 163
16927.44 122
16928.67 144
16929.90 184
16931.13 158
16932.36 149
16933.59 125
16934.82 135
16936.05 151
16937.28 139
16938.51 119
16939.73 161
16940.96 141
16942.19 137
16943.42 128
16944.65 141
16945.88 135
16947.11 133
16948.34 161
16949.57 127
16950.80 88
16952.03 112
16953.26 116
16954.49 130
16955.72 175
16956.95 153
16958.18 131
16959.42 160
16960.65 160
16961.88 136
16963.11 126
16964.34 142
16965.57 140
16966.80 146
16968.03 117
16969.26 118
16970.49 122
16971.72 103
16972.95 118
16974.18 107
16975.41 131
16976.65 133
16977.88 117
16979.11 114
16980.34 120
16981.57 94
16982.80 137
16984.03 107
16985.26 124
16986.49 104
16987.73 135
16988.96 123
16990.19 107
16991.42 114
16992.65 138
16993.88 143
16995.12 142
16996.35 112
16997.58 118
16998.81 109
17000.04 129
17001.27 124
17002.51 85
17003.74 105
17004.97 124
17006.20 123
17007.43 113
17008.67 106
17009.90 125
17011.13 134
17012.36 111
17013.60 109
17014.83 126
17016.06 129
17017.29 127
17018.53 119
17019.76 130
17020.99 119
17022.22 116
17023.46 136
17024.69 127
17025.92 107
17027.15 112
17028.39 121
17029.62 123
17030.85 137
17032.09 111
17033.32 132
17034.55 134
17035.79 114
17037.02 101
17038.25 140
17039.49 136
17040.72 145
17041.95 143
17043.19 125
17044.42 118
17045.65 123
17046.89 107
17048.12 125
17049.35 111
17050.59 103
17051.82 104
17053.05 128
17054.29 136
17055.52 127
17056.76 108
17057.99 123
17059.22 150
17060.46 141
17061.69 139
17062.93 108
17064.16 126
17065.39 127
17066.63 125
17067.86 156
17069.10 123
17070.33 105
17071.57 106
17072.80 119
17074.04 123
17075.27 119
17076.50 116
17077.74 136
17078.97 136
17080.21 116
17081.44 113
17082.68 132
17083.91 122
17085.15 160
17086.38 146
17087.62 107
17088.85 136
17090.09 124
17091.32 120
17092.56 97
17093.79 119
17095.03 108
17096.26 114
17097.50 127
17098.74 110
17099.97 119
17101.21 128
17102.44 125
17103.68 115
17104.91 124
17106.15 149
17107.38 114
17108.62 107
17109.86 98
17111.09 132
17112.33 143
17113.56 116
17114.80 130
17116.04 117
17117.27 84
17118.51 104
17119.74 145
17120.98 141
17122.22 104
17123.45 111
17124.69 118
17125.93 114
17127.16 114
17128.40 130
17129.64 117
17130.87 108
17132.11 130
17133.35 112
17134.58 116
17135.82 122
17137.06 124
17138.29 148
17139.53 105
17140.77 118
17142.00 119
17143.24 147
17144.48 85
17145.72 100
17146.95 116
17148.19 114
17149.43 109
17150.66 118
17151.90 131
17153.14 121
17154.38 119
17155.61 111
17156.85 117
17158.09 122
17159.33 96
17160.56 100
17161.80 125
17163.04 137
17164.28 147
17165.52 136
17166.75 138
17167.99 110
17169.23 105
17170.47 123
17171.71 120
17172.94 117
17174.18 116
17175.42 115
17176.66 123
17177.90 102
17179.13 111
17180.37 120
17181.61 128
17182.85 124
17184.09 145
17185.33 121
17186.57 109
17187.80 112
17189.04 119
17190.28 125
17191.52 131
17192.76 158
17194.00 130
17195.24 102
17196.48 124
17197.72 104
17198.95 111
17200.19 115
17201.43 111
17202.67 109
17203.91 93
17205.15 102
17206.39 123
17207.63 125
17208.87 114
17210.11 112
17211.35 119
17212.59 110
17213.83 103
17215.07 105
17216.31 113
17217.55 119
17218.79 123
17220.03 123
17221.26 126
17222.50 121
17223.74 114
17224.98 123
17226.22 122
17227.46 108
17228.71 129
17229.95 116
17231.19 128
17232.43 115
17233.67 130
17234.91 132
17236.15 123
17237.39 98
17238.63 113
17239.87 111
17241.11 117
17242.35 131
17243.59 123
17244.83 118
17246.07 111
17247.31 111
17248.55 108
17249.79 120
17251.04 106
17252.28 109
17253.52 112
17254.76 127
17256.00 123
17257.24 117
17258.48 103
17259.72 98
17260.96 102
17262.21 125
17263.45 110
17264.69 106
17265.93 113
17267.17 145
17268.41 108
17269.65 115
17270.90 114
17272.14 117
17273.38 134
17274.62 114
17275.86 135
17277.11 127
17278.35 118
17279.59 145
17280.83 116
17282.07 64
17283.32 89
17284.56 102
17285.80 109
17287.04 130
17288.28 98
17289.53 102
17290.77 113
17292.01 111
17293.25 100
17294.50 80
17295.74 118
17296.98 118
17298.22 119
17299.47 95
17300.71 113
17301.95 120
17303.19 135
17304.44 94
17305.68 124
17306.92 89
17308.17 112
17309.41 123
17310.65 127
17311.90 96
17313.14 119
17314.38 112
17315.63 119
17316.87 116
17318.11 113
17319.36 123
17320.60 114
17321.84 129
17323.09 124
17324.33 109
17325.57 125
17326.82 120
17328.06 96
17329.30 88
17330.55 103
17331.79 97
17333.04 102
17334.28 100
17335.52 97
17336.77 107
17338.01 107
17339.26 90
17340.50 98
17341.74 82
17342.99 94
17344.23 88
17345.48 133
17346.72 113
17347.97 97
17349.21 126
17350.46 92
17351.70 98
17352.94 113
17354.19 92
17355.43 92
17356.68 95
17357.92 112
17359.17 92
17360.41 115
17361.66 111
17362.90 95
17364.15 131
17365.39 111
17366.64 122
17367.88 142
17369.13 108
17370.37 102
17371.62 105
17372.86 117
17374.11 116
17375.35 93
17376.60 101
17377.85 93
17379.09 129
17380.34 123
17381.58 126
17382.83 110
17384.07 94
17385.32 110
17386.57 115
17387.81 99
17389.06 111
17390.30 114
17391.55 128
17392.80 118
17394.04 110
17395.29 95
17396.53 121
17397.78 102
17399.03 114
17400.27 104
17401.52 98
17402.77 93
17404.01 123
17405.26 117
17406.50 124
17407.75 107
17409.00 122
17410.24 127
17411.49 97
17412.74 81
17413.99 116
17415.23 114
17416.48 107
17417.73 104
17418.97 92
17420.22 130
17421.47 131
17422.71 108
17423.96 92
17425.21 125
17426.46 137
17427.70 130
17428.95 116
17430.20 89
17431.45 116
17432.69 133
17433.94 124
17435.19 96
17436.44 116
17437.68 115
17438.93 123
17440.18 109
17441.43 106
17442.67 111
17443.92 125
17445.17 143
17446.42 121
17447.67 117
17448.91 127
17450.16 119
17451.41 108
17452.66 121
17453.91 145
17455.15 136
17456.40 124
17457.65 133
17458.90 121
17460.15 121
17461.40 129
17462.65 119
17463.89 134
17465.14 107
17466.39 125
17467.64 103
17468.89 131
17470.14 126
17471.39 145
17472.64 126
17473.88 117
17475.13 97
17476.38 123
17477.63 104
17478.88 130
17480.13 117
17481.38 112
17482.63 123
17483.88 120
17485.13 119
17486.38 129
17487.63 112
17488.88 110
17490.12 123
17491.37 114
17492.62 108
17493.87 103
17495.12 131
17496.37 116
17497.62 114
17498.87 98
17500.12 108
17501.37 113
17502.62 112
17503.87 100
17505.12 111
17506.37 120
17507.62 112
17508.87 105
17510.12 117
17511.37 131
17512.62 128
17513.87 139
17515.12 149
17516.38 138
17517.63 136
17518.88 112
17520.13 117
17521.38 127
17522.63 121
17523.88 123
17525.13 121
17526.38 111
17527.63 136
17528.88 127
17530.13 128
17531.38 111
17532.64 93
17533.89 131
17535.14 140
17536.39 116
17537.64 119
17538.89 104
17540.14 118
17541.39 102
17542.65 106
17543.90 96
17545.15 126
17546.40 115
17547.65 97
17548.90 126
17550.16 85
17551.41 114
17552.66 122
17553.91 118
17555.16 139
17556.41 130
17557.67 129
17558.92 115
17560.17 102
17561.42 108
17562.67 123
17563.93 106
17565.18 117
17566.43 104
17567.68 103
17568.94 89
17570.19 99
17571.44 148
17572.69 132
17573.95 120
17575.20 112
17576.45 112
17577.70 104
17578.96 131
17580.21 123
17581.46 109
17582.71 121
17583.97 91
17585.22 93
17586.47 122
17587.73 110
17588.98 140
17590.23 98
17591.49 115
17592.74 112
17593.99 118
17595.25 95
17596.50 97
17597.75 73
17599.01 105
17600.26 115
17601.51 105
17602.77 110
17604.02 111
17605.27 107
17606.53 87
17607.78 106
17609.03 95
17610.29 110
17611.54 108
17612.80 110
17614.05 122
17615.30 135
17616.56 131
17617.81 136
17619.07 146
17620.32 118
17621.58 134
17622.83 117
17624.08 138
17625.34 104
17626.59 102
17627.85 130
17629.10 126
17630.36 116
17631.61 112
17632.87 106
17634.12 100
17635.37 110
17636.63 135
17637.88 121
17639.14 101
17640.39 119
17641.65 130
17642.90 126
17644.16 121
17645.41 118
17646.67 115
17647.92 107
17649.18 104
17650.44 108
17651.69 90
17652.95 98
17654.20 105
17655.46 112
17656.71 126
17657.97 97
17659.22 105
17660.48 92
17661.73 107
17662.99 99
17664.25 122
17665.50 78
17666.76 76
17668.01 121
17669.27 129
17670.53 114
17671.78 95
17673.04 125
17674.29 106
17675.55 115
17676.81 93
17678.06 103
17679.32 104
17680.57 120
17681.83 111
17683.09 93
17684.34 121
17685.60 121
17686.86 103
17688.11 132
17689.37 113
17690.63 122
17691.88 103
17693.14 110
17694.40 105
17695.65 99
17696.91 93
17698.17 83
17699.43 93
17700.68 107
17701.94 115
17703.20 111
17704.45 106
17705.71 103
17706.97 89
17708.23 101
17709.48 99
17710.74 100
17712.00 82
17713.26 87
17714.51 106
17715.77 114
17717.03 85
17718.29 130
17719.54 114
17720.80 124
17722.06 138
17723.32 109
17724.58 110
17725.83 122
17727.09 123
17728.35 115
17729.61 142
17730.87 143
17732.12 116
17733.38 113
17734.64 102
17735.90 109
17737.16 99
17738.42 129
17739.67 137
17740.93 105
17742.19 110
17743.45 114
17744.71 113
17745.97 92
17747.23 104
17748.48 104
17749.74 106
17751.00 97
17752.26 100
17753.52 103
17754.78 108
17756.04 97
17757.30 102
17758.56 111
17759.81 103
17761.07 101
17762.33 105
17763.59 109
17764.85 111
17766.11 115
17767.37 101
17768.63 109
17769.89 128
17771.15 92
17772.41 98
17773.67 115
17774.93 127
17776.19 114
17777.45 126
17778.71 117
17779.97 111
17781.23 103
17782.49 107
17783.75 105
17785.01 118
17786.27 127
17787.53 121
17788.79 113
17790.05 99
17791.31 128
17792.57 102
17793.83 99
17795.09 109
17796.35 88
17797.61 90
17798.87 109
17800.13 83
17801.39 84
17802.65 97
17803.91 108
17805.17 108
17806.44 104
17807.70 86
17808.96 116
17810.22 112
17811.48 104
17812.74 112
17814.00 90
17815.26 94
17816.52 107
17817.78 98
17819.05 112
17820.31 92
17821.57 94
17822.83 109
17824.09 119
17825.35 90
17826.61 107
17827.88 136
17829.14 113
17830.40 119
17831.66 93
17832.92 108
17834.18 90
17835.45 91
17836.71 103
17837.97 95
17839.23 90
17840.49 93
17841.76 100
17843.02 100
17844.28 108
17845.54 89
17846.81 94
17848.07 120
17849.33 109
17850.59 131
17851.85 107
17853.12 95
17854.38 119
17855.64 101
17856.90 114
17858.17 102
17859.43 100
17860.69 100
17861.96 117
17863.22 104
17864.48 92
17865.74 91
17867.01 99
17868.27 98
17869.53 87
17870.80 88
17872.06 112
17873.32 122
17874.59 115
17875.85 119
17877.11 105
17878.38 103
17879.64 95
17880.90 109
17882.17 103
17883.43 93
17884.69 112
17885.96 130
17887.22 137
17888.48 103
17889.75 124
17891.01 120
17892.28 99
17893.54 109
17894.80 98
17896.07 102
17897.33 92
17898.60 82
17899.86 90
17901.12 101
17902.39 109
17903.65 101
17904.92 99
17906.18 106
17907.45 94
17908.71 117
17909.97 121
17911.24 107
17912.50 106
17913.77 126
17915.03 109
17916.30 99
17917.56 90
17918.83 109
17920.09 104
17921.36 102
17922.62 101
17923.89 96
17925.15 103
17926.42 112
17927.68 85
17928.95 99
17930.21 118
17931.48 124
17932.74 105
17934.01 92
17935.27 101
17936.54 84
17937.81 100
17939.07 104
17940.34 129
17941.60 105
17942.87 90
17944.13 105
17945.40 100
17946.66 96
17947.93 123
17949.20 138
17950.46 98
17951.73 107
17952.99 112
17954.26 111
17955.53 92
17956.79 112
17958.06 108
17959.33 108
17960.59 128
17961.86 116
17963.12 90
17964.39 106
17965.66 116
17966.92 104
17968.19 117
17969.46 132
17970.72 159
17971.99 119
17973.26 89
17974.52 100
17975.79 104
17977.06 107
17978.32 92
17979.59 91
17980.86 95
17982.12 92
17983.39 107
17984.66 96
17985.93 94
17987.19 118
17988.46 136
17989.73 126
17991.00 74
17992.26 104
17993.53 96
17994.80 121
17996.07 113
17997.33 110
17998.60 110
17999.87 92
18001.14 94
18002.40 80
18003.67 123
18004.94 98
18006.21 96
18007.48 103
18008.74 119
18010.01 109
18011.28 80
18012.55 96
18013.82 95
18015.08 89
18016.35 88
18017.62 101
18018.89 119
18020.16 92
18021.43 98
18022.69 91
18023.96 94
18025.23 118
18026.50 112
18027.77 105
18029.04 118
18030.31 125
18031.57 120
18032.84 133
18034.11 116
18035.38 70
18036.65 102
18037.92 112
18039.19 108
18040.46 84
18041.73 118
18043.00 90
18044.27 80
18045.53 119
18046.80 79
18048.07 126
18049.34 132
18050.61 113
18051.88 100
18053.15 115
18054.42 119
18055.69 107
18056.96 108
18058.23 110
18059.50 103
18060.77 114
18062.04 112
18063.31 104
18064.58 111
18065.85 74
18067.12 64
18068.39 90
18069.66 107
18070.93 100
18072.20 126
18073.47 116
18074.74 143
18076.01 100
18077.28 88
18078.55 122
18079.82 109
18081.09 119
18082.36 99
18083.63 88
18084.90 85
18086.18 120
18087.45 114
18088.72 127
18089.99 122
18091.26 109
18092.53 119
18093.80 116
18095.07 99
18096.34 109
18097.61 103
18098.88 83
18100.16 98
18101.43 104
18102.70 100
18103.97 122
18105.24 100
18106.51 77
18107.78 112
18109.06 112
18110.33 103
18111.60 104
18112.87 121
18114.14 100
18115.41 101
18116.69 115
18117.96 112
18119.23 115
18120.50 86
18121.77 93
18123.05 125
18124.32 111
18125.59 118
18126.86 99
18128.13 110
18129.41 100
18130.68 97
18131.95 123
18133.22 119
18134.50 102
18135.77 88
18137.04 115
18138.31 149
18139.59 113
18140.86 94
18142.13 119
18143.40 131
18144.68 130
18145.95 114
18147.22 110
18148.50 95
18149.77 127
18151.04 120
18152.31 98
18153.59 109
18154.86 111
18156.13 130
18157.41 88
18158.68 116
18159.95 106
18161.23 98
18162.50 124
18163.77 110
18165.05 103
18166.32 105
18167.59 107
18168.87 93
18170.14 122
18171.42 105
18172.69 133
18173.96 128
18175.24 105
18176.51 113
18177.78 116
18179.06 97
18180.33 112
18181.61 104
18182.88 126
18184.15 95
18185.43 113
18186.70 111
18187.98 106
18189.25 110
18190.53 109
18191.80 108
18193.08 83
18194.35 102
18195.62 86
18196.90 96
18198.17 126
18199.45 105
18200.72 104
18202.00 121
18203.27 104
18204.55 111
18205.82 107
18207.10 112
18208.37 85
18209.65 95
18210.92 117
18212.20 104
18213.47 108
18214.75 102
18216.02 83
18217.30 83
18218.57 88
18219.85 91
18221.13 109
18222.40 95
18223.68 103
18224.95 88
18226.23 96
18227.50 93
18228.78 103
18230.05 105
18231.33 129
18232.61 97
18233.88 91
18235.16 98
18236.43 106
18237.71 102
18238.99 90
18240.26 108
18241.54 112
18242.81 97
18244.09 84
18245.37 110
18246.64 115
18247.92 102
18249.20 91
18250.47 92
18251.75 99
18253.03 89
18254.30 110
18255.58 103
18256.86 101
18258.13 93
18259.41 104
18260.69 103
18261.96 101
18263.24 109
18264.52 95
18265.79 116
18267.07 117
18268.35 100
18269.63 94
18270.90 101
18272.18 100
18273.46 123
18274.74 117
18276.01 105
18277.29 127
18278.57 126
18279.84 102
18281.12 95
18282.40 116
18283.68 126
18284.96 113
18286.23 111
18287.51 117
18288.79 125
18290.07 87
18291.34 102
18292.62 87
18293.90 105
18295.18 112
18296.46 96
18297.74 98
18299.01 105
18300.29 90
18301.57 94
18302.85 102
18304.13 96
18305.40 110
18306.68 97
18307.96 92
18309.24 111
18310.52 133
18311.80 91
18313.08 112
18314.36 99
18315.63 90
18316.91 89
18318.19 100
18319.47 99
18320.75 103
18322.03 103
18323.31 96
18324.59 104
18325.87 109
18327.14 114
18328.42 100
18329.70 102
18330.98 120
18332.26 102
18333.54 104
18334.82 89
18336.10 109
18337.38 115
18338.66 112
18339.94 115
18341.22 79
18342.50 113
18343.78 129
18345.06 145
18346.34 93
18347.62 83
18348.90 110
18350.18 111
18351.46 91
18352.74 115
18354.02 91
18355.30 113
18356.58 97
18357.86 127
18359.14 121
18360.42 115
18361.70 134
18362.98 118
18364.26 99
18365.54 101
18366.82 98
18368.10 119
18369.38 129
18370.66 116
18371.94 72
18373.23 88
18374.51 112
18375.79 109
18377.07 129
18378.35 119
18379.63 129
18380.91 96
18382.19 98
18383.47 102
18384.75 111
18386.04 110
18387.32 124
18388.60 97
18389.88 103
18391.16 91
18392.44 103
18393.72 97
18395.01 84
18396.29 98
18397.57 107
18398.85 99
18400.13 91
18401.41 74
18402.70 116
18403.98 116
18405.26 108
18406.54 111
18407.82 101
18409.11 82
18410.39 102
18411.67 89
18412.95 122
18414.23 133
18415.52 115
18416.80 135
18418.08 134
18419.36 96
18420.65 110
18421.93 105
18423.21 97
18424.49 113
18425.78 92
18427.06 111
18428.34 105
18429.62 99
18430.91 117
18432.19 118
18433.47 108
18434.76 102
18436.04 102
18437.32 81
18438.61 99
18439.89 117
18441.17 102
18442.45 84
18443.74 94
18445.02 105
18446.30 101
18447.59 101
18448.87 88
18450.15 102
18451.44 107
18452.72 87
18454.01 81
18455.29 82
18456.57 90
18457.86 59
18459.14 113
18460.42 84
18461.71 85
18462.99 110
18464.28 80
18465.56 101
18466.84 97
18468.13 91
18469.41 103
18470.70 83
18471.98 98
18473.27 95
18474.55 89
18475.83 100
18477.12 96
18478.40 104
18479.69 92
18480.97 102
18482.26 108
18483.54 113
18484.83 97
18486.11 105
18487.40 95
18488.68 96
18489.97 87
18491.25 100
18492.54 90
18493.82 96
18495.11 92
18496.39 118
18497.68 98
18498.96 105
18500.25 121
18501.53 123
18502.82 118
18504.10 79
18505.39 84
18506.67 98
18507.96 123
18509.24 109
18510.53 116
18511.81 99
18513.10 97
18514.39 110
18515.67 78
18516.96 105
18518.24 100
18519.53 107
18520.82 120
18522.10 99
18523.39 106
18524.67 100
18525.96 108
18527.25 103
18528.53 93
18529.82 115
18531.10 103
18532.39 118
18533.68 89
18534.96 94
18536.25 99
18537.54 88
18538.82 114
18540.11 119
18541.40 102
18542.68 99
18543.97 112
18545.26 117
18546.54 141
18547.83 95
18549.12 100
18550.40 130
18551.69 114
18552.98 115
18554.27 106
18555.55 108
18556.84 112
18558.13 98
18559.41 125
18560.70 82
18561.99 91
18563.28 124
18564.56 111
18565.85 131
18567.14 100
18568.43 96
18569.71 102
18571.00 106
18572.29 88
18573.58 101
18574.87 85
18576.15 102
18577.44 85
18578.73 126
18580.02 85
18581.31 118
18582.59 86
18583.88 85
18585.17 85
18586.46 106
18587.75 98
18589.03 111
18590.32 92
18591.61 128
18592.90 149
18594.19 131
18595.48 122
18596.77 98
18598.05 114
18599.34 106
18600.63 111
18601.92 109
18603.21 117
18604.50 104
18605.79 101
18607.08 113
18608.36 131
18609.65 105
18610.94 138
18612.23 100
18613.52 83
18614.81 81
18616.10 98
18617.39 104
18618.68 96
18619.97 92
18621.26 91
18622.55 91
18623.84 116
18625.13 123
18626.42 99
18627.71 90
18628.99 114
18630.28 133
18631.57 120
18632.86 108
18634.15 123
18635.44 112
18636.73 126
18638.02 114
18639.31 112
18640.60 111
18641.89 111
18643.18 101
18644.47 100
18645.77 103
18647.06 101
18648.35 119
18649.64 101
18650.93 108
18652.22 94
18653.51 117
18654.80 92
18656.09 108
18657.38 106
18658.67 107
18659.96 103
18661.25 112
18662.54 118
18663.83 130
18665.12 122
18666.42 110
18667.71 122
18669.00 105
18670.29 111
18671.58 104
18672.87 114
18674.16 112
18675.45 99
18676.75 115
18678.04 110
18679.33 112
18680.62 101
18681.91 95
18683.20 113
18684.49 124
18685.79 116
18687.08 129
18688.37 116
18689.66 107
18690.95 110
18692.25 121
18693.54 110
18694.83 102
18696.12 104
18697.41 92
18698.71 98
18700.00 105
18701.29 92
18702.58 99
18703.87 85
18705.17 110
18706.46 85
18707.75 94
18709.04 97
18710.34 115
18711.63 106
18712.92 98
18714.21 78
18715.51 91
18716.80 116
18718.09 102
18719.39 125
18720.68 99
18721.97 104
18723.26 108
18724.56 120
18725.85 108
18727.14 115
18728.44 92
18729.73 91
18731.02 118
18732.32 107
18733.61 96
18734.90 98
18736.20 93
18737.49 94
18738.78 122
18740.08 100
18741.37 92
18742.66 106
18743.96 114
18745.25 94
18746.55 89
18747.84 107
18749.13 83
18750.43 105
18751.72 83
18753.02 99
18754.31 99
18755.60 91
18756.90 82
18758.19 104
18759.49 103
18760.78 108
18762.07 85
18763.37 85
18764.66 114
18765.96 94
18767.25 83
18768.55 113
18769.84 105
18771.14 85
18772.43 101
18773.73 97
18775.02 103
18776.32 109
18777.61 106
18778.91 92
18780.20 97
18781.49 78
18782.79 110
18784.09 110
18785.38 84
18786.68 83
18787.97 134
18789.27 90
18790.56 75
18791.86 87
18793.15 85
18794.45 97
18795.74 86
18797.04 96
18798.33 109
18799.63 119
18800.93 121
18802.22 114
18803.52 83
18804.81 100
18806.11 114
18807.40 107
18808.70 76
18810.00 85
18811.29 109
18812.59 96
18813.88 81
18815.18 87
18816.48 89
18817.77 123
18819.07 115
18820.37 119
18821.66 99
18822.96 90
18824.25 108
18825.55 127
18826.85 82
18828.14 92
18829.44 100
18830.74 107
18832.03 105
18833.33 102
18834.63 99
18835.93 92
18837.22 93
18838.52 101
18839.82 87
18841.11 84
18842.41 114
18843.71 100
18845.00 90
18846.30 102
18847.60 107
18848.90 80
18850.19 93
18851.49 99
18852.79 101
18854.09 114
18855.38 109
18856.68 88
18857.98 123
18859.28 96
18860.57 93
18861.87 128
18863.17 124
18864.47 110
18865.77 110
18867.06 85
18868.36 108
18869.66 99
18870.96 101
18872.26 90
18873.55 86
18874.85 66
18876.15 106
18877.45 118
18878.75 96
18880.05 128
18881.34 102
18882.64 97
18883.94 105
18885.24 84
18886.54 101
18887.84 75
18889.14 89
18890.43 123
18891.73 91
18893.03 100
18894.33 90
18895.63 76
18896.93 114
18898.23 99
18899.53 83
18900.83 113
18902.13 102
18903.42 80
18904.72 85
18906.02 98
18907.32 116
18908.62 91
18909.92 71
18911.22 81
18912.52 81
18913.82 105
18915.12 95
18916.42 85
18917.72 76
18919.02 93
18920.32 105
18921.62 104
18922.92 108
18924.22 131
18925.52 107
18926.82 110
18928.12 88
18929.42 93
18930.72 115
18932.02 93
18933.32 117
18934.62 84
18935.92 87
18937.22 113
18938.52 88
18939.82 76
18941.12 96
18942.42 91
18943.72 94
18945.02 99
18946.32 74
18947.62 75
18948.92 99
18950.23 126
18951.53 116
18952.83 111
18954.13 108
18955.43 92
18956.73 95
18958.03 76
18959.33 84
18960.63 100
18961.94 114
18963.24 101
18964.54 101
18965.84 91
18967.14 116
18968.44 102
18969.74 110
18971.04 67
18972.35 91
18973.65 100
18974.95 99
18976.25 109
18977.55 100
18978.85 111
18980.16 99
18981.46 72
18982.76 114
18984.06 110
18985.36 84
18986.67 95
18987.97 98
18989.27 82
18990.57 104
18991.88 104
18993.18 94
18994.48 103
18995.78 79
18997.08 83
18998.39 79
18999.69 105
19000.99 90
19002.30 95
19003.60 92
19004.90 127
19006.20 81
19007.51 90
19008.81 97
19010.11 112
19011.41 92
19012.72 95
19014.02 101
19015.32 106
19016.63 114
19017.93 105
19019.23 100
19020.54 95
19021.84 105
19023.14 105
19024.45 120
19025.75 85
19027.05 94
19028.36 106
19029.66 111
19030.96 91
19032.27 93
19033.57 118
19034.87 119
19036.18 93
19037.48 92
19038.79 93
19040.09 108
19041.39 92
19042.70 109
19044.00 93
19045.31 120
19046.61 96
19047.91 102
19049.22 74
19050.52 100
19051.83 73
19053.13 87
19054.44 67
19055.74 76
19057.05 96
19058.35 100
19059.65 88
19060.96 95
19062.26 86
19063.57 90
19064.87 86
19066.18 115
19067.48 89
19068.79 97
19070.09 108
19071.40 89
19072.70 96
19074.01 91
19075.31 75
19076.62 103
19077.92 99
19079.23 90
19080.53 82
19081.84 75
19083.14 81
19084.45 84
19085.76 84
19087.06 92
19088.37 143
19089.67 108
19090.98 107
19092.28 110
19093.59 81
19094.89 99
19096.20 113
19097.51 114
19098.81 85
19100.12 112
19101.42 107
19102.73 86
19104.04 110
19105.34 83
19106.65 99
19107.96 110
19109.26 95
19110.57 108
19111.87 104
19113.18 106
19114.49 96
19115.79 84
19117.10 93
19118.41 88
19119.71 91
19121.02 71
19122.33 90
19123.63 73
19124.94 77
19126.25 111
19127.55 106
19128.86 106
19130.17 111
19131.48 108
19132.78 112
19134.09 83
19135.40 96
19136.70 111
19138.01 104
19139.32 91
19140.63 111
19141.93 95
19143.24 95
19144.55 86
19145.86 84
19147.16 94
19148.47 104
19149.78 87
19151.09 106
19152.39 96
19153.70 98
19155.01 98
19156.32 118
19157.63 93
19158.93 101
19160.24 73
19161.55 83
19162.86 94
19164.17 75
19165.47 83
19166.78 99
19168.09 98
19169.40 109
19170.71 100
19172.02 94
19173.32 92
19174.63 86
19175.94 123
19177.25 112
19178.56 97
19179.87 91
19181.18 111
19182.48 104
19183.79 83
19185.10 102
19186.41 94
19187.72 84
19189.03 95
19190.34 92
19191.65 99
19192.96 102
19194.27 92
19195.58 112
19196.88 99
19198.19 97
19199.50 89
19200.81 78
19202.12 82
19203.43 86
19204.74 86
19206.05 102
19207.36 105
19208.67 122
19209.98 99
19211.29 93
19212.60 104
19213.91 92
19215.22 105
19216.53 116
19217.84 102
19219.15 88
19220.46 105
19221.77 105
19223.08 122
19224.39 111
19225.70 105
19227.01 102
19228.32 74
19229.63 81
19230.94 100
19232.25 97
19233.56 106
19234.87 90
19236.18 89
19237.49 93
19238.81 77
19240.12 92
19241.43 97
19242.74 103
19244.05 104
19245.36 85
19246.67 74
19247.98 83
19249.29 98
19250.60 95
19251.91 112
19253.23 78
19254.54 95
19255.85 86
19257.16 97
19258.47 100
19259.78 100
19261.09 95
19262.41 116
19263.72 111
19265.03 103
19266.34 96
19267.65 82
19268.96 101
19270.28 85
19271.59 93
19272.90 89
19274.21 68
19275.52 85
19276.84 91
19278.15 107
19279.46 73
19280.77 83
19282.08 82
19283.40 108
19284.71 97
19286.02 81
19287.33 71
19288.65 73
19289.96 92
19291.27 80
19292.58 69
19293.90 90
19295.21 103
19296.52 92
19297.83 102
19299.15 95
19300.46 108
19301.77 107
19303.09 110
19304.40 126
19305.71 95
19307.02 110
19308.34 94
19309.65 88
19310.96 85
19312.28 128
19313.59 98
19314.90 111
19316.22 105
19317.53 82
19318.84 105
19320.16 113
19321.47 88
19322.78 105
19324.10 95
19325.41 97
19326.73 108
19328.04 98
19329.35 81
19330.67 90
19331.98 121
19333.29 95
19334.61 116
19335.92 104
19337.24 97
19338.55 98
19339.87 103
19341.18 80
19342.49 84
19343.81 111
19345.12 91
19346.44 100
19347.75 113
19349.07 115
19350.38 97
19351.69 109
19353.01 120
19354.32 105
19355.64 98
19356.95 79
19358.27 72
19359.58 108
19360.90 118
19362.21 110
19363.53 98
19364.84 106
19366.16 92
19367.47 78
19368.79 92
19370.10 105
19371.42 103
19372.73 94
19374.05 82
19375.36 93
19376.68 87
19378.00 103
19379.31 92
19380.63 88
19381.94 101
19383.26 99
19384.57 114
19385.89 99
19387.20 87
19388.52 95
19389.84 108
19391.15 110
19392.47 107
19393.78 96
19395.10 82
19396.42 94
19397.73 86
19399.05 80
19400.37 92
19401.68 92
19403.00 95
19404.31 91
19405.63 99
19406.95 90
19408.26 81
19409.58 99
19410.90 79
19412.21 113
19413.53 85
19414.85 77
19416.16 84
19417.48 98
19418.80 88
19420.11 88
19421.43 91
19422.75 76
19424.07 109
19425.38 109
19426.70 75
19428.02 94
19429.33 98
19430.65 87
19431.97 77
19433.29 94
19434.60 99
19435.92 104
19437.24 98
19438.56 103
19439.87 88
19441.19 97
19442.51 102
19443.83 99
19445.14 92
19446.46 111
19447.78 96
19449.10 101
19450.42 75
19451.73 84
19453.05 94
19454.37 91
19455.69 94
19457.01 87
19458.32 94
19459.64 88
19460.96 96
19462.28 91
19463.60 101
19464.92 89
19466.23 101
19467.55 86
19468.87 98
19470.19 95
19471.51 91
19472.83 89
19474.15 89
19475.46 90
19476.78 86
19478.10 95
19479.42 120
19480.74 107
19482.06 119
19483.38 88
19484.70 100
19486.02 103
19487.34 91
19488.65 87
19489.97 106
19491.29 103
19492.61 79
19493.93 106
19495.25 81
19496.57 106
19497.89 89
19499.21 99
19500.53 101
19501.85 96
19503.17 85
19504.49 92
19505.81 110
19507.13 103
19508.45 85
19509.77 99
19511.09 87
19512.41 90
19513.73 83
19515.05 75
19516.37 117
19517.69 109
19519.01 80
19520.33 72
19521.65 91
19522.97 107
19524.29 92
19525.61 109
19526.93 103
19528.25 89
19529.57 85
19530.89 81
19532.21 64
19533.54 83
19534.86 89
19536.18 112
19537.50 94
19538.82 81
19540.14 87
19541.46 85
19542.78 88
19544.10 97
19545.42 96
19546.75 95
19548.07 100
19549.39 110
19550.71 112
19552.03 141
19553.35 95
19554.67 107
19555.99 112
19557.32 118
19558.64 106
19559.96 137
19561.28 106
19562.60 83
19563.92 85
19565.25 107
19566.57 79
19567.89 90
19569.21 114
19570.53 83
19571.86 96
19573.18 91
19574.50 117
19575.82 87
19577.15 67
19578.47 117
19579.79 93
19581.11 102
19582.43 109
19583.76 92
19585.08 88
19586.40 88
19587.72 95
19589.05 87
19590.37 80
19591.69 109
19593.02 95
19594.34 96
19595.66 88
19596.98 84
19598.31 92
19599.63 107
19600.95 88
19602.28 90
19603.60 80
19604.92 92
19606.25 87
19607.57 77
19608.89 82
19610.22 80
19611.54 88
19612.86 100
19614.19 100
19615.51 101
19616.83 86
19618.16 77
19619.48 120
19620.80 94
19622.13 94
19623.45 116
19624.78 113
19626.10 62
19627.42 75
19628.75 102
19630.07 98
19631.40 118
19632.72 87
19634.04 96
19635.37 85
19636.69 88
19638.02 96
19639.34 90
19640.66 88
19641.99 103
19643.31 110
19644.64 93
19645.96 74
19647.29 87
19648.61 93
19649.94 94
19651.26 84
19652.59 83
19653.91 113
19655.24 82
19656.56 90
19657.89 91
19659.21 100
19660.54 94
19661.86 110
19663.19 140
19664.51 119
19665.84 97
19667.16 100
19668.49 84
19669.81 106
19671.14 105
19672.46 98
19673.79 109
19675.11 117
19676.44 92
19677.77 95
19679.09 80
19680.42 93
19681.74 96
19683.07 86
19684.39 79
19685.72 87
19687.05 97
19688.37 75
19689.70 91
19691.02 83
19692.35 102
19693.68 81
19695.00 74
19696.33 87
19697.66 89
19698.98 80
19700.31 84
19701.63 84
19702.96 102
19704.29 77
19705.61 72
19706.94 103
19708.27 82
19709.59 82
19710.92 82
19712.25 85
19713.57 98
19714.90 94
19716.23 79
19717.56 102
19718.88 97
19720.21 77
19721.54 95
19722.86 86
19724.19 95
19725.52 77
19726.85 90
19728.17 84
19729.50 99
19730.83 107
19732.16 113
19733.48 89
19734.81 76
19736.14 87
19737.47 100
19738.79 93
19740.12 88
19741.45 110
19742.78 90
19744.10 86
19745.43 91
19746.76 79
19748.09 90
19749.42 69
19750.74 72
19752.07 72
19753.40 97
19754.73 115
19756.06 90
19757.39 93
19758.71 91
19760.04 79
19761.37 91
19762.70 90
19764.03 75
19765.36 94
19766.69 114
19768.01 92
19769.34 81
19770.67 72
19772.00 103
19773.33 82
19774.66 68
19775.99 98
19777.32 93
19778.65 75
19779.97 92
19781.30 80
19782.63 87
19783.96 85
19785.29 67
19786.62 93
19787.95 86
19789.28 92
19790.61 99
19791.94 102
19793.27 103
19794.60 98
19795.93 114
19797.26 99
19798.59 89
19799.92 74
19801.25 97
19802.58 78
19803.91 81
19805.24 106
19806.57 98
19807.90 80
19809.23 95
19810.56 102
19811.89 96
19813.22 87
19814.55 101
19815.88 89
19817.21 72
19818.54 94
19819.87 93
19821.20 85
19822.53 113
19823.86 94
19825.19 90
19826.52 77
19827.85 72
19829.18 86
19830.51 102
19831.84 90
19833.17 87
19834.51 82
19835.84 84
19837.17 80
19838.50 97
19839.83 87
19841.16 97
19842.49 81
19843.82 95
19845.15 84
19846.49 105
19847.82 82
19849.15 96
19850.48 97
19851.81 111
19853.14 98
19854.47 89
19855.81 114
19857.14 98
19858.47 103
19859.80 83
19861.13 101
19862.47 105
19863.80 118
19865.13 114
19866.46 91
19867.79 102
19869.13 97
19870.46 110
19871.79 86
19873.12 70
19874.45 77
19875.79 97
19877.12 88
19878.45 82
19879.78 77
19881.12 98
19882.45 79
19883.78 93
19885.11 93
19886.45 83
19887.78 102
19889.11 93
19890.44 73
19891.78 92
19893.11 98
19894.44 86
19895.78 93
19897.11 102
19898.44 58
19899.78 84
19901.11 97
19902.44 88
19903.78 78
19905.11 94
19906.44 89
19907.78 63
19909.11 69
19910.44 91
19911.78 114
19913.11 93
19914.44 112
19915.78 104
19917.11 99
19918.44 113
19919.78 105
19921.11 83
19922.45 102
19923.78 93
19925.11 82
19926.45 96
19927.78 86
19929.12 97
19930.45 104
19931.78 97
19933.12 79
19934.45 102
19935.79 109
19937.12 102
19938.46 107
19939.79 78
19941.12 93
19942.46 113
19943.79 85
19945.13 110
19946.46 98
19947.80 92
19949.13 85
19950.47 95
19951.80 115
19953.14 80
19954.47 99
19955.81 96
19957.14 94
19958.48 90
19959.81 95
19961.15 120
19962.48 76
19963.82 84
19965.15 102
19966.49 87
19967.82 89
19969.16 100
19970.50 90
19971.83 102
19973.17 81
19974.50 88
19975.84 70
19977.17 92
19978.51 102
19979.85 85
19981.18 101
19982.52 80
19983.85 81
19985.19 87
19986.52 98
19987.86 91
19989.20 102
19990.53 80
19991.87 85
19993.21 93
19994.54 76
19995.88 86
19997.21 105
19998.55 91
19999.89 93
20001.22 81
20002.56 77
20003.90 92
20005.23 86
20006.57 88
20007.91 114
20009.24 99
20010.58 93
20011.92 102
20013.25 100
20014.59 104
20015.93 99
20017.27 92
20018.60 81
20019.94 90
20021.28 90
20022.61 85
20023.95 103
20025.29 96
20026.63 76
20027.96 80
20029.30 92
20030.64 76
20031.98 73
20033.31 88
20034.65 107
20035.99 118
20037.33 89
20038.66 92
20040.00 82
20041.34 96
20042.68 97
20044.02 83
20045.35 76
20046.69 64
20048.03 87
20049.37 93
20050.71 94
20052.05 82
20053.38 95
20054.72 92
20056.06 79
20057.40 71
20058.74 78
20060.08 97
20061.41 94
20062.75 105
20064.09 95
20065.43 98
20066.77 96
20068.11 99
20069.45 94
20070.79 99
20072.12 105
20073.46 84
20074.80 93
20076.14 86
20077.48 104
20078.82 69
20080.16 115
20081.50 86
20082.84 64
20084.18 83
20085.52 92
20086.85 101
20088.19 92
20089.53 110
20090.87 99
20092.21 91
20093.55 87
20094.89 95
20096.23 91
20097.57 117
20098.91 82
20100.25 102
20101.59 85
20102.93 83
20104.27 99
20105.61 91
20106.95 90
20108.29 91
20109.63 99
20110.97 89
20112.31 94
20113.65 92
20114.99 104
20116.33 104
20117.67 82
20119.01 96
20120.35 97
20121.69 102
20123.04 73
20124.38 127
20125.72 62
20127.06 89
20128.40 73
20129.74 98
20131.08 77
20132.42 93
20133.76 115
20135.10 88
20136.44 88
20137.79 112
20139.13 94
20140.47 94
20141.81 93
20143.15 76
