# Supplementary material for: MALDI-TOF MS typing enables the classification of brewing yeasts of the genus Saccharomyces to major beer styles
Source: PLoS One. 2017 Aug 9;12(8):e0181694. doi: 10.1371/journal.pone.0181694 (PMC5549903; doi:10.1371/journal.pone.0181694)
Supplement: S3 File — The directory includes 90 raw files and was zipped to “.zip”; the folder has three strains with 30 spectra per strain; S1 Text explains the raw files with an example and Table 1 represents the yeast strains used within the experiment. (ZIP) [file pone.0181694.s006.zip › 7-9/30257-184-OG-Alt-Alt-YPG-18h-E-E_2015-08-19__0_D10_1.dat]

1998.76 2390
1999.18 2319
1999.60 2174
2000.02 2374
2000.44 2326
2000.87 2306
2001.29 2299
2001.71 2314
2002.13 2144
2002.55 2351
2002.97 2489
2003.40 2548
2003.82 2447
2004.24 2213
2004.66 2336
2005.08 2306
2005.50 2365
2005.93 2277
2006.35 2142
2006.77 2183
2007.19 2255
2007.62 2437
2008.04 2303
2008.46 2251
2008.88 2230
2009.30 2460
2009.73 2311
2010.15 2455
2010.57 2615
2010.99 2537
2011.42 2306
2011.84 2260
2012.26 2530
2012.68 2441
2013.11 2348
2013.53 2217
2013.95 2190
2014.38 2030
2014.80 1967
2015.22 2061
2015.64 2068
2016.07 2111
2016.49 2251
2016.91 2027
2017.34 2159
2017.76 2185
2018.18 2191
2018.61 2152
2019.03 2139
2019.45 2073
2019.88 2139
2020.30 2235
2020.72 2244
2021.15 2202
2021.57 2099
2021.99 2212
2022.42 2199
2022.84 2292
2023.27 2325
2023.69 2122
2024.11 2121
2024.54 2082
2024.96 2120
2025.39 2073
2025.81 1979
2026.23 2040
2026.66 2050
2027.08 1951
2027.51 2110
2027.93 2125
2028.36 2202
2028.78 2059
2029.20 2111
2029.63 2125
2030.05 2007
2030.48 2045
2030.90 2096
2031.33 1970
2031.75 1875
2032.18 1950
2032.60 2074
2033.03 2074
2033.45 2105
2033.88 2073
2034.30 2042
2034.73 2157
2035.15 2043
2035.58 2113
2036.00 2296
2036.43 2218
2036.85 2254
2037.28 2167
2037.70 2240
2038.13 2292
2038.55 2141
2038.98 2309
2039.40 2329
2039.83 2376
2040.25 2478
2040.68 2314
2041.11 2364
2041.53 2417
2041.96 2396
2042.38 2315
2042.81 2314
2043.23 2316
2043.66 2368
2044.09 2291
2044.51 2341
2044.94 2130
2045.37 2438
2045.79 2297
2046.22 2239
2046.64 2215
2047.07 2144
2047.50 2036
2047.92 2069
2048.35 2006
2048.78 2171
2049.20 2146
2049.63 1968
2050.06 2157
2050.48 2159
2050.91 2309
2051.34 2051
2051.76 1863
2052.19 2084
2052.62 2144
2053.04 2195
2053.47 1980
2053.90 2015
2054.32 1947
2054.75 1935
2055.18 1981
2055.61 2002
2056.03 2031
2056.46 1863
2056.89 2007
2057.31 2051
2057.74 1929
2058.17 1860
2058.60 2040
2059.02 1921
2059.45 2067
2059.88 2082
2060.31 2045
2060.73 2181
2061.16 2001
2061.59 1935
2062.02 1998
2062.45 2192
2062.87 1987
2063.30 2108
2063.73 2312
2064.16 2134
2064.59 2092
2065.01 2295
2065.44 2314
2065.87 2354
2066.30 2377
2066.73 2383
2067.16 2392
2067.58 2723
2068.01 2355
2068.44 2353
2068.87 2362
2069.30 2449
2069.73 2456
2070.16 2297
2070.58 2211
2071.01 2164
2071.44 2179
2071.87 2193
2072.30 2338
2072.73 2367
2073.16 2162
2073.59 2391
2074.02 2242
2074.45 2236
2074.87 2335
2075.30 2334
2075.73 2275
2076.16 2196
2076.59 2168
2077.02 2435
2077.45 2367
2077.88 2297
2078.31 2137
2078.74 2431
2079.17 2547
2079.60 2359
2080.03 2568
2080.46 2598
2080.89 2548
2081.32 2523
2081.75 2752
2082.18 2868
2082.61 2814
2083.04 2660
2083.47 2555
2083.90 2602
2084.33 2571
2084.76 2458
2085.19 2346
2085.62 2327
2086.05 2323
2086.48 2224
2086.91 2315
2087.34 2565
2087.77 2345
2088.20 2295
2088.63 2104
2089.06 2312
2089.49 2247
2089.92 2036
2090.35 2007
2090.79 2014
2091.22 2109
2091.65 2070
2092.08 1960
2092.51 2039
2092.94 2240
2093.37 2503
2093.80 2262
2094.23 2230
2094.66 2357
2095.10 2195
2095.53 2260
2095.96 2004
2096.39 2195
2096.82 2164
2097.25 2320
2097.68 2274
2098.12 2176
2098.55 2151
2098.98 2079
2099.41 2190
2099.84 2016
2100.27 1941
2100.71 1991
2101.14 2096
2101.57 2047
2102.00 2076
2102.43 2168
2102.87 2006
2103.30 2078
2103.73 2096
2104.16 2103
2104.60 2205
2105.03 1904
2105.46 2025
2105.89 1983
2106.32 2012
2106.76 1877
2107.19 2162
2107.62 2284
2108.05 2362
2108.49 2235
2108.92 2169
2109.35 2230
2109.79 2065
2110.22 2041
2110.65 2168
2111.08 1970
2111.52 2075
2111.95 2288
2112.38 2288
2112.82 2166
2113.25 2050
2113.68 2187
2114.12 2169
2114.55 2099
2114.98 1936
2115.42 1911
2115.85 1896
2116.28 2002
2116.72 2045
2117.15 2007
2117.58 2016
2118.02 2053
2118.45 2078
2118.88 1984
2119.32 1941
2119.75 2016
2120.19 2074
2120.62 2074
2121.05 1994
2121.49 1952
2121.92 1911
2122.36 2110
2122.79 2015
2123.22 2137
2123.66 2059
2124.09 2026
2124.53 2092
2124.96 2178
2125.40 2208
2125.83 2129
2126.26 1848
2126.70 1921
2127.13 1963
2127.57 2096
2128.00 2098
2128.44 1991
2128.87 1959
2129.31 2025
2129.74 1931
2130.18 2044
2130.61 2028
2131.05 2240
2131.48 2167
2131.92 2154
2132.35 2203
2132.79 2061
2133.22 2177
2133.66 2265
2134.09 2181
2134.53 2246
2134.96 2095
2135.40 2130
2135.83 2328
2136.27 2243
2136.70 2319
2137.14 2445
2137.58 2466
2138.01 2548
2138.45 2483
2138.88 2497
2139.32 2590
2139.75 2599
2140.19 2437
2140.63 2370
2141.06 2369
2141.50 2216
2141.93 2392
2142.37 2260
2142.81 2047
2143.24 2074
2143.68 2149
2144.12 2132
2144.55 2009
2144.99 1776
2145.43 1935
2145.86 2167
2146.30 2029
2146.73 2111
2147.17 2037
2147.61 2003
2148.04 2008
2148.48 2136
2148.92 2102
2149.35 2093
2149.79 1954
2150.23 2268
2150.67 2359
2151.10 2336
2151.54 2326
2151.98 2688
2152.41 2513
2152.85 2639
2153.29 2738
2153.73 2578
2154.16 2530
2154.60 2338
2155.04 2498
2155.48 2338
2155.91 2373
2156.35 2450
2156.79 2160
2157.23 2228
2157.66 2187
2158.10 2276
2158.54 2273
2158.98 2111
2159.41 2175
2159.85 2150
2160.29 2079
2160.73 2171
2161.17 2238
2161.60 2111
2162.04 2288
2162.48 2161
2162.92 2204
2163.36 2082
2163.80 2273
2164.23 2323
2164.67 2139
2165.11 2374
2165.55 2397
2165.99 2325
2166.43 2252
2166.86 2141
2167.30 2204
2167.74 2357
2168.18 2347
2168.62 2415
2169.06 2390
2169.50 2424
2169.94 2281
2170.38 2350
2170.81 2308
2171.25 2414
2171.69 2308
2172.13 2316
2172.57 2424
2173.01 2141
2173.45 2097
2173.89 2213
2174.33 2136
2174.77 2334
2175.21 2378
2175.65 2288
2176.09 2293
2176.53 2553
2176.96 2451
2177.40 2336
2177.84 2463
2178.28 2434
2178.72 2389
2179.16 2482
2179.60 2410
2180.04 2264
2180.48 2438
2180.92 2488
2181.36 2406
2181.80 2169
2182.24 2042
2182.68 2192
2183.12 2106
2183.56 2284
2184.01 2358
2184.45 2259
2184.89 2120
2185.33 2154
2185.77 2031
2186.21 2255
2186.65 2247
2187.09 2216
2187.53 2061
2187.97 2163
2188.41 2165
2188.85 2358
2189.29 2469
2189.73 2361
2190.17 2188
2190.62 2224
2191.06 2507
2191.50 2493
2191.94 2330
2192.38 2324
2192.82 2320
2193.26 2347
2193.70 2458
2194.15 2516
2194.59 2239
2195.03 2212
2195.47 2174
2195.91 2369
2196.35 2156
2196.79 2177
2197.24 2159
2197.68 2319
2198.12 2398
2198.56 2359
2199.00 2152
2199.45 2220
2199.89 2229
2200.33 2333
2200.77 2437
2201.21 2525
2201.66 2421
2202.10 2352
2202.54 2301
2202.98 2426
2203.42 2254
2203.87 2194
2204.31 2262
2204.75 2237
2205.19 2331
2205.64 2289
2206.08 2269
2206.52 2193
2206.96 2299
2207.41 2178
2207.85 2168
2208.29 2319
2208.74 2412
2209.18 2527
2209.62 2345
2210.06 2340
2210.51 2522
2210.95 2394
2211.39 2364
2211.84 2491
2212.28 2450
2212.72 2485
2213.17 2376
2213.61 2373
2214.05 2405
2214.50 2210
2214.94 2211
2215.38 2180
2215.83 2233
2216.27 2213
2216.71 2025
2217.16 2297
2217.60 2317
2218.05 1986
2218.49 2045
2218.93 2077
2219.38 2017
2219.82 2014
2220.26 2010
2220.71 2064
2221.15 2069
2221.60 1904
2222.04 1935
2222.49 2121
2222.93 2059
2223.37 2295
2223.82 2206
2224.26 2294
2224.71 2203
2225.15 2199
2225.60 2277
2226.04 2330
2226.49 2306
2226.93 2355
2227.37 2371
2227.82 2412
2228.26 2382
2228.71 2394
2229.15 2284
2229.60 2384
2230.04 2303
2230.49 2339
2230.93 2579
2231.38 2338
2231.82 2400
2232.27 2489
2232.71 2592
2233.16 2623
2233.61 2552
2234.05 2619
2234.50 2494
2234.94 2315
2235.39 2358
2235.83 2463
2236.28 2769
2236.72 2460
2237.17 2325
2237.61 2374
2238.06 2520
2238.51 2350
2238.95 2452
2239.40 2312
2239.84 2204
2240.29 2207
2240.74 2330
2241.18 2339
2241.63 2532
2242.07 2445
2242.52 2089
2242.97 2046
2243.41 2010
2243.86 2222
2244.31 2216
2244.75 2150
2245.20 2170
2245.65 2182
2246.09 2066
2246.54 2039
2246.99 2046
2247.43 2065
2247.88 1929
2248.33 2086
2248.77 2064
2249.22 1964
2249.67 1965
2250.11 2055
2250.56 2097
2251.01 2156
2251.45 2117
2251.90 2171
2252.35 2236
2252.80 2060
2253.24 2181
2253.69 2073
2254.14 2007
2254.59 2294
2255.03 2129
2255.48 2178
2255.93 2168
2256.38 2153
2256.82 2025
2257.27 2099
2257.72 2230
2258.17 2108
2258.61 1980
2259.06 2026
2259.51 1995
2259.96 2159
2260.41 2108
2260.85 2142
2261.30 2096
2261.75 2261
2262.20 2287
2262.65 2340
2263.09 2408
2263.54 2477
2263.99 2447
2264.44 2615
2264.89 2615
2265.34 2558
2265.79 2794
2266.23 2702
2266.68 2628
2267.13 2719
2267.58 2531
2268.03 2555
2268.48 2755
2268.93 2821
2269.38 2828
2269.82 2717
2270.27 2647
2270.72 2628
2271.17 2635
2271.62 2454
2272.07 2350
2272.52 2661
2272.97 2566
2273.42 2550
2273.87 2410
2274.32 2533
2274.77 2497
2275.21 2421
2275.66 2214
2276.11 2150
2276.56 2349
2277.01 2239
2277.46 2168
2277.91 2187
2278.36 2315
2278.81 2290
2279.26 2309
2279.71 2120
2280.16 2419
2280.61 2396
2281.06 2517
2281.51 2703
2281.96 2563
2282.41 2645
2282.86 2734
2283.31 2743
2283.76 2753
2284.21 2813
2284.66 2728
2285.11 2676
2285.56 2684
2286.02 2560
2286.47 2596
2286.92 2484
2287.37 2560
2287.82 2410
2288.27 2285
2288.72 2422
2289.17 2419
2289.62 2669
2290.07 2869
2290.52 2768
2290.97 2961
2291.42 3097
2291.88 3374
2292.33 3460
2292.78 3564
2293.23 3413
2293.68 3573
2294.13 3491
2294.58 3371
2295.04 3502
2295.49 3397
2295.94 3355
2296.39 3272
2296.84 3304
2297.29 3068
2297.74 2994
2298.20 2974
2298.65 3043
2299.10 2890
2299.55 2545
2300.00 2708
2300.46 2610
2300.91 2461
2301.36 2361
2301.81 2235
2302.26 2355
2302.72 2172
2303.17 2267
2303.62 2298
2304.07 2264
2304.53 2174
2304.98 2294
2305.43 2426
2305.88 2177
2306.33 2219
2306.79 2345
2307.24 2226
2307.69 2417
2308.15 2345
2308.60 2360
2309.05 2445
2309.50 2410
2309.96 2545
2310.41 2682
2310.86 2758
2311.32 2656
2311.77 2703
2312.22 2579
2312.68 2814
2313.13 2714
2313.58 2797
2314.03 2602
2314.49 2787
2314.94 2543
2315.39 2579
2315.85 2584
2316.30 2312
2316.76 2270
2317.21 2381
2317.66 2312
2318.12 2413
2318.57 2468
2319.02 2477
2319.48 2383
2319.93 2267
2320.39 2330
2320.84 2452
2321.29 2526
2321.75 2638
2322.20 2575
2322.66 2484
2323.11 2366
2323.56 2490
2324.02 2454
2324.47 2314
2324.93 2438
2325.38 2364
2325.84 2361
2326.29 2366
2326.74 2294
2327.20 2339
2327.65 2461
2328.11 2445
2328.56 2441
2329.02 2473
2329.47 2502
2329.93 2400
2330.38 2437
2330.84 2585
2331.29 2578
2331.75 2701
2332.20 2792
2332.66 2618
2333.11 2730
2333.57 2755
2334.02 2748
2334.48 2530
2334.93 2625
2335.39 2546
2335.84 2388
2336.30 2619
2336.76 2620
2337.21 2509
2337.67 2344
2338.12 2397
2338.58 2351
2339.03 2454
2339.49 2485
2339.95 2656
2340.40 2517
2340.86 2781
2341.31 2730
2341.77 3028
2342.23 2994
2342.68 3063
2343.14 3055
2343.59 3139
2344.05 3329
2344.51 3324
2344.96 3114
2345.42 2828
2345.88 2888
2346.33 2848
2346.79 2846
2347.24 2905
2347.70 2923
2348.16 3073
2348.61 3047
2349.07 3034
2349.53 2940
2349.99 2897
2350.44 2581
2350.90 2602
2351.36 2586
2351.81 2429
2352.27 2556
2352.73 2484
2353.18 2508
2353.64 2489
2354.10 2458
2354.56 2488
2355.01 2597
2355.47 2556
2355.93 2319
2356.38 2385
2356.84 2370
2357.30 2362
2357.76 2162
2358.22 2270
2358.67 2176
2359.13 2370
2359.59 2322
2360.05 2423
2360.50 2247
2360.96 2144
2361.42 2193
2361.88 2345
2362.34 2630
2362.79 2352
2363.25 2467
2363.71 2480
2364.17 2437
2364.63 2429
2365.08 2217
2365.54 2238
2366.00 2422
2366.46 2447
2366.92 2498
2367.38 2715
2367.84 2527
2368.29 2716
2368.75 2558
2369.21 2432
2369.67 2489
2370.13 2588
2370.59 2561
2371.05 2706
2371.50 2798
2371.96 2770
2372.42 2454
2372.88 2502
2373.34 2553
2373.80 2412
2374.26 2342
2374.72 2466
2375.18 2362
2375.64 2367
2376.10 2409
2376.56 2252
2377.02 2256
2377.47 2166
2377.93 2201
2378.39 2403
2378.85 2508
2379.31 2394
2379.77 2362
2380.23 2523
2380.69 2390
2381.15 2248
2381.61 2213
2382.07 2333
2382.53 2467
2382.99 2478
2383.45 2393
2383.91 2459
2384.37 2425
2384.83 2481
2385.29 2650
2385.75 2398
2386.21 2393
2386.67 2295
2387.13 2555
2387.59 2443
2388.05 2389
2388.52 2378
2388.98 2135
2389.44 2322
2389.90 2394
2390.36 2154
2390.82 2379
2391.28 2261
2391.74 2323
2392.20 2351
2392.66 2215
2393.12 2311
2393.58 2248
2394.05 2392
2394.51 2290
2394.97 2310
2395.43 2195
2395.89 2134
2396.35 2186
2396.81 2281
2397.27 2214
2397.74 2148
2398.20 2191
2398.66 2170
2399.12 2141
2399.58 2123
2400.04 2055
2400.50 2090
2400.97 1955
2401.43 2061
2401.89 2078
2402.35 2040
2402.81 1980
2403.28 2016
2403.74 1964
2404.20 2146
2404.66 2172
2405.12 2154
2405.59 2294
2406.05 2258
2406.51 2157
2406.97 2235
2407.44 2352
2407.90 2269
2408.36 2188
2408.82 2275
2409.29 2311
2409.75 2267
2410.21 2122
2410.67 2158
2411.14 2227
2411.60 2237
2412.06 2097
2412.52 2099
2412.99 2118
2413.45 2198
2413.91 2222
2414.38 2182
2414.84 2331
2415.30 2533
2415.77 2533
2416.23 2473
2416.69 2454
2417.16 2471
2417.62 2556
2418.08 2795
2418.55 2893
2419.01 2954
2419.47 2899
2419.94 2978
2420.40 3141
2420.86 3184
2421.33 3194
2421.79 3196
2422.25 3079
2422.72 2956
2423.18 3090
2423.65 3011
2424.11 2843
2424.57 2712
2425.04 2670
2425.50 2567
2425.97 2510
2426.43 2523
2426.90 2487
2427.36 2684
2427.82 2577
2428.29 2462
2428.75 2368
2429.22 2363
2429.68 2475
2430.15 2482
2430.61 2469
2431.08 2466
2431.54 2247
2432.00 2426
2432.47 2314
2432.93 2315
2433.40 2540
2433.86 2529
2434.33 2580
2434.79 2356
2435.26 2515
2435.72 2539
2436.19 2576
2436.65 2554
2437.12 2599
2437.58 2733
2438.05 2711
2438.52 2776
2438.98 2676
2439.45 2839
2439.91 3033
2440.38 3203
2440.84 3055
2441.31 3424
2441.77 3568
2442.24 3531
2442.71 3443
2443.17 3322
2443.64 3181
2444.10 3241
2444.57 3083
2445.03 2875
2445.50 2812
2445.97 2610
2446.43 2450
2446.90 2435
2447.37 2469
2447.83 2383
2448.30 2132
2448.76 2376
2449.23 2419
2449.70 2386
2450.16 2381
2450.63 2304
2451.10 2222
2451.56 2179
2452.03 2155
2452.50 2237
2452.96 2242
2453.43 2172
2453.90 2194
2454.36 2197
2454.83 2256
2455.30 2198
2455.76 2194
2456.23 2184
2456.70 2379
2457.17 2331
2457.63 2197
2458.10 2226
2458.57 2276
2459.03 2413
2459.50 2373
2459.97 2309
2460.44 2289
2460.90 2202
2461.37 2122
2461.84 2303
2462.31 2233
2462.77 2358
2463.24 2351
2463.71 2326
2464.18 2315
2464.65 2407
2465.11 2257
2465.58 2267
2466.05 2398
2466.52 2308
2466.99 2368
2467.45 2354
2467.92 2525
2468.39 2461
2468.86 2460
2469.33 2382
2469.79 2408
2470.26 2460
2470.73 2405
2471.20 2271
2471.67 2359
2472.14 2262
2472.61 2319
2473.07 2138
2473.54 2173
2474.01 2166
2474.48 2037
2474.95 2114
2475.42 2130
2475.89 2063
2476.36 2036
2476.82 1984
2477.29 1980
2477.76 2078
2478.23 2297
2478.70 2338
2479.17 2298
2479.64 2486
2480.11 2550
2480.58 2684
2481.05 2905
2481.52 2878
2481.99 2741
2482.46 2688
2482.93 2860
2483.40 2726
2483.87 2548
2484.33 2615
2484.80 2357
2485.27 2236
2485.74 2427
2486.21 2516
2486.68 2464
2487.15 2330
2487.62 2319
2488.09 2451
2488.56 2386
2489.03 2131
2489.50 2169
2489.97 2183
2490.44 2250
2490.92 2203
2491.39 2158
2491.86 2243
2492.33 2413
2492.80 2283
2493.27 2290
2493.74 2352
2494.21 2544
2494.68 2593
2495.15 2635
2495.62 2487
2496.09 2521
2496.56 2532
2497.03 2614
2497.50 2684
2497.98 2705
2498.45 2591
2498.92 2499
2499.39 2486
2499.86 2509
2500.33 2304
2500.80 2300
2501.27 2098
2501.75 2010
2502.22 2112
2502.69 2088
2503.16 2132
2503.63 2221
2504.10 2251
2504.57 2124
2505.05 2025
2505.52 1982
2505.99 2176
2506.46 2229
2506.93 2310
2507.40 2456
2507.88 2390
2508.35 2561
2508.82 2534
2509.29 2602
2509.76 2746
2510.24 2743
2510.71 2752
2511.18 2712
2511.65 2871
2512.13 2852
2512.60 2790
2513.07 2657
2513.54 2662
2514.02 2748
2514.49 2844
2514.96 2646
2515.43 2631
2515.91 2482
2516.38 2509
2516.85 2478
2517.32 2225
2517.80 2433
2518.27 2544
2518.74 2525
2519.22 2356
2519.69 2459
2520.16 2305
2520.64 2435
2521.11 2328
2521.58 2227
2522.06 2420
2522.53 2232
2523.00 2215
2523.48 2197
2523.95 2386
2524.42 2375
2524.90 2144
2525.37 2168
2525.84 2126
2526.32 2055
2526.79 2241
2527.26 2230
2527.74 2203
2528.21 2444
2528.69 2304
2529.16 2274
2529.63 2326
2530.11 2115
2530.58 2175
2531.06 2217
2531.53 2250
2532.00 2170
2532.48 2141
2532.95 2197
2533.43 2207
2533.90 2445
2534.38 2339
2534.85 2237
2535.32 2253
2535.80 2172
2536.27 2288
2536.75 2351
2537.22 2272
2537.70 2363
2538.17 2411
2538.65 2449
2539.12 2524
2539.60 2350
2540.07 2425
2540.55 2351
2541.02 2254
2541.50 2624
2541.97 2600
2542.45 2537
2542.92 2423
2543.40 2542
2543.87 2417
2544.35 2593
2544.82 2338
2545.30 2370
2545.78 2409
2546.25 2443
2546.73 2494
2547.20 2555
2547.68 2330
2548.15 2406
2548.63 2555
2549.10 2695
2549.58 2581
2550.06 2754
2550.53 2785
2551.01 2893
2551.48 2807
2551.96 2834
2552.44 2929
2552.91 2898
2553.39 2867
2553.87 2844
2554.34 2736
2554.82 3145
2555.29 3081
2555.77 3060
2556.25 3220
2556.72 3197
2557.20 3115
2557.68 3094
2558.15 3059
2558.63 3076
2559.11 3118
2559.58 2984
2560.06 2765
2560.54 2531
2561.01 2508
2561.49 2589
2561.97 2389
2562.45 2383
2562.92 2293
2563.40 2272
2563.88 2237
2564.35 2185
2564.83 2196
2565.31 2305
2565.79 2249
2566.26 2200
2566.74 2352
2567.22 2374
2567.70 2190
2568.17 2126
2568.65 2124
2569.13 2139
2569.61 2056
2570.08 2223
2570.56 2075
2571.04 2025
2571.52 2047
2572.00 2089
2572.47 2159
2572.95 2222
2573.43 2205
2573.91 2318
2574.39 2428
2574.86 2418
2575.34 2379
2575.82 2188
2576.30 2208
2576.78 2164
2577.26 2141
2577.73 2180
2578.21 2101
2578.69 2104
2579.17 1947
2579.65 2077
2580.13 2259
2580.61 2246
2581.08 2256
2581.56 2415
2582.04 2250
2582.52 2317
2583.00 2356
2583.48 2359
2583.96 2275
2584.44 2278
2584.92 2202
2585.40 2106
2585.87 2186
2586.35 2372
2586.83 2256
2587.31 2091
2587.79 2243
2588.27 2311
2588.75 2114
2589.23 1975
2589.71 1998
2590.19 2030
2590.67 2094
2591.15 2238
2591.63 2315
2592.11 2281
2592.59 2286
2593.07 2340
2593.55 2488
2594.03 2323
2594.51 2340
2594.99 2359
2595.47 2364
2595.95 2602
2596.43 2354
2596.91 2250
2597.39 2326
2597.87 2381
2598.35 2557
2598.83 2306
2599.31 2250
2599.79 2197
2600.27 2360
2600.75 2359
2601.23 2267
2601.71 2053
2602.20 2014
2602.68 2286
2603.16 2248
2603.64 1950
2604.12 2115
2604.60 2068
2605.08 2047
2605.56 1901
2606.04 2176
2606.52 2193
2607.00 2252
2607.49 2259
2607.97 2333
2608.45 2465
2608.93 2517
2609.41 2515
2609.89 2629
2610.37 2665
2610.86 2694
2611.34 2569
2611.82 2671
2612.30 2739
2612.78 2701
2613.26 2709
2613.75 2571
2614.23 2529
2614.71 2520
2615.19 2462
2615.67 2431
2616.16 2286
2616.64 2243
2617.12 2204
2617.60 2104
2618.08 2366
2618.57 2385
2619.05 2316
2619.53 2341
2620.01 2312
2620.50 2136
2620.98 2252
2621.46 2076
2621.94 2191
2622.43 2317
2622.91 2464
2623.39 2262
2623.87 2189
2624.36 2246
2624.84 2240
2625.32 2371
2625.81 2312
2626.29 2250
2626.77 2161
2627.25 2427
2627.74 2165
2628.22 2212
2628.70 2267
2629.19 2000
2629.67 2196
2630.15 2352
2630.64 2159
2631.12 2082
2631.60 2243
2632.09 2401
2632.57 2422
2633.05 2167
2633.54 2224
2634.02 2295
2634.51 2114
2634.99 2178
2635.47 2127
2635.96 2256
2636.44 2393
2636.93 2230
2637.41 2113
2637.89 2089
2638.38 2240
2638.86 2304
2639.35 2185
2639.83 2190
2640.31 2277
2640.80 2315
2641.28 2158
2641.77 2378
2642.25 2341
2642.74 2301
2643.22 2240
2643.71 2339
2644.19 2449
2644.67 2396
2645.16 2384
2645.64 2354
2646.13 2295
2646.61 2354
2647.10 2208
2647.58 2174
2648.07 2125
2648.55 2139
2649.04 2248
2649.52 2342
2650.01 2156
2650.49 2211
2650.98 2240
2651.46 2167
2651.95 2044
2652.43 2282
2652.92 2450
2653.41 2232
2653.89 2215
2654.38 2363
2654.86 2136
2655.35 2090
2655.83 2247
2656.32 2154
2656.81 2151
2657.29 2240
2657.78 2310
2658.26 2187
2658.75 2186
2659.23 2139
2659.72 2096
2660.21 2072
2660.69 2389
2661.18 2277
2661.67 2048
2662.15 2018
2662.64 2157
2663.12 2177
2663.61 2247
2664.10 2235
2664.58 2309
2665.07 2182
2665.56 2207
2666.04 2086
2666.53 2119
2667.02 2154
2667.50 2243
2667.99 2204
2668.48 2250
2668.96 2364
2669.45 2323
2669.94 2235
2670.42 2204
2670.91 2484
2671.40 2495
2671.89 2311
2672.37 2272
2672.86 2378
2673.35 2381
2673.83 2586
2674.32 2589
2674.81 2603
2675.30 2664
2675.78 2674
2676.27 2732
2676.76 2902
2677.25 2922
2677.74 2843
2678.22 2928
2678.71 2959
2679.20 3110
2679.69 2836
2680.17 2837
2680.66 2977
2681.15 2809
2681.64 2757
2682.13 2965
2682.61 2997
2683.10 3099
2683.59 3165
2684.08 3089
2684.57 3071
2685.06 2917
2685.54 3079
2686.03 2968
2686.52 3109
2687.01 3017
2687.50 2997
2687.99 2954
2688.48 2666
2688.96 2597
2689.45 2297
2689.94 2346
2690.43 2487
2690.92 2499
2691.41 2439
2691.90 2226
2692.39 2335
2692.88 2386
2693.36 2190
2693.85 2330
2694.34 2209
2694.83 2370
2695.32 2310
2695.81 2450
2696.30 2447
2696.79 2455
2697.28 2514
2697.77 2635
2698.26 2573
2698.75 2707
2699.24 2863
2699.73 2932
2700.22 2750
2700.71 2616
2701.20 2584
2701.69 2996
2702.18 2987
2702.67 2920
2703.16 2916
2703.65 2802
2704.14 3010
2704.63 2749
2705.12 2772
2705.61 2576
2706.10 2564
2706.59 2685
2707.08 2544
2707.57 2534
2708.06 2419
2708.55 2504
2709.04 2584
2709.53 2481
2710.02 2306
2710.51 2200
2711.00 2173
2711.49 2046
2711.98 2049
2712.47 2164
2712.97 2129
2713.46 2141
2713.95 2148
2714.44 2127
2714.93 2163
2715.42 1970
2715.91 1905
2716.40 2190
2716.89 2145
2717.39 2132
2717.88 2078
2718.37 2119
2718.86 2114
2719.35 2025
2719.84 2117
2720.33 2270
2720.83 2213
2721.32 2325
2721.81 2363
2722.30 2231
2722.79 2212
2723.28 2413
2723.78 2244
2724.27 2428
2724.76 2528
2725.25 2482
2725.74 2330
2726.24 2184
2726.73 2100
2727.22 2143
2727.71 2028
2728.20 2183
2728.70 2300
2729.19 2134
2729.68 1932
2730.17 2170
2730.67 2253
2731.16 2258
2731.65 2149
2732.14 2229
2732.64 2132
2733.13 2160
2733.62 2067
2734.12 2315
2734.61 2136
2735.10 2056
2735.59 2332
2736.09 2174
2736.58 2081
2737.07 2227
2737.57 2257
2738.06 2400
2738.55 2381
2739.05 2349
2739.54 2310
2740.03 2295
2740.53 2493
2741.02 2467
2741.51 2388
2742.01 2312
2742.50 2223
2742.99 2171
2743.49 2244
2743.98 2205
2744.47 2055
2744.97 2021
2745.46 1968
2745.96 1844
2746.45 2018
2746.94 1941
2747.44 2000
2747.93 2010
2748.43 2164
2748.92 2060
2749.41 1989
2749.91 2236
2750.40 2190
2750.90 2110
2751.39 2014
2751.89 1997
2752.38 2104
2752.87 2188
2753.37 2069
2753.86 2045
2754.36 2067
2754.85 1953
2755.35 2253
2755.84 2147
2756.34 2131
2756.83 2294
2757.33 2097
2757.82 2225
2758.32 2008
2758.81 2103
2759.31 2191
2759.80 2271
2760.30 2100
2760.79 2173
2761.29 2296
2761.78 2169
2762.28 2168
2762.77 2020
2763.27 2046
2763.76 2077
2764.26 1998
2764.76 2046
2765.25 2185
2765.75 2101
2766.24 2054
2766.74 2200
2767.23 2094
2767.73 2147
2768.23 1908
2768.72 1953
2769.22 2045
2769.71 2026
2770.21 2008
2770.71 2086
2771.20 2126
2771.70 2218
2772.19 2125
2772.69 2383
2773.19 2237
2773.68 2183
2774.18 2401
2774.68 2426
2775.17 2295
2775.67 2314
2776.17 2330
2776.66 2591
2777.16 2511
2777.66 2589
2778.15 2701
2778.65 2553
2779.15 2426
2779.64 2521
2780.14 2585
2780.64 2466
2781.13 2403
2781.63 2473
2782.13 2379
2782.63 2375
2783.12 2398
2783.62 2213
2784.12 2247
2784.61 2398
2785.11 2356
2785.61 2269
2786.11 2323
2786.60 2378
2787.10 2248
2787.60 2320
2788.10 2269
2788.59 2318
2789.09 2421
2789.59 2267
2790.09 2360
2790.59 2389
2791.08 2439
2791.58 2318
2792.08 2381
2792.58 2421
2793.08 2469
2793.57 2611
2794.07 2621
2794.57 2644
2795.07 2433
2795.57 2525
2796.07 2513
2796.56 2806
2797.06 2936
2797.56 3109
2798.06 3256
2798.56 3486
2799.06 3734
2799.56 3982
2800.05 3936
2800.55 4059
2801.05 3783
2801.55 3616
2802.05 3472
2802.55 3365
2803.05 3250
2803.55 3151
2804.05 2901
2804.54 2942
2805.04 3022
2805.54 3023
2806.04 2918
2806.54 2928
2807.04 3142
2807.54 3175
2808.04 3588
2808.54 3803
2809.04 4096
2809.54 4244
2810.04 4146
2810.54 4074
2811.04 4566
2811.54 4468
2812.04 4371
2812.54 4203
2813.04 3962
2813.54 3943
2814.04 3494
2814.54 3220
2815.04 3045
2815.54 2817
2816.04 2740
2816.54 2542
2817.04 2417
2817.54 2430
2818.04 2250
2818.54 2468
2819.04 2613
2819.54 2465
2820.04 2617
2820.54 2743
2821.04 2384
2821.54 2555
2822.04 2569
2822.54 2516
2823.04 2558
2823.54 2642
2824.04 2567
2824.55 2436
2825.05 2543
2825.55 2535
2826.05 2605
2826.55 2439
2827.05 2551
2827.55 2724
2828.05 2599
2828.55 2608
2829.06 2559
2829.56 2628
2830.06 2598
2830.56 2559
2831.06 2487
2831.56 2376
2832.06 2317
2832.57 2258
2833.07 2409
2833.57 2388
2834.07 2543
2834.57 2436
2835.07 2356
2835.58 2495
2836.08 2441
2836.58 2376
2837.08 2402
2837.58 2446
2838.09 2483
2838.59 2570
2839.09 2494
2839.59 2646
2840.10 2525
2840.60 2459
2841.10 2349
2841.60 2379
2842.11 2356
2842.61 2291
2843.11 2482
2843.61 2231
2844.12 2174
2844.62 2490
2845.12 2330
2845.62 2333
2846.13 2468
2846.63 2392
2847.13 2493
2847.64 2296
2848.14 2438
2848.64 2656
2849.14 2673
2849.65 2603
2850.15 2547
2850.65 2565
2851.16 2693
2851.66 2495
2852.16 2706
2852.67 2447
2853.17 2450
2853.67 2475
2854.18 2267
2854.68 2365
2855.18 2226
2855.69 2065
2856.19 2059
2856.70 2241
2857.20 2320
2857.70 2270
2858.21 2166
2858.71 2080
2859.22 2167
2859.72 2162
2860.22 2302
2860.73 2260
2861.23 2303
2861.74 2248
2862.24 2350
2862.74 2279
2863.25 2325
2863.75 2190
2864.26 2171
2864.76 2161
2865.27 2059
2865.77 2119
2866.28 2134
2866.78 2084
2867.28 2092
2867.79 2077
2868.29 1999
2868.80 1966
2869.30 2163
2869.81 2162
2870.31 2223
2870.82 2174
2871.32 2200
2871.83 2200
2872.33 2324
2872.84 2324
2873.34 2347
2873.85 2380
2874.36 2383
2874.86 2407
2875.37 2180
2875.87 2331
2876.38 2472
2876.88 2459
2877.39 2281
2877.89 2259
2878.40 2264
2878.90 2159
2879.41 2509
2879.92 2519
2880.42 2488
2880.93 2665
2881.43 2572
2881.94 2586
2882.45 2730
2882.95 2801
2883.46 2936
2883.96 2989
2884.47 3120
2884.98 3159
2885.48 3217
2885.99 3325
2886.50 3325
2887.00 3602
2887.51 3508
2888.02 3680
2888.52 3927
2889.03 3834
2889.53 3978
2890.04 4048
2890.55 4067
2891.06 3847
2891.56 3754
2892.07 3297
2892.58 3254
2893.08 3163
2893.59 2822
2894.10 2790
2894.60 2623
2895.11 2652
2895.62 2748
2896.13 2689
2896.63 2692
2897.14 2484
2897.65 2512
2898.15 2606
2898.66 2627
2899.17 2642
2899.68 2773
2900.18 2666
2900.69 2620
2901.20 2604
2901.71 2754
2902.22 2820
2902.72 2968
2903.23 2921
2903.74 3062
2904.25 2821
2904.75 2999
2905.26 3123
2905.77 3019
2906.28 3149
2906.79 2938
2907.30 2867
2907.80 2809
2908.31 2907
2908.82 2759
2909.33 2844
2909.84 2692
2910.35 2655
2910.85 2773
2911.36 2561
2911.87 2515
2912.38 2585
2912.89 2489
2913.40 2241
2913.91 2238
2914.41 2299
2914.92 2287
2915.43 2541
2915.94 2696
2916.45 2680
2916.96 2585
2917.47 2688
2917.98 2699
2918.49 2464
2919.00 2378
2919.51 2392
2920.01 2490
2920.52 2463
2921.03 2435
2921.54 2380
2922.05 2417
2922.56 2614
2923.07 2947
2923.58 2852
2924.09 2972
2924.60 3017
2925.11 2990
2925.62 3139
2926.13 3605
2926.64 3885
2927.15 3957
2927.66 3988
2928.17 4081
2928.68 3888
2929.19 3908
2929.70 3772
2930.21 3531
2930.72 3372
2931.23 2979
2931.74 2785
2932.25 2775
2932.76 2577
2933.27 2498
2933.78 2399
2934.29 2315
2934.80 2500
2935.31 2234
2935.83 2287
2936.34 2378
2936.85 2323
2937.36 2252
2937.87 2395
2938.38 2349
2938.89 2360
2939.40 2369
2939.91 2414
2940.42 2423
2940.94 2357
2941.45 2310
2941.96 2360
2942.47 2428
2942.98 2580
2943.49 2562
2944.00 2388
2944.51 2460
2945.03 2551
2945.54 2748
2946.05 2965
2946.56 2867
2947.07 3027
2947.58 3143
2948.10 3231
2948.61 3401
2949.12 3279
2949.63 3182
2950.14 3199
2950.66 3185
2951.17 2861
2951.68 2844
2952.19 2798
2952.70 2751
2953.22 2773
2953.73 2695
2954.24 2456
2954.75 2288
2955.26 2186
2955.78 2429
2956.29 2277
2956.80 2320
2957.31 2407
2957.83 2290
2958.34 2362
2958.85 2414
2959.37 2406
2959.88 2394
2960.39 2399
2960.90 2456
2961.42 2389
2961.93 2530
2962.44 2585
2962.96 2607
2963.47 2635
2963.98 2614
2964.50 2567
2965.01 2629
2965.52 2652
2966.04 2607
2966.55 2643
2967.06 2793
2967.58 2435
2968.09 2280
2968.60 2483
2969.12 2304
2969.63 2275
2970.14 2412
2970.66 2293
2971.17 2411
2971.68 2163
2972.20 2114
2972.71 2255
2973.23 2252
2973.74 2294
2974.25 2170
2974.77 2279
2975.28 2402
2975.80 2312
2976.31 2327
2976.83 2156
2977.34 2240
2977.85 2071
2978.37 2119
2978.88 1998
2979.40 2190
2979.91 2227
2980.43 2209
2980.94 2238
2981.46 2229
2981.97 2090
2982.48 2223
2983.00 2328
2983.51 2293
2984.03 2464
2984.54 2436
2985.06 2500
2985.57 2521
2986.09 2599
2986.60 2504
2987.12 2559
2987.63 2544
2988.15 2406
2988.67 2622
2989.18 2514
2989.70 2389
2990.21 2429
2990.73 2376
2991.24 2429
2991.76 2490
2992.27 2610
2992.79 2530
2993.30 2486
2993.82 2598
2994.34 2528
2994.85 2577
2995.37 2723
2995.88 2709
2996.40 2632
2996.92 2756
2997.43 3016
2997.95 2882
2998.46 3093
2998.98 3103
2999.50 3248
3000.01 3238
3000.53 3346
3001.05 3343
3001.56 3458
3002.08 3459
3002.59 3179
3003.11 3214
3003.63 3077
3004.14 3037
3004.66 3111
3005.18 3199
3005.69 2981
3006.21 3089
3006.73 3098
3007.24 3024
3007.76 2865
3008.28 2960
3008.80 2915
3009.31 2701
3009.83 2388
3010.35 2449
3010.86 2535
3011.38 2657
3011.90 2464
3012.42 2329
3012.93 2486
3013.45 2341
3013.97 2244
3014.49 2213
3015.00 2385
3015.52 2496
3016.04 2292
3016.56 2247
3017.07 2445
3017.59 2645
3018.11 2653
3018.63 2625
3019.15 2628
3019.66 2867
3020.18 2876
3020.70 2599
3021.22 2724
3021.74 2579
3022.25 2530
3022.77 2593
3023.29 2605
3023.81 2637
3024.33 2538
3024.85 2733
3025.36 2943
3025.88 2824
3026.40 2752
3026.92 2719
3027.44 2770
3027.96 2807
3028.48 2836
3028.99 2816
3029.51 2834
3030.03 2719
3030.55 2875
3031.07 2474
3031.59 2597
3032.11 2532
3032.63 2647
3033.15 2686
3033.66 2589
3034.18 2460
3034.70 2625
3035.22 2481
3035.74 2576
3036.26 2698
3036.78 2631
3037.30 2740
3037.82 2587
3038.34 2529
3038.86 2365
3039.38 2465
3039.90 2249
3040.42 2298
3040.94 2425
3041.46 2487
3041.98 2409
3042.50 2205
3043.02 2359
3043.54 2284
3044.06 2269
3044.58 2432
3045.10 2381
3045.62 2264
3046.14 2165
3046.66 2267
3047.18 2301
3047.70 2283
3048.22 2381
3048.74 2344
3049.26 2319
3049.78 2565
3050.30 2535
3050.82 2572
3051.34 2217
3051.86 2235
3052.38 2334
3052.90 2264
3053.43 2348
3053.95 2352
3054.47 2232
3054.99 2191
3055.51 2399
3056.03 2399
3056.55 2155
3057.07 2075
3057.59 2170
3058.12 2316
3058.64 2023
3059.16 2028
3059.68 2036
3060.20 2410
3060.72 2192
3061.24 2124
3061.77 2142
3062.29 2341
3062.81 2315
3063.33 2219
3063.85 2120
3064.37 2120
3064.90 2229
3065.42 2257
3065.94 2406
3066.46 2334
3066.98 2272
3067.51 2184
3068.03 2195
3068.55 2392
3069.07 2311
3069.59 2375
3070.12 2432
3070.64 2475
3071.16 2388
3071.68 2363
3072.21 2450
3072.73 2555
3073.25 2430
3073.77 2525
3074.30 2584
3074.82 2749
3075.34 2654
3075.86 2422
3076.39 2381
3076.91 2529
3077.43 2475
3077.96 2529
3078.48 2416
3079.00 2501
3079.52 2656
3080.05 2522
3080.57 2534
3081.09 2650
3081.62 2676
3082.14 2699
3082.66 2764
3083.19 2915
3083.71 2844
3084.23 2754
3084.76 2865
3085.28 2847
3085.80 2610
3086.33 2735
3086.85 2677
3087.38 2681
3087.90 2584
3088.42 2719
3088.95 2594
3089.47 2544
3090.00 2660
3090.52 2627
3091.04 2758
3091.57 2728
3092.09 2663
3092.62 2569
3093.14 2505
3093.66 2608
3094.19 2451
3094.71 2419
3095.24 2559
3095.76 2658
3096.29 2646
3096.81 2791
3097.34 2976
3097.86 2962
3098.38 2928
3098.91 2867
3099.43 2995
3099.96 3170
3100.48 3468
3101.01 3578
3101.53 3738
3102.06 4573
3102.58 5034
3103.11 5354
3103.63 5819
3104.16 6212
3104.68 6710
3105.21 6621
3105.73 6747
3106.26 6349
3106.79 6142
3107.31 5544
3107.84 5082
3108.36 4602
3108.89 3992
3109.41 3899
3109.94 3629
3110.46 3305
3110.99 3145
3111.52 3488
3112.04 3386
3112.57 3367
3113.09 3588
3113.62 3365
3114.15 3154
3114.67 2924
3115.20 3188
3115.72 3029
3116.25 2651
3116.78 2813
3117.30 2728
3117.83 2456
3118.35 2380
3118.88 2335
3119.41 2555
3119.93 2778
3120.46 2681
3120.99 2494
3121.51 2705
3122.04 2747
3122.57 2609
3123.09 2362
3123.62 2741
3124.15 2706
3124.67 2637
3125.20 2609
3125.73 2635
3126.26 2510
3126.78 2360
3127.31 2488
3127.84 2486
3128.36 2434
3128.89 2342
3129.42 2526
3129.95 2520
3130.47 2447
3131.00 2370
3131.53 2220
3132.06 2322
3132.58 2257
3133.11 2132
3133.64 2262
3134.17 2375
3134.69 2240
3135.22 2296
3135.75 2330
3136.28 2224
3136.81 2455
3137.33 2185
3137.86 2197
3138.39 2241
3138.92 2476
3139.45 2227
3139.97 2322
3140.50 2231
3141.03 2310
3141.56 2260
3142.09 2218
3142.62 2142
3143.14 2314
3143.67 2264
3144.20 2331
3144.73 2313
3145.26 2279
3145.79 2280
3146.32 2373
3146.84 2439
3147.37 2654
3147.90 2646
3148.43 2727
3148.96 2812
3149.49 2898
3150.02 2889
3150.55 2680
3151.08 2588
3151.61 2609
3152.13 2661
3152.66 2719
3153.19 2597
3153.72 2743
3154.25 2523
3154.78 2524
3155.31 2537
3155.84 2556
3156.37 2439
3156.90 2343
3157.43 2548
3157.96 2659
3158.49 2411
3159.02 2489
3159.55 2453
3160.08 2407
3160.61 2291
3161.14 2358
3161.67 2346
3162.20 2307
3162.73 2179
3163.26 2372
3163.79 2458
3164.32 2418
3164.85 2255
3165.38 2325
3165.91 2342
3166.44 2211
3166.97 2089
3167.50 2354
3168.03 2326
3168.56 2186
3169.09 2198
3169.62 2054
3170.15 2171
3170.69 2122
3171.22 2115
3171.75 2237
3172.28 2102
3172.81 2207
3173.34 2128
3173.87 1969
3174.40 2098
3174.93 2116
3175.46 2211
3176.00 2344
3176.53 2373
3177.06 2562
3177.59 2408
3178.12 2501
3178.65 2429
3179.18 2309
3179.72 2446
3180.25 2427
3180.78 2508
3181.31 2408
3181.84 2459
3182.37 2439
3182.91 2402
3183.44 2375
3183.97 2245
3184.50 2432
3185.03 2414
3185.56 2332
3186.10 2352
3186.63 2264
3187.16 2199
3187.69 2223
3188.23 2286
3188.76 2211
3189.29 2212
3189.82 2284
3190.36 2275
3190.89 2175
3191.42 2224
3191.95 2097
3192.49 2281
3193.02 2213
3193.55 2051
3194.08 2029
3194.62 2172
3195.15 2209
3195.68 2377
3196.21 2320
3196.75 2159
3197.28 2244
3197.81 2178
3198.35 2342
3198.88 2334
3199.41 2201
3199.95 2178
3200.48 2162
3201.01 2294
3201.55 2309
3202.08 2304
3202.61 2357
3203.15 2588
3203.68 2577
3204.21 2648
3204.75 2635
3205.28 2654
3205.81 2531
3206.35 2511
3206.88 2619
3207.42 2543
3207.95 2554
3208.48 2574
3209.02 2608
3209.55 2601
3210.09 2527
3210.62 2596
3211.15 2625
3211.69 2594
3212.22 2610
3212.76 2831
3213.29 2833
3213.83 2549
3214.36 2656
3214.89 2492
3215.43 2697
3215.96 2715
3216.50 2569
3217.03 2662
3217.57 2600
3218.10 2543
3218.64 2540
3219.17 2665
3219.71 2536
3220.24 2676
3220.78 2788
3221.31 2668
3221.85 2872
3222.38 2611
3222.92 2607
3223.45 2764
3223.99 2848
3224.52 2609
3225.06 2676
3225.59 2634
3226.13 2740
3226.66 2686
3227.20 2782
3227.73 2621
3228.27 2669
3228.81 2427
3229.34 2372
3229.88 2395
3230.41 2553
3230.95 2552
3231.48 2417
3232.02 2376
3232.56 2248
3233.09 2297
3233.63 2373
3234.16 2374
3234.70 2408
3235.24 2250
3235.77 2253
3236.31 2316
3236.85 2396
3237.38 2334
3237.92 2396
3238.45 2365
3238.99 2454
3239.53 2619
3240.06 2630
3240.60 2555
3241.14 2559
3241.67 2820
3242.21 2484
3242.75 2591
3243.28 2619
3243.82 2424
3244.36 2346
3244.90 2246
3245.43 2046
3245.97 2299
3246.51 2375
3247.04 2390
3247.58 2427
3248.12 2491
3248.66 2509
3249.19 2388
3249.73 2367
3250.27 2801
3250.81 2894
3251.34 2755
3251.88 2649
3252.42 2513
3252.96 2432
3253.49 2667
3254.03 2784
3254.57 2684
3255.11 2912
3255.64 2868
3256.18 2925
3256.72 3170
3257.26 3124
3257.80 3040
3258.33 3364
3258.87 3403
3259.41 3323
3259.95 3303
3260.49 3194
3261.03 3412
3261.56 3454
3262.10 3507
3262.64 3700
3263.18 3474
3263.72 3662
3264.26 3834
3264.79 3975
3265.33 4201
3265.87 4319
3266.41 4213
3266.95 4396
3267.49 4518
3268.03 4883
3268.57 4912
3269.10 4923
3269.64 4856
3270.18 4704
3270.72 4594
3271.26 4128
3271.80 3893
3272.34 3695
3272.88 3367
3273.42 3106
3273.96 3187
3274.50 2985
3275.04 3006
3275.58 2832
3276.12 2787
3276.66 2798
3277.19 2856
3277.73 2827
3278.27 2830
3278.81 2874
3279.35 2866
3279.89 2894
3280.43 2995
3280.97 2753
3281.51 2900
3282.05 3020
3282.59 3008
3283.13 3302
3283.67 3137
3284.21 3034
3284.75 3100
3285.29 3042
3285.83 3013
3286.38 3034
3286.92 3162
3287.46 3333
3288.00 3254
3288.54 3233
3289.08 3073
3289.62 3182
3290.16 3238
3290.70 3362
3291.24 3298
3291.78 3275
3292.32 3432
3292.86 3488
3293.40 3603
3293.95 3700
3294.49 3899
3295.03 4338
3295.57 4516
3296.11 4943
3296.65 5021
3297.19 5009
3297.73 4741
3298.28 4965
3298.82 4708
3299.36 4665
3299.90 4509
3300.44 4257
3300.98 4107
3301.52 3792
3302.07 3637
3302.61 3681
3303.15 3467
3303.69 3477
3304.23 3287
3304.77 3320
3305.32 3475
3305.86 3392
3306.40 3279
3306.94 3332
3307.49 3313
3308.03 3374
3308.57 3184
3309.11 2981
3309.65 3086
3310.20 3117
3310.74 3182
3311.28 3141
3311.82 3136
3312.37 3200
3312.91 3333
3313.45 3314
3313.99 3187
3314.54 3410
3315.08 3472
3315.62 3451
3316.17 3575
3316.71 3507
3317.25 3474
3317.79 3553
3318.34 3652
3318.88 3874
3319.42 4232
3319.97 4222
3320.51 4200
3321.05 4398
3321.60 4535
3322.14 4560
3322.68 4901
3323.23 5111
3323.77 5145
3324.31 5019
3324.86 5016
3325.40 5075
3325.94 4814
3326.49 4934
3327.03 4879
3327.58 4359
3328.12 4405
3328.66 4279
3329.21 4173
3329.75 4020
3330.29 4209
3330.84 4420
3331.38 4379
3331.93 4832
3332.47 5389
3333.02 5910
3333.56 7199
3334.10 8183
3334.65 9880
3335.19 12205
3335.74 14485
3336.28 16349
3336.83 18052
3337.37 19203
3337.92 19531
3338.46 20115
3339.00 19812
3339.55 19682
3340.09 18787
3340.64 16931
3341.18 15023
3341.73 13411
3342.27 11792
3342.82 9986
3343.36 8500
3343.91 7007
3344.45 6150
3345.00 5320
3345.54 4755
3346.09 4319
3346.64 4086
3347.18 3909
3347.73 3721
3348.27 3883
3348.82 3821
3349.36 3834
3349.91 3926
3350.45 4017
3351.00 3974
3351.55 4328
3352.09 4274
3352.64 4291
3353.18 4440
3353.73 4491
3354.27 4661
3354.82 4588
3355.37 4575
3355.91 4298
3356.46 4119
3357.00 3786
3357.55 3645
3358.10 3498
3358.64 3500
3359.19 3205
3359.74 3167
3360.28 3122
3360.83 3295
3361.38 3228
3361.92 3058
3362.47 3133
3363.02 3001
3363.56 3116
3364.11 3128
3364.66 3303
3365.20 3339
3365.75 3312
3366.30 3400
3366.84 3188
3367.39 3066
3367.94 3162
3368.48 3186
3369.03 3140
3369.58 2972
3370.13 3059
3370.67 3102
3371.22 3029
3371.77 3178
3372.32 3332
3372.86 3379
3373.41 3590
3373.96 3788
3374.51 3833
3375.05 4127
3375.60 4081
3376.15 4017
3376.70 3955
3377.24 4013
3377.79 3972
3378.34 3747
3378.89 3575
3379.44 3331
3379.98 3182
3380.53 3061
3381.08 3093
3381.63 3125
3382.18 2991
3382.73 2786
3383.27 2749
3383.82 2803
3384.37 2906
3384.92 2535
3385.47 2625
3386.02 2761
3386.56 2563
3387.11 2659
3387.66 2599
3388.21 2518
3388.76 2563
3389.31 2574
3389.86 2632
3390.41 2519
3390.95 2479
3391.50 2541
3392.05 2682
3392.60 2526
3393.15 2558
3393.70 2628
3394.25 2397
3394.80 2457
3395.35 2393
3395.90 2415
3396.45 2298
3397.00 2402
3397.55 2465
3398.10 2359
3398.64 2422
3399.19 2213
3399.74 2276
3400.29 2359
3400.84 2492
3401.39 2335
3401.94 2445
3402.49 2368
3403.04 2331
3403.59 2432
3404.14 2306
3404.69 2162
3405.24 2283
3405.79 2492
3406.34 2510
3406.89 2408
3407.44 2169
3407.99 2185
3408.54 2257
3409.09 2219
3409.65 2184
3410.20 2362
3410.75 2319
3411.30 2342
3411.85 2357
3412.40 2432
3412.95 2485
3413.50 2492
3414.05 2722
3414.60 2784
3415.15 2684
3415.70 2726
3416.25 2563
3416.81 2537
3417.36 2609
3417.91 2468
3418.46 2479
3419.01 2418
3419.56 2463
3420.11 2390
3420.66 2193
3421.22 2325
3421.77 2537
3422.32 2494
3422.87 2437
3423.42 2480
3423.97 2379
3424.52 2428
3425.08 2442
3425.63 2475
3426.18 2466
3426.73 2591
3427.28 2535
3427.84 2496
3428.39 2490
3428.94 2426
3429.49 2410
3430.04 2457
3430.60 2457
3431.15 2277
3431.70 2356
3432.25 2398
3432.80 2252
3433.36 2308
3433.91 2272
3434.46 2236
3435.01 2275
3435.57 2362
3436.12 2312
3436.67 2218
3437.22 2259
3437.78 2344
3438.33 2287
3438.88 2359
3439.44 2374
3439.99 2490
3440.54 2638
3441.09 2500
3441.65 2520
3442.20 2452
3442.75 2476
3443.31 2303
3443.86 2230
3444.41 2374
3444.97 2357
3445.52 2272
3446.07 2418
3446.63 2255
3447.18 2245
3447.73 2186
3448.29 2347
3448.84 2260
3449.40 2320
3449.95 2292
3450.50 2180
3451.06 2180
3451.61 2274
3452.16 2204
3452.72 2078
3453.27 2157
3453.83 1975
3454.38 2050
3454.93 2087
3455.49 2350
3456.04 2205
3456.60 2022
3457.15 2089
3457.71 2148
3458.26 2113
3458.81 2208
3459.37 2134
3459.92 2129
3460.48 2245
3461.03 2158
3461.59 2211
3462.14 2035
3462.70 2237
3463.25 2454
3463.81 2195
3464.36 2208
3464.92 2308
3465.47 2227
3466.03 2272
3466.58 2329
3467.14 2372
3467.69 2342
3468.25 2115
3468.80 2295
3469.36 2403
3469.91 2389
3470.47 2297
3471.02 2414
3471.58 2426
3472.13 2398
3472.69 2344
3473.24 2378
3473.80 2380
3474.36 2238
3474.91 2494
3475.47 2575
3476.02 2465
3476.58 2413
3477.13 2449
3477.69 2512
3478.25 2552
3478.80 2598
3479.36 2392
3479.91 2381
3480.47 2543
3481.03 2988
3481.58 2769
3482.14 2756
3482.70 2727
3483.25 2738
3483.81 2653
3484.37 2624
3484.92 2574
3485.48 2452
3486.04 2636
3486.59 2694
3487.15 2722
3487.71 2771
3488.26 2814
3488.82 2912
3489.38 3217
3489.93 3263
3490.49 3531
3491.05 3812
3491.60 3745
3492.16 3907
3492.72 4174
3493.27 4483
3493.83 4629
3494.39 4730
3494.95 4743
3495.50 4651
3496.06 4431
3496.62 4211
3497.18 4349
3497.73 4415
3498.29 4447
3498.85 4814
3499.41 4752
3499.96 4840
3500.52 5161
3501.08 5392
3501.64 5665
3502.20 5889
3502.75 5539
3503.31 5684
3503.87 6127
3504.43 5771
3504.99 5641
3505.54 5982
3506.10 6185
3506.66 6419
3507.22 6188
3507.78 6285
3508.34 6070
3508.89 5685
3509.45 5500
3510.01 5053
3510.57 4694
3511.13 4564
3511.69 4077
3512.25 3718
3512.80 3707
3513.36 3384
3513.92 3208
3514.48 2833
3515.04 2902
3515.60 2956
3516.16 2795
3516.72 2684
3517.28 2683
3517.83 2563
3518.39 2692
3518.95 2762
3519.51 2793
3520.07 2828
3520.63 2855
3521.19 2957
3521.75 2959
3522.31 2980
3522.87 3378
3523.43 3404
3523.99 3353
3524.55 3508
3525.11 3581
3525.67 3505
3526.23 3500
3526.79 3552
3527.35 3601
3527.91 3418
3528.47 3194
3529.03 3041
3529.59 2930
3530.15 2830
3530.71 2905
3531.27 2665
3531.83 2540
3532.39 2529
3532.95 2522
3533.51 2520
3534.07 2494
3534.63 2535
3535.19 2456
3535.75 2475
3536.31 2555
3536.87 2664
3537.43 2540
3537.99 2788
3538.55 2725
3539.12 2532
3539.68 2463
3540.24 2573
3540.80 2630
3541.36 2487
3541.92 2601
3542.48 2675
3543.04 2643
3543.60 2602
3544.16 2704
3544.73 2714
3545.29 2650
3545.85 2663
3546.41 2690
3546.97 2688
3547.53 2556
3548.09 2385
3548.66 2644
3549.22 2428
3549.78 2320
3550.34 2329
3550.90 2341
3551.46 2278
3552.03 2234
3552.59 2133
3553.15 2312
3553.71 2323
3554.27 2396
3554.84 2281
3555.40 2265
3555.96 2203
3556.52 2326
3557.09 2179
3557.65 2178
3558.21 2269
3558.77 2216
3559.33 2321
3559.90 2219
3560.46 2111
3561.02 2215
3561.58 2252
3562.15 2389
3562.71 2241
3563.27 2313
3563.84 2260
3564.40 2355
3564.96 2222
3565.52 2249
3566.09 2193
3566.65 2107
3567.21 2169
3567.78 2179
3568.34 2158
3568.90 2207
3569.47 2178
3570.03 2256
3570.59 2019
3571.16 1947
3571.72 1958
3572.28 2030
3572.85 1998
3573.41 2029
3573.97 2046
3574.54 2087
3575.10 2191
3575.66 2284
3576.23 2230
3576.79 2400
3577.36 2413
3577.92 2216
3578.48 2117
3579.05 2196
3579.61 2181
3580.18 2254
3580.74 2064
3581.30 2183
3581.87 2187
3582.43 2170
3583.00 2094
3583.56 2151
3584.13 2134
3584.69 2147
3585.25 2157
3585.82 2080
3586.38 2040
3586.95 2017
3587.51 1945
3588.08 1831
3588.64 2024
3589.21 1949
3589.77 2022
3590.34 2098
3590.90 2032
3591.47 2186
3592.03 2061
3592.60 2191
3593.16 2222
3593.73 2069
3594.29 2151
3594.86 2122
3595.42 2158
3595.99 2367
3596.55 2114
3597.12 2162
3597.68 2124
3598.25 2025
3598.82 2183
3599.38 2168
3599.95 2106
3600.51 2113
3601.08 2342
3601.64 2292
3602.21 2355
3602.78 2252
3603.34 2238
3603.91 2220
3604.47 2088
3605.04 2152
3605.61 2293
3606.17 2220
3606.74 2315
3607.30 2078
3607.87 2140
3608.44 2113
3609.00 2033
3609.57 1957
3610.14 2048
3610.70 1930
3611.27 1948
3611.84 1953
3612.40 1937
3612.97 1919
3613.54 2057
3614.10 2032
3614.67 2131
3615.24 2253
3615.80 2577
3616.37 2696
3616.94 2908
3617.50 3156
3618.07 3494
3618.64 3873
3619.21 4227
3619.77 4583
3620.34 4888
3620.91 4694
3621.47 4553
3622.04 4564
3622.61 4484
3623.18 4083
3623.74 3564
3624.31 3276
3624.88 3092
3625.45 2697
3626.01 2486
3626.58 2303
3627.15 2247
3627.72 2218
3628.29 2261
3628.85 2031
3629.42 2111
3629.99 2105
3630.56 2199
3631.13 2091
3631.69 1949
3632.26 1987
3632.83 1972
3633.40 2073
3633.97 2252
3634.54 2128
3635.10 2148
3635.67 2060
3636.24 2227
3636.81 2077
3637.38 2234
3637.95 2225
3638.52 2248
3639.08 2356
3639.65 2408
3640.22 2417
3640.79 2573
3641.36 2726
3641.93 2997
3642.50 3142
3643.07 2947
3643.64 3158
3644.20 3265
3644.77 3091
3645.34 2930
3645.91 2977
3646.48 2862
3647.05 2743
3647.62 2752
3648.19 2780
3648.76 2600
3649.33 2491
3649.90 2676
3650.47 2680
3651.04 2865
3651.61 2591
3652.18 2679
3652.75 2834
3653.32 2765
3653.89 2500
3654.46 2509
3655.03 2661
3655.60 2845
3656.17 2981
3656.74 3141
3657.31 3132
3657.88 2942
3658.45 2934
3659.02 3055
3659.59 3189
3660.16 3302
3660.73 3233
3661.30 3432
3661.87 3389
3662.44 3300
3663.01 3014
3663.58 2886
3664.15 2807
3664.72 2651
3665.29 2615
3665.86 2549
3666.43 2648
3667.01 2519
3667.58 2548
3668.15 2736
3668.72 2555
3669.29 2434
3669.86 2331
3670.43 2447
3671.00 2450
3671.57 2502
3672.15 2539
3672.72 2547
3673.29 2491
3673.86 2407
3674.43 2436
3675.00 2457
3675.57 2438
3676.15 2602
3676.72 2604
3677.29 2633
3677.86 2585
3678.43 2509
3679.00 2323
3679.58 2392
3680.15 2378
3680.72 2486
3681.29 2519
3681.86 2343
3682.44 2307
3683.01 2166
3683.58 2102
3684.15 2384
3684.73 2434
3685.30 2227
3685.87 2322
3686.44 2468
3687.02 2460
3687.59 2527
3688.16 2757
3688.73 3087
3689.31 2969
3689.88 3037
3690.45 3079
3691.02 3470
3691.60 3361
3692.17 3461
3692.74 3251
3693.32 2991
3693.89 3061
3694.46 2838
3695.03 2697
3695.61 2536
3696.18 2616
3696.75 2569
3697.33 2422
3697.90 2473
3698.47 2408
3699.05 2391
3699.62 2302
3700.19 2275
3700.77 2247
3701.34 2419
3701.91 2420
3702.49 2155
3703.06 2263
3703.64 2183
3704.21 2318
3704.78 2185
3705.36 2297
3705.93 2371
3706.51 2309
3707.08 2349
3707.65 2350
3708.23 2222
3708.80 2158
3709.38 2254
3709.95 2364
3710.52 2473
3711.10 2384
3711.67 2373
3712.25 2447
3712.82 2501
3713.40 2181
3713.97 2234
3714.55 2285
3715.12 2163
3715.69 2087
3716.27 2144
3716.84 2325
3717.42 2325
3717.99 2348
3718.57 2276
3719.14 2098
3719.72 2208
3720.29 1970
3720.87 2048
3721.44 2145
3722.02 2032
3722.59 1965
3723.17 1975
3723.75 1878
3724.32 1998
3724.90 2047
3725.47 1995
3726.05 1977
3726.62 2046
3727.20 2042
3727.77 2107
3728.35 2070
3728.92 2111
3729.50 2222
3730.08 2194
3730.65 2264
3731.23 2453
3731.80 2356
3732.38 2458
3732.96 2390
3733.53 2727
3734.11 2692
3734.68 2649
3735.26 2534
3735.84 2852
3736.41 2933
3736.99 2881
3737.57 2774
3738.14 2567
3738.72 2566
3739.30 2633
3739.87 2264
3740.45 2221
3741.03 2105
3741.60 2181
3742.18 2128
3742.76 2260
3743.33 2142
3743.91 2150
3744.49 2389
3745.06 2134
3745.64 2107
3746.22 2071
3746.79 2211
3747.37 2130
3747.95 2170
3748.53 2108
3749.10 2186
3749.68 2148
3750.26 2217
3750.83 2296
3751.41 2170
3751.99 2222
3752.57 1994
3753.14 2015
3753.72 2086
3754.30 1999
3754.88 2008
3755.46 1946
3756.03 1923
3756.61 1824
3757.19 1947
3757.77 1866
3758.35 1736
3758.92 1963
3759.50 2140
3760.08 2195
3760.66 1982
3761.24 2048
3761.81 2078
3762.39 2088
3762.97 2083
3763.55 2075
3764.13 2174
3764.71 1968
3765.28 2012
3765.86 2183
3766.44 2139
3767.02 1917
3767.60 1964
3768.18 1945
3768.76 1929
3769.34 1862
3769.91 1989
3770.49 2014
3771.07 2033
3771.65 1973
3772.23 1979
3772.81 2046
3773.39 2199
3773.97 2026
3774.55 1980
3775.13 1968
3775.71 1839
3776.28 2076
3776.86 1978
3777.44 1919
3778.02 1931
3778.60 1901
3779.18 1957
3779.76 1953
3780.34 1945
3780.92 1791
3781.50 2005
3782.08 1962
3782.66 2022
3783.24 2170
3783.82 2094
3784.40 2188
3784.98 2021
3785.56 2011
3786.14 2103
3786.72 2121
3787.30 1999
3787.88 2054
3788.46 2054
3789.04 2233
3789.62 2026
3790.20 2035
3790.78 1980
3791.36 1930
3791.94 1902
3792.53 1965
3793.11 1947
3793.69 1911
3794.27 1933
3794.85 1895
3795.43 2066
3796.01 1813
3796.59 1891
3797.17 1884
3797.75 2008
3798.33 1985
3798.91 1915
3799.50 1996
3800.08 1827
3800.66 1821
3801.24 1913
3801.82 2070
3802.40 2065
3802.98 2077
3803.57 2012
3804.15 2136
3804.73 2189
3805.31 2227
3805.89 2105
3806.47 2103
3807.05 2197
3807.64 2130
3808.22 2060
3808.80 2251
3809.38 2196
3809.96 2247
3810.55 2351
3811.13 2402
3811.71 2252
3812.29 2347
3812.87 2367
3813.46 2302
3814.04 2473
3814.62 2307
3815.20 2275
3815.79 2138
3816.37 2362
3816.95 2454
3817.53 2338
3818.12 2293
3818.70 2283
3819.28 2106
3819.86 2187
3820.45 2088
3821.03 2139
3821.61 2169
3822.20 1933
3822.78 1909
3823.36 1955
3823.94 1926
3824.53 1942
3825.11 1908
3825.69 1931
3826.28 1832
3826.86 1887
3827.44 2007
3828.03 1845
3828.61 1931
3829.19 1963
3829.78 2102
3830.36 2083
3830.94 1872
3831.53 2036
3832.11 2087
3832.69 2062
3833.28 2192
3833.86 2265
3834.45 2149
3835.03 2115
3835.61 2017
3836.20 1986
3836.78 1970
3837.37 1995
3837.95 1867
3838.53 1915
3839.12 1932
3839.70 2019
3840.29 1917
3840.87 1943
3841.46 2041
3842.04 2008
3842.62 1830
3843.21 1910
3843.79 1914
3844.38 1857
3844.96 1892
3845.55 1862
3846.13 1783
3846.72 1763
3847.30 1739
3847.89 1920
3848.47 1919
3849.06 1873
3849.64 1776
3850.23 1792
3850.81 1918
3851.40 1980
3851.98 1903
3852.57 1902
3853.15 1887
3853.74 1859
3854.32 1873
3854.91 1865
3855.49 1749
3856.08 1978
3856.66 1997
3857.25 2027
3857.84 1960
3858.42 2023
3859.01 1979
3859.59 2122
3860.18 2358
3860.76 2454
3861.35 2564
3861.94 2683
3862.52 2855
3863.11 3103
3863.69 3291
3864.28 3264
3864.87 3468
3865.45 3323
3866.04 3375
3866.62 3129
3867.21 3123
3867.80 2961
3868.38 2700
3868.97 2648
3869.56 2238
3870.14 2215
3870.73 1935
3871.32 2023
3871.90 2051
3872.49 2083
3873.08 2157
3873.66 2077
3874.25 2047
3874.84 2091
3875.42 2086
3876.01 1999
3876.60 2096
3877.19 2143
3877.77 2113
3878.36 2095
3878.95 2209
3879.53 2150
3880.12 2087
3880.71 2006
3881.30 1900
3881.88 1854
3882.47 1878
3883.06 1826
3883.65 1819
3884.23 1782
3884.82 1828
3885.41 1853
3886.00 1935
3886.58 1766
3887.17 1701
3887.76 1862
3888.35 1915
3888.94 1894
3889.52 1968
3890.11 1988
3890.70 1989
3891.29 2058
3891.88 2260
3892.46 2334
3893.05 2228
3893.64 2246
3894.23 2139
3894.82 2123
3895.41 2124
3895.99 2122
3896.58 2113
3897.17 2049
3897.76 2077
3898.35 2055
3898.94 1911
3899.53 1902
3900.12 1953
3900.70 2009
3901.29 2047
3901.88 2075
3902.47 2000
3903.06 2041
3903.65 2035
3904.24 2024
3904.83 1915
3905.42 2006
3906.01 1889
3906.60 1942
3907.18 1955
3907.77 1855
3908.36 1843
3908.95 1919
3909.54 1918
3910.13 1825
3910.72 1780
3911.31 1953
3911.90 1785
3912.49 1766
3913.08 1670
3913.67 1673
3914.26 1658
3914.85 1643
3915.44 1564
3916.03 1763
3916.62 1786
3917.21 1687
3917.80 1675
3918.39 1784
3918.98 1818
3919.57 1730
3920.16 1774
3920.75 1809
3921.34 1658
3921.93 1678
3922.52 1772
3923.11 1763
3923.70 1725
3924.30 1771
3924.89 1787
3925.48 1845
3926.07 1696
3926.66 1674
3927.25 1846
3927.84 1847
3928.43 1778
3929.02 1876
3929.61 1819
3930.20 1851
3930.80 1904
3931.39 1965
3931.98 1981
3932.57 1865
3933.16 1924
3933.75 1759
3934.34 1822
3934.93 1776
3935.53 1771
3936.12 1703
3936.71 1644
3937.30 1685
3937.89 1632
3938.48 1667
3939.08 1801
3939.67 1735
3940.26 1607
3940.85 1596
3941.44 1555
3942.04 1678
3942.63 1853
3943.22 1764
3943.81 1867
3944.40 1779
3945.00 1779
3945.59 1665
3946.18 1782
3946.77 1821
3947.36 1825
3947.96 1792
3948.55 1680
3949.14 1722
3949.73 1843
3950.33 1715
3950.92 1645
3951.51 1704
3952.11 1621
3952.70 1677
3953.29 1779
3953.88 1702
3954.48 1647
3955.07 1688
3955.66 1806
3956.26 1884
3956.85 1680
3957.44 1758
3958.04 1804
3958.63 1745
3959.22 1869
3959.81 1871
3960.41 1824
3961.00 1621
3961.60 1786
3962.19 1721
3962.78 1556
3963.38 1637
3963.97 1616
3964.56 1652
3965.16 1652
3965.75 1741
3966.34 1818
3966.94 1788
3967.53 1734
3968.13 1821
3968.72 1747
3969.31 1814
3969.91 1730
3970.50 1802
3971.10 1696
3971.69 1709
3972.28 1718
3972.88 1630
3973.47 1638
3974.07 1652
3974.66 1671
3975.26 1633
3975.85 1859
3976.45 1666
3977.04 1704
3977.63 1735
3978.23 1751
3978.82 1898
3979.42 1805
3980.01 1709
3980.61 1788
3981.20 1850
3981.80 1629
3982.39 1639
3982.99 1842
3983.58 1682
3984.18 1795
3984.77 1819
3985.37 1766
3985.96 1857
3986.56 1765
3987.16 1627
3987.75 1742
3988.35 1671
3988.94 1830
3989.54 1862
3990.13 1803
3990.73 1830
3991.32 1795
3991.92 1909
3992.52 1752
3993.11 1923
3993.71 1914
3994.30 2000
3994.90 1931
3995.50 1964
3996.09 1932
3996.69 1931
3997.28 2003
3997.88 1984
3998.48 1824
3999.07 1913
3999.67 1873
4000.26 1845
4000.86 1973
4001.46 1912
4002.05 1836
4002.65 1740
4003.25 1827
4003.84 1828
4004.44 1913
4005.04 1941
4005.63 1871
4006.23 2001
4006.83 2011
4007.42 2031
4008.02 2014
4008.62 1945
4009.21 1963
4009.81 2000
4010.41 2081
4011.01 2096
4011.60 2140
4012.20 2040
4012.80 1915
4013.40 2089
4013.99 2265
4014.59 2159
4015.19 2324
4015.78 2410
4016.38 2328
4016.98 2497
4017.58 2656
4018.18 2782
4018.77 2800
4019.37 2873
4019.97 2852
4020.57 2739
4021.16 2813
4021.76 2663
4022.36 2383
4022.96 2228
4023.56 2127
4024.15 2099
4024.75 2095
4025.35 2060
4025.95 2039
4026.55 2019
4027.15 1998
4027.74 2101
4028.34 2006
4028.94 2096
4029.54 2115
4030.14 2207
4030.74 2316
4031.34 2268
4031.93 2196
4032.53 2395
4033.13 2161
4033.73 2097
4034.33 2154
4034.93 1925
4035.53 1964
4036.13 1824
4036.73 1884
4037.32 1866
4037.92 1873
4038.52 1854
4039.12 1995
4039.72 1779
4040.32 1729
4040.92 1731
4041.52 1817
4042.12 1731
4042.72 1755
4043.32 1701
4043.92 1653
4044.52 1711
4045.12 1794
4045.72 1822
4046.32 1794
4046.92 1876
4047.52 1781
4048.12 1866
4048.72 1869
4049.32 1814
4049.92 1877
4050.52 2002
4051.12 1963
4051.72 1939
4052.32 2065
4052.92 1932
4053.52 2110
4054.12 1953
4054.72 2021
4055.32 2056
4055.92 1984
4056.52 1795
4057.12 1905
4057.72 1831
4058.32 1763
4058.92 1780
4059.52 1816
4060.12 1886
4060.72 1763
4061.33 1665
4061.93 1736
4062.53 1577
4063.13 1740
4063.73 1646
4064.33 1589
4064.93 1656
4065.53 1571
4066.13 1587
4066.74 1723
4067.34 1733
4067.94 1602
4068.54 1483
4069.14 1597
4069.74 1499
4070.34 1455
4070.95 1597
4071.55 1704
4072.15 1609
4072.75 1474
4073.35 1541
4073.95 1545
4074.56 1585
4075.16 1616
4075.76 1669
4076.36 1590
4076.96 1732
4077.57 1660
4078.17 1743
4078.77 1675
4079.37 1598
4079.97 1641
4080.58 1636
4081.18 1739
4081.78 1643
4082.38 1678
4082.99 1602
4083.59 1642
4084.19 1682
4084.79 1549
4085.40 1582
4086.00 1699
4086.60 1726
4087.21 1567
4087.81 1546
4088.41 1593
4089.01 1555
4089.62 1528
4090.22 1652
4090.82 1624
4091.43 1585
4092.03 1674
4092.63 1530
4093.24 1594
4093.84 1587
4094.44 1597
4095.05 1675
4095.65 1693
4096.25 1665
4096.86 1653
4097.46 1725
4098.06 1600
4098.67 1695
4099.27 1698
4099.87 1664
4100.48 1618
4101.08 1645
4101.69 1566
4102.29 1575
4102.89 1461
4103.50 1534
4104.10 1673
4104.71 1468
4105.31 1416
4105.91 1456
4106.52 1565
4107.12 1578
4107.73 1558
4108.33 1564
4108.94 1623
4109.54 1501
4110.14 1549
4110.75 1480
4111.35 1693
4111.96 1664
4112.56 1726
4113.17 1693
4113.77 1607
4114.38 1580
4114.98 1607
4115.59 1607
4116.19 1558
4116.80 1512
4117.40 1432
4118.01 1402
4118.61 1491
4119.22 1650
4119.82 1623
4120.43 1618
4121.03 1555
4121.64 1536
4122.24 1591
4122.85 1573
4123.46 1656
4124.06 1605
4124.67 1632
4125.27 1598
4125.88 1677
4126.48 1634
4127.09 1708
4127.69 1631
4128.30 1560
4128.91 1618
4129.51 1618
4130.12 1614
4130.72 1581
4131.33 1600
4131.94 1655
4132.54 1613
4133.15 1713
4133.76 1824
4134.36 1787
4134.97 1747
4135.57 1732
4136.18 1996
4136.79 1935
4137.39 1865
4138.00 2059
4138.61 2031
4139.21 2098
4139.82 2242
4140.43 2248
4141.03 2121
4141.64 2117
4142.25 2047
4142.85 2247
4143.46 2233
4144.07 2089
4144.67 2117
4145.28 1983
4145.89 1930
4146.50 1885
4147.10 1906
4147.71 1765
4148.32 1724
4148.93 1597
4149.53 1608
4150.14 1588
4150.75 1698
4151.36 1685
4151.96 1561
4152.57 1482
4153.18 1538
4153.79 1443
4154.39 1554
4155.00 1516
4155.61 1617
4156.22 1581
4156.82 1630
4157.43 1633
4158.04 1661
4158.65 1762
4159.26 1675
4159.87 1511
4160.47 1575
4161.08 1534
4161.69 1570
4162.30 1618
4162.91 1676
4163.52 1700
4164.12 1596
4164.73 1649
4165.34 1675
4165.95 1950
4166.56 1750
4167.17 1734
4167.78 1838
4168.38 1876
4168.99 1886
4169.60 1787
4170.21 1647
4170.82 1653
4171.43 1807
4172.04 1839
4172.65 1639
4173.26 1650
4173.86 1728
4174.47 1744
4175.08 1685
4175.69 1686
4176.30 1650
4176.91 1794
4177.52 1725
4178.13 1774
4178.74 1730
4179.35 1573
4179.96 1715
4180.57 1917
4181.18 1771
4181.79 1828
4182.40 1645
4183.01 1520
4183.62 1597
4184.23 1656
4184.84 1836
4185.45 1621
4186.06 1699
4186.67 1581
4187.28 1642
4187.89 1528
4188.50 1605
4189.11 1614
4189.72 1682
4190.33 1586
4190.94 1578
4191.55 1627
4192.16 1624
4192.77 1843
4193.38 1838
4193.99 1937
4194.60 1883
4195.21 1915
4195.82 1945
4196.44 2039
4197.05 1955
4197.66 1941
4198.27 1864
4198.88 1936
4199.49 1966
4200.10 1798
4200.71 1837
4201.32 1856
4201.94 1738
4202.55 1687
4203.16 1585
4203.77 1737
4204.38 1727
4204.99 1685
4205.60 1695
4206.21 1705
4206.83 1529
4207.44 1660
4208.05 1675
4208.66 1571
4209.27 1681
4209.89 1769
4210.50 1679
4211.11 1599
4211.72 1729
4212.33 1881
4212.94 1888
4213.56 1726
4214.17 1818
4214.78 1835
4215.39 1797
4216.01 1924
4216.62 1727
4217.23 1844
4217.84 1972
4218.46 2025
4219.07 2168
4219.68 2093
4220.29 2357
4220.91 2316
4221.52 2463
4222.13 2681
4222.74 2666
4223.36 2851
4223.97 2947
4224.58 3188
4225.19 3428
4225.81 3523
4226.42 3368
4227.03 3547
4227.65 3394
4228.26 3092
4228.87 3305
4229.49 3194
4230.10 3206
4230.71 3159
4231.33 3012
4231.94 2921
4232.55 2926
4233.17 3142
4233.78 3271
4234.39 3096
4235.01 2971
4235.62 3180
4236.23 3475
4236.85 3432
4237.46 3314
4238.08 3414
4238.69 3003
4239.30 2856
4239.92 2626
4240.53 2348
4241.15 2414
4241.76 2350
4242.37 2102
4242.99 2009
4243.60 2023
4244.22 2126
4244.83 2035
4245.45 2138
4246.06 1985
4246.67 2011
4247.29 1971
4247.90 1962
4248.52 2059
4249.13 2294
4249.75 2129
4250.36 2227
4250.98 2123
4251.59 1994
4252.21 2073
4252.82 2157
4253.44 2101
4254.05 2117
4254.67 2016
4255.28 1971
4255.90 1810
4256.51 1906
4257.13 2043
4257.74 1854
4258.36 1861
4258.97 1935
4259.59 1884
4260.20 1943
4260.82 1962
4261.44 1899
4262.05 1761
4262.67 1794
4263.28 1961
4263.90 1854
4264.51 1856
4265.13 1650
4265.75 1730
4266.36 1887
4266.98 1696
4267.59 1719
4268.21 1895
4268.83 1889
4269.44 1763
4270.06 1827
4270.67 1860
4271.29 1773
4271.91 1779
4272.52 1809
4273.14 1728
4273.76 1787
4274.37 1808
4274.99 1855
4275.61 1859
4276.22 1851
4276.84 1932
4277.46 1907
4278.07 1906
4278.69 1821
4279.31 1814
4279.92 1891
4280.54 1957
4281.16 1739
4281.77 1658
4282.39 1639
4283.01 1667
4283.63 1685
4284.24 1619
4284.86 1669
4285.48 1659
4286.09 1511
4286.71 1520
4287.33 1435
4287.95 1484
4288.56 1461
4289.18 1530
4289.80 1538
4290.42 1562
4291.03 1657
4291.65 1759
4292.27 1713
4292.89 1611
4293.51 1572
4294.12 1585
4294.74 1517
4295.36 1527
4295.98 1665
4296.60 1604
4297.21 1600
4297.83 1532
4298.45 1474
4299.07 1535
4299.69 1482
4300.31 1513
4300.92 1493
4301.54 1634
4302.16 1546
4302.78 1656
4303.40 1596
4304.02 1482
4304.63 1537
4305.25 1505
4305.87 1578
4306.49 1716
4307.11 1603
4307.73 1585
4308.35 1666
4308.97 1696
4309.59 1680
4310.20 1649
4310.82 1484
4311.44 1639
4312.06 1692
4312.68 1712
4313.30 1681
4313.92 1709
4314.54 1666
4315.16 1766
4315.78 1782
4316.40 1593
4317.02 1597
4317.64 1557
4318.26 1593
4318.88 1575
4319.50 1690
4320.12 1706
4320.74 1559
4321.36 1524
4321.98 1657
4322.60 1777
4323.22 1845
4323.84 1680
4324.46 1829
4325.08 1948
4325.70 1895
4326.32 2057
4326.94 2045
4327.56 2063
4328.18 1962
4328.80 1929
4329.42 1904
4330.04 1964
4330.66 1817
4331.28 1804
4331.90 1811
4332.52 1783
4333.14 1735
4333.76 1804
4334.38 1837
4335.00 1866
4335.63 1712
4336.25 1873
4336.87 2028
4337.49 1904
4338.11 1963
4338.73 2057
4339.35 1953
4339.97 2042
4340.59 2077
4341.22 2088
4341.84 2097
4342.46 2056
4343.08 2282
4343.70 2257
4344.32 2465
4344.94 2456
4345.57 2677
4346.19 2952
4346.81 3290
4347.43 3401
4348.05 3462
4348.67 3681
4349.30 3504
4349.92 3358
4350.54 3317
4351.16 2890
4351.78 2717
4352.41 2520
4353.03 2363
4353.65 2107
4354.27 1929
4354.90 1999
4355.52 2062
4356.14 1756
4356.76 1746
4357.38 1771
4358.01 1787
4358.63 1786
4359.25 1754
4359.87 1743
4360.50 1705
4361.12 1860
4361.74 1803
4362.37 1857
4362.99 1749
4363.61 1728
4364.23 1798
4364.86 1825
4365.48 1756
4366.10 1784
4366.73 1886
4367.35 1956
4367.97 1882
4368.60 1888
4369.22 1712
4369.84 1577
4370.47 1783
4371.09 1620
4371.71 1493
4372.34 1640
4372.96 1547
4373.58 1538
4374.21 1528
4374.83 1363
4375.46 1494
4376.08 1466
4376.70 1595
4377.33 1653
4377.95 1598
4378.57 1557
4379.20 1638
4379.82 1558
4380.45 1613
4381.07 1620
4381.70 1640
4382.32 1702
4382.94 1517
4383.57 1625
4384.19 1835
4384.82 1697
4385.44 1590
4386.07 1561
4386.69 1589
4387.32 1582
4387.94 1519
4388.56 1584
4389.19 1475
4389.81 1628
4390.44 1508
4391.06 1661
4391.69 1547
4392.31 1566
4392.94 1494
4393.56 1510
4394.19 1461
4394.81 1513
4395.44 1470
4396.06 1498
4396.69 1640
4397.31 1464
4397.94 1570
4398.57 1596
4399.19 1584
4399.82 1603
4400.44 1573
4401.07 1552
4401.69 1514
4402.32 1617
4402.94 1677
4403.57 1597
4404.20 1616
4404.82 1695
4405.45 1626
4406.07 1698
4406.70 1612
4407.33 1696
4407.95 1869
4408.58 1661
4409.20 1683
4409.83 1662
4410.46 1675
4411.08 1660
4411.71 1588
4412.34 1582
4412.96 1609
4413.59 1714
4414.21 1622
4414.84 1629
4415.47 1598
4416.09 1632
4416.72 1651
4417.35 1532
4417.97 1528
4418.60 1547
4419.23 1493
4419.86 1423
4420.48 1604
4421.11 1562
4421.74 1471
4422.36 1673
4422.99 1599
4423.62 1470
4424.25 1417
4424.87 1499
4425.50 1493
4426.13 1464
4426.75 1415
4427.38 1419
4428.01 1499
4428.64 1362
4429.26 1389
4429.89 1502
4430.52 1431
4431.15 1201
4431.78 1473
4432.40 1447
4433.03 1393
4433.66 1432
4434.29 1507
4434.91 1443
4435.54 1384
4436.17 1577
4436.80 1493
4437.43 1497
4438.06 1406
4438.68 1374
4439.31 1502
4439.94 1355
4440.57 1495
4441.20 1409
4441.83 1366
4442.45 1285
4443.08 1434
4443.71 1484
4444.34 1443
4444.97 1392
4445.60 1402
4446.23 1383
4446.86 1434
4447.48 1505
4448.11 1573
4448.74 1502
4449.37 1443
4450.00 1478
4450.63 1610
4451.26 1687
4451.89 1694
4452.52 1531
4453.15 1480
4453.78 1616
4454.40 1565
4455.03 1621
4455.66 1623
4456.29 1346
4456.92 1375
4457.55 1560
4458.18 1644
4458.81 1477
4459.44 1513
4460.07 1454
4460.70 1634
4461.33 1428
4461.96 1430
4462.59 1465
4463.22 1483
4463.85 1439
4464.48 1473
4465.11 1346
4465.74 1313
4466.37 1345
4467.00 1303
4467.63 1241
4468.26 1304
4468.89 1368
4469.52 1347
4470.15 1373
4470.78 1481
4471.41 1359
4472.04 1348
4472.68 1337
4473.31 1313
4473.94 1381
4474.57 1458
4475.20 1377
4475.83 1361
4476.46 1340
4477.09 1350
4477.72 1413
4478.35 1439
4478.98 1381
4479.62 1283
4480.25 1361
4480.88 1408
4481.51 1346
4482.14 1557
4482.77 1557
4483.40 1546
4484.04 1643
4484.67 1541
4485.30 1531
4485.93 1489
4486.56 1413
4487.19 1503
4487.82 1573
4488.46 1523
4489.09 1478
4489.72 1616
4490.35 1675
4490.98 1459
4491.62 1543
4492.25 1481
4492.88 1439
4493.51 1444
4494.14 1421
4494.78 1337
4495.41 1383
4496.04 1464
4496.67 1589
4497.31 1457
4497.94 1495
4498.57 1425
4499.20 1424
4499.84 1424
4500.47 1594
4501.10 1571
4501.73 1576
4502.37 1508
4503.00 1545
4503.63 1552
4504.27 1553
4504.90 1668
4505.53 1674
4506.16 1608
4506.80 1582
4507.43 1636
4508.06 1545
4508.70 1457
4509.33 1455
4509.96 1503
4510.60 1551
4511.23 1642
4511.86 1472
4512.50 1494
4513.13 1535
4513.76 1607
4514.40 1606
4515.03 1522
4515.66 1547
4516.30 1545
4516.93 1603
4517.57 1432
4518.20 1403
4518.83 1461
4519.47 1373
4520.10 1463
4520.74 1424
4521.37 1472
4522.00 1598
4522.64 1447
4523.27 1426
4523.91 1453
4524.54 1517
4525.18 1638
4525.81 1541
4526.44 1466
4527.08 1545
4527.71 1646
4528.35 1873
4528.98 1937
4529.62 1942
4530.25 2293
4530.89 2341
4531.52 2558
4532.16 2663
4532.79 2937
4533.43 3071
4534.06 3219
4534.70 3288
4535.33 3113
4535.97 2864
4536.60 2683
4537.24 2571
4537.87 2346
4538.51 1927
4539.14 1905
4539.78 1862
4540.41 1864
4541.05 1805
4541.68 1642
4542.32 1482
4542.96 1487
4543.59 1561
4544.23 1649
4544.86 1601
4545.50 1367
4546.13 1434
4546.77 1470
4547.41 1500
4548.04 1575
4548.68 1557
4549.31 1526
4549.95 1682
4550.59 1792
4551.22 1715
4551.86 1671
4552.50 1584
4553.13 1652
4553.77 1675
4554.40 1587
4555.04 1453
4555.68 1526
4556.31 1609
4556.95 1535
4557.59 1626
4558.22 1525
4558.86 1454
4559.50 1594
4560.13 1563
4560.77 1427
4561.41 1493
4562.04 1411
4562.68 1424
4563.32 1499
4563.96 1422
4564.59 1519
4565.23 1576
4565.87 1556
4566.50 1412
4567.14 1493
4567.78 1474
4568.42 1526
4569.05 1507
4569.69 1543
4570.33 1630
4570.97 1609
4571.60 1444
4572.24 1516
4572.88 1602
4573.52 1547
4574.16 1641
4574.79 1516
4575.43 1467
4576.07 1569
4576.71 1576
4577.34 1490
4577.98 1458
4578.62 1475
4579.26 1482
4579.90 1573
4580.54 1457
4581.17 1492
4581.81 1469
4582.45 1493
4583.09 1445
4583.73 1367
4584.37 1537
4585.00 1616
4585.64 1613
4586.28 1615
4586.92 1476
4587.56 1458
4588.20 1502
4588.84 1521
4589.48 1506
4590.11 1472
4590.75 1571
4591.39 1690
4592.03 1764
4592.67 1738
4593.31 1811
4593.95 1756
4594.59 1676
4595.23 1721
4595.87 1622
4596.51 1719
4597.15 1525
4597.79 1573
4598.42 1415
4599.06 1426
4599.70 1411
4600.34 1429
4600.98 1429
4601.62 1459
4602.26 1426
4602.90 1495
4603.54 1484
4604.18 1586
4604.82 1610
4605.46 1676
4606.10 1679
4606.74 1597
4607.38 1553
4608.02 1649
4608.66 1687
4609.30 1691
4609.94 1711
4610.58 1665
4611.22 1677
4611.86 1716
4612.50 1660
4613.15 1477
4613.79 1462
4614.43 1612
4615.07 1635
4615.71 1598
4616.35 1568
4616.99 1539
4617.63 1551
4618.27 1502
4618.91 1534
4619.55 1641
4620.19 1559
4620.83 1413
4621.48 1515
4622.12 1483
4622.76 1496
4623.40 1425
4624.04 1406
4624.68 1479
4625.32 1444
4625.96 1423
4626.61 1449
4627.25 1455
4627.89 1449
4628.53 1347
4629.17 1443
4629.81 1514
4630.46 1360
4631.10 1384
4631.74 1424
4632.38 1484
4633.02 1531
4633.66 1481
4634.31 1414
4634.95 1519
4635.59 1539
4636.23 1516
4636.88 1582
4637.52 1525
4638.16 1690
4638.80 1778
4639.44 1639
4640.09 1496
4640.73 1690
4641.37 1627
4642.01 1638
4642.66 1573
4643.30 1596
4643.94 1623
4644.58 1605
4645.23 1580
4645.87 1469
4646.51 1481
4647.16 1526
4647.80 1591
4648.44 1522
4649.08 1615
4649.73 1686
4650.37 1687
4651.01 1713
4651.66 1730
4652.30 1700
4652.94 1817
4653.59 2111
4654.23 2014
4654.87 1951
4655.52 1996
4656.16 2302
4656.80 2086
4657.45 1875
4658.09 1753
4658.74 1715
4659.38 1634
4660.02 1618
4660.67 1524
4661.31 1407
4661.95 1431
4662.60 1393
4663.24 1269
4663.89 1437
4664.53 1352
4665.17 1268
4665.82 1416
4666.46 1388
4667.11 1221
4667.75 1338
4668.40 1360
4669.04 1488
4669.68 1365
4670.33 1428
4670.97 1385
4671.62 1306
4672.26 1335
4672.91 1381
4673.55 1447
4674.20 1426
4674.84 1426
4675.49 1419
4676.13 1395
4676.78 1428
4677.42 1400
4678.07 1405
4678.71 1451
4679.36 1308
4680.00 1357
4680.65 1451
4681.29 1433
4681.94 1507
4682.58 1446
4683.23 1486
4683.87 1499
4684.52 1584
4685.16 1550
4685.81 1425
4686.46 1450
4687.10 1503
4687.75 1543
4688.39 1470
4689.04 1452
4689.68 1343
4690.33 1328
4690.98 1374
4691.62 1375
4692.27 1432
4692.91 1403
4693.56 1425
4694.21 1547
4694.85 1555
4695.50 1449
4696.15 1495
4696.79 1632
4697.44 1690
4698.08 1636
4698.73 1542
4699.38 1705
4700.02 1746
4700.67 1790
4701.32 1768
4701.96 1584
4702.61 1500
4703.26 1630
4703.90 1568
4704.55 1407
4705.20 1321
4705.84 1419
4706.49 1450
4707.14 1349
4707.79 1432
4708.43 1455
4709.08 1454
4709.73 1628
4710.37 1535
4711.02 1497
4711.67 1415
4712.32 1522
4712.96 1586
4713.61 1418
4714.26 1413
4714.91 1508
4715.55 1394
4716.20 1261
4716.85 1306
4717.50 1313
4718.14 1382
4718.79 1420
4719.44 1356
4720.09 1544
4720.74 1487
4721.38 1475
4722.03 1351
4722.68 1506
4723.33 1468
4723.98 1441
4724.62 1440
4725.27 1499
4725.92 1486
4726.57 1503
4727.22 1477
4727.87 1629
4728.52 1532
4729.16 1461
4729.81 1362
4730.46 1338
4731.11 1421
4731.76 1470
4732.41 1377
4733.06 1349
4733.70 1356
4734.35 1357
4735.00 1569
4735.65 1468
4736.30 1372
4736.95 1438
4737.60 1461
4738.25 1409
4738.90 1498
4739.55 1304
4740.20 1421
4740.84 1368
4741.49 1362
4742.14 1411
4742.79 1406
4743.44 1351
4744.09 1568
4744.74 1525
4745.39 1511
4746.04 1496
4746.69 1595
4747.34 1478
4747.99 1437
4748.64 1410
4749.29 1474
4749.94 1481
4750.59 1724
4751.24 1510
4751.89 1599
4752.54 1655
4753.19 1656
4753.84 1659
4754.49 1709
4755.14 1563
4755.79 1538
4756.44 1639
4757.09 1628
4757.74 1573
4758.39 1479
4759.04 1419
4759.70 1435
4760.35 1421
4761.00 1422
4761.65 1466
4762.30 1401
4762.95 1492
4763.60 1546
4764.25 1476
4764.90 1518
4765.55 1565
4766.20 1691
4766.86 1816
4767.51 1735
4768.16 1778
4768.81 1667
4769.46 1648
4770.11 1611
4770.76 1654
4771.41 1608
4772.07 1448
4772.72 1475
4773.37 1502
4774.02 1438
4774.67 1480
4775.32 1493
4775.98 1487
4776.63 1535
4777.28 1363
4777.93 1455
4778.58 1460
4779.24 1571
4779.89 1525
4780.54 1454
4781.19 1521
4781.84 1633
4782.50 1699
4783.15 1490
4783.80 1446
4784.45 1464
4785.10 1394
4785.76 1404
4786.41 1410
4787.06 1436
4787.71 1490
4788.37 1431
4789.02 1285
4789.67 1397
4790.33 1423
4790.98 1382
4791.63 1373
4792.28 1345
4792.94 1300
4793.59 1345
4794.24 1477
4794.90 1517
4795.55 1571
4796.20 1415
4796.86 1460
4797.51 1402
4798.16 1424
4798.81 1368
4799.47 1385
4800.12 1448
4800.78 1350
4801.43 1303
4802.08 1415
4802.74 1417
4803.39 1470
4804.04 1336
4804.70 1329
4805.35 1343
4806.00 1336
4806.66 1384
4807.31 1390
4807.97 1390
4808.62 1466
4809.27 1373
4809.93 1338
4810.58 1341
4811.24 1317
4811.89 1313
4812.54 1282
4813.20 1375
4813.85 1443
4814.51 1396
4815.16 1340
4815.82 1409
4816.47 1382
4817.13 1320
4817.78 1428
4818.44 1432
4819.09 1428
4819.74 1410
4820.40 1523
4821.05 1686
4821.71 1673
4822.36 1529
4823.02 1672
4823.67 1768
4824.33 1788
4824.98 1768
4825.64 1765
4826.29 1808
4826.95 1814
4827.60 1803
4828.26 1745
4828.92 1772
4829.57 1777
4830.23 1759
4830.88 1673
4831.54 1710
4832.19 1737
4832.85 1712
4833.50 1687
4834.16 1669
4834.82 1806
4835.47 1734
4836.13 1945
4836.78 1960
4837.44 2157
4838.10 2355
4838.75 2347
4839.41 2190
4840.06 2165
4840.72 2189
4841.38 2222
4842.03 2286
4842.69 2124
4843.34 2013
4844.00 1882
4844.66 1837
4845.31 1881
4845.97 1807
4846.63 1799
4847.28 1734
4847.94 1747
4848.60 1760
4849.25 1894
4849.91 1908
4850.57 1817
4851.22 1842
4851.88 1921
4852.54 1857
4853.20 2002
4853.85 1945
4854.51 1766
4855.17 1860
4855.82 1784
4856.48 1849
4857.14 1923
4857.80 1823
4858.45 1814
4859.11 1923
4859.77 1931
4860.43 1866
4861.08 1830
4861.74 1919
4862.40 1905
4863.06 1884
4863.71 1765
4864.37 1777
4865.03 2051
4865.69 1989
4866.34 2062
4867.00 1941
4867.66 1992
4868.32 1984
4868.98 1911
4869.63 1978
4870.29 1945
4870.95 1877
4871.61 1737
4872.27 1691
4872.93 1749
4873.58 1655
4874.24 1602
4874.90 1737
4875.56 1712
4876.22 1868
4876.88 1856
4877.54 1986
4878.19 1976
4878.85 1869
4879.51 2020
4880.17 2025
4880.83 2013
4881.49 1866
4882.15 1724
4882.81 1569
4883.47 1653
4884.13 1667
4884.78 1667
4885.44 1641
4886.10 1649
4886.76 1582
4887.42 1555
4888.08 1625
4888.74 1566
4889.40 1675
4890.06 1588
4890.72 1660
4891.38 1764
4892.04 1729
4892.70 1687
4893.36 1852
4894.02 1784
4894.68 1633
4895.34 1609
4896.00 1588
4896.66 1714
4897.32 1648
4897.98 1365
4898.64 1506
4899.30 1414
4899.96 1435
4900.62 1614
4901.28 1530
4901.94 1539
4902.60 1524
4903.26 1527
4903.92 1447
4904.58 1488
4905.24 1590
4905.90 1482
4906.56 1514
4907.22 1546
4907.88 1499
4908.54 1449
4909.20 1343
4909.87 1369
4910.53 1454
4911.19 1498
4911.85 1538
4912.51 1529
4913.17 1461
4913.83 1474
4914.49 1411
4915.15 1541
4915.81 1515
4916.48 1471
4917.14 1373
4917.80 1321
4918.46 1356
4919.12 1251
4919.78 1381
4920.44 1323
4921.11 1279
4921.77 1380
4922.43 1450
4923.09 1297
4923.75 1364
4924.41 1364
4925.08 1384
4925.74 1417
4926.40 1409
4927.06 1376
4927.72 1391
4928.39 1498
4929.05 1583
4929.71 1581
4930.37 1490
4931.04 1499
4931.70 1410
4932.36 1394
4933.02 1500
4933.69 1428
4934.35 1482
4935.01 1414
4935.67 1484
4936.34 1476
4937.00 1505
4937.66 1492
4938.32 1426
4938.99 1472
4939.65 1493
4940.31 1336
4940.98 1470
4941.64 1492
4942.30 1265
4942.96 1344
4943.63 1336
4944.29 1261
4944.95 1280
4945.62 1295
4946.28 1326
4946.94 1391
4947.61 1302
4948.27 1372
4948.93 1329
4949.60 1401
4950.26 1329
4950.92 1269
4951.59 1406
4952.25 1426
4952.92 1328
4953.58 1297
4954.24 1356
4954.91 1348
4955.57 1328
4956.24 1302
4956.90 1281
4957.56 1260
4958.23 1367
4958.89 1247
4959.56 1311
4960.22 1348
4960.88 1562
4961.55 1487
4962.21 1446
4962.88 1367
4963.54 1388
4964.21 1433
4964.87 1415
4965.54 1334
4966.20 1361
4966.86 1499
4967.53 1494
4968.19 1463
4968.86 1511
4969.52 1403
4970.19 1292
4970.85 1437
4971.52 1460
4972.18 1320
4972.85 1300
4973.51 1273
4974.18 1364
4974.84 1297
4975.51 1376
4976.17 1335
4976.84 1415
4977.51 1345
4978.17 1311
4978.84 1307
4979.50 1299
4980.17 1430
4980.83 1495
4981.50 1474
4982.16 1355
4982.83 1356
4983.50 1404
4984.16 1404
4984.83 1326
4985.49 1453
4986.16 1377
4986.83 1350
4987.49 1356
4988.16 1400
4988.82 1423
4989.49 1486
4990.16 1357
4990.82 1406
4991.49 1394
4992.16 1329
4992.82 1310
4993.49 1404
4994.16 1354
4994.82 1361
4995.49 1347
4996.15 1374
4996.82 1465
4997.49 1394
4998.16 1272
4998.82 1240
4999.49 1344
5000.16 1307
5000.82 1254
5001.49 1307
5002.16 1273
5002.82 1318
5003.49 1353
5004.16 1473
5004.83 1408
5005.49 1329
5006.16 1393
5006.83 1377
5007.49 1271
5008.16 1360
5008.83 1432
5009.50 1381
5010.16 1216
5010.83 1418
5011.50 1388
5012.17 1468
5012.84 1296
5013.50 1308
5014.17 1353
5014.84 1314
5015.51 1313
5016.17 1362
5016.84 1230
5017.51 1217
5018.18 1435
5018.85 1398
5019.52 1517
5020.18 1634
5020.85 1714
5021.52 1804
5022.19 1868
5022.86 1965
5023.53 2105
5024.19 2250
5024.86 2182
5025.53 2219
5026.20 2211
5026.87 2078
5027.54 2087
5028.21 1941
5028.88 1834
5029.54 1760
5030.21 1671
5030.88 1498
5031.55 1455
5032.22 1465
5032.89 1374
5033.56 1440
5034.23 1318
5034.90 1352
5035.57 1248
5036.24 1367
5036.90 1358
5037.57 1372
5038.24 1278
5038.91 1317
5039.58 1231
5040.25 1333
5040.92 1278
5041.59 1204
5042.26 1296
5042.93 1193
5043.60 1286
5044.27 1278
5044.94 1318
5045.61 1331
5046.28 1345
5046.95 1269
5047.62 1301
5048.29 1379
5048.96 1345
5049.63 1325
5050.30 1375
5050.97 1389
5051.64 1319
5052.31 1301
5052.98 1391
5053.65 1266
5054.32 1289
5054.99 1231
5055.66 1265
5056.34 1352
5057.01 1260
5057.68 1130
5058.35 1230
5059.02 1340
5059.69 1276
5060.36 1298
5061.03 1331
5061.70 1310
5062.37 1331
5063.04 1377
5063.72 1406
5064.39 1413
5065.06 1282
5065.73 1179
5066.40 1211
5067.07 1247
5067.74 1285
5068.42 1234
5069.09 1281
5069.76 1188
5070.43 1224
5071.10 1160
5071.77 1145
5072.44 1160
5073.12 1131
5073.79 1129
5074.46 1132
5075.13 1143
5075.80 1266
5076.48 1233
5077.15 1256
5077.82 1203
5078.49 1255
5079.16 1339
5079.84 1351
5080.51 1349
5081.18 1299
5081.85 1443
5082.53 1337
5083.20 1377
5083.87 1272
5084.54 1273
5085.22 1383
5085.89 1419
5086.56 1390
5087.23 1280
5087.91 1342
5088.58 1394
5089.25 1363
5089.93 1332
5090.60 1412
5091.27 1473
5091.94 1416
5092.62 1438
5093.29 1538
5093.96 1563
5094.64 1431
5095.31 1543
5095.98 1529
5096.66 1454
5097.33 1348
5098.00 1303
5098.68 1336
5099.35 1219
5100.02 1265
5100.70 1375
5101.37 1334
5102.04 1355
5102.72 1270
5103.39 1194
5104.07 1270
5104.74 1272
5105.41 1391
5106.09 1473
5106.76 1281
5107.44 1363
5108.11 1414
5108.78 1439
5109.46 1354
5110.13 1379
5110.81 1219
5111.48 1250
5112.16 1334
5112.83 1281
5113.50 1385
5114.18 1270
5114.85 1266
5115.53 1396
5116.20 1274
5116.88 1222
5117.55 1270
5118.23 1259
5118.90 1287
5119.58 1243
5120.25 1401
5120.93 1358
5121.60 1340
5122.28 1498
5122.95 1406
5123.63 1489
5124.30 1403
5124.98 1366
5125.65 1298
5126.33 1491
5127.00 1415
5127.68 1194
5128.35 1329
5129.03 1272
5129.70 1236
5130.38 1346
5131.06 1490
5131.73 1414
5132.41 1287
5133.08 1230
5133.76 1258
5134.43 1251
5135.11 1343
5135.79 1218
5136.46 1263
5137.14 1269
5137.81 1271
5138.49 1295
5139.17 1273
5139.84 1266
5140.52 1291
5141.20 1226
5141.87 1227
5142.55 1252
5143.22 1187
5143.90 1142
5144.58 1148
5145.25 1154
5145.93 1108
5146.61 1064
5147.28 1121
5147.96 1157
5148.64 1217
5149.31 1302
5149.99 1259
5150.67 1251
5151.34 1256
5152.02 1198
5152.70 1172
5153.38 1203
5154.05 1201
5154.73 1147
5155.41 1130
5156.08 1155
5156.76 1078
5157.44 1233
5158.12 1267
5158.79 1181
5159.47 1131
5160.15 1177
5160.83 1216
5161.50 1264
5162.18 1289
5162.86 1187
5163.54 1119
5164.22 1239
5164.89 1191
5165.57 1237
5166.25 1247
5166.93 1275
5167.61 1313
5168.28 1415
5168.96 1355
5169.64 1394
5170.32 1312
5171.00 1229
5171.67 1276
5172.35 1191
5173.03 1176
5173.71 1249
5174.39 1149
5175.07 1235
5175.74 1336
5176.42 1229
5177.10 1274
5177.78 1226
5178.46 1158
5179.14 1166
5179.82 1211
5180.50 1135
5181.17 1144
5181.85 1113
5182.53 1202
5183.21 1133
5183.89 1138
5184.57 1102
5185.25 1197
5185.93 1271
5186.61 1246
5187.29 1195
5187.97 1083
5188.65 1251
5189.33 1189
5190.00 1173
5190.68 1245
5191.36 1100
5192.04 1145
5192.72 1193
5193.40 1144
5194.08 1119
5194.76 1154
5195.44 1127
5196.12 1169
5196.80 1127
5197.48 1057
5198.16 1095
5198.84 1076
5199.52 1205
5200.20 1198
5200.88 1128
5201.56 1119
5202.24 1131
5202.92 1209
5203.60 1187
5204.28 1156
5204.96 1166
5205.65 1222
5206.33 1220
5207.01 1197
5207.69 1229
5208.37 1290
5209.05 1307
5209.73 1351
5210.41 1439
5211.09 1381
5211.77 1294
5212.45 1278
5213.13 1267
5213.82 1223
5214.50 1276
5215.18 1347
5215.86 1265
5216.54 1335
5217.22 1356
5217.90 1335
5218.58 1294
5219.27 1291
5219.95 1286
5220.63 1397
5221.31 1278
5221.99 1256
5222.67 1357
5223.35 1347
5224.04 1270
5224.72 1295
5225.40 1224
5226.08 1305
5226.76 1140
5227.45 1225
5228.13 1245
5228.81 1163
5229.49 1199
5230.17 1227
5230.86 1264
5231.54 1176
5232.22 1256
5232.90 1127
5233.58 1226
5234.27 1196
5234.95 1215
5235.63 1273
5236.31 1230
5237.00 1155
5237.68 1176
5238.36 1244
5239.05 1280
5239.73 1328
5240.41 1325
5241.09 1298
5241.78 1331
5242.46 1185
5243.14 1241
5243.83 1143
5244.51 1185
5245.19 1215
5245.87 1272
5246.56 1274
5247.24 1354
5247.92 1275
5248.61 1219
5249.29 1152
5249.97 1229
5250.66 1310
5251.34 1390
5252.03 1486
5252.71 1440
5253.39 1300
5254.08 1215
5254.76 1300
5255.44 1313
5256.13 1299
5256.81 1302
5257.50 1339
5258.18 1282
5258.86 1210
5259.55 1244
5260.23 1333
5260.92 1304
5261.60 1277
5262.28 1335
5262.97 1353
5263.65 1257
5264.34 1345
5265.02 1380
5265.71 1304
5266.39 1357
5267.07 1423
5267.76 1431
5268.44 1443
5269.13 1378
5269.81 1273
5270.50 1261
5271.18 1303
5271.87 1407
5272.55 1284
5273.24 1311
5273.92 1275
5274.61 1424
5275.29 1326
5275.98 1165
5276.66 1178
5277.35 1230
5278.03 1247
5278.72 1294
5279.40 1304
5280.09 1378
5280.77 1343
5281.46 1426
5282.15 1450
5282.83 1558
5283.52 1566
5284.20 1538
5284.89 1555
5285.57 1387
5286.26 1489
5286.95 1519
5287.63 1474
5288.32 1358
5289.00 1405
5289.69 1308
5290.38 1401
5291.06 1347
5291.75 1329
5292.43 1274
5293.12 1263
5293.81 1261
5294.49 1297
5295.18 1252
5295.87 1372
5296.55 1274
5297.24 1310
5297.92 1430
5298.61 1324
5299.30 1339
5299.98 1388
5300.67 1340
5301.36 1342
5302.04 1361
5302.73 1265
5303.42 1339
5304.11 1360
5304.79 1378
5305.48 1398
5306.17 1322
5306.85 1390
5307.54 1346
5308.23 1393
5308.92 1390
5309.60 1248
5310.29 1317
5310.98 1368
5311.66 1494
5312.35 1469
5313.04 1358
5313.73 1308
5314.41 1384
5315.10 1442
5315.79 1336
5316.48 1398
5317.17 1386
5317.85 1374
5318.54 1490
5319.23 1447
5319.92 1541
5320.61 1591
5321.29 1495
5321.98 1563
5322.67 1506
5323.36 1422
5324.05 1513
5324.73 1479
5325.42 1426
5326.11 1436
5326.80 1354
5327.49 1379
5328.18 1442
5328.87 1286
5329.55 1291
5330.24 1403
5330.93 1383
5331.62 1376
5332.31 1317
5333.00 1428
5333.69 1409
5334.38 1481
5335.06 1372
5335.75 1470
5336.44 1594
5337.13 1648
5337.82 1558
5338.51 1480
5339.20 1484
5339.89 1366
5340.58 1427
5341.27 1606
5341.96 1682
5342.65 1509
5343.33 1453
5344.02 1546
5344.71 1532
5345.40 1637
5346.09 1729
5346.78 1731
5347.47 1741
5348.16 1787
5348.85 1925
5349.54 2076
5350.23 2157
5350.92 2431
5351.61 2595
5352.30 2737
5352.99 2811
5353.68 2753
5354.37 2809
5355.06 2509
5355.75 2474
5356.44 2353
5357.13 2170
5357.82 1959
5358.51 1824
5359.21 1709
5359.90 1628
5360.59 1453
5361.28 1350
5361.97 1409
5362.66 1456
5363.35 1395
5364.04 1452
5364.73 1305
5365.42 1406
5366.11 1258
5366.80 1317
5367.49 1309
5368.19 1331
5368.88 1319
5369.57 1282
5370.26 1326
5370.95 1242
5371.64 1203
5372.33 1286
5373.02 1233
5373.72 1338
5374.41 1306
5375.10 1274
5375.79 1245
5376.48 1236
5377.17 1292
5377.87 1253
5378.56 1166
5379.25 1276
5379.94 1291
5380.63 1271
5381.33 1258
5382.02 1354
5382.71 1304
5383.40 1318
5384.09 1315
5384.79 1283
5385.48 1255
5386.17 1261
5386.86 1277
5387.55 1416
5388.25 1388
5388.94 1404
5389.63 1377
5390.32 1408
5391.02 1428
5391.71 1440
5392.40 1537
5393.09 1519
5393.79 1495
5394.48 1444
5395.17 1441
5395.87 1263
5396.56 1349
5397.25 1375
5397.95 1307
5398.64 1414
5399.33 1345
5400.02 1359
5400.72 1299
5401.41 1193
5402.10 1213
5402.80 1222
5403.49 1250
5404.18 1178
5404.88 1133
5405.57 1228
5406.26 1300
5406.96 1306
5407.65 1198
5408.35 1309
5409.04 1354
5409.73 1342
5410.43 1305
5411.12 1323
5411.81 1297
5412.51 1304
5413.20 1258
5413.90 1226
5414.59 1242
5415.28 1206
5415.98 1200
5416.67 1184
5417.37 1226
5418.06 1250
5418.76 1273
5419.45 1214
5420.14 1266
5420.84 1341
5421.53 1291
5422.23 1349
5422.92 1252
5423.62 1351
5424.31 1351
5425.01 1222
5425.70 1347
5426.40 1364
5427.09 1404
5427.79 1365
5428.48 1296
5429.18 1324
5429.87 1336
5430.57 1264
5431.26 1288
5431.96 1302
5432.65 1198
5433.35 1218
5434.04 1189
5434.74 1310
5435.43 1327
5436.13 1373
5436.82 1443
5437.52 1362
5438.22 1386
5438.91 1459
5439.61 1380
5440.30 1390
5441.00 1390
5441.69 1386
5442.39 1442
5443.09 1471
5443.78 1422
5444.48 1440
5445.17 1387
5445.87 1418
5446.57 1622
5447.26 1636
5447.96 1710
5448.66 1676
5449.35 1722
5450.05 1730
5450.74 1762
5451.44 1751
5452.14 1844
5452.83 1757
5453.53 1604
5454.23 1619
5454.92 1513
5455.62 1570
5456.32 1495
5457.01 1511
5457.71 1471
5458.41 1518
5459.10 1569
5459.80 1399
5460.50 1404
5461.20 1470
5461.89 1403
5462.59 1502
5463.29 1565
5463.98 1505
5464.68 1585
5465.38 1625
5466.08 1592
5466.77 1701
5467.47 1589
5468.17 1584
5468.87 1645
5469.56 1703
5470.26 1660
5470.96 1629
5471.66 1576
5472.35 1431
5473.05 1442
5473.75 1492
5474.45 1528
5475.15 1518
5475.84 1606
5476.54 1738
5477.24 1622
5477.94 1664
5478.64 1667
5479.34 1731
5480.03 1890
5480.73 1839
5481.43 1974
5482.13 2047
5482.83 2135
5483.53 2057
5484.22 2082
5484.92 1937
5485.62 1768
5486.32 1804
5487.02 1697
5487.72 1632
5488.42 1606
5489.11 1635
5489.81 1666
5490.51 1750
5491.21 1776
5491.91 1725
5492.61 1798
5493.31 1889
5494.01 1731
5494.71 1767
5495.41 1740
5496.11 1997
5496.81 1764
5497.50 1729
5498.20 1847
5498.90 1940
5499.60 2189
5500.30 2500
5501.00 2563
5501.70 2751
5502.40 3062
5503.10 3103
5503.80 3106
5504.50 2753
5505.20 2649
5505.90 2371
5506.60 2167
5507.30 2120
5508.00 2124
5508.70 2007
5509.40 1926
5510.10 1875
5510.80 1889
5511.50 1861
5512.20 1830
5512.90 1688
5513.60 1657
5514.30 1658
5515.00 1739
5515.70 1721
5516.40 1672
5517.11 1707
5517.81 1686
5518.51 1659
5519.21 1494
5519.91 1563
5520.61 1685
5521.31 1654
5522.01 1651
5522.71 1715
5523.41 1588
5524.11 1598
5524.82 1593
5525.52 1455
5526.22 1469
5526.92 1478
5527.62 1403
5528.32 1369
5529.02 1379
5529.72 1325
5530.43 1506
5531.13 1410
5531.83 1386
5532.53 1354
5533.23 1428
5533.93 1449
5534.64 1333
5535.34 1370
5536.04 1329
5536.74 1230
5537.44 1282
5538.15 1359
5538.85 1330
5539.55 1443
5540.25 1270
5540.95 1316
5541.66 1361
5542.36 1365
5543.06 1317
5543.76 1332
5544.47 1344
5545.17 1280
5545.87 1356
5546.57 1331
5547.28 1351
5547.98 1457
5548.68 1469
5549.38 1464
5550.09 1444
5550.79 1383
5551.49 1348
5552.19 1285
5552.90 1287
5553.60 1392
5554.30 1298
5555.01 1302
5555.71 1382
5556.41 1217
5557.12 1144
5557.82 1211
5558.52 1199
5559.23 1157
5559.93 1208
5560.63 1296
5561.34 1239
5562.04 1196
5562.74 1260
5563.45 1274
5564.15 1222
5564.85 1224
5565.56 1168
5566.26 1240
5566.96 1296
5567.67 1281
5568.37 1344
5569.08 1254
5569.78 1324
5570.48 1360
5571.19 1312
5571.89 1212
5572.60 1238
5573.30 1193
5574.01 1303
5574.71 1223
5575.41 1260
5576.12 1319
5576.82 1327
5577.53 1311
5578.23 1219
5578.94 1243
5579.64 1288
5580.35 1373
5581.05 1348
5581.76 1244
5582.46 1211
5583.16 1194
5583.87 1164
5584.57 1185
5585.28 1237
5585.98 1181
5586.69 1207
5587.39 1227
5588.10 1215
5588.81 1051
5589.51 1121
5590.22 1219
5590.92 1194
5591.63 1153
5592.33 1189
5593.04 1213
5593.74 1195
5594.45 1254
5595.15 1226
5595.86 1246
5596.57 1149
5597.27 1330
5597.98 1329
5598.68 1177
5599.39 1225
5600.09 1213
5600.80 1318
5601.51 1148
5602.21 1153
5602.92 1127
5603.62 1122
5604.33 1157
5605.04 1104
5605.74 1087
5606.45 1156
5607.16 1076
5607.86 1144
5608.57 1227
5609.27 1160
5609.98 1142
5610.69 1231
5611.39 1225
5612.10 1154
5612.81 1116
5613.51 1140
5614.22 1215
5614.93 1231
5615.64 1104
5616.34 1182
5617.05 1200
5617.76 1099
5618.46 1103
5619.17 1079
5619.88 1137
5620.58 1139
5621.29 1207
5622.00 1205
5622.71 1156
5623.41 1038
5624.12 1135
5624.83 1074
5625.54 1088
5626.24 1067
5626.95 1015
5627.66 1060
5628.37 1206
5629.07 1233
5629.78 1216
5630.49 1184
5631.20 1160
5631.91 1243
5632.61 1111
5633.32 1200
5634.03 1233
5634.74 1337
5635.45 1299
5636.15 1159
5636.86 1155
5637.57 1105
5638.28 1187
5638.99 1245
5639.70 1208
5640.40 1272
5641.11 1250
5641.82 1217
5642.53 1391
5643.24 1341
5643.95 1257
5644.66 1185
5645.36 1213
5646.07 1382
5646.78 1300
5647.49 1235
5648.20 1203
5648.91 1246
5649.62 1152
5650.33 1183
5651.04 1127
5651.75 1172
5652.45 1233
5653.16 1214
5653.87 1190
5654.58 1170
5655.29 1172
5656.00 1315
5656.71 1285
5657.42 1361
5658.13 1274
5658.84 1243
5659.55 1228
5660.26 1326
5660.97 1329
5661.68 1228
5662.39 1276
5663.10 1240
5663.81 1232
5664.52 1253
5665.23 1185
5665.94 1137
5666.65 1139
5667.36 1209
5668.07 1245
5668.78 1302
5669.49 1317
5670.20 1262
5670.91 1323
5671.62 1457
5672.33 1462
5673.04 1339
5673.75 1317
5674.46 1363
5675.17 1300
5675.88 1344
5676.59 1219
5677.31 1245
5678.02 1308
5678.73 1332
5679.44 1284
5680.15 1220
5680.86 1200
5681.57 1235
5682.28 1182
5682.99 1244
5683.70 1216
5684.42 1211
5685.13 1175
5685.84 1196
5686.55 1159
5687.26 1099
5687.97 1151
5688.68 1195
5689.39 1143
5690.11 1202
5690.82 1131
5691.53 1189
5692.24 1249
5692.95 1185
5693.67 1236
5694.38 1287
5695.09 1195
5695.80 1161
5696.51 1180
5697.22 1134
5697.94 1129
5698.65 1223
5699.36 1136
5700.07 1117
5700.79 1168
5701.50 1140
5702.21 1083
5702.92 1041
5703.63 1114
5704.35 1111
5705.06 1054
5705.77 1035
5706.48 1091
5707.20 1085
5707.91 1090
5708.62 1133
5709.34 1087
5710.05 1156
5710.76 1148
5711.47 1168
5712.19 1156
5712.90 1101
5713.61 1031
5714.33 1095
5715.04 1217
5715.75 1179
5716.47 1240
5717.18 1113
5717.89 1099
5718.61 1017
5719.32 1127
5720.03 1131
5720.75 1206
5721.46 1270
5722.17 1256
5722.89 1264
5723.60 1169
5724.31 1173
5725.03 1197
5725.74 1269
5726.46 1358
5727.17 1334
5727.88 1355
5728.60 1392
5729.31 1621
5730.03 1581
5730.74 1606
5731.45 1548
5732.17 1486
5732.88 1524
5733.60 1435
5734.31 1445
5735.03 1385
5735.74 1365
5736.45 1377
5737.17 1171
5737.88 1120
5738.60 1131
5739.31 1150
5740.03 1134
5740.74 1145
5741.46 1290
5742.17 1182
5742.89 1132
5743.60 1122
5744.32 1154
5745.03 1241
5745.75 1209
5746.46 1244
5747.18 1240
5747.89 1132
5748.61 1181
5749.32 1239
5750.04 1167
5750.75 1264
5751.47 1336
5752.18 1296
5752.90 1409
5753.62 1426
5754.33 1455
5755.05 1424
5755.76 1546
5756.48 1510
5757.19 1622
5757.91 1545
5758.63 1511
5759.34 1640
5760.06 1573
5760.77 1398
5761.49 1324
5762.21 1319
5762.92 1375
5763.64 1353
5764.35 1283
5765.07 1300
5765.79 1238
5766.50 1232
5767.22 1127
5767.94 1221
5768.65 1436
5769.37 1444
5770.08 1401
5770.80 1359
5771.52 1417
5772.23 1366
5772.95 1406
5773.67 1366
5774.39 1354
5775.10 1252
5775.82 1240
5776.54 1328
5777.25 1417
5777.97 1357
5778.69 1342
5779.40 1336
5780.12 1372
5780.84 1485
5781.56 1435
5782.27 1445
5782.99 1410
5783.71 1464
5784.43 1425
5785.14 1357
5785.86 1324
5786.58 1295
5787.30 1387
5788.01 1304
5788.73 1379
5789.45 1346
5790.17 1438
5790.88 1435
5791.60 1532
5792.32 1619
5793.04 1633
5793.76 1605
5794.47 1712
5795.19 1666
5795.91 1730
5796.63 1804
5797.35 1938
5798.07 2081
5798.78 2366
5799.50 2650
5800.22 2973
5800.94 3518
5801.66 3843
5802.38 3902
5803.10 4019
5803.81 3831
5804.53 3269
5805.25 2978
5805.97 2700
5806.69 2461
5807.41 2289
5808.13 1976
5808.85 1879
5809.56 1964
5810.28 1905
5811.00 1900
5811.72 1868
5812.44 1743
5813.16 1783
5813.88 1857
5814.60 1856
5815.32 1817
5816.04 1860
5816.76 1721
5817.48 1863
5818.20 1755
5818.92 1887
5819.64 1859
5820.36 1831
5821.08 1799
5821.80 1802
5822.51 1785
5823.23 1707
5823.95 1817
5824.67 1588
5825.39 1560
5826.11 1578
5826.83 1621
5827.55 1590
5828.28 1473
5829.00 1424
5829.72 1475
5830.44 1538
5831.16 1407
5831.88 1407
5832.60 1498
5833.32 1489
5834.04 1448
5834.76 1418
5835.48 1407
5836.20 1416
5836.92 1392
5837.64 1490
5838.36 1366
5839.08 1483
5839.80 1500
5840.53 1529
5841.25 1463
5841.97 1416
5842.69 1280
5843.41 1275
5844.13 1261
5844.85 1353
5845.57 1379
5846.29 1291
5847.02 1290
5847.74 1235
5848.46 1284
5849.18 1267
5849.90 1220
5850.62 1321
5851.34 1405
5852.07 1283
5852.79 1205
5853.51 1260
5854.23 1331
5854.95 1337
5855.68 1276
5856.40 1232
5857.12 1263
5857.84 1273
5858.56 1398
5859.29 1276
5860.01 1256
5860.73 1311
5861.45 1287
5862.17 1215
5862.90 1226
5863.62 1248
5864.34 1207
5865.06 1209
5865.79 1173
5866.51 1154
5867.23 1120
5867.95 1154
5868.68 1118
5869.40 1262
5870.12 1336
5870.84 1230
5871.57 1347
5872.29 1312
5873.01 1325
5873.74 1306
5874.46 1326
5875.18 1451
5875.91 1232
5876.63 1364
5877.35 1336
5878.08 1246
5878.80 1235
5879.52 1274
5880.25 1322
5880.97 1216
5881.69 1240
5882.42 1248
5883.14 1250
5883.86 1240
5884.59 1219
5885.31 1077
5886.03 1267
5886.76 1334
5887.48 1267
5888.21 1329
5888.93 1306
5889.65 1217
5890.38 1177
5891.10 1133
5891.83 1269
5892.55 1254
5893.27 1244
5894.00 1198
5894.72 1313
5895.45 1236
5896.17 1199
5896.90 1315
5897.62 1192
5898.35 1279
5899.07 1262
5899.79 1197
5900.52 1133
5901.24 1152
5901.97 1164
5902.69 1254
5903.42 1286
5904.14 1292
5904.87 1270
5905.59 1286
5906.32 1212
5907.04 1332
5907.77 1298
5908.49 1250
5909.22 1360
5909.94 1292
5910.67 1246
5911.39 1335
5912.12 1313
5912.84 1278
5913.57 1243
5914.30 1252
5915.02 1295
5915.75 1300
5916.47 1235
5917.20 1288
5917.92 1238
5918.65 1306
5919.38 1320
5920.10 1355
5920.83 1344
5921.55 1345
5922.28 1358
5923.01 1326
5923.73 1341
5924.46 1392
5925.18 1299
5925.91 1366
5926.64 1348
5927.36 1316
5928.09 1296
5928.81 1363
5929.54 1354
5930.27 1367
5930.99 1401
5931.72 1404
5932.45 1401
5933.17 1423
5933.90 1488
5934.63 1498
5935.35 1548
5936.08 1527
5936.81 1414
5937.53 1488
5938.26 1702
5938.99 1596
5939.72 1638
5940.44 1663
5941.17 1591
5941.90 1636
5942.62 1654
5943.35 1563
5944.08 1563
5944.81 1621
5945.53 1719
5946.26 1631
5946.99 1524
5947.72 1720
5948.44 1809
5949.17 1764
5949.90 1763
5950.63 1846
5951.35 2003
5952.08 1852
5952.81 1903
5953.54 1890
5954.27 1924
5954.99 1939
5955.72 1969
5956.45 1913
5957.18 1848
5957.91 1903
5958.64 1929
5959.36 1992
5960.09 2036
5960.82 1903
5961.55 1915
5962.28 1948
5963.01 2005
5963.73 1903
5964.46 2015
5965.19 2080
5965.92 2120
5966.65 2351
5967.38 2338
5968.11 2424
5968.83 2522
5969.56 2658
5970.29 2749
5971.02 2813
5971.75 2601
5972.48 2457
5973.21 2279
5973.94 2335
5974.67 2308
5975.40 2239
5976.13 2210
5976.86 2117
5977.58 2149
5978.31 2301
5979.04 2260
5979.77 2248
5980.50 2295
5981.23 2347
5981.96 2475
5982.69 2356
5983.42 2289
5984.15 2514
5984.88 2508
5985.61 2511
5986.34 2512
5987.07 2475
5987.80 2440
5988.53 2507
5989.26 2437
5989.99 2520
5990.72 2458
5991.45 2556
5992.18 2553
5992.91 2547
5993.64 2495
5994.37 2673
5995.10 2640
5995.83 2492
5996.56 2561
5997.29 2506
5998.03 2524
5998.76 2515
5999.49 2517
6000.22 2598
6000.95 2480
6001.68 2309
6002.41 2573
6003.14 2441
6003.87 2344
6004.60 2486
6005.33 2410
6006.07 2531
6006.80 2598
6007.53 2389
6008.26 2572
6008.99 2915
6009.72 3062
6010.45 3346
6011.18 3619
6011.92 4030
6012.65 4055
6013.38 4236
6014.11 4464
6014.84 4612
6015.57 4596
6016.31 4511
6017.04 4500
6017.77 4126
6018.50 4019
6019.23 3564
6019.96 3214
6020.70 2944
6021.43 2812
6022.16 2538
6022.89 2340
6023.63 2246
6024.36 2256
6025.09 2095
6025.82 2071
6026.55 2001
6027.29 1946
6028.02 1991
6028.75 1995
6029.48 1968
6030.22 2046
6030.95 2063
6031.68 1988
6032.42 2013
6033.15 2050
6033.88 1967
6034.61 1993
6035.35 1934
6036.08 2041
6036.81 2046
6037.55 1989
6038.28 2031
6039.01 1989
6039.74 2063
6040.48 2086
6041.21 2108
6041.94 2016
6042.68 2151
6043.41 2170
6044.14 2093
6044.88 2154
6045.61 2245
6046.35 2223
6047.08 2217
6047.81 2282
6048.55 2210
6049.28 2111
6050.01 2135
6050.75 2237
6051.48 2357
6052.22 2323
6052.95 2392
6053.68 2447
6054.42 2503
6055.15 2394
6055.89 2388
6056.62 2383
6057.35 2288
6058.09 2267
6058.82 2264
6059.56 2278
6060.29 2247
6061.03 2206
6061.76 2199
6062.50 2251
6063.23 2133
6063.96 2228
6064.70 2209
6065.43 2139
6066.17 2187
6066.90 2060
6067.64 1949
6068.37 2039
6069.11 2093
6069.84 2042
6070.58 2049
6071.31 2090
6072.05 1960
6072.78 1994
6073.52 1999
6074.25 1881
6074.99 2041
6075.72 1979
6076.46 1894
6077.20 1873
6077.93 1928
6078.67 1859
6079.40 1892
6080.14 1899
6080.87 2005
6081.61 1989
6082.35 1935
6083.08 1958
6083.82 2100
6084.55 1926
6085.29 1984
6086.02 1952
6086.76 1983
6087.50 1803
6088.23 1840
6088.97 1896
6089.71 1963
6090.44 1957
6091.18 1825
6091.91 1902
6092.65 2094
6093.39 2026
6094.12 1927
6094.86 1964
6095.60 1887
6096.33 2022
6097.07 1929
6097.81 1821
6098.54 1907
6099.28 1942
6100.02 1956
6100.75 1930
6101.49 1826
6102.23 1724
6102.96 1809
6103.70 1792
6104.44 1787
6105.18 1817
6105.91 1879
6106.65 1884
6107.39 1961
6108.12 1917
6108.86 1830
6109.60 1927
6110.34 2000
6111.07 1896
6111.81 1801
6112.55 1941
6113.29 1927
6114.03 1925
6114.76 1989
6115.50 2041
6116.24 1969
6116.98 1904
6117.71 1892
6118.45 1928
6119.19 2039
6119.93 1970
6120.67 1974
6121.40 1980
6122.14 2059
6122.88 2103
6123.62 2053
6124.36 2051
6125.10 2062
6125.83 2067
6126.57 2136
6127.31 2048
6128.05 1961
6128.79 2085
6129.53 1973
6130.27 2117
6131.00 2111
6131.74 2102
6132.48 2309
6133.22 2155
6133.96 2162
6134.70 2153
6135.44 2158
6136.18 2264
6136.92 2304
6137.65 2339
6138.39 2323
6139.13 2339
6139.87 2266
6140.61 2209
6141.35 2269
6142.09 2260
6142.83 2347
6143.57 2427
6144.31 2402
6145.05 2350
6145.79 2252
6146.53 2286
6147.27 2449
6148.01 2417
6148.75 2414
6149.49 2419
6150.23 2391
6150.97 2462
6151.71 2570
6152.45 2539
6153.19 2454
6153.93 2524
6154.67 2532
6155.41 2555
6156.15 2505
6156.89 2670
6157.63 2625
6158.37 2604
6159.11 2690
6159.85 2672
6160.59 2788
6161.33 2657
6162.07 2763
6162.81 2802
6163.55 2860
6164.29 2997
6165.03 3253
6165.77 3410
6166.51 3439
6167.26 3693
6168.00 3883
6168.74 4110
6169.48 4042
6170.22 3918
6170.96 4067
6171.70 4274
6172.44 4051
6173.18 3945
6173.93 3988
6174.67 3698
6175.41 3587
6176.15 3438
6176.89 3565
6177.63 3454
6178.37 3501
6179.12 3528
6179.86 3478
6180.60 3638
6181.34 3534
6182.08 3684
6182.82 3929
6183.57 3693
6184.31 3851
6185.05 3778
6185.79 3970
6186.53 3983
6187.28 3931
6188.02 3900
6188.76 4101
6189.50 3914
6190.25 3906
6190.99 4211
6191.73 4216
6192.47 4316
6193.21 4371
6193.96 4506
6194.70 4718
6195.44 4887
6196.19 4842
6196.93 4935
6197.67 4996
6198.41 5226
6199.16 5036
6199.90 4855
6200.64 5057
6201.38 4958
6202.13 5046
6202.87 4905
6203.61 4793
6204.36 5027
6205.10 5397
6205.84 6290
6206.59 7115
6207.33 8449
6208.07 9951
6208.82 11920
6209.56 14287
6210.30 16405
6211.05 18138
6211.79 18860
6212.53 18720
6213.28 18012
6214.02 16651
6214.77 15123
6215.51 12930
6216.25 11212
6217.00 9306
6217.74 7856
6218.48 6488
6219.23 5498
6219.97 5134
6220.72 4623
6221.46 4444
6222.21 4454
6222.95 4352
6223.69 4480
6224.44 4567
6225.18 4767
6225.93 4918
6226.67 5055
6227.42 4807
6228.16 4891
6228.91 4626
6229.65 4465
6230.39 4037
6231.14 3943
6231.88 3619
6232.63 3171
6233.37 2997
6234.12 2997
6234.86 3035
6235.61 3020
6236.35 3118
6237.10 2945
6237.84 2977
6238.59 3000
6239.33 3071
6240.08 3086
6240.82 3044
6241.57 3134
6242.32 3232
6243.06 3211
6243.81 3093
6244.55 3157
6245.30 3272
6246.04 3496
6246.79 3649
6247.53 3940
6248.28 4084
6249.03 4342
6249.77 4360
6250.52 4505
6251.26 4391
6252.01 4279
6252.76 4126
6253.50 4029
6254.25 3879
6254.99 3709
6255.74 3485
6256.49 3504
6257.23 3414
6257.98 3316
6258.73 3294
6259.47 3161
6260.22 3146
6260.97 3272
6261.71 3349
6262.46 3227
6263.21 3206
6263.95 3266
6264.70 3309
6265.45 3135
6266.19 3274
6266.94 3208
6267.69 3271
6268.43 3280
6269.18 3269
6269.93 3253
6270.67 3151
6271.42 3185
6272.17 3289
6272.92 3240
6273.66 3176
6274.41 3225
6275.16 3084
6275.91 3139
6276.65 3230
6277.40 3132
6278.15 3337
6278.90 3383
6279.64 3358
6280.39 3316
6281.14 3143
6281.89 3343
6282.63 3109
6283.38 3161
6284.13 3120
6284.88 2839
6285.63 2792
6286.37 2791
6287.12 2859
6287.87 2893
6288.62 2977
6289.37 2940
6290.11 2985
6290.86 2962
6291.61 3091
6292.36 2931
6293.11 2898
6293.86 2849
6294.60 2634
6295.35 2441
6296.10 2418
6296.85 2469
6297.60 2574
6298.35 2506
6299.10 2486
6299.85 2358
6300.59 2344
6301.34 2325
6302.09 2317
6302.84 2456
6303.59 2605
6304.34 2477
6305.09 2453
6305.84 2536
6306.59 2615
6307.34 2649
6308.09 2589
6308.84 2581
6309.58 2565
6310.33 2588
6311.08 2510
6311.83 2533
6312.58 2559
6313.33 2596
6314.08 2471
6314.83 2438
6315.58 2575
6316.33 2619
6317.08 2592
6317.83 2661
6318.58 2637
6319.33 2504
6320.08 2464
6320.83 2494
6321.58 2404
6322.33 2385
6323.08 2271
6323.83 2207
6324.58 2301
6325.33 2115
6326.08 2064
6326.83 2140
6327.58 2243
6328.33 2050
6329.09 2045
6329.84 2098
6330.59 2028
6331.34 2014
6332.09 2078
6332.84 1959
6333.59 1917
6334.34 2066
6335.09 2028
6335.84 1960
6336.59 1931
6337.34 1941
6338.10 1923
6338.85 1930
6339.60 1908
6340.35 1986
6341.10 2007
6341.85 1979
6342.60 1998
6343.36 1827
6344.11 1860
6344.86 1896
6345.61 1959
6346.36 2015
6347.11 1911
6347.86 1841
6348.62 1916
6349.37 1911
6350.12 2014
6350.87 1905
6351.62 2078
6352.38 2086
6353.13 2153
6353.88 2156
6354.63 2224
6355.38 2173
6356.14 2252
6356.89 2192
6357.64 2266
6358.39 2253
6359.15 2179
6359.90 2182
6360.65 2012
6361.40 1984
6362.16 2049
6362.91 2055
6363.66 1987
6364.41 1943
6365.17 1874
6365.92 1854
6366.67 1839
6367.42 1899
6368.18 1956
6368.93 2034
6369.68 2009
6370.44 2081
6371.19 1995
6371.94 2019
6372.70 1966
6373.45 1905
6374.20 1836
6374.96 1814
6375.71 1922
6376.46 1901
6377.22 1951
6377.97 1866
6378.72 1896
6379.48 1969
6380.23 1947
6380.98 1937
6381.74 1897
6382.49 1825
6383.24 1891
6384.00 1936
6384.75 1886
6385.51 1894
6386.26 1998
6387.01 1982
6387.77 1868
6388.52 1887
6389.28 1814
6390.03 1901
6390.79 2001
6391.54 1901
6392.29 1922
6393.05 1999
6393.80 1920
6394.56 1804
6395.31 1795
6396.07 1775
6396.82 1829
6397.58 1732
6398.33 1790
6399.08 1772
6399.84 1684
6400.59 1653
6401.35 1700
6402.10 1653
6402.86 1687
6403.61 1668
6404.37 1585
6405.12 1645
6405.88 1697
6406.63 1642
6407.39 1558
6408.15 1694
6408.90 1669
6409.66 1666
6410.41 1667
6411.17 1620
6411.92 1744
6412.68 1714
6413.43 1729
6414.19 1689
6414.94 1685
6415.70 1799
6416.46 1693
6417.21 1693
6417.97 1690
6418.72 1707
6419.48 1617
6420.24 1679
6420.99 1716
6421.75 1657
6422.50 1669
6423.26 1631
6424.02 1748
6424.77 1729
6425.53 1773
6426.28 1861
6427.04 1710
6427.80 1758
6428.55 1752
6429.31 1626
6430.07 1578
6430.82 1657
6431.58 1766
6432.34 1816
6433.09 1590
6433.85 1552
6434.61 1681
6435.36 1655
6436.12 1699
6436.88 1744
6437.64 1824
6438.39 1733
6439.15 1828
6439.91 1748
6440.66 1736
6441.42 1789
6442.18 1790
6442.94 1822
6443.69 1717
6444.45 1851
6445.21 1701
6445.97 1700
6446.72 1784
6447.48 1812
6448.24 1695
6449.00 1764
6449.75 1807
6450.51 1753
6451.27 1741
6452.03 1799
6452.79 1877
6453.54 1756
6454.30 1796
6455.06 1850
6455.82 1781
6456.58 1821
6457.33 1874
6458.09 1813
6458.85 1838
6459.61 1804
6460.37 1856
6461.12 1881
6461.88 1870
6462.64 1929
6463.40 1882
6464.16 1844
6464.92 1902
6465.68 1870
6466.44 1963
6467.19 2067
6467.95 2056
6468.71 2013
6469.47 2000
6470.23 1963
6470.99 2020
6471.75 2004
6472.51 2105
6473.27 2163
6474.02 1990
6474.78 2098
6475.54 2113
6476.30 2139
6477.06 2089
6477.82 2169
6478.58 2181
6479.34 2129
6480.10 2254
6480.86 2166
6481.62 2234
6482.38 2117
6483.14 2223
6483.90 2217
6484.66 2226
6485.42 2295
6486.18 2429
6486.94 2431
6487.70 2360
6488.46 2536
6489.22 2467
6489.98 2513
6490.74 2567
6491.50 2619
6492.26 2527
6493.02 2621
6493.78 2761
6494.54 2843
6495.30 2805
6496.06 2829
6496.82 3034
6497.58 2949
6498.34 3063
6499.10 2999
6499.86 3024
6500.62 3029
6501.38 3074
6502.14 2977
6502.91 3005
6503.67 2878
6504.43 3052
6505.19 3097
6505.95 3045
6506.71 3156
6507.47 3223
6508.23 3291
6508.99 3459
6509.76 3410
6510.52 3576
6511.28 3691
6512.04 3671
6512.80 3536
6513.56 3311
6514.32 3480
6515.09 3682
6515.85 3554
6516.61 3784
6517.37 3598
6518.13 3696
6518.89 3650
6519.66 3498
6520.42 3529
6521.18 3580
6521.94 3839
6522.70 3981
6523.47 4171
6524.23 4249
6524.99 4483
6525.75 4732
6526.51 4693
6527.28 4661
6528.04 4879
6528.80 5116
6529.56 5288
6530.33 5090
6531.09 5069
6531.85 5041
6532.61 4952
6533.38 5095
6534.14 5594
6534.90 6428
6535.66 7447
6536.43 8803
6537.19 10326
6537.95 11275
6538.72 12280
6539.48 13130
6540.24 12878
6541.01 12182
6541.77 10671
6542.53 9205
6543.29 8146
6544.06 6913
6544.82 5821
6545.58 4945
6546.35 4314
6547.11 3769
6547.87 3448
6548.64 3373
6549.40 3259
6550.17 3016
6550.93 3025
6551.69 3036
6552.46 3037
6553.22 2921
6553.98 2951
6554.75 3018
6555.51 2960
6556.28 2948
6557.04 2802
6557.80 2914
6558.57 2805
6559.33 2827
6560.10 2839
6560.86 2688
6561.63 2834
6562.39 2796
6563.15 2956
6563.92 3050
6564.68 3099
6565.45 3099
6566.21 3135
6566.98 3184
6567.74 3253
6568.51 3053
6569.27 3046
6570.04 3096
6570.80 3143
6571.57 3210
6572.33 3182
6573.09 3339
6573.86 3371
6574.63 3306
6575.39 3505
6576.16 3644
6576.92 3621
6577.69 3793
6578.45 3814
6579.22 3888
6579.98 3694
6580.75 3703
6581.51 3864
6582.28 3967
6583.04 3756
6583.81 3813
6584.57 3916
6585.34 3819
6586.11 3734
6586.87 3518
6587.64 3533
6588.40 3575
6589.17 3656
6589.94 3735
6590.70 3790
6591.47 3796
6592.23 3873
6593.00 4055
6593.77 4159
6594.53 4239
6595.30 4320
6596.06 4383
6596.83 4376
6597.60 4519
6598.36 4340
6599.13 4154
6599.90 4052
6600.66 4182
6601.43 3849
6602.20 3530
6602.96 3328
6603.73 3237
6604.50 3141
6605.26 3042
6606.03 3083
6606.80 2987
6607.56 2802
6608.33 2876
6609.10 2805
6609.87 2968
6610.63 2909
6611.40 2810
6612.17 2725
6612.93 2805
6613.70 2766
6614.47 2747
6615.24 2796
6616.00 2675
6616.77 2701
6617.54 2601
6618.31 2615
6619.07 2661
6619.84 2592
6620.61 2644
6621.38 2628
6622.15 2699
6622.91 2732
6623.68 2652
6624.45 2655
6625.22 2588
6625.99 2568
6626.75 2733
6627.52 2633
6628.29 2584
6629.06 2424
6629.83 2433
6630.59 2494
6631.36 2576
6632.13 2623
6632.90 2706
6633.67 2731
6634.44 2948
6635.21 3085
6635.97 3249
6636.74 3285
6637.51 3244
6638.28 3296
6639.05 3315
6639.82 3105
6640.59 2847
6641.36 2703
6642.12 2666
6642.89 2772
6643.66 2581
6644.43 2414
6645.20 2513
6645.97 2462
6646.74 2471
6647.51 2460
6648.28 2287
6649.05 2337
6649.82 2334
6650.59 2324
6651.36 2379
6652.13 2423
6652.89 2414
6653.66 2431
6654.43 2475
6655.20 2338
6655.97 2400
6656.74 2518
6657.51 2494
6658.28 2496
6659.05 2458
6659.82 2338
6660.59 2230
6661.36 2194
6662.13 2240
6662.90 2105
6663.67 2184
6664.44 2235
6665.21 2300
6665.98 2247
6666.76 2230
6667.53 2117
6668.30 2172
6669.07 2149
6669.84 2201
6670.61 2253
6671.38 2227
6672.15 2269
6672.92 2233
6673.69 2258
6674.46 2333
6675.23 2167
6676.00 2284
6676.77 2179
6677.55 2151
6678.32 2140
6679.09 2147
6679.86 2193
6680.63 2067
6681.40 2195
6682.17 2188
6682.94 2157
6683.72 2338
6684.49 2427
6685.26 2453
6686.03 2604
6686.80 2685
6687.57 2640
6688.34 2621
6689.12 2513
6689.89 2532
6690.66 2421
6691.43 2329
6692.20 2367
6692.98 2316
6693.75 2220
6694.52 2260
6695.29 2033
6696.06 2025
6696.84 2065
6697.61 2095
6698.38 2104
6699.15 1993
6699.92 2059
6700.70 2145
6701.47 2049
6702.24 2121
6703.01 2103
6703.79 2113
6704.56 2088
6705.33 2034
6706.11 2053
6706.88 2050
6707.65 2175
6708.42 2033
6709.20 1976
6709.97 1937
6710.74 2009
6711.52 1952
6712.29 1910
6713.06 1881
6713.83 1996
6714.61 2005
6715.38 1923
6716.15 1900
6716.93 1958
6717.70 1826
6718.47 1887
6719.25 1819
6720.02 1822
6720.79 1837
6721.57 1919
6722.34 1981
6723.12 2008
6723.89 1969
6724.66 1900
6725.44 1798
6726.21 1765
6726.98 1777
6727.76 1881
6728.53 1861
6729.31 1819
6730.08 1834
6730.85 1888
6731.63 1897
6732.40 1840
6733.18 1829
6733.95 1856
6734.73 1936
6735.50 2033
6736.27 1723
6737.05 1742
6737.82 1901
6738.60 1900
6739.37 1948
6740.15 1961
6740.92 2042
6741.70 1887
6742.47 1961
6743.25 2018
6744.02 1925
6744.80 2048
6745.57 1987
6746.35 2029
6747.12 2000
6747.90 1908
6748.67 1967
6749.45 1952
6750.22 2020
6751.00 2136
6751.77 2250
6752.55 2371
6753.32 2283
6754.10 2409
6754.87 2252
6755.65 2140
6756.43 2192
6757.20 2107
6757.98 2027
6758.75 1934
6759.53 1902
6760.30 1894
6761.08 2005
6761.86 1889
6762.63 1912
6763.41 1884
6764.18 1903
6764.96 1809
6765.74 1802
6766.51 1868
6767.29 1973
6768.06 1982
6768.84 1844
6769.62 1821
6770.39 1878
6771.17 1894
6771.95 1807
6772.72 1854
6773.50 1846
6774.28 1716
6775.05 1795
6775.83 1761
6776.61 1679
6777.38 1847
6778.16 1892
6778.94 1768
6779.71 1798
6780.49 1948
6781.27 1830
6782.05 1883
6782.82 1874
6783.60 1973
6784.38 1866
6785.15 1825
6785.93 1874
6786.71 1755
6787.49 1801
6788.26 1764
6789.04 1864
6789.82 1701
6790.60 1668
6791.37 1764
6792.15 1774
6792.93 1760
6793.71 1812
6794.48 1841
6795.26 1686
6796.04 1749
6796.82 1601
6797.60 1748
6798.37 1802
6799.15 1775
6799.93 1676
6800.71 1743
6801.49 1770
6802.26 1873
6803.04 1942
6803.82 1966
6804.60 1957
6805.38 1943
6806.16 2050
6806.93 2004
6807.71 1981
6808.49 1877
6809.27 1890
6810.05 1811
6810.83 1755
6811.61 1726
6812.39 1816
6813.16 1794
6813.94 1828
6814.72 1755
6815.50 1721
6816.28 1761
6817.06 1742
6817.84 1783
6818.62 1713
6819.40 1776
6820.18 1809
6820.96 1702
6821.73 1845
6822.51 1854
6823.29 1873
6824.07 1779
6824.85 1868
6825.63 1768
6826.41 1719
6827.19 1815
6827.97 1805
6828.75 1761
6829.53 1801
6830.31 1869
6831.09 1865
6831.87 1873
6832.65 1846
6833.43 1804
6834.21 1754
6834.99 1762
6835.77 1761
6836.55 1811
6837.33 1736
6838.11 1872
6838.89 1806
6839.67 1752
6840.45 1871
6841.23 1854
6842.01 1787
6842.79 1838
6843.57 1833
6844.35 1823
6845.14 1872
6845.92 1760
6846.70 1795
6847.48 1901
6848.26 1877
6849.04 2126
6849.82 2246
6850.60 2499
6851.38 2829
6852.16 3042
6852.94 3282
6853.73 3417
6854.51 3438
6855.29 3370
6856.07 3260
6856.85 2979
6857.63 2744
6858.41 2538
6859.20 2384
6859.98 2085
6860.76 2021
6861.54 2052
6862.32 1875
6863.10 1830
6863.89 1831
6864.67 1961
6865.45 1965
6866.23 1891
6867.01 2018
6867.79 2125
6868.58 2139
6869.36 2135
6870.14 2239
6870.92 2219
6871.71 2086
6872.49 2007
6873.27 1994
6874.05 1813
6874.83 1868
6875.62 1993
6876.40 2051
6877.18 1971
6877.96 1979
6878.75 1945
6879.53 1990
6880.31 2092
6881.10 1969
6881.88 2058
6882.66 2065
6883.44 2129
6884.23 2101
6885.01 2102
6885.79 2204
6886.58 2343
6887.36 2509
6888.14 2863
6888.92 2789
6889.71 2997
6890.49 2955
6891.27 2895
6892.06 2891
6892.84 2875
6893.62 2744
6894.41 2611
6895.19 2553
6895.98 2301
6896.76 2237
6897.54 2183
6898.33 2203
6899.11 2218
6899.89 2337
6900.68 2365
6901.46 2375
6902.25 2445
6903.03 2286
6903.81 2345
6904.60 2366
6905.38 2320
6906.17 2302
6906.95 2357
6907.73 2318
6908.52 2290
6909.30 2277
6910.09 2313
6910.87 2141
6911.66 2141
6912.44 2274
6913.23 2258
6914.01 2148
6914.79 2194
6915.58 2081
6916.36 2134
6917.15 2143
6917.93 2155
6918.72 2157
6919.50 2092
6920.29 2142
6921.07 2226
6921.86 2134
6922.64 2185
6923.43 2190
6924.21 2222
6925.00 2164
6925.78 2226
6926.57 2181
6927.36 2364
6928.14 2396
6928.93 2333
6929.71 2380
6930.50 2490
6931.28 2432
6932.07 2417
6932.85 2488
6933.64 2621
6934.43 2635
6935.21 2697
6936.00 2752
6936.78 2775
6937.57 2563
6938.36 2566
6939.14 2668
6939.93 2602
6940.71 2534
6941.50 2650
6942.29 2614
6943.07 2628
6943.86 2781
6944.64 2856
6945.43 2935
6946.22 2885
6947.00 2928
6947.79 3032
6948.58 3222
6949.36 3062
6950.15 3126
6950.94 3196
6951.72 3027
6952.51 3037
6953.30 2969
6954.08 3031
6954.87 3003
6955.66 3048
6956.45 2976
6957.23 3229
6958.02 3236
6958.81 3265
6959.59 3283
6960.38 3248
6961.17 3215
6961.96 3208
6962.74 3194
6963.53 3240
6964.32 3236
6965.11 3355
6965.89 3308
6966.68 3203
6967.47 3245
6968.26 3294
6969.04 3242
6969.83 3347
6970.62 3317
6971.41 3607
6972.20 3611
6972.98 3656
6973.77 3815
6974.56 3808
6975.35 3828
6976.14 3642
6976.92 3765
6977.71 3749
6978.50 3777
6979.29 3978
6980.08 4158
6980.87 4137
6981.65 4177
6982.44 4370
6983.23 4718
6984.02 5376
6984.81 6102
6985.60 6903
6986.39 8006
6987.17 8837
6987.96 9364
6988.75 9726
6989.54 9693
6990.33 9133
6991.12 8543
6991.91 7580
6992.70 6396
6993.49 6060
6994.28 5542
6995.06 4959
6995.85 4736
6996.64 4652
6997.43 4723
6998.22 5109
6999.01 5964
6999.80 6747
7000.59 7547
7001.38 8578
7002.17 9087
7002.96 9202
7003.75 8906
7004.54 8551
7005.33 7842
7006.12 6795
7006.91 6282
7007.70 5308
7008.49 4553
7009.28 4136
7010.07 3718
7010.86 3520
7011.65 3318
7012.44 3342
7013.23 3318
7014.02 3466
7014.81 3471
7015.60 3595
7016.39 3547
7017.18 3403
7017.97 3494
7018.76 3410
7019.55 3177
7020.34 3228
7021.13 3146
7021.92 3005
7022.71 3004
7023.51 2841
7024.30 2802
7025.09 2966
7025.88 2964
7026.67 2824
7027.46 2778
7028.25 2914
7029.04 3009
7029.83 2912
7030.63 2834
7031.42 2730
7032.21 2731
7033.00 2678
7033.79 2751
7034.58 2667
7035.37 2806
7036.16 2772
7036.96 2583
7037.75 2735
7038.54 2785
7039.33 2581
7040.12 2789
7040.92 2828
7041.71 2934
7042.50 2806
7043.29 2888
7044.08 2957
7044.87 2918
7045.67 2721
7046.46 2660
7047.25 2655
7048.04 2722
7048.84 2729
7049.63 2744
7050.42 2950
7051.21 3090
7052.00 3195
7052.80 3193
7053.59 3058
7054.38 2957
7055.18 2820
7055.97 2771
7056.76 2788
7057.55 2680
7058.35 2554
7059.14 2565
7059.93 2538
7060.72 2601
7061.52 2577
7062.31 2472
7063.10 2524
7063.90 2548
7064.69 2393
7065.48 2500
7066.28 2563
7067.07 2495
7067.86 2430
7068.66 2494
7069.45 2485
7070.24 2447
7071.04 2433
7071.83 2318
7072.62 2386
7073.42 2334
7074.21 2400
7075.00 2350
7075.80 2445
7076.59 2286
7077.39 2212
7078.18 2240
7078.97 2327
7079.77 2222
7080.56 2092
7081.36 2073
7082.15 2180
7082.94 2249
7083.74 2201
7084.53 2165
7085.33 2287
7086.12 2409
7086.92 2468
7087.71 2610
7088.50 2584
7089.30 2693
7090.09 3011
7090.89 2772
7091.68 2691
7092.48 2557
7093.27 2461
7094.07 2424
7094.86 2181
7095.66 2066
7096.45 2044
7097.25 1984
7098.04 1999
7098.84 1945
7099.63 1926
7100.43 1872
7101.22 1925
7102.02 1971
7102.81 1832
7103.61 1831
7104.40 1758
7105.20 1867
7105.99 1827
7106.79 1698
7107.59 1687
7108.38 1607
7109.18 1688
7109.97 1607
7110.77 1555
7111.56 1661
7112.36 1591
7113.16 1621
7113.95 1644
7114.75 1605
7115.54 1749
7116.34 1603
7117.14 1534
7117.93 1662
7118.73 1694
7119.52 1595
7120.32 1602
7121.12 1614
7121.91 1696
7122.71 1712
7123.51 1687
7124.30 1719
7125.10 1611
7125.90 1615
7126.69 1726
7127.49 1651
7128.29 1702
7129.08 1673
7129.88 1629
7130.68 1644
7131.47 1616
7132.27 1686
7133.07 1717
7133.86 1666
7134.66 1677
7135.46 1588
7136.26 1596
7137.05 1629
7137.85 1641
7138.65 1637
7139.44 1725
7140.24 1661
7141.04 1581
7141.84 1576
7142.63 1584
7143.43 1642
7144.23 1708
7145.03 1690
7145.83 1710
7146.62 1805
7147.42 1738
7148.22 1749
7149.02 1594
7149.81 1481
7150.61 1592
7151.41 1584
7152.21 1591
7153.01 1639
7153.80 1650
7154.60 1595
7155.40 1670
7156.20 1666
7157.00 1618
7157.80 1668
7158.59 1668
7159.39 1583
7160.19 1509
7160.99 1522
7161.79 1641
7162.59 1639
7163.39 1553
7164.18 1541
7164.98 1558
7165.78 1376
7166.58 1442
7167.38 1423
7168.18 1490
7168.98 1478
7169.78 1669
7170.58 1602
7171.38 1587
7172.17 1499
7172.97 1575
7173.77 1472
7174.57 1480
7175.37 1452
7176.17 1497
7176.97 1452
7177.77 1462
7178.57 1446
7179.37 1532
7180.17 1432
7180.97 1512
7181.77 1628
7182.57 1612
7183.37 1580
7184.17 1606
7184.97 1771
7185.77 1850
7186.57 1739
7187.37 1690
7188.17 1637
7188.97 1642
7189.77 1532
7190.57 1474
7191.37 1449
7192.17 1445
7192.97 1499
7193.77 1479
7194.57 1481
7195.37 1519
7196.17 1419
7196.97 1337
7197.77 1474
7198.57 1507
7199.37 1452
7200.17 1505
7200.97 1422
7201.77 1338
7202.58 1380
7203.38 1319
7204.18 1401
7204.98 1433
7205.78 1471
7206.58 1477
7207.38 1441
7208.18 1362
7208.98 1470
7209.79 1471
7210.59 1410
7211.39 1334
7212.19 1418
7212.99 1437
7213.79 1430
7214.59 1357
7215.40 1317
7216.20 1457
7217.00 1517
7217.80 1421
7218.60 1424
7219.40 1423
7220.21 1472
7221.01 1546
7221.81 1521
7222.61 1488
7223.41 1451
7224.22 1507
7225.02 1528
7225.82 1503
7226.62 1482
7227.43 1519
7228.23 1425
7229.03 1465
7229.83 1447
7230.63 1479
7231.44 1407
7232.24 1619
7233.04 1643
7233.84 1598
7234.65 1619
7235.45 1520
7236.25 1554
7237.06 1531
7237.86 1522
7238.66 1591
7239.46 1730
7240.27 1654
7241.07 1704
7241.87 1783
7242.68 1822
7243.48 1730
7244.28 1758
7245.09 1781
7245.89 1743
7246.69 1697
7247.50 1673
7248.30 1676
7249.10 1810
7249.91 1768
7250.71 1708
7251.51 1657
7252.32 1728
7253.12 1855
7253.92 1816
7254.73 1793
7255.53 1750
7256.34 1896
7257.14 1919
7257.94 1849
7258.75 1743
7259.55 1861
7260.36 1905
7261.16 1870
7261.96 1821
7262.77 1874
7263.57 1977
7264.38 1982
7265.18 1939
7265.99 1976
7266.79 2062
7267.59 2105
7268.40 2130
7269.20 2239
7270.01 2225
7270.81 2299
7271.62 2173
7272.42 2250
7273.23 2339
7274.03 2227
7274.84 2314
7275.64 2411
7276.45 2313
7277.25 2352
7278.06 2493
7278.86 2395
7279.67 2501
7280.47 2561
7281.28 2812
7282.08 2917
7282.89 3247
7283.69 3802
7284.50 4228
7285.30 5036
7286.11 5531
7286.92 5830
7287.72 6227
7288.53 6136
7289.33 5617
7290.14 4974
7290.94 4539
7291.75 4126
7292.56 3672
7293.36 3255
7294.17 3072
7294.97 2848
7295.78 2554
7296.59 2588
7297.39 2541
7298.20 2466
7299.00 2551
7299.81 2473
7300.62 2458
7301.42 2479
7302.23 2502
7303.04 2480
7303.84 2506
7304.65 2614
7305.46 2688
7306.26 2601
7307.07 2633
7307.88 2649
7308.68 2835
7309.49 2946
7310.30 3145
7311.10 3198
7311.91 3488
7312.72 3661
7313.52 3832
7314.33 3880
7315.14 3674
7315.95 3611
7316.75 3566
7317.56 3404
7318.37 3371
7319.18 3558
7319.98 3622
7320.79 4060
7321.60 4392
7322.40 4517
7323.21 4907
7324.02 5019
7324.83 4967
7325.64 4741
7326.44 4394
7327.25 3975
7328.06 3661
7328.87 3339
7329.67 3095
7330.48 2745
7331.29 2619
7332.10 2517
7332.91 2368
7333.71 2415
7334.52 2457
7335.33 2422
7336.14 2370
7336.95 2485
7337.76 2560
7338.56 2494
7339.37 2534
7340.18 2508
7340.99 2483
7341.80 2502
7342.61 2505
7343.42 2566
7344.22 2517
7345.03 2499
7345.84 2476
7346.65 2393
7347.46 2408
7348.27 2515
7349.08 2545
7349.89 2461
7350.70 2512
7351.51 2418
7352.31 2491
7353.12 2467
7353.93 2509
7354.74 2382
7355.55 2368
7356.36 2372
7357.17 2358
7357.98 2330
7358.79 2347
7359.60 2327
7360.41 2435
7361.22 2447
7362.03 2461
7362.84 2563
7363.65 2553
7364.46 2511
7365.27 2462
7366.08 2537
7366.89 2605
7367.70 2615
7368.51 2595
7369.32 2518
7370.13 2466
7370.94 2574
7371.75 2582
7372.56 2439
7373.37 2442
7374.18 2493
7374.99 2456
7375.80 2508
7376.61 2493
7377.42 2722
7378.23 2747
7379.04 2702
7379.85 2963
7380.66 3177
7381.48 3360
7382.29 3627
7383.10 3784
7383.91 3989
7384.72 3928
7385.53 3853
7386.34 3663
7387.15 3255
7387.96 3214
7388.77 2931
7389.59 2712
7390.40 2488
7391.21 2442
7392.02 2425
7392.83 2402
7393.64 2269
7394.45 2259
7395.27 2219
7396.08 2308
7396.89 2298
7397.70 2387
7398.51 2403
7399.32 2628
7400.14 2651
7400.95 2856
7401.76 2953
7402.57 3093
7403.38 3270
7404.20 3082
7405.01 3047
7405.82 2932
7406.63 2933
7407.44 2735
7408.26 2765
7409.07 2647
7409.88 2564
7410.69 2505
7411.51 2368
7412.32 2301
7413.13 2218
7413.94 2193
7414.76 2086
7415.57 2034
7416.38 1926
7417.19 1885
7418.01 1928
7418.82 1804
7419.63 1872
7420.45 1887
7421.26 1814
7422.07 1728
7422.88 1769
7423.70 1787
7424.51 1775
7425.32 1696
7426.14 1785
7426.95 1746
7427.76 1732
7428.58 1686
7429.39 1663
7430.20 1712
7431.02 1644
7431.83 1699
7432.64 1756
7433.46 1774
7434.27 1696
7435.09 1641
7435.90 1636
7436.71 1679
7437.53 1726
7438.34 1778
7439.16 1724
7439.97 1718
7440.78 1639
7441.60 1618
7442.41 1589
7443.23 1658
7444.04 1775
7444.85 1676
7445.67 1568
7446.48 1645
7447.30 1758
7448.11 1729
7448.93 1689
7449.74 1748
7450.56 1761
7451.37 1691
7452.18 1601
7453.00 1628
7453.81 1644
7454.63 1617
7455.44 1475
7456.26 1465
7457.07 1498
7457.89 1568
7458.70 1532
7459.52 1580
7460.33 1652
7461.15 1615
7461.96 1536
7462.78 1654
7463.59 1631
7464.41 1695
7465.23 1669
7466.04 1598
7466.86 1536
7467.67 1636
7468.49 1695
7469.30 1672
7470.12 1682
7470.93 1725
7471.75 1705
7472.57 1696
7473.38 1591
7474.20 1563
7475.01 1615
7475.83 1584
7476.65 1548
7477.46 1477
7478.28 1503
7479.09 1503
7479.91 1462
7480.73 1425
7481.54 1326
7482.36 1303
7483.18 1250
7483.99 1301
7484.81 1282
7485.62 1255
7486.44 1310
7487.26 1391
7488.07 1385
7488.89 1224
7489.71 1272
7490.52 1219
7491.34 1275
7492.16 1241
7492.98 1247
7493.79 1288
7494.61 1250
7495.43 1238
7496.24 1153
7497.06 1210
7497.88 1227
7498.70 1255
7499.51 1240
7500.33 1241
7501.15 1301
7501.96 1281
7502.78 1193
7503.60 1173
7504.42 1281
7505.23 1278
7506.05 1242
7506.87 1184
7507.69 1259
7508.51 1279
7509.32 1257
7510.14 1228
7510.96 1300
7511.78 1173
7512.59 1134
7513.41 1277
7514.23 1270
7515.05 1179
7515.87 1229
7516.69 1123
7517.50 1209
7518.32 1253
7519.14 1222
7519.96 1189
7520.78 1310
7521.60 1219
7522.41 1148
7523.23 1089
7524.05 1128
7524.87 1202
7525.69 1165
7526.51 1170
7527.33 1171
7528.14 1093
7528.96 1146
7529.78 1218
7530.60 1189
7531.42 1155
7532.24 1116
7533.06 1154
7533.88 1193
7534.70 1191
7535.52 1130
7536.34 1153
7537.16 1120
7537.97 1126
7538.79 1115
7539.61 1175
7540.43 1333
7541.25 1284
7542.07 1270
7542.89 1248
7543.71 1103
7544.53 1146
7545.35 1165
7546.17 1126
7546.99 1191
7547.81 1181
7548.63 1198
7549.45 1109
7550.27 1234
7551.09 1164
7551.91 1111
7552.73 1183
7553.55 1249
7554.37 1214
7555.19 1224
7556.01 1259
7556.83 1154
7557.65 1270
7558.47 1263
7559.29 1245
7560.11 1203
7560.93 1219
7561.76 1205
7562.58 1198
7563.40 1137
7564.22 1238
7565.04 1252
7565.86 1214
7566.68 1240
7567.50 1241
7568.32 1248
7569.14 1194
7569.96 1167
7570.79 1129
7571.61 1101
7572.43 1143
7573.25 1247
7574.07 1227
7574.89 1267
7575.71 1206
7576.54 1195
7577.36 1183
7578.18 1141
7579.00 1200
7579.82 1138
7580.64 1095
7581.46 1116
7582.29 1148
7583.11 1141
7583.93 1217
7584.75 1276
7585.57 1288
7586.40 1148
7587.22 1218
7588.04 1199
7588.86 1339
7589.68 1337
7590.51 1334
7591.33 1330
7592.15 1339
7592.97 1332
7593.80 1395
7594.62 1286
7595.44 1246
7596.26 1268
7597.09 1283
7597.91 1308
7598.73 1270
7599.55 1333
7600.38 1349
7601.20 1276
7602.02 1218
7602.85 1303
7603.67 1329
7604.49 1450
7605.31 1476
7606.14 1522
7606.96 1576
7607.78 1555
7608.61 1559
7609.43 1571
7610.25 1453
7611.08 1401
7611.90 1490
7612.72 1361
7613.55 1324
7614.37 1290
7615.19 1299
7616.02 1382
7616.84 1492
7617.67 1454
7618.49 1417
7619.31 1574
7620.14 1546
7620.96 1616
7621.78 1586
7622.61 1575
7623.43 1512
7624.26 1473
7625.08 1508
7625.91 1448
7626.73 1402
7627.55 1470
7628.38 1453
7629.20 1408
7630.03 1496
7630.85 1524
7631.68 1589
7632.50 1673
7633.32 1805
7634.15 1785
7634.97 1780
7635.80 1805
7636.62 1709
7637.45 1662
7638.27 1645
7639.10 1579
7639.92 1502
7640.75 1371
7641.57 1221
7642.40 1252
7643.22 1104
7644.05 1146
7644.87 1213
7645.70 1125
7646.52 1134
7647.35 1218
7648.17 1232
7649.00 1220
7649.82 1247
7650.65 1258
7651.48 1236
7652.30 1181
7653.13 1127
7653.95 1152
7654.78 1117
7655.60 1091
7656.43 1109
7657.26 1042
7658.08 1094
7658.91 1155
7659.73 1143
7660.56 1103
7661.39 1091
7662.21 1030
7663.04 1057
7663.86 1077
7664.69 1137
7665.52 1171
7666.34 1129
7667.17 1129
7668.00 1047
7668.82 1095
7669.65 1119
7670.48 1191
7671.30 1107
7672.13 1116
7672.96 1079
7673.78 1117
7674.61 1048
7675.44 1008
7676.26 1047
7677.09 989
7677.92 1077
7678.74 1173
7679.57 1069
7680.40 1101
7681.22 1112
7682.05 1135
7682.88 1075
7683.71 1067
7684.53 1020
7685.36 1036
7686.19 1026
7687.02 1061
7687.84 1096
7688.67 1027
7689.50 1159
7690.33 1129
7691.15 1092
7691.98 1119
7692.81 1130
7693.64 1140
7694.47 1099
7695.29 1112
7696.12 1077
7696.95 1065
7697.78 1075
7698.61 1122
7699.43 1149
7700.26 1214
7701.09 1138
7701.92 1094
7702.75 1080
7703.57 1111
7704.40 1076
7705.23 1078
7706.06 1030
7706.89 1127
7707.72 1116
7708.55 1142
7709.37 1045
7710.20 1139
7711.03 1084
7711.86 1060
7712.69 1027
7713.52 915
7714.35 998
7715.18 996
7716.01 1073
7716.83 1024
7717.66 1015
7718.49 1007
7719.32 1079
7720.15 1026
7720.98 989
7721.81 1010
7722.64 991
7723.47 981
7724.30 1031
7725.13 1016
7725.96 1021
7726.79 1145
7727.62 974
7728.45 966
7729.28 940
7730.11 931
7730.94 979
7731.77 1045
7732.60 1063
7733.42 1074
7734.25 1045
7735.09 991
7735.92 1030
7736.75 998
7737.58 1018
7738.41 987
7739.24 1052
7740.07 1027
7740.90 986
7741.73 1008
7742.56 1035
7743.39 994
7744.22 1053
7745.05 1075
7745.88 1046
7746.71 1070
7747.54 1216
7748.37 1277
7749.20 1317
7750.03 1400
7750.86 1506
7751.70 1467
7752.53 1354
7753.36 1356
7754.19 1233
7755.02 1170
7755.85 1136
7756.68 1072
7757.51 1069
7758.34 1081
7759.18 1093
7760.01 1092
7760.84 1037
7761.67 1075
7762.50 1127
7763.33 1082
7764.16 1130
7765.00 1041
7765.83 1030
7766.66 1096
7767.49 1035
7768.32 1023
7769.16 1065
7769.99 1021
7770.82 999
7771.65 979
7772.48 996
7773.32 1011
7774.15 1021
7774.98 908
7775.81 969
7776.64 1047
7777.48 1046
7778.31 1010
7779.14 1028
7779.97 1046
7780.81 1025
7781.64 1034
7782.47 993
7783.30 981
7784.14 1013
7784.97 975
7785.80 968
7786.64 939
7787.47 1058
7788.30 1078
7789.13 1099
7789.97 1086
7790.80 1204
7791.63 1155
7792.47 1084
7793.30 1095
7794.13 1086
7794.97 1013
7795.80 1021
7796.63 1097
7797.47 1040
7798.30 1026
7799.13 1037
7799.97 1042
7800.80 1117
7801.63 1051
7802.47 1088
7803.30 1089
7804.13 1114
7804.97 1154
7805.80 1134
7806.64 1158
7807.47 1076
7808.30 1101
7809.14 1084
7809.97 1105
7810.81 1173
7811.64 1148
7812.47 1101
7813.31 1161
7814.14 1097
7814.98 1091
7815.81 1174
7816.65 1261
7817.48 1269
7818.32 1241
7819.15 1338
7819.98 1328
7820.82 1244
7821.65 1271
7822.49 1266
7823.32 1301
7824.16 1145
7824.99 1118
7825.83 1189
7826.66 1270
7827.50 1200
7828.33 1184
7829.17 1356
7830.00 1250
7830.84 1190
7831.67 1208
7832.51 1166
7833.34 1314
7834.18 1291
7835.02 1288
7835.85 1210
7836.69 1201
7837.52 1227
7838.36 1308
7839.19 1240
7840.03 1326
7840.86 1324
7841.70 1308
7842.54 1212
7843.37 1169
7844.21 1190
7845.04 1185
7845.88 1184
7846.72 1156
7847.55 1157
7848.39 1126
7849.22 1084
7850.06 1077
7850.90 1112
7851.73 1178
7852.57 1108
7853.41 1100
7854.24 1125
7855.08 1122
7855.92 1047
7856.75 1105
7857.59 1149
7858.43 1094
7859.26 1114
7860.10 1158
7860.94 1208
7861.77 1268
7862.61 1217
7863.45 1209
7864.28 1206
7865.12 1211
7865.96 1191
7866.79 1172
7867.63 1195
7868.47 1156
7869.31 1158
7870.14 1154
7870.98 1099
7871.82 1210
7872.66 1155
7873.49 1154
7874.33 1126
7875.17 1099
7876.01 1175
7876.84 1239
7877.68 1267
7878.52 1246
7879.36 1274
7880.19 1249
7881.03 1336
7881.87 1317
7882.71 1224
7883.55 1232
7884.38 1226
7885.22 1166
7886.06 1080
7886.90 1047
7887.74 1134
7888.57 1208
7889.41 1246
7890.25 1314
7891.09 1255
7891.93 1220
7892.77 1381
7893.61 1323
7894.44 1298
7895.28 1408
7896.12 1407
7896.96 1321
7897.80 1185
7898.64 1219
7899.48 1234
7900.32 1227
7901.15 1372
7901.99 1291
7902.83 1288
7903.67 1346
7904.51 1341
7905.35 1259
7906.19 1201
7907.03 1222
7907.87 1197
7908.71 1138
7909.55 1145
7910.39 1063
7911.22 1116
7912.06 1170
7912.90 1108
7913.74 1151
7914.58 1097
7915.42 1159
7916.26 1239
7917.10 1244
7917.94 1304
7918.78 1319
7919.62 1326
7920.46 1319
7921.30 1236
7922.14 1196
7922.98 1216
7923.82 1176
7924.66 1097
7925.50 1111
7926.34 1138
7927.18 1041
7928.02 1095
7928.86 1059
7929.70 1045
7930.55 1039
7931.39 999
7932.23 983
7933.07 954
7933.91 1082
7934.75 1123
7935.59 1075
7936.43 1071
7937.27 1104
7938.11 1044
7938.95 999
7939.79 982
7940.63 968
7941.48 991
7942.32 1011
7943.16 1062
7944.00 1085
7944.84 1075
7945.68 1057
7946.52 1090
7947.36 1114
7948.21 1136
7949.05 1121
7949.89 1090
7950.73 1026
7951.57 1015
7952.41 995
7953.26 1006
7954.10 1049
7954.94 1048
7955.78 1089
7956.62 1118
7957.47 1158
7958.31 989
7959.15 1056
7959.99 1110
7960.83 1135
7961.68 1089
7962.52 1147
7963.36 1049
7964.20 1096
7965.04 1127
7965.89 1159
7966.73 1105
7967.57 1120
7968.41 1153
7969.26 1190
7970.10 1223
7970.94 1177
7971.78 1194
7972.63 1185
7973.47 1004
7974.31 1071
7975.16 1120
7976.00 1138
7976.84 1108
7977.68 1043
7978.53 1087
7979.37 1102
7980.21 1079
7981.06 1037
7981.90 1081
7982.74 1094
7983.59 1031
7984.43 1091
7985.27 1081
7986.12 982
7986.96 981
7987.80 1065
7988.65 1068
7989.49 957
7990.34 1040
7991.18 1050
7992.02 1013
7992.87 953
7993.71 930
7994.55 989
7995.40 944
7996.24 933
7997.09 951
7997.93 986
7998.77 1019
7999.62 968
8000.46 922
8001.31 950
8002.15 966
8003.00 985
8003.84 1028
8004.68 1021
8005.53 936
8006.37 892
8007.22 950
8008.06 918
8008.91 1046
8009.75 943
8010.60 892
8011.44 993
8012.29 905
8013.13 863
8013.98 946
8014.82 922
8015.67 931
8016.51 894
8017.36 869
8018.20 893
8019.05 890
8019.89 912
8020.74 904
8021.58 889
8022.43 964
8023.27 966
8024.12 906
8024.96 899
8025.81 850
8026.66 918
8027.50 860
8028.35 929
8029.19 940
8030.04 923
8030.88 877
8031.73 858
8032.58 844
8033.42 912
8034.27 913
8035.11 888
8035.96 956
8036.81 966
8037.65 953
8038.50 960
8039.35 927
8040.19 885
8041.04 887
8041.88 878
8042.73 898
8043.58 884
8044.42 843
8045.27 847
8046.12 848
8046.96 848
8047.81 866
8048.66 831
8049.50 912
8050.35 859
8051.20 900
8052.04 971
8052.89 883
8053.74 856
8054.59 812
8055.43 821
8056.28 829
8057.13 836
8057.97 887
8058.82 858
8059.67 848
8060.52 787
8061.36 861
8062.21 876
8063.06 826
8063.91 770
8064.75 808
8065.60 808
8066.45 859
8067.30 794
8068.15 840
8068.99 893
8069.84 821
8070.69 882
8071.54 828
8072.38 892
8073.23 788
8074.08 827
8074.93 860
8075.78 855
8076.63 818
8077.47 805
8078.32 787
8079.17 825
8080.02 876
8080.87 858
8081.72 772
8082.56 839
8083.41 825
8084.26 762
8085.11 769
8085.96 801
8086.81 826
8087.66 884
8088.51 876
8089.35 895
8090.20 829
8091.05 799
8091.90 828
8092.75 880
8093.60 830
8094.45 825
8095.30 842
8096.15 822
8097.00 775
8097.85 803
8098.70 841
8099.55 822
8100.39 796
8101.24 850
8102.09 810
8102.94 862
8103.79 851
8104.64 869
8105.49 855
8106.34 828
8107.19 804
8108.04 847
8108.89 851
8109.74 830
8110.59 814
8111.44 813
8112.29 812
8113.14 854
8113.99 819
8114.84 747
8115.69 799
8116.54 856
8117.39 822
8118.24 827
8119.09 909
8119.95 880
8120.80 828
8121.65 835
8122.50 829
8123.35 892
8124.20 905
8125.05 872
8125.90 832
8126.75 857
8127.60 862
8128.45 854
8129.30 842
8130.15 935
8131.01 934
8131.86 875
8132.71 893
8133.56 767
8134.41 816
8135.26 839
8136.11 969
8136.96 928
8137.82 940
8138.67 919
8139.52 891
8140.37 957
8141.22 990
8142.07 921
8142.93 948
8143.78 1031
8144.63 1011
8145.48 960
8146.33 947
8147.19 989
8148.04 961
8148.89 926
8149.74 976
8150.59 989
8151.45 949
8152.30 847
8153.15 855
8154.00 859
8154.85 968
8155.71 1064
8156.56 925
8157.41 1032
8158.26 1016
8159.12 1011
8159.97 1010
8160.82 966
8161.68 916
8162.53 938
8163.38 846
8164.23 897
8165.09 929
8165.94 858
8166.79 892
8167.65 913
8168.50 818
8169.35 836
8170.20 863
8171.06 864
8171.91 882
8172.76 835
8173.62 873
8174.47 892
8175.32 916
8176.18 908
8177.03 865
8177.89 862
8178.74 894
8179.59 830
8180.45 852
8181.30 821
8182.15 821
8183.01 858
8183.86 859
8184.72 756
8185.57 861
8186.42 904
8187.28 837
8188.13 818
8188.99 837
8189.84 819
8190.69 823
8191.55 816
8192.40 765
8193.26 785
8194.11 863
8194.97 903
8195.82 893
8196.68 821
8197.53 769
8198.38 789
8199.24 767
8200.09 847
8200.95 755
8201.80 818
8202.66 910
8203.51 875
8204.37 826
8205.22 811
8206.08 826
8206.93 836
8207.79 825
8208.64 840
8209.50 812
8210.35 837
8211.21 831
8212.06 842
8212.92 848
8213.78 888
8214.63 906
8215.49 840
8216.34 821
8217.20 849
8218.05 808
8218.91 874
8219.76 864
8220.62 857
8221.48 857
8222.33 891
8223.19 1010
8224.04 981
8224.90 974
8225.76 1010
8226.61 1009
8227.47 978
8228.32 941
8229.18 923
8230.04 862
8230.89 855
8231.75 857
8232.61 843
8233.46 861
8234.32 894
8235.18 845
8236.03 840
8236.89 852
8237.75 883
8238.60 837
8239.46 846
8240.32 809
8241.17 862
8242.03 799
8242.89 847
8243.74 821
8244.60 808
8245.46 850
8246.31 835
8247.17 785
8248.03 824
8248.89 820
8249.74 831
8250.60 835
8251.46 874
8252.32 935
8253.17 887
8254.03 887
8254.89 899
8255.75 857
8256.60 871
8257.46 831
8258.32 807
8259.18 815
8260.04 790
8260.89 799
8261.75 798
8262.61 763
8263.47 854
8264.33 879
8265.18 748
8266.04 790
8266.90 835
8267.76 793
8268.62 785
8269.47 788
8270.33 725
8271.19 799
8272.05 880
8272.91 833
8273.77 830
8274.63 839
8275.48 839
8276.34 784
8277.20 782
8278.06 824
8278.92 808
8279.78 899
8280.64 921
8281.50 879
8282.36 818
8283.21 828
8284.07 846
8284.93 875
8285.79 923
8286.65 889
8287.51 923
8288.37 902
8289.23 872
8290.09 853
8290.95 877
8291.81 915
8292.67 918
8293.53 965
8294.39 889
8295.25 923
8296.11 939
8296.97 914
8297.82 916
8298.68 898
8299.54 880
8300.40 863
8301.26 886
8302.12 855
8302.98 941
8303.84 814
8304.71 812
8305.57 863
8306.43 923
8307.29 937
8308.15 903
8309.01 872
8309.87 934
8310.73 872
8311.59 808
8312.45 911
8313.31 894
8314.17 891
8315.03 937
8315.89 927
8316.75 971
8317.61 954
8318.47 1033
8319.33 932
8320.20 930
8321.06 970
8321.92 960
8322.78 884
8323.64 839
8324.50 870
8325.36 878
8326.22 931
8327.09 886
8327.95 840
8328.81 787
8329.67 856
8330.53 864
8331.39 872
8332.25 856
8333.12 851
8333.98 925
8334.84 900
8335.70 832
8336.56 894
8337.42 876
8338.29 818
8339.15 819
8340.01 856
8340.87 860
8341.73 865
8342.60 853
8343.46 883
8344.32 837
8345.18 887
8346.05 929
8346.91 1041
8347.77 891
8348.63 848
8349.50 878
8350.36 967
8351.22 964
8352.08 921
8352.95 944
8353.81 939
8354.67 900
8355.53 982
8356.40 965
8357.26 945
8358.12 893
8358.99 914
8359.85 984
8360.71 962
8361.58 970
8362.44 859
8363.30 889
8364.17 975
8365.03 888
8365.89 922
8366.76 1004
8367.62 927
8368.48 940
8369.35 889
8370.21 847
8371.07 947
8371.94 928
8372.80 958
8373.66 956
8374.53 929
8375.39 898
8376.26 932
8377.12 905
8377.98 1019
8378.85 998
8379.71 1017
8380.58 962
8381.44 972
8382.30 977
8383.17 955
8384.03 972
8384.90 967
8385.76 1079
8386.63 1105
8387.49 1048
8388.35 1027
8389.22 1007
8390.08 1041
8390.95 960
8391.81 1000
8392.68 1025
8393.54 1003
8394.41 1037
8395.27 1051
8396.14 1104
8397.00 1107
8397.87 1094
8398.73 1075
8399.60 1010
8400.46 1076
8401.33 1097
8402.19 1141
8403.06 1176
8403.92 1193
8404.79 1151
8405.65 1160
8406.52 1214
8407.39 1181
8408.25 1156
8409.12 1230
8409.98 1250
8410.85 1204
8411.71 1264
8412.58 1225
8413.44 1242
8414.31 1178
8415.18 1249
8416.04 1231
8416.91 1255
8417.77 1269
8418.64 1281
8419.51 1235
8420.37 1281
8421.24 1394
8422.11 1357
8422.97 1343
8423.84 1414
8424.70 1372
8425.57 1314
8426.44 1409
8427.30 1500
8428.17 1486
8429.04 1527
8429.90 1591
8430.77 1567
8431.64 1472
8432.50 1470
8433.37 1471
8434.24 1544
8435.10 1626
8435.97 1610
8436.84 1592
8437.71 1612
8438.57 1724
8439.44 1882
8440.31 1857
8441.17 1855
8442.04 1977
8442.91 2032
8443.78 2104
8444.64 2148
8445.51 2130
8446.38 2126
8447.25 2135
8448.11 2223
8448.98 2163
8449.85 2149
8450.72 2195
8451.58 2120
8452.45 2180
8453.32 2180
8454.19 2348
8455.06 2509
8455.92 2829
8456.79 3149
8457.66 3433
8458.53 3848
8459.40 4048
8460.27 4126
8461.13 3991
8462.00 3845
8462.87 3705
8463.74 3326
8464.61 3035
8465.48 2886
8466.34 2669
8467.21 2640
8468.08 2668
8468.95 2922
8469.82 3423
8470.69 4098
8471.56 4646
8472.42 5335
8473.29 5716
8474.16 5657
8475.03 5265
8475.90 4917
8476.77 4277
8477.64 3726
8478.51 3117
8479.38 2705
8480.25 2358
8481.12 2197
8481.99 1945
8482.85 1863
8483.72 1700
8484.59 1692
8485.46 1769
8486.33 1676
8487.20 1733
8488.07 1649
8488.94 1662
8489.81 1756
8490.68 1633
8491.55 1533
8492.42 1498
8493.29 1488
8494.16 1563
8495.03 1529
8495.90 1515
8496.77 1541
8497.64 1575
8498.51 1638
8499.38 1619
8500.25 1609
8501.12 1678
8501.99 1635
8502.86 1511
8503.73 1472
8504.60 1438
8505.47 1431
8506.34 1439
8507.22 1509
8508.09 1644
8508.96 1618
8509.83 1635
8510.70 1687
8511.57 1688
8512.44 1702
8513.31 1673
8514.18 1654
8515.05 1592
8515.92 1578
8516.80 1546
8517.67 1588
8518.54 1462
8519.41 1560
8520.28 1527
8521.15 1514
8522.02 1505
8522.89 1556
8523.77 1506
8524.64 1415
8525.51 1434
8526.38 1484
8527.25 1527
8528.12 1630
8529.00 1591
8529.87 1616
8530.74 1591
8531.61 1621
8532.48 1678
8533.36 1617
8534.23 1594
8535.10 1671
8535.97 1699
8536.84 1803
8537.72 1715
8538.59 1647
8539.46 1662
8540.33 1719
8541.21 1577
8542.08 1500
8542.95 1535
8543.82 1577
8544.70 1625
8545.57 1502
8546.44 1532
8547.31 1532
8548.19 1604
8549.06 1486
8549.93 1431
8550.80 1447
8551.68 1535
8552.55 1556
8553.42 1514
8554.30 1525
8555.17 1584
8556.04 1569
8556.92 1590
8557.79 1581
8558.66 1628
8559.54 1497
8560.41 1538
8561.28 1462
8562.16 1445
8563.03 1338
8563.90 1256
8564.78 1316
8565.65 1307
8566.52 1245
8567.40 1264
8568.27 1224
8569.15 1244
8570.02 1271
8570.89 1236
8571.77 1307
8572.64 1301
8573.51 1179
8574.39 1163
8575.26 1198
8576.14 1177
8577.01 1181
8577.89 1231
8578.76 1222
8579.63 1144
8580.51 1115
8581.38 1131
8582.26 1195
8583.13 1158
8584.01 1129
8584.88 1267
8585.76 1242
8586.63 1223
8587.51 1171
8588.38 1163
8589.26 1260
8590.13 1122
8591.00 1122
8591.88 1087
8592.75 1161
8593.63 1215
8594.51 1162
8595.38 1106
8596.26 1146
8597.13 1139
8598.01 1254
8598.88 1179
8599.76 1140
8600.63 1176
8601.51 1172
8602.38 1122
8603.26 1130
8604.13 1169
8605.01 1189
8605.89 1172
8606.76 1184
8607.64 1211
8608.51 1232
8609.39 1237
8610.26 1215
8611.14 1256
8612.02 1256
8612.89 1261
8613.77 1263
8614.65 1302
8615.52 1358
8616.40 1146
8617.27 1230
8618.15 1287
8619.03 1242
8619.90 1243
8620.78 1289
8621.66 1344
8622.53 1222
8623.41 1327
8624.29 1325
8625.16 1454
8626.04 1515
8626.92 1345
8627.79 1376
8628.67 1411
8629.55 1418
8630.42 1267
8631.30 1334
8632.18 1316
8633.05 1315
8633.93 1280
8634.81 1334
8635.69 1327
8636.56 1266
8637.44 1263
8638.32 1298
8639.20 1284
8640.07 1313
8640.95 1357
8641.83 1355
8642.71 1408
8643.58 1353
8644.46 1275
8645.34 1279
8646.22 1351
8647.09 1394
8647.97 1358
8648.85 1446
8649.73 1391
8650.61 1386
8651.48 1427
8652.36 1421
8653.24 1447
8654.12 1546
8655.00 1567
8655.87 1456
8656.75 1466
8657.63 1516
8658.51 1484
8659.39 1544
8660.27 1530
8661.14 1428
8662.02 1404
8662.90 1444
8663.78 1510
8664.66 1551
8665.54 1536
8666.42 1516
8667.30 1535
8668.17 1524
8669.05 1503
8669.93 1607
8670.81 1728
8671.69 1726
8672.57 1782
8673.45 1911
8674.33 2023
8675.21 2054
8676.09 2129
8676.97 2227
8677.84 2216
8678.72 2140
8679.60 2024
8680.48 1905
8681.36 1788
8682.24 1849
8683.12 1815
8684.00 1794
8684.88 1678
8685.76 1638
8686.64 1654
8687.52 1656
8688.40 1753
8689.28 1857
8690.16 2129
8691.04 2309
8691.92 2636
8692.80 2975
8693.68 3238
8694.56 3749
8695.44 4019
8696.32 3941
8697.20 3767
8698.08 3383
8698.96 3079
8699.84 2705
8700.72 2345
8701.60 2131
8702.48 1841
8703.37 1714
8704.25 1548
8705.13 1412
8706.01 1316
8706.89 1321
8707.77 1402
8708.65 1298
8709.53 1202
8710.41 1225
8711.29 1325
8712.17 1318
8713.06 1259
8713.94 1246
8714.82 1221
8715.70 1258
8716.58 1226
8717.46 1145
8718.34 1156
8719.22 1163
8720.11 1138
8720.99 1125
8721.87 1156
8722.75 1163
8723.63 1182
8724.51 1193
8725.40 1168
8726.28 1175
8727.16 1187
8728.04 1222
8728.92 1234
8729.81 1329
8730.69 1321
8731.57 1318
8732.45 1471
8733.33 1404
8734.22 1359
8735.10 1312
8735.98 1310
8736.86 1326
8737.75 1208
8738.63 1117
8739.51 1130
8740.39 1067
8741.28 1135
8742.16 1142
8743.04 1100
8743.92 1174
8744.81 1166
8745.69 1149
8746.57 1093
8747.46 1163
8748.34 1165
8749.22 1130
8750.10 1087
8750.99 1008
8751.87 1144
8752.75 1225
8753.64 1147
8754.52 1083
8755.40 1136
8756.29 1108
8757.17 1072
8758.05 1187
8758.94 1234
8759.82 1313
8760.70 1292
8761.59 1239
8762.47 1269
8763.35 1253
8764.24 1212
8765.12 1093
8766.01 1179
8766.89 1218
8767.77 1163
8768.66 1242
8769.54 1204
8770.43 1144
8771.31 1188
8772.19 1279
8773.08 1280
8773.96 1288
8774.85 1259
8775.73 1185
8776.62 1112
8777.50 1192
8778.38 1217
8779.27 1136
8780.15 1104
8781.04 1099
8781.92 1109
8782.81 1098
8783.69 1104
8784.58 1039
8785.46 1046
8786.35 1012
8787.23 1021
8788.12 1054
8789.00 1076
8789.89 1086
8790.77 1085
8791.66 1049
8792.54 1051
8793.43 1125
8794.31 1053
8795.20 1139
8796.08 1148
8796.97 1051
8797.85 1127
8798.74 1128
8799.62 1043
8800.51 1023
8801.40 1070
8802.28 1073
8803.17 1061
8804.05 964
8804.94 1042
8805.82 1087
8806.71 1058
8807.60 1075
8808.48 1066
8809.37 1027
8810.25 957
8811.14 1027
8812.03 1039
8812.91 985
8813.80 982
8814.69 927
8815.57 1048
8816.46 975
8817.34 926
8818.23 1033
8819.12 959
8820.00 945
8820.89 925
8821.78 930
8822.66 903
8823.55 940
8824.44 984
8825.32 970
8826.21 963
8827.10 995
8827.99 968
8828.87 891
8829.76 963
8830.65 1010
8831.53 983
8832.42 902
8833.31 965
8834.20 971
8835.08 877
8835.97 913
8836.86 882
8837.74 909
8838.63 899
8839.52 915
8840.41 882
8841.30 866
8842.18 935
8843.07 954
8843.96 868
8844.85 875
8845.73 945
8846.62 854
8847.51 867
8848.40 899
8849.29 900
8850.17 828
8851.06 853
8851.95 805
8852.84 965
8853.73 871
8854.61 802
8855.50 814
8856.39 869
8857.28 876
8858.17 885
8859.06 895
8859.95 851
8860.83 893
8861.72 805
8862.61 781
8863.50 851
8864.39 874
8865.28 793
8866.17 826
8867.06 851
8867.94 870
8868.83 843
8869.72 741
8870.61 795
8871.50 776
8872.39 784
8873.28 802
8874.17 836
8875.06 799
8875.95 826
8876.84 792
8877.73 820
8878.62 830
8879.51 764
8880.40 716
8881.28 723
8882.17 746
8883.06 860
8883.95 841
8884.84 786
8885.73 789
8886.62 772
8887.51 766
8888.40 743
8889.29 688
8890.18 805
8891.07 803
8891.96 750
8892.85 699
8893.74 746
8894.63 754
8895.53 771
8896.42 785
8897.31 731
8898.20 654
8899.09 696
8899.98 745
8900.87 719
8901.76 757
8902.65 771
8903.54 767
8904.43 742
8905.32 688
8906.21 744
8907.10 762
8907.99 760
8908.89 732
8909.78 694
8910.67 707
8911.56 694
8912.45 752
8913.34 770
8914.23 729
8915.12 688
8916.02 647
8916.91 740
8917.80 739
8918.69 713
8919.58 739
8920.47 679
8921.36 737
8922.26 743
8923.15 793
8924.04 791
8924.93 726
8925.82 705
8926.72 664
8927.61 686
8928.50 754
8929.39 728
8930.28 775
8931.18 732
8932.07 632
8932.96 663
8933.85 705
8934.75 723
8935.64 705
8936.53 723
8937.42 684
8938.31 694
8939.21 690
8940.10 676
8940.99 719
8941.89 692
8942.78 753
8943.67 637
8944.56 630
8945.46 686
8946.35 646
8947.24 641
8948.14 684
8949.03 647
8949.92 658
8950.81 676
8951.71 715
8952.60 661
8953.49 684
8954.39 680
8955.28 652
8956.17 630
8957.07 654
8957.96 614
8958.85 655
8959.75 686
8960.64 723
8961.54 690
8962.43 703
8963.32 723
8964.22 698
8965.11 648
8966.00 720
8966.90 747
8967.79 685
8968.69 668
8969.58 680
8970.47 732
8971.37 679
8972.26 656
8973.16 722
8974.05 744
8974.95 675
8975.84 690
8976.73 712
8977.63 638
8978.52 688
8979.42 687
8980.31 694
8981.21 674
8982.10 662
8983.00 700
8983.89 709
8984.79 694
8985.68 637
8986.58 613
8987.47 652
8988.37 708
8989.26 672
8990.16 619
8991.05 687
8991.95 717
8992.84 685
8993.74 670
8994.63 636
8995.53 682
8996.42 690
8997.32 655
8998.21 700
8999.11 643
9000.01 651
9000.90 643
9001.80 656
9002.69 688
9003.59 675
9004.48 630
9005.38 681
9006.28 637
9007.17 641
9008.07 625
9008.96 617
9009.86 629
9010.76 633
9011.65 621
9012.55 654
9013.45 600
9014.34 641
9015.24 621
9016.13 690
9017.03 671
9017.93 653
9018.82 611
9019.72 594
9020.62 624
9021.51 539
9022.41 630
9023.31 613
9024.20 549
9025.10 576
9026.00 571
9026.89 614
9027.79 594
9028.69 579
9029.59 596
9030.48 627
9031.38 630
9032.28 589
9033.17 642
9034.07 627
9034.97 600
9035.87 617
9036.76 664
9037.66 759
9038.56 627
9039.46 617
9040.35 609
9041.25 643
9042.15 598
9043.05 602
9043.94 637
9044.84 613
9045.74 596
9046.64 587
9047.54 637
9048.43 579
9049.33 692
9050.23 619
9051.13 594
9052.03 610
9052.92 632
9053.82 652
9054.72 668
9055.62 615
9056.52 629
9057.42 619
9058.32 616
9059.21 596
9060.11 625
9061.01 684
9061.91 667
9062.81 686
9063.71 634
9064.61 606
9065.50 649
9066.40 646
9067.30 633
9068.20 665
9069.10 713
9070.00 665
9070.90 628
9071.80 648
9072.70 646
9073.60 634
9074.50 625
9075.40 617
9076.29 628
9077.19 651
9078.09 643
9078.99 627
9079.89 600
9080.79 579
9081.69 588
9082.59 617
9083.49 629
9084.39 619
9085.29 600
9086.19 644
9087.09 723
9087.99 625
9088.89 658
9089.79 703
9090.69 668
9091.59 648
9092.49 662
9093.39 638
9094.29 699
9095.19 697
9096.09 664
9096.99 618
9097.89 631
9098.79 674
9099.69 639
9100.60 597
9101.50 602
9102.40 596
9103.30 622
9104.20 690
9105.10 646
9106.00 652
9106.90 668
9107.80 643
9108.70 607
9109.60 626
9110.50 630
9111.41 549
9112.31 600
9113.21 569
9114.11 610
9115.01 649
9115.91 667
9116.81 679
9117.72 570
9118.62 585
9119.52 642
9120.42 643
9121.32 650
9122.22 611
9123.12 594
9124.03 641
9124.93 688
9125.83 613
9126.73 663
9127.63 616
9128.54 564
9129.44 594
9130.34 577
9131.24 666
9132.14 661
9133.05 601
9133.95 552
9134.85 563
9135.75 564
9136.66 585
9137.56 594
9138.46 603
9139.36 613
9140.27 604
9141.17 611
9142.07 611
9142.97 636
9143.88 673
9144.78 627
9145.68 646
9146.59 622
9147.49 660
9148.39 651
9149.29 612
9150.20 556
9151.10 559
9152.00 550
9152.91 572
9153.81 541
9154.71 572
9155.62 634
9156.52 579
9157.42 677
9158.33 607
9159.23 585
9160.13 625
9161.04 660
9161.94 692
9162.84 619
9163.75 620
9164.65 619
9165.56 650
9166.46 640
9167.36 561
9168.27 625
9169.17 642
9170.08 552
9170.98 615
9171.88 618
9172.79 581
9173.69 565
9174.60 541
9175.50 588
9176.41 635
9177.31 682
9178.21 650
9179.12 650
9180.02 605
9180.93 609
9181.83 658
9182.74 568
9183.64 536
9184.55 593
9185.45 613
9186.36 628
9187.26 622
9188.17 693
9189.07 622
9189.98 673
9190.88 692
9191.79 683
9192.69 596
9193.60 647
9194.50 673
9195.41 628
9196.31 586
9197.22 550
9198.12 613
9199.03 631
9199.93 597
9200.84 579
9201.75 574
9202.65 636
9203.56 664
9204.46 670
9205.37 696
9206.27 689
9207.18 699
9208.09 675
9208.99 670
9209.90 627
9210.80 606
9211.71 589
9212.62 585
9213.52 587
9214.43 680
9215.34 663
9216.24 611
9217.15 667
9218.05 670
9218.96 662
9219.87 609
9220.77 668
9221.68 729
9222.59 738
9223.49 741
9224.40 735
9225.31 703
9226.21 629
9227.12 612
9228.03 645
9228.93 643
9229.84 635
9230.75 590
9231.66 616
9232.56 586
9233.47 627
9234.38 630
9235.28 643
9236.19 614
9237.10 657
9238.01 635
9238.91 592
9239.82 665
9240.73 599
9241.64 569
9242.54 570
9243.45 531
9244.36 586
9245.27 620
9246.18 622
9247.08 579
9247.99 599
9248.90 577
9249.81 606
9250.71 587
9251.62 598
9252.53 611
9253.44 645
9254.35 644
9255.26 558
9256.16 584
9257.07 663
9257.98 633
9258.89 609
9259.80 575
9260.71 577
9261.61 583
9262.52 586
9263.43 601
9264.34 585
9265.25 539
9266.16 580
9267.07 551
9267.98 553
9268.88 612
9269.79 600
9270.70 606
9271.61 557
9272.52 582
9273.43 626
9274.34 609
9275.25 690
9276.16 656
9277.07 591
9277.98 605
9278.89 660
9279.80 645
9280.70 641
9281.61 656
9282.52 683
9283.43 644
9284.34 628
9285.25 587
9286.16 635
9287.07 689
9287.98 639
9288.89 653
9289.80 591
9290.71 576
9291.62 590
9292.53 618
9293.44 622
9294.35 632
9295.26 656
9296.17 666
9297.08 610
9297.99 593
9298.90 636
9299.81 655
9300.73 621
9301.64 617
9302.55 677
9303.46 661
9304.37 649
9305.28 624
9306.19 638
9307.10 681
9308.01 669
9308.92 658
9309.83 699
9310.74 752
9311.65 807
9312.57 794
9313.48 765
9314.39 688
9315.30 669
9316.21 677
9317.12 684
9318.03 646
9318.94 664
9319.86 647
9320.77 660
9321.68 605
9322.59 614
9323.50 655
9324.41 653
9325.33 627
9326.24 565
9327.15 606
9328.06 624
9328.97 678
9329.88 637
9330.80 624
9331.71 563
9332.62 607
9333.53 628
9334.44 588
9335.36 578
9336.27 599
9337.18 645
9338.09 621
9339.01 639
9339.92 624
9340.83 659
9341.74 629
9342.66 615
9343.57 597
9344.48 616
9345.39 630
9346.31 616
9347.22 613
9348.13 616
9349.05 613
9349.96 639
9350.87 608
9351.78 604
9352.70 665
9353.61 643
9354.52 631
9355.44 623
9356.35 655
9357.26 654
9358.18 645
9359.09 589
9360.00 578
9360.92 647
9361.83 652
9362.74 582
9363.66 601
9364.57 605
9365.48 555
9366.40 594
9367.31 556
9368.23 624
9369.14 622
9370.05 625
9370.97 628
9371.88 628
9372.80 607
9373.71 635
9374.62 641
9375.54 596
9376.45 577
9377.37 617
9378.28 623
9379.19 633
9380.11 604
9381.02 651
9381.94 663
9382.85 634
9383.77 673
9384.68 630
9385.60 650
9386.51 654
9387.43 663
9388.34 697
9389.26 692
9390.17 664
9391.09 743
9392.00 693
9392.91 689
9393.83 708
9394.75 722
9395.66 748
9396.58 752
9397.49 739
9398.41 698
9399.32 760
9400.24 723
9401.15 723
9402.07 763
9402.98 752
9403.90 734
9404.81 742
9405.73 655
9406.65 672
9407.56 699
9408.48 762
9409.39 660
9410.31 679
9411.22 693
9412.14 667
9413.06 601
9413.97 623
9414.89 723
9415.80 741
9416.72 668
9417.64 680
9418.55 669
9419.47 667
9420.39 652
9421.30 631
9422.22 711
9423.14 723
9424.05 653
9424.97 727
9425.88 700
9426.80 663
9427.72 722
9428.64 720
9429.55 732
9430.47 704
9431.39 812
9432.30 733
9433.22 698
9434.14 703
9435.05 670
9435.97 715
9436.89 725
9437.81 696
9438.72 716
9439.64 723
9440.56 739
9441.47 742
9442.39 759
9443.31 696
9444.23 706
9445.14 709
9446.06 696
9446.98 663
9447.90 689
9448.81 707
9449.73 729
9450.65 668
9451.57 722
9452.49 738
9453.40 708
9454.32 754
9455.24 773
9456.16 819
9457.08 846
9457.99 812
9458.91 729
9459.83 705
9460.75 750
9461.67 798
9462.59 779
9463.50 784
9464.42 678
9465.34 688
9466.26 706
9467.18 695
9468.10 748
9469.02 709
9469.94 734
9470.85 721
9471.77 689
9472.69 729
9473.61 785
9474.53 751
9475.45 626
9476.37 713
9477.29 706
9478.21 685
9479.13 720
9480.04 728
9480.96 767
9481.88 832
9482.80 731
9483.72 700
9484.64 734
9485.56 755
9486.48 758
9487.40 727
9488.32 709
9489.24 725
9490.16 728
9491.08 804
9492.00 806
9492.92 724
9493.84 725
9494.76 664
9495.68 769
9496.60 751
9497.52 799
9498.44 743
9499.36 635
9500.28 693
9501.20 711
9502.12 706
9503.04 772
9503.96 736
9504.88 755
9505.80 744
9506.72 747
9507.64 758
9508.56 836
9509.48 790
9510.41 800
9511.33 845
9512.25 799
9513.17 864
9514.09 860
9515.01 775
9515.93 852
9516.85 858
9517.77 830
9518.69 837
9519.61 801
9520.54 882
9521.46 888
9522.38 859
9523.30 890
9524.22 839
9525.14 903
9526.06 898
9526.99 893
9527.91 915
9528.83 891
9529.75 901
9530.67 957
9531.59 1048
9532.52 1088
9533.44 1083
9534.36 1109
9535.28 1297
9536.20 1252
9537.13 1245
9538.05 1246
9538.97 1260
9539.89 1120
9540.81 1005
9541.74 1029
9542.66 1006
9543.58 952
9544.50 882
9545.43 868
9546.35 877
9547.27 885
9548.19 902
9549.12 885
9550.04 888
9550.96 845
9551.88 808
9552.81 812
9553.73 771
9554.65 822
9555.58 839
9556.50 859
9557.42 825
9558.34 857
9559.27 910
9560.19 914
9561.11 904
9562.04 930
9562.96 948
9563.88 966
9564.81 930
9565.73 852
9566.65 839
9567.58 792
9568.50 842
9569.43 805
9570.35 866
9571.27 827
9572.20 818
9573.12 786
9574.04 796
9574.97 815
9575.89 787
9576.82 767
9577.74 824
9578.66 848
9579.59 790
9580.51 744
9581.44 750
9582.36 796
9583.28 800
9584.21 776
9585.13 793
9586.06 790
9586.98 801
9587.91 765
9588.83 786
9589.76 736
9590.68 823
9591.60 819
9592.53 898
9593.45 894
9594.38 842
9595.30 816
9596.23 863
9597.15 815
9598.08 886
9599.00 836
9599.93 819
9600.85 882
9601.78 862
9602.70 913
9603.63 948
9604.55 878
9605.48 884
9606.41 972
9607.33 862
9608.26 881
9609.18 877
9610.11 960
9611.03 924
9611.96 902
9612.88 914
9613.81 913
9614.74 904
9615.66 918
9616.59 988
9617.51 940
9618.44 890
9619.37 888
9620.29 876
9621.22 982
9622.14 961
9623.07 958
9624.00 1043
9624.92 1000
9625.85 962
9626.78 1035
9627.70 1067
9628.63 1118
9629.55 1169
9630.48 1136
9631.41 1027
9632.33 1144
9633.26 1110
9634.19 1115
9635.11 1117
9636.04 1097
9636.97 1171
9637.90 1219
9638.82 1115
9639.75 1157
9640.68 1128
9641.60 1217
9642.53 1192
9643.46 1211
9644.38 1192
9645.31 1162
9646.24 1266
9647.17 1284
9648.09 1333
9649.02 1426
9649.95 1523
9650.88 1549
9651.80 1741
9652.73 1719
9653.66 1710
9654.59 1680
9655.51 1634
9656.44 1537
9657.37 1290
9658.30 1241
9659.23 1328
9660.15 1357
9661.08 1184
9662.01 1181
9662.94 1195
9663.87 1146
9664.80 1190
9665.72 1158
9666.65 1134
9667.58 1186
9668.51 1222
9669.44 1191
9670.37 1196
9671.29 1162
9672.22 1218
9673.15 1225
9674.08 1234
9675.01 1171
9675.94 1164
9676.87 1220
9677.79 1237
9678.72 1185
9679.65 1201
9680.58 1155
9681.51 1227
9682.44 1190
9683.37 1290
9684.30 1215
9685.23 1219
9686.16 1293
9687.09 1297
9688.01 1277
9688.94 1318
9689.87 1269
9690.80 1237
9691.73 1269
9692.66 1340
9693.59 1334
9694.52 1352
9695.45 1372
9696.38 1422
9697.31 1356
9698.24 1400
9699.17 1426
9700.10 1413
9701.03 1449
9701.96 1450
9702.89 1408
9703.82 1474
9704.75 1417
9705.68 1512
9706.61 1369
9707.54 1283
9708.47 1181
9709.40 1197
9710.33 1197
9711.26 1203
9712.19 1201
9713.12 1181
9714.05 1203
9714.98 1276
9715.92 1286
9716.85 1279
9717.78 1267
9718.71 1235
9719.64 1212
9720.57 1188
9721.50 1215
9722.43 1104
9723.36 1145
9724.29 1134
9725.22 1145
9726.16 1142
9727.09 1103
9728.02 1106
9728.95 1113
9729.88 1112
9730.81 1135
9731.74 1102
9732.67 1092
9733.61 1196
9734.54 1132
9735.47 1124
9736.40 1116
9737.33 1141
9738.26 1140
9739.20 1074
9740.13 1155
9741.06 1116
9741.99 1111
9742.92 1057
9743.86 1035
9744.79 1018
9745.72 1001
9746.65 986
9747.58 1020
9748.52 1085
9749.45 1062
9750.38 981
9751.31 1051
9752.25 1001
9753.18 1017
9754.11 944
9755.04 1012
9755.98 1036
9756.91 973
9757.84 953
9758.77 1018
9759.71 1038
9760.64 1034
9761.57 995
9762.51 1020
9763.44 995
9764.37 943
9765.30 1034
9766.24 1053
9767.17 1072
9768.10 1037
9769.04 1068
9769.97 1031
9770.90 942
9771.84 983
9772.77 999
9773.70 1019
9774.64 997
9775.57 1086
9776.50 1031
9777.44 977
9778.37 1065
9779.31 1113
9780.24 1102
9781.17 1133
9782.11 1055
9783.04 1165
9783.97 1122
9784.91 1103
9785.84 1147
9786.78 1180
9787.71 1103
9788.64 1089
9789.58 1097
9790.51 1080
9791.45 1027
9792.38 895
9793.32 948
9794.25 1038
9795.19 1000
9796.12 918
9797.05 966
9797.99 979
9798.92 994
9799.86 1010
9800.79 957
9801.73 981
9802.66 946
9803.60 960
9804.53 1051
9805.47 953
9806.40 954
9807.34 928
9808.27 920
9809.21 900
9810.14 860
9811.08 900
9812.01 937
9812.95 920
9813.88 902
9814.82 874
9815.75 878
9816.69 910
9817.63 882
9818.56 814
9819.50 859
9820.43 953
9821.37 977
9822.30 905
9823.24 838
9824.18 829
9825.11 858
9826.05 896
9826.98 879
9827.92 796
9828.86 827
9829.79 838
9830.73 840
9831.66 886
9832.60 815
9833.54 786
9834.47 845
9835.41 833
9836.35 927
9837.28 898
9838.22 869
9839.16 865
9840.09 815
9841.03 795
9841.97 922
9842.90 877
9843.84 891
9844.78 782
9845.71 894
9846.65 910
9847.59 819
9848.52 806
9849.46 832
9850.40 873
9851.34 852
9852.27 863
9853.21 853
9854.15 895
9855.08 873
9856.02 902
9856.96 886
9857.90 953
9858.83 926
9859.77 911
9860.71 1007
9861.65 1030
9862.58 1003
9863.52 973
9864.46 982
9865.40 1034
9866.34 947
9867.27 880
9868.21 867
9869.15 885
9870.09 844
9871.03 858
9871.96 835
9872.90 902
9873.84 878
9874.78 818
9875.72 831
9876.66 788
9877.59 797
9878.53 790
9879.47 813
9880.41 855
9881.35 868
9882.29 753
9883.23 781
9884.16 830
9885.10 840
9886.04 842
9886.98 838
9887.92 863
9888.86 741
9889.80 853
9890.74 799
9891.68 808
9892.61 840
9893.55 743
9894.49 722
9895.43 768
9896.37 792
9897.31 808
9898.25 808
9899.19 789
9900.13 788
9901.07 818
9902.01 768
9902.95 733
9903.89 731
9904.83 797
9905.77 774
9906.71 697
9907.65 794
9908.59 770
9909.53 810
9910.47 803
9911.41 767
9912.35 773
9913.29 802
9914.23 757
9915.17 704
9916.11 729
9917.05 816
9917.99 784
9918.93 769
9919.87 830
9920.81 806
9921.75 772
9922.69 781
9923.63 761
9924.57 762
9925.51 858
9926.45 901
9927.39 981
9928.33 1080
9929.28 1111
9930.22 1184
9931.16 1224
9932.10 1180
9933.04 1174
9933.98 1081
9934.92 1109
9935.86 1046
9936.80 1000
9937.74 972
9938.69 947
9939.63 821
9940.57 848
9941.51 805
9942.45 775
9943.39 817
9944.34 866
9945.28 843
9946.22 800
9947.16 750
9948.10 787
9949.04 766
9949.99 753
9950.93 776
9951.87 789
9952.81 797
9953.75 817
9954.70 714
9955.64 730
9956.58 732
9957.52 709
9958.46 745
9959.41 745
9960.35 729
9961.29 767
9962.23 752
9963.18 670
9964.12 724
9965.06 719
9966.00 678
9966.95 700
9967.89 680
9968.83 718
9969.77 781
9970.72 775
9971.66 783
9972.60 687
9973.55 658
9974.49 722
9975.43 698
9976.38 680
9977.32 652
9978.26 668
9979.21 679
9980.15 730
9981.09 698
9982.04 689
9982.98 707
9983.92 703
9984.87 681
9985.81 682
9986.75 689
9987.70 701
9988.64 699
9989.58 640
9990.53 655
9991.47 717
9992.42 727
9993.36 699
9994.30 695
9995.25 681
9996.19 767
9997.14 668
9998.08 640
9999.02 641
9999.97 617
10000.91 733
10001.86 696
10002.80 703
10003.75 688
10004.69 697
10005.63 666
10006.58 765
10007.52 697
10008.47 731
10009.41 701
10010.36 738
10011.30 697
10012.25 666
10013.19 681
10014.14 701
10015.08 678
10016.03 690
10016.97 689
10017.92 661
10018.86 691
10019.81 749
10020.75 706
10021.70 706
10022.64 645
10023.59 618
10024.53 640
10025.48 645
10026.42 696
10027.37 750
10028.32 719
10029.26 690
10030.21 693
10031.15 675
10032.10 651
10033.04 685
10033.99 644
10034.94 708
10035.88 715
10036.83 651
10037.77 705
10038.72 737
10039.67 660
10040.61 646
10041.56 665
10042.50 665
10043.45 626
10044.40 578
10045.34 624
10046.29 620
10047.24 622
10048.18 657
10049.13 680
10050.08 656
10051.02 644
10051.97 666
10052.92 688
10053.86 644
10054.81 667
10055.76 640
10056.70 681
10057.65 664
10058.60 615
10059.54 650
10060.49 575
10061.44 624
10062.39 671
10063.33 699
10064.28 667
10065.23 563
10066.17 546
10067.12 626
10068.07 608
10069.02 608
10069.96 625
10070.91 687
10071.86 701
10072.81 660
10073.76 632
10074.70 606
10075.65 608
10076.60 606
10077.55 668
10078.49 681
10079.44 696
10080.39 597
10081.34 606
10082.29 575
10083.23 656
10084.18 694
10085.13 636
10086.08 618
10087.03 696
10087.98 611
10088.92 609
10089.87 613
10090.82 663
10091.77 656
10092.72 681
10093.67 701
10094.62 674
10095.56 616
10096.51 631
10097.46 648
10098.41 655
10099.36 570
10100.31 620
10101.26 581
10102.21 555
10103.16 578
10104.11 622
10105.05 634
10106.00 573
10106.95 586
10107.90 655
10108.85 638
10109.80 616
10110.75 608
10111.70 624
10112.65 604
10113.60 645
10114.55 578
10115.50 607
10116.45 564
10117.40 592
10118.35 618
10119.30 597
10120.25 555
10121.20 546
10122.15 572
10123.10 576
10124.05 534
10125.00 610
10125.95 620
10126.90 559
10127.85 572
10128.80 626
10129.75 622
10130.70 606
10131.65 617
10132.60 602
10133.55 623
10134.50 583
10135.45 566
10136.40 607
10137.35 595
10138.30 633
10139.26 608
10140.21 630
10141.16 647
10142.11 617
10143.06 621
10144.01 592
10144.96 602
10145.91 574
10146.86 564
10147.81 536
10148.77 543
10149.72 623
10150.67 611
10151.62 583
10152.57 626
10153.52 598
10154.47 605
10155.43 621
10156.38 562
10157.33 614
10158.28 598
10159.23 612
10160.18 621
10161.14 652
10162.09 654
10163.04 626
10163.99 618
10164.94 674
10165.90 648
10166.85 658
10167.80 695
10168.75 660
10169.70 673
10170.66 706
10171.61 675
10172.56 699
10173.51 695
10174.47 619
10175.42 636
10176.37 697
10177.32 702
10178.28 679
10179.23 632
10180.18 649
10181.14 651
10182.09 698
10183.04 752
10183.99 764
10184.95 692
10185.90 691
10186.85 731
10187.81 731
10188.76 760
10189.71 781
10190.67 811
10191.62 774
10192.57 746
10193.53 725
10194.48 781
10195.43 741
10196.39 769
10197.34 767
10198.29 730
10199.25 743
10200.20 783
10201.15 742
10202.11 716
10203.06 726
10204.02 758
10204.97 781
10205.92 801
10206.88 847
10207.83 874
10208.79 953
10209.74 907
10210.69 872
10211.65 859
10212.60 825
10213.56 837
10214.51 848
10215.46 784
10216.42 746
10217.37 758
10218.33 754
10219.28 780
10220.24 803
10221.19 716
10222.15 727
10223.10 804
10224.06 767
10225.01 735
10225.97 767
10226.92 767
10227.88 752
10228.83 739
10229.79 740
10230.74 705
10231.70 753
10232.65 791
10233.61 693
10234.56 740
10235.52 760
10236.47 767
10237.43 754
10238.38 890
10239.34 898
10240.29 891
10241.25 886
10242.21 873
10243.16 803
10244.12 771
10245.07 776
10246.03 756
10246.98 688
10247.94 729
10248.90 720
10249.85 680
10250.81 664
10251.76 704
10252.72 710
10253.68 635
10254.63 689
10255.59 713
10256.55 717
10257.50 686
10258.46 690
10259.41 661
10260.37 682
10261.33 644
10262.28 651
10263.24 659
10264.20 613
10265.15 662
10266.11 616
10267.07 607
10268.02 627
10268.98 637
10269.94 639
10270.90 614
10271.85 652
10272.81 600
10273.77 599
10274.72 614
10275.68 673
10276.64 602
10277.60 619
10278.55 646
10279.51 618
10280.47 606
10281.43 615
10282.38 606
10283.34 622
10284.30 577
10285.26 616
10286.21 624
10287.17 630
10288.13 653
10289.09 644
10290.04 679
10291.00 629
10291.96 605
10292.92 616
10293.88 566
10294.83 544
10295.79 594
10296.75 610
10297.71 589
10298.67 579
10299.63 568
10300.58 552
10301.54 578
10302.50 559
10303.46 610
10304.42 632
10305.38 592
10306.34 585
10307.29 599
10308.25 578
10309.21 524
10310.17 609
10311.13 603
10312.09 606
10313.05 659
10314.01 632
10314.97 637
10315.92 616
10316.88 596
10317.84 552
10318.80 577
10319.76 563
10320.72 603
10321.68 562
10322.64 617
10323.60 636
10324.56 624
10325.52 590
10326.48 544
10327.44 574
10328.40 586
10329.36 633
10330.32 565
10331.28 638
10332.24 679
10333.20 656
10334.16 586
10335.12 599
10336.08 672
10337.04 599
10338.00 632
10338.96 565
10339.92 580
10340.88 533
10341.84 575
10342.80 559
10343.76 584
10344.72 547
10345.68 561
10346.64 562
10347.60 535
10348.56 554
10349.52 582
10350.48 581
10351.44 568
10352.40 570
10353.36 596
10354.32 600
10355.29 620
10356.25 563
10357.21 544
10358.17 563
10359.13 618
10360.09 487
10361.05 534
10362.01 507
10362.97 504
10363.94 552
10364.90 548
10365.86 561
10366.82 533
10367.78 517
10368.74 568
10369.70 584
10370.67 532
10371.63 549
10372.59 540
10373.55 583
10374.51 559
10375.47 495
10376.44 548
10377.40 509
10378.36 567
10379.32 571
10380.28 582
10381.25 573
10382.21 587
10383.17 560
10384.13 541
10385.10 494
10386.06 510
10387.02 575
10387.98 535
10388.95 519
10389.91 499
10390.87 504
10391.83 521
10392.80 528
10393.76 572
10394.72 563
10395.68 571
10396.65 551
10397.61 506
10398.57 514
10399.54 525
10400.50 594
10401.46 628
10402.43 551
10403.39 584
10404.35 558
10405.31 557
10406.28 517
10407.24 536
10408.20 567
10409.17 567
10410.13 581
10411.10 572
10412.06 586
10413.02 604
10413.99 605
10414.95 569
10415.91 597
10416.88 645
10417.84 625
10418.80 624
10419.77 647
10420.73 645
10421.70 721
10422.66 708
10423.63 761
10424.59 715
10425.55 694
10426.52 657
10427.48 659
10428.45 635
10429.41 591
10430.37 637
10431.34 663
10432.30 588
10433.27 534
10434.23 547
10435.20 545
10436.16 532
10437.13 533
10438.09 506
10439.06 528
10440.02 556
10440.99 511
10441.95 534
10442.92 525
10443.88 508
10444.85 530
10445.81 520
10446.78 496
10447.74 538
10448.71 544
10449.67 510
10450.64 575
10451.60 536
10452.57 554
10453.53 572
10454.50 538
10455.47 543
10456.43 553
10457.40 526
10458.36 550
10459.33 507
10460.29 471
10461.26 524
10462.23 564
10463.19 534
10464.16 543
10465.12 505
10466.09 493
10467.06 510
10468.02 501
10468.99 544
10469.95 522
10470.92 514
10471.89 476
10472.85 487
10473.82 516
10474.79 535
10475.75 471
10476.72 499
10477.69 503
10478.65 512
10479.62 586
10480.59 523
10481.55 507
10482.52 486
10483.49 490
10484.45 511
10485.42 476
10486.39 521
10487.35 546
10488.32 509
10489.29 517
10490.26 535
10491.22 529
10492.19 525
10493.16 523
10494.13 547
10495.09 544
10496.06 559
10497.03 572
10497.99 529
10498.96 542
10499.93 551
10500.90 553
10501.87 527
10502.83 553
10503.80 529
10504.77 555
10505.74 549
10506.70 570
10507.67 555
10508.64 569
10509.61 562
10510.58 530
10511.55 513
10512.51 588
10513.48 538
10514.45 516
10515.42 532
10516.39 521
10517.36 553
10518.32 529
10519.29 539
10520.26 560
10521.23 557
10522.20 558
10523.17 504
10524.14 559
10525.10 581
10526.07 548
10527.04 565
10528.01 565
10528.98 530
10529.95 495
10530.92 480
10531.89 581
10532.86 577
10533.83 540
10534.79 582
10535.76 564
10536.73 571
10537.70 591
10538.67 538
10539.64 553
10540.61 550
10541.58 566
10542.55 540
10543.52 529
10544.49 576
10545.46 576
10546.43 528
10547.40 577
10548.37 570
10549.34 548
10550.31 555
10551.28 526
10552.25 513
10553.22 584
10554.19 530
10555.16 536
10556.13 544
10557.10 583
10558.07 595
10559.04 548
10560.01 639
10560.98 624
10561.95 656
10562.92 711
10563.89 707
10564.86 735
10565.83 722
10566.81 672
10567.78 658
10568.75 632
10569.72 648
10570.69 671
10571.66 575
10572.63 540
10573.60 542
10574.57 553
10575.54 561
10576.51 581
10577.49 522
10578.46 516
10579.43 533
10580.40 593
10581.37 563
10582.34 541
10583.31 535
10584.29 549
10585.26 576
10586.23 515
10587.20 562
10588.17 581
10589.14 551
10590.12 577
10591.09 602
10592.06 587
10593.03 576
10594.00 555
10594.98 566
10595.95 563
10596.92 580
10597.89 598
10598.86 541
10599.84 587
10600.81 562
10601.78 550
10602.75 550
10603.73 543
10604.70 574
10605.67 578
10606.64 558
10607.62 510
10608.59 509
10609.56 541
10610.53 531
10611.51 541
10612.48 565
10613.45 543
10614.43 537
10615.40 489
10616.37 533
10617.34 536
10618.32 536
10619.29 556
10620.26 564
10621.24 567
10622.21 530
10623.18 538
10624.16 554
10625.13 551
10626.10 575
10627.08 555
10628.05 534
10629.02 587
10630.00 526
10630.97 559
10631.95 580
10632.92 627
10633.89 602
10634.87 542
10635.84 547
10636.81 530
10637.79 616
10638.76 633
10639.74 607
10640.71 702
10641.69 723
10642.66 732
10643.63 721
10644.61 694
10645.58 683
10646.56 636
10647.53 605
10648.51 630
10649.48 584
10650.45 582
10651.43 569
10652.40 576
10653.38 520
10654.35 462
10655.33 528
10656.30 569
10657.28 590
10658.25 549
10659.23 517
10660.20 508
10661.18 536
10662.15 561
10663.13 519
10664.10 551
10665.08 544
10666.05 543
10667.03 554
10668.00 604
10668.98 550
10669.96 567
10670.93 566
10671.91 607
10672.88 566
10673.86 563
10674.83 556
10675.81 563
10676.79 556
10677.76 529
10678.74 498
10679.71 514
10680.69 510
10681.66 510
10682.64 546
10683.62 534
10684.59 578
10685.57 584
10686.55 564
10687.52 589
10688.50 578
10689.47 563
10690.45 498
10691.43 554
10692.40 561
10693.38 529
10694.36 492
10695.33 493
10696.31 578
10697.29 501
10698.26 520
10699.24 493
10700.22 479
10701.19 466
10702.17 514
10703.15 474
10704.13 529
10705.10 499
10706.08 470
10707.06 530
10708.03 510
10709.01 487
10709.99 471
10710.97 482
10711.94 486
10712.92 527
10713.90 506
10714.88 498
10715.85 533
10716.83 493
10717.81 505
10718.79 554
10719.76 525
10720.74 505
10721.72 490
10722.70 518
10723.68 555
10724.65 505
10725.63 559
10726.61 504
10727.59 512
10728.57 486
10729.54 441
10730.52 467
10731.50 492
10732.48 519
10733.46 535
10734.44 512
10735.41 488
10736.39 483
10737.37 532
10738.35 510
10739.33 530
10740.31 501
10741.29 514
10742.26 528
10743.24 502
10744.22 507
10745.20 526
10746.18 505
10747.16 500
10748.14 459
10749.12 455
10750.10 481
10751.08 521
10752.05 470
10753.03 465
10754.01 463
10754.99 459
10755.97 479
10756.95 483
10757.93 493
10758.91 486
10759.89 504
10760.87 549
10761.85 532
10762.83 480
10763.81 446
10764.79 485
10765.77 489
10766.75 524
10767.73 488
10768.71 462
10769.69 538
10770.67 523
10771.65 503
10772.63 458
10773.61 473
10774.59 454
10775.57 523
10776.55 487
10777.53 520
10778.51 514
10779.49 492
10780.47 502
10781.45 538
10782.43 560
10783.41 509
10784.39 508
10785.38 513
10786.36 553
10787.34 591
10788.32 550
10789.30 550
10790.28 601
10791.26 552
10792.24 525
10793.22 495
10794.20 520
10795.19 506
10796.17 559
10797.15 508
10798.13 521
10799.11 497
10800.09 502
10801.07 523
10802.05 491
10803.04 516
10804.02 526
10805.00 558
10805.98 505
10806.96 510
10807.94 565
10808.93 603
10809.91 598
10810.89 546
10811.87 517
10812.85 540
10813.84 511
10814.82 493
10815.80 526
10816.78 579
10817.77 514
10818.75 511
10819.73 545
10820.71 512
10821.69 527
10822.68 527
10823.66 495
10824.64 516
10825.62 541
10826.61 523
10827.59 480
10828.57 511
10829.56 543
10830.54 554
10831.52 580
10832.50 605
10833.49 540
10834.47 517
10835.45 501
10836.44 556
10837.42 509
10838.40 501
10839.39 502
10840.37 532
10841.35 552
10842.34 518
10843.32 525
10844.30 521
10845.29 551
10846.27 618
10847.25 569
10848.24 539
10849.22 581
10850.20 523
10851.19 558
10852.17 520
10853.16 600
10854.14 599
10855.12 556
10856.11 580
10857.09 575
10858.08 550
10859.06 548
10860.04 585
10861.03 567
10862.01 560
10863.00 531
10863.98 539
10864.96 532
10865.95 568
10866.93 523
10867.92 538
10868.90 610
10869.89 620
10870.87 578
10871.86 604
10872.84 593
10873.83 601
10874.81 577
10875.80 601
10876.78 646
10877.77 633
10878.75 626
10879.74 585
10880.72 573
10881.71 613
10882.69 580
10883.68 590
10884.66 596
10885.65 670
10886.63 633
10887.62 571
10888.60 630
10889.59 635
10890.57 646
10891.56 668
10892.55 698
10893.53 705
10894.52 648
10895.50 737
10896.49 668
10897.47 614
10898.46 653
10899.45 650
10900.43 698
10901.42 718
10902.40 718
10903.39 713
10904.38 713
10905.36 751
10906.35 708
10907.34 700
10908.32 709
10909.31 701
10910.29 755
10911.28 734
10912.27 708
10913.25 707
10914.24 723
10915.23 723
10916.21 691
10917.20 738
10918.19 805
10919.17 754
10920.16 749
10921.15 766
10922.14 758
10923.12 746
10924.11 822
10925.10 844
10926.08 805
10927.07 828
10928.06 874
10929.05 913
10930.03 776
10931.02 839
10932.01 822
10933.00 861
10933.98 771
10934.97 769
10935.96 822
10936.95 841
10937.93 835
10938.92 862
10939.91 791
10940.90 861
10941.88 942
10942.87 950
10943.86 930
10944.85 937
10945.84 984
10946.82 935
10947.81 927
10948.80 907
10949.79 900
10950.78 950
10951.77 955
10952.75 960
10953.74 900
10954.73 910
10955.72 935
10956.71 1066
10957.70 1046
10958.69 1063
10959.67 1099
10960.66 1231
10961.65 1299
10962.64 1298
10963.63 1231
10964.62 1169
10965.61 1188
10966.60 1167
10967.58 1139
10968.57 1060
10969.56 1013
10970.55 1055
10971.54 1053
10972.53 976
10973.52 966
10974.51 936
10975.50 956
10976.49 920
10977.48 994
10978.47 947
10979.46 1044
10980.45 1011
10981.44 1007
10982.43 1002
10983.42 1008
10984.41 988
10985.40 1015
10986.38 1018
10987.37 1014
10988.36 1042
10989.35 1014
10990.34 1073
10991.34 1007
10992.33 960
10993.32 1070
10994.31 1097
10995.30 1087
10996.29 1107
10997.28 1155
10998.27 1263
10999.26 1312
11000.25 1480
11001.24 1545
11002.23 1591
11003.22 1764
11004.21 1727
11005.20 1636
11006.19 1640
11007.18 1551
11008.17 1430
11009.16 1259
11010.16 1214
11011.15 1114
11012.14 1019
11013.13 1000
11014.12 993
11015.11 940
11016.10 962
11017.09 910
11018.08 934
11019.08 886
11020.07 948
11021.06 916
11022.05 971
11023.04 934
11024.03 902
11025.03 872
11026.02 840
11027.01 824
11028.00 823
11028.99 881
11029.98 849
11030.98 866
11031.97 810
11032.96 852
11033.95 783
11034.94 810
11035.94 830
11036.93 817
11037.92 761
11038.91 789
11039.91 817
11040.90 817
11041.89 798
11042.88 838
11043.87 801
11044.87 772
11045.86 822
11046.85 732
11047.85 704
11048.84 724
11049.83 748
11050.82 687
11051.82 807
11052.81 738
11053.80 706
11054.80 692
11055.79 686
11056.78 709
11057.77 721
11058.77 753
11059.76 725
11060.75 678
11061.75 633
11062.74 651
11063.73 674
11064.73 677
11065.72 690
11066.71 715
11067.71 712
11068.70 759
11069.70 687
11070.69 684
11071.68 689
11072.68 789
11073.67 692
11074.66 710
11075.66 760
11076.65 724
11077.65 699
11078.64 710
11079.63 685
11080.63 701
11081.62 728
11082.62 692
11083.61 682
11084.61 718
11085.60 688
11086.59 719
11087.59 695
11088.58 674
11089.58 724
11090.57 711
11091.57 723
11092.56 661
11093.56 675
11094.55 675
11095.55 709
11096.54 652
11097.54 598
11098.53 671
11099.53 655
11100.52 624
11101.52 639
11102.51 663
11103.51 631
11104.50 624
11105.50 646
11106.49 599
11107.49 623
11108.48 659
11109.48 634
11110.47 645
11111.47 621
11112.46 624
11113.46 606
11114.46 593
11115.45 619
11116.45 644
11117.44 645
11118.44 592
11119.43 574
11120.43 623
11121.43 598
11122.42 631
11123.42 614
11124.41 597
11125.41 595
11126.41 605
11127.40 601
11128.40 587
11129.40 574
11130.39 628
11131.39 669
11132.39 619
11133.38 628
11134.38 657
11135.37 698
11136.37 602
11137.37 556
11138.37 592
11139.36 591
11140.36 561
11141.36 580
11142.35 590
11143.35 584
11144.35 609
11145.34 610
11146.34 636
11147.34 632
11148.33 610
11149.33 662
11150.33 616
11151.33 631
11152.32 683
11153.32 651
11154.32 592
11155.32 606
11156.31 603
11157.31 580
11158.31 624
11159.31 645
11160.30 665
11161.30 573
11162.30 543
11163.30 600
11164.30 567
11165.29 548
11166.29 606
11167.29 625
11168.29 580
11169.29 649
11170.28 622
11171.28 613
11172.28 612
11173.28 561
11174.28 570
11175.28 597
11176.27 644
11177.27 592
11178.27 568
11179.27 613
11180.27 639
11181.27 609
11182.27 577
11183.26 546
11184.26 609
11185.26 592
11186.26 653
11187.26 607
11188.26 616
11189.26 612
11190.26 603
11191.26 615
11192.26 650
11193.25 608
11194.25 580
11195.25 658
11196.25 630
11197.25 558
11198.25 620
11199.25 594
11200.25 599
11201.25 587
11202.25 603
11203.25 610
11204.25 635
11205.25 577
11206.25 638
11207.25 626
11208.25 601
11209.25 583
11210.25 606
11211.25 610
11212.25 562
11213.25 585
11214.25 585
11215.25 614
11216.25 636
11217.25 603
11218.25 584
11219.25 590
11220.25 577
11221.25 563
11222.25 557
11223.25 606
11224.25 579
11225.25 581
11226.25 562
11227.25 532
11228.25 630
11229.26 522
11230.26 560
11231.26 589
11232.26 554
11233.26 547
11234.26 557
11235.26 583
11236.26 548
11237.26 576
11238.27 574
11239.27 522
11240.27 581
11241.27 566
11242.27 560
11243.27 513
11244.27 567
11245.27 545
11246.28 568
11247.28 587
11248.28 605
11249.28 526
11250.28 549
11251.28 543
11252.29 552
11253.29 590
11254.29 581
11255.29 504
11256.29 536
11257.30 552
11258.30 564
11259.30 579
11260.30 549
11261.31 548
11262.31 597
11263.31 591
11264.31 560
11265.31 532
11266.32 581
11267.32 547
11268.32 556
11269.32 562
11270.33 543
11271.33 548
11272.33 556
11273.34 588
11274.34 599
11275.34 640
11276.34 640
11277.35 647
11278.35 658
11279.35 572
11280.36 608
11281.36 630
11282.36 610
11283.37 654
11284.37 640
11285.37 636
11286.38 639
11287.38 601
11288.38 551
11289.39 609
11290.39 588
11291.39 577
11292.40 586
11293.40 571
11294.40 561
11295.41 582
11296.41 598
11297.42 574
11298.42 571
11299.42 532
11300.43 569
11301.43 563
11302.44 545
11303.44 588
11304.44 646
11305.45 616
11306.45 576
11307.46 587
11308.46 580
11309.47 579
11310.47 564
11311.47 578
11312.48 618
11313.48 594
11314.49 588
11315.49 630
11316.50 608
11317.50 566
11318.51 631
11319.51 648
11320.52 636
11321.52 606
11322.53 661
11323.53 564
11324.54 545
11325.54 526
11326.55 558
11327.55 594
11328.56 554
11329.56 558
11330.57 538
11331.57 548
11332.58 563
11333.58 601
11334.59 561
11335.60 553
11336.60 549
11337.61 642
11338.61 606
11339.62 637
11340.62 665
11341.63 657
11342.64 641
11343.64 686
11344.65 723
11345.65 671
11346.66 603
11347.67 660
11348.67 666
11349.68 649
11350.68 563
11351.69 575
11352.70 583
11353.70 523
11354.71 533
11355.72 576
11356.72 606
11357.73 569
11358.74 567
11359.74 567
11360.75 546
11361.76 541
11362.76 558
11363.77 528
11364.78 580
11365.78 574
11366.79 594
11367.80 596
11368.80 631
11369.81 577
11370.82 580
11371.83 564
11372.83 528
11373.84 557
11374.85 564
11375.85 581
11376.86 618
11377.87 595
11378.88 560
11379.88 594
11380.89 612
11381.90 558
11382.91 539
11383.92 580
11384.92 615
11385.93 590
11386.94 560
11387.95 588
11388.95 578
11389.96 609
11390.97 611
11391.98 533
11392.99 532
11393.99 611
11395.00 525
11396.01 544
11397.02 535
11398.03 537
11399.04 583
11400.04 583
11401.05 548
11402.06 557
11403.07 545
11404.08 513
11405.09 523
11406.10 507
11407.11 513
11408.11 572
11409.12 545
11410.13 543
11411.14 622
11412.15 583
11413.16 545
11414.17 602
11415.18 577
11416.19 586
11417.19 536
11418.20 527
11419.21 550
11420.22 565
11421.23 564
11422.24 568
11423.25 548
11424.26 528
11425.27 526
11426.28 564
11427.29 509
11428.30 547
11429.31 587
11430.32 579
11431.33 549
11432.34 546
11433.35 569
11434.36 577
11435.37 568
11436.38 599
11437.39 588
11438.40 610
11439.41 625
11440.42 579
11441.43 512
11442.44 541
11443.45 620
11444.46 570
11445.47 529
11446.48 535
11447.49 578
11448.50 581
11449.51 569
11450.52 561
11451.53 525
11452.54 526
11453.56 568
11454.57 607
11455.58 573
11456.59 532
11457.60 562
11458.61 542
11459.62 590
11460.63 573
11461.64 542
11462.65 554
11463.67 520
11464.68 584
11465.69 536
11466.70 626
11467.71 617
11468.72 582
11469.73 570
11470.75 546
11471.76 580
11472.77 574
11473.78 611
11474.79 596
11475.80 620
11476.82 605
11477.83 607
11478.84 596
11479.85 629
11480.86 592
11481.88 626
11482.89 610
11483.90 621
11484.91 583
11485.92 586
11486.94 567
11487.95 554
11488.96 546
11489.97 596
11490.99 549
11492.00 580
11493.01 593
11494.02 603
11495.04 574
11496.05 590
11497.06 620
11498.08 602
11499.09 618
11500.10 576
11501.11 622
11502.13 634
11503.14 598
11504.15 666
11505.17 607
11506.18 652
11507.19 594
11508.21 582
11509.22 604
11510.23 593
11511.25 583
11512.26 611
11513.27 607
11514.29 624
11515.30 608
11516.31 615
11517.33 576
11518.34 608
11519.35 602
11520.37 592
11521.38 627
11522.40 655
11523.41 675
11524.42 619
11525.44 672
11526.45 706
11527.47 688
11528.48 670
11529.49 658
11530.51 669
11531.52 688
11532.54 721
11533.55 686
11534.56 694
11535.58 701
11536.59 680
11537.61 680
11538.62 648
11539.64 706
11540.65 696
11541.67 720
11542.68 754
11543.70 678
11544.71 649
11545.73 700
11546.74 705
11547.76 684
11548.77 729
11549.79 742
11550.80 688
11551.82 721
11552.83 765
11553.85 830
11554.86 799
11555.88 779
11556.89 745
11557.91 783
11558.92 754
11559.94 808
11560.95 815
11561.97 802
11562.99 778
11564.00 781
11565.02 885
11566.03 857
11567.05 865
11568.06 830
11569.08 872
11570.10 855
11571.11 866
11572.13 870
11573.14 903
11574.16 931
11575.18 974
11576.19 922
11577.21 926
11578.23 913
11579.24 1004
11580.26 1058
11581.27 1105
11582.29 1068
11583.31 1123
11584.32 1211
11585.34 1194
11586.36 1159
11587.37 1178
11588.39 1130
11589.41 1170
11590.42 1182
11591.44 1267
11592.46 1250
11593.48 1308
11594.49 1358
11595.51 1424
11596.53 1474
11597.54 1642
11598.56 1967
11599.58 2165
11600.60 2416
11601.61 2500
11602.63 2715
11603.65 2742
11604.67 2758
11605.68 2533
11606.70 2370
11607.72 2232
11608.74 2074
11609.75 1862
11610.77 1701
11611.79 1525
11612.81 1369
11613.82 1265
11614.84 1230
11615.86 1139
11616.88 1155
11617.90 1080
11618.91 1136
11619.93 1052
11620.95 1033
11621.97 1063
11622.99 1060
11624.01 999
11625.02 931
11626.04 878
11627.06 906
11628.08 874
11629.10 845
11630.12 834
11631.14 851
11632.15 835
11633.17 786
11634.19 746
11635.21 804
11636.23 795
11637.25 841
11638.27 833
11639.29 750
11640.31 777
11641.32 830
11642.34 788
11643.36 803
11644.38 894
11645.40 919
11646.42 822
11647.44 839
11648.46 768
11649.48 707
11650.50 737
11651.52 718
11652.54 671
11653.56 703
11654.58 664
11655.60 708
11656.62 782
11657.64 794
11658.66 728
11659.68 734
11660.70 732
11661.72 789
11662.74 798
11663.76 784
11664.78 802
11665.80 763
11666.82 745
11667.84 762
11668.86 783
11669.88 781
11670.90 777
11671.92 748
11672.94 789
11673.96 716
11674.98 744
11676.00 814
11677.02 838
11678.04 875
11679.06 857
11680.08 816
11681.10 798
11682.12 841
11683.15 868
11684.17 882
11685.19 890
11686.21 869
11687.23 863
11688.25 863
11689.27 774
11690.29 817
11691.31 807
11692.34 805
11693.36 822
11694.38 763
11695.40 804
11696.42 792
11697.44 704
11698.46 715
11699.49 746
11700.51 774
11701.53 798
11702.55 741
11703.57 745
11704.60 722
11705.62 709
11706.64 754
11707.66 763
11708.68 717
11709.71 713
11710.73 691
11711.75 733
11712.77 736
11713.79 700
11714.82 748
11715.84 728
11716.86 701
11717.88 728
11718.91 760
11719.93 668
11720.95 689
11721.97 666
11723.00 656
11724.02 660
11725.04 685
11726.06 641
11727.09 590
11728.11 598
11729.13 662
11730.16 644
11731.18 621
11732.20 641
11733.23 633
11734.25 647
11735.27 632
11736.30 637
11737.32 609
11738.34 623
11739.37 572
11740.39 644
11741.41 625
11742.44 596
11743.46 564
11744.48 545
11745.51 624
11746.53 613
11747.55 595
11748.58 602
11749.60 602
11750.63 590
11751.65 575
11752.67 630
11753.70 597
11754.72 642
11755.75 650
11756.77 626
11757.79 597
11758.82 580
11759.84 612
11760.87 618
11761.89 651
11762.92 630
11763.94 565
11764.96 611
11765.99 629
11767.01 584
11768.04 585
11769.06 569
11770.09 620
11771.11 584
11772.14 602
11773.16 627
11774.19 584
11775.21 556
11776.24 581
11777.26 565
11778.29 526
11779.31 566
11780.34 558
11781.36 532
11782.39 516
11783.41 554
11784.44 511
11785.46 552
11786.49 573
11787.52 521
11788.54 578
11789.57 549
11790.59 559
11791.62 541
11792.64 551
11793.67 563
11794.69 550
11795.72 563
11796.75 565
11797.77 518
11798.80 528
11799.82 539
11800.85 509
11801.88 558
11802.90 593
11803.93 537
11804.96 542
11805.98 514
11807.01 523
11808.03 533
11809.06 574
11810.09 557
11811.11 517
11812.14 532
11813.17 533
11814.19 530
11815.22 525
11816.25 554
11817.27 551
11818.30 584
11819.33 534
11820.35 554
11821.38 534
11822.41 509
11823.44 522
11824.46 552
11825.49 544
11826.52 517
11827.54 523
11828.57 529
11829.60 591
11830.63 605
11831.65 543
11832.68 527
11833.71 579
11834.74 575
11835.76 576
11836.79 560
11837.82 518
11838.85 523
11839.87 548
11840.90 509
11841.93 496
11842.96 551
11843.99 495
11845.01 554
11846.04 576
11847.07 561
11848.10 526
11849.13 525
11850.15 561
11851.18 544
11852.21 531
11853.24 539
11854.27 593
11855.30 589
11856.33 562
11857.35 524
11858.38 556
11859.41 555
11860.44 558
11861.47 569
11862.50 536
11863.53 538
11864.55 564
11865.58 547
11866.61 550
11867.64 581
11868.67 538
11869.70 561
11870.73 600
11871.76 556
11872.79 560
11873.82 578
11874.85 608
11875.88 580
11876.90 570
11877.93 531
11878.96 569
11879.99 558
11881.02 563
11882.05 609
11883.08 575
11884.11 569
11885.14 587
11886.17 620
11887.20 585
11888.23 570
11889.26 598
11890.29 619
11891.32 633
11892.35 633
11893.38 571
11894.41 551
11895.44 585
11896.47 634
11897.50 612
11898.53 588
11899.56 646
11900.59 642
11901.62 660
11902.65 675
11903.68 675
11904.71 689
11905.75 752
11906.78 692
11907.81 676
11908.84 686
11909.87 647
11910.90 644
11911.93 666
11912.96 637
11913.99 629
11915.02 700
11916.05 645
11917.09 624
11918.12 690
11919.15 688
11920.18 669
11921.21 676
11922.24 660
11923.27 678
11924.30 641
11925.34 679
11926.37 670
11927.40 721
11928.43 669
11929.46 691
11930.49 774
11931.53 760
11932.56 779
11933.59 805
11934.62 835
11935.65 866
11936.69 897
11937.72 879
11938.75 859
11939.78 777
11940.81 734
11941.85 745
11942.88 710
11943.91 677
11944.94 674
11945.98 682
11947.01 623
11948.04 617
11949.07 611
11950.11 657
11951.14 613
11952.17 621
11953.20 664
11954.24 632
11955.27 583
11956.30 603
11957.34 598
11958.37 616
11959.40 612
11960.43 573
11961.47 567
11962.50 505
11963.53 548
11964.57 553
11965.60 619
11966.63 580
11967.67 553
11968.70 574
11969.73 566
11970.77 600
11971.80 586
11972.83 549
11973.87 581
11974.90 546
11975.93 628
11976.97 654
11978.00 570
11979.04 594
11980.07 615
11981.10 554
11982.14 508
11983.17 542
11984.21 589
11985.24 583
11986.27 525
11987.31 536
11988.34 552
11989.38 585
11990.41 570
11991.45 610
11992.48 622
11993.51 589
11994.55 584
11995.58 589
11996.62 531
11997.65 520
11998.69 534
11999.72 626
12000.76 618
12001.79 570
12002.83 557
12003.86 595
12004.90 613
12005.93 548
12006.97 598
12008.00 613
12009.04 594
12010.07 545
12011.11 608
12012.14 573
12013.18 619
12014.21 626
12015.25 610
12016.28 606
12017.32 650
12018.35 610
12019.39 588
12020.43 649
12021.46 649
12022.50 653
12023.53 651
12024.57 640
12025.60 625
12026.64 645
12027.68 664
12028.71 683
12029.75 680
12030.78 652
12031.82 644
12032.86 613
12033.89 637
12034.93 627
12035.97 628
12037.00 644
12038.04 635
12039.07 626
12040.11 657
12041.15 640
12042.18 623
12043.22 606
12044.26 584
12045.29 640
12046.33 639
12047.37 602
12048.40 573
12049.44 544
12050.48 579
12051.52 560
12052.55 586
12053.59 599
12054.63 568
12055.66 604
12056.70 583
12057.74 572
12058.78 588
12059.81 593
12060.85 557
12061.89 558
12062.92 598
12063.96 605
12065.00 551
12066.04 536
12067.07 545
12068.11 608
12069.15 595
12070.19 630
12071.23 573
12072.26 554
12073.30 590
12074.34 604
12075.38 540
12076.42 610
12077.45 583
12078.49 604
12079.53 587
12080.57 570
12081.61 567
12082.64 597
12083.68 596
12084.72 600
12085.76 554
12086.80 536
12087.84 605
12088.88 641
12089.91 596
12090.95 615
12091.99 664
12093.03 636
12094.07 630
12095.11 660
12096.15 606
12097.19 602
12098.22 582
12099.26 622
12100.30 631
12101.34 617
12102.38 662
12103.42 643
12104.46 673
12105.50 642
12106.54 688
12107.58 746
12108.62 683
12109.66 637
12110.70 635
12111.74 650
12112.78 649
12113.81 568
12114.85 537
12115.89 531
12116.93 586
12117.97 584
12119.01 534
12120.05 578
12121.09 552
12122.13 561
12123.17 502
12124.21 570
12125.25 582
12126.29 550
12127.33 549
12128.37 552
12129.42 535
12130.46 553
12131.50 564
12132.54 506
12133.58 479
12134.62 507
12135.66 557
12136.70 561
12137.74 524
12138.78 530
12139.82 498
12140.86 478
12141.90 548
12142.94 493
12143.98 494
12145.03 534
12146.07 498
12147.11 482
12148.15 488
12149.19 503
12150.23 509
12151.27 542
12152.31 596
12153.35 534
12154.40 494
12155.44 533
12156.48 484
12157.52 516
12158.56 506
12159.60 538
12160.65 508
12161.69 485
12162.73 501
12163.77 503
12164.81 471
12165.85 472
12166.90 488
12167.94 531
12168.98 489
12170.02 521
12171.06 544
12172.11 518
12173.15 521
12174.19 496
12175.23 526
12176.28 570
12177.32 498
12178.36 518
12179.40 494
12180.45 481
12181.49 520
12182.53 490
12183.57 485
12184.62 546
12185.66 521
12186.70 516
12187.74 524
12188.79 514
12189.83 550
12190.87 592
12191.92 544
12192.96 432
12194.00 442
12195.05 447
12196.09 524
12197.13 532
12198.18 484
12199.22 471
12200.26 506
12201.31 498
12202.35 529
12203.39 554
12204.44 530
12205.48 533
12206.52 507
12207.57 524
12208.61 548
12209.65 482
12210.70 539
12211.74 579
12212.79 477
12213.83 498
12214.87 524
12215.92 476
12216.96 520
12218.01 516
12219.05 509
12220.09 528
12221.14 516
12222.18 504
12223.23 490
12224.27 536
12225.32 505
12226.36 451
12227.41 494
12228.45 529
12229.49 507
12230.54 507
12231.58 525
12232.63 498
12233.67 494
12234.72 507
12235.76 517
12236.81 513
12237.85 524
12238.90 576
12239.94 553
12240.99 548
12242.03 525
12243.08 537
12244.12 528
12245.17 512
12246.21 531
12247.26 515
12248.31 502
12249.35 500
12250.40 540
12251.44 546
12252.49 522
12253.53 474
12254.58 504
12255.62 509
12256.67 508
12257.72 490
12258.76 466
12259.81 486
12260.85 493
12261.90 481
12262.95 493
12263.99 468
12265.04 513
12266.08 465
12267.13 526
12268.18 489
12269.22 521
12270.27 501
12271.32 502
12272.36 534
12273.41 513
12274.46 511
12275.50 476
12276.55 512
12277.60 491
12278.64 469
12279.69 486
12280.74 527
12281.78 476
12282.83 510
12283.88 534
12284.92 563
12285.97 532
12287.02 490
12288.07 540
12289.11 497
12290.16 458
12291.21 463
12292.25 557
12293.30 527
12294.35 539
12295.40 538
12296.44 527
12297.49 528
12298.54 529
12299.59 515
12300.63 522
12301.68 467
12302.73 454
12303.78 556
12304.83 533
12305.87 512
12306.92 463
12307.97 472
12309.02 455
12310.07 485
12311.11 497
12312.16 488
12313.21 470
12314.26 458
12315.31 469
12316.35 478
12317.40 513
12318.45 511
12319.50 465
12320.55 448
12321.60 439
12322.65 453
12323.69 471
12324.74 511
12325.79 485
12326.84 466
12327.89 440
12328.94 467
12329.99 503
12331.04 454
12332.09 456
12333.13 452
12334.18 488
12335.23 510
12336.28 488
12337.33 504
12338.38 514
12339.43 513
12340.48 505
12341.53 495
12342.58 500
12343.63 500
12344.68 502
12345.73 481
12346.78 492
12347.83 498
12348.88 484
12349.93 459
12350.98 452
12352.03 450
12353.07 500
12354.12 494
12355.17 508
12356.22 488
12357.28 464
12358.33 471
12359.38 496
12360.43 458
12361.48 462
12362.53 457
12363.58 496
12364.63 469
12365.68 480
12366.73 473
12367.78 469
12368.83 483
12369.88 515
12370.93 531
12371.98 469
12373.03 501
12374.08 506
12375.13 501
12376.18 560
12377.24 527
12378.29 532
12379.34 535
12380.39 513
12381.44 512
12382.49 530
12383.54 486
12384.59 511
12385.64 521
12386.70 529
12387.75 528
12388.80 518
12389.85 568
12390.90 518
12391.95 459
12393.00 557
12394.06 562
12395.11 521
12396.16 542
12397.21 541
12398.26 530
12399.32 510
12400.37 543
12401.42 500
12402.47 558
12403.52 574
12404.58 566
12405.63 515
12406.68 508
12407.73 516
12408.78 577
12409.84 502
12410.89 580
12411.94 541
12412.99 550
12414.05 565
12415.10 559
12416.15 599
12417.20 519
12418.26 532
12419.31 567
12420.36 551
12421.42 499
12422.47 534
12423.52 523
12424.57 518
12425.63 532
12426.68 577
12427.73 549
12428.79 556
12429.84 545
12430.89 529
12431.95 551
12433.00 547
12434.05 506
12435.11 550
12436.16 556
12437.21 541
12438.27 554
12439.32 551
12440.37 580
12441.43 599
12442.48 584
12443.54 552
12444.59 556
12445.64 557
12446.70 590
12447.75 548
12448.80 587
12449.86 628
12450.91 651
12451.97 617
12453.02 562
12454.08 573
12455.13 562
12456.18 617
12457.24 580
12458.29 609
12459.35 615
12460.40 664
12461.46 559
12462.51 573
12463.57 589
12464.62 582
12465.67 598
12466.73 630
12467.78 616
12468.84 678
12469.89 657
12470.95 624
12472.00 619
12473.06 632
12474.11 690
12475.17 686
12476.22 702
12477.28 652
12478.33 607
12479.39 714
12480.45 708
12481.50 704
12482.56 700
12483.61 713
12484.67 677
12485.72 691
12486.78 720
12487.83 778
12488.89 793
12489.95 844
12491.00 843
12492.06 842
12493.11 1039
12494.17 1163
12495.22 1175
12496.28 1286
12497.34 1278
12498.39 1375
12499.45 1456
12500.50 1344
12501.56 1454
12502.62 1325
12503.67 1247
12504.73 1148
12505.79 1090
12506.84 976
12507.90 960
12508.96 830
12510.01 790
12511.07 767
12512.13 724
12513.18 736
12514.24 719
12515.30 685
12516.35 674
12517.41 723
12518.47 677
12519.52 649
12520.58 619
12521.64 686
12522.70 647
12523.75 678
12524.81 636
12525.87 650
12526.92 614
12527.98 674
12529.04 656
12530.10 678
12531.15 675
12532.21 659
12533.27 643
12534.33 672
12535.38 684
12536.44 671
12537.50 665
12538.56 669
12539.62 660
12540.67 637
12541.73 677
12542.79 662
12543.85 630
12544.91 569
12545.96 625
12547.02 643
12548.08 606
12549.14 622
12550.20 608
12551.25 634
12552.31 648
12553.37 652
12554.43 623
12555.49 698
12556.55 674
12557.61 692
12558.66 685
12559.72 704
12560.78 714
12561.84 731
12562.90 668
12563.96 673
12565.02 679
12566.08 714
12567.14 660
12568.19 656
12569.25 671
12570.31 733
12571.37 815
12572.43 777
12573.49 855
12574.55 805
12575.61 846
12576.67 951
12577.73 904
12578.79 960
12579.85 1001
12580.91 1010
12581.97 1009
12583.03 962
12584.09 912
12585.15 886
12586.20 892
12587.26 832
12588.32 795
12589.38 816
12590.44 811
12591.50 781
12592.56 738
12593.62 746
12594.69 734
12595.75 808
12596.81 746
12597.87 710
12598.93 727
12599.99 711
12601.05 718
12602.11 714
12603.17 689
12604.23 708
12605.29 642
12606.35 632
12607.41 632
12608.47 629
12609.53 624
12610.59 669
12611.65 659
12612.71 635
12613.78 653
12614.84 680
12615.90 657
12616.96 667
12618.02 612
12619.08 633
12620.14 648
12621.20 634
12622.27 638
12623.33 664
12624.39 631
12625.45 586
12626.51 617
12627.57 645
12628.63 572
12629.70 593
12630.76 532
12631.82 585
12632.88 640
12633.94 638
12635.00 617
12636.07 577
12637.13 583
12638.19 623
12639.25 642
12640.31 561
12641.38 563
12642.44 607
12643.50 604
12644.56 546
12645.63 596
12646.69 560
12647.75 570
12648.81 563
12649.88 553
12650.94 586
12652.00 580
12653.06 632
12654.13 609
12655.19 596
12656.25 598
12657.31 664
12658.38 606
12659.44 625
12660.50 668
12661.57 641
12662.63 696
12663.69 670
12664.76 692
12665.82 675
12666.88 637
12667.95 598
12669.01 585
12670.07 589
12671.14 589
12672.20 582
12673.26 571
12674.33 557
12675.39 530
12676.45 502
12677.52 558
12678.58 598
12679.64 593
12680.71 514
12681.77 523
12682.84 595
12683.90 543
12684.96 548
12686.03 553
12687.09 540
12688.16 542
12689.22 510
12690.28 559
12691.35 514
12692.41 549
12693.48 576
12694.54 573
12695.61 562
12696.67 584
12697.74 535
12698.80 510
12699.86 500
12700.93 497
12701.99 522
12703.06 541
12704.12 526
12705.19 489
12706.25 518
12707.32 568
12708.38 534
12709.45 524
12710.51 565
12711.58 533
12712.64 537
12713.71 519
12714.77 546
12715.84 566
12716.90 570
12717.97 523
12719.03 506
12720.10 535
12721.17 564
12722.23 546
12723.30 548
12724.36 550
12725.43 550
12726.49 520
12727.56 498
12728.63 556
12729.69 543
12730.76 518
12731.82 540
12732.89 544
12733.96 497
12735.02 518
12736.09 512
12737.15 530
12738.22 541
12739.29 473
12740.35 469
12741.42 475
12742.49 514
12743.55 532
12744.62 549
12745.68 552
12746.75 566
12747.82 495
12748.88 488
12749.95 461
12751.02 482
12752.09 447
12753.15 495
12754.22 461
12755.29 482
12756.35 490
12757.42 468
12758.49 521
12759.55 509
12760.62 501
12761.69 456
12762.76 465
12763.82 486
12764.89 519
12765.96 470
12767.03 464
12768.09 476
12769.16 475
12770.23 479
12771.30 497
12772.36 437
12773.43 459
12774.50 449
12775.57 457
12776.63 452
12777.70 428
12778.77 498
12779.84 434
12780.91 485
12781.97 440
12783.04 442
12784.11 452
12785.18 490
12786.25 437
12787.31 443
12788.38 475
12789.45 446
12790.52 466
12791.59 452
12792.66 454
12793.73 437
12794.79 430
12795.86 461
12796.93 480
12798.00 459
12799.07 473
12800.14 465
12801.21 465
12802.28 460
12803.34 435
12804.41 455
12805.48 467
12806.55 462
12807.62 452
12808.69 462
12809.76 434
12810.83 437
12811.90 452
12812.97 481
12814.04 498
12815.11 457
12816.18 465
12817.25 426
12818.31 449
12819.38 473
12820.45 475
12821.52 464
12822.59 445
12823.66 475
12824.73 473
12825.80 474
12826.87 457
12827.94 423
12829.01 423
12830.08 426
12831.15 457
12832.22 443
12833.29 433
12834.36 482
12835.43 469
12836.50 459
12837.57 438
12838.65 427
12839.72 435
12840.79 459
12841.86 431
12842.93 482
12844.00 426
12845.07 404
12846.14 440
12847.21 389
12848.28 387
12849.35 452
12850.42 427
12851.49 446
12852.57 430
12853.64 437
12854.71 418
12855.78 490
12856.85 467
12857.92 470
12858.99 394
12860.06 421
12861.13 471
12862.21 459
12863.28 490
12864.35 402
12865.42 424
12866.49 457
12867.56 436
12868.64 433
12869.71 420
12870.78 455
12871.85 421
12872.92 406
12874.00 405
12875.07 385
12876.14 415
12877.21 404
12878.28 405
12879.36 395
12880.43 397
12881.50 401
12882.57 383
12883.64 426
12884.72 456
12885.79 443
12886.86 420
12887.93 424
12889.01 408
12890.08 378
12891.15 383
12892.22 418
12893.30 429
12894.37 447
12895.44 383
12896.52 382
12897.59 424
12898.66 402
12899.73 403
12900.81 400
12901.88 377
12902.95 405
12904.03 441
12905.10 420
12906.17 406
12907.25 422
12908.32 392
12909.39 375
12910.47 385
12911.54 401
12912.61 408
12913.69 456
12914.76 417
12915.83 431
12916.91 444
12917.98 437
12919.06 406
12920.13 398
12921.20 445
12922.28 415
12923.35 392
12924.43 366
12925.50 426
12926.57 383
12927.65 449
12928.72 406
12929.80 376
12930.87 442
12931.95 433
12933.02 425
12934.09 425
12935.17 431
12936.24 433
12937.32 451
12938.39 418
12939.47 399
12940.54 381
12941.62 420
12942.69 412
12943.77 426
12944.84 413
12945.92 385
12946.99 424
12948.07 426
12949.14 405
12950.22 393
12951.29 414
12952.37 381
12953.44 390
12954.52 422
12955.59 403
12956.67 376
12957.74 433
12958.82 423
12959.89 428
12960.97 438
12962.04 429
12963.12 423
12964.20 384
12965.27 383
12966.35 427
12967.42 464
12968.50 463
12969.58 425
12970.65 417
12971.73 473
12972.80 477
12973.88 409
12974.96 375
12976.03 411
12977.11 433
12978.18 429
12979.26 408
12980.34 394
12981.41 424
12982.49 394
12983.57 379
12984.64 393
12985.72 384
12986.80 402
12987.87 445
12988.95 446
12990.03 401
12991.10 374
12992.18 423
12993.26 457
12994.33 412
12995.41 388
12996.49 407
12997.56 446
12998.64 409
12999.72 403
13000.80 423
13001.87 429
13002.95 416
13004.03 448
13005.11 410
13006.18 393
13007.26 441
13008.34 419
13009.42 437
13010.49 415
13011.57 392
13012.65 402
13013.73 446
13014.80 452
13015.88 418
13016.96 361
13018.04 426
13019.12 475
13020.19 455
13021.27 455
13022.35 446
13023.43 427
13024.51 422
13025.58 443
13026.66 483
13027.74 445
13028.82 477
13029.90 424
13030.98 408
13032.05 443
13033.13 421
13034.21 471
13035.29 449
13036.37 445
13037.45 448
13038.53 463
13039.61 395
13040.68 428
13041.76 412
13042.84 431
13043.92 418
13045.00 438
13046.08 403
13047.16 425
13048.24 451
13049.32 468
13050.40 476
13051.48 401
13052.55 435
13053.63 442
13054.71 453
13055.79 439
13056.87 412
13057.95 446
13059.03 373
13060.11 427
13061.19 465
13062.27 473
13063.35 398
13064.43 451
13065.51 490
13066.59 413
13067.67 436
13068.75 363
13069.83 452
13070.91 445
13071.99 437
13073.07 476
13074.15 427
13075.23 426
13076.31 473
13077.39 462
13078.47 415
13079.55 431
13080.63 439
13081.71 432
13082.79 444
13083.88 418
13084.96 406
13086.04 461
13087.12 425
13088.20 415
13089.28 447
13090.36 398
13091.44 417
13092.52 375
13093.60 417
13094.68 388
13095.77 393
13096.85 409
13097.93 457
13099.01 437
13100.09 397
13101.17 439
13102.25 459
13103.34 412
13104.42 446
13105.50 458
13106.58 443
13107.66 397
13108.74 426
13109.82 405
13110.91 404
13111.99 410
13113.07 384
13114.15 395
13115.23 440
13116.32 394
13117.40 391
13118.48 433
13119.56 410
13120.64 448
13121.73 446
13122.81 426
13123.89 396
13124.97 449
13126.06 479
13127.14 417
13128.22 426
13129.30 456
13130.39 420
13131.47 385
13132.55 442
13133.63 424
13134.72 412
13135.80 412
13136.88 428
13137.97 438
13139.05 438
13140.13 409
13141.21 426
13142.30 462
13143.38 429
13144.46 431
13145.55 379
13146.63 381
13147.71 419
13148.80 429
13149.88 401
13150.96 363
13152.05 380
13153.13 406
13154.21 406
13155.30 406
13156.38 397
13157.47 382
13158.55 397
13159.63 387
13160.72 381
13161.80 424
13162.88 380
13163.97 408
13165.05 424
13166.14 388
13167.22 438
13168.31 438
13169.39 406
13170.47 398
13171.56 364
13172.64 390
13173.73 379
13174.81 406
13175.90 406
13176.98 427
13178.06 423
13179.15 420
13180.23 403
13181.32 414
13182.40 425
13183.49 442
13184.57 408
13185.66 392
13186.74 357
13187.83 414
13188.91 447
13190.00 403
13191.08 399
13192.17 385
13193.25 412
13194.34 418
13195.42 420
13196.51 404
13197.59 404
13198.68 407
13199.77 402
13200.85 386
13201.94 412
13203.02 396
13204.11 426
13205.19 420
13206.28 419
13207.36 409
13208.45 409
13209.54 434
13210.62 422
13211.71 385
13212.79 393
13213.88 439
13214.97 436
13216.05 419
13217.14 416
13218.22 413
13219.31 424
13220.40 379
13221.48 411
13222.57 422
13223.66 430
13224.74 416
13225.83 447
13226.92 404
13228.00 425
13229.09 432
13230.18 396
13231.26 409
13232.35 416
13233.44 386
13234.52 425
13235.61 394
13236.70 403
13237.78 409
13238.87 386
13239.96 365
13241.05 371
13242.13 414
13243.22 402
13244.31 437
13245.39 441
13246.48 408
13247.57 394
13248.66 391
13249.74 414
13250.83 421
13251.92 421
13253.01 421
13254.10 391
13255.18 391
13256.27 424
13257.36 393
13258.45 417
13259.53 396
13260.62 388
13261.71 386
13262.80 459
13263.89 440
13264.97 402
13266.06 411
13267.15 448
13268.24 415
13269.33 437
13270.42 435
13271.50 461
13272.59 465
13273.68 432
13274.77 441
13275.86 397
13276.95 431
13278.04 393
13279.12 435
13280.21 439
13281.30 440
13282.39 408
13283.48 434
13284.57 460
13285.66 452
13286.75 453
13287.84 436
13288.93 441
13290.01 425
13291.10 443
13292.19 442
13293.28 456
13294.37 459
13295.46 507
13296.55 475
13297.64 422
13298.73 407
13299.82 473
13300.91 441
13302.00 422
13303.09 438
13304.18 458
13305.27 487
13306.36 441
13307.45 469
13308.54 450
13309.63 515
13310.72 487
13311.81 519
13312.90 476
13313.99 514
13315.08 476
13316.17 470
13317.26 495
13318.35 469
13319.44 444
13320.53 494
13321.62 486
13322.71 468
13323.80 441
13324.89 497
13325.98 509
13327.07 449
13328.16 471
13329.25 522
13330.35 495
13331.44 466
13332.53 439
13333.62 461
13334.71 488
13335.80 479
13336.89 483
13337.98 477
13339.07 494
13340.16 517
13341.26 494
13342.35 479
13343.44 473
13344.53 496
13345.62 510
13346.71 428
13347.80 454
13348.90 474
13349.99 492
13351.08 477
13352.17 481
13353.26 506
13354.36 436
13355.45 477
13356.54 505
13357.63 491
13358.72 493
13359.81 475
13360.91 456
13362.00 465
13363.09 552
13364.18 516
13365.28 494
13366.37 502
13367.46 531
13368.55 507
13369.65 505
13370.74 529
13371.83 497
13372.92 546
13374.02 568
13375.11 534
13376.20 504
13377.29 486
13378.39 509
13379.48 467
13380.57 474
13381.67 437
13382.76 448
13383.85 485
13384.94 437
13386.04 466
13387.13 437
13388.22 489
13389.32 464
13390.41 470
13391.50 431
13392.60 451
13393.69 478
13394.78 445
13395.88 454
13396.97 415
13398.06 504
13399.16 465
13400.25 495
13401.35 470
13402.44 448
13403.53 470
13404.63 477
13405.72 485
13406.82 454
13407.91 443
13409.00 452
13410.10 476
13411.19 497
13412.29 469
13413.38 436
13414.47 483
13415.57 477
13416.66 428
13417.76 457
13418.85 460
13419.95 473
13421.04 439
13422.14 464
13423.23 474
13424.33 446
13425.42 424
13426.51 452
13427.61 459
13428.70 430
13429.80 444
13430.89 463
13431.99 462
13433.08 480
13434.18 505
13435.27 465
13436.37 455
13437.46 468
13438.56 461
13439.66 430
13440.75 511
13441.85 487
13442.94 538
13444.04 529
13445.13 492
13446.23 466
13447.32 468
13448.42 479
13449.52 522
13450.61 485
13451.71 467
13452.80 477
13453.90 488
13454.99 481
13456.09 527
13457.19 552
13458.28 463
13459.38 421
13460.48 432
13461.57 490
13462.67 525
13463.76 485
13464.86 466
13465.96 466
13467.05 467
13468.15 536
13469.25 501
13470.34 493
13471.44 506
13472.54 531
13473.63 528
13474.73 510
13475.83 503
13476.92 500
13478.02 505
13479.12 516
13480.21 475
13481.31 484
13482.41 518
13483.50 546
13484.60 492
13485.70 475
13486.80 498
13487.89 503
13488.99 516
13490.09 555
13491.19 538
13492.28 536
13493.38 527
13494.48 550
13495.58 502
13496.67 537
13497.77 536
13498.87 555
13499.97 566
13501.06 605
13502.16 589
13503.26 588
13504.36 589
13505.46 669
13506.55 603
13507.65 574
13508.75 569
13509.85 567
13510.95 564
13512.05 578
13513.14 554
13514.24 518
13515.34 564
13516.44 485
13517.54 475
13518.64 472
13519.73 541
13520.83 531
13521.93 498
13523.03 467
13524.13 463
13525.23 506
13526.33 480
13527.43 472
13528.53 499
13529.62 467
13530.72 465
13531.82 485
13532.92 501
13534.02 484
13535.12 437
13536.22 436
13537.32 440
13538.42 461
13539.52 484
13540.62 453
13541.72 436
13542.82 475
13543.92 480
13545.01 455
13546.11 454
13547.21 434
13548.31 438
13549.41 439
13550.51 441
13551.61 453
13552.71 466
13553.81 434
13554.91 441
13556.01 439
13557.11 471
13558.21 496
13559.31 448
13560.41 426
13561.51 436
13562.61 409
13563.72 386
13564.82 442
13565.92 431
13567.02 442
13568.12 421
13569.22 423
13570.32 433
13571.42 478
13572.52 478
13573.62 478
13574.72 493
13575.82 436
13576.92 455
13578.02 473
13579.13 476
13580.23 447
13581.33 415
13582.43 450
13583.53 497
13584.63 435
13585.73 417
13586.83 425
13587.94 464
13589.04 467
13590.14 448
13591.24 494
13592.34 452
13593.44 468
13594.54 447
13595.65 438
13596.75 457
13597.85 485
13598.95 497
13600.05 454
13601.16 427
13602.26 429
13603.36 428
13604.46 443
13605.56 507
13606.67 482
13607.77 477
13608.87 480
13609.97 451
13611.07 494
13612.18 488
13613.28 483
13614.38 472
13615.48 475
13616.59 434
13617.69 423
13618.79 465
13619.89 467
13621.00 468
13622.10 457
13623.20 436
13624.31 404
13625.41 472
13626.51 460
13627.61 460
13628.72 498
13629.82 484
13630.92 463
13632.03 474
13633.13 442
13634.23 438
13635.34 465
13636.44 480
13637.54 467
13638.65 502
13639.75 435
13640.85 485
13641.96 495
13643.06 496
13644.16 477
13645.27 527
13646.37 485
13647.48 468
13648.58 459
13649.68 470
13650.79 504
13651.89 456
13653.00 466
13654.10 472
13655.20 429
13656.31 460
13657.41 495
13658.52 447
13659.62 459
13660.72 446
13661.83 421
13662.93 478
13664.04 502
13665.14 438
13666.25 437
13667.35 424
13668.46 440
13669.56 414
13670.67 494
13671.77 527
13672.88 494
13673.98 481
13675.09 433
13676.19 448
13677.30 513
13678.40 473
13679.51 441
13680.61 467
13681.72 520
13682.82 472
13683.93 456
13685.03 447
13686.14 453
13687.24 440
13688.35 457
13689.45 429
13690.56 457
13691.66 443
13692.77 435
13693.88 431
13694.98 425
13696.09 455
13697.19 419
13698.30 439
13699.40 460
13700.51 516
13701.62 522
13702.72 481
13703.83 485
13704.93 444
13706.04 461
13707.15 468
13708.25 439
13709.36 454
13710.47 468
13711.57 443
13712.68 451
13713.79 511
13714.89 475
13716.00 525
13717.11 486
13718.21 468
13719.32 519
13720.43 518
13721.53 490
13722.64 485
13723.75 502
13724.85 494
13725.96 503
13727.07 529
13728.17 535
13729.28 550
13730.39 520
13731.50 482
13732.60 537
13733.71 525
13734.82 513
13735.92 525
13737.03 576
13738.14 573
13739.25 517
13740.35 517
13741.46 496
13742.57 520
13743.68 572
13744.79 568
13745.89 525
13747.00 580
13748.11 600
13749.22 567
13750.32 571
13751.43 579
13752.54 555
13753.65 595
13754.76 574
13755.87 590
13756.97 607
13758.08 599
13759.19 618
13760.30 616
13761.41 638
13762.52 582
13763.62 638
13764.73 716
13765.84 662
13766.95 631
13768.06 674
13769.17 685
13770.28 726
13771.38 692
13772.49 706
13773.60 754
13774.71 786
13775.82 786
13776.93 803
13778.04 837
13779.15 751
13780.26 744
13781.37 772
13782.48 744
13783.58 710
13784.69 674
13785.80 734
13786.91 682
13788.02 667
13789.13 620
13790.24 680
13791.35 642
13792.46 650
13793.57 617
13794.68 575
13795.79 563
13796.90 590
13798.01 618
13799.12 608
13800.23 581
13801.34 616
13802.45 601
13803.56 529
13804.67 572
13805.78 564
13806.89 559
13808.00 543
13809.11 556
13810.22 602
13811.33 618
13812.44 587
13813.55 561
13814.66 528
13815.77 565
13816.88 603
13818.00 600
13819.11 584
13820.22 561
13821.33 569
13822.44 616
13823.55 541
13824.66 589
13825.77 531
13826.88 550
13827.99 569
13829.10 551
13830.22 571
13831.33 507
13832.44 521
13833.55 515
13834.66 478
13835.77 544
13836.88 512
13838.00 558
13839.11 594
13840.22 577
13841.33 548
13842.44 561
13843.55 560
13844.67 560
13845.78 567
13846.89 582
13848.00 553
13849.11 578
13850.23 569
13851.34 585
13852.45 624
13853.56 576
13854.67 607
13855.79 627
13856.90 619
13858.01 569
13859.12 601
13860.24 613
13861.35 589
13862.46 610
13863.57 632
13864.69 681
13865.80 638
13866.91 650
13868.02 646
13869.14 638
13870.25 661
13871.36 667
13872.47 699
13873.59 612
13874.70 649
13875.81 651
13876.93 629
13878.04 615
13879.15 620
13880.27 592
13881.38 580
13882.49 600
13883.61 619
13884.72 587
13885.83 587
13886.95 595
13888.06 607
13889.17 580
13890.29 550
13891.40 555
13892.51 582
13893.63 559
13894.74 547
13895.86 603
13896.97 595
13898.08 542
13899.20 616
13900.31 635
13901.43 563
13902.54 636
13903.65 592
13904.77 560
13905.88 577
13907.00 565
13908.11 629
13909.23 610
13910.34 581
13911.45 583
13912.57 608
13913.68 601
13914.80 578
13915.91 513
13917.03 547
13918.14 521
13919.26 560
13920.37 592
13921.49 527
13922.60 518
13923.72 533
13924.83 495
13925.95 518
13927.06 534
13928.18 566
13929.29 522
13930.41 579
13931.52 522
13932.64 476
13933.75 518
13934.87 527
13935.98 534
13937.10 492
13938.21 539
13939.33 530
13940.45 484
13941.56 510
13942.68 527
13943.79 530
13944.91 493
13946.03 547
13947.14 537
13948.26 491
13949.37 498
13950.49 561
13951.60 535
13952.72 531
13953.84 491
13954.95 479
13956.07 507
13957.19 516
13958.30 530
13959.42 505
13960.54 554
13961.65 543
13962.77 521
13963.88 507
13965.00 484
13966.12 481
13967.23 539
13968.35 553
13969.47 498
13970.59 494
13971.70 563
13972.82 527
13973.94 507
13975.05 511
13976.17 523
13977.29 511
13978.40 496
13979.52 501
13980.64 509
13981.76 522
13982.87 577
13983.99 507
13985.11 478
13986.23 491
13987.34 512
13988.46 537
13989.58 521
13990.70 501
13991.81 558
13992.93 577
13994.05 540
13995.17 462
13996.29 530
13997.40 534
13998.52 539
13999.64 545
14000.76 521
14001.88 492
14002.99 565
14004.11 539
14005.23 544
14006.35 522
14007.47 570
14008.58 539
14009.70 545
14010.82 520
14011.94 515
14013.06 499
14014.18 534
14015.30 544
14016.41 489
14017.53 506
14018.65 542
14019.77 569
14020.89 547
14022.01 556
14023.13 540
14024.25 565
14025.37 604
14026.48 619
14027.60 589
14028.72 541
14029.84 512
14030.96 534
14032.08 544
14033.20 528
14034.32 531
14035.44 559
14036.56 537
14037.68 538
14038.80 492
14039.92 530
14041.04 553
14042.16 545
14043.28 511
14044.40 474
14045.52 516
14046.64 525
14047.76 502
14048.88 510
14050.00 555
14051.12 565
14052.24 546
14053.36 503
14054.48 482
14055.60 484
14056.72 502
14057.84 481
14058.96 507
14060.08 484
14061.20 521
14062.32 509
14063.44 483
14064.56 530
14065.68 492
14066.80 504
14067.92 532
14069.04 516
14070.16 515
14071.28 508
14072.41 533
14073.53 517
14074.65 551
14075.77 548
14076.89 531
14078.01 547
14079.13 542
14080.25 587
14081.37 527
14082.50 497
14083.62 567
14084.74 543
14085.86 557
14086.98 546
14088.10 578
14089.23 571
14090.35 530
14091.47 555
14092.59 614
14093.71 586
14094.83 570
14095.96 606
14097.08 595
14098.20 590
14099.32 590
14100.44 577
14101.57 630
14102.69 598
14103.81 604
14104.93 662
14106.05 611
14107.18 616
14108.30 626
14109.42 642
14110.54 602
14111.67 505
14112.79 522
14113.91 570
14115.03 521
14116.16 525
14117.28 510
14118.40 564
14119.53 530
14120.65 512
14121.77 503
14122.89 520
14124.02 527
14125.14 517
14126.26 541
14127.39 534
14128.51 450
14129.63 469
14130.76 494
14131.88 493
14133.00 507
14134.13 512
14135.25 501
14136.37 514
14137.50 499
14138.62 496
14139.74 468
14140.87 494
14141.99 498
14143.11 437
14144.24 453
14145.36 458
14146.49 501
14147.61 454
14148.73 452
14149.86 471
14150.98 439
14152.11 450
14153.23 428
14154.35 422
14155.48 452
14156.60 451
14157.73 452
14158.85 463
14159.98 454
14161.10 466
14162.23 485
14163.35 469
14164.47 441
14165.60 458
14166.72 459
14167.85 454
14168.97 456
14170.10 504
14171.22 451
14172.35 433
14173.47 486
14174.60 449
14175.72 478
14176.85 464
14177.97 458
14179.10 499
14180.22 457
14181.35 429
14182.47 445
14183.60 405
14184.72 425
14185.85 394
14186.98 434
14188.10 430
14189.23 438
14190.35 438
14191.48 465
14192.60 433
14193.73 392
14194.86 414
14195.98 453
14197.11 444
14198.23 425
14199.36 391
14200.49 457
14201.61 423
14202.74 439
14203.86 399
14204.99 408
14206.12 416
14207.24 396
14208.37 394
14209.50 433
14210.62 425
14211.75 390
14212.87 435
14214.00 398
14215.13 396
14216.25 404
14217.38 381
14218.51 405
14219.63 396
14220.76 407
14221.89 421
14223.02 418
14224.14 422
14225.27 398
14226.40 390
14227.52 371
14228.65 400
14229.78 430
14230.91 372
14232.03 407
14233.16 389
14234.29 406
14235.41 376
14236.54 406
14237.67 425
14238.80 442
14239.92 423
14241.05 402
14242.18 355
14243.31 383
14244.44 379
14245.56 379
14246.69 409
14247.82 372
14248.95 401
14250.08 373
14251.20 356
14252.33 392
14253.46 365
14254.59 366
14255.72 403
14256.84 404
14257.97 391
14259.10 381
14260.23 427
14261.36 369
14262.49 378
14263.62 417
14264.74 397
14265.87 372
14267.00 392
14268.13 380
14269.26 406
14270.39 376
14271.52 380
14272.65 368
14273.77 358
14274.90 355
14276.03 352
14277.16 384
14278.29 341
14279.42 360
14280.55 389
14281.68 410
14282.81 350
14283.94 369
14285.07 375
14286.20 368
14287.33 353
14288.45 356
14289.58 346
14290.71 377
14291.84 381
14292.97 377
14294.10 379
14295.23 360
14296.36 386
14297.49 400
14298.62 397
14299.75 357
14300.88 357
14302.01 372
14303.14 362
14304.27 340
14305.40 361
14306.53 358
14307.66 357
14308.79 372
14309.92 344
14311.05 339
14312.19 344
14313.32 370
14314.45 414
14315.58 363
14316.71 349
14317.84 368
14318.97 392
14320.10 373
14321.23 364
14322.36 342
14323.49 385
14324.62 360
14325.75 335
14326.89 335
14328.02 314
14329.15 327
14330.28 348
14331.41 307
14332.54 336
14333.67 320
14334.80 332
14335.94 336
14337.07 335
14338.20 337
14339.33 333
14340.46 344
14341.59 333
14342.73 339
14343.86 361
14344.99 397
14346.12 372
14347.25 370
14348.38 390
14349.52 369
14350.65 335
14351.78 329
14352.91 312
14354.04 308
14355.18 328
14356.31 361
14357.44 358
14358.57 344
14359.71 306
14360.84 353
14361.97 324
14363.10 336
14364.24 357
14365.37 378
14366.50 385
14367.63 309
14368.77 379
14369.90 353
14371.03 323
14372.16 349
14373.30 361
14374.43 375
14375.56 332
14376.70 370
14377.83 337
14378.96 320
14380.10 348
14381.23 351
14382.36 355
14383.50 343
14384.63 337
14385.76 400
14386.90 371
14388.03 351
14389.16 318
14390.30 357
14391.43 357
14392.56 335
14393.70 346
14394.83 361
14395.97 373
14397.10 342
14398.23 375
14399.37 343
14400.50 323
14401.63 356
14402.77 355
14403.90 348
14405.04 328
14406.17 350
14407.31 365
14408.44 331
14409.57 358
14410.71 339
14411.84 347
14412.98 361
14414.11 330
14415.25 355
14416.38 354
14417.52 354
14418.65 340
14419.79 335
14420.92 328
14422.05 380
14423.19 370
14424.32 356
14425.46 327
14426.59 346
14427.73 352
14428.86 365
14430.00 366
14431.14 337
14432.27 382
14433.41 372
14434.54 351
14435.68 331
14436.81 343
14437.95 327
14439.08 327
14440.22 362
14441.35 360
14442.49 372
14443.63 329
14444.76 377
14445.90 357
14447.03 342
14448.17 333
14449.30 390
14450.44 368
14451.58 406
14452.71 323
14453.85 365
14454.98 354
14456.12 386
14457.26 373
14458.39 404
14459.53 366
14460.67 357
14461.80 359
14462.94 391
14464.08 358
14465.21 354
14466.35 332
14467.48 360
14468.62 369
14469.76 364
14470.90 352
14472.03 358
14473.17 391
14474.31 362
14475.44 397
14476.58 393
14477.72 414
14478.85 398
14479.99 418
14481.13 400
14482.27 386
14483.40 392
14484.54 354
14485.68 387
14486.81 417
14487.95 360
14489.09 381
14490.23 379
14491.36 376
14492.50 404
14493.64 434
14494.78 411
14495.92 396
14497.05 350
14498.19 348
14499.33 336
14500.47 348
14501.60 387
14502.74 395
14503.88 369
14505.02 387
14506.16 347
14507.30 381
14508.43 381
14509.57 391
14510.71 360
14511.85 316
14512.99 319
14514.13 295
14515.26 369
14516.40 351
14517.54 340
14518.68 366
14519.82 342
14520.96 349
14522.10 329
14523.23 321
14524.37 341
14525.51 337
14526.65 360
14527.79 339
14528.93 365
14530.07 335
14531.21 351
14532.35 360
14533.49 355
14534.63 354
14535.76 354
14536.90 348
14538.04 359
14539.18 390
14540.32 341
14541.46 358
14542.60 357
14543.74 376
14544.88 359
14546.02 374
14547.16 312
14548.30 357
14549.44 415
14550.58 347
14551.72 308
14552.86 358
14554.00 352
14555.14 359
14556.28 349
14557.42 304
14558.56 315
14559.70 365
14560.84 365
14561.98 357
14563.12 378
14564.26 348
14565.40 366
14566.54 356
14567.68 356
14568.82 382
14569.96 366
14571.11 384
14572.25 379
14573.39 383
14574.53 405
14575.67 380
14576.81 426
14577.95 382
14579.09 372
14580.23 370
14581.37 371
14582.52 361
14583.66 368
14584.80 368
14585.94 350
14587.08 359
14588.22 392
14589.36 367
14590.50 399
14591.65 377
14592.79 401
14593.93 384
14595.07 417
14596.21 404
14597.35 368
14598.50 396
14599.64 358
14600.78 394
14601.92 398
14603.06 402
14604.21 378
14605.35 393
14606.49 350
14607.63 374
14608.77 413
14609.92 394
14611.06 394
14612.20 405
14613.34 396
14614.49 414
14615.63 411
14616.77 405
14617.91 403
14619.06 371
14620.20 369
14621.34 382
14622.48 422
14623.63 396
14624.77 379
14625.91 388
14627.06 439
14628.20 470
14629.34 408
14630.48 437
14631.63 456
14632.77 436
14633.91 484
14635.06 467
14636.20 471
14637.34 483
14638.49 462
14639.63 474
14640.77 469
14641.92 453
14643.06 459
14644.20 436
14645.35 464
14646.49 454
14647.64 445
14648.78 403
14649.92 409
14651.07 419
14652.21 380
14653.35 390
14654.50 377
14655.64 408
14656.79 385
14657.93 382
14659.07 376
14660.22 371
14661.36 400
14662.51 392
14663.65 393
14664.80 404
14665.94 382
14667.09 348
14668.23 374
14669.37 361
14670.52 348
14671.66 380
14672.81 359
14673.95 420
14675.10 363
14676.24 337
14677.39 341
14678.53 352
14679.68 341
14680.82 306
14681.97 341
14683.11 366
14684.26 364
14685.40 391
14686.55 399
14687.69 367
14688.84 331
14689.98 350
14691.13 353
14692.27 343
14693.42 388
14694.57 362
14695.71 361
14696.86 314
14698.00 355
14699.15 347
14700.29 343
14701.44 329
14702.59 356
14703.73 312
14704.88 327
14706.02 336
14707.17 350
14708.32 334
14709.46 331
14710.61 391
14711.75 343
14712.90 311
14714.05 339
14715.19 326
14716.34 321
14717.49 336
14718.63 322
14719.78 320
14720.93 321
14722.07 307
14723.22 335
14724.37 339
14725.51 347
14726.66 315
14727.81 345
14728.95 331
14730.10 372
14731.25 329
14732.39 342
14733.54 328
14734.69 329
14735.84 330
14736.98 344
14738.13 351
14739.28 387
14740.42 333
14741.57 364
14742.72 335
14743.87 317
14745.01 350
14746.16 366
14747.31 335
14748.46 348
14749.61 299
14750.75 319
14751.90 390
14753.05 359
14754.20 385
14755.34 352
14756.49 360
14757.64 326
14758.79 370
14759.94 363
14761.08 337
14762.23 342
14763.38 366
14764.53 358
14765.68 355
14766.83 346
14767.97 311
14769.12 338
14770.27 323
14771.42 351
14772.57 323
14773.72 370
14774.87 378
14776.01 383
14777.16 372
14778.31 389
14779.46 376
14780.61 387
14781.76 361
14782.91 362
14784.06 376
14785.21 375
14786.36 358
14787.50 353
14788.65 397
14789.80 379
14790.95 356
14792.10 376
14793.25 385
14794.40 400
14795.55 394
14796.70 358
14797.85 381
14799.00 347
14800.15 367
14801.30 427
14802.45 400
14803.60 371
14804.75 425
14805.90 407
14807.05 355
14808.20 349
14809.35 333
14810.50 347
14811.65 370
14812.80 368
14813.95 377
14815.10 397
14816.25 378
14817.40 351
14818.55 339
14819.70 345
14820.85 392
14822.00 394
14823.15 332
14824.30 376
14825.45 361
14826.60 380
14827.75 384
14828.91 356
14830.06 377
14831.21 336
14832.36 345
14833.51 315
14834.66 329
14835.81 324
14836.96 338
14838.11 352
14839.26 324
14840.42 318
14841.57 326
14842.72 355
14843.87 344
14845.02 325
14846.17 333
14847.32 290
14848.48 287
14849.63 321
14850.78 307
14851.93 324
14853.08 319
14854.23 324
14855.39 327
14856.54 337
14857.69 316
14858.84 299
14859.99 291
14861.15 298
14862.30 297
14863.45 329
14864.60 276
14865.75 272
14866.91 251
14868.06 319
14869.21 300
14870.36 276
14871.52 308
14872.67 292
14873.82 301
14874.97 288
14876.13 271
14877.28 287
14878.43 306
14879.59 318
14880.74 294
14881.89 295
14883.04 273
14884.20 299
14885.35 289
14886.50 319
14887.66 275
14888.81 261
14889.96 286
14891.12 290
14892.27 294
14893.42 280
14894.58 286
14895.73 327
14896.88 307
14898.04 321
14899.19 299
14900.34 316
14901.50 278
14902.65 293
14903.80 286
14904.96 279
14906.11 331
14907.27 330
14908.42 315
14909.57 313
14910.73 290
14911.88 307
14913.04 319
14914.19 298
14915.34 276
14916.50 268
14917.65 290
14918.81 286
14919.96 259
14921.11 284
14922.27 246
14923.42 274
14924.58 278
14925.73 234
14926.89 264
14928.04 276
14929.20 275
14930.35 263
14931.51 306
14932.66 266
14933.82 306
14934.97 302
14936.13 301
14937.28 283
14938.44 318
14939.59 322
14940.75 281
14941.90 287
14943.06 259
14944.21 272
14945.37 290
14946.52 261
14947.68 258
14948.83 291
14949.99 293
14951.14 356
14952.30 271
14953.46 248
14954.61 271
14955.77 286
14956.92 268
14958.08 260
14959.24 279
14960.39 277
14961.55 250
14962.70 287
14963.86 244
14965.02 269
14966.17 291
14967.33 297
14968.48 279
14969.64 223
14970.80 259
14971.95 262
14973.11 262
14974.27 241
14975.42 285
14976.58 266
14977.74 265
14978.89 288
14980.05 235
14981.21 273
14982.36 285
14983.52 273
14984.68 261
14985.83 258
14986.99 254
14988.15 299
14989.30 261
14990.46 285
14991.62 241
14992.77 229
14993.93 226
14995.09 269
14996.25 269
14997.40 256
14998.56 267
14999.72 291
15000.88 247
15002.03 256
15003.19 278
15004.35 267
15005.51 253
15006.66 252
15007.82 260
15008.98 270
15010.14 266
15011.30 247
15012.45 259
15013.61 265
15014.77 243
15015.93 254
15017.09 257
15018.24 296
15019.40 268
15020.56 261
15021.72 270
15022.88 259
15024.04 267
15025.19 257
15026.35 218
15027.51 241
15028.67 258
15029.83 266
15030.99 256
15032.15 246
15033.30 245
15034.46 265
15035.62 228
15036.78 248
15037.94 264
15039.10 275
15040.26 250
15041.42 240
15042.58 256
15043.73 245
15044.89 246
15046.05 246
15047.21 255
15048.37 272
15049.53 237
15050.69 249
15051.85 246
15053.01 244
15054.17 267
15055.33 237
15056.49 237
15057.65 244
15058.81 250
15059.97 247
15061.13 244
15062.29 218
15063.45 244
15064.61 226
15065.77 222
15066.93 242
15068.09 250
15069.25 269
15070.41 248
15071.57 280
15072.73 279
15073.89 245
15075.05 242
15076.21 231
15077.37 249
15078.53 274
15079.69 248
15080.85 257
15082.01 276
15083.17 224
15084.33 239
15085.49 252
15086.65 265
15087.82 240
15088.98 216
15090.14 256
15091.30 254
15092.46 261
15093.62 252
15094.78 249
15095.94 244
15097.10 222
15098.27 238
15099.43 223
15100.59 242
15101.75 223
15102.91 214
15104.07 249
15105.23 256
15106.40 249
15107.56 212
15108.72 247
15109.88 219
15111.04 263
15112.20 217
15113.37 207
15114.53 228
15115.69 236
15116.85 251
15118.01 220
15119.18 232
15120.34 243
15121.50 270
15122.66 252
15123.82 241
15124.99 287
15126.15 209
15127.31 228
15128.47 249
15129.64 265
15130.80 277
15131.96 263
15133.12 249
15134.29 257
15135.45 230
15136.61 233
15137.77 240
15138.94 246
15140.10 221
15141.26 220
15142.43 235
15143.59 234
15144.75 246
15145.92 217
15147.08 219
15148.24 256
15149.41 279
15150.57 281
15151.73 264
15152.90 229
15154.06 252
15155.22 240
15156.39 256
15157.55 217
15158.71 238
15159.88 263
15161.04 267
15162.20 252
15163.37 252
15164.53 225
15165.70 204
15166.86 246
15168.02 236
15169.19 261
15170.35 250
15171.52 238
15172.68 282
15173.84 270
15175.01 242
15176.17 261
15177.34 241
15178.50 205
15179.66 261
15180.83 243
15181.99 283
15183.16 277
15184.32 242
15185.49 253
15186.65 266
15187.82 266
15188.98 247
15190.15 262
15191.31 228
15192.48 268
15193.64 260
15194.81 259
15195.97 291
15197.14 295
15198.30 283
15199.47 325
15200.63 286
15201.80 297
15202.96 293
15204.13 235
15205.29 230
15206.46 278
15207.62 282
15208.79 240
15209.96 233
15211.12 257
15212.29 257
15213.45 287
15214.62 275
15215.78 258
15216.95 264
15218.12 261
15219.28 253
15220.45 232
15221.61 251
15222.78 258
15223.95 258
15225.11 265
15226.28 239
15227.44 257
15228.61 264
15229.78 307
15230.94 292
15232.11 271
15233.28 305
15234.44 305
15235.61 297
15236.78 317
15237.94 287
15239.11 274
15240.28 299
15241.44 306
15242.61 281
15243.78 282
15244.94 299
15246.11 278
15247.28 287
15248.44 301
15249.61 271
15250.78 285
15251.95 255
15253.11 239
15254.28 256
15255.45 255
15256.61 281
15257.78 212
15258.95 233
15260.12 236
15261.28 226
15262.45 226
15263.62 256
15264.79 274
15265.95 226
15267.12 227
15268.29 242
15269.46 272
15270.63 249
15271.79 269
15272.96 227
15274.13 262
15275.30 225
15276.47 238
15277.63 272
15278.80 247
15279.97 262
15281.14 249
15282.31 248
15283.48 232
15284.64 272
15285.81 273
15286.98 271
15288.15 233
15289.32 270
15290.49 266
15291.66 266
15292.82 266
15293.99 284
15295.16 249
15296.33 252
15297.50 264
15298.67 259
15299.84 251
15301.01 279
15302.18 258
15303.35 260
15304.51 235
15305.68 221
15306.85 256
15308.02 270
15309.19 269
15310.36 226
15311.53 256
15312.70 285
15313.87 252
15315.04 254
15316.21 260
15317.38 294
15318.55 266
15319.72 223
15320.89 223
15322.06 245
15323.23 250
15324.40 253
15325.57 248
15326.74 227
15327.91 260
15329.08 267
15330.25 275
15331.42 255
15332.59 261
15333.76 294
15334.93 275
15336.10 257
15337.27 259
15338.44 237
15339.61 270
15340.78 246
15341.95 257
15343.12 253
15344.29 266
15345.47 256
15346.64 261
15347.81 254
15348.98 269
15350.15 255
15351.32 267
15352.49 259
15353.66 234
15354.83 249
15356.00 256
15357.18 267
15358.35 247
15359.52 251
15360.69 257
15361.86 266
15363.03 251
15364.20 254
15365.38 253
15366.55 262
15367.72 255
15368.89 240
15370.06 245
15371.23 219
15372.41 248
15373.58 258
15374.75 231
15375.92 243
15377.09 230
15378.26 235
15379.44 260
15380.61 270
15381.78 282
15382.95 276
15384.13 232
15385.30 212
15386.47 248
15387.64 239
15388.82 236
15389.99 243
15391.16 258
15392.33 257
15393.51 250
15394.68 262
15395.85 271
15397.02 253
15398.20 251
15399.37 295
15400.54 288
15401.71 261
15402.89 262
15404.06 271
15405.23 302
15406.41 264
15407.58 265
15408.75 251
15409.93 279
15411.10 288
15412.27 231
15413.45 254
15414.62 270
15415.79 233
15416.97 259
15418.14 234
15419.31 223
15420.49 243
15421.66 246
15422.84 242
15424.01 210
15425.18 218
15426.36 226
15427.53 246
15428.70 242
15429.88 236
15431.05 236
15432.23 262
15433.40 253
15434.57 274
15435.75 252
15436.92 257
15438.10 245
15439.27 245
15440.45 245
15441.62 230
15442.80 272
15443.97 258
15445.14 266
15446.32 251
15447.49 214
15448.67 205
15449.84 235
15451.02 251
15452.19 246
15453.37 213
15454.54 247
15455.72 242
15456.89 220
15458.07 250
15459.24 228
15460.42 263
15461.59 250
15462.77 236
15463.94 209
15465.12 256
15466.29 220
15467.47 242
15468.65 228
15469.82 253
15471.00 262
15472.17 232
15473.35 243
15474.52 231
15475.70 252
15476.88 221
15478.05 215
15479.23 197
15480.40 235
15481.58 227
15482.76 244
15483.93 214
15485.11 250
15486.28 216
15487.46 235
15488.64 221
15489.81 229
15490.99 242
15492.16 290
15493.34 244
15494.52 260
15495.69 219
15496.87 228
15498.05 242
15499.22 233
15500.40 252
15501.58 263
15502.75 233
15503.93 208
15505.11 220
15506.28 229
15507.46 240
15508.64 265
15509.82 260
15510.99 238
15512.17 227
15513.35 282
15514.52 238
15515.70 250
15516.88 215
15518.06 258
15519.23 261
15520.41 262
15521.59 218
15522.77 225
15523.94 265
15525.12 243
15526.30 238
15527.48 262
15528.65 246
15529.83 243
15531.01 234
15532.19 241
15533.37 255
15534.54 269
15535.72 277
15536.90 213
15538.08 237
15539.26 230
15540.44 269
15541.61 302
15542.79 261
15543.97 244
15545.15 242
15546.33 256
15547.51 214
15548.68 235
15549.86 271
15551.04 233
15552.22 234
15553.40 272
15554.58 276
15555.76 255
15556.93 239
15558.11 284
15559.29 267
15560.47 253
15561.65 267
15562.83 244
15564.01 277
15565.19 235
15566.37 222
15567.55 270
15568.73 245
15569.91 242
15571.08 277
15572.26 239
15573.44 259
15574.62 242
15575.80 260
15576.98 294
15578.16 282
15579.34 272
15580.52 270
15581.70 276
15582.88 253
15584.06 258
15585.24 248
15586.42 257
15587.60 248
15588.78 280
15589.96 260
15591.14 260
15592.32 270
15593.50 247
15594.68 239
15595.86 245
15597.04 256
15598.22 268
15599.40 283
15600.58 244
15601.76 275
15602.95 293
15604.13 274
15605.31 274
15606.49 290
15607.67 226
15608.85 250
15610.03 272
15611.21 286
15612.39 287
15613.57 273
15614.75 244
15615.93 261
15617.12 313
15618.30 299
15619.48 278
15620.66 314
15621.84 332
15623.02 275
15624.20 293
15625.38 285
15626.57 284
15627.75 278
15628.93 274
15630.11 270
15631.29 327
15632.47 338
15633.66 331
15634.84 287
15636.02 297
15637.20 303
15638.38 303
15639.57 302
15640.75 298
15641.93 303
15643.11 317
15644.29 311
15645.48 315
15646.66 324
15647.84 322
15649.02 303
15650.21 332
15651.39 354
15652.57 333
15653.75 330
15654.94 333
15656.12 347
15657.30 375
15658.48 323
15659.67 318
15660.85 329
15662.03 319
15663.22 314
15664.40 359
15665.58 356
15666.76 338
15667.95 317
15669.13 326
15670.31 335
15671.50 324
15672.68 320
15673.86 348
15675.05 380
15676.23 319
15677.41 336
15678.60 362
15679.78 363
15680.96 354
15682.15 356
15683.33 331
15684.51 319
15685.70 344
15686.88 319
15688.07 308
15689.25 317
15690.43 339
15691.62 321
15692.80 321
15693.99 309
15695.17 335
15696.35 386
15697.54 369
15698.72 336
15699.91 361
15701.09 335
15702.28 315
15703.46 314
15704.64 312
15705.83 324
15707.01 280
15708.20 322
15709.38 349
15710.57 381
15711.75 357
15712.94 370
15714.12 350
15715.31 348
15716.49 379
15717.68 353
15718.86 353
15720.05 354
15721.23 362
15722.42 417
15723.60 373
15724.79 371
15725.97 331
15727.16 370
15728.34 362
15729.53 321
15730.71 313
15731.90 323
15733.08 334
15734.27 310
15735.46 356
15736.64 331
15737.83 348
15739.01 358
15740.20 382
15741.39 365
15742.57 368
15743.76 332
15744.94 364
15746.13 352
15747.31 306
15748.50 321
15749.69 353
15750.87 375
15752.06 365
15753.25 388
15754.43 383
15755.62 333
15756.81 348
15757.99 357
15759.18 329
15760.36 345
15761.55 362
15762.74 373
15763.92 369
15765.11 369
15766.30 374
15767.49 369
15768.67 364
15769.86 362
15771.05 397
15772.23 375
15773.42 363
15774.61 394
15775.79 409
15776.98 391
15778.17 329
15779.36 338
15780.54 386
15781.73 324
15782.92 296
15784.11 325
15785.29 365
15786.48 349
15787.67 342
15788.86 321
15790.04 350
15791.23 347
15792.42 342
15793.61 337
15794.79 328
15795.98 297
15797.17 299
15798.36 304
15799.55 338
15800.73 306
15801.92 326
15803.11 283
15804.30 281
15805.49 326
15806.68 338
15807.86 322
15809.05 320
15810.24 324
15811.43 302
15812.62 324
15813.81 307
15815.00 286
15816.18 322
15817.37 323
15818.56 322
15819.75 331
15820.94 305
15822.13 292
15823.32 285
15824.51 331
15825.70 355
15826.88 330
15828.07 314
15829.26 308
15830.45 311
15831.64 287
15832.83 279
15834.02 312
15835.21 318
15836.40 296
15837.59 285
15838.78 259
15839.97 273
15841.16 299
15842.35 297
15843.54 307
15844.73 333
15845.92 325
15847.11 326
15848.30 312
15849.49 310
15850.68 282
15851.87 290
15853.06 284
15854.25 260
15855.44 270
15856.63 300
15857.82 310
15859.01 304
15860.20 298
15861.39 331
15862.58 337
15863.77 328
15864.96 296
15866.15 276
15867.34 308
15868.53 309
15869.72 286
15870.91 295
15872.10 290
15873.29 305
15874.48 296
15875.68 278
15876.87 271
15878.06 319
15879.25 279
15880.44 278
15881.63 288
15882.82 317
15884.01 301
15885.20 274
15886.40 324
15887.59 320
15888.78 292
15889.97 279
15891.16 291
15892.35 286
15893.54 290
15894.74 331
15895.93 323
15897.12 325
15898.31 299
15899.50 317
15900.70 321
15901.89 280
15903.08 271
15904.27 321
15905.46 317
15906.66 290
15907.85 298
15909.04 304
15910.23 326
15911.42 297
15912.62 309
15913.81 324
15915.00 308
15916.19 312
15917.39 321
15918.58 364
15919.77 308
15920.96 295
15922.16 327
15923.35 313
15924.54 320
15925.73 335
15926.93 341
15928.12 361
15929.31 337
15930.51 296
15931.70 344
15932.89 307
15934.09 302
15935.28 300
15936.47 327
15937.67 302
15938.86 323
15940.05 328
15941.25 311
15942.44 279
15943.63 270
15944.83 274
15946.02 301
15947.21 364
15948.41 290
15949.60 295
15950.79 287
15951.99 316
15953.18 310
15954.38 295
15955.57 256
15956.76 278
15957.96 268
15959.15 273
15960.35 240
15961.54 243
15962.73 253
15963.93 323
15965.12 298
15966.32 266
15967.51 267
15968.71 279
15969.90 254
15971.09 290
15972.29 279
15973.48 253
15974.68 233
15975.87 260
15977.07 261
15978.26 261
15979.46 269
15980.65 262
15981.85 251
15983.04 253
15984.24 269
15985.43 242
15986.63 272
15987.82 253
15989.02 236
15990.21 272
15991.41 251
15992.60 265
15993.80 290
15994.99 243
15996.19 232
15997.39 249
15998.58 267
15999.78 270
16000.97 262
16002.17 250
16003.36 244
16004.56 246
16005.76 246
16006.95 258
16008.15 264
16009.34 241
16010.54 253
16011.73 240
16012.93 233
16014.13 231
16015.32 246
16016.52 238
16017.72 247
16018.91 267
16020.11 255
16021.30 262
16022.50 245
16023.70 239
16024.89 246
16026.09 254
16027.29 259
16028.48 244
16029.68 219
16030.88 240
16032.07 260
16033.27 231
16034.47 226
16035.67 226
16036.86 233
16038.06 230
16039.26 235
16040.45 246
16041.65 219
16042.85 250
16044.04 243
16045.24 216
16046.44 237
16047.64 246
16048.83 253
16050.03 251
16051.23 252
16052.43 220
16053.62 242
16054.82 227
16056.02 275
16057.22 238
16058.42 253
16059.61 243
16060.81 232
16062.01 242
16063.21 224
16064.41 243
16065.60 243
16066.80 239
16068.00 222
16069.20 220
16070.40 241
16071.59 265
16072.79 227
16073.99 210
16075.19 202
16076.39 229
16077.59 241
16078.78 223
16079.98 194
16081.18 250
16082.38 268
16083.58 205
16084.78 219
16085.98 204
16087.18 232
16088.37 258
16089.57 247
16090.77 211
16091.97 224
16093.17 234
16094.37 233
16095.57 247
16096.77 222
16097.97 225
16099.17 233
16100.37 226
16101.57 197
16102.77 197
16103.96 192
16105.16 212
16106.36 244
16107.56 223
16108.76 194
16109.96 208
16111.16 237
16112.36 241
16113.56 225
16114.76 210
16115.96 221
16117.16 211
16118.36 195
16119.56 227
16120.76 213
16121.96 221
16123.16 224
16124.36 215
16125.56 208
16126.76 202
16127.96 211
16129.16 194
16130.37 227
16131.57 204
16132.77 223
16133.97 200
16135.17 211
16136.37 193
16137.57 255
16138.77 206
16139.97 188
16141.17 212
16142.37 205
16143.57 208
16144.77 214
16145.98 235
16147.18 215
16148.38 215
16149.58 190
16150.78 214
16151.98 267
16153.18 245
16154.38 199
16155.59 203
16156.79 185
16157.99 202
16159.19 236
16160.39 220
16161.59 216
16162.80 189
16164.00 202
16165.20 176
16166.40 215
16167.60 219
16168.80 217
16170.01 216
16171.21 225
16172.41 226
16173.61 215
16174.81 229
16176.02 212
16177.22 216
16178.42 207
16179.62 203
16180.83 217
16182.03 208
16183.23 219
16184.43 210
16185.64 243
16186.84 246
16188.04 239
16189.24 204
16190.45 212
16191.65 209
16192.85 226
16194.06 227
16195.26 210
16196.46 204
16197.66 212
16198.87 228
16200.07 222
16201.27 206
16202.48 231
16203.68 230
16204.88 222
16206.09 224
16207.29 214
16208.49 200
16209.70 211
16210.90 208
16212.10 212
16213.31 212
16214.51 238
16215.71 232
16216.92 208
16218.12 234
16219.33 217
16220.53 216
16221.73 220
16222.94 226
16224.14 220
16225.35 215
16226.55 229
16227.75 222
16228.96 251
16230.16 217
16231.37 221
16232.57 230
16233.77 226
16234.98 216
16236.18 229
16237.39 248
16238.59 230
16239.80 220
16241.00 230
16242.21 254
16243.41 238
16244.62 214
16245.82 253
16247.03 210
16248.23 217
16249.44 236
16250.64 205
16251.85 221
16253.05 226
16254.26 259
16255.46 190
16256.67 232
16257.87 229
16259.08 241
16260.28 231
16261.49 245
16262.69 245
16263.90 284
16265.10 254
16266.31 242
16267.51 232
16268.72 237
16269.93 261
16271.13 253
16272.34 214
16273.54 240
16274.75 249
16275.96 251
16277.16 262
16278.37 237
16279.57 256
16280.78 246
16281.99 245
16283.19 267
16284.40 231
16285.60 231
16286.81 240
16288.02 288
16289.22 265
16290.43 281
16291.64 252
16292.84 194
16294.05 219
16295.26 268
16296.46 220
16297.67 209
16298.88 267
16300.08 265
16301.29 223
16302.50 239
16303.70 238
16304.91 251
16306.12 276
16307.32 236
16308.53 263
16309.74 232
16310.95 252
16312.15 240
16313.36 273
16314.57 248
16315.78 256
16316.98 284
16318.19 330
16319.40 241
16320.61 227
16321.81 253
16323.02 266
16324.23 234
16325.44 259
16326.64 279
16327.85 243
16329.06 220
16330.27 208
16331.48 228
16332.68 200
16333.89 221
16335.10 252
16336.31 226
16337.52 222
16338.72 249
16339.93 221
16341.14 242
16342.35 217
16343.56 171
16344.77 204
16345.98 268
16347.18 222
16348.39 239
16349.60 221
16350.81 211
16352.02 220
16353.23 247
16354.44 205
16355.65 235
16356.85 243
16358.06 218
16359.27 214
16360.48 208
16361.69 211
16362.90 228
16364.11 236
16365.32 202
16366.53 203
16367.74 204
16368.95 215
16370.16 211
16371.36 185
16372.57 183
16373.78 195
16374.99 203
16376.20 212
16377.41 185
16378.62 185
16379.83 201
16381.04 231
16382.25 218
16383.46 205
16384.67 186
16385.88 193
16387.09 185
16388.30 193
16389.51 222
16390.72 185
16391.93 167
16393.14 179
16394.35 189
16395.56 251
16396.77 235
16397.98 230
16399.19 203
16400.41 194
16401.62 196
16402.83 209
16404.04 193
16405.25 210
16406.46 206
16407.67 198
16408.88 236
16410.09 196
16411.30 235
16412.51 228
16413.72 231
16414.94 209
16416.15 182
16417.36 178
16418.57 190
16419.78 151
16420.99 210
16422.20 203
16423.41 207
16424.63 219
16425.84 225
16427.05 257
16428.26 212
16429.47 206
16430.68 212
16431.90 199
16433.11 188
16434.32 205
16435.53 212
16436.74 192
16437.95 208
16439.17 207
16440.38 230
16441.59 193
16442.80 187
16444.01 183
16445.23 186
16446.44 173
16447.65 191
16448.86 191
16450.08 210
16451.29 198
16452.50 198
16453.71 226
16454.93 204
16456.14 191
16457.35 177
16458.56 199
16459.78 181
16460.99 187
16462.20 194
16463.42 207
16464.63 186
16465.84 231
16467.05 209
16468.27 181
16469.48 192
16470.69 208
16471.91 182
16473.12 195
16474.33 175
16475.55 223
16476.76 248
16477.97 190
16479.19 172
16480.40 202
16481.61 232
16482.83 198
16484.04 212
16485.25 217
16486.47 240
16487.68 224
16488.90 201
16490.11 161
16491.32 184
16492.54 166
16493.75 218
16494.97 189
16496.18 198
16497.39 194
16498.61 191
16499.82 211
16501.04 175
16502.25 192
16503.47 201
16504.68 213
16505.89 168
16507.11 200
16508.32 202
16509.54 217
16510.75 187
16511.97 229
16513.18 219
16514.40 198
16515.61 152
16516.83 192
16518.04 165
16519.26 167
16520.47 184
16521.69 187
16522.90 201
16524.12 199
16525.33 209
16526.55 214
16527.76 182
16528.98 177
16530.19 193
16531.41 215
16532.62 223
16533.84 200
16535.05 180
16536.27 193
16537.49 173
16538.70 212
16539.92 203
16541.13 184
16542.35 199
16543.56 215
16544.78 183
16546.00 184
16547.21 164
16548.43 179
16549.64 208
16550.86 184
16552.08 196
16553.29 186
16554.51 166
16555.73 172
16556.94 201
16558.16 192
16559.37 186
16560.59 169
16561.81 194
16563.02 194
16564.24 188
16565.46 181
16566.67 173
16567.89 176
16569.11 199
16570.32 211
16571.54 223
16572.76 205
16573.98 180
16575.19 189
16576.41 204
16577.63 212
16578.84 217
16580.06 184
16581.28 174
16582.50 182
16583.71 176
16584.93 195
16586.15 193
16587.36 159
16588.58 206
16589.80 182
16591.02 198
16592.24 206
16593.45 205
16594.67 176
16595.89 202
16597.11 207
16598.32 192
16599.54 191
16600.76 170
16601.98 196
16603.20 190
16604.41 169
16605.63 180
16606.85 200
16608.07 211
16609.29 216
16610.51 191
16611.72 175
16612.94 180
16614.16 175
16615.38 175
16616.60 173
16617.82 174
16619.03 183
16620.25 177
16621.47 181
16622.69 188
16623.91 184
16625.13 185
16626.35 170
16627.57 176
16628.79 181
16630.00 168
16631.22 176
16632.44 152
16633.66 192
16634.88 199
16636.10 212
16637.32 196
16638.54 185
16639.76 187
16640.98 195
16642.20 198
16643.42 154
16644.64 145
16645.86 192
16647.08 178
16648.30 193
16649.51 183
16650.73 174
16651.95 186
16653.17 188
16654.39 193
16655.61 221
16656.83 211
16658.05 164
16659.27 176
16660.49 170
16661.71 179
16662.93 189
16664.16 178
16665.38 177
16666.60 165
16667.82 173
16669.04 159
16670.26 155
16671.48 183
16672.70 186
16673.92 185
16675.14 198
16676.36 175
16677.58 179
16678.80 186
16680.02 185
16681.24 159
16682.46 179
16683.69 171
16684.91 197
16686.13 175
16687.35 196
16688.57 154
16689.79 172
16691.01 181
16692.23 206
16693.46 176
16694.68 175
16695.90 182
16697.12 170
16698.34 167
16699.56 180
16700.78 195
16702.01 174
16703.23 171
16704.45 167
16705.67 174
16706.89 200
16708.12 189
16709.34 196
16710.56 205
16711.78 213
16713.00 201
16714.23 204
16715.45 171
16716.67 178
16717.89 149
16719.11 164
16720.34 160
16721.56 177
16722.78 164
16724.00 175
16725.23 193
16726.45 174
16727.67 157
16728.89 183
16730.12 167
16731.34 167
16732.56 181
16733.79 179
16735.01 180
16736.23 171
16737.45 185
16738.68 185
16739.90 178
16741.12 182
16742.35 147
16743.57 182
16744.79 176
16746.02 163
16747.24 168
16748.46 169
16749.69 177
16750.91 164
16752.13 203
16753.36 164
16754.58 192
16755.80 172
16757.03 168
16758.25 159
16759.48 156
16760.70 175
16761.92 191
16763.15 168
16764.37 187
16765.60 190
16766.82 187
16768.04 171
16769.27 188
16770.49 176
16771.72 195
16772.94 166
16774.16 175
16775.39 166
16776.61 169
16777.84 200
16779.06 191
16780.29 181
16781.51 183
16782.74 194
16783.96 179
16785.19 180
16786.41 168
16787.64 163
16788.86 174
16790.09 162
16791.31 172
16792.54 191
16793.76 173
16794.99 190
16796.21 194
16797.44 217
16798.66 175
16799.89 185
16801.11 203
16802.34 198
16803.56 177
16804.79 158
16806.01 186
16807.24 188
16808.46 186
16809.69 210
16810.92 190
16812.14 194
16813.37 175
16814.59 176
16815.82 178
16817.04 148
16818.27 193
16819.50 192
16820.72 193
16821.95 171
16823.17 177
16824.40 177
16825.63 182
16826.85 168
16828.08 169
16829.31 207
16830.53 159
16831.76 174
16832.99 193
16834.21 205
16835.44 172
16836.67 196
16837.89 189
16839.12 184
16840.35 184
16841.57 155
16842.80 190
16844.03 199
16845.25 181
16846.48 182
16847.71 209
16848.93 198
16850.16 187
16851.39 185
16852.62 180
16853.84 167
16855.07 170
16856.30 176
16857.52 195
16858.75 207
16859.98 220
16861.21 207
16862.43 173
16863.66 174
16864.89 197
16866.12 206
16867.35 188
16868.57 205
16869.80 235
16871.03 227
16872.26 192
16873.48 182
16874.71 169
16875.94 169
16877.17 186
16878.40 195
16879.63 191
16880.85 205
16882.08 205
16883.31 222
16884.54 229
16885.77 202
16887.00 188
16888.22 182
16889.45 213
16890.68 222
16891.91 214
16893.14 238
16894.37 252
16895.60 208
16896.82 202
16898.05 200
16899.28 224
16900.51 209
16901.74 195
16902.97 210
16904.20 202
16905.43 195
16906.66 199
16907.89 188
16909.12 166
16910.34 202
16911.57 233
16912.80 201
16914.03 207
16915.26 186
16916.49 207
16917.72 205
16918.95 195
16920.18 189
16921.41 206
16922.64 187
16923.87 186
16925.10 190
16926.33 183
16927.56 205
16928.79 217
16930.02 206
16931.25 202
16932.48 165
16933.71 177
16934.94 187
16936.17 183
16937.40 179
16938.63 162
16939.86 171
16941.09 190
16942.32 203
16943.55 196
16944.78 181
16946.01 166
16947.24 175
16948.48 149
16949.71 186
16950.94 185
16952.17 198
16953.40 192
16954.63 196
16955.86 174
16957.09 201
16958.32 212
16959.55 160
16960.79 183
16962.02 182
16963.25 182
16964.48 161
16965.71 202
16966.94 187
16968.17 217
16969.40 172
16970.64 187
16971.87 206
16973.10 186
16974.33 180
16975.56 189
16976.79 185
16978.03 181
16979.26 210
16980.49 190
16981.72 167
16982.95 189
16984.19 197
16985.42 171
16986.65 162
16987.88 161
16989.11 184
16990.35 190
16991.58 163
16992.81 155
16994.04 168
16995.28 190
16996.51 189
16997.74 175
16998.97 159
17000.21 141
17001.44 141
17002.67 161
17003.90 158
17005.14 190
17006.37 156
17007.60 184
17008.84 199
17010.07 160
17011.30 175
17012.53 153
17013.77 161
17015.00 196
17016.23 173
17017.47 178
17018.70 182
17019.93 172
17021.17 173
17022.40 175
17023.63 170
17024.87 186
17026.10 184
17027.33 160
17028.57 201
17029.80 177
17031.04 193
17032.27 153
17033.50 141
17034.74 173
17035.97 157
17037.20 178
17038.44 178
17039.67 151
17040.91 150
17042.14 181
17043.37 175
17044.61 203
17045.84 168
17047.08 154
17048.31 154
17049.55 153
17050.78 175
17052.02 197
17053.25 179
17054.48 157
17055.72 157
17056.95 143
17058.19 160
17059.42 181
17060.66 191
17061.89 149
17063.13 153
17064.36 154
17065.60 161
17066.83 195
17068.07 187
17069.30 164
17070.54 187
17071.77 167
17073.01 159
17074.24 173
17075.48 157
17076.71 187
17077.95 153
17079.19 157
17080.42 148
17081.66 168
17082.89 165
17084.13 157
17085.36 172
17086.60 153
17087.83 157
17089.07 139
17090.31 190
17091.54 170
17092.78 163
17094.01 188
17095.25 164
17096.49 173
17097.72 171
17098.96 181
17100.19 168
17101.43 148
17102.67 173
17103.90 210
17105.14 190
17106.38 131
17107.61 156
17108.85 186
17110.09 162
17111.32 168
17112.56 142
17113.80 144
17115.03 167
17116.27 181
17117.51 159
17118.74 158
17119.98 177
17121.22 185
17122.45 188
17123.69 173
17124.93 164
17126.17 153
17127.40 176
17128.64 156
17129.88 148
17131.12 175
17132.35 174
17133.59 166
17134.83 161
17136.07 169
17137.30 162
17138.54 162
17139.78 159
17141.02 150
17142.25 158
17143.49 185
17144.73 166
17145.97 176
17147.20 155
17148.44 135
17149.68 164
17150.92 189
17152.16 163
17153.40 165
17154.63 154
17155.87 155
17157.11 165
17158.35 158
17159.59 168
17160.83 137
17162.06 181
17163.30 156
17164.54 154
17165.78 142
17167.02 145
17168.26 144
17169.50 154
17170.73 146
17171.97 149
17173.21 150
17174.45 165
17175.69 151
17176.93 150
17178.17 185
17179.41 175
17180.65 160
17181.89 143
17183.12 173
17184.36 172
17185.60 172
17186.84 164
17188.08 164
17189.32 152
17190.56 166
17191.80 166
17193.04 161
17194.28 152
17195.52 172
17196.76 143
17198.00 150
17199.24 183
17200.48 152
17201.72 181
17202.96 165
17204.20 154
17205.44 143
17206.68 164
17207.92 181
17209.16 184
17210.40 140
17211.64 168
17212.88 186
17214.12 140
17215.36 154
17216.60 150
17217.84 143
17219.08 161
17220.32 165
17221.56 141
17222.80 164
17224.04 175
17225.29 159
17226.53 179
17227.77 131
17229.01 122
17230.25 164
17231.49 185
17232.73 133
17233.97 160
17235.21 164
17236.45 157
17237.70 165
17238.94 145
17240.18 145
17241.42 170
17242.66 158
17243.90 138
17245.14 160
17246.39 143
17247.63 123
17248.87 164
17250.11 166
17251.35 136
17252.59 140
17253.84 146
17255.08 159
17256.32 162
17257.56 167
17258.80 175
17260.05 156
17261.29 158
17262.53 161
17263.77 130
17265.01 166
17266.26 145
17267.50 159
17268.74 147
17269.98 150
17271.23 164
17272.47 149
17273.71 148
17274.95 150
17276.20 165
17277.44 166
17278.68 159
17279.92 128
17281.17 145
17282.41 149
17283.65 177
17284.90 168
17286.14 161
17287.38 138
17288.62 142
17289.87 167
17291.11 147
17292.35 157
17293.60 167
17294.84 153
17296.08 167
17297.33 182
17298.57 109
17299.81 135
17301.06 143
17302.30 174
17303.54 144
17304.79 147
17306.03 139
17307.28 128
17308.52 137
17309.76 130
17311.01 158
17312.25 159
17313.49 149
17314.74 147
17315.98 151
17317.23 137
17318.47 142
17319.72 157
17320.96 144
17322.20 170
17323.45 138
17324.69 143
17325.94 170
17327.18 155
17328.43 141
17329.67 141
17330.91 148
17332.16 149
17333.40 144
17334.65 141
17335.89 127
17337.14 145
17338.38 129
17339.63 167
17340.87 149
17342.12 170
17343.36 146
17344.61 149
17345.85 144
17347.10 156
17348.34 147
17349.59 160
17350.83 126
17352.08 119
17353.33 117
17354.57 128
17355.82 143
17357.06 137
17358.31 157
17359.55 140
17360.80 145
17362.04 143
17363.29 129
17364.54 146
17365.78 150
17367.03 165
17368.27 141
17369.52 143
17370.77 157
17372.01 146
17373.26 163
17374.50 147
17375.75 156
17377.00 165
17378.24 169
17379.49 160
17380.74 171
17381.98 152
17383.23 151
17384.47 161
17385.72 124
17386.97 126
17388.21 161
17389.46 162
17390.71 156
17391.95 144
17393.20 161
17394.45 132
17395.70 130
17396.94 117
17398.19 134
17399.44 131
17400.68 135
17401.93 120
17403.18 138
17404.42 160
17405.67 142
17406.92 157
17408.17 178
17409.41 149
17410.66 145
17411.91 123
17413.16 144
17414.40 128
17415.65 132
17416.90 162
17418.15 130
17419.40 119
17420.64 150
17421.89 159
17423.14 127
17424.39 153
17425.63 159
17426.88 164
17428.13 167
17429.38 137
17430.63 162
17431.88 163
17433.12 161
17434.37 166
17435.62 142
17436.87 155
17438.12 174
17439.37 160
17440.61 130
17441.86 150
17443.11 165
17444.36 154
17445.61 159
17446.86 144
17448.11 141
17449.36 150
17450.60 136
17451.85 160
17453.10 157
17454.35 170
17455.60 143
17456.85 145
17458.10 150
17459.35 149
17460.60 165
17461.85 174
17463.10 134
17464.34 121
17465.59 143
17466.84 133
17468.09 155
17469.34 142
17470.59 149
17471.84 123
17473.09 144
17474.34 161
17475.59 146
17476.84 164
17478.09 154
17479.34 132
17480.59 146
17481.84 143
17483.09 169
17484.34 156
17485.59 162
17486.84 125
17488.09 164
17489.34 162
17490.59 144
17491.84 148
17493.09 168
17494.34 168
17495.59 172
17496.84 158
17498.10 163
17499.35 173
17500.60 138
17501.85 169
17503.10 167
17504.35 161
17505.60 153
17506.85 122
17508.10 168
17509.35 173
17510.60 168
17511.86 181
17513.11 173
17514.36 139
17515.61 145
17516.86 144
17518.11 178
17519.36 157
17520.61 142
17521.87 147
17523.12 160
17524.37 136
17525.62 143
17526.87 167
17528.12 180
17529.38 173
17530.63 161
17531.88 146
17533.13 134
17534.38 164
17535.63 166
17536.89 188
17538.14 175
17539.39 192
17540.64 154
17541.89 151
17543.15 153
17544.40 161
17545.65 150
17546.90 182
17548.16 160
17549.41 149
17550.66 155
17551.91 161
17553.17 158
17554.42 131
17555.67 155
17556.92 164
17558.18 173
17559.43 168
17560.68 150
17561.94 158
17563.19 176
17564.44 170
17565.69 165
17566.95 186
17568.20 123
17569.45 152
17570.71 135
17571.96 162
17573.21 148
17574.47 164
17575.72 154
17576.97 159
17578.23 152
17579.48 189
17580.73 185
17581.99 187
17583.24 161
17584.50 161
17585.75 153
17587.00 170
17588.26 175
17589.51 182
17590.76 182
17592.02 153
17593.27 165
17594.53 160
17595.78 155
17597.04 182
17598.29 169
17599.54 158
17600.80 173
17602.05 176
17603.31 171
17604.56 167
17605.82 169
17607.07 159
17608.32 174
17609.58 181
17610.83 163
17612.09 165
17613.34 169
17614.60 178
17615.85 164
17617.11 165
17618.36 134
17619.62 165
17620.87 160
17622.13 131
17623.38 147
17624.64 183
17625.89 145
17627.15 140
17628.40 151
17629.66 153
17630.91 174
17632.17 157
17633.43 155
17634.68 146
17635.94 160
17637.19 172
17638.45 146
17639.70 154
17640.96 132
17642.21 134
17643.47 142
17644.73 167
17645.98 158
17647.24 130
17648.49 159
17649.75 155
17651.01 155
17652.26 150
17653.52 168
17654.77 175
17656.03 140
17657.29 128
17658.54 143
17659.80 146
17661.06 151
17662.31 144
17663.57 161
17664.83 148
17666.08 156
17667.34 170
17668.60 137
17669.85 131
17671.11 161
17672.37 157
17673.62 174
17674.88 142
17676.14 164
17677.39 157
17678.65 151
17679.91 156
17681.17 136
17682.42 131
17683.68 161
17684.94 156
17686.19 132
17687.45 174
17688.71 149
17689.97 148
17691.22 141
17692.48 159
17693.74 147
17695.00 163
17696.26 143
17697.51 152
17698.77 180
17700.03 143
17701.29 133
17702.54 139
17703.80 152
17705.06 123
17706.32 147
17707.58 143
17708.83 164
17710.09 163
17711.35 141
17712.61 164
17713.87 144
17715.13 133
17716.38 156
17717.64 136
17718.90 138
17720.16 150
17721.42 157
17722.68 128
17723.94 164
17725.19 144
17726.45 128
17727.71 138
17728.97 148
17730.23 143
17731.49 168
17732.75 186
17734.01 164
17735.27 160
17736.53 137
17737.78 141
17739.04 164
17740.30 155
17741.56 152
17742.82 121
17744.08 127
17745.34 138
17746.60 185
17747.86 137
17749.12 136
17750.38 139
17751.64 163
17752.90 159
17754.16 145
17755.42 127
17756.68 149
17757.94 181
17759.20 152
17760.46 127
17761.72 138
17762.98 160
17764.24 147
17765.50 160
17766.76 157
17768.02 122
17769.28 126
17770.54 154
17771.80 152
17773.06 146
17774.32 138
17775.58 150
17776.84 158
17778.10 150
17779.36 169
17780.62 137
17781.88 130
17783.15 142
17784.41 138
17785.67 160
17786.93 141
17788.19 140
17789.45 152
17790.71 142
17791.97 140
17793.23 170
17794.49 118
17795.76 127
17797.02 145
17798.28 156
17799.54 142
17800.80 171
17802.06 144
17803.32 142
17804.59 147
17805.85 178
17807.11 178
17808.37 191
17809.63 174
17810.89 180
17812.16 158
17813.42 116
17814.68 149
17815.94 137
17817.20 130
17818.47 140
17819.73 162
17820.99 154
17822.25 131
17823.51 134
17824.78 126
17826.04 120
17827.30 143
17828.56 118
17829.83 128
17831.09 137
17832.35 148
17833.61 162
17834.88 130
17836.14 140
17837.40 147
17838.67 136
17839.93 146
17841.19 149
17842.45 162
17843.72 150
17844.98 149
17846.24 180
17847.51 143
17848.77 152
17850.03 147
17851.30 141
17852.56 137
17853.82 131
17855.09 132
17856.35 132
17857.61 126
17858.88 152
17860.14 143
17861.40 135
17862.67 135
17863.93 129
17865.19 144
17866.46 156
17867.72 132
17868.99 114
17870.25 131
17871.51 123
17872.78 153
17874.04 154
17875.31 136
17876.57 120
17877.83 147
17879.10 136
17880.36 105
17881.63 133
17882.89 140
17884.15 120
17885.42 128
17886.68 148
17887.95 140
17889.21 128
17890.48 146
17891.74 130
17893.01 128
17894.27 135
17895.54 114
17896.80 137
17898.07 135
17899.33 136
17900.60 138
17901.86 138
17903.13 152
17904.39 132
17905.66 123
17906.92 124
17908.19 133
17909.45 131
17910.72 132
17911.98 193
17913.25 163
17914.51 157
17915.78 163
17917.05 140
17918.31 144
17919.58 122
17920.84 136
17922.11 125
17923.37 166
17924.64 153
17925.91 127
17927.17 150
17928.44 134
17929.70 124
17930.97 128
17932.24 155
17933.50 132
17934.77 134
17936.03 127
17937.30 145
17938.57 147
17939.83 134
17941.10 133
17942.37 136
17943.63 143
17944.90 134
17946.17 150
17947.43 109
17948.70 142
17949.97 117
17951.23 134
17952.50 115
17953.77 159
17955.03 142
17956.30 109
17957.57 122
17958.83 133
17960.10 169
17961.37 157
17962.64 153
17963.90 182
17965.17 133
17966.44 129
17967.70 136
17968.97 118
17970.24 125
17971.51 123
17972.77 155
17974.04 124
17975.31 123
17976.58 128
17977.85 145
17979.11 155
17980.38 130
17981.65 119
17982.92 137
17984.18 132
17985.45 128
17986.72 137
17987.99 137
17989.26 135
17990.52 160
17991.79 159
17993.06 115
17994.33 148
17995.60 153
17996.87 149
17998.13 155
17999.40 128
18000.67 142
18001.94 125
18003.21 144
18004.48 161
18005.75 142
18007.02 149
18008.28 165
18009.55 133
18010.82 131
18012.09 141
18013.36 163
18014.63 148
18015.90 161
18017.17 122
18018.44 117
18019.71 121
18020.97 150
18022.24 155
18023.51 158
18024.78 129
18026.05 140
18027.32 127
18028.59 131
18029.86 130
18031.13 144
18032.40 137
18033.67 133
18034.94 132
18036.21 118
18037.48 148
18038.75 164
18040.02 138
18041.29 136
18042.56 128
18043.83 156
18045.10 117
18046.37 121
18047.64 134
18048.91 163
18050.18 130
18051.45 135
18052.72 140
18053.99 142
18055.26 132
18056.53 134
18057.80 153
18059.07 138
18060.34 114
18061.61 116
18062.88 134
18064.16 137
18065.43 130
18066.70 138
18067.97 135
18069.24 119
18070.51 152
18071.78 138
18073.05 145
18074.32 130
18075.59 147
18076.87 144
18078.14 136
18079.41 148
18080.68 114
18081.95 114
18083.22 137
18084.49 125
18085.77 153
18087.04 152
18088.31 151
18089.58 138
18090.85 134
18092.12 171
18093.40 156
18094.67 144
18095.94 118
18097.21 131
18098.48 129
18099.76 138
18101.03 152
18102.30 148
18103.57 137
18104.84 160
18106.12 116
18107.39 132
18108.66 144
18109.93 153
18111.21 138
18112.48 121
18113.75 142
18115.02 171
18116.30 158
18117.57 146
18118.84 124
18120.11 144
18121.39 127
18122.66 131
18123.93 141
18125.21 155
18126.48 146
18127.75 138
18129.02 139
18130.30 143
18131.57 140
18132.84 124
18134.12 112
18135.39 153
18136.66 125
18137.94 134
18139.21 136
18140.48 149
18141.76 135
18143.03 124
18144.31 126
18145.58 146
18146.85 148
18148.13 142
18149.40 156
18150.67 155
18151.95 132
18153.22 138
18154.50 159
18155.77 144
18157.04 142
18158.32 130
18159.59 157
18160.87 151
18162.14 134
18163.41 120
18164.69 123
18165.96 137
18167.24 126
18168.51 136
18169.79 160
18171.06 168
18172.34 179
18173.61 146
18174.89 123
18176.16 147
18177.43 131
18178.71 135
18179.98 139
18181.26 120
18182.53 135
18183.81 146
18185.08 134
18186.36 148
18187.63 132
18188.91 139
18190.18 112
18191.46 157
18192.74 152
18194.01 135
18195.29 124
18196.56 141
18197.84 140
18199.11 103
18200.39 140
18201.66 157
18202.94 169
18204.22 147
18205.49 165
18206.77 156
18208.04 153
18209.32 126
18210.59 133
18211.87 140
18213.15 141
18214.42 150
18215.70 139
18216.97 125
18218.25 104
18219.53 158
18220.80 159
18222.08 127
18223.36 122
18224.63 155
18225.91 131
18227.19 113
18228.46 136
18229.74 134
18231.02 156
18232.29 158
18233.57 148
18234.85 142
18236.12 136
18237.40 145
18238.68 133
18239.95 147
18241.23 137
18242.51 130
18243.78 135
18245.06 122
18246.34 117
18247.62 126
18248.89 166
18250.17 149
18251.45 136
18252.73 99
18254.00 123
18255.28 148
18256.56 134
18257.84 138
18259.11 132
18260.39 145
18261.67 141
18262.95 168
18264.22 104
18265.50 120
18266.78 110
18268.06 119
18269.34 135
18270.61 120
18271.89 118
18273.17 140
18274.45 134
18275.73 126
18277.01 138
18278.28 138
18279.56 157
18280.84 117
18282.12 119
18283.40 111
18284.68 109
18285.95 121
18287.23 155
18288.51 127
18289.79 113
18291.07 137
18292.35 144
18293.63 102
18294.91 111
18296.19 165
18297.46 145
18298.74 139
18300.02 115
18301.30 141
18302.58 104
18303.86 126
18305.14 131
18306.42 154
18307.70 131
18308.98 140
18310.26 143
18311.54 135
18312.82 139
18314.10 135
18315.37 153
18316.65 122
18317.93 139
18319.21 134
18320.49 154
18321.77 113
18323.05 132
18324.33 113
18325.61 138
18326.89 126
18328.17 141
18329.45 136
18330.73 144
18332.01 128
18333.29 119
18334.57 125
18335.86 128
18337.14 160
18338.42 162
18339.70 142
18340.98 132
18342.26 134
18343.54 145
18344.82 157
18346.10 132
18347.38 139
18348.66 129
18349.94 168
18351.22 136
18352.50 116
18353.78 131
18355.07 139
18356.35 175
18357.63 190
18358.91 174
18360.19 170
18361.47 175
18362.75 156
18364.03 146
18365.32 135
18366.60 132
18367.88 124
18369.16 139
18370.44 137
18371.72 125
18373.00 141
18374.29 142
18375.57 132
18376.85 112
18378.13 145
18379.41 135
18380.70 138
18381.98 112
18383.26 126
18384.54 125
18385.82 121
18387.11 153
18388.39 145
18389.67 103
18390.95 110
18392.23 150
18393.52 163
18394.80 138
18396.08 129
18397.36 124
18398.65 133
18399.93 173
18401.21 136
18402.50 121
18403.78 128
18405.06 144
18406.34 135
18407.63 135
18408.91 126
18410.19 120
18411.48 137
18412.76 149
18414.04 144
18415.32 136
18416.61 153
18417.89 157
18419.17 159
18420.46 145
18421.74 166
18423.02 129
18424.31 133
18425.59 143
18426.87 145
18428.16 130
18429.44 118
18430.73 139
18432.01 139
18433.29 122
18434.58 144
18435.86 175
18437.14 137
18438.43 129
18439.71 139
18441.00 142
18442.28 127
18443.56 135
18444.85 115
18446.13 121
18447.42 136
18448.70 149
18449.99 134
18451.27 154
18452.56 136
18453.84 149
18455.12 134
18456.41 117
18457.69 117
18458.98 119
18460.26 142
18461.55 130
18462.83 147
18464.12 128
18465.40 134
18466.69 125
18467.97 123
18469.26 120
18470.54 134
18471.83 118
18473.11 128
18474.40 145
18475.68 143
18476.97 164
18478.25 113
18479.54 133
18480.82 108
18482.11 132
18483.40 123
18484.68 133
18485.97 115
18487.25 145
18488.54 128
18489.82 148
18491.11 137
18492.39 124
18493.68 135
18494.97 134
18496.25 136
18497.54 141
18498.82 143
18500.11 122
18501.40 148
18502.68 147
18503.97 125
18505.26 115
18506.54 151
18507.83 157
18509.11 142
18510.40 139
18511.69 134
18512.97 131
18514.26 135
18515.55 135
18516.83 144
18518.12 175
18519.41 162
18520.69 136
18521.98 137
18523.27 139
18524.56 113
18525.84 131
18527.13 124
18528.42 112
18529.70 115
18530.99 133
18532.28 150
18533.57 160
18534.85 143
18536.14 114
18537.43 133
18538.71 136
18540.00 125
18541.29 137
18542.58 152
18543.86 145
18545.15 158
18546.44 115
18547.73 114
18549.02 118
18550.30 139
18551.59 139
18552.88 120
18554.17 119
18555.46 147
18556.74 157
18558.03 144
18559.32 156
18560.61 144
18561.90 149
18563.18 138
18564.47 147
18565.76 136
18567.05 141
18568.34 160
18569.63 160
18570.92 136
18572.20 123
18573.49 124
18574.78 154
18576.07 159
18577.36 134
18578.65 147
18579.94 143
18581.23 145
18582.51 134
18583.80 143
18585.09 164
18586.38 163
18587.67 141
18588.96 157
18590.25 128
18591.54 150
18592.83 159
18594.12 154
18595.41 171
18596.70 156
18597.99 161
18599.28 178
18600.57 158
18601.85 164
18603.14 169
18604.43 166
18605.72 166
18607.01 142
18608.30 157
18609.59 154
18610.88 170
18612.17 156
18613.46 156
18614.75 183
18616.04 176
18617.33 162
18618.62 179
18619.91 154
18621.20 153
18622.50 201
18623.79 139
18625.08 159
18626.37 148
18627.66 151
18628.95 179
18630.24 141
18631.53 152
18632.82 151
18634.11 155
18635.40 152
18636.69 151
18637.98 156
18639.27 167
18640.57 143
18641.86 164
18643.15 167
18644.44 183
18645.73 133
18647.02 140
18648.31 142
18649.60 165
18650.89 125
18652.19 120
18653.48 153
18654.77 139
18656.06 176
18657.35 167
18658.64 153
18659.94 139
18661.23 136
18662.52 137
18663.81 121
18665.10 146
18666.39 156
18667.69 139
18668.98 169
18670.27 140
18671.56 133
18672.85 151
18674.15 147
18675.44 124
18676.73 149
18678.02 139
18679.32 148
18680.61 150
18681.90 149
18683.19 121
18684.49 134
18685.78 156
18687.07 124
18688.36 134
18689.66 132
18690.95 129
18692.24 118
18693.53 148
18694.83 147
18696.12 142
18697.41 156
18698.71 158
18700.00 179
18701.29 116
18702.59 133
18703.88 154
18705.17 195
18706.47 160
18707.76 139
18709.05 154
18710.35 131
18711.64 160
18712.93 138
18714.23 148
18715.52 146
18716.81 155
18718.11 157
18719.40 179
18720.70 150
18721.99 140
18723.28 141
18724.58 136
18725.87 133
18727.16 144
18728.46 145
18729.75 146
18731.05 156
18732.34 162
18733.64 147
18734.93 136
18736.22 144
18737.52 151
18738.81 151
18740.11 123
18741.40 136
18742.70 148
18743.99 149
18745.29 142
18746.58 142
18747.87 138
18749.17 160
18750.46 179
18751.76 140
18753.05 123
18754.35 140
18755.64 154
18756.94 141
18758.23 138
18759.53 153
18760.82 130
18762.12 132
18763.42 150
18764.71 158
18766.01 135
18767.30 175
18768.60 138
18769.89 145
18771.19 135
18772.48 125
18773.78 154
18775.07 131
18776.37 144
18777.67 132
18778.96 138
18780.26 155
18781.55 148
18782.85 170
18784.15 166
18785.44 140
18786.74 143
18788.03 140
18789.33 129
18790.63 143
18791.92 149
18793.22 181
18794.52 132
18795.81 123
18797.11 146
18798.40 159
18799.70 142
18801.00 132
18802.29 157
18803.59 134
18804.89 165
18806.18 158
18807.48 134
18808.78 140
18810.07 136
18811.37 137
18812.67 162
18813.97 148
18815.26 139
18816.56 150
18817.86 129
18819.15 134
18820.45 152
18821.75 145
18823.05 129
18824.34 125
18825.64 125
18826.94 135
18828.24 135
18829.53 150
18830.83 146
18832.13 131
18833.43 160
18834.72 132
18836.02 132
18837.32 145
18838.62 169
18839.92 139
18841.21 142
18842.51 138
18843.81 113
18845.11 159
18846.41 158
18847.70 111
18849.00 126
18850.30 142
18851.60 153
18852.90 134
18854.20 128
18855.49 125
18856.79 142
18858.09 136
18859.39 147
18860.69 123
18861.99 118
18863.29 123
18864.58 117
18865.88 137
18867.18 143
18868.48 130
18869.78 137
18871.08 155
18872.38 159
18873.68 125
18874.98 159
18876.28 143
18877.57 138
18878.87 141
18880.17 136
18881.47 133
18882.77 116
18884.07 120
18885.37 118
18886.67 138
18887.97 132
18889.27 136
18890.57 136
18891.87 120
18893.17 97
18894.47 131
18895.77 115
18897.07 111
18898.37 130
18899.67 154
18900.97 127
18902.27 131
18903.57 141
18904.87 150
18906.17 145
18907.47 130
18908.77 131
18910.07 122
18911.37 112
18912.67 157
18913.97 153
18915.27 142
18916.57 143
18917.87 129
18919.17 169
18920.47 143
18921.78 121
18923.08 141
18924.38 119
18925.68 123
18926.98 125
18928.28 154
18929.58 154
18930.88 150
18932.18 140
18933.48 121
18934.79 128
18936.09 120
18937.39 134
18938.69 121
18939.99 111
18941.29 113
18942.59 130
18943.90 130
18945.20 104
18946.50 134
18947.80 149
18949.10 140
18950.40 139
18951.71 133
18953.01 130
18954.31 143
18955.61 124
18956.91 109
18958.21 137
18959.52 116
18960.82 102
18962.12 117
18963.42 121
18964.73 116
18966.03 125
18967.33 114
18968.63 100
18969.93 117
18971.24 123
18972.54 138
18973.84 124
18975.14 116
18976.45 124
18977.75 136
18979.05 114
18980.36 107
18981.66 142
18982.96 149
18984.26 123
18985.57 85
18986.87 99
18988.17 127
18989.48 128
18990.78 126
18992.08 141
18993.39 155
18994.69 170
18995.99 157
18997.30 114
18998.60 121
18999.90 144
19001.21 130
19002.51 127
19003.81 115
19005.12 129
19006.42 167
19007.72 140
19009.03 104
19010.33 120
19011.64 108
19012.94 141
19014.24 151
19015.55 98
19016.85 106
19018.16 143
19019.46 151
19020.76 158
19022.07 137
19023.37 111
19024.68 121
19025.98 138
19027.29 125
19028.59 119
19029.89 141
19031.20 160
19032.50 124
19033.81 136
19035.11 114
19036.42 123
19037.72 128
19039.03 135
19040.33 102
19041.64 133
19042.94 106
19044.25 125
19045.55 145
19046.86 116
19048.16 123
19049.47 144
19050.77 121
19052.08 140
19053.38 131
19054.69 144
19055.99 137
19057.30 99
19058.60 117
19059.91 116
19061.22 119
19062.52 117
19063.83 126
19065.13 121
19066.44 128
19067.74 131
19069.05 133
19070.36 161
19071.66 118
19072.97 130
19074.27 121
19075.58 105
19076.89 108
19078.19 124
19079.50 139
19080.80 128
19082.11 114
19083.42 106
19084.72 108
19086.03 113
19087.34 124
19088.64 154
19089.95 129
19091.26 120
19092.56 136
19093.87 132
19095.18 108
19096.48 123
19097.79 139
19099.10 130
19100.40 140
19101.71 150
19103.02 118
19104.32 143
19105.63 134
19106.94 145
19108.25 135
19109.55 117
19110.86 135
19112.17 119
19113.48 138
19114.78 139
19116.09 127
19117.40 143
19118.71 110
19120.01 125
19121.32 122
19122.63 133
19123.94 137
19125.24 124
19126.55 130
19127.86 142
19129.17 140
19130.47 103
19131.78 98
19133.09 111
19134.40 124
19135.71 127
19137.02 108
19138.32 128
19139.63 136
19140.94 125
19142.25 109
19143.56 125
19144.87 114
19146.17 124
19147.48 131
19148.79 119
19150.10 110
19151.41 118
19152.72 128
19154.03 127
19155.33 125
19156.64 142
19157.95 117
19159.26 134
19160.57 128
19161.88 122
19163.19 124
19164.50 123
19165.81 118
19167.12 139
19168.42 135
19169.73 104
19171.04 124
19172.35 112
19173.66 125
19174.97 119
19176.28 128
19177.59 124
19178.90 113
19180.21 135
19181.52 132
19182.83 125
19184.14 112
19185.45 140
19186.76 135
19188.07 124
19189.38 128
19190.69 119
19192.00 152
19193.31 137
19194.62 118
19195.93 117
19197.24 109
19198.55 128
19199.86 127
19201.17 114
19202.48 119
19203.79 139
19205.10 135
19206.41 126
19207.72 113
19209.03 144
19210.34 126
19211.66 134
19212.97 127
19214.28 116
19215.59 124
19216.90 145
19218.21 167
19219.52 129
19220.83 114
19222.14 135
19223.45 134
19224.77 124
19226.08 118
19227.39 104
19228.70 115
19230.01 143
19231.32 133
19232.63 146
19233.94 132
19235.26 103
19236.57 130
19237.88 123
19239.19 129
19240.50 141
19241.81 124
19243.13 130
19244.44 129
19245.75 103
19247.06 139
19248.37 132
19249.69 141
19251.00 138
19252.31 122
19253.62 135
19254.93 132
19256.25 100
19257.56 120
19258.87 115
19260.18 113
19261.50 100
19262.81 98
19264.12 123
19265.43 139
19266.75 127
19268.06 116
19269.37 135
19270.68 118
19272.00 120
19273.31 134
19274.62 121
19275.94 130
19277.25 170
19278.56 117
19279.88 119
19281.19 133
19282.50 158
19283.81 149
19285.13 122
19286.44 102
19287.75 125
19289.07 131
19290.38 117
19291.70 111
19293.01 126
19294.32 132
19295.64 111
19296.95 109
19298.26 91
19299.58 133
19300.89 157
19302.20 116
19303.52 123
19304.83 93
19306.15 135
19307.46 140
19308.77 129
19310.09 153
19311.40 124
19312.72 102
19314.03 112
19315.35 136
19316.66 121
19317.97 143
19319.29 144
19320.60 119
19321.92 122
19323.23 147
19324.55 124
19325.86 109
19327.18 131
19328.49 127
19329.81 96
19331.12 98
19332.44 99
19333.75 117
19335.07 130
19336.38 112
19337.70 124
19339.01 115
19340.33 127
19341.64 119
19342.96 110
19344.27 140
19345.59 131
19346.90 130
19348.22 121
19349.53 126
19350.85 136
19352.16 147
19353.48 138
19354.79 105
19356.11 119
19357.43 119
19358.74 138
19360.06 134
19361.37 99
19362.69 120
19364.01 133
19365.32 144
19366.64 102
19367.95 112
19369.27 101
19370.59 127
19371.90 99
19373.22 99
19374.53 132
19375.85 99
19377.17 108
19378.48 124
19379.80 96
19381.12 105
19382.43 114
19383.75 148
19385.07 137
19386.38 120
19387.70 108
19389.02 117
19390.33 130
19391.65 129
19392.97 126
19394.28 147
19395.60 116
19396.92 115
19398.24 118
19399.55 122
19400.87 106
19402.19 121
19403.50 123
19404.82 127
19406.14 109
19407.46 102
19408.77 106
19410.09 110
19411.41 95
19412.73 134
19414.04 132
19415.36 132
19416.68 126
19418.00 138
19419.32 120
19420.63 122
19421.95 122
19423.27 120
19424.59 117
19425.91 108
19427.22 123
19428.54 129
19429.86 107
19431.18 112
19432.50 91
19433.82 106
19435.13 101
19436.45 103
19437.77 121
19439.09 113
19440.41 108
19441.73 106
19443.04 117
19444.36 125
19445.68 115
19447.00 110
19448.32 120
19449.64 113
19450.96 108
19452.28 151
19453.60 138
19454.91 134
19456.23 119
19457.55 143
19458.87 123
19460.19 117
19461.51 143
19462.83 116
19464.15 115
19465.47 116
19466.79 108
19468.11 122
19469.43 118
19470.75 136
19472.07 130
19473.39 125
19474.71 128
19476.03 152
19477.35 114
19478.67 125
19479.99 115
19481.30 154
19482.62 132
19483.94 119
19485.27 119
19486.59 128
19487.91 128
19489.23 118
19490.55 119
19491.87 149
19493.19 114
19494.51 97
19495.83 120
19497.15 103
19498.47 97
19499.79 114
19501.11 107
19502.43 128
19503.75 133
19505.07 131
19506.39 114
19507.71 131
19509.03 129
19510.36 112
19511.68 161
19513.00 135
19514.32 131
19515.64 121
19516.96 143
19518.28 139
19519.60 124
19520.92 143
19522.25 135
19523.57 121
19524.89 109
19526.21 123
19527.53 116
19528.85 106
19530.17 125
19531.50 150
19532.82 138
19534.14 118
19535.46 158
19536.78 123
19538.11 119
19539.43 123
19540.75 125
19542.07 112
19543.39 131
19544.72 137
19546.04 149
19547.36 112
19548.68 104
19550.00 128
19551.33 130
19552.65 111
19553.97 109
19555.29 124
19556.62 109
19557.94 107
19559.26 130
19560.58 126
19561.91 123
19563.23 146
19564.55 106
19565.88 111
19567.20 115
19568.52 119
19569.84 128
19571.17 101
19572.49 111
19573.81 107
19575.14 101
19576.46 120
19577.78 110
19579.11 117
19580.43 116
19581.75 115
19583.08 111
19584.40 99
19585.72 117
19587.05 109
19588.37 116
19589.69 113
19591.02 107
19592.34 134
19593.67 107
19594.99 107
19596.31 115
19597.64 118
19598.96 130
19600.28 126
19601.61 128
19602.93 128
19604.26 112
19605.58 117
19606.91 113
19608.23 107
19609.55 117
19610.88 130
19612.20 129
19613.53 142
19614.85 138
19616.18 112
19617.50 133
19618.83 143
19620.15 130
19621.47 106
19622.80 122
19624.12 135
19625.45 133
19626.77 123
19628.10 105
19629.42 104
19630.75 119
19632.07 109
19633.40 97
19634.72 101
19636.05 113
19637.37 121
19638.70 109
19640.03 105
19641.35 76
19642.68 113
19644.00 140
19645.33 99
19646.65 113
19647.98 107
19649.30 135
19650.63 126
19651.96 165
19653.28 117
19654.61 104
19655.93 147
19657.26 130
19658.58 119
19659.91 124
19661.24 130
19662.56 130
19663.89 120
19665.22 101
19666.54 115
19667.87 109
19669.19 121
19670.52 108
19671.85 113
19673.17 124
19674.50 124
19675.83 135
19677.15 139
19678.48 101
19679.81 123
19681.13 117
19682.46 111
19683.79 101
19685.11 123
19686.44 114
19687.77 115
19689.09 113
19690.42 132
19691.75 134
19693.08 107
19694.40 140
19695.73 135
19697.06 112
19698.39 109
19699.71 129
19701.04 114
19702.37 118
19703.69 126
19705.02 123
19706.35 120
19707.68 114
19709.01 117
19710.33 125
19711.66 142
19712.99 122
19714.32 101
19715.64 105
19716.97 103
19718.30 104
19719.63 117
19720.96 144
19722.28 124
19723.61 117
19724.94 110
19726.27 103
19727.60 134
19728.93 117
19730.25 113
19731.58 103
19732.91 122
19734.24 118
19735.57 133
19736.90 120
19738.23 137
19739.55 119
19740.88 85
19742.21 111
19743.54 107
19744.87 114
19746.20 103
19747.53 112
19748.86 136
19750.19 110
19751.51 104
19752.84 119
19754.17 101
19755.50 139
19756.83 117
19758.16 117
19759.49 110
19760.82 124
19762.15 131
19763.48 143
19764.81 112
19766.14 125
19767.47 110
19768.80 137
19770.13 117
19771.46 102
19772.79 109
19774.12 136
19775.45 115
19776.78 132
19778.11 108
19779.44 124
19780.77 127
19782.10 106
19783.43 112
19784.76 128
19786.09 108
19787.42 114
19788.75 113
19790.08 94
19791.41 115
19792.74 126
19794.07 139
19795.40 156
19796.73 112
19798.06 117
19799.39 111
19800.72 123
19802.05 140
19803.39 130
19804.72 118
19806.05 97
19807.38 111
19808.71 125
19810.04 128
19811.37 118
19812.70 126
19814.03 103
19815.37 114
19816.70 98
19818.03 148
19819.36 121
19820.69 101
19822.02 123
19823.35 140
19824.69 109
19826.02 103
19827.35 132
19828.68 121
19830.01 123
19831.34 137
19832.68 115
19834.01 121
19835.34 134
19836.67 110
19838.00 108
19839.34 115
19840.67 105
19842.00 133
19843.33 110
19844.67 120
19846.00 123
19847.33 129
19848.66 122
19849.99 105
19851.33 103
19852.66 99
19853.99 117
19855.32 96
19856.66 120
19857.99 100
19859.32 117
19860.66 130
19861.99 107
19863.32 116
19864.65 119
19865.99 110
19867.32 141
19868.65 128
19869.99 112
19871.32 101
19872.65 94
19873.99 123
19875.32 94
19876.65 96
19877.99 113
19879.32 151
19880.65 117
19881.99 107
19883.32 118
19884.65 113
19885.99 127
19887.32 117
19888.66 119
19889.99 127
19891.32 120
19892.66 134
19893.99 128
19895.32 96
19896.66 121
19897.99 101
19899.33 107
19900.66 109
19902.00 122
19903.33 127
19904.66 119
19906.00 125
19907.33 130
19908.67 102
19910.00 100
19911.34 119
19912.67 112
19914.01 131
19915.34 115
19916.67 118
19918.01 122
19919.34 108
19920.68 114
19922.01 125
19923.35 93
19924.68 118
19926.02 87
19927.35 109
19928.69 114
19930.02 102
19931.36 96
19932.69 103
19934.03 142
19935.37 105
19936.70 114
19938.04 109
19939.37 122
19940.71 101
19942.04 107
19943.38 118
19944.71 108
19946.05 97
19947.39 109
19948.72 112
19950.06 105
19951.39 138
19952.73 110
19954.06 111
19955.40 126
19956.74 147
19958.07 120
19959.41 141
19960.74 138
19962.08 158
19963.42 144
19964.75 115
19966.09 106
19967.43 100
19968.76 128
19970.10 136
19971.44 118
19972.77 114
19974.11 123
19975.45 126
19976.78 113
19978.12 116
19979.46 120
19980.79 143
19982.13 106
19983.47 105
19984.80 89
19986.14 97
19987.48 133
19988.82 128
19990.15 119
19991.49 119
19992.83 122
19994.16 106
19995.50 108
19996.84 106
19998.18 121
19999.51 120
20000.85 106
20002.19 112
20003.53 130
20004.86 124
20006.20 102
20007.54 94
20008.88 118
20010.22 132
20011.55 130
20012.89 118
20014.23 124
20015.57 128
20016.91 120
20018.24 108
20019.58 126
20020.92 126
20022.26 109
20023.60 100
20024.93 107
20026.27 112
20027.61 112
20028.95 129
20030.29 110
20031.63 129
20032.97 122
20034.30 119
20035.64 141
20036.98 144
20038.32 100
20039.66 140
20041.00 106
20042.34 126
20043.68 107
20045.01 104
20046.35 111
20047.69 146
20049.03 129
20050.37 127
20051.71 99
20053.05 91
20054.39 106
20055.73 105
20057.07 105
20058.41 109
20059.75 116
20061.09 111
20062.43 114
20063.77 94
20065.11 125
20066.45 109
20067.79 126
20069.12 120
20070.46 118
20071.80 132
20073.14 108
20074.48 116
20075.82 120
20077.16 122
20078.50 91
20079.85 129
20081.19 99
20082.53 110
20083.87 112
20085.21 107
20086.55 102
20087.89 120
20089.23 117
20090.57 116
20091.91 107
20093.25 114
20094.59 106
20095.93 114
20097.27 143
20098.61 116
20099.95 110
20101.29 112
20102.64 118
20103.98 122
20105.32 122
20106.66 93
20108.00 128
20109.34 112
20110.68 110
20112.02 127
20113.36 145
20114.71 121
20116.05 136
20117.39 145
20118.73 126
20120.07 129
20121.41 128
20122.75 117
20124.10 100
20125.44 122
20126.78 137
20128.12 128
20129.46 89
