# Supplementary material for: MALDI-TOF MS typing enables the classification of brewing yeasts of the genus Saccharomyces to major beer styles
Source: PLoS One. 2017 Aug 9;12(8):e0181694. doi: 10.1371/journal.pone.0181694 (PMC5549903; doi:10.1371/journal.pone.0181694)
Supplement: S3 File — The directory includes 90 raw files and was zipped to “.zip”; the folder has three strains with 30 spectra per strain; S1 Text explains the raw files with an example and Table 1 represents the yeast strains used within the experiment. (ZIP) [file pone.0181694.s006.zip › 7-9/30258-205-OG-WB-WB-YPG-18h-E-E_2015-08-13__0_D5_1.dat]

1999.93 1614
2000.35 1654
2000.77 1363
2001.19 1332
2001.61 1378
2002.03 1524
2002.46 1524
2002.88 1624
2003.30 1606
2003.72 1656
2004.14 1432
2004.57 1479
2004.99 1395
2005.41 1491
2005.83 1449
2006.25 1421
2006.68 1526
2007.10 1476
2007.52 1448
2007.94 1293
2008.37 1490
2008.79 1524
2009.21 1479
2009.63 1583
2010.06 1682
2010.48 1530
2010.90 1531
2011.32 1447
2011.75 1541
2012.17 1524
2012.59 1525
2013.02 1554
2013.44 1537
2013.86 1317
2014.29 1352
2014.71 1369
2015.13 1397
2015.55 1324
2015.98 1372
2016.40 1524
2016.82 1452
2017.25 1450
2017.67 1353
2018.10 1269
2018.52 1432
2018.94 1480
2019.37 1456
2019.79 1478
2020.21 1528
2020.64 1442
2021.06 1439
2021.48 1489
2021.91 1549
2022.33 1487
2022.76 1307
2023.18 1419
2023.60 1437
2024.03 1450
2024.45 1526
2024.88 1552
2025.30 1484
2025.73 1432
2026.15 1485
2026.57 1390
2027.00 1411
2027.42 1395
2027.85 1376
2028.27 1332
2028.70 1338
2029.12 1252
2029.55 1296
2029.97 1260
2030.40 1383
2030.82 1520
2031.24 1471
2031.67 1425
2032.09 1381
2032.52 1394
2032.94 1384
2033.37 1407
2033.79 1620
2034.22 1478
2034.65 1479
2035.07 1554
2035.50 1582
2035.92 1576
2036.35 1532
2036.77 1371
2037.20 1333
2037.62 1497
2038.05 1455
2038.47 1378
2038.90 1369
2039.33 1381
2039.75 1471
2040.18 1359
2040.60 1383
2041.03 1493
2041.45 1532
2041.88 1450
2042.31 1330
2042.73 1275
2043.16 1303
2043.58 1317
2044.01 1484
2044.44 1598
2044.86 1547
2045.29 1469
2045.72 1424
2046.14 1574
2046.57 1387
2047.00 1391
2047.42 1441
2047.85 1473
2048.28 1404
2048.70 1470
2049.13 1543
2049.56 1429
2049.98 1453
2050.41 1424
2050.84 1443
2051.26 1476
2051.69 1436
2052.12 1553
2052.54 1421
2052.97 1439
2053.40 1466
2053.83 1484
2054.25 1465
2054.68 1466
2055.11 1456
2055.53 1289
2055.96 1355
2056.39 1562
2056.82 1569
2057.24 1535
2057.67 1524
2058.10 1410
2058.53 1482
2058.96 1523
2059.38 1527
2059.81 1544
2060.24 1272
2060.67 1350
2061.10 1488
2061.52 1456
2061.95 1564
2062.38 1403
2062.81 1352
2063.24 1441
2063.66 1484
2064.09 1450
2064.52 1580
2064.95 1660
2065.38 1676
2065.81 1677
2066.23 1830
2066.66 1709
2067.09 1881
2067.52 1831
2067.95 1976
2068.38 2064
2068.81 1835
2069.23 1977
2069.66 1883
2070.09 1704
2070.52 1855
2070.95 1643
2071.38 1361
2071.81 1436
2072.24 1586
2072.67 1427
2073.10 1530
2073.53 1632
2073.95 1561
2074.38 1473
2074.81 1478
2075.24 1550
2075.67 1354
2076.10 1432
2076.53 1566
2076.96 1536
2077.39 1554
2077.82 1619
2078.25 1559
2078.68 1490
2079.11 1507
2079.54 1623
2079.97 1533
2080.40 1453
2080.83 1404
2081.26 1506
2081.69 1743
2082.12 1554
2082.55 1510
2082.98 1433
2083.41 1326
2083.84 1304
2084.27 1526
2084.70 1510
2085.13 1405
2085.56 1427
2085.99 1495
2086.42 1503
2086.85 1445
2087.29 1474
2087.72 1456
2088.15 1412
2088.58 1407
2089.01 1426
2089.44 1486
2089.87 1434
2090.30 1338
2090.73 1295
2091.16 1320
2091.59 1344
2092.03 1516
2092.46 1654
2092.89 1439
2093.32 1422
2093.75 1495
2094.18 1584
2094.61 1480
2095.05 1286
2095.48 1361
2095.91 1324
2096.34 1376
2096.77 1403
2097.20 1362
2097.63 1281
2098.07 1338
2098.50 1402
2098.93 1464
2099.36 1391
2099.79 1334
2100.23 1432
2100.66 1416
2101.09 1412
2101.52 1249
2101.95 1157
2102.39 1249
2102.82 1468
2103.25 1341
2103.68 1229
2104.12 1289
2104.55 1391
2104.98 1389
2105.41 1300
2105.85 1457
2106.28 1375
2106.71 1566
2107.14 1558
2107.58 1487
2108.01 1463
2108.44 1460
2108.88 1519
2109.31 1683
2109.74 1501
2110.18 1438
2110.61 1442
2111.04 1496
2111.47 1513
2111.91 1382
2112.34 1410
2112.77 1512
2113.21 1364
2113.64 1279
2114.07 1278
2114.51 1253
2114.94 1215
2115.37 1420
2115.81 1448
2116.24 1398
2116.68 1326
2117.11 1187
2117.54 1362
2117.98 1419
2118.41 1379
2118.85 1152
2119.28 1164
2119.71 1245
2120.15 1279
2120.58 1276
2121.02 1345
2121.45 1398
2121.88 1357
2122.32 1417
2122.75 1345
2123.19 1354
2123.62 1421
2124.06 1377
2124.49 1360
2124.92 1356
2125.36 1336
2125.79 1515
2126.23 1406
2126.66 1332
2127.10 1351
2127.53 1297
2127.97 1210
2128.40 1287
2128.84 1440
2129.27 1340
2129.71 1354
2130.14 1428
2130.58 1378
2131.01 1485
2131.45 1710
2131.88 1426
2132.32 1406
2132.75 1449
2133.19 1612
2133.63 1306
2134.06 1389
2134.50 1593
2134.93 1530
2135.37 1403
2135.80 1475
2136.24 1442
2136.67 1505
2137.11 1381
2137.55 1322
2137.98 1400
2138.42 1478
2138.85 1421
2139.29 1329
2139.73 1520
2140.16 1395
2140.60 1501
2141.03 1400
2141.47 1395
2141.91 1306
2142.34 1333
2142.78 1286
2143.22 1270
2143.65 1262
2144.09 1318
2144.53 1308
2144.96 1235
2145.40 1317
2145.84 1281
2146.27 1331
2146.71 1297
2147.15 1296
2147.58 1388
2148.02 1316
2148.46 1148
2148.89 1290
2149.33 1331
2149.77 1429
2150.21 1510
2150.64 1504
2151.08 1559
2151.52 1517
2151.95 1386
2152.39 1541
2152.83 1645
2153.27 1671
2153.70 1535
2154.14 1549
2154.58 1506
2155.02 1448
2155.45 1363
2155.89 1639
2156.33 1639
2156.77 1615
2157.21 1599
2157.64 1684
2158.08 1496
2158.52 1693
2158.96 1725
2159.40 1702
2159.83 1714
2160.27 1881
2160.71 1713
2161.15 1684
2161.59 1758
2162.02 1644
2162.46 1565
2162.90 1406
2163.34 1359
2163.78 1392
2164.22 1493
2164.66 1547
2165.09 1441
2165.53 1464
2165.97 1528
2166.41 1452
2166.85 1504
2167.29 1468
2167.73 1525
2168.17 1388
2168.60 1408
2169.04 1350
2169.48 1292
2169.92 1399
2170.36 1492
2170.80 1579
2171.24 1541
2171.68 1608
2172.12 1522
2172.56 1577
2173.00 1643
2173.44 1642
2173.88 1669
2174.32 1778
2174.76 1749
2175.20 1695
2175.64 1821
2176.07 1782
2176.51 1972
2176.95 1911
2177.39 1788
2177.83 1605
2178.27 1628
2178.71 1607
2179.15 1585
2179.59 1668
2180.03 1633
2180.47 1721
2180.92 1564
2181.36 1441
2181.80 1482
2182.24 1515
2182.68 1415
2183.12 1439
2183.56 1447
2184.00 1394
2184.44 1332
2184.88 1296
2185.32 1363
2185.76 1410
2186.20 1381
2186.64 1308
2187.08 1301
2187.52 1429
2187.97 1517
2188.41 1464
2188.85 1438
2189.29 1325
2189.73 1488
2190.17 1493
2190.61 1584
2191.05 1530
2191.49 1461
2191.94 1461
2192.38 1464
2192.82 1564
2193.26 1668
2193.70 1486
2194.14 1676
2194.58 1700
2195.03 1765
2195.47 1744
2195.91 1538
2196.35 1502
2196.79 1528
2197.24 1583
2197.68 1737
2198.12 1655
2198.56 1721
2199.00 1585
2199.45 1630
2199.89 1625
2200.33 1555
2200.77 1490
2201.21 1637
2201.66 1512
2202.10 1680
2202.54 1561
2202.98 1448
2203.43 1571
2203.87 1662
2204.31 1782
2204.75 1434
2205.20 1230
2205.64 1516
2206.08 1506
2206.53 1540
2206.97 1555
2207.41 1520
2207.85 1471
2208.30 1589
2208.74 1537
2209.18 1537
2209.63 1569
2210.07 1475
2210.51 1494
2210.96 1501
2211.40 1382
2211.84 1459
2212.29 1494
2212.73 1677
2213.17 1583
2213.62 1530
2214.06 1486
2214.50 1554
2214.95 1446
2215.39 1430
2215.84 1478
2216.28 1518
2216.72 1533
2217.17 1650
2217.61 1709
2218.05 1659
2218.50 1529
2218.94 1469
2219.39 1489
2219.83 1480
2220.28 1401
2220.72 1450
2221.16 1595
2221.61 1529
2222.05 1527
2222.50 1707
2222.94 1655
2223.39 1630
2223.83 1691
2224.28 1538
2224.72 1617
2225.16 1806
2225.61 1727
2226.05 1447
2226.50 1768
2226.94 1710
2227.39 1648
2227.83 1679
2228.28 1645
2228.72 1517
2229.17 1477
2229.61 1598
2230.06 1579
2230.50 1606
2230.95 1581
2231.40 1645
2231.84 1713
2232.29 1732
2232.73 1707
2233.18 1650
2233.62 1669
2234.07 1603
2234.51 1826
2234.96 1702
2235.41 1779
2235.85 1668
2236.30 1587
2236.74 1675
2237.19 1589
2237.63 1592
2238.08 1596
2238.53 1430
2238.97 1477
2239.42 1514
2239.86 1582
2240.31 1601
2240.76 1481
2241.20 1574
2241.65 1379
2242.10 1329
2242.54 1339
2242.99 1392
2243.44 1406
2243.88 1324
2244.33 1446
2244.78 1302
2245.22 1346
2245.67 1243
2246.12 1233
2246.56 1393
2247.01 1366
2247.46 1315
2247.90 1290
2248.35 1250
2248.80 1365
2249.24 1341
2249.69 1335
2250.14 1449
2250.59 1505
2251.03 1463
2251.48 1379
2251.93 1325
2252.38 1450
2252.82 1399
2253.27 1497
2253.72 1352
2254.17 1335
2254.61 1352
2255.06 1428
2255.51 1340
2255.96 1390
2256.40 1381
2256.85 1358
2257.30 1172
2257.75 1291
2258.20 1397
2258.64 1438
2259.09 1365
2259.54 1379
2259.99 1421
2260.44 1457
2260.88 1541
2261.33 1430
2261.78 1421
2262.23 1483
2262.68 1513
2263.13 1379
2263.58 1376
2264.02 1527
2264.47 1580
2264.92 1572
2265.37 1612
2265.82 1607
2266.27 1672
2266.72 1546
2267.17 1483
2267.61 1455
2268.06 1491
2268.51 1614
2268.96 1600
2269.41 1488
2269.86 1478
2270.31 1471
2270.76 1471
2271.21 1645
2271.66 1698
2272.11 1599
2272.56 1616
2273.00 1625
2273.45 1722
2273.90 1652
2274.35 1606
2274.80 1660
2275.25 1616
2275.70 1495
2276.15 1484
2276.60 1564
2277.05 1457
2277.50 1537
2277.95 1432
2278.40 1408
2278.85 1428
2279.30 1579
2279.75 1505
2280.20 1510
2280.65 1521
2281.10 1317
2281.55 1238
2282.00 1324
2282.45 1419
2282.90 1345
2283.35 1540
2283.81 1373
2284.26 1345
2284.71 1462
2285.16 1449
2285.61 1385
2286.06 1342
2286.51 1283
2286.96 1381
2287.41 1469
2287.86 1469
2288.31 1534
2288.76 1726
2289.22 1648
2289.67 1640
2290.12 1774
2290.57 1883
2291.02 1991
2291.47 2135
2291.92 2286
2292.37 2555
2292.83 2641
2293.28 2574
2293.73 2781
2294.18 2885
2294.63 2799
2295.08 2266
2295.53 2146
2295.99 2183
2296.44 2158
2296.89 1976
2297.34 1827
2297.79 1682
2298.25 1567
2298.70 1591
2299.15 1392
2299.60 1427
2300.05 1431
2300.51 1288
2300.96 1270
2301.41 1361
2301.86 1469
2302.32 1539
2302.77 1585
2303.22 1447
2303.67 1350
2304.13 1322
2304.58 1493
2305.03 1424
2305.48 1488
2305.94 1312
2306.39 1367
2306.84 1358
2307.29 1336
2307.75 1461
2308.20 1417
2308.65 1638
2309.11 1704
2309.56 1580
2310.01 1508
2310.47 1569
2310.92 1545
2311.37 1656
2311.83 1599
2312.28 1508
2312.73 1638
2313.19 1496
2313.64 1696
2314.09 1640
2314.55 1560
2315.00 1575
2315.45 1612
2315.91 1509
2316.36 1547
2316.81 1412
2317.27 1455
2317.72 1533
2318.18 1679
2318.63 1684
2319.08 1520
2319.54 1448
2319.99 1517
2320.45 1475
2320.90 1501
2321.35 1509
2321.81 1615
2322.26 1500
2322.72 1498
2323.17 1481
2323.63 1514
2324.08 1570
2324.54 1572
2324.99 1620
2325.44 1664
2325.90 1641
2326.35 1771
2326.81 1955
2327.26 1798
2327.72 1931
2328.17 1761
2328.63 1791
2329.08 1782
2329.54 1749
2329.99 1664
2330.45 1737
2330.90 1647
2331.36 1731
2331.81 1713
2332.27 1698
2332.72 1535
2333.18 1444
2333.64 1493
2334.09 1526
2334.55 1474
2335.00 1460
2335.46 1474
2335.91 1347
2336.37 1347
2336.82 1409
2337.28 1579
2337.74 1447
2338.19 1410
2338.65 1246
2339.10 1343
2339.56 1350
2340.02 1396
2340.47 1376
2340.93 1484
2341.38 1573
2341.84 1485
2342.30 1386
2342.75 1333
2343.21 1264
2343.67 1377
2344.12 1458
2344.58 1395
2345.04 1473
2345.49 1448
2345.95 1353
2346.41 1327
2346.86 1416
2347.32 1409
2347.78 1470
2348.23 1514
2348.69 1495
2349.15 1446
2349.60 1241
2350.06 1359
2350.52 1541
2350.97 1328
2351.43 1261
2351.89 1424
2352.35 1318
2352.80 1263
2353.26 1369
2353.72 1421
2354.18 1370
2354.63 1345
2355.09 1311
2355.55 1224
2356.01 1325
2356.46 1421
2356.92 1256
2357.38 1218
2357.84 1235
2358.29 1395
2358.75 1357
2359.21 1390
2359.67 1459
2360.13 1326
2360.58 1217
2361.04 1359
2361.50 1420
2361.96 1430
2362.42 1448
2362.88 1608
2363.33 1493
2363.79 1424
2364.25 1486
2364.71 1477
2365.17 1348
2365.63 1366
2366.08 1426
2366.54 1488
2367.00 1536
2367.46 1541
2367.92 1472
2368.38 1362
2368.84 1432
2369.30 1432
2369.75 1518
2370.21 1475
2370.67 1420
2371.13 1462
2371.59 1349
2372.05 1368
2372.51 1464
2372.97 1423
2373.43 1484
2373.89 1581
2374.35 1517
2374.81 1405
2375.27 1365
2375.72 1477
2376.18 1519
2376.64 1625
2377.10 1579
2377.56 1637
2378.02 1548
2378.48 1495
2378.94 1709
2379.40 1573
2379.86 1636
2380.32 1598
2380.78 1648
2381.24 1516
2381.70 1419
2382.16 1422
2382.62 1293
2383.08 1346
2383.54 1350
2384.00 1335
2384.46 1421
2384.92 1517
2385.39 1474
2385.85 1380
2386.31 1162
2386.77 1214
2387.23 1235
2387.69 1278
2388.15 1209
2388.61 1235
2389.07 1224
2389.53 1293
2389.99 1234
2390.45 1404
2390.91 1438
2391.38 1328
2391.84 1260
2392.30 1435
2392.76 1458
2393.22 1266
2393.68 1404
2394.14 1471
2394.60 1503
2395.06 1332
2395.53 1384
2395.99 1547
2396.45 1476
2396.91 1412
2397.37 1338
2397.83 1332
2398.30 1276
2398.76 1307
2399.22 1222
2399.68 1240
2400.14 1290
2400.61 1327
2401.07 1363
2401.53 1449
2401.99 1334
2402.45 1328
2402.92 1437
2403.38 1468
2403.84 1417
2404.30 1343
2404.76 1384
2405.23 1341
2405.69 1224
2406.15 1314
2406.61 1449
2407.08 1440
2407.54 1394
2408.00 1274
2408.46 1332
2408.93 1478
2409.39 1361
2409.85 1309
2410.32 1500
2410.78 1420
2411.24 1215
2411.70 1240
2412.17 1223
2412.63 1250
2413.09 1365
2413.56 1504
2414.02 1420
2414.48 1282
2414.95 1334
2415.41 1374
2415.87 1265
2416.34 1460
2416.80 1415
2417.26 1382
2417.73 1467
2418.19 1478
2418.65 1380
2419.12 1554
2419.58 1536
2420.05 1411
2420.51 1436
2420.97 1481
2421.44 1440
2421.90 1294
2422.37 1269
2422.83 1319
2423.29 1353
2423.76 1431
2424.22 1435
2424.69 1352
2425.15 1313
2425.62 1349
2426.08 1284
2426.54 1290
2427.01 1380
2427.47 1390
2427.94 1240
2428.40 1146
2428.87 1221
2429.33 1388
2429.80 1343
2430.26 1255
2430.73 1256
2431.19 1200
2431.66 1212
2432.12 1128
2432.59 1424
2433.05 1293
2433.52 1316
2433.98 1243
2434.45 1300
2434.91 1343
2435.38 1274
2435.84 1279
2436.31 1277
2436.77 1243
2437.24 1311
2437.70 1366
2438.17 1201
2438.63 1250
2439.10 1278
2439.57 1285
2440.03 1398
2440.50 1357
2440.96 1385
2441.43 1410
2441.89 1307
2442.36 1420
2442.83 1472
2443.29 1416
2443.76 1339
2444.22 1477
2444.69 1435
2445.16 1321
2445.62 1421
2446.09 1455
2446.56 1347
2447.02 1395
2447.49 1353
2447.96 1401
2448.42 1360
2448.89 1292
2449.35 1297
2449.82 1386
2450.29 1295
2450.75 1241
2451.22 1272
2451.69 1405
2452.16 1400
2452.62 1421
2453.09 1407
2453.56 1305
2454.02 1301
2454.49 1256
2454.96 1379
2455.42 1238
2455.89 1313
2456.36 1258
2456.83 1230
2457.29 1338
2457.76 1361
2458.23 1222
2458.70 1266
2459.16 1317
2459.63 1325
2460.10 1323
2460.57 1474
2461.03 1344
2461.50 1184
2461.97 1228
2462.44 1177
2462.91 1179
2463.37 1223
2463.84 1173
2464.31 1128
2464.78 1316
2465.25 1317
2465.71 1196
2466.18 1145
2466.65 1132
2467.12 1187
2467.59 1217
2468.06 1253
2468.52 1264
2468.99 1308
2469.46 1372
2469.93 1265
2470.40 1263
2470.87 1252
2471.34 1323
2471.80 1306
2472.27 1248
2472.74 1222
2473.21 1139
2473.68 1286
2474.15 1402
2474.62 1348
2475.09 1229
2475.56 1266
2476.02 1157
2476.49 1127
2476.96 1250
2477.43 1121
2477.90 1258
2478.37 1204
2478.84 1312
2479.31 1145
2479.78 1189
2480.25 1367
2480.72 1358
2481.19 1294
2481.66 1348
2482.13 1308
2482.60 1221
2483.07 1144
2483.54 1148
2484.01 1213
2484.48 1261
2484.95 1336
2485.42 1238
2485.89 1239
2486.36 1464
2486.83 1293
2487.30 1352
2487.77 1303
2488.24 1408
2488.71 1375
2489.18 1367
2489.65 1339
2490.12 1257
2490.59 1308
2491.06 1373
2491.53 1402
2492.00 1429
2492.47 1432
2492.94 1512
2493.41 1325
2493.88 1278
2494.36 1279
2494.83 1339
2495.30 1476
2495.77 1342
2496.24 1342
2496.71 1200
2497.18 1164
2497.65 1148
2498.12 1249
2498.60 1153
2499.07 1236
2499.54 1335
2500.01 1278
2500.48 1304
2500.95 1259
2501.42 1212
2501.90 1412
2502.37 1360
2502.84 1177
2503.31 1228
2503.78 1322
2504.25 1271
2504.73 1240
2505.20 1293
2505.67 1390
2506.14 1383
2506.61 1229
2507.09 1240
2507.56 1429
2508.03 1410
2508.50 1371
2508.97 1310
2509.45 1323
2509.92 1256
2510.39 1228
2510.86 1385
2511.34 1355
2511.81 1271
2512.28 1275
2512.75 1413
2513.23 1371
2513.70 1562
2514.17 1429
2514.65 1496
2515.12 1610
2515.59 1467
2516.06 1394
2516.54 1441
2517.01 1473
2517.48 1472
2517.96 1401
2518.43 1348
2518.90 1371
2519.38 1231
2519.85 1411
2520.32 1315
2520.80 1299
2521.27 1237
2521.74 1283
2522.22 1290
2522.69 1252
2523.16 1255
2523.64 1236
2524.11 1246
2524.58 1221
2525.06 1282
2525.53 1329
2526.01 1269
2526.48 1279
2526.95 1354
2527.43 1436
2527.90 1345
2528.38 1284
2528.85 1270
2529.32 1387
2529.80 1462
2530.27 1423
2530.75 1436
2531.22 1544
2531.70 1472
2532.17 1438
2532.64 1380
2533.12 1440
2533.59 1406
2534.07 1399
2534.54 1312
2535.02 1301
2535.49 1447
2535.97 1391
2536.44 1389
2536.92 1315
2537.39 1302
2537.87 1371
2538.34 1361
2538.82 1417
2539.29 1289
2539.77 1272
2540.24 1326
2540.72 1380
2541.19 1318
2541.67 1383
2542.14 1477
2542.62 1475
2543.09 1437
2543.57 1424
2544.04 1367
2544.52 1344
2545.00 1376
2545.47 1329
2545.95 1332
2546.42 1304
2546.90 1340
2547.37 1211
2547.85 1389
2548.33 1376
2548.80 1528
2549.28 1609
2549.75 1526
2550.23 1576
2550.71 1582
2551.18 1459
2551.66 1570
2552.14 1529
2552.61 1416
2553.09 1568
2553.57 1776
2554.04 1539
2554.52 1519
2554.99 1430
2555.47 1428
2555.95 1444
2556.42 1296
2556.90 1310
2557.38 1360
2557.86 1457
2558.33 1425
2558.81 1369
2559.29 1361
2559.76 1466
2560.24 1434
2560.72 1455
2561.19 1325
2561.67 1307
2562.15 1408
2562.63 1350
2563.10 1338
2563.58 1289
2564.06 1077
2564.54 1242
2565.01 1331
2565.49 1305
2565.97 1300
2566.45 1274
2566.92 1144
2567.40 1105
2567.88 1327
2568.36 1236
2568.83 1169
2569.31 1127
2569.79 1170
2570.27 1211
2570.75 1259
2571.22 1114
2571.70 1268
2572.18 1286
2572.66 1133
2573.14 1138
2573.62 1168
2574.09 1190
2574.57 1180
2575.05 1203
2575.53 1211
2576.01 1157
2576.49 1156
2576.97 1187
2577.44 1235
2577.92 1215
2578.40 1316
2578.88 1367
2579.36 1329
2579.84 1219
2580.32 1276
2580.80 1261
2581.27 1371
2581.75 1314
2582.23 1227
2582.71 1255
2583.19 1235
2583.67 1309
2584.15 1313
2584.63 1212
2585.11 1201
2585.59 1195
2586.07 1040
2586.55 1139
2587.03 1239
2587.51 1164
2587.99 1312
2588.47 1275
2588.94 1231
2589.42 1216
2589.90 1198
2590.38 1220
2590.86 1236
2591.34 1216
2591.82 1240
2592.30 1355
2592.78 1297
2593.26 1352
2593.74 1288
2594.22 1227
2594.71 1263
2595.19 1173
2595.67 1156
2596.15 1253
2596.63 1305
2597.11 1304
2597.59 1235
2598.07 1190
2598.55 1301
2599.03 1287
2599.51 1298
2599.99 1146
2600.47 1124
2600.95 1117
2601.43 1213
2601.91 1219
2602.40 1224
2602.88 1085
2603.36 1166
2603.84 1164
2604.32 1267
2604.80 1225
2605.28 1129
2605.76 1185
2606.24 1179
2606.73 1265
2607.21 1280
2607.69 1209
2608.17 1218
2608.65 1197
2609.13 1273
2609.62 1200
2610.10 1269
2610.58 1333
2611.06 1248
2611.54 1103
2612.02 1117
2612.51 1303
2612.99 1310
2613.47 1167
2613.95 1129
2614.43 1167
2614.92 1082
2615.40 1173
2615.88 1168
2616.36 1207
2616.85 1163
2617.33 1183
2617.81 1205
2618.29 1217
2618.78 1204
2619.26 1280
2619.74 1319
2620.22 1228
2620.71 1324
2621.19 1437
2621.67 1272
2622.15 1213
2622.64 1308
2623.12 1309
2623.60 1205
2624.09 1287
2624.57 1237
2625.05 1209
2625.53 1200
2626.02 1201
2626.50 1153
2626.98 1264
2627.47 1282
2627.95 1351
2628.43 1286
2628.92 1322
2629.40 1307
2629.88 1357
2630.37 1268
2630.85 1227
2631.34 1383
2631.82 1408
2632.30 1379
2632.79 1445
2633.27 1471
2633.75 1609
2634.24 1480
2634.72 1453
2635.21 1677
2635.69 1440
2636.17 1373
2636.66 1356
2637.14 1423
2637.63 1366
2638.11 1381
2638.60 1353
2639.08 1257
2639.56 1246
2640.05 1361
2640.53 1302
2641.02 1209
2641.50 1283
2641.99 1298
2642.47 1280
2642.96 1295
2643.44 1187
2643.93 1137
2644.41 1125
2644.90 1126
2645.38 1229
2645.87 1293
2646.35 1248
2646.84 1260
2647.32 1187
2647.81 1057
2648.29 995
2648.78 1153
2649.26 1312
2649.75 1163
2650.23 1247
2650.72 1207
2651.20 1286
2651.69 1304
2652.17 1315
2652.66 1262
2653.15 1188
2653.63 1181
2654.12 1135
2654.60 1230
2655.09 1244
2655.57 1260
2656.06 1217
2656.55 1256
2657.03 1271
2657.52 1350
2658.00 1307
2658.49 1344
2658.98 1122
2659.46 1197
2659.95 1288
2660.44 1344
2660.92 1205
2661.41 1117
2661.90 1252
2662.38 1156
2662.87 1203
2663.35 1180
2663.84 1197
2664.33 1152
2664.81 1152
2665.30 1185
2665.79 1223
2666.28 1294
2666.76 1359
2667.25 1302
2667.74 1202
2668.22 1327
2668.71 1294
2669.20 1248
2669.68 1178
2670.17 1126
2670.66 1151
2671.15 1207
2671.63 1331
2672.12 1298
2672.61 1402
2673.10 1270
2673.58 1211
2674.07 1218
2674.56 1314
2675.05 1394
2675.53 1480
2676.02 1571
2676.51 1476
2677.00 1386
2677.49 1533
2677.97 1474
2678.46 1731
2678.95 1588
2679.44 1542
2679.93 1424
2680.41 1351
2680.90 1353
2681.39 1406
2681.88 1287
2682.37 1276
2682.85 1200
2683.34 1177
2683.83 1167
2684.32 1305
2684.81 1234
2685.30 1226
2685.79 1179
2686.27 1124
2686.76 1099
2687.25 1198
2687.74 1180
2688.23 1123
2688.72 1162
2689.21 1087
2689.70 1057
2690.19 1195
2690.67 1075
2691.16 1165
2691.65 1286
2692.14 1156
2692.63 1157
2693.12 1250
2693.61 1195
2694.10 1186
2694.59 1238
2695.08 1212
2695.57 1179
2696.06 1118
2696.55 1222
2697.04 1276
2697.53 1318
2698.02 1191
2698.51 1152
2699.00 1088
2699.49 1179
2699.98 1266
2700.47 1138
2700.96 1155
2701.45 1169
2701.94 1105
2702.43 1180
2702.92 1302
2703.41 1233
2703.90 1204
2704.39 1199
2704.88 1224
2705.37 1336
2705.86 1315
2706.35 1418
2706.84 1507
2707.33 1543
2707.82 1475
2708.31 1385
2708.80 1305
2709.29 1345
2709.78 1333
2710.27 1133
2710.77 1190
2711.26 1292
2711.75 1208
2712.24 1180
2712.73 1316
2713.22 1333
2713.71 1274
2714.20 1258
2714.69 1198
2715.19 1216
2715.68 1405
2716.17 1353
2716.66 1219
2717.15 1108
2717.64 1370
2718.13 1266
2718.63 1116
2719.12 1141
2719.61 1308
2720.10 1235
2720.59 1193
2721.08 1173
2721.58 1169
2722.07 1112
2722.56 1223
2723.05 1222
2723.54 1263
2724.04 1253
2724.53 1382
2725.02 1542
2725.51 1299
2726.01 1305
2726.50 1298
2726.99 1307
2727.48 1263
2727.98 1247
2728.47 1344
2728.96 1114
2729.45 1139
2729.95 1326
2730.44 1238
2730.93 1221
2731.42 1242
2731.92 1278
2732.41 1334
2732.90 1239
2733.40 1280
2733.89 1441
2734.38 1457
2734.87 1448
2735.37 1324
2735.86 1259
2736.35 1296
2736.85 1387
2737.34 1412
2737.83 1194
2738.33 1243
2738.82 1401
2739.31 1350
2739.81 1387
2740.30 1444
2740.79 1379
2741.29 1489
2741.78 1421
2742.28 1427
2742.77 1348
2743.26 1288
2743.76 1269
2744.25 1259
2744.75 1233
2745.24 1267
2745.73 1225
2746.23 1314
2746.72 1164
2747.22 1188
2747.71 1149
2748.20 1134
2748.70 1194
2749.19 1207
2749.69 1164
2750.18 1130
2750.68 1267
2751.17 1285
2751.67 1173
2752.16 1268
2752.66 1186
2753.15 1173
2753.64 1087
2754.14 1150
2754.63 1230
2755.13 1210
2755.62 1151
2756.12 1103
2756.61 1115
2757.11 1214
2757.60 1280
2758.10 1277
2758.59 1222
2759.09 1262
2759.59 1241
2760.08 1201
2760.58 1379
2761.07 1199
2761.57 1210
2762.06 1307
2762.56 1315
2763.05 1251
2763.55 1344
2764.05 1378
2764.54 1255
2765.04 1289
2765.53 1232
2766.03 1296
2766.52 1170
2767.02 1249
2767.52 1271
2768.01 1170
2768.51 1326
2769.00 1344
2769.50 1286
2770.00 1238
2770.49 1204
2770.99 1267
2771.49 1151
2771.98 1112
2772.48 1137
2772.98 1278
2773.47 1236
2773.97 1178
2774.47 1234
2774.96 1180
2775.46 1176
2775.96 1431
2776.45 1427
2776.95 1340
2777.45 1514
2777.94 1537
2778.44 1499
2778.94 1563
2779.43 1435
2779.93 1808
2780.43 1710
2780.93 1644
2781.42 1562
2781.92 1349
2782.42 1445
2782.92 1526
2783.41 1365
2783.91 1251
2784.41 1203
2784.91 1268
2785.40 1370
2785.90 1310
2786.40 1327
2786.90 1255
2787.39 1199
2787.89 1273
2788.39 1275
2788.89 1246
2789.39 1220
2789.88 1185
2790.38 1268
2790.88 1246
2791.38 1228
2791.88 1092
2792.37 1190
2792.87 1242
2793.37 1301
2793.87 1220
2794.37 1234
2794.87 1208
2795.37 1295
2795.86 1320
2796.36 1250
2796.86 1300
2797.36 1211
2797.86 1208
2798.36 1166
2798.86 1314
2799.35 1204
2799.85 1192
2800.35 1349
2800.85 1280
2801.35 1320
2801.85 1330
2802.35 1328
2802.85 1226
2803.35 1218
2803.85 1412
2804.35 1288
2804.85 1337
2805.34 1303
2805.84 1198
2806.34 1263
2806.84 1248
2807.34 1362
2807.84 1527
2808.34 1591
2808.84 1427
2809.34 1375
2809.84 1422
2810.34 1468
2810.84 1418
2811.34 1374
2811.84 1404
2812.34 1391
2812.84 1264
2813.34 1201
2813.84 1228
2814.34 1277
2814.84 1168
2815.34 1068
2815.84 1223
2816.34 1201
2816.84 1239
2817.34 1199
2817.84 1194
2818.35 1241
2818.85 1038
2819.35 1198
2819.85 1187
2820.35 1168
2820.85 1159
2821.35 1170
2821.85 1178
2822.35 1154
2822.85 1082
2823.35 1178
2823.85 1327
2824.36 1129
2824.86 1207
2825.36 1193
2825.86 1220
2826.36 1192
2826.86 1143
2827.36 1073
2827.86 1218
2828.37 1165
2828.87 1196
2829.37 1107
2829.87 1053
2830.37 1121
2830.87 1131
2831.38 1163
2831.88 1259
2832.38 1286
2832.88 1178
2833.38 1198
2833.88 1113
2834.39 1140
2834.89 1103
2835.39 1216
2835.89 1235
2836.40 1133
2836.90 1174
2837.40 1314
2837.90 1251
2838.40 1227
2838.91 1195
2839.41 1200
2839.91 1155
2840.41 1255
2840.92 1230
2841.42 1132
2841.92 1167
2842.42 1273
2842.93 1387
2843.43 1266
2843.93 1232
2844.44 1222
2844.94 1209
2845.44 1072
2845.94 1168
2846.45 1197
2846.95 1211
2847.45 1259
2847.96 1102
2848.46 1202
2848.96 1285
2849.47 1347
2849.97 1274
2850.47 1160
2850.98 1223
2851.48 1264
2851.98 1398
2852.49 1299
2852.99 1171
2853.50 1223
2854.00 1218
2854.50 1363
2855.01 1473
2855.51 1293
2856.01 1237
2856.52 1254
2857.02 1310
2857.53 1383
2858.03 1522
2858.53 1619
2859.04 1664
2859.54 1405
2860.05 1369
2860.55 1303
2861.06 1314
2861.56 1345
2862.06 1323
2862.57 1149
2863.07 1125
2863.58 1220
2864.08 1315
2864.59 1151
2865.09 1105
2865.60 1046
2866.10 1208
2866.61 1358
2867.11 1102
2867.62 1024
2868.12 1138
2868.63 1130
2869.13 1039
2869.64 1109
2870.14 1060
2870.65 1144
2871.15 1261
2871.66 1260
2872.16 1188
2872.67 1324
2873.17 1160
2873.68 1184
2874.18 1199
2874.69 1140
2875.20 1258
2875.70 1280
2876.21 1308
2876.71 1279
2877.22 1277
2877.72 1436
2878.23 1492
2878.74 1439
2879.24 1463
2879.75 1358
2880.25 1283
2880.76 1268
2881.27 1448
2881.77 1312
2882.28 1270
2882.79 1318
2883.29 1247
2883.80 1173
2884.30 1273
2884.81 1237
2885.32 1224
2885.82 1208
2886.33 1174
2886.84 1316
2887.34 1223
2887.85 1080
2888.36 1144
2888.86 1187
2889.37 1166
2889.88 1328
2890.38 1440
2890.89 1411
2891.40 1286
2891.91 1226
2892.41 1312
2892.92 1444
2893.43 1468
2893.93 1405
2894.44 1521
2894.95 1391
2895.46 1458
2895.96 1452
2896.47 1424
2896.98 1694
2897.49 1542
2897.99 1520
2898.50 1550
2899.01 1582
2899.52 1370
2900.03 1388
2900.53 1495
2901.04 1454
2901.55 1221
2902.06 1329
2902.56 1301
2903.07 1267
2903.58 1279
2904.09 1343
2904.60 1387
2905.11 1418
2905.61 1273
2906.12 1321
2906.63 1242
2907.14 1288
2907.65 1353
2908.16 1475
2908.66 1351
2909.17 1375
2909.68 1364
2910.19 1320
2910.70 1363
2911.21 1373
2911.72 1267
2912.23 1275
2912.73 1157
2913.24 1151
2913.75 1236
2914.26 1212
2914.77 1216
2915.28 1192
2915.79 1272
2916.30 1415
2916.81 1361
2917.32 1319
2917.83 1290
2918.33 1293
2918.84 1194
2919.35 1167
2919.86 1134
2920.37 1243
2920.88 1380
2921.39 1422
2921.90 1386
2922.41 1309
2922.92 1417
2923.43 1326
2923.94 1263
2924.45 1177
2924.96 1217
2925.47 1256
2925.98 1197
2926.49 1162
2927.00 1091
2927.51 1206
2928.02 1307
2928.53 1275
2929.04 1334
2929.55 1273
2930.06 1197
2930.57 1200
2931.08 1207
2931.59 1199
2932.11 1149
2932.62 1064
2933.13 1144
2933.64 1180
2934.15 1155
2934.66 1342
2935.17 1396
2935.68 1209
2936.19 1159
2936.70 1272
2937.21 1215
2937.72 1398
2938.24 1299
2938.75 1293
2939.26 1340
2939.77 1336
2940.28 1369
2940.79 1373
2941.30 1459
2941.81 1313
2942.33 1411
2942.84 1492
2943.35 1480
2943.86 1294
2944.37 1359
2944.88 1467
2945.40 1426
2945.91 1466
2946.42 1322
2946.93 1276
2947.44 1241
2947.96 1389
2948.47 1303
2948.98 1240
2949.49 1217
2950.00 1177
2950.52 1171
2951.03 1172
2951.54 1209
2952.05 1272
2952.57 1250
2953.08 1231
2953.59 1180
2954.10 1042
2954.62 1192
2955.13 1267
2955.64 1261
2956.15 1255
2956.67 1138
2957.18 1225
2957.69 1263
2958.20 1307
2958.72 1249
2959.23 1221
2959.74 1224
2960.26 1146
2960.77 1206
2961.28 1230
2961.80 1246
2962.31 1384
2962.82 1349
2963.34 1253
2963.85 1273
2964.36 1326
2964.88 1484
2965.39 1277
2965.90 1282
2966.42 1453
2966.93 1432
2967.44 1395
2967.96 1435
2968.47 1273
2968.98 1354
2969.50 1297
2970.01 1239
2970.53 1352
2971.04 1327
2971.55 1370
2972.07 1280
2972.58 1055
2973.10 1263
2973.61 1294
2974.12 1205
2974.64 1241
2975.15 1292
2975.67 1210
2976.18 1282
2976.70 1345
2977.21 1296
2977.73 1389
2978.24 1364
2978.75 1313
2979.27 1389
2979.78 1416
2980.30 1147
2980.81 1264
2981.33 1445
2981.84 1538
2982.36 1591
2982.87 1460
2983.39 1479
2983.90 1322
2984.42 1453
2984.93 1375
2985.45 1436
2985.96 1490
2986.48 1484
2987.00 1545
2987.51 1451
2988.03 1557
2988.54 1496
2989.06 1561
2989.57 1603
2990.09 1643
2990.60 1749
2991.12 1809
2991.64 1808
2992.15 1879
2992.67 1830
2993.18 1744
2993.70 1715
2994.21 1777
2994.73 1858
2995.25 1751
2995.76 1640
2996.28 1775
2996.80 1865
2997.31 1683
2997.83 1710
2998.34 1725
2998.86 1745
2999.38 1904
2999.89 1971
3000.41 1973
3000.93 2104
3001.44 1994
3001.96 2219
3002.48 2320
3002.99 2322
3003.51 2518
3004.03 2544
3004.54 2952
3005.06 3386
3005.58 3769
3006.09 4089
3006.61 4714
3007.13 4819
3007.65 5247
3008.16 5367
3008.68 5512
3009.20 5189
3009.71 4732
3010.23 4228
3010.75 3774
3011.27 3471
3011.78 3138
3012.30 2753
3012.82 2271
3013.34 2108
3013.85 2093
3014.37 1876
3014.89 1783
3015.41 1876
3015.93 1924
3016.44 1775
3016.96 1766
3017.48 1885
3018.00 1809
3018.52 1745
3019.03 1699
3019.55 1798
3020.07 1817
3020.59 1812
3021.11 1785
3021.63 1717
3022.14 1736
3022.66 1881
3023.18 1818
3023.70 1727
3024.22 1710
3024.74 1733
3025.25 1642
3025.77 1699
3026.29 1731
3026.81 1769
3027.33 1786
3027.85 1735
3028.37 1755
3028.89 1604
3029.41 1627
3029.92 1599
3030.44 1625
3030.96 1593
3031.48 1574
3032.00 1700
3032.52 1642
3033.04 1400
3033.56 1396
3034.08 1624
3034.60 1542
3035.12 1375
3035.64 1530
3036.16 1427
3036.68 1514
3037.20 1480
3037.72 1555
3038.24 1510
3038.76 1488
3039.28 1532
3039.80 1534
3040.32 1470
3040.84 1352
3041.36 1450
3041.88 1415
3042.40 1354
3042.92 1401
3043.44 1386
3043.96 1355
3044.48 1369
3045.00 1365
3045.52 1394
3046.04 1433
3046.56 1426
3047.08 1389
3047.60 1433
3048.12 1418
3048.64 1292
3049.16 1288
3049.68 1345
3050.20 1359
3050.72 1338
3051.24 1456
3051.77 1232
3052.29 1382
3052.81 1363
3053.33 1290
3053.85 1336
3054.37 1394
3054.89 1369
3055.41 1331
3055.93 1250
3056.46 1232
3056.98 1316
3057.50 1446
3058.02 1316
3058.54 1249
3059.06 1305
3059.58 1374
3060.11 1389
3060.63 1349
3061.15 1507
3061.67 1415
3062.19 1332
3062.71 1398
3063.24 1464
3063.76 1505
3064.28 1425
3064.80 1456
3065.32 1390
3065.85 1525
3066.37 1531
3066.89 1676
3067.41 1633
3067.94 1599
3068.46 1583
3068.98 1613
3069.50 1675
3070.03 1478
3070.55 1473
3071.07 1452
3071.59 1547
3072.12 1516
3072.64 1570
3073.16 1460
3073.68 1486
3074.21 1568
3074.73 1410
3075.25 1529
3075.78 1446
3076.30 1434
3076.82 1640
3077.34 1577
3077.87 1321
3078.39 1357
3078.91 1528
3079.44 1485
3079.96 1682
3080.48 1728
3081.01 1840
3081.53 1711
3082.05 1862
3082.58 1997
3083.10 1865
3083.63 1820
3084.15 1936
3084.67 1928
3085.20 1915
3085.72 1847
3086.24 1806
3086.77 1902
3087.29 1820
3087.82 1737
3088.34 1809
3088.86 1884
3089.39 1897
3089.91 1782
3090.44 1693
3090.96 1635
3091.49 1647
3092.01 1762
3092.53 1678
3093.06 1762
3093.58 1707
3094.11 1811
3094.63 1794
3095.16 1883
3095.68 1764
3096.21 1933
3096.73 2051
3097.26 2079
3097.78 1929
3098.31 2037
3098.83 2145
3099.36 2110
3099.88 2234
3100.41 2285
3100.93 2610
3101.46 2742
3101.98 2951
3102.51 3346
3103.03 3740
3103.56 4966
3104.08 5469
3104.61 6678
3105.13 7395
3105.66 7913
3106.18 8954
3106.71 8743
3107.24 8309
3107.76 7665
3108.29 6734
3108.81 5479
3109.34 4975
3109.86 4304
3110.39 3579
3110.92 3106
3111.44 2723
3111.97 2611
3112.49 2471
3113.02 2288
3113.55 2376
3114.07 2328
3114.60 2313
3115.12 2252
3115.65 2345
3116.18 2210
3116.70 2031
3117.23 1914
3117.76 1882
3118.28 1883
3118.81 1741
3119.34 1864
3119.86 1684
3120.39 1787
3120.92 1853
3121.44 1874
3121.97 1954
3122.50 2207
3123.02 2157
3123.55 2121
3124.08 2203
3124.61 2194
3125.13 2338
3125.66 2144
3126.19 2050
3126.72 2046
3127.24 2039
3127.77 1920
3128.30 1654
3128.82 1530
3129.35 1823
3129.88 1736
3130.41 1560
3130.93 1445
3131.46 1492
3131.99 1513
3132.52 1564
3133.05 1481
3133.57 1423
3134.10 1453
3134.63 1472
3135.16 1608
3135.69 1417
3136.21 1432
3136.74 1516
3137.27 1507
3137.80 1445
3138.33 1426
3138.85 1381
3139.38 1416
3139.91 1472
3140.44 1458
3140.97 1420
3141.50 1409
3142.03 1423
3142.55 1349
3143.08 1324
3143.61 1355
3144.14 1314
3144.67 1305
3145.20 1410
3145.73 1423
3146.26 1409
3146.79 1432
3147.31 1345
3147.84 1302
3148.37 1263
3148.90 1441
3149.43 1548
3149.96 1455
3150.49 1438
3151.02 1552
3151.55 1605
3152.08 1691
3152.61 1517
3153.14 1591
3153.67 1636
3154.20 1644
3154.73 1506
3155.25 1528
3155.78 1582
3156.31 1638
3156.84 1634
3157.37 1603
3157.90 1668
3158.43 1695
3158.96 1536
3159.49 1654
3160.02 1727
3160.55 1713
3161.08 1625
3161.61 1609
3162.14 1799
3162.68 1673
3163.21 1654
3163.74 1712
3164.27 1640
3164.80 1599
3165.33 1656
3165.86 1612
3166.39 1442
3166.92 1370
3167.45 1458
3167.98 1478
3168.51 1367
3169.04 1403
3169.57 1447
3170.10 1420
3170.64 1409
3171.17 1361
3171.70 1305
3172.23 1456
3172.76 1468
3173.29 1371
3173.82 1419
3174.35 1470
3174.88 1545
3175.42 1429
3175.95 1409
3176.48 1553
3177.01 1503
3177.54 1450
3178.07 1667
3178.61 1691
3179.14 1517
3179.67 1540
3180.20 1447
3180.73 1445
3181.26 1443
3181.80 1424
3182.33 1411
3182.86 1398
3183.39 1343
3183.92 1354
3184.46 1361
3184.99 1362
3185.52 1351
3186.05 1291
3186.59 1320
3187.12 1388
3187.65 1314
3188.18 1390
3188.72 1396
3189.25 1359
3189.78 1260
3190.31 1386
3190.85 1498
3191.38 1353
3191.91 1374
3192.44 1414
3192.98 1501
3193.51 1439
3194.04 1401
3194.58 1352
3195.11 1353
3195.64 1403
3196.17 1473
3196.71 1421
3197.24 1452
3197.77 1325
3198.31 1324
3198.84 1380
3199.37 1409
3199.91 1438
3200.44 1400
3200.98 1357
3201.51 1357
3202.04 1549
3202.58 1547
3203.11 1319
3203.64 1312
3204.18 1500
3204.71 1618
3205.24 1696
3205.78 1529
3206.31 1464
3206.85 1432
3207.38 1577
3207.91 1548
3208.45 1582
3208.98 1613
3209.52 1703
3210.05 1654
3210.59 1689
3211.12 1612
3211.65 1752
3212.19 1745
3212.72 1862
3213.26 1815
3213.79 1811
3214.33 1889
3214.86 1941
3215.40 1776
3215.93 1759
3216.47 1859
3217.00 1727
3217.54 1535
3218.07 1492
3218.61 1482
3219.14 1483
3219.68 1461
3220.21 1414
3220.75 1452
3221.28 1467
3221.82 1444
3222.35 1367
3222.89 1398
3223.42 1546
3223.96 1620
3224.49 1606
3225.03 1666
3225.57 1630
3226.10 1886
3226.64 1993
3227.17 1875
3227.71 1786
3228.24 1842
3228.78 1849
3229.32 1884
3229.85 1826
3230.39 1754
3230.92 1909
3231.46 1835
3232.00 1742
3232.53 1757
3233.07 1888
3233.60 1764
3234.14 1762
3234.68 1682
3235.21 1824
3235.75 1850
3236.29 1688
3236.82 1876
3237.36 1885
3237.90 1786
3238.43 1673
3238.97 1842
3239.51 1919
3240.04 1983
3240.58 2147
3241.12 1962
3241.65 2004
3242.19 1902
3242.73 1859
3243.26 1827
3243.80 1834
3244.34 1895
3244.88 1915
3245.41 2017
3245.95 1864
3246.49 1890
3247.02 2133
3247.56 2050
3248.10 2170
3248.64 2255
3249.17 2099
3249.71 2041
3250.25 2054
3250.79 2080
3251.33 2094
3251.86 2190
3252.40 2160
3252.94 2116
3253.48 2146
3254.01 2034
3254.55 2099
3255.09 2177
3255.63 2145
3256.17 2202
3256.70 2215
3257.24 2276
3257.78 2235
3258.32 2075
3258.86 2403
3259.40 2286
3259.93 2472
3260.47 2527
3261.01 2532
3261.55 2711
3262.09 2825
3262.63 2914
3263.17 3321
3263.70 3360
3264.24 3797
3264.78 4045
3265.32 4693
3265.86 5202
3266.40 5402
3266.94 5590
3267.48 6368
3268.02 6674
3268.56 7275
3269.09 8001
3269.63 7784
3270.17 7942
3270.71 8024
3271.25 7672
3271.79 7121
3272.33 6827
3272.87 5912
3273.41 4914
3273.95 3946
3274.49 3894
3275.03 3125
3275.57 2942
3276.11 2920
3276.65 2640
3277.19 2749
3277.73 2810
3278.27 2773
3278.81 2917
3279.35 2862
3279.89 2678
3280.43 2846
3280.97 2807
3281.51 2649
3282.05 2679
3282.59 2843
3283.13 2686
3283.67 2646
3284.21 2643
3284.75 2736
3285.29 2608
3285.83 2715
3286.37 2634
3286.91 2568
3287.45 2469
3287.99 2697
3288.53 2581
3289.08 2876
3289.62 2822
3290.16 2788
3290.70 2679
3291.24 2775
3291.78 2702
3292.32 2642
3292.86 2830
3293.40 2812
3293.95 2851
3294.49 2858
3295.03 3018
3295.57 3182
3296.11 3582
3296.65 3840
3297.19 4096
3297.73 4184
3298.28 4275
3298.82 4339
3299.36 4547
3299.90 4291
3300.44 3850
3300.99 3808
3301.53 3670
3302.07 3583
3302.61 3377
3303.15 3162
3303.69 2977
3304.24 3139
3304.78 3108
3305.32 3091
3305.86 2818
3306.41 2885
3306.95 2994
3307.49 2838
3308.03 2816
3308.58 2897
3309.12 2713
3309.66 2738
3310.20 2654
3310.75 2577
3311.29 2720
3311.83 2452
3312.37 2461
3312.92 2459
3313.46 2600
3314.00 2428
3314.54 2418
3315.09 2407
3315.63 2519
3316.17 2441
3316.72 2653
3317.26 2897
3317.80 2862
3318.35 2787
3318.89 2983
3319.43 3065
3319.98 3242
3320.52 3446
3321.06 3627
3321.61 3640
3322.15 3893
3322.69 3895
3323.24 3954
3323.78 4120
3324.33 3907
3324.87 3790
3325.41 3924
3325.96 3906
3326.50 3679
3327.04 3570
3327.59 3753
3328.13 3380
3328.68 3546
3329.22 3554
3329.76 3374
3330.31 3300
3330.85 3229
3331.40 3523
3331.94 3702
3332.49 3872
3333.03 4316
3333.58 5332
3334.12 6342
3334.66 8135
3335.21 10542
3335.75 13253
3336.30 15648
3336.84 18344
3337.39 20538
3337.93 22857
3338.48 24655
3339.02 25556
3339.57 25425
3340.11 25171
3340.66 24169
3341.20 22651
3341.75 20856
3342.29 17918
3342.84 15126
3343.38 12501
3343.93 10485
3344.47 8463
3345.02 6973
3345.57 5655
3346.11 4769
3346.66 4391
3347.20 3955
3347.75 3653
3348.29 3408
3348.84 3330
3349.38 3078
3349.93 3118
3350.48 3058
3351.02 2863
3351.57 2851
3352.11 2966
3352.66 3019
3353.21 2791
3353.75 2651
3354.30 2899
3354.84 2827
3355.39 2849
3355.94 2763
3356.48 2728
3357.03 2642
3357.58 2592
3358.12 2606
3358.67 2544
3359.22 2597
3359.76 2629
3360.31 2646
3360.86 2671
3361.40 2775
3361.95 2641
3362.50 2661
3363.04 2754
3363.59 2676
3364.14 2537
3364.68 2624
3365.23 2791
3365.78 2876
3366.33 2913
3366.87 2839
3367.42 2829
3367.97 2928
3368.51 2860
3369.06 2926
3369.61 2916
3370.16 2818
3370.70 2690
3371.25 2817
3371.80 2701
3372.35 2573
3372.90 2666
3373.44 2806
3373.99 3093
3374.54 3398
3375.09 3643
3375.63 3901
3376.18 4323
3376.73 4330
3377.28 4389
3377.83 4376
3378.37 4133
3378.92 3821
3379.47 3667
3380.02 3362
3380.57 3200
3381.12 3042
3381.66 2889
3382.21 2633
3382.76 2486
3383.31 2324
3383.86 2300
3384.41 2163
3384.96 2057
3385.50 2029
3386.05 2011
3386.60 1903
3387.15 1883
3387.70 1833
3388.25 1844
3388.80 1945
3389.35 1846
3389.90 1814
3390.44 1805
3390.99 1827
3391.54 1661
3392.09 1732
3392.64 1910
3393.19 1828
3393.74 1785
3394.29 1780
3394.84 1865
3395.39 1751
3395.94 1812
3396.49 1743
3397.04 1760
3397.59 1903
3398.14 2069
3398.69 2027
3399.24 2076
3399.79 2078
3400.34 1908
3400.89 1997
3401.44 2124
3401.99 2090
3402.54 1892
3403.09 1774
3403.64 1923
3404.19 1874
3404.74 1812
3405.29 1690
3405.84 1786
3406.39 1705
3406.94 1608
3407.49 1640
3408.04 1579
3408.59 1595
3409.14 1611
3409.69 1796
3410.24 1805
3410.79 1632
3411.34 1740
3411.89 2015
3412.45 1875
3413.00 2035
3413.55 2040
3414.10 2064
3414.65 2105
3415.20 2236
3415.75 2284
3416.30 2329
3416.85 2272
3417.41 2172
3417.96 2107
3418.51 2029
3419.06 1905
3419.61 1957
3420.16 1861
3420.71 1672
3421.27 1546
3421.82 1554
3422.37 1611
3422.92 1603
3423.47 1724
3424.02 1692
3424.58 1669
3425.13 1817
3425.68 1859
3426.23 1779
3426.78 1949
3427.34 1871
3427.89 1843
3428.44 1891
3428.99 1759
3429.55 1768
3430.10 1708
3430.65 1743
3431.20 1662
3431.76 1619
3432.31 1606
3432.86 1585
3433.41 1593
3433.97 1661
3434.52 1662
3435.07 1707
3435.62 1566
3436.18 1516
3436.73 1620
3437.28 1613
3437.84 1593
3438.39 1524
3438.94 1622
3439.49 1775
3440.05 1569
3440.60 1546
3441.15 1494
3441.71 1533
3442.26 1579
3442.81 1604
3443.37 1717
3443.92 1633
3444.47 1755
3445.03 1612
3445.58 1607
3446.13 1622
3446.69 1675
3447.24 1541
3447.80 1463
3448.35 1526
3448.90 1401
3449.46 1427
3450.01 1401
3450.57 1501
3451.12 1498
3451.67 1472
3452.23 1457
3452.78 1380
3453.34 1322
3453.89 1370
3454.44 1343
3455.00 1449
3455.55 1637
3456.11 1519
3456.66 1428
3457.22 1504
3457.77 1583
3458.33 1462
3458.88 1368
3459.43 1428
3459.99 1365
3460.54 1473
3461.10 1456
3461.65 1493
3462.21 1511
3462.76 1470
3463.32 1461
3463.87 1497
3464.43 1541
3464.98 1549
3465.54 1581
3466.09 1522
3466.65 1487
3467.21 1529
3467.76 1641
3468.32 1651
3468.87 1556
3469.43 1667
3469.98 1636
3470.54 1661
3471.09 1748
3471.65 1867
3472.20 1926
3472.76 2007
3473.32 1921
3473.87 1966
3474.43 2075
3474.98 1973
3475.54 2025
3476.10 1876
3476.65 1906
3477.21 1878
3477.76 2008
3478.32 2020
3478.88 1961
3479.43 1826
3479.99 1951
3480.55 2009
3481.10 2032
3481.66 2085
3482.22 2008
3482.77 2111
3483.33 2232
3483.89 2320
3484.44 2346
3485.00 2387
3485.56 2256
3486.11 2301
3486.67 2364
3487.23 2597
3487.78 2416
3488.34 2765
3488.90 2755
3489.45 2605
3490.01 2644
3490.57 3169
3491.13 3488
3491.68 4232
3492.24 5028
3492.80 5990
3493.35 6818
3493.91 7820
3494.47 8714
3495.03 9415
3495.58 9646
3496.14 9682
3496.70 9268
3497.26 8543
3497.82 7651
3498.37 6769
3498.93 5329
3499.49 4355
3500.05 3962
3500.61 3532
3501.16 3272
3501.72 3298
3502.28 2828
3502.84 2985
3503.40 3106
3503.95 3166
3504.51 3148
3505.07 3104
3505.63 3168
3506.19 3367
3506.75 3362
3507.30 3228
3507.86 3366
3508.42 3394
3508.98 3388
3509.54 3067
3510.10 2980
3510.66 2810
3511.22 2707
3511.77 2521
3512.33 2679
3512.89 2737
3513.45 2539
3514.01 2362
3514.57 2370
3515.13 2400
3515.69 2101
3516.25 2185
3516.81 2022
3517.37 1898
3517.92 1865
3518.48 1716
3519.04 1594
3519.60 1732
3520.16 1730
3520.72 1759
3521.28 1699
3521.84 1713
3522.40 1735
3522.96 1798
3523.52 1762
3524.08 1691
3524.64 1680
3525.20 1633
3525.76 1869
3526.32 1914
3526.88 1856
3527.44 1665
3528.00 1666
3528.56 1659
3529.12 1671
3529.68 1662
3530.24 1541
3530.80 1654
3531.36 1607
3531.92 1654
3532.48 1612
3533.04 1622
3533.60 1450
3534.17 1519
3534.73 1581
3535.29 1544
3535.85 1556
3536.41 1659
3536.97 1479
3537.53 1528
3538.09 1502
3538.65 1634
3539.21 1662
3539.77 1549
3540.34 1660
3540.90 1683
3541.46 1709
3542.02 1584
3542.58 1595
3543.14 1438
3543.70 1645
3544.26 1502
3544.83 1470
3545.39 1590
3545.95 1670
3546.51 1669
3547.07 1529
3547.63 1511
3548.20 1462
3548.76 1458
3549.32 1500
3549.88 1480
3550.44 1410
3551.01 1587
3551.57 1464
3552.13 1340
3552.69 1489
3553.25 1565
3553.82 1430
3554.38 1469
3554.94 1348
3555.50 1322
3556.07 1263
3556.63 1328
3557.19 1296
3557.75 1353
3558.32 1315
3558.88 1283
3559.44 1412
3560.00 1412
3560.57 1271
3561.13 1453
3561.69 1425
3562.26 1394
3562.82 1334
3563.38 1285
3563.94 1380
3564.51 1450
3565.07 1361
3565.63 1319
3566.20 1294
3566.76 1381
3567.32 1235
3567.89 1306
3568.45 1298
3569.01 1313
3569.58 1251
3570.14 1227
3570.70 1371
3571.27 1285
3571.83 1277
3572.39 1170
3572.96 1309
3573.52 1257
3574.09 1339
3574.65 1243
3575.21 1303
3575.78 1274
3576.34 1388
3576.91 1333
3577.47 1386
3578.03 1517
3578.60 1532
3579.16 1439
3579.73 1567
3580.29 1514
3580.86 1515
3581.42 1576
3581.98 1480
3582.55 1356
3583.11 1451
3583.68 1490
3584.24 1515
3584.81 1482
3585.37 1409
3585.94 1308
3586.50 1317
3587.07 1372
3587.63 1398
3588.20 1416
3588.76 1463
3589.33 1444
3589.89 1438
3590.46 1387
3591.02 1305
3591.59 1258
3592.15 1247
3592.72 1334
3593.28 1243
3593.85 1265
3594.41 1282
3594.98 1290
3595.54 1352
3596.11 1226
3596.68 1317
3597.24 1423
3597.81 1324
3598.37 1190
3598.94 1274
3599.50 1218
3600.07 1263
3600.64 1261
3601.20 1304
3601.77 1254
3602.33 1246
3602.90 1288
3603.47 1260
3604.03 1112
3604.60 1165
3605.16 1286
3605.73 1224
3606.30 1234
3606.86 1160
3607.43 1223
3608.00 1199
3608.56 1300
3609.13 1158
3609.70 1238
3610.26 1270
3610.83 1196
3611.40 1245
3611.96 1208
3612.53 1116
3613.10 1157
3613.66 1004
3614.23 1107
3614.80 1105
3615.36 1113
3615.93 1162
3616.50 1052
3617.07 1160
3617.63 1162
3618.20 1182
3618.77 1141
3619.34 1141
3619.90 1092
3620.47 1150
3621.04 1197
3621.61 1192
3622.17 1115
3622.74 1143
3623.31 1300
3623.88 1337
3624.44 1354
3625.01 1169
3625.58 1171
3626.15 1180
3626.72 1260
3627.28 1228
3627.85 1196
3628.42 1187
3628.99 1263
3629.56 1293
3630.12 1165
3630.69 1195
3631.26 1208
3631.83 1219
3632.40 1251
3632.97 1207
3633.53 1172
3634.10 1105
3634.67 1174
3635.24 1109
3635.81 1166
3636.38 1261
3636.95 1286
3637.52 1199
3638.08 1173
3638.65 1347
3639.22 1308
3639.79 1315
3640.36 1394
3640.93 1307
3641.50 1305
3642.07 1285
3642.64 1243
3643.21 1294
3643.78 1319
3644.34 1312
3644.91 1424
3645.48 1392
3646.05 1390
3646.62 1339
3647.19 1245
3647.76 1293
3648.33 1242
3648.90 1276
3649.47 1081
3650.04 1268
3650.61 1256
3651.18 1295
3651.75 1169
3652.32 1293
3652.89 1297
3653.46 1349
3654.03 1520
3654.60 1371
3655.17 1349
3655.74 1500
3656.31 1561
3656.88 1511
3657.45 1392
3658.02 1322
3658.59 1295
3659.16 1364
3659.73 1368
3660.30 1351
3660.87 1380
3661.45 1300
3662.02 1419
3662.59 1419
3663.16 1415
3663.73 1392
3664.30 1471
3664.87 1368
3665.44 1393
3666.01 1371
3666.58 1409
3667.15 1533
3667.73 1551
3668.30 1499
3668.87 1488
3669.44 1581
3670.01 1698
3670.58 1564
3671.15 1620
3671.73 1454
3672.30 1347
3672.87 1375
3673.44 1328
3674.01 1343
3674.58 1343
3675.16 1359
3675.73 1290
3676.30 1204
3676.87 1244
3677.44 1257
3678.01 1344
3678.59 1280
3679.16 1261
3679.73 1333
3680.30 1243
3680.88 1245
3681.45 1207
3682.02 1142
3682.59 1232
3683.16 1319
3683.74 1249
3684.31 1293
3684.88 1428
3685.45 1308
3686.03 1238
3686.60 1178
3687.17 1233
3687.74 1271
3688.32 1206
3688.89 1175
3689.46 1153
3690.04 1160
3690.61 1199
3691.18 1157
3691.76 1222
3692.33 1225
3692.90 1158
3693.47 1309
3694.05 1155
3694.62 1104
3695.19 1163
3695.77 1262
3696.34 1069
3696.91 1063
3697.49 1158
3698.06 1215
3698.64 1114
3699.21 1158
3699.78 1172
3700.36 1083
3700.93 1181
3701.50 1150
3702.08 1213
3702.65 1405
3703.23 1322
3703.80 1116
3704.37 1031
3704.95 1175
3705.52 1264
3706.10 1172
3706.67 1272
3707.24 1226
3707.82 1188
3708.39 1262
3708.97 1252
3709.54 1234
3710.12 1143
3710.69 1283
3711.27 1506
3711.84 1477
3712.41 1290
3712.99 1238
3713.56 1279
3714.14 1320
3714.71 1249
3715.29 1204
3715.86 1240
3716.44 1189
3717.01 1174
3717.59 1335
3718.16 1115
3718.74 1144
3719.31 1290
3719.89 1139
3720.46 1050
3721.04 1172
3721.61 1178
3722.19 1231
3722.77 1289
3723.34 1095
3723.92 985
3724.49 1234
3725.07 1195
3725.64 1204
3726.22 1276
3726.79 1227
3727.37 1137
3727.95 1063
3728.52 1133
3729.10 1009
3729.67 1038
3730.25 1089
3730.83 1108
3731.40 1113
3731.98 1057
3732.56 1226
3733.13 1256
3733.71 1204
3734.28 1175
3734.86 1281
3735.44 1202
3736.01 1216
3736.59 1218
3737.17 1263
3737.74 1300
3738.32 1234
3738.90 1200
3739.47 1280
3740.05 1281
3740.63 1180
3741.20 1162
3741.78 1093
3742.36 1138
3742.93 1151
3743.51 1112
3744.09 1130
3744.67 1002
3745.24 1094
3745.82 1007
3746.40 1041
3746.97 1055
3747.55 1144
3748.13 1046
3748.71 1048
3749.28 1137
3749.86 1103
3750.44 1071
3751.02 1132
3751.59 1270
3752.17 1117
3752.75 1163
3753.33 1153
3753.91 1156
3754.48 1072
3755.06 1131
3755.64 1178
3756.22 1094
3756.80 1176
3757.37 1256
3757.95 1101
3758.53 1090
3759.11 1056
3759.69 1088
3760.27 1083
3760.84 1147
3761.42 1190
3762.00 1169
3762.58 1270
3763.16 1170
3763.74 1135
3764.31 1155
3764.89 1181
3765.47 1168
3766.05 1179
3766.63 1173
3767.21 1145
3767.79 1190
3768.37 1139
3768.95 1212
3769.52 1150
3770.10 1083
3770.68 1127
3771.26 1176
3771.84 1156
3772.42 1080
3773.00 1146
3773.58 1133
3774.16 1324
3774.74 1306
3775.32 1262
3775.90 1153
3776.48 1127
3777.06 1228
3777.64 1244
3778.22 1116
3778.80 1158
3779.38 1145
3779.96 1132
3780.54 1150
3781.12 1166
3781.70 1150
3782.28 1083
3782.86 1186
3783.44 1085
3784.02 1063
3784.60 1041
3785.18 1090
3785.76 1063
3786.34 1050
3786.92 1037
3787.50 1022
3788.08 1099
3788.66 1091
3789.24 1133
3789.82 1038
3790.40 1153
3790.98 1146
3791.56 1140
3792.14 1078
3792.72 1095
3793.30 1045
3793.89 1045
3794.47 1078
3795.05 1081
3795.63 1062
3796.21 1208
3796.79 1223
3797.37 1209
3797.95 1164
3798.53 1124
3799.12 1240
3799.70 1214
3800.28 1177
3800.86 1173
3801.44 1251
3802.02 1111
3802.60 1109
3803.19 1241
3803.77 1191
3804.35 1201
3804.93 1166
3805.51 1173
3806.10 1248
3806.68 1298
3807.26 1366
3807.84 1177
3808.42 1151
3809.01 1176
3809.59 1147
3810.17 1104
3810.75 1188
3811.33 1273
3811.92 1274
3812.50 1237
3813.08 1391
3813.66 1439
3814.25 1455
3814.83 1315
3815.41 1360
3815.99 1341
3816.58 1323
3817.16 1289
3817.74 1339
3818.32 1365
3818.91 1315
3819.49 1319
3820.07 1279
3820.66 1291
3821.24 1206
3821.82 1069
3822.41 1121
3822.99 1112
3823.57 1040
3824.16 1151
3824.74 1135
3825.32 1124
3825.91 1173
3826.49 1167
3827.07 1187
3827.66 1143
3828.24 1243
3828.82 1123
3829.41 1233
3829.99 1229
3830.57 1056
3831.16 1061
3831.74 1158
3832.33 1093
3832.91 1091
3833.49 1113
3834.08 1106
3834.66 1047
3835.25 1026
3835.83 1096
3836.41 1041
3837.00 1066
3837.58 1103
3838.17 1053
3838.75 1048
3839.34 1163
3839.92 1143
3840.50 1185
3841.09 1138
3841.67 1022
3842.26 1058
3842.84 1048
3843.43 1109
3844.01 1127
3844.60 1115
3845.18 1081
3845.77 1058
3846.35 1018
3846.94 949
3847.52 1033
3848.11 1110
3848.69 1266
3849.28 1065
3849.86 1133
3850.45 1142
3851.03 1130
3851.62 927
3852.20 991
3852.79 1132
3853.37 1075
3853.96 938
3854.55 1062
3855.13 993
3855.72 1007
3856.30 1079
3856.89 1116
3857.47 1121
3858.06 1127
3858.65 1015
3859.23 1075
3859.82 1103
3860.40 1049
3860.99 1143
3861.58 1149
3862.16 1094
3862.75 1010
3863.33 1067
3863.92 1032
3864.51 1053
3865.09 1060
3865.68 1085
3866.27 1099
3866.85 1176
3867.44 1266
3868.03 1219
3868.61 1149
3869.20 1057
3869.79 1133
3870.37 1139
3870.96 1168
3871.55 1171
3872.13 1024
3872.72 947
3873.31 974
3873.89 1073
3874.48 1116
3875.07 1043
3875.66 1076
3876.24 1157
3876.83 1120
3877.42 1232
3878.00 1147
3878.59 1231
3879.18 1267
3879.77 1171
3880.35 1136
3880.94 1165
3881.53 1109
3882.12 1065
3882.70 1116
3883.29 1176
3883.88 1067
3884.47 1014
3885.06 1042
3885.64 1104
3886.23 994
3886.82 1056
3887.41 1059
3888.00 1012
3888.58 1146
3889.17 1174
3889.76 1246
3890.35 1232
3890.94 1122
3891.53 1250
3892.11 1275
3892.70 1282
3893.29 1362
3893.88 1344
3894.47 1298
3895.06 1259
3895.65 1286
3896.23 1169
3896.82 1195
3897.41 1204
3898.00 1169
3898.59 1268
3899.18 1133
3899.77 1164
3900.36 1086
3900.95 1062
3901.53 1141
3902.12 1220
3902.71 1134
3903.30 1009
3903.89 1085
3904.48 1029
3905.07 1086
3905.66 1133
3906.25 1124
3906.84 1161
3907.43 1159
3908.02 1215
3908.61 1295
3909.20 1202
3909.79 1221
3910.38 1293
3910.97 1266
3911.56 1188
3912.15 1220
3912.74 1206
3913.33 1089
3913.92 1017
3914.51 1086
3915.10 1126
3915.69 1081
3916.28 1076
3916.87 1070
3917.46 1030
3918.05 1068
3918.64 1051
3919.23 1022
3919.82 1006
3920.41 1099
3921.00 1122
3921.59 1114
3922.18 1103
3922.77 1015
3923.36 1095
3923.95 1062
3924.55 1085
3925.14 1092
3925.73 1089
3926.32 1093
3926.91 1042
3927.50 1011
3928.09 943
3928.68 1093
3929.27 1111
3929.87 1063
3930.46 1018
3931.05 949
3931.64 1121
3932.23 1043
3932.82 1006
3933.41 958
3934.01 880
3934.60 984
3935.19 922
3935.78 960
3936.37 959
3936.96 1031
3937.56 1040
3938.15 951
3938.74 1003
3939.33 1131
3939.92 1179
3940.52 1240
3941.11 1120
3941.70 1111
3942.29 1156
3942.88 1173
3943.48 1191
3944.07 1233
3944.66 1202
3945.25 1207
3945.85 1214
3946.44 1200
3947.03 1222
3947.62 1137
3948.22 1228
3948.81 1154
3949.40 1103
3949.99 1128
3950.59 1100
3951.18 1066
3951.77 978
3952.37 993
3952.96 1107
3953.55 1183
3954.15 1039
3954.74 1125
3955.33 1055
3955.93 1068
3956.52 1042
3957.11 1106
3957.71 1137
3958.30 1160
3958.89 1030
3959.49 1056
3960.08 1182
3960.67 1281
3961.27 1166
3961.86 1096
3962.45 1090
3963.05 1206
3963.64 1123
3964.23 1115
3964.83 1128
3965.42 1135
3966.02 1062
3966.61 1064
3967.20 1153
3967.80 1143
3968.39 1226
3968.99 1211
3969.58 1186
3970.18 1367
3970.77 1333
3971.36 1334
3971.96 1224
3972.55 1207
3973.15 1224
3973.74 1194
3974.34 1170
3974.93 1227
3975.53 1196
3976.12 1122
3976.72 1133
3977.31 1128
3977.91 1341
3978.50 1348
3979.10 1362
3979.69 1354
3980.29 1488
3980.88 1447
3981.48 1561
3982.07 1446
3982.67 1200
3983.26 1263
3983.86 1258
3984.45 1289
3985.05 1309
3985.64 1207
3986.24 1306
3986.83 1282
3987.43 1369
3988.03 1203
3988.62 1328
3989.22 1337
3989.81 1344
3990.41 1407
3991.00 1562
3991.60 1553
3992.20 1351
3992.79 1363
3993.39 1377
3993.98 1337
3994.58 1220
3995.18 1278
3995.77 1403
3996.37 1367
3996.97 1410
3997.56 1381
3998.16 1371
3998.75 1421
3999.35 1380
3999.95 1244
4000.54 1315
4001.14 1304
4001.74 1290
4002.33 1276
4002.93 1233
4003.53 1306
4004.12 1348
4004.72 1161
4005.32 1255
4005.92 1361
4006.51 1467
4007.11 1329
4007.71 1288
4008.30 1265
4008.90 1167
4009.50 1214
4010.10 1271
4010.69 1234
4011.29 1179
4011.89 1213
4012.49 1210
4013.08 1080
4013.68 1159
4014.28 1191
4014.88 1253
4015.47 1166
4016.07 1117
4016.67 1161
4017.27 1128
4017.86 1157
4018.46 1180
4019.06 1195
4019.66 1161
4020.26 1234
4020.85 1165
4021.45 1102
4022.05 1148
4022.65 1248
4023.25 1194
4023.85 1274
4024.44 1223
4025.04 1144
4025.64 1177
4026.24 1216
4026.84 1212
4027.44 1421
4028.03 1572
4028.63 1484
4029.23 1544
4029.83 1641
4030.43 1668
4031.03 1726
4031.63 1882
4032.23 1769
4032.83 1902
4033.42 1963
4034.02 1748
4034.62 1666
4035.22 1703
4035.82 1733
4036.42 1674
4037.02 1642
4037.62 1537
4038.22 1539
4038.82 1574
4039.42 1524
4040.02 1442
4040.62 1430
4041.22 1326
4041.82 1198
4042.41 1137
4043.01 1108
4043.61 1167
4044.21 1151
4044.81 1109
4045.41 1152
4046.01 1094
4046.61 1032
4047.21 1100
4047.81 1089
4048.41 1049
4049.01 1076
4049.61 1118
4050.21 1083
4050.82 1098
4051.42 1155
4052.02 1010
4052.62 954
4053.22 1139
4053.82 1101
4054.42 1101
4055.02 1065
4055.62 1226
4056.22 1210
4056.82 1204
4057.42 1269
4058.02 1236
4058.62 1096
4059.22 1107
4059.83 1116
4060.43 1211
4061.03 1217
4061.63 1127
4062.23 1069
4062.83 1198
4063.43 1244
4064.03 1117
4064.63 1136
4065.24 1172
4065.84 1193
4066.44 1283
4067.04 1154
4067.64 1225
4068.24 1269
4068.85 1243
4069.45 1138
4070.05 1168
4070.65 1162
4071.25 1098
4071.85 1172
4072.46 1211
4073.06 1126
4073.66 1074
4074.26 1007
4074.86 1112
4075.47 1148
4076.07 1009
4076.67 1016
4077.27 998
4077.88 1037
4078.48 1059
4079.08 1036
4079.68 1016
4080.29 1093
4080.89 1087
4081.49 1033
4082.09 996
4082.70 942
4083.30 984
4083.90 997
4084.50 946
4085.11 972
4085.71 1087
4086.31 949
4086.92 1049
4087.52 1039
4088.12 1098
4088.72 975
4089.33 940
4089.93 957
4090.53 924
4091.14 999
4091.74 1006
4092.34 961
4092.95 1059
4093.55 1176
4094.16 1216
4094.76 1186
4095.36 1049
4095.97 1058
4096.57 905
4097.17 938
4097.78 1024
4098.38 977
4098.98 994
4099.59 976
4100.19 1008
4100.80 994
4101.40 953
4102.00 1029
4102.61 1025
4103.21 1005
4103.82 892
4104.42 903
4105.03 1081
4105.63 999
4106.23 1022
4106.84 1057
4107.44 1050
4108.05 1063
4108.65 996
4109.26 931
4109.86 1016
4110.47 1065
4111.07 944
4111.68 955
4112.28 1024
4112.89 1040
4113.49 1008
4114.10 1005
4114.70 912
4115.31 1019
4115.91 1007
4116.52 985
4117.12 984
4117.73 1028
4118.33 983
4118.94 1014
4119.54 993
4120.15 1028
4120.75 932
4121.36 1010
4121.97 1039
4122.57 980
4123.18 1023
4123.78 944
4124.39 1049
4124.99 1047
4125.60 973
4126.21 1025
4126.81 1063
4127.42 1070
4128.02 1038
4128.63 1032
4129.24 1098
4129.84 1019
4130.45 978
4131.05 991
4131.66 973
4132.27 1043
4132.87 959
4133.48 1019
4134.09 1027
4134.69 982
4135.30 1036
4135.91 1075
4136.51 1033
4137.12 1016
4137.73 1043
4138.33 945
4138.94 1062
4139.55 1054
4140.15 1068
4140.76 1132
4141.37 1164
4141.97 1191
4142.58 1103
4143.19 1032
4143.80 1120
4144.40 1133
4145.01 1050
4145.62 1062
4146.22 1064
4146.83 1049
4147.44 1118
4148.05 1145
4148.65 1182
4149.26 1126
4149.87 1001
4150.48 1171
4151.09 1075
4151.69 1076
4152.30 1080
4152.91 960
4153.52 1003
4154.12 1048
4154.73 954
4155.34 943
4155.95 1089
4156.56 1035
4157.16 881
4157.77 911
4158.38 990
4158.99 983
4159.60 1029
4160.21 1055
4160.81 1075
4161.42 1006
4162.03 1063
4162.64 1088
4163.25 1038
4163.86 983
4164.47 933
4165.08 995
4165.68 988
4166.29 968
4166.90 1055
4167.51 1166
4168.12 1084
4168.73 955
4169.34 939
4169.95 992
4170.56 1071
4171.16 1005
4171.77 1006
4172.38 980
4172.99 1049
4173.60 976
4174.21 974
4174.82 920
4175.43 1021
4176.04 995
4176.65 1099
4177.26 1092
4177.87 1044
4178.48 1098
4179.09 940
4179.70 1004
4180.31 1040
4180.92 1130
4181.53 1091
4182.14 1043
4182.75 1148
4183.36 1101
4183.97 1066
4184.58 1071
4185.19 1133
4185.80 1089
4186.41 1126
4187.02 1023
4187.63 1029
4188.24 1161
4188.85 1181
4189.46 1012
4190.07 1044
4190.68 1088
4191.29 1137
4191.90 1066
4192.51 1062
4193.13 1086
4193.74 997
4194.35 1070
4194.96 1114
4195.57 1072
4196.18 1057
4196.79 899
4197.40 947
4198.01 1004
4198.62 1048
4199.24 1155
4199.85 1043
4200.46 1069
4201.07 997
4201.68 1005
4202.29 988
4202.90 1139
4203.52 975
4204.13 960
4204.74 1035
4205.35 961
4205.96 976
4206.57 1072
4207.19 1138
4207.80 1054
4208.41 951
4209.02 989
4209.63 1033
4210.25 1015
4210.86 989
4211.47 932
4212.08 943
4212.69 1127
4213.31 1148
4213.92 995
4214.53 950
4215.14 1036
4215.76 993
4216.37 991
4216.98 983
4217.59 1062
4218.21 1074
4218.82 1083
4219.43 986
4220.04 1096
4220.66 1054
4221.27 1141
4221.88 1099
4222.50 1050
4223.11 1059
4223.72 1030
4224.33 1014
4224.95 1121
4225.56 1060
4226.17 1026
4226.79 1084
4227.40 1066
4228.01 1002
4228.63 1043
4229.24 1105
4229.85 1152
4230.47 1186
4231.08 1166
4231.69 1092
4232.31 1116
4232.92 1264
4233.54 1168
4234.15 1294
4234.76 1377
4235.38 1202
4235.99 1464
4236.61 1602
4237.22 1498
4237.83 1629
4238.45 1724
4239.06 1724
4239.68 1746
4240.29 1693
4240.90 1521
4241.52 1481
4242.13 1477
4242.75 1438
4243.36 1259
4243.98 1213
4244.59 1097
4245.21 1075
4245.82 1125
4246.43 1094
4247.05 1047
4247.66 1156
4248.28 1185
4248.89 1184
4249.51 1091
4250.12 1102
4250.74 1230
4251.35 1224
4251.97 1131
4252.58 1093
4253.20 1099
4253.81 1144
4254.43 1175
4255.04 1087
4255.66 1201
4256.28 1069
4256.89 1081
4257.51 1094
4258.12 1072
4258.74 1157
4259.35 1135
4259.97 1079
4260.58 991
4261.20 1010
4261.82 1157
4262.43 1192
4263.05 1084
4263.66 1066
4264.28 1115
4264.90 1112
4265.51 1022
4266.13 1009
4266.74 1096
4267.36 1239
4267.98 1155
4268.59 1135
4269.21 1173
4269.82 1093
4270.44 1193
4271.06 1145
4271.67 1251
4272.29 1304
4272.91 1271
4273.52 1286
4274.14 1108
4274.76 1121
4275.37 1238
4275.99 1206
4276.61 1228
4277.22 1128
4277.84 1231
4278.46 1194
4279.08 1151
4279.69 1159
4280.31 1223
4280.93 1184
4281.54 1125
4282.16 1120
4282.78 1199
4283.40 1118
4284.01 1045
4284.63 1076
4285.25 1169
4285.87 1008
4286.48 980
4287.10 1025
4287.72 1093
4288.34 1071
4288.95 1038
4289.57 1096
4290.19 1100
4290.81 1094
4291.43 1113
4292.04 1032
4292.66 1128
4293.28 1195
4293.90 1120
4294.52 1133
4295.13 1024
4295.75 1076
4296.37 1153
4296.99 961
4297.61 1067
4298.23 1097
4298.84 1135
4299.46 1018
4300.08 954
4300.70 1154
4301.32 1135
4301.94 1145
4302.56 1078
4303.17 1081
4303.79 992
4304.41 956
4305.03 1104
4305.65 1039
4306.27 1044
4306.89 1080
4307.51 966
4308.13 1039
4308.75 1195
4309.36 1134
4309.98 1057
4310.60 1165
4311.22 1155
4311.84 1217
4312.46 1199
4313.08 1224
4313.70 1263
4314.32 1205
4314.94 1201
4315.56 1178
4316.18 1137
4316.80 1026
4317.42 1049
4318.04 1119
4318.66 1173
4319.28 1080
4319.90 1093
4320.52 1166
4321.14 1235
4321.76 1175
4322.38 1173
4323.00 1320
4323.62 1281
4324.24 1154
4324.86 1191
4325.48 1350
4326.10 1278
4326.72 1294
4327.34 1359
4327.96 1427
4328.58 1331
4329.20 1319
4329.82 1452
4330.44 1391
4331.07 1471
4331.69 1482
4332.31 1508
4332.93 1494
4333.55 1435
4334.17 1513
4334.79 1582
4335.41 1553
4336.03 1536
4336.65 1656
4337.28 1935
4337.90 2073
4338.52 2233
4339.14 2372
4339.76 2686
4340.38 2783
4341.00 2828
4341.63 2898
4342.25 2866
4342.87 2802
4343.49 2728
4344.11 2721
4344.73 2497
4345.36 2444
4345.98 2457
4346.60 2751
4347.22 2945
4347.84 3348
4348.47 3721
4349.09 4153
4349.71 4515
4350.33 4749
4350.95 4474
4351.58 4315
4352.20 3992
4352.82 3533
4353.44 3329
4354.07 2671
4354.69 2388
4355.31 2101
4355.93 2000
4356.56 1656
4357.18 1800
4357.80 1753
4358.42 1547
4359.05 1798
4359.67 1830
4360.29 1747
4360.92 1659
4361.54 1711
4362.16 1674
4362.78 1630
4363.41 1737
4364.03 1707
4364.65 1736
4365.28 1635
4365.90 1580
4366.52 1591
4367.15 1548
4367.77 1542
4368.39 1485
4369.02 1574
4369.64 1479
4370.26 1515
4370.89 1451
4371.51 1501
4372.14 1342
4372.76 1173
4373.38 1233
4374.01 1205
4374.63 1169
4375.25 1157
4375.88 1177
4376.50 1271
4377.13 1374
4377.75 1301
4378.37 1216
4379.00 1229
4379.62 1278
4380.25 1260
4380.87 1325
4381.50 1251
4382.12 1341
4382.75 1266
4383.37 1341
4383.99 1296
4384.62 1309
4385.24 1363
4385.87 1283
4386.49 1409
4387.12 1335
4387.74 1240
4388.37 1224
4388.99 1228
4389.62 1240
4390.24 1149
4390.87 1099
4391.49 1144
4392.12 1109
4392.74 1087
4393.37 1168
4393.99 1136
4394.62 1194
4395.24 1135
4395.87 1148
4396.49 1087
4397.12 1041
4397.75 1134
4398.37 1172
4399.00 1169
4399.62 1168
4400.25 1150
4400.87 1103
4401.50 1099
4402.13 1133
4402.75 1087
4403.38 1158
4404.00 1304
4404.63 1216
4405.26 1231
4405.88 1183
4406.51 1198
4407.13 1197
4407.76 1139
4408.39 1238
4409.01 1173
4409.64 1161
4410.27 1206
4410.89 1185
4411.52 1227
4412.15 1235
4412.77 1154
4413.40 1252
4414.03 1077
4414.65 1098
4415.28 1229
4415.91 1293
4416.53 1158
4417.16 1148
4417.79 1187
4418.41 1156
4419.04 1176
4419.67 1117
4420.30 1196
4420.92 1232
4421.55 1165
4422.18 1126
4422.80 1067
4423.43 1087
4424.06 1125
4424.69 1147
4425.31 1010
4425.94 1001
4426.57 1133
4427.20 1159
4427.82 1085
4428.45 1039
4429.08 1032
4429.71 1127
4430.34 937
4430.96 969
4431.59 977
4432.22 954
4432.85 991
4433.48 960
4434.10 1065
4434.73 1102
4435.36 1118
4435.99 1107
4436.62 1153
4437.25 1165
4437.87 1131
4438.50 1096
4439.13 1067
4439.76 1141
4440.39 1187
4441.02 1100
4441.64 1093
4442.27 1209
4442.90 1163
4443.53 1122
4444.16 1143
4444.79 1107
4445.42 1053
4446.05 1027
4446.68 1115
4447.30 1175
4447.93 1205
4448.56 1130
4449.19 1106
4449.82 1121
4450.45 1185
4451.08 1216
4451.71 1080
4452.34 1176
4452.97 1289
4453.60 1318
4454.23 1225
4454.86 1164
4455.49 1154
4456.12 1125
4456.75 1146
4457.38 1255
4458.01 1344
4458.64 1393
4459.27 1251
4459.90 1318
4460.53 1277
4461.16 1261
4461.79 1254
4462.42 1145
4463.05 1118
4463.68 1085
4464.31 1036
4464.94 1043
4465.57 964
4466.20 986
4466.83 1052
4467.46 1097
4468.09 1105
4468.72 1078
4469.35 1064
4469.98 1060
4470.61 1030
4471.24 1028
4471.87 1076
4472.50 1089
4473.13 1049
4473.77 1062
4474.40 937
4475.03 930
4475.66 1020
4476.29 1148
4476.92 935
4477.55 984
4478.18 1107
4478.82 926
4479.45 986
4480.08 1108
4480.71 1034
4481.34 1038
4481.97 1081
4482.60 1062
4483.24 996
4483.87 1017
4484.50 1124
4485.13 1173
4485.76 1142
4486.39 1122
4487.03 1084
4487.66 1095
4488.29 1066
4488.92 1169
4489.55 1164
4490.19 1210
4490.82 1187
4491.45 1222
4492.08 1114
4492.71 1175
4493.35 1334
4493.98 1239
4494.61 1112
4495.24 1108
4495.88 1084
4496.51 1007
4497.14 1128
4497.77 1014
4498.41 1097
4499.04 1106
4499.67 1263
4500.31 1300
4500.94 1341
4501.57 1366
4502.20 1424
4502.84 1470
4503.47 1593
4504.10 1741
4504.74 1516
4505.37 1531
4506.00 1570
4506.64 1647
4507.27 1477
4507.90 1399
4508.54 1288
4509.17 1271
4509.80 1358
4510.44 1212
4511.07 1073
4511.70 1181
4512.34 1200
4512.97 1285
4513.60 1194
4514.24 1077
4514.87 1133
4515.51 1111
4516.14 1102
4516.77 1143
4517.41 1114
4518.04 1127
4518.68 1116
4519.31 1003
4519.94 993
4520.58 1035
4521.21 1024
4521.85 1017
4522.48 1051
4523.12 1001
4523.75 976
4524.39 1003
4525.02 1115
4525.65 1019
4526.29 1034
4526.92 1037
4527.56 1041
4528.19 998
4528.83 1001
4529.46 1056
4530.10 1024
4530.73 1042
4531.37 1072
4532.00 1037
4532.64 1154
4533.27 1041
4533.91 1104
4534.54 1098
4535.18 1093
4535.81 1087
4536.45 1107
4537.09 1099
4537.72 994
4538.36 1050
4538.99 1023
4539.63 1102
4540.26 1123
4540.90 1048
4541.53 1028
4542.17 1029
4542.81 1035
4543.44 1039
4544.08 1042
4544.71 1090
4545.35 1127
4545.99 1116
4546.62 986
4547.26 1020
4547.89 1060
4548.53 1023
4549.17 1017
4549.80 1003
4550.44 1032
4551.08 999
4551.71 977
4552.35 991
4552.98 1008
4553.62 972
4554.26 965
4554.89 1009
4555.53 1011
4556.17 1008
4556.80 983
4557.44 932
4558.08 938
4558.72 949
4559.35 958
4559.99 974
4560.63 1087
4561.26 998
4561.90 956
4562.54 856
4563.17 979
4563.81 1041
4564.45 1037
4565.09 978
4565.72 978
4566.36 1040
4567.00 1054
4567.64 963
4568.27 881
4568.91 900
4569.55 1061
4570.19 1058
4570.82 1018
4571.46 994
4572.10 1052
4572.74 1043
4573.38 985
4574.01 1046
4574.65 1071
4575.29 1039
4575.93 1004
4576.57 1041
4577.20 1038
4577.84 974
4578.48 1071
4579.12 1135
4579.76 1010
4580.40 917
4581.04 976
4581.67 1137
4582.31 1221
4582.95 1137
4583.59 1036
4584.23 999
4584.87 1022
4585.51 1087
4586.14 984
4586.78 1052
4587.42 1129
4588.06 1103
4588.70 1105
4589.34 1063
4589.98 1120
4590.62 1246
4591.26 1287
4591.90 1261
4592.54 1298
4593.17 1482
4593.81 1601
4594.45 1505
4595.09 1560
4595.73 1527
4596.37 1490
4597.01 1548
4597.65 1448
4598.29 1318
4598.93 1230
4599.57 1195
4600.21 1172
4600.85 1161
4601.49 1169
4602.13 1146
4602.77 1101
4603.41 1116
4604.05 1114
4604.69 1170
4605.33 1121
4605.97 1054
4606.61 1087
4607.25 1099
4607.89 1087
4608.53 1110
4609.17 1168
4609.81 1076
4610.45 1066
4611.09 1025
4611.73 1087
4612.38 1151
4613.02 995
4613.66 1068
4614.30 1035
4614.94 1109
4615.58 1089
4616.22 999
4616.86 1071
4617.50 1121
4618.14 1118
4618.78 1081
4619.43 1122
4620.07 1147
4620.71 1025
4621.35 1073
4621.99 1051
4622.63 1035
4623.27 1011
4623.91 964
4624.56 1090
4625.20 1005
4625.84 967
4626.48 988
4627.12 1038
4627.76 1067
4628.41 989
4629.05 1028
4629.69 965
4630.33 959
4630.97 1060
4631.62 963
4632.26 1132
4632.90 1039
4633.54 1011
4634.18 1087
4634.83 1047
4635.47 1059
4636.11 1037
4636.75 1096
4637.40 1042
4638.04 1087
4638.68 1153
4639.32 1149
4639.97 1183
4640.61 1176
4641.25 1235
4641.89 1134
4642.54 1151
4643.18 1136
4643.82 1166
4644.46 1123
4645.11 1123
4645.75 1221
4646.39 1184
4647.04 1077
4647.68 1007
4648.32 1019
4648.97 1170
4649.61 1139
4650.25 1012
4650.90 1017
4651.54 1060
4652.18 1074
4652.83 1087
4653.47 1037
4654.11 960
4654.76 944
4655.40 1032
4656.04 1087
4656.69 1012
4657.33 960
4657.98 1045
4658.62 1050
4659.26 1003
4659.91 962
4660.55 1110
4661.20 992
4661.84 999
4662.48 938
4663.13 921
4663.77 933
4664.42 925
4665.06 951
4665.71 883
4666.35 1034
4666.99 1071
4667.64 942
4668.28 981
4668.93 1077
4669.57 990
4670.22 902
4670.86 959
4671.51 910
4672.15 914
4672.80 909
4673.44 826
4674.09 954
4674.73 1087
4675.38 989
4676.02 957
4676.67 932
4677.31 982
4677.96 929
4678.60 931
4679.25 924
4679.89 949
4680.54 1032
4681.18 1071
4681.83 1067
4682.47 1014
4683.12 933
4683.77 1020
4684.41 1138
4685.06 1061
4685.70 955
4686.35 941
4686.99 1139
4687.64 1013
4688.29 1001
4688.93 1025
4689.58 942
4690.22 1077
4690.87 1114
4691.52 1082
4692.16 1127
4692.81 1068
4693.45 1046
4694.10 1014
4694.75 1004
4695.39 1028
4696.04 995
4696.69 1043
4697.33 1129
4697.98 1126
4698.63 1163
4699.27 1251
4699.92 1221
4700.57 1165
4701.21 1323
4701.86 1457
4702.51 1420
4703.15 1426
4703.80 1423
4704.45 1481
4705.10 1338
4705.74 1321
4706.39 1241
4707.04 1283
4707.68 1135
4708.33 1134
4708.98 1102
4709.63 1116
4710.27 1019
4710.92 1188
4711.57 1086
4712.22 1193
4712.86 1220
4713.51 1081
4714.16 1077
4714.81 1023
4715.45 1079
4716.10 1017
4716.75 1135
4717.40 1030
4718.05 936
4718.69 1057
4719.34 1086
4719.99 1083
4720.64 1069
4721.29 1205
4721.94 1090
4722.58 1047
4723.23 1058
4723.88 1097
4724.53 1124
4725.18 1033
4725.83 1088
4726.47 1025
4727.12 1053
4727.77 1098
4728.42 1117
4729.07 1192
4729.72 1156
4730.37 1109
4731.02 1044
4731.66 1050
4732.31 1187
4732.96 1270
4733.61 1088
4734.26 1114
4734.91 1110
4735.56 1160
4736.21 1146
4736.86 1100
4737.51 961
4738.16 931
4738.81 1018
4739.45 993
4740.10 1108
4740.75 1042
4741.40 1086
4742.05 1106
4742.70 1072
4743.35 1144
4744.00 1123
4744.65 1059
4745.30 1068
4745.95 1015
4746.60 993
4747.25 1009
4747.90 1068
4748.55 1142
4749.20 1135
4749.85 1264
4750.50 1214
4751.15 1218
4751.80 1253
4752.45 1329
4753.10 1337
4753.75 1371
4754.40 1401
4755.05 1501
4755.71 1492
4756.36 1512
4757.01 1485
4757.66 1498
4758.31 1480
4758.96 1365
4759.61 1275
4760.26 1270
4760.91 1299
4761.56 1186
4762.21 1141
4762.86 1072
4763.52 1131
4764.17 1107
4764.82 1177
4765.47 1058
4766.12 1025
4766.77 1036
4767.42 1188
4768.07 1097
4768.73 1156
4769.38 1224
4770.03 1152
4770.68 1267
4771.33 1219
4771.98 1080
4772.64 1110
4773.29 1089
4773.94 1014
4774.59 1010
4775.24 1049
4775.89 1118
4776.55 1143
4777.20 1088
4777.85 1033
4778.50 1012
4779.15 1129
4779.81 1123
4780.46 1123
4781.11 991
4781.76 1121
4782.42 1181
4783.07 1142
4783.72 1257
4784.37 1221
4785.03 1141
4785.68 1219
4786.33 1069
4786.98 1111
4787.64 1090
4788.29 1205
4788.94 1125
4789.60 1088
4790.25 1108
4790.90 1124
4791.55 1180
4792.21 1215
4792.86 1234
4793.51 1231
4794.17 1300
4794.82 1325
4795.47 1328
4796.13 1297
4796.78 1219
4797.43 1241
4798.09 1297
4798.74 1248
4799.39 1165
4800.05 1147
4800.70 1168
4801.36 1166
4802.01 1173
4802.66 1197
4803.32 1117
4803.97 1197
4804.62 1208
4805.28 1174
4805.93 1264
4806.59 1267
4807.24 1216
4807.89 1171
4808.55 1208
4809.20 1157
4809.86 1113
4810.51 1193
4811.17 1106
4811.82 1104
4812.47 1254
4813.13 1165
4813.78 1106
4814.44 1063
4815.09 1087
4815.75 1136
4816.40 1121
4817.06 1321
4817.71 1269
4818.37 1216
4819.02 1254
4819.68 1312
4820.33 1252
4820.99 1334
4821.64 1294
4822.30 1169
4822.95 1231
4823.61 1244
4824.26 1305
4824.92 1435
4825.57 1360
4826.23 1391
4826.88 1339
4827.54 1477
4828.19 1394
4828.85 1583
4829.51 1582
4830.16 1412
4830.82 1487
4831.47 1537
4832.13 1508
4832.78 1524
4833.44 1589
4834.10 1527
4834.75 1607
4835.41 1661
4836.06 1539
4836.72 1580
4837.38 1745
4838.03 1627
4838.69 1690
4839.34 1728
4840.00 1857
4840.66 1782
4841.31 1805
4841.97 1842
4842.63 1880
4843.28 1913
4843.94 1952
4844.60 1957
4845.25 1999
4845.91 2049
4846.57 2145
4847.22 2302
4847.88 2317
4848.54 2189
4849.19 2256
4849.85 2508
4850.51 2713
4851.17 2785
4851.82 3105
4852.48 3229
4853.14 3504
4853.79 3474
4854.45 3550
4855.11 3739
4855.77 3523
4856.42 3237
4857.08 3142
4857.74 3170
4858.40 3047
4859.05 3190
4859.71 3512
4860.37 3379
4861.03 3476
4861.68 3747
4862.34 3781
4863.00 3555
4863.66 3533
4864.32 3367
4864.97 3065
4865.63 2909
4866.29 2849
4866.95 2884
4867.61 2691
4868.26 2786
4868.92 3003
4869.58 3289
4870.24 2948
4870.90 2912
4871.56 3087
4872.21 2943
4872.87 2928
4873.53 2692
4874.19 2783
4874.85 2577
4875.51 2437
4876.17 2402
4876.83 2350
4877.48 2273
4878.14 2219
4878.80 2328
4879.46 2219
4880.12 2187
4880.78 2135
4881.44 2194
4882.10 2148
4882.76 2271
4883.42 2191
4884.08 2118
4884.73 2108
4885.39 2034
4886.05 2003
4886.71 1838
4887.37 1775
4888.03 1774
4888.69 1814
4889.35 1808
4890.01 1766
4890.67 1958
4891.33 2069
4891.99 2036
4892.65 1904
4893.31 2076
4893.97 1982
4894.63 2013
4895.29 1916
4895.95 1975
4896.61 1870
4897.27 1794
4897.93 1886
4898.59 1703
4899.25 1524
4899.91 1606
4900.57 1578
4901.23 1599
4901.89 1485
4902.55 1502
4903.21 1595
4903.88 1550
4904.54 1477
4905.20 1568
4905.86 1653
4906.52 1539
4907.18 1442
4907.84 1414
4908.50 1496
4909.16 1431
4909.82 1514
4910.48 1598
4911.15 1353
4911.81 1413
4912.47 1526
4913.13 1433
4913.79 1410
4914.45 1291
4915.11 1395
4915.77 1412
4916.44 1331
4917.10 1266
4917.76 1359
4918.42 1376
4919.08 1357
4919.74 1453
4920.41 1502
4921.07 1385
4921.73 1354
4922.39 1334
4923.05 1339
4923.72 1187
4924.38 1218
4925.04 1237
4925.70 1303
4926.36 1273
4927.03 1228
4927.69 1211
4928.35 1316
4929.01 1396
4929.67 1214
4930.34 1206
4931.00 1339
4931.66 1195
4932.32 1176
4932.99 1395
4933.65 1370
4934.31 1238
4934.98 1206
4935.64 1305
4936.30 1337
4936.96 1128
4937.63 1163
4938.29 1141
4938.95 1125
4939.62 1186
4940.28 1338
4940.94 1180
4941.61 1148
4942.27 1114
4942.93 1238
4943.60 1156
4944.26 1114
4944.92 1145
4945.59 1156
4946.25 1073
4946.91 1072
4947.58 1077
4948.24 1115
4948.90 1117
4949.57 1136
4950.23 1087
4950.89 1020
4951.56 1063
4952.22 942
4952.89 1064
4953.55 1093
4954.21 1091
4954.88 1014
4955.54 1175
4956.21 1089
4956.87 1099
4957.53 1128
4958.20 1093
4958.86 1104
4959.53 1130
4960.19 1007
4960.86 993
4961.52 1129
4962.19 1087
4962.85 1078
4963.52 1128
4964.18 1150
4964.84 1035
4965.51 1073
4966.17 1099
4966.84 1200
4967.50 1170
4968.17 1198
4968.83 1113
4969.50 1239
4970.16 1122
4970.83 1069
4971.49 1009
4972.16 1112
4972.82 1099
4973.49 1142
4974.16 1047
4974.82 1105
4975.49 1047
4976.15 959
4976.82 1010
4977.48 1143
4978.15 1166
4978.81 1002
4979.48 1016
4980.15 1132
4980.81 994
4981.48 1132
4982.14 1130
4982.81 1100
4983.48 1033
4984.14 1021
4984.81 1095
4985.47 1007
4986.14 1085
4986.81 1017
4987.47 999
4988.14 981
4988.80 1150
4989.47 1100
4990.14 1136
4990.80 1099
4991.47 1055
4992.14 955
4992.80 1049
4993.47 1001
4994.14 1060
4994.80 994
4995.47 1003
4996.14 1028
4996.80 995
4997.47 1034
4998.14 1014
4998.81 1120
4999.47 963
5000.14 950
5000.81 1059
5001.47 1006
5002.14 945
5002.81 954
5003.48 1005
5004.14 932
5004.81 923
5005.48 1075
5006.15 1045
5006.81 1086
5007.48 989
5008.15 972
5008.82 1066
5009.48 1046
5010.15 979
5010.82 895
5011.49 869
5012.16 980
5012.82 997
5013.49 1034
5014.16 982
5014.83 973
5015.50 1036
5016.16 1050
5016.83 1095
5017.50 1109
5018.17 1015
5018.84 988
5019.50 898
5020.17 972
5020.84 941
5021.51 1031
5022.18 950
5022.85 915
5023.52 981
5024.19 1018
5024.85 1027
5025.52 1101
5026.19 1022
5026.86 981
5027.53 977
5028.20 982
5028.87 957
5029.54 1027
5030.21 988
5030.87 936
5031.54 954
5032.21 999
5032.88 939
5033.55 901
5034.22 886
5034.89 868
5035.56 976
5036.23 984
5036.90 975
5037.57 926
5038.24 940
5038.91 845
5039.58 934
5040.25 980
5040.92 975
5041.59 1009
5042.26 928
5042.93 940
5043.60 995
5044.27 951
5044.94 960
5045.61 986
5046.28 1014
5046.95 983
5047.62 969
5048.29 949
5048.96 916
5049.63 963
5050.30 950
5050.97 903
5051.64 918
5052.31 969
5052.98 1005
5053.65 876
5054.32 792
5054.99 944
5055.66 923
5056.34 1007
5057.01 975
5057.68 924
5058.35 938
5059.02 878
5059.69 959
5060.36 990
5061.03 880
5061.70 970
5062.38 926
5063.05 874
5063.72 956
5064.39 922
5065.06 1023
5065.73 927
5066.40 903
5067.08 918
5067.75 1018
5068.42 998
5069.09 950
5069.76 1043
5070.43 989
5071.11 920
5071.78 935
5072.45 980
5073.12 844
5073.79 930
5074.47 881
5075.14 941
5075.81 904
5076.48 937
5077.15 876
5077.83 932
5078.50 961
5079.17 938
5079.84 1034
5080.52 963
5081.19 1067
5081.86 1105
5082.53 1032
5083.21 1072
5083.88 972
5084.55 1015
5085.22 1008
5085.90 998
5086.57 872
5087.24 940
5087.92 1021
5088.59 1042
5089.26 1101
5089.93 957
5090.61 1119
5091.28 1055
5091.95 1007
5092.63 1040
5093.30 1148
5093.97 1142
5094.65 1118
5095.32 1192
5095.99 1158
5096.67 1152
5097.34 1290
5098.02 1166
5098.69 1041
5099.36 1114
5100.04 1112
5100.71 1072
5101.38 1115
5102.06 1090
5102.73 1007
5103.41 975
5104.08 982
5104.75 1072
5105.43 1035
5106.10 947
5106.78 939
5107.45 892
5108.12 865
5108.80 925
5109.47 1057
5110.15 1122
5110.82 1097
5111.50 1125
5112.17 984
5112.85 916
5113.52 955
5114.20 1042
5114.87 936
5115.54 947
5116.22 878
5116.89 1023
5117.57 993
5118.24 941
5118.92 902
5119.59 958
5120.27 910
5120.94 929
5121.62 939
5122.30 918
5122.97 1010
5123.65 1041
5124.32 993
5125.00 932
5125.67 968
5126.35 983
5127.02 982
5127.70 935
5128.37 971
5129.05 948
5129.73 973
5130.40 1026
5131.08 1058
5131.75 1033
5132.43 912
5133.10 930
5133.78 1042
5134.46 1030
5135.13 905
5135.81 1030
5136.49 1036
5137.16 992
5137.84 1007
5138.51 1022
5139.19 1013
5139.87 946
5140.54 1081
5141.22 900
5141.90 836
5142.57 960
5143.25 1005
5143.93 939
5144.60 925
5145.28 884
5145.96 934
5146.63 996
5147.31 941
5147.99 947
5148.66 930
5149.34 888
5150.02 892
5150.69 914
5151.37 836
5152.05 865
5152.73 805
5153.40 875
5154.08 873
5154.76 830
5155.44 845
5156.11 869
5156.79 826
5157.47 886
5158.15 925
5158.82 924
5159.50 912
5160.18 867
5160.86 941
5161.53 840
5162.21 862
5162.89 902
5163.57 909
5164.25 926
5164.92 867
5165.60 879
5166.28 930
5166.96 1018
5167.64 905
5168.31 989
5168.99 1055
5169.67 987
5170.35 963
5171.03 914
5171.71 948
5172.39 1017
5173.06 954
5173.74 954
5174.42 990
5175.10 886
5175.78 1010
5176.46 1039
5177.14 982
5177.82 918
5178.49 921
5179.17 959
5179.85 911
5180.53 867
5181.21 948
5181.89 928
5182.57 942
5183.25 1028
5183.93 993
5184.61 915
5185.29 934
5185.97 949
5186.64 942
5187.32 837
5188.00 870
5188.68 941
5189.36 909
5190.04 942
5190.72 869
5191.40 788
5192.08 870
5192.76 887
5193.44 854
5194.12 881
5194.80 897
5195.48 866
5196.16 907
5196.84 894
5197.52 922
5198.20 861
5198.88 767
5199.56 909
5200.24 796
5200.92 785
5201.60 910
5202.28 919
5202.96 999
5203.65 870
5204.33 804
5205.01 957
5205.69 970
5206.37 957
5207.05 954
5207.73 948
5208.41 868
5209.09 814
5209.77 779
5210.45 824
5211.13 941
5211.82 838
5212.50 839
5213.18 932
5213.86 880
5214.54 879
5215.22 947
5215.90 906
5216.58 996
5217.27 1050
5217.95 1016
5218.63 988
5219.31 925
5219.99 952
5220.67 927
5221.36 960
5222.04 988
5222.72 982
5223.40 944
5224.08 993
5224.77 963
5225.45 942
5226.13 879
5226.81 947
5227.49 903
5228.18 993
5228.86 983
5229.54 900
5230.22 868
5230.91 898
5231.59 926
5232.27 847
5232.95 924
5233.63 1027
5234.32 939
5235.00 874
5235.68 913
5236.37 917
5237.05 961
5237.73 928
5238.41 862
5239.10 904
5239.78 955
5240.46 1001
5241.15 919
5241.83 979
5242.51 977
5243.20 937
5243.88 929
5244.56 939
5245.24 929
5245.93 986
5246.61 946
5247.29 944
5247.98 1061
5248.66 950
5249.35 915
5250.03 1011
5250.71 948
5251.40 934
5252.08 1005
5252.76 1002
5253.45 1032
5254.13 1127
5254.82 1104
5255.50 1025
5256.18 921
5256.87 1003
5257.55 901
5258.24 828
5258.92 827
5259.60 881
5260.29 924
5260.97 895
5261.66 896
5262.34 918
5263.03 912
5263.71 931
5264.40 1009
5265.08 950
5265.76 990
5266.45 988
5267.13 1023
5267.82 998
5268.50 1001
5269.19 1055
5269.87 1013
5270.56 895
5271.24 1041
5271.93 964
5272.61 975
5273.30 1026
5273.98 925
5274.67 990
5275.35 981
5276.04 904
5276.72 897
5277.41 909
5278.10 916
5278.78 819
5279.47 847
5280.15 880
5280.84 904
5281.52 891
5282.21 923
5282.89 953
5283.58 1009
5284.27 917
5284.95 997
5285.64 956
5286.32 996
5287.01 993
5287.70 973
5288.38 965
5289.07 944
5289.75 972
5290.44 959
5291.13 854
5291.81 831
5292.50 838
5293.19 909
5293.87 870
5294.56 857
5295.25 891
5295.93 880
5296.62 827
5297.31 811
5297.99 817
5298.68 833
5299.37 921
5300.05 896
5300.74 853
5301.43 977
5302.11 972
5302.80 920
5303.49 985
5304.18 963
5304.86 922
5305.55 858
5306.24 935
5306.92 965
5307.61 981
5308.30 980
5308.99 988
5309.67 1029
5310.36 992
5311.05 983
5311.74 1026
5312.42 1033
5313.11 1038
5313.80 1006
5314.49 1059
5315.18 1059
5315.86 1092
5316.55 1063
5317.24 996
5317.93 956
5318.62 1034
5319.30 950
5319.99 935
5320.68 967
5321.37 1080
5322.06 1066
5322.74 1052
5323.43 1113
5324.12 1109
5324.81 1241
5325.50 1241
5326.19 1176
5326.88 1055
5327.56 1034
5328.25 1076
5328.94 937
5329.63 1007
5330.32 982
5331.01 986
5331.70 898
5332.39 914
5333.07 918
5333.76 894
5334.45 868
5335.14 863
5335.83 891
5336.52 973
5337.21 925
5337.90 1034
5338.59 953
5339.28 962
5339.97 951
5340.66 822
5341.35 870
5342.04 945
5342.73 991
5343.42 899
5344.10 933
5344.79 925
5345.48 827
5346.17 907
5346.86 969
5347.55 952
5348.24 957
5348.93 1023
5349.62 948
5350.31 881
5351.00 947
5351.69 927
5352.39 949
5353.08 925
5353.77 939
5354.46 902
5355.15 844
5355.84 879
5356.53 904
5357.22 1001
5357.91 885
5358.60 814
5359.29 900
5359.98 918
5360.67 935
5361.36 903
5362.05 862
5362.74 884
5363.44 950
5364.13 907
5364.82 895
5365.51 895
5366.20 892
5366.89 877
5367.58 893
5368.27 906
5368.96 980
5369.66 842
5370.35 825
5371.04 855
5371.73 831
5372.42 769
5373.11 809
5373.81 833
5374.50 811
5375.19 857
5375.88 825
5376.57 851
5377.26 897
5377.96 851
5378.65 878
5379.34 831
5380.03 923
5380.72 975
5381.42 832
5382.11 871
5382.80 842
5383.49 845
5384.18 814
5384.88 787
5385.57 799
5386.26 852
5386.95 876
5387.65 823
5388.34 829
5389.03 783
5389.72 820
5390.42 831
5391.11 823
5391.80 882
5392.50 901
5393.19 913
5393.88 953
5394.57 859
5395.27 932
5395.96 925
5396.65 923
5397.35 930
5398.04 856
5398.73 950
5399.43 930
5400.12 863
5400.81 924
5401.51 892
5402.20 816
5402.89 821
5403.59 794
5404.28 935
5404.97 856
5405.67 903
5406.36 901
5407.06 863
5407.75 839
5408.44 930
5409.14 955
5409.83 886
5410.53 892
5411.22 774
5411.91 859
5412.61 894
5413.30 871
5414.00 855
5414.69 965
5415.38 959
5416.08 985
5416.77 886
5417.47 842
5418.16 855
5418.86 862
5419.55 934
5420.25 925
5420.94 923
5421.64 961
5422.33 1076
5423.03 925
5423.72 908
5424.41 910
5425.11 948
5425.80 1018
5426.50 942
5427.19 1007
5427.89 945
5428.59 947
5429.28 944
5429.98 899
5430.67 1019
5431.37 1008
5432.06 902
5432.76 928
5433.45 911
5434.15 972
5434.84 1039
5435.54 998
5436.23 946
5436.93 973
5437.63 1078
5438.32 1081
5439.02 1065
5439.71 1071
5440.41 999
5441.11 1082
5441.80 1172
5442.50 1010
5443.19 996
5443.89 1011
5444.59 1070
5445.28 1049
5445.98 1066
5446.68 1130
5447.37 1063
5448.07 1068
5448.76 1146
5449.46 1196
5450.16 1250
5450.85 1256
5451.55 1294
5452.25 1220
5452.94 1275
5453.64 1315
5454.34 1302
5455.03 1276
5455.73 1241
5456.43 1144
5457.13 1106
5457.82 1101
5458.52 1047
5459.22 1174
5459.91 1151
5460.61 1152
5461.31 1067
5462.01 1193
5462.70 1173
5463.40 1251
5464.10 1237
5464.80 1208
5465.49 1215
5466.19 1247
5466.89 1292
5467.59 1313
5468.28 1285
5468.98 1287
5469.68 1348
5470.38 1270
5471.07 1252
5471.77 1245
5472.47 1272
5473.17 1436
5473.87 1347
5474.56 1331
5475.26 1299
5475.96 1402
5476.66 1366
5477.36 1437
5478.06 1439
5478.75 1495
5479.45 1610
5480.15 1724
5480.85 1729
5481.55 1876
5482.25 2032
5482.95 2209
5483.64 2432
5484.34 2559
5485.04 2440
5485.74 2339
5486.44 2227
5487.14 2161
5487.84 2203
5488.54 1950
5489.23 1779
5489.93 1718
5490.63 1721
5491.33 1625
5492.03 1590
5492.73 1664
5493.43 1745
5494.13 1816
5494.83 1913
5495.53 1784
5496.23 1816
5496.93 1867
5497.63 1875
5498.33 1852
5499.03 2014
5499.73 2039
5500.43 2108
5501.13 2357
5501.83 2658
5502.53 2859
5503.23 3372
5503.93 3593
5504.63 4047
5505.33 4224
5506.03 3933
5506.73 3642
5507.43 3409
5508.13 2730
5508.83 2413
5509.53 2168
5510.23 1861
5510.93 1839
5511.63 1716
5512.33 1696
5513.03 1680
5513.73 1599
5514.43 1650
5515.13 1508
5515.83 1631
5516.53 1564
5517.23 1600
5517.93 1505
5518.64 1544
5519.34 1521
5520.04 1634
5520.74 1417
5521.44 1415
5522.14 1400
5522.84 1421
5523.54 1371
5524.24 1344
5524.95 1395
5525.65 1293
5526.35 1270
5527.05 1240
5527.75 1226
5528.45 1203
5529.15 1213
5529.86 1120
5530.56 1067
5531.26 1126
5531.96 1246
5532.66 1160
5533.36 1257
5534.07 1378
5534.77 1231
5535.47 1098
5536.17 1121
5536.87 1074
5537.58 1101
5538.28 1147
5538.98 1158
5539.68 1112
5540.39 1151
5541.09 1230
5541.79 1212
5542.49 1130
5543.20 1140
5543.90 1083
5544.60 1058
5545.30 1146
5546.01 1140
5546.71 1053
5547.41 1033
5548.11 1055
5548.82 989
5549.52 1098
5550.22 1028
5550.93 1065
5551.63 1130
5552.33 1145
5553.03 1073
5553.74 1056
5554.44 1047
5555.14 1094
5555.85 1102
5556.55 1088
5557.25 1022
5557.96 1017
5558.66 1054
5559.36 1012
5560.07 958
5560.77 1001
5561.48 1083
5562.18 1009
5562.88 925
5563.59 967
5564.29 1009
5564.99 1123
5565.70 1029
5566.40 1053
5567.11 1093
5567.81 999
5568.51 1001
5569.22 942
5569.92 993
5570.63 1126
5571.33 1098
5572.04 1059
5572.74 1080
5573.44 1028
5574.15 1036
5574.85 1019
5575.56 971
5576.26 924
5576.97 877
5577.67 927
5578.38 976
5579.08 944
5579.79 921
5580.49 836
5581.20 920
5581.90 971
5582.61 963
5583.31 901
5584.02 983
5584.72 1070
5585.43 1027
5586.13 934
5586.84 977
5587.54 959
5588.25 990
5588.95 990
5589.66 993
5590.36 891
5591.07 923
5591.77 929
5592.48 1010
5593.19 947
5593.89 990
5594.60 1025
5595.30 961
5596.01 999
5596.71 959
5597.42 914
5598.13 883
5598.83 967
5599.54 938
5600.24 999
5600.95 818
5601.66 839
5602.36 875
5603.07 996
5603.78 1012
5604.48 881
5605.19 861
5605.89 841
5606.60 930
5607.31 935
5608.01 912
5608.72 908
5609.43 934
5610.13 870
5610.84 886
5611.55 851
5612.25 946
5612.96 959
5613.67 935
5614.38 844
5615.08 929
5615.79 961
5616.50 909
5617.20 919
5617.91 1010
5618.62 912
5619.33 964
5620.03 913
5620.74 909
5621.45 874
5622.15 846
5622.86 845
5623.57 835
5624.28 858
5624.99 958
5625.69 877
5626.40 873
5627.11 881
5627.82 819
5628.52 783
5629.23 851
5629.94 939
5630.65 986
5631.36 884
5632.06 900
5632.77 981
5633.48 1038
5634.19 979
5634.90 1038
5635.61 923
5636.31 989
5637.02 919
5637.73 938
5638.44 881
5639.15 948
5639.86 941
5640.56 978
5641.27 843
5641.98 882
5642.69 950
5643.40 989
5644.11 1063
5644.82 969
5645.53 904
5646.24 885
5646.94 917
5647.65 949
5648.36 967
5649.07 986
5649.78 966
5650.49 911
5651.20 956
5651.91 915
5652.62 873
5653.33 905
5654.04 944
5654.75 971
5655.46 942
5656.17 969
5656.88 1040
5657.59 1021
5658.30 1134
5659.01 1236
5659.71 1295
5660.42 1296
5661.13 1231
5661.84 1359
5662.55 1339
5663.26 1269
5663.97 1178
5664.69 1149
5665.40 1115
5666.11 1018
5666.82 1006
5667.53 1032
5668.24 1009
5668.95 988
5669.66 929
5670.37 883
5671.08 1040
5671.79 975
5672.50 986
5673.21 988
5673.92 933
5674.63 930
5675.34 936
5676.05 1000
5676.76 1021
5677.48 969
5678.19 903
5678.90 938
5679.61 850
5680.32 958
5681.03 996
5681.74 929
5682.45 917
5683.16 967
5683.88 906
5684.59 858
5685.30 884
5686.01 970
5686.72 1029
5687.43 1002
5688.15 946
5688.86 972
5689.57 973
5690.28 915
5690.99 972
5691.70 919
5692.42 893
5693.13 869
5693.84 947
5694.55 934
5695.26 812
5695.98 891
5696.69 854
5697.40 873
5698.11 887
5698.82 849
5699.54 794
5700.25 885
5700.96 893
5701.67 813
5702.39 920
5703.10 923
5703.81 859
5704.52 870
5705.24 825
5705.95 787
5706.66 878
5707.38 827
5708.09 843
5708.80 855
5709.51 895
5710.23 901
5710.94 897
5711.65 859
5712.37 833
5713.08 849
5713.79 919
5714.51 870
5715.22 861
5715.93 862
5716.65 913
5717.36 840
5718.07 890
5718.79 977
5719.50 957
5720.21 864
5720.93 869
5721.64 854
5722.36 870
5723.07 852
5723.78 843
5724.50 888
5725.21 883
5725.92 903
5726.64 873
5727.35 859
5728.07 920
5728.78 904
5729.50 908
5730.21 909
5730.92 924
5731.64 987
5732.35 954
5733.07 905
5733.78 895
5734.50 835
5735.21 874
5735.93 834
5736.64 889
5737.35 857
5738.07 807
5738.78 850
5739.50 952
5740.21 844
5740.93 890
5741.64 860
5742.36 943
5743.07 933
5743.79 930
5744.50 885
5745.22 852
5745.93 948
5746.65 881
5747.37 860
5748.08 858
5748.80 787
5749.51 864
5750.23 868
5750.94 792
5751.66 824
5752.37 830
5753.09 845
5753.81 847
5754.52 804
5755.24 776
5755.95 788
5756.67 797
5757.38 871
5758.10 908
5758.82 809
5759.53 921
5760.25 828
5760.96 893
5761.68 823
5762.40 932
5763.11 906
5763.83 834
5764.55 804
5765.26 830
5765.98 856
5766.70 852
5767.41 802
5768.13 694
5768.85 785
5769.56 772
5770.28 803
5771.00 847
5771.71 919
5772.43 858
5773.15 843
5773.86 804
5774.58 769
5775.30 795
5776.01 813
5776.73 826
5777.45 825
5778.17 857
5778.88 838
5779.60 843
5780.32 925
5781.04 878
5781.75 805
5782.47 808
5783.19 806
5783.91 770
5784.62 860
5785.34 790
5786.06 792
5786.78 863
5787.49 867
5788.21 825
5788.93 836
5789.65 780
5790.37 720
5791.08 729
5791.80 863
5792.52 850
5793.24 812
5793.96 857
5794.68 880
5795.39 824
5796.11 901
5796.83 867
5797.55 833
5798.27 825
5798.99 809
5799.70 818
5800.42 956
5801.14 853
5801.86 900
5802.58 882
5803.30 858
5804.02 879
5804.74 832
5805.45 852
5806.17 953
5806.89 971
5807.61 957
5808.33 819
5809.05 828
5809.77 903
5810.49 904
5811.21 916
5811.93 925
5812.65 871
5813.37 870
5814.09 855
5814.81 847
5815.52 824
5816.24 851
5816.96 855
5817.68 816
5818.40 831
5819.12 820
5819.84 847
5820.56 886
5821.28 886
5822.00 913
5822.72 943
5823.44 842
5824.16 914
5824.88 851
5825.60 846
5826.32 950
5827.04 910
5827.76 982
5828.48 972
5829.21 868
5829.93 836
5830.65 909
5831.37 866
5832.09 881
5832.81 889
5833.53 949
5834.25 918
5834.97 905
5835.69 888
5836.41 895
5837.13 944
5837.85 926
5838.57 889
5839.30 922
5840.02 872
5840.74 989
5841.46 946
5842.18 956
5842.90 938
5843.62 946
5844.34 952
5845.07 907
5845.79 909
5846.51 924
5847.23 882
5847.95 966
5848.67 972
5849.39 911
5850.12 964
5850.84 1088
5851.56 1082
5852.28 1057
5853.00 950
5853.73 995
5854.45 1047
5855.17 1024
5855.89 976
5856.61 985
5857.34 954
5858.06 959
5858.78 973
5859.50 941
5860.23 936
5860.95 1017
5861.67 965
5862.39 966
5863.11 1015
5863.84 1026
5864.56 1100
5865.28 1080
5866.01 1012
5866.73 983
5867.45 1034
5868.17 1031
5868.90 1011
5869.62 1075
5870.34 1137
5871.07 1045
5871.79 1054
5872.51 986
5873.23 1075
5873.96 975
5874.68 991
5875.40 1014
5876.13 983
5876.85 1039
5877.57 1047
5878.30 994
5879.02 953
5879.74 912
5880.47 913
5881.19 955
5881.92 1029
5882.64 1026
5883.36 897
5884.09 1050
5884.81 1050
5885.53 1050
5886.26 1080
5886.98 1129
5887.71 1144
5888.43 1121
5889.15 1096
5889.88 1051
5890.60 1084
5891.33 1158
5892.05 1134
5892.78 1082
5893.50 1108
5894.23 1068
5894.95 1050
5895.67 1052
5896.40 1115
5897.12 1065
5897.85 1106
5898.57 1063
5899.30 1045
5900.02 1030
5900.75 1056
5901.47 1005
5902.20 1018
5902.92 1110
5903.65 1131
5904.37 1040
5905.10 1114
5905.82 1167
5906.55 1170
5907.27 1123
5908.00 1122
5908.72 1108
5909.45 1183
5910.17 1159
5910.90 1159
5911.62 1102
5912.35 1157
5913.08 1171
5913.80 1161
5914.53 1189
5915.25 1165
5915.98 1193
5916.70 1224
5917.43 1346
5918.16 1224
5918.88 1212
5919.61 1232
5920.33 1244
5921.06 1364
5921.79 1376
5922.51 1427
5923.24 1398
5923.97 1307
5924.69 1390
5925.42 1367
5926.14 1396
5926.87 1510
5927.60 1418
5928.32 1446
5929.05 1398
5929.78 1453
5930.50 1527
5931.23 1482
5931.96 1581
5932.68 1561
5933.41 1541
5934.14 1479
5934.86 1500
5935.59 1522
5936.32 1646
5937.05 1700
5937.77 1532
5938.50 1485
5939.23 1669
5939.95 1840
5940.68 1747
5941.41 1697
5942.14 1770
5942.86 1805
5943.59 1743
5944.32 1825
5945.05 1864
5945.77 1883
5946.50 2045
5947.23 2096
5947.96 2113
5948.68 2077
5949.41 1977
5950.14 2110
5950.87 2196
5951.60 2183
5952.32 2297
5953.05 2408
5953.78 2545
5954.51 2786
5955.24 2993
5955.96 3151
5956.69 3046
5957.42 3200
5958.15 3137
5958.88 3046
5959.61 2968
5960.33 3062
5961.06 2928
5961.79 2920
5962.52 2888
5963.25 2892
5963.98 2998
5964.71 2923
5965.44 3012
5966.16 2982
5966.89 3260
5967.62 3468
5968.35 3691
5969.08 4062
5969.81 4262
5970.54 4630
5971.27 4640
5972.00 4887
5972.73 4719
5973.46 4330
5974.18 4145
5974.91 3951
5975.64 3943
5976.37 3704
5977.10 3870
5977.83 3819
5978.56 3649
5979.29 3560
5980.02 3546
5980.75 3573
5981.48 3683
5982.21 3893
5982.94 3964
5983.67 3849
5984.40 4263
5985.13 4376
5985.86 4359
5986.59 4513
5987.32 4505
5988.05 4340
5988.78 4496
5989.51 4576
5990.24 4539
5990.97 4571
5991.70 4511
5992.43 4373
5993.16 4436
5993.89 4460
5994.62 4395
5995.35 4501
5996.09 4611
5996.82 4737
5997.55 4519
5998.28 4650
5999.01 4791
5999.74 4737
6000.47 4872
6001.20 4836
6001.93 4833
6002.66 4860
6003.39 4936
6004.13 4906
6004.86 4897
6005.59 4804
6006.32 4731
6007.05 4623
6007.78 4706
6008.51 4690
6009.25 4620
6009.98 4676
6010.71 4776
6011.44 4916
6012.17 5666
6012.90 6428
6013.64 7652
6014.37 8748
6015.10 10170
6015.83 11965
6016.56 13444
6017.29 14585
6018.03 15150
6018.76 15092
6019.49 15013
6020.22 14445
6020.96 12882
6021.69 11407
6022.42 10032
6023.15 8696
6023.88 7032
6024.62 6061
6025.35 5141
6026.08 4651
6026.81 4300
6027.55 3790
6028.28 3750
6029.01 3627
6029.75 3538
6030.48 3443
6031.21 3369
6031.94 3293
6032.68 3192
6033.41 3248
6034.14 3180
6034.88 3082
6035.61 3030
6036.34 2787
6037.07 2708
6037.81 2764
6038.54 2621
6039.27 2667
6040.01 2704
6040.74 2812
6041.47 2847
6042.21 3002
6042.94 3071
6043.68 3178
6044.41 3117
6045.14 3141
6045.88 3240
6046.61 3349
6047.34 3474
6048.08 3487
6048.81 3524
6049.55 3340
6050.28 3626
6051.01 3525
6051.75 3601
6052.48 3559
6053.22 3789
6053.95 4022
6054.68 4463
6055.42 4848
6056.15 5013
6056.89 5129
6057.62 5154
6058.36 5047
6059.09 4865
6059.83 4432
6060.56 4292
6061.29 4045
6062.03 3878
6062.76 3709
6063.50 3625
6064.23 3502
6064.97 3497
6065.70 3453
6066.44 3203
6067.17 3244
6067.91 3312
6068.64 3234
6069.38 3237
6070.11 3237
6070.85 3127
6071.58 2922
6072.32 3096
6073.06 3149
6073.79 2984
6074.53 2948
6075.26 2859
6076.00 2687
6076.73 2821
6077.47 2648
6078.20 2556
6078.94 2707
6079.68 2731
6080.41 2654
6081.15 2614
6081.88 2492
6082.62 2536
6083.35 2528
6084.09 2449
6084.83 2389
6085.56 2287
6086.30 2288
6087.04 2271
6087.77 2314
6088.51 2418
6089.24 2366
6089.98 2260
6090.72 2271
6091.45 2418
6092.19 2358
6092.93 2440
6093.66 2395
6094.40 2553
6095.14 2571
6095.87 2495
6096.61 2482
6097.35 2501
6098.08 2491
6098.82 2419
6099.56 2265
6100.29 2288
6101.03 2291
6101.77 2209
6102.51 2205
6103.24 2101
6103.98 2125
6104.72 2151
6105.46 1985
6106.19 2056
6106.93 2022
6107.67 1972
6108.41 2010
6109.14 1941
6109.88 2019
6110.62 2001
6111.36 1948
6112.09 2122
6112.83 2091
6113.57 2011
6114.31 2055
6115.04 2121
6115.78 2126
6116.52 2078
6117.26 1930
6118.00 2044
6118.73 2107
6119.47 2031
6120.21 2185
6120.95 2225
6121.69 2124
6122.43 2084
6123.16 2099
6123.90 2113
6124.64 2008
6125.38 2179
6126.12 2254
6126.86 2288
6127.60 2197
6128.33 2041
6129.07 2110
6129.81 2141
6130.55 2316
6131.29 2298
6132.03 2203
6132.77 2282
6133.51 2246
6134.25 2311
6134.98 2242
6135.72 2121
6136.46 2277
6137.20 2247
6137.94 2235
6138.68 2328
6139.42 2324
6140.16 2464
6140.90 2560
6141.64 2473
6142.38 2497
6143.12 2474
6143.86 2362
6144.60 2487
6145.34 2486
6146.08 2478
6146.82 2505
6147.56 2388
6148.30 2335
6149.04 2323
6149.78 2334
6150.52 2273
6151.26 2405
6152.00 2487
6152.74 2357
6153.48 2392
6154.22 2439
6154.96 2388
6155.70 2497
6156.44 2622
6157.18 2648
6157.92 2477
6158.66 2631
6159.40 2672
6160.14 2637
6160.88 2533
6161.62 2529
6162.36 2543
6163.10 2650
6163.85 2772
6164.59 2830
6165.33 2856
6166.07 2894
6166.81 3028
6167.55 3110
6168.29 3320
6169.03 3646
6169.77 3900
6170.51 3948
6171.26 4148
6172.00 4207
6172.74 4204
6173.48 4214
6174.22 3996
6174.96 3992
6175.70 3869
6176.45 3873
6177.19 3754
6177.93 3733
6178.67 3597
6179.41 3576
6180.16 3701
6180.90 3585
6181.64 3600
6182.38 3502
6183.12 3587
6183.87 3512
6184.61 3518
6185.35 3496
6186.09 3671
6186.83 3717
6187.58 3843
6188.32 4023
6189.06 3974
6189.80 3893
6190.55 4008
6191.29 3987
6192.03 4001
6192.77 4155
6193.52 4277
6194.26 4468
6195.00 4628
6195.74 4711
6196.49 4758
6197.23 4841
6197.97 5176
6198.72 5368
6199.46 5290
6200.20 5161
6200.94 5172
6201.69 5164
6202.43 5129
6203.17 4893
6203.92 4790
6204.66 4973
6205.40 4987
6206.15 5364
6206.89 5592
6207.63 6012
6208.38 7114
6209.12 8254
6209.87 10371
6210.61 12968
6211.35 16014
6212.10 19332
6212.84 21434
6213.58 22674
6214.33 23441
6215.07 22940
6215.82 21970
6216.56 20171
6217.30 17944
6218.05 15046
6218.79 12435
6219.54 10313
6220.28 8191
6221.02 6968
6221.77 5919
6222.51 5313
6223.26 4696
6224.00 4296
6224.75 4071
6225.49 3793
6226.24 3826
6226.98 3910
6227.73 3740
6228.47 3905
6229.21 3750
6229.96 3594
6230.70 3613
6231.45 3361
6232.19 3032
6232.94 2803
6233.68 2844
6234.43 2709
6235.17 2543
6235.92 2520
6236.67 2582
6237.41 2629
6238.16 2595
6238.90 2767
6239.65 2780
6240.39 2768
6241.14 3008
6241.88 3271
6242.63 3340
6243.37 3325
6244.12 3445
6244.87 3521
6245.61 3462
6246.36 3252
6247.10 3147
6247.85 3085
6248.59 3258
6249.34 3162
6250.09 3374
6250.83 3372
6251.58 3521
6252.33 3692
6253.07 3632
6253.82 3586
6254.56 3536
6255.31 3328
6256.06 3344
6256.80 3152
6257.55 3006
6258.30 3010
6259.04 2862
6259.79 2910
6260.54 2827
6261.28 2846
6262.03 2845
6262.78 2615
6263.52 2722
6264.27 2831
6265.02 2624
6265.76 2683
6266.51 2566
6267.26 2687
6268.01 2633
6268.75 2551
6269.50 2491
6270.25 2543
6270.99 2585
6271.74 2554
6272.49 2540
6273.24 2559
6273.98 2479
6274.73 2477
6275.48 2488
6276.23 2712
6276.97 2583
6277.72 2641
6278.47 2550
6279.22 2513
6279.96 2438
6280.71 2436
6281.46 2518
6282.21 2564
6282.96 2603
6283.70 2682
6284.45 2638
6285.20 2604
6285.95 2543
6286.70 2374
6287.45 2259
6288.19 2246
6288.94 2210
6289.69 2056
6290.44 2168
6291.19 2036
6291.94 2103
6292.68 2135
6293.43 1996
6294.18 1938
6294.93 1912
6295.68 1895
6296.43 1888
6297.18 1845
6297.93 1794
6298.67 1710
6299.42 1815
6300.17 1872
6300.92 1821
6301.67 1770
6302.42 1798
6303.17 1736
6303.92 1870
6304.67 1818
6305.42 1675
6306.17 1702
6306.92 1687
6307.67 1645
6308.41 1784
6309.16 1793
6309.91 1846
6310.66 1750
6311.41 1774
6312.16 1746
6312.91 1677
6313.66 1735
6314.41 1755
6315.16 1706
6315.91 1710
6316.66 1733
6317.41 1736
6318.16 1856
6318.91 1806
6319.66 1810
6320.41 1797
6321.16 1756
6321.91 1754
6322.66 1793
6323.41 1814
6324.16 1840
6324.92 1765
6325.67 1772
6326.42 1653
6327.17 1575
6327.92 1766
6328.67 1634
6329.42 1474
6330.17 1537
6330.92 1536
6331.67 1513
6332.42 1484
6333.17 1402
6333.92 1439
6334.68 1395
6335.43 1463
6336.18 1542
6336.93 1482
6337.68 1515
6338.43 1496
6339.18 1473
6339.93 1375
6340.69 1356
6341.44 1409
6342.19 1409
6342.94 1516
6343.69 1522
6344.44 1478
6345.20 1511
6345.95 1500
6346.70 1451
6347.45 1474
6348.20 1464
6348.95 1523
6349.71 1606
6350.46 1540
6351.21 1634
6351.96 1676
6352.71 1645
6353.47 1686
6354.22 1691
6354.97 1809
6355.72 1787
6356.48 1805
6357.23 1822
6357.98 1852
6358.73 1845
6359.49 1932
6360.24 1841
6360.99 1741
6361.74 1695
6362.50 1729
6363.25 1708
6364.00 1572
6364.76 1506
6365.51 1520
6366.26 1577
6367.01 1505
6367.77 1521
6368.52 1542
6369.27 1534
6370.03 1496
6370.78 1536
6371.53 1477
6372.29 1486
6373.04 1521
6373.79 1521
6374.55 1480
6375.30 1448
6376.05 1473
6376.81 1440
6377.56 1422
6378.31 1358
6379.07 1427
6379.82 1414
6380.58 1438
6381.33 1425
6382.08 1467
6382.84 1506
6383.59 1356
6384.35 1521
6385.10 1524
6385.85 1503
6386.61 1470
6387.36 1486
6388.12 1522
6388.87 1587
6389.62 1485
6390.38 1434
6391.13 1386
6391.89 1414
6392.64 1402
6393.40 1389
6394.15 1409
6394.91 1404
6395.66 1390
6396.42 1403
6397.17 1348
6397.93 1414
6398.68 1471
6399.44 1436
6400.19 1531
6400.95 1441
6401.70 1420
6402.46 1379
6403.21 1239
6403.97 1361
6404.72 1410
6405.48 1371
6406.23 1333
6406.99 1423
6407.74 1374
6408.50 1376
6409.25 1485
6410.01 1416
6410.76 1523
6411.52 1530
6412.28 1541
6413.03 1601
6413.79 1648
6414.54 1659
6415.30 1614
6416.05 1507
6416.81 1406
6417.57 1445
6418.32 1438
6419.08 1346
6419.83 1423
6420.59 1548
6421.35 1511
6422.10 1493
6422.86 1496
6423.62 1511
6424.37 1392
6425.13 1407
6425.89 1414
6426.64 1368
6427.40 1368
6428.15 1442
6428.91 1414
6429.67 1372
6430.42 1368
6431.18 1366
6431.94 1329
6432.70 1306
6433.45 1417
6434.21 1426
6434.97 1431
6435.72 1575
6436.48 1462
6437.24 1406
6437.99 1460
6438.75 1512
6439.51 1417
6440.27 1559
6441.02 1536
6441.78 1520
6442.54 1492
6443.30 1498
6444.05 1382
6444.81 1493
6445.57 1482
6446.33 1520
6447.08 1467
6447.84 1423
6448.60 1429
6449.36 1478
6450.12 1489
6450.87 1586
6451.63 1550
6452.39 1544
6453.15 1535
6453.91 1633
6454.66 1647
6455.42 1616
6456.18 1636
6456.94 1618
6457.70 1735
6458.46 1840
6459.21 1743
6459.97 1740
6460.73 1642
6461.49 1593
6462.25 1636
6463.01 1789
6463.77 1740
6464.52 1750
6465.28 1791
6466.04 1873
6466.80 1786
6467.56 1864
6468.32 1973
6469.08 1918
6469.84 1901
6470.60 1945
6471.36 2049
6472.11 2051
6472.87 2114
6473.63 2078
6474.39 2099
6475.15 2128
6475.91 2174
6476.67 2037
6477.43 2008
6478.19 2201
6478.95 2231
6479.71 2284
6480.47 2210
6481.23 2251
6481.99 2319
6482.75 2441
6483.51 2427
6484.27 2400
6485.03 2344
6485.79 2410
6486.55 2562
6487.31 2563
6488.07 2650
6488.83 2554
6489.59 2662
6490.35 2622
6491.11 2717
6491.87 2672
6492.63 2699
6493.39 2778
6494.15 2979
6494.91 2990
6495.67 3251
6496.43 3276
6497.19 3461
6497.95 3556
6498.71 3567
6499.48 3678
6500.24 3741
6501.00 3734
6501.76 3725
6502.52 3744
6503.28 3772
6504.04 3786
6504.80 3662
6505.56 3824
6506.32 3761
6507.09 3754
6507.85 3643
6508.61 3832
6509.37 3905
6510.13 4073
6510.89 3976
6511.65 4188
6512.42 4247
6513.18 4249
6513.94 4438
6514.70 4401
6515.46 4533
6516.22 4648
6516.99 4700
6517.75 4593
6518.51 4519
6519.27 4524
6520.03 4716
6520.80 4663
6521.56 4815
6522.32 4958
6523.08 4871
6523.84 5070
6524.61 5121
6525.37 5424
6526.13 5514
6526.89 5917
6527.66 6151
6528.42 6509
6529.18 7092
6529.94 7530
6530.71 8191
6531.47 8645
6532.23 8875
6533.00 8820
6533.76 9045
6534.52 9169
6535.28 9013
6536.05 9285
6536.81 10291
6537.57 11693
6538.34 13795
6539.10 16883
6539.86 19212
6540.63 20990
6541.39 21884
6542.15 21814
6542.92 20806
6543.68 19542
6544.44 17238
6545.21 14470
6545.97 12195
6546.73 9748
6547.50 8037
6548.26 6927
6549.02 5815
6549.79 5091
6550.55 4423
6551.31 4153
6552.08 4175
6552.84 3993
6553.61 3837
6554.37 3823
6555.13 3692
6555.90 3522
6556.66 3762
6557.43 3599
6558.19 3534
6558.96 3371
6559.72 3235
6560.48 3145
6561.25 3105
6562.01 3122
6562.78 3088
6563.54 3101
6564.31 3171
6565.07 3355
6565.84 3444
6566.60 3580
6567.37 3782
6568.13 3959
6568.90 4082
6569.66 4209
6570.43 4068
6571.19 4137
6571.96 4044
6572.72 3862
6573.49 3801
6574.25 3883
6575.02 3966
6575.78 4064
6576.55 3979
6577.31 4432
6578.08 4670
6578.84 4719
6579.61 4714
6580.37 4856
6581.14 5043
6581.91 4905
6582.67 4663
6583.44 4598
6584.20 4366
6584.97 4316
6585.73 4151
6586.50 4275
6587.27 4303
6588.03 4157
6588.80 4152
6589.56 4073
6590.33 4174
6591.10 4027
6591.86 4171
6592.63 4262
6593.39 4346
6594.16 4559
6594.93 4783
6595.69 4959
6596.46 5293
6597.23 5643
6597.99 6358
6598.76 6519
6599.53 6595
6600.29 6525
6601.06 6394
6601.83 6184
6602.59 5634
6603.36 5350
6604.13 5014
6604.89 4639
6605.66 4513
6606.43 4297
6607.20 3876
6607.96 3749
6608.73 3834
6609.50 3932
6610.26 3751
6611.03 3926
6611.80 4070
6612.57 4122
6613.33 4212
6614.10 4405
6614.87 4058
6615.64 3985
6616.40 3917
6617.17 3905
6617.94 3813
6618.71 3409
6619.48 3382
6620.24 3245
6621.01 3094
6621.78 2945
6622.55 2857
6623.32 2914
6624.08 2797
6624.85 2857
6625.62 2845
6626.39 2762
6627.16 2735
6627.92 2831
6628.69 2635
6629.46 2593
6630.23 2571
6631.00 2543
6631.77 2573
6632.54 2590
6633.30 2616
6634.07 2581
6634.84 2723
6635.61 2784
6636.38 3031
6637.15 3186
6637.92 3304
6638.69 3344
6639.45 3507
6640.22 3505
6640.99 3571
6641.76 3257
6642.53 3095
6643.30 2979
6644.07 2917
6644.84 2800
6645.61 2624
6646.38 2638
6647.15 2550
6647.92 2496
6648.69 2556
6649.46 2430
6650.22 2412
6650.99 2530
6651.76 2593
6652.53 2607
6653.30 2573
6654.07 2593
6654.84 2538
6655.61 2712
6656.38 2599
6657.15 2668
6657.92 2788
6658.69 2740
6659.46 2744
6660.23 2795
6661.00 2743
6661.77 2625
6662.54 2578
6663.31 2476
6664.09 2483
6664.86 2574
6665.63 2478
6666.40 2465
6667.17 2403
6667.94 2364
6668.71 2455
6669.48 2419
6670.25 2484
6671.02 2356
6671.79 2481
6672.56 2389
6673.33 2374
6674.10 2515
6674.88 2496
6675.65 2458
6676.42 2407
6677.19 2454
6677.96 2545
6678.73 2497
6679.50 2503
6680.27 2480
6681.05 2500
6681.82 2473
6682.59 2529
6683.36 2547
6684.13 2557
6684.90 2709
6685.67 2786
6686.45 2912
6687.22 2923
6687.99 3174
6688.76 3180
6689.53 3419
6690.31 3375
6691.08 3397
6691.85 3227
6692.62 2968
6693.39 2729
6694.17 2538
6694.94 2534
6695.71 2308
6696.48 2248
6697.25 2196
6698.03 2121
6698.80 2168
6699.57 2113
6700.34 2108
6701.12 2151
6701.89 2129
6702.66 2182
6703.43 2198
6704.21 2130
6704.98 2122
6705.75 2228
6706.53 2111
6707.30 2117
6708.07 2250
6708.84 2185
6709.62 2118
6710.39 2137
6711.16 2084
6711.94 2176
6712.71 2147
6713.48 2197
6714.26 2192
6715.03 2137
6715.80 2153
6716.58 2046
6717.35 2208
6718.12 2039
6718.90 2066
6719.67 2078
6720.45 1993
6721.22 1999
6721.99 2000
6722.77 2031
6723.54 1915
6724.31 1941
6725.09 2010
6725.86 1979
6726.64 2094
6727.41 2032
6728.18 2015
6728.96 1946
6729.73 1971
6730.51 2024
6731.28 1986
6732.06 1847
6732.83 1916
6733.60 1945
6734.38 2065
6735.15 2096
6735.93 1983
6736.70 2007
6737.48 1911
6738.25 2003
6739.03 2066
6739.80 2007
6740.58 2031
6741.35 2032
6742.13 2173
6742.90 2150
6743.68 2141
6744.45 2126
6745.23 2128
6746.00 2103
6746.78 2130
6747.55 2133
6748.33 2193
6749.10 2175
6749.88 2235
6750.65 2242
6751.43 2308
6752.20 2462
6752.98 2461
6753.75 2652
6754.53 2898
6755.31 2984
6756.08 3195
6756.86 3375
6757.63 3486
6758.41 3452
6759.19 3311
6759.96 3017
6760.74 2766
6761.51 2551
6762.29 2378
6763.07 2289
6763.84 2305
6764.62 2314
6765.39 2182
6766.17 2060
6766.95 2142
6767.72 2202
6768.50 2143
6769.28 2074
6770.05 2072
6770.83 2018
6771.61 1975
6772.38 1993
6773.16 2015
6773.94 2072
6774.71 2024
6775.49 1853
6776.27 1863
6777.04 1872
6777.82 1803
6778.60 1836
6779.37 1752
6780.15 1789
6780.93 1877
6781.71 1900
6782.48 1783
6783.26 1810
6784.04 1761
6784.81 1726
6785.59 1820
6786.37 1861
6787.15 1747
6787.92 1757
6788.70 1615
6789.48 1620
6790.26 1708
6791.04 1537
6791.81 1620
6792.59 1613
6793.37 1554
6794.15 1645
6794.92 1615
6795.70 1608
6796.48 1575
6797.26 1598
6798.04 1546
6798.81 1563
6799.59 1523
6800.37 1423
6801.15 1392
6801.93 1529
6802.71 1613
6803.48 1630
6804.26 1692
6805.04 1562
6805.82 1609
6806.60 1653
6807.38 1644
6808.16 1730
6808.94 1676
6809.71 1789
6810.49 1662
6811.27 1716
6812.05 1660
6812.83 1617
6813.61 1596
6814.39 1631
6815.17 1673
6815.95 1712
6816.73 1628
6817.50 1595
6818.28 1636
6819.06 1648
6819.84 1553
6820.62 1599
6821.40 1700
6822.18 1580
6822.96 1589
6823.74 1608
6824.52 1656
6825.30 1625
6826.08 1592
6826.86 1593
6827.64 1640
6828.42 1602
6829.20 1531
6829.98 1633
6830.76 1640
6831.54 1653
6832.32 1644
6833.10 1562
6833.88 1519
6834.66 1628
6835.44 1541
6836.22 1550
6837.00 1630
6837.78 1637
6838.56 1502
6839.34 1577
6840.12 1629
6840.90 1591
6841.68 1503
6842.46 1505
6843.24 1613
6844.03 1541
6844.81 1572
6845.59 1675
6846.37 1578
6847.15 1496
6847.93 1554
6848.71 1531
6849.49 1569
6850.27 1681
6851.05 1882
6851.84 1984
6852.62 2164
6853.40 2480
6854.18 2732
6854.96 3163
6855.74 3310
6856.52 3313
6857.30 3159
6858.09 3113
6858.87 2929
6859.65 2620
6860.43 2366
6861.21 2273
6861.99 2188
6862.78 2036
6863.56 1877
6864.34 1715
6865.12 1774
6865.90 1720
6866.69 1770
6867.47 1783
6868.25 1798
6869.03 1740
6869.82 1917
6870.60 1848
6871.38 1816
6872.16 1814
6872.94 2036
6873.73 1925
6874.51 1821
6875.29 1804
6876.07 1839
6876.86 1907
6877.64 1891
6878.42 1833
6879.21 1862
6879.99 1989
6880.77 2000
6881.55 1926
6882.34 2047
6883.12 2080
6883.90 2147
6884.69 2246
6885.47 2230
6886.25 2195
6887.04 2277
6887.82 2435
6888.60 2655
6889.39 2864
6890.17 3191
6890.95 3696
6891.74 4304
6892.52 4513
6893.30 4472
6894.09 4220
6894.87 4277
6895.65 3959
6896.44 3493
6897.22 3096
6898.01 2721
6898.79 2593
6899.57 2567
6900.36 2474
6901.14 2462
6901.93 2415
6902.71 2364
6903.49 2408
6904.28 2368
6905.06 2385
6905.85 2464
6906.63 2363
6907.42 2440
6908.20 2448
6908.98 2373
6909.77 2482
6910.55 2428
6911.34 2370
6912.12 2305
6912.91 2239
6913.69 2270
6914.48 2223
6915.26 2184
6916.05 2342
6916.83 2214
6917.62 2085
6918.40 2088
6919.19 2190
6919.97 2281
6920.76 2126
6921.54 2208
6922.33 2246
6923.11 2121
6923.90 2138
6924.68 2118
6925.47 2220
6926.25 2304
6927.04 2244
6927.82 2204
6928.61 2323
6929.40 2222
6930.18 2124
6930.97 2222
6931.75 2361
6932.54 2451
6933.32 2433
6934.11 2363
6934.90 2467
6935.68 2478
6936.47 2422
6937.25 2402
6938.04 2326
6938.83 2378
6939.61 2444
6940.40 2428
6941.19 2540
6941.97 2593
6942.76 2765
6943.54 2826
6944.33 2848
6945.12 3150
6945.90 3515
6946.69 3641
6947.48 3861
6948.26 3914
6949.05 3993
6949.84 3970
6950.62 3989
6951.41 4154
6952.20 4090
6952.99 3902
6953.77 4002
6954.56 3821
6955.35 3680
6956.13 3523
6956.92 3380
6957.71 3413
6958.50 3437
6959.28 3419
6960.07 3358
6960.86 3427
6961.64 3470
6962.43 3365
6963.22 3466
6964.01 3576
6964.80 3783
6965.58 3749
6966.37 3668
6967.16 3532
6967.95 3534
6968.73 3761
6969.52 3698
6970.31 3861
6971.10 4103
6971.89 4522
6972.67 4912
6973.46 5050
6974.25 5107
6975.04 5168
6975.83 5253
6976.62 5433
6977.40 5523
6978.19 5439
6978.98 5386
6979.77 5341
6980.56 5283
6981.35 5377
6982.13 5402
6982.92 5472
6983.71 5874
6984.50 6388
6985.29 7321
6986.08 8682
6986.87 10765
6987.66 13720
6988.45 16898
6989.23 19733
6990.02 22131
6990.81 22981
6991.60 23046
6992.39 22537
6993.18 20899
6993.97 18646
6994.76 16015
6995.55 13565
6996.34 10966
6997.13 8892
6997.92 7334
6998.71 6196
6999.50 5341
7000.29 4822
7001.07 4341
7001.86 4031
7002.65 4014
7003.44 3872
7004.23 3821
7005.02 3729
7005.81 3650
7006.60 3528
7007.39 3551
7008.18 3337
7008.97 3237
7009.76 2920
7010.55 2985
7011.34 2715
7012.14 2509
7012.93 2420
7013.72 2515
7014.51 2547
7015.30 2519
7016.09 2821
7016.88 3020
7017.67 3299
7018.46 3455
7019.25 3407
7020.04 3487
7020.83 3239
7021.62 3083
7022.41 2818
7023.20 2826
7024.00 2955
7024.79 2930
7025.58 2993
7026.37 3086
7027.16 3307
7027.95 3368
7028.74 3487
7029.53 3689
7030.32 3562
7031.12 3315
7031.91 3310
7032.70 3136
7033.49 2856
7034.28 2813
7035.07 2737
7035.87 2700
7036.66 2527
7037.45 2440
7038.24 2492
7039.03 2484
7039.82 2595
7040.62 2523
7041.41 2557
7042.20 2566
7042.99 2710
7043.78 2763
7044.58 2846
7045.37 2809
7046.16 2867
7046.95 2873
7047.75 2892
7048.54 2947
7049.33 3023
7050.12 3105
7050.92 3216
7051.71 3390
7052.50 3586
7053.29 3875
7054.09 4188
7054.88 4246
7055.67 4086
7056.46 4023
7057.26 3914
7058.05 3690
7058.84 3343
7059.64 3157
7060.43 2974
7061.22 2914
7062.02 2771
7062.81 2637
7063.60 2738
7064.39 2768
7065.19 2644
7065.98 2835
7066.77 2785
7067.57 2765
7068.36 2686
7069.16 2599
7069.95 2685
7070.74 2521
7071.54 2422
7072.33 2453
7073.12 2347
7073.92 2262
7074.71 2233
7075.51 2199
7076.30 2167
7077.09 2095
7077.89 2058
7078.68 1977
7079.48 1947
7080.27 1911
7081.06 1979
7081.86 1948
7082.65 1916
7083.45 1873
7084.24 1849
7085.04 1842
7085.83 1916
7086.62 1942
7087.42 1905
7088.21 1800
7089.01 1834
7089.80 1832
7090.60 1822
7091.39 1851
7092.19 1669
7092.98 1697
7093.78 1691
7094.57 1659
7095.37 1711
7096.16 1609
7096.96 1634
7097.75 1699
7098.55 1537
7099.34 1558
7100.14 1692
7100.93 1712
7101.73 1610
7102.52 1573
7103.32 1575
7104.11 1548
7104.91 1593
7105.71 1614
7106.50 1559
7107.30 1440
7108.09 1500
7108.89 1398
7109.68 1474
7110.48 1430
7111.28 1456
7112.07 1492
7112.87 1375
7113.66 1431
7114.46 1409
7115.26 1375
7116.05 1385
7116.85 1457
7117.65 1439
7118.44 1397
7119.24 1384
7120.03 1471
7120.83 1465
7121.63 1551
7122.42 1497
7123.22 1506
7124.02 1435
7124.81 1355
7125.61 1434
7126.41 1425
7127.20 1390
7128.00 1350
7128.80 1350
7129.59 1471
7130.39 1408
7131.19 1303
7131.99 1363
7132.78 1470
7133.58 1547
7134.38 1478
7135.17 1549
7135.97 1509
7136.77 1424
7137.57 1492
7138.36 1458
7139.16 1422
7139.96 1431
7140.76 1339
7141.55 1249
7142.35 1375
7143.15 1301
7143.95 1298
7144.74 1312
7145.54 1294
7146.34 1218
7147.14 1215
7147.94 1179
7148.73 1163
7149.53 1157
7150.33 1161
7151.13 1110
7151.93 1158
7152.72 1165
7153.52 1147
7154.32 1048
7155.12 1082
7155.92 1118
7156.72 1043
7157.51 1045
7158.31 1097
7159.11 1218
7159.91 1135
7160.71 1153
7161.51 1283
7162.31 1281
7163.11 1332
7163.90 1263
7164.70 1191
7165.50 1215
7166.30 1157
7167.10 1093
7167.90 1093
7168.70 1115
7169.50 1155
7170.30 1032
7171.10 1048
7171.90 1025
7172.69 1097
7173.49 1017
7174.29 1067
7175.09 1122
7175.89 1150
7176.69 1119
7177.49 1116
7178.29 1058
7179.09 1031
7179.89 1036
7180.69 992
7181.49 1016
7182.29 1077
7183.09 992
7183.89 961
7184.69 922
7185.49 926
7186.29 1023
7187.09 1020
7187.89 1033
7188.69 1067
7189.49 1041
7190.29 965
7191.09 992
7191.89 1056
7192.69 1064
7193.49 975
7194.29 1000
7195.09 1077
7195.89 1050
7196.70 1016
7197.50 1017
7198.30 986
7199.10 960
7199.90 995
7200.70 963
7201.50 1032
7202.30 968
7203.10 953
7203.90 1002
7204.70 1050
7205.51 999
7206.31 1000
7207.11 1035
7207.91 957
7208.71 978
7209.51 972
7210.31 972
7211.12 945
7211.92 949
7212.72 984
7213.52 965
7214.32 998
7215.12 918
7215.92 962
7216.73 1023
7217.53 950
7218.33 920
7219.13 942
7219.93 884
7220.74 888
7221.54 878
7222.34 913
7223.14 945
7223.94 948
7224.75 1003
7225.55 991
7226.35 902
7227.15 815
7227.96 920
7228.76 920
7229.56 974
7230.36 1013
7231.17 945
7231.97 900
7232.77 972
7233.57 943
7234.38 916
7235.18 877
7235.98 906
7236.79 892
7237.59 839
7238.39 948
7239.19 954
7240.00 899
7240.80 931
7241.60 984
7242.41 946
7243.21 848
7244.01 867
7244.82 955
7245.62 937
7246.42 993
7247.23 956
7248.03 1011
7248.83 947
7249.64 930
7250.44 964
7251.25 896
7252.05 976
7252.85 995
7253.66 951
7254.46 943
7255.27 983
7256.07 1007
7256.87 956
7257.68 974
7258.48 990
7259.29 969
7260.09 969
7260.89 995
7261.70 1031
7262.50 950
7263.31 992
7264.11 1066
7264.92 1174
7265.72 1133
7266.53 1055
7267.33 1162
7268.13 1040
7268.94 1033
7269.74 1003
7270.55 1098
7271.35 1061
7272.16 1102
7272.96 1087
7273.77 1036
7274.57 966
7275.38 998
7276.18 1031
7276.99 1042
7277.79 1070
7278.60 1073
7279.40 1047
7280.21 1101
7281.01 1039
7281.82 999
7282.63 1085
7283.43 1086
7284.24 1193
7285.04 1254
7285.85 1236
7286.65 1344
7287.46 1479
7288.27 1580
7289.07 1707
7289.88 1789
7290.68 1835
7291.49 1708
7292.29 1584
7293.10 1538
7293.91 1386
7294.71 1349
7295.52 1235
7296.33 1224
7297.13 1139
7297.94 1086
7298.74 1104
7299.55 1062
7300.36 1140
7301.16 1076
7301.97 1047
7302.78 1089
7303.58 1145
7304.39 1134
7305.20 1055
7306.00 1101
7306.81 1124
7307.62 1011
7308.42 1012
7309.23 1097
7310.04 1144
7310.84 1107
7311.65 1097
7312.46 1115
7313.27 1122
7314.07 1251
7314.88 1312
7315.69 1275
7316.50 1273
7317.30 1236
7318.11 1343
7318.92 1292
7319.72 1443
7320.53 1451
7321.34 1765
7322.15 1909
7322.96 2102
7323.76 2207
7324.57 2138
7325.38 2022
7326.19 1800
7326.99 1622
7327.80 1512
7328.61 1488
7329.42 1525
7330.23 1384
7331.03 1296
7331.84 1230
7332.65 1352
7333.46 1223
7334.27 1179
7335.08 1210
7335.88 1159
7336.69 1210
7337.50 1178
7338.31 1305
7339.12 1358
7339.93 1208
7340.74 1228
7341.54 1193
7342.35 1174
7343.16 1248
7343.97 1277
7344.78 1175
7345.59 1098
7346.40 1088
7347.21 986
7348.02 1030
7348.82 1059
7349.63 1080
7350.44 1081
7351.25 1076
7352.06 1026
7352.87 1059
7353.68 980
7354.49 976
7355.30 982
7356.11 1006
7356.92 1006
7357.73 981
7358.54 1064
7359.35 987
7360.16 1019
7360.97 1040
7361.78 1005
7362.59 1008
7363.40 1046
7364.21 1057
7365.02 964
7365.83 1033
7366.64 967
7367.45 906
7368.26 920
7369.07 1009
7369.88 938
7370.69 1053
7371.50 955
7372.31 955
7373.12 980
7373.93 959
7374.74 926
7375.55 935
7376.36 981
7377.17 915
7377.98 879
7378.79 936
7379.60 904
7380.42 937
7381.23 961
7382.04 898
7382.85 947
7383.66 908
7384.47 942
7385.28 939
7386.09 988
7386.90 957
7387.71 935
7388.53 905
7389.34 922
7390.15 958
7390.96 921
7391.77 972
7392.58 944
7393.39 939
7394.21 893
7395.02 897
7395.83 911
7396.64 903
7397.45 925
7398.27 942
7399.08 927
7399.89 921
7400.70 862
7401.51 864
7402.33 890
7403.14 845
7403.95 883
7404.76 855
7405.57 854
7406.39 881
7407.20 882
7408.01 844
7408.82 980
7409.64 1022
7410.45 940
7411.26 882
7412.07 937
7412.89 873
7413.70 820
7414.51 909
7415.32 944
7416.14 854
7416.95 910
7417.76 883
7418.58 853
7419.39 864
7420.20 829
7421.02 824
7421.83 862
7422.64 810
7423.45 885
7424.27 897
7425.08 804
7425.89 820
7426.71 761
7427.52 821
7428.33 863
7429.15 849
7429.96 775
7430.78 838
7431.59 922
7432.40 930
7433.22 934
7434.03 879
7434.84 962
7435.66 949
7436.47 941
7437.29 966
7438.10 965
7438.91 1027
7439.73 956
7440.54 922
7441.36 916
7442.17 924
7442.99 927
7443.80 935
7444.61 929
7445.43 1002
7446.24 934
7447.06 861
7447.87 845
7448.69 833
7449.50 851
7450.32 881
7451.13 832
7451.95 886
7452.76 854
7453.58 896
7454.39 897
7455.21 930
7456.02 889
7456.84 880
7457.65 862
7458.47 863
7459.28 887
7460.10 850
7460.91 892
7461.73 897
7462.54 896
7463.36 774
7464.17 827
7464.99 859
7465.80 901
7466.62 851
7467.44 848
7468.25 868
7469.07 886
7469.88 834
7470.70 848
7471.51 884
7472.33 872
7473.15 818
7473.96 865
7474.78 922
7475.59 906
7476.41 862
7477.23 967
7478.04 864
7478.86 828
7479.67 891
7480.49 864
7481.31 851
7482.12 874
7482.94 867
7483.76 857
7484.57 891
7485.39 974
7486.21 863
7487.02 842
7487.84 842
7488.66 848
7489.47 779
7490.29 798
7491.11 755
7491.92 795
7492.74 878
7493.56 895
7494.38 884
7495.19 821
7496.01 835
7496.83 859
7497.64 869
7498.46 893
7499.28 860
7500.10 856
7500.91 846
7501.73 846
7502.55 777
7503.37 781
7504.18 846
7505.00 774
7505.82 779
7506.64 810
7507.46 835
7508.27 816
7509.09 859
7509.91 856
7510.73 842
7511.55 888
7512.36 834
7513.18 791
7514.00 833
7514.82 816
7515.64 786
7516.45 782
7517.27 803
7518.09 806
7518.91 791
7519.73 824
7520.55 873
7521.37 853
7522.18 780
7523.00 816
7523.82 824
7524.64 896
7525.46 873
7526.28 743
7527.10 757
7527.92 773
7528.74 841
7529.55 797
7530.37 770
7531.19 806
7532.01 829
7532.83 864
7533.65 774
7534.47 799
7535.29 795
7536.11 853
7536.93 807
7537.75 822
7538.57 772
7539.39 829
7540.21 750
7541.03 853
7541.84 823
7542.66 875
7543.48 818
7544.30 804
7545.12 829
7545.94 814
7546.76 847
7547.58 862
7548.40 839
7549.22 875
7550.04 785
7550.86 915
7551.68 857
7552.51 862
7553.33 821
7554.15 813
7554.97 775
7555.79 862
7556.61 870
7557.43 768
7558.25 779
7559.07 814
7559.89 850
7560.71 790
7561.53 855
7562.35 891
7563.17 890
7563.99 925
7564.81 861
7565.64 851
7566.46 796
7567.28 884
7568.10 872
7568.92 853
7569.74 849
7570.56 827
7571.38 835
7572.21 854
7573.03 855
7573.85 780
7574.67 853
7575.49 845
7576.31 820
7577.13 786
7577.96 826
7578.78 867
7579.60 842
7580.42 811
7581.24 769
7582.07 896
7582.89 835
7583.71 870
7584.53 864
7585.35 877
7586.18 891
7587.00 803
7587.82 833
7588.64 811
7589.46 807
7590.29 939
7591.11 982
7591.93 881
7592.75 926
7593.58 995
7594.40 956
7595.22 925
7596.04 949
7596.87 967
7597.69 891
7598.51 970
7599.34 915
7600.16 898
7600.98 937
7601.80 990
7602.63 1035
7603.45 993
7604.27 965
7605.10 900
7605.92 985
7606.74 1002
7607.57 1014
7608.39 1155
7609.21 1206
7610.04 1169
7610.86 1141
7611.68 1095
7612.51 1137
7613.33 1158
7614.15 1171
7614.98 1056
7615.80 1009
7616.62 1008
7617.45 1039
7618.27 1050
7619.10 949
7619.92 1079
7620.74 1111
7621.57 1157
7622.39 1210
7623.22 1249
7624.04 1181
7624.86 1209
7625.69 1148
7626.51 1063
7627.34 1033
7628.16 1110
7628.99 1096
7629.81 1080
7630.64 1085
7631.46 1043
7632.28 1025
7633.11 1091
7633.93 1166
7634.76 1260
7635.58 1207
7636.41 1202
7637.23 1255
7638.06 1237
7638.88 1235
7639.71 1238
7640.53 1176
7641.36 1087
7642.18 1069
7643.01 1008
7643.83 915
7644.66 907
7645.48 898
7646.31 849
7647.14 903
7647.96 877
7648.79 901
7649.61 905
7650.44 859
7651.26 835
7652.09 912
7652.91 862
7653.74 842
7654.57 839
7655.39 807
7656.22 841
7657.04 884
7657.87 891
7658.70 831
7659.52 829
7660.35 808
7661.17 786
7662.00 832
7662.83 779
7663.65 793
7664.48 884
7665.31 826
7666.13 831
7666.96 789
7667.79 786
7668.61 803
7669.44 793
7670.27 798
7671.09 783
7671.92 802
7672.75 813
7673.57 735
7674.40 825
7675.23 780
7676.05 765
7676.88 787
7677.71 791
7678.53 737
7679.36 714
7680.19 755
7681.02 747
7681.84 885
7682.67 794
7683.50 757
7684.33 811
7685.15 787
7685.98 808
7686.81 860
7687.64 806
7688.46 783
7689.29 828
7690.12 797
7690.95 837
7691.77 850
7692.60 908
7693.43 811
7694.26 861
7695.09 794
7695.91 808
7696.74 806
7697.57 811
7698.40 750
7699.23 853
7700.06 737
7700.88 778
7701.71 782
7702.54 884
7703.37 831
7704.20 766
7705.03 783
7705.85 764
7706.68 799
7707.51 851
7708.34 770
7709.17 817
7710.00 753
7710.83 727
7711.66 742
7712.48 697
7713.31 746
7714.14 795
7714.97 796
7715.80 718
7716.63 729
7717.46 743
7718.29 790
7719.12 796
7719.95 730
7720.78 777
7721.61 781
7722.44 772
7723.27 721
7724.09 713
7724.92 724
7725.75 768
7726.58 699
7727.41 718
7728.24 728
7729.07 731
7729.90 779
7730.73 642
7731.56 694
7732.39 758
7733.22 849
7734.05 792
7734.88 780
7735.71 725
7736.54 677
7737.37 719
7738.20 775
7739.03 768
7739.86 723
7740.70 689
7741.53 700
7742.36 729
7743.19 751
7744.02 741
7744.85 740
7745.68 738
7746.51 722
7747.34 712
7748.17 711
7749.00 711
7749.83 764
7750.66 777
7751.50 776
7752.33 771
7753.16 817
7753.99 771
7754.82 805
7755.65 773
7756.48 820
7757.31 763
7758.15 664
7758.98 704
7759.81 727
7760.64 761
7761.47 680
7762.30 791
7763.13 788
7763.97 737
7764.80 728
7765.63 743
7766.46 815
7767.29 775
7768.13 836
7768.96 752
7769.79 800
7770.62 819
7771.45 780
7772.29 819
7773.12 778
7773.95 751
7774.78 780
7775.62 826
7776.45 741
7777.28 788
7778.11 816
7778.95 761
7779.78 763
7780.61 763
7781.44 795
7782.28 830
7783.11 811
7783.94 803
7784.77 839
7785.61 868
7786.44 823
7787.27 798
7788.11 800
7788.94 829
7789.77 794
7790.61 796
7791.44 776
7792.27 772
7793.10 791
7793.94 794
7794.77 747
7795.60 689
7796.44 717
7797.27 726
7798.11 776
7798.94 789
7799.77 831
7800.61 753
7801.44 808
7802.27 824
7803.11 785
7803.94 809
7804.78 818
7805.61 851
7806.44 844
7807.28 798
7808.11 792
7808.95 796
7809.78 793
7810.61 819
7811.45 870
7812.28 860
7813.12 854
7813.95 872
7814.79 932
7815.62 920
7816.45 965
7817.29 969
7818.12 1000
7818.96 1057
7819.79 1106
7820.63 1098
7821.46 1159
7822.30 1126
7823.13 1166
7823.97 1167
7824.80 1082
7825.64 1054
7826.47 1056
7827.31 959
7828.14 1079
7828.98 1115
7829.81 1178
7830.65 1147
7831.48 1142
7832.32 1217
7833.15 1236
7833.99 1184
7834.83 1113
7835.66 1041
7836.50 1028
7837.33 1078
7838.17 1135
7839.00 1073
7839.84 1085
7840.68 1075
7841.51 1101
7842.35 1063
7843.18 1014
7844.02 1030
7844.86 1030
7845.69 1012
7846.53 1037
7847.36 976
7848.20 946
7849.04 933
7849.87 1026
7850.71 1004
7851.55 963
7852.38 937
7853.22 953
7854.05 978
7854.89 997
7855.73 977
7856.56 1038
7857.40 1026
7858.24 1016
7859.08 996
7859.91 1053
7860.75 1004
7861.59 1014
7862.42 1126
7863.26 1068
7864.10 1013
7864.93 997
7865.77 1030
7866.61 1027
7867.45 1003
7868.28 958
7869.12 1039
7869.96 946
7870.80 1039
7871.63 1022
7872.47 995
7873.31 1038
7874.15 995
7874.98 1003
7875.82 1018
7876.66 1011
7877.50 1068
7878.33 1113
7879.17 1175
7880.01 1120
7880.85 1170
7881.69 1236
7882.52 1383
7883.36 1340
7884.20 1382
7885.04 1319
7885.88 1451
7886.71 1370
7887.55 1315
7888.39 1328
7889.23 1274
7890.07 1228
7890.91 1173
7891.75 1132
7892.58 1058
7893.42 1064
7894.26 1239
7895.10 1148
7895.94 1094
7896.78 1068
7897.62 1053
7898.46 1085
7899.29 1130
7900.13 985
7900.97 976
7901.81 990
7902.65 1007
7903.49 962
7904.33 990
7905.17 1002
7906.01 981
7906.85 928
7907.69 923
7908.53 924
7909.37 989
7910.21 920
7911.04 906
7911.88 987
7912.72 923
7913.56 806
7914.40 845
7915.24 915
7916.08 881
7916.92 933
7917.76 917
7918.60 877
7919.44 902
7920.28 950
7921.12 1007
7921.96 925
7922.80 947
7923.64 946
7924.48 927
7925.32 1069
7926.16 1050
7927.01 936
7927.85 924
7928.69 966
7929.53 849
7930.37 912
7931.21 860
7932.05 857
7932.89 857
7933.73 918
7934.57 811
7935.41 827
7936.25 804
7937.09 789
7937.93 779
7938.78 811
7939.62 823
7940.46 843
7941.30 853
7942.14 888
7942.98 826
7943.82 774
7944.66 697
7945.51 803
7946.35 804
7947.19 783
7948.03 798
7948.87 819
7949.71 872
7950.56 949
7951.40 861
7952.24 822
7953.08 870
7953.92 886
7954.76 878
7955.61 848
7956.45 886
7957.29 942
7958.13 821
7958.97 995
7959.82 960
7960.66 937
7961.50 959
7962.34 940
7963.19 963
7964.03 878
7964.87 851
7965.71 848
7966.56 904
7967.40 940
7968.24 967
7969.08 982
7969.93 928
7970.77 1064
7971.61 1030
7972.45 1124
7973.30 1071
7974.14 1112
7974.98 1124
7975.83 1051
7976.67 906
7977.51 867
7978.36 839
7979.20 757
7980.04 826
7980.89 884
7981.73 871
7982.57 814
7983.42 760
7984.26 770
7985.10 847
7985.95 837
7986.79 868
7987.63 804
7988.48 744
7989.32 872
7990.16 830
7991.01 841
7991.85 773
7992.70 788
7993.54 764
7994.38 796
7995.23 788
7996.07 806
7996.92 772
7997.76 795
7998.60 825
7999.45 752
8000.29 721
8001.14 731
8001.98 650
8002.83 693
8003.67 773
8004.52 738
8005.36 735
8006.20 700
8007.05 726
8007.89 806
8008.74 735
8009.58 663
8010.43 697
8011.27 733
8012.12 721
8012.96 759
8013.81 723
8014.65 741
8015.50 750
8016.34 713
8017.19 741
8018.03 709
8018.88 600
8019.72 627
8020.57 696
8021.42 730
8022.26 689
8023.11 602
8023.95 677
8024.80 728
8025.64 711
8026.49 735
8027.33 700
8028.18 695
8029.03 689
8029.87 673
8030.72 704
8031.56 662
8032.41 728
8033.26 640
8034.10 711
8034.95 703
8035.79 773
8036.64 729
8037.49 717
8038.33 697
8039.18 653
8040.03 713
8040.87 678
8041.72 710
8042.57 634
8043.41 637
8044.26 715
8045.11 706
8045.95 655
8046.80 672
8047.65 708
8048.49 716
8049.34 620
8050.19 632
8051.03 693
8051.88 684
8052.73 671
8053.58 753
8054.42 773
8055.27 722
8056.12 677
8056.96 724
8057.81 671
8058.66 680
8059.51 663
8060.35 706
8061.20 706
8062.05 725
8062.90 692
8063.74 671
8064.59 676
8065.44 648
8066.29 626
8067.14 619
8067.98 661
8068.83 684
8069.68 703
8070.53 646
8071.38 667
8072.22 726
8073.07 672
8073.92 712
8074.77 663
8075.62 692
8076.46 663
8077.31 632
8078.16 666
8079.01 663
8079.86 683
8080.71 664
8081.56 637
8082.40 644
8083.25 648
8084.10 656
8084.95 668
8085.80 719
8086.65 642
8087.50 637
8088.35 649
8089.19 672
8090.04 725
8090.89 687
8091.74 671
8092.59 642
8093.44 706
8094.29 688
8095.14 642
8095.99 676
8096.84 651
8097.69 665
8098.54 708
8099.39 650
8100.24 688
8101.09 685
8101.94 625
8102.79 645
8103.63 643
8104.48 641
8105.33 700
8106.18 661
8107.03 676
8107.88 706
8108.73 687
8109.58 692
8110.43 622
8111.28 668
8112.14 664
8112.99 657
8113.84 631
8114.69 660
8115.54 776
8116.39 690
8117.24 691
8118.09 684
8118.94 693
8119.79 646
8120.64 608
8121.49 667
8122.34 742
8123.19 732
8124.04 736
8124.89 721
8125.74 689
8126.60 657
8127.45 610
8128.30 671
8129.15 674
8130.00 739
8130.85 689
8131.70 683
8132.55 731
8133.40 687
8134.26 745
8135.11 794
8135.96 734
8136.81 735
8137.66 630
8138.51 663
8139.37 690
8140.22 746
8141.07 689
8141.92 687
8142.77 696
8143.62 702
8144.48 625
8145.33 685
8146.18 672
8147.03 742
8147.88 716
8148.74 705
8149.59 688
8150.44 815
8151.29 787
8152.15 765
8153.00 829
8153.85 850
8154.70 788
8155.56 751
8156.41 820
8157.26 820
8158.11 863
8158.97 935
8159.82 982
8160.67 976
8161.52 994
8162.38 944
8163.23 938
8164.08 830
8164.94 804
8165.79 790
8166.64 775
8167.49 706
8168.35 743
8169.20 756
8170.05 762
8170.91 722
8171.76 715
8172.61 774
8173.47 760
8174.32 727
8175.17 773
8176.03 696
8176.88 705
8177.74 765
8178.59 694
8179.44 756
8180.30 748
8181.15 785
8182.00 745
8182.86 684
8183.71 703
8184.57 717
8185.42 659
8186.27 608
8187.13 685
8187.98 670
8188.84 673
8189.69 730
8190.55 689
8191.40 662
8192.25 660
8193.11 658
8193.96 670
8194.82 670
8195.67 605
8196.53 641
8197.38 697
8198.24 659
8199.09 622
8199.95 668
8200.80 635
8201.66 647
8202.51 660
8203.37 691
8204.22 692
8205.08 644
8205.93 594
8206.79 611
8207.64 652
8208.50 678
8209.35 626
8210.21 654
8211.06 646
8211.92 629
8212.77 643
8213.63 688
8214.48 708
8215.34 672
8216.20 667
8217.05 698
8217.91 706
8218.76 674
8219.62 682
8220.48 667
8221.33 662
8222.19 624
8223.04 651
8223.90 698
8224.76 646
8225.61 653
8226.47 663
8227.32 585
8228.18 621
8229.04 597
8229.89 675
8230.75 692
8231.61 651
8232.46 665
8233.32 584
8234.18 637
8235.03 648
8235.89 671
8236.75 664
8237.60 663
8238.46 650
8239.32 639
8240.17 639
8241.03 602
8241.89 570
8242.74 595
8243.60 663
8244.46 580
8245.32 628
8246.17 635
8247.03 654
8247.89 624
8248.74 674
8249.60 674
8250.46 596
8251.32 658
8252.17 625
8253.03 677
8253.89 672
8254.75 674
8255.60 613
8256.46 587
8257.32 605
8258.18 676
8259.04 634
8259.89 609
8260.75 617
8261.61 622
8262.47 647
8263.33 658
8264.18 631
8265.04 579
8265.90 686
8266.76 760
8267.62 681
8268.48 629
8269.33 595
8270.19 639
8271.05 608
8271.91 606
8272.77 649
8273.63 603
8274.49 676
8275.34 718
8276.20 730
8277.06 691
8277.92 676
8278.78 700
8279.64 652
8280.50 650
8281.36 701
8282.22 664
8283.08 649
8283.93 652
8284.79 632
8285.65 691
8286.51 688
8287.37 602
8288.23 643
8289.09 664
8289.95 737
8290.81 747
8291.67 637
8292.53 667
8293.39 683
8294.25 695
8295.11 725
8295.97 783
8296.83 800
8297.69 871
8298.55 816
8299.41 835
8300.27 792
8301.13 803
8301.99 749
8302.85 837
8303.71 700
8304.57 635
8305.43 737
8306.29 754
8307.15 744
8308.01 713
8308.87 757
8309.73 703
8310.59 688
8311.45 711
8312.31 644
8313.17 661
8314.03 702
8314.90 648
8315.76 654
8316.62 699
8317.48 727
8318.34 784
8319.20 734
8320.06 677
8320.92 716
8321.78 707
8322.64 753
8323.51 666
8324.37 644
8325.23 693
8326.09 738
8326.95 694
8327.81 646
8328.67 673
8329.54 705
8330.40 626
8331.26 678
8332.12 683
8332.98 703
8333.84 638
8334.71 651
8335.57 668
8336.43 713
8337.29 659
8338.15 624
8339.02 659
8339.88 621
8340.74 659
8341.60 700
8342.46 655
8343.33 615
8344.19 655
8345.05 636
8345.91 634
8346.78 648
8347.64 715
8348.50 737
8349.36 716
8350.23 734
8351.09 715
8351.95 649
8352.81 680
8353.68 669
8354.54 651
8355.40 734
8356.27 673
8357.13 641
8357.99 595
8358.86 610
8359.72 662
8360.58 683
8361.44 676
8362.31 594
8363.17 695
8364.03 683
8364.90 668
8365.76 703
8366.63 728
8367.49 661
8368.35 721
8369.22 675
8370.08 669
8370.94 635
8371.81 649
8372.67 696
8373.53 618
8374.40 663
8375.26 666
8376.13 596
8376.99 662
8377.85 658
8378.72 688
8379.58 678
8380.45 713
8381.31 713
8382.18 633
8383.04 684
8383.90 704
8384.77 706
8385.63 722
8386.50 744
8387.36 698
8388.23 634
8389.09 624
8389.96 608
8390.82 709
8391.69 724
8392.55 724
8393.42 694
8394.28 685
8395.15 702
8396.01 699
8396.88 681
8397.74 704
8398.61 688
8399.47 710
8400.34 700
8401.20 670
8402.07 702
8402.93 700
8403.80 762
8404.66 736
8405.53 743
8406.39 782
8407.26 729
8408.12 716
8408.99 773
8409.86 675
8410.72 668
8411.59 665
8412.45 746
8413.32 714
8414.19 735
8415.05 743
8415.92 750
8416.78 742
8417.65 732
8418.52 752
8419.38 756
8420.25 739
8421.11 699
8421.98 731
8422.85 774
8423.71 761
8424.58 699
8425.45 727
8426.31 823
8427.18 824
8428.05 772
8428.91 750
8429.78 783
8430.65 833
8431.51 826
8432.38 866
8433.25 850
8434.11 872
8434.98 872
8435.85 892
8436.72 846
8437.58 870
8438.45 887
8439.32 906
8440.18 903
8441.05 909
8441.92 950
8442.79 865
8443.65 826
8444.52 889
8445.39 967
8446.26 958
8447.12 1055
8447.99 1054
8448.86 1003
8449.73 1101
8450.60 1101
8451.46 1025
8452.33 1040
8453.20 1041
8454.07 1033
8454.94 1060
8455.80 1022
8456.67 999
8457.54 1026
8458.41 1152
8459.28 1133
8460.14 1098
8461.01 1142
8461.88 1108
8462.75 1207
8463.62 1221
8464.49 1109
8465.36 1138
8466.22 1173
8467.09 1212
8467.96 1108
8468.83 1110
8469.70 1151
8470.57 1267
8471.44 1414
8472.31 1622
8473.17 1961
8474.04 2234
8474.91 2499
8475.78 2614
8476.65 2677
8477.52 2562
8478.39 2386
8479.26 2079
8480.13 1851
8481.00 1599
8481.87 1458
8482.74 1360
8483.61 1149
8484.48 1105
8485.34 1040
8486.21 996
8487.08 944
8487.95 930
8488.82 965
8489.69 987
8490.56 975
8491.43 940
8492.30 910
8493.17 839
8494.04 880
8494.91 917
8495.78 893
8496.65 866
8497.52 800
8498.39 959
8499.26 919
8500.13 894
8501.01 945
8501.88 894
8502.75 894
8503.62 868
8504.49 953
8505.36 836
8506.23 903
8507.10 932
8507.97 926
8508.84 863
8509.71 841
8510.58 906
8511.45 946
8512.32 1050
8513.20 1026
8514.07 1008
8514.94 956
8515.81 1000
8516.68 968
8517.55 913
8518.42 954
8519.29 942
8520.17 896
8521.04 857
8521.91 913
8522.78 932
8523.65 924
8524.52 985
8525.39 966
8526.27 861
8527.14 828
8528.01 855
8528.88 828
8529.75 859
8530.63 944
8531.50 878
8532.37 900
8533.24 921
8534.11 967
8534.99 895
8535.86 944
8536.73 996
8537.60 1026
8538.47 912
8539.35 969
8540.22 991
8541.09 1035
8541.96 1027
8542.84 983
8543.71 997
8544.58 1010
8545.46 988
8546.33 1001
8547.20 901
8548.07 951
8548.95 970
8549.82 947
8550.69 975
8551.57 1009
8552.44 1055
8553.31 1115
8554.18 1215
8555.06 1158
8555.93 1134
8556.80 1232
8557.68 1278
8558.55 1333
8559.42 1320
8560.30 1281
8561.17 1239
8562.04 1190
8562.92 1126
8563.79 1074
8564.67 1071
8565.54 989
8566.41 958
8567.29 916
8568.16 903
8569.03 934
8569.91 947
8570.78 888
8571.66 875
8572.53 942
8573.40 914
8574.28 818
8575.15 900
8576.03 928
8576.90 900
8577.78 914
8578.65 882
8579.52 880
8580.40 910
8581.27 896
8582.15 884
8583.02 879
8583.90 831
8584.77 843
8585.65 895
8586.52 958
8587.40 939
8588.27 955
8589.15 962
8590.02 906
8590.90 918
8591.77 931
8592.65 1013
8593.52 896
8594.40 935
8595.27 945
8596.15 975
8597.02 950
8597.90 988
8598.77 901
8599.65 873
8600.52 959
8601.40 994
8602.28 939
8603.15 919
8604.03 974
8604.90 974
8605.78 1003
8606.65 941
8607.53 951
8608.41 1032
8609.28 1022
8610.16 1015
8611.03 1055
8611.91 1101
8612.79 1062
8613.66 987
8614.54 1025
8615.41 1064
8616.29 1038
8617.17 1048
8618.04 1052
8618.92 1044
8619.80 1092
8620.67 1054
8621.55 1128
8622.43 1169
8623.30 1115
8624.18 1172
8625.06 1139
8625.93 1164
8626.81 1234
8627.69 1201
8628.56 1195
8629.44 1197
8630.32 1218
8631.20 1263
8632.07 1239
8632.95 1285
8633.83 1343
8634.70 1412
8635.58 1407
8636.46 1386
8637.34 1303
8638.21 1371
8639.09 1467
8639.97 1431
8640.85 1397
8641.72 1367
8642.60 1396
8643.48 1443
8644.36 1492
8645.23 1495
8646.11 1584
8646.99 1490
8647.87 1586
8648.75 1588
8649.62 1570
8650.50 1600
8651.38 1572
8652.26 1814
8653.14 1749
8654.01 1804
8654.89 1741
8655.77 1778
8656.65 1764
8657.53 1843
8658.41 1850
8659.29 1909
8660.16 1963
8661.04 1879
8661.92 1855
8662.80 1831
8663.68 1895
8664.56 2032
8665.44 2023
8666.31 1984
8667.19 1919
8668.07 2031
8668.95 1972
8669.83 2029
8670.71 1901
8671.59 1968
8672.47 2082
8673.35 2170
8674.23 2466
8675.11 2691
8675.99 2848
8676.86 3227
8677.74 3698
8678.62 4027
8679.50 4429
8680.38 4414
8681.26 4506
8682.14 4374
8683.02 4148
8683.90 3777
8684.78 3472
8685.66 3083
8686.54 2867
8687.42 2588
8688.30 2448
8689.18 2369
8690.06 2304
8690.94 2367
8691.82 2513
8692.70 2816
8693.58 3014
8694.46 3586
8695.34 4403
8696.22 5171
8697.10 5815
8697.98 6298
8698.86 6449
8699.74 6129
8700.62 5509
8701.51 5117
8702.39 4562
8703.27 3804
8704.15 3190
8705.03 2755
8705.91 2442
8706.79 2225
8707.67 2058
8708.55 1881
8709.43 1754
8710.31 1757
8711.20 1726
8712.08 1647
8712.96 1561
8713.84 1581
8714.72 1547
8715.60 1511
8716.48 1525
8717.36 1582
8718.25 1507
8719.13 1429
8720.01 1437
8720.89 1293
8721.77 1374
8722.65 1335
8723.54 1336
8724.42 1363
8725.30 1472
8726.18 1506
8727.06 1455
8727.95 1407
8728.83 1314
8729.71 1365
8730.59 1265
8731.47 1316
8732.36 1371
8733.24 1367
8734.12 1437
8735.00 1416
8735.89 1435
8736.77 1457
8737.65 1432
8738.53 1465
8739.42 1431
8740.30 1314
8741.18 1332
8742.06 1341
8742.95 1443
8743.83 1250
8744.71 1254
8745.59 1190
8746.48 1221
8747.36 1294
8748.24 1316
8749.13 1371
8750.01 1369
8750.89 1273
8751.78 1289
8752.66 1270
8753.54 1400
8754.43 1358
8755.31 1342
8756.19 1304
8757.08 1294
8757.96 1240
8758.84 1394
8759.73 1396
8760.61 1337
8761.49 1410
8762.38 1413
8763.26 1430
8764.15 1382
8765.03 1381
8765.91 1415
8766.80 1358
8767.68 1393
8768.57 1357
8769.45 1401
8770.33 1402
8771.22 1321
8772.10 1385
8772.99 1411
8773.87 1391
8774.75 1327
8775.64 1349
8776.52 1378
8777.41 1369
8778.29 1332
8779.18 1318
8780.06 1310
8780.95 1251
8781.83 1213
8782.72 1176
8783.60 1215
8784.49 1150
8785.37 1152
8786.26 1093
8787.14 1121
8788.03 1029
8788.91 1111
8789.80 1146
8790.68 1078
8791.57 1000
8792.45 1091
8793.34 1127
8794.22 1084
8795.11 1111
8795.99 1030
8796.88 1036
8797.76 1010
8798.65 1044
8799.53 1030
8800.42 1059
8801.31 1051
8802.19 1068
8803.08 1031
8803.96 1011
8804.85 904
8805.74 1006
8806.62 934
8807.51 989
8808.39 1022
8809.28 1032
8810.17 1048
8811.05 936
8811.94 1020
8812.82 975
8813.71 950
8814.60 978
8815.48 915
8816.37 867
8817.26 868
8818.14 912
8819.03 955
8819.92 894
8820.80 832
8821.69 912
8822.58 851
8823.46 922
8824.35 917
8825.24 921
8826.12 853
8827.01 859
8827.90 936
8828.78 883
8829.67 818
8830.56 856
8831.45 859
8832.33 906
8833.22 869
8834.11 884
8835.00 865
8835.88 866
8836.77 784
8837.66 800
8838.55 881
8839.43 857
8840.32 847
8841.21 792
8842.10 820
8842.98 843
8843.87 828
8844.76 787
8845.65 722
8846.54 743
8847.42 799
8848.31 793
8849.20 762
8850.09 809
8850.98 809
8851.86 814
8852.75 811
8853.64 798
8854.53 784
8855.42 787
8856.31 766
8857.19 677
8858.08 752
8858.97 747
8859.86 757
8860.75 734
8861.64 766
8862.53 715
8863.42 686
8864.30 725
8865.19 746
8866.08 774
8866.97 726
8867.86 752
8868.75 768
8869.64 776
8870.53 764
8871.42 751
8872.31 750
8873.20 698
8874.08 667
8874.97 724
8875.86 714
8876.75 695
8877.64 713
8878.53 727
8879.42 734
8880.31 744
8881.20 672
8882.09 672
8882.98 719
8883.87 717
8884.76 668
8885.65 714
8886.54 755
8887.43 673
8888.32 626
8889.21 674
8890.10 646
8890.99 625
8891.88 693
8892.77 729
8893.66 674
8894.55 649
8895.44 716
8896.33 678
8897.22 642
8898.11 631
8899.00 665
8899.90 685
8900.79 671
8901.68 680
8902.57 620
8903.46 697
8904.35 592
8905.24 627
8906.13 636
8907.02 700
8907.91 683
8908.80 675
8909.70 612
8910.59 602
8911.48 635
8912.37 669
8913.26 663
8914.15 662
8915.04 685
8915.93 696
8916.83 647
8917.72 617
8918.61 652
8919.50 619
8920.39 661
8921.28 669
8922.18 659
8923.07 611
8923.96 638
8924.85 592
8925.74 618
8926.64 606
8927.53 680
8928.42 641
8929.31 615
8930.20 616
8931.10 606
8931.99 627
8932.88 638
8933.77 642
8934.67 614
8935.56 629
8936.45 648
8937.34 687
8938.24 623
8939.13 586
8940.02 555
8940.91 596
8941.81 529
8942.70 582
8943.59 563
8944.49 561
8945.38 532
8946.27 535
8947.16 603
8948.06 602
8948.95 588
8949.84 632
8950.74 618
8951.63 539
8952.52 602
8953.42 651
8954.31 607
8955.20 602
8956.10 595
8956.99 612
8957.88 570
8958.78 590
8959.67 639
8960.56 572
8961.46 597
8962.35 582
8963.25 553
8964.14 583
8965.03 604
8965.93 695
8966.82 655
8967.72 593
8968.61 607
8969.50 622
8970.40 641
8971.29 626
8972.19 589
8973.08 594
8973.98 621
8974.87 600
8975.76 606
8976.66 564
8977.55 586
8978.45 627
8979.34 633
8980.24 604
8981.13 605
8982.03 617
8982.92 629
8983.82 592
8984.71 647
8985.61 638
8986.50 647
8987.40 650
8988.29 675
8989.19 637
8990.08 552
8990.98 640
8991.87 610
8992.77 630
8993.66 665
8994.56 631
8995.45 594
8996.35 626
8997.24 601
8998.14 581
8999.04 627
8999.93 528
9000.83 627
9001.72 588
9002.62 623
9003.51 543
9004.41 582
9005.31 603
9006.20 626
9007.10 550
9007.99 556
9008.89 547
9009.79 606
9010.68 598
9011.58 611
9012.48 567
9013.37 613
9014.27 632
9015.16 562
9016.06 625
9016.96 616
9017.85 550
9018.75 543
9019.65 561
9020.54 567
9021.44 601
9022.34 539
9023.23 601
9024.13 537
9025.03 577
9025.93 652
9026.82 570
9027.72 560
9028.62 617
9029.51 548
9030.41 617
9031.31 623
9032.21 564
9033.10 561
9034.00 565
9034.90 626
9035.79 594
9036.69 578
9037.59 582
9038.49 606
9039.38 583
9040.28 604
9041.18 536
9042.08 538
9042.98 580
9043.87 584
9044.77 573
9045.67 614
9046.57 618
9047.47 593
9048.36 575
9049.26 540
9050.16 563
9051.06 610
9051.96 560
9052.85 519
9053.75 551
9054.65 591
9055.55 614
9056.45 603
9057.35 635
9058.25 606
9059.14 562
9060.04 568
9060.94 618
9061.84 577
9062.74 586
9063.64 572
9064.54 626
9065.44 576
9066.33 573
9067.23 557
9068.13 598
9069.03 646
9069.93 627
9070.83 636
9071.73 575
9072.63 568
9073.53 616
9074.43 573
9075.33 623
9076.23 616
9077.13 635
9078.03 668
9078.92 601
9079.82 590
9080.72 582
9081.62 578
9082.52 617
9083.42 625
9084.32 632
9085.22 616
9086.12 582
9087.02 576
9087.92 533
9088.82 541
9089.72 553
9090.62 611
9091.52 614
9092.42 620
9093.32 611
9094.22 630
9095.12 562
9096.03 594
9096.93 642
9097.83 646
9098.73 624
9099.63 594
9100.53 566
9101.43 622
9102.33 629
9103.23 569
9104.13 553
9105.03 564
9105.93 582
9106.83 558
9107.74 592
9108.64 603
9109.54 575
9110.44 589
9111.34 585
9112.24 588
9113.14 577
9114.04 572
9114.94 535
9115.85 578
9116.75 587
9117.65 620
9118.55 584
9119.45 552
9120.35 562
9121.26 594
9122.16 594
9123.06 609
9123.96 557
9124.86 502
9125.77 583
9126.67 576
9127.57 578
9128.47 564
9129.37 600
9130.28 594
9131.18 545
9132.08 558
9132.98 613
9133.88 579
9134.79 566
9135.69 581
9136.59 602
9137.49 575
9138.40 585
9139.30 551
9140.20 519
9141.10 525
9142.01 567
9142.91 537
9143.81 572
9144.72 524
9145.62 518
9146.52 550
9147.42 565
9148.33 546
9149.23 527
9150.13 550
9151.04 572
9151.94 564
9152.84 546
9153.75 565
9154.65 557
9155.55 602
9156.46 561
9157.36 523
9158.26 620
9159.17 597
9160.07 523
9160.97 502
9161.88 557
9162.78 554
9163.69 561
9164.59 588
9165.49 535
9166.40 547
9167.30 609
9168.21 536
9169.11 591
9170.01 546
9170.92 502
9171.82 521
9172.73 604
9173.63 581
9174.53 586
9175.44 552
9176.34 571
9177.25 598
9178.15 542
9179.06 513
9179.96 549
9180.87 542
9181.77 548
9182.68 559
9183.58 498
9184.49 532
9185.39 631
9186.30 581
9187.20 580
9188.11 553
9189.01 569
9189.92 533
9190.82 510
9191.73 517
9192.63 550
9193.54 518
9194.44 534
9195.35 586
9196.25 558
9197.16 544
9198.06 558
9198.97 551
9199.87 556
9200.78 571
9201.69 547
9202.59 529
9203.50 533
9204.40 585
9205.31 606
9206.21 625
9207.12 608
9208.03 582
9208.93 616
9209.84 589
9210.74 532
9211.65 569
9212.56 598
9213.46 565
9214.37 581
9215.28 587
9216.18 531
9217.09 543
9218.00 597
9218.90 560
9219.81 579
9220.72 526
9221.62 528
9222.53 604
9223.44 584
9224.34 582
9225.25 548
9226.16 573
9227.06 576
9227.97 547
9228.88 542
9229.78 560
9230.69 581
9231.60 567
9232.51 577
9233.41 572
9234.32 572
9235.23 536
9236.13 542
9237.04 570
9237.95 536
9238.86 458
9239.76 546
9240.67 571
9241.58 572
9242.49 536
9243.39 537
9244.30 603
9245.21 599
9246.12 507
9247.03 550
9247.93 576
9248.84 597
9249.75 597
9250.66 531
9251.57 526
9252.47 568
9253.38 570
9254.29 519
9255.20 546
9256.11 611
9257.02 592
9257.92 534
9258.83 563
9259.74 575
9260.65 541
9261.56 533
9262.47 544
9263.38 553
9264.28 599
9265.19 548
9266.10 546
9267.01 583
9267.92 560
9268.83 500
9269.74 534
9270.65 545
9271.56 550
9272.47 524
9273.37 526
9274.28 551
9275.19 539
9276.10 540
9277.01 547
9277.92 563
9278.83 565
9279.74 519
9280.65 565
9281.56 543
9282.47 544
9283.38 534
9284.29 551
9285.20 557
9286.11 551
9287.02 530
9287.93 532
9288.84 546
9289.75 558
9290.66 544
9291.57 520
9292.48 566
9293.39 589
9294.30 568
9295.21 588
9296.12 535
9297.03 531
9297.94 538
9298.85 510
9299.76 508
9300.67 592
9301.58 560
9302.49 521
9303.40 588
9304.31 530
9305.23 629
9306.14 603
9307.05 563
9307.96 587
9308.87 612
9309.78 522
9310.69 526
9311.60 618
9312.51 631
9313.42 649
9314.34 630
9315.25 643
9316.16 631
9317.07 606
9317.98 589
9318.89 565
9319.80 545
9320.72 567
9321.63 570
9322.54 624
9323.45 669
9324.36 604
9325.27 568
9326.19 566
9327.10 565
9328.01 574
9328.92 548
9329.83 558
9330.74 557
9331.66 543
9332.57 561
9333.48 560
9334.39 586
9335.31 618
9336.22 562
9337.13 541
9338.04 538
9338.96 588
9339.87 572
9340.78 549
9341.69 554
9342.61 576
9343.52 569
9344.43 542
9345.34 552
9346.26 538
9347.17 616
9348.08 550
9348.99 585
9349.91 544
9350.82 556
9351.73 557
9352.65 582
9353.56 576
9354.47 542
9355.39 547
9356.30 528
9357.21 599
9358.13 556
9359.04 567
9359.95 568
9360.87 551
9361.78 569
9362.69 582
9363.61 563
9364.52 557
9365.43 542
9366.35 515
9367.26 518
9368.18 524
9369.09 520
9370.00 494
9370.92 502
9371.83 557
9372.75 527
9373.66 565
9374.57 582
9375.49 570
9376.40 522
9377.32 520
9378.23 560
9379.15 572
9380.06 543
9380.97 572
9381.89 578
9382.80 570
9383.72 525
9384.63 514
9385.55 530
9386.46 559
9387.38 575
9388.29 583
9389.21 568
9390.12 552
9391.04 550
9391.95 589
9392.87 545
9393.78 606
9394.70 610
9395.61 570
9396.53 584
9397.44 621
9398.36 630
9399.27 596
9400.19 629
9401.10 625
9402.02 563
9402.94 529
9403.85 582
9404.77 610
9405.68 633
9406.60 632
9407.51 595
9408.43 565
9409.35 579
9410.26 602
9411.18 559
9412.09 519
9413.01 537
9413.93 601
9414.84 556
9415.76 552
9416.67 563
9417.59 619
9418.51 585
9419.42 570
9420.34 573
9421.26 558
9422.17 594
9423.09 560
9424.01 589
9424.92 578
9425.84 609
9426.76 601
9427.67 597
9428.59 565
9429.51 592
9430.42 603
9431.34 595
9432.26 585
9433.17 577
9434.09 565
9435.01 635
9435.93 613
9436.84 637
9437.76 554
9438.68 622
9439.59 662
9440.51 637
9441.43 619
9442.35 681
9443.26 689
9444.18 693
9445.10 685
9446.02 652
9446.93 689
9447.85 661
9448.77 637
9449.69 631
9450.61 655
9451.52 651
9452.44 663
9453.36 659
9454.28 673
9455.20 730
9456.11 776
9457.03 768
9457.95 820
9458.87 768
9459.79 828
9460.71 860
9461.62 813
9462.54 750
9463.46 716
9464.38 747
9465.30 700
9466.22 709
9467.14 648
9468.05 621
9468.97 635
9469.89 664
9470.81 666
9471.73 683
9472.65 667
9473.57 652
9474.49 696
9475.41 623
9476.32 592
9477.24 631
9478.16 659
9479.08 658
9480.00 672
9480.92 686
9481.84 615
9482.76 698
9483.68 705
9484.60 681
9485.52 713
9486.44 773
9487.36 657
9488.28 700
9489.20 703
9490.12 698
9491.04 701
9491.96 673
9492.88 711
9493.80 726
9494.72 677
9495.64 616
9496.56 654
9497.48 669
9498.40 659
9499.32 628
9500.24 650
9501.16 619
9502.08 651
9503.00 645
9503.92 651
9504.84 617
9505.76 642
9506.68 675
9507.60 707
9508.52 689
9509.44 596
9510.36 671
9511.28 741
9512.21 673
9513.13 715
9514.05 715
9514.97 722
9515.89 765
9516.81 759
9517.73 684
9518.65 724
9519.57 720
9520.50 706
9521.42 748
9522.34 753
9523.26 722
9524.18 728
9525.10 757
9526.02 733
9526.95 741
9527.87 784
9528.79 732
9529.71 767
9530.63 730
9531.55 801
9532.48 747
9533.40 790
9534.32 789
9535.24 830
9536.16 845
9537.09 880
9538.01 921
9538.93 954
9539.85 946
9540.77 966
9541.70 876
9542.62 830
9543.54 840
9544.46 822
9545.39 826
9546.31 743
9547.23 817
9548.15 810
9549.08 789
9550.00 794
9550.92 783
9551.85 741
9552.77 810
9553.69 799
9554.61 776
9555.54 747
9556.46 753
9557.38 852
9558.31 782
9559.23 784
9560.15 828
9561.08 826
9562.00 782
9562.92 878
9563.85 864
9564.77 830
9565.69 879
9566.62 835
9567.54 751
9568.46 876
9569.39 928
9570.31 849
9571.23 756
9572.16 818
9573.08 801
9574.01 842
9574.93 840
9575.85 809
9576.78 823
9577.70 826
9578.63 794
9579.55 793
9580.47 824
9581.40 846
9582.32 870
9583.25 862
9584.17 859
9585.10 850
9586.02 911
9586.94 914
9587.87 843
9588.79 847
9589.72 868
9590.64 925
9591.57 933
9592.49 936
9593.42 833
9594.34 854
9595.27 945
9596.19 940
9597.12 997
9598.04 932
9598.97 959
9599.89 925
9600.82 894
9601.74 981
9602.67 962
9603.59 1026
9604.52 1048
9605.44 1049
9606.37 1001
9607.29 981
9608.22 989
9609.15 1036
9610.07 1124
9611.00 1084
9611.92 987
9612.85 954
9613.77 1087
9614.70 1146
9615.63 1067
9616.55 1126
9617.48 1173
9618.40 1091
9619.33 1093
9620.26 1070
9621.18 1083
9622.11 1099
9623.03 1170
9623.96 1165
9624.89 1102
9625.81 1097
9626.74 1157
9627.67 1205
9628.59 1178
9629.52 1184
9630.45 1211
9631.37 1237
9632.30 1213
9633.23 1197
9634.15 1231
9635.08 1194
9636.01 1266
9636.93 1280
9637.86 1306
9638.79 1420
9639.71 1445
9640.64 1343
9641.57 1281
9642.50 1420
9643.42 1359
9644.35 1388
9645.28 1363
9646.21 1408
9647.13 1377
9648.06 1403
9648.99 1454
9649.92 1440
9650.84 1506
9651.77 1476
9652.70 1507
9653.63 1573
9654.55 1586
9655.48 1550
9656.41 1621
9657.34 1618
9658.26 1640
9659.19 1628
9660.12 1623
9661.05 1584
9661.98 1722
9662.91 1735
9663.83 1701
9664.76 1700
9665.69 1718
9666.62 1677
9667.55 1705
9668.48 1719
9669.40 1843
9670.33 1869
9671.26 1937
9672.19 1908
9673.12 1904
9674.05 1935
9674.98 1859
9675.90 1979
9676.83 2059
9677.76 1892
9678.69 2037
9679.62 2075
9680.55 2000
9681.48 2157
9682.41 2131
9683.34 2133
9684.27 2215
9685.19 2242
9686.12 2325
9687.05 2230
9687.98 2305
9688.91 2312
9689.84 2456
9690.77 2516
9691.70 2472
9692.63 2481
9693.56 2361
9694.49 2377
9695.42 2383
9696.35 2444
9697.28 2556
9698.21 2541
9699.14 2443
9700.07 2606
9701.00 2909
9701.93 3239
9702.86 3490
9703.79 3703
9704.72 3787
9705.65 4042
9706.58 4080
9707.51 3890
9708.44 3564
9709.37 3462
9710.30 3256
9711.23 2990
9712.16 2781
9713.09 2853
9714.02 2635
9714.95 2626
9715.88 2709
9716.82 2744
9717.75 2983
9718.68 2931
9719.61 3019
9720.54 3243
9721.47 3400
9722.40 3227
9723.33 3147
9724.26 2971
9725.19 2813
9726.13 2674
9727.06 2490
9727.99 2404
9728.92 2272
9729.85 2118
9730.78 2140
9731.71 2102
9732.64 2051
9733.58 2170
9734.51 2146
9735.44 2139
9736.37 2130
9737.30 2236
9738.23 2266
9739.17 2344
9740.10 2298
9741.03 2221
9741.96 2121
9742.89 2188
9743.83 2158
9744.76 1972
9745.69 1875
9746.62 1871
9747.55 1794
9748.49 1795
9749.42 1732
9750.35 1708
9751.28 1689
9752.22 1731
9753.15 1661
9754.08 1556
9755.01 1648
9755.95 1598
9756.88 1593
9757.81 1560
9758.75 1549
9759.68 1572
9760.61 1508
9761.54 1582
9762.48 1586
9763.41 1498
9764.34 1574
9765.28 1584
9766.21 1516
9767.14 1513
9768.08 1572
9769.01 1593
9769.94 1557
9770.88 1527
9771.81 1542
9772.74 1563
9773.68 1556
9774.61 1529
9775.54 1534
9776.48 1478
9777.41 1519
9778.34 1526
9779.28 1523
9780.21 1616
9781.14 1605
9782.08 1641
9783.01 1735
9783.95 1786
9784.88 1803
9785.81 1808
9786.75 1746
9787.68 1765
9788.62 1725
9789.55 1631
9790.49 1662
9791.42 1696
9792.35 1595
9793.29 1506
9794.22 1552
9795.16 1554
9796.09 1437
9797.03 1414
9797.96 1420
9798.90 1369
9799.83 1361
9800.77 1472
9801.70 1422
9802.64 1357
9803.57 1447
9804.51 1455
9805.44 1382
9806.38 1350
9807.31 1356
9808.25 1420
9809.18 1307
9810.12 1246
9811.05 1207
9811.99 1323
9812.92 1297
9813.86 1240
9814.79 1252
9815.73 1192
9816.66 1196
9817.60 1197
9818.54 1202
9819.47 1204
9820.41 1132
9821.34 1162
9822.28 1175
9823.21 1149
9824.15 1074
9825.09 1040
9826.02 1108
9826.96 1093
9827.89 1146
9828.83 1066
9829.77 1102
9830.70 1098
9831.64 1065
9832.57 1106
9833.51 1102
9834.45 1043
9835.38 1021
9836.32 1047
9837.26 1023
9838.19 1016
9839.13 1044
9840.07 989
9841.00 1091
9841.94 1115
9842.88 1087
9843.81 1174
9844.75 1078
9845.69 1064
9846.62 1042
9847.56 1042
9848.50 1072
9849.44 1078
9850.37 1084
9851.31 984
9852.25 1004
9853.18 1006
9854.12 1078
9855.06 1063
9856.00 1038
9856.93 966
9857.87 999
9858.81 1004
9859.75 1026
9860.68 1006
9861.62 1034
9862.56 1038
9863.50 1069
9864.44 1035
9865.37 981
9866.31 1046
9867.25 1012
9868.19 1080
9869.13 1012
9870.06 945
9871.00 949
9871.94 976
9872.88 993
9873.82 969
9874.75 979
9875.69 981
9876.63 954
9877.57 934
9878.51 900
9879.45 912
9880.39 1000
9881.32 1010
9882.26 943
9883.20 907
9884.14 897
9885.08 867
9886.02 862
9886.96 882
9887.90 876
9888.83 866
9889.77 800
9890.71 924
9891.65 924
9892.59 943
9893.53 894
9894.47 825
9895.41 862
9896.35 889
9897.29 896
9898.23 955
9899.17 813
9900.11 866
9901.05 823
9901.99 842
9902.92 793
9903.86 878
9904.80 899
9905.74 870
9906.68 815
9907.62 889
9908.56 788
9909.50 848
9910.44 878
9911.38 797
9912.32 828
9913.26 832
9914.20 838
9915.14 836
9916.08 793
9917.02 837
9917.97 869
9918.91 787
9919.85 797
9920.79 820
9921.73 854
9922.67 875
9923.61 829
9924.55 795
9925.49 866
9926.43 888
9927.37 865
9928.31 853
9929.25 922
9930.19 1005
9931.13 1189
9932.08 1286
9933.02 1241
9933.96 1313
9934.90 1328
9935.84 1215
9936.78 1097
9937.72 1071
9938.66 1102
9939.61 1055
9940.55 944
9941.49 865
9942.43 837
9943.37 828
9944.31 852
9945.26 853
9946.20 823
9947.14 763
9948.08 776
9949.02 827
9949.96 839
9950.91 800
9951.85 803
9952.79 733
9953.73 778
9954.67 816
9955.62 786
9956.56 813
9957.50 810
9958.44 757
9959.39 801
9960.33 835
9961.27 808
9962.21 821
9963.16 766
9964.10 760
9965.04 768
9965.98 819
9966.93 739
9967.87 691
9968.81 746
9969.75 746
9970.70 698
9971.64 784
9972.58 780
9973.53 751
9974.47 782
9975.41 765
9976.36 760
9977.30 696
9978.24 747
9979.18 757
9980.13 744
9981.07 717
9982.01 716
9982.96 718
9983.90 707
9984.85 777
9985.79 719
9986.73 709
9987.68 778
9988.62 778
9989.56 741
9990.51 735
9991.45 733
9992.40 722
9993.34 757
9994.28 772
9995.23 741
9996.17 709
9997.12 708
9998.06 708
9999.00 771
9999.95 729
10000.89 757
10001.84 681
10002.78 718
10003.73 645
10004.67 700
10005.61 693
10006.56 721
10007.50 705
10008.45 718
10009.39 706
10010.34 688
10011.28 749
10012.23 679
10013.17 685
10014.12 760
10015.06 726
10016.01 669
10016.95 690
10017.90 744
10018.84 735
10019.79 724
10020.73 706
10021.68 706
10022.62 740
10023.57 703
10024.51 706
10025.46 676
10026.41 702
10027.35 665
10028.30 699
10029.24 702
10030.19 641
10031.13 641
10032.08 609
10033.03 715
10033.97 693
10034.92 644
10035.86 686
10036.81 673
10037.76 741
10038.70 721
10039.65 683
10040.59 685
10041.54 724
10042.49 687
10043.43 695
10044.38 654
10045.33 625
10046.27 672
10047.22 629
10048.16 628
10049.11 597
10050.06 632
10051.00 654
10051.95 710
10052.90 700
10053.84 651
10054.79 703
10055.74 691
10056.69 662
10057.63 654
10058.58 642
10059.53 641
10060.47 661
10061.42 702
10062.37 680
10063.32 676
10064.26 701
10065.21 662
10066.16 683
10067.10 713
10068.05 748
10069.00 702
10069.95 682
10070.89 637
10071.84 588
10072.79 585
10073.74 671
10074.69 587
10075.63 609
10076.58 579
10077.53 647
10078.48 679
10079.43 632
10080.37 634
10081.32 631
10082.27 621
10083.22 596
10084.17 595
10085.11 622
10086.06 577
10087.01 665
10087.96 636
10088.91 588
10089.86 634
10090.81 618
10091.75 616
10092.70 586
10093.65 608
10094.60 622
10095.55 631
10096.50 616
10097.45 561
10098.40 577
10099.34 589
10100.29 616
10101.24 602
10102.19 590
10103.14 559
10104.09 646
10105.04 651
10105.99 640
10106.94 585
10107.89 547
10108.84 611
10109.79 608
10110.73 595
10111.68 609
10112.63 581
10113.58 622
10114.53 596
10115.48 588
10116.43 595
10117.38 569
10118.33 623
10119.28 600
10120.23 547
10121.18 571
10122.13 607
10123.08 649
10124.03 636
10124.98 606
10125.93 615
10126.88 666
10127.83 600
10128.78 581
10129.73 621
10130.68 617
10131.64 578
10132.59 621
10133.54 606
10134.49 626
10135.44 630
10136.39 642
10137.34 636
10138.29 592
10139.24 565
10140.19 614
10141.14 633
10142.09 589
10143.04 618
10144.00 655
10144.95 665
10145.90 699
10146.85 649
10147.80 611
10148.75 607
10149.70 610
10150.65 639
10151.61 680
10152.56 625
10153.51 612
10154.46 675
10155.41 667
10156.36 652
10157.31 620
10158.27 672
10159.22 653
10160.17 651
10161.12 682
10162.07 682
10163.03 637
10163.98 624
10164.93 635
10165.88 714
10166.83 653
10167.79 607
10168.74 582
10169.69 604
10170.64 673
10171.60 632
10172.55 634
10173.50 659
10174.45 652
10175.41 698
10176.36 637
10177.31 641
10178.26 640
10179.22 636
10180.17 650
10181.12 704
10182.07 645
10183.03 683
10183.98 644
10184.93 638
10185.89 609
10186.84 640
10187.79 662
10188.75 648
10189.70 716
10190.65 714
10191.60 677
10192.56 703
10193.51 654
10194.47 684
10195.42 663
10196.37 675
10197.33 701
10198.28 719
10199.23 682
10200.19 655
10201.14 728
10202.09 725
10203.05 716
10204.00 695
10204.96 759
10205.91 770
10206.86 757
10207.82 716
10208.77 801
10209.73 788
10210.68 862
10211.63 927
10212.59 891
10213.54 898
10214.50 848
10215.45 840
10216.41 753
10217.36 704
10218.32 789
10219.27 760
10220.22 696
10221.18 674
10222.13 709
10223.09 717
10224.04 701
10225.00 699
10225.95 652
10226.91 678
10227.86 674
10228.82 689
10229.77 673
10230.73 652
10231.68 635
10232.64 672
10233.59 677
10234.55 637
10235.50 669
10236.46 632
10237.42 646
10238.37 756
10239.33 672
10240.28 657
10241.24 680
10242.19 709
10243.15 725
10244.10 720
10245.06 669
10246.02 723
10246.97 706
10247.93 665
10248.88 646
10249.84 641
10250.80 635
10251.75 602
10252.71 663
10253.66 584
10254.62 611
10255.58 634
10256.53 566
10257.49 586
10258.45 645
10259.40 632
10260.36 588
10261.32 572
10262.27 600
10263.23 609
10264.19 598
10265.14 611
10266.10 625
10267.06 613
10268.01 569
10268.97 603
10269.93 538
10270.88 533
10271.84 514
10272.80 598
10273.76 552
10274.71 525
10275.67 539
10276.63 578
10277.58 600
10278.54 615
10279.50 582
10280.46 538
10281.41 578
10282.37 605
10283.33 560
10284.29 526
10285.24 523
10286.20 563
10287.16 510
10288.12 536
10289.08 577
10290.03 561
10290.99 601
10291.95 595
10292.91 538
10293.87 585
10294.82 625
10295.78 587
10296.74 582
10297.70 567
10298.66 597
10299.61 520
10300.57 605
10301.53 577
10302.49 519
10303.45 539
10304.41 579
10305.37 597
10306.32 596
10307.28 638
10308.24 602
10309.20 523
10310.16 528
10311.12 561
10312.08 596
10313.04 553
10314.00 539
10314.95 563
10315.91 583
10316.87 564
10317.83 582
10318.79 570
10319.75 554
10320.71 591
10321.67 616
10322.63 582
10323.59 570
10324.55 565
10325.51 519
10326.47 547
10327.43 645
10328.39 572
10329.35 546
10330.31 560
10331.27 615
10332.23 598
10333.19 568
10334.15 634
10335.11 649
10336.07 626
10337.03 623
10337.99 638
10338.95 645
10339.91 595
10340.87 587
10341.83 577
10342.79 576
10343.75 575
10344.71 564
10345.67 561
10346.63 548
10347.59 598
10348.55 557
10349.51 527
10350.47 494
10351.43 545
10352.39 557
10353.35 563
10354.31 557
10355.28 519
10356.24 549
10357.20 533
10358.16 516
10359.12 553
10360.08 536
10361.04 530
10362.00 522
10362.96 543
10363.93 478
10364.89 523
10365.85 541
10366.81 591
10367.77 516
10368.73 501
10369.69 555
10370.66 566
10371.62 537
10372.58 523
10373.54 526
10374.50 547
10375.47 520
10376.43 518
10377.39 464
10378.35 521
10379.31 552
10380.28 545
10381.24 499
10382.20 518
10383.16 553
10384.12 490
10385.09 457
10386.05 490
10387.01 574
10387.97 531
10388.94 543
10389.90 496
10390.86 506
10391.82 485
10392.79 537
10393.75 515
10394.71 514
10395.68 529
10396.64 498
10397.60 496
10398.56 494
10399.53 546
10400.49 562
10401.45 547
10402.42 521
10403.38 495
10404.34 484
10405.31 515
10406.27 497
10407.23 459
10408.20 506
10409.16 514
10410.12 544
10411.09 573
10412.05 558
10413.01 501
10413.98 531
10414.94 482
10415.90 507
10416.87 480
10417.83 495
10418.80 484
10419.76 526
10420.72 472
10421.69 482
10422.65 538
10423.62 529
10424.58 524
10425.54 526
10426.51 521
10427.47 548
10428.44 514
10429.40 429
10430.37 497
10431.33 515
10432.30 463
10433.26 541
10434.22 531
10435.19 472
10436.15 447
10437.12 491
10438.08 538
10439.05 470
10440.01 508
10440.98 479
10441.94 464
10442.91 417
10443.87 475
10444.84 505
10445.80 467
10446.77 471
10447.73 431
10448.70 460
10449.66 459
10450.63 485
10451.59 458
10452.56 477
10453.53 467
10454.49 437
10455.46 458
10456.42 510
10457.39 472
10458.35 461
10459.32 519
10460.29 499
10461.25 470
10462.22 457
10463.18 464
10464.15 445
10465.12 454
10466.08 496
10467.05 518
10468.01 486
10468.98 497
10469.95 491
10470.91 507
10471.88 463
10472.85 444
10473.81 502
10474.78 463
10475.74 417
10476.71 445
10477.68 484
10478.64 488
10479.61 447
10480.58 451
10481.54 454
10482.51 485
10483.48 502
10484.45 450
10485.41 415
10486.38 435
10487.35 485
10488.31 427
10489.28 405
10490.25 433
10491.22 426
10492.18 460
10493.15 482
10494.12 444
10495.08 429
10496.05 483
10497.02 460
10497.99 470
10498.95 428
10499.92 433
10500.89 453
10501.86 438
10502.83 435
10503.79 438
10504.76 441
10505.73 442
10506.70 473
10507.67 488
10508.63 475
10509.60 430
10510.57 450
10511.54 433
10512.51 492
10513.47 511
10514.44 466
10515.41 448
10516.38 444
10517.35 473
10518.32 442
10519.28 443
10520.25 465
10521.22 508
10522.19 485
10523.16 463
10524.13 488
10525.10 480
10526.07 445
10527.03 483
10528.00 409
10528.97 467
10529.94 451
10530.91 451
10531.88 504
10532.85 436
10533.82 490
10534.79 486
10535.76 495
10536.73 485
10537.70 484
10538.67 493
10539.63 460
10540.60 450
10541.57 449
10542.54 453
10543.51 471
10544.48 481
10545.45 426
10546.42 426
10547.39 465
10548.36 448
10549.33 494
10550.30 469
10551.27 456
10552.24 506
10553.21 493
10554.18 546
10555.15 524
10556.12 449
10557.09 419
10558.06 431
10559.03 499
10560.00 498
10560.97 456
10561.95 439
10562.92 470
10563.89 486
10564.86 491
10565.83 468
10566.80 444
10567.77 489
10568.74 496
10569.71 453
10570.68 526
10571.65 521
10572.62 490
10573.59 488
10574.57 451
10575.54 445
10576.51 478
10577.48 479
10578.45 445
10579.42 473
10580.39 520
10581.36 467
10582.34 462
10583.31 491
10584.28 526
10585.25 483
10586.22 441
10587.19 459
10588.17 424
10589.14 448
10590.11 492
10591.08 492
10592.05 505
10593.02 520
10594.00 535
10594.97 475
10595.94 480
10596.91 510
10597.89 494
10598.86 465
10599.83 487
10600.80 537
10601.77 457
10602.75 426
10603.72 478
10604.69 448
10605.66 470
10606.64 482
10607.61 478
10608.58 466
10609.55 440
10610.53 476
10611.50 469
10612.47 435
10613.45 439
10614.42 475
10615.39 410
10616.36 439
10617.34 460
10618.31 454
10619.28 411
10620.26 479
10621.23 492
10622.20 452
10623.18 449
10624.15 449
10625.12 469
10626.10 487
10627.07 506
10628.04 537
10629.02 475
10629.99 502
10630.97 498
10631.94 526
10632.91 518
10633.89 471
10634.86 510
10635.83 491
10636.81 516
10637.78 511
10638.76 501
10639.73 485
10640.70 551
10641.68 599
10642.65 584
10643.63 621
10644.60 620
10645.58 669
10646.55 713
10647.53 664
10648.50 656
10649.47 600
10650.45 598
10651.42 575
10652.40 585
10653.37 589
10654.35 560
10655.32 477
10656.30 493
10657.27 415
10658.25 464
10659.22 453
10660.20 465
10661.17 487
10662.15 421
10663.12 439
10664.10 488
10665.07 447
10666.05 444
10667.02 440
10668.00 491
10668.97 474
10669.95 462
10670.93 504
10671.90 515
10672.88 460
10673.85 423
10674.83 458
10675.80 470
10676.78 458
10677.76 451
10678.73 443
10679.71 447
10680.68 503
10681.66 537
10682.63 509
10683.61 474
10684.59 499
10685.56 532
10686.54 467
10687.52 438
10688.49 479
10689.47 507
10690.44 487
10691.42 457
10692.40 397
10693.37 439
10694.35 430
10695.33 435
10696.30 420
10697.28 473
10698.26 483
10699.23 495
10700.21 465
10701.19 478
10702.17 489
10703.14 464
10704.12 452
10705.10 448
10706.07 460
10707.05 465
10708.03 457
10709.01 437
10709.98 425
10710.96 423
10711.94 407
10712.91 423
10713.89 419
10714.87 448
10715.85 466
10716.83 465
10717.80 436
10718.78 437
10719.76 447
10720.74 495
10721.71 500
10722.69 509
10723.67 463
10724.65 433
10725.63 406
10726.60 456
10727.58 452
10728.56 433
10729.54 411
10730.52 472
10731.49 463
10732.47 494
10733.45 451
10734.43 436
10735.41 440
10736.39 419
10737.37 470
10738.34 467
10739.32 450
10740.30 469
10741.28 501
10742.26 486
10743.24 464
10744.22 472
10745.20 466
10746.17 491
10747.15 439
10748.13 465
10749.11 498
10750.09 500
10751.07 491
10752.05 502
10753.03 472
10754.01 486
10754.99 471
10755.97 514
10756.95 502
10757.93 429
10758.91 440
10759.88 445
10760.86 470
10761.84 464
10762.82 488
10763.80 499
10764.78 466
10765.76 455
10766.74 452
10767.72 459
10768.70 512
10769.68 462
10770.66 496
10771.64 440
10772.62 459
10773.60 487
10774.58 458
10775.56 527
10776.54 515
10777.52 490
10778.51 496
10779.49 489
10780.47 490
10781.45 478
10782.43 490
10783.41 463
10784.39 482
10785.37 527
10786.35 504
10787.33 486
10788.31 487
10789.29 431
10790.27 469
10791.26 516
10792.24 512
10793.22 493
10794.20 516
10795.18 489
10796.16 522
10797.14 471
10798.12 456
10799.10 482
10800.09 488
10801.07 477
10802.05 471
10803.03 467
10804.01 539
10804.99 493
10805.98 465
10806.96 517
10807.94 590
10808.92 546
10809.90 504
10810.89 494
10811.87 500
10812.85 476
10813.83 475
10814.81 479
10815.80 494
10816.78 540
10817.76 501
10818.74 524
10819.72 539
10820.71 462
10821.69 493
10822.67 530
10823.65 541
10824.64 564
10825.62 534
10826.60 564
10827.58 570
10828.57 542
10829.55 550
10830.53 573
10831.52 556
10832.50 572
10833.48 563
10834.46 547
10835.45 556
10836.43 535
10837.41 574
10838.40 561
10839.38 589
10840.36 595
10841.35 580
10842.33 486
10843.31 484
10844.30 542
10845.28 544
10846.26 536
10847.25 534
10848.23 560
10849.21 556
10850.20 616
10851.18 580
10852.17 590
10853.15 555
10854.13 547
10855.12 534
10856.10 543
10857.09 549
10858.07 576
10859.05 587
10860.04 554
10861.02 599
10862.01 608
10862.99 600
10863.97 568
10864.96 580
10865.94 606
10866.93 631
10867.91 595
10868.90 627
10869.88 653
10870.87 597
10871.85 647
10872.84 639
10873.82 585
10874.81 582
10875.79 636
10876.78 642
10877.76 638
10878.75 657
10879.73 742
10880.72 698
10881.70 681
10882.69 688
10883.67 640
10884.66 717
10885.64 675
10886.63 648
10887.61 682
10888.60 675
10889.58 692
10890.57 751
10891.55 749
10892.54 746
10893.53 690
10894.51 753
10895.50 732
10896.48 791
10897.47 694
10898.45 708
10899.44 742
10900.43 752
10901.41 714
10902.40 701
10903.38 687
10904.37 708
10905.36 745
10906.34 738
10907.33 721
10908.32 772
10909.30 791
10910.29 817
10911.28 798
10912.26 815
10913.25 691
10914.24 801
10915.22 815
10916.21 883
10917.20 830
10918.18 800
10919.17 823
10920.16 886
10921.14 845
10922.13 875
10923.12 882
10924.10 944
10925.09 894
10926.08 943
10927.07 864
10928.05 922
10929.04 895
10930.03 911
10931.01 831
10932.00 896
10932.99 901
10933.98 932
10934.96 944
10935.95 973
10936.94 959
10937.93 933
10938.92 973
10939.90 903
10940.89 902
10941.88 937
10942.87 931
10943.85 991
10944.84 990
10945.83 980
10946.82 1026
10947.81 1025
10948.79 1047
10949.78 1064
10950.77 1119
10951.76 1079
10952.75 1152
10953.74 1185
10954.72 1132
10955.71 1176
10956.70 1186
10957.69 1236
10958.68 1239
10959.67 1322
10960.66 1421
10961.65 1581
10962.63 1644
10963.62 1725
10964.61 1836
10965.60 1794
10966.59 1763
10967.58 1755
10968.57 1737
10969.56 1552
10970.55 1545
10971.54 1482
10972.52 1390
10973.51 1296
10974.50 1216
10975.49 1177
10976.48 1254
10977.47 1220
10978.46 1197
10979.45 1199
10980.44 1233
10981.43 1124
10982.42 1188
10983.41 1230
10984.40 1212
10985.39 1196
10986.38 1182
10987.37 1245
10988.36 1194
10989.35 1264
10990.34 1340
10991.33 1402
10992.32 1340
10993.31 1291
10994.30 1380
10995.29 1330
10996.28 1296
10997.27 1323
10998.26 1379
10999.25 1426
11000.24 1524
11001.23 1766
11002.22 1873
11003.21 2153
11004.20 2401
11005.20 2550
11006.19 2572
11007.18 2724
11008.17 2584
11009.16 2495
11010.15 2426
11011.14 2100
11012.13 1856
11013.12 1701
11014.11 1588
11015.10 1520
11016.10 1326
11017.09 1259
11018.08 1162
11019.07 1153
11020.06 1073
11021.05 1114
11022.04 1090
11023.04 1165
11024.03 1079
11025.02 1035
11026.01 1020
11027.00 1065
11027.99 1004
11028.99 996
11029.98 1007
11030.97 966
11031.96 978
11032.95 945
11033.95 913
11034.94 887
11035.93 916
11036.92 912
11037.91 907
11038.91 905
11039.90 902
11040.89 940
11041.88 932
11042.88 893
11043.87 839
11044.86 887
11045.85 927
11046.85 898
11047.84 899
11048.83 841
11049.82 881
11050.82 870
11051.81 858
11052.80 835
11053.80 817
11054.79 822
11055.78 804
11056.77 834
11057.77 756
11058.76 810
11059.75 833
11060.75 750
11061.74 734
11062.73 763
11063.73 741
11064.72 829
11065.71 761
11066.71 733
11067.70 733
11068.69 759
11069.69 771
11070.68 715
11071.68 736
11072.67 789
11073.66 829
11074.66 799
11075.65 773
11076.65 762
11077.64 750
11078.63 797
11079.63 825
11080.62 750
11081.62 782
11082.61 831
11083.60 807
11084.60 795
11085.59 794
11086.59 772
11087.58 792
11088.58 781
11089.57 767
11090.57 768
11091.56 773
11092.55 739
11093.55 811
11094.54 816
11095.54 742
11096.53 738
11097.53 810
11098.52 752
11099.52 699
11100.51 725
11101.51 697
11102.50 720
11103.50 699
11104.49 689
11105.49 702
11106.48 679
11107.48 665
11108.48 676
11109.47 648
11110.47 679
11111.46 688
11112.46 631
11113.45 647
11114.45 603
11115.44 626
11116.44 665
11117.44 683
11118.43 693
11119.43 655
11120.42 612
11121.42 682
11122.42 647
11123.41 666
11124.41 632
11125.40 641
11126.40 612
11127.40 631
11128.39 625
11129.39 690
11130.38 716
11131.38 630
11132.38 629
11133.37 712
11134.37 647
11135.37 556
11136.36 631
11137.36 611
11138.36 623
11139.35 635
11140.35 610
11141.35 590
11142.34 571
11143.34 577
11144.34 599
11145.34 586
11146.33 558
11147.33 602
11148.33 590
11149.32 571
11150.32 622
11151.32 587
11152.32 606
11153.31 639
11154.31 608
11155.31 586
11156.31 590
11157.30 567
11158.30 615
11159.30 575
11160.30 516
11161.29 577
11162.29 588
11163.29 563
11164.29 556
11165.29 531
11166.28 549
11167.28 629
11168.28 593
11169.28 610
11170.28 567
11171.27 611
11172.27 613
11173.27 543
11174.27 538
11175.27 506
11176.27 568
11177.26 572
11178.26 580
11179.26 545
11180.26 567
11181.26 563
11182.26 559
11183.26 565
11184.26 563
11185.25 492
11186.25 577
11187.25 516
11188.25 519
11189.25 545
11190.25 524
11191.25 525
11192.25 546
11193.25 562
11194.25 527
11195.24 541
11196.24 550
11197.24 500
11198.24 536
11199.24 558
11200.24 545
11201.24 575
11202.24 607
11203.24 612
11204.24 569
11205.24 507
11206.24 497
11207.24 547
11208.24 539
11209.24 569
11210.24 541
11211.24 561
11212.24 609
11213.24 570
11214.24 585
11215.24 576
11216.24 522
11217.24 495
11218.24 544
11219.24 538
11220.24 480
11221.24 540
11222.24 545
11223.24 559
11224.24 517
11225.24 556
11226.24 514
11227.25 532
11228.25 498
11229.25 528
11230.25 550
11231.25 536
11232.25 558
11233.25 522
11234.25 462
11235.25 494
11236.25 554
11237.25 527
11238.26 544
11239.26 540
11240.26 514
11241.26 535
11242.26 513
11243.26 486
11244.26 479
11245.27 475
11246.27 526
11247.27 488
11248.27 464
11249.27 481
11250.27 482
11251.28 539
11252.28 487
11253.28 520
11254.28 500
11255.28 525
11256.29 506
11257.29 517
11258.29 482
11259.29 546
11260.29 535
11261.30 536
11262.30 520
11263.30 506
11264.30 498
11265.31 508
11266.31 537
11267.31 498
11268.31 506
11269.32 516
11270.32 504
11271.32 516
11272.32 502
11273.33 511
11274.33 525
11275.33 512
11276.33 555
11277.34 559
11278.34 518
11279.34 523
11280.35 522
11281.35 532
11282.35 536
11283.36 471
11284.36 500
11285.36 551
11286.37 572
11287.37 522
11288.37 512
11289.38 530
11290.38 520
11291.38 508
11292.39 535
11293.39 525
11294.39 531
11295.40 528
11296.40 515
11297.41 539
11298.41 548
11299.41 522
11300.42 555
11301.42 478
11302.43 520
11303.43 539
11304.43 573
11305.44 543
11306.44 546
11307.45 555
11308.45 540
11309.46 570
11310.46 596
11311.46 588
11312.47 558
11313.47 566
11314.48 608
11315.48 617
11316.49 680
11317.49 733
11318.50 733
11319.50 756
11320.51 713
11321.51 677
11322.52 663
11323.52 660
11324.53 653
11325.53 597
11326.54 606
11327.54 565
11328.55 569
11329.55 513
11330.56 506
11331.56 502
11332.57 498
11333.57 465
11334.58 484
11335.58 493
11336.59 482
11337.60 476
11338.60 457
11339.61 484
11340.61 493
11341.62 502
11342.62 548
11343.63 512
11344.64 476
11345.64 485
11346.65 438
11347.65 456
11348.66 479
11349.67 455
11350.67 471
11351.68 504
11352.69 484
11353.69 470
11354.70 471
11355.71 411
11356.71 472
11357.72 452
11358.72 462
11359.73 476
11360.74 459
11361.74 469
11362.75 490
11363.76 420
11364.76 473
11365.77 483
11366.78 465
11367.79 457
11368.79 478
11369.80 473
11370.81 510
11371.81 434
11372.82 477
11373.83 464
11374.84 481
11375.84 481
11376.85 426
11377.86 473
11378.87 493
11379.87 505
11380.88 472
11381.89 453
11382.90 442
11383.90 460
11384.91 488
11385.92 454
11386.93 462
11387.93 468
11388.94 473
11389.95 457
11390.96 481
11391.97 511
11392.97 456
11393.98 460
11394.99 451
11396.00 434
11397.01 428
11398.02 442
11399.02 409
11400.03 483
11401.04 493
11402.05 488
11403.06 484
11404.07 467
11405.08 468
11406.08 443
11407.09 436
11408.10 436
11409.11 424
11410.12 478
11411.13 453
11412.14 439
11413.15 431
11414.15 471
11415.16 504
11416.17 489
11417.18 487
11418.19 458
11419.20 429
11420.21 411
11421.22 471
11422.23 448
11423.24 434
11424.25 432
11425.26 453
11426.27 472
11427.28 469
11428.29 463
11429.30 416
11430.31 455
11431.32 416
11432.32 421
11433.33 439
11434.34 446
11435.35 466
11436.36 417
11437.37 450
11438.38 439
11439.39 457
11440.41 482
11441.42 440
11442.43 435
11443.44 435
11444.45 418
11445.46 425
11446.47 367
11447.48 377
11448.49 454
11449.50 468
11450.51 392
11451.52 483
11452.53 446
11453.54 444
11454.55 453
11455.56 442
11456.57 447
11457.59 422
11458.60 423
11459.61 435
11460.62 458
11461.63 438
11462.64 443
11463.65 440
11464.66 466
11465.67 434
11466.69 426
11467.70 434
11468.71 470
11469.72 472
11470.73 421
11471.74 434
11472.75 438
11473.77 451
11474.78 416
11475.79 503
11476.80 468
11477.81 427
11478.83 449
11479.84 418
11480.85 408
11481.86 437
11482.87 471
11483.89 472
11484.90 420
11485.91 415
11486.92 483
11487.93 473
11488.95 427
11489.96 398
11490.97 429
11491.98 455
11493.00 425
11494.01 449
11495.02 433
11496.03 399
11497.05 410
11498.06 393
11499.07 429
11500.09 430
11501.10 466
11502.11 439
11503.12 436
11504.14 436
11505.15 422
11506.16 404
11507.18 415
11508.19 430
11509.20 403
11510.22 393
11511.23 399
11512.24 432
11513.26 400
11514.27 372
11515.28 385
11516.30 416
11517.31 402
11518.32 404
11519.34 391
11520.35 406
11521.37 406
11522.38 393
11523.39 389
11524.41 360
11525.42 409
11526.44 421
11527.45 378
11528.46 372
11529.48 423
11530.49 432
11531.51 442
11532.52 425
11533.53 406
11534.55 430
11535.56 419
11536.58 441
11537.59 426
11538.61 440
11539.62 452
11540.64 411
11541.65 414
11542.67 438
11543.68 443
11544.69 454
11545.71 402
11546.72 426
11547.74 441
11548.75 372
11549.77 424
11550.78 393
11551.80 336
11552.81 396
11553.83 424
11554.85 384
11555.86 443
11556.88 455
11557.89 416
11558.91 386
11559.92 392
11560.94 376
11561.95 420
11562.97 402
11563.98 384
11565.00 417
11566.02 438
11567.03 442
11568.05 415
11569.06 416
11570.08 435
11571.10 412
11572.11 445
11573.13 383
11574.14 414
11575.16 442
11576.18 430
11577.19 403
11578.21 368
11579.22 427
11580.24 424
11581.26 440
11582.27 422
11583.29 419
11584.31 397
11585.32 400
11586.34 421
11587.36 394
11588.37 407
11589.39 394
11590.41 411
11591.42 406
11592.44 377
11593.46 373
11594.47 387
11595.49 416
11596.51 344
11597.53 378
11598.54 391
11599.56 390
11600.58 419
11601.59 427
11602.61 434
11603.63 465
11604.65 400
11605.66 469
11606.68 474
11607.70 455
11608.72 450
11609.74 469
11610.75 481
11611.77 418
11612.79 417
11613.81 457
11614.82 435
11615.84 423
11616.86 411
11617.88 459
11618.90 406
11619.91 439
11620.93 402
11621.95 407
11622.97 439
11623.99 424
11625.01 421
11626.02 465
11627.04 439
11628.06 389
11629.08 374
11630.10 366
11631.12 398
11632.14 391
11633.15 391
11634.17 419
11635.19 385
11636.21 423
11637.23 417
11638.25 395
11639.27 455
11640.29 443
11641.30 435
11642.32 435
11643.34 425
11644.36 378
11645.38 397
11646.40 397
11647.42 396
11648.44 399
11649.46 376
11650.48 384
11651.50 437
11652.52 450
11653.54 377
11654.56 420
11655.58 449
11656.60 424
11657.62 382
11658.64 359
11659.66 405
11660.68 423
11661.70 417
11662.72 421
11663.74 420
11664.76 380
11665.78 413
11666.80 432
11667.82 375
11668.84 391
11669.86 424
11670.88 408
11671.90 418
11672.92 358
11673.94 413
11674.96 368
11675.98 404
11677.00 387
11678.02 397
11679.04 353
11680.06 384
11681.08 362
11682.10 380
11683.12 412
11684.15 374
11685.17 439
11686.19 402
11687.21 397
11688.23 377
11689.25 363
11690.27 433
11691.29 409
11692.31 423
11693.34 430
11694.36 384
11695.38 397
11696.40 409
11697.42 413
11698.44 420
11699.46 406
11700.49 352
11701.51 379
11702.53 387
11703.55 391
11704.57 387
11705.60 395
11706.62 395
11707.64 375
11708.66 410
11709.68 425
11710.71 393
11711.73 367
11712.75 395
11713.77 429
11714.79 430
11715.82 429
11716.84 411
11717.86 433
11718.88 380
11719.91 423
11720.93 439
11721.95 453
11722.97 438
11724.00 406
11725.02 386
11726.04 392
11727.07 395
11728.09 413
11729.11 426
11730.13 413
11731.16 437
11732.18 399
11733.20 444
11734.23 415
11735.25 413
11736.27 419
11737.30 386
11738.32 410
11739.34 435
11740.37 436
11741.39 465
11742.41 445
11743.44 453
11744.46 435
11745.48 438
11746.51 388
11747.53 436
11748.55 443
11749.58 413
11750.60 423
11751.63 401
11752.65 412
11753.67 424
11754.70 425
11755.72 420
11756.75 446
11757.77 446
11758.79 437
11759.82 436
11760.84 428
11761.87 472
11762.89 433
11763.92 431
11764.94 461
11765.97 434
11766.99 452
11768.01 434
11769.04 480
11770.06 463
11771.09 498
11772.11 492
11773.14 500
11774.16 487
11775.19 465
11776.21 463
11777.24 473
11778.26 479
11779.29 475
11780.31 449
11781.34 440
11782.36 505
11783.39 462
11784.41 442
11785.44 465
11786.46 512
11787.49 512
11788.52 534
11789.54 501
11790.57 506
11791.59 472
11792.62 492
11793.64 483
11794.67 467
11795.70 485
11796.72 463
11797.75 441
11798.77 470
11799.80 465
11800.83 492
11801.85 497
11802.88 494
11803.90 552
11804.93 504
11805.96 496
11806.98 513
11808.01 520
11809.04 440
11810.06 539
11811.09 526
11812.11 502
11813.14 474
11814.17 524
11815.19 496
11816.22 507
11817.25 489
11818.27 442
11819.30 506
11820.33 517
11821.36 550
11822.38 525
11823.41 503
11824.44 549
11825.46 551
11826.49 490
11827.52 505
11828.54 516
11829.57 547
11830.60 525
11831.63 537
11832.65 545
11833.68 500
11834.71 544
11835.74 544
11836.76 553
11837.79 531
11838.82 546
11839.85 560
11840.88 565
11841.90 590
11842.93 522
11843.96 586
11844.99 551
11846.01 534
11847.04 537
11848.07 545
11849.10 541
11850.13 552
11851.16 557
11852.18 631
11853.21 611
11854.24 605
11855.27 573
11856.30 592
11857.33 577
11858.35 595
11859.38 627
11860.41 650
11861.44 649
11862.47 632
11863.50 680
11864.53 670
11865.56 672
11866.58 596
11867.61 617
11868.64 695
11869.67 618
11870.70 634
11871.73 686
11872.76 659
11873.79 720
11874.82 680
11875.85 642
11876.88 628
11877.91 694
11878.93 681
11879.96 697
11880.99 676
11882.02 709
11883.05 720
11884.08 723
11885.11 746
11886.14 699
11887.17 729
11888.20 706
11889.23 749
11890.26 759
11891.29 839
11892.32 731
11893.35 736
11894.38 786
11895.41 821
11896.44 795
11897.47 759
11898.50 792
11899.53 821
11900.56 860
11901.59 845
11902.62 982
11903.65 942
11904.69 1007
11905.72 1067
11906.75 1131
11907.78 1065
11908.81 1082
11909.84 1123
11910.87 1051
11911.90 1029
11912.93 1068
11913.96 1034
11914.99 1022
11916.02 940
11917.06 997
11918.09 962
11919.12 1014
11920.15 973
11921.18 969
11922.21 959
11923.24 944
11924.27 938
11925.31 965
11926.34 980
11927.37 915
11928.40 1005
11929.43 1052
11930.46 999
11931.50 1101
11932.53 1146
11933.56 1235
11934.59 1308
11935.62 1411
11936.65 1390
11937.69 1539
11938.72 1602
11939.75 1609
11940.78 1566
11941.81 1562
11942.85 1405
11943.88 1270
11944.91 1192
11945.94 1126
11946.98 1032
11948.01 982
11949.04 938
11950.07 846
11951.11 826
11952.14 855
11953.17 857
11954.20 796
11955.24 866
11956.27 786
11957.30 857
11958.34 854
11959.37 808
11960.40 737
11961.43 806
11962.47 802
11963.50 826
11964.53 779
11965.57 716
11966.60 728
11967.63 774
11968.67 791
11969.70 760
11970.73 820
11971.77 764
11972.80 786
11973.83 800
11974.87 810
11975.90 746
11976.94 752
11977.97 736
11979.00 712
11980.04 708
11981.07 744
11982.10 777
11983.14 792
11984.17 735
11985.21 701
11986.24 743
11987.27 688
11988.31 707
11989.34 741
11990.38 728
11991.41 719
11992.45 729
11993.48 688
11994.51 711
11995.55 702
11996.58 716
11997.62 687
11998.65 747
11999.69 745
12000.72 768
12001.76 713
12002.79 696
12003.83 738
12004.86 728
12005.90 766
12006.93 767
12007.97 820
12009.00 737
12010.04 720
12011.07 795
12012.11 796
12013.14 808
12014.18 789
12015.21 778
12016.25 822
12017.28 834
12018.32 796
12019.35 791
12020.39 818
12021.43 824
12022.46 856
12023.50 853
12024.53 834
12025.57 856
12026.60 916
12027.64 868
12028.68 830
12029.71 874
12030.75 840
12031.78 859
12032.82 817
12033.86 770
12034.89 835
12035.93 881
12036.97 764
12038.00 791
12039.04 821
12040.07 792
12041.11 803
12042.15 841
12043.18 819
12044.22 747
12045.26 804
12046.29 824
12047.33 761
12048.37 805
12049.40 825
12050.44 804
12051.48 783
12052.52 806
12053.55 830
12054.59 842
12055.63 758
12056.66 729
12057.70 758
12058.74 781
12059.78 809
12060.81 784
12061.85 861
12062.89 803
12063.92 879
12064.96 838
12066.00 806
12067.04 837
12068.07 875
12069.11 883
12070.15 820
12071.19 851
12072.23 888
12073.26 835
12074.30 845
12075.34 925
12076.38 905
12077.42 873
12078.45 864
12079.49 873
12080.53 886
12081.57 848
12082.61 813
12083.64 870
12084.68 879
12085.72 880
12086.76 886
12087.80 904
12088.84 973
12089.88 965
12090.91 856
12091.95 907
12092.99 974
12094.03 960
12095.07 968
12096.11 939
12097.15 1009
12098.19 979
12099.22 967
12100.26 986
12101.30 1039
12102.34 1025
12103.38 1074
12104.42 1153
12105.46 1161
12106.50 1244
12107.54 1330
12108.58 1400
12109.62 1417
12110.66 1389
12111.70 1409
12112.74 1373
12113.77 1302
12114.81 1228
12115.85 1227
12116.89 1102
12117.93 1071
12118.97 1028
12120.01 923
12121.05 889
12122.09 895
12123.13 843
12124.17 854
12125.21 801
12126.25 781
12127.29 803
12128.33 747
12129.37 763
12130.41 713
12131.45 737
12132.50 704
12133.54 703
12134.58 748
12135.62 687
12136.66 724
12137.70 699
12138.74 734
12139.78 707
12140.82 651
12141.86 650
12142.90 664
12143.94 662
12144.98 655
12146.02 637
12147.07 659
12148.11 730
12149.15 644
12150.19 658
12151.23 667
12152.27 669
12153.31 640
12154.35 665
12155.40 606
12156.44 629
12157.48 651
12158.52 634
12159.56 641
12160.60 613
12161.64 615
12162.69 607
12163.73 652
12164.77 639
12165.81 621
12166.85 622
12167.90 652
12168.94 660
12169.98 608
12171.02 583
12172.06 563
12173.11 627
12174.15 600
12175.19 637
12176.23 567
12177.27 591
12178.32 667
12179.36 625
12180.40 557
12181.44 650
12182.49 674
12183.53 634
12184.57 605
12185.61 588
12186.66 568
12187.70 592
12188.74 608
12189.79 627
12190.83 648
12191.87 668
12192.91 654
12193.96 618
12195.00 663
12196.04 689
12197.09 629
12198.13 582
12199.17 596
12200.22 705
12201.26 658
12202.30 677
12203.35 639
12204.39 608
12205.43 633
12206.48 614
12207.52 607
12208.57 604
12209.61 631
12210.65 639
12211.70 624
12212.74 629
12213.78 589
12214.83 598
12215.87 569
12216.92 577
12217.96 640
12219.00 591
12220.05 593
12221.09 563
12222.14 585
12223.18 570
12224.23 623
12225.27 635
12226.31 609
12227.36 621
12228.40 578
12229.45 556
12230.49 605
12231.54 602
12232.58 610
12233.63 602
12234.67 560
12235.72 576
12236.76 564
12237.81 605
12238.85 566
12239.90 582
12240.94 512
12241.99 565
12243.03 582
12244.08 566
12245.12 582
12246.17 617
12247.21 594
12248.26 577
12249.30 591
12250.35 576
12251.39 562
12252.44 554
12253.49 539
12254.53 566
12255.58 528
12256.62 533
12257.67 509
12258.71 561
12259.76 523
12260.81 532
12261.85 474
12262.90 514
12263.94 553
12264.99 586
12266.04 614
12267.08 586
12268.13 541
12269.17 488
12270.22 519
12271.27 478
12272.31 528
12273.36 540
12274.41 482
12275.45 531
12276.50 502
12277.55 525
12278.59 505
12279.64 528
12280.69 574
12281.73 539
12282.78 509
12283.83 507
12284.87 505
12285.92 490
12286.97 477
12288.01 461
12289.06 511
12290.11 525
12291.16 495
12292.20 511
12293.25 515
12294.30 544
12295.35 511
12296.39 469
12297.44 478
12298.49 481
12299.54 467
12300.58 473
12301.63 474
12302.68 468
12303.73 488
12304.77 446
12305.82 441
12306.87 476
12307.92 424
12308.97 460
12310.01 477
12311.06 444
12312.11 526
12313.16 485
12314.21 540
12315.25 477
12316.30 451
12317.35 470
12318.40 532
12319.45 516
12320.50 519
12321.54 527
12322.59 504
12323.64 502
12324.69 474
12325.74 492
12326.79 498
12327.84 523
12328.89 478
12329.93 481
12330.98 509
12332.03 431
12333.08 485
12334.13 503
12335.18 433
12336.23 414
12337.28 440
12338.33 504
12339.38 468
12340.43 472
12341.47 495
12342.52 492
12343.57 476
12344.62 484
12345.67 457
12346.72 469
12347.77 457
12348.82 474
12349.87 529
12350.92 456
12351.97 459
12353.02 466
12354.07 441
12355.12 461
12356.17 472
12357.22 493
12358.27 478
12359.32 476
12360.37 452
12361.42 487
12362.47 495
12363.52 474
12364.57 469
12365.62 474
12366.67 476
12367.72 527
12368.77 431
12369.82 467
12370.87 482
12371.93 492
12372.98 518
12374.03 483
12375.08 462
12376.13 467
12377.18 490
12378.23 483
12379.28 467
12380.33 495
12381.38 490
12382.43 513
12383.49 499
12384.54 499
12385.59 543
12386.64 474
12387.69 491
12388.74 491
12389.79 473
12390.84 500
12391.90 519
12392.95 507
12394.00 483
12395.05 468
12396.10 513
12397.15 521
12398.21 528
12399.26 501
12400.31 469
12401.36 428
12402.41 479
12403.47 537
12404.52 493
12405.57 489
12406.62 509
12407.67 523
12408.73 522
12409.78 495
12410.83 491
12411.88 488
12412.94 529
12413.99 534
12415.04 484
12416.09 468
12417.15 474
12418.20 531
12419.25 527
12420.30 520
12421.36 535
12422.41 558
12423.46 552
12424.52 570
12425.57 530
12426.62 543
12427.67 601
12428.73 540
12429.78 480
12430.83 535
12431.89 565
12432.94 533
12433.99 558
12435.05 543
12436.10 499
12437.15 539
12438.21 525
12439.26 528
12440.31 519
12441.37 548
12442.42 553
12443.47 604
12444.53 593
12445.58 558
12446.64 581
12447.69 586
12448.74 588
12449.80 498
12450.85 544
12451.91 552
12452.96 549
12454.01 531
12455.07 505
12456.12 528
12457.18 535
12458.23 565
12459.29 601
12460.34 639
12461.39 595
12462.45 650
12463.50 609
12464.56 579
12465.61 590
12466.67 579
12467.72 582
12468.78 616
12469.83 655
12470.89 672
12471.94 655
12473.00 656
12474.05 671
12475.11 684
12476.16 768
12477.22 793
12478.27 830
12479.33 927
12480.38 1043
12481.44 1126
12482.49 1221
12483.55 1205
12484.60 1172
12485.66 1259
12486.71 1191
12487.77 1120
12488.83 1138
12489.88 1070
12490.94 898
12491.99 869
12493.05 828
12494.10 782
12495.16 695
12496.22 706
12497.27 744
12498.33 688
12499.38 651
12500.44 682
12501.50 674
12502.55 630
12503.61 616
12504.67 636
12505.72 594
12506.78 588
12507.83 661
12508.89 636
12509.95 621
12511.00 619
12512.06 550
12513.12 582
12514.17 581
12515.23 526
12516.29 526
12517.34 581
12518.40 608
12519.46 556
12520.52 590
12521.57 585
12522.63 540
12523.69 572
12524.74 565
12525.80 560
12526.86 540
12527.92 540
12528.97 582
12530.03 539
12531.09 563
12532.15 540
12533.20 554
12534.26 598
12535.32 573
12536.38 573
12537.43 564
12538.49 578
12539.55 582
12540.61 569
12541.66 541
12542.72 572
12543.78 571
12544.84 607
12545.90 593
12546.95 550
12548.01 611
12549.07 609
12550.13 641
12551.19 622
12552.25 609
12553.30 591
12554.36 593
12555.42 666
12556.48 696
12557.54 711
12558.60 703
12559.65 669
12560.71 721
12561.77 713
12562.83 729
12563.89 769
12564.95 802
12566.01 822
12567.07 793
12568.13 802
12569.18 746
12570.24 717
12571.30 732
12572.36 709
12573.42 648
12574.48 623
12575.54 615
12576.60 615
12577.66 613
12578.72 535
12579.78 615
12580.84 637
12581.90 601
12582.96 572
12584.02 601
12585.07 566
12586.13 631
12587.19 610
12588.25 575
12589.31 597
12590.37 609
12591.43 537
12592.49 587
12593.55 548
12594.61 585
12595.67 624
12596.73 549
12597.79 533
12598.86 547
12599.92 572
12600.98 535
12602.04 555
12603.10 510
12604.16 553
12605.22 598
12606.28 602
12607.34 552
12608.40 500
12609.46 503
12610.52 512
12611.58 517
12612.64 533
12613.70 523
12614.76 524
12615.83 544
12616.89 534
12617.95 501
12619.01 547
12620.07 503
12621.13 520
12622.19 542
12623.25 545
12624.32 551
12625.38 510
12626.44 495
12627.50 556
12628.56 485
12629.62 534
12630.68 584
12631.75 570
12632.81 508
12633.87 498
12634.93 500
12635.99 523
12637.05 516
12638.12 519
12639.18 520
12640.24 524
12641.30 502
12642.36 536
12643.43 543
12644.49 508
12645.55 540
12646.61 500
12647.68 519
12648.74 500
12649.80 512
12650.86 506
12651.93 523
12652.99 509
12654.05 500
12655.11 509
12656.18 489
12657.24 498
12658.30 515
12659.36 517
12660.43 508
12661.49 500
12662.55 479
12663.62 490
12664.68 474
12665.74 498
12666.81 527
12667.87 512
12668.93 511
12670.00 512
12671.06 498
12672.12 502
12673.19 484
12674.25 467
12675.31 459
12676.38 453
12677.44 458
12678.50 469
12679.57 483
12680.63 478
12681.69 490
12682.76 505
12683.82 433
12684.89 463
12685.95 499
12687.01 495
12688.08 478
12689.14 496
12690.21 463
12691.27 470
12692.33 456
12693.40 470
12694.46 469
12695.53 535
12696.59 503
12697.66 498
12698.72 501
12699.79 525
12700.85 531
12701.91 512
12702.98 500
12704.04 528
12705.11 534
12706.17 535
12707.24 579
12708.30 549
12709.37 513
12710.43 541
12711.50 526
12712.56 544
12713.63 525
12714.69 533
12715.76 526
12716.82 568
12717.89 547
12718.95 502
12720.02 525
12721.09 486
12722.15 523
12723.22 466
12724.28 534
12725.35 549
12726.41 558
12727.48 515
12728.54 537
12729.61 541
12730.68 542
12731.74 513
12732.81 462
12733.87 482
12734.94 517
12736.01 521
12737.07 522
12738.14 491
12739.20 504
12740.27 506
12741.34 505
12742.40 510
12743.47 520
12744.54 513
12745.60 491
12746.67 525
12747.74 538
12748.80 529
12749.87 548
12750.94 490
12752.00 472
12753.07 465
12754.14 460
12755.20 443
12756.27 422
12757.34 487
12758.40 504
12759.47 482
12760.54 475
12761.60 425
12762.67 462
12763.74 427
12764.81 444
12765.87 463
12766.94 440
12768.01 454
12769.08 464
12770.14 502
12771.21 489
12772.28 464
12773.35 459
12774.41 469
12775.48 435
12776.55 461
12777.62 468
12778.68 465
12779.75 392
12780.82 442
12781.89 455
12782.96 458
12784.02 415
12785.09 410
12786.16 425
12787.23 428
12788.30 413
12789.37 452
12790.43 449
12791.50 418
12792.57 418
12793.64 434
12794.71 432
12795.78 447
12796.84 454
12797.91 454
12798.98 418
12800.05 435
12801.12 472
12802.19 468
12803.26 451
12804.33 440
12805.40 431
12806.46 457
12807.53 462
12808.60 435
12809.67 438
12810.74 460
12811.81 468
12812.88 415
12813.95 453
12815.02 447
12816.09 472
12817.16 449
12818.23 448
12819.30 452
12820.37 448
12821.44 487
12822.50 485
12823.57 428
12824.64 478
12825.71 538
12826.78 549
12827.85 519
12828.92 436
12829.99 448
12831.06 472
12832.13 481
12833.20 448
12834.27 477
12835.34 477
12836.41 505
12837.49 431
12838.56 433
12839.63 435
12840.70 468
12841.77 480
12842.84 426
12843.91 399
12844.98 436
12846.05 416
12847.12 423
12848.19 421
12849.26 385
12850.33 448
12851.40 481
12852.47 443
12853.55 379
12854.62 381
12855.69 420
12856.76 454
12857.83 438
12858.90 414
12859.97 428
12861.04 415
12862.11 442
12863.19 398
12864.26 418
12865.33 432
12866.40 423
12867.47 439
12868.54 396
12869.62 370
12870.69 433
12871.76 428
12872.83 403
12873.90 389
12874.97 442
12876.05 482
12877.12 462
12878.19 417
12879.26 378
12880.33 409
12881.41 383
12882.48 400
12883.55 403
12884.62 393
12885.70 391
12886.77 409
12887.84 402
12888.91 451
12889.98 416
12891.06 389
12892.13 431
12893.20 427
12894.28 408
12895.35 408
12896.42 434
12897.49 400
12898.57 397
12899.64 388
12900.71 418
12901.79 374
12902.86 403
12903.93 371
12905.00 418
12906.08 445
12907.15 406
12908.22 390
12909.30 403
12910.37 412
12911.44 389
12912.52 362
12913.59 374
12914.66 404
12915.74 374
12916.81 371
12917.89 405
12918.96 400
12920.03 402
12921.11 378
12922.18 421
12923.25 425
12924.33 415
12925.40 428
12926.48 379
12927.55 379
12928.62 373
12929.70 387
12930.77 443
12931.85 385
12932.92 387
12934.00 399
12935.07 430
12936.14 419
12937.22 435
12938.29 432
12939.37 403
12940.44 401
12941.52 374
12942.59 393
12943.67 364
12944.74 421
12945.82 411
12946.89 383
12947.97 423
12949.04 393
12950.12 404
12951.19 447
12952.27 416
12953.34 396
12954.42 418
12955.49 424
12956.57 424
12957.64 438
12958.72 401
12959.79 463
12960.87 438
12961.94 433
12963.02 381
12964.10 372
12965.17 397
12966.25 390
12967.32 398
12968.40 367
12969.47 369
12970.55 406
12971.63 382
12972.70 384
12973.78 381
12974.85 423
12975.93 359
12977.01 361
12978.08 407
12979.16 405
12980.23 432
12981.31 426
12982.39 411
12983.46 411
12984.54 417
12985.62 382
12986.69 408
12987.77 418
12988.85 418
12989.92 461
12991.00 404
12992.08 409
12993.15 419
12994.23 377
12995.31 398
12996.38 376
12997.46 423
12998.54 397
12999.61 387
13000.69 383
13001.77 421
13002.85 413
13003.92 463
13005.00 407
13006.08 454
13007.16 415
13008.23 413
13009.31 375
13010.39 411
13011.47 434
13012.54 420
13013.62 422
13014.70 427
13015.78 401
13016.85 441
13017.93 447
13019.01 400
13020.09 395
13021.17 408
13022.24 421
13023.32 397
13024.40 424
13025.48 378
13026.56 393
13027.63 391
13028.71 417
13029.79 447
13030.87 437
13031.95 394
13033.03 417
13034.10 436
13035.18 401
13036.26 381
13037.34 391
13038.42 428
13039.50 415
13040.58 420
13041.66 428
13042.73 406
13043.81 438
13044.89 415
13045.97 418
13047.05 395
13048.13 404
13049.21 424
13050.29 441
13051.37 446
13052.45 439
13053.53 390
13054.60 434
13055.68 433
13056.76 380
13057.84 438
13058.92 428
13060.00 431
13061.08 433
13062.16 438
13063.24 466
13064.32 441
13065.40 411
13066.48 410
13067.56 427
13068.64 447
13069.72 428
13070.80 441
13071.88 478
13072.96 436
13074.04 414
13075.12 435
13076.20 461
13077.28 435
13078.36 494
13079.44 468
13080.52 408
13081.60 439
13082.68 468
13083.76 444
13084.84 429
13085.93 422
13087.01 419
13088.09 451
13089.17 450
13090.25 405
13091.33 394
13092.41 429
13093.49 440
13094.57 453
13095.65 436
13096.73 428
13097.82 421
13098.90 426
13099.98 432
13101.06 404
13102.14 399
13103.22 405
13104.30 409
13105.38 408
13106.47 410
13107.55 419
13108.63 401
13109.71 405
13110.79 392
13111.87 410
13112.96 403
13114.04 437
13115.12 432
13116.20 400
13117.28 440
13118.37 436
13119.45 424
13120.53 418
13121.61 415
13122.69 414
13123.78 455
13124.86 456
13125.94 420
13127.02 430
13128.11 464
13129.19 442
13130.27 443
13131.35 402
13132.44 431
13133.52 447
13134.60 446
13135.68 388
13136.77 453
13137.85 457
13138.93 439
13140.01 394
13141.10 411
13142.18 429
13143.26 450
13144.35 452
13145.43 409
13146.51 395
13147.60 455
13148.68 405
13149.76 400
13150.85 444
13151.93 453
13153.01 446
13154.10 453
13155.18 420
13156.26 378
13157.35 425
13158.43 444
13159.51 415
13160.60 439
13161.68 444
13162.77 451
13163.85 433
13164.93 480
13166.02 423
13167.10 438
13168.19 443
13169.27 451
13170.35 444
13171.44 433
13172.52 426
13173.61 394
13174.69 477
13175.78 460
13176.86 469
13177.94 434
13179.03 465
13180.11 460
13181.20 418
13182.28 442
13183.37 433
13184.45 437
13185.54 444
13186.62 465
13187.71 489
13188.79 487
13189.88 485
13190.96 498
13192.05 479
13193.13 511
13194.22 527
13195.30 497
13196.39 509
13197.47 422
13198.56 423
13199.64 471
13200.73 478
13201.81 454
13202.90 481
13203.98 516
13205.07 446
13206.16 467
13207.24 462
13208.33 442
13209.41 471
13210.50 513
13211.58 478
13212.67 476
13213.76 474
13214.84 466
13215.93 425
13217.01 508
13218.10 458
13219.19 445
13220.27 459
13221.36 473
13222.45 505
13223.53 462
13224.62 508
13225.70 495
13226.79 522
13227.88 539
13228.96 472
13230.05 464
13231.14 569
13232.22 532
13233.31 475
13234.40 488
13235.48 485
13236.57 544
13237.66 474
13238.74 485
13239.83 478
13240.92 522
13242.01 500
13243.09 470
13244.18 465
13245.27 481
13246.35 485
13247.44 502
13248.53 527
13249.62 536
13250.70 549
13251.79 545
13252.88 540
13253.97 562
13255.05 536
13256.14 478
13257.23 504
13258.32 556
13259.41 525
13260.49 553
13261.58 536
13262.67 506
13263.76 544
13264.85 527
13265.93 506
13267.02 537
13268.11 532
13269.20 520
13270.29 558
13271.37 627
13272.46 589
13273.55 570
13274.64 537
13275.73 548
13276.82 553
13277.91 602
13278.99 593
13280.08 648
13281.17 564
13282.26 598
13283.35 658
13284.44 685
13285.53 645
13286.62 606
13287.70 595
13288.79 645
13289.88 645
13290.97 694
13292.06 631
13293.15 641
13294.24 650
13295.33 663
13296.42 684
13297.51 640
13298.60 651
13299.69 665
13300.78 698
13301.87 714
13302.95 678
13304.04 729
13305.13 703
13306.22 729
13307.31 763
13308.40 721
13309.49 692
13310.58 694
13311.67 690
13312.76 706
13313.85 715
13314.94 807
13316.03 763
13317.12 727
13318.21 769
13319.30 797
13320.39 771
13321.48 773
13322.58 745
13323.67 770
13324.76 806
13325.85 772
13326.94 768
13328.03 702
13329.12 776
13330.21 740
13331.30 731
13332.39 714
13333.48 684
13334.57 734
13335.66 739
13336.75 708
13337.85 731
13338.94 710
13340.03 810
13341.12 795
13342.21 721
13343.30 733
13344.39 734
13345.48 764
13346.58 743
13347.67 763
13348.76 796
13349.85 778
13350.94 771
13352.03 758
13353.12 753
13354.22 768
13355.31 756
13356.40 771
13357.49 811
13358.58 834
13359.68 831
13360.77 858
13361.86 858
13362.95 768
13364.04 890
13365.14 825
13366.23 856
13367.32 857
13368.41 858
13369.51 914
13370.60 946
13371.69 923
13372.78 945
13373.87 987
13374.97 982
13376.06 995
13377.15 1000
13378.25 1002
13379.34 952
13380.43 990
13381.52 938
13382.62 891
13383.71 833
13384.80 835
13385.90 810
13386.99 847
13388.08 774
13389.17 737
13390.27 744
13391.36 769
13392.45 773
13393.55 721
13394.64 738
13395.73 694
13396.83 725
13397.92 737
13399.02 702
13400.11 744
13401.20 754
13402.30 726
13403.39 718
13404.48 692
13405.58 733
13406.67 735
13407.77 744
13408.86 728
13409.95 755
13411.05 703
13412.14 731
13413.24 784
13414.33 750
13415.42 734
13416.52 748
13417.61 697
13418.71 704
13419.80 712
13420.90 743
13421.99 709
13423.08 678
13424.18 723
13425.27 771
13426.37 705
13427.46 748
13428.56 680
13429.65 729
13430.75 713
13431.84 747
13432.94 691
13434.03 748
13435.13 760
13436.22 745
13437.32 713
13438.41 750
13439.51 687
13440.60 719
13441.70 757
13442.79 699
13443.89 752
13444.98 711
13446.08 746
13447.18 712
13448.27 756
13449.37 780
13450.46 814
13451.56 760
13452.65 794
13453.75 852
13454.85 840
13455.94 763
13457.04 748
13458.13 791
13459.23 834
13460.33 779
13461.42 851
13462.52 835
13463.61 839
13464.71 860
13465.81 943
13466.90 895
13468.00 872
13469.10 903
13470.19 875
13471.29 896
13472.38 901
13473.48 910
13474.58 918
13475.67 889
13476.77 848
13477.87 896
13478.96 846
13480.06 861
13481.16 905
13482.26 908
13483.35 846
13484.45 889
13485.55 902
13486.64 896
13487.74 915
13488.84 904
13489.94 952
13491.03 942
13492.13 932
13493.23 962
13494.32 952
13495.42 953
13496.52 935
13497.62 974
13498.72 993
13499.81 1054
13500.91 1050
13502.01 1058
13503.11 1061
13504.20 1051
13505.30 1096
13506.40 1187
13507.50 1268
13508.60 1254
13509.69 1216
13510.79 1245
13511.89 1248
13512.99 1236
13514.09 1246
13515.18 1164
13516.28 1101
13517.38 1078
13518.48 1058
13519.58 1039
13520.68 974
13521.78 931
13522.87 943
13523.97 895
13525.07 876
13526.17 865
13527.27 878
13528.37 844
13529.47 838
13530.57 794
13531.66 792
13532.76 811
13533.86 759
13534.96 779
13536.06 823
13537.16 756
13538.26 740
13539.36 748
13540.46 683
13541.56 713
13542.66 709
13543.76 738
13544.86 680
13545.96 753
13547.05 747
13548.15 733
13549.25 697
13550.35 693
13551.45 660
13552.55 703
13553.65 707
13554.75 727
13555.85 635
13556.95 635
13558.05 611
13559.15 707
13560.25 695
13561.35 634
13562.45 706
13563.55 672
13564.65 614
13565.75 640
13566.85 696
13567.96 644
13569.06 703
13570.16 666
13571.26 683
13572.36 650
13573.46 621
13574.56 651
13575.66 657
13576.76 638
13577.86 631
13578.96 669
13580.06 607
13581.16 653
13582.27 669
13583.37 659
13584.47 608
13585.57 640
13586.67 679
13587.77 691
13588.87 640
13589.97 617
13591.08 637
13592.18 631
13593.28 660
13594.38 663
13595.48 637
13596.58 624
13597.68 691
13598.79 664
13599.89 632
13600.99 606
13602.09 674
13603.19 645
13604.30 673
13605.40 678
13606.50 668
13607.60 643
13608.70 665
13609.81 633
13610.91 630
13612.01 654
13613.11 672
13614.21 633
13615.32 652
13616.42 670
13617.52 679
13618.62 642
13619.73 610
13620.83 634
13621.93 638
13623.03 632
13624.14 607
13625.24 659
13626.34 666
13627.45 642
13628.55 636
13629.65 692
13630.75 629
13631.86 669
13632.96 634
13634.06 650
13635.17 640
13636.27 659
13637.37 668
13638.48 616
13639.58 660
13640.68 617
13641.79 666
13642.89 618
13643.99 623
13645.10 628
13646.20 660
13647.30 663
13648.41 680
13649.51 667
13650.62 633
13651.72 633
13652.82 662
13653.93 614
13655.03 564
13656.14 580
13657.24 624
13658.34 642
13659.45 629
13660.55 575
13661.66 642
13662.76 595
13663.87 622
13664.97 609
13666.07 626
13667.18 624
13668.28 644
13669.39 581
13670.49 613
13671.60 598
13672.70 595
13673.81 577
13674.91 570
13676.02 602
13677.12 584
13678.23 601
13679.33 610
13680.44 571
13681.54 634
13682.65 590
13683.75 580
13684.86 582
13685.96 605
13687.07 636
13688.17 614
13689.28 604
13690.38 612
13691.49 608
13692.59 644
13693.70 639
13694.80 655
13695.91 556
13697.02 614
13698.12 666
13699.23 643
13700.33 642
13701.44 599
13702.55 602
13703.65 605
13704.76 615
13705.86 628
13706.97 631
13708.08 594
13709.18 613
13710.29 608
13711.39 629
13712.50 643
13713.61 662
13714.71 667
13715.82 631
13716.93 649
13718.03 609
13719.14 654
13720.25 629
13721.35 637
13722.46 692
13723.57 708
13724.67 657
13725.78 675
13726.89 692
13727.99 683
13729.10 787
13730.21 768
13731.31 782
13732.42 788
13733.53 749
13734.64 752
13735.74 804
13736.85 825
13737.96 732
13739.07 742
13740.17 786
13741.28 784
13742.39 796
13743.50 758
13744.60 761
13745.71 784
13746.82 779
13747.93 784
13749.03 790
13750.14 782
13751.25 756
13752.36 763
13753.47 838
13754.57 800
13755.68 833
13756.79 819
13757.90 862
13759.01 881
13760.11 883
13761.22 880
13762.33 880
13763.44 892
13764.55 850
13765.66 880
13766.76 960
13767.87 989
13768.98 967
13770.09 1036
13771.20 1100
13772.31 1190
13773.42 1228
13774.53 1212
13775.63 1216
13776.74 1279
13777.85 1342
13778.96 1387
13780.07 1360
13781.18 1439
13782.29 1474
13783.40 1457
13784.51 1448
13785.62 1385
13786.73 1348
13787.83 1344
13788.94 1324
13790.05 1227
13791.16 1125
13792.27 1024
13793.38 1039
13794.49 939
13795.60 887
13796.71 901
13797.82 872
13798.93 886
13800.04 864
13801.15 793
13802.26 852
13803.37 817
13804.48 784
13805.59 815
13806.70 785
13807.81 770
13808.92 759
13810.03 820
13811.14 856
13812.25 846
13813.36 722
13814.47 741
13815.58 763
13816.69 728
13817.80 722
13818.91 674
13820.03 691
13821.14 758
13822.25 718
13823.36 718
13824.47 669
13825.58 698
13826.69 685
13827.80 619
13828.91 621
13830.02 702
13831.13 726
13832.25 706
13833.36 688
13834.47 619
13835.58 651
13836.69 682
13837.80 659
13838.91 624
13840.02 601
13841.14 637
13842.25 641
13843.36 591
13844.47 698
13845.58 662
13846.69 650
13847.81 645
13848.92 602
13850.03 602
13851.14 624
13852.25 693
13853.37 671
13854.48 644
13855.59 641
13856.70 686
13857.81 644
13858.93 635
13860.04 631
13861.15 671
13862.26 711
13863.38 633
13864.49 635
13865.60 658
13866.71 679
13867.83 659
13868.94 686
13870.05 661
13871.16 685
13872.28 695
13873.39 692
13874.50 685
13875.61 646
13876.73 680
13877.84 711
13878.95 632
13880.07 659
13881.18 704
13882.29 699
13883.41 660
13884.52 689
13885.63 687
13886.75 650
13887.86 652
13888.97 692
13890.09 668
13891.20 698
13892.31 685
13893.43 659
13894.54 707
13895.65 731
13896.77 698
13897.88 695
13899.00 696
13900.11 778
13901.22 713
13902.34 702
13903.45 695
13904.57 705
13905.68 733
13906.79 731
13907.91 731
13909.02 691
13910.14 665
13911.25 668
13912.37 740
13913.48 654
13914.59 621
13915.71 619
13916.82 634
13917.94 601
13919.05 653
13920.17 645
13921.28 658
13922.40 646
13923.51 605
13924.63 642
13925.74 619
13926.86 592
13927.97 629
13929.09 609
13930.20 601
13931.32 636
13932.43 608
13933.55 619
13934.66 583
13935.78 571
13936.89 557
13938.01 562
13939.12 571
13940.24 560
13941.35 582
13942.47 579
13943.59 604
13944.70 597
13945.82 604
13946.93 592
13948.05 657
13949.16 626
13950.28 625
13951.40 552
13952.51 555
13953.63 558
13954.74 585
13955.86 606
13956.98 585
13958.09 619
13959.21 562
13960.33 613
13961.44 608
13962.56 552
13963.67 565
13964.79 626
13965.91 659
13967.02 537
13968.14 513
13969.26 580
13970.37 597
13971.49 561
13972.61 553
13973.72 575
13974.84 610
13975.96 612
13977.08 543
13978.19 556
13979.31 543
13980.43 585
13981.54 606
13982.66 548
13983.78 525
13984.90 559
13986.01 615
13987.13 582
13988.25 558
13989.37 580
13990.48 616
13991.60 551
13992.72 537
13993.84 506
13994.95 525
13996.07 587
13997.19 591
13998.31 594
13999.42 576
14000.54 552
14001.66 598
14002.78 610
14003.90 577
14005.01 531
14006.13 546
14007.25 554
14008.37 581
14009.49 552
14010.61 596
14011.72 584
14012.84 540
14013.96 541
14015.08 517
14016.20 547
14017.32 561
14018.43 556
14019.55 568
14020.67 543
14021.79 550
14022.91 572
14024.03 615
14025.15 570
14026.27 576
14027.39 554
14028.50 597
14029.62 525
14030.74 562
14031.86 543
14032.98 577
14034.10 589
14035.22 526
14036.34 547
14037.46 573
14038.58 559
14039.70 560
14040.82 598
14041.94 534
14043.06 577
14044.18 564
14045.30 526
14046.41 598
14047.53 589
14048.65 599
14049.77 605
14050.89 582
14052.01 564
14053.13 582
14054.25 621
14055.37 613
14056.49 614
14057.61 605
14058.74 668
14059.86 648
14060.98 661
14062.10 636
14063.22 675
14064.34 692
14065.46 641
14066.58 609
14067.70 644
14068.82 652
14069.94 645
14071.06 655
14072.18 676
14073.30 627
14074.42 685
14075.54 705
14076.66 706
14077.79 652
14078.91 736
14080.03 672
14081.15 708
14082.27 667
14083.39 720
14084.51 760
14085.63 722
14086.76 707
14087.88 760
14089.00 749
14090.12 786
14091.24 790
14092.36 785
14093.48 785
14094.61 839
14095.73 846
14096.85 860
14097.97 837
14099.09 922
14100.22 911
14101.34 898
14102.46 987
14103.58 988
14104.70 929
14105.83 1000
14106.95 989
14108.07 974
14109.19 961
14110.31 993
14111.44 956
14112.56 953
14113.68 873
14114.80 865
14115.93 806
14117.05 772
14118.17 760
14119.29 728
14120.42 708
14121.54 701
14122.66 706
14123.79 708
14124.91 700
14126.03 728
14127.15 725
14128.28 665
14129.40 652
14130.52 717
14131.65 694
14132.77 609
14133.89 622
14135.02 655
14136.14 637
14137.26 654
14138.39 593
14139.51 593
14140.63 620
14141.76 638
14142.88 651
14144.00 618
14145.13 603
14146.25 610
14147.38 573
14148.50 607
14149.62 623
14150.75 586
14151.87 589
14152.99 592
14154.12 594
14155.24 554
14156.37 582
14157.49 597
14158.62 568
14159.74 576
14160.86 569
14161.99 537
14163.11 571
14164.24 602
14165.36 577
14166.49 551
14167.61 586
14168.74 544
14169.86 540
14170.99 524
14172.11 568
14173.23 551
14174.36 602
14175.48 557
14176.61 533
14177.73 557
14178.86 531
14179.98 549
14181.11 551
14182.23 536
14183.36 586
14184.49 548
14185.61 532
14186.74 537
14187.86 535
14188.99 574
14190.11 554
14191.24 545
14192.36 538
14193.49 593
14194.61 578
14195.74 537
14196.87 576
14197.99 538
14199.12 511
14200.24 505
14201.37 565
14202.50 573
14203.62 580
14204.75 569
14205.87 580
14207.00 528
14208.13 514
14209.25 499
14210.38 519
14211.50 522
14212.63 525
14213.76 464
14214.88 508
14216.01 515
14217.14 498
14218.26 537
14219.39 490
14220.52 502
14221.64 510
14222.77 495
14223.90 494
14225.02 488
14226.15 497
14227.28 472
14228.41 509
14229.53 463
14230.66 492
14231.79 510
14232.91 512
14234.04 468
14235.17 533
14236.30 499
14237.42 465
14238.55 456
14239.68 511
14240.81 485
14241.93 525
14243.06 500
14244.19 513
14245.32 484
14246.44 506
14247.57 521
14248.70 511
14249.83 515
14250.95 465
14252.08 478
14253.21 480
14254.34 474
14255.47 459
14256.59 481
14257.72 450
14258.85 449
14259.98 430
14261.11 437
14262.24 447
14263.36 436
14264.49 439
14265.62 429
14266.75 453
14267.88 460
14269.01 486
14270.14 477
14271.26 409
14272.39 457
14273.52 467
14274.65 430
14275.78 468
14276.91 478
14278.04 468
14279.17 418
14280.30 451
14281.42 459
14282.55 428
14283.68 431
14284.81 414
14285.94 389
14287.07 412
14288.20 431
14289.33 425
14290.46 444
14291.59 447
14292.72 486
14293.85 428
14294.98 416
14296.11 385
14297.24 395
14298.37 444
14299.50 416
14300.63 399
14301.76 403
14302.89 453
14304.02 449
14305.15 429
14306.28 447
14307.41 411
14308.54 410
14309.67 453
14310.80 451
14311.93 408
14313.06 408
14314.19 396
14315.32 422
14316.45 434
14317.58 382
14318.71 415
14319.84 398
14320.97 372
14322.10 394
14323.23 413
14324.36 412
14325.49 414
14326.63 388
14327.76 420
14328.89 433
14330.02 394
14331.15 424
14332.28 395
14333.41 368
14334.54 392
14335.67 396
14336.81 424
14337.94 392
14339.07 363
14340.20 378
14341.33 421
14342.46 378
14343.59 404
14344.73 405
14345.86 412
14346.99 383
14348.12 371
14349.25 406
14350.38 445
14351.52 386
14352.65 376
14353.78 379
14354.91 407
14356.04 392
14357.18 378
14358.31 392
14359.44 377
14360.57 361
14361.71 397
14362.84 361
14363.97 352
14365.10 389
14366.24 369
14367.37 370
14368.50 376
14369.63 390
14370.77 400
14371.90 394
14373.03 406
14374.16 387
14375.30 361
14376.43 344
14377.56 384
14378.70 384
14379.83 376
14380.96 379
14382.09 374
14383.23 385
14384.36 345
14385.49 354
14386.63 394
14387.76 384
14388.89 378
14390.03 340
14391.16 355
14392.29 349
14393.43 392
14394.56 371
14395.70 355
14396.83 372
14397.96 387
14399.10 348
14400.23 350
14401.36 349
14402.50 355
14403.63 346
14404.77 368
14405.90 368
14407.03 382
14408.17 384
14409.30 372
14410.44 371
14411.57 391
14412.71 401
14413.84 367
14414.97 389
14416.11 394
14417.24 397
14418.38 383
14419.51 387
14420.65 379
14421.78 362
14422.92 357
14424.05 344
14425.19 379
14426.32 383
14427.46 381
14428.59 398
14429.73 365
14430.86 334
14432.00 384
14433.13 402
14434.27 372
14435.40 348
14436.54 348
14437.67 411
14438.81 419
14439.94 379
14441.08 379
14442.21 374
14443.35 396
14444.48 357
14445.62 381
14446.76 390
14447.89 380
14449.03 361
14450.16 387
14451.30 370
14452.43 365
14453.57 378
14454.71 377
14455.84 412
14456.98 405
14458.11 365
14459.25 392
14460.39 368
14461.52 414
14462.66 362
14463.80 348
14464.93 384
14466.07 363
14467.20 395
14468.34 373
14469.48 355
14470.61 384
14471.75 407
14472.89 389
14474.02 388
14475.16 409
14476.30 426
14477.43 404
14478.57 427
14479.71 414
14480.85 395
14481.98 396
14483.12 385
14484.26 389
14485.39 368
14486.53 369
14487.67 394
14488.81 357
14489.94 361
14491.08 424
14492.22 372
14493.36 407
14494.49 394
14495.63 387
14496.77 392
14497.91 388
14499.04 410
14500.18 411
14501.32 367
14502.46 401
14503.59 412
14504.73 400
14505.87 404
14507.01 359
14508.15 433
14509.28 427
14510.42 446
14511.56 393
14512.70 398
14513.84 409
14514.98 400
14516.11 436
14517.25 405
14518.39 419
14519.53 431
14520.67 440
14521.81 441
14522.95 465
14524.08 459
14525.22 473
14526.36 464
14527.50 453
14528.64 448
14529.78 453
14530.92 434
14532.06 458
14533.20 420
14534.33 438
14535.47 448
14536.61 432
14537.75 373
14538.89 410
14540.03 421
14541.17 413
14542.31 427
14543.45 419
14544.59 439
14545.73 427
14546.87 458
14548.01 429
14549.15 431
14550.29 431
14551.43 411
14552.57 401
14553.71 387
14554.85 416
14555.99 398
14557.13 383
14558.27 433
14559.41 456
14560.55 390
14561.69 397
14562.83 397
14563.97 437
14565.11 438
14566.25 433
14567.39 403
14568.53 398
14569.67 416
14570.81 427
14571.95 436
14573.09 438
14574.23 426
14575.37 418
14576.51 415
14577.65 424
14578.79 434
14579.94 415
14581.08 453
14582.22 413
14583.36 386
14584.50 438
14585.64 415
14586.78 403
14587.92 436
14589.06 451
14590.21 487
14591.35 465
14592.49 471
14593.63 467
14594.77 457
14595.91 503
14597.05 488
14598.20 432
14599.34 453
14600.48 461
14601.62 467
14602.76 459
14603.90 490
14605.05 480
14606.19 516
14607.33 497
14608.47 527
14609.61 494
14610.76 466
14611.90 515
14613.04 541
14614.18 551
14615.32 496
14616.47 529
14617.61 563
14618.75 518
14619.89 499
14621.04 533
14622.18 554
14623.32 581
14624.46 525
14625.61 571
14626.75 581
14627.89 556
14629.04 554
14630.18 524
14631.32 553
14632.46 588
14633.61 591
14634.75 653
14635.89 628
14637.04 612
14638.18 694
14639.32 718
14640.47 704
14641.61 662
14642.75 676
14643.90 733
14645.04 698
14646.18 671
14647.33 683
14648.47 696
14649.61 673
14650.76 620
14651.90 591
14653.05 551
14654.19 595
14655.33 546
14656.48 546
14657.62 520
14658.76 532
14659.91 516
14661.05 511
14662.20 492
14663.34 450
14664.49 505
14665.63 501
14666.77 446
14667.92 477
14669.06 434
14670.21 404
14671.35 496
14672.50 480
14673.64 465
14674.79 474
14675.93 472
14677.07 462
14678.22 474
14679.36 439
14680.51 452
14681.65 456
14682.80 426
14683.94 376
14685.09 396
14686.23 462
14687.38 376
14688.52 389
14689.67 408
14690.81 420
14691.96 383
14693.10 386
14694.25 423
14695.40 395
14696.54 403
14697.69 403
14698.83 411
14699.98 371
14701.12 398
14702.27 408
14703.41 414
14704.56 382
14705.71 361
14706.85 400
14708.00 430
14709.14 376
14710.29 425
14711.44 434
14712.58 394
14713.73 378
14714.87 347
14716.02 365
14717.17 369
14718.31 394
14719.46 363
14720.61 383
14721.75 392
14722.90 347
14724.05 388
14725.19 417
14726.34 345
14727.49 350
14728.63 364
14729.78 403
14730.93 387
14732.07 373
14733.22 356
14734.37 372
14735.51 366
14736.66 383
14737.81 410
14738.95 363
14740.10 371
14741.25 409
14742.40 381
14743.54 424
14744.69 401
14745.84 392
14746.99 397
14748.13 360
14749.28 342
14750.43 404
14751.58 380
14752.72 348
14753.87 360
14755.02 350
14756.17 361
14757.31 365
14758.46 369
14759.61 348
14760.76 361
14761.91 367
14763.05 329
14764.20 328
14765.35 304
14766.50 336
14767.65 388
14768.80 380
14769.94 333
14771.09 334
14772.24 387
14773.39 375
14774.54 353
14775.69 352
14776.83 368
14777.98 367
14779.13 337
14780.28 302
14781.43 356
14782.58 376
14783.73 347
14784.88 341
14786.03 312
14787.17 323
14788.32 353
14789.47 377
14790.62 344
14791.77 313
14792.92 326
14794.07 335
14795.22 341
14796.37 347
14797.52 331
14798.67 342
14799.82 331
14800.97 297
14802.12 317
14803.26 376
14804.41 318
14805.56 330
14806.71 339
14807.86 327
14809.01 331
14810.16 325
14811.31 281
14812.46 289
14813.61 326
14814.76 342
14815.91 311
14817.06 287
14818.21 325
14819.36 345
14820.51 340
14821.66 299
14822.82 298
14823.97 282
14825.12 296
14826.27 335
14827.42 321
14828.57 293
14829.72 315
14830.87 305
14832.02 311
14833.17 299
14834.32 278
14835.47 333
14836.62 343
14837.77 321
14838.93 294
14840.08 318
14841.23 286
14842.38 323
14843.53 301
14844.68 303
14845.83 294
14846.98 334
14848.14 320
14849.29 320
14850.44 323
14851.59 270
14852.74 301
14853.89 336
14855.04 366
14856.20 343
14857.35 335
14858.50 343
14859.65 326
14860.80 341
14861.96 309
14863.11 291
14864.26 318
14865.41 312
14866.56 300
14867.72 319
14868.87 291
14870.02 276
14871.17 277
14872.32 322
14873.48 328
14874.63 333
14875.78 315
14876.93 310
14878.09 294
14879.24 272
14880.39 276
14881.54 295
14882.70 296
14883.85 298
14885.00 299
14886.16 293
14887.31 301
14888.46 304
14889.61 287
14890.77 314
14891.92 306
14893.07 325
14894.23 362
14895.38 309
14896.53 301
14897.69 305
14898.84 281
14899.99 308
14901.15 317
14902.30 290
14903.45 302
14904.61 297
14905.76 281
14906.91 339
14908.07 318
14909.22 347
14910.38 301
14911.53 319
14912.68 331
14913.84 333
14914.99 277
14916.15 298
14917.30 350
14918.45 337
14919.61 333
14920.76 294
14921.92 308
14923.07 292
14924.22 315
14925.38 296
14926.53 309
14927.69 311
14928.84 286
14930.00 323
14931.15 297
14932.31 274
14933.46 315
14934.62 280
14935.77 293
14936.93 277
14938.08 302
14939.24 296
14940.39 301
14941.55 252
14942.70 299
14943.86 325
14945.01 327
14946.17 327
14947.32 324
14948.48 323
14949.63 308
14950.79 299
14951.94 315
14953.10 315
14954.25 334
14955.41 351
14956.56 332
14957.72 304
14958.88 324
14960.03 349
14961.19 336
14962.34 320
14963.50 333
14964.65 321
14965.81 334
14966.97 359
14968.12 328
14969.28 314
14970.43 325
14971.59 300
14972.75 335
14973.90 317
14975.06 346
14976.22 301
14977.37 342
14978.53 338
14979.69 345
14980.84 310
14982.00 335
14983.16 330
14984.31 331
14985.47 341
14986.63 388
14987.78 332
14988.94 322
14990.10 358
14991.25 319
14992.41 332
14993.57 328
14994.72 308
14995.88 275
14997.04 285
14998.20 321
14999.35 280
15000.51 257
15001.67 300
15002.82 310
15003.98 276
15005.14 287
15006.30 302
15007.45 284
15008.61 316
15009.77 294
15010.93 268
15012.09 316
15013.24 302
15014.40 292
15015.56 337
15016.72 301
15017.87 295
15019.03 331
15020.19 274
15021.35 292
15022.51 328
15023.67 335
15024.82 301
15025.98 265
15027.14 327
15028.30 297
15029.46 312
15030.62 300
15031.77 293
15032.93 300
15034.09 297
15035.25 293
15036.41 273
15037.57 270
15038.73 312
15039.88 298
15041.04 253
15042.20 285
15043.36 303
15044.52 250
15045.68 297
15046.84 272
15048.00 250
15049.16 281
15050.32 265
15051.47 281
15052.63 270
15053.79 297
15054.95 294
15056.11 266
15057.27 316
15058.43 288
15059.59 300
15060.75 291
15061.91 283
15063.07 280
15064.23 269
15065.39 283
15066.55 303
15067.71 288
15068.87 281
15070.03 292
15071.19 307
15072.35 276
15073.51 274
15074.67 285
15075.83 278
15076.99 271
15078.15 278
15079.31 291
15080.47 303
15081.63 292
15082.79 283
15083.95 288
15085.11 297
15086.27 258
15087.43 253
15088.59 287
15089.76 317
15090.92 297
15092.08 300
15093.24 266
15094.40 280
15095.56 278
15096.72 256
15097.88 244
15099.04 280
15100.20 273
15101.37 295
15102.53 271
15103.69 243
15104.85 276
15106.01 292
15107.17 300
15108.33 293
15109.50 269
15110.66 265
15111.82 283
15112.98 276
15114.14 274
15115.30 266
15116.47 284
15117.63 300
15118.79 291
15119.95 283
15121.11 288
15122.27 265
15123.44 319
15124.60 295
15125.76 274
15126.92 273
15128.09 282
15129.25 262
15130.41 270
15131.57 280
15132.73 278
15133.90 274
15135.06 306
15136.22 310
15137.38 318
15138.55 299
15139.71 267
15140.87 289
15142.04 278
15143.20 300
15144.36 308
15145.52 291
15146.69 283
15147.85 288
15149.01 272
15150.18 281
15151.34 298
15152.50 297
15153.67 314
15154.83 297
15155.99 281
15157.16 265
15158.32 304
15159.48 271
15160.65 289
15161.81 311
15162.97 282
15164.14 268
15165.30 281
15166.46 282
15167.63 254
15168.79 281
15169.95 297
15171.12 334
15172.28 290
15173.45 279
15174.61 300
15175.77 326
15176.94 277
15178.10 286
15179.27 320
15180.43 300
15181.60 307
15182.76 287
15183.92 320
15185.09 329
15186.25 317
15187.42 325
15188.58 306
15189.75 313
15190.91 325
15192.08 312
15193.24 318
15194.41 295
15195.57 318
15196.74 308
15197.90 308
15199.07 336
15200.23 291
15201.40 298
15202.56 330
15203.73 327
15204.89 298
15206.06 308
15207.22 326
15208.39 317
15209.55 326
15210.72 371
15211.88 316
15213.05 346
15214.21 357
15215.38 326
15216.54 299
15217.71 306
15218.88 327
15220.04 304
15221.21 340
15222.37 324
15223.54 323
15224.71 335
15225.87 329
15227.04 341
15228.20 327
15229.37 344
15230.54 339
15231.70 365
15232.87 368
15234.03 356
15235.20 369
15236.37 375
15237.53 374
15238.70 365
15239.87 332
15241.03 377
15242.20 377
15243.37 365
15244.53 339
15245.70 328
15246.87 315
15248.03 358
15249.20 365
15250.37 343
15251.53 356
15252.70 366
15253.87 385
15255.04 314
15256.20 296
15257.37 300
15258.54 292
15259.70 295
15260.87 304
15262.04 302
15263.21 293
15264.37 285
15265.54 303
15266.71 297
15267.88 304
15269.04 288
15270.21 311
15271.38 271
15272.55 304
15273.72 319
15274.88 297
15276.05 325
15277.22 308
15278.39 309
15279.56 320
15280.72 326
15281.89 267
15283.06 334
15284.23 334
15285.40 310
15286.56 293
15287.73 248
15288.90 277
15290.07 270
15291.24 332
15292.41 309
15293.58 305
15294.74 286
15295.91 287
15297.08 282
15298.25 308
15299.42 292
15300.59 277
15301.76 284
15302.93 273
15304.09 281
15305.26 293
15306.43 308
15307.60 290
15308.77 272
15309.94 306
15311.11 311
15312.28 287
15313.45 295
15314.62 286
15315.79 319
15316.96 309
15318.13 294
15319.30 310
15320.46 301
15321.63 297
15322.80 318
15323.97 326
15325.14 322
15326.31 277
15327.48 284
15328.65 260
15329.82 261
15330.99 272
15332.16 260
15333.33 288
15334.50 270
15335.67 304
15336.84 305
15338.01 273
15339.18 273
15340.36 252
15341.53 279
15342.70 303
15343.87 312
15345.04 335
15346.21 300
15347.38 270
15348.55 286
15349.72 291
15350.89 282
15352.06 315
15353.23 322
15354.40 304
15355.57 287
15356.75 300
15357.92 313
15359.09 289
15360.26 296
15361.43 296
15362.60 296
15363.77 276
15364.94 314
15366.11 284
15367.29 274
15368.46 298
15369.63 275
15370.80 276
15371.97 276
15373.14 285
15374.32 302
15375.49 300
15376.66 275
15377.83 279
15379.00 287
15380.17 281
15381.35 310
15382.52 293
15383.69 282
15384.86 256
15386.03 287
15387.21 285
15388.38 317
15389.55 284
15390.72 265
15391.90 299
15393.07 266
15394.24 291
15395.41 310
15396.59 280
15397.76 297
15398.93 302
15400.10 275
15401.28 281
15402.45 250
15403.62 290
15404.79 292
15405.97 287
15407.14 289
15408.31 302
15409.49 291
15410.66 269
15411.83 273
15413.01 285
15414.18 273
15415.35 293
15416.53 313
15417.70 280
15418.87 277
15420.05 304
15421.22 297
15422.39 312
15423.57 300
15424.74 313
15425.91 269
15427.09 282
15428.26 292
15429.43 264
15430.61 260
15431.78 260
15432.96 278
15434.13 256
15435.30 277
15436.48 327
15437.65 283
15438.83 251
15440.00 238
15441.17 291
15442.35 274
15443.52 300
15444.70 282
15445.87 258
15447.05 226
15448.22 281
15449.40 281
15450.57 288
15451.75 262
15452.92 298
15454.09 313
15455.27 287
15456.44 249
15457.62 271
15458.79 284
15459.97 284
15461.14 284
15462.32 293
15463.49 247
15464.67 297
15465.84 281
15467.02 265
15468.19 297
15469.37 252
15470.55 298
15471.72 307
15472.90 274
15474.07 288
15475.25 282
15476.42 262
15477.60 252
15478.77 248
15479.95 253
15481.13 270
15482.30 266
15483.48 293
15484.65 286
15485.83 307
15487.00 295
15488.18 269
15489.36 284
15490.53 279
15491.71 264
15492.89 253
15494.06 280
15495.24 296
15496.41 290
15497.59 283
15498.77 288
15499.94 286
15501.12 277
15502.30 285
15503.47 306
15504.65 313
15505.83 328
15507.00 264
15508.18 294
15509.36 303
15510.53 282
15511.71 329
15512.89 236
15514.06 284
15515.24 297
15516.42 321
15517.60 326
15518.77 286
15519.95 293
15521.13 303
15522.30 296
15523.48 285
15524.66 320
15525.84 307
15527.01 283
15528.19 295
15529.37 279
15530.55 266
15531.73 299
15532.90 298
15534.08 313
15535.26 300
15536.44 319
15537.61 300
15538.79 290
15539.97 313
15541.15 300
15542.33 284
15543.50 294
15544.68 302
15545.86 319
15547.04 295
15548.22 297
15549.40 315
15550.57 315
15551.75 321
15552.93 319
15554.11 307
15555.29 326
15556.47 314
15557.65 302
15558.82 298
15560.00 294
15561.18 350
15562.36 330
15563.54 282
15564.72 284
15565.90 318
15567.08 332
15568.26 294
15569.43 286
15570.61 297
15571.79 346
15572.97 333
15574.15 283
15575.33 292
15576.51 303
15577.69 307
15578.87 311
15580.05 298
15581.23 252
15582.41 308
15583.59 292
15584.77 295
15585.95 288
15587.13 286
15588.31 318
15589.49 353
15590.67 327
15591.85 320
15593.03 318
15594.21 322
15595.39 309
15596.57 347
15597.75 335
15598.93 346
15600.11 341
15601.29 313
15602.47 333
15603.65 324
15604.83 339
15606.01 355
15607.19 359
15608.37 344
15609.55 352
15610.73 365
15611.91 387
15613.09 349
15614.27 368
15615.45 368
15616.64 353
15617.82 372
15619.00 369
15620.18 367
15621.36 366
15622.54 368
15623.72 356
15624.90 387
15626.08 375
15627.27 383
15628.45 379
15629.63 381
15630.81 384
15631.99 356
15633.17 365
15634.35 342
15635.54 367
15636.72 376
15637.90 427
15639.08 438
15640.26 412
15641.45 375
15642.63 356
15643.81 386
15644.99 424
15646.17 398
15647.36 433
15648.54 425
15649.72 417
15650.90 431
15652.08 444
15653.27 429
15654.45 494
15655.63 442
15656.81 452
15658.00 462
15659.18 456
15660.36 449
15661.54 420
15662.73 455
15663.91 463
15665.09 462
15666.27 468
15667.46 455
15668.64 471
15669.82 434
15671.01 454
15672.19 473
15673.37 482
15674.56 476
15675.74 444
15676.92 427
15678.10 428
15679.29 414
15680.47 415
15681.65 445
15682.84 466
15684.02 429
15685.21 426
15686.39 385
15687.57 401
15688.76 443
15689.94 413
15691.12 403
15692.31 427
15693.49 415
15694.67 411
15695.86 384
15697.04 389
15698.23 405
15699.41 429
15700.59 408
15701.78 397
15702.96 415
15704.15 441
15705.33 456
15706.52 452
15707.70 426
15708.88 439
15710.07 419
15711.25 404
15712.44 432
15713.62 449
15714.81 435
15715.99 454
15717.18 445
15718.36 415
15719.55 458
15720.73 442
15721.92 451
15723.10 465
15724.29 467
15725.47 442
15726.66 444
15727.84 506
15729.03 483
15730.21 437
15731.40 476
15732.58 416
15733.77 448
15734.95 426
15736.14 425
15737.32 462
15738.51 477
15739.69 444
15740.88 439
15742.07 426
15743.25 425
15744.44 443
15745.62 497
15746.81 482
15747.99 426
15749.18 477
15750.37 490
15751.55 479
15752.74 493
15753.93 500
15755.11 484
15756.30 507
15757.48 484
15758.67 493
15759.86 490
15761.04 477
15762.23 522
15763.42 504
15764.60 510
15765.79 480
15766.98 464
15768.16 462
15769.35 457
15770.54 441
15771.72 471
15772.91 509
15774.10 476
15775.28 436
15776.47 438
15777.66 474
15778.84 458
15780.03 453
15781.22 472
15782.41 439
15783.59 493
15784.78 442
15785.97 455
15787.15 450
15788.34 440
15789.53 455
15790.72 432
15791.90 443
15793.09 422
15794.28 395
15795.47 435
15796.65 424
15797.84 426
15799.03 420
15800.22 418
15801.41 464
15802.59 414
15803.78 353
15804.97 376
15806.16 406
15807.35 422
15808.53 393
15809.72 404
15810.91 391
15812.10 365
15813.29 395
15814.48 388
15815.66 381
15816.85 343
15818.04 395
15819.23 392
15820.42 369
15821.61 370
15822.80 365
15823.98 383
15825.17 356
15826.36 325
15827.55 363
15828.74 419
15829.93 355
15831.12 300
15832.31 341
15833.50 341
15834.69 348
15835.87 366
15837.06 348
15838.25 346
15839.44 400
15840.63 379
15841.82 349
15843.01 353
15844.20 366
15845.39 376
15846.58 363
15847.77 343
15848.96 318
15850.15 345
15851.34 347
15852.53 374
15853.72 328
15854.91 382
15856.10 360
15857.29 378
15858.48 371
15859.67 344
15860.86 338
15862.05 342
15863.24 358
15864.43 364
15865.62 382
15866.81 372
15868.00 352
15869.19 319
15870.38 357
15871.57 340
15872.76 363
15873.95 352
15875.14 331
15876.33 346
15877.52 357
15878.72 342
15879.91 383
15881.10 344
15882.29 374
15883.48 363
15884.67 350
15885.86 355
15887.05 360
15888.24 383
15889.43 380
15890.63 390
15891.82 358
15893.01 351
15894.20 361
15895.39 362
15896.58 368
15897.77 371
15898.97 329
15900.16 313
15901.35 383
15902.54 341
15903.73 375
15904.92 359
15906.12 345
15907.31 345
15908.50 362
15909.69 398
15910.88 409
15912.08 350
15913.27 406
15914.46 431
15915.65 403
15916.85 368
15918.04 375
15919.23 404
15920.42 391
15921.61 385
15922.81 351
15924.00 391
15925.19 400
15926.38 365
15927.58 346
15928.77 367
15929.96 409
15931.16 386
15932.35 379
15933.54 408
15934.73 388
15935.93 373
15937.12 391
15938.31 383
15939.51 374
15940.70 361
15941.89 398
15943.09 394
15944.28 389
15945.47 379
15946.67 408
15947.86 409
15949.05 392
15950.25 364
15951.44 338
15952.63 356
15953.83 384
15955.02 352
15956.21 335
15957.41 322
15958.60 342
15959.80 326
15960.99 313
15962.18 272
15963.38 308
15964.57 354
15965.77 328
15966.96 309
15968.15 342
15969.35 338
15970.54 292
15971.74 286
15972.93 323
15974.13 320
15975.32 322
15976.51 327
15977.71 294
15978.90 279
15980.10 304
15981.29 318
15982.49 326
15983.68 262
15984.88 287
15986.07 311
15987.27 285
15988.46 260
15989.66 260
15990.85 264
15992.05 267
15993.24 287
15994.44 305
15995.63 283
15996.83 294
15998.02 292
15999.22 307
16000.41 277
16001.61 281
16002.80 298
16004.00 290
16005.20 298
16006.39 283
16007.59 270
16008.78 280
16009.98 304
16011.17 323
16012.37 277
16013.57 302
16014.76 300
16015.96 315
16017.15 292
16018.35 283
16019.55 269
16020.74 299
16021.94 266
16023.13 280
16024.33 258
16025.53 297
16026.72 266
16027.92 288
16029.12 277
16030.31 292
16031.51 249
16032.71 289
16033.90 310
16035.10 259
16036.30 303
16037.49 313
16038.69 317
16039.89 262
16041.08 221
16042.28 285
16043.48 303
16044.67 288
16045.87 269
16047.07 276
16048.27 331
16049.46 286
16050.66 268
16051.86 285
16053.06 260
16054.25 289
16055.45 278
16056.65 264
16057.84 243
16059.04 254
16060.24 277
16061.44 311
16062.64 260
16063.83 259
16065.03 254
16066.23 312
16067.43 301
16068.62 248
16069.82 276
16071.02 284
16072.22 287
16073.42 269
16074.62 233
16075.81 278
16077.01 259
16078.21 260
16079.41 272
16080.61 281
16081.81 289
16083.00 286
16084.20 290
16085.40 268
16086.60 289
16087.80 282
16089.00 264
16090.20 253
16091.39 269
16092.59 248
16093.79 234
16094.99 234
16096.19 273
16097.39 274
16098.59 265
16099.79 299
16100.99 241
16102.19 246
16103.38 268
16104.58 269
16105.78 254
16106.98 262
16108.18 245
16109.38 304
16110.58 239
16111.78 261
16112.98 258
16114.18 243
16115.38 269
16116.58 267
16117.78 286
16118.98 281
16120.18 243
16121.38 261
16122.58 275
16123.78 223
16124.98 243
16126.18 262
16127.38 291
16128.58 271
16129.78 248
16130.98 246
16132.18 255
16133.38 280
16134.58 254
16135.78 271
16136.98 248
16138.18 281
16139.38 264
16140.58 261
16141.78 278
16142.98 304
16144.19 262
16145.39 256
16146.59 246
16147.79 257
16148.99 239
16150.19 247
16151.39 246
16152.59 249
16153.79 248
16154.99 264
16156.20 266
16157.40 286
16158.60 278
16159.80 264
16161.00 290
16162.20 263
16163.40 291
16164.61 262
16165.81 264
16167.01 249
16168.21 277
16169.41 272
16170.61 248
16171.82 257
16173.02 270
16174.22 267
16175.42 254
16176.62 253
16177.82 273
16179.03 280
16180.23 293
16181.43 285
16182.63 259
16183.84 248
16185.04 300
16186.24 284
16187.44 250
16188.65 276
16189.85 290
16191.05 284
16192.25 264
16193.46 257
16194.66 271
16195.86 310
16197.06 303
16198.27 254
16199.47 271
16200.67 261
16201.87 275
16203.08 314
16204.28 248
16205.48 252
16206.69 251
16207.89 244
16209.09 249
16210.30 260
16211.50 269
16212.70 300
16213.91 284
16215.11 283
16216.31 280
16217.52 287
16218.72 294
16219.92 304
16221.13 306
16222.33 285
16223.53 279
16224.74 285
16225.94 272
16227.15 241
16228.35 261
16229.55 274
16230.76 302
16231.96 290
16233.17 279
16234.37 285
16235.57 302
16236.78 274
16237.98 287
16239.19 270
16240.39 290
16241.60 308
16242.80 299
16244.00 292
16245.21 270
16246.41 272
16247.62 276
16248.82 274
16250.03 294
16251.23 310
16252.44 256
16253.64 277
16254.85 269
16256.05 319
16257.26 311
16258.46 323
16259.67 308
16260.87 287
16262.08 294
16263.28 308
16264.49 296
16265.69 305
16266.90 309
16268.10 296
16269.31 278
16270.51 285
16271.72 305
16272.93 330
16274.13 305
16275.34 310
16276.54 305
16277.75 311
16278.95 315
16280.16 322
16281.37 326
16282.57 334
16283.78 331
16284.98 355
16286.19 283
16287.40 315
16288.60 321
16289.81 300
16291.01 327
16292.22 299
16293.43 341
16294.63 342
16295.84 317
16297.05 330
16298.25 317
16299.46 316
16300.67 346
16301.87 341
16303.08 338
16304.29 365
16305.49 359
16306.70 343
16307.91 322
16309.11 336
16310.32 314
16311.53 320
16312.73 306
16313.94 334
16315.15 299
16316.36 303
16317.56 309
16318.77 330
16319.98 346
16321.19 337
16322.39 332
16323.60 350
16324.81 336
16326.02 344
16327.22 360
16328.43 323
16329.64 351
16330.85 298
16332.05 293
16333.26 320
16334.47 328
16335.68 352
16336.88 274
16338.09 312
16339.30 297
16340.51 291
16341.72 274
16342.93 250
16344.13 272
16345.34 302
16346.55 284
16347.76 274
16348.97 280
16350.18 276
16351.38 253
16352.59 247
16353.80 295
16355.01 274
16356.22 274
16357.43 276
16358.64 290
16359.84 302
16361.05 285
16362.26 296
16363.47 298
16364.68 289
16365.89 273
16367.10 233
16368.31 249
16369.52 271
16370.73 271
16371.93 280
16373.14 272
16374.35 280
16375.56 260
16376.77 270
16377.98 268
16379.19 249
16380.40 259
16381.61 272
16382.82 232
16384.03 246
16385.24 241
16386.45 238
16387.66 268
16388.87 244
16390.08 238
16391.29 246
16392.50 249
16393.71 250
16394.92 253
16396.13 241
16397.34 234
16398.55 257
16399.76 277
16400.97 263
16402.18 267
16403.39 262
16404.60 248
16405.81 256
16407.02 248
16408.23 238
16409.44 264
16410.65 279
16411.86 273
16413.08 251
16414.29 243
16415.50 255
16416.71 258
16417.92 266
16419.13 263
16420.34 263
16421.55 276
16422.76 281
16423.97 259
16425.19 255
16426.40 258
16427.61 267
16428.82 255
16430.03 277
16431.24 249
16432.45 290
16433.67 279
16434.88 267
16436.09 251
16437.30 220
16438.51 240
16439.72 251
16440.94 277
16442.15 266
16443.36 290
16444.57 264
16445.78 261
16446.99 251
16448.21 273
16449.42 248
16450.63 226
16451.84 227
16453.06 237
16454.27 265
16455.48 255
16456.69 247
16457.90 255
16459.12 233
16460.33 232
16461.54 226
16462.75 253
16463.97 244
16465.18 248
16466.39 243
16467.61 256
16468.82 271
16470.03 251
16471.24 227
16472.46 236
16473.67 251
16474.88 242
16476.10 237
16477.31 282
16478.52 248
16479.74 278
16480.95 249
16482.16 224
16483.38 247
16484.59 241
16485.80 256
16487.02 279
16488.23 235
16489.44 266
16490.66 280
16491.87 256
16493.08 258
16494.30 221
16495.51 221
16496.73 242
16497.94 280
16499.15 249
16500.37 243
16501.58 223
16502.80 249
16504.01 246
16505.22 269
16506.44 244
16507.65 219
16508.87 267
16510.08 251
16511.30 246
16512.51 248
16513.72 239
16514.94 237
16516.15 265
16517.37 239
16518.58 194
16519.80 276
16521.01 253
16522.23 287
16523.44 278
16524.66 275
16525.87 260
16527.09 245
16528.30 230
16529.52 245
16530.73 266
16531.95 257
16533.16 246
16534.38 262
16535.59 254
16536.81 259
16538.02 252
16539.24 243
16540.45 267
16541.67 281
16542.89 264
16544.10 217
16545.32 235
16546.53 253
16547.75 252
16548.96 269
16550.18 236
16551.40 267
16552.61 257
16553.83 248
16555.04 233
16556.26 222
16557.48 254
16558.69 250
16559.91 253
16561.12 248
16562.34 249
16563.56 259
16564.77 239
16565.99 242
16567.21 240
16568.42 287
16569.64 305
16570.86 279
16572.07 260
16573.29 280
16574.51 252
16575.72 271
16576.94 233
16578.16 237
16579.37 246
16580.59 269
16581.81 274
16583.02 268
16584.24 281
16585.46 289
16586.68 265
16587.89 298
16589.11 272
16590.33 273
16591.54 267
16592.76 278
16593.98 304
16595.20 296
16596.41 271
16597.63 259
16598.85 273
16600.07 256
16601.29 256
16602.50 265
16603.72 260
16604.94 270
16606.16 258
16607.37 256
16608.59 218
16609.81 292
16611.03 273
16612.25 279
16613.46 279
16614.68 264
16615.90 232
16617.12 247
16618.34 241
16619.56 261
16620.77 254
16621.99 229
16623.21 235
16624.43 257
16625.65 277
16626.87 236
16628.09 239
16629.30 264
16630.52 257
16631.74 273
16632.96 258
16634.18 240
16635.40 231
16636.62 264
16637.84 252
16639.06 250
16640.28 254
16641.49 262
16642.71 248
16643.93 229
16645.15 240
16646.37 276
16647.59 249
16648.81 268
16650.03 239
16651.25 238
16652.47 236
16653.69 262
16654.91 255
16656.13 256
16657.35 281
16658.57 251
16659.79 254
16661.01 270
16662.23 244
16663.45 236
16664.67 258
16665.89 260
16667.11 248
16668.33 252
16669.55 252
16670.77 260
16671.99 274
16673.21 257
16674.43 241
16675.65 230
16676.87 222
16678.09 250
16679.31 200
16680.53 237
16681.75 228
16682.97 261
16684.19 246
16685.42 222
16686.64 223
16687.86 274
16689.08 264
16690.30 231
16691.52 228
16692.74 237
16693.96 245
16695.18 269
16696.40 250
16697.63 232
16698.85 213
16700.07 264
16701.29 228
16702.51 217
16703.73 265
16704.95 233
16706.18 275
16707.40 249
16708.62 269
16709.84 234
16711.06 245
16712.28 222
16713.51 201
16714.73 224
16715.95 249
16717.17 255
16718.39 241
16719.62 231
16720.84 217
16722.06 268
16723.28 221
16724.50 229
16725.73 211
16726.95 247
16728.17 224
16729.39 267
16730.62 241
16731.84 203
16733.06 241
16734.28 254
16735.51 276
16736.73 253
16737.95 238
16739.18 250
16740.40 248
16741.62 240
16742.84 232
16744.07 253
16745.29 242
16746.51 225
16747.74 235
16748.96 220
16750.18 251
16751.41 231
16752.63 217
16753.85 203
16755.08 233
16756.30 245
16757.52 213
16758.75 221
16759.97 218
16761.19 235
16762.42 237
16763.64 250
16764.86 234
16766.09 254
16767.31 244
16768.54 238
16769.76 238
16770.98 224
16772.21 257
16773.43 249
16774.66 256
16775.88 210
16777.10 247
16778.33 237
16779.55 222
16780.78 246
16782.00 215
16783.22 247
16784.45 251
16785.67 240
16786.90 239
16788.12 218
16789.35 257
16790.57 246
16791.80 231
16793.02 252
16794.25 240
16795.47 208
16796.70 224
16797.92 235
16799.15 255
16800.37 248
16801.60 243
16802.82 245
16804.05 216
16805.27 261
16806.50 260
16807.72 241
16808.95 234
16810.17 218
16811.40 219
16812.62 190
16813.85 222
16815.07 244
16816.30 213
16817.53 256
16818.75 224
16819.98 224
16821.20 216
16822.43 221
16823.65 242
16824.88 250
16826.11 220
16827.33 266
16828.56 267
16829.78 274
16831.01 251
16832.24 236
16833.46 238
16834.69 246
16835.92 275
16837.14 262
16838.37 210
16839.60 255
16840.82 224
16842.05 234
16843.27 250
16844.50 252
16845.73 257
16846.96 261
16848.18 206
16849.41 220
16850.64 273
16851.86 274
16853.09 265
16854.32 260
16855.54 282
16856.77 270
16858.00 255
16859.22 266
16860.45 267
16861.68 241
16862.91 244
16864.13 236
16865.36 226
16866.59 275
16867.82 261
16869.04 267
16870.27 249
16871.50 248
16872.73 238
16873.95 296
16875.18 293
16876.41 281
16877.64 278
16878.87 286
16880.09 297
16881.32 284
16882.55 290
16883.78 287
16885.01 258
16886.23 263
16887.46 278
16888.69 304
16889.92 320
16891.15 305
16892.38 294
16893.60 294
16894.83 311
16896.06 289
16897.29 277
16898.52 280
16899.75 306
16900.98 284
16902.20 301
16903.43 292
16904.66 297
16905.89 281
16907.12 297
16908.35 299
16909.58 297
16910.81 250
16912.04 275
16913.26 281
16914.49 289
16915.72 275
16916.95 256
16918.18 287
16919.41 308
16920.64 290
16921.87 291
16923.10 249
16924.33 264
16925.56 237
16926.79 255
16928.02 248
16929.25 276
16930.48 250
16931.71 263
16932.94 243
16934.17 248
16935.40 248
16936.63 275
16937.86 269
16939.09 236
16940.32 264
16941.55 287
16942.78 242
16944.01 248
16945.24 245
16946.47 258
16947.70 243
16948.93 237
16950.16 257
16951.39 233
16952.62 222
16953.85 227
16955.08 249
16956.31 224
16957.54 258
16958.77 236
16960.01 230
16961.24 247
16962.47 227
16963.70 254
16964.93 258
16966.16 263
16967.39 262
16968.62 228
16969.85 249
16971.08 221
16972.32 234
16973.55 242
16974.78 231
16976.01 218
16977.24 227
16978.47 263
16979.70 231
16980.94 255
16982.17 257
16983.40 248
16984.63 251
16985.86 225
16987.10 258
16988.33 255
16989.56 233
16990.79 270
16992.02 223
16993.26 241
16994.49 250
16995.72 252
16996.95 224
16998.18 247
16999.42 225
17000.65 258
17001.88 269
17003.11 246
17004.35 226
17005.58 221
17006.81 227
17008.04 272
17009.28 270
17010.51 248
17011.74 252
17012.97 259
17014.21 261
17015.44 260
17016.67 224
17017.91 246
17019.14 221
17020.37 230
17021.60 229
17022.84 226
17024.07 267
17025.30 274
17026.54 267
17027.77 263
17029.00 268
17030.24 240
17031.47 238
17032.70 235
17033.94 259
17035.17 228
17036.41 268
17037.64 241
17038.87 229
17040.11 270
17041.34 270
17042.57 259
17043.81 231
17045.04 237
17046.28 243
17047.51 244
17048.74 248
17049.98 253
17051.21 245
17052.45 207
17053.68 194
17054.92 215
17056.15 221
17057.38 247
17058.62 243
17059.85 212
17061.09 219
17062.32 222
17063.56 214
17064.79 218
17066.03 221
17067.26 234
17068.50 243
17069.73 241
17070.97 243
17072.20 273
17073.44 228
17074.67 230
17075.91 227
17077.14 207
17078.38 222
17079.61 235
17080.85 204
17082.08 213
17083.32 212
17084.55 231
17085.79 228
17087.02 239
17088.26 213
17089.49 205
17090.73 221
17091.97 206
17093.20 205
17094.44 218
17095.67 224
17096.91 202
17098.14 199
17099.38 225
17100.62 230
17101.85 224
17103.09 194
17104.32 212
17105.56 220
17106.80 184
17108.03 194
17109.27 205
17110.51 207
17111.74 228
17112.98 207
17114.21 239
17115.45 232
17116.69 255
17117.92 226
17119.16 225
17120.40 230
17121.63 220
17122.87 202
17124.11 221
17125.34 217
17126.58 181
17127.82 236
17129.06 223
17130.29 226
17131.53 214
17132.77 239
17134.00 208
17135.24 215
17136.48 239
17137.72 212
17138.95 235
17140.19 229
17141.43 233
17142.67 228
17143.90 237
17145.14 228
17146.38 268
17147.62 232
17148.85 231
17150.09 246
17151.33 230
17152.57 223
17153.80 192
17155.04 206
17156.28 236
17157.52 222
17158.76 212
17159.99 221
17161.23 232
17162.47 262
17163.71 263
17164.95 236
17166.19 234
17167.42 204
17168.66 220
17169.90 218
17171.14 225
17172.38 233
17173.62 211
17174.86 232
17176.09 218
17177.33 227
17178.57 218
17179.81 198
17181.05 231
17182.29 235
17183.53 247
17184.77 269
17186.01 240
17187.24 220
17188.48 222
17189.72 204
17190.96 211
17192.20 204
17193.44 218
17194.68 204
17195.92 208
17197.16 232
17198.40 227
17199.64 215
17200.88 214
17202.12 212
17203.36 215
17204.60 235
17205.84 234
17207.08 232
17208.32 194
17209.56 211
17210.80 219
17212.04 229
17213.28 224
17214.52 242
17215.76 219
17217.00 239
17218.24 254
17219.48 231
17220.72 229
17221.96 218
17223.20 220
17224.44 219
17225.68 224
17226.92 203
17228.16 191
17229.40 192
17230.64 185
17231.88 237
17233.12 205
17234.36 213
17235.60 221
17236.85 196
17238.09 192
17239.33 220
17240.57 237
17241.81 196
17243.05 189
17244.29 194
17245.53 235
17246.77 210
17248.02 214
17249.26 206
17250.50 212
17251.74 211
17252.98 241
17254.22 193
17255.46 199
17256.71 182
17257.95 192
17259.19 241
17260.43 231
17261.67 220
17262.91 208
17264.16 202
17265.40 176
17266.64 213
17267.88 202
17269.12 206
17270.37 208
17271.61 205
17272.85 219
17274.09 202
17275.34 213
17276.58 220
17277.82 196
17279.06 188
17280.30 209
17281.55 218
17282.79 182
17284.03 195
17285.27 215
17286.52 197
17287.76 211
17289.00 192
17290.25 216
17291.49 203
17292.73 207
17293.97 184
17295.22 193
17296.46 203
17297.70 170
17298.95 184
17300.19 212
17301.43 196
17302.68 206
17303.92 199
17305.16 189
17306.41 199
17307.65 205
17308.89 209
17310.14 189
17311.38 202
17312.62 204
17313.87 223
17315.11 214
17316.36 169
17317.60 219
17318.84 218
17320.09 198
17321.33 204
17322.58 211
17323.82 202
17325.06 244
17326.31 233
17327.55 203
17328.80 193
17330.04 191
17331.28 243
17332.53 229
17333.77 232
17335.02 216
17336.26 185
17337.51 202
17338.75 204
17340.00 196
17341.24 187
17342.48 193
17343.73 215
17344.97 192
17346.22 213
17347.46 229
17348.71 205
17349.95 170
17351.20 196
17352.44 189
17353.69 212
17354.93 200
17356.18 203
17357.42 192
17358.67 211
17359.92 206
17361.16 191
17362.41 204
17363.65 184
17364.90 220
17366.14 224
17367.39 200
17368.63 185
17369.88 172
17371.13 191
17372.37 187
17373.62 198
17374.86 212
17376.11 190
17377.35 199
17378.60 222
17379.85 216
17381.09 221
17382.34 198
17383.59 202
17384.83 211
17386.08 204
17387.32 220
17388.57 208
17389.82 183
17391.06 181
17392.31 229
17393.56 186
17394.80 222
17396.05 199
17397.30 227
17398.54 207
17399.79 188
17401.04 212
17402.28 226
17403.53 208
17404.78 187
17406.02 183
17407.27 197
17408.52 188
17409.77 213
17411.01 193
17412.26 190
17413.51 206
17414.75 188
17416.00 218
17417.25 206
17418.50 207
17419.74 204
17420.99 191
17422.24 200
17423.49 209
17424.73 214
17425.98 223
17427.23 192
17428.48 206
17429.73 199
17430.97 219
17432.22 169
17433.47 194
17434.72 209
17435.97 205
17437.21 224
17438.46 207
17439.71 213
17440.96 222
17442.21 238
17443.45 202
17444.70 230
17445.95 213
17447.20 192
17448.45 204
17449.70 222
17450.95 216
17452.19 200
17453.44 217
17454.69 228
17455.94 177
17457.19 207
17458.44 214
17459.69 247
17460.94 184
17462.19 188
17463.43 187
17464.68 208
17465.93 233
17467.18 237
17468.43 216
17469.68 178
17470.93 226
17472.18 230
17473.43 238
17474.68 196
17475.93 183
17477.18 223
17478.43 229
17479.68 241
17480.93 208
17482.18 214
17483.43 216
17484.68 232
17485.93 204
17487.17 211
17488.42 258
17489.67 255
17490.92 215
17492.18 227
17493.43 260
17494.68 246
17495.93 209
17497.18 210
17498.43 225
17499.68 208
17500.93 212
17502.18 238
17503.43 229
17504.68 189
17505.93 228
17507.18 234
17508.43 252
17509.68 218
17510.93 256
17512.18 269
17513.43 227
17514.68 249
17515.94 202
17517.19 226
17518.44 217
17519.69 247
17520.94 209
17522.19 229
17523.44 254
17524.69 226
17525.94 228
17527.20 237
17528.45 224
17529.70 254
17530.95 243
17532.20 258
17533.45 257
17534.70 255
17535.96 244
17537.21 231
17538.46 234
17539.71 204
17540.96 243
17542.22 230
17543.47 229
17544.72 242
17545.97 257
17547.22 244
17548.48 262
17549.73 259
17550.98 249
17552.23 237
17553.48 223
17554.74 266
17555.99 234
17557.24 207
17558.49 245
17559.75 237
17561.00 223
17562.25 226
17563.50 234
17564.76 222
17566.01 226
17567.26 228
17568.52 237
17569.77 215
17571.02 206
17572.27 210
17573.53 206
17574.78 231
17576.03 270
17577.29 256
17578.54 219
17579.79 231
17581.05 207
17582.30 237
17583.55 273
17584.81 253
17586.06 232
17587.31 259
17588.57 244
17589.82 226
17591.07 216
17592.33 224
17593.58 228
17594.83 235
17596.09 208
17597.34 224
17598.60 200
17599.85 246
17601.10 228
17602.36 247
17603.61 256
17604.87 257
17606.12 229
17607.37 229
17608.63 217
17609.88 253
17611.14 246
17612.39 242
17613.65 239
17614.90 220
17616.16 258
17617.41 261
17618.66 251
17619.92 207
17621.17 262
17622.43 233
17623.68 245
17624.94 219
17626.19 213
17627.45 235
17628.70 248
17629.96 241
17631.21 190
17632.47 221
17633.72 242
17634.98 247
17636.23 218
17637.49 202
17638.74 195
17640.00 203
17641.26 215
17642.51 213
17643.77 190
17645.02 202
17646.28 219
17647.53 230
17648.79 227
17650.04 202
17651.30 227
17652.56 232
17653.81 208
17655.07 207
17656.32 206
17657.58 222
17658.84 218
17660.09 191
17661.35 242
17662.60 196
17663.86 250
17665.12 220
17666.37 212
17667.63 196
17668.89 194
17670.14 224
17671.40 212
17672.66 211
17673.91 211
17675.17 235
17676.43 228
17677.68 244
17678.94 197
17680.20 231
17681.45 208
17682.71 221
17683.97 202
17685.22 239
17686.48 191
17687.74 189
17688.99 200
17690.25 202
17691.51 204
17692.77 196
17694.02 227
17695.28 173
17696.54 211
17697.80 188
17699.05 195
17700.31 183
17701.57 217
17702.83 225
17704.08 211
17705.34 173
17706.60 204
17707.86 190
17709.11 218
17710.37 227
17711.63 203
17712.89 194
17714.15 173
17715.40 190
17716.66 208
17717.92 198
17719.18 185
17720.44 248
17721.70 204
17722.95 195
17724.21 167
17725.47 211
17726.73 230
17727.99 195
17729.25 198
17730.51 188
17731.76 205
17733.02 212
17734.28 184
17735.54 178
17736.80 199
17738.06 217
17739.32 192
17740.58 208
17741.83 214
17743.09 220
17744.35 213
17745.61 192
17746.87 192
17748.13 203
17749.39 189
17750.65 222
17751.91 195
17753.17 198
17754.43 198
17755.69 203
17756.95 176
17758.21 225
17759.47 190
17760.73 185
17761.98 208
17763.24 192
17764.50 192
17765.76 208
17767.02 203
17768.28 173
17769.54 194
17770.80 171
17772.06 182
17773.32 180
17774.58 196
17775.84 192
17777.11 215
17778.37 190
17779.63 188
17780.89 155
17782.15 175
17783.41 189
17784.67 227
17785.93 207
17787.19 213
17788.45 196
17789.71 182
17790.97 194
17792.23 193
17793.49 183
17794.75 216
17796.01 211
17797.28 203
17798.54 194
17799.80 196
17801.06 187
17802.32 184
17803.58 175
17804.84 202
17806.10 173
17807.37 190
17808.63 195
17809.89 234
17811.15 213
17812.41 199
17813.67 165
17814.93 201
17816.20 179
17817.46 185
17818.72 196
17819.98 185
17821.24 198
17822.50 207
17823.77 187
17825.03 202
17826.29 198
17827.55 212
17828.81 211
17830.08 203
17831.34 184
17832.60 193
17833.86 181
17835.13 177
17836.39 189
17837.65 179
17838.91 171
17840.18 173
17841.44 194
17842.70 193
17843.96 168
17845.23 208
17846.49 183
17847.75 206
17849.01 201
17850.28 210
17851.54 185
17852.80 171
17854.07 169
17855.33 172
17856.59 197
17857.86 178
17859.12 174
17860.38 163
17861.65 168
17862.91 199
17864.17 206
17865.44 180
17866.70 167
17867.96 163
17869.23 182
17870.49 186
17871.75 191
17873.02 170
17874.28 198
17875.54 183
17876.81 183
17878.07 184
17879.34 178
17880.60 191
17881.86 193
17883.13 188
17884.39 196
17885.66 186
17886.92 202
17888.18 188
17889.45 182
17890.71 209
17891.98 193
17893.24 180
17894.51 198
17895.77 197
17897.04 206
17898.30 204
17899.56 224
17900.83 175
17902.09 186
17903.36 199
17904.62 206
17905.89 207
17907.15 198
17908.42 184
17909.68 194
17910.95 195
17912.21 203
17913.48 191
17914.74 185
17916.01 216
17917.27 192
17918.54 179
17919.80 209
17921.07 210
17922.34 210
17923.60 189
17924.87 187
17926.13 226
17927.40 214
17928.66 203
17929.93 201
17931.19 205
17932.46 186
17933.73 207
17934.99 216
17936.26 203
17937.52 186
17938.79 203
17940.06 208
17941.32 206
17942.59 191
17943.85 202
17945.12 215
17946.39 201
17947.65 207
17948.92 185
17950.19 193
17951.45 189
17952.72 186
17953.99 194
17955.25 202
17956.52 196
17957.79 211
17959.05 192
17960.32 190
17961.59 188
17962.85 195
17964.12 186
17965.39 184
17966.65 208
17967.92 188
17969.19 197
17970.45 206
17971.72 203
17972.99 179
17974.26 206
17975.52 201
17976.79 178
17978.06 190
17979.33 170
17980.59 188
17981.86 177
17983.13 193
17984.40 191
17985.66 194
17986.93 188
17988.20 189
17989.47 212
17990.73 222
17992.00 215
17993.27 201
17994.54 185
17995.81 216
17997.07 194
17998.34 205
17999.61 216
18000.88 228
18002.15 195
18003.42 189
18004.68 182
18005.95 209
18007.22 214
18008.49 208
18009.76 176
18011.03 201
18012.30 218
18013.56 193
18014.83 200
18016.10 207
18017.37 205
18018.64 182
18019.91 184
18021.18 210
18022.45 202
18023.71 183
18024.98 182
18026.25 179
18027.52 189
18028.79 167
18030.06 195
18031.33 203
18032.60 174
18033.87 176
18035.14 182
18036.41 201
18037.68 203
18038.95 220
18040.22 197
18041.49 197
18042.76 189
18044.02 185
18045.29 169
18046.56 175
18047.83 198
18049.10 209
18050.37 207
18051.64 192
18052.91 172
18054.18 180
18055.45 186
18056.72 170
18057.99 170
18059.27 209
18060.54 214
18061.81 188
18063.08 189
18064.35 179
18065.62 177
18066.89 196
18068.16 193
18069.43 200
18070.70 212
18071.97 212
18073.24 202
18074.51 189
18075.78 206
18077.05 197
18078.32 205
18079.60 196
18080.87 184
18082.14 202
18083.41 172
18084.68 179
18085.95 207
18087.22 193
18088.49 193
18089.77 189
18091.04 208
18092.31 176
18093.58 159
18094.85 185
18096.12 203
18097.39 202
18098.67 205
18099.94 186
18101.21 170
18102.48 203
18103.75 169
18105.02 173
18106.30 186
18107.57 210
18108.84 236
18110.11 206
18111.38 205
18112.66 216
18113.93 207
18115.20 191
18116.47 187
18117.75 187
18119.02 170
18120.29 198
18121.56 203
18122.84 193
18124.11 196
18125.38 204
18126.65 198
18127.93 157
18129.20 176
18130.47 209
18131.74 226
18133.02 208
18134.29 186
18135.56 176
18136.84 179
18138.11 185
18139.38 191
18140.66 170
18141.93 189
18143.20 182
18144.48 175
18145.75 171
18147.02 200
18148.30 202
18149.57 213
18150.84 216
18152.12 194
18153.39 182
18154.66 200
18155.94 180
18157.21 178
18158.48 173
18159.76 204
18161.03 207
18162.31 199
18163.58 215
18164.85 184
18166.13 199
18167.40 212
18168.68 184
18169.95 186
18171.22 189
18172.50 202
18173.77 209
18175.05 183
18176.32 176
18177.60 179
18178.87 194
18180.15 189
18181.42 184
18182.69 164
18183.97 180
18185.24 189
18186.52 186
18187.79 162
18189.07 179
18190.34 189
18191.62 184
18192.89 206
18194.17 184
18195.44 199
18196.72 206
18197.99 219
18199.27 193
18200.54 173
18201.82 189
18203.09 224
18204.37 208
18205.65 189
18206.92 186
18208.20 198
18209.47 198
18210.75 190
18212.02 192
18213.30 196
18214.57 189
18215.85 191
18217.13 193
18218.40 200
18219.68 233
18220.95 198
18222.23 205
18223.51 184
18224.78 219
18226.06 204
18227.33 181
18228.61 215
18229.89 200
18231.16 192
18232.44 211
18233.72 200
18234.99 196
18236.27 185
18237.55 211
18238.82 208
18240.10 182
18241.38 182
18242.65 194
18243.93 195
18245.21 204
18246.48 200
18247.76 217
18249.04 233
18250.31 209
18251.59 203
18252.87 181
18254.15 190
18255.42 178
18256.70 172
18257.98 209
18259.25 226
18260.53 214
18261.81 233
18263.09 225
18264.36 197
18265.64 198
18266.92 185
18268.20 189
18269.47 227
18270.75 200
18272.03 219
18273.31 211
18274.59 203
18275.86 169
18277.14 193
18278.42 200
18279.70 196
18280.98 190
18282.25 192
18283.53 196
18284.81 194
18286.09 203
18287.37 206
18288.64 183
18289.92 199
18291.20 217
18292.48 202
18293.76 195
18295.04 174
18296.32 222
18297.59 209
18298.87 198
18300.15 165
18301.43 173
18302.71 203
18303.99 197
18305.27 154
18306.55 177
18307.83 188
18309.10 193
18310.38 208
18311.66 191
18312.94 163
18314.22 181
18315.50 223
18316.78 188
18318.06 187
18319.34 183
18320.62 185
18321.90 206
18323.18 183
18324.46 175
18325.74 155
18327.02 186
18328.30 189
18329.58 190
18330.86 172
18332.14 220
18333.41 195
18334.69 190
18335.97 201
18337.25 181
18338.54 184
18339.82 197
18341.10 205
18342.38 176
18343.66 199
18344.94 205
18346.22 185
18347.50 179
18348.78 186
18350.06 192
18351.34 196
18352.62 218
18353.90 210
18355.18 167
18356.46 206
18357.74 199
18359.02 200
18360.30 175
18361.58 190
18362.87 171
18364.15 173
18365.43 191
18366.71 160
18367.99 193
18369.27 205
18370.55 203
18371.83 159
18373.11 179
18374.40 188
18375.68 181
18376.96 160
18378.24 192
18379.52 194
18380.80 178
18382.08 221
18383.37 197
18384.65 183
18385.93 169
18387.21 196
18388.49 204
18389.78 187
18391.06 184
18392.34 185
18393.62 227
18394.90 211
18396.19 187
18397.47 174
18398.75 209
18400.03 189
18401.31 184
18402.60 215
18403.88 221
18405.16 184
18406.44 195
18407.73 181
18409.01 181
18410.29 203
18411.57 203
18412.86 184
18414.14 202
18415.42 189
18416.71 222
18417.99 195
18419.27 172
18420.55 195
18421.84 188
18423.12 208
18424.40 187
18425.69 227
18426.97 216
18428.25 192
18429.54 206
18430.82 198
18432.10 203
18433.39 204
18434.67 189
18435.95 184
18437.24 193
18438.52 178
18439.80 206
18441.09 231
18442.37 169
18443.66 176
18444.94 196
18446.22 163
18447.51 206
18448.79 187
18450.08 227
18451.36 195
18452.64 196
18453.93 174
18455.21 181
18456.50 201
18457.78 183
18459.06 184
18460.35 204
18461.63 189
18462.92 187
18464.20 166
18465.49 192
18466.77 202
18468.06 198
18469.34 191
18470.63 188
18471.91 189
18473.19 225
18474.48 225
18475.76 207
18477.05 180
18478.33 192
18479.62 193
18480.90 210
18482.19 202
18483.47 232
18484.76 201
18486.05 184
18487.33 179
18488.62 162
18489.90 157
18491.19 211
18492.47 210
18493.76 178
18495.04 173
18496.33 189
18497.61 175
18498.90 180
18500.19 203
18501.47 212
18502.76 205
18504.04 199
18505.33 184
18506.62 169
18507.90 183
18509.19 217
18510.47 165
18511.76 167
18513.05 199
18514.33 193
18515.62 192
18516.90 184
18518.19 174
18519.48 188
18520.76 163
18522.05 175
18523.34 163
18524.62 144
18525.91 171
18527.20 178
18528.48 172
18529.77 184
18531.06 164
18532.34 188
18533.63 174
18534.92 185
18536.21 166
18537.49 202
18538.78 178
18540.07 174
18541.35 190
18542.64 183
18543.93 171
18545.22 213
18546.50 217
18547.79 184
18549.08 170
18550.37 175
18551.65 205
18552.94 186
18554.23 196
18555.52 176
18556.80 187
18558.09 209
18559.38 195
18560.67 184
18561.95 190
18563.24 223
18564.53 213
18565.82 198
18567.11 199
18568.39 197
18569.68 163
18570.97 202
18572.26 223
18573.55 181
18574.84 187
18576.12 201
18577.41 197
18578.70 186
18579.99 168
18581.28 226
18582.57 201
18583.86 215
18585.14 189
18586.43 191
18587.72 177
18589.01 202
18590.30 215
18591.59 179
18592.88 162
18594.17 196
18595.46 193
18596.74 176
18598.03 177
18599.32 191
18600.61 229
18601.90 205
18603.19 179
18604.48 221
18605.77 239
18607.06 218
18608.35 208
18609.64 179
18610.93 207
18612.22 208
18613.51 192
18614.80 183
18616.09 198
18617.38 200
18618.67 198
18619.96 193
18621.25 193
18622.54 186
18623.83 203
18625.12 196
18626.41 209
18627.70 212
18628.99 210
18630.28 205
18631.57 207
18632.86 175
18634.15 161
18635.44 185
18636.73 200
18638.02 193
18639.31 198
18640.60 179
18641.89 213
18643.18 216
18644.47 207
18645.76 180
18647.06 199
18648.35 200
18649.64 181
18650.93 193
18652.22 205
18653.51 180
18654.80 201
18656.09 213
18657.38 178
18658.68 180
18659.97 186
18661.26 199
18662.55 186
18663.84 195
18665.13 174
18666.42 184
18667.72 206
18669.01 193
18670.30 167
18671.59 194
18672.88 171
18674.17 200
18675.47 175
18676.76 172
18678.05 166
18679.34 196
18680.63 189
18681.93 157
18683.22 169
18684.51 219
18685.80 202
18687.09 197
18688.39 194
18689.68 205
18690.97 205
18692.26 177
18693.56 164
18694.85 196
18696.14 181
18697.43 172
18698.73 179
18700.02 166
18701.31 180
18702.60 174
18703.90 204
18705.19 172
18706.48 198
18707.78 190
18709.07 171
18710.36 167
18711.66 183
18712.95 180
18714.24 169
18715.54 174
18716.83 162
18718.12 171
18719.42 152
18720.71 179
18722.00 173
18723.30 177
18724.59 185
18725.88 177
18727.18 177
18728.47 199
18729.76 185
18731.06 151
18732.35 165
18733.65 167
18734.94 175
18736.23 207
18737.53 165
18738.82 184
18740.12 192
18741.41 184
18742.70 196
18744.00 163
18745.29 186
18746.59 174
18747.88 194
18749.18 221
18750.47 191
18751.76 170
18753.06 170
18754.35 176
18755.65 171
18756.94 171
18758.24 164
18759.53 214
18760.83 188
18762.12 159
18763.42 177
18764.71 166
18766.01 175
18767.30 183
18768.60 174
18769.89 185
18771.19 169
18772.48 172
18773.78 147
18775.07 167
18776.37 171
18777.66 167
18778.96 176
18780.25 197
18781.55 202
18782.85 169
18784.14 186
18785.44 165
18786.73 150
18788.03 172
18789.32 181
18790.62 188
18791.92 184
18793.21 162
18794.51 169
18795.80 154
18797.10 170
18798.40 176
18799.69 163
18800.99 165
18802.28 149
18803.58 166
18804.88 165
18806.17 170
18807.47 187
18808.77 171
18810.06 157
18811.36 152
18812.66 152
18813.95 193
18815.25 184
18816.55 189
18817.84 179
18819.14 170
18820.44 177
18821.73 169
18823.03 170
18824.33 192
18825.62 163
18826.92 164
18828.22 174
18829.52 182
18830.81 198
18832.11 167
18833.41 170
18834.71 187
18836.00 169
18837.30 171
18838.60 173
18839.90 194
18841.19 200
18842.49 180
18843.79 194
18845.09 151
18846.38 199
18847.68 206
18848.98 202
18850.28 197
18851.58 173
18852.87 207
18854.17 192
18855.47 164
18856.77 162
18858.07 185
18859.36 196
18860.66 172
18861.96 151
18863.26 167
18864.56 173
18865.86 162
18867.15 166
18868.45 156
18869.75 165
18871.05 174
18872.35 186
18873.65 168
18874.95 161
18876.24 207
18877.54 192
18878.84 187
18880.14 175
18881.44 181
18882.74 190
18884.04 199
18885.34 164
18886.64 176
18887.94 165
18889.24 185
18890.53 167
18891.83 187
18893.13 187
18894.43 180
18895.73 199
18897.03 198
18898.33 175
18899.63 173
18900.93 170
18902.23 164
18903.53 158
18904.83 168
18906.13 154
18907.43 165
18908.73 197
18910.03 159
18911.33 168
18912.63 188
18913.93 180
18915.23 176
18916.53 191
18917.83 180
18919.13 188
18920.43 183
18921.73 193
18923.03 187
18924.33 175
18925.63 175
18926.93 201
18928.23 211
18929.53 192
18930.84 176
18932.14 189
18933.44 182
18934.74 178
18936.04 180
18937.34 177
18938.64 175
18939.94 173
18941.24 195
18942.54 181
18943.84 198
18945.15 178
18946.45 184
18947.75 182
18949.05 197
18950.35 178
18951.65 179
18952.95 171
18954.26 184
18955.56 200
18956.86 187
18958.16 173
18959.46 159
18960.76 193
18962.07 163
18963.37 177
18964.67 189
18965.97 172
18967.27 173
18968.57 174
18969.88 201
18971.18 199
18972.48 187
18973.78 162
18975.09 173
18976.39 180
18977.69 194
18978.99 175
18980.29 166
18981.60 138
18982.90 140
18984.20 171
18985.50 199
18986.81 185
18988.11 169
18989.41 170
18990.72 172
18992.02 183
18993.32 160
18994.62 213
18995.93 183
18997.23 161
18998.53 152
18999.84 169
19001.14 162
19002.44 172
19003.75 178
19005.05 175
19006.35 165
19007.66 163
19008.96 169
19010.26 170
19011.57 165
19012.87 170
19014.17 168
19015.48 175
19016.78 170
19018.08 174
19019.39 187
19020.69 186
19021.99 184
19023.30 191
19024.60 211
19025.91 170
19027.21 185
19028.51 158
19029.82 168
19031.12 166
19032.43 145
19033.73 170
19035.04 162
19036.34 179
19037.64 177
19038.95 193
19040.25 173
19041.56 198
19042.86 160
19044.17 177
19045.47 168
19046.78 172
19048.08 162
19049.39 184
19050.69 192
19052.00 195
19053.30 186
19054.61 170
19055.91 179
19057.22 187
19058.52 180
19059.83 185
19061.13 149
19062.44 158
19063.74 154
19065.05 172
19066.35 147
19067.66 157
19068.96 180
19070.27 156
19071.57 171
19072.88 186
19074.18 172
19075.49 162
19076.80 170
19078.10 178
19079.41 163
19080.71 151
19082.02 192
19083.33 179
19084.63 156
19085.94 168
19087.24 179
19088.55 179
19089.86 191
19091.16 174
19092.47 169
19093.77 178
19095.08 174
19096.39 173
19097.69 174
19099.00 150
19100.31 171
19101.61 166
19102.92 160
19104.23 133
19105.53 175
19106.84 210
19108.15 170
19109.45 149
19110.76 170
19112.07 167
19113.37 176
19114.68 203
19115.99 187
19117.30 200
19118.60 183
19119.91 161
19121.22 184
19122.52 164
19123.83 172
19125.14 184
19126.45 185
19127.75 147
19129.06 163
19130.37 156
19131.68 166
19132.98 161
19134.29 147
19135.60 190
19136.91 167
19138.22 158
19139.52 184
19140.83 178
19142.14 167
19143.45 179
19144.76 160
19146.06 195
19147.37 184
19148.68 178
19149.99 177
19151.30 184
19152.60 180
19153.91 156
19155.22 159
19156.53 168
19157.84 198
19159.15 197
19160.46 188
19161.76 139
19163.07 148
19164.38 152
19165.69 159
19167.00 134
19168.31 135
19169.62 193
19170.93 189
19172.23 157
19173.54 161
19174.85 161
19176.16 144
19177.47 158
19178.78 199
19180.09 170
19181.40 156
19182.71 182
19184.02 194
19185.33 189
19186.64 164
19187.95 185
19189.26 193
19190.57 189
19191.87 157
19193.18 157
19194.49 180
19195.80 196
19197.11 177
19198.42 176
19199.73 159
19201.04 155
19202.35 173
19203.66 185
19204.97 161
19206.28 145
19207.59 160
19208.90 178
19210.21 177
19211.53 161
19212.84 187
19214.15 178
19215.46 169
19216.77 177
19218.08 172
19219.39 161
19220.70 164
19222.01 163
19223.32 155
19224.63 136
19225.94 142
19227.25 185
19228.56 194
19229.87 162
19231.19 145
19232.50 163
19233.81 155
19235.12 183
19236.43 190
19237.74 172
19239.05 182
19240.36 172
19241.68 169
19242.99 195
19244.30 171
19245.61 155
19246.92 156
19248.23 184
19249.54 175
19250.86 192
19252.17 155
19253.48 179
19254.79 182
19256.10 153
19257.42 176
19258.73 197
19260.04 168
19261.35 168
19262.66 182
19263.98 179
19265.29 162
19266.60 154
19267.91 210
19269.22 176
19270.54 164
19271.85 158
19273.16 174
19274.47 171
19275.79 152
19277.10 182
19278.41 171
19279.72 174
19281.04 163
19282.35 177
19283.66 170
19284.98 175
19286.29 166
19287.60 172
19288.91 130
19290.23 163
19291.54 163
19292.85 159
19294.17 166
19295.48 173
19296.79 169
19298.11 165
19299.42 175
19300.73 171
19302.05 159
19303.36 154
19304.67 185
19305.99 190
19307.30 205
19308.61 198
19309.93 202
19311.24 192
19312.56 175
19313.87 175
19315.18 144
19316.50 172
19317.81 153
19319.13 149
19320.44 174
19321.75 195
19323.07 162
19324.38 169
19325.70 201
19327.01 214
19328.32 171
19329.64 154
19330.95 191
19332.27 191
19333.58 220
19334.90 158
19336.21 148
19337.53 170
19338.84 180
19340.16 182
19341.47 188
19342.79 141
19344.10 144
19345.42 183
19346.73 182
19348.05 194
19349.36 161
19350.68 168
19351.99 163
19353.31 180
19354.62 159
19355.94 176
19357.25 179
19358.57 177
19359.88 171
19361.20 146
19362.51 156
19363.83 173
19365.14 180
19366.46 191
19367.78 173
19369.09 185
19370.41 190
19371.72 181
19373.04 164
19374.35 169
19375.67 197
19376.99 199
19378.30 170
19379.62 158
19380.93 162
19382.25 168
19383.57 185
19384.88 194
19386.20 165
19387.52 178
19388.83 189
19390.15 175
19391.47 171
19392.78 146
19394.10 162
19395.42 182
19396.73 178
19398.05 184
19399.37 182
19400.68 178
19402.00 184
19403.32 184
19404.63 190
19405.95 165
19407.27 171
19408.58 197
19409.90 191
19411.22 191
19412.54 166
19413.85 177
19415.17 187
19416.49 160
19417.80 161
19419.12 177
19420.44 182
19421.76 157
19423.07 158
19424.39 148
19425.71 165
19427.03 152
19428.35 192
19429.66 173
19430.98 194
19432.30 183
19433.62 181
19434.93 168
19436.25 162
19437.57 184
19438.89 194
19440.21 177
19441.53 159
19442.84 178
19444.16 195
19445.48 179
19446.80 183
19448.12 193
19449.44 176
19450.75 171
19452.07 191
19453.39 182
19454.71 165
19456.03 184
19457.35 190
19458.67 224
19459.98 238
19461.30 195
19462.62 190
19463.94 183
19465.26 197
19466.58 181
19467.90 193
19469.22 169
19470.54 162
19471.86 188
19473.18 211
19474.49 177
19475.81 157
19477.13 152
19478.45 151
19479.77 171
19481.09 175
19482.41 197
19483.73 227
19485.05 212
19486.37 181
19487.69 183
19489.01 145
19490.33 150
19491.65 190
19492.97 170
19494.29 175
19495.61 155
19496.93 162
19498.25 183
19499.57 170
19500.89 185
19502.21 187
19503.53 193
19504.85 190
19506.17 196
19507.49 184
19508.81 170
19510.13 162
19511.45 167
19512.77 186
19514.09 178
19515.42 182
19516.74 202
19518.06 158
19519.38 144
19520.70 163
19522.02 185
19523.34 177
19524.66 188
19525.98 180
19527.30 158
19528.62 178
19529.95 169
19531.27 178
19532.59 174
19533.91 175
19535.23 186
19536.55 185
19537.87 165
19539.20 171
19540.52 159
19541.84 163
19543.16 191
19544.48 190
19545.80 182
19547.13 163
19548.45 193
19549.77 192
19551.09 164
19552.41 174
19553.74 183
19555.06 161
19556.38 150
19557.70 155
19559.02 158
19560.35 163
19561.67 178
19562.99 175
19564.31 158
19565.64 170
19566.96 179
19568.28 197
19569.60 177
19570.93 181
19572.25 184
19573.57 194
19574.89 170
19576.22 196
19577.54 186
19578.86 188
19580.18 167
19581.51 175
19582.83 172
19584.15 174
19585.48 186
19586.80 176
19588.12 200
19589.45 172
19590.77 177
19592.09 159
19593.42 168
19594.74 159
19596.06 189
19597.39 192
19598.71 190
19600.03 163
19601.36 185
19602.68 190
19604.00 151
19605.33 190
19606.65 192
19607.98 169
19609.30 165
19610.62 159
19611.95 184
19613.27 174
19614.60 161
19615.92 156
19617.24 178
19618.57 179
19619.89 167
19621.22 163
19622.54 173
19623.87 192
19625.19 158
19626.51 166
19627.84 195
19629.16 170
19630.49 168
19631.81 172
19633.14 187
19634.46 184
19635.79 180
19637.11 167
19638.44 153
19639.76 166
19641.09 177
19642.41 175
19643.74 177
19645.06 157
19646.39 160
19647.71 157
19649.04 158
19650.36 166
19651.69 191
19653.01 184
19654.34 195
19655.66 182
19656.99 168
19658.32 170
19659.64 152
19660.97 177
19662.29 162
19663.62 205
19664.94 169
19666.27 167
19667.60 164
19668.92 149
19670.25 182
19671.57 173
19672.90 215
19674.23 164
19675.55 180
19676.88 189
19678.20 201
19679.53 178
19680.86 178
19682.18 178
19683.51 193
19684.84 184
19686.16 163
19687.49 178
19688.82 182
19690.14 206
19691.47 174
19692.80 189
19694.12 174
19695.45 153
19696.78 166
19698.10 163
19699.43 180
19700.76 169
19702.08 199
19703.41 206
19704.74 185
19706.07 177
19707.39 197
19708.72 195
19710.05 196
19711.37 191
19712.70 207
19714.03 161
19715.36 178
19716.68 183
19718.01 179
19719.34 167
19720.67 167
19721.99 197
19723.32 177
19724.65 158
19725.98 156
19727.31 166
19728.63 170
19729.96 166
19731.29 151
19732.62 164
19733.95 164
19735.27 175
19736.60 177
19737.93 168
19739.26 186
19740.59 158
19741.92 168
19743.24 191
19744.57 174
19745.90 158
19747.23 191
19748.56 200
19749.89 195
19751.22 161
19752.54 164
19753.87 155
19755.20 181
19756.53 182
19757.86 149
19759.19 171
19760.52 160
19761.85 167
19763.18 158
19764.50 166
19765.83 181
19767.16 205
19768.49 168
19769.82 154
19771.15 158
19772.48 194
19773.81 161
19775.14 161
19776.47 159
19777.80 192
19779.13 196
19780.46 198
19781.79 150
19783.12 191
19784.45 176
19785.78 174
19787.11 168
19788.44 206
19789.77 179
19791.10 208
19792.43 193
19793.76 165
19795.09 188
19796.42 167
19797.75 194
19799.08 172
19800.41 163
19801.74 150
19803.07 187
19804.40 175
19805.73 162
19807.06 168
19808.39 162
19809.72 171
19811.05 185
19812.38 165
19813.71 154
19815.05 183
19816.38 193
19817.71 176
19819.04 161
19820.37 161
19821.70 157
19823.03 153
19824.36 185
19825.69 178
19827.03 162
19828.36 199
19829.69 203
19831.02 182
19832.35 154
19833.68 171
19835.01 167
19836.35 158
19837.68 168
19839.01 159
19840.34 168
19841.67 167
19843.00 187
19844.34 183
19845.67 145
19847.00 175
19848.33 174
19849.66 168
19851.00 156
19852.33 199
19853.66 186
19854.99 156
19856.32 161
19857.66 168
19858.99 164
19860.32 165
19861.65 169
19862.99 174
19864.32 192
19865.65 177
19866.98 176
19868.32 167
19869.65 163
19870.98 181
19872.31 180
19873.65 170
19874.98 166
19876.31 176
19877.65 189
19878.98 165
19880.31 160
19881.65 158
19882.98 181
19884.31 158
19885.64 157
19886.98 168
19888.31 194
19889.64 191
19890.98 155
19892.31 164
19893.64 164
19894.98 178
19896.31 171
19897.65 171
19898.98 187
19900.31 191
19901.65 210
19902.98 184
19904.31 173
19905.65 172
19906.98 190
19908.32 164
19909.65 168
19910.98 166
19912.32 194
19913.65 165
19914.99 184
19916.32 175
19917.66 182
19918.99 195
19920.32 193
19921.66 158
19922.99 169
19924.33 173
19925.66 192
19927.00 179
19928.33 177
19929.67 179
19931.00 158
19932.34 169
19933.67 172
19935.01 201
19936.34 183
19937.68 175
19939.01 170
19940.35 168
19941.68 184
19943.02 189
19944.35 187
19945.69 155
19947.02 175
19948.36 197
19949.69 182
19951.03 168
19952.36 193
19953.70 172
19955.03 173
19956.37 192
19957.71 166
19959.04 174
19960.38 180
19961.71 169
19963.05 190
19964.38 162
19965.72 189
19967.06 181
19968.39 203
19969.73 161
19971.06 167
19972.40 185
19973.74 184
19975.07 174
19976.41 180
19977.75 186
19979.08 166
19980.42 161
19981.75 179
19983.09 180
19984.43 166
19985.76 155
19987.10 169
19988.44 164
19989.77 169
19991.11 160
19992.45 191
19993.78 174
19995.12 167
19996.46 188
19997.80 176
19999.13 174
20000.47 181
20001.81 154
20003.14 169
20004.48 181
20005.82 167
20007.16 177
20008.49 168
20009.83 159
20011.17 177
20012.51 190
20013.84 203
20015.18 176
20016.52 156
20017.86 179
20019.19 198
20020.53 198
20021.87 166
20023.21 172
20024.55 139
20025.88 195
20027.22 189
20028.56 170
20029.90 193
20031.24 169
20032.57 171
20033.91 175
20035.25 150
20036.59 170
20037.93 156
20039.26 156
20040.60 172
20041.94 170
20043.28 185
20044.62 199
20045.96 207
20047.30 173
20048.63 178
20049.97 173
20051.31 178
20052.65 169
20053.99 189
20055.33 188
20056.67 175
20058.01 199
20059.35 154
20060.69 153
20062.02 196
20063.36 177
20064.70 146
20066.04 152
20067.38 166
20068.72 160
20070.06 165
20071.40 188
20072.74 186
20074.08 192
20075.42 174
20076.76 182
20078.10 177
20079.44 178
20080.78 193
20082.12 142
20083.46 177
20084.80 181
20086.14 164
20087.48 180
20088.82 200
20090.16 198
20091.50 171
20092.84 162
20094.18 167
20095.52 191
20096.86 159
20098.20 157
20099.54 152
20100.88 173
20102.22 177
20103.56 182
20104.90 184
20106.24 188
20107.58 166
20108.92 171
20110.26 157
20111.60 182
20112.95 180
20114.29 170
20115.63 191
20116.97 138
20118.31 180
20119.65 206
20120.99 205
20122.33 154
20123.67 190
20125.02 175
20126.36 159
20127.70 174
20129.04 156
20130.38 175
20131.72 183
20133.06 171
20134.41 159
20135.75 194
