# Supplementary material for: MALDI-TOF MS typing enables the classification of brewing yeasts of the genus Saccharomyces to major beer styles
Source: PLoS One. 2017 Aug 9;12(8):e0181694. doi: 10.1371/journal.pone.0181694 (PMC5549903; doi:10.1371/journal.pone.0181694)
Supplement: S3 File — The directory includes 90 raw files and was zipped to “.zip”; the folder has three strains with 30 spectra per strain; S1 Text explains the raw files with an example and Table 1 represents the yeast strains used within the experiment. (ZIP) [file pone.0181694.s006.zip › 7-9/30256-177-OG-Koe-Koe-YPG-18h-E-E_2015-07-08_1_0_A7_1.dat]

2000.66 2992
2001.08 2801
2001.50 2816
2001.92 2710
2002.34 2646
2002.77 3052
2003.19 2729
2003.61 2415
2004.03 2279
2004.45 2253
2004.88 2219
2005.30 2636
2005.72 2821
2006.14 2470
2006.56 2578
2006.99 2490
2007.41 2765
2007.83 2876
2008.25 2910
2008.67 2741
2009.10 2646
2009.52 2835
2009.94 2736
2010.36 2893
2010.79 2839
2011.21 2903
2011.63 2553
2012.06 2667
2012.48 2733
2012.90 2627
2013.32 2394
2013.75 2381
2014.17 2256
2014.59 2191
2015.02 2365
2015.44 2460
2015.86 2606
2016.28 2529
2016.71 2726
2017.13 2589
2017.55 2439
2017.98 2451
2018.40 2342
2018.82 2422
2019.25 2671
2019.67 2279
2020.09 2329
2020.52 2404
2020.94 2592
2021.37 2532
2021.79 2411
2022.21 2406
2022.64 2362
2023.06 2515
2023.48 2586
2023.91 2427
2024.33 2430
2024.76 2359
2025.18 2285
2025.60 2385
2026.03 2525
2026.45 2423
2026.88 2416
2027.30 2354
2027.73 2306
2028.15 2261
2028.57 2221
2029.00 2230
2029.42 2215
2029.85 2334
2030.27 2267
2030.70 2269
2031.12 2408
2031.55 2060
2031.97 2295
2032.40 2371
2032.82 2430
2033.25 2428
2033.67 2505
2034.10 2431
2034.52 2447
2034.95 2388
2035.37 2343
2035.80 2477
2036.22 2475
2036.65 2291
2037.07 2560
2037.50 2367
2037.92 2301
2038.35 2490
2038.77 2683
2039.20 2386
2039.63 2413
2040.05 2328
2040.48 2235
2040.90 2210
2041.33 2110
2041.75 2569
2042.18 2304
2042.61 2173
2043.03 2289
2043.46 2551
2043.88 2395
2044.31 2430
2044.74 2177
2045.16 2282
2045.59 2262
2046.01 2194
2046.44 2405
2046.87 2323
2047.29 2549
2047.72 2473
2048.15 2541
2048.57 2428
2049.00 2236
2049.43 2275
2049.85 2602
2050.28 2489
2050.71 2599
2051.13 2599
2051.56 2579
2051.99 2720
2052.41 2762
2052.84 2818
2053.27 2815
2053.69 3107
2054.12 3193
2054.55 2832
2054.98 2692
2055.40 2716
2055.83 2715
2056.26 2665
2056.68 2724
2057.11 2639
2057.54 2607
2057.97 2607
2058.39 2411
2058.82 2265
2059.25 2463
2059.68 2454
2060.11 2487
2060.53 2383
2060.96 2739
2061.39 2641
2061.82 2453
2062.24 2677
2062.67 2600
2063.10 2506
2063.53 2675
2063.96 2982
2064.39 3232
2064.81 3660
2065.24 4096
2065.67 4289
2066.10 4415
2066.53 4517
2066.95 4607
2067.38 4469
2067.81 4222
2068.24 3570
2068.67 3508
2069.10 3572
2069.53 3459
2069.96 3246
2070.38 2949
2070.81 3099
2071.24 2875
2071.67 3027
2072.10 3296
2072.53 3057
2072.96 3094
2073.39 3095
2073.82 3151
2074.24 3149
2074.67 2967
2075.10 2754
2075.53 2846
2075.96 2753
2076.39 2952
2076.82 2841
2077.25 2837
2077.68 2773
2078.11 2829
2078.54 2789
2078.97 2671
2079.40 2733
2079.83 2843
2080.26 2585
2080.69 2712
2081.12 2493
2081.55 2326
2081.98 2603
2082.41 2664
2082.84 2471
2083.27 2477
2083.70 2709
2084.13 2517
2084.56 2492
2084.99 2476
2085.42 2407
2085.85 2407
2086.28 2538
2086.71 2454
2087.14 2411
2087.57 2222
2088.00 2238
2088.43 2301
2088.86 2057
2089.29 2240
2089.73 2421
2090.16 2436
2090.59 2377
2091.02 2564
2091.45 2258
2091.88 2237
2092.31 2453
2092.74 2532
2093.17 2349
2093.60 2315
2094.04 2228
2094.47 2162
2094.90 2213
2095.33 2257
2095.76 2516
2096.19 2141
2096.62 2297
2097.06 2441
2097.49 2346
2097.92 2304
2098.35 2279
2098.78 2476
2099.21 2316
2099.65 2229
2100.08 2337
2100.51 2467
2100.94 2204
2101.37 2267
2101.81 2009
2102.24 2187
2102.67 2290
2103.10 2339
2103.53 2226
2103.97 2237
2104.40 2360
2104.83 2242
2105.26 2387
2105.70 2392
2106.13 2410
2106.56 2552
2106.99 2501
2107.43 2562
2107.86 2392
2108.29 2692
2108.72 2472
2109.16 2453
2109.59 2538
2110.02 2519
2110.46 2538
2110.89 2238
2111.32 2351
2111.75 2450
2112.19 2375
2112.62 2355
2113.05 2278
2113.49 2397
2113.92 2462
2114.35 2394
2114.79 2327
2115.22 2590
2115.65 2300
2116.09 2355
2116.52 2488
2116.95 2464
2117.39 2366
2117.82 2157
2118.26 2175
2118.69 2217
2119.12 2182
2119.56 2244
2119.99 2199
2120.42 2263
2120.86 2385
2121.29 2271
2121.73 2419
2122.16 2430
2122.59 2326
2123.03 2282
2123.46 2496
2123.90 2388
2124.33 2321
2124.77 2285
2125.20 2317
2125.64 2261
2126.07 2277
2126.50 2334
2126.94 2180
2127.37 2213
2127.81 2398
2128.24 2490
2128.68 2423
2129.11 2434
2129.55 2312
2129.98 2399
2130.42 2794
2130.85 2722
2131.29 2642
2131.72 2237
2132.16 2511
2132.59 2367
2133.03 2379
2133.46 2106
2133.90 2056
2134.33 2119
2134.77 2082
2135.20 2193
2135.64 2284
2136.08 2424
2136.51 2235
2136.95 2264
2137.38 2309
2137.82 2078
2138.25 2341
2138.69 2343
2139.13 2321
2139.56 2211
2140.00 2272
2140.43 2275
2140.87 2403
2141.31 2311
2141.74 2270
2142.18 2327
2142.61 2001
2143.05 2133
2143.49 2562
2143.92 2321
2144.36 2099
2144.80 2195
2145.23 2204
2145.67 2272
2146.11 2235
2146.54 2137
2146.98 2310
2147.42 2299
2147.85 2378
2148.29 2370
2148.73 2503
2149.16 2735
2149.60 2788
2150.04 2869
2150.47 2753
2150.91 2741
2151.35 2566
2151.79 2548
2152.22 2480
2152.66 2580
2153.10 2491
2153.53 2464
2153.97 2745
2154.41 2595
2154.85 2292
2155.28 2408
2155.72 2828
2156.16 2897
2156.60 2882
2157.03 2940
2157.47 3038
2157.91 3414
2158.35 3384
2158.79 3399
2159.22 3176
2159.66 3148
2160.10 3256
2160.54 3076
2160.98 2859
2161.41 3246
2161.85 2940
2162.29 2900
2162.73 2974
2163.17 2814
2163.60 2682
2164.04 2485
2164.48 2379
2164.92 2549
2165.36 2450
2165.80 2314
2166.24 2281
2166.67 2370
2167.11 2559
2167.55 2363
2167.99 2313
2168.43 2274
2168.87 2201
2169.31 2481
2169.75 2746
2170.19 2668
2170.62 2838
2171.06 2868
2171.50 3119
2171.94 3091
2172.38 3004
2172.82 2997
2173.26 3253
2173.70 3566
2174.14 3960
2174.58 4159
2175.02 3945
2175.46 4198
2175.90 3823
2176.34 4020
2176.78 3835
2177.22 3687
2177.66 3440
2178.10 3278
2178.54 3022
2178.97 2793
2179.41 2716
2179.85 2596
2180.29 2670
2180.74 2759
2181.18 2696
2181.62 2462
2182.06 2652
2182.50 2666
2182.94 2362
2183.38 2325
2183.82 2330
2184.26 2412
2184.70 2534
2185.14 2460
2185.58 2515
2186.02 2562
2186.46 2645
2186.90 2652
2187.34 2420
2187.78 2666
2188.22 2780
2188.66 2570
2189.11 2575
2189.55 2631
2189.99 2689
2190.43 2526
2190.87 2693
2191.31 2642
2191.75 2601
2192.19 2912
2192.63 2709
2193.08 2748
2193.52 2981
2193.96 2969
2194.40 3095
2194.84 3095
2195.28 2888
2195.72 2875
2196.17 3038
2196.61 2901
2197.05 2892
2197.49 2918
2197.93 2897
2198.37 3093
2198.82 2823
2199.26 2701
2199.70 2729
2200.14 2695
2200.58 2672
2201.03 2446
2201.47 2375
2201.91 2383
2202.35 2579
2202.80 2487
2203.24 2364
2203.68 2341
2204.12 2541
2204.57 2530
2205.01 2600
2205.45 2537
2205.89 2346
2206.34 2381
2206.78 2327
2207.22 2447
2207.66 2432
2208.11 2384
2208.55 2434
2208.99 2318
2209.44 2326
2209.88 2242
2210.32 2152
2210.76 2523
2211.21 2637
2211.65 2340
2212.09 2315
2212.54 2265
2212.98 2331
2213.42 2426
2213.87 2448
2214.31 2331
2214.75 2304
2215.20 2452
2215.64 2305
2216.09 2340
2216.53 2459
2216.97 2278
2217.42 2184
2217.86 2353
2218.30 2211
2218.75 2333
2219.19 2286
2219.64 2513
2220.08 2408
2220.52 2382
2220.97 2764
2221.41 2746
2221.86 2568
2222.30 2541
2222.75 2774
2223.19 2614
2223.63 2554
2224.08 2792
2224.52 2899
2224.97 3091
2225.41 3142
2225.86 3215
2226.30 3229
2226.75 3141
2227.19 3169
2227.64 2969
2228.08 2873
2228.53 2824
2228.97 3243
2229.42 2966
2229.86 2608
2230.31 2626
2230.75 2710
2231.20 2732
2231.64 2593
2232.09 2550
2232.53 2616
2232.98 2388
2233.42 2328
2233.87 2477
2234.31 2568
2234.76 2427
2235.20 2339
2235.65 2448
2236.10 2539
2236.54 2296
2236.99 2209
2237.43 2430
2237.88 2389
2238.32 2444
2238.77 2427
2239.22 2332
2239.66 2256
2240.11 2089
2240.55 1907
2241.00 2174
2241.45 2341
2241.89 2278
2242.34 2072
2242.79 2138
2243.23 2219
2243.68 2139
2244.12 2212
2244.57 2356
2245.02 2330
2245.46 2374
2245.91 1959
2246.36 2067
2246.80 2462
2247.25 2466
2247.70 2321
2248.14 2229
2248.59 2505
2249.04 2485
2249.49 2235
2249.93 2178
2250.38 2317
2250.83 2225
2251.27 2262
2251.72 2358
2252.17 2389
2252.62 2191
2253.06 2362
2253.51 2288
2253.96 1969
2254.40 2420
2254.85 2353
2255.30 2215
2255.75 2219
2256.20 2011
2256.64 2044
2257.09 2299
2257.54 2334
2257.99 2177
2258.43 1979
2258.88 2126
2259.33 2283
2259.78 2337
2260.23 2436
2260.67 2518
2261.12 2605
2261.57 2537
2262.02 2724
2262.47 2791
2262.92 2839
2263.36 2695
2263.81 2706
2264.26 2484
2264.71 2484
2265.16 2714
2265.61 2503
2266.05 2427
2266.50 2245
2266.95 2365
2267.40 2500
2267.85 2469
2268.30 2259
2268.75 2283
2269.20 2447
2269.65 2404
2270.09 2373
2270.54 2204
2270.99 2184
2271.44 1996
2271.89 2332
2272.34 2377
2272.79 2558
2273.24 2365
2273.69 2137
2274.14 2170
2274.59 2348
2275.04 2186
2275.49 2085
2275.94 2275
2276.38 2371
2276.83 2297
2277.28 2076
2277.73 2269
2278.18 2324
2278.63 2399
2279.08 2350
2279.53 2353
2279.98 2373
2280.43 2480
2280.88 2098
2281.33 2351
2281.78 2269
2282.23 2394
2282.68 2404
2283.13 2323
2283.59 2340
2284.04 2332
2284.49 2176
2284.94 2207
2285.39 2238
2285.84 2283
2286.29 2370
2286.74 2393
2287.19 2312
2287.64 2430
2288.09 2478
2288.54 2755
2288.99 2920
2289.44 3065
2289.89 3519
2290.35 3596
2290.80 3492
2291.25 3204
2291.70 3472
2292.15 3673
2292.60 3400
2293.05 3441
2293.50 3241
2293.96 3021
2294.41 2858
2294.86 2708
2295.31 2521
2295.76 2309
2296.21 2385
2296.66 2304
2297.12 2095
2297.57 2175
2298.02 2239
2298.47 2268
2298.92 2234
2299.38 2088
2299.83 2402
2300.28 2087
2300.73 2101
2301.18 2491
2301.64 2389
2302.09 2346
2302.54 2169
2302.99 2446
2303.44 2426
2303.90 2329
2304.35 2134
2304.80 2297
2305.25 2192
2305.71 2223
2306.16 2149
2306.61 2280
2307.07 2478
2307.52 2107
2307.97 2149
2308.42 2288
2308.88 2275
2309.33 2347
2309.78 2159
2310.23 2073
2310.69 2157
2311.14 2247
2311.59 2022
2312.05 2189
2312.50 2121
2312.95 2089
2313.41 2224
2313.86 2110
2314.31 2170
2314.77 2303
2315.22 2332
2315.67 2247
2316.13 2092
2316.58 2240
2317.04 2485
2317.49 2483
2317.94 2553
2318.40 2292
2318.85 2329
2319.30 2409
2319.76 2673
2320.21 2780
2320.67 2238
2321.12 2261
2321.57 2562
2322.03 2425
2322.48 2409
2322.94 2687
2323.39 2572
2323.85 2725
2324.30 2759
2324.75 3215
2325.21 3453
2325.66 3650
2326.12 3280
2326.57 3412
2327.03 3670
2327.48 3590
2327.94 3629
2328.39 3516
2328.85 3318
2329.30 3293
2329.76 3681
2330.21 3577
2330.67 3322
2331.12 3758
2331.58 3977
2332.03 3317
2332.49 3313
2332.94 3068
2333.40 2689
2333.85 3004
2334.31 2815
2334.76 2762
2335.22 2681
2335.67 2843
2336.13 2704
2336.58 2680
2337.04 2567
2337.50 2572
2337.95 2416
2338.41 2518
2338.86 2768
2339.32 2902
2339.77 2479
2340.23 2610
2340.69 2596
2341.14 2528
2341.60 2477
2342.05 2170
2342.51 2270
2342.97 2266
2343.42 2476
2343.88 2205
2344.34 2121
2344.79 2176
2345.25 2380
2345.70 2277
2346.16 1841
2346.62 2027
2347.07 2310
2347.53 2273
2347.99 2331
2348.44 2279
2348.90 2117
2349.36 2085
2349.81 2011
2350.27 2325
2350.73 2426
2351.19 2180
2351.64 2116
2352.10 2080
2352.56 2082
2353.01 2081
2353.47 2079
2353.93 2066
2354.39 2285
2354.84 2194
2355.30 2124
2355.76 2163
2356.22 2236
2356.67 2171
2357.13 2189
2357.59 1993
2358.05 2152
2358.50 2228
2358.96 2110
2359.42 2218
2359.88 2281
2360.33 2305
2360.79 2133
2361.25 2192
2361.71 2252
2362.17 2055
2362.62 2260
2363.08 2277
2363.54 2345
2364.00 2075
2364.46 2061
2364.92 1996
2365.37 2238
2365.83 2075
2366.29 2195
2366.75 2016
2367.21 1945
2367.67 2028
2368.12 2101
2368.58 2113
2369.04 2337
2369.50 2286
2369.96 2471
2370.42 2399
2370.88 2437
2371.34 2477
2371.80 2494
2372.25 2683
2372.71 2560
2373.17 2491
2373.63 2495
2374.09 2393
2374.55 2611
2375.01 2633
2375.47 2530
2375.93 2685
2376.39 2668
2376.85 2572
2377.31 2536
2377.77 2518
2378.23 2411
2378.69 2545
2379.15 2444
2379.61 2299
2380.06 2351
2380.52 2506
2380.98 2325
2381.44 2208
2381.90 2062
2382.36 2044
2382.82 1988
2383.28 2089
2383.74 2105
2384.20 2090
2384.67 2069
2385.13 2033
2385.59 2167
2386.05 2193
2386.51 2263
2386.97 1984
2387.43 2196
2387.89 2281
2388.35 2097
2388.81 2061
2389.27 2204
2389.73 2027
2390.19 2235
2390.65 2395
2391.11 2421
2391.57 2289
2392.03 2193
2392.50 2238
2392.96 2423
2393.42 2280
2393.88 2337
2394.34 2099
2394.80 2030
2395.26 2238
2395.72 2256
2396.19 2111
2396.65 2124
2397.11 2044
2397.57 2238
2398.03 1959
2398.49 1951
2398.95 2004
2399.42 1804
2399.88 1763
2400.34 2021
2400.80 1932
2401.26 2208
2401.73 2274
2402.19 2109
2402.65 1983
2403.11 2044
2403.57 2220
2404.04 2090
2404.50 2060
2404.96 1965
2405.42 2050
2405.88 1986
2406.35 1922
2406.81 2141
2407.27 2259
2407.73 1896
2408.20 2065
2408.66 1968
2409.12 2079
2409.58 2145
2410.05 2178
2410.51 2090
2410.97 2166
2411.43 2088
2411.90 2108
2412.36 2090
2412.82 1977
2413.29 2011
2413.75 2172
2414.21 2194
2414.68 2148
2415.14 2453
2415.60 2219
2416.07 2086
2416.53 2135
2416.99 2160
2417.46 2370
2417.92 2322
2418.38 2328
2418.85 2396
2419.31 2188
2419.77 2269
2420.24 2246
2420.70 2234
2421.16 2110
2421.63 2471
2422.09 2313
2422.56 2272
2423.02 2365
2423.48 2140
2423.95 2100
2424.41 2151
2424.88 2274
2425.34 2325
2425.80 2056
2426.27 2234
2426.73 2081
2427.20 1886
2427.66 2061
2428.13 2074
2428.59 2065
2429.05 2038
2429.52 2073
2429.98 2008
2430.45 2134
2430.91 2229
2431.38 2203
2431.84 2087
2432.31 2270
2432.77 2383
2433.24 2271
2433.70 2194
2434.17 2257
2434.63 2179
2435.10 2149
2435.56 2156
2436.03 2220
2436.49 2124
2436.96 1948
2437.42 2028
2437.89 2092
2438.35 2013
2438.82 2071
2439.28 2027
2439.75 2276
2440.22 2082
2440.68 2020
2441.15 2150
2441.61 2280
2442.08 2262
2442.54 2019
2443.01 2166
2443.48 2219
2443.94 2080
2444.41 2161
2444.87 2309
2445.34 2203
2445.81 2257
2446.27 2386
2446.74 2291
2447.20 2204
2447.67 2062
2448.14 2247
2448.60 2062
2449.07 1934
2449.54 2054
2450.00 2225
2450.47 2175
2450.94 2334
2451.40 2408
2451.87 2333
2452.34 2249
2452.80 2447
2453.27 2723
2453.74 2254
2454.20 2262
2454.67 2107
2455.14 2059
2455.60 2198
2456.07 2136
2456.54 2003
2457.01 1880
2457.47 1933
2457.94 1860
2458.41 1895
2458.88 1947
2459.34 2057
2459.81 2047
2460.28 2105
2460.74 2080
2461.21 1923
2461.68 2101
2462.15 2059
2462.62 2126
2463.08 2007
2463.55 2039
2464.02 2027
2464.49 2066
2464.95 2104
2465.42 2065
2465.89 1921
2466.36 2287
2466.83 2429
2467.30 2172
2467.76 2371
2468.23 2294
2468.70 2207
2469.17 2135
2469.64 2086
2470.10 2011
2470.57 2068
2471.04 2085
2471.51 1869
2471.98 2117
2472.45 2049
2472.92 2012
2473.39 1949
2473.85 1966
2474.32 1960
2474.79 1871
2475.26 1834
2475.73 1899
2476.20 2053
2476.67 1855
2477.14 1959
2477.61 2008
2478.07 2067
2478.54 1864
2479.01 1900
2479.48 2024
2479.95 1970
2480.42 2033
2480.89 1915
2481.36 1792
2481.83 2035
2482.30 2143
2482.77 2217
2483.24 1967
2483.71 1915
2484.18 1859
2484.65 1934
2485.12 1890
2485.59 1883
2486.06 2153
2486.53 2031
2487.00 2036
2487.47 1951
2487.94 2084
2488.41 2147
2488.88 2015
2489.35 2033
2489.82 2090
2490.29 1971
2490.76 2184
2491.23 2115
2491.70 2000
2492.17 1863
2492.64 1902
2493.11 2043
2493.58 2167
2494.05 2016
2494.52 1957
2494.99 2040
2495.47 1985
2495.94 1936
2496.41 1850
2496.88 1919
2497.35 1859
2497.82 1891
2498.29 1950
2498.76 2042
2499.23 1873
2499.70 1896
2500.18 2053
2500.65 2040
2501.12 2129
2501.59 1965
2502.06 2089
2502.53 2039
2503.00 2058
2503.48 2018
2503.95 1897
2504.42 2032
2504.89 1971
2505.36 1976
2505.83 1973
2506.31 2179
2506.78 2123
2507.25 2065
2507.72 2021
2508.19 2091
2508.67 1975
2509.14 1841
2509.61 1761
2510.08 2035
2510.56 1983
2511.03 1785
2511.50 1803
2511.97 1983
2512.44 1710
2512.92 1845
2513.39 1893
2513.86 1844
2514.33 1884
2514.81 1991
2515.28 2122
2515.75 2146
2516.23 2019
2516.70 1906
2517.17 1779
2517.64 1863
2518.12 2120
2518.59 1844
2519.06 1847
2519.54 1955
2520.01 1953
2520.48 2067
2520.96 1749
2521.43 1878
2521.90 2065
2522.38 2012
2522.85 1788
2523.32 1978
2523.80 1959
2524.27 1878
2524.74 1914
2525.22 1990
2525.69 1948
2526.16 2293
2526.64 2084
2527.11 2015
2527.59 1855
2528.06 1922
2528.53 2048
2529.01 2151
2529.48 2235
2529.96 2070
2530.43 2094
2530.90 2015
2531.38 2229
2531.85 2126
2532.33 2169
2532.80 2273
2533.28 2405
2533.75 2203
2534.22 2207
2534.70 2319
2535.17 2161
2535.65 2174
2536.12 2262
2536.60 2348
2537.07 2072
2537.55 2103
2538.02 2186
2538.50 2373
2538.97 2574
2539.45 2524
2539.92 2681
2540.40 2526
2540.87 2501
2541.35 2790
2541.82 2715
2542.30 2665
2542.77 2629
2543.25 2489
2543.72 2524
2544.20 2441
2544.67 2481
2545.15 2428
2545.62 2508
2546.10 2428
2546.58 2639
2547.05 2612
2547.53 2357
2548.00 2485
2548.48 2736
2548.95 2633
2549.43 2535
2549.91 2469
2550.38 2281
2550.86 2498
2551.33 2323
2551.81 2350
2552.29 2365
2552.76 2274
2553.24 2220
2553.72 2109
2554.19 2224
2554.67 2294
2555.14 2193
2555.62 2180
2556.10 2102
2556.57 2237
2557.05 2248
2557.53 2139
2558.00 2352
2558.48 2264
2558.96 2106
2559.43 2078
2559.91 2112
2560.39 2184
2560.87 2136
2561.34 2189
2561.82 2112
2562.30 1933
2562.77 1974
2563.25 2123
2563.73 2006
2564.21 2045
2564.68 2061
2565.16 2179
2565.64 2240
2566.11 2180
2566.59 1872
2567.07 2037
2567.55 2084
2568.03 1827
2568.50 1890
2568.98 2124
2569.46 1922
2569.94 2008
2570.41 1964
2570.89 1787
2571.37 1965
2571.85 2013
2572.33 1831
2572.80 1905
2573.28 1957
2573.76 1946
2574.24 1908
2574.72 2039
2575.19 1856
2575.67 1916
2576.15 1830
2576.63 2234
2577.11 1953
2577.59 2041
2578.07 1785
2578.54 1768
2579.02 1994
2579.50 2053
2579.98 1965
2580.46 2091
2580.94 1962
2581.42 1889
2581.90 2067
2582.37 1974
2582.85 2033
2583.33 2166
2583.81 1936
2584.29 1878
2584.77 2020
2585.25 2035
2585.73 2087
2586.21 2125
2586.69 2088
2587.17 1820
2587.65 2082
2588.13 1992
2588.61 2070
2589.08 2158
2589.56 2085
2590.04 2005
2590.52 1932
2591.00 1879
2591.48 2000
2591.96 2030
2592.44 2230
2592.92 2188
2593.40 1919
2593.88 1958
2594.36 1929
2594.84 1852
2595.32 1811
2595.80 1941
2596.28 1872
2596.76 1848
2597.24 1935
2597.72 2045
2598.21 2030
2598.69 1803
2599.17 1853
2599.65 1858
2600.13 2076
2600.61 1738
2601.09 1819
2601.57 1855
2602.05 2077
2602.53 1902
2603.01 1946
2603.49 2033
2603.97 1931
2604.45 1924
2604.94 1782
2605.42 1967
2605.90 2110
2606.38 2075
2606.86 2070
2607.34 1875
2607.82 1850
2608.30 1999
2608.79 1860
2609.27 1738
2609.75 1816
2610.23 1878
2610.71 1598
2611.19 1851
2611.68 1901
2612.16 1941
2612.64 1935
2613.12 2060
2613.60 2129
2614.08 1979
2614.57 1994
2615.05 1897
2615.53 1957
2616.01 2047
2616.49 2233
2616.98 2134
2617.46 1932
2617.94 1818
2618.42 2005
2618.91 1905
2619.39 2001
2619.87 1929
2620.35 1967
2620.84 1963
2621.32 1999
2621.80 2065
2622.28 1912
2622.77 2036
2623.25 1966
2623.73 1770
2624.21 1695
2624.70 1990
2625.18 2032
2625.66 1985
2626.15 1865
2626.63 1894
2627.11 2018
2627.60 2250
2628.08 2150
2628.56 1902
2629.05 1945
2629.53 1876
2630.01 2037
2630.50 2022
2630.98 2110
2631.46 2232
2631.95 2273
2632.43 2332
2632.91 2376
2633.40 2285
2633.88 2226
2634.36 2233
2634.85 2314
2635.33 2049
2635.82 2104
2636.30 2145
2636.78 2251
2637.27 1980
2637.75 1874
2638.24 1952
2638.72 1777
2639.20 1866
2639.69 2022
2640.17 1875
2640.66 1923
2641.14 1978
2641.63 1947
2642.11 2016
2642.60 1894
2643.08 1825
2643.56 1872
2644.05 2045
2644.53 2009
2645.02 1892
2645.50 1920
2645.99 1902
2646.47 1932
2646.96 1862
2647.44 1890
2647.93 1977
2648.41 1866
2648.90 2077
2649.38 1941
2649.87 1872
2650.35 2040
2650.84 1910
2651.32 1903
2651.81 1805
2652.30 1875
2652.78 1905
2653.27 1866
2653.75 1997
2654.24 1887
2654.72 1873
2655.21 2048
2655.69 1884
2656.18 1966
2656.67 1916
2657.15 1926
2657.64 1992
2658.12 1909
2658.61 1924
2659.10 2022
2659.58 2066
2660.07 1882
2660.55 2021
2661.04 1951
2661.53 2128
2662.01 2034
2662.50 2071
2662.99 2145
2663.47 2164
2663.96 2128
2664.44 2139
2664.93 1905
2665.42 2028
2665.90 2156
2666.39 2116
2666.88 1970
2667.36 2137
2667.85 2197
2668.34 2114
2668.83 1880
2669.31 1824
2669.80 1892
2670.29 1863
2670.77 1913
2671.26 2136
2671.75 1898
2672.24 1952
2672.72 1943
2673.21 2063
2673.70 2330
2674.18 2322
2674.67 2443
2675.16 2359
2675.65 2177
2676.13 2365
2676.62 2314
2677.11 2301
2677.60 2144
2678.09 2064
2678.57 2358
2679.06 2133
2679.55 2145
2680.04 2100
2680.53 2100
2681.01 2030
2681.50 2089
2681.99 1784
2682.48 1801
2682.97 1970
2683.45 1811
2683.94 1911
2684.43 1826
2684.92 1958
2685.41 1912
2685.90 1965
2686.38 2107
2686.87 1916
2687.36 1782
2687.85 1923
2688.34 1827
2688.83 2044
2689.32 1897
2689.81 1733
2690.29 1729
2690.78 1897
2691.27 1826
2691.76 2016
2692.25 2101
2692.74 2032
2693.23 1873
2693.72 1969
2694.21 2049
2694.70 2028
2695.19 1990
2695.68 1911
2696.16 1961
2696.65 1932
2697.14 1655
2697.63 1820
2698.12 1914
2698.61 1954
2699.10 1954
2699.59 1861
2700.08 1866
2700.57 1843
2701.06 1855
2701.55 1721
2702.04 1833
2702.53 1923
2703.02 1970
2703.51 2000
2704.00 1939
2704.49 1916
2704.98 1767
2705.47 1720
2705.96 1696
2706.45 1823
2706.94 1809
2707.43 1899
2707.92 1896
2708.41 1621
2708.91 1960
2709.40 1941
2709.89 1870
2710.38 1841
2710.87 1886
2711.36 2040
2711.85 2179
2712.34 2001
2712.83 1873
2713.32 2106
2713.81 2114
2714.30 2001
2714.80 1903
2715.29 2223
2715.78 2142
2716.27 1872
2716.76 1896
2717.25 1900
2717.74 1801
2718.23 1932
2718.73 2125
2719.22 1907
2719.71 1845
2720.20 2036
2720.69 2113
2721.18 2094
2721.68 2093
2722.17 2136
2722.66 2242
2723.15 2368
2723.64 2439
2724.14 2200
2724.63 2369
2725.12 2221
2725.61 2074
2726.10 1902
2726.60 2117
2727.09 2013
2727.58 1885
2728.07 1956
2728.56 2386
2729.06 2282
2729.55 2154
2730.04 2041
2730.53 2119
2731.03 2253
2731.52 2102
2732.01 2285
2732.51 2248
2733.00 2382
2733.49 2149
2733.98 2148
2734.48 2335
2734.97 2094
2735.46 2086
2735.96 2149
2736.45 2369
2736.94 2202
2737.43 2377
2737.93 2326
2738.42 2290
2738.91 2327
2739.41 2207
2739.90 2223
2740.39 2436
2740.89 2335
2741.38 2244
2741.88 2325
2742.37 2208
2742.86 2309
2743.36 2570
2743.85 2358
2744.34 2050
2744.84 2339
2745.33 2196
2745.83 2102
2746.32 1905
2746.81 1972
2747.31 2290
2747.80 2099
2748.30 2081
2748.79 2145
2749.28 2334
2749.78 2217
2750.27 2274
2750.77 2351
2751.26 2198
2751.76 2137
2752.25 2175
2752.74 1890
2753.24 1866
2753.73 1968
2754.23 2146
2754.72 2050
2755.22 2035
2755.71 2095
2756.21 1904
2756.70 1931
2757.20 2019
2757.69 1933
2758.19 1961
2758.68 2060
2759.18 2151
2759.67 2018
2760.17 2121
2760.66 1964
2761.16 1919
2761.65 1982
2762.15 2106
2762.64 1925
2763.14 1895
2763.64 1961
2764.13 2050
2764.63 2032
2765.12 2317
2765.62 2032
2766.11 1964
2766.61 1913
2767.11 2133
2767.60 1890
2768.10 1825
2768.59 1925
2769.09 1758
2769.59 1930
2770.08 1896
2770.58 2055
2771.07 1921
2771.57 2183
2772.07 1913
2772.56 1970
2773.06 2088
2773.56 1959
2774.05 2219
2774.55 2288
2775.04 2278
2775.54 2244
2776.04 2545
2776.53 2649
2777.03 2577
2777.53 2497
2778.03 2386
2778.52 2383
2779.02 2222
2779.52 2220
2780.01 2221
2780.51 2083
2781.01 2094
2781.50 2133
2782.00 2186
2782.50 2341
2783.00 2138
2783.49 2282
2783.99 2103
2784.49 2194
2784.99 2235
2785.48 2193
2785.98 2036
2786.48 1870
2786.98 2002
2787.47 1975
2787.97 2067
2788.47 1949
2788.97 1910
2789.46 2003
2789.96 1819
2790.46 1960
2790.96 1961
2791.46 1641
2791.95 1621
2792.45 1887
2792.95 1964
2793.45 1946
2793.95 1905
2794.44 1834
2794.94 1807
2795.44 1737
2795.94 1721
2796.44 1823
2796.94 2032
2797.44 2225
2797.93 2355
2798.43 2167
2798.93 1943
2799.43 1934
2799.93 2126
2800.43 2110
2800.93 2153
2801.43 1993
2801.92 2003
2802.42 2177
2802.92 2102
2803.42 1902
2803.92 2089
2804.42 2133
2804.92 2144
2805.42 2107
2805.92 2340
2806.42 2442
2806.92 2142
2807.42 2353
2807.91 2334
2808.41 2237
2808.91 2316
2809.41 2301
2809.91 2325
2810.41 2270
2810.91 2034
2811.41 2154
2811.91 2183
2812.41 2106
2812.91 1960
2813.41 2015
2813.91 1843
2814.41 1836
2814.91 2143
2815.41 1983
2815.91 2051
2816.41 2025
2816.91 1944
2817.41 1979
2817.91 1995
2818.41 2193
2818.91 2149
2819.42 2069
2819.92 2006
2820.42 2084
2820.92 2003
2821.42 1929
2821.92 2095
2822.42 2046
2822.92 1849
2823.42 1793
2823.92 1919
2824.42 2062
2824.92 1920
2825.42 1955
2825.93 1782
2826.43 1813
2826.93 1791
2827.43 1999
2827.93 1868
2828.43 1862
2828.93 1842
2829.43 1708
2829.94 1697
2830.44 1747
2830.94 1904
2831.44 1916
2831.94 1899
2832.44 1906
2832.95 1811
2833.45 1978
2833.95 1948
2834.45 1775
2834.95 1855
2835.45 1959
2835.96 1937
2836.46 1852
2836.96 1902
2837.46 1902
2837.97 1859
2838.47 1842
2838.97 1735
2839.47 1756
2839.97 1876
2840.48 1968
2840.98 1849
2841.48 1821
2841.98 1791
2842.49 1849
2842.99 1696
2843.49 1714
2843.99 1628
2844.50 1823
2845.00 1884
2845.50 1788
2846.01 1635
2846.51 1789
2847.01 1908
2847.51 1984
2848.02 1890
2848.52 1836
2849.02 1993
2849.53 1966
2850.03 2009
2850.53 1992
2851.04 1789
2851.54 2061
2852.04 1916
2852.55 1802
2853.05 1977
2853.55 1929
2854.06 1883
2854.56 1821
2855.06 1722
2855.57 1758
2856.07 1900
2856.58 1745
2857.08 1978
2857.58 1928
2858.09 1938
2858.59 1917
2859.10 1876
2859.60 1883
2860.10 1572
2860.61 1746
2861.11 1893
2861.62 1633
2862.12 1553
2862.62 1556
2863.13 1653
2863.63 1817
2864.14 1725
2864.64 1787
2865.15 1882
2865.65 1919
2866.16 2022
2866.66 1908
2867.17 1973
2867.67 1872
2868.18 2080
2868.68 2106
2869.19 2081
2869.69 2176
2870.20 2210
2870.70 1995
2871.21 2056
2871.71 1974
2872.22 1970
2872.72 1969
2873.23 1739
2873.73 1887
2874.24 2107
2874.74 1984
2875.25 2019
2875.75 1931
2876.26 2168
2876.76 2154
2877.27 2314
2877.78 2007
2878.28 1865
2878.79 1798
2879.29 1906
2879.80 1900
2880.30 1877
2880.81 1777
2881.32 1757
2881.82 1729
2882.33 1805
2882.83 1854
2883.34 1804
2883.85 1828
2884.35 1894
2884.86 1794
2885.37 1932
2885.87 1870
2886.38 1877
2886.88 1812
2887.39 1707
2887.90 1912
2888.40 1950
2888.91 2175
2889.42 2077
2889.92 2213
2890.43 2156
2890.94 2100
2891.45 2180
2891.95 2159
2892.46 2101
2892.97 2332
2893.47 2562
2893.98 2755
2894.49 2646
2894.99 3157
2895.50 3384
2896.01 3205
2896.52 3414
2897.02 3334
2897.53 3294
2898.04 3217
2898.55 2910
2899.05 2668
2899.56 2665
2900.07 2321
2900.58 2135
2901.08 1996
2901.59 2106
2902.10 2194
2902.61 2044
2903.12 1999
2903.62 2152
2904.13 2052
2904.64 1987
2905.15 1939
2905.66 1975
2906.16 2178
2906.67 2072
2907.18 1962
2907.69 1977
2908.20 2202
2908.71 2256
2909.21 2165
2909.72 2138
2910.23 2029
2910.74 2273
2911.25 2144
2911.76 2125
2912.26 2162
2912.77 1928
2913.28 1747
2913.79 1890
2914.30 1817
2914.81 1870
2915.32 2036
2915.83 1992
2916.34 1862
2916.85 1927
2917.35 2043
2917.86 2029
2918.37 1859
2918.88 1866
2919.39 2063
2919.90 2014
2920.41 1972
2920.92 1881
2921.43 1943
2921.94 2085
2922.45 2241
2922.96 2214
2923.47 2058
2923.98 1950
2924.49 1937
2925.00 1972
2925.51 1791
2926.02 2010
2926.53 2000
2927.04 1912
2927.55 1849
2928.06 1886
2928.57 1787
2929.08 1752
2929.59 1802
2930.10 1871
2930.61 1883
2931.12 1761
2931.63 1830
2932.14 2103
2932.65 1997
2933.16 1751
2933.67 1815
2934.18 1823
2934.69 1879
2935.20 1769
2935.71 1928
2936.22 1883
2936.73 1880
2937.25 1737
2937.76 1958
2938.27 2014
2938.78 1955
2939.29 1876
2939.80 1894
2940.31 1933
2940.82 1965
2941.33 1878
2941.85 1775
2942.36 1810
2942.87 1727
2943.38 1976
2943.89 1841
2944.40 1811
2944.91 2041
2945.43 1902
2945.94 1961
2946.45 1842
2946.96 1756
2947.47 1991
2947.98 1920
2948.50 1864
2949.01 2047
2949.52 1744
2950.03 1763
2950.54 1866
2951.06 1830
2951.57 1820
2952.08 1869
2952.59 1997
2953.10 1872
2953.62 1840
2954.13 1733
2954.64 1828
2955.15 1789
2955.67 1893
2956.18 1762
2956.69 1808
2957.20 1877
2957.72 1878
2958.23 1803
2958.74 1874
2959.25 1806
2959.77 1744
2960.28 1867
2960.79 1867
2961.31 1804
2961.82 1858
2962.33 1913
2962.85 1793
2963.36 1929
2963.87 1838
2964.39 1758
2964.90 1642
2965.41 1803
2965.93 1781
2966.44 1828
2966.95 1703
2967.47 1827
2967.98 1729
2968.49 1877
2969.01 1958
2969.52 1975
2970.03 1781
2970.55 1767
2971.06 1851
2971.58 1729
2972.09 1871
2972.60 1894
2973.12 1843
2973.63 1777
2974.15 1781
2974.66 1834
2975.17 1949
2975.69 1929
2976.20 1755
2976.72 2188
2977.23 2120
2977.74 1985
2978.26 1970
2978.77 2118
2979.29 1964
2979.80 2002
2980.32 2115
2980.83 2287
2981.35 2277
2981.86 2216
2982.38 2292
2982.89 2151
2983.41 2129
2983.92 2091
2984.44 1961
2984.95 2019
2985.47 2067
2985.98 2160
2986.50 2208
2987.01 2341
2987.53 2131
2988.04 2208
2988.56 2275
2989.07 2288
2989.59 2550
2990.10 2458
2990.62 2651
2991.13 2446
2991.65 2374
2992.17 2399
2992.68 2332
2993.20 2589
2993.71 2555
2994.23 2465
2994.74 2439
2995.26 2455
2995.78 2241
2996.29 2551
2996.81 2869
2997.32 2535
2997.84 2549
2998.36 2763
2998.87 2507
2999.39 2559
2999.91 2660
3000.42 2713
3000.94 2676
3001.45 3220
3001.97 3500
3002.49 3705
3003.00 4252
3003.52 4588
3004.04 4884
3004.55 5311
3005.07 5717
3005.59 5908
3006.10 5433
3006.62 5074
3007.14 4531
3007.66 4525
3008.17 4157
3008.69 3531
3009.21 3197
3009.72 2875
3010.24 2741
3010.76 2512
3011.28 2551
3011.79 2541
3012.31 2241
3012.83 2381
3013.35 2447
3013.86 2322
3014.38 2214
3014.90 2186
3015.42 2190
3015.93 2397
3016.45 2234
3016.97 2247
3017.49 2369
3018.00 2323
3018.52 2209
3019.04 2421
3019.56 2255
3020.08 2319
3020.59 2284
3021.11 2212
3021.63 2318
3022.15 2340
3022.67 2496
3023.19 2448
3023.70 2405
3024.22 2178
3024.74 1991
3025.26 2298
3025.78 2259
3026.30 2237
3026.81 2212
3027.33 2252
3027.85 2233
3028.37 1979
3028.89 2034
3029.41 2072
3029.93 1984
3030.45 2129
3030.97 2224
3031.48 2255
3032.00 2383
3032.52 2286
3033.04 2223
3033.56 2186
3034.08 2119
3034.60 2080
3035.12 2133
3035.64 1963
3036.16 2162
3036.68 2106
3037.20 1938
3037.72 2008
3038.24 2378
3038.76 2375
3039.27 2045
3039.79 2019
3040.31 2081
3040.83 2186
3041.35 2179
3041.87 2066
3042.39 2170
3042.91 2216
3043.43 2246
3043.95 2086
3044.47 2123
3044.99 2106
3045.51 2322
3046.03 2035
3046.56 1993
3047.08 2187
3047.60 2134
3048.12 2008
3048.64 2110
3049.16 1936
3049.68 2015
3050.20 1963
3050.72 1827
3051.24 2071
3051.76 2027
3052.28 2011
3052.80 2105
3053.32 1940
3053.84 1949
3054.37 2209
3054.89 2088
3055.41 2013
3055.93 1949
3056.45 2067
3056.97 1951
3057.49 2025
3058.01 2017
3058.53 1937
3059.06 2055
3059.58 1840
3060.10 2032
3060.62 2238
3061.14 2033
3061.66 2026
3062.19 1995
3062.71 2241
3063.23 2157
3063.75 2101
3064.27 2273
3064.79 2458
3065.32 2356
3065.84 2533
3066.36 2343
3066.88 2165
3067.40 2234
3067.93 2166
3068.45 2047
3068.97 2155
3069.49 2134
3070.02 2144
3070.54 2115
3071.06 2211
3071.58 2162
3072.10 2183
3072.63 2038
3073.15 2108
3073.67 2031
3074.20 2162
3074.72 2238
3075.24 2044
3075.76 2112
3076.29 2338
3076.81 2495
3077.33 2602
3077.86 2730
3078.38 2620
3078.90 2840
3079.42 2840
3079.95 2761
3080.47 2822
3080.99 2883
3081.52 2977
3082.04 2935
3082.56 2817
3083.09 2805
3083.61 3264
3084.13 2933
3084.66 3023
3085.18 3073
3085.71 2777
3086.23 2868
3086.75 2828
3087.28 2777
3087.80 2598
3088.32 2669
3088.85 2621
3089.37 2674
3089.90 2741
3090.42 2724
3090.94 2814
3091.47 2937
3091.99 2846
3092.52 3025
3093.04 2974
3093.57 3258
3094.09 3315
3094.61 3018
3095.14 3201
3095.66 3214
3096.19 3070
3096.71 3265
3097.24 3457
3097.76 3735
3098.29 3644
3098.81 3773
3099.34 4028
3099.86 4860
3100.39 5806
3100.91 7015
3101.44 8975
3101.96 10195
3102.49 11539
3103.01 13030
3103.54 14288
3104.06 15171
3104.59 16190
3105.11 15746
3105.64 14251
3106.16 12303
3106.69 10006
3107.21 8653
3107.74 7190
3108.26 5962
3108.79 5492
3109.32 5289
3109.84 5024
3110.37 4993
3110.89 5352
3111.42 5480
3111.94 5282
3112.47 5417
3113.00 5487
3113.52 5095
3114.05 4441
3114.57 4602
3115.10 4137
3115.63 3538
3116.15 3344
3116.68 3322
3117.21 3312
3117.73 3122
3118.26 2969
3118.78 3125
3119.31 3101
3119.84 3278
3120.36 3302
3120.89 3293
3121.42 3388
3121.94 3553
3122.47 3616
3123.00 3573
3123.52 3613
3124.05 3410
3124.58 3638
3125.11 3377
3125.63 3213
3126.16 3203
3126.69 3106
3127.21 2983
3127.74 2952
3128.27 2940
3128.80 2734
3129.32 2718
3129.85 2897
3130.38 3022
3130.91 3092
3131.43 2827
3131.96 2714
3132.49 2519
3133.02 2479
3133.54 2446
3134.07 2408
3134.60 2480
3135.13 2395
3135.65 2291
3136.18 2294
3136.71 2197
3137.24 2196
3137.77 2134
3138.29 2363
3138.82 2406
3139.35 2380
3139.88 2338
3140.41 2442
3140.94 2541
3141.46 2608
3141.99 2285
3142.52 2534
3143.05 2365
3143.58 2398
3144.11 2437
3144.64 2337
3145.16 2195
3145.69 2308
3146.22 2204
3146.75 2238
3147.28 2416
3147.81 2411
3148.34 2186
3148.87 2301
3149.40 2380
3149.92 2456
3150.45 2358
3150.98 2319
3151.51 2360
3152.04 2463
3152.57 2306
3153.10 2406
3153.63 2416
3154.16 2396
3154.69 2362
3155.22 2480
3155.75 2513
3156.28 2734
3156.81 2655
3157.34 2894
3157.87 2776
3158.40 2562
3158.93 2655
3159.46 2558
3159.99 2543
3160.52 2432
3161.05 2504
3161.58 2383
3162.11 2487
3162.64 2565
3163.17 2583
3163.70 2528
3164.23 2572
3164.76 2347
3165.29 2238
3165.82 2384
3166.35 2236
3166.88 2217
3167.41 2099
3167.94 2060
3168.47 1948
3169.00 1948
3169.53 2099
3170.06 2148
3170.59 2113
3171.12 2101
3171.65 2280
3172.19 2438
3172.72 2394
3173.25 2317
3173.78 2526
3174.31 2777
3174.84 2780
3175.37 2631
3175.90 2660
3176.44 2527
3176.97 2734
3177.50 2652
3178.03 2507
3178.56 2437
3179.09 2436
3179.62 2081
3180.16 2142
3180.69 2046
3181.22 1827
3181.75 2013
3182.28 2224
3182.81 1924
3183.35 2028
3183.88 1964
3184.41 2108
3184.94 1987
3185.47 1964
3186.01 2004
3186.54 2011
3187.07 2162
3187.60 1988
3188.14 2067
3188.67 2204
3189.20 2152
3189.73 2003
3190.26 2043
3190.80 2080
3191.33 2188
3191.86 2079
3192.39 2133
3192.93 2024
3193.46 2174
3193.99 2079
3194.53 2029
3195.06 2071
3195.59 1927
3196.12 2129
3196.66 2028
3197.19 1975
3197.72 2071
3198.26 2134
3198.79 2257
3199.32 2200
3199.86 2065
3200.39 2088
3200.92 2281
3201.46 2087
3201.99 1921
3202.52 2093
3203.06 2040
3203.59 2003
3204.12 1983
3204.66 2079
3205.19 1922
3205.73 1893
3206.26 2164
3206.79 1979
3207.33 2065
3207.86 2058
3208.39 1953
3208.93 1948
3209.46 2085
3210.00 2276
3210.53 2250
3211.07 2337
3211.60 2364
3212.13 2271
3212.67 2281
3213.20 2269
3213.74 2133
3214.27 2194
3214.81 2343
3215.34 2138
3215.88 2158
3216.41 2153
3216.94 1989
3217.48 2244
3218.01 2118
3218.55 1950
3219.08 2015
3219.62 2010
3220.15 2114
3220.69 2223
3221.22 2147
3221.76 2207
3222.29 2190
3222.83 2198
3223.36 2178
3223.90 2236
3224.43 2345
3224.97 2617
3225.51 2650
3226.04 2499
3226.58 2432
3227.11 2569
3227.65 2334
3228.18 2401
3228.72 2484
3229.25 2505
3229.79 2268
3230.33 2319
3230.86 2400
3231.40 2185
3231.93 1922
3232.47 2271
3233.01 2059
3233.54 2113
3234.08 2169
3234.61 2454
3235.15 2375
3235.69 2450
3236.22 2519
3236.76 2316
3237.30 2364
3237.83 2697
3238.37 2865
3238.91 2886
3239.44 2501
3239.98 2617
3240.51 2576
3241.05 2707
3241.59 2534
3242.13 2512
3242.66 2591
3243.20 2601
3243.74 2716
3244.27 2678
3244.81 2811
3245.35 2824
3245.88 3010
3246.42 2876
3246.96 2901
3247.50 3044
3248.03 2905
3248.57 2841
3249.11 2898
3249.64 2735
3250.18 2692
3250.72 2832
3251.26 2556
3251.79 2815
3252.33 2729
3252.87 2855
3253.41 3022
3253.95 3050
3254.48 2858
3255.02 2862
3255.56 3325
3256.10 3159
3256.64 3050
3257.17 3020
3257.71 3130
3258.25 3386
3258.79 3709
3259.33 4296
3259.86 4485
3260.40 4603
3260.94 5076
3261.48 5463
3262.02 6055
3262.56 6629
3263.09 7050
3263.63 7945
3264.17 7927
3264.71 8592
3265.25 9032
3265.79 9544
3266.33 11007
3266.87 11452
3267.40 11504
3267.94 11668
3268.48 11332
3269.02 10911
3269.56 9993
3270.10 8731
3270.64 7712
3271.18 6553
3271.72 5249
3272.26 4953
3272.80 4136
3273.33 4274
3273.87 4545
3274.41 4240
3274.95 4106
3275.49 4275
3276.03 4295
3276.57 4202
3277.11 4171
3277.65 4243
3278.19 4290
3278.73 4304
3279.27 3996
3279.81 4274
3280.35 4443
3280.89 4491
3281.43 4375
3281.97 4259
3282.51 4342
3283.05 4185
3283.59 4013
3284.13 3922
3284.67 3944
3285.21 3992
3285.75 3846
3286.29 3840
3286.83 4075
3287.37 4134
3287.91 3968
3288.45 3894
3289.00 4033
3289.54 4071
3290.08 3765
3290.62 3647
3291.16 3578
3291.70 3746
3292.24 3625
3292.78 3831
3293.32 4184
3293.86 4028
3294.40 4163
3294.95 4700
3295.49 4919
3296.03 5517
3296.57 5544
3297.11 5489
3297.65 5376
3298.19 5081
3298.74 4479
3299.28 4119
3299.82 4037
3300.36 3637
3300.90 3269
3301.44 3224
3301.98 3022
3302.53 2944
3303.07 2965
3303.61 2756
3304.15 2908
3304.69 2938
3305.24 2839
3305.78 2618
3306.32 2867
3306.86 2935
3307.40 2782
3307.95 3051
3308.49 3291
3309.03 3184
3309.57 3137
3310.12 3013
3310.66 2966
3311.20 3114
3311.74 3067
3312.29 3101
3312.83 2819
3313.37 2884
3313.91 3040
3314.46 3128
3315.00 3227
3315.54 3180
3316.09 3633
3316.63 3559
3317.17 3652
3317.71 3588
3318.26 3502
3318.80 3483
3319.34 3159
3319.89 3143
3320.43 3060
3320.97 2948
3321.52 2903
3322.06 2671
3322.60 2410
3323.15 2448
3323.69 2368
3324.23 2612
3324.78 2487
3325.32 2586
3325.86 2527
3326.41 2655
3326.95 2655
3327.50 2513
3328.04 2503
3328.58 2623
3329.13 2507
3329.67 2255
3330.22 2361
3330.76 2459
3331.30 2324
3331.85 2539
3332.39 2756
3332.94 2736
3333.48 3064
3334.03 3411
3334.57 3601
3335.11 3493
3335.66 3698
3336.20 3889
3336.75 3842
3337.29 3707
3337.84 3584
3338.38 3679
3338.93 3295
3339.47 3208
3340.02 3098
3340.56 3068
3341.11 2819
3341.65 2685
3342.20 2697
3342.74 2658
3343.29 2452
3343.83 2499
3344.38 2473
3344.92 2457
3345.47 2476
3346.01 2478
3346.56 2396
3347.10 2530
3347.65 2394
3348.19 2495
3348.74 2551
3349.29 2522
3349.83 2515
3350.38 2382
3350.92 2525
3351.47 2621
3352.01 2365
3352.56 2644
3353.11 2777
3353.65 2518
3354.20 2705
3354.74 2493
3355.29 2688
3355.84 2707
3356.38 2470
3356.93 2437
3357.47 2352
3358.02 2394
3358.57 2276
3359.11 2272
3359.66 2272
3360.21 2296
3360.75 2291
3361.30 2552
3361.85 2443
3362.39 2287
3362.94 2323
3363.49 2357
3364.03 2318
3364.58 2342
3365.13 2285
3365.67 2225
3366.22 2238
3366.77 2348
3367.31 2310
3367.86 2328
3368.41 2228
3368.96 2060
3369.50 2071
3370.05 2076
3370.60 2081
3371.15 2154
3371.69 2380
3372.24 2182
3372.79 2422
3373.34 2477
3373.88 2401
3374.43 2435
3374.98 2334
3375.53 2144
3376.07 2275
3376.62 2571
3377.17 2355
3377.72 2212
3378.27 2086
3378.81 2005
3379.36 2129
3379.91 2198
3380.46 2332
3381.01 2210
3381.55 2194
3382.10 2197
3382.65 2114
3383.20 2111
3383.75 1997
3384.30 2010
3384.84 2036
3385.39 1938
3385.94 1993
3386.49 1969
3387.04 2053
3387.59 2028
3388.14 1974
3388.69 2066
3389.23 2080
3389.78 1990
3390.33 1838
3390.88 1938
3391.43 1853
3391.98 2053
3392.53 1756
3393.08 1892
3393.63 1897
3394.18 1898
3394.72 1889
3395.27 1939
3395.82 1972
3396.37 2019
3396.92 1981
3397.47 1907
3398.02 1910
3398.57 2045
3399.12 2046
3399.67 1922
3400.22 1803
3400.77 1922
3401.32 1931
3401.87 1937
3402.42 1995
3402.97 2011
3403.52 2044
3404.07 1839
3404.62 1800
3405.17 1906
3405.72 1986
3406.27 1991
3406.82 2008
3407.37 1850
3407.92 1899
3408.47 1980
3409.02 1820
3409.57 1922
3410.12 1997
3410.67 2201
3411.22 2047
3411.78 1926
3412.33 2101
3412.88 1901
3413.43 1976
3413.98 2036
3414.53 1961
3415.08 1897
3415.63 1948
3416.18 2297
3416.73 1854
3417.28 2010
3417.84 2267
3418.39 1999
3418.94 2007
3419.49 2028
3420.04 1933
3420.59 2014
3421.14 2299
3421.69 2281
3422.25 2352
3422.80 2191
3423.35 2305
3423.90 2629
3424.45 2666
3425.00 2544
3425.56 2443
3426.11 2725
3426.66 2655
3427.21 2581
3427.76 2383
3428.32 2221
3428.87 2221
3429.42 2206
3429.97 2086
3430.52 2139
3431.08 2140
3431.63 2283
3432.18 2203
3432.73 2134
3433.29 1987
3433.84 2096
3434.39 2181
3434.94 2091
3435.50 1998
3436.05 1975
3436.60 2016
3437.15 2207
3437.71 2108
3438.26 2081
3438.81 2112
3439.37 2087
3439.92 2291
3440.47 2395
3441.02 2502
3441.58 2356
3442.13 2206
3442.68 2265
3443.24 2371
3443.79 2497
3444.34 2235
3444.90 2240
3445.45 2144
3446.00 2210
3446.56 2387
3447.11 1994
3447.66 2048
3448.22 2078
3448.77 2092
3449.33 1991
3449.88 2027
3450.43 2048
3450.99 2106
3451.54 1991
3452.09 2055
3452.65 2109
3453.20 2016
3453.76 1870
3454.31 1930
3454.86 1938
3455.42 2066
3455.97 1870
3456.53 1888
3457.08 2018
3457.64 1950
3458.19 1844
3458.75 1947
3459.30 1869
3459.85 2177
3460.41 1980
3460.96 1984
3461.52 1876
3462.07 1779
3462.63 1925
3463.18 1977
3463.74 1857
3464.29 2122
3464.85 2067
3465.40 1952
3465.96 2002
3466.51 2231
3467.07 2109
3467.62 2319
3468.18 2235
3468.73 2239
3469.29 2307
3469.84 2468
3470.40 2499
3470.95 2529
3471.51 2551
3472.07 2575
3472.62 2497
3473.18 2503
3473.73 2261
3474.29 2433
3474.84 2586
3475.40 2457
3475.96 2399
3476.51 2565
3477.07 2476
3477.62 2639
3478.18 2543
3478.74 2518
3479.29 2799
3479.85 2931
3480.40 2736
3480.96 2647
3481.52 2593
3482.07 2694
3482.63 2731
3483.19 2950
3483.74 3024
3484.30 2993
3484.86 3077
3485.41 3019
3485.97 2933
3486.53 3023
3487.08 3041
3487.64 3141
3488.20 3485
3488.75 4155
3489.31 4797
3489.87 5712
3490.42 6220
3490.98 7062
3491.54 8055
3492.09 8850
3492.65 9558
3493.21 9415
3493.77 9427
3494.32 9475
3494.88 8904
3495.44 8282
3496.00 8044
3496.55 7154
3497.11 7272
3497.67 7450
3498.23 8158
3498.78 8681
3499.34 8953
3499.90 9614
3500.46 10025
3501.01 10332
3501.57 10119
3502.13 8755
3502.69 8181
3503.25 7049
3503.80 6298
3504.36 6174
3504.92 5692
3505.48 5460
3506.04 5100
3506.60 5369
3507.15 5109
3507.71 4604
3508.27 4882
3508.83 4531
3509.39 4315
3509.95 4131
3510.50 4030
3511.06 4119
3511.62 4131
3512.18 4128
3512.74 3645
3513.30 3752
3513.86 3786
3514.42 3447
3514.98 3420
3515.53 3083
3516.09 3088
3516.65 3043
3517.21 2860
3517.77 3139
3518.33 2867
3518.89 2949
3519.45 2990
3520.01 2906
3520.57 2917
3521.13 2882
3521.69 2729
3522.25 2836
3522.81 2810
3523.36 2864
3523.92 2626
3524.48 2630
3525.04 2535
3525.60 2687
3526.16 2728
3526.72 2728
3527.28 2510
3527.84 2573
3528.40 2791
3528.96 2448
3529.52 2295
3530.08 2229
3530.64 2534
3531.20 2466
3531.76 2493
3532.32 2505
3532.89 2450
3533.45 2319
3534.01 2320
3534.57 2438
3535.13 2498
3535.69 2596
3536.25 2437
3536.81 2435
3537.37 2364
3537.93 2392
3538.49 2433
3539.05 2862
3539.61 2730
3540.17 2726
3540.74 2566
3541.30 2346
3541.86 2322
3542.42 2254
3542.98 2250
3543.54 2362
3544.10 2461
3544.66 2555
3545.22 2448
3545.79 2253
3546.35 2548
3546.91 2686
3547.47 2402
3548.03 2447
3548.59 2348
3549.16 2265
3549.72 2235
3550.28 2339
3550.84 2219
3551.40 2312
3551.96 2265
3552.53 2416
3553.09 2123
3553.65 2097
3554.21 2088
3554.77 2175
3555.34 2169
3555.90 2051
3556.46 2094
3557.02 2208
3557.59 2024
3558.15 2054
3558.71 2007
3559.27 1921
3559.84 2047
3560.40 2006
3560.96 1984
3561.52 2084
3562.09 2001
3562.65 1948
3563.21 2042
3563.77 2048
3564.34 1926
3564.90 2087
3565.46 2147
3566.03 2081
3566.59 1893
3567.15 1790
3567.72 1982
3568.28 1802
3568.84 1777
3569.41 1846
3569.97 1905
3570.53 1728
3571.10 1814
3571.66 1834
3572.22 1931
3572.79 1920
3573.35 1913
3573.91 1868
3574.48 2001
3575.04 1992
3575.60 2063
3576.17 1979
3576.73 2121
3577.30 2189
3577.86 2161
3578.42 2218
3578.99 2232
3579.55 2216
3580.12 2290
3580.68 2175
3581.24 2270
3581.81 2156
3582.37 1959
3582.94 2011
3583.50 2008
3584.07 2113
3584.63 2043
3585.20 2013
3585.76 2234
3586.32 2150
3586.89 2033
3587.45 1961
3588.02 1910
3588.58 1911
3589.15 2030
3589.71 1789
3590.28 1853
3590.84 1938
3591.41 1889
3591.97 1932
3592.54 1878
3593.10 1929
3593.67 1806
3594.23 1949
3594.80 2003
3595.36 1887
3595.93 1821
3596.50 1822
3597.06 1822
3597.63 1936
3598.19 1992
3598.76 1754
3599.32 1688
3599.89 1644
3600.45 1886
3601.02 1828
3601.59 1973
3602.15 1627
3602.72 1795
3603.28 1782
3603.85 1686
3604.42 1616
3604.98 1571
3605.55 1743
3606.11 1656
3606.68 1547
3607.25 1627
3607.81 1746
3608.38 1582
3608.95 1597
3609.51 1810
3610.08 1750
3610.65 1797
3611.21 1606
3611.78 1782
3612.35 1627
3612.91 1669
3613.48 1591
3614.05 1730
3614.61 1673
3615.18 1697
3615.75 1768
3616.31 1859
3616.88 1725
3617.45 1759
3618.01 1972
3618.58 2038
3619.15 2111
3619.72 1936
3620.28 1753
3620.85 1757
3621.42 1718
3621.99 1834
3622.55 1896
3623.12 1876
3623.69 1711
3624.26 1694
3624.82 1733
3625.39 1898
3625.96 1897
3626.53 1572
3627.09 1740
3627.66 1704
3628.23 1695
3628.80 1706
3629.37 1783
3629.93 1846
3630.50 1736
3631.07 1840
3631.64 1843
3632.21 1714
3632.77 1624
3633.34 1720
3633.91 1670
3634.48 1695
3635.05 1633
3635.62 1653
3636.19 1784
3636.75 1658
3637.32 1678
3637.89 1718
3638.46 1880
3639.03 1904
3639.60 1781
3640.17 1980
3640.73 1942
3641.30 1809
3641.87 1991
3642.44 2026
3643.01 2208
3643.58 2301
3644.15 2109
3644.72 2268
3645.29 2085
3645.86 1950
3646.43 1918
3647.00 1852
3647.57 2007
3648.13 2117
3648.70 1913
3649.27 2103
3649.84 2029
3650.41 2130
3650.98 2287
3651.55 2371
3652.12 2379
3652.69 2303
3653.26 2545
3653.83 2626
3654.40 2390
3654.97 2385
3655.54 2431
3656.11 2307
3656.68 2235
3657.25 2369
3657.82 2397
3658.39 2064
3658.96 2174
3659.53 2254
3660.10 2433
3660.67 2400
3661.24 2289
3661.82 2296
3662.39 2473
3662.96 2553
3663.53 2492
3664.10 2903
3664.67 2953
3665.24 3171
3665.81 3322
3666.38 3454
3666.95 3599
3667.52 3790
3668.09 3733
3668.67 3836
3669.24 3503
3669.81 3162
3670.38 3004
3670.95 2626
3671.52 2490
3672.09 2176
3672.66 2247
3673.24 2369
3673.81 2626
3674.38 2287
3674.95 2216
3675.52 2356
3676.09 2339
3676.66 2394
3677.24 2157
3677.81 2365
3678.38 2366
3678.95 2314
3679.52 2101
3680.10 2056
3680.67 2111
3681.24 1980
3681.81 1926
3682.38 2077
3682.96 1806
3683.53 1713
3684.10 1822
3684.67 1775
3685.25 1704
3685.82 1727
3686.39 1906
3686.96 1874
3687.54 1935
3688.11 1901
3688.68 2124
3689.25 1930
3689.83 2039
3690.40 2119
3690.97 2015
3691.54 2101
3692.12 2077
3692.69 2069
3693.26 2090
3693.84 2052
3694.41 1803
3694.98 1721
3695.56 1806
3696.13 1772
3696.70 1667
3697.28 1596
3697.85 1817
3698.42 1783
3699.00 1691
3699.57 1612
3700.14 1851
3700.72 1956
3701.29 1989
3701.86 1739
3702.44 1837
3703.01 1853
3703.58 2003
3704.16 1803
3704.73 1625
3705.31 1755
3705.88 1634
3706.45 1777
3707.03 1873
3707.60 2078
3708.18 1895
3708.75 1755
3709.33 1832
3709.90 2108
3710.47 1872
3711.05 1748
3711.62 1811
3712.20 1876
3712.77 1925
3713.35 1772
3713.92 1699
3714.50 1733
3715.07 1701
3715.64 1711
3716.22 1719
3716.79 1754
3717.37 1859
3717.94 1824
3718.52 1766
3719.09 1693
3719.67 1633
3720.24 1653
3720.82 1717
3721.39 1682
3721.97 1635
3722.54 1622
3723.12 1803
3723.70 1855
3724.27 1733
3724.85 1573
3725.42 1649
3726.00 1752
3726.57 1679
3727.15 1689
3727.72 1558
3728.30 1697
3728.88 1689
3729.45 1613
3730.03 1643
3730.60 1616
3731.18 1861
3731.75 1808
3732.33 1631
3732.91 1806
3733.48 1771
3734.06 1935
3734.64 1976
3735.21 1692
3735.79 1590
3736.36 1669
3736.94 1757
3737.52 1736
3738.09 1590
3738.67 1671
3739.25 1652
3739.82 1611
3740.40 1670
3740.98 1539
3741.55 1719
3742.13 1510
3742.71 1457
3743.28 1592
3743.86 1665
3744.44 1489
3745.01 1496
3745.59 1520
3746.17 1393
3746.75 1535
3747.32 1573
3747.90 1522
3748.48 1477
3749.05 1437
3749.63 1644
3750.21 1717
3750.79 1740
3751.36 1639
3751.94 1641
3752.52 1615
3753.10 1668
3753.67 1674
3754.25 1606
3754.83 1672
3755.41 1609
3755.99 1620
3756.56 1596
3757.14 1512
3757.72 1852
3758.30 1901
3758.88 1622
3759.45 1713
3760.03 1478
3760.61 1597
3761.19 1615
3761.77 1475
3762.35 1766
3762.92 1693
3763.50 1680
3764.08 1663
3764.66 1787
3765.24 1752
3765.82 1630
3766.39 1718
3766.97 1690
3767.55 1773
3768.13 1802
3768.71 1713
3769.29 1753
3769.87 1811
3770.45 1800
3771.03 1811
3771.60 1974
3772.18 1960
3772.76 1910
3773.34 1683
3773.92 1740
3774.50 1763
3775.08 1780
3775.66 1685
3776.24 1803
3776.82 1604
3777.40 1681
3777.98 1570
3778.56 1637
3779.14 1769
3779.72 1856
3780.30 1931
3780.88 1868
3781.46 1794
3782.04 1781
3782.61 1773
3783.19 1882
3783.77 1731
3784.35 1739
3784.93 1793
3785.52 1934
3786.10 1922
3786.68 1865
3787.26 1745
3787.84 1698
3788.42 1543
3789.00 1478
3789.58 1668
3790.16 1656
3790.74 1784
3791.32 1965
3791.90 1878
3792.48 1839
3793.06 1804
3793.64 1804
3794.22 1806
3794.80 1965
3795.38 1865
3795.96 1872
3796.55 1997
3797.13 1978
3797.71 1965
3798.29 1952
3798.87 2217
3799.45 2083
3800.03 2171
3800.61 2388
3801.19 2643
3801.78 2595
3802.36 2658
3802.94 2718
3803.52 2834
3804.10 2929
3804.68 2734
3805.27 2630
3805.85 2384
3806.43 2601
3807.01 2326
3807.59 2402
3808.17 2328
3808.76 2361
3809.34 2448
3809.92 2288
3810.50 2518
3811.08 2384
3811.67 2435
3812.25 2354
3812.83 2479
3813.41 2761
3814.00 3154
3814.58 3207
3815.16 3104
3815.74 3359
3816.32 3467
3816.91 3623
3817.49 3364
3818.07 3231
3818.66 2873
3819.24 2485
3819.82 2418
3820.40 2374
3820.99 2277
3821.57 2354
3822.15 2182
3822.73 2465
3823.32 2164
3823.90 2164
3824.48 2120
3825.07 2017
3825.65 1859
3826.23 1934
3826.82 1903
3827.40 1966
3827.98 1849
3828.57 1930
3829.15 1843
3829.73 1791
3830.32 1713
3830.90 1649
3831.48 1763
3832.07 1796
3832.65 1854
3833.24 1932
3833.82 1655
3834.40 1645
3834.99 1914
3835.57 1876
3836.16 1728
3836.74 1719
3837.32 1788
3837.91 1684
3838.49 1639
3839.08 1618
3839.66 1572
3840.24 1534
3840.83 1664
3841.41 1728
3842.00 1672
3842.58 1502
3843.17 1561
3843.75 1705
3844.34 1601
3844.92 1525
3845.51 1587
3846.09 1642
3846.67 1622
3847.26 1619
3847.84 1533
3848.43 1570
3849.01 1679
3849.60 1592
3850.18 1561
3850.77 1553
3851.35 1707
3851.94 1714
3852.53 1594
3853.11 1593
3853.70 1577
3854.28 1567
3854.87 1769
3855.45 1598
3856.04 1432
3856.62 1553
3857.21 1582
3857.79 1473
3858.38 1572
3858.97 1590
3859.55 1667
3860.14 1621
3860.72 1639
3861.31 1506
3861.90 1586
3862.48 1613
3863.07 1667
3863.65 1761
3864.24 1659
3864.83 1581
3865.41 1490
3866.00 1451
3866.58 1611
3867.17 1625
3867.76 1685
3868.34 1520
3868.93 1560
3869.52 1617
3870.10 1497
3870.69 1555
3871.28 1557
3871.86 1447
3872.45 1559
3873.04 1568
3873.62 1597
3874.21 1550
3874.80 1664
3875.38 1748
3875.97 1675
3876.56 1604
3877.15 1487
3877.73 1592
3878.32 1553
3878.91 1480
3879.49 1681
3880.08 1574
3880.67 1368
3881.26 1483
3881.84 1459
3882.43 1338
3883.02 1379
3883.61 1619
3884.19 1357
3884.78 1540
3885.37 1610
3885.96 1443
3886.55 1447
3887.13 1590
3887.72 1524
3888.31 1491
3888.90 1527
3889.49 1628
3890.07 1621
3890.66 1525
3891.25 1508
3891.84 1575
3892.43 1713
3893.01 1665
3893.60 1648
3894.19 1544
3894.78 1706
3895.37 1521
3895.96 1504
3896.55 1448
3897.13 1524
3897.72 1633
3898.31 1462
3898.90 1544
3899.49 1512
3900.08 1360
3900.67 1476
3901.26 1571
3901.84 1731
3902.43 1648
3903.02 1564
3903.61 1643
3904.20 1685
3904.79 1657
3905.38 1680
3905.97 1749
3906.56 1770
3907.15 1849
3907.74 1986
3908.33 1966
3908.92 1784
3909.50 1716
3910.09 1653
3910.68 1744
3911.27 1637
3911.86 1505
3912.45 1620
3913.04 1553
3913.63 1668
3914.22 1425
3914.81 1556
3915.40 1622
3915.99 1527
3916.58 1606
3917.17 1571
3917.76 1451
3918.35 1556
3918.94 1588
3919.53 1703
3920.12 1753
3920.72 1587
3921.31 1583
3921.90 1531
3922.49 1562
3923.08 1480
3923.67 1617
3924.26 1592
3924.85 1436
3925.44 1408
3926.03 1385
3926.62 1532
3927.21 1594
3927.80 1456
3928.39 1554
3928.99 1483
3929.58 1652
3930.17 1354
3930.76 1386
3931.35 1482
3931.94 1502
3932.53 1487
3933.12 1566
3933.72 1467
3934.31 1327
3934.90 1472
3935.49 1462
3936.08 1713
3936.67 1615
3937.26 1467
3937.86 1612
3938.45 1570
3939.04 1526
3939.63 1724
3940.22 1833
3940.82 1777
3941.41 1678
3942.00 1607
3942.59 1584
3943.18 1700
3943.78 1656
3944.37 1692
3944.96 1568
3945.55 1742
3946.14 1665
3946.74 1580
3947.33 1626
3947.92 1664
3948.51 1721
3949.11 1619
3949.70 1685
3950.29 1757
3950.88 1608
3951.48 1578
3952.07 1630
3952.66 1747
3953.26 1597
3953.85 1586
3954.44 1466
3955.03 1515
3955.63 1722
3956.22 1697
3956.81 1688
3957.41 1680
3958.00 1618
3958.59 1663
3959.19 1526
3959.78 1590
3960.37 1543
3960.97 1500
3961.56 1660
3962.15 1726
3962.75 1767
3963.34 1734
3963.93 1686
3964.53 1726
3965.12 1740
3965.72 1698
3966.31 1680
3966.90 1748
3967.50 1738
3968.09 1797
3968.69 1879
3969.28 1930
3969.87 2093
3970.47 1885
3971.06 1681
3971.66 1692
3972.25 1590
3972.85 1677
3973.44 1745
3974.03 1646
3974.63 1839
3975.22 2127
3975.82 2050
3976.41 2077
3977.01 2324
3977.60 2598
3978.20 2602
3978.79 2538
3979.39 2573
3979.98 2569
3980.58 2400
3981.17 2093
3981.77 1986
3982.36 1912
3982.96 2133
3983.55 2178
3984.15 2175
3984.74 1928
3985.34 1910
3985.93 1837
3986.53 2108
3987.12 2003
3987.72 2221
3988.31 2156
3988.91 1985
3989.50 1938
3990.10 1974
3990.70 2044
3991.29 1942
3991.89 1793
3992.48 1869
3993.08 2021
3993.67 1961
3994.27 1985
3994.87 1738
3995.46 1812
3996.06 1794
3996.65 1886
3997.25 1990
3997.85 2155
3998.44 1899
3999.04 1825
3999.64 1761
4000.23 1870
4000.83 1778
4001.43 1890
4002.02 1828
4002.62 1917
4003.21 1854
4003.81 1753
4004.41 1746
4005.00 1793
4005.60 1889
4006.20 1801
4006.80 1890
4007.39 1781
4007.99 1657
4008.59 1799
4009.18 1647
4009.78 1664
4010.38 1684
4010.97 1679
4011.57 1761
4012.17 1594
4012.77 1604
4013.36 1715
4013.96 1716
4014.56 1594
4015.16 1829
4015.75 1601
4016.35 1761
4016.95 1784
4017.55 1749
4018.14 1823
4018.74 1840
4019.34 1818
4019.94 1907
4020.54 1736
4021.13 1637
4021.73 1782
4022.33 1750
4022.93 1690
4023.53 1765
4024.12 1878
4024.72 1829
4025.32 1932
4025.92 2107
4026.52 2532
4027.12 2438
4027.71 2385
4028.31 2783
4028.91 2898
4029.51 2843
4030.11 2797
4030.71 2884
4031.31 2722
4031.90 2547
4032.50 2297
4033.10 2284
4033.70 2014
4034.30 2066
4034.90 2072
4035.50 1959
4036.10 1826
4036.70 1905
4037.29 1682
4037.89 1534
4038.49 1642
4039.09 1717
4039.69 1602
4040.29 1490
4040.89 1645
4041.49 1491
4042.09 1522
4042.69 1459
4043.29 1466
4043.89 1623
4044.49 1687
4045.09 1617
4045.69 1673
4046.29 1537
4046.89 1385
4047.49 1517
4048.09 1501
4048.69 1502
4049.29 1457
4049.89 1415
4050.49 1527
4051.09 1485
4051.69 1461
4052.29 1393
4052.89 1324
4053.49 1411
4054.09 1455
4054.69 1499
4055.29 1638
4055.89 1638
4056.49 1491
4057.09 1627
4057.69 1670
4058.29 1477
4058.89 1534
4059.49 1444
4060.09 1570
4060.70 1576
4061.30 1696
4061.90 1549
4062.50 1456
4063.10 1584
4063.70 1681
4064.30 1669
4064.90 1777
4065.50 1928
4066.11 1696
4066.71 1721
4067.31 1894
4067.91 1826
4068.51 1785
4069.11 1630
4069.71 1463
4070.32 1656
4070.92 1908
4071.52 1640
4072.12 1597
4072.72 1646
4073.32 1635
4073.93 1590
4074.53 1576
4075.13 1730
4075.73 1899
4076.33 1882
4076.94 1882
4077.54 1960
4078.14 1768
4078.74 1812
4079.34 1818
4079.95 1722
4080.55 1624
4081.15 1507
4081.75 1602
4082.36 1499
4082.96 1591
4083.56 1417
4084.16 1474
4084.77 1383
4085.37 1569
4085.97 1721
4086.58 1633
4087.18 1620
4087.78 1615
4088.38 1526
4088.99 1568
4089.59 1553
4090.19 1508
4090.80 1395
4091.40 1312
4092.00 1343
4092.61 1415
4093.21 1423
4093.81 1547
4094.42 1598
4095.02 1580
4095.62 1373
4096.23 1353
4096.83 1364
4097.43 1479
4098.04 1502
4098.64 1538
4099.24 1510
4099.85 1512
4100.45 1320
4101.06 1405
4101.66 1336
4102.26 1418
4102.87 1516
4103.47 1462
4104.08 1397
4104.68 1366
4105.28 1529
4105.89 1377
4106.49 1422
4107.10 1468
4107.70 1577
4108.31 1527
4108.91 1417
4109.51 1462
4110.12 1401
4110.72 1454
4111.33 1344
4111.93 1386
4112.54 1314
4113.14 1454
4113.75 1317
4114.35 1396
4114.96 1393
4115.56 1354
4116.17 1313
4116.77 1336
4117.38 1509
4117.98 1524
4118.59 1382
4119.19 1492
4119.80 1464
4120.40 1486
4121.01 1436
4121.61 1395
4122.22 1644
4122.82 1489
4123.43 1449
4124.04 1277
4124.64 1382
4125.25 1353
4125.85 1336
4126.46 1424
4127.06 1351
4127.67 1275
4128.28 1365
4128.88 1385
4129.49 1375
4130.09 1443
4130.70 1423
4131.31 1466
4131.91 1554
4132.52 1449
4133.12 1497
4133.73 1414
4134.34 1610
4134.94 1622
4135.55 1601
4136.16 1526
4136.76 1521
4137.37 1646
4137.98 1543
4138.58 1625
4139.19 1585
4139.80 1770
4140.40 1767
4141.01 1717
4141.62 1752
4142.22 1874
4142.83 1846
4143.44 1906
4144.04 1971
4144.65 1919
4145.26 1755
4145.86 1505
4146.47 1548
4147.08 1798
4147.69 1676
4148.29 1411
4148.90 1538
4149.51 1498
4150.12 1494
4150.72 1380
4151.33 1276
4151.94 1287
4152.55 1291
4153.15 1352
4153.76 1249
4154.37 1354
4154.98 1263
4155.59 1283
4156.19 1281
4156.80 1317
4157.41 1402
4158.02 1457
4158.63 1471
4159.23 1378
4159.84 1432
4160.45 1430
4161.06 1467
4161.67 1476
4162.28 1594
4162.88 1497
4163.49 1504
4164.10 1456
4164.71 1579
4165.32 1677
4165.93 1836
4166.53 1569
4167.14 1711
4167.75 1782
4168.36 1534
4168.97 1540
4169.58 1540
4170.19 1540
4170.80 1477
4171.41 1409
4172.01 1553
4172.62 1487
4173.23 1434
4173.84 1579
4174.45 1569
4175.06 1415
4175.67 1427
4176.28 1615
4176.89 1498
4177.50 1470
4178.11 1376
4178.72 1366
4179.33 1255
4179.94 1335
4180.55 1394
4181.16 1317
4181.77 1381
4182.38 1343
4182.99 1476
4183.60 1394
4184.21 1378
4184.82 1344
4185.43 1376
4186.04 1513
4186.65 1439
4187.26 1316
4187.87 1355
4188.48 1440
4189.09 1424
4189.70 1553
4190.31 1439
4190.92 1471
4191.53 1399
4192.14 1432
4192.75 1489
4193.36 1454
4193.97 1699
4194.58 1607
4195.19 1414
4195.80 1358
4196.41 1377
4197.03 1484
4197.64 1578
4198.25 1641
4198.86 1418
4199.47 1445
4200.08 1445
4200.69 1471
4201.30 1376
4201.91 1419
4202.53 1350
4203.14 1477
4203.75 1474
4204.36 1509
4204.97 1313
4205.58 1350
4206.19 1362
4206.81 1376
4207.42 1327
4208.03 1306
4208.64 1408
4209.25 1361
4209.86 1425
4210.48 1321
4211.09 1291
4211.70 1320
4212.31 1331
4212.92 1410
4213.54 1329
4214.15 1428
4214.76 1416
4215.37 1440
4215.99 1276
4216.60 1407
4217.21 1736
4217.82 1544
4218.43 1381
4219.05 1494
4219.66 1478
4220.27 1524
4220.89 1615
4221.50 1525
4222.11 1587
4222.72 1534
4223.34 1544
4223.95 1597
4224.56 1719
4225.17 1628
4225.79 1735
4226.40 1651
4227.01 1710
4227.63 1724
4228.24 1937
4228.85 1905
4229.47 1863
4230.08 1665
4230.69 1833
4231.31 1908
4231.92 1856
4232.53 1961
4233.15 1878
4233.76 2018
4234.37 1951
4234.99 1862
4235.60 2068
4236.22 2069
4236.83 1902
4237.44 2179
4238.06 2171
4238.67 1991
4239.28 1706
4239.90 1847
4240.51 1675
4241.13 1728
4241.74 1524
4242.36 1705
4242.97 1694
4243.58 1666
4244.20 1629
4244.81 1568
4245.43 1576
4246.04 1694
4246.66 1700
4247.27 1687
4247.89 1640
4248.50 1663
4249.11 1547
4249.73 1511
4250.34 1689
4250.96 1628
4251.57 1437
4252.19 1441
4252.80 1448
4253.42 1429
4254.03 1413
4254.65 1475
4255.26 1447
4255.88 1383
4256.49 1475
4257.11 1621
4257.72 1602
4258.34 1546
4258.96 1453
4259.57 1518
4260.19 1392
4260.80 1384
4261.42 1506
4262.03 1521
4262.65 1418
4263.26 1432
4263.88 1744
4264.50 1736
4265.11 1614
4265.73 1648
4266.34 1652
4266.96 1663
4267.58 1572
4268.19 1662
4268.81 1530
4269.42 1564
4270.04 1435
4270.66 1561
4271.27 1508
4271.89 1523
4272.51 1549
4273.12 1717
4273.74 1985
4274.36 1648
4274.97 1769
4275.59 1819
4276.20 1851
4276.82 2043
4277.44 2187
4278.06 2184
4278.67 2056
4279.29 2007
4279.91 2013
4280.52 1946
4281.14 1717
4281.76 1603
4282.37 1674
4282.99 1581
4283.61 1635
4284.23 1689
4284.84 1507
4285.46 1533
4286.08 1552
4286.69 1448
4287.31 1433
4287.93 1618
4288.55 1568
4289.16 1398
4289.78 1532
4290.40 1712
4291.02 1724
4291.64 1494
4292.25 1441
4292.87 1463
4293.49 1684
4294.11 1414
4294.73 1399
4295.34 1385
4295.96 1613
4296.58 1640
4297.20 1608
4297.82 1672
4298.43 1710
4299.05 1572
4299.67 1528
4300.29 1602
4300.91 1514
4301.53 1446
4302.14 1586
4302.76 1665
4303.38 1520
4304.00 1568
4304.62 1643
4305.24 1558
4305.86 1568
4306.48 1601
4307.09 1510
4307.71 1377
4308.33 1359
4308.95 1309
4309.57 1436
4310.19 1393
4310.81 1526
4311.43 1587
4312.05 1411
4312.67 1445
4313.29 1429
4313.90 1346
4314.52 1457
4315.14 1530
4315.76 1419
4316.38 1545
4317.00 1402
4317.62 1500
4318.24 1489
4318.86 1482
4319.48 1549
4320.10 1653
4320.72 1504
4321.34 1579
4321.96 1624
4322.58 1626
4323.20 1587
4323.82 1473
4324.44 1579
4325.06 1641
4325.68 1671
4326.30 1627
4326.92 1587
4327.54 1718
4328.16 1897
4328.78 1682
4329.40 1707
4330.02 1818
4330.64 1701
4331.27 1731
4331.89 1670
4332.51 1524
4333.13 1642
4333.75 1535
4334.37 1749
4334.99 1936
4335.61 1960
4336.23 2062
4336.85 1930
4337.47 1940
4338.09 1982
4338.72 1956
4339.34 2219
4339.96 2207
4340.58 2311
4341.20 2430
4341.82 2599
4342.44 2630
4343.07 2939
4343.69 3385
4344.31 3797
4344.93 4679
4345.55 5125
4346.17 5813
4346.79 6708
4347.42 7133
4348.04 7522
4348.66 6960
4349.28 6337
4349.90 5915
4350.53 5142
4351.15 4110
4351.77 3333
4352.39 2893
4353.01 2686
4353.64 2473
4354.26 2320
4354.88 2106
4355.50 2309
4356.13 2122
4356.75 2106
4357.37 2185
4357.99 2097
4358.62 2081
4359.24 2192
4359.86 2323
4360.48 2368
4361.11 2347
4361.73 2242
4362.35 2308
4362.98 2164
4363.60 2201
4364.22 2198
4364.84 2045
4365.47 2282
4366.09 2423
4366.71 2224
4367.34 2279
4367.96 2137
4368.58 2163
4369.21 1999
4369.83 1887
4370.45 1692
4371.08 1727
4371.70 1688
4372.32 1632
4372.95 1537
4373.57 1535
4374.20 1549
4374.82 1645
4375.44 1667
4376.07 1580
4376.69 1862
4377.31 1968
4377.94 2005
4378.56 1979
4379.19 1909
4379.81 1870
4380.43 1870
4381.06 1986
4381.68 1972
4382.31 2035
4382.93 1922
4383.56 1897
4384.18 1893
4384.80 1883
4385.43 1957
4386.05 1874
4386.68 1751
4387.30 1733
4387.93 1758
4388.55 1646
4389.18 1708
4389.80 1674
4390.43 1555
4391.05 1502
4391.68 1541
4392.30 1558
4392.93 1531
4393.55 1526
4394.18 1607
4394.80 1572
4395.43 1443
4396.05 1434
4396.68 1476
4397.30 1622
4397.93 1741
4398.55 1688
4399.18 1666
4399.80 1528
4400.43 1693
4401.06 1619
4401.68 1663
4402.31 1393
4402.93 1658
4403.56 1555
4404.18 1541
4404.81 1596
4405.44 1673
4406.06 1701
4406.69 1561
4407.31 1648
4407.94 1643
4408.57 1607
4409.19 1647
4409.82 1830
4410.45 1835
4411.07 1802
4411.70 1694
4412.32 1777
4412.95 1795
4413.58 1576
4414.20 1677
4414.83 1638
4415.46 1704
4416.08 1509
4416.71 1548
4417.34 1452
4417.96 1424
4418.59 1588
4419.22 1484
4419.84 1460
4420.47 1390
4421.10 1308
4421.73 1454
4422.35 1355
4422.98 1413
4423.61 1418
4424.23 1489
4424.86 1530
4425.49 1388
4426.12 1363
4426.74 1369
4427.37 1519
4428.00 1501
4428.63 1466
4429.25 1457
4429.88 1348
4430.51 1298
4431.14 1344
4431.77 1368
4432.39 1357
4433.02 1396
4433.65 1499
4434.28 1543
4434.90 1670
4435.53 1486
4436.16 1442
4436.79 1327
4437.42 1529
4438.05 1540
4438.67 1632
4439.30 1847
4439.93 1581
4440.56 1504
4441.19 1378
4441.82 1386
4442.44 1379
4443.07 1443
4443.70 1396
4444.33 1474
4444.96 1464
4445.59 1664
4446.22 1730
4446.85 1604
4447.47 1524
4448.10 1625
4448.73 1679
4449.36 1692
4449.99 1562
4450.62 1532
4451.25 1698
4451.88 1659
4452.51 1526
4453.14 1527
4453.77 1697
4454.40 1657
4455.02 1634
4455.65 1628
4456.28 1697
4456.91 1732
4457.54 1942
4458.17 2019
4458.80 1640
4459.43 1460
4460.06 1454
4460.69 1481
4461.32 1508
4461.95 1534
4462.58 1518
4463.21 1600
4463.84 1581
4464.47 1596
4465.10 1508
4465.73 1438
4466.36 1525
4466.99 1576
4467.62 1377
4468.25 1411
4468.88 1496
4469.51 1472
4470.14 1454
4470.78 1451
4471.41 1333
4472.04 1563
4472.67 1380
4473.30 1225
4473.93 1365
4474.56 1329
4475.19 1320
4475.82 1464
4476.45 1370
4477.08 1450
4477.71 1344
4478.35 1399
4478.98 1554
4479.61 1375
4480.24 1508
4480.87 1567
4481.50 1450
4482.13 1432
4482.76 1483
4483.40 1448
4484.03 1766
4484.66 1487
4485.29 1414
4485.92 1616
4486.55 1480
4487.19 1377
4487.82 1519
4488.45 1469
4489.08 1467
4489.71 1576
4490.34 1530
4490.98 1595
4491.61 1563
4492.24 1623
4492.87 1568
4493.50 1538
4494.14 1677
4494.77 1671
4495.40 1493
4496.03 1480
4496.67 1560
4497.30 1545
4497.93 1617
4498.56 1594
4499.20 1754
4499.83 1939
4500.46 2089
4501.09 2160
4501.73 2319
4502.36 2360
4502.99 2358
4503.63 2176
4504.26 2385
4504.89 1995
4505.52 1974
4506.16 1975
4506.79 1846
4507.42 1924
4508.06 1858
4508.69 1705
4509.32 1586
4509.96 1590
4510.59 1691
4511.22 1718
4511.86 1774
4512.49 1748
4513.12 1628
4513.76 1672
4514.39 1684
4515.02 1551
4515.66 1441
4516.29 1411
4516.93 1391
4517.56 1354
4518.19 1368
4518.83 1398
4519.46 1445
4520.10 1469
4520.73 1573
4521.36 1363
4522.00 1289
4522.63 1327
4523.27 1290
4523.90 1299
4524.54 1352
4525.17 1296
4525.80 1423
4526.44 1476
4527.07 1424
4527.71 1616
4528.34 1456
4528.98 1333
4529.61 1520
4530.25 1452
4530.88 1458
4531.52 1738
4532.15 1570
4532.79 1618
4533.42 1646
4534.06 1458
4534.69 1364
4535.33 1451
4535.96 1602
4536.60 1484
4537.23 1583
4537.87 1468
4538.50 1451
4539.14 1485
4539.77 1622
4540.41 1713
4541.04 1577
4541.68 1492
4542.31 1582
4542.95 1691
4543.59 1515
4544.22 1428
4544.86 1477
4545.49 1486
4546.13 1375
4546.77 1468
4547.40 1493
4548.04 1382
4548.67 1460
4549.31 1445
4549.95 1497
4550.58 1331
4551.22 1402
4551.85 1406
4552.49 1373
4553.13 1415
4553.76 1403
4554.40 1416
4555.04 1396
4555.67 1420
4556.31 1506
4556.95 1450
4557.58 1487
4558.22 1560
4558.86 1453
4559.49 1410
4560.13 1397
4560.77 1287
4561.40 1276
4562.04 1382
4562.68 1396
4563.31 1546
4563.95 1507
4564.59 1471
4565.23 1450
4565.86 1363
4566.50 1323
4567.14 1357
4567.77 1442
4568.41 1312
4569.05 1461
4569.69 1333
4570.32 1458
4570.96 1346
4571.60 1258
4572.24 1273
4572.88 1418
4573.51 1437
4574.15 1256
4574.79 1477
4575.43 1516
4576.06 1477
4576.70 1361
4577.34 1481
4577.98 1562
4578.62 1494
4579.26 1558
4579.89 1481
4580.53 1436
4581.17 1459
4581.81 1554
4582.45 1487
4583.09 1584
4583.72 1674
4584.36 1543
4585.00 1522
4585.64 1696
4586.28 1643
4586.92 1623
4587.56 1613
4588.19 1777
4588.83 1927
4589.47 2375
4590.11 2529
4590.75 2377
4591.39 2752
4592.03 3069
4592.67 3033
4593.31 3187
4593.95 2863
4594.58 2610
4595.22 2383
4595.86 2474
4596.50 2097
4597.14 1842
4597.78 1733
4598.42 1952
4599.06 1793
4599.70 1726
4600.34 1686
4600.98 1727
4601.62 1831
4602.26 1860
4602.90 1949
4603.54 1852
4604.18 1783
4604.82 1821
4605.46 1763
4606.10 1706
4606.74 1976
4607.38 1764
4608.02 1701
4608.66 1811
4609.30 1938
4609.94 1796
4610.58 1662
4611.22 1742
4611.86 1609
4612.50 1771
4613.14 1945
4613.78 1896
4614.42 1810
4615.06 1913
4615.70 1969
4616.35 1981
4616.99 1849
4617.63 1735
4618.27 1785
4618.91 1845
4619.55 1760
4620.19 1724
4620.83 1548
4621.47 1693
4622.11 1563
4622.76 1471
4623.40 1549
4624.04 1485
4624.68 1464
4625.32 1500
4625.96 1566
4626.60 1750
4627.25 1540
4627.89 1625
4628.53 1555
4629.17 1506
4629.81 1511
4630.45 1446
4631.10 1703
4631.74 1811
4632.38 1691
4633.02 1699
4633.66 1761
4634.30 1589
4634.95 1692
4635.59 1742
4636.23 1850
4636.87 1680
4637.52 1686
4638.16 1679
4638.80 1700
4639.44 1650
4640.08 1503
4640.73 1756
4641.37 1645
4642.01 1482
4642.66 1596
4643.30 1436
4643.94 1542
4644.58 1695
4645.23 1713
4645.87 1600
4646.51 1768
4647.15 1631
4647.80 1674
4648.44 1541
4649.08 1515
4649.73 1600
4650.37 1376
4651.01 1384
4651.66 1576
4652.30 1549
4652.94 1471
4653.59 1570
4654.23 1642
4654.87 1635
4655.52 1642
4656.16 1538
4656.80 1586
4657.45 1504
4658.09 1448
4658.73 1459
4659.38 1413
4660.02 1435
4660.67 1450
4661.31 1639
4661.95 1460
4662.60 1439
4663.24 1426
4663.89 1544
4664.53 1651
4665.17 1555
4665.82 1592
4666.46 1444
4667.11 1442
4667.75 1377
4668.40 1530
4669.04 1511
4669.68 1407
4670.33 1465
4670.97 1504
4671.62 1644
4672.26 1635
4672.91 1706
4673.55 1866
4674.20 1754
4674.84 1810
4675.49 1674
4676.13 1664
4676.78 1614
4677.42 1723
4678.07 1484
4678.71 1657
4679.36 1665
4680.00 1692
4680.65 1588
4681.29 1702
4681.94 1519
4682.58 1544
4683.23 1556
4683.87 1468
4684.52 1538
4685.16 1513
4685.81 1614
4686.46 1492
4687.10 1493
4687.75 1501
4688.39 1526
4689.04 1719
4689.68 1672
4690.33 1580
4690.98 1562
4691.62 1748
4692.27 1773
4692.91 1682
4693.56 1674
4694.21 1763
4694.85 1807
4695.50 2031
4696.15 1965
4696.79 2026
4697.44 2027
4698.08 2081
4698.73 2428
4699.38 2519
4700.02 2725
4700.67 2627
4701.32 2574
4701.96 2550
4702.61 2347
4703.26 2251
4703.90 2107
4704.55 2013
4705.20 1892
4705.84 1811
4706.49 1718
4707.14 1915
4707.79 1870
4708.43 1701
4709.08 1830
4709.73 1818
4710.37 1816
4711.02 1753
4711.67 1990
4712.32 1802
4712.96 1828
4713.61 1729
4714.26 1660
4714.91 1778
4715.55 1655
4716.20 1756
4716.85 1681
4717.50 1740
4718.15 1585
4718.79 1549
4719.44 1544
4720.09 1822
4720.74 1719
4721.39 1566
4722.03 1647
4722.68 1566
4723.33 1474
4723.98 1582
4724.63 1386
4725.27 1440
4725.92 1430
4726.57 1380
4727.22 1492
4727.87 1401
4728.52 1435
4729.16 1488
4729.81 1467
4730.46 1471
4731.11 1456
4731.76 1517
4732.41 1493
4733.06 1413
4733.71 1634
4734.36 1562
4735.00 1347
4735.65 1463
4736.30 1501
4736.95 1372
4737.60 1562
4738.25 1389
4738.90 1289
4739.55 1476
4740.20 1430
4740.85 1409
4741.50 1467
4742.15 1403
4742.80 1476
4743.44 1347
4744.09 1342
4744.74 1350
4745.39 1414
4746.04 1535
4746.69 1457
4747.34 1517
4747.99 1555
4748.64 1623
4749.29 1596
4749.94 1652
4750.59 1462
4751.24 1561
4751.89 1563
4752.54 1544
4753.19 1703
4753.84 1658
4754.49 1670
4755.14 1563
4755.79 1580
4756.44 1562
4757.10 1600
4757.75 1524
4758.40 1357
4759.05 1319
4759.70 1356
4760.35 1287
4761.00 1389
4761.65 1447
4762.30 1321
4762.95 1332
4763.60 1318
4764.25 1225
4764.90 1198
4765.56 1309
4766.21 1420
4766.86 1235
4767.51 1283
4768.16 1303
4768.81 1478
4769.46 1326
4770.11 1324
4770.77 1300
4771.42 1247
4772.07 1362
4772.72 1378
4773.37 1208
4774.02 1365
4774.67 1381
4775.33 1287
4775.98 1300
4776.63 1283
4777.28 1277
4777.93 1310
4778.59 1351
4779.24 1348
4779.89 1257
4780.54 1160
4781.19 1146
4781.85 1304
4782.50 1301
4783.15 1215
4783.80 1152
4784.46 1240
4785.11 1252
4785.76 1224
4786.41 1195
4787.07 1186
4787.72 1385
4788.37 1386
4789.02 1373
4789.68 1273
4790.33 1371
4790.98 1427
4791.63 1568
4792.29 1587
4792.94 1368
4793.59 1424
4794.25 1437
4794.90 1530
4795.55 1360
4796.21 1189
4796.86 1354
4797.51 1471
4798.17 1191
4798.82 1199
4799.47 1321
4800.13 1479
4800.78 1236
4801.43 1174
4802.09 1345
4802.74 1429
4803.39 1340
4804.05 1561
4804.70 1288
4805.35 1340
4806.01 1521
4806.66 1297
4807.32 1451
4807.97 1402
4808.62 1294
4809.28 1356
4809.93 1371
4810.59 1280
4811.24 1266
4811.89 1290
4812.55 1583
4813.20 1458
4813.86 1374
4814.51 1356
4815.17 1356
4815.82 1321
4816.48 1531
4817.13 1547
4817.78 1471
4818.44 1416
4819.09 1426
4819.75 1456
4820.40 1368
4821.06 1543
4821.71 1493
4822.37 1517
4823.02 1668
4823.68 1500
4824.33 1497
4824.99 1581
4825.64 1640
4826.30 1680
4826.95 1807
4827.61 1507
4828.26 1450
4828.92 1449
4829.58 1592
4830.23 1568
4830.89 1453
4831.54 1455
4832.20 1596
4832.85 1622
4833.51 1621
4834.16 1659
4834.82 1633
4835.48 1737
4836.13 1842
4836.79 1864
4837.44 1581
4838.10 1840
4838.76 1861
4839.41 1809
4840.07 1666
4840.72 1675
4841.38 1586
4842.04 1642
4842.69 1674
4843.35 1813
4844.01 1876
4844.66 1828
4845.32 1805
4845.98 1576
4846.63 1726
4847.29 1790
4847.95 1648
4848.60 1747
4849.26 1696
4849.92 1814
4850.57 1830
4851.23 1688
4851.89 1730
4852.54 1825
4853.20 1925
4853.86 1842
4854.51 1909
4855.17 1920
4855.83 2157
4856.49 2284
4857.14 2373
4857.80 2484
4858.46 2438
4859.12 2368
4859.77 2385
4860.43 2286
4861.09 2284
4861.75 2262
4862.40 2228
4863.06 2288
4863.72 2238
4864.38 2095
4865.03 2207
4865.69 2264
4866.35 2501
4867.01 2398
4867.67 2476
4868.32 2379
4868.98 2338
4869.64 2305
4870.30 2227
4870.96 2369
4871.62 2352
4872.27 2405
4872.93 2371
4873.59 2266
4874.25 2383
4874.91 2139
4875.57 2048
4876.22 2092
4876.88 2178
4877.54 2153
4878.20 2225
4878.86 2270
4879.52 2076
4880.18 2030
4880.84 2117
4881.49 2123
4882.15 2227
4882.81 2175
4883.47 1972
4884.13 2042
4884.79 2021
4885.45 2201
4886.11 1953
4886.77 2082
4887.43 2073
4888.09 1833
4888.75 1991
4889.41 2064
4890.07 2237
4890.72 2221
4891.38 2249
4892.04 2477
4892.70 2211
4893.36 2286
4894.02 2424
4894.68 2326
4895.34 2195
4896.00 2066
4896.66 2172
4897.32 2123
4897.98 2157
4898.64 2387
4899.30 2589
4899.96 2522
4900.62 2503
4901.28 2371
4901.94 2326
4902.60 2488
4903.27 2023
4903.93 1964
4904.59 1855
4905.25 2060
4905.91 1977
4906.57 1808
4907.23 1880
4907.89 1987
4908.55 1977
4909.21 1965
4909.87 2017
4910.53 1976
4911.19 1984
4911.85 2107
4912.52 2023
4913.18 2020
4913.84 1967
4914.50 1810
4915.16 1726
4915.82 1764
4916.48 1728
4917.14 1530
4917.81 1621
4918.47 1529
4919.13 1537
4919.79 1548
4920.45 1593
4921.11 1523
4921.77 1447
4922.44 1567
4923.10 1577
4923.76 1617
4924.42 1635
4925.08 1729
4925.75 1695
4926.41 1573
4927.07 1646
4927.73 1543
4928.39 1483
4929.06 1586
4929.72 1634
4930.38 1643
4931.04 1508
4931.71 1533
4932.37 1468
4933.03 1518
4933.69 1499
4934.36 1625
4935.02 1530
4935.68 1602
4936.34 1540
4937.01 1511
4937.67 1663
4938.33 1712
4938.99 1601
4939.66 1629
4940.32 1612
4940.98 1429
4941.65 1404
4942.31 1464
4942.97 1380
4943.63 1475
4944.30 1351
4944.96 1576
4945.62 1509
4946.29 1497
4946.95 1339
4947.61 1393
4948.28 1407
4948.94 1401
4949.61 1416
4950.27 1493
4950.93 1491
4951.60 1429
4952.26 1486
4952.92 1413
4953.59 1374
4954.25 1310
4954.92 1457
4955.58 1512
4956.24 1346
4956.91 1351
4957.57 1280
4958.24 1420
4958.90 1474
4959.56 1480
4960.23 1448
4960.89 1533
4961.56 1581
4962.22 1515
4962.89 1530
4963.55 1741
4964.21 1748
4964.88 1724
4965.54 1643
4966.21 1702
4966.87 1772
4967.54 1672
4968.20 1892
4968.87 1683
4969.53 1402
4970.20 1596
4970.86 1541
4971.53 1510
4972.19 1402
4972.86 1386
4973.52 1595
4974.19 1687
4974.85 1475
4975.52 1532
4976.18 1417
4976.85 1544
4977.51 1579
4978.18 1380
4978.85 1538
4979.51 1429
4980.18 1381
4980.84 1395
4981.51 1484
4982.17 1404
4982.84 1351
4983.50 1389
4984.17 1329
4984.84 1347
4985.50 1317
4986.17 1438
4986.83 1291
4987.50 1369
4988.17 1213
4988.83 1286
4989.50 1393
4990.17 1337
4990.83 1399
4991.50 1497
4992.16 1443
4992.83 1276
4993.50 1272
4994.16 1249
4994.83 1253
4995.50 1214
4996.16 1265
4996.83 1373
4997.50 1291
4998.16 1410
4998.83 1338
4999.50 1362
5000.16 1288
5000.83 1279
5001.50 1280
5002.17 1186
5002.83 1279
5003.50 1355
5004.17 1325
5004.83 1384
5005.50 1308
5006.17 1230
5006.84 1379
5007.50 1256
5008.17 1390
5008.84 1356
5009.51 1250
5010.17 1270
5010.84 1337
5011.51 1210
5012.18 1223
5012.84 1275
5013.51 1207
5014.18 1257
5014.85 1328
5015.52 1184
5016.18 1200
5016.85 1229
5017.52 1109
5018.19 1218
5018.86 1314
5019.52 1217
5020.19 1311
5020.86 1244
5021.53 1266
5022.20 1393
5022.87 1416
5023.54 1378
5024.20 1349
5024.87 1552
5025.54 1503
5026.21 1384
5026.88 1410
5027.55 1404
5028.22 1392
5028.88 1285
5029.55 1387
5030.22 1248
5030.89 1282
5031.56 1207
5032.23 1279
5032.90 1264
5033.57 1279
5034.24 1126
5034.91 1237
5035.58 1167
5036.25 1245
5036.91 1237
5037.58 1368
5038.25 1211
5038.92 1115
5039.59 1240
5040.26 1214
5040.93 1301
5041.60 1318
5042.27 1262
5042.94 1248
5043.61 1304
5044.28 1203
5044.95 1248
5045.62 1213
5046.29 1241
5046.96 1230
5047.63 1190
5048.30 1155
5048.97 1253
5049.64 1330
5050.31 1333
5050.98 1400
5051.65 1428
5052.32 1349
5052.99 1339
5053.66 1386
5054.33 1323
5055.00 1299
5055.68 1318
5056.35 1356
5057.02 1330
5057.69 1213
5058.36 1130
5059.03 1289
5059.70 1221
5060.37 1294
5061.04 1231
5061.71 1191
5062.38 1285
5063.06 1319
5063.73 1341
5064.40 1319
5065.07 1269
5065.74 1349
5066.41 1320
5067.08 1268
5067.75 1226
5068.43 1332
5069.10 1307
5069.77 1319
5070.44 1257
5071.11 1258
5071.78 1233
5072.46 1201
5073.13 1178
5073.80 1291
5074.47 1294
5075.14 1323
5075.81 1262
5076.49 1447
5077.16 1432
5077.83 1503
5078.50 1634
5079.18 1690
5079.85 1752
5080.52 1776
5081.19 1921
5081.86 1938
5082.54 1924
5083.21 1817
5083.88 1817
5084.55 1652
5085.23 1784
5085.90 1594
5086.57 1493
5087.25 1447
5087.92 1588
5088.59 1490
5089.26 1519
5089.94 1563
5090.61 1741
5091.28 1817
5091.96 1827
5092.63 1855
5093.30 1885
5093.97 1723
5094.65 1812
5095.32 1623
5095.99 1586
5096.67 1615
5097.34 1581
5098.01 1636
5098.69 1605
5099.36 1637
5100.04 1607
5100.71 1404
5101.38 1408
5102.06 1568
5102.73 1476
5103.40 1568
5104.08 1547
5104.75 1404
5105.43 1545
5106.10 1554
5106.77 1604
5107.45 1506
5108.12 1261
5108.80 1179
5109.47 1319
5110.14 1416
5110.82 1406
5111.49 1360
5112.17 1432
5112.84 1337
5113.52 1347
5114.19 1413
5114.87 1529
5115.54 1366
5116.21 1318
5116.89 1650
5117.56 1488
5118.24 1704
5118.91 1491
5119.59 1721
5120.26 1713
5120.94 1496
5121.61 1431
5122.29 1553
5122.96 1550
5123.64 1375
5124.31 1387
5124.99 1457
5125.66 1463
5126.34 1383
5127.01 1355
5127.69 1496
5128.37 1525
5129.04 1472
5129.72 1352
5130.39 1308
5131.07 1387
5131.74 1491
5132.42 1502
5133.09 1382
5133.77 1520
5134.45 1416
5135.12 1263
5135.80 1266
5136.47 1421
5137.15 1499
5137.83 1410
5138.50 1263
5139.18 1384
5139.85 1299
5140.53 1200
5141.21 1319
5141.88 1368
5142.56 1201
5143.24 1154
5143.91 1145
5144.59 1222
5145.27 1031
5145.94 1094
5146.62 1198
5147.30 1125
5147.97 1192
5148.65 1145
5149.33 1082
5150.00 1145
5150.68 1163
5151.36 1312
5152.03 1292
5152.71 1197
5153.39 1215
5154.07 1239
5154.74 1266
5155.42 1251
5156.10 1210
5156.77 1227
5157.45 1312
5158.13 1284
5158.81 1137
5159.48 1069
5160.16 1154
5160.84 1101
5161.52 1093
5162.19 1169
5162.87 1237
5163.55 1198
5164.23 1072
5164.91 1103
5165.58 1105
5166.26 1219
5166.94 1327
5167.62 1275
5168.30 1249
5168.97 1211
5169.65 1113
5170.33 1131
5171.01 1080
5171.69 1135
5172.37 1190
5173.04 1042
5173.72 1167
5174.40 1153
5175.08 1122
5175.76 1080
5176.44 1102
5177.11 1276
5177.79 1186
5178.47 1178
5179.15 1119
5179.83 1273
5180.51 1156
5181.19 1118
5181.87 1246
5182.55 1047
5183.22 1175
5183.90 1049
5184.58 1160
5185.26 1136
5185.94 1133
5186.62 1096
5187.30 1159
5187.98 1189
5188.66 1224
5189.34 1231
5190.02 1027
5190.70 1048
5191.38 1172
5192.06 1212
5192.74 1199
5193.42 1255
5194.10 1140
5194.78 1198
5195.46 1143
5196.14 1064
5196.82 1136
5197.50 1105
5198.18 1161
5198.86 1179
5199.54 1163
5200.22 1149
5200.90 1249
5201.58 1217
5202.26 1146
5202.94 1128
5203.62 1219
5204.30 1259
5204.98 1233
5205.66 1383
5206.34 1199
5207.02 1163
5207.70 1247
5208.38 1394
5209.06 1409
5209.74 1424
5210.42 1452
5211.10 1321
5211.79 1304
5212.47 1342
5213.15 1370
5213.83 1359
5214.51 1250
5215.19 1247
5215.87 1306
5216.55 1369
5217.23 1282
5217.92 1292
5218.60 1295
5219.28 1281
5219.96 1368
5220.64 1275
5221.32 1324
5222.00 1369
5222.69 1409
5223.37 1390
5224.05 1371
5224.73 1446
5225.41 1490
5226.10 1504
5226.78 1307
5227.46 1199
5228.14 1283
5228.82 1317
5229.51 1296
5230.19 1219
5230.87 1271
5231.55 1229
5232.23 1185
5232.92 1325
5233.60 1171
5234.28 1193
5234.96 1383
5235.65 1372
5236.33 1343
5237.01 1242
5237.69 1289
5238.38 1413
5239.06 1418
5239.74 1409
5240.42 1517
5241.11 1306
5241.79 1326
5242.47 1256
5243.16 1351
5243.84 1259
5244.52 1303
5245.21 1274
5245.89 1437
5246.57 1311
5247.26 1384
5247.94 1517
5248.62 1433
5249.31 1631
5249.99 1509
5250.67 1629
5251.36 1713
5252.04 1652
5252.72 1643
5253.41 1483
5254.09 1458
5254.77 1535
5255.46 1707
5256.14 1701
5256.83 1412
5257.51 1403
5258.19 1444
5258.88 1559
5259.56 1580
5260.25 1708
5260.93 1770
5261.61 1847
5262.30 1592
5262.98 1750
5263.67 1724
5264.35 1462
5265.04 1615
5265.72 1509
5266.40 1542
5267.09 1443
5267.77 1339
5268.46 1456
5269.14 1538
5269.83 1379
5270.51 1504
5271.20 1554
5271.88 1363
5272.57 1252
5273.25 1264
5273.94 1292
5274.62 1383
5275.31 1328
5275.99 1422
5276.68 1278
5277.36 1326
5278.05 1284
5278.73 1258
5279.42 1289
5280.10 1172
5280.79 1386
5281.47 1375
5282.16 1370
5282.85 1439
5283.53 1292
5284.22 1366
5284.90 1320
5285.59 1342
5286.27 1359
5286.96 1349
5287.65 1292
5288.33 1153
5289.02 1227
5289.70 1242
5290.39 1264
5291.08 1377
5291.76 1174
5292.45 1214
5293.13 1294
5293.82 1321
5294.51 1372
5295.19 1321
5295.88 1322
5296.57 1355
5297.25 1396
5297.94 1397
5298.63 1360
5299.31 1422
5300.00 1399
5300.69 1469
5301.37 1423
5302.06 1344
5302.75 1321
5303.43 1525
5304.12 1398
5304.81 1417
5305.49 1407
5306.18 1362
5306.87 1295
5307.56 1404
5308.24 1449
5308.93 1474
5309.62 1461
5310.30 1381
5310.99 1413
5311.68 1416
5312.37 1373
5313.05 1458
5313.74 1395
5314.43 1439
5315.12 1393
5315.81 1329
5316.49 1320
5317.18 1405
5317.87 1310
5318.56 1403
5319.24 1573
5319.93 1785
5320.62 1601
5321.31 1562
5322.00 1658
5322.68 1573
5323.37 1450
5324.06 1486
5324.75 1460
5325.44 1354
5326.13 1296
5326.81 1352
5327.50 1268
5328.19 1259
5328.88 1053
5329.57 1139
5330.26 1151
5330.95 1163
5331.63 1151
5332.32 1269
5333.01 1300
5333.70 1208
5334.39 1242
5335.08 1245
5335.77 1260
5336.46 1235
5337.15 1249
5337.84 1314
5338.52 1161
5339.21 1227
5339.90 1403
5340.59 1226
5341.28 1336
5341.97 1238
5342.66 1190
5343.35 1198
5344.04 1122
5344.73 1114
5345.42 1199
5346.11 1104
5346.80 1116
5347.49 1221
5348.18 1262
5348.87 1280
5349.56 1198
5350.25 1236
5350.94 1258
5351.63 1330
5352.32 1273
5353.01 1181
5353.70 1200
5354.39 1346
5355.08 1216
5355.77 1098
5356.46 1094
5357.15 1126
5357.84 1161
5358.53 1148
5359.22 1111
5359.91 1213
5360.60 1203
5361.29 1340
5361.98 1363
5362.67 1313
5363.36 1224
5364.06 1263
5364.75 1237
5365.44 1263
5366.13 1464
5366.82 1315
5367.51 1198
5368.20 1215
5368.89 1230
5369.58 1191
5370.27 1040
5370.97 1090
5371.66 1164
5372.35 1132
5373.04 1146
5373.73 1044
5374.42 943
5375.11 1040
5375.81 1044
5376.50 1179
5377.19 1082
5377.88 1078
5378.57 1000
5379.26 1041
5379.96 1046
5380.65 1084
5381.34 1078
5382.03 994
5382.72 1171
5383.42 1151
5384.11 1136
5384.80 1186
5385.49 1095
5386.19 1099
5386.88 1080
5387.57 1080
5388.26 1196
5388.96 1169
5389.65 1257
5390.34 1170
5391.03 1181
5391.73 1125
5392.42 1125
5393.11 1185
5393.80 1106
5394.50 1094
5395.19 1141
5395.88 1243
5396.57 1270
5397.27 1155
5397.96 1028
5398.65 957
5399.35 999
5400.04 1171
5400.73 976
5401.43 928
5402.12 990
5402.81 1009
5403.51 1100
5404.20 1144
5404.89 1034
5405.59 1175
5406.28 1127
5406.97 1166
5407.67 1092
5408.36 1158
5409.06 1155
5409.75 1075
5410.44 1131
5411.14 1122
5411.83 1149
5412.52 1193
5413.22 1133
5413.91 1099
5414.61 1147
5415.30 1125
5415.99 1051
5416.69 970
5417.38 1012
5418.08 1022
5418.77 1109
5419.47 1088
5420.16 1124
5420.86 1169
5421.55 1209
5422.24 1133
5422.94 1199
5423.63 1262
5424.33 1048
5425.02 1086
5425.72 1117
5426.41 1163
5427.11 1183
5427.80 1119
5428.50 1067
5429.19 1083
5429.89 1250
5430.58 1212
5431.28 1109
5431.97 1083
5432.67 1081
5433.36 1068
5434.06 1283
5434.75 1325
5435.45 1396
5436.15 1275
5436.84 1365
5437.54 1305
5438.23 1261
5438.93 1351
5439.62 1292
5440.32 1309
5441.01 1302
5441.71 1323
5442.41 1317
5443.10 1477
5443.80 1484
5444.49 1325
5445.19 1298
5445.89 1315
5446.58 1345
5447.28 1417
5447.98 1290
5448.67 1404
5449.37 1508
5450.06 1508
5450.76 1587
5451.46 1460
5452.15 1467
5452.85 1393
5453.55 1302
5454.24 1408
5454.94 1359
5455.64 1404
5456.33 1420
5457.03 1462
5457.73 1475
5458.42 1400
5459.12 1444
5459.82 1615
5460.51 1511
5461.21 1462
5461.91 1668
5462.61 1592
5463.30 1519
5464.00 1658
5464.70 1610
5465.40 1719
5466.09 1591
5466.79 1742
5467.49 1617
5468.18 1709
5468.88 1569
5469.58 1615
5470.28 1647
5470.98 1642
5471.67 1684
5472.37 1781
5473.07 1712
5473.77 1662
5474.46 1733
5475.16 1967
5475.86 1910
5476.56 1929
5477.26 1931
5477.95 2343
5478.65 2628
5479.35 2891
5480.05 3323
5480.75 3475
5481.45 3539
5482.14 3627
5482.84 3524
5483.54 3328
5484.24 3075
5484.94 2951
5485.64 2615
5486.34 2484
5487.03 2433
5487.73 2405
5488.43 2391
5489.13 2381
5489.83 2413
5490.53 2461
5491.23 2689
5491.93 2412
5492.63 2367
5493.33 2699
5494.02 2670
5494.72 2723
5495.42 2880
5496.12 2988
5496.82 3070
5497.52 3107
5498.22 3267
5498.92 4029
5499.62 4623
5500.32 5308
5501.02 5409
5501.72 5731
5502.42 5926
5503.12 5705
5503.82 5446
5504.52 4959
5505.22 4239
5505.92 3726
5506.62 3246
5507.32 3200
5508.02 3111
5508.72 2979
5509.42 2794
5510.12 2775
5510.82 2531
5511.52 2707
5512.22 2594
5512.92 2575
5513.62 2331
5514.32 2338
5515.02 2271
5515.72 2317
5516.42 2578
5517.12 2300
5517.82 2145
5518.52 2278
5519.22 2341
5519.93 2160
5520.63 2080
5521.33 1930
5522.03 1985
5522.73 1912
5523.43 1988
5524.13 1952
5524.83 1914
5525.53 1801
5526.23 1731
5526.94 1574
5527.64 1581
5528.34 1661
5529.04 1564
5529.74 1542
5530.44 1549
5531.14 1676
5531.85 1477
5532.55 1569
5533.25 1669
5533.95 1401
5534.65 1485
5535.35 1425
5536.06 1291
5536.76 1394
5537.46 1519
5538.16 1432
5538.86 1544
5539.57 1611
5540.27 1381
5540.97 1558
5541.67 1450
5542.37 1399
5543.08 1369
5543.78 1463
5544.48 1433
5545.18 1239
5545.89 1330
5546.59 1306
5547.29 1316
5547.99 1262
5548.70 1365
5549.40 1321
5550.10 1336
5550.81 1360
5551.51 1351
5552.21 1304
5552.91 1370
5553.62 1473
5554.32 1545
5555.02 1258
5555.73 1259
5556.43 1143
5557.13 1274
5557.84 1424
5558.54 1406
5559.24 1380
5559.95 1431
5560.65 1418
5561.35 1492
5562.06 1523
5562.76 1574
5563.46 1639
5564.17 1714
5564.87 1614
5565.57 1497
5566.28 1542
5566.98 1518
5567.69 1483
5568.39 1484
5569.09 1482
5569.80 1407
5570.50 1398
5571.21 1464
5571.91 1404
5572.61 1474
5573.32 1496
5574.02 1573
5574.73 1574
5575.43 1600
5576.14 1604
5576.84 1603
5577.54 1432
5578.25 1489
5578.95 1317
5579.66 1367
5580.36 1314
5581.07 1292
5581.77 1330
5582.48 1319
5583.18 1212
5583.89 1400
5584.59 1362
5585.30 1384
5586.00 1360
5586.71 1403
5587.41 1416
5588.12 1291
5588.82 1218
5589.53 1204
5590.23 1342
5590.94 1251
5591.64 1212
5592.35 1127
5593.05 1175
5593.76 1114
5594.47 1291
5595.17 1336
5595.88 1247
5596.58 1167
5597.29 1224
5597.99 1208
5598.70 1189
5599.41 1153
5600.11 1186
5600.82 1258
5601.52 1140
5602.23 1120
5602.94 1265
5603.64 1188
5604.35 1116
5605.05 1288
5605.76 1192
5606.47 1242
5607.17 1351
5607.88 1156
5608.59 1071
5609.29 1123
5610.00 1230
5610.70 1316
5611.41 1101
5612.12 1177
5612.82 1175
5613.53 1179
5614.24 1142
5614.95 1024
5615.65 1216
5616.36 1148
5617.07 1064
5617.77 1205
5618.48 993
5619.19 1073
5619.89 1111
5620.60 1084
5621.31 1151
5622.02 1154
5622.72 1189
5623.43 1179
5624.14 1291
5624.85 1272
5625.55 1207
5626.26 1208
5626.97 1122
5627.68 1261
5628.38 1333
5629.09 1366
5629.80 1343
5630.51 1297
5631.21 1343
5631.92 1339
5632.63 1337
5633.34 1273
5634.05 1284
5634.75 1307
5635.46 1313
5636.17 1198
5636.88 1213
5637.59 1420
5638.30 1362
5639.00 1286
5639.71 1361
5640.42 1335
5641.13 1436
5641.84 1252
5642.55 1404
5643.26 1426
5643.96 1305
5644.67 1311
5645.38 1273
5646.09 1215
5646.80 1223
5647.51 1236
5648.22 1186
5648.93 1238
5649.64 1230
5650.34 1202
5651.05 1134
5651.76 1220
5652.47 1345
5653.18 1132
5653.89 1271
5654.60 1274
5655.31 1254
5656.02 1184
5656.73 1212
5657.44 1415
5658.15 1332
5658.86 1443
5659.57 1358
5660.28 1415
5660.99 1287
5661.70 1412
5662.41 1284
5663.12 1208
5663.83 1224
5664.54 1319
5665.25 1289
5665.96 1117
5666.67 1191
5667.38 1235
5668.09 1118
5668.80 1257
5669.51 1238
5670.22 1310
5670.93 1274
5671.64 1273
5672.35 1184
5673.06 1213
5673.77 1324
5674.48 1185
5675.19 1136
5675.90 1110
5676.61 980
5677.32 1079
5678.03 1164
5678.74 1152
5679.45 1023
5680.17 1157
5680.88 1143
5681.59 1253
5682.30 1174
5683.01 1140
5683.72 1154
5684.43 1200
5685.14 1162
5685.85 1126
5686.57 1232
5687.28 1214
5687.99 1148
5688.70 1114
5689.41 1116
5690.12 1135
5690.84 1096
5691.55 1198
5692.26 1176
5692.97 1099
5693.68 1095
5694.39 1053
5695.11 1006
5695.82 1060
5696.53 1103
5697.24 1039
5697.95 1031
5698.67 1024
5699.38 1055
5700.09 1042
5700.80 1002
5701.51 952
5702.23 996
5702.94 1025
5703.65 1085
5704.36 1016
5705.08 1179
5705.79 1097
5706.50 1033
5707.21 1010
5707.93 990
5708.64 923
5709.35 982
5710.07 944
5710.78 870
5711.49 997
5712.20 1018
5712.92 990
5713.63 927
5714.34 990
5715.06 969
5715.77 1095
5716.48 1067
5717.20 970
5717.91 979
5718.62 979
5719.34 1026
5720.05 1068
5720.76 1020
5721.48 965
5722.19 960
5722.90 1057
5723.62 949
5724.33 1057
5725.05 1056
5725.76 1121
5726.47 1036
5727.19 1004
5727.90 1005
5728.61 1035
5729.33 1089
5730.04 1137
5730.76 1083
5731.47 1135
5732.19 1033
5732.90 1033
5733.61 982
5734.33 1043
5735.04 1076
5735.76 1090
5736.47 986
5737.19 937
5737.90 970
5738.61 1053
5739.33 1015
5740.04 965
5740.76 1019
5741.47 1029
5742.19 999
5742.90 980
5743.62 993
5744.33 1002
5745.05 905
5745.76 866
5746.48 915
5747.19 879
5747.91 915
5748.62 957
5749.34 949
5750.05 930
5750.77 1117
5751.49 1012
5752.20 1013
5752.92 1047
5753.63 962
5754.35 949
5755.06 936
5755.78 1064
5756.49 952
5757.21 956
5757.93 924
5758.64 888
5759.36 996
5760.07 961
5760.79 874
5761.51 947
5762.22 895
5762.94 808
5763.65 877
5764.37 1008
5765.09 933
5765.80 901
5766.52 953
5767.24 964
5767.95 876
5768.67 839
5769.39 929
5770.10 920
5770.82 900
5771.53 936
5772.25 854
5772.97 893
5773.69 978
5774.40 967
5775.12 960
5775.84 919
5776.55 905
5777.27 959
5777.99 982
5778.70 940
5779.42 878
5780.14 770
5780.86 875
5781.57 1025
5782.29 992
5783.01 906
5783.72 975
5784.44 908
5785.16 952
5785.88 919
5786.59 916
5787.31 878
5788.03 850
5788.75 790
5789.47 948
5790.18 851
5790.90 865
5791.62 859
5792.34 844
5793.06 841
5793.77 994
5794.49 929
5795.21 867
5795.93 858
5796.65 972
5797.36 986
5798.08 969
5798.80 874
5799.52 936
5800.24 1062
5800.96 1046
5801.67 1047
5802.39 962
5803.11 876
5803.83 882
5804.55 896
5805.27 921
5805.99 914
5806.71 953
5807.42 936
5808.14 860
5808.86 1001
5809.58 922
5810.30 925
5811.02 1060
5811.74 1017
5812.46 1006
5813.18 872
5813.90 944
5814.62 895
5815.34 976
5816.05 922
5816.77 981
5817.49 989
5818.21 971
5818.93 988
5819.65 1092
5820.37 973
5821.09 1081
5821.81 1102
5822.53 1046
5823.25 1135
5823.97 1156
5824.69 1046
5825.41 1159
5826.13 1157
5826.85 1068
5827.57 1075
5828.29 1003
5829.01 977
5829.73 908
5830.45 928
5831.17 960
5831.89 970
5832.61 970
5833.33 941
5834.05 955
5834.78 889
5835.50 872
5836.22 903
5836.94 899
5837.66 952
5838.38 979
5839.10 920
5839.82 940
5840.54 1002
5841.26 1069
5841.98 1088
5842.70 984
5843.43 877
5844.15 987
5844.87 954
5845.59 931
5846.31 990
5847.03 978
5847.75 981
5848.47 933
5849.20 962
5849.92 1035
5850.64 935
5851.36 880
5852.08 922
5852.80 921
5853.53 914
5854.25 905
5854.97 907
5855.69 908
5856.41 956
5857.14 921
5857.86 940
5858.58 1003
5859.30 924
5860.02 911
5860.75 886
5861.47 984
5862.19 908
5862.91 1019
5863.64 1014
5864.36 967
5865.08 1019
5865.80 993
5866.52 919
5867.25 952
5867.97 971
5868.69 976
5869.42 835
5870.14 982
5870.86 1005
5871.58 954
5872.31 867
5873.03 951
5873.75 912
5874.48 933
5875.20 983
5875.92 933
5876.65 1019
5877.37 935
5878.09 902
5878.81 889
5879.54 950
5880.26 1087
5880.99 1095
5881.71 1058
5882.43 1047
5883.16 1091
5883.88 957
5884.60 946
5885.33 995
5886.05 995
5886.77 972
5887.50 975
5888.22 976
5888.95 1034
5889.67 951
5890.39 886
5891.12 946
5891.84 1038
5892.57 876
5893.29 885
5894.01 974
5894.74 999
5895.46 1033
5896.19 953
5896.91 908
5897.64 945
5898.36 1007
5899.09 930
5899.81 995
5900.53 1014
5901.26 1067
5901.98 1030
5902.71 937
5903.43 995
5904.16 958
5904.88 990
5905.61 1020
5906.33 955
5907.06 977
5907.78 934
5908.51 941
5909.23 987
5909.96 980
5910.68 903
5911.41 964
5912.14 910
5912.86 1056
5913.59 1039
5914.31 970
5915.04 1012
5915.76 1116
5916.49 1092
5917.21 1021
5917.94 1032
5918.67 990
5919.39 1052
5920.12 1074
5920.84 1039
5921.57 974
5922.29 929
5923.02 1087
5923.75 1083
5924.47 1205
5925.20 1194
5925.93 1117
5926.65 1072
5927.38 1065
5928.10 1087
5928.83 1057
5929.56 1103
5930.28 1100
5931.01 1100
5931.74 1123
5932.46 1135
5933.19 1172
5933.92 1157
5934.64 1179
5935.37 1190
5936.10 1209
5936.82 1272
5937.55 1306
5938.28 1376
5939.00 1310
5939.73 1237
5940.46 1333
5941.19 1292
5941.91 1253
5942.64 1300
5943.37 1340
5944.09 1318
5944.82 1335
5945.55 1335
5946.28 1494
5947.00 1623
5947.73 1581
5948.46 1574
5949.19 1579
5949.92 1789
5950.64 1850
5951.37 1906
5952.10 1995
5952.83 2072
5953.55 2178
5954.28 2152
5955.01 2105
5955.74 1933
5956.47 1861
5957.19 1777
5957.92 1851
5958.65 1872
5959.38 1952
5960.11 1939
5960.84 1881
5961.56 1989
5962.29 1849
5963.02 1877
5963.75 2186
5964.48 2317
5965.21 2430
5965.94 2779
5966.66 3007
5967.39 2905
5968.12 3080
5968.85 3536
5969.58 3430
5970.31 3251
5971.04 2976
5971.77 2714
5972.50 2493
5973.22 2467
5973.95 2284
5974.68 2224
5975.41 2099
5976.14 2470
5976.87 2415
5977.60 2299
5978.33 2475
5979.06 2416
5979.79 2386
5980.52 2431
5981.25 2479
5981.98 2454
5982.71 2503
5983.44 2518
5984.17 2484
5984.90 2650
5985.63 2488
5986.36 2557
5987.09 2472
5987.82 2620
5988.55 2443
5989.28 2333
5990.01 2491
5990.74 2463
5991.47 2585
5992.20 2477
5992.93 2566
5993.66 2400
5994.39 2375
5995.12 2324
5995.85 2320
5996.58 2485
5997.31 2564
5998.04 2419
5998.77 2420
5999.50 2460
6000.23 2196
6000.96 2452
6001.69 2419
6002.42 2293
6003.16 2151
6003.89 2131
6004.62 2225
6005.35 2243
6006.08 2496
6006.81 2590
6007.54 2618
6008.27 3050
6009.00 3441
6009.74 3831
6010.47 4249
6011.20 4549
6011.93 5105
6012.66 5411
6013.39 5443
6014.13 5529
6014.86 5387
6015.59 5293
6016.32 4896
6017.05 4516
6017.78 3814
6018.52 3425
6019.25 3161
6019.98 2790
6020.71 2558
6021.44 2344
6022.18 2231
6022.91 2150
6023.64 1901
6024.37 1855
6025.10 1794
6025.84 1794
6026.57 1923
6027.30 1872
6028.03 1725
6028.77 1781
6029.50 1817
6030.23 1764
6030.96 1666
6031.70 1595
6032.43 1699
6033.16 1579
6033.90 1551
6034.63 1647
6035.36 1668
6036.09 1612
6036.83 1634
6037.56 1664
6038.29 1701
6039.03 1713
6039.76 1781
6040.49 1842
6041.23 1805
6041.96 1798
6042.69 1711
6043.43 1727
6044.16 1757
6044.89 1776
6045.63 1791
6046.36 1815
6047.09 1821
6047.83 1839
6048.56 1863
6049.29 2019
6050.03 2044
6050.76 2026
6051.50 2072
6052.23 2237
6052.96 2271
6053.70 2262
6054.43 2224
6055.17 2221
6055.90 2124
6056.63 1865
6057.37 1877
6058.10 1826
6058.84 1670
6059.57 1695
6060.31 1559
6061.04 1761
6061.77 1748
6062.51 1691
6063.24 1717
6063.98 1721
6064.71 1757
6065.45 1785
6066.18 1726
6066.92 1695
6067.65 1736
6068.39 1698
6069.12 1695
6069.86 1747
6070.59 1740
6071.33 1884
6072.06 1516
6072.80 1521
6073.53 1608
6074.27 1520
6075.00 1540
6075.74 1572
6076.47 1437
6077.21 1534
6077.95 1468
6078.68 1512
6079.42 1395
6080.15 1403
6080.89 1420
6081.62 1406
6082.36 1415
6083.09 1389
6083.83 1517
6084.57 1472
6085.30 1516
6086.04 1545
6086.77 1465
6087.51 1416
6088.25 1327
6088.98 1517
6089.72 1434
6090.46 1501
6091.19 1446
6091.93 1415
6092.66 1476
6093.40 1621
6094.14 1597
6094.87 1480
6095.61 1456
6096.35 1526
6097.08 1580
6097.82 1361
6098.56 1433
6099.29 1474
6100.03 1516
6100.77 1418
6101.50 1388
6102.24 1373
6102.98 1349
6103.72 1409
6104.45 1440
6105.19 1379
6105.93 1248
6106.66 1309
6107.40 1502
6108.14 1421
6108.88 1406
6109.61 1330
6110.35 1426
6111.09 1441
6111.83 1422
6112.56 1422
6113.30 1435
6114.04 1632
6114.78 1476
6115.51 1560
6116.25 1577
6116.99 1530
6117.73 1478
6118.47 1407
6119.20 1420
6119.94 1460
6120.68 1454
6121.42 1458
6122.16 1445
6122.89 1504
6123.63 1508
6124.37 1545
6125.11 1438
6125.85 1346
6126.59 1489
6127.32 1612
6128.06 1629
6128.80 1591
6129.54 1526
6130.28 1606
6131.02 1551
6131.76 1633
6132.49 1628
6133.23 1545
6133.97 1589
6134.71 1662
6135.45 1576
6136.19 1669
6136.93 1563
6137.67 1694
6138.41 1644
6139.15 1627
6139.88 1622
6140.62 1594
6141.36 1515
6142.10 1551
6142.84 1636
6143.58 1656
6144.32 1546
6145.06 1559
6145.80 1665
6146.54 1612
6147.28 1621
6148.02 1721
6148.76 1615
6149.50 1661
6150.24 1750
6150.98 1719
6151.72 1595
6152.46 1554
6153.20 1700
6153.94 1744
6154.68 1763
6155.42 1690
6156.16 1689
6156.90 1660
6157.64 1582
6158.38 1787
6159.12 1814
6159.86 1804
6160.60 2064
6161.34 2144
6162.08 2276
6162.82 2235
6163.56 2210
6164.30 2202
6165.05 2233
6165.79 2398
6166.53 2508
6167.27 2627
6168.01 2692
6168.75 2809
6169.49 2741
6170.23 2802
6170.97 2710
6171.71 2682
6172.46 2596
6173.20 2733
6173.94 2530
6174.68 2510
6175.42 2463
6176.16 2377
6176.90 2557
6177.64 2336
6178.39 2291
6179.13 2444
6179.87 2496
6180.61 2396
6181.35 2407
6182.09 2478
6182.84 2561
6183.58 2656
6184.32 2706
6185.06 2713
6185.80 2692
6186.55 2669
6187.29 2609
6188.03 2673
6188.77 2923
6189.52 2854
6190.26 2871
6191.00 2871
6191.74 3130
6192.48 3205
6193.23 3425
6193.97 3457
6194.71 3420
6195.45 3431
6196.20 3514
6196.94 3662
6197.68 3480
6198.43 3339
6199.17 3305
6199.91 3294
6200.65 3323
6201.40 3468
6202.14 3716
6202.88 3793
6203.63 4151
6204.37 4436
6205.11 5385
6205.86 6808
6206.60 8216
6207.34 10326
6208.09 12324
6208.83 14487
6209.57 16718
6210.32 17944
6211.06 18122
6211.80 17590
6212.55 16329
6213.29 14799
6214.03 12609
6214.78 10226
6215.52 8862
6216.26 7157
6217.01 5919
6217.75 5234
6218.50 4494
6219.24 4087
6219.98 3796
6220.73 3622
6221.47 3659
6222.22 3717
6222.96 3990
6223.71 4367
6224.45 4388
6225.19 4427
6225.94 4689
6226.68 4709
6227.43 4425
6228.17 4214
6228.92 3902
6229.66 3589
6230.41 3210
6231.15 2838
6231.90 2672
6232.64 2543
6233.39 2387
6234.13 2337
6234.87 2293
6235.62 2372
6236.36 2352
6237.11 2216
6237.86 2380
6238.60 2400
6239.35 2529
6240.09 2630
6240.84 2510
6241.58 2573
6242.33 2615
6243.07 2756
6243.82 2619
6244.56 2747
6245.31 2993
6246.05 2904
6246.80 3093
6247.55 3253
6248.29 3459
6249.04 3635
6249.78 3874
6250.53 3621
6251.27 3489
6252.02 3490
6252.77 3014
6253.51 2855
6254.26 2780
6255.01 2561
6255.75 2680
6256.50 2480
6257.24 2514
6257.99 2517
6258.74 2399
6259.48 2414
6260.23 2359
6260.98 2565
6261.72 2580
6262.47 2311
6263.22 2206
6263.96 2117
6264.71 2125
6265.46 2214
6266.20 2218
6266.95 2285
6267.70 2150
6268.44 2128
6269.19 2075
6269.94 2067
6270.68 2131
6271.43 2046
6272.18 2083
6272.93 2061
6273.67 2044
6274.42 2023
6275.17 2065
6275.92 1877
6276.66 1762
6277.41 1906
6278.16 1816
6278.91 1837
6279.65 1866
6280.40 1816
6281.15 1909
6281.90 1825
6282.64 1825
6283.39 1871
6284.14 1835
6284.89 1759
6285.64 1797
6286.38 1881
6287.13 1812
6287.88 1771
6288.63 1721
6289.38 1747
6290.12 1685
6290.87 1721
6291.62 1740
6292.37 1694
6293.12 1549
6293.87 1629
6294.61 1556
6295.36 1555
6296.11 1578
6296.86 1595
6297.61 1614
6298.36 1636
6299.11 1586
6299.86 1580
6300.60 1505
6301.35 1467
6302.10 1515
6302.85 1553
6303.60 1553
6304.35 1512
6305.10 1412
6305.85 1422
6306.60 1463
6307.35 1549
6308.10 1585
6308.85 1549
6309.59 1453
6310.34 1565
6311.09 1608
6311.84 1491
6312.59 1500
6313.34 1566
6314.09 1554
6314.84 1668
6315.59 1621
6316.34 1522
6317.09 1499
6317.84 1371
6318.59 1497
6319.34 1366
6320.09 1392
6320.84 1447
6321.59 1416
6322.34 1286
6323.09 1262
6323.84 1333
6324.59 1406
6325.34 1414
6326.09 1333
6326.84 1226
6327.59 1208
6328.34 1361
6329.09 1249
6329.85 1207
6330.60 1139
6331.35 1136
6332.10 1153
6332.85 1274
6333.60 1198
6334.35 1169
6335.10 1300
6335.85 1283
6336.60 1284
6337.35 1273
6338.10 1218
6338.86 1254
6339.61 1316
6340.36 1282
6341.11 1272
6341.86 1252
6342.61 1252
6343.36 1314
6344.12 1222
6344.87 1144
6345.62 1295
6346.37 1383
6347.12 1324
6347.87 1303
6348.62 1423
6349.38 1273
6350.13 1338
6350.88 1262
6351.63 1304
6352.38 1341
6353.14 1507
6353.89 1532
6354.64 1444
6355.39 1313
6356.14 1423
6356.90 1449
6357.65 1470
6358.40 1487
6359.15 1494
6359.91 1528
6360.66 1330
6361.41 1258
6362.16 1281
6362.92 1263
6363.67 1252
6364.42 1225
6365.17 1260
6365.93 1291
6366.68 1236
6367.43 1307
6368.19 1286
6368.94 1287
6369.69 1244
6370.44 1396
6371.20 1441
6371.95 1259
6372.70 1338
6373.46 1415
6374.21 1330
6374.96 1244
6375.72 1184
6376.47 1232
6377.22 1281
6377.98 1251
6378.73 1233
6379.48 1222
6380.24 1240
6380.99 1311
6381.75 1349
6382.50 1344
6383.25 1285
6384.01 1154
6384.76 1205
6385.51 1332
6386.27 1319
6387.02 1264
6387.78 1288
6388.53 1319
6389.28 1235
6390.04 1256
6390.79 1255
6391.55 1204
6392.30 1091
6393.06 1133
6393.81 1225
6394.56 1246
6395.32 1241
6396.07 1073
6396.83 1159
6397.58 1294
6398.34 1223
6399.09 1020
6399.85 1142
6400.60 1147
6401.36 1171
6402.11 1164
6402.87 1099
6403.62 1194
6404.38 1236
6405.13 1211
6405.89 1232
6406.64 1050
6407.40 1147
6408.15 1120
6408.91 1197
6409.66 1284
6410.42 1288
6411.17 1187
6411.93 1199
6412.68 1231
6413.44 1215
6414.20 1173
6414.95 1149
6415.71 1214
6416.46 1234
6417.22 1044
6417.97 1180
6418.73 1068
6419.49 1125
6420.24 1164
6421.00 1097
6421.75 1151
6422.51 1201
6423.27 1153
6424.02 1126
6424.78 1066
6425.54 1116
6426.29 1180
6427.05 1205
6427.80 1183
6428.56 1167
6429.32 1101
6430.07 1079
6430.83 1159
6431.59 1164
6432.34 1158
6433.10 1103
6433.86 1192
6434.61 1206
6435.37 1140
6436.13 1239
6436.88 1121
6437.64 1195
6438.40 1174
6439.16 1186
6439.91 1073
6440.67 1131
6441.43 1143
6442.18 1154
6442.94 1167
6443.70 1095
6444.46 1211
6445.21 1131
6445.97 1195
6446.73 1151
6447.49 1202
6448.24 1096
6449.00 1165
6449.76 1048
6450.52 1029
6451.28 1074
6452.03 1026
6452.79 1060
6453.55 1132
6454.31 1217
6455.06 1185
6455.82 1032
6456.58 1126
6457.34 1218
6458.10 1266
6458.86 1209
6459.61 1235
6460.37 1221
6461.13 1235
6461.89 1237
6462.65 1152
6463.41 1169
6464.16 1181
6464.92 1355
6465.68 1264
6466.44 1372
6467.20 1206
6467.96 1150
6468.72 1215
6469.48 1241
6470.23 1252
6470.99 1297
6471.75 1340
6472.51 1339
6473.27 1385
6474.03 1354
6474.79 1390
6475.55 1466
6476.31 1492
6477.07 1482
6477.83 1442
6478.59 1477
6479.35 1549
6480.10 1553
6480.86 1504
6481.62 1571
6482.38 1482
6483.14 1485
6483.90 1420
6484.66 1555
6485.42 1561
6486.18 1602
6486.94 1610
6487.70 1728
6488.46 1737
6489.22 1640
6489.98 1684
6490.74 1795
6491.50 1864
6492.26 1919
6493.02 1902
6493.78 2000
6494.54 2022
6495.30 2123
6496.06 2113
6496.82 2119
6497.59 2211
6498.35 2211
6499.11 1974
6499.87 2066
6500.63 2163
6501.39 2102
6502.15 2160
6502.91 2109
6503.67 2048
6504.43 2169
6505.19 2175
6505.95 2157
6506.71 2168
6507.48 2317
6508.24 2296
6509.00 2270
6509.76 2340
6510.52 2599
6511.28 2500
6512.04 2324
6512.80 2363
6513.57 2411
6514.33 2406
6515.09 2402
6515.85 2267
6516.61 2346
6517.37 2479
6518.14 2532
6518.90 2621
6519.66 2859
6520.42 3012
6521.18 2848
6521.95 3220
6522.71 3323
6523.47 3514
6524.23 3701
6524.99 4159
6525.76 4422
6526.52 4596
6527.28 4753
6528.04 5049
6528.80 5108
6529.57 5033
6530.33 5013
6531.09 4779
6531.85 4767
6532.62 5285
6533.38 5783
6534.14 6790
6534.91 7897
6535.67 9243
6536.43 10612
6537.19 11650
6537.96 12016
6538.72 11979
6539.48 11271
6540.25 9929
6541.01 8555
6541.77 7025
6542.53 5943
6543.30 5086
6544.06 4109
6544.82 3524
6545.59 2908
6546.35 2956
6547.11 2772
6547.88 2575
6548.64 2573
6549.41 2385
6550.17 2403
6550.93 2349
6551.70 2458
6552.46 2366
6553.22 2281
6553.99 2321
6554.75 2365
6555.52 2296
6556.28 2166
6557.04 2181
6557.81 2090
6558.57 2043
6559.34 2172
6560.10 2222
6560.86 2331
6561.63 2395
6562.39 2637
6563.16 3042
6563.92 3202
6564.69 3464
6565.45 3590
6566.21 3401
6566.98 3387
6567.74 3461
6568.51 3340
6569.27 2966
6570.04 2795
6570.80 2788
6571.57 2642
6572.33 2719
6573.10 2820
6573.86 3014
6574.63 3087
6575.39 3109
6576.16 3232
6576.92 3346
6577.69 3185
6578.45 3171
6579.22 3358
6579.98 3236
6580.75 3384
6581.51 3219
6582.28 3070
6583.05 2880
6583.81 2962
6584.58 2886
6585.34 2778
6586.11 2647
6586.87 2686
6587.64 2766
6588.41 2826
6589.17 2864
6589.94 3252
6590.70 3188
6591.47 3436
6592.24 3860
6593.00 3930
6593.77 4148
6594.53 4549
6595.30 4548
6596.07 4381
6596.83 4306
6597.60 4125
6598.37 4040
6599.13 3619
6599.90 3295
6600.66 3104
6601.43 2951
6602.20 2758
6602.96 2468
6603.73 2426
6604.50 2430
6605.26 2227
6606.03 2135
6606.80 2227
6607.57 2173
6608.33 2202
6609.10 2074
6609.87 2009
6610.63 2116
6611.40 2106
6612.17 2136
6612.94 2141
6613.70 2124
6614.47 2075
6615.24 2034
6616.00 1881
6616.77 1983
6617.54 1939
6618.31 2135
6619.08 2024
6619.84 1968
6620.61 1924
6621.38 1988
6622.15 2092
6622.91 2222
6623.68 2143
6624.45 2028
6625.22 2080
6625.99 2049
6626.75 2177
6627.52 2082
6628.29 1987
6629.06 1897
6629.83 1869
6630.59 1975
6631.36 2069
6632.13 2110
6632.90 2297
6633.67 2279
6634.44 2554
6635.21 2492
6635.97 2621
6636.74 2648
6637.51 2605
6638.28 2445
6639.05 2322
6639.82 2235
6640.59 2268
6641.36 2118
6642.12 2028
6642.89 2044
6643.66 1853
6644.43 1943
6645.20 1899
6645.97 1841
6646.74 1830
6647.51 1871
6648.28 1878
6649.05 1828
6649.82 1916
6650.59 1870
6651.36 1782
6652.12 1853
6652.89 1857
6653.66 1903
6654.43 1815
6655.20 1712
6655.97 1823
6656.74 1829
6657.51 1913
6658.28 1807
6659.05 1826
6659.82 1715
6660.59 1606
6661.36 1780
6662.13 1828
6662.90 1649
6663.67 1682
6664.44 1738
6665.21 1666
6665.98 1661
6666.75 1655
6667.52 1713
6668.30 1741
6669.07 1825
6669.84 1768
6670.61 1894
6671.38 1848
6672.15 1929
6672.92 1915
6673.69 1956
6674.46 1812
6675.23 1636
6676.00 1700
6676.77 1788
6677.54 1791
6678.32 1736
6679.09 1898
6679.86 1898
6680.63 1836
6681.40 1812
6682.17 1949
6682.94 2016
6683.71 2161
6684.49 2152
6685.26 2254
6686.03 2462
6686.80 2241
6687.57 2102
6688.34 1975
6689.11 1998
6689.89 1935
6690.66 1894
6691.43 1844
6692.20 1615
6692.97 1595
6693.75 1669
6694.52 1713
6695.29 1549
6696.06 1603
6696.83 1688
6697.61 1634
6698.38 1707
6699.15 1725
6699.92 1616
6700.70 1592
6701.47 1640
6702.24 1620
6703.01 1646
6703.79 1629
6704.56 1607
6705.33 1692
6706.10 1667
6706.88 1609
6707.65 1631
6708.42 1635
6709.19 1621
6709.97 1628
6710.74 1541
6711.51 1581
6712.29 1591
6713.06 1525
6713.83 1410
6714.61 1473
6715.38 1455
6716.15 1472
6716.92 1463
6717.70 1416
6718.47 1479
6719.24 1480
6720.02 1457
6720.79 1284
6721.57 1359
6722.34 1413
6723.11 1493
6723.89 1449
6724.66 1553
6725.43 1545
6726.21 1399
6726.98 1434
6727.76 1471
6728.53 1448
6729.30 1488
6730.08 1582
6730.85 1524
6731.63 1487
6732.40 1524
6733.17 1423
6733.95 1454
6734.72 1447
6735.50 1384
6736.27 1544
6737.05 1501
6737.82 1632
6738.59 1526
6739.37 1493
6740.14 1495
6740.92 1576
6741.69 1496
6742.47 1424
6743.24 1426
6744.02 1478
6744.79 1531
6745.57 1610
6746.34 1531
6747.12 1669
6747.89 1814
6748.67 1672
6749.44 1823
6750.22 1753
6750.99 1968
6751.77 2037
6752.54 2033
6753.32 2008
6754.09 2114
6754.87 1945
6755.65 1928
6756.42 1758
6757.20 1774
6757.97 1824
6758.75 1694
6759.52 1553
6760.30 1476
6761.08 1582
6761.85 1462
6762.63 1527
6763.40 1523
6764.18 1568
6764.96 1579
6765.73 1615
6766.51 1518
6767.28 1603
6768.06 1547
6768.84 1414
6769.61 1412
6770.39 1455
6771.17 1504
6771.94 1508
6772.72 1394
6773.50 1479
6774.27 1344
6775.05 1346
6775.82 1346
6776.60 1379
6777.38 1471
6778.16 1382
6778.93 1367
6779.71 1367
6780.49 1370
6781.26 1399
6782.04 1422
6782.82 1331
6783.59 1404
6784.37 1463
6785.15 1369
6785.93 1258
6786.70 1221
6787.48 1320
6788.26 1274
6789.04 1312
6789.81 1418
6790.59 1261
6791.37 1263
6792.15 1315
6792.92 1289
6793.70 1405
6794.48 1407
6795.26 1406
6796.03 1392
6796.81 1381
6797.59 1349
6798.37 1399
6799.15 1402
6799.92 1456
6800.70 1220
6801.48 1282
6802.26 1325
6803.04 1422
6803.81 1413
6804.59 1535
6805.37 1467
6806.15 1561
6806.93 1576
6807.71 1578
6808.49 1405
6809.26 1472
6810.04 1553
6810.82 1555
6811.60 1420
6812.38 1263
6813.16 1458
6813.94 1525
6814.72 1600
6815.49 1460
6816.27 1417
6817.05 1469
6817.83 1480
6818.61 1359
6819.39 1438
6820.17 1451
6820.95 1484
6821.73 1419
6822.51 1382
6823.29 1308
6824.07 1239
6824.85 1271
6825.62 1420
6826.40 1315
6827.18 1274
6827.96 1253
6828.74 1340
6829.52 1353
6830.30 1288
6831.08 1282
6831.86 1263
6832.64 1259
6833.42 1331
6834.20 1247
6834.98 1353
6835.76 1430
6836.54 1291
6837.32 1210
6838.10 1192
6838.88 1195
6839.66 1308
6840.44 1354
6841.22 1222
6842.01 1187
6842.79 1077
6843.57 1159
6844.35 1200
6845.13 1167
6845.91 1267
6846.69 1478
6847.47 1527
6848.25 1445
6849.03 1612
6849.81 1882
6850.59 1922
6851.37 1998
6852.16 2241
6852.94 2241
6853.72 2217
6854.50 2109
6855.28 1970
6856.06 1991
6856.84 1812
6857.62 1695
6858.41 1685
6859.19 1506
6859.97 1470
6860.75 1493
6861.53 1486
6862.31 1433
6863.09 1629
6863.88 1505
6864.66 1593
6865.44 1685
6866.22 1651
6867.00 1593
6867.79 1681
6868.57 1796
6869.35 1697
6870.13 1761
6870.91 1761
6871.70 1691
6872.48 1574
6873.26 1514
6874.04 1608
6874.83 1505
6875.61 1483
6876.39 1589
6877.17 1702
6877.96 1676
6878.74 1683
6879.52 1727
6880.30 1757
6881.09 1833
6881.87 1939
6882.65 1947
6883.43 1953
6884.22 2111
6885.00 2263
6885.78 2411
6886.57 2779
6887.35 3075
6888.13 3578
6888.92 3958
6889.70 4049
6890.48 4015
6891.26 3883
6892.05 3126
6892.83 2682
6893.62 2260
6894.40 2261
6895.18 2047
6895.97 1993
6896.75 1898
6897.53 1824
6898.32 1744
6899.10 1743
6899.88 1875
6900.67 1847
6901.45 1942
6902.24 1855
6903.02 1853
6903.80 1845
6904.59 1870
6905.37 1874
6906.16 1918
6906.94 1909
6907.72 1933
6908.51 1927
6909.29 1880
6910.08 1805
6910.86 1739
6911.65 1791
6912.43 1821
6913.21 1599
6914.00 1522
6914.78 1513
6915.57 1585
6916.35 1502
6917.14 1484
6917.92 1582
6918.71 1707
6919.49 1620
6920.28 1573
6921.06 1661
6921.85 1644
6922.63 1527
6923.42 1581
6924.20 1583
6924.99 1609
6925.77 1619
6926.56 1696
6927.34 1644
6928.13 1792
6928.91 1745
6929.70 1796
6930.49 1741
6931.27 1801
6932.06 1873
6932.84 1780
6933.63 1823
6934.41 1931
6935.20 1951
6935.99 2034
6936.77 1965
6937.56 1916
6938.34 1898
6939.13 1873
6939.92 1839
6940.70 1746
6941.49 1950
6942.27 1942
6943.06 2016
6943.85 1928
6944.63 2057
6945.42 2061
6946.21 2256
6946.99 2438
6947.78 2346
6948.57 2451
6949.35 2352
6950.14 2397
6950.92 2601
6951.71 2543
6952.50 2340
6953.29 2382
6954.07 2483
6954.86 2410
6955.65 2419
6956.43 2366
6957.22 2501
6958.01 2635
6958.79 2545
6959.58 2365
6960.37 2327
6961.16 2439
6961.94 2416
6962.73 2523
6963.52 2357
6964.31 2330
6965.09 2401
6965.88 2467
6966.67 2536
6967.46 2519
6968.24 2733
6969.03 2852
6969.82 2753
6970.61 2790
6971.39 2988
6972.18 3046
6972.97 2925
6973.76 2818
6974.55 2742
6975.33 2890
6976.12 2739
6976.91 2769
6977.70 2706
6978.49 2742
6979.27 2893
6980.06 3012
6980.85 3244
6981.64 3908
6982.43 4355
6983.22 5169
6984.01 6284
6984.79 7146
6985.58 8146
6986.37 8868
6987.16 9597
6987.95 9754
6988.74 9096
6989.53 8426
6990.32 7723
6991.10 6654
6991.89 5904
6992.68 5136
6993.47 4489
6994.26 4321
6995.05 4050
6995.84 4157
6996.63 4214
6997.42 4775
6998.21 5892
6999.00 6743
6999.79 7756
7000.58 8581
7001.36 8959
7002.15 8545
7002.94 8473
7003.73 7897
7004.52 6982
7005.31 6129
7006.10 5186
7006.89 4550
7007.68 3963
7008.47 3508
7009.26 3161
7010.05 3254
7010.84 3054
7011.63 3180
7012.42 3111
7013.21 3425
7014.00 3668
7014.79 3669
7015.58 3543
7016.37 3400
7017.16 3388
7017.96 3112
7018.75 3048
7019.54 2902
7020.33 2731
7021.12 2644
7021.91 2675
7022.70 2730
7023.49 2567
7024.28 2511
7025.07 2608
7025.86 2752
7026.65 2761
7027.44 2796
7028.24 2728
7029.03 2680
7029.82 2574
7030.61 2463
7031.40 2348
7032.19 2377
7032.98 2282
7033.77 2356
7034.57 2120
7035.36 2165
7036.15 2244
7036.94 2328
7037.73 2328
7038.52 2397
7039.32 2428
7040.11 2447
7040.90 2390
7041.69 2379
7042.48 2527
7043.27 2541
7044.07 2508
7044.86 2426
7045.65 2409
7046.44 2488
7047.23 2520
7048.03 2765
7048.82 2883
7049.61 2913
7050.40 3171
7051.20 3415
7051.99 3453
7052.78 3362
7053.57 3222
7054.37 2985
7055.16 2835
7055.95 2812
7056.74 2513
7057.54 2462
7058.33 2273
7059.12 2230
7059.91 2237
7060.71 2260
7061.50 2269
7062.29 2344
7063.09 2280
7063.88 2214
7064.67 2397
7065.47 2304
7066.26 2251
7067.05 2247
7067.85 2278
7068.64 2087
7069.43 1997
7070.23 2098
7071.02 2020
7071.81 2035
7072.61 2059
7073.40 1860
7074.19 1933
7074.99 2009
7075.78 1784
7076.57 1827
7077.37 1993
7078.16 1834
7078.96 1953
7079.75 1979
7080.54 1902
7081.34 1902
7082.13 1738
7082.93 1872
7083.72 1781
7084.51 1749
7085.31 1690
7086.10 1728
7086.90 1743
7087.69 1651
7088.49 1550
7089.28 1571
7090.08 1584
7090.87 1703
7091.66 1572
7092.46 1681
7093.25 1678
7094.05 1644
7094.84 1675
7095.64 1557
7096.43 1550
7097.23 1559
7098.02 1487
7098.82 1520
7099.61 1548
7100.41 1543
7101.20 1482
7102.00 1433
7102.79 1477
7103.59 1589
7104.38 1517
7105.18 1547
7105.98 1455
7106.77 1351
7107.57 1492
7108.36 1427
7109.16 1394
7109.95 1324
7110.75 1325
7111.54 1326
7112.34 1258
7113.14 1270
7113.93 1319
7114.73 1251
7115.52 1327
7116.32 1259
7117.12 1319
7117.91 1208
7118.71 1237
7119.50 1328
7120.30 1325
7121.10 1257
7121.89 1171
7122.69 1227
7123.49 1225
7124.28 1126
7125.08 1225
7125.88 1172
7126.67 1206
7127.47 1172
7128.27 1230
7129.06 1233
7129.86 1297
7130.66 1183
7131.45 1138
7132.25 1139
7133.05 1190
7133.84 1174
7134.64 1186
7135.44 1221
7136.23 1190
7137.03 1138
7137.83 1097
7138.63 1214
7139.42 1259
7140.22 1183
7141.02 1130
7141.82 1089
7142.61 1153
7143.41 1123
7144.21 1115
7145.01 1130
7145.80 1044
7146.60 1113
7147.40 1187
7148.20 1085
7148.99 1144
7149.79 1203
7150.59 1147
7151.39 1118
7152.19 1069
7152.98 1053
7153.78 997
7154.58 1095
7155.38 1019
7156.18 1075
7156.98 994
7157.77 1075
7158.57 1167
7159.37 1018
7160.17 1006
7160.97 1071
7161.77 1103
7162.56 1023
7163.36 960
7164.16 974
7164.96 1049
7165.76 1018
7166.56 875
7167.36 988
7168.16 1010
7168.95 960
7169.75 999
7170.55 974
7171.35 998
7172.15 1055
7172.95 1070
7173.75 1032
7174.55 1029
7175.35 945
7176.15 893
7176.95 877
7177.75 849
7178.55 903
7179.35 871
7180.14 839
7180.94 874
7181.74 983
7182.54 931
7183.34 1011
7184.14 1043
7184.94 1064
7185.74 1009
7186.54 984
7187.34 871
7188.14 922
7188.94 978
7189.74 888
7190.54 909
7191.34 835
7192.14 822
7192.94 863
7193.74 834
7194.54 913
7195.35 947
7196.15 842
7196.95 835
7197.75 964
7198.55 911
7199.35 874
7200.15 896
7200.95 931
7201.75 831
7202.55 746
7203.35 827
7204.15 927
7204.95 790
7205.75 808
7206.56 796
7207.36 845
7208.16 986
7208.96 885
7209.76 819
7210.56 864
7211.36 801
7212.16 814
7212.97 879
7213.77 801
7214.57 861
7215.37 887
7216.17 866
7216.97 903
7217.78 928
7218.58 985
7219.38 1014
7220.18 1041
7220.98 963
7221.78 848
7222.59 895
7223.39 992
7224.19 955
7224.99 895
7225.79 948
7226.60 908
7227.40 841
7228.20 934
7229.00 909
7229.81 849
7230.61 872
7231.41 905
7232.21 912
7233.02 871
7233.82 814
7234.62 832
7235.42 874
7236.23 901
7237.03 791
7237.83 862
7238.63 925
7239.44 880
7240.24 857
7241.04 788
7241.85 795
7242.65 820
7243.45 895
7244.26 861
7245.06 760
7245.86 859
7246.67 754
7247.47 748
7248.27 786
7249.08 821
7249.88 748
7250.68 733
7251.49 724
7252.29 748
7253.09 823
7253.90 715
7254.70 783
7255.50 716
7256.31 808
7257.11 859
7257.92 775
7258.72 771
7259.52 740
7260.33 860
7261.13 929
7261.94 839
7262.74 770
7263.54 731
7264.35 917
7265.15 758
7265.96 770
7266.76 768
7267.57 788
7268.37 783
7269.18 746
7269.98 710
7270.78 723
7271.59 758
7272.39 790
7273.20 746
7274.00 786
7274.81 786
7275.61 832
7276.42 831
7277.22 794
7278.03 806
7278.83 775
7279.64 816
7280.44 795
7281.25 861
7282.05 857
7282.86 778
7283.66 873
7284.47 881
7285.28 918
7286.08 1070
7286.89 944
7287.69 968
7288.50 885
7289.30 854
7290.11 823
7290.91 849
7291.72 807
7292.53 839
7293.33 824
7294.14 839
7294.94 719
7295.75 712
7296.56 791
7297.36 821
7298.17 817
7298.97 847
7299.78 796
7300.59 853
7301.39 794
7302.20 784
7303.01 827
7303.81 814
7304.62 793
7305.43 814
7306.23 879
7307.04 825
7307.85 790
7308.65 778
7309.46 753
7310.27 890
7311.07 908
7311.88 941
7312.69 877
7313.49 763
7314.30 864
7315.11 824
7315.91 784
7316.72 837
7317.53 926
7318.34 1063
7319.14 937
7319.95 970
7320.76 893
7321.57 1002
7322.37 1028
7323.18 1000
7323.99 906
7324.80 944
7325.60 918
7326.41 927
7327.22 855
7328.03 812
7328.83 782
7329.64 767
7330.45 809
7331.26 826
7332.07 868
7332.87 857
7333.68 902
7334.49 874
7335.30 835
7336.11 879
7336.92 896
7337.72 762
7338.53 830
7339.34 800
7340.15 807
7340.96 719
7341.77 742
7342.57 832
7343.38 828
7344.19 769
7345.00 776
7345.81 818
7346.62 818
7347.43 839
7348.24 796
7349.05 712
7349.85 747
7350.66 799
7351.47 721
7352.28 739
7353.09 821
7353.90 691
7354.71 724
7355.52 742
7356.33 701
7357.14 815
7357.95 743
7358.76 769
7359.57 791
7360.38 709
7361.18 735
7361.99 754
7362.80 813
7363.61 791
7364.42 807
7365.23 813
7366.04 769
7366.85 751
7367.66 839
7368.47 770
7369.28 783
7370.09 767
7370.90 763
7371.71 817
7372.52 796
7373.33 786
7374.14 837
7374.96 773
7375.77 808
7376.58 851
7377.39 843
7378.20 802
7379.01 829
7379.82 935
7380.63 1016
7381.44 947
7382.25 921
7383.06 990
7383.87 987
7384.68 937
7385.49 856
7386.31 825
7387.12 893
7387.93 862
7388.74 828
7389.55 715
7390.36 812
7391.17 719
7391.98 781
7392.79 838
7393.61 939
7394.42 854
7395.23 783
7396.04 884
7396.85 955
7397.66 959
7398.48 898
7399.29 994
7400.10 1018
7400.91 1045
7401.72 1032
7402.53 1022
7403.35 974
7404.16 1038
7404.97 1099
7405.78 1008
7406.59 906
7407.41 924
7408.22 973
7409.03 1003
7409.84 956
7410.66 928
7411.47 885
7412.28 976
7413.09 935
7413.91 782
7414.72 802
7415.53 776
7416.34 755
7417.16 803
7417.97 817
7418.78 749
7419.60 760
7420.41 766
7421.22 721
7422.03 756
7422.85 736
7423.66 753
7424.47 797
7425.29 717
7426.10 713
7426.91 731
7427.73 698
7428.54 754
7429.35 691
7430.17 656
7430.98 736
7431.79 660
7432.61 746
7433.42 677
7434.23 702
7435.05 761
7435.86 853
7436.67 846
7437.49 789
7438.30 787
7439.12 750
7439.93 719
7440.74 777
7441.56 739
7442.37 662
7443.19 732
7444.00 762
7444.82 811
7445.63 705
7446.44 691
7447.26 705
7448.07 771
7448.89 734
7449.70 687
7450.52 705
7451.33 712
7452.15 706
7452.96 736
7453.77 653
7454.59 661
7455.40 655
7456.22 682
7457.03 694
7457.85 766
7458.66 690
7459.48 627
7460.29 613
7461.11 744
7461.92 734
7462.74 687
7463.55 777
7464.37 741
7465.19 739
7466.00 748
7466.82 764
7467.63 713
7468.45 749
7469.26 793
7470.08 768
7470.89 748
7471.71 755
7472.53 787
7473.34 766
7474.16 820
7474.97 719
7475.79 763
7476.60 721
7477.42 762
7478.24 754
7479.05 750
7479.87 740
7480.69 688
7481.50 767
7482.32 746
7483.13 735
7483.95 744
7484.77 775
7485.58 778
7486.40 773
7487.22 706
7488.03 662
7488.85 703
7489.67 718
7490.48 678
7491.30 685
7492.12 741
7492.93 765
7493.75 712
7494.57 731
7495.38 759
7496.20 713
7497.02 618
7497.84 611
7498.65 576
7499.47 632
7500.29 645
7501.10 643
7501.92 651
7502.74 599
7503.56 658
7504.37 691
7505.19 688
7506.01 712
7506.83 755
7507.64 795
7508.46 782
7509.28 768
7510.10 729
7510.92 580
7511.73 573
7512.55 680
7513.37 690
7514.19 708
7515.01 691
7515.82 696
7516.64 688
7517.46 675
7518.28 722
7519.10 644
7519.91 702
7520.73 673
7521.55 664
7522.37 809
7523.19 807
7524.01 700
7524.83 638
7525.64 619
7526.46 698
7527.28 739
7528.10 691
7528.92 684
7529.74 708
7530.56 654
7531.38 648
7532.20 609
7533.01 607
7533.83 650
7534.65 630
7535.47 649
7536.29 734
7537.11 721
7537.93 695
7538.75 714
7539.57 795
7540.39 752
7541.21 821
7542.03 735
7542.85 712
7543.67 702
7544.49 848
7545.31 813
7546.12 712
7546.94 754
7547.76 842
7548.58 767
7549.40 798
7550.22 841
7551.04 776
7551.86 682
7552.68 714
7553.50 724
7554.33 772
7555.15 793
7555.97 686
7556.79 828
7557.61 806
7558.43 752
7559.25 846
7560.07 825
7560.89 880
7561.71 881
7562.53 805
7563.35 779
7564.17 804
7564.99 848
7565.81 896
7566.63 962
7567.45 886
7568.28 793
7569.10 828
7569.92 769
7570.74 770
7571.56 869
7572.38 827
7573.20 835
7574.02 800
7574.84 763
7575.67 760
7576.49 827
7577.31 753
7578.13 791
7578.95 824
7579.77 875
7580.60 747
7581.42 842
7582.24 898
7583.06 823
7583.88 817
7584.70 896
7585.53 887
7586.35 933
7587.17 961
7587.99 917
7588.81 865
7589.64 1020
7590.46 1009
7591.28 1129
7592.10 1016
7592.93 971
7593.75 965
7594.57 1036
7595.39 976
7596.21 958
7597.04 915
7597.86 995
7598.68 1029
7599.51 1038
7600.33 991
7601.15 1092
7601.97 1179
7602.80 1321
7603.62 1309
7604.44 1320
7605.27 1465
7606.09 1613
7606.91 1697
7607.73 1497
7608.56 1497
7609.38 1454
7610.20 1311
7611.03 1334
7611.85 1175
7612.67 1071
7613.50 1103
7614.32 1103
7615.14 1072
7615.97 1031
7616.79 1122
7617.62 1175
7618.44 1315
7619.26 1253
7620.09 1312
7620.91 1326
7621.73 1374
7622.56 1298
7623.38 1238
7624.21 1122
7625.03 1142
7625.85 1095
7626.68 1103
7627.50 1154
7628.33 1231
7629.15 1352
7629.98 1508
7630.80 1639
7631.62 1783
7632.45 1857
7633.27 1904
7634.10 1859
7634.92 1849
7635.75 1731
7636.57 1638
7637.40 1432
7638.22 1299
7639.05 1217
7639.87 1111
7640.70 1006
7641.52 1016
7642.35 968
7643.17 911
7644.00 888
7644.82 802
7645.65 893
7646.47 1006
7647.30 943
7648.12 984
7648.95 978
7649.77 975
7650.60 915
7651.42 850
7652.25 838
7653.07 882
7653.90 796
7654.73 806
7655.55 766
7656.38 771
7657.20 796
7658.03 709
7658.85 746
7659.68 830
7660.51 839
7661.33 759
7662.16 795
7662.98 798
7663.81 820
7664.64 778
7665.46 829
7666.29 809
7667.12 768
7667.94 680
7668.77 759
7669.59 800
7670.42 758
7671.25 788
7672.07 809
7672.90 841
7673.73 837
7674.55 786
7675.38 749
7676.21 763
7677.03 686
7677.86 751
7678.69 778
7679.52 740
7680.34 706
7681.17 689
7682.00 670
7682.82 708
7683.65 655
7684.48 637
7685.31 634
7686.13 660
7686.96 648
7687.79 684
7688.62 693
7689.44 736
7690.27 756
7691.10 677
7691.93 693
7692.75 673
7693.58 657
7694.41 668
7695.24 696
7696.07 678
7696.89 698
7697.72 672
7698.55 641
7699.38 645
7700.21 606
7701.03 632
7701.86 634
7702.69 634
7703.52 674
7704.35 648
7705.17 596
7706.00 631
7706.83 654
7707.66 601
7708.49 647
7709.32 715
7710.15 660
7710.97 643
7711.80 694
7712.63 720
7713.46 612
7714.29 656
7715.12 672
7715.95 691
7716.78 658
7717.61 590
7718.44 637
7719.26 615
7720.09 607
7720.92 523
7721.75 522
7722.58 623
7723.41 543
7724.24 614
7725.07 638
7725.90 671
7726.73 672
7727.56 566
7728.39 526
7729.22 573
7730.05 582
7730.88 630
7731.71 637
7732.54 582
7733.37 578
7734.20 598
7735.03 608
7735.86 658
7736.69 636
7737.52 616
7738.35 614
7739.18 606
7740.01 633
7740.84 618
7741.67 562
7742.50 546
7743.33 563
7744.16 588
7744.99 597
7745.82 573
7746.65 578
7747.48 598
7748.31 602
7749.14 572
7749.97 572
7750.80 617
7751.64 634
7752.47 622
7753.30 639
7754.13 607
7754.96 604
7755.79 637
7756.62 658
7757.45 625
7758.28 551
7759.12 519
7759.95 570
7760.78 590
7761.61 594
7762.44 552
7763.27 553
7764.10 546
7764.94 551
7765.77 552
7766.60 528
7767.43 615
7768.26 573
7769.09 556
7769.93 662
7770.76 611
7771.59 635
7772.42 619
7773.25 583
7774.09 632
7774.92 642
7775.75 627
7776.58 661
7777.41 633
7778.25 580
7779.08 622
7779.91 553
7780.74 584
7781.58 578
7782.41 634
7783.24 606
7784.07 696
7784.91 678
7785.74 755
7786.57 730
7787.41 729
7788.24 726
7789.07 716
7789.90 736
7790.74 752
7791.57 715
7792.40 638
7793.24 617
7794.07 627
7794.90 618
7795.74 626
7796.57 678
7797.40 684
7798.24 641
7799.07 673
7799.90 623
7800.74 659
7801.57 736
7802.40 705
7803.24 635
7804.07 609
7804.90 651
7805.74 708
7806.57 674
7807.41 676
7808.24 760
7809.07 781
7809.91 691
7810.74 743
7811.58 773
7812.41 913
7813.24 856
7814.08 802
7814.91 875
7815.75 838
7816.58 903
7817.42 903
7818.25 936
7819.09 974
7819.92 859
7820.75 866
7821.59 853
7822.42 735
7823.26 761
7824.09 786
7824.93 803
7825.76 766
7826.60 901
7827.43 827
7828.27 984
7829.10 973
7829.94 905
7830.77 907
7831.61 888
7832.44 855
7833.28 848
7834.11 893
7834.95 881
7835.78 974
7836.62 1074
7837.46 1050
7838.29 996
7839.13 977
7839.96 954
7840.80 898
7841.63 871
7842.47 873
7843.31 828
7844.14 820
7844.98 833
7845.81 886
7846.65 812
7847.48 857
7848.32 891
7849.16 972
7849.99 876
7850.83 939
7851.67 898
7852.50 825
7853.34 908
7854.17 916
7855.01 865
7855.85 898
7856.68 928
7857.52 1004
7858.36 1118
7859.19 1090
7860.03 1020
7860.87 1061
7861.70 1098
7862.54 950
7863.38 1013
7864.21 972
7865.05 907
7865.89 957
7866.73 984
7867.56 1016
7868.40 1074
7869.24 1033
7870.07 1019
7870.91 1064
7871.75 1102
7872.59 1227
7873.42 1080
7874.26 1198
7875.10 1182
7875.94 1221
7876.77 1237
7877.61 1370
7878.45 1479
7879.29 1585
7880.12 1638
7880.96 1510
7881.80 1394
7882.64 1302
7883.48 1229
7884.31 1228
7885.15 1072
7885.99 1038
7886.83 1143
7887.67 1293
7888.50 1250
7889.34 1126
7890.18 1074
7891.02 1224
7891.86 1280
7892.70 1373
7893.53 1397
7894.37 1294
7895.21 1300
7896.05 1177
7896.89 1156
7897.73 1157
7898.57 1190
7899.41 1123
7900.24 1204
7901.08 1176
7901.92 1134
7902.76 1033
7903.60 1018
7904.44 882
7905.28 923
7906.12 864
7906.96 907
7907.80 877
7908.63 920
7909.47 885
7910.31 840
7911.15 873
7911.99 907
7912.83 842
7913.67 831
7914.51 849
7915.35 777
7916.19 784
7917.03 851
7917.87 774
7918.71 808
7919.55 903
7920.39 859
7921.23 754
7922.07 770
7922.91 813
7923.75 751
7924.59 700
7925.43 815
7926.27 775
7927.11 759
7927.95 740
7928.79 694
7929.63 663
7930.47 804
7931.31 752
7932.15 780
7932.99 725
7933.83 699
7934.67 734
7935.52 735
7936.36 706
7937.20 741
7938.04 631
7938.88 706
7939.72 728
7940.56 648
7941.40 662
7942.24 685
7943.08 731
7943.92 659
7944.77 687
7945.61 705
7946.45 771
7947.29 714
7948.13 795
7948.97 744
7949.81 750
7950.66 775
7951.50 775
7952.34 785
7953.18 808
7954.02 865
7954.86 832
7955.71 792
7956.55 864
7957.39 834
7958.23 875
7959.07 895
7959.92 816
7960.76 888
7961.60 810
7962.44 795
7963.28 798
7964.13 821
7964.97 832
7965.81 885
7966.65 926
7967.50 997
7968.34 899
7969.18 983
7970.02 940
7970.87 873
7971.71 855
7972.55 803
7973.39 781
7974.24 765
7975.08 711
7975.92 777
7976.76 720
7977.61 727
7978.45 716
7979.29 677
7980.14 623
7980.98 639
7981.82 662
7982.67 621
7983.51 617
7984.35 659
7985.20 659
7986.04 624
7986.88 648
7987.73 644
7988.57 596
7989.41 587
7990.26 671
7991.10 587
7991.94 661
7992.79 690
7993.63 679
7994.48 644
7995.32 559
7996.16 496
7997.01 565
7997.85 631
7998.70 606
7999.54 616
8000.38 571
8001.23 506
8002.07 572
8002.92 628
8003.76 660
8004.61 641
8005.45 546
8006.29 599
8007.14 656
8007.98 607
8008.83 513
8009.67 551
8010.52 629
8011.36 570
8012.21 583
8013.05 636
8013.90 617
8014.74 570
8015.59 604
8016.43 541
8017.28 583
8018.12 540
8018.97 549
8019.81 516
8020.66 615
8021.50 543
8022.35 622
8023.19 581
8024.04 598
8024.88 618
8025.73 536
8026.57 550
8027.42 594
8028.27 590
8029.11 631
8029.96 609
8030.80 533
8031.65 565
8032.49 569
8033.34 523
8034.19 555
8035.03 573
8035.88 663
8036.72 668
8037.57 640
8038.42 664
8039.26 678
8040.11 619
8040.96 573
8041.80 664
8042.65 656
8043.49 553
8044.34 605
8045.19 582
8046.03 511
8046.88 593
8047.73 544
8048.57 545
8049.42 534
8050.27 568
8051.11 659
8051.96 581
8052.81 560
8053.66 555
8054.50 556
8055.35 540
8056.20 582
8057.04 587
8057.89 590
8058.74 525
8059.59 539
8060.43 589
8061.28 537
8062.13 571
8062.97 582
8063.82 507
8064.67 537
8065.52 545
8066.37 496
8067.21 462
8068.06 471
8068.91 497
8069.76 434
8070.60 506
8071.45 509
8072.30 460
8073.15 488
8074.00 517
8074.84 465
8075.69 493
8076.54 503
8077.39 501
8078.24 485
8079.08 468
8079.93 472
8080.78 507
8081.63 511
8082.48 484
8083.33 477
8084.18 494
8085.02 424
8085.87 475
8086.72 502
8087.57 513
8088.42 529
8089.27 535
8090.12 457
8090.97 470
8091.81 506
8092.66 471
8093.51 466
8094.36 516
8095.21 542
8096.06 492
8096.91 494
8097.76 464
8098.61 525
8099.46 517
8100.31 477
8101.16 565
8102.01 547
8102.86 509
8103.71 498
8104.55 490
8105.40 530
8106.25 498
8107.10 564
8107.95 511
8108.80 439
8109.65 492
8110.50 518
8111.35 540
8112.20 556
8113.05 532
8113.90 527
8114.75 504
8115.60 507
8116.45 550
8117.30 499
8118.16 488
8119.01 515
8119.86 528
8120.71 510
8121.56 526
8122.41 535
8123.26 438
8124.11 504
8124.96 457
8125.81 566
8126.66 551
8127.51 587
8128.36 588
8129.21 630
8130.06 577
8130.92 602
8131.77 649
8132.62 637
8133.47 542
8134.32 533
8135.17 519
8136.02 558
8136.87 497
8137.73 488
8138.58 525
8139.43 509
8140.28 546
8141.13 545
8141.98 544
8142.83 490
8143.69 523
8144.54 609
8145.39 554
8146.24 515
8147.09 619
8147.95 663
8148.80 597
8149.65 537
8150.50 600
8151.35 652
8152.21 554
8153.06 658
8153.91 703
8154.76 702
8155.61 715
8156.47 804
8157.32 738
8158.17 835
8159.02 751
8159.88 727
8160.73 602
8161.58 601
8162.44 576
8163.29 557
8164.14 589
8164.99 522
8165.85 579
8166.70 569
8167.55 491
8168.41 487
8169.26 469
8170.11 532
8170.96 561
8171.82 561
8172.67 490
8173.52 516
8174.38 491
8175.23 534
8176.08 519
8176.94 532
8177.79 539
8178.64 477
8179.50 524
8180.35 489
8181.21 489
8182.06 494
8182.91 446
8183.77 438
8184.62 437
8185.47 486
8186.33 505
8187.18 530
8188.04 475
8188.89 452
8189.74 469
8190.60 469
8191.45 534
8192.31 583
8193.16 429
8194.02 427
8194.87 435
8195.72 438
8196.58 541
8197.43 469
8198.29 459
8199.14 458
8200.00 479
8200.85 535
8201.71 485
8202.56 474
8203.42 485
8204.27 439
8205.13 420
8205.98 446
8206.84 495
8207.69 447
8208.55 443
8209.40 485
8210.26 475
8211.11 475
8211.97 417
8212.82 435
8213.68 462
8214.53 476
8215.39 516
8216.24 511
8217.10 532
8217.96 518
8218.81 523
8219.67 508
8220.52 474
8221.38 489
8222.23 463
8223.09 416
8223.95 445
8224.80 443
8225.66 450
8226.51 455
8227.37 482
8228.23 527
8229.08 502
8229.94 439
8230.79 427
8231.65 472
8232.51 441
8233.36 405
8234.22 424
8235.08 435
8235.93 414
8236.79 463
8237.65 422
8238.50 469
8239.36 423
8240.22 475
8241.07 476
8241.93 437
8242.79 526
8243.64 458
8244.50 479
8245.36 473
8246.21 454
8247.07 480
8247.93 423
8248.79 458
8249.64 494
8250.50 432
8251.36 433
8252.22 478
8253.07 463
8253.93 417
8254.79 430
8255.65 403
8256.50 425
8257.36 417
8258.22 488
8259.08 451
8259.93 427
8260.79 469
8261.65 471
8262.51 460
8263.37 454
8264.22 440
8265.08 447
8265.94 433
8266.80 431
8267.66 398
8268.51 468
8269.37 448
8270.23 497
8271.09 457
8271.95 499
8272.81 421
8273.66 446
8274.52 437
8275.38 464
8276.24 444
8277.10 451
8277.96 436
8278.82 488
8279.67 489
8280.53 456
8281.39 417
8282.25 414
8283.11 434
8283.97 458
8284.83 468
8285.69 497
8286.55 465
8287.41 478
8288.27 444
8289.12 469
8289.98 457
8290.84 492
8291.70 456
8292.56 443
8293.42 487
8294.28 449
8295.14 495
8296.00 399
8296.86 451
8297.72 447
8298.58 426
8299.44 435
8300.30 364
8301.16 420
8302.02 417
8302.88 421
8303.74 485
8304.60 474
8305.46 423
8306.32 542
8307.18 523
8308.04 432
8308.90 455
8309.76 446
8310.62 427
8311.48 396
8312.34 387
8313.20 440
8314.06 454
8314.92 432
8315.78 414
8316.65 395
8317.51 394
8318.37 385
8319.23 369
8320.09 384
8320.95 358
8321.81 407
8322.67 428
8323.53 414
8324.39 432
8325.26 478
8326.12 445
8326.98 416
8327.84 381
8328.70 412
8329.56 412
8330.42 401
8331.28 398
8332.15 513
8333.01 483
8333.87 419
8334.73 368
8335.59 340
8336.45 383
8337.32 408
8338.18 391
8339.04 376
8339.90 412
8340.76 490
8341.63 418
8342.49 330
8343.35 355
8344.21 358
8345.07 446
8345.94 442
8346.80 441
8347.66 397
8348.52 387
8349.39 437
8350.25 462
8351.11 491
8351.97 427
8352.84 391
8353.70 382
8354.56 451
8355.42 472
8356.29 368
8357.15 416
8358.01 434
8358.88 446
8359.74 443
8360.60 399
8361.46 388
8362.33 424
8363.19 445
8364.05 447
8364.92 398
8365.78 430
8366.64 456
8367.51 422
8368.37 370
8369.23 459
8370.10 448
8370.96 404
8371.82 405
8372.69 445
8373.55 456
8374.42 443
8375.28 398
8376.14 404
8377.01 391
8377.87 407
8378.73 429
8379.60 486
8380.46 455
8381.33 374
8382.19 405
8383.06 371
8383.92 433
8384.78 457
8385.65 414
8386.51 459
8387.38 442
8388.24 430
8389.11 454
8389.97 422
8390.83 386
8391.70 428
8392.56 425
8393.43 398
8394.29 407
8395.16 439
8396.02 413
8396.89 477
8397.75 407
8398.62 417
8399.48 466
8400.35 482
8401.21 427
8402.08 444
8402.94 458
8403.81 515
8404.67 479
8405.54 524
8406.40 517
8407.27 493
8408.14 465
8409.00 485
8409.87 464
8410.73 501
8411.60 468
8412.46 480
8413.33 451
8414.19 400
8415.06 488
8415.93 495
8416.79 503
8417.66 538
8418.52 466
8419.39 476
8420.26 431
8421.12 496
8421.99 485
8422.85 492
8423.72 448
8424.59 467
8425.45 477
8426.32 541
8427.19 537
8428.05 495
8428.92 492
8429.79 487
8430.65 517
8431.52 486
8432.39 500
8433.25 463
8434.12 535
8434.99 539
8435.85 584
8436.72 565
8437.59 563
8438.45 657
8439.32 523
8440.19 605
8441.06 693
8441.92 773
8442.79 748
8443.66 921
8444.52 859
8445.39 901
8446.26 781
8447.13 764
8447.99 730
8448.86 692
8449.73 798
8450.60 809
8451.47 753
8452.33 651
8453.20 740
8454.07 721
8454.94 690
8455.80 793
8456.67 758
8457.54 794
8458.41 873
8459.28 853
8460.14 801
8461.01 912
8461.88 847
8462.75 797
8463.62 751
8464.49 623
8465.35 683
8466.22 776
8467.09 806
8467.96 781
8468.83 818
8469.70 863
8470.57 916
8471.43 907
8472.30 939
8473.17 915
8474.04 881
8474.91 817
8475.78 797
8476.65 769
8477.52 666
8478.39 655
8479.25 571
8480.12 520
8480.99 557
8481.86 627
8482.73 512
8483.60 504
8484.47 583
8485.34 557
8486.21 594
8487.08 563
8487.95 595
8488.82 535
8489.69 538
8490.56 619
8491.43 582
8492.30 515
8493.17 547
8494.04 550
8494.91 514
8495.78 510
8496.65 451
8497.52 498
8498.39 574
8499.26 588
8500.13 548
8501.00 522
8501.87 536
8502.74 577
8503.61 519
8504.48 541
8505.35 527
8506.22 478
8507.09 519
8507.96 539
8508.83 521
8509.70 517
8510.57 507
8511.44 543
8512.31 558
8513.19 535
8514.06 536
8514.93 534
8515.80 469
8516.67 506
8517.54 451
8518.41 476
8519.28 591
8520.15 602
8521.03 510
8521.90 526
8522.77 513
8523.64 512
8524.51 485
8525.38 509
8526.25 542
8527.13 618
8528.00 604
8528.87 548
8529.74 558
8530.61 599
8531.48 584
8532.36 544
8533.23 517
8534.10 491
8534.97 601
8535.84 556
8536.72 585
8537.59 665
8538.46 644
8539.33 543
8540.20 552
8541.08 542
8541.95 613
8542.82 544
8543.69 527
8544.57 554
8545.44 570
8546.31 526
8547.18 482
8548.06 513
8548.93 552
8549.80 620
8550.67 616
8551.55 605
8552.42 736
8553.29 785
8554.17 812
8555.04 928
8555.91 1014
8556.79 1038
8557.66 1012
8558.53 1037
8559.41 820
8560.28 739
8561.15 694
8562.03 631
8562.90 651
8563.77 549
8564.65 563
8565.52 526
8566.39 497
8567.27 528
8568.14 489
8569.01 516
8569.89 510
8570.76 543
8571.64 518
8572.51 526
8573.38 501
8574.26 434
8575.13 460
8576.01 503
8576.88 540
8577.75 445
8578.63 485
8579.50 533
8580.38 473
8581.25 497
8582.12 431
8583.00 446
8583.87 487
8584.75 498
8585.62 404
8586.50 457
8587.37 494
8588.25 508
8589.12 489
8590.00 501
8590.87 416
8591.75 478
8592.62 488
8593.50 533
8594.37 465
8595.25 532
8596.12 542
8597.00 528
8597.87 517
8598.75 504
8599.62 477
8600.50 406
8601.37 452
8602.25 477
8603.12 452
8604.00 476
8604.87 459
8605.75 494
8606.63 503
8607.50 513
8608.38 523
8609.25 467
8610.13 536
8611.01 535
8611.88 495
8612.76 513
8613.63 529
8614.51 534
8615.39 563
8616.26 501
8617.14 496
8618.01 550
8618.89 544
8619.77 460
8620.64 497
8621.52 519
8622.40 523
8623.27 480
8624.15 497
8625.03 517
8625.90 545
8626.78 570
8627.66 600
8628.53 593
8629.41 603
8630.29 607
8631.16 600
8632.04 570
8632.92 633
8633.79 592
8634.67 572
8635.55 549
8636.42 572
8637.30 605
8638.18 658
8639.06 664
8639.93 536
8640.81 569
8641.69 606
8642.57 637
8643.44 673
8644.32 632
8645.20 655
8646.08 642
8646.95 649
8647.83 683
8648.71 701
8649.59 680
8650.47 783
8651.34 694
8652.22 757
8653.10 831
8653.98 811
8654.86 826
8655.73 761
8656.61 838
8657.49 797
8658.37 822
8659.25 754
8660.13 739
8661.00 738
8661.88 774
8662.76 817
8663.64 801
8664.52 757
8665.40 787
8666.27 808
8667.15 764
8668.03 835
8668.91 850
8669.79 831
8670.67 893
8671.55 896
8672.43 927
8673.31 965
8674.19 1056
8675.06 1136
8675.94 1058
8676.82 1103
8677.70 1099
8678.58 1135
8679.46 1185
8680.34 1121
8681.22 1087
8682.10 1063
8682.98 1128
8683.86 1083
8684.74 1118
8685.62 1074
8686.50 1218
8687.38 1142
8688.26 1318
8689.14 1456
8690.02 1734
8690.90 2116
8691.78 2618
8692.66 3312
8693.54 3695
8694.42 4032
8695.30 4041
8696.18 3662
8697.06 3248
8697.94 2824
8698.82 2297
8699.70 2007
8700.58 1704
8701.46 1451
8702.34 1311
8703.22 1106
8704.10 885
8704.98 877
8705.86 891
8706.74 874
8707.62 800
8708.50 750
8709.39 775
8710.27 761
8711.15 864
8712.03 754
8712.91 784
8713.79 753
8714.67 774
8715.55 718
8716.43 696
8717.32 716
8718.20 726
8719.08 756
8719.96 753
8720.84 785
8721.72 780
8722.60 721
8723.49 728
8724.37 704
8725.25 736
8726.13 753
8727.01 754
8727.89 789
8728.78 745
8729.66 774
8730.54 759
8731.42 780
8732.30 945
8733.19 869
8734.07 846
8734.95 871
8735.83 788
8736.71 772
8737.60 701
8738.48 676
8739.36 691
8740.24 587
8741.13 648
8742.01 587
8742.89 579
8743.77 607
8744.66 600
8745.54 656
8746.42 639
8747.31 605
8748.19 566
8749.07 647
8749.95 581
8750.84 617
8751.72 708
8752.60 742
8753.49 690
8754.37 693
8755.25 709
8756.14 781
8757.02 867
8757.90 836
8758.79 890
8759.67 942
8760.55 832
8761.44 851
8762.32 897
8763.20 785
8764.09 734
8764.97 783
8765.85 780
8766.74 778
8767.62 737
8768.51 689
8769.39 774
8770.27 740
8771.16 769
8772.04 743
8772.93 711
8773.81 726
8774.69 644
8775.58 658
8776.46 637
8777.35 679
8778.23 596
8779.12 664
8780.00 589
8780.88 575
8781.77 562
8782.65 594
8783.54 616
8784.42 596
8785.31 590
8786.19 551
8787.08 562
8787.96 555
8788.85 599
8789.73 560
8790.62 536
8791.50 537
8792.39 575
8793.27 484
8794.16 514
8795.04 592
8795.93 633
8796.81 572
8797.70 535
8798.58 546
8799.47 502
8800.35 481
8801.24 547
8802.13 538
8803.01 492
8803.90 531
8804.78 510
8805.67 504
8806.55 485
8807.44 463
8808.33 471
8809.21 530
8810.10 513
8810.98 462
8811.87 508
8812.76 510
8813.64 500
8814.53 524
8815.41 496
8816.30 458
8817.19 466
8818.07 444
8818.96 435
8819.85 474
8820.73 454
8821.62 444
8822.51 504
8823.39 513
8824.28 491
8825.17 459
8826.05 469
8826.94 499
8827.83 540
8828.71 558
8829.60 481
8830.49 434
8831.37 419
8832.26 496
8833.15 413
8834.04 439
8834.92 473
8835.81 464
8836.70 448
8837.58 424
8838.47 479
8839.36 471
8840.25 449
8841.13 451
8842.02 518
8842.91 419
8843.80 447
8844.69 437
8845.57 424
8846.46 412
8847.35 476
8848.24 390
8849.12 449
8850.01 458
8850.90 439
8851.79 437
8852.68 418
8853.56 418
8854.45 432
8855.34 410
8856.23 388
8857.12 389
8858.01 426
8858.89 431
8859.78 428
8860.67 499
8861.56 459
8862.45 430
8863.34 421
8864.23 434
8865.12 451
8866.00 426
8866.89 455
8867.78 466
8868.67 443
8869.56 411
8870.45 412
8871.34 403
8872.23 453
8873.12 379
8874.00 436
8874.89 447
8875.78 398
8876.67 342
8877.56 378
8878.45 364
8879.34 393
8880.23 388
8881.12 385
8882.01 368
8882.90 366
8883.79 393
8884.68 389
8885.57 372
8886.46 369
8887.35 413
8888.24 386
8889.13 454
8890.02 392
8890.91 396
8891.80 347
8892.69 374
8893.58 355
8894.47 444
8895.36 383
8896.25 406
8897.14 356
8898.03 337
8898.92 359
8899.81 350
8900.70 370
8901.59 328
8902.48 353
8903.37 358
8904.26 359
8905.15 384
8906.05 330
8906.94 326
8907.83 397
8908.72 393
8909.61 373
8910.50 406
8911.39 385
8912.28 400
8913.17 361
8914.06 372
8914.96 344
8915.85 387
8916.74 330
8917.63 375
8918.52 319
8919.41 391
8920.30 323
8921.20 369
8922.09 350
8922.98 316
8923.87 333
8924.76 330
8925.65 311
8926.55 335
8927.44 339
8928.33 363
8929.22 409
8930.11 337
8931.01 318
8931.90 352
8932.79 322
8933.68 363
8934.57 331
8935.47 322
8936.36 364
8937.25 360
8938.14 308
8939.04 266
8939.93 265
8940.82 278
8941.71 322
8942.61 299
8943.50 324
8944.39 336
8945.28 345
8946.18 317
8947.07 335
8947.96 334
8948.86 347
8949.75 329
8950.64 344
8951.54 315
8952.43 359
8953.32 321
8954.21 273
8955.11 304
8956.00 306
8956.89 338
8957.79 333
8958.68 375
8959.57 346
8960.47 364
8961.36 364
8962.26 334
8963.15 347
8964.04 369
8964.94 365
8965.83 305
8966.72 310
8967.62 350
8968.51 343
8969.41 351
8970.30 323
8971.19 328
8972.09 368
8972.98 394
8973.88 353
8974.77 385
8975.67 349
8976.56 378
8977.45 323
8978.35 336
8979.24 327
8980.14 306
8981.03 356
8981.93 314
8982.82 338
8983.72 317
8984.61 335
8985.51 302
8986.40 366
8987.29 332
8988.19 355
8989.08 315
8989.98 293
8990.87 321
8991.77 351
8992.66 305
8993.56 378
8994.46 324
8995.35 330
8996.25 327
8997.14 348
8998.04 303
8998.93 343
8999.83 273
9000.72 364
9001.62 366
9002.51 312
9003.41 306
9004.31 321
9005.20 349
9006.10 340
9006.99 308
9007.89 298
9008.78 282
9009.68 332
9010.58 271
9011.47 314
9012.37 329
9013.27 310
9014.16 323
9015.06 319
9015.95 276
9016.85 294
9017.75 305
9018.64 321
9019.54 355
9020.44 341
9021.33 354
9022.23 329
9023.13 248
9024.02 307
9024.92 334
9025.82 300
9026.71 385
9027.61 318
9028.51 310
9029.40 337
9030.30 361
9031.20 323
9032.09 355
9032.99 341
9033.89 369
9034.79 328
9035.68 330
9036.58 266
9037.48 279
9038.38 318
9039.27 356
9040.17 323
9041.07 303
9041.97 360
9042.86 370
9043.76 353
9044.66 335
9045.56 306
9046.45 321
9047.35 324
9048.25 355
9049.15 373
9050.05 313
9050.94 300
9051.84 307
9052.74 319
9053.64 377
9054.54 344
9055.44 359
9056.33 343
9057.23 300
9058.13 303
9059.03 325
9059.93 327
9060.83 381
9061.72 382
9062.62 408
9063.52 348
9064.42 337
9065.32 377
9066.22 340
9067.12 326
9068.02 351
9068.91 360
9069.81 344
9070.71 395
9071.61 315
9072.51 354
9073.41 316
9074.31 355
9075.21 318
9076.11 282
9077.01 328
9077.91 391
9078.81 360
9079.71 333
9080.60 344
9081.50 371
9082.40 316
9083.30 348
9084.20 357
9085.10 326
9086.00 384
9086.90 381
9087.80 405
9088.70 422
9089.60 437
9090.50 460
9091.40 416
9092.30 390
9093.20 444
9094.10 409
9095.00 322
9095.90 393
9096.80 359
9097.70 363
9098.60 375
9099.50 386
9100.41 383
9101.31 401
9102.21 362
9103.11 319
9104.01 370
9104.91 376
9105.81 368
9106.71 421
9107.61 312
9108.51 336
9109.41 362
9110.31 362
9111.21 303
9112.12 321
9113.02 348
9113.92 368
9114.82 371
9115.72 342
9116.62 353
9117.52 355
9118.42 395
9119.33 309
9120.23 288
9121.13 313
9122.03 311
9122.93 325
9123.83 336
9124.74 287
9125.64 296
9126.54 330
9127.44 325
9128.34 340
9129.24 322
9130.15 335
9131.05 323
9131.95 315
9132.85 305
9133.75 286
9134.66 294
9135.56 291
9136.46 286
9137.36 315
9138.27 298
9139.17 323
9140.07 371
9140.97 358
9141.88 303
9142.78 329
9143.68 325
9144.58 320
9145.49 299
9146.39 277
9147.29 306
9148.20 343
9149.10 353
9150.00 361
9150.90 385
9151.81 365
9152.71 352
9153.61 295
9154.52 310
9155.42 300
9156.32 332
9157.23 348
9158.13 305
9159.03 324
9159.94 329
9160.84 288
9161.74 305
9162.65 319
9163.55 260
9164.45 303
9165.36 368
9166.26 340
9167.17 297
9168.07 360
9168.97 331
9169.88 321
9170.78 347
9171.69 316
9172.59 277
9173.49 281
9174.40 362
9175.30 353
9176.21 297
9177.11 358
9178.01 357
9178.92 312
9179.82 294
9180.73 321
9181.63 345
9182.54 311
9183.44 315
9184.35 301
9185.25 316
9186.16 328
9187.06 337
9187.97 359
9188.87 270
9189.78 279
9190.68 256
9191.59 300
9192.49 275
9193.40 262
9194.30 330
9195.21 333
9196.11 320
9197.02 314
9197.92 286
9198.83 314
9199.73 333
9200.64 331
9201.54 375
9202.45 341
9203.35 322
9204.26 332
9205.17 331
9206.07 324
9206.98 343
9207.88 336
9208.79 282
9209.69 249
9210.60 281
9211.51 257
9212.41 304
9213.32 269
9214.22 263
9215.13 285
9216.04 257
9216.94 289
9217.85 307
9218.76 310
9219.66 364
9220.57 276
9221.48 324
9222.38 296
9223.29 272
9224.20 357
9225.10 333
9226.01 291
9226.92 227
9227.82 280
9228.73 342
9229.64 297
9230.54 346
9231.45 353
9232.36 279
9233.26 306
9234.17 278
9235.08 319
9235.99 366
9236.89 324
9237.80 314
9238.71 307
9239.61 299
9240.52 359
9241.43 294
9242.34 298
9243.24 338
9244.15 321
9245.06 341
9245.97 339
9246.88 336
9247.78 360
9248.69 352
9249.60 320
9250.51 296
9251.41 337
9252.32 315
9253.23 313
9254.14 317
9255.05 284
9255.96 261
9256.86 289
9257.77 281
9258.68 278
9259.59 288
9260.50 284
9261.41 369
9262.31 307
9263.22 302
9264.13 291
9265.04 317
9265.95 325
9266.86 310
9267.77 321
9268.67 264
9269.58 281
9270.49 270
9271.40 282
9272.31 273
9273.22 307
9274.13 273
9275.04 316
9275.95 264
9276.86 289
9277.76 281
9278.67 284
9279.58 276
9280.49 252
9281.40 281
9282.31 327
9283.22 309
9284.13 257
9285.04 268
9285.95 281
9286.86 293
9287.77 287
9288.68 289
9289.59 340
9290.50 282
9291.41 255
9292.32 313
9293.23 308
9294.14 315
9295.05 300
9295.96 282
9296.87 303
9297.78 285
9298.69 281
9299.60 335
9300.51 370
9301.42 373
9302.33 376
9303.24 322
9304.15 360
9305.06 383
9305.97 355
9306.88 387
9307.80 442
9308.71 379
9309.62 420
9310.53 420
9311.44 460
9312.35 450
9313.26 412
9314.17 416
9315.08 353
9315.99 382
9316.91 362
9317.82 368
9318.73 367
9319.64 343
9320.55 338
9321.46 285
9322.37 360
9323.28 346
9324.20 340
9325.11 318
9326.02 334
9326.93 319
9327.84 354
9328.75 334
9329.67 356
9330.58 318
9331.49 271
9332.40 268
9333.31 273
9334.23 276
9335.14 222
9336.05 273
9336.96 341
9337.87 321
9338.79 327
9339.70 302
9340.61 314
9341.52 299
9342.44 272
9343.35 291
9344.26 288
9345.17 299
9346.09 319
9347.00 310
9347.91 296
9348.82 322
9349.74 298
9350.65 360
9351.56 320
9352.48 276
9353.39 277
9354.30 295
9355.21 294
9356.13 312
9357.04 272
9357.95 282
9358.87 327
9359.78 319
9360.69 331
9361.61 324
9362.52 282
9363.43 270
9364.35 277
9365.26 261
9366.18 300
9367.09 266
9368.00 305
9368.92 284
9369.83 280
9370.74 285
9371.66 277
9372.57 329
9373.49 323
9374.40 331
9375.31 340
9376.23 335
9377.14 258
9378.06 318
9378.97 311
9379.88 271
9380.80 245
9381.71 265
9382.63 287
9383.54 319
9384.46 318
9385.37 318
9386.29 327
9387.20 301
9388.11 334
9389.03 338
9389.94 310
9390.86 379
9391.77 334
9392.69 332
9393.60 398
9394.52 342
9395.43 345
9396.35 347
9397.26 360
9398.18 329
9399.09 316
9400.01 304
9400.92 335
9401.84 347
9402.76 280
9403.67 280
9404.59 269
9405.50 322
9406.42 318
9407.33 278
9408.25 298
9409.16 305
9410.08 250
9411.00 260
9411.91 243
9412.83 297
9413.74 319
9414.66 306
9415.58 277
9416.49 295
9417.41 340
9418.32 339
9419.24 297
9420.16 324
9421.07 287
9421.99 305
9422.91 330
9423.82 324
9424.74 313
9425.65 361
9426.57 364
9427.49 304
9428.40 287
9429.32 275
9430.24 288
9431.15 303
9432.07 288
9432.99 267
9433.90 274
9434.82 327
9435.74 292
9436.66 257
9437.57 286
9438.49 270
9439.41 319
9440.32 281
9441.24 257
9442.16 261
9443.08 297
9443.99 302
9444.91 331
9445.83 234
9446.75 277
9447.66 313
9448.58 357
9449.50 312
9450.42 274
9451.33 304
9452.25 343
9453.17 333
9454.09 290
9455.01 304
9455.92 406
9456.84 304
9457.76 327
9458.68 336
9459.60 344
9460.51 269
9461.43 303
9462.35 351
9463.27 291
9464.19 259
9465.11 308
9466.02 304
9466.94 311
9467.86 303
9468.78 259
9469.70 287
9470.62 279
9471.54 262
9472.46 307
9473.37 259
9474.29 313
9475.21 240
9476.13 297
9477.05 320
9477.97 272
9478.89 312
9479.81 284
9480.73 259
9481.65 283
9482.56 317
9483.48 305
9484.40 306
9485.32 328
9486.24 246
9487.16 273
9488.08 247
9489.00 301
9489.92 291
9490.84 283
9491.76 257
9492.68 283
9493.60 273
9494.52 278
9495.44 309
9496.36 249
9497.28 259
9498.20 288
9499.12 267
9500.04 304
9500.96 306
9501.88 264
9502.80 296
9503.72 254
9504.64 290
9505.56 276
9506.48 262
9507.40 287
9508.32 243
9509.24 287
9510.16 290
9511.08 272
9512.00 305
9512.93 308
9513.85 245
9514.77 304
9515.69 343
9516.61 288
9517.53 252
9518.45 308
9519.37 302
9520.29 337
9521.21 297
9522.14 262
9523.06 269
9523.98 296
9524.90 294
9525.82 261
9526.74 250
9527.66 232
9528.59 309
9529.51 284
9530.43 236
9531.35 268
9532.27 281
9533.19 266
9534.11 284
9535.04 305
9535.96 291
9536.88 262
9537.80 273
9538.72 253
9539.65 261
9540.57 260
9541.49 329
9542.41 364
9543.34 282
9544.26 267
9545.18 285
9546.10 327
9547.02 286
9547.95 252
9548.87 307
9549.79 314
9550.71 323
9551.64 363
9552.56 322
9553.48 284
9554.41 302
9555.33 322
9556.25 330
9557.17 291
9558.10 292
9559.02 280
9559.94 277
9560.87 298
9561.79 276
9562.71 323
9563.64 320
9564.56 300
9565.48 243
9566.41 299
9567.33 372
9568.25 272
9569.18 305
9570.10 339
9571.02 371
9571.95 305
9572.87 313
9573.79 293
9574.72 276
9575.64 306
9576.56 317
9577.49 345
9578.41 301
9579.34 330
9580.26 387
9581.18 386
9582.11 376
9583.03 389
9583.96 370
9584.88 391
9585.81 363
9586.73 376
9587.65 391
9588.58 371
9589.50 332
9590.43 330
9591.35 380
9592.28 399
9593.20 381
9594.13 343
9595.05 390
9595.98 358
9596.90 349
9597.83 343
9598.75 327
9599.68 307
9600.60 362
9601.53 361
9602.45 329
9603.38 361
9604.30 327
9605.23 364
9606.15 379
9607.08 350
9608.00 355
9608.93 372
9609.85 391
9610.78 437
9611.70 420
9612.63 395
9613.55 417
9614.48 403
9615.41 417
9616.33 368
9617.26 352
9618.18 430
9619.11 472
9620.04 386
9620.96 386
9621.89 383
9622.81 418
9623.74 399
9624.67 359
9625.59 418
9626.52 373
9627.44 333
9628.37 366
9629.30 385
9630.22 385
9631.15 421
9632.08 408
9633.00 443
9633.93 398
9634.86 418
9635.78 450
9636.71 461
9637.64 497
9638.56 483
9639.49 458
9640.42 449
9641.34 431
9642.27 486
9643.20 559
9644.13 469
9645.05 506
9645.98 477
9646.91 493
9647.83 527
9648.76 505
9649.69 497
9650.62 592
9651.54 458
9652.47 513
9653.40 512
9654.33 495
9655.25 522
9656.18 507
9657.11 443
9658.04 490
9658.96 507
9659.89 587
9660.82 461
9661.75 478
9662.68 484
9663.60 502
9664.53 529
9665.46 489
9666.39 503
9667.32 517
9668.25 565
9669.17 525
9670.10 540
9671.03 532
9671.96 486
9672.89 509
9673.82 510
9674.74 500
9675.67 510
9676.60 490
9677.53 475
9678.46 467
9679.39 473
9680.32 585
9681.25 651
9682.17 561
9683.10 535
9684.03 606
9684.96 597
9685.89 582
9686.82 508
9687.75 546
9688.68 535
9689.61 555
9690.54 501
9691.47 536
9692.40 536
9693.33 551
9694.25 621
9695.18 641
9696.11 553
9697.04 619
9697.97 647
9698.90 665
9699.83 616
9700.76 614
9701.69 625
9702.62 648
9703.55 592
9704.48 593
9705.41 660
9706.34 651
9707.27 640
9708.20 685
9709.13 603
9710.06 708
9710.99 673
9711.92 687
9712.85 718
9713.78 701
9714.71 747
9715.65 786
9716.58 784
9717.51 773
9718.44 716
9719.37 770
9720.30 670
9721.23 666
9722.16 681
9723.09 652
9724.02 690
9724.95 690
9725.88 640
9726.82 594
9727.75 612
9728.68 619
9729.61 661
9730.54 651
9731.47 687
9732.40 659
9733.33 706
9734.27 582
9735.20 564
9736.13 649
9737.06 683
9737.99 656
9738.92 657
9739.86 662
9740.79 602
9741.72 586
9742.65 596
9743.58 605
9744.51 635
9745.45 623
9746.38 610
9747.31 663
9748.24 600
9749.17 608
9750.11 620
9751.04 622
9751.97 605
9752.90 613
9753.84 570
9754.77 610
9755.70 641
9756.63 546
9757.57 591
9758.50 545
9759.43 604
9760.36 647
9761.30 640
9762.23 606
9763.16 578
9764.09 614
9765.03 586
9765.96 612
9766.89 595
9767.83 614
9768.76 644
9769.69 670
9770.63 618
9771.56 655
9772.49 659
9773.43 676
9774.36 630
9775.29 614
9776.23 522
9777.16 583
9778.09 592
9779.03 552
9779.96 595
9780.89 656
9781.83 688
9782.76 720
9783.70 754
9784.63 766
9785.56 793
9786.50 845
9787.43 777
9788.37 705
9789.30 721
9790.23 733
9791.17 719
9792.10 655
9793.04 686
9793.97 629
9794.90 601
9795.84 664
9796.77 667
9797.71 683
9798.64 778
9799.58 873
9800.51 833
9801.45 780
9802.38 691
9803.32 760
9804.25 761
9805.19 628
9806.12 597
9807.05 593
9807.99 611
9808.92 533
9809.86 554
9810.80 501
9811.73 538
9812.67 561
9813.60 516
9814.54 500
9815.47 532
9816.41 505
9817.34 536
9818.28 483
9819.21 494
9820.15 450
9821.08 493
9822.02 548
9822.96 462
9823.89 462
9824.83 509
9825.76 494
9826.70 479
9827.63 451
9828.57 488
9829.51 493
9830.44 484
9831.38 489
9832.31 521
9833.25 486
9834.19 438
9835.12 499
9836.06 516
9837.00 505
9837.93 500
9838.87 486
9839.81 469
9840.74 429
9841.68 392
9842.61 449
9843.55 493
9844.49 421
9845.43 463
9846.36 439
9847.30 440
9848.24 422
9849.17 439
9850.11 467
9851.05 434
9851.98 496
9852.92 483
9853.86 478
9854.79 450
9855.73 450
9856.67 484
9857.61 459
9858.54 431
9859.48 443
9860.42 412
9861.36 439
9862.29 436
9863.23 439
9864.17 418
9865.11 417
9866.04 426
9866.98 400
9867.92 403
9868.86 343
9869.80 403
9870.73 404
9871.67 420
9872.61 406
9873.55 491
9874.49 474
9875.42 471
9876.36 461
9877.30 435
9878.24 519
9879.18 479
9880.12 491
9881.05 435
9881.99 417
9882.93 418
9883.87 431
9884.81 408
9885.75 464
9886.69 443
9887.63 431
9888.56 446
9889.50 411
9890.44 366
9891.38 388
9892.32 456
9893.26 371
9894.20 416
9895.14 421
9896.08 449
9897.02 411
9897.95 408
9898.89 440
9899.83 423
9900.77 398
9901.71 400
9902.65 388
9903.59 442
9904.53 416
9905.47 457
9906.41 442
9907.35 425
9908.29 363
9909.23 423
9910.17 398
9911.11 394
9912.05 434
9912.99 402
9913.93 454
9914.87 461
9915.81 420
9916.75 443
9917.69 453
9918.63 393
9919.57 395
9920.51 414
9921.45 453
9922.39 442
9923.33 455
9924.27 455
9925.21 464
9926.15 603
9927.09 651
9928.03 695
9928.97 692
9929.92 705
9930.86 691
9931.80 671
9932.74 591
9933.68 580
9934.62 536
9935.56 462
9936.50 465
9937.44 438
9938.38 428
9939.33 435
9940.27 424
9941.21 394
9942.15 423
9943.09 419
9944.03 461
9944.97 434
9945.92 413
9946.86 358
9947.80 415
9948.74 415
9949.68 373
9950.62 428
9951.57 413
9952.51 425
9953.45 435
9954.39 368
9955.33 461
9956.28 461
9957.22 454
9958.16 420
9959.10 394
9960.04 457
9960.99 440
9961.93 425
9962.87 440
9963.81 434
9964.76 447
9965.70 432
9966.64 396
9967.58 454
9968.53 417
9969.47 422
9970.41 399
9971.35 415
9972.30 416
9973.24 389
9974.18 380
9975.13 406
9976.07 440
9977.01 370
9977.95 384
9978.90 349
9979.84 377
9980.78 320
9981.73 332
9982.67 369
9983.61 342
9984.56 345
9985.50 363
9986.44 338
9987.39 347
9988.33 381
9989.27 358
9990.22 337
9991.16 355
9992.11 415
9993.05 374
9993.99 341
9994.94 353
9995.88 357
9996.82 307
9997.77 340
9998.71 357
9999.66 345
10000.60 335
10001.55 352
10002.49 370
10003.43 371
10004.38 335
10005.32 336
10006.27 373
10007.21 356
10008.16 319
10009.10 301
10010.04 289
10010.99 313
10011.93 348
10012.88 338
10013.82 351
10014.77 335
10015.71 327
10016.66 322
10017.60 315
10018.55 326
10019.49 300
10020.44 312
10021.38 356
10022.33 371
10023.27 294
10024.22 334
10025.16 302
10026.11 309
10027.05 352
10028.00 357
10028.95 318
10029.89 306
10030.84 285
10031.78 281
10032.73 371
10033.67 344
10034.62 303
10035.57 288
10036.51 360
10037.46 327
10038.40 312
10039.35 320
10040.30 344
10041.24 305
10042.19 315
10043.13 289
10044.08 291
10045.03 329
10045.97 295
10046.92 330
10047.86 297
10048.81 308
10049.76 303
10050.70 345
10051.65 300
10052.60 311
10053.54 276
10054.49 295
10055.44 289
10056.38 300
10057.33 278
10058.28 328
10059.22 320
10060.17 320
10061.12 291
10062.07 311
10063.01 338
10063.96 283
10064.91 350
10065.85 343
10066.80 357
10067.75 302
10068.70 311
10069.64 341
10070.59 294
10071.54 299
10072.49 323
10073.43 299
10074.38 311
10075.33 317
10076.28 303
10077.22 292
10078.17 292
10079.12 328
10080.07 292
10081.02 354
10081.96 270
10082.91 272
10083.86 297
10084.81 305
10085.76 277
10086.70 309
10087.65 283
10088.60 350
10089.55 317
10090.50 328
10091.45 278
10092.39 317
10093.34 314
10094.29 256
10095.24 283
10096.19 283
10097.14 299
10098.09 285
10099.03 278
10099.98 255
10100.93 325
10101.88 359
10102.83 312
10103.78 261
10104.73 303
10105.68 336
10106.63 296
10107.58 258
10108.53 220
10109.47 281
10110.42 307
10111.37 303
10112.32 310
10113.27 292
10114.22 268
10115.17 244
10116.12 272
10117.07 288
10118.02 235
10118.97 268
10119.92 264
10120.87 278
10121.82 267
10122.77 285
10123.72 373
10124.67 290
10125.62 323
10126.57 350
10127.52 334
10128.47 311
10129.42 290
10130.37 299
10131.32 248
10132.27 253
10133.22 331
10134.17 303
10135.12 294
10136.07 299
10137.02 285
10137.97 270
10138.92 259
10139.87 274
10140.83 298
10141.78 311
10142.73 310
10143.68 284
10144.63 296
10145.58 329
10146.53 270
10147.48 275
10148.43 285
10149.38 259
10150.34 304
10151.29 270
10152.24 294
10153.19 292
10154.14 294
10155.09 301
10156.04 331
10156.99 271
10157.95 296
10158.90 304
10159.85 332
10160.80 299
10161.75 334
10162.70 375
10163.66 379
10164.61 307
10165.56 316
10166.51 327
10167.46 314
10168.42 304
10169.37 330
10170.32 373
10171.27 305
10172.23 343
10173.18 350
10174.13 412
10175.08 367
10176.03 355
10176.99 364
10177.94 419
10178.89 357
10179.84 384
10180.80 369
10181.75 354
10182.70 288
10183.66 408
10184.61 402
10185.56 367
10186.51 491
10187.47 473
10188.42 376
10189.37 378
10190.33 451
10191.28 436
10192.23 409
10193.19 453
10194.14 443
10195.09 404
10196.05 413
10197.00 430
10197.95 432
10198.91 421
10199.86 431
10200.81 461
10201.77 405
10202.72 423
10203.67 461
10204.63 513
10205.58 475
10206.53 496
10207.49 570
10208.44 547
10209.40 530
10210.35 564
10211.30 434
10212.26 439
10213.21 509
10214.17 487
10215.12 461
10216.08 437
10217.03 438
10217.98 472
10218.94 476
10219.89 407
10220.85 414
10221.80 422
10222.76 409
10223.71 398
10224.67 472
10225.62 438
10226.58 396
10227.53 428
10228.49 383
10229.44 380
10230.40 334
10231.35 382
10232.31 359
10233.26 379
10234.22 406
10235.17 451
10236.13 453
10237.08 459
10238.04 517
10238.99 516
10239.95 484
10240.90 449
10241.86 440
10242.81 436
10243.77 362
10244.72 367
10245.68 322
10246.64 334
10247.59 371
10248.55 341
10249.50 347
10250.46 307
10251.42 297
10252.37 313
10253.33 320
10254.28 339
10255.24 295
10256.20 357
10257.15 346
10258.11 350
10259.06 318
10260.02 301
10260.98 294
10261.93 304
10262.89 256
10263.85 290
10264.80 302
10265.76 269
10266.72 315
10267.67 327
10268.63 322
10269.59 292
10270.54 288
10271.50 284
10272.46 308
10273.41 295
10274.37 305
10275.33 306
10276.29 349
10277.24 347
10278.20 318
10279.16 273
10280.11 311
10281.07 301
10282.03 305
10282.99 335
10283.94 317
10284.90 246
10285.86 258
10286.82 308
10287.77 323
10288.73 313
10289.69 273
10290.65 257
10291.61 297
10292.56 319
10293.52 296
10294.48 281
10295.44 304
10296.39 300
10297.35 286
10298.31 252
10299.27 297
10300.23 289
10301.19 277
10302.14 288
10303.10 274
10304.06 319
10305.02 314
10305.98 292
10306.94 244
10307.89 262
10308.85 283
10309.81 299
10310.77 328
10311.73 306
10312.69 273
10313.65 278
10314.61 291
10315.57 300
10316.52 241
10317.48 246
10318.44 290
10319.40 357
10320.36 309
10321.32 276
10322.28 291
10323.24 275
10324.20 259
10325.16 260
10326.12 254
10327.08 276
10328.04 255
10328.99 258
10329.95 290
10330.91 252
10331.87 242
10332.83 264
10333.79 302
10334.75 293
10335.71 256
10336.67 257
10337.63 287
10338.59 250
10339.55 339
10340.51 286
10341.47 266
10342.43 249
10343.39 291
10344.35 291
10345.31 256
10346.27 265
10347.23 223
10348.20 226
10349.16 251
10350.12 267
10351.08 254
10352.04 250
10353.00 241
10353.96 250
10354.92 249
10355.88 258
10356.84 281
10357.80 278
10358.76 291
10359.72 286
10360.69 264
10361.65 273
10362.61 290
10363.57 237
10364.53 294
10365.49 306
10366.45 266
10367.41 263
10368.38 219
10369.34 205
10370.30 239
10371.26 209
10372.22 239
10373.18 277
10374.14 255
10375.11 253
10376.07 283
10377.03 261
10377.99 240
10378.95 225
10379.92 209
10380.88 247
10381.84 209
10382.80 251
10383.76 220
10384.73 207
10385.69 226
10386.65 223
10387.61 206
10388.57 233
10389.54 230
10390.50 260
10391.46 225
10392.42 240
10393.39 218
10394.35 210
10395.31 235
10396.27 241
10397.24 236
10398.20 236
10399.16 233
10400.13 233
10401.09 243
10402.05 251
10403.02 236
10403.98 234
10404.94 255
10405.90 222
10406.87 248
10407.83 266
10408.79 268
10409.76 229
10410.72 230
10411.68 248
10412.65 294
10413.61 272
10414.57 205
10415.54 256
10416.50 269
10417.47 312
10418.43 285
10419.39 314
10420.36 321
10421.32 357
10422.28 320
10423.25 289
10424.21 277
10425.18 265
10426.14 234
10427.10 228
10428.07 221
10429.03 243
10430.00 257
10430.96 236
10431.93 216
10432.89 209
10433.85 230
10434.82 248
10435.78 203
10436.75 232
10437.71 210
10438.68 216
10439.64 232
10440.61 238
10441.57 225
10442.54 217
10443.50 195
10444.47 227
10445.43 200
10446.40 260
10447.36 223
10448.33 186
10449.29 202
10450.26 236
10451.22 222
10452.19 237
10453.15 226
10454.12 254
10455.08 269
10456.05 219
10457.01 213
10457.98 267
10458.95 235
10459.91 208
10460.88 224
10461.84 214
10462.81 225
10463.77 252
10464.74 220
10465.71 211
10466.67 216
10467.64 191
10468.60 189
10469.57 201
10470.54 198
10471.50 190
10472.47 283
10473.44 257
10474.40 230
10475.37 207
10476.33 235
10477.30 230
10478.27 205
10479.23 251
10480.20 208
10481.17 209
10482.13 187
10483.10 225
10484.07 215
10485.03 237
10486.00 213
10486.97 206
10487.93 241
10488.90 215
10489.87 226
10490.84 260
10491.80 235
10492.77 209
10493.74 258
10494.70 235
10495.67 227
10496.64 222
10497.61 224
10498.57 195
10499.54 199
10500.51 224
10501.48 219
10502.44 252
10503.41 213
10504.38 234
10505.35 208
10506.31 194
10507.28 192
10508.25 268
10509.22 213
10510.19 224
10511.15 225
10512.12 229
10513.09 209
10514.06 199
10515.03 216
10516.00 198
10516.96 193
10517.93 221
10518.90 223
10519.87 217
10520.84 215
10521.81 192
10522.77 241
10523.74 222
10524.71 196
10525.68 221
10526.65 235
10527.62 218
10528.59 217
10529.56 227
10530.52 187
10531.49 203
10532.46 227
10533.43 226
10534.40 203
10535.37 228
10536.34 217
10537.31 246
10538.28 241
10539.25 248
10540.22 214
10541.18 244
10542.15 221
10543.12 213
10544.09 213
10545.06 205
10546.03 226
10547.00 229
10547.97 202
10548.94 228
10549.91 187
10550.88 228
10551.85 258
10552.82 220
10553.79 213
10554.76 214
10555.73 216
10556.70 227
10557.67 247
10558.64 252
10559.61 238
10560.58 277
10561.55 277
10562.52 265
10563.49 292
10564.46 331
10565.43 286
10566.40 254
10567.38 257
10568.35 282
10569.32 254
10570.29 243
10571.26 274
10572.23 259
10573.20 222
10574.17 219
10575.14 245
10576.11 239
10577.08 248
10578.06 254
10579.03 249
10580.00 223
10580.97 212
10581.94 214
10582.91 215
10583.88 193
10584.85 261
10585.83 251
10586.80 245
10587.77 214
10588.74 233
10589.71 249
10590.68 288
10591.66 278
10592.63 288
10593.60 235
10594.57 259
10595.54 285
10596.51 261
10597.49 270
10598.46 255
10599.43 261
10600.40 243
10601.37 256
10602.35 254
10603.32 251
10604.29 221
10605.26 222
10606.24 251
10607.21 259
10608.18 213
10609.15 252
10610.13 255
10611.10 270
10612.07 241
10613.04 204
10614.02 252
10614.99 219
10615.96 212
10616.94 221
10617.91 251
10618.88 216
10619.85 274
10620.83 249
10621.80 248
10622.77 214
10623.75 246
10624.72 274
10625.69 252
10626.67 243
10627.64 230
10628.61 241
10629.59 227
10630.56 238
10631.53 262
10632.51 256
10633.48 249
10634.46 243
10635.43 238
10636.40 302
10637.38 312
10638.35 345
10639.32 356
10640.30 402
10641.27 389
10642.25 352
10643.22 331
10644.19 350
10645.17 360
10646.14 300
10647.12 285
10648.09 282
10649.07 298
10650.04 236
10651.01 233
10651.99 229
10652.96 264
10653.94 271
10654.91 208
10655.89 205
10656.86 185
10657.84 267
10658.81 227
10659.79 253
10660.76 306
10661.74 259
10662.71 210
10663.69 233
10664.66 238
10665.64 189
10666.61 195
10667.59 231
10668.56 252
10669.54 220
10670.51 258
10671.49 243
10672.46 228
10673.44 175
10674.42 217
10675.39 225
10676.37 226
10677.34 207
10678.32 244
10679.29 239
10680.27 248
10681.25 211
10682.22 206
10683.20 213
10684.17 209
10685.15 249
10686.12 229
10687.10 229
10688.08 209
10689.05 205
10690.03 225
10691.01 231
10691.98 204
10692.96 210
10693.94 178
10694.91 184
10695.89 198
10696.86 221
10697.84 228
10698.82 184
10699.79 191
10700.77 187
10701.75 200
10702.72 203
10703.70 202
10704.68 216
10705.66 232
10706.63 238
10707.61 217
10708.59 198
10709.56 191
10710.54 199
10711.52 233
10712.50 244
10713.47 207
10714.45 208
10715.43 226
10716.41 217
10717.38 216
10718.36 210
10719.34 199
10720.32 206
10721.29 224
10722.27 217
10723.25 210
10724.23 169
10725.20 216
10726.18 212
10727.16 211
10728.14 262
10729.12 260
10730.09 207
10731.07 187
10732.05 197
10733.03 180
10734.01 216
10734.99 237
10735.96 193
10736.94 230
10737.92 241
10738.90 204
10739.88 194
10740.86 232
10741.83 219
10742.81 211
10743.79 201
10744.77 227
10745.75 198
10746.73 211
10747.71 210
10748.69 222
10749.67 199
10750.64 226
10751.62 225
10752.60 179
10753.58 240
10754.56 281
10755.54 245
10756.52 224
10757.50 208
10758.48 216
10759.46 202
10760.44 168
10761.42 228
10762.40 258
10763.38 212
10764.35 173
10765.33 219
10766.31 221
10767.29 210
10768.27 239
10769.25 235
10770.23 196
10771.21 216
10772.19 197
10773.17 248
10774.15 193
10775.13 168
10776.11 184
10777.09 187
10778.07 168
10779.05 200
10780.04 214
10781.02 186
10782.00 225
10782.98 227
10783.96 204
10784.94 170
10785.92 225
10786.90 226
10787.88 220
10788.86 244
10789.84 219
10790.82 199
10791.80 199
10792.78 230
10793.77 201
10794.75 207
10795.73 210
10796.71 205
10797.69 210
10798.67 268
10799.65 211
10800.63 192
10801.61 227
10802.60 226
10803.58 227
10804.56 222
10805.54 235
10806.52 244
10807.50 199
10808.49 207
10809.47 198
10810.45 241
10811.43 204
10812.41 207
10813.39 205
10814.38 208
10815.36 213
10816.34 236
10817.32 193
10818.30 236
10819.29 215
10820.27 211
10821.25 251
10822.23 227
10823.22 218
10824.20 241
10825.18 252
10826.16 261
10827.15 217
10828.13 234
10829.11 242
10830.09 226
10831.08 235
10832.06 207
10833.04 213
10834.02 250
10835.01 288
10835.99 228
10836.97 259
10837.96 237
10838.94 242
10839.92 244
10840.90 219
10841.89 241
10842.87 238
10843.85 279
10844.84 249
10845.82 229
10846.80 226
10847.79 281
10848.77 238
10849.76 233
10850.74 248
10851.72 239
10852.71 278
10853.69 272
10854.67 281
10855.66 222
10856.64 224
10857.62 281
10858.61 237
10859.59 213
10860.58 254
10861.56 287
10862.55 234
10863.53 252
10864.51 240
10865.50 251
10866.48 249
10867.47 277
10868.45 277
10869.44 281
10870.42 240
10871.40 261
10872.39 286
10873.37 304
10874.36 247
10875.34 308
10876.33 284
10877.31 302
10878.30 267
10879.28 297
10880.27 269
10881.25 312
10882.24 275
10883.22 224
10884.21 286
10885.19 303
10886.18 315
10887.16 256
10888.15 272
10889.13 313
10890.12 316
10891.10 277
10892.09 277
10893.07 311
10894.06 355
10895.05 370
10896.03 311
10897.02 305
10898.00 343
10898.99 307
10899.97 315
10900.96 340
10901.95 324
10902.93 336
10903.92 303
10904.90 330
10905.89 354
10906.88 385
10907.86 320
10908.85 348
10909.84 403
10910.82 339
10911.81 389
10912.79 344
10913.78 376
10914.77 332
10915.75 365
10916.74 377
10917.73 440
10918.71 390
10919.70 363
10920.69 409
10921.67 417
10922.66 406
10923.65 358
10924.63 449
10925.62 440
10926.61 440
10927.60 397
10928.58 369
10929.57 431
10930.56 412
10931.54 414
10932.53 428
10933.52 458
10934.51 414
10935.49 384
10936.48 410
10937.47 440
10938.46 438
10939.44 442
10940.43 463
10941.42 488
10942.41 513
10943.39 506
10944.38 501
10945.37 549
10946.36 540
10947.35 584
10948.33 525
10949.32 560
10950.31 526
10951.30 527
10952.29 573
10953.28 524
10954.26 648
10955.25 740
10956.24 735
10957.23 777
10958.22 911
10959.21 944
10960.19 932
10961.18 953
10962.17 901
10963.16 894
10964.15 823
10965.14 753
10966.13 769
10967.11 728
10968.10 750
10969.09 640
10970.08 647
10971.07 689
10972.06 624
10973.05 610
10974.04 656
10975.03 664
10976.02 662
10977.01 637
10978.00 614
10978.98 653
10979.97 639
10980.96 632
10981.95 689
10982.94 653
10983.93 722
10984.92 718
10985.91 688
10986.90 681
10987.89 738
10988.88 706
10989.87 724
10990.86 724
10991.85 728
10992.84 786
10993.83 792
10994.82 836
10995.81 894
10996.80 958
10997.79 1158
10998.78 1266
10999.77 1429
11000.76 1442
11001.75 1586
11002.74 1584
11003.73 1494
11004.72 1402
11005.72 1194
11006.71 1137
11007.70 1064
11008.69 965
11009.68 813
11010.67 739
11011.66 711
11012.65 767
11013.64 674
11014.63 642
11015.62 684
11016.61 682
11017.61 699
11018.60 698
11019.59 633
11020.58 632
11021.57 598
11022.56 635
11023.55 612
11024.55 579
11025.54 566
11026.53 597
11027.52 596
11028.51 573
11029.50 567
11030.49 587
11031.49 533
11032.48 550
11033.47 530
11034.46 527
11035.45 517
11036.45 511
11037.44 504
11038.43 465
11039.42 504
11040.41 530
11041.41 479
11042.40 464
11043.39 514
11044.38 425
11045.38 425
11046.37 458
11047.36 492
11048.35 445
11049.35 429
11050.34 442
11051.33 418
11052.32 395
11053.32 404
11054.31 395
11055.30 421
11056.30 416
11057.29 421
11058.28 434
11059.27 385
11060.27 443
11061.26 392
11062.25 395
11063.25 384
11064.24 404
11065.23 415
11066.23 399
11067.22 406
11068.21 372
11069.21 409
11070.20 392
11071.19 372
11072.19 370
11073.18 398
11074.17 404
11075.17 397
11076.16 418
11077.16 419
11078.15 419
11079.14 369
11080.14 358
11081.13 421
11082.13 392
11083.12 384
11084.11 362
11085.11 388
11086.10 366
11087.10 409
11088.09 424
11089.09 416
11090.08 375
11091.07 353
11092.07 363
11093.06 393
11094.06 393
11095.05 376
11096.05 361
11097.04 363
11098.04 327
11099.03 399
11100.03 412
11101.02 395
11102.02 371
11103.01 366
11104.01 381
11105.00 393
11106.00 340
11106.99 360
11107.99 379
11108.98 407
11109.98 366
11110.97 355
11111.97 369
11112.96 361
11113.96 397
11114.95 365
11115.95 372
11116.95 392
11117.94 400
11118.94 406
11119.93 391
11120.93 345
11121.92 385
11122.92 433
11123.92 444
11124.91 467
11125.91 466
11126.90 547
11127.90 535
11128.90 502
11129.89 484
11130.89 471
11131.89 444
11132.88 463
11133.88 398
11134.87 421
11135.87 388
11136.87 395
11137.86 334
11138.86 346
11139.86 362
11140.85 328
11141.85 336
11142.85 359
11143.84 418
11144.84 418
11145.84 388
11146.84 357
11147.83 333
11148.83 355
11149.83 357
11150.82 287
11151.82 351
11152.82 343
11153.82 360
11154.81 303
11155.81 302
11156.81 346
11157.80 324
11158.80 331
11159.80 298
11160.80 336
11161.79 322
11162.79 345
11163.79 301
11164.79 280
11165.79 269
11166.78 289
11167.78 286
11168.78 322
11169.78 320
11170.78 307
11171.77 302
11172.77 320
11173.77 309
11174.77 299
11175.77 286
11176.76 263
11177.76 320
11178.76 274
11179.76 222
11180.76 241
11181.76 305
11182.76 296
11183.75 296
11184.75 332
11185.75 275
11186.75 240
11187.75 265
11188.75 267
11189.75 241
11190.75 282
11191.74 281
11192.74 310
11193.74 275
11194.74 280
11195.74 313
11196.74 273
11197.74 283
11198.74 312
11199.74 263
11200.74 297
11201.74 288
11202.74 271
11203.74 313
11204.74 295
11205.73 264
11206.73 256
11207.73 268
11208.73 271
11209.73 288
11210.73 272
11211.73 297
11212.73 278
11213.73 270
11214.73 281
11215.73 281
11216.73 227
11217.73 257
11218.73 254
11219.73 251
11220.73 234
11221.73 274
11222.73 273
11223.74 272
11224.74 264
11225.74 248
11226.74 281
11227.74 249
11228.74 238
11229.74 294
11230.74 244
11231.74 195
11232.74 229
11233.74 205
11234.74 258
11235.74 230
11236.74 224
11237.75 244
11238.75 272
11239.75 242
11240.75 251
11241.75 244
11242.75 203
11243.75 222
11244.75 217
11245.76 228
11246.76 236
11247.76 267
11248.76 212
11249.76 198
11250.76 230
11251.76 236
11252.77 248
11253.77 237
11254.77 218
11255.77 242
11256.77 275
11257.78 258
11258.78 240
11259.78 233
11260.78 223
11261.78 226
11262.79 245
11263.79 213
11264.79 237
11265.79 228
11266.79 219
11267.80 269
11268.80 285
11269.80 273
11270.80 271
11271.81 239
11272.81 256
11273.81 245
11274.81 250
11275.82 282
11276.82 252
11277.82 252
11278.83 224
11279.83 270
11280.83 282
11281.83 315
11282.84 305
11283.84 304
11284.84 276
11285.85 238
11286.85 230
11287.85 258
11288.86 240
11289.86 223
11290.86 231
11291.87 225
11292.87 246
11293.87 256
11294.88 226
11295.88 219
11296.89 234
11297.89 220
11298.89 224
11299.90 244
11300.90 221
11301.90 245
11302.91 216
11303.91 236
11304.92 232
11305.92 222
11306.92 272
11307.93 249
11308.93 243
11309.94 260
11310.94 324
11311.95 267
11312.95 192
11313.95 259
11314.96 274
11315.96 271
11316.97 284
11317.97 316
11318.98 302
11319.98 274
11320.99 226
11321.99 243
11323.00 269
11324.00 252
11325.01 246
11326.01 246
11327.02 259
11328.02 232
11329.03 229
11330.03 273
11331.04 249
11332.04 268
11333.05 237
11334.05 260
11335.06 198
11336.06 221
11337.07 252
11338.07 236
11339.08 252
11340.09 278
11341.09 274
11342.10 259
11343.10 233
11344.11 230
11345.11 259
11346.12 229
11347.13 209
11348.13 240
11349.14 203
11350.14 226
11351.15 235
11352.16 217
11353.16 267
11354.17 243
11355.17 284
11356.18 241
11357.19 247
11358.19 216
11359.20 222
11360.21 213
11361.21 217
11362.22 201
11363.23 239
11364.23 254
11365.24 224
11366.25 230
11367.25 196
11368.26 236
11369.27 249
11370.27 229
11371.28 200
11372.29 197
11373.29 219
11374.30 199
11375.31 242
11376.32 211
11377.32 194
11378.33 251
11379.34 251
11380.35 197
11381.35 208
11382.36 225
11383.37 211
11384.38 229
11385.38 226
11386.39 203
11387.40 227
11388.41 182
11389.41 203
11390.42 204
11391.43 212
11392.44 177
11393.45 171
11394.45 218
11395.46 235
11396.47 226
11397.48 230
11398.49 227
11399.49 236
11400.50 221
11401.51 203
11402.52 255
11403.53 232
11404.54 223
11405.54 212
11406.55 190
11407.56 178
11408.57 213
11409.58 193
11410.59 164
11411.60 213
11412.61 211
11413.61 191
11414.62 184
11415.63 191
11416.64 197
11417.65 187
11418.66 185
11419.67 177
11420.68 211
11421.69 203
11422.70 174
11423.71 220
11424.71 196
11425.72 166
11426.73 193
11427.74 197
11428.75 176
11429.76 190
11430.77 209
11431.78 209
11432.79 226
11433.80 209
11434.81 180
11435.82 218
11436.83 152
11437.84 157
11438.85 184
11439.86 199
11440.87 198
11441.88 160
11442.89 212
11443.90 209
11444.91 151
11445.92 180
11446.93 199
11447.94 197
11448.95 178
11449.96 170
11450.97 175
11451.98 221
11452.99 188
11454.01 179
11455.02 169
11456.03 210
11457.04 219
11458.05 204
11459.06 200
11460.07 198
11461.08 155
11462.09 155
11463.10 163
11464.11 204
11465.13 193
11466.14 198
11467.15 189
11468.16 199
11469.17 195
11470.18 180
11471.19 192
11472.20 179
11473.22 172
11474.23 170
11475.24 204
11476.25 198
11477.26 161
11478.27 174
11479.29 159
11480.30 220
11481.31 163
11482.32 180
11483.33 194
11484.35 217
11485.36 167
11486.37 175
11487.38 186
11488.39 191
11489.41 197
11490.42 193
11491.43 197
11492.44 193
11493.46 219
11494.47 175
11495.48 188
11496.49 189
11497.51 137
11498.52 131
11499.53 160
11500.54 156
11501.56 197
11502.57 177
11503.58 195
11504.59 158
11505.61 179
11506.62 162
11507.63 161
11508.65 156
11509.66 148
11510.67 169
11511.69 148
11512.70 172
11513.71 195
11514.73 162
11515.74 165
11516.75 208
11517.77 175
11518.78 164
11519.79 141
11520.81 169
11521.82 189
11522.83 176
11523.85 182
11524.86 167
11525.88 179
11526.89 168
11527.90 170
11528.92 137
11529.93 178
11530.95 193
11531.96 152
11532.97 160
11533.99 150
11535.00 146
11536.02 133
11537.03 138
11538.05 165
11539.06 161
11540.07 203
11541.09 204
11542.10 180
11543.12 195
11544.13 163
11545.15 152
11546.16 170
11547.18 138
11548.19 155
11549.21 174
11550.22 175
11551.24 158
11552.25 164
11553.27 140
11554.28 186
11555.30 178
11556.31 170
11557.33 172
11558.34 161
11559.36 163
11560.37 174
11561.39 164
11562.40 161
11563.42 193
11564.43 192
11565.45 160
11566.47 175
11567.48 182
11568.50 194
11569.51 199
11570.53 181
11571.54 173
11572.56 157
11573.58 167
11574.59 152
11575.61 150
11576.62 140
11577.64 157
11578.66 180
11579.67 191
11580.69 206
11581.70 187
11582.72 182
11583.74 180
11584.75 160
11585.77 149
11586.79 164
11587.80 171
11588.82 144
11589.84 158
11590.85 172
11591.87 162
11592.89 180
11593.90 158
11594.92 186
11595.94 162
11596.95 169
11597.97 178
11598.99 152
11600.01 185
11601.02 198
11602.04 191
11603.06 198
11604.07 183
11605.09 180
11606.11 176
11607.13 212
11608.14 198
11609.16 178
11610.18 175
11611.20 176
11612.21 183
11613.23 180
11614.25 170
11615.27 162
11616.29 188
11617.30 149
11618.32 133
11619.34 200
11620.36 194
11621.38 182
11622.39 153
11623.41 149
11624.43 171
11625.45 155
11626.47 157
11627.48 182
11628.50 168
11629.52 143
11630.54 148
11631.56 162
11632.58 154
11633.59 192
11634.61 163
11635.63 168
11636.65 155
11637.67 166
11638.69 148
11639.71 159
11640.73 166
11641.75 123
11642.76 164
11643.78 161
11644.80 163
11645.82 158
11646.84 178
11647.86 165
11648.88 148
11649.90 139
11650.92 158
11651.94 159
11652.96 148
11653.98 156
11655.00 135
11656.01 157
11657.03 163
11658.05 158
11659.07 170
11660.09 156
11661.11 153
11662.13 152
11663.15 162
11664.17 156
11665.19 154
11666.21 132
11667.23 141
11668.25 155
11669.27 167
11670.29 167
11671.31 155
11672.33 143
11673.35 153
11674.37 157
11675.39 153
11676.42 112
11677.44 148
11678.46 143
11679.48 158
11680.50 164
11681.52 160
11682.54 154
11683.56 135
11684.58 163
11685.60 129
11686.62 159
11687.64 183
11688.66 172
11689.69 148
11690.71 163
11691.73 150
11692.75 160
11693.77 163
11694.79 156
11695.81 163
11696.83 193
11697.85 165
11698.88 164
11699.90 130
11700.92 145
11701.94 138
11702.96 169
11703.98 148
11705.01 159
11706.03 151
11707.05 130
11708.07 155
11709.09 129
11710.12 149
11711.14 153
11712.16 184
11713.18 165
11714.20 162
11715.23 164
11716.25 176
11717.27 152
11718.29 177
11719.31 177
11720.34 138
11721.36 177
11722.38 150
11723.40 139
11724.43 157
11725.45 166
11726.47 183
11727.49 150
11728.52 145
11729.54 157
11730.56 140
11731.59 145
11732.61 126
11733.63 171
11734.65 197
11735.68 169
11736.70 161
11737.72 139
11738.75 163
11739.77 168
11740.79 163
11741.82 172
11742.84 142
11743.86 139
11744.89 148
11745.91 169
11746.93 192
11747.96 150
11748.98 150
11750.01 151
11751.03 187
11752.05 187
11753.08 166
11754.10 170
11755.12 204
11756.15 188
11757.17 182
11758.20 179
11759.22 183
11760.24 157
11761.27 157
11762.29 179
11763.32 182
11764.34 186
11765.37 196
11766.39 186
11767.41 191
11768.44 194
11769.46 143
11770.49 130
11771.51 146
11772.54 151
11773.56 183
11774.59 148
11775.61 169
11776.64 163
11777.66 149
11778.69 216
11779.71 198
11780.74 165
11781.76 224
11782.79 192
11783.81 174
11784.84 160
11785.86 197
11786.89 212
11787.91 192
11788.94 202
11789.96 199
11790.99 206
11792.01 200
11793.04 180
11794.07 166
11795.09 178
11796.12 172
11797.14 219
11798.17 201
11799.19 222
11800.22 205
11801.25 191
11802.27 233
11803.30 238
11804.32 248
11805.35 238
11806.38 281
11807.40 234
11808.43 225
11809.45 240
11810.48 198
11811.51 209
11812.53 213
11813.56 273
11814.59 264
11815.61 221
11816.64 222
11817.67 228
11818.69 254
11819.72 219
11820.75 185
11821.77 223
11822.80 172
11823.83 218
11824.85 232
11825.88 235
11826.91 207
11827.94 234
11828.96 233
11829.99 199
11831.02 208
11832.04 209
11833.07 209
11834.10 214
11835.13 204
11836.15 202
11837.18 175
11838.21 191
11839.24 194
11840.26 184
11841.29 214
11842.32 192
11843.35 215
11844.37 188
11845.40 223
11846.43 180
11847.46 212
11848.49 210
11849.51 211
11850.54 234
11851.57 184
11852.60 206
11853.63 223
11854.65 245
11855.68 206
11856.71 222
11857.74 208
11858.77 240
11859.80 242
11860.83 247
11861.85 202
11862.88 230
11863.91 254
11864.94 203
11865.97 209
11867.00 197
11868.03 204
11869.05 191
11870.08 238
11871.11 245
11872.14 225
11873.17 227
11874.20 247
11875.23 188
11876.26 228
11877.29 230
11878.32 258
11879.35 219
11880.38 203
11881.40 228
11882.43 244
11883.46 263
11884.49 267
11885.52 273
11886.55 278
11887.58 283
11888.61 268
11889.64 293
11890.67 261
11891.70 271
11892.73 280
11893.76 290
11894.79 280
11895.82 202
11896.85 229
11897.88 292
11898.91 327
11899.94 308
11900.97 331
11902.00 347
11903.03 339
11904.06 378
11905.09 396
11906.12 355
11907.15 381
11908.18 341
11909.22 352
11910.25 346
11911.28 283
11912.31 307
11913.34 316
11914.37 337
11915.40 310
11916.43 325
11917.46 342
11918.49 308
11919.52 302
11920.55 361
11921.59 344
11922.62 304
11923.65 332
11924.68 364
11925.71 400
11926.74 368
11927.77 380
11928.81 410
11929.84 505
11930.87 491
11931.90 548
11932.93 622
11933.96 596
11935.00 526
11936.03 566
11937.06 547
11938.09 501
11939.12 429
11940.15 407
11941.19 411
11942.22 386
11943.25 349
11944.28 301
11945.31 306
11946.35 332
11947.38 333
11948.41 292
11949.44 317
11950.48 288
11951.51 312
11952.54 298
11953.57 313
11954.61 287
11955.64 304
11956.67 284
11957.70 264
11958.74 284
11959.77 309
11960.80 345
11961.84 278
11962.87 281
11963.90 348
11964.93 304
11965.97 252
11967.00 260
11968.03 310
11969.07 285
11970.10 290
11971.13 269
11972.17 282
11973.20 299
11974.23 244
11975.27 250
11976.30 252
11977.33 226
11978.37 233
11979.40 248
11980.44 207
11981.47 178
11982.50 243
11983.54 273
11984.57 253
11985.60 255
11986.64 210
11987.67 241
11988.71 252
11989.74 230
11990.77 240
11991.81 258
11992.84 241
11993.88 239
11994.91 235
11995.95 224
11996.98 241
11998.02 223
11999.05 229
12000.08 258
12001.12 278
12002.15 250
12003.19 293
12004.22 279
12005.26 211
12006.29 223
12007.33 274
12008.36 259
12009.40 242
12010.43 266
12011.47 288
12012.50 250
12013.54 262
12014.57 254
12015.61 283
12016.64 275
12017.68 315
12018.71 361
12019.75 321
12020.78 306
12021.82 268
12022.86 294
12023.89 271
12024.93 316
12025.96 318
12027.00 312
12028.03 265
12029.07 227
12030.11 269
12031.14 272
12032.18 272
12033.21 262
12034.25 258
12035.29 284
12036.32 265
12037.36 257
12038.39 219
12039.43 243
12040.47 289
12041.50 227
12042.54 234
12043.58 252
12044.61 241
12045.65 220
12046.69 234
12047.72 222
12048.76 227
12049.80 246
12050.83 229
12051.87 239
12052.91 239
12053.94 213
12054.98 215
12056.02 220
12057.05 169
12058.09 240
12059.13 215
12060.16 240
12061.20 240
12062.24 223
12063.28 219
12064.31 209
12065.35 222
12066.39 220
12067.43 174
12068.46 191
12069.50 228
12070.54 219
12071.58 244
12072.61 221
12073.65 226
12074.69 223
12075.73 209
12076.76 204
12077.80 201
12078.84 215
12079.88 230
12080.92 216
12081.95 197
12082.99 240
12084.03 247
12085.07 231
12086.11 224
12087.15 219
12088.18 226
12089.22 212
12090.26 220
12091.30 246
12092.34 225
12093.38 211
12094.42 206
12095.45 222
12096.49 267
12097.53 232
12098.57 236
12099.61 196
12100.65 220
12101.69 249
12102.73 245
12103.76 242
12104.80 255
12105.84 214
12106.88 244
12107.92 227
12108.96 234
12110.00 196
12111.04 225
12112.08 237
12113.12 211
12114.16 176
12115.20 169
12116.24 184
12117.28 193
12118.32 200
12119.36 206
12120.40 202
12121.44 176
12122.47 212
12123.51 166
12124.55 158
12125.59 157
12126.63 204
12127.67 211
12128.71 202
12129.76 170
12130.80 197
12131.84 193
12132.88 188
12133.92 194
12134.96 204
12136.00 162
12137.04 197
12138.08 174
12139.12 172
12140.16 198
12141.20 191
12142.24 209
12143.28 198
12144.32 152
12145.36 157
12146.40 188
12147.44 195
12148.49 153
12149.53 193
12150.57 183
12151.61 187
12152.65 143
12153.69 148
12154.73 147
12155.77 165
12156.81 169
12157.86 170
12158.90 184
12159.94 167
12160.98 129
12162.02 139
12163.06 183
12164.10 184
12165.15 176
12166.19 202
12167.23 183
12168.27 168
12169.31 155
12170.36 144
12171.40 178
12172.44 169
12173.48 149
12174.52 160
12175.57 151
12176.61 197
12177.65 165
12178.69 171
12179.73 168
12180.78 193
12181.82 162
12182.86 155
12183.90 156
12184.95 182
12185.99 164
12187.03 154
12188.07 151
12189.12 165
12190.16 188
12191.20 224
12192.25 145
12193.29 179
12194.33 172
12195.37 145
12196.42 172
12197.46 172
12198.50 163
12199.55 153
12200.59 177
12201.63 164
12202.68 202
12203.72 203
12204.76 195
12205.81 184
12206.85 191
12207.89 191
12208.94 183
12209.98 156
12211.02 168
12212.07 160
12213.11 176
12214.16 165
12215.20 159
12216.24 193
12217.29 161
12218.33 189
12219.37 201
12220.42 190
12221.46 180
12222.51 183
12223.55 143
12224.60 200
12225.64 218
12226.68 191
12227.73 158
12228.77 158
12229.82 188
12230.86 189
12231.91 188
12232.95 168
12234.00 190
12235.04 176
12236.08 167
12237.13 183
12238.17 171
12239.22 137
12240.26 182
12241.31 171
12242.35 186
12243.40 171
12244.44 144
12245.49 158
12246.53 187
12247.58 196
12248.62 130
12249.67 128
12250.72 143
12251.76 141
12252.81 163
12253.85 180
12254.90 175
12255.94 156
12256.99 161
12258.03 123
12259.08 183
12260.13 157
12261.17 134
12262.22 143
12263.26 158
12264.31 169
12265.35 158
12266.40 179
12267.45 182
12268.49 148
12269.54 142
12270.59 144
12271.63 171
12272.68 183
12273.72 159
12274.77 182
12275.82 157
12276.86 164
12277.91 152
12278.96 191
12280.00 184
12281.05 147
12282.10 145
12283.14 147
12284.19 153
12285.24 187
12286.28 153
12287.33 160
12288.38 156
12289.42 159
12290.47 171
12291.52 177
12292.57 153
12293.61 156
12294.66 145
12295.71 147
12296.75 171
12297.80 163
12298.85 158
12299.90 134
12300.94 159
12301.99 153
12303.04 171
12304.09 140
12305.13 111
12306.18 120
12307.23 140
12308.28 163
12309.33 168
12310.37 130
12311.42 147
12312.47 182
12313.52 161
12314.57 172
12315.61 116
12316.66 145
12317.71 164
12318.76 130
12319.81 137
12320.85 121
12321.90 151
12322.95 171
12324.00 174
12325.05 166
12326.10 151
12327.15 116
12328.19 161
12329.24 192
12330.29 164
12331.34 163
12332.39 154
12333.44 142
12334.49 171
12335.54 140
12336.59 136
12337.63 141
12338.68 132
12339.73 146
12340.78 156
12341.83 158
12342.88 152
12343.93 152
12344.98 129
12346.03 129
12347.08 151
12348.13 144
12349.18 127
12350.23 153
12351.28 192
12352.33 160
12353.38 153
12354.43 128
12355.48 145
12356.52 156
12357.57 150
12358.62 145
12359.67 115
12360.72 97
12361.77 152
12362.82 161
12363.88 135
12364.93 149
12365.98 181
12367.03 148
12368.08 149
12369.13 158
12370.18 156
12371.23 134
12372.28 163
12373.33 165
12374.38 146
12375.43 157
12376.48 160
12377.53 157
12378.58 140
12379.63 151
12380.68 164
12381.73 153
12382.79 163
12383.84 162
12384.89 150
12385.94 181
12386.99 185
12388.04 159
12389.09 157
12390.14 159
12391.20 162
12392.25 135
12393.30 148
12394.35 158
12395.40 169
12396.45 166
12397.50 169
12398.56 168
12399.61 186
12400.66 149
12401.71 148
12402.76 162
12403.81 176
12404.87 164
12405.92 158
12406.97 141
12408.02 160
12409.07 136
12410.13 156
12411.18 177
12412.23 183
12413.28 175
12414.34 161
12415.39 161
12416.44 153
12417.49 176
12418.55 168
12419.60 154
12420.65 160
12421.70 171
12422.76 123
12423.81 167
12424.86 141
12425.91 145
12426.97 140
12428.02 143
12429.07 167
12430.13 174
12431.18 175
12432.23 177
12433.29 182
12434.34 150
12435.39 145
12436.44 185
12437.50 163
12438.55 139
12439.61 146
12440.66 150
12441.71 153
12442.77 140
12443.82 148
12444.87 139
12445.93 145
12446.98 189
12448.03 181
12449.09 166
12450.14 157
12451.20 134
12452.25 171
12453.30 156
12454.36 145
12455.41 148
12456.47 154
12457.52 176
12458.57 168
12459.63 147
12460.68 141
12461.74 149
12462.79 147
12463.85 155
12464.90 163
12465.95 157
12467.01 149
12468.06 138
12469.12 145
12470.17 115
12471.23 141
12472.28 158
12473.34 177
12474.39 163
12475.45 156
12476.50 175
12477.56 156
12478.61 156
12479.67 179
12480.72 155
12481.78 180
12482.83 185
12483.89 211
12484.94 187
12486.00 172
12487.05 202
12488.11 201
12489.17 197
12490.22 219
12491.28 279
12492.33 239
12493.39 272
12494.44 315
12495.50 382
12496.55 349
12497.61 339
12498.67 354
12499.72 381
12500.78 272
12501.83 268
12502.89 308
12503.95 251
12505.00 221
12506.06 185
12507.12 183
12508.17 174
12509.23 183
12510.28 172
12511.34 183
12512.40 167
12513.45 147
12514.51 138
12515.57 151
12516.62 191
12517.68 166
12518.74 170
12519.79 223
12520.85 170
12521.91 160
12522.96 156
12524.02 156
12525.08 138
12526.14 149
12527.19 152
12528.25 167
12529.31 164
12530.36 129
12531.42 188
12532.48 169
12533.54 159
12534.59 156
12535.65 168
12536.71 168
12537.77 182
12538.82 189
12539.88 142
12540.94 115
12542.00 127
12543.05 128
12544.11 132
12545.17 130
12546.23 132
12547.29 172
12548.34 144
12549.40 137
12550.46 136
12551.52 166
12552.58 157
12553.64 134
12554.69 166
12555.75 179
12556.81 144
12557.87 133
12558.93 173
12559.99 144
12561.04 154
12562.10 169
12563.16 157
12564.22 154
12565.28 157
12566.34 177
12567.40 168
12568.45 134
12569.51 146
12570.57 161
12571.63 139
12572.69 171
12573.75 157
12574.81 190
12575.87 151
12576.93 146
12577.99 159
12579.05 181
12580.11 178
12581.16 143
12582.22 152
12583.28 159
12584.34 180
12585.40 176
12586.46 159
12587.52 130
12588.58 134
12589.64 136
12590.70 179
12591.76 180
12592.82 202
12593.88 188
12594.94 152
12596.00 179
12597.06 175
12598.12 129
12599.18 138
12600.24 139
12601.30 143
12602.36 161
12603.42 178
12604.48 187
12605.54 161
12606.60 157
12607.66 158
12608.72 149
12609.79 163
12610.85 162
12611.91 172
12612.97 165
12614.03 126
12615.09 147
12616.15 166
12617.21 155
12618.27 159
12619.33 145
12620.39 125
12621.45 119
12622.52 134
12623.58 115
12624.64 134
12625.70 127
12626.76 160
12627.82 136
12628.88 161
12629.95 144
12631.01 127
12632.07 138
12633.13 141
12634.19 134
12635.25 142
12636.31 137
12637.38 135
12638.44 153
12639.50 140
12640.56 126
12641.62 140
12642.69 140
12643.75 128
12644.81 142
12645.87 126
12646.93 145
12648.00 166
12649.06 134
12650.12 128
12651.18 139
12652.25 193
12653.31 140
12654.37 116
12655.43 136
12656.50 139
12657.56 157
12658.62 147
12659.68 151
12660.75 168
12661.81 130
12662.87 139
12663.94 128
12665.00 148
12666.06 158
12667.12 132
12668.19 150
12669.25 123
12670.31 153
12671.38 139
12672.44 133
12673.50 121
12674.57 129
12675.63 138
12676.69 136
12677.76 152
12678.82 131
12679.88 143
12680.95 141
12682.01 154
12683.07 127
12684.14 116
12685.20 129
12686.27 100
12687.33 110
12688.39 143
12689.46 136
12690.52 151
12691.59 141
12692.65 157
12693.71 159
12694.78 150
12695.84 126
12696.91 140
12697.97 170
12699.04 136
12700.10 118
12701.16 116
12702.23 124
12703.29 114
12704.36 144
12705.42 126
12706.49 152
12707.55 145
12708.62 126
12709.68 131
12710.75 119
12711.81 133
12712.88 132
12713.94 146
12715.01 160
12716.07 150
12717.14 174
12718.20 150
12719.27 155
12720.33 157
12721.40 119
12722.46 186
12723.53 146
12724.59 184
12725.66 180
12726.72 161
12727.79 150
12728.86 158
12729.92 169
12730.99 156
12732.05 150
12733.12 175
12734.18 200
12735.25 160
12736.32 162
12737.38 114
12738.45 188
12739.51 158
12740.58 190
12741.65 152
12742.71 140
12743.78 157
12744.85 154
12745.91 153
12746.98 142
12748.04 175
12749.11 161
12750.18 146
12751.24 145
12752.31 179
12753.38 156
12754.44 164
12755.51 135
12756.58 119
12757.64 137
12758.71 149
12759.78 137
12760.85 139
12761.91 116
12762.98 137
12764.05 144
12765.11 122
12766.18 116
12767.25 130
12768.32 154
12769.38 143
12770.45 137
12771.52 130
12772.58 152
12773.65 133
12774.72 129
12775.79 107
12776.86 130
12777.92 135
12778.99 133
12780.06 137
12781.13 134
12782.19 163
12783.26 158
12784.33 147
12785.40 124
12786.47 132
12787.53 142
12788.60 147
12789.67 158
12790.74 112
12791.81 119
12792.87 145
12793.94 142
12795.01 115
12796.08 113
12797.15 133
12798.22 142
12799.29 124
12800.35 121
12801.42 122
12802.49 148
12803.56 155
12804.63 141
12805.70 130
12806.77 110
12807.84 125
12808.90 163
12809.97 150
12811.04 130
12812.11 147
12813.18 126
12814.25 173
12815.32 121
12816.39 152
12817.46 179
12818.53 192
12819.60 165
12820.67 148
12821.74 141
12822.81 125
12823.88 149
12824.94 137
12826.01 129
12827.08 137
12828.15 148
12829.22 144
12830.29 134
12831.36 129
12832.43 143
12833.50 150
12834.57 144
12835.64 115
12836.71 133
12837.78 140
12838.85 149
12839.92 128
12840.99 154
12842.07 135
12843.14 133
12844.21 106
12845.28 96
12846.35 138
12847.42 127
12848.49 132
12849.56 117
12850.63 126
12851.70 123
12852.77 145
12853.84 129
12854.91 124
12855.98 131
12857.06 147
12858.13 125
12859.20 126
12860.27 114
12861.34 129
12862.41 145
12863.48 139
12864.55 134
12865.62 111
12866.70 142
12867.77 95
12868.84 128
12869.91 125
12870.98 131
12872.05 123
12873.13 112
12874.20 101
12875.27 125
12876.34 128
12877.41 130
12878.48 115
12879.56 108
12880.63 118
12881.70 116
12882.77 147
12883.84 81
12884.92 104
12885.99 115
12887.06 132
12888.13 113
12889.21 148
12890.28 114
12891.35 125
12892.42 116
12893.50 108
12894.57 121
12895.64 117
12896.71 111
12897.79 96
12898.86 91
12899.93 111
12901.00 92
12902.08 94
12903.15 114
12904.22 117
12905.30 113
12906.37 118
12907.44 121
12908.52 100
12909.59 123
12910.66 134
12911.73 133
12912.81 119
12913.88 96
12914.96 111
12916.03 108
12917.10 117
12918.18 117
12919.25 105
12920.32 124
12921.40 129
12922.47 75
12923.54 94
12924.62 100
12925.69 90
12926.77 112
12927.84 106
12928.91 116
12929.99 100
12931.06 105
12932.14 94
12933.21 92
12934.28 100
12935.36 126
12936.43 97
12937.51 131
12938.58 106
12939.66 100
12940.73 93
12941.80 101
12942.88 111
12943.95 105
12945.03 75
12946.10 82
12947.18 116
12948.25 122
12949.33 110
12950.40 99
12951.48 120
12952.55 84
12953.63 109
12954.70 110
12955.78 110
12956.85 110
12957.93 109
12959.00 117
12960.08 97
12961.15 145
12962.23 116
12963.30 128
12964.38 115
12965.46 107
12966.53 121
12967.61 119
12968.68 99
12969.76 99
12970.83 116
12971.91 112
12972.99 102
12974.06 97
12975.14 108
12976.21 120
12977.29 140
12978.37 105
12979.44 109
12980.52 106
12981.59 120
12982.67 101
12983.75 105
12984.82 102
12985.90 106
12986.98 126
12988.05 107
12989.13 113
12990.20 135
12991.28 119
12992.36 124
12993.43 136
12994.51 115
12995.59 131
12996.67 96
12997.74 126
12998.82 94
12999.90 110
13000.97 110
13002.05 149
13003.13 103
13004.20 124
13005.28 86
13006.36 121
13007.44 92
13008.51 113
13009.59 85
13010.67 111
13011.75 109
13012.82 97
13013.90 81
13014.98 78
13016.06 141
13017.13 102
13018.21 125
13019.29 113
13020.37 108
13021.44 117
13022.52 103
13023.60 108
13024.68 98
13025.76 123
13026.83 112
13027.91 100
13028.99 81
13030.07 124
13031.15 136
13032.23 125
13033.30 104
13034.38 95
13035.46 130
13036.54 133
13037.62 109
13038.70 113
13039.77 106
13040.85 102
13041.93 137
13043.01 117
13044.09 99
13045.17 92
13046.25 104
13047.33 97
13048.40 77
13049.48 105
13050.56 128
13051.64 99
13052.72 99
13053.80 113
13054.88 128
13055.96 107
13057.04 94
13058.12 101
13059.20 124
13060.28 91
13061.36 79
13062.44 107
13063.51 109
13064.59 103
13065.67 110
13066.75 92
13067.83 84
13068.91 78
13069.99 95
13071.07 118
13072.15 114
13073.23 116
13074.31 118
13075.39 119
13076.47 105
13077.55 97
13078.63 111
13079.71 108
13080.79 112
13081.87 99
13082.96 131
13084.04 117
13085.12 111
13086.20 93
13087.28 86
13088.36 96
13089.44 116
13090.52 90
13091.60 139
13092.68 119
13093.76 148
13094.84 127
13095.92 114
13097.00 115
13098.09 96
13099.17 80
13100.25 85
13101.33 117
13102.41 121
13103.49 111
13104.57 82
13105.65 110
13106.74 117
13107.82 122
13108.90 114
13109.98 113
13111.06 110
13112.14 120
13113.22 82
13114.31 103
13115.39 106
13116.47 110
13117.55 164
13118.63 118
13119.72 132
13120.80 116
13121.88 114
13122.96 95
13124.04 117
13125.13 90
13126.21 100
13127.29 133
13128.37 95
13129.45 116
13130.54 104
13131.62 120
13132.70 90
13133.78 97
13134.87 106
13135.95 114
13137.03 119
13138.11 124
13139.20 99
13140.28 104
13141.36 110
13142.45 119
13143.53 138
13144.61 134
13145.69 127
13146.78 126
13147.86 109
13148.94 132
13150.03 108
13151.11 79
13152.19 116
13153.28 109
13154.36 130
13155.44 112
13156.53 107
13157.61 104
13158.69 108
13159.78 111
13160.86 101
13161.94 102
13163.03 104
13164.11 137
13165.20 137
13166.28 98
13167.36 91
13168.45 115
13169.53 105
13170.62 128
13171.70 107
13172.78 108
13173.87 103
13174.95 119
13176.04 119
13177.12 107
13178.21 97
13179.29 144
13180.37 145
13181.46 107
13182.54 124
13183.63 97
13184.71 119
13185.80 93
13186.88 124
13187.97 118
13189.05 93
13190.14 138
13191.22 104
13192.31 88
13193.39 86
13194.48 93
13195.56 115
13196.65 105
13197.73 111
13198.82 103
13199.90 105
13200.99 88
13202.07 114
13203.16 104
13204.24 104
13205.33 121
13206.41 122
13207.50 127
13208.58 101
13209.67 111
13210.76 97
13211.84 132
13212.93 127
13214.01 119
13215.10 122
13216.19 98
13217.27 110
13218.36 105
13219.44 130
13220.53 121
13221.62 136
13222.70 149
13223.79 114
13224.87 100
13225.96 126
13227.05 110
13228.13 105
13229.22 91
13230.31 126
13231.39 105
13232.48 107
13233.57 101
13234.65 97
13235.74 119
13236.83 111
13237.91 115
13239.00 97
13240.09 107
13241.17 116
13242.26 114
13243.35 111
13244.43 117
13245.52 116
13246.61 123
13247.70 120
13248.78 126
13249.87 131
13250.96 94
13252.05 121
13253.13 134
13254.22 142
13255.31 117
13256.39 116
13257.48 137
13258.57 125
13259.66 114
13260.75 143
13261.83 132
13262.92 110
13264.01 126
13265.10 121
13266.19 123
13267.27 114
13268.36 127
13269.45 141
13270.54 155
13271.63 121
13272.71 104
13273.80 144
13274.89 133
13275.98 121
13277.07 127
13278.16 138
13279.24 126
13280.33 133
13281.42 116
13282.51 114
13283.60 128
13284.69 145
13285.78 167
13286.86 148
13287.95 132
13289.04 157
13290.13 163
13291.22 115
13292.31 124
13293.40 151
13294.49 139
13295.58 142
13296.67 157
13297.76 172
13298.84 178
13299.93 165
13301.02 161
13302.11 163
13303.20 136
13304.29 146
13305.38 155
13306.47 153
13307.56 151
13308.65 139
13309.74 174
13310.83 176
13311.92 203
13313.01 192
13314.10 164
13315.19 150
13316.28 165
13317.37 136
13318.46 159
13319.55 198
13320.64 199
13321.73 174
13322.82 148
13323.91 160
13325.00 181
13326.09 178
13327.18 157
13328.27 169
13329.36 135
13330.45 163
13331.54 155
13332.64 168
13333.73 171
13334.82 180
13335.91 189
13337.00 197
13338.09 162
13339.18 184
13340.27 163
13341.36 166
13342.45 174
13343.54 208
13344.64 231
13345.73 173
13346.82 175
13347.91 193
13349.00 217
13350.09 174
13351.18 169
13352.28 210
13353.37 193
13354.46 193
13355.55 158
13356.64 175
13357.73 189
13358.83 185
13359.92 211
13361.01 211
13362.10 216
13363.19 204
13364.29 199
13365.38 215
13366.47 194
13367.56 178
13368.65 234
13369.75 219
13370.84 179
13371.93 200
13373.02 226
13374.12 229
13375.21 226
13376.30 193
13377.39 184
13378.49 164
13379.58 178
13380.67 180
13381.76 195
13382.86 148
13383.95 142
13385.04 158
13386.13 167
13387.23 182
13388.32 172
13389.41 179
13390.51 176
13391.60 204
13392.69 163
13393.79 163
13394.88 143
13395.97 178
13397.07 180
13398.16 170
13399.25 165
13400.35 181
13401.44 147
13402.53 151
13403.63 167
13404.72 188
13405.81 147
13406.91 132
13408.00 147
13409.10 155
13410.19 175
13411.28 138
13412.38 176
13413.47 160
13414.57 161
13415.66 156
13416.75 153
13417.85 145
13418.94 141
13420.04 168
13421.13 211
13422.22 213
13423.32 179
13424.41 151
13425.51 149
13426.60 168
13427.70 143
13428.79 135
13429.89 131
13430.98 167
13432.08 179
13433.17 185
13434.27 178
13435.36 165
13436.46 176
13437.55 185
13438.65 155
13439.74 167
13440.84 215
13441.93 171
13443.03 172
13444.12 178
13445.22 153
13446.31 154
13447.41 170
13448.50 186
13449.60 188
13450.69 165
13451.79 187
13452.89 167
13453.98 182
13455.08 175
13456.17 200
13457.27 162
13458.36 191
13459.46 174
13460.56 179
13461.65 196
13462.75 180
13463.84 198
13464.94 165
13466.04 195
13467.13 193
13468.23 180
13469.32 204
13470.42 175
13471.52 192
13472.61 201
13473.71 183
13474.81 170
13475.90 178
13477.00 187
13478.10 199
13479.19 213
13480.29 184
13481.39 162
13482.48 228
13483.58 196
13484.68 173
13485.77 223
13486.87 203
13487.97 204
13489.07 197
13490.16 203
13491.26 171
13492.36 218
13493.45 235
13494.55 208
13495.65 201
13496.75 199
13497.84 222
13498.94 221
13500.04 228
13501.14 266
13502.23 299
13503.33 242
13504.43 224
13505.53 243
13506.63 247
13507.72 241
13508.82 257
13509.92 225
13511.02 220
13512.12 181
13513.21 197
13514.31 178
13515.41 208
13516.51 235
13517.61 209
13518.70 154
13519.80 189
13520.90 182
13522.00 170
13523.10 154
13524.20 160
13525.30 138
13526.39 159
13527.49 175
13528.59 171
13529.69 169
13530.79 174
13531.89 169
13532.99 182
13534.09 152
13535.18 139
13536.28 175
13537.38 164
13538.48 151
13539.58 175
13540.68 164
13541.78 170
13542.88 176
13543.98 174
13545.08 157
13546.18 155
13547.28 172
13548.38 155
13549.48 170
13550.57 170
13551.67 174
13552.77 190
13553.87 155
13554.97 147
13556.07 177
13557.17 174
13558.27 161
13559.37 162
13560.47 156
13561.57 155
13562.67 178
13563.77 150
13564.87 159
13565.97 146
13567.07 127
13568.17 134
13569.28 148
13570.38 130
13571.48 151
13572.58 173
13573.68 152
13574.78 124
13575.88 140
13576.98 162
13578.08 184
13579.18 180
13580.28 149
13581.38 175
13582.48 163
13583.58 167
13584.69 162
13585.79 165
13586.89 131
13587.99 138
13589.09 152
13590.19 138
13591.29 158
13592.39 131
13593.49 139
13594.60 129
13595.70 178
13596.80 160
13597.90 154
13599.00 167
13600.10 141
13601.21 138
13602.31 162
13603.41 172
13604.51 160
13605.61 142
13606.71 169
13607.82 170
13608.92 156
13610.02 171
13611.12 175
13612.22 166
13613.33 144
13614.43 153
13615.53 176
13616.63 172
13617.74 185
13618.84 174
13619.94 142
13621.04 155
13622.15 149
13623.25 162
13624.35 151
13625.45 168
13626.56 152
13627.66 177
13628.76 164
13629.86 150
13630.97 165
13632.07 151
13633.17 148
13634.28 156
13635.38 174
13636.48 149
13637.59 187
13638.69 184
13639.79 184
13640.90 177
13642.00 157
13643.10 156
13644.21 147
13645.31 154
13646.41 166
13647.52 157
13648.62 170
13649.72 183
13650.83 159
13651.93 158
13653.03 175
13654.14 184
13655.24 166
13656.35 188
13657.45 151
13658.55 143
13659.66 164
13660.76 167
13661.87 171
13662.97 143
13664.07 167
13665.18 180
13666.28 156
13667.39 148
13668.49 162
13669.60 141
13670.70 169
13671.81 162
13672.91 153
13674.01 147
13675.12 159
13676.22 135
13677.33 145
13678.43 166
13679.54 164
13680.64 171
13681.75 178
13682.85 174
13683.96 146
13685.06 158
13686.17 177
13687.27 181
13688.38 162
13689.48 177
13690.59 168
13691.69 147
13692.80 174
13693.91 172
13695.01 189
13696.12 164
13697.22 164
13698.33 177
13699.43 182
13700.54 156
13701.64 154
13702.75 155
13703.86 184
13704.96 167
13706.07 184
13707.17 159
13708.28 164
13709.39 178
13710.49 175
13711.60 175
13712.70 175
13713.81 202
13714.92 182
13716.02 173
13717.13 164
13718.24 181
13719.34 199
13720.45 216
13721.56 219
13722.66 165
13723.77 219
13724.88 231
13725.98 222
13727.09 219
13728.20 237
13729.30 224
13730.41 239
13731.52 240
13732.62 195
13733.73 222
13734.84 252
13735.94 231
13737.05 248
13738.16 235
13739.27 231
13740.37 239
13741.48 298
13742.59 267
13743.70 239
13744.80 215
13745.91 239
13747.02 207
13748.13 249
13749.23 240
13750.34 214
13751.45 233
13752.56 224
13753.67 223
13754.77 255
13755.88 250
13756.99 289
13758.10 270
13759.21 275
13760.31 282
13761.42 321
13762.53 300
13763.64 306
13764.75 358
13765.85 339
13766.96 360
13768.07 379
13769.18 436
13770.29 434
13771.40 454
13772.51 509
13773.61 492
13774.72 533
13775.83 498
13776.94 506
13778.05 534
13779.16 518
13780.27 470
13781.38 420
13782.48 390
13783.59 392
13784.70 313
13785.81 302
13786.92 307
13788.03 361
13789.14 296
13790.25 270
13791.36 238
13792.47 202
13793.58 229
13794.69 246
13795.80 226
13796.91 224
13798.02 213
13799.13 253
13800.24 245
13801.35 267
13802.45 240
13803.56 244
13804.67 259
13805.78 287
13806.89 233
13808.00 234
13809.11 246
13810.22 271
13811.34 274
13812.45 260
13813.56 251
13814.67 224
13815.78 240
13816.89 206
13818.00 206
13819.11 238
13820.22 230
13821.33 218
13822.44 219
13823.55 194
13824.66 188
13825.77 231
13826.88 224
13827.99 211
13829.10 206
13830.22 192
13831.33 229
13832.44 192
13833.55 175
13834.66 196
13835.77 219
13836.88 219
13837.99 213
13839.10 182
13840.22 218
13841.33 217
13842.44 184
13843.55 199
13844.66 217
13845.77 179
13846.88 232
13848.00 223
13849.11 209
13850.22 222
13851.33 212
13852.44 251
13853.56 203
13854.67 165
13855.78 197
13856.89 206
13858.00 215
13859.12 229
13860.23 223
13861.34 224
13862.45 215
13863.56 215
13864.68 227
13865.79 262
13866.90 294
13868.01 268
13869.13 240
13870.24 264
13871.35 225
13872.46 233
13873.58 220
13874.69 221
13875.80 219
13876.91 223
13878.03 265
13879.14 240
13880.25 222
13881.37 207
13882.48 229
13883.59 273
13884.71 230
13885.82 243
13886.93 237
13888.05 234
13889.16 251
13890.27 247
13891.39 277
13892.50 234
13893.61 255
13894.73 256
13895.84 253
13896.95 278
13898.07 287
13899.18 237
13900.29 258
13901.41 234
13902.52 239
13903.64 232
13904.75 242
13905.86 281
13906.98 272
13908.09 244
13909.21 222
13910.32 237
13911.43 240
13912.55 266
13913.66 236
13914.78 213
13915.89 233
13917.01 231
13918.12 200
13919.24 219
13920.35 207
13921.46 208
13922.58 219
13923.69 201
13924.81 202
13925.92 200
13927.04 227
13928.15 229
13929.27 221
13930.38 231
13931.50 223
13932.61 235
13933.73 215
13934.84 225
13935.96 242
13937.07 223
13938.19 205
13939.30 220
13940.42 236
13941.54 248
13942.65 225
13943.77 224
13944.88 193
13946.00 234
13947.11 217
13948.23 201
13949.34 212
13950.46 212
13951.58 211
13952.69 216
13953.81 181
13954.92 232
13956.04 219
13957.16 206
13958.27 225
13959.39 204
13960.50 204
13961.62 185
13962.74 180
13963.85 203
13964.97 205
13966.09 200
13967.20 202
13968.32 217
13969.44 195
13970.55 203
13971.67 183
13972.79 182
13973.90 208
13975.02 200
13976.14 255
13977.25 187
13978.37 213
13979.49 230
13980.60 208
13981.72 168
13982.84 194
13983.95 222
13985.07 206
13986.19 218
13987.31 225
13988.42 213
13989.54 226
13990.66 241
13991.78 243
13992.89 227
13994.01 217
13995.13 193
13996.25 157
13997.36 246
13998.48 198
13999.60 216
14000.72 268
14001.83 272
14002.95 215
14004.07 241
14005.19 272
14006.31 275
14007.42 226
14008.54 222
14009.66 221
14010.78 228
14011.90 255
14013.02 223
14014.13 223
14015.25 242
14016.37 231
14017.49 299
14018.61 263
14019.73 233
14020.84 254
14021.96 268
14023.08 280
14024.20 307
14025.32 285
14026.44 276
14027.56 301
14028.68 266
14029.80 296
14030.91 269
14032.03 282
14033.15 234
14034.27 220
14035.39 207
14036.51 193
14037.63 200
14038.75 214
14039.87 231
14040.99 203
14042.11 240
14043.23 225
14044.35 246
14045.47 242
14046.58 234
14047.70 250
14048.82 230
14049.94 273
14051.06 261
14052.18 247
14053.30 223
14054.42 233
14055.54 226
14056.66 209
14057.78 238
14058.90 252
14060.02 232
14061.14 234
14062.26 240
14063.38 232
14064.51 222
14065.63 261
14066.75 250
14067.87 297
14068.99 221
14070.11 267
14071.23 222
14072.35 238
14073.47 238
14074.59 215
14075.71 275
14076.83 251
14077.95 306
14079.07 256
14080.19 248
14081.32 265
14082.44 275
14083.56 289
14084.68 296
14085.80 281
14086.92 297
14088.04 327
14089.16 364
14090.29 323
14091.41 307
14092.53 316
14093.65 326
14094.77 349
14095.89 358
14097.01 358
14098.14 326
14099.26 353
14100.38 408
14101.50 412
14102.62 413
14103.75 382
14104.87 407
14105.99 382
14107.11 328
14108.23 315
14109.36 288
14110.48 266
14111.60 273
14112.72 252
14113.84 240
14114.97 257
14116.09 248
14117.21 205
14118.33 255
14119.46 290
14120.58 284
14121.70 232
14122.82 237
14123.95 263
14125.07 261
14126.19 221
14127.32 245
14128.44 252
14129.56 227
14130.68 218
14131.81 234
14132.93 218
14134.05 239
14135.18 271
14136.30 211
14137.42 223
14138.55 203
14139.67 210
14140.79 231
14141.92 232
14143.04 222
14144.16 252
14145.29 219
14146.41 230
14147.54 185
14148.66 186
14149.78 187
14150.91 214
14152.03 213
14153.15 245
14154.28 209
14155.40 206
14156.53 211
14157.65 173
14158.77 218
14159.90 233
14161.02 209
14162.15 179
14163.27 185
14164.40 222
14165.52 193
14166.64 185
14167.77 196
14168.89 206
14170.02 205
14171.14 217
14172.27 227
14173.39 187
14174.52 150
14175.64 212
14176.77 194
14177.89 200
14179.02 211
14180.14 176
14181.27 188
14182.39 197
14183.52 211
14184.64 206
14185.77 222
14186.89 199
14188.02 225
14189.14 171
14190.27 192
14191.39 192
14192.52 206
14193.64 243
14194.77 238
14195.90 208
14197.02 188
14198.15 201
14199.27 253
14200.40 192
14201.52 158
14202.65 185
14203.78 222
14204.90 200
14206.03 177
14207.15 191
14208.28 190
14209.41 188
14210.53 155
14211.66 157
14212.78 181
14213.91 200
14215.04 179
14216.16 194
14217.29 197
14218.42 186
14219.54 201
14220.67 207
14221.80 230
14222.92 184
14224.05 201
14225.18 170
14226.30 154
14227.43 180
14228.56 160
14229.68 196
14230.81 181
14231.94 202
14233.06 195
14234.19 169
14235.32 177
14236.45 186
14237.57 203
14238.70 191
14239.83 178
14240.96 194
14242.08 148
14243.21 153
14244.34 163
14245.47 172
14246.59 183
14247.72 170
14248.85 149
14249.98 149
14251.10 170
14252.23 172
14253.36 176
14254.49 171
14255.62 149
14256.74 184
14257.87 187
14259.00 148
14260.13 143
14261.26 142
14262.38 143
14263.51 169
14264.64 157
14265.77 156
14266.90 164
14268.03 138
14269.15 129
14270.28 128
14271.41 190
14272.54 178
14273.67 143
14274.80 135
14275.93 156
14277.06 172
14278.18 167
14279.31 176
14280.44 143
14281.57 157
14282.70 167
14283.83 155
14284.96 125
14286.09 130
14287.22 135
14288.35 164
14289.48 162
14290.60 147
14291.73 135
14292.86 124
14293.99 165
14295.12 118
14296.25 134
14297.38 143
14298.51 147
14299.64 109
14300.77 116
14301.90 149
14303.03 141
14304.16 152
14305.29 121
14306.42 109
14307.55 155
14308.68 148
14309.81 145
14310.94 128
14312.07 138
14313.20 151
14314.33 143
14315.46 148
14316.59 130
14317.72 134
14318.85 150
14319.98 125
14321.11 123
14322.24 127
14323.38 115
14324.51 99
14325.64 134
14326.77 149
14327.90 135
14329.03 138
14330.16 124
14331.29 167
14332.42 137
14333.55 139
14334.68 132
14335.82 132
14336.95 133
14338.08 153
14339.21 146
14340.34 104
14341.47 128
14342.60 146
14343.73 121
14344.87 120
14346.00 128
14347.13 117
14348.26 133
14349.39 109
14350.52 103
14351.66 110
14352.79 122
14353.92 122
14355.05 144
14356.18 108
14357.32 120
14358.45 141
14359.58 133
14360.71 147
14361.84 144
14362.98 145
14364.11 135
14365.24 121
14366.37 111
14367.51 94
14368.64 131
14369.77 122
14370.90 111
14372.04 142
14373.17 157
14374.30 139
14375.43 125
14376.57 94
14377.70 118
14378.83 121
14379.97 122
14381.10 118
14382.23 109
14383.36 115
14384.50 140
14385.63 133
14386.76 132
14387.90 100
14389.03 138
14390.16 142
14391.30 119
14392.43 109
14393.56 90
14394.70 111
14395.83 124
14396.96 121
14398.10 121
14399.23 125
14400.37 129
14401.50 92
14402.63 102
14403.77 113
14404.90 112
14406.03 138
14407.17 127
14408.30 128
14409.44 121
14410.57 125
14411.70 124
14412.84 127
14413.97 134
14415.11 105
14416.24 125
14417.38 119
14418.51 134
14419.64 116
14420.78 124
14421.91 128
14423.05 127
14424.18 122
14425.32 98
14426.45 127
14427.59 142
14428.72 98
14429.86 108
14430.99 101
14432.13 108
14433.26 131
14434.40 121
14435.53 112
14436.67 125
14437.80 127
14438.94 123
14440.07 146
14441.21 129
14442.34 113
14443.48 118
14444.61 122
14445.75 123
14446.89 108
14448.02 119
14449.16 107
14450.29 142
14451.43 130
14452.56 109
14453.70 110
14454.84 128
14455.97 110
14457.11 109
14458.24 108
14459.38 102
14460.52 94
14461.65 106
14462.79 94
14463.92 93
14465.06 99
14466.20 115
14467.33 111
14468.47 125
14469.61 93
14470.74 110
14471.88 92
14473.02 103
14474.15 93
14475.29 108
14476.43 107
14477.56 81
14478.70 79
14479.84 100
14480.97 93
14482.11 91
14483.25 99
14484.38 89
14485.52 108
14486.66 107
14487.79 107
14488.93 105
14490.07 111
14491.21 131
14492.34 109
14493.48 90
14494.62 101
14495.76 107
14496.89 99
14498.03 127
14499.17 118
14500.31 109
14501.44 148
14502.58 136
14503.72 112
14504.86 131
14506.00 112
14507.13 121
14508.27 125
14509.41 104
14510.55 92
14511.69 124
14512.82 71
14513.96 119
14515.10 111
14516.24 124
14517.38 119
14518.51 88
14519.65 92
14520.79 102
14521.93 120
14523.07 86
14524.21 87
14525.35 101
14526.48 100
14527.62 107
14528.76 97
14529.90 123
14531.04 116
14532.18 124
14533.32 104
14534.46 106
14535.60 108
14536.73 102
14537.87 92
14539.01 87
14540.15 102
14541.29 115
14542.43 110
14543.57 79
14544.71 97
14545.85 71
14546.99 64
14548.13 94
14549.27 92
14550.41 125
14551.55 141
14552.69 121
14553.83 94
14554.97 121
14556.11 124
14557.25 100
14558.39 115
14559.53 83
14560.67 106
14561.81 118
14562.95 122
14564.09 129
14565.23 126
14566.37 107
14567.51 75
14568.65 100
14569.79 86
14570.93 128
14572.07 102
14573.21 108
14574.35 100
14575.49 118
14576.63 84
14577.77 81
14578.91 114
14580.05 111
14581.19 101
14582.33 114
14583.48 102
14584.62 113
14585.76 98
14586.90 92
14588.04 125
14589.18 108
14590.32 88
14591.46 94
14592.60 104
14593.75 88
14594.89 87
14596.03 105
14597.17 117
14598.31 101
14599.45 83
14600.59 98
14601.74 93
14602.88 96
14604.02 125
14605.16 122
14606.30 144
14607.44 102
14608.59 131
14609.73 97
14610.87 131
14612.01 109
14613.15 121
14614.30 126
14615.44 98
14616.58 124
14617.72 144
14618.87 138
14620.01 125
14621.15 92
14622.29 145
14623.44 126
14624.58 106
14625.72 124
14626.86 123
14628.01 110
14629.15 131
14630.29 116
14631.43 116
14632.58 123
14633.72 130
14634.86 114
14636.01 123
14637.15 140
14638.29 125
14639.44 123
14640.58 138
14641.72 143
14642.86 105
14644.01 124
14645.15 99
14646.29 105
14647.44 92
14648.58 103
14649.73 107
14650.87 117
14652.01 116
14653.16 99
14654.30 88
14655.44 106
14656.59 122
14657.73 109
14658.87 99
14660.02 90
14661.16 109
14662.31 108
14663.45 103
14664.59 109
14665.74 113
14666.88 112
14668.03 92
14669.17 118
14670.32 89
14671.46 97
14672.60 113
14673.75 84
14674.89 85
14676.04 111
14677.18 96
14678.33 106
14679.47 83
14680.62 96
14681.76 111
14682.91 110
14684.05 111
14685.20 94
14686.34 92
14687.49 102
14688.63 119
14689.78 114
14690.92 82
14692.07 103
14693.21 143
14694.36 113
14695.50 99
14696.65 84
14697.79 102
14698.94 109
14700.08 116
14701.23 96
14702.38 109
14703.52 104
14704.67 90
14705.81 96
14706.96 67
14708.10 82
14709.25 99
14710.40 84
14711.54 85
14712.69 74
14713.83 78
14714.98 102
14716.13 106
14717.27 71
14718.42 80
14719.56 84
14720.71 93
14721.86 94
14723.00 99
14724.15 105
14725.30 81
14726.44 83
14727.59 96
14728.74 103
14729.88 77
14731.03 89
14732.18 84
14733.32 84
14734.47 104
14735.62 99
14736.76 86
14737.91 100
14739.06 114
14740.20 93
14741.35 103
14742.50 126
14743.65 119
14744.79 117
14745.94 107
14747.09 69
14748.23 98
14749.38 100
14750.53 95
14751.68 100
14752.82 112
14753.97 101
14755.12 96
14756.27 112
14757.42 108
14758.56 98
14759.71 97
14760.86 98
14762.01 90
14763.15 85
14764.30 79
14765.45 83
14766.60 108
14767.75 94
14768.90 93
14770.04 88
14771.19 99
14772.34 91
14773.49 93
14774.64 106
14775.79 106
14776.93 98
14778.08 112
14779.23 91
14780.38 89
14781.53 83
14782.68 109
14783.83 129
14784.97 101
14786.12 107
14787.27 121
14788.42 100
14789.57 104
14790.72 96
14791.87 113
14793.02 107
14794.17 126
14795.32 120
14796.46 135
14797.61 116
14798.76 114
14799.91 121
14801.06 115
14802.21 107
14803.36 99
14804.51 108
14805.66 112
14806.81 139
14807.96 120
14809.11 115
14810.26 106
14811.41 119
14812.56 115
14813.71 99
14814.86 114
14816.01 95
14817.16 105
14818.31 130
14819.46 103
14820.61 97
14821.76 146
14822.91 130
14824.06 109
14825.21 76
14826.36 94
14827.51 81
14828.66 84
14829.81 84
14830.96 77
14832.11 83
14833.26 85
14834.42 100
14835.57 90
14836.72 86
14837.87 81
14839.02 91
14840.17 68
14841.32 77
14842.47 80
14843.62 100
14844.77 104
14845.92 93
14847.08 130
14848.23 80
14849.38 83
14850.53 95
14851.68 106
14852.83 84
14853.98 90
14855.14 100
14856.29 92
14857.44 83
14858.59 85
14859.74 82
14860.89 72
14862.05 101
14863.20 79
14864.35 72
14865.50 106
14866.65 99
14867.81 82
14868.96 100
14870.11 113
14871.26 111
14872.41 89
14873.57 101
14874.72 105
14875.87 110
14877.02 83
14878.18 71
14879.33 79
14880.48 103
14881.63 86
14882.79 74
14883.94 92
14885.09 82
14886.24 89
14887.40 68
14888.55 86
14889.70 81
14890.86 77
14892.01 89
14893.16 90
14894.31 88
14895.47 93
14896.62 91
14897.77 71
14898.93 84
14900.08 90
14901.23 84
14902.39 77
14903.54 86
14904.69 103
14905.85 78
14907.00 117
14908.16 106
14909.31 88
14910.46 97
14911.62 113
14912.77 102
14913.92 89
14915.08 107
14916.23 108
14917.39 96
14918.54 93
14919.69 86
14920.85 89
14922.00 101
14923.16 99
14924.31 93
14925.46 118
14926.62 97
14927.77 105
14928.93 98
14930.08 84
14931.24 86
14932.39 89
14933.55 99
14934.70 102
14935.85 93
14937.01 85
14938.16 95
14939.32 128
14940.47 106
14941.63 124
14942.78 106
14943.94 102
14945.09 105
14946.25 110
14947.40 122
14948.56 88
14949.71 109
14950.87 99
14952.03 119
14953.18 116
14954.34 86
14955.49 102
14956.65 122
14957.80 92
14958.96 107
14960.11 109
14961.27 88
14962.42 87
14963.58 92
14964.74 96
14965.89 116
14967.05 84
14968.20 94
14969.36 77
14970.52 87
14971.67 100
14972.83 82
14973.98 73
14975.14 85
14976.30 92
14977.45 109
14978.61 95
14979.77 86
14980.92 80
14982.08 88
14983.24 84
14984.39 72
14985.55 74
14986.70 86
14987.86 77
14989.02 91
14990.18 66
14991.33 79
14992.49 78
14993.65 72
14994.80 81
14995.96 85
14997.12 77
14998.27 85
14999.43 79
15000.59 69
15001.75 73
15002.90 89
15004.06 79
15005.22 80
15006.37 71
15007.53 90
15008.69 92
15009.85 83
15011.00 71
15012.16 61
15013.32 94
15014.48 75
15015.64 86
15016.79 78
15017.95 81
15019.11 67
15020.27 83
15021.43 70
15022.58 47
15023.74 71
15024.90 65
15026.06 83
15027.22 87
15028.37 61
15029.53 69
15030.69 72
15031.85 63
15033.01 75
15034.17 84
15035.32 100
15036.48 105
15037.64 66
15038.80 66
15039.96 73
15041.12 69
15042.28 89
15043.44 95
15044.59 63
15045.75 78
15046.91 94
15048.07 99
15049.23 71
15050.39 79
15051.55 69
15052.71 65
15053.87 69
15055.03 68
15056.19 82
15057.35 73
15058.50 84
15059.66 78
15060.82 66
15061.98 66
15063.14 82
15064.30 59
15065.46 71
15066.62 69
15067.78 77
15068.94 78
15070.10 69
15071.26 71
15072.42 89
15073.58 95
15074.74 73
15075.90 78
15077.06 78
15078.22 90
15079.38 104
15080.54 60
15081.70 64
15082.86 56
15084.02 81
15085.18 70
15086.34 55
15087.50 63
15088.67 63
15089.83 70
15090.99 75
15092.15 73
15093.31 78
15094.47 89
15095.63 94
15096.79 88
15097.95 78
15099.11 63
15100.27 88
15101.43 77
15102.60 61
15103.76 52
15104.92 80
15106.08 70
15107.24 64
15108.40 60
15109.56 57
15110.72 66
15111.89 68
15113.05 72
15114.21 61
15115.37 90
15116.53 61
15117.69 79
15118.86 58
15120.02 62
15121.18 69
15122.34 76
15123.50 74
15124.67 65
15125.83 76
15126.99 80
15128.15 93
15129.31 86
15130.48 73
15131.64 69
15132.80 105
15133.96 95
15135.13 77
15136.29 71
15137.45 77
15138.61 70
15139.78 93
15140.94 98
15142.10 58
15143.26 78
15144.43 68
15145.59 53
15146.75 51
15147.91 68
15149.08 77
15150.24 56
15151.40 49
15152.57 68
15153.73 68
15154.89 60
15156.06 57
15157.22 67
15158.38 62
15159.55 68
15160.71 83
15161.87 63
15163.04 76
15164.20 67
15165.36 66
15166.53 50
15167.69 56
15168.85 50
15170.02 74
15171.18 64
15172.35 96
15173.51 59
15174.67 85
15175.84 68
15177.00 81
15178.17 69
15179.33 66
15180.49 68
15181.66 79
15182.82 76
15183.99 53
15185.15 86
15186.31 71
15187.48 93
15188.64 84
15189.81 79
15190.97 70
15192.14 69
15193.30 85
15194.47 66
15195.63 79
15196.80 64
15197.96 73
15199.13 71
15200.29 79
15201.46 69
15202.62 79
15203.79 90
15204.95 73
15206.12 68
15207.28 87
15208.45 89
15209.61 60
15210.78 62
15211.94 62
15213.11 84
15214.27 84
15215.44 91
15216.60 101
15217.77 64
15218.93 82
15220.10 101
15221.27 82
15222.43 83
15223.60 84
15224.76 76
15225.93 86
15227.10 58
15228.26 59
15229.43 81
15230.59 94
15231.76 91
15232.93 72
15234.09 70
15235.26 84
15236.42 88
15237.59 103
15238.76 78
15239.92 71
15241.09 77
15242.26 90
15243.42 64
15244.59 58
15245.76 66
15246.92 77
15248.09 68
15249.26 61
15250.42 67
15251.59 77
15252.76 93
15253.92 59
15255.09 61
15256.26 70
15257.43 79
15258.59 90
15259.76 67
15260.93 71
15262.09 86
15263.26 60
15264.43 70
15265.60 101
15266.76 80
15267.93 83
15269.10 94
15270.27 94
15271.43 45
15272.60 55
15273.77 83
15274.94 92
15276.10 56
15277.27 71
15278.44 89
15279.61 115
15280.78 72
15281.94 58
15283.11 55
15284.28 96
15285.45 59
15286.62 64
15287.79 72
15288.95 82
15290.12 68
15291.29 73
15292.46 79
15293.63 77
15294.80 78
15295.96 79
15297.13 58
15298.30 46
15299.47 70
15300.64 80
15301.81 51
15302.98 50
15304.15 57
15305.31 71
15306.48 75
15307.65 65
15308.82 75
15309.99 83
15311.16 64
15312.33 80
15313.50 59
15314.67 58
15315.84 72
15317.01 97
15318.18 60
15319.34 55
15320.51 62
15321.68 65
15322.85 66
15324.02 58
15325.19 72
15326.36 77
15327.53 84
15328.70 69
15329.87 83
15331.04 71
15332.21 76
15333.38 62
15334.55 85
15335.72 64
15336.89 73
15338.06 76
15339.23 71
15340.40 88
15341.57 68
15342.74 59
15343.91 87
15345.08 65
15346.26 67
15347.43 71
15348.60 69
15349.77 64
15350.94 52
15352.11 58
15353.28 58
15354.45 49
15355.62 75
15356.79 79
15357.96 51
15359.13 64
15360.30 70
15361.48 80
15362.65 72
15363.82 83
15364.99 58
15366.16 69
15367.33 69
15368.50 83
15369.67 91
15370.85 79
15372.02 79
15373.19 52
15374.36 66
15375.53 66
15376.70 81
15377.88 64
15379.05 55
15380.22 61
15381.39 61
15382.56 63
15383.73 55
15384.91 58
15386.08 65
15387.25 79
15388.42 74
15389.59 68
15390.77 60
15391.94 58
15393.11 70
15394.28 68
15395.46 58
15396.63 70
15397.80 61
15398.97 74
15400.15 74
15401.32 56
15402.49 68
15403.66 80
15404.84 58
15406.01 83
15407.18 65
15408.36 57
15409.53 71
15410.70 82
15411.87 67
15413.05 76
15414.22 69
15415.39 76
15416.57 59
15417.74 49
15418.91 76
15420.09 75
15421.26 58
15422.43 61
15423.61 62
15424.78 64
15425.95 98
15427.13 92
15428.30 71
15429.47 68
15430.65 67
15431.82 78
15433.00 68
15434.17 64
15435.34 71
15436.52 71
15437.69 66
15438.87 68
15440.04 71
15441.21 66
15442.39 107
15443.56 83
15444.74 84
15445.91 84
15447.09 112
15448.26 84
15449.43 88
15450.61 65
15451.78 71
15452.96 74
15454.13 69
15455.31 76
15456.48 51
15457.66 65
15458.83 77
15460.01 67
15461.18 64
15462.36 79
15463.53 68
15464.71 80
15465.88 65
15467.06 70
15468.23 66
15469.41 81
15470.58 66
15471.76 84
15472.93 59
15474.11 71
15475.28 78
15476.46 70
15477.63 69
15478.81 82
15479.99 81
15481.16 68
15482.34 65
15483.51 51
15484.69 59
15485.86 59
15487.04 84
15488.22 75
15489.39 68
15490.57 66
15491.74 72
15492.92 104
15494.10 69
15495.27 63
15496.45 76
15497.62 84
15498.80 60
15499.98 70
15501.15 72
15502.33 88
15503.51 61
15504.68 79
15505.86 72
15507.04 69
15508.21 67
15509.39 70
15510.57 63
15511.74 79
15512.92 59
15514.10 64
15515.27 82
15516.45 56
15517.63 66
15518.81 70
15519.98 63
15521.16 56
15522.34 90
15523.51 61
15524.69 67
15525.87 62
15527.05 69
15528.22 81
15529.40 55
15530.58 68
15531.76 62
15532.93 96
15534.11 83
15535.29 84
15536.47 56
15537.64 83
15538.82 68
15540.00 67
15541.18 75
15542.36 73
15543.53 50
15544.71 78
15545.89 77
15547.07 67
15548.25 76
15549.43 78
15550.60 67
15551.78 53
15552.96 84
15554.14 79
15555.32 68
15556.50 83
15557.67 86
15558.85 57
15560.03 86
15561.21 88
15562.39 89
15563.57 92
15564.75 64
15565.93 83
15567.10 76
15568.28 67
15569.46 63
15570.64 99
15571.82 72
15573.00 95
15574.18 93
15575.36 87
15576.54 73
15577.72 97
15578.90 93
15580.08 78
15581.26 72
15582.43 68
15583.61 90
15584.79 108
15585.97 94
15587.15 97
15588.33 109
15589.51 100
15590.69 95
15591.87 92
15593.05 91
15594.23 58
15595.41 91
15596.59 92
15597.77 84
15598.95 78
15600.13 88
15601.31 88
15602.49 87
15603.67 100
15604.85 100
15606.03 114
15607.21 73
15608.40 99
15609.58 102
15610.76 90
15611.94 115
15613.12 132
15614.30 106
15615.48 109
15616.66 103
15617.84 100
15619.02 106
15620.20 128
15621.38 125
15622.56 82
15623.75 91
15624.93 109
15626.11 120
15627.29 108
15628.47 127
15629.65 139
15630.83 132
15632.01 129
15633.20 76
15634.38 91
15635.56 110
15636.74 129
15637.92 97
15639.10 95
15640.29 102
15641.47 95
15642.65 102
15643.83 107
15645.01 135
15646.19 128
15647.38 113
15648.56 125
15649.74 118
15650.92 129
15652.10 101
15653.29 116
15654.47 117
15655.65 104
15656.83 108
15658.02 123
15659.20 138
15660.38 134
15661.56 132
15662.75 131
15663.93 125
15665.11 153
15666.29 166
15667.48 131
15668.66 132
15669.84 112
15671.03 129
15672.21 124
15673.39 129
15674.57 129
15675.76 101
15676.94 105
15678.12 115
15679.31 115
15680.49 120
15681.67 143
15682.86 136
15684.04 130
15685.22 122
15686.41 128
15687.59 115
15688.77 120
15689.96 141
15691.14 126
15692.32 116
15693.51 126
15694.69 135
15695.88 137
15697.06 133
15698.24 149
15699.43 148
15700.61 117
15701.80 151
15702.98 121
15704.16 136
15705.35 118
15706.53 138
15707.72 117
15708.90 142
15710.09 166
15711.27 139
15712.45 174
15713.64 205
15714.82 171
15716.01 123
15717.19 131
15718.38 162
15719.56 162
15720.75 142
15721.93 180
15723.12 137
15724.30 165
15725.49 174
15726.67 159
15727.86 173
15729.04 149
15730.23 177
15731.41 161
15732.60 159
15733.78 184
15734.97 176
15736.15 142
15737.34 165
15738.52 176
15739.71 170
15740.89 167
15742.08 189
15743.27 167
15744.45 180
15745.64 175
15746.82 211
15748.01 190
15749.19 202
15750.38 204
15751.57 192
15752.75 185
15753.94 181
15755.12 198
15756.31 226
15757.50 206
15758.68 181
15759.87 169
15761.05 175
15762.24 217
15763.43 180
15764.61 216
15765.80 175
15766.99 198
15768.17 195
15769.36 192
15770.55 177
15771.73 193
15772.92 195
15774.11 186
15775.29 180
15776.48 156
15777.67 147
15778.85 152
15780.04 172
15781.23 184
15782.42 202
15783.60 176
15784.79 162
15785.98 184
15787.16 198
15788.35 186
15789.54 128
15790.73 164
15791.91 158
15793.10 157
15794.29 144
15795.48 158
15796.66 135
15797.85 136
15799.04 159
15800.23 128
15801.41 135
15802.60 144
15803.79 150
15804.98 154
15806.17 111
15807.35 136
15808.54 93
15809.73 120
15810.92 127
15812.11 132
15813.30 127
15814.48 118
15815.67 134
15816.86 97
15818.05 117
15819.24 137
15820.43 128
15821.61 107
15822.80 106
15823.99 139
15825.18 118
15826.37 107
15827.56 97
15828.75 94
15829.94 86
15831.12 122
15832.31 102
15833.50 130
15834.69 121
15835.88 116
15837.07 127
15838.26 98
15839.45 105
15840.64 118
15841.83 85
15843.02 104
15844.21 106
15845.39 113
15846.58 90
15847.77 112
15848.96 111
15850.15 118
15851.34 119
15852.53 151
15853.72 135
15854.91 103
15856.10 110
15857.29 128
15858.48 111
15859.67 129
15860.86 143
15862.05 96
15863.24 101
15864.43 142
15865.62 120
15866.81 123
15868.00 134
15869.19 119
15870.38 126
15871.57 114
15872.76 117
15873.96 101
15875.15 120
15876.34 125
15877.53 97
15878.72 106
15879.91 87
15881.10 119
15882.29 99
15883.48 114
15884.67 112
15885.86 99
15887.05 108
15888.25 102
15889.44 125
15890.63 111
15891.82 107
15893.01 116
15894.20 111
15895.39 104
15896.58 126
15897.78 99
15898.97 92
15900.16 86
15901.35 112
15902.54 142
15903.73 127
15904.92 121
15906.12 92
15907.31 117
15908.50 121
15909.69 140
15910.88 118
15912.08 137
15913.27 114
15914.46 123
15915.65 99
15916.84 116
15918.04 119
15919.23 100
15920.42 137
15921.61 107
15922.81 106
15924.00 125
15925.19 89
15926.38 116
15927.58 116
15928.77 128
15929.96 128
15931.15 120
15932.35 119
15933.54 99
15934.73 122
15935.92 131
15937.12 101
15938.31 114
15939.50 96
15940.70 107
15941.89 123
15943.08 102
15944.28 91
15945.47 89
15946.66 103
15947.86 101
15949.05 118
15950.24 93
15951.44 106
15952.63 97
15953.82 87
15955.02 88
15956.21 98
15957.40 78
15958.60 97
15959.79 95
15960.99 79
15962.18 93
15963.37 105
15964.57 84
15965.76 86
15966.96 78
15968.15 75
15969.34 66
15970.54 77
15971.73 53
15972.93 65
15974.12 76
15975.31 89
15976.51 79
15977.70 116
15978.90 86
15980.09 77
15981.29 71
15982.48 68
15983.68 61
15984.87 81
15986.07 85
15987.26 98
15988.46 67
15989.65 85
15990.85 50
15992.04 73
15993.24 50
15994.43 80
15995.63 75
15996.82 78
15998.02 88
15999.21 90
16000.41 89
16001.60 78
16002.80 87
16003.99 81
16005.19 71
16006.38 69
16007.58 95
16008.77 75
16009.97 91
16011.17 87
16012.36 82
16013.56 68
16014.75 85
16015.95 89
16017.14 74
16018.34 68
16019.54 84
16020.73 67
16021.93 89
16023.13 75
16024.32 86
16025.52 70
16026.71 90
16027.91 73
16029.11 67
16030.30 51
16031.50 65
16032.70 58
16033.89 66
16035.09 70
16036.29 62
16037.48 70
16038.68 89
16039.88 83
16041.07 63
16042.27 63
16043.47 86
16044.66 84
16045.86 113
16047.06 58
16048.25 60
16049.45 59
16050.65 68
16051.85 82
16053.04 49
16054.24 65
16055.44 61
16056.64 79
16057.83 64
16059.03 54
16060.23 67
16061.43 55
16062.62 70
16063.82 63
16065.02 60
16066.22 75
16067.41 63
16068.61 67
16069.81 68
16071.01 68
16072.21 54
16073.40 54
16074.60 61
16075.80 76
16077.00 72
16078.20 70
16079.39 61
16080.59 69
16081.79 70
16082.99 49
16084.19 53
16085.39 76
16086.58 74
16087.78 85
16088.98 67
16090.18 68
16091.38 71
16092.58 77
16093.78 75
16094.98 74
16096.17 80
16097.37 93
16098.57 70
16099.77 89
16100.97 77
16102.17 77
16103.37 82
16104.57 54
16105.77 72
16106.97 69
16108.17 78
16109.36 59
16110.56 74
16111.76 76
16112.96 77
16114.16 84
16115.36 95
16116.56 70
16117.76 70
16118.96 59
16120.16 71
16121.36 70
16122.56 69
16123.76 62
16124.96 70
16126.16 70
16127.36 60
16128.56 65
16129.76 76
16130.96 71
16132.16 77
16133.36 80
16134.56 63
16135.76 55
16136.96 75
16138.16 41
16139.36 62
16140.56 60
16141.76 66
16142.97 59
16144.17 57
16145.37 56
16146.57 57
16147.77 67
16148.97 60
16150.17 52
16151.37 60
16152.57 52
16153.77 62
16154.97 56
16156.18 58
16157.38 63
16158.58 96
16159.78 67
16160.98 76
16162.18 90
16163.38 58
16164.58 73
16165.79 63
16166.99 63
16168.19 64
16169.39 49
16170.59 69
16171.79 57
16173.00 56
16174.20 67
16175.40 82
16176.60 94
16177.80 59
16179.01 58
16180.21 67
16181.41 61
16182.61 73
16183.81 49
16185.02 71
16186.22 80
16187.42 83
16188.62 62
16189.82 65
16191.03 66
16192.23 54
16193.43 67
16194.63 83
16195.84 62
16197.04 63
16198.24 61
16199.45 62
16200.65 69
16201.85 85
16203.05 62
16204.26 68
16205.46 63
16206.66 77
16207.87 87
16209.07 49
16210.27 61
16211.48 46
16212.68 53
16213.88 70
16215.08 53
16216.29 69
16217.49 60
16218.70 60
16219.90 55
16221.10 64
16222.31 64
16223.51 77
16224.71 71
16225.92 76
16227.12 82
16228.32 57
16229.53 70
16230.73 73
16231.94 64
16233.14 64
16234.34 81
16235.55 68
16236.75 74
16237.96 83
16239.16 80
16240.36 68
16241.57 73
16242.77 99
16243.98 85
16245.18 74
16246.39 59
16247.59 63
16248.80 72
16250.00 82
16251.21 65
16252.41 50
16253.61 64
16254.82 72
16256.02 72
16257.23 62
16258.43 73
16259.64 74
16260.84 72
16262.05 61
16263.25 79
16264.46 64
16265.66 85
16266.87 100
16268.08 90
16269.28 94
16270.49 75
16271.69 87
16272.90 68
16274.10 50
16275.31 60
16276.51 77
16277.72 77
16278.92 73
16280.13 73
16281.34 80
16282.54 87
16283.75 66
16284.95 98
16286.16 73
16287.37 86
16288.57 79
16289.78 95
16290.98 62
16292.19 82
16293.40 90
16294.60 78
16295.81 86
16297.02 60
16298.22 68
16299.43 96
16300.63 85
16301.84 85
16303.05 82
16304.25 102
16305.46 92
16306.67 88
16307.87 64
16309.08 82
16310.29 96
16311.50 73
16312.70 79
16313.91 80
16315.12 107
16316.32 106
16317.53 81
16318.74 73
16319.94 81
16321.15 100
16322.36 74
16323.57 97
16324.77 83
16325.98 89
16327.19 86
16328.40 69
16329.60 76
16330.81 75
16332.02 81
16333.23 66
16334.43 76
16335.64 71
16336.85 75
16338.06 94
16339.27 76
16340.47 65
16341.68 65
16342.89 65
16344.10 82
16345.31 75
16346.51 74
16347.72 60
16348.93 75
16350.14 63
16351.35 81
16352.56 55
16353.77 77
16354.97 76
16356.18 59
16357.39 68
16358.60 62
16359.81 83
16361.02 59
16362.23 64
16363.43 61
16364.64 82
16365.85 83
16367.06 75
16368.27 67
16369.48 69
16370.69 67
16371.90 52
16373.11 69
16374.32 71
16375.53 69
16376.73 60
16377.94 78
16379.15 55
16380.36 79
16381.57 60
16382.78 67
16383.99 63
16385.20 60
16386.41 70
16387.62 77
16388.83 53
16390.04 65
16391.25 68
16392.46 57
16393.67 84
16394.88 77
16396.09 74
16397.30 63
16398.51 70
16399.72 61
16400.93 56
16402.14 85
16403.35 86
16404.56 84
16405.77 79
16406.98 67
16408.19 76
16409.40 58
16410.61 54
16411.82 56
16413.04 68
16414.25 58
16415.46 57
16416.67 73
16417.88 59
16419.09 73
16420.30 59
16421.51 60
16422.72 43
16423.93 58
16425.14 64
16426.36 48
16427.57 70
16428.78 61
16429.99 66
16431.20 79
16432.41 72
16433.62 65
16434.83 62
16436.05 68
16437.26 58
16438.47 41
16439.68 65
16440.89 72
16442.10 45
16443.32 53
16444.53 46
16445.74 49
16446.95 52
16448.16 50
16449.38 44
16450.59 47
16451.80 45
16453.01 62
16454.22 68
16455.44 57
16456.65 61
16457.86 54
16459.07 54
16460.29 57
16461.50 72
16462.71 46
16463.92 70
16465.14 64
16466.35 64
16467.56 56
16468.77 60
16469.99 58
16471.20 58
16472.41 74
16473.63 79
16474.84 60
16476.05 73
16477.26 73
16478.48 61
16479.69 47
16480.90 59
16482.12 45
16483.33 51
16484.54 49
16485.76 53
16486.97 47
16488.18 51
16489.40 69
16490.61 68
16491.82 70
16493.04 70
16494.25 84
16495.47 59
16496.68 57
16497.89 65
16499.11 65
16500.32 37
16501.53 51
16502.75 71
16503.96 65
16505.18 63
16506.39 49
16507.61 67
16508.82 66
16510.03 61
16511.25 58
16512.46 64
16513.68 51
16514.89 55
16516.11 54
16517.32 53
16518.53 63
16519.75 51
16520.96 46
16522.18 41
16523.39 74
16524.61 63
16525.82 54
16527.04 62
16528.25 56
16529.47 68
16530.68 71
16531.90 61
16533.11 48
16534.33 61
16535.54 55
16536.76 45
16537.97 54
16539.19 66
16540.40 54
16541.62 41
16542.84 77
16544.05 55
16545.27 45
16546.48 61
16547.70 60
16548.91 65
16550.13 51
16551.35 62
16552.56 68
16553.78 58
16554.99 51
16556.21 63
16557.42 61
16558.64 49
16559.86 60
16561.07 58
16562.29 52
16563.51 42
16564.72 58
16565.94 54
16567.15 59
16568.37 59
16569.59 69
16570.80 52
16572.02 39
16573.24 63
16574.45 65
16575.67 95
16576.89 60
16578.10 60
16579.32 64
16580.54 73
16581.75 61
16582.97 59
16584.19 52
16585.41 62
16586.62 54
16587.84 65
16589.06 51
16590.27 58
16591.49 51
16592.71 71
16593.93 60
16595.14 72
16596.36 59
16597.58 58
16598.80 58
16600.01 52
16601.23 86
16602.45 46
16603.67 45
16604.88 65
16606.10 55
16607.32 43
16608.54 67
16609.76 61
16610.97 72
16612.19 56
16613.41 51
16614.63 53
16615.85 65
16617.06 75
16618.28 71
16619.50 42
16620.72 53
16621.94 52
16623.16 46
16624.37 41
16625.59 29
16626.81 53
16628.03 56
16629.25 39
16630.47 53
16631.69 59
16632.90 43
16634.12 71
16635.34 51
16636.56 56
16637.78 64
16639.00 49
16640.22 49
16641.44 63
16642.66 51
16643.88 48
16645.09 55
16646.31 51
16647.53 61
16648.75 38
16649.97 40
16651.19 56
16652.41 50
16653.63 61
16654.85 52
16656.07 53
16657.29 66
16658.51 63
16659.73 68
16660.95 62
16662.17 60
16663.39 56
16664.61 45
16665.83 43
16667.05 41
16668.27 66
16669.49 54
16670.71 59
16671.93 60
16673.15 46
16674.37 59
16675.59 61
16676.81 66
16678.03 47
16679.25 58
16680.47 57
16681.69 52
16682.91 46
16684.13 46
16685.35 60
16686.58 46
16687.80 41
16689.02 50
16690.24 47
16691.46 56
16692.68 57
16693.90 60
16695.12 58
16696.34 51
16697.56 49
16698.79 54
16700.01 59
16701.23 78
16702.45 56
16703.67 52
16704.89 47
16706.11 54
16707.34 62
16708.56 60
16709.78 51
16711.00 50
16712.22 65
16713.44 57
16714.67 49
16715.89 70
16717.11 42
16718.33 60
16719.55 59
16720.78 63
16722.00 46
16723.22 46
16724.44 43
16725.66 50
16726.89 71
16728.11 50
16729.33 55
16730.55 48
16731.78 42
16733.00 66
16734.22 51
16735.44 52
16736.67 57
16737.89 50
16739.11 58
16740.33 46
16741.56 54
16742.78 54
16744.00 67
16745.22 64
16746.45 73
16747.67 50
16748.89 45
16750.12 48
16751.34 32
16752.56 49
16753.79 72
16755.01 54
16756.23 50
16757.46 66
16758.68 45
16759.90 42
16761.13 38
16762.35 54
16763.57 48
16764.80 53
16766.02 51
16767.24 78
16768.47 54
16769.69 83
16770.92 50
16772.14 53
16773.36 45
16774.59 49
16775.81 53
16777.04 48
16778.26 58
16779.48 37
16780.71 55
16781.93 47
16783.16 53
16784.38 60
16785.61 50
16786.83 53
16788.05 73
16789.28 64
16790.50 52
16791.73 48
16792.95 54
16794.18 78
16795.40 52
16796.63 60
16797.85 46
16799.08 51
16800.30 73
16801.53 73
16802.75 53
16803.98 69
16805.20 45
16806.43 66
16807.65 53
16808.88 62
16810.10 61
16811.33 56
16812.55 52
16813.78 72
16815.00 58
16816.23 64
16817.46 62
16818.68 68
16819.91 51
16821.13 52
16822.36 64
16823.58 44
16824.81 55
16826.04 40
16827.26 65
16828.49 58
16829.71 55
16830.94 72
16832.17 60
16833.39 64
16834.62 57
16835.84 42
16837.07 65
16838.30 71
16839.52 44
16840.75 72
16841.98 67
16843.20 59
16844.43 62
16845.66 57
16846.88 73
16848.11 67
16849.34 63
16850.56 79
16851.79 64
16853.02 79
16854.24 77
16855.47 63
16856.70 67
16857.92 100
16859.15 105
16860.38 86
16861.61 78
16862.83 91
16864.06 74
16865.29 80
16866.52 94
16867.74 78
16868.97 97
16870.20 91
16871.42 103
16872.65 88
16873.88 74
16875.11 88
16876.34 64
16877.56 100
16878.79 91
16880.02 106
16881.25 113
16882.47 135
16883.70 85
16884.93 99
16886.16 107
16887.39 96
16888.62 93
16889.84 101
16891.07 91
16892.30 97
16893.53 106
16894.76 102
16895.98 98
16897.21 76
16898.44 83
16899.67 96
16900.90 85
16902.13 71
16903.36 81
16904.59 97
16905.81 105
16907.04 83
16908.27 79
16909.50 63
16910.73 72
16911.96 81
16913.19 82
16914.42 84
16915.65 66
16916.88 78
16918.10 80
16919.33 70
16920.56 76
16921.79 58
16923.02 68
16924.25 66
16925.48 55
16926.71 95
16927.94 78
16929.17 74
16930.40 83
16931.63 84
16932.86 80
16934.09 61
16935.32 78
16936.55 77
16937.78 86
16939.01 81
16940.24 70
16941.47 71
16942.70 63
16943.93 63
16945.16 65
16946.39 66
16947.62 75
16948.85 81
16950.08 71
16951.31 50
16952.54 77
16953.77 88
16955.00 45
16956.23 66
16957.46 71
16958.69 49
16959.93 61
16961.16 60
16962.39 52
16963.62 62
16964.85 82
16966.08 73
16967.31 66
16968.54 61
16969.77 63
16971.00 62
16972.24 54
16973.47 63
16974.70 47
16975.93 52
16977.16 49
16978.39 60
16979.62 55
16980.85 58
16982.09 62
16983.32 69
16984.55 56
16985.78 69
16987.01 59
16988.24 45
16989.48 58
16990.71 82
16991.94 67
16993.17 60
16994.40 68
16995.64 76
16996.87 60
16998.10 59
16999.33 48
17000.57 65
17001.80 61
17003.03 55
17004.26 64
17005.49 58
17006.73 52
17007.96 50
17009.19 60
17010.42 60
17011.66 50
17012.89 64
17014.12 77
17015.36 53
17016.59 64
17017.82 64
17019.05 73
17020.29 62
17021.52 60
17022.75 66
17023.99 55
17025.22 48
17026.45 58
17027.69 78
17028.92 55
17030.15 51
17031.39 58
17032.62 54
17033.85 68
17035.09 57
17036.32 46
17037.55 65
17038.79 60
17040.02 72
17041.25 72
17042.49 50
17043.72 54
17044.96 52
17046.19 63
17047.42 53
17048.66 49
17049.89 45
17051.13 52
17052.36 63
17053.59 57
17054.83 64
17056.06 72
17057.30 50
17058.53 47
17059.77 55
17061.00 63
17062.23 39
17063.47 62
17064.70 50
17065.94 48
17067.17 51
17068.41 69
17069.64 74
17070.88 51
17072.11 41
17073.35 52
17074.58 67
17075.82 56
17077.05 70
17078.29 64
17079.52 62
17080.76 62
17081.99 56
17083.23 57
17084.46 57
17085.70 74
17086.93 57
17088.17 45
17089.40 57
17090.64 60
17091.88 36
17093.11 63
17094.35 48
17095.58 47
17096.82 43
17098.05 59
17099.29 47
17100.53 42
17101.76 55
17103.00 32
17104.23 41
17105.47 53
17106.71 50
17107.94 47
17109.18 66
17110.41 54
17111.65 41
17112.89 60
17114.12 64
17115.36 57
17116.60 52
17117.83 42
17119.07 47
17120.31 53
17121.54 48
17122.78 44
17124.02 69
17125.25 65
17126.49 64
17127.73 81
17128.96 58
17130.20 59
17131.44 50
17132.67 50
17133.91 48
17135.15 39
17136.39 41
17137.62 49
17138.86 43
17140.10 39
17141.33 53
17142.57 54
17143.81 63
17145.05 43
17146.28 44
17147.52 35
17148.76 70
17150.00 85
17151.24 73
17152.47 49
17153.71 83
17154.95 53
17156.19 64
17157.42 43
17158.66 48
17159.90 55
17161.14 60
17162.38 49
17163.61 49
17164.85 61
17166.09 73
17167.33 56
17168.57 53
17169.81 57
17171.04 63
17172.28 62
17173.52 70
17174.76 65
17176.00 53
17177.24 43
17178.48 55
17179.72 43
17180.95 42
17182.19 42
17183.43 71
17184.67 56
17185.91 60
17187.15 50
17188.39 57
17189.63 62
17190.87 71
17192.10 43
17193.34 50
17194.58 45
17195.82 60
17197.06 45
17198.30 59
17199.54 44
17200.78 39
17202.02 43
17203.26 35
17204.50 53
17205.74 46
17206.98 52
17208.22 46
17209.46 46
17210.70 47
17211.94 59
17213.18 46
17214.42 59
17215.66 38
17216.90 53
17218.14 66
17219.38 54
17220.62 42
17221.86 46
17223.10 60
17224.34 48
17225.58 66
17226.82 52
17228.06 57
17229.30 48
17230.54 39
17231.78 50
17233.02 45
17234.26 55
17235.50 45
17236.75 60
17237.99 53
17239.23 40
17240.47 59
17241.71 44
17242.95 53
17244.19 53
17245.43 65
17246.67 61
17247.92 46
17249.16 38
17250.40 58
17251.64 52
17252.88 35
17254.12 45
17255.36 36
17256.60 43
17257.85 50
17259.09 48
17260.33 43
17261.57 44
17262.81 47
17264.05 41
17265.30 52
17266.54 41
17267.78 61
17269.02 46
17270.26 56
17271.51 45
17272.75 39
17273.99 37
17275.23 45
17276.48 49
17277.72 47
17278.96 32
17280.20 40
17281.44 48
17282.69 50
17283.93 47
17285.17 46
17286.41 49
17287.66 45
17288.90 56
17290.14 45
17291.39 42
17292.63 31
17293.87 41
17295.11 43
17296.36 42
17297.60 47
17298.84 40
17300.09 46
17301.33 43
17302.57 40
17303.82 42
17305.06 42
17306.30 68
17307.55 71
17308.79 51
17310.03 46
17311.28 41
17312.52 31
17313.76 44
17315.01 37
17316.25 33
17317.49 44
17318.74 54
17319.98 44
17321.23 43
17322.47 51
17323.71 53
17324.96 40
17326.20 41
17327.45 63
17328.69 58
17329.93 44
17331.18 40
17332.42 64
17333.67 44
17334.91 42
17336.16 38
17337.40 35
17338.64 43
17339.89 46
17341.13 48
17342.38 48
17343.62 51
17344.87 52
17346.11 48
17347.36 51
17348.60 52
17349.85 56
17351.09 46
17352.34 35
17353.58 48
17354.83 43
17356.07 41
17357.32 40
17358.56 36
17359.81 38
17361.05 44
17362.30 41
17363.54 52
17364.79 36
17366.03 46
17367.28 42
17368.53 44
17369.77 45
17371.02 42
17372.26 40
17373.51 38
17374.75 61
17376.00 70
17377.25 43
17378.49 36
17379.74 38
17380.98 46
17382.23 57
17383.48 34
17384.72 52
17385.97 44
17387.21 42
17388.46 38
17389.71 47
17390.95 52
17392.20 47
17393.45 40
17394.69 31
17395.94 56
17397.19 51
17398.43 46
17399.68 50
17400.93 33
17402.17 37
17403.42 56
17404.67 40
17405.91 40
17407.16 43
17408.41 48
17409.65 42
17410.90 46
17412.15 46
17413.40 49
17414.64 45
17415.89 42
17417.14 41
17418.39 34
17419.63 52
17420.88 55
17422.13 58
17423.38 42
17424.62 53
17425.87 45
17427.12 40
17428.37 45
17429.61 43
17430.86 44
17432.11 57
17433.36 41
17434.60 49
17435.85 41
17437.10 54
17438.35 47
17439.60 39
17440.85 50
17442.09 63
17443.34 43
17444.59 42
17445.84 45
17447.09 64
17448.34 37
17449.58 46
17450.83 66
17452.08 48
17453.33 42
17454.58 45
17455.83 47
17457.08 41
17458.32 53
17459.57 49
17460.82 47
17462.07 39
17463.32 37
17464.57 42
17465.82 35
17467.07 47
17468.32 40
17469.57 45
17470.81 53
17472.06 48
17473.31 51
17474.56 50
17475.81 57
17477.06 42
17478.31 57
17479.56 44
17480.81 44
17482.06 57
17483.31 38
17484.56 48
17485.81 36
17487.06 53
17488.31 51
17489.56 44
17490.81 37
17492.06 53
17493.31 52
17494.56 44
17495.81 39
17497.06 52
17498.31 47
17499.56 49
17500.81 45
17502.06 57
17503.31 51
17504.56 42
17505.81 35
17507.06 41
17508.31 47
17509.56 37
17510.81 34
17512.06 58
17513.32 56
17514.57 43
17515.82 66
17517.07 50
17518.32 39
17519.57 53
17520.82 53
17522.07 47
17523.32 41
17524.57 61
17525.83 62
17527.08 44
17528.33 51
17529.58 40
17530.83 40
17532.08 41
17533.33 41
17534.59 62
17535.84 63
17537.09 47
17538.34 57
17539.59 51
17540.84 54
17542.10 48
17543.35 46
17544.60 47
17545.85 42
17547.10 40
17548.36 47
17549.61 69
17550.86 50
17552.11 43
17553.36 61
17554.62 55
17555.87 45
17557.12 45
17558.37 47
17559.63 56
17560.88 55
17562.13 41
17563.38 43
17564.64 40
17565.89 44
17567.14 46
17568.39 47
17569.65 56
17570.90 61
17572.15 49
17573.41 51
17574.66 46
17575.91 47
17577.16 53
17578.42 49
17579.67 44
17580.92 47
17582.18 59
17583.43 41
17584.68 51
17585.94 48
17587.19 42
17588.44 59
17589.70 38
17590.95 41
17592.20 39
17593.46 42
17594.71 47
17595.97 57
17597.22 52
17598.47 57
17599.73 64
17600.98 44
17602.23 44
17603.49 42
17604.74 35
17606.00 54
17607.25 41
17608.51 60
17609.76 56
17611.01 58
17612.27 44
17613.52 41
17614.78 41
17616.03 49
17617.29 67
17618.54 40
17619.79 37
17621.05 34
17622.30 51
17623.56 53
17624.81 34
17626.07 31
17627.32 49
17628.58 56
17629.83 44
17631.09 44
17632.34 40
17633.60 34
17634.85 44
17636.11 43
17637.36 46
17638.62 35
17639.87 52
17641.13 40
17642.39 44
17643.64 44
17644.90 48
17646.15 44
17647.41 49
17648.66 46
17649.92 39
17651.17 49
17652.43 48
17653.69 36
17654.94 47
17656.20 41
17657.45 38
17658.71 54
17659.97 41
17661.22 42
17662.48 37
17663.73 41
17664.99 42
17666.25 49
17667.50 52
17668.76 51
17670.02 44
17671.27 40
17672.53 49
17673.78 35
17675.04 47
17676.30 58
17677.55 43
17678.81 45
17680.07 45
17681.32 44
17682.58 39
17683.84 34
17685.10 47
17686.35 36
17687.61 37
17688.87 45
17690.12 41
17691.38 58
17692.64 43
17693.89 34
17695.15 55
17696.41 42
17697.67 44
17698.92 46
17700.18 43
17701.44 36
17702.70 43
17703.95 36
17705.21 37
17706.47 26
17707.73 48
17708.98 45
17710.24 49
17711.50 33
17712.76 31
17714.02 29
17715.27 56
17716.53 46
17717.79 38
17719.05 42
17720.31 38
17721.57 39
17722.82 41
17724.08 45
17725.34 45
17726.60 53
17727.86 51
17729.12 38
17730.37 46
17731.63 47
17732.89 61
17734.15 50
17735.41 41
17736.67 31
17737.93 34
17739.18 47
17740.44 28
17741.70 33
17742.96 44
17744.22 45
17745.48 50
17746.74 50
17748.00 40
17749.26 35
17750.52 35
17751.78 33
17753.04 36
17754.29 44
17755.55 50
17756.81 58
17758.07 47
17759.33 32
17760.59 46
17761.85 52
17763.11 71
17764.37 33
17765.63 27
17766.89 37
17768.15 36
17769.41 40
17770.67 47
17771.93 50
17773.19 37
17774.45 39
17775.71 47
17776.97 32
17778.23 41
17779.49 46
17780.75 45
17782.01 57
17783.27 45
17784.53 32
17785.79 54
17787.05 49
17788.31 40
17789.58 36
17790.84 32
17792.10 39
17793.36 42
17794.62 39
17795.88 37
17797.14 41
17798.40 41
17799.66 36
17800.92 40
17802.18 40
17803.45 58
17804.71 45
17805.97 36
17807.23 36
17808.49 31
17809.75 41
17811.01 70
17812.27 55
17813.54 52
17814.80 44
17816.06 41
17817.32 35
17818.58 47
17819.84 48
17821.11 57
17822.37 43
17823.63 48
17824.89 47
17826.15 27
17827.42 36
17828.68 48
17829.94 40
17831.20 43
17832.46 36
17833.73 36
17834.99 35
17836.25 25
17837.51 33
17838.78 33
17840.04 55
17841.30 50
17842.56 44
17843.83 31
17845.09 59
17846.35 64
17847.61 37
17848.88 46
17850.14 28
17851.40 30
17852.66 57
17853.93 54
17855.19 54
17856.45 58
17857.72 39
17858.98 40
17860.24 29
17861.51 44
17862.77 42
17864.03 33
17865.30 32
17866.56 38
17867.82 27
17869.09 29
17870.35 41
17871.61 45
17872.88 46
17874.14 58
17875.40 48
17876.67 36
17877.93 31
17879.20 41
17880.46 33
17881.72 52
17882.99 47
17884.25 42
17885.52 34
17886.78 31
17888.04 32
17889.31 39
17890.57 44
17891.84 53
17893.10 33
17894.36 35
17895.63 44
17896.89 40
17898.16 51
17899.42 46
17900.69 43
17901.95 58
17903.22 46
17904.48 55
17905.75 46
17907.01 46
17908.28 37
17909.54 34
17910.81 42
17912.07 47
17913.34 41
17914.60 41
17915.87 44
17917.13 41
17918.40 43
17919.66 37
17920.93 56
17922.19 58
17923.46 39
17924.72 51
17925.99 44
17927.25 34
17928.52 40
17929.79 58
17931.05 35
17932.32 28
17933.58 28
17934.85 43
17936.11 35
17937.38 44
17938.65 45
17939.91 45
17941.18 40
17942.44 36
17943.71 53
17944.98 48
17946.24 50
17947.51 43
17948.77 51
17950.04 39
17951.31 54
17952.57 46
17953.84 37
17955.11 32
17956.37 36
17957.64 52
17958.91 44
17960.17 40
17961.44 37
17962.71 41
17963.97 38
17965.24 41
17966.51 29
17967.77 39
17969.04 37
17970.31 40
17971.58 43
17972.84 32
17974.11 36
17975.38 34
17976.64 47
17977.91 46
17979.18 54
17980.45 44
17981.71 58
17982.98 30
17984.25 31
17985.52 45
17986.78 57
17988.05 45
17989.32 52
17990.59 36
17991.86 43
17993.12 43
17994.39 36
17995.66 48
17996.93 30
17998.20 45
17999.46 33
18000.73 38
18002.00 42
18003.27 52
18004.54 53
18005.80 41
18007.07 42
18008.34 39
18009.61 55
18010.88 45
18012.15 28
18013.42 30
18014.68 28
18015.95 46
18017.22 37
18018.49 40
18019.76 37
18021.03 28
18022.30 41
18023.57 38
18024.83 36
18026.10 32
18027.37 25
18028.64 47
18029.91 36
18031.18 42
18032.45 41
18033.72 40
18034.99 40
18036.26 36
18037.53 31
18038.80 39
18040.07 35
18041.34 44
18042.60 60
18043.87 44
18045.14 34
18046.41 38
18047.68 38
18048.95 43
18050.22 39
18051.49 28
18052.76 36
18054.03 41
18055.30 40
18056.57 34
18057.84 44
18059.11 44
18060.38 33
18061.65 33
18062.92 44
18064.20 26
18065.47 38
18066.74 50
18068.01 33
18069.28 36
18070.55 36
18071.82 51
18073.09 30
18074.36 35
18075.63 29
18076.90 55
18078.17 50
18079.44 32
18080.71 24
18081.99 31
18083.26 40
18084.53 51
18085.80 39
18087.07 40
18088.34 28
18089.61 56
18090.88 47
18092.15 27
18093.43 38
18094.70 34
18095.97 63
18097.24 45
18098.51 31
18099.78 28
18101.06 41
18102.33 43
18103.60 37
18104.87 36
18106.14 39
18107.41 48
18108.69 43
18109.96 49
18111.23 37
18112.50 41
18113.77 34
18115.05 46
18116.32 20
18117.59 41
18118.86 50
18120.14 42
18121.41 30
18122.68 36
18123.95 38
18125.23 45
18126.50 46
18127.77 50
18129.04 41
18130.32 42
18131.59 50
18132.86 46
18134.13 36
18135.41 33
18136.68 31
18137.95 63
18139.23 42
18140.50 33
18141.77 26
18143.05 49
18144.32 33
18145.59 38
18146.87 27
18148.14 21
18149.41 44
18150.69 56
18151.96 44
18153.23 29
18154.51 36
18155.78 34
18157.05 40
18158.33 20
18159.60 47
18160.88 37
18162.15 35
18163.42 52
18164.70 40
18165.97 47
18167.24 49
18168.52 36
18169.79 35
18171.07 37
18172.34 35
18173.62 41
18174.89 35
18176.16 34
18177.44 29
18178.71 40
18179.99 50
18181.26 32
18182.54 46
18183.81 23
18185.09 38
18186.36 38
18187.63 34
18188.91 32
18190.18 37
18191.46 36
18192.73 29
18194.01 26
18195.28 35
18196.56 34
18197.83 47
18199.11 34
18200.38 34
18201.66 35
18202.94 42
18204.21 45
18205.49 42
18206.76 43
18208.04 35
18209.31 53
18210.59 42
18211.86 42
18213.14 35
18214.41 31
18215.69 45
18216.97 40
18218.24 31
18219.52 33
18220.79 35
18222.07 26
18223.35 50
18224.62 36
18225.90 38
18227.17 37
18228.45 41
18229.73 53
18231.00 40
18232.28 30
18233.56 37
18234.83 45
18236.11 49
18237.38 34
18238.66 28
18239.94 21
18241.21 23
18242.49 38
18243.77 36
18245.04 34
18246.32 40
18247.60 36
18248.87 39
18250.15 41
18251.43 28
18252.71 38
18253.98 37
18255.26 34
18256.54 31
18257.81 43
18259.09 39
18260.37 44
18261.65 29
18262.92 44
18264.20 37
18265.48 43
18266.76 46
18268.03 52
18269.31 61
18270.59 24
18271.87 49
18273.14 39
18274.42 36
18275.70 34
18276.98 34
18278.26 49
18279.53 30
18280.81 26
18282.09 30
18283.37 31
18284.65 32
18285.92 43
18287.20 58
18288.48 46
18289.76 38
18291.04 51
18292.32 34
18293.59 44
18294.87 26
18296.15 49
18297.43 38
18298.71 30
18299.99 33
18301.27 40
18302.54 36
18303.82 39
18305.10 56
18306.38 39
18307.66 48
18308.94 51
18310.22 44
18311.50 34
18312.78 33
18314.06 34
18315.33 38
18316.61 29
18317.89 39
18319.17 15
18320.45 31
18321.73 45
18323.01 33
18324.29 43
18325.57 40
18326.85 38
18328.13 28
18329.41 37
18330.69 39
18331.97 55
18333.25 50
18334.53 56
18335.81 32
18337.09 34
18338.37 53
18339.65 65
18340.93 40
18342.21 37
18343.49 51
18344.77 36
18346.05 47
18347.33 33
18348.61 32
18349.89 38
18351.17 33
18352.45 52
18353.73 51
18355.01 36
18356.29 43
18357.57 32
18358.85 48
18360.14 60
18361.42 33
18362.70 30
18363.98 34
18365.26 53
18366.54 47
18367.82 37
18369.10 52
18370.38 44
18371.66 51
18372.95 36
18374.23 30
18375.51 38
18376.79 39
18378.07 56
18379.35 46
18380.63 36
18381.92 20
18383.20 42
18384.48 49
18385.76 43
18387.04 24
18388.32 39
18389.61 42
18390.89 48
18392.17 40
18393.45 39
18394.73 38
18396.02 36
18397.30 42
18398.58 42
18399.86 30
18401.14 33
18402.43 48
18403.71 51
18404.99 28
18406.27 46
18407.56 47
18408.84 39
18410.12 28
18411.40 39
18412.69 35
18413.97 43
18415.25 35
18416.53 40
18417.82 29
18419.10 37
18420.38 38
18421.67 45
18422.95 32
18424.23 38
18425.51 34
18426.80 31
18428.08 43
18429.36 24
18430.65 38
18431.93 29
18433.21 52
18434.50 42
18435.78 33
18437.06 36
18438.35 55
18439.63 41
18440.92 49
18442.20 35
18443.48 39
18444.77 44
18446.05 37
18447.33 37
18448.62 37
18449.90 42
18451.19 37
18452.47 45
18453.75 37
18455.04 28
18456.32 28
18457.61 42
18458.89 43
18460.17 40
18461.46 30
18462.74 31
18464.03 46
18465.31 34
18466.60 46
18467.88 45
18469.17 43
18470.45 45
18471.74 52
18473.02 32
18474.30 38
18475.59 28
18476.87 38
18478.16 34
18479.44 34
18480.73 36
18482.01 39
18483.30 40
18484.58 35
18485.87 48
18487.16 40
18488.44 41
18489.73 36
18491.01 41
18492.30 33
18493.58 37
18494.87 42
18496.15 43
18497.44 29
18498.72 31
18500.01 50
18501.30 43
18502.58 50
18503.87 58
18505.15 30
18506.44 46
18507.73 43
18509.01 50
18510.30 36
18511.58 32
18512.87 49
18514.16 41
18515.44 34
18516.73 46
18518.01 37
18519.30 49
18520.59 37
18521.87 28
18523.16 25
18524.45 40
18525.73 36
18527.02 40
18528.31 37
18529.59 47
18530.88 32
18532.17 48
18533.45 44
18534.74 34
18536.03 46
18537.31 29
18538.60 37
18539.89 28
18541.18 21
18542.46 30
18543.75 46
18545.04 44
18546.32 31
18547.61 42
18548.90 39
18550.19 33
18551.47 32
18552.76 24
18554.05 32
18555.34 27
18556.62 34
18557.91 42
18559.20 31
18560.49 33
18561.78 46
18563.06 53
18564.35 36
18565.64 31
18566.93 28
18568.22 47
18569.50 47
18570.79 43
18572.08 40
18573.37 55
18574.66 46
18575.94 35
18577.23 55
18578.52 33
18579.81 28
18581.10 28
18582.39 37
18583.68 52
18584.96 40
18586.25 53
18587.54 61
18588.83 76
18590.12 51
18591.41 49
18592.70 58
18593.99 48
18595.27 63
18596.56 46
18597.85 58
18599.14 39
18600.43 52
18601.72 47
18603.01 54
18604.30 41
18605.59 30
18606.88 59
18608.17 40
18609.46 58
18610.75 55
18612.04 62
18613.33 64
18614.62 44
18615.90 40
18617.19 74
18618.48 63
18619.77 42
18621.06 32
18622.35 38
18623.64 49
18624.93 47
18626.22 47
18627.51 38
18628.80 35
18630.09 28
18631.39 41
18632.68 44
18633.97 46
18635.26 45
18636.55 47
18637.84 35
18639.13 38
18640.42 37
18641.71 46
18643.00 47
18644.29 36
18645.58 38
18646.87 38
18648.16 65
18649.45 36
18650.74 43
18652.04 34
18653.33 42
18654.62 41
18655.91 42
18657.20 36
18658.49 35
18659.78 30
18661.07 38
18662.36 29
18663.66 41
18664.95 27
18666.24 32
18667.53 44
18668.82 45
18670.11 51
18671.41 39
18672.70 40
18673.99 30
18675.28 58
18676.57 47
18677.86 47
18679.16 47
18680.45 45
18681.74 37
18683.03 35
18684.32 36
18685.62 45
18686.91 55
18688.20 33
18689.49 29
18690.79 38
18692.08 38
18693.37 39
18694.66 45
18695.96 28
18697.25 36
18698.54 38
18699.83 40
18701.13 32
18702.42 36
18703.71 24
18705.00 34
18706.30 60
18707.59 35
18708.88 47
18710.18 35
18711.47 43
18712.76 43
18714.05 46
18715.35 49
18716.64 50
18717.93 35
18719.23 55
18720.52 39
18721.81 30
18723.11 33
18724.40 47
18725.69 45
18726.99 31
18728.28 57
18729.58 41
18730.87 39
18732.16 34
18733.46 31
18734.75 50
18736.04 42
18737.34 34
18738.63 26
18739.93 28
18741.22 51
18742.51 27
18743.81 34
18745.10 25
18746.40 31
18747.69 59
18748.99 44
18750.28 42
18751.58 31
18752.87 41
18754.16 33
18755.46 45
18756.75 29
18758.05 37
18759.34 45
18760.64 36
18761.93 25
18763.23 34
18764.52 35
18765.82 32
18767.11 45
18768.41 25
18769.70 42
18771.00 22
18772.29 39
18773.59 37
18774.88 30
18776.18 25
18777.47 42
18778.77 49
18780.06 67
18781.36 44
18782.65 29
18783.95 47
18785.25 56
18786.54 36
18787.84 43
18789.13 41
18790.43 38
18791.72 50
18793.02 37
18794.32 31
18795.61 39
18796.91 47
18798.20 43
18799.50 31
18800.80 28
18802.09 31
18803.39 37
18804.69 40
18805.98 36
18807.28 47
18808.57 35
18809.87 39
18811.17 39
18812.46 43
18813.76 29
18815.06 31
18816.35 41
18817.65 22
18818.95 23
18820.24 34
18821.54 44
18822.84 52
18824.13 43
18825.43 43
18826.73 43
18828.03 77
18829.32 50
18830.62 33
18831.92 43
18833.21 46
18834.51 57
18835.81 36
18837.11 40
18838.40 46
18839.70 39
18841.00 35
18842.30 39
18843.59 35
18844.89 31
18846.19 33
18847.49 35
18848.79 36
18850.08 44
18851.38 35
18852.68 33
18853.98 44
18855.27 39
18856.57 41
18857.87 44
18859.17 45
18860.47 30
18861.77 33
18863.06 33
18864.36 36
18865.66 32
18866.96 22
18868.26 43
18869.56 30
18870.85 33
18872.15 34
18873.45 37
18874.75 44
18876.05 24
18877.35 38
18878.65 33
18879.95 29
18881.24 39
18882.54 39
18883.84 28
18885.14 49
18886.44 52
18887.74 27
18889.04 29
18890.34 35
18891.64 29
18892.94 33
18894.24 29
18895.54 39
18896.84 52
18898.13 31
18899.43 43
18900.73 35
18902.03 29
18903.33 41
18904.63 37
18905.93 36
18907.23 36
18908.53 36
18909.83 28
18911.13 35
18912.43 36
18913.73 27
18915.03 25
18916.33 44
18917.63 58
18918.93 36
18920.23 32
18921.53 32
18922.83 29
18924.13 49
18925.43 43
18926.74 38
18928.04 40
18929.34 34
18930.64 29
18931.94 36
18933.24 40
18934.54 46
18935.84 46
18937.14 57
18938.44 40
18939.74 36
18941.04 32
18942.34 41
18943.65 39
18944.95 41
18946.25 40
18947.55 29
18948.85 43
18950.15 24
18951.45 37
18952.75 36
18954.06 33
18955.36 33
18956.66 37
18957.96 33
18959.26 42
18960.56 33
18961.87 31
18963.17 37
18964.47 42
18965.77 32
18967.07 34
18968.37 39
18969.68 45
18970.98 34
18972.28 27
18973.58 34
18974.88 38
18976.19 42
18977.49 34
18978.79 28
18980.09 30
18981.40 38
18982.70 31
18984.00 23
18985.30 33
18986.61 37
18987.91 35
18989.21 43
18990.51 38
18991.82 29
18993.12 37
18994.42 36
18995.73 38
18997.03 37
18998.33 44
18999.63 40
19000.94 47
19002.24 47
19003.54 30
19004.85 24
19006.15 27
19007.45 31
19008.76 33
19010.06 39
19011.36 35
19012.67 44
19013.97 42
19015.27 36
19016.58 24
19017.88 33
19019.18 47
19020.49 34
19021.79 39
19023.10 30
19024.40 39
19025.70 28
19027.01 32
19028.31 23
19029.62 30
19030.92 35
19032.22 29
19033.53 44
19034.83 32
19036.14 40
19037.44 22
19038.75 40
19040.05 32
19041.35 43
19042.66 37
19043.96 41
19045.27 39
19046.57 44
19047.88 31
19049.18 41
19050.49 37
19051.79 31
19053.10 40
19054.40 33
19055.71 35
19057.01 38
19058.32 34
19059.62 31
19060.93 34
19062.23 26
19063.54 30
19064.84 22
19066.15 43
19067.45 35
19068.76 38
19070.06 36
19071.37 40
19072.67 24
19073.98 38
19075.29 37
19076.59 40
19077.90 35
19079.20 23
19080.51 27
19081.81 35
19083.12 42
19084.43 44
19085.73 41
19087.04 36
19088.34 44
19089.65 31
19090.96 37
19092.26 34
19093.57 35
19094.87 26
19096.18 29
19097.49 36
19098.79 35
19100.10 36
19101.41 28
19102.71 26
19104.02 39
19105.33 36
19106.63 29
19107.94 24
19109.25 35
19110.55 41
19111.86 35
19113.17 33
19114.47 38
19115.78 40
19117.09 40
19118.40 45
19119.70 22
19121.01 26
19122.32 33
19123.62 44
19124.93 50
19126.24 30
19127.55 21
19128.85 30
19130.16 36
19131.47 46
19132.78 43
19134.08 37
19135.39 52
19136.70 33
19138.01 31
19139.32 30
19140.62 48
19141.93 28
19143.24 30
19144.55 48
19145.85 47
19147.16 41
19148.47 25
19149.78 46
19151.09 29
19152.40 49
19153.70 36
19155.01 32
19156.32 40
19157.63 33
19158.94 35
19160.25 34
19161.55 21
19162.86 31
19164.17 41
19165.48 44
19166.79 51
19168.10 32
19169.41 33
19170.72 41
19172.02 48
19173.33 36
19174.64 30
19175.95 49
19177.26 48
19178.57 57
19179.88 31
19181.19 41
19182.50 55
19183.81 47
19185.12 28
19186.43 36
19187.74 41
19189.05 42
19190.35 28
19191.66 24
19192.97 20
19194.28 43
19195.59 47
19196.90 36
19198.21 33
19199.52 36
19200.83 45
19202.14 46
19203.45 47
19204.76 39
19206.07 29
19207.38 38
19208.69 43
19210.00 31
19211.31 36
19212.62 37
19213.93 37
19215.24 36
19216.56 39
19217.87 32
19219.18 34
19220.49 49
19221.80 44
19223.11 24
19224.42 28
19225.73 35
19227.04 50
19228.35 34
19229.66 43
19230.97 36
19232.28 28
19233.60 39
19234.91 41
19236.22 37
19237.53 37
19238.84 29
19240.15 39
19241.46 29
19242.77 35
19244.09 39
19245.40 35
19246.71 35
19248.02 40
19249.33 21
19250.64 31
19251.95 34
19253.27 39
19254.58 29
19255.89 27
19257.20 39
19258.51 36
19259.83 38
19261.14 32
19262.45 27
19263.76 27
19265.07 39
19266.39 33
19267.70 40
19269.01 25
19270.32 29
19271.63 37
19272.95 49
19274.26 39
19275.57 34
19276.88 42
19278.20 41
19279.51 25
19280.82 16
19282.14 23
19283.45 30
19284.76 36
19286.07 58
19287.39 34
19288.70 36
19290.01 28
19291.33 22
19292.64 35
19293.95 38
19295.26 50
19296.58 43
19297.89 39
19299.20 37
19300.52 49
19301.83 36
19303.14 48
19304.46 48
19305.77 35
19307.09 40
19308.40 32
19309.71 34
19311.03 30
19312.34 28
19313.65 25
19314.97 49
19316.28 48
19317.60 38
19318.91 36
19320.22 24
19321.54 35
19322.85 27
19324.17 42
19325.48 30
19326.79 44
19328.11 43
19329.42 38
19330.74 46
19332.05 30
19333.37 24
19334.68 52
19335.99 40
19337.31 56
19338.62 24
19339.94 43
19341.25 40
19342.57 41
19343.88 37
19345.20 28
19346.51 36
19347.83 46
19349.14 46
19350.46 39
19351.77 30
19353.09 34
19354.40 51
19355.72 41
19357.03 37
19358.35 30
19359.66 37
19360.98 35
19362.29 46
19363.61 25
19364.93 19
19366.24 40
19367.56 32
19368.87 31
19370.19 23
19371.50 28
19372.82 29
19374.14 36
19375.45 37
19376.77 31
19378.08 42
19379.40 39
19380.72 26
19382.03 34
19383.35 52
19384.66 33
19385.98 33
19387.30 31
19388.61 26
19389.93 33
19391.25 20
19392.56 32
19393.88 30
19395.20 33
19396.51 46
19397.83 38
19399.15 41
19400.46 25
19401.78 34
19403.10 23
19404.41 27
19405.73 26
19407.05 44
19408.36 24
19409.68 36
19411.00 40
19412.31 33
19413.63 42
19414.95 27
19416.27 38
19417.58 42
19418.90 52
19420.22 33
19421.54 28
19422.85 39
19424.17 36
19425.49 35
19426.81 26
19428.12 28
19429.44 35
19430.76 33
19432.08 34
19433.40 36
19434.71 27
19436.03 36
19437.35 46
19438.67 43
19439.99 36
19441.30 40
19442.62 41
19443.94 38
19445.26 35
19446.58 33
19447.89 27
19449.21 37
19450.53 34
19451.85 31
19453.17 36
19454.49 36
19455.81 40
19457.12 30
19458.44 32
19459.76 37
19461.08 30
19462.40 38
19463.72 38
19465.04 29
19466.36 21
19467.68 38
19468.99 31
19470.31 31
19471.63 25
19472.95 37
19474.27 46
19475.59 27
19476.91 28
19478.23 30
19479.55 34
19480.87 41
19482.19 38
19483.51 37
19484.83 29
19486.15 31
19487.47 34
19488.79 39
19490.11 43
19491.43 32
19492.75 46
19494.07 32
19495.39 39
19496.71 28
19498.03 40
19499.35 34
19500.67 34
19501.99 24
19503.31 24
19504.63 29
19505.95 35
19507.27 25
19508.59 33
19509.91 35
19511.23 23
19512.55 37
19513.87 45
19515.19 31
19516.51 26
19517.83 38
19519.15 48
19520.47 53
19521.79 29
19523.12 22
19524.44 30
19525.76 24
19527.08 36
19528.40 26
19529.72 19
19531.04 25
19532.36 44
19533.68 39
19535.01 27
19536.33 33
19537.65 48
19538.97 34
19540.29 35
19541.61 30
19542.93 27
19544.26 42
19545.58 23
19546.90 35
19548.22 34
19549.54 41
19550.87 28
19552.19 38
19553.51 28
19554.83 34
19556.15 33
19557.47 34
19558.80 31
19560.12 24
19561.44 25
19562.76 25
19564.09 41
19565.41 34
19566.73 26
19568.05 16
19569.38 37
19570.70 24
19572.02 31
19573.34 49
19574.67 35
19575.99 40
19577.31 32
19578.63 37
19579.96 53
19581.28 48
19582.60 35
19583.93 27
19585.25 34
19586.57 36
19587.90 38
19589.22 26
19590.54 23
19591.86 37
19593.19 39
19594.51 28
19595.83 23
19597.16 35
19598.48 23
19599.81 34
19601.13 34
19602.45 33
19603.78 29
19605.10 46
19606.42 39
19607.75 27
19609.07 29
19610.40 40
19611.72 55
19613.04 41
19614.37 35
19615.69 38
19617.02 38
19618.34 26
19619.66 20
19620.99 35
19622.31 33
19623.64 39
19624.96 50
19626.29 46
19627.61 31
19628.93 34
19630.26 23
19631.58 38
19632.91 18
19634.23 29
19635.56 33
19636.88 40
19638.21 29
19639.53 29
19640.86 35
19642.18 40
19643.51 40
19644.83 30
19646.16 38
19647.48 28
19648.81 57
19650.13 26
19651.46 45
19652.78 34
19654.11 26
19655.43 43
19656.76 34
19658.08 35
19659.41 23
19660.74 35
19662.06 35
19663.39 37
19664.71 25
19666.04 42
19667.36 28
19668.69 25
19670.02 37
19671.34 41
19672.67 26
19673.99 40
19675.32 36
19676.65 50
19677.97 28
19679.30 31
19680.63 32
19681.95 34
19683.28 24
19684.60 41
19685.93 29
19687.26 30
19688.58 40
19689.91 38
19691.24 27
19692.56 30
19693.89 35
19695.22 33
19696.54 27
19697.87 31
19699.20 34
19700.52 43
19701.85 39
19703.18 37
19704.51 40
19705.83 38
19707.16 39
19708.49 31
19709.81 32
19711.14 43
19712.47 27
19713.80 30
19715.12 40
19716.45 25
19717.78 34
19719.11 35
19720.43 48
19721.76 28
19723.09 28
19724.42 29
19725.74 38
19727.07 31
19728.40 34
19729.73 30
19731.06 35
19732.38 20
19733.71 26
19735.04 24
19736.37 39
19737.70 30
19739.02 33
19740.35 24
19741.68 28
19743.01 36
19744.34 29
19745.67 35
19747.00 21
19748.32 37
19749.65 36
19750.98 28
19752.31 37
19753.64 41
19754.97 32
19756.30 40
19757.62 39
19758.95 29
19760.28 30
19761.61 39
19762.94 31
19764.27 27
19765.60 42
19766.93 19
19768.26 34
19769.59 42
19770.92 41
19772.25 30
19773.57 43
19774.90 38
19776.23 58
19777.56 44
19778.89 35
19780.22 39
19781.55 26
19782.88 31
19784.21 32
19785.54 42
19786.87 32
19788.20 30
19789.53 44
19790.86 31
19792.19 25
19793.52 25
19794.85 33
19796.18 42
19797.51 43
19798.84 46
19800.17 44
19801.50 46
19802.83 37
19804.16 35
19805.49 38
19806.82 32
19808.16 35
19809.49 34
19810.82 28
19812.15 30
19813.48 37
19814.81 34
19816.14 51
19817.47 39
19818.80 30
19820.13 50
19821.46 33
19822.79 32
19824.13 22
19825.46 44
19826.79 58
19828.12 33
19829.45 20
19830.78 35
19832.11 46
19833.44 35
19834.78 27
19836.11 30
19837.44 42
19838.77 38
19840.10 28
19841.43 25
19842.77 38
19844.10 38
19845.43 37
19846.76 34
19848.09 39
19849.42 28
19850.76 36
19852.09 32
19853.42 31
19854.75 28
19856.09 33
19857.42 37
19858.75 29
19860.08 33
19861.41 27
19862.75 27
19864.08 39
19865.41 42
19866.74 28
19868.08 38
19869.41 29
19870.74 33
19872.08 24
19873.41 23
19874.74 30
19876.07 36
19877.41 32
19878.74 28
19880.07 34
19881.41 27
19882.74 43
19884.07 37
19885.40 32
19886.74 31
19888.07 38
19889.40 52
19890.74 54
19892.07 33
19893.40 40
19894.74 36
19896.07 47
19897.41 45
19898.74 21
19900.07 31
19901.41 35
19902.74 36
19904.07 39
19905.41 35
19906.74 30
19908.08 32
19909.41 26
19910.74 33
19912.08 17
19913.41 23
19914.75 37
19916.08 47
19917.41 30
19918.75 25
19920.08 26
19921.42 28
19922.75 43
19924.09 23
19925.42 35
19926.76 32
19928.09 37
19929.42 25
19930.76 30
19932.09 27
19933.43 36
19934.76 33
19936.10 40
19937.43 39
19938.77 27
19940.10 23
19941.44 33
19942.77 27
19944.11 21
19945.44 22
19946.78 33
19948.11 38
19949.45 28
19950.79 26
19952.12 28
19953.46 34
19954.79 24
19956.13 25
19957.46 36
19958.80 34
19960.13 25
19961.47 41
19962.81 24
19964.14 25
19965.48 34
19966.81 29
19968.15 24
19969.49 21
19970.82 36
19972.16 30
19973.49 26
19974.83 29
19976.17 32
19977.50 37
19978.84 35
19980.18 44
19981.51 40
19982.85 41
19984.18 35
19985.52 35
19986.86 25
19988.19 33
19989.53 33
19990.87 36
19992.20 31
19993.54 31
19994.88 22
19996.21 40
19997.55 23
19998.89 26
20000.23 31
20001.56 39
20002.90 34
20004.24 27
20005.57 26
20006.91 22
20008.25 35
20009.59 25
20010.92 17
20012.26 25
20013.60 27
20014.94 53
20016.27 25
20017.61 31
20018.95 23
20020.29 40
20021.62 25
20022.96 28
20024.30 21
20025.64 45
20026.98 41
20028.31 34
20029.65 34
20030.99 26
20032.33 20
20033.67 46
20035.00 31
20036.34 32
20037.68 29
20039.02 41
20040.36 27
20041.70 27
20043.03 34
20044.37 35
20045.71 33
20047.05 30
20048.39 37
20049.73 28
20051.07 32
20052.41 24
20053.74 41
20055.08 43
20056.42 50
20057.76 28
20059.10 38
20060.44 32
20061.78 30
20063.12 45
20064.46 23
20065.80 32
20067.13 39
20068.47 30
20069.81 31
20071.15 29
20072.49 35
20073.83 46
20075.17 21
20076.51 23
20077.85 29
20079.19 40
20080.53 33
20081.87 27
20083.21 19
20084.55 41
20085.89 26
20087.23 40
20088.57 47
20089.91 24
20091.25 35
20092.59 24
20093.93 29
20095.27 25
20096.61 26
20097.95 30
20099.29 38
20100.63 28
20101.97 34
20103.31 22
20104.65 22
20105.99 38
20107.33 40
20108.67 26
20110.02 29
20111.36 34
20112.70 39
20114.04 34
20115.38 35
20116.72 33
20118.06 34
20119.40 35
20120.74 27
20122.08 29
20123.43 33
20124.77 47
20126.11 45
20127.45 42
20128.79 29
20130.13 20
20131.47 31
20132.81 33
20134.16 45
20135.50 36
20136.84 46
20138.18 32
20139.52 34
20140.86 53
20142.21 28
20143.55 27
20144.89 42
