# Supplementary material for: MALDI-TOF MS typing enables the classification of brewing yeasts of the genus Saccharomyces to major beer styles
Source: PLoS One. 2017 Aug 9;12(8):e0181694. doi: 10.1371/journal.pone.0181694 (PMC5549903; doi:10.1371/journal.pone.0181694)
Supplement: S3 File — The directory includes 90 raw files and was zipped to “.zip”; the folder has three strains with 30 spectra per strain; S1 Text explains the raw files with an example and Table 1 represents the yeast strains used within the experiment. (ZIP) [file pone.0181694.s006.zip › 7-9/30257-184-OG-Alt-Alt-YPG-18h-E-E_2015-08-07__0_F12_1.dat]

2000.64 1941
2001.06 2006
2001.49 2148
2001.91 2070
2002.33 1910
2002.75 2096
2003.17 2056
2003.60 1846
2004.02 1890
2004.44 2068
2004.86 1895
2005.28 2091
2005.70 2136
2006.13 1893
2006.55 1896
2006.97 1972
2007.39 1812
2007.82 1889
2008.24 1970
2008.66 1847
2009.08 1854
2009.51 1892
2009.93 1963
2010.35 1873
2010.77 2052
2011.20 2110
2011.62 2006
2012.04 2079
2012.46 1996
2012.89 1780
2013.31 1722
2013.73 1885
2014.15 1925
2014.58 1773
2015.00 1733
2015.42 1870
2015.85 1698
2016.27 1605
2016.69 1770
2017.12 1598
2017.54 1670
2017.96 1698
2018.39 1657
2018.81 1800
2019.23 1809
2019.66 1779
2020.08 1930
2020.50 1870
2020.93 1867
2021.35 1865
2021.78 2046
2022.20 2059
2022.62 1937
2023.05 2120
2023.47 1904
2023.89 1856
2024.32 1924
2024.74 1861
2025.17 2027
2025.59 1972
2026.01 1744
2026.44 1715
2026.86 1678
2027.29 1647
2027.71 1701
2028.14 1707
2028.56 1853
2028.99 1767
2029.41 1516
2029.83 1540
2030.26 1900
2030.68 1608
2031.11 1725
2031.53 1832
2031.96 1657
2032.38 1695
2032.81 1736
2033.23 1674
2033.66 1702
2034.08 1628
2034.51 1746
2034.93 1839
2035.36 1860
2035.78 1808
2036.21 1849
2036.63 1704
2037.06 1795
2037.48 1583
2037.91 1732
2038.33 1844
2038.76 1846
2039.19 1873
2039.61 1784
2040.04 1840
2040.46 2064
2040.89 2039
2041.31 2030
2041.74 1986
2042.17 2082
2042.59 1826
2043.02 1911
2043.44 1704
2043.87 1836
2044.30 1801
2044.72 1607
2045.15 1904
2045.57 1914
2046.00 1839
2046.43 1837
2046.85 1837
2047.28 1993
2047.71 1893
2048.13 1872
2048.56 1904
2048.99 1798
2049.41 1804
2049.84 1831
2050.27 1994
2050.69 1873
2051.12 1714
2051.55 1848
2051.97 1672
2052.40 1561
2052.83 1605
2053.25 1665
2053.68 1643
2054.11 1672
2054.54 1696
2054.96 1799
2055.39 1693
2055.82 1703
2056.24 1606
2056.67 1822
2057.10 1845
2057.53 1631
2057.95 1589
2058.38 1691
2058.81 1686
2059.24 1682
2059.66 1678
2060.09 1755
2060.52 1538
2060.95 1721
2061.38 1789
2061.80 1807
2062.23 1650
2062.66 1701
2063.09 1843
2063.52 1956
2063.94 1717
2064.37 1767
2064.80 1751
2065.23 1981
2065.66 1971
2066.09 1791
2066.51 1724
2066.94 1918
2067.37 2069
2067.80 1902
2068.23 1932
2068.66 1942
2069.08 1824
2069.51 1682
2069.94 1872
2070.37 1630
2070.80 1618
2071.23 1826
2071.66 1836
2072.09 1782
2072.52 1888
2072.94 1977
2073.37 1979
2073.80 1989
2074.23 1913
2074.66 1862
2075.09 1757
2075.52 1777
2075.95 1855
2076.38 2000
2076.81 2044
2077.24 2168
2077.67 2078
2078.10 1821
2078.53 1780
2078.96 1799
2079.39 1990
2079.82 2171
2080.25 2107
2080.68 2240
2081.11 2313
2081.54 2372
2081.97 2037
2082.40 2273
2082.83 2199
2083.26 2111
2083.69 2018
2084.12 1873
2084.55 1931
2084.98 1915
2085.41 1904
2085.84 2016
2086.27 1968
2086.70 1906
2087.13 1993
2087.56 2032
2087.99 1909
2088.42 1803
2088.85 1875
2089.28 1815
2089.71 1825
2090.14 1708
2090.57 1790
2091.01 1892
2091.44 1707
2091.87 1785
2092.30 1692
2092.73 1863
2093.16 1705
2093.59 1638
2094.02 1752
2094.45 1634
2094.89 1872
2095.32 1818
2095.75 1708
2096.18 1851
2096.61 1711
2097.04 1836
2097.47 1762
2097.91 1715
2098.34 1943
2098.77 1804
2099.20 1683
2099.63 1635
2100.07 1584
2100.50 1655
2100.93 1575
2101.36 1775
2101.79 1693
2102.23 1741
2102.66 1599
2103.09 1491
2103.52 1508
2103.95 1665
2104.39 1640
2104.82 1802
2105.25 1723
2105.68 1609
2106.12 1781
2106.55 1627
2106.98 1616
2107.41 1648
2107.85 1628
2108.28 1842
2108.71 1841
2109.14 1736
2109.58 1723
2110.01 1929
2110.44 1901
2110.88 1839
2111.31 1818
2111.74 1822
2112.18 1784
2112.61 1738
2113.04 1856
2113.48 1865
2113.91 1825
2114.34 1720
2114.78 1734
2115.21 1838
2115.64 1822
2116.08 1675
2116.51 1781
2116.94 1665
2117.38 1619
2117.81 1441
2118.24 1589
2118.68 1561
2119.11 1737
2119.55 1635
2119.98 1536
2120.41 1565
2120.85 1744
2121.28 1779
2121.72 1645
2122.15 1661
2122.58 1738
2123.02 1907
2123.45 1747
2123.89 1722
2124.32 1826
2124.75 1600
2125.19 1543
2125.62 1672
2126.06 1667
2126.49 1594
2126.93 1711
2127.36 1791
2127.80 1625
2128.23 1690
2128.67 1788
2129.10 1743
2129.54 1668
2129.97 1591
2130.41 1562
2130.84 1741
2131.28 1945
2131.71 1850
2132.15 1826
2132.58 1816
2133.02 1665
2133.45 1740
2133.89 1810
2134.32 2000
2134.76 1887
2135.19 1919
2135.63 1941
2136.06 1966
2136.50 1961
2136.94 1830
2137.37 2045
2137.81 2053
2138.24 2005
2138.68 1915
2139.12 2116
2139.55 2014
2139.99 2008
2140.42 1843
2140.86 1734
2141.30 1772
2141.73 1724
2142.17 1807
2142.60 1812
2143.04 1805
2143.48 1691
2143.91 1765
2144.35 1777
2144.79 1702
2145.22 1630
2145.66 1530
2146.09 1568
2146.53 1369
2146.97 1434
2147.40 1699
2147.84 1682
2148.28 1664
2148.72 1938
2149.15 1971
2149.59 1939
2150.03 1919
2150.46 2167
2150.90 2470
2151.34 2486
2151.77 2589
2152.21 2423
2152.65 2469
2153.09 2561
2153.52 2289
2153.96 2161
2154.40 2151
2154.84 2168
2155.27 2089
2155.71 1989
2156.15 1894
2156.59 1829
2157.02 1904
2157.46 1910
2157.90 1732
2158.34 1653
2158.78 1942
2159.21 1817
2159.65 1672
2160.09 1632
2160.53 1784
2160.97 1903
2161.40 1813
2161.84 1749
2162.28 1857
2162.72 1727
2163.16 1808
2163.59 1910
2164.03 1968
2164.47 1731
2164.91 1652
2165.35 1766
2165.79 1821
2166.23 1883
2166.66 1936
2167.10 1916
2167.54 1820
2167.98 1834
2168.42 1724
2168.86 1929
2169.30 1674
2169.74 1747
2170.18 1755
2170.61 1573
2171.05 1838
2171.49 1950
2171.93 1787
2172.37 1697
2172.81 1766
2173.25 1865
2173.69 2069
2174.13 1990
2174.57 2087
2175.01 2107
2175.45 2123
2175.89 2039
2176.33 2009
2176.77 2130
2177.21 2103
2177.65 2075
2178.09 2257
2178.53 2155
2178.97 2000
2179.41 2127
2179.85 2093
2180.29 1817
2180.73 1938
2181.17 1960
2181.61 1962
2182.05 1888
2182.49 1976
2182.93 1814
2183.37 1697
2183.81 1824
2184.25 1653
2184.69 1719
2185.13 1895
2185.57 1871
2186.01 1729
2186.45 1787
2186.89 1656
2187.33 1883
2187.77 1867
2188.21 1854
2188.65 1842
2189.10 1892
2189.54 1874
2189.98 2141
2190.42 2099
2190.86 2280
2191.30 2401
2191.74 2163
2192.18 2076
2192.62 2009
2193.07 2046
2193.51 2077
2193.95 2011
2194.39 1829
2194.83 1716
2195.27 1849
2195.71 1870
2196.16 1691
2196.60 1796
2197.04 2049
2197.48 2039
2197.92 1980
2198.37 1866
2198.81 1893
2199.25 2014
2199.69 1875
2200.13 1982
2200.58 1927
2201.02 1916
2201.46 1919
2201.90 1813
2202.34 1795
2202.79 1763
2203.23 1957
2203.67 2066
2204.11 2044
2204.56 1844
2205.00 1889
2205.44 1891
2205.88 1776
2206.33 1721
2206.77 1771
2207.21 2001
2207.65 1887
2208.10 1874
2208.54 1904
2208.98 2037
2209.43 1840
2209.87 2118
2210.31 2090
2210.76 1961
2211.20 1998
2211.64 2160
2212.09 2105
2212.53 1977
2212.97 1763
2213.42 1938
2213.86 1965
2214.30 2075
2214.75 1850
2215.19 1895
2215.63 1888
2216.08 1776
2216.52 1700
2216.96 1813
2217.41 1937
2217.85 1865
2218.30 1740
2218.74 1760
2219.18 1729
2219.63 1659
2220.07 1799
2220.52 1676
2220.96 1748
2221.40 1873
2221.85 1706
2222.29 1682
2222.74 1880
2223.18 1721
2223.63 1758
2224.07 1805
2224.51 1696
2224.96 1843
2225.40 2031
2225.85 2011
2226.29 1998
2226.74 1902
2227.18 2004
2227.63 2024
2228.07 2129
2228.52 2000
2228.96 1982
2229.41 2014
2229.85 1975
2230.30 1771
2230.74 2049
2231.19 2019
2231.63 1970
2232.08 1987
2232.52 2157
2232.97 2167
2233.41 2056
2233.86 2183
2234.30 2250
2234.75 2262
2235.20 2370
2235.64 2385
2236.09 2221
2236.53 2136
2236.98 2168
2237.42 2069
2237.87 2076
2238.32 2061
2238.76 2093
2239.21 2127
2239.65 1897
2240.10 1950
2240.55 1961
2240.99 1986
2241.44 2087
2241.88 2003
2242.33 1958
2242.78 1982
2243.22 1997
2243.67 1810
2244.12 1922
2244.56 1741
2245.01 1880
2245.46 1988
2245.90 1828
2246.35 1844
2246.80 1945
2247.24 1846
2247.69 1738
2248.14 1686
2248.58 1699
2249.03 1772
2249.48 1769
2249.92 1773
2250.37 1793
2250.82 1948
2251.27 1887
2251.71 1912
2252.16 2191
2252.61 2028
2253.05 1687
2253.50 1835
2253.95 1719
2254.40 1880
2254.84 1937
2255.29 1894
2255.74 1825
2256.19 1906
2256.64 1865
2257.08 1655
2257.53 1693
2257.98 1723
2258.43 1690
2258.87 1811
2259.32 1726
2259.77 1873
2260.22 1824
2260.67 1641
2261.11 1845
2261.56 1703
2262.01 1793
2262.46 1823
2262.91 1853
2263.36 1939
2263.80 1956
2264.25 1968
2264.70 1908
2265.15 1929
2265.60 2042
2266.05 2149
2266.50 2161
2266.94 2074
2267.39 2168
2267.84 2163
2268.29 2144
2268.74 2198
2269.19 2043
2269.64 1966
2270.09 2272
2270.54 2191
2270.99 2143
2271.43 2119
2271.88 1938
2272.33 2202
2272.78 2334
2273.23 2332
2273.68 2099
2274.13 2159
2274.58 2156
2275.03 2026
2275.48 1995
2275.93 1811
2276.38 1827
2276.83 1839
2277.28 1990
2277.73 1917
2278.18 1896
2278.63 1827
2279.08 1796
2279.53 1880
2279.98 1943
2280.43 1963
2280.88 1931
2281.33 1965
2281.78 1862
2282.23 1922
2282.68 2010
2283.13 2148
2283.58 2064
2284.03 2051
2284.48 1940
2284.93 1984
2285.38 1884
2285.83 1894
2286.28 1923
2286.73 1991
2287.18 2048
2287.63 1920
2288.08 2009
2288.54 2143
2288.99 2061
2289.44 2248
2289.89 2193
2290.34 2533
2290.79 2675
2291.24 2733
2291.69 2970
2292.14 2945
2292.60 3215
2293.05 3168
2293.50 3315
2293.95 3101
2294.40 3138
2294.85 2774
2295.30 2698
2295.76 2689
2296.21 2540
2296.66 2351
2297.11 2425
2297.56 2353
2298.01 2370
2298.47 2528
2298.92 2039
2299.37 2173
2299.82 2283
2300.27 2140
2300.73 2079
2301.18 1745
2301.63 1844
2302.08 1956
2302.53 1794
2302.99 1679
2303.44 1878
2303.89 1941
2304.34 1782
2304.80 1842
2305.25 1818
2305.70 1935
2306.15 2058
2306.61 1903
2307.06 1805
2307.51 1723
2307.96 1823
2308.42 1968
2308.87 2020
2309.32 2018
2309.78 2064
2310.23 2210
2310.68 2243
2311.14 2329
2311.59 2372
2312.04 2132
2312.49 2177
2312.95 2060
2313.40 2091
2313.85 2109
2314.31 2168
2314.76 1847
2315.22 2031
2315.67 2056
2316.12 1933
2316.58 2000
2317.03 1790
2317.48 1903
2317.94 1966
2318.39 2097
2318.84 2007
2319.30 2069
2319.75 1985
2320.21 2111
2320.66 2067
2321.11 1876
2321.57 2082
2322.02 1946
2322.48 1927
2322.93 1856
2323.39 1894
2323.84 1908
2324.29 1807
2324.75 1955
2325.20 1878
2325.66 1784
2326.11 1667
2326.57 1826
2327.02 2091
2327.48 1949
2327.93 1996
2328.39 1974
2328.84 2048
2329.30 1974
2329.75 2245
2330.21 2142
2330.66 2175
2331.12 2151
2331.57 2126
2332.03 2035
2332.48 2170
2332.94 2024
2333.39 2081
2333.85 2087
2334.30 1971
2334.76 1982
2335.21 1800
2335.67 1784
2336.12 1789
2336.58 1761
2337.03 1773
2337.49 1889
2337.95 1977
2338.40 1936
2338.86 1843
2339.31 2023
2339.77 1924
2340.23 1977
2340.68 1852
2341.14 1947
2341.59 2097
2342.05 2103
2342.51 2150
2342.96 2192
2343.42 2169
2343.87 2148
2344.33 2132
2344.79 2135
2345.24 2085
2345.70 2031
2346.16 2068
2346.61 1969
2347.07 2040
2347.53 2164
2347.98 2267
2348.44 2239
2348.90 2157
2349.35 2111
2349.81 2096
2350.27 1937
2350.72 1883
2351.18 2049
2351.64 2122
2352.10 2042
2352.55 1856
2353.01 2174
2353.47 2175
2353.92 2005
2354.38 2038
2354.84 1841
2355.30 1728
2355.75 1761
2356.21 1782
2356.67 1768
2357.13 2007
2357.58 2100
2358.04 1766
2358.50 1733
2358.96 1886
2359.41 1939
2359.87 1666
2360.33 1995
2360.79 1907
2361.25 1880
2361.70 1754
2362.16 1916
2362.62 1921
2363.08 1986
2363.54 1822
2363.99 1810
2364.45 1893
2364.91 1999
2365.37 1932
2365.83 1944
2366.29 1864
2366.75 2054
2367.20 2022
2367.66 1900
2368.12 2136
2368.58 2066
2369.04 2062
2369.50 2090
2369.96 1881
2370.42 1950
2370.87 1881
2371.33 2006
2371.79 2069
2372.25 2020
2372.71 1933
2373.17 1927
2373.63 1798
2374.09 2052
2374.55 1951
2375.01 1863
2375.47 1803
2375.92 1872
2376.38 2004
2376.84 2092
2377.30 1974
2377.76 2029
2378.22 1865
2378.68 1907
2379.14 2021
2379.60 1881
2380.06 1788
2380.52 1983
2380.98 1782
2381.44 1957
2381.90 1964
2382.36 2059
2382.82 2026
2383.28 1947
2383.74 1946
2384.20 2112
2384.66 1903
2385.12 1917
2385.58 1863
2386.04 1881
2386.50 1909
2386.96 1797
2387.42 1934
2387.88 1794
2388.35 1863
2388.81 1767
2389.27 1891
2389.73 1914
2390.19 1864
2390.65 1754
2391.11 1861
2391.57 2032
2392.03 1988
2392.49 1902
2392.95 1902
2393.42 2069
2393.88 1907
2394.34 1804
2394.80 1902
2395.26 1660
2395.72 1570
2396.18 1730
2396.64 1737
2397.11 1634
2397.57 1810
2398.03 1835
2398.49 1809
2398.95 1905
2399.41 1931
2399.88 1914
2400.34 1637
2400.80 1655
2401.26 1760
2401.72 1708
2402.18 1787
2402.65 1637
2403.11 1736
2403.57 1614
2404.03 1764
2404.49 1703
2404.96 1589
2405.42 1699
2405.88 1834
2406.34 1808
2406.81 1805
2407.27 1926
2407.73 1892
2408.19 1896
2408.66 2013
2409.12 1849
2409.58 1803
2410.04 1837
2410.51 1797
2410.97 1736
2411.43 1745
2411.90 1650
2412.36 1839
2412.82 1638
2413.28 1614
2413.75 1642
2414.21 1770
2414.67 1783
2415.14 1590
2415.60 1740
2416.06 1699
2416.53 1722
2416.99 1856
2417.45 1968
2417.92 1953
2418.38 2278
2418.84 2365
2419.31 2335
2419.77 2281
2420.23 2314
2420.70 2476
2421.16 2427
2421.63 2535
2422.09 2376
2422.55 2422
2423.02 2514
2423.48 2509
2423.95 2142
2424.41 2137
2424.87 2306
2425.34 2166
2425.80 2051
2426.27 1935
2426.73 2011
2427.20 1931
2427.66 1871
2428.12 1755
2428.59 1825
2429.05 1894
2429.52 1808
2429.98 1751
2430.45 1642
2430.91 1800
2431.38 2005
2431.84 1819
2432.31 1747
2432.77 1789
2433.24 1999
2433.70 1831
2434.17 1896
2434.63 1757
2435.10 1926
2435.56 2077
2436.03 1935
2436.49 2011
2436.96 1783
2437.42 1996
2437.89 2027
2438.35 1949
2438.82 2086
2439.28 1885
2439.75 2102
2440.21 2315
2440.68 2206
2441.15 2451
2441.61 2706
2442.08 2428
2442.54 2689
2443.01 2641
2443.48 2326
2443.94 2166
2444.41 2316
2444.87 2302
2445.34 2280
2445.81 2014
2446.27 2053
2446.74 1927
2447.20 1855
2447.67 1806
2448.14 1725
2448.60 1738
2449.07 1687
2449.54 1761
2450.00 1782
2450.47 1807
2450.94 1597
2451.40 1558
2451.87 1857
2452.34 1702
2452.80 1939
2453.27 1846
2453.74 1641
2454.20 1662
2454.67 1604
2455.14 1764
2455.60 1785
2456.07 1806
2456.54 1807
2457.01 1765
2457.47 1841
2457.94 1878
2458.41 1760
2458.87 1870
2459.34 1803
2459.81 1747
2460.28 1833
2460.74 2019
2461.21 2153
2461.68 1906
2462.15 1849
2462.62 1642
2463.08 1612
2463.55 1886
2464.02 1721
2464.49 1736
2464.95 1680
2465.42 1606
2465.89 1687
2466.36 1706
2466.83 1722
2467.29 1683
2467.76 1706
2468.23 1694
2468.70 1855
2469.17 1674
2469.64 1955
2470.10 1827
2470.57 1655
2471.04 1793
2471.51 1881
2471.98 1862
2472.45 1682
2472.92 1681
2473.39 1646
2473.85 1640
2474.32 1793
2474.79 1713
2475.26 1674
2475.73 1726
2476.20 1746
2476.67 1759
2477.14 1653
2477.61 1594
2478.08 1761
2478.54 1771
2479.01 1876
2479.48 1860
2479.95 2000
2480.42 1859
2480.89 2062
2481.36 2095
2481.83 2060
2482.30 2127
2482.77 2159
2483.24 2088
2483.71 2032
2484.18 1870
2484.65 1847
2485.12 1830
2485.59 1749
2486.06 1899
2486.53 1911
2487.00 1773
2487.47 1916
2487.94 1828
2488.41 1713
2488.88 1813
2489.35 1816
2489.82 1963
2490.29 1889
2490.76 1670
2491.23 1876
2491.70 1773
2492.17 1855
2492.64 1801
2493.11 1601
2493.58 1830
2494.05 1819
2494.52 1847
2495.00 1927
2495.47 2003
2495.94 2010
2496.41 1929
2496.88 2052
2497.35 1970
2497.82 2040
2498.29 1919
2498.76 1970
2499.23 1871
2499.71 1832
2500.18 1909
2500.65 1612
2501.12 1786
2501.59 1705
2502.06 1637
2502.53 1606
2503.01 1614
2503.48 1692
2503.95 1751
2504.42 1693
2504.89 1571
2505.36 1639
2505.84 1774
2506.31 1726
2506.78 1601
2507.25 1662
2507.72 1775
2508.20 1967
2508.67 1978
2509.14 2004
2509.61 2048
2510.08 2092
2510.56 1978
2511.03 2175
2511.50 2147
2511.97 2132
2512.45 2190
2512.92 2203
2513.39 2200
2513.86 2124
2514.34 2089
2514.81 2039
2515.28 2003
2515.75 1874
2516.23 1735
2516.70 1918
2517.17 1884
2517.65 1817
2518.12 1860
2518.59 1766
2519.07 1900
2519.54 1867
2520.01 1721
2520.48 1734
2520.96 1827
2521.43 1836
2521.90 1837
2522.38 1724
2522.85 1525
2523.32 1745
2523.80 1663
2524.27 1576
2524.75 1684
2525.22 1753
2525.69 1815
2526.17 1603
2526.64 1766
2527.11 1814
2527.59 1739
2528.06 1769
2528.54 1796
2529.01 1780
2529.48 1659
2529.96 1736
2530.43 1907
2530.91 1731
2531.38 1686
2531.85 1778
2532.33 1849
2532.80 1840
2533.28 1794
2533.75 1731
2534.23 1947
2534.70 1807
2535.18 1951
2535.65 2053
2536.12 1921
2536.60 1742
2537.07 1777
2537.55 1672
2538.02 1714
2538.50 1717
2538.97 1838
2539.45 1863
2539.92 1749
2540.40 1808
2540.87 1780
2541.35 1753
2541.82 1866
2542.30 1796
2542.77 1671
2543.25 1767
2543.73 1622
2544.20 1740
2544.68 1761
2545.15 1866
2545.63 1852
2546.10 1745
2546.58 1780
2547.05 1911
2547.53 2039
2548.01 2230
2548.48 2365
2548.96 2309
2549.43 2454
2549.91 2584
2550.39 2534
2550.86 2607
2551.34 2547
2551.81 2454
2552.29 2382
2552.77 2391
2553.24 2303
2553.72 2332
2554.20 2352
2554.67 2432
2555.15 2375
2555.62 2531
2556.10 2602
2556.58 2542
2557.05 2475
2557.53 2410
2558.01 2364
2558.48 2208
2558.96 2360
2559.44 2191
2559.91 2094
2560.39 1867
2560.87 1926
2561.35 1944
2561.82 2010
2562.30 1952
2562.78 1889
2563.25 1807
2563.73 1591
2564.21 1757
2564.69 1977
2565.16 1869
2565.64 1684
2566.12 1515
2566.60 1639
2567.07 1684
2567.55 1441
2568.03 1549
2568.51 1579
2568.98 1736
2569.46 1724
2569.94 1852
2570.42 1663
2570.90 1600
2571.37 1696
2571.85 1659
2572.33 1608
2572.81 1704
2573.29 1644
2573.76 1783
2574.24 1696
2574.72 1654
2575.20 1636
2575.68 1736
2576.16 1677
2576.63 1554
2577.11 1521
2577.59 1709
2578.07 1755
2578.55 1688
2579.03 1504
2579.51 1428
2579.98 1532
2580.46 1563
2580.94 1612
2581.42 1566
2581.90 1679
2582.38 1763
2582.86 1633
2583.34 1481
2583.82 1549
2584.30 1694
2584.77 1860
2585.25 1671
2585.73 1840
2586.21 1660
2586.69 1539
2587.17 1633
2587.65 1637
2588.13 1595
2588.61 1686
2589.09 1762
2589.57 1805
2590.05 1875
2590.53 1769
2591.01 1906
2591.49 1928
2591.97 1864
2592.45 1683
2592.93 1780
2593.41 1821
2593.89 1726
2594.37 1893
2594.85 1920
2595.33 1959
2595.81 1819
2596.29 1865
2596.77 1801
2597.25 1749
2597.73 1748
2598.21 1839
2598.69 1851
2599.17 1679
2599.65 1739
2600.13 1891
2600.61 1849
2601.09 1652
2601.57 1564
2602.06 1514
2602.54 1590
2603.02 1522
2603.50 1545
2603.98 1527
2604.46 1496
2604.94 1586
2605.42 1762
2605.90 1710
2606.38 1633
2606.87 1688
2607.35 1738
2607.83 1723
2608.31 1776
2608.79 1806
2609.27 1833
2609.75 1774
2610.24 1902
2610.72 1991
2611.20 1929
2611.68 1854
2612.16 1934
2612.64 1953
2613.13 1877
2613.61 1850
2614.09 1819
2614.57 1957
2615.05 1792
2615.54 1727
2616.02 1620
2616.50 1591
2616.98 1672
2617.46 1712
2617.95 1603
2618.43 1802
2618.91 1799
2619.39 1740
2619.88 1844
2620.36 1765
2620.84 1687
2621.32 1735
2621.81 1718
2622.29 1632
2622.77 1739
2623.26 1623
2623.74 1676
2624.22 1767
2624.70 1734
2625.19 1730
2625.67 1777
2626.15 1880
2626.64 1771
2627.12 1786
2627.60 1690
2628.09 1701
2628.57 1673
2629.05 1635
2629.54 1687
2630.02 1680
2630.50 1532
2630.99 1675
2631.47 1708
2631.95 1635
2632.44 1874
2632.92 1784
2633.40 1679
2633.89 1743
2634.37 1747
2634.85 1845
2635.34 1763
2635.82 1704
2636.31 1739
2636.79 1703
2637.27 1696
2637.76 1646
2638.24 1639
2638.73 1531
2639.21 1547
2639.70 1562
2640.18 1673
2640.66 1859
2641.15 1718
2641.63 1763
2642.12 1917
2642.60 1884
2643.09 1861
2643.57 2009
2644.06 1976
2644.54 1831
2645.03 1742
2645.51 1621
2646.00 1707
2646.48 1863
2646.97 1787
2647.45 1664
2647.94 1705
2648.42 1596
2648.91 1811
2649.39 1883
2649.88 1559
2650.36 1669
2650.85 1719
2651.33 1945
2651.82 1968
2652.30 1826
2652.79 1751
2653.27 1928
2653.76 1768
2654.24 1743
2654.73 1626
2655.22 1690
2655.70 1788
2656.19 1691
2656.67 1684
2657.16 1632
2657.65 1630
2658.13 1583
2658.62 1608
2659.10 1706
2659.59 1661
2660.08 1751
2660.56 1668
2661.05 1629
2661.53 1596
2662.02 1750
2662.51 1795
2662.99 1684
2663.48 1649
2663.97 1649
2664.45 1572
2664.94 1707
2665.43 1865
2665.91 1865
2666.40 1741
2666.89 1774
2667.37 1718
2667.86 1593
2668.35 1566
2668.83 1579
2669.32 1738
2669.81 1701
2670.29 1782
2670.78 1708
2671.27 1569
2671.76 1524
2672.24 1592
2672.73 1784
2673.22 1803
2673.71 1844
2674.19 1899
2674.68 1879
2675.17 1825
2675.66 1992
2676.14 2031
2676.63 2015
2677.12 2169
2677.61 2246
2678.09 2214
2678.58 2175
2679.07 2213
2679.56 2070
2680.05 2030
2680.53 2061
2681.02 1994
2681.51 2036
2682.00 2163
2682.49 2125
2682.97 2181
2683.46 2210
2683.95 2111
2684.44 2138
2684.93 2093
2685.42 2208
2685.91 2287
2686.39 2180
2686.88 1979
2687.37 2027
2687.86 1903
2688.35 1845
2688.84 1900
2689.33 1889
2689.81 1808
2690.30 1665
2690.79 1690
2691.28 1923
2691.77 1930
2692.26 1688
2692.75 1664
2693.24 1690
2693.73 1673
2694.22 1708
2694.71 1670
2695.20 1534
2695.68 1603
2696.17 1527
2696.66 1659
2697.15 1882
2697.64 1756
2698.13 1887
2698.62 1932
2699.11 1880
2699.60 1831
2700.09 1862
2700.58 1926
2701.07 1931
2701.56 1934
2702.05 1804
2702.54 1875
2703.03 1912
2703.52 1939
2704.01 1855
2704.50 1909
2704.99 1791
2705.48 1781
2705.97 1952
2706.46 1901
2706.95 1931
2707.44 1895
2707.93 1816
2708.42 1677
2708.92 1734
2709.41 1614
2709.90 1806
2710.39 1585
2710.88 1661
2711.37 1656
2711.86 1616
2712.35 1605
2712.84 1491
2713.33 1489
2713.82 1674
2714.31 1580
2714.81 1607
2715.30 1718
2715.79 1668
2716.28 1897
2716.77 1710
2717.26 1525
2717.75 1571
2718.24 1572
2718.74 1717
2719.23 1732
2719.72 1697
2720.21 1643
2720.70 1729
2721.19 1669
2721.69 1734
2722.18 1660
2722.67 1810
2723.16 1777
2723.65 1786
2724.15 1638
2724.64 1777
2725.13 1905
2725.62 1902
2726.11 1883
2726.61 1730
2727.10 1695
2727.59 1751
2728.08 1697
2728.58 1662
2729.07 1717
2729.56 1731
2730.05 1574
2730.55 1610
2731.04 1734
2731.53 1832
2732.02 1779
2732.52 1725
2733.01 1823
2733.50 1821
2733.99 1818
2734.49 1896
2734.98 1878
2735.47 1953
2735.97 1981
2736.46 1831
2736.95 1728
2737.45 1882
2737.94 1788
2738.43 1749
2738.93 1914
2739.42 1868
2739.91 1685
2740.41 1748
2740.90 1844
2741.39 1629
2741.89 1743
2742.38 1560
2742.87 1761
2743.37 1557
2743.86 1407
2744.36 1603
2744.85 1703
2745.34 1841
2745.84 1741
2746.33 1645
2746.82 1404
2747.32 1500
2747.81 1445
2748.31 1450
2748.80 1446
2749.30 1457
2749.79 1466
2750.28 1577
2750.78 1724
2751.27 1571
2751.77 1627
2752.26 1511
2752.76 1495
2753.25 1531
2753.75 1589
2754.24 1476
2754.74 1518
2755.23 1634
2755.72 1717
2756.22 1751
2756.71 1651
2757.21 1698
2757.70 1703
2758.20 1637
2758.69 1735
2759.19 1575
2759.69 1652
2760.18 1665
2760.68 1630
2761.17 1629
2761.67 1637
2762.16 1638
2762.66 1667
2763.15 1680
2763.65 1636
2764.14 1561
2764.64 1625
2765.14 1690
2765.63 1667
2766.13 1696
2766.62 1658
2767.12 1462
2767.61 1478
2768.11 1566
2768.61 1474
2769.10 1332
2769.60 1497
2770.09 1520
2770.59 1460
2771.09 1552
2771.58 1591
2772.08 1649
2772.58 1680
2773.07 1680
2773.57 1884
2774.06 1953
2774.56 1801
2775.06 1868
2775.55 1957
2776.05 1866
2776.55 1832
2777.04 1965
2777.54 2024
2778.04 2005
2778.54 2084
2779.03 1926
2779.53 1902
2780.03 1834
2780.52 1897
2781.02 1854
2781.52 1766
2782.01 1718
2782.51 1703
2783.01 1813
2783.51 1925
2784.00 1679
2784.50 1597
2785.00 1694
2785.50 1674
2785.99 1826
2786.49 1684
2786.99 1605
2787.49 1714
2787.98 1779
2788.48 1646
2788.98 1562
2789.48 1758
2789.98 1502
2790.47 1562
2790.97 1610
2791.47 1702
2791.97 1672
2792.47 1656
2792.96 1738
2793.46 1602
2793.96 1629
2794.46 1576
2794.96 1673
2795.46 1672
2795.95 1713
2796.45 1952
2796.95 2101
2797.45 2265
2797.95 2243
2798.45 2213
2798.95 2269
2799.44 2309
2799.94 2259
2800.44 2225
2800.94 2332
2801.44 2313
2801.94 2086
2802.44 2143
2802.94 2134
2803.44 1958
2803.93 1783
2804.43 1945
2804.93 1870
2805.43 2070
2805.93 2061
2806.43 2239
2806.93 2303
2807.43 2416
2807.93 2610
2808.43 2887
2808.93 3011
2809.43 2959
2809.93 3183
2810.43 3189
2810.93 3373
2811.43 3171
2811.93 2981
2812.43 2794
2812.93 2739
2813.43 2571
2813.93 2405
2814.43 2157
2814.93 2130
2815.43 2037
2815.93 1993
2816.43 1916
2816.93 2054
2817.43 1693
2817.93 1707
2818.43 1767
2818.93 1812
2819.43 1888
2819.93 1962
2820.43 1913
2820.93 1845
2821.43 2145
2821.93 2149
2822.43 2110
2822.94 1926
2823.44 2207
2823.94 2176
2824.44 1996
2824.94 1719
2825.44 1683
2825.94 1892
2826.44 1802
2826.94 1701
2827.44 1747
2827.95 1687
2828.45 1725
2828.95 1667
2829.45 1515
2829.95 1633
2830.45 1713
2830.95 1713
2831.46 1818
2831.96 1668
2832.46 1711
2832.96 1654
2833.46 1606
2833.97 1570
2834.47 1805
2834.97 1713
2835.47 1592
2835.97 1860
2836.47 1811
2836.98 1752
2837.48 1908
2837.98 1864
2838.48 1946
2838.99 1709
2839.49 1893
2839.99 1854
2840.49 1831
2841.00 1700
2841.50 1818
2842.00 1702
2842.50 1791
2843.01 1753
2843.51 1764
2844.01 1677
2844.51 1635
2845.02 1863
2845.52 1573
2846.02 1790
2846.52 1807
2847.03 2003
2847.53 1914
2848.03 1800
2848.54 1943
2849.04 1890
2849.54 1967
2850.05 2149
2850.55 1863
2851.05 1893
2851.56 2072
2852.06 2055
2852.56 1890
2853.07 1696
2853.57 1814
2854.07 1666
2854.58 1590
2855.08 1765
2855.59 1686
2856.09 1628
2856.59 1514
2857.10 1606
2857.60 1528
2858.10 1678
2858.61 1694
2859.11 1600
2859.62 1616
2860.12 1574
2860.63 1670
2861.13 1764
2861.63 1862
2862.14 1540
2862.64 1530
2863.15 1627
2863.65 1480
2864.16 1587
2864.66 1648
2865.16 1553
2865.67 1511
2866.17 1586
2866.68 1594
2867.18 1605
2867.69 1613
2868.19 1555
2868.70 1476
2869.20 1509
2869.71 1704
2870.21 1592
2870.72 1549
2871.22 1688
2871.73 1633
2872.23 1708
2872.74 1589
2873.24 1616
2873.75 1748
2874.25 1799
2874.76 1679
2875.27 1684
2875.77 1740
2876.28 1645
2876.78 1851
2877.29 1763
2877.79 1825
2878.30 1681
2878.81 1668
2879.31 1692
2879.82 1811
2880.32 1831
2880.83 1769
2881.33 1846
2881.84 1832
2882.35 1948
2882.85 2028
2883.36 1935
2883.87 2104
2884.37 2021
2884.88 1959
2885.38 2122
2885.89 2441
2886.40 2248
2886.90 2161
2887.41 2315
2887.92 2481
2888.42 2421
2888.93 2427
2889.44 2335
2889.94 2282
2890.45 2345
2890.96 2242
2891.46 2299
2891.97 2244
2892.48 2048
2892.98 2016
2893.49 1863
2894.00 1803
2894.51 1824
2895.01 1868
2895.52 1759
2896.03 1958
2896.54 1861
2897.04 1874
2897.55 2042
2898.06 1964
2898.57 1836
2899.07 1830
2899.58 1713
2900.09 2004
2900.60 1943
2901.10 2020
2901.61 1921
2902.12 1913
2902.63 2024
2903.13 1842
2903.64 1948
2904.15 1977
2904.66 1971
2905.17 2033
2905.68 1879
2906.18 1914
2906.69 2058
2907.20 1991
2907.71 1892
2908.22 2030
2908.72 2145
2909.23 1979
2909.74 2080
2910.25 2147
2910.76 1977
2911.27 1782
2911.78 1685
2912.28 1678
2912.79 1676
2913.30 1762
2913.81 1929
2914.32 1887
2914.83 1845
2915.34 1906
2915.85 1701
2916.36 1768
2916.87 1917
2917.37 2057
2917.88 1891
2918.39 1760
2918.90 1631
2919.41 1773
2919.92 1852
2920.43 1882
2920.94 1712
2921.45 1903
2921.96 1921
2922.47 1814
2922.98 1801
2923.49 2029
2924.00 2215
2924.51 2099
2925.02 2182
2925.53 2121
2926.04 2160
2926.55 2323
2927.06 2575
2927.57 2411
2928.08 2427
2928.59 2306
2929.10 2221
2929.61 2176
2930.12 2081
2930.63 1985
2931.14 1900
2931.65 1862
2932.16 1737
2932.67 1715
2933.18 1691
2933.69 1720
2934.20 1624
2934.71 1660
2935.22 1558
2935.73 1769
2936.24 1671
2936.76 1690
2937.27 1842
2937.78 1844
2938.29 1739
2938.80 1730
2939.31 1899
2939.82 1798
2940.33 1808
2940.84 1696
2941.36 1758
2941.87 1763
2942.38 1659
2942.89 1863
2943.40 1801
2943.91 1882
2944.42 1892
2944.94 1973
2945.45 1940
2945.96 1752
2946.47 1974
2946.98 1984
2947.49 2092
2948.01 2213
2948.52 2240
2949.03 2397
2949.54 2170
2950.05 2116
2950.57 2015
2951.08 2053
2951.59 1922
2952.10 1825
2952.61 1955
2953.13 1821
2953.64 1655
2954.15 1491
2954.66 1622
2955.18 1661
2955.69 1576
2956.20 1528
2956.71 1503
2957.23 1738
2957.74 1648
2958.25 1678
2958.76 1681
2959.28 1501
2959.79 1621
2960.30 1768
2960.82 1752
2961.33 1861
2961.84 1863
2962.36 1821
2962.87 1784
2963.38 1999
2963.89 1852
2964.41 2036
2964.92 2126
2965.43 1972
2965.95 1905
2966.46 1943
2966.97 1858
2967.49 1654
2968.00 1547
2968.52 1786
2969.03 1766
2969.54 1558
2970.06 1536
2970.57 1676
2971.08 1670
2971.60 1535
2972.11 1718
2972.63 1777
2973.14 1691
2973.65 1504
2974.17 1633
2974.68 1555
2975.20 1547
2975.71 1719
2976.23 1767
2976.74 1711
2977.25 1624
2977.77 1650
2978.28 1671
2978.80 1534
2979.31 1678
2979.83 1613
2980.34 1443
2980.86 1707
2981.37 1672
2981.89 1775
2982.40 1761
2982.91 1596
2983.43 1558
2983.94 1698
2984.46 1719
2984.97 1899
2985.49 1841
2986.00 1864
2986.52 1857
2987.04 1708
2987.55 1827
2988.07 1857
2988.58 1954
2989.10 1798
2989.61 1820
2990.13 1971
2990.64 1935
2991.16 1843
2991.67 1929
2992.19 2077
2992.71 2028
2993.22 2016
2993.74 2033
2994.25 2129
2994.77 2308
2995.28 2197
2995.80 2239
2996.32 2352
2996.83 2450
2997.35 2562
2997.87 2514
2998.38 2761
2998.90 2718
2999.41 2645
2999.93 2698
3000.45 2505
3000.96 2621
3001.48 2786
3002.00 2819
3002.51 2635
3003.03 2690
3003.55 2564
3004.06 2679
3004.58 2864
3005.10 2692
3005.61 2802
3006.13 3057
3006.65 3051
3007.16 2819
3007.68 2974
3008.20 2961
3008.71 2726
3009.23 2429
3009.75 2300
3010.27 2441
3010.78 2150
3011.30 1993
3011.82 1876
3012.34 1919
3012.85 1845
3013.37 1919
3013.89 1908
3014.41 1855
3014.92 1888
3015.44 1967
3015.96 1768
3016.48 1781
3016.99 1681
3017.51 1996
3018.03 1984
3018.55 2009
3019.07 2090
3019.58 2000
3020.10 1991
3020.62 2002
3021.14 2024
3021.66 2152
3022.17 2056
3022.69 1956
3023.21 2044
3023.73 2108
3024.25 2164
3024.77 2268
3025.28 2042
3025.80 2129
3026.32 2212
3026.84 2174
3027.36 2063
3027.88 2229
3028.40 2030
3028.92 2125
3029.43 2080
3029.95 2015
3030.47 1872
3030.99 2001
3031.51 1790
3032.03 1823
3032.55 2086
3033.07 1972
3033.59 1946
3034.11 2063
3034.63 2005
3035.15 2176
3035.66 2125
3036.18 2136
3036.70 1992
3037.22 2075
3037.74 2067
3038.26 2006
3038.78 1971
3039.30 1993
3039.82 1948
3040.34 1883
3040.86 1872
3041.38 1803
3041.90 1805
3042.42 1810
3042.94 1803
3043.46 1945
3043.98 1925
3044.50 1899
3045.02 1838
3045.54 1796
3046.06 1680
3046.58 1768
3047.10 1803
3047.62 1856
3048.14 1836
3048.66 1842
3049.18 1820
3049.71 1772
3050.23 1793
3050.75 1807
3051.27 1784
3051.79 1647
3052.31 1631
3052.83 1696
3053.35 1789
3053.87 1777
3054.39 1825
3054.91 1560
3055.43 1662
3055.96 1568
3056.48 1681
3057.00 1636
3057.52 1723
3058.04 1763
3058.56 1581
3059.08 1594
3059.61 1696
3060.13 1716
3060.65 1716
3061.17 1656
3061.69 1607
3062.21 1670
3062.73 1705
3063.26 1753
3063.78 1792
3064.30 1770
3064.82 1585
3065.34 1701
3065.87 1576
3066.39 1768
3066.91 1794
3067.43 1702
3067.95 1666
3068.48 1725
3069.00 1840
3069.52 1638
3070.04 1616
3070.57 1851
3071.09 1726
3071.61 1725
3072.13 1703
3072.66 1667
3073.18 1797
3073.70 1834
3074.22 2059
3074.75 1875
3075.27 1769
3075.79 1857
3076.32 1862
3076.84 1900
3077.36 1933
3077.88 1799
3078.41 2156
3078.93 2003
3079.45 1945
3079.98 1875
3080.50 1951
3081.02 2212
3081.55 2336
3082.07 2104
3082.59 1923
3083.12 2119
3083.64 2179
3084.16 2063
3084.69 2014
3085.21 2134
3085.73 1917
3086.26 1857
3086.78 2008
3087.31 1902
3087.83 1844
3088.35 1831
3088.88 1832
3089.40 1748
3089.93 1635
3090.45 2033
3090.97 2042
3091.50 1773
3092.02 1814
3092.55 1999
3093.07 1983
3093.60 1774
3094.12 1867
3094.64 1901
3095.17 1714
3095.69 1825
3096.22 1891
3096.74 1900
3097.27 1947
3097.79 2091
3098.32 2131
3098.84 2423
3099.37 2185
3099.89 2237
3100.42 2255
3100.94 2357
3101.47 2595
3101.99 2769
3102.52 2953
3103.04 3418
3103.57 3831
3104.09 4180
3104.62 4215
3105.14 4550
3105.67 4509
3106.19 4546
3106.72 4346
3107.24 4316
3107.77 3663
3108.29 3261
3108.82 2926
3109.35 2660
3109.87 2165
3110.40 2345
3110.92 2076
3111.45 2138
3111.98 2132
3112.50 1845
3113.03 2017
3113.55 2157
3114.08 2108
3114.61 1972
3115.13 2292
3115.66 2363
3116.18 2108
3116.71 1940
3117.24 1988
3117.76 1835
3118.29 1882
3118.82 1834
3119.34 1771
3119.87 1760
3120.40 1904
3120.92 1865
3121.45 1881
3121.98 1827
3122.50 1830
3123.03 1892
3123.56 1800
3124.08 1937
3124.61 1723
3125.14 1979
3125.66 2023
3126.19 1938
3126.72 1877
3127.25 1771
3127.77 1889
3128.30 1690
3128.83 1786
3129.36 1806
3129.88 1751
3130.41 1684
3130.94 1657
3131.46 1755
3131.99 1856
3132.52 1678
3133.05 1606
3133.58 1624
3134.10 1667
3134.63 1619
3135.16 1522
3135.69 1589
3136.21 1616
3136.74 1636
3137.27 1831
3137.80 1670
3138.33 1718
3138.86 1761
3139.38 1740
3139.91 1806
3140.44 1489
3140.97 1563
3141.50 1620
3142.03 1643
3142.55 1672
3143.08 1648
3143.61 1620
3144.14 1569
3144.67 1727
3145.20 1665
3145.73 1704
3146.25 1769
3146.78 1721
3147.31 1749
3147.84 1889
3148.37 1878
3148.90 1852
3149.43 2035
3149.96 1981
3150.49 1984
3151.02 2037
3151.54 1970
3152.07 1955
3152.60 1976
3153.13 1812
3153.66 1811
3154.19 1894
3154.72 1877
3155.25 1925
3155.78 1914
3156.31 1887
3156.84 2004
3157.37 1893
3157.90 1914
3158.43 1936
3158.96 1900
3159.49 1847
3160.02 1859
3160.55 1695
3161.08 1734
3161.61 1772
3162.14 1766
3162.67 1960
3163.20 1910
3163.73 1798
3164.26 1710
3164.79 1652
3165.32 1784
3165.85 1874
3166.38 1720
3166.91 1690
3167.44 1622
3167.97 1820
3168.50 1734
3169.03 1636
3169.57 1792
3170.10 1780
3170.63 1731
3171.16 1645
3171.69 1639
3172.22 1560
3172.75 1615
3173.28 1701
3173.81 1536
3174.34 1478
3174.88 1558
3175.41 1666
3175.94 1670
3176.47 1613
3177.00 1783
3177.53 1811
3178.06 1792
3178.60 1794
3179.13 1657
3179.66 1710
3180.19 1795
3180.72 1778
3181.25 1691
3181.79 1699
3182.32 1702
3182.85 1741
3183.38 1665
3183.91 1614
3184.44 1603
3184.98 1627
3185.51 1583
3186.04 1749
3186.57 1725
3187.11 1661
3187.64 1548
3188.17 1507
3188.70 1675
3189.24 1535
3189.77 1567
3190.30 1647
3190.83 1627
3191.37 1544
3191.90 1759
3192.43 1592
3192.96 1592
3193.50 1563
3194.03 1497
3194.56 1578
3195.09 1625
3195.63 1564
3196.16 1658
3196.69 1669
3197.23 1666
3197.76 1691
3198.29 1603
3198.83 1535
3199.36 1689
3199.89 1768
3200.43 1488
3200.96 1707
3201.49 1712
3202.03 1754
3202.56 1701
3203.09 1648
3203.63 1823
3204.16 1995
3204.69 1979
3205.23 1840
3205.76 1821
3206.30 1762
3206.83 1689
3207.36 1903
3207.90 1961
3208.43 1901
3208.97 1879
3209.50 1878
3210.03 1982
3210.57 2202
3211.10 2079
3211.64 2173
3212.17 2463
3212.70 2557
3213.24 2519
3213.77 2523
3214.31 2541
3214.84 2550
3215.38 2412
3215.91 2032
3216.45 2107
3216.98 2153
3217.52 1979
3218.05 2007
3218.59 1884
3219.12 1972
3219.66 1839
3220.19 1800
3220.73 1895
3221.26 1957
3221.80 1709
3222.33 1806
3222.87 1857
3223.40 1959
3223.94 1982
3224.47 1989
3225.01 2147
3225.54 2018
3226.08 2093
3226.61 2109
3227.15 1919
3227.69 1900
3228.22 1875
3228.76 1891
3229.29 1938
3229.83 1993
3230.36 1690
3230.90 1624
3231.44 1610
3231.97 1721
3232.51 1623
3233.04 1588
3233.58 1815
3234.12 1858
3234.65 1775
3235.19 1789
3235.72 1702
3236.26 1941
3236.80 1828
3237.33 1858
3237.87 1975
3238.41 1848
3238.94 1820
3239.48 1909
3240.02 2011
3240.55 2018
3241.09 2014
3241.63 2047
3242.16 2083
3242.70 1935
3243.24 1842
3243.77 1919
3244.31 1982
3244.85 1759
3245.39 1682
3245.92 1821
3246.46 1873
3247.00 1884
3247.53 1840
3248.07 1724
3248.61 1748
3249.15 1961
3249.68 1754
3250.22 1906
3250.76 1865
3251.30 1652
3251.83 1659
3252.37 1880
3252.91 1738
3253.45 1785
3253.98 1784
3254.52 1861
3255.06 1845
3255.60 1950
3256.14 2066
3256.67 1974
3257.21 1985
3257.75 2041
3258.29 2035
3258.83 1974
3259.37 2016
3259.90 2105
3260.44 2076
3260.98 2167
3261.52 2310
3262.06 2257
3262.60 2427
3263.13 2630
3263.67 2568
3264.21 2792
3264.75 2940
3265.29 3034
3265.83 3488
3266.37 4067
3266.91 3977
3267.44 4372
3267.98 4849
3268.52 5039
3269.06 4876
3269.60 5180
3270.14 4965
3270.68 5095
3271.22 4396
3271.76 3829
3272.30 3212
3272.84 2902
3273.38 2874
3273.91 2431
3274.45 2257
3274.99 2291
3275.53 2285
3276.07 2383
3276.61 2337
3277.15 2219
3277.69 2237
3278.23 2178
3278.77 2035
3279.31 2371
3279.85 2347
3280.39 2230
3280.93 2299
3281.47 2235
3282.01 2184
3282.55 2350
3283.09 2294
3283.63 2419
3284.17 2476
3284.71 2402
3285.25 2406
3285.79 2432
3286.33 2414
3286.87 2727
3287.42 2691
3287.96 2926
3288.50 2796
3289.04 2720
3289.58 2679
3290.12 2662
3290.66 2762
3291.20 2628
3291.74 2488
3292.28 2440
3292.82 2479
3293.36 2618
3293.91 2724
3294.45 2733
3294.99 3037
3295.53 3099
3296.07 3179
3296.61 3417
3297.15 3632
3297.69 3695
3298.24 3764
3298.78 3808
3299.32 3436
3299.86 3340
3300.40 3022
3300.94 2954
3301.49 3067
3302.03 2762
3302.57 2714
3303.11 2532
3303.65 2381
3304.19 2359
3304.74 2312
3305.28 2280
3305.82 2321
3306.36 2283
3306.90 2317
3307.45 2118
3307.99 2201
3308.53 2233
3309.07 2212
3309.62 2185
3310.16 2109
3310.70 2199
3311.24 2035
3311.79 1961
3312.33 1993
3312.87 2095
3313.41 2066
3313.96 2145
3314.50 2311
3315.04 2325
3315.59 2101
3316.13 2303
3316.67 2549
3317.21 2605
3317.76 2507
3318.30 2493
3318.84 2487
3319.39 2589
3319.93 2680
3320.47 2877
3321.02 2876
3321.56 2951
3322.10 3041
3322.65 3100
3323.19 2963
3323.73 3223
3324.28 3374
3324.82 3204
3325.36 3164
3325.91 3266
3326.45 3303
3327.00 2902
3327.54 2821
3328.08 2836
3328.63 2673
3329.17 2703
3329.72 2722
3330.26 2640
3330.80 2632
3331.35 2601
3331.89 3032
3332.44 3314
3332.98 3932
3333.53 4748
3334.07 5814
3334.61 6852
3335.16 8635
3335.70 10381
3336.25 12268
3336.79 14663
3337.34 16667
3337.88 17665
3338.43 18264
3338.97 18159
3339.52 17779
3340.06 16209
3340.61 14300
3341.15 12435
3341.70 10169
3342.24 8657
3342.79 7029
3343.33 5638
3343.88 4647
3344.42 3751
3344.97 3745
3345.51 3330
3346.06 2904
3346.60 2857
3347.15 2814
3347.69 2726
3348.24 2565
3348.78 2614
3349.33 2497
3349.88 2535
3350.42 2476
3350.97 2573
3351.51 2686
3352.06 2694
3352.61 2620
3353.15 2831
3353.70 2940
3354.24 2777
3354.79 3000
3355.34 2806
3355.88 2685
3356.43 2694
3356.97 2573
3357.52 2504
3358.07 2443
3358.61 2410
3359.16 2128
3359.71 2000
3360.25 1997
3360.80 2110
3361.35 2124
3361.89 2041
3362.44 2055
3362.99 1897
3363.53 2126
3364.08 2148
3364.63 2163
3365.17 2302
3365.72 2228
3366.27 2190
3366.81 2205
3367.36 2318
3367.91 2476
3368.46 2181
3369.00 2198
3369.55 2244
3370.10 2295
3370.64 2242
3371.19 2447
3371.74 2539
3372.29 2343
3372.83 2500
3373.38 2908
3373.93 2878
3374.48 3086
3375.03 3402
3375.57 3569
3376.12 3685
3376.67 3820
3377.22 3890
3377.76 3514
3378.31 3418
3378.86 3209
3379.41 3032
3379.96 2879
3380.50 2562
3381.05 2422
3381.60 2242
3382.15 2326
3382.70 2085
3383.25 1988
3383.79 1914
3384.34 1987
3384.89 1878
3385.44 1964
3385.99 2134
3386.54 1842
3387.09 1902
3387.64 1914
3388.18 1704
3388.73 1834
3389.28 1748
3389.83 1871
3390.38 1765
3390.93 1788
3391.48 1835
3392.03 1735
3392.58 1912
3393.13 1836
3393.67 1826
3394.22 1753
3394.77 1660
3395.32 1861
3395.87 1666
3396.42 1813
3396.97 1651
3397.52 1733
3398.07 1658
3398.62 1810
3399.17 1831
3399.72 1730
3400.27 1892
3400.82 1746
3401.37 1763
3401.92 1763
3402.47 1638
3403.02 1633
3403.57 1696
3404.12 1680
3404.67 1612
3405.22 1766
3405.77 1761
3406.32 1691
3406.87 1769
3407.42 1736
3407.97 1584
3408.52 1699
3409.07 1762
3409.62 1927
3410.17 2015
3410.72 1827
3411.27 1813
3411.82 1942
3412.38 2150
3412.93 2281
3413.48 2240
3414.03 2358
3414.58 2338
3415.13 2402
3415.68 2470
3416.23 2334
3416.78 2149
3417.33 2190
3417.89 2238
3418.44 2108
3418.99 2024
3419.54 1913
3420.09 1717
3420.64 1731
3421.19 1771
3421.74 1762
3422.30 1716
3422.85 1702
3423.40 1693
3423.95 1906
3424.50 1928
3425.05 1818
3425.61 1693
3426.16 1862
3426.71 1745
3427.26 1845
3427.81 1794
3428.37 1759
3428.92 1845
3429.47 1701
3430.02 1608
3430.58 1614
3431.13 1605
3431.68 1676
3432.23 1728
3432.78 1635
3433.34 1582
3433.89 1584
3434.44 1846
3434.99 1731
3435.55 1667
3436.10 1617
3436.65 1595
3437.21 1644
3437.76 1577
3438.31 1587
3438.86 1616
3439.42 1680
3439.97 1777
3440.52 1811
3441.08 1791
3441.63 1830
3442.18 1788
3442.74 1787
3443.29 1776
3443.84 1812
3444.40 1751
3444.95 1755
3445.50 1493
3446.06 1416
3446.61 1709
3447.16 1695
3447.72 1599
3448.27 1594
3448.82 1637
3449.38 1748
3449.93 1614
3450.48 1626
3451.04 1619
3451.59 1474
3452.15 1405
3452.70 1603
3453.25 1494
3453.81 1470
3454.36 1468
3454.92 1492
3455.47 1522
3456.03 1543
3456.58 1500
3457.13 1539
3457.69 1448
3458.24 1537
3458.80 1556
3459.35 1527
3459.91 1540
3460.46 1555
3461.02 1574
3461.57 1504
3462.13 1472
3462.68 1520
3463.24 1593
3463.79 1560
3464.34 1565
3464.90 1459
3465.46 1547
3466.01 1525
3466.57 1673
3467.12 1557
3467.68 1560
3468.23 1569
3468.79 1544
3469.34 1618
3469.90 1705
3470.45 1650
3471.01 1575
3471.56 1609
3472.12 1639
3472.67 1628
3473.23 1584
3473.79 1551
3474.34 1514
3474.90 1412
3475.45 1512
3476.01 1619
3476.56 1616
3477.12 1580
3477.68 1506
3478.23 1731
3478.79 1679
3479.35 1722
3479.90 1821
3480.46 1765
3481.01 1767
3481.57 1727
3482.13 1793
3482.68 1907
3483.24 1835
3483.80 1978
3484.35 1839
3484.91 1880
3485.47 1889
3486.02 1937
3486.58 1790
3487.14 1613
3487.69 1748
3488.25 1823
3488.81 1677
3489.36 1783
3489.92 2055
3490.48 2242
3491.03 2404
3491.59 2796
3492.15 2881
3492.71 2994
3493.26 3337
3493.82 3520
3494.38 3291
3494.94 3526
3495.49 3748
3496.05 3412
3496.61 3245
3497.17 3153
3497.72 3286
3498.28 3374
3498.84 3216
3499.40 3532
3499.95 3857
3500.51 3992
3501.07 4100
3501.63 4407
3502.19 4594
3502.74 4243
3503.30 4193
3503.86 4156
3504.42 3538
3504.98 3521
3505.53 3171
3506.09 3071
3506.65 3108
3507.21 2765
3507.77 2940
3508.33 2711
3508.88 2890
3509.44 2705
3510.00 2467
3510.56 2696
3511.12 2528
3511.68 2460
3512.24 2132
3512.80 2152
3513.35 2020
3513.91 2095
3514.47 1998
3515.03 2001
3515.59 1899
3516.15 1836
3516.71 1893
3517.27 1850
3517.83 1898
3518.39 1960
3518.95 1821
3519.50 1780
3520.06 1837
3520.62 1731
3521.18 1934
3521.74 1825
3522.30 1704
3522.86 1864
3523.42 2092
3523.98 2076
3524.54 2131
3525.10 2072
3525.66 1828
3526.22 1909
3526.78 1791
3527.34 1753
3527.90 1762
3528.46 1760
3529.02 1806
3529.58 1698
3530.14 1632
3530.70 1652
3531.26 1498
3531.82 1590
3532.38 1493
3532.94 1479
3533.50 1550
3534.06 1594
3534.62 1593
3535.18 1640
3535.75 1544
3536.31 1714
3536.87 1851
3537.43 1834
3537.99 1890
3538.55 1653
3539.11 1825
3539.67 1745
3540.23 1808
3540.79 1866
3541.35 1787
3541.92 1766
3542.48 1792
3543.04 1781
3543.60 1800
3544.16 1767
3544.72 1700
3545.28 1683
3545.84 1705
3546.41 1752
3546.97 1811
3547.53 1659
3548.09 1583
3548.65 1591
3549.21 1531
3549.78 1489
3550.34 1471
3550.90 1448
3551.46 1517
3552.02 1458
3552.59 1469
3553.15 1430
3553.71 1489
3554.27 1436
3554.83 1369
3555.40 1503
3555.96 1563
3556.52 1434
3557.08 1304
3557.65 1407
3558.21 1489
3558.77 1440
3559.33 1371
3559.90 1417
3560.46 1355
3561.02 1433
3561.58 1437
3562.15 1605
3562.71 1566
3563.27 1530
3563.83 1526
3564.40 1501
3564.96 1643
3565.52 1577
3566.09 1472
3566.65 1560
3567.21 1481
3567.78 1454
3568.34 1520
3568.90 1438
3569.47 1445
3570.03 1507
3570.59 1342
3571.16 1146
3571.72 1212
3572.28 1280
3572.85 1377
3573.41 1382
3573.97 1347
3574.54 1376
3575.10 1451
3575.66 1474
3576.23 1546
3576.79 1443
3577.36 1472
3577.92 1489
3578.48 1480
3579.05 1495
3579.61 1426
3580.18 1474
3580.74 1459
3581.31 1425
3581.87 1434
3582.43 1346
3583.00 1472
3583.56 1364
3584.13 1447
3584.69 1390
3585.26 1374
3585.82 1315
3586.39 1497
3586.95 1378
3587.52 1356
3588.08 1463
3588.64 1391
3589.21 1375
3589.77 1434
3590.34 1461
3590.90 1449
3591.47 1480
3592.03 1481
3592.60 1537
3593.17 1644
3593.73 1614
3594.30 1476
3594.86 1446
3595.43 1515
3595.99 1542
3596.56 1578
3597.12 1527
3597.69 1463
3598.25 1465
3598.82 1522
3599.39 1510
3599.95 1458
3600.52 1508
3601.08 1467
3601.65 1625
3602.21 1648
3602.78 1334
3603.35 1284
3603.91 1328
3604.48 1611
3605.04 1704
3605.61 1587
3606.18 1320
3606.74 1419
3607.31 1325
3607.88 1319
3608.44 1191
3609.01 1161
3609.57 1319
3610.14 1241
3610.71 1355
3611.27 1303
3611.84 1359
3612.41 1396
3612.97 1450
3613.54 1442
3614.11 1346
3614.68 1356
3615.24 1618
3615.81 1504
3616.38 1627
3616.94 1558
3617.51 1767
3618.08 1897
3618.64 1912
3619.21 2163
3619.78 2332
3620.35 2362
3620.91 2366
3621.48 2469
3622.05 2423
3622.62 2267
3623.18 2289
3623.75 2109
3624.32 1768
3624.89 1612
3625.45 1521
3626.02 1421
3626.59 1508
3627.16 1480
3627.73 1449
3628.29 1410
3628.86 1279
3629.43 1233
3630.00 1273
3630.57 1289
3631.13 1189
3631.70 1234
3632.27 1322
3632.84 1339
3633.41 1237
3633.98 1276
3634.54 1221
3635.11 1311
3635.68 1402
3636.25 1375
3636.82 1208
3637.39 1327
3637.96 1283
3638.52 1237
3639.09 1313
3639.66 1302
3640.23 1293
3640.80 1447
3641.37 1386
3641.94 1393
3642.51 1464
3643.08 1556
3643.65 1683
3644.21 1652
3644.78 1589
3645.35 1597
3645.92 1724
3646.49 1764
3647.06 1565
3647.63 1514
3648.20 1540
3648.77 1562
3649.34 1478
3649.91 1359
3650.48 1476
3651.05 1435
3651.62 1401
3652.19 1409
3652.76 1671
3653.33 1661
3653.90 1537
3654.47 1617
3655.04 1562
3655.61 1582
3656.18 1832
3656.75 1843
3657.32 1785
3657.89 1745
3658.46 1610
3659.03 1619
3659.60 1707
3660.17 1871
3660.74 2019
3661.31 1930
3661.88 1773
3662.45 1657
3663.02 1710
3663.59 1731
3664.16 1763
3664.74 1745
3665.31 1600
3665.88 1590
3666.45 1673
3667.02 1709
3667.59 1694
3668.16 1791
3668.73 1584
3669.30 1614
3669.87 1416
3670.45 1410
3671.02 1518
3671.59 1463
3672.16 1262
3672.73 1390
3673.30 1674
3673.87 1678
3674.45 1504
3675.02 1594
3675.59 1620
3676.16 1914
3676.73 1832
3677.30 1668
3677.88 1805
3678.45 1792
3679.02 1769
3679.59 1635
3680.16 1715
3680.74 1556
3681.31 1656
3681.88 1596
3682.45 1579
3683.02 1354
3683.60 1369
3684.17 1324
3684.74 1328
3685.31 1493
3685.89 1531
3686.46 1483
3687.03 1408
3687.60 1483
3688.18 1593
3688.75 1525
3689.32 1796
3689.89 1759
3690.47 1753
3691.04 1938
3691.61 1873
3692.19 1941
3692.76 2056
3693.33 1969
3693.91 1841
3694.48 1670
3695.05 1779
3695.62 1726
3696.20 1544
3696.77 1532
3697.34 1604
3697.92 1413
3698.49 1493
3699.06 1630
3699.64 1630
3700.21 1522
3700.79 1402
3701.36 1597
3701.93 1611
3702.51 1471
3703.08 1587
3703.65 1417
3704.23 1415
3704.80 1519
3705.38 1593
3705.95 1498
3706.52 1478
3707.10 1470
3707.67 1590
3708.25 1498
3708.82 1450
3709.39 1462
3709.97 1485
3710.54 1529
3711.12 1635
3711.69 1408
3712.27 1454
3712.84 1509
3713.42 1466
3713.99 1539
3714.57 1551
3715.14 1461
3715.71 1558
3716.29 1410
3716.86 1457
3717.44 1415
3718.01 1463
3718.59 1435
3719.16 1332
3719.74 1268
3720.31 1270
3720.89 1312
3721.47 1211
3722.04 1319
3722.62 1256
3723.19 1347
3723.77 1322
3724.34 1147
3724.92 1161
3725.49 1294
3726.07 1252
3726.64 1233
3727.22 1348
3727.80 1322
3728.37 1413
3728.95 1375
3729.52 1627
3730.10 1451
3730.67 1413
3731.25 1510
3731.83 1516
3732.40 1521
3732.98 1654
3733.55 1701
3734.13 1763
3734.71 1655
3735.28 1637
3735.86 1750
3736.44 1787
3737.01 1747
3737.59 1539
3738.17 1513
3738.74 1571
3739.32 1458
3739.90 1361
3740.47 1450
3741.05 1230
3741.63 1282
3742.20 1280
3742.78 1171
3743.36 1180
3743.93 1409
3744.51 1327
3745.09 1349
3745.66 1283
3746.24 1343
3746.82 1320
3747.40 1281
3747.97 1409
3748.55 1454
3749.13 1374
3749.70 1362
3750.28 1413
3750.86 1439
3751.44 1421
3752.02 1582
3752.59 1410
3753.17 1256
3753.75 1360
3754.33 1240
3754.90 1298
3755.48 1297
3756.06 1222
3756.64 1192
3757.22 1212
3757.79 1220
3758.37 1215
3758.95 1181
3759.53 1194
3760.11 1241
3760.68 1186
3761.26 1134
3761.84 1290
3762.42 1221
3763.00 1257
3763.58 1282
3764.15 1324
3764.73 1349
3765.31 1292
3765.89 1248
3766.47 1437
3767.05 1435
3767.63 1471
3768.21 1398
3768.78 1383
3769.36 1321
3769.94 1295
3770.52 1287
3771.10 1197
3771.68 1248
3772.26 1251
3772.84 1343
3773.42 1352
3774.00 1336
3774.58 1271
3775.15 1276
3775.73 1274
3776.31 1274
3776.89 1093
3777.47 1143
3778.05 1217
3778.63 1238
3779.21 1279
3779.79 1211
3780.37 1171
3780.95 1135
3781.53 1140
3782.11 1190
3782.69 1178
3783.27 1070
3783.85 1203
3784.43 1126
3785.01 1206
3785.59 1289
3786.17 1292
3786.75 1305
3787.33 1319
3787.91 1327
3788.49 1213
3789.07 1266
3789.65 1216
3790.23 1251
3790.81 1101
3791.39 1139
3791.98 1334
3792.56 1262
3793.14 1145
3793.72 1122
3794.30 1261
3794.88 1196
3795.46 1061
3796.04 1195
3796.62 1190
3797.20 1304
3797.78 1415
3798.37 1335
3798.95 1246
3799.53 1250
3800.11 1273
3800.69 1206
3801.27 1164
3801.85 1160
3802.43 1200
3803.02 1318
3803.60 1232
3804.18 1293
3804.76 1373
3805.34 1334
3805.92 1365
3806.51 1285
3807.09 1350
3807.67 1324
3808.25 1302
3808.83 1526
3809.42 1481
3810.00 1430
3810.58 1416
3811.16 1409
3811.74 1425
3812.33 1387
3812.91 1542
3813.49 1478
3814.07 1551
3814.66 1344
3815.24 1586
3815.82 1526
3816.40 1404
3816.99 1268
3817.57 1298
3818.15 1369
3818.73 1350
3819.32 1301
3819.90 1237
3820.48 1356
3821.06 1320
3821.65 1414
3822.23 1233
3822.81 1275
3823.40 1247
3823.98 1149
3824.56 1185
3825.15 1219
3825.73 1370
3826.31 1215
3826.90 1309
3827.48 1396
3828.06 1216
3828.65 1319
3829.23 1226
3829.81 1297
3830.40 1258
3830.98 1129
3831.56 1087
3832.15 1184
3832.73 1241
3833.32 1316
3833.90 1300
3834.48 1279
3835.07 1098
3835.65 1126
3836.23 1163
3836.82 1323
3837.40 1200
3837.99 1139
3838.57 1268
3839.16 1369
3839.74 1218
3840.32 1167
3840.91 1092
3841.49 1162
3842.08 1275
3842.66 1275
3843.25 1225
3843.83 1239
3844.42 1302
3845.00 1177
3845.59 1090
3846.17 1165
3846.76 1284
3847.34 1221
3847.92 1188
3848.51 1183
3849.09 1165
3849.68 1183
3850.27 1264
3850.85 1288
3851.44 1131
3852.02 1213
3852.61 1241
3853.19 1254
3853.78 1295
3854.36 1334
3854.95 1253
3855.53 1234
3856.12 1271
3856.70 1330
3857.29 1171
3857.88 1162
3858.46 1310
3859.05 1363
3859.63 1390
3860.22 1408
3860.80 1458
3861.39 1548
3861.98 1593
3862.56 1748
3863.15 1822
3863.73 1872
3864.32 2016
3864.91 2026
3865.49 1915
3866.08 1864
3866.67 1727
3867.25 1816
3867.84 1702
3868.43 1566
3869.01 1598
3869.60 1526
3870.19 1460
3870.77 1453
3871.36 1342
3871.95 1450
3872.53 1258
3873.12 1320
3873.71 1285
3874.29 1211
3874.88 1297
3875.47 1358
3876.05 1405
3876.64 1468
3877.23 1324
3877.82 1332
3878.40 1279
3878.99 1393
3879.58 1411
3880.16 1361
3880.75 1357
3881.34 1338
3881.93 1321
3882.51 1236
3883.10 1231
3883.69 1302
3884.28 1345
3884.87 1168
3885.45 1173
3886.04 1131
3886.63 1151
3887.22 1186
3887.80 1133
3888.39 1178
3888.98 1146
3889.57 1384
3890.16 1371
3890.74 1396
3891.33 1432
3891.92 1566
3892.51 1407
3893.10 1460
3893.69 1542
3894.27 1421
3894.86 1507
3895.45 1365
3896.04 1306
3896.63 1268
3897.22 1366
3897.81 1399
3898.40 1333
3898.98 1386
3899.57 1395
3900.16 1320
3900.75 1412
3901.34 1346
3901.93 1462
3902.52 1383
3903.11 1339
3903.70 1529
3904.29 1325
3904.87 1342
3905.46 1382
3906.05 1333
3906.64 1270
3907.23 1280
3907.82 1399
3908.41 1439
3909.00 1417
3909.59 1369
3910.18 1336
3910.77 1377
3911.36 1238
3911.95 1219
3912.54 1318
3913.13 1260
3913.72 1177
3914.31 1043
3914.90 1168
3915.49 1218
3916.08 1298
3916.67 1371
3917.26 1264
3917.85 1247
3918.44 1158
3919.03 1233
3919.62 1120
3920.21 1267
3920.80 1318
3921.39 1179
3921.98 1209
3922.57 1232
3923.16 1221
3923.75 1107
3924.34 1282
3924.94 1080
3925.53 1198
3926.12 1271
3926.71 1256
3927.30 1057
3927.89 1054
3928.48 1204
3929.07 1245
3929.66 1221
3930.25 1176
3930.85 1259
3931.44 1206
3932.03 1232
3932.62 1215
3933.21 1190
3933.80 1201
3934.39 1076
3934.99 1144
3935.58 1022
3936.17 1291
3936.76 1348
3937.35 1100
3937.94 1068
3938.54 1142
3939.13 1146
3939.72 1096
3940.31 1134
3940.90 1189
3941.49 1114
3942.09 1205
3942.68 1297
3943.27 1209
3943.86 1220
3944.46 1282
3945.05 1162
3945.64 1220
3946.23 1179
3946.82 1102
3947.42 1051
3948.01 1140
3948.60 1137
3949.20 1145
3949.79 1228
3950.38 1215
3950.97 1184
3951.57 1218
3952.16 1075
3952.75 1146
3953.34 1178
3953.94 1084
3954.53 1172
3955.12 1275
3955.72 1318
3956.31 1141
3956.90 1209
3957.50 1181
3958.09 1359
3958.68 1226
3959.28 1281
3959.87 1197
3960.46 1310
3961.06 1318
3961.65 1291
3962.24 1341
3962.84 1270
3963.43 1348
3964.02 1381
3964.62 1140
3965.21 1093
3965.81 1155
3966.40 1161
3966.99 1232
3967.59 1428
3968.18 1365
3968.78 1326
3969.37 1232
3969.96 1113
3970.56 1190
3971.15 1291
3971.75 1233
3972.34 1149
3972.94 1114
3973.53 1106
3974.12 1117
3974.72 1159
3975.31 1308
3975.91 1203
3976.50 1062
3977.10 1219
3977.69 1279
3978.29 1334
3978.88 1237
3979.48 1260
3980.07 1365
3980.67 1282
3981.26 1328
3981.86 1450
3982.45 1315
3983.05 1220
3983.64 1215
3984.24 1194
3984.83 1364
3985.43 1300
3986.02 1233
3986.62 1236
3987.21 1275
3987.81 1329
3988.40 1244
3989.00 1194
3989.60 1201
3990.19 1248
3990.79 1187
3991.38 1245
3991.98 1427
3992.57 1391
3993.17 1176
3993.77 1141
3994.36 1193
3994.96 1165
3995.55 1202
3996.15 1252
3996.75 1253
3997.34 1261
3997.94 1345
3998.54 1363
3999.13 1258
3999.73 1253
4000.32 1366
4000.92 1212
4001.52 1335
4002.11 1256
4002.71 1378
4003.31 1336
4003.90 1377
4004.50 1293
4005.10 1269
4005.69 1228
4006.29 1431
4006.89 1431
4007.49 1419
4008.08 1388
4008.68 1409
4009.28 1433
4009.87 1488
4010.47 1445
4011.07 1388
4011.67 1479
4012.26 1442
4012.86 1259
4013.46 1297
4014.05 1438
4014.65 1355
4015.25 1267
4015.85 1520
4016.44 1673
4017.04 1532
4017.64 1553
4018.24 1698
4018.84 1515
4019.43 1605
4020.03 1686
4020.63 1710
4021.23 1695
4021.83 1681
4022.42 1413
4023.02 1519
4023.62 1488
4024.22 1398
4024.82 1434
4025.41 1448
4026.01 1218
4026.61 1295
4027.21 1397
4027.81 1488
4028.41 1503
4029.01 1524
4029.60 1639
4030.20 1764
4030.80 1875
4031.40 1742
4032.00 1669
4032.60 1708
4033.20 1668
4033.80 1960
4034.39 1797
4034.99 1759
4035.59 1512
4036.19 1531
4036.79 1609
4037.39 1455
4037.99 1416
4038.59 1283
4039.19 1303
4039.79 1212
4040.39 1209
4040.99 1258
4041.59 1107
4042.18 1113
4042.78 1365
4043.38 1274
4043.98 1187
4044.58 1199
4045.18 1231
4045.78 1257
4046.38 1175
4046.98 1198
4047.58 1283
4048.18 1175
4048.78 1235
4049.38 1187
4049.98 1299
4050.58 1280
4051.18 1269
4051.78 1261
4052.38 1309
4052.98 1331
4053.58 1345
4054.19 1396
4054.79 1357
4055.39 1357
4055.99 1438
4056.59 1442
4057.19 1284
4057.79 1390
4058.39 1254
4058.99 1075
4059.59 1216
4060.19 1243
4060.79 1190
4061.39 1277
4061.99 1223
4062.60 1154
4063.20 1098
4063.80 1053
4064.40 1161
4065.00 1090
4065.60 1140
4066.20 1086
4066.80 1222
4067.41 1236
4068.01 1157
4068.61 1188
4069.21 1042
4069.81 1060
4070.41 1110
4071.02 1121
4071.62 1147
4072.22 1081
4072.82 1215
4073.42 1104
4074.02 1115
4074.63 1234
4075.23 1189
4075.83 1041
4076.43 1069
4077.03 1324
4077.64 1394
4078.24 1129
4078.84 1202
4079.44 1167
4080.05 1061
4080.65 1036
4081.25 1165
4081.85 1124
4082.46 1168
4083.06 1109
4083.66 1137
4084.26 996
4084.87 1147
4085.47 1164
4086.07 1153
4086.67 1099
4087.28 1229
4087.88 1141
4088.48 1284
4089.09 1167
4089.69 1110
4090.29 1112
4090.90 1234
4091.50 1114
4092.10 1013
4092.71 1070
4093.31 1072
4093.91 1144
4094.52 1177
4095.12 1107
4095.72 1112
4096.33 1098
4096.93 1062
4097.53 1061
4098.14 1153
4098.74 1237
4099.34 1175
4099.95 1127
4100.55 1135
4101.16 1185
4101.76 1151
4102.36 1072
4102.97 1022
4103.57 1055
4104.18 1083
4104.78 1020
4105.38 1021
4105.99 1156
4106.59 1086
4107.20 1104
4107.80 1060
4108.41 1026
4109.01 1085
4109.62 1122
4110.22 1063
4110.82 1230
4111.43 1168
4112.03 1099
4112.64 1252
4113.24 1180
4113.85 1104
4114.45 1074
4115.06 959
4115.66 1087
4116.27 1118
4116.87 1082
4117.48 1209
4118.08 1144
4118.69 1085
4119.29 1116
4119.90 1225
4120.50 1221
4121.11 1168
4121.72 1144
4122.32 1105
4122.93 1158
4123.53 1092
4124.14 1048
4124.74 1203
4125.35 1268
4125.95 1264
4126.56 1161
4127.17 1151
4127.77 1098
4128.38 1134
4128.98 1167
4129.59 1180
4130.20 1200
4130.80 1086
4131.41 1081
4132.01 1043
4132.62 1058
4133.23 1231
4133.83 1215
4134.44 1086
4135.05 1071
4135.65 1167
4136.26 1167
4136.87 1182
4137.47 1318
4138.08 1316
4138.69 1227
4139.29 1184
4139.90 1169
4140.51 1366
4141.11 1445
4141.72 1306
4142.33 1364
4142.93 1381
4143.54 1405
4144.15 1370
4144.75 1222
4145.36 1238
4145.97 1287
4146.58 1296
4147.18 1188
4147.79 1168
4148.40 1219
4149.01 1180
4149.61 1139
4150.22 1076
4150.83 1105
4151.44 1084
4152.04 1084
4152.65 1194
4153.26 1104
4153.87 1151
4154.47 1167
4155.08 1012
4155.69 988
4156.30 1018
4156.91 1190
4157.51 1090
4158.12 1064
4158.73 1028
4159.34 949
4159.95 1050
4160.56 987
4161.16 1026
4161.77 1103
4162.38 1163
4162.99 1219
4163.60 1110
4164.21 1190
4164.81 1152
4165.42 1325
4166.03 1315
4166.64 1334
4167.25 1325
4167.86 1342
4168.47 1240
4169.08 1200
4169.69 1195
4170.29 1201
4170.90 1224
4171.51 1225
4172.12 1199
4172.73 1254
4173.34 1195
4173.95 1162
4174.56 1129
4175.17 1167
4175.78 1173
4176.39 1169
4177.00 1262
4177.61 1255
4178.22 1215
4178.82 1172
4179.43 1201
4180.04 1159
4180.65 1035
4181.26 1009
4181.87 1082
4182.48 1090
4183.09 1066
4183.70 1063
4184.31 1039
4184.92 999
4185.53 1082
4186.14 1140
4186.75 1031
4187.36 1064
4187.97 1110
4188.58 1015
4189.19 997
4189.81 995
4190.42 1096
4191.03 1091
4191.64 1065
4192.25 1050
4192.86 999
4193.47 1114
4194.08 1287
4194.69 1300
4195.30 1197
4195.91 1222
4196.52 1312
4197.13 1467
4197.74 1396
4198.36 1203
4198.97 1180
4199.58 1205
4200.19 1212
4200.80 1329
4201.41 1157
4202.02 1071
4202.63 1039
4203.25 1114
4203.86 1124
4204.47 1116
4205.08 1242
4205.69 1248
4206.30 1174
4206.92 1061
4207.53 1196
4208.14 1182
4208.75 1203
4209.36 1198
4209.97 1163
4210.59 1135
4211.20 1123
4211.81 1189
4212.42 1013
4213.03 1042
4213.65 1148
4214.26 1053
4214.87 1066
4215.48 1073
4216.10 1104
4216.71 1184
4217.32 1310
4217.93 1322
4218.55 1308
4219.16 1174
4219.77 1241
4220.38 1411
4221.00 1451
4221.61 1309
4222.22 1475
4222.83 1512
4223.45 1719
4224.06 1731
4224.67 1689
4225.29 1701
4225.90 1744
4226.51 1839
4227.13 1719
4227.74 1756
4228.35 1802
4228.96 1928
4229.58 1871
4230.19 1928
4230.80 1828
4231.42 1993
4232.03 1887
4232.65 1708
4233.26 1878
4233.87 2030
4234.49 2051
4235.10 1899
4235.71 2140
4236.33 2149
4236.94 2125
4237.56 2102
4238.17 2168
4238.78 2257
4239.40 2081
4240.01 1830
4240.63 1804
4241.24 1821
4241.85 1574
4242.47 1493
4243.08 1273
4243.70 1396
4244.31 1370
4244.93 1200
4245.54 1241
4246.15 1284
4246.77 1420
4247.38 1297
4248.00 1321
4248.61 1231
4249.23 1239
4249.84 1448
4250.46 1453
4251.07 1295
4251.69 1279
4252.30 1294
4252.92 1295
4253.53 1292
4254.15 1362
4254.76 1367
4255.38 1367
4255.99 1433
4256.61 1371
4257.22 1343
4257.84 1383
4258.45 1303
4259.07 1313
4259.69 1220
4260.30 1146
4260.92 1187
4261.53 1040
4262.15 1038
4262.76 1164
4263.38 1263
4263.99 1239
4264.61 1249
4265.23 1237
4265.84 1159
4266.46 1343
4267.07 1268
4267.69 1284
4268.31 1355
4268.92 1187
4269.54 1213
4270.16 1248
4270.77 1193
4271.39 1290
4272.00 1255
4272.62 1316
4273.24 1191
4273.85 1161
4274.47 1310
4275.09 1312
4275.70 1163
4276.32 1124
4276.94 1238
4277.55 1283
4278.17 1286
4278.79 1190
4279.40 1286
4280.02 1177
4280.64 1160
4281.26 1089
4281.87 1114
4282.49 1160
4283.11 1135
4283.72 1054
4284.34 978
4284.96 956
4285.58 956
4286.19 1158
4286.81 1132
4287.43 1121
4288.05 1197
4288.66 1113
4289.28 1145
4289.90 1110
4290.52 1104
4291.13 1085
4291.75 1101
4292.37 1015
4292.99 1008
4293.61 983
4294.22 1050
4294.84 1110
4295.46 1116
4296.08 1024
4296.70 981
4297.31 1111
4297.93 1094
4298.55 1081
4299.17 1110
4299.79 1056
4300.41 1048
4301.03 1133
4301.64 1157
4302.26 1115
4302.88 966
4303.50 1108
4304.12 1160
4304.74 1134
4305.36 1059
4305.97 1031
4306.59 1125
4307.21 1135
4307.83 1039
4308.45 1060
4309.07 1058
4309.69 1026
4310.31 1045
4310.93 1058
4311.55 1150
4312.17 1190
4312.78 1153
4313.40 1192
4314.02 1105
4314.64 1080
4315.26 1076
4315.88 1038
4316.50 1206
4317.12 1167
4317.74 1176
4318.36 1068
4318.98 1106
4319.60 1177
4320.22 1170
4320.84 1185
4321.46 1199
4322.08 1097
4322.70 1108
4323.32 1182
4323.94 1289
4324.56 1140
4325.18 1118
4325.80 1200
4326.42 1189
4327.04 1237
4327.66 1220
4328.28 1302
4328.90 1337
4329.52 1274
4330.14 1258
4330.76 1183
4331.39 1333
4332.01 1257
4332.63 1261
4333.25 1231
4333.87 1354
4334.49 1387
4335.11 1344
4335.73 1386
4336.35 1493
4336.97 1676
4337.59 1615
4338.22 1724
4338.84 1855
4339.46 1872
4340.08 1838
4340.70 1898
4341.32 1768
4341.94 1816
4342.57 1670
4343.19 1625
4343.81 1697
4344.43 1725
4345.05 1774
4345.67 1903
4346.29 2119
4346.92 2456
4347.54 2632
4348.16 2850
4348.78 2842
4349.40 2688
4350.03 2758
4350.65 2650
4351.27 2522
4351.89 2290
4352.51 2075
4353.14 1898
4353.76 1870
4354.38 1587
4355.00 1560
4355.63 1503
4356.25 1446
4356.87 1356
4357.49 1279
4358.12 1294
4358.74 1518
4359.36 1352
4359.98 1283
4360.61 1305
4361.23 1340
4361.85 1438
4362.48 1404
4363.10 1384
4363.72 1349
4364.34 1432
4364.97 1333
4365.59 1309
4366.21 1275
4366.84 1113
4367.46 1146
4368.08 1374
4368.71 1271
4369.33 1168
4369.95 1233
4370.58 1277
4371.20 1196
4371.82 1150
4372.45 1257
4373.07 1170
4373.70 1139
4374.32 1210
4374.94 1120
4375.57 1133
4376.19 1138
4376.81 1132
4377.44 1247
4378.06 1303
4378.69 1151
4379.31 1216
4379.94 1261
4380.56 1079
4381.18 1170
4381.81 1050
4382.43 1044
4383.06 1098
4383.68 1095
4384.31 1137
4384.93 1027
4385.55 985
4386.18 1112
4386.80 1089
4387.43 1142
4388.05 1037
4388.68 1001
4389.30 1000
4389.93 975
4390.55 1017
4391.18 999
4391.80 1068
4392.43 1143
4393.05 1094
4393.68 1071
4394.30 958
4394.93 1143
4395.55 1074
4396.18 1071
4396.80 1100
4397.43 932
4398.05 879
4398.68 934
4399.31 959
4399.93 1007
4400.56 990
4401.18 1064
4401.81 1064
4402.43 1102
4403.06 1150
4403.69 1074
4404.31 1121
4404.94 1042
4405.56 1014
4406.19 1082
4406.82 1165
4407.44 1084
4408.07 1051
4408.69 1005
4409.32 1088
4409.95 1155
4410.57 1112
4411.20 1102
4411.83 1054
4412.45 1119
4413.08 1172
4413.71 1005
4414.33 1101
4414.96 1175
4415.59 1113
4416.21 1135
4416.84 949
4417.47 1016
4418.09 982
4418.72 1095
4419.35 1045
4419.97 1130
4420.60 1012
4421.23 1166
4421.85 1067
4422.48 1155
4423.11 1087
4423.74 1083
4424.36 1181
4424.99 1189
4425.62 1048
4426.25 951
4426.87 917
4427.50 869
4428.13 925
4428.76 917
4429.38 863
4430.01 835
4430.64 866
4431.27 984
4431.89 960
4432.52 1098
4433.15 1027
4433.78 995
4434.41 1029
4435.03 1004
4435.66 1046
4436.29 971
4436.92 925
4437.55 1073
4438.18 1021
4438.80 986
4439.43 955
4440.06 925
4440.69 938
4441.32 889
4441.95 959
4442.57 1034
4443.20 991
4443.83 1034
4444.46 991
4445.09 973
4445.72 1065
4446.35 963
4446.98 876
4447.61 1034
4448.23 1088
4448.86 1070
4449.49 1071
4450.12 1087
4450.75 1088
4451.38 1009
4452.01 1089
4452.64 1019
4453.27 988
4453.90 926
4454.53 953
4455.16 1110
4455.79 1096
4456.42 1251
4457.05 1124
4457.67 993
4458.30 1071
4458.93 1031
4459.56 891
4460.19 1044
4460.82 1098
4461.45 1005
4462.08 1060
4462.71 956
4463.34 1027
4463.97 915
4464.60 968
4465.23 963
4465.86 939
4466.49 988
4467.13 892
4467.76 864
4468.39 952
4469.02 915
4469.65 889
4470.28 924
4470.91 922
4471.54 1033
4472.17 913
4472.80 923
4473.43 879
4474.06 893
4474.69 1007
4475.32 969
4475.95 904
4476.59 934
4477.22 885
4477.85 857
4478.48 861
4479.11 969
4479.74 999
4480.37 927
4481.00 951
4481.64 909
4482.27 817
4482.90 982
4483.53 940
4484.16 1006
4484.79 922
4485.42 1000
4486.06 1062
4486.69 1026
4487.32 1113
4487.95 1004
4488.58 902
4489.22 1026
4489.85 1036
4490.48 987
4491.11 1063
4491.74 976
4492.38 1126
4493.01 1136
4493.64 1043
4494.27 969
4494.90 917
4495.54 964
4496.17 935
4496.80 940
4497.43 870
4498.07 997
4498.70 1085
4499.33 995
4499.96 1063
4500.60 1155
4501.23 1097
4501.86 1139
4502.50 1222
4503.13 1304
4503.76 1194
4504.39 1319
4505.03 1270
4505.66 1371
4506.29 1466
4506.93 1283
4507.56 1241
4508.19 1247
4508.83 1143
4509.46 1147
4510.09 1053
4510.73 1054
4511.36 1124
4511.99 1072
4512.63 1076
4513.26 1092
4513.89 1104
4514.53 1008
4515.16 1079
4515.80 1149
4516.43 1000
4517.06 1148
4517.70 943
4518.33 936
4518.97 913
4519.60 877
4520.23 936
4520.87 1022
4521.50 994
4522.14 970
4522.77 1065
4523.40 1005
4524.04 960
4524.67 925
4525.31 943
4525.94 1015
4526.58 1114
4527.21 1169
4527.85 1065
4528.48 1147
4529.12 1182
4529.75 1178
4530.38 1260
4531.02 1368
4531.65 1383
4532.29 1365
4532.92 1399
4533.56 1518
4534.19 1581
4534.83 1605
4535.46 1469
4536.10 1499
4536.74 1476
4537.37 1372
4538.01 1283
4538.64 1237
4539.28 1217
4539.91 1157
4540.55 1061
4541.18 966
4541.82 998
4542.45 1081
4543.09 965
4543.73 1015
4544.36 1129
4545.00 1019
4545.63 1095
4546.27 1133
4546.91 1195
4547.54 1194
4548.18 1027
4548.81 1054
4549.45 1132
4550.09 1158
4550.72 1207
4551.36 1162
4551.99 1241
4552.63 1204
4553.27 1123
4553.90 1206
4554.54 1190
4555.18 1148
4555.81 1065
4556.45 1088
4557.09 929
4557.72 982
4558.36 1130
4559.00 1198
4559.63 1045
4560.27 956
4560.91 864
4561.54 1016
4562.18 969
4562.82 1081
4563.46 1048
4564.09 921
4564.73 943
4565.37 918
4566.00 1020
4566.64 976
4567.28 967
4567.92 902
4568.55 976
4569.19 1053
4569.83 989
4570.47 978
4571.10 947
4571.74 1008
4572.38 1064
4573.02 1025
4573.66 983
4574.29 1036
4574.93 1045
4575.57 973
4576.21 923
4576.85 1009
4577.48 925
4578.12 909
4578.76 1040
4579.40 940
4580.04 1037
4580.67 1130
4581.31 1008
4581.95 981
4582.59 982
4583.23 945
4583.87 965
4584.51 1005
4585.14 979
4585.78 920
4586.42 1007
4587.06 1043
4587.70 1039
4588.34 986
4588.98 944
4589.62 1127
4590.26 1239
4590.89 1208
4591.53 1180
4592.17 1333
4592.81 1289
4593.45 1062
4594.09 1113
4594.73 1246
4595.37 1319
4596.01 1196
4596.65 1182
4597.29 1081
4597.93 1069
4598.57 1050
4599.21 1009
4599.85 1073
4600.49 1049
4601.12 1096
4601.76 1093
4602.40 951
4603.04 968
4603.68 1065
4604.32 1092
4604.96 1203
4605.60 1118
4606.24 1073
4606.88 1221
4607.52 1154
4608.17 1047
4608.81 1091
4609.45 1137
4610.09 1150
4610.73 1049
4611.37 1097
4612.01 1150
4612.65 1119
4613.29 1179
4613.93 1137
4614.57 1134
4615.21 1097
4615.85 1123
4616.49 1130
4617.13 1074
4617.77 1055
4618.41 1146
4619.06 1044
4619.70 1033
4620.34 1024
4620.98 1009
4621.62 926
4622.26 1026
4622.90 906
4623.54 1085
4624.19 1098
4624.83 1092
4625.47 1050
4626.11 1000
4626.75 941
4627.39 996
4628.03 985
4628.68 1079
4629.32 1001
4629.96 969
4630.60 874
4631.24 977
4631.89 1034
4632.53 997
4633.17 874
4633.81 872
4634.45 783
4635.10 866
4635.74 930
4636.38 1033
4637.02 996
4637.66 1038
4638.31 1062
4638.95 1046
4639.59 1261
4640.23 1247
4640.88 1230
4641.52 1146
4642.16 1154
4642.80 1149
4643.45 1179
4644.09 1248
4644.73 1260
4645.38 1153
4646.02 993
4646.66 995
4647.30 1135
4647.95 955
4648.59 991
4649.23 1096
4649.88 1120
4650.52 1062
4651.16 1062
4651.81 1077
4652.45 1164
4653.09 1164
4653.74 1129
4654.38 1062
4655.02 1004
4655.67 1190
4656.31 1049
4656.95 1036
4657.60 1109
4658.24 1081
4658.89 1003
4659.53 942
4660.17 981
4660.82 912
4661.46 950
4662.10 909
4662.75 998
4663.39 1038
4664.04 970
4664.68 1015
4665.33 1025
4665.97 1016
4666.61 927
4667.26 909
4667.90 942
4668.55 813
4669.19 929
4669.84 942
4670.48 956
4671.12 881
4671.77 885
4672.41 917
4673.06 927
4673.70 1025
4674.35 1031
4674.99 1004
4675.64 967
4676.28 955
4676.93 960
4677.57 998
4678.22 998
4678.86 994
4679.51 1086
4680.15 911
4680.80 913
4681.44 983
4682.09 1017
4682.74 880
4683.38 897
4684.03 897
4684.67 916
4685.32 945
4685.96 918
4686.61 1053
4687.25 1127
4687.90 998
4688.55 969
4689.19 951
4689.84 880
4690.48 917
4691.13 1074
4691.78 922
4692.42 796
4693.07 929
4693.71 1074
4694.36 1049
4695.01 949
4695.65 862
4696.30 937
4696.95 919
4697.59 1009
4698.24 967
4698.89 1069
4699.53 1088
4700.18 985
4700.83 1079
4701.47 1027
4702.12 1129
4702.77 1080
4703.41 940
4704.06 965
4704.71 1183
4705.35 930
4706.00 1008
4706.65 918
4707.29 916
4707.94 946
4708.59 923
4709.24 1060
4709.88 955
4710.53 928
4711.18 941
4711.83 1065
4712.47 981
4713.12 931
4713.77 1033
4714.42 1008
4715.06 937
4715.71 949
4716.36 1068
4717.01 994
4717.65 1033
4718.30 1020
4718.95 1009
4719.60 931
4720.25 1040
4720.89 1068
4721.54 980
4722.19 944
4722.84 974
4723.49 972
4724.13 964
4724.78 1048
4725.43 1104
4726.08 1079
4726.73 929
4727.38 931
4728.03 964
4728.67 1004
4729.32 1030
4729.97 954
4730.62 957
4731.27 987
4731.92 921
4732.57 984
4733.22 1050
4733.86 1029
4734.51 1031
4735.16 1010
4735.81 941
4736.46 946
4737.11 1052
4737.76 972
4738.41 931
4739.06 951
4739.71 845
4740.36 821
4741.01 990
4741.65 945
4742.30 1024
4742.95 1044
4743.60 990
4744.25 1025
4744.90 952
4745.55 963
4746.20 970
4746.85 867
4747.50 961
4748.15 1043
4748.80 1082
4749.45 1073
4750.10 1120
4750.75 1148
4751.40 1055
4752.05 1095
4752.70 1085
4753.35 1202
4754.00 1245
4754.65 1223
4755.30 1215
4755.95 1253
4756.61 1195
4757.26 1105
4757.91 1059
4758.56 1009
4759.21 1022
4759.86 1021
4760.51 1001
4761.16 1056
4761.81 985
4762.46 955
4763.11 1056
4763.76 1058
4764.41 987
4765.07 1081
4765.72 1083
4766.37 1201
4767.02 1279
4767.67 1296
4768.32 1131
4768.97 1029
4769.62 1184
4770.28 1102
4770.93 1065
4771.58 1081
4772.23 988
4772.88 1007
4773.53 981
4774.19 1037
4774.84 1001
4775.49 943
4776.14 913
4776.79 978
4777.44 981
4778.10 895
4778.75 896
4779.40 814
4780.05 971
4780.70 1068
4781.36 1034
4782.01 940
4782.66 1016
4783.31 998
4783.97 934
4784.62 1007
4785.27 938
4785.92 979
4786.58 937
4787.23 903
4787.88 887
4788.53 900
4789.19 842
4789.84 950
4790.49 983
4791.15 987
4791.80 907
4792.45 979
4793.10 878
4793.76 896
4794.41 967
4795.06 950
4795.72 965
4796.37 1026
4797.02 905
4797.68 910
4798.33 879
4798.98 978
4799.64 1011
4800.29 939
4800.94 891
4801.60 1094
4802.25 1026
4802.90 1096
4803.56 983
4804.21 978
4804.87 977
4805.52 923
4806.17 892
4806.83 828
4807.48 972
4808.14 926
4808.79 1053
4809.44 996
4810.10 908
4810.75 833
4811.41 920
4812.06 995
4812.71 968
4813.37 947
4814.02 870
4814.68 958
4815.33 812
4815.99 886
4816.64 975
4817.30 970
4817.95 982
4818.61 1156
4819.26 1041
4819.92 1089
4820.57 1064
4821.23 1045
4821.88 1033
4822.53 1057
4823.19 1110
4823.85 1101
4824.50 1187
4825.16 1044
4825.81 1033
4826.47 1125
4827.12 1117
4827.78 1114
4828.43 1214
4829.09 1031
4829.74 1179
4830.40 1123
4831.05 1073
4831.71 1099
4832.37 1147
4833.02 1009
4833.68 1084
4834.33 1097
4834.99 1074
4835.64 1035
4836.30 1102
4836.96 1051
4837.61 1059
4838.27 1227
4838.92 1343
4839.58 1479
4840.24 1368
4840.89 1350
4841.55 1321
4842.21 1352
4842.86 1241
4843.52 1216
4844.18 1256
4844.83 1104
4845.49 1085
4846.14 1193
4846.80 1316
4847.46 1329
4848.11 1309
4848.77 1302
4849.43 1288
4850.09 1243
4850.74 1406
4851.40 1506
4852.06 1617
4852.71 1480
4853.37 1464
4854.03 1351
4854.68 1363
4855.34 1429
4856.00 1360
4856.66 1377
4857.31 1508
4857.97 1582
4858.63 1511
4859.29 1516
4859.94 1594
4860.60 1551
4861.26 1671
4861.92 1603
4862.57 1585
4863.23 1737
4863.89 1510
4864.55 1460
4865.21 1558
4865.86 1530
4866.52 1514
4867.18 1580
4867.84 1560
4868.50 1584
4869.15 1548
4869.81 1512
4870.47 1486
4871.13 1510
4871.79 1537
4872.45 1565
4873.10 1254
4873.76 1278
4874.42 1269
4875.08 1410
4875.74 1377
4876.40 1428
4877.06 1419
4877.71 1459
4878.37 1367
4879.03 1371
4879.69 1465
4880.35 1464
4881.01 1515
4881.67 1449
4882.33 1398
4882.99 1402
4883.65 1261
4884.30 1305
4884.96 1263
4885.62 1189
4886.28 1195
4886.94 1159
4887.60 1173
4888.26 1251
4888.92 1234
4889.58 1185
4890.24 1264
4890.90 1256
4891.56 1262
4892.22 1245
4892.88 1231
4893.54 1302
4894.20 1203
4894.86 1115
4895.52 1234
4896.18 1175
4896.84 1142
4897.50 1099
4898.16 1007
4898.82 946
4899.48 994
4900.14 1052
4900.80 1057
4901.46 1003
4902.12 981
4902.78 1075
4903.44 1095
4904.10 1037
4904.76 1020
4905.42 1009
4906.08 980
4906.74 1085
4907.40 1035
4908.06 910
4908.73 935
4909.39 1029
4910.05 1024
4910.71 1127
4911.37 970
4912.03 1011
4912.69 1028
4913.35 1097
4914.01 1029
4914.68 1030
4915.34 1056
4916.00 1129
4916.66 1096
4917.32 904
4917.98 953
4918.64 953
4919.31 880
4919.97 841
4920.63 904
4921.29 962
4921.95 902
4922.61 924
4923.28 968
4923.94 927
4924.60 905
4925.26 944
4925.92 931
4926.59 939
4927.25 898
4927.91 953
4928.57 957
4929.23 917
4929.90 888
4930.56 1058
4931.22 1048
4931.88 933
4932.55 964
4933.21 954
4933.87 967
4934.53 883
4935.20 953
4935.86 942
4936.52 1019
4937.18 975
4937.85 870
4938.51 972
4939.17 978
4939.84 883
4940.50 946
4941.16 879
4941.82 807
4942.49 839
4943.15 917
4943.81 1052
4944.48 923
4945.14 904
4945.80 852
4946.47 842
4947.13 852
4947.79 857
4948.46 879
4949.12 899
4949.79 973
4950.45 913
4951.11 871
4951.78 886
4952.44 838
4953.10 923
4953.77 969
4954.43 916
4955.10 930
4955.76 844
4956.42 862
4957.09 787
4957.75 929
4958.42 843
4959.08 891
4959.74 923
4960.41 841
4961.07 814
4961.74 939
4962.40 914
4963.07 890
4963.73 951
4964.40 1004
4965.06 964
4965.73 908
4966.39 891
4967.05 974
4967.72 991
4968.38 942
4969.05 840
4969.71 843
4970.38 845
4971.04 988
4971.71 914
4972.37 823
4973.04 952
4973.70 825
4974.37 830
4975.04 754
4975.70 771
4976.37 871
4977.03 895
4977.70 870
4978.36 902
4979.03 872
4979.69 891
4980.36 828
4981.03 847
4981.69 871
4982.36 915
4983.02 887
4983.69 910
4984.35 894
4985.02 878
4985.69 820
4986.35 914
4987.02 952
4987.68 863
4988.35 844
4989.02 867
4989.68 868
4990.35 904
4991.02 847
4991.68 871
4992.35 834
4993.02 875
4993.68 792
4994.35 826
4995.02 834
4995.68 712
4996.35 772
4997.02 818
4997.68 827
4998.35 907
4999.02 845
4999.68 763
5000.35 815
5001.02 777
5001.68 906
5002.35 848
5003.02 873
5003.69 928
5004.35 934
5005.02 924
5005.69 838
5006.35 914
5007.02 854
5007.69 852
5008.36 815
5009.02 864
5009.69 989
5010.36 844
5011.03 846
5011.70 809
5012.36 869
5013.03 884
5013.70 838
5014.37 794
5015.04 754
5015.70 824
5016.37 875
5017.04 869
5017.71 863
5018.38 987
5019.04 1004
5019.71 888
5020.38 855
5021.05 931
5021.72 1051
5022.39 1126
5023.05 1272
5023.72 1242
5024.39 1206
5025.06 1241
5025.73 1293
5026.40 1165
5027.07 1200
5027.74 1181
5028.40 1216
5029.07 1065
5029.74 951
5030.41 990
5031.08 869
5031.75 902
5032.42 940
5033.09 857
5033.76 808
5034.43 878
5035.10 879
5035.76 860
5036.43 820
5037.10 813
5037.77 799
5038.44 799
5039.11 914
5039.78 873
5040.45 878
5041.12 875
5041.79 845
5042.46 949
5043.13 803
5043.80 811
5044.47 871
5045.14 861
5045.81 819
5046.48 974
5047.15 1064
5047.82 1039
5048.49 869
5049.16 947
5049.83 935
5050.50 864
5051.17 837
5051.84 907
5052.51 788
5053.18 856
5053.85 843
5054.52 907
5055.20 878
5055.87 876
5056.54 831
5057.21 829
5057.88 804
5058.55 754
5059.22 889
5059.89 879
5060.56 987
5061.23 974
5061.90 962
5062.58 897
5063.25 872
5063.92 860
5064.59 835
5065.26 882
5065.93 822
5066.60 886
5067.27 910
5067.95 868
5068.62 739
5069.29 827
5069.96 910
5070.63 883
5071.30 910
5071.98 859
5072.65 871
5073.32 786
5073.99 804
5074.66 831
5075.34 880
5076.01 839
5076.68 739
5077.35 740
5078.02 820
5078.70 843
5079.37 841
5080.04 966
5080.71 878
5081.39 832
5082.06 886
5082.73 1045
5083.40 863
5084.08 925
5084.75 869
5085.42 973
5086.09 949
5086.77 912
5087.44 849
5088.11 879
5088.79 934
5089.46 906
5090.13 890
5090.80 891
5091.48 970
5092.15 957
5092.82 970
5093.50 1063
5094.17 956
5094.84 967
5095.52 970
5096.19 955
5096.86 927
5097.54 958
5098.21 998
5098.88 929
5099.56 888
5100.23 844
5100.90 892
5101.58 819
5102.25 845
5102.93 834
5103.60 745
5104.27 772
5104.95 896
5105.62 857
5106.30 946
5106.97 924
5107.64 985
5108.32 948
5108.99 919
5109.67 944
5110.34 892
5111.02 839
5111.69 810
5112.36 806
5113.04 841
5113.71 880
5114.39 842
5115.06 900
5115.74 984
5116.41 951
5117.09 887
5117.76 867
5118.44 810
5119.11 732
5119.79 877
5120.46 945
5121.14 933
5121.81 908
5122.49 911
5123.16 813
5123.84 887
5124.51 886
5125.19 961
5125.86 842
5126.54 887
5127.21 854
5127.89 759
5128.56 937
5129.24 953
5129.92 823
5130.59 838
5131.27 850
5131.94 952
5132.62 914
5133.29 903
5133.97 912
5134.65 866
5135.32 817
5136.00 859
5136.67 843
5137.35 765
5138.03 846
5138.70 842
5139.38 887
5140.05 825
5140.73 758
5141.41 891
5142.08 810
5142.76 826
5143.44 902
5144.11 749
5144.79 797
5145.47 808
5146.14 839
5146.82 780
5147.50 738
5148.17 791
5148.85 868
5149.53 635
5150.20 683
5150.88 699
5151.56 866
5152.24 820
5152.91 712
5153.59 789
5154.27 801
5154.94 746
5155.62 853
5156.30 850
5156.98 897
5157.65 843
5158.33 816
5159.01 746
5159.69 729
5160.36 827
5161.04 733
5161.72 806
5162.40 895
5163.07 868
5163.75 792
5164.43 836
5165.11 884
5165.79 814
5166.46 892
5167.14 918
5167.82 895
5168.50 956
5169.18 857
5169.86 851
5170.53 959
5171.21 972
5171.89 908
5172.57 794
5173.25 890
5173.93 822
5174.60 743
5175.28 667
5175.96 828
5176.64 751
5177.32 781
5178.00 929
5178.68 874
5179.36 819
5180.03 783
5180.71 920
5181.39 914
5182.07 825
5182.75 764
5183.43 770
5184.11 967
5184.79 805
5185.47 612
5186.15 724
5186.83 835
5187.51 811
5188.18 743
5188.86 812
5189.54 665
5190.22 736
5190.90 756
5191.58 763
5192.26 785
5192.94 792
5193.62 849
5194.30 866
5194.98 772
5195.66 708
5196.34 714
5197.02 693
5197.70 834
5198.38 806
5199.06 779
5199.74 840
5200.42 856
5201.10 768
5201.78 756
5202.46 734
5203.14 876
5203.82 772
5204.50 758
5205.19 718
5205.87 714
5206.55 768
5207.23 856
5207.91 822
5208.59 825
5209.27 854
5209.95 822
5210.63 809
5211.31 811
5211.99 848
5212.67 891
5213.36 882
5214.04 878
5214.72 832
5215.40 887
5216.08 937
5216.76 927
5217.44 798
5218.12 789
5218.81 860
5219.49 798
5220.17 841
5220.85 747
5221.53 780
5222.21 803
5222.90 836
5223.58 837
5224.26 811
5224.94 902
5225.62 920
5226.30 788
5226.99 837
5227.67 838
5228.35 754
5229.03 753
5229.71 777
5230.40 723
5231.08 732
5231.76 721
5232.44 678
5233.13 788
5233.81 795
5234.49 838
5235.17 935
5235.86 931
5236.54 909
5237.22 846
5237.90 841
5238.59 838
5239.27 787
5239.95 852
5240.64 876
5241.32 822
5242.00 773
5242.68 774
5243.37 846
5244.05 740
5244.73 776
5245.42 859
5246.10 911
5246.78 840
5247.47 890
5248.15 857
5248.83 964
5249.52 1068
5250.20 1114
5250.88 1240
5251.57 1188
5252.25 1065
5252.93 1057
5253.62 1028
5254.30 974
5254.99 892
5255.67 901
5256.35 901
5257.04 856
5257.72 904
5258.41 860
5259.09 857
5259.77 802
5260.46 782
5261.14 808
5261.83 845
5262.51 946
5263.20 875
5263.88 1002
5264.56 989
5265.25 1033
5265.93 974
5266.62 971
5267.30 913
5267.99 881
5268.67 917
5269.36 918
5270.04 734
5270.73 829
5271.41 933
5272.10 907
5272.78 899
5273.47 854
5274.15 780
5274.84 853
5275.52 820
5276.21 857
5276.89 854
5277.58 863
5278.26 854
5278.95 858
5279.63 810
5280.32 826
5281.00 816
5281.69 802
5282.38 867
5283.06 930
5283.75 1020
5284.43 1080
5285.12 1073
5285.80 916
5286.49 972
5287.18 1022
5287.86 937
5288.55 881
5289.23 941
5289.92 954
5290.61 873
5291.29 851
5291.98 847
5292.66 809
5293.35 870
5294.04 935
5294.72 911
5295.41 836
5296.10 831
5296.78 860
5297.47 848
5298.16 784
5298.84 885
5299.53 966
5300.22 937
5300.90 876
5301.59 885
5302.28 878
5302.96 880
5303.65 861
5304.34 911
5305.03 804
5305.71 772
5306.40 870
5307.09 836
5307.77 896
5308.46 808
5309.15 877
5309.84 942
5310.52 900
5311.21 919
5311.90 803
5312.59 893
5313.27 873
5313.96 821
5314.65 965
5315.34 796
5316.02 792
5316.71 771
5317.40 877
5318.09 921
5318.78 906
5319.46 1033
5320.15 936
5320.84 835
5321.53 956
5322.22 1051
5322.90 1002
5323.59 1037
5324.28 923
5324.97 927
5325.66 882
5326.35 960
5327.04 902
5327.72 847
5328.41 813
5329.10 856
5329.79 799
5330.48 961
5331.17 867
5331.86 815
5332.54 848
5333.23 823
5333.92 803
5334.61 843
5335.30 920
5335.99 768
5336.68 807
5337.37 839
5338.06 832
5338.75 854
5339.44 876
5340.12 886
5340.81 846
5341.50 810
5342.19 832
5342.88 776
5343.57 869
5344.26 896
5344.95 890
5345.64 977
5346.33 1056
5347.02 1030
5347.71 1033
5348.40 1031
5349.09 1159
5349.78 1124
5350.47 1107
5351.16 1141
5351.85 1195
5352.54 1325
5353.23 1393
5353.92 1288
5354.61 1286
5355.30 1247
5355.99 1290
5356.68 1165
5357.37 1026
5358.06 933
5358.75 1055
5359.44 905
5360.14 851
5360.83 812
5361.52 943
5362.21 879
5362.90 843
5363.59 829
5364.28 767
5364.97 750
5365.66 711
5366.35 818
5367.04 927
5367.74 823
5368.43 777
5369.12 791
5369.81 866
5370.50 762
5371.19 797
5371.88 810
5372.57 814
5373.27 684
5373.96 740
5374.65 713
5375.34 756
5376.03 787
5376.72 779
5377.42 823
5378.11 835
5378.80 740
5379.49 740
5380.18 726
5380.88 712
5381.57 771
5382.26 773
5382.95 761
5383.64 781
5384.34 711
5385.03 735
5385.72 750
5386.41 730
5387.11 794
5387.80 778
5388.49 768
5389.18 795
5389.88 847
5390.57 816
5391.26 923
5391.95 879
5392.65 975
5393.34 863
5394.03 831
5394.72 822
5395.42 879
5396.11 806
5396.80 845
5397.50 799
5398.19 816
5398.88 920
5399.58 930
5400.27 762
5400.96 822
5401.66 719
5402.35 685
5403.04 768
5403.74 798
5404.43 778
5405.12 842
5405.82 849
5406.51 864
5407.20 890
5407.90 855
5408.59 808
5409.28 797
5409.98 737
5410.67 733
5411.37 833
5412.06 754
5412.75 831
5413.45 783
5414.14 761
5414.84 816
5415.53 786
5416.23 764
5416.92 787
5417.61 812
5418.31 783
5419.00 726
5419.70 801
5420.39 718
5421.09 750
5421.78 803
5422.48 820
5423.17 753
5423.87 811
5424.56 779
5425.25 938
5425.95 906
5426.64 857
5427.34 876
5428.03 813
5428.73 820
5429.42 863
5430.12 871
5430.82 800
5431.51 793
5432.21 842
5432.90 788
5433.60 787
5434.29 780
5434.99 857
5435.68 913
5436.38 818
5437.07 814
5437.77 975
5438.47 922
5439.16 904
5439.86 925
5440.55 880
5441.25 859
5441.94 907
5442.64 768
5443.34 773
5444.03 916
5444.73 928
5445.42 868
5446.12 931
5446.82 1071
5447.51 1045
5448.21 1033
5448.91 1042
5449.60 1111
5450.30 1087
5450.99 1155
5451.69 1198
5452.39 1130
5453.08 1067
5453.78 1206
5454.48 1083
5455.17 995
5455.87 1067
5456.57 949
5457.27 1022
5457.96 998
5458.66 937
5459.36 859
5460.05 850
5460.75 967
5461.45 932
5462.14 919
5462.84 1023
5463.54 1078
5464.24 1141
5464.93 1216
5465.63 1158
5466.33 1231
5467.03 1211
5467.72 1407
5468.42 1358
5469.12 1187
5469.82 1143
5470.51 1229
5471.21 1162
5471.91 1059
5472.61 1053
5473.31 1034
5474.00 1059
5474.70 1003
5475.40 1079
5476.10 1054
5476.80 1021
5477.49 983
5478.19 1178
5478.89 1096
5479.59 1151
5480.29 1221
5480.99 1307
5481.68 1259
5482.38 1298
5483.08 1354
5483.78 1476
5484.48 1255
5485.18 1155
5485.88 1183
5486.57 1108
5487.27 1106
5487.97 1117
5488.67 1062
5489.37 1092
5490.07 1158
5490.77 1138
5491.47 1141
5492.17 1238
5492.87 1214
5493.56 1189
5494.26 1139
5494.96 1235
5495.66 1299
5496.36 1147
5497.06 1231
5497.76 1330
5498.46 1289
5499.16 1400
5499.86 1557
5500.56 1552
5501.26 1850
5501.96 1924
5502.66 2128
5503.36 2289
5504.06 2269
5504.76 2189
5505.46 1988
5506.16 1785
5506.86 1554
5507.56 1530
5508.26 1413
5508.96 1335
5509.66 1250
5510.36 1283
5511.06 1250
5511.76 1191
5512.46 1123
5513.16 1003
5513.86 1089
5514.56 1159
5515.26 1140
5515.96 1157
5516.66 1221
5517.36 1121
5518.07 1183
5518.77 1100
5519.47 1140
5520.17 1264
5520.87 1243
5521.57 1226
5522.27 1369
5522.97 1293
5523.67 1254
5524.37 1240
5525.08 1199
5525.78 1051
5526.48 1008
5527.18 1111
5527.88 997
5528.58 1034
5529.28 1023
5529.99 1105
5530.69 943
5531.39 978
5532.09 918
5532.79 925
5533.49 853
5534.20 876
5534.90 924
5535.60 993
5536.30 956
5537.00 983
5537.70 1073
5538.41 1074
5539.11 977
5539.81 929
5540.51 840
5541.22 819
5541.92 947
5542.62 998
5543.32 901
5544.02 904
5544.73 901
5545.43 940
5546.13 936
5546.84 932
5547.54 1009
5548.24 883
5548.94 951
5549.65 987
5550.35 962
5551.05 952
5551.75 1055
5552.46 924
5553.16 910
5553.86 896
5554.57 766
5555.27 734
5555.97 732
5556.68 729
5557.38 803
5558.08 847
5558.79 820
5559.49 789
5560.19 789
5560.90 869
5561.60 866
5562.30 866
5563.01 870
5563.71 862
5564.41 833
5565.12 875
5565.82 843
5566.53 822
5567.23 922
5567.93 840
5568.64 839
5569.34 795
5570.05 850
5570.75 845
5571.45 912
5572.16 817
5572.86 784
5573.57 787
5574.27 888
5574.98 831
5575.68 842
5576.38 805
5577.09 830
5577.79 867
5578.50 942
5579.20 911
5579.91 803
5580.61 838
5581.32 818
5582.02 783
5582.73 833
5583.43 871
5584.14 837
5584.84 825
5585.55 872
5586.25 813
5586.96 872
5587.66 898
5588.37 771
5589.07 764
5589.78 747
5590.48 769
5591.19 718
5591.89 778
5592.60 862
5593.31 823
5594.01 794
5594.72 802
5595.42 678
5596.13 703
5596.83 731
5597.54 799
5598.25 708
5598.95 795
5599.66 791
5600.36 809
5601.07 849
5601.78 836
5602.48 675
5603.19 753
5603.89 803
5604.60 825
5605.31 844
5606.01 715
5606.72 812
5607.43 742
5608.13 747
5608.84 831
5609.54 857
5610.25 803
5610.96 738
5611.66 710
5612.37 773
5613.08 719
5613.79 697
5614.49 755
5615.20 669
5615.91 747
5616.61 776
5617.32 758
5618.03 710
5618.73 734
5619.44 831
5620.15 782
5620.86 817
5621.56 745
5622.27 804
5622.98 761
5623.69 805
5624.39 784
5625.10 688
5625.81 721
5626.52 721
5627.22 654
5627.93 766
5628.64 769
5629.35 744
5630.05 753
5630.76 834
5631.47 886
5632.18 761
5632.89 701
5633.59 806
5634.30 750
5635.01 743
5635.72 726
5636.43 756
5637.14 824
5637.84 739
5638.55 777
5639.26 821
5639.97 728
5640.68 779
5641.39 775
5642.10 816
5642.80 726
5643.51 725
5644.22 832
5644.93 794
5645.64 784
5646.35 767
5647.06 732
5647.77 757
5648.47 747
5649.18 756
5649.89 814
5650.60 723
5651.31 708
5652.02 779
5652.73 737
5653.44 796
5654.15 702
5654.86 802
5655.57 759
5656.28 646
5656.99 744
5657.70 688
5658.41 727
5659.12 734
5659.83 756
5660.54 873
5661.24 818
5661.95 850
5662.66 785
5663.37 834
5664.08 826
5664.79 877
5665.50 764
5666.21 766
5666.93 727
5667.64 783
5668.35 815
5669.06 792
5669.77 861
5670.48 834
5671.19 866
5671.90 869
5672.61 885
5673.32 898
5674.03 954
5674.74 895
5675.45 979
5676.16 881
5676.87 811
5677.58 866
5678.29 836
5679.01 836
5679.72 686
5680.43 735
5681.14 698
5681.85 731
5682.56 744
5683.27 669
5683.98 841
5684.69 806
5685.41 784
5686.12 759
5686.83 757
5687.54 826
5688.25 772
5688.96 787
5689.67 753
5690.39 698
5691.10 811
5691.81 700
5692.52 821
5693.23 712
5693.95 741
5694.66 662
5695.37 740
5696.08 735
5696.79 768
5697.51 716
5698.22 768
5698.93 703
5699.64 709
5700.35 730
5701.07 677
5701.78 647
5702.49 681
5703.20 655
5703.92 698
5704.63 753
5705.34 833
5706.05 755
5706.77 725
5707.48 708
5708.19 742
5708.90 791
5709.62 716
5710.33 581
5711.04 652
5711.76 727
5712.47 726
5713.18 710
5713.90 725
5714.61 686
5715.32 809
5716.04 819
5716.75 729
5717.46 682
5718.18 674
5718.89 668
5719.60 698
5720.32 692
5721.03 717
5721.74 757
5722.46 837
5723.17 750
5723.88 713
5724.60 777
5725.31 773
5726.03 786
5726.74 799
5727.45 773
5728.17 834
5728.88 729
5729.60 725
5730.31 834
5731.02 814
5731.74 754
5732.45 771
5733.17 723
5733.88 745
5734.60 797
5735.31 699
5736.02 734
5736.74 750
5737.45 728
5738.17 749
5738.88 674
5739.60 696
5740.31 653
5741.03 707
5741.74 751
5742.46 747
5743.17 767
5743.89 662
5744.60 652
5745.32 712
5746.03 755
5746.75 759
5747.46 795
5748.18 818
5748.89 765
5749.61 792
5750.32 785
5751.04 781
5751.76 833
5752.47 755
5753.19 814
5753.90 866
5754.62 921
5755.33 949
5756.05 975
5756.77 940
5757.48 980
5758.20 925
5758.91 864
5759.63 817
5760.34 965
5761.06 875
5761.78 793
5762.49 745
5763.21 728
5763.93 766
5764.64 802
5765.36 751
5766.07 788
5766.79 845
5767.51 704
5768.22 764
5768.94 744
5769.66 791
5770.37 762
5771.09 728
5771.81 651
5772.52 746
5773.24 741
5773.96 742
5774.67 694
5775.39 721
5776.11 721
5776.83 734
5777.54 834
5778.26 760
5778.98 815
5779.69 801
5780.41 801
5781.13 680
5781.85 795
5782.56 748
5783.28 790
5784.00 831
5784.72 861
5785.43 787
5786.15 742
5786.87 779
5787.59 766
5788.30 688
5789.02 781
5789.74 780
5790.46 837
5791.18 847
5791.89 841
5792.61 796
5793.33 771
5794.05 902
5794.77 877
5795.48 892
5796.20 899
5796.92 921
5797.64 948
5798.36 1023
5799.08 1048
5799.80 1298
5800.51 1434
5801.23 1512
5801.95 1581
5802.67 1687
5803.39 1763
5804.11 1685
5804.83 1704
5805.54 1554
5806.26 1505
5806.98 1236
5807.70 1151
5808.42 1067
5809.14 1083
5809.86 953
5810.58 997
5811.30 993
5812.02 904
5812.74 867
5813.45 842
5814.17 946
5814.89 913
5815.61 1015
5816.33 1020
5817.05 1053
5817.77 1038
5818.49 965
5819.21 982
5819.93 996
5820.65 976
5821.37 954
5822.09 975
5822.81 1055
5823.53 946
5824.25 964
5824.97 985
5825.69 896
5826.41 833
5827.13 842
5827.85 900
5828.57 932
5829.29 830
5830.01 867
5830.73 848
5831.45 740
5832.17 778
5832.89 759
5833.61 806
5834.33 746
5835.06 836
5835.78 779
5836.50 792
5837.22 786
5837.94 830
5838.66 793
5839.38 843
5840.10 791
5840.82 809
5841.54 930
5842.26 827
5842.99 820
5843.71 920
5844.43 795
5845.15 847
5845.87 844
5846.59 873
5847.31 737
5848.04 736
5848.76 834
5849.48 867
5850.20 811
5850.92 947
5851.64 815
5852.36 861
5853.09 870
5853.81 887
5854.53 798
5855.25 779
5855.97 751
5856.70 690
5857.42 728
5858.14 745
5858.86 738
5859.58 775
5860.31 814
5861.03 835
5861.75 818
5862.47 804
5863.20 721
5863.92 828
5864.64 691
5865.36 691
5866.09 752
5866.81 803
5867.53 784
5868.25 675
5868.98 720
5869.70 658
5870.42 751
5871.15 743
5871.87 760
5872.59 837
5873.31 737
5874.04 812
5874.76 766
5875.48 738
5876.21 744
5876.93 734
5877.65 711
5878.38 707
5879.10 795
5879.82 848
5880.55 782
5881.27 723
5881.99 666
5882.72 692
5883.44 811
5884.17 826
5884.89 818
5885.61 748
5886.34 809
5887.06 707
5887.78 745
5888.51 679
5889.23 826
5889.96 754
5890.68 823
5891.41 788
5892.13 738
5892.85 668
5893.58 669
5894.30 634
5895.03 705
5895.75 802
5896.48 810
5897.20 830
5897.92 832
5898.65 798
5899.37 750
5900.10 771
5900.82 783
5901.55 702
5902.27 637
5903.00 722
5903.72 819
5904.45 732
5905.17 642
5905.90 714
5906.62 702
5907.35 753
5908.07 743
5908.80 792
5909.52 748
5910.25 715
5910.97 681
5911.70 823
5912.43 843
5913.15 825
5913.88 831
5914.60 836
5915.33 703
5916.05 847
5916.78 711
5917.50 702
5918.23 775
5918.96 803
5919.68 818
5920.41 846
5921.13 801
5921.86 717
5922.59 688
5923.31 850
5924.04 838
5924.76 910
5925.49 819
5926.22 738
5926.94 820
5927.67 811
5928.40 730
5929.12 720
5929.85 780
5930.58 811
5931.30 818
5932.03 796
5932.76 795
5933.48 954
5934.21 909
5934.94 854
5935.66 959
5936.39 973
5937.12 937
5937.84 832
5938.57 879
5939.30 1008
5940.02 1016
5940.75 904
5941.48 891
5942.21 943
5942.93 959
5943.66 946
5944.39 889
5945.12 898
5945.84 1048
5946.57 1077
5947.30 1031
5948.03 1004
5948.75 1077
5949.48 1101
5950.21 1145
5950.94 1136
5951.67 1178
5952.39 1229
5953.12 1309
5953.85 1199
5954.58 1293
5955.31 1234
5956.03 1288
5956.76 1228
5957.49 1138
5958.22 1244
5958.95 1238
5959.67 1323
5960.40 1293
5961.13 1170
5961.86 1128
5962.59 1168
5963.32 1350
5964.05 1300
5964.77 1374
5965.50 1551
5966.23 1566
5966.96 1538
5967.69 1765
5968.42 1759
5969.15 1756
5969.88 1847
5970.61 1935
5971.33 1855
5972.06 1761
5972.79 1695
5973.52 1564
5974.25 1529
5974.98 1554
5975.71 1457
5976.44 1456
5977.17 1387
5977.90 1377
5978.63 1490
5979.36 1408
5980.09 1466
5980.82 1468
5981.55 1464
5982.28 1481
5983.01 1596
5983.74 1657
5984.46 1588
5985.19 1657
5985.92 1655
5986.65 1797
5987.38 1864
5988.11 1782
5988.85 1712
5989.58 1645
5990.31 1726
5991.04 1822
5991.77 1701
5992.50 1738
5993.23 1801
5993.96 1707
5994.69 1652
5995.42 1717
5996.15 1720
5996.88 1839
5997.61 1752
5998.34 1812
5999.07 1775
5999.80 1894
6000.53 1859
6001.26 1805
6002.00 1805
6002.73 1852
6003.46 1773
6004.19 1761
6004.92 1763
6005.65 1741
6006.38 1773
6007.11 1728
6007.84 1909
6008.58 2074
6009.31 2068
6010.04 2311
6010.77 2529
6011.50 2659
6012.23 3129
6012.96 3461
6013.70 3867
6014.43 4223
6015.16 4682
6015.89 4772
6016.62 4788
6017.36 4673
6018.09 4299
6018.82 3849
6019.55 3436
6020.28 3105
6021.02 2766
6021.75 2350
6022.48 2241
6023.21 2025
6023.94 1814
6024.68 1605
6025.41 1566
6026.14 1600
6026.87 1490
6027.61 1426
6028.34 1513
6029.07 1488
6029.80 1553
6030.54 1496
6031.27 1434
6032.00 1487
6032.73 1415
6033.47 1339
6034.20 1287
6034.93 1335
6035.67 1454
6036.40 1378
6037.13 1408
6037.87 1389
6038.60 1387
6039.33 1332
6040.07 1398
6040.80 1497
6041.53 1571
6042.27 1576
6043.00 1568
6043.73 1555
6044.47 1609
6045.20 1637
6045.93 1570
6046.67 1495
6047.40 1608
6048.13 1650
6048.87 1641
6049.60 1736
6050.34 1721
6051.07 1925
6051.80 2010
6052.54 2108
6053.27 2035
6054.01 2176
6054.74 2266
6055.47 2296
6056.21 2233
6056.94 2081
6057.68 1930
6058.41 1838
6059.15 1747
6059.88 1733
6060.61 1676
6061.35 1608
6062.08 1485
6062.82 1491
6063.55 1627
6064.29 1511
6065.02 1589
6065.76 1643
6066.49 1557
6067.23 1543
6067.96 1484
6068.70 1465
6069.43 1520
6070.17 1468
6070.90 1353
6071.64 1456
6072.37 1262
6073.11 1259
6073.84 1360
6074.58 1312
6075.31 1332
6076.05 1277
6076.78 1202
6077.52 1202
6078.26 1260
6078.99 1245
6079.73 1165
6080.46 1155
6081.20 1241
6081.93 1318
6082.67 1264
6083.41 1267
6084.14 1225
6084.88 1181
6085.61 1272
6086.35 1287
6087.09 1243
6087.82 1254
6088.56 1185
6089.30 1239
6090.03 1240
6090.77 1331
6091.50 1335
6092.24 1350
6092.98 1493
6093.71 1505
6094.45 1510
6095.19 1440
6095.92 1354
6096.66 1438
6097.40 1237
6098.13 1365
6098.87 1287
6099.61 1132
6100.34 1133
6101.08 1101
6101.82 1174
6102.56 1203
6103.29 1173
6104.03 1086
6104.77 1011
6105.50 1043
6106.24 1138
6106.98 1062
6107.72 1057
6108.45 1109
6109.19 1122
6109.93 1022
6110.67 1077
6111.40 1048
6112.14 1134
6112.88 1138
6113.62 1240
6114.35 1132
6115.09 1045
6115.83 1135
6116.57 1138
6117.31 1240
6118.04 1102
6118.78 1062
6119.52 1196
6120.26 1130
6121.00 1146
6121.73 1201
6122.47 1173
6123.21 1190
6123.95 1176
6124.69 1255
6125.43 1155
6126.16 1184
6126.90 1181
6127.64 1132
6128.38 1245
6129.12 1144
6129.86 1174
6130.60 1127
6131.33 1191
6132.07 1306
6132.81 1200
6133.55 1268
6134.29 1219
6135.03 1194
6135.77 1185
6136.51 1181
6137.25 1224
6137.99 1195
6138.73 1064
6139.46 1130
6140.20 1210
6140.94 1129
6141.68 1037
6142.42 1044
6143.16 1104
6143.90 1166
6144.64 1180
6145.38 1095
6146.12 1169
6146.86 1120
6147.60 1180
6148.34 1141
6149.08 1143
6149.82 1148
6150.56 1111
6151.30 1136
6152.04 1185
6152.78 1185
6153.52 1143
6154.26 1110
6155.00 1166
6155.74 1196
6156.48 1222
6157.22 1345
6157.96 1309
6158.70 1249
6159.44 1265
6160.18 1308
6160.92 1317
6161.66 1255
6162.40 1340
6163.15 1351
6163.89 1357
6164.63 1383
6165.37 1519
6166.11 1555
6166.85 1569
6167.59 1537
6168.33 1653
6169.07 1832
6169.81 1917
6170.55 1754
6171.30 1823
6172.04 1765
6172.78 1746
6173.52 1731
6174.26 1729
6175.00 1568
6175.74 1652
6176.49 1623
6177.23 1634
6177.97 1545
6178.71 1536
6179.45 1592
6180.19 1511
6180.94 1484
6181.68 1442
6182.42 1540
6183.16 1614
6183.90 1805
6184.65 1635
6185.39 1705
6186.13 1683
6186.87 1598
6187.61 1685
6188.36 1605
6189.10 1754
6189.84 1769
6190.58 1668
6191.33 1908
6192.07 1728
6192.81 1857
6193.55 1969
6194.30 1970
6195.04 2151
6195.78 2024
6196.52 2151
6197.27 2017
6198.01 2125
6198.75 2110
6199.49 2199
6200.24 2215
6200.98 2033
6201.72 2056
6202.47 2018
6203.21 2026
6203.95 2027
6204.70 2222
6205.44 2442
6206.18 2551
6206.93 3315
6207.67 3740
6208.41 4584
6209.16 5674
6209.90 6897
6210.64 7831
6211.39 8716
6212.13 9193
6212.87 9190
6213.62 9178
6214.36 8479
6215.11 7362
6215.85 6662
6216.59 5616
6217.34 4400
6218.08 3624
6218.83 3191
6219.57 2662
6220.31 2469
6221.06 2233
6221.80 2179
6222.55 2035
6223.29 1961
6224.04 2063
6224.78 2107
6225.52 2162
6226.27 1945
6227.01 2070
6227.76 2021
6228.50 2233
6229.25 2217
6229.99 2045
6230.74 1886
6231.48 1774
6232.23 1604
6232.97 1629
6233.72 1426
6234.46 1418
6235.21 1465
6235.95 1433
6236.70 1444
6237.44 1533
6238.19 1582
6238.93 1480
6239.68 1460
6240.42 1559
6241.17 1505
6241.91 1451
6242.66 1577
6243.40 1597
6244.15 1569
6244.90 1604
6245.64 1628
6246.39 1748
6247.13 1819
6247.88 2060
6248.62 2103
6249.37 2504
6250.12 2532
6250.86 2486
6251.61 2511
6252.35 2568
6253.10 2387
6253.85 2279
6254.59 2180
6255.34 2103
6256.09 1866
6256.83 1815
6257.58 1669
6258.32 1645
6259.07 1483
6259.82 1678
6260.56 1690
6261.31 1698
6262.06 1618
6262.80 1493
6263.55 1730
6264.30 1721
6265.04 1619
6265.79 1690
6266.54 1557
6267.29 1672
6268.03 1626
6268.78 1536
6269.53 1581
6270.27 1573
6271.02 1612
6271.77 1657
6272.52 1593
6273.26 1527
6274.01 1511
6274.76 1563
6275.50 1612
6276.25 1728
6277.00 1708
6277.75 1789
6278.49 1842
6279.24 1988
6279.99 1922
6280.74 1852
6281.49 1899
6282.23 1817
6282.98 1895
6283.73 1708
6284.48 1623
6285.23 1561
6285.97 1534
6286.72 1529
6287.47 1589
6288.22 1681
6288.97 1625
6289.71 1642
6290.46 1601
6291.21 1489
6291.96 1553
6292.71 1507
6293.46 1329
6294.21 1376
6294.95 1397
6295.70 1225
6296.45 1198
6297.20 1346
6297.95 1387
6298.70 1288
6299.45 1301
6300.20 1186
6300.94 1338
6301.69 1255
6302.44 1265
6303.19 1243
6303.94 1254
6304.69 1252
6305.44 1334
6306.19 1357
6306.94 1291
6307.69 1147
6308.44 1153
6309.19 1236
6309.94 1323
6310.69 1324
6311.43 1380
6312.18 1328
6312.93 1323
6313.68 1392
6314.43 1311
6315.18 1301
6315.93 1355
6316.68 1334
6317.43 1347
6318.18 1396
6318.93 1387
6319.68 1338
6320.43 1237
6321.18 1295
6321.93 1341
6322.68 1206
6323.43 1313
6324.18 1300
6324.94 1330
6325.69 1293
6326.44 1240
6327.19 1120
6327.94 1151
6328.69 1171
6329.44 1229
6330.19 1285
6330.94 1220
6331.69 1143
6332.44 1104
6333.19 1123
6333.94 1115
6334.69 1051
6335.45 1024
6336.20 996
6336.95 1026
6337.70 1030
6338.45 971
6339.20 1047
6339.95 993
6340.70 1034
6341.46 993
6342.21 1000
6342.96 1010
6343.71 1060
6344.46 1122
6345.21 1054
6345.96 1084
6346.72 1023
6347.47 1037
6348.22 1038
6348.97 1163
6349.72 1166
6350.48 1212
6351.23 1210
6351.98 1234
6352.73 1128
6353.48 1187
6354.24 1234
6354.99 1285
6355.74 1354
6356.49 1141
6357.24 1097
6358.00 1210
6358.75 1279
6359.50 1197
6360.25 1141
6361.01 1102
6361.76 1067
6362.51 1017
6363.26 989
6364.02 973
6364.77 1151
6365.52 1042
6366.28 1071
6367.03 1110
6367.78 1017
6368.53 1095
6369.29 1109
6370.04 1051
6370.79 943
6371.55 905
6372.30 940
6373.05 932
6373.81 894
6374.56 986
6375.31 1151
6376.07 1026
6376.82 949
6377.57 1006
6378.33 1065
6379.08 1052
6379.83 1031
6380.59 1044
6381.34 1119
6382.10 1109
6382.85 1123
6383.60 1132
6384.36 1064
6385.11 1037
6385.87 1049
6386.62 1001
6387.37 1005
6388.13 1060
6388.88 978
6389.64 1068
6390.39 1062
6391.14 1037
6391.90 1105
6392.65 1070
6393.41 968
6394.16 1038
6394.92 1009
6395.67 957
6396.43 1029
6397.18 974
6397.94 928
6398.69 908
6399.45 902
6400.20 915
6400.96 955
6401.71 899
6402.47 913
6403.22 880
6403.98 1028
6404.73 884
6405.49 882
6406.24 933
6407.00 934
6407.75 874
6408.51 912
6409.26 907
6410.02 953
6410.77 1039
6411.53 951
6412.28 913
6413.04 927
6413.80 850
6414.55 924
6415.31 905
6416.06 866
6416.82 952
6417.57 1053
6418.33 923
6419.09 896
6419.84 876
6420.60 903
6421.35 1068
6422.11 1001
6422.87 935
6423.62 933
6424.38 894
6425.14 878
6425.89 908
6426.65 974
6427.40 917
6428.16 831
6428.92 896
6429.67 885
6430.43 907
6431.19 868
6431.94 940
6432.70 1023
6433.46 905
6434.22 904
6434.97 947
6435.73 920
6436.49 970
6437.24 972
6438.00 979
6438.76 947
6439.51 882
6440.27 957
6441.03 922
6441.79 889
6442.54 868
6443.30 885
6444.06 977
6444.82 923
6445.57 960
6446.33 974
6447.09 952
6447.85 933
6448.60 966
6449.36 940
6450.12 940
6450.88 938
6451.64 945
6452.39 978
6453.15 1013
6453.91 1007
6454.67 1033
6455.43 1016
6456.18 1059
6456.94 1005
6457.70 1020
6458.46 1052
6459.22 967
6459.98 1056
6460.73 991
6461.49 1129
6462.25 1082
6463.01 944
6463.77 1029
6464.53 1019
6465.29 1081
6466.04 973
6466.80 1099
6467.56 1103
6468.32 1044
6469.08 1099
6469.84 1074
6470.60 1158
6471.36 1098
6472.12 1025
6472.87 1139
6473.63 1104
6474.39 1075
6475.15 1103
6475.91 1186
6476.67 986
6477.43 1034
6478.19 994
6478.95 1109
6479.71 1152
6480.47 1117
6481.23 1113
6481.99 1043
6482.75 1132
6483.51 1122
6484.27 1294
6485.03 1257
6485.79 1201
6486.55 1230
6487.31 1255
6488.07 1322
6488.83 1375
6489.59 1451
6490.35 1343
6491.11 1331
6491.87 1373
6492.63 1357
6493.39 1392
6494.15 1543
6494.91 1564
6495.67 1533
6496.43 1533
6497.19 1617
6497.95 1718
6498.71 1720
6499.47 1752
6500.23 1661
6500.99 1668
6501.76 1729
6502.52 1736
6503.28 1722
6504.04 1513
6504.80 1581
6505.56 1554
6506.32 1716
6507.08 1742
6507.84 1839
6508.61 1924
6509.37 1922
6510.13 1904
6510.89 1978
6511.65 1945
6512.41 1966
6513.17 2025
6513.94 1846
6514.70 1974
6515.46 2038
6516.22 2094
6516.98 2002
6517.74 1996
6518.51 2012
6519.27 2059
6520.03 1968
6520.79 2132
6521.55 2290
6522.32 2221
6523.08 2280
6523.84 2287
6524.60 2354
6525.36 2534
6526.13 2679
6526.89 2732
6527.65 2951
6528.41 3073
6529.18 3180
6529.94 3292
6530.70 3332
6531.46 3332
6532.23 3422
6532.99 3550
6533.75 3795
6534.51 4188
6535.28 4968
6536.04 5889
6536.80 7355
6537.57 8136
6538.33 9446
6539.09 10501
6539.85 10967
6540.62 10628
6541.38 9993
6542.14 9217
6542.91 7669
6543.67 6331
6544.43 5334
6545.20 4193
6545.96 3671
6546.72 3090
6547.49 2579
6548.25 2204
6549.02 2178
6549.78 2038
6550.54 1953
6551.31 1855
6552.07 2012
6552.83 1906
6553.60 1870
6554.36 1779
6555.13 1862
6555.89 1892
6556.65 1834
6557.42 1699
6558.18 1675
6558.95 1712
6559.71 1698
6560.47 1639
6561.24 1592
6562.00 1587
6562.77 1730
6563.53 1777
6564.30 1923
6565.06 1955
6565.83 2029
6566.59 1996
6567.36 2045
6568.12 1997
6568.88 2208
6569.65 2051
6570.41 2019
6571.18 2070
6571.94 2122
6572.71 2171
6573.47 2177
6574.24 2248
6575.00 2419
6575.77 2522
6576.53 2614
6577.30 2837
6578.07 2981
6578.83 2820
6579.60 2728
6580.36 2751
6581.13 2584
6581.89 2520
6582.66 2488
6583.42 2428
6584.19 2440
6584.96 2227
6585.72 2253
6586.49 2217
6587.25 2228
6588.02 2215
6588.78 2192
6589.55 2065
6590.32 1991
6591.08 2119
6591.85 2146
6592.61 2338
6593.38 2297
6594.15 2486
6594.91 2671
6595.68 2820
6596.45 2953
6597.21 3163
6597.98 3155
6598.75 3104
6599.51 2990
6600.28 2808
6601.05 2655
6601.81 2367
6602.58 2251
6603.35 2216
6604.11 2030
6604.88 1907
6605.65 1783
6606.41 1910
6607.18 1953
6607.95 1851
6608.71 1792
6609.48 1706
6610.25 1759
6611.02 1943
6611.78 1863
6612.55 1764
6613.32 1883
6614.09 1847
6614.85 1820
6615.62 1794
6616.39 1836
6617.16 1784
6617.92 1610
6618.69 1707
6619.46 1737
6620.23 1720
6620.99 1619
6621.76 1541
6622.53 1585
6623.30 1576
6624.07 1540
6624.83 1488
6625.60 1541
6626.37 1482
6627.14 1505
6627.91 1498
6628.67 1375
6629.44 1523
6630.21 1576
6630.98 1507
6631.75 1443
6632.52 1480
6633.29 1562
6634.05 1617
6634.82 1776
6635.59 1831
6636.36 1888
6637.13 2033
6637.90 2047
6638.67 2009
6639.43 1845
6640.20 1711
6640.97 1635
6641.74 1526
6642.51 1521
6643.28 1428
6644.05 1407
6644.82 1405
6645.59 1432
6646.36 1396
6647.13 1360
6647.90 1391
6648.66 1493
6649.43 1496
6650.20 1422
6650.97 1313
6651.74 1422
6652.51 1482
6653.28 1496
6654.05 1448
6654.82 1480
6655.59 1458
6656.36 1416
6657.13 1350
6657.90 1362
6658.67 1356
6659.44 1399
6660.21 1391
6660.98 1299
6661.75 1353
6662.52 1352
6663.29 1302
6664.06 1340
6664.83 1315
6665.60 1269
6666.37 1276
6667.14 1269
6667.91 1257
6668.69 1287
6669.46 1244
6670.23 1375
6671.00 1352
6671.77 1416
6672.54 1320
6673.31 1400
6674.08 1438
6674.85 1461
6675.62 1453
6676.39 1379
6677.16 1420
6677.94 1325
6678.71 1355
6679.48 1261
6680.25 1254
6681.02 1322
6681.79 1371
6682.56 1387
6683.33 1442
6684.11 1424
6684.88 1539
6685.65 1497
6686.42 1529
6687.19 1695
6687.96 1661
6688.74 1618
6689.51 1630
6690.28 1492
6691.05 1529
6691.82 1458
6692.60 1462
6693.37 1429
6694.14 1195
6694.91 1225
6695.68 1253
6696.46 1214
6697.23 1152
6698.00 1145
6698.77 1105
6699.55 1171
6700.32 1319
6701.09 1191
6701.86 1145
6702.64 1259
6703.41 1207
6704.18 1201
6704.95 1280
6705.73 1330
6706.50 1353
6707.27 1269
6708.04 1301
6708.82 1263
6709.59 1220
6710.36 1329
6711.14 1315
6711.91 1241
6712.68 1249
6713.46 1223
6714.23 1162
6715.00 1135
6715.78 1140
6716.55 1144
6717.32 1171
6718.10 1154
6718.87 1101
6719.64 1103
6720.42 1025
6721.19 1066
6721.96 1120
6722.74 1092
6723.51 1107
6724.28 1102
6725.06 1018
6725.83 1000
6726.61 1151
6727.38 1107
6728.15 1133
6728.93 1081
6729.70 1061
6730.48 1042
6731.25 1143
6732.02 1224
6732.80 1101
6733.57 1107
6734.35 1090
6735.12 974
6735.90 999
6736.67 1037
6737.45 1049
6738.22 1035
6738.99 1140
6739.77 1034
6740.54 1104
6741.32 1099
6742.09 1070
6742.87 1017
6743.64 1062
6744.42 1116
6745.19 1137
6745.97 1129
6746.74 1105
6747.52 1137
6748.29 1017
6749.07 1114
6749.84 1354
6750.62 1312
6751.40 1342
6752.17 1377
6752.95 1399
6753.72 1441
6754.50 1514
6755.27 1484
6756.05 1429
6756.82 1363
6757.60 1387
6758.38 1411
6759.15 1374
6759.93 1277
6760.70 1115
6761.48 1163
6762.25 1166
6763.03 1112
6763.81 1117
6764.58 1070
6765.36 1149
6766.14 1111
6766.91 1157
6767.69 1120
6768.46 1169
6769.24 1165
6770.02 1072
6770.79 1064
6771.57 1030
6772.35 1115
6773.12 1111
6773.90 1098
6774.68 1027
6775.45 1068
6776.23 1051
6777.01 988
6777.78 988
6778.56 967
6779.34 1030
6780.11 1000
6780.89 1034
6781.67 972
6782.45 1028
6783.22 1067
6784.00 1067
6784.78 1076
6785.56 1029
6786.33 999
6787.11 1003
6787.89 1070
6788.66 999
6789.44 1066
6790.22 1004
6791.00 979
6791.78 902
6792.55 1019
6793.33 963
6794.11 1009
6794.89 965
6795.66 983
6796.44 915
6797.22 968
6798.00 1072
6798.78 1009
6799.55 1003
6800.33 953
6801.11 936
6801.89 950
6802.67 970
6803.45 966
6804.22 1017
6805.00 988
6805.78 1046
6806.56 1105
6807.34 1071
6808.12 1010
6808.90 1086
6809.67 1052
6810.45 1009
6811.23 989
6812.01 932
6812.79 983
6813.57 986
6814.35 997
6815.13 935
6815.91 920
6816.68 964
6817.46 957
6818.24 917
6819.02 1030
6819.80 1048
6820.58 1086
6821.36 1069
6822.14 1028
6822.92 922
6823.70 994
6824.48 937
6825.26 1014
6826.04 1052
6826.82 982
6827.60 998
6828.38 1015
6829.16 1042
6829.94 995
6830.72 1057
6831.50 1077
6832.28 1071
6833.06 1007
6833.84 987
6834.62 976
6835.40 950
6836.18 978
6836.96 997
6837.74 953
6838.52 1000
6839.30 1071
6840.08 966
6840.86 995
6841.64 895
6842.42 983
6843.20 970
6843.98 969
6844.76 917
6845.54 989
6846.32 1065
6847.10 971
6847.89 910
6848.67 1053
6849.45 1187
6850.23 1203
6851.01 1485
6851.79 1657
6852.57 1875
6853.35 2130
6854.13 2118
6854.92 2083
6855.70 1926
6856.48 1875
6857.26 1756
6858.04 1593
6858.82 1379
6859.60 1232
6860.39 1195
6861.17 1149
6861.95 1134
6862.73 1052
6863.51 971
6864.29 1023
6865.08 1021
6865.86 1155
6866.64 1095
6867.42 1043
6868.20 1244
6868.99 1195
6869.77 1201
6870.55 1293
6871.33 1192
6872.12 1213
6872.90 1129
6873.68 1074
6874.46 1132
6875.24 1093
6876.03 1087
6876.81 1037
6877.59 1008
6878.38 971
6879.16 1111
6879.94 1147
6880.72 1136
6881.51 1221
6882.29 1346
6883.07 1307
6883.85 1347
6884.64 1270
6885.42 1353
6886.20 1425
6886.99 1482
6887.77 1743
6888.55 1855
6889.34 1923
6890.12 2037
6890.90 2073
6891.69 2051
6892.47 2077
6893.25 2002
6894.04 1862
6894.82 1689
6895.60 1583
6896.39 1560
6897.17 1498
6897.96 1365
6898.74 1442
6899.52 1368
6900.31 1349
6901.09 1379
6901.88 1312
6902.66 1328
6903.44 1376
6904.23 1471
6905.01 1460
6905.80 1447
6906.58 1369
6907.36 1300
6908.15 1365
6908.93 1408
6909.72 1378
6910.50 1262
6911.29 1301
6912.07 1168
6912.86 1132
6913.64 1180
6914.42 1222
6915.21 1266
6915.99 1233
6916.78 1211
6917.56 1179
6918.35 1191
6919.13 1192
6919.92 1078
6920.70 1178
6921.49 1239
6922.27 1176
6923.06 1204
6923.84 1190
6924.63 1253
6925.42 1227
6926.20 1117
6926.99 1222
6927.77 1298
6928.56 1331
6929.34 1391
6930.13 1417
6930.91 1325
6931.70 1295
6932.48 1450
6933.27 1323
6934.06 1365
6934.84 1374
6935.63 1344
6936.41 1501
6937.20 1419
6937.99 1391
6938.77 1516
6939.56 1481
6940.34 1322
6941.13 1315
6941.92 1427
6942.70 1329
6943.49 1444
6944.28 1435
6945.06 1376
6945.85 1485
6946.64 1630
6947.42 1658
6948.21 1604
6949.00 1575
6949.78 1536
6950.57 1604
6951.36 1642
6952.14 1556
6952.93 1635
6953.72 1651
6954.50 1413
6955.29 1496
6956.08 1617
6956.86 1549
6957.65 1544
6958.44 1721
6959.23 1673
6960.01 1734
6960.80 1673
6961.59 1695
6962.38 1752
6963.16 1783
6963.95 1676
6964.74 1566
6965.53 1620
6966.31 1720
6967.10 1731
6967.89 1572
6968.68 1718
6969.46 1811
6970.25 1870
6971.04 1895
6971.83 1876
6972.62 1895
6973.40 1880
6974.19 1931
6974.98 1984
6975.77 1989
6976.56 1978
6977.34 2117
6978.13 2125
6978.92 2057
6979.71 1997
6980.50 2078
6981.29 2196
6982.08 2315
6982.86 2591
6983.65 2864
6984.44 3210
6985.23 3706
6986.02 4303
6986.81 4976
6987.60 5705
6988.39 6031
6989.17 6348
6989.96 6527
6990.75 6238
6991.54 5568
6992.33 4795
6993.12 4252
6993.91 3838
6994.70 3305
6995.49 3020
6996.28 2720
6997.07 2826
6997.86 2864
6998.64 3071
6999.43 3548
7000.22 4260
7001.01 4977
7001.80 5877
7002.59 6245
7003.38 6371
7004.17 6236
7004.96 6111
7005.75 5367
7006.54 4559
7007.33 4137
7008.12 3512
7008.91 2835
7009.70 2465
7010.49 2282
7011.28 2181
7012.07 2096
7012.86 1986
7013.65 2138
7014.44 2192
7015.23 2149
7016.02 2304
7016.81 2222
7017.61 2131
7018.40 2057
7019.19 2023
7019.98 1980
7020.77 1788
7021.56 1786
7022.35 1706
7023.14 1544
7023.93 1644
7024.72 1782
7025.51 1813
7026.30 1921
7027.10 1970
7027.89 1978
7028.68 1985
7029.47 1927
7030.26 2060
7031.05 1874
7031.84 1935
7032.63 1900
7033.43 1737
7034.22 1724
7035.01 1617
7035.80 1558
7036.59 1617
7037.38 1624
7038.18 1611
7038.97 1711
7039.76 1847
7040.55 1827
7041.34 1845
7042.13 1854
7042.93 1835
7043.72 1789
7044.51 1741
7045.30 1741
7046.09 1679
7046.89 1670
7047.68 1643
7048.47 1540
7049.26 1580
7050.06 1684
7050.85 1791
7051.64 1834
7052.43 1799
7053.23 1789
7054.02 1910
7054.81 1825
7055.60 1651
7056.40 1471
7057.19 1534
7057.98 1573
7058.77 1466
7059.57 1423
7060.36 1479
7061.15 1452
7061.95 1469
7062.74 1433
7063.53 1456
7064.33 1489
7065.12 1544
7065.91 1620
7066.71 1631
7067.50 1574
7068.29 1571
7069.09 1501
7069.88 1487
7070.67 1463
7071.47 1425
7072.26 1378
7073.05 1435
7073.85 1472
7074.64 1540
7075.44 1394
7076.23 1380
7077.02 1318
7077.82 1412
7078.61 1412
7079.41 1492
7080.20 1500
7080.99 1442
7081.79 1339
7082.58 1347
7083.38 1371
7084.17 1443
7084.96 1331
7085.76 1403
7086.55 1392
7087.35 1415
7088.14 1462
7088.94 1490
7089.73 1591
7090.53 1667
7091.32 1690
7092.12 1623
7092.91 1559
7093.71 1557
7094.50 1388
7095.29 1284
7096.09 1360
7096.88 1199
7097.68 1212
7098.48 1204
7099.27 1217
7100.07 1151
7100.86 1142
7101.66 1083
7102.45 1094
7103.25 1156
7104.04 1020
7104.84 1010
7105.63 976
7106.43 1043
7107.22 1104
7108.02 1135
7108.82 1091
7109.61 958
7110.41 933
7111.20 968
7112.00 1017
7112.79 1047
7113.59 938
7114.39 925
7115.18 981
7115.98 965
7116.77 1031
7117.57 997
7118.37 1029
7119.16 966
7119.96 894
7120.76 977
7121.55 1001
7122.35 1055
7123.15 994
7123.94 913
7124.74 866
7125.53 890
7126.33 924
7127.13 1016
7127.93 927
7128.72 941
7129.52 981
7130.32 934
7131.11 958
7131.91 952
7132.71 900
7133.50 938
7134.30 951
7135.10 999
7135.90 822
7136.69 887
7137.49 884
7138.29 952
7139.08 924
7139.88 876
7140.68 884
7141.48 845
7142.27 950
7143.07 920
7143.87 951
7144.67 866
7145.46 868
7146.26 945
7147.06 959
7147.86 939
7148.66 1062
7149.45 1039
7150.25 983
7151.05 945
7151.85 884
7152.65 879
7153.44 851
7154.24 786
7155.04 853
7155.84 926
7156.64 906
7157.44 883
7158.23 917
7159.03 1062
7159.83 963
7160.63 843
7161.43 867
7162.23 784
7163.03 905
7163.83 889
7164.62 877
7165.42 837
7166.22 763
7167.02 804
7167.82 843
7168.62 834
7169.42 901
7170.22 910
7171.02 816
7171.82 864
7172.61 895
7173.41 868
7174.21 849
7175.01 903
7175.81 816
7176.61 737
7177.41 816
7178.21 794
7179.01 819
7179.81 808
7180.61 820
7181.41 863
7182.21 912
7183.01 812
7183.81 862
7184.61 863
7185.41 926
7186.21 952
7187.01 962
7187.81 945
7188.61 905
7189.41 866
7190.21 928
7191.01 932
7191.81 801
7192.61 750
7193.41 742
7194.21 763
7195.01 817
7195.81 793
7196.61 818
7197.41 682
7198.21 792
7199.01 807
7199.82 811
7200.62 799
7201.42 781
7202.22 760
7203.02 745
7203.82 805
7204.62 821
7205.42 772
7206.22 764
7207.02 706
7207.83 748
7208.63 795
7209.43 770
7210.23 718
7211.03 732
7211.83 761
7212.63 700
7213.44 720
7214.24 775
7215.04 885
7215.84 795
7216.64 674
7217.44 702
7218.25 718
7219.05 710
7219.85 760
7220.65 699
7221.45 739
7222.26 805
7223.06 775
7223.86 744
7224.66 833
7225.46 791
7226.27 748
7227.07 791
7227.87 758
7228.67 735
7229.48 729
7230.28 858
7231.08 831
7231.88 756
7232.69 826
7233.49 788
7234.29 823
7235.09 780
7235.90 773
7236.70 822
7237.50 765
7238.30 819
7239.11 850
7239.91 864
7240.71 861
7241.52 910
7242.32 1041
7243.12 992
7243.93 1003
7244.73 936
7245.53 822
7246.34 852
7247.14 867
7247.94 882
7248.75 822
7249.55 793
7250.35 802
7251.16 817
7251.96 775
7252.76 752
7253.57 757
7254.37 814
7255.18 836
7255.98 841
7256.78 856
7257.59 817
7258.39 807
7259.20 843
7260.00 789
7260.80 903
7261.61 866
7262.41 758
7263.22 919
7264.02 842
7264.83 796
7265.63 776
7266.43 798
7267.24 836
7268.04 809
7268.85 813
7269.65 864
7270.46 833
7271.26 871
7272.07 854
7272.87 887
7273.68 878
7274.48 760
7275.29 895
7276.09 883
7276.90 918
7277.70 916
7278.51 881
7279.31 993
7280.12 889
7280.92 942
7281.73 889
7282.53 954
7283.34 979
7284.14 1216
7284.95 1380
7285.76 1738
7286.56 1604
7287.37 1806
7288.17 1894
7288.98 1837
7289.78 1740
7290.59 1504
7291.40 1429
7292.20 1324
7293.01 1208
7293.81 1154
7294.62 1071
7295.43 1087
7296.23 927
7297.04 970
7297.84 987
7298.65 1010
7299.46 915
7300.26 935
7301.07 929
7301.88 943
7302.68 939
7303.49 1014
7304.30 1077
7305.10 1072
7305.91 1072
7306.72 1032
7307.52 1000
7308.33 1176
7309.14 1161
7309.94 1075
7310.75 1157
7311.56 1295
7312.36 1323
7313.17 1357
7313.98 1454
7314.79 1492
7315.59 1387
7316.40 1339
7317.21 1267
7318.01 1335
7318.82 1390
7319.63 1561
7320.44 1596
7321.24 1783
7322.05 1872
7322.86 2069
7323.67 1929
7324.47 1830
7325.28 1854
7326.09 1625
7326.90 1599
7327.71 1499
7328.51 1461
7329.32 1334
7330.13 1175
7330.94 1170
7331.75 1029
7332.55 1020
7333.36 1013
7334.17 981
7334.98 1016
7335.79 1038
7336.60 1103
7337.40 1172
7338.21 1083
7339.02 1081
7339.83 913
7340.64 1043
7341.45 1117
7342.26 1132
7343.06 1148
7343.87 1001
7344.68 975
7345.49 967
7346.30 1017
7347.11 984
7347.92 948
7348.73 960
7349.54 1009
7350.34 1059
7351.15 1018
7351.96 1012
7352.77 950
7353.58 928
7354.39 964
7355.20 1040
7356.01 1017
7356.82 945
7357.63 892
7358.44 963
7359.25 936
7360.06 972
7360.87 941
7361.68 1038
7362.49 1098
7363.30 1100
7364.11 1032
7364.92 1060
7365.73 1036
7366.54 975
7367.35 1073
7368.16 1040
7368.97 1053
7369.78 1060
7370.59 1066
7371.40 1010
7372.21 1000
7373.02 1064
7373.83 1029
7374.64 963
7375.45 1012
7376.26 1087
7377.07 1052
7377.88 977
7378.69 1034
7379.50 1069
7380.31 1141
7381.12 1263
7381.94 1409
7382.75 1532
7383.56 1693
7384.37 1516
7385.18 1550
7385.99 1503
7386.80 1571
7387.61 1417
7388.42 1185
7389.23 1182
7390.05 995
7390.86 1015
7391.67 1082
7392.48 1004
7393.29 1147
7394.10 1035
7394.92 1033
7395.73 967
7396.54 905
7397.35 981
7398.16 1081
7398.97 1033
7399.79 1109
7400.60 1240
7401.41 1341
7402.22 1302
7403.03 1373
7403.85 1459
7404.66 1446
7405.47 1424
7406.28 1337
7407.09 1280
7407.91 1305
7408.72 1327
7409.53 1256
7410.34 1273
7411.16 1162
7411.97 1158
7412.78 1132
7413.59 1056
7414.41 1100
7415.22 1086
7416.03 971
7416.84 986
7417.66 1016
7418.47 1009
7419.28 854
7420.10 860
7420.91 949
7421.72 941
7422.54 861
7423.35 918
7424.16 915
7424.97 873
7425.79 924
7426.60 890
7427.41 856
7428.23 871
7429.04 821
7429.86 865
7430.67 832
7431.48 989
7432.30 819
7433.11 792
7433.92 790
7434.74 792
7435.55 718
7436.36 799
7437.18 747
7437.99 796
7438.81 788
7439.62 836
7440.43 815
7441.25 872
7442.06 807
7442.88 762
7443.69 806
7444.51 824
7445.32 823
7446.13 752
7446.95 831
7447.76 780
7448.58 753
7449.39 783
7450.21 753
7451.02 714
7451.84 719
7452.65 697
7453.47 725
7454.28 777
7455.10 740
7455.91 723
7456.73 773
7457.54 760
7458.36 737
7459.17 774
7459.99 701
7460.80 762
7461.62 778
7462.43 832
7463.25 711
7464.06 786
7464.88 780
7465.69 740
7466.51 822
7467.32 800
7468.14 780
7468.96 815
7469.77 790
7470.59 808
7471.40 768
7472.22 790
7473.03 732
7473.85 711
7474.67 764
7475.48 812
7476.30 828
7477.11 793
7477.93 731
7478.75 710
7479.56 780
7480.38 717
7481.20 671
7482.01 701
7482.83 838
7483.65 736
7484.46 671
7485.28 706
7486.09 754
7486.91 688
7487.73 694
7488.54 748
7489.36 682
7490.18 658
7491.00 663
7491.81 678
7492.63 683
7493.45 707
7494.26 700
7495.08 671
7495.90 602
7496.71 657
7497.53 739
7498.35 675
7499.17 682
7499.98 635
7500.80 652
7501.62 650
7502.44 680
7503.25 646
7504.07 634
7504.89 585
7505.71 625
7506.52 722
7507.34 660
7508.16 582
7508.98 691
7509.80 666
7510.61 672
7511.43 616
7512.25 611
7513.07 639
7513.89 653
7514.70 666
7515.52 621
7516.34 685
7517.16 669
7517.98 631
7518.79 645
7519.61 618
7520.43 627
7521.25 607
7522.07 613
7522.89 682
7523.71 619
7524.52 618
7525.34 595
7526.16 619
7526.98 669
7527.80 675
7528.62 639
7529.44 647
7530.26 701
7531.08 642
7531.89 608
7532.71 598
7533.53 659
7534.35 659
7535.17 596
7535.99 586
7536.81 575
7537.63 645
7538.45 689
7539.27 672
7540.09 633
7540.91 628
7541.73 641
7542.55 619
7543.37 562
7544.19 565
7545.01 637
7545.83 607
7546.65 659
7547.47 663
7548.29 638
7549.11 636
7549.93 669
7550.75 693
7551.57 611
7552.39 574
7553.21 608
7554.03 644
7554.85 695
7555.67 753
7556.49 734
7557.31 602
7558.13 603
7558.95 594
7559.77 517
7560.59 579
7561.41 658
7562.23 637
7563.05 626
7563.87 602
7564.69 615
7565.52 628
7566.34 618
7567.16 596
7567.98 556
7568.80 634
7569.62 581
7570.44 619
7571.26 568
7572.08 642
7572.91 580
7573.73 578
7574.55 578
7575.37 600
7576.19 615
7577.01 563
7577.83 605
7578.66 656
7579.48 608
7580.30 590
7581.12 661
7581.94 598
7582.77 616
7583.59 585
7584.41 603
7585.23 582
7586.05 566
7586.88 539
7587.70 589
7588.52 673
7589.34 614
7590.16 664
7590.99 633
7591.81 708
7592.63 685
7593.45 728
7594.28 655
7595.10 673
7595.92 651
7596.74 591
7597.57 581
7598.39 598
7599.21 641
7600.03 661
7600.86 642
7601.68 584
7602.50 665
7603.33 663
7604.15 641
7604.97 612
7605.80 662
7606.62 760
7607.44 705
7608.26 755
7609.09 662
7609.91 627
7610.73 700
7611.56 748
7612.38 673
7613.21 672
7614.03 641
7614.85 685
7615.68 693
7616.50 696
7617.32 620
7618.15 690
7618.97 738
7619.80 761
7620.62 741
7621.44 732
7622.27 703
7623.09 798
7623.92 786
7624.74 698
7625.56 751
7626.39 681
7627.21 707
7628.04 667
7628.86 728
7629.68 719
7630.51 718
7631.33 693
7632.16 738
7632.98 723
7633.81 714
7634.63 763
7635.46 799
7636.28 866
7637.11 817
7637.93 792
7638.76 743
7639.58 728
7640.41 679
7641.23 668
7642.06 621
7642.88 675
7643.71 582
7644.53 620
7645.36 555
7646.18 597
7647.01 598
7647.83 586
7648.66 593
7649.48 646
7650.31 643
7651.14 595
7651.96 682
7652.79 639
7653.61 571
7654.44 596
7655.26 596
7656.09 613
7656.92 591
7657.74 597
7658.57 648
7659.39 544
7660.22 597
7661.05 563
7661.87 641
7662.70 606
7663.52 568
7664.35 544
7665.18 607
7666.00 619
7666.83 592
7667.66 576
7668.48 547
7669.31 536
7670.14 554
7670.96 590
7671.79 579
7672.62 680
7673.44 635
7674.27 646
7675.10 629
7675.92 623
7676.75 703
7677.58 615
7678.40 496
7679.23 540
7680.06 503
7680.89 578
7681.71 561
7682.54 555
7683.37 564
7684.19 570
7685.02 585
7685.85 603
7686.68 476
7687.50 563
7688.33 535
7689.16 598
7689.99 601
7690.81 552
7691.64 576
7692.47 553
7693.30 575
7694.13 611
7694.95 598
7695.78 571
7696.61 580
7697.44 562
7698.27 572
7699.09 570
7699.92 604
7700.75 579
7701.58 639
7702.41 648
7703.24 645
7704.06 597
7704.89 628
7705.72 604
7706.55 620
7707.38 601
7708.21 556
7709.04 581
7709.86 621
7710.69 601
7711.52 576
7712.35 610
7713.18 563
7714.01 609
7714.84 532
7715.67 601
7716.50 622
7717.32 588
7718.15 574
7718.98 514
7719.81 593
7720.64 569
7721.47 636
7722.30 594
7723.13 555
7723.96 567
7724.79 590
7725.62 564
7726.45 553
7727.28 582
7728.11 591
7728.94 580
7729.77 583
7730.60 569
7731.43 562
7732.26 611
7733.09 590
7733.92 534
7734.75 579
7735.58 544
7736.41 581
7737.24 578
7738.07 592
7738.90 492
7739.73 544
7740.56 582
7741.39 583
7742.22 616
7743.05 593
7743.88 564
7744.71 586
7745.54 648
7746.37 656
7747.20 727
7748.03 730
7748.87 736
7749.70 805
7750.53 864
7751.36 891
7752.19 811
7753.02 781
7753.85 723
7754.68 698
7755.51 676
7756.34 655
7757.18 678
7758.01 649
7758.84 595
7759.67 585
7760.50 607
7761.33 628
7762.16 660
7763.00 611
7763.83 565
7764.66 533
7765.49 595
7766.32 535
7767.16 547
7767.99 487
7768.82 588
7769.65 571
7770.48 570
7771.31 573
7772.15 566
7772.98 537
7773.81 563
7774.64 637
7775.48 591
7776.31 535
7777.14 566
7777.97 579
7778.81 597
7779.64 607
7780.47 572
7781.30 621
7782.14 573
7782.97 534
7783.80 523
7784.63 555
7785.47 614
7786.30 604
7787.13 614
7787.97 595
7788.80 613
7789.63 644
7790.46 699
7791.30 599
7792.13 637
7792.96 585
7793.80 607
7794.63 537
7795.46 595
7796.30 601
7797.13 605
7797.96 615
7798.80 635
7799.63 632
7800.46 646
7801.30 648
7802.13 654
7802.97 611
7803.80 629
7804.63 622
7805.47 635
7806.30 702
7807.13 658
7807.97 616
7808.80 663
7809.64 683
7810.47 640
7811.31 614
7812.14 652
7812.97 733
7813.81 681
7814.64 673
7815.48 653
7816.31 741
7817.15 741
7817.98 789
7818.82 830
7819.65 745
7820.48 769
7821.32 811
7822.15 803
7822.99 729
7823.82 665
7824.66 819
7825.49 668
7826.33 706
7827.16 723
7828.00 760
7828.83 756
7829.67 762
7830.50 799
7831.34 768
7832.17 785
7833.01 736
7833.85 735
7834.68 703
7835.52 761
7836.35 822
7837.19 801
7838.02 795
7838.86 769
7839.69 752
7840.53 785
7841.37 774
7842.20 748
7843.04 747
7843.87 744
7844.71 666
7845.55 724
7846.38 742
7847.22 743
7848.05 707
7848.89 761
7849.73 730
7850.56 687
7851.40 631
7852.24 655
7853.07 730
7853.91 698
7854.74 675
7855.58 678
7856.42 697
7857.25 763
7858.09 630
7858.93 621
7859.76 674
7860.60 785
7861.44 742
7862.28 701
7863.11 725
7863.95 684
7864.79 637
7865.62 697
7866.46 730
7867.30 643
7868.14 698
7868.97 740
7869.81 743
7870.65 747
7871.48 695
7872.32 709
7873.16 648
7874.00 724
7874.83 689
7875.67 734
7876.51 772
7877.35 692
7878.19 742
7879.02 830
7879.86 826
7880.70 798
7881.54 873
7882.37 812
7883.21 793
7884.05 803
7884.89 726
7885.73 700
7886.57 701
7887.40 770
7888.24 784
7889.08 703
7889.92 709
7890.76 758
7891.60 766
7892.43 786
7893.27 834
7894.11 779
7894.95 842
7895.79 834
7896.63 770
7897.47 805
7898.30 782
7899.14 777
7899.98 735
7900.82 739
7901.66 809
7902.50 873
7903.34 902
7904.18 945
7905.02 850
7905.86 760
7906.70 831
7907.54 688
7908.37 736
7909.21 714
7910.05 720
7910.89 705
7911.73 688
7912.57 697
7913.41 726
7914.25 734
7915.09 762
7915.93 660
7916.77 710
7917.61 771
7918.45 837
7919.29 730
7920.13 802
7920.97 859
7921.81 864
7922.65 831
7923.49 743
7924.33 712
7925.17 733
7926.01 689
7926.85 641
7927.69 617
7928.53 679
7929.37 648
7930.21 707
7931.05 726
7931.90 685
7932.74 620
7933.58 600
7934.42 658
7935.26 636
7936.10 590
7936.94 571
7937.78 562
7938.62 601
7939.46 587
7940.30 599
7941.14 637
7941.99 707
7942.83 623
7943.67 701
7944.51 685
7945.35 566
7946.19 630
7947.03 712
7947.88 650
7948.72 649
7949.56 671
7950.40 766
7951.24 666
7952.08 680
7952.93 658
7953.77 643
7954.61 652
7955.45 610
7956.29 696
7957.13 625
7957.98 654
7958.82 651
7959.66 663
7960.50 705
7961.35 712
7962.19 729
7963.03 738
7963.87 675
7964.71 609
7965.56 651
7966.40 730
7967.24 707
7968.08 654
7968.93 632
7969.77 690
7970.61 723
7971.45 647
7972.30 668
7973.14 660
7973.98 643
7974.83 642
7975.67 625
7976.51 593
7977.36 593
7978.20 590
7979.04 623
7979.88 639
7980.73 678
7981.57 666
7982.41 654
7983.26 663
7984.10 612
7984.94 631
7985.79 596
7986.63 593
7987.47 641
7988.32 590
7989.16 614
7990.01 604
7990.85 592
7991.69 600
7992.54 570
7993.38 564
7994.23 546
7995.07 572
7995.91 520
7996.76 550
7997.60 656
7998.45 599
7999.29 511
8000.13 528
8000.98 533
8001.82 560
8002.67 561
8003.51 589
8004.36 613
8005.20 526
8006.04 571
8006.89 550
8007.73 560
8008.58 547
8009.42 518
8010.27 538
8011.11 483
8011.96 563
8012.80 568
8013.65 532
8014.49 555
8015.34 505
8016.18 558
8017.03 556
8017.87 535
8018.72 530
8019.56 496
8020.41 488
8021.25 531
8022.10 539
8022.95 573
8023.79 515
8024.64 488
8025.48 479
8026.33 504
8027.17 560
8028.02 600
8028.86 549
8029.71 536
8030.56 489
8031.40 510
8032.25 581
8033.09 536
8033.94 484
8034.79 460
8035.63 500
8036.48 491
8037.32 549
8038.17 517
8039.02 500
8039.86 519
8040.71 449
8041.56 467
8042.40 489
8043.25 485
8044.10 558
8044.94 532
8045.79 510
8046.64 516
8047.48 486
8048.33 542
8049.18 540
8050.02 502
8050.87 491
8051.72 489
8052.56 436
8053.41 490
8054.26 477
8055.11 424
8055.95 476
8056.80 558
8057.65 510
8058.49 490
8059.34 504
8060.19 547
8061.04 554
8061.88 607
8062.73 561
8063.58 562
8064.43 558
8065.27 482
8066.12 437
8066.97 496
8067.82 505
8068.67 548
8069.51 509
8070.36 502
8071.21 474
8072.06 489
8072.91 512
8073.75 459
8074.60 474
8075.45 514
8076.30 516
8077.15 513
8078.00 462
8078.84 450
8079.69 437
8080.54 520
8081.39 549
8082.24 493
8083.09 485
8083.94 512
8084.78 514
8085.63 507
8086.48 492
8087.33 476
8088.18 490
8089.03 500
8089.88 483
8090.73 486
8091.58 498
8092.42 436
8093.27 452
8094.12 455
8094.97 480
8095.82 463
8096.67 500
8097.52 524
8098.37 508
8099.22 527
8100.07 447
8100.92 439
8101.77 438
8102.62 444
8103.47 459
8104.32 446
8105.17 444
8106.02 523
8106.87 545
8107.72 491
8108.57 534
8109.42 557
8110.27 499
8111.12 537
8111.97 457
8112.82 443
8113.67 510
8114.52 488
8115.37 519
8116.22 492
8117.07 449
8117.92 528
8118.77 522
8119.62 540
8120.47 510
8121.32 467
8122.17 464
8123.02 545
8123.87 508
8124.72 536
8125.57 544
8126.43 557
8127.28 588
8128.13 562
8128.98 517
8129.83 512
8130.68 531
8131.53 544
8132.38 498
8133.23 468
8134.09 510
8134.94 535
8135.79 505
8136.64 512
8137.49 517
8138.34 520
8139.19 592
8140.05 497
8140.90 520
8141.75 559
8142.60 598
8143.45 609
8144.30 610
8145.16 539
8146.01 541
8146.86 593
8147.71 647
8148.56 603
8149.42 614
8150.27 619
8151.12 561
8151.97 587
8152.83 629
8153.68 571
8154.53 541
8155.38 561
8156.24 631
8157.09 644
8157.94 698
8158.79 657
8159.65 660
8160.50 625
8161.35 619
8162.20 585
8163.06 546
8163.91 548
8164.76 540
8165.62 563
8166.47 551
8167.32 578
8168.17 585
8169.03 542
8169.88 493
8170.73 488
8171.59 573
8172.44 576
8173.29 620
8174.15 588
8175.00 576
8175.85 553
8176.71 535
8177.56 593
8178.42 585
8179.27 565
8180.12 451
8180.98 511
8181.83 499
8182.68 479
8183.54 512
8184.39 574
8185.25 566
8186.10 537
8186.95 488
8187.81 515
8188.66 531
8189.52 508
8190.37 495
8191.22 501
8192.08 492
8192.93 466
8193.79 437
8194.64 495
8195.50 455
8196.35 554
8197.21 575
8198.06 526
8198.92 549
8199.77 489
8200.63 554
8201.48 502
8202.33 467
8203.19 481
8204.04 503
8204.90 478
8205.75 487
8206.61 492
8207.47 483
8208.32 507
8209.18 462
8210.03 460
8210.89 516
8211.74 505
8212.60 532
8213.45 487
8214.31 483
8215.16 551
8216.02 526
8216.87 509
8217.73 464
8218.59 520
8219.44 491
8220.30 524
8221.15 522
8222.01 530
8222.87 582
8223.72 566
8224.58 558
8225.43 614
8226.29 569
8227.15 563
8228.00 522
8228.86 511
8229.71 491
8230.57 531
8231.43 500
8232.28 490
8233.14 504
8234.00 500
8234.85 519
8235.71 461
8236.57 494
8237.42 485
8238.28 560
8239.14 549
8239.99 523
8240.85 524
8241.71 482
8242.56 481
8243.42 490
8244.28 503
8245.14 545
8245.99 473
8246.85 479
8247.71 491
8248.56 479
8249.42 474
8250.28 560
8251.14 541
8251.99 495
8252.85 490
8253.71 488
8254.57 493
8255.42 475
8256.28 494
8257.14 514
8258.00 489
8258.86 551
8259.71 566
8260.57 511
8261.43 482
8262.29 547
8263.15 524
8264.00 513
8264.86 528
8265.72 480
8266.58 516
8267.44 509
8268.29 503
8269.15 482
8270.01 488
8270.87 531
8271.73 537
8272.59 489
8273.45 449
8274.30 519
8275.16 557
8276.02 601
8276.88 539
8277.74 477
8278.60 527
8279.46 476
8280.32 494
8281.18 548
8282.03 540
8282.89 481
8283.75 552
8284.61 553
8285.47 544
8286.33 511
8287.19 559
8288.05 586
8288.91 511
8289.77 574
8290.63 638
8291.49 618
8292.35 595
8293.21 632
8294.07 602
8294.93 602
8295.78 636
8296.64 594
8297.50 610
8298.36 634
8299.22 602
8300.08 588
8300.94 577
8301.80 558
8302.66 584
8303.52 614
8304.38 580
8305.25 605
8306.11 591
8306.97 539
8307.83 584
8308.69 548
8309.55 534
8310.41 627
8311.27 517
8312.13 575
8312.99 498
8313.85 502
8314.71 568
8315.57 619
8316.43 658
8317.29 600
8318.15 618
8319.02 562
8319.88 577
8320.74 597
8321.60 618
8322.46 510
8323.32 504
8324.18 518
8325.04 538
8325.90 501
8326.77 536
8327.63 545
8328.49 560
8329.35 581
8330.21 514
8331.07 523
8331.93 516
8332.80 553
8333.66 549
8334.52 580
8335.38 623
8336.24 629
8337.11 566
8337.97 549
8338.83 520
8339.69 567
8340.55 629
8341.42 575
8342.28 572
8343.14 520
8344.00 584
8344.86 589
8345.73 561
8346.59 508
8347.45 493
8348.31 554
8349.18 590
8350.04 599
8350.90 544
8351.76 506
8352.63 495
8353.49 544
8354.35 558
8355.22 543
8356.08 460
8356.94 535
8357.80 572
8358.67 534
8359.53 568
8360.39 562
8361.26 534
8362.12 515
8362.98 502
8363.85 556
8364.71 536
8365.57 556
8366.44 550
8367.30 580
8368.16 546
8369.03 523
8369.89 612
8370.75 582
8371.62 621
8372.48 547
8373.35 587
8374.21 562
8375.07 573
8375.94 585
8376.80 576
8377.67 530
8378.53 584
8379.39 571
8380.26 610
8381.12 671
8381.99 613
8382.85 641
8383.71 583
8384.58 569
8385.44 561
8386.31 609
8387.17 603
8388.04 618
8388.90 647
8389.77 615
8390.63 561
8391.50 530
8392.36 587
8393.22 589
8394.09 566
8394.95 544
8395.82 595
8396.68 621
8397.55 635
8398.41 625
8399.28 628
8400.14 709
8401.01 647
8401.88 660
8402.74 638
8403.61 652
8404.47 587
8405.34 570
8406.20 630
8407.07 652
8407.93 575
8408.80 599
8409.66 606
8410.53 592
8411.40 551
8412.26 553
8413.13 618
8413.99 659
8414.86 699
8415.73 636
8416.59 684
8417.46 706
8418.32 726
8419.19 638
8420.06 721
8420.92 628
8421.79 696
8422.65 732
8423.52 676
8424.39 678
8425.25 704
8426.12 680
8426.99 832
8427.85 784
8428.72 793
8429.59 732
8430.45 795
8431.32 802
8432.19 774
8433.05 830
8433.92 824
8434.79 853
8435.65 799
8436.52 853
8437.39 844
8438.26 806
8439.12 815
8439.99 809
8440.86 902
8441.73 904
8442.59 992
8443.46 1019
8444.33 955
8445.19 1097
8446.06 1112
8446.93 1151
8447.80 969
8448.67 959
8449.53 1059
8450.40 994
8451.27 1024
8452.14 1003
8453.00 1071
8453.87 1109
8454.74 1088
8455.61 1317
8456.48 1540
8457.34 1717
8458.21 1854
8459.08 1940
8459.95 2103
8460.82 2018
8461.69 1995
8462.55 1975
8463.42 1719
8464.29 1587
8465.16 1402
8466.03 1359
8466.90 1330
8467.77 1331
8468.63 1437
8469.50 1547
8470.37 1906
8471.24 2425
8472.11 2689
8472.98 2967
8473.85 3300
8474.72 3237
8475.58 3049
8476.45 2766
8477.32 2370
8478.19 2017
8479.06 1724
8479.93 1545
8480.80 1385
8481.67 1071
8482.54 1056
8483.41 1065
8484.28 1016
8485.15 894
8486.02 965
8486.89 951
8487.76 965
8488.63 936
8489.50 917
8490.37 866
8491.24 904
8492.11 924
8492.98 833
8493.85 889
8494.72 928
8495.59 889
8496.46 940
8497.33 935
8498.20 985
8499.07 927
8499.94 883
8500.81 967
8501.68 1020
8502.55 856
8503.42 882
8504.29 874
8505.16 757
8506.03 769
8506.90 824
8507.77 817
8508.64 932
8509.51 926
8510.38 962
8511.25 1021
8512.13 1026
8513.00 1068
8513.87 1065
8514.74 1057
8515.61 961
8516.48 926
8517.35 876
8518.22 847
8519.09 809
8519.97 786
8520.84 764
8521.71 785
8522.58 731
8523.45 740
8524.32 734
8525.19 807
8526.07 762
8526.94 830
8527.81 821
8528.68 808
8529.55 811
8530.43 830
8531.30 845
8532.17 809
8533.04 878
8533.91 813
8534.79 799
8535.66 891
8536.53 939
8537.40 886
8538.27 824
8539.15 939
8540.02 920
8540.89 891
8541.76 852
8542.64 880
8543.51 898
8544.38 801
8545.25 798
8546.13 829
8547.00 817
8547.87 879
8548.74 915
8549.62 896
8550.49 910
8551.36 862
8552.24 816
8553.11 864
8553.98 879
8554.86 932
8555.73 902
8556.60 948
8557.48 950
8558.35 920
8559.22 960
8560.10 912
8560.97 948
8561.84 927
8562.72 847
8563.59 811
8564.46 842
8565.34 698
8566.21 731
8567.08 739
8567.96 783
8568.83 745
8569.71 717
8570.58 704
8571.45 757
8572.33 760
8573.20 699
8574.08 719
8574.95 782
8575.82 761
8576.70 738
8577.57 670
8578.45 656
8579.32 620
8580.20 656
8581.07 687
8581.94 677
8582.82 650
8583.69 712
8584.57 686
8585.44 695
8586.32 699
8587.19 676
8588.07 684
8588.94 761
8589.82 701
8590.69 688
8591.57 684
8592.44 675
8593.32 706
8594.19 704
8595.07 680
8595.94 656
8596.82 746
8597.69 764
8598.57 695
8599.44 665
8600.32 642
8601.19 605
8602.07 599
8602.95 692
8603.82 715
8604.70 671
8605.57 654
8606.45 727
8607.32 774
8608.20 747
8609.08 699
8609.95 717
8610.83 667
8611.70 728
8612.58 727
8613.46 726
8614.33 779
8615.21 734
8616.08 727
8616.96 772
8617.84 739
8618.71 708
8619.59 762
8620.47 723
8621.34 697
8622.22 713
8623.10 725
8623.97 743
8624.85 779
8625.73 727
8626.60 698
8627.48 789
8628.36 856
8629.23 762
8630.11 743
8630.99 775
8631.87 827
8632.74 816
8633.62 738
8634.50 742
8635.37 801
8636.25 780
8637.13 750
8638.01 768
8638.88 803
8639.76 854
8640.64 856
8641.52 827
8642.39 806
8643.27 857
8644.15 947
8645.03 844
8645.90 797
8646.78 875
8647.66 961
8648.54 955
8649.42 834
8650.29 907
8651.17 975
8652.05 1008
8652.93 909
8653.81 914
8654.68 916
8655.56 953
8656.44 995
8657.32 983
8658.20 1021
8659.08 988
8659.95 1037
8660.83 1138
8661.71 994
8662.59 1032
8663.47 1024
8664.35 1016
8665.23 989
8666.10 893
8666.98 1033
8667.86 955
8668.74 990
8669.62 1046
8670.50 1106
8671.38 1107
8672.26 1198
8673.14 1332
8674.02 1504
8674.90 1625
8675.77 1888
8676.65 2032
8677.53 2126
8678.41 2147
8679.29 2036
8680.17 2037
8681.05 1842
8681.93 1748
8682.81 1506
8683.69 1399
8684.57 1314
8685.45 1169
8686.33 1217
8687.21 1191
8688.09 1132
8688.97 1119
8689.85 1188
8690.73 1320
8691.61 1539
8692.49 1784
8693.37 2117
8694.25 2506
8695.13 2829
8696.01 2956
8696.89 2910
8697.77 2862
8698.65 2542
8699.53 2205
8700.41 1898
8701.29 1662
8702.17 1427
8703.05 1291
8703.94 1201
8704.82 1087
8705.70 991
8706.58 885
8707.46 918
8708.34 967
8709.22 995
8710.10 845
8710.98 860
8711.86 871
8712.75 880
8713.63 885
8714.51 801
8715.39 865
8716.27 863
8717.15 826
8718.03 785
8718.91 743
8719.80 849
8720.68 823
8721.56 780
8722.44 880
8723.32 874
8724.20 771
8725.09 738
8725.97 822
8726.85 917
8727.73 809
8728.61 855
8729.50 809
8730.38 869
8731.26 892
8732.14 842
8733.02 910
8733.91 950
8734.79 939
8735.67 903
8736.55 936
8737.44 891
8738.32 836
8739.20 824
8740.08 776
8740.97 707
8741.85 730
8742.73 751
8743.61 662
8744.50 661
8745.38 660
8746.26 685
8747.15 639
8748.03 711
8748.91 727
8749.79 730
8750.68 807
8751.56 735
8752.44 771
8753.33 781
8754.21 724
8755.09 775
8755.98 781
8756.86 766
8757.74 767
8758.63 765
8759.51 790
8760.39 786
8761.28 711
8762.16 700
8763.05 772
8763.93 771
8764.81 745
8765.70 706
8766.58 817
8767.46 782
8768.35 761
8769.23 797
8770.12 784
8771.00 916
8771.89 788
8772.77 795
8773.65 772
8774.54 760
8775.42 758
8776.31 708
8777.19 757
8778.08 741
8778.96 711
8779.84 704
8780.73 598
8781.61 664
8782.50 661
8783.38 678
8784.27 634
8785.15 641
8786.04 675
8786.92 702
8787.81 649
8788.69 725
8789.58 644
8790.46 615
8791.35 698
8792.23 655
8793.12 640
8794.00 690
8794.89 698
8795.77 712
8796.66 753
8797.55 713
8798.43 665
8799.32 634
8800.20 648
8801.09 618
8801.97 576
8802.86 606
8803.74 600
8804.63 650
8805.52 630
8806.40 587
8807.29 619
8808.17 652
8809.06 669
8809.95 645
8810.83 618
8811.72 654
8812.60 715
8813.49 627
8814.38 584
8815.26 573
8816.15 599
8817.04 605
8817.92 629
8818.81 567
8819.70 688
8820.58 649
8821.47 573
8822.36 627
8823.24 678
8824.13 711
8825.02 644
8825.90 579
8826.79 527
8827.68 581
8828.56 558
8829.45 606
8830.34 614
8831.23 597
8832.11 557
8833.00 599
8833.89 593
8834.77 570
8835.66 565
8836.55 547
8837.44 585
8838.32 593
8839.21 575
8840.10 553
8840.99 556
8841.88 541
8842.76 520
8843.65 514
8844.54 553
8845.43 538
8846.31 569
8847.20 600
8848.09 517
8848.98 532
8849.87 512
8850.75 581
8851.64 588
8852.53 539
8853.42 566
8854.31 626
8855.20 556
8856.08 503
8856.97 508
8857.86 515
8858.75 542
8859.64 507
8860.53 444
8861.42 430
8862.30 470
8863.19 529
8864.08 518
8864.97 517
8865.86 572
8866.75 642
8867.64 550
8868.53 594
8869.42 540
8870.30 485
8871.19 511
8872.08 537
8872.97 428
8873.86 461
8874.75 494
8875.64 491
8876.53 469
8877.42 513
8878.31 472
8879.20 494
8880.09 481
8880.98 507
8881.87 496
8882.76 459
8883.65 431
8884.54 486
8885.43 472
8886.32 512
8887.21 486
8888.10 463
8888.99 490
8889.88 474
8890.77 449
8891.66 514
8892.55 511
8893.44 485
8894.33 482
8895.22 409
8896.11 467
8897.00 504
8897.89 500
8898.78 500
8899.67 461
8900.56 431
8901.45 488
8902.34 494
8903.23 446
8904.12 442
8905.02 486
8905.91 460
8906.80 459
8907.69 435
8908.58 466
8909.47 416
8910.36 456
8911.25 439
8912.14 419
8913.04 501
8913.93 467
8914.82 401
8915.71 419
8916.60 472
8917.49 467
8918.38 451
8919.28 468
8920.17 410
8921.06 424
8921.95 428
8922.84 444
8923.73 466
8924.63 447
8925.52 442
8926.41 426
8927.30 411
8928.19 451
8929.09 451
8929.98 457
8930.87 469
8931.76 450
8932.65 459
8933.55 486
8934.44 472
8935.33 478
8936.22 412
8937.12 443
8938.01 468
8938.90 426
8939.79 405
8940.69 440
8941.58 419
8942.47 398
8943.37 409
8944.26 411
8945.15 439
8946.04 501
8946.94 430
8947.83 403
8948.72 393
8949.62 487
8950.51 455
8951.40 428
8952.30 438
8953.19 468
8954.08 451
8954.98 382
8955.87 475
8956.76 450
8957.66 430
8958.55 416
8959.44 423
8960.34 408
8961.23 434
8962.12 482
8963.02 386
8963.91 409
8964.81 396
8965.70 443
8966.59 515
8967.49 443
8968.38 426
8969.28 444
8970.17 478
8971.06 449
8971.96 481
8972.85 413
8973.75 441
8974.64 501
8975.54 484
8976.43 462
8977.32 456
8978.22 416
8979.11 499
8980.01 523
8980.90 458
8981.80 426
8982.69 491
8983.59 400
8984.48 403
8985.38 430
8986.27 417
8987.17 403
8988.06 356
8988.96 356
8989.85 429
8990.75 411
8991.64 414
8992.54 415
8993.43 337
8994.33 448
8995.22 430
8996.12 410
8997.01 414
8997.91 336
8998.81 402
8999.70 427
9000.60 403
9001.49 375
9002.39 410
9003.28 384
9004.18 387
9005.08 443
9005.97 391
9006.87 403
9007.76 408
9008.66 419
9009.56 413
9010.45 435
9011.35 344
9012.24 394
9013.14 377
9014.04 386
9014.93 343
9015.83 429
9016.73 336
9017.62 337
9018.52 380
9019.42 412
9020.31 394
9021.21 366
9022.11 422
9023.00 371
9023.90 392
9024.80 371
9025.69 357
9026.59 360
9027.49 364
9028.38 426
9029.28 398
9030.18 386
9031.08 411
9031.97 418
9032.87 385
9033.77 361
9034.66 407
9035.56 428
9036.46 427
9037.36 408
9038.25 382
9039.15 346
9040.05 382
9040.95 431
9041.85 395
9042.74 359
9043.64 417
9044.54 416
9045.44 463
9046.33 401
9047.23 412
9048.13 421
9049.03 343
9049.93 407
9050.82 369
9051.72 360
9052.62 400
9053.52 393
9054.42 349
9055.32 334
9056.21 353
9057.11 388
9058.01 381
9058.91 429
9059.81 436
9060.71 366
9061.61 386
9062.50 439
9063.40 448
9064.30 397
9065.20 330
9066.10 384
9067.00 437
9067.90 464
9068.80 377
9069.70 409
9070.60 379
9071.49 387
9072.39 364
9073.29 360
9074.19 299
9075.09 377
9075.99 368
9076.89 365
9077.79 364
9078.69 381
9079.59 494
9080.49 468
9081.39 416
9082.29 419
9083.19 383
9084.09 413
9084.99 417
9085.89 378
9086.79 390
9087.69 431
9088.59 399
9089.49 395
9090.39 393
9091.29 401
9092.19 354
9093.09 382
9093.99 363
9094.89 354
9095.79 446
9096.69 445
9097.59 443
9098.49 414
9099.39 378
9100.29 364
9101.19 366
9102.09 338
9102.99 394
9103.90 441
9104.80 435
9105.70 369
9106.60 337
9107.50 407
9108.40 425
9109.30 417
9110.20 392
9111.10 401
9112.00 405
9112.91 408
9113.81 401
9114.71 397
9115.61 365
9116.51 410
9117.41 395
9118.31 400
9119.22 435
9120.12 398
9121.02 412
9121.92 349
9122.82 394
9123.72 393
9124.63 391
9125.53 394
9126.43 408
9127.33 382
9128.23 340
9129.14 413
9130.04 388
9130.94 379
9131.84 385
9132.74 384
9133.65 391
9134.55 355
9135.45 384
9136.35 369
9137.26 363
9138.16 379
9139.06 343
9139.96 383
9140.87 389
9141.77 349
9142.67 390
9143.57 387
9144.48 347
9145.38 392
9146.28 447
9147.19 343
9148.09 363
9148.99 348
9149.90 386
9150.80 416
9151.70 385
9152.60 389
9153.51 372
9154.41 322
9155.31 332
9156.22 343
9157.12 399
9158.02 463
9158.93 386
9159.83 354
9160.74 378
9161.64 401
9162.54 446
9163.45 448
9164.35 405
9165.25 358
9166.16 389
9167.06 357
9167.97 407
9168.87 362
9169.77 395
9170.68 444
9171.58 427
9172.49 381
9173.39 381
9174.30 389
9175.20 340
9176.10 382
9177.01 387
9177.91 379
9178.82 377
9179.72 398
9180.63 376
9181.53 304
9182.44 348
9183.34 323
9184.25 377
9185.15 403
9186.05 373
9186.96 406
9187.86 399
9188.77 384
9189.67 367
9190.58 376
9191.48 372
9192.39 404
9193.30 375
9194.20 404
9195.11 418
9196.01 402
9196.92 391
9197.82 416
9198.73 397
9199.63 441
9200.54 409
9201.44 443
9202.35 405
9203.26 424
9204.16 441
9205.07 399
9205.97 380
9206.88 393
9207.78 425
9208.69 382
9209.60 370
9210.50 409
9211.41 367
9212.32 348
9213.22 401
9214.13 396
9215.03 363
9215.94 350
9216.85 401
9217.75 426
9218.66 432
9219.57 389
9220.47 384
9221.38 365
9222.29 392
9223.19 407
9224.10 411
9225.01 416
9225.91 400
9226.82 404
9227.73 407
9228.63 360
9229.54 363
9230.45 367
9231.36 405
9232.26 414
9233.17 357
9234.08 368
9234.98 343
9235.89 337
9236.80 378
9237.71 379
9238.61 297
9239.52 286
9240.43 333
9241.34 386
9242.24 322
9243.15 368
9244.06 397
9244.97 374
9245.87 395
9246.78 396
9247.69 323
9248.60 381
9249.51 412
9250.41 387
9251.32 292
9252.23 323
9253.14 352
9254.05 389
9254.96 335
9255.86 334
9256.77 390
9257.68 368
9258.59 391
9259.50 357
9260.41 381
9261.31 402
9262.22 357
9263.13 387
9264.04 404
9264.95 432
9265.86 411
9266.77 394
9267.68 317
9268.58 337
9269.49 328
9270.40 377
9271.31 364
9272.22 355
9273.13 357
9274.04 339
9274.95 356
9275.86 347
9276.77 330
9277.68 354
9278.59 364
9279.50 409
9280.40 407
9281.31 365
9282.22 364
9283.13 346
9284.04 361
9284.95 408
9285.86 431
9286.77 426
9287.68 379
9288.59 379
9289.50 355
9290.41 371
9291.32 357
9292.23 364
9293.14 386
9294.05 399
9294.96 390
9295.87 365
9296.78 349
9297.69 310
9298.60 355
9299.52 398
9300.43 384
9301.34 420
9302.25 355
9303.16 382
9304.07 361
9304.98 412
9305.89 424
9306.80 393
9307.71 437
9308.62 436
9309.53 431
9310.44 408
9311.36 451
9312.27 480
9313.18 443
9314.09 462
9315.00 490
9315.91 445
9316.82 433
9317.73 409
9318.64 346
9319.56 407
9320.47 433
9321.38 400
9322.29 377
9323.20 380
9324.11 406
9325.03 343
9325.94 419
9326.85 405
9327.76 319
9328.67 349
9329.59 385
9330.50 414
9331.41 397
9332.32 393
9333.23 407
9334.15 366
9335.06 387
9335.97 465
9336.88 424
9337.79 378
9338.71 346
9339.62 352
9340.53 398
9341.44 342
9342.36 381
9343.27 386
9344.18 344
9345.09 338
9346.01 406
9346.92 422
9347.83 410
9348.75 334
9349.66 363
9350.57 378
9351.48 378
9352.40 422
9353.31 412
9354.22 421
9355.14 420
9356.05 412
9356.96 354
9357.88 362
9358.79 377
9359.70 316
9360.62 383
9361.53 385
9362.44 396
9363.36 313
9364.27 346
9365.19 304
9366.10 351
9367.01 415
9367.93 387
9368.84 363
9369.75 364
9370.67 374
9371.58 336
9372.50 291
9373.41 380
9374.32 365
9375.24 376
9376.15 448
9377.07 397
9377.98 375
9378.90 357
9379.81 375
9380.72 401
9381.64 371
9382.55 400
9383.47 445
9384.38 412
9385.30 356
9386.21 384
9387.13 356
9388.04 427
9388.96 381
9389.87 343
9390.79 369
9391.70 384
9392.62 398
9393.53 414
9394.45 426
9395.36 435
9396.28 402
9397.19 428
9398.11 415
9399.02 381
9399.94 390
9400.85 447
9401.77 391
9402.68 390
9403.60 402
9404.52 417
9405.43 400
9406.35 413
9407.26 365
9408.18 387
9409.09 368
9410.01 432
9410.93 374
9411.84 345
9412.76 344
9413.67 395
9414.59 424
9415.51 390
9416.42 332
9417.34 413
9418.26 356
9419.17 390
9420.09 430
9421.00 424
9421.92 425
9422.84 435
9423.75 405
9424.67 393
9425.59 347
9426.50 363
9427.42 416
9428.34 336
9429.25 426
9430.17 426
9431.09 399
9432.00 390
9432.92 345
9433.84 361
9434.76 352
9435.67 414
9436.59 372
9437.51 396
9438.42 382
9439.34 426
9440.26 455
9441.18 402
9442.09 441
9443.01 426
9443.93 402
9444.85 358
9445.76 357
9446.68 392
9447.60 432
9448.52 476
9449.43 441
9450.35 420
9451.27 381
9452.19 411
9453.11 445
9454.02 504
9454.94 517
9455.86 590
9456.78 594
9457.70 541
9458.62 490
9459.53 483
9460.45 503
9461.37 497
9462.29 480
9463.21 402
9464.13 460
9465.04 444
9465.96 435
9466.88 426
9467.80 413
9468.72 420
9469.64 460
9470.56 431
9471.48 438
9472.39 407
9473.31 430
9474.23 402
9475.15 371
9476.07 395
9476.99 425
9477.91 441
9478.83 420
9479.75 412
9480.67 440
9481.59 460
9482.51 450
9483.42 446
9484.34 404
9485.26 414
9486.18 422
9487.10 473
9488.02 469
9488.94 471
9489.86 477
9490.78 394
9491.70 406
9492.62 419
9493.54 420
9494.46 484
9495.38 425
9496.30 391
9497.22 402
9498.14 404
9499.06 408
9499.98 389
9500.90 388
9501.82 357
9502.74 386
9503.66 418
9504.58 488
9505.50 407
9506.43 403
9507.35 450
9508.27 446
9509.19 461
9510.11 479
9511.03 376
9511.95 388
9512.87 447
9513.79 426
9514.71 467
9515.63 447
9516.55 466
9517.48 443
9518.40 455
9519.32 433
9520.24 465
9521.16 530
9522.08 463
9523.00 508
9523.92 432
9524.85 442
9525.77 426
9526.69 480
9527.61 497
9528.53 455
9529.45 482
9530.38 442
9531.30 494
9532.22 498
9533.14 520
9534.06 560
9534.98 612
9535.91 722
9536.83 752
9537.75 596
9538.67 696
9539.60 669
9540.52 597
9541.44 570
9542.36 556
9543.28 465
9544.21 547
9545.13 488
9546.05 464
9546.97 505
9547.90 481
9548.82 467
9549.74 422
9550.66 477
9551.59 460
9552.51 508
9553.43 488
9554.36 346
9555.28 393
9556.20 506
9557.13 487
9558.05 463
9558.97 480
9559.89 547
9560.82 515
9561.74 519
9562.66 483
9563.59 547
9564.51 506
9565.43 577
9566.36 539
9567.28 483
9568.20 483
9569.13 497
9570.05 455
9570.98 482
9571.90 408
9572.82 441
9573.75 458
9574.67 465
9575.60 445
9576.52 457
9577.44 496
9578.37 478
9579.29 449
9580.22 397
9581.14 464
9582.06 455
9582.99 471
9583.91 419
9584.84 423
9585.76 421
9586.69 397
9587.61 517
9588.53 489
9589.46 421
9590.38 462
9591.31 469
9592.23 455
9593.16 448
9594.08 421
9595.01 530
9595.93 489
9596.86 444
9597.78 460
9598.71 454
9599.63 496
9600.56 520
9601.48 454
9602.41 447
9603.33 493
9604.26 480
9605.18 457
9606.11 462
9607.03 500
9607.96 497
9608.89 476
9609.81 466
9610.74 494
9611.66 439
9612.59 426
9613.51 489
9614.44 462
9615.37 469
9616.29 504
9617.22 532
9618.14 550
9619.07 456
9620.00 493
9620.92 564
9621.85 560
9622.77 484
9623.70 485
9624.63 489
9625.55 528
9626.48 516
9627.41 541
9628.33 578
9629.26 567
9630.19 557
9631.11 564
9632.04 561
9632.97 568
9633.89 551
9634.82 536
9635.75 605
9636.67 604
9637.60 577
9638.53 505
9639.45 549
9640.38 585
9641.31 580
9642.23 649
9643.16 644
9644.09 603
9645.02 603
9645.94 581
9646.87 627
9647.80 582
9648.73 615
9649.65 639
9650.58 688
9651.51 697
9652.44 723
9653.36 706
9654.29 752
9655.22 731
9656.15 733
9657.08 656
9658.00 629
9658.93 643
9659.86 642
9660.79 615
9661.72 617
9662.64 596
9663.57 599
9664.50 620
9665.43 648
9666.36 601
9667.28 598
9668.21 612
9669.14 663
9670.07 677
9671.00 667
9671.93 739
9672.86 683
9673.78 721
9674.71 715
9675.64 704
9676.57 762
9677.50 753
9678.43 675
9679.36 683
9680.29 694
9681.21 743
9682.14 725
9683.07 699
9684.00 648
9684.93 771
9685.86 733
9686.79 767
9687.72 739
9688.65 687
9689.58 701
9690.51 712
9691.44 742
9692.37 828
9693.30 889
9694.23 857
9695.16 758
9696.09 780
9697.02 742
9697.94 778
9698.87 809
9699.80 816
9700.73 791
9701.66 900
9702.59 948
9703.52 965
9704.45 945
9705.39 945
9706.32 915
9707.25 836
9708.18 820
9709.11 790
9710.04 793
9710.97 747
9711.90 749
9712.83 740
9713.76 786
9714.69 784
9715.62 777
9716.55 801
9717.48 877
9718.41 957
9719.34 897
9720.27 854
9721.21 861
9722.14 846
9723.07 789
9724.00 819
9724.93 797
9725.86 785
9726.79 743
9727.72 743
9728.65 709
9729.59 696
9730.52 672
9731.45 748
9732.38 769
9733.31 769
9734.24 747
9735.17 838
9736.11 807
9737.04 768
9737.97 759
9738.90 740
9739.83 760
9740.77 714
9741.70 679
9742.63 715
9743.56 746
9744.49 696
9745.43 728
9746.36 726
9747.29 653
9748.22 663
9749.15 654
9750.09 600
9751.02 575
9751.95 597
9752.88 654
9753.82 572
9754.75 576
9755.68 599
9756.61 639
9757.55 631
9758.48 576
9759.41 539
9760.35 589
9761.28 592
9762.21 580
9763.14 661
9764.08 592
9765.01 603
9765.94 607
9766.88 616
9767.81 638
9768.74 640
9769.68 535
9770.61 604
9771.54 630
9772.48 627
9773.41 574
9774.34 597
9775.28 566
9776.21 593
9777.14 615
9778.08 571
9779.01 642
9779.94 692
9780.88 667
9781.81 643
9782.75 643
9783.68 685
9784.61 672
9785.55 595
9786.48 634
9787.42 621
9788.35 640
9789.28 643
9790.22 631
9791.15 585
9792.09 561
9793.02 558
9793.96 580
9794.89 549
9795.83 597
9796.76 591
9797.69 535
9798.63 610
9799.56 635
9800.50 566
9801.43 570
9802.37 548
9803.30 502
9804.24 595
9805.17 602
9806.11 548
9807.04 499
9807.98 530
9808.91 539
9809.85 513
9810.78 460
9811.72 534
9812.65 503
9813.59 584
9814.53 562
9815.46 507
9816.40 518
9817.33 493
9818.27 500
9819.20 499
9820.14 531
9821.07 561
9822.01 525
9822.95 461
9823.88 518
9824.82 494
9825.75 453
9826.69 504
9827.63 477
9828.56 458
9829.50 492
9830.43 517
9831.37 467
9832.31 473
9833.24 451
9834.18 485
9835.12 466
9836.05 450
9836.99 503
9837.93 496
9838.86 485
9839.80 448
9840.73 407
9841.67 475
9842.61 502
9843.55 475
9844.48 500
9845.42 433
9846.36 501
9847.29 505
9848.23 485
9849.17 449
9850.10 482
9851.04 452
9851.98 449
9852.92 418
9853.85 415
9854.79 404
9855.73 420
9856.67 450
9857.60 461
9858.54 486
9859.48 488
9860.42 492
9861.35 502
9862.29 421
9863.23 449
9864.17 491
9865.10 467
9866.04 539
9866.98 472
9867.92 461
9868.86 467
9869.79 406
9870.73 482
9871.67 469
9872.61 496
9873.55 424
9874.48 490
9875.42 449
9876.36 436
9877.30 479
9878.24 427
9879.18 436
9880.12 468
9881.05 463
9881.99 432
9882.93 455
9883.87 495
9884.81 456
9885.75 439
9886.69 454
9887.63 486
9888.56 438
9889.50 386
9890.44 430
9891.38 415
9892.32 462
9893.26 432
9894.20 404
9895.14 439
9896.08 450
9897.02 394
9897.96 395
9898.90 434
9899.84 413
9900.77 466
9901.71 410
9902.65 442
9903.59 439
9904.53 452
9905.47 390
9906.41 376
9907.35 372
9908.29 415
9909.23 421
9910.17 358
9911.11 378
9912.05 437
9912.99 503
9913.93 446
9914.87 457
9915.81 441
9916.75 397
9917.69 428
9918.63 443
9919.57 373
9920.52 384
9921.46 465
9922.40 452
9923.34 413
9924.28 410
9925.22 462
9926.16 498
9927.10 496
9928.04 505
9928.98 556
9929.92 618
9930.86 586
9931.80 605
9932.75 655
9933.69 638
9934.63 591
9935.57 527
9936.51 522
9937.45 463
9938.39 493
9939.33 482
9940.28 432
9941.22 372
9942.16 416
9943.10 459
9944.04 413
9944.98 422
9945.92 420
9946.87 403
9947.81 438
9948.75 423
9949.69 399
9950.63 414
9951.58 507
9952.52 439
9953.46 393
9954.40 402
9955.34 442
9956.29 413
9957.23 377
9958.17 438
9959.11 454
9960.06 395
9961.00 421
9961.94 380
9962.88 404
9963.83 404
9964.77 394
9965.71 401
9966.65 397
9967.60 407
9968.54 421
9969.48 391
9970.42 399
9971.37 457
9972.31 418
9973.25 448
9974.20 378
9975.14 392
9976.08 358
9977.03 372
9977.97 408
9978.91 373
9979.86 381
9980.80 341
9981.74 382
9982.69 395
9983.63 407
9984.57 397
9985.52 389
9986.46 431
9987.40 351
9988.35 328
9989.29 379
9990.23 383
9991.18 384
9992.12 427
9993.07 387
9994.01 372
9994.95 395
9995.90 378
9996.84 368
9997.79 443
9998.73 412
9999.67 422
10000.62 437
10001.56 368
10002.51 408
10003.45 351
10004.40 362
10005.34 402
10006.29 384
10007.23 372
10008.17 403
10009.12 382
10010.06 378
10011.01 422
10011.95 395
10012.90 438
10013.84 409
10014.79 395
10015.73 348
10016.68 341
10017.62 387
10018.57 393
10019.51 392
10020.46 375
10021.40 382
10022.35 353
10023.29 372
10024.24 343
10025.19 363
10026.13 402
10027.08 353
10028.02 389
10028.97 389
10029.91 363
10030.86 444
10031.80 388
10032.75 350
10033.70 306
10034.64 355
10035.59 408
10036.53 354
10037.48 319
10038.43 317
10039.37 364
10040.32 351
10041.26 352
10042.21 367
10043.16 343
10044.10 341
10045.05 392
10046.00 357
10046.94 350
10047.89 383
10048.84 415
10049.78 337
10050.73 332
10051.68 360
10052.62 361
10053.57 298
10054.52 331
10055.46 311
10056.41 313
10057.36 340
10058.30 358
10059.25 368
10060.20 355
10061.15 393
10062.09 344
10063.04 325
10063.99 341
10064.93 381
10065.88 336
10066.83 346
10067.78 371
10068.72 379
10069.67 315
10070.62 296
10071.57 349
10072.51 347
10073.46 323
10074.41 364
10075.36 347
10076.31 312
10077.25 338
10078.20 349
10079.15 377
10080.10 358
10081.05 305
10081.99 309
10082.94 344
10083.89 392
10084.84 390
10085.79 340
10086.74 324
10087.68 325
10088.63 339
10089.58 330
10090.53 340
10091.48 318
10092.43 311
10093.37 316
10094.32 330
10095.27 355
10096.22 364
10097.17 363
10098.12 339
10099.07 367
10100.02 308
10100.97 361
10101.91 337
10102.86 347
10103.81 341
10104.76 350
10105.71 343
10106.66 328
10107.61 333
10108.56 341
10109.51 370
10110.46 354
10111.41 338
10112.36 395
10113.31 320
10114.26 344
10115.21 370
10116.16 307
10117.11 333
10118.06 306
10119.01 284
10119.96 364
10120.91 358
10121.86 331
10122.81 338
10123.76 324
10124.71 333
10125.66 320
10126.61 348
10127.56 343
10128.51 323
10129.46 362
10130.41 335
10131.36 299
10132.31 295
10133.26 327
10134.21 366
10135.16 300
10136.11 333
10137.06 343
10138.01 369
10138.96 317
10139.91 297
10140.86 305
10141.82 332
10142.77 354
10143.72 338
10144.67 347
10145.62 361
10146.57 347
10147.52 350
10148.47 311
10149.42 292
10150.38 426
10151.33 378
10152.28 336
10153.23 366
10154.18 374
10155.13 357
10156.09 314
10157.04 316
10157.99 319
10158.94 316
10159.89 330
10160.84 324
10161.80 327
10162.75 285
10163.70 356
10164.65 385
10165.60 333
10166.56 304
10167.51 358
10168.46 342
10169.41 385
10170.36 400
10171.32 389
10172.27 409
10173.22 348
10174.17 360
10175.13 366
10176.08 352
10177.03 353
10177.98 371
10178.94 434
10179.89 418
10180.84 401
10181.80 366
10182.75 334
10183.70 305
10184.65 383
10185.61 392
10186.56 387
10187.51 411
10188.47 444
10189.42 441
10190.37 398
10191.33 388
10192.28 377
10193.23 384
10194.19 358
10195.14 408
10196.09 386
10197.05 442
10198.00 420
10198.95 345
10199.91 376
10200.86 441
10201.82 433
10202.77 367
10203.72 333
10204.68 366
10205.63 398
10206.58 381
10207.54 414
10208.49 443
10209.45 476
10210.40 482
10211.36 447
10212.31 429
10213.26 426
10214.22 385
10215.17 411
10216.13 433
10217.08 463
10218.04 460
10218.99 418
10219.94 435
10220.90 421
10221.85 379
10222.81 403
10223.76 444
10224.72 427
10225.67 409
10226.63 396
10227.58 370
10228.54 390
10229.49 384
10230.45 415
10231.40 430
10232.36 428
10233.31 397
10234.27 418
10235.22 471
10236.18 463
10237.14 456
10238.09 475
10239.05 419
10240.00 454
10240.96 459
10241.91 434
10242.87 425
10243.82 478
10244.78 458
10245.74 449
10246.69 386
10247.65 368
10248.60 376
10249.56 388
10250.52 351
10251.47 355
10252.43 386
10253.38 390
10254.34 335
10255.30 381
10256.25 340
10257.21 325
10258.17 356
10259.12 364
10260.08 344
10261.04 384
10261.99 399
10262.95 372
10263.91 339
10264.86 407
10265.82 375
10266.78 362
10267.73 372
10268.69 384
10269.65 353
10270.60 354
10271.56 358
10272.52 325
10273.47 330
10274.43 359
10275.39 352
10276.35 349
10277.30 383
10278.26 381
10279.22 350
10280.18 366
10281.13 319
10282.09 298
10283.05 318
10284.01 278
10284.96 332
10285.92 363
10286.88 347
10287.84 321
10288.79 364
10289.75 356
10290.71 349
10291.67 317
10292.63 357
10293.58 381
10294.54 347
10295.50 326
10296.46 382
10297.42 302
10298.38 302
10299.33 338
10300.29 387
10301.25 350
10302.21 317
10303.17 356
10304.13 338
10305.08 337
10306.04 346
10307.00 316
10307.96 314
10308.92 309
10309.88 320
10310.84 357
10311.80 358
10312.75 348
10313.71 369
10314.67 340
10315.63 362
10316.59 301
10317.55 350
10318.51 390
10319.47 382
10320.43 370
10321.39 344
10322.35 367
10323.31 336
10324.27 388
10325.23 389
10326.18 368
10327.14 357
10328.10 394
10329.06 383
10330.02 392
10330.98 424
10331.94 361
10332.90 372
10333.86 358
10334.82 373
10335.78 386
10336.74 428
10337.70 376
10338.66 303
10339.62 359
10340.58 372
10341.54 313
10342.50 354
10343.46 327
10344.43 317
10345.39 326
10346.35 358
10347.31 313
10348.27 276
10349.23 300
10350.19 301
10351.15 358
10352.11 373
10353.07 311
10354.03 333
10354.99 340
10355.95 351
10356.91 327
10357.88 332
10358.84 361
10359.80 382
10360.76 345
10361.72 357
10362.68 334
10363.64 288
10364.60 310
10365.57 312
10366.53 342
10367.49 347
10368.45 320
10369.41 368
10370.37 318
10371.34 344
10372.30 288
10373.26 281
10374.22 298
10375.18 293
10376.14 279
10377.11 361
10378.07 332
10379.03 288
10379.99 298
10380.95 323
10381.92 336
10382.88 284
10383.84 289
10384.80 268
10385.77 314
10386.73 322
10387.69 273
10388.65 337
10389.62 346
10390.58 378
10391.54 347
10392.50 323
10393.47 342
10394.43 341
10395.39 354
10396.35 354
10397.32 351
10398.28 352
10399.24 378
10400.21 318
10401.17 346
10402.13 363
10403.10 294
10404.06 321
10405.02 347
10405.99 369
10406.95 355
10407.91 350
10408.88 337
10409.84 340
10410.80 319
10411.77 325
10412.73 332
10413.69 344
10414.66 302
10415.62 300
10416.58 332
10417.55 376
10418.51 343
10419.48 373
10420.44 397
10421.40 424
10422.37 460
10423.33 415
10424.30 415
10425.26 395
10426.23 409
10427.19 432
10428.15 376
10429.12 331
10430.08 337
10431.05 340
10432.01 347
10432.98 310
10433.94 358
10434.91 362
10435.87 321
10436.83 325
10437.80 359
10438.76 323
10439.73 310
10440.69 332
10441.66 309
10442.62 274
10443.59 276
10444.55 319
10445.52 344
10446.48 292
10447.45 327
10448.41 327
10449.38 326
10450.35 242
10451.31 298
10452.28 333
10453.24 331
10454.21 314
10455.17 328
10456.14 395
10457.10 342
10458.07 327
10459.04 309
10460.00 333
10460.97 286
10461.93 289
10462.90 293
10463.87 248
10464.83 303
10465.80 298
10466.76 333
10467.73 306
10468.70 247
10469.66 273
10470.63 313
10471.59 304
10472.56 304
10473.53 296
10474.49 288
10475.46 282
10476.43 256
10477.39 287
10478.36 294
10479.33 252
10480.29 293
10481.26 311
10482.23 279
10483.19 293
10484.16 312
10485.13 341
10486.09 319
10487.06 333
10488.03 314
10489.00 323
10489.96 274
10490.93 287
10491.90 283
10492.87 330
10493.83 323
10494.80 297
10495.77 329
10496.73 278
10497.70 290
10498.67 325
10499.64 302
10500.61 252
10501.57 286
10502.54 261
10503.51 309
10504.48 317
10505.44 301
10506.41 304
10507.38 297
10508.35 319
10509.32 297
10510.28 320
10511.25 308
10512.22 379
10513.19 313
10514.16 278
10515.13 314
10516.09 261
10517.06 306
10518.03 289
10519.00 269
10519.97 292
10520.94 289
10521.91 297
10522.87 294
10523.84 307
10524.81 254
10525.78 263
10526.75 263
10527.72 302
10528.69 324
10529.66 263
10530.63 325
10531.59 318
10532.56 273
10533.53 278
10534.50 376
10535.47 348
10536.44 333
10537.41 310
10538.38 308
10539.35 340
10540.32 316
10541.29 341
10542.26 346
10543.23 318
10544.20 332
10545.17 317
10546.14 371
10547.11 333
10548.08 308
10549.05 318
10550.02 302
10550.99 302
10551.96 321
10552.93 322
10553.90 336
10554.87 347
10555.84 310
10556.81 301
10557.78 319
10558.75 297
10559.72 320
10560.69 369
10561.66 353
10562.63 340
10563.60 363
10564.57 414
10565.54 448
10566.51 440
10567.48 400
10568.45 387
10569.42 351
10570.40 343
10571.37 307
10572.34 368
10573.31 371
10574.28 318
10575.25 327
10576.22 290
10577.19 311
10578.16 335
10579.14 357
10580.11 312
10581.08 311
10582.05 285
10583.02 280
10583.99 283
10584.96 326
10585.94 308
10586.91 296
10587.88 342
10588.85 339
10589.82 297
10590.79 333
10591.77 305
10592.74 371
10593.71 330
10594.68 286
10595.65 366
10596.63 309
10597.60 334
10598.57 333
10599.54 291
10600.52 330
10601.49 288
10602.46 350
10603.43 297
10604.41 315
10605.38 305
10606.35 301
10607.32 305
10608.30 320
10609.27 353
10610.24 364
10611.21 299
10612.19 323
10613.16 299
10614.13 327
10615.11 342
10616.08 318
10617.05 336
10618.02 333
10619.00 314
10619.97 325
10620.94 300
10621.92 291
10622.89 264
10623.86 289
10624.84 321
10625.81 373
10626.78 341
10627.76 319
10628.73 344
10629.71 348
10630.68 327
10631.65 334
10632.63 326
10633.60 283
10634.57 300
10635.55 279
10636.52 262
10637.50 319
10638.47 336
10639.44 336
10640.42 351
10641.39 397
10642.37 392
10643.34 419
10644.31 388
10645.29 411
10646.26 401
10647.24 321
10648.21 324
10649.19 325
10650.16 346
10651.14 344
10652.11 342
10653.09 337
10654.06 323
10655.04 259
10656.01 284
10656.98 316
10657.96 293
10658.93 334
10659.91 350
10660.88 306
10661.86 288
10662.84 328
10663.81 291
10664.79 297
10665.76 300
10666.74 353
10667.71 313
10668.69 301
10669.66 315
10670.64 351
10671.61 343
10672.59 312
10673.56 340
10674.54 304
10675.52 299
10676.49 316
10677.47 323
10678.44 299
10679.42 266
10680.40 302
10681.37 358
10682.35 329
10683.32 323
10684.30 364
10685.28 333
10686.25 338
10687.23 374
10688.20 326
10689.18 308
10690.16 335
10691.13 329
10692.11 340
10693.09 326
10694.06 334
10695.04 300
10696.02 309
10696.99 291
10697.97 285
10698.95 298
10699.92 285
10700.90 236
10701.88 261
10702.85 298
10703.83 318
10704.81 277
10705.79 335
10706.76 296
10707.74 282
10708.72 248
10709.70 288
10710.67 273
10711.65 320
10712.63 299
10713.60 302
10714.58 318
10715.56 289
10716.54 263
10717.52 296
10718.49 286
10719.47 303
10720.45 285
10721.43 287
10722.40 287
10723.38 318
10724.36 283
10725.34 293
10726.32 342
10727.29 328
10728.27 300
10729.25 272
10730.23 291
10731.21 309
10732.19 252
10733.16 252
10734.14 298
10735.12 311
10736.10 265
10737.08 270
10738.06 282
10739.03 331
10740.01 321
10740.99 306
10741.97 287
10742.95 280
10743.93 268
10744.91 241
10745.89 249
10746.87 268
10747.84 291
10748.82 333
10749.80 271
10750.78 263
10751.76 342
10752.74 281
10753.72 298
10754.70 302
10755.68 273
10756.66 271
10757.64 282
10758.62 291
10759.60 262
10760.58 276
10761.56 317
10762.54 306
10763.52 321
10764.50 272
10765.48 262
10766.45 286
10767.43 322
10768.41 319
10769.39 297
10770.38 265
10771.36 294
10772.34 282
10773.32 278
10774.30 244
10775.28 258
10776.26 312
10777.24 281
10778.22 240
10779.20 277
10780.18 280
10781.16 313
10782.14 314
10783.12 327
10784.10 301
10785.08 322
10786.06 323
10787.04 306
10788.02 300
10789.00 299
10789.99 330
10790.97 280
10791.95 304
10792.93 303
10793.91 287
10794.89 301
10795.87 275
10796.85 302
10797.84 308
10798.82 305
10799.80 277
10800.78 238
10801.76 277
10802.74 304
10803.72 289
10804.71 310
10805.69 347
10806.67 274
10807.65 268
10808.63 276
10809.61 299
10810.60 272
10811.58 287
10812.56 317
10813.54 262
10814.52 300
10815.51 323
10816.49 309
10817.47 315
10818.45 282
10819.44 308
10820.42 332
10821.40 314
10822.38 318
10823.37 257
10824.35 286
10825.33 313
10826.31 322
10827.30 306
10828.28 259
10829.26 267
10830.24 300
10831.23 279
10832.21 275
10833.19 348
10834.18 307
10835.16 300
10836.14 266
10837.13 297
10838.11 289
10839.09 273
10840.07 285
10841.06 265
10842.04 295
10843.02 295
10844.01 322
10844.99 270
10845.98 287
10846.96 258
10847.94 287
10848.93 358
10849.91 304
10850.89 292
10851.88 295
10852.86 291
10853.84 258
10854.83 311
10855.81 323
10856.80 292
10857.78 322
10858.77 330
10859.75 337
10860.73 337
10861.72 276
10862.70 306
10863.69 343
10864.67 314
10865.66 342
10866.64 328
10867.62 312
10868.61 321
10869.59 309
10870.58 325
10871.56 334
10872.55 337
10873.53 306
10874.52 319
10875.50 305
10876.49 283
10877.47 310
10878.46 307
10879.44 331
10880.43 365
10881.41 323
10882.40 345
10883.38 341
10884.37 313
10885.35 300
10886.34 335
10887.32 392
10888.31 385
10889.29 339
10890.28 388
10891.27 417
10892.25 380
10893.24 406
10894.22 347
10895.21 379
10896.19 384
10897.18 372
10898.17 336
10899.15 361
10900.14 384
10901.12 358
10902.11 373
10903.10 382
10904.08 366
10905.07 383
10906.05 401
10907.04 379
10908.03 376
10909.01 400
10910.00 424
10910.99 418
10911.97 419
10912.96 401
10913.95 339
10914.93 379
10915.92 365
10916.91 335
10917.89 374
10918.88 394
10919.87 459
10920.85 435
10921.84 419
10922.83 388
10923.81 473
10924.80 422
10925.79 457
10926.78 423
10927.76 424
10928.75 442
10929.74 463
10930.73 475
10931.71 441
10932.70 466
10933.69 492
10934.68 400
10935.66 443
10936.65 450
10937.64 429
10938.63 458
10939.61 429
10940.60 396
10941.59 445
10942.58 455
10943.57 467
10944.55 528
10945.54 465
10946.53 457
10947.52 471
10948.51 486
10949.49 426
10950.48 431
10951.47 452
10952.46 475
10953.45 505
10954.44 490
10955.42 463
10956.41 570
10957.40 582
10958.39 601
10959.38 672
10960.37 623
10961.36 651
10962.34 697
10963.33 719
10964.32 692
10965.31 694
10966.30 665
10967.29 664
10968.28 636
10969.27 611
10970.26 582
10971.25 512
10972.24 591
10973.22 544
10974.21 505
10975.20 502
10976.19 513
10977.18 563
10978.17 518
10979.16 550
10980.15 519
10981.14 546
10982.13 532
10983.12 573
10984.11 512
10985.10 552
10986.09 624
10987.08 639
10988.07 584
10989.06 596
10990.05 581
10991.04 571
10992.03 577
10993.02 596
10994.01 552
10995.00 638
10995.99 679
10996.98 621
10997.97 683
10998.96 748
10999.95 835
11000.94 953
11001.93 986
11002.92 1060
11003.92 1015
11004.91 1023
11005.90 997
11006.89 933
11007.88 880
11008.87 802
11009.86 703
11010.85 642
11011.84 594
11012.83 536
11013.82 538
11014.82 515
11015.81 502
11016.80 517
11017.79 527
11018.78 509
11019.77 532
11020.76 465
11021.76 519
11022.75 532
11023.74 465
11024.73 489
11025.72 475
11026.71 475
11027.70 481
11028.70 397
11029.69 433
11030.68 466
11031.67 483
11032.66 475
11033.66 472
11034.65 457
11035.64 487
11036.63 450
11037.62 424
11038.62 486
11039.61 476
11040.60 457
11041.59 478
11042.59 503
11043.58 459
11044.57 495
11045.56 462
11046.56 491
11047.55 463
11048.54 332
11049.53 414
11050.53 432
11051.52 408
11052.51 380
11053.51 390
11054.50 395
11055.49 404
11056.49 385
11057.48 376
11058.47 412
11059.46 373
11060.46 406
11061.45 431
11062.44 366
11063.44 355
11064.43 399
11065.42 415
11066.42 400
11067.41 321
11068.41 396
11069.40 373
11070.39 409
11071.39 375
11072.38 411
11073.37 362
11074.37 316
11075.36 358
11076.36 467
11077.35 382
11078.34 364
11079.34 381
11080.33 412
11081.33 385
11082.32 412
11083.31 391
11084.31 323
11085.30 348
11086.30 431
11087.29 393
11088.29 363
11089.28 366
11090.28 382
11091.27 391
11092.27 360
11093.26 388
11094.25 384
11095.25 349
11096.24 381
11097.24 359
11098.23 352
11099.23 335
11100.22 382
11101.22 373
11102.21 384
11103.21 321
11104.20 337
11105.20 361
11106.20 364
11107.19 382
11108.19 385
11109.18 367
11110.18 339
11111.17 335
11112.17 306
11113.16 302
11114.16 336
11115.15 368
11116.15 379
11117.15 360
11118.14 357
11119.14 337
11120.13 325
11121.13 351
11122.13 311
11123.12 352
11124.12 342
11125.11 374
11126.11 350
11127.11 338
11128.10 334
11129.10 349
11130.10 327
11131.09 342
11132.09 301
11133.09 288
11134.08 377
11135.08 373
11136.07 330
11137.07 301
11138.07 394
11139.07 348
11140.06 427
11141.06 389
11142.06 328
11143.05 313
11144.05 287
11145.05 317
11146.04 358
11147.04 354
11148.04 347
11149.04 355
11150.03 333
11151.03 349
11152.03 322
11153.02 364
11154.02 331
11155.02 332
11156.02 368
11157.01 349
11158.01 304
11159.01 306
11160.01 342
11161.01 352
11162.00 366
11163.00 347
11164.00 313
11165.00 328
11165.99 302
11166.99 287
11167.99 291
11168.99 336
11169.99 319
11170.99 312
11171.98 261
11172.98 321
11173.98 299
11174.98 283
11175.98 356
11176.98 316
11177.97 314
11178.97 352
11179.97 319
11180.97 292
11181.97 316
11182.97 363
11183.97 339
11184.96 276
11185.96 323
11186.96 318
11187.96 361
11188.96 306
11189.96 335
11190.96 317
11191.96 312
11192.96 338
11193.96 362
11194.96 301
11195.96 344
11196.95 348
11197.95 372
11198.95 374
11199.95 342
11200.95 324
11201.95 323
11202.95 344
11203.95 296
11204.95 305
11205.95 350
11206.95 362
11207.95 313
11208.95 334
11209.95 333
11210.95 317
11211.95 329
11212.95 338
11213.95 351
11214.95 304
11215.95 331
11216.95 344
11217.95 360
11218.95 367
11219.95 350
11220.95 317
11221.95 310
11222.95 311
11223.95 316
11224.95 326
11225.96 326
11226.96 322
11227.96 284
11228.96 259
11229.96 273
11230.96 290
11231.96 309
11232.96 324
11233.96 296
11234.96 327
11235.96 297
11236.97 323
11237.97 335
11238.97 274
11239.97 251
11240.97 315
11241.97 350
11242.97 343
11243.98 328
11244.98 317
11245.98 294
11246.98 309
11247.98 319
11248.98 334
11249.98 291
11250.99 304
11251.99 305
11252.99 283
11253.99 287
11254.99 307
11256.00 264
11257.00 295
11258.00 295
11259.00 273
11260.00 267
11261.01 339
11262.01 273
11263.01 306
11264.01 285
11265.02 272
11266.02 285
11267.02 282
11268.02 295
11269.03 297
11270.03 336
11271.03 298
11272.03 254
11273.04 291
11274.04 304
11275.04 311
11276.05 368
11277.05 297
11278.05 290
11279.05 304
11280.06 332
11281.06 362
11282.06 353
11283.07 344
11284.07 368
11285.07 357
11286.08 356
11287.08 308
11288.08 281
11289.09 298
11290.09 311
11291.09 279
11292.10 324
11293.10 286
11294.11 298
11295.11 327
11296.11 300
11297.12 295
11298.12 297
11299.13 319
11300.13 287
11301.13 282
11302.14 270
11303.14 305
11304.15 312
11305.15 259
11306.15 301
11307.16 298
11308.16 323
11309.17 314
11310.17 337
11311.18 338
11312.18 301
11313.18 303
11314.19 319
11315.19 312
11316.20 331
11317.20 367
11318.21 322
11319.21 353
11320.22 292
11321.22 338
11322.23 328
11323.23 331
11324.24 318
11325.24 277
11326.25 324
11327.25 323
11328.26 327
11329.26 308
11330.27 305
11331.27 260
11332.28 266
11333.29 305
11334.29 301
11335.30 288
11336.30 298
11337.31 312
11338.31 283
11339.32 330
11340.33 338
11341.33 377
11342.34 370
11343.34 381
11344.35 347
11345.35 367
11346.36 359
11347.37 372
11348.37 344
11349.38 321
11350.39 317
11351.39 300
11352.40 273
11353.40 359
11354.41 299
11355.42 302
11356.42 314
11357.43 272
11358.44 284
11359.44 237
11360.45 291
11361.46 321
11362.46 313
11363.47 321
11364.48 270
11365.48 267
11366.49 303
11367.50 302
11368.50 322
11369.51 306
11370.52 270
11371.53 274
11372.53 316
11373.54 315
11374.55 294
11375.56 302
11376.56 336
11377.57 306
11378.58 259
11379.59 318
11380.59 302
11381.60 318
11382.61 271
11383.62 269
11384.62 269
11385.63 271
11386.64 265
11387.65 271
11388.65 265
11389.66 267
11390.67 299
11391.68 264
11392.69 288
11393.69 297
11394.70 260
11395.71 252
11396.72 280
11397.73 286
11398.74 245
11399.74 285
11400.75 278
11401.76 272
11402.77 290
11403.78 267
11404.79 263
11405.80 274
11406.80 274
11407.81 265
11408.82 238
11409.83 296
11410.84 268
11411.85 333
11412.86 291
11413.87 312
11414.88 308
11415.89 302
11416.89 263
11417.90 269
11418.91 263
11419.92 273
11420.93 287
11421.94 301
11422.95 303
11423.96 318
11424.97 278
11425.98 337
11426.99 334
11428.00 297
11429.01 268
11430.02 275
11431.03 263
11432.04 288
11433.05 271
11434.06 277
11435.07 276
11436.08 269
11437.09 275
11438.10 301
11439.11 277
11440.12 282
11441.13 261
11442.14 297
11443.15 261
11444.16 276
11445.17 260
11446.18 248
11447.19 245
11448.20 318
11449.21 311
11450.22 319
11451.23 290
11452.24 282
11453.25 320
11454.27 323
11455.28 327
11456.29 286
11457.30 288
11458.31 278
11459.32 297
11460.33 312
11461.34 309
11462.35 301
11463.36 281
11464.38 301
11465.39 336
11466.40 303
11467.41 327
11468.42 281
11469.43 256
11470.44 284
11471.46 324
11472.47 310
11473.48 321
11474.49 296
11475.50 311
11476.52 256
11477.53 271
11478.54 298
11479.55 289
11480.56 243
11481.57 270
11482.59 285
11483.60 301
11484.61 301
11485.62 298
11486.64 264
11487.65 282
11488.66 299
11489.67 273
11490.69 287
11491.70 279
11492.71 282
11493.72 291
11494.74 298
11495.75 279
11496.76 275
11497.77 323
11498.79 318
11499.80 243
11500.81 293
11501.83 317
11502.84 286
11503.85 289
11504.86 277
11505.88 258
11506.89 259
11507.90 250
11508.92 262
11509.93 281
11510.94 271
11511.96 259
11512.97 253
11513.98 266
11515.00 263
11516.01 275
11517.02 305
11518.04 269
11519.05 296
11520.07 304
11521.08 272
11522.09 276
11523.11 288
11524.12 334
11525.13 317
11526.15 293
11527.16 269
11528.18 292
11529.19 281
11530.21 279
11531.22 298
11532.23 304
11533.25 307
11534.26 278
11535.28 300
11536.29 305
11537.31 286
11538.32 295
11539.34 295
11540.35 333
11541.36 301
11542.38 312
11543.39 298
11544.41 293
11545.42 347
11546.44 309
11547.45 294
11548.47 324
11549.48 311
11550.50 316
11551.51 350
11552.53 356
11553.54 342
11554.56 323
11555.57 318
11556.59 283
11557.61 324
11558.62 333
11559.64 360
11560.65 368
11561.67 361
11562.68 371
11563.70 336
11564.71 348
11565.73 361
11566.75 333
11567.76 344
11568.78 348
11569.79 373
11570.81 343
11571.83 356
11572.84 333
11573.86 327
11574.87 347
11575.89 358
11576.91 374
11577.92 384
11578.94 397
11579.96 369
11580.97 397
11581.99 420
11583.00 419
11584.02 439
11585.04 458
11586.05 436
11587.07 414
11588.09 427
11589.10 415
11590.12 429
11591.14 415
11592.16 434
11593.17 508
11594.19 474
11595.21 519
11596.22 575
11597.24 690
11598.26 674
11599.28 783
11600.29 856
11601.31 985
11602.33 1029
11603.34 1023
11604.36 991
11605.38 980
11606.40 922
11607.41 799
11608.43 768
11609.45 669
11610.47 529
11611.49 510
11612.50 531
11613.52 428
11614.54 454
11615.56 432
11616.58 407
11617.59 386
11618.61 389
11619.63 371
11620.65 405
11621.67 408
11622.68 404
11623.70 392
11624.72 358
11625.74 373
11626.76 391
11627.78 386
11628.79 339
11629.81 369
11630.83 381
11631.85 368
11632.87 349
11633.89 402
11634.91 412
11635.93 373
11636.94 367
11637.96 403
11638.98 410
11640.00 388
11641.02 424
11642.04 408
11643.06 385
11644.08 359
11645.10 377
11646.12 369
11647.14 356
11648.16 314
11649.17 348
11650.19 359
11651.21 304
11652.23 355
11653.25 330
11654.27 322
11655.29 290
11656.31 305
11657.33 303
11658.35 338
11659.37 317
11660.39 330
11661.41 288
11662.43 305
11663.45 319
11664.47 323
11665.49 325
11666.51 320
11667.53 294
11668.55 330
11669.57 291
11670.59 312
11671.61 359
11672.63 320
11673.65 333
11674.67 357
11675.70 357
11676.72 341
11677.74 334
11678.76 320
11679.78 377
11680.80 342
11681.82 335
11682.84 354
11683.86 333
11684.88 325
11685.90 330
11686.92 380
11687.95 396
11688.97 341
11689.99 323
11691.01 303
11692.03 283
11693.05 353
11694.07 334
11695.10 327
11696.12 338
11697.14 343
11698.16 362
11699.18 374
11700.20 295
11701.22 302
11702.25 335
11703.27 341
11704.29 333
11705.31 356
11706.33 370
11707.36 286
11708.38 321
11709.40 318
11710.42 327
11711.44 350
11712.47 366
11713.49 318
11714.51 346
11715.53 343
11716.56 375
11717.58 329
11718.60 323
11719.62 328
11720.65 336
11721.67 310
11722.69 285
11723.71 287
11724.74 276
11725.76 302
11726.78 314
11727.80 309
11728.83 308
11729.85 287
11730.87 266
11731.90 296
11732.92 281
11733.94 308
11734.97 293
11735.99 332
11737.01 274
11738.04 264
11739.06 275
11740.08 268
11741.11 295
11742.13 302
11743.15 292
11744.18 273
11745.20 301
11746.22 331
11747.25 314
11748.27 325
11749.30 295
11750.32 255
11751.34 254
11752.37 300
11753.39 274
11754.42 300
11755.44 296
11756.46 310
11757.49 279
11758.51 319
11759.54 326
11760.56 277
11761.58 248
11762.61 265
11763.63 280
11764.66 276
11765.68 263
11766.71 274
11767.73 285
11768.76 286
11769.78 242
11770.81 261
11771.83 291
11772.86 231
11773.88 285
11774.91 304
11775.93 343
11776.96 248
11777.98 258
11779.01 302
11780.03 311
11781.06 259
11782.08 293
11783.11 284
11784.13 294
11785.16 253
11786.18 252
11787.21 278
11788.23 272
11789.26 255
11790.28 259
11791.31 288
11792.34 278
11793.36 291
11794.39 277
11795.41 293
11796.44 304
11797.47 252
11798.49 255
11799.52 225
11800.54 219
11801.57 264
11802.60 297
11803.62 285
11804.65 283
11805.67 318
11806.70 313
11807.73 318
11808.75 306
11809.78 268
11810.81 263
11811.83 294
11812.86 269
11813.89 268
11814.91 277
11815.94 301
11816.97 311
11817.99 271
11819.02 237
11820.05 263
11821.07 246
11822.10 270
11823.13 286
11824.16 291
11825.18 290
11826.21 283
11827.24 308
11828.26 319
11829.29 298
11830.32 305
11831.35 324
11832.37 328
11833.40 349
11834.43 331
11835.46 316
11836.48 296
11837.51 296
11838.54 271
11839.57 288
11840.59 296
11841.62 274
11842.65 226
11843.68 290
11844.71 280
11845.73 314
11846.76 325
11847.79 322
11848.82 312
11849.85 320
11850.88 299
11851.90 303
11852.93 327
11853.96 261
11854.99 284
11856.02 283
11857.05 286
11858.07 301
11859.10 332
11860.13 335
11861.16 310
11862.19 280
11863.22 318
11864.25 312
11865.28 317
11866.30 302
11867.33 354
11868.36 314
11869.39 275
11870.42 304
11871.45 337
11872.48 314
11873.51 283
11874.54 309
11875.57 296
11876.60 289
11877.63 320
11878.65 310
11879.68 309
11880.71 308
11881.74 305
11882.77 316
11883.80 362
11884.83 353
11885.86 298
11886.89 299
11887.92 301
11888.95 318
11889.98 358
11891.01 367
11892.04 339
11893.07 374
11894.10 335
11895.13 390
11896.16 376
11897.19 381
11898.22 370
11899.25 352
11900.28 344
11901.31 379
11902.34 416
11903.38 431
11904.41 418
11905.44 465
11906.47 461
11907.50 461
11908.53 459
11909.56 414
11910.59 393
11911.62 382
11912.65 398
11913.68 375
11914.71 368
11915.75 351
11916.78 389
11917.81 372
11918.84 374
11919.87 406
11920.90 368
11921.93 365
11922.96 341
11924.00 341
11925.03 389
11926.06 396
11927.09 405
11928.12 391
11929.15 458
11930.18 448
11931.22 476
11932.25 549
11933.28 521
11934.31 602
11935.34 626
11936.38 636
11937.41 595
11938.44 585
11939.47 585
11940.50 522
11941.54 458
11942.57 407
11943.60 416
11944.63 351
11945.67 437
11946.70 379
11947.73 361
11948.76 356
11949.80 370
11950.83 371
11951.86 342
11952.89 331
11953.93 333
11954.96 306
11955.99 349
11957.02 339
11958.06 320
11959.09 318
11960.12 307
11961.16 317
11962.19 349
11963.22 343
11964.26 346
11965.29 378
11966.32 344
11967.36 320
11968.39 358
11969.42 342
11970.46 364
11971.49 322
11972.52 323
11973.56 359
11974.59 347
11975.62 328
11976.66 307
11977.69 348
11978.73 357
11979.76 334
11980.79 298
11981.83 321
11982.86 286
11983.89 264
11984.93 304
11985.96 310
11987.00 332
11988.03 381
11989.07 337
11990.10 275
11991.13 306
11992.17 356
11993.20 294
11994.24 297
11995.27 299
11996.31 321
11997.34 303
11998.38 359
11999.41 325
12000.45 320
12001.48 334
12002.51 371
12003.55 337
12004.58 305
12005.62 287
12006.65 362
12007.69 383
12008.72 345
12009.76 390
12010.80 377
12011.83 362
12012.87 356
12013.90 353
12014.94 365
12015.97 361
12017.01 361
12018.04 364
12019.08 347
12020.11 396
12021.15 388
12022.19 362
12023.22 329
12024.26 368
12025.29 346
12026.33 343
12027.36 395
12028.40 369
12029.44 349
12030.47 381
12031.51 387
12032.54 344
12033.58 381
12034.62 343
12035.65 387
12036.69 319
12037.73 377
12038.76 377
12039.80 348
12040.84 387
12041.87 359
12042.91 366
12043.94 350
12044.98 344
12046.02 322
12047.06 341
12048.09 351
12049.13 384
12050.17 354
12051.20 333
12052.24 359
12053.28 368
12054.31 358
12055.35 353
12056.39 329
12057.43 369
12058.46 342
12059.50 357
12060.54 361
12061.57 377
12062.61 357
12063.65 370
12064.69 373
12065.72 353
12066.76 390
12067.80 358
12068.84 362
12069.88 353
12070.91 346
12071.95 388
12072.99 398
12074.03 350
12075.06 382
12076.10 362
12077.14 413
12078.18 391
12079.22 397
12080.26 385
12081.29 398
12082.33 408
12083.37 370
12084.41 367
12085.45 344
12086.49 332
12087.52 443
12088.56 468
12089.60 450
12090.64 393
12091.68 404
12092.72 409
12093.76 373
12094.79 443
12095.83 473
12096.87 416
12097.91 449
12098.95 476
12099.99 447
12101.03 455
12102.07 489
12103.11 529
12104.15 529
12105.19 556
12106.22 547
12107.26 567
12108.30 530
12109.34 510
12110.38 475
12111.42 519
12112.46 486
12113.50 438
12114.54 439
12115.58 462
12116.62 393
12117.66 341
12118.70 389
12119.74 390
12120.78 375
12121.82 351
12122.86 327
12123.90 350
12124.94 320
12125.98 344
12127.02 380
12128.06 340
12129.10 345
12130.14 313
12131.18 344
12132.22 325
12133.26 278
12134.30 287
12135.34 328
12136.38 325
12137.42 319
12138.47 320
12139.51 330
12140.55 285
12141.59 338
12142.63 334
12143.67 322
12144.71 282
12145.75 318
12146.79 315
12147.83 317
12148.87 347
12149.92 303
12150.96 313
12152.00 344
12153.04 292
12154.08 319
12155.12 294
12156.16 297
12157.21 342
12158.25 321
12159.29 355
12160.33 306
12161.37 280
12162.41 310
12163.46 318
12164.50 318
12165.54 343
12166.58 290
12167.62 284
12168.67 331
12169.71 275
12170.75 301
12171.79 314
12172.83 284
12173.88 323
12174.92 312
12175.96 295
12177.00 293
12178.05 266
12179.09 280
12180.13 306
12181.17 286
12182.22 280
12183.26 287
12184.30 325
12185.34 297
12186.39 281
12187.43 282
12188.47 339
12189.51 267
12190.56 283
12191.60 308
12192.64 269
12193.69 282
12194.73 267
12195.77 331
12196.82 306
12197.86 279
12198.90 294
12199.95 292
12200.99 296
12202.03 290
12203.08 274
12204.12 301
12205.16 334
12206.21 324
12207.25 287
12208.29 302
12209.34 293
12210.38 312
12211.43 280
12212.47 278
12213.51 283
12214.56 321
12215.60 318
12216.65 330
12217.69 296
12218.73 285
12219.78 285
12220.82 323
12221.87 308
12222.91 295
12223.96 271
12225.00 286
12226.04 292
12227.09 332
12228.13 299
12229.18 279
12230.22 296
12231.27 267
12232.31 312
12233.36 302
12234.40 280
12235.45 261
12236.49 278
12237.54 286
12238.58 277
12239.63 227
12240.67 249
12241.72 293
12242.76 265
12243.81 277
12244.85 278
12245.90 285
12246.94 306
12247.99 306
12249.03 290
12250.08 286
12251.12 291
12252.17 267
12253.22 311
12254.26 306
12255.31 291
12256.35 286
12257.40 315
12258.44 272
12259.49 281
12260.54 300
12261.58 266
12262.63 273
12263.67 290
12264.72 259
12265.77 265
12266.81 257
12267.86 286
12268.91 301
12269.95 300
12271.00 245
12272.04 233
12273.09 289
12274.14 244
12275.18 219
12276.23 256
12277.28 275
12278.32 268
12279.37 276
12280.42 272
12281.46 231
12282.51 261
12283.56 241
12284.61 227
12285.65 210
12286.70 243
12287.75 244
12288.79 251
12289.84 227
12290.89 262
12291.94 244
12292.98 267
12294.03 239
12295.08 247
12296.13 274
12297.17 260
12298.22 263
12299.27 272
12300.32 287
12301.36 254
12302.41 286
12303.46 242
12304.51 217
12305.55 251
12306.60 303
12307.65 265
12308.70 273
12309.75 285
12310.79 277
12311.84 284
12312.89 246
12313.94 176
12314.99 222
12316.04 252
12317.08 264
12318.13 273
12319.18 278
12320.23 289
12321.28 245
12322.33 235
12323.37 258
12324.42 256
12325.47 228
12326.52 258
12327.57 266
12328.62 255
12329.67 227
12330.72 253
12331.77 274
12332.81 294
12333.86 262
12334.91 252
12335.96 262
12337.01 233
12338.06 214
12339.11 258
12340.16 234
12341.21 254
12342.26 274
12343.31 230
12344.36 296
12345.41 259
12346.46 275
12347.51 250
12348.56 256
12349.61 290
12350.65 223
12351.70 227
12352.75 241
12353.80 266
12354.85 242
12355.90 248
12356.95 279
12358.00 258
12359.05 237
12360.11 254
12361.16 254
12362.21 282
12363.26 233
12364.31 273
12365.36 248
12366.41 267
12367.46 249
12368.51 251
12369.56 247
12370.61 228
12371.66 261
12372.71 261
12373.76 214
12374.81 250
12375.86 244
12376.91 240
12377.97 230
12379.02 245
12380.07 297
12381.12 289
12382.17 230
12383.22 271
12384.27 320
12385.32 267
12386.37 271
12387.43 236
12388.48 283
12389.53 227
12390.58 261
12391.63 248
12392.68 279
12393.74 242
12394.79 227
12395.84 267
12396.89 260
12397.94 221
12398.99 273
12400.05 275
12401.10 277
12402.15 274
12403.20 263
12404.25 274
12405.31 272
12406.36 285
12407.41 280
12408.46 287
12409.51 276
12410.57 283
12411.62 261
12412.67 264
12413.72 266
12414.78 302
12415.83 289
12416.88 274
12417.93 285
12418.99 290
12420.04 289
12421.09 271
12422.15 271
12423.20 266
12424.25 279
12425.30 246
12426.36 279
12427.41 306
12428.46 335
12429.52 292
12430.57 271
12431.62 288
12432.68 276
12433.73 281
12434.78 276
12435.84 322
12436.89 298
12437.94 296
12439.00 275
12440.05 265
12441.10 257
12442.16 311
12443.21 268
12444.27 256
12445.32 301
12446.37 280
12447.43 271
12448.48 285
12449.54 249
12450.59 250
12451.64 310
12452.70 287
12453.75 297
12454.81 264
12455.86 255
12456.91 272
12457.97 280
12459.02 321
12460.08 288
12461.13 288
12462.19 280
12463.24 268
12464.30 280
12465.35 283
12466.41 286
12467.46 295
12468.52 310
12469.57 284
12470.63 266
12471.68 282
12472.73 289
12473.79 331
12474.85 313
12475.90 332
12476.96 308
12478.01 296
12479.07 310
12480.12 342
12481.18 355
12482.23 334
12483.29 359
12484.34 354
12485.40 374
12486.45 370
12487.51 399
12488.57 325
12489.62 367
12490.68 405
12491.73 405
12492.79 442
12493.84 523
12494.90 531
12495.96 568
12497.01 726
12498.07 745
12499.12 707
12500.18 647
12501.24 676
12502.29 620
12503.35 556
12504.41 517
12505.46 502
12506.52 470
12507.57 426
12508.63 359
12509.69 355
12510.74 379
12511.80 362
12512.86 334
12513.91 388
12514.97 367
12516.03 345
12517.08 302
12518.14 300
12519.20 292
12520.26 311
12521.31 351
12522.37 313
12523.43 325
12524.48 312
12525.54 320
12526.60 381
12527.66 327
12528.71 345
12529.77 323
12530.83 325
12531.89 305
12532.94 313
12534.00 360
12535.06 385
12536.12 346
12537.17 302
12538.23 351
12539.29 402
12540.35 328
12541.41 336
12542.46 296
12543.52 300
12544.58 306
12545.64 316
12546.70 338
12547.75 276
12548.81 309
12549.87 346
12550.93 322
12551.99 301
12553.05 294
12554.10 301
12555.16 291
12556.22 326
12557.28 316
12558.34 307
12559.40 336
12560.46 333
12561.51 278
12562.57 328
12563.63 338
12564.69 316
12565.75 326
12566.81 341
12567.87 343
12568.93 339
12569.99 382
12571.04 369
12572.10 353
12573.16 390
12574.22 414
12575.28 421
12576.34 475
12577.40 473
12578.46 519
12579.52 437
12580.58 403
12581.64 417
12582.70 402
12583.76 427
12584.82 395
12585.88 387
12586.94 383
12588.00 376
12589.06 366
12590.12 321
12591.18 331
12592.24 357
12593.30 336
12594.36 407
12595.42 344
12596.48 345
12597.54 317
12598.60 348
12599.66 345
12600.72 339
12601.78 322
12602.84 316
12603.90 331
12604.96 300
12606.02 314
12607.08 283
12608.14 327
12609.20 318
12610.27 329
12611.33 316
12612.39 312
12613.45 308
12614.51 284
12615.57 331
12616.63 361
12617.69 336
12618.75 276
12619.81 331
12620.88 306
12621.94 316
12623.00 254
12624.06 298
12625.12 300
12626.18 276
12627.24 335
12628.31 299
12629.37 296
12630.43 297
12631.49 295
12632.55 307
12633.61 321
12634.68 302
12635.74 282
12636.80 291
12637.86 296
12638.92 273
12639.99 284
12641.05 335
12642.11 291
12643.17 310
12644.23 286
12645.30 289
12646.36 309
12647.42 321
12648.48 270
12649.55 291
12650.61 309
12651.67 298
12652.73 338
12653.80 288
12654.86 267
12655.92 344
12656.99 370
12658.05 398
12659.11 376
12660.17 359
12661.24 337
12662.30 370
12663.36 315
12664.43 286
12665.49 345
12666.55 357
12667.62 322
12668.68 291
12669.74 283
12670.81 293
12671.87 275
12672.93 283
12674.00 281
12675.06 299
12676.12 274
12677.19 302
12678.25 252
12679.31 269
12680.38 256
12681.44 306
12682.51 311
12683.57 289
12684.63 299
12685.70 329
12686.76 316
12687.83 271
12688.89 254
12689.95 263
12691.02 312
12692.08 268
12693.15 270
12694.21 311
12695.28 320
12696.34 299
12697.40 265
12698.47 296
12699.53 284
12700.60 267
12701.66 342
12702.73 298
12703.79 273
12704.86 304
12705.92 328
12706.99 311
12708.05 231
12709.12 266
12710.18 322
12711.25 316
12712.31 261
12713.38 294
12714.44 285
12715.51 278
12716.57 274
12717.64 283
12718.70 247
12719.77 275
12720.83 253
12721.90 266
12722.97 307
12724.03 237
12725.10 320
12726.16 243
12727.23 230
12728.29 269
12729.36 297
12730.43 292
12731.49 288
12732.56 257
12733.62 280
12734.69 258
12735.76 286
12736.82 336
12737.89 287
12738.95 283
12740.02 248
12741.09 269
12742.15 270
12743.22 272
12744.29 252
12745.35 270
12746.42 269
12747.49 249
12748.55 290
12749.62 285
12750.69 274
12751.75 254
12752.82 276
12753.89 263
12754.95 276
12756.02 258
12757.09 320
12758.15 262
12759.22 272
12760.29 243
12761.36 259
12762.42 279
12763.49 262
12764.56 297
12765.62 301
12766.69 282
12767.76 236
12768.83 271
12769.89 270
12770.96 217
12772.03 209
12773.10 276
12774.17 292
12775.23 295
12776.30 280
12777.37 253
12778.44 262
12779.50 222
12780.57 234
12781.64 242
12782.71 258
12783.78 273
12784.84 232
12785.91 243
12786.98 249
12788.05 252
12789.12 256
12790.19 241
12791.25 215
12792.32 229
12793.39 247
12794.46 279
12795.53 264
12796.60 221
12797.67 261
12798.73 263
12799.80 227
12800.87 255
12801.94 221
12803.01 216
12804.08 153
12805.15 207
12806.22 202
12807.29 224
12808.36 248
12809.42 235
12810.49 261
12811.56 237
12812.63 249
12813.70 276
12814.77 245
12815.84 257
12816.91 238
12817.98 247
12819.05 274
12820.12 238
12821.19 243
12822.26 262
12823.33 245
12824.40 255
12825.47 258
12826.54 240
12827.61 247
12828.68 215
12829.75 222
12830.82 259
12831.89 256
12832.96 250
12834.03 244
12835.10 236
12836.17 228
12837.24 249
12838.31 236
12839.38 235
12840.45 226
12841.52 226
12842.59 250
12843.66 239
12844.73 227
12845.80 255
12846.87 247
12847.95 220
12849.02 228
12850.09 251
12851.16 218
12852.23 214
12853.30 213
12854.37 228
12855.44 261
12856.51 221
12857.58 210
12858.66 220
12859.73 196
12860.80 204
12861.87 223
12862.94 250
12864.01 221
12865.08 223
12866.16 204
12867.23 223
12868.30 199
12869.37 216
12870.44 231
12871.51 233
12872.59 204
12873.66 220
12874.73 218
12875.80 234
12876.87 233
12877.95 224
12879.02 230
12880.09 189
12881.16 202
12882.23 221
12883.31 202
12884.38 197
12885.45 233
12886.52 209
12887.60 202
12888.67 188
12889.74 187
12890.81 201
12891.89 209
12892.96 209
12894.03 229
12895.11 228
12896.18 217
12897.25 190
12898.32 203
12899.40 193
12900.47 206
12901.54 216
12902.62 190
12903.69 212
12904.76 186
12905.84 241
12906.91 224
12907.98 202
12909.06 248
12910.13 267
12911.20 237
12912.28 221
12913.35 191
12914.42 249
12915.50 207
12916.57 182
12917.64 202
12918.72 173
12919.79 181
12920.87 151
12921.94 213
12923.01 204
12924.09 188
12925.16 176
12926.24 179
12927.31 217
12928.38 165
12929.46 187
12930.53 183
12931.61 188
12932.68 193
12933.76 209
12934.83 208
12935.90 174
12936.98 216
12938.05 214
12939.13 173
12940.20 216
12941.28 210
12942.35 202
12943.43 187
12944.50 200
12945.58 197
12946.65 183
12947.73 180
12948.80 192
12949.88 231
12950.95 222
12952.03 228
12953.10 207
12954.18 200
12955.25 190
12956.33 192
12957.40 204
12958.48 213
12959.55 227
12960.63 224
12961.70 206
12962.78 173
12963.86 187
12964.93 203
12966.01 209
12967.08 254
12968.16 242
12969.24 242
12970.31 203
12971.39 197
12972.46 193
12973.54 233
12974.62 220
12975.69 179
12976.77 215
12977.84 213
12978.92 233
12980.00 199
12981.07 203
12982.15 219
12983.23 224
12984.30 220
12985.38 231
12986.46 222
12987.53 214
12988.61 156
12989.69 169
12990.76 206
12991.84 209
12992.92 205
12993.99 197
12995.07 259
12996.15 228
12997.22 208
12998.30 211
12999.38 198
13000.45 214
13001.53 229
13002.61 183
13003.69 195
13004.76 221
13005.84 202
13006.92 213
13008.00 231
13009.07 201
13010.15 183
13011.23 231
13012.31 178
13013.38 207
13014.46 228
13015.54 231
13016.62 229
13017.70 225
13018.77 177
13019.85 207
13020.93 211
13022.01 199
13023.09 181
13024.16 199
13025.24 236
13026.32 267
13027.40 190
13028.48 194
13029.56 199
13030.63 229
13031.71 223
13032.79 209
13033.87 212
13034.95 193
13036.03 213
13037.11 209
13038.18 217
13039.26 185
13040.34 225
13041.42 186
13042.50 199
13043.58 230
13044.66 243
13045.74 220
13046.82 216
13047.89 228
13048.97 240
13050.05 245
13051.13 238
13052.21 220
13053.29 213
13054.37 202
13055.45 201
13056.53 252
13057.61 206
13058.69 212
13059.77 273
13060.85 244
13061.93 233
13063.01 172
13064.09 200
13065.17 234
13066.25 247
13067.33 248
13068.41 272
13069.49 269
13070.57 267
13071.65 224
13072.73 207
13073.81 235
13074.89 226
13075.97 234
13077.05 258
13078.13 216
13079.21 235
13080.29 196
13081.37 248
13082.45 266
13083.53 211
13084.61 246
13085.69 245
13086.77 234
13087.85 219
13088.94 188
13090.02 199
13091.10 232
13092.18 213
13093.26 210
13094.34 239
13095.42 238
13096.50 247
13097.58 257
13098.66 185
13099.75 200
13100.83 202
13101.91 223
13102.99 221
13104.07 179
13105.15 224
13106.23 238
13107.32 248
13108.40 223
13109.48 194
13110.56 180
13111.64 195
13112.72 196
13113.81 199
13114.89 172
13115.97 164
13117.05 204
13118.13 195
13119.22 225
13120.30 206
13121.38 223
13122.46 217
13123.55 235
13124.63 200
13125.71 206
13126.79 217
13127.88 201
13128.96 219
13130.04 195
13131.12 203
13132.21 219
13133.29 190
13134.37 182
13135.45 224
13136.54 228
13137.62 205
13138.70 216
13139.79 193
13140.87 202
13141.95 201
13143.03 247
13144.12 198
13145.20 205
13146.28 232
13147.37 217
13148.45 206
13149.53 181
13150.62 185
13151.70 197
13152.78 187
13153.87 188
13154.95 168
13156.03 198
13157.12 221
13158.20 229
13159.29 190
13160.37 203
13161.45 213
13162.54 197
13163.62 209
13164.71 202
13165.79 209
13166.87 237
13167.96 218
13169.04 183
13170.13 237
13171.21 246
13172.29 233
13173.38 227
13174.46 195
13175.55 197
13176.63 225
13177.72 216
13178.80 210
13179.89 220
13180.97 239
13182.06 248
13183.14 238
13184.22 210
13185.31 187
13186.39 214
13187.48 209
13188.56 190
13189.65 158
13190.73 162
13191.82 256
13192.90 240
13193.99 228
13195.07 240
13196.16 209
13197.25 197
13198.33 195
13199.42 218
13200.50 222
13201.59 187
13202.67 194
13203.76 178
13204.84 204
13205.93 218
13207.02 217
13208.10 199
13209.19 196
13210.27 212
13211.36 221
13212.44 215
13213.53 223
13214.62 209
13215.70 193
13216.79 198
13217.88 179
13218.96 186
13220.05 201
13221.13 197
13222.22 218
13223.31 227
13224.39 209
13225.48 252
13226.57 235
13227.65 204
13228.74 193
13229.83 218
13230.91 222
13232.00 200
13233.09 210
13234.17 212
13235.26 212
13236.35 174
13237.43 216
13238.52 214
13239.61 205
13240.70 195
13241.78 212
13242.87 225
13243.96 198
13245.04 227
13246.13 223
13247.22 204
13248.31 249
13249.39 235
13250.48 202
13251.57 229
13252.66 231
13253.74 205
13254.83 236
13255.92 247
13257.01 243
13258.10 207
13259.18 226
13260.27 230
13261.36 193
13262.45 233
13263.54 209
13264.62 229
13265.71 219
13266.80 213
13267.89 201
13268.98 241
13270.06 232
13271.15 226
13272.24 224
13273.33 245
13274.42 257
13275.51 219
13276.60 232
13277.68 229
13278.77 229
13279.86 227
13280.95 226
13282.04 211
13283.13 231
13284.22 210
13285.31 230
13286.39 221
13287.48 241
13288.57 213
13289.66 238
13290.75 226
13291.84 241
13292.93 235
13294.02 251
13295.11 225
13296.20 257
13297.29 229
13298.38 254
13299.47 282
13300.56 267
13301.65 260
13302.73 270
13303.82 231
13304.91 271
13306.00 236
13307.09 246
13308.18 251
13309.27 271
13310.36 260
13311.45 262
13312.54 293
13313.63 276
13314.72 283
13315.81 254
13316.90 247
13318.00 264
13319.09 263
13320.18 271
13321.27 296
13322.36 265
13323.45 250
13324.54 225
13325.63 266
13326.72 307
13327.81 254
13328.90 214
13329.99 247
13331.08 235
13332.17 314
13333.26 273
13334.35 215
13335.45 238
13336.54 261
13337.63 288
13338.72 258
13339.81 267
13340.90 267
13341.99 282
13343.08 277
13344.18 244
13345.27 270
13346.36 305
13347.45 284
13348.54 279
13349.63 252
13350.72 299
13351.82 331
13352.91 274
13354.00 254
13355.09 246
13356.18 251
13357.28 245
13358.37 266
13359.46 253
13360.55 274
13361.64 291
13362.74 299
13363.83 279
13364.92 311
13366.01 336
13367.10 326
13368.20 323
13369.29 299
13370.38 303
13371.47 331
13372.57 355
13373.66 335
13374.75 292
13375.84 312
13376.94 287
13378.03 310
13379.12 311
13380.22 265
13381.31 296
13382.40 296
13383.49 314
13384.59 296
13385.68 269
13386.77 296
13387.87 298
13388.96 269
13390.05 229
13391.15 241
13392.24 236
13393.33 228
13394.43 245
13395.52 262
13396.61 253
13397.71 249
13398.80 257
13399.90 250
13400.99 249
13402.08 291
13403.18 254
13404.27 217
13405.36 229
13406.46 231
13407.55 228
13408.65 266
13409.74 253
13410.83 236
13411.93 212
13413.02 265
13414.12 252
13415.21 233
13416.31 246
13417.40 230
13418.49 229
13419.59 248
13420.68 221
13421.78 202
13422.87 224
13423.97 233
13425.06 203
13426.16 254
13427.25 231
13428.35 252
13429.44 254
13430.54 261
13431.63 279
13432.73 227
13433.82 241
13434.92 218
13436.01 240
13437.11 252
13438.20 240
13439.30 244
13440.39 222
13441.49 260
13442.58 271
13443.68 253
13444.77 258
13445.87 256
13446.96 270
13448.06 266
13449.16 236
13450.25 285
13451.35 234
13452.44 254
13453.54 287
13454.64 267
13455.73 255
13456.83 273
13457.92 286
13459.02 285
13460.12 286
13461.21 283
13462.31 265
13463.40 275
13464.50 302
13465.60 246
13466.69 258
13467.79 273
13468.89 324
13469.98 356
13471.08 322
13472.18 288
13473.27 265
13474.37 253
13475.47 282
13476.56 288
13477.66 308
13478.76 265
13479.85 285
13480.95 324
13482.05 349
13483.14 325
13484.24 301
13485.34 295
13486.44 287
13487.53 307
13488.63 334
13489.73 286
13490.83 317
13491.92 338
13493.02 304
13494.12 306
13495.21 295
13496.31 306
13497.41 332
13498.51 356
13499.61 361
13500.70 369
13501.80 371
13502.90 347
13504.00 360
13505.10 369
13506.19 374
13507.29 396
13508.39 396
13509.49 361
13510.59 318
13511.68 351
13512.78 327
13513.88 328
13514.98 311
13516.08 308
13517.18 316
13518.27 296
13519.37 294
13520.47 289
13521.57 285
13522.67 248
13523.77 261
13524.87 284
13525.96 267
13527.06 271
13528.16 242
13529.26 251
13530.36 243
13531.46 282
13532.56 296
13533.66 274
13534.76 259
13535.86 252
13536.96 222
13538.05 274
13539.15 269
13540.25 301
13541.35 281
13542.45 287
13543.55 294
13544.65 292
13545.75 247
13546.85 274
13547.95 240
13549.05 209
13550.15 262
13551.25 272
13552.35 269
13553.45 249
13554.55 235
13555.65 204
13556.75 221
13557.85 270
13558.95 290
13560.05 253
13561.15 224
13562.25 224
13563.35 218
13564.45 239
13565.55 250
13566.65 219
13567.75 215
13568.85 207
13569.95 223
13571.05 246
13572.16 232
13573.26 231
13574.36 218
13575.46 207
13576.56 268
13577.66 258
13578.76 221
13579.86 189
13580.96 245
13582.06 224
13583.16 239
13584.27 239
13585.37 252
13586.47 259
13587.57 276
13588.67 287
13589.77 268
13590.87 220
13591.98 228
13593.08 268
13594.18 234
13595.28 278
13596.38 253
13597.48 250
13598.59 247
13599.69 191
13600.79 225
13601.89 262
13602.99 223
13604.10 244
13605.20 230
13606.30 211
13607.40 227
13608.50 261
13609.61 234
13610.71 243
13611.81 247
13612.91 249
13614.02 248
13615.12 238
13616.22 232
13617.32 267
13618.43 250
13619.53 250
13620.63 265
13621.73 245
13622.84 239
13623.94 285
13625.04 228
13626.14 218
13627.25 249
13628.35 239
13629.45 246
13630.56 271
13631.66 263
13632.76 271
13633.87 213
13634.97 279
13636.07 245
13637.18 244
13638.28 258
13639.38 243
13640.49 282
13641.59 282
13642.69 224
13643.80 227
13644.90 256
13646.00 228
13647.11 256
13648.21 207
13649.32 208
13650.42 227
13651.52 237
13652.63 271
13653.73 234
13654.84 238
13655.94 231
13657.04 242
13658.15 214
13659.25 207
13660.36 207
13661.46 239
13662.57 238
13663.67 220
13664.77 224
13665.88 239
13666.98 232
13668.09 214
13669.19 208
13670.30 251
13671.40 243
13672.51 222
13673.61 192
13674.72 213
13675.82 220
13676.93 244
13678.03 216
13679.14 242
13680.24 258
13681.35 252
13682.45 258
13683.56 233
13684.66 202
13685.77 245
13686.87 265
13687.98 236
13689.08 266
13690.19 246
13691.29 246
13692.40 236
13693.51 242
13694.61 216
13695.72 222
13696.82 226
13697.93 227
13699.03 217
13700.14 191
13701.25 222
13702.35 259
13703.46 248
13704.56 253
13705.67 299
13706.78 287
13707.88 271
13708.99 236
13710.10 240
13711.20 224
13712.31 267
13713.41 253
13714.52 257
13715.63 279
13716.73 246
13717.84 239
13718.95 269
13720.05 246
13721.16 214
13722.27 258
13723.37 309
13724.48 305
13725.59 254
13726.70 261
13727.80 272
13728.91 248
13730.02 296
13731.12 299
13732.23 282
13733.34 289
13734.45 305
13735.55 284
13736.66 257
13737.77 301
13738.87 299
13739.98 286
13741.09 257
13742.20 258
13743.31 289
13744.41 293
13745.52 308
13746.63 315
13747.74 318
13748.84 342
13749.95 293
13751.06 278
13752.17 263
13753.28 317
13754.38 288
13755.49 296
13756.60 338
13757.71 321
13758.82 328
13759.93 287
13761.03 343
13762.14 357
13763.25 319
13764.36 312
13765.47 319
13766.58 359
13767.68 429
13768.79 399
13769.90 422
13771.01 454
13772.12 444
13773.23 506
13774.34 563
13775.45 556
13776.56 538
13777.66 507
13778.77 602
13779.88 532
13780.99 518
13782.10 501
13783.21 496
13784.32 443
13785.43 419
13786.54 428
13787.65 391
13788.76 338
13789.87 335
13790.98 318
13792.09 346
13793.20 290
13794.31 368
13795.42 331
13796.52 270
13797.63 287
13798.74 339
13799.85 315
13800.96 297
13802.07 309
13803.18 325
13804.29 306
13805.40 289
13806.51 311
13807.63 322
13808.74 273
13809.85 310
13810.96 304
13812.07 355
13813.18 324
13814.29 333
13815.40 275
13816.51 275
13817.62 296
13818.73 283
13819.84 302
13820.95 310
13822.06 305
13823.17 270
13824.28 291
13825.40 287
13826.51 291
13827.62 265
13828.73 264
13829.84 281
13830.95 305
13832.06 249
13833.17 281
13834.28 249
13835.40 299
13836.51 329
13837.62 268
13838.73 272
13839.84 284
13840.95 240
13842.06 269
13843.18 295
13844.29 292
13845.40 297
13846.51 292
13847.62 296
13848.74 247
13849.85 280
13850.96 282
13852.07 305
13853.18 268
13854.30 267
13855.41 266
13856.52 249
13857.63 321
13858.74 298
13859.86 315
13860.97 324
13862.08 280
13863.19 316
13864.31 310
13865.42 324
13866.53 298
13867.64 315
13868.76 315
13869.87 314
13870.98 317
13872.10 336
13873.21 322
13874.32 320
13875.43 294
13876.55 287
13877.66 294
13878.77 315
13879.89 322
13881.00 266
13882.11 263
13883.23 314
13884.34 300
13885.45 297
13886.57 277
13887.68 266
13888.79 274
13889.91 260
13891.02 274
13892.13 314
13893.25 299
13894.36 293
13895.48 330
13896.59 332
13897.70 313
13898.82 276
13899.93 294
13901.05 313
13902.16 292
13903.27 263
13904.39 283
13905.50 263
13906.62 316
13907.73 327
13908.85 334
13909.96 300
13911.07 306
13912.19 254
13913.30 284
13914.42 279
13915.53 233
13916.65 266
13917.76 247
13918.88 276
13919.99 257
13921.11 266
13922.22 245
13923.34 301
13924.45 279
13925.57 239
13926.68 236
13927.80 271
13928.91 265
13930.03 273
13931.14 247
13932.26 228
13933.37 303
13934.49 286
13935.60 269
13936.72 228
13937.83 222
13938.95 258
13940.06 283
13941.18 296
13942.30 286
13943.41 279
13944.53 255
13945.64 221
13946.76 240
13947.87 263
13948.99 249
13950.11 252
13951.22 213
13952.34 254
13953.45 281
13954.57 258
13955.69 232
13956.80 242
13957.92 236
13959.04 206
13960.15 244
13961.27 252
13962.39 228
13963.50 229
13964.62 227
13965.73 271
13966.85 256
13967.97 252
13969.08 256
13970.20 255
13971.32 248
13972.44 269
13973.55 270
13974.67 278
13975.79 264
13976.90 285
13978.02 260
13979.14 246
13980.25 252
13981.37 291
13982.49 239
13983.61 241
13984.72 219
13985.84 279
13986.96 274
13988.08 253
13989.19 238
13990.31 302
13991.43 266
13992.55 225
13993.66 215
13994.78 219
13995.90 233
13997.02 294
13998.14 297
13999.25 249
14000.37 267
14001.49 231
14002.61 240
14003.73 246
14004.84 229
14005.96 242
14007.08 273
14008.20 308
14009.32 312
14010.44 267
14011.55 300
14012.67 285
14013.79 260
14014.91 247
14016.03 291
14017.15 322
14018.27 288
14019.38 290
14020.50 307
14021.62 297
14022.74 281
14023.86 276
14024.98 285
14026.10 325
14027.22 306
14028.34 311
14029.46 289
14030.57 323
14031.69 314
14032.81 344
14033.93 329
14035.05 326
14036.17 278
14037.29 235
14038.41 255
14039.53 233
14040.65 224
14041.77 238
14042.89 247
14044.01 227
14045.13 266
14046.25 238
14047.37 303
14048.49 293
14049.61 251
14050.73 267
14051.85 258
14052.97 267
14054.09 260
14055.21 247
14056.33 263
14057.45 303
14058.57 256
14059.69 262
14060.81 256
14061.93 262
14063.05 274
14064.17 244
14065.29 257
14066.41 231
14067.53 223
14068.65 267
14069.78 234
14070.90 252
14072.02 232
14073.14 255
14074.26 247
14075.38 229
14076.50 245
14077.62 240
14078.74 268
14079.86 218
14080.99 243
14082.11 256
14083.23 274
14084.35 316
14085.47 307
14086.59 316
14087.71 299
14088.84 317
14089.96 282
14091.08 275
14092.20 291
14093.32 276
14094.44 301
14095.57 319
14096.69 325
14097.81 303
14098.93 333
14100.05 338
14101.18 322
14102.30 319
14103.42 350
14104.54 362
14105.66 313
14106.79 311
14107.91 318
14109.03 282
14110.15 341
14111.28 310
14112.40 249
14113.52 227
14114.64 251
14115.77 242
14116.89 221
14118.01 223
14119.13 236
14120.26 260
14121.38 219
14122.50 222
14123.63 262
14124.75 255
14125.87 246
14126.99 234
14128.12 247
14129.24 261
14130.36 270
14131.49 268
14132.61 235
14133.73 233
14134.86 278
14135.98 274
14137.10 275
14138.23 225
14139.35 256
14140.47 232
14141.60 237
14142.72 248
14143.85 246
14144.97 256
14146.09 256
14147.22 246
14148.34 271
14149.47 274
14150.59 238
14151.71 263
14152.84 248
14153.96 236
14155.09 268
14156.21 282
14157.33 253
14158.46 262
14159.58 246
14160.71 264
14161.83 252
14162.96 250
14164.08 224
14165.21 215
14166.33 276
14167.45 229
14168.58 237
14169.70 251
14170.83 238
14171.95 231
14173.08 231
14174.20 237
14175.33 222
14176.45 231
14177.58 256
14178.70 267
14179.83 236
14180.95 245
14182.08 210
14183.20 249
14184.33 266
14185.46 240
14186.58 253
14187.71 236
14188.83 238
14189.96 216
14191.08 248
14192.21 209
14193.33 244
14194.46 257
14195.59 206
14196.71 211
14197.84 248
14198.96 266
14200.09 231
14201.22 228
14202.34 225
14203.47 248
14204.59 243
14205.72 248
14206.85 227
14207.97 227
14209.10 232
14210.23 229
14211.35 250
14212.48 208
14213.61 204
14214.73 215
14215.86 213
14216.99 253
14218.11 232
14219.24 178
14220.37 210
14221.49 206
14222.62 235
14223.75 208
14224.87 221
14226.00 181
14227.13 216
14228.25 188
14229.38 200
14230.51 225
14231.64 205
14232.76 189
14233.89 212
14235.02 212
14236.14 216
14237.27 220
14238.40 218
14239.53 185
14240.66 192
14241.78 219
14242.91 210
14244.04 223
14245.17 203
14246.29 227
14247.42 195
14248.55 194
14249.68 199
14250.81 208
14251.93 195
14253.06 206
14254.19 195
14255.32 211
14256.45 215
14257.57 234
14258.70 191
14259.83 219
14260.96 195
14262.09 218
14263.22 192
14264.34 207
14265.47 217
14266.60 227
14267.73 212
14268.86 221
14269.99 231
14271.12 209
14272.25 183
14273.37 188
14274.50 183
14275.63 182
14276.76 179
14277.89 196
14279.02 228
14280.15 208
14281.28 165
14282.41 185
14283.54 189
14284.67 206
14285.80 195
14286.92 213
14288.05 192
14289.18 179
14290.31 194
14291.44 184
14292.57 192
14293.70 182
14294.83 158
14295.96 212
14297.09 171
14298.22 170
14299.35 197
14300.48 209
14301.61 202
14302.74 201
14303.87 183
14305.00 215
14306.13 184
14307.26 157
14308.39 168
14309.52 184
14310.65 213
14311.78 153
14312.91 157
14314.04 154
14315.18 175
14316.31 188
14317.44 189
14318.57 177
14319.70 195
14320.83 152
14321.96 185
14323.09 183
14324.22 188
14325.35 165
14326.48 186
14327.61 166
14328.75 195
14329.88 200
14331.01 176
14332.14 165
14333.27 183
14334.40 149
14335.53 192
14336.66 182
14337.80 151
14338.93 181
14340.06 209
14341.19 189
14342.32 175
14343.45 182
14344.59 127
14345.72 172
14346.85 190
14347.98 163
14349.11 177
14350.24 183
14351.38 189
14352.51 166
14353.64 190
14354.77 185
14355.91 155
14357.04 163
14358.17 156
14359.30 157
14360.43 173
14361.57 188
14362.70 174
14363.83 181
14364.96 171
14366.10 172
14367.23 194
14368.36 156
14369.49 168
14370.63 196
14371.76 172
14372.89 191
14374.03 192
14375.16 186
14376.29 177
14377.42 168
14378.56 168
14379.69 183
14380.82 188
14381.96 186
14383.09 191
14384.22 197
14385.36 168
14386.49 163
14387.62 174
14388.76 169
14389.89 204
14391.02 177
14392.16 218
14393.29 181
14394.43 190
14395.56 165
14396.69 146
14397.83 179
14398.96 193
14400.09 186
14401.23 186
14402.36 185
14403.50 168
14404.63 173
14405.76 181
14406.90 206
14408.03 183
14409.17 204
14410.30 186
14411.44 166
14412.57 205
14413.70 158
14414.84 187
14415.97 198
14417.11 196
14418.24 174
14419.38 181
14420.51 182
14421.65 161
14422.78 140
14423.92 166
14425.05 191
14426.19 239
14427.32 165
14428.46 205
14429.59 182
14430.73 170
14431.86 162
14433.00 160
14434.13 170
14435.27 163
14436.40 214
14437.54 167
14438.67 206
14439.81 186
14440.95 195
14442.08 191
14443.22 155
14444.35 182
14445.49 172
14446.62 172
14447.76 153
14448.90 153
14450.03 184
14451.17 153
14452.30 187
14453.44 174
14454.58 195
14455.71 205
14456.85 197
14457.98 175
14459.12 173
14460.26 200
14461.39 245
14462.53 227
14463.67 196
14464.80 198
14465.94 203
14467.07 203
14468.21 213
14469.35 203
14470.48 206
14471.62 204
14472.76 190
14473.90 230
14475.03 205
14476.17 204
14477.31 216
14478.44 210
14479.58 235
14480.72 248
14481.85 236
14482.99 239
14484.13 202
14485.27 242
14486.40 253
14487.54 238
14488.68 217
14489.82 206
14490.95 216
14492.09 218
14493.23 219
14494.37 222
14495.50 231
14496.64 196
14497.78 202
14498.92 211
14500.05 158
14501.19 176
14502.33 186
14503.47 167
14504.61 175
14505.74 183
14506.88 175
14508.02 204
14509.16 191
14510.30 194
14511.44 195
14512.57 171
14513.71 173
14514.85 177
14515.99 178
14517.13 184
14518.27 197
14519.41 176
14520.54 191
14521.68 193
14522.82 178
14523.96 156
14525.10 168
14526.24 168
14527.38 197
14528.52 183
14529.65 179
14530.79 170
14531.93 197
14533.07 187
14534.21 188
14535.35 215
14536.49 176
14537.63 186
14538.77 244
14539.91 188
14541.05 200
14542.19 196
14543.33 204
14544.47 188
14545.61 171
14546.75 194
14547.89 183
14549.02 177
14550.16 188
14551.30 179
14552.44 175
14553.58 154
14554.72 165
14555.86 185
14557.00 189
14558.14 181
14559.29 172
14560.43 171
14561.57 176
14562.71 197
14563.85 188
14564.99 203
14566.13 196
14567.27 177
14568.41 148
14569.55 184
14570.69 197
14571.83 208
14572.97 192
14574.11 172
14575.25 192
14576.39 169
14577.53 147
14578.68 162
14579.82 224
14580.96 214
14582.10 200
14583.24 193
14584.38 205
14585.52 201
14586.66 173
14587.80 195
14588.95 195
14590.09 217
14591.23 197
14592.37 190
14593.51 191
14594.65 207
14595.79 202
14596.94 194
14598.08 227
14599.22 212
14600.36 205
14601.50 247
14602.65 227
14603.79 215
14604.93 209
14606.07 207
14607.21 210
14608.36 200
14609.50 202
14610.64 233
14611.78 221
14612.92 235
14614.07 232
14615.21 197
14616.35 201
14617.49 235
14618.64 248
14619.78 266
14620.92 222
14622.06 237
14623.21 234
14624.35 257
14625.49 254
14626.64 263
14627.78 263
14628.92 239
14630.06 241
14631.21 256
14632.35 265
14633.49 262
14634.64 258
14635.78 309
14636.92 274
14638.07 316
14639.21 314
14640.35 337
14641.50 276
14642.64 274
14643.78 292
14644.93 256
14646.07 270
14647.21 257
14648.36 289
14649.50 357
14650.65 225
14651.79 225
14652.93 222
14654.08 238
14655.22 206
14656.37 229
14657.51 197
14658.65 245
14659.80 228
14660.94 204
14662.09 210
14663.23 202
14664.37 204
14665.52 220
14666.66 191
14667.81 183
14668.95 196
14670.10 209
14671.24 221
14672.39 199
14673.53 213
14674.68 236
14675.82 197
14676.97 216
14678.11 218
14679.25 236
14680.40 232
14681.54 234
14682.69 204
14683.83 154
14684.98 163
14686.13 213
14687.27 177
14688.42 181
14689.56 166
14690.71 201
14691.85 182
14693.00 201
14694.14 215
14695.29 199
14696.43 230
14697.58 189
14698.72 174
14699.87 176
14701.02 202
14702.16 174
14703.31 167
14704.45 175
14705.60 165
14706.75 218
14707.89 195
14709.04 162
14710.18 149
14711.33 176
14712.48 183
14713.62 181
14714.77 171
14715.92 164
14717.06 178
14718.21 184
14719.35 164
14720.50 184
14721.65 208
14722.79 186
14723.94 185
14725.09 191
14726.23 255
14727.38 215
14728.53 199
14729.67 202
14730.82 169
14731.97 163
14733.12 166
14734.26 198
14735.41 208
14736.56 221
14737.70 189
14738.85 188
14740.00 198
14741.15 161
14742.29 190
14743.44 208
14744.59 166
14745.74 190
14746.88 190
14748.03 175
14749.18 214
14750.33 198
14751.47 190
14752.62 195
14753.77 228
14754.92 199
14756.07 192
14757.21 216
14758.36 177
14759.51 194
14760.66 199
14761.81 192
14762.95 199
14764.10 210
14765.25 179
14766.40 202
14767.55 194
14768.70 165
14769.84 186
14770.99 205
14772.14 198
14773.29 185
14774.44 186
14775.59 222
14776.74 239
14777.88 196
14779.03 186
14780.18 241
14781.33 217
14782.48 247
14783.63 209
14784.78 234
14785.93 211
14787.08 234
14788.22 227
14789.37 221
14790.52 191
14791.67 247
14792.82 221
14793.97 234
14795.12 215
14796.27 223
14797.42 242
14798.57 265
14799.72 234
14800.87 199
14802.02 235
14803.17 228
14804.32 246
14805.47 206
14806.62 211
14807.77 247
14808.92 225
14810.07 195
14811.22 241
14812.37 212
14813.52 174
14814.67 183
14815.82 171
14816.97 213
14818.12 234
14819.27 238
14820.42 191
14821.57 167
14822.72 167
14823.87 203
14825.02 218
14826.17 194
14827.32 172
14828.47 195
14829.62 187
14830.78 181
14831.93 185
14833.08 187
14834.23 170
14835.38 180
14836.53 171
14837.68 163
14838.83 174
14839.98 174
14841.13 178
14842.29 152
14843.44 151
14844.59 190
14845.74 171
14846.89 175
14848.04 185
14849.19 168
14850.35 150
14851.50 157
14852.65 173
14853.80 184
14854.95 192
14856.10 156
14857.26 158
14858.41 181
14859.56 153
14860.71 158
14861.86 165
14863.02 163
14864.17 162
14865.32 176
14866.47 166
14867.63 160
14868.78 163
14869.93 171
14871.08 170
14872.23 188
14873.39 178
14874.54 161
14875.69 157
14876.84 153
14878.00 171
14879.15 136
14880.30 162
14881.46 178
14882.61 171
14883.76 192
14884.91 168
14886.07 171
14887.22 171
14888.37 159
14889.53 144
14890.68 144
14891.83 131
14892.99 166
14894.14 144
14895.29 157
14896.45 133
14897.60 172
14898.75 147
14899.91 167
14901.06 149
14902.21 152
14903.37 140
14904.52 173
14905.67 153
14906.83 162
14907.98 154
14909.14 169
14910.29 172
14911.44 163
14912.60 171
14913.75 160
14914.91 140
14916.06 160
14917.21 144
14918.37 153
14919.52 127
14920.68 156
14921.83 173
14922.99 165
14924.14 134
14925.30 151
14926.45 169
14927.60 181
14928.76 155
14929.91 155
14931.07 150
14932.22 150
14933.38 156
14934.53 161
14935.69 134
14936.84 137
14938.00 159
14939.15 177
14940.31 157
14941.46 152
14942.62 174
14943.77 177
14944.93 154
14946.08 147
14947.24 149
14948.39 145
14949.55 137
14950.71 152
14951.86 168
14953.02 186
14954.17 144
14955.33 152
14956.48 152
14957.64 135
14958.80 183
14959.95 180
14961.11 152
14962.26 170
14963.42 156
14964.57 142
14965.73 129
14966.89 145
14968.04 154
14969.20 173
14970.36 155
14971.51 135
14972.67 166
14973.82 170
14974.98 151
14976.14 138
14977.29 128
14978.45 143
14979.61 155
14980.76 144
14981.92 159
14983.08 142
14984.23 177
14985.39 164
14986.55 143
14987.70 138
14988.86 126
14990.02 146
14991.18 116
14992.33 129
14993.49 159
14994.65 113
14995.80 122
14996.96 142
14998.12 166
14999.28 143
15000.43 134
15001.59 133
15002.75 99
15003.91 130
15005.06 106
15006.22 104
15007.38 163
15008.54 194
15009.69 125
15010.85 124
15012.01 150
15013.17 136
15014.33 122
15015.48 120
15016.64 120
15017.80 114
15018.96 173
15020.12 151
15021.27 142
15022.43 159
15023.59 129
15024.75 143
15025.91 123
15027.07 110
15028.23 117
15029.38 156
15030.54 155
15031.70 136
15032.86 128
15034.02 147
15035.18 131
15036.34 161
15037.49 137
15038.65 118
15039.81 121
15040.97 136
15042.13 124
15043.29 135
15044.45 137
15045.61 126
15046.77 116
15047.93 120
15049.09 131
15050.24 129
15051.40 130
15052.56 155
15053.72 117
15054.88 141
15056.04 118
15057.20 119
15058.36 127
15059.52 125
15060.68 119
15061.84 140
15063.00 138
15064.16 148
15065.32 141
15066.48 139
15067.64 133
15068.80 121
15069.96 132
15071.12 134
15072.28 115
15073.44 117
15074.60 115
15075.76 138
15076.92 119
15078.08 127
15079.24 159
15080.40 138
15081.56 131
15082.72 133
15083.89 120
15085.05 120
15086.21 122
15087.37 126
15088.53 112
15089.69 133
15090.85 129
15092.01 138
15093.17 128
15094.33 115
15095.49 133
15096.66 148
15097.82 149
15098.98 134
15100.14 126
15101.30 139
15102.46 140
15103.62 156
15104.78 114
15105.95 132
15107.11 141
15108.27 104
15109.43 113
15110.59 124
15111.75 128
15112.92 115
15114.08 144
15115.24 144
15116.40 143
15117.56 137
15118.73 131
15119.89 141
15121.05 135
15122.21 139
15123.37 130
15124.54 146
15125.70 135
15126.86 144
15128.02 125
15129.19 136
15130.35 120
15131.51 135
15132.67 130
15133.84 121
15135.00 100
15136.16 129
15137.32 161
15138.49 120
15139.65 125
15140.81 115
15141.97 142
15143.14 142
15144.30 140
15145.46 141
15146.63 114
15147.79 136
15148.95 133
15150.12 123
15151.28 123
15152.44 116
15153.61 123
15154.77 137
15155.93 138
15157.10 118
15158.26 122
15159.42 127
15160.59 135
15161.75 131
15162.91 112
15164.08 99
15165.24 132
15166.41 143
15167.57 145
15168.73 143
15169.90 129
15171.06 128
15172.23 111
15173.39 101
15174.55 106
15175.72 122
15176.88 131
15178.05 139
15179.21 136
15180.38 137
15181.54 124
15182.70 138
15183.87 127
15185.03 115
15186.20 124
15187.36 102
15188.53 164
15189.69 139
15190.86 118
15192.02 148
15193.19 126
15194.35 156
15195.52 128
15196.68 148
15197.85 128
15199.01 129
15200.18 134
15201.34 128
15202.51 142
15203.67 128
15204.84 127
15206.00 126
15207.17 133
15208.33 140
15209.50 130
15210.66 148
15211.83 135
15213.00 145
15214.16 161
15215.33 141
15216.49 143
15217.66 150
15218.82 140
15219.99 129
15221.16 109
15222.32 129
15223.49 148
15224.65 130
15225.82 131
15226.99 121
15228.15 107
15229.32 145
15230.49 165
15231.65 143
15232.82 138
15233.98 120
15235.15 161
15236.32 148
15237.48 154
15238.65 153
15239.82 141
15240.98 134
15242.15 131
15243.32 171
15244.48 132
15245.65 146
15246.82 141
15247.98 160
15249.15 128
15250.32 140
15251.49 141
15252.65 155
15253.82 131
15254.99 128
15256.16 128
15257.32 113
15258.49 123
15259.66 152
15260.82 164
15261.99 139
15263.16 136
15264.33 155
15265.49 121
15266.66 129
15267.83 148
15269.00 150
15270.17 129
15271.33 129
15272.50 158
15273.67 162
15274.84 126
15276.01 107
15277.17 103
15278.34 96
15279.51 126
15280.68 147
15281.85 146
15283.01 113
15284.18 125
15285.35 134
15286.52 133
15287.69 129
15288.86 151
15290.03 164
15291.19 130
15292.36 109
15293.53 94
15294.70 103
15295.87 131
15297.04 140
15298.21 131
15299.38 140
15300.54 148
15301.71 139
15302.88 134
15304.05 136
15305.22 138
15306.39 124
15307.56 148
15308.73 136
15309.90 145
15311.07 123
15312.24 110
15313.41 150
15314.58 136
15315.75 123
15316.92 119
15318.09 136
15319.25 132
15320.42 115
15321.59 116
15322.76 135
15323.93 115
15325.10 158
15326.27 152
15327.44 127
15328.61 133
15329.78 122
15330.95 127
15332.12 116
15333.29 148
15334.46 122
15335.64 145
15336.81 141
15337.98 134
15339.15 121
15340.32 123
15341.49 120
15342.66 122
15343.83 139
15345.00 112
15346.17 131
15347.34 148
15348.51 158
15349.68 123
15350.85 129
15352.02 145
15353.20 104
15354.37 119
15355.54 116
15356.71 116
15357.88 145
15359.05 116
15360.22 99
15361.39 108
15362.57 132
15363.74 139
15364.91 107
15366.08 129
15367.25 120
15368.42 153
15369.59 131
15370.77 107
15371.94 129
15373.11 121
15374.28 124
15375.45 160
15376.63 146
15377.80 111
15378.97 125
15380.14 120
15381.31 158
15382.49 130
15383.66 117
15384.83 129
15386.00 109
15387.17 145
15388.35 118
15389.52 114
15390.69 133
15391.86 143
15393.04 143
15394.21 142
15395.38 111
15396.55 127
15397.73 119
15398.90 149
15400.07 120
15401.25 116
15402.42 113
15403.59 157
15404.76 129
15405.94 118
15407.11 99
15408.28 112
15409.46 107
15410.63 123
15411.80 139
15412.98 121
15414.15 117
15415.32 118
15416.50 103
15417.67 113
15418.84 139
15420.02 126
15421.19 128
15422.36 138
15423.54 127
15424.71 106
15425.89 119
15427.06 96
15428.23 146
15429.41 114
15430.58 144
15431.76 107
15432.93 142
15434.10 120
15435.28 106
15436.45 103
15437.63 125
15438.80 141
15439.97 116
15441.15 151
15442.32 126
15443.50 154
15444.67 114
15445.85 112
15447.02 134
15448.20 135
15449.37 115
15450.55 118
15451.72 147
15452.89 139
15454.07 144
15455.24 137
15456.42 136
15457.59 125
15458.77 118
15459.94 104
15461.12 122
15462.30 110
15463.47 157
15464.65 139
15465.82 137
15467.00 101
15468.17 128
15469.35 142
15470.52 135
15471.70 113
15472.87 131
15474.05 115
15475.22 125
15476.40 165
15477.58 131
15478.75 149
15479.93 118
15481.10 109
15482.28 141
15483.46 141
15484.63 109
15485.81 141
15486.98 127
15488.16 139
15489.34 144
15490.51 128
15491.69 128
15492.87 114
15494.04 126
15495.22 161
15496.39 139
15497.57 132
15498.75 127
15499.92 140
15501.10 143
15502.28 132
15503.45 143
15504.63 150
15505.81 133
15506.98 159
15508.16 127
15509.34 109
15510.52 139
15511.69 134
15512.87 110
15514.05 122
15515.22 104
15516.40 141
15517.58 128
15518.76 136
15519.93 132
15521.11 107
15522.29 126
15523.47 134
15524.64 140
15525.82 128
15527.00 150
15528.18 114
15529.35 120
15530.53 114
15531.71 134
15532.89 127
15534.07 127
15535.24 114
15536.42 125
15537.60 111
15538.78 138
15539.96 126
15541.13 116
15542.31 117
15543.49 115
15544.67 111
15545.85 132
15547.03 123
15548.20 108
15549.38 119
15550.56 146
15551.74 116
15552.92 162
15554.10 144
15555.28 109
15556.45 146
15557.63 136
15558.81 133
15559.99 131
15561.17 128
15562.35 130
15563.53 86
15564.71 137
15565.89 115
15567.07 124
15568.24 100
15569.42 133
15570.60 128
15571.78 151
15572.96 134
15574.14 134
15575.32 148
15576.50 136
15577.68 143
15578.86 139
15580.04 133
15581.22 105
15582.40 97
15583.58 126
15584.76 136
15585.94 149
15587.12 126
15588.30 139
15589.48 152
15590.66 129
15591.84 120
15593.02 136
15594.20 146
15595.38 167
15596.56 171
15597.74 141
15598.92 125
15600.10 135
15601.28 149
15602.46 174
15603.64 153
15604.82 138
15606.00 141
15607.18 133
15608.36 144
15609.55 159
15610.73 146
15611.91 125
15613.09 156
15614.27 141
15615.45 146
15616.63 162
15617.81 165
15618.99 187
15620.17 148
15621.36 131
15622.54 178
15623.72 187
15624.90 185
15626.08 155
15627.26 170
15628.44 150
15629.63 127
15630.81 116
15631.99 123
15633.17 152
15634.35 169
15635.53 177
15636.72 164
15637.90 146
15639.08 145
15640.26 168
15641.44 176
15642.63 174
15643.81 140
15644.99 160
15646.17 188
15647.35 154
15648.54 171
15649.72 174
15650.90 172
15652.08 183
15653.27 149
15654.45 158
15655.63 169
15656.81 174
15658.00 154
15659.18 142
15660.36 172
15661.54 169
15662.73 218
15663.91 215
15665.09 177
15666.28 192
15667.46 213
15668.64 189
15669.82 168
15671.01 179
15672.19 183
15673.37 184
15674.56 140
15675.74 150
15676.92 137
15678.11 179
15679.29 196
15680.47 153
15681.66 140
15682.84 169
15684.03 157
15685.21 166
15686.39 166
15687.58 153
15688.76 158
15689.94 164
15691.13 143
15692.31 178
15693.50 187
15694.68 162
15695.86 152
15697.05 167
15698.23 142
15699.42 146
15700.60 182
15701.78 166
15702.97 141
15704.15 151
15705.34 216
15706.52 162
15707.71 191
15708.89 196
15710.08 166
15711.26 143
15712.45 188
15713.63 166
15714.81 133
15716.00 154
15717.18 144
15718.37 134
15719.55 172
15720.74 190
15721.92 184
15723.11 160
15724.29 179
15725.48 181
15726.66 156
15727.85 147
15729.04 180
15730.22 165
15731.41 178
15732.59 186
15733.78 167
15734.96 157
15736.15 159
15737.33 174
15738.52 161
15739.71 175
15740.89 183
15742.08 169
15743.26 182
15744.45 195
15745.63 183
15746.82 197
15748.01 165
15749.19 178
15750.38 197
15751.56 171
15752.75 186
15753.94 225
15755.12 207
15756.31 197
15757.50 175
15758.68 211
15759.87 203
15761.06 184
15762.24 195
15763.43 166
15764.62 191
15765.80 189
15766.99 196
15768.18 155
15769.36 183
15770.55 221
15771.74 217
15772.92 180
15774.11 160
15775.30 165
15776.48 185
15777.67 185
15778.86 181
15780.05 180
15781.23 196
15782.42 146
15783.61 136
15784.80 167
15785.98 182
15787.17 205
15788.36 198
15789.55 186
15790.73 178
15791.92 170
15793.11 176
15794.30 156
15795.48 134
15796.67 137
15797.86 159
15799.05 142
15800.24 159
15801.42 152
15802.61 174
15803.80 144
15804.99 136
15806.18 154
15807.37 160
15808.55 160
15809.74 146
15810.93 157
15812.12 181
15813.31 125
15814.50 153
15815.68 165
15816.87 152
15818.06 142
15819.25 191
15820.44 159
15821.63 142
15822.82 105
15824.01 140
15825.19 177
15826.38 172
15827.57 139
15828.76 150
15829.95 132
15831.14 129
15832.33 124
15833.52 163
15834.71 133
15835.90 149
15837.09 136
15838.28 166
15839.47 135
15840.66 117
15841.84 140
15843.03 130
15844.22 146
15845.41 144
15846.60 143
15847.79 126
15848.98 152
15850.17 157
15851.36 126
15852.55 156
15853.74 171
15854.93 140
15856.12 150
15857.31 131
15858.50 133
15859.69 127
15860.88 130
15862.07 172
15863.26 164
15864.46 140
15865.65 148
15866.84 144
15868.03 123
15869.22 125
15870.41 123
15871.60 158
15872.79 137
15873.98 148
15875.17 140
15876.36 140
15877.55 112
15878.74 130
15879.94 130
15881.13 132
15882.32 129
15883.51 150
15884.70 164
15885.89 123
15887.08 148
15888.27 142
15889.46 162
15890.66 141
15891.85 142
15893.04 158
15894.23 188
15895.42 166
15896.61 139
15897.81 116
15899.00 177
15900.19 184
15901.38 165
15902.57 147
15903.76 160
15904.96 117
15906.15 126
15907.34 144
15908.53 161
15909.72 145
15910.92 140
15912.11 149
15913.30 158
15914.49 151
15915.69 145
15916.88 154
15918.07 125
15919.26 173
15920.46 149
15921.65 133
15922.84 144
15924.03 158
15925.23 159
15926.42 158
15927.61 168
15928.81 145
15930.00 193
15931.19 154
15932.38 148
15933.58 149
15934.77 145
15935.96 149
15937.16 182
15938.35 183
15939.54 168
15940.74 193
15941.93 162
15943.12 158
15944.32 133
15945.51 159
15946.70 154
15947.90 161
15949.09 139
15950.28 142
15951.48 133
15952.67 124
15953.87 130
15955.06 120
15956.25 134
15957.45 143
15958.64 132
15959.84 115
15961.03 112
15962.22 140
15963.42 170
15964.61 113
15965.81 145
15967.00 135
15968.19 141
15969.39 118
15970.58 139
15971.78 151
15972.97 144
15974.17 146
15975.36 128
15976.56 123
15977.75 107
15978.95 101
15980.14 104
15981.34 108
15982.53 145
15983.72 96
15984.92 140
15986.11 147
15987.31 120
15988.50 114
15989.70 112
15990.90 126
15992.09 129
15993.29 122
15994.48 114
15995.68 129
15996.87 140
15998.07 123
15999.26 95
16000.46 127
16001.65 108
16002.85 118
16004.05 129
16005.24 146
16006.44 108
16007.63 137
16008.83 104
16010.02 94
16011.22 120
16012.42 122
16013.61 107
16014.81 112
16016.00 120
16017.20 127
16018.40 124
16019.59 122
16020.79 142
16021.99 130
16023.18 99
16024.38 129
16025.58 138
16026.77 92
16027.97 115
16029.16 129
16030.36 127
16031.56 110
16032.76 97
16033.95 104
16035.15 130
16036.35 137
16037.54 125
16038.74 130
16039.94 115
16041.13 154
16042.33 126
16043.53 142
16044.73 107
16045.92 94
16047.12 105
16048.32 94
16049.51 107
16050.71 112
16051.91 111
16053.11 108
16054.30 123
16055.50 114
16056.70 104
16057.90 116
16059.10 127
16060.29 134
16061.49 112
16062.69 102
16063.89 112
16065.08 117
16066.28 138
16067.48 129
16068.68 147
16069.88 125
16071.07 132
16072.27 140
16073.47 123
16074.67 123
16075.87 145
16077.07 127
16078.26 142
16079.46 131
16080.66 116
16081.86 106
16083.06 127
16084.26 112
16085.46 109
16086.66 122
16087.85 110
16089.05 109
16090.25 111
16091.45 141
16092.65 102
16093.85 117
16095.05 115
16096.25 98
16097.45 115
16098.65 138
16099.84 118
16101.04 127
16102.24 126
16103.44 132
16104.64 120
16105.84 133
16107.04 88
16108.24 105
16109.44 129
16110.64 105
16111.84 120
16113.04 121
16114.24 110
16115.44 96
16116.64 116
16117.84 128
16119.04 105
16120.24 110
16121.44 97
16122.64 110
16123.84 108
16125.04 82
16126.24 106
16127.44 108
16128.64 107
16129.84 94
16131.04 84
16132.24 103
16133.44 128
16134.64 131
16135.84 107
16137.04 80
16138.25 135
16139.45 108
16140.65 99
16141.85 130
16143.05 124
16144.25 123
16145.45 129
16146.65 111
16147.85 109
16149.05 115
16150.25 100
16151.46 113
16152.66 107
16153.86 102
16155.06 101
16156.26 107
16157.46 104
16158.66 100
16159.87 110
16161.07 111
16162.27 102
16163.47 100
16164.67 127
16165.87 109
16167.08 113
16168.28 101
16169.48 134
16170.68 110
16171.88 121
16173.09 132
16174.29 98
16175.49 121
16176.69 104
16177.89 120
16179.10 85
16180.30 118
16181.50 112
16182.70 122
16183.91 136
16185.11 121
16186.31 110
16187.51 107
16188.72 101
16189.92 92
16191.12 92
16192.32 112
16193.53 120
16194.73 113
16195.93 116
16197.13 100
16198.34 92
16199.54 130
16200.74 127
16201.95 111
16203.15 109
16204.35 107
16205.56 132
16206.76 142
16207.96 128
16209.17 101
16210.37 93
16211.57 117
16212.78 110
16213.98 136
16215.18 100
16216.39 89
16217.59 116
16218.79 127
16220.00 108
16221.20 85
16222.41 102
16223.61 128
16224.81 116
16226.02 115
16227.22 140
16228.43 151
16229.63 130
16230.83 97
16232.04 133
16233.24 116
16234.45 142
16235.65 148
16236.86 127
16238.06 137
16239.26 107
16240.47 128
16241.67 123
16242.88 110
16244.08 101
16245.29 122
16246.49 141
16247.70 124
16248.90 136
16250.11 102
16251.31 126
16252.52 107
16253.72 105
16254.93 108
16256.13 106
16257.34 122
16258.54 113
16259.75 95
16260.95 116
16262.16 115
16263.36 127
16264.57 102
16265.77 141
16266.98 135
16268.19 133
16269.39 121
16270.60 119
16271.80 119
16273.01 103
16274.21 135
16275.42 119
16276.63 122
16277.83 124
16279.04 124
16280.24 98
16281.45 136
16282.66 101
16283.86 103
16285.07 152
16286.27 130
16287.48 147
16288.69 114
16289.89 129
16291.10 131
16292.31 121
16293.51 112
16294.72 128
16295.93 128
16297.13 127
16298.34 147
16299.55 170
16300.75 143
16301.96 143
16303.17 117
16304.37 151
16305.58 150
16306.79 132
16307.99 143
16309.20 129
16310.41 133
16311.62 139
16312.82 119
16314.03 133
16315.24 151
16316.44 126
16317.65 132
16318.86 142
16320.07 127
16321.27 113
16322.48 130
16323.69 126
16324.90 143
16326.10 129
16327.31 106
16328.52 108
16329.73 136
16330.94 126
16332.14 126
16333.35 153
16334.56 126
16335.77 113
16336.98 111
16338.18 127
16339.39 128
16340.60 116
16341.81 103
16343.02 122
16344.23 117
16345.43 121
16346.64 131
16347.85 116
16349.06 153
16350.27 106
16351.48 101
16352.69 113
16353.89 106
16355.10 111
16356.31 108
16357.52 128
16358.73 135
16359.94 133
16361.15 146
16362.36 115
16363.57 122
16364.77 113
16365.98 93
16367.19 119
16368.40 101
16369.61 109
16370.82 138
16372.03 96
16373.24 115
16374.45 126
16375.66 104
16376.87 112
16378.08 113
16379.29 130
16380.50 110
16381.71 111
16382.92 151
16384.13 122
16385.34 111
16386.55 112
16387.76 127
16388.97 124
16390.18 99
16391.39 105
16392.60 99
16393.81 93
16395.02 105
16396.23 112
16397.44 112
16398.65 115
16399.86 120
16401.07 92
16402.28 120
16403.49 94
16404.70 90
16405.91 110
16407.12 66
16408.33 95
16409.54 112
16410.76 96
16411.97 98
16413.18 92
16414.39 109
16415.60 83
16416.81 106
16418.02 103
16419.23 86
16420.44 97
16421.66 126
16422.87 109
16424.08 119
16425.29 146
16426.50 108
16427.71 83
16428.92 117
16430.14 93
16431.35 131
16432.56 111
16433.77 104
16434.98 74
16436.19 101
16437.41 111
16438.62 130
16439.83 112
16441.04 116
16442.25 120
16443.47 103
16444.68 110
16445.89 113
16447.10 99
16448.31 121
16449.53 121
16450.74 92
16451.95 97
16453.16 110
16454.38 98
16455.59 83
16456.80 79
16458.01 99
16459.23 87
16460.44 82
16461.65 98
16462.86 106
16464.08 88
16465.29 89
16466.50 117
16467.72 103
16468.93 86
16470.14 103
16471.35 109
16472.57 117
16473.78 110
16474.99 128
16476.21 111
16477.42 76
16478.63 105
16479.85 113
16481.06 112
16482.27 99
16483.49 92
16484.70 94
16485.92 86
16487.13 90
16488.34 110
16489.56 99
16490.77 115
16491.98 99
16493.20 105
16494.41 109
16495.63 110
16496.84 101
16498.05 104
16499.27 89
16500.48 91
16501.70 115
16502.91 93
16504.13 85
16505.34 105
16506.55 108
16507.77 95
16508.98 94
16510.20 72
16511.41 104
16512.63 131
16513.84 110
16515.06 96
16516.27 128
16517.49 109
16518.70 116
16519.92 101
16521.13 110
16522.35 126
16523.56 100
16524.78 117
16525.99 104
16527.21 112
16528.42 115
16529.64 104
16530.85 99
16532.07 82
16533.28 100
16534.50 83
16535.71 98
16536.93 101
16538.14 85
16539.36 96
16540.58 106
16541.79 122
16543.01 108
16544.22 77
16545.44 84
16546.65 98
16547.87 101
16549.09 109
16550.30 85
16551.52 105
16552.73 134
16553.95 98
16555.17 94
16556.38 110
16557.60 104
16558.82 119
16560.03 106
16561.25 103
16562.46 114
16563.68 112
16564.90 109
16566.11 102
16567.33 115
16568.55 104
16569.76 113
16570.98 125
16572.20 106
16573.41 115
16574.63 99
16575.85 95
16577.07 99
16578.28 93
16579.50 90
16580.72 110
16581.93 127
16583.15 114
16584.37 98
16585.59 102
16586.80 131
16588.02 124
16589.24 107
16590.46 117
16591.67 85
16592.89 108
16594.11 96
16595.33 106
16596.54 124
16597.76 108
16598.98 77
16600.20 126
16601.41 102
16602.63 88
16603.85 98
16605.07 110
16606.29 110
16607.50 101
16608.72 100
16609.94 110
16611.16 90
16612.38 99
16613.60 98
16614.81 103
16616.03 97
16617.25 107
16618.47 113
16619.69 86
16620.91 87
16622.13 105
16623.34 113
16624.56 104
16625.78 99
16627.00 119
16628.22 122
16629.44 114
16630.66 145
16631.88 94
16633.10 89
16634.31 137
16635.53 124
16636.75 103
16637.97 97
16639.19 122
16640.41 105
16641.63 85
16642.85 109
16644.07 103
16645.29 119
16646.51 92
16647.73 110
16648.95 81
16650.17 113
16651.39 86
16652.61 97
16653.83 94
16655.05 93
16656.27 102
16657.49 106
16658.71 99
16659.93 99
16661.15 92
16662.37 88
16663.59 95
16664.81 101
16666.03 97
16667.25 89
16668.47 79
16669.69 99
16670.91 66
16672.13 101
16673.35 105
16674.57 100
16675.79 82
16677.01 81
16678.23 84
16679.45 114
16680.67 90
16681.89 97
16683.12 78
16684.34 59
16685.56 88
16686.78 107
16688.00 97
16689.22 69
16690.44 74
16691.66 97
16692.88 104
16694.11 97
16695.33 104
16696.55 92
16697.77 85
16698.99 105
16700.21 99
16701.43 88
16702.66 106
16703.88 108
16705.10 119
16706.32 94
16707.54 99
16708.77 109
16709.99 103
16711.21 127
16712.43 119
16713.65 86
16714.87 86
16716.10 90
16717.32 116
16718.54 114
16719.76 93
16720.99 88
16722.21 111
16723.43 104
16724.65 101
16725.88 125
16727.10 109
16728.32 94
16729.54 91
16730.77 84
16731.99 101
16733.21 92
16734.43 101
16735.66 95
16736.88 111
16738.10 108
16739.33 113
16740.55 85
16741.77 68
16742.99 97
16744.22 102
16745.44 105
16746.66 100
16747.89 115
16749.11 94
16750.33 73
16751.56 86
16752.78 94
16754.00 97
16755.23 105
16756.45 103
16757.68 78
16758.90 83
16760.12 109
16761.35 95
16762.57 77
16763.79 82
16765.02 79
16766.24 107
16767.47 80
16768.69 80
16769.91 98
16771.14 94
16772.36 101
16773.59 88
16774.81 106
16776.04 103
16777.26 92
16778.48 86
16779.71 97
16780.93 75
16782.16 79
16783.38 89
16784.61 90
16785.83 102
16787.06 132
16788.28 102
16789.51 103
16790.73 97
16791.96 110
16793.18 97
16794.41 110
16795.63 83
16796.86 83
16798.08 102
16799.31 93
16800.53 96
16801.76 96
16802.98 96
16804.21 81
16805.43 100
16806.66 91
16807.88 94
16809.11 97
16810.33 100
16811.56 114
16812.79 84
16814.01 67
16815.24 98
16816.46 89
16817.69 86
16818.91 90
16820.14 100
16821.37 107
16822.59 98
16823.82 112
16825.04 110
16826.27 112
16827.50 92
16828.72 106
16829.95 93
16831.18 95
16832.40 104
16833.63 109
16834.86 106
16836.08 74
16837.31 114
16838.53 121
16839.76 114
16840.99 98
16842.21 126
16843.44 119
16844.67 117
16845.90 124
16847.12 102
16848.35 93
16849.58 123
16850.80 105
16852.03 113
16853.26 85
16854.48 94
16855.71 110
16856.94 102
16858.17 110
16859.39 116
16860.62 114
16861.85 123
16863.08 133
16864.30 110
16865.53 92
16866.76 104
16867.99 112
16869.21 105
16870.44 98
16871.67 103
16872.90 121
16874.13 124
16875.35 82
16876.58 104
16877.81 121
16879.04 120
16880.27 137
16881.49 105
16882.72 119
16883.95 117
16885.18 108
16886.41 121
16887.64 105
16888.86 116
16890.09 112
16891.32 109
16892.55 122
16893.78 105
16895.01 128
16896.24 126
16897.46 130
16898.69 93
16899.92 131
16901.15 98
16902.38 134
16903.61 120
16904.84 122
16906.07 112
16907.30 100
16908.53 112
16909.75 106
16910.98 94
16912.21 115
16913.44 134
16914.67 116
16915.90 106
16917.13 87
16918.36 127
16919.59 109
16920.82 103
16922.05 89
16923.28 98
16924.51 90
16925.74 85
16926.97 107
16928.20 121
16929.43 118
16930.66 99
16931.89 75
16933.12 85
16934.35 104
16935.58 86
16936.81 86
16938.04 92
16939.27 112
16940.50 102
16941.73 89
16942.96 95
16944.19 114
16945.42 92
16946.65 81
16947.88 102
16949.11 100
16950.34 82
16951.57 90
16952.80 99
16954.04 91
16955.27 114
16956.50 105
16957.73 113
16958.96 105
16960.19 100
16961.42 82
16962.65 103
16963.88 103
16965.11 101
16966.35 87
16967.58 99
16968.81 116
16970.04 95
16971.27 99
16972.50 102
16973.73 94
16974.97 104
16976.20 109
16977.43 90
16978.66 86
16979.89 118
16981.12 83
16982.36 83
16983.59 90
16984.82 89
16986.05 98
16987.28 85
16988.52 81
16989.75 85
16990.98 76
16992.21 82
16993.45 85
16994.68 88
16995.91 103
16997.14 128
16998.37 106
16999.61 100
17000.84 100
17002.07 70
17003.31 63
17004.54 76
17005.77 75
17007.00 94
17008.24 86
17009.47 117
17010.70 82
17011.93 93
17013.17 97
17014.40 99
17015.63 114
17016.87 95
17018.10 76
17019.33 90
17020.57 84
17021.80 92
17023.03 64
17024.27 68
17025.50 93
17026.73 88
17027.97 97
17029.20 101
17030.43 103
17031.67 90
17032.90 99
17034.14 78
17035.37 94
17036.60 73
17037.84 95
17039.07 104
17040.30 83
17041.54 84
17042.77 102
17044.01 97
17045.24 88
17046.47 95
17047.71 94
17048.94 85
17050.18 124
17051.41 146
17052.65 88
17053.88 96
17055.12 86
17056.35 85
17057.58 91
17058.82 98
17060.05 95
17061.29 101
17062.52 86
17063.76 124
17064.99 154
17066.23 101
17067.46 102
17068.70 89
17069.93 88
17071.17 104
17072.40 99
17073.64 99
17074.87 95
17076.11 94
17077.34 90
17078.58 114
17079.81 115
17081.05 103
17082.29 89
17083.52 92
17084.76 101
17085.99 100
17087.23 98
17088.46 101
17089.70 122
17090.94 115
17092.17 82
17093.41 102
17094.64 106
17095.88 87
17097.12 81
17098.35 90
17099.59 77
17100.82 70
17102.06 70
17103.30 95
17104.53 96
17105.77 83
17107.00 90
17108.24 97
17109.48 73
17110.71 103
17111.95 95
17113.19 99
17114.42 83
17115.66 83
17116.90 91
17118.13 82
17119.37 93
17120.61 81
17121.85 110
17123.08 99
17124.32 79
17125.56 84
17126.79 86
17128.03 107
17129.27 87
17130.50 91
17131.74 99
17132.98 82
17134.22 84
17135.45 91
17136.69 96
17137.93 88
17139.17 74
17140.40 97
17141.64 86
17142.88 77
17144.12 104
17145.36 80
17146.59 105
17147.83 105
17149.07 94
17150.31 77
17151.54 90
17152.78 107
17154.02 88
17155.26 73
17156.50 70
17157.74 99
17158.97 92
17160.21 69
17161.45 77
17162.69 109
17163.93 81
17165.17 85
17166.40 80
17167.64 106
17168.88 70
17170.12 84
17171.36 99
17172.60 111
17173.84 106
17175.08 87
17176.31 92
17177.55 82
17178.79 93
17180.03 85
17181.27 75
17182.51 72
17183.75 73
17184.99 73
17186.23 84
17187.47 89
17188.71 95
17189.94 91
17191.18 84
17192.42 92
17193.66 104
17194.90 85
17196.14 76
17197.38 63
17198.62 67
17199.86 98
17201.10 98
17202.34 93
17203.58 95
17204.82 84
17206.06 96
17207.30 92
17208.54 95
17209.78 92
17211.02 75
17212.26 76
17213.50 69
17214.74 92
17215.98 108
17217.22 96
17218.46 76
17219.70 83
17220.94 99
17222.18 79
17223.43 91
17224.67 91
17225.91 69
17227.15 83
17228.39 93
17229.63 107
17230.87 80
17232.11 82
17233.35 92
17234.59 75
17235.83 90
17237.08 87
17238.32 102
17239.56 82
17240.80 89
17242.04 78
17243.28 76
17244.52 90
17245.76 83
17247.01 93
17248.25 80
17249.49 88
17250.73 91
17251.97 97
17253.21 88
17254.46 97
17255.70 87
17256.94 107
17258.18 96
17259.42 93
17260.66 95
17261.91 90
17263.15 91
17264.39 74
17265.63 69
17266.87 79
17268.12 75
17269.36 82
17270.60 89
17271.84 84
17273.09 66
17274.33 101
17275.57 78
17276.81 75
17278.06 99
17279.30 113
17280.54 89
17281.78 93
17283.03 73
17284.27 92
17285.51 105
17286.76 86
17288.00 87
17289.24 80
17290.48 105
17291.73 101
17292.97 65
17294.21 81
17295.46 89
17296.70 86
17297.94 84
17299.19 69
17300.43 69
17301.67 84
17302.92 83
17304.16 78
17305.40 76
17306.65 64
17307.89 72
17309.14 112
17310.38 88
17311.62 104
17312.87 69
17314.11 84
17315.35 84
17316.60 76
17317.84 88
17319.09 83
17320.33 94
17321.58 82
17322.82 93
17324.06 94
17325.31 129
17326.55 75
17327.80 72
17329.04 83
17330.29 119
17331.53 84
17332.77 91
17334.02 79
17335.26 92
17336.51 89
17337.75 63
17339.00 76
17340.24 94
17341.49 93
17342.73 85
17343.98 62
17345.22 87
17346.47 85
17347.71 98
17348.96 70
17350.20 94
17351.45 111
17352.69 92
17353.94 88
17355.18 77
17356.43 93
17357.68 92
17358.92 123
17360.17 81
17361.41 75
17362.66 89
17363.90 95
17365.15 67
17366.39 56
17367.64 72
17368.89 91
17370.13 104
17371.38 82
17372.62 75
17373.87 81
17375.12 102
17376.36 79
17377.61 65
17378.85 90
17380.10 90
17381.35 76
17382.59 71
17383.84 64
17385.09 108
17386.33 105
17387.58 87
17388.83 86
17390.07 76
17391.32 85
17392.57 96
17393.81 87
17395.06 87
17396.31 91
17397.55 86
17398.80 98
17400.05 95
17401.29 80
17402.54 82
17403.79 73
17405.04 76
17406.28 98
17407.53 68
17408.78 74
17410.02 82
17411.27 91
17412.52 77
17413.77 84
17415.01 84
17416.26 82
17417.51 97
17418.76 105
17420.00 87
17421.25 87
17422.50 73
17423.75 93
17425.00 85
17426.24 99
17427.49 78
17428.74 96
17429.99 74
17431.24 62
17432.48 74
17433.73 55
17434.98 75
17436.23 84
17437.48 73
17438.73 97
17439.97 87
17441.22 76
17442.47 75
17443.72 89
17444.97 86
17446.22 78
17447.47 82
17448.71 86
17449.96 103
17451.21 84
17452.46 77
17453.71 111
17454.96 103
17456.21 86
17457.46 95
17458.71 77
17459.95 90
17461.20 102
17462.45 78
17463.70 78
17464.95 98
17466.20 88
17467.45 91
17468.70 72
17469.95 70
17471.20 83
17472.45 90
17473.70 95
17474.95 100
17476.20 97
17477.45 109
17478.70 104
17479.95 67
17481.20 101
17482.45 104
17483.70 79
17484.95 92
17486.20 84
17487.45 68
17488.70 91
17489.95 93
17491.20 82
17492.45 69
17493.70 101
17494.95 89
17496.20 103
17497.45 59
17498.70 98
17499.95 100
17501.20 73
17502.45 83
17503.70 73
17504.95 88
17506.20 96
17507.46 73
17508.71 95
17509.96 111
17511.21 75
17512.46 92
17513.71 82
17514.96 90
17516.21 87
17517.46 88
17518.71 113
17519.97 104
17521.22 71
17522.47 86
17523.72 101
17524.97 85
17526.22 73
17527.47 78
17528.73 94
17529.98 86
17531.23 110
17532.48 77
17533.73 74
17534.99 100
17536.24 66
17537.49 83
17538.74 75
17539.99 95
17541.25 96
17542.50 92
17543.75 104
17545.00 89
17546.25 68
17547.51 102
17548.76 91
17550.01 87
17551.26 91
17552.52 89
17553.77 82
17555.02 94
17556.27 78
17557.53 76
17558.78 82
17560.03 98
17561.28 104
17562.54 95
17563.79 101
17565.04 96
17566.30 84
17567.55 107
17568.80 91
17570.05 92
17571.31 64
17572.56 78
17573.81 72
17575.07 98
17576.32 85
17577.57 103
17578.83 79
17580.08 78
17581.33 105
17582.59 79
17583.84 91
17585.10 83
17586.35 77
17587.60 88
17588.86 94
17590.11 121
17591.36 102
17592.62 118
17593.87 78
17595.13 86
17596.38 66
17597.63 91
17598.89 89
17600.14 71
17601.40 59
17602.65 76
17603.90 95
17605.16 108
17606.41 98
17607.67 73
17608.92 98
17610.18 73
17611.43 90
17612.69 113
17613.94 95
17615.20 86
17616.45 106
17617.71 83
17618.96 82
17620.21 72
17621.47 94
17622.72 87
17623.98 104
17625.23 88
17626.49 99
17627.75 88
17629.00 70
17630.26 83
17631.51 65
17632.77 72
17634.02 77
17635.28 81
17636.53 87
17637.79 71
17639.04 79
17640.30 100
17641.55 93
17642.81 74
17644.07 79
17645.32 70
17646.58 86
17647.83 83
17649.09 72
17650.35 87
17651.60 77
17652.86 95
17654.11 94
17655.37 64
17656.63 99
17657.88 90
17659.14 86
17660.39 75
17661.65 87
17662.91 92
17664.16 103
17665.42 90
17666.68 69
17667.93 69
17669.19 89
17670.45 56
17671.70 89
17672.96 72
17674.22 77
17675.47 75
17676.73 87
17677.99 81
17679.24 81
17680.50 87
17681.76 70
17683.02 69
17684.27 67
17685.53 84
17686.79 96
17688.05 105
17689.30 83
17690.56 72
17691.82 84
17693.07 70
17694.33 78
17695.59 85
17696.85 83
17698.11 99
17699.36 69
17700.62 74
17701.88 67
17703.14 93
17704.39 76
17705.65 85
17706.91 84
17708.17 103
17709.43 90
17710.68 62
17711.94 105
17713.20 78
17714.46 78
17715.72 69
17716.98 91
17718.23 69
17719.49 86
17720.75 94
17722.01 74
17723.27 67
17724.53 62
17725.79 75
17727.04 82
17728.30 75
17729.56 90
17730.82 83
17732.08 59
17733.34 60
17734.60 58
17735.86 65
17737.12 82
17738.37 74
17739.63 97
17740.89 95
17742.15 68
17743.41 83
17744.67 61
17745.93 69
17747.19 53
17748.45 53
17749.71 72
17750.97 78
17752.23 77
17753.49 76
17754.75 74
17756.01 93
17757.27 76
17758.53 83
17759.79 58
17761.05 82
17762.31 64
17763.57 54
17764.83 90
17766.09 72
17767.35 81
17768.61 83
17769.87 82
17771.13 82
17772.39 84
17773.65 80
17774.91 97
17776.17 83
17777.43 76
17778.69 83
17779.95 75
17781.21 92
17782.47 73
17783.73 98
17784.99 68
17786.25 91
17787.51 79
17788.78 59
17790.04 80
17791.30 82
17792.56 75
17793.82 69
17795.08 76
17796.34 83
17797.60 93
17798.86 74
17800.13 98
17801.39 63
17802.65 73
17803.91 59
17805.17 99
17806.43 66
17807.69 75
17808.96 80
17810.22 80
17811.48 66
17812.74 77
17814.00 77
17815.26 79
17816.53 85
17817.79 83
17819.05 64
17820.31 61
17821.57 68
17822.84 70
17824.10 70
17825.36 51
17826.62 75
17827.89 79
17829.15 69
17830.41 76
17831.67 56
17832.93 80
17834.20 73
17835.46 74
17836.72 67
17837.99 82
17839.25 80
17840.51 102
17841.77 96
17843.04 78
17844.30 83
17845.56 90
17846.82 70
17848.09 78
17849.35 104
17850.61 92
17851.88 83
17853.14 106
17854.40 61
17855.67 54
17856.93 79
17858.19 84
17859.46 89
17860.72 67
17861.98 91
17863.25 69
17864.51 77
17865.77 67
17867.04 94
17868.30 79
17869.57 82
17870.83 81
17872.09 82
17873.36 84
17874.62 67
17875.89 74
17877.15 92
17878.41 82
17879.68 95
17880.94 97
17882.21 77
17883.47 88
17884.73 72
17886.00 79
17887.26 53
17888.53 69
17889.79 90
17891.06 74
17892.32 76
17893.59 70
17894.85 71
17896.12 55
17897.38 87
17898.65 75
17899.91 84
17901.17 84
17902.44 83
17903.70 85
17904.97 76
17906.23 72
17907.50 84
17908.77 76
17910.03 81
17911.30 80
17912.56 73
17913.83 82
17915.09 73
17916.36 82
17917.62 83
17918.89 77
17920.15 96
17921.42 72
17922.68 61
17923.95 74
17925.22 83
17926.48 100
17927.75 86
17929.01 76
17930.28 68
17931.55 88
17932.81 86
17934.08 65
17935.34 64
17936.61 77
17937.88 91
17939.14 62
17940.41 70
17941.68 75
17942.94 77
17944.21 73
17945.47 94
17946.74 80
17948.01 80
17949.27 98
17950.54 95
17951.81 56
17953.07 69
17954.34 86
17955.61 75
17956.87 60
17958.14 58
17959.41 78
17960.68 90
17961.94 93
17963.21 74
17964.48 114
17965.74 87
17967.01 74
17968.28 68
17969.55 86
17970.81 79
17972.08 84
17973.35 87
17974.62 69
17975.88 95
17977.15 93
17978.42 100
17979.69 76
17980.95 78
17982.22 82
17983.49 98
17984.76 110
17986.03 88
17987.29 83
17988.56 94
17989.83 74
17991.10 81
17992.37 74
17993.63 65
17994.90 73
17996.17 101
17997.44 87
17998.71 78
17999.98 68
18001.24 68
18002.51 74
18003.78 79
18005.05 76
18006.32 106
18007.59 78
18008.86 88
18010.12 82
18011.39 58
18012.66 61
18013.93 71
18015.20 71
18016.47 85
18017.74 85
18019.01 70
18020.28 54
18021.54 67
18022.81 79
18024.08 70
18025.35 96
18026.62 85
18027.89 82
18029.16 77
18030.43 75
18031.70 79
18032.97 94
18034.24 96
18035.51 91
18036.78 90
18038.05 90
18039.32 81
18040.59 60
18041.86 81
18043.13 73
18044.40 69
18045.67 73
18046.94 61
18048.21 66
18049.48 87
18050.75 61
18052.02 70
18053.29 63
18054.56 91
18055.83 79
18057.10 98
18058.37 73
18059.64 72
18060.91 66
18062.18 86
18063.45 72
18064.72 74
18065.99 85
18067.26 82
18068.54 82
18069.81 89
18071.08 69
18072.35 70
18073.62 75
18074.89 103
18076.16 95
18077.43 68
18078.70 70
18079.97 89
18081.25 72
18082.52 62
18083.79 67
18085.06 64
18086.33 77
18087.60 86
18088.87 103
18090.15 76
18091.42 92
18092.69 89
18093.96 77
18095.23 85
18096.50 70
18097.78 88
18099.05 74
18100.32 74
18101.59 87
18102.86 82
18104.14 68
18105.41 68
18106.68 75
18107.95 64
18109.23 52
18110.50 71
18111.77 67
18113.04 78
18114.31 79
18115.59 78
18116.86 70
18118.13 74
18119.40 74
18120.68 69
18121.95 84
18123.22 59
18124.50 68
18125.77 79
18127.04 89
18128.31 87
18129.59 111
18130.86 68
18132.13 63
18133.41 82
18134.68 79
18135.95 58
18137.23 59
18138.50 62
18139.77 95
18141.05 97
18142.32 69
18143.59 73
18144.87 66
18146.14 79
18147.41 73
18148.69 86
18149.96 81
18151.23 95
18152.51 82
18153.78 85
18155.06 67
18156.33 80
18157.60 63
18158.88 69
18160.15 69
18161.43 58
18162.70 75
18163.97 78
18165.25 92
18166.52 87
18167.80 92
18169.07 98
18170.35 75
18171.62 68
18172.90 71
18174.17 78
18175.44 79
18176.72 69
18177.99 60
18179.27 59
18180.54 80
18181.82 92
18183.09 63
18184.37 50
18185.64 71
18186.92 76
18188.19 72
18189.47 77
18190.74 68
18192.02 75
18193.29 106
18194.57 79
18195.84 72
18197.12 78
18198.39 74
18199.67 71
18200.95 84
18202.22 61
18203.50 80
18204.77 65
18206.05 69
18207.32 67
18208.60 78
18209.88 79
18211.15 81
18212.43 71
18213.70 93
18214.98 75
18216.26 71
18217.53 62
18218.81 92
18220.08 69
18221.36 62
18222.64 79
18223.91 95
18225.19 73
18226.47 83
18227.74 64
18229.02 74
18230.29 91
18231.57 97
18232.85 91
18234.12 100
18235.40 107
18236.68 63
18237.95 81
18239.23 72
18240.51 62
18241.79 73
18243.06 82
18244.34 100
18245.62 66
18246.89 68
18248.17 72
18249.45 79
18250.73 91
18252.00 79
18253.28 85
18254.56 84
18255.83 63
18257.11 89
18258.39 62
18259.67 85
18260.94 87
18262.22 91
18263.50 62
18264.78 61
18266.06 103
18267.33 117
18268.61 86
18269.89 72
18271.17 73
18272.45 83
18273.72 84
18275.00 83
18276.28 83
18277.56 88
18278.84 101
18280.11 94
18281.39 97
18282.67 64
18283.95 78
18285.23 84
18286.51 64
18287.78 67
18289.06 78
18290.34 68
18291.62 78
18292.90 89
18294.18 84
18295.46 66
18296.74 62
18298.01 63
18299.29 74
18300.57 95
18301.85 81
18303.13 88
18304.41 66
18305.69 77
18306.97 86
18308.25 88
18309.53 73
18310.81 66
18312.09 94
18313.37 91
18314.64 75
18315.92 66
18317.20 100
18318.48 91
18319.76 57
18321.04 59
18322.32 63
18323.60 93
18324.88 62
18326.16 83
18327.44 74
18328.72 76
18330.00 77
18331.28 89
18332.56 83
18333.84 88
18335.12 65
18336.40 56
18337.68 70
18338.96 62
18340.24 84
18341.52 85
18342.80 94
18344.09 87
18345.37 87
18346.65 74
18347.93 73
18349.21 98
18350.49 79
18351.77 93
18353.05 74
18354.33 73
18355.61 93
18356.89 73
18358.17 72
18359.46 61
18360.74 99
18362.02 67
18363.30 87
18364.58 65
18365.86 51
18367.14 86
18368.42 71
18369.71 73
18370.99 86
18372.27 71
18373.55 66
18374.83 81
18376.11 76
18377.39 88
18378.68 74
18379.96 82
18381.24 87
18382.52 65
18383.80 90
18385.09 85
18386.37 77
18387.65 70
18388.93 80
18390.21 76
18391.50 72
18392.78 83
18394.06 64
18395.34 87
18396.63 68
18397.91 68
18399.19 69
18400.47 74
18401.76 58
18403.04 69
18404.32 86
18405.60 101
18406.89 80
18408.17 66
18409.45 83
18410.73 66
18412.02 113
18413.30 69
18414.58 59
18415.87 62
18417.15 61
18418.43 66
18419.72 84
18421.00 70
18422.28 85
18423.57 89
18424.85 82
18426.13 106
18427.42 68
18428.70 74
18429.98 62
18431.27 63
18432.55 78
18433.83 88
18435.12 65
18436.40 87
18437.68 66
18438.97 81
18440.25 55
18441.54 66
18442.82 65
18444.10 59
18445.39 68
18446.67 69
18447.96 86
18449.24 73
18450.53 63
18451.81 59
18453.09 67
18454.38 73
18455.66 63
18456.95 85
18458.23 98
18459.52 85
18460.80 85
18462.09 71
18463.37 79
18464.65 67
18465.94 63
18467.22 84
18468.51 97
18469.79 86
18471.08 76
18472.36 77
18473.65 84
18474.93 69
18476.22 74
18477.50 108
18478.79 65
18480.08 83
18481.36 73
18482.65 63
18483.93 79
18485.22 98
18486.50 75
18487.79 86
18489.07 71
18490.36 75
18491.64 85
18492.93 87
18494.22 64
18495.50 82
18496.79 80
18498.07 68
18499.36 70
18500.65 94
18501.93 85
18503.22 84
18504.50 66
18505.79 70
18507.08 78
18508.36 79
18509.65 84
18510.94 87
18512.22 73
18513.51 60
18514.80 90
18516.08 82
18517.37 59
18518.65 63
18519.94 75
18521.23 83
18522.51 78
18523.80 81
18525.09 78
18526.38 77
18527.66 69
18528.95 64
18530.24 68
18531.52 86
18532.81 82
18534.10 77
18535.39 81
18536.67 75
18537.96 89
18539.25 89
18540.53 69
18541.82 80
18543.11 53
18544.40 70
18545.68 65
18546.97 81
18548.26 97
18549.55 69
18550.84 87
18552.12 75
18553.41 73
18554.70 81
18555.99 59
18557.27 74
18558.56 74
18559.85 77
18561.14 71
18562.43 60
18563.72 78
18565.00 75
18566.29 84
18567.58 97
18568.87 77
18570.16 84
18571.45 78
18572.73 77
18574.02 92
18575.31 96
18576.60 91
18577.89 93
18579.18 109
18580.47 93
18581.75 85
18583.04 67
18584.33 91
18585.62 95
18586.91 86
18588.20 87
18589.49 60
18590.78 68
18592.07 72
18593.36 65
18594.65 80
18595.93 84
18597.22 53
18598.51 90
18599.80 88
18601.09 89
18602.38 66
18603.67 74
18604.96 86
18606.25 86
18607.54 75
18608.83 87
18610.12 91
18611.41 83
18612.70 102
18613.99 85
18615.28 87
18616.57 74
18617.86 80
18619.15 78
18620.44 76
18621.73 80
18623.02 68
18624.31 104
18625.60 71
18626.89 93
18628.18 88
18629.47 79
18630.76 92
18632.05 92
18633.34 80
18634.64 86
18635.93 93
18637.22 77
18638.51 72
18639.80 89
18641.09 74
18642.38 82
18643.67 85
18644.96 66
18646.25 88
18647.54 79
18648.84 86
18650.13 78
18651.42 107
18652.71 88
18654.00 83
18655.29 82
18656.58 98
18657.88 84
18659.17 94
18660.46 108
18661.75 74
18663.04 85
18664.33 69
18665.63 65
18666.92 65
18668.21 69
18669.50 74
18670.79 74
18672.08 65
18673.38 74
18674.67 89
18675.96 92
18677.25 80
18678.55 69
18679.84 67
18681.13 67
18682.42 82
18683.71 68
18685.01 78
18686.30 77
18687.59 82
18688.88 63
18690.18 70
18691.47 66
18692.76 76
18694.06 57
18695.35 63
18696.64 73
18697.93 65
18699.23 64
18700.52 72
18701.81 79
18703.11 78
18704.40 88
18705.69 84
18706.99 76
18708.28 93
18709.57 67
18710.86 85
18712.16 73
18713.45 68
18714.75 69
18716.04 77
18717.33 98
18718.63 87
18719.92 100
18721.21 90
18722.51 82
18723.80 71
18725.09 75
18726.39 60
18727.68 69
18728.98 72
18730.27 63
18731.56 73
18732.86 80
18734.15 68
18735.45 57
18736.74 70
18738.04 81
18739.33 84
18740.62 76
18741.92 69
18743.21 73
18744.51 68
18745.80 81
18747.10 89
18748.39 108
18749.69 76
18750.98 62
18752.27 67
18753.57 89
18754.86 80
18756.16 80
18757.45 70
18758.75 76
18760.04 85
18761.34 74
18762.63 66
18763.93 77
18765.23 81
18766.52 78
18767.82 95
18769.11 96
18770.41 100
18771.70 85
18773.00 91
18774.29 85
18775.59 87
18776.88 75
18778.18 93
18779.48 84
18780.77 75
18782.07 90
18783.36 90
18784.66 71
18785.95 61
18787.25 85
18788.55 81
18789.84 88
18791.14 62
18792.43 47
18793.73 74
18795.03 73
18796.32 66
18797.62 76
18798.92 64
18800.21 66
18801.51 60
18802.81 86
18804.10 81
18805.40 76
18806.70 60
18807.99 76
18809.29 61
18810.59 69
18811.88 68
18813.18 52
18814.48 65
18815.77 61
18817.07 63
18818.37 92
18819.66 77
18820.96 90
18822.26 67
18823.56 55
18824.85 86
18826.15 81
18827.45 80
18828.75 66
18830.04 66
18831.34 58
18832.64 48
18833.94 55
18835.23 73
18836.53 75
18837.83 89
18839.13 66
18840.42 92
18841.72 66
18843.02 73
18844.32 73
18845.62 93
18846.91 80
18848.21 84
18849.51 61
18850.81 82
18852.11 68
18853.40 81
18854.70 77
18856.00 54
18857.30 78
18858.60 91
18859.90 91
18861.20 80
18862.49 83
18863.79 55
18865.09 71
18866.39 81
18867.69 68
18868.99 68
18870.29 75
18871.59 90
18872.88 78
18874.18 63
18875.48 72
18876.78 78
18878.08 86
18879.38 92
18880.68 85
18881.98 70
18883.28 62
18884.58 55
18885.88 73
18887.18 75
18888.47 59
18889.77 77
18891.07 58
18892.37 58
18893.67 53
18894.97 54
18896.27 63
18897.57 56
18898.87 65
18900.17 55
18901.47 61
18902.77 70
18904.07 52
18905.37 56
18906.67 57
18907.97 84
18909.27 71
18910.57 71
18911.87 60
18913.17 72
18914.47 74
18915.77 81
18917.07 84
18918.38 74
18919.68 62
18920.98 74
18922.28 75
18923.58 73
18924.88 73
18926.18 73
18927.48 67
18928.78 58
18930.08 76
18931.38 63
18932.68 58
18933.98 60
18935.29 61
18936.59 87
18937.89 100
18939.19 67
18940.49 73
18941.79 59
18943.09 66
18944.39 61
18945.70 54
18947.00 67
18948.30 73
18949.60 72
18950.90 75
18952.20 79
18953.51 76
18954.81 79
18956.11 86
18957.41 59
18958.71 84
18960.02 74
18961.32 62
18962.62 52
18963.92 57
18965.22 89
18966.53 52
18967.83 52
18969.13 69
18970.43 75
18971.73 47
18973.04 64
18974.34 76
18975.64 64
18976.94 44
18978.25 50
18979.55 65
18980.85 52
18982.16 57
18983.46 61
18984.76 64
18986.06 62
18987.37 87
18988.67 65
18989.97 63
18991.28 73
18992.58 63
18993.88 52
18995.18 59
18996.49 69
18997.79 71
18999.09 87
19000.40 63
19001.70 54
19003.00 57
19004.31 52
19005.61 57
19006.92 63
19008.22 64
19009.52 75
19010.83 50
19012.13 50
19013.43 71
19014.74 67
19016.04 47
19017.35 55
19018.65 67
19019.95 62
19021.26 56
19022.56 63
19023.87 71
19025.17 49
19026.47 56
19027.78 67
19029.08 83
19030.39 71
19031.69 69
19033.00 65
19034.30 77
19035.61 85
19036.91 70
19038.21 57
19039.52 54
19040.82 72
19042.13 72
19043.43 71
19044.74 84
19046.04 66
19047.35 59
19048.65 75
19049.96 80
19051.26 94
19052.57 76
19053.87 80
19055.18 61
19056.48 76
19057.79 63
19059.09 64
19060.40 72
19061.71 78
19063.01 79
19064.32 70
19065.62 68
19066.93 67
19068.23 79
19069.54 64
19070.85 80
19072.15 41
19073.46 70
19074.76 53
19076.07 79
19077.37 79
19078.68 84
19079.99 55
19081.29 67
19082.60 80
19083.91 70
19085.21 72
19086.52 75
19087.82 61
19089.13 61
19090.44 70
19091.74 66
19093.05 83
19094.36 75
19095.66 81
19096.97 70
19098.28 63
19099.58 67
19100.89 55
19102.20 94
19103.50 68
19104.81 54
19106.12 70
19107.42 75
19108.73 53
19110.04 65
19111.35 55
19112.65 75
19113.96 64
19115.27 69
19116.58 84
19117.88 73
19119.19 69
19120.50 65
19121.81 69
19123.11 74
19124.42 67
19125.73 54
19127.04 53
19128.34 51
19129.65 58
19130.96 70
19132.27 61
19133.57 82
19134.88 85
19136.19 68
19137.50 62
19138.81 52
19140.12 68
19141.42 82
19142.73 73
19144.04 68
19145.35 49
19146.66 63
19147.97 64
19149.27 84
19150.58 64
19151.89 69
19153.20 77
19154.51 86
19155.82 64
19157.13 57
19158.43 74
19159.74 87
19161.05 72
19162.36 61
19163.67 50
19164.98 70
19166.29 71
19167.60 71
19168.91 63
19170.22 76
19171.52 74
19172.83 81
19174.14 68
19175.45 60
19176.76 64
19178.07 66
19179.38 83
19180.69 75
19182.00 60
19183.31 73
19184.62 87
19185.93 75
19187.24 50
19188.55 67
19189.86 65
19191.17 83
19192.48 69
19193.79 60
19195.10 46
19196.41 52
19197.72 72
19199.03 51
19200.34 42
19201.65 41
19202.96 87
19204.27 80
19205.58 53
19206.89 67
19208.20 51
19209.51 52
19210.82 64
19212.13 72
19213.44 88
19214.75 70
19216.06 55
19217.38 66
19218.69 65
19220.00 71
19221.31 82
19222.62 72
19223.93 51
19225.24 51
19226.55 63
19227.86 65
19229.17 81
19230.49 56
19231.80 61
19233.11 75
19234.42 76
19235.73 73
19237.04 63
19238.35 74
19239.67 92
19240.98 89
19242.29 57
19243.60 62
19244.91 61
19246.22 80
19247.54 64
19248.85 73
19250.16 78
19251.47 76
19252.78 54
19254.10 53
19255.41 64
19256.72 69
19258.03 60
19259.34 73
19260.66 77
19261.97 74
19263.28 83
19264.59 68
19265.91 66
19267.22 52
19268.53 70
19269.84 75
19271.16 48
19272.47 62
19273.78 59
19275.10 90
19276.41 74
19277.72 51
19279.03 49
19280.35 63
19281.66 67
19282.97 65
19284.29 64
19285.60 59
19286.91 54
19288.23 70
19289.54 50
19290.85 81
19292.17 67
19293.48 57
19294.79 74
19296.11 53
19297.42 72
19298.73 85
19300.05 83
19301.36 64
19302.67 55
19303.99 68
19305.30 81
19306.62 53
19307.93 60
19309.24 65
19310.56 77
19311.87 72
19313.19 56
19314.50 55
19315.81 46
19317.13 78
19318.44 64
19319.76 57
19321.07 64
19322.39 98
19323.70 65
19325.01 67
19326.33 78
19327.64 66
19328.96 60
19330.27 69
19331.59 60
19332.90 40
19334.22 61
19335.53 49
19336.85 60
19338.16 57
19339.48 54
19340.79 64
19342.11 78
19343.42 57
19344.74 76
19346.05 75
19347.37 61
19348.68 53
19350.00 64
19351.31 62
19352.63 66
19353.94 70
19355.26 65
19356.58 67
19357.89 55
19359.21 59
19360.52 70
19361.84 84
19363.15 61
19364.47 62
19365.79 73
19367.10 74
19368.42 67
19369.73 60
19371.05 62
19372.37 67
19373.68 87
19375.00 77
19376.31 80
19377.63 47
19378.95 77
19380.26 76
19381.58 74
19382.90 54
19384.21 72
19385.53 83
19386.85 67
19388.16 65
19389.48 61
19390.80 82
19392.11 82
19393.43 66
19394.75 69
19396.06 71
19397.38 84
19398.70 78
19400.01 70
19401.33 63
19402.65 55
19403.97 83
19405.28 70
19406.60 62
19407.92 69
19409.23 82
19410.55 84
19411.87 76
19413.19 74
19414.50 56
19415.82 93
19417.14 76
19418.46 63
19419.77 62
19421.09 65
19422.41 62
19423.73 52
19425.05 60
19426.36 75
19427.68 92
19429.00 80
19430.32 70
19431.64 72
19432.95 64
19434.27 59
19435.59 65
19436.91 67
19438.23 54
19439.55 46
19440.86 59
19442.18 60
19443.50 61
19444.82 59
19446.14 67
19447.46 58
19448.78 74
19450.09 67
19451.41 50
19452.73 71
19454.05 60
19455.37 61
19456.69 61
19458.01 52
19459.33 60
19460.65 61
19461.97 67
19463.28 57
19464.60 82
19465.92 81
19467.24 58
19468.56 63
19469.88 44
19471.20 57
19472.52 62
19473.84 62
19475.16 69
19476.48 65
19477.80 80
19479.12 55
19480.44 71
19481.76 68
19483.08 66
19484.40 76
19485.72 58
19487.04 80
19488.36 79
19489.68 67
19491.00 65
19492.32 67
19493.64 62
19494.96 64
19496.28 60
19497.60 77
19498.92 74
19500.24 79
19501.56 70
19502.88 56
19504.20 49
19505.52 69
19506.84 75
19508.16 61
19509.49 72
19510.81 57
19512.13 59
19513.45 51
19514.77 64
19516.09 109
19517.41 78
19518.73 78
19520.05 84
19521.37 52
19522.70 44
19524.02 64
19525.34 56
19526.66 80
19527.98 61
19529.30 40
19530.62 40
19531.95 74
19533.27 50
19534.59 64
19535.91 80
19537.23 68
19538.55 62
19539.88 66
19541.20 59
19542.52 75
19543.84 54
19545.16 55
19546.49 67
19547.81 56
19549.13 53
19550.45 53
19551.77 58
19553.10 64
19554.42 43
19555.74 75
19557.06 70
19558.39 71
19559.71 59
19561.03 64
19562.35 39
19563.68 62
19565.00 81
19566.32 86
19567.64 64
19568.97 46
19570.29 51
19571.61 71
19572.94 77
19574.26 57
19575.58 62
19576.90 58
19578.23 58
19579.55 50
19580.87 48
19582.20 61
19583.52 66
19584.84 47
19586.17 52
19587.49 57
19588.81 54
19590.14 60
19591.46 67
19592.78 75
19594.11 52
19595.43 60
19596.76 52
19598.08 63
19599.40 58
19600.73 51
19602.05 66
19603.37 57
19604.70 59
19606.02 47
19607.35 56
19608.67 77
19610.00 74
19611.32 66
19612.64 63
19613.97 75
19615.29 57
19616.62 57
19617.94 55
19619.27 68
19620.59 63
19621.92 83
19623.24 75
19624.56 72
19625.89 54
19627.21 48
19628.54 69
19629.86 78
19631.19 65
19632.51 66
19633.84 66
19635.16 77
19636.49 62
19637.81 59
19639.14 73
19640.46 71
19641.79 61
19643.11 50
19644.44 42
19645.77 55
19647.09 64
19648.42 55
19649.74 37
19651.07 55
19652.39 93
19653.72 53
19655.04 55
19656.37 54
19657.70 74
19659.02 57
19660.35 60
19661.67 53
19663.00 66
19664.33 74
19665.65 62
19666.98 71
19668.30 48
19669.63 53
19670.96 52
19672.28 52
19673.61 65
19674.94 95
19676.26 61
19677.59 67
19678.92 75
19680.24 79
19681.57 47
19682.90 50
19684.22 74
19685.55 64
19686.88 70
19688.20 68
19689.53 51
19690.86 63
19692.18 67
19693.51 68
19694.84 93
19696.16 70
19697.49 82
19698.82 75
19700.15 60
19701.47 73
19702.80 77
19704.13 72
19705.46 66
19706.78 60
19708.11 66
19709.44 69
19710.77 58
19712.09 73
19713.42 75
19714.75 47
19716.08 57
19717.40 65
19718.73 81
19720.06 51
19721.39 57
19722.72 70
19724.04 63
19725.37 60
19726.70 68
19728.03 60
19729.36 64
19730.68 67
19732.01 55
19733.34 70
19734.67 70
19736.00 62
19737.33 54
19738.66 49
19739.98 56
19741.31 59
19742.64 79
19743.97 76
19745.30 85
19746.63 73
19747.96 68
19749.29 67
19750.61 61
19751.94 60
19753.27 53
19754.60 82
19755.93 59
19757.26 53
19758.59 64
19759.92 56
19761.25 55
19762.58 86
19763.91 66
19765.24 64
19766.57 76
19767.89 60
19769.22 64
19770.55 56
19771.88 59
19773.21 40
19774.54 56
19775.87 54
19777.20 55
19778.53 67
19779.86 75
19781.19 51
19782.52 56
19783.85 47
19785.18 71
19786.51 57
19787.84 75
19789.17 80
19790.50 57
19791.83 87
19793.16 56
19794.49 67
19795.83 73
19797.16 81
19798.49 57
19799.82 80
19801.15 46
19802.48 65
19803.81 71
19805.14 66
19806.47 53
19807.80 61
19809.13 54
19810.46 46
19811.79 65
19813.13 55
19814.46 69
19815.79 59
19817.12 60
19818.45 66
19819.78 49
19821.11 48
19822.44 61
19823.78 55
19825.11 60
19826.44 59
19827.77 60
19829.10 58
19830.43 73
19831.77 50
19833.10 58
19834.43 63
19835.76 59
19837.09 75
19838.42 62
19839.76 82
19841.09 61
19842.42 51
19843.75 72
19845.08 72
19846.42 52
19847.75 72
19849.08 77
19850.41 46
19851.75 49
19853.08 68
19854.41 58
19855.74 48
19857.08 59
19858.41 67
19859.74 54
19861.07 55
19862.41 54
19863.74 61
19865.07 59
19866.41 61
19867.74 75
19869.07 63
19870.40 54
19871.74 67
19873.07 61
19874.40 71
19875.74 56
19877.07 65
19878.40 50
19879.74 59
19881.07 60
19882.40 62
19883.74 60
19885.07 54
19886.40 48
19887.74 66
19889.07 51
19890.40 50
19891.74 82
19893.07 52
19894.41 65
19895.74 59
19897.07 68
19898.41 48
19899.74 55
19901.08 56
19902.41 55
19903.74 48
19905.08 58
19906.41 66
19907.75 62
19909.08 53
19910.41 56
19911.75 54
19913.08 62
19914.42 57
19915.75 54
19917.09 54
19918.42 61
19919.76 57
19921.09 54
19922.43 64
19923.76 47
19925.10 61
19926.43 57
19927.77 67
19929.10 63
19930.44 36
19931.77 60
19933.11 49
19934.44 50
19935.78 74
19937.11 60
19938.45 68
19939.78 49
19941.12 70
19942.45 67
19943.79 52
19945.12 47
19946.46 49
19947.79 57
19949.13 67
19950.47 65
19951.80 70
19953.14 54
19954.47 53
19955.81 54
19957.15 63
19958.48 70
19959.82 61
19961.15 110
19962.49 78
19963.83 45
19965.16 45
19966.50 57
19967.83 60
19969.17 74
19970.51 65
19971.84 55
19973.18 65
19974.52 72
19975.85 75
19977.19 60
19978.53 52
19979.86 65
19981.20 70
19982.54 71
19983.87 42
19985.21 59
19986.55 58
19987.88 67
19989.22 60
19990.56 57
19991.89 66
19993.23 66
19994.57 45
19995.91 62
19997.24 73
19998.58 51
19999.92 60
20001.26 63
20002.59 51
20003.93 50
20005.27 56
20006.61 78
20007.94 65
20009.28 74
20010.62 61
20011.96 47
20013.29 33
20014.63 55
20015.97 50
20017.31 61
20018.65 62
20019.98 62
20021.32 68
20022.66 48
20024.00 76
20025.34 66
20026.67 48
20028.01 47
20029.35 59
20030.69 63
20032.03 61
20033.37 71
20034.71 68
20036.04 68
20037.38 58
20038.72 54
20040.06 58
20041.40 52
20042.74 59
20044.08 51
20045.42 62
20046.75 74
20048.09 67
20049.43 68
20050.77 91
20052.11 64
20053.45 56
20054.79 60
20056.13 49
20057.47 60
20058.81 65
20060.15 61
20061.49 61
20062.82 54
20064.16 58
20065.50 60
20066.84 71
20068.18 62
20069.52 68
20070.86 68
20072.20 63
20073.54 57
20074.88 44
20076.22 56
20077.56 55
20078.90 66
20080.24 50
20081.58 66
20082.92 54
20084.26 50
20085.60 51
20086.94 34
20088.28 44
20089.62 47
20090.96 71
20092.30 69
20093.64 60
20094.99 56
20096.33 48
20097.67 70
20099.01 79
20100.35 75
20101.69 61
20103.03 63
20104.37 55
20105.71 70
20107.05 59
20108.39 66
20109.73 66
20111.08 52
20112.42 60
20113.76 54
20115.10 49
20116.44 68
20117.78 58
20119.12 47
20120.46 71
20121.81 76
20123.15 64
20124.49 64
20125.83 61
20127.17 61
20128.51 72
20129.86 53
20131.20 44
20132.54 46
20133.88 59
20135.22 55
20136.56 55
20137.91 50
20139.25 43
