# Supplementary material for: MALDI-TOF MS typing enables the classification of brewing yeasts of the genus Saccharomyces to major beer styles
Source: PLoS One. 2017 Aug 9;12(8):e0181694. doi: 10.1371/journal.pone.0181694 (PMC5549903; doi:10.1371/journal.pone.0181694)
Supplement: S3 File — The directory includes 90 raw files and was zipped to “.zip”; the folder has three strains with 30 spectra per strain; S1 Text explains the raw files with an example and Table 1 represents the yeast strains used within the experiment. (ZIP) [file pone.0181694.s006.zip › 7-9/30256-177-OG-Koe-Koe-YPG-18h-E-E_2015-07-07__0_A8_1.dat]

2000.10 2827
2000.52 3011
2000.94 2866
2001.36 2761
2001.78 2578
2002.21 2625
2002.63 2892
2003.05 2874
2003.47 2716
2003.89 2547
2004.32 2547
2004.74 2741
2005.16 2868
2005.58 2902
2006.00 2743
2006.43 2818
2006.85 2745
2007.27 2915
2007.69 3054
2008.12 3125
2008.54 2944
2008.96 3110
2009.38 3133
2009.81 2885
2010.23 2835
2010.65 2711
2011.08 2637
2011.50 2793
2011.92 2776
2012.34 2672
2012.77 2730
2013.19 2694
2013.61 2669
2014.04 2484
2014.46 2465
2014.88 2502
2015.31 2624
2015.73 2597
2016.15 2512
2016.58 2764
2017.00 2681
2017.42 2793
2017.85 2563
2018.27 2522
2018.69 2737
2019.12 2765
2019.54 2799
2019.96 2855
2020.39 3005
2020.81 2919
2021.23 3058
2021.66 2916
2022.08 2649
2022.51 2668
2022.93 2535
2023.35 2593
2023.78 2642
2024.20 2570
2024.63 2485
2025.05 2507
2025.48 2535
2025.90 2575
2026.32 2687
2026.75 2745
2027.17 2635
2027.60 2439
2028.02 2457
2028.45 2438
2028.87 2464
2029.30 2487
2029.72 2385
2030.15 2459
2030.57 2505
2031.00 2622
2031.42 2556
2031.85 2577
2032.27 2478
2032.70 2652
2033.12 2564
2033.55 2721
2033.97 2853
2034.40 2779
2034.82 2817
2035.25 2776
2035.67 2633
2036.10 2929
2036.52 2923
2036.95 2780
2037.37 2848
2037.80 3000
2038.22 3011
2038.65 2962
2039.08 3051
2039.50 3007
2039.93 2869
2040.35 3095
2040.78 3117
2041.21 2928
2041.63 2846
2042.06 2859
2042.48 2707
2042.91 2626
2043.34 2788
2043.76 2866
2044.19 2882
2044.61 2732
2045.04 2646
2045.47 2815
2045.89 2821
2046.32 2667
2046.75 2801
2047.17 2677
2047.60 2717
2048.03 2673
2048.45 2831
2048.88 2407
2049.31 2620
2049.73 2597
2050.16 2498
2050.59 2452
2051.01 2432
2051.44 2519
2051.87 2579
2052.29 2565
2052.72 2690
2053.15 2711
2053.58 2452
2054.00 2595
2054.43 2515
2054.86 2537
2055.29 2524
2055.71 2202
2056.14 2459
2056.57 2677
2057.00 2721
2057.42 2567
2057.85 2393
2058.28 2734
2058.71 2691
2059.13 2649
2059.56 2498
2059.99 2710
2060.42 2494
2060.85 2689
2061.27 2830
2061.70 2750
2062.13 2794
2062.56 2693
2062.99 2586
2063.41 2821
2063.84 2720
2064.27 2820
2064.70 3103
2065.13 3013
2065.56 3183
2065.98 3248
2066.41 3029
2066.84 3164
2067.27 2817
2067.70 2822
2068.13 2785
2068.56 2865
2068.99 2883
2069.41 2925
2069.84 2762
2070.27 2662
2070.70 2688
2071.13 2741
2071.56 2886
2071.99 2714
2072.42 2605
2072.85 2853
2073.28 2857
2073.71 2972
2074.13 2659
2074.56 2889
2074.99 2936
2075.42 2849
2075.85 2832
2076.28 2902
2076.71 2833
2077.14 2869
2077.57 2871
2078.00 2978
2078.43 2779
2078.86 3286
2079.29 3149
2079.72 3150
2080.15 3049
2080.58 3108
2081.01 3152
2081.44 3218
2081.87 3136
2082.30 3295
2082.73 2966
2083.16 2762
2083.59 3015
2084.02 2901
2084.45 2757
2084.88 2835
2085.31 2940
2085.74 2879
2086.17 2722
2086.61 2534
2087.04 2419
2087.47 2733
2087.90 2752
2088.33 2644
2088.76 2723
2089.19 2603
2089.62 2688
2090.05 2570
2090.48 2559
2090.91 2866
2091.35 2852
2091.78 2622
2092.21 2780
2092.64 2675
2093.07 2807
2093.50 3043
2093.93 2769
2094.36 2648
2094.80 2761
2095.23 2896
2095.66 2571
2096.09 2537
2096.52 2524
2096.95 2580
2097.39 2631
2097.82 2635
2098.25 2814
2098.68 2568
2099.11 2540
2099.55 2592
2099.98 2560
2100.41 2551
2100.84 2484
2101.27 2408
2101.71 2595
2102.14 2571
2102.57 2679
2103.00 2427
2103.43 2473
2103.87 2500
2104.30 2582
2104.73 2700
2105.16 2609
2105.60 2628
2106.03 2613
2106.46 2565
2106.90 2668
2107.33 2622
2107.76 2815
2108.19 2933
2108.63 2869
2109.06 2787
2109.49 2730
2109.93 2655
2110.36 2784
2110.79 2986
2111.23 2759
2111.66 2545
2112.09 2569
2112.52 2467
2112.96 2537
2113.39 2510
2113.83 2606
2114.26 2572
2114.69 2565
2115.13 2443
2115.56 2419
2115.99 2262
2116.43 2410
2116.86 2323
2117.29 2393
2117.73 2517
2118.16 2693
2118.60 2637
2119.03 2623
2119.46 2780
2119.90 2702
2120.33 2553
2120.77 2663
2121.20 2424
2121.63 2433
2122.07 2453
2122.50 2647
2122.94 2762
2123.37 2824
2123.81 2593
2124.24 2519
2124.68 2584
2125.11 2729
2125.54 2542
2125.98 2590
2126.41 2491
2126.85 2636
2127.28 2526
2127.72 2460
2128.15 2663
2128.59 2580
2129.02 2716
2129.46 2645
2129.89 2537
2130.33 2602
2130.76 2466
2131.20 2489
2131.63 3002
2132.07 3090
2132.51 2846
2132.94 2781
2133.38 2960
2133.81 3121
2134.25 2964
2134.68 2939
2135.12 3029
2135.55 3188
2135.99 3334
2136.43 3432
2136.86 3550
2137.30 3471
2137.73 3201
2138.17 3171
2138.60 3226
2139.04 2958
2139.48 2825
2139.91 2984
2140.35 2935
2140.79 2606
2141.22 2767
2141.66 2583
2142.09 2504
2142.53 2468
2142.97 2441
2143.40 2493
2143.84 2397
2144.28 2358
2144.71 2525
2145.15 2594
2145.59 2456
2146.02 2650
2146.46 2886
2146.90 2707
2147.33 2914
2147.77 2843
2148.21 2909
2148.64 3208
2149.08 3333
2149.52 3453
2149.96 3527
2150.39 3387
2150.83 3829
2151.27 3727
2151.70 3574
2152.14 3330
2152.58 3236
2153.02 3325
2153.45 3294
2153.89 3207
2154.33 2917
2154.77 2737
2155.20 2730
2155.64 2980
2156.08 3007
2156.52 2775
2156.96 2893
2157.39 2950
2157.83 2722
2158.27 2594
2158.71 2741
2159.15 3027
2159.58 3033
2160.02 3161
2160.46 3113
2160.90 3055
2161.34 2950
2161.78 2605
2162.21 2887
2162.65 2988
2163.09 2898
2163.53 2934
2163.97 2865
2164.41 2885
2164.84 2784
2165.28 2716
2165.72 2967
2166.16 2891
2166.60 2811
2167.04 2741
2167.48 2623
2167.92 2693
2168.36 2597
2168.79 2796
2169.23 2961
2169.67 2887
2170.11 2882
2170.55 3008
2170.99 2771
2171.43 2762
2171.87 2651
2172.31 2649
2172.75 3085
2173.19 3286
2173.63 3101
2174.07 3229
2174.51 3328
2174.95 3035
2175.39 3314
2175.83 3369
2176.27 3039
2176.70 3130
2177.14 3197
2177.58 3162
2178.02 3132
2178.46 3179
2178.90 3075
2179.34 2866
2179.79 2984
2180.23 3276
2180.67 2963
2181.11 2740
2181.55 2720
2181.99 2731
2182.43 2875
2182.87 2629
2183.31 2485
2183.75 2524
2184.19 2595
2184.63 2697
2185.07 2494
2185.51 2577
2185.95 2736
2186.39 2890
2186.83 2952
2187.27 2690
2187.72 2875
2188.16 3201
2188.60 3015
2189.04 3063
2189.48 3189
2189.92 3437
2190.36 3099
2190.80 3053
2191.24 3120
2191.69 2959
2192.13 2817
2192.57 3219
2193.01 2938
2193.45 2960
2193.89 2999
2194.34 2921
2194.78 3187
2195.22 3123
2195.66 3170
2196.10 3059
2196.54 2978
2196.99 2939
2197.43 2799
2197.87 2879
2198.31 2860
2198.75 2908
2199.20 3021
2199.64 2963
2200.08 3203
2200.52 3236
2200.96 3207
2201.41 3160
2201.85 2983
2202.29 2875
2202.73 2499
2203.18 2598
2203.62 2742
2204.06 2804
2204.50 2931
2204.95 2877
2205.39 2910
2205.83 2765
2206.28 2985
2206.72 2793
2207.16 2952
2207.60 3003
2208.05 2916
2208.49 3085
2208.93 3106
2209.38 3005
2209.82 3027
2210.26 3040
2210.71 3049
2211.15 3112
2211.59 2935
2212.04 2914
2212.48 2938
2212.92 2885
2213.37 2969
2213.81 3015
2214.25 3152
2214.70 3070
2215.14 2963
2215.59 2818
2216.03 2611
2216.47 2805
2216.92 2635
2217.36 2482
2217.80 2400
2218.25 2579
2218.69 2544
2219.14 2823
2219.58 2809
2220.03 2745
2220.47 2688
2220.91 2761
2221.36 2875
2221.80 2708
2222.25 2726
2222.69 2907
2223.14 2969
2223.58 2937
2224.03 2766
2224.47 2773
2224.91 2868
2225.36 2999
2225.80 3410
2226.25 3090
2226.69 3006
2227.14 3059
2227.58 3135
2228.03 3165
2228.47 3106
2228.92 3274
2229.36 3288
2229.81 3037
2230.25 3253
2230.70 3247
2231.15 3321
2231.59 3130
2232.04 3403
2232.48 3468
2232.93 3389
2233.37 3468
2233.82 3300
2234.26 3437
2234.71 3494
2235.15 3235
2235.60 3278
2236.05 3111
2236.49 3320
2236.94 3116
2237.38 3186
2237.83 3249
2238.28 3129
2238.72 3102
2239.17 3030
2239.61 3003
2240.06 2978
2240.51 2887
2240.95 2954
2241.40 2717
2241.85 2714
2242.29 2591
2242.74 2593
2243.19 2631
2243.63 2471
2244.08 2511
2244.53 2438
2244.97 2489
2245.42 2506
2245.87 2645
2246.31 2974
2246.76 2813
2247.21 2710
2247.65 2649
2248.10 2738
2248.55 2799
2248.99 2604
2249.44 2445
2249.89 2452
2250.34 2473
2250.78 2421
2251.23 2560
2251.68 2664
2252.13 2751
2252.57 2788
2253.02 2522
2253.47 2625
2253.92 2531
2254.36 2622
2254.81 2719
2255.26 2702
2255.71 2655
2256.15 2623
2256.60 2732
2257.05 2567
2257.50 2513
2257.95 2474
2258.39 2451
2258.84 2672
2259.29 2821
2259.74 2752
2260.19 2618
2260.63 2726
2261.08 2846
2261.53 2977
2261.98 2960
2262.43 3149
2262.88 3201
2263.32 3112
2263.77 3205
2264.22 3239
2264.67 3363
2265.12 3241
2265.57 3292
2266.02 3496
2266.47 3452
2266.91 3289
2267.36 3227
2267.81 3466
2268.26 3442
2268.71 3402
2269.16 3274
2269.61 3417
2270.06 3456
2270.51 3617
2270.96 3465
2271.41 3253
2271.86 3176
2272.30 3330
2272.75 3533
2273.20 3176
2273.65 2918
2274.10 2981
2274.55 2905
2275.00 2883
2275.45 2738
2275.90 2916
2276.35 2862
2276.80 2721
2277.25 2647
2277.70 2771
2278.15 2842
2278.60 2883
2279.05 2910
2279.50 2737
2279.95 2785
2280.40 2978
2280.85 2947
2281.30 3029
2281.75 3154
2282.20 2998
2282.65 2864
2283.10 2915
2283.55 3263
2284.00 3105
2284.46 2843
2284.91 2959
2285.36 3028
2285.81 2855
2286.26 2813
2286.71 3046
2287.16 3117
2287.61 3139
2288.06 3412
2288.51 3477
2288.96 3806
2289.42 4124
2289.87 4374
2290.32 4494
2290.77 4659
2291.22 4834
2291.67 4963
2292.12 4707
2292.57 4625
2293.03 5107
2293.48 5021
2293.93 4723
2294.38 4538
2294.83 4752
2295.28 4512
2295.74 4335
2296.19 4034
2296.64 4143
2297.09 4077
2297.54 3670
2297.99 3477
2298.45 3450
2298.90 3274
2299.35 3319
2299.80 3185
2300.25 2984
2300.71 2875
2301.16 2838
2301.61 2728
2302.06 2898
2302.52 3020
2302.97 2954
2303.42 2858
2303.87 2945
2304.33 2963
2304.78 2810
2305.23 2838
2305.68 2953
2306.14 2809
2306.59 3098
2307.04 3313
2307.50 3273
2307.95 3187
2308.40 3133
2308.85 3308
2309.31 3579
2309.76 3590
2310.21 3533
2310.67 3402
2311.12 3457
2311.57 3362
2312.03 3382
2312.48 3178
2312.93 2981
2313.39 3086
2313.84 2940
2314.29 3021
2314.75 3028
2315.20 2993
2315.66 3011
2316.11 2842
2316.56 2990
2317.02 2963
2317.47 2989
2317.92 2975
2318.38 2856
2318.83 2857
2319.29 2943
2319.74 2947
2320.19 3116
2320.65 3217
2321.10 3037
2321.56 2822
2322.01 3010
2322.47 2942
2322.92 3049
2323.37 3043
2323.83 3231
2324.28 2836
2324.74 3038
2325.19 3145
2325.65 3278
2326.10 3123
2326.56 3073
2327.01 3357
2327.47 3047
2327.92 3152
2328.38 3178
2328.83 3222
2329.29 3446
2329.74 3381
2330.20 3657
2330.65 3698
2331.11 3668
2331.56 3514
2332.02 3443
2332.47 3215
2332.93 3278
2333.38 3143
2333.84 2972
2334.29 2952
2334.75 2965
2335.21 2895
2335.66 2852
2336.12 2866
2336.57 2997
2337.03 2939
2337.48 2883
2337.94 2700
2338.40 3035
2338.85 3005
2339.31 3348
2339.76 3470
2340.22 3397
2340.68 3495
2341.13 3408
2341.59 3381
2342.04 3604
2342.50 3494
2342.96 3464
2343.41 3438
2343.87 3202
2344.33 3121
2344.78 3256
2345.24 3445
2345.70 3579
2346.15 3655
2346.61 3477
2347.07 3436
2347.52 3544
2347.98 3587
2348.44 3434
2348.89 3389
2349.35 3399
2349.81 3201
2350.26 3258
2350.72 3433
2351.18 3131
2351.64 3604
2352.09 3364
2352.55 3159
2353.01 3059
2353.47 2757
2353.92 2803
2354.38 2875
2354.84 2806
2355.30 2788
2355.75 2800
2356.21 2886
2356.67 2887
2357.13 2826
2357.58 2712
2358.04 2758
2358.50 2797
2358.96 2874
2359.42 2866
2359.87 2819
2360.33 2985
2360.79 3013
2361.25 2943
2361.71 2901
2362.16 2936
2362.62 3167
2363.08 2959
2363.54 2996
2364.00 2959
2364.46 3181
2364.91 2973
2365.37 3295
2365.83 3319
2366.29 3086
2366.75 3348
2367.21 3177
2367.67 3193
2368.13 3228
2368.58 3027
2369.04 3163
2369.50 3211
2369.96 3116
2370.42 2961
2370.88 2803
2371.34 3076
2371.80 3011
2372.26 3070
2372.72 2812
2373.17 2953
2373.63 3094
2374.09 2850
2374.55 2767
2375.01 2621
2375.47 2872
2375.93 2667
2376.39 2924
2376.85 3044
2377.31 3104
2377.77 2972
2378.23 3012
2378.69 3126
2379.15 3017
2379.61 3073
2380.07 3052
2380.53 2954
2380.99 2920
2381.45 3139
2381.91 3067
2382.37 3198
2382.83 3037
2383.29 2991
2383.75 2940
2384.21 2918
2384.67 2804
2385.13 2974
2385.59 3164
2386.05 2853
2386.51 2922
2386.97 2923
2387.43 2870
2387.90 3223
2388.36 3142
2388.82 3015
2389.28 2791
2389.74 2986
2390.20 3217
2390.66 3172
2391.12 3064
2391.58 2831
2392.04 3016
2392.51 2948
2392.97 3035
2393.43 2763
2393.89 2545
2394.35 2683
2394.81 2857
2395.27 2877
2395.73 2743
2396.20 2683
2396.66 2649
2397.12 2663
2397.58 2843
2398.04 2635
2398.50 2537
2398.97 2625
2399.43 2717
2399.89 2677
2400.35 2730
2400.81 2544
2401.28 2513
2401.74 2702
2402.20 2873
2402.66 2705
2403.12 2949
2403.59 2777
2404.05 2850
2404.51 2783
2404.97 2977
2405.44 2938
2405.90 2910
2406.36 2975
2406.82 3108
2407.29 2798
2407.75 2719
2408.21 2792
2408.67 2699
2409.14 2643
2409.60 2796
2410.06 2738
2410.52 2903
2410.99 2844
2411.45 2662
2411.91 2634
2412.38 2926
2412.84 2757
2413.30 2940
2413.77 2786
2414.23 2754
2414.69 3072
2415.16 2870
2415.62 3055
2416.08 2902
2416.55 3188
2417.01 3167
2417.47 3278
2417.94 3111
2418.40 3345
2418.86 3615
2419.33 3629
2419.79 3451
2420.26 3417
2420.72 3354
2421.18 3213
2421.65 3121
2422.11 2931
2422.58 2827
2423.04 2924
2423.50 3173
2423.97 3025
2424.43 2848
2424.90 2961
2425.36 2942
2425.83 3016
2426.29 2968
2426.75 2969
2427.22 2853
2427.68 2896
2428.15 2824
2428.61 2954
2429.08 2808
2429.54 2847
2430.01 2680
2430.47 2868
2430.94 2721
2431.40 2751
2431.87 2965
2432.33 2884
2432.80 3256
2433.26 2968
2433.73 3004
2434.19 2922
2434.66 3068
2435.12 3005
2435.59 3183
2436.05 3183
2436.52 3258
2436.98 3212
2437.45 3117
2437.91 3280
2438.38 3551
2438.85 3704
2439.31 3700
2439.78 3864
2440.24 4004
2440.71 4064
2441.17 4126
2441.64 4234
2442.11 3915
2442.57 3963
2443.04 3830
2443.50 3772
2443.97 3795
2444.44 3290
2444.90 3266
2445.37 3334
2445.83 3156
2446.30 2805
2446.77 2783
2447.23 2763
2447.70 2820
2448.17 2968
2448.63 2787
2449.10 2804
2449.57 2969
2450.03 2979
2450.50 2666
2450.97 2556
2451.43 2591
2451.90 2615
2452.37 2657
2452.83 2639
2453.30 2647
2453.77 2635
2454.24 2496
2454.70 2645
2455.17 2604
2455.64 2807
2456.10 2748
2456.57 2898
2457.04 2859
2457.51 2770
2457.97 2784
2458.44 2982
2458.91 2722
2459.38 2738
2459.84 3076
2460.31 2774
2460.78 2767
2461.25 2579
2461.71 2623
2462.18 2541
2462.65 2639
2463.12 2774
2463.59 2709
2464.05 2957
2464.52 2805
2464.99 2793
2465.46 2856
2465.93 2878
2466.39 2883
2466.86 2945
2467.33 2792
2467.80 2982
2468.27 2852
2468.74 2987
2469.20 2928
2469.67 3073
2470.14 2773
2470.61 2661
2471.08 2737
2471.55 2898
2472.02 2616
2472.49 2369
2472.95 2514
2473.42 2560
2473.89 2605
2474.36 2550
2474.83 2471
2475.30 2490
2475.77 2496
2476.24 2649
2476.71 2918
2477.18 2690
2477.65 2841
2478.11 2968
2478.58 2836
2479.05 2869
2479.52 2974
2479.99 3248
2480.46 3349
2480.93 3270
2481.40 3229
2481.87 3230
2482.34 2955
2482.81 2981
2483.28 2918
2483.75 2686
2484.22 2619
2484.69 2719
2485.16 2830
2485.63 2941
2486.10 2848
2486.57 2711
2487.04 2802
2487.51 2844
2487.98 2878
2488.45 2820
2488.92 2856
2489.39 2869
2489.86 2965
2490.33 2618
2490.80 2890
2491.27 2843
2491.74 3200
2492.22 3175
2492.69 3059
2493.16 3168
2493.63 3091
2494.10 3121
2494.57 3163
2495.04 3193
2495.51 3012
2495.98 3021
2496.45 2988
2496.92 3132
2497.40 2774
2497.87 2859
2498.34 2833
2498.81 2693
2499.28 2681
2499.75 2600
2500.22 2593
2500.70 2525
2501.17 2597
2501.64 2717
2502.11 2613
2502.58 2655
2503.05 2842
2503.53 2825
2504.00 2783
2504.47 2769
2504.94 2924
2505.41 2948
2505.88 2920
2506.36 2952
2506.83 3133
2507.30 2911
2507.77 2987
2508.25 3135
2508.72 2961
2509.19 3243
2509.66 3442
2510.13 3290
2510.61 3496
2511.08 3510
2511.55 3794
2512.02 3609
2512.50 3402
2512.97 3712
2513.44 3605
2513.91 3323
2514.39 3236
2514.86 3254
2515.33 3291
2515.81 3017
2516.28 3138
2516.75 3067
2517.23 3018
2517.70 3102
2518.17 3194
2518.64 3137
2519.12 2983
2519.59 2777
2520.06 2735
2520.54 2990
2521.01 2765
2521.48 2751
2521.96 2860
2522.43 2873
2522.91 2698
2523.38 2568
2523.85 2670
2524.33 2975
2524.80 2759
2525.27 2542
2525.75 2590
2526.22 2574
2526.70 2621
2527.17 2619
2527.64 2768
2528.12 3013
2528.59 2658
2529.07 2675
2529.54 2738
2530.01 2789
2530.49 2934
2530.96 2739
2531.44 2840
2531.91 2785
2532.39 2888
2532.86 3070
2533.33 3110
2533.81 2848
2534.28 2880
2534.76 2995
2535.23 2915
2535.71 2907
2536.18 3017
2536.66 2969
2537.13 3095
2537.61 2762
2538.08 2887
2538.56 3030
2539.03 2950
2539.51 2927
2539.98 2716
2540.46 2808
2540.93 2944
2541.41 2878
2541.88 3105
2542.36 2916
2542.84 2858
2543.31 2827
2543.79 2947
2544.26 2931
2544.74 3040
2545.21 3251
2545.69 3238
2546.16 3171
2546.64 3120
2547.12 3377
2547.59 3460
2548.07 3375
2548.54 3409
2549.02 3583
2549.50 3362
2549.97 3387
2550.45 3645
2550.92 3491
2551.40 3412
2551.88 3698
2552.35 3473
2552.83 3537
2553.31 3881
2553.78 3779
2554.26 4056
2554.74 4021
2555.21 4126
2555.69 4155
2556.17 4071
2556.64 4038
2557.12 4051
2557.60 3874
2558.07 3807
2558.55 3640
2559.03 3561
2559.50 3371
2559.98 3180
2560.46 2981
2560.93 3050
2561.41 3103
2561.89 2903
2562.37 2955
2562.84 2829
2563.32 2619
2563.80 2865
2564.28 2834
2564.75 3044
2565.23 2775
2565.71 2701
2566.19 2505
2566.66 2523
2567.14 2682
2567.62 2744
2568.10 2777
2568.57 2468
2569.05 2397
2569.53 2620
2570.01 2905
2570.49 2747
2570.96 2844
2571.44 2853
2571.92 3031
2572.40 2793
2572.88 2734
2573.36 2741
2573.83 2721
2574.31 2855
2574.79 2528
2575.27 2626
2575.75 2738
2576.23 2594
2576.70 2461
2577.18 2557
2577.66 2738
2578.14 2826
2578.62 2815
2579.10 2910
2579.58 2809
2580.06 2708
2580.54 2869
2581.01 2671
2581.49 2812
2581.97 2989
2582.45 2674
2582.93 2752
2583.41 2818
2583.89 2705
2584.37 2824
2584.85 2766
2585.33 2866
2585.81 2753
2586.29 2837
2586.77 2826
2587.25 2789
2587.72 2719
2588.20 2782
2588.68 2721
2589.16 2951
2589.64 2869
2590.12 3022
2590.60 2913
2591.08 2912
2591.56 2865
2592.04 3145
2592.52 3050
2593.00 3002
2593.48 2963
2593.96 2869
2594.44 3036
2594.92 3058
2595.40 3137
2595.89 3101
2596.37 3130
2596.85 3103
2597.33 2885
2597.81 2834
2598.29 2679
2598.77 2699
2599.25 2694
2599.73 2592
2600.21 2588
2600.69 2630
2601.17 2546
2601.65 2866
2602.13 2833
2602.62 2741
2603.10 2836
2603.58 2624
2604.06 2434
2604.54 2521
2605.02 2719
2605.50 2902
2605.98 2749
2606.46 3132
2606.95 3095
2607.43 2941
2607.91 3090
2608.39 3020
2608.87 3001
2609.35 3111
2609.84 3098
2610.32 2954
2610.80 3145
2611.28 3239
2611.76 3126
2612.24 3039
2612.73 3088
2613.21 3006
2613.69 2884
2614.17 3008
2614.65 2924
2615.14 2646
2615.62 2795
2616.10 2897
2616.58 2812
2617.07 2867
2617.55 2834
2618.03 2916
2618.51 2914
2619.00 2809
2619.48 2679
2619.96 2713
2620.44 2762
2620.93 3011
2621.41 3028
2621.89 2829
2622.37 3026
2622.86 2973
2623.34 2919
2623.82 3057
2624.31 3139
2624.79 2975
2625.27 2496
2625.76 2777
2626.24 2779
2626.72 2778
2627.20 2818
2627.69 2664
2628.17 2694
2628.66 2863
2629.14 2930
2629.62 2911
2630.11 3336
2630.59 3136
2631.07 2925
2631.56 2874
2632.04 2840
2632.52 2730
2633.01 2649
2633.49 2803
2633.98 2953
2634.46 2884
2634.94 2846
2635.43 2723
2635.91 2820
2636.40 2630
2636.88 2739
2637.36 2781
2637.85 2834
2638.33 2813
2638.82 3005
2639.30 2908
2639.79 2930
2640.27 3046
2640.75 2893
2641.24 2906
2641.72 3017
2642.21 2854
2642.69 2906
2643.18 3009
2643.66 2872
2644.15 2758
2644.63 2882
2645.12 2751
2645.60 2539
2646.09 2579
2646.57 2668
2647.06 2705
2647.54 2567
2648.03 2500
2648.51 2732
2649.00 2800
2649.48 2882
2649.97 2742
2650.45 2699
2650.94 2696
2651.43 2719
2651.91 2774
2652.40 2712
2652.88 2690
2653.37 2829
2653.85 2761
2654.34 2826
2654.82 2697
2655.31 2769
2655.80 2720
2656.28 2699
2656.77 2675
2657.25 2776
2657.74 2656
2658.23 2621
2658.71 2629
2659.20 2570
2659.69 2690
2660.17 2684
2660.66 2591
2661.14 2619
2661.63 2636
2662.12 2580
2662.60 2468
2663.09 2571
2663.58 2605
2664.06 2782
2664.55 2744
2665.04 2702
2665.52 2771
2666.01 2867
2666.50 2741
2666.98 2500
2667.47 2656
2667.96 2835
2668.45 2850
2668.93 2695
2669.42 2660
2669.91 2833
2670.39 2967
2670.88 2996
2671.37 2646
2671.86 2749
2672.34 2974
2672.83 3038
2673.32 3239
2673.81 3158
2674.29 3308
2674.78 3548
2675.27 3491
2675.76 3405
2676.24 3320
2676.73 3399
2677.22 3452
2677.71 3433
2678.20 3650
2678.68 3654
2679.17 3483
2679.66 3474
2680.15 3616
2680.64 3627
2681.12 3406
2681.61 3720
2682.10 3772
2682.59 3811
2683.08 3878
2683.57 3768
2684.05 3763
2684.54 3975
2685.03 3858
2685.52 3811
2686.01 3661
2686.50 3495
2686.99 3342
2687.47 3330
2687.96 3252
2688.45 3214
2688.94 3210
2689.43 2960
2689.92 2888
2690.41 2905
2690.90 2876
2691.39 2720
2691.88 2722
2692.37 2954
2692.85 2938
2693.34 2894
2693.83 2944
2694.32 2826
2694.81 2776
2695.30 2870
2695.79 2934
2696.28 2844
2696.77 2946
2697.26 2923
2697.75 3037
2698.24 2925
2698.73 2924
2699.22 3183
2699.71 3142
2700.20 2890
2700.69 2983
2701.18 3157
2701.67 2905
2702.16 2975
2702.65 3369
2703.14 3382
2703.63 3169
2704.12 2955
2704.61 3131
2705.10 2827
2705.59 2967
2706.08 3139
2706.57 3137
2707.06 2961
2707.55 2924
2708.04 2769
2708.53 2816
2709.03 2683
2709.52 2570
2710.01 2677
2710.50 2780
2710.99 2635
2711.48 2626
2711.97 2590
2712.46 2711
2712.95 2537
2713.44 2568
2713.94 2665
2714.43 2540
2714.92 2590
2715.41 2809
2715.90 2748
2716.39 2776
2716.88 2665
2717.38 2599
2717.87 2584
2718.36 2538
2718.85 2680
2719.34 2673
2719.83 2743
2720.32 2755
2720.82 2639
2721.31 2783
2721.80 2893
2722.29 2902
2722.78 3062
2723.28 3051
2723.77 2928
2724.26 2696
2724.75 2804
2725.25 2717
2725.74 2807
2726.23 2926
2726.72 2606
2727.21 2575
2727.71 2591
2728.20 2553
2728.69 2998
2729.18 2832
2729.68 2918
2730.17 2874
2730.66 2701
2731.16 2728
2731.65 2735
2732.14 2622
2732.63 2701
2733.13 2836
2733.62 2751
2734.11 2738
2734.61 2679
2735.10 2732
2735.59 2811
2736.08 2710
2736.58 2805
2737.07 2784
2737.56 2949
2738.06 2796
2738.55 2821
2739.05 2924
2739.54 2958
2740.03 2870
2740.53 2844
2741.02 2713
2741.51 2721
2742.01 2672
2742.50 2890
2742.99 2667
2743.49 2665
2743.98 2782
2744.48 2494
2744.97 2709
2745.46 2805
2745.96 2811
2746.45 2656
2746.95 2624
2747.44 2696
2747.93 2663
2748.43 2595
2748.92 2741
2749.42 2591
2749.91 2696
2750.41 2671
2750.90 2585
2751.40 2686
2751.89 2872
2752.39 2770
2752.88 2572
2753.37 2755
2753.87 2762
2754.36 2664
2754.86 2671
2755.35 2927
2755.85 2898
2756.34 2874
2756.84 2604
2757.33 2871
2757.83 2888
2758.32 2662
2758.82 2804
2759.32 2787
2759.81 2739
2760.31 2778
2760.80 2633
2761.30 2709
2761.79 2630
2762.29 2610
2762.78 2723
2763.28 2642
2763.77 2598
2764.27 2618
2764.77 2752
2765.26 2757
2765.76 2622
2766.25 2727
2766.75 2670
2767.25 2568
2767.74 2696
2768.24 2973
2768.73 2673
2769.23 2617
2769.73 2666
2770.22 2550
2770.72 2774
2771.22 2818
2771.71 2745
2772.21 2804
2772.70 2750
2773.20 2986
2773.70 2766
2774.19 2839
2774.69 2862
2775.19 3014
2775.68 3005
2776.18 3182
2776.68 3057
2777.17 3088
2777.67 3207
2778.17 3042
2778.67 3037
2779.16 2836
2779.66 2850
2780.16 3003
2780.65 3040
2781.15 3003
2781.65 2986
2782.15 2931
2782.64 2843
2783.14 2836
2783.64 2756
2784.14 2577
2784.63 2720
2785.13 2956
2785.63 3153
2786.13 2952
2786.62 2851
2787.12 2912
2787.62 2930
2788.12 3093
2788.62 3259
2789.11 3029
2789.61 2884
2790.11 2962
2790.61 2971
2791.11 2908
2791.60 3048
2792.10 2974
2792.60 3034
2793.10 3026
2793.60 2908
2794.10 3139
2794.59 3070
2795.09 3143
2795.59 3351
2796.09 3569
2796.59 3607
2797.09 3702
2797.59 3899
2798.08 3824
2798.58 3820
2799.08 3444
2799.58 3679
2800.08 3842
2800.58 3572
2801.08 3522
2801.58 3593
2802.08 3665
2802.58 3175
2803.07 3208
2803.57 3478
2804.07 3548
2804.57 3554
2805.07 3799
2805.57 3757
2806.07 3899
2806.57 4031
2807.07 4454
2807.57 4526
2808.07 4740
2808.57 5005
2809.07 5119
2809.57 5154
2810.07 4797
2810.57 4947
2811.07 5029
2811.57 4589
2812.07 4287
2812.57 4154
2813.07 3916
2813.57 3853
2814.07 3573
2814.57 3271
2815.07 3199
2815.57 3293
2816.07 3155
2816.57 3245
2817.07 3179
2817.57 3430
2818.07 3497
2818.57 3492
2819.07 3601
2819.57 3816
2820.07 3846
2820.57 3790
2821.07 3771
2821.58 3544
2822.08 3780
2822.58 3628
2823.08 3392
2823.58 3469
2824.08 3193
2824.58 3215
2825.08 3164
2825.58 3056
2826.09 3320
2826.59 3084
2827.09 3042
2827.59 3253
2828.09 3245
2828.59 2921
2829.09 2857
2829.60 2917
2830.10 2983
2830.60 3016
2831.10 2914
2831.60 3038
2832.10 3061
2832.61 2831
2833.11 2991
2833.61 2995
2834.11 2916
2834.61 2972
2835.12 2890
2835.62 2862
2836.12 3053
2836.62 3040
2837.12 2912
2837.63 3104
2838.13 3172
2838.63 3147
2839.13 3028
2839.64 3105
2840.14 3028
2840.64 3041
2841.14 3125
2841.65 3142
2842.15 3034
2842.65 2969
2843.15 2935
2843.66 2938
2844.16 2976
2844.66 3106
2845.17 3045
2845.67 3114
2846.17 3350
2846.67 3456
2847.18 3298
2847.68 3397
2848.18 3415
2848.69 3208
2849.19 3355
2849.69 3520
2850.20 3395
2850.70 3123
2851.20 3139
2851.71 3192
2852.21 3191
2852.72 2995
2853.22 2980
2853.72 3024
2854.23 2995
2854.73 2805
2855.23 2662
2855.74 2883
2856.24 2632
2856.75 2746
2857.25 2811
2857.75 2920
2858.26 2889
2858.76 2825
2859.27 2921
2859.77 2906
2860.27 3083
2860.78 2858
2861.28 2961
2861.79 2743
2862.29 2794
2862.80 2717
2863.30 2692
2863.81 2608
2864.31 2740
2864.81 2601
2865.32 2624
2865.82 2944
2866.33 2688
2866.83 2661
2867.34 2628
2867.84 2547
2868.35 2599
2868.85 2644
2869.36 2712
2869.86 2964
2870.37 2935
2870.87 2772
2871.38 2821
2871.89 2969
2872.39 2971
2872.90 2913
2873.40 2845
2873.91 2813
2874.41 2874
2874.92 2794
2875.42 3062
2875.93 2870
2876.43 2756
2876.94 3131
2877.45 3137
2877.95 2919
2878.46 3084
2878.96 3119
2879.47 3208
2879.98 3182
2880.48 3324
2880.99 3478
2881.49 3739
2882.00 3700
2882.51 3466
2883.01 3507
2883.52 3656
2884.03 3717
2884.53 3599
2885.04 3639
2885.54 3944
2886.05 3757
2886.56 3813
2887.06 4041
2887.57 4017
2888.08 3827
2888.58 3830
2889.09 3710
2889.60 3684
2890.11 3614
2890.61 3262
2891.12 3629
2891.63 3386
2892.13 3315
2892.64 3140
2893.15 3312
2893.65 3177
2894.16 3128
2894.67 3179
2895.18 3059
2895.68 3135
2896.19 3070
2896.70 3182
2897.21 3453
2897.71 3463
2898.22 3497
2898.73 3326
2899.24 3315
2899.74 3420
2900.25 3359
2900.76 3420
2901.27 3708
2901.78 3517
2902.28 3592
2902.79 3657
2903.30 3687
2903.81 3629
2904.32 3603
2904.82 3732
2905.33 3683
2905.84 3605
2906.35 3884
2906.86 3824
2907.37 3577
2907.87 3539
2908.38 3484
2908.89 3374
2909.40 3194
2909.91 3082
2910.42 3037
2910.93 3088
2911.44 3092
2911.94 2913
2912.45 2775
2912.96 2941
2913.47 3011
2913.98 3046
2914.49 3169
2915.00 3369
2915.51 3416
2916.02 3104
2916.53 3055
2917.03 2993
2917.54 3049
2918.05 3111
2918.56 3089
2919.07 3038
2919.58 2819
2920.09 3035
2920.60 3095
2921.11 3118
2921.62 3130
2922.13 3000
2922.64 3341
2923.15 3605
2923.66 3621
2924.17 3657
2924.68 3767
2925.19 3788
2925.70 3904
2926.21 4224
2926.72 4261
2927.23 4058
2927.74 3935
2928.25 3894
2928.76 3605
2929.27 3338
2929.78 3385
2930.29 3239
2930.80 3345
2931.31 3049
2931.82 3151
2932.33 2992
2932.84 3064
2933.35 3107
2933.86 3027
2934.38 3100
2934.89 3106
2935.40 3103
2935.91 2957
2936.42 2935
2936.93 2976
2937.44 3012
2937.95 2814
2938.46 2895
2938.97 3147
2939.49 3086
2940.00 3101
2940.51 3192
2941.02 3062
2941.53 3179
2942.04 3236
2942.55 3262
2943.07 3460
2943.58 3808
2944.09 4015
2944.60 4310
2945.11 4430
2945.62 4653
2946.14 4664
2946.65 5066
2947.16 5134
2947.67 5106
2948.18 4906
2948.70 4928
2949.21 4700
2949.72 4531
2950.23 4194
2950.74 3811
2951.26 3692
2951.77 3410
2952.28 3292
2952.79 3214
2953.31 3161
2953.82 2840
2954.33 3058
2954.84 3081
2955.36 3139
2955.87 3007
2956.38 2921
2956.89 3043
2957.41 2971
2957.92 2855
2958.43 2992
2958.94 3024
2959.46 3234
2959.97 3318
2960.48 3447
2961.00 3408
2961.51 3408
2962.02 3399
2962.54 3315
2963.05 3264
2963.56 3522
2964.08 3459
2964.59 3652
2965.10 3472
2965.62 3282
2966.13 3469
2966.64 3128
2967.16 3223
2967.67 3046
2968.18 2813
2968.70 2760
2969.21 2962
2969.73 3172
2970.24 2914
2970.75 2925
2971.27 2916
2971.78 3006
2972.30 2991
2972.81 2971
2973.32 2956
2973.84 3047
2974.35 3090
2974.87 3020
2975.38 2962
2975.90 2977
2976.41 3133
2976.92 3099
2977.44 3030
2977.95 3130
2978.47 3010
2978.98 3165
2979.50 3034
2980.01 3035
2980.53 3085
2981.04 3050
2981.56 3008
2982.07 2887
2982.59 3006
2983.10 3132
2983.62 3300
2984.13 3377
2984.65 3517
2985.16 3444
2985.68 3457
2986.19 3383
2986.71 3014
2987.22 3248
2987.74 3139
2988.25 3267
2988.77 3371
2989.29 3374
2989.80 3451
2990.32 3389
2990.83 3363
2991.35 3638
2991.86 3511
2992.38 3449
2992.89 3457
2993.41 3487
2993.93 3376
2994.44 3796
2994.96 4026
2995.47 3723
2995.99 3856
2996.51 4072
2997.02 4222
2997.54 4410
2998.06 4437
2998.57 4512
2999.09 4699
2999.60 4721
3000.12 4658
3000.64 4694
3001.15 4756
3001.67 4592
3002.19 4634
3002.70 4959
3003.22 4766
3003.74 4981
3004.25 4800
3004.77 4970
3005.29 5172
3005.81 5095
3006.32 5070
3006.84 4646
3007.36 4505
3007.87 4864
3008.39 4471
3008.91 4175
3009.43 3844
3009.94 3859
3010.46 3736
3010.98 3557
3011.49 3453
3012.01 3352
3012.53 3371
3013.05 3335
3013.57 3279
3014.08 3329
3014.60 3433
3015.12 3366
3015.64 3256
3016.15 3598
3016.67 3385
3017.19 3585
3017.71 3830
3018.23 3570
3018.74 3448
3019.26 3616
3019.78 3692
3020.30 3449
3020.82 3601
3021.33 3615
3021.85 3812
3022.37 3579
3022.89 3658
3023.41 3562
3023.93 3700
3024.45 3641
3024.96 3516
3025.48 3523
3026.00 3244
3026.52 3482
3027.04 3556
3027.56 3418
3028.08 3259
3028.60 3279
3029.11 3444
3029.63 3353
3030.15 3147
3030.67 3207
3031.19 3347
3031.71 3081
3032.23 3124
3032.75 3186
3033.27 3214
3033.79 3003
3034.31 3191
3034.83 3145
3035.35 3242
3035.86 3477
3036.38 3466
3036.90 3227
3037.42 3187
3037.94 3195
3038.46 3156
3038.98 3090
3039.50 3025
3040.02 3095
3040.54 3153
3041.06 2898
3041.58 3097
3042.10 3176
3042.62 3103
3043.14 3048
3043.66 3169
3044.18 3180
3044.70 3112
3045.22 2914
3045.74 2906
3046.27 2813
3046.79 3126
3047.31 3081
3047.83 3225
3048.35 3240
3048.87 3058
3049.39 3010
3049.91 2916
3050.43 2912
3050.95 3200
3051.47 3030
3051.99 3104
3052.51 2939
3053.03 2965
3053.56 2869
3054.08 2926
3054.60 3036
3055.12 3087
3055.64 2889
3056.16 2761
3056.68 2885
3057.20 2923
3057.73 2752
3058.25 2743
3058.77 2834
3059.29 2968
3059.81 2988
3060.33 3097
3060.86 3202
3061.38 3251
3061.90 3047
3062.42 2956
3062.94 3069
3063.46 3124
3063.99 3163
3064.51 3079
3065.03 2996
3065.55 3240
3066.07 3169
3066.60 3208
3067.12 3060
3067.64 3188
3068.16 3141
3068.69 3072
3069.21 3046
3069.73 2859
3070.25 3044
3070.78 3175
3071.30 3118
3071.82 3056
3072.34 3009
3072.87 3033
3073.39 2944
3073.91 3010
3074.43 3174
3074.96 3148
3075.48 3252
3076.00 3145
3076.53 3429
3077.05 3511
3077.57 3543
3078.10 3794
3078.62 3581
3079.14 3549
3079.66 3681
3080.19 3799
3080.71 3913
3081.23 3917
3081.76 3620
3082.28 3775
3082.81 3938
3083.33 3593
3083.85 3875
3084.38 3903
3084.90 3486
3085.42 3631
3085.95 3550
3086.47 3473
3087.00 3538
3087.52 3729
3088.04 3743
3088.57 3693
3089.09 3607
3089.62 3462
3090.14 3606
3090.66 3603
3091.19 3534
3091.71 3602
3092.24 3593
3092.76 3434
3093.29 3725
3093.81 3745
3094.33 3848
3094.86 3924
3095.38 3945
3095.91 3966
3096.43 4270
3096.96 4261
3097.48 4181
3098.01 3914
3098.53 4129
3099.06 4650
3099.58 5220
3100.11 5382
3100.63 6261
3101.16 6360
3101.68 6965
3102.21 7481
3102.73 8388
3103.26 9328
3103.78 9352
3104.31 9545
3104.83 9239
3105.36 9061
3105.89 8002
3106.41 7284
3106.94 6773
3107.46 6360
3107.99 5491
3108.51 4882
3109.04 4624
3109.57 4177
3110.09 4145
3110.62 4040
3111.14 4285
3111.67 4025
3112.19 3890
3112.72 4206
3113.25 4142
3113.77 3950
3114.30 3862
3114.83 3632
3115.35 3476
3115.88 3584
3116.40 3583
3116.93 3357
3117.46 3308
3117.98 3277
3118.51 3453
3119.04 3529
3119.56 3441
3120.09 3282
3120.62 3330
3121.14 3524
3121.67 3616
3122.20 3393
3122.72 3431
3123.25 3465
3123.78 3423
3124.31 3578
3124.83 3374
3125.36 3497
3125.89 3347
3126.41 3290
3126.94 3358
3127.47 3357
3128.00 3358
3128.52 3353
3129.05 3267
3129.58 3339
3130.11 3196
3130.63 3358
3131.16 3101
3131.69 3073
3132.22 3134
3132.74 3187
3133.27 3137
3133.80 3269
3134.33 3134
3134.86 2939
3135.38 3046
3135.91 2868
3136.44 2787
3136.97 2905
3137.50 2824
3138.03 2830
3138.55 3014
3139.08 2966
3139.61 3145
3140.14 3093
3140.67 3067
3141.20 2857
3141.72 2977
3142.25 2940
3142.78 3068
3143.31 3017
3143.84 2905
3144.37 3014
3144.90 3120
3145.42 3304
3145.95 3333
3146.48 3549
3147.01 3639
3147.54 3821
3148.07 3498
3148.60 3735
3149.13 3773
3149.66 3987
3150.19 4039
3150.72 3733
3151.24 3724
3151.77 3526
3152.30 3687
3152.83 3467
3153.36 3332
3153.89 3166
3154.42 3261
3154.95 3302
3155.48 3357
3156.01 3374
3156.54 3225
3157.07 3153
3157.60 3262
3158.13 3296
3158.66 3281
3159.19 3384
3159.72 3193
3160.25 3264
3160.78 3323
3161.31 3360
3161.84 3166
3162.37 3174
3162.90 3302
3163.43 3190
3163.96 2849
3164.49 2961
3165.02 2863
3165.55 2940
3166.08 3012
3166.61 2869
3167.15 2928
3167.68 3025
3168.21 3137
3168.74 2974
3169.27 2901
3169.80 3025
3170.33 2969
3170.86 3001
3171.39 2955
3171.92 3081
3172.45 3011
3172.99 2794
3173.52 3103
3174.05 3056
3174.58 3131
3175.11 2982
3175.64 3052
3176.17 3257
3176.70 3252
3177.24 3331
3177.77 3041
3178.30 3211
3178.83 3106
3179.36 3200
3179.89 3121
3180.43 3143
3180.96 3184
3181.49 3142
3182.02 3241
3182.55 3086
3183.09 3136
3183.62 3124
3184.15 3125
3184.68 2966
3185.21 3070
3185.75 3020
3186.28 2930
3186.81 2926
3187.34 3176
3187.88 2943
3188.41 2783
3188.94 2867
3189.47 2945
3190.01 2829
3190.54 3026
3191.07 3013
3191.60 2629
3192.14 2806
3192.67 2902
3193.20 3136
3193.74 2878
3194.27 2964
3194.80 2835
3195.33 2834
3195.87 2807
3196.40 2835
3196.93 3326
3197.47 3348
3198.00 2865
3198.53 2957
3199.07 3048
3199.60 3107
3200.13 3237
3200.67 3302
3201.20 3217
3201.73 3259
3202.27 3469
3202.80 3674
3203.33 3514
3203.87 3329
3204.40 3484
3204.94 3501
3205.47 3557
3206.00 3712
3206.54 3684
3207.07 3822
3207.61 3967
3208.14 3826
3208.67 3803
3209.21 3897
3209.74 4176
3210.28 4417
3210.81 4454
3211.35 4491
3211.88 4538
3212.41 4551
3212.95 4481
3213.48 4206
3214.02 4239
3214.55 4135
3215.09 4028
3215.62 3825
3216.16 3667
3216.69 3638
3217.23 3717
3217.76 3608
3218.30 3407
3218.83 3664
3219.37 3838
3219.90 3507
3220.44 3437
3220.97 3449
3221.51 3614
3222.04 3864
3222.58 3952
3223.11 3659
3223.65 3755
3224.18 3836
3224.72 3790
3225.25 4002
3225.79 3927
3226.33 3567
3226.86 3535
3227.40 3677
3227.93 3586
3228.47 3508
3229.00 3179
3229.54 3448
3230.08 3296
3230.61 3207
3231.15 3294
3231.68 3291
3232.22 3448
3232.76 3479
3233.29 3429
3233.83 3390
3234.36 3418
3234.90 3558
3235.44 3491
3235.97 3411
3236.51 3673
3237.05 3720
3237.58 3977
3238.12 3976
3238.66 4026
3239.19 3917
3239.73 4118
3240.27 4261
3240.80 4110
3241.34 4299
3241.88 3842
3242.41 3743
3242.95 3771
3243.49 3733
3244.03 3784
3244.56 3715
3245.10 3502
3245.64 3532
3246.17 3540
3246.71 3353
3247.25 3712
3247.79 3746
3248.32 3470
3248.86 3614
3249.40 3508
3249.94 3571
3250.47 3547
3251.01 3326
3251.55 3600
3252.09 3701
3252.62 3727
3253.16 3873
3253.70 3759
3254.24 3748
3254.78 3781
3255.31 3856
3255.85 3893
3256.39 3871
3256.93 3999
3257.47 4018
3258.00 3897
3258.54 4090
3259.08 4322
3259.62 4390
3260.16 4737
3260.70 5093
3261.24 5053
3261.77 5210
3262.31 5274
3262.85 5276
3263.39 5790
3263.93 5955
3264.47 6325
3265.01 7055
3265.54 7384
3266.08 7288
3266.62 7514
3267.16 7788
3267.70 7649
3268.24 7711
3268.78 7527
3269.32 7142
3269.86 6896
3270.40 6090
3270.94 5614
3271.48 5217
3272.01 4775
3272.55 4386
3273.09 4090
3273.63 4095
3274.17 4264
3274.71 3863
3275.25 3830
3275.79 3941
3276.33 4159
3276.87 4339
3277.41 4368
3277.95 4214
3278.49 4138
3279.03 4161
3279.57 4146
3280.11 4053
3280.65 3976
3281.19 3866
3281.73 4027
3282.27 4122
3282.81 4285
3283.35 4280
3283.89 3908
3284.43 3896
3284.97 3931
3285.51 4056
3286.05 4050
3286.59 4193
3287.14 4140
3287.68 4306
3288.22 4332
3288.76 4346
3289.30 4556
3289.84 4457
3290.38 4463
3290.92 4395
3291.46 4363
3292.00 4871
3292.54 4874
3293.09 5017
3293.63 5225
3294.17 5491
3294.71 5947
3295.25 6186
3295.79 6339
3296.33 6759
3296.87 6462
3297.42 6234
3297.96 5940
3298.50 6057
3299.04 5890
3299.58 5678
3300.12 5017
3300.67 4846
3301.21 4435
3301.75 4260
3302.29 4575
3302.83 4455
3303.38 4229
3303.92 4183
3304.46 4216
3305.00 4096
3305.54 4175
3306.09 4108
3306.63 4161
3307.17 4264
3307.71 4136
3308.25 3912
3308.80 3876
3309.34 3967
3309.88 3930
3310.42 3932
3310.97 3990
3311.51 3996
3312.05 3987
3312.60 4089
3313.14 4071
3313.68 4037
3314.22 4132
3314.77 4095
3315.31 4164
3315.85 4434
3316.40 4626
3316.94 4686
3317.48 4624
3318.03 4735
3318.57 5019
3319.11 5022
3319.65 5147
3320.20 5306
3320.74 5388
3321.29 5420
3321.83 5289
3322.37 5149
3322.92 5069
3323.46 5236
3324.00 5166
3324.55 4873
3325.09 4849
3325.63 4957
3326.18 4855
3326.72 4645
3327.27 4580
3327.81 4293
3328.35 4565
3328.90 4319
3329.44 4421
3329.99 4925
3330.53 5316
3331.07 5678
3331.62 6368
3332.16 8166
3332.71 9806
3333.25 10860
3333.80 12813
3334.34 14689
3334.89 16624
3335.43 18207
3335.97 20120
3336.52 21246
3337.06 21342
3337.61 20921
3338.15 20879
3338.70 19885
3339.24 17993
3339.79 15722
3340.33 13748
3340.88 11678
3341.42 9695
3341.97 8500
3342.51 7259
3343.06 6567
3343.60 5696
3344.15 4992
3344.69 4755
3345.24 4911
3345.79 5088
3346.33 5038
3346.88 4481
3347.42 4661
3347.97 4652
3348.51 4707
3349.06 4851
3349.61 4788
3350.15 4820
3350.70 5274
3351.24 4993
3351.79 4843
3352.33 4780
3352.88 4667
3353.43 4891
3353.97 4754
3354.52 4848
3355.07 4941
3355.61 4763
3356.16 4478
3356.70 4353
3357.25 4407
3357.80 4385
3358.34 4083
3358.89 3897
3359.44 3794
3359.98 3727
3360.53 3701
3361.08 3786
3361.62 3744
3362.17 3833
3362.72 3815
3363.26 3721
3363.81 3835
3364.36 3881
3364.90 3952
3365.45 3835
3366.00 3882
3366.55 3961
3367.09 3830
3367.64 3875
3368.19 3977
3368.73 3659
3369.28 4100
3369.83 4303
3370.38 4193
3370.92 4037
3371.47 4427
3372.02 4648
3372.57 4684
3373.11 4606
3373.66 4639
3374.21 4716
3374.76 4547
3375.31 4771
3375.85 4716
3376.40 4636
3376.95 4593
3377.50 4370
3378.05 4161
3378.59 4143
3379.14 3759
3379.69 3642
3380.24 3459
3380.79 3372
3381.33 3236
3381.88 3371
3382.43 3467
3382.98 3385
3383.53 3457
3384.08 3464
3384.63 3451
3385.17 3301
3385.72 3272
3386.27 3273
3386.82 3160
3387.37 3081
3387.92 3148
3388.47 3477
3389.02 3577
3389.57 3244
3390.11 3262
3390.66 3350
3391.21 3490
3391.76 3317
3392.31 3276
3392.86 3153
3393.41 3005
3393.96 2973
3394.51 3411
3395.06 3339
3395.61 3108
3396.16 3181
3396.71 3097
3397.26 3037
3397.81 3105
3398.36 3231
3398.91 3161
3399.45 3057
3400.00 2978
3400.55 2891
3401.10 2974
3401.65 2947
3402.20 3134
3402.75 3191
3403.30 2826
3403.85 3014
3404.41 3058
3404.96 3151
3405.51 3038
3406.06 2829
3406.61 2964
3407.16 3048
3407.71 3157
3408.26 3150
3408.81 3086
3409.36 3286
3409.91 3295
3410.46 3215
3411.01 3197
3411.56 3269
3412.11 3439
3412.66 3521
3413.21 3529
3413.77 3507
3414.32 3415
3414.87 3374
3415.42 3266
3415.97 3208
3416.52 3160
3417.07 3079
3417.62 2937
3418.17 3096
3418.73 3179
3419.28 3104
3419.83 3121
3420.38 3128
3420.93 3283
3421.48 3101
3422.04 2984
3422.59 3176
3423.14 3255
3423.69 3128
3424.24 3112
3424.79 3186
3425.35 3153
3425.90 3351
3426.45 3306
3427.00 3001
3427.55 3060
3428.11 2860
3428.66 2828
3429.21 3064
3429.76 3213
3430.31 3277
3430.87 3179
3431.42 3178
3431.97 3342
3432.52 3102
3433.08 3079
3433.63 3037
3434.18 2997
3434.73 2951
3435.29 2952
3435.84 3179
3436.39 2964
3436.95 2992
3437.50 3270
3438.05 3040
3438.60 3304
3439.16 3402
3439.71 3216
3440.26 3307
3440.82 3256
3441.37 3583
3441.92 3430
3442.48 3201
3443.03 3363
3443.58 3038
3444.14 3044
3444.69 2826
3445.24 2904
3445.80 2970
3446.35 3036
3446.90 3152
3447.46 3109
3448.01 2997
3448.57 2903
3449.12 2920
3449.67 2800
3450.23 2818
3450.78 2926
3451.34 2796
3451.89 2956
3452.44 2898
3453.00 2729
3453.55 2797
3454.11 2768
3454.66 2754
3455.21 2867
3455.77 2631
3456.32 2791
3456.88 2889
3457.43 3287
3457.99 3050
3458.54 3093
3459.10 3158
3459.65 3153
3460.20 3006
3460.76 2892
3461.31 2940
3461.87 2966
3462.42 3090
3462.98 3008
3463.53 3207
3464.09 3131
3464.64 3321
3465.20 3189
3465.75 3147
3466.31 3217
3466.86 3542
3467.42 3312
3467.98 3363
3468.53 3309
3469.09 3255
3469.64 3220
3470.20 3316
3470.75 3014
3471.31 3263
3471.86 3562
3472.42 3519
3472.98 3421
3473.53 3362
3474.09 3655
3474.64 3716
3475.20 3405
3475.75 3419
3476.31 3393
3476.87 3424
3477.42 3634
3477.98 3734
3478.53 3828
3479.09 3756
3479.65 3847
3480.20 3989
3480.76 3904
3481.32 3876
3481.87 3839
3482.43 3927
3482.99 4160
3483.54 4165
3484.10 3791
3484.66 3960
3485.21 4159
3485.77 3935
3486.33 4012
3486.88 4085
3487.44 4349
3488.00 4539
3488.55 5293
3489.11 5395
3489.67 5783
3490.22 6492
3490.78 6569
3491.34 6965
3491.90 7111
3492.45 7292
3493.01 7666
3493.57 7528
3494.13 7613
3494.68 7277
3495.24 7274
3495.80 7353
3496.36 6721
3496.91 6958
3497.47 7092
3498.03 7159
3498.59 7423
3499.14 7837
3499.70 8455
3500.26 8821
3500.82 9171
3501.38 9420
3501.93 9822
3502.49 10553
3503.05 10844
3503.61 11079
3504.17 11490
3504.73 12065
3505.28 12541
3505.84 13145
3506.40 13058
3506.96 12292
3507.52 12178
3508.08 11487
3508.63 10687
3509.19 10018
3509.75 8771
3510.31 7971
3510.87 6901
3511.43 6349
3511.99 5582
3512.55 4967
3513.10 4579
3513.66 4557
3514.22 4216
3514.78 4018
3515.34 3995
3515.90 3804
3516.46 3597
3517.02 3987
3517.58 3654
3518.14 3741
3518.70 3818
3519.26 3672
3519.81 3813
3520.37 3774
3520.93 3691
3521.49 3715
3522.05 3652
3522.61 3614
3523.17 3663
3523.73 3768
3524.29 3586
3524.85 3636
3525.41 3604
3525.97 3462
3526.53 3608
3527.09 3348
3527.65 3544
3528.21 3641
3528.77 3398
3529.33 3406
3529.89 3510
3530.45 3450
3531.01 3415
3531.57 3765
3532.13 3753
3532.69 3640
3533.26 3771
3533.82 3687
3534.38 3766
3534.94 4117
3535.50 4073
3536.06 3983
3536.62 3823
3537.18 4003
3537.74 4120
3538.30 3816
3538.86 3697
3539.42 3885
3539.99 3794
3540.55 3652
3541.11 3857
3541.67 3873
3542.23 3748
3542.79 3689
3543.35 3683
3543.91 3784
3544.48 3837
3545.04 3895
3545.60 3751
3546.16 3483
3546.72 3615
3547.28 3368
3547.84 3380
3548.41 3265
3548.97 3223
3549.53 3048
3550.09 3048
3550.65 3061
3551.22 2903
3551.78 2853
3552.34 2848
3552.90 2914
3553.46 2750
3554.03 3034
3554.59 2810
3555.15 2779
3555.71 2872
3556.28 2672
3556.84 2675
3557.40 2872
3557.96 3148
3558.53 3178
3559.09 3134
3559.65 3082
3560.21 3316
3560.78 3289
3561.34 3079
3561.90 2742
3562.46 3022
3563.03 3308
3563.59 3126
3564.15 3065
3564.72 3107
3565.28 3101
3565.84 2814
3566.41 2694
3566.97 2886
3567.53 2939
3568.10 2892
3568.66 2714
3569.22 2801
3569.79 2887
3570.35 2930
3570.91 2780
3571.48 2716
3572.04 3027
3572.60 3009
3573.17 3003
3573.73 3099
3574.29 3111
3574.86 3028
3575.42 3103
3575.99 3297
3576.55 3433
3577.11 3441
3577.68 3490
3578.24 3415
3578.81 3382
3579.37 3379
3579.93 3427
3580.50 3478
3581.06 3279
3581.63 3431
3582.19 3248
3582.76 3054
3583.32 3185
3583.89 2956
3584.45 2981
3585.01 2934
3585.58 2855
3586.14 2804
3586.71 2744
3587.27 2741
3587.84 2832
3588.40 2871
3588.97 2690
3589.53 2678
3590.10 2821
3590.66 2986
3591.23 2947
3591.79 2797
3592.36 2824
3592.92 2745
3593.49 2812
3594.05 2783
3594.62 2959
3595.19 2809
3595.75 2855
3596.32 2891
3596.88 2947
3597.45 3068
3598.01 3001
3598.58 3071
3599.14 2912
3599.71 2919
3600.28 2863
3600.84 2912
3601.41 2891
3601.97 3020
3602.54 2951
3603.11 2810
3603.67 2843
3604.24 2940
3604.80 2960
3605.37 2882
3605.94 2827
3606.50 2827
3607.07 2882
3607.64 2807
3608.20 2579
3608.77 2632
3609.34 2725
3609.90 2471
3610.47 2465
3611.04 2566
3611.60 2471
3612.17 2424
3612.74 2746
3613.30 2661
3613.87 2794
3614.44 2872
3615.00 3338
3615.57 3446
3616.14 3398
3616.70 3683
3617.27 4229
3617.84 4260
3618.41 4563
3618.97 4835
3619.54 4394
3620.11 4764
3620.68 4684
3621.24 4688
3621.81 4456
3622.38 3903
3622.95 3772
3623.51 3687
3624.08 3339
3624.65 3103
3625.22 3101
3625.78 2824
3626.35 2702
3626.92 2866
3627.49 2782
3628.06 2783
3628.62 2749
3629.19 2702
3629.76 2765
3630.33 2755
3630.90 2739
3631.47 2736
3632.03 2653
3632.60 2587
3633.17 2739
3633.74 2634
3634.31 2672
3634.88 2576
3635.44 2652
3636.01 2878
3636.58 2715
3637.15 2882
3637.72 2938
3638.29 2900
3638.86 3058
3639.43 3301
3639.99 3326
3640.56 3424
3641.13 3656
3641.70 3892
3642.27 4027
3642.84 4015
3643.41 4152
3643.98 4314
3644.55 4009
3645.12 3859
3645.69 3691
3646.26 3482
3646.83 3560
3647.40 3370
3647.96 3300
3648.53 3222
3649.10 3036
3649.67 3026
3650.24 2997
3650.81 3285
3651.38 3185
3651.95 3372
3652.52 3342
3653.09 3509
3653.66 3420
3654.23 3416
3654.80 3627
3655.37 3538
3655.94 3372
3656.51 3643
3657.08 3686
3657.65 3405
3658.22 3836
3658.80 3771
3659.37 3482
3659.94 3670
3660.51 3991
3661.08 3752
3661.65 3607
3662.22 3694
3662.79 3550
3663.36 3435
3663.93 3458
3664.50 3377
3665.07 3626
3665.64 3446
3666.21 3340
3666.79 3326
3667.36 3368
3667.93 3453
3668.50 3468
3669.07 3139
3669.64 3022
3670.21 2928
3670.78 2809
3671.36 3152
3671.93 3217
3672.50 3071
3673.07 3027
3673.64 3028
3674.21 3231
3674.78 3426
3675.36 3371
3675.93 3411
3676.50 3110
3677.07 3325
3677.64 3452
3678.22 3363
3678.79 3425
3679.36 3242
3679.93 3029
3680.50 2879
3681.08 2909
3681.65 2938
3682.22 2835
3682.79 2914
3683.37 2821
3683.94 2943
3684.51 2943
3685.08 3242
3685.65 3143
3686.23 3431
3686.80 3577
3687.37 3623
3687.95 3463
3688.52 3756
3689.09 3790
3689.66 4022
3690.24 4033
3690.81 3848
3691.38 4192
3691.96 3748
3692.53 3840
3693.10 3635
3693.67 3560
3694.25 3505
3694.82 3449
3695.39 3109
3695.97 3053
3696.54 3208
3697.11 3054
3697.69 2946
3698.26 2949
3698.83 3042
3699.41 3164
3699.98 3189
3700.56 3229
3701.13 3114
3701.70 3092
3702.28 3034
3702.85 3238
3703.42 3303
3704.00 3085
3704.57 3091
3705.15 3217
3705.72 3132
3706.29 3110
3706.87 3038
3707.44 2896
3708.02 3001
3708.59 2873
3709.17 2842
3709.74 2976
3710.31 3374
3710.89 2971
3711.46 2971
3712.04 3011
3712.61 3090
3713.19 2873
3713.76 2912
3714.34 3071
3714.91 3097
3715.49 3030
3716.06 3007
3716.64 3134
3717.21 3056
3717.79 3096
3718.36 2807
3718.94 2953
3719.51 3014
3720.09 2960
3720.66 3091
3721.24 2811
3721.81 2813
3722.39 2974
3722.96 2905
3723.54 2677
3724.11 2830
3724.69 2712
3725.27 2850
3725.84 2713
3726.42 2418
3726.99 2571
3727.57 2895
3728.14 2992
3728.72 2935
3729.30 2816
3729.87 2983
3730.45 3291
3731.02 3478
3731.60 3490
3732.18 3441
3732.75 3473
3733.33 3496
3733.90 3462
3734.48 3269
3735.06 3322
3735.63 3713
3736.21 3513
3736.79 3304
3737.36 3197
3737.94 3164
3738.52 3234
3739.09 2937
3739.67 2948
3740.25 2799
3740.82 2819
3741.40 2966
3741.98 2943
3742.55 2969
3743.13 2748
3743.71 2977
3744.28 3005
3744.86 3003
3745.44 2986
3746.02 3116
3746.59 3070
3747.17 3085
3747.75 3380
3748.32 3218
3748.90 3255
3749.48 3296
3750.06 3052
3750.63 3046
3751.21 3050
3751.79 2790
3752.37 2645
3752.95 2894
3753.52 2784
3754.10 2632
3754.68 2640
3755.26 2703
3755.83 2462
3756.41 2528
3756.99 2589
3757.57 2661
3758.15 2542
3758.72 2670
3759.30 2597
3759.88 2558
3760.46 2713
3761.04 2483
3761.62 2721
3762.19 2767
3762.77 2931
3763.35 2978
3763.93 2989
3764.51 2656
3765.09 2837
3765.67 2735
3766.25 2634
3766.82 2574
3767.40 2625
3767.98 2569
3768.56 2492
3769.14 2602
3769.72 2613
3770.30 2658
3770.88 2610
3771.46 2689
3772.03 2613
3772.61 2681
3773.19 2663
3773.77 2684
3774.35 2803
3774.93 2728
3775.51 2653
3776.09 2745
3776.67 2665
3777.25 2446
3777.83 2623
3778.41 2625
3778.99 2841
3779.57 2740
3780.15 2661
3780.73 2576
3781.31 2596
3781.89 2674
3782.47 2698
3783.05 2598
3783.63 2452
3784.21 2606
3784.79 2737
3785.37 2969
3785.95 2782
3786.53 2714
3787.11 2786
3787.69 2623
3788.27 2700
3788.85 2658
3789.43 2765
3790.01 2925
3790.59 2631
3791.17 2653
3791.75 2744
3792.33 2639
3792.92 2693
3793.50 2583
3794.08 2512
3794.66 2614
3795.24 2605
3795.82 2738
3796.40 2511
3796.98 2546
3797.56 2515
3798.14 2822
3798.73 2902
3799.31 2745
3799.89 2667
3800.47 2770
3801.05 2988
3801.63 2880
3802.21 3134
3802.80 2903
3803.38 3142
3803.96 3255
3804.54 3037
3805.12 3011
3805.70 3216
3806.29 3273
3806.87 3169
3807.45 3192
3808.03 3226
3808.61 3229
3809.20 3068
3809.78 3016
3810.36 3400
3810.94 3523
3811.52 3414
3812.11 3529
3812.69 3589
3813.27 3688
3813.85 3414
3814.44 3457
3815.02 3617
3815.60 3575
3816.18 3345
3816.77 3267
3817.35 3457
3817.93 3096
3818.51 3051
3819.10 3108
3819.68 2845
3820.26 3187
3820.85 3009
3821.43 2871
3822.01 2755
3822.59 2717
3823.18 2759
3823.76 2827
3824.34 2580
3824.93 2403
3825.51 2571
3826.09 2616
3826.68 2690
3827.26 2665
3827.84 2523
3828.43 2602
3829.01 2512
3829.59 2520
3830.18 2456
3830.76 2438
3831.35 2516
3831.93 2515
3832.51 2574
3833.10 2637
3833.68 2634
3834.26 2542
3834.85 2398
3835.43 2524
3836.02 2544
3836.60 2446
3837.19 2390
3837.77 2485
3838.35 2430
3838.94 2525
3839.52 2455
3840.11 2543
3840.69 2364
3841.28 2297
3841.86 2401
3842.44 2462
3843.03 2524
3843.61 2515
3844.20 2324
3844.78 2395
3845.37 2461
3845.95 2292
3846.54 2288
3847.12 2407
3847.71 2334
3848.29 2514
3848.88 2499
3849.46 2321
3850.05 2211
3850.63 2414
3851.22 2409
3851.80 2383
3852.39 2548
3852.97 2643
3853.56 2433
3854.15 2452
3854.73 2469
3855.32 2576
3855.90 2461
3856.49 2464
3857.07 2650
3857.66 2631
3858.25 2784
3858.83 2941
3859.42 3070
3860.00 3101
3860.59 3217
3861.17 3244
3861.76 3501
3862.35 3812
3862.93 3740
3863.52 3749
3864.11 3885
3864.69 3826
3865.28 3589
3865.86 3478
3866.45 3379
3867.04 3269
3867.62 3240
3868.21 2873
3868.80 2771
3869.38 2541
3869.97 2775
3870.56 2681
3871.14 2628
3871.73 2594
3872.32 2812
3872.90 2836
3873.49 2476
3874.08 2670
3874.66 2569
3875.25 2598
3875.84 2553
3876.43 2538
3877.01 2599
3877.60 2652
3878.19 2487
3878.78 2455
3879.36 2586
3879.95 2496
3880.54 2660
3881.13 2463
3881.71 2473
3882.30 2284
3882.89 2376
3883.48 2334
3884.06 2197
3884.65 2313
3885.24 2360
3885.83 2452
3886.41 2455
3887.00 2380
3887.59 2572
3888.18 2524
3888.77 2394
3889.35 2588
3889.94 2819
3890.53 2836
3891.12 2764
3891.71 2870
3892.30 2805
3892.88 2759
3893.47 2708
3894.06 2649
3894.65 2800
3895.24 2762
3895.83 2817
3896.42 2779
3897.00 2915
3897.59 2789
3898.18 2534
3898.77 2688
3899.36 2817
3899.95 2685
3900.54 2543
3901.13 2651
3901.72 2551
3902.31 2686
3902.89 2702
3903.48 2721
3904.07 2636
3904.66 2696
3905.25 2589
3905.84 2518
3906.43 2560
3907.02 2689
3907.61 2592
3908.20 2441
3908.79 2556
3909.38 2378
3909.97 2557
3910.56 2483
3911.15 2180
3911.74 2286
3912.33 2450
3912.92 2229
3913.51 2215
3914.10 2265
3914.69 2449
3915.28 2418
3915.87 2231
3916.46 2237
3917.05 2262
3917.64 2234
3918.23 2248
3918.82 2430
3919.41 2385
3920.00 2265
3920.59 2362
3921.18 2402
3921.77 2331
3922.36 2367
3922.95 2199
3923.54 2293
3924.13 2305
3924.72 2325
3925.32 2334
3925.91 2228
3926.50 2188
3927.09 2172
3927.68 2145
3928.27 2368
3928.86 2353
3929.45 2259
3930.04 2316
3930.63 2294
3931.23 2356
3931.82 2418
3932.41 2142
3933.00 2288
3933.59 2310
3934.18 2147
3934.77 2102
3935.37 2151
3935.96 2124
3936.55 2160
3937.14 2147
3937.73 2266
3938.33 2148
3938.92 2238
3939.51 2145
3940.10 2097
3940.69 2315
3941.28 2152
3941.88 2176
3942.47 2259
3943.06 2387
3943.65 2388
3944.25 2565
3944.84 2252
3945.43 2277
3946.02 2395
3946.62 2230
3947.21 2247
3947.80 2261
3948.39 2213
3948.99 2207
3949.58 2234
3950.17 2277
3950.76 2223
3951.36 2053
3951.95 2118
3952.54 2373
3953.14 2379
3953.73 2418
3954.32 2207
3954.91 2271
3955.51 2335
3956.10 2406
3956.69 2573
3957.29 2467
3957.88 2255
3958.47 2358
3959.07 2535
3959.66 2461
3960.25 2508
3960.85 2444
3961.44 2387
3962.03 2230
3962.63 2194
3963.22 2319
3963.82 2161
3964.41 2094
3965.00 2307
3965.60 2350
3966.19 2537
3966.79 2420
3967.38 2606
3967.97 2538
3968.57 2368
3969.16 2573
3969.76 2426
3970.35 2195
3970.94 2344
3971.54 2152
3972.13 2357
3972.73 2304
3973.32 2277
3973.92 2224
3974.51 2194
3975.11 2197
3975.70 2269
3976.29 2363
3976.89 2445
3977.48 2427
3978.08 2329
3978.67 2449
3979.27 2433
3979.86 2375
3980.46 2527
3981.05 2421
3981.65 2523
3982.24 2641
3982.84 2378
3983.43 2479
3984.03 2338
3984.62 2337
3985.22 2419
3985.82 2460
3986.41 2434
3987.01 2379
3987.60 2393
3988.20 2416
3988.79 2569
3989.39 2651
3989.98 2609
3990.58 2523
3991.18 2639
3991.77 2547
3992.37 2454
3992.96 2452
3993.56 2562
3994.16 2452
3994.75 2646
3995.35 2519
3995.94 2403
3996.54 2660
3997.14 2713
3997.73 2550
3998.33 2385
3998.93 2382
3999.52 2433
4000.12 2480
4000.71 2264
4001.31 2379
4001.91 2399
4002.50 2595
4003.10 2503
4003.70 2434
4004.29 2473
4004.89 2640
4005.49 2524
4006.09 2492
4006.68 2593
4007.28 2589
4007.88 2470
4008.47 2760
4009.07 2778
4009.67 2730
4010.27 2657
4010.86 2605
4011.46 2812
4012.06 2718
4012.65 2789
4013.25 2675
4013.85 2931
4014.45 2790
4015.04 2748
4015.64 2895
4016.24 2829
4016.84 2890
4017.44 3061
4018.03 2913
4018.63 2851
4019.23 2833
4019.83 2853
4020.42 2751
4021.02 2611
4021.62 2680
4022.22 2682
4022.82 2719
4023.42 2657
4024.01 2476
4024.61 2523
4025.21 2404
4025.81 2503
4026.41 2622
4027.01 2582
4027.60 2532
4028.20 2612
4028.80 2535
4029.40 2570
4030.00 2633
4030.60 2710
4031.20 2626
4031.79 2586
4032.39 2528
4032.99 2568
4033.59 2550
4034.19 2627
4034.79 2642
4035.39 2527
4035.99 2632
4036.59 2493
4037.19 2456
4037.79 2411
4038.38 2350
4038.98 2466
4039.58 2325
4040.18 2276
4040.78 2183
4041.38 2360
4041.98 2367
4042.58 2354
4043.18 2246
4043.78 2339
4044.38 2462
4044.98 2279
4045.58 2325
4046.18 2455
4046.78 2414
4047.38 2416
4047.98 2234
4048.58 2276
4049.18 2361
4049.78 2316
4050.38 2448
4050.98 2470
4051.58 2800
4052.18 2657
4052.78 2605
4053.38 2604
4053.98 2505
4054.58 2463
4055.18 2555
4055.78 2619
4056.38 2440
4056.99 2344
4057.59 2328
4058.19 2262
4058.79 2356
4059.39 2387
4059.99 2316
4060.59 2130
4061.19 2000
4061.79 2225
4062.39 2194
4062.99 2076
4063.60 2142
4064.20 2038
4064.80 2201
4065.40 2131
4066.00 2067
4066.60 2136
4067.20 2172
4067.81 2064
4068.41 2188
4069.01 2220
4069.61 2162
4070.21 2187
4070.81 2061
4071.42 2061
4072.02 2139
4072.62 2062
4073.22 2139
4073.82 2109
4074.42 2165
4075.03 2215
4075.63 2298
4076.23 2273
4076.83 2208
4077.44 2201
4078.04 2250
4078.64 2174
4079.24 2045
4079.84 2054
4080.45 2173
4081.05 2081
4081.65 2210
4082.25 2272
4082.86 2168
4083.46 2089
4084.06 2103
4084.67 2099
4085.27 2178
4085.87 2210
4086.47 2151
4087.08 2172
4087.68 2130
4088.28 1987
4088.89 2100
4089.49 2109
4090.09 2121
4090.69 2170
4091.30 2211
4091.90 2090
4092.50 2096
4093.11 1925
4093.71 2124
4094.31 2189
4094.92 2151
4095.52 2225
4096.13 2183
4096.73 2220
4097.33 2064
4097.94 2240
4098.54 2215
4099.14 2138
4099.75 2144
4100.35 2136
4100.96 2199
4101.56 2093
4102.16 2008
4102.77 2045
4103.37 2059
4103.98 2358
4104.58 2194
4105.18 2068
4105.79 2152
4106.39 2094
4107.00 2134
4107.60 2067
4108.21 2060
4108.81 2179
4109.42 2208
4110.02 2191
4110.62 2235
4111.23 2104
4111.83 2115
4112.44 2170
4113.04 2013
4113.65 2158
4114.25 2245
4114.86 2328
4115.46 2128
4116.07 2122
4116.67 2249
4117.28 2247
4117.88 2053
4118.49 2091
4119.09 2073
4119.70 2108
4120.31 2116
4120.91 2049
4121.52 2083
4122.12 2050
4122.73 2058
4123.33 2153
4123.94 2234
4124.54 2255
4125.15 2277
4125.76 2155
4126.36 2080
4126.97 2213
4127.57 2128
4128.18 2086
4128.79 2305
4129.39 2252
4130.00 2157
4130.60 2205
4131.21 2312
4131.82 2447
4132.42 2295
4133.03 2259
4133.63 2240
4134.24 2348
4134.85 2576
4135.45 2458
4136.06 2440
4136.67 2475
4137.27 2598
4137.88 2717
4138.49 2876
4139.09 2927
4139.70 2954
4140.31 2939
4140.91 2881
4141.52 3013
4142.13 2974
4142.74 2995
4143.34 2981
4143.95 2913
4144.56 2857
4145.16 2882
4145.77 2860
4146.38 2908
4146.99 2582
4147.59 2596
4148.20 2443
4148.81 2362
4149.42 2354
4150.02 2300
4150.63 2139
4151.24 2023
4151.85 2192
4152.45 2099
4153.06 2033
4153.67 2292
4154.28 2179
4154.88 2240
4155.49 2216
4156.10 2337
4156.71 2223
4157.32 2179
4157.93 2150
4158.53 2215
4159.14 2173
4159.75 2210
4160.36 2101
4160.97 2119
4161.57 2235
4162.18 2268
4162.79 2434
4163.40 2477
4164.01 2585
4164.62 2468
4165.23 2431
4165.83 2505
4166.44 2506
4167.05 2542
4167.66 2500
4168.27 2517
4168.88 2621
4169.49 2565
4170.10 2238
4170.71 2476
4171.32 2605
4171.92 2556
4172.53 2463
4173.14 2510
4173.75 2372
4174.36 2515
4174.97 2536
4175.58 2447
4176.19 2308
4176.80 2382
4177.41 2492
4178.02 2422
4178.63 2635
4179.24 2514
4179.85 2449
4180.46 2266
4181.07 2245
4181.68 2310
4182.29 2166
4182.90 2319
4183.51 2433
4184.12 2333
4184.73 2241
4185.34 2121
4185.95 2246
4186.56 2085
4187.17 2180
4187.78 2194
4188.39 2240
4189.00 2106
4189.61 2192
4190.22 2240
4190.83 2232
4191.44 2386
4192.05 2619
4192.66 2660
4193.27 2531
4193.88 2669
4194.49 2893
4195.10 2987
4195.72 2902
4196.33 3001
4196.94 2869
4197.55 2973
4198.16 2936
4198.77 2676
4199.38 2767
4199.99 2701
4200.60 2641
4201.22 2556
4201.83 2607
4202.44 2515
4203.05 2568
4203.66 2570
4204.27 2431
4204.88 2273
4205.50 2477
4206.11 2377
4206.72 2315
4207.33 2269
4207.94 2212
4208.55 2306
4209.17 2511
4209.78 2440
4210.39 2496
4211.00 2470
4211.61 2370
4212.23 2428
4212.84 2381
4213.45 2391
4214.06 2492
4214.68 2488
4215.29 2454
4215.90 2667
4216.51 2853
4217.12 2838
4217.74 2954
4218.35 2976
4218.96 3016
4219.58 3054
4220.19 3342
4220.80 3424
4221.41 3552
4222.03 3571
4222.64 3640
4223.25 3649
4223.86 3672
4224.48 3687
4225.09 3784
4225.70 3977
4226.32 4138
4226.93 3992
4227.54 3801
4228.16 4095
4228.77 4242
4229.38 4370
4230.00 4295
4230.61 4202
4231.22 4573
4231.84 4403
4232.45 4659
4233.06 4443
4233.68 4804
4234.29 5032
4234.91 5308
4235.52 5356
4236.13 5264
4236.75 5271
4237.36 5082
4237.97 4694
4238.59 4576
4239.20 4063
4239.82 3925
4240.43 3660
4241.05 3371
4241.66 3195
4242.27 3278
4242.89 3194
4243.50 3261
4244.12 3097
4244.73 2898
4245.35 2862
4245.96 3132
4246.57 3074
4247.19 2879
4247.80 2885
4248.42 2927
4249.03 3058
4249.65 2956
4250.26 2997
4250.88 2919
4251.49 2916
4252.11 2806
4252.72 2851
4253.34 2753
4253.95 2688
4254.57 2723
4255.18 2858
4255.80 2769
4256.41 2560
4257.03 2704
4257.64 2778
4258.26 2721
4258.88 2637
4259.49 2531
4260.11 2445
4260.72 2607
4261.34 2538
4261.95 2493
4262.57 2401
4263.19 2499
4263.80 2525
4264.42 2563
4265.03 2535
4265.65 2727
4266.26 2448
4266.88 2431
4267.50 2436
4268.11 2511
4268.73 2516
4269.35 2506
4269.96 2599
4270.58 2550
4271.19 2468
4271.81 2429
4272.43 2411
4273.04 2414
4273.66 2564
4274.28 2525
4274.89 2565
4275.51 2399
4276.13 2568
4276.74 2532
4277.36 2599
4277.98 2614
4278.59 2328
4279.21 2461
4279.83 2645
4280.45 2337
4281.06 2215
4281.68 2315
4282.30 2302
4282.91 2221
4283.53 2358
4284.15 2272
4284.77 2272
4285.38 2296
4286.00 2457
4286.62 2386
4287.24 2446
4287.85 2254
4288.47 2158
4289.09 2182
4289.71 2306
4290.32 2338
4290.94 2301
4291.56 2212
4292.18 2409
4292.80 2106
4293.41 1988
4294.03 2050
4294.65 2168
4295.27 2102
4295.89 2156
4296.50 2224
4297.12 2035
4297.74 2323
4298.36 2182
4298.98 2186
4299.60 2127
4300.21 2197
4300.83 2243
4301.45 2204
4302.07 2273
4302.69 2237
4303.31 2214
4303.93 2165
4304.54 2120
4305.16 2213
4305.78 2175
4306.40 2090
4307.02 2342
4307.64 2260
4308.26 2168
4308.88 2368
4309.50 2396
4310.12 2135
4310.73 2123
4311.35 2226
4311.97 2189
4312.59 2111
4313.21 2203
4313.83 2165
4314.45 2132
4315.07 2169
4315.69 2253
4316.31 2086
4316.93 2233
4317.55 2099
4318.17 2102
4318.79 2241
4319.41 2305
4320.03 2256
4320.65 2186
4321.27 2285
4321.89 2242
4322.51 2115
4323.13 2211
4323.75 2355
4324.37 2403
4324.99 2427
4325.61 2480
4326.23 2454
4326.85 2435
4327.47 2466
4328.09 2412
4328.71 2209
4329.33 2160
4329.95 2241
4330.57 2348
4331.19 2321
4331.81 2351
4332.44 2215
4333.06 2233
4333.68 2288
4334.30 2353
4334.92 2305
4335.54 2314
4336.16 2300
4336.78 2361
4337.40 2431
4338.02 2658
4338.65 2599
4339.27 2672
4339.89 2683
4340.51 2580
4341.13 2543
4341.75 2611
4342.37 2794
4342.99 3183
4343.62 3180
4344.24 3343
4344.86 3790
4345.48 4051
4346.10 4062
4346.73 4239
4347.35 4470
4347.97 4717
4348.59 4633
4349.21 4367
4349.83 4130
4350.46 3847
4351.08 3836
4351.70 3342
4352.32 2954
4352.95 2682
4353.57 2823
4354.19 2650
4354.81 2571
4355.43 2610
4356.06 2335
4356.68 2300
4357.30 2307
4357.93 2451
4358.55 2291
4359.17 2476
4359.79 2493
4360.42 2376
4361.04 2356
4361.66 2381
4362.28 2264
4362.91 2384
4363.53 2354
4364.15 2377
4364.78 2522
4365.40 2355
4366.02 2139
4366.65 2459
4367.27 2195
4367.89 2280
4368.52 2319
4369.14 2113
4369.76 2062
4370.39 2110
4371.01 2057
4371.63 1925
4372.26 2036
4372.88 1976
4373.50 1943
4374.13 2067
4374.75 2001
4375.38 1962
4376.00 2033
4376.62 2113
4377.25 2209
4377.87 2021
4378.50 2138
4379.12 2365
4379.74 2381
4380.37 2106
4380.99 2158
4381.62 2193
4382.24 2271
4382.87 2495
4383.49 2290
4384.11 2199
4384.74 2099
4385.36 2067
4385.99 2153
4386.61 2042
4387.24 1989
4387.86 1936
4388.49 2050
4389.11 2121
4389.74 1960
4390.36 1962
4390.99 1886
4391.61 1951
4392.24 2009
4392.86 1882
4393.49 1946
4394.11 1930
4394.74 1996
4395.36 1979
4395.99 2078
4396.61 2265
4397.24 2112
4397.86 1945
4398.49 1907
4399.12 1917
4399.74 2016
4400.37 2249
4400.99 2198
4401.62 1981
4402.24 2020
4402.87 2017
4403.50 2069
4404.12 2065
4404.75 2079
4405.37 1938
4406.00 2168
4406.62 2126
4407.25 2129
4407.88 1989
4408.50 2091
4409.13 2014
4409.76 2059
4410.38 2049
4411.01 2056
4411.64 1956
4412.26 2030
4412.89 2064
4413.51 1939
4414.14 2047
4414.77 2006
4415.39 2115
4416.02 2109
4416.65 2223
4417.28 2192
4417.90 2292
4418.53 2245
4419.16 2260
4419.78 2122
4420.41 2039
4421.04 2103
4421.66 2054
4422.29 2142
4422.92 2230
4423.55 1941
4424.17 1888
4424.80 1882
4425.43 1950
4426.06 2010
4426.68 1987
4427.31 1793
4427.94 1791
4428.57 1818
4429.19 1860
4429.82 1936
4430.45 1906
4431.08 2031
4431.70 1942
4432.33 1930
4432.96 1966
4433.59 1834
4434.22 1839
4434.84 1874
4435.47 2009
4436.10 2021
4436.73 1893
4437.36 1897
4437.99 2027
4438.61 1975
4439.24 1989
4439.87 2008
4440.50 2047
4441.13 1936
4441.76 1825
4442.38 1802
4443.01 1790
4443.64 1719
4444.27 1853
4444.90 1847
4445.53 1942
4446.16 1976
4446.79 1992
4447.42 1976
4448.04 1921
4448.67 2064
4449.30 2039
4449.93 1885
4450.56 1966
4451.19 2054
4451.82 1936
4452.45 1976
4453.08 1988
4453.71 1936
4454.34 2038
4454.97 2035
4455.60 2013
4456.23 1957
4456.86 1905
4457.48 2078
4458.11 2031
4458.74 1883
4459.37 1963
4460.00 1936
4460.63 1947
4461.26 1965
4461.89 1813
4462.52 1823
4463.15 1889
4463.78 1798
4464.41 1774
4465.04 1725
4465.67 1803
4466.30 1813
4466.94 1837
4467.57 1798
4468.20 1763
4468.83 1822
4469.46 1859
4470.09 1732
4470.72 1774
4471.35 1830
4471.98 1805
4472.61 1740
4473.24 1795
4473.87 1763
4474.50 1806
4475.13 1791
4475.76 1887
4476.40 1864
4477.03 1865
4477.66 1785
4478.29 1851
4478.92 1869
4479.55 1922
4480.18 1847
4480.81 1984
4481.45 1988
4482.08 1808
4482.71 1914
4483.34 1946
4483.97 1931
4484.60 1979
4485.23 2093
4485.87 2038
4486.50 1935
4487.13 1975
4487.76 1950
4488.39 1949
4489.03 1818
4489.66 1775
4490.29 1771
4490.92 2067
4491.55 2075
4492.19 1854
4492.82 1894
4493.45 1850
4494.08 1871
4494.71 1989
4495.35 1806
4495.98 1828
4496.61 1784
4497.24 1798
4497.88 1980
4498.51 2052
4499.14 2063
4499.77 1971
4500.41 2205
4501.04 2262
4501.67 2294
4502.31 2247
4502.94 2303
4503.57 2281
4504.20 2216
4504.84 2371
4505.47 2271
4506.10 2044
4506.74 2083
4507.37 2247
4508.00 2206
4508.64 2093
4509.27 2045
4509.90 2070
4510.54 1943
4511.17 1984
4511.80 2043
4512.44 2011
4513.07 1884
4513.70 1978
4514.34 1942
4514.97 1913
4515.61 1844
4516.24 1945
4516.87 1862
4517.51 1939
4518.14 1867
4518.78 1823
4519.41 1829
4520.04 1975
4520.68 2041
4521.31 1877
4521.95 2064
4522.58 1962
4523.21 1950
4523.85 1823
4524.48 1890
4525.12 2026
4525.75 2146
4526.39 2163
4527.02 2083
4527.66 2187
4528.29 2396
4528.93 2571
4529.56 2710
4530.20 2898
4530.83 2832
4531.46 2998
4532.10 3184
4532.73 3014
4533.37 3138
4534.00 3069
4534.64 3117
4535.28 2960
4535.91 2637
4536.55 2553
4537.18 2444
4537.82 2445
4538.45 2173
4539.09 2155
4539.72 2229
4540.36 2031
4540.99 1939
4541.63 1961
4542.26 2025
4542.90 1994
4543.54 2081
4544.17 2123
4544.81 2208
4545.44 2192
4546.08 2103
4546.72 2119
4547.35 2217
4547.99 2305
4548.62 2203
4549.26 2341
4549.90 2459
4550.53 2372
4551.17 2304
4551.80 2313
4552.44 2303
4553.08 2266
4553.71 2209
4554.35 2367
4554.99 2109
4555.62 1996
4556.26 2167
4556.90 2045
4557.53 1954
4558.17 2140
4558.81 2135
4559.44 2020
4560.08 2002
4560.72 2010
4561.35 1916
4561.99 2001
4562.63 1891
4563.27 1847
4563.90 1999
4564.54 1946
4565.18 1992
4565.81 1935
4566.45 1871
4567.09 1915
4567.73 2141
4568.36 1958
4569.00 1936
4569.64 1975
4570.28 2037
4570.91 2018
4571.55 1978
4572.19 2137
4572.83 2017
4573.47 1993
4574.10 1876
4574.74 1836
4575.38 1869
4576.02 1910
4576.66 1818
4577.29 1717
4577.93 1712
4578.57 1963
4579.21 1907
4579.85 1961
4580.49 1820
4581.12 1944
4581.76 1950
4582.40 1959
4583.04 1967
4583.68 1888
4584.32 2039
4584.95 2030
4585.59 1890
4586.23 1951
4586.87 2057
4587.51 2018
4588.15 1950
4588.79 2163
4589.43 2293
4590.07 2320
4590.70 2282
4591.34 2323
4591.98 2361
4592.62 2441
4593.26 2206
4593.90 2065
4594.54 2419
4595.18 2241
4595.82 2114
4596.46 2063
4597.10 1998
4597.74 2204
4598.38 2015
4599.02 1867
4599.66 1809
4600.30 2170
4600.93 2302
4601.57 2014
4602.21 2099
4602.85 1966
4603.49 1921
4604.13 2161
4604.77 2131
4605.41 2184
4606.05 2052
4606.69 2174
4607.33 2180
4607.97 2178
4608.62 2190
4609.26 2174
4609.90 2083
4610.54 2143
4611.18 2103
4611.82 2145
4612.46 2182
4613.10 2132
4613.74 2013
4614.38 2062
4615.02 2162
4615.66 1985
4616.30 1888
4616.94 1960
4617.58 2081
4618.22 1887
4618.87 1928
4619.51 1918
4620.15 1884
4620.79 1866
4621.43 1765
4622.07 1898
4622.71 1942
4623.35 1909
4624.00 1898
4624.64 1975
4625.28 1990
4625.92 1866
4626.56 1823
4627.20 1809
4627.84 1897
4628.49 1810
4629.13 1840
4629.77 1970
4630.41 2035
4631.05 1957
4631.69 1992
4632.34 1943
4632.98 2040
4633.62 1971
4634.26 1914
4634.91 2088
4635.55 1894
4636.19 2117
4636.83 2143
4637.47 2047
4638.12 2208
4638.76 2250
4639.40 2252
4640.04 2156
4640.69 2079
4641.33 2208
4641.97 2094
4642.61 2183
4643.26 2186
4643.90 1981
4644.54 2055
4645.18 1921
4645.83 1879
4646.47 1895
4647.11 1826
4647.76 1965
4648.40 1963
4649.04 2016
4649.69 2075
4650.33 1853
4650.97 1967
4651.62 2073
4652.26 2063
4652.90 2055
4653.55 2109
4654.19 1977
4654.83 1948
4655.48 2068
4656.12 1948
4656.76 1931
4657.41 2047
4658.05 2006
4658.69 1846
4659.34 1905
4659.98 1778
4660.63 1922
4661.27 2102
4661.91 1942
4662.56 1845
4663.20 1779
4663.85 1901
4664.49 1833
4665.13 1898
4665.78 1911
4666.42 1904
4667.07 1880
4667.71 1831
4668.36 1747
4669.00 1728
4669.64 1741
4670.29 1833
4670.93 1864
4671.58 1778
4672.22 1970
4672.87 1855
4673.51 1943
4674.16 1792
4674.80 1812
4675.45 1938
4676.09 1920
4676.74 1896
4677.38 1919
4678.03 1905
4678.67 1911
4679.32 1938
4679.96 1913
4680.61 1841
4681.25 1953
4681.90 1821
4682.54 2013
4683.19 1991
4683.84 1920
4684.48 2001
4685.13 2075
4685.77 1956
4686.42 1961
4687.06 1876
4687.71 1758
4688.36 1969
4689.00 1946
4689.65 1896
4690.29 1820
4690.94 1872
4691.58 1750
4692.23 1828
4692.88 1865
4693.52 1816
4694.17 1855
4694.82 1938
4695.46 2068
4696.11 2084
4696.75 1969
4697.40 2011
4698.05 2089
4698.69 2050
4699.34 2183
4699.99 2306
4700.63 2436
4701.28 2447
4701.93 2265
4702.57 2102
4703.22 1988
4703.87 2054
4704.51 2113
4705.16 2094
4705.81 2127
4706.46 2040
4707.10 2003
4707.75 2060
4708.40 1941
4709.04 1934
4709.69 1887
4710.34 1988
4710.99 1988
4711.63 1996
4712.28 1924
4712.93 1994
4713.58 1803
4714.22 1818
4714.87 2118
4715.52 2068
4716.17 1962
4716.81 2080
4717.46 2101
4718.11 2018
4718.76 1917
4719.41 1779
4720.05 1918
4720.70 1985
4721.35 2103
4722.00 1968
4722.65 2089
4723.29 2134
4723.94 1961
4724.59 1930
4725.24 2003
4725.89 2055
4726.54 2192
4727.18 1953
4727.83 1992
4728.48 2050
4729.13 2077
4729.78 2121
4730.43 2050
4731.08 1967
4731.73 1827
4732.37 1955
4733.02 1909
4733.67 1852
4734.32 1896
4734.97 2026
4735.62 2028
4736.27 1883
4736.92 1999
4737.57 2077
4738.22 1995
4738.86 1911
4739.51 1972
4740.16 2219
4740.81 2473
4741.46 2212
4742.11 2160
4742.76 2219
4743.41 2206
4744.06 2222
4744.71 2184
4745.36 2048
4746.01 2119
4746.66 2090
4747.31 2104
4747.96 2129
4748.61 2167
4749.26 2241
4749.91 2121
4750.56 2336
4751.21 2305
4751.86 2512
4752.51 2519
4753.16 2371
4753.81 2544
4754.46 2554
4755.11 2546
4755.76 2527
4756.41 2526
4757.06 2445
4757.71 2392
4758.36 2221
4759.01 2064
4759.67 2092
4760.32 2196
4760.97 1933
4761.62 2039
4762.27 1924
4762.92 2042
4763.57 2209
4764.22 2302
4764.87 2322
4765.52 2257
4766.17 2478
4766.83 2520
4767.48 2647
4768.13 2619
4768.78 2462
4769.43 2289
4770.08 2250
4770.73 2191
4771.39 2189
4772.04 2070
4772.69 1994
4773.34 2108
4773.99 2048
4774.64 2018
4775.30 1917
4775.95 1986
4776.60 1939
4777.25 2071
4777.90 2099
4778.56 2077
4779.21 2126
4779.86 2016
4780.51 2037
4781.16 2069
4781.82 2020
4782.47 2182
4783.12 2050
4783.77 2141
4784.43 2080
4785.08 2081
4785.73 2134
4786.38 1978
4787.04 2038
4787.69 1892
4788.34 1964
4788.99 2058
4789.65 2085
4790.30 2067
4790.95 2114
4791.60 2015
4792.26 1915
4792.91 2046
4793.56 2062
4794.22 2176
4794.87 1875
4795.52 1857
4796.18 1966
4796.83 1996
4797.48 1836
4798.14 1850
4798.79 1801
4799.44 1870
4800.10 1874
4800.75 1909
4801.40 1761
4802.06 1798
4802.71 1886
4803.36 1843
4804.02 1821
4804.67 2019
4805.33 2079
4805.98 1912
4806.63 1886
4807.29 1942
4807.94 1858
4808.59 1852
4809.25 1998
4809.90 2041
4810.56 1949
4811.21 1914
4811.87 2153
4812.52 2017
4813.17 1947
4813.83 1954
4814.48 2008
4815.14 1810
4815.79 1914
4816.45 2008
4817.10 2013
4817.76 2140
4818.41 2036
4819.07 2005
4819.72 1882
4820.38 1998
4821.03 2241
4821.69 2233
4822.34 2146
4823.00 2187
4823.65 2274
4824.31 2233
4824.96 2297
4825.62 2328
4826.27 2317
4826.93 2252
4827.58 2076
4828.24 2076
4828.89 2154
4829.55 2156
4830.20 2213
4830.86 2289
4831.51 2056
4832.17 2064
4832.83 2195
4833.48 2310
4834.14 2504
4834.79 2453
4835.45 2639
4836.10 2611
4836.76 2488
4837.42 2545
4838.07 2532
4838.73 2512
4839.39 2542
4840.04 2550
4840.70 2637
4841.35 2438
4842.01 2356
4842.67 2420
4843.32 2446
4843.98 2400
4844.64 2439
4845.29 2412
4845.95 2610
4846.61 2522
4847.26 2609
4847.92 2654
4848.58 2646
4849.23 2820
4849.89 2839
4850.55 3068
4851.20 3027
4851.86 2946
4852.52 3075
4853.17 2939
4853.83 2889
4854.49 2919
4855.15 2805
4855.80 2704
4856.46 2763
4857.12 2635
4857.78 2708
4858.43 2724
4859.09 2848
4859.75 2717
4860.41 2745
4861.06 2999
4861.72 2626
4862.38 2681
4863.04 2834
4863.69 2874
4864.35 2978
4865.01 2780
4865.67 2859
4866.33 2988
4866.98 2826
4867.64 2744
4868.30 2713
4868.96 2538
4869.62 2689
4870.27 2760
4870.93 2646
4871.59 2545
4872.25 2584
4872.91 2348
4873.57 2565
4874.22 2495
4874.88 2363
4875.54 2532
4876.20 2390
4876.86 2472
4877.52 2539
4878.18 2553
4878.83 2479
4879.49 2453
4880.15 2417
4880.81 2434
4881.47 2160
4882.13 2136
4882.79 2238
4883.45 2088
4884.11 2103
4884.77 2192
4885.43 2118
4886.08 2066
4886.74 2201
4887.40 2355
4888.06 2377
4888.72 2437
4889.38 2401
4890.04 2412
4890.70 2378
4891.36 2436
4892.02 2507
4892.68 2453
4893.34 2303
4894.00 2175
4894.66 2356
4895.32 2618
4895.98 2553
4896.64 2414
4897.30 2374
4897.96 2393
4898.62 2367
4899.28 2466
4899.94 2357
4900.60 2303
4901.26 2414
4901.92 2488
4902.58 2348
4903.24 2389
4903.90 2112
4904.56 2136
4905.22 2277
4905.88 2231
4906.55 2122
4907.21 1992
4907.87 2122
4908.53 2041
4909.19 2087
4909.85 2121
4910.51 2042
4911.17 1978
4911.83 2148
4912.49 2007
4913.15 1975
4913.82 1898
4914.48 1984
4915.14 1960
4915.80 1793
4916.46 1892
4917.12 1919
4917.78 1842
4918.44 1798
4919.11 1865
4919.77 1809
4920.43 1849
4921.09 1810
4921.75 1848
4922.41 1981
4923.08 1922
4923.74 1843
4924.40 2039
4925.06 1838
4925.72 1830
4926.39 1979
4927.05 1985
4927.71 1940
4928.37 1957
4929.03 1844
4929.70 1943
4930.36 1938
4931.02 2105
4931.68 1863
4932.35 1868
4933.01 1862
4933.67 1975
4934.33 1916
4935.00 1911
4935.66 1967
4936.32 1976
4936.98 1966
4937.65 1900
4938.31 1905
4938.97 1999
4939.64 1896
4940.30 1994
4940.96 1899
4941.62 1853
4942.29 1939
4942.95 2010
4943.61 1879
4944.28 1828
4944.94 1864
4945.60 1844
4946.27 1724
4946.93 1758
4947.59 1734
4948.26 1817
4948.92 1800
4949.58 1683
4950.25 1791
4950.91 1820
4951.58 1798
4952.24 1722
4952.90 1809
4953.57 1752
4954.23 1779
4954.90 1719
4955.56 1795
4956.22 1886
4956.89 1821
4957.55 1965
4958.22 1916
4958.88 1843
4959.54 1891
4960.21 1790
4960.87 1803
4961.54 1903
4962.20 2009
4962.87 1859
4963.53 1932
4964.19 1966
4964.86 2107
4965.52 2142
4966.19 2020
4966.85 1975
4967.52 1911
4968.18 2004
4968.85 1801
4969.51 1844
4970.18 1774
4970.84 1765
4971.51 1795
4972.17 1863
4972.84 1855
4973.50 2010
4974.17 1884
4974.83 1892
4975.50 1778
4976.16 1645
4976.83 1754
4977.50 1778
4978.16 1735
4978.83 1667
4979.49 1848
4980.16 1778
4980.82 1772
4981.49 1716
4982.15 1877
4982.82 1814
4983.49 1777
4984.15 1819
4984.82 1801
4985.48 1742
4986.15 1777
4986.82 1732
4987.48 1731
4988.15 1493
4988.81 1708
4989.48 1714
4990.15 1718
4990.81 1632
4991.48 1706
4992.15 1691
4992.81 1588
4993.48 1720
4994.15 1697
4994.81 1633
4995.48 1683
4996.15 1654
4996.81 1732
4997.48 1669
4998.15 1767
4998.81 1740
4999.48 1872
5000.15 1656
5000.81 1633
5001.48 1711
5002.15 1688
5002.82 1699
5003.48 1786
5004.15 1736
5004.82 1598
5005.48 1652
5006.15 1819
5006.82 1682
5007.49 1638
5008.15 1668
5008.82 1778
5009.49 1751
5010.16 1660
5010.82 1747
5011.49 1652
5012.16 1783
5012.83 1838
5013.50 1798
5014.16 1621
5014.83 1687
5015.50 1775
5016.17 1698
5016.84 1737
5017.50 1761
5018.17 2021
5018.84 1936
5019.51 1818
5020.18 1929
5020.84 2178
5021.51 2393
5022.18 2365
5022.85 2388
5023.52 2341
5024.19 2476
5024.86 2545
5025.52 2330
5026.19 2174
5026.86 2211
5027.53 2273
5028.20 2229
5028.87 1967
5029.54 1855
5030.21 1861
5030.88 1925
5031.54 1978
5032.21 1742
5032.88 1709
5033.55 1772
5034.22 1718
5034.89 1660
5035.56 1696
5036.23 1702
5036.90 1651
5037.57 1716
5038.24 1618
5038.91 1742
5039.58 1723
5040.25 1648
5040.92 1633
5041.59 1630
5042.26 1697
5042.92 1697
5043.59 1875
5044.26 1839
5044.93 1888
5045.60 1761
5046.27 1794
5046.94 1927
5047.61 1885
5048.29 1859
5048.96 1993
5049.63 1860
5050.30 1838
5050.97 1813
5051.64 1747
5052.31 1789
5052.98 1835
5053.65 1746
5054.32 1656
5054.99 1662
5055.66 1664
5056.33 1677
5057.00 1666
5057.67 1663
5058.34 1751
5059.01 1737
5059.68 1642
5060.36 1608
5061.03 1677
5061.70 1726
5062.37 1711
5063.04 1736
5063.71 1677
5064.38 1687
5065.05 1710
5065.73 1655
5066.40 1591
5067.07 1661
5067.74 1609
5068.41 1557
5069.08 1567
5069.75 1551
5070.43 1548
5071.10 1663
5071.77 1633
5072.44 1607
5073.11 1619
5073.78 1515
5074.46 1564
5075.13 1618
5075.80 1894
5076.47 1768
5077.14 1695
5077.82 1777
5078.49 1852
5079.16 1765
5079.83 2031
5080.51 1976
5081.18 1868
5081.85 1736
5082.52 1847
5083.20 1826
5083.87 1827
5084.54 1748
5085.21 1770
5085.89 1843
5086.56 1838
5087.23 1852
5087.90 1884
5088.58 1795
5089.25 1785
5089.92 1987
5090.60 1992
5091.27 2081
5091.94 2225
5092.61 2138
5093.29 2078
5093.96 2041
5094.63 2055
5095.31 1903
5095.98 1833
5096.65 1819
5097.33 1791
5098.00 1696
5098.67 1702
5099.35 1845
5100.02 1774
5100.70 1654
5101.37 1632
5102.04 1769
5102.72 1722
5103.39 1732
5104.06 1772
5104.74 1731
5105.41 1718
5106.09 1786
5106.76 1809
5107.43 1673
5108.11 1846
5108.78 1708
5109.46 1745
5110.13 1663
5110.81 1681
5111.48 1751
5112.15 1755
5112.83 1676
5113.50 1660
5114.18 1728
5114.85 1713
5115.53 1762
5116.20 1672
5116.88 1906
5117.55 1904
5118.23 1822
5118.90 1927
5119.58 2021
5120.25 2048
5120.93 2018
5121.60 2002
5122.28 1867
5122.95 1953
5123.63 1875
5124.30 1886
5124.98 1774
5125.65 1801
5126.33 1779
5127.00 1796
5127.68 1920
5128.35 1861
5129.03 1687
5129.70 1729
5130.38 1766
5131.06 1729
5131.73 1786
5132.41 1740
5133.08 1734
5133.76 1778
5134.43 1815
5135.11 1735
5135.79 1786
5136.46 1885
5137.14 1826
5137.81 1870
5138.49 1958
5139.17 1876
5139.84 2067
5140.52 1926
5141.20 1771
5141.87 1799
5142.55 1886
5143.22 1780
5143.90 1799
5144.58 1729
5145.25 1699
5145.93 1672
5146.61 1602
5147.28 1586
5147.96 1553
5148.64 1627
5149.31 1645
5149.99 1714
5150.67 1686
5151.35 1646
5152.02 1702
5152.70 1569
5153.38 1502
5154.05 1617
5154.73 1556
5155.41 1563
5156.09 1604
5156.76 1687
5157.44 1658
5158.12 1646
5158.80 1624
5159.47 1579
5160.15 1703
5160.83 1613
5161.51 1628
5162.18 1674
5162.86 1658
5163.54 1812
5164.22 1590
5164.89 1534
5165.57 1554
5166.25 1674
5166.93 1727
5167.61 1744
5168.28 1727
5168.96 1699
5169.64 1728
5170.32 1664
5171.00 1693
5171.68 1642
5172.35 1626
5173.03 1773
5173.71 1666
5174.39 1689
5175.07 1553
5175.75 1571
5176.43 1608
5177.10 1650
5177.78 1666
5178.46 1785
5179.14 1802
5179.82 1584
5180.50 1582
5181.18 1654
5181.86 1709
5182.53 1653
5183.21 1580
5183.89 1582
5184.57 1630
5185.25 1579
5185.93 1603
5186.61 1548
5187.29 1573
5187.97 1590
5188.65 1653
5189.33 1495
5190.01 1534
5190.69 1554
5191.37 1495
5192.05 1593
5192.73 1546
5193.41 1597
5194.09 1664
5194.77 1521
5195.45 1531
5196.12 1423
5196.80 1390
5197.48 1388
5198.17 1442
5198.85 1463
5199.53 1498
5200.21 1490
5200.89 1485
5201.57 1749
5202.25 1681
5202.93 1591
5203.61 1634
5204.29 1489
5204.97 1628
5205.65 1570
5206.33 1528
5207.01 1628
5207.69 1715
5208.37 1775
5209.05 1779
5209.73 1846
5210.41 1935
5211.09 1830
5211.78 1996
5212.46 1755
5213.14 1736
5213.82 1749
5214.50 1813
5215.18 1803
5215.86 1767
5216.54 1761
5217.22 1687
5217.91 1670
5218.59 1689
5219.27 1736
5219.95 1794
5220.63 1757
5221.31 1705
5222.00 1610
5222.68 1703
5223.36 1705
5224.04 1776
5224.72 1637
5225.40 1724
5226.09 1858
5226.77 1680
5227.45 1650
5228.13 1633
5228.81 1505
5229.50 1693
5230.18 1690
5230.86 1639
5231.54 1698
5232.22 1676
5232.91 1734
5233.59 1764
5234.27 1711
5234.95 1652
5235.64 1586
5236.32 1748
5237.00 1825
5237.68 1787
5238.37 1678
5239.05 1713
5239.73 1707
5240.42 1761
5241.10 1706
5241.78 1633
5242.46 1783
5243.15 1819
5243.83 1630
5244.51 1812
5245.20 1712
5245.88 1662
5246.56 1594
5247.25 1735
5247.93 1774
5248.61 1721
5249.30 1707
5249.98 1934
5250.66 2023
5251.35 1867
5252.03 1720
5252.71 1633
5253.40 1616
5254.08 1615
5254.77 1644
5255.45 1717
5256.13 1738
5256.82 1597
5257.50 1541
5258.18 1565
5258.87 1671
5259.55 1593
5260.24 1641
5260.92 1544
5261.61 1539
5262.29 1544
5262.97 1547
5263.66 1651
5264.34 1579
5265.03 1618
5265.71 1819
5266.40 1863
5267.08 1708
5267.76 1689
5268.45 1580
5269.13 1708
5269.82 1921
5270.50 1857
5271.19 1820
5271.87 1665
5272.56 1645
5273.24 1818
5273.93 1824
5274.61 1618
5275.30 1669
5275.98 1800
5276.67 1801
5277.35 1922
5278.04 1918
5278.72 1882
5279.41 1969
5280.10 2136
5280.78 2129
5281.47 2157
5282.15 2170
5282.84 2260
5283.52 2288
5284.21 2359
5284.89 2202
5285.58 2076
5286.27 2036
5286.95 1996
5287.64 1931
5288.32 1936
5289.01 1882
5289.70 1748
5290.38 1710
5291.07 1697
5291.75 1717
5292.44 1871
5293.13 1762
5293.81 1700
5294.50 1799
5295.19 1794
5295.87 1851
5296.56 1825
5297.24 1879
5297.93 1806
5298.62 1793
5299.30 1863
5299.99 1859
5300.68 1851
5301.36 1793
5302.05 1801
5302.74 1776
5303.43 1671
5304.11 1872
5304.80 1905
5305.49 1817
5306.17 1718
5306.86 1739
5307.55 1728
5308.24 1740
5308.92 1738
5309.61 1728
5310.30 1736
5310.98 1643
5311.67 1888
5312.36 1771
5313.05 1755
5313.73 1676
5314.42 1633
5315.11 1766
5315.80 1705
5316.49 1728
5317.17 1696
5317.86 1873
5318.55 1861
5319.24 1852
5319.92 1853
5320.61 1861
5321.30 1833
5321.99 1912
5322.68 1904
5323.37 1877
5324.05 1804
5324.74 1688
5325.43 1713
5326.12 1736
5326.81 1751
5327.50 1797
5328.18 1658
5328.87 1635
5329.56 1632
5330.25 1653
5330.94 1686
5331.63 1664
5332.32 1699
5333.01 1728
5333.69 1667
5334.38 1684
5335.07 1687
5335.76 1643
5336.45 1701
5337.14 1871
5337.83 1799
5338.52 1659
5339.21 1779
5339.90 1739
5340.59 1783
5341.27 1734
5341.96 1890
5342.65 1957
5343.34 1901
5344.03 1784
5344.72 1910
5345.41 2005
5346.10 2086
5346.79 2166
5347.48 2279
5348.17 2255
5348.86 2230
5349.55 2514
5350.24 2352
5350.93 2581
5351.62 2754
5352.31 2554
5353.00 2646
5353.69 2531
5354.38 2469
5355.07 2393
5355.76 2143
5356.45 2060
5357.14 1866
5357.83 1860
5358.52 1848
5359.21 1740
5359.90 1898
5360.60 1800
5361.29 1794
5361.98 1811
5362.67 1790
5363.36 1676
5364.05 1819
5364.74 1905
5365.43 1759
5366.12 1685
5366.81 1687
5367.50 1758
5368.19 1737
5368.89 1661
5369.58 1569
5370.27 1506
5370.96 1514
5371.65 1542
5372.34 1594
5373.03 1619
5373.73 1581
5374.42 1654
5375.11 1715
5375.80 1716
5376.49 1620
5377.18 1690
5377.87 1627
5378.57 1756
5379.26 1636
5379.95 1627
5380.64 1734
5381.33 1645
5382.03 1585
5382.72 1606
5383.41 1539
5384.10 1500
5384.79 1491
5385.49 1614
5386.18 1661
5386.87 1711
5387.56 1695
5388.26 1770
5388.95 1673
5389.64 1663
5390.33 1760
5391.03 1775
5391.72 1762
5392.41 1799
5393.10 1794
5393.80 1759
5394.49 1679
5395.18 1779
5395.88 1730
5396.57 1752
5397.26 1618
5397.95 1571
5398.65 1632
5399.34 1628
5400.03 1670
5400.73 1461
5401.42 1500
5402.11 1552
5402.81 1578
5403.50 1749
5404.19 1828
5404.89 1521
5405.58 1526
5406.27 1609
5406.97 1728
5407.66 1603
5408.36 1567
5409.05 1724
5409.74 1655
5410.44 1689
5411.13 1640
5411.82 1771
5412.52 1618
5413.21 1591
5413.91 1678
5414.60 1608
5415.29 1623
5415.99 1428
5416.68 1541
5417.38 1569
5418.07 1541
5418.77 1755
5419.46 1681
5420.15 1743
5420.85 1546
5421.54 1471
5422.24 1561
5422.93 1553
5423.63 1566
5424.32 1609
5425.02 1680
5425.71 1633
5426.41 1635
5427.10 1720
5427.80 1711
5428.49 1641
5429.19 1586
5429.88 1601
5430.58 1598
5431.27 1611
5431.97 1586
5432.66 1667
5433.36 1687
5434.05 1687
5434.75 1720
5435.44 1614
5436.14 1578
5436.83 1704
5437.53 1785
5438.23 1711
5438.92 1721
5439.62 1776
5440.31 1714
5441.01 1663
5441.70 1701
5442.40 1743
5443.10 1854
5443.79 1891
5444.49 1941
5445.18 1949
5445.88 1974
5446.58 2167
5447.27 2352
5447.97 2077
5448.67 2188
5449.36 2263
5450.06 2145
5450.75 2275
5451.45 2188
5452.15 2165
5452.84 2119
5453.54 2050
5454.24 1971
5454.93 1942
5455.63 1821
5456.33 1812
5457.02 1849
5457.72 2001
5458.42 1938
5459.11 1892
5459.81 2005
5460.51 1984
5461.21 1986
5461.90 1927
5462.60 2101
5463.30 2171
5463.99 2064
5464.69 2340
5465.39 2329
5466.09 2259
5466.78 2159
5467.48 2218
5468.18 2332
5468.88 2123
5469.57 1960
5470.27 2095
5470.97 2084
5471.67 2033
5472.37 2083
5473.06 2146
5473.76 2136
5474.46 2206
5475.16 1992
5475.85 2047
5476.55 2131
5477.25 2169
5477.95 2093
5478.65 2453
5479.35 2480
5480.04 2837
5480.74 2848
5481.44 2925
5482.14 2896
5482.84 2881
5483.54 2881
5484.23 2714
5484.93 2459
5485.63 2325
5486.33 2355
5487.03 2610
5487.73 2371
5488.43 2296
5489.13 2287
5489.82 2406
5490.52 2473
5491.22 2376
5491.92 2187
5492.62 2303
5493.32 2412
5494.02 2386
5494.72 2505
5495.42 2555
5496.12 2549
5496.82 2644
5497.52 2890
5498.21 3125
5498.91 3199
5499.61 3682
5500.31 3642
5501.01 4090
5501.71 4245
5502.41 4419
5503.11 4212
5503.81 3924
5504.51 3705
5505.21 3429
5505.91 3159
5506.61 3059
5507.31 2868
5508.01 2643
5508.71 2324
5509.41 2441
5510.11 2635
5510.81 2553
5511.51 2468
5512.21 2365
5512.91 2283
5513.61 2277
5514.31 2281
5515.01 2250
5515.72 2297
5516.42 2505
5517.12 2338
5517.82 2166
5518.52 2198
5519.22 2384
5519.92 2313
5520.62 2139
5521.32 2126
5522.02 2101
5522.72 2116
5523.42 2104
5524.13 2064
5524.83 2024
5525.53 1968
5526.23 1880
5526.93 1888
5527.63 1887
5528.33 1878
5529.03 1874
5529.74 1839
5530.44 1935
5531.14 1992
5531.84 1926
5532.54 1879
5533.24 1854
5533.95 1646
5534.65 1683
5535.35 1801
5536.05 1856
5536.75 1759
5537.45 1602
5538.16 1693
5538.86 1724
5539.56 1739
5540.26 1735
5540.96 1659
5541.67 1712
5542.37 1741
5543.07 1883
5543.77 1742
5544.48 1678
5545.18 1720
5545.88 1695
5546.58 1725
5547.29 1885
5547.99 1702
5548.69 1837
5549.39 1847
5550.10 1792
5550.80 1760
5551.50 1766
5552.21 1703
5552.91 1705
5553.61 1670
5554.31 1679
5555.02 1570
5555.72 1584
5556.42 1759
5557.13 1672
5557.83 1579
5558.53 1590
5559.24 1577
5559.94 1618
5560.64 1647
5561.35 1725
5562.05 1712
5562.75 1756
5563.46 1730
5564.16 1646
5564.86 1733
5565.57 1766
5566.27 1773
5566.98 1778
5567.68 1720
5568.38 1695
5569.09 1645
5569.79 1644
5570.50 1704
5571.20 1799
5571.90 1706
5572.61 1715
5573.31 1670
5574.02 1787
5574.72 1680
5575.42 1753
5576.13 1697
5576.83 1724
5577.54 1689
5578.24 1714
5578.95 1698
5579.65 1665
5580.36 1683
5581.06 1651
5581.77 1642
5582.47 1691
5583.18 1573
5583.88 1720
5584.59 1617
5585.29 1771
5586.00 1618
5586.70 1639
5587.41 1544
5588.11 1545
5588.82 1499
5589.52 1649
5590.23 1636
5590.93 1564
5591.64 1595
5592.34 1478
5593.05 1509
5593.75 1581
5594.46 1622
5595.16 1655
5595.87 1618
5596.58 1535
5597.28 1659
5597.99 1608
5598.69 1605
5599.40 1639
5600.10 1641
5600.81 1542
5601.52 1635
5602.22 1522
5602.93 1469
5603.64 1610
5604.34 1512
5605.05 1444
5605.75 1612
5606.46 1423
5607.17 1563
5607.87 1531
5608.58 1536
5609.29 1601
5609.99 1486
5610.70 1482
5611.41 1432
5612.11 1570
5612.82 1458
5613.53 1481
5614.23 1472
5614.94 1508
5615.65 1542
5616.35 1510
5617.06 1500
5617.77 1516
5618.47 1487
5619.18 1430
5619.89 1507
5620.60 1635
5621.30 1518
5622.01 1530
5622.72 1581
5623.42 1576
5624.13 1564
5624.84 1592
5625.55 1473
5626.25 1410
5626.96 1428
5627.67 1524
5628.38 1492
5629.09 1426
5629.79 1515
5630.50 1663
5631.21 1525
5631.92 1470
5632.62 1545
5633.33 1515
5634.04 1529
5634.75 1605
5635.46 1468
5636.16 1505
5636.87 1511
5637.58 1605
5638.29 1641
5639.00 1511
5639.71 1628
5640.41 1679
5641.12 1613
5641.83 1645
5642.54 1875
5643.25 1924
5643.96 1696
5644.67 1652
5645.38 1649
5646.08 1682
5646.79 1670
5647.50 1740
5648.21 1669
5648.92 1584
5649.63 1647
5650.34 1631
5651.05 1578
5651.76 1650
5652.47 1654
5653.17 1713
5653.88 1720
5654.59 1690
5655.30 1813
5656.01 1696
5656.72 1810
5657.43 1869
5658.14 1990
5658.85 2033
5659.56 1846
5660.27 1897
5660.98 1765
5661.69 1728
5662.40 1710
5663.11 1814
5663.82 1722
5664.53 1580
5665.24 1565
5665.95 1622
5666.66 1637
5667.37 1717
5668.08 1538
5668.79 1641
5669.50 1768
5670.21 2036
5670.92 1979
5671.63 1907
5672.34 1890
5673.05 1900
5673.76 1717
5674.47 1672
5675.18 1708
5675.89 1720
5676.60 1706
5677.31 1676
5678.03 1513
5678.74 1576
5679.45 1555
5680.16 1525
5680.87 1553
5681.58 1652
5682.29 1553
5683.00 1571
5683.71 1559
5684.42 1547
5685.14 1566
5685.85 1546
5686.56 1549
5687.27 1556
5687.98 1596
5688.69 1609
5689.40 1619
5690.12 1519
5690.83 1550
5691.54 1591
5692.25 1627
5692.96 1571
5693.67 1598
5694.39 1563
5695.10 1660
5695.81 1535
5696.52 1498
5697.23 1565
5697.95 1509
5698.66 1482
5699.37 1490
5700.08 1531
5700.79 1553
5701.51 1557
5702.22 1495
5702.93 1441
5703.64 1571
5704.36 1574
5705.07 1496
5705.78 1506
5706.49 1507
5707.21 1450
5707.92 1382
5708.63 1386
5709.35 1422
5710.06 1464
5710.77 1506
5711.48 1519
5712.20 1596
5712.91 1588
5713.62 1560
5714.34 1444
5715.05 1416
5715.76 1452
5716.48 1470
5717.19 1548
5717.90 1515
5718.61 1691
5719.33 1479
5720.04 1596
5720.76 1641
5721.47 1560
5722.18 1592
5722.90 1605
5723.61 1765
5724.32 1633
5725.04 1750
5725.75 1856
5726.46 1829
5727.18 1909
5727.89 1979
5728.61 2173
5729.32 2191
5730.03 2084
5730.75 2028
5731.46 2099
5732.18 2125
5732.89 1913
5733.61 1972
5734.32 1810
5735.03 1911
5735.75 1732
5736.46 1709
5737.18 1671
5737.89 1650
5738.61 1588
5739.32 1563
5740.04 1499
5740.75 1551
5741.47 1437
5742.18 1451
5742.89 1668
5743.61 1735
5744.32 1737
5745.04 1658
5745.75 1593
5746.47 1647
5747.19 1670
5747.90 1665
5748.62 1591
5749.33 1543
5750.05 1614
5750.76 1610
5751.48 1784
5752.19 1870
5752.91 1848
5753.62 1789
5754.34 1910
5755.05 2028
5755.77 1982
5756.49 1970
5757.20 1930
5757.92 1948
5758.63 1759
5759.35 1904
5760.06 1867
5760.78 1871
5761.50 1845
5762.21 1646
5762.93 1596
5763.65 1755
5764.36 1700
5765.08 1673
5765.79 1659
5766.51 1610
5767.23 1649
5767.94 1569
5768.66 1739
5769.38 1673
5770.09 1604
5770.81 1657
5771.53 1693
5772.24 1670
5772.96 1744
5773.68 1668
5774.39 1505
5775.11 1605
5775.83 1605
5776.54 1591
5777.26 1691
5777.98 1563
5778.69 1589
5779.41 1651
5780.13 1687
5780.85 1750
5781.56 1633
5782.28 1680
5783.00 1722
5783.72 1614
5784.43 1653
5785.15 1695
5785.87 1773
5786.59 1698
5787.30 1756
5788.02 1894
5788.74 1767
5789.46 1734
5790.17 1772
5790.89 1803
5791.61 1779
5792.33 1739
5793.05 1750
5793.76 1787
5794.48 1832
5795.20 1978
5795.92 2119
5796.64 2010
5797.35 2181
5798.07 2567
5798.79 2652
5799.51 2890
5800.23 3025
5800.95 3206
5801.66 3560
5802.38 3439
5803.10 2993
5803.82 3185
5804.54 2909
5805.26 2724
5805.98 2344
5806.70 2261
5807.41 2314
5808.13 2148
5808.85 1858
5809.57 1890
5810.29 1938
5811.01 1819
5811.73 1982
5812.45 1797
5813.17 1820
5813.89 1866
5814.61 1781
5815.32 1789
5816.04 1733
5816.76 1899
5817.48 1902
5818.20 1846
5818.92 1886
5819.64 1895
5820.36 1751
5821.08 1790
5821.80 1784
5822.52 1782
5823.24 1784
5823.96 1812
5824.68 1721
5825.40 1656
5826.12 1708
5826.84 1650
5827.56 1710
5828.28 1672
5829.00 1723
5829.72 1714
5830.44 1685
5831.16 1577
5831.88 1711
5832.60 1675
5833.32 1729
5834.04 1728
5834.76 1720
5835.48 1655
5836.21 1584
5836.93 1621
5837.65 1674
5838.37 1722
5839.09 1601
5839.81 1668
5840.53 1741
5841.25 1602
5841.97 1675
5842.69 1564
5843.41 1533
5844.14 1541
5844.86 1500
5845.58 1532
5846.30 1651
5847.02 1581
5847.74 1590
5848.46 1636
5849.18 1506
5849.91 1442
5850.63 1424
5851.35 1583
5852.07 1620
5852.79 1562
5853.51 1640
5854.24 1546
5854.96 1440
5855.68 1567
5856.40 1646
5857.12 1594
5857.85 1590
5858.57 1515
5859.29 1480
5860.01 1528
5860.73 1550
5861.46 1513
5862.18 1541
5862.90 1513
5863.62 1479
5864.35 1449
5865.07 1566
5865.79 1583
5866.51 1611
5867.24 1632
5867.96 1498
5868.68 1565
5869.40 1483
5870.13 1643
5870.85 1630
5871.57 1463
5872.29 1585
5873.02 1567
5873.74 1571
5874.46 1555
5875.19 1542
5875.91 1546
5876.63 1634
5877.36 1528
5878.08 1588
5878.80 1557
5879.53 1575
5880.25 1536
5880.97 1536
5881.70 1591
5882.42 1619
5883.14 1535
5883.87 1605
5884.59 1511
5885.31 1593
5886.04 1703
5886.76 1592
5887.49 1559
5888.21 1497
5888.93 1526
5889.66 1612
5890.38 1580
5891.11 1513
5891.83 1507
5892.55 1492
5893.28 1551
5894.00 1507
5894.73 1531
5895.45 1498
5896.17 1524
5896.90 1555
5897.62 1528
5898.35 1581
5899.07 1463
5899.80 1604
5900.52 1609
5901.25 1482
5901.97 1639
5902.70 1594
5903.42 1582
5904.15 1623
5904.87 1548
5905.60 1491
5906.32 1616
5907.05 1649
5907.77 1665
5908.50 1480
5909.22 1566
5909.95 1730
5910.67 1715
5911.40 1631
5912.12 1616
5912.85 1621
5913.57 1772
5914.30 1848
5915.02 1616
5915.75 1596
5916.47 1689
5917.20 1630
5917.93 1653
5918.65 1665
5919.38 1637
5920.10 1753
5920.83 1612
5921.55 1660
5922.28 1622
5923.01 1686
5923.73 1811
5924.46 1846
5925.18 1747
5925.91 1751
5926.64 1725
5927.36 1866
5928.09 1848
5928.82 1830
5929.54 1789
5930.27 1812
5931.00 1750
5931.72 1762
5932.45 1812
5933.18 1863
5933.90 1978
5934.63 1911
5935.36 1908
5936.08 1922
5936.81 2089
5937.54 2040
5938.26 2104
5938.99 2102
5939.72 2085
5940.44 2023
5941.17 2198
5941.90 2197
5942.63 2164
5943.35 2182
5944.08 2253
5944.81 2109
5945.53 2255
5946.26 2235
5946.99 2370
5947.72 2279
5948.44 2296
5949.17 2375
5949.90 2329
5950.63 2383
5951.36 2515
5952.08 2662
5952.81 2727
5953.54 2709
5954.27 2661
5954.99 2618
5955.72 2647
5956.45 2692
5957.18 2686
5957.91 2750
5958.63 2671
5959.36 2694
5960.09 2694
5960.82 2653
5961.55 2750
5962.28 2719
5963.00 2710
5963.73 2853
5964.46 2994
5965.19 3230
5965.92 3446
5966.65 3493
5967.38 3659
5968.11 3721
5968.83 3765
5969.56 3588
5970.29 3551
5971.02 3417
5971.75 3465
5972.48 3396
5973.21 3169
5973.94 2999
5974.67 3098
5975.40 3064
5976.12 3158
5976.85 3238
5977.58 3304
5978.31 3218
5979.04 3218
5979.77 3341
5980.50 3382
5981.23 3396
5981.96 3420
5982.69 3553
5983.42 3553
5984.15 3529
5984.88 3617
5985.61 3710
5986.34 3454
5987.07 3485
5987.80 3412
5988.53 3567
5989.26 3636
5989.99 3485
5990.72 3437
5991.45 3559
5992.18 3731
5992.91 3500
5993.64 3589
5994.37 3675
5995.10 3635
5995.83 3664
5996.56 3603
5997.29 3821
5998.02 3802
5998.75 3664
5999.48 3605
6000.21 3516
6000.95 3890
6001.68 3592
6002.41 3592
6003.14 3320
6003.87 3722
6004.60 3737
6005.33 3600
6006.06 3629
6006.79 3726
6007.52 3918
6008.26 4146
6008.99 4528
6009.72 4951
6010.45 5795
6011.18 6293
6011.91 7061
6012.64 7529
6013.38 8132
6014.11 8378
6014.84 8332
6015.57 8107
6016.30 8123
6017.03 7751
6017.77 6971
6018.50 6407
6019.23 5923
6019.96 5248
6020.69 4552
6021.42 4136
6022.16 3955
6022.89 3547
6023.62 3415
6024.35 3153
6025.09 2996
6025.82 2956
6026.55 2906
6027.28 2887
6028.02 2795
6028.75 2785
6029.48 2739
6030.21 2697
6030.95 2796
6031.68 2681
6032.41 2660
6033.14 2541
6033.88 2546
6034.61 2502
6035.34 2528
6036.07 2656
6036.81 2606
6037.54 2605
6038.27 2572
6039.01 2516
6039.74 2578
6040.47 2558
6041.21 2613
6041.94 2631
6042.67 2747
6043.41 2736
6044.14 2754
6044.87 2854
6045.61 2854
6046.34 2853
6047.07 2714
6047.81 2753
6048.54 2837
6049.27 2780
6050.01 3005
6050.74 3130
6051.48 3234
6052.21 3298
6052.94 3205
6053.68 3120
6054.41 3269
6055.15 3273
6055.88 3131
6056.61 3114
6057.35 3029
6058.08 3035
6058.82 2943
6059.55 2867
6060.29 2895
6061.02 3034
6061.75 2945
6062.49 2740
6063.22 2690
6063.96 2766
6064.69 2749
6065.43 2669
6066.16 2747
6066.90 2770
6067.63 2632
6068.37 2626
6069.10 2673
6069.84 2519
6070.57 2503
6071.31 2573
6072.04 2531
6072.78 2583
6073.51 2452
6074.25 2461
6074.98 2517
6075.72 2501
6076.45 2604
6077.19 2499
6077.92 2383
6078.66 2474
6079.39 2442
6080.13 2524
6080.87 2468
6081.60 2507
6082.34 2535
6083.07 2486
6083.81 2346
6084.54 2399
6085.28 2377
6086.02 2182
6086.75 2407
6087.49 2376
6088.22 2315
6088.96 2223
6089.70 2385
6090.43 2543
6091.17 2549
6091.91 2535
6092.64 2466
6093.38 2318
6094.11 2352
6094.85 2436
6095.59 2305
6096.32 2224
6097.06 2161
6097.80 2060
6098.53 2121
6099.27 2214
6100.01 2338
6100.74 2328
6101.48 2303
6102.22 2138
6102.96 2287
6103.69 2327
6104.43 2249
6105.17 2360
6105.90 2253
6106.64 2279
6107.38 2220
6108.12 2141
6108.85 2183
6109.59 2232
6110.33 2150
6111.06 2230
6111.80 2149
6112.54 2204
6113.28 2147
6114.01 2240
6114.75 2283
6115.49 2193
6116.23 2287
6116.97 2185
6117.70 2415
6118.44 2391
6119.18 2289
6119.92 2251
6120.66 2240
6121.39 2149
6122.13 2326
6122.87 2415
6123.61 2263
6124.35 2210
6125.08 2237
6125.82 2273
6126.56 2272
6127.30 2364
6128.04 2254
6128.78 2485
6129.52 2640
6130.25 2445
6130.99 2355
6131.73 2355
6132.47 2350
6133.21 2447
6133.95 2421
6134.69 2394
6135.43 2514
6136.16 2551
6136.90 2500
6137.64 2590
6138.38 2588
6139.12 2700
6139.86 2608
6140.60 2601
6141.34 2617
6142.08 2591
6142.82 2497
6143.56 2482
6144.30 2509
6145.04 2687
6145.77 2651
6146.51 2435
6147.25 2584
6147.99 2672
6148.73 2712
6149.47 2746
6150.21 2742
6150.95 2721
6151.69 2768
6152.43 2758
6153.17 2738
6153.91 2696
6154.65 2656
6155.39 2946
6156.13 2910
6156.87 2877
6157.61 2845
6158.35 2954
6159.09 2903
6159.83 3025
6160.58 2972
6161.32 3097
6162.06 3082
6162.80 3277
6163.54 3475
6164.28 3350
6165.02 3646
6165.76 3804
6166.50 4114
6167.24 4164
6167.98 4185
6168.72 4274
6169.46 4191
6170.20 4368
6170.95 4383
6171.69 4139
6172.43 4208
6173.17 4046
6173.91 3927
6174.65 3794
6175.39 3893
6176.13 3769
6176.88 3751
6177.62 3798
6178.36 3954
6179.10 3695
6179.84 3746
6180.58 3788
6181.33 3816
6182.07 3816
6182.81 4189
6183.55 4043
6184.29 3920
6185.03 4065
6185.78 3991
6186.52 4092
6187.26 4228
6188.00 4067
6188.74 4297
6189.49 4311
6190.23 4519
6190.97 4885
6191.71 4832
6192.46 4842
6193.20 4981
6193.94 5092
6194.68 4971
6195.43 4956
6196.17 5137
6196.91 5021
6197.65 5036
6198.40 5232
6199.14 5139
6199.88 5164
6200.62 5059
6201.37 5085
6202.11 5178
6202.85 5618
6203.60 5939
6204.34 6472
6205.08 7382
6205.83 8896
6206.57 10353
6207.31 12575
6208.06 14882
6208.80 16680
6209.54 18735
6210.29 19916
6211.03 20562
6211.77 20100
6212.52 19417
6213.26 17786
6214.00 15799
6214.75 13505
6215.49 11719
6216.23 9583
6216.98 7965
6217.72 6927
6218.47 6391
6219.21 5537
6219.95 4896
6220.70 4809
6221.44 4758
6222.19 4730
6222.93 4662
6223.67 4871
6224.42 4990
6225.16 4789
6225.91 4800
6226.65 4850
6227.40 4632
6228.14 4538
6228.89 4329
6229.63 4016
6230.37 3727
6231.12 3541
6231.86 3364
6232.61 3162
6233.35 2995
6234.10 3019
6234.84 3017
6235.59 3170
6236.33 3225
6237.08 3127
6237.82 3153
6238.57 3108
6239.31 3309
6240.06 3302
6240.80 3460
6241.55 3457
6242.29 3330
6243.04 3382
6243.79 3504
6244.53 3659
6245.28 3957
6246.02 4068
6246.77 4163
6247.51 4221
6248.26 4430
6249.00 4645
6249.75 4698
6250.50 4861
6251.24 4721
6251.99 4503
6252.73 4307
6253.48 4308
6254.23 4097
6254.97 3904
6255.72 3794
6256.46 3764
6257.21 3695
6257.96 3532
6258.70 3611
6259.45 3524
6260.20 3540
6260.94 3544
6261.69 3533
6262.44 3590
6263.18 3633
6263.93 3497
6264.68 3410
6265.42 3479
6266.17 3448
6266.92 3386
6267.66 3450
6268.41 3353
6269.16 3229
6269.90 3255
6270.65 3299
6271.40 3441
6272.14 3395
6272.89 3221
6273.64 3251
6274.39 3474
6275.13 3436
6275.88 3342
6276.63 3393
6277.38 3395
6278.12 3565
6278.87 3383
6279.62 3398
6280.37 3339
6281.11 3513
6281.86 3281
6282.61 3101
6283.36 3181
6284.10 3018
6284.85 2929
6285.60 2822
6286.35 2788
6287.10 2940
6287.84 2980
6288.59 3093
6289.34 3139
6290.09 2910
6290.84 2881
6291.59 2830
6292.33 2661
6293.08 2658
6293.83 2686
6294.58 2653
6295.33 2618
6296.08 2573
6296.82 2854
6297.57 2656
6298.32 2684
6299.07 2656
6299.82 2660
6300.57 2535
6301.32 2502
6302.07 2515
6302.81 2590
6303.56 2651
6304.31 2583
6305.06 2478
6305.81 2465
6306.56 2536
6307.31 2516
6308.06 2590
6308.81 2741
6309.56 2789
6310.31 2676
6311.06 2541
6311.81 2612
6312.56 2574
6313.30 2621
6314.05 2711
6314.80 2671
6315.55 2614
6316.30 2575
6317.05 2607
6317.80 2622
6318.55 2596
6319.30 2681
6320.05 2759
6320.80 2547
6321.55 2425
6322.30 2377
6323.05 2445
6323.80 2530
6324.55 2435
6325.30 2305
6326.05 2264
6326.80 2309
6327.56 2271
6328.31 2280
6329.06 2386
6329.81 2182
6330.56 2162
6331.31 2414
6332.06 2268
6332.81 2174
6333.56 2207
6334.31 2117
6335.06 2201
6335.81 2072
6336.56 2129
6337.31 2257
6338.07 2304
6338.82 2211
6339.57 2163
6340.32 2122
6341.07 2184
6341.82 2245
6342.57 2054
6343.32 2096
6344.08 2204
6344.83 2145
6345.58 2128
6346.33 2293
6347.08 2220
6347.83 2275
6348.58 2282
6349.34 2287
6350.09 2346
6350.84 2280
6351.59 2328
6352.34 2401
6353.10 2420
6353.85 2342
6354.60 2344
6355.35 2548
6356.10 2523
6356.86 2512
6357.61 2463
6358.36 2437
6359.11 2507
6359.87 2426
6360.62 2352
6361.37 2270
6362.12 2300
6362.87 2233
6363.63 2269
6364.38 2177
6365.13 2358
6365.89 2237
6366.64 2319
6367.39 2135
6368.14 2072
6368.90 2180
6369.65 2149
6370.40 2219
6371.16 2211
6371.91 2194
6372.66 2080
6373.41 2222
6374.17 2262
6374.92 2102
6375.67 2167
6376.43 2111
6377.18 2036
6377.93 2202
6378.69 2152
6379.44 2016
6380.19 2085
6380.95 2157
6381.70 2189
6382.46 2247
6383.21 2333
6383.96 2314
6384.72 2230
6385.47 2070
6386.22 2099
6386.98 2144
6387.73 2029
6388.49 2124
6389.24 2174
6389.99 1988
6390.75 1926
6391.50 2061
6392.26 2225
6393.01 2147
6393.77 2101
6394.52 2050
6395.28 1936
6396.03 1999
6396.78 2020
6397.54 2063
6398.29 1950
6399.05 2003
6399.80 2044
6400.56 1982
6401.31 1963
6402.07 2000
6402.82 1983
6403.58 1853
6404.33 2010
6405.09 2135
6405.84 2067
6406.60 2133
6407.35 2108
6408.11 2136
6408.86 2184
6409.62 2201
6410.37 2161
6411.13 2234
6411.88 2141
6412.64 2088
6413.39 2152
6414.15 2209
6414.91 2160
6415.66 2057
6416.42 2068
6417.17 1971
6417.93 1975
6418.68 1933
6419.44 1983
6420.20 2086
6420.95 1972
6421.71 1952
6422.46 1941
6423.22 2010
6423.98 2061
6424.73 1991
6425.49 2006
6426.24 2045
6427.00 1985
6427.76 2010
6428.51 2045
6429.27 2146
6430.03 1956
6430.78 1907
6431.54 2035
6432.30 2085
6433.05 2086
6433.81 2078
6434.57 2045
6435.32 1972
6436.08 2126
6436.84 2231
6437.59 2026
6438.35 2222
6439.11 2218
6439.87 2201
6440.62 2041
6441.38 2050
6442.14 2050
6442.89 2196
6443.65 2170
6444.41 2178
6445.17 2288
6445.92 2231
6446.68 2171
6447.44 2133
6448.20 2017
6448.95 2163
6449.71 2197
6450.47 2192
6451.23 2143
6451.98 2053
6452.74 2111
6453.50 2182
6454.26 2206
6455.02 2262
6455.77 2237
6456.53 2262
6457.29 2255
6458.05 2273
6458.81 2155
6459.56 2182
6460.32 2286
6461.08 2333
6461.84 2374
6462.60 2313
6463.36 2273
6464.11 2418
6464.87 2452
6465.63 2284
6466.39 2454
6467.15 2547
6467.91 2563
6468.67 2524
6469.43 2422
6470.18 2441
6470.94 2485
6471.70 2468
6472.46 2426
6473.22 2515
6473.98 2585
6474.74 2517
6475.50 2484
6476.26 2686
6477.02 2645
6477.77 2605
6478.53 2760
6479.29 2633
6480.05 2813
6480.81 2907
6481.57 2895
6482.33 2840
6483.09 2919
6483.85 2875
6484.61 2854
6485.37 3116
6486.13 3000
6486.89 3063
6487.65 3137
6488.41 3153
6489.17 3250
6489.93 3186
6490.69 3314
6491.45 3349
6492.21 3315
6492.97 3371
6493.73 3298
6494.49 3627
6495.25 3723
6496.01 3543
6496.77 3707
6497.53 3776
6498.29 3594
6499.05 3796
6499.81 3799
6500.57 3684
6501.33 3519
6502.10 3600
6502.86 3628
6503.62 3651
6504.38 3718
6505.14 3718
6505.90 3871
6506.66 3916
6507.42 4029
6508.18 4076
6508.94 4117
6509.71 4468
6510.47 4420
6511.23 4459
6511.99 4542
6512.75 4509
6513.51 4653
6514.27 4687
6515.03 4524
6515.80 4562
6516.56 4616
6517.32 4572
6518.08 4446
6518.84 4466
6519.60 4839
6520.37 4749
6521.13 4852
6521.89 5047
6522.65 5277
6523.41 5418
6524.18 5770
6524.94 5905
6525.70 6322
6526.46 6784
6527.22 7125
6527.99 7460
6528.75 7725
6529.51 7602
6530.27 7541
6531.04 7555
6531.80 7809
6532.56 8177
6533.32 8908
6534.09 9585
6534.85 10423
6535.61 11891
6536.37 13517
6537.14 14758
6537.90 15518
6538.66 15995
6539.42 15256
6540.19 14229
6540.95 12808
6541.71 10965
6542.48 9441
6543.24 8062
6544.00 6836
6544.77 5981
6545.53 5189
6546.29 4859
6547.06 4586
6547.82 4315
6548.58 4126
6549.35 4100
6550.11 4106
6550.87 3894
6551.64 4013
6552.40 3764
6553.16 3728
6553.93 3744
6554.69 3828
6555.46 3707
6556.22 3650
6556.98 3558
6557.75 3641
6558.51 3578
6559.28 3621
6560.04 3656
6560.80 3703
6561.57 3819
6562.33 3718
6563.10 3793
6563.86 3904
6564.63 4020
6565.39 4290
6566.15 4244
6566.92 4209
6567.68 4287
6568.45 4132
6569.21 3887
6569.98 4169
6570.74 4174
6571.51 4036
6572.27 4225
6573.04 4478
6573.80 4356
6574.57 4578
6575.33 4717
6576.10 4887
6576.86 4997
6577.63 5127
6578.39 5163
6579.16 5263
6579.92 5115
6580.69 5251
6581.45 5377
6582.22 5642
6582.98 5281
6583.75 5252
6584.51 4987
6585.28 4733
6586.05 4554
6586.81 4460
6587.58 4327
6588.34 4407
6589.11 4493
6589.87 4603
6590.64 4955
6591.41 5192
6592.17 5314
6592.94 5886
6593.70 6245
6594.47 6554
6595.24 6848
6596.00 6806
6596.77 6674
6597.54 6611
6598.30 6113
6599.07 5956
6599.83 5458
6600.60 5156
6601.37 4803
6602.13 4444
6602.90 4263
6603.67 4189
6604.43 3948
6605.20 4070
6605.97 3853
6606.73 3741
6607.50 3761
6608.27 3601
6609.04 3621
6609.80 3543
6610.57 3423
6611.34 3512
6612.10 3579
6612.87 3337
6613.64 3231
6614.40 3166
6615.17 3339
6615.94 3323
6616.71 3224
6617.47 3215
6618.24 3310
6619.01 3243
6619.78 3325
6620.54 3478
6621.31 3212
6622.08 3423
6622.85 3301
6623.62 3312
6624.38 3312
6625.15 3269
6625.92 3242
6626.69 3099
6627.46 3171
6628.22 3046
6628.99 2984
6629.76 3106
6630.53 3094
6631.30 3232
6632.06 3257
6632.83 3493
6633.60 3768
6634.37 3809
6635.14 3867
6635.91 3787
6636.67 3803
6637.44 3804
6638.21 3812
6638.98 3494
6639.75 3398
6640.52 3145
6641.29 3122
6642.06 3115
6642.83 3059
6643.59 3006
6644.36 3074
6645.13 2928
6645.90 2821
6646.67 2890
6647.44 2895
6648.21 2899
6648.98 2771
6649.75 2777
6650.52 2740
6651.29 2654
6652.06 2716
6652.82 2723
6653.59 2595
6654.36 2642
6655.13 2694
6655.90 2621
6656.67 2776
6657.44 2718
6658.21 2749
6658.98 2701
6659.75 2549
6660.52 2517
6661.29 2594
6662.06 2690
6662.83 2609
6663.60 2430
6664.37 2521
6665.14 2576
6665.91 2482
6666.68 2485
6667.45 2411
6668.22 2523
6668.99 2556
6669.77 2680
6670.54 2606
6671.31 2639
6672.08 2549
6672.85 2774
6673.62 2731
6674.39 2798
6675.16 2600
6675.93 2531
6676.70 2704
6677.47 2528
6678.24 2534
6679.01 2689
6679.79 2572
6680.56 2631
6681.33 2795
6682.10 2648
6682.87 2671
6683.64 2614
6684.41 2747
6685.18 2897
6685.96 2959
6686.73 3236
6687.50 3181
6688.27 3235
6689.04 3188
6689.81 3019
6690.58 2908
6691.36 2764
6692.13 2664
6692.90 2529
6693.67 2522
6694.44 2582
6695.22 2517
6695.99 2580
6696.76 2459
6697.53 2462
6698.30 2355
6699.08 2424
6699.85 2498
6700.62 2463
6701.39 2321
6702.17 2276
6702.94 2500
6703.71 2518
6704.48 2420
6705.26 2500
6706.03 2336
6706.80 2352
6707.57 2505
6708.35 2464
6709.12 2341
6709.89 2334
6710.66 2279
6711.44 2297
6712.21 2251
6712.98 2504
6713.76 2365
6714.53 2155
6715.30 2163
6716.08 2263
6716.85 2178
6717.62 2130
6718.39 2076
6719.17 2050
6719.94 2123
6720.71 2136
6721.49 2156
6722.26 2124
6723.04 2169
6723.81 2184
6724.58 2208
6725.36 2223
6726.13 2100
6726.90 2243
6727.68 2330
6728.45 2304
6729.23 2154
6730.00 2256
6730.77 2166
6731.55 2171
6732.32 2272
6733.10 2175
6733.87 2170
6734.64 2368
6735.42 2289
6736.19 2103
6736.97 2234
6737.74 2175
6738.52 2223
6739.29 2200
6740.06 2210
6740.84 2227
6741.61 2182
6742.39 2286
6743.16 2246
6743.94 2259
6744.71 2394
6745.49 2273
6746.26 2207
6747.04 2203
6747.81 2276
6748.59 2339
6749.36 2550
6750.14 2374
6750.91 2558
6751.69 2600
6752.46 2782
6753.24 2764
6754.01 2866
6754.79 2853
6755.56 2697
6756.34 2457
6757.12 2382
6757.89 2435
6758.67 2392
6759.44 2286
6760.22 2365
6760.99 2250
6761.77 2154
6762.55 2092
6763.32 2202
6764.10 2369
6764.87 2284
6765.65 2249
6766.43 2250
6767.20 2120
6767.98 2266
6768.75 2140
6769.53 2176
6770.31 2210
6771.08 2347
6771.86 2234
6772.64 2108
6773.41 2138
6774.19 2272
6774.96 2190
6775.74 2134
6776.52 1989
6777.29 2135
6778.07 2182
6778.85 2177
6779.62 2248
6780.40 2243
6781.18 2221
6781.96 2153
6782.73 2144
6783.51 2162
6784.29 2129
6785.06 2140
6785.84 2250
6786.62 2218
6787.40 1939
6788.17 1921
6788.95 1913
6789.73 2104
6790.50 1824
6791.28 1925
6792.06 1937
6792.84 1786
6793.61 1870
6794.39 1919
6795.17 1874
6795.95 1855
6796.73 2050
6797.50 2031
6798.28 2144
6799.06 1906
6799.84 2024
6800.62 2015
6801.39 2025
6802.17 1964
6802.95 2011
6803.73 2221
6804.51 2078
6805.28 2107
6806.06 2097
6806.84 1969
6807.62 2135
6808.40 2004
6809.18 2005
6809.95 2036
6810.73 1942
6811.51 1998
6812.29 2135
6813.07 1957
6813.85 1974
6814.63 1873
6815.41 1969
6816.18 2122
6816.96 1918
6817.74 1970
6818.52 2103
6819.30 2099
6820.08 2089
6820.86 2059
6821.64 1987
6822.42 1904
6823.20 1987
6823.98 1889
6824.76 1968
6825.54 1962
6826.31 2027
6827.09 2059
6827.87 2107
6828.65 1989
6829.43 2020
6830.21 1996
6830.99 2073
6831.77 2067
6832.55 2057
6833.33 2118
6834.11 1900
6834.89 1957
6835.67 1985
6836.45 2118
6837.23 2029
6838.01 2038
6838.79 1987
6839.57 2017
6840.35 2088
6841.13 2043
6841.91 2032
6842.69 1962
6843.47 2148
6844.25 2144
6845.04 2029
6845.82 2054
6846.60 2088
6847.38 2258
6848.16 2446
6848.94 2707
6849.72 3034
6850.50 3341
6851.28 3619
6852.06 3753
6852.84 3782
6853.62 3858
6854.41 3699
6855.19 3380
6855.97 3266
6856.75 3020
6857.53 2813
6858.31 2578
6859.09 2415
6859.87 2321
6860.66 2230
6861.44 2247
6862.22 2256
6863.00 2214
6863.78 2267
6864.56 2300
6865.35 2327
6866.13 2298
6866.91 2409
6867.69 2301
6868.47 2365
6869.25 2403
6870.04 2258
6870.82 2170
6871.60 2211
6872.38 2171
6873.16 2137
6873.95 2101
6874.73 2239
6875.51 2118
6876.29 2173
6877.08 2214
6877.86 2198
6878.64 2255
6879.42 2220
6880.21 2187
6880.99 2297
6881.77 2288
6882.55 2302
6883.34 2262
6884.12 2405
6884.90 2627
6885.69 2708
6886.47 3053
6887.25 3152
6888.03 3374
6888.82 3456
6889.60 3603
6890.38 3709
6891.17 3486
6891.95 2981
6892.73 3038
6893.52 2958
6894.30 2745
6895.08 2689
6895.87 2767
6896.65 2813
6897.43 2620
6898.22 2713
6899.00 2562
6899.78 2540
6900.57 2643
6901.35 2554
6902.14 2576
6902.92 2654
6903.70 2566
6904.49 2615
6905.27 2513
6906.06 2646
6906.84 2539
6907.62 2535
6908.41 2573
6909.19 2435
6909.98 2568
6910.76 2409
6911.54 2481
6912.33 2435
6913.11 2533
6913.90 2456
6914.68 2457
6915.47 2435
6916.25 2537
6917.04 2559
6917.82 2500
6918.61 2475
6919.39 2637
6920.18 2614
6920.96 2553
6921.75 2629
6922.53 2495
6923.32 2414
6924.10 2503
6924.89 2627
6925.67 2498
6926.46 2486
6927.24 2583
6928.03 2720
6928.81 2567
6929.60 2794
6930.38 2655
6931.17 2657
6931.95 2608
6932.74 2745
6933.52 2894
6934.31 2868
6935.10 3004
6935.88 2956
6936.67 3008
6937.45 3056
6938.24 2972
6939.02 2960
6939.81 2833
6940.60 2919
6941.38 3174
6942.17 3224
6942.95 3213
6943.74 3176
6944.53 3244
6945.31 3314
6946.10 3301
6946.89 3608
6947.67 3694
6948.46 3871
6949.25 3780
6950.03 3593
6950.82 3540
6951.61 3690
6952.39 3544
6953.18 3552
6953.97 3475
6954.75 3601
6955.54 3518
6956.33 3661
6957.11 3788
6957.90 3750
6958.69 3781
6959.47 3898
6960.26 3845
6961.05 3833
6961.84 3866
6962.62 3705
6963.41 3887
6964.20 3929
6964.98 4040
6965.77 4018
6966.56 4106
6967.35 4267
6968.13 4186
6968.92 4049
6969.71 4413
6970.50 4238
6971.28 4600
6972.07 4467
6972.86 4439
6973.65 4725
6974.44 4623
6975.22 4303
6976.01 4448
6976.80 4627
6977.59 4916
6978.38 4817
6979.16 5025
6979.95 5268
6980.74 5554
6981.53 5969
6982.32 6590
6983.11 7646
6983.89 8892
6984.68 9551
6985.47 10920
6986.26 12230
6987.05 12840
6987.84 12618
6988.63 12608
6989.41 11636
6990.20 10898
6990.99 9678
6991.78 8552
6992.57 7703
6993.36 6778
6994.15 6146
6994.94 6090
6995.73 6176
6996.52 6603
6997.30 7262
6998.09 8197
6998.88 9170
6999.67 10392
7000.46 11112
7001.25 11673
7002.04 12008
7002.83 11687
7003.62 10706
7004.41 9626
7005.20 8490
7005.99 7507
7006.78 6335
7007.57 5581
7008.36 5094
7009.15 4439
7009.94 4013
7010.73 4119
7011.52 4006
7012.31 3958
7013.10 3969
7013.89 4123
7014.68 4057
7015.47 3979
7016.26 4097
7017.05 3839
7017.84 3752
7018.63 3750
7019.42 3599
7020.21 3421
7021.00 3441
7021.79 3427
7022.58 3340
7023.37 3365
7024.16 3489
7024.95 3439
7025.75 3449
7026.54 3542
7027.33 3546
7028.12 3468
7028.91 3463
7029.70 3377
7030.49 3645
7031.28 3397
7032.07 3368
7032.86 3158
7033.66 3033
7034.45 2972
7035.24 3239
7036.03 3161
7036.82 3116
7037.61 3147
7038.40 3243
7039.20 3250
7039.99 3367
7040.78 3363
7041.57 3212
7042.36 3273
7043.15 3405
7043.95 3249
7044.74 3251
7045.53 3139
7046.32 3259
7047.11 3263
7047.91 3231
7048.70 3302
7049.49 3355
7050.28 3467
7051.07 3636
7051.87 3631
7052.66 3782
7053.45 3542
7054.24 3395
7055.04 3312
7055.83 3231
7056.62 3148
7057.41 3131
7058.21 2971
7059.00 2887
7059.79 2847
7060.58 2846
7061.38 2909
7062.17 2886
7062.96 2881
7063.76 2833
7064.55 2828
7065.34 2856
7066.14 2901
7066.93 2762
7067.72 2858
7068.51 2818
7069.31 2909
7070.10 2960
7070.89 2843
7071.69 2791
7072.48 2684
7073.28 2765
7074.07 2733
7074.86 2638
7075.66 2507
7076.45 2673
7077.24 2730
7078.04 2591
7078.83 2537
7079.62 2618
7080.42 2526
7081.21 2636
7082.01 2520
7082.80 2471
7083.59 2482
7084.39 2561
7085.18 2665
7085.98 2704
7086.77 2879
7087.57 2800
7088.36 2932
7089.15 2900
7089.95 3046
7090.74 2967
7091.54 2841
7092.33 2724
7093.13 2746
7093.92 2459
7094.72 2402
7095.51 2394
7096.31 2308
7097.10 2297
7097.89 2188
7098.69 2180
7099.48 2090
7100.28 2028
7101.07 1915
7101.87 1991
7102.66 1979
7103.46 2039
7104.26 1990
7105.05 1984
7105.85 1969
7106.64 1886
7107.44 1889
7108.23 1868
7109.03 1831
7109.82 1976
7110.62 1935
7111.41 1866
7112.21 1858
7113.01 1881
7113.80 1960
7114.60 1980
7115.39 1909
7116.19 1892
7116.98 2067
7117.78 1966
7118.58 1860
7119.37 2044
7120.17 1899
7120.97 1961
7121.76 2093
7122.56 1926
7123.35 1847
7124.15 1995
7124.95 1862
7125.74 2011
7126.54 1946
7127.34 1909
7128.13 1963
7128.93 2023
7129.73 2023
7130.52 1950
7131.32 1924
7132.12 1990
7132.91 1912
7133.71 1968
7134.51 1872
7135.30 1794
7136.10 1828
7136.90 1946
7137.69 1824
7138.49 1927
7139.29 2038
7140.09 1931
7140.88 1850
7141.68 1934
7142.48 1966
7143.28 1869
7144.07 1935
7144.87 1934
7145.67 1964
7146.47 1878
7147.26 1888
7148.06 1916
7148.86 1859
7149.66 1872
7150.45 1747
7151.25 1778
7152.05 1908
7152.85 1875
7153.65 1842
7154.44 1896
7155.24 1727
7156.04 1729
7156.84 1707
7157.64 1771
7158.43 1807
7159.23 1674
7160.03 1632
7160.83 1620
7161.63 1785
7162.43 1675
7163.22 1712
7164.02 1711
7164.82 1702
7165.62 1616
7166.42 1749
7167.22 1742
7168.02 1828
7168.82 1773
7169.61 1748
7170.41 1745
7171.21 1775
7172.01 1889
7172.81 1814
7173.61 1728
7174.41 1770
7175.21 1774
7176.01 1719
7176.81 1739
7177.61 1662
7178.41 1687
7179.20 1713
7180.00 1701
7180.80 1736
7181.60 1777
7182.40 1766
7183.20 1771
7184.00 1806
7184.80 1912
7185.60 1994
7186.40 1954
7187.20 1905
7188.00 1715
7188.80 1758
7189.60 1681
7190.40 1644
7191.20 1533
7192.00 1574
7192.80 1661
7193.60 1645
7194.40 1588
7195.20 1469
7196.00 1499
7196.80 1576
7197.60 1479
7198.40 1489
7199.20 1562
7200.00 1554
7200.81 1524
7201.61 1602
7202.41 1594
7203.21 1592
7204.01 1511
7204.81 1543
7205.61 1414
7206.41 1503
7207.21 1456
7208.01 1646
7208.81 1558
7209.61 1491
7210.42 1460
7211.22 1497
7212.02 1547
7212.82 1585
7213.62 1552
7214.42 1528
7215.22 1501
7216.03 1590
7216.83 1569
7217.63 1560
7218.43 1577
7219.23 1557
7220.03 1541
7220.83 1604
7221.64 1615
7222.44 1576
7223.24 1553
7224.04 1544
7224.84 1560
7225.65 1500
7226.45 1457
7227.25 1579
7228.05 1621
7228.85 1640
7229.66 1563
7230.46 1470
7231.26 1507
7232.06 1577
7232.87 1521
7233.67 1563
7234.47 1561
7235.27 1524
7236.08 1602
7236.88 1682
7237.68 1702
7238.48 1674
7239.29 1510
7240.09 1712
7240.89 1821
7241.70 1778
7242.50 1810
7243.30 1822
7244.10 1873
7244.91 1730
7245.71 1612
7246.51 1703
7247.32 1737
7248.12 1704
7248.92 1766
7249.73 1655
7250.53 1725
7251.33 1724
7252.14 1829
7252.94 1763
7253.74 1826
7254.55 1849
7255.35 1783
7256.15 1728
7256.96 1764
7257.76 1889
7258.57 1882
7259.37 1743
7260.17 1840
7260.98 1917
7261.78 1922
7262.59 1979
7263.39 1923
7264.19 2033
7265.00 2044
7265.80 2096
7266.61 2019
7267.41 2112
7268.22 1986
7269.02 2149
7269.82 2209
7270.63 2275
7271.43 2402
7272.24 2422
7273.04 2317
7273.85 2411
7274.65 2245
7275.46 2259
7276.26 2269
7277.07 2372
7277.87 2412
7278.68 2389
7279.48 2525
7280.29 2618
7281.09 2937
7281.90 3462
7282.70 4012
7283.51 4476
7284.31 5021
7285.12 5642
7285.92 5977
7286.73 6323
7287.53 6164
7288.34 5481
7289.14 5076
7289.95 4604
7290.76 4020
7291.56 3475
7292.37 3077
7293.17 2815
7293.98 2619
7294.78 2461
7295.59 2375
7296.40 2405
7297.20 2355
7298.01 2292
7298.81 2288
7299.62 2419
7300.43 2417
7301.23 2392
7302.04 2434
7302.84 2335
7303.65 2315
7304.46 2346
7305.26 2470
7306.07 2437
7306.88 2493
7307.68 2348
7308.49 2583
7309.30 2798
7310.10 3001
7310.91 3121
7311.72 3305
7312.52 3308
7313.33 3109
7314.14 3103
7314.94 3142
7315.75 3143
7316.56 2900
7317.37 2773
7318.17 3076
7318.98 3140
7319.79 3437
7320.59 3626
7321.40 3681
7322.21 3876
7323.02 3942
7323.82 3815
7324.63 3687
7325.44 3394
7326.25 3245
7327.05 3104
7327.86 3039
7328.67 2722
7329.48 2399
7330.28 2310
7331.09 2346
7331.90 2281
7332.71 2191
7333.52 2248
7334.32 2189
7335.13 2184
7335.94 2227
7336.75 2356
7337.56 2414
7338.36 2335
7339.17 2325
7339.98 2186
7340.79 2325
7341.60 2260
7342.41 2303
7343.22 2259
7344.02 2212
7344.83 2163
7345.64 2244
7346.45 2254
7347.26 2212
7348.07 2318
7348.88 2407
7349.68 2223
7350.49 2188
7351.30 2196
7352.11 2193
7352.92 2303
7353.73 2287
7354.54 2263
7355.35 2241
7356.16 2234
7356.97 2206
7357.78 2172
7358.59 2300
7359.39 2293
7360.20 2325
7361.01 2316
7361.82 2407
7362.63 2390
7363.44 2300
7364.25 2339
7365.06 2426
7365.87 2362
7366.68 2451
7367.49 2417
7368.30 2417
7369.11 2335
7369.92 2469
7370.73 2398
7371.54 2456
7372.35 2501
7373.16 2414
7373.97 2453
7374.78 2458
7375.59 2438
7376.40 2574
7377.21 2608
7378.02 2664
7378.83 2902
7379.64 3157
7380.45 3301
7381.26 3688
7382.08 3974
7382.89 3895
7383.70 3824
7384.51 3841
7385.32 3615
7386.13 3369
7386.94 3211
7387.75 2815
7388.56 2721
7389.37 2675
7390.18 2489
7391.00 2340
7391.81 2246
7392.62 2156
7393.43 2297
7394.24 2331
7395.05 2223
7395.86 2290
7396.67 2356
7397.49 2416
7398.30 2479
7399.11 2642
7399.92 2930
7400.73 3060
7401.54 3063
7402.36 3260
7403.17 3248
7403.98 3209
7404.79 2985
7405.60 2927
7406.42 2784
7407.23 2699
7408.04 2781
7408.85 2598
7409.66 2491
7410.48 2523
7411.29 2416
7412.10 2359
7412.91 2353
7413.73 2235
7414.54 2202
7415.35 2098
7416.16 2057
7416.98 1885
7417.79 1997
7418.60 1995
7419.41 1983
7420.23 1996
7421.04 1909
7421.85 1965
7422.66 1952
7423.48 2015
7424.29 1895
7425.10 1842
7425.92 1834
7426.73 1787
7427.54 1765
7428.36 1792
7429.17 1799
7429.98 1893
7430.80 1827
7431.61 1731
7432.42 1794
7433.24 1680
7434.05 1730
7434.86 1731
7435.68 1753
7436.49 1743
7437.30 1760
7438.12 1655
7438.93 1784
7439.74 1768
7440.56 1843
7441.37 1789
7442.19 1848
7443.00 1775
7443.81 1697
7444.63 1850
7445.44 1836
7446.26 1794
7447.07 1714
7447.89 1672
7448.70 1737
7449.51 1841
7450.33 1749
7451.14 1665
7451.96 1664
7452.77 1622
7453.59 1684
7454.40 1824
7455.22 1659
7456.03 1693
7456.85 1661
7457.66 1650
7458.47 1791
7459.29 1710
7460.10 1703
7460.92 1759
7461.73 1745
7462.55 1657
7463.36 1632
7464.18 1629
7464.99 1728
7465.81 1748
7466.63 1785
7467.44 1672
7468.26 1677
7469.07 1728
7469.89 1743
7470.70 1792
7471.52 1752
7472.33 1706
7473.15 1680
7473.96 1757
7474.78 1665
7475.60 1749
7476.41 1741
7477.23 1661
7478.04 1579
7478.86 1582
7479.68 1541
7480.49 1502
7481.31 1598
7482.12 1570
7482.94 1489
7483.76 1498
7484.57 1644
7485.39 1511
7486.21 1420
7487.02 1485
7487.84 1400
7488.65 1383
7489.47 1393
7490.29 1479
7491.10 1601
7491.92 1495
7492.74 1523
7493.55 1491
7494.37 1557
7495.19 1450
7496.01 1440
7496.82 1464
7497.64 1397
7498.46 1456
7499.27 1426
7500.09 1463
7500.91 1454
7501.72 1362
7502.54 1351
7503.36 1466
7504.18 1503
7504.99 1360
7505.81 1421
7506.63 1414
7507.45 1392
7508.26 1423
7509.08 1410
7509.90 1381
7510.72 1420
7511.53 1415
7512.35 1321
7513.17 1456
7513.99 1403
7514.81 1461
7515.62 1394
7516.44 1435
7517.26 1488
7518.08 1484
7518.90 1458
7519.71 1425
7520.53 1424
7521.35 1383
7522.17 1467
7522.99 1415
7523.81 1407
7524.62 1486
7525.44 1443
7526.26 1531
7527.08 1504
7527.90 1397
7528.72 1395
7529.54 1434
7530.35 1502
7531.17 1441
7531.99 1438
7532.81 1448
7533.63 1574
7534.45 1437
7535.27 1490
7536.09 1488
7536.91 1442
7537.73 1504
7538.54 1500
7539.36 1471
7540.18 1529
7541.00 1451
7541.82 1452
7542.64 1548
7543.46 1500
7544.28 1583
7545.10 1580
7545.92 1565
7546.74 1566
7547.56 1599
7548.38 1646
7549.20 1667
7550.02 1479
7550.84 1579
7551.66 1652
7552.48 1568
7553.30 1559
7554.12 1515
7554.94 1532
7555.76 1532
7556.58 1612
7557.40 1680
7558.22 1627
7559.04 1448
7559.86 1571
7560.68 1741
7561.50 1688
7562.32 1502
7563.14 1567
7563.96 1620
7564.78 1546
7565.60 1489
7566.42 1512
7567.24 1543
7568.07 1590
7568.89 1526
7569.71 1505
7570.53 1678
7571.35 1553
7572.17 1608
7572.99 1603
7573.81 1428
7574.63 1602
7575.45 1676
7576.28 1521
7577.10 1601
7577.92 1598
7578.74 1493
7579.56 1534
7580.38 1429
7581.20 1488
7582.03 1587
7582.85 1501
7583.67 1561
7584.49 1593
7585.31 1702
7586.13 1666
7586.96 1600
7587.78 1709
7588.60 1703
7589.42 1776
7590.24 1724
7591.07 1734
7591.89 1748
7592.71 1746
7593.53 1754
7594.35 1668
7595.18 1645
7596.00 1667
7596.82 1668
7597.64 1754
7598.47 1556
7599.29 1680
7600.11 1769
7600.93 1805
7601.76 1995
7602.58 2002
7603.40 2127
7604.22 2219
7605.05 2380
7605.87 2272
7606.69 2356
7607.52 2310
7608.34 2224
7609.16 2196
7609.99 2072
7610.81 1882
7611.63 1830
7612.45 1776
7613.28 1769
7614.10 1833
7614.92 1812
7615.75 1899
7616.57 1881
7617.40 1919
7618.22 1874
7619.04 1892
7619.87 1893
7620.69 1811
7621.51 1867
7622.34 1888
7623.16 1779
7623.98 1754
7624.81 1693
7625.63 1828
7626.46 1885
7627.28 1788
7628.10 1853
7628.93 2052
7629.75 2220
7630.58 2229
7631.40 2483
7632.23 2492
7633.05 2667
7633.87 2581
7634.70 2641
7635.52 2496
7636.35 2176
7637.17 2075
7638.00 2020
7638.82 1856
7639.65 1728
7640.47 1637
7641.30 1656
7642.12 1696
7642.95 1633
7643.77 1529
7644.59 1564
7645.42 1598
7646.24 1562
7647.07 1558
7647.90 1472
7648.72 1475
7649.55 1557
7650.37 1490
7651.20 1470
7652.02 1420
7652.85 1449
7653.67 1385
7654.50 1306
7655.32 1406
7656.15 1334
7656.97 1351
7657.80 1364
7658.63 1273
7659.45 1445
7660.28 1491
7661.10 1348
7661.93 1317
7662.76 1341
7663.58 1412
7664.41 1370
7665.23 1338
7666.06 1381
7666.89 1411
7667.71 1332
7668.54 1389
7669.36 1393
7670.19 1347
7671.02 1359
7671.84 1295
7672.67 1380
7673.50 1376
7674.32 1475
7675.15 1332
7675.98 1384
7676.80 1372
7677.63 1305
7678.46 1268
7679.28 1293
7680.11 1222
7680.94 1237
7681.76 1313
7682.59 1343
7683.42 1400
7684.25 1274
7685.07 1275
7685.90 1199
7686.73 1218
7687.55 1322
7688.38 1357
7689.21 1295
7690.04 1262
7690.86 1253
7691.69 1175
7692.52 1244
7693.35 1242
7694.17 1296
7695.00 1309
7695.83 1284
7696.66 1288
7697.48 1309
7698.31 1362
7699.14 1355
7699.97 1303
7700.80 1248
7701.62 1275
7702.45 1253
7703.28 1248
7704.11 1224
7704.94 1256
7705.77 1335
7706.59 1347
7707.42 1240
7708.25 1306
7709.08 1355
7709.91 1324
7710.74 1229
7711.56 1273
7712.39 1257
7713.22 1260
7714.05 1230
7714.88 1206
7715.71 1240
7716.54 1372
7717.37 1215
7718.19 1178
7719.02 1178
7719.85 1166
7720.68 1203
7721.51 1236
7722.34 1217
7723.17 1249
7724.00 1200
7724.83 1198
7725.66 1119
7726.49 1180
7727.32 1236
7728.14 1285
7728.97 1260
7729.80 1087
7730.63 1103
7731.46 1201
7732.29 1201
7733.12 1167
7733.95 1113
7734.78 1099
7735.61 1191
7736.44 1255
7737.27 1122
7738.10 1142
7738.93 1204
7739.76 1200
7740.59 1158
7741.42 1259
7742.25 1209
7743.08 1283
7743.91 1257
7744.74 1240
7745.57 1235
7746.40 1212
7747.23 1389
7748.06 1528
7748.90 1508
7749.73 1475
7750.56 1437
7751.39 1374
7752.22 1245
7753.05 1285
7753.88 1238
7754.71 1222
7755.54 1259
7756.37 1139
7757.20 1011
7758.03 1191
7758.87 1154
7759.70 1162
7760.53 1269
7761.36 1231
7762.19 1189
7763.02 1183
7763.85 1153
7764.68 1179
7765.52 1181
7766.35 1226
7767.18 1174
7768.01 1156
7768.84 1102
7769.67 1129
7770.51 1143
7771.34 1055
7772.17 1139
7773.00 1137
7773.83 1232
7774.67 1237
7775.50 1113
7776.33 1188
7777.16 1164
7777.99 1179
7778.83 1176
7779.66 1177
7780.49 1093
7781.32 1206
7782.15 1128
7782.99 1088
7783.82 1162
7784.65 1105
7785.48 1179
7786.32 1174
7787.15 1057
7787.98 1146
7788.82 1164
7789.65 1162
7790.48 1229
7791.31 1204
7792.15 1141
7792.98 1121
7793.81 1191
7794.65 1190
7795.48 1138
7796.31 1217
7797.14 1180
7797.98 1186
7798.81 1135
7799.64 1167
7800.48 1180
7801.31 1216
7802.14 1149
7802.98 1170
7803.81 1244
7804.65 1180
7805.48 1172
7806.31 1259
7807.15 1184
7807.98 1260
7808.81 1303
7809.65 1230
7810.48 1306
7811.32 1257
7812.15 1266
7812.98 1179
7813.82 1270
7814.65 1382
7815.49 1413
7816.32 1468
7817.15 1473
7817.99 1457
7818.82 1511
7819.66 1539
7820.49 1457
7821.33 1374
7822.16 1258
7822.99 1312
7823.83 1274
7824.66 1388
7825.50 1531
7826.33 1545
7827.17 1391
7828.00 1465
7828.84 1489
7829.67 1434
7830.51 1376
7831.34 1399
7832.18 1517
7833.01 1344
7833.85 1377
7834.68 1365
7835.52 1480
7836.35 1435
7837.19 1393
7838.02 1450
7838.86 1407
7839.69 1406
7840.53 1520
7841.37 1388
7842.20 1259
7843.04 1266
7843.87 1263
7844.71 1405
7845.54 1348
7846.38 1363
7847.22 1288
7848.05 1293
7848.89 1331
7849.72 1321
7850.56 1274
7851.40 1275
7852.23 1276
7853.07 1255
7853.90 1170
7854.74 1228
7855.58 1304
7856.41 1312
7857.25 1308
7858.09 1258
7858.92 1253
7859.76 1324
7860.60 1344
7861.43 1183
7862.27 1248
7863.11 1268
7863.94 1381
7864.78 1288
7865.62 1305
7866.45 1317
7867.29 1289
7868.13 1223
7868.96 1251
7869.80 1186
7870.64 1224
7871.47 1189
7872.31 1140
7873.15 1199
7873.99 1209
7874.82 1272
7875.66 1267
7876.50 1273
7877.34 1303
7878.17 1336
7879.01 1369
7879.85 1347
7880.69 1418
7881.52 1379
7882.36 1324
7883.20 1263
7884.04 1265
7884.87 1263
7885.71 1265
7886.55 1315
7887.39 1251
7888.23 1222
7889.06 1317
7889.90 1319
7890.74 1316
7891.58 1303
7892.42 1424
7893.26 1477
7894.09 1382
7894.93 1313
7895.77 1283
7896.61 1399
7897.45 1432
7898.29 1424
7899.12 1341
7899.96 1352
7900.80 1315
7901.64 1325
7902.48 1444
7903.32 1384
7904.16 1429
7905.00 1318
7905.83 1353
7906.67 1315
7907.51 1237
7908.35 1284
7909.19 1319
7910.03 1215
7910.87 1191
7911.71 1266
7912.55 1357
7913.39 1293
7914.23 1326
7915.07 1415
7915.91 1584
7916.75 1702
7917.58 1694
7918.42 1791
7919.26 1732
7920.10 1597
7920.94 1599
7921.78 1495
7922.62 1551
7923.46 1447
7924.30 1400
7925.14 1372
7925.98 1340
7926.82 1316
7927.66 1245
7928.50 1288
7929.34 1255
7930.18 1200
7931.02 1213
7931.86 1194
7932.70 1241
7933.55 1139
7934.39 1105
7935.23 1259
7936.07 1233
7936.91 1161
7937.75 1182
7938.59 1165
7939.43 1152
7940.27 1177
7941.11 1172
7941.95 1162
7942.79 1196
7943.63 1270
7944.47 1267
7945.32 1326
7946.16 1250
7947.00 1254
7947.84 1227
7948.68 1150
7949.52 1121
7950.36 1133
7951.20 1166
7952.05 1237
7952.89 1169
7953.73 1180
7954.57 1193
7955.41 1332
7956.25 1268
7957.10 1236
7957.94 1293
7958.78 1288
7959.62 1253
7960.46 1173
7961.30 1219
7962.15 1170
7962.99 1190
7963.83 1134
7964.67 1151
7965.51 1228
7966.36 1290
7967.20 1269
7968.04 1204
7968.88 1245
7969.73 1274
7970.57 1191
7971.41 1181
7972.25 1107
7973.10 1130
7973.94 1090
7974.78 1159
7975.62 1168
7976.47 1158
7977.31 1169
7978.15 1124
7978.99 1114
7979.84 1108
7980.68 1045
7981.52 1074
7982.37 1070
7983.21 1016
7984.05 1132
7984.90 1207
7985.74 1202
7986.58 1109
7987.43 1106
7988.27 1182
7989.11 1097
7989.96 1076
7990.80 1127
7991.64 1110
7992.49 1076
7993.33 1087
7994.17 1122
7995.02 1101
7995.86 1103
7996.70 1150
7997.55 1074
7998.39 1038
7999.24 1162
8000.08 1084
8000.92 1050
8001.77 1030
8002.61 1041
8003.46 1102
8004.30 1065
8005.14 1061
8005.99 1042
8006.83 1029
8007.68 1060
8008.52 1069
8009.37 1056
8010.21 970
8011.06 1019
8011.90 1071
8012.74 1069
8013.59 1028
8014.43 976
8015.28 1075
8016.12 1037
8016.97 1030
8017.81 979
8018.66 965
8019.50 1076
8020.35 1023
8021.19 996
8022.04 1056
8022.88 1067
8023.73 1011
8024.57 991
8025.42 994
8026.26 1047
8027.11 956
8027.96 958
8028.80 968
8029.65 992
8030.49 913
8031.34 898
8032.18 1077
8033.03 1025
8033.87 1057
8034.72 1003
8035.57 938
8036.41 1003
8037.26 1023
8038.10 1064
8038.95 1139
8039.80 1039
8040.64 1015
8041.49 973
8042.33 1049
8043.18 996
8044.03 984
8044.87 1072
8045.72 1132
8046.57 1054
8047.41 1017
8048.26 994
8049.11 1074
8049.95 1041
8050.80 957
8051.64 1032
8052.49 1000
8053.34 994
8054.19 1037
8055.03 1117
8055.88 997
8056.73 1016
8057.57 961
8058.42 911
8059.27 971
8060.11 964
8060.96 1032
8061.81 1067
8062.66 980
8063.50 994
8064.35 1024
8065.20 1060
8066.05 1061
8066.89 1016
8067.74 1009
8068.59 933
8069.44 1011
8070.28 981
8071.13 968
8071.98 919
8072.83 1028
8073.67 1039
8074.52 1008
8075.37 956
8076.22 1015
8077.07 1046
8077.91 993
8078.76 936
8079.61 986
8080.46 1034
8081.31 960
8082.15 936
8083.00 896
8083.85 932
8084.70 932
8085.55 992
8086.40 962
8087.25 944
8088.09 961
8088.94 994
8089.79 1004
8090.64 1055
8091.49 1014
8092.34 1069
8093.19 1052
8094.04 960
8094.88 955
8095.73 948
8096.58 939
8097.43 948
8098.28 934
8099.13 1041
8099.98 960
8100.83 986
8101.68 1050
8102.53 967
8103.38 1005
8104.23 1013
8105.07 935
8105.92 920
8106.77 945
8107.62 944
8108.47 932
8109.32 965
8110.17 920
8111.02 970
8111.87 971
8112.72 918
8113.57 896
8114.42 962
8115.27 954
8116.12 1014
8116.97 956
8117.82 987
8118.67 1003
8119.52 953
8120.37 1007
8121.22 992
8122.07 1046
8122.92 994
8123.77 1028
8124.63 1000
8125.48 1061
8126.33 1016
8127.18 1027
8128.03 995
8128.88 1089
8129.73 1109
8130.58 1043
8131.43 1061
8132.28 1085
8133.13 1046
8133.98 1037
8134.83 1071
8135.69 1054
8136.54 1072
8137.39 1026
8138.24 1086
8139.09 1014
8139.94 939
8140.79 1056
8141.64 1088
8142.50 1013
8143.35 1104
8144.20 1060
8145.05 979
8145.90 917
8146.75 1069
8147.61 1103
8148.46 1107
8149.31 1075
8150.16 1077
8151.01 1047
8151.86 1035
8152.72 1171
8153.57 1228
8154.42 1142
8155.27 1193
8156.13 1194
8156.98 1146
8157.83 1064
8158.68 1129
8159.53 1131
8160.39 1175
8161.24 1110
8162.09 1057
8162.94 1056
8163.80 1032
8164.65 1019
8165.50 1010
8166.35 1039
8167.21 1071
8168.06 1035
8168.91 1017
8169.77 937
8170.62 1029
8171.47 1077
8172.32 1026
8173.18 1050
8174.03 1026
8174.88 1106
8175.74 1041
8176.59 1083
8177.44 1013
8178.30 986
8179.15 992
8180.00 966
8180.86 880
8181.71 924
8182.56 968
8183.42 1003
8184.27 975
8185.12 946
8185.98 915
8186.83 922
8187.69 986
8188.54 870
8189.39 904
8190.25 912
8191.10 942
8191.96 1016
8192.81 939
8193.66 937
8194.52 927
8195.37 935
8196.23 942
8197.08 984
8197.94 993
8198.79 912
8199.64 815
8200.50 946
8201.35 884
8202.21 960
8203.06 947
8203.92 969
8204.77 1003
8205.63 1037
8206.48 905
8207.34 929
8208.19 999
8209.05 959
8209.90 989
8210.76 975
8211.61 982
8212.47 925
8213.32 893
8214.18 916
8215.03 1044
8215.89 947
8216.74 934
8217.60 1016
8218.45 958
8219.31 1042
8220.16 1062
8221.02 1016
8221.87 1096
8222.73 1148
8223.59 1210
8224.44 1266
8225.30 1169
8226.15 1146
8227.01 1106
8227.87 1098
8228.72 1013
8229.58 1048
8230.43 953
8231.29 945
8232.15 947
8233.00 1009
8233.86 931
8234.71 927
8235.57 973
8236.43 1002
8237.28 1008
8238.14 1040
8239.00 971
8239.85 953
8240.71 1007
8241.57 952
8242.42 989
8243.28 963
8244.14 902
8244.99 947
8245.85 899
8246.71 952
8247.56 1038
8248.42 933
8249.28 984
8250.13 1017
8250.99 976
8251.85 986
8252.71 1048
8253.56 1022
8254.42 981
8255.28 911
8256.13 928
8256.99 923
8257.85 949
8258.71 915
8259.56 995
8260.42 1004
8261.28 994
8262.14 980
8263.00 1000
8263.85 917
8264.71 964
8265.57 911
8266.43 904
8267.28 914
8268.14 989
8269.00 1036
8269.86 1051
8270.72 999
8271.58 912
8272.43 895
8273.29 900
8274.15 936
8275.01 971
8275.87 988
8276.73 998
8277.58 960
8278.44 959
8279.30 964
8280.16 970
8281.02 974
8281.88 901
8282.74 952
8283.59 932
8284.45 1041
8285.31 1070
8286.17 1029
8287.03 934
8287.89 1007
8288.75 959
8289.61 1041
8290.47 1047
8291.33 980
8292.18 1043
8293.04 934
8293.90 1000
8294.76 1020
8295.62 993
8296.48 933
8297.34 962
8298.20 997
8299.06 938
8299.92 933
8300.78 1011
8301.64 1018
8302.50 1014
8303.36 936
8304.22 925
8305.08 1004
8305.94 1071
8306.80 1103
8307.66 1065
8308.52 1095
8309.38 998
8310.24 994
8311.10 1017
8311.96 952
8312.82 1001
8313.68 1043
8314.54 1007
8315.40 960
8316.26 993
8317.12 1050
8317.98 1071
8318.84 1024
8319.70 1049
8320.56 1033
8321.43 1050
8322.29 1042
8323.15 1017
8324.01 1016
8324.87 973
8325.73 959
8326.59 1016
8327.45 1027
8328.31 1051
8329.17 1003
8330.04 961
8330.90 1009
8331.76 1029
8332.62 1021
8333.48 967
8334.34 981
8335.20 996
8336.07 1024
8336.93 985
8337.79 1022
8338.65 1101
8339.51 1028
8340.37 971
8341.24 1013
8342.10 1016
8342.96 1038
8343.82 1042
8344.68 1115
8345.54 1148
8346.41 1077
8347.27 1057
8348.13 1058
8348.99 1001
8349.86 988
8350.72 1019
8351.58 1069
8352.44 1066
8353.31 1030
8354.17 1056
8355.03 1037
8355.89 1176
8356.76 1128
8357.62 1153
8358.48 1056
8359.34 1137
8360.21 1175
8361.07 1091
8361.93 1151
8362.79 1044
8363.66 1171
8364.52 1190
8365.38 1141
8366.25 1170
8367.11 1168
8367.97 1172
8368.84 1222
8369.70 1130
8370.56 1061
8371.43 1100
8372.29 1119
8373.15 1176
8374.02 1230
8374.88 1184
8375.74 1300
8376.61 1175
8377.47 1141
8378.33 1199
8379.20 1200
8380.06 1225
8380.93 1221
8381.79 1280
8382.65 1167
8383.52 1197
8384.38 1220
8385.25 1196
8386.11 1145
8386.97 1304
8387.84 1224
8388.70 1280
8389.57 1325
8390.43 1235
8391.30 1241
8392.16 1344
8393.02 1271
8393.89 1329
8394.75 1437
8395.62 1347
8396.48 1368
8397.35 1383
8398.21 1391
8399.08 1376
8399.94 1383
8400.81 1351
8401.67 1389
8402.54 1364
8403.40 1326
8404.27 1298
8405.13 1428
8406.00 1353
8406.86 1386
8407.73 1431
8408.59 1441
8409.46 1542
8410.32 1472
8411.19 1553
8412.05 1628
8412.92 1551
8413.78 1673
8414.65 1631
8415.52 1623
8416.38 1647
8417.25 1739
8418.11 1670
8418.98 1741
8419.84 1680
8420.71 1617
8421.58 1715
8422.44 1784
8423.31 1712
8424.17 1781
8425.04 1695
8425.91 1883
8426.77 1914
8427.64 2096
8428.51 1961
8429.37 1834
8430.24 1883
8431.10 1881
8431.97 2115
8432.84 1989
8433.70 2089
8434.57 2205
8435.44 2190
8436.30 2180
8437.17 2241
8438.04 2219
8438.90 2420
8439.77 2494
8440.64 2521
8441.51 2713
8442.37 2771
8443.24 2662
8444.11 2717
8444.97 2743
8445.84 2837
8446.71 2793
8447.58 2743
8448.44 2757
8449.31 2695
8450.18 2897
8451.04 2867
8451.91 2950
8452.78 3082
8453.65 3466
8454.51 3929
8455.38 4288
8456.25 4639
8457.12 5288
8457.99 5542
8458.85 5527
8459.72 5557
8460.59 5134
8461.46 4801
8462.33 4391
8463.19 4143
8464.06 3943
8464.93 3684
8465.80 3637
8466.67 3670
8467.53 4073
8468.40 5026
8469.27 6048
8470.14 7226
8471.01 7808
8471.88 8287
8472.75 8245
8473.61 7818
8474.48 7066
8475.35 6134
8476.22 5260
8477.09 4434
8477.96 3776
8478.83 3202
8479.70 3021
8480.56 2612
8481.43 2536
8482.30 2363
8483.17 2320
8484.04 2265
8484.91 2233
8485.78 2166
8486.65 2045
8487.52 2160
8488.39 2206
8489.26 2097
8490.13 1979
8491.00 2101
8491.87 1983
8492.73 1915
8493.60 1934
8494.47 2016
8495.34 1993
8496.21 1972
8497.08 2063
8497.95 2115
8498.82 2081
8499.69 2000
8500.56 1968
8501.43 2009
8502.30 2029
8503.17 1947
8504.04 1869
8504.91 2016
8505.78 1938
8506.65 1965
8507.52 1994
8508.39 2013
8509.27 2302
8510.14 2255
8511.01 2367
8511.88 2350
8512.75 2259
8513.62 2213
8514.49 2068
8515.36 2038
8516.23 1968
8517.10 1911
8517.97 1997
8518.84 1993
8519.71 1903
8520.59 1904
8521.46 1913
8522.33 1991
8523.20 1920
8524.07 1982
8524.94 1934
8525.81 2011
8526.68 1963
8527.55 2018
8528.43 2112
8529.30 2030
8530.17 2122
8531.04 2145
8531.91 2062
8532.78 2181
8533.66 2265
8534.53 2206
8535.40 2216
8536.27 2242
8537.14 2250
8538.01 2080
8538.89 2256
8539.76 2220
8540.63 2255
8541.50 2114
8542.38 2079
8543.25 2057
8544.12 2086
8544.99 2063
8545.86 2125
8546.74 2054
8547.61 2029
8548.48 2068
8549.35 2055
8550.23 2152
8551.10 2141
8551.97 2115
8552.84 2171
8553.72 2279
8554.59 2381
8555.46 2362
8556.34 2367
8557.21 2284
8558.08 2206
8558.95 2183
8559.83 2109
8560.70 1964
8561.57 1814
8562.45 1753
8563.32 1761
8564.19 1746
8565.07 1728
8565.94 1671
8566.81 1684
8567.69 1622
8568.56 1510
8569.43 1535
8570.31 1522
8571.18 1566
8572.05 1414
8572.93 1457
8573.80 1518
8574.68 1510
8575.55 1425
8576.42 1548
8577.30 1502
8578.17 1457
8579.05 1458
8579.92 1440
8580.79 1495
8581.67 1369
8582.54 1368
8583.42 1445
8584.29 1393
8585.16 1430
8586.04 1425
8586.91 1516
8587.79 1474
8588.66 1449
8589.54 1426
8590.41 1476
8591.29 1474
8592.16 1500
8593.04 1484
8593.91 1422
8594.78 1405
8595.66 1393
8596.53 1444
8597.41 1492
8598.28 1424
8599.16 1553
8600.03 1521
8600.91 1462
8601.78 1420
8602.66 1448
8603.54 1521
8604.41 1566
8605.29 1473
8606.16 1458
8607.04 1512
8607.91 1521
8608.79 1493
8609.66 1438
8610.54 1577
8611.41 1534
8612.29 1531
8613.17 1555
8614.04 1561
8614.92 1533
8615.79 1635
8616.67 1468
8617.55 1494
8618.42 1542
8619.30 1566
8620.17 1592
8621.05 1601
8621.93 1565
8622.80 1529
8623.68 1538
8624.55 1615
8625.43 1738
8626.31 1712
8627.18 1647
8628.06 1636
8628.94 1698
8629.81 1664
8630.69 1691
8631.57 1662
8632.44 1639
8633.32 1646
8634.20 1545
8635.07 1582
8635.95 1553
8636.83 1485
8637.71 1551
8638.58 1498
8639.46 1681
8640.34 1599
8641.21 1507
8642.09 1660
8642.97 1647
8643.85 1588
8644.72 1644
8645.60 1574
8646.48 1609
8647.35 1616
8648.23 1592
8649.11 1650
8649.99 1659
8650.87 1737
8651.74 1647
8652.62 1637
8653.50 1747
8654.38 1789
8655.25 1826
8656.13 1747
8657.01 1685
8657.89 1652
8658.77 1708
8659.64 1758
8660.52 1832
8661.40 1754
8662.28 1678
8663.16 1648
8664.04 1597
8664.91 1723
8665.79 1694
8666.67 1731
8667.55 1764
8668.43 1825
8669.31 1755
8670.19 1779
8671.06 1892
8671.94 1980
8672.82 2015
8673.70 2187
8674.58 2339
8675.46 2370
8676.34 2328
8677.22 2370
8678.10 2454
8678.97 2325
8679.85 2177
8680.73 2074
8681.61 2066
8682.49 2016
8683.37 2021
8684.25 1876
8685.13 1973
8686.01 2021
8686.89 2095
8687.77 2093
8688.65 2233
8689.53 2560
8690.41 3091
8691.29 3410
8692.17 3995
8693.05 4382
8693.93 4551
8694.81 4465
8695.69 4337
8696.57 4084
8697.45 3738
8698.33 3335
8699.21 2896
8700.09 2478
8700.97 2211
8701.85 1975
8702.73 1799
8703.61 1746
8704.49 1607
8705.37 1575
8706.25 1506
8707.13 1501
8708.01 1476
8708.89 1470
8709.77 1557
8710.65 1427
8711.53 1504
8712.41 1508
8713.29 1467
8714.17 1466
8715.06 1427
8715.94 1348
8716.82 1281
8717.70 1285
8718.58 1299
8719.46 1307
8720.34 1290
8721.22 1259
8722.10 1297
8722.99 1316
8723.87 1399
8724.75 1357
8725.63 1383
8726.51 1356
8727.39 1472
8728.27 1448
8729.16 1426
8730.04 1475
8730.92 1579
8731.80 1561
8732.68 1576
8733.56 1468
8734.45 1457
8735.33 1457
8736.21 1433
8737.09 1315
8737.97 1321
8738.86 1316
8739.74 1344
8740.62 1359
8741.50 1260
8742.39 1256
8743.27 1254
8744.15 1266
8745.03 1229
8745.92 1271
8746.80 1261
8747.68 1310
8748.56 1265
8749.45 1272
8750.33 1206
8751.21 1198
8752.09 1287
8752.98 1312
8753.86 1322
8754.74 1318
8755.63 1305
8756.51 1374
8757.39 1336
8758.27 1357
8759.16 1370
8760.04 1404
8760.92 1534
8761.81 1438
8762.69 1349
8763.57 1331
8764.46 1304
8765.34 1382
8766.22 1325
8767.11 1381
8767.99 1465
8768.88 1514
8769.76 1420
8770.64 1389
8771.53 1333
8772.41 1236
8773.29 1377
8774.18 1377
8775.06 1313
8775.95 1286
8776.83 1240
8777.71 1260
8778.60 1158
8779.48 1173
8780.37 1148
8781.25 1135
8782.14 1194
8783.02 1138
8783.90 1103
8784.79 1094
8785.67 1102
8786.56 1143
8787.44 1132
8788.33 1088
8789.21 1139
8790.10 1175
8790.98 1183
8791.87 1160
8792.75 1192
8793.64 1191
8794.52 1248
8795.41 1183
8796.29 1054
8797.18 1225
8798.06 1202
8798.95 1108
8799.83 1124
8800.72 1031
8801.60 958
8802.49 1008
8803.37 1063
8804.26 1009
8805.14 1038
8806.03 1024
8806.91 1042
8807.80 1155
8808.69 1084
8809.57 1014
8810.46 1077
8811.34 996
8812.23 985
8813.11 1076
8814.00 1088
8814.89 991
8815.77 923
8816.66 999
8817.54 1009
8818.43 973
8819.32 1043
8820.20 1064
8821.09 1054
8821.98 1039
8822.86 1015
8823.75 959
8824.64 1038
8825.52 1061
8826.41 1012
8827.29 988
8828.18 955
8829.07 1001
8829.95 1085
8830.84 1036
8831.73 1015
8832.62 1041
8833.50 960
8834.39 1000
8835.28 994
8836.16 1000
8837.05 935
8837.94 920
8838.82 940
8839.71 943
8840.60 979
8841.49 965
8842.37 1005
8843.26 1019
8844.15 962
8845.04 999
8845.92 930
8846.81 968
8847.70 1046
8848.59 1004
8849.47 945
8850.36 997
8851.25 962
8852.14 942
8853.03 907
8853.91 991
8854.80 903
8855.69 919
8856.58 912
8857.47 873
8858.35 879
8859.24 902
8860.13 970
8861.02 958
8861.91 919
8862.79 859
8863.68 987
8864.57 946
8865.46 858
8866.35 988
8867.24 870
8868.13 936
8869.01 944
8869.90 915
8870.79 850
8871.68 888
8872.57 870
8873.46 873
8874.35 824
8875.24 834
8876.13 884
8877.01 871
8877.90 856
8878.79 812
8879.68 891
8880.57 884
8881.46 820
8882.35 860
8883.24 805
8884.13 825
8885.02 847
8885.91 895
8886.80 882
8887.69 894
8888.58 819
8889.47 952
8890.36 905
8891.25 874
8892.14 809
8893.03 827
8893.92 857
8894.81 813
8895.70 787
8896.59 794
8897.48 849
8898.37 824
8899.26 816
8900.15 814
8901.04 788
8901.93 818
8902.82 785
8903.71 801
8904.60 783
8905.49 739
8906.38 813
8907.27 854
8908.16 819
8909.05 728
8909.94 761
8910.83 781
8911.72 813
8912.61 823
8913.51 827
8914.40 820
8915.29 932
8916.18 912
8917.07 793
8917.96 821
8918.85 775
8919.74 823
8920.63 807
8921.53 734
8922.42 718
8923.31 824
8924.20 767
8925.09 765
8925.98 774
8926.87 753
8927.77 820
8928.66 828
8929.55 794
8930.44 812
8931.33 864
8932.22 801
8933.12 770
8934.01 849
8934.90 843
8935.79 761
8936.68 787
8937.58 764
8938.47 811
8939.36 887
8940.25 778
8941.15 760
8942.04 734
8942.93 826
8943.82 786
8944.72 769
8945.61 733
8946.50 721
8947.39 766
8948.29 782
8949.18 818
8950.07 802
8950.96 801
8951.86 784
8952.75 750
8953.64 763
8954.54 782
8955.43 829
8956.32 853
8957.21 823
8958.11 764
8959.00 789
8959.89 793
8960.79 767
8961.68 847
8962.57 828
8963.47 853
8964.36 809
8965.25 821
8966.15 767
8967.04 857
8967.94 900
8968.83 883
8969.72 811
8970.62 806
8971.51 814
8972.40 799
8973.30 772
8974.19 824
8975.09 790
8975.98 790
8976.87 771
8977.77 741
8978.66 775
8979.56 757
8980.45 766
8981.35 780
8982.24 815
8983.13 794
8984.03 771
8984.92 783
8985.82 782
8986.71 753
8987.61 762
8988.50 758
8989.40 712
8990.29 738
8991.19 732
8992.08 761
8992.98 742
8993.87 799
8994.77 792
8995.66 792
8996.56 785
8997.45 789
8998.35 769
8999.24 785
9000.14 752
9001.03 823
9001.93 751
9002.82 761
9003.72 774
9004.61 768
9005.51 761
9006.40 656
9007.30 712
9008.19 693
9009.09 723
9009.99 751
9010.88 773
9011.78 680
9012.67 763
9013.57 716
9014.47 729
9015.36 743
9016.26 731
9017.15 732
9018.05 735
9018.95 688
9019.84 708
9020.74 732
9021.63 736
9022.53 682
9023.43 659
9024.32 770
9025.22 676
9026.12 716
9027.01 754
9027.91 742
9028.81 736
9029.70 648
9030.60 673
9031.50 747
9032.39 773
9033.29 747
9034.19 756
9035.08 765
9035.98 760
9036.88 740
9037.78 682
9038.67 753
9039.57 696
9040.47 750
9041.37 713
9042.26 696
9043.16 735
9044.06 692
9044.95 783
9045.85 736
9046.75 790
9047.65 766
9048.54 699
9049.44 787
9050.34 749
9051.24 733
9052.14 726
9053.03 687
9053.93 762
9054.83 728
9055.73 716
9056.63 748
9057.52 719
9058.42 761
9059.32 805
9060.22 728
9061.12 699
9062.02 686
9062.91 743
9063.81 735
9064.71 714
9065.61 737
9066.51 680
9067.41 728
9068.30 706
9069.20 737
9070.10 719
9071.00 724
9071.90 722
9072.80 764
9073.70 672
9074.60 689
9075.50 690
9076.39 713
9077.29 703
9078.19 716
9079.09 717
9079.99 836
9080.89 714
9081.79 709
9082.69 666
9083.59 732
9084.49 694
9085.39 700
9086.29 772
9087.19 752
9088.09 776
9088.99 693
9089.88 773
9090.78 745
9091.68 715
9092.58 780
9093.48 778
9094.38 700
9095.28 712
9096.18 772
9097.08 764
9097.98 722
9098.88 678
9099.78 736
9100.68 684
9101.59 758
9102.49 764
9103.39 733
9104.29 659
9105.19 746
9106.09 676
9106.99 687
9107.89 630
9108.79 651
9109.69 715
9110.59 743
9111.49 778
9112.39 749
9113.29 667
9114.19 625
9115.09 692
9116.00 667
9116.90 712
9117.80 695
9118.70 661
9119.60 654
9120.50 719
9121.40 712
9122.30 690
9123.21 699
9124.11 702
9125.01 691
9125.91 705
9126.81 701
9127.71 762
9128.61 755
9129.52 645
9130.42 704
9131.32 752
9132.22 749
9133.12 721
9134.02 700
9134.93 659
9135.83 666
9136.73 710
9137.63 693
9138.53 640
9139.44 746
9140.34 653
9141.24 679
9142.14 751
9143.05 737
9143.95 676
9144.85 601
9145.75 654
9146.66 741
9147.56 697
9148.46 728
9149.36 687
9150.27 702
9151.17 703
9152.07 657
9152.97 694
9153.88 672
9154.78 747
9155.68 762
9156.59 691
9157.49 676
9158.39 696
9159.30 728
9160.20 682
9161.10 729
9162.01 614
9162.91 689
9163.81 675
9164.72 705
9165.62 714
9166.52 669
9167.43 671
9168.33 695
9169.23 719
9170.14 668
9171.04 684
9171.94 733
9172.85 710
9173.75 686
9174.66 788
9175.56 788
9176.46 727
9177.37 774
9178.27 767
9179.18 719
9180.08 735
9180.98 771
9181.89 715
9182.79 785
9183.70 786
9184.60 667
9185.51 702
9186.41 734
9187.32 715
9188.22 682
9189.12 739
9190.03 737
9190.93 738
9191.84 798
9192.74 763
9193.65 773
9194.55 700
9195.46 691
9196.36 679
9197.27 686
9198.17 743
9199.08 653
9199.98 714
9200.89 792
9201.79 762
9202.70 739
9203.60 724
9204.51 758
9205.41 754
9206.32 756
9207.23 753
9208.13 740
9209.04 711
9209.94 718
9210.85 745
9211.75 704
9212.66 738
9213.57 766
9214.47 799
9215.38 753
9216.28 736
9217.19 851
9218.10 811
9219.00 825
9219.91 866
9220.81 810
9221.72 860
9222.63 792
9223.53 740
9224.44 774
9225.35 751
9226.25 720
9227.16 735
9228.06 726
9228.97 765
9229.88 697
9230.78 689
9231.69 647
9232.60 720
9233.50 672
9234.41 684
9235.32 706
9236.23 752
9237.13 724
9238.04 721
9238.95 695
9239.85 668
9240.76 661
9241.67 722
9242.57 689
9243.48 646
9244.39 624
9245.30 685
9246.20 730
9247.11 702
9248.02 651
9248.93 703
9249.83 698
9250.74 732
9251.65 733
9252.56 717
9253.47 758
9254.37 653
9255.28 655
9256.19 699
9257.10 681
9258.00 669
9258.91 631
9259.82 706
9260.73 721
9261.64 690
9262.55 672
9263.45 580
9264.36 606
9265.27 652
9266.18 617
9267.09 718
9268.00 681
9268.90 653
9269.81 671
9270.72 654
9271.63 639
9272.54 705
9273.45 718
9274.36 717
9275.27 687
9276.17 652
9277.08 712
9277.99 665
9278.90 684
9279.81 680
9280.72 728
9281.63 698
9282.54 684
9283.45 694
9284.36 716
9285.27 769
9286.17 705
9287.08 701
9287.99 795
9288.90 773
9289.81 762
9290.72 698
9291.63 733
9292.54 718
9293.45 735
9294.36 705
9295.27 760
9296.18 705
9297.09 690
9298.00 764
9298.91 764
9299.82 681
9300.73 721
9301.64 728
9302.55 714
9303.46 710
9304.37 763
9305.28 776
9306.19 738
9307.10 707
9308.01 739
9308.92 679
9309.83 772
9310.74 812
9311.66 767
9312.57 797
9313.48 737
9314.39 770
9315.30 753
9316.21 745
9317.12 759
9318.03 802
9318.94 749
9319.85 684
9320.76 696
9321.68 685
9322.59 754
9323.50 759
9324.41 767
9325.32 740
9326.23 765
9327.14 740
9328.05 775
9328.97 702
9329.88 728
9330.79 710
9331.70 689
9332.61 690
9333.52 724
9334.44 696
9335.35 618
9336.26 661
9337.17 784
9338.08 751
9339.00 746
9339.91 683
9340.82 705
9341.73 714
9342.64 677
9343.56 714
9344.47 762
9345.38 751
9346.29 752
9347.20 684
9348.12 647
9349.03 666
9349.94 721
9350.85 727
9351.77 691
9352.68 703
9353.59 726
9354.51 741
9355.42 771
9356.33 676
9357.24 697
9358.16 780
9359.07 778
9359.98 733
9360.90 747
9361.81 721
9362.72 740
9363.64 726
9364.55 751
9365.46 743
9366.37 737
9367.29 770
9368.20 748
9369.12 787
9370.03 829
9370.94 791
9371.86 697
9372.77 797
9373.68 778
9374.60 764
9375.51 772
9376.42 750
9377.34 818
9378.25 763
9379.17 770
9380.08 781
9380.99 780
9381.91 783
9382.82 841
9383.74 810
9384.65 786
9385.56 783
9386.48 793
9387.39 789
9388.31 862
9389.22 840
9390.14 814
9391.05 907
9391.97 974
9392.88 954
9393.79 995
9394.71 958
9395.62 1000
9396.54 958
9397.45 975
9398.37 1016
9399.28 993
9400.20 888
9401.11 820
9402.03 841
9402.94 877
9403.86 813
9404.77 768
9405.69 776
9406.60 805
9407.52 822
9408.44 840
9409.35 871
9410.27 763
9411.18 792
9412.10 847
9413.01 813
9413.93 855
9414.84 887
9415.76 759
9416.68 791
9417.59 818
9418.51 844
9419.42 743
9420.34 730
9421.25 747
9422.17 807
9423.09 773
9424.00 887
9424.92 793
9425.84 771
9426.75 818
9427.67 778
9428.58 791
9429.50 828
9430.42 808
9431.33 813
9432.25 823
9433.17 829
9434.08 783
9435.00 857
9435.92 893
9436.83 911
9437.75 873
9438.67 838
9439.58 863
9440.50 860
9441.42 909
9442.33 842
9443.25 869
9444.17 848
9445.09 888
9446.00 852
9446.92 802
9447.84 894
9448.76 854
9449.67 921
9450.59 896
9451.51 882
9452.42 965
9453.34 1042
9454.26 1045
9455.18 1066
9456.10 988
9457.01 1061
9457.93 992
9458.85 1079
9459.77 955
9460.68 918
9461.60 914
9462.52 899
9463.44 887
9464.36 864
9465.27 880
9466.19 896
9467.11 906
9468.03 845
9468.95 735
9469.87 807
9470.78 823
9471.70 831
9472.62 833
9473.54 863
9474.46 902
9475.38 864
9476.30 935
9477.21 895
9478.13 920
9479.05 890
9479.97 842
9480.89 874
9481.81 907
9482.73 838
9483.65 846
9484.57 873
9485.48 957
9486.40 1006
9487.32 860
9488.24 941
9489.16 995
9490.08 883
9491.00 874
9491.92 873
9492.84 864
9493.76 862
9494.68 841
9495.60 804
9496.52 875
9497.44 833
9498.36 853
9499.28 842
9500.20 893
9501.12 862
9502.04 876
9502.96 898
9503.88 901
9504.80 840
9505.72 825
9506.64 883
9507.56 891
9508.48 915
9509.40 894
9510.32 931
9511.24 919
9512.16 949
9513.08 932
9514.00 976
9514.92 996
9515.84 1015
9516.76 1003
9517.68 1000
9518.60 1031
9519.52 969
9520.44 1012
9521.36 936
9522.29 956
9523.21 990
9524.13 1080
9525.05 1015
9525.97 1011
9526.89 1012
9527.81 1001
9528.73 1102
9529.65 1123
9530.58 1152
9531.50 1311
9532.42 1407
9533.34 1508
9534.26 1504
9535.18 1511
9536.10 1399
9537.03 1516
9537.95 1489
9538.87 1241
9539.79 1227
9540.71 1229
9541.63 1112
9542.56 1026
9543.48 1061
9544.40 1021
9545.32 1055
9546.24 1041
9547.17 1020
9548.09 1055
9549.01 1027
9549.93 1052
9550.86 999
9551.78 969
9552.70 996
9553.62 1015
9554.54 1028
9555.47 1012
9556.39 1033
9557.31 1037
9558.23 1059
9559.16 1034
9560.08 1144
9561.00 1093
9561.93 1091
9562.85 1052
9563.77 1011
9564.69 980
9565.62 1027
9566.54 1002
9567.46 955
9568.39 966
9569.31 983
9570.23 1020
9571.16 909
9572.08 957
9573.00 923
9573.93 975
9574.85 1021
9575.77 920
9576.70 949
9577.62 982
9578.54 999
9579.47 875
9580.39 799
9581.32 885
9582.24 910
9583.16 932
9584.09 886
9585.01 945
9585.93 948
9586.86 995
9587.78 942
9588.71 943
9589.63 907
9590.56 937
9591.48 961
9592.40 978
9593.33 857
9594.25 854
9595.18 988
9596.10 971
9597.03 928
9597.95 939
9598.87 1007
9599.80 1004
9600.72 1003
9601.65 987
9602.57 968
9603.50 997
9604.42 1010
9605.35 1001
9606.27 1003
9607.20 1005
9608.12 1065
9609.05 1074
9609.97 1015
9610.90 995
9611.82 1052
9612.75 1039
9613.67 1033
9614.60 1103
9615.53 1191
9616.45 1114
9617.38 1076
9618.30 1106
9619.23 1143
9620.15 1091
9621.08 1164
9622.00 1113
9622.93 1138
9623.86 1101
9624.78 1133
9625.71 1209
9626.63 1148
9627.56 1089
9628.49 1110
9629.41 1143
9630.34 1166
9631.26 1156
9632.19 1200
9633.12 1235
9634.04 1165
9634.97 1271
9635.90 1279
9636.82 1253
9637.75 1234
9638.67 1276
9639.60 1374
9640.53 1231
9641.45 1279
9642.38 1297
9643.31 1332
9644.23 1382
9645.16 1481
9646.09 1411
9647.02 1490
9647.94 1464
9648.87 1574
9649.80 1597
9650.72 1675
9651.65 1618
9652.58 1670
9653.50 1759
9654.43 1576
9655.36 1500
9656.29 1481
9657.21 1535
9658.14 1440
9659.07 1335
9660.00 1349
9660.92 1382
9661.85 1333
9662.78 1320
9663.71 1254
9664.63 1355
9665.56 1325
9666.49 1438
9667.42 1329
9668.35 1330
9669.27 1415
9670.20 1377
9671.13 1454
9672.06 1405
9672.99 1402
9673.92 1389
9674.84 1513
9675.77 1505
9676.70 1520
9677.63 1399
9678.56 1462
9679.49 1473
9680.41 1522
9681.34 1513
9682.27 1542
9683.20 1513
9684.13 1505
9685.06 1529
9685.99 1551
9686.91 1586
9687.84 1616
9688.77 1694
9689.70 1611
9690.63 1609
9691.56 1643
9692.49 1691
9693.42 1615
9694.35 1654
9695.28 1699
9696.21 1837
9697.13 2008
9698.06 2104
9698.99 2009
9699.92 2150
9700.85 2124
9701.78 2089
9702.71 1982
9703.64 2053
9704.57 1954
9705.50 1814
9706.43 1690
9707.36 1607
9708.29 1643
9709.22 1651
9710.15 1613
9711.08 1512
9712.01 1552
9712.94 1636
9713.87 1693
9714.80 1671
9715.73 1700
9716.66 1711
9717.59 1645
9718.52 1606
9719.45 1558
9720.38 1576
9721.31 1459
9722.24 1513
9723.17 1402
9724.10 1488
9725.04 1422
9725.97 1421
9726.90 1446
9727.83 1359
9728.76 1423
9729.69 1452
9730.62 1424
9731.55 1417
9732.48 1436
9733.41 1426
9734.34 1411
9735.28 1428
9736.21 1416
9737.14 1535
9738.07 1465
9739.00 1284
9739.93 1333
9740.86 1365
9741.79 1300
9742.73 1218
9743.66 1276
9744.59 1317
9745.52 1332
9746.45 1285
9747.38 1268
9748.32 1251
9749.25 1292
9750.18 1313
9751.11 1316
9752.04 1373
9752.98 1276
9753.91 1304
9754.84 1257
9755.77 1296
9756.70 1292
9757.64 1184
9758.57 1086
9759.50 1252
9760.43 1251
9761.37 1189
9762.30 1262
9763.23 1392
9764.16 1351
9765.10 1195
9766.03 1193
9766.96 1295
9767.89 1273
9768.83 1280
9769.76 1345
9770.69 1204
9771.63 1247
9772.56 1305
9773.49 1281
9774.42 1345
9775.36 1287
9776.29 1330
9777.22 1326
9778.16 1357
9779.09 1389
9780.02 1426
9780.96 1499
9781.89 1488
9782.82 1493
9783.76 1529
9784.69 1465
9785.62 1402
9786.56 1403
9787.49 1367
9788.42 1347
9789.36 1299
9790.29 1232
9791.23 1308
9792.16 1300
9793.09 1253
9794.03 1243
9794.96 1234
9795.90 1220
9796.83 1236
9797.76 1323
9798.70 1346
9799.63 1329
9800.57 1276
9801.50 1265
9802.44 1254
9803.37 1231
9804.30 1193
9805.24 1099
9806.17 1143
9807.11 1139
9808.04 1096
9808.98 1013
9809.91 1080
9810.85 1124
9811.78 1009
9812.72 1091
9813.65 1076
9814.59 1088
9815.52 998
9816.46 1034
9817.39 1029
9818.33 982
9819.26 922
9820.20 1034
9821.13 995
9822.07 1050
9823.00 1016
9823.94 1005
9824.87 944
9825.81 973
9826.74 964
9827.68 993
9828.62 1023
9829.55 1068
9830.49 1026
9831.42 1045
9832.36 1023
9833.29 1029
9834.23 996
9835.17 1011
9836.10 1024
9837.04 961
9837.97 1007
9838.91 1001
9839.85 1047
9840.78 977
9841.72 966
9842.66 1058
9843.59 987
9844.53 896
9845.46 964
9846.40 962
9847.34 1001
9848.27 1081
9849.21 1100
9850.15 1096
9851.08 1022
9852.02 999
9852.96 1050
9853.89 1056
9854.83 1018
9855.77 1004
9856.71 1089
9857.64 1061
9858.58 980
9859.52 1071
9860.45 1051
9861.39 1058
9862.33 1087
9863.26 1015
9864.20 983
9865.14 1017
9866.08 1038
9867.01 1003
9867.95 957
9868.89 945
9869.83 1000
9870.76 947
9871.70 1043
9872.64 1075
9873.58 1016
9874.52 961
9875.45 964
9876.39 1090
9877.33 1011
9878.27 1000
9879.21 977
9880.14 1022
9881.08 1007
9882.02 985
9882.96 1009
9883.90 971
9884.83 964
9885.77 1012
9886.71 982
9887.65 887
9888.59 957
9889.53 955
9890.46 957
9891.40 951
9892.34 908
9893.28 856
9894.22 903
9895.16 977
9896.10 874
9897.04 891
9897.98 876
9898.91 896
9899.85 968
9900.79 918
9901.73 883
9902.67 912
9903.61 916
9904.55 938
9905.49 883
9906.43 957
9907.37 950
9908.31 948
9909.25 979
9910.19 1020
9911.12 1045
9912.06 1059
9913.00 935
9913.94 967
9914.88 1003
9915.82 958
9916.76 955
9917.70 948
9918.64 924
9919.58 931
9920.52 1005
9921.46 1061
9922.40 950
9923.34 1039
9924.28 1197
9925.22 1358
9926.16 1496
9927.10 1495
9928.04 1646
9928.98 1625
9929.92 1531
9930.87 1538
9931.81 1385
9932.75 1304
9933.69 1195
9934.63 1123
9935.57 1068
9936.51 947
9937.45 963
9938.39 967
9939.33 926
9940.27 866
9941.21 913
9942.15 847
9943.10 838
9944.04 885
9944.98 918
9945.92 844
9946.86 920
9947.80 856
9948.74 817
9949.68 823
9950.63 859
9951.57 812
9952.51 787
9953.45 818
9954.39 761
9955.33 765
9956.27 827
9957.22 829
9958.16 828
9959.10 835
9960.04 827
9960.98 794
9961.93 763
9962.87 770
9963.81 794
9964.75 806
9965.69 788
9966.64 829
9967.58 779
9968.52 784
9969.46 776
9970.41 821
9971.35 826
9972.29 799
9973.23 809
9974.18 823
9975.12 711
9976.06 804
9977.00 817
9977.95 780
9978.89 803
9979.83 782
9980.77 828
9981.72 808
9982.66 778
9983.60 738
9984.55 727
9985.49 732
9986.43 711
9987.38 663
9988.32 747
9989.26 748
9990.21 760
9991.15 831
9992.09 818
9993.04 741
9993.98 724
9994.92 772
9995.87 738
9996.81 784
9997.75 748
9998.70 769
9999.64 759
10000.58 779
10001.53 858
10002.47 809
10003.42 769
10004.36 806
10005.30 772
10006.25 740
10007.19 776
10008.14 781
10009.08 766
10010.02 755
10010.97 729
10011.91 786
10012.86 736
10013.80 730
10014.75 735
10015.69 752
10016.64 788
10017.58 754
10018.52 794
10019.47 843
10020.41 826
10021.36 793
10022.30 774
10023.25 737
10024.19 730
10025.14 749
10026.08 721
10027.03 729
10027.97 748
10028.92 739
10029.86 769
10030.81 737
10031.75 699
10032.70 764
10033.64 718
10034.59 717
10035.54 693
10036.48 685
10037.43 778
10038.37 713
10039.32 730
10040.26 746
10041.21 705
10042.15 757
10043.10 704
10044.05 670
10044.99 692
10045.94 641
10046.88 696
10047.83 722
10048.78 731
10049.72 676
10050.67 731
10051.61 729
10052.56 687
10053.51 645
10054.45 707
10055.40 754
10056.35 715
10057.29 670
10058.24 751
10059.19 719
10060.13 677
10061.08 702
10062.03 719
10062.97 691
10063.92 669
10064.87 716
10065.81 675
10066.76 689
10067.71 658
10068.65 648
10069.60 663
10070.55 623
10071.49 634
10072.44 670
10073.39 729
10074.34 696
10075.28 658
10076.23 712
10077.18 665
10078.13 673
10079.07 704
10080.02 689
10080.97 692
10081.92 730
10082.86 670
10083.81 668
10084.76 662
10085.71 652
10086.66 698
10087.60 733
10088.55 628
10089.50 615
10090.45 617
10091.39 649
10092.34 713
10093.29 736
10094.24 694
10095.19 628
10096.14 713
10097.08 683
10098.03 685
10098.98 655
10099.93 677
10100.88 678
10101.83 661
10102.78 642
10103.72 655
10104.67 691
10105.62 704
10106.57 659
10107.52 622
10108.47 671
10109.42 662
10110.37 667
10111.31 682
10112.26 627
10113.21 631
10114.16 673
10115.11 689
10116.06 691
10117.01 647
10117.96 642
10118.91 637
10119.86 604
10120.81 667
10121.76 654
10122.71 615
10123.66 669
10124.61 615
10125.55 667
10126.50 652
10127.45 659
10128.40 674
10129.35 667
10130.30 625
10131.25 651
10132.20 653
10133.15 738
10134.10 750
10135.05 647
10136.00 658
10136.95 648
10137.90 663
10138.85 689
10139.81 732
10140.76 757
10141.71 686
10142.66 656
10143.61 695
10144.56 667
10145.51 656
10146.46 664
10147.41 654
10148.36 679
10149.31 696
10150.26 697
10151.21 783
10152.16 770
10153.11 749
10154.07 712
10155.02 641
10155.97 648
10156.92 690
10157.87 687
10158.82 632
10159.77 662
10160.72 670
10161.68 757
10162.63 675
10163.58 690
10164.53 711
10165.48 756
10166.43 692
10167.38 701
10168.34 766
10169.29 825
10170.24 760
10171.19 812
10172.14 794
10173.10 744
10174.05 760
10175.00 672
10175.95 720
10176.90 741
10177.86 748
10178.81 741
10179.76 709
10180.71 707
10181.66 787
10182.62 734
10183.57 759
10184.52 807
10185.47 802
10186.43 856
10187.38 802
10188.33 768
10189.28 805
10190.24 879
10191.19 808
10192.14 754
10193.10 801
10194.05 828
10195.00 873
10195.95 780
10196.91 793
10197.86 790
10198.81 757
10199.77 819
10200.72 806
10201.67 878
10202.63 852
10203.58 853
10204.53 923
10205.49 899
10206.44 904
10207.39 946
10208.35 945
10209.30 952
10210.25 1016
10211.21 930
10212.16 907
10213.12 827
10214.07 887
10215.02 906
10215.98 818
10216.93 754
10217.88 823
10218.84 827
10219.79 815
10220.75 809
10221.70 785
10222.66 778
10223.61 730
10224.56 771
10225.52 825
10226.47 766
10227.43 840
10228.38 811
10229.34 786
10230.29 819
10231.25 860
10232.20 899
10233.15 869
10234.11 922
10235.06 1000
10236.02 1009
10236.97 1049
10237.93 1113
10238.88 1111
10239.84 1032
10240.79 946
10241.75 925
10242.70 902
10243.66 835
10244.61 820
10245.57 753
10246.53 742
10247.48 757
10248.44 774
10249.39 762
10250.35 741
10251.30 804
10252.26 828
10253.21 746
10254.17 720
10255.13 664
10256.08 691
10257.04 686
10257.99 728
10258.95 733
10259.90 732
10260.86 649
10261.82 697
10262.77 691
10263.73 651
10264.69 652
10265.64 645
10266.60 718
10267.55 718
10268.51 697
10269.47 646
10270.42 671
10271.38 686
10272.34 627
10273.29 640
10274.25 644
10275.21 674
10276.16 635
10277.12 657
10278.08 616
10279.03 658
10279.99 682
10280.95 674
10281.90 642
10282.86 672
10283.82 706
10284.78 674
10285.73 683
10286.69 665
10287.65 713
10288.60 702
10289.56 636
10290.52 632
10291.48 638
10292.43 692
10293.39 710
10294.35 673
10295.31 690
10296.26 695
10297.22 666
10298.18 649
10299.14 720
10300.10 664
10301.05 666
10302.01 692
10302.97 678
10303.93 703
10304.89 645
10305.84 706
10306.80 679
10307.76 639
10308.72 654
10309.68 676
10310.63 714
10311.59 725
10312.55 658
10313.51 635
10314.47 663
10315.43 721
10316.39 723
10317.34 620
10318.30 605
10319.26 672
10320.22 691
10321.18 650
10322.14 660
10323.10 698
10324.06 678
10325.02 672
10325.97 611
10326.93 622
10327.89 690
10328.85 695
10329.81 715
10330.77 747
10331.73 694
10332.69 670
10333.65 599
10334.61 616
10335.57 595
10336.53 667
10337.49 703
10338.45 671
10339.41 583
10340.37 623
10341.32 697
10342.28 695
10343.24 664
10344.20 613
10345.16 602
10346.12 629
10347.08 633
10348.04 588
10349.00 661
10349.96 638
10350.92 615
10351.89 564
10352.85 610
10353.81 606
10354.77 622
10355.73 656
10356.69 602
10357.65 565
10358.61 625
10359.57 636
10360.53 598
10361.49 610
10362.45 589
10363.41 607
10364.37 591
10365.33 620
10366.29 587
10367.25 576
10368.22 565
10369.18 581
10370.14 611
10371.10 637
10372.06 537
10373.02 594
10373.98 541
10374.94 591
10375.91 622
10376.87 559
10377.83 617
10378.79 645
10379.75 630
10380.71 558
10381.67 658
10382.64 616
10383.60 574
10384.56 540
10385.52 601
10386.48 553
10387.45 590
10388.41 596
10389.37 574
10390.33 583
10391.29 595
10392.26 640
10393.22 529
10394.18 541
10395.14 617
10396.10 620
10397.07 653
10398.03 615
10398.99 614
10399.95 660
10400.92 594
10401.88 657
10402.84 623
10403.80 615
10404.77 637
10405.73 606
10406.69 656
10407.66 655
10408.62 694
10409.58 659
10410.54 665
10411.51 665
10412.47 603
10413.43 663
10414.40 737
10415.36 765
10416.32 814
10417.29 833
10418.25 828
10419.21 913
10420.18 966
10421.14 904
10422.10 836
10423.07 840
10424.03 862
10424.99 823
10425.96 737
10426.92 664
10427.89 640
10428.85 646
10429.81 689
10430.78 658
10431.74 573
10432.70 599
10433.67 613
10434.63 622
10435.60 666
10436.56 618
10437.53 580
10438.49 605
10439.45 546
10440.42 578
10441.38 554
10442.35 584
10443.31 621
10444.28 604
10445.24 593
10446.21 550
10447.17 531
10448.13 561
10449.10 581
10450.06 658
10451.03 646
10451.99 630
10452.96 605
10453.92 538
10454.89 571
10455.85 577
10456.82 581
10457.78 614
10458.75 541
10459.71 523
10460.68 542
10461.65 589
10462.61 610
10463.58 614
10464.54 551
10465.51 558
10466.47 570
10467.44 526
10468.40 484
10469.37 518
10470.34 543
10471.30 565
10472.27 548
10473.23 531
10474.20 651
10475.16 581
10476.13 608
10477.10 571
10478.06 564
10479.03 592
10480.00 593
10480.96 640
10481.93 575
10482.89 533
10483.86 577
10484.83 629
10485.79 615
10486.76 594
10487.73 577
10488.69 600
10489.66 616
10490.63 583
10491.59 601
10492.56 562
10493.53 545
10494.49 560
10495.46 585
10496.43 562
10497.39 592
10498.36 645
10499.33 634
10500.30 568
10501.26 632
10502.23 588
10503.20 651
10504.16 587
10505.13 615
10506.10 629
10507.07 631
10508.03 587
10509.00 604
10509.97 616
10510.94 576
10511.90 600
10512.87 624
10513.84 660
10514.81 598
10515.78 581
10516.74 664
10517.71 673
10518.68 630
10519.65 621
10520.62 557
10521.58 559
10522.55 575
10523.52 576
10524.49 600
10525.46 594
10526.42 629
10527.39 618
10528.36 615
10529.33 618
10530.30 624
10531.27 657
10532.24 626
10533.20 582
10534.17 629
10535.14 634
10536.11 613
10537.08 621
10538.05 634
10539.02 625
10539.99 595
10540.95 627
10541.92 657
10542.89 606
10543.86 636
10544.83 641
10545.80 612
10546.77 638
10547.74 671
10548.71 633
10549.68 618
10550.65 626
10551.62 659
10552.59 673
10553.56 679
10554.53 677
10555.49 709
10556.46 681
10557.43 735
10558.40 761
10559.37 877
10560.34 933
10561.31 946
10562.28 944
10563.25 895
10564.22 927
10565.19 898
10566.16 801
10567.13 788
10568.10 833
10569.07 784
10570.05 705
10571.02 632
10571.99 656
10572.96 656
10573.93 642
10574.90 652
10575.87 618
10576.84 654
10577.81 661
10578.78 674
10579.75 648
10580.72 629
10581.69 642
10582.66 620
10583.63 694
10584.61 680
10585.58 645
10586.55 615
10587.52 610
10588.49 657
10589.46 693
10590.43 717
10591.40 670
10592.38 758
10593.35 681
10594.32 683
10595.29 687
10596.26 765
10597.23 725
10598.20 703
10599.18 653
10600.15 664
10601.12 593
10602.09 555
10603.06 607
10604.03 648
10605.01 636
10605.98 592
10606.95 647
10607.92 605
10608.89 576
10609.87 530
10610.84 650
10611.81 598
10612.78 537
10613.76 513
10614.73 571
10615.70 559
10616.67 597
10617.65 658
10618.62 610
10619.59 604
10620.56 645
10621.54 654
10622.51 644
10623.48 644
10624.45 654
10625.43 635
10626.40 667
10627.37 635
10628.35 660
10629.32 636
10630.29 599
10631.27 619
10632.24 655
10633.21 659
10634.19 665
10635.16 600
10636.13 636
10637.11 750
10638.08 744
10639.05 724
10640.03 780
10641.00 714
10641.97 780
10642.95 817
10643.92 771
10644.89 660
10645.87 670
10646.84 652
10647.82 609
10648.79 560
10649.76 550
10650.74 641
10651.71 663
10652.69 620
10653.66 565
10654.63 665
10655.61 638
10656.58 647
10657.56 601
10658.53 598
10659.51 607
10660.48 595
10661.46 609
10662.43 556
10663.40 601
10664.38 682
10665.35 632
10666.33 599
10667.30 622
10668.28 587
10669.25 555
10670.23 552
10671.20 581
10672.18 661
10673.15 633
10674.13 595
10675.10 620
10676.08 626
10677.05 572
10678.03 568
10679.00 647
10679.98 584
10680.96 590
10681.93 614
10682.91 626
10683.88 595
10684.86 621
10685.83 663
10686.81 610
10687.78 604
10688.76 574
10689.74 581
10690.71 632
10691.69 618
10692.66 549
10693.64 593
10694.62 605
10695.59 550
10696.57 572
10697.54 536
10698.52 541
10699.50 552
10700.47 529
10701.45 538
10702.43 555
10703.40 582
10704.38 588
10705.36 523
10706.33 544
10707.31 502
10708.29 493
10709.26 561
10710.24 562
10711.22 526
10712.19 512
10713.17 569
10714.15 561
10715.12 582
10716.10 551
10717.08 550
10718.05 558
10719.03 550
10720.01 542
10720.99 485
10721.96 511
10722.94 572
10723.92 537
10724.90 526
10725.87 538
10726.85 577
10727.83 623
10728.81 653
10729.78 619
10730.76 527
10731.74 539
10732.72 527
10733.69 546
10734.67 562
10735.65 594
10736.63 568
10737.61 537
10738.58 547
10739.56 570
10740.54 559
10741.52 580
10742.50 510
10743.47 555
10744.45 560
10745.43 524
10746.41 536
10747.39 525
10748.37 525
10749.35 503
10750.32 506
10751.30 485
10752.28 544
10753.26 567
10754.24 594
10755.22 515
10756.20 509
10757.18 531
10758.15 538
10759.13 533
10760.11 566
10761.09 544
10762.07 548
10763.05 553
10764.03 551
10765.01 565
10765.99 466
10766.97 546
10767.95 568
10768.93 542
10769.91 538
10770.88 552
10771.86 554
10772.84 540
10773.82 551
10774.80 570
10775.78 590
10776.76 552
10777.74 587
10778.72 574
10779.70 560
10780.68 541
10781.66 535
10782.64 530
10783.62 556
10784.60 585
10785.58 532
10786.56 525
10787.54 567
10788.52 592
10789.50 590
10790.48 583
10791.47 601
10792.45 540
10793.43 532
10794.41 515
10795.39 530
10796.37 539
10797.35 546
10798.33 530
10799.31 539
10800.29 594
10801.27 527
10802.25 515
10803.23 576
10804.22 582
10805.20 564
10806.18 519
10807.16 543
10808.14 589
10809.12 587
10810.10 499
10811.08 535
10812.07 540
10813.05 585
10814.03 527
10815.01 594
10815.99 596
10816.97 555
10817.95 533
10818.94 554
10819.92 562
10820.90 561
10821.88 548
10822.86 580
10823.85 634
10824.83 566
10825.81 592
10826.79 620
10827.77 642
10828.76 580
10829.74 590
10830.72 597
10831.70 566
10832.68 521
10833.67 621
10834.65 643
10835.63 627
10836.61 622
10837.60 559
10838.58 571
10839.56 557
10840.55 633
10841.53 614
10842.51 600
10843.49 565
10844.48 608
10845.46 601
10846.44 593
10847.43 574
10848.41 620
10849.39 614
10850.37 601
10851.36 585
10852.34 591
10853.32 583
10854.31 613
10855.29 634
10856.27 630
10857.26 632
10858.24 585
10859.22 609
10860.21 608
10861.19 609
10862.18 624
10863.16 617
10864.14 654
10865.13 616
10866.11 611
10867.09 633
10868.08 630
10869.06 656
10870.05 640
10871.03 611
10872.01 699
10873.00 716
10873.98 679
10874.97 678
10875.95 638
10876.94 691
10877.92 659
10878.90 693
10879.89 760
10880.87 689
10881.86 725
10882.84 708
10883.83 685
10884.81 671
10885.80 702
10886.78 769
10887.77 729
10888.75 726
10889.74 754
10890.72 774
10891.71 786
10892.69 767
10893.68 726
10894.66 710
10895.65 709
10896.63 720
10897.62 759
10898.60 717
10899.59 733
10900.57 770
10901.56 783
10902.54 780
10903.53 801
10904.52 709
10905.50 728
10906.49 791
10907.47 828
10908.46 790
10909.44 781
10910.43 800
10911.42 858
10912.40 829
10913.39 860
10914.37 885
10915.36 852
10916.35 841
10917.33 853
10918.32 829
10919.31 786
10920.29 881
10921.28 881
10922.26 863
10923.25 819
10924.24 885
10925.22 853
10926.21 862
10927.20 923
10928.18 872
10929.17 821
10930.16 895
10931.14 874
10932.13 867
10933.12 895
10934.10 865
10935.09 902
10936.08 988
10937.07 897
10938.05 919
10939.04 926
10940.03 967
10941.01 1010
10942.00 1026
10942.99 1053
10943.98 1031
10944.96 995
10945.95 1026
10946.94 1004
10947.93 1032
10948.91 1039
10949.90 1071
10950.89 1133
10951.88 1120
10952.86 1082
10953.85 1204
10954.84 1215
10955.83 1321
10956.82 1271
10957.80 1363
10958.79 1479
10959.78 1389
10960.77 1380
10961.76 1458
10962.75 1430
10963.73 1335
10964.72 1351
10965.71 1281
10966.70 1218
10967.69 1195
10968.68 1251
10969.66 1153
10970.65 1111
10971.64 1083
10972.63 1097
10973.62 1131
10974.61 1091
10975.60 1086
10976.58 1139
10977.57 1115
10978.56 1032
10979.55 1165
10980.54 1085
10981.53 1116
10982.52 1162
10983.51 1193
10984.50 1175
10985.49 1224
10986.48 1137
10987.47 1223
10988.45 1246
10989.44 1265
10990.43 1195
10991.42 1228
10992.41 1377
10993.40 1263
10994.39 1367
10995.38 1452
10996.37 1498
10997.36 1675
10998.35 1830
10999.34 1963
11000.33 2021
11001.32 2102
11002.31 2072
11003.30 1967
11004.29 1790
11005.28 1708
11006.27 1650
11007.26 1425
11008.25 1285
11009.24 1248
11010.23 1225
11011.22 1167
11012.21 1128
11013.20 1057
11014.19 977
11015.18 1093
11016.18 1067
11017.17 1001
11018.16 977
11019.15 944
11020.14 964
11021.13 955
11022.12 957
11023.11 952
11024.10 977
11025.09 1002
11026.08 941
11027.08 894
11028.07 872
11029.06 923
11030.05 938
11031.04 882
11032.03 873
11033.02 845
11034.01 901
11035.01 850
11036.00 894
11036.99 972
11037.98 912
11038.97 929
11039.96 906
11040.96 912
11041.95 872
11042.94 839
11043.93 843
11044.92 803
11045.92 830
11046.91 867
11047.90 871
11048.89 857
11049.88 803
11050.88 821
11051.87 791
11052.86 842
11053.85 880
11054.85 816
11055.84 810
11056.83 774
11057.82 798
11058.82 759
11059.81 758
11060.80 797
11061.79 807
11062.79 732
11063.78 761
11064.77 760
11065.76 693
11066.76 784
11067.75 808
11068.74 796
11069.74 752
11070.73 777
11071.72 738
11072.72 769
11073.71 747
11074.70 765
11075.70 792
11076.69 776
11077.68 813
11078.68 827
11079.67 863
11080.66 789
11081.66 779
11082.65 771
11083.64 735
11084.64 702
11085.63 720
11086.62 754
11087.62 767
11088.61 774
11089.61 731
11090.60 699
11091.59 710
11092.59 763
11093.58 781
11094.58 744
11095.57 721
11096.57 761
11097.56 736
11098.55 706
11099.55 709
11100.54 682
11101.54 704
11102.53 727
11103.53 729
11104.52 744
11105.52 730
11106.51 667
11107.51 683
11108.50 710
11109.49 688
11110.49 723
11111.48 673
11112.48 718
11113.47 677
11114.47 661
11115.46 679
11116.46 673
11117.46 657
11118.45 720
11119.45 677
11120.44 692
11121.44 656
11122.43 696
11123.43 678
11124.42 701
11125.42 688
11126.41 756
11127.41 723
11128.41 686
11129.40 676
11130.40 640
11131.39 674
11132.39 663
11133.38 721
11134.38 746
11135.38 724
11136.37 691
11137.37 633
11138.36 648
11139.36 650
11140.36 647
11141.35 622
11142.35 702
11143.35 696
11144.34 682
11145.34 708
11146.34 713
11147.33 678
11148.33 621
11149.32 671
11150.32 675
11151.32 698
11152.31 616
11153.31 643
11154.31 713
11155.31 643
11156.30 605
11157.30 586
11158.30 595
11159.29 613
11160.29 583
11161.29 585
11162.28 522
11163.28 584
11164.28 683
11165.28 609
11166.27 634
11167.27 635
11168.27 641
11169.27 616
11170.26 654
11171.26 638
11172.26 667
11173.26 574
11174.25 635
11175.25 605
11176.25 597
11177.25 646
11178.25 646
11179.24 600
11180.24 591
11181.24 593
11182.24 606
11183.24 678
11184.23 660
11185.23 662
11186.23 619
11187.23 679
11188.23 633
11189.23 630
11190.22 660
11191.22 663
11192.22 611
11193.22 609
11194.22 569
11195.22 589
11196.22 601
11197.21 554
11198.21 550
11199.21 569
11200.21 554
11201.21 609
11202.21 614
11203.21 597
11204.21 578
11205.21 630
11206.21 646
11207.21 630
11208.20 627
11209.20 600
11210.20 584
11211.20 598
11212.20 631
11213.20 608
11214.20 582
11215.20 552
11216.20 568
11217.20 638
11218.20 618
11219.20 598
11220.20 543
11221.20 643
11222.20 597
11223.20 606
11224.20 586
11225.20 609
11226.20 580
11227.20 628
11228.20 588
11229.20 553
11230.20 604
11231.20 587
11232.20 598
11233.20 578
11234.20 543
11235.20 577
11236.20 582
11237.20 652
11238.20 610
11239.20 617
11240.20 585
11241.20 564
11242.21 577
11243.21 621
11244.21 621
11245.21 620
11246.21 634
11247.21 602
11248.21 593
11249.21 616
11250.21 652
11251.21 614
11252.22 628
11253.22 603
11254.22 611
11255.22 642
11256.22 594
11257.22 592
11258.22 661
11259.23 620
11260.23 638
11261.23 616
11262.23 652
11263.23 653
11264.23 670
11265.24 569
11266.24 564
11267.24 630
11268.24 638
11269.24 631
11270.25 634
11271.25 609
11272.25 675
11273.25 743
11274.25 725
11275.26 685
11276.26 711
11277.26 675
11278.26 707
11279.27 697
11280.27 685
11281.27 704
11282.27 758
11283.28 706
11284.28 628
11285.28 689
11286.28 682
11287.29 694
11288.29 661
11289.29 672
11290.29 631
11291.30 660
11292.30 652
11293.30 679
11294.31 607
11295.31 616
11296.31 626
11297.32 630
11298.32 618
11299.32 622
11300.33 618
11301.33 680
11302.33 721
11303.34 651
11304.34 633
11305.34 637
11306.35 624
11307.35 624
11308.35 670
11309.36 701
11310.36 719
11311.37 703
11312.37 803
11313.37 783
11314.38 794
11315.38 737
11316.39 749
11317.39 775
11318.39 771
11319.40 766
11320.40 687
11321.41 691
11322.41 690
11323.42 648
11324.42 627
11325.42 647
11326.43 641
11327.43 620
11328.44 602
11329.44 657
11330.45 650
11331.45 600
11332.46 560
11333.46 637
11334.47 608
11335.47 611
11336.48 627
11337.48 594
11338.49 619
11339.49 649
11340.50 682
11341.50 686
11342.51 611
11343.51 695
11344.52 680
11345.52 643
11346.53 675
11347.53 631
11348.54 636
11349.55 592
11350.55 589
11351.56 644
11352.56 528
11353.57 580
11354.57 583
11355.58 550
11356.59 635
11357.59 642
11358.60 615
11359.60 642
11360.61 620
11361.62 597
11362.62 564
11363.63 571
11364.63 629
11365.64 596
11366.65 583
11367.65 621
11368.66 567
11369.67 504
11370.67 532
11371.68 629
11372.69 562
11373.69 527
11374.70 572
11375.71 619
11376.71 562
11377.72 557
11378.73 560
11379.73 617
11380.74 581
11381.75 584
11382.75 526
11383.76 556
11384.77 566
11385.78 556
11386.78 544
11387.79 591
11388.80 577
11389.80 541
11390.81 564
11391.82 565
11392.83 554
11393.83 566
11394.84 605
11395.85 564
11396.86 581
11397.86 572
11398.87 538
11399.88 523
11400.89 543
11401.90 559
11402.90 576
11403.91 593
11404.92 604
11405.93 542
11406.94 551
11407.94 566
11408.95 537
11409.96 527
11410.97 563
11411.98 547
11412.99 547
11413.99 650
11415.00 597
11416.01 577
11417.02 591
11418.03 530
11419.04 550
11420.04 564
11421.05 488
11422.06 550
11423.07 515
11424.08 589
11425.09 545
11426.10 531
11427.11 523
11428.12 508
11429.13 502
11430.13 566
11431.14 575
11432.15 520
11433.16 546
11434.17 564
11435.18 548
11436.19 552
11437.20 512
11438.21 580
11439.22 620
11440.23 570
11441.24 517
11442.25 523
11443.26 531
11444.27 604
11445.28 605
11446.29 542
11447.30 493
11448.31 521
11449.32 558
11450.33 567
11451.34 545
11452.35 536
11453.36 560
11454.37 608
11455.38 598
11456.39 534
11457.40 546
11458.41 571
11459.42 555
11460.43 574
11461.44 560
11462.45 554
11463.46 526
11464.47 527
11465.48 569
11466.49 547
11467.50 598
11468.51 581
11469.52 535
11470.54 576
11471.55 555
11472.56 567
11473.57 526
11474.58 576
11475.59 507
11476.60 543
11477.61 587
11478.62 588
11479.64 530
11480.65 532
11481.66 570
11482.67 550
11483.68 583
11484.69 544
11485.70 509
11486.72 486
11487.73 517
11488.74 555
11489.75 532
11490.76 550
11491.77 519
11492.79 484
11493.80 501
11494.81 496
11495.82 555
11496.83 545
11497.85 599
11498.86 588
11499.87 562
11500.88 552
11501.90 538
11502.91 600
11503.92 517
11504.93 520
11505.95 551
11506.96 541
11507.97 541
11508.98 568
11510.00 536
11511.01 527
11512.02 484
11513.03 519
11514.05 531
11515.06 497
11516.07 561
11517.09 544
11518.10 552
11519.11 489
11520.12 542
11521.14 478
11522.15 574
11523.16 553
11524.18 586
11525.19 553
11526.20 530
11527.22 575
11528.23 578
11529.24 572
11530.26 553
11531.27 554
11532.28 583
11533.30 587
11534.31 570
11535.33 617
11536.34 561
11537.35 607
11538.37 604
11539.38 626
11540.40 598
11541.41 535
11542.42 577
11543.44 521
11544.45 575
11545.47 592
11546.48 591
11547.49 637
11548.51 619
11549.52 594
11550.54 622
11551.55 615
11552.57 651
11553.58 600
11554.60 648
11555.61 640
11556.63 707
11557.64 618
11558.65 626
11559.67 629
11560.68 667
11561.70 689
11562.71 615
11563.73 630
11564.74 622
11565.76 620
11566.77 632
11567.79 649
11568.81 596
11569.82 663
11570.84 633
11571.85 654
11572.87 666
11573.88 675
11574.90 645
11575.91 676
11576.93 685
11577.94 687
11578.96 690
11579.98 807
11580.99 848
11582.01 773
11583.02 781
11584.04 812
11585.05 851
11586.07 766
11587.09 827
11588.10 805
11589.12 858
11590.14 870
11591.15 927
11592.17 1008
11593.18 929
11594.20 1093
11595.22 1178
11596.23 1372
11597.25 1360
11598.27 1493
11599.28 1579
11600.30 1700
11601.32 1613
11602.33 1538
11603.35 1517
11604.37 1356
11605.38 1270
11606.40 1147
11607.42 1011
11608.43 998
11609.45 867
11610.47 830
11611.49 777
11612.50 730
11613.52 719
11614.54 685
11615.55 678
11616.57 678
11617.59 715
11618.61 689
11619.62 763
11620.64 663
11621.66 669
11622.68 645
11623.69 673
11624.71 643
11625.73 719
11626.75 624
11627.77 588
11628.78 678
11629.80 706
11630.82 615
11631.84 549
11632.85 608
11633.87 584
11634.89 624
11635.91 592
11636.93 650
11637.95 620
11638.96 667
11639.98 591
11641.00 585
11642.02 619
11643.04 605
11644.06 638
11645.07 634
11646.09 651
11647.11 623
11648.13 589
11649.15 569
11650.17 570
11651.19 546
11652.21 530
11653.23 532
11654.24 627
11655.26 601
11656.28 536
11657.30 544
11658.32 601
11659.34 589
11660.36 543
11661.38 550
11662.40 570
11663.42 581
11664.44 580
11665.46 564
11666.48 579
11667.49 626
11668.51 627
11669.53 627
11670.55 619
11671.57 580
11672.59 584
11673.61 635
11674.63 661
11675.65 587
11676.67 639
11677.69 648
11678.71 639
11679.73 634
11680.75 597
11681.77 653
11682.79 638
11683.81 602
11684.83 557
11685.85 542
11686.88 610
11687.90 644
11688.92 591
11689.94 601
11690.96 597
11691.98 643
11693.00 627
11694.02 616
11695.04 593
11696.06 589
11697.08 550
11698.10 538
11699.12 562
11700.14 581
11701.17 588
11702.19 600
11703.21 552
11704.23 577
11705.25 605
11706.27 546
11707.29 587
11708.31 565
11709.34 526
11710.36 559
11711.38 542
11712.40 533
11713.42 581
11714.44 621
11715.46 612
11716.49 553
11717.51 536
11718.53 522
11719.55 513
11720.57 506
11721.60 511
11722.62 564
11723.64 541
11724.66 539
11725.68 567
11726.71 544
11727.73 551
11728.75 521
11729.77 486
11730.80 596
11731.82 555
11732.84 558
11733.86 549
11734.88 478
11735.91 493
11736.93 495
11737.95 519
11738.98 520
11740.00 435
11741.02 477
11742.04 488
11743.07 471
11744.09 520
11745.11 549
11746.14 556
11747.16 493
11748.18 526
11749.20 513
11750.23 518
11751.25 553
11752.27 542
11753.30 531
11754.32 514
11755.34 538
11756.37 491
11757.39 478
11758.41 493
11759.44 493
11760.46 491
11761.49 507
11762.51 482
11763.53 561
11764.56 523
11765.58 525
11766.60 512
11767.63 526
11768.65 522
11769.68 557
11770.70 480
11771.72 498
11772.75 500
11773.77 512
11774.80 497
11775.82 488
11776.85 517
11777.87 506
11778.90 564
11779.92 519
11780.94 536
11781.97 563
11782.99 496
11784.02 492
11785.04 498
11786.07 470
11787.09 566
11788.12 489
11789.14 538
11790.17 487
11791.19 496
11792.22 519
11793.24 529
11794.27 544
11795.29 494
11796.32 488
11797.34 505
11798.37 521
11799.39 511
11800.42 532
11801.44 495
11802.47 484
11803.49 544
11804.52 473
11805.55 514
11806.57 504
11807.60 521
11808.62 519
11809.65 505
11810.67 521
11811.70 495
11812.73 539
11813.75 508
11814.78 520
11815.80 499
11816.83 490
11817.86 486
11818.88 488
11819.91 490
11820.94 499
11821.96 449
11822.99 488
11824.01 476
11825.04 480
11826.07 528
11827.09 580
11828.12 570
11829.15 530
11830.17 516
11831.20 555
11832.23 515
11833.25 505
11834.28 515
11835.31 516
11836.33 528
11837.36 588
11838.39 522
11839.42 508
11840.44 519
11841.47 557
11842.50 521
11843.52 479
11844.55 552
11845.58 554
11846.61 505
11847.63 539
11848.66 527
11849.69 528
11850.72 589
11851.74 576
11852.77 537
11853.80 558
11854.83 597
11855.85 546
11856.88 534
11857.91 592
11858.94 583
11859.97 562
11860.99 522
11862.02 550
11863.05 545
11864.08 586
11865.11 534
11866.13 520
11867.16 523
11868.19 589
11869.22 571
11870.25 597
11871.28 590
11872.30 547
11873.33 570
11874.36 584
11875.39 542
11876.42 528
11877.45 574
11878.48 613
11879.51 573
11880.53 593
11881.56 630
11882.59 586
11883.62 627
11884.65 596
11885.68 553
11886.71 606
11887.74 596
11888.77 608
11889.80 689
11890.83 605
11891.85 638
11892.88 655
11893.91 628
11894.94 601
11895.97 640
11897.00 703
11898.03 635
11899.06 723
11900.09 728
11901.12 802
11902.15 744
11903.18 743
11904.21 701
11905.24 732
11906.27 721
11907.30 707
11908.33 705
11909.36 735
11910.39 665
11911.42 654
11912.45 698
11913.48 681
11914.51 701
11915.54 662
11916.57 647
11917.60 643
11918.63 718
11919.66 701
11920.69 685
11921.73 696
11922.76 662
11923.79 706
11924.82 681
11925.85 687
11926.88 722
11927.91 845
11928.94 854
11929.97 949
11931.00 965
11932.03 967
11933.07 1002
11934.10 949
11935.13 943
11936.16 906
11937.19 897
11938.22 865
11939.25 826
11940.28 737
11941.32 659
11942.35 647
11943.38 681
11944.41 594
11945.44 654
11946.47 651
11947.51 643
11948.54 641
11949.57 639
11950.60 626
11951.63 626
11952.66 613
11953.70 641
11954.73 587
11955.76 552
11956.79 525
11957.83 543
11958.86 579
11959.89 602
11960.92 601
11961.95 582
11962.99 530
11964.02 542
11965.05 601
11966.08 550
11967.12 564
11968.15 581
11969.18 611
11970.22 616
11971.25 653
11972.28 616
11973.31 623
11974.35 577
11975.38 580
11976.41 621
11977.45 588
11978.48 539
11979.51 570
11980.55 561
11981.58 596
11982.61 557
11983.64 575
11984.68 568
11985.71 528
11986.75 564
11987.78 636
11988.81 581
11989.85 595
11990.88 590
11991.91 602
11992.95 589
11993.98 603
11995.01 587
11996.05 631
11997.08 615
11998.12 601
11999.15 588
12000.18 641
12001.22 622
12002.25 617
12003.29 629
12004.32 636
12005.35 595
12006.39 578
12007.42 640
12008.46 627
12009.49 613
12010.53 597
12011.56 681
12012.60 613
12013.63 636
12014.67 638
12015.70 645
12016.73 659
12017.77 672
12018.80 730
12019.84 700
12020.87 715
12021.91 652
12022.94 696
12023.98 715
12025.01 684
12026.05 635
12027.08 648
12028.12 640
12029.15 684
12030.19 580
12031.23 619
12032.26 616
12033.30 599
12034.33 580
12035.37 533
12036.40 617
12037.44 577
12038.47 672
12039.51 603
12040.55 572
12041.58 544
12042.62 605
12043.65 595
12044.69 539
12045.73 567
12046.76 574
12047.80 606
12048.83 583
12049.87 572
12050.91 626
12051.94 585
12052.98 606
12054.01 645
12055.05 559
12056.09 556
12057.12 515
12058.16 605
12059.20 520
12060.23 590
12061.27 608
12062.31 615
12063.34 578
12064.38 499
12065.42 564
12066.45 568
12067.49 578
12068.53 524
12069.57 566
12070.60 550
12071.64 569
12072.68 528
12073.71 593
12074.75 574
12075.79 539
12076.83 537
12077.86 548
12078.90 583
12079.94 580
12080.98 567
12082.01 551
12083.05 603
12084.09 594
12085.13 648
12086.16 635
12087.20 633
12088.24 672
12089.28 597
12090.32 585
12091.35 601
12092.39 547
12093.43 615
12094.47 620
12095.51 622
12096.54 575
12097.58 611
12098.62 631
12099.66 633
12100.70 632
12101.74 607
12102.77 678
12103.81 625
12104.85 621
12105.89 586
12106.93 580
12107.97 573
12109.01 579
12110.04 577
12111.08 602
12112.12 631
12113.16 553
12114.20 550
12115.24 517
12116.28 553
12117.32 520
12118.36 522
12119.39 541
12120.43 522
12121.47 534
12122.51 552
12123.55 527
12124.59 548
12125.63 504
12126.67 544
12127.71 529
12128.75 529
12129.79 524
12130.83 533
12131.87 564
12132.91 539
12133.95 571
12134.99 514
12136.03 498
12137.07 497
12138.11 471
12139.15 478
12140.19 519
12141.23 490
12142.27 508
12143.31 468
12144.35 531
12145.39 536
12146.43 510
12147.47 500
12148.51 500
12149.55 464
12150.59 468
12151.63 483
12152.67 513
12153.71 474
12154.75 454
12155.79 451
12156.83 437
12157.88 440
12158.92 498
12159.96 495
12161.00 443
12162.04 449
12163.08 463
12164.12 518
12165.16 523
12166.20 482
12167.24 438
12168.29 518
12169.33 532
12170.37 512
12171.41 517
12172.45 445
12173.49 442
12174.53 458
12175.58 445
12176.62 496
12177.66 453
12178.70 487
12179.74 479
12180.78 521
12181.83 506
12182.87 463
12183.91 496
12184.95 516
12185.99 464
12187.04 488
12188.08 494
12189.12 496
12190.16 470
12191.20 480
12192.25 462
12193.29 509
12194.33 470
12195.37 459
12196.42 476
12197.46 455
12198.50 481
12199.54 507
12200.59 513
12201.63 449
12202.67 485
12203.72 470
12204.76 458
12205.80 430
12206.84 496
12207.89 472
12208.93 518
12209.97 554
12211.02 478
12212.06 488
12213.10 528
12214.15 525
12215.19 522
12216.23 558
12217.28 508
12218.32 505
12219.36 502
12220.41 490
12221.45 441
12222.49 520
12223.54 512
12224.58 497
12225.62 468
12226.67 481
12227.71 492
12228.76 544
12229.80 485
12230.84 502
12231.89 499
12232.93 444
12233.98 500
12235.02 494
12236.06 523
12237.11 509
12238.15 449
12239.20 466
12240.24 459
12241.29 489
12242.33 515
12243.37 477
12244.42 459
12245.46 394
12246.51 415
12247.55 514
12248.60 487
12249.64 442
12250.69 483
12251.73 478
12252.78 436
12253.82 495
12254.87 484
12255.91 463
12256.96 473
12258.00 430
12259.05 467
12260.09 436
12261.14 483
12262.18 514
12263.23 450
12264.27 443
12265.32 452
12266.36 418
12267.41 486
12268.45 476
12269.50 463
12270.55 471
12271.59 471
12272.64 477
12273.68 428
12274.73 524
12275.77 491
12276.82 446
12277.87 461
12278.91 460
12279.96 397
12281.00 466
12282.05 443
12283.10 470
12284.14 492
12285.19 487
12286.24 529
12287.28 505
12288.33 444
12289.38 485
12290.42 458
12291.47 440
12292.51 461
12293.56 497
12294.61 474
12295.65 461
12296.70 473
12297.75 444
12298.80 488
12299.84 463
12300.89 468
12301.94 440
12302.98 447
12304.03 441
12305.08 497
12306.12 511
12307.17 474
12308.22 451
12309.27 495
12310.31 482
12311.36 447
12312.41 474
12313.46 476
12314.50 481
12315.55 419
12316.60 409
12317.65 392
12318.69 482
12319.74 361
12320.79 407
12321.84 448
12322.88 436
12323.93 449
12324.98 449
12326.03 481
12327.08 475
12328.12 480
12329.17 440
12330.22 452
12331.27 440
12332.32 433
12333.37 459
12334.41 462
12335.46 478
12336.51 466
12337.56 484
12338.61 455
12339.66 439
12340.71 445
12341.75 419
12342.80 411
12343.85 458
12344.90 486
12345.95 444
12347.00 424
12348.05 494
12349.10 459
12350.15 493
12351.19 471
12352.24 466
12353.29 444
12354.34 459
12355.39 458
12356.44 454
12357.49 392
12358.54 436
12359.59 436
12360.64 481
12361.69 452
12362.74 419
12363.79 492
12364.84 456
12365.89 449
12366.94 451
12367.99 506
12369.04 434
12370.09 435
12371.14 428
12372.18 486
12373.24 538
12374.29 477
12375.34 474
12376.39 508
12377.44 501
12378.49 474
12379.54 502
12380.59 464
12381.64 523
12382.69 458
12383.74 478
12384.79 468
12385.84 460
12386.89 413
12387.94 476
12388.99 474
12390.04 453
12391.09 475
12392.14 499
12393.19 506
12394.24 488
12395.30 535
12396.35 476
12397.40 468
12398.45 516
12399.50 504
12400.55 547
12401.60 532
12402.65 502
12403.70 466
12404.76 477
12405.81 513
12406.86 528
12407.91 519
12408.96 538
12410.01 515
12411.07 502
12412.12 497
12413.17 525
12414.22 493
12415.27 492
12416.32 473
12417.38 512
12418.43 479
12419.48 488
12420.53 487
12421.58 495
12422.64 503
12423.69 559
12424.74 495
12425.79 519
12426.84 493
12427.90 515
12428.95 461
12430.00 459
12431.05 551
12432.11 534
12433.16 513
12434.21 507
12435.26 560
12436.32 504
12437.37 501
12438.42 476
12439.48 474
12440.53 496
12441.58 526
12442.63 541
12443.69 550
12444.74 490
12445.79 513
12446.85 579
12447.90 517
12448.95 524
12450.01 530
12451.06 553
12452.11 527
12453.17 550
12454.22 523
12455.27 505
12456.33 546
12457.38 575
12458.43 561
12459.49 509
12460.54 533
12461.60 550
12462.65 610
12463.70 537
12464.76 543
12465.81 474
12466.86 536
12467.92 550
12468.97 493
12470.03 581
12471.08 624
12472.14 556
12473.19 614
12474.24 608
12475.30 605
12476.35 615
12477.41 593
12478.46 598
12479.52 668
12480.57 649
12481.63 633
12482.68 651
12483.73 666
12484.79 700
12485.84 771
12486.90 752
12487.95 725
12489.01 856
12490.06 927
12491.12 1060
12492.17 1052
12493.23 1082
12494.28 1168
12495.34 1188
12496.39 1223
12497.45 1216
12498.51 1140
12499.56 1063
12500.62 1010
12501.67 942
12502.73 941
12503.78 780
12504.84 730
12505.89 755
12506.95 726
12508.01 633
12509.06 642
12510.12 698
12511.17 675
12512.23 619
12513.28 635
12514.34 648
12515.40 600
12516.45 598
12517.51 636
12518.56 598
12519.62 549
12520.68 584
12521.73 641
12522.79 643
12523.85 597
12524.90 573
12525.96 634
12527.02 589
12528.07 615
12529.13 567
12530.19 583
12531.24 572
12532.30 518
12533.36 518
12534.41 577
12535.47 599
12536.53 593
12537.58 548
12538.64 553
12539.70 570
12540.75 576
12541.81 537
12542.87 509
12543.93 590
12544.98 546
12546.04 589
12547.10 564
12548.16 536
12549.21 525
12550.27 538
12551.33 576
12552.39 612
12553.44 580
12554.50 590
12555.56 604
12556.62 618
12557.67 567
12558.73 571
12559.79 576
12560.85 571
12561.91 580
12562.96 615
12564.02 582
12565.08 588
12566.14 623
12567.20 642
12568.26 651
12569.31 686
12570.37 717
12571.43 692
12572.49 733
12573.55 728
12574.61 744
12575.66 694
12576.72 713
12577.78 723
12578.84 725
12579.90 748
12580.96 722
12582.02 808
12583.08 679
12584.13 641
12585.19 740
12586.25 714
12587.31 720
12588.37 700
12589.43 656
12590.49 661
12591.55 704
12592.61 727
12593.67 714
12594.73 657
12595.79 673
12596.85 698
12597.91 671
12598.96 648
12600.02 587
12601.08 619
12602.14 664
12603.20 608
12604.26 634
12605.32 605
12606.38 581
12607.44 560
12608.50 582
12609.56 604
12610.62 558
12611.68 569
12612.74 640
12613.80 618
12614.86 654
12615.92 648
12616.98 586
12618.04 593
12619.10 560
12620.17 588
12621.23 562
12622.29 543
12623.35 556
12624.41 555
12625.47 530
12626.53 524
12627.59 545
12628.65 557
12629.71 533
12630.77 546
12631.83 598
12632.89 548
12633.96 599
12635.02 570
12636.08 561
12637.14 536
12638.20 536
12639.26 555
12640.32 531
12641.38 614
12642.45 609
12643.51 569
12644.57 551
12645.63 565
12646.69 612
12647.75 616
12648.81 588
12649.88 596
12650.94 576
12652.00 542
12653.06 623
12654.12 620
12655.19 615
12656.25 628
12657.31 673
12658.37 571
12659.43 572
12660.50 605
12661.56 617
12662.62 595
12663.68 535
12664.75 597
12665.81 570
12666.87 555
12667.93 595
12668.99 590
12670.06 598
12671.12 602
12672.18 586
12673.25 557
12674.31 576
12675.37 601
12676.43 576
12677.50 613
12678.56 569
12679.62 556
12680.69 595
12681.75 606
12682.81 611
12683.87 611
12684.94 577
12686.00 590
12687.06 569
12688.13 673
12689.19 643
12690.25 613
12691.32 570
12692.38 613
12693.45 657
12694.51 553
12695.57 623
12696.64 589
12697.70 542
12698.76 522
12699.83 518
12700.89 538
12701.95 561
12703.02 574
12704.08 587
12705.15 539
12706.21 573
12707.28 582
12708.34 499
12709.40 515
12710.47 534
12711.53 489
12712.60 512
12713.66 523
12714.73 540
12715.79 515
12716.85 577
12717.92 559
12718.98 499
12720.05 507
12721.11 530
12722.18 512
12723.24 550
12724.31 520
12725.37 510
12726.44 524
12727.50 515
12728.57 538
12729.63 523
12730.70 503
12731.76 481
12732.83 507
12733.89 503
12734.96 535
12736.02 553
12737.09 509
12738.15 468
12739.22 492
12740.29 495
12741.35 528
12742.42 495
12743.48 486
12744.55 483
12745.61 518
12746.68 484
12747.74 472
12748.81 472
12749.88 514
12750.94 406
12752.01 487
12753.07 474
12754.14 456
12755.21 440
12756.27 500
12757.34 486
12758.41 475
12759.47 478
12760.54 446
12761.60 526
12762.67 477
12763.74 509
12764.80 518
12765.87 498
12766.94 471
12768.00 468
12769.07 476
12770.14 502
12771.20 444
12772.27 438
12773.34 506
12774.40 486
12775.47 461
12776.54 396
12777.61 462
12778.67 510
12779.74 500
12780.81 503
12781.87 480
12782.94 543
12784.01 499
12785.08 459
12786.14 464
12787.21 467
12788.28 448
12789.35 496
12790.41 505
12791.48 522
12792.55 484
12793.62 460
12794.69 463
12795.75 475
12796.82 478
12797.89 444
12798.96 470
12800.02 504
12801.09 493
12802.16 548
12803.23 512
12804.30 474
12805.37 461
12806.43 453
12807.50 498
12808.57 499
12809.64 454
12810.71 465
12811.78 453
12812.84 428
12813.91 443
12814.98 472
12816.05 496
12817.12 475
12818.19 481
12819.26 440
12820.33 448
12821.39 485
12822.46 493
12823.53 458
12824.60 471
12825.67 437
12826.74 445
12827.81 465
12828.88 464
12829.95 487
12831.02 439
12832.09 448
12833.16 431
12834.22 448
12835.29 466
12836.36 438
12837.43 488
12838.50 458
12839.57 486
12840.64 482
12841.71 441
12842.78 441
12843.85 443
12844.92 420
12845.99 430
12847.06 463
12848.13 473
12849.20 432
12850.27 445
12851.34 414
12852.41 423
12853.48 444
12854.55 451
12855.62 460
12856.69 460
12857.76 418
12858.83 429
12859.90 473
12860.97 406
12862.05 413
12863.12 433
12864.19 409
12865.26 406
12866.33 443
12867.40 445
12868.47 390
12869.54 407
12870.61 440
12871.68 438
12872.75 436
12873.82 406
12874.90 392
12875.97 413
12877.04 412
12878.11 391
12879.18 420
12880.25 389
12881.32 403
12882.40 440
12883.47 446
12884.54 429
12885.61 385
12886.68 396
12887.75 414
12888.82 450
12889.90 386
12890.97 412
12892.04 415
12893.11 423
12894.18 397
12895.26 397
12896.33 408
12897.40 417
12898.47 437
12899.54 420
12900.62 385
12901.69 382
12902.76 450
12903.83 411
12904.91 401
12905.98 416
12907.05 455
12908.12 423
12909.20 395
12910.27 401
12911.34 398
12912.41 388
12913.49 419
12914.56 425
12915.63 376
12916.71 400
12917.78 398
12918.85 394
12919.92 424
12921.00 399
12922.07 382
12923.14 432
12924.22 440
12925.29 415
12926.36 368
12927.44 405
12928.51 420
12929.58 387
12930.66 439
12931.73 453
12932.80 426
12933.88 381
12934.95 406
12936.02 391
12937.10 438
12938.17 420
12939.25 403
12940.32 407
12941.39 408
12942.47 435
12943.54 424
12944.62 443
12945.69 385
12946.76 398
12947.84 441
12948.91 456
12949.99 445
12951.06 381
12952.14 374
12953.21 419
12954.28 428
12955.36 452
12956.43 420
12957.51 420
12958.58 379
12959.66 396
12960.73 406
12961.81 397
12962.88 402
12963.96 411
12965.03 395
12966.11 434
12967.18 457
12968.26 469
12969.33 428
12970.41 426
12971.48 436
12972.56 409
12973.63 404
12974.71 400
12975.78 412
12976.86 392
12977.93 429
12979.01 423
12980.08 439
12981.16 420
12982.23 440
12983.31 446
12984.39 457
12985.46 453
12986.54 407
12987.61 446
12988.69 540
12989.77 470
12990.84 441
12991.92 460
12992.99 406
12994.07 434
12995.15 444
12996.22 444
12997.30 419
12998.37 410
12999.45 404
13000.53 440
13001.60 458
13002.68 440
13003.76 440
13004.83 476
13005.91 478
13006.99 446
13008.06 493
13009.14 509
13010.22 450
13011.29 456
13012.37 443
13013.45 478
13014.52 527
13015.60 543
13016.68 516
13017.75 482
13018.83 532
13019.91 469
13020.99 440
13022.06 481
13023.14 474
13024.22 491
13025.30 476
13026.37 466
13027.45 487
13028.53 443
13029.61 446
13030.68 438
13031.76 486
13032.84 458
13033.92 477
13034.99 456
13036.07 466
13037.15 439
13038.23 483
13039.31 424
13040.38 432
13041.46 422
13042.54 470
13043.62 431
13044.70 462
13045.77 464
13046.85 427
13047.93 433
13049.01 443
13050.09 416
13051.17 401
13052.24 405
13053.32 392
13054.40 397
13055.48 374
13056.56 413
13057.64 430
13058.72 454
13059.80 440
13060.87 395
13061.95 441
13063.03 389
13064.11 415
13065.19 441
13066.27 407
13067.35 395
13068.43 394
13069.51 407
13070.59 413
13071.67 431
13072.74 412
13073.82 385
13074.90 414
13075.98 427
13077.06 443
13078.14 450
13079.22 420
13080.30 391
13081.38 405
13082.46 422
13083.54 409
13084.62 427
13085.70 400
13086.78 399
13087.86 435
13088.94 404
13090.02 396
13091.10 416
13092.18 418
13093.26 428
13094.34 414
13095.42 408
13096.50 425
13097.58 427
13098.66 424
13099.74 416
13100.82 411
13101.90 391
13102.98 425
13104.07 428
13105.15 400
13106.23 405
13107.31 446
13108.39 395
13109.47 416
13110.55 398
13111.63 379
13112.71 362
13113.79 409
13114.87 351
13115.96 399
13117.04 410
13118.12 433
13119.20 407
13120.28 404
13121.36 428
13122.44 415
13123.52 401
13124.61 357
13125.69 370
13126.77 404
13127.85 380
13128.93 403
13130.01 405
13131.10 407
13132.18 441
13133.26 397
13134.34 420
13135.42 384
13136.51 392
13137.59 400
13138.67 389
13139.75 408
13140.83 445
13141.92 421
13143.00 426
13144.08 381
13145.16 414
13146.25 388
13147.33 408
13148.41 391
13149.49 389
13150.58 378
13151.66 363
13152.74 378
13153.82 386
13154.91 394
13155.99 373
13157.07 342
13158.15 399
13159.24 396
13160.32 388
13161.40 393
13162.49 393
13163.57 414
13164.65 379
13165.74 379
13166.82 381
13167.90 424
13168.99 381
13170.07 386
13171.15 353
13172.24 401
13173.32 425
13174.40 429
13175.49 396
13176.57 408
13177.65 410
13178.74 430
13179.82 415
13180.91 406
13181.99 416
13183.07 365
13184.16 373
13185.24 392
13186.32 398
13187.41 384
13188.49 416
13189.58 416
13190.66 392
13191.75 400
13192.83 422
13193.91 414
13195.00 423
13196.08 408
13197.17 388
13198.25 398
13199.34 415
13200.42 390
13201.51 380
13202.59 385
13203.68 391
13204.76 441
13205.85 399
13206.93 405
13208.01 365
13209.10 381
13210.18 385
13211.27 434
13212.36 407
13213.44 362
13214.53 411
13215.61 404
13216.70 397
13217.78 357
13218.87 380
13219.95 442
13221.04 413
13222.12 374
13223.21 436
13224.29 417
13225.38 407
13226.47 401
13227.55 386
13228.64 356
13229.72 387
13230.81 405
13231.89 390
13232.98 372
13234.07 416
13235.15 426
13236.24 421
13237.33 391
13238.41 423
13239.50 442
13240.58 422
13241.67 390
13242.76 376
13243.84 385
13244.93 427
13246.02 428
13247.10 417
13248.19 416
13249.28 389
13250.36 342
13251.45 397
13252.54 405
13253.62 388
13254.71 383
13255.80 403
13256.88 447
13257.97 422
13259.06 370
13260.14 474
13261.23 412
13262.32 379
13263.41 426
13264.49 380
13265.58 420
13266.67 448
13267.76 434
13268.84 409
13269.93 406
13271.02 416
13272.11 442
13273.19 433
13274.28 433
13275.37 438
13276.46 449
13277.54 381
13278.63 369
13279.72 413
13280.81 407
13281.90 424
13282.98 461
13284.07 443
13285.16 411
13286.25 456
13287.34 429
13288.42 393
13289.51 380
13290.60 403
13291.69 472
13292.78 471
13293.87 456
13294.95 451
13296.04 414
13297.13 426
13298.22 461
13299.31 436
13300.40 428
13301.49 429
13302.58 446
13303.66 454
13304.75 513
13305.84 491
13306.93 453
13308.02 463
13309.11 504
13310.20 501
13311.29 484
13312.38 480
13313.47 449
13314.55 438
13315.64 455
13316.73 454
13317.82 470
13318.91 475
13320.00 498
13321.09 495
13322.18 447
13323.27 440
13324.36 472
13325.45 462
13326.54 472
13327.63 421
13328.72 502
13329.81 490
13330.90 457
13331.99 461
13333.08 488
13334.17 452
13335.26 473
13336.35 470
13337.44 496
13338.53 461
13339.62 463
13340.71 473
13341.80 460
13342.89 455
13343.98 451
13345.07 451
13346.16 472
13347.25 496
13348.35 467
13349.44 414
13350.53 454
13351.62 450
13352.71 465
13353.80 528
13354.89 475
13355.98 458
13357.07 459
13358.16 421
13359.26 459
13360.35 469
13361.44 476
13362.53 550
13363.62 507
13364.71 495
13365.80 524
13366.89 535
13367.99 503
13369.08 521
13370.17 527
13371.26 500
13372.35 509
13373.44 469
13374.54 482
13375.63 519
13376.72 480
13377.81 513
13378.90 478
13380.00 488
13381.09 443
13382.18 443
13383.27 405
13384.36 404
13385.46 423
13386.55 448
13387.64 440
13388.73 465
13389.83 489
13390.92 460
13392.01 442
13393.10 413
13394.20 448
13395.29 436
13396.38 484
13397.47 410
13398.57 427
13399.66 421
13400.75 454
13401.84 418
13402.94 432
13404.03 429
13405.12 473
13406.22 505
13407.31 449
13408.40 446
13409.50 456
13410.59 427
13411.68 385
13412.78 411
13413.87 440
13414.96 459
13416.06 449
13417.15 425
13418.24 412
13419.34 407
13420.43 448
13421.52 456
13422.62 432
13423.71 444
13424.81 451
13425.90 414
13426.99 463
13428.09 451
13429.18 440
13430.27 441
13431.37 432
13432.46 439
13433.56 453
13434.65 448
13435.75 447
13436.84 467
13437.93 457
13439.03 473
13440.12 446
13441.22 458
13442.31 468
13443.41 437
13444.50 445
13445.60 484
13446.69 526
13447.79 521
13448.88 453
13449.98 458
13451.07 472
13452.17 499
13453.26 514
13454.36 523
13455.45 473
13456.55 474
13457.64 501
13458.74 534
13459.83 501
13460.93 492
13462.02 502
13463.12 489
13464.21 509
13465.31 470
13466.40 518
13467.50 511
13468.59 522
13469.69 489
13470.79 450
13471.88 474
13472.98 504
13474.07 488
13475.17 498
13476.27 488
13477.36 501
13478.46 497
13479.55 483
13480.65 522
13481.75 547
13482.84 507
13483.94 490
13485.03 472
13486.13 492
13487.23 536
13488.32 511
13489.42 546
13490.52 506
13491.61 532
13492.71 531
13493.81 551
13494.90 516
13496.00 549
13497.10 652
13498.19 576
13499.29 629
13500.39 612
13501.48 601
13502.58 678
13503.68 575
13504.77 551
13505.87 576
13506.97 546
13508.07 506
13509.16 565
13510.26 524
13511.36 576
13512.46 541
13513.55 525
13514.65 503
13515.75 479
13516.85 467
13517.94 484
13519.04 444
13520.14 451
13521.24 437
13522.33 468
13523.43 464
13524.53 460
13525.63 408
13526.73 458
13527.82 426
13528.92 437
13530.02 505
13531.12 463
13532.22 452
13533.31 407
13534.41 414
13535.51 466
13536.61 427
13537.71 452
13538.81 463
13539.90 413
13541.00 406
13542.10 477
13543.20 456
13544.30 468
13545.40 344
13546.50 433
13547.60 487
13548.69 454
13549.79 406
13550.89 458
13551.99 443
13553.09 432
13554.19 443
13555.29 439
13556.39 372
13557.49 403
13558.59 446
13559.69 356
13560.78 376
13561.88 418
13562.98 469
13564.08 442
13565.18 387
13566.28 411
13567.38 434
13568.48 470
13569.58 415
13570.68 433
13571.78 419
13572.88 409
13573.98 391
13575.08 404
13576.18 431
13577.28 409
13578.38 417
13579.48 433
13580.58 432
13581.68 452
13582.78 458
13583.88 439
13584.98 463
13586.08 437
13587.18 429
13588.28 435
13589.38 449
13590.48 412
13591.59 452
13592.69 435
13593.79 446
13594.89 410
13595.99 425
13597.09 444
13598.19 432
13599.29 435
13600.39 477
13601.49 477
13602.59 404
13603.69 434
13604.80 461
13605.90 448
13607.00 453
13608.10 464
13609.20 408
13610.30 438
13611.40 409
13612.51 464
13613.61 423
13614.71 417
13615.81 410
13616.91 400
13618.01 432
13619.11 449
13620.22 420
13621.32 429
13622.42 421
13623.52 416
13624.62 409
13625.73 431
13626.83 422
13627.93 451
13629.03 430
13630.13 437
13631.24 396
13632.34 404
13633.44 408
13634.54 438
13635.65 473
13636.75 421
13637.85 470
13638.95 445
13640.06 452
13641.16 371
13642.26 378
13643.36 403
13644.47 455
13645.57 443
13646.67 404
13647.78 418
13648.88 440
13649.98 439
13651.08 430
13652.19 419
13653.29 445
13654.39 479
13655.50 418
13656.60 427
13657.70 407
13658.81 453
13659.91 437
13661.01 448
13662.12 431
13663.22 423
13664.32 404
13665.43 403
13666.53 426
13667.63 413
13668.74 430
13669.84 430
13670.95 417
13672.05 400
13673.15 429
13674.26 434
13675.36 448
13676.47 448
13677.57 439
13678.67 455
13679.78 470
13680.88 423
13681.99 472
13683.09 423
13684.20 449
13685.30 417
13686.40 438
13687.51 455
13688.61 399
13689.72 417
13690.82 473
13691.93 411
13693.03 442
13694.14 462
13695.24 469
13696.35 438
13697.45 417
13698.56 461
13699.66 489
13700.77 474
13701.87 474
13702.98 440
13704.08 474
13705.19 514
13706.29 462
13707.40 417
13708.50 436
13709.61 455
13710.71 472
13711.82 434
13712.92 445
13714.03 438
13715.14 518
13716.24 473
13717.35 475
13718.45 519
13719.56 443
13720.66 570
13721.77 523
13722.88 486
13723.98 457
13725.09 489
13726.19 495
13727.30 452
13728.41 486
13729.51 490
13730.62 511
13731.73 482
13732.83 520
13733.94 583
13735.04 530
13736.15 569
13737.26 532
13738.36 480
13739.47 535
13740.58 543
13741.68 532
13742.79 573
13743.90 536
13745.00 536
13746.11 522
13747.22 506
13748.32 564
13749.43 542
13750.54 566
13751.65 579
13752.75 591
13753.86 599
13754.97 573
13756.07 632
13757.18 641
13758.29 615
13759.40 610
13760.50 616
13761.61 596
13762.72 671
13763.83 689
13764.93 701
13766.04 684
13767.15 707
13768.26 740
13769.37 751
13770.47 822
13771.58 843
13772.69 807
13773.80 784
13774.91 706
13776.01 743
13777.12 770
13778.23 742
13779.34 672
13780.45 652
13781.55 706
13782.66 712
13783.77 691
13784.88 660
13785.99 547
13787.10 569
13788.20 617
13789.31 591
13790.42 549
13791.53 506
13792.64 539
13793.75 528
13794.86 583
13795.97 545
13797.07 510
13798.18 533
13799.29 502
13800.40 517
13801.51 569
13802.62 575
13803.73 566
13804.84 508
13805.95 474
13807.06 515
13808.17 581
13809.28 557
13810.39 549
13811.49 537
13812.60 541
13813.71 497
13814.82 530
13815.93 542
13817.04 515
13818.15 527
13819.26 477
13820.37 534
13821.48 520
13822.59 512
13823.70 497
13824.81 550
13825.92 468
13827.03 479
13828.14 483
13829.25 533
13830.36 519
13831.47 512
13832.58 520
13833.69 543
13834.80 629
13835.92 537
13837.03 555
13838.14 544
13839.25 520
13840.36 519
13841.47 562
13842.58 524
13843.69 580
13844.80 509
13845.91 509
13847.02 550
13848.13 526
13849.24 570
13850.36 551
13851.47 570
13852.58 546
13853.69 576
13854.80 551
13855.91 507
13857.02 495
13858.13 601
13859.25 543
13860.36 534
13861.47 552
13862.58 587
13863.69 574
13864.80 578
13865.91 603
13867.03 598
13868.14 602
13869.25 533
13870.36 613
13871.47 568
13872.59 551
13873.70 532
13874.81 554
13875.92 579
13877.03 605
13878.15 593
13879.26 574
13880.37 515
13881.48 522
13882.60 525
13883.71 510
13884.82 536
13885.93 531
13887.05 524
13888.16 544
13889.27 522
13890.38 562
13891.50 543
13892.61 562
13893.72 596
13894.83 606
13895.95 558
13897.06 562
13898.17 569
13899.29 574
13900.40 588
13901.51 586
13902.63 567
13903.74 561
13904.85 558
13905.97 514
13907.08 515
13908.19 510
13909.31 535
13910.42 552
13911.53 512
13912.65 486
13913.76 480
13914.87 474
13915.99 471
13917.10 492
13918.21 492
13919.33 489
13920.44 524
13921.56 458
13922.67 443
13923.78 456
13924.90 454
13926.01 506
13927.13 470
13928.24 451
13929.35 465
13930.47 468
13931.58 462
13932.70 450
13933.81 489
13934.93 550
13936.04 483
13937.16 465
13938.27 457
13939.38 499
13940.50 496
13941.61 497
13942.73 485
13943.84 503
13944.96 500
13946.07 515
13947.19 492
13948.30 485
13949.42 500
13950.53 453
13951.65 476
13952.76 437
13953.88 467
13954.99 460
13956.11 474
13957.23 472
13958.34 481
13959.46 514
13960.57 508
13961.69 500
13962.80 528
13963.92 506
13965.03 472
13966.15 469
13967.27 513
13968.38 475
13969.50 466
13970.61 512
13971.73 454
13972.84 417
13973.96 429
13975.08 481
13976.19 459
13977.31 472
13978.43 464
13979.54 497
13980.66 506
13981.77 463
13982.89 492
13984.01 464
13985.12 491
13986.24 515
13987.36 488
13988.47 469
13989.59 499
13990.71 494
13991.82 505
13992.94 517
13994.06 506
13995.17 510
13996.29 512
13997.41 488
13998.52 495
13999.64 510
14000.76 471
14001.88 493
14002.99 493
14004.11 469
14005.23 538
14006.34 490
14007.46 503
14008.58 559
14009.70 530
14010.81 544
14011.93 525
14013.05 531
14014.17 506
14015.28 514
14016.40 519
14017.52 525
14018.64 550
14019.76 536
14020.87 589
14021.99 587
14023.11 546
14024.23 530
14025.35 512
14026.46 522
14027.58 557
14028.70 527
14029.82 498
14030.94 440
14032.06 529
14033.17 540
14034.29 496
14035.41 503
14036.53 529
14037.65 526
14038.77 492
14039.88 445
14041.00 456
14042.12 432
14043.24 430
14044.36 465
14045.48 465
14046.60 469
14047.72 513
14048.84 487
14049.95 490
14051.07 496
14052.19 502
14053.31 517
14054.43 538
14055.55 462
14056.67 484
14057.79 504
14058.91 545
14060.03 532
14061.15 495
14062.27 424
14063.39 475
14064.51 484
14065.63 516
14066.75 487
14067.87 503
14068.99 554
14070.11 560
14071.23 567
14072.35 536
14073.47 529
14074.59 593
14075.71 543
14076.83 589
14077.95 571
14079.07 513
14080.19 542
14081.31 510
14082.43 541
14083.55 603
14084.67 605
14085.79 548
14086.91 563
14088.03 533
14089.15 531
14090.27 590
14091.39 575
14092.51 594
14093.63 570
14094.75 595
14095.87 651
14097.00 653
14098.12 633
14099.24 601
14100.36 656
14101.48 636
14102.60 620
14103.72 649
14104.84 590
14105.96 590
14107.09 598
14108.21 523
14109.33 545
14110.45 506
14111.57 524
14112.69 520
14113.81 504
14114.94 516
14116.06 476
14117.18 497
14118.30 492
14119.42 491
14120.55 507
14121.67 459
14122.79 468
14123.91 448
14125.03 428
14126.16 479
14127.28 493
14128.40 480
14129.52 475
14130.64 469
14131.77 497
14132.89 474
14134.01 458
14135.13 473
14136.26 482
14137.38 467
14138.50 430
14139.62 421
14140.75 453
14141.87 431
14142.99 422
14144.11 446
14145.24 448
14146.36 388
14147.48 469
14148.61 457
14149.73 425
14150.85 435
14151.98 413
14153.10 430
14154.22 423
14155.35 477
14156.47 402
14157.59 399
14158.72 423
14159.84 441
14160.96 442
14162.09 421
14163.21 451
14164.33 426
14165.46 451
14166.58 438
14167.70 425
14168.83 490
14169.95 434
14171.08 421
14172.20 433
14173.32 402
14174.45 395
14175.57 434
14176.70 379
14177.82 408
14178.94 486
14180.07 429
14181.19 400
14182.32 396
14183.44 438
14184.57 472
14185.69 418
14186.81 403
14187.94 448
14189.06 474
14190.19 392
14191.31 408
14192.44 390
14193.56 377
14194.69 367
14195.81 393
14196.94 415
14198.06 386
14199.19 425
14200.31 406
14201.44 388
14202.56 371
14203.69 378
14204.81 427
14205.94 420
14207.06 382
14208.19 388
14209.31 444
14210.44 448
14211.57 416
14212.69 402
14213.82 398
14214.94 398
14216.07 392
14217.19 385
14218.32 400
14219.44 368
14220.57 347
14221.70 396
14222.82 382
14223.95 397
14225.07 383
14226.20 362
14227.33 368
14228.45 359
14229.58 381
14230.71 394
14231.83 372
14232.96 347
14234.08 327
14235.21 379
14236.34 381
14237.46 406
14238.59 393
14239.72 404
14240.84 377
14241.97 344
14243.10 370
14244.22 368
14245.35 405
14246.48 382
14247.60 331
14248.73 360
14249.86 346
14250.99 337
14252.11 381
14253.24 373
14254.37 325
14255.49 389
14256.62 386
14257.75 406
14258.88 376
14260.00 352
14261.13 349
14262.26 390
14263.39 350
14264.51 328
14265.64 325
14266.77 378
14267.90 380
14269.02 349
14270.15 339
14271.28 340
14272.41 346
14273.54 346
14274.66 335
14275.79 380
14276.92 354
14278.05 381
14279.18 328
14280.30 363
14281.43 328
14282.56 365
14283.69 364
14284.82 350
14285.95 373
14287.07 362
14288.20 357
14289.33 372
14290.46 338
14291.59 356
14292.72 357
14293.85 352
14294.98 350
14296.10 309
14297.23 311
14298.36 338
14299.49 365
14300.62 336
14301.75 344
14302.88 368
14304.01 377
14305.14 326
14306.27 310
14307.39 341
14308.52 355
14309.65 340
14310.78 360
14311.91 325
14313.04 331
14314.17 343
14315.30 334
14316.43 337
14317.56 352
14318.69 340
14319.82 376
14320.95 323
14322.08 351
14323.21 384
14324.34 307
14325.47 271
14326.60 333
14327.73 319
14328.86 298
14329.99 304
14331.12 333
14332.25 374
14333.38 336
14334.51 298
14335.64 307
14336.77 288
14337.90 304
14339.03 329
14340.16 346
14341.29 344
14342.42 333
14343.56 360
14344.69 351
14345.82 311
14346.95 319
14348.08 299
14349.21 313
14350.34 295
14351.47 316
14352.60 310
14353.73 336
14354.87 315
14356.00 303
14357.13 319
14358.26 319
14359.39 305
14360.52 286
14361.65 322
14362.78 297
14363.92 300
14365.05 331
14366.18 338
14367.31 314
14368.44 318
14369.57 289
14370.71 311
14371.84 312
14372.97 343
14374.10 310
14375.23 318
14376.37 292
14377.50 305
14378.63 342
14379.76 350
14380.89 307
14382.03 294
14383.16 324
14384.29 307
14385.42 288
14386.56 267
14387.69 322
14388.82 279
14389.95 305
14391.09 292
14392.22 289
14393.35 307
14394.48 324
14395.62 297
14396.75 287
14397.88 305
14399.02 350
14400.15 340
14401.28 340
14402.41 304
14403.55 286
14404.68 311
14405.81 280
14406.95 271
14408.08 279
14409.21 295
14410.35 335
14411.48 319
14412.61 308
14413.75 262
14414.88 319
14416.01 300
14417.15 310
14418.28 279
14419.42 316
14420.55 298
14421.68 322
14422.82 318
14423.95 311
14425.08 314
14426.22 272
14427.35 278
14428.49 331
14429.62 323
14430.75 338
14431.89 338
14433.02 293
14434.16 313
14435.29 326
14436.43 319
14437.56 290
14438.69 322
14439.83 304
14440.96 281
14442.10 295
14443.23 304
14444.37 316
14445.50 285
14446.64 299
14447.77 306
14448.91 296
14450.04 320
14451.18 287
14452.31 294
14453.45 297
14454.58 311
14455.72 323
14456.85 309
14457.99 298
14459.12 296
14460.26 295
14461.39 278
14462.53 281
14463.66 298
14464.80 326
14465.94 321
14467.07 314
14468.21 322
14469.34 324
14470.48 279
14471.61 327
14472.75 306
14473.89 279
14475.02 276
14476.16 317
14477.29 313
14478.43 285
14479.57 301
14480.70 349
14481.84 309
14482.97 269
14484.11 283
14485.25 304
14486.38 300
14487.52 289
14488.66 301
14489.79 306
14490.93 299
14492.07 287
14493.20 273
14494.34 263
14495.48 277
14496.61 279
14497.75 278
14498.89 286
14500.02 279
14501.16 261
14502.30 284
14503.43 290
14504.57 305
14505.71 283
14506.84 309
14507.98 306
14509.12 310
14510.26 300
14511.39 266
14512.53 288
14513.67 274
14514.81 286
14515.94 272
14517.08 274
14518.22 298
14519.36 280
14520.49 323
14521.63 289
14522.77 306
14523.91 345
14525.05 282
14526.18 299
14527.32 316
14528.46 292
14529.60 291
14530.74 285
14531.87 301
14533.01 309
14534.15 291
14535.29 309
14536.43 312
14537.56 331
14538.70 298
14539.84 270
14540.98 301
14542.12 307
14543.26 269
14544.40 272
14545.53 330
14546.67 300
14547.81 264
14548.95 291
14550.09 302
14551.23 321
14552.37 272
14553.51 306
14554.65 291
14555.78 305
14556.92 310
14558.06 275
14559.20 274
14560.34 296
14561.48 318
14562.62 289
14563.76 303
14564.90 346
14566.04 309
14567.18 278
14568.32 281
14569.46 291
14570.60 299
14571.74 295
14572.88 329
14574.02 318
14575.16 342
14576.30 325
14577.44 319
14578.58 314
14579.72 339
14580.86 263
14582.00 260
14583.14 304
14584.28 350
14585.42 325
14586.56 325
14587.70 329
14588.84 299
14589.98 355
14591.12 386
14592.26 299
14593.40 330
14594.54 334
14595.68 330
14596.82 319
14597.96 326
14599.10 312
14600.24 304
14601.38 306
14602.52 285
14603.67 323
14604.81 343
14605.95 322
14607.09 304
14608.23 299
14609.37 319
14610.51 331
14611.65 326
14612.79 344
14613.94 337
14615.08 358
14616.22 366
14617.36 310
14618.50 382
14619.64 345
14620.79 343
14621.93 362
14623.07 331
14624.21 389
14625.35 385
14626.49 406
14627.64 383
14628.78 370
14629.92 346
14631.06 373
14632.20 354
14633.35 355
14634.49 383
14635.63 398
14636.77 353
14637.91 353
14639.06 372
14640.20 378
14641.34 328
14642.48 393
14643.63 364
14644.77 323
14645.91 351
14647.05 367
14648.20 337
14649.34 352
14650.48 359
14651.63 299
14652.77 347
14653.91 282
14655.05 331
14656.20 304
14657.34 312
14658.48 317
14659.63 291
14660.77 285
14661.91 303
14663.06 336
14664.20 335
14665.34 332
14666.49 331
14667.63 319
14668.77 323
14669.92 370
14671.06 321
14672.20 335
14673.35 315
14674.49 304
14675.64 303
14676.78 349
14677.92 324
14679.07 283
14680.21 353
14681.35 347
14682.50 316
14683.64 363
14684.79 336
14685.93 262
14687.08 306
14688.22 315
14689.36 317
14690.51 328
14691.65 279
14692.80 313
14693.94 343
14695.09 266
14696.23 294
14697.38 255
14698.52 281
14699.66 297
14700.81 302
14701.95 293
14703.10 319
14704.24 302
14705.39 312
14706.53 362
14707.68 332
14708.82 329
14709.97 291
14711.11 302
14712.26 279
14713.40 317
14714.55 335
14715.69 344
14716.84 323
14717.99 308
14719.13 292
14720.28 278
14721.42 281
14722.57 315
14723.71 299
14724.86 294
14726.00 319
14727.15 300
14728.30 311
14729.44 290
14730.59 304
14731.73 347
14732.88 321
14734.03 315
14735.17 322
14736.32 308
14737.46 290
14738.61 323
14739.76 334
14740.90 334
14742.05 334
14743.20 310
14744.34 299
14745.49 307
14746.64 343
14747.78 318
14748.93 341
14750.08 339
14751.22 273
14752.37 312
14753.52 340
14754.66 335
14755.81 333
14756.96 314
14758.10 340
14759.25 324
14760.40 374
14761.54 343
14762.69 365
14763.84 328
14764.99 309
14766.13 313
14767.28 313
14768.43 329
14769.58 358
14770.72 328
14771.87 368
14773.02 379
14774.17 354
14775.31 357
14776.46 409
14777.61 379
14778.76 374
14779.90 363
14781.05 352
14782.20 361
14783.35 390
14784.50 416
14785.64 389
14786.79 363
14787.94 407
14789.09 426
14790.24 421
14791.38 407
14792.53 427
14793.68 435
14794.83 436
14795.98 384
14797.13 400
14798.28 376
14799.42 427
14800.57 399
14801.72 396
14802.87 374
14804.02 391
14805.17 444
14806.32 404
14807.47 402
14808.61 434
14809.76 422
14810.91 393
14812.06 430
14813.21 416
14814.36 445
14815.51 410
14816.66 406
14817.81 371
14818.96 376
14820.11 383
14821.26 389
14822.41 353
14823.55 361
14824.70 380
14825.85 332
14827.00 356
14828.15 326
14829.30 324
14830.45 380
14831.60 356
14832.75 298
14833.90 354
14835.05 339
14836.20 331
14837.35 352
14838.50 302
14839.65 318
14840.80 358
14841.95 352
14843.10 327
14844.25 328
14845.40 312
14846.55 281
14847.70 327
14848.86 296
14850.01 327
14851.16 294
14852.31 276
14853.46 294
14854.61 315
14855.76 310
14856.91 251
14858.06 336
14859.21 314
14860.36 285
14861.51 289
14862.66 320
14863.82 290
14864.97 278
14866.12 294
14867.27 292
14868.42 264
14869.57 253
14870.72 293
14871.87 281
14873.03 302
14874.18 282
14875.33 326
14876.48 283
14877.63 277
14878.78 309
14879.94 312
14881.09 262
14882.24 254
14883.39 299
14884.54 272
14885.70 289
14886.85 243
14888.00 285
14889.15 296
14890.30 282
14891.46 278
14892.61 273
14893.76 273
14894.91 291
14896.06 294
14897.22 306
14898.37 270
14899.52 294
14900.67 268
14901.83 281
14902.98 293
14904.13 261
14905.28 264
14906.44 278
14907.59 274
14908.74 260
14909.90 290
14911.05 295
14912.20 285
14913.36 274
14914.51 259
14915.66 261
14916.81 304
14917.97 289
14919.12 277
14920.27 281
14921.43 245
14922.58 279
14923.73 307
14924.89 263
14926.04 261
14927.19 289
14928.35 269
14929.50 282
14930.66 241
14931.81 256
14932.96 274
14934.12 280
14935.27 263
14936.42 256
14937.58 242
14938.73 287
14939.89 263
14941.04 276
14942.19 260
14943.35 232
14944.50 267
14945.66 255
14946.81 239
14947.97 265
14949.12 260
14950.27 242
14951.43 251
14952.58 275
14953.74 266
14954.89 239
14956.05 270
14957.20 273
14958.36 276
14959.51 301
14960.67 256
14961.82 242
14962.98 262
14964.13 275
14965.29 249
14966.44 233
14967.60 248
14968.75 256
14969.91 246
14971.06 265
14972.22 272
14973.37 272
14974.53 254
14975.68 241
14976.84 240
14977.99 261
14979.15 262
14980.31 256
14981.46 269
14982.62 255
14983.77 257
14984.93 247
14986.08 247
14987.24 200
14988.40 237
14989.55 247
14990.71 231
14991.86 247
14993.02 234
14994.18 219
14995.33 247
14996.49 265
14997.65 227
14998.80 241
14999.96 286
15001.11 270
15002.27 257
15003.43 277
15004.58 281
15005.74 257
15006.90 223
15008.05 245
15009.21 256
15010.37 244
15011.52 240
15012.68 246
15013.84 239
15014.99 241
15016.15 246
15017.31 243
15018.47 253
15019.62 250
15020.78 233
15021.94 215
15023.09 217
15024.25 229
15025.41 262
15026.57 281
15027.72 260
15028.88 227
15030.04 221
15031.20 236
15032.35 212
15033.51 216
15034.67 236
15035.83 243
15036.98 244
15038.14 227
15039.30 227
15040.46 232
15041.62 213
15042.77 219
15043.93 240
15045.09 280
15046.25 254
15047.41 240
15048.57 261
15049.72 226
15050.88 275
15052.04 230
15053.20 197
15054.36 184
15055.52 241
15056.67 241
15057.83 242
15058.99 237
15060.15 269
15061.31 211
15062.47 231
15063.63 253
15064.79 252
15065.94 248
15067.10 243
15068.26 234
15069.42 206
15070.58 197
15071.74 275
15072.90 248
15074.06 246
15075.22 239
15076.38 242
15077.54 219
15078.70 222
15079.85 256
15081.01 208
15082.17 216
15083.33 267
15084.49 224
15085.65 247
15086.81 226
15087.97 236
15089.13 234
15090.29 202
15091.45 228
15092.61 258
15093.77 230
15094.93 236
15096.09 202
15097.25 250
15098.41 288
15099.57 219
15100.73 219
15101.89 208
15103.05 236
15104.21 260
15105.37 231
15106.53 229
15107.69 250
15108.86 256
15110.02 232
15111.18 283
15112.34 227
15113.50 258
15114.66 228
15115.82 247
15116.98 220
15118.14 216
15119.30 237
15120.46 242
15121.62 215
15122.79 214
15123.95 235
15125.11 242
15126.27 258
15127.43 226
15128.59 238
15129.75 217
15130.91 299
15132.08 263
15133.24 237
15134.40 245
15135.56 266
15136.72 243
15137.88 233
15139.05 234
15140.21 233
15141.37 232
15142.53 217
15143.69 227
15144.85 218
15146.02 253
15147.18 242
15148.34 231
15149.50 225
15150.66 288
15151.83 255
15152.99 233
15154.15 232
15155.31 219
15156.48 234
15157.64 215
15158.80 228
15159.96 245
15161.13 238
15162.29 223
15163.45 234
15164.61 248
15165.78 237
15166.94 243
15168.10 220
15169.27 238
15170.43 236
15171.59 232
15172.75 261
15173.92 241
15175.08 240
15176.24 256
15177.41 231
15178.57 233
15179.73 234
15180.90 259
15182.06 263
15183.22 222
15184.39 259
15185.55 275
15186.71 240
15187.88 241
15189.04 194
15190.21 219
15191.37 239
15192.53 221
15193.70 224
15194.86 283
15196.02 271
15197.19 256
15198.35 286
15199.52 275
15200.68 247
15201.84 230
15203.01 245
15204.17 217
15205.34 238
15206.50 270
15207.67 252
15208.83 242
15209.99 260
15211.16 261
15212.32 263
15213.49 265
15214.65 293
15215.82 257
15216.98 253
15218.15 260
15219.31 269
15220.48 275
15221.64 250
15222.81 247
15223.97 240
15225.14 288
15226.30 273
15227.47 258
15228.63 260
15229.80 281
15230.96 261
15232.13 287
15233.29 256
15234.46 310
15235.62 258
15236.79 259
15237.95 294
15239.12 256
15240.29 247
15241.45 270
15242.62 293
15243.78 254
15244.95 249
15246.11 249
15247.28 247
15248.45 236
15249.61 243
15250.78 239
15251.94 255
15253.11 251
15254.28 240
15255.44 238
15256.61 239
15257.78 238
15258.94 251
15260.11 259
15261.27 224
15262.44 267
15263.61 262
15264.77 247
15265.94 227
15267.11 256
15268.27 273
15269.44 236
15270.61 269
15271.77 283
15272.94 302
15274.11 272
15275.27 262
15276.44 216
15277.61 259
15278.78 228
15279.94 223
15281.11 218
15282.28 220
15283.44 219
15284.61 250
15285.78 245
15286.95 244
15288.11 248
15289.28 249
15290.45 267
15291.62 226
15292.78 252
15293.95 235
15295.12 246
15296.29 243
15297.46 237
15298.62 234
15299.79 228
15300.96 242
15302.13 248
15303.30 218
15304.46 244
15305.63 229
15306.80 248
15307.97 244
15309.14 247
15310.30 248
15311.47 273
15312.64 266
15313.81 269
15314.98 232
15316.15 262
15317.31 253
15318.48 247
15319.65 241
15320.82 223
15321.99 240
15323.16 239
15324.33 262
15325.50 274
15326.66 287
15327.83 263
15329.00 257
15330.17 246
15331.34 223
15332.51 271
15333.68 265
15334.85 267
15336.02 249
15337.19 241
15338.36 232
15339.53 240
15340.70 255
15341.86 244
15343.03 252
15344.20 232
15345.37 256
15346.54 259
15347.71 261
15348.88 228
15350.05 207
15351.22 220
15352.39 256
15353.56 242
15354.73 242
15355.90 263
15357.07 248
15358.24 240
15359.41 232
15360.58 265
15361.75 277
15362.92 265
15364.09 255
15365.26 257
15366.43 201
15367.60 253
15368.78 244
15369.95 244
15371.12 235
15372.29 225
15373.46 221
15374.63 280
15375.80 231
15376.97 254
15378.14 231
15379.31 244
15380.48 250
15381.65 236
15382.83 220
15384.00 247
15385.17 261
15386.34 254
15387.51 269
15388.68 261
15389.85 243
15391.02 260
15392.20 237
15393.37 230
15394.54 240
15395.71 264
15396.88 269
15398.05 273
15399.22 256
15400.40 228
15401.57 241
15402.74 222
15403.91 217
15405.08 224
15406.26 233
15407.43 234
15408.60 219
15409.77 246
15410.94 259
15412.12 242
15413.29 233
15414.46 242
15415.63 256
15416.81 264
15417.98 264
15419.15 253
15420.32 254
15421.50 225
15422.67 235
15423.84 215
15425.01 244
15426.19 225
15427.36 232
15428.53 238
15429.70 244
15430.88 230
15432.05 229
15433.22 239
15434.40 244
15435.57 239
15436.74 225
15437.92 234
15439.09 231
15440.26 237
15441.44 232
15442.61 228
15443.78 295
15444.96 255
15446.13 219
15447.30 263
15448.48 233
15449.65 195
15450.82 217
15452.00 248
15453.17 240
15454.34 250
15455.52 232
15456.69 223
15457.87 251
15459.04 225
15460.21 217
15461.39 226
15462.56 235
15463.74 238
15464.91 245
15466.08 220
15467.26 222
15468.43 302
15469.61 250
15470.78 213
15471.96 206
15473.13 221
15474.31 244
15475.48 243
15476.65 206
15477.83 262
15479.00 259
15480.18 260
15481.35 252
15482.53 243
15483.70 255
15484.88 233
15486.05 242
15487.23 238
15488.40 215
15489.58 195
15490.75 220
15491.93 230
15493.10 246
15494.28 231
15495.45 220
15496.63 228
15497.81 250
15498.98 264
15500.16 255
15501.33 260
15502.51 269
15503.68 220
15504.86 206
15506.03 221
15507.21 273
15508.39 229
15509.56 227
15510.74 242
15511.91 267
15513.09 239
15514.27 226
15515.44 234
15516.62 219
15517.79 209
15518.97 223
15520.15 243
15521.32 227
15522.50 241
15523.68 218
15524.85 228
15526.03 230
15527.21 238
15528.38 254
15529.56 263
15530.74 228
15531.91 211
15533.09 255
15534.27 240
15535.44 270
15536.62 250
15537.80 274
15538.97 261
15540.15 270
15541.33 244
15542.51 244
15543.68 252
15544.86 222
15546.04 242
15547.21 259
15548.39 271
15549.57 235
15550.75 222
15551.92 264
15553.10 236
15554.28 214
15555.46 238
15556.63 235
15557.81 288
15558.99 249
15560.17 253
15561.35 247
15562.52 251
15563.70 283
15564.88 273
15566.06 260
15567.24 281
15568.41 244
15569.59 250
15570.77 270
15571.95 252
15573.13 243
15574.30 249
15575.48 272
15576.66 252
15577.84 239
15579.02 278
15580.20 294
15581.38 249
15582.55 249
15583.73 276
15584.91 252
15586.09 258
15587.27 260
15588.45 276
15589.63 296
15590.81 299
15591.99 322
15593.16 248
15594.34 275
15595.52 276
15596.70 259
15597.88 262
15599.06 290
15600.24 285
15601.42 294
15602.60 293
15603.78 257
15604.96 261
15606.14 249
15607.32 290
15608.50 307
15609.68 259
15610.86 273
15612.04 312
15613.22 296
15614.40 252
15615.58 303
15616.76 292
15617.94 252
15619.12 255
15620.30 290
15621.48 289
15622.66 320
15623.84 322
15625.02 319
15626.20 341
15627.38 322
15628.56 294
15629.74 310
15630.92 330
15632.10 311
15633.28 305
15634.46 310
15635.64 323
15636.82 317
15638.00 311
15639.18 299
15640.36 285
15641.54 277
15642.73 299
15643.91 325
15645.09 343
15646.27 336
15647.45 351
15648.63 309
15649.81 293
15650.99 290
15652.17 311
15653.36 328
15654.54 331
15655.72 299
15656.90 317
15658.08 300
15659.26 306
15660.44 358
15661.63 342
15662.81 326
15663.99 312
15665.17 315
15666.35 345
15667.54 332
15668.72 290
15669.90 305
15671.08 314
15672.26 305
15673.45 326
15674.63 346
15675.81 310
15676.99 280
15678.17 282
15679.36 303
15680.54 301
15681.72 322
15682.90 277
15684.09 297
15685.27 302
15686.45 300
15687.63 288
15688.82 327
15690.00 306
15691.18 279
15692.36 322
15693.55 324
15694.73 337
15695.91 337
15697.10 315
15698.28 308
15699.46 294
15700.65 308
15701.83 242
15703.01 272
15704.20 307
15705.38 289
15706.56 260
15707.75 299
15708.93 281
15710.11 308
15711.30 304
15712.48 298
15713.66 314
15714.85 294
15716.03 326
15717.21 331
15718.40 312
15719.58 309
15720.77 307
15721.95 279
15723.13 312
15724.32 312
15725.50 306
15726.69 301
15727.87 314
15729.05 255
15730.24 280
15731.42 327
15732.61 331
15733.79 344
15734.98 341
15736.16 320
15737.34 316
15738.53 302
15739.71 307
15740.90 301
15742.08 292
15743.27 264
15744.45 297
15745.64 334
15746.82 353
15748.01 297
15749.19 283
15750.38 319
15751.56 305
15752.75 370
15753.93 341
15755.12 316
15756.30 331
15757.49 341
15758.67 349
15759.86 347
15761.04 330
15762.23 287
15763.42 303
15764.60 322
15765.79 283
15766.97 291
15768.16 311
15769.34 307
15770.53 299
15771.71 306
15772.90 295
15774.09 284
15775.27 331
15776.46 312
15777.64 323
15778.83 329
15780.02 328
15781.20 295
15782.39 268
15783.58 301
15784.76 294
15785.95 303
15787.13 281
15788.32 329
15789.51 295
15790.69 261
15791.88 297
15793.07 304
15794.25 312
15795.44 307
15796.63 305
15797.81 254
15799.00 280
15800.19 306
15801.37 304
15802.56 270
15803.75 285
15804.94 261
15806.12 239
15807.31 246
15808.50 246
15809.68 238
15810.87 288
15812.06 268
15813.25 279
15814.43 288
15815.62 276
15816.81 284
15818.00 247
15819.18 254
15820.37 253
15821.56 289
15822.75 281
15823.93 273
15825.12 269
15826.31 269
15827.50 247
15828.69 255
15829.87 247
15831.06 266
15832.25 278
15833.44 292
15834.63 247
15835.81 256
15837.00 284
15838.19 259
15839.38 261
15840.57 234
15841.76 304
15842.94 282
15844.13 272
15845.32 257
15846.51 275
15847.70 272
15848.89 245
15850.08 287
15851.27 291
15852.45 274
15853.64 290
15854.83 277
15856.02 288
15857.21 288
15858.40 272
15859.59 311
15860.78 261
15861.97 275
15863.16 275
15864.35 262
15865.53 243
15866.72 266
15867.91 291
15869.10 297
15870.29 263
15871.48 238
15872.67 251
15873.86 261
15875.05 279
15876.24 275
15877.43 326
15878.62 273
15879.81 261
15881.00 292
15882.19 293
15883.38 251
15884.57 250
15885.76 289
15886.95 305
15888.14 297
15889.33 261
15890.52 254
15891.71 261
15892.90 282
15894.09 264
15895.28 308
15896.47 302
15897.66 297
15898.85 292
15900.04 279
15901.24 281
15902.43 335
15903.62 299
15904.81 268
15906.00 253
15907.19 268
15908.38 278
15909.57 259
15910.76 274
15911.95 276
15913.14 290
15914.34 262
15915.53 295
15916.72 286
15917.91 282
15919.10 257
15920.29 296
15921.48 267
15922.68 269
15923.87 307
15925.06 277
15926.25 275
15927.44 274
15928.63 284
15929.83 292
15931.02 275
15932.21 252
15933.40 263
15934.59 224
15935.78 277
15936.98 249
15938.17 256
15939.36 279
15940.55 237
15941.74 251
15942.94 280
15944.13 256
15945.32 260
15946.51 255
15947.71 265
15948.90 290
15950.09 264
15951.28 235
15952.48 256
15953.67 245
15954.86 220
15956.05 251
15957.25 239
15958.44 222
15959.63 215
15960.83 222
15962.02 255
15963.21 251
15964.41 259
15965.60 208
15966.79 252
15967.98 235
15969.18 227
15970.37 213
15971.56 206
15972.76 220
15973.95 225
15975.14 244
15976.34 244
15977.53 202
15978.73 223
15979.92 233
15981.11 192
15982.31 226
15983.50 243
15984.69 251
15985.89 213
15987.08 257
15988.28 231
15989.47 244
15990.66 203
15991.86 271
15993.05 232
15994.25 222
15995.44 239
15996.63 248
15997.83 246
15999.02 274
16000.22 248
16001.41 232
16002.61 230
16003.80 192
16005.00 204
16006.19 237
16007.38 223
16008.58 215
16009.77 249
16010.97 194
16012.16 203
16013.36 237
16014.55 242
16015.75 234
16016.94 216
16018.14 229
16019.33 214
16020.53 259
16021.72 204
16022.92 243
16024.11 216
16025.31 248
16026.51 234
16027.70 221
16028.90 200
16030.09 214
16031.29 240
16032.48 221
16033.68 200
16034.87 236
16036.07 258
16037.27 233
16038.46 235
16039.66 211
16040.85 261
16042.05 227
16043.24 246
16044.44 237
16045.64 240
16046.83 225
16048.03 219
16049.23 217
16050.42 227
16051.62 187
16052.81 204
16054.01 239
16055.21 184
16056.40 266
16057.60 218
16058.80 243
16059.99 239
16061.19 234
16062.39 183
16063.58 213
16064.78 218
16065.98 208
16067.17 197
16068.37 215
16069.57 209
16070.77 219
16071.96 186
16073.16 205
16074.36 252
16075.55 219
16076.75 239
16077.95 178
16079.15 199
16080.34 202
16081.54 204
16082.74 209
16083.94 192
16085.13 186
16086.33 214
16087.53 260
16088.73 196
16089.92 200
16091.12 195
16092.32 229
16093.52 204
16094.71 232
16095.91 189
16097.11 183
16098.31 214
16099.51 242
16100.71 223
16101.90 235
16103.10 207
16104.30 214
16105.50 198
16106.70 202
16107.89 200
16109.09 233
16110.29 215
16111.49 197
16112.69 244
16113.89 199
16115.09 222
16116.28 206
16117.48 189
16118.68 221
16119.88 216
16121.08 215
16122.28 189
16123.48 168
16124.68 188
16125.88 184
16127.08 222
16128.27 231
16129.47 226
16130.67 217
16131.87 226
16133.07 178
16134.27 213
16135.47 226
16136.67 197
16137.87 226
16139.07 233
16140.27 223
16141.47 234
16142.67 215
16143.87 196
16145.07 195
16146.27 206
16147.47 190
16148.67 209
16149.87 258
16151.07 237
16152.27 214
16153.47 203
16154.67 200
16155.87 211
16157.07 189
16158.27 181
16159.47 196
16160.67 208
16161.87 236
16163.07 207
16164.27 208
16165.47 194
16166.67 207
16167.87 172
16169.07 215
16170.27 215
16171.47 228
16172.68 225
16173.88 190
16175.08 198
16176.28 186
16177.48 207
16178.68 218
16179.88 238
16181.08 208
16182.28 200
16183.48 209
16184.69 241
16185.89 203
16187.09 174
16188.29 224
16189.49 237
16190.69 199
16191.89 234
16193.10 220
16194.30 236
16195.50 216
16196.70 208
16197.90 172
16199.10 215
16200.31 265
16201.51 210
16202.71 195
16203.91 199
16205.11 207
16206.32 239
16207.52 252
16208.72 215
16209.92 229
16211.13 207
16212.33 208
16213.53 226
16214.73 225
16215.93 226
16217.14 212
16218.34 218
16219.54 225
16220.74 207
16221.95 197
16223.15 211
16224.35 211
16225.56 227
16226.76 204
16227.96 205
16229.16 198
16230.37 244
16231.57 241
16232.77 237
16233.98 236
16235.18 235
16236.38 242
16237.59 197
16238.79 210
16239.99 211
16241.20 220
16242.40 240
16243.60 234
16244.81 211
16246.01 202
16247.21 225
16248.42 221
16249.62 211
16250.82 224
16252.03 239
16253.23 219
16254.44 230
16255.64 218
16256.84 225
16258.05 250
16259.25 231
16260.46 218
16261.66 259
16262.86 243
16264.07 245
16265.27 235
16266.48 239
16267.68 248
16268.89 261
16270.09 231
16271.29 221
16272.50 224
16273.70 207
16274.91 246
16276.11 213
16277.32 235
16278.52 209
16279.73 199
16280.93 203
16282.14 235
16283.34 249
16284.55 235
16285.75 218
16286.96 228
16288.16 247
16289.37 243
16290.57 261
16291.78 256
16292.98 238
16294.19 256
16295.39 256
16296.60 244
16297.80 223
16299.01 209
16300.22 260
16301.42 209
16302.63 241
16303.83 259
16305.04 265
16306.24 271
16307.45 263
16308.66 232
16309.86 220
16311.07 234
16312.27 237
16313.48 268
16314.69 266
16315.89 230
16317.10 231
16318.30 241
16319.51 198
16320.72 233
16321.92 226
16323.13 263
16324.34 235
16325.54 217
16326.75 228
16327.96 228
16329.16 257
16330.37 238
16331.58 229
16332.78 225
16333.99 264
16335.20 234
16336.40 241
16337.61 204
16338.82 221
16340.02 217
16341.23 206
16342.44 245
16343.65 248
16344.85 194
16346.06 214
16347.27 233
16348.47 202
16349.68 197
16350.89 186
16352.10 189
16353.30 190
16354.51 191
16355.72 194
16356.93 186
16358.13 179
16359.34 189
16360.55 184
16361.76 214
16362.97 224
16364.17 232
16365.38 206
16366.59 201
16367.80 189
16369.01 205
16370.21 188
16371.42 207
16372.63 208
16373.84 209
16375.05 205
16376.26 192
16377.46 190
16378.67 189
16379.88 210
16381.09 199
16382.30 223
16383.51 202
16384.72 217
16385.92 212
16387.13 207
16388.34 236
16389.55 219
16390.76 230
16391.97 232
16393.18 211
16394.39 177
16395.60 181
16396.80 204
16398.01 193
16399.22 203
16400.43 209
16401.64 212
16402.85 185
16404.06 175
16405.27 200
16406.48 227
16407.69 206
16408.90 229
16410.11 214
16411.32 182
16412.53 197
16413.74 176
16414.95 166
16416.16 195
16417.37 217
16418.58 235
16419.79 209
16421.00 205
16422.21 200
16423.42 195
16424.63 233
16425.84 231
16427.05 231
16428.26 207
16429.47 192
16430.68 190
16431.89 193
16433.10 225
16434.31 177
16435.52 207
16436.73 211
16437.94 215
16439.15 206
16440.36 219
16441.57 184
16442.79 215
16444.00 207
16445.21 193
16446.42 185
16447.63 185
16448.84 173
16450.05 197
16451.26 174
16452.47 187
16453.68 190
16454.90 197
16456.11 187
16457.32 184
16458.53 194
16459.74 141
16460.95 167
16462.16 210
16463.38 227
16464.59 224
16465.80 218
16467.01 212
16468.22 190
16469.43 188
16470.65 195
16471.86 179
16473.07 199
16474.28 190
16475.49 170
16476.71 163
16477.92 211
16479.13 200
16480.34 170
16481.56 178
16482.77 177
16483.98 199
16485.19 182
16486.40 202
16487.62 220
16488.83 181
16490.04 184
16491.25 172
16492.47 189
16493.68 183
16494.89 174
16496.11 162
16497.32 195
16498.53 196
16499.74 171
16500.96 184
16502.17 177
16503.38 185
16504.60 210
16505.81 165
16507.02 184
16508.24 193
16509.45 189
16510.66 208
16511.88 185
16513.09 175
16514.30 171
16515.52 185
16516.73 199
16517.94 191
16519.16 170
16520.37 193
16521.58 193
16522.80 191
16524.01 193
16525.23 179
16526.44 178
16527.65 186
16528.87 172
16530.08 193
16531.30 198
16532.51 209
16533.72 212
16534.94 183
16536.15 164
16537.37 192
16538.58 205
16539.80 167
16541.01 201
16542.23 205
16543.44 154
16544.65 190
16545.87 191
16547.08 158
16548.30 184
16549.51 190
16550.73 178
16551.94 186
16553.16 171
16554.37 197
16555.59 199
16556.80 195
16558.02 202
16559.23 179
16560.45 186
16561.66 205
16562.88 191
16564.09 177
16565.31 179
16566.52 188
16567.74 188
16568.96 155
16570.17 159
16571.39 175
16572.60 165
16573.82 196
16575.03 238
16576.25 211
16577.47 184
16578.68 190
16579.90 176
16581.11 182
16582.33 197
16583.54 214
16584.76 268
16585.98 201
16587.19 171
16588.41 178
16589.63 170
16590.84 190
16592.06 208
16593.27 193
16594.49 187
16595.71 192
16596.92 197
16598.14 180
16599.36 189
16600.57 194
16601.79 176
16603.01 210
16604.22 205
16605.44 167
16606.66 203
16607.87 183
16609.09 216
16610.31 199
16611.53 171
16612.74 196
16613.96 194
16615.18 152
16616.39 160
16617.61 152
16618.83 185
16620.05 191
16621.26 158
16622.48 202
16623.70 198
16624.92 194
16626.13 163
16627.35 172
16628.57 191
16629.79 195
16631.00 196
16632.22 214
16633.44 205
16634.66 187
16635.88 206
16637.09 170
16638.31 226
16639.53 215
16640.75 207
16641.97 228
16643.18 182
16644.40 179
16645.62 169
16646.84 173
16648.06 194
16649.28 211
16650.49 199
16651.71 171
16652.93 183
16654.15 182
16655.37 156
16656.59 160
16657.81 159
16659.03 189
16660.24 183
16661.46 182
16662.68 154
16663.90 193
16665.12 184
16666.34 207
16667.56 173
16668.78 172
16670.00 195
16671.22 168
16672.43 170
16673.65 155
16674.87 184
16676.09 200
16677.31 172
16678.53 168
16679.75 159
16680.97 151
16682.19 218
16683.41 171
16684.63 148
16685.85 153
16687.07 164
16688.29 162
16689.51 168
16690.73 152
16691.95 150
16693.17 183
16694.39 194
16695.61 223
16696.83 195
16698.05 188
16699.27 154
16700.49 166
16701.71 171
16702.93 149
16704.15 173
16705.37 172
16706.59 181
16707.81 176
16709.03 172
16710.25 186
16711.48 179
16712.70 143
16713.92 162
16715.14 180
16716.36 192
16717.58 163
16718.80 186
16720.02 179
16721.24 208
16722.46 182
16723.68 175
16724.91 192
16726.13 184
16727.35 175
16728.57 171
16729.79 188
16731.01 191
16732.23 184
16733.46 179
16734.68 198
16735.90 189
16737.12 185
16738.34 192
16739.56 184
16740.79 159
16742.01 201
16743.23 201
16744.45 199
16745.67 190
16746.90 176
16748.12 198
16749.34 182
16750.56 163
16751.78 175
16753.01 171
16754.23 157
16755.45 167
16756.67 199
16757.90 208
16759.12 178
16760.34 179
16761.56 189
16762.79 192
16764.01 179
16765.23 172
16766.45 171
16767.68 167
16768.90 193
16770.12 167
16771.34 158
16772.57 168
16773.79 196
16775.01 217
16776.24 172
16777.46 171
16778.68 184
16779.91 166
16781.13 172
16782.35 165
16783.58 163
16784.80 187
16786.02 186
16787.25 195
16788.47 182
16789.69 177
16790.92 201
16792.14 199
16793.36 168
16794.59 181
16795.81 165
16797.04 182
16798.26 159
16799.48 187
16800.71 222
16801.93 172
16803.16 195
16804.38 188
16805.60 183
16806.83 171
16808.05 178
16809.28 177
16810.50 173
16811.73 184
16812.95 184
16814.17 186
16815.40 200
16816.62 187
16817.85 151
16819.07 169
16820.30 176
16821.52 199
16822.75 194
16823.97 168
16825.20 161
16826.42 199
16827.65 154
16828.87 185
16830.10 148
16831.32 162
16832.55 199
16833.77 178
16835.00 150
16836.22 179
16837.45 223
16838.67 214
16839.90 196
16841.12 180
16842.35 198
16843.57 179
16844.80 184
16846.03 194
16847.25 183
16848.48 187
16849.70 204
16850.93 183
16852.15 164
16853.38 168
16854.61 199
16855.83 216
16857.06 184
16858.28 171
16859.51 177
16860.74 176
16861.96 196
16863.19 207
16864.42 187
16865.64 210
16866.87 170
16868.09 184
16869.32 190
16870.55 207
16871.77 210
16873.00 200
16874.23 200
16875.45 195
16876.68 176
16877.91 195
16879.13 187
16880.36 189
16881.59 177
16882.82 200
16884.04 207
16885.27 198
16886.50 221
16887.72 203
16888.95 220
16890.18 227
16891.41 204
16892.63 197
16893.86 175
16895.09 185
16896.32 213
16897.54 216
16898.77 176
16900.00 199
16901.23 199
16902.45 210
16903.68 172
16904.91 219
16906.14 204
16907.36 201
16908.59 197
16909.82 205
16911.05 173
16912.28 182
16913.50 179
16914.73 205
16915.96 195
16917.19 181
16918.42 177
16919.65 159
16920.87 186
16922.10 158
16923.33 173
16924.56 181
16925.79 195
16927.02 176
16928.24 196
16929.47 178
16930.70 192
16931.93 161
16933.16 173
16934.39 185
16935.62 165
16936.85 216
16938.08 198
16939.30 183
16940.53 213
16941.76 200
16942.99 161
16944.22 175
16945.45 174
16946.68 176
16947.91 189
16949.14 185
16950.37 197
16951.60 189
16952.83 195
16954.06 173
16955.29 187
16956.52 197
16957.74 185
16958.97 176
16960.20 199
16961.43 185
16962.66 248
16963.89 213
16965.12 186
16966.35 202
16967.58 207
16968.81 179
16970.04 185
16971.27 194
16972.50 180
16973.74 189
16974.97 174
16976.20 170
16977.43 171
16978.66 183
16979.89 193
16981.12 174
16982.35 163
16983.58 150
16984.81 179
16986.04 178
16987.27 173
16988.50 202
16989.73 183
16990.96 169
16992.19 171
16993.43 168
16994.66 197
16995.89 172
16997.12 200
16998.35 183
16999.58 186
17000.81 187
17002.04 208
17003.28 172
17004.51 167
17005.74 170
17006.97 154
17008.20 177
17009.43 149
17010.66 157
17011.90 149
17013.13 174
17014.36 175
17015.59 188
17016.82 179
17018.05 182
17019.29 152
17020.52 205
17021.75 190
17022.98 168
17024.21 177
17025.45 182
17026.68 174
17027.91 163
17029.14 179
17030.38 167
17031.61 178
17032.84 180
17034.07 169
17035.31 169
17036.54 163
17037.77 147
17039.00 194
17040.24 176
17041.47 196
17042.70 180
17043.93 150
17045.17 161
17046.40 187
17047.63 197
17048.87 155
17050.10 172
17051.33 165
17052.57 199
17053.80 158
17055.03 179
17056.27 180
17057.50 168
17058.73 172
17059.97 192
17061.20 183
17062.43 202
17063.67 194
17064.90 192
17066.13 189
17067.37 177
17068.60 172
17069.83 167
17071.07 178
17072.30 165
17073.54 166
17074.77 176
17076.00 176
17077.24 144
17078.47 158
17079.71 183
17080.94 185
17082.17 170
17083.41 167
17084.64 180
17085.88 155
17087.11 175
17088.35 135
17089.58 171
17090.81 162
17092.05 155
17093.28 172
17094.52 163
17095.75 141
17096.99 160
17098.22 149
17099.46 174
17100.69 149
17101.93 154
17103.16 187
17104.40 170
17105.63 199
17106.87 170
17108.10 181
17109.34 194
17110.57 160
17111.81 156
17113.04 171
17114.28 152
17115.51 164
17116.75 169
17117.99 161
17119.22 162
17120.46 183
17121.69 165
17122.93 168
17124.16 165
17125.40 176
17126.64 196
17127.87 171
17129.11 182
17130.34 183
17131.58 192
17132.82 188
17134.05 181
17135.29 175
17136.52 176
17137.76 176
17139.00 154
17140.23 163
17141.47 184
17142.71 194
17143.94 179
17145.18 170
17146.41 196
17147.65 156
17148.89 175
17150.12 166
17151.36 164
17152.60 165
17153.83 131
17155.07 154
17156.31 168
17157.55 168
17158.78 189
17160.02 168
17161.26 184
17162.49 175
17163.73 158
17164.97 187
17166.21 183
17167.44 160
17168.68 194
17169.92 184
17171.15 172
17172.39 151
17173.63 166
17174.87 179
17176.10 152
17177.34 158
17178.58 155
17179.82 158
17181.06 206
17182.29 225
17183.53 203
17184.77 158
17186.01 187
17187.25 139
17188.48 142
17189.72 151
17190.96 163
17192.20 137
17193.44 171
17194.67 151
17195.91 172
17197.15 165
17198.39 190
17199.63 186
17200.87 162
17202.10 153
17203.34 164
17204.58 153
17205.82 164
17207.06 167
17208.30 153
17209.54 176
17210.78 160
17212.01 152
17213.25 164
17214.49 137
17215.73 158
17216.97 159
17218.21 163
17219.45 154
17220.69 154
17221.93 146
17223.17 139
17224.41 150
17225.65 154
17226.89 157
17228.12 152
17229.36 164
17230.60 161
17231.84 171
17233.08 176
17234.32 149
17235.56 173
17236.80 148
17238.04 185
17239.28 155
17240.52 180
17241.76 153
17243.00 178
17244.24 167
17245.48 166
17246.72 161
17247.96 169
17249.20 155
17250.44 158
17251.68 166
17252.92 151
17254.16 150
17255.40 169
17256.64 174
17257.89 140
17259.13 153
17260.37 132
17261.61 182
17262.85 149
17264.09 143
17265.33 150
17266.57 165
17267.81 167
17269.05 193
17270.29 164
17271.53 161
17272.78 137
17274.02 142
17275.26 160
17276.50 157
17277.74 169
17278.98 178
17280.22 153
17281.46 149
17282.71 176
17283.95 152
17285.19 180
17286.43 141
17287.67 174
17288.91 162
17290.16 164
17291.40 143
17292.64 191
17293.88 162
17295.12 182
17296.36 172
17297.61 181
17298.85 214
17300.09 163
17301.33 193
17302.58 155
17303.82 175
17305.06 152
17306.30 161
17307.54 168
17308.79 197
17310.03 177
17311.27 160
17312.51 174
17313.76 149
17315.00 147
17316.24 166
17317.48 128
17318.73 156
17319.97 159
17321.21 166
17322.46 138
17323.70 170
17324.94 151
17326.18 187
17327.43 188
17328.67 146
17329.91 157
17331.16 172
17332.40 138
17333.64 154
17334.89 147
17336.13 152
17337.37 150
17338.62 166
17339.86 186
17341.10 183
17342.35 148
17343.59 157
17344.84 156
17346.08 139
17347.32 134
17348.57 155
17349.81 169
17351.05 143
17352.30 159
17353.54 178
17354.79 150
17356.03 150
17357.27 146
17358.52 141
17359.76 157
17361.01 132
17362.25 155
17363.50 143
17364.74 153
17365.98 171
17367.23 168
17368.47 174
17369.72 153
17370.96 151
17372.21 184
17373.45 188
17374.70 156
17375.94 137
17377.19 143
17378.43 163
17379.68 182
17380.92 162
17382.17 196
17383.41 130
17384.66 154
17385.90 170
17387.15 161
17388.39 141
17389.64 161
17390.88 140
17392.13 177
17393.37 156
17394.62 171
17395.86 146
17397.11 145
17398.36 136
17399.60 144
17400.85 167
17402.09 160
17403.34 141
17404.58 172
17405.83 175
17407.08 135
17408.32 161
17409.57 170
17410.81 163
17412.06 166
17413.31 172
17414.55 180
17415.80 156
17417.05 158
17418.29 159
17419.54 182
17420.78 164
17422.03 150
17423.28 183
17424.52 155
17425.77 174
17427.02 190
17428.26 145
17429.51 143
17430.76 122
17432.00 162
17433.25 147
17434.50 141
17435.75 161
17436.99 166
17438.24 151
17439.49 145
17440.73 160
17441.98 171
17443.23 173
17444.48 139
17445.72 129
17446.97 152
17448.22 153
17449.46 153
17450.71 142
17451.96 163
17453.21 156
17454.45 163
17455.70 158
17456.95 145
17458.20 162
17459.45 155
17460.69 163
17461.94 171
17463.19 146
17464.44 157
17465.69 124
17466.93 140
17468.18 143
17469.43 161
17470.68 189
17471.93 172
17473.17 163
17474.42 155
17475.67 133
17476.92 162
17478.17 163
17479.42 138
17480.67 159
17481.91 154
17483.16 148
17484.41 153
17485.66 183
17486.91 167
17488.16 176
17489.41 185
17490.66 150
17491.90 160
17493.15 158
17494.40 172
17495.65 158
17496.90 190
17498.15 190
17499.40 160
17500.65 130
17501.90 146
17503.15 136
17504.40 161
17505.65 172
17506.90 173
17508.14 173
17509.39 137
17510.64 156
17511.89 185
17513.14 187
17514.39 148
17515.64 141
17516.89 148
17518.14 176
17519.39 205
17520.64 195
17521.89 147
17523.14 156
17524.39 150
17525.64 147
17526.89 154
17528.14 193
17529.39 190
17530.64 168
17531.89 162
17533.14 172
17534.40 210
17535.65 166
17536.90 167
17538.15 156
17539.40 210
17540.65 191
17541.90 161
17543.15 162
17544.40 172
17545.65 168
17546.90 179
17548.15 174
17549.40 159
17550.66 178
17551.91 190
17553.16 164
17554.41 156
17555.66 132
17556.91 161
17558.16 173
17559.41 136
17560.67 133
17561.92 145
17563.17 172
17564.42 171
17565.67 146
17566.92 169
17568.18 178
17569.43 162
17570.68 145
17571.93 151
17573.18 150
17574.43 176
17575.69 156
17576.94 193
17578.19 127
17579.44 157
17580.69 157
17581.95 164
17583.20 155
17584.45 158
17585.70 182
17586.96 161
17588.21 192
17589.46 170
17590.71 170
17591.97 149
17593.22 175
17594.47 178
17595.72 142
17596.98 149
17598.23 144
17599.48 126
17600.73 162
17601.99 189
17603.24 158
17604.49 162
17605.75 145
17607.00 152
17608.25 135
17609.51 157
17610.76 149
17612.01 155
17613.27 163
17614.52 141
17615.77 134
17617.03 137
17618.28 144
17619.53 150
17620.79 163
17622.04 143
17623.29 143
17624.55 145
17625.80 152
17627.05 181
17628.31 165
17629.56 147
17630.82 199
17632.07 186
17633.32 149
17634.58 146
17635.83 135
17637.09 155
17638.34 163
17639.60 173
17640.85 160
17642.10 147
17643.36 144
17644.61 178
17645.87 129
17647.12 180
17648.38 143
17649.63 176
17650.89 172
17652.14 146
17653.39 154
17654.65 167
17655.90 144
17657.16 129
17658.41 156
17659.67 156
17660.92 147
17662.18 168
17663.43 171
17664.69 136
17665.94 166
17667.20 130
17668.45 157
17669.71 152
17670.97 164
17672.22 139
17673.48 153
17674.73 163
17675.99 162
17677.24 147
17678.50 132
17679.75 155
17681.01 184
17682.27 179
17683.52 156
17684.78 158
17686.03 132
17687.29 160
17688.55 160
17689.80 155
17691.06 158
17692.31 154
17693.57 125
17694.83 140
17696.08 145
17697.34 143
17698.59 145
17699.85 158
17701.11 144
17702.36 157
17703.62 151
17704.88 168
17706.13 155
17707.39 139
17708.65 152
17709.90 175
17711.16 165
17712.42 146
17713.67 162
17714.93 146
17716.19 144
17717.44 145
17718.70 140
17719.96 147
17721.22 163
17722.47 161
17723.73 153
17724.99 165
17726.25 153
17727.50 173
17728.76 161
17730.02 148
17731.27 137
17732.53 165
17733.79 139
17735.05 143
17736.31 168
17737.56 154
17738.82 167
17740.08 161
17741.34 148
17742.59 130
17743.85 159
17745.11 154
17746.37 179
17747.63 193
17748.88 163
17750.14 142
17751.40 132
17752.66 115
17753.92 116
17755.18 138
17756.43 153
17757.69 157
17758.95 159
17760.21 166
17761.47 148
17762.73 146
17763.99 123
17765.24 135
17766.50 143
17767.76 164
17769.02 143
17770.28 150
17771.54 137
17772.80 164
17774.06 156
17775.32 138
17776.57 138
17777.83 125
17779.09 116
17780.35 128
17781.61 127
17782.87 158
17784.13 162
17785.39 163
17786.65 159
17787.91 150
17789.17 154
17790.43 144
17791.69 151
17792.95 146
17794.21 134
17795.47 138
17796.73 138
17797.99 180
17799.25 133
17800.51 153
17801.77 153
17803.03 158
17804.29 152
17805.55 169
17806.81 160
17808.07 127
17809.33 130
17810.59 144
17811.85 157
17813.11 134
17814.37 139
17815.63 148
17816.89 155
17818.15 123
17819.41 162
17820.67 146
17821.93 148
17823.19 134
17824.45 149
17825.71 146
17826.98 150
17828.24 132
17829.50 166
17830.76 136
17832.02 156
17833.28 135
17834.54 149
17835.80 134
17837.06 117
17838.33 149
17839.59 156
17840.85 154
17842.11 162
17843.37 154
17844.63 146
17845.89 129
17847.16 160
17848.42 153
17849.68 147
17850.94 162
17852.20 169
17853.46 152
17854.73 143
17855.99 135
17857.25 140
17858.51 155
17859.77 125
17861.04 146
17862.30 149
17863.56 116
17864.82 167
17866.09 143
17867.35 156
17868.61 144
17869.87 142
17871.14 139
17872.40 157
17873.66 136
17874.92 127
17876.19 150
17877.45 151
17878.71 131
17879.97 144
17881.24 160
17882.50 150
17883.76 155
17885.03 122
17886.29 134
17887.55 152
17888.81 139
17890.08 172
17891.34 153
17892.60 132
17893.87 114
17895.13 161
17896.39 146
17897.66 138
17898.92 166
17900.18 169
17901.45 145
17902.71 142
17903.97 148
17905.24 145
17906.50 151
17907.77 135
17909.03 166
17910.29 183
17911.56 149
17912.82 134
17914.09 142
17915.35 160
17916.61 194
17917.88 161
17919.14 149
17920.41 143
17921.67 162
17922.93 140
17924.20 171
17925.46 137
17926.73 151
17927.99 176
17929.26 166
17930.52 134
17931.79 143
17933.05 160
17934.32 153
17935.58 168
17936.84 162
17938.11 156
17939.37 138
17940.64 145
17941.90 154
17943.17 138
17944.43 145
17945.70 140
17946.96 128
17948.23 143
17949.50 163
17950.76 158
17952.03 144
17953.29 172
17954.56 165
17955.82 135
17957.09 152
17958.35 160
17959.62 145
17960.88 149
17962.15 133
17963.42 134
17964.68 153
17965.95 141
17967.21 158
17968.48 142
17969.74 132
17971.01 154
17972.28 195
17973.54 153
17974.81 158
17976.08 166
17977.34 152
17978.61 172
17979.87 154
17981.14 181
17982.41 133
17983.67 129
17984.94 169
17986.21 145
17987.47 149
17988.74 158
17990.01 146
17991.27 158
17992.54 138
17993.81 140
17995.07 143
17996.34 161
17997.61 161
17998.87 131
18000.14 148
18001.41 160
18002.68 157
18003.94 154
18005.21 151
18006.48 150
18007.74 178
18009.01 178
18010.28 135
18011.55 131
18012.81 144
18014.08 148
18015.35 156
18016.62 168
18017.88 128
18019.15 137
18020.42 150
18021.69 135
18022.96 158
18024.22 140
18025.49 139
18026.76 137
18028.03 162
18029.29 139
18030.56 124
18031.83 141
18033.10 147
18034.37 156
18035.64 165
18036.90 165
18038.17 138
18039.44 130
18040.71 148
18041.98 155
18043.25 144
18044.51 166
18045.78 141
18047.05 139
18048.32 133
18049.59 149
18050.86 182
18052.13 143
18053.40 119
18054.67 154
18055.93 150
18057.20 160
18058.47 159
18059.74 142
18061.01 144
18062.28 159
18063.55 154
18064.82 144
18066.09 138
18067.36 136
18068.63 148
18069.90 159
18071.17 138
18072.44 156
18073.70 136
18074.97 150
18076.24 157
18077.51 148
18078.78 108
18080.05 135
18081.32 178
18082.59 166
18083.86 155
18085.13 179
18086.40 148
18087.67 168
18088.94 140
18090.21 152
18091.48 155
18092.75 164
18094.02 140
18095.29 143
18096.57 147
18097.84 142
18099.11 139
18100.38 132
18101.65 120
18102.92 138
18104.19 132
18105.46 161
18106.73 150
18108.00 137
18109.27 160
18110.54 140
18111.81 154
18113.08 169
18114.36 172
18115.63 158
18116.90 157
18118.17 157
18119.44 121
18120.71 132
18121.98 152
18123.25 145
18124.53 142
18125.80 149
18127.07 153
18128.34 149
18129.61 141
18130.88 126
18132.16 131
18133.43 175
18134.70 158
18135.97 147
18137.24 133
18138.51 156
18139.79 151
18141.06 145
18142.33 161
18143.60 152
18144.87 160
18146.15 151
18147.42 158
18148.69 146
18149.96 143
18151.24 143
18152.51 147
18153.78 159
18155.05 163
18156.33 174
18157.60 148
18158.87 139
18160.14 159
18161.42 148
18162.69 163
18163.96 179
18165.23 145
18166.51 157
18167.78 160
18169.05 149
18170.33 125
18171.60 145
18172.87 183
18174.15 164
18175.42 147
18176.69 135
18177.97 151
18179.24 162
18180.51 157
18181.79 136
18183.06 152
18184.33 150
18185.61 185
18186.88 173
18188.15 153
18189.43 132
18190.70 147
18191.97 172
18193.25 150
18194.52 153
18195.80 123
18197.07 127
18198.34 113
18199.62 156
18200.89 148
18202.17 155
18203.44 143
18204.71 135
18205.99 133
18207.26 147
18208.54 170
18209.81 199
18211.09 147
18212.36 139
18213.64 140
18214.91 171
18216.18 198
18217.46 124
18218.73 150
18220.01 148
18221.28 167
18222.56 153
18223.83 142
18225.11 154
18226.38 131
18227.66 163
18228.93 165
18230.21 138
18231.48 150
18232.76 158
18234.03 162
18235.31 134
18236.58 135
18237.86 157
18239.14 158
18240.41 134
18241.69 136
18242.96 173
18244.24 161
18245.51 155
18246.79 146
18248.06 148
18249.34 129
18250.62 141
18251.89 175
18253.17 156
18254.44 142
18255.72 145
18257.00 135
18258.27 135
18259.55 137
18260.82 135
18262.10 143
18263.38 158
18264.65 140
18265.93 159
18267.21 146
18268.48 152
18269.76 145
18271.04 149
18272.31 129
18273.59 149
18274.87 147
18276.14 135
18277.42 132
18278.70 131
18279.97 158
18281.25 135
18282.53 152
18283.80 127
18285.08 125
18286.36 142
18287.63 147
18288.91 138
18290.19 145
18291.47 157
18292.74 160
18294.02 134
18295.30 159
18296.58 155
18297.85 146
18299.13 136
18300.41 152
18301.69 121
18302.96 157
18304.24 146
18305.52 148
18306.80 145
18308.07 137
18309.35 162
18310.63 163
18311.91 162
18313.19 151
18314.46 143
18315.74 146
18317.02 178
18318.30 153
18319.58 156
18320.86 146
18322.13 156
18323.41 149
18324.69 152
18325.97 154
18327.25 147
18328.53 146
18329.80 140
18331.08 144
18332.36 150
18333.64 135
18334.92 140
18336.20 141
18337.48 143
18338.76 136
18340.04 137
18341.31 138
18342.59 147
18343.87 142
18345.15 121
18346.43 124
18347.71 143
18348.99 148
18350.27 146
18351.55 140
18352.83 138
18354.11 150
18355.39 156
18356.67 130
18357.95 161
18359.22 140
18360.50 160
18361.78 139
18363.06 136
18364.34 139
18365.62 131
18366.90 146
18368.18 120
18369.46 153
18370.74 138
18372.02 144
18373.30 139
18374.58 151
18375.86 163
18377.14 153
18378.42 137
18379.71 132
18380.99 135
18382.27 165
18383.55 144
18384.83 119
18386.11 125
18387.39 170
18388.67 162
18389.95 122
18391.23 141
18392.51 130
18393.79 120
18395.07 160
18396.35 161
18397.63 138
18398.92 138
18400.20 134
18401.48 143
18402.76 142
18404.04 135
18405.32 146
18406.60 155
18407.88 152
18409.17 136
18410.45 172
18411.73 158
18413.01 126
18414.29 151
18415.57 145
18416.85 142
18418.14 154
18419.42 169
18420.70 139
18421.98 137
18423.26 164
18424.55 161
18425.83 142
18427.11 130
18428.39 128
18429.67 148
18430.96 139
18432.24 145
18433.52 152
18434.80 162
18436.08 151
18437.37 142
18438.65 158
18439.93 159
18441.21 139
18442.50 128
18443.78 134
18445.06 158
18446.34 117
18447.63 115
18448.91 122
18450.19 140
18451.48 173
18452.76 137
18454.04 146
18455.32 155
18456.61 132
18457.89 165
18459.17 160
18460.46 155
18461.74 151
18463.02 139
18464.31 144
18465.59 146
18466.87 134
18468.16 154
18469.44 142
18470.72 151
18472.01 165
18473.29 154
18474.57 147
18475.86 159
18477.14 144
18478.43 135
18479.71 143
18480.99 152
18482.28 145
18483.56 148
18484.85 152
18486.13 163
18487.41 155
18488.70 124
18489.98 146
18491.27 133
18492.55 166
18493.83 156
18495.12 158
18496.40 151
18497.69 142
18498.97 149
18500.26 123
18501.54 163
18502.83 136
18504.11 138
18505.40 146
18506.68 121
18507.97 124
18509.25 140
18510.54 151
18511.82 125
18513.11 172
18514.39 145
18515.68 164
18516.96 172
18518.25 162
18519.53 172
18520.82 161
18522.10 149
18523.39 143
18524.67 145
18525.96 134
18527.24 156
18528.53 132
18529.81 144
18531.10 144
18532.39 144
18533.67 152
18534.96 150
18536.24 161
18537.53 164
18538.81 163
18540.10 143
18541.39 154
18542.67 133
18543.96 140
18545.24 144
18546.53 127
18547.82 144
18549.10 114
18550.39 149
18551.68 142
18552.96 151
18554.25 124
18555.53 139
18556.82 135
18558.11 164
18559.39 126
18560.68 127
18561.97 130
18563.25 147
18564.54 139
18565.83 142
18567.12 160
18568.40 139
18569.69 180
18570.98 146
18572.26 156
18573.55 142
18574.84 170
18576.12 180
18577.41 184
18578.70 166
18579.99 148
18581.27 154
18582.56 206
18583.85 162
18585.14 142
18586.42 142
18587.71 114
18589.00 157
18590.29 152
18591.57 149
18592.86 142
18594.15 142
18595.44 148
18596.73 168
18598.01 158
18599.30 142
18600.59 175
18601.88 158
18603.17 149
18604.45 151
18605.74 144
18607.03 176
18608.32 169
18609.61 152
18610.90 144
18612.18 156
18613.47 147
18614.76 170
18616.05 153
18617.34 138
18618.63 155
18619.92 159
18621.20 174
18622.49 202
18623.78 147
18625.07 151
18626.36 149
18627.65 184
18628.94 158
18630.23 173
18631.52 152
18632.81 147
18634.09 160
18635.38 167
18636.67 121
18637.96 148
18639.25 149
18640.54 160
18641.83 138
18643.12 125
18644.41 160
18645.70 144
18646.99 148
18648.28 133
18649.57 160
18650.86 159
18652.15 137
18653.44 177
18654.73 158
18656.02 185
18657.31 165
18658.60 140
18659.89 144
18661.18 164
18662.47 136
18663.76 171
18665.05 146
18666.34 138
18667.63 137
18668.92 143
18670.21 142
18671.50 159
18672.79 152
18674.08 137
18675.37 160
18676.66 149
18677.95 137
18679.24 121
18680.54 165
18681.83 161
18683.12 158
18684.41 150
18685.70 163
18686.99 129
18688.28 123
18689.57 133
18690.86 135
18692.15 149
18693.45 133
18694.74 133
18696.03 144
18697.32 161
18698.61 155
18699.90 135
18701.19 142
18702.49 136
18703.78 163
18705.07 145
18706.36 156
18707.65 147
18708.94 148
18710.24 147
18711.53 139
18712.82 138
18714.11 132
18715.40 175
18716.70 188
18717.99 128
18719.28 147
18720.57 142
18721.86 129
18723.16 146
18724.45 125
18725.74 146
18727.03 147
18728.33 151
18729.62 121
18730.91 130
18732.20 136
18733.50 151
18734.79 153
18736.08 139
18737.37 141
18738.67 152
18739.96 137
18741.25 128
18742.55 148
18743.84 152
18745.13 157
18746.43 130
18747.72 154
18749.01 158
18750.31 148
18751.60 154
18752.89 139
18754.19 149
18755.48 127
18756.77 161
18758.07 152
18759.36 138
18760.65 156
18761.95 138
18763.24 127
18764.53 152
18765.83 147
18767.12 160
18768.42 149
18769.71 134
18771.00 184
18772.30 196
18773.59 161
18774.88 159
18776.18 148
18777.47 124
18778.77 111
18780.06 114
18781.36 138
18782.65 122
18783.94 141
18785.24 174
18786.53 141
18787.83 153
18789.12 121
18790.42 140
18791.71 126
18793.01 147
18794.30 160
18795.60 162
18796.89 151
18798.19 115
18799.48 134
18800.78 139
18802.07 129
18803.37 118
18804.66 128
18805.96 140
18807.25 170
18808.55 167
18809.84 139
18811.14 139
18812.43 121
18813.73 130
18815.02 149
18816.32 147
18817.61 114
18818.91 149
18820.21 159
18821.50 154
18822.80 146
18824.09 140
18825.39 163
18826.68 139
18827.98 156
18829.28 146
18830.57 141
18831.87 136
18833.16 146
18834.46 142
18835.76 140
18837.05 152
18838.35 158
18839.65 173
18840.94 141
18842.24 119
18843.53 145
18844.83 156
18846.13 120
18847.42 135
18848.72 144
18850.02 160
18851.31 152
18852.61 120
18853.91 138
18855.20 143
18856.50 133
18857.80 133
18859.10 143
18860.39 133
18861.69 131
18862.99 146
18864.28 148
18865.58 144
18866.88 134
18868.18 112
18869.47 128
18870.77 141
18872.07 150
18873.37 144
18874.66 131
18875.96 141
18877.26 161
18878.56 118
18879.85 121
18881.15 121
18882.45 148
18883.75 149
18885.04 131
18886.34 136
18887.64 135
18888.94 151
18890.24 144
18891.53 149
18892.83 135
18894.13 128
18895.43 157
18896.73 128
18898.03 144
18899.32 153
18900.62 147
18901.92 153
18903.22 147
18904.52 141
18905.82 128
18907.12 149
18908.41 125
18909.71 127
18911.01 131
18912.31 149
18913.61 157
18914.91 130
18916.21 131
18917.51 129
18918.80 134
18920.10 168
18921.40 153
18922.70 112
18924.00 128
18925.30 143
18926.60 132
18927.90 141
18929.20 143
18930.50 143
18931.80 151
18933.10 127
18934.40 126
18935.70 135
18937.00 154
18938.30 140
18939.60 138
18940.90 130
18942.20 161
18943.50 124
18944.79 122
18946.09 157
18947.39 146
18948.70 144
18950.00 138
18951.30 146
18952.60 130
18953.90 156
18955.20 129
18956.50 125
18957.80 132
18959.10 122
18960.40 99
18961.70 122
18963.00 169
18964.30 131
18965.60 145
18966.90 123
18968.20 115
18969.50 122
18970.80 125
18972.10 137
18973.40 116
18974.71 162
18976.01 189
18977.31 150
18978.61 133
18979.91 158
18981.21 137
18982.51 131
18983.81 144
18985.12 141
18986.42 142
18987.72 126
18989.02 135
18990.32 139
18991.62 136
18992.92 145
18994.23 140
18995.53 122
18996.83 135
18998.13 151
18999.43 144
19000.73 130
19002.04 127
19003.34 139
19004.64 138
19005.94 132
19007.24 104
19008.55 112
19009.85 138
19011.15 165
19012.45 120
19013.76 133
19015.06 162
19016.36 146
19017.66 160
19018.96 127
19020.27 130
19021.57 150
19022.87 134
19024.18 150
19025.48 142
19026.78 133
19028.08 145
19029.39 157
19030.69 141
19031.99 136
19033.30 150
19034.60 139
19035.90 123
19037.20 138
19038.51 128
19039.81 130
19041.11 162
19042.42 125
19043.72 122
19045.02 120
19046.33 162
19047.63 163
19048.93 127
19050.24 110
19051.54 118
19052.85 159
19054.15 167
19055.45 128
19056.76 102
19058.06 117
19059.36 121
19060.67 129
19061.97 121
19063.28 144
19064.58 129
19065.88 143
19067.19 127
19068.49 121
19069.80 110
19071.10 119
19072.41 130
19073.71 132
19075.01 153
19076.32 133
19077.62 128
19078.93 125
19080.23 119
19081.54 116
19082.84 138
19084.15 130
19085.45 133
19086.76 132
19088.06 137
19089.37 117
19090.67 109
19091.98 139
19093.28 139
19094.59 123
19095.89 116
19097.20 132
19098.50 136
19099.81 148
19101.11 113
19102.42 144
19103.72 121
19105.03 137
19106.33 144
19107.64 154
19108.94 128
19110.25 151
19111.56 128
19112.86 137
19114.17 129
19115.47 120
19116.78 144
19118.08 151
19119.39 181
19120.70 138
19122.00 112
19123.31 125
19124.61 161
19125.92 139
19127.23 158
19128.53 144
19129.84 125
19131.15 131
19132.45 122
19133.76 131
19135.06 140
19136.37 141
19137.68 141
19138.98 141
19140.29 136
19141.60 151
19142.90 120
19144.21 136
19145.52 126
19146.82 131
19148.13 163
19149.44 141
19150.75 136
19152.05 152
19153.36 131
19154.67 120
19155.97 148
19157.28 115
19158.59 118
19159.90 122
19161.20 142
19162.51 150
19163.82 129
19165.13 128
19166.43 137
19167.74 144
19169.05 126
19170.36 116
19171.66 111
19172.97 149
19174.28 127
19175.59 117
19176.89 98
19178.20 137
19179.51 121
19180.82 153
19182.13 120
19183.44 129
19184.74 164
19186.05 128
19187.36 136
19188.67 125
19189.98 117
19191.28 148
19192.59 130
19193.90 147
19195.21 126
19196.52 122
19197.83 123
19199.14 123
19200.44 130
19201.75 132
19203.06 136
19204.37 145
19205.68 149
19206.99 116
19208.30 115
19209.61 126
19210.92 119
19212.22 147
19213.53 147
19214.84 137
19216.15 134
19217.46 143
19218.77 128
19220.08 114
19221.39 131
19222.70 145
19224.01 135
19225.32 135
19226.63 166
19227.94 122
19229.25 126
19230.56 121
19231.87 115
19233.18 130
19234.49 115
19235.80 124
19237.11 137
19238.42 122
19239.73 146
19241.04 116
19242.35 150
19243.66 119
19244.97 167
19246.28 146
19247.59 107
19248.90 121
19250.21 131
19251.52 131
19252.83 133
19254.14 142
19255.45 129
19256.76 123
19258.07 145
19259.38 129
19260.69 133
19262.00 134
19263.31 149
19264.63 144
19265.94 125
19267.25 112
19268.56 156
19269.87 140
19271.18 114
19272.49 131
19273.80 152
19275.11 126
19276.43 154
19277.74 151
19279.05 138
19280.36 121
19281.67 114
19282.98 124
19284.29 154
19285.61 138
19286.92 126
19288.23 137
19289.54 152
19290.85 142
19292.16 124
19293.48 159
19294.79 147
19296.10 162
19297.41 157
19298.72 126
19300.04 123
19301.35 119
19302.66 137
19303.97 121
19305.29 115
19306.60 130
19307.91 159
19309.22 155
19310.53 142
19311.85 160
19313.16 148
19314.47 128
19315.78 104
19317.10 124
19318.41 124
19319.72 131
19321.04 113
19322.35 114
19323.66 130
19324.97 117
19326.29 132
19327.60 126
19328.91 111
19330.23 125
19331.54 120
19332.85 128
19334.17 133
19335.48 130
19336.79 151
19338.11 166
19339.42 151
19340.73 139
19342.05 146
19343.36 145
19344.67 146
19345.99 154
19347.30 139
19348.62 122
19349.93 133
19351.24 143
19352.56 124
19353.87 137
19355.18 134
19356.50 123
19357.81 125
19359.13 136
19360.44 164
19361.76 167
19363.07 125
19364.38 109
19365.70 144
19367.01 172
19368.33 122
19369.64 105
19370.96 109
19372.27 141
19373.58 153
19374.90 122
19376.21 140
19377.53 126
19378.84 139
19380.16 154
19381.47 147
19382.79 148
19384.10 157
19385.42 171
19386.73 138
19388.05 128
19389.36 128
19390.68 135
19391.99 136
19393.31 146
19394.62 120
19395.94 139
19397.26 121
19398.57 130
19399.89 116
19401.20 113
19402.52 125
19403.83 123
19405.15 110
19406.46 123
19407.78 124
19409.10 115
19410.41 128
19411.73 144
19413.04 137
19414.36 124
19415.68 148
19416.99 138
19418.31 132
19419.62 147
19420.94 140
19422.26 144
19423.57 129
19424.89 135
19426.21 131
19427.52 117
19428.84 133
19430.15 106
19431.47 156
19432.79 168
19434.10 155
19435.42 134
19436.74 127
19438.06 131
19439.37 140
19440.69 137
19442.01 162
19443.32 137
19444.64 128
19445.96 116
19447.27 113
19448.59 140
19449.91 145
19451.23 151
19452.54 145
19453.86 132
19455.18 142
19456.49 145
19457.81 129
19459.13 124
19460.45 125
19461.76 133
19463.08 133
19464.40 108
19465.72 124
19467.04 158
19468.35 142
19469.67 152
19470.99 144
19472.31 130
19473.63 134
19474.94 140
19476.26 149
19477.58 131
19478.90 141
19480.22 138
19481.53 136
19482.85 132
19484.17 127
19485.49 136
19486.81 151
19488.13 138
19489.44 143
19490.76 142
19492.08 115
19493.40 115
19494.72 127
19496.04 120
19497.36 135
19498.68 120
19499.99 152
19501.31 171
19502.63 111
19503.95 158
19505.27 154
19506.59 136
19507.91 154
19509.23 117
19510.55 111
19511.87 139
19513.19 136
19514.51 130
19515.82 118
19517.14 117
19518.46 117
19519.78 170
19521.10 101
19522.42 109
19523.74 161
19525.06 137
19526.38 124
19527.70 131
19529.02 122
19530.34 109
19531.66 106
19532.98 121
19534.30 124
19535.62 129
19536.94 114
19538.26 121
19539.58 136
19540.90 116
19542.22 117
19543.54 101
19544.86 129
19546.18 127
19547.50 125
19548.83 116
19550.15 137
19551.47 129
19552.79 127
19554.11 123
19555.43 145
19556.75 140
19558.07 147
19559.39 137
19560.71 118
19562.03 117
19563.35 146
19564.68 122
19566.00 118
19567.32 125
19568.64 128
19569.96 139
19571.28 116
19572.60 140
19573.92 158
19575.25 122
19576.57 134
19577.89 136
19579.21 137
19580.53 149
19581.85 119
19583.17 120
19584.50 121
19585.82 138
19587.14 140
19588.46 111
19589.78 132
19591.11 145
19592.43 133
19593.75 126
19595.07 146
19596.39 127
19597.72 130
19599.04 121
19600.36 130
19601.68 129
19603.01 146
19604.33 134
19605.65 113
19606.97 120
19608.30 109
19609.62 122
19610.94 128
19612.26 121
19613.59 101
19614.91 114
19616.23 126
19617.56 136
19618.88 108
19620.20 125
19621.52 136
19622.85 161
19624.17 129
19625.49 123
19626.82 102
19628.14 121
19629.46 143
19630.79 144
19632.11 133
19633.43 137
19634.76 104
19636.08 100
19637.40 135
19638.73 146
19640.05 119
19641.37 146
19642.70 119
19644.02 129
19645.35 136
19646.67 130
19647.99 132
19649.32 131
19650.64 118
19651.97 119
19653.29 150
19654.61 147
19655.94 119
19657.26 111
19658.59 112
19659.91 122
19661.23 114
19662.56 139
19663.88 131
19665.21 142
19666.53 155
19667.86 133
19669.18 128
19670.51 139
19671.83 149
19673.16 145
19674.48 137
19675.81 130
19677.13 144
19678.46 133
19679.78 128
19681.11 122
19682.43 117
19683.76 126
19685.08 105
19686.41 111
19687.73 136
19689.06 126
19690.38 111
19691.71 128
19693.03 151
19694.36 147
19695.68 125
19697.01 147
19698.33 160
19699.66 131
19700.99 131
19702.31 126
19703.64 159
19704.96 140
19706.29 136
19707.62 131
19708.94 125
19710.27 99
19711.59 151
19712.92 139
19714.25 162
19715.57 127
19716.90 118
19718.22 142
19719.55 125
19720.88 127
19722.20 154
19723.53 187
19724.86 132
19726.18 117
19727.51 129
19728.84 145
19730.16 138
19731.49 142
19732.82 125
19734.14 132
19735.47 117
19736.80 121
19738.12 130
19739.45 130
19740.78 120
19742.10 128
19743.43 133
19744.76 136
19746.09 116
19747.41 126
19748.74 129
19750.07 129
19751.40 130
19752.72 152
19754.05 143
19755.38 127
19756.71 161
19758.03 141
19759.36 124
19760.69 120
19762.02 152
19763.34 137
19764.67 142
19766.00 128
19767.33 117
19768.66 143
19769.98 117
19771.31 106
19772.64 114
19773.97 120
19775.30 116
19776.62 108
19777.95 122
19779.28 135
19780.61 142
19781.94 145
19783.27 134
19784.59 120
19785.92 151
19787.25 159
19788.58 128
19789.91 129
19791.24 122
19792.57 162
19793.90 161
19795.22 123
19796.55 106
19797.88 136
19799.21 142
19800.54 133
19801.87 129
19803.20 125
19804.53 125
19805.86 121
19807.19 138
19808.52 149
19809.84 116
19811.17 144
19812.50 139
19813.83 144
19815.16 127
19816.49 135
19817.82 134
19819.15 136
19820.48 127
19821.81 138
19823.14 127
19824.47 128
19825.80 130
19827.13 122
19828.46 138
19829.79 131
19831.12 154
19832.45 140
19833.78 122
19835.11 108
19836.44 129
19837.77 135
19839.10 117
19840.43 115
19841.76 152
19843.09 93
19844.42 133
19845.75 129
19847.09 131
19848.42 133
19849.75 131
19851.08 131
19852.41 135
19853.74 118
19855.07 107
19856.40 143
19857.73 131
19859.06 112
19860.39 114
19861.72 115
19863.06 129
19864.39 127
19865.72 127
19867.05 122
19868.38 88
19869.71 124
19871.04 140
19872.38 128
19873.71 134
19875.04 142
19876.37 136
19877.70 169
19879.03 141
19880.36 158
19881.70 140
19883.03 139
19884.36 129
19885.69 131
19887.02 143
19888.36 134
19889.69 152
19891.02 140
19892.35 123
19893.68 151
19895.02 126
19896.35 115
19897.68 132
19899.01 112
19900.35 126
19901.68 136
19903.01 119
19904.34 130
19905.68 147
19907.01 131
19908.34 150
19909.67 132
19911.01 122
19912.34 104
19913.67 121
19915.01 120
19916.34 120
19917.67 115
19919.00 131
19920.34 133
19921.67 118
19923.00 128
19924.34 124
19925.67 122
19927.00 119
19928.34 120
19929.67 125
19931.00 140
19932.34 136
19933.67 108
19935.00 101
19936.34 131
19937.67 117
19939.01 122
19940.34 125
19941.67 143
19943.01 156
19944.34 139
19945.67 150
19947.01 148
19948.34 106
19949.68 118
19951.01 109
19952.34 138
19953.68 118
19955.01 127
19956.35 128
19957.68 106
19959.02 114
19960.35 132
19961.68 147
19963.02 123
19964.35 128
19965.69 123
19967.02 129
19968.36 122
19969.69 134
19971.03 111
19972.36 124
19973.70 138
19975.03 117
19976.37 125
19977.70 140
19979.04 138
19980.37 141
19981.71 139
19983.04 108
19984.38 123
19985.71 142
19987.05 135
19988.38 134
19989.72 115
19991.05 105
19992.39 125
19993.73 151
19995.06 135
19996.40 104
19997.73 143
19999.07 143
20000.40 129
20001.74 126
20003.08 110
20004.41 151
20005.75 132
20007.08 129
20008.42 111
20009.76 108
20011.09 117
20012.43 134
20013.76 121
20015.10 110
20016.44 131
20017.77 115
20019.11 115
20020.45 151
20021.78 129
20023.12 121
20024.45 150
20025.79 113
20027.13 118
20028.46 108
20029.80 112
20031.14 119
20032.48 149
20033.81 120
20035.15 113
20036.49 145
20037.82 136
20039.16 147
20040.50 132
20041.83 121
20043.17 123
20044.51 136
20045.85 128
20047.18 132
20048.52 124
20049.86 135
20051.20 142
20052.53 109
20053.87 107
20055.21 128
20056.55 122
20057.88 130
20059.22 98
20060.56 111
20061.90 115
20063.23 112
20064.57 114
20065.91 110
20067.25 115
20068.59 100
20069.92 128
20071.26 131
20072.60 108
20073.94 125
20075.28 110
20076.62 116
20077.95 121
20079.29 126
20080.63 125
20081.97 139
20083.31 127
20084.65 128
20085.98 116
20087.32 127
20088.66 111
20090.00 119
20091.34 127
20092.68 131
20094.02 137
20095.36 148
20096.70 97
20098.03 117
20099.37 142
20100.71 122
20102.05 121
20103.39 115
20104.73 105
20106.07 127
20107.41 112
20108.75 119
20110.09 115
20111.43 137
20112.77 154
20114.11 116
20115.45 125
20116.79 131
20118.13 120
20119.46 121
20120.80 168
20122.14 146
20123.48 141
20124.82 121
20126.16 161
20127.50 141
20128.84 134
20130.18 139
20131.52 147
20132.86 119
20134.20 109
20135.55 112
