# Supplementary material for: MALDI-TOF MS typing enables the classification of brewing yeasts of the genus Saccharomyces to major beer styles
Source: PLoS One. 2017 Aug 9;12(8):e0181694. doi: 10.1371/journal.pone.0181694 (PMC5549903; doi:10.1371/journal.pone.0181694)
Supplement: S3 File — The directory includes 90 raw files and was zipped to “.zip”; the folder has three strains with 30 spectra per strain; S1 Text explains the raw files with an example and Table 1 represents the yeast strains used within the experiment. (ZIP) [file pone.0181694.s006.zip › 7-9/30256-177-OG-Koe-Koe-YPG-18h-E-E_2015-07-16_2_0_B2_1.dat]

2000.53 2756
2000.95 2757
2001.37 2517
2001.79 2350
2002.21 2579
2002.64 2659
2003.06 2509
2003.48 2431
2003.90 2508
2004.32 2541
2004.75 2432
2005.17 2507
2005.59 2460
2006.01 2472
2006.43 2403
2006.86 2302
2007.28 2537
2007.70 2373
2008.12 2412
2008.55 2386
2008.97 2693
2009.39 2700
2009.81 2560
2010.24 2510
2010.66 2735
2011.08 2653
2011.50 2413
2011.93 2509
2012.35 2465
2012.77 2130
2013.20 2150
2013.62 2334
2014.04 2497
2014.46 2588
2014.89 2429
2015.31 2310
2015.73 2452
2016.16 2647
2016.58 2400
2017.00 2390
2017.43 2649
2017.85 2636
2018.27 2553
2018.70 2460
2019.12 2441
2019.54 2535
2019.97 2785
2020.39 2614
2020.82 2324
2021.24 2421
2021.66 2524
2022.09 2493
2022.51 2590
2022.94 2389
2023.36 2401
2023.78 2364
2024.21 2555
2024.63 2371
2025.06 2134
2025.48 2281
2025.90 2605
2026.33 2428
2026.75 2415
2027.18 2324
2027.60 2529
2028.03 2539
2028.45 2319
2028.88 2198
2029.30 2058
2029.72 2063
2030.15 2199
2030.57 2253
2031.00 2196
2031.42 2118
2031.85 2481
2032.27 2353
2032.70 2330
2033.12 2531
2033.55 2679
2033.97 2440
2034.40 2620
2034.82 2667
2035.25 2642
2035.67 2519
2036.10 2494
2036.52 2604
2036.95 2806
2037.38 2633
2037.80 2582
2038.23 2759
2038.65 2682
2039.08 2490
2039.50 2502
2039.93 2692
2040.36 2623
2040.78 2764
2041.21 2583
2041.63 2502
2042.06 2386
2042.48 2501
2042.91 2366
2043.34 2553
2043.76 2730
2044.19 2515
2044.62 2466
2045.04 2483
2045.47 2517
2045.89 2380
2046.32 2620
2046.75 2436
2047.17 2339
2047.60 2419
2048.03 2502
2048.45 2535
2048.88 2592
2049.31 2486
2049.73 2395
2050.16 2145
2050.59 2230
2051.01 2283
2051.44 2319
2051.87 2259
2052.29 2153
2052.72 2218
2053.15 2219
2053.58 2350
2054.00 2351
2054.43 2301
2054.86 2328
2055.28 2206
2055.71 2306
2056.14 2445
2056.57 2424
2056.99 2442
2057.42 2320
2057.85 2411
2058.28 2601
2058.71 2432
2059.13 2394
2059.56 2449
2059.99 2318
2060.42 2397
2060.84 2556
2061.27 2233
2061.70 2326
2062.13 2458
2062.56 2446
2062.98 2353
2063.41 2563
2063.84 2518
2064.27 2597
2064.70 2431
2065.13 2569
2065.55 2776
2065.98 2927
2066.41 3009
2066.84 2944
2067.27 2849
2067.70 2767
2068.13 2689
2068.55 2831
2068.98 2807
2069.41 2642
2069.84 2394
2070.27 2384
2070.70 2567
2071.13 2284
2071.56 2437
2071.99 2648
2072.41 2635
2072.84 2531
2073.27 2563
2073.70 2449
2074.13 2408
2074.56 2458
2074.99 2698
2075.42 2462
2075.85 2504
2076.28 2632
2076.71 2580
2077.14 2480
2077.57 2833
2078.00 2784
2078.43 2641
2078.86 2836
2079.29 2846
2079.72 2751
2080.15 2877
2080.58 2913
2081.01 3015
2081.44 2884
2081.87 2916
2082.30 2782
2082.73 2836
2083.16 2708
2083.59 2568
2084.02 2647
2084.45 2786
2084.88 2719
2085.31 2635
2085.74 2461
2086.17 2486
2086.60 2584
2087.03 2361
2087.46 2470
2087.89 2499
2088.32 2402
2088.75 2444
2089.18 2353
2089.62 2241
2090.05 2208
2090.48 2296
2090.91 2354
2091.34 2512
2091.77 2380
2092.20 2463
2092.63 2643
2093.06 2757
2093.49 2507
2093.93 2523
2094.36 2482
2094.79 2607
2095.22 2667
2095.65 2613
2096.08 2501
2096.52 2479
2096.95 2261
2097.38 2179
2097.81 2232
2098.24 2126
2098.67 2387
2099.11 2354
2099.54 2300
2099.97 2280
2100.40 2285
2100.83 2392
2101.27 2311
2101.70 2381
2102.13 2004
2102.56 2240
2102.99 2318
2103.43 2313
2103.86 2173
2104.29 2174
2104.72 2403
2105.16 2435
2105.59 2427
2106.02 2353
2106.45 2401
2106.89 2364
2107.32 2278
2107.75 2386
2108.19 2414
2108.62 2319
2109.05 2234
2109.48 2407
2109.92 2550
2110.35 2423
2110.78 2308
2111.22 2286
2111.65 2456
2112.08 2399
2112.52 2278
2112.95 2339
2113.38 2262
2113.82 2371
2114.25 2402
2114.68 2276
2115.12 2366
2115.55 2490
2115.98 2343
2116.42 2282
2116.85 2270
2117.28 2054
2117.72 2061
2118.15 2255
2118.59 2287
2119.02 2216
2119.45 2276
2119.89 2217
2120.32 2574
2120.76 2333
2121.19 2474
2121.62 2420
2122.06 2395
2122.49 2480
2122.93 2359
2123.36 2379
2123.80 2368
2124.23 2283
2124.66 2488
2125.10 2281
2125.53 2403
2125.97 2466
2126.40 2521
2126.84 2426
2127.27 2375
2127.71 2218
2128.14 2368
2128.58 2296
2129.01 2255
2129.45 2373
2129.88 2514
2130.32 2438
2130.75 2448
2131.19 2467
2131.62 2641
2132.06 2705
2132.49 2719
2132.93 2752
2133.36 2844
2133.80 2713
2134.23 2991
2134.67 2939
2135.11 2715
2135.54 2955
2135.98 2865
2136.41 2811
2136.85 2923
2137.28 2988
2137.72 2907
2138.16 2811
2138.59 3053
2139.03 2932
2139.46 2919
2139.90 2718
2140.34 2583
2140.77 2426
2141.21 2428
2141.64 2519
2142.08 2618
2142.52 2496
2142.95 2419
2143.39 2439
2143.83 2349
2144.26 2461
2144.70 2385
2145.14 2440
2145.57 2338
2146.01 2449
2146.45 2469
2146.88 2582
2147.32 2468
2147.76 2587
2148.19 2796
2148.63 2611
2149.07 2827
2149.50 3060
2149.94 3174
2150.38 3225
2150.81 3450
2151.25 3485
2151.69 3597
2152.13 3304
2152.56 3216
2153.00 3110
2153.44 3171
2153.88 3128
2154.31 2937
2154.75 2890
2155.19 2819
2155.63 2780
2156.06 2559
2156.50 2614
2156.94 2579
2157.38 2685
2157.82 2818
2158.25 2825
2158.69 2897
2159.13 2699
2159.57 2580
2160.01 2669
2160.44 2781
2160.88 2686
2161.32 2499
2161.76 2572
2162.20 2480
2162.63 2325
2163.07 2535
2163.51 2296
2163.95 2499
2164.39 2656
2164.83 2507
2165.27 2297
2165.70 2533
2166.14 2647
2166.58 2435
2167.02 2648
2167.46 2444
2167.90 2675
2168.34 2425
2168.78 2675
2169.22 2662
2169.65 2529
2170.09 2743
2170.53 2705
2170.97 2609
2171.41 2495
2171.85 2628
2172.29 2637
2172.73 2841
2173.17 2853
2173.61 2779
2174.05 2864
2174.49 3037
2174.93 3164
2175.37 3144
2175.81 3452
2176.25 3448
2176.69 3335
2177.13 3004
2177.57 3148
2178.01 3228
2178.45 3109
2178.89 2859
2179.33 3053
2179.77 2674
2180.21 2722
2180.65 2681
2181.09 2689
2181.53 2577
2181.97 2478
2182.41 2703
2182.85 2570
2183.29 2413
2183.73 2294
2184.17 2486
2184.61 2256
2185.05 2356
2185.49 2451
2185.93 2564
2186.37 2476
2186.81 2487
2187.25 2578
2187.69 2885
2188.14 2516
2188.58 2566
2189.02 2818
2189.46 2740
2189.90 2824
2190.34 2656
2190.78 2683
2191.22 2838
2191.66 2873
2192.11 2831
2192.55 2862
2192.99 2916
2193.43 2920
2193.87 2655
2194.31 2902
2194.76 2856
2195.20 2698
2195.64 2850
2196.08 2894
2196.52 2848
2196.96 2788
2197.41 2687
2197.85 2683
2198.29 2828
2198.73 2791
2199.17 2539
2199.62 2731
2200.06 2787
2200.50 2667
2200.94 2556
2201.38 2613
2201.83 2482
2202.27 2581
2202.71 2383
2203.15 2412
2203.60 2596
2204.04 2704
2204.48 2678
2204.92 2406
2205.37 2446
2205.81 2634
2206.25 2938
2206.70 2864
2207.14 2959
2207.58 2581
2208.02 2662
2208.47 2734
2208.91 2743
2209.35 2595
2209.80 2754
2210.24 2628
2210.68 2639
2211.13 2594
2211.57 2510
2212.01 2855
2212.46 2755
2212.90 2744
2213.34 2833
2213.79 2616
2214.23 2710
2214.67 2815
2215.12 2749
2215.56 2692
2216.00 2660
2216.45 2656
2216.89 2721
2217.34 2728
2217.78 2637
2218.22 2544
2218.67 2577
2219.11 2474
2219.56 2391
2220.00 2404
2220.44 2451
2220.89 2597
2221.33 2617
2221.78 2690
2222.22 2685
2222.67 2523
2223.11 2578
2223.55 2665
2224.00 2657
2224.44 2740
2224.89 2718
2225.33 3051
2225.78 3009
2226.22 2988
2226.67 2984
2227.11 2959
2227.56 3028
2228.00 3146
2228.45 2851
2228.89 2968
2229.34 2786
2229.78 2760
2230.23 3004
2230.67 2866
2231.12 2854
2231.56 2847
2232.01 2893
2232.45 3278
2232.90 3381
2233.35 3256
2233.79 3308
2234.24 3212
2234.68 3035
2235.13 3077
2235.57 3249
2236.02 3074
2236.46 2780
2236.91 2662
2237.36 2842
2237.80 2667
2238.25 2895
2238.69 2663
2239.14 2452
2239.59 2631
2240.03 2694
2240.48 2636
2240.92 2651
2241.37 2454
2241.82 2550
2242.26 2467
2242.71 2460
2243.16 2681
2243.60 2537
2244.05 2457
2244.50 2441
2244.94 2537
2245.39 2366
2245.84 2249
2246.28 2342
2246.73 2408
2247.18 2143
2247.62 2355
2248.07 2268
2248.52 2623
2248.96 2811
2249.41 2767
2249.86 2461
2250.31 2548
2250.75 2694
2251.20 2575
2251.65 2697
2252.10 2776
2252.54 2697
2252.99 2652
2253.44 2556
2253.89 2422
2254.33 2603
2254.78 2239
2255.23 2132
2255.68 2163
2256.12 2302
2256.57 2342
2257.02 2213
2257.47 2246
2257.91 2394
2258.36 2297
2258.81 2303
2259.26 2498
2259.71 2581
2260.16 2385
2260.60 2328
2261.05 2540
2261.50 2718
2261.95 2809
2262.40 2730
2262.84 2807
2263.29 3045
2263.74 3170
2264.19 3148
2264.64 3018
2265.09 2835
2265.54 3147
2265.98 3137
2266.43 3242
2266.88 3067
2267.33 2866
2267.78 2928
2268.23 3132
2268.68 3251
2269.13 2990
2269.58 3226
2270.03 3235
2270.47 3177
2270.92 3497
2271.37 3246
2271.82 3308
2272.27 3166
2272.72 2990
2273.17 3050
2273.62 3125
2274.07 2995
2274.52 2934
2274.97 2770
2275.42 2889
2275.87 2819
2276.32 2858
2276.77 2904
2277.22 2899
2277.67 2632
2278.12 2606
2278.57 2691
2279.02 2581
2279.47 2684
2279.92 2721
2280.37 2895
2280.82 2666
2281.27 2616
2281.72 2689
2282.17 2654
2282.62 2774
2283.07 2615
2283.52 2690
2283.97 2704
2284.42 2568
2284.87 2749
2285.32 2726
2285.77 2634
2286.22 2429
2286.67 2624
2287.13 2791
2287.58 2974
2288.03 3147
2288.48 3167
2288.93 3258
2289.38 3371
2289.83 3571
2290.28 3881
2290.73 4070
2291.18 4630
2291.64 4562
2292.09 4549
2292.54 4778
2292.99 4671
2293.44 4463
2293.89 4339
2294.34 4142
2294.80 3952
2295.25 3684
2295.70 3617
2296.15 3507
2296.60 3196
2297.05 3035
2297.51 3016
2297.96 2829
2298.41 2842
2298.86 2931
2299.31 2664
2299.77 2867
2300.22 2820
2300.67 2798
2301.12 2693
2301.57 2451
2302.03 2665
2302.48 2500
2302.93 2478
2303.38 2661
2303.84 2589
2304.29 2683
2304.74 2575
2305.19 2691
2305.65 2766
2306.10 2856
2306.55 2624
2307.01 3055
2307.46 3170
2307.91 3001
2308.36 3013
2308.82 2990
2309.27 3172
2309.72 3196
2310.18 3056
2310.63 3292
2311.08 3133
2311.54 2963
2311.99 3008
2312.44 2824
2312.90 2844
2313.35 2944
2313.80 2803
2314.26 2980
2314.71 2980
2315.16 3006
2315.62 2864
2316.07 2498
2316.52 2565
2316.98 2662
2317.43 2593
2317.88 2573
2318.34 2546
2318.79 2625
2319.25 2873
2319.70 2808
2320.15 2738
2320.61 2896
2321.06 2867
2321.52 3042
2321.97 3081
2322.43 2948
2322.88 2767
2323.33 2860
2323.79 3117
2324.24 2963
2324.70 2811
2325.15 2732
2325.61 2956
2326.06 2763
2326.52 2956
2326.97 2874
2327.43 3024
2327.88 2934
2328.34 3084
2328.79 3239
2329.25 3191
2329.70 3480
2330.16 3392
2330.61 3306
2331.07 3389
2331.52 3671
2331.98 3597
2332.43 3627
2332.89 3248
2333.34 2968
2333.80 3070
2334.25 3050
2334.71 2919
2335.16 2978
2335.62 2762
2336.08 2485
2336.53 2818
2336.99 2859
2337.44 2653
2337.90 2859
2338.35 3028
2338.81 2933
2339.27 2834
2339.72 2897
2340.18 3225
2340.63 3322
2341.09 3085
2341.55 3247
2342.00 3277
2342.46 3211
2342.91 3110
2343.37 2914
2343.83 3061
2344.28 2995
2344.74 3028
2345.20 3030
2345.65 3237
2346.11 3219
2346.57 3235
2347.02 3016
2347.48 2961
2347.94 3265
2348.39 3489
2348.85 3264
2349.31 3236
2349.76 3092
2350.22 2886
2350.68 3086
2351.14 3014
2351.59 2775
2352.05 3015
2352.51 2939
2352.96 2899
2353.42 2794
2353.88 2816
2354.34 2854
2354.79 2592
2355.25 2611
2355.71 2759
2356.17 2708
2356.62 2771
2357.08 2699
2357.54 2594
2358.00 2682
2358.46 2684
2358.91 2908
2359.37 2863
2359.83 2986
2360.29 2819
2360.74 3001
2361.20 2889
2361.66 3043
2362.12 2900
2362.58 2787
2363.04 2658
2363.49 2773
2363.95 2953
2364.41 2726
2364.87 2833
2365.33 2820
2365.79 2956
2366.24 2977
2366.70 2899
2367.16 2987
2367.62 2895
2368.08 2773
2368.54 2827
2369.00 3036
2369.46 2888
2369.91 2870
2370.37 2917
2370.83 2827
2371.29 2964
2371.75 2996
2372.21 2795
2372.67 2687
2373.13 2629
2373.59 2691
2374.05 2692
2374.51 2863
2374.97 2745
2375.42 2636
2375.88 2981
2376.34 2802
2376.80 2957
2377.26 2813
2377.72 2751
2378.18 3056
2378.64 2920
2379.10 2784
2379.56 3050
2380.02 2812
2380.48 2755
2380.94 2832
2381.40 2956
2381.86 3018
2382.32 2934
2382.78 2785
2383.24 3132
2383.70 2830
2384.16 2673
2384.62 2655
2385.08 2569
2385.54 2788
2386.00 2742
2386.47 2652
2386.93 2836
2387.39 2727
2387.85 2631
2388.31 2534
2388.77 2976
2389.23 2940
2389.69 2775
2390.15 2776
2390.61 2765
2391.07 2664
2391.53 2806
2391.99 2852
2392.46 2825
2392.92 2752
2393.38 2714
2393.84 2789
2394.30 2618
2394.76 2722
2395.22 2652
2395.68 2725
2396.15 2549
2396.61 2628
2397.07 2626
2397.53 2558
2397.99 2804
2398.45 2648
2398.92 2488
2399.38 2568
2399.84 2488
2400.30 2742
2400.76 2637
2401.23 2669
2401.69 2594
2402.15 2531
2402.61 2439
2403.07 2801
2403.54 2683
2404.00 2708
2404.46 2654
2404.92 2777
2405.38 2866
2405.85 2804
2406.31 2807
2406.77 2829
2407.23 2834
2407.70 2747
2408.16 2684
2408.62 2704
2409.08 2644
2409.55 2736
2410.01 2584
2410.47 2695
2410.94 2620
2411.40 2485
2411.86 2541
2412.32 2348
2412.79 2436
2413.25 2430
2413.71 2706
2414.18 2723
2414.64 2723
2415.10 2653
2415.57 2727
2416.03 2808
2416.49 2952
2416.96 2849
2417.42 2908
2417.88 3080
2418.35 3096
2418.81 3423
2419.28 3434
2419.74 3207
2420.20 3328
2420.67 3288
2421.13 3212
2421.59 3075
2422.06 3216
2422.52 2960
2422.99 3023
2423.45 3034
2423.91 2806
2424.38 2800
2424.84 2829
2425.31 2791
2425.77 2885
2426.24 2697
2426.70 2764
2427.16 2743
2427.63 2677
2428.09 2829
2428.56 2713
2429.02 2605
2429.49 2735
2429.95 2568
2430.42 2464
2430.88 2612
2431.35 2551
2431.81 2800
2432.28 2680
2432.74 2576
2433.21 2815
2433.67 2673
2434.14 2884
2434.60 3056
2435.07 2830
2435.53 2894
2436.00 2856
2436.46 2734
2436.93 2952
2437.39 2948
2437.86 2870
2438.32 3021
2438.79 3182
2439.26 3365
2439.72 3227
2440.19 3504
2440.65 3465
2441.12 3527
2441.58 3507
2442.05 3502
2442.52 3415
2442.98 3186
2443.45 3017
2443.91 3255
2444.38 3275
2444.85 3172
2445.31 2907
2445.78 2620
2446.24 2847
2446.71 2797
2447.18 2784
2447.64 2645
2448.11 2472
2448.58 2464
2449.04 2519
2449.51 2473
2449.98 2304
2450.44 2424
2450.91 2534
2451.38 2441
2451.84 2554
2452.31 2673
2452.78 2488
2453.24 2604
2453.71 2413
2454.18 2616
2454.64 2747
2455.11 2712
2455.58 2855
2456.05 2650
2456.51 2619
2456.98 2665
2457.45 2618
2457.92 2577
2458.38 2480
2458.85 2529
2459.32 2416
2459.79 2430
2460.25 2599
2460.72 2606
2461.19 2442
2461.66 2696
2462.12 2541
2462.59 2685
2463.06 2595
2463.53 2593
2464.00 2570
2464.46 2661
2464.93 2730
2465.40 2898
2465.87 2734
2466.34 2711
2466.80 2545
2467.27 2693
2467.74 2706
2468.21 2657
2468.68 2616
2469.15 2516
2469.61 2583
2470.08 2559
2470.55 2451
2471.02 2615
2471.49 2601
2471.96 2764
2472.43 2644
2472.89 2385
2473.36 2388
2473.83 2402
2474.30 2413
2474.77 2272
2475.24 2126
2475.71 2382
2476.18 2473
2476.65 2491
2477.12 2445
2477.59 2301
2478.05 2446
2478.52 2455
2478.99 2519
2479.46 2626
2479.93 2833
2480.40 2728
2480.87 2855
2481.34 2869
2481.81 2867
2482.28 2888
2482.75 2732
2483.22 2563
2483.69 2471
2484.16 2465
2484.63 2471
2485.10 2595
2485.57 2623
2486.04 2619
2486.51 2678
2486.98 2666
2487.45 2776
2487.92 2766
2488.39 2943
2488.86 2994
2489.33 2929
2489.80 2970
2490.27 2650
2490.74 2673
2491.21 2598
2491.68 2606
2492.15 2659
2492.62 2898
2493.10 2757
2493.57 2857
2494.04 2807
2494.51 2883
2494.98 2954
2495.45 3061
2495.92 3044
2496.39 2990
2496.86 3022
2497.33 2905
2497.80 2712
2498.28 2607
2498.75 2722
2499.22 2856
2499.69 2663
2500.16 2542
2500.63 2522
2501.10 2520
2501.58 2478
2502.05 2404
2502.52 2538
2502.99 2443
2503.46 2472
2503.93 2525
2504.41 2525
2504.88 2463
2505.35 2538
2505.82 2654
2506.29 2892
2506.76 2635
2507.24 2842
2507.71 2859
2508.18 2702
2508.65 2929
2509.13 2956
2509.60 3241
2510.07 3052
2510.54 3238
2511.01 3334
2511.49 3115
2511.96 3151
2512.43 3374
2512.90 3436
2513.38 3470
2513.85 3540
2514.32 3297
2514.80 3073
2515.27 3101
2515.74 3048
2516.21 2836
2516.69 2984
2517.16 2978
2517.63 2877
2518.11 2883
2518.58 2818
2519.05 2936
2519.53 2803
2520.00 2670
2520.47 2638
2520.95 2783
2521.42 2705
2521.89 2631
2522.37 2482
2522.84 2651
2523.31 2594
2523.79 2584
2524.26 2581
2524.73 2384
2525.21 2573
2525.68 2679
2526.16 2559
2526.63 2619
2527.10 2503
2527.58 2567
2528.05 2504
2528.52 2550
2529.00 2520
2529.47 2508
2529.95 2648
2530.42 2585
2530.90 2708
2531.37 2803
2531.84 2772
2532.32 2689
2532.79 2845
2533.27 2633
2533.74 2854
2534.22 2757
2534.69 2706
2535.17 2916
2535.64 2730
2536.12 2799
2536.59 2815
2537.07 2654
2537.54 2760
2538.02 2841
2538.49 2657
2538.97 2823
2539.44 2884
2539.92 2812
2540.39 2562
2540.87 2549
2541.34 2648
2541.82 2681
2542.29 2840
2542.77 2709
2543.24 2527
2543.72 2573
2544.19 2666
2544.67 2786
2545.14 2746
2545.62 2829
2546.10 2909
2546.57 2936
2547.05 3090
2547.52 3157
2548.00 3238
2548.47 3186
2548.95 3130
2549.43 3406
2549.90 3022
2550.38 3084
2550.86 3467
2551.33 3330
2551.81 3181
2552.28 3271
2552.76 3538
2553.24 3462
2553.71 3572
2554.19 3672
2554.67 3822
2555.14 3795
2555.62 3676
2556.10 3713
2556.57 3770
2557.05 3550
2557.53 3340
2558.00 3571
2558.48 3408
2558.96 3351
2559.43 3027
2559.91 2814
2560.39 2784
2560.86 2740
2561.34 2930
2561.82 2824
2562.30 2891
2562.77 2654
2563.25 2633
2563.73 2813
2564.21 2754
2564.68 2616
2565.16 2591
2565.64 2481
2566.12 2627
2566.59 2503
2567.07 2601
2567.55 2625
2568.03 2564
2568.50 2418
2568.98 2542
2569.46 2578
2569.94 2460
2570.42 2667
2570.89 2575
2571.37 2416
2571.85 2496
2572.33 2574
2572.81 2610
2573.28 2716
2573.76 2378
2574.24 2502
2574.72 2590
2575.20 2737
2575.68 2659
2576.15 2677
2576.63 2607
2577.11 2583
2577.59 2460
2578.07 2334
2578.55 2455
2579.03 2468
2579.50 2607
2579.98 2554
2580.46 2533
2580.94 2561
2581.42 2791
2581.90 2592
2582.38 2608
2582.86 2780
2583.34 2731
2583.82 2645
2584.30 2560
2584.77 2533
2585.25 2418
2585.73 2412
2586.21 2540
2586.69 2505
2587.17 2562
2587.65 2506
2588.13 2366
2588.61 2481
2589.09 2654
2589.57 2731
2590.05 2977
2590.53 2898
2591.01 2742
2591.49 2500
2591.97 2825
2592.45 2741
2592.93 2924
2593.41 2893
2593.89 2754
2594.37 2839
2594.85 2847
2595.33 2939
2595.81 2976
2596.29 2818
2596.77 2618
2597.25 2629
2597.73 2628
2598.21 2600
2598.69 2741
2599.17 2785
2599.65 2580
2600.14 2577
2600.62 2481
2601.10 2330
2601.58 2410
2602.06 2382
2602.54 2239
2603.02 2579
2603.50 2518
2603.98 2400
2604.46 2361
2604.95 2721
2605.43 2618
2605.91 2623
2606.39 2471
2606.87 2602
2607.35 2852
2607.83 2710
2608.31 2804
2608.80 2712
2609.28 2730
2609.76 2765
2610.24 2799
2610.72 2663
2611.20 2750
2611.69 2665
2612.17 2720
2612.65 2703
2613.13 2641
2613.61 2661
2614.10 2839
2614.58 2758
2615.06 2639
2615.54 2765
2616.02 2746
2616.51 2586
2616.99 2665
2617.47 2561
2617.95 2537
2618.44 2498
2618.92 2615
2619.40 2523
2619.88 2698
2620.37 2901
2620.85 2795
2621.33 2675
2621.81 2700
2622.30 2480
2622.78 2672
2623.26 2654
2623.75 2701
2624.23 2708
2624.71 2788
2625.19 2679
2625.68 2581
2626.16 2459
2626.64 2522
2627.13 2636
2627.61 2582
2628.09 2543
2628.58 2470
2629.06 2468
2629.54 2488
2630.03 2621
2630.51 2675
2630.99 2598
2631.48 2523
2631.96 2577
2632.45 2726
2632.93 2732
2633.41 2816
2633.90 2905
2634.38 2869
2634.86 2694
2635.35 2628
2635.83 2681
2636.32 2579
2636.80 2704
2637.28 2728
2637.77 2658
2638.25 2588
2638.74 2659
2639.22 2646
2639.71 2704
2640.19 2930
2640.68 2819
2641.16 2573
2641.64 2658
2642.13 2828
2642.61 3032
2643.10 2971
2643.58 2823
2644.07 2800
2644.55 2732
2645.04 2873
2645.52 2731
2646.01 2613
2646.49 2623
2646.98 2698
2647.46 2608
2647.95 2670
2648.43 2819
2648.92 2743
2649.40 2567
2649.89 2766
2650.37 2585
2650.86 2575
2651.34 2340
2651.83 2439
2652.32 2702
2652.80 2677
2653.29 2769
2653.77 2662
2654.26 2482
2654.74 2597
2655.23 2712
2655.72 2439
2656.20 2787
2656.69 2798
2657.17 2589
2657.66 2673
2658.15 2760
2658.63 2736
2659.12 2748
2659.60 2558
2660.09 2557
2660.58 2404
2661.06 2538
2661.55 2539
2662.04 2537
2662.52 2420
2663.01 2392
2663.49 2576
2663.98 2476
2664.47 2670
2664.95 2656
2665.44 2751
2665.93 2529
2666.42 2501
2666.90 2713
2667.39 2506
2667.88 2632
2668.36 2598
2668.85 2521
2669.34 2542
2669.82 2575
2670.31 2691
2670.80 2749
2671.29 2624
2671.77 2811
2672.26 2787
2672.75 2833
2673.24 2866
2673.72 3023
2674.21 3076
2674.70 3239
2675.19 3189
2675.67 3211
2676.16 3314
2676.65 3273
2677.14 3461
2677.62 3350
2678.11 3335
2678.60 3266
2679.09 3558
2679.58 3493
2680.06 3264
2680.55 3211
2681.04 3446
2681.53 3419
2682.02 3455
2682.51 3492
2682.99 3550
2683.48 3395
2683.97 3362
2684.46 3524
2684.95 3299
2685.44 3394
2685.92 3190
2686.41 3188
2686.90 3098
2687.39 3121
2687.88 2895
2688.37 2704
2688.86 2902
2689.35 2788
2689.83 2661
2690.32 2726
2690.81 2818
2691.30 2937
2691.79 2794
2692.28 2652
2692.77 2827
2693.26 2587
2693.75 2751
2694.24 2649
2694.73 2828
2695.22 2678
2695.71 2571
2696.20 2728
2696.68 2609
2697.17 2810
2697.66 2703
2698.15 2763
2698.64 2758
2699.13 2768
2699.62 2694
2700.11 2803
2700.60 2854
2701.09 3085
2701.58 3066
2702.07 2919
2702.56 2945
2703.05 3005
2703.54 2886
2704.03 3031
2704.52 3212
2705.01 2895
2705.50 2859
2706.00 2768
2706.49 2676
2706.98 2680
2707.47 2786
2707.96 2727
2708.45 2659
2708.94 2614
2709.43 2579
2709.92 2605
2710.41 2412
2710.90 2623
2711.39 2665
2711.88 2437
2712.37 2536
2712.87 2558
2713.36 2364
2713.85 2624
2714.34 2627
2714.83 2559
2715.32 2497
2715.81 2602
2716.30 2784
2716.80 2753
2717.29 2521
2717.78 2453
2718.27 2810
2718.76 2814
2719.25 2769
2719.75 2514
2720.24 2542
2720.73 2489
2721.22 2621
2721.71 2723
2722.20 2777
2722.70 2711
2723.19 2637
2723.68 2712
2724.17 2896
2724.66 2755
2725.16 2705
2725.65 2718
2726.14 2580
2726.63 2478
2727.13 2550
2727.62 2705
2728.11 2617
2728.60 2546
2729.10 2592
2729.59 2459
2730.08 2479
2730.57 2606
2731.07 2532
2731.56 2553
2732.05 2451
2732.54 2637
2733.04 2662
2733.53 2672
2734.02 2830
2734.52 2550
2735.01 2539
2735.50 2623
2736.00 2506
2736.49 2454
2736.98 2942
2737.47 2841
2737.97 2836
2738.46 2638
2738.95 2730
2739.45 2679
2739.94 2796
2740.44 2727
2740.93 2497
2741.42 2458
2741.92 2544
2742.41 2511
2742.90 2533
2743.40 2426
2743.89 2242
2744.39 2255
2744.88 2277
2745.37 2405
2745.87 2579
2746.36 2491
2746.86 2309
2747.35 2393
2747.84 2463
2748.34 2547
2748.83 2764
2749.33 2652
2749.82 2569
2750.32 2651
2750.81 2595
2751.30 2499
2751.80 2450
2752.29 2532
2752.79 2624
2753.28 2674
2753.78 2694
2754.27 2593
2754.77 2767
2755.26 2714
2755.76 2705
2756.25 2612
2756.75 2804
2757.24 2732
2757.74 2616
2758.23 2762
2758.73 2817
2759.22 2791
2759.72 2679
2760.21 2778
2760.71 2502
2761.20 2553
2761.70 2657
2762.20 2913
2762.69 2900
2763.19 2688
2763.68 2631
2764.18 2756
2764.67 2814
2765.17 2699
2765.67 2514
2766.16 2581
2766.66 2490
2767.15 2507
2767.65 2588
2768.14 2475
2768.64 2435
2769.14 2544
2769.63 2523
2770.13 2474
2770.63 2619
2771.12 2487
2771.62 2618
2772.11 2708
2772.61 2743
2773.11 2768
2773.60 2971
2774.10 2985
2774.60 2871
2775.09 2817
2775.59 3021
2776.09 3055
2776.58 2814
2777.08 2945
2777.58 2860
2778.07 2949
2778.57 3075
2779.07 3010
2779.57 3012
2780.06 2749
2780.56 2765
2781.06 2770
2781.55 2923
2782.05 2805
2782.55 2824
2783.05 2777
2783.54 2809
2784.04 2872
2784.54 2762
2785.04 2618
2785.53 2676
2786.03 2703
2786.53 2775
2787.03 2808
2787.52 2729
2788.02 2762
2788.52 2692
2789.02 2581
2789.52 2566
2790.01 2439
2790.51 2490
2791.01 2577
2791.51 2501
2792.01 2485
2792.50 2480
2793.00 2658
2793.50 2628
2794.00 2527
2794.50 2544
2795.00 2750
2795.50 3069
2795.99 3072
2796.49 3150
2796.99 3234
2797.49 3298
2797.99 3458
2798.49 3644
2798.99 3650
2799.48 3623
2799.98 3322
2800.48 3241
2800.98 3333
2801.48 3183
2801.98 3064
2802.48 3148
2802.98 2957
2803.48 3113
2803.98 3065
2804.48 3311
2804.97 3073
2805.47 3102
2805.97 3264
2806.47 3585
2806.97 3816
2807.47 3796
2807.97 3918
2808.47 4115
2808.97 4229
2809.47 4255
2809.97 3996
2810.47 4211
2810.97 4098
2811.47 3781
2811.97 3785
2812.47 3563
2812.97 3363
2813.47 3592
2813.97 3139
2814.47 3044
2814.97 2914
2815.47 2809
2815.97 2917
2816.47 3006
2816.97 2814
2817.47 2966
2817.97 3135
2818.47 3208
2818.97 3156
2819.47 2987
2819.98 3136
2820.48 3334
2820.98 3207
2821.48 3171
2821.98 3103
2822.48 3085
2822.98 2971
2823.48 2976
2823.98 3010
2824.48 2906
2824.98 2955
2825.49 2905
2825.99 2928
2826.49 2774
2826.99 2925
2827.49 2782
2827.99 2684
2828.49 2832
2828.99 2657
2829.50 2728
2830.00 2845
2830.50 2872
2831.00 2710
2831.50 2556
2832.00 2575
2832.51 2674
2833.01 2947
2833.51 2677
2834.01 2606
2834.51 2885
2835.02 2724
2835.52 2735
2836.02 2872
2836.52 2835
2837.02 3058
2837.53 2861
2838.03 3068
2838.53 2900
2839.03 2897
2839.54 2796
2840.04 2871
2840.54 2836
2841.04 3001
2841.55 2800
2842.05 2861
2842.55 2861
2843.05 2850
2843.56 2764
2844.06 2922
2844.56 2823
2845.07 2755
2845.57 2941
2846.07 3113
2846.57 3128
2847.08 2950
2847.58 2926
2848.08 3391
2848.59 3172
2849.09 3177
2849.59 3316
2850.10 3155
2850.60 3282
2851.10 3147
2851.61 2988
2852.11 2940
2852.61 2694
2853.12 2646
2853.62 2638
2854.12 2836
2854.63 2653
2855.13 2593
2855.64 2489
2856.14 2600
2856.64 2555
2857.15 2687
2857.65 2644
2858.16 2660
2858.66 2623
2859.16 2695
2859.67 2763
2860.17 2744
2860.68 2632
2861.18 2785
2861.69 2744
2862.19 2534
2862.69 2679
2863.20 2470
2863.70 2508
2864.21 2724
2864.71 2631
2865.22 2697
2865.72 2472
2866.23 2370
2866.73 2350
2867.24 2342
2867.74 2393
2868.25 2515
2868.75 2535
2869.26 2772
2869.76 2664
2870.27 2622
2870.77 2534
2871.28 2571
2871.78 2684
2872.29 2651
2872.79 2718
2873.30 2538
2873.80 2624
2874.31 2686
2874.81 2741
2875.32 2892
2875.83 2663
2876.33 2747
2876.84 2701
2877.34 2666
2877.85 2690
2878.35 2724
2878.86 2751
2879.37 3043
2879.87 2940
2880.38 2998
2880.88 3039
2881.39 3126
2881.90 3368
2882.40 3349
2882.91 3322
2883.41 3350
2883.92 3119
2884.43 3171
2884.93 3498
2885.44 3493
2885.95 3131
2886.45 3397
2886.96 3668
2887.47 3662
2887.97 3583
2888.48 3531
2888.99 3489
2889.49 3644
2890.00 3564
2890.51 3547
2891.01 3309
2891.52 2959
2892.03 3076
2892.54 2979
2893.04 2986
2893.55 2758
2894.06 2792
2894.56 2880
2895.07 2731
2895.58 2862
2896.09 3111
2896.59 3255
2897.10 3362
2897.61 3134
2898.12 3600
2898.62 3583
2899.13 3306
2899.64 3263
2900.15 3282
2900.65 3336
2901.16 3289
2901.67 3215
2902.18 3309
2902.69 3321
2903.19 3379
2903.70 3706
2904.21 3828
2904.72 3609
2905.23 3634
2905.73 3765
2906.24 3839
2906.75 3920
2907.26 3710
2907.77 3570
2908.28 3625
2908.79 3315
2909.29 3222
2909.80 3084
2910.31 3257
2910.82 3153
2911.33 3033
2911.84 3191
2912.35 2852
2912.85 2877
2913.36 2940
2913.87 2819
2914.38 2817
2914.89 2688
2915.40 2898
2915.91 2871
2916.42 2846
2916.93 2687
2917.44 2784
2917.95 3085
2918.45 2954
2918.96 2636
2919.47 2746
2919.98 2917
2920.49 2833
2921.00 2876
2921.51 2708
2922.02 3057
2922.53 3144
2923.04 3308
2923.55 3255
2924.06 3418
2924.57 3598
2925.08 3721
2925.59 3838
2926.10 3889
2926.61 3687
2927.12 3559
2927.63 3865
2928.14 3471
2928.65 3357
2929.16 3204
2929.67 3036
2930.18 3009
2930.69 2975
2931.20 2718
2931.71 2883
2932.22 2749
2932.73 2832
2933.25 2683
2933.76 2789
2934.27 2921
2934.78 2801
2935.29 2804
2935.80 2785
2936.31 2674
2936.82 2861
2937.33 2981
2937.84 2891
2938.35 2842
2938.87 2945
2939.38 3036
2939.89 2880
2940.40 3004
2940.91 2850
2941.42 2769
2941.93 3024
2942.44 3012
2942.96 2996
2943.47 3192
2943.98 3177
2944.49 3257
2945.00 3317
2945.51 3546
2946.03 3727
2946.54 4106
2947.05 4200
2947.56 4067
2948.07 4392
2948.59 4199
2949.10 4060
2949.61 4236
2950.12 3991
2950.63 3663
2951.15 3538
2951.66 3196
2952.17 3054
2952.68 2987
2953.19 2919
2953.71 2849
2954.22 2747
2954.73 2898
2955.24 2944
2955.76 2697
2956.27 2577
2956.78 2608
2957.30 2579
2957.81 2917
2958.32 2935
2958.83 2843
2959.35 2917
2959.86 2905
2960.37 3006
2960.89 3073
2961.40 2948
2961.91 3099
2962.43 3124
2962.94 3106
2963.45 3305
2963.96 3136
2964.48 3061
2964.99 3263
2965.51 3120
2966.02 3199
2966.53 2968
2967.05 2702
2967.56 2653
2968.07 2900
2968.59 2873
2969.10 2831
2969.61 2741
2970.13 2830
2970.64 2776
2971.16 2751
2971.67 2736
2972.18 2812
2972.70 2955
2973.21 2782
2973.73 2915
2974.24 2947
2974.75 3019
2975.27 3039
2975.78 2911
2976.30 2920
2976.81 2892
2977.33 2937
2977.84 2945
2978.36 2786
2978.87 2781
2979.38 2518
2979.90 2612
2980.41 2724
2980.93 2807
2981.44 2972
2981.96 2687
2982.47 2864
2982.99 2968
2983.50 2984
2984.02 2908
2984.53 2844
2985.05 3095
2985.56 2828
2986.08 3037
2986.59 3319
2987.11 3245
2987.63 3256
2988.14 3206
2988.66 3190
2989.17 3314
2989.69 3482
2990.20 3281
2990.72 3308
2991.23 3435
2991.75 3415
2992.27 3430
2992.78 3416
2993.30 3393
2993.81 3476
2994.33 3571
2994.84 3338
2995.36 3492
2995.88 3787
2996.39 3885
2996.91 3942
2997.43 4181
2997.94 4002
2998.46 3843
2998.97 4126
2999.49 4476
3000.01 4336
3000.52 4370
3001.04 4113
3001.56 4087
3002.07 4147
3002.59 4024
3003.11 4038
3003.62 4425
3004.14 4330
3004.66 4407
3005.17 4637
3005.69 4965
3006.21 4877
3006.72 5032
3007.24 4762
3007.76 4380
3008.28 4342
3008.79 4347
3009.31 3967
3009.83 3929
3010.34 3758
3010.86 3287
3011.38 3143
3011.90 3013
3012.41 3236
3012.93 3085
3013.45 3059
3013.97 2953
3014.48 3071
3015.00 3221
3015.52 3155
3016.04 3225
3016.56 3099
3017.07 3177
3017.59 3282
3018.11 3378
3018.63 3467
3019.15 3261
3019.66 3234
3020.18 3276
3020.70 3311
3021.22 3322
3021.74 3387
3022.26 3154
3022.77 3149
3023.29 3136
3023.81 3061
3024.33 3138
3024.85 3127
3025.37 3442
3025.88 3346
3026.40 3296
3026.92 3224
3027.44 3214
3027.96 2906
3028.48 3010
3029.00 3203
3029.52 3099
3030.04 3076
3030.55 3130
3031.07 3117
3031.59 2941
3032.11 3039
3032.63 3105
3033.15 2963
3033.67 2963
3034.19 3077
3034.71 2952
3035.23 3181
3035.75 3296
3036.27 3510
3036.79 3134
3037.31 2952
3037.83 3058
3038.35 3202
3038.87 3070
3039.39 3088
3039.91 3133
3040.42 3203
3040.94 2975
3041.46 2997
3041.98 2977
3042.50 2891
3043.03 3084
3043.55 2907
3044.07 2788
3044.59 2865
3045.11 2803
3045.63 2828
3046.15 2899
3046.67 2891
3047.19 2899
3047.71 3007
3048.23 2785
3048.75 2738
3049.27 2957
3049.79 2750
3050.31 2867
3050.83 2924
3051.35 2714
3051.87 2808
3052.39 2568
3052.92 2876
3053.44 2809
3053.96 2821
3054.48 2789
3055.00 2667
3055.52 2774
3056.04 2870
3056.56 2819
3057.09 2722
3057.61 2783
3058.13 2750
3058.65 2801
3059.17 2840
3059.69 2783
3060.21 2901
3060.74 2775
3061.26 2851
3061.78 2771
3062.30 3002
3062.82 2994
3063.34 2791
3063.87 2827
3064.39 2882
3064.91 3028
3065.43 3000
3065.95 2818
3066.48 2919
3067.00 3063
3067.52 3131
3068.04 3278
3068.57 3100
3069.09 2893
3069.61 2997
3070.13 3022
3070.66 3094
3071.18 3140
3071.70 3045
3072.22 2969
3072.75 2875
3073.27 2888
3073.79 3057
3074.31 2966
3074.84 3112
3075.36 3206
3075.88 2989
3076.41 2895
3076.93 3212
3077.45 3341
3077.97 3214
3078.50 3264
3079.02 3395
3079.54 3653
3080.07 3713
3080.59 3775
3081.11 3713
3081.64 3814
3082.16 3733
3082.68 3684
3083.21 3605
3083.73 3433
3084.26 3768
3084.78 3572
3085.30 3647
3085.83 3434
3086.35 3607
3086.87 3600
3087.40 3499
3087.92 3429
3088.45 3447
3088.97 3538
3089.49 3496
3090.02 3270
3090.54 3343
3091.07 3206
3091.59 3201
3092.11 3260
3092.64 3249
3093.16 3138
3093.69 3272
3094.21 3435
3094.74 3367
3095.26 3432
3095.79 3465
3096.31 3586
3096.84 3723
3097.36 3718
3097.89 3898
3098.41 4058
3098.93 4181
3099.46 4191
3099.98 4277
3100.51 4591
3101.03 5142
3101.56 5953
3102.09 6826
3102.61 7549
3103.14 7795
3103.66 8543
3104.19 9033
3104.71 9422
3105.24 9557
3105.76 9131
3106.29 8473
3106.81 7254
3107.34 6834
3107.86 5975
3108.39 5311
3108.92 4857
3109.44 4506
3109.97 4082
3110.49 4265
3111.02 4222
3111.55 3858
3112.07 3805
3112.60 4126
3113.12 4223
3113.65 3882
3114.18 3735
3114.70 3785
3115.23 3846
3115.75 3618
3116.28 3397
3116.81 3401
3117.33 3277
3117.86 3179
3118.39 3036
3118.91 3192
3119.44 3344
3119.97 3452
3120.49 3361
3121.02 3631
3121.55 3446
3122.07 3505
3122.60 3487
3123.13 3399
3123.65 3670
3124.18 3773
3124.71 3691
3125.24 3720
3125.76 3485
3126.29 3244
3126.82 3288
3127.34 3124
3127.87 3029
3128.40 3165
3128.93 3112
3129.45 3000
3129.98 3069
3130.51 3117
3131.04 2966
3131.56 3083
3132.09 3107
3132.62 3018
3133.15 2948
3133.68 2875
3134.20 2783
3134.73 2922
3135.26 2972
3135.79 2653
3136.32 2864
3136.84 2985
3137.37 2971
3137.90 3082
3138.43 3025
3138.96 2854
3139.48 3245
3140.01 3125
3140.54 3027
3141.07 2867
3141.60 2819
3142.13 2840
3142.66 2830
3143.18 2795
3143.71 2849
3144.24 2701
3144.77 2965
3145.30 3057
3145.83 2975
3146.36 3042
3146.89 3191
3147.41 3291
3147.94 3387
3148.47 3316
3149.00 3351
3149.53 3339
3150.06 3543
3150.59 3386
3151.12 3452
3151.65 3314
3152.18 3158
3152.71 3518
3153.24 3526
3153.77 3259
3154.30 3215
3154.82 3339
3155.35 3223
3155.88 3352
3156.41 3119
3156.94 3062
3157.47 3230
3158.00 3285
3158.53 3348
3159.06 3143
3159.59 3305
3160.12 3166
3160.65 3233
3161.18 3256
3161.71 3046
3162.24 2900
3162.77 3283
3163.30 3099
3163.83 3041
3164.37 3024
3164.90 3002
3165.43 2924
3165.96 2924
3166.49 2834
3167.02 2805
3167.55 2805
3168.08 2863
3168.61 2634
3169.14 2991
3169.67 2869
3170.20 2864
3170.73 2866
3171.26 2712
3171.80 2758
3172.33 2766
3172.86 2677
3173.39 2967
3173.92 3127
3174.45 2918
3174.98 2886
3175.51 3031
3176.05 3118
3176.58 3012
3177.11 2917
3177.64 3106
3178.17 3375
3178.70 3104
3179.23 2950
3179.77 2909
3180.30 3263
3180.83 3022
3181.36 2911
3181.89 2996
3182.43 2815
3182.96 2814
3183.49 2716
3184.02 2728
3184.55 2622
3185.09 2806
3185.62 2916
3186.15 2938
3186.68 3021
3187.21 2928
3187.75 2844
3188.28 2755
3188.81 2774
3189.34 2875
3189.88 2749
3190.41 2801
3190.94 2833
3191.47 2767
3192.01 2808
3192.54 2962
3193.07 2869
3193.61 2675
3194.14 2755
3194.67 3048
3195.20 2949
3195.74 2886
3196.27 2961
3196.80 2755
3197.34 2951
3197.87 2938
3198.40 2967
3198.94 2862
3199.47 2954
3200.00 2879
3200.54 2891
3201.07 2977
3201.60 3098
3202.14 2971
3202.67 3249
3203.21 3371
3203.74 3533
3204.27 3239
3204.81 3113
3205.34 3277
3205.87 3317
3206.41 3305
3206.94 3502
3207.48 3447
3208.01 3342
3208.54 3504
3209.08 3592
3209.61 3483
3210.15 3679
3210.68 3802
3211.22 3954
3211.75 4194
3212.28 4247
3212.82 4293
3213.35 4206
3213.89 4008
3214.42 4135
3214.96 3920
3215.49 3467
3216.03 3657
3216.56 3696
3217.10 3564
3217.63 3327
3218.17 3209
3218.70 3425
3219.24 3455
3219.77 3543
3220.31 3519
3220.84 3436
3221.38 3495
3221.91 3450
3222.45 3345
3222.98 3612
3223.52 3284
3224.05 3532
3224.59 3638
3225.12 3659
3225.66 3755
3226.19 3535
3226.73 3650
3227.27 3752
3227.80 3529
3228.34 3385
3228.87 3369
3229.41 3488
3229.94 3448
3230.48 3330
3231.02 3286
3231.55 3266
3232.09 3056
3232.62 3286
3233.16 3259
3233.70 3261
3234.23 3009
3234.77 3180
3235.31 3246
3235.84 3280
3236.38 3283
3236.91 3523
3237.45 3569
3237.99 3640
3238.52 3497
3239.06 3468
3239.60 3784
3240.13 3596
3240.67 3783
3241.21 3752
3241.75 3981
3242.28 3888
3242.82 3565
3243.36 3587
3243.89 3566
3244.43 3399
3244.97 3381
3245.50 3421
3246.04 3609
3246.58 3676
3247.12 3407
3247.65 3317
3248.19 3520
3248.73 3410
3249.27 3576
3249.80 3478
3250.34 3324
3250.88 3771
3251.42 3825
3251.95 3706
3252.49 3524
3253.03 3498
3253.57 3835
3254.11 3589
3254.64 3502
3255.18 3578
3255.72 3611
3256.26 3693
3256.80 3853
3257.33 3874
3257.87 3694
3258.41 3765
3258.95 3898
3259.49 4031
3260.02 4256
3260.56 4542
3261.10 4698
3261.64 4771
3262.18 4849
3262.72 5245
3263.26 5452
3263.79 5737
3264.33 6317
3264.87 6870
3265.41 7747
3265.95 7552
3266.49 7763
3267.03 8494
3267.57 8858
3268.11 9261
3268.64 8995
3269.18 8574
3269.72 8402
3270.26 8040
3270.80 7297
3271.34 6577
3271.88 5711
3272.42 5107
3272.96 4726
3273.50 4372
3274.04 4462
3274.58 4211
3275.12 4091
3275.66 3924
3276.20 4068
3276.74 4278
3277.28 4272
3277.82 4273
3278.36 4246
3278.90 4287
3279.44 4175
3279.98 4088
3280.52 4217
3281.06 4528
3281.60 4310
3282.14 4289
3282.68 4452
3283.22 4393
3283.76 4373
3284.30 4389
3284.84 4425
3285.38 4484
3285.92 4365
3286.46 4522
3287.00 4633
3287.54 4693
3288.08 4598
3288.62 4595
3289.16 4707
3289.70 4747
3290.24 4622
3290.79 4902
3291.33 4830
3291.87 4908
3292.41 4926
3292.95 5230
3293.49 5580
3294.03 5581
3294.57 5785
3295.11 6207
3295.66 6417
3296.20 6618
3296.74 6642
3297.28 6686
3297.82 6456
3298.36 6418
3298.90 6546
3299.45 6171
3299.99 6012
3300.53 5632
3301.07 5446
3301.61 4963
3302.16 4974
3302.70 4523
3303.24 4634
3303.78 4553
3304.32 4511
3304.87 4556
3305.41 4338
3305.95 4406
3306.49 4301
3307.03 4518
3307.58 4268
3308.12 4364
3308.66 4164
3309.20 4102
3309.75 4330
3310.29 4239
3310.83 4124
3311.37 3961
3311.92 4244
3312.46 4035
3313.00 4096
3313.54 4101
3314.09 4321
3314.63 4497
3315.17 4598
3315.72 4409
3316.26 4470
3316.80 4588
3317.35 4742
3317.89 5004
3318.43 5160
3318.97 5226
3319.52 5582
3320.06 5572
3320.60 5949
3321.15 5797
3321.69 5890
3322.23 5913
3322.78 6045
3323.32 6047
3323.87 5809
3324.41 5824
3324.95 5872
3325.50 5846
3326.04 5449
3326.58 5209
3327.13 5251
3327.67 5020
3328.22 5023
3328.76 5013
3329.30 4886
3329.85 5194
3330.39 5236
3330.94 5631
3331.48 6458
3332.03 7031
3332.57 8721
3333.11 11124
3333.66 13494
3334.20 15912
3334.75 18260
3335.29 20541
3335.84 22615
3336.38 24371
3336.93 26037
3337.47 26528
3338.02 26588
3338.56 25612
3339.11 24396
3339.65 22480
3340.20 20129
3340.74 17894
3341.29 15714
3341.83 12805
3342.38 10798
3342.92 9099
3343.47 7721
3344.01 6900
3344.56 5989
3345.10 5483
3345.65 5063
3346.19 5080
3346.74 4798
3347.28 5060
3347.83 5051
3348.38 5015
3348.92 4845
3349.47 4865
3350.01 5161
3350.56 5184
3351.10 4953
3351.65 4982
3352.20 5255
3352.74 5239
3353.29 4905
3353.83 5077
3354.38 4871
3354.93 4891
3355.47 4753
3356.02 4818
3356.56 4830
3357.11 4648
3357.66 4584
3358.20 4251
3358.75 4231
3359.30 4321
3359.84 4257
3360.39 4201
3360.94 3987
3361.48 4038
3362.03 4226
3362.58 4083
3363.12 4148
3363.67 4108
3364.22 4185
3364.76 4180
3365.31 4190
3365.86 4173
3366.41 4182
3366.95 4462
3367.50 4295
3368.05 4290
3368.59 4546
3369.14 4454
3369.69 4260
3370.24 4647
3370.78 4735
3371.33 4772
3371.88 4919
3372.43 5155
3372.97 5424
3373.52 5348
3374.07 6185
3374.62 6574
3375.17 6725
3375.71 6699
3376.26 6390
3376.81 6438
3377.36 6129
3377.91 5731
3378.45 5074
3379.00 4832
3379.55 4762
3380.10 4428
3380.65 4186
3381.19 4107
3381.74 3931
3382.29 3802
3382.84 3853
3383.39 3753
3383.94 3792
3384.49 3656
3385.03 3581
3385.58 3394
3386.13 3355
3386.68 3387
3387.23 3365
3387.78 3362
3388.33 3360
3388.88 3426
3389.42 3411
3389.97 3345
3390.52 3386
3391.07 3455
3391.62 3442
3392.17 3332
3392.72 3278
3393.27 3284
3393.82 3352
3394.37 3252
3394.92 3224
3395.47 3228
3396.02 3070
3396.57 3115
3397.11 3141
3397.66 3022
3398.21 2953
3398.76 3009
3399.31 3176
3399.86 3119
3400.41 3094
3400.96 3381
3401.51 3212
3402.06 3206
3402.61 3204
3403.16 2975
3403.71 3063
3404.26 3148
3404.81 3213
3405.36 2989
3405.91 3084
3406.46 3026
3407.02 2979
3407.57 3225
3408.12 3067
3408.67 3199
3409.22 3112
3409.77 3263
3410.32 3460
3410.87 3548
3411.42 3426
3411.97 3619
3412.52 3783
3413.07 3787
3413.62 3887
3414.17 4001
3414.73 4104
3415.28 3918
3415.83 3796
3416.38 3638
3416.93 3509
3417.48 3528
3418.03 3550
3418.58 3240
3419.14 3228
3419.69 3319
3420.24 3220
3420.79 2927
3421.34 3059
3421.89 3105
3422.44 3159
3423.00 3216
3423.55 3137
3424.10 3172
3424.65 3311
3425.20 3352
3425.76 3484
3426.31 3432
3426.86 3220
3427.41 3253
3427.96 3332
3428.52 3154
3429.07 2971
3429.62 2957
3430.17 2851
3430.72 2840
3431.28 2922
3431.83 2892
3432.38 2812
3432.93 3031
3433.49 2880
3434.04 2942
3434.59 2823
3435.14 2678
3435.70 2773
3436.25 2816
3436.80 3077
3437.36 3184
3437.91 2855
3438.46 3050
3439.01 3068
3439.57 2976
3440.12 3271
3440.67 3186
3441.23 3135
3441.78 3291
3442.33 3306
3442.89 3065
3443.44 2852
3443.99 2994
3444.55 3078
3445.10 2798
3445.65 2860
3446.21 2918
3446.76 2951
3447.31 2997
3447.87 2751
3448.42 2642
3448.98 2876
3449.53 3167
3450.08 2795
3450.64 2881
3451.19 3035
3451.75 2788
3452.30 2610
3452.85 2486
3453.41 2658
3453.96 2615
3454.52 2605
3455.07 2689
3455.62 2527
3456.18 2397
3456.73 2600
3457.29 2809
3457.84 2911
3458.40 2740
3458.95 2671
3459.51 2756
3460.06 2778
3460.62 2667
3461.17 2694
3461.72 2811
3462.28 2836
3462.83 2863
3463.39 2889
3463.94 2873
3464.50 2889
3465.05 2769
3465.61 2900
3466.17 2938
3466.72 2818
3467.28 3084
3467.83 3034
3468.39 2943
3468.94 3187
3469.50 3178
3470.05 3227
3470.61 3135
3471.16 3096
3471.72 3017
3472.27 3189
3472.83 3006
3473.39 3096
3473.94 3118
3474.50 3170
3475.05 3126
3475.61 3412
3476.17 3522
3476.72 3322
3477.28 3012
3477.83 3207
3478.39 3329
3478.95 3347
3479.50 3356
3480.06 3784
3480.61 4092
3481.17 3784
3481.73 3599
3482.28 3657
3482.84 3862
3483.40 3642
3483.95 3458
3484.51 3431
3485.07 3485
3485.62 3878
3486.18 3545
3486.74 3389
3487.29 3799
3487.85 3840
3488.41 3774
3488.97 3860
3489.52 3907
3490.08 4421
3490.64 4894
3491.19 5425
3491.75 6069
3492.31 6410
3492.87 6588
3493.42 6795
3493.98 7375
3494.54 7037
3495.09 7094
3495.65 6798
3496.21 6380
3496.77 6308
3497.33 6138
3497.88 6098
3498.44 6645
3499.00 6553
3499.56 6933
3500.11 7776
3500.67 7748
3501.23 7752
3501.79 8126
3502.35 7598
3502.90 7374
3503.46 7855
3504.02 7658
3504.58 7656
3505.14 8090
3505.70 8050
3506.25 7995
3506.81 7849
3507.37 8106
3507.93 7796
3508.49 7374
3509.05 6932
3509.61 6489
3510.16 6011
3510.72 5531
3511.28 5184
3511.84 4801
3512.40 4504
3512.96 4128
3513.52 3958
3514.08 3984
3514.63 3583
3515.19 3579
3515.75 3376
3516.31 3314
3516.87 3435
3517.43 3462
3517.99 3447
3518.55 3470
3519.11 3725
3519.67 3530
3520.23 3632
3520.79 3596
3521.35 3482
3521.91 3532
3522.47 3547
3523.03 3736
3523.59 3512
3524.15 3334
3524.71 3294
3525.26 3405
3525.82 3389
3526.38 3290
3526.94 3256
3527.50 3505
3528.07 3021
3528.63 2907
3529.19 2918
3529.75 3009
3530.31 3220
3530.87 3135
3531.43 3031
3531.99 3089
3532.55 3187
3533.11 3234
3533.67 3089
3534.23 3216
3534.79 3229
3535.35 3278
3535.91 3277
3536.47 3255
3537.03 3478
3537.59 3422
3538.15 3382
3538.72 3387
3539.28 3381
3539.84 3485
3540.40 3597
3540.96 3375
3541.52 3346
3542.08 3412
3542.64 3378
3543.20 3347
3543.77 3631
3544.33 3602
3544.89 3583
3545.45 3445
3546.01 3399
3546.57 3287
3547.14 3260
3547.70 3065
3548.26 2973
3548.82 2936
3549.38 2748
3549.94 2714
3550.51 2789
3551.07 2749
3551.63 2684
3552.19 2736
3552.75 2578
3553.32 2776
3553.88 2877
3554.44 2710
3555.00 2524
3555.56 2645
3556.13 2551
3556.69 2613
3557.25 2763
3557.81 2654
3558.38 2681
3558.94 2716
3559.50 2706
3560.06 2987
3560.63 3106
3561.19 2974
3561.75 2951
3562.32 2773
3562.88 2949
3563.44 3021
3564.00 2857
3564.57 2757
3565.13 2751
3565.69 2763
3566.26 2719
3566.82 2617
3567.38 2929
3567.95 2687
3568.51 2467
3569.07 2560
3569.64 2489
3570.20 2481
3570.76 2475
3571.33 2520
3571.89 2578
3572.45 2423
3573.02 2521
3573.58 2781
3574.15 2796
3574.71 2854
3575.27 2919
3575.84 2873
3576.40 2683
3576.96 2884
3577.53 2958
3578.09 2960
3578.66 2858
3579.22 3028
3579.79 3072
3580.35 2927
3580.91 2822
3581.48 2970
3582.04 2916
3582.61 2760
3583.17 2721
3583.74 2706
3584.30 2610
3584.87 2676
3585.43 2748
3585.99 2750
3586.56 2623
3587.12 2426
3587.69 2581
3588.25 2619
3588.82 2545
3589.38 2780
3589.95 2605
3590.51 2566
3591.08 2564
3591.64 2598
3592.21 2633
3592.77 2509
3593.34 2526
3593.91 2792
3594.47 2632
3595.04 2606
3595.60 2770
3596.17 2598
3596.73 2802
3597.30 2823
3597.86 2757
3598.43 2801
3599.00 2675
3599.56 2686
3600.13 2849
3600.69 2697
3601.26 2539
3601.82 2617
3602.39 2593
3602.96 2883
3603.52 2709
3604.09 2530
3604.65 2456
3605.22 2412
3605.79 2466
3606.35 2607
3606.92 2496
3607.49 2467
3608.05 2441
3608.62 2402
3609.19 2505
3609.75 2387
3610.32 2433
3610.89 2201
3611.45 2377
3612.02 2455
3612.59 2478
3613.15 2378
3613.72 2338
3614.29 2565
3614.85 2686
3615.42 2794
3615.99 2957
3616.55 3486
3617.12 3486
3617.69 3782
3618.26 3929
3618.82 4284
3619.39 4083
3619.96 4267
3620.53 4050
3621.09 4190
3621.66 4036
3622.23 3658
3622.80 3481
3623.36 3386
3623.93 3054
3624.50 3021
3625.07 2621
3625.63 2702
3626.20 2571
3626.77 2551
3627.34 2544
3627.91 2559
3628.47 2585
3629.04 2574
3629.61 2433
3630.18 2529
3630.75 2541
3631.31 2409
3631.88 2323
3632.45 2529
3633.02 2382
3633.59 2368
3634.16 2604
3634.73 2514
3635.29 2526
3635.86 2508
3636.43 2394
3637.00 2503
3637.57 2528
3638.14 2611
3638.71 2611
3639.28 2943
3639.84 2979
3640.41 3263
3640.98 3264
3641.55 3244
3642.12 3623
3642.69 3863
3643.26 3790
3643.83 3853
3644.40 3933
3644.97 3725
3645.54 3478
3646.11 3316
3646.67 3251
3647.24 3111
3647.81 3127
3648.38 3140
3648.95 3063
3649.52 2938
3650.09 2901
3650.66 2761
3651.23 2882
3651.80 2990
3652.37 2839
3652.94 3128
3653.51 3257
3654.08 3079
3654.65 3339
3655.22 3260
3655.79 3313
3656.36 3160
3656.93 3196
3657.50 3063
3658.07 3124
3658.64 3316
3659.21 3168
3659.78 3717
3660.35 3430
3660.93 3561
3661.50 3726
3662.07 3625
3662.64 3593
3663.21 3521
3663.78 3168
3664.35 3249
3664.92 3326
3665.49 3131
3666.06 2961
3666.63 3114
3667.20 3188
3667.78 3136
3668.35 3081
3668.92 3206
3669.49 3022
3670.06 3173
3670.63 2958
3671.20 2949
3671.77 2862
3672.35 2833
3672.92 2836
3673.49 2804
3674.06 2901
3674.63 3094
3675.20 3016
3675.78 3021
3676.35 3124
3676.92 3081
3677.49 3146
3678.06 3219
3678.64 3104
3679.21 3273
3679.78 3142
3680.35 3092
3680.92 2919
3681.50 2922
3682.07 2737
3682.64 2802
3683.21 2930
3683.79 2842
3684.36 2750
3684.93 2763
3685.50 2829
3686.07 2814
3686.65 2746
3687.22 2965
3687.79 3207
3688.37 3096
3688.94 3453
3689.51 3518
3690.08 3435
3690.66 3618
3691.23 3637
3691.80 3732
3692.38 3703
3692.95 3840
3693.52 3514
3694.10 3240
3694.67 3125
3695.24 2851
3695.81 2714
3696.39 2656
3696.96 2651
3697.54 2723
3698.11 2778
3698.68 2813
3699.26 2807
3699.83 2768
3700.40 2684
3700.98 2791
3701.55 2856
3702.12 2831
3702.70 2972
3703.27 3041
3703.85 2928
3704.42 2896
3704.99 2921
3705.57 2747
3706.14 2763
3706.72 2804
3707.29 2711
3707.86 2887
3708.44 2812
3709.01 2713
3709.59 2664
3710.16 2860
3710.74 2734
3711.31 2782
3711.89 2966
3712.46 2718
3713.03 2775
3713.61 2644
3714.18 2707
3714.76 2808
3715.33 2723
3715.91 2829
3716.48 2684
3717.06 2510
3717.63 2520
3718.21 2575
3718.78 2688
3719.36 2675
3719.93 2627
3720.51 2528
3721.08 2529
3721.66 2550
3722.23 2624
3722.81 2480
3723.39 2343
3723.96 2548
3724.54 2628
3725.11 2485
3725.69 2399
3726.26 2408
3726.84 2580
3727.41 2526
3727.99 2427
3728.57 2327
3729.14 2398
3729.72 2421
3730.29 2680
3730.87 2811
3731.45 2786
3732.02 2780
3732.60 2922
3733.17 2789
3733.75 2816
3734.33 3050
3734.90 3012
3735.48 2968
3736.06 2948
3736.63 2750
3737.21 2688
3737.79 2863
3738.36 2890
3738.94 2764
3739.52 2738
3740.09 2769
3740.67 2873
3741.25 2663
3741.82 2537
3742.40 2362
3742.98 2408
3743.55 2492
3744.13 2603
3744.71 2482
3745.28 2382
3745.86 2622
3746.44 2397
3747.02 2335
3747.59 2377
3748.17 2509
3748.75 2486
3749.33 2535
3749.90 2496
3750.48 2499
3751.06 2585
3751.64 2519
3752.21 2549
3752.79 2430
3753.37 2297
3753.95 2280
3754.52 2406
3755.10 2404
3755.68 2274
3756.26 2413
3756.84 2405
3757.41 2291
3757.99 2400
3758.57 2395
3759.15 2460
3759.73 2208
3760.31 2384
3760.88 2562
3761.46 2536
3762.04 2475
3762.62 2483
3763.20 2536
3763.78 2489
3764.35 2526
3764.93 2607
3765.51 2535
3766.09 2498
3766.67 2561
3767.25 2498
3767.83 2473
3768.41 2476
3768.99 2397
3769.56 2387
3770.14 2661
3770.72 2512
3771.30 2296
3771.88 2234
3772.46 2518
3773.04 2550
3773.62 2531
3774.20 2457
3774.78 2676
3775.36 2545
3775.94 2439
3776.52 2248
3777.10 2416
3777.67 2486
3778.25 2315
3778.83 2197
3779.41 2248
3779.99 2426
3780.57 2413
3781.15 2306
3781.73 2505
3782.31 2523
3782.89 2414
3783.47 2399
3784.05 2325
3784.63 2473
3785.21 2399
3785.79 2383
3786.37 2496
3786.95 2406
3787.54 2642
3788.12 2461
3788.70 2561
3789.28 2571
3789.86 2534
3790.44 2521
3791.02 2377
3791.60 2245
3792.18 2284
3792.76 2430
3793.34 2400
3793.92 2257
3794.50 2326
3795.08 2344
3795.66 2393
3796.25 2218
3796.83 2195
3797.41 2152
3797.99 2306
3798.57 2295
3799.15 2371
3799.73 2286
3800.31 2374
3800.90 2441
3801.48 2377
3802.06 2640
3802.64 2536
3803.22 2578
3803.80 2725
3804.39 2612
3804.97 2723
3805.55 2605
3806.13 2553
3806.71 2517
3807.29 2876
3807.88 2820
3808.46 2843
3809.04 2861
3809.62 3129
3810.20 2963
3810.79 3042
3811.37 2994
3811.95 3143
3812.53 3190
3813.12 2817
3813.70 2859
3814.28 2754
3814.86 2793
3815.45 2727
3816.03 2744
3816.61 3029
3817.19 2951
3817.78 2700
3818.36 2811
3818.94 2722
3819.52 2752
3820.11 2497
3820.69 2621
3821.27 2500
3821.86 2507
3822.44 2536
3823.02 2564
3823.61 2450
3824.19 2496
3824.77 2330
3825.36 2345
3825.94 2471
3826.52 2289
3827.11 2400
3827.69 2377
3828.27 2300
3828.86 2246
3829.44 2120
3830.02 2271
3830.61 2319
3831.19 2155
3831.77 2321
3832.36 2390
3832.94 2446
3833.53 2383
3834.11 2216
3834.69 2223
3835.28 2505
3835.86 2502
3836.45 2308
3837.03 2336
3837.61 2215
3838.20 2359
3838.78 2328
3839.37 2126
3839.95 2359
3840.54 2314
3841.12 2200
3841.70 2171
3842.29 2227
3842.87 2224
3843.46 2188
3844.04 2273
3844.63 2303
3845.21 2241
3845.80 2241
3846.38 2254
3846.97 2248
3847.55 2191
3848.14 2108
3848.72 2174
3849.31 2303
3849.89 2156
3850.48 2291
3851.06 2366
3851.65 2347
3852.23 2246
3852.82 2287
3853.40 2193
3853.99 2120
3854.58 2052
3855.16 2272
3855.75 2378
3856.33 2313
3856.92 2188
3857.50 2290
3858.09 2304
3858.68 2294
3859.26 2639
3859.85 2553
3860.43 2797
3861.02 2995
3861.60 3378
3862.19 3227
3862.78 3131
3863.36 3529
3863.95 3344
3864.54 3251
3865.12 3283
3865.71 3320
3866.29 3203
3866.88 3183
3867.47 3057
3868.05 2874
3868.64 2850
3869.23 2695
3869.81 2546
3870.40 2553
3870.99 2538
3871.57 2643
3872.16 2554
3872.75 2462
3873.33 2392
3873.92 2638
3874.51 2600
3875.10 2595
3875.68 2600
3876.27 2553
3876.86 2596
3877.44 2539
3878.03 2467
3878.62 2546
3879.21 2513
3879.79 2521
3880.38 2426
3880.97 2280
3881.56 2420
3882.14 2377
3882.73 2386
3883.32 2236
3883.91 2030
3884.49 1986
3885.08 1938
3885.67 2080
3886.26 2227
3886.85 2150
3887.43 2296
3888.02 2294
3888.61 2317
3889.20 2483
3889.79 2529
3890.38 2491
3890.96 2674
3891.55 2810
3892.14 2675
3892.73 2675
3893.32 2725
3893.91 2763
3894.49 2767
3895.08 2677
3895.67 2545
3896.26 2434
3896.85 2416
3897.44 2637
3898.03 2582
3898.61 2740
3899.20 2411
3899.79 2542
3900.38 2597
3900.97 2458
3901.56 2575
3902.15 2590
3902.74 2390
3903.33 2315
3903.92 2357
3904.51 2495
3905.09 2513
3905.68 2486
3906.27 2342
3906.86 2257
3907.45 2408
3908.04 2314
3908.63 2140
3909.22 2283
3909.81 2278
3910.40 2265
3910.99 2306
3911.58 2458
3912.17 2299
3912.76 2265
3913.35 2032
3913.94 2065
3914.53 2174
3915.12 2061
3915.71 2139
3916.30 2249
3916.89 2335
3917.48 2292
3918.07 2309
3918.66 2169
3919.25 2263
3919.84 2305
3920.43 2398
3921.02 2313
3921.61 2261
3922.20 2455
3922.80 2481
3923.39 2372
3923.98 2235
3924.57 2244
3925.16 2045
3925.75 2064
3926.34 1993
3926.93 2064
3927.52 1955
3928.11 2084
3928.70 2178
3929.30 2173
3929.89 2272
3930.48 2255
3931.07 2214
3931.66 2229
3932.25 2202
3932.84 2126
3933.44 2109
3934.03 2076
3934.62 2274
3935.21 2188
3935.80 2075
3936.39 2092
3936.98 2015
3937.58 2156
3938.17 2179
3938.76 2089
3939.35 2147
3939.94 2091
3940.54 2140
3941.13 2160
3941.72 2271
3942.31 2360
3942.90 2306
3943.50 2311
3944.09 2392
3944.68 2414
3945.27 2308
3945.87 2061
3946.46 1992
3947.05 2307
3947.64 2230
3948.24 2240
3948.83 2137
3949.42 2171
3950.01 2172
3950.61 2164
3951.20 2237
3951.79 2171
3952.39 2087
3952.98 2209
3953.57 2137
3954.16 1922
3954.76 2142
3955.35 2126
3955.94 2134
3956.54 2265
3957.13 2234
3957.72 2261
3958.32 2368
3958.91 2372
3959.50 2298
3960.10 2226
3960.69 2473
3961.28 2359
3961.88 2478
3962.47 2332
3963.07 2219
3963.66 2053
3964.25 2273
3964.85 2203
3965.44 2302
3966.03 2139
3966.63 2188
3967.22 2352
3967.82 2199
3968.41 2460
3969.00 2433
3969.60 2357
3970.19 2383
3970.79 2361
3971.38 2264
3971.98 2067
3972.57 2050
3973.17 2227
3973.76 2247
3974.35 2187
3974.95 2128
3975.54 2148
3976.14 2140
3976.73 2217
3977.33 2402
3977.92 2247
3978.52 2331
3979.11 2415
3979.71 2263
3980.30 2352
3980.90 2467
3981.49 2469
3982.09 2433
3982.68 2372
3983.28 2404
3983.87 2339
3984.47 2314
3985.06 2153
3985.66 2290
3986.25 2483
3986.85 2371
3987.45 2224
3988.04 2256
3988.64 2273
3989.23 2267
3989.83 2268
3990.42 2288
3991.02 2428
3991.62 2420
3992.21 2178
3992.81 2361
3993.40 2455
3994.00 2237
3994.60 2310
3995.19 2375
3995.79 2474
3996.38 2702
3996.98 2620
3997.58 2394
3998.17 2520
3998.77 2557
3999.37 2468
3999.96 2660
4000.56 2651
4001.15 2495
4001.75 2474
4002.35 2496
4002.94 2508
4003.54 2419
4004.14 2371
4004.73 2341
4005.33 2381
4005.93 2423
4006.53 2474
4007.12 2380
4007.72 2370
4008.32 2507
4008.91 2553
4009.51 2430
4010.11 2559
4010.71 2441
4011.30 2574
4011.90 2617
4012.50 2453
4013.10 2500
4013.69 2411
4014.29 2399
4014.89 2503
4015.49 2463
4016.08 2581
4016.68 2655
4017.28 2860
4017.88 2812
4018.47 2854
4019.07 2859
4019.67 2951
4020.27 2932
4020.87 2697
4021.46 2616
4022.06 2616
4022.66 2612
4023.26 2342
4023.86 2367
4024.45 2520
4025.05 2407
4025.65 2391
4026.25 2480
4026.85 2411
4027.45 2454
4028.05 2446
4028.64 2462
4029.24 2494
4029.84 2585
4030.44 2522
4031.04 2503
4031.64 2348
4032.24 2431
4032.84 2270
4033.43 2446
4034.03 2432
4034.63 2484
4035.23 2516
4035.83 2417
4036.43 2391
4037.03 2406
4037.63 2329
4038.23 2466
4038.83 2286
4039.43 2332
4040.03 2216
4040.63 2156
4041.22 2279
4041.82 2217
4042.42 2165
4043.02 2014
4043.62 2044
4044.22 2145
4044.82 2006
4045.42 2199
4046.02 2095
4046.62 2026
4047.22 2128
4047.82 2051
4048.42 2195
4049.02 2243
4049.62 2384
4050.22 2236
4050.82 2294
4051.42 2237
4052.02 2474
4052.62 2412
4053.22 2364
4053.83 2526
4054.43 2596
4055.03 2487
4055.63 2437
4056.23 2226
4056.83 2271
4057.43 2322
4058.03 2228
4058.63 2100
4059.23 2231
4059.83 2205
4060.43 2159
4061.03 2026
4061.64 1947
4062.24 2130
4062.84 2365
4063.44 2110
4064.04 2084
4064.64 2236
4065.24 2083
4065.84 1979
4066.45 2160
4067.05 2043
4067.65 2136
4068.25 2044
4068.85 1972
4069.45 1944
4070.05 2116
4070.66 2105
4071.26 2080
4071.86 2040
4072.46 2119
4073.06 2146
4073.67 2107
4074.27 1923
4074.87 1918
4075.47 2217
4076.07 2171
4076.68 2055
4077.28 1991
4077.88 1999
4078.48 2135
4079.09 2148
4079.69 2151
4080.29 2057
4080.89 2102
4081.50 2028
4082.10 2202
4082.70 2147
4083.30 2088
4083.91 2165
4084.51 2042
4085.11 2190
4085.71 2111
4086.32 2046
4086.92 2007
4087.52 1895
4088.13 2072
4088.73 1982
4089.33 1966
4089.94 1935
4090.54 2178
4091.14 2056
4091.74 2018
4092.35 1970
4092.95 1992
4093.55 2000
4094.16 1972
4094.76 1956
4095.37 2003
4095.97 2088
4096.57 1955
4097.18 2002
4097.78 2028
4098.38 2058
4098.99 2157
4099.59 2061
4100.20 2082
4100.80 2121
4101.40 2186
4102.01 2061
4102.61 2135
4103.22 1929
4103.82 2010
4104.42 2111
4105.03 2013
4105.63 2091
4106.24 2162
4106.84 2010
4107.45 1956
4108.05 1955
4108.65 2185
4109.26 1968
4109.86 1925
4110.47 1899
4111.07 2061
4111.68 2073
4112.28 2065
4112.89 2016
4113.49 1885
4114.10 2092
4114.70 2004
4115.31 2221
4115.91 2199
4116.52 2102
4117.12 2141
4117.73 2177
4118.33 2157
4118.94 2320
4119.54 2089
4120.15 2123
4120.75 2143
4121.36 2013
4121.97 2045
4122.57 2060
4123.18 1920
4123.78 2026
4124.39 1963
4124.99 1972
4125.60 2238
4126.21 2151
4126.81 2051
4127.42 2148
4128.02 2058
4128.63 1950
4129.24 2077
4129.84 2174
4130.45 2137
4131.05 2338
4131.66 2236
4132.27 2274
4132.87 2194
4133.48 2075
4134.08 2084
4134.69 2009
4135.30 2226
4135.90 2169
4136.51 2435
4137.12 2224
4137.72 2247
4138.33 2489
4138.94 2547
4139.54 2628
4140.15 2691
4140.76 2686
4141.37 2663
4141.97 2710
4142.58 2700
4143.19 2771
4143.79 2641
4144.40 2529
4145.01 2435
4145.61 2383
4146.22 2362
4146.83 2171
4147.44 2273
4148.04 2124
4148.65 2166
4149.26 2092
4149.87 2125
4150.47 2082
4151.08 2152
4151.69 2182
4152.30 1935
4152.91 2010
4153.51 2057
4154.12 2095
4154.73 2072
4155.34 1984
4155.94 1940
4156.55 2014
4157.16 2048
4157.77 2113
4158.38 2059
4158.99 1945
4159.59 1993
4160.20 2111
4160.81 2338
4161.42 2093
4162.03 2065
4162.64 2102
4163.24 2431
4163.85 2438
4164.46 2369
4165.07 2312
4165.68 2461
4166.29 2309
4166.90 2724
4167.51 2529
4168.11 2413
4168.72 2413
4169.33 2357
4169.94 2246
4170.55 2246
4171.16 2266
4171.77 2233
4172.38 2337
4172.99 2268
4173.60 2258
4174.21 2341
4174.81 2438
4175.42 2303
4176.03 2341
4176.64 2241
4177.25 2263
4177.86 2354
4178.47 2476
4179.08 2454
4179.69 2266
4180.30 2308
4180.91 2353
4181.52 2350
4182.13 2150
4182.74 2070
4183.35 2109
4183.96 2167
4184.57 2166
4185.18 2082
4185.79 2169
4186.40 2180
4187.01 2206
4187.62 2217
4188.23 2363
4188.84 2269
4189.45 2082
4190.06 1998
4190.67 2069
4191.29 2222
4191.90 2122
4192.51 2258
4193.12 2524
4193.73 2493
4194.34 2559
4194.95 2691
4195.56 2605
4196.17 2573
4196.78 2553
4197.39 2549
4198.00 2859
4198.62 2844
4199.23 2542
4199.84 2672
4200.45 2579
4201.06 2406
4201.67 2197
4202.28 2296
4202.89 2200
4203.51 2164
4204.12 2299
4204.73 2227
4205.34 2127
4205.95 2131
4206.56 2245
4207.18 2250
4207.79 2243
4208.40 2237
4209.01 2233
4209.62 2162
4210.24 2197
4210.85 2043
4211.46 2383
4212.07 2172
4212.68 2419
4213.30 2364
4213.91 2278
4214.52 2287
4215.13 2379
4215.74 2505
4216.36 2799
4216.97 2593
4217.58 2547
4218.19 2767
4218.81 2623
4219.42 2576
4220.03 2862
4220.65 2947
4221.26 3060
4221.87 3441
4222.48 3237
4223.10 3227
4223.71 3276
4224.32 3481
4224.94 3279
4225.55 3283
4226.16 3596
4226.78 3549
4227.39 3686
4228.00 3761
4228.61 3888
4229.23 3778
4229.84 4129
4230.46 4132
4231.07 3888
4231.68 3821
4232.30 3863
4232.91 3970
4233.52 4353
4234.14 4370
4234.75 4531
4235.36 4626
4235.98 4563
4236.59 4762
4237.21 4776
4237.82 4691
4238.43 4756
4239.05 4613
4239.66 3982
4240.28 3497
4240.89 3356
4241.50 3170
4242.12 2904
4242.73 2780
4243.35 2567
4243.96 2710
4244.58 2570
4245.19 2829
4245.81 2723
4246.42 2751
4247.03 2714
4247.65 2811
4248.26 2858
4248.88 2893
4249.49 2857
4250.11 2901
4250.72 3026
4251.34 2930
4251.95 2777
4252.57 2704
4253.18 2774
4253.80 2703
4254.41 2753
4255.03 2694
4255.64 2600
4256.26 2540
4256.88 2689
4257.49 2445
4258.11 2670
4258.72 2475
4259.34 2443
4259.95 2584
4260.57 2618
4261.18 2636
4261.80 2599
4262.42 2426
4263.03 2333
4263.65 2408
4264.26 2343
4264.88 2430
4265.49 2525
4266.11 2393
4266.73 2322
4267.34 2567
4267.96 2455
4268.58 2316
4269.19 2396
4269.81 2318
4270.42 2176
4271.04 2255
4271.66 2194
4272.27 2352
4272.89 2347
4273.51 2359
4274.12 2486
4274.74 2433
4275.36 2502
4275.97 2488
4276.59 2461
4277.21 2539
4277.82 2510
4278.44 2509
4279.06 2444
4279.67 2388
4280.29 2356
4280.91 2199
4281.53 2279
4282.14 2112
4282.76 2067
4283.38 1997
4283.99 2116
4284.61 2110
4285.23 2105
4285.85 2100
4286.46 2262
4287.08 2230
4287.70 2151
4288.32 2177
4288.93 2216
4289.55 2224
4290.17 2239
4290.79 2266
4291.41 2359
4292.02 2241
4292.64 1972
4293.26 2018
4293.88 2157
4294.50 2200
4295.11 2230
4295.73 2117
4296.35 2036
4296.97 2124
4297.59 2060
4298.21 2201
4298.82 2064
4299.44 1969
4300.06 1985
4300.68 2030
4301.30 2046
4301.92 2024
4302.53 2064
4303.15 2122
4303.77 2050
4304.39 2098
4305.01 2172
4305.63 2286
4306.25 2177
4306.87 2030
4307.49 2051
4308.10 2225
4308.72 2209
4309.34 2055
4309.96 2026
4310.58 2096
4311.20 1913
4311.82 1933
4312.44 2086
4313.06 1988
4313.68 2026
4314.30 2029
4314.92 2092
4315.54 2058
4316.16 2129
4316.78 2077
4317.40 2079
4318.02 2189
4318.64 2022
4319.26 2144
4319.88 2075
4320.50 1991
4321.11 2119
4321.74 2205
4322.36 2074
4322.98 2196
4323.60 2370
4324.22 2382
4324.84 2414
4325.46 2225
4326.08 2103
4326.70 2198
4327.32 2371
4327.94 2373
4328.56 2339
4329.18 2391
4329.80 2322
4330.42 2320
4331.04 2167
4331.66 2217
4332.28 2289
4332.90 2254
4333.52 2160
4334.15 2140
4334.77 1946
4335.39 2121
4336.01 2256
4336.63 2311
4337.25 2198
4337.87 2291
4338.49 2401
4339.11 2407
4339.74 2490
4340.36 2656
4340.98 2728
4341.60 2493
4342.22 2702
4342.84 2866
4343.46 2849
4344.09 2801
4344.71 3283
4345.33 3589
4345.95 3758
4346.57 4214
4347.19 4599
4347.82 5052
4348.44 5054
4349.06 4862
4349.68 4758
4350.30 4548
4350.93 4337
4351.55 3780
4352.17 3730
4352.79 3333
4353.42 3029
4354.04 3088
4354.66 3054
4355.28 2733
4355.91 2718
4356.53 2614
4357.15 2516
4357.77 2516
4358.40 2467
4359.02 2560
4359.64 2673
4360.26 2637
4360.89 2564
4361.51 2382
4362.13 2351
4362.76 2416
4363.38 2484
4364.00 2526
4364.62 2598
4365.25 2436
4365.87 2421
4366.49 2510
4367.12 2507
4367.74 2406
4368.36 2382
4368.99 2290
4369.61 2292
4370.23 2201
4370.86 2078
4371.48 2048
4372.11 2156
4372.73 2156
4373.35 2134
4373.98 2023
4374.60 2066
4375.22 2156
4375.85 2031
4376.47 1950
4377.10 2037
4377.72 2136
4378.34 2085
4378.97 2146
4379.59 2049
4380.22 2002
4380.84 2011
4381.47 1978
4382.09 2096
4382.71 2105
4383.34 2145
4383.96 2205
4384.59 2096
4385.21 2009
4385.84 2141
4386.46 2103
4387.09 2111
4387.71 2003
4388.34 2003
4388.96 2004
4389.59 1978
4390.21 2021
4390.84 1970
4391.46 1990
4392.09 1966
4392.71 1912
4393.34 2000
4393.96 2056
4394.59 1831
4395.21 1913
4395.84 1911
4396.46 1903
4397.09 1818
4397.71 1777
4398.34 1863
4398.96 1940
4399.59 2084
4400.22 1944
4400.84 2056
4401.47 1955
4402.09 1963
4402.72 1924
4403.34 2068
4403.97 1942
4404.60 2037
4405.22 2078
4405.85 1996
4406.47 1944
4407.10 1968
4407.73 2145
4408.35 2013
4408.98 2044
4409.61 2080
4410.23 1935
4410.86 2104
4411.48 2160
4412.11 2089
4412.74 2022
4413.36 1907
4413.99 2017
4414.62 1964
4415.24 1976
4415.87 2122
4416.50 2011
4417.12 2002
4417.75 1949
4418.38 2073
4419.01 1973
4419.63 1951
4420.26 2049
4420.89 2019
4421.51 2068
4422.14 2068
4422.77 2044
4423.40 1917
4424.02 2000
4424.65 2023
4425.28 1860
4425.91 1898
4426.53 1812
4427.16 1761
4427.79 1870
4428.42 1826
4429.04 1767
4429.67 1774
4430.30 1643
4430.93 1663
4431.55 1812
4432.18 1898
4432.81 1659
4433.44 1964
4434.07 2029
4434.69 1947
4435.32 2027
4435.95 2024
4436.58 2194
4437.21 2010
4437.84 1987
4438.46 1939
4439.09 1855
4439.72 2030
4440.35 1945
4440.98 1830
4441.61 1823
4442.24 1920
4442.86 1843
4443.49 1842
4444.12 1932
4444.75 1937
4445.38 1982
4446.01 2015
4446.64 2106
4447.27 2048
4447.90 1911
4448.52 2087
4449.15 2018
4449.78 1985
4450.41 2036
4451.04 1990
4451.67 1910
4452.30 1935
4452.93 1960
4453.56 1921
4454.19 1897
4454.82 1968
4455.45 2013
4456.08 1886
4456.71 2066
4457.34 1983
4457.97 1940
4458.60 1948
4459.23 2003
4459.86 1934
4460.49 1915
4461.12 1936
4461.75 1975
4462.38 1877
4463.01 1836
4463.64 1655
4464.27 1711
4464.90 1785
4465.53 1915
4466.16 1786
4466.79 1822
4467.42 1749
4468.05 1715
4468.68 1695
4469.31 1704
4469.94 1642
4470.57 1772
4471.20 1717
4471.83 1642
4472.46 1658
4473.09 1840
4473.72 1816
4474.35 1815
4474.99 1802
4475.62 1801
4476.25 1879
4476.88 1719
4477.51 1755
4478.14 1802
4478.77 1725
4479.40 1766
4480.03 1827
4480.67 1827
4481.30 1754
4481.93 1847
4482.56 1912
4483.19 1764
4483.82 1890
4484.46 1950
4485.09 1913
4485.72 1730
4486.35 1800
4486.98 1912
4487.61 1899
4488.25 1999
4488.88 2096
4489.51 1994
4490.14 2168
4490.77 2012
4491.41 1857
4492.04 1984
4492.67 1926
4493.30 2013
4493.94 1689
4494.57 1743
4495.20 1873
4495.83 1900
4496.46 1940
4497.10 1836
4497.73 1850
4498.36 1869
4498.99 1888
4499.63 1950
4500.26 2006
4500.89 1955
4501.53 1951
4502.16 1959
4502.79 2199
4503.42 2109
4504.06 2146
4504.69 2329
4505.32 2178
4505.96 2013
4506.59 2055
4507.22 2014
4507.86 1991
4508.49 1717
4509.12 1928
4509.76 1990
4510.39 2048
4511.02 1984
4511.66 1784
4512.29 1840
4512.92 1859
4513.56 1852
4514.19 1874
4514.83 1840
4515.46 1866
4516.09 1938
4516.73 2037
4517.36 1868
4517.99 1889
4518.63 1919
4519.26 1870
4519.90 1971
4520.53 1944
4521.17 2030
4521.80 1928
4522.43 1788
4523.07 1877
4523.70 1942
4524.34 1920
4524.97 1949
4525.61 1845
4526.24 1811
4526.88 1997
4527.51 2095
4528.14 2141
4528.78 2214
4529.41 2157
4530.05 2333
4530.68 2519
4531.32 2533
4531.95 2764
4532.59 2915
4533.22 2913
4533.86 2758
4534.49 2757
4535.13 2769
4535.76 2672
4536.40 2683
4537.04 2725
4537.67 2482
4538.31 2148
4538.94 2224
4539.58 2039
4540.21 1906
4540.85 2095
4541.48 1966
4542.12 1928
4542.76 1996
4543.39 2030
4544.03 1859
4544.66 1870
4545.30 1936
4545.93 1865
4546.57 1906
4547.21 1915
4547.84 1877
4548.48 1987
4549.11 2041
4549.75 2039
4550.39 2009
4551.02 1976
4551.66 2041
4552.30 2141
4552.93 2088
4553.57 2012
4554.21 2122
4554.84 2116
4555.48 2029
4556.12 2013
4556.75 2050
4557.39 2011
4558.03 1928
4558.66 1857
4559.30 2016
4559.94 2072
4560.57 1862
4561.21 1770
4561.85 1926
4562.48 1918
4563.12 1954
4563.76 2038
4564.40 1853
4565.03 1873
4565.67 1830
4566.31 1949
4566.95 1905
4567.58 1904
4568.22 1982
4568.86 1869
4569.50 1931
4570.13 1912
4570.77 2047
4571.41 1885
4572.05 1879
4572.68 1956
4573.32 1823
4573.96 1764
4574.60 2005
4575.24 1961
4575.87 1859
4576.51 1844
4577.15 1783
4577.79 1694
4578.43 1677
4579.06 1871
4579.70 1920
4580.34 1810
4580.98 1746
4581.62 1946
4582.26 1977
4582.90 1863
4583.53 1955
4584.17 1778
4584.81 1907
4585.45 1814
4586.09 1880
4586.73 1711
4587.37 1834
4588.01 1908
4588.64 1929
4589.28 2046
4589.92 2080
4590.56 2229
4591.20 2110
4591.84 2220
4592.48 2160
4593.12 2181
4593.76 2330
4594.40 2093
4595.04 2205
4595.68 2168
4596.31 1917
4596.95 2024
4597.59 1988
4598.23 1963
4598.87 1881
4599.51 1926
4600.15 1984
4600.79 1984
4601.43 2001
4602.07 1903
4602.71 1985
4603.35 1936
4603.99 2035
4604.63 2035
4605.27 2077
4605.91 2154
4606.55 2082
4607.19 1992
4607.83 2111
4608.47 2109
4609.11 2259
4609.75 2034
4610.39 2022
4611.03 2002
4611.68 1933
4612.32 1906
4612.96 2016
4613.60 2003
4614.24 1740
4614.88 1897
4615.52 1878
4616.16 1934
4616.80 1926
4617.44 1947
4618.08 1796
4618.72 1837
4619.36 1862
4620.01 1867
4620.65 1875
4621.29 1899
4621.93 1825
4622.57 1937
4623.21 1813
4623.85 1767
4624.50 1766
4625.14 1841
4625.78 1868
4626.42 1811
4627.06 1820
4627.70 1799
4628.34 1999
4628.99 2000
4629.63 1818
4630.27 1741
4630.91 1732
4631.55 1643
4632.20 1845
4632.84 1826
4633.48 1819
4634.12 1946
4634.76 1859
4635.41 2001
4636.05 1898
4636.69 2033
4637.33 2045
4637.98 2116
4638.62 1980
4639.26 1958
4639.90 1994
4640.55 2011
4641.19 1967
4641.83 2142
4642.47 2006
4643.12 2046
4643.76 2050
4644.40 1973
4645.04 1881
4645.69 1968
4646.33 1944
4646.97 1909
4647.62 2000
4648.26 1910
4648.90 2001
4649.55 2027
4650.19 1947
4650.83 2068
4651.48 1944
4652.12 1928
4652.76 2129
4653.41 2065
4654.05 2065
4654.69 2002
4655.34 1996
4655.98 2099
4656.62 1930
4657.27 1895
4657.91 1810
4658.55 1763
4659.20 1779
4659.84 1785
4660.49 1680
4661.13 1886
4661.77 1865
4662.42 1798
4663.06 1943
4663.71 1863
4664.35 1806
4664.99 1670
4665.64 1728
4666.28 1886
4666.93 1881
4667.57 1870
4668.22 1765
4668.86 1737
4669.51 1685
4670.15 1731
4670.79 1836
4671.44 1829
4672.08 1814
4672.73 1674
4673.37 1754
4674.02 1803
4674.66 1921
4675.31 1821
4675.95 1887
4676.60 1854
4677.24 1808
4677.89 1850
4678.53 1845
4679.18 1891
4679.82 1906
4680.47 1896
4681.12 1852
4681.76 1714
4682.41 1731
4683.05 1936
4683.70 1942
4684.34 1856
4684.99 1927
4685.63 1907
4686.28 1801
4686.93 1847
4687.57 1820
4688.22 1850
4688.86 1912
4689.51 1833
4690.15 1709
4690.80 1791
4691.45 1795
4692.09 1850
4692.74 1938
4693.39 1849
4694.03 1766
4694.68 1789
4695.32 1823
4695.97 2000
4696.62 2020
4697.26 1996
4697.91 1918
4698.56 2042
4699.20 1920
4699.85 2018
4700.50 1917
4701.14 2135
4701.79 2178
4702.44 1964
4703.08 2086
4703.73 1895
4704.38 1937
4705.02 2002
4705.67 1857
4706.32 1936
4706.97 1882
4707.61 1933
4708.26 1813
4708.91 1820
4709.55 1900
4710.20 1812
4710.85 1868
4711.50 1860
4712.14 2018
4712.79 2066
4713.44 1903
4714.09 1845
4714.73 1836
4715.38 1947
4716.03 2106
4716.68 1911
4717.33 1884
4717.97 1755
4718.62 1795
4719.27 1782
4719.92 1890
4720.57 1893
4721.21 1801
4721.86 1903
4722.51 2062
4723.16 1897
4723.81 1877
4724.45 1874
4725.10 2012
4725.75 1988
4726.40 1963
4727.05 1858
4727.70 1989
4728.35 1833
4728.99 2017
4729.64 2129
4730.29 2009
4730.94 1947
4731.59 1777
4732.24 1825
4732.89 1902
4733.54 1857
4734.19 1795
4734.83 1818
4735.48 1904
4736.13 1797
4736.78 1786
4737.43 1849
4738.08 1720
4738.73 1823
4739.38 1935
4740.03 1977
4740.68 1910
4741.33 1991
4741.98 1842
4742.63 1935
4743.28 1977
4743.93 2036
4744.58 1964
4745.23 2027
4745.87 1900
4746.52 1943
4747.17 1940
4747.82 2115
4748.47 2209
4749.12 2224
4749.77 2082
4750.42 2074
4751.08 2158
4751.73 2301
4752.38 2213
4753.03 2276
4753.68 2473
4754.33 2462
4754.98 2473
4755.63 2437
4756.28 2129
4756.93 2088
4757.58 2007
4758.23 2049
4758.88 2142
4759.53 2041
4760.18 1987
4760.83 1997
4761.48 1861
4762.13 1912
4762.79 1912
4763.44 2034
4764.09 2140
4764.74 2216
4765.39 2023
4766.04 2229
4766.69 2424
4767.34 2473
4767.99 2511
4768.65 2248
4769.30 2351
4769.95 2223
4770.60 2217
4771.25 2399
4771.90 2243
4772.56 2157
4773.21 1949
4773.86 2057
4774.51 1964
4775.16 1887
4775.81 1963
4776.47 1937
4777.12 1889
4777.77 1800
4778.42 1838
4779.07 1850
4779.73 1946
4780.38 1895
4781.03 1867
4781.68 1931
4782.34 1913
4782.99 1995
4783.64 2050
4784.29 2100
4784.94 1995
4785.60 1950
4786.25 1924
4786.90 1899
4787.56 1894
4788.21 1915
4788.86 1821
4789.51 1903
4790.17 1971
4790.82 1999
4791.47 1922
4792.13 1903
4792.78 1984
4793.43 1888
4794.08 1884
4794.74 1776
4795.39 1886
4796.04 2029
4796.70 1914
4797.35 2019
4798.00 1826
4798.66 1887
4799.31 1912
4799.96 1843
4800.62 1832
4801.27 1687
4801.93 1741
4802.58 1795
4803.23 1805
4803.89 1892
4804.54 1867
4805.19 1881
4805.85 1925
4806.50 1816
4807.16 1915
4807.81 1914
4808.46 1908
4809.12 1785
4809.77 1822
4810.43 1844
4811.08 1701
4811.73 1787
4812.39 1819
4813.04 1977
4813.70 1773
4814.35 1788
4815.01 1820
4815.66 1849
4816.32 1892
4816.97 1792
4817.63 1811
4818.28 1898
4818.94 1962
4819.59 1894
4820.24 2046
4820.90 2116
4821.55 2181
4822.21 2113
4822.86 2190
4823.52 2024
4824.18 2077
4824.83 2187
4825.49 2199
4826.14 2102
4826.80 2251
4827.45 2320
4828.11 2344
4828.76 2314
4829.42 2197
4830.07 2081
4830.73 2013
4831.38 2118
4832.04 2137
4832.70 2098
4833.35 2290
4834.01 2340
4834.66 2202
4835.32 2309
4835.98 2390
4836.63 2455
4837.29 2483
4837.94 2680
4838.60 2591
4839.26 2666
4839.91 2702
4840.57 2471
4841.22 2476
4841.88 2539
4842.54 2387
4843.19 2521
4843.85 2576
4844.51 2466
4845.16 2332
4845.82 2473
4846.48 2417
4847.13 2338
4847.79 2301
4848.45 2536
4849.10 2508
4849.76 2527
4850.42 2707
4851.07 2783
4851.73 3107
4852.39 2969
4853.05 2911
4853.70 2979
4854.36 3011
4855.02 2881
4855.68 2836
4856.33 2961
4856.99 2851
4857.65 2777
4858.30 3016
4858.96 3046
4859.62 3138
4860.28 3134
4860.94 3121
4861.59 3210
4862.25 3231
4862.91 3012
4863.57 2941
4864.22 2903
4864.88 2883
4865.54 2890
4866.20 3014
4866.86 2957
4867.51 2964
4868.17 2973
4868.83 3018
4869.49 3032
4870.15 3004
4870.81 2815
4871.46 2674
4872.12 2679
4872.78 2623
4873.44 2592
4874.10 2582
4874.76 2554
4875.41 2650
4876.07 2576
4876.73 2651
4877.39 2584
4878.05 2608
4878.71 2613
4879.37 2439
4880.03 2517
4880.69 2430
4881.34 2572
4882.00 2549
4882.66 2342
4883.32 2442
4883.98 2350
4884.64 2127
4885.30 2177
4885.96 2111
4886.62 2185
4887.28 2280
4887.94 2111
4888.60 2134
4889.26 2206
4889.92 2255
4890.58 2302
4891.24 2477
4891.89 2689
4892.55 2690
4893.21 2522
4893.87 2276
4894.53 2322
4895.19 2260
4895.85 2312
4896.51 2293
4897.17 2232
4897.83 2347
4898.49 2342
4899.16 2441
4899.82 2404
4900.48 2426
4901.14 2526
4901.80 2222
4902.46 2323
4903.12 2304
4903.78 2301
4904.44 2250
4905.10 2159
4905.76 2120
4906.42 2075
4907.08 2046
4907.74 2112
4908.40 2085
4909.06 2140
4909.72 2171
4910.39 2139
4911.05 2027
4911.71 2034
4912.37 1951
4913.03 1806
4913.69 1980
4914.35 2041
4915.01 1873
4915.68 1742
4916.34 1901
4917.00 1941
4917.66 1902
4918.32 1832
4918.98 1800
4919.64 1746
4920.31 1905
4920.97 1920
4921.63 1858
4922.29 1999
4922.95 1910
4923.62 1885
4924.28 1882
4924.94 1811
4925.60 1942
4926.26 1808
4926.93 1746
4927.59 1832
4928.25 1822
4928.91 1815
4929.57 1915
4930.24 1956
4930.90 1970
4931.56 2051
4932.22 2107
4932.89 2083
4933.55 1954
4934.21 2134
4934.87 2006
4935.54 1801
4936.20 2063
4936.86 1899
4937.53 1855
4938.19 1913
4938.85 1795
4939.51 1744
4940.18 1941
4940.84 2047
4941.50 2110
4942.17 1979
4942.83 1819
4943.49 1836
4944.16 1870
4944.82 1846
4945.48 1767
4946.15 1800
4946.81 1826
4947.47 1785
4948.14 1703
4948.80 1945
4949.46 1809
4950.13 1846
4950.79 1760
4951.45 1749
4952.12 1696
4952.78 1846
4953.45 1808
4954.11 1720
4954.77 1684
4955.44 1700
4956.10 1523
4956.77 1617
4957.43 1706
4958.09 1653
4958.76 1633
4959.42 1706
4960.09 1733
4960.75 1794
4961.42 1723
4962.08 1738
4962.75 1775
4963.41 1850
4964.07 1956
4964.74 1967
4965.40 1942
4966.07 1949
4966.73 1968
4967.40 1858
4968.06 1895
4968.73 1864
4969.39 1625
4970.06 1732
4970.72 1837
4971.39 1861
4972.05 1711
4972.72 1567
4973.38 1814
4974.05 1763
4974.71 1684
4975.38 1827
4976.05 1682
4976.71 1756
4977.38 1823
4978.04 1674
4978.71 1700
4979.37 1843
4980.04 1834
4980.70 1769
4981.37 1712
4982.04 1666
4982.70 1697
4983.37 1754
4984.03 1785
4984.70 1884
4985.37 1788
4986.03 1643
4986.70 1632
4987.36 1596
4988.03 1642
4988.70 1746
4989.36 1727
4990.03 1699
4990.70 1656
4991.36 1713
4992.03 1684
4992.69 1709
4993.36 1708
4994.03 1720
4994.69 1704
4995.36 1774
4996.03 1695
4996.69 1566
4997.36 1647
4998.03 1662
4998.70 1637
4999.36 1597
5000.03 1552
5000.70 1563
5001.36 1602
5002.03 1492
5002.70 1718
5003.37 1809
5004.03 1766
5004.70 1623
5005.37 1653
5006.03 1521
5006.70 1492
5007.37 1546
5008.04 1621
5008.70 1639
5009.37 1701
5010.04 1661
5010.71 1594
5011.38 1655
5012.04 1681
5012.71 1584
5013.38 1615
5014.05 1703
5014.72 1801
5015.38 1695
5016.05 1643
5016.72 1604
5017.39 1696
5018.06 1764
5018.72 1792
5019.39 1800
5020.06 1929
5020.73 2106
5021.40 2031
5022.07 2116
5022.73 2185
5023.40 2223
5024.07 2275
5024.74 2311
5025.41 2327
5026.08 2256
5026.75 2345
5027.42 2186
5028.08 2172
5028.75 2043
5029.42 1909
5030.09 1790
5030.76 1801
5031.43 1853
5032.10 1782
5032.77 1771
5033.44 1736
5034.11 1671
5034.78 1667
5035.45 1694
5036.11 1733
5036.78 1627
5037.45 1621
5038.12 1628
5038.79 1701
5039.46 1669
5040.13 1688
5040.80 1598
5041.47 1473
5042.14 1645
5042.81 1554
5043.48 1683
5044.15 1754
5044.82 1696
5045.49 1597
5046.16 1675
5046.83 1721
5047.50 1557
5048.17 1646
5048.84 1588
5049.51 1850
5050.18 1842
5050.85 1595
5051.52 1634
5052.19 1744
5052.86 1741
5053.54 1567
5054.21 1563
5054.88 1503
5055.55 1520
5056.22 1606
5056.89 1564
5057.56 1540
5058.23 1553
5058.90 1535
5059.57 1502
5060.24 1484
5060.91 1668
5061.59 1720
5062.26 1542
5062.93 1586
5063.60 1698
5064.27 1649
5064.94 1482
5065.61 1515
5066.28 1536
5066.96 1524
5067.63 1621
5068.30 1630
5068.97 1604
5069.64 1562
5070.31 1669
5070.99 1521
5071.66 1553
5072.33 1495
5073.00 1620
5073.67 1498
5074.35 1499
5075.02 1664
5075.69 1651
5076.36 1652
5077.03 1599
5077.71 1675
5078.38 1676
5079.05 1814
5079.72 1847
5080.39 1779
5081.07 1655
5081.74 1556
5082.41 1673
5083.08 1697
5083.76 1740
5084.43 1877
5085.10 1626
5085.78 1598
5086.45 1793
5087.12 1659
5087.79 1617
5088.47 1766
5089.14 1678
5089.81 1779
5090.49 1864
5091.16 1849
5091.83 1957
5092.51 1909
5093.18 1878
5093.85 1930
5094.52 1912
5095.20 1982
5095.87 1839
5096.54 1799
5097.22 1713
5097.89 1784
5098.57 1748
5099.24 1660
5099.91 1656
5100.59 1702
5101.26 1768
5101.93 1733
5102.61 1550
5103.28 1494
5103.96 1599
5104.63 1698
5105.30 1821
5105.98 1833
5106.65 1744
5107.33 1765
5108.00 1650
5108.67 1631
5109.35 1707
5110.02 1660
5110.70 1671
5111.37 1613
5112.05 1769
5112.72 1687
5113.40 1664
5114.07 1721
5114.74 1847
5115.42 1755
5116.09 1652
5116.77 1603
5117.44 1748
5118.12 1829
5118.79 1874
5119.47 1930
5120.14 1807
5120.82 2010
5121.49 1830
5122.17 1736
5122.84 1776
5123.52 1819
5124.19 1672
5124.87 1849
5125.54 1930
5126.22 1697
5126.90 1642
5127.57 1771
5128.25 1744
5128.92 1722
5129.60 1683
5130.27 1683
5130.95 1614
5131.62 1585
5132.30 1725
5132.98 1630
5133.65 1713
5134.33 1629
5135.00 1658
5135.68 1767
5136.36 1748
5137.03 1723
5137.71 1803
5138.38 1753
5139.06 1701
5139.74 1885
5140.41 1908
5141.09 1778
5141.77 1799
5142.44 1871
5143.12 1935
5143.80 1932
5144.47 1814
5145.15 1693
5145.83 1468
5146.50 1603
5147.18 1709
5147.86 1672
5148.53 1602
5149.21 1532
5149.89 1545
5150.56 1510
5151.24 1535
5151.92 1582
5152.60 1551
5153.27 1494
5153.95 1535
5154.63 1566
5155.30 1594
5155.98 1494
5156.66 1423
5157.34 1489
5158.01 1540
5158.69 1661
5159.37 1664
5160.05 1572
5160.72 1543
5161.40 1615
5162.08 1686
5162.76 1544
5163.44 1565
5164.11 1563
5164.79 1529
5165.47 1625
5166.15 1637
5166.83 1688
5167.50 1610
5168.18 1629
5168.86 1745
5169.54 1723
5170.22 1784
5170.89 1713
5171.57 1572
5172.25 1462
5172.93 1487
5173.61 1404
5174.29 1448
5174.97 1389
5175.64 1495
5176.32 1508
5177.00 1612
5177.68 1594
5178.36 1477
5179.04 1535
5179.72 1575
5180.40 1671
5181.08 1620
5181.75 1502
5182.43 1587
5183.11 1578
5183.79 1533
5184.47 1577
5185.15 1598
5185.83 1562
5186.51 1713
5187.19 1663
5187.87 1536
5188.55 1638
5189.23 1500
5189.91 1512
5190.59 1514
5191.27 1500
5191.95 1483
5192.63 1503
5193.31 1581
5193.98 1466
5194.66 1427
5195.34 1559
5196.02 1540
5196.70 1552
5197.38 1478
5198.07 1365
5198.75 1486
5199.43 1484
5200.11 1492
5200.79 1549
5201.47 1601
5202.15 1550
5202.83 1468
5203.51 1634
5204.19 1520
5204.87 1401
5205.55 1440
5206.23 1656
5206.91 1719
5207.59 1641
5208.27 1608
5208.95 1661
5209.63 1600
5210.31 1704
5211.00 1900
5211.68 1807
5212.36 1877
5213.04 1655
5213.72 1727
5214.40 1785
5215.08 1837
5215.76 1781
5216.45 1647
5217.13 1618
5217.81 1513
5218.49 1580
5219.17 1677
5219.85 1736
5220.53 1895
5221.22 1718
5221.90 1762
5222.58 1693
5223.26 1794
5223.94 1782
5224.62 1693
5225.31 1712
5225.99 1722
5226.67 1579
5227.35 1487
5228.03 1646
5228.72 1535
5229.40 1446
5230.08 1428
5230.76 1533
5231.45 1534
5232.13 1605
5232.81 1588
5233.49 1648
5234.18 1625
5234.86 1702
5235.54 1689
5236.22 1720
5236.91 1708
5237.59 1681
5238.27 1632
5238.95 1670
5239.64 1788
5240.32 1793
5241.00 1844
5241.69 1943
5242.37 1878
5243.05 1703
5243.73 1704
5244.42 1698
5245.10 1701
5245.78 1634
5246.47 1705
5247.15 1785
5247.83 1769
5248.52 1750
5249.20 1593
5249.88 1729
5250.57 1912
5251.25 1890
5251.94 1792
5252.62 1759
5253.30 1770
5253.99 1734
5254.67 1650
5255.35 1614
5256.04 1568
5256.72 1623
5257.41 1623
5258.09 1564
5258.77 1605
5259.46 1643
5260.14 1531
5260.83 1591
5261.51 1567
5262.20 1470
5262.88 1683
5263.56 1636
5264.25 1623
5264.93 1681
5265.62 1570
5266.30 1733
5266.99 1755
5267.67 1570
5268.36 1674
5269.04 1582
5269.73 1646
5270.41 1705
5271.10 1743
5271.78 1626
5272.47 1567
5273.15 1703
5273.84 1819
5274.52 1627
5275.21 1559
5275.89 1712
5276.58 1887
5277.26 1840
5277.95 1843
5278.63 1826
5279.32 1756
5280.00 1756
5280.69 1934
5281.37 1991
5282.06 2058
5282.75 2153
5283.43 2074
5284.12 2058
5284.80 2212
5285.49 2040
5286.17 1944
5286.86 1838
5287.55 1858
5288.23 1977
5288.92 1805
5289.60 1780
5290.29 1718
5290.98 1709
5291.66 1795
5292.35 1770
5293.04 1506
5293.72 1605
5294.41 1707
5295.10 1702
5295.78 1716
5296.47 1739
5297.15 1713
5297.84 1685
5298.53 1841
5299.21 1775
5299.90 1812
5300.59 1758
5301.28 1719
5301.96 1707
5302.65 1825
5303.34 1867
5304.02 1841
5304.71 1755
5305.40 1698
5306.08 1865
5306.77 1840
5307.46 1743
5308.15 1751
5308.83 1838
5309.52 1803
5310.21 1637
5310.90 1740
5311.58 1706
5312.27 1818
5312.96 1656
5313.65 1795
5314.33 1766
5315.02 1708
5315.71 1756
5316.40 1522
5317.09 1598
5317.77 1701
5318.46 1665
5319.15 1825
5319.84 1812
5320.53 1777
5321.21 1795
5321.90 1835
5322.59 2049
5323.28 1971
5323.97 2016
5324.65 1967
5325.34 1919
5326.03 1756
5326.72 1742
5327.41 1708
5328.10 1712
5328.79 1714
5329.47 1822
5330.16 1734
5330.85 1733
5331.54 1593
5332.23 1696
5332.92 1685
5333.61 1666
5334.30 1756
5334.99 1892
5335.67 1816
5336.36 1789
5337.05 1640
5337.74 1708
5338.43 1711
5339.12 1555
5339.81 1615
5340.50 1652
5341.19 1793
5341.88 1753
5342.57 1772
5343.26 1728
5343.95 1848
5344.64 1774
5345.33 1842
5346.02 1908
5346.71 1931
5347.40 1995
5348.09 1857
5348.78 1993
5349.47 2298
5350.16 2242
5350.85 2337
5351.54 2463
5352.23 2480
5352.92 2636
5353.61 2702
5354.30 2664
5354.99 2449
5355.68 2382
5356.37 2140
5357.06 2075
5357.75 1978
5358.44 1853
5359.13 1813
5359.82 1765
5360.51 1675
5361.20 1666
5361.89 1683
5362.58 1647
5363.27 1686
5363.97 1734
5364.66 1688
5365.35 1772
5366.04 1622
5366.73 1607
5367.42 1595
5368.11 1525
5368.80 1629
5369.49 1584
5370.19 1618
5370.88 1558
5371.57 1540
5372.26 1522
5372.95 1521
5373.64 1565
5374.33 1484
5375.03 1521
5375.72 1510
5376.41 1559
5377.10 1563
5377.79 1453
5378.49 1563
5379.18 1588
5379.87 1561
5380.56 1619
5381.25 1668
5381.95 1676
5382.64 1547
5383.33 1580
5384.02 1569
5384.71 1503
5385.41 1623
5386.10 1570
5386.79 1545
5387.48 1621
5388.18 1668
5388.87 1607
5389.56 1615
5390.25 1740
5390.95 1708
5391.64 1718
5392.33 1857
5393.02 1726
5393.72 1764
5394.41 1823
5395.10 1770
5395.80 1877
5396.49 1727
5397.18 1645
5397.88 1540
5398.57 1627
5399.26 1655
5399.95 1567
5400.65 1510
5401.34 1642
5402.03 1688
5402.73 1665
5403.42 1575
5404.12 1540
5404.81 1500
5405.50 1571
5406.20 1381
5406.89 1568
5407.58 1641
5408.28 1593
5408.97 1627
5409.66 1646
5410.36 1646
5411.05 1623
5411.75 1601
5412.44 1648
5413.13 1557
5413.83 1572
5414.52 1590
5415.22 1531
5415.91 1450
5416.61 1474
5417.30 1507
5417.99 1571
5418.69 1675
5419.38 1574
5420.08 1584
5420.77 1579
5421.47 1607
5422.16 1542
5422.86 1583
5423.55 1532
5424.25 1656
5424.94 1680
5425.64 1549
5426.33 1704
5427.03 1680
5427.72 1683
5428.42 1753
5429.11 1658
5429.81 1644
5430.50 1688
5431.20 1670
5431.89 1582
5432.59 1691
5433.28 1637
5433.98 1659
5434.67 1675
5435.37 1667
5436.06 1803
5436.76 1718
5437.46 1790
5438.15 1803
5438.85 1796
5439.54 1793
5440.24 1578
5440.93 1623
5441.63 1598
5442.33 1672
5443.02 1625
5443.72 1818
5444.41 1898
5445.11 1947
5445.81 1852
5446.50 1937
5447.20 1955
5447.90 1895
5448.59 2195
5449.29 2240
5449.98 2204
5450.68 2160
5451.38 2176
5452.07 2063
5452.77 2099
5453.47 2056
5454.16 2125
5454.86 1911
5455.56 1750
5456.25 1794
5456.95 1837
5457.65 1859
5458.35 1709
5459.04 1803
5459.74 1758
5460.44 1814
5461.13 1935
5461.83 1773
5462.53 1898
5463.23 2013
5463.92 1954
5464.62 1943
5465.32 2200
5466.02 2167
5466.71 2145
5467.41 2019
5468.11 2174
5468.81 2159
5469.50 2090
5470.20 2032
5470.90 1977
5471.60 1942
5472.29 1974
5472.99 2005
5473.69 1991
5474.39 1906
5475.09 1951
5475.78 1951
5476.48 1880
5477.18 2006
5477.88 2160
5478.58 2238
5479.28 2202
5479.97 2405
5480.67 2625
5481.37 2527
5482.07 2555
5482.77 2940
5483.47 2914
5484.17 2702
5484.86 2676
5485.56 2562
5486.26 2568
5486.96 2364
5487.66 2322
5488.36 2395
5489.06 2240
5489.76 2254
5490.45 2435
5491.15 2297
5491.85 2256
5492.55 2323
5493.25 2461
5493.95 2293
5494.65 2332
5495.35 2452
5496.05 2443
5496.75 2486
5497.45 2506
5498.15 2474
5498.85 2675
5499.55 2841
5500.25 3024
5500.95 3352
5501.65 3667
5502.35 4047
5503.04 4227
5503.74 4115
5504.44 4164
5505.14 3979
5505.84 3493
5506.54 3150
5507.24 2956
5507.94 2885
5508.65 2594
5509.35 2455
5510.05 2295
5510.75 2151
5511.45 2297
5512.15 2319
5512.85 2283
5513.55 2262
5514.25 2291
5514.95 2204
5515.65 2102
5516.35 2181
5517.05 2366
5517.75 2254
5518.45 2258
5519.15 2252
5519.85 2171
5520.56 2253
5521.26 2158
5521.96 2240
5522.66 2216
5523.36 2235
5524.06 2123
5524.76 1949
5525.46 1966
5526.16 2004
5526.87 1940
5527.57 1983
5528.27 1966
5528.97 1847
5529.67 1720
5530.37 1715
5531.07 1991
5531.78 1984
5532.48 1799
5533.18 1838
5533.88 1707
5534.58 1819
5535.29 1737
5535.99 1679
5536.69 1668
5537.39 1755
5538.09 1794
5538.80 1751
5539.50 1888
5540.20 1752
5540.90 1748
5541.60 1709
5542.31 1690
5543.01 1710
5543.71 1640
5544.41 1623
5545.12 1686
5545.82 1623
5546.52 1613
5547.22 1706
5547.93 1792
5548.63 1798
5549.33 1817
5550.04 1689
5550.74 1760
5551.44 1742
5552.14 1825
5552.85 1786
5553.55 1558
5554.25 1538
5554.96 1501
5555.66 1535
5556.36 1625
5557.07 1587
5557.77 1545
5558.47 1613
5559.18 1731
5559.88 1691
5560.58 1671
5561.29 1621
5561.99 1610
5562.69 1634
5563.40 1800
5564.10 1826
5564.80 1792
5565.51 1737
5566.21 1677
5566.92 1718
5567.62 1677
5568.32 1643
5569.03 1745
5569.73 1673
5570.44 1638
5571.14 1663
5571.84 1603
5572.55 1590
5573.25 1532
5573.96 1603
5574.66 1657
5575.37 1661
5576.07 1633
5576.78 1663
5577.48 1833
5578.18 1695
5578.89 1576
5579.59 1692
5580.30 1639
5581.00 1681
5581.71 1585
5582.41 1520
5583.12 1589
5583.82 1583
5584.53 1541
5585.23 1612
5585.94 1637
5586.64 1569
5587.35 1585
5588.05 1589
5588.76 1625
5589.46 1588
5590.17 1579
5590.88 1582
5591.58 1628
5592.29 1537
5592.99 1561
5593.70 1644
5594.40 1584
5595.11 1420
5595.81 1545
5596.52 1490
5597.23 1438
5597.93 1428
5598.64 1593
5599.34 1621
5600.05 1603
5600.76 1498
5601.46 1548
5602.17 1507
5602.87 1504
5603.58 1491
5604.29 1517
5604.99 1532
5605.70 1513
5606.41 1474
5607.11 1513
5607.82 1471
5608.52 1507
5609.23 1511
5609.94 1602
5610.64 1507
5611.35 1500
5612.06 1514
5612.76 1503
5613.47 1537
5614.18 1495
5614.89 1490
5615.59 1506
5616.30 1520
5617.01 1480
5617.71 1463
5618.42 1421
5619.13 1357
5619.84 1581
5620.54 1463
5621.25 1399
5621.96 1424
5622.66 1548
5623.37 1506
5624.08 1458
5624.79 1375
5625.49 1507
5626.20 1476
5626.91 1449
5627.62 1496
5628.33 1343
5629.03 1447
5629.74 1593
5630.45 1493
5631.16 1365
5631.87 1413
5632.57 1517
5633.28 1647
5633.99 1474
5634.70 1432
5635.41 1512
5636.11 1468
5636.82 1401
5637.53 1352
5638.24 1444
5638.95 1577
5639.66 1592
5640.36 1698
5641.07 1677
5641.78 1529
5642.49 1673
5643.20 1675
5643.91 1591
5644.62 1632
5645.33 1549
5646.03 1485
5646.74 1636
5647.45 1727
5648.16 1538
5648.87 1476
5649.58 1496
5650.29 1715
5651.00 1583
5651.71 1594
5652.42 1595
5653.13 1553
5653.84 1524
5654.54 1553
5655.25 1625
5655.96 1643
5656.67 1651
5657.38 1682
5658.09 1624
5658.80 1687
5659.51 1847
5660.22 1734
5660.93 1773
5661.64 1729
5662.35 1704
5663.06 1764
5663.77 1657
5664.48 1803
5665.19 1627
5665.90 1601
5666.61 1754
5667.32 1671
5668.03 1511
5668.74 1524
5669.45 1586
5670.16 1685
5670.87 1730
5671.58 1628
5672.29 1672
5673.01 1648
5673.72 1626
5674.43 1558
5675.14 1738
5675.85 1708
5676.56 1591
5677.27 1592
5677.98 1619
5678.69 1524
5679.40 1566
5680.11 1600
5680.82 1511
5681.54 1479
5682.25 1575
5682.96 1657
5683.67 1668
5684.38 1561
5685.09 1528
5685.80 1586
5686.51 1750
5687.23 1581
5687.94 1559
5688.65 1634
5689.36 1632
5690.07 1644
5690.78 1659
5691.50 1496
5692.21 1583
5692.92 1543
5693.63 1541
5694.34 1463
5695.06 1442
5695.77 1455
5696.48 1465
5697.19 1473
5697.90 1442
5698.62 1480
5699.33 1428
5700.04 1443
5700.75 1539
5701.46 1581
5702.18 1391
5702.89 1414
5703.60 1469
5704.31 1477
5705.03 1477
5705.74 1499
5706.45 1536
5707.17 1391
5707.88 1453
5708.59 1368
5709.30 1409
5710.02 1458
5710.73 1599
5711.44 1460
5712.16 1388
5712.87 1328
5713.58 1450
5714.30 1493
5715.01 1611
5715.72 1446
5716.43 1389
5717.15 1353
5717.86 1399
5718.58 1377
5719.29 1509
5720.00 1488
5720.72 1508
5721.43 1528
5722.14 1417
5722.86 1570
5723.57 1573
5724.28 1528
5725.00 1628
5725.71 1540
5726.43 1697
5727.14 1665
5727.85 1756
5728.57 1923
5729.28 1988
5730.00 1965
5730.71 2136
5731.42 1997
5732.14 1997
5732.85 1961
5733.57 1869
5734.28 1771
5735.00 1635
5735.71 1660
5736.43 1718
5737.14 1594
5737.85 1572
5738.57 1539
5739.28 1552
5740.00 1659
5740.71 1488
5741.43 1477
5742.14 1437
5742.86 1602
5743.57 1644
5744.29 1514
5745.00 1443
5745.72 1431
5746.43 1483
5747.15 1521
5747.86 1496
5748.58 1580
5749.30 1607
5750.01 1542
5750.73 1507
5751.44 1510
5752.16 1561
5752.87 1581
5753.59 1710
5754.30 1771
5755.02 1824
5755.74 1909
5756.45 1889
5757.17 1816
5757.88 1867
5758.60 1881
5759.31 1762
5760.03 1737
5760.75 1778
5761.46 1745
5762.18 1662
5762.90 1726
5763.61 1752
5764.33 1524
5765.04 1484
5765.76 1519
5766.48 1582
5767.19 1631
5767.91 1585
5768.63 1636
5769.34 1762
5770.06 1666
5770.78 1653
5771.49 1678
5772.21 1598
5772.93 1551
5773.64 1484
5774.36 1514
5775.08 1515
5775.79 1561
5776.51 1476
5777.23 1600
5777.95 1565
5778.66 1508
5779.38 1476
5780.10 1525
5780.81 1690
5781.53 1629
5782.25 1702
5782.97 1677
5783.68 1586
5784.40 1583
5785.12 1633
5785.84 1598
5786.55 1579
5787.27 1547
5787.99 1651
5788.71 1769
5789.43 1752
5790.14 1763
5790.86 1701
5791.58 1894
5792.30 1794
5793.02 1780
5793.73 1813
5794.45 1854
5795.17 1836
5795.89 1807
5796.61 1847
5797.33 1948
5798.04 2110
5798.76 2188
5799.48 2222
5800.20 2326
5800.92 2544
5801.64 2933
5802.36 3164
5803.07 3147
5803.79 3288
5804.51 3061
5805.23 2847
5805.95 2767
5806.67 2527
5807.39 2306
5808.11 2101
5808.82 2102
5809.54 1899
5810.26 1659
5810.98 1845
5811.70 1773
5812.42 1932
5813.14 1827
5813.86 1753
5814.58 1836
5815.30 1773
5816.02 1906
5816.74 1896
5817.46 1919
5818.18 1891
5818.90 1932
5819.62 1906
5820.34 1905
5821.06 1882
5821.78 1931
5822.50 1824
5823.22 1810
5823.94 1970
5824.66 1854
5825.38 1893
5826.10 1786
5826.82 1608
5827.54 1664
5828.26 1636
5828.98 1664
5829.70 1833
5830.42 1677
5831.14 1597
5831.86 1598
5832.58 1605
5833.30 1651
5834.02 1626
5834.74 1726
5835.46 1702
5836.18 1610
5836.90 1622
5837.62 1628
5838.34 1706
5839.07 1708
5839.79 1741
5840.51 1666
5841.23 1699
5841.95 1629
5842.67 1645
5843.39 1675
5844.11 1658
5844.83 1595
5845.56 1558
5846.28 1473
5847.00 1604
5847.72 1495
5848.44 1460
5849.16 1625
5849.88 1644
5850.61 1510
5851.33 1480
5852.05 1570
5852.77 1585
5853.49 1610
5854.22 1592
5854.94 1570
5855.66 1574
5856.38 1529
5857.10 1598
5857.83 1592
5858.55 1589
5859.27 1620
5859.99 1522
5860.71 1515
5861.44 1694
5862.16 1572
5862.88 1521
5863.60 1539
5864.33 1569
5865.05 1455
5865.77 1537
5866.49 1498
5867.22 1521
5867.94 1427
5868.66 1537
5869.38 1448
5870.11 1447
5870.83 1582
5871.55 1556
5872.28 1556
5873.00 1522
5873.72 1514
5874.45 1498
5875.17 1426
5875.89 1450
5876.62 1553
5877.34 1516
5878.06 1511
5878.79 1541
5879.51 1468
5880.23 1495
5880.96 1738
5881.68 1683
5882.40 1477
5883.13 1583
5883.85 1560
5884.57 1622
5885.30 1585
5886.02 1624
5886.75 1636
5887.47 1510
5888.19 1452
5888.92 1563
5889.64 1479
5890.37 1519
5891.09 1515
5891.81 1580
5892.54 1565
5893.26 1598
5893.99 1565
5894.71 1550
5895.44 1607
5896.16 1540
5896.88 1618
5897.61 1552
5898.33 1556
5899.06 1564
5899.78 1542
5900.51 1580
5901.23 1472
5901.96 1586
5902.68 1686
5903.41 1531
5904.13 1502
5904.86 1493
5905.58 1574
5906.31 1623
5907.03 1633
5907.76 1720
5908.48 1758
5909.21 1682
5909.93 1645
5910.66 1842
5911.38 1710
5912.11 1632
5912.83 1593
5913.56 1538
5914.29 1456
5915.01 1577
5915.74 1698
5916.46 1770
5917.19 1750
5917.91 1710
5918.64 1675
5919.37 1618
5920.09 1682
5920.82 1816
5921.54 1700
5922.27 1609
5923.00 1654
5923.72 1720
5924.45 1695
5925.17 1706
5925.90 1672
5926.63 1799
5927.35 1749
5928.08 1709
5928.81 1700
5929.53 1763
5930.26 1881
5930.99 1917
5931.71 1692
5932.44 1722
5933.17 1714
5933.89 1768
5934.62 1883
5935.35 1884
5936.07 1938
5936.80 1984
5937.53 2008
5938.25 1920
5938.98 1999
5939.71 2154
5940.44 2247
5941.16 2293
5941.89 2094
5942.62 2147
5943.35 2163
5944.07 2046
5944.80 2071
5945.53 2081
5946.26 2160
5946.98 2053
5947.71 2171
5948.44 2174
5949.17 2238
5949.89 2267
5950.62 2334
5951.35 2313
5952.08 2539
5952.80 2572
5953.53 2470
5954.26 2766
5954.99 2731
5955.72 2823
5956.45 2695
5957.17 2601
5957.90 2588
5958.63 2501
5959.36 2664
5960.09 2626
5960.82 2625
5961.54 2703
5962.27 2609
5963.00 2476
5963.73 2472
5964.46 2665
5965.19 2610
5965.92 2723
5966.64 3132
5967.37 3255
5968.10 3270
5968.83 3347
5969.56 3704
5970.29 3740
5971.02 3779
5971.75 3675
5972.48 3569
5973.21 3438
5973.93 3315
5974.66 3119
5975.39 3139
5976.12 3069
5976.85 3055
5977.58 2975
5978.31 2941
5979.04 3164
5979.77 3327
5980.50 3267
5981.23 3073
5981.96 3175
5982.69 3240
5983.42 3426
5984.15 3612
5984.88 3507
5985.61 3444
5986.34 3709
5987.07 3719
5987.80 3779
5988.53 3517
5989.26 3485
5989.99 3658
5990.72 3555
5991.45 3396
5992.18 3597
5992.91 3571
5993.64 3639
5994.37 3662
5995.10 3569
5995.83 3669
5996.56 3634
5997.29 3681
5998.02 3579
5998.75 3591
5999.49 3768
6000.22 3961
6000.95 3944
6001.68 3863
6002.41 3670
6003.14 3423
6003.87 3462
6004.60 3505
6005.33 3536
6006.06 3298
6006.80 3229
6007.53 3529
6008.26 3664
6008.99 3862
6009.72 4165
6010.45 4542
6011.18 5102
6011.92 5508
6012.65 6222
6013.38 6935
6014.11 7512
6014.84 7866
6015.57 8356
6016.31 8354
6017.04 8204
6017.77 7600
6018.50 7249
6019.23 6705
6019.97 5992
6020.70 5423
6021.43 4829
6022.16 4235
6022.89 3725
6023.63 3827
6024.36 3526
6025.09 3209
6025.82 2937
6026.56 3231
6027.29 3047
6028.02 2920
6028.75 3022
6029.49 2849
6030.22 2798
6030.95 2683
6031.68 2688
6032.42 2647
6033.15 2692
6033.88 2580
6034.62 2799
6035.35 2647
6036.08 2691
6036.81 2672
6037.55 2631
6038.28 2643
6039.01 2577
6039.75 2759
6040.48 2712
6041.21 2687
6041.95 2776
6042.68 2690
6043.41 2778
6044.15 2746
6044.88 2833
6045.61 2953
6046.35 2979
6047.08 2926
6047.82 2968
6048.55 2876
6049.28 2813
6050.02 2910
6050.75 2953
6051.49 3147
6052.22 3264
6052.95 3377
6053.69 3427
6054.42 3529
6055.16 3586
6055.89 3599
6056.62 3418
6057.36 3395
6058.09 3225
6058.83 3229
6059.56 3003
6060.30 2994
6061.03 2886
6061.77 2900
6062.50 2926
6063.23 2932
6063.97 2876
6064.70 2781
6065.44 2932
6066.17 2791
6066.91 2778
6067.64 2738
6068.38 2893
6069.11 2840
6069.85 2720
6070.58 2784
6071.32 2745
6072.05 2692
6072.79 2552
6073.52 2545
6074.26 2631
6075.00 2654
6075.73 2598
6076.47 2501
6077.20 2464
6077.94 2340
6078.67 2448
6079.41 2348
6080.14 2426
6080.88 2557
6081.62 2607
6082.35 2676
6083.09 2488
6083.82 2429
6084.56 2485
6085.30 2468
6086.03 2306
6086.77 2301
6087.50 2419
6088.24 2399
6088.98 2532
6089.71 2426
6090.45 2371
6091.19 2440
6091.92 2569
6092.66 2387
6093.39 2498
6094.13 2517
6094.87 2588
6095.60 2616
6096.34 2594
6097.08 2477
6097.81 2295
6098.55 2440
6099.29 2364
6100.03 2217
6100.76 2390
6101.50 2361
6102.24 2396
6102.97 2381
6103.71 2225
6104.45 2234
6105.18 2238
6105.92 2400
6106.66 2374
6107.40 2290
6108.13 2287
6108.87 2360
6109.61 2332
6110.35 2389
6111.08 2394
6111.82 2329
6112.56 2395
6113.30 2330
6114.03 2196
6114.77 2408
6115.51 2439
6116.25 2386
6116.99 2332
6117.72 2262
6118.46 2360
6119.20 2360
6119.94 2350
6120.68 2244
6121.41 2313
6122.15 2322
6122.89 2520
6123.63 2498
6124.37 2391
6125.11 2286
6125.84 2302
6126.58 2361
6127.32 2429
6128.06 2629
6128.80 2611
6129.54 2451
6130.28 2478
6131.02 2548
6131.75 2515
6132.49 2553
6133.23 2420
6133.97 2514
6134.71 2578
6135.45 2603
6136.19 2675
6136.93 2679
6137.67 2697
6138.41 2493
6139.14 2588
6139.88 2532
6140.62 2712
6141.36 2676
6142.10 2560
6142.84 2730
6143.58 2734
6144.32 2712
6145.06 2722
6145.80 2671
6146.54 2619
6147.28 2809
6148.02 2641
6148.76 2585
6149.50 2677
6150.24 2654
6150.98 2563
6151.72 2622
6152.46 2622
6153.20 2711
6153.94 2777
6154.68 2914
6155.42 2978
6156.16 3002
6156.90 2906
6157.64 2960
6158.38 2780
6159.12 3008
6159.86 2976
6160.60 2949
6161.34 3034
6162.08 2892
6162.82 3076
6163.57 2968
6164.31 2991
6165.05 3328
6165.79 3617
6166.53 3692
6167.27 3888
6168.01 3915
6168.75 4136
6169.49 4202
6170.23 4509
6170.98 4297
6171.72 4294
6172.46 4094
6173.20 4044
6173.94 4043
6174.68 3984
6175.42 3979
6176.16 3903
6176.91 3921
6177.65 3812
6178.39 3753
6179.13 3891
6179.87 3831
6180.61 3778
6181.36 3754
6182.10 3944
6182.84 3773
6183.58 3918
6184.32 3972
6185.07 3996
6185.81 3992
6186.55 3990
6187.29 4086
6188.03 4120
6188.78 4270
6189.52 4315
6190.26 4182
6191.00 4119
6191.75 4224
6192.49 4545
6193.23 4598
6193.97 4597
6194.72 4893
6195.46 4947
6196.20 5356
6196.94 5164
6197.69 5247
6198.43 5232
6199.17 5229
6199.92 4840
6200.66 5111
6201.40 5030
6202.15 5193
6202.89 5338
6203.63 5183
6204.37 5360
6205.12 5650
6205.86 6216
6206.60 7058
6207.35 8738
6208.09 10529
6208.83 12703
6209.58 14751
6210.32 17241
6211.07 19200
6211.81 19905
6212.55 19988
6213.30 19709
6214.04 18863
6214.78 17121
6215.53 15108
6216.27 12843
6217.02 10684
6217.76 8747
6218.50 7223
6219.25 6169
6219.99 5428
6220.74 5012
6221.48 4865
6222.22 4581
6222.97 4544
6223.71 4597
6224.46 4644
6225.20 4870
6225.95 4852
6226.69 4783
6227.44 4970
6228.18 4912
6228.92 4736
6229.67 4604
6230.41 4497
6231.16 4199
6231.90 3937
6232.65 3706
6233.39 3518
6234.14 3411
6234.88 3428
6235.63 3295
6236.37 3198
6237.12 3271
6237.86 3343
6238.61 3412
6239.35 3294
6240.10 3219
6240.85 3381
6241.59 3371
6242.34 3462
6243.08 3470
6243.83 3535
6244.57 3707
6245.32 3797
6246.06 4093
6246.81 4158
6247.56 4298
6248.30 4582
6249.05 4866
6249.79 5528
6250.54 5537
6251.29 5198
6252.03 5382
6252.78 5293
6253.52 5190
6254.27 4857
6255.02 4563
6255.76 4289
6256.51 4032
6257.26 3987
6258.00 3717
6258.75 3663
6259.49 3663
6260.24 3733
6260.99 3628
6261.73 3634
6262.48 3621
6263.23 3609
6263.97 3593
6264.72 3523
6265.47 3425
6266.21 3451
6266.96 3312
6267.71 3362
6268.46 3477
6269.20 3528
6269.95 3494
6270.70 3445
6271.44 3554
6272.19 3494
6272.94 3509
6273.69 3532
6274.43 3370
6275.18 3519
6275.93 3555
6276.68 3540
6277.42 3699
6278.17 3649
6278.92 3558
6279.67 3695
6280.41 3557
6281.16 3463
6281.91 3475
6282.66 3473
6283.41 3407
6284.15 3350
6284.90 3266
6285.65 3231
6286.40 3110
6287.15 3080
6287.89 2967
6288.64 3109
6289.39 3073
6290.14 2996
6290.89 3006
6291.64 3182
6292.38 3055
6293.13 2864
6293.88 2944
6294.63 2898
6295.38 2950
6296.13 2746
6296.88 2712
6297.62 2636
6298.37 2563
6299.12 2617
6299.87 2700
6300.62 2691
6301.37 2573
6302.12 2579
6302.87 2645
6303.62 2581
6304.37 2674
6305.11 2676
6305.86 2670
6306.61 2634
6307.36 2616
6308.11 2622
6308.86 2630
6309.61 2665
6310.36 2539
6311.11 2747
6311.86 2572
6312.61 2499
6313.36 2570
6314.11 2732
6314.86 2714
6315.61 2774
6316.36 2698
6317.11 2675
6317.86 2737
6318.61 2901
6319.36 2814
6320.11 2707
6320.86 2753
6321.61 2757
6322.36 2684
6323.11 2625
6323.86 2585
6324.61 2486
6325.36 2509
6326.11 2417
6326.86 2500
6327.61 2264
6328.36 2366
6329.11 2369
6329.86 2395
6330.61 2431
6331.37 2277
6332.12 2364
6332.87 2262
6333.62 2288
6334.37 2269
6335.12 2286
6335.87 2260
6336.62 2144
6337.37 2086
6338.12 2303
6338.88 2217
6339.63 2232
6340.38 2188
6341.13 2136
6341.88 2261
6342.63 2095
6343.38 2212
6344.14 2153
6344.89 2121
6345.64 2170
6346.39 2182
6347.14 2178
6347.89 2248
6348.65 2328
6349.40 2213
6350.15 2221
6350.90 2369
6351.65 2332
6352.41 2299
6353.16 2200
6353.91 2314
6354.66 2399
6355.41 2586
6356.17 2539
6356.92 2492
6357.67 2366
6358.42 2269
6359.18 2246
6359.93 2250
6360.68 2324
6361.43 2244
6362.19 2139
6362.94 2027
6363.69 2184
6364.44 2178
6365.20 2034
6365.95 1987
6366.70 2071
6367.46 2042
6368.21 2022
6368.96 2121
6369.71 2047
6370.47 2086
6371.22 2054
6371.97 2201
6372.73 2139
6373.48 2163
6374.23 2127
6374.99 2031
6375.74 2047
6376.49 2073
6377.25 2081
6378.00 1997
6378.75 1984
6379.51 1977
6380.26 1991
6381.02 1887
6381.77 1902
6382.52 2104
6383.28 2175
6384.03 2018
6384.78 2059
6385.54 2110
6386.29 2043
6387.05 2198
6387.80 2072
6388.56 1994
6389.31 2076
6390.06 2091
6390.82 2182
6391.57 2087
6392.33 2067
6393.08 2100
6393.84 2187
6394.59 2015
6395.34 2029
6396.10 2025
6396.85 2063
6397.61 2179
6398.36 2039
6399.12 1978
6399.87 2099
6400.63 1981
6401.38 1947
6402.14 1930
6402.89 1933
6403.65 1861
6404.40 1945
6405.16 1914
6405.91 1926
6406.67 2016
6407.42 2002
6408.18 2049
6408.93 2056
6409.69 1908
6410.45 2100
6411.20 2184
6411.96 2164
6412.71 2146
6413.47 2070
6414.22 2229
6414.98 2064
6415.73 2097
6416.49 2044
6417.25 1968
6418.00 1956
6418.76 1904
6419.51 2066
6420.27 2076
6421.03 2053
6421.78 1958
6422.54 2058
6423.29 1916
6424.05 2008
6424.81 1947
6425.56 1871
6426.32 1899
6427.08 1855
6427.83 1989
6428.59 2001
6429.35 2029
6430.10 2080
6430.86 1909
6431.62 1921
6432.37 1952
6433.13 2069
6433.89 2083
6434.64 2075
6435.40 2120
6436.16 2085
6436.91 1990
6437.67 2092
6438.43 2084
6439.19 2041
6439.94 2057
6440.70 2121
6441.46 2133
6442.21 1996
6442.97 2124
6443.73 2209
6444.49 2102
6445.24 2052
6446.00 2088
6446.76 2193
6447.52 2120
6448.28 2168
6449.03 2171
6449.79 2090
6450.55 2068
6451.31 2121
6452.06 2186
6452.82 2129
6453.58 2155
6454.34 2057
6455.10 2183
6455.85 2135
6456.61 2151
6457.37 2102
6458.13 2206
6458.89 2210
6459.65 2385
6460.40 2367
6461.16 2313
6461.92 2364
6462.68 2385
6463.44 2232
6464.20 2124
6464.96 2353
6465.71 2310
6466.47 2331
6467.23 2502
6467.99 2609
6468.75 2388
6469.51 2424
6470.27 2517
6471.03 2433
6471.79 2414
6472.54 2516
6473.30 2552
6474.06 2496
6474.82 2656
6475.58 2629
6476.34 2794
6477.10 2741
6477.86 2686
6478.62 2686
6479.38 2737
6480.14 2711
6480.90 2689
6481.66 2632
6482.42 2742
6483.18 2978
6483.94 2899
6484.70 2848
6485.46 2861
6486.22 2965
6486.98 3036
6487.74 3188
6488.50 3130
6489.26 3247
6490.02 3068
6490.78 3332
6491.54 3347
6492.30 3454
6493.06 3439
6493.82 3477
6494.58 3441
6495.34 3637
6496.10 3695
6496.86 3657
6497.62 3679
6498.38 3966
6499.14 4070
6499.90 3980
6500.66 4050
6501.42 3920
6502.19 3885
6502.95 3776
6503.71 3849
6504.47 3903
6505.23 3852
6505.99 3865
6506.75 4207
6507.51 4316
6508.27 4301
6509.04 4337
6509.80 4373
6510.56 4447
6511.32 4574
6512.08 4599
6512.84 4529
6513.60 4609
6514.37 4800
6515.13 4841
6515.89 4807
6516.65 4684
6517.41 4707
6518.17 4759
6518.94 4860
6519.70 4816
6520.46 4838
6521.22 4910
6521.98 5009
6522.75 5286
6523.51 5677
6524.27 5752
6525.03 5597
6525.79 5983
6526.56 6257
6527.32 6544
6528.08 6845
6528.84 7056
6529.61 7578
6530.37 7662
6531.13 7636
6531.89 7573
6532.66 7562
6533.42 7896
6534.18 8512
6534.94 9118
6535.71 10641
6536.47 12633
6537.23 14731
6538.00 16982
6538.76 18765
6539.52 19778
6540.29 19487
6541.05 18362
6541.81 16907
6542.57 14857
6543.34 12338
6544.10 10829
6544.86 8937
6545.63 7733
6546.39 6333
6547.16 5658
6547.92 5156
6548.68 4518
6549.45 4379
6550.21 4397
6550.97 4278
6551.74 4121
6552.50 4067
6553.26 4058
6554.03 3950
6554.79 4005
6555.56 4024
6556.32 3939
6557.08 3925
6557.85 3895
6558.61 3622
6559.38 3524
6560.14 3577
6560.91 3707
6561.67 3862
6562.43 3779
6563.20 3669
6563.96 3898
6564.73 3933
6565.49 4194
6566.26 4231
6567.02 4247
6567.79 4457
6568.55 4548
6569.32 4491
6570.08 4441
6570.85 4621
6571.61 4654
6572.38 4369
6573.14 4448
6573.91 4568
6574.67 4808
6575.44 5103
6576.20 5251
6576.97 5535
6577.73 5728
6578.50 6064
6579.26 5813
6580.03 5692
6580.79 5796
6581.56 5754
6582.32 5692
6583.09 5475
6583.86 5338
6584.62 5302
6585.39 5366
6586.15 5023
6586.92 4825
6587.68 4906
6588.45 4694
6589.22 4618
6589.98 4596
6590.75 4647
6591.51 4743
6592.28 4686
6593.05 4968
6593.81 5378
6594.58 5789
6595.35 6095
6596.11 6304
6596.88 6614
6597.64 6862
6598.41 6428
6599.18 6381
6599.94 6112
6600.71 5818
6601.48 5465
6602.24 4911
6603.01 4646
6603.78 4510
6604.54 4009
6605.31 4191
6606.08 4007
6606.85 3945
6607.61 3910
6608.38 3958
6609.15 3900
6609.91 3852
6610.68 3694
6611.45 3669
6612.22 3683
6612.98 3808
6613.75 3643
6614.52 3735
6615.28 3534
6616.05 3733
6616.82 3609
6617.59 3418
6618.36 3489
6619.12 3555
6619.89 3483
6620.66 3381
6621.43 3523
6622.19 3516
6622.96 3303
6623.73 3304
6624.50 3363
6625.27 3417
6626.03 3331
6626.80 3365
6627.57 3103
6628.34 3175
6629.11 3126
6629.88 3160
6630.64 3125
6631.41 3184
6632.18 3248
6632.95 3399
6633.72 3540
6634.49 3738
6635.25 3884
6636.02 4075
6636.79 4158
6637.56 4020
6638.33 4008
6639.10 4097
6639.87 3856
6640.64 3556
6641.41 3455
6642.17 3179
6642.94 3170
6643.71 3070
6644.48 2862
6645.25 2940
6646.02 2931
6646.79 2898
6647.56 3057
6648.33 3023
6649.10 2940
6649.87 2861
6650.64 2980
6651.41 3034
6652.18 3006
6652.95 3052
6653.71 2957
6654.48 2901
6655.25 2872
6656.02 2872
6656.79 2756
6657.56 2780
6658.33 2827
6659.10 2823
6659.87 2843
6660.64 2778
6661.41 2688
6662.18 2771
6662.95 2728
6663.72 2748
6664.50 2669
6665.27 2556
6666.04 2591
6666.81 2632
6667.58 2570
6668.35 2510
6669.12 2504
6669.89 2660
6670.66 2705
6671.43 2755
6672.20 2751
6672.97 2890
6673.74 2849
6674.51 2652
6675.28 2545
6676.06 2764
6676.83 2695
6677.60 2788
6678.37 2735
6679.14 2623
6679.91 2632
6680.68 2605
6681.45 2661
6682.22 2773
6683.00 2789
6683.77 2746
6684.54 2985
6685.31 2904
6686.08 3091
6686.85 3161
6687.63 3214
6688.40 3339
6689.17 3189
6689.94 3113
6690.71 3041
6691.48 3020
6692.26 2779
6693.03 2858
6693.80 2872
6694.57 2564
6695.34 2520
6696.12 2413
6696.89 2298
6697.66 2393
6698.43 2371
6699.21 2251
6699.98 2242
6700.75 2381
6701.52 2396
6702.30 2411
6703.07 2430
6703.84 2498
6704.61 2530
6705.39 2371
6706.16 2439
6706.93 2305
6707.70 2437
6708.48 2471
6709.25 2364
6710.02 2285
6710.80 2431
6711.57 2301
6712.34 2380
6713.12 2428
6713.89 2382
6714.66 2402
6715.44 2210
6716.21 2290
6716.98 2293
6717.76 2107
6718.53 2228
6719.30 2265
6720.08 2183
6720.85 2209
6721.62 2151
6722.40 2063
6723.17 2273
6723.94 2258
6724.72 2147
6725.49 2254
6726.27 2206
6727.04 2180
6727.81 2166
6728.59 2233
6729.36 2228
6730.14 2200
6730.91 2229
6731.68 2128
6732.46 2145
6733.23 2288
6734.01 2306
6734.78 2252
6735.56 2123
6736.33 2075
6737.10 2247
6737.88 2324
6738.65 2202
6739.43 2162
6740.20 2340
6740.98 2452
6741.75 2311
6742.53 2219
6743.30 2382
6744.08 2448
6744.85 2304
6745.63 2375
6746.40 2271
6747.18 2286
6747.95 2298
6748.73 2352
6749.50 2170
6750.28 2309
6751.05 2403
6751.83 2485
6752.60 2561
6753.38 2822
6754.16 2846
6754.93 2750
6755.71 2985
6756.48 2848
6757.26 2521
6758.03 2527
6758.81 2440
6759.59 2331
6760.36 2299
6761.14 2230
6761.91 2187
6762.69 2176
6763.46 2236
6764.24 2149
6765.02 2094
6765.79 2252
6766.57 2179
6767.35 2155
6768.12 2165
6768.90 2142
6769.67 2161
6770.45 2216
6771.23 2297
6772.00 2193
6772.78 2195
6773.56 2186
6774.33 2180
6775.11 2241
6775.89 2162
6776.66 2076
6777.44 2056
6778.22 2203
6778.99 2247
6779.77 2203
6780.55 2141
6781.33 2054
6782.10 2118
6782.88 2166
6783.66 2196
6784.43 2209
6785.21 2195
6785.99 2113
6786.77 2048
6787.54 2155
6788.32 2046
6789.10 2067
6789.88 1997
6790.65 2079
6791.43 1984
6792.21 1956
6792.99 2078
6793.76 2013
6794.54 1931
6795.32 1861
6796.10 1886
6796.88 1963
6797.65 1948
6798.43 1899
6799.21 1837
6799.99 1881
6800.77 1954
6801.55 1972
6802.32 2006
6803.10 1971
6803.88 2039
6804.66 2075
6805.44 2063
6806.22 2012
6806.99 1984
6807.77 2122
6808.55 2096
6809.33 1954
6810.11 1920
6810.89 2032
6811.67 1975
6812.44 1949
6813.22 1959
6814.00 1893
6814.78 1847
6815.56 2021
6816.34 1948
6817.12 2031
6817.90 2132
6818.68 2148
6819.46 2024
6820.24 1969
6821.02 2104
6821.79 1977
6822.57 1893
6823.35 2037
6824.13 1994
6824.91 1809
6825.69 1892
6826.47 2006
6827.25 2106
6828.03 2068
6828.81 1946
6829.59 1957
6830.37 2036
6831.15 1974
6831.93 1998
6832.71 2080
6833.49 2112
6834.27 2109
6835.05 2128
6835.83 2008
6836.61 1906
6837.39 1933
6838.17 1884
6838.95 1981
6839.73 1957
6840.51 2089
6841.29 2148
6842.07 1931
6842.85 1849
6843.64 1972
6844.42 1949
6845.20 2041
6845.98 2022
6846.76 1988
6847.54 2024
6848.32 2139
6849.10 2254
6849.88 2478
6850.66 2647
6851.44 2840
6852.23 3104
6853.01 3286
6853.79 3612
6854.57 3672
6855.35 3609
6856.13 3545
6856.91 3340
6857.69 2963
6858.48 2849
6859.26 2554
6860.04 2319
6860.82 2360
6861.60 2350
6862.38 2228
6863.17 2219
6863.95 2270
6864.73 2169
6865.51 2196
6866.29 2285
6867.07 2385
6867.86 2436
6868.64 2373
6869.42 2391
6870.20 2338
6870.99 2443
6871.77 2396
6872.55 2329
6873.33 2411
6874.11 2268
6874.90 2281
6875.68 2345
6876.46 2204
6877.24 2203
6878.03 2188
6878.81 2223
6879.59 2340
6880.38 2249
6881.16 2405
6881.94 2495
6882.72 2435
6883.51 2540
6884.29 2649
6885.07 2623
6885.86 2577
6886.64 2738
6887.42 2848
6888.20 3080
6888.99 3366
6889.77 3389
6890.55 3745
6891.34 4024
6892.12 4190
6892.90 3792
6893.69 3398
6894.47 3190
6895.26 3026
6896.04 2779
6896.82 2671
6897.61 2631
6898.39 2765
6899.17 2607
6899.96 2520
6900.74 2648
6901.53 2623
6902.31 2590
6903.09 2639
6903.88 2676
6904.66 2704
6905.45 2754
6906.23 2523
6907.01 2727
6907.80 2680
6908.58 2490
6909.37 2674
6910.15 2669
6910.94 2453
6911.72 2511
6912.51 2450
6913.29 2443
6914.07 2367
6914.86 2521
6915.64 2605
6916.43 2486
6917.21 2440
6918.00 2416
6918.78 2293
6919.57 2502
6920.35 2516
6921.14 2535
6921.92 2327
6922.71 2404
6923.49 2494
6924.28 2519
6925.06 2517
6925.85 2512
6926.64 2613
6927.42 2617
6928.21 2775
6928.99 2757
6929.78 2755
6930.56 2497
6931.35 2559
6932.13 2662
6932.92 2655
6933.71 2678
6934.49 2867
6935.28 2804
6936.06 2764
6936.85 2857
6937.63 2951
6938.42 2933
6939.21 2938
6939.99 2985
6940.78 2943
6941.57 2938
6942.35 3027
6943.14 3074
6943.92 3085
6944.71 3148
6945.50 3379
6946.28 3348
6947.07 3473
6947.86 3578
6948.64 3456
6949.43 3651
6950.22 3580
6951.00 3588
6951.79 3515
6952.58 3680
6953.36 3550
6954.15 3635
6954.94 3513
6955.72 3645
6956.51 3610
6957.30 3545
6958.09 3610
6958.87 3711
6959.66 3649
6960.45 3675
6961.24 3829
6962.02 3894
6962.81 4059
6963.60 3869
6964.38 3636
6965.17 3725
6965.96 3618
6966.75 3609
6967.54 3795
6968.32 3880
6969.11 3858
6969.90 3925
6970.69 4218
6971.47 4230
6972.26 4148
6973.05 4194
6973.84 4421
6974.63 4335
6975.41 4440
6976.20 4491
6976.99 4546
6977.78 4516
6978.57 4555
6979.36 4408
6980.14 4420
6980.93 4740
6981.72 5091
6982.51 5285
6983.30 5581
6984.09 6430
6984.88 7294
6985.66 8502
6986.45 9173
6987.24 10461
6988.03 11745
6988.82 12594
6989.61 12459
6990.40 11983
6991.19 11521
6991.98 10403
6992.76 9292
6993.55 7983
6994.34 7096
6995.13 6357
6995.92 6015
6996.71 5696
6997.50 5792
6998.29 6325
6999.08 7109
6999.87 7697
7000.66 8915
7001.45 10165
7002.24 11252
7003.03 11652
7003.82 11830
7004.61 10943
7005.40 10363
7006.19 9505
7006.98 8428
7007.77 7313
7008.56 6162
7009.35 5461
7010.14 4764
7010.93 4331
7011.72 4138
7012.51 3987
7013.30 4083
7014.09 4020
7014.88 4106
7015.67 4074
7016.46 4000
7017.25 3919
7018.04 3811
7018.83 3919
7019.62 3898
7020.41 3975
7021.20 3653
7021.99 3600
7022.78 3631
7023.57 3482
7024.37 3355
7025.16 3528
7025.95 3716
7026.74 3725
7027.53 3766
7028.32 3722
7029.11 3805
7029.90 3924
7030.69 3804
7031.49 3698
7032.28 3533
7033.07 3442
7033.86 3329
7034.65 3251
7035.44 3088
7036.23 3199
7037.03 3215
7037.82 3339
7038.61 3334
7039.40 3444
7040.19 3429
7040.98 3495
7041.78 3718
7042.57 3419
7043.36 3378
7044.15 3488
7044.94 3613
7045.74 3444
7046.53 3252
7047.32 3211
7048.11 3087
7048.91 3223
7049.70 3116
7050.49 3189
7051.28 3524
7052.08 3616
7052.87 3585
7053.66 3457
7054.45 3643
7055.25 3521
7056.04 3391
7056.83 3383
7057.62 3278
7058.42 3095
7059.21 3113
7060.00 2984
7060.80 3004
7061.59 2936
7062.38 2867
7063.17 2887
7063.97 2866
7064.76 3038
7065.55 3047
7066.35 2979
7067.14 2934
7067.93 2860
7068.73 2777
7069.52 2868
7070.31 2928
7071.11 2800
7071.90 2687
7072.69 2714
7073.49 2796
7074.28 2823
7075.08 2867
7075.87 2839
7076.66 2776
7077.46 2768
7078.25 2510
7079.05 2640
7079.84 2681
7080.63 2458
7081.43 2372
7082.22 2531
7083.02 2535
7083.81 2429
7084.60 2469
7085.40 2563
7086.19 2612
7086.99 2613
7087.78 2685
7088.58 2778
7089.37 2974
7090.17 2932
7090.96 2986
7091.76 2827
7092.55 2930
7093.34 2901
7094.14 2734
7094.93 2596
7095.73 2474
7096.52 2334
7097.32 2171
7098.11 2276
7098.91 2266
7099.70 2121
7100.50 2128
7101.29 2226
7102.09 2118
7102.89 2084
7103.68 2035
7104.48 1969
7105.27 2018
7106.07 2057
7106.86 2140
7107.66 2002
7108.45 1959
7109.25 1907
7110.05 1865
7110.84 1870
7111.64 1816
7112.43 1886
7113.23 1835
7114.02 1849
7114.82 1932
7115.62 1835
7116.41 1839
7117.21 1864
7118.00 1848
7118.80 1867
7119.60 1966
7120.39 2006
7121.19 1870
7121.99 1936
7122.78 2006
7123.58 1955
7124.38 1806
7125.17 1761
7125.97 1831
7126.77 1852
7127.56 1889
7128.36 1863
7129.16 1831
7129.95 1881
7130.75 1819
7131.55 1822
7132.34 1898
7133.14 1843
7133.94 1816
7134.73 1910
7135.53 1937
7136.33 1849
7137.13 1831
7137.92 1787
7138.72 1829
7139.52 1774
7140.32 1749
7141.11 1754
7141.91 1748
7142.71 1789
7143.51 1856
7144.30 1841
7145.10 1863
7145.90 1854
7146.70 1895
7147.49 1832
7148.29 1800
7149.09 1892
7149.89 1864
7150.69 1815
7151.48 1796
7152.28 1768
7153.08 1761
7153.88 1750
7154.68 1721
7155.47 1590
7156.27 1672
7157.07 1714
7157.87 1764
7158.67 1795
7159.47 1657
7160.27 1680
7161.06 1628
7161.86 1557
7162.66 1595
7163.46 1693
7164.26 1638
7165.06 1606
7165.86 1563
7166.66 1655
7167.45 1569
7168.25 1577
7169.05 1543
7169.85 1655
7170.65 1579
7171.45 1652
7172.25 1710
7173.05 1725
7173.85 1715
7174.65 1674
7175.45 1700
7176.25 1694
7177.04 1562
7177.84 1557
7178.64 1573
7179.44 1425
7180.24 1532
7181.04 1625
7181.84 1670
7182.64 1733
7183.44 1554
7184.24 1693
7185.04 1780
7185.84 1796
7186.64 1768
7187.44 1842
7188.24 1814
7189.04 1680
7189.84 1631
7190.64 1707
7191.44 1595
7192.24 1519
7193.04 1524
7193.84 1551
7194.64 1523
7195.44 1368
7196.25 1449
7197.05 1464
7197.85 1469
7198.65 1523
7199.45 1465
7200.25 1541
7201.05 1494
7201.85 1478
7202.65 1460
7203.45 1484
7204.25 1597
7205.05 1538
7205.86 1424
7206.66 1538
7207.46 1543
7208.26 1408
7209.06 1525
7209.86 1424
7210.66 1435
7211.46 1446
7212.27 1497
7213.07 1554
7213.87 1461
7214.67 1483
7215.47 1479
7216.27 1455
7217.07 1554
7217.88 1552
7218.68 1574
7219.48 1573
7220.28 1496
7221.08 1530
7221.89 1479
7222.69 1537
7223.49 1594
7224.29 1534
7225.09 1445
7225.90 1601
7226.70 1576
7227.50 1545
7228.30 1468
7229.11 1542
7229.91 1610
7230.71 1552
7231.51 1527
7232.32 1506
7233.12 1463
7233.92 1475
7234.72 1470
7235.53 1503
7236.33 1565
7237.13 1573
7237.93 1488
7238.74 1550
7239.54 1712
7240.34 1578
7241.15 1572
7241.95 1588
7242.75 1514
7243.56 1683
7244.36 1684
7245.16 1735
7245.97 1698
7246.77 1680
7247.57 1750
7248.38 1730
7249.18 1699
7249.98 1576
7250.79 1660
7251.59 1627
7252.39 1671
7253.20 1681
7254.00 1737
7254.81 1777
7255.61 1710
7256.41 1753
7257.22 1855
7258.02 1699
7258.82 1784
7259.63 1701
7260.43 1677
7261.24 1725
7262.04 1844
7262.85 1851
7263.65 1807
7264.45 1819
7265.26 1811
7266.06 1800
7266.87 1813
7267.67 1936
7268.48 1940
7269.28 2054
7270.09 2136
7270.89 2087
7271.70 2142
7272.50 2132
7273.30 2102
7274.11 2170
7274.91 2138
7275.72 2202
7276.52 2224
7277.33 2173
7278.13 2204
7278.94 2209
7279.74 2168
7280.55 2387
7281.36 2299
7282.16 2537
7282.97 2852
7283.77 3283
7284.58 3669
7285.38 4273
7286.19 4819
7286.99 5383
7287.80 5806
7288.60 5812
7289.41 5677
7290.22 5117
7291.02 4464
7291.83 4148
7292.63 3539
7293.44 3135
7294.25 2865
7295.05 2597
7295.86 2407
7296.66 2260
7297.47 2167
7298.28 2181
7299.08 2147
7299.89 2249
7300.70 2183
7301.50 2155
7302.31 2214
7303.11 2157
7303.92 2052
7304.73 2189
7305.53 2168
7306.34 2327
7307.15 2284
7307.95 2277
7308.76 2361
7309.57 2489
7310.37 2468
7311.18 2548
7311.99 2463
7312.80 2519
7313.60 2868
7314.41 2839
7315.22 2760
7316.02 2792
7316.83 2731
7317.64 2668
7318.45 2780
7319.25 2849
7320.06 2903
7320.87 2947
7321.68 3304
7322.48 3577
7323.29 3686
7324.10 3987
7324.91 3921
7325.71 3775
7326.52 3754
7327.33 3451
7328.14 3117
7328.95 3061
7329.75 2818
7330.56 2484
7331.37 2387
7332.18 2277
7332.99 2267
7333.79 2224
7334.60 2130
7335.41 2127
7336.22 2214
7337.03 2107
7337.84 2273
7338.64 2257
7339.45 2259
7340.26 2204
7341.07 2184
7341.88 2245
7342.69 2262
7343.50 2212
7344.30 2240
7345.11 2121
7345.92 2172
7346.73 2122
7347.54 2270
7348.35 2214
7349.16 2107
7349.97 2105
7350.78 2117
7351.58 2138
7352.39 2090
7353.20 2138
7354.01 2281
7354.82 2302
7355.63 2147
7356.44 2115
7357.25 2155
7358.06 2110
7358.87 2149
7359.68 2215
7360.49 2260
7361.30 2253
7362.11 2293
7362.92 2383
7363.73 2454
7364.54 2363
7365.35 2256
7366.16 2208
7366.97 2308
7367.78 2478
7368.59 2378
7369.40 2167
7370.21 2220
7371.02 2220
7371.83 2235
7372.64 2304
7373.45 2240
7374.26 2374
7375.07 2366
7375.88 2283
7376.69 2343
7377.50 2397
7378.31 2408
7379.12 2404
7379.93 2511
7380.74 2630
7381.55 2865
7382.37 3234
7383.18 3399
7383.99 3615
7384.80 3799
7385.61 3459
7386.42 3535
7387.23 3300
7388.04 3105
7388.85 3024
7389.67 2620
7390.48 2373
7391.29 2421
7392.10 2377
7392.91 2236
7393.72 2335
7394.53 2304
7395.35 2115
7396.16 2193
7396.97 2186
7397.78 2252
7398.59 2308
7399.40 2354
7400.22 2452
7401.03 2560
7401.84 2847
7402.65 2821
7403.46 2952
7404.28 2953
7405.09 3072
7405.90 2908
7406.71 2894
7407.52 2754
7408.34 2545
7409.15 2621
7409.96 2600
7410.77 2478
7411.59 2506
7412.40 2531
7413.21 2354
7414.02 2188
7414.84 2058
7415.65 1967
7416.46 2074
7417.27 2021
7418.09 1945
7418.90 1865
7419.71 1874
7420.53 1847
7421.34 1866
7422.15 1957
7422.97 1822
7423.78 1787
7424.59 1878
7425.40 1949
7426.22 1859
7427.03 1804
7427.84 1952
7428.66 1901
7429.47 1820
7430.28 1932
7431.10 2011
7431.91 1888
7432.73 1794
7433.54 1847
7434.35 1661
7435.17 1674
7435.98 1749
7436.79 1692
7437.61 1682
7438.42 1611
7439.24 1699
7440.05 1684
7440.86 1702
7441.68 1743
7442.49 1916
7443.31 1826
7444.12 1825
7444.94 1796
7445.75 1673
7446.56 1745
7447.38 1647
7448.19 1704
7449.01 1731
7449.82 1690
7450.64 1585
7451.45 1575
7452.27 1653
7453.08 1614
7453.90 1574
7454.71 1591
7455.52 1775
7456.34 1629
7457.15 1623
7457.97 1719
7458.78 1657
7459.60 1708
7460.42 1646
7461.23 1698
7462.05 1642
7462.86 1628
7463.68 1674
7464.49 1790
7465.31 1615
7466.12 1533
7466.94 1532
7467.75 1599
7468.57 1753
7469.38 1644
7470.20 1651
7471.02 1683
7471.83 1673
7472.65 1638
7473.46 1538
7474.28 1611
7475.10 1731
7475.91 1679
7476.73 1523
7477.54 1591
7478.36 1640
7479.18 1559
7479.99 1523
7480.81 1511
7481.62 1472
7482.44 1486
7483.26 1461
7484.07 1424
7484.89 1433
7485.71 1398
7486.52 1542
7487.34 1451
7488.16 1357
7488.97 1428
7489.79 1310
7490.61 1334
7491.42 1429
7492.24 1357
7493.06 1385
7493.87 1312
7494.69 1348
7495.51 1327
7496.33 1363
7497.14 1390
7497.96 1383
7498.78 1363
7499.59 1400
7500.41 1424
7501.23 1357
7502.05 1379
7502.86 1346
7503.68 1310
7504.50 1284
7505.32 1345
7506.13 1339
7506.95 1486
7507.77 1380
7508.59 1340
7509.40 1335
7510.22 1282
7511.04 1298
7511.86 1276
7512.68 1266
7513.49 1279
7514.31 1419
7515.13 1401
7515.95 1335
7516.77 1385
7517.59 1395
7518.40 1387
7519.22 1341
7520.04 1426
7520.86 1332
7521.68 1315
7522.50 1285
7523.31 1361
7524.13 1366
7524.95 1416
7525.77 1351
7526.59 1472
7527.41 1394
7528.23 1337
7529.05 1300
7529.86 1299
7530.68 1275
7531.50 1345
7532.32 1334
7533.14 1328
7533.96 1380
7534.78 1485
7535.60 1420
7536.42 1379
7537.24 1290
7538.06 1274
7538.88 1387
7539.70 1422
7540.51 1419
7541.33 1435
7542.15 1372
7542.97 1453
7543.79 1444
7544.61 1368
7545.43 1436
7546.25 1433
7547.07 1399
7547.89 1439
7548.71 1481
7549.53 1449
7550.35 1310
7551.17 1465
7551.99 1375
7552.81 1363
7553.63 1250
7554.45 1323
7555.27 1455
7556.09 1462
7556.91 1459
7557.73 1424
7558.56 1389
7559.38 1334
7560.20 1436
7561.02 1522
7561.84 1495
7562.66 1554
7563.48 1549
7564.30 1468
7565.12 1422
7565.94 1359
7566.76 1384
7567.58 1341
7568.40 1389
7569.23 1393
7570.05 1370
7570.87 1353
7571.69 1460
7572.51 1403
7573.33 1451
7574.15 1400
7574.97 1384
7575.80 1366
7576.62 1346
7577.44 1325
7578.26 1313
7579.08 1280
7579.90 1339
7580.73 1458
7581.55 1422
7582.37 1392
7583.19 1262
7584.01 1367
7584.83 1392
7585.66 1439
7586.48 1419
7587.30 1412
7588.12 1365
7588.95 1442
7589.77 1425
7590.59 1502
7591.41 1574
7592.23 1571
7593.06 1474
7593.88 1460
7594.70 1577
7595.52 1510
7596.35 1470
7597.17 1492
7597.99 1476
7598.81 1492
7599.64 1586
7600.46 1593
7601.28 1537
7602.11 1459
7602.93 1539
7603.75 1690
7604.57 1783
7605.40 1674
7606.22 1577
7607.04 1737
7607.87 1825
7608.69 1949
7609.51 1896
7610.34 1814
7611.16 1747
7611.98 1685
7612.81 1615
7613.63 1451
7614.45 1579
7615.28 1519
7616.10 1539
7616.92 1636
7617.75 1633
7618.57 1761
7619.40 1752
7620.22 1800
7621.04 1849
7621.87 1841
7622.69 1702
7623.52 1714
7624.34 1684
7625.16 1683
7625.99 1601
7626.81 1681
7627.64 1633
7628.46 1667
7629.28 1669
7630.11 1650
7630.93 1699
7631.76 1713
7632.58 1860
7633.41 1850
7634.23 1977
7635.06 2051
7635.88 2091
7636.71 2059
7637.53 1903
7638.36 1853
7639.18 1743
7640.01 1635
7640.83 1574
7641.66 1550
7642.48 1468
7643.31 1431
7644.13 1342
7644.96 1249
7645.78 1378
7646.61 1335
7647.43 1373
7648.26 1402
7649.08 1367
7649.91 1446
7650.73 1326
7651.56 1325
7652.38 1277
7653.21 1288
7654.04 1339
7654.86 1328
7655.69 1247
7656.51 1297
7657.34 1266
7658.16 1169
7658.99 1178
7659.82 1339
7660.64 1337
7661.47 1326
7662.29 1218
7663.12 1201
7663.95 1308
7664.77 1376
7665.60 1282
7666.43 1284
7667.25 1264
7668.08 1285
7668.91 1332
7669.73 1257
7670.56 1277
7671.38 1296
7672.21 1301
7673.04 1281
7673.87 1300
7674.69 1335
7675.52 1219
7676.35 1260
7677.17 1295
7678.00 1284
7678.83 1260
7679.65 1262
7680.48 1212
7681.31 1373
7682.13 1259
7682.96 1193
7683.79 1288
7684.62 1218
7685.44 1148
7686.27 1208
7687.10 1146
7687.93 1248
7688.75 1274
7689.58 1169
7690.41 1197
7691.24 1253
7692.06 1163
7692.89 1216
7693.72 1240
7694.55 1196
7695.38 1169
7696.20 1290
7697.03 1318
7697.86 1238
7698.69 1235
7699.52 1306
7700.34 1321
7701.17 1191
7702.00 1201
7702.83 1235
7703.66 1260
7704.49 1159
7705.31 1184
7706.14 1161
7706.97 1230
7707.80 1293
7708.63 1355
7709.46 1357
7710.29 1243
7711.11 1246
7711.94 1187
7712.77 1167
7713.60 1179
7714.43 1225
7715.26 1185
7716.09 1160
7716.92 1140
7717.75 1241
7718.58 1217
7719.40 1147
7720.23 1216
7721.06 1272
7721.89 1163
7722.72 1226
7723.55 1180
7724.38 1141
7725.21 1165
7726.04 1176
7726.87 1179
7727.70 1209
7728.53 1191
7729.36 1154
7730.19 1190
7731.02 1146
7731.85 1155
7732.68 1219
7733.51 1180
7734.34 1124
7735.17 1121
7736.00 1215
7736.83 1156
7737.66 1113
7738.49 1123
7739.32 1077
7740.15 1144
7740.98 1153
7741.81 1148
7742.64 1171
7743.47 1145
7744.30 1177
7745.13 1187
7745.96 1131
7746.79 1232
7747.62 1262
7748.45 1241
7749.29 1372
7750.12 1350
7750.95 1336
7751.78 1351
7752.61 1442
7753.44 1390
7754.27 1387
7755.10 1362
7755.93 1268
7756.76 1285
7757.60 1191
7758.43 1214
7759.26 1299
7760.09 1256
7760.92 1153
7761.75 1182
7762.58 1238
7763.42 1231
7764.25 1132
7765.08 1119
7765.91 1256
7766.74 1233
7767.57 1231
7768.41 1187
7769.24 1211
7770.07 1193
7770.90 1229
7771.73 1274
7772.57 1167
7773.40 1126
7774.23 1060
7775.06 1130
7775.90 1133
7776.73 1131
7777.56 1166
7778.39 1207
7779.22 1207
7780.06 1135
7780.89 1198
7781.72 1173
7782.55 1168
7783.39 1212
7784.22 1220
7785.05 1230
7785.89 1185
7786.72 1257
7787.55 1209
7788.38 1220
7789.22 1230
7790.05 1262
7790.88 1237
7791.72 1254
7792.55 1183
7793.38 1278
7794.22 1219
7795.05 1258
7795.88 1279
7796.72 1174
7797.55 1240
7798.38 1227
7799.22 1280
7800.05 1210
7800.88 1199
7801.72 1256
7802.55 1298
7803.38 1307
7804.22 1249
7805.05 1252
7805.89 1167
7806.72 1288
7807.55 1315
7808.39 1325
7809.22 1316
7810.06 1284
7810.89 1339
7811.72 1289
7812.56 1374
7813.39 1395
7814.23 1320
7815.06 1407
7815.89 1594
7816.73 1486
7817.56 1570
7818.40 1631
7819.23 1645
7820.07 1513
7820.90 1607
7821.74 1598
7822.57 1510
7823.41 1506
7824.24 1453
7825.08 1451
7825.91 1443
7826.75 1462
7827.58 1561
7828.42 1621
7829.25 1554
7830.09 1671
7830.92 1680
7831.76 1518
7832.59 1452
7833.43 1545
7834.26 1487
7835.10 1563
7835.93 1566
7836.77 1564
7837.60 1566
7838.44 1555
7839.28 1699
7840.11 1656
7840.95 1594
7841.78 1606
7842.62 1505
7843.45 1340
7844.29 1518
7845.13 1452
7845.96 1401
7846.80 1472
7847.63 1382
7848.47 1390
7849.31 1409
7850.14 1447
7850.98 1317
7851.82 1319
7852.65 1365
7853.49 1344
7854.32 1398
7855.16 1330
7856.00 1398
7856.83 1366
7857.67 1267
7858.51 1291
7859.34 1366
7860.18 1367
7861.02 1349
7861.85 1389
7862.69 1458
7863.53 1410
7864.37 1415
7865.20 1391
7866.04 1408
7866.88 1199
7867.71 1310
7868.55 1347
7869.39 1429
7870.23 1448
7871.06 1411
7871.90 1332
7872.74 1442
7873.57 1328
7874.41 1320
7875.25 1299
7876.09 1412
7876.93 1425
7877.76 1452
7878.60 1534
7879.44 1541
7880.28 1565
7881.11 1626
7881.95 1625
7882.79 1637
7883.63 1516
7884.47 1549
7885.30 1472
7886.14 1429
7886.98 1421
7887.82 1385
7888.66 1446
7889.50 1456
7890.33 1464
7891.17 1353
7892.01 1391
7892.85 1552
7893.69 1429
7894.53 1533
7895.36 1540
7896.20 1527
7897.04 1453
7897.88 1411
7898.72 1455
7899.56 1507
7900.40 1481
7901.24 1458
7902.08 1586
7902.91 1699
7903.75 1594
7904.59 1563
7905.43 1482
7906.27 1483
7907.11 1439
7907.95 1430
7908.79 1454
7909.63 1395
7910.47 1426
7911.31 1449
7912.15 1331
7912.99 1444
7913.83 1425
7914.67 1577
7915.50 1469
7916.34 1611
7917.18 1654
7918.02 1702
7918.86 1668
7919.70 1843
7920.54 2051
7921.38 2074
7922.22 1956
7923.06 1924
7923.90 1829
7924.74 1699
7925.58 1602
7926.42 1599
7927.27 1501
7928.11 1502
7928.95 1409
7929.79 1364
7930.63 1316
7931.47 1297
7932.31 1343
7933.15 1286
7933.99 1328
7934.83 1204
7935.67 1228
7936.51 1259
7937.35 1322
7938.19 1274
7939.03 1221
7939.88 1225
7940.72 1296
7941.56 1172
7942.40 1215
7943.24 1206
7944.08 1294
7944.92 1255
7945.76 1265
7946.60 1300
7947.45 1242
7948.29 1200
7949.13 1367
7949.97 1405
7950.81 1345
7951.65 1282
7952.50 1268
7953.34 1256
7954.18 1248
7955.02 1392
7955.86 1428
7956.70 1364
7957.55 1382
7958.39 1375
7959.23 1367
7960.07 1315
7960.91 1343
7961.76 1194
7962.60 1306
7963.44 1267
7964.28 1345
7965.13 1292
7965.97 1242
7966.81 1269
7967.65 1183
7968.50 1358
7969.34 1378
7970.18 1371
7971.02 1368
7971.87 1429
7972.71 1411
7973.55 1281
7974.39 1312
7975.24 1236
7976.08 1270
7976.92 1305
7977.77 1253
7978.61 1336
7979.45 1279
7980.30 1204
7981.14 1301
7981.98 1207
7982.83 1247
7983.67 1288
7984.51 1265
7985.36 1150
7986.20 1142
7987.04 1158
7987.89 1124
7988.73 1145
7989.57 1160
7990.42 1128
7991.26 1174
7992.10 1222
7992.95 1199
7993.79 1170
7994.64 1108
7995.48 1152
7996.32 1219
7997.17 1156
7998.01 1217
7998.86 1153
7999.70 1168
8000.54 1088
8001.39 1196
8002.23 1093
8003.08 1085
8003.92 1158
8004.77 1151
8005.61 1159
8006.45 1087
8007.30 1146
8008.14 1125
8008.99 1085
8009.83 1036
8010.68 1080
8011.52 1133
8012.37 1109
8013.21 1061
8014.06 1104
8014.90 1027
8015.75 1049
8016.59 1020
8017.44 1074
8018.28 1014
8019.13 1097
8019.97 1098
8020.82 1072
8021.66 1077
8022.51 1103
8023.35 987
8024.20 1040
8025.05 989
8025.89 1058
8026.74 1056
8027.58 1061
8028.43 1005
8029.27 1044
8030.12 988
8030.96 963
8031.81 1013
8032.66 1009
8033.50 1022
8034.35 970
8035.19 1055
8036.04 1105
8036.89 1087
8037.73 977
8038.58 1059
8039.43 1149
8040.27 1113
8041.12 1019
8041.96 1058
8042.81 1115
8043.66 1083
8044.50 1101
8045.35 1090
8046.20 1018
8047.04 970
8047.89 1012
8048.74 1099
8049.58 1074
8050.43 1155
8051.28 1016
8052.12 1080
8052.97 1063
8053.82 1114
8054.67 1055
8055.51 1059
8056.36 1013
8057.21 972
8058.05 1040
8058.90 983
8059.75 1011
8060.60 1025
8061.44 1101
8062.29 987
8063.14 956
8063.99 975
8064.83 1023
8065.68 1093
8066.53 1008
8067.38 997
8068.22 1061
8069.07 1155
8069.92 1081
8070.77 1044
8071.62 975
8072.46 1075
8073.31 1010
8074.16 1062
8075.01 1022
8075.86 997
8076.71 965
8077.55 992
8078.40 1049
8079.25 957
8080.10 947
8080.95 994
8081.80 967
8082.64 918
8083.49 982
8084.34 954
8085.19 953
8086.04 962
8086.89 935
8087.74 950
8088.58 1005
8089.43 996
8090.28 1011
8091.13 959
8091.98 937
8092.83 990
8093.68 937
8094.53 1038
8095.38 990
8096.23 968
8097.08 999
8097.93 1026
8098.77 953
8099.62 970
8100.47 1018
8101.32 986
8102.17 911
8103.02 954
8103.87 953
8104.72 1005
8105.57 1044
8106.42 980
8107.27 1006
8108.12 1086
8108.97 1082
8109.82 922
8110.67 999
8111.52 1027
8112.37 1017
8113.22 972
8114.07 902
8114.92 906
8115.77 961
8116.62 990
8117.47 955
8118.32 989
8119.17 995
8120.02 986
8120.87 1039
8121.72 1017
8122.58 996
8123.43 1069
8124.28 1103
8125.13 1110
8125.98 1027
8126.83 1076
8127.68 997
8128.53 1049
8129.38 1037
8130.23 993
8131.08 932
8131.94 1019
8132.79 1013
8133.64 1136
8134.49 1016
8135.34 1015
8136.19 1022
8137.04 989
8137.89 1056
8138.75 1035
8139.60 971
8140.45 1038
8141.30 1099
8142.15 1058
8143.00 1073
8143.86 959
8144.71 1068
8145.56 1068
8146.41 1069
8147.26 1027
8148.12 1087
8148.97 1171
8149.82 1095
8150.67 1143
8151.52 1114
8152.38 1079
8153.23 1071
8154.08 1077
8154.93 1128
8155.78 1022
8156.64 1143
8157.49 1210
8158.34 1220
8159.19 1262
8160.05 1188
8160.90 1213
8161.75 1197
8162.61 1148
8163.46 1108
8164.31 1049
8165.16 968
8166.02 1148
8166.87 1069
8167.72 991
8168.58 904
8169.43 984
8170.28 1017
8171.14 1090
8171.99 1052
8172.84 1125
8173.70 1095
8174.55 1051
8175.40 1104
8176.26 1055
8177.11 1020
8177.96 1059
8178.82 1031
8179.67 952
8180.52 1037
8181.38 985
8182.23 963
8183.08 970
8183.94 976
8184.79 1042
8185.65 963
8186.50 891
8187.35 992
8188.21 985
8189.06 1015
8189.92 970
8190.77 948
8191.63 958
8192.48 1015
8193.33 965
8194.19 935
8195.04 904
8195.90 912
8196.75 984
8197.61 959
8198.46 914
8199.32 955
8200.17 954
8201.02 948
8201.88 939
8202.73 956
8203.59 1038
8204.44 1028
8205.30 983
8206.15 925
8207.01 972
8207.86 992
8208.72 1012
8209.57 1036
8210.43 961
8211.29 959
8212.14 962
8213.00 1034
8213.85 1012
8214.71 974
8215.56 1021
8216.42 995
8217.27 937
8218.13 985
8218.98 1028
8219.84 1118
8220.70 1072
8221.55 1021
8222.41 994
8223.26 1016
8224.12 1077
8224.98 1122
8225.83 1191
8226.69 1196
8227.54 1162
8228.40 1100
8229.26 1207
8230.11 1059
8230.97 1016
8231.83 1019
8232.68 1020
8233.54 999
8234.39 1006
8235.25 1030
8236.11 932
8236.96 916
8237.82 945
8238.68 955
8239.53 935
8240.39 964
8241.25 877
8242.11 948
8242.96 970
8243.82 991
8244.68 1050
8245.53 953
8246.39 907
8247.25 965
8248.10 941
8248.96 1026
8249.82 1008
8250.68 936
8251.53 870
8252.39 875
8253.25 943
8254.11 1014
8254.96 994
8255.82 986
8256.68 994
8257.54 978
8258.39 972
8259.25 871
8260.11 932
8260.97 926
8261.83 977
8262.68 962
8263.54 1039
8264.40 959
8265.26 998
8266.12 938
8266.97 913
8267.83 876
8268.69 985
8269.55 962
8270.41 847
8271.27 935
8272.12 928
8272.98 909
8273.84 902
8274.70 988
8275.56 1002
8276.42 952
8277.28 931
8278.13 1013
8278.99 981
8279.85 926
8280.71 986
8281.57 1015
8282.43 995
8283.29 941
8284.15 954
8285.01 1010
8285.87 875
8286.72 944
8287.58 986
8288.44 977
8289.30 1033
8290.16 1034
8291.02 1005
8291.88 1008
8292.74 976
8293.60 1017
8294.46 993
8295.32 947
8296.18 1035
8297.04 1086
8297.90 1099
8298.76 1162
8299.62 980
8300.48 1015
8301.34 928
8302.20 885
8303.06 918
8303.92 1012
8304.78 994
8305.64 949
8306.50 1025
8307.36 1004
8308.22 1025
8309.08 1035
8309.94 977
8310.80 1001
8311.66 1028
8312.52 1082
8313.38 1037
8314.24 988
8315.10 952
8315.96 984
8316.83 993
8317.69 975
8318.55 974
8319.41 1051
8320.27 993
8321.13 929
8321.99 1033
8322.85 1002
8323.71 910
8324.57 1035
8325.44 1012
8326.30 1022
8327.16 1028
8328.02 1002
8328.88 985
8329.74 835
8330.60 903
8331.47 1014
8332.33 1016
8333.19 1013
8334.05 1000
8334.91 1012
8335.77 1056
8336.64 1075
8337.50 1046
8338.36 1019
8339.22 969
8340.08 993
8340.94 970
8341.81 1008
8342.67 1067
8343.53 1088
8344.39 1013
8345.26 1034
8346.12 1004
8346.98 1003
8347.84 1070
8348.71 1096
8349.57 1070
8350.43 1035
8351.29 1072
8352.16 1084
8353.02 1101
8353.88 1066
8354.74 1023
8355.61 1001
8356.47 1152
8357.33 1132
8358.19 1059
8359.06 1103
8359.92 990
8360.78 1048
8361.65 1051
8362.51 1139
8363.37 1133
8364.24 1004
8365.10 1165
8365.96 1091
8366.83 1035
8367.69 1125
8368.55 1079
8369.42 1023
8370.28 1091
8371.14 1107
8372.01 1077
8372.87 1175
8373.73 1148
8374.60 1112
8375.46 1135
8376.33 1074
8377.19 1122
8378.05 1145
8378.92 1049
8379.78 1138
8380.65 1199
8381.51 1140
8382.37 1208
8383.24 1167
8384.10 1173
8384.97 1190
8385.83 1271
8386.70 1339
8387.56 1368
8388.42 1293
8389.29 1340
8390.15 1342
8391.02 1253
8391.88 1214
8392.75 1263
8393.61 1249
8394.48 1257
8395.34 1355
8396.21 1284
8397.07 1284
8397.94 1330
8398.80 1411
8399.67 1327
8400.53 1293
8401.40 1264
8402.26 1336
8403.13 1369
8403.99 1241
8404.86 1388
8405.72 1301
8406.59 1334
8407.45 1440
8408.32 1369
8409.19 1363
8410.05 1315
8410.92 1306
8411.78 1360
8412.65 1451
8413.51 1490
8414.38 1497
8415.25 1451
8416.11 1545
8416.98 1514
8417.84 1545
8418.71 1538
8419.58 1503
8420.44 1526
8421.31 1548
8422.17 1562
8423.04 1671
8423.91 1555
8424.77 1645
8425.64 1683
8426.51 1674
8427.37 1621
8428.24 1720
8429.11 1725
8429.97 1751
8430.84 1773
8431.71 1829
8432.57 1699
8433.44 1792
8434.31 1859
8435.17 1836
8436.04 1778
8436.91 1749
8437.77 1902
8438.64 1940
8439.51 1891
8440.38 2021
8441.24 1970
8442.11 2121
8442.98 2217
8443.84 2352
8444.71 2346
8445.58 2443
8446.45 2476
8447.31 2459
8448.18 2372
8449.05 2400
8449.92 2453
8450.78 2460
8451.65 2544
8452.52 2425
8453.39 2480
8454.26 2532
8455.12 2634
8455.99 2847
8456.86 3272
8457.73 3673
8458.60 4092
8459.46 4527
8460.33 4701
8461.20 4772
8462.07 4636
8462.94 4450
8463.81 4069
8464.67 3750
8465.54 3446
8466.41 3258
8467.28 3166
8468.15 3221
8469.02 3353
8469.89 3551
8470.75 4294
8471.62 5088
8472.49 6020
8473.36 6704
8474.23 7309
8475.10 7097
8475.97 6719
8476.84 6244
8477.71 5582
8478.57 4831
8479.44 4028
8480.31 3426
8481.18 3034
8482.05 2647
8482.92 2372
8483.79 2291
8484.66 2158
8485.53 2041
8486.40 2035
8487.27 2050
8488.14 2007
8489.01 1934
8489.88 1957
8490.75 1915
8491.62 1993
8492.49 1857
8493.36 1919
8494.23 1966
8495.10 1938
8495.97 2028
8496.84 2017
8497.71 1976
8498.58 2022
8499.45 1958
8500.32 2074
8501.19 1985
8502.06 1927
8502.93 1872
8503.80 1858
8504.67 1860
8505.54 1809
8506.41 1886
8507.28 1871
8508.15 1888
8509.02 1912
8509.89 2069
8510.76 2289
8511.63 2370
8512.51 2448
8513.38 2256
8514.25 2289
8515.12 2246
8515.99 2149
8516.86 1986
8517.73 1974
8518.60 1868
8519.47 1821
8520.35 1824
8521.22 1778
8522.09 1809
8522.96 1806
8523.83 1843
8524.70 1917
8525.57 1914
8526.45 1825
8527.32 1873
8528.19 1835
8529.06 1833
8529.93 1794
8530.80 1787
8531.68 1843
8532.55 2113
8533.42 2082
8534.29 1972
8535.16 2052
8536.04 2075
8536.91 2014
8537.78 2039
8538.65 2131
8539.52 2076
8540.40 2087
8541.27 2053
8542.14 2040
8543.01 2000
8543.89 1956
8544.76 1930
8545.63 1997
8546.50 1925
8547.38 1902
8548.25 1933
8549.12 2012
8549.99 2035
8550.87 2002
8551.74 2028
8552.61 2023
8553.49 2037
8554.36 2005
8555.23 2043
8556.11 1930
8556.98 2049
8557.85 2188
8558.73 2052
8559.60 2087
8560.47 1882
8561.35 1943
8562.22 1848
8563.09 1790
8563.97 1665
8564.84 1599
8565.71 1522
8566.59 1537
8567.46 1589
8568.33 1577
8569.21 1509
8570.08 1481
8570.96 1485
8571.83 1460
8572.70 1515
8573.58 1441
8574.45 1540
8575.33 1587
8576.20 1497
8577.07 1488
8577.95 1474
8578.82 1403
8579.70 1475
8580.57 1458
8581.45 1370
8582.32 1395
8583.19 1457
8584.07 1431
8584.94 1519
8585.82 1433
8586.69 1486
8587.57 1479
8588.44 1492
8589.32 1451
8590.19 1416
8591.07 1453
8591.94 1488
8592.82 1355
8593.69 1383
8594.57 1383
8595.44 1430
8596.32 1483
8597.19 1418
8598.07 1462
8598.94 1392
8599.82 1371
8600.69 1306
8601.57 1348
8602.44 1402
8603.32 1425
8604.20 1437
8605.07 1371
8605.95 1436
8606.82 1368
8607.70 1336
8608.57 1431
8609.45 1386
8610.33 1416
8611.20 1332
8612.08 1443
8612.95 1438
8613.83 1354
8614.71 1429
8615.58 1347
8616.46 1425
8617.33 1376
8618.21 1385
8619.09 1400
8619.96 1383
8620.84 1414
8621.72 1351
8622.59 1386
8623.47 1416
8624.35 1378
8625.22 1456
8626.10 1445
8626.98 1412
8627.85 1507
8628.73 1440
8629.61 1449
8630.48 1569
8631.36 1436
8632.24 1543
8633.11 1525
8633.99 1383
8634.87 1446
8635.74 1512
8636.62 1478
8637.50 1454
8638.38 1485
8639.25 1462
8640.13 1496
8641.01 1471
8641.89 1520
8642.76 1456
8643.64 1542
8644.52 1648
8645.40 1644
8646.27 1578
8647.15 1578
8648.03 1621
8648.91 1688
8649.79 1689
8650.66 1642
8651.54 1734
8652.42 1775
8653.30 1699
8654.18 1727
8655.05 1692
8655.93 1718
8656.81 1784
8657.69 1752
8658.57 1793
8659.45 1789
8660.32 1677
8661.20 1713
8662.08 1766
8662.96 1773
8663.84 1652
8664.72 1723
8665.60 1786
8666.47 1742
8667.35 1731
8668.23 1765
8669.11 1759
8669.99 1700
8670.87 1830
8671.75 1781
8672.63 1842
8673.51 1898
8674.38 1965
8675.26 2024
8676.14 2154
8677.02 2502
8677.90 2516
8678.78 2329
8679.66 2317
8680.54 2295
8681.42 2342
8682.30 2385
8683.18 2315
8684.06 2203
8684.94 2066
8685.82 2085
8686.70 2027
8687.58 2056
8688.46 2054
8689.34 2170
8690.22 2270
8691.10 2490
8691.98 2640
8692.86 3090
8693.74 3751
8694.62 4316
8695.50 4929
8696.38 5131
8697.26 5110
8698.14 4929
8699.02 4642
8699.90 4079
8700.78 3435
8701.66 3158
8702.54 2796
8703.42 2490
8704.30 2409
8705.18 2287
8706.06 2191
8706.94 2126
8707.82 1907
8708.71 1899
8709.59 1852
8710.47 1751
8711.35 1631
8712.23 1500
8713.11 1491
8713.99 1465
8714.87 1462
8715.75 1411
8716.64 1389
8717.52 1467
8718.40 1449
8719.28 1377
8720.16 1375
8721.04 1380
8721.92 1454
8722.81 1435
8723.69 1429
8724.57 1452
8725.45 1522
8726.33 1542
8727.21 1575
8728.10 1484
8728.98 1572
8729.86 1545
8730.74 1513
8731.62 1664
8732.51 1631
8733.39 1590
8734.27 1695
8735.15 1710
8736.03 1667
8736.92 1563
8737.80 1592
8738.68 1638
8739.56 1488
8740.45 1409
8741.33 1483
8742.21 1437
8743.09 1384
8743.98 1321
8744.86 1270
8745.74 1311
8746.63 1321
8747.51 1367
8748.39 1421
8749.27 1421
8750.16 1287
8751.04 1265
8751.92 1319
8752.81 1365
8753.69 1309
8754.57 1359
8755.46 1362
8756.34 1316
8757.22 1267
8758.11 1372
8758.99 1387
8759.87 1506
8760.76 1484
8761.64 1466
8762.52 1425
8763.41 1502
8764.29 1516
8765.17 1413
8766.06 1463
8766.94 1465
8767.83 1392
8768.71 1385
8769.59 1422
8770.48 1477
8771.36 1499
8772.25 1468
8773.13 1525
8774.01 1518
8774.90 1491
8775.78 1416
8776.67 1436
8777.55 1438
8778.44 1415
8779.32 1319
8780.20 1338
8781.09 1347
8781.97 1367
8782.86 1248
8783.74 1229
8784.63 1182
8785.51 1127
8786.40 1224
8787.28 1161
8788.17 1233
8789.05 1243
8789.94 1192
8790.82 1201
8791.71 1220
8792.59 1220
8793.48 1215
8794.36 1278
8795.25 1187
8796.13 1170
8797.02 1128
8797.90 1166
8798.79 1125
8799.67 1163
8800.56 1200
8801.45 1219
8802.33 1186
8803.22 1174
8804.10 1197
8804.99 1124
8805.87 1237
8806.76 1218
8807.65 1196
8808.53 1141
8809.42 1145
8810.30 1218
8811.19 1182
8812.08 1091
8812.96 1109
8813.85 1187
8814.73 1124
8815.62 1096
8816.51 1098
8817.39 1083
8818.28 999
8819.17 978
8820.05 1000
8820.94 1018
8821.83 1025
8822.71 1041
8823.60 1002
8824.49 950
8825.37 1007
8826.26 1001
8827.15 1029
8828.03 1093
8828.92 1000
8829.81 1022
8830.69 998
8831.58 1036
8832.47 1054
8833.36 982
8834.24 1013
8835.13 961
8836.02 926
8836.90 961
8837.79 1022
8838.68 1011
8839.57 1041
8840.45 1038
8841.34 1013
8842.23 986
8843.12 972
8844.01 1013
8844.89 953
8845.78 963
8846.67 965
8847.56 959
8848.44 893
8849.33 1005
8850.22 990
8851.11 974
8852.00 1015
8852.88 941
8853.77 940
8854.66 947
8855.55 889
8856.44 1015
8857.33 995
8858.21 994
8859.10 977
8859.99 1015
8860.88 911
8861.77 883
8862.66 897
8863.55 905
8864.43 921
8865.32 926
8866.21 908
8867.10 878
8867.99 870
8868.88 931
8869.77 1002
8870.66 918
8871.55 951
8872.44 937
8873.32 879
8874.21 858
8875.10 963
8875.99 968
8876.88 920
8877.77 925
8878.66 903
8879.55 830
8880.44 875
8881.33 918
8882.22 865
8883.11 853
8884.00 851
8884.89 867
8885.78 899
8886.67 873
8887.56 902
8888.45 842
8889.34 877
8890.23 826
8891.12 849
8892.01 884
8892.90 938
8893.79 937
8894.68 940
8895.57 871
8896.46 834
8897.35 788
8898.24 869
8899.13 807
8900.02 768
8900.91 839
8901.80 878
8902.69 886
8903.58 902
8904.47 920
8905.36 870
8906.26 877
8907.15 892
8908.04 855
8908.93 795
8909.82 836
8910.71 866
8911.60 839
8912.49 934
8913.38 825
8914.28 852
8915.17 843
8916.06 863
8916.95 841
8917.84 911
8918.73 910
8919.62 885
8920.52 755
8921.41 813
8922.30 807
8923.19 861
8924.08 857
8924.97 827
8925.87 847
8926.76 857
8927.65 824
8928.54 770
8929.43 806
8930.33 807
8931.22 853
8932.11 762
8933.00 793
8933.89 823
8934.79 771
8935.68 883
8936.57 922
8937.46 821
8938.36 853
8939.25 848
8940.14 874
8941.03 822
8941.93 837
8942.82 807
8943.71 827
8944.60 813
8945.50 782
8946.39 793
8947.28 886
8948.18 816
8949.07 814
8949.96 771
8950.85 762
8951.75 825
8952.64 813
8953.53 797
8954.43 832
8955.32 775
8956.21 784
8957.11 817
8958.00 837
8958.89 770
8959.79 806
8960.68 792
8961.57 781
8962.47 853
8963.36 796
8964.26 781
8965.15 794
8966.04 791
8966.94 735
8967.83 775
8968.73 793
8969.62 782
8970.51 793
8971.41 794
8972.30 824
8973.20 839
8974.09 855
8974.98 751
8975.88 770
8976.77 806
8977.67 788
8978.56 753
8979.46 776
8980.35 796
8981.25 742
8982.14 777
8983.03 758
8983.93 682
8984.82 734
8985.72 732
8986.61 789
8987.51 749
8988.40 715
8989.30 768
8990.19 744
8991.09 782
8991.98 662
8992.88 752
8993.77 692
8994.67 729
8995.56 747
8996.46 727
8997.36 764
8998.25 795
8999.15 740
9000.04 799
9000.94 703
9001.83 772
9002.73 754
9003.62 816
9004.52 763
9005.42 761
9006.31 737
9007.21 753
9008.10 750
9009.00 793
9009.90 751
9010.79 740
9011.69 734
9012.58 729
9013.48 770
9014.38 737
9015.27 699
9016.17 692
9017.07 684
9017.96 753
9018.86 694
9019.76 675
9020.65 681
9021.55 768
9022.44 785
9023.34 704
9024.24 715
9025.14 711
9026.03 718
9026.93 750
9027.83 699
9028.72 686
9029.62 721
9030.52 673
9031.41 725
9032.31 664
9033.21 696
9034.11 735
9035.00 746
9035.90 776
9036.80 739
9037.69 708
9038.59 709
9039.49 745
9040.39 736
9041.28 736
9042.18 734
9043.08 701
9043.98 725
9044.88 729
9045.77 684
9046.67 706
9047.57 746
9048.47 752
9049.36 720
9050.26 683
9051.16 678
9052.06 780
9052.96 723
9053.86 675
9054.75 677
9055.65 731
9056.55 740
9057.45 831
9058.35 808
9059.25 757
9060.14 775
9061.04 737
9061.94 741
9062.84 805
9063.74 779
9064.64 815
9065.54 815
9066.44 739
9067.33 706
9068.23 677
9069.13 757
9070.03 711
9070.93 701
9071.83 670
9072.73 714
9073.63 781
9074.53 750
9075.43 679
9076.33 730
9077.22 738
9078.12 675
9079.02 753
9079.92 768
9080.82 769
9081.72 727
9082.62 667
9083.52 755
9084.42 715
9085.32 763
9086.22 704
9087.12 749
9088.02 733
9088.92 783
9089.82 766
9090.72 745
9091.62 762
9092.52 702
9093.42 787
9094.32 686
9095.22 723
9096.12 767
9097.02 768
9097.92 804
9098.82 685
9099.72 736
9100.62 775
9101.52 746
9102.43 743
9103.33 766
9104.23 796
9105.13 747
9106.03 698
9106.93 682
9107.83 734
9108.73 713
9109.63 756
9110.53 716
9111.43 742
9112.33 728
9113.24 733
9114.14 721
9115.04 711
9115.94 697
9116.84 695
9117.74 730
9118.64 733
9119.55 778
9120.45 688
9121.35 726
9122.25 716
9123.15 725
9124.05 649
9124.96 720
9125.86 714
9126.76 770
9127.66 762
9128.56 771
9129.46 748
9130.37 730
9131.27 740
9132.17 754
9133.07 721
9133.97 736
9134.88 723
9135.78 732
9136.68 706
9137.58 702
9138.49 749
9139.39 693
9140.29 743
9141.19 742
9142.10 707
9143.00 719
9143.90 665
9144.80 659
9145.71 698
9146.61 746
9147.51 696
9148.42 696
9149.32 717
9150.22 739
9151.12 689
9152.03 691
9152.93 666
9153.83 713
9154.74 768
9155.64 710
9156.54 687
9157.45 699
9158.35 738
9159.25 698
9160.16 697
9161.06 695
9161.96 662
9162.87 687
9163.77 725
9164.68 678
9165.58 694
9166.48 689
9167.39 713
9168.29 772
9169.19 732
9170.10 709
9171.00 703
9171.91 667
9172.81 708
9173.72 712
9174.62 695
9175.52 693
9176.43 737
9177.33 743
9178.24 723
9179.14 660
9180.05 726
9180.95 736
9181.85 670
9182.76 682
9183.66 719
9184.57 641
9185.47 686
9186.38 734
9187.28 691
9188.19 793
9189.09 747
9190.00 687
9190.90 690
9191.81 733
9192.71 732
9193.62 747
9194.52 776
9195.43 793
9196.33 791
9197.24 735
9198.14 764
9199.05 774
9199.96 775
9200.86 763
9201.77 776
9202.67 751
9203.58 809
9204.48 819
9205.39 807
9206.29 811
9207.20 762
9208.11 805
9209.01 717
9209.92 694
9210.82 750
9211.73 769
9212.64 717
9213.54 725
9214.45 729
9215.35 642
9216.26 710
9217.17 747
9218.07 742
9218.98 771
9219.89 798
9220.79 814
9221.70 803
9222.61 894
9223.51 883
9224.42 849
9225.33 771
9226.23 786
9227.14 779
9228.05 756
9228.95 763
9229.86 771
9230.77 706
9231.67 679
9232.58 732
9233.49 759
9234.40 783
9235.30 703
9236.21 747
9237.12 758
9238.02 688
9238.93 728
9239.84 739
9240.75 681
9241.65 656
9242.56 686
9243.47 723
9244.38 726
9245.28 669
9246.19 678
9247.10 739
9248.01 727
9248.92 714
9249.82 756
9250.73 712
9251.64 706
9252.55 710
9253.46 685
9254.36 670
9255.27 682
9256.18 738
9257.09 730
9258.00 689
9258.90 681
9259.81 738
9260.72 730
9261.63 674
9262.54 742
9263.45 720
9264.36 645
9265.26 704
9266.17 672
9267.08 632
9267.99 681
9268.90 667
9269.81 671
9270.72 649
9271.63 692
9272.54 698
9273.44 676
9274.35 722
9275.26 716
9276.17 713
9277.08 690
9277.99 699
9278.90 686
9279.81 686
9280.72 753
9281.63 738
9282.54 735
9283.45 669
9284.36 634
9285.27 673
9286.18 725
9287.09 752
9288.00 755
9288.91 712
9289.82 700
9290.73 761
9291.64 736
9292.55 750
9293.46 617
9294.37 665
9295.28 724
9296.19 697
9297.10 686
9298.01 733
9298.92 774
9299.83 698
9300.74 733
9301.65 749
9302.56 701
9303.47 764
9304.38 735
9305.29 787
9306.20 778
9307.11 777
9308.02 687
9308.93 749
9309.84 756
9310.75 862
9311.67 759
9312.58 781
9313.49 753
9314.40 722
9315.31 728
9316.22 759
9317.13 766
9318.04 786
9318.95 767
9319.87 773
9320.78 748
9321.69 759
9322.60 726
9323.51 748
9324.42 802
9325.34 711
9326.25 772
9327.16 831
9328.07 784
9328.98 746
9329.89 727
9330.81 754
9331.72 770
9332.63 754
9333.54 782
9334.45 707
9335.37 734
9336.28 684
9337.19 649
9338.10 687
9339.01 693
9339.93 717
9340.84 688
9341.75 713
9342.66 779
9343.58 792
9344.49 787
9345.40 774
9346.31 753
9347.23 724
9348.14 743
9349.05 809
9349.97 760
9350.88 723
9351.79 682
9352.70 729
9353.62 734
9354.53 781
9355.44 782
9356.36 690
9357.27 689
9358.18 778
9359.10 692
9360.01 717
9360.92 691
9361.84 779
9362.75 787
9363.66 789
9364.58 735
9365.49 719
9366.40 741
9367.32 679
9368.23 729
9369.15 769
9370.06 743
9370.97 760
9371.89 775
9372.80 724
9373.71 792
9374.63 797
9375.54 739
9376.46 762
9377.37 696
9378.29 764
9379.20 745
9380.11 805
9381.03 782
9381.94 753
9382.86 719
9383.77 767
9384.69 810
9385.60 744
9386.51 775
9387.43 785
9388.34 823
9389.26 771
9390.17 810
9391.09 840
9392.00 895
9392.92 911
9393.83 838
9394.75 838
9395.66 951
9396.58 938
9397.49 966
9398.41 891
9399.32 867
9400.24 942
9401.15 867
9402.07 799
9402.99 852
9403.90 819
9404.82 803
9405.73 826
9406.65 814
9407.56 841
9408.48 735
9409.39 776
9410.31 848
9411.23 846
9412.14 822
9413.06 860
9413.97 848
9414.89 818
9415.81 856
9416.72 798
9417.64 821
9418.55 756
9419.47 806
9420.39 804
9421.30 823
9422.22 754
9423.14 789
9424.05 825
9424.97 872
9425.89 834
9426.80 892
9427.72 882
9428.64 780
9429.55 866
9430.47 828
9431.39 823
9432.30 815
9433.22 862
9434.14 804
9435.05 826
9435.97 844
9436.89 814
9437.80 835
9438.72 852
9439.64 836
9440.56 875
9441.47 886
9442.39 919
9443.31 915
9444.23 885
9445.14 843
9446.06 931
9446.98 896
9447.90 810
9448.81 824
9449.73 863
9450.65 900
9451.57 933
9452.48 911
9453.40 848
9454.32 943
9455.24 916
9456.16 1007
9457.07 1014
9457.99 1043
9458.91 1127
9459.83 1114
9460.75 1065
9461.66 1024
9462.58 995
9463.50 945
9464.42 951
9465.34 967
9466.26 866
9467.18 784
9468.09 829
9469.01 883
9469.93 907
9470.85 852
9471.77 823
9472.69 851
9473.61 858
9474.53 840
9475.44 880
9476.36 913
9477.28 871
9478.20 898
9479.12 845
9480.04 951
9480.96 892
9481.88 882
9482.80 955
9483.72 900
9484.64 920
9485.56 941
9486.47 897
9487.39 889
9488.31 910
9489.23 939
9490.15 847
9491.07 848
9491.99 894
9492.91 862
9493.83 891
9494.75 938
9495.67 822
9496.59 855
9497.51 859
9498.43 911
9499.35 878
9500.27 800
9501.19 831
9502.11 896
9503.03 880
9503.95 881
9504.87 907
9505.79 877
9506.71 897
9507.64 949
9508.56 902
9509.48 916
9510.40 861
9511.32 881
9512.24 986
9513.16 927
9514.08 968
9515.00 944
9515.92 904
9516.84 937
9517.76 998
9518.68 1022
9519.61 1006
9520.53 1019
9521.45 1061
9522.37 995
9523.29 1010
9524.21 1063
9525.13 1035
9526.05 1014
9526.98 1030
9527.90 1022
9528.82 1033
9529.74 1071
9530.66 1205
9531.58 1084
9532.51 1108
9533.43 1178
9534.35 1327
9535.27 1440
9536.19 1433
9537.11 1562
9538.04 1467
9538.96 1528
9539.88 1483
9540.80 1417
9541.73 1385
9542.65 1341
9543.57 1148
9544.49 1189
9545.41 1095
9546.34 1114
9547.26 1138
9548.18 1032
9549.10 1026
9550.03 1011
9550.95 1096
9551.87 1084
9552.79 1004
9553.72 975
9554.64 1066
9555.56 1067
9556.49 965
9557.41 941
9558.33 998
9559.25 983
9560.18 1070
9561.10 1006
9562.02 1013
9562.95 1066
9563.87 1031
9564.79 1066
9565.72 1103
9566.64 1149
9567.56 1125
9568.49 1134
9569.41 1077
9570.33 1100
9571.26 1040
9572.18 1061
9573.11 1095
9574.03 1097
9574.95 1001
9575.88 1091
9576.80 1080
9577.72 1078
9578.65 1044
9579.57 1020
9580.50 971
9581.42 950
9582.34 964
9583.27 973
9584.19 1032
9585.12 944
9586.04 933
9586.97 1003
9587.89 920
9588.81 852
9589.74 943
9590.66 951
9591.59 1026
9592.51 1025
9593.44 1034
9594.36 987
9595.29 994
9596.21 1048
9597.14 1023
9598.06 1093
9598.99 1067
9599.91 1039
9600.84 1035
9601.76 1116
9602.69 1143
9603.61 1131
9604.54 1082
9605.46 1130
9606.39 1044
9607.31 1097
9608.24 1071
9609.16 1115
9610.09 1141
9611.01 1158
9611.94 1139
9612.87 1161
9613.79 1255
9614.72 1136
9615.64 1131
9616.57 1176
9617.49 1154
9618.42 1140
9619.35 1226
9620.27 1166
9621.20 1135
9622.12 1146
9623.05 1212
9623.98 1240
9624.90 1201
9625.83 1168
9626.76 1206
9627.68 1147
9628.61 1223
9629.53 1185
9630.46 1150
9631.39 1208
9632.31 1188
9633.24 1251
9634.17 1278
9635.09 1198
9636.02 1256
9636.95 1233
9637.87 1223
9638.80 1341
9639.73 1334
9640.65 1346
9641.58 1420
9642.51 1426
9643.44 1430
9644.36 1421
9645.29 1491
9646.22 1512
9647.14 1419
9648.07 1339
9649.00 1457
9649.93 1613
9650.85 1660
9651.78 1629
9652.71 1667
9653.64 1626
9654.56 1608
9655.49 1644
9656.42 1669
9657.35 1573
9658.27 1548
9659.20 1581
9660.13 1550
9661.06 1504
9661.99 1461
9662.91 1453
9663.84 1407
9664.77 1483
9665.70 1461
9666.63 1492
9667.56 1516
9668.48 1492
9669.41 1460
9670.34 1473
9671.27 1495
9672.20 1482
9673.13 1494
9674.05 1444
9674.98 1433
9675.91 1491
9676.84 1590
9677.77 1529
9678.70 1598
9679.63 1608
9680.56 1573
9681.48 1572
9682.41 1588
9683.34 1641
9684.27 1695
9685.20 1620
9686.13 1699
9687.06 1754
9687.99 1706
9688.92 1725
9689.85 1602
9690.78 1719
9691.71 1725
9692.63 1739
9693.56 1762
9694.49 1753
9695.42 1740
9696.35 1768
9697.28 1811
9698.21 1918
9699.14 1987
9700.07 2068
9701.00 2180
9701.93 2318
9702.86 2398
9703.79 2401
9704.72 2279
9705.65 2208
9706.58 2168
9707.51 2069
9708.44 2051
9709.37 1970
9710.30 1826
9711.23 1829
9712.16 1739
9713.09 1787
9714.02 1843
9714.95 1810
9715.89 1850
9716.82 1891
9717.75 1919
9718.68 1923
9719.61 1916
9720.54 1920
9721.47 1830
9722.40 1870
9723.33 1789
9724.26 1731
9725.19 1726
9726.12 1587
9727.06 1556
9727.99 1507
9728.92 1515
9729.85 1486
9730.78 1530
9731.71 1489
9732.64 1609
9733.57 1636
9734.51 1672
9735.44 1720
9736.37 1733
9737.30 1637
9738.23 1773
9739.16 1762
9740.10 1646
9741.03 1708
9741.96 1588
9742.89 1471
9743.82 1448
9744.75 1489
9745.69 1451
9746.62 1441
9747.55 1416
9748.48 1505
9749.41 1503
9750.35 1474
9751.28 1400
9752.21 1492
9753.14 1388
9754.08 1382
9755.01 1400
9755.94 1418
9756.87 1365
9757.81 1438
9758.74 1369
9759.67 1362
9760.60 1358
9761.54 1317
9762.47 1334
9763.40 1336
9764.34 1362
9765.27 1292
9766.20 1396
9767.13 1439
9768.07 1502
9769.00 1347
9769.93 1399
9770.87 1409
9771.80 1415
9772.73 1417
9773.67 1452
9774.60 1339
9775.53 1338
9776.47 1410
9777.40 1374
9778.33 1365
9779.27 1442
9780.20 1397
9781.14 1510
9782.07 1448
9783.00 1527
9783.94 1554
9784.87 1541
9785.80 1585
9786.74 1528
9787.67 1550
9788.61 1533
9789.54 1536
9790.47 1551
9791.41 1550
9792.34 1490
9793.28 1364
9794.21 1359
9795.15 1287
9796.08 1307
9797.01 1294
9797.95 1346
9798.88 1311
9799.82 1325
9800.75 1302
9801.69 1406
9802.62 1403
9803.56 1401
9804.49 1375
9805.43 1316
9806.36 1364
9807.30 1323
9808.23 1193
9809.17 1173
9810.10 1128
9811.04 1200
9811.97 1220
9812.91 1123
9813.84 1122
9814.78 1150
9815.71 1060
9816.65 1102
9817.58 1139
9818.52 1165
9819.46 1174
9820.39 1177
9821.33 1115
9822.26 1106
9823.20 1143
9824.13 1082
9825.07 1086
9826.00 1089
9826.94 1054
9827.88 1106
9828.81 1073
9829.75 1088
9830.68 1078
9831.62 997
9832.56 1056
9833.49 1093
9834.43 1028
9835.37 1041
9836.30 1121
9837.24 1159
9838.17 1114
9839.11 1066
9840.05 1085
9840.98 1098
9841.92 1123
9842.86 1128
9843.79 1150
9844.73 1097
9845.67 1059
9846.60 1063
9847.54 1073
9848.48 1061
9849.42 1067
9850.35 1012
9851.29 1073
9852.23 1034
9853.16 1014
9854.10 1061
9855.04 1052
9855.98 1053
9856.91 1087
9857.85 1058
9858.79 1049
9859.72 1001
9860.66 1122
9861.60 1078
9862.54 1064
9863.47 1064
9864.41 1108
9865.35 1107
9866.29 1062
9867.23 1021
9868.16 1022
9869.10 970
9870.04 1021
9870.98 1053
9871.92 962
9872.85 1011
9873.79 1020
9874.73 1028
9875.67 1078
9876.61 1006
9877.54 1046
9878.48 1002
9879.42 976
9880.36 1039
9881.30 1040
9882.24 1062
9883.18 1065
9884.11 1040
9885.05 992
9885.99 1006
9886.93 1086
9887.87 955
9888.81 997
9889.75 960
9890.69 949
9891.62 981
9892.56 1011
9893.50 949
9894.44 931
9895.38 972
9896.32 905
9897.26 920
9898.20 1024
9899.14 959
9900.08 990
9901.02 937
9901.96 908
9902.90 946
9903.83 920
9904.77 889
9905.71 947
9906.65 922
9907.59 937
9908.53 949
9909.47 949
9910.41 1033
9911.35 1023
9912.29 965
9913.23 995
9914.17 953
9915.11 950
9916.05 968
9916.99 925
9917.93 1001
9918.87 987
9919.81 934
9920.75 938
9921.69 895
9922.64 938
9923.58 957
9924.52 937
9925.46 961
9926.40 1014
9927.34 1076
9928.28 1202
9929.22 1260
9930.16 1284
9931.10 1334
9932.04 1420
9932.98 1391
9933.92 1373
9934.87 1377
9935.81 1331
9936.75 1264
9937.69 1204
9938.63 1135
9939.57 1035
9940.51 927
9941.45 984
9942.39 917
9943.34 937
9944.28 886
9945.22 904
9946.16 937
9947.10 856
9948.04 885
9948.99 860
9949.93 908
9950.87 865
9951.81 848
9952.75 858
9953.69 854
9954.64 896
9955.58 905
9956.52 883
9957.46 861
9958.41 880
9959.35 894
9960.29 851
9961.23 829
9962.17 827
9963.12 900
9964.06 838
9965.00 815
9965.94 796
9966.89 877
9967.83 802
9968.77 837
9969.71 909
9970.66 853
9971.60 816
9972.54 829
9973.49 825
9974.43 816
9975.37 800
9976.31 775
9977.26 778
9978.20 800
9979.14 827
9980.09 808
9981.03 835
9981.97 781
9982.92 816
9983.86 818
9984.80 832
9985.75 844
9986.69 871
9987.63 774
9988.58 830
9989.52 819
9990.46 779
9991.41 755
9992.35 770
9993.30 750
9994.24 753
9995.18 806
9996.13 748
9997.07 759
9998.02 759
9998.96 776
9999.90 808
10000.85 723
10001.79 743
10002.74 813
10003.68 814
10004.62 796
10005.57 819
10006.51 823
10007.46 803
10008.40 802
10009.35 794
10010.29 782
10011.24 741
10012.18 763
10013.13 781
10014.07 788
10015.01 790
10015.96 739
10016.90 771
10017.85 774
10018.79 814
10019.74 791
10020.68 849
10021.63 830
10022.58 716
10023.52 718
10024.47 711
10025.41 727
10026.36 693
10027.30 704
10028.25 777
10029.19 800
10030.14 766
10031.08 766
10032.03 731
10032.98 801
10033.92 798
10034.87 786
10035.81 768
10036.76 782
10037.70 777
10038.65 798
10039.60 778
10040.54 729
10041.49 787
10042.43 813
10043.38 797
10044.33 755
10045.27 786
10046.22 798
10047.17 803
10048.11 801
10049.06 742
10050.00 740
10050.95 694
10051.90 646
10052.84 687
10053.79 715
10054.74 757
10055.68 721
10056.63 702
10057.58 763
10058.52 786
10059.47 784
10060.42 809
10061.37 750
10062.31 751
10063.26 774
10064.21 777
10065.15 754
10066.10 763
10067.05 710
10068.00 718
10068.94 682
10069.89 751
10070.84 744
10071.79 688
10072.73 693
10073.68 769
10074.63 713
10075.58 678
10076.52 728
10077.47 741
10078.42 660
10079.37 675
10080.32 760
10081.26 738
10082.21 736
10083.16 748
10084.11 677
10085.06 654
10086.00 686
10086.95 772
10087.90 725
10088.85 720
10089.80 699
10090.75 700
10091.69 722
10092.64 724
10093.59 673
10094.54 691
10095.49 696
10096.44 686
10097.39 702
10098.33 711
10099.28 733
10100.23 707
10101.18 699
10102.13 682
10103.08 701
10104.03 725
10104.98 696
10105.93 745
10106.87 740
10107.82 754
10108.77 758
10109.72 708
10110.67 752
10111.62 721
10112.57 669
10113.52 626
10114.47 655
10115.42 668
10116.37 714
10117.32 707
10118.27 723
10119.22 671
10120.17 653
10121.12 698
10122.07 688
10123.02 701
10123.97 735
10124.92 766
10125.87 716
10126.82 707
10127.77 657
10128.72 698
10129.67 648
10130.62 654
10131.57 670
10132.52 687
10133.47 690
10134.42 703
10135.37 682
10136.32 670
10137.27 757
10138.22 691
10139.17 718
10140.12 765
10141.07 740
10142.02 736
10142.98 667
10143.93 655
10144.88 705
10145.83 748
10146.78 719
10147.73 759
10148.68 703
10149.63 693
10150.58 741
10151.54 739
10152.49 698
10153.44 660
10154.39 733
10155.34 665
10156.29 715
10157.24 758
10158.20 719
10159.15 729
10160.10 720
10161.05 719
10162.00 690
10162.95 706
10163.91 736
10164.86 725
10165.81 698
10166.76 651
10167.71 736
10168.67 843
10169.62 820
10170.57 706
10171.52 730
10172.47 742
10173.43 758
10174.38 765
10175.33 784
10176.28 723
10177.24 747
10178.19 773
10179.14 803
10180.09 778
10181.05 773
10182.00 797
10182.95 714
10183.90 694
10184.86 765
10185.81 791
10186.76 782
10187.72 754
10188.67 784
10189.62 777
10190.58 844
10191.53 866
10192.48 818
10193.43 780
10194.39 835
10195.34 813
10196.29 817
10197.25 809
10198.20 817
10199.16 863
10200.11 865
10201.06 892
10202.02 845
10202.97 830
10203.92 872
10204.88 901
10205.83 897
10206.78 916
10207.74 983
10208.69 968
10209.65 1000
10210.60 960
10211.55 1006
10212.51 1052
10213.46 1009
10214.42 972
10215.37 968
10216.33 956
10217.28 894
10218.23 859
10219.19 803
10220.14 824
10221.10 857
10222.05 889
10223.01 846
10223.96 798
10224.92 863
10225.87 815
10226.83 824
10227.78 794
10228.74 853
10229.69 804
10230.65 785
10231.60 807
10232.56 870
10233.51 857
10234.47 836
10235.42 891
10236.38 877
10237.33 978
10238.29 967
10239.24 1025
10240.20 984
10241.15 973
10242.11 1018
10243.06 953
10244.02 930
10244.98 939
10245.93 826
10246.89 871
10247.84 797
10248.80 799
10249.75 821
10250.71 791
10251.67 801
10252.62 775
10253.58 763
10254.53 744
10255.49 721
10256.45 775
10257.40 741
10258.36 727
10259.32 780
10260.27 711
10261.23 699
10262.18 802
10263.14 803
10264.10 725
10265.05 729
10266.01 699
10266.97 677
10267.92 677
10268.88 752
10269.84 686
10270.79 669
10271.75 707
10272.71 663
10273.67 687
10274.62 677
10275.58 718
10276.54 724
10277.49 726
10278.45 792
10279.41 708
10280.37 734
10281.32 746
10282.28 667
10283.24 682
10284.19 696
10285.15 736
10286.11 704
10287.07 627
10288.03 656
10288.98 668
10289.94 684
10290.90 695
10291.86 676
10292.81 688
10293.77 646
10294.73 668
10295.69 739
10296.65 734
10297.60 729
10298.56 762
10299.52 723
10300.48 733
10301.44 710
10302.40 643
10303.35 647
10304.31 666
10305.27 709
10306.23 672
10307.19 679
10308.15 731
10309.10 702
10310.06 716
10311.02 688
10311.98 690
10312.94 642
10313.90 661
10314.86 775
10315.82 707
10316.78 749
10317.73 692
10318.69 660
10319.65 667
10320.61 654
10321.57 601
10322.53 604
10323.49 612
10324.45 688
10325.41 724
10326.37 694
10327.33 680
10328.29 690
10329.25 690
10330.21 699
10331.17 703
10332.13 713
10333.09 729
10334.04 741
10335.00 792
10335.96 807
10336.92 743
10337.88 695
10338.84 661
10339.80 693
10340.76 679
10341.72 648
10342.68 667
10343.65 668
10344.61 649
10345.57 671
10346.53 669
10347.49 631
10348.45 657
10349.41 696
10350.37 633
10351.33 632
10352.29 683
10353.25 631
10354.21 618
10355.17 643
10356.13 643
10357.09 664
10358.05 652
10359.02 641
10359.98 615
10360.94 634
10361.90 621
10362.86 630
10363.82 675
10364.78 656
10365.74 612
10366.70 651
10367.67 610
10368.63 639
10369.59 612
10370.55 606
10371.51 611
10372.47 608
10373.43 583
10374.40 675
10375.36 600
10376.32 644
10377.28 630
10378.24 595
10379.21 590
10380.17 562
10381.13 617
10382.09 702
10383.05 630
10384.02 555
10384.98 599
10385.94 616
10386.90 592
10387.86 596
10388.83 572
10389.79 614
10390.75 634
10391.71 688
10392.68 706
10393.64 620
10394.60 656
10395.56 680
10396.53 673
10397.49 649
10398.45 642
10399.42 681
10400.38 675
10401.34 655
10402.30 606
10403.27 618
10404.23 676
10405.19 635
10406.16 651
10407.12 621
10408.08 683
10409.05 659
10410.01 705
10410.97 665
10411.94 665
10412.90 687
10413.86 687
10414.83 737
10415.79 737
10416.75 653
10417.72 616
10418.68 660
10419.65 724
10420.61 775
10421.57 819
10422.54 864
10423.50 906
10424.46 840
10425.43 798
10426.39 780
10427.36 836
10428.32 754
10429.29 768
10430.25 728
10431.21 686
10432.18 719
10433.14 631
10434.11 647
10435.07 630
10436.04 668
10437.00 625
10437.97 629
10438.93 614
10439.90 573
10440.86 598
10441.82 616
10442.79 636
10443.75 641
10444.72 631
10445.68 621
10446.65 569
10447.61 617
10448.58 615
10449.54 610
10450.51 608
10451.48 591
10452.44 599
10453.41 603
10454.37 594
10455.34 651
10456.30 646
10457.27 538
10458.23 594
10459.20 584
10460.16 586
10461.13 559
10462.10 538
10463.06 599
10464.03 664
10464.99 651
10465.96 615
10466.93 629
10467.89 578
10468.86 573
10469.82 659
10470.79 622
10471.76 571
10472.72 605
10473.69 567
10474.65 583
10475.62 576
10476.59 578
10477.55 570
10478.52 560
10479.49 545
10480.45 593
10481.42 654
10482.39 635
10483.35 608
10484.32 599
10485.29 630
10486.25 581
10487.22 634
10488.19 605
10489.15 575
10490.12 593
10491.09 602
10492.06 589
10493.02 627
10493.99 635
10494.96 616
10495.92 615
10496.89 603
10497.86 637
10498.83 631
10499.79 631
10500.76 635
10501.73 700
10502.70 627
10503.66 640
10504.63 608
10505.60 618
10506.57 590
10507.54 648
10508.50 612
10509.47 640
10510.44 698
10511.41 637
10512.38 542
10513.34 636
10514.31 619
10515.28 615
10516.25 624
10517.22 619
10518.19 642
10519.15 627
10520.12 671
10521.09 663
10522.06 701
10523.03 653
10524.00 711
10524.96 673
10525.93 638
10526.90 596
10527.87 594
10528.84 586
10529.81 584
10530.78 640
10531.75 642
10532.72 601
10533.68 665
10534.65 668
10535.62 561
10536.59 575
10537.56 647
10538.53 680
10539.50 619
10540.47 638
10541.44 656
10542.41 665
10543.38 641
10544.35 592
10545.32 586
10546.29 657
10547.26 647
10548.23 617
10549.20 627
10550.17 628
10551.13 678
10552.10 679
10553.07 665
10554.04 619
10555.01 672
10555.98 696
10556.96 694
10557.93 707
10558.90 638
10559.87 672
10560.84 754
10561.81 764
10562.78 800
10563.75 842
10564.72 877
10565.69 857
10566.66 932
10567.63 970
10568.60 847
10569.57 894
10570.54 853
10571.51 780
10572.48 747
10573.45 719
10574.42 718
10575.40 641
10576.37 674
10577.34 675
10578.31 695
10579.28 718
10580.25 643
10581.22 647
10582.19 623
10583.17 681
10584.14 683
10585.11 630
10586.08 704
10587.05 608
10588.02 623
10588.99 656
10589.97 606
10590.94 674
10591.91 659
10592.88 640
10593.85 728
10594.82 727
10595.80 708
10596.77 685
10597.74 655
10598.71 735
10599.68 698
10600.66 682
10601.63 733
10602.60 717
10603.57 698
10604.55 640
10605.52 590
10606.49 630
10607.46 694
10608.44 641
10609.41 610
10610.38 640
10611.35 584
10612.33 591
10613.30 689
10614.27 657
10615.24 594
10616.22 604
10617.19 664
10618.16 595
10619.14 580
10620.11 681
10621.08 671
10622.05 665
10623.03 663
10624.00 627
10624.97 664
10625.95 569
10626.92 631
10627.89 638
10628.87 658
10629.84 678
10630.81 644
10631.79 670
10632.76 645
10633.74 700
10634.71 657
10635.68 693
10636.66 675
10637.63 631
10638.60 632
10639.58 721
10640.55 719
10641.53 761
10642.50 847
10643.47 827
10644.45 854
10645.42 855
10646.40 808
10647.37 794
10648.35 753
10649.32 719
10650.29 737
10651.27 719
10652.24 645
10653.22 634
10654.19 635
10655.17 606
10656.14 602
10657.12 544
10658.09 634
10659.07 624
10660.04 608
10661.02 596
10661.99 551
10662.97 669
10663.94 603
10664.92 677
10665.89 680
10666.87 621
10667.84 602
10668.82 619
10669.79 576
10670.77 627
10671.74 671
10672.72 591
10673.69 618
10674.67 595
10675.65 622
10676.62 602
10677.60 625
10678.57 614
10679.55 602
10680.52 632
10681.50 590
10682.48 676
10683.45 684
10684.43 640
10685.40 607
10686.38 698
10687.36 670
10688.33 646
10689.31 671
10690.28 635
10691.26 669
10692.24 653
10693.21 612
10694.19 597
10695.17 536
10696.14 606
10697.12 605
10698.10 577
10699.07 580
10700.05 573
10701.03 605
10702.00 616
10702.98 588
10703.96 609
10704.93 567
10705.91 563
10706.89 640
10707.86 612
10708.84 574
10709.82 615
10710.80 588
10711.77 591
10712.75 556
10713.73 579
10714.70 582
10715.68 641
10716.66 615
10717.64 619
10718.61 554
10719.59 562
10720.57 583
10721.55 588
10722.53 658
10723.50 642
10724.48 559
10725.46 590
10726.44 588
10727.41 577
10728.39 600
10729.37 557
10730.35 648
10731.33 611
10732.31 545
10733.28 567
10734.26 626
10735.24 603
10736.22 594
10737.20 579
10738.17 603
10739.15 610
10740.13 613
10741.11 535
10742.09 544
10743.07 591
10744.05 594
10745.03 581
10746.00 619
10746.98 541
10747.96 575
10748.94 586
10749.92 587
10750.90 591
10751.88 621
10752.86 635
10753.84 591
10754.82 574
10755.79 535
10756.77 560
10757.75 562
10758.73 598
10759.71 535
10760.69 543
10761.67 587
10762.65 572
10763.63 532
10764.61 556
10765.59 599
10766.57 580
10767.55 571
10768.53 578
10769.51 554
10770.49 532
10771.47 535
10772.45 544
10773.43 503
10774.41 565
10775.39 582
10776.37 534
10777.35 558
10778.33 597
10779.31 622
10780.29 644
10781.27 647
10782.25 623
10783.23 612
10784.21 633
10785.19 636
10786.17 605
10787.15 606
10788.13 608
10789.12 596
10790.10 561
10791.08 586
10792.06 553
10793.04 566
10794.02 575
10795.00 537
10795.98 600
10796.96 590
10797.94 638
10798.93 586
10799.91 579
10800.89 553
10801.87 595
10802.85 600
10803.83 582
10804.81 570
10805.80 581
10806.78 598
10807.76 617
10808.74 622
10809.72 565
10810.70 581
10811.69 601
10812.67 557
10813.65 599
10814.63 607
10815.61 564
10816.59 563
10817.58 633
10818.56 638
10819.54 605
10820.52 565
10821.51 629
10822.49 582
10823.47 630
10824.45 585
10825.43 579
10826.42 559
10827.40 639
10828.38 621
10829.37 571
10830.35 614
10831.33 609
10832.31 560
10833.30 583
10834.28 628
10835.26 600
10836.24 599
10837.23 573
10838.21 613
10839.19 592
10840.18 600
10841.16 586
10842.14 568
10843.13 568
10844.11 628
10845.09 676
10846.08 633
10847.06 648
10848.04 620
10849.03 645
10850.01 630
10850.99 685
10851.98 656
10852.96 601
10853.94 631
10854.93 673
10855.91 667
10856.90 662
10857.88 691
10858.86 684
10859.85 660
10860.83 655
10861.82 674
10862.80 663
10863.78 669
10864.77 676
10865.75 688
10866.74 664
10867.72 653
10868.71 710
10869.69 737
10870.67 687
10871.66 681
10872.64 672
10873.63 671
10874.61 708
10875.60 637
10876.58 658
10877.57 692
10878.55 735
10879.54 666
10880.52 692
10881.51 663
10882.49 688
10883.48 693
10884.46 726
10885.45 737
10886.43 671
10887.42 711
10888.40 723
10889.39 836
10890.37 778
10891.36 830
10892.34 898
10893.33 776
10894.32 846
10895.30 792
10896.29 730
10897.27 779
10898.26 749
10899.24 813
10900.23 871
10901.22 840
10902.20 816
10903.19 745
10904.17 701
10905.16 810
10906.15 828
10907.13 786
10908.12 782
10909.10 776
10910.09 773
10911.08 831
10912.06 764
10913.05 766
10914.04 792
10915.02 872
10916.01 864
10917.00 862
10917.98 905
10918.97 851
10919.96 863
10920.94 799
10921.93 894
10922.92 944
10923.90 861
10924.89 830
10925.88 873
10926.86 949
10927.85 933
10928.84 838
10929.82 941
10930.81 962
10931.80 899
10932.79 870
10933.77 894
10934.76 933
10935.75 940
10936.74 998
10937.72 968
10938.71 931
10939.70 908
10940.69 924
10941.67 967
10942.66 1025
10943.65 982
10944.64 966
10945.63 955
10946.61 999
10947.60 1001
10948.59 1045
10949.58 1119
10950.57 1031
10951.55 1028
10952.54 1149
10953.53 1108
10954.52 1096
10955.51 1059
10956.49 1083
10957.48 1205
10958.47 1235
10959.46 1188
10960.45 1224
10961.44 1420
10962.43 1460
10963.41 1399
10964.40 1369
10965.39 1433
10966.38 1421
10967.37 1363
10968.36 1297
10969.35 1189
10970.34 1193
10971.33 1175
10972.31 1116
10973.30 1142
10974.29 1069
10975.28 1080
10976.27 1154
10977.26 1126
10978.25 1083
10979.24 1145
10980.23 1114
10981.22 1087
10982.21 1176
10983.20 1062
10984.19 1113
10985.18 1197
10986.17 1198
10987.16 1150
10988.15 1184
10989.14 1113
10990.13 1155
10991.12 1216
10992.11 1146
10993.10 1151
10994.09 1147
10995.08 1194
10996.07 1286
10997.06 1324
10998.05 1414
10999.04 1369
11000.03 1496
11001.02 1718
11002.01 1736
11003.00 1881
11003.99 1940
11004.98 2039
11005.97 2004
11006.96 1746
11007.95 1663
11008.94 1675
11009.93 1541
11010.92 1511
11011.91 1394
11012.91 1307
11013.90 1155
11014.89 1118
11015.88 1111
11016.87 1142
11017.86 1085
11018.85 1037
11019.84 1081
11020.83 1088
11021.83 1038
11022.82 1050
11023.81 1057
11024.80 1020
11025.79 985
11026.78 968
11027.77 931
11028.77 899
11029.76 927
11030.75 904
11031.74 954
11032.73 981
11033.72 955
11034.72 954
11035.71 911
11036.70 905
11037.69 875
11038.68 909
11039.68 997
11040.67 939
11041.66 959
11042.65 974
11043.65 947
11044.64 957
11045.63 910
11046.62 891
11047.62 851
11048.61 861
11049.60 877
11050.59 838
11051.59 826
11052.58 897
11053.57 920
11054.56 851
11055.56 791
11056.55 733
11057.54 818
11058.54 818
11059.53 747
11060.52 752
11061.51 839
11062.51 798
11063.50 814
11064.49 854
11065.49 822
11066.48 806
11067.47 843
11068.47 813
11069.46 823
11070.45 857
11071.45 792
11072.44 812
11073.44 817
11074.43 821
11075.42 824
11076.42 802
11077.41 867
11078.40 841
11079.40 813
11080.39 856
11081.39 836
11082.38 801
11083.37 841
11084.37 842
11085.36 827
11086.36 817
11087.35 847
11088.35 805
11089.34 727
11090.33 762
11091.33 737
11092.32 788
11093.32 733
11094.31 772
11095.31 799
11096.30 789
11097.30 792
11098.29 770
11099.29 717
11100.28 682
11101.28 714
11102.27 732
11103.27 783
11104.26 783
11105.26 746
11106.25 736
11107.25 756
11108.24 733
11109.24 739
11110.23 754
11111.23 773
11112.22 751
11113.22 719
11114.21 720
11115.21 782
11116.20 754
11117.20 719
11118.20 700
11119.19 698
11120.19 713
11121.18 662
11122.18 675
11123.17 700
11124.17 729
11125.17 752
11126.16 714
11127.16 707
11128.15 685
11129.15 666
11130.15 722
11131.14 758
11132.14 715
11133.14 696
11134.13 677
11135.13 719
11136.13 678
11137.12 737
11138.12 699
11139.11 681
11140.11 685
11141.11 693
11142.10 654
11143.10 702
11144.10 652
11145.10 663
11146.09 704
11147.09 668
11148.09 632
11149.08 654
11150.08 734
11151.08 693
11152.07 715
11153.07 700
11154.07 695
11155.07 626
11156.06 683
11157.06 658
11158.06 679
11159.06 673
11160.05 682
11161.05 641
11162.05 666
11163.05 701
11164.04 696
11165.04 660
11166.04 613
11167.04 596
11168.04 648
11169.03 650
11170.03 636
11171.03 608
11172.03 604
11173.03 606
11174.02 619
11175.02 631
11176.02 608
11177.02 588
11178.02 624
11179.02 602
11180.01 639
11181.01 659
11182.01 670
11183.01 646
11184.01 649
11185.01 687
11186.00 670
11187.00 647
11188.00 646
11189.00 642
11190.00 641
11191.00 640
11192.00 621
11193.00 622
11194.00 615
11195.00 671
11195.99 637
11196.99 628
11197.99 632
11198.99 610
11199.99 612
11200.99 587
11201.99 620
11202.99 654
11203.99 589
11204.99 606
11205.99 616
11206.99 644
11207.99 713
11208.99 680
11209.99 667
11210.99 604
11211.99 549
11212.99 657
11213.99 609
11214.99 609
11215.99 541
11216.99 584
11217.99 597
11218.99 573
11219.99 604
11220.99 637
11221.99 573
11222.99 593
11223.99 605
11224.99 613
11225.99 573
11226.99 584
11227.99 595
11228.99 623
11229.99 592
11230.99 584
11231.99 573
11232.99 580
11233.99 614
11235.00 653
11236.00 633
11237.00 605
11238.00 619
11239.00 647
11240.00 638
11241.00 562
11242.00 576
11243.00 547
11244.01 621
11245.01 619
11246.01 560
11247.01 646
11248.01 577
11249.01 650
11250.01 620
11251.02 649
11252.02 710
11253.02 610
11254.02 666
11255.02 634
11256.02 613
11257.03 688
11258.03 634
11259.03 610
11260.03 650
11261.03 641
11262.04 577
11263.04 558
11264.04 604
11265.04 667
11266.05 688
11267.05 695
11268.05 651
11269.05 661
11270.05 706
11271.06 600
11272.06 576
11273.06 607
11274.07 682
11275.07 700
11276.07 679
11277.07 616
11278.08 677
11279.08 745
11280.08 710
11281.08 700
11282.09 726
11283.09 700
11284.09 675
11285.10 667
11286.10 694
11287.10 694
11288.11 663
11289.11 709
11290.11 674
11291.12 636
11292.12 675
11293.12 595
11294.13 654
11295.13 663
11296.13 657
11297.14 657
11298.14 645
11299.15 674
11300.15 698
11301.15 708
11302.16 621
11303.16 587
11304.16 625
11305.17 607
11306.17 627
11307.18 629
11308.18 627
11309.19 593
11310.19 627
11311.19 682
11312.20 683
11313.20 705
11314.21 728
11315.21 755
11316.22 712
11317.22 797
11318.23 796
11319.23 792
11320.23 750
11321.24 799
11322.24 754
11323.25 697
11324.25 702
11325.26 692
11326.26 638
11327.27 671
11328.27 644
11329.28 645
11330.28 673
11331.29 675
11332.29 607
11333.30 617
11334.30 674
11335.31 617
11336.32 615
11337.32 617
11338.33 628
11339.33 567
11340.34 614
11341.34 648
11342.35 666
11343.35 684
11344.36 671
11345.37 622
11346.37 578
11347.38 604
11348.38 651
11349.39 682
11350.40 646
11351.40 635
11352.41 629
11353.41 664
11354.42 634
11355.43 650
11356.43 563
11357.44 629
11358.45 626
11359.45 603
11360.46 624
11361.46 635
11362.47 567
11363.48 547
11364.48 571
11365.49 593
11366.50 560
11367.51 584
11368.51 629
11369.52 659
11370.53 600
11371.53 589
11372.54 633
11373.55 650
11374.55 565
11375.56 592
11376.57 594
11377.58 601
11378.58 567
11379.59 550
11380.60 583
11381.60 622
11382.61 623
11383.62 598
11384.63 619
11385.63 570
11386.64 584
11387.65 636
11388.66 552
11389.67 557
11390.67 527
11391.68 566
11392.69 602
11393.70 646
11394.71 573
11395.71 606
11396.72 576
11397.73 450
11398.74 537
11399.75 595
11400.75 646
11401.76 589
11402.77 546
11403.78 568
11404.79 603
11405.80 583
11406.80 544
11407.81 582
11408.82 587
11409.83 552
11410.84 584
11411.85 549
11412.86 537
11413.87 533
11414.87 603
11415.88 591
11416.89 592
11417.90 631
11418.91 594
11419.92 557
11420.93 551
11421.94 559
11422.95 543
11423.96 595
11424.97 587
11425.98 545
11426.98 566
11427.99 592
11429.00 578
11430.01 567
11431.02 583
11432.03 577
11433.04 547
11434.05 502
11435.06 587
11436.07 591
11437.08 566
11438.09 588
11439.10 576
11440.11 596
11441.12 550
11442.13 523
11443.14 554
11444.15 540
11445.16 552
11446.17 537
11447.18 534
11448.19 565
11449.20 536
11450.21 543
11451.22 538
11452.23 537
11453.25 518
11454.26 554
11455.27 542
11456.28 541
11457.29 562
11458.30 551
11459.31 515
11460.32 526
11461.33 518
11462.34 556
11463.35 536
11464.36 559
11465.38 573
11466.39 560
11467.40 533
11468.41 599
11469.42 565
11470.43 559
11471.44 579
11472.46 536
11473.47 573
11474.48 558
11475.49 564
11476.50 597
11477.51 563
11478.52 524
11479.54 544
11480.55 564
11481.56 556
11482.57 546
11483.58 543
11484.60 520
11485.61 500
11486.62 563
11487.63 577
11488.64 514
11489.66 542
11490.67 592
11491.68 604
11492.69 597
11493.71 587
11494.72 570
11495.73 586
11496.74 565
11497.76 521
11498.77 498
11499.78 597
11500.79 593
11501.81 551
11502.82 549
11503.83 535
11504.84 560
11505.86 596
11506.87 572
11507.88 522
11508.90 502
11509.91 566
11510.92 581
11511.94 567
11512.95 564
11513.96 564
11514.98 531
11515.99 578
11517.00 586
11518.02 533
11519.03 522
11520.04 552
11521.06 510
11522.07 546
11523.08 502
11524.10 543
11525.11 603
11526.13 535
11527.14 520
11528.15 551
11529.17 582
11530.18 562
11531.20 585
11532.21 605
11533.22 591
11534.24 588
11535.25 527
11536.27 566
11537.28 540
11538.29 512
11539.31 528
11540.32 584
11541.34 605
11542.35 588
11543.37 648
11544.38 544
11545.40 580
11546.41 682
11547.43 631
11548.44 619
11549.46 610
11550.47 632
11551.49 610
11552.50 599
11553.52 616
11554.53 591
11555.55 601
11556.56 666
11557.58 672
11558.59 637
11559.61 618
11560.62 665
11561.64 635
11562.65 637
11563.67 603
11564.68 620
11565.70 635
11566.71 650
11567.73 624
11568.75 606
11569.76 672
11570.78 653
11571.79 653
11572.81 676
11573.83 631
11574.84 653
11575.86 650
11576.87 650
11577.89 690
11578.91 671
11579.92 743
11580.94 748
11581.95 740
11582.97 817
11583.99 818
11585.00 793
11586.02 855
11587.04 790
11588.05 810
11589.07 910
11590.09 862
11591.10 847
11592.12 865
11593.14 891
11594.15 884
11595.17 913
11596.19 954
11597.20 958
11598.22 1093
11599.24 1142
11600.25 1162
11601.27 1251
11602.29 1436
11603.31 1570
11604.32 1650
11605.34 1620
11606.36 1653
11607.38 1469
11608.39 1463
11609.41 1277
11610.43 1101
11611.45 1044
11612.46 959
11613.48 911
11614.50 890
11615.52 859
11616.53 864
11617.55 722
11618.57 755
11619.59 793
11620.61 704
11621.62 745
11622.64 672
11623.66 663
11624.68 762
11625.70 678
11626.71 670
11627.73 661
11628.75 710
11629.77 670
11630.79 652
11631.81 685
11632.82 680
11633.84 665
11634.86 744
11635.88 782
11636.90 682
11637.92 701
11638.94 689
11639.96 706
11640.97 634
11641.99 659
11643.01 698
11644.03 703
11645.05 729
11646.07 710
11647.09 656
11648.11 660
11649.13 647
11650.15 604
11651.17 637
11652.18 654
11653.20 642
11654.22 603
11655.24 543
11656.26 542
11657.28 606
11658.30 622
11659.32 544
11660.34 585
11661.36 632
11662.38 648
11663.40 639
11664.42 618
11665.44 600
11666.46 607
11667.48 584
11668.50 632
11669.52 624
11670.54 584
11671.56 568
11672.58 595
11673.60 660
11674.62 617
11675.64 603
11676.66 628
11677.68 610
11678.70 680
11679.72 619
11680.74 637
11681.77 626
11682.79 615
11683.81 635
11684.83 667
11685.85 655
11686.87 617
11687.89 673
11688.91 638
11689.93 651
11690.95 606
11691.97 621
11693.00 582
11694.02 607
11695.04 608
11696.06 612
11697.08 628
11698.10 633
11699.12 651
11700.14 641
11701.17 595
11702.19 586
11703.21 592
11704.23 613
11705.25 636
11706.27 587
11707.30 623
11708.32 612
11709.34 591
11710.36 582
11711.38 584
11712.41 654
11713.43 612
11714.45 545
11715.47 575
11716.49 520
11717.52 594
11718.54 622
11719.56 592
11720.58 668
11721.61 594
11722.63 591
11723.65 552
11724.67 583
11725.70 547
11726.72 563
11727.74 538
11728.76 541
11729.79 514
11730.81 536
11731.83 549
11732.86 553
11733.88 570
11734.90 585
11735.92 535
11736.95 528
11737.97 529
11738.99 577
11740.02 557
11741.04 576
11742.06 575
11743.09 574
11744.11 576
11745.13 595
11746.16 587
11747.18 620
11748.20 596
11749.23 539
11750.25 552
11751.27 541
11752.30 552
11753.32 530
11754.35 497
11755.37 558
11756.39 609
11757.42 564
11758.44 614
11759.47 634
11760.49 588
11761.51 545
11762.54 563
11763.56 576
11764.59 578
11765.61 594
11766.64 569
11767.66 554
11768.68 549
11769.71 523
11770.73 532
11771.76 517
11772.78 521
11773.81 592
11774.83 590
11775.86 520
11776.88 500
11777.91 474
11778.93 548
11779.96 562
11780.98 581
11782.01 531
11783.03 540
11784.06 540
11785.08 505
11786.11 555
11787.13 495
11788.16 508
11789.18 506
11790.21 518
11791.23 514
11792.26 538
11793.28 553
11794.31 596
11795.34 577
11796.36 545
11797.39 526
11798.41 563
11799.44 517
11800.46 541
11801.49 546
11802.52 494
11803.54 529
11804.57 621
11805.59 568
11806.62 600
11807.65 543
11808.67 532
11809.70 536
11810.73 538
11811.75 539
11812.78 531
11813.80 537
11814.83 551
11815.86 515
11816.88 605
11817.91 545
11818.94 489
11819.96 533
11820.99 544
11822.02 538
11823.04 549
11824.07 532
11825.10 536
11826.13 521
11827.15 531
11828.18 529
11829.21 537
11830.23 555
11831.26 537
11832.29 578
11833.32 502
11834.34 537
11835.37 599
11836.40 612
11837.42 543
11838.45 562
11839.48 571
11840.51 562
11841.54 601
11842.56 569
11843.59 590
11844.62 569
11845.65 558
11846.67 556
11847.70 539
11848.73 565
11849.76 547
11850.79 596
11851.81 562
11852.84 555
11853.87 564
11854.90 591
11855.93 619
11856.95 530
11857.98 608
11859.01 570
11860.04 627
11861.07 549
11862.10 580
11863.13 641
11864.15 570
11865.18 534
11866.21 613
11867.24 615
11868.27 588
11869.30 558
11870.33 587
11871.36 561
11872.38 566
11873.41 598
11874.44 663
11875.47 578
11876.50 653
11877.53 649
11878.56 637
11879.59 653
11880.62 584
11881.65 644
11882.68 613
11883.71 627
11884.74 575
11885.77 614
11886.80 610
11887.82 691
11888.85 679
11889.88 631
11890.91 676
11891.94 647
11892.97 659
11894.00 670
11895.03 673
11896.06 694
11897.09 700
11898.12 712
11899.15 701
11900.18 702
11901.21 704
11902.24 756
11903.27 790
11904.31 692
11905.34 757
11906.37 845
11907.40 803
11908.43 764
11909.46 758
11910.49 856
11911.52 855
11912.55 740
11913.58 775
11914.61 711
11915.64 729
11916.67 697
11917.70 745
11918.73 705
11919.77 661
11920.80 727
11921.83 801
11922.86 738
11923.89 665
11924.92 715
11925.95 685
11926.98 748
11928.02 777
11929.05 731
11930.08 809
11931.11 841
11932.14 853
11933.17 849
11934.21 910
11935.24 997
11936.27 1031
11937.30 957
11938.33 968
11939.36 944
11940.40 1005
11941.43 957
11942.46 823
11943.49 842
11944.52 903
11945.56 855
11946.59 817
11947.62 797
11948.65 758
11949.69 762
11950.72 755
11951.75 704
11952.78 646
11953.82 689
11954.85 655
11955.88 686
11956.91 683
11957.95 645
11958.98 703
11960.01 680
11961.04 659
11962.08 691
11963.11 683
11964.14 653
11965.18 655
11966.21 635
11967.24 601
11968.27 632
11969.31 664
11970.34 645
11971.37 640
11972.41 646
11973.44 596
11974.47 635
11975.51 633
11976.54 675
11977.58 651
11978.61 641
11979.64 677
11980.68 681
11981.71 642
11982.74 655
11983.78 705
11984.81 668
11985.85 679
11986.88 637
11987.91 611
11988.95 598
11989.98 634
11991.02 671
11992.05 596
11993.08 584
11994.12 623
11995.15 632
11996.19 639
11997.22 630
11998.26 624
11999.29 639
12000.32 645
12001.36 648
12002.39 637
12003.43 687
12004.46 635
12005.50 651
12006.53 628
12007.57 628
12008.60 683
12009.64 679
12010.67 669
12011.71 665
12012.74 699
12013.78 671
12014.81 695
12015.85 699
12016.88 671
12017.92 677
12018.95 672
12019.99 696
12021.02 718
12022.06 733
12023.10 742
12024.13 737
12025.17 725
12026.20 704
12027.24 718
12028.27 711
12029.31 708
12030.34 721
12031.38 630
12032.42 674
12033.45 684
12034.49 756
12035.52 668
12036.56 691
12037.60 673
12038.63 736
12039.67 692
12040.71 673
12041.74 663
12042.78 622
12043.81 658
12044.85 644
12045.89 731
12046.92 622
12047.96 658
12049.00 640
12050.03 627
12051.07 592
12052.11 680
12053.14 717
12054.18 682
12055.22 630
12056.25 632
12057.29 640
12058.33 653
12059.37 684
12060.40 631
12061.44 639
12062.48 711
12063.51 681
12064.55 621
12065.59 629
12066.63 656
12067.66 659
12068.70 688
12069.74 609
12070.78 637
12071.81 677
12072.85 687
12073.89 643
12074.93 639
12075.97 657
12077.00 642
12078.04 627
12079.08 619
12080.12 659
12081.15 704
12082.19 673
12083.23 632
12084.27 625
12085.31 649
12086.35 610
12087.38 634
12088.42 655
12089.46 673
12090.50 640
12091.54 660
12092.58 718
12093.61 722
12094.65 653
12095.69 652
12096.73 677
12097.77 682
12098.81 679
12099.85 683
12100.89 683
12101.92 687
12102.96 628
12104.00 638
12105.04 720
12106.08 721
12107.12 760
12108.16 776
12109.20 688
12110.24 712
12111.28 698
12112.32 639
12113.36 731
12114.39 720
12115.43 658
12116.47 649
12117.51 662
12118.55 576
12119.59 556
12120.63 560
12121.67 595
12122.71 529
12123.75 585
12124.79 547
12125.83 569
12126.87 568
12127.91 590
12128.95 563
12129.99 592
12131.03 551
12132.07 562
12133.11 537
12134.15 650
12135.19 579
12136.23 528
12137.27 523
12138.31 526
12139.35 558
12140.40 586
12141.44 567
12142.48 515
12143.52 572
12144.56 588
12145.60 563
12146.64 538
12147.68 590
12148.72 558
12149.76 585
12150.80 535
12151.84 558
12152.89 524
12153.93 510
12154.97 516
12156.01 524
12157.05 510
12158.09 561
12159.13 533
12160.17 532
12161.22 473
12162.26 554
12163.30 503
12164.34 504
12165.38 590
12166.42 554
12167.47 547
12168.51 591
12169.55 560
12170.59 552
12171.63 559
12172.67 518
12173.72 574
12174.76 510
12175.80 522
12176.84 503
12177.89 495
12178.93 499
12179.97 516
12181.01 549
12182.05 571
12183.10 518
12184.14 529
12185.18 542
12186.22 609
12187.27 555
12188.31 464
12189.35 497
12190.39 504
12191.44 517
12192.48 527
12193.52 550
12194.57 599
12195.61 519
12196.65 484
12197.69 529
12198.74 548
12199.78 523
12200.82 527
12201.87 488
12202.91 505
12203.95 503
12205.00 506
12206.04 519
12207.08 542
12208.13 554
12209.17 488
12210.21 520
12211.26 572
12212.30 535
12213.35 522
12214.39 539
12215.43 549
12216.48 494
12217.52 559
12218.56 500
12219.61 485
12220.65 557
12221.70 512
12222.74 537
12223.78 522
12224.83 540
12225.87 576
12226.92 584
12227.96 536
12229.01 500
12230.05 532
12231.10 529
12232.14 536
12233.18 564
12234.23 530
12235.27 566
12236.32 528
12237.36 522
12238.41 528
12239.45 518
12240.50 533
12241.54 502
12242.59 491
12243.63 562
12244.68 570
12245.72 520
12246.77 498
12247.81 525
12248.86 519
12249.90 485
12250.95 501
12251.99 506
12253.04 509
12254.08 533
12255.13 521
12256.18 478
12257.22 537
12258.27 512
12259.31 547
12260.36 490
12261.40 509
12262.45 473
12263.50 480
12264.54 477
12265.59 486
12266.63 512
12267.68 536
12268.73 485
12269.77 545
12270.82 479
12271.86 530
12272.91 500
12273.96 526
12275.00 471
12276.05 508
12277.10 496
12278.14 509
12279.19 472
12280.23 482
12281.28 490
12282.33 492
12283.37 445
12284.42 459
12285.47 475
12286.52 483
12287.56 521
12288.61 516
12289.66 501
12290.70 488
12291.75 518
12292.80 474
12293.84 495
12294.89 446
12295.94 482
12296.99 528
12298.03 458
12299.08 442
12300.13 510
12301.18 504
12302.22 486
12303.27 497
12304.32 462
12305.37 470
12306.41 515
12307.46 503
12308.51 481
12309.56 470
12310.60 526
12311.65 507
12312.70 467
12313.75 475
12314.80 482
12315.84 494
12316.89 509
12317.94 428
12318.99 442
12320.04 444
12321.09 467
12322.13 471
12323.18 440
12324.23 417
12325.28 507
12326.33 500
12327.38 456
12328.42 450
12329.47 483
12330.52 451
12331.57 475
12332.62 477
12333.67 449
12334.72 450
12335.77 516
12336.82 474
12337.86 478
12338.91 481
12339.96 470
12341.01 507
12342.06 445
12343.11 508
12344.16 517
12345.21 474
12346.26 533
12347.31 535
12348.36 557
12349.41 527
12350.46 519
12351.51 553
12352.56 522
12353.60 540
12354.65 490
12355.70 485
12356.75 489
12357.80 490
12358.85 496
12359.90 434
12360.95 471
12362.00 497
12363.05 480
12364.10 485
12365.15 519
12366.20 551
12367.25 558
12368.31 559
12369.36 522
12370.41 513
12371.46 476
12372.51 498
12373.56 527
12374.61 503
12375.66 523
12376.71 508
12377.76 455
12378.81 472
12379.86 497
12380.91 498
12381.96 546
12383.01 495
12384.07 514
12385.12 484
12386.17 486
12387.22 479
12388.27 448
12389.32 425
12390.37 496
12391.42 549
12392.47 538
12393.53 486
12394.58 492
12395.63 480
12396.68 479
12397.73 512
12398.78 517
12399.84 484
12400.89 521
12401.94 576
12402.99 563
12404.04 494
12405.09 501
12406.15 482
12407.20 516
12408.25 516
12409.30 466
12410.35 458
12411.41 503
12412.46 499
12413.51 523
12414.56 570
12415.62 559
12416.67 546
12417.72 599
12418.77 526
12419.83 555
12420.88 553
12421.93 561
12422.98 535
12424.04 498
12425.09 489
12426.14 537
12427.19 569
12428.25 557
12429.30 506
12430.35 513
12431.41 520
12432.46 592
12433.51 519
12434.57 547
12435.62 545
12436.67 543
12437.72 529
12438.78 546
12439.83 544
12440.88 595
12441.94 553
12442.99 548
12444.05 570
12445.10 566
12446.15 541
12447.21 594
12448.26 538
12449.31 570
12450.37 598
12451.42 622
12452.48 572
12453.53 575
12454.58 543
12455.64 569
12456.69 539
12457.75 543
12458.80 569
12459.85 578
12460.91 525
12461.96 483
12463.02 551
12464.07 533
12465.13 559
12466.18 550
12467.23 541
12468.29 546
12469.34 587
12470.40 531
12471.45 559
12472.51 608
12473.56 566
12474.62 550
12475.67 555
12476.73 614
12477.78 617
12478.84 622
12479.89 642
12480.95 665
12482.00 678
12483.06 664
12484.11 691
12485.17 628
12486.22 678
12487.28 680
12488.33 696
12489.39 690
12490.45 686
12491.50 740
12492.56 744
12493.61 877
12494.67 937
12495.72 992
12496.78 1123
12497.84 1173
12498.89 1280
12499.95 1344
12501.00 1402
12502.06 1342
12503.11 1294
12504.17 1308
12505.23 1243
12506.28 1095
12507.34 1052
12508.40 972
12509.45 902
12510.51 850
12511.56 803
12512.62 755
12513.68 713
12514.73 718
12515.79 699
12516.85 657
12517.90 618
12518.96 672
12520.02 658
12521.07 661
12522.13 725
12523.19 659
12524.24 656
12525.30 617
12526.36 622
12527.42 643
12528.47 624
12529.53 657
12530.59 637
12531.64 663
12532.70 647
12533.76 600
12534.82 636
12535.87 675
12536.93 616
12537.99 623
12539.05 605
12540.10 638
12541.16 651
12542.22 595
12543.28 586
12544.34 625
12545.39 590
12546.45 608
12547.51 566
12548.57 591
12549.62 601
12550.68 607
12551.74 626
12552.80 605
12553.86 618
12554.92 584
12555.97 564
12557.03 617
12558.09 571
12559.15 601
12560.21 637
12561.27 630
12562.32 661
12563.38 644
12564.44 637
12565.50 575
12566.56 594
12567.62 638
12568.68 661
12569.74 684
12570.79 631
12571.85 621
12572.91 649
12573.97 690
12575.03 659
12576.09 723
12577.15 802
12578.21 740
12579.27 771
12580.33 842
12581.39 802
12582.45 813
12583.50 794
12584.56 755
12585.62 756
12586.68 752
12587.74 771
12588.80 728
12589.86 698
12590.92 625
12591.98 661
12593.04 662
12594.10 753
12595.16 694
12596.22 696
12597.28 656
12598.34 649
12599.40 672
12600.46 725
12601.52 654
12602.58 682
12603.64 680
12604.70 653
12605.76 658
12606.82 640
12607.88 625
12608.94 660
12610.01 650
12611.07 603
12612.13 589
12613.19 634
12614.25 619
12615.31 628
12616.37 672
12617.43 624
12618.49 623
12619.55 642
12620.61 602
12621.67 599
12622.74 622
12623.80 658
12624.86 628
12625.92 582
12626.98 546
12628.04 542
12629.10 517
12630.16 576
12631.23 550
12632.29 547
12633.35 579
12634.41 550
12635.47 551
12636.53 597
12637.60 558
12638.66 601
12639.72 597
12640.78 599
12641.84 560
12642.90 496
12643.97 508
12645.03 543
12646.09 560
12647.15 572
12648.22 580
12649.28 601
12650.34 628
12651.40 569
12652.46 559
12653.53 624
12654.59 647
12655.65 639
12656.71 621
12657.78 632
12658.84 614
12659.90 589
12660.96 584
12662.03 607
12663.09 624
12664.15 586
12665.22 573
12666.28 555
12667.34 622
12668.41 619
12669.47 608
12670.53 601
12671.59 584
12672.66 599
12673.72 584
12674.78 592
12675.85 602
12676.91 584
12677.97 595
12679.04 599
12680.10 579
12681.16 620
12682.23 607
12683.29 613
12684.36 606
12685.42 545
12686.48 517
12687.55 535
12688.61 584
12689.67 577
12690.74 573
12691.80 565
12692.87 634
12693.93 615
12695.00 598
12696.06 547
12697.12 582
12698.19 560
12699.25 591
12700.32 584
12701.38 607
12702.45 600
12703.51 591
12704.57 569
12705.64 550
12706.70 587
12707.77 589
12708.83 553
12709.90 552
12710.96 565
12712.03 535
12713.09 553
12714.16 554
12715.22 500
12716.29 590
12717.35 566
12718.42 534
12719.48 574
12720.55 560
12721.61 549
12722.68 560
12723.74 523
12724.81 558
12725.87 549
12726.94 507
12728.01 540
12729.07 513
12730.14 507
12731.20 550
12732.27 549
12733.33 532
12734.40 508
12735.47 550
12736.53 500
12737.60 510
12738.66 496
12739.73 553
12740.80 524
12741.86 526
12742.93 527
12743.99 521
12745.06 545
12746.13 515
12747.19 525
12748.26 579
12749.33 533
12750.39 541
12751.46 549
12752.53 487
12753.59 506
12754.66 513
12755.73 491
12756.79 464
12757.86 466
12758.93 475
12759.99 502
12761.06 515
12762.13 482
12763.19 527
12764.26 494
12765.33 484
12766.39 457
12767.46 487
12768.53 490
12769.60 515
12770.66 557
12771.73 504
12772.80 521
12773.87 441
12774.93 484
12776.00 515
12777.07 459
12778.14 500
12779.20 472
12780.27 437
12781.34 453
12782.41 475
12783.47 502
12784.54 521
12785.61 441
12786.68 457
12787.75 475
12788.81 432
12789.88 428
12790.95 421
12792.02 411
12793.09 472
12794.16 496
12795.22 464
12796.29 458
12797.36 434
12798.43 450
12799.50 483
12800.57 487
12801.64 480
12802.70 455
12803.77 492
12804.84 523
12805.91 464
12806.98 460
12808.05 482
12809.12 506
12810.19 539
12811.25 474
12812.32 495
12813.39 513
12814.46 505
12815.53 456
12816.60 485
12817.67 474
12818.74 500
12819.81 475
12820.88 459
12821.95 476
12823.02 506
12824.09 480
12825.16 479
12826.23 517
12827.30 462
12828.36 479
12829.43 505
12830.50 444
12831.57 472
12832.64 456
12833.71 509
12834.78 498
12835.85 487
12836.92 469
12837.99 451
12839.06 452
12840.13 421
12841.21 421
12842.28 412
12843.35 434
12844.42 422
12845.49 430
12846.56 451
12847.63 450
12848.70 441
12849.77 422
12850.84 446
12851.91 446
12852.98 397
12854.05 426
12855.12 443
12856.19 468
12857.26 434
12858.34 460
12859.41 425
12860.48 443
12861.55 434
12862.62 433
12863.69 402
12864.76 411
12865.83 409
12866.91 456
12867.98 465
12869.05 430
12870.12 407
12871.19 404
12872.26 424
12873.33 375
12874.41 384
12875.48 387
12876.55 435
12877.62 427
12878.69 425
12879.76 410
12880.84 411
12881.91 495
12882.98 485
12884.05 460
12885.12 416
12886.20 427
12887.27 439
12888.34 432
12889.41 427
12890.49 402
12891.56 408
12892.63 377
12893.70 401
12894.78 422
12895.85 414
12896.92 430
12897.99 401
12899.07 418
12900.14 394
12901.21 402
12902.28 407
12903.36 398
12904.43 379
12905.50 381
12906.58 445
12907.65 389
12908.72 414
12909.80 376
12910.87 363
12911.94 356
12913.02 373
12914.09 412
12915.16 426
12916.24 403
12917.31 441
12918.38 438
12919.46 455
12920.53 424
12921.60 374
12922.68 427
12923.75 476
12924.82 418
12925.90 410
12926.97 389
12928.05 400
12929.12 480
12930.19 427
12931.27 407
12932.34 399
12933.42 395
12934.49 458
12935.56 426
12936.64 406
12937.71 432
12938.79 424
12939.86 421
12940.94 391
12942.01 454
12943.08 436
12944.16 398
12945.23 433
12946.31 439
12947.38 445
12948.46 444
12949.53 440
12950.61 414
12951.68 438
12952.76 442
12953.83 404
12954.91 391
12955.98 417
12957.06 408
12958.13 434
12959.21 465
12960.28 427
12961.36 398
12962.43 409
12963.51 416
12964.58 386
12965.66 386
12966.74 380
12967.81 408
12968.89 457
12969.96 455
12971.04 465
12972.11 415
12973.19 376
12974.27 423
12975.34 430
12976.42 379
12977.49 422
12978.57 387
12979.65 400
12980.72 441
12981.80 445
12982.87 438
12983.95 432
12985.03 399
12986.10 430
12987.18 432
12988.26 442
12989.33 416
12990.41 414
12991.48 414
12992.56 463
12993.64 471
12994.71 478
12995.79 479
12996.87 418
12997.94 389
12999.02 412
13000.10 425
13001.18 444
13002.25 428
13003.33 459
13004.41 453
13005.48 388
13006.56 372
13007.64 432
13008.72 422
13009.79 410
13010.87 406
13011.95 445
13013.02 422
13014.10 414
13015.18 444
13016.26 375
13017.33 386
13018.41 455
13019.49 440
13020.57 403
13021.65 415
13022.72 412
13023.80 429
13024.88 424
13025.96 459
13027.04 431
13028.11 491
13029.19 455
13030.27 424
13031.35 444
13032.43 479
13033.50 424
13034.58 416
13035.66 411
13036.74 434
13037.82 436
13038.90 435
13039.98 433
13041.05 410
13042.13 414
13043.21 496
13044.29 521
13045.37 413
13046.45 391
13047.53 444
13048.61 492
13049.68 447
13050.76 439
13051.84 455
13052.92 469
13054.00 421
13055.08 395
13056.16 388
13057.24 402
13058.32 409
13059.40 417
13060.48 404
13061.56 387
13062.64 383
13063.71 438
13064.79 426
13065.87 362
13066.95 406
13068.03 431
13069.11 418
13070.19 436
13071.27 432
13072.35 431
13073.43 433
13074.51 403
13075.59 420
13076.67 375
13077.75 424
13078.83 428
13079.91 464
13080.99 402
13082.07 363
13083.15 405
13084.23 414
13085.31 413
13086.40 435
13087.48 446
13088.56 413
13089.64 402
13090.72 433
13091.80 401
13092.88 393
13093.96 416
13095.04 435
13096.12 396
13097.20 403
13098.28 416
13099.36 406
13100.45 394
13101.53 402
13102.61 382
13103.69 439
13104.77 432
13105.85 457
13106.93 379
13108.01 362
13109.10 424
13110.18 400
13111.26 385
13112.34 402
13113.42 404
13114.50 453
13115.58 385
13116.67 388
13117.75 394
13118.83 414
13119.91 458
13120.99 444
13122.08 403
13123.16 376
13124.24 412
13125.32 402
13126.40 431
13127.49 409
13128.57 361
13129.65 407
13130.73 414
13131.82 421
13132.90 395
13133.98 431
13135.06 433
13136.15 399
13137.23 437
13138.31 391
13139.39 363
13140.48 427
13141.56 395
13142.64 365
13143.72 398
13144.81 390
13145.89 384
13146.97 382
13148.06 406
13149.14 426
13150.22 435
13151.31 403
13152.39 363
13153.47 357
13154.56 388
13155.64 436
13156.72 400
13157.81 406
13158.89 425
13159.97 410
13161.06 422
13162.14 411
13163.22 401
13164.31 390
13165.39 415
13166.47 456
13167.56 416
13168.64 390
13169.73 416
13170.81 395
13171.89 401
13172.98 364
13174.06 368
13175.15 400
13176.23 404
13177.31 381
13178.40 397
13179.48 422
13180.57 444
13181.65 427
13182.74 418
13183.82 380
13184.91 393
13185.99 410
13187.07 423
13188.16 434
13189.24 418
13190.33 457
13191.41 458
13192.50 424
13193.58 415
13194.67 398
13195.75 428
13196.84 388
13197.92 447
13199.01 439
13200.09 408
13201.18 411
13202.26 415
13203.35 410
13204.44 395
13205.52 442
13206.61 426
13207.69 404
13208.78 403
13209.86 380
13210.95 376
13212.03 386
13213.12 429
13214.21 422
13215.29 406
13216.38 417
13217.46 444
13218.55 407
13219.63 402
13220.72 374
13221.81 414
13222.89 419
13223.98 390
13225.07 396
13226.15 414
13227.24 415
13228.32 379
13229.41 369
13230.50 406
13231.58 408
13232.67 403
13233.76 425
13234.84 443
13235.93 373
13237.02 428
13238.10 423
13239.19 399
13240.28 387
13241.36 396
13242.45 423
13243.54 442
13244.62 393
13245.71 365
13246.80 391
13247.89 387
13248.97 401
13250.06 436
13251.15 403
13252.23 446
13253.32 432
13254.41 430
13255.50 377
13256.58 376
13257.67 429
13258.76 472
13259.85 410
13260.94 458
13262.02 465
13263.11 422
13264.20 404
13265.29 430
13266.37 469
13267.46 421
13268.55 403
13269.64 433
13270.73 433
13271.81 423
13272.90 466
13273.99 456
13275.08 443
13276.17 448
13277.26 438
13278.34 421
13279.43 435
13280.52 409
13281.61 400
13282.70 441
13283.79 432
13284.88 467
13285.96 488
13287.05 501
13288.14 503
13289.23 442
13290.32 468
13291.41 454
13292.50 471
13293.59 535
13294.68 469
13295.76 467
13296.85 459
13297.94 480
13299.03 479
13300.12 449
13301.21 450
13302.30 521
13303.39 419
13304.48 465
13305.57 461
13306.66 394
13307.75 490
13308.84 522
13309.93 509
13311.02 492
13312.11 516
13313.20 487
13314.29 499
13315.38 461
13316.47 509
13317.56 517
13318.65 478
13319.74 498
13320.83 475
13321.92 479
13323.01 473
13324.10 483
13325.19 465
13326.28 439
13327.37 464
13328.46 444
13329.55 391
13330.64 509
13331.73 499
13332.82 464
13333.91 517
13335.00 467
13336.09 549
13337.18 479
13338.27 525
13339.37 511
13340.46 471
13341.55 459
13342.64 479
13343.73 486
13344.82 551
13345.91 500
13347.00 475
13348.09 504
13349.19 545
13350.28 514
13351.37 470
13352.46 535
13353.55 572
13354.64 494
13355.73 519
13356.83 555
13357.92 534
13359.01 539
13360.10 497
13361.19 500
13362.28 501
13363.38 537
13364.47 531
13365.56 509
13366.65 490
13367.74 528
13368.84 542
13369.93 548
13371.02 555
13372.11 522
13373.21 551
13374.30 584
13375.39 558
13376.48 588
13377.58 575
13378.67 565
13379.76 561
13380.85 534
13381.95 510
13383.04 518
13384.13 497
13385.22 522
13386.32 490
13387.41 500
13388.50 434
13389.60 468
13390.69 439
13391.78 441
13392.87 471
13393.97 473
13395.06 488
13396.15 529
13397.25 495
13398.34 447
13399.43 443
13400.53 463
13401.62 465
13402.71 512
13403.81 511
13404.90 483
13406.00 504
13407.09 550
13408.18 428
13409.28 497
13410.37 507
13411.46 473
13412.56 449
13413.65 408
13414.75 492
13415.84 486
13416.93 486
13418.03 478
13419.12 470
13420.22 477
13421.31 469
13422.41 451
13423.50 464
13424.59 543
13425.69 497
13426.78 490
13427.88 452
13428.97 479
13430.07 492
13431.16 482
13432.26 489
13433.35 459
13434.45 533
13435.54 514
13436.64 506
13437.73 489
13438.82 429
13439.92 473
13441.02 469
13442.11 497
13443.21 484
13444.30 496
13445.40 548
13446.49 561
13447.59 520
13448.68 517
13449.78 501
13450.87 498
13451.97 486
13453.06 506
13454.16 530
13455.25 545
13456.35 537
13457.45 489
13458.54 497
13459.64 494
13460.73 545
13461.83 507
13462.93 505
13464.02 469
13465.12 558
13466.21 508
13467.31 508
13468.41 499
13469.50 520
13470.60 549
13471.70 580
13472.79 557
13473.89 582
13474.98 533
13476.08 539
13477.18 573
13478.27 519
13479.37 499
13480.47 560
13481.56 518
13482.66 494
13483.76 563
13484.85 525
13485.95 560
13487.05 554
13488.15 558
13489.24 585
13490.34 558
13491.44 545
13492.53 572
13493.63 553
13494.73 592
13495.83 577
13496.92 596
13498.02 624
13499.12 604
13500.22 600
13501.31 574
13502.41 563
13503.51 630
13504.61 619
13505.70 646
13506.80 624
13507.90 639
13509.00 655
13510.09 621
13511.19 642
13512.29 612
13513.39 612
13514.49 605
13515.58 600
13516.68 572
13517.78 544
13518.88 570
13519.98 563
13521.08 591
13522.17 546
13523.27 491
13524.37 515
13525.47 505
13526.57 484
13527.67 527
13528.77 474
13529.86 486
13530.96 539
13532.06 535
13533.16 560
13534.26 496
13535.36 501
13536.46 515
13537.56 500
13538.66 503
13539.75 516
13540.85 525
13541.95 520
13543.05 512
13544.15 475
13545.25 518
13546.35 512
13547.45 425
13548.55 455
13549.65 485
13550.75 471
13551.85 503
13552.95 498
13554.05 450
13555.15 466
13556.25 490
13557.35 465
13558.45 459
13559.55 477
13560.65 497
13561.75 436
13562.85 421
13563.95 521
13565.05 481
13566.15 488
13567.25 471
13568.35 478
13569.45 480
13570.55 439
13571.65 495
13572.75 494
13573.85 413
13574.95 476
13576.05 467
13577.15 502
13578.25 469
13579.35 399
13580.45 468
13581.55 505
13582.65 477
13583.75 498
13584.86 503
13585.96 496
13587.06 486
13588.16 466
13589.26 454
13590.36 483
13591.46 469
13592.56 495
13593.66 459
13594.77 481
13595.87 463
13596.97 493
13598.07 518
13599.17 474
13600.27 490
13601.37 494
13602.48 430
13603.58 478
13604.68 483
13605.78 456
13606.88 443
13607.99 490
13609.09 481
13610.19 467
13611.29 412
13612.39 444
13613.50 443
13614.60 502
13615.70 516
13616.80 473
13617.90 488
13619.01 469
13620.11 452
13621.21 480
13622.31 495
13623.42 485
13624.52 442
13625.62 463
13626.72 473
13627.83 473
13628.93 457
13630.03 450
13631.13 470
13632.24 509
13633.34 479
13634.44 455
13635.55 431
13636.65 376
13637.75 460
13638.86 482
13639.96 403
13641.06 454
13642.17 448
13643.27 441
13644.37 447
13645.48 496
13646.58 466
13647.68 477
13648.79 435
13649.89 509
13650.99 498
13652.10 480
13653.20 468
13654.30 408
13655.41 467
13656.51 479
13657.62 480
13658.72 463
13659.82 473
13660.93 402
13662.03 441
13663.14 457
13664.24 467
13665.34 436
13666.45 437
13667.55 468
13668.66 490
13669.76 466
13670.87 455
13671.97 437
13673.07 431
13674.18 502
13675.28 469
13676.39 479
13677.49 475
13678.60 520
13679.70 476
13680.81 492
13681.91 473
13683.02 454
13684.12 486
13685.23 443
13686.33 415
13687.44 425
13688.54 472
13689.65 465
13690.75 443
13691.86 489
13692.96 476
13694.07 453
13695.17 510
13696.28 550
13697.39 441
13698.49 452
13699.60 511
13700.70 509
13701.81 476
13702.91 457
13704.02 475
13705.13 475
13706.23 492
13707.34 505
13708.44 474
13709.55 511
13710.65 468
13711.76 469
13712.87 492
13713.97 485
13715.08 514
13716.19 473
13717.29 453
13718.40 514
13719.50 507
13720.61 494
13721.72 532
13722.82 531
13723.93 500
13725.04 479
13726.14 580
13727.25 572
13728.36 522
13729.46 546
13730.57 541
13731.68 577
13732.78 613
13733.89 549
13735.00 552
13736.11 572
13737.21 605
13738.32 593
13739.43 538
13740.53 537
13741.64 563
13742.75 570
13743.86 538
13744.96 586
13746.07 543
13747.18 582
13748.29 530
13749.39 564
13750.50 588
13751.61 598
13752.72 562
13753.82 560
13754.93 669
13756.04 637
13757.15 629
13758.26 608
13759.36 680
13760.47 678
13761.58 643
13762.69 658
13763.80 682
13764.91 750
13766.01 720
13767.12 687
13768.23 733
13769.34 743
13770.45 786
13771.56 786
13772.66 710
13773.77 758
13774.88 839
13775.99 921
13777.10 870
13778.21 900
13779.32 962
13780.42 975
13781.53 890
13782.64 896
13783.75 892
13784.86 847
13785.97 808
13787.08 775
13788.19 747
13789.30 748
13790.41 678
13791.52 693
13792.63 622
13793.73 633
13794.84 628
13795.95 622
13797.06 619
13798.17 616
13799.28 611
13800.39 625
13801.50 607
13802.61 566
13803.72 569
13804.83 598
13805.94 619
13807.05 571
13808.16 612
13809.27 615
13810.38 613
13811.49 613
13812.60 622
13813.71 580
13814.82 592
13815.93 603
13817.04 595
13818.15 626
13819.26 560
13820.37 520
13821.48 557
13822.59 597
13823.71 561
13824.82 609
13825.93 565
13827.04 563
13828.15 557
13829.26 590
13830.37 587
13831.48 588
13832.59 551
13833.70 556
13834.81 512
13835.92 538
13837.04 552
13838.15 566
13839.26 581
13840.37 549
13841.48 568
13842.59 572
13843.70 542
13844.81 559
13845.93 568
13847.04 588
13848.15 541
13849.26 567
13850.37 550
13851.48 546
13852.60 546
13853.71 553
13854.82 597
13855.93 632
13857.04 555
13858.16 564
13859.27 589
13860.38 604
13861.49 606
13862.60 568
13863.72 585
13864.83 614
13865.94 565
13867.05 617
13868.17 606
13869.28 610
13870.39 639
13871.50 646
13872.62 610
13873.73 588
13874.84 573
13875.95 597
13877.07 603
13878.18 596
13879.29 584
13880.40 543
13881.52 613
13882.63 614
13883.74 612
13884.86 558
13885.97 548
13887.08 575
13888.20 578
13889.31 564
13890.42 564
13891.54 584
13892.65 570
13893.76 554
13894.88 599
13895.99 599
13897.10 619
13898.22 622
13899.33 600
13900.44 594
13901.56 585
13902.67 608
13903.79 621
13904.90 614
13906.01 536
13907.13 543
13908.24 608
13909.36 581
13910.47 554
13911.58 545
13912.70 607
13913.81 577
13914.93 594
13916.04 552
13917.16 535
13918.27 480
13919.38 509
13920.50 497
13921.61 519
13922.73 480
13923.84 492
13924.96 569
13926.07 525
13927.19 552
13928.30 555
13929.42 547
13930.53 512
13931.65 489
13932.76 552
13933.88 557
13934.99 541
13936.11 525
13937.22 492
13938.34 513
13939.45 535
13940.57 536
13941.68 554
13942.80 523
13943.91 515
13945.03 514
13946.14 505
13947.26 577
13948.38 548
13949.49 585
13950.61 529
13951.72 540
13952.84 520
13953.95 488
13955.07 489
13956.19 499
13957.30 538
13958.42 487
13959.53 531
13960.65 492
13961.77 483
13962.88 493
13964.00 512
13965.11 491
13966.23 513
13967.35 452
13968.46 489
13969.58 487
13970.70 471
13971.81 491
13972.93 479
13974.05 516
13975.16 535
13976.28 523
13977.40 489
13978.51 471
13979.63 479
13980.75 506
13981.86 494
13982.98 503
13984.10 509
13985.22 489
13986.33 477
13987.45 455
13988.57 461
13989.68 502
13990.80 450
13991.92 477
13993.04 467
13994.15 465
13995.27 520
13996.39 495
13997.51 523
13998.62 505
13999.74 513
14000.86 498
14001.98 499
14003.10 516
14004.21 466
14005.33 497
14006.45 499
14007.57 491
14008.68 519
14009.80 547
14010.92 506
14012.04 521
14013.16 513
14014.28 516
14015.39 548
14016.51 529
14017.63 519
14018.75 524
14019.87 525
14020.99 528
14022.10 562
14023.22 539
14024.34 581
14025.46 566
14026.58 579
14027.70 579
14028.82 560
14029.94 583
14031.05 577
14032.17 496
14033.29 502
14034.41 535
14035.53 582
14036.65 588
14037.77 582
14038.89 502
14040.01 502
14041.13 531
14042.25 530
14043.37 506
14044.49 473
14045.60 489
14046.72 477
14047.84 480
14048.96 469
14050.08 515
14051.20 478
14052.32 511
14053.44 502
14054.56 536
14055.68 510
14056.80 549
14057.92 498
14059.04 491
14060.16 531
14061.28 506
14062.40 499
14063.52 547
14064.64 536
14065.76 548
14066.88 515
14068.00 524
14069.12 479
14070.25 473
14071.37 498
14072.49 565
14073.61 525
14074.73 472
14075.85 522
14076.97 513
14078.09 523
14079.21 582
14080.33 574
14081.45 527
14082.57 545
14083.69 536
14084.82 609
14085.94 544
14087.06 528
14088.18 592
14089.30 560
14090.42 546
14091.54 551
14092.66 582
14093.79 587
14094.91 572
14096.03 552
14097.15 519
14098.27 545
14099.39 580
14100.52 608
14101.64 595
14102.76 586
14103.88 608
14105.00 645
14106.12 581
14107.25 627
14108.37 595
14109.49 562
14110.61 566
14111.74 580
14112.86 569
14113.98 529
14115.10 574
14116.22 538
14117.35 541
14118.47 469
14119.59 516
14120.71 498
14121.84 517
14122.96 481
14124.08 506
14125.20 487
14126.33 520
14127.45 494
14128.57 506
14129.70 481
14130.82 471
14131.94 499
14133.06 495
14134.19 498
14135.31 446
14136.43 514
14137.56 515
14138.68 490
14139.80 484
14140.93 470
14142.05 473
14143.17 511
14144.30 425
14145.42 438
14146.54 467
14147.67 502
14148.79 447
14149.91 485
14151.04 481
14152.16 473
14153.29 436
14154.41 458
14155.53 443
14156.66 439
14157.78 449
14158.91 402
14160.03 437
14161.15 443
14162.28 437
14163.40 418
14164.53 461
14165.65 441
14166.78 501
14167.90 480
14169.02 456
14170.15 457
14171.27 439
14172.40 479
14173.52 535
14174.65 433
14175.77 439
14176.90 455
14178.02 458
14179.15 452
14180.27 425
14181.40 457
14182.52 437
14183.65 442
14184.77 413
14185.90 411
14187.02 456
14188.15 477
14189.27 458
14190.40 449
14191.52 439
14192.65 438
14193.77 446
14194.90 391
14196.02 402
14197.15 421
14198.27 476
14199.40 407
14200.53 432
14201.65 459
14202.78 442
14203.90 443
14205.03 440
14206.16 423
14207.28 423
14208.41 447
14209.53 444
14210.66 439
14211.79 436
14212.91 369
14214.04 345
14215.16 395
14216.29 364
14217.42 387
14218.54 389
14219.67 363
14220.80 374
14221.92 374
14223.05 386
14224.18 394
14225.30 396
14226.43 389
14227.56 403
14228.68 400
14229.81 404
14230.94 409
14232.06 404
14233.19 394
14234.32 397
14235.44 377
14236.57 366
14237.70 416
14238.83 412
14239.95 386
14241.08 395
14242.21 411
14243.34 397
14244.46 354
14245.59 351
14246.72 363
14247.85 396
14248.97 389
14250.10 395
14251.23 371
14252.36 373
14253.48 377
14254.61 408
14255.74 394
14256.87 405
14258.00 375
14259.12 348
14260.25 391
14261.38 400
14262.51 361
14263.64 387
14264.76 377
14265.89 401
14267.02 374
14268.15 358
14269.28 365
14270.41 359
14271.53 371
14272.66 388
14273.79 360
14274.92 326
14276.05 380
14277.18 348
14278.31 372
14279.44 374
14280.56 338
14281.69 416
14282.82 382
14283.95 396
14285.08 373
14286.21 359
14287.34 358
14288.47 395
14289.60 394
14290.73 383
14291.86 374
14292.98 352
14294.11 337
14295.24 354
14296.37 344
14297.50 379
14298.63 366
14299.76 370
14300.89 339
14302.02 334
14303.15 389
14304.28 326
14305.41 337
14306.54 347
14307.67 335
14308.80 365
14309.93 336
14311.06 355
14312.19 348
14313.32 338
14314.45 302
14315.58 343
14316.71 361
14317.84 358
14318.97 351
14320.10 351
14321.23 350
14322.36 351
14323.49 310
14324.62 341
14325.76 360
14326.89 359
14328.02 329
14329.15 322
14330.28 337
14331.41 325
14332.54 308
14333.67 295
14334.80 316
14335.93 352
14337.06 373
14338.20 334
14339.33 349
14340.46 350
14341.59 359
14342.72 296
14343.85 337
14344.98 386
14346.12 331
14347.25 345
14348.38 327
14349.51 344
14350.64 372
14351.77 341
14352.90 354
14354.04 352
14355.17 350
14356.30 343
14357.43 317
14358.56 327
14359.70 285
14360.83 329
14361.96 343
14363.09 394
14364.22 381
14365.36 357
14366.49 361
14367.62 343
14368.75 313
14369.89 335
14371.02 385
14372.15 334
14373.28 317
14374.42 291
14375.55 318
14376.68 329
14377.81 374
14378.95 332
14380.08 294
14381.21 315
14382.35 298
14383.48 288
14384.61 322
14385.74 336
14386.88 350
14388.01 315
14389.14 323
14390.28 317
14391.41 306
14392.54 326
14393.68 374
14394.81 323
14395.94 354
14397.08 346
14398.21 351
14399.34 310
14400.48 278
14401.61 311
14402.75 290
14403.88 282
14405.01 340
14406.15 291
14407.28 307
14408.41 338
14409.55 329
14410.68 325
14411.82 335
14412.95 307
14414.08 340
14415.22 337
14416.35 335
14417.49 339
14418.62 321
14419.76 313
14420.89 336
14422.02 332
14423.16 349
14424.29 308
14425.43 311
14426.56 313
14427.70 319
14428.83 309
14429.97 349
14431.10 350
14432.24 359
14433.37 355
14434.51 324
14435.64 321
14436.78 302
14437.91 341
14439.05 378
14440.18 348
14441.32 337
14442.45 337
14443.59 314
14444.72 312
14445.86 284
14446.99 293
14448.13 328
14449.27 314
14450.40 297
14451.54 307
14452.67 313
14453.81 312
14454.94 284
14456.08 307
14457.22 304
14458.35 300
14459.49 319
14460.62 329
14461.76 339
14462.90 316
14464.03 302
14465.17 331
14466.30 345
14467.44 360
14468.58 299
14469.71 317
14470.85 352
14471.99 319
14473.12 330
14474.26 349
14475.40 330
14476.53 313
14477.67 306
14478.81 302
14479.94 301
14481.08 298
14482.22 311
14483.35 294
14484.49 302
14485.63 316
14486.76 362
14487.90 357
14489.04 337
14490.17 318
14491.31 305
14492.45 322
14493.59 365
14494.72 326
14495.86 289
14497.00 316
14498.14 311
14499.27 304
14500.41 348
14501.55 298
14502.69 297
14503.82 287
14504.96 294
14506.10 340
14507.24 310
14508.37 276
14509.51 324
14510.65 372
14511.79 321
14512.93 287
14514.06 323
14515.20 374
14516.34 327
14517.48 293
14518.62 325
14519.76 279
14520.89 312
14522.03 280
14523.17 322
14524.31 339
14525.45 344
14526.59 354
14527.73 332
14528.86 287
14530.00 289
14531.14 313
14532.28 290
14533.42 300
14534.56 340
14535.70 325
14536.84 334
14537.98 328
14539.11 294
14540.25 295
14541.39 302
14542.53 324
14543.67 319
14544.81 305
14545.95 318
14547.09 319
14548.23 319
14549.37 333
14550.51 342
14551.65 332
14552.79 306
14553.93 303
14555.07 325
14556.21 321
14557.35 344
14558.49 363
14559.63 333
14560.77 343
14561.91 334
14563.05 349
14564.19 325
14565.33 319
14566.47 330
14567.61 337
14568.75 306
14569.89 325
14571.03 291
14572.17 283
14573.31 298
14574.45 325
14575.59 333
14576.73 331
14577.87 325
14579.01 333
14580.15 381
14581.29 347
14582.43 299
14583.57 318
14584.71 350
14585.85 327
14587.00 312
14588.14 325
14589.28 343
14590.42 335
14591.56 356
14592.70 377
14593.84 317
14594.98 346
14596.12 371
14597.27 378
14598.41 353
14599.55 338
14600.69 344
14601.83 330
14602.97 374
14604.12 354
14605.26 366
14606.40 348
14607.54 340
14608.68 371
14609.82 309
14610.97 359
14612.11 358
14613.25 378
14614.39 359
14615.53 336
14616.68 352
14617.82 336
14618.96 339
14620.10 366
14621.25 362
14622.39 330
14623.53 404
14624.67 346
14625.81 353
14626.96 382
14628.10 371
14629.24 381
14630.39 371
14631.53 366
14632.67 381
14633.81 390
14634.96 407
14636.10 384
14637.24 442
14638.38 369
14639.53 370
14640.67 399
14641.81 383
14642.96 418
14644.10 406
14645.24 400
14646.39 379
14647.53 415
14648.67 409
14649.82 351
14650.96 403
14652.10 392
14653.25 346
14654.39 379
14655.53 375
14656.68 390
14657.82 353
14658.97 338
14660.11 359
14661.25 337
14662.40 344
14663.54 344
14664.69 324
14665.83 357
14666.97 351
14668.12 385
14669.26 342
14670.41 307
14671.55 329
14672.69 331
14673.84 318
14674.98 328
14676.13 343
14677.27 337
14678.42 381
14679.56 331
14680.71 352
14681.85 355
14683.00 322
14684.14 337
14685.29 312
14686.43 336
14687.57 350
14688.72 319
14689.86 318
14691.01 318
14692.15 349
14693.30 323
14694.45 323
14695.59 302
14696.74 340
14697.88 330
14699.03 320
14700.17 317
14701.32 337
14702.46 378
14703.61 350
14704.75 310
14705.90 340
14707.04 368
14708.19 338
14709.34 350
14710.48 325
14711.63 330
14712.77 339
14713.92 364
14715.07 376
14716.21 333
14717.36 388
14718.50 399
14719.65 352
14720.80 285
14721.94 356
14723.09 336
14724.24 302
14725.38 333
14726.53 354
14727.67 330
14728.82 322
14729.97 319
14731.11 362
14732.26 371
14733.41 306
14734.55 343
14735.70 345
14736.85 316
14737.99 359
14739.14 353
14740.29 358
14741.44 370
14742.58 349
14743.73 355
14744.88 361
14746.02 344
14747.17 320
14748.32 348
14749.47 380
14750.61 374
14751.76 358
14752.91 353
14754.06 336
14755.20 365
14756.35 340
14757.50 386
14758.65 385
14759.79 369
14760.94 363
14762.09 328
14763.24 324
14764.38 330
14765.53 321
14766.68 338
14767.83 348
14768.98 355
14770.13 377
14771.27 356
14772.42 376
14773.57 389
14774.72 381
14775.87 425
14777.01 403
14778.16 350
14779.31 402
14780.46 424
14781.61 446
14782.76 412
14783.91 428
14785.05 411
14786.20 376
14787.35 406
14788.50 461
14789.65 455
14790.80 450
14791.95 466
14793.10 450
14794.25 433
14795.39 476
14796.54 471
14797.69 514
14798.84 513
14799.99 497
14801.14 522
14802.29 501
14803.44 445
14804.59 464
14805.74 503
14806.89 553
14808.04 496
14809.19 491
14810.34 470
14811.49 511
14812.64 467
14813.79 477
14814.94 478
14816.09 481
14817.24 459
14818.39 478
14819.54 474
14820.69 479
14821.84 456
14822.99 445
14824.14 430
14825.29 461
14826.44 440
14827.59 435
14828.74 425
14829.89 414
14831.04 396
14832.19 397
14833.34 395
14834.49 368
14835.64 381
14836.79 404
14837.94 396
14839.09 342
14840.24 376
14841.40 368
14842.55 378
14843.70 362
14844.85 365
14846.00 379
14847.15 375
14848.30 332
14849.45 356
14850.60 353
14851.76 331
14852.91 313
14854.06 347
14855.21 322
14856.36 336
14857.51 346
14858.66 335
14859.82 307
14860.97 300
14862.12 331
14863.27 354
14864.42 348
14865.57 344
14866.73 321
14867.88 333
14869.03 315
14870.18 306
14871.33 272
14872.49 315
14873.64 354
14874.79 296
14875.94 282
14877.10 295
14878.25 287
14879.40 336
14880.55 353
14881.71 297
14882.86 335
14884.01 308
14885.16 320
14886.32 333
14887.47 294
14888.62 319
14889.77 333
14890.93 342
14892.08 345
14893.23 295
14894.39 325
14895.54 327
14896.69 341
14897.84 317
14899.00 273
14900.15 306
14901.30 320
14902.46 345
14903.61 348
14904.76 310
14905.92 316
14907.07 306
14908.22 340
14909.38 334
14910.53 294
14911.69 310
14912.84 287
14913.99 312
14915.15 304
14916.30 310
14917.45 290
14918.61 309
14919.76 335
14920.92 315
14922.07 314
14923.22 312
14924.38 290
14925.53 326
14926.69 279
14927.84 282
14928.99 321
14930.15 344
14931.30 295
14932.46 277
14933.61 315
14934.77 286
14935.92 274
14937.08 278
14938.23 283
14939.39 279
14940.54 310
14941.70 322
14942.85 287
14944.00 319
14945.16 270
14946.31 285
14947.47 296
14948.62 311
14949.78 301
14950.94 264
14952.09 293
14953.25 291
14954.40 305
14955.56 321
14956.71 309
14957.87 291
14959.02 292
14960.18 280
14961.33 279
14962.49 309
14963.64 269
14964.80 283
14965.96 267
14967.11 261
14968.27 275
14969.42 283
14970.58 290
14971.74 285
14972.89 311
14974.05 264
14975.20 278
14976.36 271
14977.52 272
14978.67 293
14979.83 267
14980.98 277
14982.14 267
14983.30 306
14984.45 308
14985.61 272
14986.77 291
14987.92 308
14989.08 285
14990.24 291
14991.39 282
14992.55 299
14993.71 274
14994.86 282
14996.02 283
14997.18 273
14998.33 241
14999.49 270
15000.65 259
15001.81 256
15002.96 277
15004.12 274
15005.28 307
15006.43 273
15007.59 248
15008.75 267
15009.91 296
15011.06 324
15012.22 250
15013.38 234
15014.54 244
15015.69 293
15016.85 257
15018.01 260
15019.17 270
15020.33 272
15021.48 241
15022.64 300
15023.80 284
15024.96 283
15026.12 275
15027.27 240
15028.43 267
15029.59 247
15030.75 285
15031.91 255
15033.07 256
15034.22 241
15035.38 245
15036.54 264
15037.70 282
15038.86 249
15040.02 246
15041.17 247
15042.33 262
15043.49 281
15044.65 249
15045.81 263
15046.97 261
15048.13 274
15049.29 253
15050.45 255
15051.60 248
15052.76 310
15053.92 268
15055.08 272
15056.24 272
15057.40 218
15058.56 254
15059.72 236
15060.88 280
15062.04 252
15063.20 233
15064.36 256
15065.52 261
15066.68 307
15067.84 296
15069.00 276
15070.16 257
15071.32 285
15072.48 270
15073.63 241
15074.79 236
15075.95 227
15077.11 263
15078.27 230
15079.44 205
15080.60 212
15081.76 215
15082.92 230
15084.08 258
15085.24 231
15086.40 224
15087.56 244
15088.72 235
15089.88 265
15091.04 239
15092.20 215
15093.36 250
15094.52 277
15095.68 232
15096.84 219
15098.00 261
15099.16 257
15100.32 242
15101.49 238
15102.65 282
15103.81 263
15104.97 253
15106.13 232
15107.29 218
15108.45 249
15109.61 249
15110.78 252
15111.94 259
15113.10 267
15114.26 207
15115.42 226
15116.58 249
15117.74 283
15118.91 284
15120.07 275
15121.23 290
15122.39 256
15123.55 256
15124.71 242
15125.88 209
15127.04 279
15128.20 264
15129.36 258
15130.52 258
15131.69 275
15132.85 281
15134.01 287
15135.17 293
15136.34 265
15137.50 255
15138.66 234
15139.82 251
15140.99 251
15142.15 259
15143.31 261
15144.47 244
15145.64 268
15146.80 243
15147.96 240
15149.12 259
15150.29 264
15151.45 234
15152.61 251
15153.78 281
15154.94 250
15156.10 258
15157.27 255
15158.43 252
15159.59 245
15160.75 251
15161.92 252
15163.08 275
15164.24 243
15165.41 246
15166.57 254
15167.74 257
15168.90 239
15170.06 266
15171.23 276
15172.39 276
15173.55 243
15174.72 285
15175.88 221
15177.05 224
15178.21 244
15179.37 286
15180.54 294
15181.70 276
15182.87 260
15184.03 288
15185.19 266
15186.36 251
15187.52 257
15188.69 251
15189.85 280
15191.02 283
15192.18 273
15193.34 265
15194.51 222
15195.67 254
15196.84 240
15198.00 245
15199.17 264
15200.33 290
15201.50 277
15202.66 268
15203.83 295
15204.99 271
15206.16 292
15207.32 288
15208.49 263
15209.65 241
15210.82 296
15211.98 259
15213.15 277
15214.31 257
15215.48 269
15216.64 300
15217.81 275
15218.97 289
15220.14 275
15221.31 295
15222.47 247
15223.64 255
15224.80 258
15225.97 285
15227.13 275
15228.30 262
15229.47 322
15230.63 284
15231.80 273
15232.96 274
15234.13 286
15235.30 307
15236.46 285
15237.63 335
15238.79 303
15239.96 288
15241.13 296
15242.29 328
15243.46 329
15244.63 288
15245.79 272
15246.96 300
15248.13 306
15249.29 317
15250.46 299
15251.63 278
15252.79 290
15253.96 274
15255.13 263
15256.29 281
15257.46 255
15258.63 240
15259.80 296
15260.96 262
15262.13 274
15263.30 282
15264.46 268
15265.63 227
15266.80 256
15267.97 238
15269.13 259
15270.30 248
15271.47 273
15272.64 302
15273.80 253
15274.97 250
15276.14 259
15277.31 283
15278.47 306
15279.64 241
15280.81 247
15281.98 255
15283.15 281
15284.31 272
15285.48 275
15286.65 257
15287.82 240
15288.99 246
15290.15 244
15291.32 287
15292.49 296
15293.66 279
15294.83 266
15296.00 317
15297.16 277
15298.33 294
15299.50 302
15300.67 275
15301.84 251
15303.01 231
15304.18 272
15305.35 275
15306.51 277
15307.68 283
15308.85 270
15310.02 233
15311.19 257
15312.36 266
15313.53 258
15314.70 255
15315.87 269
15317.04 264
15318.21 303
15319.37 267
15320.54 267
15321.71 313
15322.88 243
15324.05 241
15325.22 237
15326.39 293
15327.56 288
15328.73 237
15329.90 285
15331.07 307
15332.24 276
15333.41 249
15334.58 260
15335.75 256
15336.92 221
15338.09 258
15339.26 275
15340.43 263
15341.60 242
15342.77 250
15343.94 245
15345.11 232
15346.28 247
15347.45 250
15348.62 231
15349.79 229
15350.96 250
15352.13 222
15353.31 221
15354.48 241
15355.65 262
15356.82 269
15357.99 239
15359.16 270
15360.33 276
15361.50 228
15362.67 233
15363.84 227
15365.01 280
15366.19 241
15367.36 225
15368.53 218
15369.70 222
15370.87 262
15372.04 223
15373.21 248
15374.38 278
15375.56 257
15376.73 274
15377.90 291
15379.07 241
15380.24 225
15381.41 245
15382.59 238
15383.76 237
15384.93 269
15386.10 271
15387.27 260
15388.45 248
15389.62 211
15390.79 227
15391.96 256
15393.13 254
15394.31 242
15395.48 259
15396.65 273
15397.82 248
15399.00 253
15400.17 230
15401.34 231
15402.51 286
15403.69 264
15404.86 276
15406.03 278
15407.20 262
15408.38 248
15409.55 251
15410.72 257
15411.89 244
15413.07 251
15414.24 242
15415.41 251
15416.59 250
15417.76 270
15418.93 272
15420.11 232
15421.28 288
15422.45 263
15423.63 263
15424.80 274
15425.97 251
15427.15 225
15428.32 241
15429.49 227
15430.67 255
15431.84 261
15433.01 241
15434.19 233
15435.36 271
15436.54 260
15437.71 272
15438.88 232
15440.06 256
15441.23 308
15442.41 231
15443.58 304
15444.75 267
15445.93 243
15447.10 244
15448.28 248
15449.45 261
15450.63 283
15451.80 273
15452.97 238
15454.15 251
15455.32 254
15456.50 269
15457.67 284
15458.85 279
15460.02 257
15461.20 251
15462.37 230
15463.55 255
15464.72 226
15465.90 233
15467.07 262
15468.25 271
15469.42 273
15470.60 270
15471.77 271
15472.95 239
15474.12 265
15475.30 261
15476.47 272
15477.65 247
15478.82 260
15480.00 270
15481.17 229
15482.35 264
15483.53 278
15484.70 246
15485.88 236
15487.05 241
15488.23 244
15489.40 258
15490.58 212
15491.76 228
15492.93 246
15494.11 263
15495.28 243
15496.46 247
15497.64 264
15498.81 239
15499.99 263
15501.17 290
15502.34 269
15503.52 278
15504.69 289
15505.87 229
15507.05 256
15508.22 236
15509.40 263
15510.58 260
15511.75 294
15512.93 262
15514.11 242
15515.28 241
15516.46 262
15517.64 233
15518.81 247
15519.99 223
15521.17 270
15522.35 268
15523.52 274
15524.70 262
15525.88 274
15527.05 268
15528.23 239
15529.41 229
15530.59 272
15531.76 300
15532.94 272
15534.12 275
15535.30 244
15536.47 250
15537.65 265
15538.83 242
15540.01 289
15541.19 279
15542.36 281
15543.54 284
15544.72 244
15545.90 249
15547.08 275
15548.25 279
15549.43 260
15550.61 274
15551.79 271
15552.97 287
15554.14 292
15555.32 278
15556.50 243
15557.68 239
15558.86 267
15560.04 275
15561.22 235
15562.39 247
15563.57 264
15564.75 250
15565.93 258
15567.11 250
15568.29 248
15569.47 291
15570.65 291
15571.82 262
15573.00 244
15574.18 277
15575.36 274
15576.54 283
15577.72 297
15578.90 271
15580.08 269
15581.26 270
15582.44 256
15583.62 235
15584.80 247
15585.98 279
15587.16 258
15588.34 250
15589.51 291
15590.69 284
15591.87 278
15593.05 277
15594.23 315
15595.41 322
15596.59 286
15597.77 325
15598.95 298
15600.13 319
15601.31 270
15602.49 256
15603.67 277
15604.85 307
15606.03 309
15607.21 279
15608.40 269
15609.58 303
15610.76 312
15611.94 290
15613.12 276
15614.30 326
15615.48 296
15616.66 309
15617.84 294
15619.02 344
15620.20 329
15621.38 343
15622.56 316
15623.74 311
15624.93 316
15626.11 312
15627.29 341
15628.47 330
15629.65 315
15630.83 340
15632.01 283
15633.19 331
15634.37 356
15635.56 348
15636.74 328
15637.92 364
15639.10 327
15640.28 296
15641.46 349
15642.65 330
15643.83 376
15645.01 399
15646.19 371
15647.37 363
15648.55 395
15649.74 375
15650.92 347
15652.10 345
15653.28 359
15654.46 364
15655.65 352
15656.83 350
15658.01 356
15659.19 365
15660.38 378
15661.56 378
15662.74 372
15663.92 389
15665.11 387
15666.29 370
15667.47 397
15668.65 391
15669.84 363
15671.02 361
15672.20 326
15673.38 374
15674.57 356
15675.75 397
15676.93 396
15678.12 331
15679.30 338
15680.48 367
15681.67 413
15682.85 398
15684.03 365
15685.22 344
15686.40 331
15687.58 355
15688.77 369
15689.95 350
15691.13 347
15692.32 340
15693.50 350
15694.68 333
15695.87 368
15697.05 342
15698.23 313
15699.42 307
15700.60 330
15701.79 349
15702.97 328
15704.15 376
15705.34 386
15706.52 363
15707.71 353
15708.89 332
15710.07 353
15711.26 321
15712.44 331
15713.63 361
15714.81 342
15716.00 328
15717.18 342
15718.37 322
15719.55 335
15720.73 360
15721.92 346
15723.10 390
15724.29 367
15725.47 340
15726.66 340
15727.84 311
15729.03 328
15730.21 395
15731.40 357
15732.58 337
15733.77 355
15734.95 358
15736.14 371
15737.32 322
15738.51 374
15739.69 389
15740.88 317
15742.07 356
15743.25 384
15744.44 332
15745.62 329
15746.81 314
15747.99 371
15749.18 409
15750.36 361
15751.55 340
15752.74 342
15753.92 343
15755.11 370
15756.29 376
15757.48 400
15758.67 396
15759.85 414
15761.04 398
15762.22 390
15763.41 374
15764.60 366
15765.78 388
15766.97 406
15768.16 369
15769.34 398
15770.53 384
15771.72 382
15772.90 388
15774.09 341
15775.28 361
15776.46 372
15777.65 373
15778.84 330
15780.02 399
15781.21 354
15782.40 381
15783.58 372
15784.77 355
15785.96 357
15787.14 361
15788.33 414
15789.52 372
15790.71 313
15791.89 362
15793.08 356
15794.27 392
15795.46 364
15796.64 342
15797.83 363
15799.02 340
15800.21 353
15801.39 311
15802.58 334
15803.77 307
15804.96 308
15806.14 349
15807.33 326
15808.52 313
15809.71 263
15810.90 332
15812.08 302
15813.27 293
15814.46 312
15815.65 311
15816.84 293
15818.03 351
15819.21 322
15820.40 309
15821.59 334
15822.78 310
15823.97 280
15825.16 296
15826.35 305
15827.53 314
15828.72 269
15829.91 319
15831.10 322
15832.29 250
15833.48 319
15834.67 288
15835.86 310
15837.04 320
15838.23 302
15839.42 271
15840.61 279
15841.80 296
15842.99 291
15844.18 287
15845.37 281
15846.56 296
15847.75 308
15848.94 302
15850.13 297
15851.32 320
15852.51 320
15853.70 314
15854.89 310
15856.07 273
15857.26 315
15858.45 335
15859.64 300
15860.83 289
15862.02 324
15863.21 312
15864.40 305
15865.59 302
15866.78 272
15867.97 300
15869.16 289
15870.36 302
15871.55 294
15872.74 293
15873.93 333
15875.12 274
15876.31 327
15877.50 334
15878.69 287
15879.88 309
15881.07 320
15882.26 317
15883.45 311
15884.64 282
15885.83 281
15887.02 305
15888.21 320
15889.41 320
15890.60 313
15891.79 323
15892.98 278
15894.17 313
15895.36 350
15896.55 322
15897.74 310
15898.93 302
15900.13 344
15901.32 301
15902.51 313
15903.70 310
15904.89 296
15906.08 282
15907.28 324
15908.47 286
15909.66 319
15910.85 312
15912.04 281
15913.23 299
15914.43 302
15915.62 339
15916.81 312
15918.00 281
15919.19 281
15920.39 275
15921.58 301
15922.77 326
15923.96 359
15925.16 311
15926.35 311
15927.54 301
15928.73 309
15929.93 302
15931.12 315
15932.31 317
15933.50 315
15934.70 324
15935.89 318
15937.08 303
15938.27 332
15939.47 337
15940.66 318
15941.85 279
15943.05 337
15944.24 337
15945.43 334
15946.63 295
15947.82 287
15949.01 315
15950.21 279
15951.40 291
15952.59 287
15953.79 329
15954.98 271
15956.17 278
15957.37 264
15958.56 264
15959.75 270
15960.95 253
15962.14 244
15963.33 289
15964.53 246
15965.72 254
15966.92 309
15968.11 253
15969.30 265
15970.50 264
15971.69 266
15972.89 212
15974.08 260
15975.27 257
15976.47 265
15977.66 274
15978.86 272
15980.05 247
15981.25 232
15982.44 250
15983.63 235
15984.83 226
15986.02 260
15987.22 238
15988.41 283
15989.61 246
15990.80 229
15992.00 253
15993.19 270
15994.39 268
15995.58 270
15996.78 269
15997.97 229
15999.17 292
16000.36 254
16001.56 226
16002.75 250
16003.95 256
16005.14 248
16006.34 231
16007.53 254
16008.73 283
16009.93 273
16011.12 242
16012.32 293
16013.51 245
16014.71 251
16015.90 288
16017.10 244
16018.30 216
16019.49 241
16020.69 243
16021.88 216
16023.08 261
16024.28 262
16025.47 284
16026.67 255
16027.86 240
16029.06 251
16030.26 242
16031.45 220
16032.65 228
16033.85 223
16035.04 235
16036.24 233
16037.43 237
16038.63 233
16039.83 244
16041.02 271
16042.22 242
16043.42 279
16044.61 247
16045.81 209
16047.01 241
16048.21 253
16049.40 209
16050.60 221
16051.80 254
16052.99 204
16054.19 247
16055.39 260
16056.59 238
16057.78 236
16058.98 215
16060.18 217
16061.37 201
16062.57 203
16063.77 261
16064.97 218
16066.16 258
16067.36 262
16068.56 251
16069.76 257
16070.96 227
16072.15 236
16073.35 251
16074.55 243
16075.75 242
16076.95 227
16078.14 246
16079.34 225
16080.54 203
16081.74 204
16082.94 245
16084.13 247
16085.33 241
16086.53 261
16087.73 237
16088.93 231
16090.13 223
16091.33 229
16092.52 242
16093.72 266
16094.92 236
16096.12 237
16097.32 219
16098.52 222
16099.72 209
16100.92 230
16102.11 192
16103.31 204
16104.51 238
16105.71 252
16106.91 270
16108.11 218
16109.31 216
16110.51 212
16111.71 236
16112.91 203
16114.11 228
16115.31 211
16116.51 221
16117.70 238
16118.90 217
16120.10 241
16121.30 216
16122.50 213
16123.70 230
16124.90 232
16126.10 218
16127.30 182
16128.50 195
16129.70 224
16130.90 232
16132.10 203
16133.30 226
16134.50 217
16135.70 224
16136.90 190
16138.10 203
16139.30 210
16140.50 215
16141.71 195
16142.91 214
16144.11 202
16145.31 202
16146.51 210
16147.71 195
16148.91 224
16150.11 214
16151.31 211
16152.51 228
16153.71 213
16154.91 247
16156.11 203
16157.31 243
16158.52 209
16159.72 214
16160.92 256
16162.12 233
16163.32 233
16164.52 232
16165.72 212
16166.92 212
16168.13 206
16169.33 228
16170.53 210
16171.73 222
16172.93 235
16174.13 209
16175.34 215
16176.54 245
16177.74 230
16178.94 241
16180.14 204
16181.34 217
16182.55 207
16183.75 204
16184.95 202
16186.15 207
16187.35 238
16188.56 225
16189.76 207
16190.96 214
16192.16 239
16193.37 199
16194.57 232
16195.77 224
16196.97 226
16198.18 266
16199.38 283
16200.58 253
16201.78 228
16202.99 216
16204.19 251
16205.39 227
16206.60 209
16207.80 202
16209.00 223
16210.20 202
16211.41 193
16212.61 191
16213.81 210
16215.02 204
16216.22 224
16217.42 225
16218.63 229
16219.83 246
16221.03 227
16222.24 209
16223.44 218
16224.64 227
16225.85 230
16227.05 237
16228.25 217
16229.46 198
16230.66 204
16231.87 217
16233.07 217
16234.27 266
16235.48 219
16236.68 224
16237.89 207
16239.09 221
16240.29 208
16241.50 246
16242.70 214
16243.91 212
16245.11 225
16246.31 221
16247.52 199
16248.72 206
16249.93 240
16251.13 248
16252.34 234
16253.54 219
16254.75 217
16255.95 221
16257.16 244
16258.36 213
16259.57 231
16260.77 240
16261.97 224
16263.18 219
16264.38 220
16265.59 245
16266.80 215
16268.00 238
16269.21 230
16270.41 251
16271.62 223
16272.82 223
16274.03 223
16275.23 247
16276.44 209
16277.64 213
16278.85 218
16280.05 235
16281.26 265
16282.47 218
16283.67 220
16284.88 259
16286.08 232
16287.29 220
16288.49 262
16289.70 254
16290.91 259
16292.11 204
16293.32 239
16294.52 242
16295.73 253
16296.94 257
16298.14 237
16299.35 233
16300.56 253
16301.76 245
16302.97 233
16304.18 243
16305.38 232
16306.59 236
16307.79 237
16309.00 242
16310.21 225
16311.42 264
16312.62 251
16313.83 244
16315.04 248
16316.24 253
16317.45 281
16318.66 246
16319.86 281
16321.07 263
16322.28 216
16323.49 204
16324.69 236
16325.90 237
16327.11 234
16328.31 240
16329.52 238
16330.73 264
16331.94 246
16333.14 205
16334.35 221
16335.56 245
16336.77 228
16337.98 223
16339.18 225
16340.39 192
16341.60 231
16342.81 251
16344.01 201
16345.22 209
16346.43 223
16347.64 239
16348.85 233
16350.05 245
16351.26 222
16352.47 210
16353.68 201
16354.89 217
16356.10 242
16357.30 216
16358.51 214
16359.72 197
16360.93 208
16362.14 228
16363.35 198
16364.56 213
16365.77 217
16366.97 221
16368.18 231
16369.39 210
16370.60 196
16371.81 244
16373.02 235
16374.23 201
16375.44 185
16376.65 173
16377.86 189
16379.06 222
16380.27 172
16381.48 155
16382.69 169
16383.90 189
16385.11 222
16386.32 195
16387.53 182
16388.74 201
16389.95 226
16391.16 236
16392.37 213
16393.58 224
16394.79 209
16396.00 220
16397.21 256
16398.42 217
16399.63 198
16400.84 219
16402.05 178
16403.26 192
16404.47 212
16405.68 208
16406.89 191
16408.10 184
16409.31 216
16410.52 210
16411.73 233
16412.94 221
16414.15 188
16415.36 190
16416.57 214
16417.78 227
16419.00 225
16420.21 167
16421.42 208
16422.63 211
16423.84 208
16425.05 210
16426.26 236
16427.47 241
16428.68 198
16429.89 204
16431.11 215
16432.32 221
16433.53 216
16434.74 176
16435.95 166
16437.16 203
16438.37 224
16439.59 196
16440.80 200
16442.01 172
16443.22 213
16444.43 166
16445.64 198
16446.86 211
16448.07 192
16449.28 175
16450.49 171
16451.70 174
16452.91 198
16454.13 188
16455.34 205
16456.55 228
16457.76 210
16458.98 226
16460.19 261
16461.40 235
16462.61 210
16463.82 195
16465.04 197
16466.25 199
16467.46 206
16468.67 185
16469.89 222
16471.10 193
16472.31 202
16473.53 203
16474.74 226
16475.95 205
16477.16 226
16478.38 224
16479.59 210
16480.80 174
16482.02 201
16483.23 212
16484.44 231
16485.66 191
16486.87 213
16488.08 241
16489.30 209
16490.51 226
16491.72 200
16492.94 184
16494.15 205
16495.36 169
16496.58 187
16497.79 190
16499.00 173
16500.22 205
16501.43 182
16502.65 205
16503.86 223
16505.07 218
16506.29 198
16507.50 174
16508.71 178
16509.93 186
16511.14 206
16512.36 216
16513.57 205
16514.79 176
16516.00 230
16517.21 194
16518.43 202
16519.64 193
16520.86 201
16522.07 204
16523.29 208
16524.50 195
16525.72 222
16526.93 190
16528.15 190
16529.36 199
16530.58 214
16531.79 223
16533.01 194
16534.22 187
16535.44 216
16536.65 192
16537.87 189
16539.08 241
16540.30 196
16541.51 213
16542.73 221
16543.94 208
16545.16 174
16546.37 221
16547.59 198
16548.80 203
16550.02 176
16551.24 188
16552.45 176
16553.67 199
16554.88 194
16556.10 222
16557.31 216
16558.53 211
16559.75 197
16560.96 194
16562.18 192
16563.39 189
16564.61 208
16565.83 210
16567.04 177
16568.26 165
16569.47 195
16570.69 194
16571.91 189
16573.12 192
16574.34 160
16575.56 195
16576.77 172
16577.99 170
16579.21 194
16580.42 206
16581.64 209
16582.86 210
16584.07 205
16585.29 193
16586.51 237
16587.72 195
16588.94 209
16590.16 192
16591.38 196
16592.59 224
16593.81 235
16595.03 194
16596.24 194
16597.46 188
16598.68 228
16599.90 202
16601.11 181
16602.33 201
16603.55 182
16604.77 165
16605.98 186
16607.20 208
16608.42 203
16609.64 213
16610.86 206
16612.07 195
16613.29 174
16614.51 184
16615.73 209
16616.95 171
16618.16 191
16619.38 171
16620.60 204
16621.82 195
16623.04 213
16624.25 186
16625.47 191
16626.69 170
16627.91 180
16629.13 192
16630.35 213
16631.57 205
16632.78 208
16634.00 186
16635.22 171
16636.44 178
16637.66 157
16638.88 180
16640.10 207
16641.32 198
16642.53 184
16643.75 191
16644.97 211
16646.19 196
16647.41 211
16648.63 190
16649.85 189
16651.07 209
16652.29 190
16653.51 173
16654.73 154
16655.95 182
16657.17 210
16658.39 207
16659.61 158
16660.83 182
16662.04 219
16663.26 186
16664.48 177
16665.70 209
16666.92 219
16668.14 196
16669.36 172
16670.58 178
16671.80 222
16673.02 185
16674.24 207
16675.46 204
16676.68 186
16677.91 160
16679.13 191
16680.35 164
16681.57 183
16682.79 197
16684.01 192
16685.23 204
16686.45 162
16687.67 175
16688.89 166
16690.11 181
16691.33 180
16692.55 168
16693.77 154
16694.99 182
16696.21 174
16697.44 182
16698.66 162
16699.88 168
16701.10 196
16702.32 190
16703.54 182
16704.76 157
16705.98 167
16707.21 173
16708.43 191
16709.65 171
16710.87 173
16712.09 169
16713.31 172
16714.53 175
16715.76 187
16716.98 189
16718.20 171
16719.42 169
16720.64 202
16721.87 178
16723.09 178
16724.31 196
16725.53 181
16726.75 176
16727.98 157
16729.20 165
16730.42 191
16731.64 189
16732.86 173
16734.09 189
16735.31 218
16736.53 187
16737.75 175
16738.98 179
16740.20 159
16741.42 203
16742.64 185
16743.87 171
16745.09 157
16746.31 174
16747.54 181
16748.76 179
16749.98 141
16751.20 158
16752.43 174
16753.65 208
16754.87 181
16756.10 165
16757.32 153
16758.54 161
16759.77 185
16760.99 180
16762.21 154
16763.44 176
16764.66 185
16765.88 171
16767.11 162
16768.33 187
16769.55 195
16770.78 195
16772.00 203
16773.23 177
16774.45 178
16775.67 183
16776.90 172
16778.12 191
16779.35 168
16780.57 163
16781.79 153
16783.02 185
16784.24 203
16785.47 170
16786.69 171
16787.91 176
16789.14 135
16790.36 150
16791.59 192
16792.81 173
16794.04 185
16795.26 160
16796.49 163
16797.71 174
16798.94 189
16800.16 214
16801.38 207
16802.61 169
16803.83 180
16805.06 204
16806.28 191
16807.51 166
16808.73 185
16809.96 189
16811.18 180
16812.41 175
16813.64 177
16814.86 195
16816.09 170
16817.31 178
16818.54 230
16819.76 187
16820.99 186
16822.21 202
16823.44 167
16824.66 159
16825.89 178
16827.12 194
16828.34 219
16829.57 198
16830.79 171
16832.02 191
16833.25 206
16834.47 231
16835.70 188
16836.92 195
16838.15 155
16839.38 157
16840.60 150
16841.83 183
16843.06 169
16844.28 172
16845.51 188
16846.73 202
16847.96 188
16849.19 190
16850.41 166
16851.64 192
16852.87 190
16854.09 185
16855.32 199
16856.55 213
16857.77 191
16859.00 176
16860.23 187
16861.46 207
16862.68 195
16863.91 212
16865.14 214
16866.36 192
16867.59 210
16868.82 223
16870.05 198
16871.27 184
16872.50 209
16873.73 201
16874.96 202
16876.18 190
16877.41 205
16878.64 227
16879.87 197
16881.09 206
16882.32 220
16883.55 224
16884.78 228
16886.01 258
16887.23 212
16888.46 190
16889.69 208
16890.92 201
16892.15 215
16893.37 204
16894.60 226
16895.83 232
16897.06 236
16898.29 209
16899.51 211
16900.74 250
16901.97 222
16903.20 244
16904.43 186
16905.66 179
16906.89 201
16908.12 179
16909.34 198
16910.57 198
16911.80 215
16913.03 184
16914.26 263
16915.49 198
16916.72 194
16917.95 218
16919.18 184
16920.40 193
16921.63 179
16922.86 195
16924.09 187
16925.32 199
16926.55 186
16927.78 187
16929.01 190
16930.24 176
16931.47 200
16932.70 185
16933.93 180
16935.16 182
16936.39 211
16937.62 188
16938.85 184
16940.08 190
16941.31 183
16942.54 182
16943.77 206
16945.00 188
16946.23 182
16947.46 185
16948.69 181
16949.92 179
16951.15 171
16952.38 190
16953.61 161
16954.84 193
16956.07 173
16957.30 172
16958.53 184
16959.76 177
16960.99 179
16962.22 231
16963.45 188
16964.68 195
16965.92 202
16967.15 171
16968.38 173
16969.61 179
16970.84 195
16972.07 170
16973.30 198
16974.53 193
16975.76 184
16976.99 177
16978.23 187
16979.46 211
16980.69 173
16981.92 175
16983.15 146
16984.38 184
16985.61 181
16986.85 214
16988.08 202
16989.31 188
16990.54 206
16991.77 205
16993.00 188
16994.24 186
16995.47 194
16996.70 178
16997.93 194
16999.16 193
17000.40 187
17001.63 207
17002.86 201
17004.09 197
17005.32 179
17006.56 184
17007.79 179
17009.02 204
17010.25 173
17011.49 198
17012.72 192
17013.95 188
17015.18 216
17016.42 177
17017.65 175
17018.88 194
17020.12 164
17021.35 182
17022.58 186
17023.81 187
17025.05 145
17026.28 162
17027.51 173
17028.75 208
17029.98 198
17031.21 183
17032.45 170
17033.68 174
17034.91 167
17036.15 205
17037.38 167
17038.61 156
17039.85 184
17041.08 175
17042.31 170
17043.55 182
17044.78 172
17046.01 178
17047.25 148
17048.48 184
17049.72 179
17050.95 182
17052.18 169
17053.42 177
17054.65 172
17055.89 166
17057.12 182
17058.35 189
17059.59 168
17060.82 142
17062.06 168
17063.29 199
17064.53 172
17065.76 162
17066.99 161
17068.23 179
17069.46 188
17070.70 164
17071.93 169
17073.17 177
17074.40 160
17075.64 177
17076.87 184
17078.11 162
17079.34 177
17080.58 186
17081.81 160
17083.05 166
17084.28 188
17085.52 191
17086.75 173
17087.99 174
17089.22 167
17090.46 178
17091.69 184
17092.93 177
17094.16 198
17095.40 192
17096.64 190
17097.87 193
17099.11 176
17100.34 174
17101.58 153
17102.81 172
17104.05 165
17105.29 150
17106.52 165
17107.76 202
17108.99 189
17110.23 170
17111.47 182
17112.70 170
17113.94 166
17115.17 181
17116.41 144
17117.65 151
17118.88 180
17120.12 158
17121.36 144
17122.59 174
17123.83 161
17125.07 184
17126.30 193
17127.54 176
17128.78 178
17130.01 172
17131.25 136
17132.49 179
17133.72 138
17134.96 149
17136.20 195
17137.43 180
17138.67 158
17139.91 152
17141.15 159
17142.38 194
17143.62 173
17144.86 166
17146.10 169
17147.33 179
17148.57 174
17149.81 173
17151.05 191
17152.28 171
17153.52 178
17154.76 164
17156.00 174
17157.23 153
17158.47 157
17159.71 176
17160.95 167
17162.19 183
17163.42 172
17164.66 189
17165.90 164
17167.14 162
17168.38 197
17169.61 180
17170.85 179
17172.09 168
17173.33 144
17174.57 161
17175.81 169
17177.04 188
17178.28 162
17179.52 175
17180.76 184
17182.00 177
17183.24 150
17184.48 147
17185.71 171
17186.95 152
17188.19 161
17189.43 166
17190.67 150
17191.91 142
17193.15 134
17194.39 179
17195.63 166
17196.87 150
17198.11 159
17199.34 160
17200.58 187
17201.82 187
17203.06 182
17204.30 164
17205.54 124
17206.78 150
17208.02 163
17209.26 157
17210.50 173
17211.74 168
17212.98 158
17214.22 166
17215.46 187
17216.70 179
17217.94 164
17219.18 169
17220.42 167
17221.66 162
17222.90 145
17224.14 154
17225.38 150
17226.62 168
17227.86 133
17229.10 166
17230.34 166
17231.58 210
17232.82 157
17234.06 169
17235.30 156
17236.54 155
17237.78 185
17239.03 185
17240.27 163
17241.51 147
17242.75 156
17243.99 147
17245.23 160
17246.47 165
17247.71 150
17248.95 165
17250.19 166
17251.43 155
17252.68 151
17253.92 151
17255.16 167
17256.40 153
17257.64 193
17258.88 179
17260.12 169
17261.37 150
17262.61 161
17263.85 169
17265.09 177
17266.33 175
17267.57 178
17268.82 179
17270.06 172
17271.30 138
17272.54 160
17273.78 156
17275.03 165
17276.27 177
17277.51 167
17278.75 180
17279.99 184
17281.24 190
17282.48 172
17283.72 173
17284.96 156
17286.21 146
17287.45 140
17288.69 128
17289.93 154
17291.18 169
17292.42 187
17293.66 148
17294.90 168
17296.15 159
17297.39 165
17298.63 158
17299.88 171
17301.12 196
17302.36 167
17303.60 156
17304.85 171
17306.09 189
17307.33 162
17308.58 160
17309.82 141
17311.06 131
17312.31 161
17313.55 163
17314.79 160
17316.04 138
17317.28 159
17318.52 183
17319.77 194
17321.01 202
17322.26 145
17323.50 148
17324.74 183
17325.99 143
17327.23 209
17328.48 194
17329.72 171
17330.96 147
17332.21 158
17333.45 163
17334.70 172
17335.94 160
17337.18 158
17338.43 168
17339.67 134
17340.92 165
17342.16 173
17343.41 161
17344.65 185
17345.90 150
17347.14 168
17348.38 172
17349.63 160
17350.87 141
17352.12 140
17353.36 164
17354.61 141
17355.85 171
17357.10 167
17358.34 148
17359.59 145
17360.83 166
17362.08 138
17363.32 150
17364.57 151
17365.81 116
17367.06 136
17368.31 147
17369.55 169
17370.80 149
17372.04 171
17373.29 149
17374.53 159
17375.78 148
17377.02 148
17378.27 143
17379.52 143
17380.76 151
17382.01 150
17383.25 174
17384.50 162
17385.75 174
17386.99 143
17388.24 162
17389.48 209
17390.73 178
17391.98 156
17393.22 150
17394.47 167
17395.71 176
17396.96 159
17398.21 170
17399.45 164
17400.70 180
17401.95 162
17403.19 158
17404.44 141
17405.69 172
17406.93 153
17408.18 166
17409.43 178
17410.67 161
17411.92 140
17413.17 143
17414.42 174
17415.66 128
17416.91 154
17418.16 162
17419.40 148
17420.65 168
17421.90 179
17423.15 157
17424.39 151
17425.64 198
17426.89 155
17428.14 145
17429.38 156
17430.63 153
17431.88 196
17433.13 162
17434.37 173
17435.62 164
17436.87 156
17438.12 160
17439.37 173
17440.61 146
17441.86 156
17443.11 169
17444.36 171
17445.61 155
17446.85 164
17448.10 163
17449.35 163
17450.60 153
17451.85 182
17453.10 162
17454.34 137
17455.59 166
17456.84 154
17458.09 151
17459.34 148
17460.59 190
17461.84 177
17463.09 199
17464.33 167
17465.58 159
17466.83 180
17468.08 169
17469.33 168
17470.58 162
17471.83 160
17473.08 199
17474.33 174
17475.58 153
17476.83 138
17478.07 178
17479.32 173
17480.57 124
17481.82 142
17483.07 163
17484.32 150
17485.57 152
17486.82 141
17488.07 153
17489.32 173
17490.57 169
17491.82 157
17493.07 146
17494.32 140
17495.57 163
17496.82 156
17498.07 144
17499.32 142
17500.57 141
17501.82 182
17503.07 165
17504.32 144
17505.57 164
17506.82 154
17508.07 150
17509.32 145
17510.57 218
17511.82 162
17513.07 173
17514.32 132
17515.58 157
17516.83 157
17518.08 157
17519.33 166
17520.58 141
17521.83 154
17523.08 150
17524.33 147
17525.58 158
17526.83 139
17528.08 161
17529.34 173
17530.59 158
17531.84 151
17533.09 145
17534.34 158
17535.59 154
17536.84 154
17538.09 179
17539.35 146
17540.60 168
17541.85 155
17543.10 156
17544.35 160
17545.60 148
17546.86 167
17548.11 165
17549.36 156
17550.61 140
17551.86 162
17553.12 175
17554.37 155
17555.62 150
17556.87 147
17558.12 160
17559.38 148
17560.63 146
17561.88 154
17563.13 173
17564.39 189
17565.64 165
17566.89 169
17568.14 149
17569.40 183
17570.65 177
17571.90 158
17573.15 145
17574.41 146
17575.66 153
17576.91 163
17578.17 151
17579.42 132
17580.67 105
17581.92 138
17583.18 158
17584.43 170
17585.68 156
17586.94 151
17588.19 166
17589.44 169
17590.70 158
17591.95 152
17593.20 152
17594.46 149
17595.71 159
17596.97 131
17598.22 154
17599.47 159
17600.73 155
17601.98 186
17603.23 159
17604.49 149
17605.74 153
17607.00 145
17608.25 133
17609.50 169
17610.76 166
17612.01 158
17613.27 170
17614.52 154
17615.77 171
17617.03 173
17618.28 163
17619.54 146
17620.79 146
17622.05 150
17623.30 152
17624.56 188
17625.81 169
17627.06 151
17628.32 138
17629.57 156
17630.83 185
17632.08 152
17633.34 124
17634.59 143
17635.85 161
17637.10 176
17638.36 160
17639.61 171
17640.87 148
17642.12 155
17643.38 157
17644.63 154
17645.89 156
17647.15 177
17648.40 170
17649.66 184
17650.91 149
17652.17 132
17653.42 150
17654.68 170
17655.93 158
17657.19 154
17658.45 148
17659.70 129
17660.96 143
17662.21 149
17663.47 194
17664.73 160
17665.98 165
17667.24 181
17668.49 168
17669.75 154
17671.01 172
17672.26 150
17673.52 173
17674.77 199
17676.03 153
17677.29 140
17678.54 157
17679.80 163
17681.06 161
17682.31 183
17683.57 164
17684.83 145
17686.08 142
17687.34 148
17688.60 164
17689.85 157
17691.11 168
17692.37 150
17693.63 186
17694.88 189
17696.14 172
17697.40 164
17698.65 160
17699.91 156
17701.17 170
17702.43 170
17703.68 141
17704.94 145
17706.20 151
17707.46 141
17708.71 154
17709.97 194
17711.23 172
17712.49 175
17713.74 142
17715.00 152
17716.26 142
17717.52 161
17718.78 183
17720.03 165
17721.29 152
17722.55 145
17723.81 171
17725.07 135
17726.32 167
17727.58 152
17728.84 147
17730.10 172
17731.36 152
17732.62 161
17733.87 174
17735.13 154
17736.39 163
17737.65 159
17738.91 148
17740.17 138
17741.43 171
17742.69 163
17743.94 185
17745.20 176
17746.46 154
17747.72 154
17748.98 131
17750.24 148
17751.50 138
17752.76 146
17754.02 125
17755.28 110
17756.53 136
17757.79 155
17759.05 136
17760.31 148
17761.57 180
17762.83 151
17764.09 163
17765.35 166
17766.61 167
17767.87 159
17769.13 161
17770.39 171
17771.65 167
17772.91 147
17774.17 148
17775.43 143
17776.69 150
17777.95 152
17779.21 135
17780.47 124
17781.73 152
17782.99 156
17784.25 141
17785.51 166
17786.77 172
17788.03 185
17789.29 159
17790.55 165
17791.81 162
17793.07 156
17794.33 146
17795.59 153
17796.86 180
17798.12 140
17799.38 143
17800.64 142
17801.90 164
17803.16 142
17804.42 125
17805.68 173
17806.94 172
17808.20 172
17809.47 151
17810.73 188
17811.99 187
17813.25 135
17814.51 134
17815.77 174
17817.03 173
17818.29 154
17819.56 140
17820.82 136
17822.08 138
17823.34 159
17824.60 173
17825.86 175
17827.13 145
17828.39 159
17829.65 128
17830.91 154
17832.17 151
17833.44 167
17834.70 159
17835.96 155
17837.22 146
17838.48 127
17839.75 182
17841.01 160
17842.27 143
17843.53 150
17844.80 145
17846.06 150
17847.32 139
17848.58 135
17849.85 167
17851.11 161
17852.37 164
17853.63 181
17854.90 157
17856.16 138
17857.42 124
17858.69 154
17859.95 145
17861.21 127
17862.47 141
17863.74 155
17865.00 153
17866.26 180
17867.53 134
17868.79 125
17870.05 150
17871.32 136
17872.58 155
17873.84 137
17875.11 159
17876.37 138
17877.63 156
17878.90 148
17880.16 139
17881.43 169
17882.69 156
17883.95 135
17885.22 142
17886.48 157
17887.74 155
17889.01 136
17890.27 163
17891.54 152
17892.80 137
17894.07 155
17895.33 154
17896.59 152
17897.86 165
17899.12 142
17900.39 180
17901.65 149
17902.92 105
17904.18 141
17905.44 156
17906.71 140
17907.97 151
17909.24 128
17910.50 134
17911.77 159
17913.03 168
17914.30 162
17915.56 159
17916.83 164
17918.09 196
17919.36 139
17920.62 153
17921.89 150
17923.15 160
17924.42 132
17925.68 134
17926.95 160
17928.21 158
17929.48 167
17930.75 162
17932.01 127
17933.28 124
17934.54 167
17935.81 146
17937.07 151
17938.34 153
17939.61 133
17940.87 161
17942.14 142
17943.40 149
17944.67 143
17945.93 148
17947.20 146
17948.47 148
17949.73 145
17951.00 176
17952.27 154
17953.53 151
17954.80 162
17956.06 172
17957.33 147
17958.60 126
17959.86 152
17961.13 127
17962.40 128
17963.66 156
17964.93 134
17966.20 140
17967.46 150
17968.73 172
17970.00 139
17971.26 128
17972.53 156
17973.80 127
17975.07 154
17976.33 136
17977.60 172
17978.87 146
17980.13 129
17981.40 172
17982.67 155
17983.94 148
17985.20 146
17986.47 140
17987.74 146
17989.01 144
17990.27 140
17991.54 168
17992.81 166
17994.08 138
17995.34 147
17996.61 132
17997.88 145
17999.15 134
18000.42 135
18001.68 145
18002.95 140
18004.22 165
18005.49 154
18006.76 176
18008.02 162
18009.29 130
18010.56 157
18011.83 133
18013.10 124
18014.37 131
18015.63 163
18016.90 145
18018.17 121
18019.44 122
18020.71 131
18021.98 182
18023.25 167
18024.51 151
18025.78 147
18027.05 155
18028.32 147
18029.59 151
18030.86 149
18032.13 172
18033.40 175
18034.67 160
18035.94 134
18037.20 155
18038.47 162
18039.74 152
18041.01 141
18042.28 149
18043.55 143
18044.82 134
18046.09 161
18047.36 163
18048.63 167
18049.90 152
18051.17 158
18052.44 137
18053.71 140
18054.98 142
18056.25 139
18057.52 139
18058.79 144
18060.06 138
18061.33 137
18062.60 148
18063.87 160
18065.14 142
18066.41 116
18067.68 138
18068.95 123
18070.22 131
18071.49 130
18072.76 149
18074.03 134
18075.30 118
18076.57 136
18077.84 171
18079.11 137
18080.39 135
18081.66 148
18082.93 163
18084.20 157
18085.47 164
18086.74 157
18088.01 139
18089.28 148
18090.55 118
18091.82 152
18093.10 126
18094.37 146
18095.64 155
18096.91 118
18098.18 136
18099.45 151
18100.72 126
18102.00 136
18103.27 152
18104.54 175
18105.81 162
18107.08 139
18108.35 142
18109.63 151
18110.90 136
18112.17 156
18113.44 148
18114.71 138
18115.98 149
18117.26 160
18118.53 121
18119.80 146
18121.07 131
18122.35 162
18123.62 163
18124.89 154
18126.16 139
18127.43 138
18128.71 165
18129.98 192
18131.25 175
18132.52 159
18133.80 152
18135.07 151
18136.34 146
18137.62 146
18138.89 174
18140.16 153
18141.43 142
18142.71 158
18143.98 156
18145.25 171
18146.53 184
18147.80 163
18149.07 163
18150.35 166
18151.62 139
18152.89 155
18154.17 165
18155.44 177
18156.71 190
18157.99 155
18159.26 140
18160.53 156
18161.81 146
18163.08 162
18164.35 158
18165.63 161
18166.90 149
18168.18 133
18169.45 156
18170.72 145
18172.00 155
18173.27 148
18174.55 134
18175.82 174
18177.09 152
18178.37 136
18179.64 157
18180.92 156
18182.19 130
18183.47 146
18184.74 132
18186.01 164
18187.29 162
18188.56 162
18189.84 159
18191.11 151
18192.39 155
18193.66 139
18194.94 149
18196.21 144
18197.49 128
18198.76 127
18200.04 117
18201.31 116
18202.59 145
18203.86 151
18205.14 123
18206.41 136
18207.69 182
18208.96 147
18210.24 132
18211.51 148
18212.79 144
18214.06 142
18215.34 127
18216.62 133
18217.89 121
18219.17 154
18220.44 145
18221.72 148
18222.99 140
18224.27 108
18225.55 156
18226.82 143
18228.10 129
18229.37 126
18230.65 153
18231.93 159
18233.20 140
18234.48 125
18235.75 158
18237.03 134
18238.31 150
18239.58 125
18240.86 124
18242.14 140
18243.41 167
18244.69 144
18245.97 168
18247.24 136
18248.52 141
18249.80 160
18251.07 146
18252.35 149
18253.63 134
18254.90 132
18256.18 124
18257.46 127
18258.73 129
18260.01 126
18261.29 135
18262.57 134
18263.84 140
18265.12 145
18266.40 139
18267.67 149
18268.95 137
18270.23 146
18271.51 156
18272.78 162
18274.06 137
18275.34 129
18276.62 149
18277.89 138
18279.17 167
18280.45 199
18281.73 159
18283.01 130
18284.28 149
18285.56 128
18286.84 149
18288.12 137
18289.40 148
18290.67 158
18291.95 135
18293.23 128
18294.51 141
18295.79 156
18297.07 169
18298.34 144
18299.62 161
18300.90 150
18302.18 141
18303.46 151
18304.74 163
18306.02 169
18307.29 148
18308.57 165
18309.85 131
18311.13 171
18312.41 160
18313.69 137
18314.97 133
18316.25 140
18317.53 141
18318.80 158
18320.08 161
18321.36 157
18322.64 183
18323.92 154
18325.20 153
18326.48 167
18327.76 160
18329.04 146
18330.32 147
18331.60 158
18332.88 152
18334.16 175
18335.44 129
18336.72 143
18338.00 151
18339.28 150
18340.56 144
18341.84 150
18343.12 165
18344.40 162
18345.68 156
18346.96 134
18348.24 155
18349.52 167
18350.80 142
18352.08 141
18353.36 155
18354.64 146
18355.92 130
18357.20 144
18358.48 140
18359.76 142
18361.04 133
18362.32 143
18363.60 126
18364.88 135
18366.16 160
18367.45 152
18368.73 163
18370.01 122
18371.29 154
18372.57 158
18373.85 139
18375.13 137
18376.41 138
18377.69 175
18378.98 148
18380.26 154
18381.54 171
18382.82 159
18384.10 135
18385.38 133
18386.66 138
18387.95 144
18389.23 154
18390.51 135
18391.79 130
18393.07 133
18394.35 169
18395.64 151
18396.92 151
18398.20 155
18399.48 135
18400.76 173
18402.05 120
18403.33 134
18404.61 147
18405.89 139
18407.17 129
18408.46 149
18409.74 135
18411.02 155
18412.30 150
18413.59 146
18414.87 142
18416.15 142
18417.43 157
18418.72 170
18420.00 135
18421.28 139
18422.56 122
18423.85 164
18425.13 171
18426.41 154
18427.70 136
18428.98 155
18430.26 156
18431.54 125
18432.83 114
18434.11 154
18435.39 140
18436.68 143
18437.96 160
18439.24 144
18440.53 128
18441.81 128
18443.09 138
18444.38 125
18445.66 132
18446.95 140
18448.23 152
18449.51 135
18450.80 133
18452.08 147
18453.36 173
18454.65 156
18455.93 144
18457.22 159
18458.50 108
18459.78 114
18461.07 118
18462.35 116
18463.64 146
18464.92 174
18466.21 131
18467.49 112
18468.77 139
18470.06 125
18471.34 130
18472.63 147
18473.91 143
18475.20 123
18476.48 168
18477.77 168
18479.05 167
18480.34 148
18481.62 147
18482.91 138
18484.19 125
18485.47 127
18486.76 141
18488.04 147
18489.33 123
18490.62 123
18491.90 161
18493.19 149
18494.47 151
18495.76 158
18497.04 145
18498.33 148
18499.61 143
18500.90 155
18502.18 141
18503.47 140
18504.75 113
18506.04 124
18507.33 142
18508.61 166
18509.90 119
18511.18 145
18512.47 145
18513.76 136
18515.04 153
18516.33 159
18517.61 147
18518.90 119
18520.19 126
18521.47 120
18522.76 139
18524.04 125
18525.33 150
18526.62 179
18527.90 138
18529.19 119
18530.48 137
18531.76 142
18533.05 154
18534.34 146
18535.62 149
18536.91 155
18538.20 144
18539.48 140
18540.77 119
18542.06 114
18543.34 141
18544.63 134
18545.92 161
18547.21 178
18548.49 121
18549.78 143
18551.07 141
18552.36 141
18553.64 133
18554.93 129
18556.22 152
18557.50 151
18558.79 175
18560.08 133
18561.37 154
18562.66 150
18563.94 163
18565.23 137
18566.52 142
18567.81 142
18569.09 136
18570.38 115
18571.67 143
18572.96 148
18574.25 167
18575.53 146
18576.82 142
18578.11 144
18579.40 112
18580.69 129
18581.98 135
18583.26 152
18584.55 156
18585.84 136
18587.13 147
18588.42 156
18589.71 144
18590.99 150
18592.28 148
18593.57 161
18594.86 183
18596.15 155
18597.44 149
18598.73 160
18600.02 169
18601.31 153
18602.59 166
18603.88 155
18605.17 183
18606.46 189
18607.75 174
18609.04 143
18610.33 128
18611.62 125
18612.91 152
18614.20 163
18615.49 142
18616.78 131
18618.07 168
18619.36 146
18620.65 159
18621.94 153
18623.23 159
18624.52 135
18625.81 163
18627.10 158
18628.39 153
18629.68 156
18630.97 160
18632.26 164
18633.55 163
18634.84 147
18636.13 136
18637.42 146
18638.71 151
18640.00 123
18641.29 131
18642.58 148
18643.87 142
18645.16 161
18646.45 143
18647.74 162
18649.03 152
18650.32 122
18651.61 147
18652.90 139
18654.19 172
18655.48 177
18656.78 163
18658.07 147
18659.36 140
18660.65 156
18661.94 161
18663.23 134
18664.52 149
18665.81 136
18667.10 179
18668.40 164
18669.69 171
18670.98 149
18672.27 139
18673.56 153
18674.85 144
18676.14 148
18677.44 134
18678.73 143
18680.02 155
18681.31 127
18682.60 169
18683.90 159
18685.19 162
18686.48 152
18687.77 156
18689.06 153
18690.36 144
18691.65 142
18692.94 134
18694.23 143
18695.52 158
18696.82 138
18698.11 159
18699.40 117
18700.69 153
18701.99 180
18703.28 159
18704.57 140
18705.86 137
18707.16 154
18708.45 152
18709.74 168
18711.04 148
18712.33 158
18713.62 154
18714.91 121
18716.21 118
18717.50 132
18718.79 148
18720.09 136
18721.38 125
18722.67 135
18723.97 138
18725.26 154
18726.55 132
18727.85 125
18729.14 114
18730.43 131
18731.73 117
18733.02 154
18734.31 150
18735.61 114
18736.90 126
18738.19 156
18739.49 174
18740.78 127
18742.08 122
18743.37 144
18744.66 141
18745.96 161
18747.25 119
18748.55 124
18749.84 142
18751.13 137
18752.43 134
18753.72 126
18755.02 140
18756.31 135
18757.61 136
18758.90 112
18760.20 130
18761.49 139
18762.78 150
18764.08 131
18765.37 134
18766.67 150
18767.96 161
18769.26 133
18770.55 135
18771.85 155
18773.14 129
18774.44 125
18775.73 139
18777.03 154
18778.32 112
18779.62 132
18780.91 120
18782.21 143
18783.50 160
18784.80 123
18786.10 124
18787.39 135
18788.69 153
18789.98 149
18791.28 128
18792.57 121
18793.87 141
18795.16 145
18796.46 126
18797.76 141
18799.05 139
18800.35 132
18801.64 128
18802.94 155
18804.24 152
18805.53 148
18806.83 143
18808.12 151
18809.42 143
18810.72 125
18812.01 141
18813.31 153
18814.61 152
18815.90 120
18817.20 140
18818.50 143
18819.79 137
18821.09 139
18822.39 137
18823.68 117
18824.98 139
18826.28 159
18827.57 133
18828.87 109
18830.17 140
18831.46 150
18832.76 149
18834.06 125
18835.35 148
18836.65 125
18837.95 145
18839.25 163
18840.54 149
18841.84 137
18843.14 155
18844.44 143
18845.73 146
18847.03 170
18848.33 155
18849.63 147
18850.92 170
18852.22 139
18853.52 149
18854.82 139
18856.11 142
18857.41 142
18858.71 120
18860.01 143
18861.31 130
18862.60 134
18863.90 141
18865.20 118
18866.50 125
18867.80 147
18869.10 155
18870.39 149
18871.69 139
18872.99 147
18874.29 139
18875.59 148
18876.89 154
18878.18 142
18879.48 153
18880.78 137
18882.08 122
18883.38 159
18884.68 142
18885.98 126
18887.28 133
18888.57 146
18889.87 148
18891.17 139
18892.47 136
18893.77 130
18895.07 141
18896.37 150
18897.67 119
18898.97 128
18900.27 135
18901.57 143
18902.87 142
18904.17 140
18905.47 115
18906.76 147
18908.06 138
18909.36 155
18910.66 124
18911.96 130
18913.26 127
18914.56 150
18915.86 138
18917.16 147
18918.46 137
18919.76 135
18921.06 144
18922.36 139
18923.66 148
18924.96 158
18926.26 125
18927.56 119
18928.86 126
18930.17 144
18931.47 143
18932.77 127
18934.07 140
18935.37 143
18936.67 143
18937.97 152
18939.27 113
18940.57 124
18941.87 137
18943.17 143
18944.47 130
18945.77 126
18947.07 121
18948.38 109
18949.68 114
18950.98 132
18952.28 136
18953.58 126
18954.88 136
18956.18 109
18957.48 123
18958.79 120
18960.09 141
18961.39 142
18962.69 144
18963.99 142
18965.29 116
18966.59 144
18967.90 184
18969.20 138
18970.50 132
18971.80 130
18973.10 150
18974.41 133
18975.71 109
18977.01 124
18978.31 145
18979.61 129
18980.92 134
18982.22 139
18983.52 126
18984.82 126
18986.12 137
18987.43 143
18988.73 121
18990.03 130
18991.33 122
18992.64 140
18993.94 135
18995.24 120
18996.54 116
18997.85 113
18999.15 147
19000.45 136
19001.76 133
19003.06 119
19004.36 111
19005.66 138
19006.97 147
19008.27 178
19009.57 144
19010.88 130
19012.18 129
19013.48 126
19014.79 149
19016.09 139
19017.39 130
19018.70 113
19020.00 147
19021.30 139
19022.61 165
19023.91 140
19025.22 139
19026.52 141
19027.82 131
19029.13 157
19030.43 161
19031.73 137
19033.04 127
19034.34 137
19035.65 162
19036.95 136
19038.25 114
19039.56 116
19040.86 108
19042.17 124
19043.47 123
19044.78 155
19046.08 142
19047.38 121
19048.69 121
19049.99 155
19051.30 122
19052.60 139
19053.91 143
19055.21 153
19056.52 140
19057.82 172
19059.13 159
19060.43 143
19061.74 134
19063.04 134
19064.35 135
19065.65 158
19066.96 122
19068.26 152
19069.57 168
19070.87 131
19072.18 130
19073.48 112
19074.79 120
19076.09 144
19077.40 142
19078.70 124
19080.01 135
19081.32 119
19082.62 129
19083.93 175
19085.23 136
19086.54 108
19087.84 133
19089.15 154
19090.46 155
19091.76 138
19093.07 104
19094.37 133
19095.68 122
19096.99 123
19098.29 150
19099.60 134
19100.90 142
19102.21 127
19103.52 124
19104.82 143
19106.13 150
19107.44 151
19108.74 138
19110.05 109
19111.36 100
19112.66 123
19113.97 122
19115.28 125
19116.58 132
19117.89 107
19119.20 135
19120.50 135
19121.81 121
19123.12 157
19124.43 150
19125.73 117
19127.04 123
19128.35 100
19129.65 127
19130.96 126
19132.27 129
19133.58 105
19134.88 127
19136.19 125
19137.50 154
19138.81 120
19140.11 119
19141.42 129
19142.73 115
19144.04 137
19145.34 140
19146.65 137
19147.96 120
19149.27 124
19150.58 125
19151.88 151
19153.19 139
19154.50 129
19155.81 115
19157.12 110
19158.42 112
19159.73 108
19161.04 139
19162.35 152
19163.66 106
19164.97 129
19166.28 147
19167.58 150
19168.89 136
19170.20 126
19171.51 159
19172.82 125
19174.13 116
19175.44 117
19176.75 127
19178.05 141
19179.36 121
19180.67 134
19181.98 119
19183.29 121
19184.60 137
19185.91 155
19187.22 141
19188.53 133
19189.84 134
19191.15 141
19192.46 127
19193.76 132
19195.07 157
19196.38 130
19197.69 129
19199.00 136
19200.31 122
19201.62 136
19202.93 144
19204.24 142
19205.55 127
19206.86 146
19208.17 126
19209.48 135
19210.79 132
19212.10 112
19213.41 148
19214.72 144
19216.03 124
19217.34 139
19218.65 132
19219.96 152
19221.27 154
19222.58 159
19223.89 150
19225.20 160
19226.52 151
19227.83 128
19229.14 150
19230.45 143
19231.76 136
19233.07 142
19234.38 122
19235.69 135
19237.00 126
19238.31 140
19239.62 133
19240.93 120
19242.25 124
19243.56 132
19244.87 131
19246.18 120
19247.49 109
19248.80 140
19250.11 141
19251.42 141
19252.74 146
19254.05 154
19255.36 131
19256.67 119
19257.98 144
19259.29 122
19260.61 120
19261.92 140
19263.23 140
19264.54 141
19265.85 118
19267.17 127
19268.48 148
19269.79 146
19271.10 143
19272.41 86
19273.73 155
19275.04 131
19276.35 149
19277.66 146
19278.98 163
19280.29 147
19281.60 129
19282.91 138
19284.23 137
19285.54 140
19286.85 138
19288.16 128
19289.48 131
19290.79 110
19292.10 115
19293.41 161
19294.73 146
19296.04 129
19297.35 119
19298.67 122
19299.98 148
19301.29 156
19302.61 125
19303.92 128
19305.23 136
19306.55 125
19307.86 136
19309.17 137
19310.49 129
19311.80 126
19313.11 129
19314.43 122
19315.74 101
19317.05 121
19318.37 112
19319.68 134
19320.99 140
19322.31 151
19323.62 143
19324.94 126
19326.25 133
19327.56 136
19328.88 136
19330.19 107
19331.51 150
19332.82 161
19334.14 100
19335.45 135
19336.76 143
19338.08 111
19339.39 114
19340.71 112
19342.02 128
19343.34 134
19344.65 123
19345.97 155
19347.28 105
19348.59 131
19349.91 131
19351.22 124
19352.54 128
19353.85 122
19355.17 135
19356.48 134
19357.80 125
19359.11 144
19360.43 123
19361.74 131
19363.06 126
19364.38 140
19365.69 150
19367.01 146
19368.32 133
19369.64 131
19370.95 133
19372.27 125
19373.58 131
19374.90 160
19376.21 136
19377.53 136
19378.85 149
19380.16 116
19381.48 138
19382.79 114
19384.11 131
19385.43 150
19386.74 112
19388.06 107
19389.37 115
19390.69 135
19392.01 132
19393.32 122
19394.64 138
19395.96 139
19397.27 124
19398.59 144
19399.91 145
19401.22 129
19402.54 132
19403.85 124
19405.17 134
19406.49 138
19407.80 130
19409.12 134
19410.44 116
19411.76 105
19413.07 124
19414.39 165
19415.71 133
19417.02 133
19418.34 135
19419.66 139
19420.98 126
19422.29 107
19423.61 112
19424.93 138
19426.24 129
19427.56 135
19428.88 141
19430.20 137
19431.51 126
19432.83 129
19434.15 143
19435.47 144
19436.79 132
19438.10 146
19439.42 135
19440.74 112
19442.06 111
19443.37 116
19444.69 121
19446.01 159
19447.33 137
19448.65 141
19449.97 140
19451.28 132
19452.60 122
19453.92 133
19455.24 118
19456.56 111
19457.88 147
19459.19 131
19460.51 138
19461.83 148
19463.15 137
19464.47 144
19465.79 128
19467.11 133
19468.42 141
19469.74 157
19471.06 132
19472.38 139
19473.70 114
19475.02 170
19476.34 135
19477.66 138
19478.98 142
19480.30 154
19481.62 146
19482.93 134
19484.25 115
19485.57 122
19486.89 117
19488.21 170
19489.53 131
19490.85 128
19492.17 113
19493.49 130
19494.81 139
19496.13 125
19497.45 137
19498.77 129
19500.09 162
19501.41 151
19502.73 140
19504.05 112
19505.37 117
19506.69 143
19508.01 129
19509.33 130
19510.65 109
19511.97 155
19513.29 133
19514.61 144
19515.93 147
19517.25 119
19518.57 122
19519.89 117
19521.21 134
19522.54 118
19523.86 128
19525.18 133
19526.50 136
19527.82 130
19529.14 127
19530.46 175
19531.78 128
19533.10 126
19534.42 145
19535.74 129
19537.07 145
19538.39 177
19539.71 129
19541.03 114
19542.35 137
19543.67 117
19544.99 148
19546.31 141
19547.64 117
19548.96 121
19550.28 133
19551.60 113
19552.92 123
19554.24 131
19555.57 131
19556.89 121
19558.21 113
19559.53 106
19560.85 124
19562.18 121
19563.50 125
19564.82 154
19566.14 137
19567.46 152
19568.79 135
19570.11 127
19571.43 148
19572.75 144
19574.08 118
19575.40 109
19576.72 107
19578.04 137
19579.37 115
19580.69 133
19582.01 137
19583.33 126
19584.66 124
19585.98 137
19587.30 143
19588.63 125
19589.95 125
19591.27 119
19592.59 129
19593.92 129
19595.24 105
19596.56 125
19597.89 120
19599.21 126
19600.53 150
19601.86 134
19603.18 125
19604.50 143
19605.83 133
19607.15 136
19608.47 157
19609.80 126
19611.12 103
19612.45 118
19613.77 135
19615.09 132
19616.42 139
19617.74 145
19619.06 133
19620.39 104
19621.71 117
19623.04 110
19624.36 121
19625.69 126
19627.01 121
19628.33 115
19629.66 138
19630.98 133
19632.31 119
19633.63 144
19634.96 139
19636.28 131
19637.60 131
19638.93 107
19640.25 143
19641.58 130
19642.90 131
19644.23 115
19645.55 140
19646.88 127
19648.20 126
19649.53 146
19650.85 133
19652.18 124
19653.50 123
19654.83 128
19656.15 128
19657.48 107
19658.80 130
19660.13 133
19661.45 130
19662.78 140
19664.11 136
19665.43 153
19666.76 141
19668.08 142
19669.41 130
19670.73 135
19672.06 112
19673.39 140
19674.71 130
19676.04 137
19677.36 117
19678.69 127
19680.01 115
19681.34 107
19682.67 135
19683.99 130
19685.32 155
19686.65 145
19687.97 143
19689.30 136
19690.62 152
19691.95 149
19693.28 131
19694.60 144
19695.93 127
19697.26 139
19698.58 129
19699.91 147
19701.24 156
19702.56 134
19703.89 150
19705.22 146
19706.54 126
19707.87 131
19709.20 145
19710.53 140
19711.85 137
19713.18 146
19714.51 126
19715.83 125
19717.16 129
19718.49 131
19719.82 144
19721.14 132
19722.47 128
19723.80 98
19725.13 147
19726.45 115
19727.78 119
19729.11 137
19730.44 102
19731.76 133
19733.09 145
19734.42 124
19735.75 131
19737.08 121
19738.40 118
19739.73 133
19741.06 135
19742.39 138
19743.72 131
19745.04 136
19746.37 145
19747.70 122
19749.03 125
19750.36 130
19751.69 127
19753.01 104
19754.34 124
19755.67 123
19757.00 127
19758.33 115
19759.66 128
19760.99 117
19762.31 136
19763.64 134
19764.97 112
19766.30 103
19767.63 134
19768.96 121
19770.29 127
19771.62 115
19772.95 148
19774.28 134
19775.60 134
19776.93 96
19778.26 123
19779.59 128
19780.92 147
19782.25 155
19783.58 123
19784.91 116
19786.24 122
19787.57 147
19788.90 108
19790.23 133
19791.56 147
19792.89 174
19794.22 137
19795.55 95
19796.88 151
19798.21 125
19799.54 132
19800.87 141
19802.20 126
19803.53 135
19804.86 160
19806.19 139
19807.52 126
19808.85 118
19810.18 129
19811.51 125
19812.84 126
19814.17 131
19815.50 138
19816.83 126
19818.16 95
19819.49 136
19820.83 137
19822.16 137
19823.49 140
19824.82 125
19826.15 146
19827.48 115
19828.81 110
19830.14 128
19831.47 104
19832.80 132
19834.14 140
19835.47 139
19836.80 141
19838.13 133
19839.46 130
19840.79 130
19842.12 128
19843.46 133
19844.79 114
19846.12 146
19847.45 120
19848.78 110
19850.11 108
19851.45 120
19852.78 126
19854.11 117
19855.44 111
19856.77 131
19858.11 132
19859.44 127
19860.77 112
19862.10 106
19863.43 150
19864.77 157
19866.10 106
19867.43 124
19868.76 123
19870.10 107
19871.43 115
19872.76 108
19874.09 107
19875.43 130
19876.76 156
19878.09 111
19879.42 121
19880.76 145
19882.09 138
19883.42 107
19884.75 139
19886.09 132
19887.42 151
19888.75 126
19890.09 106
19891.42 123
19892.75 129
19894.09 153
19895.42 139
19896.75 136
19898.09 135
19899.42 113
19900.75 145
19902.09 134
19903.42 116
19904.75 106
19906.09 133
19907.42 121
19908.75 130
19910.09 102
19911.42 103
19912.76 132
19914.09 138
19915.42 149
19916.76 139
19918.09 132
19919.43 118
19920.76 142
19922.09 162
19923.43 123
19924.76 144
19926.10 110
19927.43 110
19928.77 117
19930.10 117
19931.43 120
19932.77 118
19934.10 131
19935.44 139
19936.77 126
19938.11 128
19939.44 141
19940.78 146
19942.11 148
19943.45 126
19944.78 129
19946.12 127
19947.45 113
19948.79 121
19950.12 139
19951.46 127
19952.79 126
19954.13 132
19955.46 129
19956.80 122
19958.13 135
19959.47 121
19960.80 113
19962.14 122
19963.48 135
19964.81 122
19966.15 105
19967.48 103
19968.82 107
19970.15 129
19971.49 99
19972.83 110
19974.16 121
19975.50 103
19976.83 122
19978.17 142
19979.51 140
19980.84 108
19982.18 123
19983.51 117
19984.85 124
19986.19 104
19987.52 127
19988.86 144
19990.20 137
19991.53 152
19992.87 132
19994.21 132
19995.54 138
19996.88 145
19998.22 134
19999.55 133
20000.89 138
20002.23 123
20003.56 112
20004.90 120
20006.24 134
20007.57 135
20008.91 118
20010.25 144
20011.59 162
20012.92 129
20014.26 152
20015.60 120
20016.94 135
20018.27 107
20019.61 145
20020.95 126
20022.28 124
20023.62 113
20024.96 117
20026.30 132
20027.64 148
20028.97 127
20030.31 91
20031.65 121
20032.99 133
20034.32 118
20035.66 153
20037.00 140
20038.34 127
20039.68 128
20041.02 127
20042.35 144
20043.69 112
20045.03 126
20046.37 133
20047.71 132
20049.05 107
20050.38 134
20051.72 148
20053.06 97
20054.40 114
20055.74 123
20057.08 154
20058.42 161
20059.75 123
20061.09 112
20062.43 107
20063.77 130
20065.11 111
20066.45 126
20067.79 132
20069.13 119
20070.47 118
20071.81 141
20073.14 126
20074.48 119
20075.82 128
20077.16 127
20078.50 136
20079.84 145
20081.18 124
20082.52 123
20083.86 118
20085.20 118
20086.54 122
20087.88 128
20089.22 106
20090.56 127
20091.90 123
20093.24 126
20094.58 115
20095.92 130
20097.26 145
20098.60 144
20099.94 132
20101.28 131
20102.62 126
20103.96 128
20105.30 137
20106.64 144
20107.98 143
20109.32 133
20110.66 119
20112.00 104
20113.34 135
20114.68 113
20116.02 153
20117.36 132
20118.71 134
20120.05 149
20121.39 136
20122.73 127
20124.07 156
20125.41 143
20126.75 128
20128.09 139
20129.43 117
20130.77 117
20132.12 133
20133.46 136
20134.80 132
20136.14 126
20137.48 110
20138.82 114
20140.16 126
20141.51 132
20142.85 112
20144.19 110
20145.53 94
