# Supplementary material for: MALDI-TOF MS typing enables the classification of brewing yeasts of the genus Saccharomyces to major beer styles
Source: PLoS One. 2017 Aug 9;12(8):e0181694. doi: 10.1371/journal.pone.0181694 (PMC5549903; doi:10.1371/journal.pone.0181694)
Supplement: S3 File — The directory includes 90 raw files and was zipped to “.zip”; the folder has three strains with 30 spectra per strain; S1 Text explains the raw files with an example and Table 1 represents the yeast strains used within the experiment. (ZIP) [file pone.0181694.s006.zip › 7-9/30258-205-OG-WB-WB-YPG-18h-E-E_2015-08-07__0_G1_1.dat]

2000.64 2402
2001.06 2315
2001.49 2362
2001.91 2296
2002.33 2255
2002.75 2388
2003.17 2219
2003.60 2229
2004.02 2230
2004.44 2115
2004.86 2061
2005.28 2361
2005.70 2086
2006.13 2146
2006.55 2152
2006.97 2167
2007.39 2123
2007.82 2209
2008.24 2276
2008.66 2259
2009.08 2262
2009.51 2282
2009.93 2066
2010.35 2241
2010.77 2335
2011.20 2209
2011.62 2213
2012.04 2270
2012.46 2233
2012.89 2026
2013.31 2059
2013.73 2224
2014.15 2162
2014.58 1997
2015.00 1900
2015.42 2267
2015.85 2025
2016.27 1827
2016.69 2049
2017.12 2010
2017.54 1940
2017.96 2074
2018.39 2195
2018.81 1860
2019.23 1971
2019.66 2111
2020.08 2185
2020.50 2275
2020.93 2335
2021.35 2204
2021.78 2303
2022.20 2256
2022.62 2356
2023.05 2440
2023.47 2255
2023.89 2290
2024.32 2095
2024.74 2050
2025.17 2071
2025.59 2324
2026.01 2143
2026.44 2104
2026.86 1924
2027.29 2139
2027.71 2243
2028.14 2120
2028.56 1998
2028.99 1880
2029.41 2018
2029.83 1883
2030.26 1917
2030.68 2026
2031.11 2114
2031.53 2034
2031.96 2000
2032.38 2014
2032.81 1940
2033.23 2009
2033.66 2371
2034.08 2076
2034.51 2129
2034.93 2120
2035.36 2189
2035.78 2131
2036.21 2093
2036.63 2231
2037.06 2082
2037.48 1977
2037.91 2127
2038.33 1931
2038.76 1995
2039.19 1953
2039.61 2145
2040.04 1898
2040.46 2096
2040.89 1936
2041.31 1946
2041.74 2056
2042.17 2017
2042.59 2092
2043.02 1957
2043.44 2131
2043.87 2275
2044.30 2031
2044.72 2183
2045.15 2122
2045.57 2195
2046.00 2187
2046.43 2156
2046.85 2280
2047.28 2296
2047.71 2163
2048.13 2248
2048.56 2436
2048.99 2559
2049.41 2459
2049.84 2200
2050.27 2172
2050.69 2246
2051.12 2292
2051.55 2255
2051.97 2088
2052.40 2054
2052.83 2059
2053.25 2163
2053.68 1961
2054.11 1928
2054.54 2043
2054.96 2258
2055.39 2314
2055.82 2150
2056.24 2113
2056.67 2211
2057.10 2037
2057.53 2147
2057.95 2120
2058.38 2056
2058.81 2398
2059.24 2359
2059.66 2319
2060.09 2330
2060.52 2185
2060.95 2382
2061.38 2267
2061.80 2309
2062.23 2081
2062.66 2206
2063.09 2276
2063.52 2147
2063.94 2064
2064.37 1946
2064.80 2244
2065.23 2562
2065.66 2356
2066.09 2203
2066.51 2637
2066.94 2716
2067.37 2536
2067.80 2763
2068.23 2803
2068.66 2672
2069.08 2616
2069.51 2546
2069.94 2303
2070.37 2128
2070.80 2372
2071.23 2013
2071.66 2259
2072.09 2177
2072.52 2232
2072.94 2149
2073.37 2187
2073.80 2383
2074.23 2328
2074.66 2081
2075.09 2271
2075.52 2248
2075.95 2494
2076.38 2307
2076.81 2335
2077.24 2279
2077.67 2308
2078.10 2359
2078.53 2336
2078.96 2230
2079.39 1983
2079.82 2060
2080.25 2135
2080.68 2205
2081.11 2225
2081.54 2148
2081.97 2225
2082.40 2223
2082.83 2249
2083.26 2103
2083.69 1956
2084.12 1844
2084.55 1939
2084.98 2096
2085.41 2163
2085.84 2061
2086.27 2101
2086.70 2155
2087.13 2105
2087.56 1992
2087.99 2080
2088.42 1988
2088.85 1854
2089.28 1858
2089.71 2026
2090.14 2156
2090.57 2034
2091.01 2064
2091.44 2093
2091.87 1974
2092.30 2036
2092.73 2261
2093.16 2138
2093.59 1996
2094.02 2074
2094.45 2144
2094.89 2043
2095.32 2107
2095.75 2007
2096.18 1918
2096.61 1899
2097.04 2068
2097.47 1980
2097.91 1958
2098.34 1957
2098.77 1843
2099.20 1852
2099.63 1914
2100.07 1823
2100.50 1883
2100.93 2038
2101.36 2065
2101.79 1939
2102.23 1969
2102.66 1905
2103.09 1964
2103.52 2067
2103.95 1847
2104.39 2018
2104.82 2075
2105.25 1943
2105.68 1915
2106.12 1880
2106.55 2073
2106.98 2033
2107.41 1892
2107.85 1929
2108.28 1860
2108.71 2031
2109.14 2073
2109.58 2241
2110.01 2294
2110.44 2075
2110.88 2097
2111.31 1941
2111.74 2048
2112.18 2039
2112.61 2129
2113.04 2131
2113.48 2120
2113.91 2007
2114.34 1955
2114.78 1870
2115.21 1918
2115.64 1838
2116.08 1915
2116.51 1813
2116.94 1926
2117.38 1888
2117.81 1843
2118.24 1803
2118.68 1840
2119.11 1835
2119.55 1899
2119.98 2016
2120.41 1785
2120.85 1933
2121.28 1832
2121.72 1949
2122.15 1824
2122.58 1917
2123.02 2076
2123.45 1885
2123.89 1995
2124.32 1936
2124.75 2070
2125.19 2165
2125.62 1878
2126.06 1954
2126.49 1988
2126.93 2147
2127.36 1946
2127.80 1789
2128.23 1834
2128.67 1816
2129.10 1817
2129.54 1786
2129.97 1968
2130.41 1993
2130.84 1990
2131.28 2061
2131.71 2144
2132.15 1976
2132.58 2104
2133.02 2113
2133.45 2181
2133.89 2031
2134.32 1891
2134.76 1875
2135.19 2040
2135.63 2140
2136.06 1889
2136.50 2081
2136.94 2027
2137.37 2011
2137.81 1930
2138.24 2084
2138.68 1935
2139.12 1968
2139.55 1784
2139.99 1810
2140.42 2076
2140.86 2049
2141.30 2122
2141.73 2069
2142.17 2064
2142.60 2051
2143.04 1943
2143.48 2121
2143.91 2001
2144.35 2016
2144.79 2081
2145.22 2111
2145.66 2093
2146.09 1886
2146.53 1957
2146.97 2096
2147.40 1918
2147.84 1879
2148.28 2020
2148.72 1839
2149.15 1832
2149.59 2080
2150.03 1996
2150.46 2148
2150.90 2269
2151.34 2136
2151.77 2102
2152.21 1996
2152.65 2098
2153.09 2065
2153.52 2265
2153.96 2143
2154.40 1872
2154.84 1986
2155.27 2110
2155.71 2075
2156.15 2163
2156.59 2109
2157.02 1995
2157.46 2172
2157.90 2315
2158.34 2195
2158.78 2152
2159.21 2301
2159.65 2391
2160.09 2224
2160.53 2132
2160.97 2156
2161.40 2054
2161.84 2070
2162.28 1979
2162.72 1988
2163.16 1956
2163.59 1911
2164.03 1978
2164.47 1883
2164.91 1856
2165.35 2105
2165.79 2079
2166.23 2025
2166.66 1877
2167.10 1771
2167.54 1760
2167.98 1910
2168.42 1967
2168.86 1794
2169.30 1805
2169.74 1848
2170.18 1967
2170.61 2021
2171.05 1938
2171.49 2041
2171.93 2265
2172.37 2219
2172.81 2258
2173.25 2476
2173.69 2265
2174.13 2289
2174.57 2256
2175.01 2300
2175.45 2286
2175.89 2521
2176.33 2527
2176.77 2713
2177.21 2456
2177.65 2257
2178.09 2243
2178.53 2497
2178.97 2593
2179.41 2308
2179.85 2088
2180.29 2153
2180.73 2384
2181.17 2176
2181.61 2153
2182.05 2025
2182.49 1979
2182.93 1963
2183.37 1964
2183.81 2060
2184.25 2117
2184.69 1915
2185.13 1832
2185.57 1972
2186.01 1945
2186.45 1933
2186.89 1869
2187.33 1838
2187.77 2004
2188.21 2032
2188.65 2126
2189.10 2177
2189.54 2081
2189.98 2090
2190.42 2032
2190.86 2063
2191.30 2012
2191.74 2020
2192.18 2164
2192.62 2243
2193.07 2188
2193.51 1862
2193.95 1951
2194.39 2241
2194.83 2397
2195.27 2310
2195.71 2374
2196.16 2250
2196.60 2365
2197.04 2435
2197.48 2426
2197.92 2347
2198.37 2203
2198.81 2323
2199.25 2385
2199.69 2355
2200.13 2212
2200.58 2264
2201.02 2347
2201.46 2261
2201.90 2167
2202.34 2293
2202.79 2223
2203.23 2130
2203.67 2357
2204.11 2195
2204.56 1977
2205.00 1972
2205.44 2032
2205.88 1997
2206.33 2124
2206.77 2229
2207.21 2121
2207.65 2158
2208.10 2144
2208.54 2171
2208.98 2368
2209.43 2379
2209.87 2215
2210.31 2094
2210.76 2121
2211.20 2176
2211.64 2091
2212.09 2179
2212.53 2225
2212.97 2156
2213.42 2132
2213.86 2048
2214.30 2049
2214.75 2100
2215.19 2130
2215.63 2111
2216.08 2159
2216.52 2189
2216.96 2069
2217.41 2003
2217.85 2082
2218.30 2351
2218.74 2170
2219.18 1960
2219.63 2042
2220.07 2021
2220.52 2065
2220.96 2159
2221.40 2083
2221.85 2291
2222.29 2169
2222.74 2336
2223.18 2403
2223.63 2356
2224.07 2425
2224.51 2433
2224.96 2388
2225.40 2147
2225.85 2266
2226.29 2323
2226.74 2551
2227.18 2515
2227.63 2289
2228.07 2310
2228.52 2303
2228.96 2264
2229.41 2259
2229.85 2300
2230.30 2249
2230.74 2296
2231.19 2283
2231.63 2422
2232.08 2425
2232.52 2449
2232.97 2226
2233.41 2291
2233.86 2284
2234.30 2287
2234.75 2386
2235.20 2370
2235.64 2375
2236.09 2288
2236.53 2144
2236.98 2108
2237.42 2085
2237.87 2139
2238.32 2105
2238.76 2130
2239.21 2077
2239.65 2064
2240.10 2047
2240.55 2184
2240.99 2022
2241.44 2042
2241.88 2007
2242.33 2091
2242.78 1886
2243.22 1877
2243.67 1935
2244.12 2014
2244.56 2104
2245.01 2078
2245.46 1920
2245.90 1889
2246.35 1951
2246.80 1964
2247.24 2012
2247.69 1868
2248.14 1867
2248.58 2018
2249.03 2091
2249.48 2033
2249.92 2035
2250.37 2025
2250.82 2089
2251.27 2193
2251.71 2269
2252.16 2224
2252.61 2202
2253.05 2136
2253.50 2021
2253.95 2022
2254.40 2113
2254.84 2130
2255.29 2035
2255.74 2106
2256.19 1909
2256.64 2058
2257.08 1903
2257.53 2069
2257.98 1975
2258.43 1931
2258.87 2042
2259.32 2050
2259.77 2121
2260.22 1985
2260.67 2025
2261.11 2086
2261.56 2172
2262.01 2157
2262.46 2154
2262.91 1995
2263.36 2031
2263.80 1941
2264.25 2198
2264.70 2237
2265.15 2179
2265.60 2079
2266.05 1989
2266.50 2173
2266.94 2309
2267.39 2292
2267.84 2170
2268.29 2175
2268.74 2215
2269.19 2320
2269.64 2171
2270.09 2315
2270.54 2294
2270.99 2189
2271.43 2313
2271.88 2174
2272.33 2109
2272.78 2275
2273.23 2286
2273.68 2226
2274.13 2231
2274.58 2233
2275.03 2274
2275.48 2150
2275.93 2198
2276.38 2047
2276.83 1978
2277.28 2135
2277.73 2148
2278.18 2123
2278.63 2046
2279.08 2138
2279.53 2085
2279.98 2058
2280.43 1879
2280.88 2055
2281.33 2153
2281.78 1977
2282.23 2085
2282.68 2069
2283.13 1974
2283.58 2052
2284.03 1843
2284.48 2031
2284.93 2109
2285.38 1990
2285.83 1944
2286.28 1939
2286.73 1921
2287.18 1974
2287.63 2058
2288.08 1857
2288.54 2006
2288.99 2219
2289.44 2431
2289.89 2433
2290.34 2416
2290.79 2665
2291.24 2904
2291.69 2861
2292.14 2885
2292.60 2730
2293.05 3045
2293.50 3063
2293.95 3068
2294.40 2704
2294.85 2430
2295.30 2536
2295.76 2528
2296.21 2279
2296.66 2219
2297.11 2180
2297.56 2241
2298.01 2136
2298.47 1980
2298.92 2025
2299.37 1869
2299.82 2159
2300.27 2042
2300.73 1859
2301.18 1930
2301.63 1996
2302.08 2009
2302.53 2062
2302.99 1937
2303.44 2076
2303.89 1996
2304.34 1996
2304.80 1978
2305.25 2119
2305.70 1859
2306.15 1985
2306.61 1940
2307.06 2019
2307.51 2038
2307.96 2115
2308.42 1992
2308.87 1929
2309.32 1998
2309.78 2190
2310.23 2071
2310.68 2045
2311.14 2073
2311.59 2035
2312.04 2195
2312.49 2249
2312.95 2145
2313.40 2317
2313.85 2275
2314.31 2391
2314.76 2328
2315.22 2182
2315.67 2161
2316.12 2081
2316.58 2073
2317.03 2014
2317.48 1885
2317.94 2034
2318.39 2018
2318.84 2025
2319.30 2061
2319.75 2074
2320.21 2250
2320.66 2126
2321.11 2030
2321.57 2050
2322.02 2016
2322.48 1999
2322.93 2136
2323.39 2113
2323.84 2050
2324.29 2014
2324.75 2378
2325.20 2354
2325.66 2464
2326.11 2726
2326.57 2471
2327.02 2881
2327.48 2824
2327.93 2454
2328.39 2612
2328.84 2676
2329.30 2799
2329.75 2561
2330.21 2450
2330.66 2343
2331.12 2258
2331.57 2294
2332.03 2158
2332.48 1995
2332.94 1992
2333.39 2014
2333.85 2125
2334.30 2184
2334.76 2236
2335.21 2037
2335.67 2037
2336.12 2072
2336.58 2206
2337.03 2052
2337.49 2015
2337.95 2134
2338.40 2073
2338.86 1958
2339.31 2073
2339.77 1894
2340.23 1877
2340.68 1931
2341.14 1844
2341.59 1830
2342.05 1896
2342.51 1873
2342.96 1835
2343.42 1837
2343.87 1811
2344.33 1836
2344.79 1868
2345.24 2062
2345.70 1888
2346.16 1688
2346.61 2082
2347.07 1987
2347.53 1800
2347.98 1818
2348.44 2024
2348.90 1776
2349.35 1797
2349.81 1964
2350.27 1966
2350.72 2048
2351.18 1819
2351.64 1924
2352.10 1934
2352.55 2012
2353.01 1876
2353.47 1951
2353.92 1773
2354.38 1824
2354.84 2062
2355.30 2124
2355.75 2006
2356.21 1914
2356.67 1891
2357.13 1849
2357.58 1725
2358.04 1859
2358.50 1739
2358.96 1678
2359.41 1596
2359.87 1726
2360.33 1586
2360.79 1648
2361.25 1777
2361.70 1861
2362.16 1797
2362.62 1785
2363.08 1919
2363.54 1912
2363.99 1925
2364.45 1907
2364.91 1854
2365.37 1836
2365.83 1868
2366.29 1990
2366.75 2068
2367.20 2003
2367.66 1881
2368.12 1970
2368.58 2009
2369.04 1979
2369.50 1876
2369.96 1921
2370.42 1893
2370.87 1786
2371.33 1793
2371.79 1824
2372.25 2026
2372.71 1940
2373.17 1803
2373.63 1923
2374.09 1986
2374.55 2069
2375.01 2091
2375.47 2081
2375.92 1949
2376.38 2224
2376.84 2095
2377.30 2295
2377.76 2215
2378.22 2065
2378.68 2027
2379.14 1976
2379.60 1820
2380.06 1898
2380.52 1808
2380.98 1733
2381.44 1943
2381.90 1854
2382.36 1832
2382.82 1683
2383.28 1786
2383.74 1768
2384.20 1663
2384.66 1664
2385.12 1727
2385.58 1786
2386.04 1755
2386.50 1820
2386.96 1709
2387.42 1758
2387.88 1796
2388.35 1738
2388.81 2022
2389.27 1909
2389.73 1819
2390.19 1730
2390.65 1855
2391.11 1977
2391.57 2100
2392.03 1911
2392.49 1853
2392.95 1892
2393.42 1789
2393.88 2001
2394.34 2174
2394.80 1904
2395.26 1823
2395.72 1777
2396.18 1912
2396.64 1892
2397.11 1791
2397.57 1775
2398.03 1815
2398.49 1875
2398.95 1789
2399.41 1744
2399.88 1720
2400.34 1962
2400.80 1957
2401.26 1724
2401.72 1808
2402.18 1820
2402.65 1936
2403.11 1837
2403.57 1817
2404.03 1924
2404.49 1783
2404.96 1868
2405.42 1833
2405.88 1661
2406.34 1631
2406.81 1695
2407.27 1787
2407.73 1667
2408.19 1870
2408.66 1824
2409.12 1647
2409.58 1919
2410.04 1770
2410.51 1760
2410.97 1644
2411.43 1822
2411.90 1695
2412.36 1750
2412.82 1614
2413.28 1733
2413.75 1678
2414.21 1690
2414.67 1978
2415.14 1831
2415.60 1900
2416.06 1698
2416.53 1737
2416.99 1884
2417.45 1751
2417.92 1864
2418.38 1788
2418.84 1891
2419.31 1982
2419.77 1845
2420.23 1750
2420.70 1632
2421.16 1748
2421.63 1838
2422.09 2033
2422.55 2034
2423.02 1814
2423.48 1812
2423.95 1808
2424.41 1888
2424.87 1922
2425.34 1858
2425.80 1790
2426.27 1684
2426.73 1683
2427.20 1871
2427.66 1838
2428.12 1911
2428.59 1865
2429.05 1656
2429.52 1622
2429.98 1689
2430.45 1678
2430.91 1852
2431.38 1704
2431.84 1519
2432.31 1781
2432.77 1824
2433.24 1881
2433.70 1730
2434.17 1525
2434.63 1764
2435.10 1826
2435.56 1788
2436.03 1819
2436.49 1730
2436.96 1680
2437.42 1605
2437.89 1732
2438.35 1959
2438.82 1812
2439.28 1723
2439.75 1927
2440.21 1874
2440.68 2014
2441.15 1909
2441.61 2091
2442.08 1808
2442.54 1783
2443.01 1843
2443.48 1811
2443.94 1897
2444.41 2021
2444.87 1914
2445.34 1688
2445.81 1893
2446.27 1822
2446.74 1627
2447.20 1773
2447.67 1756
2448.14 1794
2448.60 1616
2449.07 1698
2449.54 1544
2450.00 1837
2450.47 1837
2450.94 1791
2451.40 1737
2451.87 1653
2452.34 1721
2452.80 1765
2453.27 1747
2453.74 1784
2454.20 1691
2454.67 1718
2455.14 1636
2455.60 1619
2456.07 1630
2456.54 1714
2457.01 1842
2457.47 1730
2457.94 1798
2458.41 1756
2458.87 1813
2459.34 1892
2459.81 1823
2460.28 1663
2460.74 1780
2461.21 1780
2461.68 1706
2462.15 1821
2462.62 1754
2463.08 1677
2463.55 1565
2464.02 1592
2464.49 1754
2464.95 1624
2465.42 1727
2465.89 1683
2466.36 1674
2466.83 1758
2467.29 1823
2467.76 1518
2468.23 1689
2468.70 1844
2469.17 1616
2469.64 1719
2470.10 1804
2470.57 1759
2471.04 1789
2471.51 1811
2471.98 1764
2472.45 1864
2472.92 1791
2473.39 1970
2473.85 1845
2474.32 1759
2474.79 1717
2475.26 1612
2475.73 1498
2476.20 1659
2476.67 1807
2477.14 1832
2477.61 2000
2478.08 1794
2478.54 1731
2479.01 1915
2479.48 1927
2479.95 1725
2480.42 1750
2480.89 1623
2481.36 1592
2481.83 1733
2482.30 1727
2482.77 1658
2483.24 1712
2483.71 1707
2484.18 1588
2484.65 1580
2485.12 1620
2485.59 1730
2486.06 1840
2486.53 1749
2487.00 1651
2487.47 1704
2487.94 1892
2488.41 1959
2488.88 1765
2489.35 1709
2489.82 1873
2490.29 1835
2490.76 1835
2491.23 1773
2491.70 1711
2492.17 1751
2492.64 1797
2493.11 1965
2493.58 1756
2494.05 1761
2494.52 1739
2495.00 1753
2495.47 1737
2495.94 1746
2496.41 1659
2496.88 1776
2497.35 1684
2497.82 1799
2498.29 1714
2498.76 1622
2499.23 1899
2499.71 1751
2500.18 1658
2500.65 1481
2501.12 1690
2501.59 1695
2502.06 1771
2502.53 1579
2503.01 1584
2503.48 1712
2503.95 1649
2504.42 1637
2504.89 1730
2505.36 1647
2505.84 1569
2506.31 1661
2506.78 1694
2507.25 1721
2507.72 1681
2508.20 1817
2508.67 1653
2509.14 1699
2509.61 1706
2510.08 1636
2510.56 1710
2511.03 1632
2511.50 1882
2511.97 2038
2512.45 1899
2512.92 1894
2513.39 1779
2513.86 1878
2514.34 1997
2514.81 1874
2515.28 1962
2515.75 1915
2516.23 1911
2516.70 1784
2517.17 1819
2517.65 1764
2518.12 1879
2518.59 1766
2519.07 1715
2519.54 1803
2520.01 1691
2520.48 1649
2520.96 1674
2521.43 1835
2521.90 1761
2522.38 1744
2522.85 1696
2523.32 1630
2523.80 1720
2524.27 1695
2524.75 1825
2525.22 1590
2525.69 1709
2526.17 1736
2526.64 1748
2527.11 1582
2527.59 1664
2528.06 1805
2528.54 1696
2529.01 1839
2529.48 1982
2529.96 1927
2530.43 1838
2530.91 1903
2531.38 1774
2531.85 1732
2532.33 1990
2532.80 1917
2533.28 1936
2533.75 1861
2534.23 1760
2534.70 1853
2535.18 1749
2535.65 1610
2536.12 1706
2536.60 1619
2537.07 1653
2537.55 1757
2538.02 1647
2538.50 1745
2538.97 1657
2539.45 1646
2539.92 1918
2540.40 1856
2540.87 1895
2541.35 1909
2541.82 1590
2542.30 1725
2542.77 1769
2543.25 1608
2543.73 1801
2544.20 1839
2544.68 1649
2545.15 1672
2545.63 1764
2546.10 1908
2546.58 1795
2547.05 1797
2547.53 1916
2548.01 1853
2548.48 1905
2548.96 1822
2549.43 2028
2549.91 2013
2550.39 2218
2550.86 2099
2551.34 2092
2551.81 1859
2552.29 2041
2552.77 1974
2553.24 1903
2553.72 1952
2554.20 2045
2554.67 1817
2555.15 1716
2555.62 1843
2556.10 1804
2556.58 1647
2557.05 1933
2557.53 1985
2558.01 1902
2558.48 1895
2558.96 2013
2559.44 1778
2559.91 1655
2560.39 1808
2560.87 1909
2561.35 1691
2561.82 1687
2562.30 1651
2562.78 1657
2563.25 1588
2563.73 1644
2564.21 1822
2564.69 1739
2565.16 1719
2565.64 1786
2566.12 1645
2566.60 1731
2567.07 1619
2567.55 1629
2568.03 1753
2568.51 1693
2568.98 1623
2569.46 1656
2569.94 1660
2570.42 1659
2570.90 1645
2571.37 1844
2571.85 1737
2572.33 1652
2572.81 1599
2573.29 1628
2573.76 1705
2574.24 1613
2574.72 1729
2575.20 1746
2575.68 1610
2576.16 1560
2576.63 1649
2577.11 1663
2577.59 1641
2578.07 1702
2578.55 1772
2579.03 1661
2579.51 1553
2579.98 1665
2580.46 1787
2580.94 1625
2581.42 1623
2581.90 1459
2582.38 1551
2582.86 1554
2583.34 1610
2583.82 1595
2584.30 1601
2584.77 1573
2585.25 1561
2585.73 1541
2586.21 1405
2586.69 1536
2587.17 1587
2587.65 1652
2588.13 1575
2588.61 1703
2589.09 1713
2589.57 1664
2590.05 1641
2590.53 1822
2591.01 1727
2591.49 1620
2591.97 1578
2592.45 1666
2592.93 1564
2593.41 1600
2593.89 1709
2594.37 1730
2594.85 1677
2595.33 1534
2595.81 1526
2596.29 1554
2596.77 1659
2597.25 1644
2597.73 1614
2598.21 1579
2598.69 1653
2599.17 1681
2599.65 1521
2600.13 1602
2600.61 1589
2601.09 1604
2601.57 1575
2602.06 1570
2602.54 1545
2603.02 1672
2603.50 1842
2603.98 1688
2604.46 1466
2604.94 1597
2605.42 1455
2605.90 1452
2606.38 1607
2606.87 1669
2607.35 1711
2607.83 1782
2608.31 1536
2608.79 1664
2609.27 1573
2609.75 1528
2610.24 1536
2610.72 1614
2611.20 1519
2611.68 1501
2612.16 1610
2612.64 1657
2613.13 1612
2613.61 1649
2614.09 1482
2614.57 1775
2615.05 1621
2615.54 1513
2616.02 1494
2616.50 1611
2616.98 1535
2617.46 1595
2617.95 1478
2618.43 1538
2618.91 1612
2619.39 1519
2619.88 1661
2620.36 1540
2620.84 1629
2621.32 1554
2621.81 1596
2622.29 1533
2622.77 1562
2623.26 1589
2623.74 1456
2624.22 1630
2624.70 1634
2625.19 1507
2625.67 1532
2626.15 1544
2626.64 1577
2627.12 1589
2627.60 1605
2628.09 1558
2628.57 1564
2629.05 1640
2629.54 1530
2630.02 1510
2630.50 1736
2630.99 1808
2631.47 1662
2631.95 1799
2632.44 1645
2632.92 1703
2633.40 1846
2633.89 1731
2634.37 1812
2634.85 1746
2635.34 1922
2635.82 1795
2636.31 1734
2636.79 1708
2637.27 1702
2637.76 1641
2638.24 1699
2638.73 1641
2639.21 1517
2639.70 1474
2640.18 1460
2640.66 1623
2641.15 1651
2641.63 1595
2642.12 1563
2642.60 1546
2643.09 1662
2643.57 1616
2644.06 1436
2644.54 1520
2645.03 1471
2645.51 1571
2646.00 1533
2646.48 1359
2646.97 1610
2647.45 1637
2647.94 1744
2648.42 1551
2648.91 1611
2649.39 1691
2649.88 1723
2650.36 1628
2650.85 1547
2651.33 1480
2651.82 1576
2652.30 1503
2652.79 1532
2653.27 1689
2653.76 1558
2654.24 1582
2654.73 1446
2655.22 1418
2655.70 1420
2656.19 1565
2656.67 1659
2657.16 1609
2657.65 1494
2658.13 1637
2658.62 1470
2659.10 1551
2659.59 1567
2660.08 1468
2660.56 1636
2661.05 1610
2661.53 1628
2662.02 1595
2662.51 1565
2662.99 1711
2663.48 1581
2663.97 1558
2664.45 1620
2664.94 1523
2665.43 1504
2665.91 1502
2666.40 1449
2666.89 1594
2667.37 1563
2667.86 1580
2668.35 1577
2668.83 1591
2669.32 1600
2669.81 1527
2670.29 1599
2670.78 1541
2671.27 1579
2671.76 1576
2672.24 1662
2672.73 1635
2673.22 1610
2673.71 1668
2674.19 1629
2674.68 1626
2675.17 1827
2675.66 1901
2676.14 1902
2676.63 1810
2677.12 1919
2677.61 1801
2678.09 1709
2678.58 1700
2679.07 1773
2679.56 1807
2680.05 1585
2680.53 1574
2681.02 1595
2681.51 1677
2682.00 1568
2682.49 1390
2682.97 1470
2683.46 1529
2683.95 1481
2684.44 1646
2684.93 1705
2685.42 1588
2685.91 1420
2686.39 1410
2686.88 1476
2687.37 1589
2687.86 1419
2688.35 1332
2688.84 1537
2689.33 1502
2689.81 1557
2690.30 1644
2690.79 1573
2691.28 1548
2691.77 1510
2692.26 1587
2692.75 1621
2693.24 1621
2693.73 1516
2694.22 1544
2694.71 1683
2695.20 1493
2695.68 1533
2696.17 1590
2696.66 1508
2697.15 1446
2697.64 1491
2698.13 1432
2698.62 1469
2699.11 1506
2699.60 1461
2700.09 1424
2700.58 1557
2701.07 1568
2701.56 1605
2702.05 1457
2702.54 1647
2703.03 1473
2703.52 1503
2704.01 1488
2704.50 1666
2704.99 1696
2705.48 1645
2705.97 1738
2706.46 1585
2706.95 1401
2707.44 1388
2707.93 1577
2708.42 1567
2708.92 1579
2709.41 1556
2709.90 1468
2710.39 1499
2710.88 1521
2711.37 1524
2711.86 1382
2712.35 1477
2712.84 1436
2713.33 1407
2713.82 1440
2714.31 1446
2714.81 1435
2715.30 1472
2715.79 1497
2716.28 1516
2716.77 1590
2717.26 1599
2717.75 1678
2718.24 1539
2718.74 1688
2719.23 1490
2719.72 1647
2720.21 1364
2720.70 1467
2721.19 1477
2721.69 1404
2722.18 1505
2722.67 1599
2723.16 1492
2723.65 1488
2724.15 1734
2724.64 1695
2725.13 1784
2725.62 1876
2726.11 1874
2726.61 1709
2727.10 1628
2727.59 1656
2728.08 1621
2728.58 1606
2729.07 1534
2729.56 1437
2730.05 1444
2730.55 1395
2731.04 1492
2731.53 1472
2732.02 1549
2732.52 1641
2733.01 1763
2733.50 1567
2733.99 1490
2734.49 1428
2734.98 1617
2735.47 1598
2735.97 1632
2736.46 1705
2736.95 1564
2737.45 1582
2737.94 1674
2738.43 1738
2738.93 1609
2739.42 1562
2739.91 1703
2740.41 1698
2740.90 1734
2741.39 1517
2741.89 1463
2742.38 1573
2742.87 1675
2743.37 1586
2743.86 1517
2744.36 1593
2744.85 1467
2745.34 1430
2745.84 1434
2746.33 1383
2746.82 1472
2747.32 1400
2747.81 1525
2748.31 1547
2748.80 1503
2749.30 1587
2749.79 1610
2750.28 1442
2750.78 1602
2751.27 1541
2751.77 1714
2752.26 1699
2752.76 1461
2753.25 1470
2753.75 1373
2754.24 1503
2754.74 1473
2755.23 1526
2755.72 1437
2756.22 1370
2756.71 1517
2757.21 1500
2757.70 1496
2758.20 1508
2758.69 1304
2759.19 1358
2759.69 1598
2760.18 1584
2760.68 1432
2761.17 1400
2761.67 1622
2762.16 1453
2762.66 1527
2763.15 1656
2763.65 1565
2764.14 1480
2764.64 1561
2765.14 1441
2765.63 1509
2766.13 1523
2766.62 1708
2767.12 1581
2767.61 1604
2768.11 1560
2768.61 1513
2769.10 1551
2769.60 1554
2770.09 1610
2770.59 1584
2771.09 1534
2771.58 1551
2772.08 1420
2772.58 1558
2773.07 1650
2773.57 1489
2774.06 1493
2774.56 1586
2775.06 1721
2775.55 1774
2776.05 1758
2776.55 1619
2777.04 1955
2777.54 1894
2778.04 1799
2778.54 1852
2779.03 1900
2779.53 1904
2780.03 1808
2780.52 1897
2781.02 1764
2781.52 1636
2782.01 1540
2782.51 1562
2783.01 1448
2783.51 1526
2784.00 1615
2784.50 1544
2785.00 1446
2785.50 1484
2785.99 1408
2786.49 1478
2786.99 1546
2787.49 1668
2787.98 1393
2788.48 1484
2788.98 1546
2789.48 1553
2789.98 1384
2790.47 1422
2790.97 1441
2791.47 1431
2791.97 1485
2792.47 1467
2792.96 1375
2793.46 1487
2793.96 1523
2794.46 1356
2794.96 1448
2795.46 1551
2795.95 1545
2796.45 1481
2796.95 1508
2797.45 1491
2797.95 1488
2798.45 1496
2798.95 1537
2799.44 1510
2799.94 1478
2800.44 1595
2800.94 1553
2801.44 1668
2801.94 1719
2802.44 1597
2802.94 1574
2803.44 1477
2803.93 1527
2804.43 1508
2804.93 1483
2805.43 1625
2805.93 1581
2806.43 1638
2806.93 1723
2807.43 1842
2807.93 1773
2808.43 1716
2808.93 1739
2809.43 1785
2809.93 1705
2810.43 1624
2810.93 1575
2811.43 1526
2811.93 1646
2812.43 1669
2812.93 1458
2813.43 1450
2813.93 1525
2814.43 1591
2814.93 1635
2815.43 1394
2815.93 1467
2816.43 1591
2816.93 1514
2817.43 1515
2817.93 1414
2818.43 1482
2818.93 1531
2819.43 1563
2819.93 1467
2820.43 1414
2820.93 1356
2821.43 1561
2821.93 1509
2822.43 1589
2822.94 1440
2823.44 1506
2823.94 1580
2824.44 1582
2824.94 1458
2825.44 1351
2825.94 1206
2826.44 1323
2826.94 1453
2827.44 1522
2827.95 1511
2828.45 1379
2828.95 1589
2829.45 1682
2829.95 1640
2830.45 1539
2830.95 1566
2831.46 1430
2831.96 1332
2832.46 1452
2832.96 1550
2833.46 1473
2833.97 1558
2834.47 1399
2834.97 1347
2835.47 1423
2835.97 1371
2836.47 1391
2836.98 1397
2837.48 1551
2837.98 1390
2838.48 1516
2838.99 1473
2839.49 1515
2839.99 1405
2840.49 1447
2841.00 1422
2841.50 1456
2842.00 1439
2842.50 1415
2843.01 1354
2843.51 1312
2844.01 1465
2844.51 1484
2845.02 1428
2845.52 1485
2846.02 1391
2846.52 1409
2847.03 1403
2847.53 1541
2848.03 1580
2848.54 1621
2849.04 1574
2849.54 1644
2850.05 1494
2850.55 1701
2851.05 1567
2851.56 1623
2852.06 1501
2852.56 1559
2853.07 1373
2853.57 1415
2854.07 1609
2854.58 1492
2855.08 1598
2855.59 1524
2856.09 1551
2856.59 1631
2857.10 1553
2857.60 1611
2858.10 1506
2858.61 1551
2859.11 1586
2859.62 1444
2860.12 1379
2860.63 1436
2861.13 1382
2861.63 1526
2862.14 1337
2862.64 1406
2863.15 1251
2863.65 1369
2864.16 1468
2864.66 1445
2865.16 1283
2865.67 1400
2866.17 1506
2866.68 1300
2867.18 1268
2867.69 1317
2868.19 1383
2868.70 1448
2869.20 1385
2869.71 1290
2870.21 1287
2870.72 1350
2871.22 1348
2871.73 1392
2872.23 1543
2872.74 1479
2873.24 1485
2873.75 1587
2874.25 1699
2874.76 1609
2875.27 1563
2875.77 1529
2876.28 1684
2876.78 1603
2877.29 1607
2877.79 1512
2878.30 1597
2878.81 1527
2879.31 1592
2879.82 1522
2880.32 1577
2880.83 1625
2881.33 1670
2881.84 1688
2882.35 1668
2882.85 1652
2883.36 1529
2883.87 1412
2884.37 1539
2884.88 1569
2885.38 1482
2885.89 1301
2886.40 1277
2886.90 1518
2887.41 1456
2887.92 1459
2888.42 1341
2888.93 1536
2889.44 1506
2889.94 1516
2890.45 1651
2890.96 1466
2891.46 1485
2891.97 1510
2892.48 1454
2892.98 1601
2893.49 1572
2894.00 1541
2894.51 1579
2895.01 1602
2895.52 1848
2896.03 1758
2896.54 2076
2897.04 1794
2897.55 1899
2898.06 1989
2898.57 1995
2899.07 1964
2899.58 1892
2900.09 1872
2900.60 1761
2901.10 1697
2901.61 1599
2902.12 1709
2902.63 1712
2903.13 1610
2903.64 1497
2904.15 1480
2904.66 1575
2905.17 1528
2905.68 1596
2906.18 1631
2906.69 1632
2907.20 1669
2907.71 1586
2908.22 1527
2908.72 1508
2909.23 1652
2909.74 1639
2910.25 1554
2910.76 1549
2911.27 1635
2911.78 1493
2912.28 1527
2912.79 1589
2913.30 1531
2913.81 1483
2914.32 1478
2914.83 1374
2915.34 1530
2915.85 1543
2916.36 1503
2916.87 1435
2917.37 1628
2917.88 1404
2918.39 1445
2918.90 1455
2919.41 1385
2919.92 1397
2920.43 1478
2920.94 1462
2921.45 1310
2921.96 1214
2922.47 1279
2922.98 1361
2923.49 1376
2924.00 1359
2924.51 1611
2925.02 1536
2925.53 1490
2926.04 1518
2926.55 1579
2927.06 1678
2927.57 1576
2928.08 1588
2928.59 1489
2929.10 1530
2929.61 1489
2930.12 1535
2930.63 1456
2931.14 1276
2931.65 1309
2932.16 1340
2932.67 1360
2933.18 1393
2933.69 1419
2934.20 1321
2934.71 1447
2935.22 1542
2935.73 1441
2936.24 1467
2936.76 1525
2937.27 1603
2937.78 1600
2938.29 1420
2938.80 1470
2939.31 1444
2939.82 1527
2940.33 1524
2940.84 1445
2941.36 1753
2941.87 1525
2942.38 1498
2942.89 1538
2943.40 1521
2943.91 1425
2944.42 1434
2944.94 1395
2945.45 1441
2945.96 1460
2946.47 1313
2946.98 1389
2947.49 1364
2948.01 1334
2948.52 1307
2949.03 1314
2949.54 1582
2950.05 1437
2950.57 1383
2951.08 1341
2951.59 1515
2952.10 1494
2952.61 1492
2953.13 1526
2953.64 1418
2954.15 1315
2954.66 1300
2955.18 1390
2955.69 1340
2956.20 1566
2956.71 1618
2957.23 1552
2957.74 1391
2958.25 1457
2958.76 1482
2959.28 1528
2959.79 1639
2960.30 1500
2960.82 1616
2961.33 1545
2961.84 1468
2962.36 1400
2962.87 1498
2963.38 1540
2963.89 1566
2964.41 1547
2964.92 1457
2965.43 1428
2965.95 1483
2966.46 1628
2966.97 1637
2967.49 1628
2968.00 1383
2968.52 1448
2969.03 1482
2969.54 1418
2970.06 1543
2970.57 1610
2971.08 1639
2971.60 1579
2972.11 1499
2972.63 1449
2973.14 1410
2973.65 1576
2974.17 1463
2974.68 1521
2975.20 1575
2975.71 1658
2976.23 1737
2976.74 1421
2977.25 1550
2977.77 1455
2978.28 1448
2978.80 1438
2979.31 1624
2979.83 1540
2980.34 1508
2980.86 1774
2981.37 1722
2981.89 1510
2982.40 1514
2982.91 1390
2983.43 1508
2983.94 1679
2984.46 1730
2984.97 1616
2985.49 1596
2986.00 1805
2986.52 1611
2987.04 1639
2987.55 1711
2988.07 1760
2988.58 1924
2989.10 1718
2989.61 1795
2990.13 1992
2990.64 1988
2991.16 2135
2991.67 2020
2992.19 1929
2992.71 2019
2993.22 2134
2993.74 2079
2994.25 2018
2994.77 2131
2995.28 1912
2995.80 2110
2996.32 1961
2996.83 1903
2997.35 1893
2997.87 1817
2998.38 1987
2998.90 2135
2999.41 2240
2999.93 2149
3000.45 2143
3000.96 2086
3001.48 2228
3002.00 2279
3002.51 2254
3003.03 2612
3003.55 2775
3004.06 3177
3004.58 3353
3005.10 3789
3005.61 4151
3006.13 4774
3006.65 4536
3007.16 4305
3007.68 4549
3008.20 4398
3008.71 3825
3009.23 3785
3009.75 3258
3010.27 3147
3010.78 2711
3011.30 2359
3011.82 2332
3012.34 1903
3012.85 1952
3013.37 2053
3013.89 1984
3014.41 1967
3014.92 2088
3015.44 1997
3015.96 1864
3016.48 2094
3016.99 2149
3017.51 2030
3018.03 2020
3018.55 1918
3019.07 1897
3019.58 1888
3020.10 2048
3020.62 2054
3021.14 2105
3021.66 1986
3022.17 1978
3022.69 2137
3023.21 2126
3023.73 2049
3024.25 1947
3024.77 2099
3025.28 2246
3025.80 1982
3026.32 1836
3026.84 1910
3027.36 1892
3027.88 1884
3028.40 1951
3028.92 1791
3029.43 1630
3029.95 1818
3030.47 1756
3030.99 1879
3031.51 1764
3032.03 1859
3032.55 1849
3033.07 1650
3033.59 1791
3034.11 1785
3034.63 1709
3035.15 1712
3035.66 1719
3036.18 1745
3036.70 1683
3037.22 1539
3037.74 1757
3038.26 1863
3038.78 1713
3039.30 1784
3039.82 1682
3040.34 1647
3040.86 1641
3041.38 1647
3041.90 1813
3042.42 1836
3042.94 1502
3043.46 1543
3043.98 1505
3044.50 1726
3045.02 1674
3045.54 1535
3046.06 1682
3046.58 1642
3047.10 1648
3047.62 1586
3048.14 1697
3048.66 1801
3049.18 1651
3049.71 1650
3050.23 1567
3050.75 1551
3051.27 1757
3051.79 1548
3052.31 1598
3052.83 1444
3053.35 1440
3053.87 1500
3054.39 1495
3054.91 1699
3055.43 1499
3055.96 1465
3056.48 1562
3057.00 1672
3057.52 1589
3058.04 1545
3058.56 1595
3059.08 1567
3059.61 1503
3060.13 1429
3060.65 1535
3061.17 1587
3061.69 1575
3062.21 1541
3062.73 1741
3063.26 1636
3063.78 1871
3064.30 1714
3064.82 1642
3065.34 1779
3065.87 1612
3066.39 1700
3066.91 1814
3067.43 1697
3067.95 1632
3068.48 1582
3069.00 1794
3069.52 1740
3070.04 1680
3070.57 1767
3071.09 1624
3071.61 1538
3072.13 1688
3072.66 1665
3073.18 1707
3073.70 1682
3074.22 1629
3074.75 1655
3075.27 1768
3075.79 1669
3076.32 1596
3076.84 1741
3077.36 1887
3077.88 1846
3078.41 1821
3078.93 1818
3079.45 1890
3079.98 1863
3080.50 1959
3081.02 2145
3081.55 2155
3082.07 2204
3082.59 2158
3083.12 2227
3083.64 2271
3084.16 2284
3084.69 2296
3085.21 2272
3085.73 2306
3086.26 2236
3086.78 2045
3087.31 2099
3087.83 2002
3088.35 2072
3088.88 1977
3089.40 2059
3089.93 2167
3090.45 2000
3090.97 2160
3091.50 2100
3092.02 1832
3092.55 1891
3093.07 1815
3093.60 1802
3094.12 1823
3094.64 2063
3095.17 2191
3095.69 2048
3096.22 2090
3096.74 2206
3097.27 2206
3097.79 2510
3098.32 2476
3098.84 2515
3099.37 2640
3099.89 2512
3100.42 2836
3100.94 2903
3101.47 3363
3101.99 3955
3102.52 4936
3103.04 5711
3103.57 6689
3104.09 8459
3104.62 8687
3105.14 9357
3105.67 9428
3106.19 9791
3106.72 9356
3107.24 8472
3107.77 7154
3108.29 5905
3108.82 5120
3109.35 4223
3109.87 3785
3110.40 3622
3110.92 3324
3111.45 3159
3111.98 3355
3112.50 3703
3113.03 3817
3113.55 3877
3114.08 3465
3114.61 3278
3115.13 3248
3115.66 3180
3116.18 3142
3116.71 2815
3117.24 2410
3117.76 2308
3118.29 2262
3118.82 2299
3119.34 2210
3119.87 2464
3120.40 2445
3120.92 2296
3121.45 2375
3121.98 2199
3122.50 2341
3123.03 2591
3123.56 2659
3124.08 2677
3124.61 2659
3125.14 2550
3125.66 2482
3126.19 2353
3126.72 1942
3127.25 2017
3127.77 2193
3128.30 1974
3128.83 1886
3129.36 1766
3129.88 1816
3130.41 1763
3130.94 1694
3131.46 1686
3131.99 1791
3132.52 1774
3133.05 1616
3133.58 1705
3134.10 1575
3134.63 1747
3135.16 1702
3135.69 1552
3136.21 1700
3136.74 1656
3137.27 1770
3137.80 1860
3138.33 1787
3138.86 1619
3139.38 1839
3139.91 1740
3140.44 1727
3140.97 1704
3141.50 1686
3142.03 1803
3142.55 1872
3143.08 1939
3143.61 1913
3144.14 1886
3144.67 1956
3145.20 1883
3145.73 1863
3146.25 1818
3146.78 1708
3147.31 1861
3147.84 1821
3148.37 1758
3148.90 1735
3149.43 1765
3149.96 1831
3150.49 1805
3151.02 1893
3151.54 1967
3152.07 1946
3152.60 1897
3153.13 1996
3153.66 2094
3154.19 1933
3154.72 1853
3155.25 1766
3155.78 1792
3156.31 1824
3156.84 1895
3157.37 1934
3157.90 2094
3158.43 2016
3158.96 1898
3159.49 1994
3160.02 2028
3160.55 2013
3161.08 1961
3161.61 2097
3162.14 2005
3162.67 1972
3163.20 1987
3163.73 1799
3164.26 1808
3164.79 1687
3165.32 1746
3165.85 1613
3166.38 1654
3166.91 1573
3167.44 1650
3167.97 1605
3168.50 1641
3169.03 1585
3169.57 1597
3170.10 1685
3170.63 1523
3171.16 1603
3171.69 1691
3172.22 1738
3172.75 1700
3173.28 1858
3173.81 1748
3174.34 1705
3174.88 1864
3175.41 1900
3175.94 1880
3176.47 1971
3177.00 2009
3177.53 1927
3178.06 1836
3178.60 1960
3179.13 1878
3179.66 1776
3180.19 1635
3180.72 1709
3181.25 1719
3181.79 1620
3182.32 1504
3182.85 1463
3183.38 1483
3183.91 1644
3184.44 1582
3184.98 1607
3185.51 1554
3186.04 1560
3186.57 1496
3187.11 1693
3187.64 1714
3188.17 1687
3188.70 1666
3189.24 1639
3189.77 1640
3190.30 1703
3190.83 1604
3191.37 1575
3191.90 1603
3192.43 1644
3192.96 1489
3193.50 1593
3194.03 1469
3194.56 1474
3195.09 1589
3195.63 1569
3196.16 1510
3196.69 1509
3197.23 1559
3197.76 1520
3198.29 1536
3198.83 1471
3199.36 1618
3199.89 1604
3200.43 1627
3200.96 1555
3201.49 1600
3202.03 1658
3202.56 1820
3203.09 1624
3203.63 1560
3204.16 1703
3204.69 1991
3205.23 1782
3205.76 1701
3206.30 1662
3206.83 1602
3207.36 1580
3207.90 1628
3208.43 1579
3208.97 1726
3209.50 1774
3210.03 1809
3210.57 1685
3211.10 1712
3211.64 1835
3212.17 1918
3212.70 1866
3213.24 1605
3213.77 1818
3214.31 1975
3214.84 1878
3215.38 2009
3215.91 1935
3216.45 1969
3216.98 1722
3217.52 1631
3218.05 1720
3218.59 1769
3219.12 1646
3219.66 1605
3220.19 1640
3220.73 1540
3221.26 1544
3221.80 1495
3222.33 1592
3222.87 1646
3223.40 1635
3223.94 1766
3224.47 1916
3225.01 1941
3225.54 1822
3226.08 1886
3226.61 2049
3227.15 1922
3227.69 2066
3228.22 2062
3228.76 2086
3229.29 2213
3229.83 2022
3230.36 1932
3230.90 2003
3231.44 1964
3231.97 1951
3232.51 2021
3233.04 2236
3233.58 2049
3234.12 2041
3234.65 2085
3235.19 2033
3235.72 2068
3236.26 1924
3236.80 1957
3237.33 1851
3237.87 1891
3238.41 1863
3238.94 1951
3239.48 2040
3240.02 1987
3240.55 2204
3241.09 2054
3241.63 1905
3242.16 1781
3242.70 1999
3243.24 2065
3243.77 1940
3244.31 2008
3244.85 2046
3245.39 2133
3245.92 2064
3246.46 2187
3247.00 2194
3247.53 2116
3248.07 2052
3248.61 1803
3249.15 2075
3249.68 1960
3250.22 2250
3250.76 2262
3251.30 2201
3251.83 2386
3252.37 2091
3252.91 2221
3253.45 2237
3253.98 2216
3254.52 2070
3255.06 2141
3255.60 2201
3256.14 2125
3256.67 2214
3257.21 2272
3257.75 2319
3258.29 2210
3258.83 2275
3259.37 2441
3259.90 2428
3260.44 2633
3260.98 2953
3261.52 3346
3262.06 3743
3262.60 3822
3263.13 4232
3263.67 4473
3264.21 4697
3264.75 4919
3265.29 5250
3265.83 5310
3266.37 5259
3266.91 5809
3267.44 6133
3267.98 6512
3268.52 7113
3269.06 7156
3269.60 7103
3270.14 6992
3270.68 6250
3271.22 6083
3271.76 5540
3272.30 4604
3272.84 3992
3273.38 3593
3273.91 3055
3274.45 2970
3274.99 2659
3275.53 2933
3276.07 2838
3276.61 2605
3277.15 2686
3277.69 2644
3278.23 2685
3278.77 2670
3279.31 2571
3279.85 2727
3280.39 2535
3280.93 2636
3281.47 2553
3282.01 2634
3282.55 2447
3283.09 2409
3283.63 2651
3284.17 2638
3284.71 2921
3285.25 2849
3285.79 2743
3286.33 2934
3286.87 2805
3287.42 2891
3287.96 2882
3288.50 3165
3289.04 3223
3289.58 3055
3290.12 3055
3290.66 2692
3291.20 2750
3291.74 2537
3292.28 2582
3292.82 2605
3293.36 2620
3293.91 2687
3294.45 2914
3294.99 3073
3295.53 3225
3296.07 3233
3296.61 3617
3297.15 3977
3297.69 4107
3298.24 3700
3298.78 3749
3299.32 3695
3299.86 3852
3300.40 3483
3300.94 3377
3301.49 3066
3302.03 2839
3302.57 2790
3303.11 2733
3303.65 2741
3304.19 2764
3304.74 3036
3305.28 2922
3305.82 2949
3306.36 2813
3306.90 2738
3307.45 2830
3307.99 2734
3308.53 2702
3309.07 2687
3309.62 2511
3310.16 2485
3310.70 2363
3311.24 2410
3311.79 2392
3312.33 2462
3312.87 2291
3313.41 2385
3313.96 2505
3314.50 2448
3315.04 2661
3315.59 2721
3316.13 2871
3316.67 2803
3317.21 3074
3317.76 2991
3318.30 3012
3318.84 2833
3319.39 2877
3319.93 3054
3320.47 2813
3321.02 2822
3321.56 2937
3322.10 2855
3322.65 2672
3323.19 2451
3323.73 2518
3324.28 2632
3324.82 2592
3325.36 2657
3325.91 2699
3326.45 2731
3327.00 2460
3327.54 2638
3328.08 2447
3328.63 2263
3329.17 2322
3329.72 2283
3330.26 2288
3330.80 2324
3331.35 2396
3331.89 2589
3332.44 2826
3332.98 3047
3333.53 3483
3334.07 4175
3334.61 5013
3335.16 6171
3335.70 7500
3336.25 8830
3336.79 9713
3337.34 11351
3337.88 11884
3338.43 12506
3338.97 12501
3339.52 11743
3340.06 10836
3340.61 9246
3341.15 8220
3341.70 6882
3342.24 5753
3342.79 4920
3343.33 4141
3343.88 3701
3344.42 3330
3344.97 3061
3345.51 2717
3346.06 2680
3346.60 2666
3347.15 2522
3347.69 2544
3348.24 2294
3348.78 2617
3349.33 2710
3349.88 2656
3350.42 2719
3350.97 2635
3351.51 2914
3352.06 2806
3352.61 3018
3353.15 3120
3353.70 2967
3354.24 3090
3354.79 3091
3355.34 2944
3355.88 2880
3356.43 2747
3356.97 2821
3357.52 2555
3358.07 2221
3358.61 2257
3359.16 2247
3359.71 2104
3360.25 2071
3360.80 2107
3361.35 2126
3361.89 2126
3362.44 2094
3362.99 2118
3363.53 2223
3364.08 2117
3364.63 2125
3365.17 2181
3365.72 2458
3366.27 2434
3366.81 2209
3367.36 2300
3367.91 2239
3368.46 2152
3369.00 2052
3369.55 2115
3370.10 2024
3370.64 2042
3371.19 2131
3371.74 2096
3372.29 2154
3372.83 2253
3373.38 2431
3373.93 2555
3374.48 2660
3375.03 2576
3375.57 2736
3376.12 2965
3376.67 2778
3377.22 2719
3377.76 2703
3378.31 2785
3378.86 2575
3379.41 2311
3379.96 2239
3380.50 2314
3381.05 2118
3381.60 1969
3382.15 2027
3382.70 2007
3383.25 1912
3383.79 1774
3384.34 1967
3384.89 1912
3385.44 2001
3385.99 2045
3386.54 1814
3387.09 1891
3387.64 1813
3388.18 1822
3388.73 1921
3389.28 1904
3389.83 1799
3390.38 1888
3390.93 1861
3391.48 1821
3392.03 1944
3392.58 1888
3393.13 1916
3393.67 1872
3394.22 1830
3394.77 1854
3395.32 1823
3395.87 1655
3396.42 1636
3396.97 1682
3397.52 1659
3398.07 1597
3398.62 1632
3399.17 1728
3399.72 1718
3400.27 1641
3400.82 1689
3401.37 1698
3401.92 1768
3402.47 1717
3403.02 1598
3403.57 1582
3404.12 1599
3404.67 1569
3405.22 1641
3405.77 1730
3406.32 1705
3406.87 1528
3407.42 1666
3407.97 1648
3408.52 1513
3409.07 1605
3409.62 1754
3410.17 1792
3410.72 1771
3411.27 1795
3411.82 1882
3412.38 1773
3412.93 1965
3413.48 2039
3414.03 1902
3414.58 1936
3415.13 1913
3415.68 1728
3416.23 1885
3416.78 1992
3417.33 1861
3417.89 1906
3418.44 1730
3418.99 1773
3419.54 1683
3420.09 1466
3420.64 1671
3421.19 1584
3421.74 1627
3422.30 1536
3422.85 1665
3423.40 1728
3423.95 1761
3424.50 1865
3425.05 1880
3425.61 1961
3426.16 2025
3426.71 2201
3427.26 2146
3427.81 2072
3428.37 2166
3428.92 1861
3429.47 1864
3430.02 1898
3430.58 1757
3431.13 1732
3431.68 1784
3432.23 1744
3432.78 1599
3433.34 1618
3433.89 1696
3434.44 1804
3434.99 1887
3435.55 1712
3436.10 1789
3436.65 1867
3437.21 1788
3437.76 1733
3438.31 1772
3438.86 1642
3439.42 1752
3439.97 1735
3440.52 1714
3441.08 1745
3441.63 1579
3442.18 1771
3442.74 1744
3443.29 1608
3443.84 1514
3444.40 1551
3444.95 1663
3445.50 1846
3446.06 1683
3446.61 1657
3447.16 1766
3447.72 1706
3448.27 1585
3448.82 1442
3449.38 1593
3449.93 1535
3450.48 1741
3451.04 1824
3451.59 1794
3452.15 1775
3452.70 1775
3453.25 1846
3453.81 1618
3454.36 1655
3454.92 1615
3455.47 1802
3456.03 1688
3456.58 1652
3457.13 1572
3457.69 1837
3458.24 1630
3458.80 1552
3459.35 1769
3459.91 1517
3460.46 1633
3461.02 1901
3461.57 1784
3462.13 1712
3462.68 1709
3463.24 1696
3463.79 1640
3464.34 1711
3464.90 1681
3465.46 1561
3466.01 1662
3466.57 1703
3467.12 1631
3467.68 1709
3468.23 1655
3468.79 1858
3469.34 1877
3469.90 1803
3470.45 1933
3471.01 2131
3471.56 2122
3472.12 2082
3472.67 2096
3473.23 2280
3473.79 2232
3474.34 2182
3474.90 2246
3475.45 2146
3476.01 2210
3476.56 2126
3477.12 2246
3477.68 2341
3478.23 2127
3478.79 2129
3479.35 1964
3479.90 1917
3480.46 2219
3481.01 2087
3481.57 2194
3482.13 2306
3482.68 2202
3483.24 2182
3483.80 2396
3484.35 2364
3484.91 2558
3485.47 2191
3486.02 2398
3486.58 2564
3487.14 2422
3487.69 2496
3488.25 2876
3488.81 2902
3489.36 2820
3489.92 3344
3490.48 3879
3491.03 4845
3491.59 5484
3492.15 6861
3492.71 7926
3493.26 8743
3493.82 10030
3494.38 10438
3494.94 10879
3495.49 10787
3496.05 9704
3496.61 8473
3497.17 7562
3497.72 6550
3498.28 5434
3498.84 4675
3499.40 4169
3499.95 3744
3500.51 3676
3501.07 3668
3501.63 3523
3502.19 3709
3502.74 3711
3503.30 4063
3503.86 4031
3504.42 3866
3504.98 3989
3505.53 3888
3506.09 4099
3506.65 3756
3507.21 3948
3507.77 4023
3508.33 4015
3508.88 4042
3509.44 3926
3510.00 3473
3510.56 3083
3511.12 3230
3511.68 3092
3512.24 2947
3512.80 2774
3513.35 2843
3513.91 3088
3514.47 2642
3515.03 2653
3515.59 2363
3516.15 2273
3516.71 2286
3517.27 2345
3517.83 2046
3518.39 2001
3518.95 2134
3519.50 2281
3520.06 2148
3520.62 1961
3521.18 1919
3521.74 2008
3522.30 2051
3522.86 2008
3523.42 1961
3523.98 2077
3524.54 2098
3525.10 1991
3525.66 2011
3526.22 2009
3526.78 1948
3527.34 1784
3527.90 1929
3528.46 1720
3529.02 1922
3529.58 1962
3530.14 1952
3530.70 1930
3531.26 2001
3531.82 1821
3532.38 1954
3532.94 1977
3533.50 1972
3534.06 1844
3534.62 2075
3535.18 1994
3535.75 1930
3536.31 1912
3536.87 2035
3537.43 1981
3537.99 1982
3538.55 2013
3539.11 1871
3539.67 1847
3540.23 1855
3540.79 2001
3541.35 1915
3541.92 1856
3542.48 1971
3543.04 1924
3543.60 1845
3544.16 1747
3544.72 1805
3545.28 1852
3545.84 1757
3546.41 1828
3546.97 1943
3547.53 1943
3548.09 1812
3548.65 1905
3549.21 1820
3549.78 1958
3550.34 1885
3550.90 1710
3551.46 1744
3552.02 1822
3552.59 1789
3553.15 1736
3553.71 1689
3554.27 1517
3554.83 1516
3555.40 1399
3555.96 1414
3556.52 1549
3557.08 1506
3557.65 1554
3558.21 1686
3558.77 1631
3559.33 1604
3559.90 1640
3560.46 1565
3561.02 1589
3561.58 1766
3562.15 1652
3562.71 1612
3563.27 1716
3563.83 1623
3564.40 1667
3564.96 1542
3565.52 1646
3566.09 1622
3566.65 1554
3567.21 1607
3567.78 1566
3568.34 1593
3568.90 1648
3569.47 1691
3570.03 1546
3570.59 1574
3571.16 1494
3571.72 1496
3572.28 1340
3572.85 1444
3573.41 1515
3573.97 1459
3574.54 1758
3575.10 1670
3575.66 1736
3576.23 1820
3576.79 1702
3577.36 1919
3577.92 1845
3578.48 1720
3579.05 1831
3579.61 1763
3580.18 1860
3580.74 1778
3581.31 1703
3581.87 1812
3582.43 1796
3583.00 1946
3583.56 1741
3584.13 1627
3584.69 1529
3585.26 1457
3585.82 1558
3586.39 1406
3586.95 1451
3587.52 1576
3588.08 1416
3588.64 1454
3589.21 1583
3589.77 1567
3590.34 1486
3590.90 1468
3591.47 1427
3592.03 1415
3592.60 1339
3593.17 1455
3593.73 1471
3594.30 1310
3594.86 1398
3595.43 1489
3595.99 1381
3596.56 1396
3597.12 1445
3597.69 1461
3598.25 1410
3598.82 1309
3599.39 1500
3599.95 1363
3600.52 1448
3601.08 1470
3601.65 1392
3602.21 1527
3602.78 1601
3603.35 1633
3603.91 1432
3604.48 1454
3605.04 1504
3605.61 1532
3606.18 1340
3606.74 1295
3607.31 1260
3607.88 1321
3608.44 1467
3609.01 1324
3609.57 1317
3610.14 1400
3610.71 1419
3611.27 1430
3611.84 1225
3612.41 1250
3612.97 1337
3613.54 1281
3614.11 1292
3614.68 1461
3615.24 1519
3615.81 1423
3616.38 1318
3616.94 1510
3617.51 1447
3618.08 1519
3618.64 1684
3619.21 1677
3619.78 1798
3620.35 1787
3620.91 1815
3621.48 1798
3622.05 1850
3622.62 1644
3623.18 1626
3623.75 1508
3624.32 1620
3624.89 1546
3625.45 1516
3626.02 1446
3626.59 1563
3627.16 1423
3627.73 1416
3628.29 1390
3628.86 1257
3629.43 1332
3630.00 1273
3630.57 1196
3631.13 1341
3631.70 1462
3632.27 1342
3632.84 1353
3633.41 1429
3633.98 1445
3634.54 1371
3635.11 1348
3635.68 1316
3636.25 1359
3636.82 1353
3637.39 1427
3637.96 1547
3638.52 1497
3639.09 1389
3639.66 1558
3640.23 1562
3640.80 1394
3641.37 1508
3641.94 1666
3642.51 1812
3643.08 1789
3643.65 1839
3644.21 1910
3644.78 1891
3645.35 1835
3645.92 1874
3646.49 1789
3647.06 1839
3647.63 1803
3648.20 1581
3648.77 1548
3649.34 1632
3649.91 1559
3650.48 1462
3651.05 1649
3651.62 1644
3652.19 1485
3652.76 1550
3653.33 1787
3653.90 1679
3654.47 1768
3655.04 1663
3655.61 1795
3656.18 1777
3656.75 1659
3657.32 1585
3657.89 1668
3658.46 1508
3659.03 1617
3659.60 1602
3660.17 1525
3660.74 1629
3661.31 1636
3661.88 1479
3662.45 1629
3663.02 1680
3663.59 1699
3664.16 1614
3664.74 1672
3665.31 1762
3665.88 1737
3666.45 2098
3667.02 1925
3667.59 1867
3668.16 1937
3668.73 1952
3669.30 1821
3669.87 2162
3670.45 1983
3671.02 1690
3671.59 1666
3672.16 1663
3672.73 1667
3673.30 1490
3673.87 1496
3674.45 1500
3675.02 1482
3675.59 1509
3676.16 1332
3676.73 1409
3677.30 1631
3677.88 1669
3678.45 1666
3679.02 1613
3679.59 1603
3680.16 1608
3680.74 1586
3681.31 1638
3681.88 1545
3682.45 1522
3683.02 1578
3683.60 1442
3684.17 1477
3684.74 1516
3685.31 1400
3685.89 1284
3686.46 1295
3687.03 1301
3687.60 1180
3688.18 1314
3688.75 1434
3689.32 1282
3689.89 1341
3690.47 1430
3691.04 1460
3691.61 1467
3692.19 1388
3692.76 1407
3693.33 1259
3693.91 1465
3694.48 1446
3695.05 1358
3695.62 1223
3696.20 1269
3696.77 1304
3697.34 1277
3697.92 1365
3698.49 1348
3699.06 1378
3699.64 1281
3700.21 1285
3700.79 1344
3701.36 1287
3701.93 1244
3702.51 1326
3703.08 1375
3703.65 1312
3704.23 1391
3704.80 1444
3705.38 1383
3705.95 1395
3706.52 1399
3707.10 1419
3707.67 1335
3708.25 1224
3708.82 1378
3709.39 1562
3709.97 1422
3710.54 1306
3711.12 1281
3711.69 1269
3712.27 1499
3712.84 1368
3713.42 1365
3713.99 1287
3714.57 1340
3715.14 1315
3715.71 1407
3716.29 1339
3716.86 1382
3717.44 1438
3718.01 1362
3718.59 1304
3719.16 1418
3719.74 1501
3720.31 1430
3720.89 1503
3721.47 1416
3722.04 1345
3722.62 1326
3723.19 1343
3723.77 1299
3724.34 1193
3724.92 1267
3725.49 1253
3726.07 1394
3726.64 1234
3727.22 1114
3727.80 1267
3728.37 1334
3728.95 1247
3729.52 1208
3730.10 1303
3730.67 1349
3731.25 1319
3731.83 1395
3732.40 1365
3732.98 1524
3733.55 1372
3734.13 1428
3734.71 1361
3735.28 1415
3735.86 1597
3736.44 1612
3737.01 1523
3737.59 1541
3738.17 1457
3738.74 1415
3739.32 1409
3739.90 1364
3740.47 1392
3741.05 1389
3741.63 1424
3742.20 1358
3742.78 1332
3743.36 1259
3743.93 1198
3744.51 1260
3745.09 1262
3745.66 1321
3746.24 1183
3746.82 1244
3747.40 1389
3747.97 1291
3748.55 1182
3749.13 1187
3749.70 1350
3750.28 1231
3750.86 1332
3751.44 1389
3752.02 1408
3752.59 1316
3753.17 1222
3753.75 1158
3754.33 1355
3754.90 1324
3755.48 1278
3756.06 1302
3756.64 1260
3757.22 1262
3757.79 1206
3758.37 1261
3758.95 1276
3759.53 1283
3760.11 1282
3760.68 1490
3761.26 1435
3761.84 1316
3762.42 1334
3763.00 1388
3763.58 1271
3764.15 1443
3764.73 1267
3765.31 1352
3765.89 1355
3766.47 1425
3767.05 1346
3767.63 1336
3768.21 1244
3768.78 1172
3769.36 1210
3769.94 1477
3770.52 1491
3771.10 1357
3771.68 1399
3772.26 1279
3772.84 1467
3773.42 1534
3774.00 1497
3774.58 1339
3775.15 1385
3775.73 1558
3776.31 1433
3776.89 1439
3777.47 1478
3778.05 1542
3778.63 1266
3779.21 1202
3779.79 1414
3780.37 1359
3780.95 1342
3781.53 1325
3782.11 1401
3782.69 1381
3783.27 1304
3783.85 1209
3784.43 1374
3785.01 1236
3785.59 1280
3786.17 1237
3786.75 1184
3787.33 1230
3787.91 1290
3788.49 1359
3789.07 1329
3789.65 1422
3790.23 1336
3790.81 1312
3791.39 1402
3791.98 1264
3792.56 1366
3793.14 1308
3793.72 1355
3794.30 1403
3794.88 1278
3795.46 1289
3796.04 1507
3796.62 1431
3797.20 1489
3797.78 1381
3798.37 1388
3798.95 1393
3799.53 1288
3800.11 1364
3800.69 1333
3801.27 1363
3801.85 1414
3802.43 1468
3803.02 1464
3803.60 1472
3804.18 1496
3804.76 1506
3805.34 1560
3805.92 1560
3806.51 1598
3807.09 1502
3807.67 1615
3808.25 1585
3808.83 1614
3809.42 1594
3810.00 1722
3810.58 1798
3811.16 1976
3811.74 1814
3812.33 1716
3812.91 1827
3813.49 1704
3814.07 1686
3814.66 1784
3815.24 1821
3815.82 1821
3816.40 1841
3816.99 1937
3817.57 1924
3818.15 1884
3818.73 1717
3819.32 1772
3819.90 1772
3820.48 1673
3821.06 1564
3821.65 1388
3822.23 1403
3822.81 1382
3823.40 1343
3823.98 1449
3824.56 1381
3825.15 1371
3825.73 1466
3826.31 1442
3826.90 1346
3827.48 1433
3828.06 1387
3828.65 1304
3829.23 1292
3829.81 1280
3830.40 1365
3830.98 1341
3831.56 1284
3832.15 1367
3832.73 1285
3833.32 1311
3833.90 1378
3834.48 1302
3835.07 1302
3835.65 1200
3836.23 1304
3836.82 1409
3837.40 1319
3837.99 1325
3838.57 1364
3839.16 1267
3839.74 1260
3840.32 1260
3840.91 1386
3841.49 1235
3842.08 1198
3842.66 1152
3843.25 1325
3843.83 1247
3844.42 1099
3845.00 1141
3845.59 1271
3846.17 1317
3846.76 1328
3847.34 1154
3847.92 1191
3848.51 1300
3849.09 1293
3849.68 1230
3850.27 1163
3850.85 1300
3851.44 1262
3852.02 1270
3852.61 1282
3853.19 1423
3853.78 1170
3854.36 1150
3854.95 1221
3855.53 1298
3856.12 1218
3856.70 1235
3857.29 1289
3857.88 1277
3858.46 1166
3859.05 1219
3859.63 1178
3860.22 1210
3860.80 1284
3861.39 1360
3861.98 1405
3862.56 1418
3863.15 1485
3863.73 1515
3864.32 1318
3864.91 1473
3865.49 1600
3866.08 1472
3866.67 1571
3867.25 1465
3867.84 1597
3868.43 1589
3869.01 1644
3869.60 1497
3870.19 1474
3870.77 1512
3871.36 1678
3871.95 1548
3872.53 1390
3873.12 1348
3873.71 1325
3874.29 1519
3874.88 1523
3875.47 1582
3876.05 1655
3876.64 1470
3877.23 1371
3877.82 1343
3878.40 1336
3878.99 1261
3879.58 1261
3880.16 1356
3880.75 1277
3881.34 1267
3881.93 1232
3882.51 1310
3883.10 1272
3883.69 1334
3884.28 1193
3884.87 1319
3885.45 1204
3886.04 1309
3886.63 1251
3887.22 1241
3887.80 1330
3888.39 1482
3888.98 1371
3889.57 1259
3890.16 1290
3890.74 1253
3891.33 1412
3891.92 1353
3892.51 1401
3893.10 1443
3893.69 1404
3894.27 1390
3894.86 1520
3895.45 1365
3896.04 1264
3896.63 1259
3897.22 1220
3897.81 1319
3898.40 1262
3898.98 1407
3899.57 1304
3900.16 1274
3900.75 1270
3901.34 1331
3901.93 1237
3902.52 1307
3903.11 1448
3903.70 1413
3904.29 1309
3904.87 1179
3905.46 1333
3906.05 1392
3906.64 1308
3907.23 1339
3907.82 1225
3908.41 1319
3909.00 1412
3909.59 1391
3910.18 1391
3910.77 1313
3911.36 1387
3911.95 1277
3912.54 1252
3913.13 1374
3913.72 1280
3914.31 1177
3914.90 1244
3915.49 1273
3916.08 1283
3916.67 1382
3917.26 1316
3917.85 1326
3918.44 1329
3919.03 1173
3919.62 1324
3920.21 1281
3920.80 1200
3921.39 1108
3921.98 1133
3922.57 1226
3923.16 1224
3923.75 1156
3924.34 1303
3924.94 1307
3925.53 1240
3926.12 1304
3926.71 1316
3927.30 1270
3927.89 1188
3928.48 1152
3929.07 1125
3929.66 1335
3930.25 1194
3930.85 1080
3931.44 1169
3932.03 1308
3932.62 1251
3933.21 1272
3933.80 1248
3934.39 1220
3934.99 1124
3935.58 1183
3936.17 1142
3936.76 1141
3937.35 1206
3937.94 1170
3938.54 1205
3939.13 1261
3939.72 1471
3940.31 1344
3940.90 1319
3941.49 1585
3942.09 1493
3942.68 1394
3943.27 1427
3943.86 1555
3944.46 1545
3945.05 1502
3945.64 1545
3946.23 1452
3946.82 1585
3947.42 1478
3948.01 1499
3948.60 1371
3949.20 1346
3949.79 1273
3950.38 1330
3950.97 1258
3951.57 1179
3952.16 1412
3952.75 1334
3953.34 1219
3953.94 1168
3954.53 1293
3955.12 1250
3955.72 1369
3956.31 1176
3956.90 1238
3957.50 1217
3958.09 1225
3958.68 1341
3959.28 1306
3959.87 1359
3960.46 1390
3961.06 1312
3961.65 1369
3962.24 1250
3962.84 1259
3963.43 1272
3964.02 1306
3964.62 1325
3965.21 1201
3965.81 1245
3966.40 1253
3966.99 1475
3967.59 1410
3968.18 1347
3968.78 1408
3969.37 1447
3969.96 1337
3970.56 1390
3971.15 1455
3971.75 1382
3972.34 1434
3972.94 1228
3973.53 1348
3974.12 1365
3974.72 1370
3975.31 1207
3975.91 1431
3976.50 1481
3977.10 1441
3977.69 1453
3978.29 1604
3978.88 1585
3979.48 1679
3980.07 1493
3980.67 1572
3981.26 1722
3981.86 1619
3982.45 1406
3983.05 1402
3983.64 1434
3984.24 1415
3984.83 1400
3985.43 1374
3986.02 1371
3986.62 1376
3987.21 1386
3987.81 1502
3988.40 1547
3989.00 1426
3989.60 1487
3990.19 1455
3990.79 1496
3991.38 1528
3991.98 1513
3992.57 1397
3993.17 1521
3993.77 1547
3994.36 1436
3994.96 1439
3995.55 1451
3996.15 1483
3996.75 1448
3997.34 1630
3997.94 1609
3998.54 1646
3999.13 1475
3999.73 1446
4000.32 1402
4000.92 1627
4001.52 1557
4002.11 1492
4002.71 1585
4003.31 1463
4003.90 1433
4004.50 1321
4005.10 1483
4005.69 1464
4006.29 1341
4006.89 1382
4007.49 1609
4008.08 1364
4008.68 1230
4009.28 1371
4009.87 1472
4010.47 1440
4011.07 1281
4011.67 1432
4012.26 1484
4012.86 1264
4013.46 1211
4014.05 1306
4014.65 1278
4015.25 1502
4015.85 1480
4016.44 1346
4017.04 1304
4017.64 1344
4018.24 1417
4018.84 1495
4019.43 1254
4020.03 1363
4020.63 1327
4021.23 1323
4021.83 1344
4022.42 1280
4023.02 1319
4023.62 1385
4024.22 1452
4024.82 1490
4025.41 1290
4026.01 1407
4026.61 1495
4027.21 1507
4027.81 1528
4028.41 1744
4029.01 1853
4029.60 2055
4030.20 2168
4030.80 2031
4031.40 2057
4032.00 1949
4032.60 1935
4033.20 2138
4033.80 2031
4034.39 1852
4034.99 1734
4035.59 1740
4036.19 1749
4036.79 1611
4037.39 1571
4037.99 1503
4038.59 1476
4039.19 1370
4039.79 1340
4040.39 1340
4040.99 1239
4041.59 1235
4042.18 1253
4042.78 1287
4043.38 1209
4043.98 1184
4044.58 1142
4045.18 1246
4045.78 1244
4046.38 1393
4046.98 1202
4047.58 1078
4048.18 1305
4048.78 1177
4049.38 1203
4049.98 1286
4050.58 1284
4051.18 1200
4051.78 1189
4052.38 1244
4052.98 1213
4053.58 1245
4054.19 1305
4054.79 1232
4055.39 1189
4055.99 1250
4056.59 1233
4057.19 1321
4057.79 1376
4058.39 1423
4058.99 1338
4059.59 1391
4060.19 1353
4060.79 1332
4061.39 1371
4061.99 1451
4062.60 1257
4063.20 1292
4063.80 1309
4064.40 1230
4065.00 1410
4065.60 1461
4066.20 1365
4066.80 1150
4067.41 1219
4068.01 1207
4068.61 1116
4069.21 1158
4069.81 1311
4070.41 1387
4071.02 1305
4071.62 1231
4072.22 1105
4072.82 1240
4073.42 1261
4074.02 1322
4074.63 1229
4075.23 1182
4075.83 1197
4076.43 1240
4077.03 1144
4077.64 1161
4078.24 1272
4078.84 1293
4079.44 1193
4080.05 1055
4080.65 1170
4081.25 1105
4081.85 1150
4082.46 1227
4083.06 1189
4083.66 1199
4084.26 1359
4084.87 1400
4085.47 1207
4086.07 1227
4086.67 1211
4087.28 1251
4087.88 1256
4088.48 1184
4089.09 1220
4089.69 1336
4090.29 1032
4090.90 1102
4091.50 1097
4092.10 1191
4092.71 1131
4093.31 1187
4093.91 1168
4094.52 1162
4095.12 1174
4095.72 1168
4096.33 1192
4096.93 1178
4097.53 1095
4098.14 1201
4098.74 1286
4099.34 1146
4099.95 1179
4100.55 1193
4101.16 1321
4101.76 1182
4102.36 1214
4102.97 1095
4103.57 1122
4104.18 1206
4104.78 1219
4105.38 1187
4105.99 1276
4106.59 1275
4107.20 1280
4107.80 1298
4108.41 1183
4109.01 1163
4109.62 1335
4110.22 1152
4110.82 1229
4111.43 1161
4112.03 1152
4112.64 1100
4113.24 1140
4113.85 1150
4114.45 1180
4115.06 1251
4115.66 1282
4116.27 1196
4116.87 1165
4117.48 1188
4118.08 1107
4118.69 982
4119.29 1167
4119.90 1200
4120.50 1242
4121.11 1149
4121.72 1134
4122.32 1126
4122.93 1195
4123.53 1293
4124.14 1240
4124.74 1311
4125.35 1339
4125.95 1262
4126.56 1163
4127.17 1207
4127.77 1174
4128.38 1159
4128.98 1121
4129.59 1188
4130.20 1242
4130.80 1170
4131.41 1224
4132.01 1156
4132.62 1143
4133.23 1116
4133.83 1056
4134.44 1200
4135.05 1271
4135.65 1194
4136.26 1169
4136.87 1112
4137.47 1322
4138.08 1341
4138.69 1332
4139.29 1298
4139.90 1186
4140.51 1267
4141.11 1267
4141.72 1338
4142.33 1355
4142.93 1314
4143.54 1312
4144.15 1151
4144.75 1203
4145.36 1326
4145.97 1302
4146.58 1362
4147.18 1314
4147.79 1205
4148.40 1152
4149.01 1174
4149.61 1085
4150.22 1085
4150.83 1065
4151.44 1193
4152.04 1196
4152.65 1215
4153.26 1153
4153.87 1182
4154.47 1308
4155.08 1229
4155.69 1249
4156.30 1158
4156.91 1316
4157.51 1241
4158.12 1229
4158.73 1298
4159.34 1453
4159.95 1506
4160.56 1344
4161.16 1386
4161.77 1515
4162.38 1517
4162.99 1424
4163.60 1449
4164.21 1371
4164.81 1322
4165.42 1340
4166.03 1374
4166.64 1316
4167.25 1280
4167.86 1198
4168.47 1300
4169.08 1193
4169.69 1336
4170.29 1355
4170.90 1230
4171.51 1187
4172.12 1132
4172.73 1182
4173.34 1154
4173.95 1359
4174.56 1240
4175.17 1241
4175.78 1319
4176.39 1242
4177.00 1251
4177.61 1174
4178.22 1214
4178.82 1173
4179.43 1099
4180.04 1328
4180.65 1349
4181.26 1224
4181.87 1117
4182.48 1203
4183.09 1217
4183.70 1306
4184.31 1403
4184.92 1401
4185.53 1285
4186.14 1358
4186.75 1323
4187.36 1381
4187.97 1465
4188.58 1368
4189.19 1188
4189.81 1237
4190.42 1265
4191.03 1194
4191.64 1207
4192.25 1272
4192.86 1320
4193.47 1226
4194.08 1178
4194.69 1167
4195.30 1198
4195.91 1273
4196.52 1175
4197.13 1218
4197.74 1331
4198.36 1279
4198.97 1288
4199.58 1309
4200.19 1262
4200.80 1183
4201.41 1259
4202.02 1313
4202.63 1298
4203.25 1259
4203.86 1120
4204.47 1087
4205.08 1044
4205.69 1186
4206.30 1069
4206.92 1107
4207.53 1152
4208.14 1081
4208.75 1164
4209.36 1164
4209.97 1250
4210.59 1288
4211.20 1071
4211.81 1096
4212.42 1222
4213.03 1155
4213.65 1082
4214.26 1127
4214.87 1281
4215.48 1161
4216.10 1155
4216.71 1220
4217.32 1190
4217.93 1356
4218.55 1223
4219.16 1186
4219.77 1267
4220.38 1310
4221.00 1340
4221.61 1412
4222.22 1351
4222.83 1346
4223.45 1316
4224.06 1406
4224.67 1371
4225.29 1441
4225.90 1407
4226.51 1502
4227.13 1247
4227.74 1259
4228.35 1317
4228.96 1454
4229.58 1479
4230.19 1459
4230.80 1539
4231.42 1633
4232.03 1700
4232.65 1535
4233.26 1752
4233.87 1808
4234.49 1931
4235.10 2173
4235.71 2370
4236.33 2314
4236.94 2573
4237.56 2545
4238.17 2441
4238.78 2232
4239.40 2164
4240.01 1833
4240.63 1769
4241.24 1768
4241.85 1570
4242.47 1424
4243.08 1491
4243.70 1409
4244.31 1430
4244.93 1326
4245.54 1358
4246.15 1465
4246.77 1355
4247.38 1414
4248.00 1437
4248.61 1486
4249.23 1349
4249.84 1446
4250.46 1461
4251.07 1372
4251.69 1232
4252.30 1171
4252.92 1247
4253.53 1444
4254.15 1464
4254.76 1374
4255.38 1339
4255.99 1400
4256.61 1246
4257.22 1281
4257.84 1341
4258.45 1398
4259.07 1339
4259.69 1266
4260.30 1191
4260.92 1295
4261.53 1256
4262.15 1307
4262.76 1355
4263.38 1287
4263.99 1180
4264.61 1206
4265.23 1319
4265.84 1453
4266.46 1273
4267.07 1347
4267.69 1375
4268.31 1398
4268.92 1456
4269.54 1436
4270.16 1424
4270.77 1346
4271.39 1468
4272.00 1430
4272.62 1423
4273.24 1446
4273.85 1402
4274.47 1273
4275.09 1284
4275.70 1329
4276.32 1470
4276.94 1499
4277.55 1431
4278.17 1490
4278.79 1541
4279.40 1432
4280.02 1485
4280.64 1487
4281.26 1453
4281.87 1299
4282.49 1412
4283.11 1333
4283.72 1361
4284.34 1300
4284.96 1339
4285.58 1243
4286.19 1237
4286.81 1156
4287.43 1325
4288.05 1243
4288.66 1135
4289.28 1142
4289.90 1287
4290.52 1278
4291.13 1226
4291.75 1141
4292.37 1184
4292.99 1244
4293.61 1177
4294.22 1218
4294.84 1270
4295.46 1207
4296.08 1316
4296.70 1290
4297.31 1276
4297.93 1270
4298.55 1152
4299.17 1242
4299.79 1237
4300.41 1202
4301.03 1244
4301.64 1268
4302.26 1342
4302.88 1323
4303.50 1365
4304.12 1244
4304.74 1223
4305.36 1407
4305.97 1252
4306.59 1205
4307.21 1315
4307.83 1412
4308.45 1321
4309.07 1303
4309.69 1295
4310.31 1163
4310.93 1228
4311.55 1268
4312.17 1259
4312.78 1187
4313.40 1242
4314.02 1273
4314.64 1367
4315.26 1254
4315.88 1191
4316.50 1345
4317.12 1384
4317.74 1294
4318.36 1238
4318.98 1222
4319.60 1315
4320.22 1245
4320.84 1228
4321.46 1215
4322.08 1286
4322.70 1375
4323.32 1297
4323.94 1284
4324.56 1403
4325.18 1303
4325.80 1281
4326.42 1353
4327.04 1519
4327.66 1571
4328.28 1473
4328.90 1514
4329.52 1456
4330.14 1629
4330.76 1599
4331.39 1537
4332.01 1617
4332.63 1590
4333.25 1635
4333.87 1503
4334.49 1390
4335.11 1631
4335.73 1628
4336.35 1745
4336.97 1785
4337.59 1809
4338.22 1944
4338.84 2169
4339.46 2127
4340.08 2251
4340.70 2303
4341.32 2197
4341.94 2166
4342.57 2045
4343.19 2238
4343.81 2264
4344.43 2210
4345.05 2613
4345.67 2746
4346.29 3062
4346.92 3622
4347.54 4313
4348.16 4703
4348.78 5028
4349.40 5211
4350.03 4836
4350.65 5014
4351.27 4512
4351.89 4143
4352.51 3633
4353.14 2907
4353.76 2365
4354.38 2190
4355.00 1907
4355.63 1865
4356.25 1721
4356.87 1653
4357.49 1813
4358.12 1916
4358.74 1866
4359.36 1797
4359.98 1758
4360.61 1709
4361.23 1761
4361.85 1691
4362.48 1866
4363.10 1822
4363.72 1794
4364.34 1637
4364.97 1722
4365.59 1878
4366.21 1762
4366.84 1561
4367.46 1719
4368.08 1651
4368.71 1610
4369.33 1593
4369.95 1405
4370.58 1481
4371.20 1477
4371.82 1366
4372.45 1284
4373.07 1339
4373.70 1316
4374.32 1280
4374.94 1322
4375.57 1299
4376.19 1389
4376.81 1313
4377.44 1224
4378.06 1202
4378.69 1308
4379.31 1362
4379.94 1477
4380.56 1459
4381.18 1467
4381.81 1356
4382.43 1424
4383.06 1440
4383.68 1369
4384.31 1442
4384.93 1458
4385.55 1287
4386.18 1317
4386.80 1409
4387.43 1363
4388.05 1485
4388.68 1239
4389.30 1281
4389.93 1390
4390.55 1285
4391.18 1380
4391.80 1309
4392.43 1180
4393.05 1199
4393.68 1075
4394.30 1215
4394.93 1148
4395.55 1161
4396.18 1275
4396.80 1179
4397.43 1149
4398.05 1085
4398.68 1058
4399.31 1103
4399.93 1207
4400.56 1155
4401.18 1261
4401.81 1249
4402.43 1226
4403.06 1277
4403.69 1148
4404.31 1243
4404.94 1238
4405.56 1145
4406.19 1202
4406.82 1114
4407.44 1123
4408.07 1241
4408.69 1143
4409.32 1241
4409.95 1210
4410.57 1319
4411.20 1208
4411.83 1156
4412.45 1202
4413.08 1322
4413.71 1184
4414.33 1070
4414.96 1262
4415.59 1405
4416.21 1261
4416.84 1161
4417.47 1323
4418.09 1217
4418.72 1163
4419.35 1338
4419.97 1278
4420.60 1175
4421.23 1214
4421.85 1091
4422.48 1154
4423.11 1243
4423.74 1193
4424.36 1139
4424.99 1198
4425.62 1241
4426.25 1135
4426.87 1117
4427.50 1119
4428.13 1217
4428.76 1175
4429.38 1125
4430.01 1102
4430.64 1106
4431.27 1133
4431.89 1094
4432.52 1157
4433.15 1181
4433.78 1144
4434.41 1173
4435.03 1235
4435.66 1114
4436.29 1226
4436.92 1364
4437.55 1243
4438.18 1286
4438.80 1195
4439.43 1289
4440.06 1205
4440.69 1248
4441.32 1198
4441.95 1195
4442.57 1160
4443.20 1302
4443.83 1137
4444.46 1120
4445.09 1044
4445.72 1203
4446.35 1240
4446.98 1184
4447.61 1311
4448.23 1315
4448.86 1294
4449.49 1236
4450.12 1191
4450.75 1257
4451.38 1302
4452.01 1195
4452.64 1131
4453.27 1260
4453.90 1300
4454.53 1194
4455.16 1188
4455.79 1244
4456.42 1284
4457.05 1325
4457.67 1415
4458.30 1241
4458.93 1159
4459.56 1313
4460.19 1351
4460.82 1181
4461.45 1275
4462.08 1396
4462.71 1229
4463.34 1200
4463.97 1183
4464.60 1172
4465.23 1173
4465.86 1093
4466.49 1194
4467.13 1081
4467.76 998
4468.39 1129
4469.02 1155
4469.65 1090
4470.28 1150
4470.91 1116
4471.54 1145
4472.17 1068
4472.80 1084
4473.43 1229
4474.06 1116
4474.69 1039
4475.32 1061
4475.95 1107
4476.59 1153
4477.22 1095
4477.85 1108
4478.48 1084
4479.11 1168
4479.74 1159
4480.37 1084
4481.00 1141
4481.64 1175
4482.27 1221
4482.90 1090
4483.53 1159
4484.16 1149
4484.79 1078
4485.42 1093
4486.06 1209
4486.69 1113
4487.32 1211
4487.95 1156
4488.58 1266
4489.22 1264
4489.85 1194
4490.48 1125
4491.11 1207
4491.74 1088
4492.38 1130
4493.01 1160
4493.64 1192
4494.27 1180
4494.90 1024
4495.54 1166
4496.17 1129
4496.80 1238
4497.43 1250
4498.07 1174
4498.70 1173
4499.33 1276
4499.96 1220
4500.60 1383
4501.23 1484
4501.86 1542
4502.50 1586
4503.13 1565
4503.76 1749
4504.39 1746
4505.03 1595
4505.66 1669
4506.29 1592
4506.93 1386
4507.56 1441
4508.19 1332
4508.83 1439
4509.46 1444
4510.09 1394
4510.73 1468
4511.36 1335
4511.99 1389
4512.63 1330
4513.26 1320
4513.89 1281
4514.53 1371
4515.16 1261
4515.80 1292
4516.43 1189
4517.06 1199
4517.70 1166
4518.33 1195
4518.97 1280
4519.60 1083
4520.23 1224
4520.87 1213
4521.50 1144
4522.14 1256
4522.77 1127
4523.40 1067
4524.04 1189
4524.67 1243
4525.31 1125
4525.94 1114
4526.58 1234
4527.21 1096
4527.85 1244
4528.48 1298
4529.12 1130
4529.75 1274
4530.38 1206
4531.02 1357
4531.65 1456
4532.29 1582
4532.92 1730
4533.56 1602
4534.19 1590
4534.83 1561
4535.46 1555
4536.10 1547
4536.74 1586
4537.37 1458
4538.01 1196
4538.64 1254
4539.28 1332
4539.91 1258
4540.55 1205
4541.18 1112
4541.82 1125
4542.45 1150
4543.09 1179
4543.73 992
4544.36 1129
4545.00 1022
4545.63 1060
4546.27 1116
4546.91 994
4547.54 1045
4548.18 1033
4548.81 1100
4549.45 1099
4550.09 1119
4550.72 1183
4551.36 1200
4551.99 1239
4552.63 1194
4553.27 1044
4553.90 1070
4554.54 1167
4555.18 1061
4555.81 1001
4556.45 995
4557.09 1072
4557.72 1074
4558.36 1049
4559.00 1129
4559.63 1214
4560.27 1144
4560.91 1170
4561.54 1055
4562.18 1084
4562.82 1109
4563.46 1058
4564.09 1132
4564.73 1120
4565.37 1079
4566.00 1165
4566.64 1234
4567.28 1046
4567.92 1116
4568.55 1154
4569.19 1183
4569.83 1132
4570.47 1110
4571.10 1107
4571.74 1111
4572.38 1115
4573.02 1166
4573.66 1040
4574.29 1123
4574.93 1082
4575.57 1047
4576.21 1034
4576.85 1084
4577.48 1069
4578.12 1160
4578.76 1165
4579.40 1280
4580.04 1247
4580.67 1118
4581.31 1097
4581.95 1127
4582.59 1195
4583.23 1164
4583.87 1168
4584.51 1158
4585.14 1209
4585.78 1184
4586.42 1292
4587.06 1246
4587.70 1155
4588.34 1160
4588.98 1129
4589.62 1293
4590.26 1309
4590.89 1449
4591.53 1574
4592.17 1516
4592.81 1670
4593.45 1751
4594.09 1748
4594.73 1760
4595.37 1793
4596.01 1650
4596.65 1529
4597.29 1433
4597.93 1410
4598.57 1464
4599.21 1366
4599.85 1185
4600.49 1315
4601.12 1158
4601.76 1284
4602.40 1270
4603.04 1242
4603.68 1239
4604.32 1310
4604.96 1198
4605.60 1309
4606.24 1383
4606.88 1381
4607.52 1326
4608.17 1272
4608.81 1271
4609.45 1246
4610.09 1231
4610.73 1189
4611.37 1228
4612.01 1063
4612.65 1124
4613.29 1119
4613.93 1080
4614.57 1223
4615.21 1288
4615.85 1295
4616.49 1315
4617.13 1304
4617.77 1208
4618.41 1335
4619.06 1284
4619.70 1331
4620.34 1206
4620.98 1240
4621.62 1146
4622.26 1222
4622.90 1194
4623.54 1147
4624.19 1152
4624.83 1226
4625.47 1151
4626.11 1121
4626.75 1134
4627.39 1127
4628.03 943
4628.68 1087
4629.32 1113
4629.96 1061
4630.60 1156
4631.24 1171
4631.89 1215
4632.53 1345
4633.17 1270
4633.81 1431
4634.45 1485
4635.10 1322
4635.74 1309
4636.38 1345
4637.02 1332
4637.66 1340
4638.31 1223
4638.95 1344
4639.59 1251
4640.23 1289
4640.88 1460
4641.52 1452
4642.16 1375
4642.80 1339
4643.45 1373
4644.09 1326
4644.73 1247
4645.38 1215
4646.02 1188
4646.66 1144
4647.30 1211
4647.95 1254
4648.59 1209
4649.23 1146
4649.88 1180
4650.52 1194
4651.16 1190
4651.81 1115
4652.45 1234
4653.09 1210
4653.74 1134
4654.38 1034
4655.02 1116
4655.67 1105
4656.31 1057
4656.95 1186
4657.60 1168
4658.24 1093
4658.89 1205
4659.53 1205
4660.17 1134
4660.82 1014
4661.46 908
4662.10 1145
4662.75 1068
4663.39 1084
4664.04 1252
4664.68 1133
4665.33 1048
4665.97 1024
4666.61 1003
4667.26 1054
4667.90 1102
4668.55 971
4669.19 1036
4669.84 1062
4670.48 1089
4671.12 1089
4671.77 1143
4672.41 1159
4673.06 1002
4673.70 1033
4674.35 1153
4674.99 1030
4675.64 1046
4676.28 1085
4676.93 1073
4677.57 1154
4678.22 1058
4678.86 1058
4679.51 1293
4680.15 1124
4680.80 1161
4681.44 1054
4682.09 1055
4682.74 1171
4683.38 1102
4684.03 1186
4684.67 1289
4685.32 1249
4685.96 1203
4686.61 1179
4687.25 1155
4687.90 1189
4688.55 1175
4689.19 1047
4689.84 1283
4690.48 1208
4691.13 1228
4691.78 1159
4692.42 1164
4693.07 1218
4693.71 1232
4694.36 1295
4695.01 1256
4695.65 1178
4696.30 1371
4696.95 1357
4697.59 1422
4698.24 1443
4698.89 1411
4699.53 1431
4700.18 1569
4700.83 1633
4701.47 1722
4702.12 1839
4702.77 1847
4703.41 1811
4704.06 1636
4704.71 1540
4705.35 1475
4706.00 1380
4706.65 1257
4707.29 1225
4707.94 1424
4708.59 1308
4709.24 1119
4709.88 1325
4710.53 1262
4711.18 1323
4711.83 1367
4712.47 1291
4713.12 1271
4713.77 1247
4714.42 1296
4715.06 1263
4715.71 1273
4716.36 1273
4717.01 1373
4717.65 1349
4718.30 1242
4718.95 1299
4719.60 1416
4720.25 1279
4720.89 1165
4721.54 1227
4722.19 1382
4722.84 1264
4723.49 1249
4724.13 1300
4724.78 1172
4725.43 1192
4726.08 1345
4726.73 1416
4727.38 1335
4728.03 1246
4728.67 1291
4729.32 1462
4729.97 1434
4730.62 1494
4731.27 1267
4731.92 1152
4732.57 1189
4733.22 1163
4733.86 1159
4734.51 1255
4735.16 1302
4735.81 1232
4736.46 1137
4737.11 1144
4737.76 1205
4738.41 1211
4739.06 1241
4739.71 1221
4740.36 1296
4741.01 1155
4741.65 1225
4742.30 1378
4742.95 1377
4743.60 1475
4744.25 1351
4744.90 1286
4745.55 1115
4746.20 1266
4746.85 1290
4747.50 1248
4748.15 1239
4748.80 1261
4749.45 1246
4750.10 1205
4750.75 1274
4751.40 1270
4752.05 1401
4752.70 1555
4753.35 1476
4754.00 1551
4754.65 1529
4755.30 1544
4755.95 1643
4756.61 1466
4757.26 1407
4757.91 1548
4758.56 1336
4759.21 1259
4759.86 1232
4760.51 1279
4761.16 1285
4761.81 1236
4762.46 1132
4763.11 1164
4763.76 1232
4764.41 1250
4765.07 1272
4765.72 1260
4766.37 1235
4767.02 1250
4767.67 1320
4768.32 1362
4768.97 1451
4769.62 1512
4770.28 1516
4770.93 1460
4771.58 1393
4772.23 1326
4772.88 1244
4773.53 1205
4774.19 1215
4774.84 1173
4775.49 1074
4776.14 1067
4776.79 1061
4777.44 1167
4778.10 1282
4778.75 1145
4779.40 1139
4780.05 1269
4780.70 1280
4781.36 1393
4782.01 1316
4782.66 1257
4783.31 1415
4783.97 1275
4784.62 1301
4785.27 1283
4785.92 1335
4786.58 1188
4787.23 1234
4787.88 1194
4788.53 1115
4789.19 1094
4789.84 1101
4790.49 1146
4791.15 1173
4791.80 1221
4792.45 1209
4793.10 1187
4793.76 1218
4794.41 1280
4795.06 1279
4795.72 1219
4796.37 1217
4797.02 1205
4797.68 1202
4798.33 1177
4798.98 1225
4799.64 1273
4800.29 1151
4800.94 1113
4801.60 1137
4802.25 1269
4802.90 1333
4803.56 1223
4804.21 1137
4804.87 1270
4805.52 1270
4806.17 1088
4806.83 1147
4807.48 1136
4808.14 1268
4808.79 1159
4809.44 1215
4810.10 1214
4810.75 1172
4811.41 1066
4812.06 1061
4812.71 1197
4813.37 1231
4814.02 1130
4814.68 1077
4815.33 1195
4815.99 1220
4816.64 1250
4817.30 1269
4817.95 1275
4818.61 1258
4819.26 1295
4819.92 1272
4820.57 1293
4821.23 1424
4821.88 1360
4822.53 1228
4823.19 1206
4823.85 1196
4824.50 1285
4825.16 1299
4825.81 1372
4826.47 1439
4827.12 1462
4827.78 1461
4828.43 1490
4829.09 1493
4829.74 1563
4830.40 1607
4831.05 1475
4831.71 1475
4832.37 1650
4833.02 1413
4833.68 1486
4834.33 1465
4834.99 1489
4835.64 1524
4836.30 1539
4836.96 1452
4837.61 1610
4838.27 1717
4838.92 1645
4839.58 1805
4840.24 1829
4840.89 1772
4841.55 1814
4842.21 1782
4842.86 1903
4843.52 1922
4844.18 2034
4844.83 1889
4845.49 1988
4846.14 2046
4846.80 2008
4847.46 2060
4848.11 2056
4848.77 2236
4849.43 2558
4850.09 2702
4850.74 2991
4851.40 3189
4852.06 3449
4852.71 3827
4853.37 3895
4854.03 3743
4854.68 3495
4855.34 3358
4856.00 3262
4856.66 2958
4857.31 2532
4857.97 2511
4858.63 2800
4859.29 2772
4859.94 2712
4860.60 2542
4861.26 2759
4861.92 2736
4862.57 2714
4863.23 2568
4863.89 2446
4864.55 2288
4865.21 2275
4865.86 2315
4866.52 2417
4867.18 2565
4867.84 2563
4868.50 2487
4869.15 2399
4869.81 2347
4870.47 2363
4871.13 2313
4871.79 2368
4872.45 2261
4873.10 2143
4873.76 2050
4874.42 1987
4875.08 1990
4875.74 2021
4876.40 1934
4877.06 1900
4877.71 2002
4878.37 1966
4879.03 2082
4879.69 1945
4880.35 1996
4881.01 1975
4881.67 2008
4882.33 1980
4882.99 2019
4883.65 1970
4884.30 1900
4884.96 1808
4885.62 1689
4886.28 1777
4886.94 1626
4887.60 1763
4888.26 1778
4888.92 1850
4889.58 1884
4890.24 2047
4890.90 2028
4891.56 2072
4892.22 2159
4892.88 2095
4893.54 2078
4894.20 2017
4894.86 1901
4895.52 1899
4896.18 1939
4896.84 1975
4897.50 1817
4898.16 1626
4898.82 1688
4899.48 1744
4900.14 1737
4900.80 1703
4901.46 1777
4902.12 1645
4902.78 1671
4903.44 1733
4904.10 1709
4904.76 1571
4905.42 1645
4906.08 1603
4906.74 1594
4907.40 1662
4908.06 1595
4908.73 1441
4909.39 1394
4910.05 1622
4910.71 1580
4911.37 1519
4912.03 1594
4912.69 1528
4913.35 1535
4914.01 1453
4914.68 1442
4915.34 1434
4916.00 1400
4916.66 1424
4917.32 1302
4917.98 1256
4918.64 1265
4919.31 1267
4919.97 1198
4920.63 1198
4921.29 1295
4921.95 1207
4922.61 1150
4923.28 1201
4923.94 1229
4924.60 1175
4925.26 1348
4925.92 1283
4926.59 1310
4927.25 1394
4927.91 1239
4928.57 1176
4929.23 1329
4929.90 1327
4930.56 1334
4931.22 1319
4931.88 1361
4932.55 1322
4933.21 1252
4933.87 1236
4934.53 1285
4935.20 1276
4935.86 1285
4936.52 1312
4937.18 1272
4937.85 1211
4938.51 1203
4939.17 1200
4939.84 1179
4940.50 1227
4941.16 1249
4941.82 1213
4942.49 1144
4943.15 1115
4943.81 1192
4944.48 1168
4945.14 1116
4945.80 1057
4946.47 1291
4947.13 1243
4947.79 1249
4948.46 1232
4949.12 1207
4949.79 1127
4950.45 1207
4951.11 1178
4951.78 1177
4952.44 1117
4953.10 1195
4953.77 1202
4954.43 1191
4955.10 1136
4955.76 1148
4956.42 1064
4957.09 1107
4957.75 1170
4958.42 1277
4959.08 1120
4959.74 1139
4960.41 1124
4961.07 1056
4961.74 1127
4962.40 1178
4963.07 1096
4963.73 1262
4964.40 1158
4965.06 1279
4965.73 1439
4966.39 1615
4967.05 1486
4967.72 1358
4968.38 1325
4969.05 1396
4969.71 1367
4970.38 1168
4971.04 1259
4971.71 1284
4972.37 1155
4973.04 1226
4973.70 1298
4974.37 1256
4975.04 1215
4975.70 1201
4976.37 1155
4977.03 1110
4977.70 1362
4978.36 1385
4979.03 1336
4979.69 1136
4980.36 1234
4981.03 1292
4981.69 1267
4982.36 1310
4983.02 1203
4983.69 1167
4984.35 1260
4985.02 1327
4985.69 1237
4986.35 1173
4987.02 1249
4987.68 1274
4988.35 1319
4989.02 1226
4989.68 1376
4990.35 1416
4991.02 1450
4991.68 1508
4992.35 1678
4993.02 1618
4993.68 1580
4994.35 1610
4995.02 1587
4995.68 1426
4996.35 1360
4997.02 1198
4997.68 1150
4998.35 1189
4999.02 1118
4999.68 1152
5000.35 1226
5001.02 1112
5001.68 1045
5002.35 994
5003.02 1115
5003.69 1190
5004.35 992
5005.02 1064
5005.69 1154
5006.35 1152
5007.02 1062
5007.69 1084
5008.36 1059
5009.02 1039
5009.69 1054
5010.36 1014
5011.03 1188
5011.70 1048
5012.36 1050
5013.03 1239
5013.70 1127
5014.37 1066
5015.04 1106
5015.70 1026
5016.37 1076
5017.04 1079
5017.71 1110
5018.38 1121
5019.04 1190
5019.71 1060
5020.38 1052
5021.05 1049
5021.72 1056
5022.39 1170
5023.05 1165
5023.72 1115
5024.39 1121
5025.06 1046
5025.73 1033
5026.40 1160
5027.07 1025
5027.74 1100
5028.40 1109
5029.07 1062
5029.74 1168
5030.41 1169
5031.08 1059
5031.75 1126
5032.42 1125
5033.09 1020
5033.76 1063
5034.43 1062
5035.10 1121
5035.76 1097
5036.43 1037
5037.10 1053
5037.77 985
5038.44 1125
5039.11 1120
5039.78 1222
5040.45 1140
5041.12 1109
5041.79 996
5042.46 983
5043.13 1003
5043.80 1004
5044.47 1057
5045.14 1101
5045.81 1082
5046.48 1060
5047.15 940
5047.82 1070
5048.49 970
5049.16 877
5049.83 1082
5050.50 1020
5051.17 1065
5051.84 1045
5052.51 961
5053.18 989
5053.85 1106
5054.52 1064
5055.20 987
5055.87 948
5056.54 1022
5057.21 1011
5057.88 941
5058.55 1003
5059.22 1058
5059.89 996
5060.56 1068
5061.23 965
5061.90 857
5062.58 1046
5063.25 1133
5063.92 946
5064.59 890
5065.26 941
5065.93 1029
5066.60 1043
5067.27 982
5067.95 1024
5068.62 952
5069.29 997
5069.96 1036
5070.63 1022
5071.30 1003
5071.98 914
5072.65 921
5073.32 1004
5073.99 947
5074.66 879
5075.34 969
5076.01 1022
5076.68 1005
5077.35 1003
5078.02 1022
5078.70 1022
5079.37 1124
5080.04 1102
5080.71 1175
5081.39 1126
5082.06 1127
5082.73 1288
5083.40 1212
5084.08 1114
5084.75 1179
5085.42 1166
5086.09 1053
5086.77 1065
5087.44 1083
5088.11 1017
5088.79 1114
5089.46 1053
5090.13 1066
5090.80 1245
5091.48 1232
5092.15 1232
5092.82 1241
5093.50 1153
5094.17 1262
5094.84 1295
5095.52 1316
5096.19 1240
5096.86 1201
5097.54 1189
5098.21 1216
5098.88 1101
5099.56 1092
5100.23 1196
5100.90 1128
5101.58 1024
5102.25 1066
5102.93 1055
5103.60 1055
5104.27 1155
5104.95 1206
5105.62 1307
5106.30 1206
5106.97 1142
5107.64 1169
5108.32 1146
5108.99 1052
5109.67 1113
5110.34 1136
5111.02 1043
5111.69 1148
5112.36 1231
5113.04 1197
5113.71 1136
5114.39 1055
5115.06 1224
5115.74 1078
5116.41 971
5117.09 1093
5117.76 1109
5118.44 1136
5119.11 1081
5119.79 1059
5120.46 1083
5121.14 1117
5121.81 1113
5122.49 1186
5123.16 1292
5123.84 1125
5124.51 1071
5125.19 1102
5125.86 1125
5126.54 1049
5127.21 1027
5127.89 1162
5128.56 1246
5129.24 1158
5129.92 1111
5130.59 1003
5131.27 1049
5131.94 1058
5132.62 1189
5133.29 1117
5133.97 1053
5134.65 1108
5135.32 1117
5136.00 1181
5136.67 1131
5137.35 1118
5138.03 1063
5138.70 1110
5139.38 1189
5140.05 1039
5140.73 1027
5141.41 1022
5142.08 1032
5142.76 1049
5143.44 1081
5144.11 1024
5144.79 919
5145.47 921
5146.14 1021
5146.82 983
5147.50 1001
5148.17 904
5148.85 962
5149.53 1066
5150.20 973
5150.88 961
5151.56 928
5152.24 972
5152.91 936
5153.59 872
5154.27 908
5154.94 929
5155.62 921
5156.30 937
5156.98 955
5157.65 878
5158.33 894
5159.01 923
5159.69 917
5160.36 908
5161.04 948
5161.72 1131
5162.40 1038
5163.07 995
5163.75 907
5164.43 880
5165.11 958
5165.79 931
5166.46 930
5167.14 972
5167.82 1051
5168.50 939
5169.18 1009
5169.86 936
5170.53 973
5171.21 913
5171.89 909
5172.57 900
5173.25 896
5173.93 1057
5174.60 975
5175.28 896
5175.96 970
5176.64 900
5177.32 932
5178.00 1063
5178.68 971
5179.36 938
5180.03 957
5180.71 930
5181.39 1027
5182.07 1084
5182.75 1035
5183.43 1000
5184.11 1062
5184.79 1097
5185.47 1078
5186.15 1021
5186.83 920
5187.51 930
5188.18 989
5188.86 899
5189.54 905
5190.22 935
5190.90 911
5191.58 1073
5192.26 997
5192.94 929
5193.62 950
5194.30 980
5194.98 901
5195.66 926
5196.34 993
5197.02 892
5197.70 854
5198.38 914
5199.06 979
5199.74 944
5200.42 915
5201.10 992
5201.78 959
5202.46 972
5203.14 871
5203.82 931
5204.50 966
5205.19 925
5205.87 917
5206.55 979
5207.23 1038
5207.91 1015
5208.59 1068
5209.27 1008
5209.95 914
5210.63 1024
5211.31 1065
5211.99 1191
5212.67 991
5213.36 1045
5214.04 1123
5214.72 1024
5215.40 1042
5216.08 985
5216.76 1094
5217.44 1011
5218.12 1161
5218.81 1181
5219.49 1100
5220.17 1209
5220.85 1125
5221.53 1075
5222.21 1144
5222.90 1191
5223.58 1234
5224.26 1185
5224.94 1029
5225.62 1044
5226.30 1122
5226.99 1226
5227.67 1065
5228.35 978
5229.03 1035
5229.71 1047
5230.40 959
5231.08 971
5231.76 880
5232.44 1024
5233.13 1092
5233.81 1106
5234.49 999
5235.17 1042
5235.86 1113
5236.54 1080
5237.22 891
5237.90 964
5238.59 1054
5239.27 1017
5239.95 1052
5240.64 933
5241.32 1043
5242.00 1025
5242.68 1034
5243.37 934
5244.05 961
5244.73 1048
5245.42 936
5246.10 998
5246.78 1011
5247.47 1048
5248.15 1016
5248.83 975
5249.52 922
5250.20 969
5250.88 1024
5251.57 1050
5252.25 1068
5252.93 1029
5253.62 1162
5254.30 1192
5254.99 1116
5255.67 1123
5256.35 1080
5257.04 1145
5257.72 1196
5258.41 988
5259.09 1090
5259.77 1037
5260.46 1115
5261.14 1011
5261.83 1165
5262.51 1152
5263.20 1251
5263.88 1113
5264.56 1185
5265.25 1235
5265.93 1131
5266.62 1234
5267.30 1131
5267.99 1137
5268.67 1129
5269.36 1072
5270.04 1075
5270.73 1073
5271.41 1015
5272.10 1083
5272.78 1120
5273.47 1063
5274.15 1019
5274.84 1148
5275.52 1079
5276.21 993
5276.89 986
5277.58 968
5278.26 1004
5278.95 1017
5279.63 1009
5280.32 1101
5281.00 1007
5281.69 1010
5282.38 1057
5283.06 1085
5283.75 1095
5284.43 1041
5285.12 1146
5285.80 1149
5286.49 1033
5287.18 980
5287.86 940
5288.55 1002
5289.23 922
5289.92 937
5290.61 1008
5291.29 941
5291.98 936
5292.66 892
5293.35 1024
5294.04 1021
5294.72 924
5295.41 952
5296.10 942
5296.78 989
5297.47 1019
5298.16 947
5298.84 1012
5299.53 1091
5300.22 1157
5300.90 1203
5301.59 1173
5302.28 1057
5302.96 1074
5303.65 1111
5304.34 1143
5305.03 1202
5305.71 1163
5306.40 1070
5307.09 1234
5307.77 1170
5308.46 1159
5309.15 1130
5309.84 1078
5310.52 1224
5311.21 1150
5311.90 1096
5312.59 1104
5313.27 1288
5313.96 1250
5314.65 1076
5315.34 1166
5316.02 1183
5316.71 1143
5317.40 1210
5318.09 1267
5318.78 1197
5319.46 1197
5320.15 1224
5320.84 1334
5321.53 1238
5322.22 1272
5322.90 1338
5323.59 1427
5324.28 1418
5324.97 1368
5325.66 1463
5326.35 1208
5327.04 1180
5327.72 1135
5328.41 1145
5329.10 1072
5329.79 1060
5330.48 1065
5331.17 1029
5331.86 949
5332.54 1117
5333.23 1093
5333.92 1107
5334.61 1015
5335.30 1053
5335.99 1045
5336.68 1040
5337.37 1149
5338.06 1184
5338.75 1093
5339.44 1097
5340.12 1064
5340.81 1044
5341.50 1030
5342.19 1026
5342.88 1010
5343.57 1011
5344.26 1111
5344.95 1051
5345.64 1128
5346.33 1121
5347.02 1132
5347.71 958
5348.40 943
5349.09 935
5349.78 1026
5350.47 1168
5351.16 1134
5351.85 1209
5352.54 1168
5353.23 1208
5353.92 1203
5354.61 1304
5355.30 1278
5355.99 1081
5356.68 1117
5357.37 1101
5358.06 1065
5358.75 1134
5359.44 1047
5360.14 984
5360.83 1030
5361.52 1013
5362.21 1006
5362.90 983
5363.59 991
5364.28 1025
5364.97 1059
5365.66 989
5366.35 902
5367.04 1087
5367.74 1013
5368.43 843
5369.12 917
5369.81 905
5370.50 992
5371.19 977
5371.88 934
5372.57 977
5373.27 958
5373.96 889
5374.65 945
5375.34 1014
5376.03 922
5376.72 914
5377.42 929
5378.11 990
5378.80 992
5379.49 929
5380.18 991
5380.88 874
5381.57 830
5382.26 1030
5382.95 970
5383.64 875
5384.34 890
5385.03 923
5385.72 958
5386.41 929
5387.11 1018
5387.80 943
5388.49 990
5389.18 965
5389.88 1032
5390.57 1040
5391.26 910
5391.95 1076
5392.65 1094
5393.34 1003
5394.03 1028
5394.72 961
5395.42 1027
5396.11 963
5396.80 1036
5397.50 1017
5398.19 903
5398.88 898
5399.58 965
5400.27 901
5400.96 901
5401.66 939
5402.35 872
5403.04 953
5403.74 959
5404.43 912
5405.12 949
5405.82 1021
5406.51 918
5407.20 882
5407.90 982
5408.59 1019
5409.28 1094
5409.98 907
5410.67 1039
5411.37 1002
5412.06 987
5412.75 939
5413.45 1083
5414.14 1035
5414.84 906
5415.53 941
5416.23 954
5416.92 970
5417.61 1045
5418.31 1022
5419.00 919
5419.70 1023
5420.39 1011
5421.09 975
5421.78 931
5422.48 1041
5423.17 1133
5423.87 1084
5424.56 997
5425.25 1096
5425.95 1086
5426.64 1015
5427.34 1001
5428.03 1051
5428.73 1082
5429.42 1060
5430.12 1144
5430.82 1110
5431.51 999
5432.21 1033
5432.90 1072
5433.60 1111
5434.29 1060
5434.99 1060
5435.68 1185
5436.38 1053
5437.07 1147
5437.77 1198
5438.47 1211
5439.16 1248
5439.86 1353
5440.55 1399
5441.25 1177
5441.94 1105
5442.64 1064
5443.34 1066
5444.03 1003
5444.73 1186
5445.42 1156
5446.12 1173
5446.82 1165
5447.51 1293
5448.21 1145
5448.91 1187
5449.60 1248
5450.30 1356
5450.99 1482
5451.69 1360
5452.39 1533
5453.08 1351
5453.78 1353
5454.48 1255
5455.17 1188
5455.87 1138
5456.57 1250
5457.27 1165
5457.96 1275
5458.66 1211
5459.36 1237
5460.05 1293
5460.75 1211
5461.45 1001
5462.14 1106
5462.84 1244
5463.54 1316
5464.24 1229
5464.93 1267
5465.63 1281
5466.33 1339
5467.03 1377
5467.72 1366
5468.42 1371
5469.12 1513
5469.82 1399
5470.51 1197
5471.21 1269
5471.91 1216
5472.61 1332
5473.31 1452
5474.00 1381
5474.70 1363
5475.40 1503
5476.10 1426
5476.80 1495
5477.49 1529
5478.19 1574
5478.89 1534
5479.59 1627
5480.29 1935
5480.99 2087
5481.68 2457
5482.38 2608
5483.08 2595
5483.78 2667
5484.48 2259
5485.18 2243
5485.88 2163
5486.57 1971
5487.27 1933
5487.97 1936
5488.67 1926
5489.37 1916
5490.07 2068
5490.77 1892
5491.47 1871
5492.17 2090
5492.87 1981
5493.56 1893
5494.26 2034
5494.96 1939
5495.66 1868
5496.36 1999
5497.06 2074
5497.76 2012
5498.46 2192
5499.16 1998
5499.86 2253
5500.56 2666
5501.26 2823
5501.96 3045
5502.66 3724
5503.36 4209
5504.06 4165
5504.76 4227
5505.46 3908
5506.16 3648
5506.86 2997
5507.56 2716
5508.26 2160
5508.96 2195
5509.66 2035
5510.36 1913
5511.06 1986
5511.76 1950
5512.46 1910
5513.16 1902
5513.86 1755
5514.56 1822
5515.26 1708
5515.96 1659
5516.66 1706
5517.36 1663
5518.07 1639
5518.77 1646
5519.47 1742
5520.17 1720
5520.87 1542
5521.57 1694
5522.27 1627
5522.97 1687
5523.67 1614
5524.37 1472
5525.08 1348
5525.78 1410
5526.48 1469
5527.18 1387
5527.88 1224
5528.58 1165
5529.28 1280
5529.99 1224
5530.69 1309
5531.39 1223
5532.09 1222
5532.79 1304
5533.49 1360
5534.20 1187
5534.90 1240
5535.60 1227
5536.30 1200
5537.00 1356
5537.70 1266
5538.41 1216
5539.11 1266
5539.81 1140
5540.51 1123
5541.22 1150
5541.92 1265
5542.62 1123
5543.32 1034
5544.02 1210
5544.73 1319
5545.43 1063
5546.13 1134
5546.84 1173
5547.54 1075
5548.24 1084
5548.94 1058
5549.65 1142
5550.35 1152
5551.05 1142
5551.75 1214
5552.46 1168
5553.16 1091
5553.86 1113
5554.57 1154
5555.27 1201
5555.97 1214
5556.68 1124
5557.38 1199
5558.08 1266
5558.79 1075
5559.49 1035
5560.19 1060
5560.90 1072
5561.60 1100
5562.30 1087
5563.01 1031
5563.71 1022
5564.41 1026
5565.12 1069
5565.82 1218
5566.53 1150
5567.23 1259
5567.93 1166
5568.64 1167
5569.34 1079
5570.05 1048
5570.75 1064
5571.45 1067
5572.16 1133
5572.86 1173
5573.57 1146
5574.27 1163
5574.98 1183
5575.68 1011
5576.38 1103
5577.09 1145
5577.79 1060
5578.50 1108
5579.20 1001
5579.91 957
5580.61 967
5581.32 1003
5582.02 1000
5582.73 953
5583.43 995
5584.14 1095
5584.84 1144
5585.55 1048
5586.25 1097
5586.96 1089
5587.66 1032
5588.37 985
5589.07 1034
5589.78 1036
5590.48 1083
5591.19 1027
5591.89 955
5592.60 1017
5593.31 980
5594.01 933
5594.72 1135
5595.42 1103
5596.13 978
5596.83 912
5597.54 901
5598.25 948
5598.95 889
5599.66 892
5600.36 894
5601.07 912
5601.78 864
5602.48 876
5603.19 902
5603.89 985
5604.60 1025
5605.31 913
5606.01 871
5606.72 882
5607.43 1018
5608.13 1029
5608.84 902
5609.54 918
5610.25 1004
5610.96 1079
5611.66 922
5612.37 983
5613.08 962
5613.79 916
5614.49 1013
5615.20 1001
5615.91 887
5616.61 1054
5617.32 1085
5618.03 1031
5618.73 928
5619.44 910
5620.15 913
5620.86 941
5621.56 1086
5622.27 1111
5622.98 1029
5623.69 1085
5624.39 1080
5625.10 1016
5625.81 1062
5626.52 991
5627.22 997
5627.93 1057
5628.64 1097
5629.35 1144
5630.05 995
5630.76 1027
5631.47 1141
5632.18 1150
5632.89 1061
5633.59 1079
5634.30 1133
5635.01 1168
5635.72 1132
5636.43 1118
5637.14 1067
5637.84 980
5638.55 1025
5639.26 1090
5639.97 1094
5640.68 1181
5641.39 1091
5642.10 1127
5642.80 1134
5643.51 1056
5644.22 1139
5644.93 1186
5645.64 1148
5646.35 1123
5647.06 1047
5647.77 1139
5648.47 1039
5649.18 1047
5649.89 1042
5650.60 1084
5651.31 1025
5652.02 996
5652.73 994
5653.44 1056
5654.15 1139
5654.86 1127
5655.57 1146
5656.28 1147
5656.99 1289
5657.70 1453
5658.41 1487
5659.12 1531
5659.83 1600
5660.54 1596
5661.24 1468
5661.95 1447
5662.66 1394
5663.37 1359
5664.08 1320
5664.79 1215
5665.50 1267
5666.21 1257
5666.93 1098
5667.64 1150
5668.35 1051
5669.06 1152
5669.77 922
5670.48 1001
5671.19 1097
5671.90 1077
5672.61 1093
5673.32 1000
5674.03 1096
5674.74 1102
5675.45 1092
5676.16 1070
5676.87 1090
5677.58 1080
5678.29 1093
5679.01 1100
5679.72 1054
5680.43 955
5681.14 1102
5681.85 1001
5682.56 960
5683.27 976
5683.98 1043
5684.69 970
5685.41 960
5686.12 1199
5686.83 1025
5687.54 1001
5688.25 999
5688.96 1096
5689.67 1040
5690.39 954
5691.10 915
5691.81 1091
5692.52 967
5693.23 906
5693.95 840
5694.66 917
5695.37 1024
5696.08 1029
5696.79 1078
5697.51 1022
5698.22 1030
5698.93 968
5699.64 996
5700.35 962
5701.07 997
5701.78 1008
5702.49 1004
5703.20 927
5703.92 802
5704.63 879
5705.34 899
5706.05 973
5706.77 996
5707.48 935
5708.19 963
5708.90 984
5709.62 987
5710.33 913
5711.04 948
5711.76 1030
5712.47 965
5713.18 917
5713.90 894
5714.61 1112
5715.32 973
5716.04 920
5716.75 914
5717.46 981
5718.18 917
5718.89 807
5719.60 826
5720.32 948
5721.03 981
5721.74 954
5722.46 996
5723.17 845
5723.88 947
5724.60 992
5725.31 959
5726.03 996
5726.74 910
5727.45 956
5728.17 1016
5728.88 981
5729.60 974
5730.31 967
5731.02 970
5731.74 1004
5732.45 1002
5733.17 1058
5733.88 1028
5734.60 944
5735.31 1039
5736.02 903
5736.74 835
5737.45 931
5738.17 998
5738.88 987
5739.60 954
5740.31 901
5741.03 945
5741.74 963
5742.46 882
5743.17 813
5743.89 901
5744.60 795
5745.32 824
5746.03 856
5746.75 824
5747.46 910
5748.18 899
5748.89 898
5749.61 917
5750.32 888
5751.04 924
5751.76 873
5752.47 1030
5753.19 911
5753.90 964
5754.62 900
5755.33 886
5756.05 865
5756.77 845
5757.48 878
5758.20 803
5758.91 899
5759.63 877
5760.34 943
5761.06 876
5761.78 845
5762.49 889
5763.21 905
5763.93 913
5764.64 950
5765.36 863
5766.07 915
5766.79 858
5767.51 966
5768.22 967
5768.94 966
5769.66 865
5770.37 1071
5771.09 963
5771.81 845
5772.52 887
5773.24 861
5773.96 883
5774.67 955
5775.39 955
5776.11 902
5776.83 953
5777.54 927
5778.26 922
5778.98 856
5779.69 920
5780.41 945
5781.13 980
5781.85 960
5782.56 854
5783.28 924
5784.00 870
5784.72 870
5785.43 871
5786.15 826
5786.87 844
5787.59 965
5788.30 940
5789.02 862
5789.74 891
5790.46 927
5791.18 935
5791.89 835
5792.61 988
5793.33 992
5794.05 1043
5794.77 987
5795.48 936
5796.20 1056
5796.92 1140
5797.64 1148
5798.36 1180
5799.08 1097
5799.80 1069
5800.51 1176
5801.23 1309
5801.95 1467
5802.67 1646
5803.39 1730
5804.11 1806
5804.83 2073
5805.54 2074
5806.26 1987
5806.98 1917
5807.70 1889
5808.42 1743
5809.14 1396
5809.86 1308
5810.58 1273
5811.30 1180
5812.02 1281
5812.74 1210
5813.45 1190
5814.17 1204
5814.89 1108
5815.61 1203
5816.33 1359
5817.05 1284
5817.77 1308
5818.49 1267
5819.21 1297
5819.93 1197
5820.65 1218
5821.37 1202
5822.09 1202
5822.81 1110
5823.53 1170
5824.25 1205
5824.97 1123
5825.69 1088
5826.41 1047
5827.13 1053
5827.85 1107
5828.57 1081
5829.29 990
5830.01 1009
5830.73 1029
5831.45 977
5832.17 1041
5832.89 1050
5833.61 1000
5834.33 1067
5835.06 1019
5835.78 998
5836.50 986
5837.22 1047
5837.94 1008
5838.66 1066
5839.38 1076
5840.10 1031
5840.82 1025
5841.54 1111
5842.26 911
5842.99 1022
5843.71 1026
5844.43 974
5845.15 1014
5845.87 1000
5846.59 907
5847.31 1010
5848.04 1006
5848.76 958
5849.48 1040
5850.20 994
5850.92 905
5851.64 890
5852.36 984
5853.09 984
5853.81 916
5854.53 1039
5855.25 1099
5855.97 970
5856.70 1007
5857.42 1012
5858.14 991
5858.86 1024
5859.58 989
5860.31 902
5861.03 1055
5861.75 975
5862.47 956
5863.20 924
5863.92 942
5864.64 1070
5865.36 1091
5866.09 998
5866.81 979
5867.53 952
5868.25 997
5868.98 961
5869.70 988
5870.42 976
5871.15 1056
5871.87 1105
5872.59 991
5873.31 1026
5874.04 967
5874.76 966
5875.48 899
5876.21 857
5876.93 931
5877.65 902
5878.38 936
5879.10 1000
5879.82 960
5880.55 844
5881.27 925
5881.99 1048
5882.72 1000
5883.44 1027
5884.17 934
5884.89 1034
5885.61 1064
5886.34 977
5887.06 1006
5887.78 1061
5888.51 953
5889.23 1034
5889.96 1009
5890.68 1030
5891.41 1004
5892.13 1002
5892.85 907
5893.58 992
5894.30 1066
5895.03 1075
5895.75 1010
5896.48 963
5897.20 971
5897.92 887
5898.65 901
5899.37 1083
5900.10 1097
5900.82 946
5901.55 1018
5902.27 979
5903.00 990
5903.72 966
5904.45 1098
5905.17 1085
5905.90 990
5906.62 1090
5907.35 1008
5908.07 1030
5908.80 1060
5909.52 1066
5910.25 966
5910.97 1104
5911.70 1041
5912.43 1062
5913.15 1026
5913.88 1063
5914.60 1028
5915.33 1088
5916.05 1119
5916.78 1114
5917.50 1075
5918.23 1066
5918.96 1108
5919.68 1014
5920.41 1091
5921.13 1127
5921.86 1024
5922.59 1097
5923.31 1102
5924.04 1159
5924.76 1194
5925.49 1121
5926.22 1171
5926.94 1234
5927.67 1153
5928.40 1174
5929.12 1208
5929.85 1206
5930.58 1191
5931.30 1260
5932.03 1321
5932.76 1299
5933.48 1295
5934.21 1354
5934.94 1244
5935.66 1315
5936.39 1336
5937.12 1259
5937.84 1387
5938.57 1411
5939.30 1477
5940.02 1528
5940.75 1338
5941.48 1384
5942.21 1424
5942.93 1396
5943.66 1506
5944.39 1561
5945.12 1620
5945.84 1537
5946.57 1534
5947.30 1553
5948.03 1516
5948.75 1580
5949.48 1670
5950.21 1658
5950.94 1577
5951.67 1808
5952.39 1909
5953.12 1964
5953.85 2015
5954.58 2094
5955.31 2167
5956.03 2318
5956.76 2365
5957.49 2139
5958.22 2079
5958.95 2054
5959.67 2014
5960.40 2060
5961.13 2147
5961.86 2175
5962.59 2053
5963.32 2070
5964.05 2035
5964.77 2143
5965.50 2036
5966.23 2251
5966.96 2441
5967.69 2497
5968.42 2583
5969.15 2860
5969.88 3183
5970.61 3310
5971.33 3251
5972.06 3134
5972.79 2887
5973.52 2765
5974.25 2652
5974.98 2556
5975.71 2541
5976.44 2581
5977.17 2495
5977.90 2380
5978.63 2546
5979.36 2536
5980.09 2481
5980.82 2764
5981.55 2780
5982.28 2816
5983.01 2931
5983.74 2985
5984.46 3135
5985.19 3197
5985.92 3171
5986.65 3316
5987.38 3326
5988.11 3274
5988.85 3121
5989.58 3084
5990.31 3037
5991.04 3076
5991.77 2944
5992.50 2914
5993.23 2955
5993.96 3178
5994.69 3116
5995.42 3078
5996.15 3088
5996.88 3224
5997.61 3556
5998.34 3508
5999.07 3343
5999.80 3541
6000.53 3342
6001.26 3314
6002.00 3422
6002.73 3402
6003.46 3338
6004.19 3251
6004.92 3087
6005.65 3041
6006.38 3068
6007.11 3053
6007.84 3140
6008.58 3343
6009.31 3445
6010.04 3901
6010.77 4332
6011.50 4968
6012.23 5509
6012.96 6479
6013.70 7091
6014.43 7922
6015.16 8648
6015.89 8746
6016.62 8800
6017.36 8771
6018.09 8399
6018.82 7528
6019.55 7035
6020.28 6348
6021.02 5250
6021.75 4645
6022.48 4055
6023.21 3466
6023.94 3376
6024.68 3030
6025.41 2661
6026.14 2681
6026.87 2556
6027.61 2497
6028.34 2450
6029.07 2429
6029.80 2368
6030.54 2232
6031.27 2178
6032.00 2140
6032.73 2273
6033.47 2231
6034.20 2132
6034.93 2287
6035.67 2201
6036.40 2147
6037.13 2231
6037.87 2255
6038.60 2207
6039.33 2163
6040.07 2280
6040.80 2287
6041.53 2412
6042.27 2450
6043.00 2345
6043.73 2364
6044.47 2507
6045.20 2615
6045.93 2588
6046.67 2516
6047.40 2648
6048.13 2668
6048.87 2672
6049.60 2754
6050.34 2742
6051.07 2785
6051.80 2961
6052.54 3052
6053.27 3311
6054.01 3380
6054.74 3308
6055.47 3592
6056.21 3590
6056.94 3141
6057.68 3185
6058.41 3022
6059.15 2811
6059.88 2718
6060.61 2685
6061.35 2532
6062.08 2612
6062.82 2624
6063.55 2462
6064.29 2492
6065.02 2392
6065.76 2425
6066.49 2422
6067.23 2329
6067.96 2294
6068.70 2264
6069.43 2212
6070.17 2311
6070.90 2405
6071.64 2403
6072.37 2429
6073.11 2233
6073.84 2185
6074.58 2114
6075.31 2222
6076.05 2121
6076.78 2098
6077.52 1932
6078.26 2080
6078.99 2008
6079.73 2004
6080.46 1956
6081.20 1938
6081.93 2115
6082.67 1944
6083.41 1914
6084.14 1973
6084.88 1862
6085.61 1894
6086.35 1919
6087.09 1951
6087.82 1809
6088.56 1901
6089.30 1928
6090.03 1872
6090.77 1967
6091.50 2244
6092.24 2096
6092.98 2191
6093.71 2159
6094.45 2300
6095.19 2379
6095.92 2220
6096.66 2363
6097.40 2358
6098.13 2219
6098.87 2010
6099.61 2036
6100.34 1861
6101.08 1947
6101.82 1978
6102.56 1788
6103.29 1758
6104.03 1766
6104.77 1746
6105.50 1839
6106.24 1761
6106.98 1617
6107.72 1720
6108.45 1731
6109.19 1746
6109.93 1804
6110.67 1705
6111.40 1713
6112.14 1816
6112.88 1776
6113.62 1848
6114.35 1785
6115.09 1687
6115.83 1767
6116.57 1703
6117.31 1775
6118.04 1787
6118.78 1685
6119.52 1729
6120.26 1772
6121.00 1897
6121.73 1794
6122.47 1758
6123.21 1836
6123.95 1741
6124.69 1719
6125.43 1823
6126.16 1955
6126.90 1926
6127.64 1793
6128.38 1823
6129.12 1908
6129.86 1940
6130.60 1868
6131.33 1950
6132.07 1958
6132.81 2054
6133.55 1997
6134.29 2017
6135.03 1855
6135.77 1889
6136.51 1937
6137.25 1980
6137.99 1959
6138.73 2070
6139.46 1913
6140.20 1976
6140.94 1996
6141.68 1906
6142.42 1882
6143.16 1909
6143.90 1974
6144.64 1963
6145.38 1911
6146.12 2056
6146.86 2087
6147.60 2044
6148.34 2078
6149.08 2035
6149.82 2161
6150.56 2032
6151.30 2009
6152.04 2134
6152.78 2195
6153.52 2178
6154.26 2157
6155.00 2221
6155.74 2140
6156.48 2133
6157.22 2228
6157.96 2269
6158.70 2296
6159.44 2313
6160.18 2259
6160.92 2318
6161.66 2408
6162.40 2404
6163.15 2441
6163.89 2503
6164.63 2572
6165.37 2667
6166.11 2729
6166.85 2957
6167.59 3190
6168.33 3317
6169.07 3346
6169.81 3557
6170.55 3476
6171.30 3542
6172.04 3574
6172.78 3288
6173.52 3285
6174.26 3323
6175.00 3135
6175.74 3319
6176.49 3003
6177.23 3002
6177.97 2992
6178.71 2964
6179.45 3039
6180.19 3054
6180.94 2972
6181.68 2986
6182.42 3182
6183.16 3073
6183.90 2876
6184.65 3204
6185.39 3374
6186.13 3410
6186.87 3292
6187.61 3259
6188.36 3434
6189.10 3438
6189.84 3322
6190.58 3624
6191.33 3510
6192.07 3492
6192.81 3603
6193.55 3675
6194.30 3969
6195.04 4059
6195.78 4204
6196.52 4300
6197.27 4385
6198.01 4425
6198.75 4416
6199.49 4454
6200.24 4338
6200.98 4300
6201.72 4237
6202.47 4252
6203.21 4373
6203.95 4268
6204.70 4378
6205.44 4840
6206.18 5367
6206.93 6080
6207.67 7174
6208.41 9027
6209.16 11338
6209.90 13956
6210.64 16985
6211.39 19389
6212.13 20926
6212.87 21782
6213.62 21331
6214.36 20121
6215.11 18077
6215.85 15581
6216.59 13041
6217.34 11109
6218.08 9073
6218.83 7445
6219.57 6109
6220.31 5495
6221.06 4806
6221.80 4443
6222.55 4255
6223.29 4074
6224.04 4013
6224.78 4687
6225.52 4837
6226.27 5047
6227.01 5402
6227.76 5604
6228.50 5519
6229.25 5473
6229.99 5220
6230.74 4844
6231.48 4426
6232.23 4090
6232.97 3563
6233.72 3362
6234.46 3386
6235.21 3309
6235.95 3274
6236.70 3158
6237.44 2917
6238.19 2996
6238.93 3169
6239.68 3425
6240.42 3702
6241.17 4167
6241.91 4297
6242.66 4760
6243.40 4976
6244.15 4731
6244.90 4695
6245.64 4216
6246.39 4071
6247.13 3963
6247.88 4006
6248.62 4008
6249.37 4010
6250.12 4065
6250.86 4033
6251.61 4134
6252.35 3835
6253.10 3782
6253.85 3526
6254.59 3297
6255.34 3269
6256.09 3277
6256.83 3239
6257.58 3312
6258.32 3187
6259.07 3081
6259.82 3222
6260.56 3176
6261.31 3256
6262.06 3071
6262.80 2900
6263.55 3008
6264.30 3030
6265.04 2837
6265.79 2819
6266.54 2780
6267.29 2643
6268.03 2635
6268.78 2567
6269.53 2534
6270.27 2607
6271.02 2577
6271.77 2630
6272.52 2748
6273.26 2690
6274.01 2717
6274.76 2649
6275.50 2605
6276.25 2621
6277.00 2655
6277.75 2534
6278.49 2721
6279.24 2752
6279.99 2871
6280.74 2850
6281.49 2973
6282.23 3059
6282.98 3083
6283.73 2990
6284.48 2880
6285.23 2752
6285.97 2781
6286.72 2527
6287.47 2382
6288.22 2330
6288.97 2413
6289.71 2288
6290.46 2210
6291.21 2234
6291.96 2358
6292.71 2198
6293.46 1985
6294.21 2171
6294.95 2107
6295.70 2075
6296.45 2058
6297.20 2097
6297.95 2076
6298.70 2124
6299.45 2121
6300.20 2097
6300.94 2048
6301.69 1824
6302.44 1896
6303.19 1848
6303.94 1845
6304.69 1945
6305.44 1976
6306.19 1900
6306.94 1868
6307.69 1889
6308.44 1906
6309.19 1878
6309.94 1897
6310.69 1856
6311.43 1944
6312.18 1943
6312.93 2080
6313.68 1983
6314.43 2048
6315.18 2166
6315.93 2245
6316.68 2182
6317.43 2323
6318.18 2385
6318.93 2360
6319.68 2260
6320.43 2083
6321.18 2108
6321.93 2069
6322.68 2156
6323.43 2001
6324.18 1975
6324.94 2012
6325.69 1864
6326.44 1781
6327.19 1749
6327.94 1794
6328.69 1657
6329.44 1678
6330.19 1654
6330.94 1678
6331.69 1602
6332.44 1623
6333.19 1555
6333.94 1589
6334.69 1556
6335.45 1587
6336.20 1590
6336.95 1528
6337.70 1647
6338.45 1542
6339.20 1592
6339.95 1524
6340.70 1518
6341.46 1542
6342.21 1612
6342.96 1543
6343.71 1585
6344.46 1588
6345.21 1580
6345.96 1569
6346.72 1581
6347.47 1505
6348.22 1661
6348.97 1738
6349.72 1682
6350.48 1735
6351.23 1714
6351.98 1765
6352.73 1809
6353.48 1782
6354.24 1743
6354.99 1826
6355.74 1961
6356.49 1917
6357.24 1900
6358.00 1925
6358.75 1839
6359.50 1778
6360.25 1850
6361.01 1776
6361.76 1670
6362.51 1613
6363.26 1568
6364.02 1530
6364.77 1547
6365.52 1536
6366.28 1486
6367.03 1458
6367.78 1473
6368.53 1426
6369.29 1538
6370.04 1581
6370.79 1534
6371.55 1466
6372.30 1457
6373.05 1586
6373.81 1640
6374.56 1567
6375.31 1575
6376.07 1519
6376.82 1479
6377.57 1455
6378.33 1478
6379.08 1437
6379.83 1437
6380.59 1555
6381.34 1522
6382.10 1433
6382.85 1537
6383.60 1479
6384.36 1606
6385.11 1373
6385.87 1389
6386.62 1472
6387.37 1466
6388.13 1546
6388.88 1488
6389.64 1405
6390.39 1368
6391.14 1352
6391.90 1299
6392.65 1316
6393.41 1357
6394.16 1414
6394.92 1278
6395.67 1305
6396.43 1338
6397.18 1311
6397.94 1358
6398.69 1418
6399.45 1383
6400.20 1373
6400.96 1326
6401.71 1345
6402.47 1334
6403.22 1319
6403.98 1333
6404.73 1414
6405.49 1345
6406.24 1374
6407.00 1360
6407.75 1314
6408.51 1353
6409.26 1379
6410.02 1425
6410.77 1472
6411.53 1385
6412.28 1371
6413.04 1485
6413.80 1439
6414.55 1339
6415.31 1366
6416.06 1364
6416.82 1441
6417.57 1357
6418.33 1347
6419.09 1367
6419.84 1339
6420.60 1343
6421.35 1304
6422.11 1340
6422.87 1328
6423.62 1366
6424.38 1410
6425.14 1222
6425.89 1338
6426.65 1335
6427.40 1305
6428.16 1270
6428.92 1283
6429.67 1248
6430.43 1245
6431.19 1344
6431.94 1406
6432.70 1447
6433.46 1338
6434.22 1461
6434.97 1357
6435.73 1377
6436.49 1398
6437.24 1363
6438.00 1320
6438.76 1370
6439.51 1360
6440.27 1347
6441.03 1348
6441.79 1410
6442.54 1336
6443.30 1366
6444.06 1415
6444.82 1242
6445.57 1225
6446.33 1310
6447.09 1396
6447.85 1365
6448.60 1411
6449.36 1428
6450.12 1454
6450.88 1455
6451.64 1319
6452.39 1311
6453.15 1364
6453.91 1386
6454.67 1444
6455.43 1535
6456.18 1550
6456.94 1440
6457.70 1506
6458.46 1450
6459.22 1354
6459.98 1393
6460.73 1406
6461.49 1634
6462.25 1550
6463.01 1563
6463.77 1471
6464.53 1481
6465.29 1630
6466.04 1575
6466.80 1510
6467.56 1592
6468.32 1592
6469.08 1606
6469.84 1630
6470.60 1605
6471.36 1732
6472.12 1580
6472.87 1625
6473.63 1612
6474.39 1587
6475.15 1694
6475.91 1748
6476.67 1725
6477.43 1844
6478.19 1772
6478.95 1797
6479.71 1908
6480.47 1875
6481.23 1730
6481.99 1770
6482.75 1823
6483.51 1780
6484.27 1896
6485.03 1857
6485.79 1843
6486.55 1998
6487.31 2071
6488.07 2072
6488.83 2062
6489.59 2060
6490.35 2173
6491.11 2219
6491.87 2295
6492.63 2144
6493.39 2342
6494.15 2357
6494.91 2318
6495.67 2513
6496.43 2533
6497.19 2738
6497.95 2558
6498.71 2597
6499.47 2722
6500.23 2783
6500.99 2740
6501.76 2720
6502.52 2614
6503.28 2728
6504.04 2706
6504.80 2783
6505.56 2656
6506.32 2623
6507.08 2826
6507.84 2758
6508.61 2852
6509.37 2948
6510.13 2944
6510.89 3004
6511.65 2975
6512.41 3077
6513.17 3281
6513.94 3261
6514.70 3104
6515.46 2996
6516.22 3126
6516.98 3404
6517.74 3406
6518.51 3208
6519.27 3227
6520.03 3288
6520.79 3519
6521.55 3639
6522.32 3522
6523.08 3618
6523.84 3753
6524.60 3757
6525.36 4129
6526.13 4351
6526.89 5031
6527.65 5591
6528.41 5935
6529.18 6304
6529.94 6948
6530.70 7191
6531.46 7243
6532.23 7106
6532.99 6737
6533.75 6460
6534.51 6651
6535.28 7056
6536.04 7242
6536.80 8595
6537.57 10157
6538.33 11919
6539.09 13452
6539.85 14052
6540.62 14163
6541.38 13677
6542.14 12083
6542.91 10827
6543.67 8809
6544.43 7348
6545.20 6269
6545.96 5167
6546.72 4194
6547.49 3946
6548.25 3636
6549.02 3233
6549.78 3081
6550.54 3148
6551.31 3032
6552.07 2834
6552.83 2821
6553.60 2816
6554.36 2776
6555.13 2813
6555.89 2860
6556.65 2892
6557.42 2811
6558.18 2590
6558.95 2577
6559.71 2696
6560.47 2751
6561.24 3022
6562.00 2794
6562.77 2663
6563.53 2790
6564.30 2914
6565.06 3015
6565.83 3174
6566.59 3277
6567.36 3374
6568.12 3452
6568.88 3311
6569.65 3325
6570.41 3413
6571.18 3236
6571.94 3146
6572.71 3194
6573.47 3342
6574.24 3402
6575.00 3389
6575.77 3480
6576.53 3785
6577.30 3895
6578.07 3954
6578.83 4015
6579.60 3954
6580.36 3809
6581.13 3678
6581.89 3600
6582.66 3594
6583.42 3550
6584.19 3388
6584.96 3323
6585.72 3105
6586.49 2992
6587.25 3143
6588.02 3185
6588.78 3257
6589.55 3251
6590.32 3379
6591.08 3447
6591.85 3571
6592.61 3709
6593.38 3691
6594.15 4013
6594.91 4359
6595.68 4671
6596.45 5025
6597.21 5212
6597.98 5342
6598.75 5450
6599.51 5210
6600.28 4956
6601.05 4635
6601.81 4360
6602.58 4081
6603.35 3908
6604.11 3522
6604.88 3276
6605.65 3150
6606.41 3195
6607.18 3305
6607.95 3197
6608.71 3225
6609.48 3343
6610.25 3434
6611.02 3661
6611.78 3702
6612.55 3552
6613.32 3602
6614.09 3777
6614.85 3538
6615.62 3491
6616.39 3373
6617.16 3144
6617.92 2828
6618.69 2920
6619.46 2688
6620.23 2634
6620.99 2561
6621.76 2792
6622.53 2596
6623.30 2517
6624.07 2629
6624.83 2547
6625.60 2546
6626.37 2442
6627.14 2557
6627.91 2582
6628.67 2477
6629.44 2404
6630.21 2466
6630.98 2418
6631.75 2485
6632.52 2534
6633.29 2834
6634.05 2920
6634.82 2908
6635.59 3302
6636.36 3796
6637.13 3727
6637.90 3859
6638.67 3869
6639.43 3790
6640.20 3830
6640.97 3539
6641.74 3159
6642.51 2958
6643.28 2845
6644.05 2739
6644.82 2680
6645.59 2604
6646.36 2374
6647.13 2397
6647.90 2323
6648.66 2294
6649.43 2428
6650.20 2353
6650.97 2302
6651.74 2259
6652.51 2305
6653.28 2332
6654.05 2343
6654.82 2338
6655.59 2416
6656.36 2440
6657.13 2414
6657.90 2388
6658.67 2276
6659.44 2210
6660.21 2253
6660.98 2161
6661.75 2125
6662.52 2158
6663.29 2072
6664.06 2236
6664.83 2101
6665.60 2069
6666.37 2146
6667.14 2105
6667.91 2022
6668.69 2130
6669.46 2097
6670.23 2003
6671.00 2061
6671.77 2210
6672.54 2236
6673.31 2232
6674.08 2423
6674.85 2274
6675.62 2149
6676.39 2211
6677.16 2272
6677.94 2176
6678.71 2176
6679.48 2215
6680.25 2200
6681.02 2232
6681.79 2148
6682.56 2130
6683.33 2123
6684.11 2199
6684.88 2296
6685.65 2416
6686.42 2410
6687.19 2351
6687.96 2494
6688.74 2541
6689.51 2390
6690.28 2333
6691.05 2450
6691.82 2241
6692.60 2125
6693.37 2181
6694.14 2088
6694.91 2068
6695.68 2081
6696.46 2015
6697.23 2024
6698.00 1828
6698.77 1821
6699.55 1920
6700.32 1863
6701.09 1874
6701.86 2005
6702.64 1900
6703.41 1902
6704.18 2010
6704.95 1954
6705.73 1826
6706.50 1881
6707.27 1760
6708.04 1883
6708.82 1844
6709.59 2036
6710.36 1970
6711.14 1892
6711.91 1848
6712.68 1837
6713.46 1850
6714.23 1796
6715.00 1872
6715.78 1825
6716.55 1839
6717.32 1771
6718.10 1844
6718.87 1889
6719.64 1683
6720.42 1629
6721.19 1870
6721.96 1763
6722.74 1704
6723.51 1687
6724.28 1693
6725.06 1799
6725.83 1802
6726.61 1668
6727.38 1749
6728.15 1795
6728.93 1737
6729.70 1701
6730.48 1720
6731.25 1703
6732.02 1777
6732.80 1858
6733.57 1652
6734.35 1571
6735.12 1641
6735.90 1710
6736.67 1818
6737.45 1839
6738.22 1756
6738.99 1828
6739.77 1854
6740.54 1853
6741.32 1875
6742.09 1815
6742.87 1887
6743.64 1842
6744.42 1739
6745.19 1748
6745.97 1856
6746.74 1838
6747.52 1884
6748.29 1954
6749.07 1940
6749.84 2075
6750.62 2000
6751.40 2172
6752.17 2232
6752.95 2382
6753.72 2477
6754.50 2568
6755.27 2622
6756.05 2718
6756.82 2667
6757.60 2477
6758.38 2428
6759.15 2387
6759.93 2111
6760.70 1945
6761.48 1865
6762.25 1898
6763.03 1768
6763.81 1694
6764.58 1767
6765.36 1678
6766.14 1651
6766.91 1875
6767.69 1801
6768.46 1773
6769.24 1773
6770.02 1902
6770.79 1875
6771.57 1678
6772.35 1788
6773.12 1748
6773.90 1685
6774.68 1701
6775.45 1636
6776.23 1659
6777.01 1634
6777.78 1818
6778.56 1713
6779.34 1566
6780.11 1600
6780.89 1650
6781.67 1622
6782.45 1818
6783.22 1686
6784.00 1674
6784.78 1632
6785.56 1587
6786.33 1544
6787.11 1538
6787.89 1645
6788.66 1664
6789.44 1600
6790.22 1666
6791.00 1599
6791.78 1512
6792.55 1398
6793.33 1564
6794.11 1674
6794.89 1588
6795.66 1504
6796.44 1520
6797.22 1539
6798.00 1481
6798.78 1499
6799.55 1451
6800.33 1443
6801.11 1484
6801.89 1635
6802.67 1605
6803.45 1623
6804.22 1577
6805.00 1563
6805.78 1774
6806.56 1796
6807.34 1765
6808.12 1721
6808.90 1766
6809.67 1861
6810.45 1746
6811.23 1738
6812.01 1681
6812.79 1505
6813.57 1479
6814.35 1534
6815.13 1578
6815.91 1644
6816.68 1558
6817.46 1607
6818.24 1614
6819.02 1496
6819.80 1642
6820.58 1651
6821.36 1592
6822.14 1519
6822.92 1589
6823.70 1692
6824.48 1683
6825.26 1679
6826.04 1624
6826.82 1625
6827.60 1677
6828.38 1675
6829.16 1591
6829.94 1536
6830.72 1459
6831.50 1440
6832.28 1480
6833.06 1450
6833.84 1545
6834.62 1561
6835.40 1443
6836.18 1560
6836.96 1562
6837.74 1626
6838.52 1458
6839.30 1506
6840.08 1551
6840.86 1520
6841.64 1493
6842.42 1517
6843.20 1597
6843.98 1416
6844.76 1547
6845.54 1469
6846.32 1431
6847.10 1582
6847.89 1590
6848.67 1566
6849.45 1708
6850.23 1789
6851.01 2004
6851.79 2425
6852.57 2672
6853.35 3025
6854.13 3084
6854.92 3241
6855.70 3248
6856.48 3032
6857.26 2908
6858.04 2722
6858.82 2495
6859.60 2153
6860.39 2040
6861.17 1965
6861.95 1780
6862.73 1735
6863.51 1699
6864.29 1551
6865.08 1701
6865.86 1836
6866.64 1872
6867.42 2070
6868.20 2100
6868.99 2075
6869.77 2266
6870.55 2201
6871.33 2097
6872.12 2030
6872.90 1973
6873.68 1927
6874.46 1814
6875.24 1875
6876.03 1975
6876.81 1899
6877.59 1744
6878.38 1875
6879.16 1908
6879.94 1833
6880.72 1910
6881.51 1950
6882.29 2128
6883.07 2124
6883.85 2162
6884.64 2273
6885.42 2220
6886.20 2230
6886.99 2342
6887.77 2475
6888.55 2696
6889.34 3234
6890.12 3488
6890.90 4029
6891.69 4047
6892.47 3995
6893.25 4092
6894.04 3665
6894.82 3317
6895.60 2870
6896.39 2546
6897.17 2477
6897.96 2396
6898.74 2125
6899.52 2113
6900.31 2242
6901.09 2082
6901.88 2020
6902.66 2255
6903.44 2207
6904.23 2195
6905.01 2226
6905.80 2364
6906.58 2225
6907.36 2243
6908.15 2279
6908.93 2390
6909.72 2343
6910.50 2185
6911.29 2128
6912.07 2139
6912.86 2159
6913.64 1989
6914.42 1905
6915.21 1930
6915.99 1949
6916.78 2027
6917.56 2058
6918.35 2064
6919.13 1994
6919.92 1948
6920.70 2047
6921.49 2056
6922.27 2134
6923.06 1947
6923.84 2054
6924.63 1948
6925.42 2128
6926.20 2038
6926.99 2007
6927.77 2135
6928.56 2251
6929.34 2161
6930.13 2330
6930.91 2397
6931.70 2214
6932.48 2167
6933.27 2189
6934.06 2249
6934.84 2315
6935.63 2260
6936.41 2248
6937.20 2254
6937.99 2303
6938.77 2424
6939.56 2407
6940.34 2401
6941.13 2551
6941.92 2671
6942.70 2640
6943.49 2991
6944.28 3220
6945.06 3201
6945.85 3421
6946.64 3571
6947.42 3499
6948.21 3661
6949.00 3741
6949.78 3803
6950.57 3795
6951.36 3876
6952.14 3929
6952.93 3944
6953.72 3676
6954.50 3317
6955.29 3283
6956.08 3181
6956.86 3179
6957.65 3022
6958.44 3110
6959.23 3109
6960.01 3037
6960.80 3116
6961.59 3142
6962.38 3175
6963.16 2967
6963.95 3131
6964.74 3190
6965.53 3270
6966.31 3235
6967.10 3329
6967.89 3426
6968.68 3558
6969.46 3678
6970.25 3876
6971.04 3981
6971.83 4129
6972.62 4187
6973.40 4324
6974.19 4468
6974.98 4404
6975.77 4569
6976.56 4511
6977.34 4343
6978.13 4419
6978.92 4441
6979.71 4740
6980.50 4568
6981.29 4635
6982.08 4955
6982.86 5122
6983.65 5884
6984.44 6906
6985.23 8796
6986.02 11254
6986.81 13811
6987.60 16853
6988.39 19366
6989.17 21037
6989.96 21105
6990.75 20301
6991.54 18900
6992.33 16222
6993.12 13857
6993.91 11384
6994.70 9264
6995.49 7614
6996.28 6415
6997.07 5221
6997.86 4587
6998.64 4092
6999.43 3986
7000.22 3853
7001.01 3811
7001.80 3911
7002.59 3996
7003.38 3964
7004.17 4169
7004.96 4301
7005.75 4323
7006.54 4209
7007.33 3861
7008.12 3680
7008.91 3354
7009.70 3132
7010.49 3000
7011.28 2603
7012.07 2648
7012.86 2647
7013.65 2730
7014.44 2814
7015.23 2902
7016.02 3058
7016.81 3279
7017.61 3248
7018.40 3261
7019.19 3125
7019.98 3007
7020.77 3002
7021.56 2933
7022.35 2990
7023.14 2948
7023.93 3182
7024.72 3290
7025.51 3424
7026.30 3567
7027.10 3615
7027.89 3630
7028.68 3589
7029.47 3372
7030.26 3267
7031.05 3175
7031.84 2947
7032.63 2730
7033.43 2717
7034.22 2799
7035.01 2492
7035.80 2475
7036.59 2433
7037.38 2434
7038.18 2522
7038.97 2530
7039.76 2487
7040.55 2602
7041.34 2578
7042.13 2647
7042.93 2813
7043.72 2910
7044.51 2861
7045.30 2872
7046.09 2856
7046.89 2837
7047.68 2862
7048.47 2813
7049.26 2948
7050.06 3185
7050.85 3267
7051.64 3476
7052.43 3601
7053.23 3905
7054.02 4139
7054.81 3975
7055.60 3835
7056.40 3547
7057.19 3102
7057.98 3029
7058.77 2985
7059.57 2672
7060.36 2524
7061.15 2639
7061.95 2781
7062.74 2711
7063.53 2728
7064.33 2724
7065.12 2746
7065.91 2627
7066.71 2611
7067.50 2667
7068.29 2613
7069.09 2622
7069.88 2447
7070.67 2444
7071.47 2299
7072.26 2317
7073.05 2324
7073.85 2385
7074.64 2161
7075.44 2155
7076.23 2126
7077.02 2063
7077.82 1997
7078.61 1953
7079.41 1955
7080.20 2053
7080.99 1911
7081.79 1904
7082.58 2083
7083.38 2125
7084.17 2200
7084.96 2012
7085.76 1860
7086.55 1932
7087.35 1872
7088.14 1793
7088.94 1759
7089.73 1701
7090.53 1748
7091.32 1796
7092.12 1747
7092.91 1737
7093.71 1872
7094.50 1651
7095.29 1716
7096.09 1743
7096.88 1722
7097.68 1672
7098.48 1718
7099.27 1653
7100.07 1699
7100.86 1720
7101.66 1663
7102.45 1727
7103.25 1736
7104.04 1734
7104.84 1703
7105.63 1665
7106.43 1658
7107.22 1567
7108.02 1510
7108.82 1471
7109.61 1404
7110.41 1414
7111.20 1509
7112.00 1486
7112.79 1406
7113.59 1437
7114.39 1482
7115.18 1460
7115.98 1407
7116.77 1386
7117.57 1471
7118.37 1574
7119.16 1507
7119.96 1483
7120.76 1443
7121.55 1409
7122.35 1584
7123.15 1533
7123.94 1531
7124.74 1549
7125.53 1514
7126.33 1431
7127.13 1507
7127.93 1414
7128.72 1472
7129.52 1410
7130.32 1500
7131.11 1436
7131.91 1467
7132.71 1467
7133.50 1545
7134.30 1561
7135.10 1475
7135.90 1494
7136.69 1546
7137.49 1499
7138.29 1333
7139.08 1305
7139.88 1387
7140.68 1347
7141.48 1375
7142.27 1291
7143.07 1155
7143.87 1244
7144.67 1240
7145.46 1273
7146.26 1238
7147.06 1274
7147.86 1225
7148.66 1271
7149.45 1219
7150.25 1242
7151.05 1228
7151.85 1175
7152.65 1213
7153.44 1139
7154.24 1224
7155.04 1281
7155.84 1211
7156.64 1153
7157.44 1224
7158.23 1182
7159.03 1228
7159.83 1280
7160.63 1383
7161.43 1275
7162.23 1297
7163.03 1210
7163.83 1211
7164.62 1273
7165.42 1265
7166.22 1211
7167.02 1019
7167.82 1068
7168.62 1009
7169.42 1014
7170.22 1068
7171.02 997
7171.82 1052
7172.61 1090
7173.41 1091
7174.21 1034
7175.01 1056
7175.81 1040
7176.61 1197
7177.41 1136
7178.21 1036
7179.01 1053
7179.81 1053
7180.61 958
7181.41 994
7182.21 1049
7183.01 1107
7183.81 975
7184.61 1019
7185.41 1126
7186.21 1018
7187.01 980
7187.81 1014
7188.61 1012
7189.41 1005
7190.21 1053
7191.01 1075
7191.81 989
7192.61 978
7193.41 1005
7194.21 999
7195.01 1046
7195.81 975
7196.61 1061
7197.41 946
7198.21 1003
7199.01 1009
7199.82 1043
7200.62 1031
7201.42 1014
7202.22 1025
7203.02 1066
7203.82 1116
7204.62 979
7205.42 980
7206.22 972
7207.02 1017
7207.83 1042
7208.63 929
7209.43 1009
7210.23 954
7211.03 1003
7211.83 927
7212.63 1012
7213.44 1004
7214.24 1063
7215.04 1057
7215.84 905
7216.64 1018
7217.44 994
7218.25 995
7219.05 936
7219.85 939
7220.65 1014
7221.45 1000
7222.26 1114
7223.06 1100
7223.86 978
7224.66 946
7225.46 973
7226.27 961
7227.07 977
7227.87 985
7228.67 968
7229.48 953
7230.28 998
7231.08 964
7231.88 995
7232.69 1010
7233.49 1020
7234.29 1036
7235.09 1016
7235.90 959
7236.70 933
7237.50 1020
7238.30 1077
7239.11 959
7239.91 1013
7240.71 929
7241.52 1016
7242.32 992
7243.12 954
7243.93 992
7244.73 901
7245.53 951
7246.34 984
7247.14 1019
7247.94 939
7248.75 1023
7249.55 1012
7250.35 960
7251.16 978
7251.96 994
7252.76 1046
7253.57 1112
7254.37 1120
7255.18 996
7255.98 1060
7256.78 1082
7257.59 1165
7258.39 1114
7259.20 1125
7260.00 1080
7260.80 1126
7261.61 1195
7262.41 1181
7263.22 1268
7264.02 1300
7264.83 1293
7265.63 1315
7266.43 1329
7267.24 1368
7268.04 1231
7268.85 1031
7269.65 1221
7270.46 1137
7271.26 1095
7272.07 1011
7272.87 1047
7273.68 1082
7274.48 1034
7275.29 1103
7276.09 1058
7276.90 1132
7277.70 1188
7278.51 1182
7279.31 1049
7280.12 1117
7280.92 1264
7281.73 1268
7282.53 1238
7283.34 1283
7284.14 1471
7284.95 1524
7285.76 1584
7286.56 1839
7287.37 2077
7288.17 2132
7288.98 2151
7289.78 2108
7290.59 1949
7291.40 1813
7292.20 1703
7293.01 1480
7293.81 1441
7294.62 1313
7295.43 1258
7296.23 1094
7297.04 1082
7297.84 1059
7298.65 994
7299.46 987
7300.26 1095
7301.07 1049
7301.88 1159
7302.68 1018
7303.49 984
7304.30 971
7305.10 1018
7305.91 1071
7306.72 1052
7307.52 1153
7308.33 1176
7309.14 1039
7309.94 1117
7310.75 1149
7311.56 1078
7312.36 1020
7313.17 1111
7313.98 1206
7314.79 1098
7315.59 1019
7316.40 1233
7317.21 1246
7318.01 1154
7318.82 1237
7319.63 1279
7320.44 1384
7321.24 1463
7322.05 1577
7322.86 1666
7323.67 1652
7324.47 1477
7325.28 1458
7326.09 1286
7326.90 1394
7327.71 1269
7328.51 1251
7329.32 1232
7330.13 1207
7330.94 1274
7331.75 1113
7332.55 1108
7333.36 1171
7334.17 1073
7334.98 1057
7335.79 1144
7336.60 1079
7337.40 1093
7338.21 1211
7339.02 1067
7339.83 1110
7340.64 1137
7341.45 1083
7342.26 1159
7343.06 1118
7343.87 1029
7344.68 1073
7345.49 1031
7346.30 1018
7347.11 1048
7347.92 1054
7348.73 979
7349.54 979
7350.34 970
7351.15 978
7351.96 1043
7352.77 1066
7353.58 955
7354.39 930
7355.20 922
7356.01 952
7356.82 970
7357.63 1004
7358.44 998
7359.25 1058
7360.06 1006
7360.87 998
7361.68 1053
7362.49 1044
7363.30 1005
7364.11 973
7364.92 955
7365.73 975
7366.54 946
7367.35 965
7368.16 1017
7368.97 1032
7369.78 952
7370.59 983
7371.40 979
7372.21 953
7373.02 933
7373.83 960
7374.64 935
7375.45 858
7376.26 899
7377.07 986
7377.88 1002
7378.69 1014
7379.50 1000
7380.31 1027
7381.12 933
7381.94 929
7382.75 1016
7383.56 1067
7384.37 1083
7385.18 1155
7385.99 1111
7386.80 1046
7387.61 1043
7388.42 894
7389.23 958
7390.05 906
7390.86 955
7391.67 933
7392.48 982
7393.29 906
7394.10 921
7394.92 903
7395.73 837
7396.54 855
7397.35 878
7398.16 933
7398.97 952
7399.79 968
7400.60 941
7401.41 940
7402.22 904
7403.03 873
7403.85 985
7404.66 938
7405.47 936
7406.28 999
7407.09 953
7407.91 964
7408.72 954
7409.53 810
7410.34 916
7411.16 908
7411.97 877
7412.78 851
7413.59 867
7414.41 844
7415.22 909
7416.03 867
7416.84 840
7417.66 872
7418.47 857
7419.28 859
7420.10 803
7420.91 887
7421.72 926
7422.54 843
7423.35 978
7424.16 940
7424.97 880
7425.79 806
7426.60 809
7427.41 916
7428.23 896
7429.04 863
7429.86 899
7430.67 852
7431.48 886
7432.30 1007
7433.11 1038
7433.92 1156
7434.74 953
7435.55 1053
7436.36 993
7437.18 944
7437.99 981
7438.81 1074
7439.62 975
7440.43 1004
7441.25 985
7442.06 952
7442.88 870
7443.69 935
7444.51 1007
7445.32 1016
7446.13 1010
7446.95 950
7447.76 957
7448.58 854
7449.39 823
7450.21 832
7451.02 854
7451.84 838
7452.65 796
7453.47 878
7454.28 882
7455.10 940
7455.91 899
7456.73 925
7457.54 882
7458.36 891
7459.17 890
7459.99 843
7460.80 869
7461.62 897
7462.43 955
7463.25 907
7464.06 835
7464.88 784
7465.69 886
7466.51 884
7467.32 909
7468.14 933
7468.96 882
7469.77 800
7470.59 796
7471.40 911
7472.22 880
7473.03 909
7473.85 956
7474.67 849
7475.48 782
7476.30 871
7477.11 957
7477.93 924
7478.75 917
7479.56 915
7480.38 903
7481.20 825
7482.01 803
7482.83 848
7483.65 871
7484.46 813
7485.28 829
7486.09 861
7486.91 905
7487.73 829
7488.54 887
7489.36 896
7490.18 853
7491.00 797
7491.81 810
7492.63 865
7493.45 908
7494.26 862
7495.08 825
7495.90 800
7496.71 867
7497.53 831
7498.35 839
7499.17 825
7499.98 841
7500.80 897
7501.62 839
7502.44 796
7503.25 816
7504.07 829
7504.89 856
7505.71 816
7506.52 877
7507.34 852
7508.16 810
7508.98 801
7509.80 807
7510.61 879
7511.43 956
7512.25 894
7513.07 911
7513.89 871
7514.70 797
7515.52 839
7516.34 888
7517.16 907
7517.98 812
7518.79 786
7519.61 801
7520.43 833
7521.25 902
7522.07 783
7522.89 810
7523.71 842
7524.52 791
7525.34 839
7526.16 795
7526.98 852
7527.80 896
7528.62 765
7529.44 866
7530.26 865
7531.08 791
7531.89 821
7532.71 868
7533.53 862
7534.35 834
7535.17 868
7535.99 809
7536.81 826
7537.63 801
7538.45 766
7539.27 814
7540.09 830
7540.91 825
7541.73 823
7542.55 851
7543.37 747
7544.19 763
7545.01 795
7545.83 935
7546.65 983
7547.47 806
7548.29 785
7549.11 858
7549.93 915
7550.75 782
7551.57 839
7552.39 787
7553.21 830
7554.03 877
7554.85 834
7555.67 809
7556.49 822
7557.31 828
7558.13 848
7558.95 884
7559.77 842
7560.59 794
7561.41 860
7562.23 824
7563.05 903
7563.87 925
7564.69 860
7565.52 933
7566.34 876
7567.16 839
7567.98 892
7568.80 875
7569.62 812
7570.44 857
7571.26 878
7572.08 851
7572.91 892
7573.73 872
7574.55 861
7575.37 852
7576.19 916
7577.01 911
7577.83 913
7578.66 872
7579.48 874
7580.30 877
7581.12 872
7581.94 927
7582.77 883
7583.59 886
7584.41 857
7585.23 884
7586.05 822
7586.88 918
7587.70 776
7588.52 951
7589.34 853
7590.16 930
7590.99 1012
7591.81 1013
7592.63 1035
7593.45 938
7594.28 951
7595.10 988
7595.92 1010
7596.74 960
7597.57 1009
7598.39 948
7599.21 952
7600.03 975
7600.86 1061
7601.68 1015
7602.50 1120
7603.33 1070
7604.15 947
7604.97 1008
7605.80 1159
7606.62 1120
7607.44 1213
7608.26 1169
7609.09 1217
7609.91 1188
7610.73 1168
7611.56 1169
7612.38 1059
7613.21 1085
7614.03 1127
7614.85 1166
7615.68 982
7616.50 1071
7617.32 1115
7618.15 1066
7618.97 1081
7619.80 1159
7620.62 1202
7621.44 1251
7622.27 1155
7623.09 1163
7623.92 1284
7624.74 1146
7625.56 1201
7626.39 1182
7627.21 1208
7628.04 1096
7628.86 1133
7629.68 1219
7630.51 1236
7631.33 1180
7632.16 1334
7632.98 1368
7633.81 1380
7634.63 1470
7635.46 1422
7636.28 1338
7637.11 1363
7637.93 1343
7638.76 1226
7639.58 1183
7640.41 1146
7641.23 1153
7642.06 1071
7642.88 1025
7643.71 1009
7644.53 897
7645.36 893
7646.18 854
7647.01 878
7647.83 909
7648.66 882
7649.48 917
7650.31 980
7651.14 890
7651.96 952
7652.79 930
7653.61 946
7654.44 1022
7655.26 965
7656.09 1000
7656.92 932
7657.74 870
7658.57 967
7659.39 895
7660.22 854
7661.05 960
7661.87 907
7662.70 918
7663.52 831
7664.35 881
7665.18 870
7666.00 875
7666.83 886
7667.66 830
7668.48 909
7669.31 903
7670.14 861
7670.96 844
7671.79 906
7672.62 856
7673.44 826
7674.27 850
7675.10 835
7675.92 888
7676.75 806
7677.58 801
7678.40 833
7679.23 886
7680.06 815
7680.89 824
7681.71 806
7682.54 793
7683.37 788
7684.19 784
7685.02 803
7685.85 842
7686.68 832
7687.50 729
7688.33 862
7689.16 818
7689.99 791
7690.81 834
7691.64 746
7692.47 777
7693.30 792
7694.13 764
7694.95 777
7695.78 805
7696.61 787
7697.44 864
7698.27 754
7699.09 816
7699.92 874
7700.75 839
7701.58 864
7702.41 928
7703.24 885
7704.06 868
7704.89 778
7705.72 838
7706.55 816
7707.38 800
7708.21 793
7709.04 727
7709.86 761
7710.69 713
7711.52 766
7712.35 828
7713.18 848
7714.01 806
7714.84 762
7715.67 870
7716.50 806
7717.32 816
7718.15 762
7718.98 729
7719.81 768
7720.64 790
7721.47 779
7722.30 798
7723.13 747
7723.96 748
7724.79 745
7725.62 718
7726.45 776
7727.28 831
7728.11 746
7728.94 751
7729.77 726
7730.60 780
7731.43 794
7732.26 737
7733.09 715
7733.92 723
7734.75 757
7735.58 749
7736.41 692
7737.24 759
7738.07 784
7738.90 790
7739.73 731
7740.56 677
7741.39 708
7742.22 758
7743.05 724
7743.88 699
7744.71 738
7745.54 802
7746.37 769
7747.20 813
7748.03 733
7748.87 779
7749.70 885
7750.53 897
7751.36 879
7752.19 800
7753.02 847
7753.85 857
7754.68 831
7755.51 767
7756.34 813
7757.18 826
7758.01 775
7758.84 798
7759.67 779
7760.50 821
7761.33 843
7762.16 771
7763.00 790
7763.83 783
7764.66 872
7765.49 814
7766.32 789
7767.16 763
7767.99 763
7768.82 824
7769.65 787
7770.48 852
7771.31 823
7772.15 814
7772.98 815
7773.81 751
7774.64 691
7775.48 755
7776.31 806
7777.14 756
7777.97 749
7778.81 784
7779.64 773
7780.47 734
7781.30 813
7782.14 791
7782.97 750
7783.80 805
7784.63 826
7785.47 808
7786.30 758
7787.13 805
7787.97 847
7788.80 790
7789.63 804
7790.46 774
7791.30 797
7792.13 781
7792.96 849
7793.80 756
7794.63 704
7795.46 750
7796.30 717
7797.13 745
7797.96 847
7798.80 827
7799.63 814
7800.46 851
7801.30 890
7802.13 836
7802.97 849
7803.80 904
7804.63 847
7805.47 800
7806.30 908
7807.13 838
7807.97 978
7808.80 936
7809.64 853
7810.47 874
7811.31 906
7812.14 886
7812.97 902
7813.81 921
7814.64 928
7815.48 944
7816.31 989
7817.15 967
7817.98 1022
7818.82 1132
7819.65 1216
7820.48 1177
7821.32 1111
7822.15 1176
7822.99 1213
7823.82 1112
7824.66 1101
7825.49 1124
7826.33 1105
7827.16 1196
7828.00 1212
7828.83 1245
7829.67 1287
7830.50 1359
7831.34 1301
7832.17 1269
7833.01 1219
7833.85 1159
7834.68 1147
7835.52 1195
7836.35 1141
7837.19 1171
7838.02 1184
7838.86 1214
7839.69 1128
7840.53 1119
7841.37 1156
7842.20 1138
7843.04 1100
7843.87 1034
7844.71 1012
7845.55 982
7846.38 1024
7847.22 1111
7848.05 1122
7848.89 1069
7849.73 1030
7850.56 962
7851.40 1008
7852.24 1062
7853.07 1000
7853.91 975
7854.74 1032
7855.58 965
7856.42 1024
7857.25 1002
7858.09 1033
7858.93 1124
7859.76 1027
7860.60 1052
7861.44 1102
7862.28 1151
7863.11 1165
7863.95 1143
7864.79 1118
7865.62 1113
7866.46 1129
7867.30 1006
7868.14 1024
7868.97 1117
7869.81 995
7870.65 995
7871.48 1082
7872.32 1113
7873.16 1076
7874.00 1130
7874.83 1152
7875.67 1190
7876.51 1190
7877.35 1129
7878.19 1135
7879.02 1285
7879.86 1401
7880.70 1449
7881.54 1487
7882.37 1597
7883.21 1584
7884.05 1564
7884.89 1585
7885.73 1583
7886.57 1565
7887.40 1522
7888.24 1565
7889.08 1456
7889.92 1387
7890.76 1293
7891.60 1345
7892.43 1448
7893.27 1348
7894.11 1357
7894.95 1356
7895.79 1355
7896.63 1224
7897.47 1277
7898.30 1273
7899.14 1176
7899.98 1125
7900.82 1189
7901.66 1131
7902.50 1145
7903.34 1063
7904.18 1096
7905.02 1038
7905.86 1009
7906.70 1012
7907.54 972
7908.37 916
7909.21 981
7910.05 1055
7910.89 998
7911.73 976
7912.57 933
7913.41 1002
7914.25 1044
7915.09 1040
7915.93 959
7916.77 936
7917.61 1073
7918.45 1169
7919.29 1104
7920.13 1123
7920.97 1106
7921.81 1191
7922.65 1130
7923.49 1150
7924.33 1068
7925.17 1056
7926.01 1017
7926.85 899
7927.69 933
7928.53 895
7929.37 905
7930.21 911
7931.05 924
7931.90 905
7932.74 890
7933.58 853
7934.42 790
7935.26 802
7936.10 900
7936.94 881
7937.78 894
7938.62 870
7939.46 959
7940.30 940
7941.14 871
7941.99 819
7942.83 878
7943.67 841
7944.51 829
7945.35 830
7946.19 864
7947.03 794
7947.88 870
7948.72 937
7949.56 965
7950.40 948
7951.24 916
7952.08 940
7952.93 948
7953.77 872
7954.61 941
7955.45 987
7956.29 948
7957.13 989
7957.98 1069
7958.82 986
7959.66 964
7960.50 965
7961.35 993
7962.19 954
7963.03 918
7963.87 1016
7964.71 931
7965.56 903
7966.40 1025
7967.24 1034
7968.08 1011
7968.93 1065
7969.77 1042
7970.61 1032
7971.45 1032
7972.30 1078
7973.14 1017
7973.98 1015
7974.83 1013
7975.67 979
7976.51 874
7977.36 802
7978.20 879
7979.04 947
7979.88 942
7980.73 961
7981.57 914
7982.41 853
7983.26 865
7984.10 802
7984.94 836
7985.79 860
7986.63 856
7987.47 834
7988.32 775
7989.16 790
7990.01 804
7990.85 826
7991.69 737
7992.54 818
7993.38 785
7994.23 713
7995.07 743
7995.91 677
7996.76 724
7997.60 701
7998.45 789
7999.29 760
8000.13 829
8000.98 767
8001.82 728
8002.67 701
8003.51 707
8004.36 714
8005.20 768
8006.04 743
8006.89 653
8007.73 694
8008.58 751
8009.42 675
8010.27 679
8011.11 664
8011.96 663
8012.80 683
8013.65 767
8014.49 762
8015.34 742
8016.18 798
8017.03 724
8017.87 692
8018.72 695
8019.56 730
8020.41 720
8021.25 648
8022.10 685
8022.95 705
8023.79 709
8024.64 683
8025.48 687
8026.33 670
8027.17 597
8028.02 627
8028.86 709
8029.71 710
8030.56 704
8031.40 730
8032.25 708
8033.09 669
8033.94 610
8034.79 674
8035.63 688
8036.48 642
8037.32 622
8038.17 672
8039.02 698
8039.86 683
8040.71 698
8041.56 687
8042.40 673
8043.25 752
8044.10 730
8044.94 721
8045.79 682
8046.64 667
8047.48 687
8048.33 698
8049.18 695
8050.02 697
8050.87 749
8051.72 808
8052.56 736
8053.41 672
8054.26 681
8055.11 669
8055.95 675
8056.80 737
8057.65 705
8058.49 694
8059.34 672
8060.19 698
8061.04 747
8061.88 680
8062.73 632
8063.58 594
8064.43 661
8065.27 677
8066.12 683
8066.97 651
8067.82 606
8068.67 615
8069.51 594
8070.36 659
8071.21 677
8072.06 732
8072.91 723
8073.75 673
8074.60 677
8075.45 691
8076.30 689
8077.15 680
8078.00 688
8078.84 597
8079.69 633
8080.54 712
8081.39 626
8082.24 615
8083.09 691
8083.94 652
8084.78 597
8085.63 623
8086.48 623
8087.33 609
8088.18 636
8089.03 638
8089.88 625
8090.73 549
8091.58 559
8092.42 573
8093.27 572
8094.12 611
8094.97 658
8095.82 655
8096.67 659
8097.52 634
8098.37 676
8099.22 593
8100.07 592
8100.92 598
8101.77 593
8102.62 643
8103.47 608
8104.32 644
8105.17 655
8106.02 667
8106.87 574
8107.72 577
8108.57 649
8109.42 575
8110.27 561
8111.12 681
8111.97 687
8112.82 618
8113.67 674
8114.52 693
8115.37 767
8116.22 773
8117.07 623
8117.92 638
8118.77 669
8119.62 638
8120.47 664
8121.32 653
8122.17 739
8123.02 705
8123.87 760
8124.72 677
8125.57 669
8126.43 700
8127.28 649
8128.13 710
8128.98 688
8129.83 638
8130.68 695
8131.53 702
8132.38 753
8133.23 778
8134.09 633
8134.94 675
8135.79 710
8136.64 688
8137.49 709
8138.34 728
8139.19 698
8140.05 715
8140.90 696
8141.75 731
8142.60 783
8143.45 779
8144.30 811
8145.16 829
8146.01 778
8146.86 727
8147.71 758
8148.56 746
8149.42 802
8150.27 763
8151.12 812
8151.97 801
8152.83 770
8153.68 748
8154.53 766
8155.38 881
8156.24 977
8157.09 1008
8157.94 1076
8158.79 1067
8159.65 984
8160.50 954
8161.35 995
8162.20 887
8163.06 865
8163.91 838
8164.76 790
8165.62 707
8166.47 765
8167.32 789
8168.17 793
8169.03 741
8169.88 730
8170.73 764
8171.59 700
8172.44 752
8173.29 759
8174.15 694
8175.00 803
8175.85 784
8176.71 798
8177.56 728
8178.42 763
8179.27 731
8180.12 720
8180.98 682
8181.83 634
8182.68 708
8183.54 635
8184.39 688
8185.25 688
8186.10 665
8186.95 622
8187.81 613
8188.66 621
8189.52 637
8190.37 680
8191.22 654
8192.08 690
8192.93 627
8193.79 642
8194.64 652
8195.50 701
8196.35 632
8197.21 685
8198.06 680
8198.92 658
8199.77 695
8200.63 665
8201.48 674
8202.33 649
8203.19 661
8204.04 616
8204.90 662
8205.75 638
8206.61 642
8207.47 664
8208.32 697
8209.18 726
8210.03 685
8210.89 609
8211.74 621
8212.60 614
8213.45 665
8214.31 631
8215.16 562
8216.02 613
8216.87 636
8217.73 627
8218.59 660
8219.44 641
8220.30 665
8221.15 619
8222.01 659
8222.87 650
8223.72 607
8224.58 640
8225.43 636
8226.29 674
8227.15 650
8228.00 615
8228.86 700
8229.71 761
8230.57 719
8231.43 635
8232.28 653
8233.14 705
8234.00 650
8234.85 707
8235.71 680
8236.57 639
8237.42 595
8238.28 653
8239.14 688
8239.99 556
8240.85 551
8241.71 611
8242.56 642
8243.42 682
8244.28 646
8245.14 647
8245.99 638
8246.85 596
8247.71 565
8248.56 649
8249.42 646
8250.28 646
8251.14 649
8251.99 566
8252.85 596
8253.71 639
8254.57 607
8255.42 617
8256.28 654
8257.14 597
8258.00 543
8258.86 508
8259.71 591
8260.57 591
8261.43 599
8262.29 611
8263.15 571
8264.00 601
8264.86 613
8265.72 656
8266.58 590
8267.44 599
8268.29 600
8269.15 619
8270.01 658
8270.87 692
8271.73 635
8272.59 638
8273.45 667
8274.30 716
8275.16 630
8276.02 644
8276.88 614
8277.74 598
8278.60 631
8279.46 612
8280.32 607
8281.18 580
8282.03 676
8282.89 663
8283.75 584
8284.61 607
8285.47 635
8286.33 574
8287.19 538
8288.05 599
8288.91 612
8289.77 629
8290.63 696
8291.49 734
8292.35 720
8293.21 733
8294.07 713
8294.93 696
8295.78 645
8296.64 683
8297.50 659
8298.36 661
8299.22 723
8300.08 718
8300.94 659
8301.80 677
8302.66 596
8303.52 639
8304.38 670
8305.25 690
8306.11 581
8306.97 609
8307.83 654
8308.69 700
8309.55 676
8310.41 689
8311.27 689
8312.13 696
8312.99 690
8313.85 689
8314.71 659
8315.57 701
8316.43 669
8317.29 727
8318.15 724
8319.02 626
8319.88 665
8320.74 654
8321.60 675
8322.46 664
8323.32 673
8324.18 661
8325.04 647
8325.90 729
8326.77 683
8327.63 602
8328.49 603
8329.35 637
8330.21 656
8331.07 662
8331.93 622
8332.80 531
8333.66 538
8334.52 697
8335.38 624
8336.24 647
8337.11 630
8337.97 568
8338.83 616
8339.69 644
8340.55 588
8341.42 560
8342.28 584
8343.14 632
8344.00 639
8344.86 611
8345.73 633
8346.59 585
8347.45 669
8348.31 600
8349.18 686
8350.04 767
8350.90 744
8351.76 689
8352.63 687
8353.49 665
8354.35 661
8355.22 665
8356.08 619
8356.94 717
8357.80 648
8358.67 606
8359.53 553
8360.39 615
8361.26 686
8362.12 633
8362.98 659
8363.85 662
8364.71 686
8365.57 674
8366.44 674
8367.30 652
8368.16 576
8369.03 584
8369.89 627
8370.75 640
8371.62 668
8372.48 568
8373.35 613
8374.21 625
8375.07 609
8375.94 630
8376.80 691
8377.67 612
8378.53 556
8379.39 679
8380.26 697
8381.12 607
8381.99 647
8382.85 629
8383.71 645
8384.58 603
8385.44 604
8386.31 686
8387.17 649
8388.04 582
8388.90 575
8389.77 613
8390.63 623
8391.50 671
8392.36 693
8393.22 666
8394.09 621
8394.95 652
8395.82 719
8396.68 758
8397.55 697
8398.41 689
8399.28 583
8400.14 613
8401.01 595
8401.88 602
8402.74 665
8403.61 761
8404.47 730
8405.34 760
8406.20 746
8407.07 709
8407.93 669
8408.80 706
8409.66 722
8410.53 689
8411.40 680
8412.26 719
8413.13 672
8413.99 729
8414.86 646
8415.73 633
8416.59 703
8417.46 727
8418.32 726
8419.19 662
8420.06 735
8420.92 677
8421.79 757
8422.65 750
8423.52 715
8424.39 834
8425.25 715
8426.12 788
8426.99 782
8427.85 813
8428.72 881
8429.59 798
8430.45 792
8431.32 830
8432.19 789
8433.05 759
8433.92 770
8434.79 832
8435.65 846
8436.52 812
8437.39 796
8438.26 835
8439.12 822
8439.99 850
8440.86 826
8441.73 884
8442.59 901
8443.46 1015
8444.33 1031
8445.19 1014
8446.06 1175
8446.93 1181
8447.80 1110
8448.67 1121
8449.53 1062
8450.40 1020
8451.27 1036
8452.14 1059
8453.00 1010
8453.87 1040
8454.74 1041
8455.61 1145
8456.48 1131
8457.34 1158
8458.21 1267
8459.08 1147
8459.95 1185
8460.82 1216
8461.69 1207
8462.55 1323
8463.42 1244
8464.29 1293
8465.16 1269
8466.03 1176
8466.90 1144
8467.77 1151
8468.63 1250
8469.50 1304
8470.37 1544
8471.24 2048
8472.11 2321
8472.98 2677
8473.85 2984
8474.72 3050
8475.58 3011
8476.45 2854
8477.32 2494
8478.19 2216
8479.06 1828
8479.93 1687
8480.80 1345
8481.67 1244
8482.54 1131
8483.41 1060
8484.28 967
8485.15 841
8486.02 861
8486.89 913
8487.76 802
8488.63 848
8489.50 865
8490.37 885
8491.24 877
8492.11 866
8492.98 953
8493.85 895
8494.72 861
8495.59 710
8496.46 818
8497.33 829
8498.20 817
8499.07 843
8499.94 891
8500.81 814
8501.68 863
8502.55 898
8503.42 917
8504.29 903
8505.16 871
8506.03 889
8506.90 835
8507.77 842
8508.64 906
8509.51 893
8510.38 995
8511.25 989
8512.13 990
8513.00 1024
8513.87 1099
8514.74 1080
8515.61 1013
8516.48 1053
8517.35 887
8518.22 943
8519.09 821
8519.97 831
8520.84 838
8521.71 912
8522.58 805
8523.45 794
8524.32 782
8525.19 854
8526.07 871
8526.94 845
8527.81 840
8528.68 902
8529.55 892
8530.43 895
8531.30 951
8532.17 948
8533.04 868
8533.91 896
8534.79 906
8535.66 917
8536.53 926
8537.40 856
8538.27 948
8539.15 911
8540.02 889
8540.89 824
8541.76 964
8542.64 890
8543.51 969
8544.38 945
8545.25 948
8546.13 921
8547.00 923
8547.87 956
8548.74 980
8549.62 928
8550.49 965
8551.36 979
8552.24 1054
8553.11 1049
8553.98 1133
8554.86 1218
8555.73 1272
8556.60 1226
8557.48 1215
8558.35 1255
8559.22 1282
8560.10 1223
8560.97 1109
8561.84 979
8562.72 953
8563.59 929
8564.46 913
8565.34 833
8566.21 820
8567.08 838
8567.96 853
8568.83 823
8569.71 738
8570.58 724
8571.45 784
8572.33 809
8573.20 855
8574.08 817
8574.95 829
8575.82 785
8576.70 768
8577.57 754
8578.45 790
8579.32 749
8580.20 739
8581.07 797
8581.94 822
8582.82 849
8583.69 800
8584.57 741
8585.44 726
8586.32 787
8587.19 872
8588.07 785
8588.94 804
8589.82 825
8590.69 828
8591.57 792
8592.44 874
8593.32 846
8594.19 805
8595.07 762
8595.94 758
8596.82 754
8597.69 741
8598.57 754
8599.44 870
8600.32 767
8601.19 811
8602.07 840
8602.95 781
8603.82 809
8604.70 791
8605.57 790
8606.45 792
8607.32 834
8608.20 802
8609.08 809
8609.95 801
8610.83 780
8611.70 781
8612.58 848
8613.46 834
8614.33 823
8615.21 812
8616.08 783
8616.96 741
8617.84 841
8618.71 763
8619.59 859
8620.47 789
8621.34 781
8622.22 828
8623.10 822
8623.97 915
8624.85 869
8625.73 874
8626.60 920
8627.48 1015
8628.36 980
8629.23 873
8630.11 927
8630.99 1050
8631.87 1007
8632.74 989
8633.62 935
8634.50 1018
8635.37 966
8636.25 950
8637.13 990
8638.01 943
8638.88 953
8639.76 993
8640.64 971
8641.52 970
8642.39 1029
8643.27 1059
8644.15 1074
8645.03 1111
8645.90 1082
8646.78 1062
8647.66 1083
8648.54 1171
8649.42 1153
8650.29 1106
8651.17 1144
8652.05 1281
8652.93 1315
8653.81 1217
8654.68 1262
8655.56 1290
8656.44 1268
8657.32 1299
8658.20 1323
8659.08 1223
8659.95 1211
8660.83 1252
8661.71 1327
8662.59 1334
8663.47 1346
8664.35 1316
8665.23 1318
8666.10 1373
8666.98 1309
8667.86 1306
8668.74 1282
8669.62 1340
8670.50 1417
8671.38 1450
8672.26 1511
8673.14 1543
8674.02 1702
8674.90 1744
8675.77 1947
8676.65 2129
8677.53 2179
8678.41 2392
8679.29 2509
8680.17 2405
8681.05 2278
8681.93 2237
8682.81 2104
8683.69 1958
8684.57 1739
8685.45 1648
8686.33 1648
8687.21 1581
8688.09 1620
8688.97 1645
8689.85 1642
8690.73 1892
8691.61 2162
8692.49 2513
8693.37 3026
8694.25 3610
8695.13 4490
8696.01 5021
8696.89 5247
8697.77 5291
8698.65 5046
8699.53 4440
8700.41 3979
8701.29 3291
8702.17 2772
8703.05 2303
8703.94 1929
8704.82 1658
8705.70 1620
8706.58 1432
8707.46 1340
8708.34 1371
8709.22 1222
8710.10 1233
8710.98 1225
8711.86 1215
8712.75 1240
8713.63 1141
8714.51 1153
8715.39 1168
8716.27 1141
8717.15 1114
8718.03 1067
8718.91 1003
8719.80 1025
8720.68 1060
8721.56 1005
8722.44 1071
8723.32 1034
8724.20 1019
8725.09 1084
8725.97 1174
8726.85 1167
8727.73 1038
8728.61 1075
8729.50 1032
8730.38 1077
8731.26 1105
8732.14 1102
8733.02 1129
8733.91 1167
8734.79 1212
8735.67 1188
8736.55 1194
8737.44 1141
8738.32 1128
8739.20 1016
8740.08 955
8740.97 991
8741.85 910
8742.73 899
8743.61 985
8744.50 915
8745.38 895
8746.26 900
8747.15 949
8748.03 872
8748.91 908
8749.79 949
8750.68 973
8751.56 988
8752.44 1025
8753.33 967
8754.21 954
8755.09 1012
8755.98 1052
8756.86 1019
8757.74 921
8758.63 1036
8759.51 1033
8760.39 992
8761.28 1016
8762.16 1025
8763.05 1000
8763.93 1037
8764.81 966
8765.70 967
8766.58 949
8767.46 992
8768.35 957
8769.23 972
8770.12 980
8771.00 1076
8771.89 1117
8772.77 1001
8773.65 1022
8774.54 1057
8775.42 1002
8776.31 987
8777.19 963
8778.08 999
8778.96 955
8779.84 865
8780.73 859
8781.61 891
8782.50 865
8783.38 848
8784.27 850
8785.15 869
8786.04 856
8786.92 848
8787.81 799
8788.69 796
8789.58 806
8790.46 789
8791.35 791
8792.23 825
8793.12 772
8794.00 777
8794.89 802
8795.77 826
8796.66 796
8797.55 785
8798.43 820
8799.32 839
8800.20 768
8801.09 785
8801.97 771
8802.86 758
8803.74 777
8804.63 811
8805.52 697
8806.40 656
8807.29 771
8808.17 821
8809.06 770
8809.95 784
8810.83 729
8811.72 749
8812.60 734
8813.49 763
8814.38 757
8815.26 702
8816.15 773
8817.04 732
8817.92 725
8818.81 752
8819.70 708
8820.58 663
8821.47 723
8822.36 707
8823.24 753
8824.13 701
8825.02 712
8825.90 743
8826.79 624
8827.68 627
8828.56 710
8829.45 728
8830.34 683
8831.23 709
8832.11 720
8833.00 650
8833.89 713
8834.77 763
8835.66 664
8836.55 658
8837.44 663
8838.32 676
8839.21 681
8840.10 703
8840.99 680
8841.88 662
8842.76 691
8843.65 717
8844.54 721
8845.43 693
8846.31 673
8847.20 654
8848.09 665
8848.98 636
8849.87 717
8850.75 735
8851.64 729
8852.53 669
8853.42 615
8854.31 562
8855.20 556
8856.08 604
8856.97 624
8857.86 593
8858.75 607
8859.64 592
8860.53 548
8861.42 540
8862.30 615
8863.19 664
8864.08 666
8864.97 646
8865.86 656
8866.75 648
8867.64 607
8868.53 554
8869.42 578
8870.30 581
8871.19 594
8872.08 612
8872.97 622
8873.86 569
8874.75 572
8875.64 598
8876.53 542
8877.42 622
8878.31 638
8879.20 631
8880.09 613
8880.98 574
8881.87 574
8882.76 639
8883.65 593
8884.54 595
8885.43 559
8886.32 594
8887.21 607
8888.10 563
8888.99 610
8889.88 563
8890.77 633
8891.66 631
8892.55 656
8893.44 512
8894.33 544
8895.22 557
8896.11 546
8897.00 506
8897.89 528
8898.78 605
8899.67 552
8900.56 600
8901.45 577
8902.34 534
8903.23 548
8904.12 525
8905.02 484
8905.91 524
8906.80 565
8907.69 528
8908.58 574
8909.47 493
8910.36 554
8911.25 669
8912.14 550
8913.04 548
8913.93 518
8914.82 533
8915.71 479
8916.60 517
8917.49 518
8918.38 549
8919.28 570
8920.17 484
8921.06 547
8921.95 545
8922.84 536
8923.73 524
8924.63 522
8925.52 562
8926.41 558
8927.30 532
8928.19 596
8929.09 595
8929.98 527
8930.87 558
8931.76 557
8932.65 508
8933.55 538
8934.44 515
8935.33 517
8936.22 508
8937.12 601
8938.01 591
8938.90 498
8939.79 589
8940.69 547
8941.58 478
8942.47 463
8943.37 491
8944.26 457
8945.15 561
8946.04 523
8946.94 506
8947.83 511
8948.72 551
8949.62 533
8950.51 538
8951.40 505
8952.30 505
8953.19 504
8954.08 522
8954.98 522
8955.87 503
8956.76 527
8957.66 519
8958.55 527
8959.44 555
8960.34 489
8961.23 512
8962.12 479
8963.02 476
8963.91 494
8964.81 526
8965.70 519
8966.59 479
8967.49 526
8968.38 534
8969.28 514
8970.17 497
8971.06 528
8971.96 528
8972.85 543
8973.75 550
8974.64 500
8975.54 538
8976.43 529
8977.32 564
8978.22 575
8979.11 508
8980.01 515
8980.90 536
8981.80 535
8982.69 494
8983.59 565
8984.48 537
8985.38 513
8986.27 563
8987.17 529
8988.06 502
8988.96 512
8989.85 490
8990.75 498
8991.64 530
8992.54 497
8993.43 516
8994.33 507
8995.22 472
8996.12 427
8997.01 442
8997.91 435
8998.81 446
8999.70 528
9000.60 518
9001.49 564
9002.39 497
9003.28 460
9004.18 522
9005.08 452
9005.97 514
9006.87 519
9007.76 515
9008.66 468
9009.56 511
9010.45 519
9011.35 519
9012.24 432
9013.14 496
9014.04 453
9014.93 473
9015.83 469
9016.73 482
9017.62 486
9018.52 515
9019.42 515
9020.31 453
9021.21 485
9022.11 495
9023.00 497
9023.90 484
9024.80 479
9025.69 537
9026.59 574
9027.49 536
9028.38 451
9029.28 432
9030.18 455
9031.08 432
9031.97 484
9032.87 445
9033.77 432
9034.66 458
9035.56 487
9036.46 529
9037.36 492
9038.25 483
9039.15 528
9040.05 457
9040.95 440
9041.85 506
9042.74 420
9043.64 471
9044.54 530
9045.44 467
9046.33 422
9047.23 472
9048.13 475
9049.03 441
9049.93 445
9050.82 487
9051.72 528
9052.62 430
9053.52 458
9054.42 467
9055.32 479
9056.21 483
9057.11 488
9058.01 449
9058.91 448
9059.81 425
9060.71 502
9061.61 557
9062.50 558
9063.40 529
9064.30 508
9065.20 521
9066.10 484
9067.00 508
9067.90 482
9068.80 530
9069.70 535
9070.60 530
9071.49 508
9072.39 528
9073.29 503
9074.19 517
9075.09 480
9075.99 484
9076.89 525
9077.79 545
9078.69 491
9079.59 488
9080.49 447
9081.39 463
9082.29 557
9083.19 501
9084.09 488
9084.99 511
9085.89 542
9086.79 507
9087.69 510
9088.59 489
9089.49 508
9090.39 570
9091.29 559
9092.19 492
9093.09 457
9093.99 507
9094.89 477
9095.79 509
9096.69 518
9097.59 471
9098.49 496
9099.39 518
9100.29 555
9101.19 492
9102.09 491
9102.99 489
9103.90 503
9104.80 521
9105.70 504
9106.60 510
9107.50 535
9108.40 469
9109.30 520
9110.20 503
9111.10 494
9112.00 457
9112.91 514
9113.81 522
9114.71 481
9115.61 438
9116.51 431
9117.41 517
9118.31 503
9119.22 457
9120.12 491
9121.02 427
9121.92 471
9122.82 485
9123.72 526
9124.63 526
9125.53 531
9126.43 514
9127.33 539
9128.23 502
9129.14 474
9130.04 482
9130.94 431
9131.84 476
9132.74 454
9133.65 441
9134.55 449
9135.45 449
9136.35 492
9137.26 460
9138.16 378
9139.06 405
9139.96 449
9140.87 508
9141.77 500
9142.67 468
9143.57 516
9144.48 474
9145.38 417
9146.28 506
9147.19 501
9148.09 498
9148.99 457
9149.90 466
9150.80 457
9151.70 472
9152.60 462
9153.51 451
9154.41 437
9155.31 409
9156.22 445
9157.12 508
9158.02 470
9158.93 410
9159.83 504
9160.74 514
9161.64 445
9162.54 485
9163.45 525
9164.35 540
9165.25 474
9166.16 465
9167.06 459
9167.97 462
9168.87 498
9169.77 460
9170.68 460
9171.58 445
9172.49 489
9173.39 512
9174.30 441
9175.20 464
9176.10 482
9177.01 423
9177.91 427
9178.82 461
9179.72 448
9180.63 402
9181.53 436
9182.44 482
9183.34 450
9184.25 462
9185.15 504
9186.05 432
9186.96 404
9187.86 452
9188.77 482
9189.67 490
9190.58 454
9191.48 486
9192.39 468
9193.30 472
9194.20 543
9195.11 499
9196.01 442
9196.92 503
9197.82 439
9198.73 461
9199.63 490
9200.54 467
9201.44 480
9202.35 501
9203.26 536
9204.16 577
9205.07 562
9205.97 573
9206.88 562
9207.78 516
9208.69 508
9209.60 507
9210.50 460
9211.41 457
9212.32 458
9213.22 436
9214.13 508
9215.03 487
9215.94 471
9216.85 458
9217.75 512
9218.66 444
9219.57 476
9220.47 460
9221.38 482
9222.29 510
9223.19 466
9224.10 480
9225.01 439
9225.91 479
9226.82 476
9227.73 401
9228.63 446
9229.54 485
9230.45 510
9231.36 457
9232.26 512
9233.17 482
9234.08 507
9234.98 549
9235.89 525
9236.80 520
9237.71 521
9238.61 475
9239.52 463
9240.43 475
9241.34 450
9242.24 482
9243.15 497
9244.06 465
9244.97 493
9245.87 493
9246.78 526
9247.69 461
9248.60 495
9249.51 507
9250.41 467
9251.32 497
9252.23 512
9253.14 484
9254.05 431
9254.96 435
9255.86 455
9256.77 448
9257.68 444
9258.59 435
9259.50 424
9260.41 476
9261.31 460
9262.22 430
9263.13 392
9264.04 461
9264.95 439
9265.86 421
9266.77 459
9267.68 445
9268.58 468
9269.49 478
9270.40 437
9271.31 427
9272.22 420
9273.13 427
9274.04 452
9274.95 464
9275.86 480
9276.77 467
9277.68 457
9278.59 507
9279.50 480
9280.40 466
9281.31 495
9282.22 474
9283.13 417
9284.04 470
9284.95 450
9285.86 441
9286.77 528
9287.68 481
9288.59 524
9289.50 458
9290.41 416
9291.32 474
9292.23 484
9293.14 459
9294.05 474
9294.96 500
9295.87 523
9296.78 480
9297.69 553
9298.60 494
9299.52 457
9300.43 431
9301.34 458
9302.25 499
9303.16 528
9304.07 481
9304.98 467
9305.89 466
9306.80 503
9307.71 571
9308.62 512
9309.53 529
9310.44 516
9311.36 541
9312.27 535
9313.18 591
9314.09 610
9315.00 566
9315.91 567
9316.82 651
9317.73 536
9318.64 509
9319.56 518
9320.47 488
9321.38 541
9322.29 536
9323.20 525
9324.11 517
9325.03 479
9325.94 499
9326.85 479
9327.76 526
9328.67 535
9329.59 480
9330.50 468
9331.41 473
9332.32 454
9333.23 455
9334.15 469
9335.06 468
9335.97 468
9336.88 493
9337.79 418
9338.71 462
9339.62 481
9340.53 489
9341.44 444
9342.36 524
9343.27 485
9344.18 516
9345.09 452
9346.01 563
9346.92 522
9347.83 490
9348.75 476
9349.66 568
9350.57 547
9351.48 546
9352.40 488
9353.31 478
9354.22 467
9355.14 493
9356.05 517
9356.96 477
9357.88 506
9358.79 494
9359.70 536
9360.62 469
9361.53 513
9362.44 503
9363.36 478
9364.27 525
9365.19 453
9366.10 453
9367.01 537
9367.93 458
9368.84 475
9369.75 504
9370.67 449
9371.58 445
9372.50 480
9373.41 424
9374.32 421
9375.24 462
9376.15 462
9377.07 508
9377.98 478
9378.90 492
9379.81 482
9380.72 437
9381.64 469
9382.55 458
9383.47 471
9384.38 485
9385.30 505
9386.21 532
9387.13 495
9388.04 520
9388.96 502
9389.87 476
9390.79 507
9391.70 546
9392.62 477
9393.53 474
9394.45 531
9395.36 501
9396.28 513
9397.19 530
9398.11 509
9399.02 496
9399.94 440
9400.85 502
9401.77 517
9402.68 522
9403.60 544
9404.52 551
9405.43 562
9406.35 498
9407.26 493
9408.18 480
9409.09 444
9410.01 457
9410.93 509
9411.84 489
9412.76 527
9413.67 558
9414.59 471
9415.51 471
9416.42 502
9417.34 506
9418.26 495
9419.17 449
9420.09 499
9421.00 468
9421.92 462
9422.84 480
9423.75 514
9424.67 520
9425.59 464
9426.50 517
9427.42 474
9428.34 478
9429.25 544
9430.17 506
9431.09 510
9432.00 506
9432.92 532
9433.84 514
9434.76 546
9435.67 494
9436.59 532
9437.51 536
9438.42 513
9439.34 557
9440.26 551
9441.18 580
9442.09 564
9443.01 521
9443.93 545
9444.85 515
9445.76 612
9446.68 573
9447.60 573
9448.52 538
9449.43 520
9450.35 614
9451.27 616
9452.19 633
9453.11 610
9454.02 643
9454.94 741
9455.86 769
9456.78 738
9457.70 803
9458.62 770
9459.53 804
9460.45 759
9461.37 796
9462.29 747
9463.21 613
9464.13 645
9465.04 573
9465.96 576
9466.88 635
9467.80 628
9468.72 635
9469.64 601
9470.56 500
9471.48 572
9472.39 531
9473.31 589
9474.23 566
9475.15 533
9476.07 527
9476.99 582
9477.91 565
9478.83 577
9479.75 608
9480.67 623
9481.59 634
9482.51 677
9483.42 640
9484.34 626
9485.26 654
9486.18 647
9487.10 677
9488.02 641
9488.94 639
9489.86 688
9490.78 656
9491.70 617
9492.62 661
9493.54 600
9494.46 570
9495.38 588
9496.30 543
9497.22 590
9498.14 603
9499.06 577
9499.98 599
9500.90 626
9501.82 570
9502.74 621
9503.66 634
9504.58 574
9505.50 599
9506.43 637
9507.35 616
9508.27 582
9509.19 613
9510.11 648
9511.03 518
9511.95 539
9512.87 648
9513.79 654
9514.71 629
9515.63 533
9516.55 560
9517.48 592
9518.40 612
9519.32 592
9520.24 626
9521.16 622
9522.08 591
9523.00 625
9523.92 626
9524.85 628
9525.77 652
9526.69 593
9527.61 608
9528.53 551
9529.45 674
9530.38 716
9531.30 640
9532.22 702
9533.14 736
9534.06 806
9534.98 882
9535.91 889
9536.83 868
9537.75 835
9538.67 924
9539.60 842
9540.52 834
9541.44 728
9542.36 767
9543.28 709
9544.21 722
9545.13 680
9546.05 649
9546.97 664
9547.90 659
9548.82 642
9549.74 690
9550.66 648
9551.59 577
9552.51 578
9553.43 672
9554.36 668
9555.28 656
9556.20 683
9557.13 688
9558.05 670
9558.97 673
9559.89 670
9560.82 699
9561.74 681
9562.66 709
9563.59 702
9564.51 731
9565.43 784
9566.36 711
9567.28 716
9568.20 742
9569.13 681
9570.05 649
9570.98 667
9571.90 732
9572.82 727
9573.75 686
9574.67 670
9575.60 660
9576.52 664
9577.44 649
9578.37 613
9579.29 691
9580.22 692
9581.14 649
9582.06 663
9582.99 645
9583.91 660
9584.84 681
9585.76 674
9586.69 644
9587.61 675
9588.53 626
9589.46 649
9590.38 629
9591.31 672
9592.23 690
9593.16 610
9594.08 653
9595.01 618
9595.93 681
9596.86 676
9597.78 578
9598.71 643
9599.63 633
9600.56 663
9601.48 771
9602.41 736
9603.33 719
9604.26 763
9605.18 714
9606.11 753
9607.03 724
9607.96 741
9608.89 741
9609.81 752
9610.74 725
9611.66 731
9612.59 778
9613.51 822
9614.44 777
9615.37 806
9616.29 771
9617.22 760
9618.14 784
9619.07 795
9620.00 769
9620.92 808
9621.85 820
9622.77 877
9623.70 823
9624.63 836
9625.55 840
9626.48 845
9627.41 866
9628.33 844
9629.26 889
9630.19 852
9631.11 889
9632.04 808
9632.97 842
9633.89 902
9634.82 879
9635.75 880
9636.67 897
9637.60 919
9638.53 916
9639.45 901
9640.38 951
9641.31 933
9642.23 1013
9643.16 945
9644.09 931
9645.02 976
9645.94 969
9646.87 915
9647.80 989
9648.73 980
9649.65 962
9650.58 964
9651.51 1059
9652.44 1053
9653.36 1069
9654.29 1182
9655.22 1198
9656.15 1218
9657.08 1185
9658.00 1125
9658.93 1172
9659.86 1135
9660.79 1145
9661.72 1158
9662.64 1146
9663.57 1178
9664.50 1205
9665.43 1239
9666.36 1173
9667.28 1126
9668.21 1139
9669.14 1224
9670.07 1245
9671.00 1248
9671.93 1291
9672.86 1252
9673.78 1261
9674.71 1279
9675.64 1301
9676.57 1365
9677.50 1349
9678.43 1255
9679.36 1272
9680.29 1350
9681.21 1347
9682.14 1304
9683.07 1457
9684.00 1435
9684.93 1548
9685.86 1596
9686.79 1525
9687.72 1546
9688.65 1610
9689.58 1628
9690.51 1665
9691.44 1660
9692.37 1615
9693.30 1648
9694.23 1546
9695.16 1518
9696.09 1623
9697.02 1736
9697.94 1767
9698.87 1769
9699.80 1973
9700.73 2313
9701.66 2697
9702.59 3058
9703.52 3130
9704.45 3073
9705.39 3048
9706.32 2844
9707.25 2585
9708.18 2388
9709.11 2180
9710.04 1939
9710.97 1804
9711.90 1728
9712.83 1698
9713.76 1705
9714.69 1598
9715.62 1547
9716.55 1671
9717.48 1698
9718.41 1719
9719.34 1697
9720.27 1692
9721.21 1668
9722.14 1636
9723.07 1684
9724.00 1559
9724.93 1416
9725.86 1345
9726.79 1361
9727.72 1260
9728.65 1269
9729.59 1320
9730.52 1252
9731.45 1267
9732.38 1324
9733.31 1393
9734.24 1340
9735.17 1382
9736.11 1428
9737.04 1362
9737.97 1311
9738.90 1364
9739.83 1321
9740.77 1270
9741.70 1306
9742.63 1389
9743.56 1299
9744.49 1232
9745.43 1306
9746.36 1228
9747.29 1236
9748.22 1220
9749.15 1174
9750.09 1214
9751.02 1141
9751.95 1079
9752.88 1145
9753.82 1166
9754.75 1098
9755.68 1147
9756.61 1099
9757.55 1164
9758.48 1095
9759.41 1119
9760.35 1082
9761.28 1172
9762.21 1136
9763.14 1150
9764.08 1063
9765.01 1067
9765.94 1105
9766.88 1082
9767.81 1116
9768.74 1121
9769.68 1086
9770.61 1082
9771.54 1142
9772.48 1132
9773.41 1174
9774.34 1157
9775.28 1168
9776.21 1146
9777.14 1148
9778.08 1129
9779.01 1224
9779.94 1253
9780.88 1382
9781.81 1407
9782.75 1471
9783.68 1407
9784.61 1460
9785.55 1394
9786.48 1425
9787.42 1364
9788.35 1271
9789.28 1240
9790.22 1282
9791.15 1282
9792.09 1181
9793.02 1148
9793.96 1104
9794.89 1017
9795.83 1113
9796.76 1056
9797.69 1066
9798.63 1069
9799.56 1057
9800.50 998
9801.43 1099
9802.37 1093
9803.30 1068
9804.24 1031
9805.17 1060
9806.11 1027
9807.04 1024
9807.98 990
9808.91 964
9809.85 938
9810.78 916
9811.72 930
9812.65 946
9813.59 920
9814.53 903
9815.46 907
9816.40 937
9817.33 911
9818.27 882
9819.20 814
9820.14 811
9821.07 928
9822.01 891
9822.95 861
9823.88 908
9824.82 928
9825.75 917
9826.69 843
9827.63 831
9828.56 817
9829.50 819
9830.43 801
9831.37 847
9832.31 854
9833.24 861
9834.18 811
9835.12 762
9836.05 790
9836.99 832
9837.93 808
9838.86 772
9839.80 759
9840.73 777
9841.67 729
9842.61 838
9843.55 858
9844.48 747
9845.42 732
9846.36 757
9847.29 837
9848.23 821
9849.17 831
9850.10 809
9851.04 743
9851.98 810
9852.92 767
9853.85 751
9854.79 823
9855.73 767
9856.67 782
9857.60 820
9858.54 860
9859.48 764
9860.42 746
9861.35 806
9862.29 781
9863.23 799
9864.17 776
9865.10 813
9866.04 764
9866.98 850
9867.92 808
9868.86 726
9869.79 776
9870.73 812
9871.67 758
9872.61 733
9873.55 699
9874.48 745
9875.42 772
9876.36 738
9877.30 666
9878.24 712
9879.18 708
9880.12 738
9881.05 789
9881.99 765
9882.93 787
9883.87 737
9884.81 751
9885.75 719
9886.69 673
9887.63 756
9888.56 712
9889.50 703
9890.44 719
9891.38 682
9892.32 661
9893.26 715
9894.20 752
9895.14 693
9896.08 730
9897.02 699
9897.96 673
9898.90 742
9899.84 690
9900.77 724
9901.71 699
9902.65 710
9903.59 737
9904.53 652
9905.47 726
9906.41 716
9907.35 682
9908.29 718
9909.23 738
9910.17 703
9911.11 731
9912.05 737
9912.99 733
9913.93 738
9914.87 746
9915.81 681
9916.75 751
9917.69 732
9918.63 704
9919.57 761
9920.52 683
9921.46 784
9922.40 734
9923.34 703
9924.28 732
9925.22 771
9926.16 816
9927.10 978
9928.04 963
9928.98 1107
9929.92 1211
9930.86 1236
9931.80 1323
9932.75 1446
9933.69 1400
9934.63 1213
9935.57 1164
9936.51 1022
9937.45 1041
9938.39 934
9939.33 832
9940.28 807
9941.22 757
9942.16 712
9943.10 756
9944.04 758
9944.98 721
9945.92 678
9946.87 755
9947.81 758
9948.75 665
9949.69 702
9950.63 694
9951.58 715
9952.52 702
9953.46 668
9954.40 687
9955.34 716
9956.29 701
9957.23 717
9958.17 737
9959.11 711
9960.06 698
9961.00 709
9961.94 704
9962.88 706
9963.83 714
9964.77 746
9965.71 652
9966.65 674
9967.60 604
9968.54 711
9969.48 696
9970.42 677
9971.37 675
9972.31 712
9973.25 728
9974.20 754
9975.14 634
9976.08 604
9977.03 677
9977.97 660
9978.91 592
9979.86 588
9980.80 675
9981.74 704
9982.69 649
9983.63 625
9984.57 649
9985.52 661
9986.46 634
9987.40 615
9988.35 599
9989.29 567
9990.23 619
9991.18 656
9992.12 621
9993.07 651
9994.01 651
9994.95 589
9995.90 634
9996.84 609
9997.79 616
9998.73 620
9999.67 594
10000.62 641
10001.56 615
10002.51 606
10003.45 594
10004.40 530
10005.34 572
10006.29 616
10007.23 608
10008.17 607
10009.12 593
10010.06 607
10011.01 597
10011.95 631
10012.90 613
10013.84 616
10014.79 603
10015.73 603
10016.68 610
10017.62 577
10018.57 612
10019.51 617
10020.46 503
10021.40 566
10022.35 626
10023.29 620
10024.24 559
10025.19 568
10026.13 589
10027.08 545
10028.02 668
10028.97 600
10029.91 547
10030.86 541
10031.80 564
10032.75 561
10033.70 511
10034.64 561
10035.59 580
10036.53 563
10037.48 582
10038.43 606
10039.37 606
10040.32 536
10041.26 536
10042.21 567
10043.16 601
10044.10 487
10045.05 519
10046.00 541
10046.94 534
10047.89 528
10048.84 543
10049.78 573
10050.73 586
10051.68 521
10052.62 542
10053.57 560
10054.52 539
10055.46 520
10056.41 540
10057.36 546
10058.30 539
10059.25 528
10060.20 545
10061.15 558
10062.09 579
10063.04 576
10063.99 583
10064.93 618
10065.88 586
10066.83 574
10067.78 566
10068.72 575
10069.67 515
10070.62 558
10071.57 483
10072.51 535
10073.46 560
10074.41 546
10075.36 545
10076.31 522
10077.25 524
10078.20 490
10079.15 527
10080.10 477
10081.05 500
10081.99 494
10082.94 476
10083.89 462
10084.84 584
10085.79 508
10086.74 472
10087.68 498
10088.63 551
10089.58 580
10090.53 523
10091.48 496
10092.43 536
10093.37 456
10094.32 470
10095.27 469
10096.22 498
10097.17 427
10098.12 472
10099.07 566
10100.02 522
10100.97 509
10101.91 592
10102.86 522
10103.81 518
10104.76 512
10105.71 522
10106.66 562
10107.61 501
10108.56 499
10109.51 492
10110.46 511
10111.41 469
10112.36 478
10113.31 518
10114.26 508
10115.21 572
10116.16 477
10117.11 493
10118.06 487
10119.01 515
10119.96 466
10120.91 460
10121.86 441
10122.81 516
10123.76 509
10124.71 458
10125.66 509
10126.61 507
10127.56 559
10128.51 511
10129.46 459
10130.41 425
10131.36 478
10132.31 468
10133.26 462
10134.21 477
10135.16 489
10136.11 493
10137.06 516
10138.01 472
10138.96 477
10139.91 471
10140.86 455
10141.82 526
10142.77 511
10143.72 463
10144.67 497
10145.62 532
10146.57 577
10147.52 555
10148.47 563
10149.42 545
10150.38 575
10151.33 510
10152.28 535
10153.23 477
10154.18 528
10155.13 521
10156.09 535
10157.04 527
10157.99 508
10158.94 460
10159.89 511
10160.84 549
10161.80 515
10162.75 482
10163.70 458
10164.65 512
10165.60 573
10166.56 600
10167.51 540
10168.46 519
10169.41 521
10170.36 552
10171.32 531
10172.27 547
10173.22 550
10174.17 584
10175.13 572
10176.08 598
10177.03 588
10177.98 554
10178.94 589
10179.89 525
10180.84 562
10181.80 570
10182.75 600
10183.70 583
10184.65 579
10185.61 635
10186.56 612
10187.51 598
10188.47 608
10189.42 653
10190.37 652
10191.33 658
10192.28 605
10193.23 631
10194.19 641
10195.14 647
10196.09 620
10197.05 670
10198.00 664
10198.95 641
10199.91 632
10200.86 654
10201.82 634
10202.77 718
10203.72 675
10204.68 643
10205.63 759
10206.58 725
10207.54 748
10208.49 768
10209.45 776
10210.40 864
10211.36 938
10212.31 832
10213.26 831
10214.22 824
10215.17 775
10216.13 835
10217.08 727
10218.04 686
10218.99 682
10219.94 646
10220.90 693
10221.85 687
10222.81 665
10223.76 641
10224.72 637
10225.67 630
10226.63 619
10227.58 608
10228.54 622
10229.49 644
10230.45 615
10231.40 620
10232.36 570
10233.31 619
10234.27 611
10235.22 582
10236.18 634
10237.14 594
10238.09 627
10239.05 658
10240.00 608
10240.96 631
10241.91 625
10242.87 697
10243.82 697
10244.78 593
10245.74 606
10246.69 604
10247.65 558
10248.60 568
10249.56 549
10250.52 526
10251.47 513
10252.43 503
10253.38 536
10254.34 531
10255.30 504
10256.25 528
10257.21 502
10258.17 502
10259.12 544
10260.08 512
10261.04 536
10261.99 536
10262.95 462
10263.91 479
10264.86 541
10265.82 537
10266.78 434
10267.73 465
10268.69 484
10269.65 484
10270.60 521
10271.56 478
10272.52 450
10273.47 479
10274.43 564
10275.39 518
10276.35 503
10277.30 526
10278.26 566
10279.22 468
10280.18 453
10281.13 445
10282.09 437
10283.05 458
10284.01 481
10284.96 448
10285.92 519
10286.88 453
10287.84 467
10288.79 467
10289.75 425
10290.71 496
10291.67 500
10292.63 511
10293.58 470
10294.54 485
10295.50 479
10296.46 473
10297.42 473
10298.38 526
10299.33 473
10300.29 429
10301.25 453
10302.21 460
10303.17 406
10304.13 474
10305.08 485
10306.04 486
10307.00 460
10307.96 482
10308.92 466
10309.88 439
10310.84 451
10311.80 476
10312.75 500
10313.71 503
10314.67 478
10315.63 495
10316.59 516
10317.55 446
10318.51 535
10319.47 445
10320.43 452
10321.39 490
10322.35 463
10323.31 440
10324.27 465
10325.23 476
10326.18 489
10327.14 451
10328.10 423
10329.06 443
10330.02 460
10330.98 441
10331.94 437
10332.90 410
10333.86 432
10334.82 458
10335.78 494
10336.74 494
10337.70 451
10338.66 445
10339.62 442
10340.58 452
10341.54 455
10342.50 472
10343.46 502
10344.43 497
10345.39 478
10346.35 408
10347.31 391
10348.27 411
10349.23 426
10350.19 432
10351.15 373
10352.11 375
10353.07 408
10354.03 475
10354.99 438
10355.95 454
10356.91 454
10357.88 415
10358.84 430
10359.80 420
10360.76 404
10361.72 435
10362.68 477
10363.64 443
10364.60 441
10365.57 435
10366.53 444
10367.49 453
10368.45 435
10369.41 397
10370.37 427
10371.34 438
10372.30 397
10373.26 407
10374.22 428
10375.18 407
10376.14 441
10377.11 467
10378.07 422
10379.03 423
10379.99 419
10380.95 442
10381.92 463
10382.88 461
10383.84 403
10384.80 397
10385.77 423
10386.73 381
10387.69 444
10388.65 429
10389.62 399
10390.58 386
10391.54 391
10392.50 392
10393.47 372
10394.43 401
10395.39 427
10396.35 431
10397.32 381
10398.28 398
10399.24 371
10400.21 365
10401.17 385
10402.13 430
10403.10 387
10404.06 444
10405.02 407
10405.99 391
10406.95 372
10407.91 373
10408.88 401
10409.84 376
10410.80 429
10411.77 396
10412.73 383
10413.69 446
10414.66 427
10415.62 378
10416.58 373
10417.55 371
10418.51 380
10419.48 399
10420.44 442
10421.40 415
10422.37 446
10423.33 461
10424.30 426
10425.26 418
10426.23 428
10427.19 459
10428.15 434
10429.12 357
10430.08 413
10431.05 413
10432.01 384
10432.98 393
10433.94 346
10434.91 423
10435.87 407
10436.83 367
10437.80 347
10438.76 357
10439.73 384
10440.69 377
10441.66 347
10442.62 388
10443.59 367
10444.55 408
10445.52 399
10446.48 350
10447.45 386
10448.41 412
10449.38 414
10450.35 400
10451.31 386
10452.28 356
10453.24 356
10454.21 364
10455.17 348
10456.14 400
10457.10 384
10458.07 358
10459.04 372
10460.00 423
10460.97 371
10461.93 386
10462.90 400
10463.87 363
10464.83 379
10465.80 351
10466.76 368
10467.73 416
10468.70 422
10469.66 406
10470.63 407
10471.59 379
10472.56 340
10473.53 379
10474.49 363
10475.46 351
10476.43 359
10477.39 392
10478.36 386
10479.33 359
10480.29 345
10481.26 345
10482.23 366
10483.19 381
10484.16 385
10485.13 397
10486.09 371
10487.06 354
10488.03 328
10489.00 386
10489.96 376
10490.93 375
10491.90 394
10492.87 333
10493.83 328
10494.80 366
10495.77 363
10496.73 367
10497.70 364
10498.67 358
10499.64 370
10500.61 312
10501.57 330
10502.54 359
10503.51 370
10504.48 317
10505.44 344
10506.41 367
10507.38 370
10508.35 402
10509.32 358
10510.28 344
10511.25 331
10512.22 346
10513.19 360
10514.16 368
10515.13 353
10516.09 398
10517.06 358
10518.03 393
10519.00 386
10519.97 336
10520.94 375
10521.91 357
10522.87 427
10523.84 358
10524.81 353
10525.78 336
10526.75 396
10527.72 383
10528.69 408
10529.66 369
10530.63 353
10531.59 354
10532.56 356
10533.53 355
10534.50 372
10535.47 312
10536.44 345
10537.41 346
10538.38 340
10539.35 357
10540.32 334
10541.29 383
10542.26 374
10543.23 382
10544.20 346
10545.17 390
10546.14 339
10547.11 375
10548.08 381
10549.05 363
10550.02 320
10550.99 345
10551.96 345
10552.93 348
10553.90 354
10554.87 341
10555.84 346
10556.81 368
10557.78 356
10558.75 385
10559.72 377
10560.69 377
10561.66 376
10562.63 433
10563.60 400
10564.57 377
10565.54 408
10566.51 428
10567.48 390
10568.45 381
10569.42 412
10570.40 401
10571.37 379
10572.34 361
10573.31 445
10574.28 409
10575.25 405
10576.22 405
10577.19 396
10578.16 354
10579.14 358
10580.11 350
10581.08 336
10582.05 321
10583.02 377
10583.99 343
10584.96 370
10585.94 390
10586.91 402
10587.88 380
10588.85 409
10589.82 355
10590.79 342
10591.77 353
10592.74 384
10593.71 380
10594.68 373
10595.65 395
10596.63 353
10597.60 382
10598.57 396
10599.54 380
10600.52 371
10601.49 396
10602.46 422
10603.43 399
10604.41 397
10605.38 444
10606.35 402
10607.32 374
10608.30 358
10609.27 373
10610.24 352
10611.21 361
10612.19 350
10613.16 371
10614.13 392
10615.11 425
10616.08 371
10617.05 376
10618.02 394
10619.00 386
10619.97 431
10620.94 403
10621.92 415
10622.89 392
10623.86 398
10624.84 371
10625.81 435
10626.78 448
10627.76 426
10628.73 441
10629.71 443
10630.68 482
10631.65 453
10632.63 498
10633.60 367
10634.57 400
10635.55 463
10636.52 443
10637.50 420
10638.47 448
10639.44 480
10640.42 549
10641.39 608
10642.37 552
10643.34 542
10644.31 566
10645.29 584
10646.26 612
10647.24 574
10648.21 571
10649.19 505
10650.16 422
10651.14 423
10652.11 434
10653.09 480
10654.06 454
10655.04 444
10656.01 400
10656.98 409
10657.96 430
10658.93 379
10659.91 395
10660.88 416
10661.86 390
10662.84 375
10663.81 420
10664.79 431
10665.76 377
10666.74 376
10667.71 423
10668.69 384
10669.66 378
10670.64 368
10671.61 412
10672.59 400
10673.56 436
10674.54 412
10675.52 418
10676.49 427
10677.47 395
10678.44 366
10679.42 396
10680.40 347
10681.37 336
10682.35 434
10683.32 402
10684.30 375
10685.28 386
10686.25 447
10687.23 393
10688.20 379
10689.18 396
10690.16 391
10691.13 376
10692.11 350
10693.09 388
10694.06 378
10695.04 348
10696.02 363
10696.99 356
10697.97 371
10698.95 393
10699.92 395
10700.90 369
10701.88 341
10702.85 376
10703.83 406
10704.81 404
10705.79 367
10706.76 356
10707.74 374
10708.72 386
10709.70 394
10710.67 360
10711.65 377
10712.63 358
10713.60 401
10714.58 390
10715.56 368
10716.54 348
10717.52 386
10718.49 342
10719.47 362
10720.45 419
10721.43 377
10722.40 344
10723.38 358
10724.36 387
10725.34 380
10726.32 383
10727.29 404
10728.27 452
10729.25 443
10730.23 443
10731.21 410
10732.19 394
10733.16 381
10734.14 386
10735.12 409
10736.10 377
10737.08 372
10738.06 381
10739.03 354
10740.01 394
10740.99 390
10741.97 407
10742.95 346
10743.93 355
10744.91 362
10745.89 349
10746.87 372
10747.84 341
10748.82 341
10749.80 355
10750.78 362
10751.76 347
10752.74 338
10753.72 329
10754.70 381
10755.68 384
10756.66 349
10757.64 392
10758.62 351
10759.60 354
10760.58 385
10761.56 343
10762.54 375
10763.52 340
10764.50 350
10765.48 338
10766.45 366
10767.43 377
10768.41 338
10769.39 412
10770.38 333
10771.36 324
10772.34 343
10773.32 338
10774.30 298
10775.28 373
10776.26 373
10777.24 357
10778.22 363
10779.20 396
10780.18 412
10781.16 371
10782.14 363
10783.12 347
10784.10 341
10785.08 397
10786.06 406
10787.04 368
10788.02 363
10789.00 369
10789.99 375
10790.97 371
10791.95 312
10792.93 373
10793.91 370
10794.89 397
10795.87 404
10796.85 359
10797.84 353
10798.82 366
10799.80 396
10800.78 400
10801.76 433
10802.74 424
10803.72 359
10804.71 363
10805.69 348
10806.67 366
10807.65 381
10808.63 385
10809.61 433
10810.60 356
10811.58 398
10812.56 380
10813.54 407
10814.52 377
10815.51 409
10816.49 373
10817.47 352
10818.45 406
10819.44 464
10820.42 408
10821.40 452
10822.38 461
10823.37 428
10824.35 362
10825.33 356
10826.31 369
10827.30 406
10828.28 369
10829.26 382
10830.24 392
10831.23 357
10832.21 377
10833.19 336
10834.18 380
10835.16 383
10836.14 384
10837.13 396
10838.11 417
10839.09 412
10840.07 353
10841.06 361
10842.04 435
10843.02 442
10844.01 465
10844.99 413
10845.98 396
10846.96 389
10847.94 419
10848.93 397
10849.91 400
10850.89 375
10851.88 407
10852.86 403
10853.84 460
10854.83 445
10855.81 451
10856.80 416
10857.78 426
10858.77 454
10859.75 403
10860.73 395
10861.72 479
10862.70 379
10863.69 397
10864.67 432
10865.66 474
10866.64 446
10867.62 487
10868.61 482
10869.59 445
10870.58 479
10871.56 469
10872.55 454
10873.53 397
10874.52 487
10875.50 475
10876.49 465
10877.47 466
10878.46 475
10879.44 515
10880.43 494
10881.41 467
10882.40 514
10883.38 483
10884.37 469
10885.35 459
10886.34 514
10887.32 533
10888.31 552
10889.29 513
10890.28 547
10891.27 493
10892.25 532
10893.24 522
10894.22 486
10895.21 487
10896.19 537
10897.18 502
10898.17 515
10899.15 553
10900.14 527
10901.12 475
10902.11 529
10903.10 584
10904.08 545
10905.07 529
10906.05 545
10907.04 539
10908.03 517
10909.01 512
10910.00 566
10910.99 554
10911.97 527
10912.96 582
10913.95 530
10914.93 590
10915.92 511
10916.91 550
10917.89 619
10918.88 666
10919.87 619
10920.85 626
10921.84 587
10922.83 593
10923.81 568
10924.80 539
10925.79 653
10926.78 659
10927.76 616
10928.75 570
10929.74 620
10930.73 645
10931.71 649
10932.70 602
10933.69 676
10934.68 656
10935.66 731
10936.65 670
10937.64 695
10938.63 677
10939.61 703
10940.60 704
10941.59 793
10942.58 764
10943.57 748
10944.55 673
10945.54 671
10946.53 728
10947.52 731
10948.51 806
10949.49 801
10950.48 788
10951.47 799
10952.46 812
10953.45 846
10954.44 862
10955.42 853
10956.41 896
10957.40 937
10958.39 934
10959.38 1038
10960.37 1190
10961.36 1229
10962.34 1213
10963.33 1290
10964.32 1326
10965.31 1277
10966.30 1277
10967.29 1213
10968.28 1110
10969.27 1001
10970.26 1011
10971.25 971
10972.24 921
10973.22 924
10974.21 916
10975.20 867
10976.19 935
10977.18 946
10978.17 856
10979.16 932
10980.15 855
10981.14 930
10982.13 917
10983.12 884
10984.11 983
10985.10 936
10986.09 987
10987.08 931
10988.07 975
10989.06 925
10990.05 978
10991.04 966
10992.03 1009
10993.02 975
10994.01 916
10995.00 1019
10995.99 956
10996.98 963
10997.97 1120
10998.96 1180
10999.95 1281
11000.94 1479
11001.93 1515
11002.92 1703
11003.92 1793
11004.91 1825
11005.90 1861
11006.89 1837
11007.88 1699
11008.87 1612
11009.86 1508
11010.85 1311
11011.84 1200
11012.83 1102
11013.82 1047
11014.82 992
11015.81 953
11016.80 865
11017.79 824
11018.78 910
11019.77 856
11020.76 831
11021.76 861
11022.75 836
11023.74 801
11024.73 822
11025.72 814
11026.71 782
11027.70 736
11028.70 721
11029.69 743
11030.68 702
11031.67 749
11032.66 707
11033.66 729
11034.65 755
11035.64 751
11036.63 730
11037.62 734
11038.62 703
11039.61 722
11040.60 713
11041.59 732
11042.59 760
11043.58 698
11044.57 719
11045.56 723
11046.56 669
11047.55 652
11048.54 640
11049.53 690
11050.53 649
11051.52 668
11052.51 634
11053.51 617
11054.50 646
11055.49 673
11056.49 653
11057.48 643
11058.47 644
11059.46 641
11060.46 599
11061.45 573
11062.44 531
11063.44 578
11064.43 556
11065.42 585
11066.42 614
11067.41 579
11068.41 626
11069.40 610
11070.39 558
11071.39 589
11072.38 592
11073.37 587
11074.37 604
11075.36 598
11076.36 585
11077.35 572
11078.34 585
11079.34 647
11080.33 611
11081.33 556
11082.32 582
11083.31 581
11084.31 559
11085.30 549
11086.30 638
11087.29 585
11088.29 569
11089.28 581
11090.28 557
11091.27 503
11092.27 563
11093.26 566
11094.25 534
11095.25 505
11096.24 544
11097.24 560
11098.23 593
11099.23 575
11100.22 537
11101.22 578
11102.21 531
11103.21 588
11104.20 549
11105.20 588
11106.20 553
11107.19 542
11108.19 549
11109.18 541
11110.18 548
11111.17 525
11112.17 510
11113.16 534
11114.16 504
11115.15 497
11116.15 504
11117.15 484
11118.14 516
11119.14 543
11120.13 538
11121.13 549
11122.13 562
11123.12 552
11124.12 535
11125.11 581
11126.11 554
11127.11 522
11128.10 503
11129.10 535
11130.10 608
11131.09 587
11132.09 605
11133.09 584
11134.08 569
11135.08 508
11136.07 512
11137.07 492
11138.07 485
11139.07 506
11140.06 505
11141.06 502
11142.06 494
11143.05 508
11144.05 490
11145.05 526
11146.04 529
11147.04 520
11148.04 512
11149.04 512
11150.03 465
11151.03 473
11152.03 529
11153.02 494
11154.02 538
11155.02 493
11156.02 441
11157.01 474
11158.01 460
11159.01 429
11160.01 459
11161.01 452
11162.00 448
11163.00 458
11164.00 494
11165.00 433
11165.99 499
11166.99 499
11167.99 426
11168.99 451
11169.99 458
11170.99 472
11171.98 431
11172.98 497
11173.98 511
11174.98 443
11175.98 413
11176.98 444
11177.97 440
11178.97 407
11179.97 417
11180.97 472
11181.97 433
11182.97 466
11183.97 458
11184.96 427
11185.96 412
11186.96 448
11187.96 425
11188.96 434
11189.96 430
11190.96 438
11191.96 457
11192.96 437
11193.96 435
11194.96 484
11195.96 484
11196.95 415
11197.95 404
11198.95 493
11199.95 491
11200.95 465
11201.95 435
11202.95 438
11203.95 450
11204.95 478
11205.95 485
11206.95 477
11207.95 464
11208.95 430
11209.95 501
11210.95 426
11211.95 400
11212.95 449
11213.95 461
11214.95 525
11215.95 479
11216.95 441
11217.95 456
11218.95 445
11219.95 447
11220.95 442
11221.95 435
11222.95 447
11223.95 443
11224.95 443
11225.96 393
11226.96 406
11227.96 445
11228.96 428
11229.96 401
11230.96 405
11231.96 413
11232.96 429
11233.96 425
11234.96 423
11235.96 459
11236.97 409
11237.97 439
11238.97 429
11239.97 405
11240.97 372
11241.97 417
11242.97 418
11243.98 417
11244.98 421
11245.98 416
11246.98 454
11247.98 425
11248.98 443
11249.98 399
11250.99 398
11251.99 431
11252.99 455
11253.99 466
11254.99 459
11256.00 447
11257.00 441
11258.00 407
11259.00 403
11260.00 428
11261.01 414
11262.01 370
11263.01 448
11264.01 422
11265.02 371
11266.02 394
11267.02 409
11268.02 451
11269.03 398
11270.03 432
11271.03 468
11272.03 448
11273.04 446
11274.04 448
11275.04 477
11276.05 438
11277.05 431
11278.05 429
11279.05 451
11280.06 500
11281.06 490
11282.06 505
11283.07 473
11284.07 447
11285.07 491
11286.08 526
11287.08 491
11288.08 454
11289.09 481
11290.09 545
11291.09 496
11292.10 463
11293.10 470
11294.11 464
11295.11 458
11296.11 472
11297.12 461
11298.12 457
11299.13 448
11300.13 461
11301.13 436
11302.14 421
11303.14 513
11304.15 531
11305.15 488
11306.15 507
11307.16 471
11308.16 441
11309.17 465
11310.17 491
11311.18 465
11312.18 465
11313.18 535
11314.19 549
11315.19 612
11316.20 622
11317.20 678
11318.21 701
11319.21 729
11320.22 683
11321.22 612
11322.23 630
11323.23 603
11324.24 578
11325.24 558
11326.25 496
11327.25 435
11328.26 433
11329.26 446
11330.27 416
11331.27 413
11332.28 415
11333.29 403
11334.29 344
11335.30 385
11336.30 455
11337.31 441
11338.31 443
11339.32 394
11340.33 370
11341.33 450
11342.34 414
11343.34 360
11344.35 418
11345.35 377
11346.36 409
11347.37 389
11348.37 430
11349.38 398
11350.39 388
11351.39 408
11352.40 438
11353.40 461
11354.41 415
11355.42 399
11356.42 435
11357.43 424
11358.44 400
11359.44 412
11360.45 406
11361.46 415
11362.46 410
11363.47 381
11364.48 381
11365.48 414
11366.49 453
11367.50 396
11368.50 425
11369.51 382
11370.52 372
11371.53 400
11372.53 382
11373.54 354
11374.55 371
11375.56 352
11376.56 381
11377.57 356
11378.58 386
11379.59 385
11380.59 406
11381.60 341
11382.61 387
11383.62 366
11384.62 372
11385.63 435
11386.64 393
11387.65 357
11388.65 353
11389.66 392
11390.67 349
11391.68 414
11392.69 375
11393.69 366
11394.70 364
11395.71 324
11396.72 337
11397.73 342
11398.74 361
11399.74 382
11400.75 407
11401.76 412
11402.77 374
11403.78 365
11404.79 432
11405.80 429
11406.80 397
11407.81 337
11408.82 353
11409.83 355
11410.84 426
11411.85 405
11412.86 374
11413.87 369
11414.88 363
11415.89 394
11416.89 398
11417.90 382
11418.91 354
11419.92 390
11420.93 351
11421.94 335
11422.95 345
11423.96 374
11424.97 408
11425.98 378
11426.99 363
11428.00 384
11429.01 378
11430.02 405
11431.03 406
11432.04 369
11433.05 346
11434.06 362
11435.07 411
11436.08 344
11437.09 338
11438.10 358
11439.11 341
11440.12 366
11441.13 374
11442.14 341
11443.15 333
11444.16 337
11445.17 368
11446.18 312
11447.19 354
11448.20 376
11449.21 347
11450.22 361
11451.23 354
11452.24 365
11453.25 348
11454.27 358
11455.28 345
11456.29 388
11457.30 400
11458.31 351
11459.32 369
11460.33 360
11461.34 382
11462.35 345
11463.36 343
11464.38 362
11465.39 361
11466.40 345
11467.41 377
11468.42 369
11469.43 354
11470.44 355
11471.46 332
11472.47 370
11473.48 337
11474.49 326
11475.50 382
11476.52 373
11477.53 354
11478.54 364
11479.55 408
11480.56 353
11481.57 339
11482.59 342
11483.60 358
11484.61 375
11485.62 349
11486.64 346
11487.65 318
11488.66 357
11489.67 343
11490.69 329
11491.70 400
11492.71 405
11493.72 341
11494.74 339
11495.75 371
11496.76 326
11497.77 341
11498.79 352
11499.80 371
11500.81 373
11501.83 347
11502.84 333
11503.85 328
11504.86 344
11505.88 345
11506.89 340
11507.90 360
11508.92 361
11509.93 370
11510.94 376
11511.96 399
11512.97 341
11513.98 334
11515.00 352
11516.01 345
11517.02 322
11518.04 334
11519.05 360
11520.07 334
11521.08 332
11522.09 354
11523.11 358
11524.12 363
11525.13 353
11526.15 383
11527.16 360
11528.18 333
11529.19 327
11530.21 343
11531.22 355
11532.23 398
11533.25 390
11534.26 372
11535.28 375
11536.29 391
11537.31 337
11538.32 377
11539.34 345
11540.35 371
11541.36 407
11542.38 337
11543.39 432
11544.41 412
11545.42 377
11546.44 346
11547.45 344
11548.47 393
11549.48 404
11550.50 421
11551.51 443
11552.53 383
11553.54 379
11554.56 411
11555.57 351
11556.59 361
11557.61 379
11558.62 443
11559.64 421
11560.65 414
11561.67 367
11562.68 404
11563.70 355
11564.71 405
11565.73 442
11566.75 387
11567.76 385
11568.78 358
11569.79 383
11570.81 421
11571.83 410
11572.84 399
11573.86 390
11574.87 433
11575.89 419
11576.91 427
11577.92 404
11578.94 403
11579.96 467
11580.97 466
11581.99 474
11583.00 517
11584.02 503
11585.04 489
11586.05 445
11587.07 523
11588.09 471
11589.10 462
11590.12 549
11591.14 494
11592.16 547
11593.17 502
11594.19 510
11595.21 535
11596.22 515
11597.24 557
11598.26 559
11599.28 539
11600.29 581
11601.31 579
11602.33 660
11603.34 703
11604.36 823
11605.38 872
11606.40 986
11607.41 1022
11608.43 994
11609.45 975
11610.47 963
11611.49 915
11612.50 937
11613.52 827
11614.54 743
11615.56 680
11616.58 636
11617.59 593
11618.61 552
11619.63 532
11620.65 534
11621.67 552
11622.68 548
11623.70 492
11624.72 502
11625.74 509
11626.76 478
11627.78 498
11628.79 479
11629.81 478
11630.83 534
11631.85 479
11632.87 450
11633.89 446
11634.91 435
11635.93 456
11636.94 421
11637.96 396
11638.98 445
11640.00 453
11641.02 437
11642.04 417
11643.06 476
11644.08 458
11645.10 421
11646.12 416
11647.14 411
11648.16 435
11649.17 457
11650.19 413
11651.21 372
11652.23 399
11653.25 405
11654.27 353
11655.29 374
11656.31 401
11657.33 383
11658.35 356
11659.37 375
11660.39 343
11661.41 373
11662.43 389
11663.45 440
11664.47 406
11665.49 402
11666.51 334
11667.53 358
11668.55 356
11669.57 340
11670.59 334
11671.61 406
11672.63 399
11673.65 402
11674.67 335
11675.70 372
11676.72 388
11677.74 402
11678.76 392
11679.78 396
11680.80 361
11681.82 381
11682.84 418
11683.86 369
11684.88 379
11685.90 404
11686.92 455
11687.95 370
11688.97 349
11689.99 404
11691.01 432
11692.03 472
11693.05 399
11694.07 410
11695.10 391
11696.12 406
11697.14 416
11698.16 413
11699.18 376
11700.20 392
11701.22 378
11702.25 385
11703.27 397
11704.29 383
11705.31 378
11706.33 386
11707.36 371
11708.38 383
11709.40 392
11710.42 426
11711.44 401
11712.47 358
11713.49 370
11714.51 347
11715.53 386
11716.56 372
11717.58 357
11718.60 355
11719.62 343
11720.65 364
11721.67 356
11722.69 419
11723.71 400
11724.74 392
11725.76 426
11726.78 399
11727.80 367
11728.83 381
11729.85 386
11730.87 361
11731.90 352
11732.92 320
11733.94 299
11734.97 335
11735.99 341
11737.01 367
11738.04 357
11739.06 367
11740.08 364
11741.11 371
11742.13 377
11743.15 349
11744.18 397
11745.20 391
11746.22 369
11747.25 354
11748.27 336
11749.30 367
11750.32 331
11751.34 340
11752.37 338
11753.39 325
11754.42 339
11755.44 362
11756.46 415
11757.49 390
11758.51 361
11759.54 343
11760.56 321
11761.58 325
11762.61 356
11763.63 359
11764.66 377
11765.68 373
11766.71 319
11767.73 309
11768.76 333
11769.78 388
11770.81 344
11771.83 354
11772.86 316
11773.88 340
11774.91 365
11775.93 329
11776.96 374
11777.98 367
11779.01 371
11780.03 354
11781.06 341
11782.08 332
11783.11 333
11784.13 370
11785.16 360
11786.18 377
11787.21 355
11788.23 340
11789.26 366
11790.28 342
11791.31 319
11792.34 357
11793.36 325
11794.39 334
11795.41 354
11796.44 307
11797.47 314
11798.49 335
11799.52 327
11800.54 343
11801.57 356
11802.60 336
11803.62 336
11804.65 330
11805.67 333
11806.70 376
11807.73 312
11808.75 368
11809.78 355
11810.81 344
11811.83 345
11812.86 371
11813.89 341
11814.91 309
11815.94 342
11816.97 367
11817.99 363
11819.02 330
11820.05 355
11821.07 402
11822.10 381
11823.13 365
11824.16 339
11825.18 355
11826.21 359
11827.24 359
11828.26 357
11829.29 387
11830.32 351
11831.35 389
11832.37 389
11833.40 405
11834.43 364
11835.46 363
11836.48 359
11837.51 330
11838.54 340
11839.57 367
11840.59 351
11841.62 361
11842.65 357
11843.68 408
11844.71 344
11845.73 329
11846.76 395
11847.79 392
11848.82 380
11849.85 380
11850.88 357
11851.90 374
11852.93 372
11853.96 392
11854.99 376
11856.02 344
11857.05 339
11858.07 360
11859.10 388
11860.13 383
11861.16 366
11862.19 384
11863.22 362
11864.25 426
11865.28 424
11866.30 442
11867.33 443
11868.36 382
11869.39 377
11870.42 383
11871.45 387
11872.48 444
11873.51 389
11874.54 427
11875.57 413
11876.60 377
11877.63 375
11878.65 423
11879.68 426
11880.71 412
11881.74 441
11882.77 435
11883.80 426
11884.83 390
11885.86 483
11886.89 424
11887.92 391
11888.95 448
11889.98 464
11891.01 488
11892.04 465
11893.07 440
11894.10 423
11895.13 486
11896.16 449
11897.19 448
11898.22 461
11899.25 470
11900.28 484
11901.31 471
11902.34 498
11903.38 528
11904.41 627
11905.44 676
11906.47 563
11907.50 579
11908.53 550
11909.56 606
11910.59 564
11911.62 564
11912.65 517
11913.68 523
11914.71 586
11915.75 522
11916.78 525
11917.81 533
11918.84 605
11919.87 576
11920.90 558
11921.93 554
11922.96 564
11924.00 510
11925.03 476
11926.06 520
11927.09 535
11928.12 550
11929.15 545
11930.18 591
11931.22 642
11932.25 637
11933.28 730
11934.31 758
11935.34 779
11936.38 854
11937.41 798
11938.44 867
11939.47 800
11940.50 756
11941.54 725
11942.57 667
11943.60 643
11944.63 623
11945.67 593
11946.70 592
11947.73 488
11948.76 497
11949.80 489
11950.83 524
11951.86 502
11952.89 510
11953.93 468
11954.96 478
11955.99 449
11957.02 435
11958.06 432
11959.09 444
11960.12 447
11961.16 449
11962.19 443
11963.22 452
11964.26 465
11965.29 469
11966.32 450
11967.36 483
11968.39 457
11969.42 454
11970.46 478
11971.49 493
11972.52 432
11973.56 455
11974.59 471
11975.62 442
11976.66 425
11977.69 473
11978.73 451
11979.76 447
11980.79 431
11981.83 421
11982.86 410
11983.89 421
11984.93 432
11985.96 403
11987.00 378
11988.03 450
11989.07 456
11990.10 470
11991.13 465
11992.17 450
11993.20 399
11994.24 474
11995.27 418
11996.31 412
11997.34 476
11998.38 469
11999.41 424
12000.45 486
12001.48 478
12002.51 396
12003.55 391
12004.58 375
12005.62 423
12006.65 469
12007.69 461
12008.72 428
12009.76 491
12010.80 474
12011.83 463
12012.87 497
12013.90 480
12014.94 466
12015.97 479
12017.01 454
12018.04 482
12019.08 538
12020.11 517
12021.15 528
12022.19 538
12023.22 542
12024.26 480
12025.29 487
12026.33 492
12027.36 582
12028.40 531
12029.44 504
12030.47 471
12031.51 434
12032.54 425
12033.58 488
12034.62 500
12035.65 487
12036.69 477
12037.73 428
12038.76 448
12039.80 458
12040.84 475
12041.87 496
12042.91 493
12043.94 423
12044.98 471
12046.02 480
12047.06 422
12048.09 480
12049.13 468
12050.17 480
12051.20 465
12052.24 476
12053.28 497
12054.31 454
12055.35 419
12056.39 437
12057.43 456
12058.46 521
12059.50 476
12060.54 462
12061.57 450
12062.61 478
12063.65 480
12064.69 454
12065.72 460
12066.76 511
12067.80 466
12068.84 474
12069.88 464
12070.91 460
12071.95 477
12072.99 494
12074.03 508
12075.06 512
12076.10 416
12077.14 456
12078.18 525
12079.22 515
12080.26 492
12081.29 479
12082.33 463
12083.37 490
12084.41 495
12085.45 467
12086.49 495
12087.52 459
12088.56 491
12089.60 531
12090.64 444
12091.68 476
12092.72 521
12093.76 475
12094.79 482
12095.83 543
12096.87 549
12097.91 532
12098.95 514
12099.99 546
12101.03 571
12102.07 566
12103.11 614
12104.15 555
12105.19 605
12106.22 636
12107.26 610
12108.30 646
12109.34 667
12110.38 662
12111.42 652
12112.46 637
12113.50 629
12114.54 557
12115.58 523
12116.62 517
12117.66 568
12118.70 517
12119.74 504
12120.78 442
12121.82 419
12122.86 437
12123.90 398
12124.94 402
12125.98 421
12127.02 398
12128.06 431
12129.10 393
12130.14 441
12131.18 452
12132.22 407
12133.26 384
12134.30 409
12135.34 429
12136.38 381
12137.42 386
12138.47 397
12139.51 378
12140.55 397
12141.59 470
12142.63 443
12143.67 372
12144.71 369
12145.75 396
12146.79 398
12147.83 433
12148.87 418
12149.92 409
12150.96 351
12152.00 369
12153.04 396
12154.08 379
12155.12 384
12156.16 389
12157.21 408
12158.25 409
12159.29 364
12160.33 386
12161.37 361
12162.41 350
12163.46 378
12164.50 335
12165.54 359
12166.58 392
12167.62 379
12168.67 325
12169.71 368
12170.75 381
12171.79 374
12172.83 373
12173.88 366
12174.92 390
12175.96 396
12177.00 380
12178.05 366
12179.09 402
12180.13 415
12181.17 377
12182.22 362
12183.26 393
12184.30 388
12185.34 342
12186.39 359
12187.43 399
12188.47 433
12189.51 400
12190.56 349
12191.60 420
12192.64 417
12193.69 393
12194.73 338
12195.77 332
12196.82 347
12197.86 378
12198.90 379
12199.95 363
12200.99 346
12202.03 377
12203.08 388
12204.12 380
12205.16 376
12206.21 312
12207.25 379
12208.29 362
12209.34 336
12210.38 371
12211.43 413
12212.47 363
12213.51 358
12214.56 372
12215.60 379
12216.65 323
12217.69 393
12218.73 392
12219.78 367
12220.82 345
12221.87 367
12222.91 406
12223.96 385
12225.00 410
12226.04 372
12227.09 384
12228.13 365
12229.18 422
12230.22 401
12231.27 394
12232.31 422
12233.36 391
12234.40 422
12235.45 375
12236.49 378
12237.54 350
12238.58 358
12239.63 400
12240.67 401
12241.72 359
12242.76 349
12243.81 345
12244.85 332
12245.90 373
12246.94 384
12247.99 390
12249.03 381
12250.08 404
12251.12 357
12252.17 393
12253.22 394
12254.26 335
12255.31 326
12256.35 345
12257.40 312
12258.44 317
12259.49 348
12260.54 319
12261.58 361
12262.63 352
12263.67 379
12264.72 317
12265.77 334
12266.81 337
12267.86 342
12268.91 314
12269.95 345
12271.00 343
12272.04 382
12273.09 359
12274.14 337
12275.18 314
12276.23 340
12277.28 337
12278.32 326
12279.37 381
12280.42 381
12281.46 331
12282.51 333
12283.56 332
12284.61 348
12285.65 347
12286.70 317
12287.75 339
12288.79 334
12289.84 348
12290.89 333
12291.94 353
12292.98 355
12294.03 394
12295.08 355
12296.13 340
12297.17 301
12298.22 316
12299.27 336
12300.32 372
12301.36 330
12302.41 319
12303.46 344
12304.51 353
12305.55 371
12306.60 346
12307.65 355
12308.70 347
12309.75 352
12310.79 335
12311.84 312
12312.89 370
12313.94 358
12314.99 343
12316.04 355
12317.08 325
12318.13 346
12319.18 371
12320.23 348
12321.28 301
12322.33 336
12323.37 371
12324.42 302
12325.47 312
12326.52 356
12327.57 341
12328.62 335
12329.67 346
12330.72 334
12331.77 349
12332.81 345
12333.86 337
12334.91 298
12335.96 354
12337.01 345
12338.06 339
12339.11 323
12340.16 315
12341.21 318
12342.26 340
12343.31 365
12344.36 357
12345.41 361
12346.46 359
12347.51 328
12348.56 362
12349.61 370
12350.65 345
12351.70 298
12352.75 317
12353.80 333
12354.85 391
12355.90 327
12356.95 339
12358.00 357
12359.05 365
12360.11 406
12361.16 386
12362.21 374
12363.26 352
12364.31 311
12365.36 358
12366.41 393
12367.46 349
12368.51 353
12369.56 333
12370.61 357
12371.66 393
12372.71 399
12373.76 383
12374.81 368
12375.86 364
12376.91 356
12377.97 381
12379.02 396
12380.07 389
12381.12 379
12382.17 374
12383.22 363
12384.27 371
12385.32 441
12386.37 404
12387.43 354
12388.48 388
12389.53 432
12390.58 383
12391.63 340
12392.68 365
12393.74 399
12394.79 386
12395.84 404
12396.89 375
12397.94 362
12398.99 377
12400.05 356
12401.10 376
12402.15 367
12403.20 404
12404.25 401
12405.31 381
12406.36 444
12407.41 442
12408.46 419
12409.51 446
12410.57 372
12411.62 392
12412.67 447
12413.72 441
12414.78 383
12415.83 395
12416.88 453
12417.93 416
12418.99 414
12420.04 425
12421.09 404
12422.15 446
12423.20 383
12424.25 425
12425.30 457
12426.36 465
12427.41 408
12428.46 415
12429.52 471
12430.57 401
12431.62 484
12432.68 462
12433.73 458
12434.78 413
12435.84 434
12436.89 449
12437.94 438
12439.00 489
12440.05 489
12441.10 479
12442.16 479
12443.21 503
12444.27 434
12445.32 433
12446.37 479
12447.43 486
12448.48 453
12449.54 483
12450.59 467
12451.64 471
12452.70 429
12453.75 485
12454.81 494
12455.86 515
12456.91 508
12457.97 535
12459.02 536
12460.08 471
12461.13 570
12462.19 612
12463.24 612
12464.30 553
12465.35 596
12466.41 586
12467.46 613
12468.52 593
12469.57 618
12470.63 692
12471.68 696
12472.73 709
12473.79 803
12474.85 821
12475.90 880
12476.96 971
12478.01 1085
12479.07 1213
12480.12 1312
12481.18 1501
12482.23 1509
12483.29 1575
12484.34 1577
12485.40 1461
12486.45 1403
12487.51 1257
12488.57 1217
12489.62 1073
12490.68 968
12491.73 827
12492.79 796
12493.84 751
12494.90 678
12495.96 627
12497.01 633
12498.07 629
12499.12 612
12500.18 551
12501.24 575
12502.29 535
12503.35 570
12504.41 558
12505.46 537
12506.52 562
12507.57 574
12508.63 561
12509.69 502
12510.74 530
12511.80 540
12512.86 558
12513.91 504
12514.97 530
12516.03 542
12517.08 536
12518.14 583
12519.20 529
12520.26 564
12521.31 583
12522.37 535
12523.43 492
12524.48 501
12525.54 542
12526.60 553
12527.66 507
12528.71 498
12529.77 501
12530.83 528
12531.89 471
12532.94 475
12534.00 525
12535.06 457
12536.12 459
12537.17 522
12538.23 569
12539.29 497
12540.35 489
12541.41 502
12542.46 517
12543.52 565
12544.58 583
12545.64 500
12546.70 544
12547.75 595
12548.81 514
12549.87 580
12550.93 590
12551.99 585
12553.05 540
12554.10 569
12555.16 639
12556.22 681
12557.28 708
12558.34 721
12559.40 738
12560.46 783
12561.51 849
12562.57 773
12563.63 813
12564.69 791
12565.75 772
12566.81 773
12567.87 762
12568.93 712
12569.99 628
12571.04 652
12572.10 608
12573.16 600
12574.22 593
12575.28 558
12576.34 568
12577.40 533
12578.46 562
12579.52 543
12580.58 585
12581.64 514
12582.70 482
12583.76 473
12584.82 438
12585.88 460
12586.94 494
12588.00 475
12589.06 464
12590.12 484
12591.18 542
12592.24 508
12593.30 526
12594.36 459
12595.42 481
12596.48 503
12597.54 497
12598.60 467
12599.66 451
12600.72 506
12601.78 558
12602.84 480
12603.90 487
12604.96 505
12606.02 457
12607.08 430
12608.14 461
12609.20 480
12610.27 434
12611.33 470
12612.39 452
12613.45 421
12614.51 463
12615.57 447
12616.63 449
12617.69 468
12618.75 430
12619.81 442
12620.88 442
12621.94 491
12623.00 459
12624.06 504
12625.12 529
12626.18 526
12627.24 505
12628.31 498
12629.37 486
12630.43 490
12631.49 411
12632.55 373
12633.61 433
12634.68 395
12635.74 440
12636.80 389
12637.86 389
12638.92 397
12639.99 417
12641.05 419
12642.11 422
12643.17 391
12644.23 373
12645.30 375
12646.36 430
12647.42 417
12648.48 398
12649.55 427
12650.61 387
12651.67 401
12652.73 406
12653.80 420
12654.86 434
12655.92 416
12656.99 385
12658.05 408
12659.11 383
12660.17 356
12661.24 354
12662.30 369
12663.36 379
12664.43 351
12665.49 357
12666.55 430
12667.62 388
12668.68 363
12669.74 382
12670.81 383
12671.87 395
12672.93 402
12674.00 378
12675.06 370
12676.12 335
12677.19 366
12678.25 407
12679.31 362
12680.38 359
12681.44 420
12682.51 400
12683.57 337
12684.63 371
12685.70 365
12686.76 357
12687.83 379
12688.89 377
12689.95 411
12691.02 343
12692.08 390
12693.15 360
12694.21 328
12695.28 346
12696.34 371
12697.40 372
12698.47 395
12699.53 427
12700.60 387
12701.66 390
12702.73 406
12703.79 389
12704.86 405
12705.92 420
12706.99 403
12708.05 382
12709.12 377
12710.18 388
12711.25 426
12712.31 408
12713.38 374
12714.44 386
12715.51 361
12716.57 372
12717.64 369
12718.70 420
12719.77 393
12720.83 375
12721.90 355
12722.97 415
12724.03 372
12725.10 421
12726.16 379
12727.23 361
12728.29 381
12729.36 388
12730.43 357
12731.49 339
12732.56 363
12733.62 360
12734.69 365
12735.76 389
12736.82 389
12737.89 399
12738.95 393
12740.02 354
12741.09 402
12742.15 399
12743.22 329
12744.29 366
12745.35 385
12746.42 395
12747.49 381
12748.55 390
12749.62 351
12750.69 340
12751.75 381
12752.82 364
12753.89 392
12754.95 352
12756.02 315
12757.09 328
12758.15 371
12759.22 351
12760.29 316
12761.36 302
12762.42 328
12763.49 330
12764.56 360
12765.62 332
12766.69 337
12767.76 310
12768.83 305
12769.89 300
12770.96 308
12772.03 347
12773.10 289
12774.17 305
12775.23 317
12776.30 271
12777.37 290
12778.44 277
12779.50 273
12780.57 304
12781.64 353
12782.71 364
12783.78 279
12784.84 299
12785.91 282
12786.98 283
12788.05 280
12789.12 300
12790.19 290
12791.25 303
12792.32 316
12793.39 294
12794.46 281
12795.53 300
12796.60 307
12797.67 286
12798.73 316
12799.80 293
12800.87 294
12801.94 308
12803.01 261
12804.08 270
12805.15 333
12806.22 381
12807.29 321
12808.36 321
12809.42 307
12810.49 259
12811.56 321
12812.63 330
12813.70 370
12814.77 349
12815.84 328
12816.91 340
12817.98 290
12819.05 306
12820.12 334
12821.19 298
12822.26 353
12823.33 314
12824.40 293
12825.47 325
12826.54 350
12827.61 319
12828.68 302
12829.75 284
12830.82 292
12831.89 326
12832.96 331
12834.03 307
12835.10 314
12836.17 305
12837.24 360
12838.31 314
12839.38 307
12840.45 302
12841.52 360
12842.59 286
12843.66 296
12844.73 345
12845.80 335
12846.87 299
12847.95 288
12849.02 301
12850.09 307
12851.16 296
12852.23 295
12853.30 310
12854.37 307
12855.44 309
12856.51 277
12857.58 305
12858.66 269
12859.73 289
12860.80 239
12861.87 269
12862.94 294
12864.01 241
12865.08 295
12866.16 290
12867.23 298
12868.30 275
12869.37 322
12870.44 318
12871.51 313
12872.59 298
12873.66 310
12874.73 301
12875.80 285
12876.87 337
12877.95 269
12879.02 268
12880.09 318
12881.16 293
12882.23 301
12883.31 300
12884.38 302
12885.45 266
12886.52 291
12887.60 305
12888.67 260
12889.74 286
12890.81 276
12891.89 293
12892.96 272
12894.03 272
12895.11 298
12896.18 262
12897.25 271
12898.32 244
12899.40 278
12900.47 287
12901.54 264
12902.62 267
12903.69 275
12904.76 306
12905.84 308
12906.91 277
12907.98 287
12909.06 290
12910.13 312
12911.20 325
12912.28 286
12913.35 267
12914.42 276
12915.50 250
12916.57 274
12917.64 283
12918.72 289
12919.79 285
12920.87 290
12921.94 275
12923.01 251
12924.09 253
12925.16 258
12926.24 324
12927.31 286
12928.38 256
12929.46 254
12930.53 257
12931.61 318
12932.68 297
12933.76 266
12934.83 263
12935.90 263
12936.98 263
12938.05 251
12939.13 254
12940.20 266
12941.28 299
12942.35 283
12943.43 286
12944.50 327
12945.58 259
12946.65 266
12947.73 249
12948.80 248
12949.88 256
12950.95 269
12952.03 292
12953.10 285
12954.18 289
12955.25 275
12956.33 248
12957.40 258
12958.48 303
12959.55 268
12960.63 300
12961.70 281
12962.78 280
12963.86 266
12964.93 278
12966.01 278
12967.08 284
12968.16 288
12969.24 282
12970.31 289
12971.39 256
12972.46 268
12973.54 275
12974.62 290
12975.69 289
12976.77 273
12977.84 287
12978.92 309
12980.00 268
12981.07 287
12982.15 273
12983.23 294
12984.30 299
12985.38 275
12986.46 267
12987.53 254
12988.61 266
12989.69 306
12990.76 278
12991.84 237
12992.92 272
12993.99 257
12995.07 258
12996.15 283
12997.22 283
12998.30 302
12999.38 240
13000.45 229
13001.53 254
13002.61 306
13003.69 246
13004.76 269
13005.84 269
13006.92 284
13008.00 271
13009.07 263
13010.15 303
13011.23 251
13012.31 301
13013.38 287
13014.46 310
13015.54 288
13016.62 312
13017.70 337
13018.77 290
13019.85 276
13020.93 262
13022.01 307
13023.09 257
13024.16 290
13025.24 269
13026.32 256
13027.40 297
13028.48 285
13029.56 323
13030.63 283
13031.71 245
13032.79 284
13033.87 251
13034.95 283
13036.03 294
13037.11 250
13038.18 300
13039.26 294
13040.34 281
13041.42 247
13042.50 296
13043.58 307
13044.66 307
13045.74 279
13046.82 274
13047.89 294
13048.97 302
13050.05 282
13051.13 306
13052.21 329
13053.29 280
13054.37 289
13055.45 244
13056.53 274
13057.61 271
13058.69 298
13059.77 274
13060.85 312
13061.93 280
13063.01 306
13064.09 270
13065.17 274
13066.25 291
13067.33 295
13068.41 283
13069.49 265
13070.57 267
13071.65 266
13072.73 277
13073.81 285
13074.89 279
13075.97 329
13077.05 329
13078.13 291
13079.21 301
13080.29 268
13081.37 289
13082.45 307
13083.53 278
13084.61 260
13085.69 250
13086.77 251
13087.85 283
13088.94 285
13090.02 282
13091.10 272
13092.18 263
13093.26 298
13094.34 277
13095.42 283
13096.50 283
13097.58 292
13098.66 287
13099.75 252
13100.83 297
13101.91 271
13102.99 289
13104.07 264
13105.15 236
13106.23 267
13107.32 288
13108.40 282
13109.48 259
13110.56 292
13111.64 294
13112.72 224
13113.81 308
13114.89 279
13115.97 262
13117.05 235
13118.13 231
13119.22 247
13120.30 294
13121.38 273
13122.46 300
13123.55 281
13124.63 298
13125.71 272
13126.79 294
13127.88 288
13128.96 264
13130.04 290
13131.12 291
13132.21 305
13133.29 289
13134.37 289
13135.45 271
13136.54 270
13137.62 274
13138.70 288
13139.79 277
13140.87 272
13141.95 299
13143.03 288
13144.12 304
13145.20 267
13146.28 256
13147.37 277
13148.45 327
13149.53 264
13150.62 293
13151.70 293
13152.78 286
13153.87 299
13154.95 264
13156.03 280
13157.12 285
13158.20 258
13159.29 302
13160.37 306
13161.45 301
13162.54 287
13163.62 308
13164.71 298
13165.79 344
13166.87 266
13167.96 285
13169.04 325
13170.13 342
13171.21 297
13172.29 318
13173.38 312
13174.46 290
13175.55 303
13176.63 309
13177.72 288
13178.80 303
13179.89 296
13180.97 303
13182.06 275
13183.14 307
13184.22 285
13185.31 298
13186.39 301
13187.48 311
13188.56 264
13189.65 261
13190.73 276
13191.82 279
13192.90 254
13193.99 244
13195.07 277
13196.16 297
13197.25 265
13198.33 274
13199.42 270
13200.50 289
13201.59 282
13202.67 264
13203.76 319
13204.84 298
13205.93 308
13207.02 272
13208.10 299
13209.19 266
13210.27 271
13211.36 288
13212.44 288
13213.53 279
13214.62 292
13215.70 307
13216.79 307
13217.88 294
13218.96 281
13220.05 302
13221.13 290
13222.22 321
13223.31 329
13224.39 302
13225.48 328
13226.57 311
13227.65 313
13228.74 323
13229.83 341
13230.91 349
13232.00 303
13233.09 285
13234.17 280
13235.26 324
13236.35 315
13237.43 323
13238.52 271
13239.61 290
13240.70 302
13241.78 289
13242.87 322
13243.96 295
13245.04 290
13246.13 310
13247.22 293
13248.31 320
13249.39 299
13250.48 324
13251.57 327
13252.66 294
13253.74 289
13254.83 329
13255.92 325
13257.01 312
13258.10 318
13259.18 311
13260.27 333
13261.36 318
13262.45 311
13263.54 289
13264.62 320
13265.71 323
13266.80 346
13267.89 334
13268.98 323
13270.06 348
13271.15 349
13272.24 347
13273.33 292
13274.42 284
13275.51 316
13276.60 318
13277.68 332
13278.77 322
13279.86 334
13280.95 344
13282.04 365
13283.13 368
13284.22 343
13285.31 352
13286.39 342
13287.48 343
13288.57 332
13289.66 361
13290.75 366
13291.84 381
13292.93 394
13294.02 393
13295.11 355
13296.20 377
13297.29 346
13298.38 351
13299.47 349
13300.56 351
13301.65 352
13302.73 362
13303.82 347
13304.91 380
13306.00 369
13307.09 367
13308.18 360
13309.27 399
13310.36 349
13311.45 382
13312.54 429
13313.63 375
13314.72 372
13315.81 397
13316.90 418
13318.00 438
13319.09 375
13320.18 414
13321.27 418
13322.36 377
13323.45 367
13324.54 355
13325.63 373
13326.72 372
13327.81 382
13328.90 406
13329.99 419
13331.08 414
13332.17 394
13333.26 380
13334.35 398
13335.45 355
13336.54 326
13337.63 377
13338.72 394
13339.81 370
13340.90 397
13341.99 398
13343.08 426
13344.18 385
13345.27 346
13346.36 422
13347.45 416
13348.54 391
13349.63 361
13350.72 405
13351.82 381
13352.91 418
13354.00 392
13355.09 356
13356.18 400
13357.28 445
13358.37 392
13359.46 390
13360.55 405
13361.64 410
13362.74 418
13363.83 447
13364.92 428
13366.01 425
13367.10 466
13368.20 438
13369.29 418
13370.38 475
13371.47 451
13372.57 481
13373.66 498
13374.75 503
13375.84 441
13376.94 436
13378.03 461
13379.12 433
13380.22 473
13381.31 454
13382.40 452
13383.49 424
13384.59 398
13385.68 407
13386.77 421
13387.87 374
13388.96 389
13390.05 385
13391.15 378
13392.24 368
13393.33 415
13394.43 428
13395.52 417
13396.61 408
13397.71 380
13398.80 351
13399.90 369
13400.99 354
13402.08 372
13403.18 395
13404.27 351
13405.36 369
13406.46 355
13407.55 358
13408.65 365
13409.74 346
13410.83 367
13411.93 357
13413.02 342
13414.12 349
13415.21 361
13416.31 378
13417.40 379
13418.49 383
13419.59 410
13420.68 349
13421.78 322
13422.87 370
13423.97 385
13425.06 359
13426.16 346
13427.25 337
13428.35 376
13429.44 396
13430.54 395
13431.63 387
13432.73 338
13433.82 384
13434.92 395
13436.01 382
13437.11 381
13438.20 383
13439.30 402
13440.39 439
13441.49 387
13442.58 401
13443.68 403
13444.77 356
13445.87 393
13446.96 369
13448.06 385
13449.16 404
13450.25 414
13451.35 397
13452.44 417
13453.54 385
13454.64 435
13455.73 407
13456.83 380
13457.92 409
13459.02 409
13460.12 425
13461.21 423
13462.31 442
13463.40 426
13464.50 440
13465.60 460
13466.69 437
13467.79 456
13468.89 434
13469.98 437
13471.08 453
13472.18 439
13473.27 411
13474.37 489
13475.47 467
13476.56 434
13477.66 423
13478.76 434
13479.85 488
13480.95 457
13482.05 504
13483.14 495
13484.24 491
13485.34 494
13486.44 498
13487.53 536
13488.63 491
13489.73 485
13490.83 502
13491.92 457
13493.02 534
13494.12 500
13495.21 456
13496.31 479
13497.41 557
13498.51 504
13499.61 585
13500.70 549
13501.80 573
13502.90 563
13504.00 586
13505.10 551
13506.19 603
13507.29 667
13508.39 625
13509.49 582
13510.59 563
13511.68 593
13512.78 585
13513.88 578
13514.98 513
13516.08 456
13517.18 498
13518.27 461
13519.37 465
13520.47 475
13521.57 465
13522.67 443
13523.77 441
13524.87 438
13525.96 450
13527.06 404
13528.16 392
13529.26 396
13530.36 390
13531.46 388
13532.56 396
13533.66 432
13534.76 392
13535.86 387
13536.96 393
13538.05 372
13539.15 378
13540.25 341
13541.35 387
13542.45 389
13543.55 392
13544.65 395
13545.75 376
13546.85 415
13547.95 405
13549.05 391
13550.15 400
13551.25 417
13552.35 416
13553.45 352
13554.55 397
13555.65 376
13556.75 355
13557.85 379
13558.95 400
13560.05 396
13561.15 376
13562.25 395
13563.35 391
13564.45 378
13565.55 393
13566.65 325
13567.75 340
13568.85 339
13569.95 361
13571.05 353
13572.16 326
13573.26 338
13574.36 392
13575.46 355
13576.56 339
13577.66 341
13578.76 343
13579.86 410
13580.96 395
13582.06 389
13583.16 361
13584.27 396
13585.37 462
13586.47 347
13587.57 382
13588.67 389
13589.77 419
13590.87 388
13591.98 398
13593.08 383
13594.18 379
13595.28 328
13596.38 364
13597.48 382
13598.59 379
13599.69 338
13600.79 369
13601.89 348
13602.99 367
13604.10 333
13605.20 343
13606.30 383
13607.40 377
13608.50 391
13609.61 361
13610.71 398
13611.81 391
13612.91 367
13614.02 387
13615.12 396
13616.22 389
13617.32 364
13618.43 387
13619.53 406
13620.63 353
13621.73 363
13622.84 333
13623.94 346
13625.04 343
13626.14 365
13627.25 365
13628.35 397
13629.45 386
13630.56 395
13631.66 360
13632.76 387
13633.87 354
13634.97 362
13636.07 373
13637.18 363
13638.28 389
13639.38 359
13640.49 335
13641.59 352
13642.69 400
13643.80 354
13644.90 353
13646.00 361
13647.11 346
13648.21 358
13649.32 355
13650.42 389
13651.52 364
13652.63 379
13653.73 364
13654.84 342
13655.94 367
13657.04 384
13658.15 356
13659.25 344
13660.36 334
13661.46 348
13662.57 373
13663.67 380
13664.77 388
13665.88 364
13666.98 310
13668.09 363
13669.19 376
13670.30 425
13671.40 334
13672.51 340
13673.61 367
13674.72 331
13675.82 345
13676.93 392
13678.03 327
13679.14 350
13680.24 324
13681.35 377
13682.45 379
13683.56 371
13684.66 335
13685.77 357
13686.87 348
13687.98 366
13689.08 367
13690.19 365
13691.29 376
13692.40 348
13693.51 363
13694.61 393
13695.72 395
13696.82 370
13697.93 364
13699.03 352
13700.14 387
13701.25 404
13702.35 400
13703.46 389
13704.56 385
13705.67 383
13706.78 373
13707.88 409
13708.99 398
13710.10 381
13711.20 403
13712.31 367
13713.41 390
13714.52 432
13715.63 406
13716.73 379
13717.84 390
13718.95 385
13720.05 403
13721.16 454
13722.27 417
13723.37 382
13724.48 400
13725.59 395
13726.70 378
13727.80 378
13728.91 429
13730.02 422
13731.12 433
13732.23 407
13733.34 403
13734.45 430
13735.55 460
13736.66 478
13737.77 436
13738.87 470
13739.98 482
13741.09 497
13742.20 457
13743.31 421
13744.41 420
13745.52 463
13746.63 489
13747.74 477
13748.84 480
13749.95 494
13751.06 440
13752.17 506
13753.28 459
13754.38 502
13755.49 474
13756.60 507
13757.71 502
13758.82 500
13759.93 502
13761.03 552
13762.14 507
13763.25 535
13764.36 589
13765.47 541
13766.58 610
13767.68 621
13768.79 637
13769.90 628
13771.01 705
13772.12 772
13773.23 734
13774.34 784
13775.45 794
13776.56 814
13777.66 883
13778.77 902
13779.88 921
13780.99 877
13782.10 840
13783.21 806
13784.32 800
13785.43 761
13786.54 789
13787.65 749
13788.76 686
13789.87 689
13790.98 648
13792.09 631
13793.20 596
13794.31 608
13795.42 548
13796.52 501
13797.63 544
13798.74 555
13799.85 516
13800.96 502
13802.07 488
13803.18 479
13804.29 499
13805.40 532
13806.51 544
13807.63 485
13808.74 474
13809.85 503
13810.96 480
13812.07 518
13813.18 490
13814.29 507
13815.40 496
13816.51 462
13817.62 518
13818.73 484
13819.84 439
13820.95 455
13822.06 460
13823.17 476
13824.28 446
13825.40 456
13826.51 420
13827.62 415
13828.73 394
13829.84 459
13830.95 437
13832.06 397
13833.17 447
13834.28 451
13835.40 438
13836.51 443
13837.62 435
13838.73 420
13839.84 440
13840.95 436
13842.06 446
13843.18 439
13844.29 427
13845.40 402
13846.51 412
13847.62 437
13848.74 426
13849.85 414
13850.96 501
13852.07 466
13853.18 464
13854.30 448
13855.41 452
13856.52 475
13857.63 457
13858.74 500
13859.86 466
13860.97 493
13862.08 483
13863.19 471
13864.31 491
13865.42 508
13866.53 481
13867.64 531
13868.76 594
13869.87 504
13870.98 473
13872.10 457
13873.21 426
13874.32 471
13875.43 504
13876.55 493
13877.66 459
13878.77 468
13879.89 497
13881.00 501
13882.11 480
13883.23 439
13884.34 487
13885.45 537
13886.57 533
13887.68 523
13888.79 488
13889.91 495
13891.02 494
13892.13 564
13893.25 548
13894.36 539
13895.48 537
13896.59 571
13897.70 581
13898.82 618
13899.93 573
13901.05 593
13902.16 623
13903.27 587
13904.39 584
13905.50 616
13906.62 556
13907.73 549
13908.85 581
13909.96 557
13911.07 518
13912.19 487
13913.30 535
13914.42 521
13915.53 509
13916.65 458
13917.76 476
13918.88 434
13919.99 438
13921.11 435
13922.22 473
13923.34 438
13924.45 473
13925.57 473
13926.68 473
13927.80 437
13928.91 471
13930.03 428
13931.14 472
13932.26 406
13933.37 456
13934.49 472
13935.60 417
13936.72 451
13937.83 435
13938.95 439
13940.06 452
13941.18 506
13942.30 505
13943.41 481
13944.53 464
13945.64 402
13946.76 430
13947.87 431
13948.99 431
13950.11 413
13951.22 443
13952.34 397
13953.45 408
13954.57 406
13955.69 424
13956.80 397
13957.92 374
13959.04 386
13960.15 414
13961.27 430
13962.39 386
13963.50 412
13964.62 462
13965.73 412
13966.85 371
13967.97 416
13969.08 449
13970.20 432
13971.32 420
13972.44 411
13973.55 406
13974.67 434
13975.79 444
13976.90 406
13978.02 416
13979.14 426
13980.25 454
13981.37 429
13982.49 410
13983.61 413
13984.72 432
13985.84 378
13986.96 407
13988.08 402
13989.19 431
13990.31 469
13991.43 435
13992.55 400
13993.66 385
13994.78 380
13995.90 365
13997.02 401
13998.14 438
13999.25 409
14000.37 409
14001.49 442
14002.61 390
14003.73 380
14004.84 402
14005.96 425
14007.08 409
14008.20 430
14009.32 385
14010.44 376
14011.55 416
14012.67 374
14013.79 366
14014.91 424
14016.03 424
14017.15 367
14018.27 390
14019.38 418
14020.50 386
14021.62 399
14022.74 397
14023.86 426
14024.98 440
14026.10 409
14027.22 395
14028.34 406
14029.46 406
14030.57 380
14031.69 359
14032.81 421
14033.93 411
14035.05 398
14036.17 366
14037.29 372
14038.41 439
14039.53 430
14040.65 371
14041.77 329
14042.89 359
14044.01 411
14045.13 449
14046.25 391
14047.37 406
14048.49 435
14049.61 423
14050.73 417
14051.85 438
14052.97 369
14054.09 396
14055.21 392
14056.33 501
14057.45 421
14058.57 379
14059.69 483
14060.81 460
14061.93 473
14063.05 419
14064.17 399
14065.29 433
14066.41 439
14067.53 478
14068.65 413
14069.78 459
14070.90 490
14072.02 459
14073.14 473
14074.26 533
14075.38 503
14076.50 436
14077.62 507
14078.74 512
14079.86 543
14080.99 514
14082.11 484
14083.23 516
14084.35 492
14085.47 522
14086.59 553
14087.71 515
14088.84 572
14089.96 522
14091.08 596
14092.20 592
14093.32 571
14094.44 555
14095.57 587
14096.69 586
14097.81 636
14098.93 628
14100.05 653
14101.18 662
14102.30 711
14103.42 778
14104.54 759
14105.66 701
14106.79 718
14107.91 673
14109.03 646
14110.15 692
14111.28 662
14112.40 674
14113.52 630
14114.64 569
14115.77 542
14116.89 535
14118.01 522
14119.13 508
14120.26 507
14121.38 507
14122.50 526
14123.63 499
14124.75 461
14125.87 440
14126.99 459
14128.12 472
14129.24 412
14130.36 452
14131.49 436
14132.61 459
14133.73 454
14134.86 484
14135.98 433
14137.10 455
14138.23 484
14139.35 443
14140.47 462
14141.60 440
14142.72 426
14143.85 446
14144.97 472
14146.09 466
14147.22 476
14148.34 421
14149.47 406
14150.59 401
14151.71 376
14152.84 437
14153.96 397
14155.09 423
14156.21 385
14157.33 401
14158.46 426
14159.58 420
14160.71 439
14161.83 442
14162.96 461
14164.08 440
14165.21 433
14166.33 457
14167.45 423
14168.58 380
14169.70 410
14170.83 370
14171.95 387
14173.08 386
14174.20 395
14175.33 413
14176.45 401
14177.58 425
14178.70 396
14179.83 369
14180.95 424
14182.08 417
14183.20 381
14184.33 379
14185.46 430
14186.58 412
14187.71 362
14188.83 386
14189.96 379
14191.08 409
14192.21 454
14193.33 393
14194.46 395
14195.59 416
14196.71 365
14197.84 395
14198.96 368
14200.09 358
14201.22 394
14202.34 349
14203.47 362
14204.59 358
14205.72 375
14206.85 353
14207.97 369
14209.10 359
14210.23 386
14211.35 389
14212.48 363
14213.61 359
14214.73 364
14215.86 354
14216.99 353
14218.11 349
14219.24 335
14220.37 345
14221.49 332
14222.62 318
14223.75 273
14224.87 339
14226.00 379
14227.13 340
14228.25 312
14229.38 319
14230.51 386
14231.64 390
14232.76 327
14233.89 342
14235.02 336
14236.14 359
14237.27 309
14238.40 315
14239.53 323
14240.66 338
14241.78 327
14242.91 313
14244.04 333
14245.17 344
14246.29 357
14247.42 336
14248.55 325
14249.68 297
14250.81 336
14251.93 310
14253.06 303
14254.19 301
14255.32 341
14256.45 313
14257.57 359
14258.70 345
14259.83 326
14260.96 311
14262.09 320
14263.22 331
14264.34 334
14265.47 341
14266.60 323
14267.73 279
14268.86 334
14269.99 310
14271.12 325
14272.25 280
14273.37 299
14274.50 308
14275.63 315
14276.76 315
14277.89 292
14279.02 267
14280.15 280
14281.28 336
14282.41 298
14283.54 289
14284.67 288
14285.80 316
14286.92 302
14288.05 299
14289.18 269
14290.31 270
14291.44 303
14292.57 297
14293.70 311
14294.83 264
14295.96 286
14297.09 295
14298.22 283
14299.35 259
14300.48 257
14301.61 279
14302.74 288
14303.87 281
14305.00 270
14306.13 270
14307.26 321
14308.39 304
14309.52 297
14310.65 266
14311.78 288
14312.91 289
14314.04 285
14315.18 257
14316.31 254
14317.44 242
14318.57 284
14319.70 314
14320.83 280
14321.96 270
14323.09 264
14324.22 299
14325.35 261
14326.48 215
14327.61 228
14328.75 270
14329.88 245
14331.01 280
14332.14 266
14333.27 276
14334.40 246
14335.53 239
14336.66 228
14337.80 249
14338.93 268
14340.06 264
14341.19 272
14342.32 295
14343.45 308
14344.59 232
14345.72 270
14346.85 257
14347.98 279
14349.11 253
14350.24 256
14351.38 269
14352.51 281
14353.64 270
14354.77 282
14355.91 274
14357.04 255
14358.17 224
14359.30 239
14360.43 262
14361.57 241
14362.70 235
14363.83 231
14364.96 255
14366.10 243
14367.23 254
14368.36 243
14369.49 275
14370.63 274
14371.76 288
14372.89 255
14374.03 258
14375.16 252
14376.29 244
14377.42 250
14378.56 239
14379.69 244
14380.82 244
14381.96 257
14383.09 236
14384.22 244
14385.36 265
14386.49 270
14387.62 257
14388.76 225
14389.89 282
14391.02 254
14392.16 258
14393.29 247
14394.43 226
14395.56 223
14396.69 205
14397.83 281
14398.96 251
14400.09 231
14401.23 250
14402.36 261
14403.50 250
14404.63 217
14405.76 248
14406.90 268
14408.03 226
14409.17 233
14410.30 220
14411.44 249
14412.57 276
14413.70 243
14414.84 250
14415.97 259
14417.11 285
14418.24 302
14419.38 241
14420.51 235
14421.65 235
14422.78 245
14423.92 277
14425.05 250
14426.19 279
14427.32 234
14428.46 232
14429.59 250
14430.73 263
14431.86 274
14433.00 269
14434.13 276
14435.27 257
14436.40 282
14437.54 259
14438.67 239
14439.81 227
14440.95 279
14442.08 273
14443.22 286
14444.35 302
14445.49 270
14446.62 271
14447.76 312
14448.90 273
14450.03 248
14451.17 268
14452.30 274
14453.44 267
14454.58 258
14455.71 265
14456.85 254
14457.98 258
14459.12 247
14460.26 235
14461.39 228
14462.53 256
14463.67 247
14464.80 226
14465.94 241
14467.07 266
14468.21 281
14469.35 242
14470.48 265
14471.62 241
14472.76 255
14473.90 251
14475.03 265
14476.17 248
14477.31 248
14478.44 229
14479.58 245
14480.72 252
14481.85 262
14482.99 298
14484.13 240
14485.27 271
14486.40 268
14487.54 243
14488.68 261
14489.82 285
14490.95 257
14492.09 284
14493.23 284
14494.37 243
14495.50 252
14496.64 240
14497.78 245
14498.92 304
14500.05 255
14501.19 279
14502.33 277
14503.47 312
14504.61 298
14505.74 273
14506.88 265
14508.02 334
14509.16 365
14510.30 335
14511.44 324
14512.57 295
14513.71 299
14514.85 281
14515.99 293
14517.13 289
14518.27 311
14519.41 311
14520.54 344
14521.68 303
14522.82 326
14523.96 343
14525.10 335
14526.24 379
14527.38 323
14528.52 318
14529.65 311
14530.79 329
14531.93 322
14533.07 325
14534.21 287
14535.35 312
14536.49 327
14537.63 304
14538.77 308
14539.91 297
14541.05 363
14542.19 294
14543.33 304
14544.47 284
14545.61 238
14546.75 255
14547.89 245
14549.02 254
14550.16 240
14551.30 233
14552.44 249
14553.58 243
14554.72 251
14555.86 256
14557.00 263
14558.14 241
14559.29 265
14560.43 251
14561.57 265
14562.71 244
14563.85 270
14564.99 293
14566.13 291
14567.27 276
14568.41 256
14569.55 251
14570.69 261
14571.83 226
14572.97 260
14574.11 253
14575.25 242
14576.39 239
14577.53 218
14578.68 253
14579.82 243
14580.96 245
14582.10 268
14583.24 286
14584.38 279
14585.52 255
14586.66 232
14587.80 255
14588.95 239
14590.09 272
14591.23 285
14592.37 279
14593.51 272
14594.65 264
14595.79 295
14596.94 257
14598.08 292
14599.22 273
14600.36 246
14601.50 238
14602.65 220
14603.79 251
14604.93 258
14606.07 285
14607.21 278
14608.36 264
14609.50 245
14610.64 251
14611.78 297
14612.92 326
14614.07 334
14615.21 351
14616.35 319
14617.49 287
14618.64 283
14619.78 292
14620.92 309
14622.06 273
14623.21 262
14624.35 262
14625.49 269
14626.64 312
14627.78 283
14628.92 292
14630.06 278
14631.21 277
14632.35 284
14633.49 298
14634.64 261
14635.78 284
14636.92 333
14638.07 337
14639.21 308
14640.35 296
14641.50 306
14642.64 361
14643.78 290
14644.93 326
14646.07 330
14647.21 319
14648.36 300
14649.50 288
14650.65 268
14651.79 298
14652.93 293
14654.08 239
14655.22 270
14656.37 253
14657.51 268
14658.65 279
14659.80 238
14660.94 256
14662.09 259
14663.23 260
14664.37 231
14665.52 261
14666.66 233
14667.81 221
14668.95 234
14670.10 238
14671.24 269
14672.39 237
14673.53 256
14674.68 239
14675.82 212
14676.97 190
14678.11 227
14679.25 202
14680.40 231
14681.54 308
14682.69 261
14683.83 227
14684.98 246
14686.13 231
14687.27 249
14688.42 229
14689.56 237
14690.71 225
14691.85 249
14693.00 217
14694.14 212
14695.29 201
14696.43 236
14697.58 211
14698.72 239
14699.87 199
14701.02 187
14702.16 249
14703.31 221
14704.45 231
14705.60 212
14706.75 244
14707.89 235
14709.04 232
14710.18 218
14711.33 202
14712.48 207
14713.62 249
14714.77 220
14715.92 204
14717.06 210
14718.21 214
14719.35 207
14720.50 222
14721.65 210
14722.79 221
14723.94 222
14725.09 228
14726.23 219
14727.38 225
14728.53 219
14729.67 240
14730.82 260
14731.97 201
14733.12 218
14734.26 219
14735.41 203
14736.56 235
14737.70 211
14738.85 197
14740.00 183
14741.15 214
14742.29 231
14743.44 197
14744.59 169
14745.74 216
14746.88 207
14748.03 175
14749.18 190
14750.33 181
14751.47 200
14752.62 194
14753.77 199
14754.92 185
14756.07 211
14757.21 210
14758.36 203
14759.51 223
14760.66 218
14761.81 216
14762.95 215
14764.10 220
14765.25 208
14766.40 218
14767.55 215
14768.70 198
14769.84 175
14770.99 184
14772.14 175
14773.29 206
14774.44 172
14775.59 201
14776.74 193
14777.88 214
14779.03 194
14780.18 170
14781.33 218
14782.48 200
14783.63 204
14784.78 191
14785.93 206
14787.08 187
14788.22 205
14789.37 221
14790.52 175
14791.67 211
14792.82 215
14793.97 203
14795.12 202
14796.27 187
14797.42 201
14798.57 180
14799.72 198
14800.87 195
14802.02 180
14803.17 196
14804.32 173
14805.47 187
14806.62 167
14807.77 187
14808.92 184
14810.07 190
14811.22 180
14812.37 179
14813.52 192
14814.67 208
14815.82 187
14816.97 187
14818.12 205
14819.27 234
14820.42 226
14821.57 171
14822.72 188
14823.87 175
14825.02 186
14826.17 183
14827.32 145
14828.47 167
14829.62 174
14830.78 210
14831.93 187
14833.08 168
14834.23 172
14835.38 180
14836.53 199
14837.68 205
14838.83 215
14839.98 191
14841.13 180
14842.29 199
14843.44 185
14844.59 214
14845.74 173
14846.89 193
14848.04 164
14849.19 146
14850.35 207
14851.50 179
14852.65 194
14853.80 204
14854.95 153
14856.10 152
14857.26 179
14858.41 145
14859.56 177
14860.71 180
14861.86 166
14863.02 178
14864.17 185
14865.32 215
14866.47 175
14867.63 167
14868.78 200
14869.93 202
14871.08 169
14872.23 197
14873.39 173
14874.54 175
14875.69 198
14876.84 168
14878.00 171
14879.15 160
14880.30 164
14881.46 171
14882.61 202
14883.76 155
14884.91 183
14886.07 186
14887.22 177
14888.37 173
14889.53 166
14890.68 151
14891.83 195
14892.99 175
14894.14 156
14895.29 165
14896.45 166
14897.60 159
14898.75 146
14899.91 168
14901.06 166
14902.21 185
14903.37 169
14904.52 164
14905.67 160
14906.83 164
14907.98 180
14909.14 187
14910.29 181
14911.44 184
14912.60 205
14913.75 179
14914.91 158
14916.06 182
14917.21 173
14918.37 168
14919.52 160
14920.68 175
14921.83 181
14922.99 174
14924.14 199
14925.30 183
14926.45 192
14927.60 194
14928.76 211
14929.91 199
14931.07 160
14932.22 175
14933.38 161
14934.53 153
14935.69 161
14936.84 197
14938.00 194
14939.15 199
14940.31 157
14941.46 197
14942.62 192
14943.77 218
14944.93 201
14946.08 205
14947.24 185
14948.39 176
14949.55 161
14950.71 201
14951.86 199
14953.02 162
14954.17 159
14955.33 211
14956.48 241
14957.64 202
14958.80 188
14959.95 176
14961.11 216
14962.26 203
14963.42 203
14964.57 211
14965.73 204
14966.89 207
14968.04 215
14969.20 189
14970.36 197
14971.51 229
14972.67 213
14973.82 229
14974.98 217
14976.14 197
14977.29 212
14978.45 195
14979.61 197
14980.76 191
14981.92 184
14983.08 195
14984.23 205
14985.39 193
14986.55 182
14987.70 159
14988.86 190
14990.02 186
14991.18 178
14992.33 200
14993.49 170
14994.65 187
14995.80 151
14996.96 180
14998.12 171
14999.28 151
15000.43 159
15001.59 188
15002.75 172
15003.91 170
15005.06 157
15006.22 145
15007.38 181
15008.54 145
15009.69 132
15010.85 163
15012.01 142
15013.17 154
15014.33 184
15015.48 182
15016.64 180
15017.80 149
15018.96 187
15020.12 180
15021.27 176
15022.43 145
15023.59 147
15024.75 198
15025.91 165
15027.07 170
15028.23 174
15029.38 164
15030.54 163
15031.70 195
15032.86 152
15034.02 147
15035.18 165
15036.34 206
15037.49 180
15038.65 173
15039.81 149
15040.97 172
15042.13 177
15043.29 165
15044.45 179
15045.61 179
15046.77 164
15047.93 192
15049.09 154
15050.24 204
15051.40 193
15052.56 168
15053.72 157
15054.88 151
15056.04 168
15057.20 178
15058.36 165
15059.52 169
15060.68 148
15061.84 157
15063.00 159
15064.16 155
15065.32 183
15066.48 160
15067.64 159
15068.80 176
15069.96 144
15071.12 170
15072.28 127
15073.44 151
15074.60 238
15075.76 168
15076.92 185
15078.08 148
15079.24 130
15080.40 147
15081.56 158
15082.72 149
15083.89 138
15085.05 159
15086.21 141
15087.37 188
15088.53 152
15089.69 164
15090.85 142
15092.01 189
15093.17 195
15094.33 128
15095.49 128
15096.66 170
15097.82 151
15098.98 132
15100.14 141
15101.30 180
15102.46 188
15103.62 164
15104.78 182
15105.95 180
15107.11 182
15108.27 170
15109.43 150
15110.59 162
15111.75 153
15112.92 167
15114.08 149
15115.24 129
15116.40 153
15117.56 169
15118.73 174
15119.89 175
15121.05 180
15122.21 160
15123.37 152
15124.54 163
15125.70 190
15126.86 203
15128.02 178
15129.19 153
15130.35 145
15131.51 178
15132.67 172
15133.84 164
15135.00 161
15136.16 154
15137.32 160
15138.49 161
15139.65 153
15140.81 162
15141.97 153
15143.14 152
15144.30 160
15145.46 129
15146.63 164
15147.79 172
15148.95 168
15150.12 163
15151.28 174
15152.44 152
15153.61 172
15154.77 167
15155.93 156
15157.10 156
15158.26 161
15159.42 172
15160.59 153
15161.75 166
15162.91 155
15164.08 167
15165.24 141
15166.41 145
15167.57 185
15168.73 194
15169.90 174
15171.06 171
15172.23 162
15173.39 169
15174.55 171
15175.72 130
15176.88 154
15178.05 161
15179.21 156
15180.38 173
15181.54 163
15182.70 162
15183.87 148
15185.03 178
15186.20 167
15187.36 188
15188.53 199
15189.69 150
15190.86 169
15192.02 148
15193.19 184
15194.35 164
15195.52 163
15196.68 177
15197.85 171
15199.01 167
15200.18 172
15201.34 186
15202.51 187
15203.67 185
15204.84 159
15206.00 169
15207.17 167
15208.33 161
15209.50 166
15210.66 161
15211.83 146
15213.00 171
15214.16 185
15215.33 175
15216.49 168
15217.66 185
15218.82 177
15219.99 178
15221.16 167
15222.32 208
15223.49 211
15224.65 166
15225.82 156
15226.99 183
15228.15 176
15229.32 199
15230.49 195
15231.65 187
15232.82 176
15233.98 168
15235.15 174
15236.32 224
15237.48 180
15238.65 187
15239.82 180
15240.98 200
15242.15 219
15243.32 184
15244.48 178
15245.65 177
15246.82 202
15247.98 182
15249.15 233
15250.32 201
15251.49 175
15252.65 184
15253.82 186
15254.99 187
15256.16 186
15257.32 178
15258.49 169
15259.66 160
15260.82 172
15261.99 152
15263.16 187
15264.33 199
15265.49 146
15266.66 176
15267.83 149
15269.00 177
15270.17 157
15271.33 152
15272.50 141
15273.67 134
15274.84 154
15276.01 137
15277.17 154
15278.34 161
15279.51 143
15280.68 152
15281.85 164
15283.01 138
15284.18 156
15285.35 180
15286.52 156
15287.69 160
15288.86 146
15290.03 181
15291.19 168
15292.36 166
15293.53 152
15294.70 177
15295.87 163
15297.04 165
15298.21 165
15299.38 134
15300.54 159
15301.71 173
15302.88 179
15304.05 169
15305.22 152
15306.39 155
15307.56 165
15308.73 171
15309.90 159
15311.07 176
15312.24 190
15313.41 165
15314.58 155
15315.75 145
15316.92 167
15318.09 161
15319.25 153
15320.42 149
15321.59 164
15322.76 176
15323.93 152
15325.10 169
15326.27 146
15327.44 173
15328.61 178
15329.78 181
15330.95 174
15332.12 173
15333.29 177
15334.46 172
15335.64 153
15336.81 146
15337.98 160
15339.15 173
15340.32 156
15341.49 142
15342.66 149
15343.83 195
15345.00 165
15346.17 153
15347.34 157
15348.51 187
15349.68 160
15350.85 150
15352.02 128
15353.20 177
15354.37 170
15355.54 137
15356.71 177
15357.88 138
15359.05 134
15360.22 129
15361.39 146
15362.57 157
15363.74 168
15364.91 187
15366.08 177
15367.25 149
15368.42 139
15369.59 145
15370.77 136
15371.94 163
15373.11 185
15374.28 144
15375.45 161
15376.63 157
15377.80 160
15378.97 143
15380.14 153
15381.31 171
15382.49 162
15383.66 174
15384.83 141
15386.00 167
15387.17 190
15388.35 157
15389.52 152
15390.69 138
15391.86 163
15393.04 170
15394.21 154
15395.38 168
15396.55 145
15397.73 150
15398.90 179
15400.07 169
15401.25 151
15402.42 155
15403.59 160
15404.76 171
15405.94 148
15407.11 170
15408.28 176
15409.46 167
15410.63 167
15411.80 151
15412.98 161
15414.15 162
15415.32 155
15416.50 187
15417.67 166
15418.84 171
15420.02 161
15421.19 148
15422.36 174
15423.54 153
15424.71 151
15425.89 166
15427.06 175
15428.23 181
15429.41 135
15430.58 150
15431.76 162
15432.93 145
15434.10 159
15435.28 155
15436.45 164
15437.63 183
15438.80 154
15439.97 148
15441.15 138
15442.32 176
15443.50 199
15444.67 158
15445.85 137
15447.02 148
15448.20 142
15449.37 154
15450.55 150
15451.72 150
15452.89 158
15454.07 161
15455.24 196
15456.42 184
15457.59 168
15458.77 156
15459.94 138
15461.12 147
15462.30 160
15463.47 176
15464.65 142
15465.82 161
15467.00 151
15468.17 148
15469.35 162
15470.52 166
15471.70 148
15472.87 169
15474.05 167
15475.22 142
15476.40 151
15477.58 183
15478.75 149
15479.93 170
15481.10 151
15482.28 172
15483.46 164
15484.63 170
15485.81 163
15486.98 147
15488.16 142
15489.34 145
15490.51 158
15491.69 191
15492.87 157
15494.04 183
15495.22 163
15496.39 155
15497.57 146
15498.75 139
15499.92 153
15501.10 156
15502.28 172
15503.45 161
15504.63 148
15505.81 167
15506.98 170
15508.16 207
15509.34 174
15510.52 173
15511.69 185
15512.87 189
15514.05 165
15515.22 181
15516.40 155
15517.58 160
15518.76 169
15519.93 175
15521.11 157
15522.29 205
15523.47 204
15524.64 168
15525.82 174
15527.00 150
15528.18 190
15529.35 174
15530.53 166
15531.71 164
15532.89 171
15534.07 208
15535.24 176
15536.42 171
15537.60 170
15538.78 180
15539.96 164
15541.13 156
15542.31 182
15543.49 210
15544.67 166
15545.85 189
15547.03 174
15548.20 187
15549.38 182
15550.56 174
15551.74 187
15552.92 160
15554.10 149
15555.28 142
15556.45 158
15557.63 151
15558.81 140
15559.99 145
15561.17 193
15562.35 140
15563.53 170
15564.71 152
15565.89 155
15567.07 149
15568.24 167
15569.42 153
15570.60 169
15571.78 179
15572.96 184
15574.14 172
15575.32 183
15576.50 183
15577.68 182
15578.86 213
15580.04 201
15581.22 163
15582.40 159
15583.58 187
15584.76 207
15585.94 210
15587.12 195
15588.30 177
15589.48 191
15590.66 230
15591.84 226
15593.02 231
15594.20 213
15595.38 226
15596.56 213
15597.74 183
15598.92 204
15600.10 222
15601.28 209
15602.46 206
15603.64 231
15604.82 184
15606.00 207
15607.18 223
15608.36 212
15609.55 226
15610.73 204
15611.91 206
15613.09 220
15614.27 249
15615.45 196
15616.63 236
15617.81 212
15618.99 224
15620.17 251
15621.36 237
15622.54 214
15623.72 236
15624.90 199
15626.08 215
15627.26 251
15628.44 237
15629.63 223
15630.81 246
15631.99 204
15633.17 257
15634.35 252
15635.53 224
15636.72 277
15637.90 238
15639.08 298
15640.26 265
15641.44 271
15642.63 240
15643.81 261
15644.99 264
15646.17 256
15647.35 282
15648.54 257
15649.72 249
15650.90 239
15652.08 274
15653.27 274
15654.45 302
15655.63 265
15656.81 304
15658.00 296
15659.18 304
15660.36 275
15661.54 320
15662.73 311
15663.91 292
15665.09 281
15666.28 275
15667.46 264
15668.64 286
15669.82 274
15671.01 290
15672.19 278
15673.37 323
15674.56 284
15675.74 275
15676.92 294
15678.11 270
15679.29 288
15680.47 294
15681.66 297
15682.84 291
15684.03 312
15685.21 282
15686.39 279
15687.58 282
15688.76 295
15689.94 293
15691.13 291
15692.31 265
15693.50 282
15694.68 314
15695.86 277
15697.05 256
15698.23 260
15699.42 255
15700.60 288
15701.78 299
15702.97 270
15704.15 256
15705.34 274
15706.52 259
15707.71 277
15708.89 269
15710.08 292
15711.26 295
15712.45 300
15713.63 256
15714.81 283
15716.00 294
15717.18 307
15718.37 316
15719.55 308
15720.74 294
15721.92 294
15723.11 262
15724.29 321
15725.48 356
15726.66 333
15727.85 310
15729.04 295
15730.22 308
15731.41 325
15732.59 323
15733.78 295
15734.96 329
15736.15 333
15737.33 282
15738.52 291
15739.71 321
15740.89 281
15742.08 324
15743.26 369
15744.45 345
15745.63 344
15746.82 308
15748.01 329
15749.19 325
15750.38 312
15751.56 316
15752.75 322
15753.94 367
15755.12 337
15756.31 342
15757.50 348
15758.68 328
15759.87 320
15761.06 339
15762.24 339
15763.43 334
15764.62 351
15765.80 348
15766.99 366
15768.18 332
15769.36 336
15770.55 353
15771.74 333
15772.92 337
15774.11 337
15775.30 310
15776.48 326
15777.67 323
15778.86 360
15780.05 357
15781.23 332
15782.42 295
15783.61 312
15784.80 319
15785.98 320
15787.17 310
15788.36 335
15789.55 315
15790.73 310
15791.92 326
15793.11 311
15794.30 336
15795.48 300
15796.67 314
15797.86 319
15799.05 313
15800.24 335
15801.42 291
15802.61 283
15803.80 295
15804.99 289
15806.18 275
15807.37 278
15808.55 299
15809.74 272
15810.93 272
15812.12 286
15813.31 280
15814.50 253
15815.68 248
15816.87 231
15818.06 239
15819.25 246
15820.44 257
15821.63 247
15822.82 246
15824.01 238
15825.19 219
15826.38 236
15827.57 275
15828.76 257
15829.95 222
15831.14 235
15832.33 235
15833.52 293
15834.71 249
15835.90 230
15837.09 187
15838.28 213
15839.47 254
15840.66 233
15841.84 231
15843.03 249
15844.22 235
15845.41 239
15846.60 220
15847.79 222
15848.98 213
15850.17 230
15851.36 256
15852.55 250
15853.74 219
15854.93 219
15856.12 232
15857.31 244
15858.50 214
15859.69 211
15860.88 270
15862.07 241
15863.26 232
15864.46 228
15865.65 229
15866.84 224
15868.03 225
15869.22 228
15870.41 214
15871.60 232
15872.79 253
15873.98 270
15875.17 224
15876.36 237
15877.55 268
15878.74 239
15879.94 219
15881.13 200
15882.32 227
15883.51 247
15884.70 207
15885.89 223
15887.08 223
15888.27 210
15889.46 265
15890.66 224
15891.85 247
15893.04 274
15894.23 303
15895.42 254
15896.61 250
15897.81 236
15899.00 242
15900.19 228
15901.38 238
15902.57 223
15903.76 236
15904.96 260
15906.15 235
15907.34 239
15908.53 197
15909.72 246
15910.92 271
15912.11 261
15913.30 263
15914.49 236
15915.69 267
15916.88 294
15918.07 254
15919.26 258
15920.46 258
15921.65 249
15922.84 249
15924.03 269
15925.23 250
15926.42 243
15927.61 236
15928.81 228
15930.00 222
15931.19 217
15932.38 222
15933.58 237
15934.77 207
15935.96 213
15937.16 253
15938.35 243
15939.54 235
15940.74 223
15941.93 239
15943.12 235
15944.32 262
15945.51 232
15946.70 235
15947.90 212
15949.09 224
15950.28 236
15951.48 207
15952.67 216
15953.87 207
15955.06 197
15956.25 224
15957.45 202
15958.64 201
15959.84 165
15961.03 195
15962.22 183
15963.42 180
15964.61 171
15965.81 180
15967.00 199
15968.19 232
15969.39 196
15970.58 196
15971.78 193
15972.97 183
15974.17 177
15975.36 190
15976.56 185
15977.75 196
15978.95 180
15980.14 211
15981.34 195
15982.53 180
15983.72 207
15984.92 221
15986.11 213
15987.31 181
15988.50 193
15989.70 189
15990.90 181
15992.09 160
15993.29 192
15994.48 201
15995.68 178
15996.87 188
15998.07 161
15999.26 154
16000.46 174
16001.65 203
16002.85 173
16004.05 160
16005.24 167
16006.44 157
16007.63 167
16008.83 180
16010.02 183
16011.22 181
16012.42 193
16013.61 195
16014.81 188
16016.00 161
16017.20 194
16018.40 178
16019.59 172
16020.79 151
16021.99 137
16023.18 193
16024.38 163
16025.58 177
16026.77 170
16027.97 148
16029.16 202
16030.36 168
16031.56 177
16032.76 168
16033.95 181
16035.15 186
16036.35 160
16037.54 133
16038.74 178
16039.94 166
16041.13 160
16042.33 149
16043.53 158
16044.73 143
16045.92 134
16047.12 142
16048.32 151
16049.51 140
16050.71 169
16051.91 207
16053.11 159
16054.30 146
16055.50 169
16056.70 161
16057.90 156
16059.10 163
16060.29 192
16061.49 147
16062.69 137
16063.89 150
16065.08 166
16066.28 180
16067.48 165
16068.68 142
16069.88 151
16071.07 193
16072.27 196
16073.47 203
16074.67 184
16075.87 154
16077.07 145
16078.26 159
16079.46 181
16080.66 157
16081.86 146
16083.06 134
16084.26 165
16085.46 159
16086.66 165
16087.85 126
16089.05 143
16090.25 152
16091.45 167
16092.65 172
16093.85 137
16095.05 136
16096.25 128
16097.45 168
16098.65 135
16099.84 149
16101.04 151
16102.24 157
16103.44 182
16104.64 158
16105.84 128
16107.04 147
16108.24 159
16109.44 156
16110.64 123
16111.84 140
16113.04 147
16114.24 171
16115.44 148
16116.64 152
16117.84 147
16119.04 157
16120.24 179
16121.44 148
16122.64 125
16123.84 143
16125.04 163
16126.24 140
16127.44 136
16128.64 152
16129.84 148
16131.04 116
16132.24 177
16133.44 147
16134.64 124
16135.84 132
16137.04 180
16138.25 140
16139.45 145
16140.65 149
16141.85 159
16143.05 147
16144.25 144
16145.45 127
16146.65 145
16147.85 191
16149.05 159
16150.25 147
16151.46 148
16152.66 148
16153.86 160
16155.06 136
16156.26 144
16157.46 147
16158.66 148
16159.87 145
16161.07 149
16162.27 132
16163.47 142
16164.67 158
16165.87 138
16167.08 129
16168.28 161
16169.48 143
16170.68 161
16171.88 135
16173.09 140
16174.29 161
16175.49 173
16176.69 125
16177.89 140
16179.10 151
16180.30 168
16181.50 144
16182.70 137
16183.91 141
16185.11 170
16186.31 165
16187.51 170
16188.72 155
16189.92 171
16191.12 141
16192.32 155
16193.53 196
16194.73 155
16195.93 179
16197.13 165
16198.34 159
16199.54 156
16200.74 141
16201.95 155
16203.15 151
16204.35 133
16205.56 153
16206.76 160
16207.96 147
16209.17 142
16210.37 172
16211.57 155
16212.78 143
16213.98 162
16215.18 169
16216.39 155
16217.59 171
16218.79 169
16220.00 147
16221.20 155
16222.41 155
16223.61 159
16224.81 182
16226.02 160
16227.22 146
16228.43 182
16229.63 162
16230.83 155
16232.04 173
16233.24 164
16234.45 164
16235.65 176
16236.86 181
16238.06 150
16239.26 173
16240.47 137
16241.67 157
16242.88 135
16244.08 139
16245.29 175
16246.49 164
16247.70 156
16248.90 146
16250.11 155
16251.31 140
16252.52 153
16253.72 185
16254.93 168
16256.13 196
16257.34 184
16258.54 182
16259.75 207
16260.95 195
16262.16 183
16263.36 174
16264.57 167
16265.77 186
16266.98 182
16268.19 200
16269.39 198
16270.60 183
16271.80 180
16273.01 177
16274.21 232
16275.42 229
16276.63 203
16277.83 192
16279.04 203
16280.24 196
16281.45 196
16282.66 185
16283.86 173
16285.07 175
16286.27 188
16287.48 179
16288.69 204
16289.89 180
16291.10 195
16292.31 191
16293.51 190
16294.72 229
16295.93 208
16297.13 219
16298.34 166
16299.55 218
16300.75 193
16301.96 223
16303.17 223
16304.37 202
16305.58 205
16306.79 210
16307.99 228
16309.20 201
16310.41 189
16311.62 229
16312.82 208
16314.03 204
16315.24 211
16316.44 228
16317.65 213
16318.86 207
16320.07 201
16321.27 190
16322.48 204
16323.69 190
16324.90 188
16326.10 200
16327.31 191
16328.52 206
16329.73 199
16330.94 193
16332.14 158
16333.35 158
16334.56 172
16335.77 193
16336.98 172
16338.18 191
16339.39 164
16340.60 177
16341.81 189
16343.02 151
16344.23 170
16345.43 188
16346.64 175
16347.85 182
16349.06 170
16350.27 177
16351.48 170
16352.69 180
16353.89 171
16355.10 191
16356.31 144
16357.52 142
16358.73 141
16359.94 168
16361.15 130
16362.36 154
16363.57 179
16364.77 169
16365.98 157
16367.19 144
16368.40 155
16369.61 160
16370.82 130
16372.03 151
16373.24 122
16374.45 167
16375.66 150
16376.87 163
16378.08 158
16379.29 148
16380.50 162
16381.71 174
16382.92 150
16384.13 131
16385.34 168
16386.55 181
16387.76 163
16388.97 140
16390.18 151
16391.39 147
16392.60 177
16393.81 171
16395.02 130
16396.23 145
16397.44 134
16398.65 137
16399.86 143
16401.07 179
16402.28 155
16403.49 176
16404.70 166
16405.91 156
16407.12 108
16408.33 145
16409.54 161
16410.76 147
16411.97 153
16413.18 155
16414.39 143
16415.60 170
16416.81 122
16418.02 149
16419.23 143
16420.44 139
16421.66 148
16422.87 136
16424.08 153
16425.29 135
16426.50 168
16427.71 133
16428.92 154
16430.14 144
16431.35 170
16432.56 139
16433.77 159
16434.98 145
16436.19 161
16437.41 166
16438.62 119
16439.83 147
16441.04 123
16442.25 160
16443.47 159
16444.68 136
16445.89 126
16447.10 136
16448.31 135
16449.53 133
16450.74 144
16451.95 129
16453.16 120
16454.38 114
16455.59 92
16456.80 125
16458.01 150
16459.23 143
16460.44 125
16461.65 117
16462.86 130
16464.08 133
16465.29 138
16466.50 138
16467.72 138
16468.93 105
16470.14 113
16471.35 129
16472.57 139
16473.78 140
16474.99 134
16476.21 134
16477.42 117
16478.63 113
16479.85 133
16481.06 152
16482.27 136
16483.49 105
16484.70 153
16485.92 148
16487.13 125
16488.34 120
16489.56 130
16490.77 140
16491.98 115
16493.20 136
16494.41 134
16495.63 144
16496.84 129
16498.05 128
16499.27 156
16500.48 145
16501.70 148
16502.91 134
16504.13 135
16505.34 138
16506.55 166
16507.77 158
16508.98 143
16510.20 103
16511.41 115
16512.63 138
16513.84 131
16515.06 132
16516.27 143
16517.49 150
16518.70 133
16519.92 127
16521.13 127
16522.35 120
16523.56 132
16524.78 149
16525.99 137
16527.21 99
16528.42 112
16529.64 139
16530.85 132
16532.07 162
16533.28 143
16534.50 133
16535.71 150
16536.93 135
16538.14 135
16539.36 108
16540.58 130
16541.79 148
16543.01 118
16544.22 123
16545.44 131
16546.65 123
16547.87 109
16549.09 108
16550.30 125
16551.52 135
16552.73 133
16553.95 122
16555.17 134
16556.38 138
16557.60 139
16558.82 131
16560.03 126
16561.25 107
16562.46 117
16563.68 137
16564.90 142
16566.11 131
16567.33 145
16568.55 138
16569.76 139
16570.98 125
16572.20 106
16573.41 123
16574.63 132
16575.85 151
16577.07 129
16578.28 148
16579.50 138
16580.72 139
16581.93 111
16583.15 162
16584.37 147
16585.59 151
16586.80 134
16588.02 131
16589.24 114
16590.46 135
16591.67 131
16592.89 146
16594.11 140
16595.33 114
16596.54 126
16597.76 145
16598.98 140
16600.20 124
16601.41 143
16602.63 121
16603.85 135
16605.07 124
16606.29 159
16607.50 143
16608.72 107
16609.94 117
16611.16 129
16612.38 122
16613.60 120
16614.81 95
16616.03 117
16617.25 121
16618.47 157
16619.69 143
16620.91 99
16622.13 134
16623.34 159
16624.56 144
16625.78 99
16627.00 110
16628.22 121
16629.44 120
16630.66 110
16631.88 115
16633.10 128
16634.31 126
16635.53 131
16636.75 143
16637.97 87
16639.19 114
16640.41 118
16641.63 133
16642.85 119
16644.07 105
16645.29 123
16646.51 134
16647.73 134
16648.95 111
16650.17 121
16651.39 141
16652.61 139
16653.83 126
16655.05 111
16656.27 139
16657.49 137
16658.71 125
16659.93 125
16661.15 106
16662.37 129
16663.59 143
16664.81 121
16666.03 127
16667.25 114
16668.47 125
16669.69 123
16670.91 122
16672.13 134
16673.35 149
16674.57 141
16675.79 117
16677.01 110
16678.23 127
16679.45 140
16680.67 120
16681.89 130
16683.12 134
16684.34 108
16685.56 129
16686.78 117
16688.00 131
16689.22 123
16690.44 150
16691.66 106
16692.88 111
16694.11 114
16695.33 118
16696.55 108
16697.77 116
16698.99 117
16700.21 166
16701.43 140
16702.66 108
16703.88 125
16705.10 127
16706.32 114
16707.54 139
16708.77 132
16709.99 133
16711.21 117
16712.43 136
16713.65 101
16714.87 104
16716.10 116
16717.32 134
16718.54 124
16719.76 129
16720.99 109
16722.21 108
16723.43 114
16724.65 113
16725.88 109
16727.10 134
16728.32 110
16729.54 121
16730.77 116
16731.99 136
16733.21 160
16734.43 124
16735.66 94
16736.88 116
16738.10 128
16739.33 87
16740.55 114
16741.77 129
16742.99 137
16744.22 126
16745.44 114
16746.66 113
16747.89 87
16749.11 111
16750.33 112
16751.56 104
16752.78 96
16754.00 131
16755.23 124
16756.45 136
16757.68 112
16758.90 114
16760.12 101
16761.35 115
16762.57 104
16763.79 111
16765.02 131
16766.24 109
16767.47 123
16768.69 122
16769.91 127
16771.14 128
16772.36 134
16773.59 109
16774.81 132
16776.04 130
16777.26 113
16778.48 134
16779.71 127
16780.93 92
16782.16 134
16783.38 122
16784.61 103
16785.83 98
16787.06 112
16788.28 94
16789.51 113
16790.73 97
16791.96 116
16793.18 104
16794.41 114
16795.63 125
16796.86 107
16798.08 114
16799.31 117
16800.53 134
16801.76 117
16802.98 118
16804.21 91
16805.43 113
16806.66 135
16807.88 117
16809.11 100
16810.33 132
16811.56 118
16812.79 133
16814.01 119
16815.24 105
16816.46 131
16817.69 120
16818.91 107
16820.14 128
16821.37 122
16822.59 145
16823.82 120
16825.04 131
16826.27 112
16827.50 104
16828.72 121
16829.95 98
16831.18 100
16832.40 138
16833.63 148
16834.86 138
16836.08 137
16837.31 145
16838.53 109
16839.76 119
16840.99 132
16842.21 115
16843.44 115
16844.67 128
16845.90 129
16847.12 156
16848.35 127
16849.58 125
16850.80 130
16852.03 134
16853.26 130
16854.48 144
16855.71 118
16856.94 163
16858.17 155
16859.39 131
16860.62 117
16861.85 145
16863.08 124
16864.30 129
16865.53 144
16866.76 158
16867.99 165
16869.21 142
16870.44 150
16871.67 143
16872.90 162
16874.13 156
16875.35 166
16876.58 184
16877.81 178
16879.04 165
16880.27 140
16881.49 154
16882.72 171
16883.95 175
16885.18 165
16886.41 170
16887.64 167
16888.86 206
16890.09 156
16891.32 204
16892.55 209
16893.78 207
16895.01 197
16896.24 181
16897.46 204
16898.69 212
16899.92 199
16901.15 200
16902.38 161
16903.61 170
16904.84 138
16906.07 166
16907.30 143
16908.53 126
16909.75 163
16910.98 143
16912.21 141
16913.44 155
16914.67 159
16915.90 134
16917.13 137
16918.36 136
16919.59 163
16920.82 137
16922.05 139
16923.28 130
16924.51 169
16925.74 154
16926.97 127
16928.20 130
16929.43 130
16930.66 141
16931.89 134
16933.12 151
16934.35 140
16935.58 128
16936.81 126
16938.04 114
16939.27 157
16940.50 144
16941.73 144
16942.96 130
16944.19 133
16945.42 103
16946.65 116
16947.88 112
16949.11 114
16950.34 138
16951.57 134
16952.80 143
16954.04 135
16955.27 119
16956.50 116
16957.73 111
16958.96 151
16960.19 147
16961.42 120
16962.65 133
16963.88 131
16965.11 140
16966.35 148
16967.58 125
16968.81 113
16970.04 130
16971.27 108
16972.50 129
16973.73 118
16974.97 141
16976.20 114
16977.43 130
16978.66 102
16979.89 120
16981.12 124
16982.36 132
16983.59 169
16984.82 168
16986.05 151
16987.28 136
16988.52 116
16989.75 128
16990.98 99
16992.21 112
16993.45 153
16994.68 162
16995.91 139
16997.14 127
16998.37 131
16999.61 114
17000.84 110
17002.07 113
17003.31 116
17004.54 117
17005.77 105
17007.00 154
17008.24 116
17009.47 105
17010.70 114
17011.93 147
17013.17 111
17014.40 102
17015.63 111
17016.87 113
17018.10 134
17019.33 118
17020.57 117
17021.80 138
17023.03 183
17024.27 136
17025.50 93
17026.73 108
17027.97 119
17029.20 135
17030.43 129
17031.67 154
17032.90 128
17034.14 133
17035.37 130
17036.60 124
17037.84 118
17039.07 122
17040.30 116
17041.54 122
17042.77 112
17044.01 128
17045.24 115
17046.47 117
17047.71 89
17048.94 134
17050.18 111
17051.41 110
17052.65 115
17053.88 118
17055.12 116
17056.35 94
17057.58 115
17058.82 114
17060.05 111
17061.29 97
17062.52 102
17063.76 117
17064.99 127
17066.23 119
17067.46 110
17068.70 120
17069.93 132
17071.17 129
17072.40 116
17073.64 119
17074.87 118
17076.11 95
17077.34 98
17078.58 93
17079.81 87
17081.05 110
17082.29 108
17083.52 102
17084.76 155
17085.99 115
17087.23 110
17088.46 107
17089.70 120
17090.94 114
17092.17 102
17093.41 113
17094.64 106
17095.88 104
17097.12 85
17098.35 97
17099.59 119
17100.82 114
17102.06 117
17103.30 106
17104.53 91
17105.77 113
17107.00 93
17108.24 89
17109.48 81
17110.71 94
17111.95 134
17113.19 100
17114.42 91
17115.66 110
17116.90 102
17118.13 107
17119.37 93
17120.61 117
17121.85 129
17123.08 110
17124.32 84
17125.56 117
17126.79 106
17128.03 98
17129.27 102
17130.50 128
17131.74 97
17132.98 120
17134.22 133
17135.45 116
17136.69 111
17137.93 111
17139.17 124
17140.40 110
17141.64 108
17142.88 114
17144.12 101
17145.36 105
17146.59 112
17147.83 124
17149.07 108
17150.31 139
17151.54 111
17152.78 85
17154.02 100
17155.26 134
17156.50 114
17157.74 118
17158.97 104
17160.21 88
17161.45 119
17162.69 111
17163.93 101
17165.17 107
17166.40 93
17167.64 96
17168.88 87
17170.12 101
17171.36 134
17172.60 113
17173.84 118
17175.08 112
17176.31 110
17177.55 92
17178.79 107
17180.03 125
17181.27 109
17182.51 94
17183.75 117
17184.99 108
17186.23 102
17187.47 136
17188.71 98
17189.94 100
17191.18 98
17192.42 87
17193.66 111
17194.90 129
17196.14 106
17197.38 117
17198.62 114
17199.86 118
17201.10 128
17202.34 104
17203.58 106
17204.82 110
17206.06 115
17207.30 98
17208.54 98
17209.78 100
17211.02 105
17212.26 103
17213.50 93
17214.74 77
17215.98 88
17217.22 115
17218.46 102
17219.70 96
17220.94 100
17222.18 91
17223.43 109
17224.67 112
17225.91 83
17227.15 117
17228.39 117
17229.63 118
17230.87 88
17232.11 89
17233.35 83
17234.59 106
17235.83 107
17237.08 89
17238.32 107
17239.56 85
17240.80 89
17242.04 104
17243.28 81
17244.52 113
17245.76 102
17247.01 109
17248.25 113
17249.49 87
17250.73 93
17251.97 107
17253.21 95
17254.46 96
17255.70 107
17256.94 88
17258.18 104
17259.42 100
17260.66 89
17261.91 94
17263.15 86
17264.39 120
17265.63 105
17266.87 108
17268.12 86
17269.36 107
17270.60 115
17271.84 95
17273.09 98
17274.33 104
17275.57 92
17276.81 80
17278.06 115
17279.30 86
17280.54 79
17281.78 96
17283.03 76
17284.27 78
17285.51 77
17286.76 107
17288.00 101
17289.24 90
17290.48 89
17291.73 95
17292.97 72
17294.21 65
17295.46 70
17296.70 83
17297.94 87
17299.19 95
17300.43 109
17301.67 113
17302.92 110
17304.16 92
17305.40 72
17306.65 87
17307.89 84
17309.14 88
17310.38 101
17311.62 85
17312.87 82
17314.11 92
17315.35 90
17316.60 91
17317.84 79
17319.09 107
17320.33 115
17321.58 115
17322.82 81
17324.06 79
17325.31 112
17326.55 91
17327.80 92
17329.04 86
17330.29 90
17331.53 98
17332.77 106
17334.02 96
17335.26 90
17336.51 90
17337.75 94
17339.00 92
17340.24 85
17341.49 101
17342.73 91
17343.98 90
17345.22 83
17346.47 108
17347.71 83
17348.96 94
17350.20 101
17351.45 98
17352.69 71
17353.94 79
17355.18 87
17356.43 87
17357.68 68
17358.92 93
17360.17 90
17361.41 93
17362.66 75
17363.90 81
17365.15 96
17366.39 86
17367.64 120
17368.89 92
17370.13 88
17371.38 80
17372.62 89
17373.87 84
17375.12 97
17376.36 72
17377.61 82
17378.85 91
17380.10 107
17381.35 94
17382.59 94
17383.84 80
17385.09 84
17386.33 90
17387.58 62
17388.83 72
17390.07 82
17391.32 101
17392.57 117
17393.81 100
17395.06 89
17396.31 81
17397.55 99
17398.80 101
17400.05 94
17401.29 94
17402.54 110
17403.79 86
17405.04 94
17406.28 94
17407.53 109
17408.78 88
17410.02 101
17411.27 93
17412.52 86
17413.77 76
17415.01 78
17416.26 84
17417.51 92
17418.76 109
17420.00 99
17421.25 108
17422.50 88
17423.75 94
17425.00 100
17426.24 108
17427.49 100
17428.74 94
17429.99 98
17431.24 95
17432.48 90
17433.73 85
17434.98 114
17436.23 95
17437.48 90
17438.73 113
17439.97 96
17441.22 101
17442.47 113
17443.72 77
17444.97 112
17446.22 104
17447.47 104
17448.71 92
17449.96 94
17451.21 81
17452.46 67
17453.71 109
17454.96 96
17456.21 113
17457.46 84
17458.71 119
17459.95 102
17461.20 100
17462.45 83
17463.70 106
17464.95 90
17466.20 95
17467.45 83
17468.70 72
17469.95 106
17471.20 107
17472.45 116
17473.70 68
17474.95 90
17476.20 82
17477.45 81
17478.70 89
17479.95 76
17481.20 71
17482.45 100
17483.70 85
17484.95 91
17486.20 95
17487.45 100
17488.70 122
17489.95 101
17491.20 89
17492.45 86
17493.70 117
17494.95 112
17496.20 75
17497.45 76
17498.70 96
17499.95 88
17501.20 111
17502.45 81
17503.70 73
17504.95 95
17506.20 99
17507.46 116
17508.71 87
17509.96 83
17511.21 94
17512.46 100
17513.71 105
17514.96 121
17516.21 88
17517.46 95
17518.71 95
17519.97 90
17521.22 91
17522.47 100
17523.72 96
17524.97 82
17526.22 95
17527.47 103
17528.73 95
17529.98 87
17531.23 94
17532.48 102
17533.73 75
17534.99 107
17536.24 98
17537.49 107
17538.74 87
17539.99 88
17541.25 102
17542.50 95
17543.75 105
17545.00 117
17546.25 85
17547.51 76
17548.76 77
17550.01 93
17551.26 105
17552.52 120
17553.77 88
17555.02 102
17556.27 119
17557.53 117
17558.78 105
17560.03 99
17561.28 101
17562.54 114
17563.79 90
17565.04 95
17566.30 98
17567.55 99
17568.80 78
17570.05 85
17571.31 133
17572.56 101
17573.81 103
17575.07 114
17576.32 116
17577.57 87
17578.83 96
17580.08 99
17581.33 89
17582.59 79
17583.84 90
17585.10 99
17586.35 110
17587.60 82
17588.86 106
17590.11 94
17591.36 109
17592.62 90
17593.87 82
17595.13 67
17596.38 96
17597.63 93
17598.89 80
17600.14 114
17601.40 135
17602.65 92
17603.90 109
17605.16 117
17606.41 121
17607.67 115
17608.92 122
17610.18 122
17611.43 101
17612.69 93
17613.94 107
17615.20 88
17616.45 105
17617.71 95
17618.96 116
17620.21 97
17621.47 83
17622.72 116
17623.98 112
17625.23 98
17626.49 100
17627.75 112
17629.00 91
17630.26 139
17631.51 99
17632.77 102
17634.02 90
17635.28 93
17636.53 90
17637.79 103
17639.04 103
17640.30 121
17641.55 77
17642.81 120
17644.07 106
17645.32 90
17646.58 85
17647.83 88
17649.09 98
17650.35 110
17651.60 86
17652.86 98
17654.11 92
17655.37 117
17656.63 108
17657.88 118
17659.14 86
17660.39 86
17661.65 83
17662.91 86
17664.16 105
17665.42 100
17666.68 109
17667.93 90
17669.19 83
17670.45 78
17671.70 75
17672.96 81
17674.22 82
17675.47 120
17676.73 101
17677.99 75
17679.24 100
17680.50 99
17681.76 124
17683.02 79
17684.27 88
17685.53 99
17686.79 93
17688.05 84
17689.30 102
17690.56 75
17691.82 86
17693.07 98
17694.33 110
17695.59 120
17696.85 105
17698.11 97
17699.36 86
17700.62 92
17701.88 87
17703.14 92
17704.39 93
17705.65 84
17706.91 81
17708.17 100
17709.43 92
17710.68 92
17711.94 95
17713.20 78
17714.46 70
17715.72 89
17716.98 97
17718.23 70
17719.49 93
17720.75 104
17722.01 87
17723.27 97
17724.53 110
17725.79 102
17727.04 80
17728.30 91
17729.56 90
17730.82 115
17732.08 113
17733.34 99
17734.60 90
17735.86 120
17737.12 102
17738.37 88
17739.63 96
17740.89 68
17742.15 94
17743.41 79
17744.67 115
17745.93 115
17747.19 87
17748.45 92
17749.71 99
17750.97 111
17752.23 84
17753.49 80
17754.75 83
17756.01 98
17757.27 130
17758.53 80
17759.79 101
17761.05 76
17762.31 76
17763.57 77
17764.83 89
17766.09 99
17767.35 83
17768.61 90
17769.87 89
17771.13 90
17772.39 88
17773.65 83
17774.91 75
17776.17 96
17777.43 84
17778.69 78
17779.95 82
17781.21 95
17782.47 70
17783.73 62
17784.99 72
17786.25 111
17787.51 97
17788.78 95
17790.04 82
17791.30 100
17792.56 97
17793.82 83
17795.08 98
17796.34 79
17797.60 97
17798.86 84
17800.13 106
17801.39 97
17802.65 85
17803.91 86
17805.17 82
17806.43 90
17807.69 68
17808.96 86
17810.22 106
17811.48 85
17812.74 95
17814.00 79
17815.26 81
17816.53 92
17817.79 98
17819.05 78
17820.31 78
17821.57 82
17822.84 91
17824.10 83
17825.36 74
17826.62 87
17827.89 75
17829.15 74
17830.41 102
17831.67 94
17832.93 100
17834.20 75
17835.46 85
17836.72 85
17837.99 102
17839.25 84
17840.51 96
17841.77 94
17843.04 83
17844.30 67
17845.56 99
17846.82 91
17848.09 79
17849.35 70
17850.61 64
17851.88 97
17853.14 108
17854.40 90
17855.67 70
17856.93 102
17858.19 107
17859.46 79
17860.72 76
17861.98 95
17863.25 113
17864.51 98
17865.77 62
17867.04 84
17868.30 102
17869.57 82
17870.83 107
17872.09 101
17873.36 51
17874.62 61
17875.89 84
17877.15 83
17878.41 81
17879.68 92
17880.94 99
17882.21 86
17883.47 90
17884.73 75
17886.00 89
17887.26 110
17888.53 93
17889.79 107
17891.06 105
17892.32 89
17893.59 90
17894.85 84
17896.12 87
17897.38 84
17898.65 114
17899.91 107
17901.17 98
17902.44 115
17903.70 115
17904.97 111
17906.23 105
17907.50 108
17908.77 85
17910.03 90
17911.30 86
17912.56 93
17913.83 104
17915.09 92
17916.36 97
17917.62 95
17918.89 74
17920.15 101
17921.42 75
17922.68 81
17923.95 90
17925.22 59
17926.48 86
17927.75 82
17929.01 88
17930.28 80
17931.55 75
17932.81 82
17934.08 81
17935.34 83
17936.61 83
17937.88 95
17939.14 75
17940.41 90
17941.68 93
17942.94 98
17944.21 84
17945.47 71
17946.74 85
17948.01 91
17949.27 117
17950.54 94
17951.81 90
17953.07 86
17954.34 83
17955.61 81
17956.87 79
17958.14 81
17959.41 74
17960.68 94
17961.94 101
17963.21 95
17964.48 101
17965.74 95
17967.01 103
17968.28 87
17969.55 81
17970.81 99
17972.08 87
17973.35 75
17974.62 63
17975.88 70
17977.15 99
17978.42 83
17979.69 101
17980.95 82
17982.22 74
17983.49 101
17984.76 85
17986.03 71
17987.29 73
17988.56 98
17989.83 91
17991.10 89
17992.37 85
17993.63 88
17994.90 88
17996.17 86
17997.44 83
17998.71 86
17999.98 85
18001.24 88
18002.51 96
18003.78 76
18005.05 75
18006.32 89
18007.59 84
18008.86 93
18010.12 78
18011.39 76
18012.66 116
18013.93 88
18015.20 81
18016.47 70
18017.74 81
18019.01 108
18020.28 101
18021.54 94
18022.81 71
18024.08 101
18025.35 100
18026.62 92
18027.89 87
18029.16 73
18030.43 90
18031.70 78
18032.97 95
18034.24 77
18035.51 77
18036.78 92
18038.05 80
18039.32 65
18040.59 95
18041.86 90
18043.13 111
18044.40 86
18045.67 59
18046.94 69
18048.21 81
18049.48 82
18050.75 83
18052.02 91
18053.29 84
18054.56 85
18055.83 84
18057.10 75
18058.37 68
18059.64 95
18060.91 73
18062.18 81
18063.45 100
18064.72 92
18065.99 71
18067.26 68
18068.54 67
18069.81 90
18071.08 74
18072.35 60
18073.62 88
18074.89 91
18076.16 74
18077.43 77
18078.70 86
18079.97 84
18081.25 80
18082.52 76
18083.79 88
18085.06 83
18086.33 78
18087.60 82
18088.87 113
18090.15 87
18091.42 85
18092.69 102
18093.96 83
18095.23 80
18096.50 80
18097.78 79
18099.05 88
18100.32 87
18101.59 109
18102.86 90
18104.14 88
18105.41 78
18106.68 76
18107.95 57
18109.23 75
18110.50 83
18111.77 69
18113.04 90
18114.31 95
18115.59 69
18116.86 70
18118.13 83
18119.40 86
18120.68 79
18121.95 83
18123.22 71
18124.50 102
18125.77 73
18127.04 79
18128.31 80
18129.59 112
18130.86 114
18132.13 73
18133.41 77
18134.68 78
18135.95 78
18137.23 78
18138.50 57
18139.77 71
18141.05 70
18142.32 53
18143.59 64
18144.87 72
18146.14 73
18147.41 62
18148.69 62
18149.96 86
18151.23 88
18152.51 77
18153.78 85
18155.06 88
18156.33 86
18157.60 71
18158.88 87
18160.15 88
18161.43 66
18162.70 75
18163.97 99
18165.25 82
18166.52 97
18167.80 93
18169.07 97
18170.35 74
18171.62 94
18172.90 95
18174.17 87
18175.44 95
18176.72 69
18177.99 59
18179.27 82
18180.54 89
18181.82 90
18183.09 89
18184.37 112
18185.64 104
18186.92 83
18188.19 93
18189.47 70
18190.74 84
18192.02 93
18193.29 79
18194.57 64
18195.84 70
18197.12 96
18198.39 99
18199.67 95
18200.95 94
18202.22 72
18203.50 87
18204.77 95
18206.05 83
18207.32 76
18208.60 77
18209.88 81
18211.15 77
18212.43 67
18213.70 83
18214.98 80
18216.26 82
18217.53 89
18218.81 73
18220.08 117
18221.36 75
18222.64 72
18223.91 84
18225.19 76
18226.47 78
18227.74 75
18229.02 109
18230.29 83
18231.57 90
18232.85 76
18234.12 83
18235.40 78
18236.68 80
18237.95 91
18239.23 67
18240.51 71
18241.79 98
18243.06 85
18244.34 102
18245.62 87
18246.89 76
18248.17 68
18249.45 82
18250.73 79
18252.00 85
18253.28 92
18254.56 86
18255.83 68
18257.11 91
18258.39 88
18259.67 68
18260.94 69
18262.22 93
18263.50 74
18264.78 69
18266.06 70
18267.33 105
18268.61 92
18269.89 96
18271.17 79
18272.45 88
18273.72 118
18275.00 100
18276.28 83
18277.56 93
18278.84 55
18280.11 75
18281.39 88
18282.67 84
18283.95 87
18285.23 76
18286.51 93
18287.78 84
18289.06 69
18290.34 62
18291.62 61
18292.90 79
18294.18 82
18295.46 92
18296.74 88
18298.01 72
18299.29 88
18300.57 88
18301.85 68
18303.13 100
18304.41 85
18305.69 80
18306.97 62
18308.25 79
18309.53 88
18310.81 83
18312.09 85
18313.37 94
18314.64 91
18315.92 89
18317.20 79
18318.48 83
18319.76 109
18321.04 100
18322.32 97
18323.60 69
18324.88 64
18326.16 66
18327.44 103
18328.72 90
18330.00 99
18331.28 68
18332.56 72
18333.84 93
18335.12 82
18336.40 88
18337.68 67
18338.96 70
18340.24 80
18341.52 88
18342.80 98
18344.09 75
18345.37 78
18346.65 88
18347.93 77
18349.21 87
18350.49 94
18351.77 92
18353.05 80
18354.33 83
18355.61 81
18356.89 94
18358.17 107
18359.46 97
18360.74 107
18362.02 93
18363.30 79
18364.58 101
18365.86 111
18367.14 90
18368.42 99
18369.71 92
18370.99 69
18372.27 69
18373.55 80
18374.83 83
18376.11 88
18377.39 97
18378.68 84
18379.96 89
18381.24 71
18382.52 84
18383.80 75
18385.09 86
18386.37 107
18387.65 91
18388.93 102
18390.21 94
18391.50 69
18392.78 90
18394.06 74
18395.34 87
18396.63 73
18397.91 80
18399.19 86
18400.47 88
18401.76 81
18403.04 78
18404.32 77
18405.60 106
18406.89 103
18408.17 89
18409.45 79
18410.73 100
18412.02 88
18413.30 71
18414.58 98
18415.87 95
18417.15 98
18418.43 87
18419.72 79
18421.00 96
18422.28 89
18423.57 69
18424.85 83
18426.13 77
18427.42 85
18428.70 81
18429.98 66
18431.27 74
18432.55 88
18433.83 77
18435.12 84
18436.40 96
18437.68 69
18438.97 66
18440.25 92
18441.54 96
18442.82 86
18444.10 101
18445.39 99
18446.67 85
18447.96 78
18449.24 73
18450.53 80
18451.81 94
18453.09 84
18454.38 85
18455.66 77
18456.95 75
18458.23 87
18459.52 94
18460.80 69
18462.09 95
18463.37 92
18464.65 93
18465.94 93
18467.22 75
18468.51 86
18469.79 67
18471.08 77
18472.36 74
18473.65 70
18474.93 76
18476.22 95
18477.50 80
18478.79 79
18480.08 68
18481.36 75
18482.65 93
18483.93 87
18485.22 74
18486.50 90
18487.79 83
18489.07 92
18490.36 72
18491.64 68
18492.93 91
18494.22 83
18495.50 99
18496.79 79
18498.07 64
18499.36 79
18500.65 69
18501.93 95
18503.22 73
18504.50 74
18505.79 102
18507.08 84
18508.36 83
18509.65 68
18510.94 99
18512.22 99
18513.51 85
18514.80 72
18516.08 94
18517.37 95
18518.65 85
18519.94 75
18521.23 71
18522.51 77
18523.80 85
18525.09 111
18526.38 64
18527.66 72
18528.95 94
18530.24 79
18531.52 120
18532.81 91
18534.10 69
18535.39 55
18536.67 93
18537.96 70
18539.25 67
18540.53 68
18541.82 80
18543.11 77
18544.40 76
18545.68 80
18546.97 68
18548.26 89
18549.55 85
18550.84 86
18552.12 81
18553.41 105
18554.70 89
18555.99 87
18557.27 85
18558.56 82
18559.85 86
18561.14 86
18562.43 106
18563.72 89
18565.00 105
18566.29 119
18567.58 116
18568.87 78
18570.16 78
18571.45 84
18572.73 109
18574.02 90
18575.31 82
18576.60 78
18577.89 67
18579.18 58
18580.47 78
18581.75 80
18583.04 89
18584.33 73
18585.62 82
18586.91 85
18588.20 73
18589.49 91
18590.78 96
18592.07 85
18593.36 92
18594.65 84
18595.93 99
18597.22 86
18598.51 70
18599.80 79
18601.09 83
18602.38 92
18603.67 90
18604.96 77
18606.25 103
18607.54 87
18608.83 87
18610.12 98
18611.41 84
18612.70 109
18613.99 99
18615.28 82
18616.57 95
18617.86 93
18619.15 99
18620.44 88
18621.73 100
18623.02 99
18624.31 99
18625.60 122
18626.89 112
18628.18 94
18629.47 90
18630.76 99
18632.05 93
18633.34 91
18634.64 71
18635.93 74
18637.22 80
18638.51 83
18639.80 108
18641.09 99
18642.38 121
18643.67 99
18644.96 99
18646.25 89
18647.54 92
18648.84 131
18650.13 94
18651.42 93
18652.71 85
18654.00 70
18655.29 71
18656.58 78
18657.88 70
18659.17 76
18660.46 83
18661.75 115
18663.04 96
18664.33 78
18665.63 87
18666.92 95
18668.21 77
18669.50 82
18670.79 92
18672.08 92
18673.38 61
18674.67 104
18675.96 78
18677.25 74
18678.55 75
18679.84 75
18681.13 79
18682.42 68
18683.71 65
18685.01 70
18686.30 86
18687.59 82
18688.88 73
18690.18 100
18691.47 86
18692.76 75
18694.06 84
18695.35 66
18696.64 58
18697.93 76
18699.23 99
18700.52 86
18701.81 76
18703.11 83
18704.40 110
18705.69 85
18706.99 89
18708.28 92
18709.57 66
18710.86 65
18712.16 81
18713.45 97
18714.75 97
18716.04 115
18717.33 98
18718.63 85
18719.92 89
18721.21 94
18722.51 87
18723.80 81
18725.09 66
18726.39 78
18727.68 92
18728.98 83
18730.27 79
18731.56 71
18732.86 72
18734.15 68
18735.45 96
18736.74 70
18738.04 81
18739.33 95
18740.62 81
18741.92 78
18743.21 66
18744.51 90
18745.80 85
18747.10 74
18748.39 82
18749.69 88
18750.98 71
18752.27 84
18753.57 112
18754.86 117
18756.16 84
18757.45 87
18758.75 114
18760.04 86
18761.34 68
18762.63 56
18763.93 52
18765.23 70
18766.52 68
18767.82 50
18769.11 81
18770.41 74
18771.70 80
18773.00 55
18774.29 79
18775.59 89
18776.88 105
18778.18 86
18779.48 80
18780.77 72
18782.07 98
18783.36 68
18784.66 72
18785.95 97
18787.25 67
18788.55 56
18789.84 62
18791.14 79
18792.43 68
18793.73 81
18795.03 83
18796.32 68
18797.62 80
18798.92 70
18800.21 51
18801.51 38
18802.81 83
18804.10 63
18805.40 77
18806.70 88
18807.99 76
18809.29 76
18810.59 65
18811.88 82
18813.18 83
18814.48 70
18815.77 63
18817.07 85
18818.37 88
18819.66 70
18820.96 66
18822.26 68
18823.56 85
18824.85 83
18826.15 81
18827.45 79
18828.75 83
18830.04 89
18831.34 86
18832.64 102
18833.94 78
18835.23 79
18836.53 78
18837.83 92
18839.13 64
18840.42 78
18841.72 104
18843.02 70
18844.32 68
18845.62 62
18846.91 57
18848.21 73
18849.51 78
18850.81 57
18852.11 69
18853.40 87
18854.70 72
18856.00 65
18857.30 64
18858.60 66
18859.90 67
18861.20 83
18862.49 83
18863.79 62
18865.09 81
18866.39 82
18867.69 85
18868.99 70
18870.29 77
18871.59 84
18872.88 74
18874.18 87
18875.48 83
18876.78 69
18878.08 74
18879.38 84
18880.68 83
18881.98 56
18883.28 53
18884.58 70
18885.88 60
18887.18 56
18888.47 68
18889.77 69
18891.07 74
18892.37 71
18893.67 66
18894.97 73
18896.27 76
18897.57 60
18898.87 71
18900.17 68
18901.47 78
18902.77 82
18904.07 85
18905.37 85
18906.67 70
18907.97 62
18909.27 79
18910.57 80
18911.87 62
18913.17 83
18914.47 82
18915.77 77
18917.07 87
18918.38 65
18919.68 82
18920.98 84
18922.28 83
18923.58 72
18924.88 68
18926.18 79
18927.48 62
18928.78 69
18930.08 80
18931.38 84
18932.68 84
18933.98 66
18935.29 53
18936.59 56
18937.89 70
18939.19 84
18940.49 74
18941.79 69
18943.09 61
18944.39 86
18945.70 75
18947.00 82
18948.30 71
18949.60 83
18950.90 83
18952.20 69
18953.51 83
18954.81 63
18956.11 80
18957.41 110
18958.71 75
18960.02 98
18961.32 77
18962.62 74
18963.92 95
18965.22 66
18966.53 65
18967.83 76
18969.13 84
18970.43 89
18971.73 89
18973.04 70
18974.34 68
18975.64 62
18976.94 74
18978.25 83
18979.55 60
18980.85 60
18982.16 89
18983.46 64
18984.76 66
18986.06 86
18987.37 83
18988.67 66
18989.97 76
18991.28 73
18992.58 72
18993.88 64
18995.18 82
18996.49 84
18997.79 90
18999.09 96
19000.40 85
19001.70 74
19003.00 91
19004.31 85
19005.61 75
19006.92 65
19008.22 66
19009.52 64
19010.83 72
19012.13 63
19013.43 75
19014.74 73
19016.04 75
19017.35 55
19018.65 62
19019.95 75
19021.26 61
19022.56 102
19023.87 85
19025.17 94
19026.47 87
19027.78 75
19029.08 82
19030.39 73
19031.69 66
19033.00 73
19034.30 89
19035.61 88
19036.91 104
19038.21 78
19039.52 69
19040.82 101
19042.13 74
19043.43 72
19044.74 67
19046.04 73
19047.35 77
19048.65 67
19049.96 64
19051.26 77
19052.57 80
19053.87 81
19055.18 71
19056.48 77
19057.79 93
19059.09 74
19060.40 76
19061.71 65
19063.01 53
19064.32 68
19065.62 91
19066.93 78
19068.23 66
19069.54 84
19070.85 77
19072.15 63
19073.46 66
19074.76 71
19076.07 78
19077.37 71
19078.68 63
19079.99 56
19081.29 67
19082.60 66
19083.91 73
19085.21 59
19086.52 61
19087.82 56
19089.13 68
19090.44 83
19091.74 79
19093.05 70
19094.36 78
19095.66 72
19096.97 90
19098.28 88
19099.58 105
19100.89 69
19102.20 66
19103.50 63
19104.81 75
19106.12 70
19107.42 77
19108.73 99
19110.04 81
19111.35 64
19112.65 73
19113.96 80
19115.27 81
19116.58 53
19117.88 59
19119.19 74
19120.50 63
19121.81 51
19123.11 68
19124.42 73
19125.73 73
19127.04 68
19128.34 73
19129.65 80
19130.96 89
19132.27 78
19133.57 65
19134.88 57
19136.19 68
19137.50 88
19138.81 83
19140.12 88
19141.42 81
19142.73 91
19144.04 75
19145.35 79
19146.66 60
19147.97 70
19149.27 63
19150.58 80
19151.89 86
19153.20 84
19154.51 82
19155.82 76
19157.13 83
19158.43 75
19159.74 66
19161.05 70
19162.36 66
19163.67 72
19164.98 65
19166.29 79
19167.60 77
19168.91 86
19170.22 104
19171.52 65
19172.83 70
19174.14 73
19175.45 64
19176.76 76
19178.07 83
19179.38 71
19180.69 56
19182.00 78
19183.31 62
19184.62 75
19185.93 63
19187.24 71
19188.55 55
19189.86 64
19191.17 87
19192.48 70
19193.79 70
19195.10 75
19196.41 76
19197.72 76
19199.03 65
19200.34 64
19201.65 65
19202.96 91
19204.27 76
19205.58 79
19206.89 72
19208.20 62
19209.51 72
19210.82 60
19212.13 74
19213.44 78
19214.75 88
19216.06 75
19217.38 77
19218.69 69
19220.00 78
19221.31 84
19222.62 65
19223.93 77
19225.24 71
19226.55 72
19227.86 88
19229.17 77
19230.49 73
19231.80 54
19233.11 70
19234.42 71
19235.73 80
19237.04 65
19238.35 71
19239.67 76
19240.98 89
19242.29 81
19243.60 75
19244.91 58
19246.22 61
19247.54 50
19248.85 53
19250.16 81
19251.47 63
19252.78 63
19254.10 73
19255.41 83
19256.72 67
19258.03 68
19259.34 68
19260.66 76
19261.97 79
19263.28 77
19264.59 66
19265.91 75
19267.22 77
19268.53 75
19269.84 57
19271.16 78
19272.47 74
19273.78 82
19275.10 64
19276.41 54
19277.72 59
19279.03 51
19280.35 80
19281.66 87
19282.97 79
19284.29 53
19285.60 73
19286.91 63
19288.23 68
19289.54 77
19290.85 61
19292.17 74
19293.48 62
19294.79 103
19296.11 65
19297.42 53
19298.73 60
19300.05 65
19301.36 69
19302.67 56
19303.99 61
19305.30 85
19306.62 72
19307.93 69
19309.24 57
19310.56 67
19311.87 75
19313.19 73
19314.50 68
19315.81 76
19317.13 62
19318.44 73
19319.76 73
19321.07 101
19322.39 74
19323.70 54
19325.01 61
19326.33 73
19327.64 56
19328.96 61
19330.27 66
19331.59 86
19332.90 96
19334.22 75
19335.53 72
19336.85 67
19338.16 77
19339.48 71
19340.79 67
19342.11 53
19343.42 75
19344.74 82
19346.05 88
19347.37 67
19348.68 70
19350.00 67
19351.31 70
19352.63 85
19353.94 79
19355.26 88
19356.58 112
19357.89 75
19359.21 76
19360.52 72
19361.84 64
19363.15 81
19364.47 74
19365.79 72
19367.10 80
19368.42 76
19369.73 66
19371.05 70
19372.37 84
19373.68 95
19375.00 78
19376.31 72
19377.63 101
19378.95 116
19380.26 79
19381.58 66
19382.90 58
19384.21 54
19385.53 78
19386.85 72
19388.16 62
19389.48 58
19390.80 80
19392.11 73
19393.43 54
19394.75 57
19396.06 72
19397.38 67
19398.70 79
19400.01 71
19401.33 86
19402.65 71
19403.97 59
19405.28 71
19406.60 79
19407.92 85
19409.23 85
19410.55 74
19411.87 90
19413.19 66
19414.50 60
19415.82 80
19417.14 90
19418.46 64
19419.77 79
19421.09 82
19422.41 94
19423.73 56
19425.05 45
19426.36 107
19427.68 98
19429.00 56
19430.32 61
19431.64 87
19432.95 84
19434.27 93
19435.59 60
19436.91 76
19438.23 73
19439.55 80
19440.86 83
19442.18 56
19443.50 61
19444.82 74
19446.14 64
19447.46 70
19448.78 72
19450.09 76
19451.41 79
19452.73 91
19454.05 68
19455.37 91
19456.69 83
19458.01 77
19459.33 69
19460.65 67
19461.97 69
19463.28 74
19464.60 88
19465.92 76
19467.24 88
19468.56 71
19469.88 81
19471.20 87
19472.52 79
19473.84 65
19475.16 73
19476.48 78
19477.80 70
19479.12 67
19480.44 104
19481.76 94
19483.08 66
19484.40 72
19485.72 74
19487.04 94
19488.36 72
19489.68 65
19491.00 68
19492.32 67
19493.64 64
19494.96 66
19496.28 80
19497.60 74
19498.92 83
19500.24 63
19501.56 58
19502.88 69
19504.20 79
19505.52 76
19506.84 59
19508.16 68
19509.49 76
19510.81 77
19512.13 81
19513.45 73
19514.77 78
19516.09 79
19517.41 82
19518.73 78
19520.05 79
19521.37 61
19522.70 78
19524.02 65
19525.34 66
19526.66 76
19527.98 67
19529.30 69
19530.62 51
19531.95 50
19533.27 52
19534.59 78
19535.91 100
19537.23 86
19538.55 73
19539.88 80
19541.20 83
19542.52 73
19543.84 64
19545.16 70
19546.49 74
19547.81 80
19549.13 72
19550.45 71
19551.77 62
19553.10 70
19554.42 79
19555.74 72
19557.06 77
19558.39 74
19559.71 76
19561.03 75
19562.35 66
19563.68 81
19565.00 81
19566.32 67
19567.64 71
19568.97 69
19570.29 56
19571.61 82
19572.94 69
19574.26 66
19575.58 62
19576.90 82
19578.23 81
19579.55 65
19580.87 59
19582.20 66
19583.52 69
19584.84 47
19586.17 63
19587.49 73
19588.81 62
19590.14 91
19591.46 84
19592.78 66
19594.11 88
19595.43 68
19596.76 64
19598.08 71
19599.40 69
19600.73 71
19602.05 55
19603.37 76
19604.70 74
19606.02 74
19607.35 64
19608.67 57
19610.00 54
19611.32 68
19612.64 72
19613.97 98
19615.29 72
19616.62 57
19617.94 52
19619.27 64
19620.59 71
19621.92 55
19623.24 72
19624.56 76
19625.89 68
19627.21 68
19628.54 76
19629.86 62
19631.19 65
19632.51 80
19633.84 68
19635.16 64
19636.49 65
19637.81 77
19639.14 75
19640.46 65
19641.79 57
19643.11 81
19644.44 85
19645.77 63
19647.09 63
19648.42 72
19649.74 78
19651.07 86
19652.39 74
19653.72 56
19655.04 62
19656.37 72
19657.70 71
19659.02 59
19660.35 70
19661.67 63
19663.00 82
19664.33 72
19665.65 75
19666.98 80
19668.30 68
19669.63 72
19670.96 87
19672.28 77
19673.61 72
19674.94 80
19676.26 65
19677.59 56
19678.92 69
19680.24 71
19681.57 78
19682.90 70
19684.22 61
19685.55 83
19686.88 73
19688.20 58
19689.53 66
19690.86 76
19692.18 54
19693.51 56
19694.84 76
19696.16 57
19697.49 96
19698.82 96
19700.15 71
19701.47 60
19702.80 72
19704.13 72
19705.46 79
19706.78 68
19708.11 71
19709.44 62
19710.77 81
19712.09 76
19713.42 69
19714.75 72
19716.08 72
19717.40 84
19718.73 71
19720.06 62
19721.39 76
19722.72 70
19724.04 73
19725.37 61
19726.70 74
19728.03 59
19729.36 70
19730.68 73
19732.01 91
19733.34 56
19734.67 53
19736.00 73
19737.33 66
19738.66 73
19739.98 84
19741.31 73
19742.64 72
19743.97 72
19745.30 55
19746.63 74
19747.96 75
19749.29 59
19750.61 82
19751.94 32
19753.27 67
19754.60 69
19755.93 46
19757.26 66
19758.59 58
19759.92 68
19761.25 77
19762.58 79
19763.91 73
19765.24 66
19766.57 60
19767.89 70
19769.22 75
19770.55 76
19771.88 76
19773.21 84
19774.54 93
19775.87 81
19777.20 81
19778.53 63
19779.86 65
19781.19 64
19782.52 58
19783.85 70
19785.18 73
19786.51 59
19787.84 71
19789.17 75
19790.50 90
19791.83 76
19793.16 93
19794.49 75
19795.83 59
19797.16 58
19798.49 64
19799.82 70
19801.15 92
19802.48 53
19803.81 72
19805.14 75
19806.47 77
19807.80 57
19809.13 81
19810.46 70
19811.79 71
19813.13 60
19814.46 64
19815.79 62
19817.12 63
19818.45 60
19819.78 64
19821.11 74
19822.44 95
19823.78 93
19825.11 72
19826.44 67
19827.77 79
19829.10 77
19830.43 61
19831.77 59
19833.10 65
19834.43 60
19835.76 56
19837.09 70
19838.42 62
19839.76 52
19841.09 73
19842.42 76
19843.75 67
19845.08 77
19846.42 62
19847.75 61
19849.08 66
19850.41 80
19851.75 73
19853.08 83
19854.41 67
19855.74 54
19857.08 64
19858.41 59
19859.74 80
19861.07 95
19862.41 103
19863.74 68
19865.07 77
19866.41 74
19867.74 67
19869.07 72
19870.40 83
19871.74 70
19873.07 70
19874.40 55
19875.74 80
19877.07 78
19878.40 61
19879.74 62
19881.07 84
19882.40 65
19883.74 45
19885.07 66
19886.40 57
19887.74 78
19889.07 74
19890.40 79
19891.74 46
19893.07 87
19894.41 75
19895.74 65
19897.07 62
19898.41 74
19899.74 85
19901.08 69
19902.41 62
19903.74 54
19905.08 55
19906.41 83
19907.75 63
19909.08 75
19910.41 79
19911.75 59
19913.08 47
19914.42 74
19915.75 75
19917.09 68
19918.42 75
19919.76 94
19921.09 75
19922.43 64
19923.76 68
19925.10 63
19926.43 70
19927.77 53
19929.10 70
19930.44 77
19931.77 75
19933.11 63
19934.44 66
19935.78 63
19937.11 64
19938.45 88
19939.78 79
19941.12 61
19942.45 52
19943.79 74
19945.12 77
19946.46 67
19947.79 48
19949.13 51
19950.47 82
19951.80 82
19953.14 60
19954.47 69
19955.81 67
19957.15 68
19958.48 76
19959.82 67
19961.15 74
19962.49 84
19963.83 61
19965.16 66
19966.50 61
19967.83 60
19969.17 66
19970.51 73
19971.84 54
19973.18 60
19974.52 88
19975.85 80
19977.19 81
19978.53 69
19979.86 59
19981.20 99
19982.54 77
19983.87 70
19985.21 66
19986.55 97
19987.88 80
19989.22 89
19990.56 69
19991.89 67
19993.23 68
19994.57 55
19995.91 83
19997.24 64
19998.58 60
19999.92 76
20001.26 62
20002.59 57
20003.93 67
20005.27 57
20006.61 82
20007.94 63
20009.28 49
20010.62 58
20011.96 76
20013.29 75
20014.63 83
20015.97 68
20017.31 66
20018.65 65
20019.98 56
20021.32 53
20022.66 61
20024.00 67
20025.34 79
20026.67 68
20028.01 63
20029.35 56
20030.69 63
20032.03 62
20033.37 70
20034.71 64
20036.04 78
20037.38 70
20038.72 64
20040.06 63
20041.40 69
20042.74 85
20044.08 73
20045.42 76
20046.75 71
20048.09 52
20049.43 57
20050.77 61
20052.11 56
20053.45 72
20054.79 67
20056.13 78
20057.47 91
20058.81 79
20060.15 72
20061.49 60
20062.82 69
20064.16 83
20065.50 66
20066.84 81
20068.18 83
20069.52 68
20070.86 82
20072.20 80
20073.54 67
20074.88 77
20076.22 86
20077.56 71
20078.90 65
20080.24 81
20081.58 88
20082.92 90
20084.26 83
20085.60 65
20086.94 73
20088.28 86
20089.62 60
20090.96 69
20092.30 86
20093.64 81
20094.99 67
20096.33 57
20097.67 72
20099.01 77
20100.35 66
20101.69 85
20103.03 59
20104.37 71
20105.71 68
20107.05 62
20108.39 62
20109.73 76
20111.08 67
20112.42 74
20113.76 111
20115.10 73
20116.44 45
20117.78 76
20119.12 77
20120.46 71
20121.81 68
20123.15 64
20124.49 83
20125.83 65
20127.17 81
20128.51 58
20129.86 78
20131.20 53
20132.54 51
20133.88 75
20135.22 76
20136.56 83
20137.91 72
20139.25 64
