# Supplementary material for: MALDI-TOF MS typing enables the classification of brewing yeasts of the genus Saccharomyces to major beer styles
Source: PLoS One. 2017 Aug 9;12(8):e0181694. doi: 10.1371/journal.pone.0181694 (PMC5549903; doi:10.1371/journal.pone.0181694)
Supplement: S3 File — The directory includes 90 raw files and was zipped to “.zip”; the folder has three strains with 30 spectra per strain; S1 Text explains the raw files with an example and Table 1 represents the yeast strains used within the experiment. (ZIP) [file pone.0181694.s006.zip › 7-9/30256-177-OG-Koe-Koe-YPG-18h-E-E_2015-07-15_3_0_B3_1.dat]

2000.53 957
2000.95 896
2001.37 924
2001.79 1022
2002.21 994
2002.64 842
2003.06 826
2003.48 832
2003.90 812
2004.32 883
2004.75 852
2005.17 781
2005.59 837
2006.01 752
2006.43 718
2006.86 775
2007.28 813
2007.70 972
2008.12 886
2008.55 932
2008.97 1047
2009.39 1000
2009.81 839
2010.24 941
2010.66 869
2011.08 835
2011.50 763
2011.93 688
2012.35 879
2012.77 748
2013.20 641
2013.62 670
2014.04 723
2014.46 822
2014.89 832
2015.31 731
2015.73 748
2016.16 807
2016.58 746
2017.00 782
2017.43 712
2017.85 815
2018.27 885
2018.70 861
2019.12 879
2019.54 841
2019.97 837
2020.39 911
2020.82 867
2021.24 836
2021.66 797
2022.09 741
2022.51 721
2022.94 741
2023.36 768
2023.78 848
2024.21 742
2024.63 775
2025.06 832
2025.48 745
2025.90 720
2026.33 838
2026.75 874
2027.18 764
2027.60 852
2028.03 838
2028.45 682
2028.88 793
2029.30 706
2029.72 772
2030.15 768
2030.57 802
2031.00 892
2031.42 816
2031.85 774
2032.27 782
2032.70 797
2033.12 820
2033.55 793
2033.97 688
2034.40 797
2034.82 801
2035.25 825
2035.67 764
2036.10 892
2036.52 805
2036.95 829
2037.38 882
2037.80 973
2038.23 903
2038.65 989
2039.08 952
2039.50 872
2039.93 902
2040.36 898
2040.78 900
2041.21 969
2041.63 825
2042.06 771
2042.48 834
2042.91 854
2043.34 1039
2043.76 934
2044.19 872
2044.62 790
2045.04 891
2045.47 930
2045.89 817
2046.32 740
2046.75 715
2047.17 813
2047.60 861
2048.03 851
2048.45 833
2048.88 813
2049.31 774
2049.73 644
2050.16 723
2050.59 829
2051.01 911
2051.44 864
2051.87 888
2052.29 721
2052.72 710
2053.15 806
2053.58 711
2054.00 904
2054.43 813
2054.86 725
2055.28 694
2055.71 789
2056.14 761
2056.57 769
2056.99 827
2057.42 696
2057.85 747
2058.28 814
2058.71 762
2059.13 851
2059.56 730
2059.99 688
2060.42 752
2060.84 757
2061.27 799
2061.70 796
2062.13 788
2062.56 882
2062.98 879
2063.41 933
2063.84 1039
2064.27 1052
2064.70 971
2065.13 965
2065.55 993
2065.98 1045
2066.41 958
2066.84 927
2067.27 842
2067.70 873
2068.13 956
2068.55 815
2068.98 951
2069.41 1045
2069.84 876
2070.27 852
2070.70 750
2071.13 781
2071.56 862
2071.99 816
2072.41 760
2072.84 902
2073.27 991
2073.70 1019
2074.13 825
2074.56 801
2074.99 881
2075.42 895
2075.85 960
2076.28 1009
2076.71 896
2077.14 804
2077.57 770
2078.00 928
2078.43 972
2078.86 1045
2079.29 986
2079.72 1068
2080.15 1149
2080.58 946
2081.01 1036
2081.44 958
2081.87 930
2082.30 926
2082.73 1034
2083.16 947
2083.59 820
2084.02 856
2084.45 932
2084.88 807
2085.31 794
2085.74 818
2086.17 719
2086.60 753
2087.03 806
2087.46 852
2087.89 809
2088.32 784
2088.75 827
2089.18 886
2089.62 822
2090.05 835
2090.48 851
2090.91 762
2091.34 724
2091.77 658
2092.20 785
2092.63 848
2093.06 830
2093.49 766
2093.93 777
2094.36 840
2094.79 806
2095.22 766
2095.65 855
2096.08 857
2096.52 769
2096.95 775
2097.38 754
2097.81 730
2098.24 908
2098.67 765
2099.11 683
2099.54 756
2099.97 740
2100.40 801
2100.83 728
2101.27 781
2101.70 787
2102.13 775
2102.56 727
2102.99 710
2103.43 795
2103.86 835
2104.29 826
2104.72 891
2105.16 691
2105.59 800
2106.02 759
2106.45 693
2106.89 815
2107.32 849
2107.75 750
2108.19 797
2108.62 791
2109.05 814
2109.48 778
2109.92 787
2110.35 756
2110.78 747
2111.22 749
2111.65 730
2112.08 664
2112.52 610
2112.95 769
2113.38 713
2113.82 810
2114.25 933
2114.68 827
2115.12 781
2115.55 696
2115.98 637
2116.42 717
2116.85 692
2117.28 806
2117.72 731
2118.15 683
2118.59 722
2119.02 712
2119.45 777
2119.89 731
2120.32 736
2120.76 726
2121.19 787
2121.62 757
2122.06 762
2122.49 715
2122.93 830
2123.36 829
2123.80 791
2124.23 850
2124.66 878
2125.10 830
2125.53 848
2125.97 735
2126.40 757
2126.84 702
2127.27 708
2127.71 761
2128.14 703
2128.58 644
2129.01 693
2129.45 724
2129.88 830
2130.32 799
2130.75 880
2131.19 913
2131.62 906
2132.06 983
2132.49 825
2132.93 844
2133.36 798
2133.80 821
2134.23 939
2134.67 1108
2135.11 970
2135.54 974
2135.98 900
2136.41 900
2136.85 932
2137.28 956
2137.72 939
2138.16 958
2138.59 972
2139.03 842
2139.46 765
2139.90 809
2140.34 891
2140.77 780
2141.21 800
2141.64 784
2142.08 798
2142.52 699
2142.95 752
2143.39 760
2143.83 752
2144.26 675
2144.70 849
2145.14 799
2145.57 851
2146.01 748
2146.45 916
2146.88 902
2147.32 839
2147.76 885
2148.19 947
2148.63 1089
2149.07 1074
2149.50 1147
2149.94 1224
2150.38 971
2150.81 1186
2151.25 1215
2151.69 1133
2152.13 1008
2152.56 918
2153.00 976
2153.44 942
2153.88 901
2154.31 761
2154.75 902
2155.19 888
2155.63 858
2156.06 806
2156.50 779
2156.94 844
2157.38 955
2157.82 915
2158.25 939
2158.69 898
2159.13 784
2159.57 940
2160.01 790
2160.44 883
2160.88 852
2161.32 908
2161.76 975
2162.20 944
2162.63 896
2163.07 796
2163.51 856
2163.95 802
2164.39 802
2164.83 763
2165.27 998
2165.70 799
2166.14 758
2166.58 846
2167.02 867
2167.46 812
2167.90 767
2168.34 784
2168.78 747
2169.22 748
2169.65 763
2170.09 810
2170.53 928
2170.97 1054
2171.41 1023
2171.85 845
2172.29 818
2172.73 908
2173.17 900
2173.61 988
2174.05 978
2174.49 977
2174.93 1005
2175.37 1092
2175.81 1144
2176.25 1167
2176.69 1134
2177.13 1083
2177.57 1228
2178.01 1075
2178.45 1095
2178.89 978
2179.33 971
2179.77 1010
2180.21 940
2180.65 887
2181.09 802
2181.53 733
2181.97 862
2182.41 909
2182.85 785
2183.29 947
2183.73 851
2184.17 800
2184.61 793
2185.05 866
2185.49 811
2185.93 912
2186.37 937
2186.81 859
2187.25 970
2187.69 954
2188.14 880
2188.58 870
2189.02 824
2189.46 994
2189.90 1005
2190.34 914
2190.78 976
2191.22 856
2191.66 798
2192.11 899
2192.55 808
2192.99 745
2193.43 980
2193.87 940
2194.31 861
2194.76 1043
2195.20 1017
2195.64 858
2196.08 908
2196.52 1088
2196.96 1006
2197.41 888
2197.85 958
2198.29 968
2198.73 909
2199.17 766
2199.62 825
2200.06 930
2200.50 956
2200.94 914
2201.38 893
2201.83 966
2202.27 925
2202.71 880
2203.15 806
2203.60 825
2204.04 833
2204.48 798
2204.92 796
2205.37 883
2205.81 932
2206.25 1044
2206.70 862
2207.14 863
2207.58 951
2208.02 968
2208.47 902
2208.91 877
2209.35 944
2209.80 895
2210.24 914
2210.68 772
2211.13 866
2211.57 1044
2212.01 992
2212.46 893
2212.90 925
2213.34 871
2213.79 805
2214.23 900
2214.67 869
2215.12 941
2215.56 854
2216.00 754
2216.45 818
2216.89 803
2217.34 752
2217.78 848
2218.22 796
2218.67 888
2219.11 862
2219.56 849
2220.00 861
2220.44 760
2220.89 794
2221.33 846
2221.78 851
2222.22 798
2222.67 859
2223.11 794
2223.55 862
2224.00 841
2224.44 904
2224.89 875
2225.33 901
2225.78 846
2226.22 967
2226.67 1117
2227.11 1062
2227.56 1037
2228.00 998
2228.45 1028
2228.89 983
2229.34 958
2229.78 937
2230.23 1135
2230.67 1116
2231.12 1014
2231.56 918
2232.01 1059
2232.45 1140
2232.90 1055
2233.35 1082
2233.79 1114
2234.24 1095
2234.68 940
2235.13 1014
2235.57 1041
2236.02 915
2236.46 897
2236.91 891
2237.36 904
2237.80 885
2238.25 895
2238.69 906
2239.14 797
2239.59 890
2240.03 909
2240.48 832
2240.92 834
2241.37 882
2241.82 805
2242.26 843
2242.71 894
2243.16 781
2243.60 767
2244.05 795
2244.50 840
2244.94 838
2245.39 713
2245.84 696
2246.28 759
2246.73 797
2247.18 860
2247.62 778
2248.07 750
2248.52 849
2248.96 853
2249.41 737
2249.86 721
2250.31 767
2250.75 763
2251.20 749
2251.65 755
2252.10 817
2252.54 873
2252.99 864
2253.44 820
2253.89 857
2254.33 874
2254.78 712
2255.23 770
2255.68 843
2256.12 659
2256.57 732
2257.02 845
2257.47 837
2257.91 702
2258.36 695
2258.81 835
2259.26 773
2259.71 731
2260.16 948
2260.60 912
2261.05 954
2261.50 836
2261.95 966
2262.40 983
2262.84 835
2263.29 832
2263.74 985
2264.19 1052
2264.64 1066
2265.09 984
2265.54 908
2265.98 1108
2266.43 1069
2266.88 1036
2267.33 1039
2267.78 1151
2268.23 1015
2268.68 1043
2269.13 1147
2269.58 1060
2270.03 1117
2270.47 1149
2270.92 1083
2271.37 1044
2271.82 1169
2272.27 1110
2272.72 933
2273.17 947
2273.62 1028
2274.07 1083
2274.52 1008
2274.97 950
2275.42 940
2275.87 835
2276.32 740
2276.77 775
2277.22 897
2277.67 811
2278.12 902
2278.57 776
2279.02 785
2279.47 833
2279.92 764
2280.37 842
2280.82 953
2281.27 1027
2281.72 1041
2282.17 955
2282.62 963
2283.07 981
2283.52 901
2283.97 989
2284.42 967
2284.87 916
2285.32 847
2285.77 852
2286.22 944
2286.67 1001
2287.13 994
2287.58 1084
2288.03 1014
2288.48 1184
2288.93 1301
2289.38 1524
2289.83 1465
2290.28 1522
2290.73 1704
2291.18 1778
2291.64 1910
2292.09 1788
2292.54 1746
2292.99 1607
2293.44 1617
2293.89 1495
2294.34 1571
2294.80 1621
2295.25 1361
2295.70 1489
2296.15 1365
2296.60 1114
2297.05 1100
2297.51 1021
2297.96 1122
2298.41 939
2298.86 980
2299.31 1057
2299.77 982
2300.22 887
2300.67 923
2301.12 887
2301.57 842
2302.03 887
2302.48 817
2302.93 812
2303.38 875
2303.84 723
2304.29 896
2304.74 963
2305.19 843
2305.65 841
2306.10 895
2306.55 913
2307.01 902
2307.46 1049
2307.91 1209
2308.36 1116
2308.82 1261
2309.27 1160
2309.72 1092
2310.18 1049
2310.63 1005
2311.08 1076
2311.54 1113
2311.99 1176
2312.44 1031
2312.90 1004
2313.35 1003
2313.80 972
2314.26 911
2314.71 895
2315.16 838
2315.62 1011
2316.07 887
2316.52 1035
2316.98 1049
2317.43 957
2317.88 967
2318.34 822
2318.79 888
2319.25 974
2319.70 1039
2320.15 985
2320.61 876
2321.06 906
2321.52 990
2321.97 933
2322.43 912
2322.88 864
2323.33 919
2323.79 1036
2324.24 1071
2324.70 1103
2325.15 1058
2325.61 985
2326.06 986
2326.52 1110
2326.97 1108
2327.43 1090
2327.88 1263
2328.34 1194
2328.79 1261
2329.25 1100
2329.70 1257
2330.16 1272
2330.61 1132
2331.07 1328
2331.52 1214
2331.98 1243
2332.43 1132
2332.89 1014
2333.34 1024
2333.80 1001
2334.25 1004
2334.71 968
2335.16 1016
2335.62 1036
2336.08 960
2336.53 1000
2336.99 1009
2337.44 830
2337.90 888
2338.35 941
2338.81 1100
2339.27 1039
2339.72 1034
2340.18 954
2340.63 947
2341.09 915
2341.55 931
2342.00 1137
2342.46 1223
2342.91 1074
2343.37 1069
2343.83 1045
2344.28 980
2344.74 1041
2345.20 1007
2345.65 1088
2346.11 1010
2346.57 1004
2347.02 1083
2347.48 1101
2347.94 1121
2348.39 1006
2348.85 1059
2349.31 1130
2349.76 1066
2350.22 1046
2350.68 959
2351.14 1012
2351.59 978
2352.05 940
2352.51 1020
2352.96 1017
2353.42 940
2353.88 939
2354.34 930
2354.79 832
2355.25 734
2355.71 877
2356.17 938
2356.62 886
2357.08 1000
2357.54 985
2358.00 953
2358.46 869
2358.91 832
2359.37 1004
2359.83 964
2360.29 922
2360.74 1019
2361.20 1085
2361.66 1115
2362.12 950
2362.58 1051
2363.04 1058
2363.49 1017
2363.95 864
2364.41 1082
2364.87 920
2365.33 873
2365.79 881
2366.24 917
2366.70 984
2367.16 1054
2367.62 1126
2368.08 1065
2368.54 946
2369.00 936
2369.46 855
2369.91 989
2370.37 897
2370.83 872
2371.29 864
2371.75 879
2372.21 943
2372.67 829
2373.13 884
2373.59 931
2374.05 996
2374.51 961
2374.97 973
2375.42 922
2375.88 1159
2376.34 1092
2376.80 938
2377.26 1084
2377.72 1012
2378.18 1159
2378.64 1018
2379.10 951
2379.56 942
2380.02 912
2380.48 851
2380.94 909
2381.40 861
2381.86 912
2382.32 870
2382.78 882
2383.24 1045
2383.70 920
2384.16 1091
2384.62 998
2385.08 922
2385.54 836
2386.00 838
2386.47 900
2386.93 858
2387.39 933
2387.85 874
2388.31 880
2388.77 781
2389.23 916
2389.69 962
2390.15 1036
2390.61 1015
2391.07 930
2391.53 945
2391.99 954
2392.46 929
2392.92 1025
2393.38 931
2393.84 935
2394.30 762
2394.76 823
2395.22 893
2395.68 796
2396.15 754
2396.61 843
2397.07 972
2397.53 958
2397.99 983
2398.45 819
2398.92 930
2399.38 923
2399.84 830
2400.30 951
2400.76 1049
2401.23 1010
2401.69 850
2402.15 854
2402.61 1005
2403.07 926
2403.54 788
2404.00 834
2404.46 931
2404.92 996
2405.38 969
2405.85 955
2406.31 792
2406.77 934
2407.23 894
2407.70 926
2408.16 802
2408.62 903
2409.08 835
2409.55 780
2410.01 800
2410.47 793
2410.94 884
2411.40 766
2411.86 909
2412.32 874
2412.79 876
2413.25 819
2413.71 812
2414.18 778
2414.64 906
2415.10 1014
2415.57 993
2416.03 1106
2416.49 1196
2416.96 1086
2417.42 1094
2417.88 1014
2418.35 1021
2418.81 1072
2419.28 1160
2419.74 1198
2420.20 1151
2420.67 1087
2421.13 1203
2421.59 1155
2422.06 1129
2422.52 1119
2422.99 1015
2423.45 1111
2423.91 1038
2424.38 1102
2424.84 1032
2425.31 978
2425.77 1091
2426.24 998
2426.70 922
2427.16 960
2427.63 919
2428.09 924
2428.56 986
2429.02 893
2429.49 899
2429.95 832
2430.42 929
2430.88 914
2431.35 934
2431.81 895
2432.28 875
2432.74 1022
2433.21 1033
2433.67 946
2434.14 1059
2434.60 909
2435.07 952
2435.53 1000
2436.00 993
2436.46 1039
2436.93 1026
2437.39 1155
2437.86 1041
2438.32 1122
2438.79 1303
2439.26 1244
2439.72 1248
2440.19 1499
2440.65 1435
2441.12 1281
2441.58 1207
2442.05 1183
2442.52 1303
2442.98 1150
2443.45 1102
2443.91 914
2444.38 975
2444.85 859
2445.31 962
2445.78 971
2446.24 925
2446.71 802
2447.18 908
2447.64 825
2448.11 801
2448.58 848
2449.04 907
2449.51 872
2449.98 864
2450.44 869
2450.91 980
2451.38 1024
2451.84 1068
2452.31 1000
2452.78 898
2453.24 817
2453.71 869
2454.18 883
2454.64 805
2455.11 897
2455.58 1040
2456.05 1066
2456.51 968
2456.98 972
2457.45 935
2457.92 978
2458.38 951
2458.85 842
2459.32 909
2459.79 938
2460.25 903
2460.72 868
2461.19 847
2461.66 866
2462.12 957
2462.59 888
2463.06 828
2463.53 730
2464.00 835
2464.46 876
2464.93 879
2465.40 984
2465.87 966
2466.34 941
2466.80 929
2467.27 977
2467.74 941
2468.21 964
2468.68 910
2469.15 919
2469.61 1000
2470.08 850
2470.55 717
2471.02 779
2471.49 846
2471.96 732
2472.43 860
2472.89 885
2473.36 905
2473.83 889
2474.30 921
2474.77 783
2475.24 806
2475.71 984
2476.18 980
2476.65 1010
2477.12 973
2477.59 958
2478.05 975
2478.52 944
2478.99 966
2479.46 1042
2479.93 1022
2480.40 1059
2480.87 1014
2481.34 968
2481.81 926
2482.28 1080
2482.75 977
2483.22 890
2483.69 863
2484.16 886
2484.63 846
2485.10 903
2485.57 828
2486.04 903
2486.51 905
2486.98 945
2487.45 969
2487.92 899
2488.39 906
2488.86 991
2489.33 847
2489.80 903
2490.27 992
2490.74 1055
2491.21 1034
2491.68 888
2492.15 881
2492.62 862
2493.10 902
2493.57 860
2494.04 890
2494.51 1003
2494.98 1121
2495.45 1049
2495.92 1114
2496.39 1057
2496.86 961
2497.33 934
2497.80 966
2498.28 944
2498.75 863
2499.22 732
2499.69 835
2500.16 930
2500.63 927
2501.10 969
2501.58 915
2502.05 962
2502.52 920
2502.99 944
2503.46 914
2503.93 1013
2504.41 888
2504.88 896
2505.35 904
2505.82 917
2506.29 888
2506.76 927
2507.24 966
2507.71 883
2508.18 922
2508.65 1067
2509.13 1076
2509.60 1119
2510.07 1214
2510.54 1058
2511.01 1223
2511.49 1184
2511.96 1134
2512.43 1145
2512.90 1123
2513.38 1072
2513.85 1266
2514.32 1288
2514.80 1125
2515.27 1139
2515.74 898
2516.21 961
2516.69 935
2517.16 956
2517.63 956
2518.11 875
2518.58 1001
2519.05 965
2519.53 913
2520.00 885
2520.47 1012
2520.95 973
2521.42 924
2521.89 1094
2522.37 1019
2522.84 1033
2523.31 944
2523.79 1005
2524.26 891
2524.73 850
2525.21 744
2525.68 809
2526.16 823
2526.63 817
2527.10 870
2527.58 1071
2528.05 1021
2528.52 917
2529.00 762
2529.47 984
2529.95 961
2530.42 998
2530.90 916
2531.37 1026
2531.84 909
2532.32 850
2532.79 867
2533.27 811
2533.74 849
2534.22 818
2534.69 797
2535.17 941
2535.64 870
2536.12 920
2536.59 906
2537.07 950
2537.54 921
2538.02 962
2538.49 932
2538.97 983
2539.44 1018
2539.92 938
2540.39 849
2540.87 975
2541.34 1049
2541.82 946
2542.29 984
2542.77 1164
2543.24 962
2543.72 946
2544.19 972
2544.67 1009
2545.14 987
2545.62 905
2546.10 965
2546.57 1147
2547.05 1210
2547.52 1276
2548.00 1355
2548.47 1270
2548.95 1133
2549.43 1092
2549.90 1105
2550.38 1212
2550.86 1237
2551.33 1214
2551.81 1285
2552.28 1276
2552.76 1236
2553.24 1264
2553.71 1185
2554.19 1151
2554.67 1244
2555.14 1174
2555.62 1182
2556.10 1136
2556.57 1151
2557.05 1151
2557.53 988
2558.00 1106
2558.48 1174
2558.96 1162
2559.43 1112
2559.91 1088
2560.39 1097
2560.86 906
2561.34 900
2561.82 986
2562.30 930
2562.77 872
2563.25 836
2563.73 932
2564.21 916
2564.68 997
2565.16 945
2565.64 915
2566.12 975
2566.59 926
2567.07 805
2567.55 853
2568.03 983
2568.50 935
2568.98 833
2569.46 811
2569.94 797
2570.42 820
2570.89 911
2571.37 925
2571.85 939
2572.33 824
2572.81 797
2573.28 864
2573.76 953
2574.24 938
2574.72 898
2575.20 887
2575.68 884
2576.15 888
2576.63 1002
2577.11 1106
2577.59 871
2578.07 925
2578.55 988
2579.03 989
2579.50 822
2579.98 811
2580.46 760
2580.94 829
2581.42 978
2581.90 996
2582.38 928
2582.86 830
2583.34 889
2583.82 922
2584.30 935
2584.77 801
2585.25 840
2585.73 968
2586.21 912
2586.69 1021
2587.17 1045
2587.65 952
2588.13 899
2588.61 909
2589.09 932
2589.57 927
2590.05 864
2590.53 986
2591.01 932
2591.49 978
2591.97 957
2592.45 956
2592.93 995
2593.41 1027
2593.89 1085
2594.37 1166
2594.85 1172
2595.33 1006
2595.81 971
2596.29 980
2596.77 971
2597.25 913
2597.73 850
2598.21 830
2598.69 865
2599.17 982
2599.65 917
2600.14 902
2600.62 900
2601.10 928
2601.58 937
2602.06 957
2602.54 871
2603.02 868
2603.50 880
2603.98 875
2604.46 935
2604.95 1054
2605.43 990
2605.91 1006
2606.39 1062
2606.87 903
2607.35 858
2607.83 1023
2608.31 1084
2608.80 1042
2609.28 918
2609.76 921
2610.24 964
2610.72 1037
2611.20 1009
2611.69 1031
2612.17 919
2612.65 816
2613.13 867
2613.61 1023
2614.10 962
2614.58 936
2615.06 797
2615.54 838
2616.02 930
2616.51 988
2616.99 888
2617.47 958
2617.95 987
2618.44 927
2618.92 880
2619.40 934
2619.88 899
2620.37 914
2620.85 946
2621.33 932
2621.81 934
2622.30 965
2622.78 979
2623.26 876
2623.75 904
2624.23 998
2624.71 917
2625.19 823
2625.68 853
2626.16 829
2626.64 893
2627.13 852
2627.61 884
2628.09 939
2628.58 992
2629.06 895
2629.54 976
2630.03 883
2630.51 819
2630.99 866
2631.48 1003
2631.96 1129
2632.45 914
2632.93 916
2633.41 969
2633.90 879
2634.38 893
2634.86 900
2635.35 908
2635.83 1068
2636.32 826
2636.80 750
2637.28 852
2637.77 1041
2638.25 1110
2638.74 1045
2639.22 1063
2639.71 1107
2640.19 882
2640.68 1011
2641.16 1138
2641.64 975
2642.13 1006
2642.61 1139
2643.10 946
2643.58 883
2644.07 901
2644.55 941
2645.04 975
2645.52 821
2646.01 858
2646.49 857
2646.98 880
2647.46 811
2647.95 857
2648.43 913
2648.92 968
2649.40 986
2649.89 974
2650.37 918
2650.86 938
2651.34 872
2651.83 907
2652.32 1004
2652.80 883
2653.29 893
2653.77 962
2654.26 948
2654.74 996
2655.23 1024
2655.72 902
2656.20 990
2656.69 1014
2657.17 961
2657.66 894
2658.15 966
2658.63 975
2659.12 1033
2659.60 976
2660.09 1023
2660.58 882
2661.06 907
2661.55 844
2662.04 901
2662.52 862
2663.01 1012
2663.49 999
2663.98 936
2664.47 952
2664.95 956
2665.44 882
2665.93 877
2666.42 908
2666.90 924
2667.39 873
2667.88 875
2668.36 805
2668.85 970
2669.34 1011
2669.82 836
2670.31 907
2670.80 976
2671.29 1000
2671.77 934
2672.26 960
2672.75 1072
2673.24 1152
2673.72 1135
2674.21 1326
2674.70 1189
2675.19 1161
2675.67 1156
2676.16 1106
2676.65 1160
2677.14 1195
2677.62 1135
2678.11 1111
2678.60 1206
2679.09 1074
2679.58 1167
2680.06 1264
2680.55 1154
2681.04 1194
2681.53 1268
2682.02 1235
2682.51 1203
2682.99 1216
2683.48 1313
2683.97 1231
2684.46 1168
2684.95 1165
2685.44 1143
2685.92 1109
2686.41 1035
2686.90 1064
2687.39 1139
2687.88 1134
2688.37 1042
2688.86 1051
2689.35 986
2689.83 1001
2690.32 1011
2690.81 964
2691.30 911
2691.79 968
2692.28 853
2692.77 934
2693.26 994
2693.75 942
2694.24 961
2694.73 972
2695.22 930
2695.71 1045
2696.20 922
2696.68 988
2697.17 1013
2697.66 998
2698.15 1095
2698.64 1120
2699.13 1105
2699.62 1092
2700.11 969
2700.60 1140
2701.09 1131
2701.58 1113
2702.07 982
2702.56 1061
2703.05 1101
2703.54 1053
2704.03 979
2704.52 1032
2705.01 1080
2705.50 1006
2706.00 1018
2706.49 1038
2706.98 862
2707.47 935
2707.96 1024
2708.45 855
2708.94 829
2709.43 946
2709.92 951
2710.41 856
2710.90 855
2711.39 885
2711.88 922
2712.37 904
2712.87 981
2713.36 875
2713.85 932
2714.34 968
2714.83 943
2715.32 946
2715.81 934
2716.30 806
2716.80 928
2717.29 1064
2717.78 1008
2718.27 883
2718.76 873
2719.25 862
2719.75 964
2720.24 856
2720.73 796
2721.22 955
2721.71 1007
2722.20 995
2722.70 1066
2723.19 1122
2723.68 1037
2724.17 919
2724.66 961
2725.16 987
2725.65 846
2726.14 806
2726.63 881
2727.13 970
2727.62 1027
2728.11 873
2728.60 923
2729.10 950
2729.59 996
2730.08 837
2730.57 860
2731.07 909
2731.56 1010
2732.05 1014
2732.54 933
2733.04 982
2733.53 1087
2734.02 1074
2734.52 1064
2735.01 1052
2735.50 1102
2736.00 1097
2736.49 1046
2736.98 977
2737.47 958
2737.97 881
2738.46 930
2738.95 1048
2739.45 1034
2739.94 839
2740.44 824
2740.93 839
2741.42 922
2741.92 891
2742.41 862
2742.90 901
2743.40 931
2743.89 943
2744.39 893
2744.88 893
2745.37 757
2745.87 756
2746.36 731
2746.86 817
2747.35 1000
2747.84 1114
2748.34 1017
2748.83 989
2749.33 1048
2749.82 983
2750.32 1073
2750.81 1004
2751.30 979
2751.80 905
2752.29 797
2752.79 754
2753.28 755
2753.78 875
2754.27 959
2754.77 950
2755.26 852
2755.76 860
2756.25 925
2756.75 949
2757.24 945
2757.74 1064
2758.23 1044
2758.73 1023
2759.22 966
2759.72 993
2760.21 979
2760.71 998
2761.20 1032
2761.70 1092
2762.20 1067
2762.69 1013
2763.19 945
2763.68 1065
2764.18 1071
2764.67 928
2765.17 1002
2765.67 1002
2766.16 875
2766.66 833
2767.15 852
2767.65 831
2768.14 860
2768.64 876
2769.14 871
2769.63 1018
2770.13 978
2770.63 888
2771.12 1025
2771.62 814
2772.11 893
2772.61 928
2773.11 1005
2773.60 883
2774.10 1045
2774.60 1048
2775.09 934
2775.59 1012
2776.09 1124
2776.58 1049
2777.08 1272
2777.58 1118
2778.07 1117
2778.57 1081
2779.07 1057
2779.57 1129
2780.06 979
2780.56 1045
2781.06 1124
2781.55 943
2782.05 1088
2782.55 1051
2783.05 909
2783.54 1026
2784.04 860
2784.54 938
2785.04 1063
2785.53 1019
2786.03 961
2786.53 987
2787.03 958
2787.52 1039
2788.02 1049
2788.52 1067
2789.02 1110
2789.52 950
2790.01 930
2790.51 1009
2791.01 1011
2791.51 1017
2792.01 929
2792.50 1015
2793.00 1003
2793.50 914
2794.00 1064
2794.50 1100
2795.00 1113
2795.50 1055
2795.99 1093
2796.49 1138
2796.99 1161
2797.49 1386
2797.99 1258
2798.49 1250
2798.99 1175
2799.48 1142
2799.98 1144
2800.48 1292
2800.98 1234
2801.48 1230
2801.98 1148
2802.48 1090
2802.98 1257
2803.48 990
2803.98 1129
2804.48 1189
2804.97 1300
2805.47 1281
2805.97 1403
2806.47 1493
2806.97 1629
2807.47 1649
2807.97 1671
2808.47 1629
2808.97 1544
2809.47 1603
2809.97 1713
2810.47 1496
2810.97 1336
2811.47 1220
2811.97 1172
2812.47 1039
2812.97 1050
2813.47 1100
2813.97 1103
2814.47 1092
2814.97 986
2815.47 998
2815.97 1064
2816.47 1100
2816.97 966
2817.47 1110
2817.97 1244
2818.47 1249
2818.97 1164
2819.47 1209
2819.98 1300
2820.48 1192
2820.98 1125
2821.48 1082
2821.98 1215
2822.48 1267
2822.98 1148
2823.48 1166
2823.98 1002
2824.48 1050
2824.98 983
2825.49 972
2825.99 1022
2826.49 958
2826.99 971
2827.49 824
2827.99 910
2828.49 942
2828.99 928
2829.50 1009
2830.00 838
2830.50 985
2831.00 1011
2831.50 864
2832.00 878
2832.51 759
2833.01 921
2833.51 976
2834.01 929
2834.51 1008
2835.02 994
2835.52 1217
2836.02 1137
2836.52 1030
2837.02 1118
2837.53 1067
2838.03 1011
2838.53 1070
2839.03 1215
2839.54 1191
2840.04 1100
2840.54 1062
2841.04 1055
2841.55 1016
2842.05 999
2842.55 1014
2843.05 1133
2843.56 1178
2844.06 1080
2844.56 1144
2845.07 1112
2845.57 1135
2846.07 1100
2846.57 1219
2847.08 1136
2847.58 1218
2848.08 1343
2848.59 1273
2849.09 1204
2849.59 1123
2850.10 1251
2850.60 1260
2851.10 1097
2851.61 1013
2852.11 1109
2852.61 1225
2853.12 953
2853.62 923
2854.12 871
2854.63 929
2855.13 948
2855.64 990
2856.14 953
2856.64 958
2857.15 1004
2857.65 1034
2858.16 996
2858.66 1091
2859.16 1071
2859.67 1038
2860.17 1097
2860.68 988
2861.18 864
2861.69 921
2862.19 973
2862.69 924
2863.20 930
2863.70 892
2864.21 814
2864.71 862
2865.22 938
2865.72 934
2866.23 829
2866.73 882
2867.24 854
2867.74 915
2868.25 881
2868.75 985
2869.26 1046
2869.76 899
2870.27 1015
2870.77 1045
2871.28 1047
2871.78 997
2872.29 950
2872.79 939
2873.30 1157
2873.80 1094
2874.31 946
2874.81 1142
2875.32 1139
2875.83 969
2876.33 961
2876.84 944
2877.34 1123
2877.85 1080
2878.35 1027
2878.86 921
2879.37 993
2879.87 1033
2880.38 1058
2880.88 1138
2881.39 1104
2881.90 1188
2882.40 1245
2882.91 1321
2883.41 1206
2883.92 1300
2884.43 1234
2884.93 1283
2885.44 1286
2885.95 1449
2886.45 1470
2886.96 1298
2887.47 1348
2887.97 1354
2888.48 1441
2888.99 1435
2889.49 1411
2890.00 1448
2890.51 1442
2891.01 1268
2891.52 1230
2892.03 1130
2892.54 1160
2893.04 1222
2893.55 1241
2894.06 1174
2894.56 1249
2895.07 1494
2895.58 1145
2896.09 1140
2896.59 1331
2897.10 1376
2897.61 1313
2898.12 1164
2898.62 1200
2899.13 1283
2899.64 1125
2900.15 1180
2900.65 1382
2901.16 1236
2901.67 1187
2902.18 1344
2902.69 1231
2903.19 1329
2903.70 1453
2904.21 1375
2904.72 1385
2905.23 1381
2905.73 1479
2906.24 1373
2906.75 1343
2907.26 1220
2907.77 1346
2908.28 1319
2908.79 1233
2909.29 1343
2909.80 1203
2910.31 1149
2910.82 902
2911.33 917
2911.84 983
2912.35 1008
2912.85 1050
2913.36 1069
2913.87 1172
2914.38 1074
2914.89 973
2915.40 1033
2915.91 1144
2916.42 1214
2916.93 1132
2917.44 1120
2917.95 983
2918.45 1084
2918.96 1013
2919.47 931
2919.98 1171
2920.49 1140
2921.00 1020
2921.51 1096
2922.02 1193
2922.53 1128
2923.04 1194
2923.55 1131
2924.06 1223
2924.57 1246
2925.08 1312
2925.59 1300
2926.10 1312
2926.61 1425
2927.12 1284
2927.63 1263
2928.14 1219
2928.65 1111
2929.16 1291
2929.67 1065
2930.18 969
2930.69 1033
2931.20 972
2931.71 1002
2932.22 1119
2932.73 1081
2933.25 1020
2933.76 1054
2934.27 1071
2934.78 938
2935.29 1008
2935.80 995
2936.31 979
2936.82 1131
2937.33 1034
2937.84 1017
2938.35 1157
2938.87 1060
2939.38 1165
2939.89 1082
2940.40 980
2940.91 1056
2941.42 1126
2941.93 1131
2942.44 1063
2942.96 1194
2943.47 1214
2943.98 1457
2944.49 1579
2945.00 1559
2945.51 1612
2946.03 1800
2946.54 1765
2947.05 1697
2947.56 1693
2948.07 1663
2948.59 1665
2949.10 1667
2949.61 1488
2950.12 1325
2950.63 1286
2951.15 1131
2951.66 1211
2952.17 1172
2952.68 1053
2953.19 1117
2953.71 1040
2954.22 1057
2954.73 890
2955.24 882
2955.76 1034
2956.27 1138
2956.78 989
2957.30 985
2957.81 1001
2958.32 1057
2958.83 1048
2959.35 1076
2959.86 999
2960.37 1087
2960.89 1114
2961.40 1115
2961.91 1110
2962.43 1103
2962.94 1124
2963.45 1062
2963.96 1239
2964.48 1046
2964.99 988
2965.51 1113
2966.02 1185
2966.53 1064
2967.05 905
2967.56 987
2968.07 1046
2968.59 1173
2969.10 1090
2969.61 1126
2970.13 1159
2970.64 1051
2971.16 1003
2971.67 1058
2972.18 982
2972.70 989
2973.21 1098
2973.73 1160
2974.24 1287
2974.75 1323
2975.27 1280
2975.78 1206
2976.30 1284
2976.81 1125
2977.33 1018
2977.84 1015
2978.36 1035
2978.87 894
2979.38 982
2979.90 1093
2980.41 1056
2980.93 1015
2981.44 1101
2981.96 1165
2982.47 1185
2982.99 1060
2983.50 1049
2984.02 1084
2984.53 1218
2985.05 1268
2985.56 1262
2986.08 1317
2986.59 1418
2987.11 1302
2987.63 1213
2988.14 1216
2988.66 1241
2989.17 1128
2989.69 1324
2990.20 1309
2990.72 1378
2991.23 1344
2991.75 1449
2992.27 1354
2992.78 1302
2993.30 1442
2993.81 1364
2994.33 1239
2994.84 1446
2995.36 1488
2995.88 1478
2996.39 1401
2996.91 1520
2997.43 1803
2997.94 1784
2998.46 1696
2998.97 1865
2999.49 1793
3000.01 1692
3000.52 1704
3001.04 1721
3001.56 1957
3002.07 1770
3002.59 1965
3003.11 2007
3003.62 2102
3004.14 2168
3004.66 2557
3005.17 2615
3005.69 2614
3006.21 2881
3006.72 2715
3007.24 2555
3007.76 2369
3008.28 1947
3008.79 1882
3009.31 1726
3009.83 1533
3010.34 1497
3010.86 1505
3011.38 1297
3011.90 1459
3012.41 1335
3012.93 1256
3013.45 1388
3013.97 1332
3014.48 1309
3015.00 1231
3015.52 1343
3016.04 1265
3016.56 1309
3017.07 1305
3017.59 1214
3018.11 1342
3018.63 1260
3019.15 1489
3019.66 1415
3020.18 1189
3020.70 1367
3021.22 1439
3021.74 1242
3022.26 1311
3022.77 1333
3023.29 1256
3023.81 1293
3024.33 1437
3024.85 1342
3025.37 1338
3025.88 1404
3026.40 1345
3026.92 1308
3027.44 1173
3027.96 1178
3028.48 1139
3029.00 1038
3029.52 1201
3030.04 1073
3030.55 1184
3031.07 1127
3031.59 1155
3032.11 1120
3032.63 1219
3033.15 1213
3033.67 1056
3034.19 1101
3034.71 1198
3035.23 1236
3035.75 1246
3036.27 1197
3036.79 1132
3037.31 1119
3037.83 1145
3038.35 1142
3038.87 1178
3039.39 1176
3039.91 1220
3040.42 1191
3040.94 1205
3041.46 1210
3041.98 1039
3042.50 1074
3043.03 982
3043.55 1168
3044.07 1129
3044.59 1078
3045.11 1086
3045.63 1026
3046.15 1160
3046.67 1189
3047.19 1197
3047.71 1252
3048.23 1208
3048.75 1111
3049.27 1220
3049.79 1222
3050.31 1138
3050.83 1100
3051.35 1237
3051.87 1184
3052.39 1117
3052.92 1062
3053.44 1056
3053.96 1058
3054.48 956
3055.00 1163
3055.52 1081
3056.04 1009
3056.56 1085
3057.09 1023
3057.61 1125
3058.13 1130
3058.65 1143
3059.17 1126
3059.69 1107
3060.21 1119
3060.74 1164
3061.26 1003
3061.78 1037
3062.30 1011
3062.82 1131
3063.34 1160
3063.87 1135
3064.39 1085
3064.91 1060
3065.43 1046
3065.95 1056
3066.48 1091
3067.00 1161
3067.52 1077
3068.04 1143
3068.57 1232
3069.09 1176
3069.61 1173
3070.13 1235
3070.66 1211
3071.18 1106
3071.70 991
3072.22 1026
3072.75 1198
3073.27 1109
3073.79 1155
3074.31 1158
3074.84 1227
3075.36 1333
3075.88 1222
3076.41 1247
3076.93 1209
3077.45 1188
3077.97 1470
3078.50 1373
3079.02 1285
3079.54 1499
3080.07 1623
3080.59 1517
3081.11 1425
3081.64 1620
3082.16 1530
3082.68 1573
3083.21 1563
3083.73 1672
3084.26 1525
3084.78 1374
3085.30 1464
3085.83 1333
3086.35 1432
3086.87 1357
3087.40 1413
3087.92 1391
3088.45 1359
3088.97 1488
3089.49 1459
3090.02 1331
3090.54 1219
3091.07 1252
3091.59 1289
3092.11 1386
3092.64 1372
3093.16 1343
3093.69 1410
3094.21 1360
3094.74 1511
3095.26 1540
3095.79 1533
3096.31 1538
3096.84 1579
3097.36 1740
3097.89 1679
3098.41 1710
3098.93 1786
3099.46 2001
3099.98 2239
3100.51 2328
3101.03 3017
3101.56 3442
3102.09 4058
3102.61 4401
3103.14 4598
3103.66 5080
3104.19 4925
3104.71 4663
3105.24 4317
3105.76 3593
3106.29 3360
3106.81 2754
3107.34 2342
3107.86 2096
3108.39 1829
3108.92 1791
3109.44 1816
3109.97 1567
3110.49 1789
3111.02 1744
3111.55 1731
3112.07 1473
3112.60 1504
3113.12 1576
3113.65 1553
3114.18 1594
3114.70 1363
3115.23 1265
3115.75 1200
3116.28 1379
3116.81 1384
3117.33 1396
3117.86 1338
3118.39 1343
3118.91 1494
3119.44 1397
3119.97 1404
3120.49 1262
3121.02 1361
3121.55 1340
3122.07 1430
3122.60 1259
3123.13 1399
3123.65 1413
3124.18 1258
3124.71 1254
3125.24 1276
3125.76 1175
3126.29 1275
3126.82 1245
3127.34 1190
3127.87 1123
3128.40 1118
3128.93 1284
3129.45 1235
3129.98 1264
3130.51 1242
3131.04 1163
3131.56 978
3132.09 1090
3132.62 1144
3133.15 1148
3133.68 1248
3134.20 1249
3134.73 994
3135.26 1116
3135.79 1116
3136.32 1092
3136.84 1189
3137.37 1132
3137.90 1182
3138.43 1140
3138.96 1115
3139.48 1264
3140.01 1279
3140.54 1180
3141.07 1227
3141.60 1095
3142.13 1078
3142.66 1117
3143.18 1173
3143.71 1182
3144.24 1169
3144.77 1172
3145.30 1200
3145.83 1244
3146.36 1154
3146.89 1290
3147.41 1465
3147.94 1395
3148.47 1366
3149.00 1403
3149.53 1439
3150.06 1352
3150.59 1595
3151.12 1522
3151.65 1351
3152.18 1249
3152.71 1425
3153.24 1349
3153.77 1181
3154.30 1186
3154.82 1240
3155.35 1374
3155.88 1436
3156.41 1344
3156.94 1228
3157.47 1184
3158.00 1246
3158.53 1147
3159.06 1117
3159.59 1094
3160.12 1149
3160.65 1251
3161.18 1206
3161.71 1145
3162.24 1189
3162.77 1065
3163.30 1000
3163.83 1038
3164.37 1000
3164.90 1077
3165.43 1090
3165.96 1091
3166.49 1105
3167.02 1065
3167.55 1139
3168.08 997
3168.61 1075
3169.14 1048
3169.67 1052
3170.20 1082
3170.73 1017
3171.26 990
3171.80 1067
3172.33 1042
3172.86 1108
3173.39 974
3173.92 1107
3174.45 976
3174.98 1126
3175.51 1356
3176.05 1302
3176.58 1269
3177.11 1185
3177.64 1162
3178.17 1168
3178.70 1244
3179.23 1247
3179.77 1244
3180.30 1154
3180.83 1232
3181.36 1170
3181.89 1179
3182.43 1027
3182.96 1172
3183.49 1118
3184.02 1029
3184.55 1074
3185.09 1035
3185.62 1048
3186.15 1097
3186.68 1097
3187.21 1055
3187.75 1064
3188.28 1095
3188.81 1146
3189.34 1042
3189.88 1071
3190.41 1035
3190.94 1022
3191.47 1049
3192.01 1099
3192.54 1186
3193.07 1074
3193.61 987
3194.14 1019
3194.67 975
3195.20 1046
3195.74 1035
3196.27 1060
3196.80 1198
3197.34 1211
3197.87 1195
3198.40 1196
3198.94 1112
3199.47 1120
3200.00 1124
3200.54 1262
3201.07 1363
3201.60 1249
3202.14 1294
3202.67 1366
3203.21 1358
3203.74 1400
3204.27 1232
3204.81 1277
3205.34 1338
3205.87 1141
3206.41 1310
3206.94 1358
3207.48 1421
3208.01 1470
3208.54 1468
3209.08 1445
3209.61 1547
3210.15 1590
3210.68 1615
3211.22 1715
3211.75 1718
3212.28 1796
3212.82 1608
3213.35 1611
3213.89 1589
3214.42 1424
3214.96 1367
3215.49 1458
3216.03 1425
3216.56 1422
3217.10 1348
3217.63 1324
3218.17 1319
3218.70 1282
3219.24 1296
3219.77 1415
3220.31 1538
3220.84 1298
3221.38 1219
3221.91 1331
3222.45 1415
3222.98 1427
3223.52 1363
3224.05 1436
3224.59 1460
3225.12 1387
3225.66 1407
3226.19 1423
3226.73 1324
3227.27 1280
3227.80 1386
3228.34 1457
3228.87 1316
3229.41 1280
3229.94 1236
3230.48 1269
3231.02 1361
3231.55 1377
3232.09 1246
3232.62 1218
3233.16 1243
3233.70 1271
3234.23 1265
3234.77 1357
3235.31 1509
3235.84 1463
3236.38 1524
3236.91 1473
3237.45 1449
3237.99 1428
3238.52 1500
3239.06 1728
3239.60 1699
3240.13 1512
3240.67 1556
3241.21 1465
3241.75 1477
3242.28 1409
3242.82 1384
3243.36 1480
3243.89 1630
3244.43 1477
3244.97 1364
3245.50 1356
3246.04 1438
3246.58 1344
3247.12 1276
3247.65 1388
3248.19 1421
3248.73 1302
3249.27 1442
3249.80 1528
3250.34 1471
3250.88 1354
3251.42 1454
3251.95 1508
3252.49 1445
3253.03 1430
3253.57 1441
3254.11 1448
3254.64 1445
3255.18 1574
3255.72 1519
3256.26 1662
3256.80 1737
3257.33 1664
3257.87 1724
3258.41 1653
3258.95 1656
3259.49 1617
3260.02 1830
3260.56 2127
3261.10 2278
3261.64 2436
3262.18 2561
3262.72 2791
3263.26 2955
3263.79 3286
3264.33 3205
3264.87 3329
3265.41 3504
3265.95 3748
3266.49 4205
3267.03 4559
3267.57 4461
3268.11 4257
3268.64 3992
3269.18 3836
3269.72 3625
3270.26 3054
3270.80 2548
3271.34 2302
3271.88 2333
3272.42 1936
3272.96 1975
3273.50 1935
3274.04 1680
3274.58 1616
3275.12 1618
3275.66 1814
3276.20 1643
3276.74 1714
3277.28 1752
3277.82 1897
3278.36 1724
3278.90 1705
3279.44 1811
3279.98 1669
3280.52 1514
3281.06 1663
3281.60 1783
3282.14 1792
3282.68 1808
3283.22 1735
3283.76 1727
3284.30 1986
3284.84 2004
3285.38 1896
3285.92 1789
3286.46 1708
3287.00 1683
3287.54 1846
3288.08 2052
3288.62 1730
3289.16 1760
3289.70 1761
3290.24 1932
3290.79 2040
3291.33 2114
3291.87 2185
3292.41 2237
3292.95 2264
3293.49 2306
3294.03 2654
3294.57 2708
3295.11 2887
3295.66 3065
3296.20 3227
3296.74 3320
3297.28 3340
3297.82 3238
3298.36 2798
3298.90 2666
3299.45 2539
3299.99 2253
3300.53 2114
3301.07 2077
3301.61 1952
3302.16 1768
3302.70 1824
3303.24 1837
3303.78 1753
3304.32 1649
3304.87 1570
3305.41 1584
3305.95 1746
3306.49 1617
3307.03 1635
3307.58 1532
3308.12 1494
3308.66 1612
3309.20 1715
3309.75 1645
3310.29 1555
3310.83 1554
3311.37 1517
3311.92 1494
3312.46 1603
3313.00 1697
3313.54 1766
3314.09 1930
3314.63 1950
3315.17 1869
3315.72 1962
3316.26 1969
3316.80 1973
3317.35 2031
3317.89 2216
3318.43 2219
3318.97 2291
3319.52 2326
3320.06 2359
3320.60 2449
3321.15 2392
3321.69 2253
3322.23 2351
3322.78 2506
3323.32 2349
3323.87 2210
3324.41 2369
3324.95 2185
3325.50 2199
3326.04 2269
3326.58 2127
3327.13 2040
3327.67 2000
3328.22 2041
3328.76 2020
3329.30 2121
3329.85 2392
3330.39 2402
3330.94 2739
3331.48 3552
3332.03 4118
3332.57 5312
3333.11 6555
3333.66 8343
3334.20 9438
3334.75 10824
3335.29 12414
3335.84 13199
3336.38 13768
3336.93 14291
3337.47 13882
3338.02 12458
3338.56 11768
3339.11 10107
3339.65 8742
3340.20 6988
3340.74 5789
3341.29 4974
3341.83 4165
3342.38 3409
3342.92 2668
3343.47 2383
3344.01 2369
3344.56 2087
3345.10 1926
3345.65 2184
3346.19 2148
3346.74 1934
3347.28 2012
3347.83 2056
3348.38 1896
3348.92 1953
3349.47 1983
3350.01 1926
3350.56 2017
3351.10 1992
3351.65 1908
3352.20 1991
3352.74 1985
3353.29 2015
3353.83 1914
3354.38 1858
3354.93 1661
3355.47 1740
3356.02 1645
3356.56 1601
3357.11 1582
3357.66 1570
3358.20 1505
3358.75 1603
3359.30 1606
3359.84 1662
3360.39 1492
3360.94 1486
3361.48 1593
3362.03 1409
3362.58 1531
3363.12 1659
3363.67 1539
3364.22 1608
3364.76 1653
3365.31 1636
3365.86 1528
3366.41 1563
3366.95 1706
3367.50 1581
3368.05 1424
3368.59 1603
3369.14 1627
3369.69 1637
3370.24 1694
3370.78 1865
3371.33 1913
3371.88 1707
3372.43 1949
3372.97 2155
3373.52 2131
3374.07 2161
3374.62 2349
3375.17 2168
3375.71 2174
3376.26 2295
3376.81 2067
3377.36 1872
3377.91 1702
3378.45 1722
3379.00 1557
3379.55 1497
3380.10 1501
3380.65 1352
3381.19 1346
3381.74 1384
3382.29 1366
3382.84 1350
3383.39 1252
3383.94 1278
3384.49 1307
3385.03 1376
3385.58 1343
3386.13 1500
3386.68 1278
3387.23 1231
3387.78 1209
3388.33 1205
3388.88 1174
3389.42 1231
3389.97 1282
3390.52 1233
3391.07 1271
3391.62 1180
3392.17 1290
3392.72 1260
3393.27 1336
3393.82 1270
3394.37 1239
3394.92 1170
3395.47 1126
3396.02 1188
3396.57 1229
3397.11 1313
3397.66 1083
3398.21 1147
3398.76 1156
3399.31 1053
3399.86 1064
3400.41 1085
3400.96 1153
3401.51 1290
3402.06 1188
3402.61 1059
3403.16 1029
3403.71 1134
3404.26 1135
3404.81 1172
3405.36 1165
3405.91 1192
3406.46 1135
3407.02 1071
3407.57 1095
3408.12 1137
3408.67 1261
3409.22 1135
3409.77 1222
3410.32 1304
3410.87 1336
3411.42 1384
3411.97 1416
3412.52 1547
3413.07 1392
3413.62 1431
3414.17 1427
3414.73 1475
3415.28 1415
3415.83 1439
3416.38 1269
3416.93 1245
3417.48 1056
3418.03 1191
3418.58 1081
3419.14 1032
3419.69 1235
3420.24 1209
3420.79 1201
3421.34 1146
3421.89 1181
3422.44 1194
3423.00 1101
3423.55 1247
3424.10 1348
3424.65 1293
3425.20 1307
3425.76 1283
3426.31 1268
3426.86 1254
3427.41 1164
3427.96 1105
3428.52 1154
3429.07 1285
3429.62 1184
3430.17 1183
3430.72 1122
3431.28 1247
3431.83 1184
3432.38 1304
3432.93 1200
3433.49 1095
3434.04 1185
3434.59 1104
3435.14 1061
3435.70 1108
3436.25 1028
3436.80 1094
3437.36 1080
3437.91 1170
3438.46 1165
3439.01 1241
3439.57 1278
3440.12 1176
3440.67 1185
3441.23 1244
3441.78 1346
3442.33 1193
3442.89 1137
3443.44 1109
3443.99 1113
3444.55 1033
3445.10 1051
3445.65 1113
3446.21 1191
3446.76 1170
3447.31 1028
3447.87 934
3448.42 926
3448.98 1002
3449.53 964
3450.08 938
3450.64 1073
3451.19 1045
3451.75 979
3452.30 973
3452.85 1106
3453.41 1086
3453.96 965
3454.52 986
3455.07 1125
3455.62 1091
3456.18 1064
3456.73 1096
3457.29 1022
3457.84 1100
3458.40 1106
3458.95 1087
3459.51 1016
3460.06 1159
3460.62 1077
3461.17 1106
3461.72 1214
3462.28 1078
3462.83 1149
3463.39 1091
3463.94 1092
3464.50 1192
3465.05 1239
3465.61 1094
3466.17 1293
3466.72 1330
3467.28 1309
3467.83 1213
3468.39 1157
3468.94 1142
3469.50 1146
3470.05 1251
3470.61 1269
3471.16 1187
3471.72 1298
3472.27 1226
3472.83 1270
3473.39 1444
3473.94 1186
3474.50 1170
3475.05 1181
3475.61 1102
3476.17 1196
3476.72 1231
3477.28 1297
3477.83 1348
3478.39 1561
3478.95 1544
3479.50 1504
3480.06 1561
3480.61 1581
3481.17 1598
3481.73 1724
3482.28 1532
3482.84 1506
3483.40 1589
3483.95 1636
3484.51 1451
3485.07 1371
3485.62 1420
3486.18 1586
3486.74 1558
3487.29 1496
3487.85 1736
3488.41 1832
3488.97 1842
3489.52 2257
3490.08 2451
3490.64 2723
3491.19 3205
3491.75 3223
3492.31 3340
3492.87 3504
3493.42 3536
3493.98 3281
3494.54 3094
3495.09 3132
3495.65 2968
3496.21 2904
3496.77 2758
3497.33 3006
3497.88 3000
3498.44 3018
3499.00 3845
3499.56 3836
3500.11 3729
3500.67 3918
3501.23 3685
3501.79 3563
3502.35 3262
3502.90 3369
3503.46 3185
3504.02 3425
3504.58 3481
3505.14 3355
3505.70 3314
3506.25 3302
3506.81 3249
3507.37 3070
3507.93 2978
3508.49 2864
3509.05 2522
3509.61 2140
3510.16 2150
3510.72 1972
3511.28 1913
3511.84 1724
3512.40 1641
3512.96 1563
3513.52 1632
3514.08 1379
3514.63 1489
3515.19 1501
3515.75 1385
3516.31 1358
3516.87 1335
3517.43 1453
3517.99 1352
3518.55 1311
3519.11 1439
3519.67 1481
3520.23 1480
3520.79 1526
3521.35 1449
3521.91 1456
3522.47 1554
3523.03 1604
3523.59 1491
3524.15 1418
3524.71 1472
3525.26 1423
3525.82 1319
3526.38 1206
3526.94 1189
3527.50 1235
3528.07 1180
3528.63 1157
3529.19 1276
3529.75 1304
3530.31 1271
3530.87 1153
3531.43 1116
3531.99 1167
3532.55 1308
3533.11 1229
3533.67 1105
3534.23 1159
3534.79 1216
3535.35 1300
3535.91 1351
3536.47 1297
3537.03 1388
3537.59 1315
3538.15 1280
3538.72 1308
3539.28 1251
3539.84 1251
3540.40 1263
3540.96 1242
3541.52 1346
3542.08 1271
3542.64 1414
3543.20 1452
3543.77 1445
3544.33 1247
3544.89 1174
3545.45 1344
3546.01 1272
3546.57 1288
3547.14 1301
3547.70 1200
3548.26 1045
3548.82 1035
3549.38 1010
3549.94 995
3550.51 1080
3551.07 1095
3551.63 1058
3552.19 1040
3552.75 1021
3553.32 966
3553.88 940
3554.44 902
3555.00 1151
3555.56 1056
3556.13 1053
3556.69 1201
3557.25 1159
3557.81 1160
3558.38 1110
3558.94 1164
3559.50 1132
3560.06 1181
3560.63 1304
3561.19 1201
3561.75 1063
3562.32 1005
3562.88 1068
3563.44 1066
3564.00 1052
3564.57 1170
3565.13 1155
3565.69 1054
3566.26 1104
3566.82 1055
3567.38 1060
3567.95 1120
3568.51 985
3569.07 1007
3569.64 954
3570.20 1067
3570.76 982
3571.33 888
3571.89 1037
3572.45 1037
3573.02 1041
3573.58 1315
3574.15 1090
3574.71 1131
3575.27 1101
3575.84 1122
3576.40 1149
3576.96 1238
3577.53 1188
3578.09 1073
3578.66 1074
3579.22 1097
3579.79 1124
3580.35 1176
3580.91 1106
3581.48 1122
3582.04 1138
3582.61 1076
3583.17 1041
3583.74 1060
3584.30 1032
3584.87 1026
3585.43 1151
3585.99 1059
3586.56 1092
3587.12 972
3587.69 947
3588.25 942
3588.82 966
3589.38 924
3589.95 1086
3590.51 1070
3591.08 1149
3591.64 1051
3592.21 1009
3592.77 1137
3593.34 1013
3593.91 1009
3594.47 1013
3595.04 1069
3595.60 1099
3596.17 1107
3596.73 957
3597.30 987
3597.86 1009
3598.43 1008
3599.00 1026
3599.56 998
3600.13 1119
3600.69 1016
3601.26 1042
3601.82 1179
3602.39 1081
3602.96 1048
3603.52 1065
3604.09 1141
3604.65 1106
3605.22 955
3605.79 809
3606.35 898
3606.92 979
3607.49 834
3608.05 815
3608.62 817
3609.19 965
3609.75 985
3610.32 938
3610.89 962
3611.45 878
3612.02 967
3612.59 1014
3613.15 963
3613.72 946
3614.29 1093
3614.85 1205
3615.42 1247
3615.99 1218
3616.55 1463
3617.12 1533
3617.69 1429
3618.26 1358
3618.82 1426
3619.39 1454
3619.96 1437
3620.53 1466
3621.09 1334
3621.66 1248
3622.23 1219
3622.80 1230
3623.36 1125
3623.93 1057
3624.50 1116
3625.07 1048
3625.63 1148
3626.20 1029
3626.77 926
3627.34 1048
3627.91 1062
3628.47 959
3629.04 993
3629.61 1059
3630.18 931
3630.75 1011
3631.31 978
3631.88 944
3632.45 929
3633.02 1025
3633.59 1029
3634.16 1026
3634.73 1026
3635.29 1042
3635.86 1118
3636.43 1091
3637.00 1118
3637.57 1080
3638.14 1089
3638.71 1182
3639.28 1242
3639.84 1389
3640.41 1310
3640.98 1537
3641.55 1616
3642.12 1435
3642.69 1540
3643.26 1533
3643.83 1309
3644.40 1301
3644.97 1409
3645.54 1377
3646.11 1317
3646.67 1302
3647.24 1210
3647.81 1211
3648.38 1258
3648.95 1139
3649.52 1185
3650.09 1228
3650.66 1341
3651.23 1262
3651.80 1133
3652.37 1223
3652.94 1307
3653.51 1240
3654.08 1244
3654.65 1193
3655.22 1397
3655.79 1459
3656.36 1429
3656.93 1439
3657.50 1302
3658.07 1310
3658.64 1393
3659.21 1401
3659.78 1415
3660.35 1495
3660.93 1400
3661.50 1285
3662.07 1381
3662.64 1245
3663.21 1374
3663.78 1429
3664.35 1424
3664.92 1474
3665.49 1434
3666.06 1252
3666.63 1161
3667.20 1199
3667.78 1307
3668.35 1285
3668.92 1142
3669.49 1063
3670.06 1164
3670.63 1208
3671.20 1162
3671.77 1244
3672.35 1172
3672.92 1130
3673.49 1329
3674.06 1218
3674.63 1189
3675.20 1203
3675.78 1245
3676.35 1349
3676.92 1236
3677.49 1286
3678.06 1257
3678.64 1235
3679.21 1186
3679.78 1125
3680.35 1189
3680.92 1110
3681.50 1132
3682.07 1105
3682.64 1014
3683.21 1053
3683.79 1122
3684.36 1057
3684.93 1087
3685.50 1187
3686.07 1240
3686.65 1266
3687.22 1329
3687.79 1383
3688.37 1423
3688.94 1383
3689.51 1472
3690.08 1440
3690.66 1400
3691.23 1467
3691.80 1433
3692.38 1394
3692.95 1339
3693.52 1316
3694.10 1324
3694.67 1215
3695.24 1266
3695.81 1149
3696.39 1111
3696.96 1086
3697.54 1062
3698.11 1050
3698.68 1164
3699.26 1121
3699.83 1086
3700.40 1140
3700.98 1108
3701.55 1131
3702.12 1193
3702.70 1165
3703.27 1303
3703.85 1153
3704.42 1116
3704.99 1194
3705.57 1133
3706.14 1242
3706.72 1109
3707.29 1136
3707.86 1124
3708.44 1147
3709.01 1216
3709.59 1081
3710.16 1015
3710.74 1093
3711.31 1278
3711.89 1145
3712.46 1109
3713.03 1130
3713.61 1137
3714.18 1168
3714.76 1058
3715.33 1062
3715.91 1116
3716.48 960
3717.06 951
3717.63 872
3718.21 927
3718.78 992
3719.36 954
3719.93 902
3720.51 932
3721.08 853
3721.66 982
3722.23 1035
3722.81 1016
3723.39 854
3723.96 850
3724.54 927
3725.11 994
3725.69 941
3726.26 1033
3726.84 990
3727.41 1021
3727.99 1148
3728.57 1072
3729.14 1029
3729.72 999
3730.29 1232
3730.87 1334
3731.45 1179
3732.02 1184
3732.60 1233
3733.17 1307
3733.75 1219
3734.33 1177
3734.90 1095
3735.48 1263
3736.06 1277
3736.63 1122
3737.21 1141
3737.79 989
3738.36 963
3738.94 1035
3739.52 1089
3740.09 1033
3740.67 1001
3741.25 1103
3741.82 919
3742.40 913
3742.98 814
3743.55 912
3744.13 1014
3744.71 1041
3745.28 970
3745.86 948
3746.44 1024
3747.02 1069
3747.59 1110
3748.17 1201
3748.75 1008
3749.33 955
3749.90 1049
3750.48 1168
3751.06 954
3751.64 923
3752.21 897
3752.79 999
3753.37 945
3753.95 891
3754.52 944
3755.10 915
3755.68 859
3756.26 872
3756.84 922
3757.41 919
3757.99 978
3758.57 993
3759.15 1047
3759.73 990
3760.31 964
3760.88 931
3761.46 895
3762.04 1009
3762.62 1026
3763.20 933
3763.78 969
3764.35 1130
3764.93 1091
3765.51 859
3766.09 967
3766.67 1053
3767.25 963
3767.83 978
3768.41 1024
3768.99 918
3769.56 947
3770.14 919
3770.72 998
3771.30 937
3771.88 951
3772.46 944
3773.04 877
3773.62 935
3774.20 976
3774.78 913
3775.36 781
3775.94 934
3776.52 945
3777.10 837
3777.67 860
3778.25 927
3778.83 987
3779.41 858
3779.99 840
3780.57 994
3781.15 913
3781.73 960
3782.31 909
3782.89 927
3783.47 986
3784.05 914
3784.63 900
3785.21 805
3785.79 956
3786.37 818
3786.95 822
3787.54 916
3788.12 991
3788.70 917
3789.28 917
3789.86 955
3790.44 900
3791.02 922
3791.60 978
3792.18 1071
3792.76 1015
3793.34 1063
3793.92 923
3794.50 956
3795.08 901
3795.66 957
3796.25 870
3796.83 925
3797.41 989
3797.99 965
3798.57 1035
3799.15 937
3799.73 973
3800.31 950
3800.90 943
3801.48 1005
3802.06 1159
3802.64 1100
3803.22 1040
3803.80 1047
3804.39 1035
3804.97 951
3805.55 1013
3806.13 1137
3806.71 1150
3807.29 1202
3807.88 1169
3808.46 1206
3809.04 1212
3809.62 1151
3810.20 1186
3810.79 1269
3811.37 1129
3811.95 1199
3812.53 1209
3813.12 1175
3813.70 1220
3814.28 1327
3814.86 1273
3815.45 1290
3816.03 1197
3816.61 1236
3817.19 1237
3817.78 1092
3818.36 898
3818.94 956
3819.52 1036
3820.11 976
3820.69 912
3821.27 997
3821.86 952
3822.44 954
3823.02 931
3823.61 984
3824.19 1040
3824.77 955
3825.36 1014
3825.94 943
3826.52 878
3827.11 989
3827.69 954
3828.27 912
3828.86 978
3829.44 975
3830.02 974
3830.61 945
3831.19 925
3831.77 975
3832.36 918
3832.94 952
3833.53 954
3834.11 928
3834.69 872
3835.28 845
3835.86 811
3836.45 944
3837.03 924
3837.61 842
3838.20 860
3838.78 964
3839.37 902
3839.95 834
3840.54 770
3841.12 952
3841.70 996
3842.29 790
3842.87 850
3843.46 872
3844.04 852
3844.63 769
3845.21 869
3845.80 888
3846.38 846
3846.97 875
3847.55 781
3848.14 741
3848.72 919
3849.31 847
3849.89 833
3850.48 849
3851.06 818
3851.65 908
3852.23 862
3852.82 815
3853.40 909
3853.99 972
3854.58 992
3855.16 817
3855.75 931
3856.33 817
3856.92 814
3857.50 850
3858.09 982
3858.68 964
3859.26 1018
3859.85 1019
3860.43 1118
3861.02 1081
3861.60 1128
3862.19 1193
3862.78 1255
3863.36 1094
3863.95 1141
3864.54 1204
3865.12 1255
3865.71 1205
3866.29 1180
3866.88 1100
3867.47 1039
3868.05 1147
3868.64 1080
3869.23 1104
3869.81 1003
3870.40 866
3870.99 944
3871.57 974
3872.16 1045
3872.75 950
3873.33 976
3873.92 1175
3874.51 1081
3875.10 1014
3875.68 1035
3876.27 1200
3876.86 1077
3877.44 938
3878.03 982
3878.62 940
3879.21 972
3879.79 1012
3880.38 925
3880.97 913
3881.56 920
3882.14 901
3882.73 874
3883.32 878
3883.91 819
3884.49 781
3885.08 915
3885.67 965
3886.26 897
3886.85 858
3887.43 925
3888.02 980
3888.61 992
3889.20 1061
3889.79 1006
3890.38 1144
3890.96 1105
3891.55 1088
3892.14 1123
3892.73 1131
3893.32 1089
3893.91 984
3894.49 991
3895.08 1000
3895.67 848
3896.26 848
3896.85 932
3897.44 970
3898.03 918
3898.61 1014
3899.20 974
3899.79 918
3900.38 1109
3900.97 1104
3901.56 1008
3902.15 946
3902.74 1032
3903.33 1004
3903.92 1077
3904.51 949
3905.09 919
3905.68 980
3906.27 936
3906.86 963
3907.45 877
3908.04 830
3908.63 853
3909.22 988
3909.81 945
3910.40 844
3910.99 794
3911.58 826
3912.17 821
3912.76 903
3913.35 837
3913.94 797
3914.53 807
3915.12 828
3915.71 944
3916.30 891
3916.89 825
3917.48 908
3918.07 861
3918.66 866
3919.25 949
3919.84 969
3920.43 835
3921.02 871
3921.61 872
3922.20 866
3922.80 948
3923.39 944
3923.98 899
3924.57 870
3925.16 949
3925.75 873
3926.34 781
3926.93 701
3927.52 833
3928.11 881
3928.70 838
3929.30 774
3929.89 878
3930.48 770
3931.07 928
3931.66 839
3932.25 846
3932.84 805
3933.44 846
3934.03 814
3934.62 777
3935.21 865
3935.80 972
3936.39 915
3936.98 840
3937.58 908
3938.17 907
3938.76 862
3939.35 868
3939.94 958
3940.54 863
3941.13 787
3941.72 932
3942.31 954
3942.90 805
3943.50 923
3944.09 963
3944.68 983
3945.27 858
3945.87 939
3946.46 889
3947.05 883
3947.64 831
3948.24 742
3948.83 845
3949.42 927
3950.01 862
3950.61 914
3951.20 925
3951.79 885
3952.39 857
3952.98 852
3953.57 1021
3954.16 1011
3954.76 1002
3955.35 936
3955.94 858
3956.54 855
3957.13 872
3957.72 890
3958.32 942
3958.91 1052
3959.50 1011
3960.10 913
3960.69 960
3961.28 944
3961.88 909
3962.47 866
3963.07 909
3963.66 810
3964.25 943
3964.85 888
3965.44 873
3966.03 908
3966.63 990
3967.22 989
3967.82 957
3968.41 915
3969.00 876
3969.60 900
3970.19 854
3970.79 818
3971.38 875
3971.98 800
3972.57 847
3973.17 832
3973.76 874
3974.35 861
3974.95 882
3975.54 920
3976.14 902
3976.73 961
3977.33 957
3977.92 1011
3978.52 1069
3979.11 1033
3979.71 967
3980.30 921
3980.90 946
3981.49 882
3982.09 923
3982.68 1027
3983.28 948
3983.87 900
3984.47 976
3985.06 1043
3985.66 988
3986.25 994
3986.85 960
3987.45 961
3988.04 963
3988.64 967
3989.23 1028
3989.83 974
3990.42 907
3991.02 956
3991.62 926
3992.21 986
3992.81 1160
3993.40 987
3994.00 962
3994.60 1040
3995.19 1016
3995.79 1048
3996.38 1078
3996.98 1049
3997.58 1132
3998.17 1107
3998.77 1047
3999.37 1043
3999.96 965
4000.56 993
4001.15 1009
4001.75 1048
4002.35 926
4002.94 957
4003.54 992
4004.14 947
4004.73 962
4005.33 930
4005.93 974
4006.53 943
4007.12 1003
4007.72 1030
4008.32 1040
4008.91 1072
4009.51 1069
4010.11 1063
4010.71 1141
4011.30 1161
4011.90 1078
4012.50 1056
4013.10 1110
4013.69 1090
4014.29 1072
4014.89 1096
4015.49 1104
4016.08 1195
4016.68 1171
4017.28 1089
4017.88 1116
4018.47 1203
4019.07 1074
4019.67 1054
4020.27 940
4020.87 1030
4021.46 1138
4022.06 1019
4022.66 1014
4023.26 948
4023.86 918
4024.45 1031
4025.05 1020
4025.65 1028
4026.25 994
4026.85 924
4027.45 1027
4028.05 1185
4028.64 1234
4029.24 1000
4029.84 1014
4030.44 1088
4031.04 1143
4031.64 1179
4032.24 1160
4032.84 1048
4033.43 1190
4034.03 1175
4034.63 1164
4035.23 1099
4035.83 1049
4036.43 1080
4037.03 1069
4037.63 990
4038.23 1023
4038.83 870
4039.43 850
4040.03 921
4040.63 1008
4041.22 955
4041.82 875
4042.42 962
4043.02 896
4043.62 854
4044.22 832
4044.82 920
4045.42 853
4046.02 824
4046.62 871
4047.22 856
4047.82 903
4048.42 887
4049.02 960
4049.62 927
4050.22 980
4050.82 976
4051.42 980
4052.02 915
4052.62 908
4053.22 1002
4053.83 969
4054.43 999
4055.03 996
4055.63 988
4056.23 846
4056.83 899
4057.43 905
4058.03 891
4058.63 940
4059.23 852
4059.83 908
4060.43 820
4061.03 851
4061.64 816
4062.24 757
4062.84 842
4063.44 758
4064.04 812
4064.64 857
4065.24 792
4065.84 769
4066.45 816
4067.05 813
4067.65 757
4068.25 759
4068.85 816
4069.45 852
4070.05 942
4070.66 894
4071.26 767
4071.86 918
4072.46 950
4073.06 1031
4073.67 884
4074.27 868
4074.87 957
4075.47 922
4076.07 834
4076.68 845
4077.28 851
4077.88 755
4078.48 867
4079.09 767
4079.69 758
4080.29 826
4080.89 850
4081.50 799
4082.10 863
4082.70 761
4083.30 759
4083.91 736
4084.51 824
4085.11 914
4085.71 801
4086.32 858
4086.92 825
4087.52 884
4088.13 807
4088.73 763
4089.33 779
4089.94 816
4090.54 681
4091.14 796
4091.74 777
4092.35 762
4092.95 802
4093.55 873
4094.16 746
4094.76 891
4095.37 906
4095.97 867
4096.57 947
4097.18 908
4097.78 863
4098.38 888
4098.99 982
4099.59 877
4100.20 847
4100.80 840
4101.40 798
4102.01 788
4102.61 815
4103.22 841
4103.82 862
4104.42 741
4105.03 708
4105.63 789
4106.24 837
4106.84 680
4107.45 679
4108.05 818
4108.65 788
4109.26 757
4109.86 814
4110.47 919
4111.07 854
4111.68 892
4112.28 814
4112.89 835
4113.49 725
4114.10 636
4114.70 799
4115.31 853
4115.91 886
4116.52 868
4117.12 919
4117.73 824
4118.33 921
4118.94 858
4119.54 866
4120.15 838
4120.75 828
4121.36 861
4121.97 789
4122.57 746
4123.18 810
4123.78 857
4124.39 782
4124.99 729
4125.60 787
4126.21 960
4126.81 848
4127.42 860
4128.02 957
4128.63 937
4129.24 837
4129.84 914
4130.45 922
4131.05 848
4131.66 945
4132.27 904
4132.87 818
4133.48 848
4134.08 923
4134.69 996
4135.30 1085
4135.90 941
4136.51 957
4137.12 865
4137.72 940
4138.33 996
4138.94 943
4139.54 1047
4140.15 1085
4140.76 1148
4141.37 1188
4141.97 1169
4142.58 1111
4143.19 1146
4143.79 1201
4144.40 1083
4145.01 1110
4145.61 919
4146.22 910
4146.83 906
4147.44 951
4148.04 908
4148.65 817
4149.26 796
4149.87 698
4150.47 837
4151.08 854
4151.69 811
4152.30 751
4152.91 769
4153.51 789
4154.12 795
4154.73 740
4155.34 776
4155.94 831
4156.55 783
4157.16 833
4157.77 835
4158.38 842
4158.99 816
4159.59 849
4160.20 860
4160.81 868
4161.42 946
4162.03 896
4162.64 1009
4163.24 901
4163.85 880
4164.46 925
4165.07 1029
4165.68 1116
4166.29 1143
4166.90 1031
4167.51 1086
4168.11 961
4168.72 881
4169.33 930
4169.94 917
4170.55 893
4171.16 1040
4171.77 944
4172.38 908
4172.99 909
4173.60 1058
4174.21 966
4174.81 930
4175.42 896
4176.03 1000
4176.64 1060
4177.25 926
4177.86 1013
4178.47 1050
4179.08 905
4179.69 920
4180.30 940
4180.91 847
4181.52 917
4182.13 883
4182.74 957
4183.35 916
4183.96 905
4184.57 876
4185.18 928
4185.79 844
4186.40 913
4187.01 813
4187.62 838
4188.23 781
4188.84 860
4189.45 874
4190.06 900
4190.67 1027
4191.29 1030
4191.90 1039
4192.51 941
4193.12 889
4193.73 964
4194.34 1095
4194.95 1128
4195.56 1042
4196.17 1155
4196.78 1085
4197.39 1063
4198.00 1041
4198.62 1069
4199.23 1125
4199.84 961
4200.45 983
4201.06 1056
4201.67 907
4202.28 898
4202.89 921
4203.51 982
4204.12 831
4204.73 796
4205.34 819
4205.95 885
4206.56 1051
4207.18 1024
4207.79 946
4208.40 1051
4209.01 931
4209.62 876
4210.24 870
4210.85 884
4211.46 848
4212.07 889
4212.68 994
4213.30 1008
4213.91 954
4214.52 976
4215.13 1008
4215.74 1002
4216.36 935
4216.97 1006
4217.58 1145
4218.19 1064
4218.81 1169
4219.42 1323
4220.03 1179
4220.65 1251
4221.26 1361
4221.87 1667
4222.48 1549
4223.10 1355
4223.71 1377
4224.32 1437
4224.94 1587
4225.55 1535
4226.16 1618
4226.78 1720
4227.39 1666
4228.00 1720
4228.61 1865
4229.23 1872
4229.84 1810
4230.46 1845
4231.07 1885
4231.68 1925
4232.30 1932
4232.91 2228
4233.52 2222
4234.14 2304
4234.75 2323
4235.36 2544
4235.98 2510
4236.59 2586
4237.21 2285
4237.82 2040
4238.43 1966
4239.05 1823
4239.66 1614
4240.28 1506
4240.89 1297
4241.50 1201
4242.12 1271
4242.73 1348
4243.35 1257
4243.96 1166
4244.58 1153
4245.19 1155
4245.81 1277
4246.42 1138
4247.03 1234
4247.65 1164
4248.26 1172
4248.88 1070
4249.49 1135
4250.11 1165
4250.72 1181
4251.34 999
4251.95 1036
4252.57 1101
4253.18 1092
4253.80 1086
4254.41 1036
4255.03 1092
4255.64 999
4256.26 1052
4256.88 961
4257.49 1040
4258.11 1036
4258.72 1033
4259.34 966
4259.95 1018
4260.57 945
4261.18 992
4261.80 1056
4262.42 963
4263.03 932
4263.65 951
4264.26 937
4264.88 1032
4265.49 1119
4266.11 1057
4266.73 977
4267.34 857
4267.96 842
4268.58 1005
4269.19 912
4269.81 985
4270.42 1045
4271.04 1048
4271.66 900
4272.27 956
4272.89 937
4273.51 947
4274.12 935
4274.74 951
4275.36 934
4275.97 962
4276.59 1090
4277.21 1034
4277.82 950
4278.44 987
4279.06 813
4279.67 889
4280.29 867
4280.91 910
4281.53 955
4282.14 882
4282.76 799
4283.38 779
4283.99 800
4284.61 839
4285.23 892
4285.85 810
4286.46 882
4287.08 903
4287.70 930
4288.32 783
4288.93 784
4289.55 909
4290.17 855
4290.79 775
4291.41 912
4292.02 863
4292.64 756
4293.26 722
4293.88 851
4294.50 832
4295.11 808
4295.73 832
4296.35 828
4296.97 776
4297.59 760
4298.21 831
4298.82 838
4299.44 860
4300.06 907
4300.68 820
4301.30 827
4301.92 846
4302.53 865
4303.15 890
4303.77 889
4304.39 889
4305.01 881
4305.63 819
4306.25 830
4306.87 967
4307.49 958
4308.10 925
4308.72 920
4309.34 865
4309.96 790
4310.58 883
4311.20 804
4311.82 879
4312.44 845
4313.06 835
4313.68 922
4314.30 827
4314.92 845
4315.54 890
4316.16 930
4316.78 910
4317.40 880
4318.02 951
4318.64 913
4319.26 905
4319.88 798
4320.50 886
4321.11 873
4321.74 954
4322.36 943
4322.98 1005
4323.60 1081
4324.22 1030
4324.84 1033
4325.46 1137
4326.08 1118
4326.70 1019
4327.32 1055
4327.94 1054
4328.56 1078
4329.18 1040
4329.80 959
4330.42 977
4331.04 980
4331.66 1167
4332.28 951
4332.90 934
4333.52 1019
4334.15 1179
4334.77 1155
4335.39 1177
4336.01 1389
4336.63 1279
4337.25 1541
4337.87 1643
4338.49 1592
4339.11 1583
4339.74 1493
4340.36 1539
4340.98 1457
4341.60 1427
4342.22 1406
4342.84 1499
4343.46 1594
4344.09 1843
4344.71 2209
4345.33 2333
4345.95 2668
4346.57 3064
4347.19 2862
4347.82 2971
4348.44 2844
4349.06 2866
4349.68 2405
4350.30 2359
4350.93 1946
4351.55 1736
4352.17 1588
4352.79 1440
4353.42 1342
4354.04 1143
4354.66 1216
4355.28 1212
4355.91 1196
4356.53 1141
4357.15 1067
4357.77 1067
4358.40 1185
4359.02 1162
4359.64 1156
4360.26 1176
4360.89 1105
4361.51 1130
4362.13 1145
4362.76 1021
4363.38 1051
4364.00 965
4364.62 963
4365.25 1105
4365.87 1085
4366.49 1143
4367.12 1087
4367.74 1012
4368.36 1028
4368.99 916
4369.61 924
4370.23 805
4370.86 882
4371.48 799
4372.11 931
4372.73 845
4373.35 888
4373.98 945
4374.60 865
4375.22 840
4375.85 848
4376.47 900
4377.10 895
4377.72 908
4378.34 975
4378.97 956
4379.59 895
4380.22 939
4380.84 930
4381.47 917
4382.09 940
4382.71 939
4383.34 978
4383.96 1049
4384.59 1026
4385.21 902
4385.84 878
4386.46 897
4387.09 923
4387.71 927
4388.34 892
4388.96 891
4389.59 901
4390.21 786
4390.84 861
4391.46 866
4392.09 805
4392.71 792
4393.34 888
4393.96 871
4394.59 862
4395.21 919
4395.84 893
4396.46 815
4397.09 889
4397.71 919
4398.34 851
4398.96 935
4399.59 894
4400.22 816
4400.84 830
4401.47 826
4402.09 891
4402.72 905
4403.34 904
4403.97 847
4404.60 818
4405.22 839
4405.85 883
4406.47 879
4407.10 828
4407.73 830
4408.35 897
4408.98 946
4409.61 895
4410.23 844
4410.86 793
4411.48 802
4412.11 932
4412.74 892
4413.36 842
4413.99 823
4414.62 850
4415.24 821
4415.87 934
4416.50 822
4417.12 783
4417.75 786
4418.38 928
4419.01 926
4419.63 874
4420.26 959
4420.89 989
4421.51 784
4422.14 713
4422.77 725
4423.40 766
4424.02 746
4424.65 819
4425.28 874
4425.91 764
4426.53 770
4427.16 669
4427.79 650
4428.42 695
4429.04 715
4429.67 745
4430.30 787
4430.93 762
4431.55 752
4432.18 768
4432.81 752
4433.44 788
4434.07 724
4434.69 694
4435.32 780
4435.95 747
4436.58 747
4437.21 827
4437.84 852
4438.46 836
4439.09 715
4439.72 719
4440.35 713
4440.98 673
4441.61 735
4442.24 832
4442.86 721
4443.49 742
4444.12 748
4444.75 755
4445.38 803
4446.01 836
4446.64 777
4447.27 912
4447.90 800
4448.52 816
4449.15 754
4449.78 820
4450.41 883
4451.04 837
4451.67 724
4452.30 761
4452.93 780
4453.56 861
4454.19 845
4454.82 761
4455.45 832
4456.08 851
4456.71 845
4457.34 809
4457.97 978
4458.60 957
4459.23 787
4459.86 743
4460.49 731
4461.12 776
4461.75 766
4462.38 696
4463.01 696
4463.64 704
4464.27 676
4464.90 695
4465.53 703
4466.16 743
4466.79 712
4467.42 781
4468.05 838
4468.68 851
4469.31 739
4469.94 691
4470.57 654
4471.20 700
4471.83 765
4472.46 677
4473.09 668
4473.72 728
4474.35 679
4474.99 760
4475.62 741
4476.25 799
4476.88 751
4477.51 760
4478.14 747
4478.77 805
4479.40 797
4480.03 776
4480.67 817
4481.30 816
4481.93 745
4482.56 821
4483.19 817
4483.82 813
4484.46 772
4485.09 808
4485.72 846
4486.35 837
4486.98 848
4487.61 842
4488.25 883
4488.88 856
4489.51 892
4490.14 765
4490.77 817
4491.41 943
4492.04 873
4492.67 754
4493.30 798
4493.94 828
4494.57 723
4495.20 795
4495.83 745
4496.46 743
4497.10 805
4497.73 813
4498.36 795
4498.99 775
4499.63 944
4500.26 882
4500.89 938
4501.53 1017
4502.16 1004
4502.79 1033
4503.42 957
4504.06 973
4504.69 910
4505.32 953
4505.96 930
4506.59 893
4507.22 925
4507.86 933
4508.49 818
4509.12 813
4509.76 868
4510.39 794
4511.02 874
4511.66 877
4512.29 862
4512.92 923
4513.56 838
4514.19 763
4514.83 774
4515.46 768
4516.09 699
4516.73 803
4517.36 740
4517.99 743
4518.63 725
4519.26 740
4519.90 747
4520.53 731
4521.17 751
4521.80 732
4522.43 771
4523.07 769
4523.70 808
4524.34 768
4524.97 756
4525.61 773
4526.24 850
4526.88 943
4527.51 825
4528.14 878
4528.78 907
4529.41 962
4530.05 1057
4530.68 1032
4531.32 1092
4531.95 1080
4532.59 1045
4533.22 1052
4533.86 1081
4534.49 952
4535.13 978
4535.76 958
4536.40 962
4537.04 960
4537.67 952
4538.31 792
4538.94 715
4539.58 754
4540.21 737
4540.85 718
4541.48 798
4542.12 800
4542.76 708
4543.39 718
4544.03 780
4544.66 880
4545.30 770
4545.93 761
4546.57 838
4547.21 852
4547.84 816
4548.48 834
4549.11 839
4549.75 875
4550.39 925
4551.02 895
4551.66 862
4552.30 783
4552.93 757
4553.57 931
4554.21 897
4554.84 879
4555.48 869
4556.12 828
4556.75 742
4557.39 744
4558.03 747
4558.66 774
4559.30 770
4559.94 822
4560.57 727
4561.21 761
4561.85 733
4562.48 783
4563.12 751
4563.76 709
4564.40 795
4565.03 825
4565.67 730
4566.31 702
4566.95 797
4567.58 836
4568.22 805
4568.86 805
4569.50 802
4570.13 781
4570.77 871
4571.41 787
4572.05 676
4572.68 717
4573.32 805
4573.96 699
4574.60 663
4575.24 670
4575.87 775
4576.51 742
4577.15 783
4577.79 820
4578.43 677
4579.06 759
4579.70 734
4580.34 728
4580.98 724
4581.62 773
4582.26 856
4582.90 774
4583.53 776
4584.17 805
4584.81 734
4585.45 791
4586.09 788
4586.73 766
4587.37 847
4588.01 988
4588.64 1037
4589.28 1051
4589.92 945
4590.56 1019
4591.20 1062
4591.84 1028
4592.48 959
4593.12 1016
4593.76 1131
4594.40 928
4595.04 846
4595.68 904
4596.31 860
4596.95 842
4597.59 792
4598.23 765
4598.87 823
4599.51 815
4600.15 961
4600.79 898
4601.43 833
4602.07 861
4602.71 786
4603.35 936
4603.99 937
4604.63 857
4605.27 796
4605.91 763
4606.55 839
4607.19 899
4607.83 887
4608.47 865
4609.11 822
4609.75 818
4610.39 876
4611.03 889
4611.68 882
4612.32 905
4612.96 865
4613.60 869
4614.24 811
4614.88 814
4615.52 714
4616.16 765
4616.80 788
4617.44 875
4618.08 748
4618.72 798
4619.36 737
4620.01 747
4620.65 830
4621.29 774
4621.93 712
4622.57 812
4623.21 752
4623.85 769
4624.50 714
4625.14 814
4625.78 782
4626.42 754
4627.06 736
4627.70 809
4628.34 749
4628.99 760
4629.63 703
4630.27 734
4630.91 763
4631.55 865
4632.20 832
4632.84 819
4633.48 785
4634.12 741
4634.76 760
4635.41 861
4636.05 878
4636.69 906
4637.33 878
4637.98 787
4638.62 841
4639.26 952
4639.90 947
4640.55 872
4641.19 970
4641.83 896
4642.47 822
4643.12 778
4643.76 891
4644.40 878
4645.04 948
4645.69 905
4646.33 802
4646.97 872
4647.62 823
4648.26 855
4648.90 917
4649.55 827
4650.19 832
4650.83 843
4651.48 889
4652.12 903
4652.76 839
4653.41 856
4654.05 986
4654.69 899
4655.34 906
4655.98 802
4656.62 793
4657.27 837
4657.91 808
4658.55 825
4659.20 785
4659.84 868
4660.49 796
4661.13 775
4661.77 724
4662.42 744
4663.06 827
4663.71 863
4664.35 812
4664.99 708
4665.64 730
4666.28 707
4666.93 747
4667.57 763
4668.22 671
4668.86 750
4669.51 775
4670.15 664
4670.79 698
4671.44 701
4672.08 710
4672.73 677
4673.37 735
4674.02 792
4674.66 812
4675.31 773
4675.95 730
4676.60 751
4677.24 758
4677.89 886
4678.53 781
4679.18 818
4679.82 800
4680.47 853
4681.12 794
4681.76 809
4682.41 820
4683.05 676
4683.70 727
4684.34 805
4684.99 739
4685.63 731
4686.28 780
4686.93 757
4687.57 764
4688.22 717
4688.86 811
4689.51 820
4690.15 784
4690.80 806
4691.45 789
4692.09 827
4692.74 866
4693.39 792
4694.03 785
4694.68 816
4695.32 855
4695.97 887
4696.62 944
4697.26 913
4697.91 1008
4698.56 938
4699.20 944
4699.85 890
4700.50 963
4701.14 1126
4701.79 960
4702.44 954
4703.08 867
4703.73 756
4704.38 742
4705.02 828
4705.67 807
4706.32 711
4706.97 753
4707.61 912
4708.26 829
4708.91 795
4709.55 825
4710.20 773
4710.85 846
4711.50 763
4712.14 820
4712.79 806
4713.44 755
4714.09 791
4714.73 778
4715.38 743
4716.03 743
4716.68 832
4717.33 852
4717.97 804
4718.62 874
4719.27 795
4719.92 855
4720.57 905
4721.21 899
4721.86 880
4722.51 857
4723.16 793
4723.81 808
4724.45 784
4725.10 890
4725.75 938
4726.40 787
4727.05 868
4727.70 908
4728.35 954
4728.99 978
4729.64 877
4730.29 800
4730.94 781
4731.59 680
4732.24 701
4732.89 786
4733.54 806
4734.19 801
4734.83 758
4735.48 833
4736.13 782
4736.78 736
4737.43 730
4738.08 804
4738.73 868
4739.38 867
4740.03 773
4740.68 711
4741.33 794
4741.98 935
4742.63 862
4743.28 855
4743.93 879
4744.58 901
4745.23 930
4745.87 865
4746.52 856
4747.17 929
4747.82 831
4748.47 866
4749.12 965
4749.77 1047
4750.42 962
4751.08 940
4751.73 1071
4752.38 1106
4753.03 987
4753.68 894
4754.33 945
4754.98 957
4755.63 1056
4756.28 1052
4756.93 1070
4757.58 925
4758.23 813
4758.88 848
4759.53 939
4760.18 854
4760.83 884
4761.48 881
4762.13 821
4762.79 868
4763.44 856
4764.09 967
4764.74 1078
4765.39 1076
4766.04 1051
4766.69 1161
4767.34 1077
4767.99 1094
4768.65 984
4769.30 971
4769.95 882
4770.60 855
4771.25 968
4771.90 959
4772.56 803
4773.21 795
4773.86 842
4774.51 828
4775.16 805
4775.81 835
4776.47 780
4777.12 853
4777.77 868
4778.42 873
4779.07 780
4779.73 805
4780.38 912
4781.03 924
4781.68 814
4782.34 927
4782.99 891
4783.64 859
4784.29 789
4784.94 781
4785.60 855
4786.25 784
4786.90 869
4787.56 873
4788.21 889
4788.86 906
4789.51 859
4790.17 853
4790.82 771
4791.47 768
4792.13 775
4792.78 759
4793.43 781
4794.08 796
4794.74 780
4795.39 776
4796.04 822
4796.70 788
4797.35 872
4798.00 762
4798.66 814
4799.31 759
4799.96 794
4800.62 781
4801.27 763
4801.93 838
4802.58 729
4803.23 786
4803.89 794
4804.54 772
4805.19 737
4805.85 761
4806.50 752
4807.16 729
4807.81 769
4808.46 762
4809.12 771
4809.77 739
4810.43 760
4811.08 687
4811.73 734
4812.39 703
4813.04 844
4813.70 805
4814.35 913
4815.01 818
4815.66 864
4816.32 890
4816.97 856
4817.63 888
4818.28 933
4818.94 871
4819.59 932
4820.24 1027
4820.90 959
4821.55 1025
4822.21 1004
4822.86 981
4823.52 1040
4824.18 1021
4824.83 1048
4825.49 1106
4826.14 1069
4826.80 965
4827.45 890
4828.11 1143
4828.76 1111
4829.42 1084
4830.07 1069
4830.73 1033
4831.38 1014
4832.04 965
4832.70 1112
4833.35 990
4834.01 955
4834.66 1188
4835.32 1179
4835.98 1282
4836.63 1232
4837.29 1217
4837.94 1160
4838.60 1283
4839.26 1141
4839.91 1236
4840.57 1245
4841.22 1162
4841.88 1132
4842.54 1177
4843.19 1086
4843.85 1229
4844.51 1173
4845.16 1093
4845.82 1018
4846.48 1204
4847.13 1276
4847.79 1331
4848.45 1549
4849.10 1617
4849.76 1579
4850.42 1605
4851.07 1651
4851.73 1586
4852.39 1544
4853.05 1596
4853.70 1391
4854.36 1613
4855.02 1542
4855.68 1458
4856.33 1398
4856.99 1745
4857.65 1562
4858.30 1629
4858.96 1657
4859.62 1698
4860.28 1697
4860.94 1623
4861.59 1706
4862.25 1652
4862.91 1512
4863.57 1581
4864.22 1651
4864.88 1519
4865.54 1634
4866.20 1630
4866.86 1602
4867.51 1675
4868.17 1587
4868.83 1458
4869.49 1517
4870.15 1420
4870.81 1378
4871.46 1359
4872.12 1424
4872.78 1351
4873.44 1168
4874.10 1239
4874.76 1303
4875.41 1306
4876.07 1139
4876.73 1197
4877.39 1098
4878.05 1139
4878.71 1187
4879.37 1192
4880.03 1162
4880.69 1098
4881.34 1182
4882.00 1092
4882.66 993
4883.32 977
4883.98 1071
4884.64 964
4885.30 972
4885.96 990
4886.62 1004
4887.28 954
4887.94 1015
4888.60 1115
4889.26 1100
4889.92 1172
4890.58 1201
4891.24 1125
4891.89 1166
4892.55 1249
4893.21 1208
4893.87 1109
4894.53 944
4895.19 1035
4895.85 1033
4896.51 1033
4897.17 1025
4897.83 1072
4898.49 1006
4899.16 975
4899.82 1150
4900.48 1050
4901.14 1027
4901.80 971
4902.46 924
4903.12 956
4903.78 942
4904.44 877
4905.10 962
4905.76 871
4906.42 850
4907.08 925
4907.74 882
4908.40 871
4909.06 954
4909.72 811
4910.39 911
4911.05 844
4911.71 751
4912.37 808
4913.03 753
4913.69 851
4914.35 971
4915.01 887
4915.68 804
4916.34 760
4917.00 738
4917.66 813
4918.32 825
4918.98 839
4919.64 812
4920.31 765
4920.97 781
4921.63 830
4922.29 845
4922.95 814
4923.62 757
4924.28 743
4924.94 727
4925.60 815
4926.26 914
4926.93 920
4927.59 801
4928.25 870
4928.91 828
4929.57 825
4930.24 821
4930.90 818
4931.56 849
4932.22 939
4932.89 932
4933.55 877
4934.21 898
4934.87 853
4935.54 812
4936.20 822
4936.86 913
4937.53 790
4938.19 758
4938.85 804
4939.51 898
4940.18 801
4940.84 728
4941.50 714
4942.17 879
4942.83 832
4943.49 888
4944.16 777
4944.82 739
4945.48 744
4946.15 751
4946.81 741
4947.47 778
4948.14 797
4948.80 761
4949.46 714
4950.13 796
4950.79 750
4951.45 653
4952.12 751
4952.78 683
4953.45 707
4954.11 776
4954.77 747
4955.44 681
4956.10 762
4956.77 756
4957.43 745
4958.09 685
4958.76 720
4959.42 736
4960.09 674
4960.75 627
4961.42 711
4962.08 879
4962.75 815
4963.41 862
4964.07 919
4964.74 808
4965.40 849
4966.07 902
4966.73 929
4967.40 836
4968.06 813
4968.73 763
4969.39 763
4970.06 627
4970.72 674
4971.39 614
4972.05 745
4972.72 700
4973.38 674
4974.05 640
4974.71 659
4975.38 710
4976.05 642
4976.71 678
4977.38 673
4978.04 742
4978.71 814
4979.37 759
4980.04 737
4980.70 800
4981.37 838
4982.04 745
4982.70 774
4983.37 725
4984.03 707
4984.70 624
4985.37 692
4986.03 750
4986.70 647
4987.36 732
4988.03 726
4988.70 675
4989.36 740
4990.03 758
4990.70 788
4991.36 700
4992.03 812
4992.69 672
4993.36 699
4994.03 656
4994.69 654
4995.36 782
4996.03 780
4996.69 769
4997.36 660
4998.03 674
4998.70 689
4999.36 702
5000.03 665
5000.70 582
5001.36 630
5002.03 557
5002.70 655
5003.37 734
5004.03 763
5004.70 658
5005.37 788
5006.03 673
5006.70 619
5007.37 703
5008.04 791
5008.70 695
5009.37 599
5010.04 705
5010.71 668
5011.38 637
5012.04 672
5012.71 760
5013.38 734
5014.05 643
5014.72 726
5015.38 727
5016.05 704
5016.72 773
5017.39 712
5018.06 704
5018.72 742
5019.39 769
5020.06 838
5020.73 815
5021.40 899
5022.07 962
5022.73 906
5023.40 857
5024.07 1005
5024.74 1017
5025.41 902
5026.08 999
5026.75 902
5027.42 860
5028.08 861
5028.75 890
5029.42 755
5030.09 669
5030.76 715
5031.43 610
5032.10 677
5032.77 702
5033.44 731
5034.11 652
5034.78 658
5035.45 572
5036.11 628
5036.78 674
5037.45 717
5038.12 713
5038.79 649
5039.46 672
5040.13 706
5040.80 690
5041.47 668
5042.14 647
5042.81 770
5043.48 686
5044.15 663
5044.82 663
5045.49 674
5046.16 775
5046.83 715
5047.50 777
5048.17 820
5048.84 710
5049.51 754
5050.18 648
5050.85 739
5051.52 668
5052.19 722
5052.86 701
5053.54 641
5054.21 674
5054.88 591
5055.55 590
5056.22 704
5056.89 658
5057.56 617
5058.23 585
5058.90 651
5059.57 642
5060.24 683
5060.91 658
5061.59 673
5062.26 582
5062.93 625
5063.60 660
5064.27 698
5064.94 658
5065.61 716
5066.28 663
5066.96 644
5067.63 595
5068.30 666
5068.97 763
5069.64 681
5070.31 624
5070.99 677
5071.66 703
5072.33 721
5073.00 645
5073.67 685
5074.35 757
5075.02 644
5075.69 660
5076.36 602
5077.03 728
5077.71 732
5078.38 784
5079.05 653
5079.72 746
5080.39 804
5081.07 845
5081.74 770
5082.41 659
5083.08 591
5083.76 643
5084.43 672
5085.10 639
5085.78 735
5086.45 798
5087.12 769
5087.79 706
5088.47 882
5089.14 907
5089.81 876
5090.49 877
5091.16 772
5091.83 859
5092.51 887
5093.18 876
5093.85 883
5094.52 938
5095.20 721
5095.87 779
5096.54 706
5097.22 722
5097.89 712
5098.57 645
5099.24 699
5099.91 639
5100.59 672
5101.26 658
5101.93 621
5102.61 667
5103.28 626
5103.96 645
5104.63 708
5105.30 824
5105.98 773
5106.65 883
5107.33 833
5108.00 782
5108.67 806
5109.35 714
5110.02 640
5110.70 750
5111.37 715
5112.05 739
5112.72 617
5113.40 676
5114.07 724
5114.74 616
5115.42 668
5116.09 760
5116.77 720
5117.44 777
5118.12 823
5118.79 819
5119.47 875
5120.14 812
5120.82 881
5121.49 760
5122.17 783
5122.84 723
5123.52 774
5124.19 743
5124.87 719
5125.54 819
5126.22 767
5126.90 724
5127.57 744
5128.25 721
5128.92 696
5129.60 690
5130.27 654
5130.95 701
5131.62 635
5132.30 646
5132.98 729
5133.65 769
5134.33 743
5135.00 698
5135.68 617
5136.36 619
5137.03 732
5137.71 760
5138.38 733
5139.06 657
5139.74 776
5140.41 756
5141.09 723
5141.77 711
5142.44 629
5143.12 682
5143.80 671
5144.47 628
5145.15 663
5145.83 645
5146.50 722
5147.18 673
5147.86 633
5148.53 759
5149.21 679
5149.89 725
5150.56 684
5151.24 698
5151.92 634
5152.60 614
5153.27 622
5153.95 714
5154.63 760
5155.30 699
5155.98 707
5156.66 702
5157.34 649
5158.01 653
5158.69 691
5159.37 678
5160.05 641
5160.72 596
5161.40 642
5162.08 638
5162.76 707
5163.44 674
5164.11 650
5164.79 754
5165.47 770
5166.15 704
5166.83 743
5167.50 716
5168.18 723
5168.86 706
5169.54 762
5170.22 714
5170.89 695
5171.57 776
5172.25 594
5172.93 693
5173.61 634
5174.29 599
5174.97 573
5175.64 596
5176.32 570
5177.00 696
5177.68 710
5178.36 717
5179.04 692
5179.72 705
5180.40 655
5181.08 607
5181.75 747
5182.43 654
5183.11 665
5183.79 678
5184.47 653
5185.15 651
5185.83 677
5186.51 688
5187.19 670
5187.87 623
5188.55 627
5189.23 607
5189.91 569
5190.59 606
5191.27 610
5191.95 592
5192.63 607
5193.31 614
5193.98 620
5194.66 614
5195.34 609
5196.02 574
5196.70 579
5197.38 629
5198.07 658
5198.75 620
5199.43 632
5200.11 595
5200.79 584
5201.47 587
5202.15 636
5202.83 623
5203.51 667
5204.19 699
5204.87 619
5205.55 724
5206.23 734
5206.91 724
5207.59 762
5208.27 734
5208.95 671
5209.63 636
5210.31 774
5211.00 882
5211.68 823
5212.36 758
5213.04 813
5213.72 793
5214.40 720
5215.08 756
5215.76 635
5216.45 615
5217.13 687
5217.81 792
5218.49 792
5219.17 724
5219.85 744
5220.53 833
5221.22 758
5221.90 790
5222.58 802
5223.26 740
5223.94 671
5224.62 663
5225.31 675
5225.99 618
5226.67 572
5227.35 644
5228.03 702
5228.72 695
5229.40 674
5230.08 800
5230.76 775
5231.45 713
5232.13 681
5232.81 784
5233.49 711
5234.18 743
5234.86 734
5235.54 708
5236.22 770
5236.91 723
5237.59 690
5238.27 750
5238.95 733
5239.64 753
5240.32 763
5241.00 809
5241.69 704
5242.37 640
5243.05 677
5243.73 662
5244.42 698
5245.10 687
5245.78 606
5246.47 657
5247.15 690
5247.83 728
5248.52 722
5249.20 705
5249.88 780
5250.57 805
5251.25 712
5251.94 714
5252.62 781
5253.30 729
5253.99 783
5254.67 836
5255.35 776
5256.04 746
5256.72 689
5257.41 620
5258.09 641
5258.77 633
5259.46 703
5260.14 748
5260.83 744
5261.51 728
5262.20 753
5262.88 658
5263.56 692
5264.25 764
5264.93 750
5265.62 737
5266.30 654
5266.99 719
5267.67 766
5268.36 850
5269.04 754
5269.73 714
5270.41 748
5271.10 666
5271.78 711
5272.47 677
5273.15 617
5273.84 667
5274.52 741
5275.21 724
5275.89 699
5276.58 747
5277.26 639
5277.95 677
5278.63 711
5279.32 820
5280.00 847
5280.69 811
5281.37 876
5282.06 961
5282.75 940
5283.43 1021
5284.12 918
5284.80 839
5285.49 764
5286.17 719
5286.86 798
5287.55 720
5288.23 667
5288.92 739
5289.60 783
5290.29 752
5290.98 748
5291.66 678
5292.35 681
5293.04 646
5293.72 687
5294.41 698
5295.10 671
5295.78 670
5296.47 674
5297.15 715
5297.84 769
5298.53 691
5299.21 768
5299.90 731
5300.59 612
5301.28 767
5301.96 752
5302.65 665
5303.34 738
5304.02 756
5304.71 749
5305.40 635
5306.08 759
5306.77 709
5307.46 669
5308.15 614
5308.83 733
5309.52 723
5310.21 748
5310.90 665
5311.58 743
5312.27 710
5312.96 790
5313.65 799
5314.33 777
5315.02 696
5315.71 671
5316.40 732
5317.09 711
5317.77 772
5318.46 905
5319.15 875
5319.84 791
5320.53 833
5321.21 848
5321.90 962
5322.59 781
5323.28 777
5323.97 712
5324.65 741
5325.34 764
5326.03 698
5326.72 716
5327.41 760
5328.10 816
5328.79 762
5329.47 763
5330.16 730
5330.85 727
5331.54 713
5332.23 747
5332.92 798
5333.61 766
5334.30 718
5334.99 700
5335.67 715
5336.36 713
5337.05 715
5337.74 754
5338.43 787
5339.12 833
5339.81 775
5340.50 746
5341.19 778
5341.88 827
5342.57 811
5343.26 851
5343.95 749
5344.64 741
5345.33 748
5346.02 761
5346.71 841
5347.40 857
5348.09 833
5348.78 931
5349.47 1011
5350.16 1113
5350.85 897
5351.54 957
5352.23 1081
5352.92 1019
5353.61 937
5354.30 846
5354.99 877
5355.68 866
5356.37 783
5357.06 796
5357.75 802
5358.44 755
5359.13 693
5359.82 691
5360.51 757
5361.20 728
5361.89 758
5362.58 754
5363.27 740
5363.97 635
5364.66 719
5365.35 654
5366.04 641
5366.73 706
5367.42 763
5368.11 738
5368.80 705
5369.49 682
5370.19 644
5370.88 688
5371.57 735
5372.26 701
5372.95 670
5373.64 623
5374.33 610
5375.03 638
5375.72 646
5376.41 645
5377.10 701
5377.79 639
5378.49 618
5379.18 626
5379.87 698
5380.56 622
5381.25 641
5381.95 710
5382.64 611
5383.33 645
5384.02 643
5384.71 684
5385.41 660
5386.10 677
5386.79 657
5387.48 792
5388.18 760
5388.87 671
5389.56 631
5390.25 647
5390.95 651
5391.64 844
5392.33 846
5393.02 770
5393.72 667
5394.41 638
5395.10 641
5395.80 674
5396.49 721
5397.18 696
5397.88 699
5398.57 647
5399.26 653
5399.95 643
5400.65 632
5401.34 607
5402.03 627
5402.73 607
5403.42 551
5404.12 628
5404.81 678
5405.50 686
5406.20 674
5406.89 637
5407.58 719
5408.28 693
5408.97 699
5409.66 645
5410.36 646
5411.05 582
5411.75 739
5412.44 707
5413.13 690
5413.83 711
5414.52 625
5415.22 643
5415.91 729
5416.61 716
5417.30 670
5417.99 671
5418.69 678
5419.38 665
5420.08 708
5420.77 727
5421.47 672
5422.16 689
5422.86 723
5423.55 752
5424.25 665
5424.94 624
5425.64 703
5426.33 748
5427.03 724
5427.72 722
5428.42 650
5429.11 698
5429.81 635
5430.50 696
5431.20 715
5431.89 670
5432.59 620
5433.28 707
5433.98 714
5434.67 634
5435.37 681
5436.06 683
5436.76 732
5437.46 780
5438.15 762
5438.85 689
5439.54 713
5440.24 702
5440.93 773
5441.63 761
5442.33 709
5443.02 786
5443.72 753
5444.41 780
5445.11 897
5445.81 964
5446.50 1056
5447.20 1041
5447.90 1105
5448.59 1058
5449.29 982
5449.98 998
5450.68 1127
5451.38 1074
5452.07 905
5452.77 912
5453.47 874
5454.16 927
5454.86 735
5455.56 722
5456.25 809
5456.95 845
5457.65 826
5458.35 814
5459.04 843
5459.74 849
5460.44 744
5461.13 834
5461.83 949
5462.53 924
5463.23 867
5463.92 867
5464.62 846
5465.32 899
5466.02 1025
5466.71 943
5467.41 942
5468.11 901
5468.81 916
5469.50 853
5470.20 869
5470.90 807
5471.60 859
5472.29 919
5472.99 935
5473.69 1044
5474.39 1076
5475.09 952
5475.78 963
5476.48 925
5477.18 932
5477.88 1112
5478.58 1163
5479.28 1239
5479.97 1301
5480.67 1253
5481.37 1374
5482.07 1515
5482.77 1491
5483.47 1294
5484.17 1371
5484.86 1239
5485.56 1185
5486.26 1068
5486.96 1076
5487.66 1137
5488.36 1067
5489.06 1063
5489.76 1075
5490.45 1033
5491.15 1058
5491.85 1143
5492.55 1285
5493.25 1149
5493.95 1179
5494.65 1156
5495.35 1171
5496.05 1213
5496.75 1370
5497.45 1328
5498.15 1405
5498.85 1525
5499.55 1733
5500.25 1927
5500.95 2004
5501.65 2356
5502.35 2259
5503.04 2081
5503.74 2101
5504.44 1679
5505.14 1543
5505.84 1340
5506.54 1308
5507.24 1268
5507.94 1177
5508.65 1115
5509.35 1024
5510.05 1148
5510.75 1153
5511.45 998
5512.15 877
5512.85 897
5513.55 973
5514.25 973
5514.95 891
5515.65 1009
5516.35 1037
5517.05 967
5517.75 1012
5518.45 1034
5519.15 878
5519.85 978
5520.56 966
5521.26 942
5521.96 838
5522.66 926
5523.36 912
5524.06 770
5524.76 725
5525.46 792
5526.16 756
5526.87 769
5527.57 736
5528.27 724
5528.97 770
5529.67 751
5530.37 727
5531.07 757
5531.78 729
5532.48 764
5533.18 685
5533.88 695
5534.58 734
5535.29 795
5535.99 680
5536.69 729
5537.39 783
5538.09 700
5538.80 732
5539.50 680
5540.20 638
5540.90 653
5541.60 660
5542.31 731
5543.01 647
5543.71 715
5544.41 693
5545.12 835
5545.82 802
5546.52 726
5547.22 761
5547.93 829
5548.63 750
5549.33 765
5550.04 819
5550.74 885
5551.44 870
5552.14 721
5552.85 667
5553.55 701
5554.25 732
5554.96 682
5555.66 659
5556.36 652
5557.07 597
5557.77 618
5558.47 699
5559.18 715
5559.88 684
5560.58 681
5561.29 745
5561.99 704
5562.69 681
5563.40 682
5564.10 693
5564.80 681
5565.51 673
5566.21 739
5566.92 777
5567.62 760
5568.32 762
5569.03 677
5569.73 683
5570.44 747
5571.14 755
5571.84 682
5572.55 713
5573.25 817
5573.96 722
5574.66 738
5575.37 811
5576.07 811
5576.78 723
5577.48 794
5578.18 802
5578.89 772
5579.59 781
5580.30 743
5581.00 698
5581.71 725
5582.41 732
5583.12 640
5583.82 643
5584.53 683
5585.23 662
5585.94 664
5586.64 601
5587.35 678
5588.05 644
5588.76 734
5589.46 698
5590.17 628
5590.88 599
5591.58 658
5592.29 649
5592.99 610
5593.70 632
5594.40 600
5595.11 655
5595.81 590
5596.52 701
5597.23 665
5597.93 680
5598.64 697
5599.34 572
5600.05 573
5600.76 671
5601.46 626
5602.17 599
5602.87 673
5603.58 679
5604.29 616
5604.99 576
5605.70 538
5606.41 657
5607.11 612
5607.82 640
5608.52 578
5609.23 560
5609.94 600
5610.64 594
5611.35 593
5612.06 625
5612.76 610
5613.47 607
5614.18 588
5614.89 606
5615.59 566
5616.30 585
5617.01 643
5617.71 598
5618.42 677
5619.13 588
5619.84 661
5620.54 741
5621.25 720
5621.96 664
5622.66 700
5623.37 634
5624.08 644
5624.79 628
5625.49 565
5626.20 585
5626.91 689
5627.62 655
5628.33 663
5629.03 615
5629.74 638
5630.45 677
5631.16 659
5631.87 604
5632.57 611
5633.28 683
5633.99 691
5634.70 654
5635.41 685
5636.11 797
5636.82 712
5637.53 627
5638.24 686
5638.95 676
5639.66 721
5640.36 693
5641.07 690
5641.78 668
5642.49 620
5643.20 630
5643.91 657
5644.62 600
5645.33 647
5646.03 665
5646.74 648
5647.45 661
5648.16 580
5648.87 561
5649.58 685
5650.29 715
5651.00 641
5651.71 620
5652.42 610
5653.13 742
5653.84 653
5654.54 762
5655.25 814
5655.96 798
5656.67 778
5657.38 813
5658.09 813
5658.80 948
5659.51 860
5660.22 775
5660.93 837
5661.64 733
5662.35 626
5663.06 712
5663.77 708
5664.48 715
5665.19 718
5665.90 664
5666.61 653
5667.32 689
5668.03 756
5668.74 738
5669.45 680
5670.16 737
5670.87 813
5671.58 815
5672.29 818
5673.01 758
5673.72 669
5674.43 681
5675.14 807
5675.85 730
5676.56 615
5677.27 616
5677.98 668
5678.69 676
5679.40 664
5680.11 621
5680.82 720
5681.54 767
5682.25 696
5682.96 626
5683.67 730
5684.38 665
5685.09 769
5685.80 661
5686.51 652
5687.23 703
5687.94 783
5688.65 680
5689.36 626
5690.07 732
5690.78 673
5691.50 539
5692.21 571
5692.92 592
5693.63 601
5694.34 694
5695.06 657
5695.77 636
5696.48 657
5697.19 665
5697.90 552
5698.62 567
5699.33 644
5700.04 627
5700.75 682
5701.46 711
5702.18 605
5702.89 569
5703.60 565
5704.31 609
5705.03 643
5705.74 557
5706.45 579
5707.17 602
5707.88 601
5708.59 566
5709.30 526
5710.02 519
5710.73 558
5711.44 551
5712.16 584
5712.87 647
5713.58 603
5714.30 600
5715.01 582
5715.72 664
5716.43 643
5717.15 560
5717.86 663
5718.58 617
5719.29 592
5720.00 644
5720.72 643
5721.43 547
5722.14 596
5722.86 627
5723.57 678
5724.28 683
5725.00 779
5725.71 786
5726.43 818
5727.14 728
5727.85 751
5728.57 814
5729.28 837
5730.00 813
5730.71 778
5731.42 785
5732.14 705
5732.85 717
5733.57 691
5734.28 739
5735.00 612
5735.71 661
5736.43 578
5737.14 628
5737.85 672
5738.57 687
5739.28 715
5740.00 709
5740.71 612
5741.43 619
5742.14 630
5742.86 656
5743.57 632
5744.29 603
5745.00 625
5745.72 644
5746.43 614
5747.15 629
5747.86 659
5748.58 663
5749.30 670
5750.01 607
5750.73 666
5751.44 648
5752.16 670
5752.87 784
5753.59 750
5754.30 815
5755.02 738
5755.74 813
5756.45 807
5757.17 803
5757.88 720
5758.60 731
5759.31 812
5760.03 728
5760.75 702
5761.46 595
5762.18 657
5762.90 775
5763.61 701
5764.33 645
5765.04 660
5765.76 694
5766.48 743
5767.19 601
5767.91 621
5768.63 655
5769.34 626
5770.06 607
5770.78 634
5771.49 613
5772.21 655
5772.93 719
5773.64 699
5774.36 699
5775.08 698
5775.79 604
5776.51 562
5777.23 636
5777.95 682
5778.66 704
5779.38 714
5780.10 768
5780.81 800
5781.53 658
5782.25 739
5782.97 889
5783.68 773
5784.40 819
5785.12 789
5785.84 719
5786.55 732
5787.27 795
5787.99 764
5788.71 799
5789.43 715
5790.14 780
5790.86 816
5791.58 749
5792.30 652
5793.02 730
5793.73 759
5794.45 826
5795.17 852
5795.89 885
5796.61 876
5797.33 909
5798.04 1113
5798.76 1238
5799.48 1325
5800.20 1478
5800.92 1655
5801.64 1588
5802.36 1522
5803.07 1360
5803.79 1324
5804.51 1141
5805.23 946
5805.95 986
5806.67 913
5807.39 838
5808.11 785
5808.82 885
5809.54 801
5810.26 779
5810.98 769
5811.70 776
5812.42 794
5813.14 841
5813.86 713
5814.58 692
5815.30 703
5816.02 729
5816.74 830
5817.46 828
5818.18 803
5818.90 771
5819.62 816
5820.34 847
5821.06 861
5821.78 793
5822.50 733
5823.22 657
5823.94 633
5824.66 724
5825.38 676
5826.10 712
5826.82 737
5827.54 766
5828.26 672
5828.98 734
5829.70 697
5830.42 703
5831.14 660
5831.86 640
5832.58 708
5833.30 713
5834.02 742
5834.74 688
5835.46 657
5836.18 592
5836.90 733
5837.62 656
5838.34 665
5839.07 712
5839.79 630
5840.51 668
5841.23 719
5841.95 681
5842.67 676
5843.39 653
5844.11 661
5844.83 647
5845.56 665
5846.28 688
5847.00 703
5847.72 743
5848.44 683
5849.16 672
5849.88 685
5850.61 635
5851.33 689
5852.05 733
5852.77 734
5853.49 712
5854.22 720
5854.94 650
5855.66 678
5856.38 602
5857.10 630
5857.83 663
5858.55 742
5859.27 674
5859.99 637
5860.71 692
5861.44 659
5862.16 652
5862.88 718
5863.60 667
5864.33 688
5865.05 708
5865.77 666
5866.49 627
5867.22 612
5867.94 728
5868.66 701
5869.38 643
5870.11 639
5870.83 671
5871.55 695
5872.28 624
5873.00 658
5873.72 655
5874.45 661
5875.17 740
5875.89 651
5876.62 581
5877.34 651
5878.06 734
5878.79 720
5879.51 684
5880.23 660
5880.96 658
5881.68 744
5882.40 666
5883.13 772
5883.85 661
5884.57 635
5885.30 691
5886.02 732
5886.75 711
5887.47 681
5888.19 654
5888.92 702
5889.64 674
5890.37 686
5891.09 660
5891.81 608
5892.54 701
5893.26 646
5893.99 645
5894.71 706
5895.44 728
5896.16 692
5896.88 623
5897.61 606
5898.33 582
5899.06 689
5899.78 713
5900.51 618
5901.23 624
5901.96 666
5902.68 655
5903.41 747
5904.13 773
5904.86 690
5905.58 658
5906.31 716
5907.03 670
5907.76 732
5908.48 753
5909.21 709
5909.93 710
5910.66 724
5911.38 757
5912.11 706
5912.83 716
5913.56 798
5914.29 796
5915.01 714
5915.74 704
5916.46 764
5917.19 797
5917.91 752
5918.64 830
5919.37 780
5920.09 858
5920.82 817
5921.54 816
5922.27 798
5923.00 705
5923.72 803
5924.45 807
5925.17 897
5925.90 868
5926.63 938
5927.35 875
5928.08 834
5928.81 800
5929.53 841
5930.26 883
5930.99 838
5931.71 828
5932.44 898
5933.17 848
5933.89 862
5934.62 950
5935.35 932
5936.07 963
5936.80 977
5937.53 1059
5938.25 1004
5938.98 950
5939.71 991
5940.44 1055
5941.16 1058
5941.89 1020
5942.62 1076
5943.35 1096
5944.07 1032
5944.80 1018
5945.53 1085
5946.26 1237
5946.98 1217
5947.71 1206
5948.44 1105
5949.17 1166
5949.89 1397
5950.62 1290
5951.35 1294
5952.08 1389
5952.80 1541
5953.53 1563
5954.26 1469
5954.99 1453
5955.72 1368
5956.45 1387
5957.17 1372
5957.90 1507
5958.63 1423
5959.36 1420
5960.09 1475
5960.82 1485
5961.54 1352
5962.27 1383
5963.00 1491
5963.73 1682
5964.46 1756
5965.19 1844
5965.92 1943
5966.64 2150
5967.37 2201
5968.10 2301
5968.83 2111
5969.56 2244
5970.29 2259
5971.02 1978
5971.75 1924
5972.48 1879
5973.21 1682
5973.93 1806
5974.66 1916
5975.39 1754
5976.12 1719
5976.85 1732
5977.58 1719
5978.31 1700
5979.04 1791
5979.77 2047
5980.50 1999
5981.23 2097
5981.96 2095
5982.69 2154
5983.42 1993
5984.15 1892
5984.88 1902
5985.61 2055
5986.34 2028
5987.07 2023
5987.80 2133
5988.53 1942
5989.26 2034
5989.99 1892
5990.72 1958
5991.45 2080
5992.18 1985
5992.91 2101
5993.64 2110
5994.37 2006
5995.10 2204
5995.83 2146
5996.56 1995
5997.29 2066
5998.02 2154
5998.75 2313
5999.49 2375
6000.22 2266
6000.95 2263
6001.68 2134
6002.41 2219
6003.14 2234
6003.87 2139
6004.60 2174
6005.33 2115
6006.06 2133
6006.80 2231
6007.53 2362
6008.26 2467
6008.99 2784
6009.72 3406
6010.45 3850
6011.18 4288
6011.92 5139
6012.65 5683
6013.38 6100
6014.11 6400
6014.84 6477
6015.57 6331
6016.31 5989
6017.04 5581
6017.77 4988
6018.50 4322
6019.23 3941
6019.97 3346
6020.70 2824
6021.43 2470
6022.16 2141
6022.89 2040
6023.63 2012
6024.36 1822
6025.09 1730
6025.82 1587
6026.56 1565
6027.29 1554
6028.02 1488
6028.75 1521
6029.49 1524
6030.22 1434
6030.95 1521
6031.68 1357
6032.42 1391
6033.15 1371
6033.88 1271
6034.62 1442
6035.35 1476
6036.08 1348
6036.81 1329
6037.55 1286
6038.28 1368
6039.01 1425
6039.75 1501
6040.48 1471
6041.21 1450
6041.95 1537
6042.68 1625
6043.41 1574
6044.15 1564
6044.88 1458
6045.61 1631
6046.35 1646
6047.08 1724
6047.82 1788
6048.55 1626
6049.28 1793
6050.02 1836
6050.75 1915
6051.49 1986
6052.22 2038
6052.95 2093
6053.69 2150
6054.42 2155
6055.16 2132
6055.89 1984
6056.62 1884
6057.36 1826
6058.09 1906
6058.83 1777
6059.56 1538
6060.30 1528
6061.03 1580
6061.77 1531
6062.50 1508
6063.23 1630
6063.97 1584
6064.70 1497
6065.44 1490
6066.17 1453
6066.91 1494
6067.64 1498
6068.38 1469
6069.11 1372
6069.85 1443
6070.58 1444
6071.32 1472
6072.05 1462
6072.79 1325
6073.52 1312
6074.26 1338
6075.00 1276
6075.73 1246
6076.47 1199
6077.20 1181
6077.94 1183
6078.67 1405
6079.41 1341
6080.14 1236
6080.88 1194
6081.62 1303
6082.35 1306
6083.09 1279
6083.82 1237
6084.56 1211
6085.30 1283
6086.03 1164
6086.77 1234
6087.50 1328
6088.24 1315
6088.98 1188
6089.71 1110
6090.45 1209
6091.19 1330
6091.92 1266
6092.66 1155
6093.39 1078
6094.13 1110
6094.87 1257
6095.60 1318
6096.34 1226
6097.08 1223
6097.81 1164
6098.55 1075
6099.29 1087
6100.03 1139
6100.76 1148
6101.50 1153
6102.24 1082
6102.97 1033
6103.71 1213
6104.45 1125
6105.18 1072
6105.92 967
6106.66 1028
6107.40 996
6108.13 1125
6108.87 1179
6109.61 1068
6110.35 1149
6111.08 1083
6111.82 1033
6112.56 1066
6113.30 1164
6114.03 1175
6114.77 1091
6115.51 1119
6116.25 1117
6116.99 1206
6117.72 1216
6118.46 1180
6119.20 1159
6119.94 1248
6120.68 1161
6121.41 1150
6122.15 1156
6122.89 1302
6123.63 1074
6124.37 1079
6125.11 1089
6125.84 1163
6126.58 1279
6127.32 1238
6128.06 1262
6128.80 1303
6129.54 1279
6130.28 1252
6131.02 1326
6131.75 1335
6132.49 1245
6133.23 1267
6133.97 1323
6134.71 1264
6135.45 1263
6136.19 1200
6136.93 1235
6137.67 1307
6138.41 1284
6139.14 1379
6139.88 1471
6140.62 1485
6141.36 1462
6142.10 1250
6142.84 1282
6143.58 1402
6144.32 1372
6145.06 1296
6145.80 1309
6146.54 1315
6147.28 1368
6148.02 1301
6148.76 1253
6149.50 1260
6150.24 1219
6150.98 1295
6151.72 1435
6152.46 1416
6153.20 1400
6153.94 1398
6154.68 1587
6155.42 1489
6156.16 1486
6156.90 1482
6157.64 1469
6158.38 1498
6159.12 1451
6159.86 1450
6160.60 1477
6161.34 1511
6162.08 1642
6162.82 1667
6163.57 1609
6164.31 1927
6165.05 2062
6165.79 2127
6166.53 2048
6167.27 2220
6168.01 2284
6168.75 2239
6169.49 2142
6170.23 2214
6170.98 2140
6171.72 2191
6172.46 2153
6173.20 1838
6173.94 1839
6174.68 1939
6175.42 1905
6176.16 1909
6176.91 1962
6177.65 1880
6178.39 1874
6179.13 1942
6179.87 1844
6180.61 1939
6181.36 1977
6182.10 2094
6182.84 2054
6183.58 2124
6184.32 2137
6185.07 2133
6185.81 2080
6186.55 2111
6187.29 2071
6188.03 2146
6188.78 2079
6189.52 2189
6190.26 2279
6191.00 2449
6191.75 2376
6192.49 2332
6193.23 2567
6193.97 2606
6194.72 2624
6195.46 2624
6196.20 2830
6196.94 2644
6197.69 2551
6198.43 2711
6199.17 2751
6199.92 2612
6200.66 2574
6201.40 2856
6202.15 2857
6202.89 2904
6203.63 3223
6204.37 3600
6205.12 4104
6205.86 5177
6206.60 6381
6207.35 7712
6208.09 9318
6208.83 10924
6209.58 12123
6210.32 12911
6211.07 12789
6211.81 11887
6212.55 10917
6213.30 9721
6214.04 7978
6214.78 6716
6215.53 5543
6216.27 4613
6217.02 3919
6217.76 3345
6218.50 2875
6219.25 2610
6219.99 2391
6220.74 2179
6221.48 2268
6222.22 2187
6222.97 2220
6223.71 2205
6224.46 2240
6225.20 2389
6225.95 2224
6226.69 2212
6227.44 2060
6228.18 1940
6228.92 1805
6229.67 1785
6230.41 1749
6231.16 1753
6231.90 1552
6232.65 1452
6233.39 1425
6234.14 1510
6234.88 1416
6235.63 1431
6236.37 1473
6237.12 1474
6237.86 1627
6238.61 1520
6239.35 1597
6240.10 1629
6240.85 1613
6241.59 1606
6242.34 1698
6243.08 1686
6243.83 1725
6244.57 1830
6245.32 1917
6246.06 2006
6246.81 2157
6247.56 2238
6248.30 2294
6249.05 2541
6249.79 2503
6250.54 2434
6251.29 2669
6252.03 2342
6252.78 2025
6253.52 1905
6254.27 1868
6255.02 1833
6255.76 1743
6256.51 1773
6257.26 1784
6258.00 1778
6258.75 1707
6259.49 1822
6260.24 1745
6260.99 1656
6261.73 1676
6262.48 1771
6263.23 1738
6263.97 1611
6264.72 1624
6265.47 1491
6266.21 1555
6266.96 1566
6267.71 1564
6268.46 1619
6269.20 1622
6269.95 1556
6270.70 1520
6271.44 1634
6272.19 1538
6272.94 1491
6273.69 1551
6274.43 1568
6275.18 1783
6275.93 1710
6276.68 1697
6277.42 1724
6278.17 1707
6278.92 1585
6279.67 1556
6280.41 1649
6281.16 1653
6281.91 1474
6282.66 1514
6283.41 1419
6284.15 1444
6284.90 1516
6285.65 1425
6286.40 1422
6287.15 1526
6287.89 1465
6288.64 1454
6289.39 1388
6290.14 1505
6290.89 1488
6291.64 1439
6292.38 1323
6293.13 1272
6293.88 1261
6294.63 1142
6295.38 1157
6296.13 1191
6296.88 1221
6297.62 1191
6298.37 1158
6299.12 1212
6299.87 1256
6300.62 1357
6301.37 1314
6302.12 1251
6302.87 1260
6303.62 1192
6304.37 1214
6305.11 1331
6305.86 1240
6306.61 1226
6307.36 1125
6308.11 1184
6308.86 1111
6309.61 1254
6310.36 1218
6311.11 1249
6311.86 1249
6312.61 1124
6313.36 1204
6314.11 1208
6314.86 1311
6315.61 1362
6316.36 1342
6317.11 1129
6317.86 1226
6318.61 1169
6319.36 1232
6320.11 1192
6320.86 1161
6321.61 1053
6322.36 1080
6323.11 1230
6323.86 1116
6324.61 1074
6325.36 1020
6326.11 1018
6326.86 1059
6327.61 1050
6328.36 1065
6329.11 1123
6329.86 1041
6330.61 1083
6331.37 1019
6332.12 1032
6332.87 1075
6333.62 1023
6334.37 1035
6335.12 956
6335.87 979
6336.62 976
6337.37 955
6338.12 1034
6338.88 1144
6339.63 1056
6340.38 1008
6341.13 997
6341.88 1044
6342.63 922
6343.38 971
6344.14 1041
6344.89 1059
6345.64 1068
6346.39 946
6347.14 1030
6347.89 1057
6348.65 992
6349.40 969
6350.15 1079
6350.90 1073
6351.65 1041
6352.41 1166
6353.16 1192
6353.91 1165
6354.66 1165
6355.41 1138
6356.17 1170
6356.92 1126
6357.67 1186
6358.42 1120
6359.18 939
6359.93 1016
6360.68 974
6361.43 918
6362.19 979
6362.94 903
6363.69 992
6364.44 1020
6365.20 1024
6365.95 916
6366.70 902
6367.46 901
6368.21 929
6368.96 1017
6369.71 1026
6370.47 943
6371.22 958
6371.97 951
6372.73 875
6373.48 1035
6374.23 1023
6374.99 1032
6375.74 954
6376.49 882
6377.25 957
6378.00 949
6378.75 922
6379.51 879
6380.26 1023
6381.02 1008
6381.77 963
6382.52 969
6383.28 943
6384.03 964
6384.78 1108
6385.54 1071
6386.29 1055
6387.05 925
6387.80 939
6388.56 1007
6389.31 975
6390.06 950
6390.82 918
6391.57 956
6392.33 936
6393.08 864
6393.84 964
6394.59 1003
6395.34 933
6396.10 940
6396.85 865
6397.61 1013
6398.36 1005
6399.12 900
6399.87 1015
6400.63 977
6401.38 868
6402.14 757
6402.89 903
6403.65 841
6404.40 870
6405.16 931
6405.91 852
6406.67 789
6407.42 838
6408.18 949
6408.93 1014
6409.69 1018
6410.45 1048
6411.20 950
6411.96 951
6412.71 998
6413.47 1039
6414.22 918
6414.98 910
6415.73 994
6416.49 984
6417.25 885
6418.00 869
6418.76 791
6419.51 891
6420.27 859
6421.03 920
6421.78 902
6422.54 950
6423.29 905
6424.05 842
6424.81 804
6425.56 834
6426.32 915
6427.08 898
6427.83 907
6428.59 962
6429.35 945
6430.10 939
6430.86 957
6431.62 941
6432.37 922
6433.13 953
6433.89 974
6434.64 866
6435.40 964
6436.16 996
6436.91 897
6437.67 936
6438.43 949
6439.19 1062
6439.94 990
6440.70 997
6441.46 1006
6442.21 974
6442.97 900
6443.73 902
6444.49 1015
6445.24 992
6446.00 941
6446.76 1103
6447.52 1031
6448.28 959
6449.03 973
6449.79 964
6450.55 1065
6451.31 1015
6452.06 1106
6452.82 1017
6453.58 882
6454.34 877
6455.10 897
6455.85 1003
6456.61 1126
6457.37 1070
6458.13 1046
6458.89 1120
6459.65 1084
6460.40 1064
6461.16 1108
6461.92 1200
6462.68 1264
6463.44 1047
6464.20 1049
6464.96 1061
6465.71 1219
6466.47 1216
6467.23 1181
6467.99 1176
6468.75 1198
6469.51 1245
6470.27 1095
6471.03 1172
6471.79 1275
6472.54 1188
6473.30 1210
6474.06 1306
6474.82 1346
6475.58 1267
6476.34 1235
6477.10 1304
6477.86 1347
6478.62 1358
6479.38 1352
6480.14 1375
6480.90 1415
6481.66 1501
6482.42 1360
6483.18 1421
6483.94 1518
6484.70 1462
6485.46 1465
6486.22 1504
6486.98 1518
6487.74 1602
6488.50 1629
6489.26 1704
6490.02 1664
6490.78 1722
6491.54 1852
6492.30 1792
6493.06 1939
6493.82 1871
6494.58 2065
6495.34 1971
6496.10 2061
6496.86 1959
6497.62 2042
6498.38 2099
6499.14 2136
6499.90 2110
6500.66 1999
6501.42 2054
6502.19 2138
6502.95 2119
6503.71 2060
6504.47 2016
6505.23 2086
6505.99 2277
6506.75 2478
6507.51 2358
6508.27 2411
6509.04 2563
6509.80 2432
6510.56 2311
6511.32 2516
6512.08 2615
6512.84 2521
6513.60 2479
6514.37 2384
6515.13 2403
6515.89 2393
6516.65 2413
6517.41 2483
6518.17 2458
6518.94 2484
6519.70 2669
6520.46 2566
6521.22 2484
6521.98 2895
6522.75 2987
6523.51 3114
6524.27 3243
6525.03 3345
6525.79 3660
6526.56 4127
6527.32 4362
6528.08 4468
6528.84 4535
6529.61 4698
6530.37 4704
6531.13 4629
6531.89 4893
6532.66 5224
6533.42 5827
6534.18 6812
6534.94 7836
6535.71 9368
6536.47 10564
6537.23 11300
6538.00 11581
6538.76 10947
6539.52 10409
6540.29 9218
6541.05 7954
6541.81 6588
6542.57 5201
6543.34 4343
6544.10 3667
6544.86 3122
6545.63 2743
6546.39 2596
6547.16 2385
6547.92 2242
6548.68 2105
6549.45 2167
6550.21 2143
6550.97 2069
6551.74 2086
6552.50 2092
6553.26 2034
6554.03 2091
6554.79 1873
6555.56 1906
6556.32 1989
6557.08 1878
6557.85 1809
6558.61 1896
6559.38 1964
6560.14 1879
6560.91 1943
6561.67 1951
6562.43 1981
6563.20 1976
6563.96 2107
6564.73 2053
6565.49 2135
6566.26 2315
6567.02 2270
6567.79 2208
6568.55 2147
6569.32 2207
6570.08 2240
6570.85 2214
6571.61 2229
6572.38 2269
6573.14 2368
6573.91 2501
6574.67 2690
6575.44 2610
6576.20 2697
6576.97 2745
6577.73 2752
6578.50 2869
6579.26 2968
6580.03 2880
6580.79 2801
6581.56 2719
6582.32 2824
6583.09 2727
6583.86 2616
6584.62 2573
6585.39 2501
6586.15 2492
6586.92 2401
6587.68 2462
6588.45 2570
6589.22 2484
6589.98 2655
6590.75 2715
6591.51 2917
6592.28 3140
6593.05 3251
6593.81 3605
6594.58 4027
6595.35 4134
6596.11 4023
6596.88 4046
6597.64 3867
6598.41 3744
6599.18 3329
6599.94 3031
6600.71 2829
6601.48 2567
6602.24 2368
6603.01 2305
6603.78 2267
6604.54 2092
6605.31 2027
6606.08 1965
6606.85 1886
6607.61 1811
6608.38 1843
6609.15 1860
6609.91 1819
6610.68 1827
6611.45 1771
6612.22 1789
6612.98 1817
6613.75 1812
6614.52 1765
6615.28 1796
6616.05 1705
6616.82 1618
6617.59 1555
6618.36 1620
6619.12 1664
6619.89 1696
6620.66 1689
6621.43 1619
6622.19 1665
6622.96 1774
6623.73 1696
6624.50 1641
6625.27 1472
6626.03 1468
6626.80 1566
6627.57 1544
6628.34 1459
6629.11 1429
6629.88 1630
6630.64 1658
6631.41 1626
6632.18 1803
6632.95 1904
6633.72 2003
6634.49 2065
6635.25 2150
6636.02 2201
6636.79 2111
6637.56 1934
6638.33 1938
6639.10 1792
6639.87 1732
6640.64 1648
6641.41 1570
6642.17 1512
6642.94 1443
6643.71 1507
6644.48 1432
6645.25 1345
6646.02 1432
6646.79 1481
6647.56 1554
6648.33 1470
6649.10 1393
6649.87 1496
6650.64 1467
6651.41 1508
6652.18 1436
6652.95 1500
6653.71 1651
6654.48 1469
6655.25 1450
6656.02 1452
6656.79 1505
6657.56 1396
6658.33 1407
6659.10 1371
6659.87 1454
6660.64 1442
6661.41 1429
6662.18 1305
6662.95 1276
6663.72 1301
6664.50 1357
6665.27 1325
6666.04 1382
6666.81 1261
6667.58 1357
6668.35 1485
6669.12 1397
6669.89 1348
6670.66 1265
6671.43 1312
6672.20 1365
6672.97 1357
6673.74 1388
6674.51 1405
6675.28 1377
6676.06 1280
6676.83 1218
6677.60 1335
6678.37 1388
6679.14 1315
6679.91 1405
6680.68 1350
6681.45 1413
6682.22 1444
6683.00 1504
6683.77 1572
6684.54 1731
6685.31 1752
6686.08 1769
6686.85 1765
6687.63 1746
6688.40 1573
6689.17 1329
6689.94 1497
6690.71 1510
6691.48 1346
6692.26 1205
6693.03 1203
6693.80 1331
6694.57 1357
6695.34 1219
6696.12 1099
6696.89 1093
6697.66 1165
6698.43 1124
6699.21 1076
6699.98 1220
6700.75 1246
6701.52 1097
6702.30 1163
6703.07 1162
6703.84 1066
6704.61 1136
6705.39 1144
6706.16 1200
6706.93 1163
6707.70 1113
6708.48 1131
6709.25 1140
6710.02 1207
6710.80 1153
6711.57 1099
6712.34 1156
6713.12 1200
6713.89 1208
6714.66 1224
6715.44 1149
6716.21 1202
6716.98 1217
6717.76 1198
6718.53 1142
6719.30 1047
6720.08 1084
6720.85 1139
6721.62 994
6722.40 1134
6723.17 1187
6723.94 1135
6724.72 1147
6725.49 1142
6726.27 1110
6727.04 1183
6727.81 1125
6728.59 1021
6729.36 1083
6730.14 1215
6730.91 1161
6731.68 1070
6732.46 1113
6733.23 1075
6734.01 1191
6734.78 1169
6735.56 1114
6736.33 1082
6737.10 1100
6737.88 1213
6738.65 1210
6739.43 1189
6740.20 1274
6740.98 1288
6741.75 1318
6742.53 1146
6743.30 1162
6744.08 1235
6744.85 1072
6745.63 1126
6746.40 1185
6747.18 1183
6747.95 1229
6748.73 1267
6749.50 1331
6750.28 1440
6751.05 1525
6751.83 1658
6752.60 1634
6753.38 1665
6754.16 1801
6754.93 1684
6755.71 1596
6756.48 1434
6757.26 1392
6758.03 1252
6758.81 1147
6759.59 1230
6760.36 1198
6761.14 1234
6761.91 1219
6762.69 1224
6763.46 1101
6764.24 1131
6765.02 1231
6765.79 1276
6766.57 1202
6767.35 1161
6768.12 1200
6768.90 1068
6769.67 1133
6770.45 1123
6771.23 1139
6772.00 1096
6772.78 1125
6773.56 1025
6774.33 1042
6775.11 1063
6775.89 1099
6776.66 1062
6777.44 1004
6778.22 985
6778.99 1140
6779.77 1207
6780.55 1102
6781.33 1120
6782.10 1163
6782.88 1063
6783.66 1023
6784.43 1037
6785.21 979
6785.99 970
6786.77 967
6787.54 971
6788.32 897
6789.10 899
6789.88 979
6790.65 936
6791.43 926
6792.21 910
6792.99 893
6793.76 931
6794.54 920
6795.32 806
6796.10 839
6796.88 909
6797.65 919
6798.43 1059
6799.21 959
6799.99 955
6800.77 955
6801.55 987
6802.32 1006
6803.10 1038
6803.88 1080
6804.66 1005
6805.44 1067
6806.22 1064
6806.99 964
6807.77 956
6808.55 938
6809.33 953
6810.11 1005
6810.89 946
6811.67 892
6812.44 974
6813.22 941
6814.00 1068
6814.78 987
6815.56 908
6816.34 973
6817.12 936
6817.90 938
6818.68 956
6819.46 990
6820.24 986
6821.02 982
6821.79 911
6822.57 967
6823.35 926
6824.13 1043
6824.91 969
6825.69 928
6826.47 961
6827.25 968
6828.03 1001
6828.81 930
6829.59 949
6830.37 1015
6831.15 962
6831.93 870
6832.71 935
6833.49 912
6834.27 884
6835.05 925
6835.83 949
6836.61 859
6837.39 958
6838.17 978
6838.95 955
6839.73 924
6840.51 934
6841.29 1045
6842.07 990
6842.85 880
6843.64 857
6844.42 923
6845.20 898
6845.98 1024
6846.76 1092
6847.54 1172
6848.32 1223
6849.10 1408
6849.88 1492
6850.66 1664
6851.44 1881
6852.23 1927
6853.01 1876
6853.79 1767
6854.57 1733
6855.35 1484
6856.13 1393
6856.91 1319
6857.69 1155
6858.48 1141
6859.26 1077
6860.04 1182
6860.82 1093
6861.60 951
6862.38 989
6863.17 934
6863.95 1072
6864.73 1224
6865.51 1197
6866.29 1100
6867.07 1220
6867.86 1151
6868.64 1161
6869.42 1025
6870.20 1084
6870.99 1134
6871.77 1068
6872.55 1098
6873.33 1137
6874.11 1138
6874.90 1102
6875.68 1148
6876.46 1141
6877.24 1153
6878.03 1145
6878.81 1165
6879.59 1188
6880.38 1185
6881.16 1159
6881.94 1244
6882.72 1386
6883.51 1325
6884.29 1344
6885.07 1422
6885.86 1641
6886.64 1683
6887.42 1962
6888.20 2184
6888.99 2289
6889.77 2199
6890.55 2239
6891.34 1983
6892.12 1740
6892.90 1496
6893.69 1384
6894.47 1332
6895.26 1319
6896.04 1420
6896.82 1266
6897.61 1283
6898.39 1340
6899.17 1304
6899.96 1364
6900.74 1390
6901.53 1334
6902.31 1389
6903.09 1361
6903.88 1379
6904.66 1406
6905.45 1245
6906.23 1172
6907.01 1356
6907.80 1310
6908.58 1293
6909.37 1246
6910.15 1218
6910.94 1269
6911.72 1162
6912.51 1169
6913.29 1168
6914.07 1174
6914.86 1239
6915.64 1206
6916.43 1314
6917.21 1205
6918.00 1184
6918.78 1238
6919.57 1213
6920.35 1232
6921.14 1185
6921.92 1260
6922.71 1187
6923.49 1182
6924.28 1190
6925.06 1187
6925.85 1170
6926.64 1235
6927.42 1278
6928.21 1273
6928.99 1287
6929.78 1216
6930.56 1127
6931.35 1288
6932.13 1413
6932.92 1442
6933.71 1351
6934.49 1395
6935.28 1463
6936.06 1487
6936.85 1505
6937.63 1419
6938.42 1408
6939.21 1435
6939.99 1496
6940.78 1472
6941.57 1435
6942.35 1559
6943.14 1720
6943.92 1718
6944.71 1706
6945.50 1720
6946.28 1819
6947.07 1837
6947.86 1924
6948.64 1889
6949.43 1930
6950.22 1895
6951.00 1676
6951.79 1644
6952.58 1661
6953.36 1594
6954.15 1757
6954.94 1838
6955.72 1769
6956.51 1897
6957.30 1840
6958.09 1889
6958.87 1952
6959.66 1890
6960.45 1987
6961.24 2031
6962.02 1994
6962.81 1876
6963.60 1815
6964.38 1922
6965.17 1921
6965.96 1917
6966.75 2031
6967.54 2086
6968.32 2186
6969.11 2093
6969.90 2164
6970.69 2259
6971.47 2168
6972.26 2292
6973.05 2265
6973.84 2292
6974.63 2389
6975.41 2283
6976.20 2316
6976.99 2376
6977.78 2548
6978.57 2596
6979.36 2612
6980.14 2807
6980.93 3089
6981.72 3522
6982.51 3986
6983.30 4420
6984.09 5282
6984.88 6050
6985.66 6807
6986.45 7290
6987.24 7167
6988.03 7251
6988.82 6831
6989.61 6277
6990.40 5384
6991.19 4653
6991.98 4187
6992.76 3835
6993.55 3379
6994.34 3119
6995.13 3249
6995.92 3243
6996.71 3592
6997.50 4233
6998.29 4773
6999.08 5812
6999.87 6435
7000.66 6860
7001.45 7017
7002.24 6680
7003.03 6522
7003.82 5928
7004.61 4826
7005.40 4170
7006.19 3630
7006.98 3210
7007.77 2627
7008.56 2335
7009.35 2141
7010.14 2027
7010.93 2080
7011.72 2029
7012.51 2099
7013.30 2131
7014.09 2180
7014.88 2246
7015.67 2293
7016.46 2032
7017.25 1898
7018.04 1912
7018.83 1844
7019.62 1669
7020.41 1585
7021.20 1685
7021.99 1717
7022.78 1748
7023.57 1695
7024.37 1710
7025.16 1807
7025.95 1712
7026.74 1741
7027.53 1776
7028.32 1714
7029.11 1779
7029.90 1712
7030.69 1545
7031.49 1480
7032.28 1424
7033.07 1496
7033.86 1577
7034.65 1592
7035.44 1551
7036.23 1517
7037.03 1632
7037.82 1640
7038.61 1667
7039.40 1718
7040.19 1614
7040.98 1599
7041.78 1647
7042.57 1666
7043.36 1632
7044.15 1522
7044.94 1482
7045.74 1576
7046.53 1547
7047.32 1692
7048.11 1732
7048.91 1779
7049.70 1877
7050.49 1920
7051.28 1969
7052.08 1956
7052.87 1862
7053.66 1776
7054.45 1628
7055.25 1546
7056.04 1475
7056.83 1398
7057.62 1507
7058.42 1523
7059.21 1475
7060.00 1474
7060.80 1443
7061.59 1521
7062.38 1462
7063.17 1396
7063.97 1392
7064.76 1408
7065.55 1377
7066.35 1400
7067.14 1299
7067.93 1403
7068.73 1420
7069.52 1389
7070.31 1402
7071.11 1359
7071.90 1372
7072.69 1323
7073.49 1371
7074.28 1235
7075.08 1257
7075.87 1282
7076.66 1222
7077.46 1158
7078.25 1080
7079.05 1140
7079.84 1285
7080.63 1334
7081.43 1197
7082.22 1211
7083.02 1166
7083.81 1245
7084.60 1198
7085.40 1238
7086.19 1270
7086.99 1216
7087.78 1205
7088.58 1348
7089.37 1417
7090.17 1312
7090.96 1267
7091.76 1242
7092.55 1114
7093.34 1125
7094.14 1069
7094.93 1089
7095.73 1024
7096.52 932
7097.32 969
7098.11 939
7098.91 1021
7099.70 924
7100.50 909
7101.29 960
7102.09 1002
7102.89 951
7103.68 890
7104.48 845
7105.27 910
7106.07 862
7106.86 825
7107.66 887
7108.45 836
7109.25 813
7110.05 876
7110.84 876
7111.64 855
7112.43 881
7113.23 886
7114.02 819
7114.82 899
7115.62 844
7116.41 825
7117.21 871
7118.00 841
7118.80 822
7119.60 819
7120.39 893
7121.19 895
7121.99 883
7122.78 897
7123.58 854
7124.38 818
7125.17 762
7125.97 825
7126.77 901
7127.56 908
7128.36 850
7129.16 954
7129.95 936
7130.75 836
7131.55 900
7132.34 905
7133.14 920
7133.94 807
7134.73 899
7135.53 864
7136.33 913
7137.13 772
7137.92 789
7138.72 811
7139.52 780
7140.32 809
7141.11 850
7141.91 818
7142.71 794
7143.51 794
7144.30 814
7145.10 748
7145.90 770
7146.70 867
7147.49 857
7148.29 828
7149.09 781
7149.89 803
7150.69 811
7151.48 781
7152.28 789
7153.08 767
7153.88 788
7154.68 738
7155.47 724
7156.27 805
7157.07 817
7157.87 851
7158.67 768
7159.47 724
7160.27 787
7161.06 776
7161.86 792
7162.66 643
7163.46 706
7164.26 732
7165.06 714
7165.86 766
7166.66 749
7167.45 747
7168.25 717
7169.05 679
7169.85 731
7170.65 884
7171.45 756
7172.25 795
7173.05 701
7173.85 700
7174.65 686
7175.45 718
7176.25 683
7177.04 702
7177.84 661
7178.64 701
7179.44 732
7180.24 738
7181.04 763
7181.84 746
7182.64 822
7183.44 821
7184.24 789
7185.04 747
7185.84 762
7186.64 740
7187.44 816
7188.24 776
7189.04 761
7189.84 736
7190.64 661
7191.44 702
7192.24 769
7193.04 636
7193.84 646
7194.64 648
7195.44 646
7196.25 701
7197.05 689
7197.85 731
7198.65 689
7199.45 705
7200.25 737
7201.05 703
7201.85 746
7202.65 684
7203.45 706
7204.25 648
7205.05 639
7205.86 661
7206.66 660
7207.46 666
7208.26 644
7209.06 672
7209.86 642
7210.66 741
7211.46 676
7212.27 613
7213.07 692
7213.87 640
7214.67 598
7215.47 736
7216.27 752
7217.07 756
7217.88 665
7218.68 708
7219.48 757
7220.28 639
7221.08 685
7221.89 669
7222.69 701
7223.49 683
7224.29 676
7225.09 681
7225.90 649
7226.70 603
7227.50 637
7228.30 720
7229.11 625
7229.91 671
7230.71 683
7231.51 657
7232.32 663
7233.12 661
7233.92 667
7234.72 664
7235.53 628
7236.33 642
7237.13 662
7237.93 668
7238.74 770
7239.54 774
7240.34 720
7241.15 725
7241.95 742
7242.75 758
7243.56 734
7244.36 798
7245.16 728
7245.97 668
7246.77 679
7247.57 689
7248.38 734
7249.18 763
7249.98 789
7250.79 736
7251.59 676
7252.39 746
7253.20 748
7254.00 743
7254.81 697
7255.61 775
7256.41 792
7257.22 763
7258.02 776
7258.82 833
7259.63 774
7260.43 815
7261.24 809
7262.04 808
7262.85 802
7263.65 802
7264.45 780
7265.26 878
7266.06 953
7266.87 913
7267.67 826
7268.48 927
7269.28 997
7270.09 939
7270.89 933
7271.70 900
7272.50 1008
7273.30 958
7274.11 1089
7274.91 993
7275.72 1000
7276.52 1019
7277.33 1065
7278.13 1106
7278.94 1101
7279.74 1192
7280.55 1263
7281.36 1382
7282.16 1832
7282.97 2031
7283.77 2332
7284.58 2564
7285.38 2590
7286.19 2664
7286.99 2589
7287.80 2402
7288.60 2241
7289.41 1875
7290.22 1725
7291.02 1604
7291.83 1318
7292.63 1208
7293.44 1114
7294.25 1022
7295.05 1111
7295.86 1016
7296.66 1057
7297.47 1143
7298.28 965
7299.08 962
7299.89 1049
7300.70 1026
7301.50 1121
7302.31 1174
7303.11 1199
7303.92 1181
7304.73 1075
7305.53 1074
7306.34 1115
7307.15 1132
7307.95 1183
7308.76 1263
7309.57 1296
7310.37 1552
7311.18 1383
7311.99 1488
7312.80 1500
7313.60 1533
7314.41 1534
7315.22 1404
7316.02 1404
7316.83 1374
7317.64 1432
7318.45 1487
7319.25 1746
7320.06 1801
7320.87 2028
7321.68 2038
7322.48 2212
7323.29 2040
7324.10 1851
7324.91 1878
7325.71 1680
7326.52 1620
7327.33 1389
7328.14 1262
7328.95 1150
7329.75 1101
7330.56 1056
7331.37 1074
7332.18 1003
7332.99 1006
7333.79 995
7334.60 993
7335.41 933
7336.22 920
7337.03 1057
7337.84 1010
7338.64 1046
7339.45 1106
7340.26 1082
7341.07 1047
7341.88 951
7342.69 1054
7343.50 1057
7344.30 1048
7345.11 1014
7345.92 987
7346.73 943
7347.54 1026
7348.35 1010
7349.16 1004
7349.97 945
7350.78 895
7351.58 954
7352.39 936
7353.20 909
7354.01 865
7354.82 867
7355.63 957
7356.44 973
7357.25 968
7358.06 912
7358.87 940
7359.68 949
7360.49 987
7361.30 1013
7362.11 1034
7362.92 992
7363.73 1064
7364.54 1024
7365.35 1112
7366.16 1078
7366.97 1056
7367.78 1064
7368.59 1032
7369.40 1039
7370.21 881
7371.02 1055
7371.83 1082
7372.64 1162
7373.45 1151
7374.26 1047
7375.07 1045
7375.88 1017
7376.69 1048
7377.50 1195
7378.31 1198
7379.12 1397
7379.93 1471
7380.74 1546
7381.55 1781
7382.37 1798
7383.18 1859
7383.99 1790
7384.80 1675
7385.61 1682
7386.42 1407
7387.23 1241
7388.04 1273
7388.85 1124
7389.67 1037
7390.48 986
7391.29 970
7392.10 1012
7392.91 964
7393.72 985
7394.53 942
7395.35 973
7396.16 978
7396.97 1033
7397.78 1135
7398.59 1229
7399.40 1336
7400.22 1376
7401.03 1458
7401.84 1483
7402.65 1389
7403.46 1418
7404.28 1310
7405.09 1381
7405.90 1235
7406.71 1184
7407.52 1206
7408.34 1128
7409.15 1143
7409.96 1085
7410.77 1033
7411.59 1117
7412.40 1072
7413.21 968
7414.02 982
7414.84 852
7415.65 783
7416.46 757
7417.27 831
7418.09 840
7418.90 808
7419.71 875
7420.53 862
7421.34 814
7422.15 758
7422.97 798
7423.78 799
7424.59 752
7425.40 880
7426.22 805
7427.03 773
7427.84 755
7428.66 758
7429.47 709
7430.28 748
7431.10 781
7431.91 817
7432.73 767
7433.54 712
7434.35 656
7435.17 785
7435.98 755
7436.79 829
7437.61 826
7438.42 781
7439.24 841
7440.05 736
7440.86 725
7441.68 701
7442.49 798
7443.31 838
7444.12 768
7444.94 705
7445.75 693
7446.56 779
7447.38 794
7448.19 774
7449.01 762
7449.82 729
7450.64 724
7451.45 749
7452.27 818
7453.08 705
7453.90 615
7454.71 700
7455.52 724
7456.34 678
7457.15 728
7457.97 730
7458.78 719
7459.60 714
7460.42 663
7461.23 715
7462.05 718
7462.86 750
7463.68 740
7464.49 656
7465.31 713
7466.12 692
7466.94 624
7467.75 706
7468.57 748
7469.38 689
7470.20 669
7471.02 758
7471.83 803
7472.65 787
7473.46 754
7474.28 787
7475.10 728
7475.91 693
7476.73 667
7477.54 700
7478.36 660
7479.18 704
7479.99 664
7480.81 675
7481.62 619
7482.44 583
7483.26 664
7484.07 684
7484.89 590
7485.71 597
7486.52 581
7487.34 658
7488.16 660
7488.97 640
7489.79 626
7490.61 598
7491.42 555
7492.24 583
7493.06 576
7493.87 606
7494.69 645
7495.51 635
7496.33 615
7497.14 602
7497.96 635
7498.78 588
7499.59 603
7500.41 615
7501.23 581
7502.05 563
7502.86 581
7503.68 554
7504.50 601
7505.32 600
7506.13 572
7506.95 592
7507.77 606
7508.59 662
7509.40 618
7510.22 601
7511.04 584
7511.86 506
7512.68 624
7513.49 600
7514.31 602
7515.13 566
7515.95 599
7516.77 603
7517.59 546
7518.40 534
7519.22 603
7520.04 545
7520.86 551
7521.68 544
7522.50 528
7523.31 618
7524.13 536
7524.95 510
7525.77 613
7526.59 607
7527.41 526
7528.23 526
7529.05 604
7529.86 608
7530.68 556
7531.50 674
7532.32 634
7533.14 594
7533.96 577
7534.78 626
7535.60 609
7536.42 601
7537.24 593
7538.06 583
7538.88 599
7539.70 534
7540.51 537
7541.33 549
7542.15 625
7542.97 596
7543.79 680
7544.61 638
7545.43 641
7546.25 593
7547.07 644
7547.89 668
7548.71 669
7549.53 607
7550.35 584
7551.17 623
7551.99 615
7552.81 620
7553.63 607
7554.45 607
7555.27 587
7556.09 546
7556.91 587
7557.73 579
7558.56 557
7559.38 620
7560.20 606
7561.02 619
7561.84 637
7562.66 677
7563.48 670
7564.30 634
7565.12 560
7565.94 627
7566.76 600
7567.58 593
7568.40 604
7569.23 638
7570.05 652
7570.87 618
7571.69 539
7572.51 607
7573.33 591
7574.15 617
7574.97 623
7575.80 631
7576.62 599
7577.44 617
7578.26 556
7579.08 545
7579.90 541
7580.73 564
7581.55 638
7582.37 591
7583.19 557
7584.01 595
7584.83 627
7585.66 584
7586.48 600
7587.30 655
7588.12 624
7588.95 630
7589.77 661
7590.59 654
7591.41 677
7592.23 545
7593.06 553
7593.88 643
7594.70 572
7595.52 607
7596.35 635
7597.17 600
7597.99 633
7598.81 649
7599.64 653
7600.46 665
7601.28 706
7602.11 682
7602.93 666
7603.75 766
7604.57 842
7605.40 822
7606.22 864
7607.04 739
7607.87 731
7608.69 776
7609.51 715
7610.34 681
7611.16 739
7611.98 763
7612.81 690
7613.63 717
7614.45 739
7615.28 695
7616.10 684
7616.92 767
7617.75 790
7618.57 747
7619.40 768
7620.22 850
7621.04 778
7621.87 671
7622.69 732
7623.52 684
7624.34 703
7625.16 622
7625.99 649
7626.81 694
7627.64 781
7628.46 775
7629.28 770
7630.11 812
7630.93 843
7631.76 948
7632.58 903
7633.41 872
7634.23 825
7635.06 816
7635.88 831
7636.71 717
7637.53 707
7638.36 686
7639.18 675
7640.01 648
7640.83 571
7641.66 555
7642.48 652
7643.31 573
7644.13 579
7644.96 584
7645.78 591
7646.61 581
7647.43 577
7648.26 575
7649.08 520
7649.91 509
7650.73 564
7651.56 562
7652.38 543
7653.21 517
7654.04 584
7654.86 606
7655.69 525
7656.51 456
7657.34 498
7658.16 568
7658.99 501
7659.82 470
7660.64 511
7661.47 475
7662.29 486
7663.12 468
7663.95 495
7664.77 553
7665.60 547
7666.43 561
7667.25 572
7668.08 542
7668.91 560
7669.73 570
7670.56 591
7671.38 523
7672.21 568
7673.04 583
7673.87 578
7674.69 522
7675.52 563
7676.35 481
7677.17 491
7678.00 570
7678.83 517
7679.65 473
7680.48 494
7681.31 540
7682.13 526
7682.96 504
7683.79 500
7684.62 518
7685.44 468
7686.27 483
7687.10 588
7687.93 498
7688.75 522
7689.58 521
7690.41 521
7691.24 559
7692.06 469
7692.89 522
7693.72 515
7694.55 489
7695.38 473
7696.20 466
7697.03 532
7697.86 523
7698.69 565
7699.52 539
7700.34 539
7701.17 555
7702.00 577
7702.83 494
7703.66 562
7704.49 628
7705.31 574
7706.14 532
7706.97 565
7707.80 550
7708.63 546
7709.46 537
7710.29 555
7711.11 538
7711.94 488
7712.77 550
7713.60 517
7714.43 503
7715.26 513
7716.09 479
7716.92 492
7717.75 500
7718.58 521
7719.40 551
7720.23 568
7721.06 505
7721.89 519
7722.72 497
7723.55 511
7724.38 547
7725.21 495
7726.04 511
7726.87 511
7727.70 528
7728.53 503
7729.36 514
7730.19 513
7731.02 535
7731.85 557
7732.68 512
7733.51 532
7734.34 484
7735.17 491
7736.00 514
7736.83 499
7737.66 532
7738.49 506
7739.32 490
7740.15 462
7740.98 499
7741.81 478
7742.64 530
7743.47 477
7744.30 474
7745.13 515
7745.96 576
7746.79 630
7747.62 676
7748.45 646
7749.29 720
7750.12 673
7750.95 662
7751.78 536
7752.61 576
7753.44 556
7754.27 515
7755.10 534
7755.93 522
7756.76 490
7757.60 522
7758.43 519
7759.26 533
7760.09 539
7760.92 575
7761.75 552
7762.58 503
7763.42 492
7764.25 514
7765.08 514
7765.91 551
7766.74 523
7767.57 510
7768.41 445
7769.24 484
7770.07 496
7770.90 520
7771.73 488
7772.57 461
7773.40 532
7774.23 467
7775.06 429
7775.90 500
7776.73 529
7777.56 547
7778.39 554
7779.22 547
7780.06 491
7780.89 505
7781.72 562
7782.55 488
7783.39 511
7784.22 567
7785.05 544
7785.89 510
7786.72 526
7787.55 520
7788.38 504
7789.22 553
7790.05 573
7790.88 536
7791.72 532
7792.55 529
7793.38 506
7794.22 537
7795.05 544
7795.88 504
7796.72 551
7797.55 575
7798.38 574
7799.22 580
7800.05 532
7800.88 513
7801.72 512
7802.55 542
7803.38 549
7804.22 573
7805.05 590
7805.89 588
7806.72 579
7807.55 612
7808.39 611
7809.22 597
7810.06 606
7810.89 606
7811.72 592
7812.56 612
7813.39 586
7814.23 651
7815.06 725
7815.89 742
7816.73 745
7817.56 839
7818.40 725
7819.23 700
7820.07 694
7820.90 700
7821.74 672
7822.57 601
7823.41 617
7824.24 647
7825.08 725
7825.91 766
7826.75 793
7827.58 711
7828.42 760
7829.25 700
7830.09 658
7830.92 697
7831.76 692
7832.59 766
7833.43 691
7834.26 778
7835.10 754
7835.93 694
7836.77 783
7837.60 763
7838.44 772
7839.28 666
7840.11 706
7840.95 671
7841.78 691
7842.62 673
7843.45 606
7844.29 678
7845.13 639
7845.96 656
7846.80 556
7847.63 607
7848.47 580
7849.31 546
7850.14 583
7850.98 602
7851.82 618
7852.65 589
7853.49 570
7854.32 613
7855.16 617
7856.00 553
7856.83 553
7857.67 587
7858.51 554
7859.34 582
7860.18 648
7861.02 622
7861.85 663
7862.69 592
7863.53 573
7864.37 619
7865.20 620
7866.04 626
7866.88 644
7867.71 651
7868.55 553
7869.39 596
7870.23 603
7871.06 575
7871.90 689
7872.74 686
7873.57 695
7874.41 615
7875.25 655
7876.09 702
7876.93 700
7877.76 696
7878.60 730
7879.44 682
7880.28 635
7881.11 688
7881.95 584
7882.79 599
7883.63 674
7884.47 635
7885.30 653
7886.14 665
7886.98 667
7887.82 649
7888.66 669
7889.50 683
7890.33 714
7891.17 758
7892.01 803
7892.85 754
7893.69 741
7894.53 731
7895.36 682
7896.20 724
7897.04 670
7897.88 670
7898.72 688
7899.56 712
7900.40 715
7901.24 634
7902.08 685
7902.91 668
7903.75 688
7904.59 669
7905.43 634
7906.27 608
7907.11 608
7907.95 558
7908.79 575
7909.63 602
7910.47 679
7911.31 610
7912.15 631
7912.99 717
7913.83 598
7914.67 694
7915.50 761
7916.34 838
7917.18 874
7918.02 897
7918.86 923
7919.70 1043
7920.54 964
7921.38 884
7922.22 821
7923.06 824
7923.90 711
7924.74 760
7925.58 650
7926.42 662
7927.27 605
7928.11 562
7928.95 570
7929.79 596
7930.63 605
7931.47 543
7932.31 583
7933.15 619
7933.99 579
7934.83 614
7935.67 584
7936.51 490
7937.35 500
7938.19 525
7939.03 512
7939.88 551
7940.72 529
7941.56 571
7942.40 714
7943.24 608
7944.08 596
7944.92 594
7945.76 593
7946.60 627
7947.45 540
7948.29 637
7949.13 610
7949.97 560
7950.81 590
7951.65 613
7952.50 596
7953.34 537
7954.18 582
7955.02 645
7955.86 647
7956.70 623
7957.55 558
7958.39 531
7959.23 552
7960.07 572
7960.91 492
7961.76 532
7962.60 611
7963.44 577
7964.28 572
7965.13 547
7965.97 587
7966.81 631
7967.65 649
7968.50 588
7969.34 638
7970.18 706
7971.02 630
7971.87 618
7972.71 586
7973.55 577
7974.39 561
7975.24 569
7976.08 508
7976.92 501
7977.77 546
7978.61 511
7979.45 595
7980.30 521
7981.14 528
7981.98 548
7982.83 535
7983.67 505
7984.51 566
7985.36 544
7986.20 574
7987.04 505
7987.89 520
7988.73 514
7989.57 504
7990.42 487
7991.26 441
7992.10 451
7992.95 518
7993.79 535
7994.64 488
7995.48 484
7996.32 499
7997.17 475
7998.01 486
7998.86 431
7999.70 509
8000.54 504
8001.39 516
8002.23 467
8003.08 474
8003.92 428
8004.77 467
8005.61 540
8006.45 463
8007.30 452
8008.14 452
8008.99 479
8009.83 540
8010.68 505
8011.52 475
8012.37 511
8013.21 482
8014.06 504
8014.90 464
8015.75 418
8016.59 434
8017.44 453
8018.28 455
8019.13 489
8019.97 484
8020.82 476
8021.66 546
8022.51 491
8023.35 545
8024.20 482
8025.05 445
8025.89 504
8026.74 540
8027.58 388
8028.43 472
8029.27 502
8030.12 512
8030.96 432
8031.81 543
8032.66 486
8033.50 506
8034.35 461
8035.19 465
8036.04 442
8036.89 428
8037.73 480
8038.58 478
8039.43 419
8040.27 472
8041.12 478
8041.96 480
8042.81 463
8043.66 448
8044.50 446
8045.35 457
8046.20 508
8047.04 482
8047.89 481
8048.74 425
8049.58 419
8050.43 469
8051.28 422
8052.12 447
8052.97 489
8053.82 427
8054.67 447
8055.51 398
8056.36 375
8057.21 435
8058.05 449
8058.90 525
8059.75 491
8060.60 437
8061.44 446
8062.29 454
8063.14 475
8063.99 452
8064.83 421
8065.68 412
8066.53 393
8067.38 418
8068.22 425
8069.07 432
8069.92 444
8070.77 441
8071.62 489
8072.46 454
8073.31 490
8074.16 451
8075.01 410
8075.86 460
8076.71 429
8077.55 499
8078.40 448
8079.25 408
8080.10 383
8080.95 440
8081.80 442
8082.64 418
8083.49 451
8084.34 422
8085.19 429
8086.04 452
8086.89 494
8087.74 431
8088.58 403
8089.43 404
8090.28 384
8091.13 398
8091.98 374
8092.83 432
8093.68 439
8094.53 460
8095.38 400
8096.23 402
8097.08 422
8097.93 393
8098.77 380
8099.62 399
8100.47 411
8101.32 391
8102.17 442
8103.02 427
8103.87 446
8104.72 390
8105.57 382
8106.42 396
8107.27 404
8108.12 447
8108.97 467
8109.82 434
8110.67 391
8111.52 386
8112.37 451
8113.22 363
8114.07 406
8114.92 368
8115.77 414
8116.62 435
8117.47 465
8118.32 451
8119.17 462
8120.02 514
8120.87 401
8121.72 455
8122.58 517
8123.43 473
8124.28 473
8125.13 460
8125.98 421
8126.83 417
8127.68 432
8128.53 446
8129.38 491
8130.23 448
8131.08 404
8131.94 409
8132.79 458
8133.64 462
8134.49 495
8135.34 505
8136.19 438
8137.04 449
8137.89 476
8138.75 479
8139.60 444
8140.45 491
8141.30 453
8142.15 465
8143.00 488
8143.86 464
8144.71 470
8145.56 449
8146.41 485
8147.26 570
8148.12 457
8148.97 458
8149.82 411
8150.67 474
8151.52 459
8152.38 462
8153.23 527
8154.08 558
8154.93 627
8155.78 632
8156.64 613
8157.49 602
8158.34 580
8159.19 539
8160.05 464
8160.90 521
8161.75 470
8162.61 445
8163.46 402
8164.31 466
8165.16 465
8166.02 419
8166.87 461
8167.72 484
8168.58 416
8169.43 481
8170.28 474
8171.14 490
8171.99 466
8172.84 435
8173.70 436
8174.55 382
8175.40 417
8176.26 410
8177.11 422
8177.96 443
8178.82 343
8179.67 359
8180.52 423
8181.38 383
8182.23 413
8183.08 408
8183.94 458
8184.79 408
8185.65 343
8186.50 394
8187.35 424
8188.21 411
8189.06 406
8189.92 489
8190.77 422
8191.63 426
8192.48 395
8193.33 413
8194.19 407
8195.04 370
8195.90 355
8196.75 396
8197.61 392
8198.46 460
8199.32 440
8200.17 378
8201.02 459
8201.88 381
8202.73 393
8203.59 412
8204.44 420
8205.30 448
8206.15 404
8207.01 399
8207.86 386
8208.72 388
8209.57 362
8210.43 443
8211.29 430
8212.14 454
8213.00 442
8213.85 478
8214.71 437
8215.56 434
8216.42 399
8217.27 418
8218.13 481
8218.98 416
8219.84 490
8220.70 494
8221.55 418
8222.41 433
8223.26 418
8224.12 554
8224.98 529
8225.83 504
8226.69 508
8227.54 434
8228.40 421
8229.26 490
8230.11 460
8230.97 424
8231.83 423
8232.68 419
8233.54 432
8234.39 434
8235.25 411
8236.11 400
8236.96 425
8237.82 432
8238.68 412
8239.53 424
8240.39 426
8241.25 383
8242.11 395
8242.96 422
8243.82 446
8244.68 413
8245.53 406
8246.39 403
8247.25 437
8248.10 398
8248.96 370
8249.82 412
8250.68 428
8251.53 420
8252.39 403
8253.25 407
8254.11 493
8254.96 487
8255.82 461
8256.68 414
8257.54 398
8258.39 384
8259.25 411
8260.11 407
8260.97 348
8261.83 405
8262.68 359
8263.54 367
8264.40 356
8265.26 423
8266.12 414
8266.97 432
8267.83 386
8268.69 373
8269.55 380
8270.41 462
8271.27 433
8272.12 391
8272.98 417
8273.84 337
8274.70 392
8275.56 416
8276.42 410
8277.28 444
8278.13 453
8278.99 408
8279.85 418
8280.71 413
8281.57 441
8282.43 419
8283.29 455
8284.15 413
8285.01 420
8285.87 416
8286.72 423
8287.58 451
8288.44 412
8289.30 362
8290.16 446
8291.02 431
8291.88 471
8292.74 479
8293.60 458
8294.46 484
8295.32 490
8296.18 530
8297.04 476
8297.90 494
8298.76 437
8299.62 436
8300.48 402
8301.34 421
8302.20 473
8303.06 495
8303.92 414
8304.78 454
8305.64 448
8306.50 488
8307.36 443
8308.22 452
8309.08 478
8309.94 410
8310.80 459
8311.66 423
8312.52 451
8313.38 451
8314.24 430
8315.10 458
8315.96 474
8316.83 426
8317.69 410
8318.55 456
8319.41 472
8320.27 438
8321.13 435
8321.99 458
8322.85 479
8323.71 430
8324.57 460
8325.44 449
8326.30 402
8327.16 404
8328.02 444
8328.88 501
8329.74 478
8330.60 443
8331.47 414
8332.33 467
8333.19 456
8334.05 393
8334.91 443
8335.77 442
8336.64 416
8337.50 442
8338.36 429
8339.22 429
8340.08 424
8340.94 435
8341.81 449
8342.67 449
8343.53 471
8344.39 422
8345.26 443
8346.12 492
8346.98 472
8347.84 453
8348.71 431
8349.57 453
8350.43 494
8351.29 491
8352.16 479
8353.02 518
8353.88 520
8354.74 477
8355.61 513
8356.47 456
8357.33 443
8358.19 482
8359.06 500
8359.92 484
8360.78 445
8361.65 478
8362.51 479
8363.37 543
8364.24 498
8365.10 469
8365.96 503
8366.83 475
8367.69 403
8368.55 426
8369.42 456
8370.28 498
8371.14 562
8372.01 474
8372.87 474
8373.73 485
8374.60 495
8375.46 476
8376.33 499
8377.19 482
8378.05 514
8378.92 520
8379.78 524
8380.65 565
8381.51 522
8382.37 535
8383.24 579
8384.10 634
8384.97 548
8385.83 502
8386.70 520
8387.56 555
8388.42 538
8389.29 562
8390.15 623
8391.02 616
8391.88 516
8392.75 582
8393.61 600
8394.48 549
8395.34 570
8396.21 525
8397.07 593
8397.94 574
8398.80 597
8399.67 605
8400.53 636
8401.40 626
8402.26 614
8403.13 554
8403.99 587
8404.86 608
8405.72 573
8406.59 658
8407.45 658
8408.32 640
8409.19 617
8410.05 653
8410.92 631
8411.78 761
8412.65 733
8413.51 776
8414.38 693
8415.25 751
8416.11 690
8416.98 694
8417.84 759
8418.71 832
8419.58 834
8420.44 737
8421.31 777
8422.17 792
8423.04 712
8423.91 829
8424.77 834
8425.64 906
8426.51 909
8427.37 933
8428.24 945
8429.11 939
8429.97 926
8430.84 884
8431.71 867
8432.57 870
8433.44 898
8434.31 930
8435.17 1012
8436.04 957
8436.91 1035
8437.77 951
8438.64 1068
8439.51 1075
8440.38 1184
8441.24 1189
8442.11 1211
8442.98 1209
8443.84 1231
8444.71 1248
8445.58 1221
8446.45 1130
8447.31 1161
8448.18 1227
8449.05 1263
8449.92 1284
8450.78 1213
8451.65 1309
8452.52 1352
8453.39 1526
8454.26 1847
8455.12 2171
8455.99 2317
8456.86 2498
8457.73 2745
8458.60 2767
8459.46 2692
8460.33 2414
8461.20 2258
8462.07 2145
8462.94 1883
8463.81 1699
8464.67 1771
8465.54 1610
8466.41 1661
8467.28 1918
8468.15 2451
8469.02 3027
8469.89 3547
8470.75 4078
8471.62 4315
8472.49 4071
8473.36 3774
8474.23 3467
8475.10 2996
8475.97 2470
8476.84 2016
8477.71 1759
8478.57 1532
8479.44 1344
8480.31 1184
8481.18 1033
8482.05 968
8482.92 889
8483.79 952
8484.66 951
8485.53 950
8486.40 996
8487.27 940
8488.14 922
8489.01 901
8489.88 887
8490.75 868
8491.62 839
8492.49 864
8493.36 913
8494.23 856
8495.10 859
8495.97 898
8496.84 894
8497.71 938
8498.58 881
8499.45 876
8500.32 891
8501.19 901
8502.06 882
8502.93 832
8503.80 899
8504.67 865
8505.54 850
8506.41 770
8507.28 928
8508.15 1005
8509.02 979
8509.89 980
8510.76 983
8511.63 1027
8512.51 986
8513.38 963
8514.25 909
8515.12 880
8515.99 848
8516.86 804
8517.73 809
8518.60 779
8519.47 843
8520.35 869
8521.22 784
8522.09 823
8522.96 844
8523.83 829
8524.70 860
8525.57 884
8526.45 864
8527.32 849
8528.19 867
8529.06 865
8529.93 906
8530.80 906
8531.68 929
8532.55 845
8533.42 865
8534.29 882
8535.16 865
8536.04 923
8536.91 983
8537.78 914
8538.65 970
8539.52 936
8540.40 877
8541.27 959
8542.14 891
8543.01 924
8543.89 833
8544.76 872
8545.63 887
8546.50 857
8547.38 819
8548.25 853
8549.12 915
8549.99 910
8550.87 981
8551.74 929
8552.61 944
8553.49 892
8554.36 931
8555.23 885
8556.11 944
8556.98 918
8557.85 878
8558.73 802
8559.60 780
8560.47 802
8561.35 750
8562.22 769
8563.09 736
8563.97 681
8564.84 686
8565.71 649
8566.59 680
8567.46 661
8568.33 701
8569.21 694
8570.08 747
8570.96 739
8571.83 726
8572.70 704
8573.58 722
8574.45 678
8575.33 631
8576.20 633
8577.07 684
8577.95 603
8578.82 549
8579.70 639
8580.57 666
8581.45 645
8582.32 623
8583.19 672
8584.07 640
8584.94 644
8585.82 642
8586.69 706
8587.57 691
8588.44 635
8589.32 625
8590.19 637
8591.07 627
8591.94 586
8592.82 602
8593.69 617
8594.57 601
8595.44 639
8596.32 658
8597.19 642
8598.07 649
8598.94 698
8599.82 691
8600.69 732
8601.57 647
8602.44 689
8603.32 771
8604.20 729
8605.07 713
8605.95 680
8606.82 706
8607.70 754
8608.57 675
8609.45 639
8610.33 676
8611.20 658
8612.08 700
8612.95 686
8613.83 688
8614.71 712
8615.58 683
8616.46 690
8617.33 681
8618.21 706
8619.09 752
8619.96 728
8620.84 748
8621.72 750
8622.59 711
8623.47 727
8624.35 786
8625.22 776
8626.10 804
8626.98 766
8627.85 776
8628.73 811
8629.61 773
8630.48 773
8631.36 731
8632.24 880
8633.11 858
8633.99 864
8634.87 828
8635.74 724
8636.62 756
8637.50 760
8638.38 854
8639.25 825
8640.13 823
8641.01 824
8641.89 882
8642.76 937
8643.64 982
8644.52 895
8645.40 1020
8646.27 948
8647.15 873
8648.03 1007
8648.91 1000
8649.79 1075
8650.66 1009
8651.54 1109
8652.42 1069
8653.30 1054
8654.18 1134
8655.05 1080
8655.93 1067
8656.81 1071
8657.69 969
8658.57 1077
8659.45 1084
8660.32 1069
8661.20 1033
8662.08 1046
8662.96 1022
8663.84 1011
8664.72 1070
8665.60 1054
8666.47 1114
8667.35 1008
8668.23 1024
8669.11 1156
8669.99 1224
8670.87 1166
8671.75 1367
8672.63 1539
8673.51 1593
8674.38 1680
8675.26 1774
8676.14 1814
8677.02 1880
8677.90 1850
8678.78 1736
8679.66 1556
8680.54 1545
8681.42 1454
8682.30 1338
8683.18 1216
8684.06 1168
8684.94 1260
8685.82 1282
8686.70 1328
8687.58 1435
8688.46 1554
8689.34 1809
8690.22 2164
8691.10 2531
8691.98 2977
8692.86 3489
8693.74 3803
8694.62 3621
8695.50 3564
8696.38 3178
8697.26 2763
8698.14 2340
8699.02 2024
8699.90 1766
8700.78 1544
8701.66 1397
8702.54 1333
8703.42 1314
8704.30 1107
8705.18 1174
8706.06 1175
8706.94 1130
8707.82 1021
8708.71 1007
8709.59 890
8710.47 911
8711.35 864
8712.23 832
8713.11 781
8713.99 811
8714.87 777
8715.75 790
8716.64 712
8717.52 728
8718.40 693
8719.28 773
8720.16 758
8721.04 776
8721.92 813
8722.81 833
8723.69 787
8724.57 804
8725.45 782
8726.33 783
8727.21 813
8728.10 823
8728.98 836
8729.86 869
8730.74 921
8731.62 940
8732.51 910
8733.39 877
8734.27 812
8735.15 771
8736.03 749
8736.92 754
8737.80 769
8738.68 761
8739.56 685
8740.45 734
8741.33 726
8742.21 749
8743.09 717
8743.98 710
8744.86 748
8745.74 718
8746.63 781
8747.51 806
8748.39 768
8749.27 712
8750.16 727
8751.04 679
8751.92 696
8752.81 657
8753.69 704
8754.57 795
8755.46 777
8756.34 778
8757.22 816
8758.11 820
8758.99 788
8759.87 740
8760.76 784
8761.64 771
8762.52 805
8763.41 784
8764.29 775
8765.17 804
8766.06 766
8766.94 697
8767.83 783
8768.71 761
8769.59 887
8770.48 832
8771.36 822
8772.25 780
8773.13 765
8774.01 754
8774.90 724
8775.78 725
8776.67 690
8777.55 682
8778.44 703
8779.32 660
8780.20 705
8781.09 682
8781.97 659
8782.86 594
8783.74 617
8784.63 645
8785.51 579
8786.40 616
8787.28 637
8788.17 654
8789.05 662
8789.94 633
8790.82 617
8791.71 686
8792.59 691
8793.48 623
8794.36 603
8795.25 701
8796.13 648
8797.02 643
8797.90 673
8798.79 608
8799.67 621
8800.56 583
8801.45 574
8802.33 535
8803.22 604
8804.10 628
8804.99 610
8805.87 623
8806.76 566
8807.65 584
8808.53 620
8809.42 560
8810.30 510
8811.19 508
8812.08 615
8812.96 549
8813.85 532
8814.73 565
8815.62 583
8816.51 464
8817.39 500
8818.28 531
8819.17 548
8820.05 501
8820.94 531
8821.83 527
8822.71 526
8823.60 511
8824.49 504
8825.37 520
8826.26 496
8827.15 497
8828.03 494
8828.92 460
8829.81 467
8830.69 479
8831.58 468
8832.47 454
8833.36 505
8834.24 484
8835.13 517
8836.02 453
8836.90 505
8837.79 547
8838.68 561
8839.57 499
8840.45 525
8841.34 488
8842.23 465
8843.12 513
8844.01 476
8844.89 506
8845.78 537
8846.67 511
8847.56 493
8848.44 525
8849.33 510
8850.22 423
8851.11 469
8852.00 484
8852.88 505
8853.77 458
8854.66 474
8855.55 487
8856.44 470
8857.33 424
8858.21 424
8859.10 459
8859.99 442
8860.88 457
8861.77 482
8862.66 458
8863.55 509
8864.43 462
8865.32 497
8866.21 466
8867.10 408
8867.99 401
8868.88 453
8869.77 451
8870.66 455
8871.55 423
8872.44 430
8873.32 408
8874.21 404
8875.10 389
8875.99 413
8876.88 453
8877.77 463
8878.66 446
8879.55 493
8880.44 396
8881.33 421
8882.22 408
8883.11 378
8884.00 375
8884.89 427
8885.78 404
8886.67 428
8887.56 420
8888.45 421
8889.34 428
8890.23 422
8891.12 405
8892.01 427
8892.90 367
8893.79 342
8894.68 371
8895.57 399
8896.46 407
8897.35 442
8898.24 435
8899.13 410
8900.02 384
8900.91 376
8901.80 352
8902.69 375
8903.58 415
8904.47 368
8905.36 359
8906.26 378
8907.15 421
8908.04 375
8908.93 365
8909.82 376
8910.71 391
8911.60 418
8912.49 441
8913.38 418
8914.28 389
8915.17 401
8916.06 412
8916.95 387
8917.84 439
8918.73 428
8919.62 400
8920.52 357
8921.41 339
8922.30 352
8923.19 346
8924.08 358
8924.97 403
8925.87 373
8926.76 309
8927.65 378
8928.54 335
8929.43 360
8930.33 355
8931.22 373
8932.11 393
8933.00 359
8933.89 353
8934.79 372
8935.68 361
8936.57 352
8937.46 300
8938.36 347
8939.25 360
8940.14 393
8941.03 374
8941.93 363
8942.82 375
8943.71 374
8944.60 358
8945.50 380
8946.39 304
8947.28 386
8948.18 359
8949.07 337
8949.96 338
8950.85 362
8951.75 351
8952.64 341
8953.53 339
8954.43 318
8955.32 375
8956.21 331
8957.11 351
8958.00 344
8958.89 339
8959.79 338
8960.68 361
8961.57 405
8962.47 365
8963.36 387
8964.26 403
8965.15 373
8966.04 384
8966.94 345
8967.83 321
8968.73 361
8969.62 368
8970.51 336
8971.41 347
8972.30 366
8973.20 393
8974.09 374
8974.98 351
8975.88 336
8976.77 380
8977.67 416
8978.56 372
8979.46 333
8980.35 351
8981.25 330
8982.14 402
8983.03 391
8983.93 417
8984.82 364
8985.72 347
8986.61 341
8987.51 344
8988.40 363
8989.30 352
8990.19 355
8991.09 353
8991.98 366
8992.88 295
8993.77 387
8994.67 373
8995.56 319
8996.46 361
8997.36 320
8998.25 361
8999.15 349
9000.04 325
9000.94 382
9001.83 349
9002.73 389
9003.62 355
9004.52 340
9005.42 351
9006.31 363
9007.21 343
9008.10 339
9009.00 319
9009.90 317
9010.79 348
9011.69 357
9012.58 343
9013.48 313
9014.38 304
9015.27 331
9016.17 342
9017.07 351
9017.96 339
9018.86 349
9019.76 320
9020.65 349
9021.55 372
9022.44 335
9023.34 350
9024.24 368
9025.14 345
9026.03 381
9026.93 368
9027.83 318
9028.72 310
9029.62 306
9030.52 300
9031.41 357
9032.31 333
9033.21 338
9034.11 376
9035.00 313
9035.90 316
9036.80 293
9037.69 319
9038.59 348
9039.49 375
9040.39 379
9041.28 350
9042.18 341
9043.08 316
9043.98 342
9044.88 346
9045.77 323
9046.67 348
9047.57 332
9048.47 337
9049.36 350
9050.26 286
9051.16 301
9052.06 333
9052.96 318
9053.86 298
9054.75 379
9055.65 365
9056.55 324
9057.45 330
9058.35 365
9059.25 384
9060.14 391
9061.04 319
9061.94 358
9062.84 361
9063.74 358
9064.64 335
9065.54 310
9066.44 338
9067.33 376
9068.23 412
9069.13 355
9070.03 351
9070.93 325
9071.83 342
9072.73 333
9073.63 359
9074.53 385
9075.43 352
9076.33 317
9077.22 317
9078.12 328
9079.02 327
9079.92 339
9080.82 342
9081.72 380
9082.62 368
9083.52 322
9084.42 292
9085.32 324
9086.22 341
9087.12 356
9088.02 324
9088.92 370
9089.82 387
9090.72 342
9091.62 359
9092.52 341
9093.42 340
9094.32 328
9095.22 349
9096.12 356
9097.02 353
9097.92 367
9098.82 325
9099.72 347
9100.62 274
9101.52 301
9102.43 325
9103.33 361
9104.23 321
9105.13 370
9106.03 389
9106.93 315
9107.83 346
9108.73 342
9109.63 347
9110.53 313
9111.43 309
9112.33 333
9113.24 347
9114.14 319
9115.04 323
9115.94 354
9116.84 343
9117.74 323
9118.64 303
9119.55 309
9120.45 328
9121.35 329
9122.25 323
9123.15 342
9124.05 319
9124.96 379
9125.86 349
9126.76 308
9127.66 324
9128.56 371
9129.46 335
9130.37 347
9131.27 333
9132.17 303
9133.07 309
9133.97 297
9134.88 304
9135.78 314
9136.68 304
9137.58 310
9138.49 333
9139.39 368
9140.29 380
9141.19 372
9142.10 331
9143.00 370
9143.90 361
9144.80 344
9145.71 385
9146.61 350
9147.51 323
9148.42 296
9149.32 354
9150.22 364
9151.12 348
9152.03 357
9152.93 334
9153.83 365
9154.74 365
9155.64 373
9156.54 352
9157.45 346
9158.35 326
9159.25 352
9160.16 274
9161.06 346
9161.96 314
9162.87 320
9163.77 346
9164.68 314
9165.58 323
9166.48 284
9167.39 342
9168.29 348
9169.19 301
9170.10 316
9171.00 324
9171.91 353
9172.81 324
9173.72 352
9174.62 375
9175.52 333
9176.43 405
9177.33 375
9178.24 351
9179.14 395
9180.05 349
9180.95 341
9181.85 313
9182.76 297
9183.66 332
9184.57 323
9185.47 389
9186.38 379
9187.28 344
9188.19 349
9189.09 340
9190.00 344
9190.90 304
9191.81 332
9192.71 333
9193.62 317
9194.52 334
9195.43 351
9196.33 341
9197.24 355
9198.14 365
9199.05 356
9199.96 337
9200.86 351
9201.77 321
9202.67 389
9203.58 378
9204.48 418
9205.39 399
9206.29 326
9207.20 310
9208.11 293
9209.01 312
9209.92 313
9210.82 336
9211.73 302
9212.64 343
9213.54 364
9214.45 357
9215.35 403
9216.26 381
9217.17 455
9218.07 359
9218.98 402
9219.89 415
9220.79 389
9221.70 389
9222.61 376
9223.51 306
9224.42 319
9225.33 355
9226.23 348
9227.14 342
9228.05 310
9228.95 351
9229.86 346
9230.77 330
9231.67 315
9232.58 305
9233.49 328
9234.40 345
9235.30 351
9236.21 333
9237.12 329
9238.02 299
9238.93 307
9239.84 297
9240.75 317
9241.65 340
9242.56 326
9243.47 347
9244.38 332
9245.28 303
9246.19 345
9247.10 339
9248.01 334
9248.92 321
9249.82 286
9250.73 299
9251.64 303
9252.55 266
9253.46 319
9254.36 358
9255.27 336
9256.18 320
9257.09 308
9258.00 341
9258.90 358
9259.81 311
9260.72 341
9261.63 362
9262.54 362
9263.45 331
9264.36 312
9265.26 279
9266.17 310
9267.08 316
9267.99 346
9268.90 332
9269.81 321
9270.72 331
9271.63 316
9272.54 347
9273.44 363
9274.35 323
9275.26 340
9276.17 330
9277.08 313
9277.99 290
9278.90 318
9279.81 403
9280.72 353
9281.63 328
9282.54 297
9283.45 347
9284.36 336
9285.27 346
9286.18 328
9287.09 338
9288.00 316
9288.91 348
9289.82 346
9290.73 344
9291.64 325
9292.55 359
9293.46 394
9294.37 337
9295.28 371
9296.19 405
9297.10 330
9298.01 374
9298.92 373
9299.83 342
9300.74 373
9301.65 382
9302.56 396
9303.47 392
9304.38 339
9305.29 351
9306.20 448
9307.11 385
9308.02 369
9308.93 368
9309.84 384
9310.75 385
9311.67 345
9312.58 358
9313.49 344
9314.40 359
9315.31 344
9316.22 325
9317.13 351
9318.04 374
9318.95 355
9319.87 354
9320.78 355
9321.69 335
9322.60 332
9323.51 351
9324.42 318
9325.34 312
9326.25 372
9327.16 325
9328.07 336
9328.98 341
9329.89 309
9330.81 339
9331.72 351
9332.63 326
9333.54 328
9334.45 320
9335.37 321
9336.28 335
9337.19 342
9338.10 395
9339.01 382
9339.93 355
9340.84 336
9341.75 329
9342.66 405
9343.58 363
9344.49 348
9345.40 312
9346.31 304
9347.23 359
9348.14 365
9349.05 342
9349.97 357
9350.88 337
9351.79 349
9352.70 357
9353.62 371
9354.53 367
9355.44 359
9356.36 348
9357.27 310
9358.18 291
9359.10 393
9360.01 434
9360.92 353
9361.84 303
9362.75 300
9363.66 349
9364.58 372
9365.49 375
9366.40 379
9367.32 296
9368.23 336
9369.15 367
9370.06 360
9370.97 350
9371.89 380
9372.80 330
9373.71 361
9374.63 380
9375.54 383
9376.46 389
9377.37 366
9378.29 404
9379.20 368
9380.11 383
9381.03 354
9381.94 306
9382.86 336
9383.77 383
9384.69 379
9385.60 342
9386.51 374
9387.43 397
9388.34 405
9389.26 401
9390.17 427
9391.09 416
9392.00 469
9392.92 450
9393.83 420
9394.75 424
9395.66 433
9396.58 416
9397.49 410
9398.41 403
9399.32 373
9400.24 404
9401.15 424
9402.07 374
9402.99 402
9403.90 376
9404.82 395
9405.73 388
9406.65 369
9407.56 387
9408.48 402
9409.39 417
9410.31 368
9411.23 354
9412.14 378
9413.06 375
9413.97 388
9414.89 417
9415.81 371
9416.72 368
9417.64 412
9418.55 351
9419.47 352
9420.39 388
9421.30 370
9422.22 355
9423.14 381
9424.05 406
9424.97 388
9425.89 369
9426.80 407
9427.72 417
9428.64 380
9429.55 391
9430.47 427
9431.39 349
9432.30 370
9433.22 394
9434.14 416
9435.05 437
9435.97 386
9436.89 389
9437.80 398
9438.72 406
9439.64 403
9440.56 423
9441.47 401
9442.39 387
9443.31 428
9444.23 433
9445.14 432
9446.06 427
9446.98 478
9447.90 510
9448.81 480
9449.73 446
9450.65 458
9451.57 532
9452.48 543
9453.40 526
9454.32 593
9455.24 566
9456.16 552
9457.07 504
9457.99 519
9458.91 469
9459.83 504
9460.75 497
9461.66 481
9462.58 466
9463.50 451
9464.42 456
9465.34 392
9466.26 407
9467.18 390
9468.09 436
9469.01 432
9469.93 424
9470.85 436
9471.77 420
9472.69 406
9473.61 409
9474.53 427
9475.44 425
9476.36 405
9477.28 415
9478.20 408
9479.12 430
9480.04 410
9480.96 427
9481.88 469
9482.80 504
9483.72 490
9484.64 442
9485.56 441
9486.47 403
9487.39 456
9488.31 460
9489.23 426
9490.15 438
9491.07 431
9491.99 413
9492.91 390
9493.83 413
9494.75 451
9495.67 420
9496.59 465
9497.51 423
9498.43 429
9499.35 411
9500.27 475
9501.19 484
9502.11 444
9503.03 442
9503.95 423
9504.87 413
9505.79 400
9506.71 401
9507.64 412
9508.56 473
9509.48 408
9510.40 488
9511.32 498
9512.24 458
9513.16 471
9514.08 468
9515.00 435
9515.92 501
9516.84 529
9517.76 551
9518.68 477
9519.61 525
9520.53 547
9521.45 554
9522.37 545
9523.29 495
9524.21 499
9525.13 474
9526.05 554
9526.98 554
9527.90 551
9528.82 543
9529.74 645
9530.66 718
9531.58 738
9532.51 796
9533.43 856
9534.35 868
9535.27 839
9536.19 827
9537.11 780
9538.04 781
9538.96 696
9539.88 631
9540.80 643
9541.73 565
9542.65 572
9543.57 566
9544.49 557
9545.41 550
9546.34 492
9547.26 482
9548.18 460
9549.10 504
9550.03 570
9550.95 485
9551.87 457
9552.79 429
9553.72 477
9554.64 456
9555.56 533
9556.49 526
9557.41 573
9558.33 547
9559.25 568
9560.18 634
9561.10 631
9562.02 585
9562.95 627
9563.87 544
9564.79 579
9565.72 528
9566.64 521
9567.56 495
9568.49 501
9569.41 463
9570.33 496
9571.26 488
9572.18 477
9573.11 468
9574.03 466
9574.95 440
9575.88 460
9576.80 473
9577.72 469
9578.65 493
9579.57 457
9580.50 477
9581.42 482
9582.34 492
9583.27 459
9584.19 429
9585.12 426
9586.04 456
9586.97 443
9587.89 451
9588.81 482
9589.74 510
9590.66 495
9591.59 469
9592.51 485
9593.44 489
9594.36 473
9595.29 430
9596.21 477
9597.14 524
9598.06 551
9598.99 538
9599.91 524
9600.84 521
9601.76 513
9602.69 528
9603.61 504
9604.54 534
9605.46 556
9606.39 536
9607.31 531
9608.24 558
9609.16 567
9610.09 540
9611.01 549
9611.94 595
9612.87 593
9613.79 546
9614.72 534
9615.64 590
9616.57 555
9617.49 558
9618.42 593
9619.35 612
9620.27 550
9621.20 637
9622.12 618
9623.05 597
9623.98 592
9624.90 642
9625.83 584
9626.76 639
9627.68 646
9628.61 660
9629.53 632
9630.46 587
9631.39 635
9632.31 648
9633.24 677
9634.17 715
9635.09 691
9636.02 678
9636.95 701
9637.87 709
9638.80 797
9639.73 850
9640.65 787
9641.58 671
9642.51 707
9643.44 799
9644.36 809
9645.29 800
9646.22 804
9647.14 874
9648.07 798
9649.00 850
9649.93 901
9650.85 949
9651.78 962
9652.71 934
9653.64 831
9654.56 898
9655.49 827
9656.42 837
9657.35 753
9658.27 807
9659.20 790
9660.13 795
9661.06 774
9661.99 741
9662.91 782
9663.84 787
9664.77 803
9665.70 823
9666.63 791
9667.56 798
9668.48 810
9669.41 803
9670.34 779
9671.27 778
9672.20 793
9673.13 843
9674.05 832
9674.98 880
9675.91 841
9676.84 860
9677.77 904
9678.70 894
9679.63 954
9680.56 895
9681.48 907
9682.41 967
9683.34 981
9684.27 980
9685.20 980
9686.13 1007
9687.06 1012
9687.99 1037
9688.92 1035
9689.85 1008
9690.78 1018
9691.71 999
9692.63 1072
9693.56 1020
9694.49 1023
9695.42 1074
9696.35 1050
9697.28 1202
9698.21 1291
9699.14 1330
9700.07 1439
9701.00 1527
9701.93 1473
9702.86 1495
9703.79 1399
9704.72 1177
9705.65 1130
9706.58 1095
9707.51 1077
9708.44 993
9709.37 1020
9710.30 1055
9711.23 1063
9712.16 1117
9713.09 1108
9714.02 1245
9714.95 1247
9715.89 1267
9716.82 1255
9717.75 1235
9718.68 1177
9719.61 1168
9720.54 1139
9721.47 1026
9722.40 980
9723.33 994
9724.26 918
9725.19 917
9726.12 860
9727.06 892
9727.99 847
9728.92 822
9729.85 967
9730.78 933
9731.71 977
9732.64 948
9733.57 1005
9734.51 979
9735.44 964
9736.37 920
9737.30 896
9738.23 887
9739.16 896
9740.10 809
9741.03 806
9741.96 756
9742.89 775
9743.82 786
9744.75 687
9745.69 715
9746.62 703
9747.55 734
9748.48 718
9749.41 727
9750.35 686
9751.28 753
9752.21 739
9753.14 652
9754.08 747
9755.01 633
9755.94 650
9756.87 667
9757.81 716
9758.74 702
9759.67 707
9760.60 655
9761.54 740
9762.47 721
9763.40 663
9764.34 719
9765.27 707
9766.20 699
9767.13 712
9768.07 704
9769.00 662
9769.93 676
9770.87 639
9771.80 716
9772.73 677
9773.67 723
9774.60 713
9775.53 698
9776.47 716
9777.40 708
9778.33 733
9779.27 782
9780.20 758
9781.14 779
9782.07 809
9783.00 731
9783.94 751
9784.87 773
9785.80 816
9786.74 759
9787.67 766
9788.61 628
9789.54 711
9790.47 671
9791.41 620
9792.34 687
9793.28 660
9794.21 663
9795.15 628
9796.08 645
9797.01 665
9797.95 693
9798.88 716
9799.82 751
9800.75 692
9801.69 635
9802.62 627
9803.56 610
9804.49 652
9805.43 615
9806.36 621
9807.30 581
9808.23 559
9809.17 572
9810.10 595
9811.04 603
9811.97 552
9812.91 550
9813.84 557
9814.78 571
9815.71 526
9816.65 540
9817.58 552
9818.52 550
9819.46 521
9820.39 557
9821.33 597
9822.26 486
9823.20 541
9824.13 475
9825.07 513
9826.00 531
9826.94 509
9827.88 504
9828.81 534
9829.75 519
9830.68 528
9831.62 539
9832.56 478
9833.49 525
9834.43 507
9835.37 508
9836.30 528
9837.24 469
9838.17 481
9839.11 509
9840.05 507
9840.98 503
9841.92 466
9842.86 470
9843.79 497
9844.73 485
9845.67 480
9846.60 503
9847.54 533
9848.48 482
9849.42 468
9850.35 530
9851.29 496
9852.23 499
9853.16 538
9854.10 537
9855.04 520
9855.98 510
9856.91 425
9857.85 477
9858.79 531
9859.72 566
9860.66 513
9861.60 540
9862.54 528
9863.47 549
9864.41 473
9865.35 442
9866.29 449
9867.23 450
9868.16 485
9869.10 527
9870.04 513
9870.98 488
9871.92 489
9872.85 476
9873.79 498
9874.73 486
9875.67 510
9876.61 531
9877.54 481
9878.48 472
9879.42 435
9880.36 485
9881.30 489
9882.24 501
9883.18 516
9884.11 560
9885.05 484
9885.99 518
9886.93 526
9887.87 492
9888.81 498
9889.75 471
9890.69 481
9891.62 408
9892.56 483
9893.50 488
9894.44 423
9895.38 431
9896.32 431
9897.26 420
9898.20 461
9899.14 432
9900.08 477
9901.02 407
9901.96 499
9902.90 419
9903.83 513
9904.77 476
9905.71 538
9906.65 447
9907.59 459
9908.53 473
9909.47 453
9910.41 464
9911.35 486
9912.29 469
9913.23 435
9914.17 458
9915.11 490
9916.05 472
9916.99 438
9917.93 426
9918.87 426
9919.81 443
9920.75 462
9921.69 463
9922.64 493
9923.58 562
9924.52 568
9925.46 612
9926.40 686
9927.34 750
9928.28 817
9929.22 883
9930.16 797
9931.10 735
9932.04 669
9932.98 590
9933.92 598
9934.87 526
9935.81 503
9936.75 461
9937.69 424
9938.63 446
9939.57 454
9940.51 431
9941.45 437
9942.39 489
9943.34 415
9944.28 390
9945.22 467
9946.16 451
9947.10 425
9948.04 390
9948.99 414
9949.93 420
9950.87 374
9951.81 360
9952.75 394
9953.69 411
9954.64 424
9955.58 409
9956.52 462
9957.46 437
9958.41 392
9959.35 414
9960.29 421
9961.23 392
9962.17 359
9963.12 436
9964.06 436
9965.00 379
9965.94 350
9966.89 387
9967.83 421
9968.77 435
9969.71 416
9970.66 358
9971.60 342
9972.54 396
9973.49 373
9974.43 375
9975.37 361
9976.31 424
9977.26 369
9978.20 377
9979.14 377
9980.09 376
9981.03 379
9981.97 408
9982.92 363
9983.86 377
9984.80 356
9985.75 352
9986.69 390
9987.63 354
9988.58 349
9989.52 331
9990.46 376
9991.41 382
9992.35 431
9993.30 370
9994.24 362
9995.18 365
9996.13 396
9997.07 354
9998.02 401
9998.96 413
9999.90 377
10000.85 324
10001.79 329
10002.74 333
10003.68 397
10004.62 403
10005.57 377
10006.51 387
10007.46 376
10008.40 372
10009.35 357
10010.29 375
10011.24 374
10012.18 327
10013.13 364
10014.07 392
10015.01 345
10015.96 387
10016.90 362
10017.85 363
10018.79 412
10019.74 383
10020.68 333
10021.63 350
10022.58 333
10023.52 362
10024.47 375
10025.41 348
10026.36 353
10027.30 332
10028.25 327
10029.19 288
10030.14 323
10031.08 384
10032.03 394
10032.98 359
10033.92 362
10034.87 374
10035.81 326
10036.76 313
10037.70 314
10038.65 339
10039.60 322
10040.54 365
10041.49 314
10042.43 288
10043.38 340
10044.33 322
10045.27 325
10046.22 321
10047.17 341
10048.11 358
10049.06 344
10050.00 319
10050.95 293
10051.90 319
10052.84 328
10053.79 343
10054.74 328
10055.68 330
10056.63 368
10057.58 345
10058.52 337
10059.47 348
10060.42 314
10061.37 293
10062.31 321
10063.26 320
10064.21 345
10065.15 316
10066.10 323
10067.05 344
10068.00 326
10068.94 314
10069.89 290
10070.84 310
10071.79 317
10072.73 344
10073.68 344
10074.63 321
10075.58 336
10076.52 341
10077.47 334
10078.42 360
10079.37 330
10080.32 341
10081.26 332
10082.21 327
10083.16 348
10084.11 359
10085.06 343
10086.00 336
10086.95 340
10087.90 373
10088.85 371
10089.80 313
10090.75 333
10091.69 366
10092.64 286
10093.59 249
10094.54 293
10095.49 335
10096.44 311
10097.39 329
10098.33 322
10099.28 306
10100.23 328
10101.18 335
10102.13 310
10103.08 308
10104.03 327
10104.98 321
10105.93 300
10106.87 302
10107.82 288
10108.77 293
10109.72 326
10110.67 345
10111.62 327
10112.57 319
10113.52 364
10114.47 366
10115.42 354
10116.37 312
10117.32 304
10118.27 312
10119.22 333
10120.17 331
10121.12 337
10122.07 288
10123.02 363
10123.97 356
10124.92 327
10125.87 293
10126.82 330
10127.77 323
10128.72 375
10129.67 355
10130.62 354
10131.57 328
10132.52 348
10133.47 349
10134.42 359
10135.37 342
10136.32 290
10137.27 330
10138.22 321
10139.17 305
10140.12 308
10141.07 352
10142.02 331
10142.98 339
10143.93 349
10144.88 369
10145.83 325
10146.78 322
10147.73 342
10148.68 304
10149.63 326
10150.58 374
10151.54 362
10152.49 331
10153.44 324
10154.39 327
10155.34 363
10156.29 372
10157.24 303
10158.20 334
10159.15 337
10160.10 431
10161.05 362
10162.00 368
10162.95 363
10163.91 358
10164.86 394
10165.81 405
10166.76 416
10167.71 420
10168.67 361
10169.62 396
10170.57 397
10171.52 392
10172.47 405
10173.43 401
10174.38 383
10175.33 351
10176.28 370
10177.24 395
10178.19 393
10179.14 397
10180.09 357
10181.05 400
10182.00 376
10182.95 435
10183.90 373
10184.86 329
10185.81 409
10186.76 409
10187.72 398
10188.67 407
10189.62 383
10190.58 426
10191.53 422
10192.48 381
10193.43 397
10194.39 425
10195.34 426
10196.29 440
10197.25 428
10198.20 369
10199.16 400
10200.11 432
10201.06 409
10202.02 399
10202.97 407
10203.92 421
10204.88 416
10205.83 461
10206.78 471
10207.74 519
10208.69 574
10209.65 581
10210.60 463
10211.55 501
10212.51 470
10213.46 457
10214.42 403
10215.37 419
10216.33 487
10217.28 431
10218.23 414
10219.19 414
10220.14 403
10221.10 441
10222.05 374
10223.01 360
10223.96 410
10224.92 341
10225.87 386
10226.83 350
10227.78 363
10228.74 362
10229.69 356
10230.65 396
10231.60 429
10232.56 422
10233.51 466
10234.47 459
10235.42 503
10236.38 529
10237.33 526
10238.29 517
10239.24 474
10240.20 490
10241.15 473
10242.11 423
10243.06 441
10244.02 396
10244.98 414
10245.93 415
10246.89 368
10247.84 297
10248.80 309
10249.75 327
10250.71 375
10251.67 335
10252.62 328
10253.58 348
10254.53 401
10255.49 376
10256.45 374
10257.40 386
10258.36 348
10259.32 359
10260.27 337
10261.23 333
10262.18 319
10263.14 334
10264.10 315
10265.05 307
10266.01 330
10266.97 359
10267.92 313
10268.88 351
10269.84 310
10270.79 290
10271.75 370
10272.71 327
10273.67 323
10274.62 340
10275.58 308
10276.54 297
10277.49 322
10278.45 370
10279.41 301
10280.37 312
10281.32 323
10282.28 349
10283.24 309
10284.19 357
10285.15 330
10286.11 352
10287.07 309
10288.03 300
10288.98 298
10289.94 286
10290.90 310
10291.86 322
10292.81 333
10293.77 326
10294.73 302
10295.69 306
10296.65 299
10297.60 318
10298.56 342
10299.52 286
10300.48 330
10301.44 381
10302.40 361
10303.35 353
10304.31 359
10305.27 375
10306.23 355
10307.19 295
10308.15 374
10309.10 325
10310.06 315
10311.02 301
10311.98 283
10312.94 284
10313.90 351
10314.86 330
10315.82 370
10316.78 321
10317.73 325
10318.69 330
10319.65 330
10320.61 308
10321.57 298
10322.53 337
10323.49 340
10324.45 323
10325.41 368
10326.37 352
10327.33 335
10328.29 325
10329.25 331
10330.21 377
10331.17 374
10332.13 402
10333.09 365
10334.04 347
10335.00 343
10335.96 342
10336.92 337
10337.88 296
10338.84 287
10339.80 315
10340.76 276
10341.72 288
10342.68 316
10343.65 340
10344.61 325
10345.57 315
10346.53 300
10347.49 325
10348.45 298
10349.41 323
10350.37 298
10351.33 272
10352.29 285
10353.25 311
10354.21 272
10355.17 272
10356.13 306
10357.09 293
10358.05 274
10359.02 288
10359.98 270
10360.94 328
10361.90 279
10362.86 280
10363.82 262
10364.78 305
10365.74 344
10366.70 308
10367.67 287
10368.63 304
10369.59 296
10370.55 288
10371.51 286
10372.47 353
10373.43 344
10374.40 301
10375.36 270
10376.32 291
10377.28 277
10378.24 234
10379.21 263
10380.17 261
10381.13 241
10382.09 295
10383.05 288
10384.02 247
10384.98 292
10385.94 291
10386.90 266
10387.86 304
10388.83 270
10389.79 294
10390.75 302
10391.71 328
10392.68 293
10393.64 342
10394.60 269
10395.56 322
10396.53 319
10397.49 279
10398.45 245
10399.42 315
10400.38 318
10401.34 274
10402.30 301
10403.27 304
10404.23 342
10405.19 306
10406.16 297
10407.12 271
10408.08 314
10409.05 301
10410.01 324
10410.97 301
10411.94 306
10412.90 344
10413.86 331
10414.83 332
10415.79 334
10416.75 363
10417.72 419
10418.68 419
10419.65 375
10420.61 403
10421.57 389
10422.54 397
10423.50 396
10424.46 339
10425.43 344
10426.39 415
10427.36 396
10428.32 306
10429.29 263
10430.25 281
10431.21 276
10432.18 315
10433.14 302
10434.11 325
10435.07 298
10436.04 308
10437.00 294
10437.97 286
10438.93 309
10439.90 284
10440.86 263
10441.82 265
10442.79 307
10443.75 263
10444.72 285
10445.68 294
10446.65 253
10447.61 255
10448.58 268
10449.54 246
10450.51 277
10451.48 281
10452.44 272
10453.41 299
10454.37 242
10455.34 301
10456.30 281
10457.27 278
10458.23 244
10459.20 274
10460.16 304
10461.13 259
10462.10 319
10463.06 271
10464.03 265
10464.99 271
10465.96 292
10466.93 272
10467.89 327
10468.86 317
10469.82 304
10470.79 279
10471.76 280
10472.72 297
10473.69 253
10474.65 261
10475.62 261
10476.59 284
10477.55 261
10478.52 266
10479.49 308
10480.45 307
10481.42 286
10482.39 286
10483.35 304
10484.32 309
10485.29 269
10486.25 249
10487.22 302
10488.19 308
10489.15 273
10490.12 286
10491.09 248
10492.06 244
10493.02 287
10493.99 259
10494.96 235
10495.92 235
10496.89 236
10497.86 296
10498.83 323
10499.79 312
10500.76 345
10501.73 271
10502.70 281
10503.66 300
10504.63 279
10505.60 304
10506.57 294
10507.54 271
10508.50 244
10509.47 269
10510.44 286
10511.41 268
10512.38 262
10513.34 246
10514.31 251
10515.28 300
10516.25 291
10517.22 296
10518.19 266
10519.15 294
10520.12 278
10521.09 294
10522.06 263
10523.03 245
10524.00 229
10524.96 281
10525.93 309
10526.90 320
10527.87 287
10528.84 281
10529.81 282
10530.78 257
10531.75 298
10532.72 295
10533.68 284
10534.65 295
10535.62 293
10536.59 291
10537.56 294
10538.53 302
10539.50 297
10540.47 309
10541.44 258
10542.41 277
10543.38 273
10544.35 302
10545.32 294
10546.29 266
10547.26 276
10548.23 322
10549.20 286
10550.17 306
10551.13 354
10552.10 354
10553.07 299
10554.04 304
10555.01 319
10555.98 336
10556.96 282
10557.93 299
10558.90 361
10559.87 386
10560.84 405
10561.81 442
10562.78 450
10563.75 455
10564.72 473
10565.69 412
10566.66 386
10567.63 374
10568.60 402
10569.57 378
10570.54 327
10571.51 306
10572.48 307
10573.45 301
10574.42 326
10575.40 275
10576.37 286
10577.34 304
10578.31 340
10579.28 362
10580.25 341
10581.22 295
10582.19 297
10583.17 298
10584.14 308
10585.11 280
10586.08 309
10587.05 292
10588.02 295
10588.99 301
10589.97 301
10590.94 330
10591.91 353
10592.88 318
10593.85 343
10594.82 308
10595.80 336
10596.77 350
10597.74 301
10598.71 295
10599.68 281
10600.66 309
10601.63 271
10602.60 319
10603.57 320
10604.55 291
10605.52 290
10606.49 322
10607.46 337
10608.44 330
10609.41 321
10610.38 301
10611.35 305
10612.33 285
10613.30 262
10614.27 268
10615.24 275
10616.22 300
10617.19 273
10618.16 321
10619.14 281
10620.11 329
10621.08 359
10622.05 291
10623.03 299
10624.00 354
10624.97 337
10625.95 311
10626.92 251
10627.89 313
10628.87 303
10629.84 316
10630.81 319
10631.79 295
10632.76 299
10633.74 304
10634.71 353
10635.68 370
10636.66 377
10637.63 374
10638.60 390
10639.58 409
10640.55 456
10641.53 463
10642.50 438
10643.47 450
10644.45 423
10645.42 385
10646.40 334
10647.37 355
10648.35 371
10649.32 332
10650.29 346
10651.27 293
10652.24 300
10653.22 296
10654.19 286
10655.17 314
10656.14 287
10657.12 244
10658.09 267
10659.07 275
10660.04 276
10661.02 282
10661.99 308
10662.97 295
10663.94 296
10664.92 317
10665.89 340
10666.87 309
10667.84 273
10668.82 265
10669.79 245
10670.77 291
10671.74 239
10672.72 301
10673.69 334
10674.67 309
10675.65 308
10676.62 271
10677.60 287
10678.57 329
10679.55 353
10680.52 294
10681.50 317
10682.48 300
10683.45 263
10684.43 274
10685.40 325
10686.38 339
10687.36 321
10688.33 308
10689.31 267
10690.28 275
10691.26 298
10692.24 306
10693.21 283
10694.19 279
10695.17 289
10696.14 270
10697.12 250
10698.10 284
10699.07 237
10700.05 252
10701.03 253
10702.00 270
10702.98 263
10703.96 275
10704.93 273
10705.91 293
10706.89 305
10707.86 308
10708.84 285
10709.82 282
10710.80 289
10711.77 245
10712.75 266
10713.73 289
10714.70 316
10715.68 276
10716.66 315
10717.64 295
10718.61 295
10719.59 303
10720.57 266
10721.55 230
10722.53 279
10723.50 285
10724.48 267
10725.46 253
10726.44 271
10727.41 255
10728.39 266
10729.37 244
10730.35 248
10731.33 276
10732.31 263
10733.28 261
10734.26 251
10735.24 274
10736.22 254
10737.20 256
10738.17 262
10739.15 233
10740.13 252
10741.11 301
10742.09 304
10743.07 281
10744.05 278
10745.03 252
10746.00 263
10746.98 242
10747.96 242
10748.94 288
10749.92 258
10750.90 246
10751.88 275
10752.86 245
10753.84 267
10754.82 278
10755.79 262
10756.77 286
10757.75 256
10758.73 256
10759.71 232
10760.69 252
10761.67 219
10762.65 259
10763.63 232
10764.61 261
10765.59 283
10766.57 283
10767.55 277
10768.53 259
10769.51 276
10770.49 240
10771.47 292
10772.45 286
10773.43 265
10774.41 285
10775.39 271
10776.37 282
10777.35 305
10778.33 282
10779.31 331
10780.29 308
10781.27 277
10782.25 252
10783.23 264
10784.21 293
10785.19 281
10786.17 295
10787.15 291
10788.13 286
10789.12 274
10790.10 278
10791.08 291
10792.06 292
10793.04 284
10794.02 259
10795.00 304
10795.98 275
10796.96 279
10797.94 284
10798.93 310
10799.91 291
10800.89 252
10801.87 286
10802.85 316
10803.83 291
10804.81 282
10805.80 293
10806.78 271
10807.76 252
10808.74 243
10809.72 266
10810.70 288
10811.69 271
10812.67 264
10813.65 298
10814.63 286
10815.61 250
10816.59 295
10817.58 276
10818.56 297
10819.54 282
10820.52 272
10821.51 339
10822.49 298
10823.47 323
10824.45 264
10825.43 272
10826.42 304
10827.40 282
10828.38 287
10829.37 247
10830.35 283
10831.33 307
10832.31 266
10833.30 296
10834.28 250
10835.26 218
10836.24 287
10837.23 316
10838.21 326
10839.19 310
10840.18 263
10841.16 279
10842.14 281
10843.13 278
10844.11 320
10845.09 327
10846.08 291
10847.06 320
10848.04 292
10849.03 317
10850.01 352
10850.99 328
10851.98 307
10852.96 319
10853.94 289
10854.93 283
10855.91 308
10856.90 323
10857.88 310
10858.86 267
10859.85 315
10860.83 319
10861.82 340
10862.80 324
10863.78 325
10864.77 337
10865.75 328
10866.74 338
10867.72 325
10868.71 326
10869.69 363
10870.67 346
10871.66 360
10872.64 325
10873.63 319
10874.61 329
10875.60 346
10876.58 308
10877.57 315
10878.55 316
10879.54 316
10880.52 321
10881.51 327
10882.49 330
10883.48 333
10884.46 317
10885.45 351
10886.43 337
10887.42 356
10888.40 345
10889.39 351
10890.37 389
10891.36 402
10892.34 365
10893.33 384
10894.32 358
10895.30 342
10896.29 391
10897.27 380
10898.26 387
10899.24 392
10900.23 405
10901.22 384
10902.20 366
10903.19 371
10904.17 407
10905.16 380
10906.15 405
10907.13 406
10908.12 364
10909.10 424
10910.09 417
10911.08 399
10912.06 425
10913.05 457
10914.04 470
10915.02 431
10916.01 401
10917.00 424
10917.98 455
10918.97 410
10919.96 453
10920.94 445
10921.93 444
10922.92 423
10923.90 430
10924.89 456
10925.88 465
10926.86 500
10927.85 478
10928.84 480
10929.82 471
10930.81 507
10931.80 482
10932.79 463
10933.77 447
10934.76 446
10935.75 466
10936.74 500
10937.72 478
10938.71 522
10939.70 520
10940.69 526
10941.67 526
10942.66 544
10943.65 521
10944.64 503
10945.63 608
10946.61 576
10947.60 511
10948.59 593
10949.58 554
10950.57 535
10951.55 520
10952.54 563
10953.53 567
10954.52 633
10955.51 596
10956.49 702
10957.48 740
10958.47 814
10959.46 805
10960.45 744
10961.44 765
10962.43 763
10963.41 765
10964.40 748
10965.39 706
10966.38 656
10967.37 691
10968.36 743
10969.35 653
10970.34 632
10971.33 564
10972.31 626
10973.30 590
10974.29 608
10975.28 595
10976.27 620
10977.26 612
10978.25 613
10979.24 561
10980.23 608
10981.22 565
10982.21 613
10983.20 632
10984.19 593
10985.18 664
10986.17 637
10987.16 594
10988.15 653
10989.14 631
10990.13 662
10991.12 648
10992.11 660
10993.10 671
10994.09 656
10995.08 719
10996.07 795
10997.06 932
10998.05 990
10999.04 1124
11000.03 1134
11001.02 1196
11002.01 1205
11003.00 1149
11003.99 1090
11004.98 981
11005.97 929
11006.96 854
11007.95 843
11008.94 711
11009.93 661
11010.92 627
11011.91 549
11012.91 530
11013.90 538
11014.89 566
11015.88 542
11016.87 603
11017.86 528
11018.85 523
11019.84 515
11020.83 498
11021.83 419
11022.82 478
11023.81 525
11024.80 503
11025.79 478
11026.78 521
11027.77 449
11028.77 440
11029.76 506
11030.75 481
11031.74 505
11032.73 488
11033.72 468
11034.72 451
11035.71 486
11036.70 425
11037.69 442
11038.68 478
11039.68 484
11040.67 494
11041.66 471
11042.65 435
11043.65 413
11044.64 453
11045.63 421
11046.62 429
11047.62 411
11048.61 423
11049.60 463
11050.59 435
11051.59 371
11052.58 418
11053.57 417
11054.56 373
11055.56 382
11056.55 389
11057.54 349
11058.54 405
11059.53 378
11060.52 364
11061.51 387
11062.51 396
11063.50 378
11064.49 386
11065.49 433
11066.48 424
11067.47 421
11068.47 353
11069.46 359
11070.45 374
11071.45 374
11072.44 400
11073.44 425
11074.43 408
11075.42 414
11076.42 410
11077.41 432
11078.40 398
11079.40 432
11080.39 412
11081.39 414
11082.38 399
11083.37 382
11084.37 385
11085.36 377
11086.36 379
11087.35 367
11088.35 364
11089.34 377
11090.33 351
11091.33 325
11092.32 404
11093.32 364
11094.31 398
11095.31 361
11096.30 358
11097.30 406
11098.29 392
11099.29 357
11100.28 354
11101.28 308
11102.27 340
11103.27 350
11104.26 298
11105.26 336
11106.25 394
11107.25 370
11108.24 370
11109.24 362
11110.23 327
11111.23 339
11112.22 411
11113.22 347
11114.21 329
11115.21 319
11116.20 360
11117.20 313
11118.20 302
11119.19 275
11120.19 301
11121.18 314
11122.18 351
11123.17 329
11124.17 330
11125.17 339
11126.16 323
11127.16 341
11128.15 373
11129.15 371
11130.15 340
11131.14 351
11132.14 384
11133.14 363
11134.13 385
11135.13 329
11136.13 347
11137.12 336
11138.12 266
11139.11 283
11140.11 318
11141.11 300
11142.10 342
11143.10 375
11144.10 322
11145.10 356
11146.09 361
11147.09 386
11148.09 375
11149.08 371
11150.08 382
11151.08 347
11152.07 343
11153.07 383
11154.07 364
11155.07 317
11156.06 332
11157.06 356
11158.06 305
11159.06 328
11160.05 291
11161.05 298
11162.05 303
11163.05 306
11164.04 247
11165.04 272
11166.04 271
11167.04 305
11168.04 269
11169.03 255
11170.03 318
11171.03 275
11172.03 266
11173.03 260
11174.02 316
11175.02 302
11176.02 307
11177.02 341
11178.02 280
11179.02 276
11180.01 299
11181.01 310
11182.01 349
11183.01 266
11184.01 275
11185.01 286
11186.00 297
11187.00 319
11188.00 329
11189.00 267
11190.00 312
11191.00 293
11192.00 280
11193.00 268
11194.00 305
11195.00 331
11195.99 284
11196.99 341
11197.99 332
11198.99 299
11199.99 302
11200.99 299
11201.99 320
11202.99 330
11203.99 304
11204.99 316
11205.99 303
11206.99 305
11207.99 326
11208.99 310
11209.99 322
11210.99 303
11211.99 308
11212.99 289
11213.99 267
11214.99 284
11215.99 278
11216.99 242
11217.99 290
11218.99 298
11219.99 313
11220.99 292
11221.99 291
11222.99 281
11223.99 281
11224.99 291
11225.99 243
11226.99 265
11227.99 305
11228.99 316
11229.99 296
11230.99 269
11231.99 299
11232.99 283
11233.99 271
11235.00 283
11236.00 289
11237.00 255
11238.00 311
11239.00 349
11240.00 290
11241.00 275
11242.00 297
11243.00 284
11244.01 229
11245.01 265
11246.01 273
11247.01 243
11248.01 293
11249.01 273
11250.01 309
11251.02 335
11252.02 315
11253.02 276
11254.02 281
11255.02 293
11256.02 323
11257.03 288
11258.03 251
11259.03 305
11260.03 279
11261.03 308
11262.04 255
11263.04 291
11264.04 289
11265.04 289
11266.05 319
11267.05 272
11268.05 273
11269.05 297
11270.05 319
11271.06 321
11272.06 339
11273.06 298
11274.07 363
11275.07 328
11276.07 331
11277.07 325
11278.08 344
11279.08 339
11280.08 378
11281.08 394
11282.09 336
11283.09 348
11284.09 321
11285.10 330
11286.10 338
11287.10 336
11288.11 323
11289.11 352
11290.11 386
11291.12 323
11292.12 291
11293.12 303
11294.13 297
11295.13 293
11296.13 264
11297.14 327
11298.14 329
11299.15 324
11300.15 375
11301.15 371
11302.16 314
11303.16 326
11304.16 329
11305.17 336
11306.17 362
11307.18 367
11308.18 377
11309.19 335
11310.19 313
11311.19 329
11312.20 394
11313.20 432
11314.21 406
11315.21 410
11316.22 374
11317.22 427
11318.23 403
11319.23 344
11320.23 320
11321.24 336
11322.24 334
11323.25 313
11324.25 310
11325.26 281
11326.26 307
11327.27 265
11328.27 267
11329.28 256
11330.28 306
11331.29 313
11332.29 323
11333.30 299
11334.30 245
11335.31 310
11336.32 305
11337.32 335
11338.33 285
11339.33 283
11340.34 338
11341.34 352
11342.35 309
11343.35 294
11344.36 316
11345.37 339
11346.37 330
11347.38 253
11348.38 272
11349.39 275
11350.40 299
11351.40 257
11352.41 259
11353.41 288
11354.42 287
11355.43 336
11356.43 294
11357.44 279
11358.45 280
11359.45 304
11360.46 332
11361.46 233
11362.47 269
11363.48 282
11364.48 294
11365.49 316
11366.50 278
11367.51 259
11368.51 331
11369.52 321
11370.53 249
11371.53 247
11372.54 275
11373.55 289
11374.55 282
11375.56 271
11376.57 283
11377.58 270
11378.58 254
11379.59 247
11380.60 268
11381.60 256
11382.61 255
11383.62 270
11384.63 295
11385.63 285
11386.64 262
11387.65 281
11388.66 270
11389.67 258
11390.67 247
11391.68 251
11392.69 265
11393.70 270
11394.71 243
11395.71 292
11396.72 292
11397.73 233
11398.74 266
11399.75 249
11400.75 318
11401.76 225
11402.77 260
11403.78 269
11404.79 247
11405.80 256
11406.80 266
11407.81 263
11408.82 262
11409.83 246
11410.84 266
11411.85 280
11412.86 303
11413.87 307
11414.87 250
11415.88 219
11416.89 284
11417.90 258
11418.91 254
11419.92 294
11420.93 289
11421.94 291
11422.95 281
11423.96 278
11424.97 260
11425.98 262
11426.98 262
11427.99 269
11429.00 272
11430.01 297
11431.02 256
11432.03 312
11433.04 252
11434.05 248
11435.06 221
11436.07 199
11437.08 253
11438.09 274
11439.10 279
11440.11 282
11441.12 263
11442.13 299
11443.14 248
11444.15 250
11445.16 290
11446.17 277
11447.18 285
11448.19 299
11449.20 292
11450.21 295
11451.22 268
11452.23 273
11453.25 268
11454.26 303
11455.27 282
11456.28 253
11457.29 240
11458.30 256
11459.31 278
11460.32 279
11461.33 270
11462.34 246
11463.35 259
11464.36 268
11465.38 266
11466.39 266
11467.40 259
11468.41 265
11469.42 232
11470.43 270
11471.44 261
11472.46 267
11473.47 249
11474.48 268
11475.49 288
11476.50 257
11477.51 250
11478.52 269
11479.54 250
11480.55 264
11481.56 253
11482.57 276
11483.58 282
11484.60 281
11485.61 309
11486.62 276
11487.63 274
11488.64 289
11489.66 233
11490.67 275
11491.68 263
11492.69 274
11493.71 279
11494.72 278
11495.73 279
11496.74 265
11497.76 278
11498.77 243
11499.78 228
11500.79 274
11501.81 274
11502.82 281
11503.83 294
11504.84 294
11505.86 291
11506.87 272
11507.88 291
11508.90 300
11509.91 271
11510.92 279
11511.94 284
11512.95 291
11513.96 255
11514.98 239
11515.99 250
11517.00 289
11518.02 266
11519.03 234
11520.04 284
11521.06 274
11522.07 274
11523.08 226
11524.10 257
11525.11 285
11526.13 243
11527.14 246
11528.15 285
11529.17 275
11530.18 301
11531.20 247
11532.21 299
11533.22 243
11534.24 243
11535.25 233
11536.27 278
11537.28 248
11538.29 274
11539.31 270
11540.32 311
11541.34 278
11542.35 289
11543.37 302
11544.38 275
11545.40 310
11546.41 273
11547.43 272
11548.44 331
11549.46 311
11550.47 312
11551.49 298
11552.50 282
11553.52 293
11554.53 287
11555.55 309
11556.56 329
11557.58 294
11558.59 340
11559.61 304
11560.62 331
11561.64 365
11562.65 324
11563.67 296
11564.68 282
11565.70 315
11566.71 298
11567.73 342
11568.75 348
11569.76 322
11570.78 340
11571.79 306
11572.81 345
11573.83 358
11574.84 327
11575.86 330
11576.87 372
11577.89 367
11578.91 368
11579.92 408
11580.94 408
11581.95 386
11582.97 412
11583.99 410
11585.00 421
11586.02 416
11587.04 452
11588.05 403
11589.07 387
11590.09 418
11591.10 474
11592.12 467
11593.14 483
11594.15 522
11595.17 603
11596.19 682
11597.20 701
11598.22 863
11599.24 962
11600.25 881
11601.27 907
11602.29 868
11603.31 862
11604.32 879
11605.34 802
11606.36 709
11607.38 561
11608.39 518
11609.41 475
11610.43 434
11611.45 403
11612.46 374
11613.48 365
11614.50 374
11615.52 378
11616.53 366
11617.55 355
11618.57 361
11619.59 372
11620.61 330
11621.62 315
11622.64 321
11623.66 348
11624.68 360
11625.70 346
11626.71 321
11627.73 283
11628.75 327
11629.77 311
11630.79 356
11631.81 365
11632.82 303
11633.84 310
11634.86 355
11635.88 298
11636.90 325
11637.92 327
11638.94 311
11639.96 309
11640.97 301
11641.99 310
11643.01 290
11644.03 314
11645.05 268
11646.07 262
11647.09 267
11648.11 276
11649.13 282
11650.15 261
11651.17 226
11652.18 256
11653.20 277
11654.22 256
11655.24 325
11656.26 286
11657.28 313
11658.30 282
11659.32 256
11660.34 274
11661.36 278
11662.38 274
11663.40 319
11664.42 284
11665.44 270
11666.46 249
11667.48 286
11668.50 296
11669.52 317
11670.54 315
11671.56 328
11672.58 307
11673.60 313
11674.62 317
11675.64 315
11676.66 336
11677.68 338
11678.70 303
11679.72 306
11680.74 313
11681.77 318
11682.79 293
11683.81 296
11684.83 287
11685.85 276
11686.87 296
11687.89 300
11688.91 292
11689.93 308
11690.95 277
11691.97 278
11693.00 280
11694.02 334
11695.04 333
11696.06 277
11697.08 261
11698.10 231
11699.12 257
11700.14 266
11701.17 278
11702.19 319
11703.21 248
11704.23 299
11705.25 272
11706.27 235
11707.30 262
11708.32 255
11709.34 245
11710.36 281
11711.38 230
11712.41 232
11713.43 265
11714.45 298
11715.47 272
11716.49 244
11717.52 244
11718.54 267
11719.56 293
11720.58 239
11721.61 275
11722.63 262
11723.65 285
11724.67 276
11725.70 233
11726.72 210
11727.74 261
11728.76 237
11729.79 243
11730.81 242
11731.83 247
11732.86 274
11733.88 259
11734.90 225
11735.92 260
11736.95 256
11737.97 234
11738.99 278
11740.02 238
11741.04 236
11742.06 239
11743.09 200
11744.11 259
11745.13 259
11746.16 267
11747.18 305
11748.20 253
11749.23 265
11750.25 281
11751.27 288
11752.30 317
11753.32 247
11754.35 282
11755.37 250
11756.39 270
11757.42 294
11758.44 281
11759.47 243
11760.49 274
11761.51 243
11762.54 242
11763.56 239
11764.59 258
11765.61 285
11766.64 255
11767.66 248
11768.68 238
11769.71 239
11770.73 286
11771.76 249
11772.78 248
11773.81 229
11774.83 255
11775.86 272
11776.88 247
11777.91 255
11778.93 280
11779.96 258
11780.98 233
11782.01 240
11783.03 294
11784.06 219
11785.08 239
11786.11 270
11787.13 267
11788.16 305
11789.18 311
11790.21 268
11791.23 289
11792.26 275
11793.28 263
11794.31 279
11795.34 295
11796.36 262
11797.39 263
11798.41 251
11799.44 272
11800.46 261
11801.49 245
11802.52 302
11803.54 332
11804.57 317
11805.59 323
11806.62 319
11807.65 283
11808.67 273
11809.70 267
11810.73 250
11811.75 305
11812.78 299
11813.80 238
11814.83 261
11815.86 284
11816.88 273
11817.91 242
11818.94 309
11819.96 294
11820.99 244
11822.02 267
11823.04 287
11824.07 305
11825.10 289
11826.13 272
11827.15 271
11828.18 292
11829.21 292
11830.23 284
11831.26 298
11832.29 299
11833.32 314
11834.34 346
11835.37 287
11836.40 260
11837.42 291
11838.45 279
11839.48 294
11840.51 309
11841.54 265
11842.56 321
11843.59 292
11844.62 270
11845.65 279
11846.67 279
11847.70 283
11848.73 327
11849.76 297
11850.79 247
11851.81 265
11852.84 293
11853.87 260
11854.90 284
11855.93 337
11856.95 296
11857.98 344
11859.01 265
11860.04 334
11861.07 326
11862.10 377
11863.13 377
11864.15 302
11865.18 300
11866.21 310
11867.24 315
11868.27 306
11869.30 333
11870.33 303
11871.36 339
11872.38 338
11873.41 333
11874.44 280
11875.47 326
11876.50 359
11877.53 329
11878.56 343
11879.59 338
11880.62 328
11881.65 340
11882.68 393
11883.71 386
11884.74 356
11885.77 389
11886.80 359
11887.82 410
11888.85 398
11889.88 355
11890.91 409
11891.94 386
11892.97 390
11894.00 391
11895.03 393
11896.06 400
11897.09 415
11898.12 416
11899.15 421
11900.18 428
11901.21 423
11902.24 422
11903.27 491
11904.31 520
11905.34 500
11906.37 451
11907.40 452
11908.43 407
11909.46 415
11910.49 412
11911.52 419
11912.55 421
11913.58 425
11914.61 394
11915.64 378
11916.67 427
11917.70 416
11918.73 441
11919.77 409
11920.80 378
11921.83 353
11922.86 379
11923.89 408
11924.92 428
11925.95 446
11926.98 460
11928.02 532
11929.05 571
11930.08 606
11931.11 666
11932.14 668
11933.17 683
11934.21 666
11935.24 645
11936.27 596
11937.30 562
11938.33 573
11939.36 514
11940.40 538
11941.43 451
11942.46 501
11943.49 436
11944.52 402
11945.56 404
11946.59 353
11947.62 388
11948.65 355
11949.69 338
11950.72 404
11951.75 373
11952.78 370
11953.82 369
11954.85 382
11955.88 383
11956.91 380
11957.95 348
11958.98 357
11960.01 291
11961.04 311
11962.08 357
11963.11 322
11964.14 345
11965.18 376
11966.21 330
11967.24 304
11968.27 331
11969.31 326
11970.34 316
11971.37 358
11972.41 360
11973.44 298
11974.47 294
11975.51 342
11976.54 319
11977.58 348
11978.61 341
11979.64 326
11980.68 314
11981.71 328
11982.74 296
11983.78 296
11984.81 330
11985.85 301
11986.88 341
11987.91 328
11988.95 357
11989.98 328
11991.02 326
11992.05 328
11993.08 326
11994.12 335
11995.15 297
11996.19 321
11997.22 333
11998.26 348
11999.29 327
12000.32 302
12001.36 328
12002.39 367
12003.43 317
12004.46 317
12005.50 379
12006.53 372
12007.57 370
12008.60 346
12009.64 366
12010.67 366
12011.71 358
12012.74 310
12013.78 332
12014.81 383
12015.85 381
12016.88 366
12017.92 373
12018.95 400
12019.99 358
12021.02 364
12022.06 378
12023.10 364
12024.13 389
12025.17 390
12026.20 420
12027.24 414
12028.27 426
12029.31 344
12030.34 337
12031.38 320
12032.42 323
12033.45 347
12034.49 397
12035.52 373
12036.56 330
12037.60 307
12038.63 331
12039.67 348
12040.71 348
12041.74 315
12042.78 291
12043.81 319
12044.85 337
12045.89 348
12046.92 383
12047.96 348
12049.00 379
12050.03 404
12051.07 399
12052.11 376
12053.14 375
12054.18 384
12055.22 379
12056.25 394
12057.29 387
12058.33 353
12059.37 354
12060.40 362
12061.44 378
12062.48 380
12063.51 377
12064.55 363
12065.59 377
12066.63 379
12067.66 389
12068.70 391
12069.74 390
12070.78 374
12071.81 382
12072.85 338
12073.89 339
12074.93 340
12075.97 372
12077.00 346
12078.04 340
12079.08 374
12080.12 360
12081.15 352
12082.19 374
12083.23 375
12084.27 417
12085.31 391
12086.35 394
12087.38 413
12088.42 387
12089.46 387
12090.50 390
12091.54 385
12092.58 355
12093.61 368
12094.65 420
12095.69 445
12096.73 423
12097.77 377
12098.81 421
12099.85 473
12100.89 475
12101.92 460
12102.96 489
12104.00 469
12105.04 499
12106.08 483
12107.12 537
12108.16 481
12109.20 497
12110.24 459
12111.28 447
12112.32 413
12113.36 398
12114.39 397
12115.43 356
12116.47 340
12117.51 366
12118.55 323
12119.59 327
12120.63 305
12121.67 312
12122.71 330
12123.75 302
12124.79 336
12125.83 305
12126.87 335
12127.91 329
12128.95 301
12129.99 307
12131.03 312
12132.07 297
12133.11 307
12134.15 302
12135.19 302
12136.23 258
12137.27 319
12138.31 343
12139.35 318
12140.40 357
12141.44 327
12142.48 304
12143.52 299
12144.56 302
12145.60 331
12146.64 312
12147.68 257
12148.72 284
12149.76 283
12150.80 285
12151.84 289
12152.89 278
12153.93 280
12154.97 326
12156.01 296
12157.05 284
12158.09 261
12159.13 276
12160.17 269
12161.22 282
12162.26 280
12163.30 281
12164.34 303
12165.38 296
12166.42 270
12167.47 277
12168.51 288
12169.55 285
12170.59 282
12171.63 313
12172.67 301
12173.72 271
12174.76 288
12175.80 302
12176.84 297
12177.89 275
12178.93 317
12179.97 319
12181.01 280
12182.05 274
12183.10 289
12184.14 309
12185.18 292
12186.22 293
12187.27 320
12188.31 301
12189.35 282
12190.39 260
12191.44 288
12192.48 275
12193.52 268
12194.57 275
12195.61 300
12196.65 309
12197.69 295
12198.74 260
12199.78 288
12200.82 269
12201.87 290
12202.91 271
12203.95 300
12205.00 308
12206.04 303
12207.08 327
12208.13 306
12209.17 255
12210.21 257
12211.26 257
12212.30 250
12213.35 301
12214.39 275
12215.43 320
12216.48 307
12217.52 312
12218.56 301
12219.61 289
12220.65 327
12221.70 272
12222.74 324
12223.78 315
12224.83 289
12225.87 300
12226.92 295
12227.96 270
12229.01 315
12230.05 295
12231.10 295
12232.14 290
12233.18 317
12234.23 279
12235.27 330
12236.32 333
12237.36 291
12238.41 287
12239.45 279
12240.50 275
12241.54 299
12242.59 276
12243.63 300
12244.68 243
12245.72 265
12246.77 292
12247.81 245
12248.86 289
12249.90 270
12250.95 265
12251.99 284
12253.04 285
12254.08 239
12255.13 290
12256.18 287
12257.22 254
12258.27 262
12259.31 282
12260.36 234
12261.40 250
12262.45 271
12263.50 313
12264.54 259
12265.59 245
12266.63 261
12267.68 253
12268.73 214
12269.77 224
12270.82 217
12271.86 283
12272.91 243
12273.96 274
12275.00 252
12276.05 255
12277.10 271
12278.14 246
12279.19 251
12280.23 264
12281.28 281
12282.33 273
12283.37 283
12284.42 292
12285.47 278
12286.52 273
12287.56 271
12288.61 241
12289.66 262
12290.70 261
12291.75 235
12292.80 256
12293.84 279
12294.89 290
12295.94 246
12296.99 278
12298.03 245
12299.08 259
12300.13 258
12301.18 254
12302.22 258
12303.27 279
12304.32 275
12305.37 261
12306.41 292
12307.46 249
12308.51 242
12309.56 239
12310.60 239
12311.65 262
12312.70 245
12313.75 244
12314.80 287
12315.84 278
12316.89 288
12317.94 246
12318.99 236
12320.04 225
12321.09 277
12322.13 223
12323.18 231
12324.23 231
12325.28 213
12326.33 266
12327.38 249
12328.42 239
12329.47 250
12330.52 256
12331.57 275
12332.62 241
12333.67 219
12334.72 246
12335.77 270
12336.82 271
12337.86 263
12338.91 243
12339.96 260
12341.01 251
12342.06 228
12343.11 241
12344.16 226
12345.21 247
12346.26 245
12347.31 248
12348.36 227
12349.41 208
12350.46 234
12351.51 249
12352.56 269
12353.60 248
12354.65 279
12355.70 257
12356.75 209
12357.80 223
12358.85 249
12359.90 227
12360.95 264
12362.00 250
12363.05 266
12364.10 271
12365.15 233
12366.20 214
12367.25 262
12368.31 263
12369.36 239
12370.41 258
12371.46 244
12372.51 226
12373.56 269
12374.61 272
12375.66 259
12376.71 221
12377.76 228
12378.81 255
12379.86 221
12380.91 254
12381.96 252
12383.01 264
12384.07 261
12385.12 261
12386.17 254
12387.22 226
12388.27 233
12389.32 255
12390.37 261
12391.42 253
12392.47 283
12393.53 270
12394.58 292
12395.63 287
12396.68 284
12397.73 296
12398.78 257
12399.84 260
12400.89 241
12401.94 262
12402.99 246
12404.04 262
12405.09 272
12406.15 275
12407.20 289
12408.25 285
12409.30 303
12410.35 277
12411.41 280
12412.46 261
12413.51 295
12414.56 275
12415.62 276
12416.67 296
12417.72 278
12418.77 247
12419.83 288
12420.88 271
12421.93 259
12422.98 224
12424.04 285
12425.09 246
12426.14 240
12427.19 257
12428.25 272
12429.30 289
12430.35 269
12431.41 258
12432.46 265
12433.51 299
12434.57 283
12435.62 266
12436.67 246
12437.72 263
12438.78 256
12439.83 288
12440.88 290
12441.94 272
12442.99 229
12444.05 246
12445.10 262
12446.15 282
12447.21 260
12448.26 254
12449.31 237
12450.37 238
12451.42 240
12452.48 273
12453.53 247
12454.58 271
12455.64 254
12456.69 265
12457.75 274
12458.80 286
12459.85 295
12460.91 317
12461.96 293
12463.02 292
12464.07 255
12465.13 289
12466.18 295
12467.23 333
12468.29 290
12469.34 283
12470.40 316
12471.45 292
12472.51 274
12473.56 298
12474.62 357
12475.67 304
12476.73 301
12477.78 308
12478.84 308
12479.89 339
12480.95 362
12482.00 362
12483.06 311
12484.11 312
12485.17 346
12486.22 340
12487.28 378
12488.33 358
12489.39 412
12490.45 436
12491.50 475
12492.56 510
12493.61 540
12494.67 670
12495.72 712
12496.78 741
12497.84 713
12498.89 661
12499.95 681
12501.00 620
12502.06 605
12503.11 499
12504.17 458
12505.23 483
12506.28 369
12507.34 355
12508.40 377
12509.45 315
12510.51 356
12511.56 348
12512.62 313
12513.68 316
12514.73 349
12515.79 367
12516.85 323
12517.90 318
12518.96 318
12520.02 284
12521.07 363
12522.13 332
12523.19 310
12524.24 298
12525.30 282
12526.36 296
12527.42 340
12528.47 316
12529.53 319
12530.59 299
12531.64 332
12532.70 349
12533.76 255
12534.82 309
12535.87 332
12536.93 306
12537.99 295
12539.05 310
12540.10 300
12541.16 306
12542.22 313
12543.28 287
12544.34 257
12545.39 326
12546.45 266
12547.51 349
12548.57 328
12549.62 316
12550.68 324
12551.74 294
12552.80 331
12553.86 321
12554.92 278
12555.97 310
12557.03 316
12558.09 310
12559.15 300
12560.21 301
12561.27 306
12562.32 302
12563.38 340
12564.44 335
12565.50 303
12566.56 328
12567.62 337
12568.68 386
12569.74 428
12570.79 391
12571.85 430
12572.91 411
12573.97 447
12575.03 443
12576.09 489
12577.15 453
12578.21 459
12579.27 403
12580.33 349
12581.39 410
12582.45 450
12583.50 350
12584.56 321
12585.62 318
12586.68 324
12587.74 382
12588.80 329
12589.86 391
12590.92 355
12591.98 414
12593.04 392
12594.10 331
12595.16 361
12596.22 338
12597.28 353
12598.34 336
12599.40 332
12600.46 300
12601.52 298
12602.58 326
12603.64 319
12604.70 356
12605.76 345
12606.82 301
12607.88 274
12608.94 280
12610.01 292
12611.07 331
12612.13 303
12613.19 327
12614.25 323
12615.31 323
12616.37 345
12617.43 333
12618.49 302
12619.55 252
12620.61 291
12621.67 311
12622.74 267
12623.80 296
12624.86 306
12625.92 289
12626.98 270
12628.04 294
12629.10 309
12630.16 293
12631.23 295
12632.29 355
12633.35 295
12634.41 320
12635.47 314
12636.53 362
12637.60 315
12638.66 293
12639.72 296
12640.78 309
12641.84 299
12642.90 335
12643.97 296
12645.03 325
12646.09 320
12647.15 294
12648.22 296
12649.28 284
12650.34 321
12651.40 328
12652.46 333
12653.53 319
12654.59 333
12655.65 350
12656.71 357
12657.78 302
12658.84 304
12659.90 358
12660.96 356
12662.03 392
12663.09 357
12664.15 330
12665.22 325
12666.28 314
12667.34 290
12668.41 321
12669.47 281
12670.53 310
12671.59 337
12672.66 334
12673.72 338
12674.78 388
12675.85 337
12676.91 342
12677.97 333
12679.04 320
12680.10 329
12681.16 320
12682.23 306
12683.29 338
12684.36 326
12685.42 303
12686.48 318
12687.55 357
12688.61 316
12689.67 285
12690.74 300
12691.80 353
12692.87 323
12693.93 310
12695.00 340
12696.06 331
12697.12 357
12698.19 325
12699.25 292
12700.32 333
12701.38 317
12702.45 282
12703.51 268
12704.57 296
12705.64 318
12706.70 314
12707.77 271
12708.83 274
12709.90 303
12710.96 278
12712.03 269
12713.09 264
12714.16 303
12715.22 309
12716.29 314
12717.35 311
12718.42 298
12719.48 302
12720.55 287
12721.61 297
12722.68 294
12723.74 295
12724.81 235
12725.87 293
12726.94 275
12728.01 253
12729.07 267
12730.14 267
12731.20 287
12732.27 299
12733.33 252
12734.40 274
12735.47 280
12736.53 264
12737.60 268
12738.66 290
12739.73 302
12740.80 292
12741.86 265
12742.93 299
12743.99 254
12745.06 275
12746.13 288
12747.19 249
12748.26 232
12749.33 232
12750.39 254
12751.46 282
12752.53 277
12753.59 259
12754.66 263
12755.73 275
12756.79 302
12757.86 247
12758.93 255
12759.99 233
12761.06 259
12762.13 265
12763.19 257
12764.26 238
12765.33 238
12766.39 254
12767.46 261
12768.53 236
12769.60 268
12770.66 246
12771.73 211
12772.80 243
12773.87 271
12774.93 267
12776.00 231
12777.07 266
12778.14 229
12779.20 223
12780.27 229
12781.34 271
12782.41 240
12783.47 229
12784.54 247
12785.61 284
12786.68 265
12787.75 216
12788.81 222
12789.88 262
12790.95 250
12792.02 224
12793.09 261
12794.16 246
12795.22 242
12796.29 272
12797.36 237
12798.43 196
12799.50 220
12800.57 233
12801.64 227
12802.70 254
12803.77 235
12804.84 243
12805.91 249
12806.98 236
12808.05 278
12809.12 250
12810.19 233
12811.25 216
12812.32 247
12813.39 232
12814.46 223
12815.53 276
12816.60 299
12817.67 240
12818.74 223
12819.81 261
12820.88 273
12821.95 228
12823.02 264
12824.09 242
12825.16 242
12826.23 231
12827.30 229
12828.36 208
12829.43 216
12830.50 229
12831.57 272
12832.64 262
12833.71 212
12834.78 234
12835.85 265
12836.92 244
12837.99 237
12839.06 248
12840.13 231
12841.21 234
12842.28 199
12843.35 185
12844.42 218
12845.49 209
12846.56 227
12847.63 225
12848.70 211
12849.77 194
12850.84 229
12851.91 254
12852.98 175
12854.05 229
12855.12 214
12856.19 217
12857.26 216
12858.34 232
12859.41 239
12860.48 243
12861.55 202
12862.62 247
12863.69 267
12864.76 228
12865.83 235
12866.91 248
12867.98 223
12869.05 220
12870.12 233
12871.19 207
12872.26 243
12873.33 244
12874.41 222
12875.48 221
12876.55 215
12877.62 239
12878.69 240
12879.76 234
12880.84 214
12881.91 209
12882.98 216
12884.05 217
12885.12 238
12886.20 232
12887.27 230
12888.34 213
12889.41 214
12890.49 218
12891.56 212
12892.63 210
12893.70 209
12894.78 214
12895.85 179
12896.92 220
12897.99 223
12899.07 240
12900.14 243
12901.21 220
12902.28 226
12903.36 182
12904.43 190
12905.50 206
12906.58 194
12907.65 202
12908.72 203
12909.80 205
12910.87 219
12911.94 200
12913.02 206
12914.09 234
12915.16 209
12916.24 232
12917.31 214
12918.38 188
12919.46 219
12920.53 219
12921.60 190
12922.68 205
12923.75 209
12924.82 218
12925.90 210
12926.97 203
12928.05 229
12929.12 243
12930.19 233
12931.27 238
12932.34 231
12933.42 243
12934.49 219
12935.56 248
12936.64 217
12937.71 209
12938.79 232
12939.86 213
12940.94 216
12942.01 197
12943.08 229
12944.16 207
12945.23 215
12946.31 209
12947.38 204
12948.46 252
12949.53 207
12950.61 216
12951.68 198
12952.76 175
12953.83 220
12954.91 226
12955.98 219
12957.06 179
12958.13 223
12959.21 197
12960.28 155
12961.36 192
12962.43 223
12963.51 242
12964.58 239
12965.66 228
12966.74 209
12967.81 180
12968.89 227
12969.96 222
12971.04 206
12972.11 202
12973.19 203
12974.27 213
12975.34 218
12976.42 228
12977.49 223
12978.57 226
12979.65 224
12980.72 230
12981.80 192
12982.87 233
12983.95 223
12985.03 266
12986.10 220
12987.18 208
12988.26 208
12989.33 196
12990.41 224
12991.48 233
12992.56 220
12993.64 241
12994.71 237
12995.79 214
12996.87 228
12997.94 208
12999.02 205
13000.10 260
13001.18 247
13002.25 227
13003.33 213
13004.41 185
13005.48 232
13006.56 216
13007.64 217
13008.72 263
13009.79 234
13010.87 244
13011.95 228
13013.02 245
13014.10 229
13015.18 226
13016.26 270
13017.33 247
13018.41 232
13019.49 240
13020.57 264
13021.65 245
13022.72 229
13023.80 216
13024.88 278
13025.96 267
13027.04 236
13028.11 256
13029.19 248
13030.27 265
13031.35 270
13032.43 267
13033.50 241
13034.58 255
13035.66 248
13036.74 226
13037.82 225
13038.90 208
13039.98 223
13041.05 205
13042.13 222
13043.21 212
13044.29 204
13045.37 220
13046.45 223
13047.53 238
13048.61 222
13049.68 237
13050.76 209
13051.84 218
13052.92 204
13054.00 232
13055.08 255
13056.16 251
13057.24 203
13058.32 225
13059.40 233
13060.48 258
13061.56 223
13062.64 208
13063.71 205
13064.79 200
13065.87 210
13066.95 247
13068.03 247
13069.11 263
13070.19 221
13071.27 212
13072.35 239
13073.43 250
13074.51 196
13075.59 235
13076.67 222
13077.75 271
13078.83 211
13079.91 231
13080.99 209
13082.07 196
13083.15 206
13084.23 251
13085.31 248
13086.40 219
13087.48 191
13088.56 176
13089.64 201
13090.72 237
13091.80 209
13092.88 207
13093.96 213
13095.04 234
13096.12 204
13097.20 208
13098.28 229
13099.36 199
13100.45 207
13101.53 248
13102.61 236
13103.69 191
13104.77 221
13105.85 216
13106.93 190
13108.01 235
13109.10 235
13110.18 247
13111.26 236
13112.34 212
13113.42 235
13114.50 224
13115.58 282
13116.67 259
13117.75 213
13118.83 212
13119.91 226
13120.99 225
13122.08 218
13123.16 230
13124.24 200
13125.32 194
13126.40 229
13127.49 219
13128.57 236
13129.65 254
13130.73 214
13131.82 207
13132.90 231
13133.98 224
13135.06 247
13136.15 259
13137.23 221
13138.31 219
13139.39 259
13140.48 210
13141.56 261
13142.64 242
13143.72 247
13144.81 255
13145.89 243
13146.97 235
13148.06 205
13149.14 230
13150.22 188
13151.31 192
13152.39 189
13153.47 222
13154.56 214
13155.64 187
13156.72 199
13157.81 223
13158.89 241
13159.97 243
13161.06 220
13162.14 204
13163.22 219
13164.31 254
13165.39 238
13166.47 228
13167.56 210
13168.64 240
13169.73 259
13170.81 252
13171.89 242
13172.98 208
13174.06 197
13175.15 218
13176.23 254
13177.31 195
13178.40 208
13179.48 174
13180.57 207
13181.65 202
13182.74 201
13183.82 230
13184.91 237
13185.99 279
13187.07 212
13188.16 223
13189.24 192
13190.33 209
13191.41 220
13192.50 223
13193.58 223
13194.67 185
13195.75 208
13196.84 201
13197.92 202
13199.01 207
13200.09 216
13201.18 204
13202.26 231
13203.35 229
13204.44 215
13205.52 243
13206.61 262
13207.69 240
13208.78 239
13209.86 246
13210.95 247
13212.03 234
13213.12 236
13214.21 244
13215.29 262
13216.38 229
13217.46 236
13218.55 243
13219.63 237
13220.72 230
13221.81 227
13222.89 263
13223.98 224
13225.07 227
13226.15 251
13227.24 244
13228.32 211
13229.41 196
13230.50 219
13231.58 228
13232.67 218
13233.76 247
13234.84 235
13235.93 236
13237.02 215
13238.10 212
13239.19 234
13240.28 241
13241.36 208
13242.45 246
13243.54 232
13244.62 254
13245.71 216
13246.80 231
13247.89 199
13248.97 256
13250.06 258
13251.15 247
13252.23 259
13253.32 253
13254.41 252
13255.50 246
13256.58 225
13257.67 216
13258.76 242
13259.85 267
13260.94 249
13262.02 234
13263.11 234
13264.20 244
13265.29 260
13266.37 239
13267.46 244
13268.55 237
13269.64 244
13270.73 271
13271.81 259
13272.90 251
13273.99 230
13275.08 263
13276.17 230
13277.26 232
13278.34 257
13279.43 232
13280.52 303
13281.61 261
13282.70 268
13283.79 291
13284.88 227
13285.96 299
13287.05 287
13288.14 253
13289.23 287
13290.32 261
13291.41 263
13292.50 251
13293.59 265
13294.68 275
13295.76 267
13296.85 268
13297.94 278
13299.03 260
13300.12 333
13301.21 321
13302.30 317
13303.39 260
13304.48 262
13305.57 284
13306.66 297
13307.75 301
13308.84 273
13309.93 285
13311.02 303
13312.11 280
13313.20 280
13314.29 269
13315.38 257
13316.47 287
13317.56 299
13318.65 269
13319.74 276
13320.83 313
13321.92 265
13323.01 284
13324.10 261
13325.19 272
13326.28 274
13327.37 314
13328.46 316
13329.55 309
13330.64 328
13331.73 315
13332.82 304
13333.91 297
13335.00 253
13336.09 270
13337.18 320
13338.27 309
13339.37 320
13340.46 288
13341.55 307
13342.64 314
13343.73 333
13344.82 341
13345.91 319
13347.00 321
13348.09 300
13349.19 322
13350.28 321
13351.37 363
13352.46 373
13353.55 339
13354.64 311
13355.73 312
13356.83 310
13357.92 297
13359.01 294
13360.10 306
13361.19 306
13362.28 336
13363.38 346
13364.47 373
13365.56 366
13366.65 346
13367.74 345
13368.84 341
13369.93 358
13371.02 410
13372.11 427
13373.21 372
13374.30 329
13375.39 336
13376.48 353
13377.58 355
13378.67 281
13379.76 293
13380.85 292
13381.95 295
13383.04 286
13384.13 302
13385.22 316
13386.32 311
13387.41 290
13388.50 295
13389.60 277
13390.69 247
13391.78 276
13392.87 273
13393.97 264
13395.06 264
13396.15 277
13397.25 278
13398.34 256
13399.43 261
13400.53 260
13401.62 291
13402.71 287
13403.81 313
13404.90 304
13406.00 303
13407.09 310
13408.18 281
13409.28 275
13410.37 271
13411.46 289
13412.56 297
13413.65 231
13414.75 283
13415.84 246
13416.93 306
13418.03 268
13419.12 263
13420.22 259
13421.31 258
13422.41 280
13423.50 298
13424.59 265
13425.69 275
13426.78 241
13427.88 279
13428.97 301
13430.07 270
13431.16 259
13432.26 251
13433.35 272
13434.45 307
13435.54 300
13436.64 282
13437.73 284
13438.82 354
13439.92 323
13441.02 273
13442.11 295
13443.21 316
13444.30 275
13445.40 259
13446.49 275
13447.59 282
13448.68 323
13449.78 328
13450.87 318
13451.97 294
13453.06 278
13454.16 301
13455.25 319
13456.35 322
13457.45 296
13458.54 316
13459.64 347
13460.73 341
13461.83 307
13462.93 318
13464.02 368
13465.12 306
13466.21 361
13467.31 329
13468.41 324
13469.50 353
13470.60 339
13471.70 318
13472.79 355
13473.89 353
13474.98 370
13476.08 370
13477.18 356
13478.27 317
13479.37 376
13480.47 357
13481.56 318
13482.66 348
13483.76 360
13484.85 372
13485.95 361
13487.05 338
13488.15 364
13489.24 370
13490.34 389
13491.44 402
13492.53 352
13493.63 357
13494.73 358
13495.83 409
13496.92 394
13498.02 368
13499.12 433
13500.22 419
13501.31 437
13502.41 463
13503.51 456
13504.61 440
13505.70 465
13506.80 424
13507.90 424
13509.00 433
13510.09 420
13511.19 406
13512.29 371
13513.39 378
13514.49 348
13515.58 340
13516.68 334
13517.78 312
13518.88 323
13519.98 311
13521.08 340
13522.17 319
13523.27 286
13524.37 284
13525.47 311
13526.57 286
13527.67 279
13528.77 315
13529.86 325
13530.96 329
13532.06 306
13533.16 284
13534.26 285
13535.36 265
13536.46 273
13537.56 299
13538.66 326
13539.75 300
13540.85 300
13541.95 258
13543.05 248
13544.15 277
13545.25 299
13546.35 263
13547.45 316
13548.55 285
13549.65 278
13550.75 285
13551.85 272
13552.95 252
13554.05 287
13555.15 290
13556.25 301
13557.35 298
13558.45 310
13559.55 261
13560.65 255
13561.75 285
13562.85 271
13563.95 256
13565.05 304
13566.15 288
13567.25 264
13568.35 248
13569.45 266
13570.55 258
13571.65 257
13572.75 293
13573.85 279
13574.95 304
13576.05 281
13577.15 308
13578.25 255
13579.35 226
13580.45 259
13581.55 293
13582.65 271
13583.75 237
13584.86 278
13585.96 262
13587.06 276
13588.16 312
13589.26 265
13590.36 281
13591.46 258
13592.56 249
13593.66 238
13594.77 295
13595.87 289
13596.97 288
13598.07 243
13599.17 256
13600.27 287
13601.37 264
13602.48 291
13603.58 297
13604.68 284
13605.78 294
13606.88 279
13607.99 264
13609.09 255
13610.19 296
13611.29 254
13612.39 258
13613.50 250
13614.60 260
13615.70 259
13616.80 265
13617.90 282
13619.01 251
13620.11 237
13621.21 265
13622.31 302
13623.42 249
13624.52 241
13625.62 261
13626.72 282
13627.83 279
13628.93 269
13630.03 240
13631.13 252
13632.24 253
13633.34 247
13634.44 232
13635.55 237
13636.65 236
13637.75 233
13638.86 246
13639.96 275
13641.06 251
13642.17 231
13643.27 272
13644.37 234
13645.48 226
13646.58 231
13647.68 246
13648.79 268
13649.89 247
13650.99 248
13652.10 238
13653.20 280
13654.30 269
13655.41 260
13656.51 270
13657.62 234
13658.72 287
13659.82 283
13660.93 254
13662.03 250
13663.14 258
13664.24 295
13665.34 285
13666.45 266
13667.55 254
13668.66 244
13669.76 259
13670.87 289
13671.97 316
13673.07 302
13674.18 297
13675.28 265
13676.39 278
13677.49 291
13678.60 250
13679.70 256
13680.81 274
13681.91 249
13683.02 278
13684.12 268
13685.23 297
13686.33 256
13687.44 247
13688.54 234
13689.65 260
13690.75 317
13691.86 324
13692.96 277
13694.07 260
13695.17 263
13696.28 270
13697.39 263
13698.49 283
13699.60 332
13700.70 288
13701.81 278
13702.91 273
13704.02 317
13705.13 332
13706.23 284
13707.34 271
13708.44 260
13709.55 309
13710.65 292
13711.76 271
13712.87 292
13713.97 297
13715.08 290
13716.19 313
13717.29 292
13718.40 287
13719.50 308
13720.61 285
13721.72 270
13722.82 327
13723.93 324
13725.04 308
13726.14 316
13727.25 308
13728.36 339
13729.46 337
13730.57 310
13731.68 326
13732.78 321
13733.89 289
13735.00 362
13736.11 354
13737.21 312
13738.32 326
13739.43 363
13740.53 353
13741.64 351
13742.75 331
13743.86 358
13744.96 371
13746.07 331
13747.18 366
13748.29 328
13749.39 363
13750.50 395
13751.61 408
13752.72 374
13753.82 363
13754.93 401
13756.04 378
13757.15 399
13758.26 392
13759.36 431
13760.47 405
13761.58 445
13762.69 442
13763.80 434
13764.91 420
13766.01 483
13767.12 539
13768.23 485
13769.34 529
13770.45 607
13771.56 605
13772.66 650
13773.77 625
13774.88 593
13775.99 610
13777.10 587
13778.21 568
13779.32 547
13780.42 557
13781.53 543
13782.64 491
13783.75 442
13784.86 405
13785.97 367
13787.08 360
13788.19 357
13789.30 378
13790.41 358
13791.52 368
13792.63 356
13793.73 356
13794.84 373
13795.95 352
13797.06 363
13798.17 333
13799.28 315
13800.39 342
13801.50 344
13802.61 334
13803.72 346
13804.83 310
13805.94 356
13807.05 346
13808.16 337
13809.27 330
13810.38 324
13811.49 301
13812.60 329
13813.71 355
13814.82 309
13815.93 335
13817.04 322
13818.15 332
13819.26 353
13820.37 310
13821.48 284
13822.59 294
13823.71 279
13824.82 289
13825.93 289
13827.04 268
13828.15 332
13829.26 310
13830.37 302
13831.48 303
13832.59 279
13833.70 265
13834.81 295
13835.92 336
13837.04 313
13838.15 291
13839.26 322
13840.37 279
13841.48 325
13842.59 295
13843.70 311
13844.81 284
13845.93 287
13847.04 298
13848.15 296
13849.26 341
13850.37 317
13851.48 346
13852.60 305
13853.71 304
13854.82 353
13855.93 352
13857.04 303
13858.16 323
13859.27 314
13860.38 351
13861.49 336
13862.60 324
13863.72 341
13864.83 336
13865.94 308
13867.05 329
13868.17 321
13869.28 371
13870.39 367
13871.50 342
13872.62 331
13873.73 304
13874.84 283
13875.95 318
13877.07 309
13878.18 288
13879.29 274
13880.40 305
13881.52 284
13882.63 265
13883.74 285
13884.86 332
13885.97 365
13887.08 327
13888.20 323
13889.31 293
13890.42 301
13891.54 311
13892.65 337
13893.76 311
13894.88 349
13895.99 350
13897.10 347
13898.22 335
13899.33 331
13900.44 307
13901.56 351
13902.67 329
13903.79 329
13904.90 281
13906.01 284
13907.13 307
13908.24 319
13909.36 265
13910.47 325
13911.58 354
13912.70 288
13913.81 277
13914.93 253
13916.04 277
13917.16 296
13918.27 295
13919.38 313
13920.50 302
13921.61 253
13922.73 287
13923.84 290
13924.96 261
13926.07 261
13927.19 279
13928.30 288
13929.42 284
13930.53 231
13931.65 261
13932.76 292
13933.88 278
13934.99 276
13936.11 274
13937.22 264
13938.34 276
13939.45 266
13940.57 286
13941.68 286
13942.80 294
13943.91 306
13945.03 274
13946.14 266
13947.26 303
13948.38 300
13949.49 302
13950.61 288
13951.72 237
13952.84 268
13953.95 273
13955.07 281
13956.19 256
13957.30 279
13958.42 321
13959.53 282
13960.65 278
13961.77 282
13962.88 280
13964.00 285
13965.11 263
13966.23 250
13967.35 224
13968.46 272
13969.58 292
13970.70 276
13971.81 263
13972.93 300
13974.05 253
13975.16 253
13976.28 258
13977.40 276
13978.51 317
13979.63 295
13980.75 263
13981.86 268
13982.98 303
13984.10 309
13985.22 303
13986.33 268
13987.45 264
13988.57 275
13989.68 296
13990.80 301
13991.92 290
13993.04 289
13994.15 281
13995.27 267
13996.39 251
13997.51 262
13998.62 298
13999.74 264
14000.86 324
14001.98 296
14003.10 279
14004.21 282
14005.33 308
14006.45 309
14007.57 300
14008.68 289
14009.80 295
14010.92 320
14012.04 313
14013.16 277
14014.28 310
14015.39 279
14016.51 326
14017.63 337
14018.75 333
14019.87 342
14020.99 317
14022.10 330
14023.22 356
14024.34 316
14025.46 311
14026.58 289
14027.70 319
14028.82 320
14029.94 307
14031.05 323
14032.17 296
14033.29 300
14034.41 271
14035.53 264
14036.65 283
14037.77 251
14038.89 310
14040.01 300
14041.13 247
14042.25 250
14043.37 266
14044.49 263
14045.60 253
14046.72 258
14047.84 231
14048.96 263
14050.08 299
14051.20 274
14052.32 256
14053.44 258
14054.56 263
14055.68 302
14056.80 284
14057.92 292
14059.04 275
14060.16 311
14061.28 272
14062.40 285
14063.52 283
14064.64 265
14065.76 290
14066.88 263
14068.00 284
14069.12 308
14070.25 294
14071.37 261
14072.49 287
14073.61 313
14074.73 328
14075.85 307
14076.97 320
14078.09 288
14079.21 319
14080.33 297
14081.45 340
14082.57 341
14083.69 338
14084.82 327
14085.94 337
14087.06 305
14088.18 313
14089.30 286
14090.42 323
14091.54 323
14092.66 347
14093.79 355
14094.91 343
14096.03 376
14097.15 358
14098.27 369
14099.39 376
14100.52 370
14101.64 381
14102.76 383
14103.88 341
14105.00 320
14106.12 406
14107.25 347
14108.37 332
14109.49 316
14110.61 280
14111.74 312
14112.86 296
14113.98 310
14115.10 263
14116.22 257
14117.35 283
14118.47 318
14119.59 273
14120.71 259
14121.84 253
14122.96 278
14124.08 297
14125.20 294
14126.33 263
14127.45 256
14128.57 277
14129.70 317
14130.82 276
14131.94 332
14133.06 315
14134.19 240
14135.31 253
14136.43 240
14137.56 287
14138.68 283
14139.80 248
14140.93 248
14142.05 250
14143.17 228
14144.30 280
14145.42 269
14146.54 242
14147.67 237
14148.79 294
14149.91 248
14151.04 249
14152.16 250
14153.29 199
14154.41 244
14155.53 228
14156.66 216
14157.78 216
14158.91 246
14160.03 271
14161.15 236
14162.28 242
14163.40 248
14164.53 239
14165.65 220
14166.78 244
14167.90 248
14169.02 263
14170.15 228
14171.27 263
14172.40 215
14173.52 230
14174.65 241
14175.77 233
14176.90 206
14178.02 225
14179.15 218
14180.27 229
14181.40 218
14182.52 221
14183.65 229
14184.77 197
14185.90 255
14187.02 235
14188.15 243
14189.27 233
14190.40 217
14191.52 226
14192.65 224
14193.77 203
14194.90 188
14196.02 218
14197.15 212
14198.27 231
14199.40 255
14200.53 208
14201.65 210
14202.78 236
14203.90 207
14205.03 184
14206.16 212
14207.28 196
14208.41 202
14209.53 197
14210.66 194
14211.79 236
14212.91 212
14214.04 245
14215.16 207
14216.29 249
14217.42 220
14218.54 214
14219.67 191
14220.80 192
14221.92 219
14223.05 200
14224.18 177
14225.30 225
14226.43 206
14227.56 210
14228.68 210
14229.81 204
14230.94 172
14232.06 186
14233.19 242
14234.32 253
14235.44 208
14236.57 209
14237.70 220
14238.83 220
14239.95 237
14241.08 245
14242.21 212
14243.34 227
14244.46 207
14245.59 222
14246.72 202
14247.85 211
14248.97 183
14250.10 213
14251.23 221
14252.36 199
14253.48 195
14254.61 179
14255.74 189
14256.87 176
14258.00 169
14259.12 186
14260.25 171
14261.38 201
14262.51 213
14263.64 204
14264.76 213
14265.89 182
14267.02 180
14268.15 186
14269.28 216
14270.41 208
14271.53 199
14272.66 201
14273.79 187
14274.92 190
14276.05 182
14277.18 184
14278.31 180
14279.44 176
14280.56 192
14281.69 196
14282.82 214
14283.95 202
14285.08 180
14286.21 176
14287.34 186
14288.47 199
14289.60 182
14290.73 197
14291.86 189
14292.98 170
14294.11 181
14295.24 208
14296.37 187
14297.50 172
14298.63 178
14299.76 188
14300.89 194
14302.02 185
14303.15 175
14304.28 156
14305.41 191
14306.54 195
14307.67 190
14308.80 235
14309.93 183
14311.06 171
14312.19 206
14313.32 175
14314.45 164
14315.58 181
14316.71 195
14317.84 156
14318.97 143
14320.10 184
14321.23 160
14322.36 178
14323.49 147
14324.62 169
14325.76 162
14326.89 184
14328.02 155
14329.15 169
14330.28 179
14331.41 177
14332.54 169
14333.67 138
14334.80 168
14335.93 154
14337.06 187
14338.20 196
14339.33 176
14340.46 155
14341.59 142
14342.72 146
14343.85 179
14344.98 170
14346.12 175
14347.25 160
14348.38 169
14349.51 142
14350.64 123
14351.77 134
14352.90 148
14354.04 184
14355.17 171
14356.30 146
14357.43 194
14358.56 182
14359.70 190
14360.83 171
14361.96 177
14363.09 159
14364.22 172
14365.36 176
14366.49 174
14367.62 134
14368.75 146
14369.89 170
14371.02 187
14372.15 153
14373.28 160
14374.42 164
14375.55 204
14376.68 169
14377.81 167
14378.95 186
14380.08 195
14381.21 193
14382.35 199
14383.48 186
14384.61 157
14385.74 178
14386.88 177
14388.01 145
14389.14 160
14390.28 176
14391.41 185
14392.54 166
14393.68 159
14394.81 170
14395.94 189
14397.08 191
14398.21 177
14399.34 177
14400.48 178
14401.61 142
14402.75 163
14403.88 184
14405.01 159
14406.15 150
14407.28 166
14408.41 158
14409.55 143
14410.68 174
14411.82 182
14412.95 161
14414.08 153
14415.22 165
14416.35 178
14417.49 171
14418.62 179
14419.76 161
14420.89 170
14422.02 185
14423.16 168
14424.29 210
14425.43 166
14426.56 175
14427.70 175
14428.83 184
14429.97 162
14431.10 171
14432.24 164
14433.37 184
14434.51 183
14435.64 173
14436.78 147
14437.91 167
14439.05 156
14440.18 130
14441.32 175
14442.45 142
14443.59 164
14444.72 186
14445.86 144
14446.99 162
14448.13 150
14449.27 182
14450.40 150
14451.54 165
14452.67 165
14453.81 159
14454.94 160
14456.08 189
14457.22 168
14458.35 187
14459.49 164
14460.62 186
14461.76 174
14462.90 168
14464.03 178
14465.17 184
14466.30 223
14467.44 155
14468.58 157
14469.71 187
14470.85 171
14471.99 169
14473.12 153
14474.26 151
14475.40 151
14476.53 175
14477.67 169
14478.81 142
14479.94 150
14481.08 141
14482.22 170
14483.35 156
14484.49 145
14485.63 169
14486.76 142
14487.90 155
14489.04 139
14490.17 149
14491.31 180
14492.45 173
14493.59 141
14494.72 146
14495.86 177
14497.00 152
14498.14 168
14499.27 175
14500.41 161
14501.55 152
14502.69 137
14503.82 154
14504.96 175
14506.10 173
14507.24 141
14508.37 173
14509.51 185
14510.65 174
14511.79 149
14512.93 170
14514.06 200
14515.20 201
14516.34 171
14517.48 164
14518.62 160
14519.76 137
14520.89 154
14522.03 158
14523.17 173
14524.31 160
14525.45 160
14526.59 161
14527.73 159
14528.86 178
14530.00 191
14531.14 166
14532.28 177
14533.42 174
14534.56 174
14535.70 159
14536.84 181
14537.98 159
14539.11 150
14540.25 169
14541.39 169
14542.53 161
14543.67 158
14544.81 149
14545.95 175
14547.09 152
14548.23 167
14549.37 165
14550.51 164
14551.65 171
14552.79 164
14553.93 156
14555.07 176
14556.21 147
14557.35 136
14558.49 151
14559.63 160
14560.77 166
14561.91 162
14563.05 152
14564.19 186
14565.33 163
14566.47 159
14567.61 194
14568.75 204
14569.89 192
14571.03 170
14572.17 209
14573.31 196
14574.45 172
14575.59 181
14576.73 191
14577.87 204
14579.01 202
14580.15 170
14581.29 182
14582.43 178
14583.57 204
14584.71 185
14585.85 185
14587.00 177
14588.14 196
14589.28 192
14590.42 188
14591.56 206
14592.70 198
14593.84 206
14594.98 185
14596.12 177
14597.27 167
14598.41 195
14599.55 169
14600.69 221
14601.83 216
14602.97 207
14604.12 211
14605.26 194
14606.40 173
14607.54 167
14608.68 193
14609.82 190
14610.97 179
14612.11 171
14613.25 182
14614.39 182
14615.53 195
14616.68 180
14617.82 158
14618.96 193
14620.10 203
14621.25 207
14622.39 228
14623.53 185
14624.67 193
14625.81 204
14626.96 211
14628.10 223
14629.24 218
14630.39 204
14631.53 193
14632.67 210
14633.81 228
14634.96 223
14636.10 218
14637.24 224
14638.38 269
14639.53 244
14640.67 259
14641.81 233
14642.96 217
14644.10 213
14645.24 217
14646.39 207
14647.53 222
14648.67 220
14649.82 183
14650.96 236
14652.10 212
14653.25 202
14654.39 199
14655.53 189
14656.68 197
14657.82 167
14658.97 188
14660.11 197
14661.25 202
14662.40 182
14663.54 175
14664.69 169
14665.83 170
14666.97 179
14668.12 179
14669.26 212
14670.41 194
14671.55 196
14672.69 167
14673.84 186
14674.98 205
14676.13 185
14677.27 180
14678.42 199
14679.56 206
14680.71 176
14681.85 168
14683.00 194
14684.14 186
14685.29 162
14686.43 157
14687.57 169
14688.72 158
14689.86 155
14691.01 181
14692.15 200
14693.30 176
14694.45 170
14695.59 173
14696.74 173
14697.88 160
14699.03 169
14700.17 171
14701.32 147
14702.46 193
14703.61 208
14704.75 175
14705.90 172
14707.04 188
14708.19 199
14709.34 160
14710.48 171
14711.63 188
14712.77 165
14713.92 172
14715.07 155
14716.21 154
14717.36 179
14718.50 208
14719.65 168
14720.80 173
14721.94 185
14723.09 198
14724.24 160
14725.38 177
14726.53 159
14727.67 186
14728.82 187
14729.97 177
14731.11 151
14732.26 174
14733.41 167
14734.55 173
14735.70 210
14736.85 167
14737.99 180
14739.14 183
14740.29 198
14741.44 223
14742.58 222
14743.73 182
14744.88 172
14746.02 237
14747.17 184
14748.32 179
14749.47 186
14750.61 183
14751.76 181
14752.91 193
14754.06 176
14755.20 173
14756.35 171
14757.50 193
14758.65 171
14759.79 179
14760.94 176
14762.09 162
14763.24 173
14764.38 184
14765.53 191
14766.68 194
14767.83 194
14768.98 208
14770.13 228
14771.27 208
14772.42 221
14773.57 231
14774.72 265
14775.87 218
14777.01 205
14778.16 237
14779.31 230
14780.46 231
14781.61 250
14782.76 227
14783.91 226
14785.05 209
14786.20 243
14787.35 239
14788.50 220
14789.65 212
14790.80 262
14791.95 250
14793.10 248
14794.25 232
14795.39 253
14796.54 265
14797.69 278
14798.84 246
14799.99 264
14801.14 275
14802.29 281
14803.44 267
14804.59 273
14805.74 268
14806.89 256
14808.04 254
14809.19 238
14810.34 237
14811.49 256
14812.64 271
14813.79 271
14814.94 251
14816.09 210
14817.24 225
14818.39 249
14819.54 230
14820.69 233
14821.84 234
14822.99 251
14824.14 214
14825.29 240
14826.44 224
14827.59 229
14828.74 219
14829.89 196
14831.04 204
14832.19 171
14833.34 201
14834.49 179
14835.64 132
14836.79 158
14837.94 157
14839.09 199
14840.24 168
14841.40 225
14842.55 209
14843.70 191
14844.85 188
14846.00 204
14847.15 176
14848.30 171
14849.45 176
14850.60 177
14851.76 189
14852.91 170
14854.06 180
14855.21 148
14856.36 121
14857.51 135
14858.66 165
14859.82 141
14860.97 159
14862.12 155
14863.27 172
14864.42 167
14865.57 171
14866.73 173
14867.88 147
14869.03 151
14870.18 136
14871.33 185
14872.49 152
14873.64 136
14874.79 132
14875.94 153
14877.10 153
14878.25 180
14879.40 161
14880.55 157
14881.71 146
14882.86 172
14884.01 139
14885.16 157
14886.32 166
14887.47 176
14888.62 182
14889.77 146
14890.93 147
14892.08 155
14893.23 148
14894.39 170
14895.54 138
14896.69 180
14897.84 141
14899.00 150
14900.15 165
14901.30 159
14902.46 161
14903.61 133
14904.76 163
14905.92 161
14907.07 127
14908.22 116
14909.38 128
14910.53 180
14911.69 139
14912.84 139
14913.99 145
14915.15 184
14916.30 163
14917.45 148
14918.61 152
14919.76 155
14920.92 152
14922.07 154
14923.22 154
14924.38 137
14925.53 158
14926.69 143
14927.84 154
14928.99 157
14930.15 136
14931.30 128
14932.46 125
14933.61 137
14934.77 169
14935.92 183
14937.08 188
14938.23 137
14939.39 169
14940.54 137
14941.70 135
14942.85 164
14944.00 143
14945.16 152
14946.31 163
14947.47 145
14948.62 125
14949.78 136
14950.94 158
14952.09 142
14953.25 155
14954.40 138
14955.56 157
14956.71 165
14957.87 159
14959.02 142
14960.18 126
14961.33 132
14962.49 167
14963.64 144
14964.80 123
14965.96 142
14967.11 140
14968.27 164
14969.42 159
14970.58 125
14971.74 121
14972.89 133
14974.05 167
14975.20 124
14976.36 117
14977.52 127
14978.67 148
14979.83 142
14980.98 134
14982.14 156
14983.30 143
14984.45 142
14985.61 158
14986.77 131
14987.92 127
14989.08 140
14990.24 164
14991.39 145
14992.55 128
14993.71 134
14994.86 133
14996.02 143
14997.18 150
14998.33 125
14999.49 121
15000.65 113
15001.81 150
15002.96 118
15004.12 121
15005.28 133
15006.43 153
15007.59 154
15008.75 121
15009.91 127
15011.06 135
15012.22 146
15013.38 126
15014.54 116
15015.69 120
15016.85 128
15018.01 137
15019.17 121
15020.33 137
15021.48 141
15022.64 124
15023.80 154
15024.96 141
15026.12 138
15027.27 146
15028.43 127
15029.59 107
15030.75 149
15031.91 133
15033.07 125
15034.22 112
15035.38 134
15036.54 117
15037.70 136
15038.86 127
15040.02 142
15041.17 125
15042.33 120
15043.49 103
15044.65 103
15045.81 128
15046.97 128
15048.13 137
15049.29 116
15050.45 129
15051.60 124
15052.76 123
15053.92 110
15055.08 98
15056.24 139
15057.40 115
15058.56 136
15059.72 102
15060.88 102
15062.04 134
15063.20 111
15064.36 133
15065.52 106
15066.68 134
15067.84 175
15069.00 116
15070.16 120
15071.32 112
15072.48 130
15073.63 128
15074.79 129
15075.95 165
15077.11 142
15078.27 144
15079.44 148
15080.60 160
15081.76 109
15082.92 109
15084.08 115
15085.24 139
15086.40 134
15087.56 119
15088.72 137
15089.88 134
15091.04 125
15092.20 133
15093.36 123
15094.52 140
15095.68 152
15096.84 153
15098.00 164
15099.16 108
15100.32 120
15101.49 109
15102.65 129
15103.81 127
15104.97 135
15106.13 129
15107.29 139
15108.45 138
15109.61 141
15110.78 137
15111.94 151
15113.10 135
15114.26 131
15115.42 117
15116.58 153
15117.74 123
15118.91 124
15120.07 118
15121.23 133
15122.39 112
15123.55 124
15124.71 124
15125.88 120
15127.04 121
15128.20 172
15129.36 139
15130.52 131
15131.69 113
15132.85 110
15134.01 132
15135.17 133
15136.34 115
15137.50 99
15138.66 102
15139.82 138
15140.99 138
15142.15 144
15143.31 160
15144.47 119
15145.64 132
15146.80 142
15147.96 131
15149.12 106
15150.29 130
15151.45 120
15152.61 128
15153.78 120
15154.94 101
15156.10 125
15157.27 134
15158.43 146
15159.59 127
15160.75 139
15161.92 138
15163.08 130
15164.24 112
15165.41 97
15166.57 123
15167.74 142
15168.90 135
15170.06 139
15171.23 115
15172.39 133
15173.55 145
15174.72 111
15175.88 111
15177.05 109
15178.21 105
15179.37 112
15180.54 150
15181.70 149
15182.87 124
15184.03 128
15185.19 123
15186.36 145
15187.52 111
15188.69 153
15189.85 131
15191.02 143
15192.18 129
15193.34 132
15194.51 136
15195.67 136
15196.84 126
15198.00 112
15199.17 131
15200.33 142
15201.50 128
15202.66 115
15203.83 122
15204.99 162
15206.16 116
15207.32 115
15208.49 140
15209.65 157
15210.82 160
15211.98 150
15213.15 161
15214.31 178
15215.48 168
15216.64 157
15217.81 145
15218.97 142
15220.14 143
15221.31 121
15222.47 149
15223.64 154
15224.80 143
15225.97 147
15227.13 155
15228.30 145
15229.47 141
15230.63 157
15231.80 149
15232.96 160
15234.13 170
15235.30 179
15236.46 147
15237.63 128
15238.79 137
15239.96 166
15241.13 123
15242.29 118
15243.46 150
15244.63 150
15245.79 177
15246.96 158
15248.13 127
15249.29 131
15250.46 169
15251.63 145
15252.79 136
15253.96 158
15255.13 142
15256.29 135
15257.46 133
15258.63 142
15259.80 139
15260.96 140
15262.13 145
15263.30 134
15264.46 131
15265.63 118
15266.80 120
15267.97 162
15269.13 151
15270.30 140
15271.47 129
15272.64 119
15273.80 146
15274.97 122
15276.14 143
15277.31 128
15278.47 118
15279.64 111
15280.81 100
15281.98 137
15283.15 145
15284.31 121
15285.48 146
15286.65 137
15287.82 132
15288.99 138
15290.15 129
15291.32 150
15292.49 168
15293.66 137
15294.83 128
15296.00 138
15297.16 155
15298.33 110
15299.50 108
15300.67 139
15301.84 144
15303.01 129
15304.18 130
15305.35 147
15306.51 133
15307.68 112
15308.85 136
15310.02 130
15311.19 114
15312.36 138
15313.53 125
15314.70 134
15315.87 112
15317.04 138
15318.21 133
15319.37 149
15320.54 134
15321.71 152
15322.88 161
15324.05 123
15325.22 161
15326.39 120
15327.56 136
15328.73 164
15329.90 151
15331.07 131
15332.24 119
15333.41 131
15334.58 121
15335.75 124
15336.92 138
15338.09 112
15339.26 115
15340.43 139
15341.60 142
15342.77 137
15343.94 163
15345.11 130
15346.28 126
15347.45 143
15348.62 141
15349.79 175
15350.96 148
15352.13 131
15353.31 152
15354.48 136
15355.65 114
15356.82 131
15357.99 162
15359.16 142
15360.33 125
15361.50 153
15362.67 148
15363.84 140
15365.01 143
15366.19 154
15367.36 134
15368.53 135
15369.70 136
15370.87 133
15372.04 123
15373.21 150
15374.38 124
15375.56 148
15376.73 124
15377.90 123
15379.07 129
15380.24 163
15381.41 124
15382.59 110
15383.76 134
15384.93 169
15386.10 158
15387.27 136
15388.45 114
15389.62 127
15390.79 137
15391.96 129
15393.13 120
15394.31 133
15395.48 154
15396.65 126
15397.82 122
15399.00 143
15400.17 139
15401.34 127
15402.51 143
15403.69 136
15404.86 115
15406.03 131
15407.20 157
15408.38 141
15409.55 116
15410.72 110
15411.89 111
15413.07 125
15414.24 135
15415.41 126
15416.59 144
15417.76 126
15418.93 126
15420.11 119
15421.28 160
15422.45 128
15423.63 124
15424.80 118
15425.97 124
15427.15 129
15428.32 148
15429.49 132
15430.67 107
15431.84 126
15433.01 116
15434.19 107
15435.36 121
15436.54 115
15437.71 120
15438.88 99
15440.06 143
15441.23 144
15442.41 128
15443.58 138
15444.75 142
15445.93 140
15447.10 129
15448.28 137
15449.45 115
15450.63 126
15451.80 131
15452.97 132
15454.15 130
15455.32 130
15456.50 117
15457.67 124
15458.85 130
15460.02 137
15461.20 127
15462.37 138
15463.55 120
15464.72 154
15465.90 152
15467.07 129
15468.25 123
15469.42 131
15470.60 133
15471.77 114
15472.95 124
15474.12 140
15475.30 157
15476.47 130
15477.65 119
15478.82 122
15480.00 123
15481.17 149
15482.35 171
15483.53 123
15484.70 131
15485.88 142
15487.05 137
15488.23 149
15489.40 133
15490.58 127
15491.76 115
15492.93 140
15494.11 132
15495.28 120
15496.46 136
15497.64 106
15498.81 130
15499.99 137
15501.17 126
15502.34 132
15503.52 128
15504.69 162
15505.87 164
15507.05 136
15508.22 146
15509.40 139
15510.58 119
15511.75 141
15512.93 115
15514.11 139
15515.28 142
15516.46 132
15517.64 151
15518.81 128
15519.99 140
15521.17 128
15522.35 122
15523.52 118
15524.70 132
15525.88 133
15527.05 133
15528.23 123
15529.41 115
15530.59 140
15531.76 163
15532.94 108
15534.12 114
15535.30 107
15536.47 136
15537.65 120
15538.83 119
15540.01 142
15541.19 134
15542.36 133
15543.54 123
15544.72 140
15545.90 105
15547.08 151
15548.25 158
15549.43 176
15550.61 143
15551.79 134
15552.97 148
15554.14 145
15555.32 116
15556.50 119
15557.68 125
15558.86 178
15560.04 127
15561.22 145
15562.39 169
15563.57 146
15564.75 137
15565.93 145
15567.11 160
15568.29 143
15569.47 136
15570.65 154
15571.82 140
15573.00 135
15574.18 149
15575.36 143
15576.54 128
15577.72 141
15578.90 137
15580.08 128
15581.26 151
15582.44 131
15583.62 146
15584.80 118
15585.98 111
15587.16 130
15588.34 113
15589.51 145
15590.69 150
15591.87 143
15593.05 134
15594.23 137
15595.41 159
15596.59 163
15597.77 147
15598.95 133
15600.13 143
15601.31 125
15602.49 138
15603.67 150
15604.85 166
15606.03 179
15607.21 144
15608.40 160
15609.58 148
15610.76 178
15611.94 168
15613.12 151
15614.30 151
15615.48 149
15616.66 145
15617.84 139
15619.02 167
15620.20 143
15621.38 155
15622.56 166
15623.74 151
15624.93 154
15626.11 143
15627.29 155
15628.47 177
15629.65 170
15630.83 173
15632.01 188
15633.19 192
15634.37 153
15635.56 157
15636.74 152
15637.92 167
15639.10 167
15640.28 175
15641.46 157
15642.65 165
15643.83 167
15645.01 178
15646.19 156
15647.37 158
15648.55 197
15649.74 194
15650.92 158
15652.10 193
15653.28 191
15654.46 201
15655.65 206
15656.83 198
15658.01 197
15659.19 190
15660.38 172
15661.56 186
15662.74 203
15663.92 176
15665.11 210
15666.29 206
15667.47 190
15668.65 190
15669.84 195
15671.02 216
15672.20 210
15673.38 181
15674.57 175
15675.75 207
15676.93 188
15678.12 170
15679.30 153
15680.48 168
15681.67 146
15682.85 187
15684.03 192
15685.22 198
15686.40 217
15687.58 168
15688.77 187
15689.95 171
15691.13 178
15692.32 198
15693.50 181
15694.68 159
15695.87 169
15697.05 191
15698.23 202
15699.42 163
15700.60 180
15701.79 168
15702.97 162
15704.15 208
15705.34 166
15706.52 169
15707.71 194
15708.89 177
15710.07 173
15711.26 185
15712.44 177
15713.63 199
15714.81 195
15716.00 202
15717.18 170
15718.37 189
15719.55 262
15720.73 193
15721.92 184
15723.10 176
15724.29 199
15725.47 185
15726.66 191
15727.84 153
15729.03 174
15730.21 166
15731.40 194
15732.58 173
15733.77 164
15734.95 201
15736.14 215
15737.32 190
15738.51 178
15739.69 208
15740.88 204
15742.07 182
15743.25 179
15744.44 184
15745.62 201
15746.81 199
15747.99 191
15749.18 199
15750.36 189
15751.55 216
15752.74 215
15753.92 206
15755.11 217
15756.29 210
15757.48 191
15758.67 221
15759.85 221
15761.04 181
15762.22 211
15763.41 205
15764.60 200
15765.78 190
15766.97 210
15768.16 170
15769.34 150
15770.53 171
15771.72 177
15772.90 199
15774.09 183
15775.28 195
15776.46 217
15777.65 216
15778.84 192
15780.02 198
15781.21 205
15782.40 190
15783.58 190
15784.77 180
15785.96 216
15787.14 182
15788.33 190
15789.52 195
15790.71 171
15791.89 186
15793.08 177
15794.27 186
15795.46 169
15796.64 164
15797.83 177
15799.02 168
15800.21 168
15801.39 162
15802.58 176
15803.77 152
15804.96 155
15806.14 138
15807.33 176
15808.52 144
15809.71 135
15810.90 160
15812.08 179
15813.27 145
15814.46 158
15815.65 172
15816.84 171
15818.03 161
15819.21 151
15820.40 152
15821.59 147
15822.78 143
15823.97 157
15825.16 148
15826.35 168
15827.53 167
15828.72 157
15829.91 126
15831.10 140
15832.29 143
15833.48 155
15834.67 126
15835.86 143
15837.04 160
15838.23 129
15839.42 135
15840.61 153
15841.80 165
15842.99 134
15844.18 164
15845.37 159
15846.56 134
15847.75 156
15848.94 137
15850.13 131
15851.32 153
15852.51 165
15853.70 145
15854.89 145
15856.07 151
15857.26 176
15858.45 164
15859.64 142
15860.83 192
15862.02 169
15863.21 175
15864.40 148
15865.59 158
15866.78 157
15867.97 165
15869.16 165
15870.36 142
15871.55 141
15872.74 151
15873.93 181
15875.12 147
15876.31 123
15877.50 139
15878.69 163
15879.88 142
15881.07 148
15882.26 153
15883.45 144
15884.64 156
15885.83 140
15887.02 150
15888.21 135
15889.41 132
15890.60 170
15891.79 158
15892.98 163
15894.17 142
15895.36 152
15896.55 151
15897.74 153
15898.93 165
15900.13 143
15901.32 181
15902.51 148
15903.70 163
15904.89 167
15906.08 146
15907.28 166
15908.47 182
15909.66 186
15910.85 154
15912.04 156
15913.23 168
15914.43 128
15915.62 170
15916.81 162
15918.00 157
15919.19 152
15920.39 156
15921.58 146
15922.77 141
15923.96 148
15925.16 140
15926.35 164
15927.54 156
15928.73 160
15929.93 197
15931.12 162
15932.31 162
15933.50 155
15934.70 170
15935.89 172
15937.08 152
15938.27 140
15939.47 144
15940.66 153
15941.85 141
15943.05 151
15944.24 142
15945.43 156
15946.63 126
15947.82 126
15949.01 128
15950.21 128
15951.40 140
15952.59 154
15953.79 129
15954.98 151
15956.17 149
15957.37 166
15958.56 133
15959.75 137
15960.95 131
15962.14 143
15963.33 133
15964.53 138
15965.72 159
15966.92 168
15968.11 124
15969.30 117
15970.50 140
15971.69 145
15972.89 134
15974.08 140
15975.27 148
15976.47 113
15977.66 129
15978.86 128
15980.05 126
15981.25 142
15982.44 107
15983.63 150
15984.83 130
15986.02 128
15987.22 132
15988.41 116
15989.61 124
15990.80 143
15992.00 102
15993.19 117
15994.39 132
15995.58 144
15996.78 134
15997.97 135
15999.17 128
16000.36 116
16001.56 91
16002.75 117
16003.95 134
16005.14 146
16006.34 130
16007.53 128
16008.73 132
16009.93 87
16011.12 120
16012.32 126
16013.51 127
16014.71 116
16015.90 114
16017.10 119
16018.30 121
16019.49 123
16020.69 135
16021.88 129
16023.08 118
16024.28 162
16025.47 138
16026.67 123
16027.86 121
16029.06 120
16030.26 137
16031.45 135
16032.65 126
16033.85 88
16035.04 107
16036.24 146
16037.43 139
16038.63 130
16039.83 157
16041.02 143
16042.22 159
16043.42 128
16044.61 108
16045.81 136
16047.01 103
16048.21 106
16049.40 102
16050.60 128
16051.80 120
16052.99 124
16054.19 113
16055.39 113
16056.59 125
16057.78 100
16058.98 108
16060.18 118
16061.37 109
16062.57 119
16063.77 110
16064.97 120
16066.16 119
16067.36 124
16068.56 109
16069.76 106
16070.96 111
16072.15 122
16073.35 120
16074.55 108
16075.75 111
16076.95 100
16078.14 123
16079.34 126
16080.54 119
16081.74 83
16082.94 109
16084.13 123
16085.33 114
16086.53 126
16087.73 126
16088.93 123
16090.13 147
16091.33 129
16092.52 121
16093.72 107
16094.92 143
16096.12 114
16097.32 108
16098.52 112
16099.72 120
16100.92 131
16102.11 128
16103.31 112
16104.51 94
16105.71 97
16106.91 114
16108.11 104
16109.31 114
16110.51 99
16111.71 112
16112.91 132
16114.11 127
16115.31 123
16116.51 114
16117.70 105
16118.90 128
16120.10 118
16121.30 98
16122.50 112
16123.70 92
16124.90 94
16126.10 118
16127.30 123
16128.50 130
16129.70 103
16130.90 112
16132.10 111
16133.30 105
16134.50 122
16135.70 114
16136.90 125
16138.10 120
16139.30 112
16140.50 127
16141.71 133
16142.91 129
16144.11 114
16145.31 135
16146.51 124
16147.71 103
16148.91 98
16150.11 123
16151.31 144
16152.51 115
16153.71 117
16154.91 119
16156.11 118
16157.31 99
16158.52 97
16159.72 121
16160.92 121
16162.12 123
16163.32 95
16164.52 119
16165.72 116
16166.92 123
16168.13 108
16169.33 118
16170.53 143
16171.73 139
16172.93 137
16174.13 112
16175.34 107
16176.54 117
16177.74 121
16178.94 122
16180.14 92
16181.34 113
16182.55 102
16183.75 130
16184.95 122
16186.15 121
16187.35 110
16188.56 109
16189.76 131
16190.96 132
16192.16 117
16193.37 98
16194.57 148
16195.77 145
16196.97 140
16198.18 137
16199.38 122
16200.58 123
16201.78 130
16202.99 113
16204.19 121
16205.39 125
16206.60 137
16207.80 102
16209.00 91
16210.20 118
16211.41 122
16212.61 142
16213.81 128
16215.02 124
16216.22 114
16217.42 130
16218.63 133
16219.83 125
16221.03 100
16222.24 141
16223.44 145
16224.64 143
16225.85 112
16227.05 95
16228.25 98
16229.46 117
16230.66 139
16231.87 141
16233.07 126
16234.27 110
16235.48 138
16236.68 115
16237.89 124
16239.09 129
16240.29 122
16241.50 130
16242.70 112
16243.91 126
16245.11 126
16246.31 154
16247.52 115
16248.72 128
16249.93 143
16251.13 129
16252.34 132
16253.54 130
16254.75 138
16255.95 110
16257.16 99
16258.36 120
16259.57 126
16260.77 127
16261.97 120
16263.18 127
16264.38 132
16265.59 136
16266.80 142
16268.00 151
16269.21 148
16270.41 134
16271.62 130
16272.82 118
16274.03 134
16275.23 133
16276.44 116
16277.64 138
16278.85 135
16280.05 146
16281.26 134
16282.47 135
16283.67 123
16284.88 136
16286.08 124
16287.29 122
16288.49 133
16289.70 144
16290.91 123
16292.11 121
16293.32 140
16294.52 133
16295.73 138
16296.94 137
16298.14 140
16299.35 149
16300.56 181
16301.76 169
16302.97 127
16304.18 146
16305.38 150
16306.59 142
16307.79 131
16309.00 140
16310.21 156
16311.42 117
16312.62 159
16313.83 160
16315.04 160
16316.24 149
16317.45 148
16318.66 135
16319.86 110
16321.07 142
16322.28 122
16323.49 140
16324.69 132
16325.90 115
16327.11 144
16328.31 125
16329.52 145
16330.73 110
16331.94 109
16333.14 89
16334.35 102
16335.56 132
16336.77 106
16337.98 90
16339.18 117
16340.39 120
16341.60 132
16342.81 118
16344.01 119
16345.22 106
16346.43 110
16347.64 117
16348.85 117
16350.05 98
16351.26 112
16352.47 115
16353.68 109
16354.89 128
16356.10 118
16357.30 124
16358.51 93
16359.72 122
16360.93 105
16362.14 99
16363.35 97
16364.56 108
16365.77 129
16366.97 114
16368.18 136
16369.39 118
16370.60 86
16371.81 124
16373.02 120
16374.23 86
16375.44 91
16376.65 128
16377.86 118
16379.06 105
16380.27 126
16381.48 109
16382.69 103
16383.90 96
16385.11 113
16386.32 112
16387.53 96
16388.74 118
16389.95 108
16391.16 110
16392.37 114
16393.58 97
16394.79 104
16396.00 109
16397.21 111
16398.42 107
16399.63 135
16400.84 125
16402.05 104
16403.26 103
16404.47 113
16405.68 101
16406.89 80
16408.10 103
16409.31 118
16410.52 97
16411.73 89
16412.94 91
16414.15 95
16415.36 106
16416.57 100
16417.78 129
16419.00 114
16420.21 121
16421.42 122
16422.63 110
16423.84 91
16425.05 102
16426.26 138
16427.47 122
16428.68 116
16429.89 119
16431.11 141
16432.32 104
16433.53 97
16434.74 102
16435.95 112
16437.16 98
16438.37 116
16439.59 93
16440.80 115
16442.01 113
16443.22 92
16444.43 112
16445.64 119
16446.86 114
16448.07 110
16449.28 94
16450.49 97
16451.70 107
16452.91 141
16454.13 136
16455.34 120
16456.55 96
16457.76 96
16458.98 121
16460.19 132
16461.40 110
16462.61 102
16463.82 112
16465.04 108
16466.25 122
16467.46 116
16468.67 91
16469.89 109
16471.10 86
16472.31 135
16473.53 112
16474.74 103
16475.95 102
16477.16 119
16478.38 108
16479.59 115
16480.80 95
16482.02 127
16483.23 132
16484.44 104
16485.66 109
16486.87 101
16488.08 104
16489.30 99
16490.51 124
16491.72 101
16492.94 98
16494.15 91
16495.36 99
16496.58 116
16497.79 140
16499.00 117
16500.22 87
16501.43 94
16502.65 83
16503.86 100
16505.07 110
16506.29 101
16507.50 92
16508.71 120
16509.93 112
16511.14 104
16512.36 109
16513.57 97
16514.79 100
16516.00 96
16517.21 94
16518.43 125
16519.64 97
16520.86 87
16522.07 113
16523.29 99
16524.50 91
16525.72 107
16526.93 119
16528.15 100
16529.36 95
16530.58 101
16531.79 92
16533.01 106
16534.22 90
16535.44 94
16536.65 104
16537.87 94
16539.08 146
16540.30 148
16541.51 109
16542.73 100
16543.94 108
16545.16 105
16546.37 107
16547.59 93
16548.80 93
16550.02 97
16551.24 109
16552.45 109
16553.67 102
16554.88 111
16556.10 103
16557.31 122
16558.53 121
16559.75 96
16560.96 105
16562.18 120
16563.39 121
16564.61 100
16565.83 113
16567.04 106
16568.26 116
16569.47 95
16570.69 109
16571.91 114
16573.12 98
16574.34 85
16575.56 113
16576.77 110
16577.99 114
16579.21 101
16580.42 107
16581.64 107
16582.86 108
16584.07 95
16585.29 97
16586.51 118
16587.72 102
16588.94 104
16590.16 82
16591.38 98
16592.59 102
16593.81 134
16595.03 104
16596.24 100
16597.46 91
16598.68 93
16599.90 102
16601.11 107
16602.33 75
16603.55 84
16604.77 107
16605.98 100
16607.20 81
16608.42 107
16609.64 111
16610.86 96
16612.07 108
16613.29 93
16614.51 112
16615.73 98
16616.95 109
16618.16 121
16619.38 116
16620.60 105
16621.82 120
16623.04 130
16624.25 116
16625.47 98
16626.69 100
16627.91 111
16629.13 106
16630.35 95
16631.57 84
16632.78 105
16634.00 114
16635.22 120
16636.44 131
16637.66 92
16638.88 103
16640.10 113
16641.32 89
16642.53 102
16643.75 86
16644.97 94
16646.19 97
16647.41 142
16648.63 102
16649.85 118
16651.07 100
16652.29 118
16653.51 140
16654.73 123
16655.95 118
16657.17 106
16658.39 103
16659.61 90
16660.83 109
16662.04 112
16663.26 116
16664.48 98
16665.70 110
16666.92 83
16668.14 75
16669.36 93
16670.58 73
16671.80 85
16673.02 93
16674.24 88
16675.46 105
16676.68 123
16677.91 92
16679.13 116
16680.35 113
16681.57 108
16682.79 109
16684.01 108
16685.23 98
16686.45 93
16687.67 130
16688.89 87
16690.11 97
16691.33 79
16692.55 81
16693.77 81
16694.99 96
16696.21 90
16697.44 94
16698.66 81
16699.88 108
16701.10 114
16702.32 110
16703.54 110
16704.76 101
16705.98 94
16707.21 153
16708.43 112
16709.65 97
16710.87 100
16712.09 90
16713.31 82
16714.53 103
16715.76 96
16716.98 95
16718.20 82
16719.42 108
16720.64 94
16721.87 103
16723.09 99
16724.31 99
16725.53 102
16726.75 105
16727.98 123
16729.20 119
16730.42 115
16731.64 124
16732.86 98
16734.09 102
16735.31 80
16736.53 103
16737.75 111
16738.98 92
16740.20 77
16741.42 98
16742.64 114
16743.87 103
16745.09 85
16746.31 103
16747.54 105
16748.76 99
16749.98 99
16751.20 100
16752.43 96
16753.65 95
16754.87 106
16756.10 107
16757.32 131
16758.54 97
16759.77 118
16760.99 114
16762.21 103
16763.44 89
16764.66 102
16765.88 103
16767.11 82
16768.33 102
16769.55 85
16770.78 85
16772.00 102
16773.23 109
16774.45 101
16775.67 110
16776.90 104
16778.12 104
16779.35 86
16780.57 90
16781.79 99
16783.02 93
16784.24 93
16785.47 77
16786.69 97
16787.91 101
16789.14 85
16790.36 87
16791.59 120
16792.81 94
16794.04 115
16795.26 94
16796.49 104
16797.71 96
16798.94 88
16800.16 112
16801.38 94
16802.61 85
16803.83 76
16805.06 91
16806.28 107
16807.51 90
16808.73 99
16809.96 90
16811.18 107
16812.41 110
16813.64 103
16814.86 109
16816.09 106
16817.31 97
16818.54 117
16819.76 99
16820.99 103
16822.21 104
16823.44 123
16824.66 119
16825.89 106
16827.12 98
16828.34 85
16829.57 100
16830.79 113
16832.02 105
16833.25 105
16834.47 107
16835.70 98
16836.92 104
16838.15 106
16839.38 116
16840.60 77
16841.83 107
16843.06 120
16844.28 100
16845.51 92
16846.73 101
16847.96 100
16849.19 92
16850.41 108
16851.64 127
16852.87 107
16854.09 112
16855.32 110
16856.55 102
16857.77 111
16859.00 127
16860.23 124
16861.46 113
16862.68 127
16863.91 111
16865.14 131
16866.36 114
16867.59 87
16868.82 128
16870.05 140
16871.27 146
16872.50 99
16873.73 113
16874.96 100
16876.18 89
16877.41 106
16878.64 105
16879.87 145
16881.09 118
16882.32 101
16883.55 111
16884.78 110
16886.01 117
16887.23 120
16888.46 135
16889.69 88
16890.92 126
16892.15 141
16893.37 125
16894.60 108
16895.83 113
16897.06 113
16898.29 119
16899.51 155
16900.74 117
16901.97 90
16903.20 105
16904.43 120
16905.66 114
16906.89 100
16908.12 93
16909.34 107
16910.57 112
16911.80 87
16913.03 98
16914.26 117
16915.49 139
16916.72 84
16917.95 121
16919.18 103
16920.40 109
16921.63 112
16922.86 95
16924.09 118
16925.32 123
16926.55 90
16927.78 110
16929.01 120
16930.24 122
16931.47 96
16932.70 116
16933.93 111
16935.16 110
16936.39 101
16937.62 99
16938.85 124
16940.08 90
16941.31 97
16942.54 96
16943.77 112
16945.00 106
16946.23 111
16947.46 106
16948.69 97
16949.92 96
16951.15 108
16952.38 122
16953.61 119
16954.84 112
16956.07 78
16957.30 85
16958.53 95
16959.76 136
16960.99 87
16962.22 129
16963.45 112
16964.68 92
16965.92 106
16967.15 112
16968.38 125
16969.61 121
16970.84 108
16972.07 111
16973.30 109
16974.53 109
16975.76 107
16976.99 125
16978.23 110
16979.46 101
16980.69 98
16981.92 107
16983.15 111
16984.38 95
16985.61 109
16986.85 91
16988.08 106
16989.31 74
16990.54 89
16991.77 75
16993.00 70
16994.24 77
16995.47 97
16996.70 97
16997.93 103
16999.16 125
17000.40 102
17001.63 129
17002.86 97
17004.09 111
17005.32 108
17006.56 92
17007.79 92
17009.02 110
17010.25 109
17011.49 86
17012.72 74
17013.95 105
17015.18 99
17016.42 95
17017.65 127
17018.88 104
17020.12 94
17021.35 103
17022.58 90
17023.81 122
17025.05 90
17026.28 100
17027.51 112
17028.75 113
17029.98 105
17031.21 72
17032.45 83
17033.68 74
17034.91 97
17036.15 86
17037.38 123
17038.61 121
17039.85 89
17041.08 93
17042.31 106
17043.55 115
17044.78 98
17046.01 94
17047.25 74
17048.48 102
17049.72 88
17050.95 98
17052.18 99
17053.42 99
17054.65 82
17055.89 79
17057.12 77
17058.35 84
17059.59 89
17060.82 115
17062.06 104
17063.29 100
17064.53 95
17065.76 89
17066.99 92
17068.23 117
17069.46 90
17070.70 93
17071.93 103
17073.17 109
17074.40 104
17075.64 113
17076.87 108
17078.11 78
17079.34 107
17080.58 102
17081.81 121
17083.05 92
17084.28 79
17085.52 84
17086.75 95
17087.99 84
17089.22 81
17090.46 81
17091.69 84
17092.93 88
17094.16 93
17095.40 88
17096.64 94
17097.87 95
17099.11 93
17100.34 113
17101.58 95
17102.81 94
17104.05 111
17105.29 87
17106.52 87
17107.76 98
17108.99 107
17110.23 103
17111.47 106
17112.70 109
17113.94 96
17115.17 96
17116.41 106
17117.65 101
17118.88 97
17120.12 116
17121.36 113
17122.59 91
17123.83 87
17125.07 105
17126.30 87
17127.54 72
17128.78 102
17130.01 91
17131.25 97
17132.49 68
17133.72 85
17134.96 97
17136.20 93
17137.43 97
17138.67 107
17139.91 100
17141.15 70
17142.38 90
17143.62 114
17144.86 97
17146.10 86
17147.33 83
17148.57 74
17149.81 121
17151.05 102
17152.28 97
17153.52 104
17154.76 107
17156.00 91
17157.23 94
17158.47 101
17159.71 122
17160.95 107
17162.19 101
17163.42 89
17164.66 114
17165.90 113
17167.14 113
17168.38 81
17169.61 136
17170.85 103
17172.09 97
17173.33 101
17174.57 86
17175.81 87
17177.04 103
17178.28 83
17179.52 90
17180.76 86
17182.00 118
17183.24 111
17184.48 96
17185.71 80
17186.95 119
17188.19 114
17189.43 105
17190.67 101
17191.91 98
17193.15 117
17194.39 100
17195.63 82
17196.87 95
17198.11 94
17199.34 122
17200.58 95
17201.82 76
17203.06 107
17204.30 97
17205.54 114
17206.78 93
17208.02 99
17209.26 82
17210.50 102
17211.74 96
17212.98 98
17214.22 113
17215.46 84
17216.70 85
17217.94 86
17219.18 99
17220.42 76
17221.66 101
17222.90 100
17224.14 84
17225.38 115
17226.62 114
17227.86 101
17229.10 96
17230.34 95
17231.58 93
17232.82 78
17234.06 71
17235.30 71
17236.54 84
17237.78 75
17239.03 85
17240.27 79
17241.51 82
17242.75 96
17243.99 112
17245.23 78
17246.47 95
17247.71 78
17248.95 84
17250.19 87
17251.43 95
17252.68 83
17253.92 101
17255.16 97
17256.40 77
17257.64 70
17258.88 80
17260.12 81
17261.37 76
17262.61 75
17263.85 79
17265.09 82
17266.33 95
17267.57 86
17268.82 96
17270.06 81
17271.30 103
17272.54 96
17273.78 88
17275.03 96
17276.27 108
17277.51 80
17278.75 101
17279.99 101
17281.24 101
17282.48 98
17283.72 115
17284.96 92
17286.21 88
17287.45 109
17288.69 93
17289.93 84
17291.18 89
17292.42 117
17293.66 135
17294.90 92
17296.15 101
17297.39 96
17298.63 87
17299.88 101
17301.12 80
17302.36 92
17303.60 85
17304.85 71
17306.09 74
17307.33 80
17308.58 79
17309.82 93
17311.06 109
17312.31 127
17313.55 93
17314.79 77
17316.04 109
17317.28 97
17318.52 89
17319.77 87
17321.01 92
17322.26 100
17323.50 103
17324.74 83
17325.99 84
17327.23 89
17328.48 84
17329.72 80
17330.96 72
17332.21 94
17333.45 112
17334.70 101
17335.94 111
17337.18 120
17338.43 115
17339.67 85
17340.92 81
17342.16 79
17343.41 88
17344.65 90
17345.90 113
17347.14 99
17348.38 95
17349.63 77
17350.87 79
17352.12 81
17353.36 69
17354.61 79
17355.85 65
17357.10 119
17358.34 113
17359.59 101
17360.83 96
17362.08 82
17363.32 116
17364.57 81
17365.81 95
17367.06 92
17368.31 90
17369.55 93
17370.80 89
17372.04 125
17373.29 85
17374.53 87
17375.78 88
17377.02 96
17378.27 84
17379.52 86
17380.76 93
17382.01 100
17383.25 96
17384.50 80
17385.75 73
17386.99 86
17388.24 91
17389.48 98
17390.73 80
17391.98 90
17393.22 85
17394.47 96
17395.71 77
17396.96 57
17398.21 67
17399.45 82
17400.70 90
17401.95 80
17403.19 92
17404.44 81
17405.69 86
17406.93 83
17408.18 72
17409.43 78
17410.67 91
17411.92 88
17413.17 79
17414.42 76
17415.66 83
17416.91 108
17418.16 85
17419.40 89
17420.65 106
17421.90 88
17423.15 93
17424.39 112
17425.64 101
17426.89 82
17428.14 77
17429.38 87
17430.63 79
17431.88 95
17433.13 110
17434.37 102
17435.62 88
17436.87 86
17438.12 91
17439.37 77
17440.61 70
17441.86 90
17443.11 72
17444.36 78
17445.61 78
17446.85 83
17448.10 93
17449.35 72
17450.60 106
17451.85 93
17453.10 90
17454.34 97
17455.59 97
17456.84 86
17458.09 102
17459.34 121
17460.59 92
17461.84 86
17463.09 78
17464.33 109
17465.58 92
17466.83 93
17468.08 75
17469.33 97
17470.58 113
17471.83 98
17473.08 79
17474.33 93
17475.58 84
17476.83 100
17478.07 116
17479.32 77
17480.57 89
17481.82 83
17483.07 97
17484.32 96
17485.57 82
17486.82 91
17488.07 86
17489.32 97
17490.57 114
17491.82 109
17493.07 72
17494.32 81
17495.57 112
17496.82 82
17498.07 83
17499.32 98
17500.57 92
17501.82 81
17503.07 90
17504.32 83
17505.57 102
17506.82 107
17508.07 91
17509.32 79
17510.57 96
17511.82 85
17513.07 107
17514.32 98
17515.58 83
17516.83 90
17518.08 83
17519.33 105
17520.58 78
17521.83 121
17523.08 64
17524.33 82
17525.58 66
17526.83 86
17528.08 94
17529.34 86
17530.59 89
17531.84 75
17533.09 87
17534.34 77
17535.59 112
17536.84 106
17538.09 99
17539.35 96
17540.60 93
17541.85 96
17543.10 99
17544.35 94
17545.60 82
17546.86 80
17548.11 99
17549.36 82
17550.61 92
17551.86 83
17553.12 86
17554.37 109
17555.62 82
17556.87 90
17558.12 91
17559.38 105
17560.63 98
17561.88 83
17563.13 103
17564.39 114
17565.64 108
17566.89 107
17568.14 87
17569.40 83
17570.65 85
17571.90 90
17573.15 96
17574.41 91
17575.66 90
17576.91 90
17578.17 94
17579.42 76
17580.67 96
17581.92 120
17583.18 96
17584.43 103
17585.68 99
17586.94 87
17588.19 90
17589.44 72
17590.70 97
17591.95 83
17593.20 95
17594.46 101
17595.71 99
17596.97 94
17598.22 110
17599.47 82
17600.73 101
17601.98 103
17603.23 100
17604.49 148
17605.74 91
17607.00 97
17608.25 98
17609.50 99
17610.76 105
17612.01 105
17613.27 117
17614.52 100
17615.77 100
17617.03 87
17618.28 94
17619.54 122
17620.79 99
17622.05 95
17623.30 97
17624.56 96
17625.81 89
17627.06 103
17628.32 92
17629.57 91
17630.83 80
17632.08 110
17633.34 96
17634.59 104
17635.85 115
17637.10 89
17638.36 100
17639.61 81
17640.87 90
17642.12 117
17643.38 93
17644.63 80
17645.89 91
17647.15 95
17648.40 81
17649.66 96
17650.91 97
17652.17 85
17653.42 76
17654.68 88
17655.93 94
17657.19 83
17658.45 84
17659.70 84
17660.96 81
17662.21 85
17663.47 107
17664.73 85
17665.98 100
17667.24 78
17668.49 81
17669.75 78
17671.01 102
17672.26 88
17673.52 89
17674.77 86
17676.03 70
17677.29 99
17678.54 89
17679.80 100
17681.06 91
17682.31 102
17683.57 91
17684.83 94
17686.08 91
17687.34 84
17688.60 96
17689.85 86
17691.11 94
17692.37 85
17693.63 75
17694.88 85
17696.14 102
17697.40 93
17698.65 86
17699.91 102
17701.17 103
17702.43 83
17703.68 86
17704.94 98
17706.20 92
17707.46 90
17708.71 71
17709.97 75
17711.23 77
17712.49 84
17713.74 83
17715.00 77
17716.26 90
17717.52 97
17718.78 88
17720.03 90
17721.29 85
17722.55 98
17723.81 120
17725.07 71
17726.32 70
17727.58 84
17728.84 92
17730.10 98
17731.36 109
17732.62 69
17733.87 86
17735.13 72
17736.39 82
17737.65 84
17738.91 59
17740.17 98
17741.43 87
17742.69 69
17743.94 70
17745.20 74
17746.46 85
17747.72 84
17748.98 93
17750.24 83
17751.50 95
17752.76 105
17754.02 96
17755.28 69
17756.53 91
17757.79 117
17759.05 99
17760.31 94
17761.57 79
17762.83 54
17764.09 69
17765.35 70
17766.61 69
17767.87 96
17769.13 83
17770.39 88
17771.65 67
17772.91 84
17774.17 72
17775.43 76
17776.69 56
17777.95 69
17779.21 94
17780.47 77
17781.73 96
17782.99 89
17784.25 117
17785.51 85
17786.77 78
17788.03 87
17789.29 96
17790.55 82
17791.81 77
17793.07 81
17794.33 59
17795.59 87
17796.86 75
17798.12 75
17799.38 87
17800.64 71
17801.90 79
17803.16 71
17804.42 64
17805.68 86
17806.94 78
17808.20 92
17809.47 95
17810.73 85
17811.99 79
17813.25 77
17814.51 83
17815.77 90
17817.03 79
17818.29 81
17819.56 109
17820.82 83
17822.08 82
17823.34 70
17824.60 88
17825.86 80
17827.13 87
17828.39 75
17829.65 72
17830.91 95
17832.17 81
17833.44 70
17834.70 85
17835.96 84
17837.22 83
17838.48 82
17839.75 71
17841.01 83
17842.27 74
17843.53 86
17844.80 91
17846.06 92
17847.32 116
17848.58 93
17849.85 90
17851.11 95
17852.37 76
17853.63 79
17854.90 89
17856.16 85
17857.42 84
17858.69 80
17859.95 92
17861.21 97
17862.47 72
17863.74 81
17865.00 86
17866.26 80
17867.53 88
17868.79 81
17870.05 85
17871.32 66
17872.58 84
17873.84 88
17875.11 92
17876.37 91
17877.63 74
17878.90 88
17880.16 114
17881.43 103
17882.69 82
17883.95 69
17885.22 87
17886.48 119
17887.74 103
17889.01 80
17890.27 81
17891.54 81
17892.80 76
17894.07 96
17895.33 74
17896.59 88
17897.86 71
17899.12 74
17900.39 68
17901.65 80
17902.92 83
17904.18 86
17905.44 108
17906.71 85
17907.97 75
17909.24 82
17910.50 85
17911.77 83
17913.03 103
17914.30 87
17915.56 81
17916.83 81
17918.09 86
17919.36 90
17920.62 88
17921.89 109
17923.15 108
17924.42 80
17925.68 77
17926.95 83
17928.21 76
17929.48 77
17930.75 104
17932.01 82
17933.28 78
17934.54 96
17935.81 85
17937.07 84
17938.34 84
17939.61 99
17940.87 96
17942.14 81
17943.40 92
17944.67 83
17945.93 113
17947.20 117
17948.47 76
17949.73 91
17951.00 87
17952.27 102
17953.53 110
17954.80 103
17956.06 89
17957.33 67
17958.60 75
17959.86 79
17961.13 69
17962.40 101
17963.66 87
17964.93 74
17966.20 80
17967.46 90
17968.73 85
17970.00 92
17971.26 89
17972.53 87
17973.80 70
17975.07 84
17976.33 100
17977.60 83
17978.87 96
17980.13 97
17981.40 84
17982.67 76
17983.94 86
17985.20 83
17986.47 98
17987.74 69
17989.01 86
17990.27 95
17991.54 68
17992.81 95
17994.08 70
17995.34 75
17996.61 76
17997.88 74
17999.15 99
18000.42 99
18001.68 90
18002.95 105
18004.22 114
18005.49 87
18006.76 83
18008.02 84
18009.29 119
18010.56 110
18011.83 103
18013.10 77
18014.37 74
18015.63 88
18016.90 105
18018.17 87
18019.44 66
18020.71 130
18021.98 132
18023.25 84
18024.51 70
18025.78 73
18027.05 76
18028.32 107
18029.59 82
18030.86 74
18032.13 70
18033.40 87
18034.67 79
18035.94 82
18037.20 83
18038.47 75
18039.74 82
18041.01 91
18042.28 88
18043.55 59
18044.82 59
18046.09 85
18047.36 81
18048.63 93
18049.90 67
18051.17 67
18052.44 84
18053.71 75
18054.98 88
18056.25 95
18057.52 98
18058.79 112
18060.06 89
18061.33 74
18062.60 70
18063.87 86
18065.14 78
18066.41 99
18067.68 92
18068.95 55
18070.22 79
18071.49 98
18072.76 104
18074.03 107
18075.30 82
18076.57 93
18077.84 94
18079.11 84
18080.39 88
18081.66 77
18082.93 96
18084.20 74
18085.47 98
18086.74 90
18088.01 123
18089.28 96
18090.55 83
18091.82 87
18093.10 90
18094.37 105
18095.64 74
18096.91 89
18098.18 70
18099.45 76
18100.72 84
18102.00 87
18103.27 78
18104.54 85
18105.81 85
18107.08 96
18108.35 89
18109.63 80
18110.90 91
18112.17 80
18113.44 75
18114.71 67
18115.98 60
18117.26 75
18118.53 97
18119.80 119
18121.07 76
18122.35 82
18123.62 82
18124.89 93
18126.16 97
18127.43 106
18128.71 95
18129.98 83
18131.25 92
18132.52 81
18133.80 83
18135.07 99
18136.34 104
18137.62 99
18138.89 116
18140.16 76
18141.43 97
18142.71 93
18143.98 88
18145.25 74
18146.53 76
18147.80 68
18149.07 90
18150.35 73
18151.62 91
18152.89 74
18154.17 62
18155.44 111
18156.71 102
18157.99 85
18159.26 80
18160.53 105
18161.81 91
18163.08 92
18164.35 78
18165.63 82
18166.90 73
18168.18 99
18169.45 106
18170.72 91
18172.00 97
18173.27 95
18174.55 99
18175.82 93
18177.09 76
18178.37 76
18179.64 86
18180.92 91
18182.19 89
18183.47 76
18184.74 87
18186.01 104
18187.29 106
18188.56 101
18189.84 109
18191.11 80
18192.39 81
18193.66 99
18194.94 89
18196.21 72
18197.49 76
18198.76 92
18200.04 80
18201.31 85
18202.59 92
18203.86 88
18205.14 93
18206.41 91
18207.69 110
18208.96 82
18210.24 84
18211.51 66
18212.79 76
18214.06 57
18215.34 96
18216.62 82
18217.89 65
18219.17 92
18220.44 70
18221.72 65
18222.99 92
18224.27 120
18225.55 74
18226.82 95
18228.10 85
18229.37 93
18230.65 68
18231.93 76
18233.20 77
18234.48 94
18235.75 80
18237.03 77
18238.31 81
18239.58 74
18240.86 88
18242.14 107
18243.41 94
18244.69 95
18245.97 82
18247.24 89
18248.52 89
18249.80 76
18251.07 76
18252.35 87
18253.63 71
18254.90 99
18256.18 81
18257.46 89
18258.73 73
18260.01 78
18261.29 93
18262.57 78
18263.84 78
18265.12 103
18266.40 106
18267.67 87
18268.95 95
18270.23 92
18271.51 83
18272.78 91
18274.06 82
18275.34 84
18276.62 100
18277.89 117
18279.17 87
18280.45 95
18281.73 118
18283.01 99
18284.28 76
18285.56 82
18286.84 83
18288.12 73
18289.40 96
18290.67 81
18291.95 88
18293.23 107
18294.51 94
18295.79 75
18297.07 73
18298.34 92
18299.62 89
18300.90 93
18302.18 84
18303.46 75
18304.74 64
18306.02 76
18307.29 80
18308.57 82
18309.85 69
18311.13 96
18312.41 108
18313.69 92
18314.97 105
18316.25 86
18317.53 97
18318.80 94
18320.08 76
18321.36 73
18322.64 79
18323.92 98
18325.20 86
18326.48 84
18327.76 73
18329.04 93
18330.32 98
18331.60 108
18332.88 96
18334.16 74
18335.44 84
18336.72 81
18338.00 92
18339.28 79
18340.56 78
18341.84 87
18343.12 99
18344.40 100
18345.68 74
18346.96 71
18348.24 88
18349.52 99
18350.80 89
18352.08 95
18353.36 88
18354.64 84
18355.92 83
18357.20 87
18358.48 89
18359.76 94
18361.04 88
18362.32 88
18363.60 104
18364.88 92
18366.16 91
18367.45 81
18368.73 92
18370.01 93
18371.29 84
18372.57 70
18373.85 98
18375.13 94
18376.41 84
18377.69 77
18378.98 120
18380.26 96
18381.54 98
18382.82 94
18384.10 74
18385.38 99
18386.66 65
18387.95 74
18389.23 95
18390.51 82
18391.79 87
18393.07 86
18394.35 93
18395.64 86
18396.92 79
18398.20 104
18399.48 104
18400.76 101
18402.05 111
18403.33 105
18404.61 87
18405.89 84
18407.17 91
18408.46 81
18409.74 86
18411.02 74
18412.30 66
18413.59 67
18414.87 75
18416.15 87
18417.43 79
18418.72 89
18420.00 83
18421.28 81
18422.56 70
18423.85 73
18425.13 83
18426.41 76
18427.70 81
18428.98 74
18430.26 74
18431.54 74
18432.83 79
18434.11 79
18435.39 100
18436.68 100
18437.96 92
18439.24 69
18440.53 60
18441.81 82
18443.09 76
18444.38 91
18445.66 69
18446.95 72
18448.23 89
18449.51 97
18450.80 89
18452.08 81
18453.36 100
18454.65 88
18455.93 103
18457.22 84
18458.50 65
18459.78 77
18461.07 84
18462.35 103
18463.64 106
18464.92 77
18466.21 89
18467.49 86
18468.77 96
18470.06 68
18471.34 77
18472.63 75
18473.91 93
18475.20 99
18476.48 77
18477.77 94
18479.05 77
18480.34 72
18481.62 71
18482.91 74
18484.19 78
18485.47 74
18486.76 85
18488.04 81
18489.33 78
18490.62 84
18491.90 101
18493.19 79
18494.47 65
18495.76 66
18497.04 59
18498.33 70
18499.61 80
18500.90 73
18502.18 73
18503.47 91
18504.75 94
18506.04 95
18507.33 86
18508.61 88
18509.90 85
18511.18 89
18512.47 89
18513.76 75
18515.04 90
18516.33 98
18517.61 110
18518.90 95
18520.19 88
18521.47 82
18522.76 94
18524.04 97
18525.33 85
18526.62 81
18527.90 70
18529.19 84
18530.48 80
18531.76 94
18533.05 96
18534.34 99
18535.62 75
18536.91 93
18538.20 81
18539.48 98
18540.77 81
18542.06 75
18543.34 65
18544.63 64
18545.92 69
18547.21 82
18548.49 102
18549.78 81
18551.07 92
18552.36 100
18553.64 93
18554.93 83
18556.22 76
18557.50 98
18558.79 93
18560.08 91
18561.37 103
18562.66 84
18563.94 79
18565.23 81
18566.52 82
18567.81 80
18569.09 85
18570.38 69
18571.67 77
18572.96 79
18574.25 100
18575.53 61
18576.82 78
18578.11 79
18579.40 58
18580.69 69
18581.98 79
18583.26 74
18584.55 72
18585.84 81
18587.13 100
18588.42 77
18589.71 69
18590.99 73
18592.28 88
18593.57 83
18594.86 90
18596.15 96
18597.44 82
18598.73 104
18600.02 111
18601.31 97
18602.59 76
18603.88 115
18605.17 88
18606.46 109
18607.75 76
18609.04 106
18610.33 89
18611.62 105
18612.91 101
18614.20 87
18615.49 98
18616.78 89
18618.07 83
18619.36 99
18620.65 91
18621.94 114
18623.23 118
18624.52 79
18625.81 72
18627.10 94
18628.39 93
18629.68 70
18630.97 88
18632.26 109
18633.55 90
18634.84 86
18636.13 83
18637.42 91
18638.71 72
18640.00 102
18641.29 112
18642.58 95
18643.87 91
18645.16 102
18646.45 93
18647.74 93
18649.03 80
18650.32 72
18651.61 90
18652.90 95
18654.19 70
18655.48 62
18656.78 92
18658.07 85
18659.36 103
18660.65 94
18661.94 79
18663.23 79
18664.52 85
18665.81 79
18667.10 75
18668.40 74
18669.69 94
18670.98 120
18672.27 77
18673.56 71
18674.85 80
18676.14 95
18677.44 94
18678.73 82
18680.02 85
18681.31 97
18682.60 113
18683.90 103
18685.19 74
18686.48 69
18687.77 81
18689.06 95
18690.36 104
18691.65 100
18692.94 75
18694.23 76
18695.52 95
18696.82 97
18698.11 114
18699.40 80
18700.69 84
18701.99 54
18703.28 80
18704.57 79
18705.86 64
18707.16 97
18708.45 92
18709.74 93
18711.04 83
18712.33 77
18713.62 77
18714.91 79
18716.21 65
18717.50 89
18718.79 96
18720.09 68
18721.38 69
18722.67 87
18723.97 83
18725.26 71
18726.55 75
18727.85 81
18729.14 94
18730.43 87
18731.73 87
18733.02 75
18734.31 92
18735.61 72
18736.90 73
18738.19 94
18739.49 81
18740.78 65
18742.08 63
18743.37 75
18744.66 80
18745.96 95
18747.25 78
18748.55 83
18749.84 71
18751.13 104
18752.43 80
18753.72 98
18755.02 81
18756.31 80
18757.61 97
18758.90 82
18760.20 91
18761.49 75
18762.78 76
18764.08 71
18765.37 84
18766.67 88
18767.96 91
18769.26 73
18770.55 87
18771.85 68
18773.14 81
18774.44 96
18775.73 92
18777.03 76
18778.32 85
18779.62 91
18780.91 88
18782.21 80
18783.50 92
18784.80 82
18786.10 71
18787.39 78
18788.69 79
18789.98 92
18791.28 79
18792.57 66
18793.87 66
18795.16 90
18796.46 84
18797.76 85
18799.05 82
18800.35 80
18801.64 113
18802.94 82
18804.24 68
18805.53 67
18806.83 99
18808.12 96
18809.42 65
18810.72 76
18812.01 84
18813.31 94
18814.61 96
18815.90 109
18817.20 104
18818.50 96
18819.79 78
18821.09 90
18822.39 101
18823.68 88
18824.98 88
18826.28 77
18827.57 70
18828.87 63
18830.17 77
18831.46 74
18832.76 80
18834.06 74
18835.35 62
18836.65 114
18837.95 84
18839.25 97
18840.54 69
18841.84 82
18843.14 91
18844.44 100
18845.73 70
18847.03 83
18848.33 82
18849.63 77
18850.92 71
18852.22 70
18853.52 104
18854.82 79
18856.11 82
18857.41 72
18858.71 85
18860.01 71
18861.31 85
18862.60 94
18863.90 81
18865.20 87
18866.50 85
18867.80 94
18869.10 68
18870.39 76
18871.69 76
18872.99 75
18874.29 61
18875.59 81
18876.89 78
18878.18 88
18879.48 81
18880.78 80
18882.08 86
18883.38 89
18884.68 89
18885.98 82
18887.28 79
18888.57 74
18889.87 82
18891.17 78
18892.47 72
18893.77 71
18895.07 72
18896.37 60
18897.67 73
18898.97 62
18900.27 73
18901.57 71
18902.87 79
18904.17 87
18905.47 104
18906.76 82
18908.06 76
18909.36 75
18910.66 77
18911.96 61
18913.26 90
18914.56 87
18915.86 73
18917.16 70
18918.46 58
18919.76 79
18921.06 88
18922.36 79
18923.66 63
18924.96 79
18926.26 88
18927.56 102
18928.86 98
18930.17 74
18931.47 98
18932.77 90
18934.07 93
18935.37 79
18936.67 86
18937.97 84
18939.27 105
18940.57 88
18941.87 69
18943.17 87
18944.47 62
18945.77 84
18947.07 86
18948.38 80
18949.68 83
18950.98 84
18952.28 70
18953.58 76
18954.88 83
18956.18 77
18957.48 78
18958.79 83
18960.09 69
18961.39 75
18962.69 77
18963.99 75
18965.29 80
18966.59 79
18967.90 90
18969.20 86
18970.50 105
18971.80 76
18973.10 83
18974.41 90
18975.71 83
18977.01 79
18978.31 71
18979.61 77
18980.92 98
18982.22 109
18983.52 81
18984.82 98
18986.12 79
18987.43 106
18988.73 80
18990.03 52
18991.33 79
18992.64 87
18993.94 96
18995.24 79
18996.54 73
18997.85 79
18999.15 75
19000.45 95
19001.76 72
19003.06 61
19004.36 72
19005.66 106
19006.97 84
19008.27 74
19009.57 65
19010.88 55
19012.18 65
19013.48 89
19014.79 68
19016.09 67
19017.39 80
19018.70 65
19020.00 62
19021.30 58
19022.61 83
19023.91 115
19025.22 93
19026.52 83
19027.82 79
19029.13 84
19030.43 72
19031.73 78
19033.04 90
19034.34 69
19035.65 73
19036.95 65
19038.25 67
19039.56 63
19040.86 80
19042.17 81
19043.47 67
19044.78 100
19046.08 96
19047.38 86
19048.69 111
19049.99 79
19051.30 82
19052.60 93
19053.91 99
19055.21 68
19056.52 66
19057.82 68
19059.13 70
19060.43 107
19061.74 110
19063.04 99
19064.35 93
19065.65 89
19066.96 67
19068.26 75
19069.57 77
19070.87 108
19072.18 82
19073.48 78
19074.79 99
19076.09 72
19077.40 67
19078.70 90
19080.01 89
19081.32 97
19082.62 71
19083.93 65
19085.23 87
19086.54 83
19087.84 66
19089.15 85
19090.46 103
19091.76 69
19093.07 87
19094.37 74
19095.68 67
19096.99 76
19098.29 68
19099.60 83
19100.90 61
19102.21 69
19103.52 93
19104.82 97
19106.13 92
19107.44 99
19108.74 94
19110.05 79
19111.36 74
19112.66 74
19113.97 73
19115.28 88
19116.58 79
19117.89 81
19119.20 91
19120.50 82
19121.81 99
19123.12 88
19124.43 70
19125.73 81
19127.04 86
19128.35 86
19129.65 73
19130.96 78
19132.27 79
19133.58 79
19134.88 83
19136.19 72
19137.50 72
19138.81 69
19140.11 93
19141.42 83
19142.73 95
19144.04 80
19145.34 93
19146.65 106
19147.96 68
19149.27 60
19150.58 71
19151.88 82
19153.19 65
19154.50 67
19155.81 72
19157.12 76
19158.42 73
19159.73 62
19161.04 72
19162.35 66
19163.66 87
19164.97 95
19166.28 99
19167.58 73
19168.89 105
19170.20 76
19171.51 81
19172.82 101
19174.13 67
19175.44 110
19176.75 79
19178.05 80
19179.36 85
19180.67 75
19181.98 104
19183.29 78
19184.60 85
19185.91 72
19187.22 76
19188.53 82
19189.84 70
19191.15 68
19192.46 73
19193.76 93
19195.07 84
19196.38 69
19197.69 71
19199.00 86
19200.31 88
19201.62 86
19202.93 63
19204.24 74
19205.55 83
19206.86 91
19208.17 84
19209.48 97
19210.79 99
19212.10 66
19213.41 88
19214.72 77
19216.03 94
19217.34 69
19218.65 88
19219.96 95
19221.27 78
19222.58 72
19223.89 71
19225.20 89
19226.52 71
19227.83 102
19229.14 75
19230.45 59
19231.76 72
19233.07 78
19234.38 69
19235.69 74
19237.00 78
19238.31 84
19239.62 89
19240.93 69
19242.25 68
19243.56 66
19244.87 102
19246.18 87
19247.49 70
19248.80 73
19250.11 78
19251.42 71
19252.74 94
19254.05 76
19255.36 86
19256.67 92
19257.98 76
19259.29 78
19260.61 72
19261.92 80
19263.23 89
19264.54 82
19265.85 68
19267.17 72
19268.48 88
19269.79 77
19271.10 74
19272.41 65
19273.73 75
19275.04 98
19276.35 75
19277.66 85
19278.98 66
19280.29 65
19281.60 70
19282.91 81
19284.23 70
19285.54 66
19286.85 85
19288.16 81
19289.48 89
19290.79 69
19292.10 69
19293.41 81
19294.73 81
19296.04 87
19297.35 117
19298.67 83
19299.98 94
19301.29 109
19302.61 68
19303.92 70
19305.23 76
19306.55 75
19307.86 73
19309.17 88
19310.49 84
19311.80 79
19313.11 65
19314.43 80
19315.74 76
19317.05 86
19318.37 85
19319.68 90
19320.99 67
19322.31 73
19323.62 73
19324.94 82
19326.25 60
19327.56 67
19328.88 66
19330.19 75
19331.51 73
19332.82 72
19334.14 56
19335.45 78
19336.76 71
19338.08 73
19339.39 82
19340.71 99
19342.02 88
19343.34 83
19344.65 79
19345.97 71
19347.28 64
19348.59 69
19349.91 64
19351.22 69
19352.54 92
19353.85 68
19355.17 70
19356.48 72
19357.80 75
19359.11 83
19360.43 77
19361.74 83
19363.06 96
19364.38 84
19365.69 76
19367.01 64
19368.32 74
19369.64 96
19370.95 64
19372.27 77
19373.58 80
19374.90 81
19376.21 79
19377.53 91
19378.85 81
19380.16 79
19381.48 70
19382.79 63
19384.11 84
19385.43 88
19386.74 70
19388.06 68
19389.37 81
19390.69 98
19392.01 90
19393.32 92
19394.64 88
19395.96 90
19397.27 84
19398.59 93
19399.91 82
19401.22 93
19402.54 73
19403.85 62
19405.17 76
19406.49 109
19407.80 99
19409.12 76
19410.44 83
19411.76 80
19413.07 88
19414.39 90
19415.71 93
19417.02 99
19418.34 98
19419.66 76
19420.98 80
19422.29 100
19423.61 73
19424.93 70
19426.24 69
19427.56 68
19428.88 82
19430.20 85
19431.51 114
19432.83 83
19434.15 71
19435.47 79
19436.79 72
19438.10 64
19439.42 66
19440.74 75
19442.06 72
19443.37 75
19444.69 77
19446.01 78
19447.33 73
19448.65 107
19449.97 85
19451.28 62
19452.60 93
19453.92 99
19455.24 80
19456.56 81
19457.88 97
19459.19 102
19460.51 80
19461.83 98
19463.15 96
19464.47 109
19465.79 97
19467.11 71
19468.42 64
19469.74 71
19471.06 78
19472.38 86
19473.70 81
19475.02 67
19476.34 65
19477.66 100
19478.98 103
19480.30 79
19481.62 62
19482.93 79
19484.25 72
19485.57 76
19486.89 73
19488.21 78
19489.53 72
19490.85 76
19492.17 83
19493.49 57
19494.81 60
19496.13 78
19497.45 65
19498.77 85
19500.09 66
19501.41 66
19502.73 66
19504.05 66
19505.37 78
19506.69 70
19508.01 83
19509.33 72
19510.65 76
19511.97 79
19513.29 81
19514.61 79
19515.93 72
19517.25 79
19518.57 64
19519.89 71
19521.21 76
19522.54 80
19523.86 98
19525.18 79
19526.50 76
19527.82 60
19529.14 71
19530.46 60
19531.78 70
19533.10 63
19534.42 82
19535.74 74
19537.07 61
19538.39 94
19539.71 73
19541.03 54
19542.35 80
19543.67 92
19544.99 82
19546.31 83
19547.64 70
19548.96 70
19550.28 71
19551.60 67
19552.92 78
19554.24 87
19555.57 77
19556.89 85
19558.21 84
19559.53 88
19560.85 69
19562.18 73
19563.50 69
19564.82 74
19566.14 54
19567.46 73
19568.79 54
19570.11 69
19571.43 87
19572.75 82
19574.08 61
19575.40 86
19576.72 110
19578.04 91
19579.37 84
19580.69 74
19582.01 73
19583.33 63
19584.66 73
19585.98 54
19587.30 64
19588.63 67
19589.95 70
19591.27 55
19592.59 75
19593.92 95
19595.24 81
19596.56 58
19597.89 55
19599.21 65
19600.53 77
19601.86 63
19603.18 66
19604.50 47
19605.83 58
19607.15 92
19608.47 89
19609.80 82
19611.12 77
19612.45 77
19613.77 81
19615.09 92
19616.42 67
19617.74 57
19619.06 85
19620.39 87
19621.71 88
19623.04 68
19624.36 62
19625.69 79
19627.01 97
19628.33 86
19629.66 89
19630.98 64
19632.31 88
19633.63 98
19634.96 94
19636.28 59
19637.60 83
19638.93 95
19640.25 96
19641.58 84
19642.90 80
19644.23 75
19645.55 80
19646.88 92
19648.20 68
19649.53 66
19650.85 58
19652.18 77
19653.50 65
19654.83 65
19656.15 72
19657.48 77
19658.80 91
19660.13 88
19661.45 83
19662.78 88
19664.11 88
19665.43 72
19666.76 75
19668.08 82
19669.41 91
19670.73 75
19672.06 69
19673.39 68
19674.71 75
19676.04 77
19677.36 92
19678.69 77
19680.01 75
19681.34 64
19682.67 73
19683.99 71
19685.32 90
19686.65 91
19687.97 94
19689.30 88
19690.62 76
19691.95 65
19693.28 96
19694.60 106
19695.93 88
19697.26 80
19698.58 75
19699.91 79
19701.24 73
19702.56 80
19703.89 71
19705.22 61
19706.54 81
19707.87 70
19709.20 85
19710.53 96
19711.85 62
19713.18 82
19714.51 88
19715.83 80
19717.16 66
19718.49 63
19719.82 82
19721.14 77
19722.47 81
19723.80 88
19725.13 81
19726.45 98
19727.78 88
19729.11 93
19730.44 73
19731.76 95
19733.09 71
19734.42 91
19735.75 101
19737.08 91
19738.40 77
19739.73 91
19741.06 77
19742.39 88
19743.72 57
19745.04 76
19746.37 82
19747.70 77
19749.03 83
19750.36 82
19751.69 93
19753.01 108
19754.34 93
19755.67 80
19757.00 79
19758.33 87
19759.66 73
19760.99 67
19762.31 72
19763.64 66
19764.97 80
19766.30 56
19767.63 87
19768.96 87
19770.29 80
19771.62 74
19772.95 57
19774.28 71
19775.60 97
19776.93 75
19778.26 81
19779.59 76
19780.92 72
19782.25 74
19783.58 61
19784.91 82
19786.24 64
19787.57 93
19788.90 74
19790.23 76
19791.56 57
19792.89 66
19794.22 54
19795.55 67
19796.88 83
19798.21 56
19799.54 78
19800.87 61
19802.20 65
19803.53 66
19804.86 79
19806.19 80
19807.52 73
19808.85 84
19810.18 64
19811.51 64
19812.84 69
19814.17 77
19815.50 63
19816.83 80
19818.16 84
19819.49 91
19820.83 69
19822.16 83
19823.49 67
19824.82 74
19826.15 79
19827.48 63
19828.81 74
19830.14 81
19831.47 74
19832.80 68
19834.14 73
19835.47 79
19836.80 92
19838.13 86
19839.46 76
19840.79 74
19842.12 87
19843.46 77
19844.79 87
19846.12 81
19847.45 87
19848.78 87
19850.11 93
19851.45 77
19852.78 66
19854.11 79
19855.44 74
19856.77 77
19858.11 68
19859.44 62
19860.77 76
19862.10 70
19863.43 58
19864.77 84
19866.10 71
19867.43 73
19868.76 82
19870.10 81
19871.43 74
19872.76 70
19874.09 84
19875.43 76
19876.76 68
19878.09 54
19879.42 63
19880.76 97
19882.09 63
19883.42 86
19884.75 97
19886.09 80
19887.42 69
19888.75 54
19890.09 82
19891.42 77
19892.75 76
19894.09 72
19895.42 69
19896.75 77
19898.09 79
19899.42 55
19900.75 86
19902.09 80
19903.42 85
19904.75 81
19906.09 74
19907.42 69
19908.75 66
19910.09 89
19911.42 87
19912.76 92
19914.09 84
19915.42 71
19916.76 73
19918.09 64
19919.43 64
19920.76 78
19922.09 61
19923.43 52
19924.76 60
19926.10 86
19927.43 87
19928.77 64
19930.10 78
19931.43 69
19932.77 84
19934.10 75
19935.44 87
19936.77 92
19938.11 64
19939.44 84
19940.78 63
19942.11 69
19943.45 90
19944.78 91
19946.12 82
19947.45 88
19948.79 52
19950.12 77
19951.46 87
19952.79 98
19954.13 89
19955.46 69
19956.80 83
19958.13 103
19959.47 93
19960.80 80
19962.14 86
19963.48 83
19964.81 86
19966.15 80
19967.48 81
19968.82 92
19970.15 94
19971.49 87
19972.83 90
19974.16 82
19975.50 63
19976.83 69
19978.17 101
19979.51 105
19980.84 72
19982.18 68
19983.51 80
19984.85 80
19986.19 86
19987.52 78
19988.86 66
19990.20 99
19991.53 87
19992.87 84
19994.21 68
19995.54 76
19996.88 93
19998.22 78
19999.55 85
20000.89 67
20002.23 75
20003.56 63
20004.90 92
20006.24 73
20007.57 91
20008.91 67
20010.25 78
20011.59 70
20012.92 69
20014.26 94
20015.60 106
20016.94 78
20018.27 87
20019.61 87
20020.95 89
20022.28 73
20023.62 68
20024.96 77
20026.30 65
20027.64 66
20028.97 84
20030.31 84
20031.65 64
20032.99 63
20034.32 91
20035.66 72
20037.00 70
20038.34 82
20039.68 81
20041.02 70
20042.35 103
20043.69 106
20045.03 83
20046.37 69
20047.71 88
20049.05 105
20050.38 74
20051.72 90
20053.06 68
20054.40 77
20055.74 69
20057.08 79
20058.42 62
20059.75 73
20061.09 74
20062.43 66
20063.77 90
20065.11 96
20066.45 82
20067.79 81
20069.13 79
20070.47 80
20071.81 83
20073.14 74
20074.48 69
20075.82 61
20077.16 65
20078.50 77
20079.84 88
20081.18 84
20082.52 84
20083.86 81
20085.20 73
20086.54 88
20087.88 93
20089.22 74
20090.56 64
20091.90 78
20093.24 90
20094.58 78
20095.92 91
20097.26 80
20098.60 74
20099.94 59
20101.28 71
20102.62 85
20103.96 84
20105.30 80
20106.64 58
20107.98 74
20109.32 74
20110.66 90
20112.00 86
20113.34 73
20114.68 86
20116.02 77
20117.36 79
20118.71 86
20120.05 73
20121.39 85
20122.73 66
20124.07 71
20125.41 65
20126.75 77
20128.09 70
20129.43 72
20130.77 66
20132.12 93
20133.46 72
20134.80 103
20136.14 89
20137.48 74
20138.82 73
20140.16 66
20141.51 63
20142.85 70
20144.19 89
20145.53 70
