# Supplementary material for: MALDI-TOF MS typing enables the classification of brewing yeasts of the genus Saccharomyces to major beer styles
Source: PLoS One. 2017 Aug 9;12(8):e0181694. doi: 10.1371/journal.pone.0181694 (PMC5549903; doi:10.1371/journal.pone.0181694)
Supplement: S3 File — The directory includes 90 raw files and was zipped to “.zip”; the folder has three strains with 30 spectra per strain; S1 Text explains the raw files with an example and Table 1 represents the yeast strains used within the experiment. (ZIP) [file pone.0181694.s006.zip › 7-9/30258-205-OG-WB-WB-YPG-18h-E-E_2015-08-07__0_G2_1.dat]

2000.64 1851
2001.06 1989
2001.49 2011
2001.91 1959
2002.33 2045
2002.75 1918
2003.17 1682
2003.60 1675
2004.02 1706
2004.44 1669
2004.86 1769
2005.28 1640
2005.70 1716
2006.13 1697
2006.55 1781
2006.97 1758
2007.39 1632
2007.82 1761
2008.24 1773
2008.66 1818
2009.08 1746
2009.51 1786
2009.93 1512
2010.35 1671
2010.77 1758
2011.20 1644
2011.62 1750
2012.04 1779
2012.46 1793
2012.89 1694
2013.31 1714
2013.73 1735
2014.15 1757
2014.58 1581
2015.00 1582
2015.42 1685
2015.85 1578
2016.27 1749
2016.69 1814
2017.12 1800
2017.54 1679
2017.96 1714
2018.39 1766
2018.81 1843
2019.23 1754
2019.66 1670
2020.08 1780
2020.50 1705
2020.93 1519
2021.35 1686
2021.78 1711
2022.20 1738
2022.62 1658
2023.05 1544
2023.47 1615
2023.89 1699
2024.32 1621
2024.74 1506
2025.17 1560
2025.59 1396
2026.01 1334
2026.44 1563
2026.86 1545
2027.29 1684
2027.71 1622
2028.14 1455
2028.56 1463
2028.99 1425
2029.41 1358
2029.83 1428
2030.26 1437
2030.68 1399
2031.11 1482
2031.53 1567
2031.96 1569
2032.38 1593
2032.81 1398
2033.23 1433
2033.66 1671
2034.08 1685
2034.51 1737
2034.93 1633
2035.36 1737
2035.78 1737
2036.21 1716
2036.63 1471
2037.06 1522
2037.48 1354
2037.91 1503
2038.33 1645
2038.76 1538
2039.19 1628
2039.61 1635
2040.04 1447
2040.46 1421
2040.89 1584
2041.31 1697
2041.74 1501
2042.17 1557
2042.59 1601
2043.02 1640
2043.44 1749
2043.87 1664
2044.30 1701
2044.72 1796
2045.15 1759
2045.57 1594
2046.00 1718
2046.43 1845
2046.85 1644
2047.28 1681
2047.71 1755
2048.13 1932
2048.56 1966
2048.99 1898
2049.41 1853
2049.84 1940
2050.27 1766
2050.69 1779
2051.12 1742
2051.55 1734
2051.97 1707
2052.40 1658
2052.83 1725
2053.25 1634
2053.68 1605
2054.11 1774
2054.54 1641
2054.96 1608
2055.39 1712
2055.82 1591
2056.24 1609
2056.67 1614
2057.10 1548
2057.53 1760
2057.95 1619
2058.38 1644
2058.81 1743
2059.24 1713
2059.66 1701
2060.09 1681
2060.52 1738
2060.95 1735
2061.38 1544
2061.80 1615
2062.23 1573
2062.66 1897
2063.09 1809
2063.52 1670
2063.94 1727
2064.37 1742
2064.80 1669
2065.23 1770
2065.66 2117
2066.09 1991
2066.51 1995
2066.94 2090
2067.37 2502
2067.80 2229
2068.23 2283
2068.66 2186
2069.08 2132
2069.51 1899
2069.94 1763
2070.37 1745
2070.80 1751
2071.23 1952
2071.66 1700
2072.09 1644
2072.52 1673
2072.94 1764
2073.37 1706
2073.80 1745
2074.23 1843
2074.66 1746
2075.09 1697
2075.52 1827
2075.95 1796
2076.38 1676
2076.81 1624
2077.24 1805
2077.67 1844
2078.10 1803
2078.53 1865
2078.96 1787
2079.39 1539
2079.82 1500
2080.25 1631
2080.68 1712
2081.11 1656
2081.54 1382
2081.97 1481
2082.40 1698
2082.83 1678
2083.26 1839
2083.69 1532
2084.12 1532
2084.55 1654
2084.98 1610
2085.41 1609
2085.84 1646
2086.27 1605
2086.70 1549
2087.13 1652
2087.56 1463
2087.99 1521
2088.42 1573
2088.85 1559
2089.28 1638
2089.71 1610
2090.14 1547
2090.57 1591
2091.01 1503
2091.44 1535
2091.87 1653
2092.30 1639
2092.73 1517
2093.16 1536
2093.59 1461
2094.02 1575
2094.45 1535
2094.89 1647
2095.32 1588
2095.75 1504
2096.18 1392
2096.61 1440
2097.04 1541
2097.47 1421
2097.91 1541
2098.34 1445
2098.77 1474
2099.20 1627
2099.63 1588
2100.07 1487
2100.50 1429
2100.93 1536
2101.36 1455
2101.79 1425
2102.23 1407
2102.66 1397
2103.09 1298
2103.52 1461
2103.95 1505
2104.39 1458
2104.82 1591
2105.25 1641
2105.68 1740
2106.12 1466
2106.55 1395
2106.98 1344
2107.41 1517
2107.85 1605
2108.28 1687
2108.71 1724
2109.14 1720
2109.58 1842
2110.01 1726
2110.44 1581
2110.88 1544
2111.31 1355
2111.74 1618
2112.18 1667
2112.61 1612
2113.04 1667
2113.48 1521
2113.91 1432
2114.34 1507
2114.78 1582
2115.21 1694
2115.64 1490
2116.08 1445
2116.51 1555
2116.94 1495
2117.38 1376
2117.81 1301
2118.24 1421
2118.68 1386
2119.11 1312
2119.55 1321
2119.98 1443
2120.41 1370
2120.85 1483
2121.28 1492
2121.72 1462
2122.15 1603
2122.58 1394
2123.02 1321
2123.45 1367
2123.89 1368
2124.32 1413
2124.75 1377
2125.19 1448
2125.62 1442
2126.06 1505
2126.49 1508
2126.93 1473
2127.36 1577
2127.80 1489
2128.23 1423
2128.67 1372
2129.10 1432
2129.54 1546
2129.97 1418
2130.41 1655
2130.84 1652
2131.28 1457
2131.71 1447
2132.15 1367
2132.58 1515
2133.02 1478
2133.45 1482
2133.89 1589
2134.32 1503
2134.76 1508
2135.19 1381
2135.63 1393
2136.06 1502
2136.50 1631
2136.94 1595
2137.37 1549
2137.81 1610
2138.24 1681
2138.68 1554
2139.12 1488
2139.55 1506
2139.99 1502
2140.42 1539
2140.86 1655
2141.30 1570
2141.73 1678
2142.17 1501
2142.60 1479
2143.04 1392
2143.48 1417
2143.91 1676
2144.35 1493
2144.79 1447
2145.22 1506
2145.66 1480
2146.09 1297
2146.53 1349
2146.97 1383
2147.40 1409
2147.84 1337
2148.28 1439
2148.72 1414
2149.15 1371
2149.59 1536
2150.03 1550
2150.46 1582
2150.90 1736
2151.34 1761
2151.77 1792
2152.21 1697
2152.65 1544
2153.09 1654
2153.52 1629
2153.96 1573
2154.40 1539
2154.84 1553
2155.27 1614
2155.71 1457
2156.15 1399
2156.59 1507
2157.02 1734
2157.46 1628
2157.90 1734
2158.34 1718
2158.78 1838
2159.21 1708
2159.65 1649
2160.09 1590
2160.53 1695
2160.97 1566
2161.40 1581
2161.84 1415
2162.28 1402
2162.72 1425
2163.16 1431
2163.59 1451
2164.03 1481
2164.47 1533
2164.91 1494
2165.35 1486
2165.79 1439
2166.23 1579
2166.66 1498
2167.10 1464
2167.54 1454
2167.98 1528
2168.42 1322
2168.86 1356
2169.30 1354
2169.74 1420
2170.18 1524
2170.61 1527
2171.05 1288
2171.49 1418
2171.93 1670
2172.37 1680
2172.81 1756
2173.25 1796
2173.69 1945
2174.13 1859
2174.57 1932
2175.01 1910
2175.45 1952
2175.89 1944
2176.33 1901
2176.77 1810
2177.21 2017
2177.65 1943
2178.09 1741
2178.53 1746
2178.97 1699
2179.41 1869
2179.85 1752
2180.29 1562
2180.73 1676
2181.17 1646
2181.61 1511
2182.05 1421
2182.49 1503
2182.93 1544
2183.37 1482
2183.81 1542
2184.25 1570
2184.69 1583
2185.13 1357
2185.57 1553
2186.01 1592
2186.45 1519
2186.89 1621
2187.33 1731
2187.77 1595
2188.21 1617
2188.65 1560
2189.10 1479
2189.54 1418
2189.98 1498
2190.42 1680
2190.86 1717
2191.30 1620
2191.74 1617
2192.18 1583
2192.62 1609
2193.07 1574
2193.51 1554
2193.95 1686
2194.39 1672
2194.83 1772
2195.27 1831
2195.71 1912
2196.16 1844
2196.60 2036
2197.04 1816
2197.48 1851
2197.92 1787
2198.37 1787
2198.81 1687
2199.25 1776
2199.69 1792
2200.13 1643
2200.58 1603
2201.02 1532
2201.46 1710
2201.90 1752
2202.34 1753
2202.79 1780
2203.23 1675
2203.67 1637
2204.11 1678
2204.56 1580
2205.00 1552
2205.44 1574
2205.88 1753
2206.33 1618
2206.77 1670
2207.21 1645
2207.65 1764
2208.10 1659
2208.54 1785
2208.98 1640
2209.43 1496
2209.87 1619
2210.31 1743
2210.76 1556
2211.20 1609
2211.64 1600
2212.09 1598
2212.53 1442
2212.97 1413
2213.42 1590
2213.86 1634
2214.30 1593
2214.75 1615
2215.19 1694
2215.63 1761
2216.08 1707
2216.52 1717
2216.96 1612
2217.41 1692
2217.85 1553
2218.30 1556
2218.74 1521
2219.18 1552
2219.63 1590
2220.07 1527
2220.52 1438
2220.96 1504
2221.40 1625
2221.85 1666
2222.29 1642
2222.74 1796
2223.18 1936
2223.63 1735
2224.07 1853
2224.51 1812
2224.96 1864
2225.40 1956
2225.85 1750
2226.29 1745
2226.74 1782
2227.18 1804
2227.63 1673
2228.07 1736
2228.52 1677
2228.96 1614
2229.41 1793
2229.85 1825
2230.30 1848
2230.74 1786
2231.19 1909
2231.63 1836
2232.08 2014
2232.52 1806
2232.97 1791
2233.41 1703
2233.86 1718
2234.30 1915
2234.75 1894
2235.20 1796
2235.64 1774
2236.09 1986
2236.53 1907
2236.98 1724
2237.42 1534
2237.87 1526
2238.32 1589
2238.76 1473
2239.21 1441
2239.65 1448
2240.10 1692
2240.55 1776
2240.99 1529
2241.44 1569
2241.88 1425
2242.33 1367
2242.78 1584
2243.22 1441
2243.67 1521
2244.12 1442
2244.56 1387
2245.01 1575
2245.46 1371
2245.90 1441
2246.35 1487
2246.80 1395
2247.24 1430
2247.69 1342
2248.14 1455
2248.58 1549
2249.03 1349
2249.48 1434
2249.92 1474
2250.37 1548
2250.82 1633
2251.27 1799
2251.71 1626
2252.16 1634
2252.61 1567
2253.05 1670
2253.50 1563
2253.95 1565
2254.40 1567
2254.84 1526
2255.29 1577
2255.74 1479
2256.19 1557
2256.64 1488
2257.08 1596
2257.53 1600
2257.98 1389
2258.43 1504
2258.87 1463
2259.32 1466
2259.77 1435
2260.22 1507
2260.67 1503
2261.11 1537
2261.56 1453
2262.01 1510
2262.46 1665
2262.91 1548
2263.36 1434
2263.80 1557
2264.25 1643
2264.70 1775
2265.15 1533
2265.60 1596
2266.05 1587
2266.50 1557
2266.94 1729
2267.39 1716
2267.84 1591
2268.29 1616
2268.74 1603
2269.19 1720
2269.64 1652
2270.09 1562
2270.54 1725
2270.99 1771
2271.43 1819
2271.88 1808
2272.33 1801
2272.78 1754
2273.23 1791
2273.68 1734
2274.13 1635
2274.58 1765
2275.03 1762
2275.48 1646
2275.93 1632
2276.38 1667
2276.83 1568
2277.28 1608
2277.73 1453
2278.18 1574
2278.63 1542
2279.08 1640
2279.53 1733
2279.98 1773
2280.43 1729
2280.88 1660
2281.33 1643
2281.78 1560
2282.23 1593
2282.68 1571
2283.13 1486
2283.58 1434
2284.03 1575
2284.48 1656
2284.93 1593
2285.38 1538
2285.83 1520
2286.28 1497
2286.73 1420
2287.18 1458
2287.63 1462
2288.08 1548
2288.54 1583
2288.99 1537
2289.44 1695
2289.89 1632
2290.34 2018
2290.79 2012
2291.24 2120
2291.69 2467
2292.14 2491
2292.60 2453
2293.05 2392
2293.50 2265
2293.95 2281
2294.40 2227
2294.85 2078
2295.30 1901
2295.76 1678
2296.21 1715
2296.66 1599
2297.11 1611
2297.56 1457
2298.01 1585
2298.47 1586
2298.92 1487
2299.37 1338
2299.82 1391
2300.27 1457
2300.73 1610
2301.18 1482
2301.63 1370
2302.08 1377
2302.53 1593
2302.99 1486
2303.44 1442
2303.89 1484
2304.34 1414
2304.80 1441
2305.25 1474
2305.70 1430
2306.15 1407
2306.61 1531
2307.06 1465
2307.51 1504
2307.96 1450
2308.42 1391
2308.87 1514
2309.32 1628
2309.78 1528
2310.23 1640
2310.68 1708
2311.14 1674
2311.59 1733
2312.04 1693
2312.49 1726
2312.95 1845
2313.40 1697
2313.85 1468
2314.31 1711
2314.76 1707
2315.22 1514
2315.67 1535
2316.12 1508
2316.58 1484
2317.03 1574
2317.48 1509
2317.94 1502
2318.39 1533
2318.84 1621
2319.30 1615
2319.75 1565
2320.21 1434
2320.66 1382
2321.11 1436
2321.57 1504
2322.02 1619
2322.48 1633
2322.93 1485
2323.39 1454
2323.84 1575
2324.29 1481
2324.75 1537
2325.20 1820
2325.66 1953
2326.11 1832
2326.57 2196
2327.02 2087
2327.48 2393
2327.93 2073
2328.39 2146
2328.84 2154
2329.30 1875
2329.75 1698
2330.21 1757
2330.66 1789
2331.12 1665
2331.57 1571
2332.03 1755
2332.48 1524
2332.94 1598
2333.39 1635
2333.85 1656
2334.30 1447
2334.76 1562
2335.21 1732
2335.67 1542
2336.12 1569
2336.58 1584
2337.03 1578
2337.49 1394
2337.95 1550
2338.40 1424
2338.86 1518
2339.31 1498
2339.77 1597
2340.23 1471
2340.68 1467
2341.14 1557
2341.59 1558
2342.05 1316
2342.51 1348
2342.96 1288
2343.42 1401
2343.87 1423
2344.33 1372
2344.79 1484
2345.24 1435
2345.70 1194
2346.16 1311
2346.61 1484
2347.07 1421
2347.53 1443
2347.98 1371
2348.44 1481
2348.90 1425
2349.35 1423
2349.81 1474
2350.27 1559
2350.72 1489
2351.18 1521
2351.64 1564
2352.10 1443
2352.55 1358
2353.01 1339
2353.47 1309
2353.92 1408
2354.38 1312
2354.84 1350
2355.30 1473
2355.75 1416
2356.21 1345
2356.67 1222
2357.13 1204
2357.58 1346
2358.04 1412
2358.50 1316
2358.96 1369
2359.41 1195
2359.87 1283
2360.33 1269
2360.79 1202
2361.25 1419
2361.70 1390
2362.16 1337
2362.62 1294
2363.08 1203
2363.54 1176
2363.99 1192
2364.45 1280
2364.91 1249
2365.37 1239
2365.83 1268
2366.29 1312
2366.75 1338
2367.20 1327
2367.66 1360
2368.12 1437
2368.58 1333
2369.04 1302
2369.50 1333
2369.96 1408
2370.42 1352
2370.87 1283
2371.33 1419
2371.79 1263
2372.25 1399
2372.71 1509
2373.17 1431
2373.63 1434
2374.09 1623
2374.55 1416
2375.01 1535
2375.47 1580
2375.92 1772
2376.38 1605
2376.84 1664
2377.30 1801
2377.76 1659
2378.22 1534
2378.68 1511
2379.14 1438
2379.60 1455
2380.06 1557
2380.52 1411
2380.98 1310
2381.44 1251
2381.90 1208
2382.36 1253
2382.82 1276
2383.28 1223
2383.74 1281
2384.20 1387
2384.66 1208
2385.12 1206
2385.58 1239
2386.04 1181
2386.50 1216
2386.96 1358
2387.42 1350
2387.88 1199
2388.35 1243
2388.81 1301
2389.27 1301
2389.73 1337
2390.19 1274
2390.65 1194
2391.11 1291
2391.57 1429
2392.03 1351
2392.49 1513
2392.95 1489
2393.42 1331
2393.88 1328
2394.34 1581
2394.80 1609
2395.26 1457
2395.72 1386
2396.18 1416
2396.64 1416
2397.11 1373
2397.57 1359
2398.03 1271
2398.49 1296
2398.95 1311
2399.41 1157
2399.88 1197
2400.34 1402
2400.80 1326
2401.26 1250
2401.72 1240
2402.18 1121
2402.65 1218
2403.11 1369
2403.57 1279
2404.03 1238
2404.49 1177
2404.96 1152
2405.42 1385
2405.88 1274
2406.34 1326
2406.81 1214
2407.27 1361
2407.73 1323
2408.19 1353
2408.66 1267
2409.12 1178
2409.58 1274
2410.04 1237
2410.51 1199
2410.97 1102
2411.43 1141
2411.90 1247
2412.36 1125
2412.82 1356
2413.28 1235
2413.75 1279
2414.21 1452
2414.67 1368
2415.14 1433
2415.60 1480
2416.06 1348
2416.53 1348
2416.99 1350
2417.45 1546
2417.92 1569
2418.38 1424
2418.84 1474
2419.31 1494
2419.77 1297
2420.23 1391
2420.70 1317
2421.16 1303
2421.63 1255
2422.09 1241
2422.55 1260
2423.02 1181
2423.48 1290
2423.95 1355
2424.41 1291
2424.87 1387
2425.34 1450
2425.80 1275
2426.27 1156
2426.73 1174
2427.20 1221
2427.66 1337
2428.12 1279
2428.59 1389
2429.05 1232
2429.52 1426
2429.98 1393
2430.45 1183
2430.91 1327
2431.38 1404
2431.84 1177
2432.31 1334
2432.77 1344
2433.24 1277
2433.70 1237
2434.17 1051
2434.63 1222
2435.10 1309
2435.56 1268
2436.03 1371
2436.49 1261
2436.96 1228
2437.42 1248
2437.89 1200
2438.35 1206
2438.82 1321
2439.28 1284
2439.75 1241
2440.21 1228
2440.68 1365
2441.15 1381
2441.61 1183
2442.08 1343
2442.54 1489
2443.01 1434
2443.48 1379
2443.94 1384
2444.41 1363
2444.87 1380
2445.34 1426
2445.81 1420
2446.27 1539
2446.74 1373
2447.20 1222
2447.67 1284
2448.14 1287
2448.60 1243
2449.07 1255
2449.54 1164
2450.00 1242
2450.47 1288
2450.94 1231
2451.40 1166
2451.87 1176
2452.34 1251
2452.80 1376
2453.27 1347
2453.74 1485
2454.20 1213
2454.67 1178
2455.14 1220
2455.60 1138
2456.07 1258
2456.54 1164
2457.01 1028
2457.47 1237
2457.94 1199
2458.41 1236
2458.87 1211
2459.34 1204
2459.81 1128
2460.28 1250
2460.74 1443
2461.21 1214
2461.68 1108
2462.15 1176
2462.62 1133
2463.08 1208
2463.55 1241
2464.02 1268
2464.49 1280
2464.95 1154
2465.42 1097
2465.89 1115
2466.36 1283
2466.83 1542
2467.29 1361
2467.76 1281
2468.23 1244
2468.70 1270
2469.17 1087
2469.64 1288
2470.10 1292
2470.57 1270
2471.04 1327
2471.51 1287
2471.98 1182
2472.45 1286
2472.92 1090
2473.39 1120
2473.85 1305
2474.32 1232
2474.79 1338
2475.26 1255
2475.73 1236
2476.20 1332
2476.67 1187
2477.14 1162
2477.61 1081
2478.08 1252
2478.54 1317
2479.01 1175
2479.48 1111
2479.95 1237
2480.42 1243
2480.89 1201
2481.36 1154
2481.83 1079
2482.30 1103
2482.77 1156
2483.24 1087
2483.71 990
2484.18 1095
2484.65 1288
2485.12 1169
2485.59 1302
2486.06 1288
2486.53 1197
2487.00 1272
2487.47 1333
2487.94 1304
2488.41 1190
2488.88 1354
2489.35 1404
2489.82 1374
2490.29 1493
2490.76 1322
2491.23 1368
2491.70 1322
2492.17 1334
2492.64 1388
2493.11 1222
2493.58 1403
2494.05 1431
2494.52 1163
2495.00 1161
2495.47 1172
2495.94 1197
2496.41 1218
2496.88 1187
2497.35 1231
2497.82 1202
2498.29 1056
2498.76 1056
2499.23 1167
2499.71 1078
2500.18 1288
2500.65 1369
2501.12 1208
2501.59 1080
2502.06 1099
2502.53 1134
2503.01 1172
2503.48 1243
2503.95 1204
2504.42 1263
2504.89 1156
2505.36 1263
2505.84 1236
2506.31 1260
2506.78 1372
2507.25 1273
2507.72 1256
2508.20 1090
2508.67 1222
2509.14 1230
2509.61 1165
2510.08 1223
2510.56 1258
2511.03 1208
2511.50 1318
2511.97 1539
2512.45 1535
2512.92 1212
2513.39 1287
2513.86 1438
2514.34 1335
2514.81 1365
2515.28 1369
2515.75 1363
2516.23 1283
2516.70 1267
2517.17 1286
2517.65 1286
2518.12 1272
2518.59 1297
2519.07 1352
2519.54 1309
2520.01 1202
2520.48 1173
2520.96 1225
2521.43 1163
2521.90 1334
2522.38 1306
2522.85 1292
2523.32 1288
2523.80 1177
2524.27 1113
2524.75 1106
2525.22 1150
2525.69 1303
2526.17 1213
2526.64 1231
2527.11 1194
2527.59 1172
2528.06 1290
2528.54 1348
2529.01 1201
2529.48 1283
2529.96 1339
2530.43 1224
2530.91 1255
2531.38 1342
2531.85 1413
2532.33 1297
2532.80 1315
2533.28 1319
2533.75 1272
2534.23 1217
2534.70 1284
2535.18 1268
2535.65 1241
2536.12 1098
2536.60 1281
2537.07 1258
2537.55 1179
2538.02 1139
2538.50 1173
2538.97 1150
2539.45 1237
2539.92 1273
2540.40 1236
2540.87 1213
2541.35 1321
2541.82 1285
2542.30 1283
2542.77 1223
2543.25 1168
2543.73 1203
2544.20 1370
2544.68 1258
2545.15 1315
2545.63 1418
2546.10 1409
2546.58 1303
2547.05 1342
2547.53 1375
2548.01 1392
2548.48 1559
2548.96 1394
2549.43 1423
2549.91 1412
2550.39 1387
2550.86 1443
2551.34 1375
2551.81 1429
2552.29 1399
2552.77 1331
2553.24 1497
2553.72 1293
2554.20 1179
2554.67 1183
2555.15 1224
2555.62 1229
2556.10 1355
2556.58 1307
2557.05 1242
2557.53 1280
2558.01 1432
2558.48 1344
2558.96 1311
2559.44 1236
2559.91 1234
2560.39 1256
2560.87 1254
2561.35 1192
2561.82 1193
2562.30 1268
2562.78 1310
2563.25 1106
2563.73 1051
2564.21 1178
2564.69 1290
2565.16 1281
2565.64 1282
2566.12 1226
2566.60 1119
2567.07 1187
2567.55 1049
2568.03 1083
2568.51 1205
2568.98 1250
2569.46 1115
2569.94 1277
2570.42 1161
2570.90 1119
2571.37 1080
2571.85 1178
2572.33 1156
2572.81 1104
2573.29 1141
2573.76 1158
2574.24 1066
2574.72 1195
2575.20 1179
2575.68 1096
2576.16 1125
2576.63 1086
2577.11 1130
2577.59 1165
2578.07 1032
2578.55 989
2579.03 1042
2579.51 1142
2579.98 1180
2580.46 1174
2580.94 1121
2581.42 1137
2581.90 1217
2582.38 1054
2582.86 1078
2583.34 1132
2583.82 1135
2584.30 1096
2584.77 975
2585.25 1184
2585.73 1122
2586.21 1218
2586.69 1150
2587.17 1091
2587.65 1121
2588.13 1091
2588.61 1099
2589.09 1174
2589.57 1116
2590.05 1355
2590.53 1223
2591.01 1149
2591.49 1150
2591.97 1117
2592.45 1145
2592.93 1060
2593.41 1102
2593.89 1242
2594.37 1174
2594.85 1166
2595.33 1181
2595.81 1156
2596.29 1239
2596.77 1117
2597.25 1049
2597.73 1072
2598.21 1108
2598.69 1091
2599.17 1022
2599.65 994
2600.13 1131
2600.61 1024
2601.09 1110
2601.57 1005
2602.06 1125
2602.54 1103
2603.02 1179
2603.50 1286
2603.98 1017
2604.46 1093
2604.94 1114
2605.42 1043
2605.90 1016
2606.38 1135
2606.87 1073
2607.35 1087
2607.83 1239
2608.31 1088
2608.79 1092
2609.27 978
2609.75 1070
2610.24 1046
2610.72 993
2611.20 1045
2611.68 1081
2612.16 1102
2612.64 997
2613.13 1022
2613.61 1007
2614.09 967
2614.57 1031
2615.05 1255
2615.54 1186
2616.02 1142
2616.50 1033
2616.98 1129
2617.46 1201
2617.95 1209
2618.43 1180
2618.91 1219
2619.39 1191
2619.88 1017
2620.36 1083
2620.84 1269
2621.32 1267
2621.81 1290
2622.29 1117
2622.77 1182
2623.26 1134
2623.74 1113
2624.22 1057
2624.70 1139
2625.19 1375
2625.67 1287
2626.15 1100
2626.64 1093
2627.12 1172
2627.60 1273
2628.09 1304
2628.57 1105
2629.05 1133
2629.54 1282
2630.02 1207
2630.50 1243
2630.99 1287
2631.47 1293
2631.95 1222
2632.44 1232
2632.92 1228
2633.40 1255
2633.89 1312
2634.37 1543
2634.85 1431
2635.34 1297
2635.82 1198
2636.31 1025
2636.79 1136
2637.27 1294
2637.76 1252
2638.24 1225
2638.73 1144
2639.21 1248
2639.70 1349
2640.18 1095
2640.66 1146
2641.15 1141
2641.63 1132
2642.12 1125
2642.60 985
2643.09 1086
2643.57 1314
2644.06 1213
2644.54 1103
2645.03 1061
2645.51 1063
2646.00 975
2646.48 1069
2646.97 1106
2647.45 1029
2647.94 1101
2648.42 1139
2648.91 1188
2649.39 1188
2649.88 1121
2650.36 1108
2650.85 1171
2651.33 1120
2651.82 1016
2652.30 996
2652.79 1074
2653.27 1103
2653.76 1016
2654.24 1091
2654.73 1096
2655.22 917
2655.70 1090
2656.19 1143
2656.67 1015
2657.16 1013
2657.65 1007
2658.13 1069
2658.62 1197
2659.10 1033
2659.59 1011
2660.08 999
2660.56 1067
2661.05 995
2661.53 1141
2662.02 1021
2662.51 1109
2662.99 1058
2663.48 1109
2663.97 1060
2664.45 1096
2664.94 1086
2665.43 1015
2665.91 1077
2666.40 1083
2666.89 1136
2667.37 1145
2667.86 1114
2668.35 1135
2668.83 1059
2669.32 1107
2669.81 1158
2670.29 1252
2670.78 1216
2671.27 1090
2671.76 1018
2672.24 1142
2672.73 1281
2673.22 1279
2673.71 1328
2674.19 1239
2674.68 1372
2675.17 1336
2675.66 1285
2676.14 1416
2676.63 1376
2677.12 1344
2677.61 1371
2678.09 1353
2678.58 1324
2679.07 1324
2679.56 1228
2680.05 1162
2680.53 1016
2681.02 1186
2681.51 1109
2682.00 1084
2682.49 1169
2682.97 1152
2683.46 1108
2683.95 1132
2684.44 1195
2684.93 1136
2685.42 1075
2685.91 1074
2686.39 1258
2686.88 1105
2687.37 1043
2687.86 1117
2688.35 1144
2688.84 1111
2689.33 1054
2689.81 1001
2690.30 987
2690.79 1020
2691.28 988
2691.77 1106
2692.26 1184
2692.75 1117
2693.24 1206
2693.73 1169
2694.22 1141
2694.71 1036
2695.20 962
2695.68 1009
2696.17 1050
2696.66 961
2697.15 1116
2697.64 1059
2698.13 1005
2698.62 975
2699.11 987
2699.60 1118
2700.09 1134
2700.58 1128
2701.07 1083
2701.56 974
2702.05 1029
2702.54 1073
2703.03 1172
2703.52 1096
2704.01 1190
2704.50 1151
2704.99 1125
2705.48 986
2705.97 941
2706.46 1143
2706.95 1197
2707.44 991
2707.93 1113
2708.42 1014
2708.92 1040
2709.41 1018
2709.90 1119
2710.39 886
2710.88 945
2711.37 1107
2711.86 1039
2712.35 1093
2712.84 959
2713.33 1026
2713.82 883
2714.31 1041
2714.81 1020
2715.30 1092
2715.79 1342
2716.28 1110
2716.77 1163
2717.26 1121
2717.75 1156
2718.24 1006
2718.74 1042
2719.23 1060
2719.72 979
2720.21 1046
2720.70 1056
2721.19 1072
2721.69 950
2722.18 1037
2722.67 1043
2723.16 1035
2723.65 1189
2724.15 1212
2724.64 1226
2725.13 1199
2725.62 1100
2726.11 1154
2726.61 1169
2727.10 1241
2727.59 1141
2728.08 1055
2728.58 1148
2729.07 1144
2729.56 1083
2730.05 994
2730.55 1122
2731.04 1269
2731.53 1059
2732.02 1106
2732.52 1085
2733.01 1079
2733.50 1131
2733.99 1118
2734.49 1163
2734.98 1173
2735.47 1158
2735.97 925
2736.46 1003
2736.95 1081
2737.45 1131
2737.94 1142
2738.43 1121
2738.93 1278
2739.42 1199
2739.91 985
2740.41 1058
2740.90 1066
2741.39 1139
2741.89 1151
2742.38 1191
2742.87 1130
2743.37 1042
2743.86 1066
2744.36 1165
2744.85 1124
2745.34 1091
2745.84 1049
2746.33 1031
2746.82 1099
2747.32 954
2747.81 983
2748.31 965
2748.80 1003
2749.30 899
2749.79 1073
2750.28 1131
2750.78 1216
2751.27 1180
2751.77 1224
2752.26 1084
2752.76 936
2753.25 963
2753.75 1176
2754.24 1085
2754.74 992
2755.23 1097
2755.72 1174
2756.22 1193
2756.71 1162
2757.21 996
2757.70 1038
2758.20 1108
2758.69 1084
2759.19 1057
2759.69 910
2760.18 995
2760.68 1096
2761.17 1006
2761.67 1114
2762.16 988
2762.66 1037
2763.15 1036
2763.65 1206
2764.14 1174
2764.64 1067
2765.14 1052
2765.63 976
2766.13 1128
2766.62 1053
2767.12 1134
2767.61 1092
2768.11 977
2768.61 1009
2769.10 1018
2769.60 1031
2770.09 1042
2770.59 1011
2771.09 1159
2771.58 1232
2772.08 1057
2772.58 1086
2773.07 1068
2773.57 1010
2774.06 1085
2774.56 1167
2775.06 958
2775.55 1069
2776.05 1140
2776.55 1175
2777.04 1314
2777.54 1315
2778.04 1222
2778.54 1387
2779.03 1358
2779.53 1469
2780.03 1451
2780.52 1405
2781.02 1399
2781.52 1167
2782.01 1157
2782.51 1014
2783.01 1045
2783.51 1114
2784.00 1155
2784.50 995
2785.00 986
2785.50 984
2785.99 1100
2786.49 1070
2786.99 1046
2787.49 1013
2787.98 1046
2788.48 1035
2788.98 1057
2789.48 918
2789.98 955
2790.47 1038
2790.97 882
2791.47 953
2791.97 1031
2792.47 1102
2792.96 1121
2793.46 1028
2793.96 1057
2794.46 1081
2794.96 1039
2795.46 1022
2795.95 1108
2796.45 1157
2796.95 939
2797.45 1208
2797.95 1141
2798.45 1067
2798.95 1107
2799.44 1130
2799.94 1072
2800.44 1128
2800.94 1182
2801.44 1203
2801.94 1056
2802.44 1057
2802.94 1059
2803.44 1059
2803.93 919
2804.43 1036
2804.93 1115
2805.43 1114
2805.93 1206
2806.43 1066
2806.93 1133
2807.43 1060
2807.93 1089
2808.43 1147
2808.93 1034
2809.43 1115
2809.93 1170
2810.43 1232
2810.93 1144
2811.43 1137
2811.93 1099
2812.43 1087
2812.93 1067
2813.43 1059
2813.93 1108
2814.43 1007
2814.93 975
2815.43 1047
2815.93 1036
2816.43 1022
2816.93 1048
2817.43 952
2817.93 978
2818.43 904
2818.93 985
2819.43 1023
2819.93 970
2820.43 1010
2820.93 1038
2821.43 1052
2821.93 1157
2822.43 1189
2822.94 1066
2823.44 1153
2823.94 1170
2824.44 1208
2824.94 1092
2825.44 1158
2825.94 1065
2826.44 1136
2826.94 1116
2827.44 1004
2827.95 1067
2828.45 897
2828.95 986
2829.45 1006
2829.95 933
2830.45 929
2830.95 993
2831.46 1139
2831.96 1077
2832.46 934
2832.96 944
2833.46 855
2833.97 869
2834.47 868
2834.97 992
2835.47 873
2835.97 989
2836.47 1056
2836.98 1009
2837.48 936
2837.98 1041
2838.48 999
2838.99 1019
2839.49 926
2839.99 1020
2840.49 1062
2841.00 1114
2841.50 967
2842.00 920
2842.50 1006
2843.01 938
2843.51 1047
2844.01 1043
2844.51 926
2845.02 1028
2845.52 1001
2846.02 983
2846.52 1100
2847.03 973
2847.53 1004
2848.03 947
2848.54 1026
2849.04 995
2849.54 918
2850.05 951
2850.55 1114
2851.05 1013
2851.56 996
2852.06 1074
2852.56 1106
2853.07 1095
2853.57 985
2854.07 1005
2854.58 960
2855.08 1161
2855.59 995
2856.09 991
2856.59 1000
2857.10 963
2857.60 1148
2858.10 1046
2858.61 1132
2859.11 1075
2859.62 983
2860.12 1052
2860.63 1014
2861.13 1107
2861.63 937
2862.14 1036
2862.64 1040
2863.15 968
2863.65 812
2864.16 930
2864.66 993
2865.16 878
2865.67 892
2866.17 952
2866.68 815
2867.18 780
2867.69 873
2868.19 984
2868.70 879
2869.20 976
2869.71 989
2870.21 965
2870.72 1079
2871.22 1065
2871.73 1089
2872.23 1161
2872.74 1038
2873.24 1182
2873.75 1150
2874.25 1158
2874.76 1127
2875.27 1068
2875.77 1144
2876.28 1156
2876.78 1091
2877.29 1151
2877.79 1160
2878.30 1086
2878.81 1182
2879.31 1206
2879.82 1033
2880.32 1176
2880.83 1116
2881.33 1080
2881.84 1105
2882.35 1119
2882.85 1073
2883.36 991
2883.87 1091
2884.37 1042
2884.88 1067
2885.38 1020
2885.89 1088
2886.40 1183
2886.90 1173
2887.41 1088
2887.92 1111
2888.42 1043
2888.93 1104
2889.44 1255
2889.94 1243
2890.45 1108
2890.96 1080
2891.46 1189
2891.97 1186
2892.48 1132
2892.98 1176
2893.49 1145
2894.00 1080
2894.51 1076
2895.01 1058
2895.52 1154
2896.03 1368
2896.54 1375
2897.04 1623
2897.55 1391
2898.06 1429
2898.57 1355
2899.07 1497
2899.58 1332
2900.09 1354
2900.60 1150
2901.10 1443
2901.61 1371
2902.12 1297
2902.63 1057
2903.13 1013
2903.64 1059
2904.15 1125
2904.66 1059
2905.17 1253
2905.68 1198
2906.18 1197
2906.69 1176
2907.20 1195
2907.71 1153
2908.22 1054
2908.72 1212
2909.23 1091
2909.74 1188
2910.25 1180
2910.76 1130
2911.27 1034
2911.78 950
2912.28 1011
2912.79 1007
2913.30 985
2913.81 1114
2914.32 1089
2914.83 1063
2915.34 1048
2915.85 1011
2916.36 1046
2916.87 1092
2917.37 973
2917.88 1080
2918.39 1049
2918.90 1012
2919.41 1035
2919.92 980
2920.43 1076
2920.94 982
2921.45 1104
2921.96 1027
2922.47 1043
2922.98 1153
2923.49 979
2924.00 945
2924.51 1003
2925.02 1100
2925.53 1057
2926.04 1074
2926.55 1053
2927.06 1041
2927.57 954
2928.08 1057
2928.59 1039
2929.10 1106
2929.61 1012
2930.12 1022
2930.63 1049
2931.14 1004
2931.65 888
2932.16 949
2932.67 933
2933.18 907
2933.69 962
2934.20 968
2934.71 943
2935.22 870
2935.73 884
2936.24 942
2936.76 992
2937.27 1004
2937.78 1094
2938.29 1055
2938.80 1030
2939.31 1124
2939.82 1112
2940.33 1007
2940.84 1083
2941.36 987
2941.87 938
2942.38 1196
2942.89 1176
2943.40 1206
2943.91 1115
2944.42 991
2944.94 924
2945.45 1039
2945.96 1098
2946.47 1066
2946.98 1035
2947.49 1036
2948.01 1017
2948.52 886
2949.03 943
2949.54 937
2950.05 938
2950.57 882
2951.08 966
2951.59 955
2952.10 1032
2952.61 1000
2953.13 946
2953.64 1065
2954.15 1143
2954.66 1032
2955.18 868
2955.69 906
2956.20 926
2956.71 882
2957.23 875
2957.74 956
2958.25 905
2958.76 1016
2959.28 895
2959.79 971
2960.30 970
2960.82 956
2961.33 960
2961.84 1037
2962.36 1018
2962.87 933
2963.38 1080
2963.89 1041
2964.41 1089
2964.92 1113
2965.43 1122
2965.95 1217
2966.46 999
2966.97 1107
2967.49 1171
2968.00 1110
2968.52 1013
2969.03 1029
2969.54 1039
2970.06 1057
2970.57 1076
2971.08 985
2971.60 989
2972.11 985
2972.63 969
2973.14 964
2973.65 1040
2974.17 998
2974.68 969
2975.20 1062
2975.71 1089
2976.23 1156
2976.74 1080
2977.25 1136
2977.77 989
2978.28 1097
2978.80 1054
2979.31 1053
2979.83 1022
2980.34 1038
2980.86 1048
2981.37 1037
2981.89 976
2982.40 1063
2982.91 1190
2983.43 1086
2983.94 1047
2984.46 1246
2984.97 1263
2985.49 1156
2986.00 1235
2986.52 1193
2987.04 1170
2987.55 1128
2988.07 1160
2988.58 1346
2989.10 1245
2989.61 1323
2990.13 1406
2990.64 1460
2991.16 1553
2991.67 1447
2992.19 1322
2992.71 1313
2993.22 1299
2993.74 1395
2994.25 1297
2994.77 1301
2995.28 1502
2995.80 1349
2996.32 1298
2996.83 1367
2997.35 1421
2997.87 1451
2998.38 1377
2998.90 1424
2999.41 1390
2999.93 1450
3000.45 1378
3000.96 1543
3001.48 1554
3002.00 1664
3002.51 1915
3003.03 2141
3003.55 2021
3004.06 2605
3004.58 2926
3005.10 2980
3005.61 3267
3006.13 3501
3006.65 3511
3007.16 3548
3007.68 3752
3008.20 3667
3008.71 3364
3009.23 3036
3009.75 2760
3010.27 2335
3010.78 1954
3011.30 1901
3011.82 1770
3012.34 1463
3012.85 1449
3013.37 1411
3013.89 1308
3014.41 1432
3014.92 1274
3015.44 1242
3015.96 1285
3016.48 1365
3016.99 1269
3017.51 1259
3018.03 1226
3018.55 1398
3019.07 1456
3019.58 1360
3020.10 1341
3020.62 1297
3021.14 1252
3021.66 1374
3022.17 1485
3022.69 1511
3023.21 1442
3023.73 1365
3024.25 1305
3024.77 1361
3025.28 1609
3025.80 1444
3026.32 1475
3026.84 1492
3027.36 1362
3027.88 1248
3028.40 1221
3028.92 1201
3029.43 1251
3029.95 1260
3030.47 1060
3030.99 1215
3031.51 1179
3032.03 1216
3032.55 1275
3033.07 1217
3033.59 1189
3034.11 1331
3034.63 1225
3035.15 1216
3035.66 1266
3036.18 1104
3036.70 1118
3037.22 1166
3037.74 1307
3038.26 1323
3038.78 1250
3039.30 1171
3039.82 1032
3040.34 1140
3040.86 1201
3041.38 1277
3041.90 1222
3042.42 1171
3042.94 1092
3043.46 1280
3043.98 1270
3044.50 1165
3045.02 1258
3045.54 1281
3046.06 1217
3046.58 1282
3047.10 1279
3047.62 1378
3048.14 1187
3048.66 1165
3049.18 1115
3049.71 1176
3050.23 1154
3050.75 1146
3051.27 1088
3051.79 1119
3052.31 1123
3052.83 1189
3053.35 1140
3053.87 1099
3054.39 1064
3054.91 1142
3055.43 1118
3055.96 1081
3056.48 1150
3057.00 1032
3057.52 1117
3058.04 1104
3058.56 1022
3059.08 1219
3059.61 1145
3060.13 1120
3060.65 1027
3061.17 1125
3061.69 1094
3062.21 1111
3062.73 1220
3063.26 1300
3063.78 1296
3064.30 1209
3064.82 1113
3065.34 1129
3065.87 1252
3066.39 1276
3066.91 1321
3067.43 1367
3067.95 1125
3068.48 1292
3069.00 1274
3069.52 1242
3070.04 1048
3070.57 1003
3071.09 1062
3071.61 1280
3072.13 1102
3072.66 1119
3073.18 1051
3073.70 1248
3074.22 1110
3074.75 1163
3075.27 1221
3075.79 1135
3076.32 1207
3076.84 1149
3077.36 1227
3077.88 1444
3078.41 1291
3078.93 1215
3079.45 1268
3079.98 1429
3080.50 1442
3081.02 1475
3081.55 1665
3082.07 1484
3082.59 1504
3083.12 1578
3083.64 1503
3084.16 1591
3084.69 1698
3085.21 1722
3085.73 1654
3086.26 1770
3086.78 1672
3087.31 1574
3087.83 1594
3088.35 1569
3088.88 1359
3089.40 1337
3089.93 1223
3090.45 1161
3090.97 1222
3091.50 1257
3092.02 1212
3092.55 1439
3093.07 1392
3093.60 1276
3094.12 1216
3094.64 1307
3095.17 1438
3095.69 1306
3096.22 1353
3096.74 1583
3097.27 1665
3097.79 1723
3098.32 1763
3098.84 1680
3099.37 1664
3099.89 1713
3100.42 1835
3100.94 2001
3101.47 2548
3101.99 3202
3102.52 4089
3103.04 4852
3103.57 5336
3104.09 5979
3104.62 7157
3105.14 7701
3105.67 7671
3106.19 7785
3106.72 7775
3107.24 7108
3107.77 6209
3108.29 4847
3108.82 4022
3109.35 3280
3109.87 3161
3110.40 2840
3110.92 2513
3111.45 2447
3111.98 2435
3112.50 2559
3113.03 2763
3113.55 2911
3114.08 2736
3114.61 2955
3115.13 2614
3115.66 2372
3116.18 2249
3116.71 1885
3117.24 1766
3117.76 1701
3118.29 1867
3118.82 1734
3119.34 1459
3119.87 1665
3120.40 1775
3120.92 1538
3121.45 1650
3121.98 1898
3122.50 1631
3123.03 1653
3123.56 1805
3124.08 1720
3124.61 1773
3125.14 1654
3125.66 1782
3126.19 1780
3126.72 1765
3127.25 1431
3127.77 1445
3128.30 1468
3128.83 1570
3129.36 1405
3129.88 1370
3130.41 1307
3130.94 1414
3131.46 1303
3131.99 1221
3132.52 1262
3133.05 1355
3133.58 1320
3134.10 1220
3134.63 1113
3135.16 1226
3135.69 1299
3136.21 1292
3136.74 1258
3137.27 1291
3137.80 1175
3138.33 1287
3138.86 1253
3139.38 1198
3139.91 1178
3140.44 1243
3140.97 1446
3141.50 1153
3142.03 1191
3142.55 1114
3143.08 1204
3143.61 1392
3144.14 1292
3144.67 1240
3145.20 1212
3145.73 1278
3146.25 1142
3146.78 1198
3147.31 1319
3147.84 1264
3148.37 1249
3148.90 1258
3149.43 1302
3149.96 1407
3150.49 1230
3151.02 1219
3151.54 1396
3152.07 1454
3152.60 1399
3153.13 1427
3153.66 1272
3154.19 1304
3154.72 1454
3155.25 1406
3155.78 1382
3156.31 1425
3156.84 1353
3157.37 1625
3157.90 1597
3158.43 1489
3158.96 1535
3159.49 1480
3160.02 1629
3160.55 1668
3161.08 1600
3161.61 1523
3162.14 1473
3162.67 1531
3163.20 1366
3163.73 1272
3164.26 1325
3164.79 1232
3165.32 1273
3165.85 1286
3166.38 1229
3166.91 1208
3167.44 1132
3167.97 1176
3168.50 1115
3169.03 1082
3169.57 1114
3170.10 1169
3170.63 1147
3171.16 1154
3171.69 1177
3172.22 1256
3172.75 1283
3173.28 1411
3173.81 1352
3174.34 1389
3174.88 1542
3175.41 1482
3175.94 1557
3176.47 1324
3177.00 1538
3177.53 1537
3178.06 1606
3178.60 1594
3179.13 1552
3179.66 1496
3180.19 1389
3180.72 1247
3181.25 1345
3181.79 1117
3182.32 1127
3182.85 1081
3183.38 1082
3183.91 1064
3184.44 1056
3184.98 1041
3185.51 1100
3186.04 1215
3186.57 1065
3187.11 1143
3187.64 1057
3188.17 1205
3188.70 1236
3189.24 1217
3189.77 1098
3190.30 1120
3190.83 1089
3191.37 1131
3191.90 1204
3192.43 1097
3192.96 1170
3193.50 997
3194.03 1130
3194.56 1019
3195.09 1082
3195.63 1085
3196.16 1166
3196.69 1230
3197.23 1246
3197.76 1072
3198.29 1055
3198.83 1147
3199.36 1134
3199.89 1229
3200.43 1346
3200.96 1266
3201.49 1309
3202.03 1357
3202.56 1322
3203.09 1256
3203.63 1233
3204.16 1405
3204.69 1180
3205.23 1126
3205.76 1108
3206.30 1215
3206.83 1065
3207.36 1092
3207.90 1166
3208.43 989
3208.97 1000
3209.50 1180
3210.03 1214
3210.57 1332
3211.10 1224
3211.64 1496
3212.17 1413
3212.70 1316
3213.24 1377
3213.77 1311
3214.31 1503
3214.84 1594
3215.38 1271
3215.91 1285
3216.45 1239
3216.98 1208
3217.52 1249
3218.05 1148
3218.59 1086
3219.12 1192
3219.66 1237
3220.19 1156
3220.73 1155
3221.26 1299
3221.80 1048
3222.33 1079
3222.87 1105
3223.40 1166
3223.94 1292
3224.47 1194
3225.01 1187
3225.54 1313
3226.08 1642
3226.61 1590
3227.15 1310
3227.69 1424
3228.22 1346
3228.76 1262
3229.29 1314
3229.83 1198
3230.36 1355
3230.90 1412
3231.44 1497
3231.97 1511
3232.51 1390
3233.04 1365
3233.58 1523
3234.12 1584
3234.65 1473
3235.19 1461
3235.72 1404
3236.26 1457
3236.80 1252
3237.33 1310
3237.87 1319
3238.41 1287
3238.94 1395
3239.48 1509
3240.02 1494
3240.55 1643
3241.09 1490
3241.63 1345
3242.16 1343
3242.70 1344
3243.24 1427
3243.77 1370
3244.31 1297
3244.85 1435
3245.39 1483
3245.92 1407
3246.46 1602
3247.00 1705
3247.53 1595
3248.07 1557
3248.61 1449
3249.15 1497
3249.68 1535
3250.22 1500
3250.76 1504
3251.30 1536
3251.83 1664
3252.37 1605
3252.91 1430
3253.45 1440
3253.98 1421
3254.52 1493
3255.06 1584
3255.60 1552
3256.14 1691
3256.67 1581
3257.21 1649
3257.75 1487
3258.29 1541
3258.83 1648
3259.37 1662
3259.90 1759
3260.44 1690
3260.98 1949
3261.52 2213
3262.06 2319
3262.60 2621
3263.13 3181
3263.67 3440
3264.21 3690
3264.75 3845
3265.29 4055
3265.83 4418
3266.37 4620
3266.91 4855
3267.44 5733
3267.98 6026
3268.52 6035
3269.06 6076
3269.60 5964
3270.14 6032
3270.68 5825
3271.22 5389
3271.76 4679
3272.30 3834
3272.84 3021
3273.38 2798
3273.91 2647
3274.45 2236
3274.99 2132
3275.53 1965
3276.07 2066
3276.61 1984
3277.15 1698
3277.69 1708
3278.23 1849
3278.77 1803
3279.31 1837
3279.85 1735
3280.39 1895
3280.93 1925
3281.47 1798
3282.01 1839
3282.55 1831
3283.09 1753
3283.63 2017
3284.17 1913
3284.71 1898
3285.25 1916
3285.79 2107
3286.33 2087
3286.87 2102
3287.42 2215
3287.96 2181
3288.50 2239
3289.04 2142
3289.58 2030
3290.12 2115
3290.66 1940
3291.20 2035
3291.74 1913
3292.28 1975
3292.82 1830
3293.36 1669
3293.91 1726
3294.45 1890
3294.99 1993
3295.53 2260
3296.07 2305
3296.61 2483
3297.15 2841
3297.69 3028
3298.24 2997
3298.78 2779
3299.32 2818
3299.86 2667
3300.40 2735
3300.94 2402
3301.49 2239
3302.03 2193
3302.57 2156
3303.11 2130
3303.65 2075
3304.19 2010
3304.74 2170
3305.28 2091
3305.82 1970
3306.36 1960
3306.90 1864
3307.45 1781
3307.99 1731
3308.53 1829
3309.07 2001
3309.62 1952
3310.16 1691
3310.70 1790
3311.24 1669
3311.79 1760
3312.33 1763
3312.87 1740
3313.41 1609
3313.96 1812
3314.50 1895
3315.04 1769
3315.59 1794
3316.13 1932
3316.67 1969
3317.21 1977
3317.76 2159
3318.30 2167
3318.84 2184
3319.39 2194
3319.93 2038
3320.47 1988
3321.02 2177
3321.56 2142
3322.10 2117
3322.65 2084
3323.19 2012
3323.73 1798
3324.28 1888
3324.82 2048
3325.36 1831
3325.91 1730
3326.45 1668
3327.00 1778
3327.54 1692
3328.08 1801
3328.63 1776
3329.17 1565
3329.72 1532
3330.26 1620
3330.80 1657
3331.35 1675
3331.89 1652
3332.44 1972
3332.98 2313
3333.53 2855
3334.07 3485
3334.61 4063
3335.16 5153
3335.70 6389
3336.25 7426
3336.79 8348
3337.34 9126
3337.88 9777
3338.43 10548
3338.97 10598
3339.52 10449
3340.06 9351
3340.61 8061
3341.15 6871
3341.70 6077
3342.24 5063
3342.79 4015
3343.33 3349
3343.88 2856
3344.42 2495
3344.97 2226
3345.51 2091
3346.06 1970
3346.60 1837
3347.15 1880
3347.69 1852
3348.24 1835
3348.78 1830
3349.33 1892
3349.88 1948
3350.42 1952
3350.97 1908
3351.51 2285
3352.06 2485
3352.61 2405
3353.15 2307
3353.70 2262
3354.24 2437
3354.79 2574
3355.34 2378
3355.88 2296
3356.43 2186
3356.97 2227
3357.52 2219
3358.07 1868
3358.61 1686
3359.16 1697
3359.71 1578
3360.25 1446
3360.80 1508
3361.35 1565
3361.89 1587
3362.44 1648
3362.99 1513
3363.53 1632
3364.08 1674
3364.63 1704
3365.17 1663
3365.72 1656
3366.27 1604
3366.81 1533
3367.36 1658
3367.91 1607
3368.46 1550
3369.00 1466
3369.55 1453
3370.10 1541
3370.64 1381
3371.19 1602
3371.74 1802
3372.29 1600
3372.83 1495
3373.38 1689
3373.93 1712
3374.48 1757
3375.03 1913
3375.57 2020
3376.12 2253
3376.67 2156
3377.22 2030
3377.76 1773
3378.31 1768
3378.86 1834
3379.41 1651
3379.96 1630
3380.50 1569
3381.05 1541
3381.60 1458
3382.15 1338
3382.70 1521
3383.25 1588
3383.79 1311
3384.34 1241
3384.89 1411
3385.44 1374
3385.99 1499
3386.54 1419
3387.09 1455
3387.64 1301
3388.18 1354
3388.73 1374
3389.28 1225
3389.83 1453
3390.38 1412
3390.93 1287
3391.48 1318
3392.03 1254
3392.58 1120
3393.13 1264
3393.67 1354
3394.22 1289
3394.77 1194
3395.32 1279
3395.87 1354
3396.42 1432
3396.97 1286
3397.52 1206
3398.07 1209
3398.62 1237
3399.17 1150
3399.72 1048
3400.27 1043
3400.82 1127
3401.37 1095
3401.92 1011
3402.47 1140
3403.02 979
3403.57 958
3404.12 1067
3404.67 1009
3405.22 1007
3405.77 1160
3406.32 1296
3406.87 1244
3407.42 1043
3407.97 1036
3408.52 1178
3409.07 1116
3409.62 1014
3410.17 1018
3410.72 1078
3411.27 1079
3411.82 1041
3412.38 1088
3412.93 1183
3413.48 1208
3414.03 1342
3414.58 1362
3415.13 1331
3415.68 1332
3416.23 1401
3416.78 1357
3417.33 1228
3417.89 1354
3418.44 1145
3418.99 1199
3419.54 1132
3420.09 1223
3420.64 1200
3421.19 1101
3421.74 1054
3422.30 1106
3422.85 1139
3423.40 1350
3423.95 1321
3424.50 1658
3425.05 1494
3425.61 1565
3426.16 1570
3426.71 1559
3427.26 1452
3427.81 1583
3428.37 1556
3428.92 1483
3429.47 1321
3430.02 1229
3430.58 1197
3431.13 1253
3431.68 1262
3432.23 1277
3432.78 1490
3433.34 1252
3433.89 1162
3434.44 1236
3434.99 1325
3435.55 1396
3436.10 1210
3436.65 1195
3437.21 1242
3437.76 1137
3438.31 1230
3438.86 1267
3439.42 1282
3439.97 1216
3440.52 1242
3441.08 1187
3441.63 1210
3442.18 1175
3442.74 1215
3443.29 1272
3443.84 1240
3444.40 1321
3444.95 1418
3445.50 1265
3446.06 1186
3446.61 1224
3447.16 1104
3447.72 1167
3448.27 1171
3448.82 1007
3449.38 1108
3449.93 1192
3450.48 1240
3451.04 1076
3451.59 1219
3452.15 1127
3452.70 1111
3453.25 1164
3453.81 1015
3454.36 1049
3454.92 1222
3455.47 1256
3456.03 1137
3456.58 1066
3457.13 1121
3457.69 1231
3458.24 1208
3458.80 1208
3459.35 1257
3459.91 1128
3460.46 1133
3461.02 1075
3461.57 1168
3462.13 1082
3462.68 1098
3463.24 1162
3463.79 1220
3464.34 1055
3464.90 1197
3465.46 1223
3466.01 1294
3466.57 1182
3467.12 1261
3467.68 1276
3468.23 1251
3468.79 1270
3469.34 1354
3469.90 1306
3470.45 1330
3471.01 1295
3471.56 1306
3472.12 1434
3472.67 1643
3473.23 1526
3473.79 1539
3474.34 1598
3474.90 1716
3475.45 1585
3476.01 1577
3476.56 1491
3477.12 1421
3477.68 1294
3478.23 1245
3478.79 1435
3479.35 1395
3479.90 1408
3480.46 1497
3481.01 1418
3481.57 1513
3482.13 1572
3482.68 1561
3483.24 1758
3483.80 1730
3484.35 1725
3484.91 1753
3485.47 1966
3486.02 2076
3486.58 1928
3487.14 1870
3487.69 1862
3488.25 1694
3488.81 1920
3489.36 2393
3489.92 2566
3490.48 3084
3491.03 4010
3491.59 4652
3492.15 5901
3492.71 6710
3493.26 8098
3493.82 8896
3494.38 9350
3494.94 9546
3495.49 9354
3496.05 8460
3496.61 7583
3497.17 6641
3497.72 5632
3498.28 4303
3498.84 3696
3499.40 3259
3499.95 3042
3500.51 3112
3501.07 3015
3501.63 3168
3502.19 3020
3502.74 3188
3503.30 3293
3503.86 3144
3504.42 3231
3504.98 3128
3505.53 2972
3506.09 2878
3506.65 2974
3507.21 2845
3507.77 2944
3508.33 2950
3508.88 2639
3509.44 2623
3510.00 2599
3510.56 2440
3511.12 2336
3511.68 2154
3512.24 2174
3512.80 2367
3513.35 1999
3513.91 2146
3514.47 2083
3515.03 2145
3515.59 1945
3516.15 1844
3516.71 1731
3517.27 1698
3517.83 1587
3518.39 1499
3518.95 1450
3519.50 1529
3520.06 1447
3520.62 1381
3521.18 1567
3521.74 1506
3522.30 1486
3522.86 1450
3523.42 1455
3523.98 1499
3524.54 1438
3525.10 1690
3525.66 1489
3526.22 1527
3526.78 1412
3527.34 1391
3527.90 1392
3528.46 1303
3529.02 1206
3529.58 1254
3530.14 1309
3530.70 1451
3531.26 1279
3531.82 1436
3532.38 1393
3532.94 1434
3533.50 1500
3534.06 1427
3534.62 1271
3535.18 1342
3535.75 1355
3536.31 1240
3536.87 1270
3537.43 1293
3537.99 1287
3538.55 1257
3539.11 1355
3539.67 1411
3540.23 1333
3540.79 1177
3541.35 1340
3541.92 1285
3542.48 1349
3543.04 1355
3543.60 1486
3544.16 1371
3544.72 1409
3545.28 1367
3545.84 1203
3546.41 1182
3546.97 1204
3547.53 1153
3548.09 1236
3548.65 1130
3549.21 1164
3549.78 1237
3550.34 1443
3550.90 1234
3551.46 1334
3552.02 1223
3552.59 1185
3553.15 1134
3553.71 1127
3554.27 1136
3554.83 1114
3555.40 1058
3555.96 945
3556.52 1157
3557.08 1039
3557.65 1071
3558.21 1022
3558.77 876
3559.33 974
3559.90 1039
3560.46 1149
3561.02 1067
3561.58 1261
3562.15 1056
3562.71 998
3563.27 1035
3563.83 1028
3564.40 1098
3564.96 1196
3565.52 1156
3566.09 1063
3566.65 1110
3567.21 1103
3567.78 988
3568.34 1118
3568.90 1214
3569.47 1100
3570.03 999
3570.59 1011
3571.16 966
3571.72 1056
3572.28 980
3572.85 1009
3573.41 994
3573.97 999
3574.54 1002
3575.10 1136
3575.66 1257
3576.23 1046
3576.79 1143
3577.36 1160
3577.92 1153
3578.48 1228
3579.05 1255
3579.61 1284
3580.18 1375
3580.74 1304
3581.31 1313
3581.87 1152
3582.43 1022
3583.00 1139
3583.56 1234
3584.13 1119
3584.69 1045
3585.26 1009
3585.82 1002
3586.39 1086
3586.95 980
3587.52 930
3588.08 1014
3588.64 924
3589.21 929
3589.77 903
3590.34 896
3590.90 1030
3591.47 1052
3592.03 1011
3592.60 888
3593.17 1016
3593.73 1039
3594.30 1023
3594.86 1018
3595.43 961
3595.99 930
3596.56 999
3597.12 1092
3597.69 892
3598.25 973
3598.82 1009
3599.39 1065
3599.95 1022
3600.52 1017
3601.08 932
3601.65 949
3602.21 969
3602.78 941
3603.35 898
3603.91 977
3604.48 902
3605.04 944
3605.61 895
3606.18 921
3606.74 1121
3607.31 977
3607.88 967
3608.44 920
3609.01 792
3609.57 814
3610.14 913
3610.71 950
3611.27 947
3611.84 905
3612.41 994
3612.97 1008
3613.54 1019
3614.11 934
3614.68 981
3615.24 877
3615.81 934
3616.38 961
3616.94 1025
3617.51 1107
3618.08 1081
3618.64 1194
3619.21 1154
3619.78 1145
3620.35 1137
3620.91 1201
3621.48 1173
3622.05 1147
3622.62 1132
3623.18 1072
3623.75 1143
3624.32 1084
3624.89 1014
3625.45 928
3626.02 986
3626.59 1015
3627.16 904
3627.73 890
3628.29 883
3628.86 1004
3629.43 847
3630.00 912
3630.57 903
3631.13 965
3631.70 907
3632.27 909
3632.84 875
3633.41 934
3633.98 1010
3634.54 1001
3635.11 941
3635.68 937
3636.25 968
3636.82 1112
3637.39 975
3637.96 942
3638.52 1029
3639.09 868
3639.66 921
3640.23 870
3640.80 1108
3641.37 1157
3641.94 1122
3642.51 1350
3643.08 1317
3643.65 1256
3644.21 1289
3644.78 1283
3645.35 1329
3645.92 1069
3646.49 1268
3647.06 1145
3647.63 1084
3648.20 1047
3648.77 910
3649.34 1021
3649.91 1071
3650.48 1046
3651.05 982
3651.62 1082
3652.19 1098
3652.76 1359
3653.33 1237
3653.90 1117
3654.47 1209
3655.04 1330
3655.61 1337
3656.18 1339
3656.75 1388
3657.32 1182
3657.89 1141
3658.46 1251
3659.03 1235
3659.60 1223
3660.17 1133
3660.74 1108
3661.31 1167
3661.88 1261
3662.45 1295
3663.02 1257
3663.59 1209
3664.16 1238
3664.74 1249
3665.31 1309
3665.88 1281
3666.45 1483
3667.02 1620
3667.59 1558
3668.16 1388
3668.73 1514
3669.30 1358
3669.87 1454
3670.45 1457
3671.02 1222
3671.59 1239
3672.16 1080
3672.73 1115
3673.30 1026
3673.87 1110
3674.45 1159
3675.02 1190
3675.59 1108
3676.16 1004
3676.73 1024
3677.30 1129
3677.88 1096
3678.45 1112
3679.02 1208
3679.59 1204
3680.16 1135
3680.74 1028
3681.31 1003
3681.88 1028
3682.45 980
3683.02 1011
3683.60 1061
3684.17 981
3684.74 922
3685.31 897
3685.89 933
3686.46 904
3687.03 874
3687.60 982
3688.18 1084
3688.75 1005
3689.32 943
3689.89 996
3690.47 942
3691.04 1010
3691.61 1033
3692.19 1041
3692.76 1004
3693.33 992
3693.91 1042
3694.48 961
3695.05 928
3695.62 884
3696.20 913
3696.77 879
3697.34 895
3697.92 977
3698.49 909
3699.06 1066
3699.64 871
3700.21 947
3700.79 1043
3701.36 997
3701.93 896
3702.51 938
3703.08 911
3703.65 943
3704.23 879
3704.80 875
3705.38 1035
3705.95 1001
3706.52 1034
3707.10 1073
3707.67 977
3708.25 830
3708.82 850
3709.39 1094
3709.97 1057
3710.54 837
3711.12 863
3711.69 834
3712.27 993
3712.84 930
3713.42 879
3713.99 998
3714.57 976
3715.14 1065
3715.71 1100
3716.29 973
3716.86 1104
3717.44 1185
3718.01 1038
3718.59 925
3719.16 875
3719.74 1011
3720.31 1047
3720.89 932
3721.47 958
3722.04 952
3722.62 933
3723.19 966
3723.77 856
3724.34 727
3724.92 858
3725.49 924
3726.07 912
3726.64 728
3727.22 831
3727.80 850
3728.37 812
3728.95 827
3729.52 847
3730.10 840
3730.67 842
3731.25 840
3731.83 919
3732.40 910
3732.98 1040
3733.55 1110
3734.13 1157
3734.71 1198
3735.28 1167
3735.86 1124
3736.44 1216
3737.01 1124
3737.59 1130
3738.17 1119
3738.74 1078
3739.32 867
3739.90 885
3740.47 913
3741.05 1013
3741.63 950
3742.20 887
3742.78 894
3743.36 901
3743.93 990
3744.51 975
3745.09 915
3745.66 918
3746.24 840
3746.82 913
3747.40 904
3747.97 866
3748.55 899
3749.13 973
3749.70 874
3750.28 912
3750.86 926
3751.44 949
3752.02 921
3752.59 927
3753.17 888
3753.75 871
3754.33 957
3754.90 1011
3755.48 941
3756.06 855
3756.64 937
3757.22 1027
3757.79 814
3758.37 944
3758.95 1036
3759.53 930
3760.11 901
3760.68 887
3761.26 991
3761.84 996
3762.42 900
3763.00 963
3763.58 934
3764.15 928
3764.73 995
3765.31 997
3765.89 891
3766.47 843
3767.05 864
3767.63 912
3768.21 829
3768.78 871
3769.36 1007
3769.94 979
3770.52 1061
3771.10 1165
3771.68 1100
3772.26 1024
3772.84 1079
3773.42 1166
3774.00 1038
3774.58 1000
3775.15 1082
3775.73 1134
3776.31 1022
3776.89 781
3777.47 793
3778.05 981
3778.63 1113
3779.21 933
3779.79 927
3780.37 918
3780.95 950
3781.53 1034
3782.11 866
3782.69 897
3783.27 812
3783.85 898
3784.43 999
3785.01 834
3785.59 860
3786.17 833
3786.75 858
3787.33 880
3787.91 869
3788.49 912
3789.07 864
3789.65 875
3790.23 920
3790.81 797
3791.39 912
3791.98 983
3792.56 904
3793.14 788
3793.72 822
3794.30 905
3794.88 844
3795.46 935
3796.04 855
3796.62 878
3797.20 1000
3797.78 998
3798.37 1017
3798.95 977
3799.53 877
3800.11 1016
3800.69 941
3801.27 1013
3801.85 1022
3802.43 1006
3803.02 994
3803.60 1114
3804.18 1124
3804.76 1015
3805.34 1117
3805.92 1136
3806.51 1178
3807.09 1151
3807.67 1095
3808.25 1026
3808.83 1145
3809.42 1106
3810.00 1102
3810.58 1188
3811.16 1275
3811.74 1271
3812.33 1226
3812.91 1220
3813.49 1241
3814.07 1126
3814.66 1146
3815.24 1138
3815.82 1253
3816.40 1326
3816.99 1290
3817.57 1355
3818.15 1212
3818.73 1263
3819.32 1303
3819.90 1157
3820.48 1181
3821.06 1060
3821.65 963
3822.23 1012
3822.81 1161
3823.40 1138
3823.98 945
3824.56 966
3825.15 1102
3825.73 1167
3826.31 1044
3826.90 1089
3827.48 1018
3828.06 978
3828.65 967
3829.23 995
3829.81 959
3830.40 1034
3830.98 1011
3831.56 890
3832.15 953
3832.73 1029
3833.32 948
3833.90 933
3834.48 917
3835.07 1022
3835.65 906
3836.23 1042
3836.82 1010
3837.40 869
3837.99 921
3838.57 885
3839.16 967
3839.74 833
3840.32 882
3840.91 996
3841.49 888
3842.08 944
3842.66 845
3843.25 862
3843.83 976
3844.42 907
3845.00 1018
3845.59 891
3846.17 797
3846.76 834
3847.34 776
3847.92 710
3848.51 765
3849.09 836
3849.68 842
3850.27 858
3850.85 904
3851.44 859
3852.02 803
3852.61 840
3853.19 772
3853.78 776
3854.36 874
3854.95 902
3855.53 928
3856.12 963
3856.70 888
3857.29 775
3857.88 827
3858.46 1051
3859.05 1060
3859.63 990
3860.22 847
3860.80 883
3861.39 971
3861.98 967
3862.56 1135
3863.15 1150
3863.73 1159
3864.32 1197
3864.91 1103
3865.49 1137
3866.08 1057
3866.67 1054
3867.25 1195
3867.84 1145
3868.43 1142
3869.01 1202
3869.60 1096
3870.19 1135
3870.77 1013
3871.36 1092
3871.95 1056
3872.53 1125
3873.12 1078
3873.71 899
3874.29 1068
3874.88 1030
3875.47 1060
3876.05 963
3876.64 1014
3877.23 1019
3877.82 1116
3878.40 994
3878.99 1050
3879.58 1052
3880.16 1157
3880.75 875
3881.34 871
3881.93 887
3882.51 896
3883.10 1078
3883.69 1005
3884.28 985
3884.87 871
3885.45 909
3886.04 870
3886.63 893
3887.22 825
3887.80 884
3888.39 952
3888.98 838
3889.57 1021
3890.16 1006
3890.74 1116
3891.33 1027
3891.92 1001
3892.51 1121
3893.10 1031
3893.69 888
3894.27 1006
3894.86 1004
3895.45 967
3896.04 966
3896.63 984
3897.22 919
3897.81 972
3898.40 830
3898.98 825
3899.57 900
3900.16 892
3900.75 925
3901.34 911
3901.93 964
3902.52 945
3903.11 850
3903.70 959
3904.29 919
3904.87 938
3905.46 900
3906.05 895
3906.64 984
3907.23 966
3907.82 857
3908.41 958
3909.00 917
3909.59 930
3910.18 953
3910.77 1051
3911.36 1038
3911.95 1001
3912.54 974
3913.13 825
3913.72 870
3914.31 951
3914.90 924
3915.49 984
3916.08 939
3916.67 930
3917.26 856
3917.85 958
3918.44 1002
3919.03 785
3919.62 825
3920.21 886
3920.80 818
3921.39 841
3921.98 856
3922.57 816
3923.16 822
3923.75 744
3924.34 728
3924.94 812
3925.53 879
3926.12 888
3926.71 772
3927.30 857
3927.89 817
3928.48 783
3929.07 811
3929.66 857
3930.25 804
3930.85 810
3931.44 748
3932.03 832
3932.62 796
3933.21 709
3933.80 734
3934.39 700
3934.99 732
3935.58 807
3936.17 879
3936.76 799
3937.35 874
3937.94 908
3938.54 926
3939.13 883
3939.72 977
3940.31 926
3940.90 935
3941.49 981
3942.09 998
3942.68 1034
3943.27 1141
3943.86 1112
3944.46 1126
3945.05 1140
3945.64 1147
3946.23 997
3946.82 866
3947.42 889
3948.01 906
3948.60 841
3949.20 904
3949.79 974
3950.38 918
3950.97 849
3951.57 897
3952.16 837
3952.75 849
3953.34 859
3953.94 915
3954.53 893
3955.12 845
3955.72 833
3956.31 927
3956.90 947
3957.50 933
3958.09 873
3958.68 884
3959.28 854
3959.87 911
3960.46 862
3961.06 966
3961.65 1007
3962.24 942
3962.84 936
3963.43 833
3964.02 812
3964.62 835
3965.21 813
3965.81 859
3966.40 896
3966.99 943
3967.59 1039
3968.18 970
3968.78 868
3969.37 1040
3969.96 1156
3970.56 957
3971.15 928
3971.75 822
3972.34 885
3972.94 885
3973.53 792
3974.12 838
3974.72 906
3975.31 899
3975.91 1092
3976.50 1000
3977.10 1055
3977.69 1070
3978.29 1059
3978.88 1034
3979.48 955
3980.07 1232
3980.67 1138
3981.26 1146
3981.86 1103
3982.45 969
3983.05 1010
3983.64 1003
3984.24 993
3984.83 1008
3985.43 1066
3986.02 1073
3986.62 1015
3987.21 1050
3987.81 1055
3988.40 915
3989.00 988
3989.60 915
3990.19 1015
3990.79 1068
3991.38 968
3991.98 1065
3992.57 885
3993.17 884
3993.77 969
3994.36 1116
3994.96 974
3995.55 1043
3996.15 1074
3996.75 1059
3997.34 1119
3997.94 1072
3998.54 1108
3999.13 968
3999.73 1070
4000.32 1052
4000.92 1179
4001.52 1109
4002.11 998
4002.71 956
4003.31 944
4003.90 1016
4004.50 903
4005.10 943
4005.69 932
4006.29 872
4006.89 1022
4007.49 989
4008.08 1015
4008.68 1185
4009.28 996
4009.87 1000
4010.47 971
4011.07 850
4011.67 938
4012.26 1023
4012.86 996
4013.46 1059
4014.05 994
4014.65 924
4015.25 979
4015.85 943
4016.44 1097
4017.04 973
4017.64 861
4018.24 894
4018.84 853
4019.43 920
4020.03 946
4020.63 937
4021.23 895
4021.83 885
4022.42 938
4023.02 843
4023.62 903
4024.22 933
4024.82 1034
4025.41 1033
4026.01 1016
4026.61 1051
4027.21 1139
4027.81 1210
4028.41 1356
4029.01 1418
4029.60 1669
4030.20 1763
4030.80 1797
4031.40 1809
4032.00 1594
4032.60 1746
4033.20 1779
4033.80 1549
4034.39 1423
4034.99 1523
4035.59 1374
4036.19 1239
4036.79 1095
4037.39 1065
4037.99 996
4038.59 956
4039.19 1083
4039.79 928
4040.39 921
4040.99 960
4041.59 783
4042.18 918
4042.78 917
4043.38 863
4043.98 879
4044.58 755
4045.18 746
4045.78 799
4046.38 882
4046.98 916
4047.58 841
4048.18 767
4048.78 759
4049.38 890
4049.98 751
4050.58 840
4051.18 942
4051.78 841
4052.38 891
4052.98 823
4053.58 881
4054.19 852
4054.79 822
4055.39 904
4055.99 888
4056.59 927
4057.19 856
4057.79 807
4058.39 875
4058.99 849
4059.59 904
4060.19 950
4060.79 889
4061.39 939
4061.99 813
4062.60 865
4063.20 930
4063.80 910
4064.40 964
4065.00 898
4065.60 919
4066.20 983
4066.80 932
4067.41 903
4068.01 1031
4068.61 957
4069.21 1001
4069.81 834
4070.41 874
4071.02 847
4071.62 918
4072.22 868
4072.82 907
4073.42 794
4074.02 645
4074.63 766
4075.23 781
4075.83 832
4076.43 808
4077.03 808
4077.64 803
4078.24 855
4078.84 692
4079.44 805
4080.05 737
4080.65 880
4081.25 842
4081.85 903
4082.46 912
4083.06 884
4083.66 887
4084.26 821
4084.87 817
4085.47 871
4086.07 784
4086.67 748
4087.28 736
4087.88 729
4088.48 773
4089.09 820
4089.69 864
4090.29 813
4090.90 815
4091.50 798
4092.10 751
4092.71 845
4093.31 948
4093.91 931
4094.52 878
4095.12 781
4095.72 799
4096.33 889
4096.93 903
4097.53 889
4098.14 773
4098.74 934
4099.34 921
4099.95 863
4100.55 839
4101.16 743
4101.76 834
4102.36 887
4102.97 852
4103.57 872
4104.18 875
4104.78 925
4105.38 888
4105.99 951
4106.59 822
4107.20 772
4107.80 810
4108.41 765
4109.01 884
4109.62 850
4110.22 937
4110.82 917
4111.43 863
4112.03 788
4112.64 753
4113.24 885
4113.85 940
4114.45 874
4115.06 881
4115.66 914
4116.27 877
4116.87 798
4117.48 809
4118.08 849
4118.69 856
4119.29 827
4119.90 785
4120.50 762
4121.11 828
4121.72 828
4122.32 769
4122.93 784
4123.53 828
4124.14 803
4124.74 818
4125.35 834
4125.95 786
4126.56 773
4127.17 804
4127.77 777
4128.38 763
4128.98 764
4129.59 780
4130.20 780
4130.80 857
4131.41 810
4132.01 833
4132.62 892
4133.23 841
4133.83 857
4134.44 852
4135.05 801
4135.65 934
4136.26 1025
4136.87 906
4137.47 816
4138.08 923
4138.69 1025
4139.29 930
4139.90 966
4140.51 907
4141.11 882
4141.72 903
4142.33 934
4142.93 938
4143.54 913
4144.15 882
4144.75 806
4145.36 842
4145.97 1059
4146.58 992
4147.18 872
4147.79 895
4148.40 968
4149.01 956
4149.61 754
4150.22 870
4150.83 891
4151.44 866
4152.04 874
4152.65 943
4153.26 816
4153.87 777
4154.47 834
4155.08 885
4155.69 725
4156.30 774
4156.91 869
4157.51 936
4158.12 962
4158.73 997
4159.34 906
4159.95 1050
4160.56 1056
4161.16 998
4161.77 994
4162.38 1027
4162.99 1172
4163.60 1148
4164.21 991
4164.81 818
4165.42 907
4166.03 803
4166.64 762
4167.25 897
4167.86 911
4168.47 889
4169.08 832
4169.69 773
4170.29 890
4170.90 843
4171.51 727
4172.12 882
4172.73 929
4173.34 770
4173.95 864
4174.56 1002
4175.17 921
4175.78 915
4176.39 827
4177.00 941
4177.61 943
4178.22 850
4178.82 891
4179.43 839
4180.04 798
4180.65 857
4181.26 867
4181.87 818
4182.48 852
4183.09 830
4183.70 926
4184.31 903
4184.92 970
4185.53 1086
4186.14 1017
4186.75 981
4187.36 954
4187.97 924
4188.58 903
4189.19 1036
4189.81 1005
4190.42 872
4191.03 824
4191.64 766
4192.25 825
4192.86 888
4193.47 825
4194.08 859
4194.69 878
4195.30 894
4195.91 845
4196.52 830
4197.13 792
4197.74 941
4198.36 982
4198.97 861
4199.58 916
4200.19 884
4200.80 861
4201.41 795
4202.02 826
4202.63 889
4203.25 880
4203.86 857
4204.47 852
4205.08 760
4205.69 889
4206.30 861
4206.92 852
4207.53 803
4208.14 744
4208.75 694
4209.36 845
4209.97 854
4210.59 854
4211.20 832
4211.81 917
4212.42 827
4213.03 802
4213.65 799
4214.26 746
4214.87 799
4215.48 808
4216.10 926
4216.71 725
4217.32 807
4217.93 822
4218.55 790
4219.16 822
4219.77 870
4220.38 885
4221.00 837
4221.61 900
4222.22 984
4222.83 1027
4223.45 1012
4224.06 939
4224.67 1007
4225.29 907
4225.90 962
4226.51 1051
4227.13 912
4227.74 925
4228.35 1061
4228.96 1070
4229.58 1093
4230.19 1035
4230.80 1026
4231.42 1049
4232.03 1040
4232.65 1093
4233.26 1175
4233.87 1267
4234.49 1504
4235.10 1472
4235.71 1616
4236.33 1917
4236.94 2051
4237.56 1743
4238.17 1718
4238.78 1787
4239.40 1647
4240.01 1503
4240.63 1350
4241.24 1262
4241.85 1222
4242.47 1123
4243.08 1030
4243.70 1014
4244.31 1006
4244.93 877
4245.54 1017
4246.15 966
4246.77 899
4247.38 999
4248.00 882
4248.61 955
4249.23 1010
4249.84 982
4250.46 958
4251.07 964
4251.69 897
4252.30 929
4252.92 857
4253.53 892
4254.15 867
4254.76 1002
4255.38 919
4255.99 904
4256.61 964
4257.22 956
4257.84 1032
4258.45 985
4259.07 1075
4259.69 868
4260.30 890
4260.92 749
4261.53 724
4262.15 829
4262.76 868
4263.38 901
4263.99 892
4264.61 921
4265.23 876
4265.84 894
4266.46 888
4267.07 946
4267.69 987
4268.31 924
4268.92 930
4269.54 884
4270.16 976
4270.77 1039
4271.39 897
4272.00 899
4272.62 844
4273.24 799
4273.85 998
4274.47 1005
4275.09 975
4275.70 1074
4276.32 1060
4276.94 975
4277.55 1058
4278.17 1109
4278.79 1065
4279.40 1069
4280.02 999
4280.64 850
4281.26 933
4281.87 948
4282.49 933
4283.11 872
4283.72 903
4284.34 880
4284.96 848
4285.58 796
4286.19 826
4286.81 860
4287.43 807
4288.05 795
4288.66 825
4289.28 878
4289.90 931
4290.52 928
4291.13 820
4291.75 746
4292.37 756
4292.99 847
4293.61 845
4294.22 825
4294.84 807
4295.46 811
4296.08 880
4296.70 815
4297.31 815
4297.93 865
4298.55 951
4299.17 793
4299.79 744
4300.41 886
4301.03 831
4301.64 834
4302.26 839
4302.88 785
4303.50 953
4304.12 937
4304.74 800
4305.36 833
4305.97 821
4306.59 837
4307.21 903
4307.83 821
4308.45 999
4309.07 896
4309.69 877
4310.31 798
4310.93 836
4311.55 855
4312.17 799
4312.78 880
4313.40 879
4314.02 959
4314.64 986
4315.26 831
4315.88 831
4316.50 855
4317.12 874
4317.74 902
4318.36 968
4318.98 855
4319.60 779
4320.22 810
4320.84 828
4321.46 831
4322.08 771
4322.70 789
4323.32 737
4323.94 900
4324.56 891
4325.18 925
4325.80 839
4326.42 1104
4327.04 1053
4327.66 1027
4328.28 872
4328.90 943
4329.52 867
4330.14 890
4330.76 849
4331.39 966
4332.01 1100
4332.63 1117
4333.25 940
4333.87 983
4334.49 958
4335.11 886
4335.73 1138
4336.35 1245
4336.97 1312
4337.59 1434
4338.22 1435
4338.84 1431
4339.46 1636
4340.08 1680
4340.70 1773
4341.32 1526
4341.94 1434
4342.57 1523
4343.19 1509
4343.81 1672
4344.43 1694
4345.05 1770
4345.67 2027
4346.29 2498
4346.92 2922
4347.54 3202
4348.16 3430
4348.78 3741
4349.40 4142
4350.03 3922
4350.65 3948
4351.27 3451
4351.89 3095
4352.51 2635
4353.14 2266
4353.76 2051
4354.38 1571
4355.00 1411
4355.63 1514
4356.25 1347
4356.87 1404
4357.49 1290
4358.12 1320
4358.74 1350
4359.36 1229
4359.98 1301
4360.61 1382
4361.23 1353
4361.85 1258
4362.48 1284
4363.10 1209
4363.72 1337
4364.34 1296
4364.97 1266
4365.59 1394
4366.21 1240
4366.84 1155
4367.46 1157
4368.08 1184
4368.71 1095
4369.33 1047
4369.95 1028
4370.58 1077
4371.20 1010
4371.82 920
4372.45 868
4373.07 977
4373.70 926
4374.32 798
4374.94 818
4375.57 878
4376.19 807
4376.81 981
4377.44 1049
4378.06 1036
4378.69 1026
4379.31 1002
4379.94 1066
4380.56 1036
4381.18 1025
4381.81 1043
4382.43 858
4383.06 925
4383.68 868
4384.31 815
4384.93 932
4385.55 873
4386.18 865
4386.80 804
4387.43 907
4388.05 1067
4388.68 950
4389.30 727
4389.93 863
4390.55 940
4391.18 835
4391.80 775
4392.43 756
4393.05 683
4393.68 698
4394.30 721
4394.93 835
4395.55 792
4396.18 699
4396.80 738
4397.43 762
4398.05 853
4398.68 871
4399.31 816
4399.93 804
4400.56 876
4401.18 888
4401.81 840
4402.43 822
4403.06 871
4403.69 901
4404.31 906
4404.94 848
4405.56 910
4406.19 752
4406.82 811
4407.44 825
4408.07 828
4408.69 848
4409.32 871
4409.95 870
4410.57 820
4411.20 840
4411.83 799
4412.45 821
4413.08 794
4413.71 869
4414.33 861
4414.96 983
4415.59 858
4416.21 773
4416.84 737
4417.47 708
4418.09 800
4418.72 831
4419.35 822
4419.97 866
4420.60 775
4421.23 759
4421.85 720
4422.48 794
4423.11 768
4423.74 783
4424.36 785
4424.99 821
4425.62 815
4426.25 701
4426.87 721
4427.50 840
4428.13 799
4428.76 740
4429.38 755
4430.01 793
4430.64 724
4431.27 753
4431.89 864
4432.52 851
4433.15 828
4433.78 824
4434.41 918
4435.03 907
4435.66 828
4436.29 721
4436.92 792
4437.55 760
4438.18 693
4438.80 779
4439.43 899
4440.06 840
4440.69 765
4441.32 740
4441.95 797
4442.57 766
4443.20 680
4443.83 764
4444.46 848
4445.09 764
4445.72 802
4446.35 742
4446.98 741
4447.61 803
4448.23 858
4448.86 751
4449.49 810
4450.12 831
4450.75 880
4451.38 813
4452.01 903
4452.64 799
4453.27 934
4453.90 856
4454.53 813
4455.16 825
4455.79 896
4456.42 830
4457.05 803
4457.67 822
4458.30 931
4458.93 980
4459.56 900
4460.19 876
4460.82 822
4461.45 842
4462.08 886
4462.71 804
4463.34 852
4463.97 867
4464.60 807
4465.23 763
4465.86 765
4466.49 788
4467.13 874
4467.76 745
4468.39 838
4469.02 794
4469.65 736
4470.28 684
4470.91 800
4471.54 808
4472.17 705
4472.80 658
4473.43 705
4474.06 819
4474.69 843
4475.32 790
4475.95 748
4476.59 835
4477.22 824
4477.85 814
4478.48 674
4479.11 737
4479.74 716
4480.37 768
4481.00 755
4481.64 823
4482.27 802
4482.90 814
4483.53 823
4484.16 816
4484.79 804
4485.42 839
4486.06 820
4486.69 733
4487.32 693
4487.95 737
4488.58 713
4489.22 797
4489.85 861
4490.48 809
4491.11 867
4491.74 883
4492.38 825
4493.01 814
4493.64 834
4494.27 827
4494.90 847
4495.54 884
4496.17 943
4496.80 814
4497.43 789
4498.07 841
4498.70 927
4499.33 886
4499.96 830
4500.60 884
4501.23 984
4501.86 1038
4502.50 1149
4503.13 1227
4503.76 1127
4504.39 1274
4505.03 1335
4505.66 1154
4506.29 1156
4506.93 1110
4507.56 1031
4508.19 982
4508.83 900
4509.46 1062
4510.09 900
4510.73 945
4511.36 876
4511.99 925
4512.63 956
4513.26 866
4513.89 786
4514.53 860
4515.16 890
4515.80 900
4516.43 825
4517.06 754
4517.70 844
4518.33 759
4518.97 740
4519.60 833
4520.23 804
4520.87 765
4521.50 808
4522.14 833
4522.77 741
4523.40 702
4524.04 716
4524.67 717
4525.31 721
4525.94 785
4526.58 846
4527.21 803
4527.85 727
4528.48 766
4529.12 740
4529.75 907
4530.38 802
4531.02 885
4531.65 943
4532.29 1010
4532.92 1051
4533.56 1131
4534.19 1168
4534.83 1261
4535.46 1147
4536.10 1185
4536.74 1114
4537.37 1005
4538.01 982
4538.64 914
4539.28 994
4539.91 920
4540.55 867
4541.18 830
4541.82 837
4542.45 853
4543.09 809
4543.73 855
4544.36 781
4545.00 816
4545.63 802
4546.27 744
4546.91 761
4547.54 699
4548.18 696
4548.81 718
4549.45 696
4550.09 686
4550.72 762
4551.36 684
4551.99 723
4552.63 760
4553.27 700
4553.90 668
4554.54 670
4555.18 676
4555.81 791
4556.45 756
4557.09 752
4557.72 835
4558.36 840
4559.00 734
4559.63 867
4560.27 698
4560.91 782
4561.54 703
4562.18 703
4562.82 755
4563.46 802
4564.09 803
4564.73 787
4565.37 738
4566.00 797
4566.64 761
4567.28 717
4567.92 747
4568.55 800
4569.19 762
4569.83 872
4570.47 841
4571.10 714
4571.74 831
4572.38 845
4573.02 924
4573.66 810
4574.29 729
4574.93 657
4575.57 653
4576.21 717
4576.85 729
4577.48 774
4578.12 769
4578.76 830
4579.40 807
4580.04 773
4580.67 728
4581.31 715
4581.95 738
4582.59 822
4583.23 892
4583.87 778
4584.51 783
4585.14 860
4585.78 948
4586.42 763
4587.06 764
4587.70 862
4588.34 896
4588.98 810
4589.62 822
4590.26 903
4590.89 970
4591.53 1016
4592.17 1230
4592.81 1477
4593.45 1227
4594.09 1279
4594.73 1248
4595.37 1305
4596.01 1186
4596.65 1039
4597.29 1129
4597.93 908
4598.57 913
4599.21 910
4599.85 869
4600.49 821
4601.12 891
4601.76 912
4602.40 977
4603.04 910
4603.68 924
4604.32 909
4604.96 892
4605.60 857
4606.24 878
4606.88 827
4607.52 856
4608.17 860
4608.81 884
4609.45 743
4610.09 770
4610.73 810
4611.37 940
4612.01 923
4612.65 816
4613.29 766
4613.93 743
4614.57 865
4615.21 879
4615.85 865
4616.49 828
4617.13 855
4617.77 944
4618.41 886
4619.06 939
4619.70 877
4620.34 892
4620.98 928
4621.62 879
4622.26 869
4622.90 832
4623.54 798
4624.19 682
4624.83 804
4625.47 807
4626.11 776
4626.75 826
4627.39 873
4628.03 836
4628.68 809
4629.32 903
4629.96 909
4630.60 850
4631.24 810
4631.89 909
4632.53 869
4633.17 879
4633.81 910
4634.45 882
4635.10 929
4635.74 963
4636.38 917
4637.02 885
4637.66 984
4638.31 905
4638.95 954
4639.59 876
4640.23 839
4640.88 940
4641.52 851
4642.16 903
4642.80 966
4643.45 942
4644.09 897
4644.73 921
4645.38 835
4646.02 723
4646.66 871
4647.30 875
4647.95 762
4648.59 902
4649.23 843
4649.88 780
4650.52 815
4651.16 861
4651.81 824
4652.45 778
4653.09 771
4653.74 868
4654.38 896
4655.02 883
4655.67 878
4656.31 724
4656.95 779
4657.60 748
4658.24 689
4658.89 701
4659.53 718
4660.17 745
4660.82 763
4661.46 702
4662.10 727
4662.75 675
4663.39 662
4664.04 695
4664.68 738
4665.33 650
4665.97 722
4666.61 765
4667.26 779
4667.90 722
4668.55 728
4669.19 763
4669.84 764
4670.48 723
4671.12 712
4671.77 718
4672.41 758
4673.06 749
4673.70 767
4674.35 802
4674.99 747
4675.64 738
4676.28 674
4676.93 676
4677.57 756
4678.22 750
4678.86 701
4679.51 631
4680.15 744
4680.80 772
4681.44 954
4682.09 910
4682.74 848
4683.38 727
4684.03 752
4684.67 794
4685.32 784
4685.96 848
4686.61 740
4687.25 767
4687.90 731
4688.55 657
4689.19 680
4689.84 680
4690.48 742
4691.13 691
4691.78 771
4692.42 739
4693.07 779
4693.71 860
4694.36 841
4695.01 908
4695.65 925
4696.30 964
4696.95 906
4697.59 1062
4698.24 1000
4698.89 1075
4699.53 1050
4700.18 1291
4700.83 1243
4701.47 1377
4702.12 1353
4702.77 1259
4703.41 1381
4704.06 1375
4704.71 1201
4705.35 1062
4706.00 998
4706.65 979
4707.29 1115
4707.94 878
4708.59 930
4709.24 813
4709.88 879
4710.53 935
4711.18 902
4711.83 859
4712.47 915
4713.12 823
4713.77 863
4714.42 874
4715.06 827
4715.71 952
4716.36 886
4717.01 909
4717.65 1107
4718.30 1010
4718.95 910
4719.60 822
4720.25 804
4720.89 780
4721.54 833
4722.19 922
4722.84 811
4723.49 771
4724.13 749
4724.78 897
4725.43 892
4726.08 881
4726.73 933
4727.38 1077
4728.03 1135
4728.67 1088
4729.32 1056
4729.97 1117
4730.62 1115
4731.27 1007
4731.92 1058
4732.57 1004
4733.22 963
4733.86 897
4734.51 920
4735.16 790
4735.81 799
4736.46 863
4737.11 775
4737.76 818
4738.41 897
4739.06 815
4739.71 761
4740.36 826
4741.01 912
4741.65 889
4742.30 925
4742.95 782
4743.60 942
4744.25 913
4744.90 892
4745.55 918
4746.20 869
4746.85 813
4747.50 860
4748.15 897
4748.80 933
4749.45 927
4750.10 912
4750.75 964
4751.40 1037
4752.05 1037
4752.70 973
4753.35 1058
4754.00 1125
4754.65 1098
4755.30 1234
4755.95 1004
4756.61 1092
4757.26 1072
4757.91 1009
4758.56 971
4759.21 973
4759.86 892
4760.51 920
4761.16 862
4761.81 890
4762.46 846
4763.11 988
4763.76 945
4764.41 890
4765.07 922
4765.72 790
4766.37 908
4767.02 913
4767.67 989
4768.32 1023
4768.97 1006
4769.62 1023
4770.28 871
4770.93 861
4771.58 863
4772.23 756
4772.88 853
4773.53 789
4774.19 795
4774.84 837
4775.49 778
4776.14 798
4776.79 770
4777.44 728
4778.10 755
4778.75 799
4779.40 747
4780.05 833
4780.70 879
4781.36 938
4782.01 959
4782.66 940
4783.31 975
4783.97 930
4784.62 940
4785.27 845
4785.92 866
4786.58 824
4787.23 876
4787.88 808
4788.53 787
4789.19 842
4789.84 830
4790.49 918
4791.15 864
4791.80 836
4792.45 919
4793.10 898
4793.76 886
4794.41 872
4795.06 791
4795.72 794
4796.37 813
4797.02 744
4797.68 913
4798.33 871
4798.98 893
4799.64 802
4800.29 855
4800.94 820
4801.60 868
4802.25 835
4802.90 920
4803.56 843
4804.21 797
4804.87 851
4805.52 783
4806.17 863
4806.83 931
4807.48 876
4808.14 870
4808.79 813
4809.44 746
4810.10 783
4810.75 774
4811.41 762
4812.06 767
4812.71 881
4813.37 861
4814.02 802
4814.68 864
4815.33 812
4815.99 820
4816.64 835
4817.30 839
4817.95 767
4818.61 782
4819.26 986
4819.92 888
4820.57 835
4821.23 902
4821.88 857
4822.53 799
4823.19 832
4823.85 883
4824.50 894
4825.16 836
4825.81 839
4826.47 880
4827.12 882
4827.78 804
4828.43 929
4829.09 1054
4829.74 990
4830.40 937
4831.05 1028
4831.71 1055
4832.37 978
4833.02 986
4833.68 1013
4834.33 1208
4834.99 1044
4835.64 1013
4836.30 1057
4836.96 1103
4837.61 1280
4838.27 1233
4838.92 1158
4839.58 1106
4840.24 1215
4840.89 1340
4841.55 1245
4842.21 1341
4842.86 1392
4843.52 1432
4844.18 1438
4844.83 1394
4845.49 1484
4846.14 1349
4846.80 1344
4847.46 1435
4848.11 1431
4848.77 1680
4849.43 1807
4850.09 1906
4850.74 2176
4851.40 2287
4852.06 2860
4852.71 3022
4853.37 2920
4854.03 2901
4854.68 2827
4855.34 2506
4856.00 2248
4856.66 2078
4857.31 2011
4857.97 2014
4858.63 2028
4859.29 1957
4859.94 1976
4860.60 2110
4861.26 2141
4861.92 2149
4862.57 1961
4863.23 1816
4863.89 1749
4864.55 1824
4865.21 1845
4865.86 1811
4866.52 1701
4867.18 1803
4867.84 1884
4868.50 1712
4869.15 1582
4869.81 1764
4870.47 1716
4871.13 1710
4871.79 1551
4872.45 1619
4873.10 1667
4873.76 1599
4874.42 1563
4875.08 1506
4875.74 1609
4876.40 1465
4877.06 1602
4877.71 1529
4878.37 1393
4879.03 1466
4879.69 1483
4880.35 1535
4881.01 1483
4881.67 1509
4882.33 1622
4882.99 1529
4883.65 1456
4884.30 1454
4884.96 1452
4885.62 1161
4886.28 1134
4886.94 1256
4887.60 1375
4888.26 1263
4888.92 1241
4889.58 1418
4890.24 1382
4890.90 1480
4891.56 1675
4892.22 1574
4892.88 1520
4893.54 1490
4894.20 1590
4894.86 1444
4895.52 1370
4896.18 1521
4896.84 1345
4897.50 1361
4898.16 1378
4898.82 1395
4899.48 1356
4900.14 1261
4900.80 1323
4901.46 1228
4902.12 1315
4902.78 1346
4903.44 1316
4904.10 1291
4904.76 1215
4905.42 1213
4906.08 1092
4906.74 1070
4907.40 1085
4908.06 1047
4908.73 1161
4909.39 1198
4910.05 1134
4910.71 1186
4911.37 1176
4912.03 1087
4912.69 938
4913.35 1078
4914.01 1025
4914.68 1017
4915.34 916
4916.00 1001
4916.66 1025
4917.32 902
4917.98 877
4918.64 970
4919.31 926
4919.97 926
4920.63 900
4921.29 947
4921.95 1146
4922.61 953
4923.28 849
4923.94 905
4924.60 939
4925.26 963
4925.92 1053
4926.59 926
4927.25 799
4927.91 839
4928.57 961
4929.23 989
4929.90 869
4930.56 868
4931.22 897
4931.88 834
4932.55 815
4933.21 935
4933.87 928
4934.53 892
4935.20 916
4935.86 858
4936.52 844
4937.18 754
4937.85 936
4938.51 861
4939.17 839
4939.84 871
4940.50 842
4941.16 860
4941.82 934
4942.49 944
4943.15 817
4943.81 733
4944.48 814
4945.14 785
4945.80 755
4946.47 835
4947.13 756
4947.79 851
4948.46 798
4949.12 822
4949.79 781
4950.45 805
4951.11 900
4951.78 791
4952.44 763
4953.10 894
4953.77 867
4954.43 837
4955.10 787
4955.76 819
4956.42 819
4957.09 810
4957.75 771
4958.42 735
4959.08 831
4959.74 749
4960.41 772
4961.07 874
4961.74 901
4962.40 891
4963.07 946
4963.73 1037
4964.40 961
4965.06 946
4965.73 1180
4966.39 1178
4967.05 1187
4967.72 1056
4968.38 985
4969.05 1002
4969.71 962
4970.38 895
4971.04 837
4971.71 848
4972.37 910
4973.04 958
4973.70 912
4974.37 816
4975.04 739
4975.70 872
4976.37 808
4977.03 829
4977.70 834
4978.36 825
4979.03 881
4979.69 918
4980.36 807
4981.03 831
4981.69 857
4982.36 794
4983.02 831
4983.69 732
4984.35 810
4985.02 943
4985.69 840
4986.35 843
4987.02 897
4987.68 921
4988.35 985
4989.02 1014
4989.68 1039
4990.35 1120
4991.02 1146
4991.68 1323
4992.35 1238
4993.02 1298
4993.68 1168
4994.35 1197
4995.02 1157
4995.68 1034
4996.35 850
4997.02 830
4997.68 964
4998.35 923
4999.02 825
4999.68 759
5000.35 749
5001.02 775
5001.68 785
5002.35 815
5003.02 740
5003.69 672
5004.35 703
5005.02 763
5005.69 837
5006.35 716
5007.02 716
5007.69 769
5008.36 852
5009.02 835
5009.69 746
5010.36 762
5011.03 781
5011.70 829
5012.36 745
5013.03 735
5013.70 690
5014.37 704
5015.04 674
5015.70 768
5016.37 772
5017.04 718
5017.71 707
5018.38 803
5019.04 798
5019.71 735
5020.38 735
5021.05 763
5021.72 757
5022.39 807
5023.05 724
5023.72 649
5024.39 696
5025.06 746
5025.73 628
5026.40 711
5027.07 769
5027.74 803
5028.40 769
5029.07 832
5029.74 816
5030.41 769
5031.08 772
5031.75 702
5032.42 729
5033.09 831
5033.76 855
5034.43 815
5035.10 732
5035.76 667
5036.43 675
5037.10 726
5037.77 741
5038.44 697
5039.11 599
5039.78 698
5040.45 763
5041.12 817
5041.79 708
5042.46 705
5043.13 686
5043.80 744
5044.47 657
5045.14 591
5045.81 710
5046.48 676
5047.15 697
5047.82 751
5048.49 651
5049.16 707
5049.83 734
5050.50 626
5051.17 669
5051.84 639
5052.51 721
5053.18 680
5053.85 696
5054.52 719
5055.20 606
5055.87 586
5056.54 682
5057.21 695
5057.88 664
5058.55 641
5059.22 706
5059.89 602
5060.56 707
5061.23 655
5061.90 593
5062.58 634
5063.25 646
5063.92 664
5064.59 662
5065.26 724
5065.93 579
5066.60 648
5067.27 580
5067.95 620
5068.62 718
5069.29 685
5069.96 671
5070.63 653
5071.30 614
5071.98 577
5072.65 665
5073.32 712
5073.99 843
5074.66 751
5075.34 695
5076.01 702
5076.68 657
5077.35 686
5078.02 744
5078.70 758
5079.37 723
5080.04 762
5080.71 765
5081.39 790
5082.06 719
5082.73 754
5083.40 875
5084.08 797
5084.75 654
5085.42 662
5086.09 719
5086.77 758
5087.44 673
5088.11 831
5088.79 822
5089.46 701
5090.13 731
5090.80 864
5091.48 793
5092.15 837
5092.82 829
5093.50 913
5094.17 889
5094.84 877
5095.52 862
5096.19 912
5096.86 860
5097.54 885
5098.21 814
5098.88 785
5099.56 803
5100.23 795
5100.90 717
5101.58 727
5102.25 856
5102.93 822
5103.60 855
5104.27 787
5104.95 919
5105.62 886
5106.30 855
5106.97 858
5107.64 836
5108.32 851
5108.99 829
5109.67 881
5110.34 836
5111.02 763
5111.69 845
5112.36 827
5113.04 637
5113.71 705
5114.39 831
5115.06 735
5115.74 736
5116.41 668
5117.09 772
5117.76 789
5118.44 808
5119.11 750
5119.79 797
5120.46 829
5121.14 825
5121.81 759
5122.49 828
5123.16 753
5123.84 641
5124.51 727
5125.19 844
5125.86 906
5126.54 717
5127.21 743
5127.89 747
5128.56 757
5129.24 725
5129.92 714
5130.59 662
5131.27 767
5131.94 744
5132.62 723
5133.29 764
5133.97 780
5134.65 756
5135.32 801
5136.00 717
5136.67 696
5137.35 760
5138.03 757
5138.70 808
5139.38 662
5140.05 670
5140.73 703
5141.41 656
5142.08 626
5142.76 679
5143.44 689
5144.11 681
5144.79 734
5145.47 657
5146.14 693
5146.82 687
5147.50 694
5148.17 766
5148.85 669
5149.53 722
5150.20 610
5150.88 643
5151.56 585
5152.24 591
5152.91 623
5153.59 634
5154.27 685
5154.94 725
5155.62 638
5156.30 594
5156.98 617
5157.65 635
5158.33 696
5159.01 669
5159.69 620
5160.36 644
5161.04 690
5161.72 682
5162.40 666
5163.07 625
5163.75 702
5164.43 609
5165.11 653
5165.79 720
5166.46 728
5167.14 653
5167.82 678
5168.50 592
5169.18 678
5169.86 706
5170.53 706
5171.21 697
5171.89 670
5172.57 546
5173.25 664
5173.93 655
5174.60 621
5175.28 628
5175.96 693
5176.64 637
5177.32 543
5178.00 618
5178.68 664
5179.36 601
5180.03 697
5180.71 719
5181.39 709
5182.07 641
5182.75 649
5183.43 632
5184.11 650
5184.79 664
5185.47 622
5186.15 659
5186.83 733
5187.51 639
5188.18 622
5188.86 683
5189.54 591
5190.22 571
5190.90 629
5191.58 673
5192.26 576
5192.94 581
5193.62 622
5194.30 557
5194.98 587
5195.66 510
5196.34 597
5197.02 649
5197.70 608
5198.38 576
5199.06 623
5199.74 536
5200.42 652
5201.10 566
5201.78 630
5202.46 628
5203.14 681
5203.82 613
5204.50 674
5205.19 606
5205.87 603
5206.55 640
5207.23 591
5207.91 650
5208.59 661
5209.27 642
5209.95 688
5210.63 718
5211.31 638
5211.99 784
5212.67 797
5213.36 756
5214.04 717
5214.72 806
5215.40 865
5216.08 738
5216.76 820
5217.44 672
5218.12 709
5218.81 742
5219.49 826
5220.17 878
5220.85 832
5221.53 845
5222.21 831
5222.90 833
5223.58 747
5224.26 765
5224.94 803
5225.62 842
5226.30 804
5226.99 740
5227.67 750
5228.35 713
5229.03 680
5229.71 725
5230.40 695
5231.08 684
5231.76 751
5232.44 808
5233.13 775
5233.81 777
5234.49 698
5235.17 722
5235.86 716
5236.54 608
5237.22 701
5237.90 619
5238.59 727
5239.27 783
5239.95 751
5240.64 700
5241.32 720
5242.00 763
5242.68 756
5243.37 761
5244.05 816
5244.73 717
5245.42 702
5246.10 770
5246.78 708
5247.47 709
5248.15 704
5248.83 710
5249.52 700
5250.20 664
5250.88 659
5251.57 756
5252.25 719
5252.93 813
5253.62 847
5254.30 999
5254.99 1017
5255.67 835
5256.35 774
5257.04 742
5257.72 736
5258.41 801
5259.09 876
5259.77 805
5260.46 766
5261.14 744
5261.83 714
5262.51 853
5263.20 897
5263.88 920
5264.56 900
5265.25 828
5265.93 962
5266.62 901
5267.30 891
5267.99 823
5268.67 795
5269.36 786
5270.04 749
5270.73 737
5271.41 751
5272.10 679
5272.78 766
5273.47 762
5274.15 753
5274.84 646
5275.52 694
5276.21 712
5276.89 702
5277.58 771
5278.26 660
5278.95 785
5279.63 765
5280.32 732
5281.00 639
5281.69 624
5282.38 647
5283.06 697
5283.75 688
5284.43 791
5285.12 814
5285.80 730
5286.49 664
5287.18 685
5287.86 720
5288.55 653
5289.23 648
5289.92 599
5290.61 625
5291.29 689
5291.98 691
5292.66 697
5293.35 636
5294.04 689
5294.72 655
5295.41 696
5296.10 739
5296.78 650
5297.47 714
5298.16 807
5298.84 691
5299.53 719
5300.22 702
5300.90 802
5301.59 819
5302.28 796
5302.96 785
5303.65 786
5304.34 834
5305.03 875
5305.71 876
5306.40 802
5307.09 809
5307.77 816
5308.46 873
5309.15 823
5309.84 913
5310.52 758
5311.21 742
5311.90 732
5312.59 770
5313.27 845
5313.96 845
5314.65 862
5315.34 742
5316.02 740
5316.71 747
5317.40 716
5318.09 731
5318.78 762
5319.46 873
5320.15 890
5320.84 880
5321.53 821
5322.22 920
5322.90 1043
5323.59 1011
5324.28 1011
5324.97 957
5325.66 985
5326.35 905
5327.04 810
5327.72 812
5328.41 904
5329.10 779
5329.79 723
5330.48 713
5331.17 774
5331.86 806
5332.54 858
5333.23 734
5333.92 769
5334.61 688
5335.30 737
5335.99 798
5336.68 718
5337.37 662
5338.06 722
5338.75 683
5339.44 739
5340.12 724
5340.81 770
5341.50 787
5342.19 710
5342.88 741
5343.57 719
5344.26 755
5344.95 757
5345.64 703
5346.33 720
5347.02 684
5347.71 682
5348.40 692
5349.09 756
5349.78 789
5350.47 819
5351.16 808
5351.85 835
5352.54 900
5353.23 872
5353.92 945
5354.61 855
5355.30 889
5355.99 836
5356.68 746
5357.37 766
5358.06 779
5358.75 705
5359.44 729
5360.14 673
5360.83 605
5361.52 686
5362.21 670
5362.90 583
5363.59 642
5364.28 609
5364.97 662
5365.66 655
5366.35 679
5367.04 547
5367.74 541
5368.43 574
5369.12 699
5369.81 644
5370.50 654
5371.19 678
5371.88 585
5372.57 597
5373.27 569
5373.96 574
5374.65 594
5375.34 609
5376.03 642
5376.72 591
5377.42 635
5378.11 646
5378.80 571
5379.49 588
5380.18 627
5380.88 608
5381.57 641
5382.26 646
5382.95 633
5383.64 670
5384.34 634
5385.03 574
5385.72 631
5386.41 653
5387.11 736
5387.80 681
5388.49 549
5389.18 635
5389.88 626
5390.57 606
5391.26 647
5391.95 665
5392.65 613
5393.34 744
5394.03 742
5394.72 645
5395.42 593
5396.11 639
5396.80 650
5397.50 635
5398.19 628
5398.88 651
5399.58 615
5400.27 504
5400.96 605
5401.66 625
5402.35 597
5403.04 586
5403.74 573
5404.43 663
5405.12 591
5405.82 622
5406.51 647
5407.20 632
5407.90 662
5408.59 626
5409.28 655
5409.98 684
5410.67 714
5411.37 694
5412.06 619
5412.75 565
5413.45 592
5414.14 718
5414.84 664
5415.53 645
5416.23 736
5416.92 577
5417.61 575
5418.31 594
5419.00 613
5419.70 619
5420.39 694
5421.09 707
5421.78 655
5422.48 715
5423.17 788
5423.87 687
5424.56 768
5425.25 688
5425.95 715
5426.64 707
5427.34 669
5428.03 650
5428.73 730
5429.42 660
5430.12 673
5430.82 664
5431.51 632
5432.21 657
5432.90 612
5433.60 632
5434.29 691
5434.99 699
5435.68 766
5436.38 709
5437.07 663
5437.77 736
5438.47 811
5439.16 1038
5439.86 983
5440.55 855
5441.25 820
5441.94 817
5442.64 676
5443.34 746
5444.03 760
5444.73 768
5445.42 721
5446.12 756
5446.82 836
5447.51 892
5448.21 933
5448.91 946
5449.60 884
5450.30 899
5450.99 872
5451.69 933
5452.39 896
5453.08 841
5453.78 902
5454.48 858
5455.17 887
5455.87 860
5456.57 825
5457.27 758
5457.96 739
5458.66 824
5459.36 721
5460.05 811
5460.75 857
5461.45 646
5462.14 666
5462.84 745
5463.54 779
5464.24 813
5464.93 865
5465.63 919
5466.33 839
5467.03 896
5467.72 837
5468.42 862
5469.12 793
5469.82 830
5470.51 876
5471.21 1024
5471.91 966
5472.61 994
5473.31 965
5474.00 918
5474.70 885
5475.40 918
5476.10 880
5476.80 1013
5477.49 1052
5478.19 1057
5478.89 1028
5479.59 1143
5480.29 1368
5480.99 1368
5481.68 1297
5482.38 1686
5483.08 1756
5483.78 1687
5484.48 1768
5485.18 1670
5485.88 1553
5486.57 1505
5487.27 1313
5487.97 1193
5488.67 1169
5489.37 1116
5490.07 1276
5490.77 1248
5491.47 1109
5492.17 1219
5492.87 1220
5493.56 1225
5494.26 1346
5494.96 1223
5495.66 1347
5496.36 1332
5497.06 1342
5497.76 1491
5498.46 1590
5499.16 1403
5499.86 1533
5500.56 1798
5501.26 2208
5501.96 2675
5502.66 2943
5503.36 2847
5504.06 3040
5504.76 3158
5505.46 3088
5506.16 2843
5506.86 2392
5507.56 2133
5508.26 1783
5508.96 1649
5509.66 1618
5510.36 1441
5511.06 1341
5511.76 1380
5512.46 1363
5513.16 1314
5513.86 1264
5514.56 1269
5515.26 1217
5515.96 1206
5516.66 1178
5517.36 1238
5518.07 1396
5518.77 1153
5519.47 1130
5520.17 1016
5520.87 1137
5521.57 1111
5522.27 1065
5522.97 1010
5523.67 1002
5524.37 1141
5525.08 935
5525.78 1029
5526.48 975
5527.18 899
5527.88 874
5528.58 876
5529.28 835
5529.99 1069
5530.69 967
5531.39 800
5532.09 940
5532.79 864
5533.49 871
5534.20 865
5534.90 883
5535.60 935
5536.30 877
5537.00 830
5537.70 803
5538.41 803
5539.11 792
5539.81 778
5540.51 700
5541.22 767
5541.92 809
5542.62 882
5543.32 806
5544.02 751
5544.73 694
5545.43 682
5546.13 694
5546.84 764
5547.54 768
5548.24 709
5548.94 726
5549.65 684
5550.35 746
5551.05 777
5551.75 746
5552.46 732
5553.16 688
5553.86 723
5554.57 801
5555.27 757
5555.97 782
5556.68 758
5557.38 666
5558.08 649
5558.79 625
5559.49 710
5560.19 673
5560.90 653
5561.60 694
5562.30 662
5563.01 713
5563.71 743
5564.41 734
5565.12 804
5565.82 867
5566.53 811
5567.23 807
5567.93 889
5568.64 878
5569.34 793
5570.05 915
5570.75 819
5571.45 749
5572.16 683
5572.86 736
5573.57 736
5574.27 727
5574.98 764
5575.68 797
5576.38 767
5577.09 743
5577.79 793
5578.50 800
5579.20 696
5579.91 791
5580.61 723
5581.32 664
5582.02 648
5582.73 603
5583.43 721
5584.14 697
5584.84 704
5585.55 743
5586.25 658
5586.96 673
5587.66 641
5588.37 663
5589.07 689
5589.78 709
5590.48 719
5591.19 736
5591.89 765
5592.60 678
5593.31 695
5594.01 635
5594.72 742
5595.42 621
5596.13 655
5596.83 690
5597.54 653
5598.25 645
5598.95 622
5599.66 598
5600.36 637
5601.07 672
5601.78 630
5602.48 565
5603.19 626
5603.89 602
5604.60 673
5605.31 674
5606.01 631
5606.72 555
5607.43 681
5608.13 628
5608.84 649
5609.54 591
5610.25 632
5610.96 636
5611.66 602
5612.37 632
5613.08 658
5613.79 641
5614.49 612
5615.20 643
5615.91 674
5616.61 663
5617.32 625
5618.03 620
5618.73 616
5619.44 652
5620.15 624
5620.86 674
5621.56 630
5622.27 634
5622.98 658
5623.69 673
5624.39 662
5625.10 738
5625.81 693
5626.52 588
5627.22 660
5627.93 643
5628.64 602
5629.35 707
5630.05 749
5630.76 678
5631.47 639
5632.18 707
5632.89 646
5633.59 660
5634.30 771
5635.01 765
5635.72 745
5636.43 684
5637.14 752
5637.84 691
5638.55 733
5639.26 693
5639.97 752
5640.68 721
5641.39 700
5642.10 723
5642.80 819
5643.51 900
5644.22 918
5644.93 719
5645.64 721
5646.35 774
5647.06 706
5647.77 729
5648.47 720
5649.18 669
5649.89 648
5650.60 762
5651.31 793
5652.02 748
5652.73 767
5653.44 694
5654.15 749
5654.86 754
5655.57 901
5656.28 920
5656.99 867
5657.70 894
5658.41 1154
5659.12 1186
5659.83 1344
5660.54 1346
5661.24 1247
5661.95 1194
5662.66 1287
5663.37 1156
5664.08 1029
5664.79 937
5665.50 925
5666.21 850
5666.93 818
5667.64 797
5668.35 787
5669.06 850
5669.77 731
5670.48 708
5671.19 800
5671.90 772
5672.61 822
5673.32 786
5674.03 788
5674.74 755
5675.45 732
5676.16 754
5676.87 720
5677.58 645
5678.29 695
5679.01 761
5679.72 688
5680.43 684
5681.14 767
5681.85 874
5682.56 781
5683.27 695
5683.98 750
5684.69 640
5685.41 676
5686.12 743
5686.83 747
5687.54 580
5688.25 692
5688.96 717
5689.67 656
5690.39 668
5691.10 716
5691.81 657
5692.52 689
5693.23 740
5693.95 656
5694.66 681
5695.37 631
5696.08 667
5696.79 651
5697.51 677
5698.22 659
5698.93 604
5699.64 738
5700.35 698
5701.07 600
5701.78 574
5702.49 588
5703.20 622
5703.92 598
5704.63 634
5705.34 671
5706.05 636
5706.77 607
5707.48 614
5708.19 487
5708.90 547
5709.62 673
5710.33 657
5711.04 621
5711.76 625
5712.47 620
5713.18 519
5713.90 556
5714.61 518
5715.32 498
5716.04 591
5716.75 570
5717.46 578
5718.18 601
5718.89 560
5719.60 613
5720.32 636
5721.03 747
5721.74 637
5722.46 623
5723.17 649
5723.88 572
5724.60 539
5725.31 582
5726.03 608
5726.74 602
5727.45 605
5728.17 652
5728.88 654
5729.60 700
5730.31 746
5731.02 723
5731.74 677
5732.45 604
5733.17 734
5733.88 768
5734.60 638
5735.31 601
5736.02 589
5736.74 538
5737.45 563
5738.17 597
5738.88 589
5739.60 651
5740.31 656
5741.03 653
5741.74 635
5742.46 644
5743.17 542
5743.89 510
5744.60 592
5745.32 555
5746.03 499
5746.75 558
5747.46 666
5748.18 610
5748.89 553
5749.61 574
5750.32 607
5751.04 672
5751.76 556
5752.47 545
5753.19 569
5753.90 575
5754.62 588
5755.33 556
5756.05 595
5756.77 543
5757.48 605
5758.20 665
5758.91 694
5759.63 607
5760.34 537
5761.06 568
5761.78 556
5762.49 595
5763.21 660
5763.93 585
5764.64 616
5765.36 614
5766.07 614
5766.79 661
5767.51 561
5768.22 623
5768.94 614
5769.66 637
5770.37 589
5771.09 653
5771.81 622
5772.52 554
5773.24 583
5773.96 629
5774.67 628
5775.39 558
5776.11 604
5776.83 610
5777.54 625
5778.26 627
5778.98 570
5779.69 584
5780.41 565
5781.13 618
5781.85 629
5782.56 579
5783.28 588
5784.00 668
5784.72 639
5785.43 638
5786.15 653
5786.87 580
5787.59 674
5788.30 681
5789.02 615
5789.74 705
5790.46 632
5791.18 613
5791.89 629
5792.61 673
5793.33 690
5794.05 732
5794.77 719
5795.48 774
5796.20 688
5796.92 705
5797.64 783
5798.36 742
5799.08 800
5799.80 766
5800.51 781
5801.23 869
5801.95 957
5802.67 1044
5803.39 1302
5804.11 1590
5804.83 1710
5805.54 1821
5806.26 1617
5806.98 1611
5807.70 1479
5808.42 1326
5809.14 1208
5809.86 1113
5810.58 875
5811.30 872
5812.02 904
5812.74 905
5813.45 865
5814.17 947
5814.89 848
5815.61 851
5816.33 872
5817.05 901
5817.77 849
5818.49 810
5819.21 804
5819.93 918
5820.65 950
5821.37 860
5822.09 796
5822.81 806
5823.53 809
5824.25 844
5824.97 775
5825.69 817
5826.41 903
5827.13 903
5827.85 856
5828.57 781
5829.29 746
5830.01 694
5830.73 728
5831.45 708
5832.17 675
5832.89 716
5833.61 724
5834.33 690
5835.06 716
5835.78 680
5836.50 678
5837.22 656
5837.94 691
5838.66 769
5839.38 762
5840.10 721
5840.82 664
5841.54 649
5842.26 598
5842.99 617
5843.71 658
5844.43 662
5845.15 595
5845.87 617
5846.59 667
5847.31 611
5848.04 678
5848.76 645
5849.48 696
5850.20 675
5850.92 672
5851.64 608
5852.36 609
5853.09 605
5853.81 690
5854.53 735
5855.25 701
5855.97 710
5856.70 689
5857.42 645
5858.14 692
5858.86 652
5859.58 684
5860.31 657
5861.03 642
5861.75 658
5862.47 655
5863.20 632
5863.92 644
5864.64 577
5865.36 681
5866.09 679
5866.81 621
5867.53 705
5868.25 573
5868.98 601
5869.70 671
5870.42 644
5871.15 641
5871.87 604
5872.59 685
5873.31 675
5874.04 630
5874.76 525
5875.48 527
5876.21 597
5876.93 529
5877.65 700
5878.38 706
5879.10 521
5879.82 578
5880.55 631
5881.27 622
5881.99 625
5882.72 618
5883.44 685
5884.17 654
5884.89 700
5885.61 622
5886.34 603
5887.06 626
5887.78 635
5888.51 691
5889.23 646
5889.96 590
5890.68 643
5891.41 601
5892.13 588
5892.85 569
5893.58 556
5894.30 582
5895.03 543
5895.75 533
5896.48 557
5897.20 608
5897.92 696
5898.65 653
5899.37 558
5900.10 525
5900.82 566
5901.55 588
5902.27 718
5903.00 673
5903.72 578
5904.45 641
5905.17 682
5905.90 616
5906.62 580
5907.35 615
5908.07 637
5908.80 557
5909.52 565
5910.25 621
5910.97 578
5911.70 655
5912.43 596
5913.15 662
5913.88 736
5914.60 706
5915.33 697
5916.05 653
5916.78 709
5917.50 717
5918.23 674
5918.96 757
5919.68 803
5920.41 754
5921.13 685
5921.86 702
5922.59 709
5923.31 678
5924.04 649
5924.76 692
5925.49 687
5926.22 695
5926.94 771
5927.67 692
5928.40 724
5929.12 661
5929.85 727
5930.58 697
5931.30 722
5932.03 650
5932.76 718
5933.48 802
5934.21 797
5934.94 823
5935.66 732
5936.39 732
5937.12 858
5937.84 780
5938.57 765
5939.30 812
5940.02 811
5940.75 801
5941.48 744
5942.21 868
5942.93 965
5943.66 954
5944.39 827
5945.12 821
5945.84 944
5946.57 964
5947.30 1020
5948.03 999
5948.75 937
5949.48 921
5950.21 1007
5950.94 1104
5951.67 1119
5952.39 1211
5953.12 1348
5953.85 1374
5954.58 1310
5955.31 1369
5956.03 1446
5956.76 1459
5957.49 1350
5958.22 1351
5958.95 1186
5959.67 1187
5960.40 1119
5961.13 1224
5961.86 1301
5962.59 1158
5963.32 1272
5964.05 1256
5964.77 1216
5965.50 1353
5966.23 1341
5966.96 1469
5967.69 1763
5968.42 1983
5969.15 1999
5969.88 2301
5970.61 2254
5971.33 2262
5972.06 2112
5972.79 1897
5973.52 1781
5974.25 1662
5974.98 1617
5975.71 1632
5976.44 1499
5977.17 1643
5977.90 1586
5978.63 1718
5979.36 1693
5980.09 1802
5980.82 1734
5981.55 1647
5982.28 1738
5983.01 1898
5983.74 1898
5984.46 1928
5985.19 1818
5985.92 1805
5986.65 1864
5987.38 1870
5988.11 1964
5988.85 1936
5989.58 1995
5990.31 1879
5991.04 1919
5991.77 1972
5992.50 1939
5993.23 1895
5993.96 2040
5994.69 1909
5995.42 1833
5996.15 1994
5996.88 2029
5997.61 2060
5998.34 2076
5999.07 2161
5999.80 2224
6000.53 2190
6001.26 2316
6002.00 2166
6002.73 1994
6003.46 2161
6004.19 1954
6004.92 1965
6005.65 1991
6006.38 1959
6007.11 2153
6007.84 2077
6008.58 2205
6009.31 2378
6010.04 2617
6010.77 3051
6011.50 3574
6012.23 4187
6012.96 4830
6013.70 5485
6014.43 5842
6015.16 6073
6015.89 6300
6016.62 6370
6017.36 6133
6018.09 5801
6018.82 5191
6019.55 4616
6020.28 3853
6021.02 3478
6021.75 3080
6022.48 2768
6023.21 2621
6023.94 2069
6024.68 1869
6025.41 1818
6026.14 1717
6026.87 1730
6027.61 1688
6028.34 1597
6029.07 1569
6029.80 1450
6030.54 1406
6031.27 1424
6032.00 1353
6032.73 1406
6033.47 1439
6034.20 1402
6034.93 1368
6035.67 1288
6036.40 1334
6037.13 1372
6037.87 1294
6038.60 1365
6039.33 1563
6040.07 1547
6040.80 1365
6041.53 1545
6042.27 1591
6043.00 1478
6043.73 1548
6044.47 1593
6045.20 1641
6045.93 1663
6046.67 1594
6047.40 1703
6048.13 1656
6048.87 1712
6049.60 1735
6050.34 1770
6051.07 1786
6051.80 1724
6052.54 1830
6053.27 2155
6054.01 2261
6054.74 2393
6055.47 2425
6056.21 2467
6056.94 2189
6057.68 2216
6058.41 2085
6059.15 1798
6059.88 1676
6060.61 1661
6061.35 1839
6062.08 1642
6062.82 1485
6063.55 1526
6064.29 1570
6065.02 1566
6065.76 1512
6066.49 1463
6067.23 1428
6067.96 1369
6068.70 1392
6069.43 1377
6070.17 1361
6070.90 1433
6071.64 1510
6072.37 1387
6073.11 1444
6073.84 1327
6074.58 1361
6075.31 1401
6076.05 1362
6076.78 1275
6077.52 1276
6078.26 1272
6078.99 1286
6079.73 1279
6080.46 1194
6081.20 1247
6081.93 1215
6082.67 1278
6083.41 1338
6084.14 1250
6084.88 1172
6085.61 1229
6086.35 1273
6087.09 1204
6087.82 1197
6088.56 1201
6089.30 1151
6090.03 1182
6090.77 1236
6091.50 1405
6092.24 1458
6092.98 1435
6093.71 1403
6094.45 1401
6095.19 1395
6095.92 1438
6096.66 1356
6097.40 1370
6098.13 1384
6098.87 1306
6099.61 1270
6100.34 1118
6101.08 1221
6101.82 1171
6102.56 1150
6103.29 1188
6104.03 1180
6104.77 1131
6105.50 1041
6106.24 1055
6106.98 1002
6107.72 1073
6108.45 1080
6109.19 1038
6109.93 1022
6110.67 995
6111.40 958
6112.14 1067
6112.88 1067
6113.62 1050
6114.35 998
6115.09 1162
6115.83 1092
6116.57 1117
6117.31 1133
6118.04 1051
6118.78 1047
6119.52 1146
6120.26 1114
6121.00 1135
6121.73 1048
6122.47 1129
6123.21 975
6123.95 1095
6124.69 1084
6125.43 1141
6126.16 1239
6126.90 1134
6127.64 1137
6128.38 1105
6129.12 1232
6129.86 1246
6130.60 1305
6131.33 1114
6132.07 1111
6132.81 1244
6133.55 1314
6134.29 1248
6135.03 1165
6135.77 1107
6136.51 1220
6137.25 1300
6137.99 1295
6138.73 1251
6139.46 1243
6140.20 1221
6140.94 1183
6141.68 1213
6142.42 1258
6143.16 1219
6143.90 1214
6144.64 1153
6145.38 1167
6146.12 1157
6146.86 1110
6147.60 1145
6148.34 1120
6149.08 1088
6149.82 1101
6150.56 1195
6151.30 1124
6152.04 1130
6152.78 1321
6153.52 1356
6154.26 1272
6155.00 1244
6155.74 1299
6156.48 1182
6157.22 1240
6157.96 1319
6158.70 1348
6159.44 1371
6160.18 1343
6160.92 1349
6161.66 1331
6162.40 1464
6163.15 1451
6163.89 1471
6164.63 1535
6165.37 1563
6166.11 1737
6166.85 1751
6167.59 1899
6168.33 1923
6169.07 1987
6169.81 2060
6170.55 2074
6171.30 2156
6172.04 2123
6172.78 2109
6173.52 1934
6174.26 1711
6175.00 1895
6175.74 1927
6176.49 1740
6177.23 1829
6177.97 1773
6178.71 1707
6179.45 1779
6180.19 1721
6180.94 1662
6181.68 1796
6182.42 1796
6183.16 1793
6183.90 1810
6184.65 1936
6185.39 1992
6186.13 1946
6186.87 1929
6187.61 2095
6188.36 2092
6189.10 1949
6189.84 2015
6190.58 2082
6191.33 1923
6192.07 1922
6192.81 2095
6193.55 2210
6194.30 2134
6195.04 2348
6195.78 2476
6196.52 2587
6197.27 2532
6198.01 2594
6198.75 2675
6199.49 2693
6200.24 2507
6200.98 2496
6201.72 2447
6202.47 2559
6203.21 2475
6203.95 2422
6204.70 2721
6205.44 2976
6206.18 3209
6206.93 3739
6207.67 4500
6208.41 5670
6209.16 7365
6209.90 9669
6210.64 11932
6211.39 13677
6212.13 15134
6212.87 15952
6213.62 15744
6214.36 15177
6215.11 13161
6215.85 11301
6216.59 9688
6217.34 7909
6218.08 6245
6218.83 5393
6219.57 4362
6220.31 3767
6221.06 3287
6221.80 3057
6222.55 2862
6223.29 2819
6224.04 2947
6224.78 3271
6225.52 3352
6226.27 3634
6227.01 4033
6227.76 4008
6228.50 4236
6229.25 3986
6229.99 3711
6230.74 3694
6231.48 3322
6232.23 2995
6232.97 2710
6233.72 2475
6234.46 2255
6235.21 2024
6235.95 2022
6236.70 2087
6237.44 2021
6238.19 2047
6238.93 2255
6239.68 2331
6240.42 2773
6241.17 2994
6241.91 3119
6242.66 3363
6243.40 3542
6244.15 3524
6244.90 3327
6245.64 3064
6246.39 2972
6247.13 2679
6247.88 2388
6248.62 2449
6249.37 2634
6250.12 2612
6250.86 2556
6251.61 2547
6252.35 2520
6253.10 2363
6253.85 2287
6254.59 2110
6255.34 2064
6256.09 2123
6256.83 2153
6257.58 2159
6258.32 2190
6259.07 2051
6259.82 2022
6260.56 2011
6261.31 1943
6262.06 1950
6262.80 1995
6263.55 1979
6264.30 1902
6265.04 1746
6265.79 1841
6266.54 1693
6267.29 1774
6268.03 1720
6268.78 1704
6269.53 1603
6270.27 1720
6271.02 1790
6271.77 1722
6272.52 1706
6273.26 1688
6274.01 1661
6274.76 1587
6275.50 1666
6276.25 1630
6277.00 1662
6277.75 1715
6278.49 1713
6279.24 1838
6279.99 1999
6280.74 2011
6281.49 2123
6282.23 2148
6282.98 2101
6283.73 2198
6284.48 2004
6285.23 1929
6285.97 1893
6286.72 1612
6287.47 1580
6288.22 1641
6288.97 1568
6289.71 1428
6290.46 1505
6291.21 1497
6291.96 1534
6292.71 1545
6293.46 1522
6294.21 1511
6294.95 1557
6295.70 1400
6296.45 1382
6297.20 1393
6297.95 1458
6298.70 1378
6299.45 1412
6300.20 1319
6300.94 1380
6301.69 1285
6302.44 1315
6303.19 1361
6303.94 1270
6304.69 1187
6305.44 1327
6306.19 1375
6306.94 1253
6307.69 1398
6308.44 1361
6309.19 1279
6309.94 1210
6310.69 1381
6311.43 1408
6312.18 1412
6312.93 1418
6313.68 1561
6314.43 1453
6315.18 1472
6315.93 1625
6316.68 1566
6317.43 1595
6318.18 1530
6318.93 1569
6319.68 1593
6320.43 1467
6321.18 1499
6321.93 1521
6322.68 1428
6323.43 1410
6324.18 1493
6324.94 1383
6325.69 1138
6326.44 1076
6327.19 1161
6327.94 1125
6328.69 1060
6329.44 999
6330.19 1052
6330.94 1029
6331.69 1062
6332.44 1107
6333.19 1010
6333.94 1016
6334.69 960
6335.45 928
6336.20 989
6336.95 1030
6337.70 1002
6338.45 1029
6339.20 1004
6339.95 1031
6340.70 1082
6341.46 1076
6342.21 1056
6342.96 980
6343.71 950
6344.46 875
6345.21 989
6345.96 1011
6346.72 974
6347.47 983
6348.22 1048
6348.97 1005
6349.72 1049
6350.48 1159
6351.23 1119
6351.98 1155
6352.73 1190
6353.48 1222
6354.24 1183
6354.99 1264
6355.74 1293
6356.49 1358
6357.24 1228
6358.00 1309
6358.75 1213
6359.50 1236
6360.25 1203
6361.01 1136
6361.76 1108
6362.51 1126
6363.26 1112
6364.02 1044
6364.77 1057
6365.52 1001
6366.28 967
6367.03 925
6367.78 1023
6368.53 999
6369.29 970
6370.04 1031
6370.79 972
6371.55 1066
6372.30 1032
6373.05 1015
6373.81 1063
6374.56 1091
6375.31 954
6376.07 1026
6376.82 987
6377.57 923
6378.33 945
6379.08 959
6379.83 906
6380.59 903
6381.34 910
6382.10 941
6382.85 1046
6383.60 999
6384.36 870
6385.11 988
6385.87 1085
6386.62 999
6387.37 903
6388.13 882
6388.88 930
6389.64 932
6390.39 920
6391.14 846
6391.90 883
6392.65 884
6393.41 987
6394.16 1012
6394.92 902
6395.67 933
6396.43 897
6397.18 892
6397.94 943
6398.69 999
6399.45 1006
6400.20 880
6400.96 851
6401.71 817
6402.47 825
6403.22 817
6403.98 859
6404.73 876
6405.49 995
6406.24 843
6407.00 849
6407.75 924
6408.51 846
6409.26 795
6410.02 862
6410.77 902
6411.53 1006
6412.28 938
6413.04 855
6413.80 844
6414.55 1017
6415.31 977
6416.06 889
6416.82 896
6417.57 903
6418.33 921
6419.09 937
6419.84 847
6420.60 776
6421.35 827
6422.11 906
6422.87 831
6423.62 975
6424.38 845
6425.14 850
6425.89 833
6426.65 851
6427.40 838
6428.16 847
6428.92 875
6429.67 844
6430.43 765
6431.19 801
6431.94 804
6432.70 808
6433.46 855
6434.22 869
6434.97 867
6435.73 881
6436.49 728
6437.24 792
6438.00 834
6438.76 778
6439.51 771
6440.27 811
6441.03 854
6441.79 802
6442.54 835
6443.30 877
6444.06 886
6444.82 872
6445.57 812
6446.33 837
6447.09 805
6447.85 714
6448.60 736
6449.36 894
6450.12 902
6450.88 769
6451.64 912
6452.39 854
6453.15 867
6453.91 840
6454.67 789
6455.43 874
6456.18 990
6456.94 900
6457.70 964
6458.46 913
6459.22 948
6459.98 939
6460.73 867
6461.49 892
6462.25 957
6463.01 892
6463.77 904
6464.53 804
6465.29 875
6466.04 924
6466.80 932
6467.56 963
6468.32 916
6469.08 970
6469.84 973
6470.60 944
6471.36 910
6472.12 1013
6472.87 982
6473.63 1101
6474.39 1054
6475.15 960
6475.91 955
6476.67 1031
6477.43 1057
6478.19 1075
6478.95 1053
6479.71 1065
6480.47 1018
6481.23 1136
6481.99 1176
6482.75 1156
6483.51 1122
6484.27 1178
6485.03 1154
6485.79 1079
6486.55 1116
6487.31 1218
6488.07 1190
6488.83 1257
6489.59 1337
6490.35 1306
6491.11 1275
6491.87 1397
6492.63 1326
6493.39 1342
6494.15 1431
6494.91 1568
6495.67 1468
6496.43 1590
6497.19 1595
6497.95 1630
6498.71 1648
6499.47 1647
6500.23 1799
6500.99 1557
6501.76 1536
6502.52 1584
6503.28 1591
6504.04 1647
6504.80 1556
6505.56 1569
6506.32 1550
6507.08 1671
6507.84 1680
6508.61 1723
6509.37 1815
6510.13 1744
6510.89 1873
6511.65 1915
6512.41 2024
6513.17 1949
6513.94 1938
6514.70 1882
6515.46 1985
6516.22 1928
6516.98 1922
6517.74 1929
6518.51 2004
6519.27 2039
6520.03 2008
6520.79 1993
6521.55 2097
6522.32 2274
6523.08 2301
6523.84 2381
6524.60 2485
6525.36 2663
6526.13 2830
6526.89 3055
6527.65 3579
6528.41 3778
6529.18 4147
6529.94 4562
6530.70 4609
6531.46 5061
6532.23 5102
6532.99 4833
6533.75 4592
6534.51 4752
6535.28 5033
6536.04 5696
6536.80 6639
6537.57 7714
6538.33 9212
6539.09 10417
6539.85 11098
6540.62 11374
6541.38 10972
6542.14 9736
6542.91 8602
6543.67 6892
6544.43 5846
6545.20 4679
6545.96 3954
6546.72 3193
6547.49 2690
6548.25 2608
6549.02 2322
6549.78 1995
6550.54 1945
6551.31 1955
6552.07 1850
6552.83 1790
6553.60 1802
6554.36 1785
6555.13 1934
6555.89 1744
6556.65 1706
6557.42 1765
6558.18 1676
6558.95 1610
6559.71 1536
6560.47 1517
6561.24 1617
6562.00 1610
6562.77 1673
6563.53 1617
6564.30 1801
6565.06 1878
6565.83 1808
6566.59 1967
6567.36 2009
6568.12 2128
6568.88 2011
6569.65 2031
6570.41 2118
6571.18 2092
6571.94 2052
6572.71 1865
6573.47 1867
6574.24 1881
6575.00 1887
6575.77 2020
6576.53 2349
6577.30 2441
6578.07 2505
6578.83 2519
6579.60 2530
6580.36 2443
6581.13 2315
6581.89 2359
6582.66 2229
6583.42 2024
6584.19 2051
6584.96 2003
6585.72 2078
6586.49 2031
6587.25 2174
6588.02 1995
6588.78 2017
6589.55 2069
6590.32 1994
6591.08 1972
6591.85 2184
6592.61 2374
6593.38 2512
6594.15 2696
6594.91 2687
6595.68 3032
6596.45 3410
6597.21 3590
6597.98 3541
6598.75 3463
6599.51 3548
6600.28 3362
6601.05 3136
6601.81 2982
6602.58 2728
6603.35 2600
6604.11 2390
6604.88 2168
6605.65 2136
6606.41 2106
6607.18 2122
6607.95 2162
6608.71 2075
6609.48 2137
6610.25 2198
6611.02 2370
6611.78 2441
6612.55 2431
6613.32 2494
6614.09 2477
6614.85 2393
6615.62 2319
6616.39 2166
6617.16 2148
6617.92 1980
6618.69 1835
6619.46 1761
6620.23 1781
6620.99 1789
6621.76 1615
6622.53 1659
6623.30 1743
6624.07 1796
6624.83 1706
6625.60 1655
6626.37 1591
6627.14 1604
6627.91 1509
6628.67 1611
6629.44 1488
6630.21 1575
6630.98 1514
6631.75 1550
6632.52 1618
6633.29 1612
6634.05 1953
6634.82 2048
6635.59 2362
6636.36 2455
6637.13 2546
6637.90 2625
6638.67 2695
6639.43 2669
6640.20 2571
6640.97 2358
6641.74 2128
6642.51 1959
6643.28 1824
6644.05 1768
6644.82 1759
6645.59 1558
6646.36 1447
6647.13 1447
6647.90 1515
6648.66 1438
6649.43 1431
6650.20 1531
6650.97 1501
6651.74 1464
6652.51 1517
6653.28 1494
6654.05 1516
6654.82 1483
6655.59 1541
6656.36 1560
6657.13 1544
6657.90 1523
6658.67 1615
6659.44 1536
6660.21 1518
6660.98 1426
6661.75 1349
6662.52 1248
6663.29 1462
6664.06 1403
6664.83 1354
6665.60 1431
6666.37 1463
6667.14 1386
6667.91 1333
6668.69 1397
6669.46 1360
6670.23 1371
6671.00 1267
6671.77 1416
6672.54 1492
6673.31 1426
6674.08 1410
6674.85 1384
6675.62 1510
6676.39 1495
6677.16 1481
6677.94 1535
6678.71 1394
6679.48 1385
6680.25 1429
6681.02 1479
6681.79 1467
6682.56 1469
6683.33 1518
6684.11 1418
6684.88 1551
6685.65 1641
6686.42 1707
6687.19 1737
6687.96 1762
6688.74 1799
6689.51 1744
6690.28 1695
6691.05 1752
6691.82 1636
6692.60 1549
6693.37 1383
6694.14 1521
6694.91 1419
6695.68 1350
6696.46 1265
6697.23 1272
6698.00 1212
6698.77 1317
6699.55 1257
6700.32 1177
6701.09 1232
6701.86 1243
6702.64 1272
6703.41 1222
6704.18 1175
6704.95 1328
6705.73 1350
6706.50 1264
6707.27 1219
6708.04 1279
6708.82 1331
6709.59 1387
6710.36 1197
6711.14 1223
6711.91 1153
6712.68 1196
6713.46 1245
6714.23 1189
6715.00 1178
6715.78 1275
6716.55 1237
6717.32 1145
6718.10 1127
6718.87 1171
6719.64 1159
6720.42 1152
6721.19 1123
6721.96 1174
6722.74 1228
6723.51 1210
6724.28 1097
6725.06 1077
6725.83 1069
6726.61 1123
6727.38 1197
6728.15 1129
6728.93 1119
6729.70 1078
6730.48 1204
6731.25 1102
6732.02 1114
6732.80 1116
6733.57 1131
6734.35 1144
6735.12 1188
6735.90 1123
6736.67 1103
6737.45 1158
6738.22 1161
6738.99 1232
6739.77 1219
6740.54 1093
6741.32 1148
6742.09 1166
6742.87 1054
6743.64 1172
6744.42 1220
6745.19 1342
6745.97 1313
6746.74 1183
6747.52 1242
6748.29 1276
6749.07 1286
6749.84 1380
6750.62 1303
6751.40 1462
6752.17 1418
6752.95 1592
6753.72 1754
6754.50 2001
6755.27 2008
6756.05 1914
6756.82 1856
6757.60 1761
6758.38 1658
6759.15 1437
6759.93 1409
6760.70 1336
6761.48 1247
6762.25 1217
6763.03 1256
6763.81 1280
6764.58 1241
6765.36 1145
6766.14 1169
6766.91 1199
6767.69 1249
6768.46 1233
6769.24 1210
6770.02 1183
6770.79 1188
6771.57 1099
6772.35 1160
6773.12 1124
6773.90 1106
6774.68 991
6775.45 1055
6776.23 1098
6777.01 1041
6777.78 1123
6778.56 1079
6779.34 1042
6780.11 1148
6780.89 1114
6781.67 1096
6782.45 1168
6783.22 1032
6784.00 1042
6784.78 1113
6785.56 1019
6786.33 966
6787.11 1158
6787.89 1137
6788.66 1112
6789.44 1038
6790.22 946
6791.00 1057
6791.78 1070
6792.55 1012
6793.33 1036
6794.11 991
6794.89 997
6795.66 1001
6796.44 1079
6797.22 1120
6798.00 1079
6798.78 1014
6799.55 1119
6800.33 965
6801.11 912
6801.89 1017
6802.67 1091
6803.45 1091
6804.22 1107
6805.00 1106
6805.78 1140
6806.56 1141
6807.34 1141
6808.12 1207
6808.90 1242
6809.67 1320
6810.45 1131
6811.23 1067
6812.01 1021
6812.79 1042
6813.57 1060
6814.35 1110
6815.13 1065
6815.91 1058
6816.68 1139
6817.46 1112
6818.24 1100
6819.02 1002
6819.80 1060
6820.58 1129
6821.36 1082
6822.14 1186
6822.92 1200
6823.70 1019
6824.48 1141
6825.26 1133
6826.04 1098
6826.82 1133
6827.60 1048
6828.38 991
6829.16 993
6829.94 1070
6830.72 983
6831.50 946
6832.28 965
6833.06 1023
6833.84 1137
6834.62 976
6835.40 1175
6836.18 1062
6836.96 1016
6837.74 1072
6838.52 1112
6839.30 1072
6840.08 1052
6840.86 1056
6841.64 1055
6842.42 1047
6843.20 955
6843.98 965
6844.76 900
6845.54 978
6846.32 1043
6847.10 1037
6847.89 1075
6848.67 1105
6849.45 1158
6850.23 1329
6851.01 1537
6851.79 1714
6852.57 1950
6853.35 2289
6854.13 2522
6854.92 2558
6855.70 2402
6856.48 2129
6857.26 1982
6858.04 1851
6858.82 1663
6859.60 1538
6860.39 1356
6861.17 1289
6861.95 1278
6862.73 1051
6863.51 1111
6864.29 1105
6865.08 1127
6865.86 1231
6866.64 1247
6867.42 1328
6868.20 1368
6868.99 1346
6869.77 1422
6870.55 1477
6871.33 1527
6872.12 1619
6872.90 1440
6873.68 1274
6874.46 1263
6875.24 1246
6876.03 1174
6876.81 1216
6877.59 1248
6878.38 1320
6879.16 1198
6879.94 1162
6880.72 1141
6881.51 1213
6882.29 1362
6883.07 1373
6883.85 1522
6884.64 1482
6885.42 1529
6886.20 1488
6886.99 1558
6887.77 1693
6888.55 1896
6889.34 2194
6890.12 2615
6890.90 2864
6891.69 2930
6892.47 2772
6893.25 2757
6894.04 2510
6894.82 2229
6895.60 1932
6896.39 1775
6897.17 1678
6897.96 1623
6898.74 1551
6899.52 1496
6900.31 1568
6901.09 1479
6901.88 1387
6902.66 1325
6903.44 1551
6904.23 1418
6905.01 1385
6905.80 1436
6906.58 1606
6907.36 1638
6908.15 1498
6908.93 1460
6909.72 1489
6910.50 1425
6911.29 1406
6912.07 1398
6912.86 1434
6913.64 1340
6914.42 1181
6915.21 1143
6915.99 1283
6916.78 1218
6917.56 1200
6918.35 1228
6919.13 1270
6919.92 1193
6920.70 1187
6921.49 1234
6922.27 1296
6923.06 1316
6923.84 1274
6924.63 1272
6925.42 1305
6926.20 1210
6926.99 1170
6927.77 1109
6928.56 1266
6929.34 1338
6930.13 1294
6930.91 1506
6931.70 1378
6932.48 1387
6933.27 1295
6934.06 1283
6934.84 1405
6935.63 1460
6936.41 1491
6937.20 1542
6937.99 1585
6938.77 1487
6939.56 1475
6940.34 1531
6941.13 1575
6941.92 1649
6942.70 1683
6943.49 1813
6944.28 2073
6945.06 1956
6945.85 2100
6946.64 2219
6947.42 2301
6948.21 2345
6949.00 2451
6949.78 2415
6950.57 2580
6951.36 2744
6952.14 2702
6952.93 2559
6953.72 2588
6954.50 2495
6955.29 2085
6956.08 1982
6956.86 2036
6957.65 2067
6958.44 1993
6959.23 1862
6960.01 1922
6960.80 1993
6961.59 2070
6962.38 2011
6963.16 1974
6963.95 2065
6964.74 1918
6965.53 1997
6966.31 2078
6967.10 2074
6967.89 2171
6968.68 2270
6969.46 2308
6970.25 2458
6971.04 2597
6971.83 2805
6972.62 2859
6973.40 2877
6974.19 2966
6974.98 3122
6975.77 3123
6976.56 2972
6977.34 3037
6978.13 2898
6978.92 2721
6979.71 2928
6980.50 3006
6981.29 2890
6982.08 2981
6982.86 3412
6983.65 3928
6984.44 4911
6985.23 6307
6986.02 8290
6986.81 10487
6987.60 13047
6988.39 14747
6989.17 16048
6989.96 16569
6990.75 16150
6991.54 15013
6992.33 13404
6993.12 11058
6993.91 8712
6994.70 7188
6995.49 5700
6996.28 4673
6997.07 3916
6997.86 3502
6998.64 3045
6999.43 2870
7000.22 2861
7001.01 2832
7001.80 2974
7002.59 3000
7003.38 3089
7004.17 3336
7004.96 3273
7005.75 3070
7006.54 3112
7007.33 3010
7008.12 2861
7008.91 2506
7009.70 2265
7010.49 2112
7011.28 1905
7012.07 1856
7012.86 1758
7013.65 1853
7014.44 1900
7015.23 1945
7016.02 2001
7016.81 2209
7017.61 2255
7018.40 2144
7019.19 2150
7019.98 1981
7020.77 1992
7021.56 1923
7022.35 1826
7023.14 1937
7023.93 1957
7024.72 1962
7025.51 2072
7026.30 2245
7027.10 2282
7027.89 2469
7028.68 2399
7029.47 2271
7030.26 2137
7031.05 2189
7031.84 2150
7032.63 2053
7033.43 1896
7034.22 1736
7035.01 1688
7035.80 1768
7036.59 1594
7037.38 1551
7038.18 1658
7038.97 1602
7039.76 1605
7040.55 1634
7041.34 1668
7042.13 1764
7042.93 1841
7043.72 1792
7044.51 1851
7045.30 1938
7046.09 1988
7046.89 2025
7047.68 2046
7048.47 2038
7049.26 1985
7050.06 1980
7050.85 2177
7051.64 2482
7052.43 2739
7053.23 2976
7054.02 3033
7054.81 2897
7055.60 2850
7056.40 2557
7057.19 2490
7057.98 2141
7058.77 2111
7059.57 2000
7060.36 1907
7061.15 1832
7061.95 1747
7062.74 1708
7063.53 1854
7064.33 1961
7065.12 1878
7065.91 1783
7066.71 1780
7067.50 1843
7068.29 1681
7069.09 1774
7069.88 1611
7070.67 1566
7071.47 1614
7072.26 1578
7073.05 1587
7073.85 1610
7074.64 1576
7075.44 1450
7076.23 1445
7077.02 1440
7077.82 1395
7078.61 1429
7079.41 1438
7080.20 1465
7080.99 1350
7081.79 1389
7082.58 1490
7083.38 1410
7084.17 1471
7084.96 1330
7085.76 1280
7086.55 1288
7087.35 1366
7088.14 1314
7088.94 1300
7089.73 1265
7090.53 1228
7091.32 1193
7092.12 1201
7092.91 1168
7093.71 1157
7094.50 1187
7095.29 1296
7096.09 1141
7096.88 1183
7097.68 1086
7098.48 1115
7099.27 1121
7100.07 1182
7100.86 1084
7101.66 1129
7102.45 1147
7103.25 1217
7104.04 1144
7104.84 1012
7105.63 1036
7106.43 1048
7107.22 1030
7108.02 981
7108.82 935
7109.61 983
7110.41 1028
7111.20 983
7112.00 1008
7112.79 1055
7113.59 990
7114.39 974
7115.18 946
7115.98 1033
7116.77 1002
7117.57 1089
7118.37 1029
7119.16 1192
7119.96 1091
7120.76 1021
7121.55 1038
7122.35 1046
7123.15 1006
7123.94 942
7124.74 945
7125.53 1015
7126.33 1034
7127.13 928
7127.93 880
7128.72 954
7129.52 985
7130.32 1032
7131.11 991
7131.91 996
7132.71 1070
7133.50 1162
7134.30 1072
7135.10 1116
7135.90 1112
7136.69 1130
7137.49 1025
7138.29 1020
7139.08 995
7139.88 964
7140.68 938
7141.48 889
7142.27 882
7143.07 900
7143.87 874
7144.67 833
7145.46 834
7146.26 810
7147.06 898
7147.86 864
7148.66 820
7149.45 774
7150.25 818
7151.05 858
7151.85 857
7152.65 927
7153.44 876
7154.24 817
7155.04 796
7155.84 910
7156.64 913
7157.44 907
7158.23 940
7159.03 830
7159.83 881
7160.63 909
7161.43 900
7162.23 850
7163.03 963
7163.83 948
7164.62 907
7165.42 862
7166.22 849
7167.02 771
7167.82 732
7168.62 752
7169.42 729
7170.22 777
7171.02 730
7171.82 787
7172.61 823
7173.41 760
7174.21 830
7175.01 766
7175.81 770
7176.61 733
7177.41 720
7178.21 685
7179.01 759
7179.81 697
7180.61 764
7181.41 725
7182.21 609
7183.01 717
7183.81 728
7184.61 753
7185.41 693
7186.21 739
7187.01 754
7187.81 798
7188.61 798
7189.41 690
7190.21 607
7191.01 666
7191.81 664
7192.61 656
7193.41 675
7194.21 686
7195.01 685
7195.81 694
7196.61 627
7197.41 730
7198.21 774
7199.01 634
7199.82 715
7200.62 716
7201.42 671
7202.22 675
7203.02 629
7203.82 708
7204.62 688
7205.42 672
7206.22 634
7207.02 648
7207.83 635
7208.63 641
7209.43 694
7210.23 639
7211.03 706
7211.83 698
7212.63 640
7213.44 621
7214.24 601
7215.04 621
7215.84 710
7216.64 705
7217.44 677
7218.25 687
7219.05 724
7219.85 703
7220.65 735
7221.45 702
7222.26 692
7223.06 615
7223.86 626
7224.66 729
7225.46 756
7226.27 727
7227.07 675
7227.87 708
7228.67 672
7229.48 716
7230.28 728
7231.08 713
7231.88 690
7232.69 662
7233.49 690
7234.29 670
7235.09 626
7235.90 684
7236.70 662
7237.50 715
7238.30 685
7239.11 685
7239.91 743
7240.71 621
7241.52 638
7242.32 704
7243.12 687
7243.93 731
7244.73 711
7245.53 725
7246.34 626
7247.14 655
7247.94 669
7248.75 654
7249.55 642
7250.35 645
7251.16 719
7251.96 718
7252.76 750
7253.57 738
7254.37 692
7255.18 741
7255.98 806
7256.78 739
7257.59 720
7258.39 727
7259.20 722
7260.00 802
7260.80 768
7261.61 781
7262.41 860
7263.22 918
7264.02 923
7264.83 987
7265.63 949
7266.43 907
7267.24 860
7268.04 910
7268.85 844
7269.65 826
7270.46 936
7271.26 791
7272.07 753
7272.87 701
7273.68 657
7274.48 772
7275.29 686
7276.09 759
7276.90 752
7277.70 759
7278.51 701
7279.31 741
7280.12 785
7280.92 793
7281.73 840
7282.53 848
7283.34 900
7284.14 947
7284.95 1112
7285.76 1176
7286.56 1296
7287.37 1394
7288.17 1389
7288.98 1404
7289.78 1332
7290.59 1332
7291.40 1271
7292.20 1205
7293.01 1142
7293.81 916
7294.62 848
7295.43 842
7296.23 820
7297.04 747
7297.84 678
7298.65 697
7299.46 797
7300.26 748
7301.07 826
7301.88 729
7302.68 808
7303.49 763
7304.30 838
7305.10 756
7305.91 745
7306.72 719
7307.52 696
7308.33 672
7309.14 686
7309.94 703
7310.75 741
7311.56 666
7312.36 769
7313.17 826
7313.98 808
7314.79 812
7315.59 791
7316.40 822
7317.21 784
7318.01 811
7318.82 923
7319.63 981
7320.44 968
7321.24 1091
7322.05 1097
7322.86 1165
7323.67 1250
7324.47 1089
7325.28 1125
7326.09 1045
7326.90 983
7327.71 947
7328.51 916
7329.32 843
7330.13 854
7330.94 891
7331.75 799
7332.55 776
7333.36 831
7334.17 720
7334.98 808
7335.79 734
7336.60 759
7337.40 663
7338.21 724
7339.02 769
7339.83 734
7340.64 794
7341.45 800
7342.26 755
7343.06 685
7343.87 766
7344.68 718
7345.49 759
7346.30 776
7347.11 689
7347.92 745
7348.73 724
7349.54 711
7350.34 722
7351.15 731
7351.96 733
7352.77 766
7353.58 726
7354.39 756
7355.20 738
7356.01 710
7356.82 735
7357.63 710
7358.44 716
7359.25 648
7360.06 746
7360.87 758
7361.68 720
7362.49 672
7363.30 640
7364.11 718
7364.92 670
7365.73 622
7366.54 652
7367.35 611
7368.16 607
7368.97 614
7369.78 669
7370.59 671
7371.40 675
7372.21 667
7373.02 713
7373.83 606
7374.64 649
7375.45 700
7376.26 729
7377.07 719
7377.88 659
7378.69 650
7379.50 599
7380.31 705
7381.12 617
7381.94 658
7382.75 680
7383.56 718
7384.37 753
7385.18 763
7385.99 755
7386.80 686
7387.61 743
7388.42 759
7389.23 651
7390.05 680
7390.86 654
7391.67 638
7392.48 626
7393.29 610
7394.10 626
7394.92 595
7395.73 628
7396.54 618
7397.35 594
7398.16 605
7398.97 577
7399.79 563
7400.60 611
7401.41 637
7402.22 667
7403.03 632
7403.85 625
7404.66 607
7405.47 620
7406.28 605
7407.09 564
7407.91 539
7408.72 598
7409.53 599
7410.34 604
7411.16 608
7411.97 604
7412.78 631
7413.59 686
7414.41 604
7415.22 582
7416.03 551
7416.84 597
7417.66 612
7418.47 590
7419.28 604
7420.10 653
7420.91 524
7421.72 627
7422.54 584
7423.35 603
7424.16 573
7424.97 666
7425.79 588
7426.60 581
7427.41 618
7428.23 663
7429.04 660
7429.86 686
7430.67 707
7431.48 705
7432.30 784
7433.11 721
7433.92 668
7434.74 730
7435.55 811
7436.36 752
7437.18 744
7437.99 687
7438.81 766
7439.62 739
7440.43 712
7441.25 701
7442.06 696
7442.88 708
7443.69 625
7444.51 751
7445.32 697
7446.13 672
7446.95 635
7447.76 594
7448.58 543
7449.39 614
7450.21 627
7451.02 593
7451.84 601
7452.65 608
7453.47 585
7454.28 559
7455.10 593
7455.91 618
7456.73 611
7457.54 637
7458.36 646
7459.17 527
7459.99 583
7460.80 606
7461.62 596
7462.43 710
7463.25 659
7464.06 638
7464.88 570
7465.69 572
7466.51 611
7467.32 565
7468.14 592
7468.96 590
7469.77 657
7470.59 652
7471.40 638
7472.22 612
7473.03 587
7473.85 699
7474.67 594
7475.48 572
7476.30 645
7477.11 704
7477.93 636
7478.75 651
7479.56 620
7480.38 651
7481.20 647
7482.01 585
7482.83 592
7483.65 551
7484.46 621
7485.28 619
7486.09 728
7486.91 679
7487.73 602
7488.54 536
7489.36 659
7490.18 676
7491.00 614
7491.81 651
7492.63 638
7493.45 637
7494.26 623
7495.08 600
7495.90 591
7496.71 570
7497.53 562
7498.35 564
7499.17 600
7499.98 590
7500.80 570
7501.62 528
7502.44 626
7503.25 578
7504.07 519
7504.89 536
7505.71 607
7506.52 560
7507.34 594
7508.16 569
7508.98 564
7509.80 584
7510.61 598
7511.43 569
7512.25 595
7513.07 601
7513.89 615
7514.70 605
7515.52 593
7516.34 586
7517.16 616
7517.98 596
7518.79 538
7519.61 540
7520.43 552
7521.25 556
7522.07 552
7522.89 605
7523.71 573
7524.52 608
7525.34 487
7526.16 501
7526.98 541
7527.80 564
7528.62 542
7529.44 575
7530.26 589
7531.08 577
7531.89 646
7532.71 540
7533.53 521
7534.35 548
7535.17 584
7535.99 545
7536.81 632
7537.63 675
7538.45 575
7539.27 554
7540.09 509
7540.91 604
7541.73 577
7542.55 495
7543.37 505
7544.19 578
7545.01 554
7545.83 552
7546.65 542
7547.47 514
7548.29 494
7549.11 530
7549.93 535
7550.75 608
7551.57 579
7552.39 526
7553.21 577
7554.03 515
7554.85 496
7555.67 513
7556.49 536
7557.31 530
7558.13 584
7558.95 535
7559.77 502
7560.59 481
7561.41 518
7562.23 542
7563.05 574
7563.87 614
7564.69 559
7565.52 504
7566.34 576
7567.16 516
7567.98 540
7568.80 526
7569.62 578
7570.44 549
7571.26 510
7572.08 606
7572.91 551
7573.73 520
7574.55 531
7575.37 566
7576.19 589
7577.01 554
7577.83 570
7578.66 563
7579.48 543
7580.30 574
7581.12 566
7581.94 554
7582.77 599
7583.59 594
7584.41 633
7585.23 579
7586.05 678
7586.88 626
7587.70 596
7588.52 641
7589.34 702
7590.16 642
7590.99 637
7591.81 623
7592.63 701
7593.45 713
7594.28 675
7595.10 636
7595.92 648
7596.74 585
7597.57 658
7598.39 696
7599.21 727
7600.03 758
7600.86 658
7601.68 717
7602.50 707
7603.33 649
7604.15 747
7604.97 658
7605.80 744
7606.62 880
7607.44 793
7608.26 824
7609.09 847
7609.91 862
7610.73 901
7611.56 869
7612.38 779
7613.21 793
7614.03 796
7614.85 715
7615.68 729
7616.50 774
7617.32 732
7618.15 788
7618.97 821
7619.80 887
7620.62 846
7621.44 910
7622.27 919
7623.09 843
7623.92 825
7624.74 873
7625.56 882
7626.39 857
7627.21 796
7628.04 785
7628.86 811
7629.68 835
7630.51 744
7631.33 866
7632.16 911
7632.98 1037
7633.81 1034
7634.63 1035
7635.46 1043
7636.28 984
7637.11 953
7637.93 960
7638.76 934
7639.58 878
7640.41 812
7641.23 741
7642.06 701
7642.88 626
7643.71 574
7644.53 614
7645.36 624
7646.18 752
7647.01 655
7647.83 674
7648.66 759
7649.48 766
7650.31 634
7651.14 752
7651.96 724
7652.79 706
7653.61 708
7654.44 652
7655.26 708
7656.09 676
7656.92 600
7657.74 678
7658.57 647
7659.39 664
7660.22 628
7661.05 586
7661.87 580
7662.70 596
7663.52 625
7664.35 614
7665.18 637
7666.00 547
7666.83 601
7667.66 568
7668.48 568
7669.31 558
7670.14 594
7670.96 616
7671.79 635
7672.62 647
7673.44 634
7674.27 547
7675.10 592
7675.92 589
7676.75 607
7677.58 618
7678.40 558
7679.23 523
7680.06 558
7680.89 552
7681.71 516
7682.54 578
7683.37 562
7684.19 565
7685.02 584
7685.85 520
7686.68 512
7687.50 579
7688.33 568
7689.16 547
7689.99 579
7690.81 551
7691.64 631
7692.47 562
7693.30 558
7694.13 602
7694.95 561
7695.78 583
7696.61 582
7697.44 528
7698.27 525
7699.09 588
7699.92 541
7700.75 591
7701.58 619
7702.41 625
7703.24 567
7704.06 570
7704.89 519
7705.72 541
7706.55 495
7707.38 546
7708.21 511
7709.04 521
7709.86 459
7710.69 503
7711.52 566
7712.35 570
7713.18 545
7714.01 538
7714.84 510
7715.67 556
7716.50 552
7717.32 505
7718.15 575
7718.98 546
7719.81 557
7720.64 607
7721.47 497
7722.30 534
7723.13 557
7723.96 540
7724.79 515
7725.62 559
7726.45 544
7727.28 470
7728.11 502
7728.94 529
7729.77 563
7730.60 515
7731.43 507
7732.26 493
7733.09 512
7733.92 584
7734.75 535
7735.58 517
7736.41 485
7737.24 522
7738.07 501
7738.90 481
7739.73 544
7740.56 481
7741.39 522
7742.22 502
7743.05 517
7743.88 486
7744.71 494
7745.54 392
7746.37 451
7747.20 477
7748.03 568
7748.87 573
7749.70 504
7750.53 587
7751.36 620
7752.19 600
7753.02 576
7753.85 582
7754.68 573
7755.51 595
7756.34 555
7757.18 488
7758.01 469
7758.84 522
7759.67 514
7760.50 505
7761.33 495
7762.16 497
7763.00 534
7763.83 570
7764.66 490
7765.49 479
7766.32 517
7767.16 543
7767.99 579
7768.82 541
7769.65 563
7770.48 602
7771.31 527
7772.15 541
7772.98 486
7773.81 527
7774.64 537
7775.48 534
7776.31 513
7777.14 513
7777.97 486
7778.81 522
7779.64 472
7780.47 521
7781.30 611
7782.14 541
7782.97 565
7783.80 555
7784.63 598
7785.47 544
7786.30 526
7787.13 534
7787.97 538
7788.80 632
7789.63 563
7790.46 491
7791.30 505
7792.13 502
7792.96 530
7793.80 481
7794.63 512
7795.46 506
7796.30 544
7797.13 490
7797.96 555
7798.80 537
7799.63 533
7800.46 560
7801.30 586
7802.13 625
7802.97 552
7803.80 516
7804.63 581
7805.47 575
7806.30 518
7807.13 639
7807.97 698
7808.80 629
7809.64 627
7810.47 627
7811.31 652
7812.14 669
7812.97 626
7813.81 620
7814.64 722
7815.48 730
7816.31 727
7817.15 828
7817.98 790
7818.82 761
7819.65 825
7820.48 887
7821.32 873
7822.15 837
7822.99 820
7823.82 767
7824.66 820
7825.49 874
7826.33 742
7827.16 773
7828.00 765
7828.83 888
7829.67 889
7830.50 918
7831.34 865
7832.17 846
7833.01 921
7833.85 931
7834.68 861
7835.52 807
7836.35 791
7837.19 842
7838.02 865
7838.86 857
7839.69 865
7840.53 801
7841.37 762
7842.20 773
7843.04 800
7843.87 785
7844.71 754
7845.55 692
7846.38 753
7847.22 824
7848.05 764
7848.89 693
7849.73 759
7850.56 780
7851.40 686
7852.24 664
7853.07 679
7853.91 761
7854.74 688
7855.58 655
7856.42 789
7857.25 744
7858.09 677
7858.93 743
7859.76 760
7860.60 703
7861.44 751
7862.28 779
7863.11 771
7863.95 750
7864.79 697
7865.62 766
7866.46 800
7867.30 692
7868.14 791
7868.97 759
7869.81 671
7870.65 721
7871.48 767
7872.32 763
7873.16 712
7874.00 793
7874.83 821
7875.67 829
7876.51 797
7877.35 843
7878.19 910
7879.02 943
7879.86 1116
7880.70 1207
7881.54 1222
7882.37 1207
7883.21 1271
7884.05 1215
7884.89 1325
7885.73 1319
7886.57 1237
7887.40 1234
7888.24 1133
7889.08 1116
7889.92 1050
7890.76 957
7891.60 917
7892.43 873
7893.27 981
7894.11 1080
7894.95 1039
7895.79 1108
7896.63 1060
7897.47 866
7898.30 895
7899.14 871
7899.98 842
7900.82 879
7901.66 923
7902.50 754
7903.34 747
7904.18 734
7905.02 782
7905.86 766
7906.70 764
7907.54 804
7908.37 688
7909.21 685
7910.05 653
7910.89 757
7911.73 730
7912.57 740
7913.41 731
7914.25 698
7915.09 695
7915.93 721
7916.77 684
7917.61 697
7918.45 768
7919.29 776
7920.13 767
7920.97 834
7921.81 862
7922.65 851
7923.49 762
7924.33 842
7925.17 713
7926.01 745
7926.85 739
7927.69 698
7928.53 619
7929.37 681
7930.21 639
7931.05 628
7931.90 611
7932.74 635
7933.58 644
7934.42 586
7935.26 542
7936.10 538
7936.94 583
7937.78 577
7938.62 584
7939.46 611
7940.30 558
7941.14 591
7941.99 696
7942.83 583
7943.67 579
7944.51 596
7945.35 597
7946.19 574
7947.03 608
7947.88 624
7948.72 682
7949.56 648
7950.40 609
7951.24 670
7952.08 655
7952.93 623
7953.77 638
7954.61 616
7955.45 673
7956.29 758
7957.13 775
7957.98 689
7958.82 753
7959.66 778
7960.50 736
7961.35 762
7962.19 664
7963.03 681
7963.87 703
7964.71 716
7965.56 710
7966.40 725
7967.24 634
7968.08 751
7968.93 785
7969.77 792
7970.61 742
7971.45 750
7972.30 810
7973.14 811
7973.98 688
7974.83 732
7975.67 665
7976.51 547
7977.36 595
7978.20 658
7979.04 613
7979.88 658
7980.73 601
7981.57 609
7982.41 588
7983.26 568
7984.10 601
7984.94 604
7985.79 574
7986.63 609
7987.47 547
7988.32 583
7989.16 539
7990.01 551
7990.85 521
7991.69 546
7992.54 571
7993.38 517
7994.23 522
7995.07 469
7995.91 578
7996.76 544
7997.60 494
7998.45 497
7999.29 462
8000.13 519
8000.98 601
8001.82 488
8002.67 519
8003.51 546
8004.36 497
8005.20 536
8006.04 523
8006.89 557
8007.73 550
8008.58 516
8009.42 500
8010.27 457
8011.11 499
8011.96 516
8012.80 574
8013.65 499
8014.49 529
8015.34 519
8016.18 544
8017.03 538
8017.87 460
8018.72 506
8019.56 505
8020.41 502
8021.25 526
8022.10 432
8022.95 515
8023.79 596
8024.64 534
8025.48 473
8026.33 469
8027.17 522
8028.02 495
8028.86 433
8029.71 431
8030.56 465
8031.40 440
8032.25 423
8033.09 458
8033.94 489
8034.79 452
8035.63 444
8036.48 432
8037.32 442
8038.17 456
8039.02 484
8039.86 496
8040.71 448
8041.56 458
8042.40 411
8043.25 511
8044.10 505
8044.94 480
8045.79 464
8046.64 502
8047.48 536
8048.33 525
8049.18 458
8050.02 452
8050.87 503
8051.72 469
8052.56 483
8053.41 529
8054.26 449
8055.11 417
8055.95 437
8056.80 470
8057.65 458
8058.49 454
8059.34 437
8060.19 419
8061.04 398
8061.88 415
8062.73 386
8063.58 360
8064.43 406
8065.27 472
8066.12 532
8066.97 494
8067.82 495
8068.67 464
8069.51 466
8070.36 467
8071.21 488
8072.06 430
8072.91 370
8073.75 447
8074.60 491
8075.45 437
8076.30 402
8077.15 452
8078.00 458
8078.84 419
8079.69 477
8080.54 436
8081.39 387
8082.24 419
8083.09 446
8083.94 405
8084.78 429
8085.63 463
8086.48 482
8087.33 412
8088.18 374
8089.03 404
8089.88 387
8090.73 414
8091.58 422
8092.42 385
8093.27 519
8094.12 453
8094.97 410
8095.82 424
8096.67 474
8097.52 400
8098.37 446
8099.22 451
8100.07 475
8100.92 467
8101.77 465
8102.62 433
8103.47 500
8104.32 433
8105.17 439
8106.02 444
8106.87 465
8107.72 405
8108.57 382
8109.42 460
8110.27 451
8111.12 447
8111.97 441
8112.82 424
8113.67 408
8114.52 463
8115.37 451
8116.22 440
8117.07 432
8117.92 353
8118.77 367
8119.62 451
8120.47 460
8121.32 475
8122.17 494
8123.02 470
8123.87 474
8124.72 498
8125.57 574
8126.43 546
8127.28 463
8128.13 502
8128.98 511
8129.83 516
8130.68 463
8131.53 428
8132.38 505
8133.23 585
8134.09 571
8134.94 528
8135.79 532
8136.64 460
8137.49 507
8138.34 565
8139.19 476
8140.05 481
8140.90 530
8141.75 520
8142.60 553
8143.45 499
8144.30 513
8145.16 558
8146.01 573
8146.86 501
8147.71 564
8148.56 496
8149.42 511
8150.27 538
8151.12 503
8151.97 523
8152.83 584
8153.68 565
8154.53 622
8155.38 579
8156.24 633
8157.09 744
8157.94 751
8158.79 868
8159.65 797
8160.50 755
8161.35 761
8162.20 662
8163.06 589
8163.91 626
8164.76 592
8165.62 587
8166.47 607
8167.32 523
8168.17 521
8169.03 512
8169.88 604
8170.73 512
8171.59 523
8172.44 564
8173.29 551
8174.15 526
8175.00 461
8175.85 498
8176.71 503
8177.56 522
8178.42 567
8179.27 510
8180.12 499
8180.98 499
8181.83 583
8182.68 491
8183.54 433
8184.39 500
8185.25 434
8186.10 447
8186.95 596
8187.81 530
8188.66 445
8189.52 409
8190.37 473
8191.22 518
8192.08 509
8192.93 473
8193.79 460
8194.64 427
8195.50 441
8196.35 492
8197.21 435
8198.06 425
8198.92 395
8199.77 441
8200.63 452
8201.48 438
8202.33 406
8203.19 459
8204.04 407
8204.90 445
8205.75 476
8206.61 417
8207.47 495
8208.32 462
8209.18 455
8210.03 415
8210.89 416
8211.74 444
8212.60 476
8213.45 448
8214.31 478
8215.16 439
8216.02 418
8216.87 452
8217.73 497
8218.59 476
8219.44 434
8220.30 452
8221.15 439
8222.01 453
8222.87 428
8223.72 513
8224.58 564
8225.43 481
8226.29 436
8227.15 488
8228.00 525
8228.86 503
8229.71 512
8230.57 536
8231.43 453
8232.28 400
8233.14 500
8234.00 502
8234.85 465
8235.71 500
8236.57 470
8237.42 437
8238.28 464
8239.14 471
8239.99 459
8240.85 473
8241.71 437
8242.56 469
8243.42 419
8244.28 432
8245.14 421
8245.99 481
8246.85 457
8247.71 480
8248.56 462
8249.42 414
8250.28 361
8251.14 392
8251.99 419
8252.85 405
8253.71 422
8254.57 396
8255.42 453
8256.28 431
8257.14 416
8258.00 418
8258.86 407
8259.71 464
8260.57 431
8261.43 426
8262.29 434
8263.15 424
8264.00 409
8264.86 382
8265.72 420
8266.58 402
8267.44 417
8268.29 418
8269.15 387
8270.01 419
8270.87 404
8271.73 413
8272.59 504
8273.45 433
8274.30 459
8275.16 552
8276.02 530
8276.88 435
8277.74 433
8278.60 429
8279.46 448
8280.32 393
8281.18 416
8282.03 408
8282.89 430
8283.75 436
8284.61 451
8285.47 484
8286.33 439
8287.19 414
8288.05 428
8288.91 396
8289.77 425
8290.63 468
8291.49 539
8292.35 471
8293.21 439
8294.07 444
8294.93 413
8295.78 482
8296.64 469
8297.50 465
8298.36 533
8299.22 518
8300.08 479
8300.94 428
8301.80 421
8302.66 405
8303.52 487
8304.38 549
8305.25 492
8306.11 492
8306.97 514
8307.83 472
8308.69 451
8309.55 452
8310.41 452
8311.27 464
8312.13 444
8312.99 430
8313.85 440
8314.71 464
8315.57 473
8316.43 454
8317.29 469
8318.15 481
8319.02 460
8319.88 520
8320.74 563
8321.60 475
8322.46 431
8323.32 442
8324.18 403
8325.04 426
8325.90 409
8326.77 467
8327.63 528
8328.49 448
8329.35 392
8330.21 422
8331.07 463
8331.93 487
8332.80 436
8333.66 404
8334.52 393
8335.38 371
8336.24 440
8337.11 363
8337.97 357
8338.83 412
8339.69 402
8340.55 430
8341.42 382
8342.28 374
8343.14 388
8344.00 397
8344.86 438
8345.73 434
8346.59 442
8347.45 498
8348.31 495
8349.18 506
8350.04 561
8350.90 448
8351.76 476
8352.63 457
8353.49 403
8354.35 428
8355.22 423
8356.08 391
8356.94 343
8357.80 360
8358.67 412
8359.53 390
8360.39 387
8361.26 390
8362.12 414
8362.98 367
8363.85 357
8364.71 423
8365.57 440
8366.44 392
8367.30 454
8368.16 440
8369.03 473
8369.89 458
8370.75 396
8371.62 408
8372.48 364
8373.35 416
8374.21 436
8375.07 426
8375.94 393
8376.80 379
8377.67 424
8378.53 456
8379.39 465
8380.26 401
8381.12 421
8381.99 416
8382.85 465
8383.71 447
8384.58 434
8385.44 463
8386.31 487
8387.17 467
8388.04 424
8388.90 447
8389.77 446
8390.63 428
8391.50 433
8392.36 469
8393.22 409
8394.09 431
8394.95 413
8395.82 430
8396.68 397
8397.55 423
8398.41 439
8399.28 372
8400.14 413
8401.01 465
8401.88 401
8402.74 415
8403.61 381
8404.47 363
8405.34 408
8406.20 426
8407.07 431
8407.93 417
8408.80 480
8409.66 466
8410.53 420
8411.40 444
8412.26 471
8413.13 352
8413.99 418
8414.86 440
8415.73 403
8416.59 404
8417.46 449
8418.32 441
8419.19 477
8420.06 450
8420.92 436
8421.79 446
8422.65 525
8423.52 446
8424.39 420
8425.25 477
8426.12 424
8426.99 528
8427.85 575
8428.72 591
8429.59 545
8430.45 544
8431.32 530
8432.19 519
8433.05 497
8433.92 560
8434.79 541
8435.65 540
8436.52 515
8437.39 518
8438.26 586
8439.12 620
8439.99 591
8440.86 584
8441.73 617
8442.59 557
8443.46 612
8444.33 676
8445.19 709
8446.06 758
8446.93 783
8447.80 857
8448.67 815
8449.53 710
8450.40 717
8451.27 767
8452.14 807
8453.00 709
8453.87 728
8454.74 709
8455.61 748
8456.48 665
8457.34 667
8458.21 765
8459.08 785
8459.95 773
8460.82 773
8461.69 770
8462.55 862
8463.42 788
8464.29 746
8465.16 782
8466.03 752
8466.90 747
8467.77 794
8468.63 866
8469.50 928
8470.37 1015
8471.24 1327
8472.11 1703
8472.98 1940
8473.85 2226
8474.72 2289
8475.58 2224
8476.45 2147
8477.32 1855
8478.19 1558
8479.06 1340
8479.93 1047
8480.80 915
8481.67 847
8482.54 785
8483.41 740
8484.28 605
8485.15 699
8486.02 641
8486.89 610
8487.76 556
8488.63 614
8489.50 568
8490.37 584
8491.24 572
8492.11 600
8492.98 530
8493.85 554
8494.72 567
8495.59 586
8496.46 487
8497.33 448
8498.20 514
8499.07 560
8499.94 544
8500.81 599
8501.68 607
8502.55 598
8503.42 571
8504.29 651
8505.16 622
8506.03 599
8506.90 588
8507.77 508
8508.64 552
8509.51 607
8510.38 619
8511.25 680
8512.13 643
8513.00 658
8513.87 714
8514.74 640
8515.61 590
8516.48 536
8517.35 559
8518.22 576
8519.09 542
8519.97 566
8520.84 538
8521.71 579
8522.58 522
8523.45 567
8524.32 520
8525.19 493
8526.07 493
8526.94 560
8527.81 546
8528.68 553
8529.55 549
8530.43 577
8531.30 638
8532.17 576
8533.04 656
8533.91 680
8534.79 605
8535.66 641
8536.53 601
8537.40 581
8538.27 565
8539.15 572
8540.02 678
8540.89 779
8541.76 578
8542.64 635
8543.51 548
8544.38 588
8545.25 540
8546.13 555
8547.00 576
8547.87 595
8548.74 662
8549.62 546
8550.49 599
8551.36 666
8552.24 671
8553.11 728
8553.98 780
8554.86 753
8555.73 800
8556.60 862
8557.48 885
8558.35 813
8559.22 806
8560.10 884
8560.97 900
8561.84 719
8562.72 712
8563.59 662
8564.46 613
8565.34 534
8566.21 526
8567.08 506
8567.96 521
8568.83 505
8569.71 535
8570.58 512
8571.45 545
8572.33 480
8573.20 475
8574.08 497
8574.95 546
8575.82 527
8576.70 495
8577.57 502
8578.45 524
8579.32 529
8580.20 508
8581.07 539
8581.94 506
8582.82 475
8583.69 460
8584.57 496
8585.44 461
8586.32 533
8587.19 481
8588.07 515
8588.94 526
8589.82 530
8590.69 526
8591.57 549
8592.44 539
8593.32 491
8594.19 488
8595.07 541
8595.94 552
8596.82 506
8597.69 505
8598.57 472
8599.44 473
8600.32 489
8601.19 537
8602.07 487
8602.95 496
8603.82 509
8604.70 489
8605.57 530
8606.45 430
8607.32 447
8608.20 482
8609.08 499
8609.95 544
8610.83 544
8611.70 522
8612.58 504
8613.46 529
8614.33 499
8615.21 405
8616.08 513
8616.96 536
8617.84 507
8618.71 521
8619.59 505
8620.47 495
8621.34 529
8622.22 504
8623.10 520
8623.97 552
8624.85 567
8625.73 540
8626.60 614
8627.48 576
8628.36 552
8629.23 588
8630.11 518
8630.99 488
8631.87 644
8632.74 556
8633.62 614
8634.50 538
8635.37 500
8636.25 597
8637.13 570
8638.01 581
8638.88 581
8639.76 600
8640.64 617
8641.52 596
8642.39 552
8643.27 601
8644.15 599
8645.03 658
8645.90 676
8646.78 663
8647.66 685
8648.54 737
8649.42 727
8650.29 692
8651.17 773
8652.05 803
8652.93 790
8653.81 810
8654.68 752
8655.56 745
8656.44 754
8657.32 797
8658.20 857
8659.08 808
8659.95 869
8660.83 831
8661.71 790
8662.59 875
8663.47 760
8664.35 827
8665.23 797
8666.10 788
8666.98 777
8667.86 850
8668.74 852
8669.62 846
8670.50 819
8671.38 853
8672.26 851
8673.14 948
8674.02 970
8674.90 1181
8675.77 1332
8676.65 1363
8677.53 1456
8678.41 1584
8679.29 1666
8680.17 1658
8681.05 1510
8681.93 1372
8682.81 1353
8683.69 1241
8684.57 1119
8685.45 1033
8686.33 1062
8687.21 1069
8688.09 1004
8688.97 933
8689.85 1039
8690.73 1238
8691.61 1331
8692.49 1595
8693.37 2084
8694.25 2727
8695.13 3211
8696.01 3627
8696.89 4029
8697.77 3942
8698.65 3775
8699.53 3285
8700.41 2920
8701.29 2333
8702.17 1967
8703.05 1642
8703.94 1429
8704.82 1259
8705.70 1053
8706.58 919
8707.46 873
8708.34 854
8709.22 824
8710.10 792
8710.98 758
8711.86 782
8712.75 697
8713.63 735
8714.51 752
8715.39 771
8716.27 709
8717.15 675
8718.03 676
8718.91 702
8719.80 655
8720.68 623
8721.56 644
8722.44 706
8723.32 744
8724.20 728
8725.09 757
8725.97 716
8726.85 717
8727.73 774
8728.61 662
8729.50 723
8730.38 692
8731.26 680
8732.14 708
8733.02 723
8733.91 765
8734.79 845
8735.67 807
8736.55 818
8737.44 766
8738.32 704
8739.20 715
8740.08 623
8740.97 597
8741.85 638
8742.73 572
8743.61 560
8744.50 568
8745.38 581
8746.26 610
8747.15 614
8748.03 547
8748.91 569
8749.79 622
8750.68 615
8751.56 580
8752.44 597
8753.33 559
8754.21 536
8755.09 606
8755.98 617
8756.86 654
8757.74 622
8758.63 581
8759.51 574
8760.39 612
8761.28 616
8762.16 649
8763.05 663
8763.93 625
8764.81 651
8765.70 621
8766.58 580
8767.46 597
8768.35 567
8769.23 580
8770.12 683
8771.00 640
8771.89 605
8772.77 627
8773.65 615
8774.54 683
8775.42 608
8776.31 606
8777.19 593
8778.08 627
8778.96 649
8779.84 696
8780.73 635
8781.61 609
8782.50 585
8783.38 509
8784.27 491
8785.15 538
8786.04 517
8786.92 525
8787.81 553
8788.69 588
8789.58 512
8790.46 488
8791.35 560
8792.23 509
8793.12 495
8794.00 476
8794.89 520
8795.77 506
8796.66 496
8797.55 507
8798.43 466
8799.32 480
8800.20 505
8801.09 521
8801.97 475
8802.86 494
8803.74 507
8804.63 480
8805.52 536
8806.40 585
8807.29 523
8808.17 516
8809.06 519
8809.95 506
8810.83 539
8811.72 512
8812.60 483
8813.49 539
8814.38 425
8815.26 455
8816.15 487
8817.04 474
8817.92 513
8818.81 452
8819.70 490
8820.58 494
8821.47 514
8822.36 523
8823.24 459
8824.13 441
8825.02 496
8825.90 454
8826.79 480
8827.68 455
8828.56 486
8829.45 476
8830.34 429
8831.23 431
8832.11 449
8833.00 440
8833.89 406
8834.77 445
8835.66 402
8836.55 434
8837.44 528
8838.32 509
8839.21 424
8840.10 410
8840.99 406
8841.88 445
8842.76 482
8843.65 424
8844.54 403
8845.43 421
8846.31 484
8847.20 443
8848.09 387
8848.98 408
8849.87 460
8850.75 463
8851.64 424
8852.53 394
8853.42 357
8854.31 394
8855.20 456
8856.08 460
8856.97 419
8857.86 335
8858.75 398
8859.64 389
8860.53 440
8861.42 377
8862.30 391
8863.19 442
8864.08 409
8864.97 418
8865.86 380
8866.75 472
8867.64 469
8868.53 428
8869.42 468
8870.30 401
8871.19 413
8872.08 412
8872.97 432
8873.86 396
8874.75 402
8875.64 381
8876.53 428
8877.42 418
8878.31 402
8879.20 406
8880.09 393
8880.98 402
8881.87 385
8882.76 434
8883.65 415
8884.54 413
8885.43 460
8886.32 431
8887.21 414
8888.10 381
8888.99 420
8889.88 386
8890.77 394
8891.66 379
8892.55 388
8893.44 361
8894.33 373
8895.22 405
8896.11 354
8897.00 332
8897.89 359
8898.78 327
8899.67 371
8900.56 328
8901.45 329
8902.34 381
8903.23 338
8904.12 335
8905.02 394
8905.91 360
8906.80 411
8907.69 360
8908.58 420
8909.47 373
8910.36 348
8911.25 337
8912.14 353
8913.04 338
8913.93 318
8914.82 382
8915.71 392
8916.60 412
8917.49 366
8918.38 328
8919.28 347
8920.17 360
8921.06 325
8921.95 344
8922.84 374
8923.73 375
8924.63 358
8925.52 385
8926.41 347
8927.30 374
8928.19 376
8929.09 436
8929.98 460
8930.87 416
8931.76 347
8932.65 330
8933.55 364
8934.44 355
8935.33 347
8936.22 330
8937.12 270
8938.01 340
8938.90 316
8939.79 320
8940.69 377
8941.58 401
8942.47 387
8943.37 321
8944.26 317
8945.15 358
8946.04 352
8946.94 363
8947.83 351
8948.72 395
8949.62 383
8950.51 334
8951.40 312
8952.30 330
8953.19 352
8954.08 345
8954.98 330
8955.87 275
8956.76 375
8957.66 328
8958.55 345
8959.44 374
8960.34 339
8961.23 315
8962.12 330
8963.02 367
8963.91 327
8964.81 380
8965.70 355
8966.59 375
8967.49 336
8968.38 340
8969.28 376
8970.17 363
8971.06 327
8971.96 365
8972.85 365
8973.75 354
8974.64 300
8975.54 280
8976.43 335
8977.32 357
8978.22 334
8979.11 383
8980.01 379
8980.90 363
8981.80 317
8982.69 351
8983.59 340
8984.48 330
8985.38 337
8986.27 404
8987.17 342
8988.06 338
8988.96 387
8989.85 371
8990.75 349
8991.64 348
8992.54 319
8993.43 305
8994.33 321
8995.22 369
8996.12 314
8997.01 309
8997.91 327
8998.81 334
8999.70 398
9000.60 354
9001.49 349
9002.39 370
9003.28 332
9004.18 319
9005.08 313
9005.97 288
9006.87 336
9007.76 348
9008.66 361
9009.56 299
9010.45 361
9011.35 348
9012.24 291
9013.14 334
9014.04 345
9014.93 296
9015.83 316
9016.73 333
9017.62 297
9018.52 348
9019.42 353
9020.31 316
9021.21 289
9022.11 354
9023.00 360
9023.90 364
9024.80 310
9025.69 264
9026.59 316
9027.49 324
9028.38 313
9029.28 284
9030.18 273
9031.08 312
9031.97 331
9032.87 295
9033.77 307
9034.66 347
9035.56 327
9036.46 375
9037.36 372
9038.25 314
9039.15 325
9040.05 347
9040.95 345
9041.85 318
9042.74 320
9043.64 350
9044.54 316
9045.44 317
9046.33 324
9047.23 306
9048.13 356
9049.03 359
9049.93 321
9050.82 303
9051.72 304
9052.62 353
9053.52 310
9054.42 303
9055.32 281
9056.21 281
9057.11 308
9058.01 347
9058.91 375
9059.81 346
9060.71 418
9061.61 423
9062.50 347
9063.40 314
9064.30 326
9065.20 320
9066.10 329
9067.00 330
9067.90 298
9068.80 313
9069.70 323
9070.60 345
9071.49 361
9072.39 278
9073.29 320
9074.19 363
9075.09 352
9075.99 351
9076.89 335
9077.79 338
9078.69 357
9079.59 360
9080.49 382
9081.39 328
9082.29 337
9083.19 329
9084.09 328
9084.99 327
9085.89 311
9086.79 355
9087.69 394
9088.59 338
9089.49 336
9090.39 349
9091.29 339
9092.19 395
9093.09 422
9093.99 388
9094.89 326
9095.79 365
9096.69 407
9097.59 393
9098.49 402
9099.39 389
9100.29 383
9101.19 392
9102.09 377
9102.99 366
9103.90 371
9104.80 386
9105.70 343
9106.60 367
9107.50 347
9108.40 344
9109.30 383
9110.20 356
9111.10 281
9112.00 331
9112.91 293
9113.81 365
9114.71 269
9115.61 284
9116.51 354
9117.41 375
9118.31 332
9119.22 338
9120.12 310
9121.02 319
9121.92 335
9122.82 336
9123.72 333
9124.63 309
9125.53 332
9126.43 337
9127.33 349
9128.23 336
9129.14 310
9130.04 307
9130.94 368
9131.84 349
9132.74 315
9133.65 335
9134.55 285
9135.45 264
9136.35 285
9137.26 316
9138.16 285
9139.06 333
9139.96 344
9140.87 339
9141.77 298
9142.67 304
9143.57 323
9144.48 353
9145.38 352
9146.28 366
9147.19 344
9148.09 359
9148.99 346
9149.90 329
9150.80 296
9151.70 321
9152.60 287
9153.51 304
9154.41 314
9155.31 316
9156.22 283
9157.12 312
9158.02 314
9158.93 331
9159.83 333
9160.74 307
9161.64 364
9162.54 339
9163.45 337
9164.35 304
9165.25 327
9166.16 308
9167.06 330
9167.97 335
9168.87 321
9169.77 316
9170.68 334
9171.58 331
9172.49 296
9173.39 302
9174.30 312
9175.20 334
9176.10 301
9177.01 299
9177.91 308
9178.82 248
9179.72 296
9180.63 289
9181.53 284
9182.44 305
9183.34 280
9184.25 332
9185.15 339
9186.05 273
9186.96 314
9187.86 332
9188.77 298
9189.67 291
9190.58 316
9191.48 326
9192.39 311
9193.30 287
9194.20 320
9195.11 370
9196.01 276
9196.92 311
9197.82 324
9198.73 267
9199.63 327
9200.54 346
9201.44 399
9202.35 365
9203.26 325
9204.16 404
9205.07 401
9205.97 417
9206.88 357
9207.78 294
9208.69 348
9209.60 320
9210.50 327
9211.41 325
9212.32 288
9213.22 306
9214.13 286
9215.03 311
9215.94 286
9216.85 282
9217.75 352
9218.66 313
9219.57 314
9220.47 377
9221.38 306
9222.29 398
9223.19 362
9224.10 355
9225.01 334
9225.91 340
9226.82 347
9227.73 332
9228.63 345
9229.54 305
9230.45 318
9231.36 302
9232.26 292
9233.17 330
9234.08 317
9234.98 295
9235.89 281
9236.80 388
9237.71 359
9238.61 308
9239.52 311
9240.43 286
9241.34 342
9242.24 360
9243.15 356
9244.06 344
9244.97 340
9245.87 323
9246.78 348
9247.69 347
9248.60 347
9249.51 282
9250.41 291
9251.32 276
9252.23 375
9253.14 319
9254.05 263
9254.96 319
9255.86 286
9256.77 318
9257.68 294
9258.59 283
9259.50 296
9260.41 281
9261.31 252
9262.22 271
9263.13 270
9264.04 259
9264.95 259
9265.86 282
9266.77 390
9267.68 259
9268.58 275
9269.49 301
9270.40 343
9271.31 309
9272.22 329
9273.13 269
9274.04 325
9274.95 333
9275.86 302
9276.77 281
9277.68 304
9278.59 311
9279.50 341
9280.40 287
9281.31 266
9282.22 284
9283.13 331
9284.04 279
9284.95 359
9285.86 313
9286.77 304
9287.68 331
9288.59 349
9289.50 344
9290.41 290
9291.32 277
9292.23 324
9293.14 360
9294.05 321
9294.96 346
9295.87 297
9296.78 329
9297.69 300
9298.60 318
9299.52 336
9300.43 335
9301.34 307
9302.25 346
9303.16 362
9304.07 400
9304.98 311
9305.89 309
9306.80 382
9307.71 364
9308.62 336
9309.53 379
9310.44 331
9311.36 396
9312.27 383
9313.18 469
9314.09 412
9315.00 380
9315.91 406
9316.82 389
9317.73 380
9318.64 347
9319.56 363
9320.47 338
9321.38 388
9322.29 419
9323.20 393
9324.11 378
9325.03 342
9325.94 291
9326.85 317
9327.76 350
9328.67 370
9329.59 367
9330.50 311
9331.41 266
9332.32 353
9333.23 301
9334.15 333
9335.06 310
9335.97 323
9336.88 368
9337.79 332
9338.71 291
9339.62 318
9340.53 331
9341.44 313
9342.36 353
9343.27 379
9344.18 336
9345.09 312
9346.01 311
9346.92 332
9347.83 367
9348.75 348
9349.66 355
9350.57 353
9351.48 294
9352.40 306
9353.31 319
9354.22 341
9355.14 387
9356.05 369
9356.96 337
9357.88 346
9358.79 384
9359.70 319
9360.62 327
9361.53 288
9362.44 349
9363.36 319
9364.27 299
9365.19 330
9366.10 287
9367.01 298
9367.93 354
9368.84 301
9369.75 292
9370.67 281
9371.58 284
9372.50 364
9373.41 306
9374.32 267
9375.24 284
9376.15 306
9377.07 319
9377.98 332
9378.90 307
9379.81 348
9380.72 379
9381.64 312
9382.55 256
9383.47 315
9384.38 325
9385.30 257
9386.21 287
9387.13 289
9388.04 288
9388.96 336
9389.87 295
9390.79 327
9391.70 297
9392.62 315
9393.53 342
9394.45 355
9395.36 329
9396.28 328
9397.19 347
9398.11 332
9399.02 393
9399.94 302
9400.85 335
9401.77 366
9402.68 308
9403.60 346
9404.52 336
9405.43 328
9406.35 327
9407.26 314
9408.18 298
9409.09 318
9410.01 356
9410.93 300
9411.84 257
9412.76 307
9413.67 336
9414.59 312
9415.51 329
9416.42 327
9417.34 343
9418.26 340
9419.17 335
9420.09 315
9421.00 332
9421.92 371
9422.84 341
9423.75 333
9424.67 340
9425.59 320
9426.50 327
9427.42 340
9428.34 375
9429.25 346
9430.17 380
9431.09 409
9432.00 392
9432.92 359
9433.84 294
9434.76 339
9435.67 360
9436.59 342
9437.51 333
9438.42 344
9439.34 367
9440.26 353
9441.18 379
9442.09 344
9443.01 371
9443.93 372
9444.85 334
9445.76 352
9446.68 400
9447.60 397
9448.52 370
9449.43 327
9450.35 346
9451.27 396
9452.19 333
9453.11 391
9454.02 428
9454.94 452
9455.86 533
9456.78 524
9457.70 562
9458.62 652
9459.53 616
9460.45 618
9461.37 537
9462.29 462
9463.21 480
9464.13 420
9465.04 393
9465.96 358
9466.88 370
9467.80 364
9468.72 400
9469.64 427
9470.56 439
9471.48 377
9472.39 360
9473.31 362
9474.23 351
9475.15 365
9476.07 385
9476.99 370
9477.91 369
9478.83 358
9479.75 383
9480.67 343
9481.59 400
9482.51 401
9483.42 383
9484.34 437
9485.26 459
9486.18 421
9487.10 387
9488.02 466
9488.94 456
9489.86 442
9490.78 404
9491.70 416
9492.62 386
9493.54 400
9494.46 392
9495.38 411
9496.30 354
9497.22 391
9498.14 378
9499.06 370
9499.98 396
9500.90 388
9501.82 356
9502.74 316
9503.66 371
9504.58 327
9505.50 418
9506.43 391
9507.35 370
9508.27 355
9509.19 375
9510.11 396
9511.03 347
9511.95 393
9512.87 344
9513.79 351
9514.71 325
9515.63 394
9516.55 401
9517.48 428
9518.40 415
9519.32 353
9520.24 425
9521.16 425
9522.08 431
9523.00 393
9523.92 392
9524.85 359
9525.77 369
9526.69 387
9527.61 369
9528.53 401
9529.45 393
9530.38 446
9531.30 420
9532.22 411
9533.14 421
9534.06 502
9534.98 580
9535.91 590
9536.83 629
9537.75 657
9538.67 634
9539.60 590
9540.52 623
9541.44 547
9542.36 558
9543.28 516
9544.21 498
9545.13 458
9546.05 429
9546.97 433
9547.90 444
9548.82 466
9549.74 398
9550.66 407
9551.59 412
9552.51 376
9553.43 417
9554.36 389
9555.28 423
9556.20 400
9557.13 380
9558.05 395
9558.97 409
9559.89 449
9560.82 406
9561.74 384
9562.66 432
9563.59 493
9564.51 482
9565.43 477
9566.36 434
9567.28 474
9568.20 468
9569.13 455
9570.05 411
9570.98 446
9571.90 392
9572.82 357
9573.75 377
9574.67 407
9575.60 404
9576.52 377
9577.44 406
9578.37 423
9579.29 379
9580.22 404
9581.14 397
9582.06 356
9582.99 382
9583.91 369
9584.84 424
9585.76 405
9586.69 424
9587.61 408
9588.53 394
9589.46 406
9590.38 398
9591.31 414
9592.23 408
9593.16 384
9594.08 483
9595.01 438
9595.93 419
9596.86 436
9597.78 427
9598.71 413
9599.63 428
9600.56 461
9601.48 416
9602.41 461
9603.33 452
9604.26 417
9605.18 440
9606.11 475
9607.03 403
9607.96 484
9608.89 492
9609.81 510
9610.74 476
9611.66 437
9612.59 454
9613.51 422
9614.44 428
9615.37 431
9616.29 460
9617.22 419
9618.14 454
9619.07 448
9620.00 419
9620.92 456
9621.85 429
9622.77 398
9623.70 470
9624.63 427
9625.55 442
9626.48 442
9627.41 431
9628.33 477
9629.26 474
9630.19 467
9631.11 487
9632.04 460
9632.97 511
9633.89 499
9634.82 526
9635.75 536
9636.67 527
9637.60 509
9638.53 417
9639.45 518
9640.38 501
9641.31 536
9642.23 532
9643.16 580
9644.09 532
9645.02 542
9645.94 528
9646.87 536
9647.80 582
9648.73 577
9649.65 668
9650.58 705
9651.51 669
9652.44 617
9653.36 645
9654.29 692
9655.22 624
9656.15 665
9657.08 687
9658.00 791
9658.93 700
9659.86 733
9660.79 738
9661.72 740
9662.64 697
9663.57 659
9664.50 622
9665.43 647
9666.36 700
9667.28 665
9668.21 761
9669.14 799
9670.07 696
9671.00 733
9671.93 765
9672.86 718
9673.78 778
9674.71 827
9675.64 765
9676.57 794
9677.50 900
9678.43 839
9679.36 820
9680.29 783
9681.21 781
9682.14 836
9683.07 869
9684.00 849
9684.93 903
9685.86 998
9686.79 1003
9687.72 998
9688.65 999
9689.58 1008
9690.51 974
9691.44 977
9692.37 1014
9693.30 1045
9694.23 998
9695.16 1002
9696.09 1054
9697.02 1064
9697.94 1085
9698.87 1242
9699.80 1391
9700.73 1577
9701.66 1860
9702.59 2110
9703.52 2207
9704.45 2275
9705.39 2151
9706.32 2090
9707.25 1780
9708.18 1692
9709.11 1437
9710.04 1294
9710.97 1269
9711.90 1121
9712.83 1031
9713.76 1025
9714.69 1068
9715.62 1082
9716.55 1027
9717.48 1113
9718.41 1089
9719.34 1124
9720.27 1183
9721.21 1104
9722.14 1085
9723.07 1049
9724.00 1054
9724.93 970
9725.86 905
9726.79 861
9727.72 887
9728.65 848
9729.59 876
9730.52 835
9731.45 875
9732.38 868
9733.31 963
9734.24 1014
9735.17 978
9736.11 977
9737.04 930
9737.97 917
9738.90 924
9739.83 896
9740.77 851
9741.70 832
9742.63 774
9743.56 847
9744.49 838
9745.43 787
9746.36 734
9747.29 721
9748.22 733
9749.15 715
9750.09 661
9751.02 694
9751.95 717
9752.88 740
9753.82 690
9754.75 732
9755.68 647
9756.61 629
9757.55 684
9758.48 647
9759.41 681
9760.35 671
9761.28 713
9762.21 661
9763.14 713
9764.08 698
9765.01 637
9765.94 723
9766.88 626
9767.81 704
9768.74 739
9769.68 789
9770.61 700
9771.54 706
9772.48 730
9773.41 746
9774.34 747
9775.28 767
9776.21 742
9777.14 791
9778.08 811
9779.01 793
9779.94 796
9780.88 762
9781.81 843
9782.75 864
9783.68 882
9784.61 865
9785.55 929
9786.48 927
9787.42 937
9788.35 933
9789.28 951
9790.22 920
9791.15 815
9792.09 820
9793.02 817
9793.96 756
9794.89 722
9795.83 697
9796.76 641
9797.69 613
9798.63 723
9799.56 676
9800.50 682
9801.43 702
9802.37 647
9803.30 704
9804.24 673
9805.17 689
9806.11 667
9807.04 686
9807.98 702
9808.91 596
9809.85 588
9810.78 570
9811.72 604
9812.65 644
9813.59 590
9814.53 583
9815.46 557
9816.40 582
9817.33 592
9818.27 554
9819.20 587
9820.14 605
9821.07 635
9822.01 612
9822.95 512
9823.88 551
9824.82 584
9825.75 567
9826.69 524
9827.63 519
9828.56 520
9829.50 571
9830.43 529
9831.37 486
9832.31 487
9833.24 534
9834.18 503
9835.12 490
9836.05 472
9836.99 482
9837.93 482
9838.86 473
9839.80 484
9840.73 491
9841.67 539
9842.61 482
9843.55 541
9844.48 595
9845.42 532
9846.36 484
9847.29 533
9848.23 545
9849.17 514
9850.10 486
9851.04 464
9851.98 457
9852.92 489
9853.85 500
9854.79 502
9855.73 468
9856.67 462
9857.60 509
9858.54 520
9859.48 513
9860.42 503
9861.35 543
9862.29 528
9863.23 454
9864.17 461
9865.10 548
9866.04 570
9866.98 520
9867.92 456
9868.86 466
9869.79 467
9870.73 453
9871.67 469
9872.61 437
9873.55 463
9874.48 458
9875.42 521
9876.36 515
9877.30 488
9878.24 457
9879.18 488
9880.12 424
9881.05 421
9881.99 467
9882.93 441
9883.87 419
9884.81 451
9885.75 474
9886.69 444
9887.63 518
9888.56 456
9889.50 406
9890.44 492
9891.38 495
9892.32 431
9893.26 462
9894.20 431
9895.14 442
9896.08 440
9897.02 445
9897.96 434
9898.90 397
9899.84 378
9900.77 442
9901.71 486
9902.65 389
9903.59 431
9904.53 427
9905.47 453
9906.41 453
9907.35 444
9908.29 463
9909.23 474
9910.17 511
9911.11 502
9912.05 448
9912.99 461
9913.93 502
9914.87 466
9915.81 447
9916.75 443
9917.69 484
9918.63 542
9919.57 455
9920.52 462
9921.46 463
9922.40 467
9923.34 455
9924.28 422
9925.22 497
9926.16 577
9927.10 619
9928.04 604
9928.98 705
9929.92 781
9930.86 862
9931.80 909
9932.75 985
9933.69 1013
9934.63 818
9935.57 744
9936.51 691
9937.45 634
9938.39 558
9939.33 521
9940.28 507
9941.22 439
9942.16 386
9943.10 481
9944.04 525
9944.98 479
9945.92 467
9946.87 461
9947.81 408
9948.75 454
9949.69 500
9950.63 485
9951.58 461
9952.52 478
9953.46 472
9954.40 459
9955.34 430
9956.29 435
9957.23 474
9958.17 463
9959.11 484
9960.06 509
9961.00 427
9961.94 454
9962.88 447
9963.83 443
9964.77 378
9965.71 405
9966.65 452
9967.60 468
9968.54 453
9969.48 433
9970.42 424
9971.37 510
9972.31 452
9973.25 440
9974.20 483
9975.14 409
9976.08 406
9977.03 454
9977.97 383
9978.91 393
9979.86 398
9980.80 393
9981.74 416
9982.69 421
9983.63 460
9984.57 440
9985.52 406
9986.46 369
9987.40 388
9988.35 462
9989.29 394
9990.23 479
9991.18 411
9992.12 386
9993.07 441
9994.01 404
9994.95 349
9995.90 361
9996.84 382
9997.79 357
9998.73 340
9999.67 400
10000.62 381
10001.56 408
10002.51 368
10003.45 350
10004.40 437
10005.34 346
10006.29 386
10007.23 399
10008.17 352
10009.12 344
10010.06 408
10011.01 382
10011.95 418
10012.90 346
10013.84 372
10014.79 412
10015.73 381
10016.68 344
10017.62 393
10018.57 395
10019.51 371
10020.46 365
10021.40 345
10022.35 393
10023.29 374
10024.24 406
10025.19 348
10026.13 353
10027.08 389
10028.02 381
10028.97 306
10029.91 371
10030.86 369
10031.80 406
10032.75 370
10033.70 363
10034.64 349
10035.59 339
10036.53 403
10037.48 367
10038.43 364
10039.37 377
10040.32 353
10041.26 414
10042.21 360
10043.16 329
10044.10 328
10045.05 330
10046.00 277
10046.94 348
10047.89 298
10048.84 323
10049.78 366
10050.73 338
10051.68 342
10052.62 372
10053.57 340
10054.52 388
10055.46 329
10056.41 332
10057.36 362
10058.30 365
10059.25 376
10060.20 355
10061.15 335
10062.09 384
10063.04 413
10063.99 367
10064.93 387
10065.88 327
10066.83 358
10067.78 346
10068.72 301
10069.67 294
10070.62 323
10071.57 345
10072.51 331
10073.46 343
10074.41 335
10075.36 352
10076.31 364
10077.25 349
10078.20 346
10079.15 333
10080.10 317
10081.05 375
10081.99 315
10082.94 332
10083.89 319
10084.84 353
10085.79 371
10086.74 383
10087.68 328
10088.63 302
10089.58 290
10090.53 329
10091.48 314
10092.43 303
10093.37 332
10094.32 336
10095.27 307
10096.22 293
10097.17 314
10098.12 373
10099.07 325
10100.02 303
10100.97 315
10101.91 295
10102.86 274
10103.81 301
10104.76 337
10105.71 279
10106.66 301
10107.61 340
10108.56 350
10109.51 334
10110.46 321
10111.41 338
10112.36 323
10113.31 296
10114.26 293
10115.21 317
10116.16 289
10117.11 317
10118.06 350
10119.01 330
10119.96 302
10120.91 355
10121.86 303
10122.81 319
10123.76 302
10124.71 271
10125.66 281
10126.61 276
10127.56 302
10128.51 326
10129.46 271
10130.41 286
10131.36 334
10132.31 299
10133.26 325
10134.21 290
10135.16 315
10136.11 299
10137.06 304
10138.01 304
10138.96 352
10139.91 315
10140.86 328
10141.82 283
10142.77 331
10143.72 311
10144.67 337
10145.62 347
10146.57 292
10147.52 346
10148.47 326
10149.42 365
10150.38 315
10151.33 318
10152.28 322
10153.23 289
10154.18 320
10155.13 328
10156.09 328
10157.04 349
10157.99 317
10158.94 351
10159.89 322
10160.84 326
10161.80 320
10162.75 325
10163.70 320
10164.65 359
10165.60 340
10166.56 341
10167.51 361
10168.46 377
10169.41 318
10170.36 294
10171.32 324
10172.27 347
10173.22 316
10174.17 316
10175.13 318
10176.08 279
10177.03 333
10177.98 355
10178.94 354
10179.89 319
10180.84 370
10181.80 383
10182.75 351
10183.70 333
10184.65 360
10185.61 377
10186.56 439
10187.51 479
10188.47 470
10189.42 381
10190.37 401
10191.33 401
10192.28 437
10193.23 444
10194.19 439
10195.14 495
10196.09 421
10197.05 375
10198.00 397
10198.95 424
10199.91 444
10200.86 470
10201.82 464
10202.77 511
10203.72 483
10204.68 481
10205.63 476
10206.58 492
10207.54 480
10208.49 538
10209.45 555
10210.40 600
10211.36 620
10212.31 621
10213.26 631
10214.22 585
10215.17 551
10216.13 479
10217.08 481
10218.04 436
10218.99 427
10219.94 428
10220.90 459
10221.85 498
10222.81 417
10223.76 433
10224.72 408
10225.67 399
10226.63 414
10227.58 433
10228.54 414
10229.49 377
10230.45 375
10231.40 412
10232.36 400
10233.31 430
10234.27 433
10235.22 388
10236.18 401
10237.14 357
10238.09 383
10239.05 404
10240.00 446
10240.96 476
10241.91 436
10242.87 410
10243.82 463
10244.78 417
10245.74 403
10246.69 335
10247.65 403
10248.60 390
10249.56 385
10250.52 377
10251.47 360
10252.43 351
10253.38 361
10254.34 380
10255.30 365
10256.25 409
10257.21 352
10258.17 336
10259.12 330
10260.08 308
10261.04 308
10261.99 304
10262.95 343
10263.91 370
10264.86 298
10265.82 263
10266.78 287
10267.73 288
10268.69 286
10269.65 286
10270.60 287
10271.56 328
10272.52 315
10273.47 305
10274.43 302
10275.39 367
10276.35 353
10277.30 338
10278.26 359
10279.22 317
10280.18 323
10281.13 333
10282.09 298
10283.05 301
10284.01 307
10284.96 316
10285.92 317
10286.88 306
10287.84 330
10288.79 235
10289.75 278
10290.71 332
10291.67 330
10292.63 287
10293.58 326
10294.54 309
10295.50 323
10296.46 301
10297.42 250
10298.38 309
10299.33 316
10300.29 338
10301.25 341
10302.21 298
10303.17 319
10304.13 287
10305.08 287
10306.04 304
10307.00 320
10307.96 300
10308.92 328
10309.88 302
10310.84 311
10311.80 267
10312.75 307
10313.71 292
10314.67 298
10315.63 300
10316.59 353
10317.55 281
10318.51 317
10319.47 318
10320.43 265
10321.39 283
10322.35 255
10323.31 249
10324.27 316
10325.23 298
10326.18 301
10327.14 285
10328.10 285
10329.06 274
10330.02 247
10330.98 286
10331.94 278
10332.90 301
10333.86 315
10334.82 312
10335.78 304
10336.74 313
10337.70 311
10338.66 299
10339.62 257
10340.58 262
10341.54 285
10342.50 264
10343.46 259
10344.43 320
10345.39 270
10346.35 266
10347.31 292
10348.27 256
10349.23 257
10350.19 258
10351.15 304
10352.11 347
10353.07 259
10354.03 252
10354.99 221
10355.95 270
10356.91 277
10357.88 254
10358.84 270
10359.80 267
10360.76 291
10361.72 293
10362.68 281
10363.64 246
10364.60 220
10365.57 256
10366.53 276
10367.49 284
10368.45 301
10369.41 294
10370.37 303
10371.34 287
10372.30 269
10373.26 277
10374.22 258
10375.18 267
10376.14 261
10377.11 267
10378.07 309
10379.03 276
10379.99 291
10380.95 319
10381.92 240
10382.88 307
10383.84 273
10384.80 266
10385.77 239
10386.73 267
10387.69 276
10388.65 261
10389.62 260
10390.58 260
10391.54 283
10392.50 210
10393.47 268
10394.43 248
10395.39 260
10396.35 262
10397.32 255
10398.28 250
10399.24 284
10400.21 331
10401.17 316
10402.13 282
10403.10 253
10404.06 213
10405.02 275
10405.99 270
10406.95 229
10407.91 236
10408.88 225
10409.84 251
10410.80 233
10411.77 293
10412.73 225
10413.69 232
10414.66 296
10415.62 287
10416.58 262
10417.55 247
10418.51 265
10419.48 248
10420.44 246
10421.40 338
10422.37 310
10423.33 303
10424.30 305
10425.26 294
10426.23 273
10427.19 301
10428.15 300
10429.12 283
10430.08 265
10431.05 258
10432.01 266
10432.98 276
10433.94 246
10434.91 218
10435.87 238
10436.83 222
10437.80 249
10438.76 253
10439.73 269
10440.69 227
10441.66 201
10442.62 260
10443.59 203
10444.55 258
10445.52 266
10446.48 231
10447.45 244
10448.41 282
10449.38 253
10450.35 224
10451.31 262
10452.28 273
10453.24 242
10454.21 238
10455.17 241
10456.14 226
10457.10 223
10458.07 233
10459.04 237
10460.00 260
10460.97 233
10461.93 187
10462.90 196
10463.87 238
10464.83 212
10465.80 209
10466.76 244
10467.73 241
10468.70 208
10469.66 203
10470.63 235
10471.59 283
10472.56 231
10473.53 227
10474.49 256
10475.46 245
10476.43 217
10477.39 217
10478.36 214
10479.33 242
10480.29 235
10481.26 233
10482.23 263
10483.19 250
10484.16 277
10485.13 227
10486.09 232
10487.06 228
10488.03 246
10489.00 215
10489.96 224
10490.93 250
10491.90 278
10492.87 235
10493.83 237
10494.80 225
10495.77 223
10496.73 231
10497.70 199
10498.67 265
10499.64 292
10500.61 288
10501.57 243
10502.54 210
10503.51 266
10504.48 250
10505.44 158
10506.41 206
10507.38 271
10508.35 296
10509.32 236
10510.28 216
10511.25 231
10512.22 213
10513.19 183
10514.16 225
10515.13 259
10516.09 239
10517.06 224
10518.03 236
10519.00 219
10519.97 236
10520.94 212
10521.91 192
10522.87 190
10523.84 206
10524.81 195
10525.78 221
10526.75 225
10527.72 222
10528.69 210
10529.66 206
10530.63 238
10531.59 197
10532.56 192
10533.53 220
10534.50 249
10535.47 233
10536.44 246
10537.41 225
10538.38 240
10539.35 212
10540.32 250
10541.29 192
10542.26 175
10543.23 217
10544.20 179
10545.17 236
10546.14 258
10547.11 223
10548.08 233
10549.05 205
10550.02 244
10550.99 176
10551.96 208
10552.93 240
10553.90 229
10554.87 204
10555.84 256
10556.81 216
10557.78 267
10558.75 227
10559.72 237
10560.69 236
10561.66 240
10562.63 258
10563.60 267
10564.57 257
10565.54 252
10566.51 305
10567.48 292
10568.45 331
10569.42 278
10570.40 251
10571.37 253
10572.34 234
10573.31 252
10574.28 240
10575.25 223
10576.22 274
10577.19 251
10578.16 251
10579.14 288
10580.11 189
10581.08 237
10582.05 263
10583.02 214
10583.99 231
10584.96 221
10585.94 206
10586.91 299
10587.88 304
10588.85 255
10589.82 252
10590.79 244
10591.77 224
10592.74 238
10593.71 238
10594.68 266
10595.65 277
10596.63 287
10597.60 226
10598.57 255
10599.54 240
10600.52 237
10601.49 249
10602.46 264
10603.43 247
10604.41 248
10605.38 202
10606.35 202
10607.32 265
10608.30 240
10609.27 218
10610.24 211
10611.21 219
10612.19 247
10613.16 254
10614.13 272
10615.11 244
10616.08 275
10617.05 276
10618.02 287
10619.00 290
10619.97 268
10620.94 274
10621.92 264
10622.89 252
10623.86 306
10624.84 303
10625.81 312
10626.78 260
10627.76 249
10628.73 256
10629.71 304
10630.68 284
10631.65 244
10632.63 245
10633.60 274
10634.57 272
10635.55 305
10636.52 301
10637.50 248
10638.47 281
10639.44 300
10640.42 361
10641.39 387
10642.37 367
10643.34 399
10644.31 422
10645.29 390
10646.26 357
10647.24 330
10648.21 302
10649.19 306
10650.16 317
10651.14 303
10652.11 304
10653.09 270
10654.06 251
10655.04 261
10656.01 263
10656.98 267
10657.96 238
10658.93 220
10659.91 253
10660.88 271
10661.86 268
10662.84 243
10663.81 227
10664.79 236
10665.76 222
10666.74 262
10667.71 232
10668.69 200
10669.66 254
10670.64 253
10671.61 264
10672.59 270
10673.56 226
10674.54 238
10675.52 241
10676.49 247
10677.47 231
10678.44 239
10679.42 219
10680.40 242
10681.37 275
10682.35 261
10683.32 288
10684.30 293
10685.28 272
10686.25 266
10687.23 231
10688.20 236
10689.18 254
10690.16 241
10691.13 264
10692.11 241
10693.09 274
10694.06 253
10695.04 234
10696.02 221
10696.99 230
10697.97 223
10698.95 234
10699.92 231
10700.90 213
10701.88 241
10702.85 207
10703.83 242
10704.81 234
10705.79 251
10706.76 268
10707.74 232
10708.72 235
10709.70 239
10710.67 236
10711.65 247
10712.63 240
10713.60 219
10714.58 257
10715.56 266
10716.54 249
10717.52 259
10718.49 247
10719.47 237
10720.45 242
10721.43 277
10722.40 284
10723.38 250
10724.36 256
10725.34 222
10726.32 246
10727.29 226
10728.27 248
10729.25 210
10730.23 225
10731.21 252
10732.19 233
10733.16 283
10734.14 226
10735.12 233
10736.10 288
10737.08 219
10738.06 234
10739.03 252
10740.01 236
10740.99 253
10741.97 222
10742.95 205
10743.93 229
10744.91 226
10745.89 227
10746.87 238
10747.84 219
10748.82 259
10749.80 246
10750.78 236
10751.76 249
10752.74 195
10753.72 189
10754.70 205
10755.68 208
10756.66 192
10757.64 216
10758.62 212
10759.60 198
10760.58 210
10761.56 201
10762.54 253
10763.52 272
10764.50 269
10765.48 261
10766.45 223
10767.43 186
10768.41 193
10769.39 245
10770.38 219
10771.36 184
10772.34 223
10773.32 267
10774.30 242
10775.28 234
10776.26 202
10777.24 246
10778.22 201
10779.20 245
10780.18 205
10781.16 279
10782.14 264
10783.12 223
10784.10 231
10785.08 233
10786.06 253
10787.04 242
10788.02 230
10789.00 243
10789.99 228
10790.97 235
10791.95 275
10792.93 256
10793.91 213
10794.89 230
10795.87 218
10796.85 246
10797.84 218
10798.82 225
10799.80 205
10800.78 255
10801.76 254
10802.74 220
10803.72 214
10804.71 220
10805.69 232
10806.67 264
10807.65 228
10808.63 226
10809.61 191
10810.60 221
10811.58 228
10812.56 198
10813.54 188
10814.52 221
10815.51 227
10816.49 259
10817.47 235
10818.45 235
10819.44 236
10820.42 206
10821.40 261
10822.38 270
10823.37 221
10824.35 224
10825.33 259
10826.31 256
10827.30 253
10828.28 216
10829.26 218
10830.24 262
10831.23 239
10832.21 222
10833.19 254
10834.18 262
10835.16 219
10836.14 231
10837.13 235
10838.11 241
10839.09 259
10840.07 255
10841.06 198
10842.04 247
10843.02 284
10844.01 213
10844.99 233
10845.98 228
10846.96 229
10847.94 275
10848.93 204
10849.91 241
10850.89 234
10851.88 291
10852.86 259
10853.84 234
10854.83 287
10855.81 235
10856.80 221
10857.78 243
10858.77 245
10859.75 273
10860.73 274
10861.72 281
10862.70 239
10863.69 240
10864.67 263
10865.66 263
10866.64 274
10867.62 273
10868.61 232
10869.59 263
10870.58 288
10871.56 267
10872.55 276
10873.53 276
10874.52 261
10875.50 273
10876.49 256
10877.47 238
10878.46 299
10879.44 254
10880.43 255
10881.41 286
10882.40 276
10883.38 322
10884.37 281
10885.35 272
10886.34 299
10887.32 257
10888.31 280
10889.29 283
10890.28 280
10891.27 292
10892.25 321
10893.24 287
10894.22 323
10895.21 338
10896.19 283
10897.18 260
10898.17 287
10899.15 310
10900.14 308
10901.12 301
10902.11 284
10903.10 307
10904.08 297
10905.07 324
10906.05 323
10907.04 328
10908.03 265
10909.01 275
10910.00 329
10910.99 337
10911.97 296
10912.96 350
10913.95 369
10914.93 347
10915.92 300
10916.91 303
10917.89 270
10918.88 342
10919.87 376
10920.85 371
10921.84 335
10922.83 355
10923.81 343
10924.80 383
10925.79 341
10926.78 351
10927.76 364
10928.75 366
10929.74 372
10930.73 317
10931.71 358
10932.70 370
10933.69 346
10934.68 352
10935.66 332
10936.65 333
10937.64 360
10938.63 395
10939.61 431
10940.60 368
10941.59 408
10942.58 452
10943.57 402
10944.55 373
10945.54 338
10946.53 439
10947.52 465
10948.51 457
10949.49 419
10950.48 462
10951.47 452
10952.46 469
10953.45 431
10954.44 436
10955.42 485
10956.41 477
10957.40 504
10958.39 589
10959.38 592
10960.37 612
10961.36 725
10962.34 743
10963.33 845
10964.32 755
10965.31 766
10966.30 744
10967.29 712
10968.28 667
10969.27 657
10970.26 699
10971.25 647
10972.24 645
10973.22 597
10974.21 572
10975.20 538
10976.19 557
10977.18 519
10978.17 603
10979.16 527
10980.15 530
10981.14 521
10982.13 492
10983.12 501
10984.11 528
10985.10 532
10986.09 553
10987.08 586
10988.07 613
10989.06 552
10990.05 545
10991.04 575
10992.03 619
10993.02 582
10994.01 598
10995.00 642
10995.99 651
10996.98 732
10997.97 698
10998.96 773
10999.95 887
11000.94 890
11001.93 1010
11002.92 1121
11003.92 1257
11004.91 1249
11005.90 1305
11006.89 1238
11007.88 1283
11008.87 1136
11009.86 966
11010.85 885
11011.84 832
11012.83 749
11013.82 677
11014.82 599
11015.81 567
11016.80 570
11017.79 589
11018.78 573
11019.77 556
11020.76 550
11021.76 594
11022.75 554
11023.74 525
11024.73 541
11025.72 497
11026.71 541
11027.70 530
11028.70 485
11029.69 476
11030.68 441
11031.67 469
11032.66 436
11033.66 371
11034.65 469
11035.64 514
11036.63 460
11037.62 433
11038.62 464
11039.61 505
11040.60 443
11041.59 504
11042.59 463
11043.58 412
11044.57 446
11045.56 404
11046.56 437
11047.55 435
11048.54 375
11049.53 386
11050.53 403
11051.52 355
11052.51 353
11053.51 384
11054.50 360
11055.49 404
11056.49 372
11057.48 354
11058.47 420
11059.46 384
11060.46 395
11061.45 376
11062.44 400
11063.44 363
11064.43 323
11065.42 335
11066.42 338
11067.41 355
11068.41 352
11069.40 341
11070.39 384
11071.39 362
11072.38 328
11073.37 365
11074.37 416
11075.36 379
11076.36 339
11077.35 347
11078.34 355
11079.34 333
11080.33 398
11081.33 339
11082.32 360
11083.31 360
11084.31 338
11085.30 307
11086.30 338
11087.29 339
11088.29 324
11089.28 354
11090.28 347
11091.27 332
11092.27 346
11093.26 363
11094.25 330
11095.25 342
11096.24 346
11097.24 343
11098.23 344
11099.23 341
11100.22 311
11101.22 347
11102.21 328
11103.21 302
11104.20 338
11105.20 332
11106.20 337
11107.19 329
11108.19 358
11109.18 375
11110.18 312
11111.17 340
11112.17 357
11113.16 361
11114.16 354
11115.15 376
11116.15 326
11117.15 322
11118.14 293
11119.14 309
11120.13 311
11121.13 325
11122.13 329
11123.12 278
11124.12 309
11125.11 293
11126.11 290
11127.11 340
11128.10 370
11129.10 378
11130.10 353
11131.09 374
11132.09 338
11133.09 346
11134.08 364
11135.08 380
11136.07 317
11137.07 333
11138.07 332
11139.07 308
11140.06 295
11141.06 325
11142.06 332
11143.05 306
11144.05 343
11145.05 307
11146.04 334
11147.04 317
11148.04 334
11149.04 381
11150.03 317
11151.03 301
11152.03 340
11153.02 309
11154.02 328
11155.02 298
11156.02 292
11157.01 262
11158.01 260
11159.01 286
11160.01 287
11161.01 300
11162.00 272
11163.00 297
11164.00 283
11165.00 296
11165.99 318
11166.99 287
11167.99 337
11168.99 283
11169.99 280
11170.99 343
11171.98 345
11172.98 333
11173.98 336
11174.98 331
11175.98 284
11176.98 288
11177.97 301
11178.97 287
11179.97 322
11180.97 284
11181.97 289
11182.97 272
11183.97 273
11184.96 265
11185.96 307
11186.96 290
11187.96 287
11188.96 286
11189.96 263
11190.96 303
11191.96 257
11192.96 262
11193.96 250
11194.96 328
11195.96 323
11196.95 280
11197.95 302
11198.95 320
11199.95 289
11200.95 270
11201.95 234
11202.95 302
11203.95 262
11204.95 266
11205.95 278
11206.95 250
11207.95 270
11208.95 263
11209.95 272
11210.95 302
11211.95 266
11212.95 292
11213.95 292
11214.95 305
11215.95 303
11216.95 264
11217.95 252
11218.95 264
11219.95 235
11220.95 209
11221.95 213
11222.95 275
11223.95 295
11224.95 254
11225.96 264
11226.96 259
11227.96 250
11228.96 293
11229.96 259
11230.96 263
11231.96 264
11232.96 266
11233.96 256
11234.96 261
11235.96 238
11236.97 226
11237.97 265
11238.97 274
11239.97 267
11240.97 283
11241.97 273
11242.97 243
11243.98 274
11244.98 231
11245.98 240
11246.98 217
11247.98 257
11248.98 237
11249.98 251
11250.99 264
11251.99 276
11252.99 238
11253.99 250
11254.99 259
11256.00 246
11257.00 240
11258.00 258
11259.00 250
11260.00 276
11261.01 278
11262.01 266
11263.01 311
11264.01 277
11265.02 271
11266.02 252
11267.02 240
11268.02 278
11269.03 260
11270.03 248
11271.03 299
11272.03 278
11273.04 284
11274.04 267
11275.04 242
11276.05 269
11277.05 322
11278.05 311
11279.05 301
11280.06 319
11281.06 311
11282.06 303
11283.07 303
11284.07 295
11285.07 369
11286.08 319
11287.08 312
11288.08 347
11289.09 308
11290.09 285
11291.09 287
11292.10 320
11293.10 303
11294.11 281
11295.11 336
11296.11 335
11297.12 298
11298.12 290
11299.13 289
11300.13 305
11301.13 282
11302.14 286
11303.14 315
11304.15 300
11305.15 276
11306.15 318
11307.16 315
11308.16 294
11309.17 310
11310.17 322
11311.18 353
11312.18 329
11313.18 343
11314.19 373
11315.19 415
11316.20 427
11317.20 489
11318.21 441
11319.21 498
11320.22 511
11321.22 466
11322.23 414
11323.23 395
11324.24 364
11325.24 378
11326.25 368
11327.25 330
11328.26 306
11329.26 292
11330.27 279
11331.27 330
11332.28 261
11333.29 264
11334.29 297
11335.30 286
11336.30 260
11337.31 282
11338.31 294
11339.32 290
11340.33 292
11341.33 269
11342.34 278
11343.34 288
11344.35 283
11345.35 286
11346.36 285
11347.37 268
11348.37 255
11349.38 261
11350.39 249
11351.39 266
11352.40 249
11353.40 255
11354.41 244
11355.42 257
11356.42 252
11357.43 268
11358.44 251
11359.44 239
11360.45 268
11361.46 295
11362.46 234
11363.47 254
11364.48 253
11365.48 269
11366.49 244
11367.50 217
11368.50 218
11369.51 205
11370.52 221
11371.53 219
11372.53 199
11373.54 189
11374.55 223
11375.56 242
11376.56 235
11377.57 221
11378.58 258
11379.59 264
11380.59 238
11381.60 214
11382.61 221
11383.62 222
11384.62 218
11385.63 243
11386.64 237
11387.65 255
11388.65 254
11389.66 263
11390.67 255
11391.68 243
11392.69 289
11393.69 288
11394.70 257
11395.71 236
11396.72 244
11397.73 260
11398.74 257
11399.74 223
11400.75 260
11401.76 271
11402.77 245
11403.78 262
11404.79 244
11405.80 212
11406.80 223
11407.81 192
11408.82 225
11409.83 225
11410.84 275
11411.85 209
11412.86 253
11413.87 237
11414.88 246
11415.89 236
11416.89 245
11417.90 237
11418.91 211
11419.92 209
11420.93 268
11421.94 237
11422.95 229
11423.96 235
11424.97 245
11425.98 255
11426.99 184
11428.00 232
11429.01 219
11430.02 259
11431.03 240
11432.04 273
11433.05 279
11434.06 270
11435.07 249
11436.08 239
11437.09 251
11438.10 244
11439.11 254
11440.12 225
11441.13 237
11442.14 238
11443.15 239
11444.16 217
11445.17 223
11446.18 257
11447.19 243
11448.20 210
11449.21 202
11450.22 203
11451.23 256
11452.24 229
11453.25 238
11454.27 203
11455.28 256
11456.29 263
11457.30 217
11458.31 214
11459.32 216
11460.33 218
11461.34 248
11462.35 271
11463.36 251
11464.38 229
11465.39 227
11466.40 271
11467.41 255
11468.42 217
11469.43 187
11470.44 237
11471.46 274
11472.47 233
11473.48 207
11474.49 237
11475.50 256
11476.52 247
11477.53 234
11478.54 231
11479.55 229
11480.56 258
11481.57 225
11482.59 221
11483.60 235
11484.61 244
11485.62 215
11486.64 250
11487.65 212
11488.66 239
11489.67 215
11490.69 253
11491.70 237
11492.71 229
11493.72 220
11494.74 271
11495.75 251
11496.76 239
11497.77 244
11498.79 244
11499.80 217
11500.81 209
11501.83 205
11502.84 225
11503.85 261
11504.86 213
11505.88 217
11506.89 239
11507.90 263
11508.92 253
11509.93 240
11510.94 232
11511.96 259
11512.97 190
11513.98 223
11515.00 238
11516.01 251
11517.02 220
11518.04 239
11519.05 220
11520.07 210
11521.08 216
11522.09 206
11523.11 227
11524.12 255
11525.13 211
11526.15 243
11527.16 249
11528.18 198
11529.19 190
11530.21 188
11531.22 224
11532.23 217
11533.25 233
11534.26 258
11535.28 228
11536.29 268
11537.31 236
11538.32 228
11539.34 256
11540.35 265
11541.36 242
11542.38 228
11543.39 223
11544.41 217
11545.42 189
11546.44 227
11547.45 244
11548.47 278
11549.48 252
11550.50 246
11551.51 250
11552.53 258
11553.54 263
11554.56 232
11555.57 244
11556.59 203
11557.61 254
11558.62 209
11559.64 222
11560.65 218
11561.67 210
11562.68 325
11563.70 262
11564.71 282
11565.73 295
11566.75 255
11567.76 258
11568.78 247
11569.79 271
11570.81 280
11571.83 254
11572.84 283
11573.86 290
11574.87 319
11575.89 249
11576.91 249
11577.92 240
11578.94 270
11579.96 254
11580.97 265
11581.99 309
11583.00 329
11584.02 309
11585.04 358
11586.05 352
11587.07 327
11588.09 311
11589.10 318
11590.12 332
11591.14 349
11592.16 337
11593.17 358
11594.19 347
11595.21 309
11596.22 315
11597.24 380
11598.26 376
11599.28 393
11600.29 407
11601.31 398
11602.33 467
11603.34 561
11604.36 577
11605.38 641
11606.40 750
11607.41 811
11608.43 824
11609.45 858
11610.47 826
11611.49 702
11612.50 724
11613.52 697
11614.54 593
11615.56 457
11616.58 450
11617.59 405
11618.61 381
11619.63 381
11620.65 386
11621.67 335
11622.68 325
11623.70 358
11624.72 323
11625.74 331
11626.76 326
11627.78 300
11628.79 313
11629.81 369
11630.83 376
11631.85 339
11632.87 278
11633.89 322
11634.91 317
11635.93 310
11636.94 304
11637.96 301
11638.98 350
11640.00 333
11641.02 325
11642.04 306
11643.06 321
11644.08 368
11645.10 300
11646.12 283
11647.14 271
11648.16 242
11649.17 303
11650.19 300
11651.21 237
11652.23 235
11653.25 248
11654.27 267
11655.29 261
11656.31 266
11657.33 233
11658.35 242
11659.37 256
11660.39 242
11661.41 260
11662.43 240
11663.45 249
11664.47 231
11665.49 254
11666.51 229
11667.53 240
11668.55 221
11669.57 235
11670.59 257
11671.61 219
11672.63 217
11673.65 258
11674.67 277
11675.70 284
11676.72 208
11677.74 217
11678.76 240
11679.78 223
11680.80 246
11681.82 230
11682.84 242
11683.86 268
11684.88 233
11685.90 225
11686.92 250
11687.95 267
11688.97 234
11689.99 224
11691.01 237
11692.03 241
11693.05 237
11694.07 269
11695.10 264
11696.12 229
11697.14 248
11698.16 236
11699.18 248
11700.20 218
11701.22 224
11702.25 240
11703.27 243
11704.29 247
11705.31 246
11706.33 237
11707.36 251
11708.38 279
11709.40 294
11710.42 242
11711.44 231
11712.47 223
11713.49 240
11714.51 228
11715.53 253
11716.56 248
11717.58 211
11718.60 225
11719.62 246
11720.65 246
11721.67 191
11722.69 203
11723.71 225
11724.74 220
11725.76 220
11726.78 215
11727.80 189
11728.83 258
11729.85 242
11730.87 218
11731.90 234
11732.92 224
11733.94 247
11734.97 228
11735.99 230
11737.01 221
11738.04 217
11739.06 230
11740.08 273
11741.11 249
11742.13 226
11743.15 230
11744.18 202
11745.20 240
11746.22 262
11747.25 254
11748.27 212
11749.30 211
11750.32 198
11751.34 204
11752.37 183
11753.39 207
11754.42 217
11755.44 247
11756.46 230
11757.49 257
11758.51 238
11759.54 185
11760.56 231
11761.58 195
11762.61 200
11763.63 216
11764.66 189
11765.68 170
11766.71 181
11767.73 219
11768.76 211
11769.78 204
11770.81 229
11771.83 209
11772.86 244
11773.88 214
11774.91 246
11775.93 217
11776.96 209
11777.98 198
11779.01 184
11780.03 226
11781.06 216
11782.08 219
11783.11 217
11784.13 186
11785.16 222
11786.18 240
11787.21 196
11788.23 236
11789.26 208
11790.28 196
11791.31 201
11792.34 228
11793.36 214
11794.39 207
11795.41 190
11796.44 215
11797.47 236
11798.49 218
11799.52 204
11800.54 225
11801.57 258
11802.60 205
11803.62 185
11804.65 202
11805.67 212
11806.70 200
11807.73 191
11808.75 220
11809.78 208
11810.81 199
11811.83 236
11812.86 250
11813.89 195
11814.91 233
11815.94 209
11816.97 234
11817.99 212
11819.02 237
11820.05 205
11821.07 222
11822.10 186
11823.13 250
11824.16 223
11825.18 211
11826.21 234
11827.24 202
11828.26 239
11829.29 194
11830.32 188
11831.35 227
11832.37 226
11833.40 200
11834.43 211
11835.46 214
11836.48 223
11837.51 205
11838.54 218
11839.57 205
11840.59 209
11841.62 215
11842.65 240
11843.68 226
11844.71 243
11845.73 240
11846.76 221
11847.79 253
11848.82 235
11849.85 226
11850.88 204
11851.90 185
11852.93 195
11853.96 198
11854.99 206
11856.02 204
11857.05 255
11858.07 235
11859.10 213
11860.13 173
11861.16 205
11862.19 204
11863.22 230
11864.25 231
11865.28 279
11866.30 239
11867.33 222
11868.36 237
11869.39 229
11870.42 230
11871.45 217
11872.48 226
11873.51 212
11874.54 219
11875.57 246
11876.60 250
11877.63 222
11878.65 209
11879.68 233
11880.71 252
11881.74 247
11882.77 221
11883.80 208
11884.83 225
11885.86 260
11886.89 231
11887.92 250
11888.95 262
11889.98 269
11891.01 256
11892.04 241
11893.07 275
11894.10 256
11895.13 224
11896.16 252
11897.19 264
11898.22 279
11899.25 233
11900.28 303
11901.31 318
11902.34 345
11903.38 316
11904.41 375
11905.44 323
11906.47 335
11907.50 385
11908.53 403
11909.56 378
11910.59 327
11911.62 327
11912.65 352
11913.68 329
11914.71 321
11915.75 344
11916.78 343
11917.81 284
11918.84 300
11919.87 333
11920.90 312
11921.93 323
11922.96 343
11924.00 344
11925.03 380
11926.06 331
11927.09 308
11928.12 345
11929.15 375
11930.18 419
11931.22 416
11932.25 408
11933.28 473
11934.31 529
11935.34 502
11936.38 549
11937.41 539
11938.44 564
11939.47 577
11940.50 543
11941.54 497
11942.57 481
11943.60 440
11944.63 394
11945.67 364
11946.70 364
11947.73 356
11948.76 361
11949.80 345
11950.83 333
11951.86 294
11952.89 282
11953.93 332
11954.96 307
11955.99 290
11957.02 304
11958.06 338
11959.09 333
11960.12 267
11961.16 271
11962.19 291
11963.22 294
11964.26 285
11965.29 259
11966.32 240
11967.36 253
11968.39 267
11969.42 275
11970.46 284
11971.49 302
11972.52 276
11973.56 295
11974.59 290
11975.62 267
11976.66 298
11977.69 277
11978.73 280
11979.76 262
11980.79 278
11981.83 263
11982.86 239
11983.89 254
11984.93 271
11985.96 252
11987.00 247
11988.03 257
11989.07 255
11990.10 224
11991.13 237
11992.17 274
11993.20 265
11994.24 238
11995.27 282
11996.31 228
11997.34 260
11998.38 307
11999.41 245
12000.45 231
12001.48 244
12002.51 239
12003.55 247
12004.58 269
12005.62 206
12006.65 226
12007.69 293
12008.72 241
12009.76 272
12010.80 288
12011.83 301
12012.87 260
12013.90 240
12014.94 276
12015.97 245
12017.01 279
12018.04 294
12019.08 292
12020.11 244
12021.15 268
12022.19 273
12023.22 277
12024.26 287
12025.29 289
12026.33 329
12027.36 314
12028.40 285
12029.44 295
12030.47 274
12031.51 287
12032.54 304
12033.58 331
12034.62 266
12035.65 287
12036.69 294
12037.73 268
12038.76 262
12039.80 236
12040.84 254
12041.87 276
12042.91 267
12043.94 279
12044.98 266
12046.02 297
12047.06 284
12048.09 296
12049.13 282
12050.17 278
12051.20 267
12052.24 282
12053.28 290
12054.31 287
12055.35 289
12056.39 309
12057.43 293
12058.46 292
12059.50 271
12060.54 308
12061.57 315
12062.61 312
12063.65 300
12064.69 294
12065.72 301
12066.76 332
12067.80 318
12068.84 300
12069.88 260
12070.91 252
12071.95 281
12072.99 319
12074.03 288
12075.06 302
12076.10 287
12077.14 316
12078.18 270
12079.22 286
12080.26 275
12081.29 296
12082.33 266
12083.37 270
12084.41 276
12085.45 271
12086.49 303
12087.52 279
12088.56 324
12089.60 273
12090.64 252
12091.68 285
12092.72 325
12093.76 304
12094.79 297
12095.83 295
12096.87 321
12097.91 290
12098.95 330
12099.99 303
12101.03 347
12102.07 347
12103.11 366
12104.15 376
12105.19 372
12106.22 427
12107.26 431
12108.30 430
12109.34 429
12110.38 482
12111.42 473
12112.46 426
12113.50 399
12114.54 362
12115.58 342
12116.62 381
12117.66 313
12118.70 293
12119.74 323
12120.78 264
12121.82 275
12122.86 252
12123.90 282
12124.94 273
12125.98 239
12127.02 244
12128.06 249
12129.10 235
12130.14 219
12131.18 232
12132.22 246
12133.26 258
12134.30 237
12135.34 262
12136.38 273
12137.42 235
12138.47 228
12139.51 230
12140.55 244
12141.59 258
12142.63 278
12143.67 239
12144.71 244
12145.75 237
12146.79 248
12147.83 226
12148.87 222
12149.92 233
12150.96 227
12152.00 215
12153.04 226
12154.08 222
12155.12 225
12156.16 229
12157.21 216
12158.25 252
12159.29 234
12160.33 225
12161.37 198
12162.41 198
12163.46 243
12164.50 246
12165.54 233
12166.58 194
12167.62 230
12168.67 248
12169.71 226
12170.75 211
12171.79 235
12172.83 229
12173.88 247
12174.92 209
12175.96 192
12177.00 201
12178.05 205
12179.09 216
12180.13 227
12181.17 229
12182.22 197
12183.26 225
12184.30 220
12185.34 256
12186.39 215
12187.43 187
12188.47 219
12189.51 220
12190.56 238
12191.60 195
12192.64 205
12193.69 232
12194.73 234
12195.77 206
12196.82 202
12197.86 212
12198.90 216
12199.95 222
12200.99 253
12202.03 234
12203.08 262
12204.12 262
12205.16 224
12206.21 204
12207.25 239
12208.29 261
12209.34 261
12210.38 257
12211.43 188
12212.47 184
12213.51 244
12214.56 255
12215.60 182
12216.65 190
12217.69 211
12218.73 229
12219.78 229
12220.82 226
12221.87 188
12222.91 262
12223.96 254
12225.00 217
12226.04 223
12227.09 197
12228.13 252
12229.18 230
12230.22 244
12231.27 223
12232.31 252
12233.36 261
12234.40 230
12235.45 233
12236.49 228
12237.54 292
12238.58 248
12239.63 208
12240.67 239
12241.72 237
12242.76 231
12243.81 193
12244.85 178
12245.90 221
12246.94 255
12247.99 229
12249.03 220
12250.08 158
12251.12 245
12252.17 224
12253.22 248
12254.26 250
12255.31 214
12256.35 195
12257.40 202
12258.44 217
12259.49 229
12260.54 204
12261.58 190
12262.63 220
12263.67 234
12264.72 192
12265.77 198
12266.81 166
12267.86 209
12268.91 225
12269.95 242
12271.00 217
12272.04 241
12273.09 198
12274.14 199
12275.18 194
12276.23 235
12277.28 232
12278.32 191
12279.37 176
12280.42 199
12281.46 242
12282.51 227
12283.56 242
12284.61 224
12285.65 241
12286.70 237
12287.75 220
12288.79 216
12289.84 232
12290.89 234
12291.94 238
12292.98 217
12294.03 218
12295.08 221
12296.13 219
12297.17 216
12298.22 205
12299.27 193
12300.32 190
12301.36 202
12302.41 219
12303.46 206
12304.51 192
12305.55 194
12306.60 213
12307.65 195
12308.70 204
12309.75 198
12310.79 206
12311.84 176
12312.89 219
12313.94 199
12314.99 225
12316.04 190
12317.08 219
12318.13 209
12319.18 228
12320.23 198
12321.28 199
12322.33 229
12323.37 216
12324.42 196
12325.47 194
12326.52 185
12327.57 207
12328.62 209
12329.67 199
12330.72 200
12331.77 168
12332.81 215
12333.86 209
12334.91 185
12335.96 182
12337.01 177
12338.06 192
12339.11 201
12340.16 251
12341.21 190
12342.26 183
12343.31 190
12344.36 217
12345.41 191
12346.46 171
12347.51 202
12348.56 203
12349.61 180
12350.65 205
12351.70 222
12352.75 222
12353.80 221
12354.85 212
12355.90 193
12356.95 185
12358.00 197
12359.05 202
12360.11 204
12361.16 183
12362.21 159
12363.26 193
12364.31 214
12365.36 198
12366.41 198
12367.46 205
12368.51 177
12369.56 241
12370.61 218
12371.66 221
12372.71 200
12373.76 209
12374.81 195
12375.86 202
12376.91 200
12377.97 237
12379.02 217
12380.07 243
12381.12 253
12382.17 236
12383.22 221
12384.27 235
12385.32 275
12386.37 220
12387.43 270
12388.48 215
12389.53 242
12390.58 242
12391.63 211
12392.68 268
12393.74 249
12394.79 213
12395.84 231
12396.89 251
12397.94 210
12398.99 251
12400.05 198
12401.10 201
12402.15 214
12403.20 235
12404.25 219
12405.31 239
12406.36 215
12407.41 254
12408.46 260
12409.51 230
12410.57 258
12411.62 249
12412.67 229
12413.72 257
12414.78 233
12415.83 239
12416.88 227
12417.93 204
12418.99 243
12420.04 232
12421.09 229
12422.15 253
12423.20 250
12424.25 252
12425.30 270
12426.36 262
12427.41 240
12428.46 246
12429.52 236
12430.57 245
12431.62 278
12432.68 236
12433.73 273
12434.78 248
12435.84 274
12436.89 278
12437.94 282
12439.00 262
12440.05 261
12441.10 283
12442.16 295
12443.21 303
12444.27 260
12445.32 249
12446.37 271
12447.43 276
12448.48 274
12449.54 266
12450.59 279
12451.64 239
12452.70 283
12453.75 286
12454.81 269
12455.86 273
12456.91 323
12457.97 277
12459.02 318
12460.08 306
12461.13 342
12462.19 333
12463.24 342
12464.30 334
12465.35 337
12466.41 385
12467.46 354
12468.52 398
12469.57 395
12470.63 368
12471.68 382
12472.73 454
12473.79 484
12474.85 479
12475.90 578
12476.96 693
12478.01 794
12479.07 881
12480.12 967
12481.18 1116
12482.23 1096
12483.29 1071
12484.34 1101
12485.40 1065
12486.45 1012
12487.51 876
12488.57 759
12489.62 641
12490.68 608
12491.73 527
12492.79 513
12493.84 454
12494.90 417
12495.96 380
12497.01 397
12498.07 381
12499.12 341
12500.18 345
12501.24 325
12502.29 299
12503.35 306
12504.41 331
12505.46 314
12506.52 333
12507.57 338
12508.63 311
12509.69 320
12510.74 310
12511.80 314
12512.86 301
12513.91 313
12514.97 332
12516.03 360
12517.08 355
12518.14 378
12519.20 342
12520.26 321
12521.31 333
12522.37 307
12523.43 323
12524.48 329
12525.54 317
12526.60 333
12527.66 310
12528.71 289
12529.77 273
12530.83 283
12531.89 308
12532.94 295
12534.00 256
12535.06 283
12536.12 268
12537.17 262
12538.23 309
12539.29 305
12540.35 276
12541.41 324
12542.46 286
12543.52 333
12544.58 348
12545.64 333
12546.70 296
12547.75 292
12548.81 238
12549.87 278
12550.93 338
12551.99 318
12553.05 337
12554.10 382
12555.16 427
12556.22 408
12557.28 409
12558.34 434
12559.40 448
12560.46 493
12561.51 492
12562.57 571
12563.63 528
12564.69 505
12565.75 469
12566.81 523
12567.87 482
12568.93 458
12569.99 425
12571.04 479
12572.10 413
12573.16 387
12574.22 365
12575.28 370
12576.34 336
12577.40 336
12578.46 342
12579.52 350
12580.58 314
12581.64 303
12582.70 303
12583.76 320
12584.82 321
12585.88 261
12586.94 273
12588.00 303
12589.06 292
12590.12 314
12591.18 283
12592.24 293
12593.30 284
12594.36 303
12595.42 296
12596.48 285
12597.54 246
12598.60 240
12599.66 306
12600.72 277
12601.78 264
12602.84 265
12603.90 316
12604.96 336
12606.02 275
12607.08 280
12608.14 251
12609.20 273
12610.27 279
12611.33 284
12612.39 251
12613.45 230
12614.51 237
12615.57 279
12616.63 229
12617.69 259
12618.75 275
12619.81 300
12620.88 284
12621.94 313
12623.00 266
12624.06 319
12625.12 313
12626.18 331
12627.24 310
12628.31 281
12629.37 266
12630.43 245
12631.49 241
12632.55 263
12633.61 248
12634.68 241
12635.74 208
12636.80 252
12637.86 249
12638.92 226
12639.99 228
12641.05 229
12642.11 268
12643.17 237
12644.23 235
12645.30 259
12646.36 213
12647.42 247
12648.48 254
12649.55 256
12650.61 264
12651.67 232
12652.73 204
12653.80 224
12654.86 217
12655.92 204
12656.99 205
12658.05 277
12659.11 231
12660.17 213
12661.24 266
12662.30 246
12663.36 234
12664.43 214
12665.49 235
12666.55 224
12667.62 233
12668.68 227
12669.74 224
12670.81 240
12671.87 235
12672.93 216
12674.00 257
12675.06 265
12676.12 235
12677.19 232
12678.25 199
12679.31 210
12680.38 238
12681.44 257
12682.51 236
12683.57 227
12684.63 220
12685.70 212
12686.76 181
12687.83 201
12688.89 210
12689.95 216
12691.02 198
12692.08 212
12693.15 180
12694.21 179
12695.28 237
12696.34 213
12697.40 220
12698.47 213
12699.53 214
12700.60 208
12701.66 214
12702.73 230
12703.79 209
12704.86 209
12705.92 253
12706.99 219
12708.05 176
12709.12 192
12710.18 240
12711.25 242
12712.31 205
12713.38 223
12714.44 256
12715.51 252
12716.57 243
12717.64 161
12718.70 165
12719.77 235
12720.83 255
12721.90 234
12722.97 232
12724.03 215
12725.10 226
12726.16 210
12727.23 233
12728.29 270
12729.36 233
12730.43 225
12731.49 244
12732.56 217
12733.62 179
12734.69 207
12735.76 242
12736.82 243
12737.89 225
12738.95 181
12740.02 205
12741.09 238
12742.15 228
12743.22 194
12744.29 223
12745.35 262
12746.42 232
12747.49 235
12748.55 231
12749.62 213
12750.69 189
12751.75 209
12752.82 193
12753.89 200
12754.95 217
12756.02 203
12757.09 230
12758.15 172
12759.22 212
12760.29 207
12761.36 181
12762.42 190
12763.49 205
12764.56 187
12765.62 244
12766.69 237
12767.76 193
12768.83 196
12769.89 201
12770.96 215
12772.03 189
12773.10 228
12774.17 198
12775.23 189
12776.30 181
12777.37 168
12778.44 210
12779.50 173
12780.57 189
12781.64 205
12782.71 182
12783.78 201
12784.84 202
12785.91 184
12786.98 182
12788.05 181
12789.12 161
12790.19 183
12791.25 174
12792.32 192
12793.39 146
12794.46 146
12795.53 205
12796.60 189
12797.67 190
12798.73 187
12799.80 218
12800.87 203
12801.94 201
12803.01 193
12804.08 194
12805.15 188
12806.22 196
12807.29 192
12808.36 211
12809.42 187
12810.49 170
12811.56 187
12812.63 193
12813.70 181
12814.77 209
12815.84 187
12816.91 159
12817.98 207
12819.05 214
12820.12 204
12821.19 173
12822.26 209
12823.33 220
12824.40 192
12825.47 200
12826.54 208
12827.61 165
12828.68 172
12829.75 220
12830.82 207
12831.89 237
12832.96 198
12834.03 186
12835.10 204
12836.17 196
12837.24 202
12838.31 170
12839.38 200
12840.45 206
12841.52 175
12842.59 200
12843.66 205
12844.73 206
12845.80 161
12846.87 163
12847.95 165
12849.02 168
12850.09 178
12851.16 167
12852.23 156
12853.30 168
12854.37 162
12855.44 190
12856.51 182
12857.58 162
12858.66 194
12859.73 165
12860.80 166
12861.87 167
12862.94 176
12864.01 183
12865.08 191
12866.16 155
12867.23 177
12868.30 190
12869.37 164
12870.44 171
12871.51 158
12872.59 149
12873.66 152
12874.73 162
12875.80 153
12876.87 156
12877.95 177
12879.02 162
12880.09 176
12881.16 203
12882.23 180
12883.31 167
12884.38 153
12885.45 174
12886.52 201
12887.60 187
12888.67 163
12889.74 181
12890.81 188
12891.89 163
12892.96 173
12894.03 163
12895.11 178
12896.18 194
12897.25 188
12898.32 178
12899.40 157
12900.47 150
12901.54 194
12902.62 171
12903.69 169
12904.76 184
12905.84 173
12906.91 182
12907.98 170
12909.06 178
12910.13 161
12911.20 198
12912.28 141
12913.35 158
12914.42 150
12915.50 160
12916.57 183
12917.64 159
12918.72 159
12919.79 169
12920.87 197
12921.94 174
12923.01 151
12924.09 146
12925.16 116
12926.24 149
12927.31 142
12928.38 159
12929.46 150
12930.53 134
12931.61 163
12932.68 147
12933.76 156
12934.83 159
12935.90 134
12936.98 151
12938.05 125
12939.13 167
12940.20 142
12941.28 148
12942.35 151
12943.43 156
12944.50 167
12945.58 155
12946.65 180
12947.73 174
12948.80 180
12949.88 140
12950.95 201
12952.03 181
12953.10 187
12954.18 160
12955.25 172
12956.33 194
12957.40 187
12958.48 153
12959.55 129
12960.63 166
12961.70 183
12962.78 167
12963.86 161
12964.93 144
12966.01 158
12967.08 141
12968.16 170
12969.24 172
12970.31 214
12971.39 173
12972.46 175
12973.54 186
12974.62 158
12975.69 186
12976.77 169
12977.84 159
12978.92 175
12980.00 182
12981.07 164
12982.15 167
12983.23 139
12984.30 139
12985.38 138
12986.46 158
12987.53 169
12988.61 184
12989.69 152
12990.76 161
12991.84 160
12992.92 171
12993.99 169
12995.07 178
12996.15 192
12997.22 167
12998.30 130
12999.38 145
13000.45 179
13001.53 160
13002.61 163
13003.69 156
13004.76 164
13005.84 145
13006.92 169
13008.00 182
13009.07 167
13010.15 139
13011.23 175
13012.31 166
13013.38 131
13014.46 156
13015.54 178
13016.62 165
13017.70 179
13018.77 145
13019.85 145
13020.93 160
13022.01 182
13023.09 137
13024.16 159
13025.24 186
13026.32 208
13027.40 185
13028.48 169
13029.56 144
13030.63 164
13031.71 161
13032.79 146
13033.87 174
13034.95 135
13036.03 158
13037.11 169
13038.18 143
13039.26 196
13040.34 157
13041.42 170
13042.50 163
13043.58 175
13044.66 196
13045.74 194
13046.82 197
13047.89 176
13048.97 175
13050.05 162
13051.13 159
13052.21 145
13053.29 195
13054.37 156
13055.45 188
13056.53 206
13057.61 175
13058.69 201
13059.77 168
13060.85 167
13061.93 194
13063.01 159
13064.09 179
13065.17 169
13066.25 119
13067.33 135
13068.41 178
13069.49 184
13070.57 134
13071.65 179
13072.73 146
13073.81 156
13074.89 165
13075.97 155
13077.05 169
13078.13 175
13079.21 189
13080.29 162
13081.37 184
13082.45 182
13083.53 185
13084.61 162
13085.69 146
13086.77 161
13087.85 166
13088.94 148
13090.02 157
13091.10 152
13092.18 163
13093.26 177
13094.34 147
13095.42 186
13096.50 167
13097.58 142
13098.66 156
13099.75 152
13100.83 152
13101.91 165
13102.99 145
13104.07 160
13105.15 157
13106.23 189
13107.32 152
13108.40 157
13109.48 156
13110.56 175
13111.64 180
13112.72 198
13113.81 171
13114.89 154
13115.97 121
13117.05 142
13118.13 148
13119.22 150
13120.30 158
13121.38 157
13122.46 169
13123.55 172
13124.63 161
13125.71 150
13126.79 174
13127.88 146
13128.96 165
13130.04 146
13131.12 153
13132.21 173
13133.29 154
13134.37 167
13135.45 152
13136.54 145
13137.62 154
13138.70 162
13139.79 135
13140.87 157
13141.95 157
13143.03 191
13144.12 162
13145.20 168
13146.28 190
13147.37 163
13148.45 133
13149.53 166
13150.62 125
13151.70 148
13152.78 161
13153.87 143
13154.95 171
13156.03 150
13157.12 174
13158.20 156
13159.29 143
13160.37 165
13161.45 138
13162.54 153
13163.62 135
13164.71 170
13165.79 143
13166.87 155
13167.96 140
13169.04 134
13170.13 144
13171.21 139
13172.29 154
13173.38 156
13174.46 184
13175.55 171
13176.63 151
13177.72 164
13178.80 181
13179.89 177
13180.97 147
13182.06 176
13183.14 185
13184.22 171
13185.31 145
13186.39 164
13187.48 176
13188.56 161
13189.65 185
13190.73 149
13191.82 170
13192.90 158
13193.99 187
13195.07 194
13196.16 169
13197.25 166
13198.33 150
13199.42 184
13200.50 193
13201.59 169
13202.67 143
13203.76 175
13204.84 192
13205.93 183
13207.02 154
13208.10 133
13209.19 158
13210.27 156
13211.36 129
13212.44 158
13213.53 162
13214.62 183
13215.70 184
13216.79 187
13217.88 150
13218.96 160
13220.05 197
13221.13 193
13222.22 185
13223.31 187
13224.39 176
13225.48 149
13226.57 149
13227.65 154
13228.74 197
13229.83 165
13230.91 152
13232.00 152
13233.09 137
13234.17 187
13235.26 174
13236.35 180
13237.43 176
13238.52 160
13239.61 169
13240.70 179
13241.78 146
13242.87 142
13243.96 174
13245.04 171
13246.13 179
13247.22 162
13248.31 186
13249.39 192
13250.48 163
13251.57 170
13252.66 177
13253.74 196
13254.83 169
13255.92 180
13257.01 190
13258.10 173
13259.18 159
13260.27 188
13261.36 190
13262.45 139
13263.54 144
13264.62 157
13265.71 200
13266.80 181
13267.89 182
13268.98 199
13270.06 189
13271.15 194
13272.24 171
13273.33 220
13274.42 216
13275.51 182
13276.60 192
13277.68 168
13278.77 180
13279.86 203
13280.95 201
13282.04 179
13283.13 172
13284.22 180
13285.31 186
13286.39 192
13287.48 179
13288.57 210
13289.66 212
13290.75 182
13291.84 224
13292.93 187
13294.02 196
13295.11 178
13296.20 176
13297.29 213
13298.38 229
13299.47 213
13300.56 235
13301.65 234
13302.73 217
13303.82 205
13304.91 196
13306.00 199
13307.09 270
13308.18 209
13309.27 225
13310.36 260
13311.45 254
13312.54 238
13313.63 257
13314.72 248
13315.81 235
13316.90 227
13318.00 191
13319.09 184
13320.18 217
13321.27 206
13322.36 249
13323.45 229
13324.54 212
13325.63 202
13326.72 238
13327.81 222
13328.90 218
13329.99 186
13331.08 195
13332.17 167
13333.26 202
13334.35 204
13335.45 199
13336.54 252
13337.63 241
13338.72 250
13339.81 232
13340.90 201
13341.99 248
13343.08 235
13344.18 227
13345.27 219
13346.36 212
13347.45 244
13348.54 215
13349.63 191
13350.72 248
13351.82 236
13352.91 227
13354.00 232
13355.09 212
13356.18 231
13357.28 237
13358.37 240
13359.46 245
13360.55 203
13361.64 219
13362.74 266
13363.83 245
13364.92 270
13366.01 298
13367.10 332
13368.20 324
13369.29 276
13370.38 248
13371.47 292
13372.57 313
13373.66 312
13374.75 279
13375.84 268
13376.94 238
13378.03 248
13379.12 291
13380.22 268
13381.31 215
13382.40 210
13383.49 226
13384.59 247
13385.68 230
13386.77 235
13387.87 227
13388.96 236
13390.05 261
13391.15 261
13392.24 231
13393.33 188
13394.43 235
13395.52 231
13396.61 238
13397.71 203
13398.80 187
13399.90 240
13400.99 224
13402.08 225
13403.18 215
13404.27 220
13405.36 217
13406.46 212
13407.55 173
13408.65 219
13409.74 218
13410.83 221
13411.93 219
13413.02 210
13414.12 186
13415.21 204
13416.31 203
13417.40 202
13418.49 245
13419.59 200
13420.68 220
13421.78 167
13422.87 184
13423.97 183
13425.06 194
13426.16 214
13427.25 193
13428.35 200
13429.44 215
13430.54 174
13431.63 202
13432.73 213
13433.82 226
13434.92 205
13436.01 259
13437.11 212
13438.20 212
13439.30 222
13440.39 235
13441.49 216
13442.58 212
13443.68 198
13444.77 231
13445.87 170
13446.96 221
13448.06 257
13449.16 240
13450.25 218
13451.35 249
13452.44 260
13453.54 246
13454.64 228
13455.73 236
13456.83 227
13457.92 217
13459.02 228
13460.12 207
13461.21 256
13462.31 262
13463.40 237
13464.50 254
13465.60 229
13466.69 236
13467.79 291
13468.89 263
13469.98 232
13471.08 221
13472.18 295
13473.27 267
13474.37 254
13475.47 245
13476.56 258
13477.66 268
13478.76 259
13479.85 297
13480.95 334
13482.05 300
13483.14 252
13484.24 275
13485.34 242
13486.44 270
13487.53 240
13488.63 233
13489.73 266
13490.83 260
13491.92 305
13493.02 291
13494.12 243
13495.21 249
13496.31 324
13497.41 341
13498.51 310
13499.61 294
13500.70 316
13501.80 339
13502.90 368
13504.00 393
13505.10 378
13506.19 348
13507.29 353
13508.39 353
13509.49 350
13510.59 383
13511.68 343
13512.78 316
13513.88 341
13514.98 354
13516.08 306
13517.18 271
13518.27 286
13519.37 318
13520.47 271
13521.57 253
13522.67 291
13523.77 280
13524.87 250
13525.96 269
13527.06 260
13528.16 256
13529.26 241
13530.36 226
13531.46 221
13532.56 234
13533.66 252
13534.76 241
13535.86 246
13536.96 237
13538.05 252
13539.15 228
13540.25 254
13541.35 232
13542.45 251
13543.55 262
13544.65 202
13545.75 257
13546.85 235
13547.95 196
13549.05 225
13550.15 230
13551.25 214
13552.35 200
13553.45 224
13554.55 217
13555.65 201
13556.75 259
13557.85 236
13558.95 193
13560.05 205
13561.15 212
13562.25 199
13563.35 204
13564.45 203
13565.55 206
13566.65 219
13567.75 272
13568.85 255
13569.95 220
13571.05 225
13572.16 235
13573.26 219
13574.36 231
13575.46 245
13576.56 216
13577.66 229
13578.76 220
13579.86 212
13580.96 183
13582.06 180
13583.16 206
13584.27 232
13585.37 207
13586.47 196
13587.57 219
13588.67 193
13589.77 233
13590.87 205
13591.98 224
13593.08 196
13594.18 207
13595.28 195
13596.38 186
13597.48 147
13598.59 173
13599.69 221
13600.79 221
13601.89 197
13602.99 202
13604.10 208
13605.20 188
13606.30 198
13607.40 195
13608.50 189
13609.61 223
13610.71 202
13611.81 202
13612.91 214
13614.02 185
13615.12 200
13616.22 266
13617.32 199
13618.43 242
13619.53 251
13620.63 202
13621.73 216
13622.84 230
13623.94 215
13625.04 212
13626.14 224
13627.25 207
13628.35 230
13629.45 226
13630.56 207
13631.66 195
13632.76 207
13633.87 191
13634.97 189
13636.07 214
13637.18 219
13638.28 216
13639.38 202
13640.49 213
13641.59 187
13642.69 207
13643.80 213
13644.90 232
13646.00 249
13647.11 242
13648.21 215
13649.32 210
13650.42 195
13651.52 206
13652.63 181
13653.73 209
13654.84 207
13655.94 225
13657.04 237
13658.15 224
13659.25 187
13660.36 216
13661.46 233
13662.57 243
13663.67 187
13664.77 218
13665.88 195
13666.98 220
13668.09 169
13669.19 177
13670.30 199
13671.40 181
13672.51 176
13673.61 205
13674.72 203
13675.82 194
13676.93 190
13678.03 184
13679.14 199
13680.24 212
13681.35 185
13682.45 202
13683.56 173
13684.66 191
13685.77 190
13686.87 230
13687.98 200
13689.08 197
13690.19 218
13691.29 210
13692.40 198
13693.51 200
13694.61 208
13695.72 176
13696.82 215
13697.93 209
13699.03 198
13700.14 231
13701.25 205
13702.35 152
13703.46 185
13704.56 199
13705.67 196
13706.78 183
13707.88 197
13708.99 227
13710.10 218
13711.20 223
13712.31 195
13713.41 190
13714.52 211
13715.63 227
13716.73 184
13717.84 197
13718.95 224
13720.05 219
13721.16 215
13722.27 224
13723.37 203
13724.48 209
13725.59 195
13726.70 229
13727.80 245
13728.91 226
13730.02 220
13731.12 248
13732.23 242
13733.34 218
13734.45 259
13735.55 226
13736.66 239
13737.77 232
13738.87 266
13739.98 248
13741.09 261
13742.20 271
13743.31 280
13744.41 297
13745.52 265
13746.63 284
13747.74 257
13748.84 276
13749.95 265
13751.06 298
13752.17 289
13753.28 281
13754.38 271
13755.49 280
13756.60 288
13757.71 287
13758.82 318
13759.93 299
13761.03 307
13762.14 303
13763.25 296
13764.36 338
13765.47 345
13766.58 331
13767.68 364
13768.79 362
13769.90 343
13771.01 422
13772.12 451
13773.23 509
13774.34 502
13775.45 530
13776.56 541
13777.66 474
13778.77 572
13779.88 566
13780.99 589
13782.10 585
13783.21 556
13784.32 548
13785.43 485
13786.54 493
13787.65 461
13788.76 417
13789.87 398
13790.98 406
13792.09 346
13793.20 359
13794.31 350
13795.42 339
13796.52 284
13797.63 270
13798.74 323
13799.85 290
13800.96 310
13802.07 318
13803.18 289
13804.29 260
13805.40 259
13806.51 275
13807.63 323
13808.74 293
13809.85 293
13810.96 287
13812.07 271
13813.18 267
13814.29 250
13815.40 272
13816.51 275
13817.62 310
13818.73 308
13819.84 279
13820.95 293
13822.06 270
13823.17 256
13824.28 229
13825.40 257
13826.51 281
13827.62 237
13828.73 265
13829.84 238
13830.95 226
13832.06 271
13833.17 212
13834.28 223
13835.40 224
13836.51 254
13837.62 258
13838.73 283
13839.84 265
13840.95 222
13842.06 255
13843.18 229
13844.29 236
13845.40 241
13846.51 253
13847.62 248
13848.74 244
13849.85 257
13850.96 261
13852.07 259
13853.18 244
13854.30 244
13855.41 294
13856.52 310
13857.63 259
13858.74 260
13859.86 294
13860.97 280
13862.08 296
13863.19 311
13864.31 283
13865.42 240
13866.53 282
13867.64 255
13868.76 263
13869.87 297
13870.98 279
13872.10 289
13873.21 254
13874.32 310
13875.43 273
13876.55 273
13877.66 267
13878.77 310
13879.89 297
13881.00 277
13882.11 266
13883.23 289
13884.34 324
13885.45 319
13886.57 295
13887.68 296
13888.79 333
13889.91 349
13891.02 330
13892.13 314
13893.25 312
13894.36 335
13895.48 358
13896.59 341
13897.70 390
13898.82 382
13899.93 422
13901.05 410
13902.16 409
13903.27 385
13904.39 369
13905.50 366
13906.62 322
13907.73 372
13908.85 314
13909.96 308
13911.07 317
13912.19 307
13913.30 263
13914.42 288
13915.53 294
13916.65 285
13917.76 282
13918.88 264
13919.99 275
13921.11 251
13922.22 276
13923.34 301
13924.45 298
13925.57 270
13926.68 266
13927.80 340
13928.91 277
13930.03 264
13931.14 301
13932.26 262
13933.37 260
13934.49 261
13935.60 301
13936.72 287
13937.83 261
13938.95 253
13940.06 280
13941.18 341
13942.30 310
13943.41 311
13944.53 267
13945.64 241
13946.76 252
13947.87 257
13948.99 265
13950.11 251
13951.22 236
13952.34 233
13953.45 241
13954.57 252
13955.69 249
13956.80 231
13957.92 269
13959.04 239
13960.15 239
13961.27 193
13962.39 219
13963.50 212
13964.62 229
13965.73 246
13966.85 233
13967.97 241
13969.08 237
13970.20 200
13971.32 228
13972.44 252
13973.55 256
13974.67 249
13975.79 222
13976.90 223
13978.02 280
13979.14 250
13980.25 258
13981.37 237
13982.49 221
13983.61 213
13984.72 229
13985.84 238
13986.96 233
13988.08 218
13989.19 217
13990.31 220
13991.43 214
13992.55 180
13993.66 178
13994.78 206
13995.90 199
13997.02 217
13998.14 209
13999.25 199
14000.37 205
14001.49 209
14002.61 217
14003.73 198
14004.84 203
14005.96 264
14007.08 243
14008.20 233
14009.32 222
14010.44 252
14011.55 236
14012.67 231
14013.79 229
14014.91 227
14016.03 247
14017.15 229
14018.27 212
14019.38 242
14020.50 228
14021.62 200
14022.74 206
14023.86 250
14024.98 249
14026.10 205
14027.22 213
14028.34 195
14029.46 204
14030.57 207
14031.69 223
14032.81 223
14033.93 200
14035.05 239
14036.17 209
14037.29 213
14038.41 245
14039.53 251
14040.65 205
14041.77 226
14042.89 218
14044.01 221
14045.13 206
14046.25 226
14047.37 181
14048.49 237
14049.61 248
14050.73 249
14051.85 238
14052.97 253
14054.09 272
14055.21 240
14056.33 269
14057.45 260
14058.57 242
14059.69 236
14060.81 275
14061.93 266
14063.05 288
14064.17 299
14065.29 261
14066.41 243
14067.53 257
14068.65 268
14069.78 261
14070.90 252
14072.02 304
14073.14 284
14074.26 284
14075.38 323
14076.50 303
14077.62 260
14078.74 274
14079.86 303
14080.99 281
14082.11 330
14083.23 368
14084.35 353
14085.47 310
14086.59 354
14087.71 360
14088.84 326
14089.96 306
14091.08 320
14092.20 369
14093.32 374
14094.44 415
14095.57 366
14096.69 388
14097.81 373
14098.93 383
14100.05 412
14101.18 460
14102.30 500
14103.42 469
14104.54 460
14105.66 434
14106.79 468
14107.91 499
14109.03 470
14110.15 431
14111.28 456
14112.40 413
14113.52 404
14114.64 398
14115.77 371
14116.89 328
14118.01 293
14119.13 326
14120.26 314
14121.38 281
14122.50 276
14123.63 301
14124.75 292
14125.87 276
14126.99 290
14128.12 275
14129.24 269
14130.36 271
14131.49 286
14132.61 330
14133.73 332
14134.86 285
14135.98 339
14137.10 259
14138.23 245
14139.35 265
14140.47 299
14141.60 249
14142.72 236
14143.85 254
14144.97 287
14146.09 267
14147.22 302
14148.34 275
14149.47 274
14150.59 235
14151.71 257
14152.84 267
14153.96 268
14155.09 293
14156.21 276
14157.33 263
14158.46 266
14159.58 256
14160.71 238
14161.83 252
14162.96 232
14164.08 232
14165.21 273
14166.33 246
14167.45 209
14168.58 232
14169.70 232
14170.83 230
14171.95 241
14173.08 238
14174.20 265
14175.33 240
14176.45 231
14177.58 198
14178.70 238
14179.83 251
14180.95 243
14182.08 236
14183.20 256
14184.33 218
14185.46 235
14186.58 245
14187.71 211
14188.83 231
14189.96 223
14191.08 244
14192.21 202
14193.33 215
14194.46 219
14195.59 235
14196.71 249
14197.84 217
14198.96 253
14200.09 253
14201.22 235
14202.34 239
14203.47 240
14204.59 216
14205.72 232
14206.85 236
14207.97 243
14209.10 252
14210.23 250
14211.35 259
14212.48 261
14213.61 246
14214.73 250
14215.86 238
14216.99 199
14218.11 229
14219.24 233
14220.37 240
14221.49 222
14222.62 255
14223.75 205
14224.87 183
14226.00 224
14227.13 206
14228.25 215
14229.38 177
14230.51 195
14231.64 191
14232.76 245
14233.89 193
14235.02 198
14236.14 236
14237.27 229
14238.40 222
14239.53 198
14240.66 233
14241.78 169
14242.91 202
14244.04 190
14245.17 176
14246.29 191
14247.42 207
14248.55 204
14249.68 209
14250.81 174
14251.93 177
14253.06 174
14254.19 215
14255.32 179
14256.45 236
14257.57 183
14258.70 189
14259.83 179
14260.96 179
14262.09 202
14263.22 186
14264.34 172
14265.47 184
14266.60 172
14267.73 165
14268.86 203
14269.99 166
14271.12 185
14272.25 185
14273.37 213
14274.50 174
14275.63 157
14276.76 189
14277.89 180
14279.02 167
14280.15 179
14281.28 170
14282.41 189
14283.54 169
14284.67 182
14285.80 214
14286.92 196
14288.05 206
14289.18 170
14290.31 195
14291.44 165
14292.57 187
14293.70 166
14294.83 141
14295.96 176
14297.09 168
14298.22 183
14299.35 179
14300.48 169
14301.61 172
14302.74 186
14303.87 150
14305.00 143
14306.13 148
14307.26 141
14308.39 159
14309.52 148
14310.65 130
14311.78 166
14312.91 169
14314.04 170
14315.18 169
14316.31 136
14317.44 162
14318.57 140
14319.70 131
14320.83 169
14321.96 186
14323.09 177
14324.22 164
14325.35 142
14326.48 150
14327.61 168
14328.75 157
14329.88 130
14331.01 158
14332.14 182
14333.27 171
14334.40 146
14335.53 137
14336.66 159
14337.80 157
14338.93 168
14340.06 168
14341.19 145
14342.32 128
14343.45 177
14344.59 139
14345.72 138
14346.85 171
14347.98 164
14349.11 148
14350.24 153
14351.38 163
14352.51 144
14353.64 163
14354.77 156
14355.91 123
14357.04 154
14358.17 131
14359.30 156
14360.43 170
14361.57 152
14362.70 166
14363.83 168
14364.96 135
14366.10 128
14367.23 131
14368.36 145
14369.49 143
14370.63 144
14371.76 120
14372.89 124
14374.03 151
14375.16 152
14376.29 167
14377.42 151
14378.56 143
14379.69 153
14380.82 172
14381.96 165
14383.09 144
14384.22 138
14385.36 139
14386.49 154
14387.62 175
14388.76 161
14389.89 164
14391.02 154
14392.16 150
14393.29 180
14394.43 136
14395.56 137
14396.69 171
14397.83 151
14398.96 144
14400.09 136
14401.23 148
14402.36 128
14403.50 161
14404.63 135
14405.76 170
14406.90 145
14408.03 132
14409.17 153
14410.30 176
14411.44 206
14412.57 134
14413.70 137
14414.84 144
14415.97 173
14417.11 158
14418.24 160
14419.38 155
14420.51 147
14421.65 171
14422.78 140
14423.92 161
14425.05 144
14426.19 160
14427.32 153
14428.46 151
14429.59 162
14430.73 166
14431.86 161
14433.00 169
14434.13 139
14435.27 155
14436.40 180
14437.54 166
14438.67 132
14439.81 163
14440.95 150
14442.08 140
14443.22 158
14444.35 167
14445.49 174
14446.62 174
14447.76 168
14448.90 162
14450.03 176
14451.17 158
14452.30 183
14453.44 170
14454.58 190
14455.71 171
14456.85 175
14457.98 177
14459.12 154
14460.26 139
14461.39 146
14462.53 142
14463.67 133
14464.80 151
14465.94 153
14467.07 151
14468.21 140
14469.35 133
14470.48 143
14471.62 167
14472.76 156
14473.90 171
14475.03 167
14476.17 118
14477.31 137
14478.44 139
14479.58 176
14480.72 140
14481.85 166
14482.99 140
14484.13 155
14485.27 173
14486.40 155
14487.54 161
14488.68 161
14489.82 149
14490.95 160
14492.09 159
14493.23 168
14494.37 176
14495.50 141
14496.64 165
14497.78 193
14498.92 220
14500.05 155
14501.19 164
14502.33 153
14503.47 171
14504.61 173
14505.74 194
14506.88 199
14508.02 204
14509.16 177
14510.30 163
14511.44 207
14512.57 194
14513.71 186
14514.85 191
14515.99 185
14517.13 214
14518.27 210
14519.41 208
14520.54 201
14521.68 220
14522.82 245
14523.96 201
14525.10 199
14526.24 234
14527.38 252
14528.52 255
14529.65 214
14530.79 247
14531.93 231
14533.07 206
14534.21 195
14535.35 222
14536.49 184
14537.63 169
14538.77 195
14539.91 166
14541.05 153
14542.19 173
14543.33 154
14544.47 166
14545.61 201
14546.75 161
14547.89 168
14549.02 165
14550.16 162
14551.30 121
14552.44 145
14553.58 178
14554.72 164
14555.86 121
14557.00 135
14558.14 152
14559.29 154
14560.43 172
14561.57 165
14562.71 170
14563.85 179
14564.99 146
14566.13 160
14567.27 155
14568.41 158
14569.55 189
14570.69 150
14571.83 167
14572.97 157
14574.11 160
14575.25 152
14576.39 150
14577.53 150
14578.68 126
14579.82 147
14580.96 140
14582.10 155
14583.24 147
14584.38 161
14585.52 165
14586.66 149
14587.80 128
14588.95 159
14590.09 155
14591.23 165
14592.37 149
14593.51 170
14594.65 177
14595.79 131
14596.94 164
14598.08 144
14599.22 147
14600.36 176
14601.50 184
14602.65 171
14603.79 138
14604.93 147
14606.07 178
14607.21 164
14608.36 167
14609.50 171
14610.64 175
14611.78 172
14612.92 181
14614.07 156
14615.21 186
14616.35 163
14617.49 173
14618.64 211
14619.78 176
14620.92 158
14622.06 203
14623.21 185
14624.35 179
14625.49 186
14626.64 203
14627.78 217
14628.92 178
14630.06 167
14631.21 184
14632.35 199
14633.49 200
14634.64 202
14635.78 187
14636.92 189
14638.07 205
14639.21 210
14640.35 200
14641.50 206
14642.64 205
14643.78 217
14644.93 229
14646.07 213
14647.21 188
14648.36 219
14649.50 238
14650.65 187
14651.79 164
14652.93 167
14654.08 210
14655.22 181
14656.37 180
14657.51 202
14658.65 175
14659.80 170
14660.94 183
14662.09 177
14663.23 165
14664.37 170
14665.52 171
14666.66 167
14667.81 160
14668.95 162
14670.10 172
14671.24 179
14672.39 169
14673.53 127
14674.68 133
14675.82 141
14676.97 144
14678.11 163
14679.25 128
14680.40 146
14681.54 154
14682.69 161
14683.83 137
14684.98 125
14686.13 148
14687.27 124
14688.42 150
14689.56 155
14690.71 136
14691.85 146
14693.00 163
14694.14 139
14695.29 149
14696.43 138
14697.58 142
14698.72 156
14699.87 152
14701.02 139
14702.16 168
14703.31 119
14704.45 129
14705.60 122
14706.75 127
14707.89 108
14709.04 121
14710.18 138
14711.33 157
14712.48 155
14713.62 112
14714.77 144
14715.92 128
14717.06 138
14718.21 113
14719.35 110
14720.50 128
14721.65 133
14722.79 138
14723.94 141
14725.09 119
14726.23 165
14727.38 161
14728.53 157
14729.67 140
14730.82 144
14731.97 117
14733.12 147
14734.26 129
14735.41 132
14736.56 121
14737.70 122
14738.85 113
14740.00 94
14741.15 120
14742.29 133
14743.44 126
14744.59 137
14745.74 129
14746.88 111
14748.03 143
14749.18 108
14750.33 142
14751.47 155
14752.62 119
14753.77 118
14754.92 137
14756.07 122
14757.21 134
14758.36 141
14759.51 144
14760.66 125
14761.81 133
14762.95 132
14764.10 131
14765.25 125
14766.40 128
14767.55 110
14768.70 126
14769.84 127
14770.99 147
14772.14 111
14773.29 112
14774.44 101
14775.59 103
14776.74 112
14777.88 119
14779.03 124
14780.18 119
14781.33 112
14782.48 118
14783.63 138
14784.78 130
14785.93 121
14787.08 122
14788.22 110
14789.37 123
14790.52 143
14791.67 121
14792.82 118
14793.97 123
14795.12 113
14796.27 106
14797.42 102
14798.57 108
14799.72 105
14800.87 123
14802.02 118
14803.17 124
14804.32 98
14805.47 111
14806.62 105
14807.77 114
14808.92 107
14810.07 115
14811.22 117
14812.37 106
14813.52 110
14814.67 119
14815.82 87
14816.97 129
14818.12 122
14819.27 114
14820.42 124
14821.57 144
14822.72 125
14823.87 125
14825.02 116
14826.17 92
14827.32 100
14828.47 110
14829.62 92
14830.78 99
14831.93 117
14833.08 94
14834.23 100
14835.38 116
14836.53 111
14837.68 108
14838.83 115
14839.98 105
14841.13 131
14842.29 124
14843.44 104
14844.59 118
14845.74 111
14846.89 129
14848.04 131
14849.19 87
14850.35 101
14851.50 91
14852.65 114
14853.80 123
14854.95 85
14856.10 98
14857.26 124
14858.41 97
14859.56 151
14860.71 108
14861.86 88
14863.02 107
14864.17 112
14865.32 127
14866.47 112
14867.63 95
14868.78 104
14869.93 91
14871.08 112
14872.23 116
14873.39 99
14874.54 106
14875.69 142
14876.84 98
14878.00 118
14879.15 114
14880.30 150
14881.46 126
14882.61 107
14883.76 106
14884.91 118
14886.07 110
14887.22 98
14888.37 122
14889.53 122
14890.68 108
14891.83 131
14892.99 117
14894.14 112
14895.29 117
14896.45 101
14897.60 108
14898.75 95
14899.91 101
14901.06 97
14902.21 113
14903.37 122
14904.52 122
14905.67 113
14906.83 120
14907.98 96
14909.14 106
14910.29 113
14911.44 103
14912.60 119
14913.75 117
14914.91 98
14916.06 100
14917.21 116
14918.37 112
14919.52 125
14920.68 102
14921.83 130
14922.99 119
14924.14 133
14925.30 103
14926.45 112
14927.60 127
14928.76 128
14929.91 98
14931.07 97
14932.22 107
14933.38 103
14934.53 118
14935.69 158
14936.84 107
14938.00 114
14939.15 163
14940.31 136
14941.46 122
14942.62 120
14943.77 135
14944.93 124
14946.08 115
14947.24 123
14948.39 132
14949.55 134
14950.71 130
14951.86 153
14953.02 110
14954.17 117
14955.33 112
14956.48 99
14957.64 129
14958.80 116
14959.95 121
14961.11 130
14962.26 115
14963.42 103
14964.57 109
14965.73 134
14966.89 152
14968.04 125
14969.20 135
14970.36 132
14971.51 119
14972.67 120
14973.82 129
14974.98 132
14976.14 129
14977.29 106
14978.45 136
14979.61 151
14980.76 156
14981.92 131
14983.08 125
14984.23 129
14985.39 119
14986.55 106
14987.70 114
14988.86 113
14990.02 123
14991.18 135
14992.33 116
14993.49 135
14994.65 125
14995.80 110
14996.96 111
14998.12 150
14999.28 136
15000.43 131
15001.59 143
15002.75 108
15003.91 130
15005.06 107
15006.22 129
15007.38 102
15008.54 97
15009.69 117
15010.85 131
15012.01 119
15013.17 117
15014.33 97
15015.48 107
15016.64 104
15017.80 90
15018.96 111
15020.12 96
15021.27 115
15022.43 113
15023.59 99
15024.75 100
15025.91 94
15027.07 122
15028.23 137
15029.38 115
15030.54 129
15031.70 113
15032.86 128
15034.02 128
15035.18 104
15036.34 100
15037.49 112
15038.65 92
15039.81 105
15040.97 128
15042.13 103
15043.29 102
15044.45 92
15045.61 104
15046.77 98
15047.93 114
15049.09 116
15050.24 88
15051.40 105
15052.56 93
15053.72 114
15054.88 90
15056.04 93
15057.20 106
15058.36 106
15059.52 95
15060.68 92
15061.84 67
15063.00 108
15064.16 96
15065.32 97
15066.48 83
15067.64 109
15068.80 114
15069.96 115
15071.12 94
15072.28 92
15073.44 152
15074.60 138
15075.76 104
15076.92 116
15078.08 135
15079.24 100
15080.40 111
15081.56 74
15082.72 69
15083.89 95
15085.05 89
15086.21 75
15087.37 102
15088.53 114
15089.69 110
15090.85 101
15092.01 86
15093.17 94
15094.33 80
15095.49 103
15096.66 131
15097.82 102
15098.98 92
15100.14 101
15101.30 95
15102.46 98
15103.62 118
15104.78 93
15105.95 95
15107.11 104
15108.27 98
15109.43 95
15110.59 113
15111.75 118
15112.92 130
15114.08 119
15115.24 94
15116.40 83
15117.56 117
15118.73 110
15119.89 108
15121.05 98
15122.21 119
15123.37 98
15124.54 82
15125.70 88
15126.86 86
15128.02 114
15129.19 92
15130.35 94
15131.51 95
15132.67 102
15133.84 91
15135.00 99
15136.16 104
15137.32 120
15138.49 99
15139.65 90
15140.81 93
15141.97 124
15143.14 105
15144.30 104
15145.46 123
15146.63 92
15147.79 93
15148.95 82
15150.12 68
15151.28 100
15152.44 124
15153.61 102
15154.77 100
15155.93 107
15157.10 103
15158.26 126
15159.42 107
15160.59 76
15161.75 90
15162.91 100
15164.08 91
15165.24 102
15166.41 81
15167.57 79
15168.73 108
15169.90 105
15171.06 98
15172.23 72
15173.39 95
15174.55 108
15175.72 106
15176.88 113
15178.05 101
15179.21 108
15180.38 102
15181.54 92
15182.70 109
15183.87 112
15185.03 97
15186.20 99
15187.36 100
15188.53 104
15189.69 112
15190.86 78
15192.02 98
15193.19 101
15194.35 118
15195.52 112
15196.68 98
15197.85 85
15199.01 98
15200.18 88
15201.34 96
15202.51 100
15203.67 129
15204.84 120
15206.00 130
15207.17 121
15208.33 99
15209.50 86
15210.66 123
15211.83 100
15213.00 118
15214.16 129
15215.33 112
15216.49 102
15217.66 121
15218.82 115
15219.99 115
15221.16 127
15222.32 97
15223.49 83
15224.65 119
15225.82 112
15226.99 110
15228.15 131
15229.32 103
15230.49 119
15231.65 136
15232.82 109
15233.98 103
15235.15 90
15236.32 136
15237.48 161
15238.65 121
15239.82 92
15240.98 128
15242.15 137
15243.32 132
15244.48 129
15245.65 152
15246.82 161
15247.98 142
15249.15 150
15250.32 117
15251.49 102
15252.65 121
15253.82 118
15254.99 99
15256.16 99
15257.32 97
15258.49 100
15259.66 116
15260.82 102
15261.99 127
15263.16 112
15264.33 90
15265.49 98
15266.66 102
15267.83 97
15269.00 93
15270.17 99
15271.33 107
15272.50 111
15273.67 117
15274.84 103
15276.01 131
15277.17 120
15278.34 120
15279.51 108
15280.68 109
15281.85 108
15283.01 122
15284.18 96
15285.35 102
15286.52 113
15287.69 100
15288.86 109
15290.03 104
15291.19 73
15292.36 104
15293.53 125
15294.70 106
15295.87 104
15297.04 91
15298.21 95
15299.38 106
15300.54 90
15301.71 104
15302.88 106
15304.05 116
15305.22 122
15306.39 120
15307.56 88
15308.73 84
15309.90 99
15311.07 123
15312.24 98
15313.41 87
15314.58 94
15315.75 109
15316.92 101
15318.09 114
15319.25 95
15320.42 94
15321.59 105
15322.76 109
15323.93 115
15325.10 100
15326.27 104
15327.44 87
15328.61 99
15329.78 99
15330.95 131
15332.12 105
15333.29 111
15334.46 88
15335.64 95
15336.81 100
15337.98 109
15339.15 111
15340.32 81
15341.49 93
15342.66 100
15343.83 116
15345.00 126
15346.17 123
15347.34 108
15348.51 104
15349.68 128
15350.85 101
15352.02 116
15353.20 103
15354.37 130
15355.54 108
15356.71 96
15357.88 105
15359.05 111
15360.22 91
15361.39 93
15362.57 98
15363.74 95
15364.91 110
15366.08 142
15367.25 110
15368.42 122
15369.59 106
15370.77 104
15371.94 91
15373.11 96
15374.28 95
15375.45 105
15376.63 106
15377.80 99
15378.97 106
15380.14 94
15381.31 109
15382.49 109
15383.66 104
15384.83 95
15386.00 82
15387.17 107
15388.35 109
15389.52 115
15390.69 125
15391.86 125
15393.04 104
15394.21 75
15395.38 77
15396.55 86
15397.73 118
15398.90 83
15400.07 79
15401.25 93
15402.42 104
15403.59 98
15404.76 113
15405.94 126
15407.11 111
15408.28 84
15409.46 107
15410.63 103
15411.80 89
15412.98 113
15414.15 86
15415.32 91
15416.50 101
15417.67 85
15418.84 92
15420.02 82
15421.19 72
15422.36 82
15423.54 87
15424.71 111
15425.89 90
15427.06 109
15428.23 95
15429.41 82
15430.58 97
15431.76 98
15432.93 86
15434.10 88
15435.28 80
15436.45 90
15437.63 83
15438.80 107
15439.97 94
15441.15 103
15442.32 76
15443.50 107
15444.67 121
15445.85 118
15447.02 91
15448.20 105
15449.37 100
15450.55 96
15451.72 94
15452.89 82
15454.07 109
15455.24 134
15456.42 92
15457.59 81
15458.77 87
15459.94 102
15461.12 116
15462.30 112
15463.47 75
15464.65 86
15465.82 79
15467.00 100
15468.17 97
15469.35 88
15470.52 83
15471.70 87
15472.87 107
15474.05 94
15475.22 65
15476.40 101
15477.58 110
15478.75 99
15479.93 114
15481.10 98
15482.28 104
15483.46 98
15484.63 96
15485.81 82
15486.98 87
15488.16 78
15489.34 89
15490.51 89
15491.69 89
15492.87 86
15494.04 91
15495.22 97
15496.39 112
15497.57 112
15498.75 128
15499.92 107
15501.10 110
15502.28 109
15503.45 91
15504.63 82
15505.81 94
15506.98 103
15508.16 95
15509.34 79
15510.52 91
15511.69 102
15512.87 114
15514.05 105
15515.22 97
15516.40 103
15517.58 107
15518.76 103
15519.93 94
15521.11 87
15522.29 81
15523.47 90
15524.64 94
15525.82 93
15527.00 117
15528.18 98
15529.35 115
15530.53 104
15531.71 104
15532.89 91
15534.07 86
15535.24 93
15536.42 101
15537.60 119
15538.78 108
15539.96 111
15541.13 105
15542.31 95
15543.49 107
15544.67 99
15545.85 102
15547.03 93
15548.20 118
15549.38 118
15550.56 128
15551.74 125
15552.92 135
15554.10 99
15555.28 108
15556.45 130
15557.63 99
15558.81 84
15559.99 98
15561.17 81
15562.35 81
15563.53 95
15564.71 112
15565.89 94
15567.07 101
15568.24 111
15569.42 99
15570.60 99
15571.78 94
15572.96 115
15574.14 95
15575.32 99
15576.50 120
15577.68 91
15578.86 101
15580.04 115
15581.22 138
15582.40 121
15583.58 116
15584.76 153
15585.94 152
15587.12 125
15588.30 115
15589.48 133
15590.66 110
15591.84 99
15593.02 98
15594.20 152
15595.38 123
15596.56 117
15597.74 125
15598.92 121
15600.10 141
15601.28 126
15602.46 128
15603.64 131
15604.82 150
15606.00 119
15607.18 146
15608.36 141
15609.55 142
15610.73 98
15611.91 129
15613.09 132
15614.27 137
15615.45 117
15616.63 146
15617.81 139
15618.99 135
15620.17 132
15621.36 127
15622.54 156
15623.72 123
15624.90 152
15626.08 154
15627.26 157
15628.44 148
15629.63 147
15630.81 146
15631.99 140
15633.17 132
15634.35 134
15635.53 144
15636.72 169
15637.90 136
15639.08 160
15640.26 184
15641.44 192
15642.63 182
15643.81 138
15644.99 146
15646.17 172
15647.35 182
15648.54 170
15649.72 171
15650.90 147
15652.08 159
15653.27 172
15654.45 195
15655.63 181
15656.81 196
15658.00 188
15659.18 183
15660.36 187
15661.54 196
15662.73 203
15663.91 188
15665.09 224
15666.28 168
15667.46 178
15668.64 176
15669.82 190
15671.01 187
15672.19 172
15673.37 162
15674.56 179
15675.74 202
15676.92 209
15678.11 187
15679.29 169
15680.47 181
15681.66 151
15682.84 165
15684.03 194
15685.21 177
15686.39 175
15687.58 192
15688.76 184
15689.94 164
15691.13 147
15692.31 163
15693.50 186
15694.68 150
15695.86 198
15697.05 167
15698.23 171
15699.42 161
15700.60 179
15701.78 154
15702.97 184
15704.15 152
15705.34 179
15706.52 174
15707.71 208
15708.89 166
15710.08 193
15711.26 171
15712.45 159
15713.63 184
15714.81 175
15716.00 170
15717.18 188
15718.37 186
15719.55 198
15720.74 230
15721.92 192
15723.11 167
15724.29 206
15725.48 216
15726.66 192
15727.85 179
15729.04 176
15730.22 178
15731.41 214
15732.59 180
15733.78 197
15734.96 203
15736.15 179
15737.33 227
15738.52 197
15739.71 200
15740.89 209
15742.08 220
15743.26 223
15744.45 216
15745.63 226
15746.82 198
15748.01 201
15749.19 205
15750.38 215
15751.56 218
15752.75 221
15753.94 257
15755.12 231
15756.31 213
15757.50 230
15758.68 239
15759.87 219
15761.06 234
15762.24 226
15763.43 239
15764.62 244
15765.80 259
15766.99 239
15768.18 230
15769.36 205
15770.55 226
15771.74 246
15772.92 236
15774.11 234
15775.30 245
15776.48 241
15777.67 241
15778.86 222
15780.05 205
15781.23 217
15782.42 207
15783.61 214
15784.80 247
15785.98 227
15787.17 187
15788.36 188
15789.55 197
15790.73 210
15791.92 223
15793.11 218
15794.30 201
15795.48 203
15796.67 210
15797.86 204
15799.05 206
15800.24 196
15801.42 169
15802.61 179
15803.80 174
15804.99 186
15806.18 155
15807.37 155
15808.55 174
15809.74 176
15810.93 168
15812.12 181
15813.31 169
15814.50 151
15815.68 156
15816.87 137
15818.06 157
15819.25 159
15820.44 172
15821.63 166
15822.82 143
15824.01 130
15825.19 153
15826.38 108
15827.57 127
15828.76 138
15829.95 143
15831.14 130
15832.33 138
15833.52 153
15834.71 160
15835.90 146
15837.09 147
15838.28 134
15839.47 129
15840.66 153
15841.84 153
15843.03 139
15844.22 134
15845.41 133
15846.60 111
15847.79 105
15848.98 164
15850.17 163
15851.36 133
15852.55 152
15853.74 110
15854.93 135
15856.12 137
15857.31 166
15858.50 131
15859.69 137
15860.88 123
15862.07 137
15863.26 152
15864.46 171
15865.65 159
15866.84 136
15868.03 142
15869.22 140
15870.41 137
15871.60 153
15872.79 166
15873.98 157
15875.17 136
15876.36 121
15877.55 138
15878.74 166
15879.94 130
15881.13 139
15882.32 133
15883.51 142
15884.70 140
15885.89 152
15887.08 137
15888.27 161
15889.46 156
15890.66 137
15891.85 140
15893.04 141
15894.23 153
15895.42 155
15896.61 146
15897.81 161
15899.00 142
15900.19 150
15901.38 155
15902.57 141
15903.76 117
15904.96 139
15906.15 135
15907.34 161
15908.53 145
15909.72 153
15910.92 157
15912.11 153
15913.30 165
15914.49 149
15915.69 136
15916.88 149
15918.07 155
15919.26 175
15920.46 153
15921.65 154
15922.84 159
15924.03 173
15925.23 150
15926.42 151
15927.61 158
15928.81 171
15930.00 142
15931.19 147
15932.38 120
15933.58 152
15934.77 164
15935.96 158
15937.16 182
15938.35 146
15939.54 145
15940.74 148
15941.93 155
15943.12 136
15944.32 137
15945.51 138
15946.70 172
15947.90 149
15949.09 147
15950.28 155
15951.48 154
15952.67 137
15953.87 153
15955.06 136
15956.25 142
15957.45 139
15958.64 127
15959.84 119
15961.03 115
15962.22 137
15963.42 129
15964.61 134
15965.81 131
15967.00 145
15968.19 109
15969.39 115
15970.58 103
15971.78 149
15972.97 140
15974.17 140
15975.36 118
15976.56 107
15977.75 104
15978.95 98
15980.14 127
15981.34 83
15982.53 114
15983.72 103
15984.92 125
15986.11 116
15987.31 137
15988.50 112
15989.70 116
15990.90 119
15992.09 104
15993.29 108
15994.48 124
15995.68 133
15996.87 104
15998.07 102
15999.26 148
16000.46 104
16001.65 121
16002.85 103
16004.05 103
16005.24 122
16006.44 142
16007.63 110
16008.83 102
16010.02 99
16011.22 91
16012.42 112
16013.61 107
16014.81 92
16016.00 91
16017.20 96
16018.40 82
16019.59 81
16020.79 98
16021.99 84
16023.18 101
16024.38 88
16025.58 104
16026.77 93
16027.97 113
16029.16 110
16030.36 92
16031.56 112
16032.76 95
16033.95 106
16035.15 89
16036.35 106
16037.54 88
16038.74 92
16039.94 97
16041.13 102
16042.33 98
16043.53 95
16044.73 82
16045.92 82
16047.12 82
16048.32 97
16049.51 118
16050.71 96
16051.91 104
16053.11 108
16054.30 105
16055.50 87
16056.70 102
16057.90 119
16059.10 74
16060.29 105
16061.49 105
16062.69 111
16063.89 80
16065.08 89
16066.28 103
16067.48 114
16068.68 96
16069.88 105
16071.07 86
16072.27 103
16073.47 94
16074.67 74
16075.87 111
16077.07 87
16078.26 92
16079.46 82
16080.66 84
16081.86 83
16083.06 90
16084.26 92
16085.46 92
16086.66 106
16087.85 127
16089.05 103
16090.25 93
16091.45 70
16092.65 96
16093.85 69
16095.05 83
16096.25 82
16097.45 90
16098.65 89
16099.84 81
16101.04 86
16102.24 107
16103.44 81
16104.64 91
16105.84 99
16107.04 97
16108.24 100
16109.44 85
16110.64 72
16111.84 106
16113.04 102
16114.24 109
16115.44 98
16116.64 105
16117.84 69
16119.04 87
16120.24 109
16121.44 84
16122.64 87
16123.84 70
16125.04 76
16126.24 73
16127.44 87
16128.64 87
16129.84 68
16131.04 61
16132.24 94
16133.44 101
16134.64 89
16135.84 94
16137.04 75
16138.25 84
16139.45 105
16140.65 94
16141.85 90
16143.05 94
16144.25 93
16145.45 78
16146.65 81
16147.85 88
16149.05 84
16150.25 82
16151.46 85
16152.66 86
16153.86 79
16155.06 112
16156.26 93
16157.46 94
16158.66 90
16159.87 73
16161.07 80
16162.27 72
16163.47 85
16164.67 78
16165.87 72
16167.08 89
16168.28 100
16169.48 100
16170.68 94
16171.88 90
16173.09 109
16174.29 104
16175.49 102
16176.69 84
16177.89 99
16179.10 68
16180.30 87
16181.50 95
16182.70 92
16183.91 81
16185.11 91
16186.31 82
16187.51 87
16188.72 105
16189.92 88
16191.12 105
16192.32 82
16193.53 91
16194.73 69
16195.93 86
16197.13 77
16198.34 104
16199.54 103
16200.74 102
16201.95 98
16203.15 95
16204.35 95
16205.56 92
16206.76 88
16207.96 95
16209.17 86
16210.37 86
16211.57 102
16212.78 119
16213.98 102
16215.18 117
16216.39 114
16217.59 121
16218.79 95
16220.00 88
16221.20 100
16222.41 100
16223.61 95
16224.81 89
16226.02 99
16227.22 101
16228.43 103
16229.63 101
16230.83 88
16232.04 110
16233.24 103
16234.45 107
16235.65 93
16236.86 96
16238.06 120
16239.26 97
16240.47 87
16241.67 103
16242.88 112
16244.08 88
16245.29 113
16246.49 113
16247.70 108
16248.90 108
16250.11 126
16251.31 127
16252.52 117
16253.72 90
16254.93 92
16256.13 107
16257.34 102
16258.54 96
16259.75 92
16260.95 122
16262.16 88
16263.36 81
16264.57 110
16265.77 123
16266.98 93
16268.19 120
16269.39 107
16270.60 94
16271.80 115
16273.01 111
16274.21 130
16275.42 147
16276.63 122
16277.83 116
16279.04 121
16280.24 112
16281.45 121
16282.66 137
16283.86 128
16285.07 132
16286.27 96
16287.48 114
16288.69 104
16289.89 111
16291.10 119
16292.31 115
16293.51 121
16294.72 125
16295.93 128
16297.13 91
16298.34 89
16299.55 140
16300.75 147
16301.96 126
16303.17 134
16304.37 136
16305.58 115
16306.79 117
16307.99 147
16309.20 119
16310.41 125
16311.62 133
16312.82 151
16314.03 121
16315.24 117
16316.44 117
16317.65 146
16318.86 129
16320.07 133
16321.27 134
16322.48 142
16323.69 132
16324.90 134
16326.10 148
16327.31 145
16328.52 131
16329.73 127
16330.94 111
16332.14 119
16333.35 122
16334.56 112
16335.77 107
16336.98 128
16338.18 120
16339.39 95
16340.60 98
16341.81 106
16343.02 133
16344.23 113
16345.43 126
16346.64 109
16347.85 119
16349.06 92
16350.27 110
16351.48 117
16352.69 120
16353.89 108
16355.10 105
16356.31 120
16357.52 88
16358.73 121
16359.94 98
16361.15 108
16362.36 99
16363.57 96
16364.77 94
16365.98 100
16367.19 99
16368.40 109
16369.61 100
16370.82 85
16372.03 69
16373.24 82
16374.45 110
16375.66 93
16376.87 90
16378.08 97
16379.29 84
16380.50 84
16381.71 105
16382.92 101
16384.13 100
16385.34 88
16386.55 100
16387.76 97
16388.97 90
16390.18 97
16391.39 76
16392.60 95
16393.81 120
16395.02 101
16396.23 115
16397.44 93
16398.65 83
16399.86 94
16401.07 94
16402.28 108
16403.49 108
16404.70 86
16405.91 88
16407.12 85
16408.33 101
16409.54 94
16410.76 97
16411.97 81
16413.18 94
16414.39 103
16415.60 87
16416.81 73
16418.02 91
16419.23 91
16420.44 76
16421.66 108
16422.87 102
16424.08 89
16425.29 85
16426.50 88
16427.71 80
16428.92 81
16430.14 80
16431.35 105
16432.56 104
16433.77 83
16434.98 71
16436.19 80
16437.41 104
16438.62 117
16439.83 80
16441.04 82
16442.25 123
16443.47 110
16444.68 102
16445.89 72
16447.10 78
16448.31 96
16449.53 114
16450.74 74
16451.95 94
16453.16 91
16454.38 104
16455.59 86
16456.80 85
16458.01 63
16459.23 76
16460.44 95
16461.65 90
16462.86 92
16464.08 74
16465.29 79
16466.50 60
16467.72 77
16468.93 61
16470.14 77
16471.35 79
16472.57 71
16473.78 73
16474.99 79
16476.21 67
16477.42 72
16478.63 81
16479.85 80
16481.06 87
16482.27 74
16483.49 91
16484.70 101
16485.92 103
16487.13 78
16488.34 65
16489.56 80
16490.77 70
16491.98 94
16493.20 91
16494.41 98
16495.63 95
16496.84 83
16498.05 76
16499.27 96
16500.48 67
16501.70 70
16502.91 86
16504.13 77
16505.34 80
16506.55 89
16507.77 75
16508.98 83
16510.20 62
16511.41 76
16512.63 86
16513.84 92
16515.06 85
16516.27 70
16517.49 82
16518.70 90
16519.92 105
16521.13 108
16522.35 85
16523.56 83
16524.78 90
16525.99 81
16527.21 78
16528.42 75
16529.64 72
16530.85 104
16532.07 78
16533.28 102
16534.50 90
16535.71 97
16536.93 80
16538.14 74
16539.36 87
16540.58 83
16541.79 86
16543.01 85
16544.22 101
16545.44 73
16546.65 88
16547.87 97
16549.09 86
16550.30 84
16551.52 81
16552.73 77
16553.95 73
16555.17 79
16556.38 79
16557.60 98
16558.82 106
16560.03 113
16561.25 92
16562.46 80
16563.68 87
16564.90 73
16566.11 89
16567.33 91
16568.55 65
16569.76 95
16570.98 80
16572.20 77
16573.41 80
16574.63 92
16575.85 90
16577.07 91
16578.28 75
16579.50 81
16580.72 73
16581.93 80
16583.15 78
16584.37 108
16585.59 86
16586.80 101
16588.02 119
16589.24 99
16590.46 87
16591.67 76
16592.89 58
16594.11 69
16595.33 69
16596.54 81
16597.76 70
16598.98 67
16600.20 113
16601.41 84
16602.63 95
16603.85 71
16605.07 73
16606.29 85
16607.50 85
16608.72 75
16609.94 84
16611.16 99
16612.38 94
16613.60 89
16614.81 86
16616.03 74
16617.25 99
16618.47 83
16619.69 87
16620.91 69
16622.13 65
16623.34 76
16624.56 77
16625.78 85
16627.00 57
16628.22 77
16629.44 95
16630.66 83
16631.88 84
16633.10 78
16634.31 65
16635.53 58
16636.75 80
16637.97 65
16639.19 67
16640.41 95
16641.63 83
16642.85 79
16644.07 92
16645.29 83
16646.51 73
16647.73 80
16648.95 74
16650.17 82
16651.39 84
16652.61 68
16653.83 107
16655.05 98
16656.27 63
16657.49 67
16658.71 79
16659.93 79
16661.15 73
16662.37 58
16663.59 66
16664.81 68
16666.03 67
16667.25 81
16668.47 80
16669.69 77
16670.91 80
16672.13 82
16673.35 72
16674.57 91
16675.79 65
16677.01 88
16678.23 84
16679.45 82
16680.67 91
16681.89 90
16683.12 83
16684.34 55
16685.56 84
16686.78 98
16688.00 81
16689.22 89
16690.44 89
16691.66 63
16692.88 64
16694.11 72
16695.33 83
16696.55 82
16697.77 62
16698.99 62
16700.21 63
16701.43 89
16702.66 110
16703.88 72
16705.10 116
16706.32 97
16707.54 93
16708.77 82
16709.99 78
16711.21 92
16712.43 73
16713.65 50
16714.87 63
16716.10 66
16717.32 73
16718.54 55
16719.76 76
16720.99 81
16722.21 84
16723.43 99
16724.65 74
16725.88 78
16727.10 72
16728.32 86
16729.54 64
16730.77 76
16731.99 77
16733.21 69
16734.43 96
16735.66 79
16736.88 74
16738.10 75
16739.33 71
16740.55 62
16741.77 80
16742.99 83
16744.22 104
16745.44 81
16746.66 83
16747.89 78
16749.11 81
16750.33 95
16751.56 75
16752.78 83
16754.00 83
16755.23 81
16756.45 75
16757.68 56
16758.90 81
16760.12 85
16761.35 86
16762.57 78
16763.79 81
16765.02 92
16766.24 69
16767.47 56
16768.69 73
16769.91 58
16771.14 75
16772.36 80
16773.59 65
16774.81 65
16776.04 70
16777.26 71
16778.48 85
16779.71 55
16780.93 61
16782.16 67
16783.38 59
16784.61 56
16785.83 62
16787.06 80
16788.28 102
16789.51 67
16790.73 64
16791.96 72
16793.18 76
16794.41 83
16795.63 80
16796.86 85
16798.08 68
16799.31 71
16800.53 66
16801.76 87
16802.98 74
16804.21 79
16805.43 68
16806.66 74
16807.88 76
16809.11 75
16810.33 81
16811.56 74
16812.79 88
16814.01 56
16815.24 67
16816.46 91
16817.69 73
16818.91 64
16820.14 83
16821.37 76
16822.59 85
16823.82 77
16825.04 66
16826.27 77
16827.50 86
16828.72 71
16829.95 68
16831.18 61
16832.40 72
16833.63 99
16834.86 87
16836.08 87
16837.31 67
16838.53 76
16839.76 61
16840.99 75
16842.21 64
16843.44 103
16844.67 82
16845.90 93
16847.12 80
16848.35 91
16849.58 112
16850.80 80
16852.03 86
16853.26 64
16854.48 70
16855.71 83
16856.94 94
16858.17 85
16859.39 89
16860.62 90
16861.85 83
16863.08 74
16864.30 80
16865.53 74
16866.76 84
16867.99 90
16869.21 102
16870.44 97
16871.67 89
16872.90 104
16874.13 86
16875.35 99
16876.58 90
16877.81 114
16879.04 107
16880.27 111
16881.49 98
16882.72 131
16883.95 126
16885.18 132
16886.41 108
16887.64 116
16888.86 131
16890.09 112
16891.32 107
16892.55 118
16893.78 112
16895.01 116
16896.24 130
16897.46 126
16898.69 125
16899.92 127
16901.15 113
16902.38 125
16903.61 111
16904.84 97
16906.07 121
16907.30 122
16908.53 70
16909.75 90
16910.98 116
16912.21 75
16913.44 88
16914.67 95
16915.90 101
16917.13 85
16918.36 89
16919.59 97
16920.82 86
16922.05 95
16923.28 102
16924.51 97
16925.74 104
16926.97 95
16928.20 86
16929.43 93
16930.66 93
16931.89 99
16933.12 90
16934.35 102
16935.58 80
16936.81 98
16938.04 110
16939.27 76
16940.50 83
16941.73 98
16942.96 92
16944.19 78
16945.42 85
16946.65 92
16947.88 84
16949.11 110
16950.34 100
16951.57 97
16952.80 82
16954.04 76
16955.27 84
16956.50 74
16957.73 87
16958.96 85
16960.19 69
16961.42 70
16962.65 83
16963.88 72
16965.11 104
16966.35 86
16967.58 83
16968.81 89
16970.04 98
16971.27 72
16972.50 84
16973.73 64
16974.97 99
16976.20 90
16977.43 59
16978.66 76
16979.89 67
16981.12 79
16982.36 72
16983.59 72
16984.82 76
16986.05 77
16987.28 77
16988.52 98
16989.75 72
16990.98 51
16992.21 68
16993.45 76
16994.68 63
16995.91 62
16997.14 56
16998.37 76
16999.61 72
17000.84 77
17002.07 55
17003.31 79
17004.54 90
17005.77 100
17007.00 78
17008.24 73
17009.47 75
17010.70 86
17011.93 99
17013.17 91
17014.40 93
17015.63 78
17016.87 94
17018.10 74
17019.33 63
17020.57 78
17021.80 79
17023.03 74
17024.27 56
17025.50 72
17026.73 73
17027.97 76
17029.20 96
17030.43 84
17031.67 95
17032.90 81
17034.14 82
17035.37 61
17036.60 50
17037.84 71
17039.07 76
17040.30 89
17041.54 65
17042.77 60
17044.01 67
17045.24 61
17046.47 72
17047.71 82
17048.94 93
17050.18 71
17051.41 95
17052.65 78
17053.88 89
17055.12 73
17056.35 80
17057.58 79
17058.82 78
17060.05 75
17061.29 63
17062.52 67
17063.76 91
17064.99 66
17066.23 71
17067.46 77
17068.70 68
17069.93 76
17071.17 81
17072.40 81
17073.64 80
17074.87 77
17076.11 67
17077.34 48
17078.58 72
17079.81 63
17081.05 71
17082.29 61
17083.52 71
17084.76 66
17085.99 69
17087.23 68
17088.46 66
17089.70 89
17090.94 74
17092.17 70
17093.41 62
17094.64 64
17095.88 72
17097.12 71
17098.35 83
17099.59 67
17100.82 58
17102.06 75
17103.30 87
17104.53 79
17105.77 62
17107.00 92
17108.24 78
17109.48 65
17110.71 86
17111.95 82
17113.19 70
17114.42 70
17115.66 67
17116.90 78
17118.13 106
17119.37 71
17120.61 72
17121.85 102
17123.08 91
17124.32 65
17125.56 66
17126.79 71
17128.03 73
17129.27 61
17130.50 85
17131.74 55
17132.98 74
17134.22 70
17135.45 67
17136.69 69
17137.93 71
17139.17 91
17140.40 39
17141.64 78
17142.88 68
17144.12 58
17145.36 75
17146.59 71
17147.83 71
17149.07 76
17150.31 91
17151.54 57
17152.78 59
17154.02 76
17155.26 76
17156.50 75
17157.74 73
17158.97 66
17160.21 52
17161.45 67
17162.69 58
17163.93 65
17165.17 72
17166.40 81
17167.64 78
17168.88 51
17170.12 66
17171.36 64
17172.60 57
17173.84 57
17175.08 66
17176.31 56
17177.55 77
17178.79 67
17180.03 65
17181.27 66
17182.51 69
17183.75 43
17184.99 62
17186.23 72
17187.47 65
17188.71 68
17189.94 63
17191.18 71
17192.42 66
17193.66 61
17194.90 65
17196.14 73
17197.38 61
17198.62 51
17199.86 62
17201.10 65
17202.34 49
17203.58 60
17204.82 68
17206.06 61
17207.30 69
17208.54 47
17209.78 50
17211.02 48
17212.26 46
17213.50 73
17214.74 62
17215.98 48
17217.22 71
17218.46 71
17219.70 82
17220.94 80
17222.18 82
17223.43 75
17224.67 56
17225.91 56
17227.15 38
17228.39 70
17229.63 60
17230.87 48
17232.11 51
17233.35 80
17234.59 76
17235.83 73
17237.08 79
17238.32 58
17239.56 57
17240.80 67
17242.04 57
17243.28 74
17244.52 54
17245.76 80
17247.01 60
17248.25 49
17249.49 63
17250.73 62
17251.97 57
17253.21 74
17254.46 77
17255.70 56
17256.94 50
17258.18 63
17259.42 69
17260.66 52
17261.91 53
17263.15 56
17264.39 69
17265.63 61
17266.87 63
17268.12 61
17269.36 61
17270.60 68
17271.84 56
17273.09 46
17274.33 67
17275.57 73
17276.81 35
17278.06 49
17279.30 53
17280.54 56
17281.78 61
17283.03 79
17284.27 68
17285.51 52
17286.76 53
17288.00 58
17289.24 61
17290.48 77
17291.73 53
17292.97 62
17294.21 64
17295.46 70
17296.70 55
17297.94 52
17299.19 69
17300.43 64
17301.67 61
17302.92 51
17304.16 58
17305.40 63
17306.65 81
17307.89 73
17309.14 66
17310.38 78
17311.62 62
17312.87 58
17314.11 68
17315.35 65
17316.60 46
17317.84 62
17319.09 70
17320.33 60
17321.58 58
17322.82 59
17324.06 70
17325.31 73
17326.55 53
17327.80 66
17329.04 83
17330.29 45
17331.53 56
17332.77 54
17334.02 87
17335.26 70
17336.51 63
17337.75 56
17339.00 75
17340.24 72
17341.49 76
17342.73 85
17343.98 57
17345.22 52
17346.47 55
17347.71 75
17348.96 67
17350.20 65
17351.45 51
17352.69 57
17353.94 54
17355.18 65
17356.43 55
17357.68 65
17358.92 61
17360.17 71
17361.41 62
17362.66 53
17363.90 57
17365.15 72
17366.39 57
17367.64 58
17368.89 69
17370.13 66
17371.38 70
17372.62 49
17373.87 48
17375.12 47
17376.36 66
17377.61 73
17378.85 49
17380.10 58
17381.35 66
17382.59 64
17383.84 53
17385.09 56
17386.33 64
17387.58 54
17388.83 62
17390.07 56
17391.32 57
17392.57 47
17393.81 85
17395.06 92
17396.31 70
17397.55 55
17398.80 43
17400.05 69
17401.29 65
17402.54 56
17403.79 90
17405.04 60
17406.28 76
17407.53 67
17408.78 59
17410.02 42
17411.27 68
17412.52 78
17413.77 54
17415.01 79
17416.26 72
17417.51 58
17418.76 64
17420.00 44
17421.25 59
17422.50 62
17423.75 69
17425.00 50
17426.24 59
17427.49 53
17428.74 46
17429.99 71
17431.24 67
17432.48 72
17433.73 60
17434.98 56
17436.23 54
17437.48 74
17438.73 64
17439.97 71
17441.22 65
17442.47 63
17443.72 75
17444.97 61
17446.22 63
17447.47 50
17448.71 60
17449.96 63
17451.21 61
17452.46 60
17453.71 66
17454.96 54
17456.21 53
17457.46 61
17458.71 64
17459.95 58
17461.20 50
17462.45 64
17463.70 78
17464.95 50
17466.20 50
17467.45 68
17468.70 63
17469.95 52
17471.20 53
17472.45 61
17473.70 61
17474.95 77
17476.20 78
17477.45 57
17478.70 62
17479.95 64
17481.20 62
17482.45 49
17483.70 60
17484.95 67
17486.20 70
17487.45 47
17488.70 62
17489.95 69
17491.20 68
17492.45 66
17493.70 75
17494.95 51
17496.20 68
17497.45 76
17498.70 70
17499.95 78
17501.20 69
17502.45 69
17503.70 50
17504.95 96
17506.20 71
17507.46 73
17508.71 47
17509.96 59
17511.21 66
17512.46 68
17513.71 53
17514.96 74
17516.21 73
17517.46 51
17518.71 44
17519.97 59
17521.22 63
17522.47 61
17523.72 63
17524.97 49
17526.22 57
17527.47 71
17528.73 66
17529.98 79
17531.23 72
17532.48 53
17533.73 78
17534.99 74
17536.24 64
17537.49 50
17538.74 67
17539.99 72
17541.25 60
17542.50 57
17543.75 54
17545.00 54
17546.25 79
17547.51 76
17548.76 72
17550.01 76
17551.26 66
17552.52 65
17553.77 57
17555.02 50
17556.27 55
17557.53 66
17558.78 49
17560.03 48
17561.28 63
17562.54 68
17563.79 59
17565.04 70
17566.30 81
17567.55 76
17568.80 51
17570.05 45
17571.31 73
17572.56 57
17573.81 72
17575.07 58
17576.32 61
17577.57 67
17578.83 65
17580.08 74
17581.33 64
17582.59 71
17583.84 61
17585.10 78
17586.35 69
17587.60 84
17588.86 45
17590.11 59
17591.36 70
17592.62 63
17593.87 45
17595.13 82
17596.38 75
17597.63 65
17598.89 47
17600.14 60
17601.40 89
17602.65 81
17603.90 57
17605.16 63
17606.41 71
17607.67 50
17608.92 76
17610.18 76
17611.43 59
17612.69 60
17613.94 55
17615.20 79
17616.45 72
17617.71 72
17618.96 72
17620.21 60
17621.47 65
17622.72 56
17623.98 70
17625.23 67
17626.49 62
17627.75 83
17629.00 65
17630.26 57
17631.51 52
17632.77 77
17634.02 77
17635.28 67
17636.53 61
17637.79 59
17639.04 76
17640.30 67
17641.55 65
17642.81 82
17644.07 58
17645.32 75
17646.58 63
17647.83 63
17649.09 70
17650.35 71
17651.60 58
17652.86 58
17654.11 62
17655.37 53
17656.63 55
17657.88 56
17659.14 61
17660.39 57
17661.65 57
17662.91 91
17664.16 56
17665.42 91
17666.68 61
17667.93 74
17669.19 66
17670.45 51
17671.70 57
17672.96 61
17674.22 72
17675.47 73
17676.73 83
17677.99 74
17679.24 56
17680.50 43
17681.76 68
17683.02 60
17684.27 55
17685.53 55
17686.79 49
17688.05 59
17689.30 59
17690.56 54
17691.82 65
17693.07 67
17694.33 74
17695.59 60
17696.85 56
17698.11 75
17699.36 61
17700.62 61
17701.88 47
17703.14 68
17704.39 65
17705.65 52
17706.91 55
17708.17 57
17709.43 57
17710.68 60
17711.94 54
17713.20 77
17714.46 71
17715.72 38
17716.98 51
17718.23 58
17719.49 51
17720.75 55
17722.01 47
17723.27 70
17724.53 75
17725.79 53
17727.04 58
17728.30 50
17729.56 62
17730.82 58
17732.08 59
17733.34 47
17734.60 54
17735.86 44
17737.12 42
17738.37 57
17739.63 57
17740.89 63
17742.15 47
17743.41 69
17744.67 62
17745.93 72
17747.19 59
17748.45 64
17749.71 56
17750.97 59
17752.23 48
17753.49 57
17754.75 65
17756.01 54
17757.27 57
17758.53 48
17759.79 59
17761.05 57
17762.31 73
17763.57 62
17764.83 73
17766.09 64
17767.35 62
17768.61 53
17769.87 61
17771.13 50
17772.39 53
17773.65 59
17774.91 51
17776.17 65
17777.43 58
17778.69 72
17779.95 53
17781.21 64
17782.47 62
17783.73 55
17784.99 59
17786.25 51
17787.51 51
17788.78 48
17790.04 51
17791.30 58
17792.56 56
17793.82 51
17795.08 46
17796.34 58
17797.60 45
17798.86 52
17800.13 48
17801.39 55
17802.65 71
17803.91 57
17805.17 57
17806.43 49
17807.69 78
17808.96 64
17810.22 73
17811.48 66
17812.74 45
17814.00 50
17815.26 54
17816.53 48
17817.79 53
17819.05 65
17820.31 52
17821.57 52
17822.84 50
17824.10 57
17825.36 56
17826.62 55
17827.89 72
17829.15 68
17830.41 46
17831.67 60
17832.93 57
17834.20 59
17835.46 48
17836.72 53
17837.99 52
17839.25 51
17840.51 64
17841.77 83
17843.04 72
17844.30 62
17845.56 63
17846.82 53
17848.09 61
17849.35 71
17850.61 57
17851.88 56
17853.14 48
17854.40 66
17855.67 67
17856.93 52
17858.19 59
17859.46 74
17860.72 52
17861.98 60
17863.25 49
17864.51 53
17865.77 59
17867.04 47
17868.30 62
17869.57 48
17870.83 60
17872.09 64
17873.36 32
17874.62 65
17875.89 37
17877.15 54
17878.41 59
17879.68 57
17880.94 49
17882.21 55
17883.47 46
17884.73 57
17886.00 49
17887.26 48
17888.53 78
17889.79 72
17891.06 72
17892.32 56
17893.59 59
17894.85 62
17896.12 62
17897.38 44
17898.65 53
17899.91 46
17901.17 51
17902.44 62
17903.70 38
17904.97 46
17906.23 52
17907.50 64
17908.77 66
17910.03 57
17911.30 77
17912.56 67
17913.83 61
17915.09 59
17916.36 58
17917.62 48
17918.89 52
17920.15 71
17921.42 74
17922.68 42
17923.95 55
17925.22 71
17926.48 42
17927.75 45
17929.01 56
17930.28 57
17931.55 66
17932.81 57
17934.08 60
17935.34 61
17936.61 55
17937.88 52
17939.14 55
17940.41 51
17941.68 56
17942.94 77
17944.21 63
17945.47 52
17946.74 46
17948.01 49
17949.27 66
17950.54 46
17951.81 43
17953.07 61
17954.34 48
17955.61 58
17956.87 62
17958.14 59
17959.41 57
17960.68 45
17961.94 55
17963.21 45
17964.48 43
17965.74 70
17967.01 74
17968.28 62
17969.55 40
17970.81 62
17972.08 67
17973.35 77
17974.62 64
17975.88 59
17977.15 72
17978.42 71
17979.69 54
17980.95 66
17982.22 66
17983.49 48
17984.76 78
17986.03 57
17987.29 75
17988.56 62
17989.83 52
17991.10 43
17992.37 75
17993.63 79
17994.90 47
17996.17 52
17997.44 51
17998.71 58
17999.98 48
18001.24 66
18002.51 69
18003.78 45
18005.05 67
18006.32 68
18007.59 59
18008.86 73
18010.12 80
18011.39 50
18012.66 58
18013.93 68
18015.20 56
18016.47 55
18017.74 59
18019.01 61
18020.28 56
18021.54 64
18022.81 78
18024.08 59
18025.35 63
18026.62 52
18027.89 37
18029.16 54
18030.43 60
18031.70 70
18032.97 64
18034.24 57
18035.51 58
18036.78 47
18038.05 53
18039.32 68
18040.59 57
18041.86 53
18043.13 64
18044.40 60
18045.67 38
18046.94 61
18048.21 80
18049.48 49
18050.75 64
18052.02 61
18053.29 82
18054.56 56
18055.83 54
18057.10 49
18058.37 52
18059.64 55
18060.91 47
18062.18 40
18063.45 65
18064.72 65
18065.99 50
18067.26 55
18068.54 59
18069.81 71
18071.08 55
18072.35 57
18073.62 49
18074.89 43
18076.16 48
18077.43 52
18078.70 52
18079.97 55
18081.25 49
18082.52 47
18083.79 62
18085.06 57
18086.33 54
18087.60 59
18088.87 52
18090.15 34
18091.42 63
18092.69 73
18093.96 79
18095.23 65
18096.50 65
18097.78 58
18099.05 74
18100.32 58
18101.59 39
18102.86 48
18104.14 35
18105.41 47
18106.68 54
18107.95 43
18109.23 65
18110.50 68
18111.77 55
18113.04 47
18114.31 45
18115.59 63
18116.86 58
18118.13 54
18119.40 72
18120.68 58
18121.95 46
18123.22 43
18124.50 42
18125.77 63
18127.04 52
18128.31 73
18129.59 69
18130.86 60
18132.13 62
18133.41 50
18134.68 49
18135.95 49
18137.23 43
18138.50 44
18139.77 69
18141.05 64
18142.32 42
18143.59 58
18144.87 55
18146.14 50
18147.41 52
18148.69 68
18149.96 66
18151.23 65
18152.51 45
18153.78 41
18155.06 64
18156.33 55
18157.60 47
18158.88 60
18160.15 59
18161.43 57
18162.70 65
18163.97 51
18165.25 59
18166.52 56
18167.80 45
18169.07 34
18170.35 52
18171.62 68
18172.90 75
18174.17 77
18175.44 52
18176.72 63
18177.99 54
18179.27 55
18180.54 51
18181.82 55
18183.09 43
18184.37 49
18185.64 51
18186.92 86
18188.19 64
18189.47 33
18190.74 51
18192.02 53
18193.29 43
18194.57 51
18195.84 49
18197.12 56
18198.39 61
18199.67 48
18200.95 40
18202.22 58
18203.50 53
18204.77 57
18206.05 58
18207.32 38
18208.60 59
18209.88 52
18211.15 47
18212.43 64
18213.70 60
18214.98 56
18216.26 59
18217.53 62
18218.81 59
18220.08 53
18221.36 64
18222.64 52
18223.91 47
18225.19 53
18226.47 47
18227.74 42
18229.02 41
18230.29 48
18231.57 50
18232.85 57
18234.12 57
18235.40 52
18236.68 40
18237.95 52
18239.23 43
18240.51 52
18241.79 43
18243.06 54
18244.34 55
18245.62 51
18246.89 60
18248.17 49
18249.45 57
18250.73 59
18252.00 53
18253.28 71
18254.56 53
18255.83 66
18257.11 53
18258.39 46
18259.67 48
18260.94 53
18262.22 66
18263.50 38
18264.78 59
18266.06 70
18267.33 72
18268.61 55
18269.89 60
18271.17 64
18272.45 58
18273.72 47
18275.00 48
18276.28 68
18277.56 41
18278.84 60
18280.11 58
18281.39 57
18282.67 48
18283.95 57
18285.23 56
18286.51 65
18287.78 46
18289.06 48
18290.34 44
18291.62 54
18292.90 52
18294.18 64
18295.46 63
18296.74 51
18298.01 47
18299.29 54
18300.57 56
18301.85 55
18303.13 54
18304.41 46
18305.69 46
18306.97 62
18308.25 44
18309.53 51
18310.81 55
18312.09 58
18313.37 41
18314.64 62
18315.92 44
18317.20 40
18318.48 35
18319.76 60
18321.04 60
18322.32 60
18323.60 52
18324.88 59
18326.16 59
18327.44 54
18328.72 57
18330.00 60
18331.28 56
18332.56 44
18333.84 68
18335.12 89
18336.40 52
18337.68 55
18338.96 65
18340.24 60
18341.52 39
18342.80 51
18344.09 56
18345.37 52
18346.65 66
18347.93 58
18349.21 60
18350.49 51
18351.77 66
18353.05 52
18354.33 55
18355.61 52
18356.89 52
18358.17 57
18359.46 57
18360.74 47
18362.02 60
18363.30 85
18364.58 82
18365.86 64
18367.14 48
18368.42 58
18369.71 58
18370.99 62
18372.27 63
18373.55 64
18374.83 56
18376.11 60
18377.39 55
18378.68 54
18379.96 38
18381.24 60
18382.52 49
18383.80 52
18385.09 46
18386.37 53
18387.65 50
18388.93 38
18390.21 41
18391.50 46
18392.78 50
18394.06 51
18395.34 50
18396.63 49
18397.91 54
18399.19 83
18400.47 59
18401.76 40
18403.04 38
18404.32 43
18405.60 51
18406.89 41
18408.17 67
18409.45 56
18410.73 73
18412.02 77
18413.30 48
18414.58 60
18415.87 66
18417.15 54
18418.43 87
18419.72 70
18421.00 61
18422.28 58
18423.57 57
18424.85 63
18426.13 58
18427.42 39
18428.70 55
18429.98 66
18431.27 41
18432.55 36
18433.83 41
18435.12 53
18436.40 58
18437.68 59
18438.97 63
18440.25 67
18441.54 83
18442.82 57
18444.10 41
18445.39 49
18446.67 60
18447.96 56
18449.24 66
18450.53 58
18451.81 63
18453.09 57
18454.38 64
18455.66 66
18456.95 57
18458.23 53
18459.52 58
18460.80 91
18462.09 69
18463.37 55
18464.65 51
18465.94 49
18467.22 41
18468.51 48
18469.79 81
18471.08 58
18472.36 50
18473.65 68
18474.93 53
18476.22 74
18477.50 67
18478.79 65
18480.08 41
18481.36 50
18482.65 60
18483.93 61
18485.22 69
18486.50 59
18487.79 54
18489.07 47
18490.36 33
18491.64 45
18492.93 65
18494.22 71
18495.50 65
18496.79 72
18498.07 52
18499.36 47
18500.65 53
18501.93 56
18503.22 54
18504.50 56
18505.79 54
18507.08 64
18508.36 46
18509.65 57
18510.94 57
18512.22 62
18513.51 52
18514.80 66
18516.08 55
18517.37 33
18518.65 38
18519.94 39
18521.23 46
18522.51 46
18523.80 52
18525.09 47
18526.38 69
18527.66 85
18528.95 55
18530.24 53
18531.52 66
18532.81 63
18534.10 49
18535.39 67
18536.67 41
18537.96 52
18539.25 61
18540.53 47
18541.82 46
18543.11 63
18544.40 52
18545.68 56
18546.97 70
18548.26 67
18549.55 68
18550.84 64
18552.12 51
18553.41 43
18554.70 58
18555.99 64
18557.27 60
18558.56 58
18559.85 58
18561.14 35
18562.43 52
18563.72 49
18565.00 54
18566.29 38
18567.58 68
18568.87 52
18570.16 70
18571.45 62
18572.73 55
18574.02 58
18575.31 74
18576.60 53
18577.89 45
18579.18 46
18580.47 44
18581.75 62
18583.04 52
18584.33 42
18585.62 49
18586.91 69
18588.20 66
18589.49 69
18590.78 56
18592.07 61
18593.36 49
18594.65 58
18595.93 49
18597.22 54
18598.51 65
18599.80 59
18601.09 66
18602.38 79
18603.67 80
18604.96 70
18606.25 58
18607.54 56
18608.83 49
18610.12 63
18611.41 60
18612.70 55
18613.99 60
18615.28 65
18616.57 71
18617.86 89
18619.15 62
18620.44 56
18621.73 67
18623.02 67
18624.31 56
18625.60 73
18626.89 80
18628.18 80
18629.47 68
18630.76 58
18632.05 49
18633.34 51
18634.64 55
18635.93 57
18637.22 53
18638.51 70
18639.80 63
18641.09 61
18642.38 83
18643.67 77
18644.96 62
18646.25 56
18647.54 66
18648.84 81
18650.13 57
18651.42 74
18652.71 75
18654.00 67
18655.29 62
18656.58 58
18657.88 59
18659.17 57
18660.46 47
18661.75 65
18663.04 68
18664.33 78
18665.63 59
18666.92 59
18668.21 55
18669.50 49
18670.79 66
18672.08 55
18673.38 47
18674.67 44
18675.96 56
18677.25 53
18678.55 54
18679.84 48
18681.13 62
18682.42 66
18683.71 60
18685.01 52
18686.30 59
18687.59 65
18688.88 58
18690.18 75
18691.47 56
18692.76 59
18694.06 58
18695.35 60
18696.64 40
18697.93 65
18699.23 59
18700.52 73
18701.81 57
18703.11 45
18704.40 42
18705.69 62
18706.99 56
18708.28 56
18709.57 62
18710.86 57
18712.16 77
18713.45 58
18714.75 52
18716.04 44
18717.33 49
18718.63 59
18719.92 48
18721.21 28
18722.51 29
18723.80 56
18725.09 62
18726.39 41
18727.68 54
18728.98 43
18730.27 56
18731.56 46
18732.86 50
18734.15 53
18735.45 51
18736.74 52
18738.04 56
18739.33 69
18740.62 28
18741.92 73
18743.21 66
18744.51 32
18745.80 42
18747.10 48
18748.39 62
18749.69 52
18750.98 39
18752.27 35
18753.57 59
18754.86 52
18756.16 65
18757.45 69
18758.75 59
18760.04 54
18761.34 54
18762.63 48
18763.93 39
18765.23 52
18766.52 57
18767.82 58
18769.11 49
18770.41 49
18771.70 63
18773.00 70
18774.29 48
18775.59 46
18776.88 55
18778.18 60
18779.48 40
18780.77 41
18782.07 51
18783.36 49
18784.66 66
18785.95 47
18787.25 42
18788.55 45
18789.84 49
18791.14 53
18792.43 52
18793.73 59
18795.03 69
18796.32 58
18797.62 69
18798.92 43
18800.21 65
18801.51 59
18802.81 67
18804.10 41
18805.40 55
18806.70 61
18807.99 54
18809.29 71
18810.59 74
18811.88 53
18813.18 55
18814.48 72
18815.77 51
18817.07 42
18818.37 64
18819.66 48
18820.96 55
18822.26 54
18823.56 48
18824.85 71
18826.15 50
18827.45 40
18828.75 38
18830.04 45
18831.34 48
18832.64 51
18833.94 81
18835.23 40
18836.53 58
18837.83 55
18839.13 43
18840.42 46
18841.72 51
18843.02 34
18844.32 48
18845.62 67
18846.91 59
18848.21 50
18849.51 57
18850.81 51
18852.11 48
18853.40 42
18854.70 49
18856.00 50
18857.30 43
18858.60 34
18859.90 56
18861.20 60
18862.49 37
18863.79 46
18865.09 35
18866.39 39
18867.69 35
18868.99 46
18870.29 46
18871.59 41
18872.88 52
18874.18 72
18875.48 44
18876.78 57
18878.08 55
18879.38 45
18880.68 46
18881.98 40
18883.28 52
18884.58 50
18885.88 46
18887.18 45
18888.47 48
18889.77 47
18891.07 42
18892.37 46
18893.67 43
18894.97 52
18896.27 52
18897.57 53
18898.87 57
18900.17 53
18901.47 40
18902.77 49
18904.07 49
18905.37 33
18906.67 46
18907.97 57
18909.27 54
18910.57 26
18911.87 36
18913.17 44
18914.47 37
18915.77 47
18917.07 53
18918.38 57
18919.68 37
18920.98 42
18922.28 40
18923.58 48
18924.88 45
18926.18 55
18927.48 60
18928.78 44
18930.08 50
18931.38 58
18932.68 64
18933.98 43
18935.29 54
18936.59 48
18937.89 47
18939.19 35
18940.49 50
18941.79 57
18943.09 37
18944.39 50
18945.70 50
18947.00 42
18948.30 53
18949.60 35
18950.90 48
18952.20 41
18953.51 50
18954.81 91
18956.11 42
18957.41 37
18958.71 47
18960.02 36
18961.32 56
18962.62 59
18963.92 43
18965.22 63
18966.53 44
18967.83 54
18969.13 46
18970.43 61
18971.73 57
18973.04 56
18974.34 32
18975.64 36
18976.94 41
18978.25 48
18979.55 41
18980.85 43
18982.16 25
18983.46 47
18984.76 51
18986.06 58
18987.37 39
18988.67 37
18989.97 55
18991.28 65
18992.58 58
18993.88 44
18995.18 38
18996.49 42
18997.79 53
18999.09 43
19000.40 48
19001.70 53
19003.00 54
19004.31 55
19005.61 48
19006.92 44
19008.22 45
19009.52 41
19010.83 56
19012.13 43
19013.43 45
19014.74 54
19016.04 39
19017.35 52
19018.65 49
19019.95 57
19021.26 50
19022.56 44
19023.87 54
19025.17 49
19026.47 50
19027.78 69
19029.08 63
19030.39 54
19031.69 63
19033.00 46
19034.30 72
19035.61 53
19036.91 44
19038.21 40
19039.52 44
19040.82 42
19042.13 37
19043.43 38
19044.74 46
19046.04 54
19047.35 45
19048.65 45
19049.96 44
19051.26 33
19052.57 53
19053.87 60
19055.18 39
19056.48 40
19057.79 54
19059.09 61
19060.40 46
19061.71 63
19063.01 56
19064.32 42
19065.62 42
19066.93 47
19068.23 39
19069.54 32
19070.85 68
19072.15 48
19073.46 38
19074.76 57
19076.07 58
19077.37 62
19078.68 55
19079.99 42
19081.29 58
19082.60 64
19083.91 50
19085.21 53
19086.52 42
19087.82 33
19089.13 42
19090.44 49
19091.74 53
19093.05 48
19094.36 50
19095.66 36
19096.97 44
19098.28 42
19099.58 48
19100.89 44
19102.20 46
19103.50 48
19104.81 32
19106.12 40
19107.42 45
19108.73 55
19110.04 44
19111.35 58
19112.65 41
19113.96 52
19115.27 81
19116.58 60
19117.88 46
19119.19 35
19120.50 41
19121.81 56
19123.11 36
19124.42 55
19125.73 51
19127.04 57
19128.34 72
19129.65 43
19130.96 36
19132.27 40
19133.57 40
19134.88 53
19136.19 56
19137.50 40
19138.81 33
19140.12 61
19141.42 50
19142.73 43
19144.04 47
19145.35 59
19146.66 37
19147.97 49
19149.27 51
19150.58 48
19151.89 56
19153.20 46
19154.51 54
19155.82 49
19157.13 53
19158.43 44
19159.74 58
19161.05 55
19162.36 50
19163.67 63
19164.98 58
19166.29 69
19167.60 62
19168.91 56
19170.22 62
19171.52 66
19172.83 40
19174.14 55
19175.45 45
19176.76 47
19178.07 52
19179.38 53
19180.69 44
19182.00 60
19183.31 46
19184.62 48
19185.93 37
19187.24 39
19188.55 37
19189.86 49
19191.17 47
19192.48 47
19193.79 29
19195.10 54
19196.41 48
19197.72 58
19199.03 60
19200.34 62
19201.65 56
19202.96 38
19204.27 44
19205.58 39
19206.89 49
19208.20 39
19209.51 62
19210.82 45
19212.13 54
19213.44 43
19214.75 54
19216.06 40
19217.38 45
19218.69 46
19220.00 43
19221.31 48
19222.62 26
19223.93 57
19225.24 53
19226.55 66
19227.86 55
19229.17 76
19230.49 35
19231.80 24
19233.11 45
19234.42 40
19235.73 47
19237.04 34
19238.35 49
19239.67 48
19240.98 35
19242.29 37
19243.60 31
19244.91 49
19246.22 47
19247.54 36
19248.85 36
19250.16 40
19251.47 47
19252.78 50
19254.10 43
19255.41 42
19256.72 49
19258.03 49
19259.34 63
19260.66 52
19261.97 54
19263.28 68
19264.59 47
19265.91 34
19267.22 50
19268.53 44
19269.84 39
19271.16 43
19272.47 40
19273.78 50
19275.10 47
19276.41 32
19277.72 35
19279.03 40
19280.35 45
19281.66 37
19282.97 37
19284.29 33
19285.60 40
19286.91 52
19288.23 33
19289.54 39
19290.85 27
19292.17 43
19293.48 53
19294.79 31
19296.11 31
19297.42 30
19298.73 56
19300.05 33
19301.36 36
19302.67 39
19303.99 44
19305.30 59
19306.62 36
19307.93 45
19309.24 52
19310.56 49
19311.87 61
19313.19 42
19314.50 68
19315.81 61
19317.13 53
19318.44 61
19319.76 40
19321.07 43
19322.39 54
19323.70 43
19325.01 43
19326.33 45
19327.64 46
19328.96 50
19330.27 43
19331.59 73
19332.90 55
19334.22 47
19335.53 48
19336.85 51
19338.16 37
19339.48 49
19340.79 58
19342.11 41
19343.42 44
19344.74 43
19346.05 55
19347.37 65
19348.68 45
19350.00 43
19351.31 33
19352.63 65
19353.94 47
19355.26 49
19356.58 51
19357.89 44
19359.21 52
19360.52 44
19361.84 35
19363.15 55
19364.47 49
19365.79 53
19367.10 47
19368.42 40
19369.73 51
19371.05 56
19372.37 41
19373.68 27
19375.00 47
19376.31 53
19377.63 55
19378.95 60
19380.26 39
19381.58 40
19382.90 45
19384.21 38
19385.53 43
19386.85 51
19388.16 46
19389.48 53
19390.80 55
19392.11 29
19393.43 34
19394.75 39
19396.06 47
19397.38 34
19398.70 46
19400.01 36
19401.33 48
19402.65 37
19403.97 31
19405.28 45
19406.60 46
19407.92 38
19409.23 40
19410.55 45
19411.87 38
19413.19 35
19414.50 43
19415.82 50
19417.14 43
19418.46 47
19419.77 37
19421.09 38
19422.41 43
19423.73 32
19425.05 54
19426.36 48
19427.68 33
19429.00 40
19430.32 52
19431.64 48
19432.95 42
19434.27 52
19435.59 43
19436.91 38
19438.23 52
19439.55 46
19440.86 48
19442.18 61
19443.50 56
19444.82 52
19446.14 45
19447.46 56
19448.78 46
19450.09 50
19451.41 41
19452.73 42
19454.05 34
19455.37 51
19456.69 42
19458.01 51
19459.33 36
19460.65 27
19461.97 46
19463.28 43
19464.60 56
19465.92 49
19467.24 62
19468.56 63
19469.88 45
19471.20 68
19472.52 48
19473.84 32
19475.16 52
19476.48 58
19477.80 53
19479.12 36
19480.44 45
19481.76 39
19483.08 38
19484.40 57
19485.72 67
19487.04 57
19488.36 55
19489.68 50
19491.00 44
19492.32 59
19493.64 45
19494.96 44
19496.28 44
19497.60 37
19498.92 52
19500.24 50
19501.56 43
19502.88 29
19504.20 35
19505.52 46
19506.84 56
19508.16 54
19509.49 43
19510.81 43
19512.13 42
19513.45 52
19514.77 47
19516.09 43
19517.41 44
19518.73 58
19520.05 42
19521.37 38
19522.70 41
19524.02 47
19525.34 43
19526.66 51
19527.98 45
19529.30 56
19530.62 63
19531.95 56
19533.27 37
19534.59 36
19535.91 34
19537.23 44
19538.55 51
19539.88 41
19541.20 24
19542.52 50
19543.84 38
19545.16 49
19546.49 45
19547.81 48
19549.13 41
19550.45 33
19551.77 50
19553.10 38
19554.42 42
19555.74 38
19557.06 39
19558.39 42
19559.71 38
19561.03 37
19562.35 39
19563.68 43
19565.00 52
19566.32 56
19567.64 43
19568.97 33
19570.29 56
19571.61 47
19572.94 36
19574.26 37
19575.58 42
19576.90 61
19578.23 30
19579.55 42
19580.87 52
19582.20 59
19583.52 41
19584.84 52
19586.17 33
19587.49 42
19588.81 44
19590.14 39
19591.46 33
19592.78 36
19594.11 58
19595.43 43
19596.76 47
19598.08 49
19599.40 59
19600.73 39
19602.05 49
19603.37 55
19604.70 44
19606.02 46
19607.35 61
19608.67 35
19610.00 46
19611.32 52
19612.64 43
19613.97 59
19615.29 43
19616.62 45
19617.94 38
19619.27 65
19620.59 47
19621.92 45
19623.24 54
19624.56 42
19625.89 56
19627.21 44
19628.54 42
19629.86 40
19631.19 38
19632.51 51
19633.84 48
19635.16 44
19636.49 49
19637.81 44
19639.14 47
19640.46 48
19641.79 49
19643.11 53
19644.44 43
19645.77 44
19647.09 40
19648.42 43
19649.74 40
19651.07 49
19652.39 47
19653.72 68
19655.04 41
19656.37 51
19657.70 59
19659.02 40
19660.35 55
19661.67 43
19663.00 43
19664.33 44
19665.65 56
19666.98 52
19668.30 50
19669.63 63
19670.96 48
19672.28 45
19673.61 52
19674.94 54
19676.26 44
19677.59 54
19678.92 35
19680.24 43
19681.57 67
19682.90 55
19684.22 52
19685.55 40
19686.88 43
19688.20 41
19689.53 41
19690.86 34
19692.18 39
19693.51 36
19694.84 40
19696.16 52
19697.49 46
19698.82 42
19700.15 42
19701.47 54
19702.80 48
19704.13 38
19705.46 50
19706.78 51
19708.11 39
19709.44 42
19710.77 73
19712.09 42
19713.42 57
19714.75 48
19716.08 40
19717.40 36
19718.73 41
19720.06 48
19721.39 47
19722.72 33
19724.04 41
19725.37 34
19726.70 41
19728.03 43
19729.36 41
19730.68 42
19732.01 48
19733.34 44
19734.67 49
19736.00 59
19737.33 40
19738.66 60
19739.98 51
19741.31 41
19742.64 42
19743.97 44
19745.30 43
19746.63 41
19747.96 38
19749.29 37
19750.61 52
19751.94 31
19753.27 32
19754.60 26
19755.93 26
19757.26 45
19758.59 49
19759.92 43
19761.25 37
19762.58 33
19763.91 50
19765.24 50
19766.57 50
19767.89 59
19769.22 52
19770.55 50
19771.88 55
19773.21 43
19774.54 38
19775.87 44
19777.20 54
19778.53 47
19779.86 51
19781.19 45
19782.52 30
19783.85 33
19785.18 63
19786.51 51
19787.84 49
19789.17 40
19790.50 38
19791.83 43
19793.16 41
19794.49 45
19795.83 52
19797.16 45
19798.49 56
19799.82 55
19801.15 39
19802.48 41
19803.81 35
19805.14 36
19806.47 33
19807.80 42
19809.13 35
19810.46 31
19811.79 30
19813.13 25
19814.46 44
19815.79 51
19817.12 48
19818.45 59
19819.78 54
19821.11 53
19822.44 45
19823.78 42
19825.11 44
19826.44 53
19827.77 49
19829.10 41
19830.43 37
19831.77 44
19833.10 43
19834.43 36
19835.76 50
19837.09 34
19838.42 42
19839.76 55
19841.09 47
19842.42 42
19843.75 46
19845.08 27
19846.42 43
19847.75 31
19849.08 45
19850.41 41
19851.75 45
19853.08 44
19854.41 57
19855.74 33
19857.08 54
19858.41 47
19859.74 44
19861.07 48
19862.41 42
19863.74 41
19865.07 38
19866.41 43
19867.74 42
19869.07 48
19870.40 56
19871.74 46
19873.07 44
19874.40 35
19875.74 32
19877.07 35
19878.40 49
19879.74 46
19881.07 40
19882.40 37
19883.74 51
19885.07 40
19886.40 43
19887.74 41
19889.07 25
19890.40 32
19891.74 43
19893.07 36
19894.41 38
19895.74 55
19897.07 36
19898.41 58
19899.74 55
19901.08 46
19902.41 44
19903.74 39
19905.08 43
19906.41 35
19907.75 39
19909.08 35
19910.41 43
19911.75 44
19913.08 37
19914.42 32
19915.75 60
19917.09 36
19918.42 51
19919.76 53
19921.09 45
19922.43 62
19923.76 46
19925.10 31
19926.43 29
19927.77 46
19929.10 35
19930.44 48
19931.77 45
19933.11 52
19934.44 46
19935.78 42
19937.11 35
19938.45 40
19939.78 34
19941.12 51
19942.45 41
19943.79 30
19945.12 35
19946.46 48
19947.79 53
19949.13 53
19950.47 37
19951.80 43
19953.14 43
19954.47 39
19955.81 39
19957.15 42
19958.48 45
19959.82 47
19961.15 40
19962.49 36
19963.83 29
19965.16 33
19966.50 37
19967.83 46
19969.17 44
19970.51 36
19971.84 37
19973.18 42
19974.52 40
19975.85 48
19977.19 47
19978.53 51
19979.86 34
19981.20 47
19982.54 46
19983.87 47
19985.21 35
19986.55 42
19987.88 35
19989.22 43
19990.56 50
19991.89 32
19993.23 44
19994.57 44
19995.91 39
19997.24 32
19998.58 36
19999.92 42
20001.26 43
20002.59 33
20003.93 34
20005.27 39
20006.61 44
20007.94 32
20009.28 46
20010.62 57
20011.96 55
20013.29 50
20014.63 47
20015.97 35
20017.31 38
20018.65 40
20019.98 41
20021.32 54
20022.66 38
20024.00 39
20025.34 40
20026.67 56
20028.01 40
20029.35 33
20030.69 32
20032.03 43
20033.37 52
20034.71 40
20036.04 33
20037.38 37
20038.72 46
20040.06 44
20041.40 39
20042.74 34
20044.08 35
20045.42 59
20046.75 33
20048.09 49
20049.43 42
20050.77 50
20052.11 55
20053.45 48
20054.79 48
20056.13 40
20057.47 56
20058.81 33
20060.15 34
20061.49 50
20062.82 32
20064.16 43
20065.50 52
20066.84 34
20068.18 50
20069.52 42
20070.86 58
20072.20 53
20073.54 53
20074.88 48
20076.22 41
20077.56 47
20078.90 59
20080.24 40
20081.58 38
20082.92 34
20084.26 52
20085.60 51
20086.94 50
20088.28 39
20089.62 48
20090.96 51
20092.30 46
20093.64 36
20094.99 51
20096.33 56
20097.67 58
20099.01 51
20100.35 33
20101.69 60
20103.03 37
20104.37 54
20105.71 39
20107.05 29
20108.39 47
20109.73 57
20111.08 40
20112.42 33
20113.76 40
20115.10 49
20116.44 49
20117.78 45
20119.12 35
20120.46 41
20121.81 41
20123.15 41
20124.49 34
20125.83 28
20127.17 43
20128.51 51
20129.86 39
20131.20 36
20132.54 46
20133.88 46
20135.22 41
20136.56 58
20137.91 45
20139.25 46
