# Supplementary material for: MALDI-TOF MS typing enables the classification of brewing yeasts of the genus Saccharomyces to major beer styles
Source: PLoS One. 2017 Aug 9;12(8):e0181694. doi: 10.1371/journal.pone.0181694 (PMC5549903; doi:10.1371/journal.pone.0181694)
Supplement: S3 File — The directory includes 90 raw files and was zipped to “.zip”; the folder has three strains with 30 spectra per strain; S1 Text explains the raw files with an example and Table 1 represents the yeast strains used within the experiment. (ZIP) [file pone.0181694.s006.zip › 7-9/30256-177-OG-Koe-Koe-YPG-18h-E-E_2015-07-06_1_0_A7_1.dat]

2000.10 3237
2000.52 3329
2000.94 3116
2001.36 2834
2001.78 3147
2002.21 3089
2002.63 3078
2003.05 2855
2003.47 3090
2003.89 3168
2004.32 3101
2004.74 3102
2005.16 3116
2005.58 3290
2006.00 3370
2006.43 3248
2006.85 3198
2007.27 3133
2007.69 3314
2008.12 3439
2008.54 3424
2008.96 3321
2009.38 3279
2009.81 3195
2010.23 3238
2010.65 3350
2011.08 3146
2011.50 2900
2011.92 3190
2012.34 2948
2012.77 2800
2013.19 2964
2013.61 3125
2014.04 3171
2014.46 3004
2014.88 2816
2015.31 2890
2015.73 2911
2016.15 2953
2016.58 2831
2017.00 3122
2017.42 3111
2017.85 2926
2018.27 3022
2018.69 3180
2019.12 2954
2019.54 3173
2019.96 3127
2020.39 3198
2020.81 3124
2021.23 3044
2021.66 2991
2022.08 3119
2022.51 3197
2022.93 2863
2023.35 2774
2023.78 2885
2024.20 2853
2024.63 2711
2025.05 2832
2025.48 2802
2025.90 2968
2026.32 2694
2026.75 2644
2027.17 2509
2027.60 2648
2028.02 2707
2028.45 2692
2028.87 2743
2029.30 2522
2029.72 2726
2030.15 2766
2030.57 2836
2031.00 3037
2031.42 2946
2031.85 2708
2032.27 2879
2032.70 3071
2033.12 2971
2033.55 3036
2033.97 3193
2034.40 3099
2034.82 3040
2035.25 3197
2035.67 3146
2036.10 2904
2036.52 3014
2036.95 2908
2037.37 2963
2037.80 3145
2038.22 3389
2038.65 3512
2039.08 3294
2039.50 3260
2039.93 3331
2040.35 3472
2040.78 3729
2041.21 3594
2041.63 3224
2042.06 3072
2042.48 3279
2042.91 3264
2043.34 2999
2043.76 3082
2044.19 3029
2044.61 2857
2045.04 2957
2045.47 2914
2045.89 2900
2046.32 3020
2046.75 2977
2047.17 2944
2047.60 2874
2048.03 3007
2048.45 2957
2048.88 3078
2049.31 2922
2049.73 2874
2050.16 2994
2050.59 2845
2051.01 2673
2051.44 2741
2051.87 2961
2052.29 2892
2052.72 2694
2053.15 2923
2053.58 3141
2054.00 3011
2054.43 2808
2054.86 2779
2055.29 2827
2055.71 2957
2056.14 2989
2056.57 3303
2057.00 3167
2057.42 2726
2057.85 2995
2058.28 2908
2058.71 2999
2059.13 2969
2059.56 3059
2059.99 3046
2060.42 2955
2060.85 2907
2061.27 2868
2061.70 2910
2062.13 3009
2062.56 2959
2062.99 2836
2063.41 2851
2063.84 3138
2064.27 3090
2064.70 3073
2065.13 3177
2065.56 3246
2065.98 3001
2066.41 3196
2066.84 3224
2067.27 3023
2067.70 3300
2068.13 3107
2068.56 2974
2068.99 2944
2069.41 3001
2069.84 2944
2070.27 2927
2070.70 3260
2071.13 3212
2071.56 3142
2071.99 3002
2072.42 3001
2072.85 3010
2073.28 3203
2073.71 3313
2074.13 3204
2074.56 3175
2074.99 3250
2075.42 3231
2075.85 3141
2076.28 3130
2076.71 3291
2077.14 3157
2077.57 3130
2078.00 3261
2078.43 3489
2078.86 3384
2079.29 3282
2079.72 3291
2080.15 3509
2080.58 3353
2081.01 3755
2081.44 3666
2081.87 3336
2082.30 3169
2082.73 3213
2083.16 3111
2083.59 3111
2084.02 2983
2084.45 2812
2084.88 2969
2085.31 3159
2085.74 2866
2086.17 3059
2086.61 2994
2087.04 3102
2087.47 2982
2087.90 2647
2088.33 2917
2088.76 2870
2089.19 2851
2089.62 3056
2090.05 2911
2090.48 3146
2090.91 3006
2091.35 3176
2091.78 3177
2092.21 3151
2092.64 2845
2093.07 2974
2093.50 2921
2093.93 2982
2094.36 3027
2094.80 3118
2095.23 3049
2095.66 3013
2096.09 2928
2096.52 2928
2096.95 2876
2097.39 2877
2097.82 2826
2098.25 2785
2098.68 2611
2099.11 2810
2099.55 2713
2099.98 2538
2100.41 2700
2100.84 2861
2101.27 2911
2101.71 2761
2102.14 2822
2102.57 2646
2103.00 2906
2103.43 2930
2103.87 2739
2104.30 2901
2104.73 2823
2105.16 3066
2105.60 2884
2106.03 3080
2106.46 2998
2106.90 3007
2107.33 2964
2107.76 3033
2108.19 2984
2108.63 3061
2109.06 3044
2109.49 3073
2109.93 3100
2110.36 2982
2110.79 2739
2111.23 2660
2111.66 2912
2112.09 2982
2112.52 2890
2112.96 2663
2113.39 2643
2113.83 2735
2114.26 2793
2114.69 2867
2115.13 2893
2115.56 2844
2115.99 2735
2116.43 2697
2116.86 2846
2117.29 3097
2117.73 2729
2118.16 2748
2118.60 2725
2119.03 2667
2119.46 3001
2119.90 2930
2120.33 3051
2120.77 3076
2121.20 2850
2121.63 2892
2122.07 2966
2122.50 2741
2122.94 2865
2123.37 2826
2123.81 2925
2124.24 2832
2124.68 2805
2125.11 2695
2125.54 2575
2125.98 2607
2126.41 2785
2126.85 2769
2127.28 2780
2127.72 2921
2128.15 2791
2128.59 2930
2129.02 3066
2129.46 3055
2129.89 3092
2130.33 3094
2130.76 3240
2131.20 3180
2131.63 3152
2132.07 3168
2132.51 3250
2132.94 3318
2133.38 3300
2133.81 3414
2134.25 3538
2134.68 3548
2135.12 3701
2135.55 3615
2135.99 3638
2136.43 3804
2136.86 3607
2137.30 3476
2137.73 3479
2138.17 3591
2138.60 3633
2139.04 3330
2139.48 3191
2139.91 3102
2140.35 3160
2140.79 3026
2141.22 2864
2141.66 2984
2142.09 2939
2142.53 2764
2142.97 2867
2143.40 2831
2143.84 2630
2144.28 2762
2144.71 2997
2145.15 2973
2145.59 2993
2146.02 2923
2146.46 3045
2146.90 3104
2147.33 3090
2147.77 3123
2148.21 3363
2148.64 3632
2149.08 3556
2149.52 3856
2149.96 4143
2150.39 4254
2150.83 3969
2151.27 4070
2151.70 3934
2152.14 3773
2152.58 3476
2153.02 3346
2153.45 3488
2153.89 3247
2154.33 3329
2154.77 3449
2155.20 3417
2155.64 3174
2156.08 3216
2156.52 3153
2156.96 3187
2157.39 3139
2157.83 3364
2158.27 3328
2158.71 3155
2159.15 3283
2159.58 3401
2160.02 3240
2160.46 3156
2160.90 3190
2161.34 3324
2161.78 3186
2162.21 3226
2162.65 3258
2163.09 3153
2163.53 3270
2163.97 3231
2164.41 3135
2164.84 3089
2165.28 3193
2165.72 2868
2166.16 2873
2166.60 3156
2167.04 3070
2167.48 2891
2167.92 2859
2168.36 3072
2168.79 2986
2169.23 3069
2169.67 2965
2170.11 3102
2170.55 3084
2170.99 3306
2171.43 3438
2171.87 3384
2172.31 3110
2172.75 3023
2173.19 3242
2173.63 3175
2174.07 3212
2174.51 3477
2174.95 3266
2175.39 3466
2175.83 3471
2176.27 3608
2176.70 3465
2177.14 3743
2177.58 3565
2178.02 3590
2178.46 3601
2178.90 3442
2179.34 3539
2179.79 3488
2180.23 3363
2180.67 3149
2181.11 3138
2181.55 3085
2181.99 2984
2182.43 2866
2182.87 2871
2183.31 2909
2183.75 2875
2184.19 2929
2184.63 2818
2185.07 2763
2185.51 2848
2185.95 3039
2186.39 3165
2186.83 3332
2187.27 3712
2187.72 3836
2188.16 3853
2188.60 3710
2189.04 3752
2189.48 3969
2189.92 4050
2190.36 3894
2190.80 3783
2191.24 3669
2191.69 3693
2192.13 3487
2192.57 3428
2193.01 3350
2193.45 3207
2193.89 3368
2194.34 3339
2194.78 3345
2195.22 3444
2195.66 3467
2196.10 3531
2196.54 3385
2196.99 3126
2197.43 3448
2197.87 3558
2198.31 3315
2198.75 3264
2199.20 3286
2199.64 3273
2200.08 3598
2200.52 3588
2200.96 3300
2201.41 3269
2201.85 3151
2202.29 3127
2202.73 3209
2203.18 3191
2203.62 3302
2204.06 3129
2204.50 3168
2204.95 2985
2205.39 2998
2205.83 3096
2206.28 3098
2206.72 3325
2207.16 3405
2207.60 3174
2208.05 3238
2208.49 3220
2208.93 3216
2209.38 3417
2209.82 3300
2210.26 3473
2210.71 3238
2211.15 3244
2211.59 3265
2212.04 3137
2212.48 2953
2212.92 2994
2213.37 3027
2213.81 3249
2214.25 2980
2214.70 3008
2215.14 3189
2215.59 3011
2216.03 3212
2216.47 3077
2216.92 3393
2217.36 3070
2217.80 2986
2218.25 2877
2218.69 2976
2219.14 3174
2219.58 3204
2220.03 3166
2220.47 3047
2220.91 3243
2221.36 3282
2221.80 3176
2222.25 3212
2222.69 3419
2223.14 3435
2223.58 3518
2224.03 3532
2224.47 3562
2224.91 3686
2225.36 3393
2225.80 3427
2226.25 3752
2226.69 3626
2227.14 3649
2227.58 3712
2228.03 3610
2228.47 3612
2228.92 3518
2229.36 3647
2229.81 3642
2230.25 3571
2230.70 3637
2231.15 3857
2231.59 3911
2232.04 3644
2232.48 3726
2232.93 4057
2233.37 4067
2233.82 4206
2234.26 4003
2234.71 3864
2235.15 3747
2235.60 3670
2236.05 3700
2236.49 3899
2236.94 3819
2237.38 3658
2237.83 3523
2238.28 3467
2238.72 3596
2239.17 3575
2239.61 3480
2240.06 3446
2240.51 3300
2240.95 3242
2241.40 3136
2241.85 3104
2242.29 3167
2242.74 3004
2243.19 3144
2243.63 2975
2244.08 2949
2244.53 2863
2244.97 2925
2245.42 3029
2245.87 2869
2246.31 2945
2246.76 3042
2247.21 2867
2247.65 2824
2248.10 3004
2248.55 3001
2248.99 3117
2249.44 3174
2249.89 3230
2250.34 3241
2250.78 2953
2251.23 2895
2251.68 2964
2252.13 3194
2252.57 2998
2253.02 3041
2253.47 3307
2253.92 3292
2254.36 3200
2254.81 2796
2255.26 2934
2255.71 2753
2256.15 2993
2256.60 3024
2257.05 3035
2257.50 3021
2257.95 3062
2258.39 3005
2258.84 3006
2259.29 3097
2259.74 3143
2260.19 3187
2260.63 3298
2261.08 3257
2261.53 3338
2261.98 3436
2262.43 3227
2262.88 3514
2263.32 3423
2263.77 3390
2264.22 3409
2264.67 3620
2265.12 3552
2265.57 3856
2266.02 3739
2266.47 3449
2266.91 3657
2267.36 3658
2267.81 3898
2268.26 3687
2268.71 3563
2269.16 3615
2269.61 3938
2270.06 3733
2270.51 3633
2270.96 3458
2271.41 3548
2271.86 3715
2272.30 3659
2272.75 3716
2273.20 3640
2273.65 3536
2274.10 3416
2274.55 3607
2275.00 3239
2275.45 3189
2275.90 3327
2276.35 3500
2276.80 3169
2277.25 3353
2277.70 3262
2278.15 3055
2278.60 3123
2279.05 3132
2279.50 3161
2279.95 3178
2280.40 3377
2280.85 3034
2281.30 3187
2281.75 3372
2282.20 3401
2282.65 3440
2283.10 3305
2283.55 3159
2284.00 3297
2284.46 3146
2284.91 3112
2285.36 3095
2285.81 3241
2286.26 3294
2286.71 3306
2287.16 3638
2287.61 3655
2288.06 3836
2288.51 4247
2288.96 4547
2289.42 5129
2289.87 5347
2290.32 5434
2290.77 5954
2291.22 6244
2291.67 6124
2292.12 6170
2292.57 6309
2293.03 5887
2293.48 5652
2293.93 5730
2294.38 5471
2294.83 5389
2295.28 5208
2295.74 4787
2296.19 4336
2296.64 4178
2297.09 4287
2297.54 4211
2297.99 4010
2298.45 3835
2298.90 3666
2299.35 3341
2299.80 3599
2300.25 3843
2300.71 3469
2301.16 3322
2301.61 3236
2302.06 3040
2302.52 3074
2302.97 3232
2303.42 3161
2303.87 3141
2304.33 3131
2304.78 3387
2305.23 3125
2305.68 3174
2306.14 3087
2306.59 3305
2307.04 3641
2307.50 3483
2307.95 3458
2308.40 3730
2308.85 3990
2309.31 4243
2309.76 4209
2310.21 4093
2310.67 4164
2311.12 3985
2311.57 3920
2312.03 3784
2312.48 3859
2312.93 3716
2313.39 3555
2313.84 3613
2314.29 3452
2314.75 3319
2315.20 3204
2315.66 3272
2316.11 3247
2316.56 3359
2317.02 3455
2317.47 3165
2317.92 3201
2318.38 3524
2318.83 3531
2319.29 3366
2319.74 3575
2320.19 3600
2320.65 3342
2321.10 3524
2321.56 3698
2322.01 3789
2322.47 3498
2322.92 3453
2323.37 3328
2323.83 3308
2324.28 3463
2324.74 3300
2325.19 3341
2325.65 3506
2326.10 3558
2326.56 3587
2327.01 3705
2327.47 3758
2327.92 3592
2328.38 3461
2328.83 3829
2329.29 3748
2329.74 3902
2330.20 3983
2330.65 3913
2331.11 3711
2331.56 3886
2332.02 3998
2332.47 3576
2332.93 3531
2333.38 3511
2333.84 3428
2334.29 3620
2334.75 3512
2335.21 3456
2335.66 3279
2336.12 3343
2336.57 3354
2337.03 3381
2337.48 3495
2337.94 3519
2338.40 3577
2338.85 3718
2339.31 3749
2339.76 3654
2340.22 3587
2340.68 3673
2341.13 3770
2341.59 3806
2342.04 3556
2342.50 3779
2342.96 3703
2343.41 3643
2343.87 3386
2344.33 3627
2344.78 3773
2345.24 3771
2345.70 3790
2346.15 3875
2346.61 3831
2347.07 3728
2347.52 3817
2347.98 3812
2348.44 3744
2348.89 3775
2349.35 3594
2349.81 3715
2350.26 3792
2350.72 3464
2351.18 3377
2351.64 3351
2352.09 3242
2352.55 3217
2353.01 3506
2353.47 3544
2353.92 3448
2354.38 3525
2354.84 3264
2355.30 3227
2355.75 3132
2356.21 3080
2356.67 2859
2357.13 3039
2357.58 3180
2358.04 3302
2358.50 3304
2358.96 3283
2359.42 3311
2359.87 3346
2360.33 3543
2360.79 3322
2361.25 3242
2361.71 3191
2362.16 3363
2362.62 3252
2363.08 3360
2363.54 3435
2364.00 3284
2364.46 3285
2364.91 3054
2365.37 3216
2365.83 3477
2366.29 3755
2366.75 3544
2367.21 3559
2367.67 3413
2368.13 3497
2368.58 3625
2369.04 3618
2369.50 3633
2369.96 3572
2370.42 3437
2370.88 3297
2371.34 3265
2371.80 3255
2372.26 3183
2372.72 3348
2373.17 3293
2373.63 3207
2374.09 3505
2374.55 3518
2375.01 3338
2375.47 3489
2375.93 3458
2376.39 3139
2376.85 3369
2377.31 3468
2377.77 3371
2378.23 3479
2378.69 3580
2379.15 3612
2379.61 3483
2380.07 3644
2380.53 3250
2380.99 3231
2381.45 3212
2381.91 3354
2382.37 3337
2382.83 3175
2383.29 3439
2383.75 3330
2384.21 3174
2384.67 3218
2385.13 3279
2385.59 3289
2386.05 3354
2386.51 3238
2386.97 3155
2387.43 3114
2387.90 3189
2388.36 2961
2388.82 3103
2389.28 3112
2389.74 3020
2390.20 3187
2390.66 3312
2391.12 3403
2391.58 3527
2392.04 3261
2392.51 3341
2392.97 3195
2393.43 3137
2393.89 3073
2394.35 3282
2394.81 3020
2395.27 3056
2395.73 3141
2396.20 3029
2396.66 2972
2397.12 3146
2397.58 3119
2398.04 2987
2398.50 3101
2398.97 3152
2399.43 2998
2399.89 3006
2400.35 2934
2400.81 2985
2401.28 2997
2401.74 3086
2402.20 2878
2402.66 2846
2403.12 2916
2403.59 2965
2404.05 3184
2404.51 3287
2404.97 3336
2405.44 3757
2405.90 3653
2406.36 3470
2406.82 3535
2407.29 3460
2407.75 3456
2408.21 3401
2408.67 3409
2409.14 3266
2409.60 2924
2410.06 2890
2410.52 3054
2410.99 3238
2411.45 3106
2411.91 3087
2412.38 3106
2412.84 3024
2413.30 2948
2413.77 2972
2414.23 3056
2414.69 3341
2415.16 3494
2415.62 3699
2416.08 3567
2416.55 3581
2417.01 3488
2417.47 3401
2417.94 3726
2418.40 3801
2418.86 3706
2419.33 3882
2419.79 3800
2420.26 3832
2420.72 3813
2421.18 3542
2421.65 3651
2422.11 3691
2422.58 3268
2423.04 3178
2423.50 3264
2423.97 3343
2424.43 3347
2424.90 3269
2425.36 3247
2425.83 3185
2426.29 2960
2426.75 3066
2427.22 3139
2427.68 3056
2428.15 3234
2428.61 3100
2429.08 2984
2429.54 2757
2430.01 2941
2430.47 3123
2430.94 3144
2431.40 3183
2431.87 3108
2432.33 3260
2432.80 3420
2433.26 3244
2433.73 3130
2434.19 3203
2434.66 3191
2435.12 3238
2435.59 3249
2436.05 3297
2436.52 3468
2436.98 3352
2437.45 3514
2437.91 3826
2438.38 4136
2438.85 3944
2439.31 4206
2439.78 4290
2440.24 4209
2440.71 4589
2441.17 4408
2441.64 4421
2442.11 4293
2442.57 4122
2443.04 4505
2443.50 4130
2443.97 3562
2444.44 3576
2444.90 3398
2445.37 3476
2445.83 3258
2446.30 3271
2446.77 3251
2447.23 3169
2447.70 3052
2448.17 3370
2448.63 3178
2449.10 3176
2449.57 3190
2450.03 3097
2450.50 3330
2450.97 3272
2451.43 3124
2451.90 3124
2452.37 3158
2452.83 3121
2453.30 3039
2453.77 3184
2454.24 3261
2454.70 2957
2455.17 3107
2455.64 3088
2456.10 3131
2456.57 3124
2457.04 3101
2457.51 3179
2457.97 3059
2458.44 3101
2458.91 3180
2459.38 3198
2459.84 3189
2460.31 2937
2460.78 2861
2461.25 3039
2461.71 3021
2462.18 3078
2462.65 3042
2463.12 3103
2463.59 2888
2464.05 2920
2464.52 2962
2464.99 3123
2465.46 3156
2465.93 3169
2466.39 3288
2466.86 3201
2467.33 3078
2467.80 3046
2468.27 3285
2468.74 3357
2469.20 3392
2469.67 3498
2470.14 3339
2470.61 3251
2471.08 3001
2471.55 2983
2472.02 2840
2472.49 3217
2472.95 3173
2473.42 3018
2473.89 3106
2474.36 2910
2474.83 3005
2475.30 3110
2475.77 2975
2476.24 3153
2476.71 2979
2477.18 3168
2477.65 3240
2478.11 3539
2478.58 3666
2479.05 3479
2479.52 3333
2479.99 3566
2480.46 3360
2480.93 3579
2481.40 3496
2481.87 3509
2482.34 3499
2482.81 3138
2483.28 3121
2483.75 3335
2484.22 3430
2484.69 3184
2485.16 3184
2485.63 3349
2486.10 3105
2486.57 3000
2487.04 3025
2487.51 2964
2487.98 3072
2488.45 3272
2488.92 3045
2489.39 3183
2489.86 3176
2490.33 2987
2490.80 3060
2491.27 3090
2491.74 3251
2492.22 3297
2492.69 3181
2493.16 3482
2493.63 3496
2494.10 3381
2494.57 3355
2495.04 3269
2495.51 3516
2495.98 3632
2496.45 3403
2496.92 3108
2497.40 3251
2497.87 3064
2498.34 2933
2498.81 3192
2499.28 3298
2499.75 3081
2500.22 3003
2500.70 3030
2501.17 3177
2501.64 3027
2502.11 2889
2502.58 2910
2503.05 2953
2503.53 2915
2504.00 3345
2504.47 3127
2504.94 3087
2505.41 3323
2505.88 3389
2506.36 3312
2506.83 3230
2507.30 3379
2507.77 3737
2508.25 3679
2508.72 4066
2509.19 3847
2509.66 3738
2510.13 3812
2510.61 3698
2511.08 3756
2511.55 3787
2512.02 3861
2512.50 3725
2512.97 3640
2513.44 3797
2513.91 3693
2514.39 3614
2514.86 3361
2515.33 3534
2515.81 3610
2516.28 3405
2516.75 3302
2517.23 3491
2517.70 3499
2518.17 3325
2518.64 3156
2519.12 3052
2519.59 3326
2520.06 3254
2520.54 3138
2521.01 3163
2521.48 3171
2521.96 2758
2522.43 2867
2522.91 3211
2523.38 3092
2523.85 2950
2524.33 2728
2524.80 2623
2525.27 3085
2525.75 3149
2526.22 3186
2526.70 3003
2527.17 3011
2527.64 3117
2528.12 2955
2528.59 3054
2529.07 2966
2529.54 3120
2530.01 3140
2530.49 3099
2530.96 3197
2531.44 3177
2531.91 3193
2532.39 3333
2532.86 3351
2533.33 3461
2533.81 3549
2534.28 3267
2534.76 3452
2535.23 3353
2535.71 3185
2536.18 3183
2536.66 3340
2537.13 3183
2537.61 3180
2538.08 3350
2538.56 3318
2539.03 3313
2539.51 3269
2539.98 2970
2540.46 3048
2540.93 3076
2541.41 3226
2541.88 3357
2542.36 3368
2542.84 3312
2543.31 3087
2543.79 3247
2544.26 3412
2544.74 3412
2545.21 3606
2545.69 3549
2546.16 3619
2546.64 3763
2547.12 3907
2547.59 4031
2548.07 4142
2548.54 4174
2549.02 4113
2549.50 4226
2549.97 4330
2550.45 4474
2550.92 4178
2551.40 4227
2551.88 4249
2552.35 4405
2552.83 4520
2553.31 4755
2553.78 5013
2554.26 4896
2554.74 4884
2555.21 4659
2555.69 4420
2556.17 4336
2556.64 4286
2557.12 4313
2557.60 4141
2558.07 4240
2558.55 4003
2559.03 3529
2559.50 3474
2559.98 3376
2560.46 3228
2560.93 2966
2561.41 3157
2561.89 3269
2562.37 3027
2562.84 3070
2563.32 3051
2563.80 3177
2564.28 2873
2564.75 2909
2565.23 2782
2565.71 2885
2566.19 2863
2566.66 2789
2567.14 3114
2567.62 3237
2568.10 3206
2568.57 2806
2569.05 2954
2569.53 3078
2570.01 3284
2570.49 3134
2570.96 3069
2571.44 3044
2571.92 3238
2572.40 3212
2572.88 3236
2573.36 3099
2573.83 2956
2574.31 3076
2574.79 3071
2575.27 3045
2575.75 2967
2576.23 3055
2576.70 3113
2577.18 2972
2577.66 3222
2578.14 3096
2578.62 2946
2579.10 2984
2579.58 3009
2580.06 3023
2580.54 3183
2581.01 3165
2581.49 2997
2581.97 3193
2582.45 3227
2582.93 3225
2583.41 3205
2583.89 3053
2584.37 3057
2584.85 3221
2585.33 3126
2585.81 3015
2586.29 3026
2586.77 3165
2587.25 3219
2587.72 3279
2588.20 3142
2588.68 3142
2589.16 2968
2589.64 3155
2590.12 3051
2590.60 3375
2591.08 3575
2591.56 3528
2592.04 3792
2592.52 3775
2593.00 3196
2593.48 3518
2593.96 3615
2594.44 3778
2594.92 3917
2595.40 3484
2595.89 3434
2596.37 3292
2596.85 3098
2597.33 3072
2597.81 3186
2598.29 3306
2598.77 3230
2599.25 3128
2599.73 3048
2600.21 3064
2600.69 3204
2601.17 3053
2601.65 2978
2602.13 3102
2602.62 3076
2603.10 3172
2603.58 3028
2604.06 3030
2604.54 3313
2605.02 3095
2605.50 2977
2605.98 3218
2606.46 3168
2606.95 3377
2607.43 3369
2607.91 3242
2608.39 3536
2608.87 3570
2609.35 3422
2609.84 3423
2610.32 3207
2610.80 3309
2611.28 3626
2611.76 3263
2612.24 3028
2612.73 3052
2613.21 3029
2613.69 3122
2614.17 3262
2614.65 3159
2615.14 3141
2615.62 3023
2616.10 3088
2616.58 2826
2617.07 3048
2617.55 3198
2618.03 2968
2618.51 2911
2619.00 3057
2619.48 3057
2619.96 3030
2620.44 3287
2620.93 3219
2621.41 2905
2621.89 3045
2622.37 2970
2622.86 2845
2623.34 2928
2623.82 3090
2624.31 3107
2624.79 3228
2625.27 3065
2625.76 3040
2626.24 3050
2626.72 3083
2627.20 3156
2627.69 3052
2628.17 3010
2628.66 3282
2629.14 3071
2629.62 2951
2630.11 3408
2630.59 3180
2631.07 3175
2631.56 3264
2632.04 3302
2632.52 3361
2633.01 3447
2633.49 3238
2633.98 3224
2634.46 3407
2634.94 3398
2635.43 3301
2635.91 2933
2636.40 2966
2636.88 2937
2637.36 2949
2637.85 3135
2638.33 3118
2638.82 3146
2639.30 3214
2639.79 3385
2640.27 3609
2640.75 3455
2641.24 3602
2641.72 3715
2642.21 3783
2642.69 3434
2643.18 3026
2643.66 3066
2644.15 3072
2644.63 3025
2645.12 3041
2645.60 3241
2646.09 3229
2646.57 3119
2647.06 3157
2647.54 3114
2648.03 3055
2648.51 2962
2649.00 3147
2649.48 3070
2649.97 3174
2650.45 3017
2650.94 3123
2651.43 3054
2651.91 3062
2652.40 3200
2652.88 3133
2653.37 3123
2653.85 3139
2654.34 3157
2654.82 3151
2655.31 2880
2655.80 3010
2656.28 3035
2656.77 2877
2657.25 2990
2657.74 3206
2658.23 3089
2658.71 2980
2659.20 3298
2659.69 3208
2660.17 3134
2660.66 3075
2661.14 2967
2661.63 2951
2662.12 2996
2662.60 2875
2663.09 3035
2663.58 3165
2664.06 3087
2664.55 3063
2665.04 3093
2665.52 3093
2666.01 3194
2666.50 2940
2666.98 2946
2667.47 3133
2667.96 3085
2668.45 3196
2668.93 3123
2669.42 3110
2669.91 2965
2670.39 3090
2670.88 3275
2671.37 3238
2671.86 3295
2672.34 3368
2672.83 3338
2673.32 3409
2673.81 3636
2674.29 3415
2674.78 3422
2675.27 3674
2675.76 3862
2676.24 3953
2676.73 3725
2677.22 3598
2677.71 3795
2678.20 3652
2678.68 3841
2679.17 3964
2679.66 4088
2680.15 3961
2680.64 3891
2681.12 4016
2681.61 3832
2682.10 4088
2682.59 4110
2683.08 4017
2683.57 4412
2684.05 4063
2684.54 3633
2685.03 3600
2685.52 3871
2686.01 3784
2686.50 3690
2686.99 3511
2687.47 3212
2687.96 3299
2688.45 3063
2688.94 2940
2689.43 2843
2689.92 3164
2690.41 2909
2690.90 2861
2691.39 3008
2691.88 3151
2692.37 3203
2692.85 3107
2693.34 3274
2693.83 3280
2694.32 3023
2694.81 3159
2695.30 3216
2695.79 3261
2696.28 3159
2696.77 3210
2697.26 3345
2697.75 3322
2698.24 3309
2698.73 3340
2699.22 3479
2699.71 3365
2700.20 3140
2700.69 3341
2701.18 3443
2701.67 3505
2702.16 3477
2702.65 3364
2703.14 3707
2703.63 3600
2704.12 3566
2704.61 3630
2705.10 3373
2705.59 3188
2706.08 3102
2706.57 3347
2707.06 3464
2707.55 3092
2708.04 3186
2708.53 3210
2709.03 3057
2709.52 2988
2710.01 2996
2710.50 3163
2710.99 3190
2711.48 3101
2711.97 3044
2712.46 3141
2712.95 3133
2713.44 3136
2713.94 3141
2714.43 3204
2714.92 3156
2715.41 3136
2715.90 3099
2716.39 3161
2716.88 3255
2717.38 3247
2717.87 3150
2718.36 3108
2718.85 3148
2719.34 3011
2719.83 3075
2720.32 3168
2720.82 3258
2721.31 3324
2721.80 3241
2722.29 3385
2722.78 3371
2723.28 3154
2723.77 3301
2724.26 3179
2724.75 3311
2725.25 3312
2725.74 3201
2726.23 3068
2726.72 3143
2727.21 2932
2727.71 3051
2728.20 3093
2728.69 3170
2729.18 3296
2729.68 3340
2730.17 3079
2730.66 3114
2731.16 3344
2731.65 3430
2732.14 3209
2732.63 3352
2733.13 3346
2733.62 3334
2734.11 3504
2734.61 3388
2735.10 3320
2735.59 3628
2736.08 3536
2736.58 3655
2737.07 3292
2737.56 3325
2738.06 3423
2738.55 3102
2739.05 3083
2739.54 3071
2740.03 3148
2740.53 3326
2741.02 3058
2741.51 3110
2742.01 3020
2742.50 3078
2742.99 3081
2743.49 3067
2743.98 2919
2744.48 2973
2744.97 3113
2745.46 3162
2745.96 2974
2746.45 2869
2746.95 2943
2747.44 2807
2747.93 3117
2748.43 2983
2748.92 2903
2749.42 3006
2749.91 2959
2750.41 2901
2750.90 2915
2751.40 2900
2751.89 3097
2752.39 3029
2752.88 2921
2753.37 3014
2753.87 3244
2754.36 3221
2754.86 2998
2755.35 3013
2755.85 3095
2756.34 2894
2756.84 3105
2757.33 3366
2757.83 3295
2758.32 3139
2758.82 2996
2759.32 3060
2759.81 2996
2760.31 3199
2760.80 3106
2761.30 3071
2761.79 3110
2762.29 3224
2762.78 3153
2763.28 3227
2763.77 3182
2764.27 2993
2764.77 2979
2765.26 2884
2765.76 2835
2766.25 3094
2766.75 3118
2767.25 3107
2767.74 2959
2768.24 3040
2768.73 2952
2769.23 3037
2769.73 3140
2770.22 2894
2770.72 2863
2771.22 3153
2771.71 3097
2772.21 3189
2772.70 3168
2773.20 3200
2773.70 3332
2774.19 3499
2774.69 3656
2775.19 3509
2775.68 3476
2776.18 3667
2776.68 3462
2777.17 3309
2777.67 3476
2778.17 3525
2778.67 3542
2779.16 3531
2779.66 3366
2780.16 3287
2780.65 3231
2781.15 3265
2781.65 3094
2782.15 3082
2782.64 3191
2783.14 3234
2783.64 3379
2784.14 3260
2784.63 3236
2785.13 3526
2785.63 3587
2786.13 3642
2786.62 3216
2787.12 3337
2787.62 3103
2788.12 3028
2788.62 3092
2789.11 3086
2789.61 3222
2790.11 3172
2790.61 3333
2791.11 3124
2791.60 3018
2792.10 3094
2792.60 3200
2793.10 3249
2793.60 3294
2794.10 3190
2794.59 3262
2795.09 3439
2795.59 3383
2796.09 3524
2796.59 3580
2797.09 3950
2797.59 3904
2798.08 3922
2798.58 3860
2799.08 3712
2799.58 3652
2800.08 3799
2800.58 4148
2801.08 3896
2801.58 3828
2802.08 3499
2802.58 3454
2803.07 3528
2803.57 3830
2804.07 3953
2804.57 3683
2805.07 3887
2805.57 4054
2806.07 4530
2806.57 4809
2807.07 4997
2807.57 5271
2808.07 5373
2808.57 5400
2809.07 5292
2809.57 5109
2810.07 5289
2810.57 5110
2811.07 4774
2811.57 4519
2812.07 4399
2812.57 3934
2813.07 3785
2813.57 3696
2814.07 3513
2814.57 3548
2815.07 3438
2815.57 3458
2816.07 3425
2816.57 3692
2817.07 3681
2817.57 3833
2818.07 4024
2818.57 4066
2819.07 4100
2819.57 3977
2820.07 4190
2820.57 4158
2821.07 4309
2821.58 3955
2822.08 3965
2822.58 4005
2823.08 3935
2823.58 3855
2824.08 3498
2824.58 3502
2825.08 3725
2825.58 3580
2826.09 3336
2826.59 3307
2827.09 3330
2827.59 3397
2828.09 3235
2828.59 3138
2829.09 3229
2829.60 3087
2830.10 3067
2830.60 3021
2831.10 3234
2831.60 3156
2832.10 3193
2832.61 2999
2833.11 2949
2833.61 3059
2834.11 3057
2834.61 3240
2835.12 2967
2835.62 3076
2836.12 3333
2836.62 3340
2837.12 3228
2837.63 3376
2838.13 3373
2838.63 3136
2839.13 3282
2839.64 3187
2840.14 3130
2840.64 3483
2841.14 3627
2841.65 3386
2842.15 3366
2842.65 3405
2843.15 3351
2843.66 3276
2844.16 3276
2844.66 3554
2845.17 3436
2845.67 3555
2846.17 3661
2846.67 3583
2847.18 3718
2847.68 3559
2848.18 3514
2848.69 3637
2849.19 3825
2849.69 3629
2850.20 3582
2850.70 3644
2851.20 3468
2851.71 3295
2852.21 3211
2852.72 3222
2853.22 3252
2853.72 3056
2854.23 3090
2854.73 3020
2855.23 3107
2855.74 3157
2856.24 3113
2856.75 3086
2857.25 3290
2857.75 3421
2858.26 3282
2858.76 3136
2859.27 3272
2859.77 3303
2860.27 3051
2860.78 3157
2861.28 3044
2861.79 2793
2862.29 3035
2862.80 2966
2863.30 3043
2863.81 2912
2864.31 2853
2864.81 2975
2865.32 2957
2865.82 2747
2866.33 2889
2866.83 3040
2867.34 3189
2867.84 3000
2868.35 3022
2868.85 3033
2869.36 3096
2869.86 3136
2870.37 3209
2870.87 3371
2871.38 3359
2871.89 3321
2872.39 3211
2872.90 3318
2873.40 3206
2873.91 3018
2874.41 3195
2874.92 3360
2875.42 3166
2875.93 2987
2876.43 3151
2876.94 3323
2877.45 3201
2877.95 3076
2878.46 3043
2878.96 3238
2879.47 3195
2879.98 3484
2880.48 3513
2880.99 3440
2881.49 3469
2882.00 3395
2882.51 3663
2883.01 3991
2883.52 3694
2884.03 3616
2884.53 3677
2885.04 3777
2885.54 3708
2886.05 4097
2886.56 4364
2887.06 4126
2887.57 4099
2888.08 4311
2888.58 4234
2889.09 3870
2889.60 3779
2890.11 3760
2890.61 3525
2891.12 3758
2891.63 3601
2892.13 3573
2892.64 3505
2893.15 3522
2893.65 3224
2894.16 3410
2894.67 3583
2895.18 3290
2895.68 3593
2896.19 3729
2896.70 3697
2897.21 3615
2897.71 3868
2898.22 3738
2898.73 3520
2899.24 3666
2899.74 3578
2900.25 3446
2900.76 3603
2901.27 3708
2901.78 3800
2902.28 3769
2902.79 3563
2903.30 4017
2903.81 4107
2904.32 3849
2904.82 3658
2905.33 3701
2905.84 4076
2906.35 3979
2906.86 3996
2907.37 4111
2907.87 3703
2908.38 3637
2908.89 3770
2909.40 3591
2909.91 3553
2910.42 3312
2910.93 3096
2911.44 3157
2911.94 3343
2912.45 3444
2912.96 3381
2913.47 3239
2913.98 3139
2914.49 3060
2915.00 3295
2915.51 3416
2916.02 3316
2916.53 3459
2917.03 3343
2917.54 3433
2918.05 3380
2918.56 3123
2919.07 3247
2919.58 3356
2920.09 3393
2920.60 3387
2921.11 3415
2921.62 3678
2922.13 3716
2922.64 3752
2923.15 3641
2923.66 3686
2924.17 3554
2924.68 3902
2925.19 3792
2925.70 3950
2926.21 3993
2926.72 3971
2927.23 3881
2927.74 3855
2928.25 3428
2928.76 3370
2929.27 3422
2929.78 3243
2930.29 3218
2930.80 3356
2931.31 3125
2931.82 3027
2932.33 3026
2932.84 3105
2933.35 3255
2933.86 3205
2934.38 3279
2934.89 3334
2935.40 3368
2935.91 3220
2936.42 3267
2936.93 3420
2937.44 3436
2937.95 3465
2938.46 3295
2938.97 3541
2939.49 3375
2940.00 3245
2940.51 3412
2941.02 3475
2941.53 3497
2942.04 3474
2942.55 3627
2943.07 3787
2943.58 3913
2944.09 4164
2944.60 4049
2945.11 4443
2945.62 4495
2946.14 4832
2946.65 4664
2947.16 4996
2947.67 4878
2948.18 4606
2948.70 4597
2949.21 4337
2949.72 4494
2950.23 4034
2950.74 3720
2951.26 3645
2951.77 3486
2952.28 3463
2952.79 3248
2953.31 3161
2953.82 3243
2954.33 3198
2954.84 3084
2955.36 3191
2955.87 3191
2956.38 3080
2956.89 3071
2957.41 3248
2957.92 3340
2958.43 3135
2958.94 3096
2959.46 3051
2959.97 3445
2960.48 3721
2961.00 3525
2961.51 3650
2962.02 3609
2962.54 3687
2963.05 3510
2963.56 3480
2964.08 3409
2964.59 3510
2965.10 3473
2965.62 3388
2966.13 3391
2966.64 3073
2967.16 3077
2967.67 3121
2968.18 3118
2968.70 3193
2969.21 3227
2969.73 3328
2970.24 3303
2970.75 3259
2971.27 3281
2971.78 3316
2972.30 3274
2972.81 3371
2973.32 3400
2973.84 3312
2974.35 3295
2974.87 3332
2975.38 3421
2975.90 3189
2976.41 3245
2976.92 3374
2977.44 3213
2977.95 3218
2978.47 3184
2978.98 3312
2979.50 3444
2980.01 3522
2980.53 3625
2981.04 3412
2981.56 3369
2982.07 3451
2982.59 3302
2983.10 3275
2983.62 3370
2984.13 3264
2984.65 3326
2985.16 3431
2985.68 3402
2986.19 3631
2986.71 3959
2987.22 3828
2987.74 3650
2988.25 3603
2988.77 3603
2989.29 3621
2989.80 3691
2990.32 3749
2990.83 3653
2991.35 3821
2991.86 3879
2992.38 3724
2992.89 3879
2993.41 3990
2993.93 4537
2994.44 4391
2994.96 4279
2995.47 4264
2995.99 4539
2996.51 4923
2997.02 5031
2997.54 4978
2998.06 5211
2998.57 5103
2999.09 4909
2999.60 4950
3000.12 4983
3000.64 4805
3001.15 4720
3001.67 4627
3002.19 4852
3002.70 4824
3003.22 4763
3003.74 4876
3004.25 4878
3004.77 4928
3005.29 5095
3005.81 5421
3006.32 5177
3006.84 4891
3007.36 4678
3007.87 4402
3008.39 4390
3008.91 4142
3009.43 3885
3009.94 3884
3010.46 4003
3010.98 3540
3011.49 3644
3012.01 3386
3012.53 3842
3013.05 3447
3013.57 3489
3014.08 3466
3014.60 3626
3015.12 3738
3015.64 3983
3016.15 3899
3016.67 3806
3017.19 3778
3017.71 3823
3018.23 3953
3018.74 3748
3019.26 3824
3019.78 3936
3020.30 4022
3020.82 4083
3021.33 3859
3021.85 3828
3022.37 3920
3022.89 3802
3023.41 3821
3023.93 3959
3024.45 3948
3024.96 3697
3025.48 3677
3026.00 3690
3026.52 3632
3027.04 3481
3027.56 3536
3028.08 3570
3028.60 3624
3029.11 3624
3029.63 3584
3030.15 3621
3030.67 3571
3031.19 3521
3031.71 3723
3032.23 3539
3032.75 3805
3033.27 3629
3033.79 3706
3034.31 3694
3034.83 3898
3035.35 3622
3035.86 3577
3036.38 3702
3036.90 3546
3037.42 3562
3037.94 3458
3038.46 3365
3038.98 3470
3039.50 3438
3040.02 3295
3040.54 3453
3041.06 3431
3041.58 3635
3042.10 3186
3042.62 3370
3043.14 3216
3043.66 3369
3044.18 3452
3044.70 3498
3045.22 3373
3045.74 3435
3046.27 3460
3046.79 3573
3047.31 3708
3047.83 3349
3048.35 3573
3048.87 3606
3049.39 3598
3049.91 3528
3050.43 3581
3050.95 3423
3051.47 3465
3051.99 3154
3052.51 3222
3053.03 3308
3053.56 3336
3054.08 3498
3054.60 3119
3055.12 3131
3055.64 3132
3056.16 3218
3056.68 3302
3057.20 3137
3057.73 3329
3058.25 3031
3058.77 2838
3059.29 2970
3059.81 3267
3060.33 2980
3060.86 3144
3061.38 3390
3061.90 3405
3062.42 3404
3062.94 3473
3063.46 3535
3063.99 3752
3064.51 3607
3065.03 3301
3065.55 3343
3066.07 3320
3066.60 3344
3067.12 3359
3067.64 3516
3068.16 3470
3068.69 3402
3069.21 3429
3069.73 3466
3070.25 3405
3070.78 3255
3071.30 3199
3071.82 3322
3072.34 3345
3072.87 3515
3073.39 3603
3073.91 3547
3074.43 3386
3074.96 3556
3075.48 3392
3076.00 3407
3076.53 3563
3077.05 3665
3077.57 3974
3078.10 4115
3078.62 4292
3079.14 4458
3079.66 4449
3080.19 4474
3080.71 4447
3081.23 4479
3081.76 4306
3082.28 4366
3082.81 4253
3083.33 4338
3083.85 4286
3084.38 4191
3084.90 3847
3085.42 3630
3085.95 3846
3086.47 3774
3087.00 3658
3087.52 3620
3088.04 3701
3088.57 3597
3089.09 3729
3089.62 3641
3090.14 3558
3090.66 3863
3091.19 3918
3091.71 3591
3092.24 3523
3092.76 3610
3093.29 3780
3093.81 3799
3094.33 3639
3094.86 3798
3095.38 3958
3095.91 4180
3096.43 4411
3096.96 4631
3097.48 4357
3098.01 4277
3098.53 4298
3099.06 4210
3099.58 4799
3100.11 5284
3100.63 5489
3101.16 6281
3101.68 6694
3102.21 7845
3102.73 8452
3103.26 8453
3103.78 9073
3104.31 9396
3104.83 8923
3105.36 8143
3105.89 7653
3106.41 6984
3106.94 6133
3107.46 5783
3107.99 4953
3108.51 4474
3109.04 4441
3109.57 4556
3110.09 4351
3110.62 4302
3111.14 4368
3111.67 4332
3112.19 4103
3112.72 4245
3113.25 4066
3113.77 4163
3114.30 3963
3114.83 3812
3115.35 3715
3115.88 3876
3116.40 3628
3116.93 3411
3117.46 3482
3117.98 3469
3118.51 3945
3119.04 3646
3119.56 3519
3120.09 3772
3120.62 3901
3121.14 3799
3121.67 4075
3122.20 3901
3122.72 3880
3123.25 3906
3123.78 3676
3124.31 3902
3124.83 3819
3125.36 3749
3125.89 3770
3126.41 3569
3126.94 3694
3127.47 3640
3128.00 3320
3128.52 3442
3129.05 3480
3129.58 3481
3130.11 3457
3130.63 3485
3131.16 3538
3131.69 3221
3132.22 3142
3132.74 3234
3133.27 3213
3133.80 3214
3134.33 3299
3134.86 3123
3135.38 3248
3135.91 3154
3136.44 3204
3136.97 3287
3137.50 3436
3138.03 3353
3138.55 3293
3139.08 3371
3139.61 2962
3140.14 2973
3140.67 2981
3141.20 3205
3141.72 3418
3142.25 3054
3142.78 3166
3143.31 3152
3143.84 3232
3144.37 3439
3144.90 3467
3145.42 3371
3145.95 3390
3146.48 3594
3147.01 3572
3147.54 3750
3148.07 3714
3148.60 3740
3149.13 4275
3149.66 3942
3150.19 3731
3150.72 3922
3151.24 4106
3151.77 3962
3152.30 3601
3152.83 3542
3153.36 3452
3153.89 3570
3154.42 3727
3154.95 3470
3155.48 3353
3156.01 3336
3156.54 3427
3157.07 3794
3157.60 3697
3158.13 3699
3158.66 3499
3159.19 3693
3159.72 3655
3160.25 3725
3160.78 3661
3161.31 3801
3161.84 3510
3162.37 3228
3162.90 3394
3163.43 3357
3163.96 3303
3164.49 3301
3165.02 3024
3165.55 3310
3166.08 3424
3166.61 3275
3167.15 3076
3167.68 3062
3168.21 3014
3168.74 3189
3169.27 3053
3169.80 3128
3170.33 3226
3170.86 3151
3171.39 3110
3171.92 2973
3172.45 3062
3172.99 2922
3173.52 3151
3174.05 3006
3174.58 3099
3175.11 3258
3175.64 3115
3176.17 3092
3176.70 3390
3177.24 3216
3177.77 3357
3178.30 3299
3178.83 3382
3179.36 3244
3179.89 3028
3180.43 3269
3180.96 3419
3181.49 3334
3182.02 3160
3182.55 3130
3183.09 3197
3183.62 3254
3184.15 3075
3184.68 2870
3185.21 3026
3185.75 3069
3186.28 3112
3186.81 3038
3187.34 2997
3187.88 3110
3188.41 3290
3188.94 3127
3189.47 3128
3190.01 3085
3190.54 3131
3191.07 3280
3191.60 3168
3192.14 3069
3192.67 3163
3193.20 3119
3193.74 3373
3194.27 3214
3194.80 3288
3195.33 3335
3195.87 3465
3196.40 3546
3196.93 3354
3197.47 3413
3198.00 3580
3198.53 3426
3199.07 3423
3199.60 3367
3200.13 3481
3200.67 3673
3201.20 3669
3201.73 3586
3202.27 3685
3202.80 3836
3203.33 3759
3203.87 3842
3204.40 3682
3204.94 3764
3205.47 3784
3206.00 3661
3206.54 3752
3207.07 3930
3207.61 4005
3208.14 4145
3208.67 4396
3209.21 4397
3209.74 4624
3210.28 4652
3210.81 5047
3211.35 5264
3211.88 5266
3212.41 5188
3212.95 4968
3213.48 4753
3214.02 4668
3214.55 4424
3215.09 4183
3215.62 4061
3216.16 3905
3216.69 3780
3217.23 3805
3217.76 3789
3218.30 3722
3218.83 3721
3219.37 3786
3219.90 3807
3220.44 3755
3220.97 3878
3221.51 3873
3222.04 3938
3222.58 3974
3223.11 3999
3223.65 4316
3224.18 4480
3224.72 4317
3225.25 4168
3225.79 4173
3226.33 4369
3226.86 4250
3227.40 4014
3227.93 4144
3228.47 4026
3229.00 3790
3229.54 3581
3230.08 3567
3230.61 3607
3231.15 3417
3231.68 3441
3232.22 3523
3232.76 3581
3233.29 3539
3233.83 3596
3234.36 3577
3234.90 3708
3235.44 3765
3235.97 3750
3236.51 3805
3237.05 4310
3237.58 4124
3238.12 4100
3238.66 4032
3239.19 4156
3239.73 4093
3240.27 3986
3240.80 4016
3241.34 4100
3241.88 4072
3242.41 3552
3242.95 3786
3243.49 3655
3244.03 3689
3244.56 3854
3245.10 3973
3245.64 3691
3246.17 3684
3246.71 3791
3247.25 3319
3247.79 3493
3248.32 3625
3248.86 3708
3249.40 3546
3249.94 3875
3250.47 3913
3251.01 3869
3251.55 3653
3252.09 3679
3252.62 3931
3253.16 4096
3253.70 4056
3254.24 4097
3254.78 4045
3255.31 4037
3255.85 4035
3256.39 4293
3256.93 4179
3257.47 4258
3258.00 4364
3258.54 4358
3259.08 4430
3259.62 4408
3260.16 4440
3260.70 4791
3261.24 5060
3261.77 4975
3262.31 5198
3262.85 5588
3263.39 5767
3263.93 6208
3264.47 6643
3265.01 7252
3265.54 7678
3266.08 8499
3266.62 8514
3267.16 8965
3267.70 8854
3268.24 8927
3268.78 8331
3269.32 7882
3269.86 7027
3270.40 6213
3270.94 6047
3271.48 5500
3272.01 4845
3272.55 4758
3273.09 4975
3273.63 4722
3274.17 4388
3274.71 4431
3275.25 4568
3275.79 4559
3276.33 4717
3276.87 4663
3277.41 4719
3277.95 4518
3278.49 4676
3279.03 4730
3279.57 4475
3280.11 4635
3280.65 4909
3281.19 4901
3281.73 4713
3282.27 4692
3282.81 4533
3283.35 4462
3283.89 4757
3284.43 4751
3284.97 4696
3285.51 4578
3286.05 4504
3286.59 4712
3287.14 4957
3287.68 4683
3288.22 4965
3288.76 4725
3289.30 4608
3289.84 4649
3290.38 4670
3290.92 4870
3291.46 4923
3292.00 5106
3292.54 5346
3293.09 5547
3293.63 6132
3294.17 6314
3294.71 6576
3295.25 6592
3295.79 6931
3296.33 6962
3296.87 7001
3297.42 7090
3297.96 6793
3298.50 6491
3299.04 6250
3299.58 6193
3300.12 5534
3300.67 5251
3301.21 4970
3301.75 5117
3302.29 5057
3302.83 5151
3303.38 4854
3303.92 4803
3304.46 5148
3305.00 4667
3305.54 4656
3306.09 4786
3306.63 4870
3307.17 4623
3307.71 4479
3308.25 4437
3308.80 4383
3309.34 4290
3309.88 4641
3310.42 4322
3310.97 4190
3311.51 4318
3312.05 4603
3312.60 4463
3313.14 4735
3313.68 4625
3314.22 4624
3314.77 4847
3315.31 4885
3315.85 4984
3316.40 5203
3316.94 5469
3317.48 5543
3318.03 5679
3318.57 5884
3319.11 5894
3319.65 6030
3320.20 6313
3320.74 6636
3321.29 6770
3321.83 6713
3322.37 6396
3322.92 6228
3323.46 6272
3324.00 6157
3324.55 6032
3325.09 5819
3325.63 5633
3326.18 5841
3326.72 5848
3327.27 5470
3327.81 5596
3328.35 5365
3328.90 5485
3329.44 5849
3329.99 5941
3330.53 6305
3331.07 7297
3331.62 8407
3332.16 10043
3332.71 12504
3333.25 14737
3333.80 17386
3334.34 20072
3334.89 23326
3335.43 26192
3335.97 27223
3336.52 28671
3337.06 29319
3337.61 28888
3338.15 27186
3338.70 24747
3339.24 22936
3339.79 19725
3340.33 16923
3340.88 14493
3341.42 11747
3341.97 9789
3342.51 8503
3343.06 7317
3343.60 6516
3344.15 5997
3344.69 5838
3345.24 5461
3345.79 5376
3346.33 5300
3346.88 5449
3347.42 5313
3347.97 5279
3348.51 5089
3349.06 5154
3349.61 5247
3350.15 5190
3350.70 5379
3351.24 5424
3351.79 5428
3352.33 5413
3352.88 5484
3353.43 5210
3353.97 5197
3354.52 5199
3355.07 4911
3355.61 4982
3356.16 4787
3356.70 4579
3357.25 4372
3357.80 4372
3358.34 4519
3358.89 4517
3359.44 4275
3359.98 4311
3360.53 4255
3361.08 4132
3361.62 4431
3362.17 4444
3362.72 4498
3363.26 4599
3363.81 4526
3364.36 4689
3364.90 4473
3365.45 4672
3366.00 4840
3366.55 4645
3367.09 4649
3367.64 4433
3368.19 4553
3368.73 4731
3369.28 4575
3369.83 4477
3370.38 4679
3370.92 4837
3371.47 5129
3372.02 5420
3372.57 5623
3373.11 5948
3373.66 6299
3374.21 6349
3374.76 6470
3375.31 6698
3375.85 6792
3376.40 6304
3376.95 6007
3377.50 5845
3378.05 5587
3378.59 5071
3379.14 4769
3379.69 4527
3380.24 4258
3380.79 4164
3381.33 4026
3381.88 4184
3382.43 4194
3382.98 4169
3383.53 4183
3384.08 3970
3384.63 3974
3385.17 3990
3385.72 3968
3386.27 3869
3386.82 3900
3387.37 3908
3387.92 3922
3388.47 3676
3389.02 3640
3389.57 3580
3390.11 3612
3390.66 3730
3391.21 3534
3391.76 3425
3392.31 3660
3392.86 3490
3393.41 3393
3393.96 3195
3394.51 3512
3395.06 3357
3395.61 3655
3396.16 3576
3396.71 3384
3397.26 3395
3397.81 3636
3398.36 3601
3398.91 3651
3399.45 3513
3400.00 3301
3400.55 3118
3401.10 3365
3401.65 3222
3402.20 3343
3402.75 3432
3403.30 3417
3403.85 3387
3404.41 3454
3404.96 3269
3405.51 3190
3406.06 3163
3406.61 3073
3407.16 3426
3407.71 3388
3408.26 3329
3408.81 3343
3409.36 3439
3409.91 3672
3410.46 3844
3411.01 3879
3411.56 4099
3412.11 4090
3412.66 4231
3413.21 4184
3413.77 4151
3414.32 3934
3414.87 4000
3415.42 4010
3415.97 3632
3416.52 3740
3417.07 3764
3417.62 3703
3418.17 3553
3418.73 3468
3419.28 3181
3419.83 3374
3420.38 3520
3420.93 3217
3421.48 3255
3422.04 3314
3422.59 3396
3423.14 3573
3423.69 3465
3424.24 3510
3424.79 3752
3425.35 3470
3425.90 3624
3426.45 3366
3427.00 3154
3427.55 3263
3428.11 3262
3428.66 3147
3429.21 3378
3429.76 3297
3430.31 3146
3430.87 3211
3431.42 3531
3431.97 3401
3432.52 3088
3433.08 2951
3433.63 3179
3434.18 3313
3434.73 3437
3435.29 3200
3435.84 3233
3436.39 3184
3436.95 3220
3437.50 3332
3438.05 3350
3438.60 3348
3439.16 3515
3439.71 3563
3440.26 3359
3440.82 3426
3441.37 3454
3441.92 3557
3442.48 3283
3443.03 3192
3443.58 3240
3444.14 3346
3444.69 3204
3445.24 3299
3445.80 3210
3446.35 3154
3446.90 3082
3447.46 3285
3448.01 3240
3448.57 3063
3449.12 3037
3449.67 2917
3450.23 2797
3450.78 3075
3451.34 3196
3451.89 3149
3452.44 2950
3453.00 2998
3453.55 3015
3454.11 3045
3454.66 2969
3455.21 2886
3455.77 3057
3456.32 3119
3456.88 3025
3457.43 3080
3457.99 2917
3458.54 3049
3459.10 3097
3459.65 2932
3460.20 3054
3460.76 3234
3461.31 3226
3461.87 2998
3462.42 3249
3462.98 3211
3463.53 3100
3464.09 3414
3464.64 3338
3465.20 3474
3465.75 3251
3466.31 3147
3466.86 3321
3467.42 3241
3467.98 3324
3468.53 3321
3469.09 3568
3469.64 3336
3470.20 3346
3470.75 3477
3471.31 3554
3471.86 3583
3472.42 3288
3472.98 3321
3473.53 3727
3474.09 3533
3474.64 3175
3475.20 3307
3475.75 3409
3476.31 3588
3476.87 3540
3477.42 3699
3477.98 3765
3478.53 3580
3479.09 3897
3479.65 4107
3480.20 4194
3480.76 4178
3481.32 4150
3481.87 4080
3482.43 3941
3482.99 3909
3483.54 3961
3484.10 4110
3484.66 3709
3485.21 3677
3485.77 3518
3486.33 3514
3486.88 4064
3487.44 4098
3488.00 4042
3488.55 4292
3489.11 4617
3489.67 4895
3490.22 5476
3490.78 5973
3491.34 6144
3491.90 6472
3492.45 6732
3493.01 7066
3493.57 7313
3494.13 6848
3494.68 6543
3495.24 6677
3495.80 6484
3496.36 6319
3496.91 6054
3497.47 6289
3498.03 6705
3498.59 7082
3499.14 7598
3499.70 8182
3500.26 8053
3500.82 7785
3501.38 8233
3501.93 7827
3502.49 7509
3503.05 7163
3503.61 7140
3504.17 6822
3504.73 6708
3505.28 6488
3505.84 6451
3506.40 6633
3506.96 6814
3507.52 6420
3508.08 6091
3508.63 5687
3509.19 5354
3509.75 5016
3510.31 4952
3510.87 4806
3511.43 4789
3511.99 4572
3512.55 4094
3513.10 3959
3513.66 3899
3514.22 3747
3514.78 3585
3515.34 3483
3515.90 3381
3516.46 3476
3517.02 3414
3517.58 3415
3518.14 3493
3518.70 3674
3519.26 3685
3519.81 3572
3520.37 3720
3520.93 3694
3521.49 3788
3522.05 3599
3522.61 3565
3523.17 3470
3523.73 3417
3524.29 3568
3524.85 3645
3525.41 3425
3525.97 3263
3526.53 3294
3527.09 3252
3527.65 3021
3528.21 3232
3528.77 3381
3529.33 3019
3529.89 2965
3530.45 3309
3531.01 3369
3531.57 3198
3532.13 3212
3532.69 3217
3533.26 3169
3533.82 3290
3534.38 3355
3534.94 3261
3535.50 3269
3536.06 3417
3536.62 3612
3537.18 3435
3537.74 3363
3538.30 3535
3538.86 3364
3539.42 3446
3539.99 3511
3540.55 3477
3541.11 3237
3541.67 3156
3542.23 3457
3542.79 3358
3543.35 3393
3543.91 3365
3544.48 3247
3545.04 3309
3545.60 3351
3546.16 3272
3546.72 3175
3547.28 3246
3547.84 3025
3548.41 2976
3548.97 3160
3549.53 3102
3550.09 2862
3550.65 2846
3551.22 2873
3551.78 2669
3552.34 2562
3552.90 2765
3553.46 2868
3554.03 2726
3554.59 2783
3555.15 2849
3555.71 2819
3556.28 2837
3556.84 2910
3557.40 2929
3557.96 2744
3558.53 2817
3559.09 2942
3559.65 2828
3560.21 3046
3560.78 3059
3561.34 3053
3561.90 3031
3562.46 2966
3563.03 3108
3563.59 2914
3564.15 3034
3564.72 2938
3565.28 3007
3565.84 2894
3566.41 2988
3566.97 2851
3567.53 2724
3568.10 2626
3568.66 2832
3569.22 2574
3569.79 2796
3570.35 2771
3570.91 2888
3571.48 2796
3572.04 2867
3572.60 2802
3573.17 2765
3573.73 2894
3574.29 2889
3574.86 2986
3575.42 3198
3575.99 3061
3576.55 3040
3577.11 3061
3577.68 2976
3578.24 2961
3578.81 2923
3579.37 3084
3579.93 3135
3580.50 3095
3581.06 2852
3581.63 2821
3582.19 2786
3582.76 2905
3583.32 2988
3583.89 2841
3584.45 2863
3585.01 2853
3585.58 2823
3586.14 2726
3586.71 2795
3587.27 3090
3587.84 2779
3588.40 2687
3588.97 3049
3589.53 2948
3590.10 2900
3590.66 2879
3591.23 2759
3591.79 2721
3592.36 2929
3592.92 2967
3593.49 2917
3594.05 2951
3594.62 2925
3595.19 2747
3595.75 2790
3596.32 3007
3596.88 3023
3597.45 2913
3598.01 2932
3598.58 3156
3599.14 3246
3599.71 3193
3600.28 2979
3600.84 3074
3601.41 2958
3601.97 3113
3602.54 3023
3603.11 2979
3603.67 2736
3604.24 2936
3604.80 2941
3605.37 2711
3605.94 2828
3606.50 2868
3607.07 2758
3607.64 2681
3608.20 2492
3608.77 2613
3609.34 2531
3609.90 2483
3610.47 2703
3611.04 2643
3611.60 2456
3612.17 2615
3612.74 2728
3613.30 2758
3613.87 2622
3614.44 2651
3615.00 2807
3615.57 2953
3616.14 3164
3616.70 3310
3617.27 3410
3617.84 3447
3618.41 3866
3618.97 4025
3619.54 3900
3620.11 3834
3620.68 3557
3621.24 3713
3621.81 3503
3622.38 3300
3622.95 3365
3623.51 3272
3624.08 2961
3624.65 2940
3625.22 2757
3625.78 2699
3626.35 2560
3626.92 2504
3627.49 2734
3628.06 2698
3628.62 2470
3629.19 2656
3629.76 2780
3630.33 2715
3630.90 2660
3631.47 2543
3632.03 2534
3632.60 2473
3633.17 2380
3633.74 2579
3634.31 2660
3634.88 2749
3635.44 2586
3636.01 2426
3636.58 2643
3637.15 2311
3637.72 2566
3638.29 2735
3638.86 2910
3639.43 3104
3639.99 3406
3640.56 3306
3641.13 3284
3641.70 3252
3642.27 3386
3642.84 3407
3643.41 3474
3643.98 3286
3644.55 3210
3645.12 3152
3645.69 3134
3646.26 2949
3646.83 3099
3647.40 3108
3647.96 2996
3648.53 2741
3649.10 2747
3649.67 2975
3650.24 3063
3650.81 2913
3651.38 3034
3651.95 3136
3652.52 2997
3653.09 3006
3653.66 3020
3654.23 2899
3654.80 3083
3655.37 3046
3655.94 2885
3656.51 3051
3657.08 3067
3657.65 3168
3658.22 3193
3658.80 3063
3659.37 3124
3659.94 3142
3660.51 3516
3661.08 3300
3661.65 3009
3662.22 2895
3662.79 3036
3663.36 2846
3663.93 2963
3664.50 2969
3665.07 2871
3665.64 2894
3666.21 2948
3666.79 2745
3667.36 2885
3667.93 2836
3668.50 2916
3669.07 2822
3669.64 2803
3670.21 2786
3670.78 2648
3671.36 2852
3671.93 3129
3672.50 2973
3673.07 3041
3673.64 3079
3674.21 3119
3674.78 3251
3675.36 3314
3675.93 3449
3676.50 3422
3677.07 3447
3677.64 3575
3678.22 3455
3678.79 3534
3679.36 3177
3679.93 3172
3680.50 2891
3681.08 2975
3681.65 2917
3682.22 2890
3682.79 2953
3683.37 2804
3683.94 2951
3684.51 3016
3685.08 2949
3685.65 2976
3686.23 3000
3686.80 3102
3687.37 3217
3687.95 3258
3688.52 3439
3689.09 3662
3689.66 3799
3690.24 3966
3690.81 3745
3691.38 3683
3691.96 3672
3692.53 3416
3693.10 3236
3693.67 3025
3694.25 3009
3694.82 3008
3695.39 3039
3695.97 2842
3696.54 2759
3697.11 2728
3697.69 2828
3698.26 2900
3698.83 2927
3699.41 2880
3699.98 2930
3700.56 2956
3701.13 2855
3701.70 2921
3702.28 2756
3702.85 2945
3703.42 3087
3704.00 2921
3704.57 2954
3705.15 3187
3705.72 3155
3706.29 3078
3706.87 3070
3707.44 2933
3708.02 3119
3708.59 2985
3709.17 2882
3709.74 2917
3710.31 2978
3710.89 3037
3711.46 2952
3712.04 2776
3712.61 3114
3713.19 2894
3713.76 2756
3714.34 2828
3714.91 2824
3715.49 2908
3716.06 2810
3716.64 2634
3717.21 2767
3717.79 2580
3718.36 2634
3718.94 2581
3719.51 2634
3720.09 2726
3720.66 2756
3721.24 2814
3721.81 2526
3722.39 2547
3722.96 2624
3723.54 2502
3724.11 2545
3724.69 2615
3725.27 2453
3725.84 2603
3726.42 2486
3726.99 2492
3727.57 2614
3728.14 2866
3728.72 2906
3729.30 2915
3729.87 3185
3730.45 3180
3731.02 3289
3731.60 3369
3732.18 3248
3732.75 3341
3733.33 3273
3733.90 3366
3734.48 3427
3735.06 3357
3735.63 3379
3736.21 3211
3736.79 3018
3737.36 2929
3737.94 2880
3738.52 2983
3739.09 2796
3739.67 2722
3740.25 2785
3740.82 2745
3741.40 2724
3741.98 2598
3742.55 2558
3743.13 2624
3743.71 2675
3744.28 2896
3744.86 2797
3745.44 2941
3746.02 2894
3746.59 2856
3747.17 2748
3747.75 2716
3748.32 3061
3748.90 3092
3749.48 3154
3750.06 3215
3750.63 3005
3751.21 2699
3751.79 2969
3752.37 2812
3752.95 2632
3753.52 2610
3754.10 2460
3754.68 2468
3755.26 2524
3755.83 2514
3756.41 2467
3756.99 2439
3757.57 2820
3758.15 2774
3758.72 2588
3759.30 2568
3759.88 2405
3760.46 2523
3761.04 2608
3761.62 2761
3762.19 2875
3762.77 2785
3763.35 2790
3763.93 2992
3764.51 2956
3765.09 2961
3765.67 2946
3766.25 2708
3766.82 2676
3767.40 2701
3767.98 2767
3768.56 2894
3769.14 2581
3769.72 2439
3770.30 2585
3770.88 2733
3771.46 2767
3772.03 2556
3772.61 2567
3773.19 2535
3773.77 2706
3774.35 2588
3774.93 2703
3775.51 2638
3776.09 2622
3776.67 2524
3777.25 2556
3777.83 2480
3778.41 2562
3778.99 2515
3779.57 2335
3780.15 2416
3780.73 2540
3781.31 2527
3781.89 2728
3782.47 2604
3783.05 2493
3783.63 2515
3784.21 2664
3784.79 2415
3785.37 2735
3785.95 2688
3786.53 2712
3787.11 2722
3787.69 2627
3788.27 2449
3788.85 2415
3789.43 2481
3790.01 2514
3790.59 2432
3791.17 2527
3791.75 2439
3792.33 2468
3792.92 2533
3793.50 2454
3794.08 2554
3794.66 2500
3795.24 2553
3795.82 2416
3796.40 2419
3796.98 2322
3797.56 2391
3798.14 2471
3798.73 2482
3799.31 2284
3799.89 2494
3800.47 2430
3801.05 2386
3801.63 2505
3802.21 2711
3802.80 2657
3803.38 2586
3803.96 2745
3804.54 2807
3805.12 2572
3805.70 2665
3806.29 2561
3806.87 2669
3807.45 2743
3808.03 2832
3808.61 2771
3809.20 2807
3809.78 2785
3810.36 2698
3810.94 2826
3811.52 2788
3812.11 2932
3812.69 2673
3813.27 2655
3813.85 2741
3814.44 2804
3815.02 2807
3815.60 2862
3816.18 2764
3816.77 2515
3817.35 2633
3817.93 2297
3818.51 2521
3819.10 2581
3819.68 2652
3820.26 2436
3820.85 2341
3821.43 2398
3822.01 2458
3822.59 2392
3823.18 2223
3823.76 2461
3824.34 2476
3824.93 2421
3825.51 2623
3826.09 2523
3826.68 2559
3827.26 2448
3827.84 2413
3828.43 2429
3829.01 2410
3829.59 2286
3830.18 2476
3830.76 2478
3831.35 2393
3831.93 2355
3832.51 2478
3833.10 2419
3833.68 2368
3834.26 2294
3834.85 2489
3835.43 2562
3836.02 2378
3836.60 2287
3837.19 2303
3837.77 2376
3838.35 2366
3838.94 2445
3839.52 2461
3840.11 2386
3840.69 2502
3841.28 2390
3841.86 2371
3842.44 2260
3843.03 2355
3843.61 2431
3844.20 2371
3844.78 2466
3845.37 2332
3845.95 2335
3846.54 2397
3847.12 2451
3847.71 2263
3848.29 2356
3848.88 2355
3849.46 2304
3850.05 2404
3850.63 2309
3851.22 2343
3851.80 2342
3852.39 2230
3852.97 2327
3853.56 2406
3854.15 2439
3854.73 2496
3855.32 2460
3855.90 2465
3856.49 2501
3857.07 2633
3857.66 2637
3858.25 2743
3858.83 2703
3859.42 2672
3860.00 2837
3860.59 3107
3861.17 3068
3861.76 3479
3862.35 3376
3862.93 3407
3863.52 3395
3864.11 3380
3864.69 3333
3865.28 3190
3865.86 3265
3866.45 3111
3867.04 3038
3867.62 3020
3868.21 3046
3868.80 2761
3869.38 2702
3869.97 2652
3870.56 2517
3871.14 2739
3871.73 2585
3872.32 2394
3872.90 2415
3873.49 2648
3874.08 2666
3874.66 2656
3875.25 2708
3875.84 2785
3876.43 2536
3877.01 2351
3877.60 2601
3878.19 2507
3878.78 2452
3879.36 2625
3879.95 2568
3880.54 2482
3881.13 2423
3881.71 2437
3882.30 2284
3882.89 2299
3883.48 2333
3884.06 2440
3884.65 2384
3885.24 2310
3885.83 2480
3886.41 2554
3887.00 2394
3887.59 2724
3888.18 2589
3888.77 2531
3889.35 2645
3889.94 2641
3890.53 2802
3891.12 2729
3891.71 2758
3892.30 2975
3892.88 2756
3893.47 2679
3894.06 2717
3894.65 2799
3895.24 2608
3895.83 2615
3896.42 2639
3897.00 2689
3897.59 2707
3898.18 2606
3898.77 2754
3899.36 2844
3899.95 2783
3900.54 2799
3901.13 2787
3901.72 2715
3902.31 2629
3902.89 2807
3903.48 2587
3904.07 2433
3904.66 2454
3905.25 2612
3905.84 2593
3906.43 2625
3907.02 2464
3907.61 2519
3908.20 2592
3908.79 2526
3909.38 2393
3909.97 2450
3910.56 2340
3911.15 2380
3911.74 2230
3912.33 2338
3912.92 2395
3913.51 2185
3914.10 2307
3914.69 2288
3915.28 2365
3915.87 2273
3916.46 2270
3917.05 2473
3917.64 2447
3918.23 2387
3918.82 2522
3919.41 2417
3920.00 2436
3920.59 2502
3921.18 2280
3921.77 2340
3922.36 2372
3922.95 2388
3923.54 2395
3924.13 2281
3924.72 2123
3925.32 2302
3925.91 2285
3926.50 2411
3927.09 2257
3927.68 2297
3928.27 2242
3928.86 2155
3929.45 2098
3930.04 2218
3930.63 2238
3931.23 2449
3931.82 2241
3932.41 2239
3933.00 2195
3933.59 2169
3934.18 2261
3934.77 2257
3935.37 2200
3935.96 2090
3936.55 2226
3937.14 2365
3937.73 2271
3938.33 2197
3938.92 2234
3939.51 2261
3940.10 2326
3940.69 2345
3941.28 2240
3941.88 2413
3942.47 2605
3943.06 2578
3943.65 2541
3944.25 2453
3944.84 2628
3945.43 2661
3946.02 2508
3946.62 2543
3947.21 2276
3947.80 2363
3948.39 2453
3948.99 2509
3949.58 2351
3950.17 2304
3950.76 2578
3951.36 2387
3951.95 2228
3952.54 2321
3953.14 2349
3953.73 2298
3954.32 2469
3954.91 2506
3955.51 2351
3956.10 2503
3956.69 2662
3957.29 2490
3957.88 2429
3958.47 2470
3959.07 2491
3959.66 2569
3960.25 2605
3960.85 2358
3961.44 2577
3962.03 2452
3962.63 2338
3963.22 2241
3963.82 2294
3964.41 2495
3965.00 2508
3965.60 2480
3966.19 2540
3966.79 2551
3967.38 2571
3967.97 2523
3968.57 2525
3969.16 2451
3969.76 2391
3970.35 2533
3970.94 2468
3971.54 2293
3972.13 2333
3972.73 2305
3973.32 2306
3973.92 2385
3974.51 2500
3975.11 2581
3975.70 2524
3976.29 2637
3976.89 2570
3977.48 2476
3978.08 2602
3978.67 2551
3979.27 2563
3979.86 2607
3980.46 2386
3981.05 2392
3981.65 2504
3982.24 2557
3982.84 2471
3983.43 2578
3984.03 2642
3984.62 2798
3985.22 2475
3985.82 2664
3986.41 2651
3987.01 2684
3987.60 2606
3988.20 2545
3988.79 2670
3989.39 2824
3989.98 2591
3990.58 2612
3991.18 2604
3991.77 2705
3992.37 2645
3992.96 2549
3993.56 2607
3994.16 2716
3994.75 2775
3995.35 2786
3995.94 2624
3996.54 2715
3997.14 2776
3997.73 2771
3998.33 2714
3998.93 2630
3999.52 2631
4000.12 2696
4000.71 2697
4001.31 2468
4001.91 2526
4002.50 2444
4003.10 2433
4003.70 2617
4004.29 2607
4004.89 2633
4005.49 2893
4006.09 2869
4006.68 2841
4007.28 2734
4007.88 2637
4008.47 2844
4009.07 2752
4009.67 2702
4010.27 2645
4010.86 2584
4011.46 2793
4012.06 2710
4012.65 2448
4013.25 2646
4013.85 2549
4014.45 2398
4015.04 2641
4015.64 2718
4016.24 3015
4016.84 3035
4017.44 2916
4018.03 2829
4018.63 2884
4019.23 2857
4019.83 2648
4020.42 2817
4021.02 2613
4021.62 2588
4022.22 2592
4022.82 2648
4023.42 2746
4024.01 2621
4024.61 2861
4025.21 2940
4025.81 2959
4026.41 3017
4027.01 2962
4027.60 3034
4028.20 3240
4028.80 3193
4029.40 3227
4030.00 3126
4030.60 3058
4031.20 2875
4031.79 2999
4032.39 3077
4032.99 2904
4033.59 2958
4034.19 2849
4034.79 2640
4035.39 2621
4035.99 2730
4036.59 2625
4037.19 2579
4037.79 2696
4038.38 2478
4038.98 2429
4039.58 2393
4040.18 2373
4040.78 2352
4041.38 2368
4041.98 2219
4042.58 2240
4043.18 2382
4043.78 2337
4044.38 2370
4044.98 2415
4045.58 2409
4046.18 2481
4046.78 2445
4047.38 2622
4047.98 2523
4048.58 2581
4049.18 2510
4049.78 2484
4050.38 2414
4050.98 2832
4051.58 2715
4052.18 2769
4052.78 2824
4053.38 2785
4053.98 2884
4054.58 2814
4055.18 2635
4055.78 2650
4056.38 2596
4056.99 2565
4057.59 2460
4058.19 2429
4058.79 2350
4059.39 2316
4059.99 2334
4060.59 2423
4061.19 2343
4061.79 2354
4062.39 2429
4062.99 2301
4063.60 2244
4064.20 2223
4064.80 2168
4065.40 2144
4066.00 2341
4066.60 2232
4067.20 2217
4067.81 2203
4068.41 2159
4069.01 2226
4069.61 2301
4070.21 2247
4070.81 2294
4071.42 2222
4072.02 2255
4072.62 2133
4073.22 2109
4073.82 2268
4074.42 2147
4075.03 2163
4075.63 2295
4076.23 2199
4076.83 2253
4077.44 2271
4078.04 2433
4078.64 2523
4079.24 2302
4079.84 2206
4080.45 2244
4081.05 2297
4081.65 2273
4082.25 2257
4082.86 2213
4083.46 2240
4084.06 2281
4084.67 2259
4085.27 2105
4085.87 2242
4086.47 2253
4087.08 2230
4087.68 2298
4088.28 2248
4088.89 2314
4089.49 2205
4090.09 2232
4090.69 2173
4091.30 2271
4091.90 2307
4092.50 2170
4093.11 2181
4093.71 2193
4094.31 2241
4094.92 2176
4095.52 2166
4096.13 2290
4096.73 2305
4097.33 2539
4097.94 2435
4098.54 2280
4099.14 2243
4099.75 2039
4100.35 2283
4100.96 2460
4101.56 2297
4102.16 2290
4102.77 2138
4103.37 2097
4103.98 2073
4104.58 2089
4105.18 2182
4105.79 2404
4106.39 2194
4107.00 2216
4107.60 2161
4108.21 2126
4108.81 2246
4109.42 2299
4110.02 2401
4110.62 2338
4111.23 2269
4111.83 2191
4112.44 2151
4113.04 2317
4113.65 2261
4114.25 2183
4114.86 2199
4115.46 2140
4116.07 2248
4116.67 2320
4117.28 2376
4117.88 2192
4118.49 2195
4119.09 2389
4119.70 2351
4120.31 2334
4120.91 2244
4121.52 2308
4122.12 2327
4122.73 2292
4123.33 2210
4123.94 2186
4124.54 2124
4125.15 2182
4125.76 2325
4126.36 2205
4126.97 2144
4127.57 2076
4128.18 2195
4128.79 2191
4129.39 2309
4130.00 2356
4130.60 2341
4131.21 2223
4131.82 2165
4132.42 2368
4133.03 2397
4133.63 2365
4134.24 2277
4134.85 2387
4135.45 2331
4136.06 2471
4136.67 2615
4137.27 2583
4137.88 2732
4138.49 2625
4139.09 2778
4139.70 2772
4140.31 2697
4140.91 2782
4141.52 2977
4142.13 2899
4142.74 2779
4143.34 2696
4143.95 2866
4144.56 2689
4145.16 2724
4145.77 2746
4146.38 2667
4146.99 2587
4147.59 2518
4148.20 2387
4148.81 2246
4149.42 2119
4150.02 2079
4150.63 2141
4151.24 2265
4151.85 2276
4152.45 2169
4153.06 2176
4153.67 2144
4154.28 2213
4154.88 2166
4155.49 2050
4156.10 2118
4156.71 1925
4157.32 2013
4157.93 2108
4158.53 2113
4159.14 2088
4159.75 2192
4160.36 2266
4160.97 2302
4161.57 2173
4162.18 2256
4162.79 2480
4163.40 2598
4164.01 2518
4164.62 2457
4165.23 2385
4165.83 2531
4166.44 2479
4167.05 2569
4167.66 2634
4168.27 2633
4168.88 2621
4169.49 2482
4170.10 2403
4170.71 2352
4171.32 2262
4171.92 2415
4172.53 2562
4173.14 2463
4173.75 2315
4174.36 2297
4174.97 2383
4175.58 2385
4176.19 2314
4176.80 2337
4177.41 2455
4178.02 2342
4178.63 2484
4179.24 2310
4179.85 2346
4180.46 2279
4181.07 2326
4181.68 2386
4182.29 2275
4182.90 2142
4183.51 2157
4184.12 2129
4184.73 2182
4185.34 2178
4185.95 2157
4186.56 2055
4187.17 2205
4187.78 2313
4188.39 2337
4189.00 2269
4189.61 2540
4190.22 2317
4190.83 2335
4191.44 2448
4192.05 2522
4192.66 2580
4193.27 2658
4193.88 2621
4194.49 2557
4195.10 2493
4195.72 2659
4196.33 2707
4196.94 2563
4197.55 2525
4198.16 2701
4198.77 2582
4199.38 2555
4199.99 2593
4200.60 2362
4201.22 2313
4201.83 2267
4202.44 2449
4203.05 2414
4203.66 2351
4204.27 2441
4204.88 2537
4205.50 2294
4206.11 2296
4206.72 2356
4207.33 2277
4207.94 2312
4208.55 2212
4209.17 2245
4209.78 2252
4210.39 2194
4211.00 2152
4211.61 2425
4212.23 2442
4212.84 2321
4213.45 2474
4214.06 2440
4214.68 2477
4215.29 2432
4215.90 2359
4216.51 2386
4217.12 2451
4217.74 2572
4218.35 2792
4218.96 2503
4219.58 2634
4220.19 2906
4220.80 3041
4221.41 3012
4222.03 2992
4222.64 3192
4223.25 3212
4223.86 3194
4224.48 3365
4225.09 3391
4225.70 3379
4226.32 3423
4226.93 3540
4227.54 3575
4228.16 3650
4228.77 3662
4229.38 3720
4230.00 3827
4230.61 3562
4231.22 3837
4231.84 4032
4232.45 4121
4233.06 4177
4233.68 4339
4234.29 4429
4234.91 4664
4235.52 4656
4236.13 4547
4236.75 4767
4237.36 4487
4237.97 4272
4238.59 3964
4239.20 3674
4239.82 3294
4240.43 3038
4241.05 3001
4241.66 2984
4242.27 2979
4242.89 2793
4243.50 2723
4244.12 2702
4244.73 2693
4245.35 2669
4245.96 2579
4246.57 2802
4247.19 2930
4247.80 2850
4248.42 2858
4249.03 2754
4249.65 2660
4250.26 2595
4250.88 2506
4251.49 2358
4252.11 2564
4252.72 2714
4253.34 2683
4253.95 2654
4254.57 2493
4255.18 2500
4255.80 2495
4256.41 2550
4257.03 2585
4257.64 2527
4258.26 2453
4258.88 2414
4259.49 2656
4260.11 2411
4260.72 2392
4261.34 2638
4261.95 2370
4262.57 2306
4263.19 2436
4263.80 2590
4264.42 2453
4265.03 2696
4265.65 2626
4266.26 2513
4266.88 2405
4267.50 2430
4268.11 2562
4268.73 2601
4269.35 2356
4269.96 2574
4270.58 2473
4271.19 2308
4271.81 2376
4272.43 2206
4273.04 2135
4273.66 2153
4274.28 2369
4274.89 2484
4275.51 2484
4276.13 2416
4276.74 2300
4277.36 2382
4277.98 2349
4278.59 2342
4279.21 2302
4279.83 2336
4280.45 2215
4281.06 2209
4281.68 2441
4282.30 2226
4282.91 2244
4283.53 2260
4284.15 2064
4284.77 2255
4285.38 2155
4286.00 2236
4286.62 2218
4287.24 2137
4287.85 2214
4288.47 2251
4289.09 2209
4289.71 2173
4290.32 2166
4290.94 2221
4291.56 2248
4292.18 2346
4292.80 2256
4293.41 2254
4294.03 2230
4294.65 2291
4295.27 2275
4295.89 2199
4296.50 2298
4297.12 2203
4297.74 2132
4298.36 2146
4298.98 2108
4299.60 2319
4300.21 2152
4300.83 2212
4301.45 2122
4302.07 2201
4302.69 2214
4303.31 2119
4303.93 2183
4304.54 2304
4305.16 2337
4305.78 2332
4306.40 2238
4307.02 2219
4307.64 2300
4308.26 2348
4308.88 2322
4309.50 2186
4310.12 2300
4310.73 2155
4311.35 2075
4311.97 2186
4312.59 2347
4313.21 2098
4313.83 2192
4314.45 2200
4315.07 2317
4315.69 2110
4316.31 2123
4316.93 2191
4317.55 2388
4318.17 2197
4318.79 2243
4319.41 2219
4320.03 2223
4320.65 2278
4321.27 2357
4321.89 2320
4322.51 2314
4323.13 2395
4323.75 2443
4324.37 2524
4324.99 2385
4325.61 2385
4326.23 2374
4326.85 2419
4327.47 2426
4328.09 2505
4328.71 2432
4329.33 2492
4329.95 2424
4330.57 2425
4331.19 2409
4331.81 2273
4332.44 2240
4333.06 2489
4333.68 2677
4334.30 2612
4334.92 2773
4335.54 2808
4336.16 2862
4336.78 3032
4337.40 3039
4338.02 3374
4338.65 3401
4339.27 3359
4339.89 3330
4340.51 3341
4341.13 3129
4341.75 3006
4342.37 3022
4342.99 3028
4343.62 3400
4344.24 3517
4344.86 3744
4345.48 4493
4346.10 4788
4346.73 4806
4347.35 5092
4347.97 4997
4348.59 4884
4349.21 4737
4349.83 4286
4350.46 4199
4351.08 3646
4351.70 3316
4352.32 3034
4352.95 2958
4353.57 2778
4354.19 2628
4354.81 2746
4355.43 2692
4356.06 2699
4356.68 2642
4357.30 2716
4357.93 2629
4358.55 2728
4359.17 2806
4359.79 2756
4360.42 2647
4361.04 2642
4361.66 2524
4362.28 2563
4362.91 2712
4363.53 2749
4364.15 2492
4364.78 2471
4365.40 2570
4366.02 2529
4366.65 2527
4367.27 2398
4367.89 2526
4368.52 2330
4369.14 2323
4369.76 2287
4370.39 2222
4371.01 2174
4371.63 2132
4372.26 2262
4372.88 2048
4373.50 2148
4374.13 2207
4374.75 2247
4375.38 2264
4376.00 2198
4376.62 2229
4377.25 2345
4377.87 2319
4378.50 2348
4379.12 2285
4379.74 2303
4380.37 2125
4380.99 2217
4381.62 2166
4382.24 2224
4382.87 2260
4383.49 2389
4384.11 2071
4384.74 2159
4385.36 2145
4385.99 2171
4386.61 2086
4387.24 2190
4387.86 2128
4388.49 2137
4389.11 1951
4389.74 2097
4390.36 2242
4390.99 2061
4391.61 1978
4392.24 2023
4392.86 1962
4393.49 2109
4394.11 2005
4394.74 2095
4395.36 1914
4395.99 1891
4396.61 2097
4397.24 2124
4397.86 2069
4398.49 2129
4399.12 2312
4399.74 2163
4400.37 2191
4400.99 2064
4401.62 2087
4402.24 2122
4402.87 2196
4403.50 2226
4404.12 2289
4404.75 2244
4405.37 2173
4406.00 2077
4406.62 2029
4407.25 2069
4407.88 2088
4408.50 2073
4409.13 2260
4409.76 2319
4410.38 2174
4411.01 2289
4411.64 2103
4412.26 2051
4412.89 2199
4413.51 2127
4414.14 2154
4414.77 2141
4415.39 2162
4416.02 2067
4416.65 2174
4417.28 2174
4417.90 2093
4418.53 1989
4419.16 2173
4419.78 2124
4420.41 2163
4421.04 2162
4421.66 2084
4422.29 2239
4422.92 2150
4423.55 2054
4424.17 2096
4424.80 1954
4425.43 1867
4426.06 1803
4426.68 1881
4427.31 1762
4427.94 1935
4428.57 2013
4429.19 1884
4429.82 1904
4430.45 1861
4431.08 1932
4431.70 1908
4432.33 1992
4432.96 1815
4433.59 2021
4434.22 2082
4434.84 1970
4435.47 1987
4436.10 1999
4436.73 1987
4437.36 2017
4437.99 1925
4438.61 1984
4439.24 2027
4439.87 1980
4440.50 1911
4441.13 2057
4441.76 1894
4442.38 1949
4443.01 1840
4443.64 1931
4444.27 1874
4444.90 1770
4445.53 1933
4446.16 1919
4446.79 1864
4447.42 1981
4448.04 1917
4448.67 2015
4449.30 2045
4449.93 2011
4450.56 2079
4451.19 2140
4451.82 2021
4452.45 2054
4453.08 2055
4453.71 1972
4454.34 2027
4454.97 2076
4455.60 1982
4456.23 2059
4456.86 1962
4457.48 2176
4458.11 2028
4458.74 2100
4459.37 2070
4460.00 2049
4460.63 2075
4461.26 1821
4461.89 1782
4462.52 1989
4463.15 1960
4463.78 1799
4464.41 1766
4465.04 1814
4465.67 1884
4466.30 1884
4466.94 1748
4467.57 1990
4468.20 1900
4468.83 1863
4469.46 1895
4470.09 1917
4470.72 1930
4471.35 1886
4471.98 2045
4472.61 1916
4473.24 1913
4473.87 1948
4474.50 1764
4475.13 1918
4475.76 2022
4476.40 2105
4477.03 1951
4477.66 1988
4478.29 1913
4478.92 1926
4479.55 1996
4480.18 2010
4480.81 1970
4481.45 1956
4482.08 1927
4482.71 2040
4483.34 1955
4483.97 2222
4484.60 2100
4485.23 2175
4485.87 2305
4486.50 2071
4487.13 1972
4487.76 1984
4488.39 2082
4489.03 2066
4489.66 2088
4490.29 2009
4490.92 1946
4491.55 1955
4492.19 2001
4492.82 2009
4493.45 2040
4494.08 2056
4494.71 1821
4495.35 1938
4495.98 2079
4496.61 2147
4497.24 1982
4497.88 1985
4498.51 2113
4499.14 2070
4499.77 2043
4500.41 2182
4501.04 2449
4501.67 2415
4502.31 2547
4502.94 2544
4503.57 2247
4504.20 2356
4504.84 2543
4505.47 2412
4506.10 2336
4506.74 2538
4507.37 2292
4508.00 2185
4508.64 2294
4509.27 2172
4509.90 2055
4510.54 1990
4511.17 1985
4511.80 2050
4512.44 2077
4513.07 2024
4513.70 2143
4514.34 2057
4514.97 2091
4515.61 1892
4516.24 1855
4516.87 1987
4517.51 2044
4518.14 1952
4518.78 1904
4519.41 1826
4520.04 2075
4520.68 2075
4521.31 1973
4521.95 1907
4522.58 1847
4523.21 1939
4523.85 2145
4524.48 1907
4525.12 2098
4525.75 2165
4526.39 2148
4527.02 2084
4527.66 2038
4528.29 2040
4528.93 2252
4529.56 2411
4530.20 2430
4530.83 2658
4531.46 2597
4532.10 2828
4532.73 2730
4533.37 2720
4534.00 2737
4534.64 2783
4535.28 2627
4535.91 2417
4536.55 2330
4537.18 2180
4537.82 2137
4538.45 2126
4539.09 2247
4539.72 2085
4540.36 2147
4540.99 2293
4541.63 1928
4542.26 2072
4542.90 1999
4543.54 2018
4544.17 2038
4544.81 2010
4545.44 2139
4546.08 2080
4546.72 2093
4547.35 2142
4547.99 2216
4548.62 2364
4549.26 2358
4549.90 2354
4550.53 2298
4551.17 2377
4551.80 2305
4552.44 2131
4553.08 2120
4553.71 2285
4554.35 2338
4554.99 2299
4555.62 2146
4556.26 2214
4556.90 1996
4557.53 1998
4558.17 2052
4558.81 2114
4559.44 2188
4560.08 2131
4560.72 2009
4561.35 2012
4561.99 2081
4562.63 2085
4563.27 1876
4563.90 1881
4564.54 2137
4565.18 1948
4565.81 2128
4566.45 2057
4567.09 1887
4567.73 2056
4568.36 2046
4569.00 2078
4569.64 1957
4570.28 1881
4570.91 1962
4571.55 2068
4572.19 1991
4572.83 1812
4573.47 2027
4574.10 1994
4574.74 2068
4575.38 1902
4576.02 1911
4576.66 1901
4577.29 1870
4577.93 1815
4578.57 1884
4579.21 2098
4579.85 2008
4580.49 1952
4581.12 1948
4581.76 1958
4582.40 1836
4583.04 1908
4583.68 2047
4584.32 2049
4584.95 2128
4585.59 2031
4586.23 2007
4586.87 2083
4587.51 2175
4588.15 1982
4588.79 1984
4589.43 1960
4590.07 2134
4590.70 2240
4591.34 2168
4591.98 2214
4592.62 2377
4593.26 2234
4593.90 2282
4594.54 2052
4595.18 2101
4595.82 2176
4596.46 2149
4597.10 2274
4597.74 2047
4598.38 1935
4599.02 1985
4599.66 1982
4600.30 2040
4600.93 1981
4601.57 2110
4602.21 2036
4602.85 2116
4603.49 2122
4604.13 1961
4604.77 2097
4605.41 2049
4606.05 1920
4606.69 1929
4607.33 2015
4607.97 2095
4608.62 2038
4609.26 2055
4609.90 2244
4610.54 2479
4611.18 2219
4611.82 2110
4612.46 2205
4613.10 2163
4613.74 2093
4614.38 2005
4615.02 2239
4615.66 2012
4616.30 2150
4616.94 2099
4617.58 2122
4618.22 2031
4618.87 1862
4619.51 2099
4620.15 1970
4620.79 2027
4621.43 2071
4622.07 2156
4622.71 2081
4623.35 2005
4624.00 1944
4624.64 2138
4625.28 2106
4625.92 1890
4626.56 1915
4627.20 1927
4627.84 2074
4628.49 2026
4629.13 1952
4629.77 1991
4630.41 2059
4631.05 1899
4631.69 1867
4632.34 2041
4632.98 1944
4633.62 1959
4634.26 2010
4634.91 2176
4635.55 2046
4636.19 2082
4636.83 2081
4637.47 2086
4638.12 2171
4638.76 2269
4639.40 2363
4640.04 2333
4640.69 2226
4641.33 2221
4641.97 2256
4642.61 2127
4643.26 2393
4643.90 2139
4644.54 2110
4645.18 2134
4645.83 1943
4646.47 1943
4647.11 2129
4647.76 2033
4648.40 2128
4649.04 2086
4649.69 2025
4650.33 2179
4650.97 1990
4651.62 2043
4652.26 2126
4652.90 2134
4653.55 2020
4654.19 1920
4654.83 1927
4655.48 1938
4656.12 1849
4656.76 1839
4657.41 2082
4658.05 1928
4658.69 1860
4659.34 2041
4659.98 2020
4660.63 1865
4661.27 1846
4661.91 1826
4662.56 1885
4663.20 1920
4663.85 1842
4664.49 1694
4665.13 1868
4665.78 1890
4666.42 1785
4667.07 1879
4667.71 1767
4668.36 1812
4669.00 1832
4669.64 1930
4670.29 1936
4670.93 2012
4671.58 1959
4672.22 2029
4672.87 2072
4673.51 1986
4674.16 1997
4674.80 1970
4675.45 2103
4676.09 2108
4676.74 1963
4677.38 2016
4678.03 1983
4678.67 1905
4679.32 1956
4679.96 1924
4680.61 1868
4681.25 2100
4681.90 2088
4682.54 2014
4683.19 2069
4683.84 2015
4684.48 1950
4685.13 1825
4685.77 1827
4686.42 1902
4687.06 1905
4687.71 1912
4688.36 1910
4689.00 1879
4689.65 1814
4690.29 1846
4690.94 2005
4691.58 2121
4692.23 2085
4692.88 2031
4693.52 1990
4694.17 2060
4694.82 2017
4695.46 2085
4696.11 1995
4696.75 1949
4697.40 1924
4698.05 2094
4698.69 2129
4699.34 2105
4699.99 1998
4700.63 2005
4701.28 2010
4701.93 2082
4702.57 2023
4703.22 1962
4703.87 2018
4704.51 1988
4705.16 1882
4705.81 2080
4706.46 2182
4707.10 2237
4707.75 1994
4708.40 1953
4709.04 2156
4709.69 2028
4710.34 2021
4710.99 2001
4711.63 2019
4712.28 1982
4712.93 1848
4713.58 1945
4714.22 1882
4714.87 1869
4715.52 1919
4716.17 2006
4716.81 2007
4717.46 1922
4718.11 1817
4718.76 1874
4719.41 2055
4720.05 2001
4720.70 1940
4721.35 1997
4722.00 2142
4722.65 2075
4723.29 2062
4723.94 1970
4724.59 2130
4725.24 2226
4725.89 2106
4726.54 1878
4727.18 2125
4727.83 2136
4728.48 2182
4729.13 2171
4729.78 2074
4730.43 2129
4731.08 2236
4731.73 2173
4732.37 1833
4733.02 1814
4733.67 1917
4734.32 1848
4734.97 2003
4735.62 1881
4736.27 1912
4736.92 1907
4737.57 1909
4738.22 1926
4738.86 1955
4739.51 1988
4740.16 2062
4740.81 2047
4741.46 1929
4742.11 2076
4742.76 2226
4743.41 2148
4744.06 2061
4744.71 2239
4745.36 2179
4746.01 2122
4746.66 2168
4747.31 2214
4747.96 2136
4748.61 2090
4749.26 2300
4749.91 2339
4750.56 2386
4751.21 2538
4751.86 2475
4752.51 2649
4753.16 2796
4753.81 2701
4754.46 2649
4755.11 2686
4755.76 2619
4756.41 2714
4757.06 2536
4757.71 2397
4758.36 2232
4759.01 2094
4759.67 2095
4760.32 1841
4760.97 1884
4761.62 2029
4762.27 2111
4762.92 2114
4763.57 1986
4764.22 2204
4764.87 2171
4765.52 2339
4766.17 2460
4766.83 2386
4767.48 2339
4768.13 2380
4768.78 2398
4769.43 2282
4770.08 2314
4770.73 2042
4771.39 2109
4772.04 2141
4772.69 1971
4773.34 1879
4773.99 1996
4774.64 2066
4775.30 2018
4775.95 1906
4776.60 1966
4777.25 1999
4777.90 2022
4778.56 2201
4779.21 1982
4779.86 1999
4780.51 1997
4781.16 2105
4781.82 2039
4782.47 2103
4783.12 2007
4783.77 1958
4784.43 1947
4785.08 2007
4785.73 2010
4786.38 2049
4787.04 2035
4787.69 2060
4788.34 1970
4788.99 1963
4789.65 2076
4790.30 2012
4790.95 1928
4791.60 1948
4792.26 1891
4792.91 1998
4793.56 2158
4794.22 2051
4794.87 2032
4795.52 1973
4796.18 2095
4796.83 2073
4797.48 1951
4798.14 1940
4798.79 2198
4799.44 2010
4800.10 1783
4800.75 1937
4801.40 2027
4802.06 1967
4802.71 2030
4803.36 2021
4804.02 1888
4804.67 1788
4805.33 1972
4805.98 1856
4806.63 1824
4807.29 1966
4807.94 2006
4808.59 2077
4809.25 1915
4809.90 1904
4810.56 1859
4811.21 1889
4811.87 1809
4812.52 1799
4813.17 1977
4813.83 1869
4814.48 1928
4815.14 2050
4815.79 1987
4816.45 2004
4817.10 2003
4817.76 2010
4818.41 2122
4819.07 2087
4819.72 2079
4820.38 2184
4821.03 2290
4821.69 2378
4822.34 2124
4823.00 2139
4823.65 2191
4824.31 2211
4824.96 2116
4825.62 2200
4826.27 2236
4826.93 2098
4827.58 2129
4828.24 2113
4828.89 2005
4829.55 2088
4830.20 2072
4830.86 2102
4831.51 2320
4832.17 2142
4832.83 2252
4833.48 2373
4834.14 2444
4834.79 2283
4835.45 2425
4836.10 2529
4836.76 2538
4837.42 2602
4838.07 2592
4838.73 2470
4839.39 2534
4840.04 2465
4840.70 2458
4841.35 2525
4842.01 2587
4842.67 2527
4843.32 2517
4843.98 2493
4844.64 2378
4845.29 2371
4845.95 2439
4846.61 2575
4847.26 2567
4847.92 2543
4848.58 2706
4849.23 2669
4849.89 3016
4850.55 2995
4851.20 3087
4851.86 3080
4852.52 3135
4853.17 3019
4853.83 2973
4854.49 2698
4855.15 2790
4855.80 2674
4856.46 2876
4857.12 2915
4857.78 3020
4858.43 3103
4859.09 3159
4859.75 3106
4860.41 3172
4861.06 3044
4861.72 3052
4862.38 2954
4863.04 2994
4863.69 2930
4864.35 2889
4865.01 2831
4865.67 3070
4866.33 3001
4866.98 3114
4867.64 2990
4868.30 2910
4868.96 2875
4869.62 2814
4870.27 2791
4870.93 2777
4871.59 2764
4872.25 2580
4872.91 2659
4873.57 2649
4874.22 2813
4874.88 2879
4875.54 2447
4876.20 2600
4876.86 2690
4877.52 2556
4878.18 2656
4878.83 2662
4879.49 2516
4880.15 2452
4880.81 2457
4881.47 2441
4882.13 2506
4882.79 2269
4883.45 2315
4884.11 2264
4884.77 2190
4885.43 2218
4886.08 2315
4886.74 2226
4887.40 2117
4888.06 2305
4888.72 2338
4889.38 2348
4890.04 2402
4890.70 2375
4891.36 2471
4892.02 2595
4892.68 2394
4893.34 2457
4894.00 2428
4894.66 2229
4895.32 2249
4895.98 2229
4896.64 2149
4897.30 2210
4897.96 2189
4898.62 2055
4899.28 2139
4899.94 2153
4900.60 2138
4901.26 2185
4901.92 2155
4902.58 2230
4903.24 2147
4903.90 2098
4904.56 1975
4905.22 2034
4905.88 2148
4906.55 2029
4907.21 1995
4907.87 2041
4908.53 2163
4909.19 2143
4909.85 2022
4910.51 2093
4911.17 2108
4911.83 2076
4912.49 1974
4913.15 1943
4913.82 1952
4914.48 2037
4915.14 2026
4915.80 1963
4916.46 1859
4917.12 1820
4917.78 1647
4918.44 1914
4919.11 1820
4919.77 1951
4920.43 1744
4921.09 1784
4921.75 1923
4922.41 1822
4923.08 1883
4923.74 1882
4924.40 1886
4925.06 1880
4925.72 1822
4926.39 1768
4927.05 1801
4927.71 1915
4928.37 2029
4929.03 1970
4929.70 2035
4930.36 1997
4931.02 1927
4931.68 1805
4932.35 1844
4933.01 1982
4933.67 2032
4934.33 1985
4935.00 1914
4935.66 2004
4936.32 2038
4936.98 1882
4937.65 1799
4938.31 1902
4938.97 1870
4939.64 1902
4940.30 1881
4940.96 1882
4941.62 1865
4942.29 1947
4942.95 1963
4943.61 1905
4944.28 1867
4944.94 1837
4945.60 1905
4946.27 1792
4946.93 1820
4947.59 1820
4948.26 1778
4948.92 1659
4949.58 1731
4950.25 1848
4950.91 1661
4951.58 1731
4952.24 1756
4952.90 1715
4953.57 1835
4954.23 1828
4954.90 1795
4955.56 1612
4956.22 1792
4956.89 1819
4957.55 1783
4958.22 1800
4958.88 1681
4959.54 1957
4960.21 1686
4960.87 1819
4961.54 1571
4962.20 1725
4962.87 1842
4963.53 2092
4964.19 1911
4964.86 1731
4965.52 1938
4966.19 1883
4966.85 1911
4967.52 1754
4968.18 1756
4968.85 1819
4969.51 1705
4970.18 1843
4970.84 1743
4971.51 1753
4972.17 1675
4972.84 1782
4973.50 1810
4974.17 1811
4974.83 1795
4975.50 1698
4976.16 1799
4976.83 1808
4977.50 1805
4978.16 1854
4978.83 1876
4979.49 1802
4980.16 1746
4980.82 1704
4981.49 1730
4982.15 1843
4982.82 1781
4983.49 1741
4984.15 1788
4984.82 1745
4985.48 1648
4986.15 1658
4986.82 1744
4987.48 1657
4988.15 1829
4988.81 1640
4989.48 1787
4990.15 1740
4990.81 1757
4991.48 1793
4992.15 1764
4992.81 1703
4993.48 1745
4994.15 1711
4994.81 1596
4995.48 1719
4996.15 1665
4996.81 1751
4997.48 1686
4998.15 1715
4998.81 1773
4999.48 1715
5000.15 1815
5000.81 1638
5001.48 1723
5002.15 1918
5002.82 1720
5003.48 1653
5004.15 1634
5004.82 1648
5005.48 1725
5006.15 1691
5006.82 1688
5007.49 1649
5008.15 1647
5008.82 1640
5009.49 1750
5010.16 1944
5010.82 1945
5011.49 1734
5012.16 1665
5012.83 1639
5013.50 1774
5014.16 1762
5014.83 1696
5015.50 1784
5016.17 1718
5016.84 1970
5017.50 1869
5018.17 1908
5018.84 1976
5019.51 2225
5020.18 2184
5020.84 2316
5021.51 2421
5022.18 2551
5022.85 2598
5023.52 2603
5024.19 2507
5024.86 2434
5025.52 2269
5026.19 2344
5026.86 2268
5027.53 2127
5028.20 2041
5028.87 2024
5029.54 2024
5030.21 1984
5030.88 1877
5031.54 1964
5032.21 1846
5032.88 1825
5033.55 1883
5034.22 1730
5034.89 1796
5035.56 1972
5036.23 1727
5036.90 1804
5037.57 1725
5038.24 1764
5038.91 1745
5039.58 1760
5040.25 1652
5040.92 1735
5041.59 1688
5042.26 1887
5042.92 1810
5043.59 1745
5044.26 1800
5044.93 1714
5045.60 1792
5046.27 1903
5046.94 2024
5047.61 2013
5048.29 1880
5048.96 1878
5049.63 1849
5050.30 1819
5050.97 1880
5051.64 1743
5052.31 1877
5052.98 1854
5053.65 1854
5054.32 1883
5054.99 1690
5055.66 1691
5056.33 1713
5057.00 1693
5057.67 1652
5058.34 1764
5059.01 1610
5059.68 1696
5060.36 1725
5061.03 1715
5061.70 1727
5062.37 1690
5063.04 1576
5063.71 1853
5064.38 1982
5065.05 1842
5065.73 1779
5066.40 1597
5067.07 1729
5067.74 1762
5068.41 1720
5069.08 1866
5069.75 1880
5070.43 1759
5071.10 1764
5071.77 1571
5072.44 1640
5073.11 1667
5073.78 1803
5074.46 1644
5075.13 1828
5075.80 1804
5076.47 1767
5077.14 1690
5077.82 1777
5078.49 1814
5079.16 1750
5079.83 1749
5080.51 1937
5081.18 1888
5081.85 1902
5082.52 1708
5083.20 1811
5083.87 1757
5084.54 1635
5085.21 1784
5085.89 1936
5086.56 1842
5087.23 1796
5087.90 2054
5088.58 2214
5089.25 2102
5089.92 2005
5090.60 2225
5091.27 2214
5091.94 2098
5092.61 2076
5093.29 2159
5093.96 2147
5094.63 1921
5095.31 1960
5095.98 1869
5096.65 1862
5097.33 1881
5098.00 1814
5098.67 1849
5099.35 1826
5100.02 1758
5100.70 1764
5101.37 1731
5102.04 1684
5102.72 1741
5103.39 1672
5104.06 1810
5104.74 1715
5105.41 1802
5106.09 1814
5106.76 1899
5107.43 1822
5108.11 1722
5108.78 1690
5109.46 1738
5110.13 1665
5110.81 1580
5111.48 1597
5112.15 1671
5112.83 1767
5113.50 1705
5114.18 1783
5114.85 1737
5115.53 1748
5116.20 1796
5116.88 1764
5117.55 1872
5118.23 1829
5118.90 1792
5119.58 1908
5120.25 1840
5120.93 1962
5121.60 1871
5122.28 1877
5122.95 1707
5123.63 1708
5124.30 1829
5124.98 1871
5125.65 1956
5126.33 1915
5127.00 1863
5127.68 1732
5128.35 1679
5129.03 1741
5129.70 1812
5130.38 1847
5131.06 1772
5131.73 1762
5132.41 1678
5133.08 1744
5133.76 1669
5134.43 1743
5135.11 1826
5135.79 1745
5136.46 1845
5137.14 1896
5137.81 1843
5138.49 1848
5139.17 1860
5139.84 1883
5140.52 1771
5141.20 1809
5141.87 1905
5142.55 1851
5143.22 1730
5143.90 1697
5144.58 1618
5145.25 1629
5145.93 1673
5146.61 1632
5147.28 1663
5147.96 1568
5148.64 1706
5149.31 1720
5149.99 1535
5150.67 1499
5151.35 1552
5152.02 1590
5152.70 1727
5153.38 1510
5154.05 1501
5154.73 1550
5155.41 1662
5156.09 1592
5156.76 1617
5157.44 1616
5158.12 1689
5158.80 1510
5159.47 1625
5160.15 1596
5160.83 1632
5161.51 1676
5162.18 1774
5162.86 1741
5163.54 1614
5164.22 1596
5164.89 1711
5165.57 1885
5166.25 1804
5166.93 1820
5167.61 1715
5168.28 1734
5168.96 1802
5169.64 1788
5170.32 1757
5171.00 1849
5171.68 1727
5172.35 1727
5173.03 1708
5173.71 1721
5174.39 1687
5175.07 1672
5175.75 1691
5176.43 1599
5177.10 1702
5177.78 1693
5178.46 1786
5179.14 1647
5179.82 1735
5180.50 1692
5181.18 1573
5181.86 1678
5182.53 1665
5183.21 1586
5183.89 1541
5184.57 1551
5185.25 1589
5185.93 1630
5186.61 1643
5187.29 1500
5187.97 1573
5188.65 1724
5189.33 1431
5190.01 1462
5190.69 1635
5191.37 1532
5192.05 1541
5192.73 1555
5193.41 1559
5194.09 1635
5194.77 1587
5195.45 1568
5196.12 1651
5196.80 1623
5197.48 1530
5198.17 1631
5198.85 1647
5199.53 1567
5200.21 1642
5200.89 1672
5201.57 1587
5202.25 1469
5202.93 1583
5203.61 1606
5204.29 1526
5204.97 1551
5205.65 1656
5206.33 1651
5207.01 1739
5207.69 1722
5208.37 1661
5209.05 1825
5209.73 1959
5210.41 1941
5211.09 1800
5211.78 1792
5212.46 1820
5213.14 1837
5213.82 1718
5214.50 1750
5215.18 1716
5215.86 1708
5216.54 1674
5217.22 1680
5217.91 1713
5218.59 1694
5219.27 1828
5219.95 1822
5220.63 1890
5221.31 1766
5222.00 1701
5222.68 1679
5223.36 1713
5224.04 1840
5224.72 1815
5225.40 1772
5226.09 1712
5226.77 1653
5227.45 1701
5228.13 1742
5228.81 1719
5229.50 1746
5230.18 1756
5230.86 1831
5231.54 1881
5232.22 1775
5232.91 1737
5233.59 1767
5234.27 1823
5234.95 1820
5235.64 1847
5236.32 1795
5237.00 1710
5237.68 1843
5238.37 1895
5239.05 1651
5239.73 1684
5240.42 1822
5241.10 1661
5241.78 1596
5242.46 1638
5243.15 1762
5243.83 1788
5244.51 1710
5245.20 1767
5245.88 1850
5246.56 1825
5247.25 1973
5247.93 2062
5248.61 2080
5249.30 2210
5249.98 2350
5250.66 2280
5251.35 2268
5252.03 2186
5252.71 2178
5253.40 2133
5254.08 1911
5254.77 1814
5255.45 1752
5256.13 1871
5256.82 1702
5257.50 1591
5258.18 1512
5258.87 1709
5259.55 1714
5260.24 1716
5260.92 1752
5261.61 1703
5262.29 1695
5262.97 1722
5263.66 1771
5264.34 1820
5265.03 1639
5265.71 1608
5266.40 1841
5267.08 1774
5267.76 1706
5268.45 1728
5269.13 1711
5269.82 1630
5270.50 1723
5271.19 1718
5271.87 1717
5272.56 1621
5273.24 1707
5273.93 1634
5274.61 1603
5275.30 1500
5275.98 1721
5276.67 1801
5277.35 1877
5278.04 1962
5278.72 1824
5279.41 2004
5280.10 1957
5280.78 1944
5281.47 2062
5282.15 1930
5282.84 2137
5283.52 2135
5284.21 2130
5284.89 1894
5285.58 1846
5286.27 1933
5286.95 1889
5287.64 1996
5288.32 1855
5289.01 1813
5289.70 1749
5290.38 1704
5291.07 1938
5291.75 1863
5292.44 1694
5293.13 1787
5293.81 1887
5294.50 1701
5295.19 1612
5295.87 1564
5296.56 1687
5297.24 1769
5297.93 1828
5298.62 1826
5299.30 1809
5299.99 1747
5300.68 1822
5301.36 1853
5302.05 1842
5302.74 1751
5303.43 1798
5304.11 1765
5304.80 1757
5305.49 1903
5306.17 1862
5306.86 1813
5307.55 1773
5308.24 1840
5308.92 1851
5309.61 1828
5310.30 1837
5310.98 1744
5311.67 1920
5312.36 1960
5313.05 1726
5313.73 1671
5314.42 1777
5315.11 1687
5315.80 1702
5316.49 1615
5317.17 1769
5317.86 1796
5318.55 1752
5319.24 1939
5319.92 1988
5320.61 1954
5321.30 2001
5321.99 2050
5322.68 2097
5323.37 1954
5324.05 1803
5324.74 1773
5325.43 1866
5326.12 1564
5326.81 1640
5327.50 1611
5328.18 1746
5328.87 1805
5329.56 1829
5330.25 1804
5330.94 1722
5331.63 1791
5332.32 1946
5333.01 1683
5333.69 1645
5334.38 1720
5335.07 1808
5335.76 1813
5336.45 1707
5337.14 1785
5337.83 1813
5338.52 1673
5339.21 1696
5339.90 1715
5340.59 1866
5341.27 1846
5341.96 1774
5342.65 1807
5343.34 1858
5344.03 1815
5344.72 1878
5345.41 1813
5346.10 1788
5346.79 1815
5347.48 1961
5348.17 1931
5348.86 1833
5349.55 2078
5350.24 2260
5350.93 2348
5351.62 2284
5352.31 2222
5353.00 2392
5353.69 2183
5354.38 2181
5355.07 2050
5355.76 1986
5356.45 1990
5357.14 1798
5357.83 1663
5358.52 1895
5359.21 1659
5359.90 1685
5360.60 1822
5361.29 1721
5361.98 1788
5362.67 1841
5363.36 1789
5364.05 1683
5364.74 1677
5365.43 1619
5366.12 1712
5366.81 1573
5367.50 1721
5368.19 1631
5368.89 1664
5369.58 1653
5370.27 1587
5370.96 1621
5371.65 1742
5372.34 1576
5373.03 1619
5373.73 1613
5374.42 1624
5375.11 1534
5375.80 1526
5376.49 1498
5377.18 1512
5377.87 1562
5378.57 1635
5379.26 1687
5379.95 1615
5380.64 1547
5381.33 1503
5382.03 1565
5382.72 1545
5383.41 1586
5384.10 1631
5384.79 1576
5385.49 1608
5386.18 1649
5386.87 1621
5387.56 1586
5388.26 1708
5388.95 1881
5389.64 1896
5390.33 1876
5391.03 1924
5391.72 1756
5392.41 1739
5393.10 1675
5393.80 1722
5394.49 1839
5395.18 1724
5395.88 1681
5396.57 1640
5397.26 1656
5397.95 1570
5398.65 1655
5399.34 1605
5400.03 1580
5400.73 1546
5401.42 1680
5402.11 1502
5402.81 1525
5403.50 1503
5404.19 1595
5404.89 1685
5405.58 1643
5406.27 1573
5406.97 1649
5407.66 1636
5408.36 1716
5409.05 1809
5409.74 1714
5410.44 1748
5411.13 1647
5411.82 1873
5412.52 1722
5413.21 1719
5413.91 1742
5414.60 1669
5415.29 1642
5415.99 1602
5416.68 1533
5417.38 1502
5418.07 1600
5418.77 1651
5419.46 1669
5420.15 1638
5420.85 1648
5421.54 1754
5422.24 1800
5422.93 1674
5423.63 1680
5424.32 1766
5425.02 1762
5425.71 1538
5426.41 1537
5427.10 1668
5427.80 1581
5428.49 1645
5429.19 1635
5429.88 1673
5430.58 1561
5431.27 1629
5431.97 1729
5432.66 1870
5433.36 1786
5434.05 1810
5434.75 1671
5435.44 1680
5436.14 1819
5436.83 1764
5437.53 1732
5438.23 1869
5438.92 1988
5439.62 1777
5440.31 1655
5441.01 1718
5441.70 1725
5442.40 1855
5443.10 1796
5443.79 1908
5444.49 2001
5445.18 2084
5445.88 2056
5446.58 2149
5447.27 2287
5447.97 2289
5448.67 2269
5449.36 2309
5450.06 2219
5450.75 2263
5451.45 2345
5452.15 2284
5452.84 2109
5453.54 2095
5454.24 2120
5454.93 2027
5455.63 1977
5456.33 1944
5457.02 1773
5457.72 1881
5458.42 1939
5459.11 2027
5459.81 1962
5460.51 2192
5461.21 2269
5461.90 2298
5462.60 2491
5463.30 2554
5463.99 2424
5464.69 2544
5465.39 2671
5466.09 2693
5466.78 2664
5467.48 2369
5468.18 2352
5468.88 2300
5469.57 2245
5470.27 2255
5470.97 2094
5471.67 2156
5472.37 2093
5473.06 2089
5473.76 2080
5474.46 2164
5475.16 2122
5475.85 2193
5476.55 2224
5477.25 2169
5477.95 2189
5478.65 2412
5479.35 2556
5480.04 2454
5480.74 2510
5481.44 2634
5482.14 2643
5482.84 2770
5483.54 2556
5484.23 2448
5484.93 2611
5485.63 2388
5486.33 2257
5487.03 2318
5487.73 2235
5488.43 2266
5489.13 2308
5489.82 2277
5490.52 2308
5491.22 2326
5491.92 2375
5492.62 2441
5493.32 2445
5494.02 2518
5494.72 2297
5495.42 2237
5496.12 2500
5496.82 2537
5497.52 2608
5498.21 2609
5498.91 3053
5499.61 3453
5500.31 3626
5501.01 3718
5501.71 3894
5502.41 3949
5503.11 3802
5503.81 3597
5504.51 3383
5505.21 3031
5505.91 2854
5506.61 2601
5507.31 2417
5508.01 2490
5508.71 2484
5509.41 2488
5510.11 2533
5510.81 2379
5511.51 2452
5512.21 2284
5512.91 2282
5513.61 2302
5514.31 2250
5515.01 2365
5515.72 2201
5516.42 2142
5517.12 2078
5517.82 2177
5518.52 2487
5519.22 2290
5519.92 2355
5520.62 2353
5521.32 2235
5522.02 2279
5522.72 2507
5523.42 2453
5524.13 2268
5524.83 2033
5525.53 1975
5526.23 2019
5526.93 1903
5527.63 1928
5528.33 1890
5529.03 1825
5529.74 1846
5530.44 1863
5531.14 1805
5531.84 1921
5532.54 1834
5533.24 1926
5533.95 1730
5534.65 1782
5535.35 1726
5536.05 1776
5536.75 1857
5537.45 1721
5538.16 1780
5538.86 1640
5539.56 1782
5540.26 1833
5540.96 1745
5541.67 1814
5542.37 1791
5543.07 1702
5543.77 1636
5544.48 1767
5545.18 1770
5545.88 1734
5546.58 1843
5547.29 1865
5547.99 1974
5548.69 2003
5549.39 1926
5550.10 1906
5550.80 1868
5551.50 1896
5552.21 1862
5552.91 1844
5553.61 1726
5554.31 1865
5555.02 1612
5555.72 1663
5556.42 1603
5557.13 1664
5557.83 1624
5558.53 1668
5559.24 1709
5559.94 1685
5560.64 1723
5561.35 1673
5562.05 1682
5562.75 1813
5563.46 1783
5564.16 1736
5564.86 1662
5565.57 1752
5566.27 1749
5566.98 1672
5567.68 1610
5568.38 1702
5569.09 1708
5569.79 1557
5570.50 1536
5571.20 1554
5571.90 1601
5572.61 1667
5573.31 1646
5574.02 1695
5574.72 1583
5575.42 1668
5576.13 1628
5576.83 1657
5577.54 1841
5578.24 1609
5578.95 1666
5579.65 1654
5580.36 1683
5581.06 1674
5581.77 1714
5582.47 1821
5583.18 1652
5583.88 1654
5584.59 1701
5585.29 1591
5586.00 1645
5586.70 1554
5587.41 1706
5588.11 1712
5588.82 1638
5589.52 1534
5590.23 1547
5590.93 1529
5591.64 1469
5592.34 1513
5593.05 1543
5593.75 1629
5594.46 1579
5595.16 1533
5595.87 1509
5596.58 1562
5597.28 1506
5597.99 1528
5598.69 1633
5599.40 1680
5600.10 1604
5600.81 1579
5601.52 1504
5602.22 1394
5602.93 1479
5603.64 1462
5604.34 1469
5605.05 1417
5605.75 1356
5606.46 1483
5607.17 1563
5607.87 1546
5608.58 1516
5609.29 1529
5609.99 1504
5610.70 1553
5611.41 1579
5612.11 1484
5612.82 1465
5613.53 1402
5614.23 1533
5614.94 1520
5615.65 1481
5616.35 1402
5617.06 1522
5617.77 1656
5618.47 1541
5619.18 1387
5619.89 1438
5620.60 1463
5621.30 1487
5622.01 1612
5622.72 1576
5623.42 1520
5624.13 1589
5624.84 1686
5625.55 1602
5626.25 1432
5626.96 1532
5627.67 1572
5628.38 1546
5629.09 1464
5629.79 1550
5630.50 1588
5631.21 1574
5631.92 1555
5632.62 1615
5633.33 1600
5634.04 1573
5634.75 1657
5635.46 1543
5636.16 1545
5636.87 1507
5637.58 1488
5638.29 1665
5639.00 1666
5639.71 1556
5640.41 1571
5641.12 1647
5641.83 1538
5642.54 1595
5643.25 1704
5643.96 1460
5644.67 1599
5645.38 1548
5646.08 1604
5646.79 1599
5647.50 1696
5648.21 1616
5648.92 1671
5649.63 1721
5650.34 1620
5651.05 1649
5651.76 1692
5652.47 1545
5653.17 1643
5653.88 1616
5654.59 1649
5655.30 1665
5656.01 1584
5656.72 1719
5657.43 1724
5658.14 1853
5658.85 1653
5659.56 1824
5660.27 1785
5660.98 1675
5661.69 1687
5662.40 1710
5663.11 1716
5663.82 1685
5664.53 1702
5665.24 1707
5665.95 1468
5666.66 1603
5667.37 1750
5668.08 1561
5668.79 1561
5669.50 1570
5670.21 1629
5670.92 1604
5671.63 1835
5672.34 1849
5673.05 1705
5673.76 1726
5674.47 1706
5675.18 1782
5675.89 1567
5676.60 1650
5677.31 1715
5678.03 1508
5678.74 1511
5679.45 1520
5680.16 1585
5680.87 1475
5681.58 1581
5682.29 1658
5683.00 1545
5683.71 1696
5684.42 1708
5685.14 1574
5685.85 1685
5686.56 1598
5687.27 1655
5687.98 1550
5688.69 1535
5689.40 1528
5690.12 1638
5690.83 1624
5691.54 1566
5692.25 1493
5692.96 1521
5693.67 1517
5694.39 1511
5695.10 1627
5695.81 1532
5696.52 1433
5697.23 1437
5697.95 1383
5698.66 1413
5699.37 1531
5700.08 1349
5700.79 1463
5701.51 1539
5702.22 1593
5702.93 1575
5703.64 1431
5704.36 1545
5705.07 1470
5705.78 1512
5706.49 1530
5707.21 1562
5707.92 1403
5708.63 1522
5709.35 1533
5710.06 1429
5710.77 1464
5711.48 1509
5712.20 1521
5712.91 1534
5713.62 1572
5714.34 1392
5715.05 1367
5715.76 1460
5716.48 1525
5717.19 1548
5717.90 1394
5718.61 1371
5719.33 1440
5720.04 1557
5720.76 1615
5721.47 1403
5722.18 1578
5722.90 1665
5723.61 1443
5724.32 1546
5725.04 1569
5725.75 1727
5726.46 1734
5727.18 1783
5727.89 1759
5728.61 2034
5729.32 1877
5730.03 1778
5730.75 1840
5731.46 1948
5732.18 1824
5732.89 1853
5733.61 1779
5734.32 1630
5735.03 1566
5735.75 1613
5736.46 1564
5737.18 1682
5737.89 1670
5738.61 1620
5739.32 1588
5740.04 1634
5740.75 1631
5741.47 1577
5742.18 1508
5742.89 1659
5743.61 1712
5744.32 1603
5745.04 1623
5745.75 1647
5746.47 1671
5747.19 1612
5747.90 1528
5748.62 1507
5749.33 1554
5750.05 1554
5750.76 1597
5751.48 1524
5752.19 1570
5752.91 1653
5753.62 1805
5754.34 1802
5755.05 1892
5755.77 2000
5756.49 1913
5757.20 1915
5757.92 1867
5758.63 1702
5759.35 1585
5760.06 1670
5760.78 1735
5761.50 1610
5762.21 1647
5762.93 1642
5763.65 1607
5764.36 1583
5765.08 1486
5765.79 1505
5766.51 1602
5767.23 1687
5767.94 1641
5768.66 1637
5769.38 1630
5770.09 1643
5770.81 1703
5771.53 1603
5772.24 1686
5772.96 1689
5773.68 1594
5774.39 1587
5775.11 1642
5775.83 1592
5776.54 1725
5777.26 1764
5777.98 1724
5778.69 1644
5779.41 1675
5780.13 1595
5780.85 1610
5781.56 1727
5782.28 1749
5783.00 1590
5783.72 1660
5784.43 1810
5785.15 1776
5785.87 1592
5786.59 1629
5787.30 1589
5788.02 1695
5788.74 1744
5789.46 1648
5790.17 1664
5790.89 1756
5791.61 1887
5792.33 1813
5793.05 1906
5793.76 1912
5794.48 1903
5795.20 1950
5795.92 1998
5796.64 1994
5797.35 2144
5798.07 2413
5798.79 2676
5799.51 2905
5800.23 3238
5800.95 3633
5801.66 3583
5802.38 3406
5803.10 3144
5803.82 2904
5804.54 2788
5805.26 2649
5805.98 2360
5806.70 2272
5807.41 2169
5808.13 2073
5808.85 2207
5809.57 2054
5810.29 1935
5811.01 1911
5811.73 1995
5812.45 1830
5813.17 1837
5813.89 1938
5814.61 1944
5815.32 1896
5816.04 1985
5816.76 2016
5817.48 1907
5818.20 1858
5818.92 1941
5819.64 1853
5820.36 1790
5821.08 1856
5821.80 1773
5822.52 1761
5823.24 1747
5823.96 1718
5824.68 1774
5825.40 1775
5826.12 1836
5826.84 1603
5827.56 1646
5828.28 1757
5829.00 1863
5829.72 1799
5830.44 1759
5831.16 1786
5831.88 1771
5832.60 1718
5833.32 1622
5834.04 1678
5834.76 1599
5835.48 1654
5836.21 1659
5836.93 1643
5837.65 1681
5838.37 1699
5839.09 1702
5839.81 1671
5840.53 1628
5841.25 1649
5841.97 1662
5842.69 1703
5843.41 1748
5844.14 1610
5844.86 1500
5845.58 1712
5846.30 1709
5847.02 1664
5847.74 1617
5848.46 1614
5849.18 1757
5849.91 1597
5850.63 1530
5851.35 1693
5852.07 1638
5852.79 1691
5853.51 1822
5854.24 1613
5854.96 1497
5855.68 1634
5856.40 1563
5857.12 1724
5857.85 1628
5858.57 1664
5859.29 1757
5860.01 1602
5860.73 1732
5861.46 1538
5862.18 1494
5862.90 1581
5863.62 1480
5864.35 1630
5865.07 1562
5865.79 1603
5866.51 1632
5867.24 1576
5867.96 1525
5868.68 1558
5869.40 1562
5870.13 1602
5870.85 1651
5871.57 1648
5872.29 1702
5873.02 1485
5873.74 1466
5874.46 1564
5875.19 1625
5875.91 1652
5876.63 1617
5877.36 1489
5878.08 1607
5878.80 1644
5879.53 1657
5880.25 1680
5880.97 1664
5881.70 1713
5882.42 1575
5883.14 1694
5883.87 1600
5884.59 1638
5885.31 1613
5886.04 1593
5886.76 1663
5887.49 1742
5888.21 1663
5888.93 1509
5889.66 1554
5890.38 1643
5891.11 1496
5891.83 1486
5892.55 1563
5893.28 1536
5894.00 1657
5894.73 1611
5895.45 1535
5896.17 1520
5896.90 1644
5897.62 1677
5898.35 1554
5899.07 1520
5899.80 1607
5900.52 1609
5901.25 1603
5901.97 1575
5902.70 1584
5903.42 1599
5904.15 1631
5904.87 1725
5905.60 1680
5906.32 1677
5907.05 1799
5907.77 1782
5908.50 1693
5909.22 1666
5909.95 1626
5910.67 1682
5911.40 1662
5912.12 1567
5912.85 1616
5913.57 1632
5914.30 1656
5915.02 1663
5915.75 1776
5916.47 1774
5917.20 1783
5917.93 1748
5918.65 1742
5919.38 1750
5920.10 1789
5920.83 1778
5921.55 1820
5922.28 1846
5923.01 1791
5923.73 1771
5924.46 1801
5925.18 1724
5925.91 1704
5926.64 1848
5927.36 1919
5928.09 1793
5928.82 1834
5929.54 1885
5930.27 1848
5931.00 1924
5931.72 1969
5932.45 1885
5933.18 1934
5933.90 2075
5934.63 1997
5935.36 1989
5936.08 1953
5936.81 2168
5937.54 2231
5938.26 2158
5938.99 2154
5939.72 2158
5940.44 2164
5941.17 2295
5941.90 2227
5942.63 2204
5943.35 2244
5944.08 2370
5944.81 2323
5945.53 2283
5946.26 2314
5946.99 2235
5947.72 2417
5948.44 2395
5949.17 2627
5949.90 2714
5950.63 2677
5951.36 2742
5952.08 2586
5952.81 2735
5953.54 2831
5954.27 2950
5954.99 2844
5955.72 3003
5956.45 2805
5957.18 2727
5957.91 2697
5958.63 2744
5959.36 2663
5960.09 2757
5960.82 2638
5961.55 2845
5962.28 2845
5963.00 2934
5963.73 2954
5964.46 3185
5965.19 3298
5965.92 3448
5966.65 3642
5967.38 3674
5968.11 3647
5968.83 3989
5969.56 3864
5970.29 3646
5971.02 3787
5971.75 3783
5972.48 3374
5973.21 3277
5973.94 3316
5974.67 3350
5975.40 3240
5976.12 3201
5976.85 3354
5977.58 3443
5978.31 3413
5979.04 3286
5979.77 3416
5980.50 3514
5981.23 3456
5981.96 3571
5982.69 3575
5983.42 3633
5984.15 3728
5984.88 3862
5985.61 3865
5986.34 3689
5987.07 3730
5987.80 3538
5988.53 3697
5989.26 3625
5989.99 3608
5990.72 3617
5991.45 3662
5992.18 3682
5992.91 3774
5993.64 3783
5994.37 3812
5995.10 3830
5995.83 3912
5996.56 3978
5997.29 4085
5998.02 4096
5998.75 3866
5999.48 3868
6000.21 3753
6000.95 3830
6001.68 3776
6002.41 3712
6003.14 3577
6003.87 3632
6004.60 3865
6005.33 3679
6006.06 3771
6006.79 3851
6007.52 4258
6008.26 4447
6008.99 4679
6009.72 5106
6010.45 5900
6011.18 6573
6011.91 7076
6012.64 7773
6013.38 8160
6014.11 8598
6014.84 8910
6015.57 8370
6016.30 8011
6017.03 7670
6017.77 6782
6018.50 6162
6019.23 5736
6019.96 5111
6020.69 4715
6021.42 4268
6022.16 3861
6022.89 3652
6023.62 3449
6024.35 3300
6025.09 3249
6025.82 3143
6026.55 3215
6027.28 3150
6028.02 3075
6028.75 3057
6029.48 2904
6030.21 2841
6030.95 2886
6031.68 2801
6032.41 2889
6033.14 2758
6033.88 2602
6034.61 2640
6035.34 2667
6036.07 2583
6036.81 2606
6037.54 2813
6038.27 2788
6039.01 2731
6039.74 2776
6040.47 2984
6041.21 3043
6041.94 2996
6042.67 2988
6043.41 3069
6044.14 2988
6044.87 2828
6045.61 3173
6046.34 3077
6047.07 3091
6047.81 3065
6048.54 3202
6049.27 3244
6050.01 3316
6050.74 3343
6051.48 3555
6052.21 3640
6052.94 3908
6053.68 3803
6054.41 3815
6055.15 3870
6055.88 3503
6056.61 3341
6057.35 3455
6058.08 3308
6058.82 3333
6059.55 3047
6060.29 3156
6061.02 3044
6061.75 3007
6062.49 3117
6063.22 3048
6063.96 2995
6064.69 3069
6065.43 3212
6066.16 3076
6066.90 3122
6067.63 3024
6068.37 2985
6069.10 2986
6069.84 2999
6070.57 3043
6071.31 2919
6072.04 2899
6072.78 2807
6073.51 2712
6074.25 2641
6074.98 2557
6075.72 2638
6076.45 2662
6077.19 2595
6077.92 2629
6078.66 2555
6079.39 2649
6080.13 2635
6080.87 2702
6081.60 2525
6082.34 2778
6083.07 2654
6083.81 2642
6084.54 2606
6085.28 2564
6086.02 2502
6086.75 2554
6087.49 2494
6088.22 2576
6088.96 2563
6089.70 2527
6090.43 2595
6091.17 2663
6091.91 2653
6092.64 2556
6093.38 2720
6094.11 2675
6094.85 2561
6095.59 2562
6096.32 2638
6097.06 2471
6097.80 2365
6098.53 2428
6099.27 2428
6100.01 2378
6100.74 2394
6101.48 2394
6102.22 2437
6102.96 2550
6103.69 2380
6104.43 2441
6105.17 2384
6105.90 2452
6106.64 2492
6107.38 2460
6108.12 2297
6108.85 2512
6109.59 2355
6110.33 2384
6111.06 2313
6111.80 2394
6112.54 2493
6113.28 2451
6114.01 2677
6114.75 2671
6115.49 2512
6116.23 2549
6116.97 2451
6117.70 2526
6118.44 2611
6119.18 2500
6119.92 2361
6120.66 2509
6121.39 2452
6122.13 2361
6122.87 2488
6123.61 2501
6124.35 2661
6125.08 2707
6125.82 2572
6126.56 2551
6127.30 2716
6128.04 2790
6128.78 2579
6129.52 2663
6130.25 2733
6130.99 2661
6131.73 2678
6132.47 2685
6133.21 2667
6133.95 2567
6134.69 2743
6135.43 2826
6136.16 2696
6136.90 2729
6137.64 2792
6138.38 2869
6139.12 2782
6139.86 2879
6140.60 2759
6141.34 2820
6142.08 2723
6142.82 2560
6143.56 2766
6144.30 2764
6145.04 2692
6145.77 2668
6146.51 2545
6147.25 2708
6147.99 2770
6148.73 2711
6149.47 2936
6150.21 3012
6150.95 2833
6151.69 2904
6152.43 2959
6153.17 2823
6153.91 2931
6154.65 3104
6155.39 2973
6156.13 2947
6156.87 2997
6157.61 3231
6158.35 3101
6159.09 3058
6159.83 3099
6160.58 3228
6161.32 3244
6162.06 3083
6162.80 3339
6163.54 3535
6164.28 3732
6165.02 3847
6165.76 3942
6166.50 4310
6167.24 4269
6167.98 4562
6168.72 4450
6169.46 4475
6170.20 4400
6170.95 4548
6171.69 4452
6172.43 4229
6173.17 4113
6173.91 3900
6174.65 4030
6175.39 3958
6176.13 3918
6176.88 4010
6177.62 3970
6178.36 4058
6179.10 3913
6179.84 4078
6180.58 4049
6181.33 4016
6182.07 3990
6182.81 4142
6183.55 4256
6184.29 4211
6185.03 4205
6185.78 4374
6186.52 4337
6187.26 4395
6188.00 4426
6188.74 4671
6189.49 4622
6190.23 4963
6190.97 4966
6191.71 5055
6192.46 5071
6193.20 5218
6193.94 5291
6194.68 5293
6195.43 5378
6196.17 5387
6196.91 5426
6197.65 5362
6198.40 5382
6199.14 5300
6199.88 5458
6200.62 5335
6201.37 5266
6202.11 5154
6202.85 5277
6203.60 5697
6204.34 6242
6205.08 7280
6205.83 8218
6206.57 10040
6207.31 12319
6208.06 14746
6208.80 17106
6209.54 19010
6210.29 20515
6211.03 21186
6211.77 20410
6212.52 19262
6213.26 17572
6214.00 15083
6214.75 12929
6215.49 10893
6216.23 8921
6216.98 7660
6217.72 6777
6218.47 5952
6219.21 5501
6219.95 4959
6220.70 4692
6221.44 4597
6222.19 4739
6222.93 4840
6223.67 5060
6224.42 5278
6225.16 5369
6225.91 5375
6226.65 5326
6227.40 5027
6228.14 4980
6228.89 4562
6229.63 4323
6230.37 4001
6231.12 3742
6231.86 3594
6232.61 3485
6233.35 3412
6234.10 3393
6234.84 3290
6235.59 3429
6236.33 3423
6237.08 3474
6237.82 3457
6238.57 3534
6239.31 3317
6240.06 3413
6240.80 3509
6241.55 3513
6242.29 3661
6243.04 3703
6243.79 3874
6244.53 4008
6245.28 3946
6246.02 4206
6246.77 4413
6247.51 4520
6248.26 4902
6249.00 5138
6249.75 5101
6250.50 5185
6251.24 5022
6251.99 4905
6252.73 4626
6253.48 4338
6254.23 4085
6254.97 4104
6255.72 3940
6256.46 3827
6257.21 4049
6257.96 3977
6258.70 3925
6259.45 4024
6260.20 3870
6260.94 3941
6261.69 3848
6262.44 3749
6263.18 3760
6263.93 3729
6264.68 3755
6265.42 3636
6266.17 3515
6266.92 3568
6267.66 3450
6268.41 3561
6269.16 3556
6269.90 3559
6270.65 3424
6271.40 3422
6272.14 3403
6272.89 3453
6273.64 3511
6274.39 3484
6275.13 3615
6275.88 3716
6276.63 3776
6277.38 3898
6278.12 3819
6278.87 3933
6279.62 3904
6280.37 3648
6281.11 3600
6281.86 3656
6282.61 3494
6283.36 3359
6284.10 3278
6284.85 3195
6285.60 3232
6286.35 3209
6287.10 3224
6287.84 3206
6288.59 3203
6289.34 3281
6290.09 3156
6290.84 3165
6291.59 3061
6292.33 2979
6293.08 2995
6293.83 2944
6294.58 2815
6295.33 2754
6296.08 2715
6296.82 2826
6297.57 2850
6298.32 2710
6299.07 2592
6299.82 2707
6300.57 2699
6301.32 2795
6302.07 2745
6302.81 2655
6303.56 2690
6304.31 2584
6305.06 2666
6305.81 2731
6306.56 2519
6307.31 2614
6308.06 2696
6308.81 2557
6309.56 2748
6310.31 2697
6311.06 2748
6311.81 2714
6312.56 2768
6313.30 2757
6314.05 2778
6314.80 2800
6315.55 2682
6316.30 2617
6317.05 2658
6317.80 2831
6318.55 2793
6319.30 2671
6320.05 2605
6320.80 2727
6321.55 2468
6322.30 2585
6323.05 2578
6323.80 2515
6324.55 2500
6325.30 2581
6326.05 2530
6326.80 2475
6327.56 2289
6328.31 2429
6329.06 2358
6329.81 2285
6330.56 2340
6331.31 2256
6332.06 2265
6332.81 2261
6333.56 2187
6334.31 2123
6335.06 2206
6335.81 2269
6336.56 2178
6337.31 2150
6338.07 2259
6338.82 2335
6339.57 2348
6340.32 2367
6341.07 2256
6341.82 2453
6342.57 2345
6343.32 2140
6344.08 2192
6344.83 2155
6345.58 2240
6346.33 2380
6347.08 2151
6347.83 2223
6348.58 2225
6349.34 2389
6350.09 2360
6350.84 2411
6351.59 2379
6352.34 2595
6353.10 2460
6353.85 2551
6354.60 2405
6355.35 2403
6356.10 2538
6356.86 2383
6357.61 2288
6358.36 2278
6359.11 2484
6359.87 2366
6360.62 2420
6361.37 2298
6362.12 2275
6362.87 2100
6363.63 2198
6364.38 2204
6365.13 2047
6365.89 2177
6366.64 2109
6367.39 2054
6368.14 2227
6368.90 2211
6369.65 2169
6370.40 2133
6371.16 2104
6371.91 2143
6372.66 2209
6373.41 2170
6374.17 2120
6374.92 2192
6375.67 2232
6376.43 2098
6377.18 2108
6377.93 2146
6378.69 2168
6379.44 2172
6380.19 2175
6380.95 2247
6381.70 2273
6382.46 2264
6383.21 2150
6383.96 2157
6384.72 2221
6385.47 2336
6386.22 2270
6386.98 2154
6387.73 2125
6388.49 2170
6389.24 2243
6389.99 2083
6390.75 2088
6391.50 2286
6392.26 2170
6393.01 2097
6393.77 2228
6394.52 2265
6395.28 2101
6396.03 2014
6396.78 2165
6397.54 2188
6398.29 2112
6399.05 1993
6399.80 2041
6400.56 2188
6401.31 2135
6402.07 2047
6402.82 2017
6403.58 2059
6404.33 2103
6405.09 1990
6405.84 2095
6406.60 2044
6407.35 2037
6408.11 2187
6408.86 2228
6409.62 2280
6410.37 2196
6411.13 2220
6411.88 2315
6412.64 2249
6413.39 2284
6414.15 2181
6414.91 2240
6415.66 2257
6416.42 2130
6417.17 2038
6417.93 2198
6418.68 2176
6419.44 2082
6420.20 2115
6420.95 2068
6421.71 2077
6422.46 2186
6423.22 1953
6423.98 2026
6424.73 2136
6425.49 2105
6426.24 2025
6427.00 2043
6427.76 1958
6428.51 2112
6429.27 2088
6430.03 2128
6430.78 2106
6431.54 1979
6432.30 2028
6433.05 2148
6433.81 2032
6434.57 2092
6435.32 2083
6436.08 1998
6436.84 2067
6437.59 2128
6438.35 2263
6439.11 2198
6439.87 2176
6440.62 2113
6441.38 2124
6442.14 2147
6442.89 2118
6443.65 2198
6444.41 2158
6445.17 2209
6445.92 2254
6446.68 2227
6447.44 2268
6448.20 2200
6448.95 2222
6449.71 2174
6450.47 2331
6451.23 2318
6451.98 2157
6452.74 2212
6453.50 2313
6454.26 2372
6455.02 2438
6455.77 2319
6456.53 2392
6457.29 2407
6458.05 2423
6458.81 2426
6459.56 2364
6460.32 2395
6461.08 2448
6461.84 2508
6462.60 2435
6463.36 2417
6464.11 2407
6464.87 2564
6465.63 2524
6466.39 2470
6467.15 2555
6467.91 2638
6468.67 2694
6469.43 2615
6470.18 2702
6470.94 2665
6471.70 2742
6472.46 2652
6473.22 2683
6473.98 2718
6474.74 2672
6475.50 2714
6476.26 2959
6477.02 2843
6477.77 2863
6478.53 2995
6479.29 2796
6480.05 2823
6480.81 2900
6481.57 2862
6482.33 3130
6483.09 3088
6483.85 3048
6484.61 3080
6485.37 3197
6486.13 3182
6486.89 3208
6487.65 3416
6488.41 3431
6489.17 3296
6489.93 3306
6490.69 3330
6491.45 3580
6492.21 3650
6492.97 3831
6493.73 3738
6494.49 3817
6495.25 4061
6496.01 4116
6496.77 4185
6497.53 4007
6498.29 4142
6499.05 4256
6499.81 4210
6500.57 4068
6501.33 4234
6502.10 4099
6502.86 4169
6503.62 4072
6504.38 4023
6505.14 4247
6505.90 4201
6506.66 4322
6507.42 4119
6508.18 4414
6508.94 4701
6509.71 4867
6510.47 4901
6511.23 5050
6511.99 4929
6512.75 4991
6513.51 5037
6514.27 4840
6515.03 4788
6515.80 4612
6516.56 4613
6517.32 4780
6518.08 4953
6518.84 5101
6519.60 5169
6520.37 5279
6521.13 5397
6521.89 5573
6522.65 5953
6523.41 5947
6524.18 6276
6524.94 6363
6525.70 6514
6526.46 7064
6527.22 7294
6527.99 7227
6528.75 7527
6529.51 7534
6530.27 7589
6531.04 7569
6531.80 7577
6532.56 7973
6533.32 9035
6534.09 10425
6534.85 12573
6535.61 14978
6536.37 17366
6537.14 19279
6537.90 20592
6538.66 20244
6539.42 19479
6540.19 17208
6540.95 15371
6541.71 13129
6542.48 11271
6543.24 9264
6544.00 7892
6544.77 6905
6545.53 5928
6546.29 5457
6547.06 5021
6547.82 4670
6548.58 4604
6549.35 4281
6550.11 4256
6550.87 4269
6551.64 4212
6552.40 4062
6553.16 4077
6553.93 4208
6554.69 4134
6555.46 4047
6556.22 4089
6556.98 3819
6557.75 3644
6558.51 3595
6559.28 3748
6560.04 3822
6560.80 3761
6561.57 3911
6562.33 3943
6563.10 4102
6563.86 4114
6564.63 4295
6565.39 4351
6566.15 4562
6566.92 4592
6567.68 4507
6568.45 4438
6569.21 4363
6569.98 4433
6570.74 4539
6571.51 4479
6572.27 4675
6573.04 4916
6573.80 5091
6574.57 5167
6575.33 5250
6576.10 5405
6576.86 5572
6577.63 5520
6578.39 5658
6579.16 5708
6579.92 5588
6580.69 5578
6581.45 5519
6582.22 5476
6582.98 5550
6583.75 5130
6584.51 4956
6585.28 4866
6586.05 4870
6586.81 4823
6587.58 4722
6588.34 4785
6589.11 4787
6589.87 4898
6590.64 5142
6591.41 5282
6592.17 5451
6592.94 5949
6593.70 6216
6594.47 6633
6595.24 6576
6596.00 6671
6596.77 6615
6597.54 6563
6598.30 6130
6599.07 5742
6599.83 5626
6600.60 5288
6601.37 5013
6602.13 4693
6602.90 4373
6603.67 4375
6604.43 4143
6605.20 3944
6605.97 4036
6606.73 3946
6607.50 3920
6608.27 3946
6609.04 3994
6609.80 3998
6610.57 3811
6611.34 3871
6612.10 3888
6612.87 3716
6613.64 3966
6614.40 3783
6615.17 3469
6615.94 3499
6616.71 3473
6617.47 3472
6618.24 3523
6619.01 3524
6619.78 3405
6620.54 3442
6621.31 3330
6622.08 3368
6622.85 3476
6623.62 3334
6624.38 3303
6625.15 3153
6625.92 3200
6626.69 3197
6627.46 3150
6628.22 3172
6628.99 3182
6629.76 3222
6630.53 3376
6631.30 3385
6632.06 3388
6632.83 3546
6633.60 3827
6634.37 4067
6635.14 4071
6635.91 4084
6636.67 4153
6637.44 4081
6638.21 3870
6638.98 3767
6639.75 3421
6640.52 3355
6641.29 3391
6642.06 3237
6642.83 3041
6643.59 3042
6644.36 3141
6645.13 2985
6645.90 2952
6646.67 3020
6647.44 3103
6648.21 2920
6648.98 2867
6649.75 3028
6650.52 3056
6651.29 2993
6652.06 3053
6652.82 2910
6653.59 2964
6654.36 2877
6655.13 2933
6655.90 2989
6656.67 2923
6657.44 2891
6658.21 2843
6658.98 2737
6659.75 2862
6660.52 2768
6661.29 2771
6662.06 2785
6662.83 2627
6663.60 2746
6664.37 2737
6665.14 2654
6665.91 2762
6666.68 2688
6667.45 2550
6668.22 2611
6668.99 2725
6669.77 2715
6670.54 2827
6671.31 2647
6672.08 2777
6672.85 2837
6673.62 2734
6674.39 2673
6675.16 2768
6675.93 2703
6676.70 2655
6677.47 2739
6678.24 2664
6679.01 2813
6679.79 2749
6680.56 2630
6681.33 2666
6682.10 2846
6682.87 2934
6683.64 3138
6684.41 3126
6685.18 3033
6685.96 3156
6686.73 3295
6687.50 3008
6688.27 2914
6689.04 3011
6689.81 2949
6690.58 2867
6691.36 2716
6692.13 2615
6692.90 2481
6693.67 2692
6694.44 2550
6695.22 2592
6695.99 2548
6696.76 2484
6697.53 2505
6698.30 2440
6699.08 2507
6699.85 2449
6700.62 2553
6701.39 2445
6702.17 2571
6702.94 2547
6703.71 2490
6704.48 2529
6705.26 2439
6706.03 2478
6706.80 2370
6707.57 2469
6708.35 2397
6709.12 2388
6709.89 2427
6710.66 2435
6711.44 2451
6712.21 2376
6712.98 2354
6713.76 2368
6714.53 2361
6715.30 2269
6716.08 2371
6716.85 2302
6717.62 2200
6718.39 2254
6719.17 2221
6719.94 2300
6720.71 2184
6721.49 2242
6722.26 2162
6723.04 2267
6723.81 2277
6724.58 2253
6725.36 2213
6726.13 2300
6726.90 2168
6727.68 2291
6728.45 2243
6729.23 2285
6730.00 2235
6730.77 2326
6731.55 2395
6732.32 2234
6733.10 2348
6733.87 2286
6734.64 2178
6735.42 2237
6736.19 2351
6736.97 2249
6737.74 2136
6738.52 2196
6739.29 2343
6740.06 2324
6740.84 2259
6741.61 2249
6742.39 2238
6743.16 2250
6743.94 2346
6744.71 2447
6745.49 2382
6746.26 2224
6747.04 2433
6747.81 2334
6748.59 2541
6749.36 2571
6750.14 2536
6750.91 2657
6751.69 2637
6752.46 2751
6753.24 2708
6754.01 2900
6754.79 2784
6755.56 2651
6756.34 2656
6757.12 2511
6757.89 2486
6758.67 2375
6759.44 2221
6760.22 2264
6760.99 2242
6761.77 2287
6762.55 2267
6763.32 2207
6764.10 2177
6764.87 2177
6765.65 2301
6766.43 2285
6767.20 2144
6767.98 2142
6768.75 2230
6769.53 2231
6770.31 2266
6771.08 2195
6771.86 2228
6772.64 2212
6773.41 2168
6774.19 2074
6774.96 2030
6775.74 2173
6776.52 2265
6777.29 2203
6778.07 2181
6778.85 2139
6779.62 2134
6780.40 2221
6781.18 2166
6781.96 2216
6782.73 2070
6783.51 2092
6784.29 2171
6785.06 2078
6785.84 1984
6786.62 2027
6787.40 1927
6788.17 2162
6788.95 2029
6789.73 2034
6790.50 2066
6791.28 2009
6792.06 2001
6792.84 2020
6793.61 1807
6794.39 1984
6795.17 2028
6795.95 2096
6796.73 2101
6797.50 2039
6798.28 1944
6799.06 1999
6799.84 1971
6800.62 1980
6801.39 2037
6802.17 2080
6802.95 1963
6803.73 2136
6804.51 2106
6805.28 2092
6806.06 2107
6806.84 2141
6807.62 2104
6808.40 2039
6809.18 2045
6809.95 2128
6810.73 2086
6811.51 1972
6812.29 1999
6813.07 1956
6813.85 1915
6814.63 2007
6815.41 2101
6816.18 1970
6816.96 1945
6817.74 2012
6818.52 2010
6819.30 1912
6820.08 2144
6820.86 2095
6821.64 2031
6822.42 2057
6823.20 2068
6823.98 2085
6824.76 2049
6825.54 1976
6826.31 1829
6827.09 1972
6827.87 1966
6828.65 2110
6829.43 2111
6830.21 2015
6830.99 2025
6831.77 2065
6832.55 2125
6833.33 2117
6834.11 2124
6834.89 1985
6835.67 2077
6836.45 2002
6837.23 2074
6838.01 2018
6838.79 2041
6839.57 2013
6840.35 2084
6841.13 2186
6841.91 2185
6842.69 2100
6843.47 2122
6844.25 2104
6845.04 1972
6845.82 2064
6846.60 2253
6847.38 2282
6848.16 2526
6848.94 2743
6849.72 2936
6850.50 3193
6851.28 3514
6852.06 3930
6852.84 3840
6853.62 3667
6854.41 3788
6855.19 3443
6855.97 3157
6856.75 2930
6857.53 2633
6858.31 2455
6859.09 2439
6859.87 2404
6860.66 2324
6861.44 2356
6862.22 2371
6863.00 2266
6863.78 2223
6864.56 2229
6865.35 2389
6866.13 2353
6866.91 2476
6867.69 2625
6868.47 2577
6869.25 2411
6870.04 2403
6870.82 2342
6871.60 2311
6872.38 2310
6873.16 2354
6873.95 2323
6874.73 2239
6875.51 2226
6876.29 2231
6877.08 2268
6877.86 2307
6878.64 2345
6879.42 2348
6880.21 2409
6880.99 2493
6881.77 2571
6882.55 2648
6883.34 2513
6884.12 2544
6884.90 2644
6885.69 2949
6886.47 3210
6887.25 3603
6888.03 3619
6888.82 3700
6889.60 3885
6890.38 3679
6891.17 3758
6891.95 3455
6892.73 3324
6893.52 3034
6894.30 3075
6895.08 2933
6895.87 2694
6896.65 2898
6897.43 2833
6898.22 2750
6899.00 2825
6899.78 2793
6900.57 2769
6901.35 2919
6902.14 2909
6902.92 2627
6903.70 2554
6904.49 2826
6905.27 2804
6906.06 2578
6906.84 2842
6907.62 2850
6908.41 2764
6909.19 2793
6909.98 2654
6910.76 2595
6911.54 2481
6912.33 2636
6913.11 2756
6913.90 2709
6914.68 2629
6915.47 2566
6916.25 2617
6917.04 2630
6917.82 2764
6918.61 2693
6919.39 2634
6920.18 2751
6920.96 2656
6921.75 2698
6922.53 2671
6923.32 2735
6924.10 2788
6924.89 2676
6925.67 2734
6926.46 2765
6927.24 2790
6928.03 2757
6928.81 2852
6929.60 2991
6930.38 2951
6931.17 2941
6931.95 2978
6932.74 2961
6933.52 3110
6934.31 3025
6935.10 3146
6935.88 3241
6936.67 3003
6937.45 2998
6938.24 3122
6939.02 3115
6939.81 3267
6940.60 3343
6941.38 3400
6942.17 3396
6942.95 3425
6943.74 3518
6944.53 3499
6945.31 3662
6946.10 3801
6946.89 3890
6947.67 3881
6948.46 4013
6949.25 3958
6950.03 3922
6950.82 3954
6951.61 3934
6952.39 3812
6953.18 3813
6953.97 3721
6954.75 3755
6955.54 3827
6956.33 4031
6957.11 4126
6957.90 4180
6958.69 4188
6959.47 4303
6960.26 4262
6961.05 4153
6961.84 4145
6962.62 4349
6963.41 4141
6964.20 4280
6964.98 4367
6965.77 4357
6966.56 4220
6967.35 4293
6968.13 4428
6968.92 4563
6969.71 4813
6970.50 4779
6971.28 4724
6972.07 4736
6972.86 4947
6973.65 5122
6974.44 5016
6975.22 4830
6976.01 4868
6976.80 4963
6977.59 5114
6978.38 5161
6979.16 5382
6979.95 5460
6980.74 5823
6981.53 6179
6982.32 6951
6983.11 7842
6983.89 8855
6984.68 10332
6985.47 11787
6986.26 13351
6987.05 14271
6987.84 14377
6988.63 14128
6989.41 13208
6990.20 11900
6990.99 10334
6991.78 9276
6992.57 8167
6993.36 7320
6994.15 6618
6994.94 6566
6995.73 6535
6996.52 6725
6997.30 7704
6998.09 8842
6998.88 10337
6999.67 11512
7000.46 12613
7001.25 12954
7002.04 13147
7002.83 12720
7003.62 11730
7004.41 10493
7005.20 9464
7005.99 7952
7006.78 6855
7007.57 5880
7008.36 5164
7009.15 4974
7009.94 4566
7010.73 4298
7011.52 4396
7012.31 4384
7013.10 4534
7013.89 4547
7014.68 4571
7015.47 4447
7016.26 4267
7017.05 4285
7017.84 4212
7018.63 4118
7019.42 4010
7020.21 3780
7021.00 3711
7021.79 3442
7022.58 3507
7023.37 3812
7024.16 4125
7024.95 3935
7025.75 3837
7026.54 3938
7027.33 3873
7028.12 4143
7028.91 4107
7029.70 3845
7030.49 3731
7031.28 3613
7032.07 3567
7032.86 3458
7033.66 3397
7034.45 3402
7035.24 3290
7036.03 3407
7036.82 3419
7037.61 3273
7038.40 3457
7039.20 3629
7039.99 3683
7040.78 3645
7041.57 3714
7042.36 3663
7043.15 3640
7043.95 3611
7044.74 3423
7045.53 3204
7046.32 3325
7047.11 3317
7047.91 3301
7048.70 3334
7049.49 3517
7050.28 3654
7051.07 3829
7051.87 3798
7052.66 3675
7053.45 3636
7054.24 3301
7055.04 3443
7055.83 3440
7056.62 3278
7057.41 3116
7058.21 3132
7059.00 3012
7059.79 3119
7060.58 3095
7061.38 3049
7062.17 3061
7062.96 3049
7063.76 2940
7064.55 3057
7065.34 3131
7066.14 3092
7066.93 2989
7067.72 3076
7068.51 3078
7069.31 2946
7070.10 2976
7070.89 2940
7071.69 2952
7072.48 2859
7073.28 2961
7074.07 2990
7074.86 3057
7075.66 2944
7076.45 2801
7077.24 2625
7078.04 2561
7078.83 2689
7079.62 2775
7080.42 2831
7081.21 2734
7082.01 2674
7082.80 2724
7083.59 2749
7084.39 2588
7085.18 2632
7085.98 2712
7086.77 2683
7087.57 2816
7088.36 2838
7089.15 3003
7089.95 2969
7090.74 2787
7091.54 2746
7092.33 2664
7093.13 2605
7093.92 2552
7094.72 2531
7095.51 2494
7096.31 2346
7097.10 2248
7097.89 2270
7098.69 2322
7099.48 2258
7100.28 2226
7101.07 2109
7101.87 2152
7102.66 2228
7103.46 2042
7104.26 2087
7105.05 2134
7105.85 2071
7106.64 2030
7107.44 2000
7108.23 2056
7109.03 1936
7109.82 1856
7110.62 1926
7111.41 1957
7112.21 1979
7113.01 2014
7113.80 1910
7114.60 2049
7115.39 1976
7116.19 2038
7116.98 2059
7117.78 2114
7118.58 2089
7119.37 2097
7120.17 2051
7120.97 1942
7121.76 1946
7122.56 1970
7123.35 1974
7124.15 2000
7124.95 1897
7125.74 1865
7126.54 1860
7127.34 1991
7128.13 1961
7128.93 1919
7129.73 1963
7130.52 1889
7131.32 1898
7132.12 2014
7132.91 1848
7133.71 1951
7134.51 1964
7135.30 1964
7136.10 1882
7136.90 1876
7137.69 1818
7138.49 1928
7139.29 1926
7140.09 1782
7140.88 1759
7141.68 1846
7142.48 1834
7143.28 1928
7144.07 1733
7144.87 1851
7145.67 1817
7146.47 1887
7147.26 1844
7148.06 1786
7148.86 1837
7149.66 1968
7150.45 1994
7151.25 1883
7152.05 1719
7152.85 1797
7153.65 1772
7154.44 1717
7155.24 1806
7156.04 1836
7156.84 1784
7157.64 1776
7158.43 1764
7159.23 1689
7160.03 1744
7160.83 1717
7161.63 1715
7162.43 1587
7163.22 1572
7164.02 1619
7164.82 1630
7165.62 1656
7166.42 1617
7167.22 1521
7168.02 1639
7168.82 1630
7169.61 1734
7170.41 1769
7171.21 1671
7172.01 1821
7172.81 1694
7173.61 1683
7174.41 1752
7175.21 1758
7176.01 1682
7176.81 1677
7177.61 1747
7178.41 1756
7179.20 1704
7180.00 1616
7180.80 1720
7181.60 1800
7182.40 1751
7183.20 1793
7184.00 1790
7184.80 1851
7185.60 1836
7186.40 1819
7187.20 1784
7188.00 1607
7188.80 1633
7189.60 1622
7190.40 1571
7191.20 1514
7192.00 1509
7192.80 1505
7193.60 1515
7194.40 1490
7195.20 1451
7196.00 1400
7196.80 1517
7197.60 1536
7198.40 1538
7199.20 1511
7200.00 1522
7200.81 1520
7201.61 1557
7202.41 1588
7203.21 1504
7204.01 1552
7204.81 1520
7205.61 1467
7206.41 1520
7207.21 1488
7208.01 1470
7208.81 1528
7209.61 1537
7210.42 1470
7211.22 1394
7212.02 1566
7212.82 1519
7213.62 1445
7214.42 1441
7215.22 1460
7216.03 1469
7216.83 1486
7217.63 1459
7218.43 1463
7219.23 1519
7220.03 1471
7220.83 1452
7221.64 1462
7222.44 1490
7223.24 1617
7224.04 1494
7224.84 1574
7225.65 1534
7226.45 1469
7227.25 1600
7228.05 1544
7228.85 1454
7229.66 1519
7230.46 1553
7231.26 1500
7232.06 1585
7232.87 1590
7233.67 1525
7234.47 1515
7235.27 1485
7236.08 1459
7236.88 1513
7237.68 1512
7238.48 1470
7239.29 1545
7240.09 1576
7240.89 1483
7241.70 1517
7242.50 1625
7243.30 1557
7244.10 1528
7244.91 1601
7245.71 1666
7246.51 1570
7247.32 1552
7248.12 1566
7248.92 1578
7249.73 1593
7250.53 1564
7251.33 1588
7252.14 1670
7252.94 1587
7253.74 1617
7254.55 1543
7255.35 1671
7256.15 1660
7256.96 1618
7257.76 1598
7258.57 1569
7259.37 1486
7260.17 1568
7260.98 1639
7261.78 1671
7262.59 1775
7263.39 1756
7264.19 1750
7265.00 1724
7265.80 1755
7266.61 1827
7267.41 1802
7268.22 1921
7269.02 1856
7269.82 1834
7270.63 1953
7271.43 1973
7272.24 1956
7273.04 1952
7273.85 2055
7274.65 1995
7275.46 1954
7276.26 1979
7277.07 1968
7277.87 1941
7278.68 1924
7279.48 2155
7280.29 2243
7281.09 2355
7281.90 2596
7282.70 2892
7283.51 3375
7284.31 4024
7285.12 4338
7285.92 4478
7286.73 4472
7287.53 4168
7288.34 3823
7289.14 3492
7289.95 3212
7290.76 2961
7291.56 2731
7292.37 2558
7293.17 2373
7293.98 2195
7294.78 2021
7295.59 1951
7296.40 1957
7297.20 1987
7298.01 2019
7298.81 1911
7299.62 1945
7300.43 1928
7301.23 1996
7302.04 2063
7302.84 2062
7303.65 2040
7304.46 2068
7305.26 1977
7306.07 1928
7306.88 2008
7307.68 2127
7308.49 2164
7309.30 2218
7310.10 2362
7310.91 2473
7311.72 2623
7312.52 2666
7313.33 2527
7314.14 2402
7314.94 2397
7315.75 2438
7316.56 2477
7317.37 2527
7318.17 2532
7318.98 2598
7319.79 2863
7320.59 2957
7321.40 3162
7322.21 3087
7323.02 3042
7323.82 3193
7324.63 3000
7325.44 2807
7326.25 2557
7327.05 2421
7327.86 2380
7328.67 2230
7329.48 2066
7330.28 2009
7331.09 1998
7331.90 2004
7332.71 1946
7333.52 1994
7334.32 1964
7335.13 2036
7335.94 2039
7336.75 2093
7337.56 2108
7338.36 2064
7339.17 2036
7339.98 2157
7340.79 2056
7341.60 2064
7342.41 2039
7343.22 1920
7344.02 1983
7344.83 2000
7345.64 2040
7346.45 1984
7347.26 1996
7348.07 1949
7348.88 2044
7349.68 2027
7350.49 1949
7351.30 2105
7352.11 1997
7352.92 2085
7353.73 2046
7354.54 1960
7355.35 2032
7356.16 2074
7356.97 1866
7357.78 1991
7358.59 2183
7359.39 2094
7360.20 2071
7361.01 2088
7361.82 2049
7362.63 2056
7363.44 2019
7364.25 2122
7365.06 2084
7365.87 2183
7366.68 2196
7367.49 2295
7368.30 2215
7369.11 2233
7369.92 2209
7370.73 2084
7371.54 2079
7372.35 2204
7373.16 2169
7373.97 2122
7374.78 2188
7375.59 2235
7376.40 2274
7377.21 2250
7378.02 2412
7378.83 2715
7379.64 2888
7380.45 2959
7381.26 3446
7382.08 3377
7382.89 3387
7383.70 3419
7384.51 3330
7385.32 3128
7386.13 2928
7386.94 2795
7387.75 2639
7388.56 2488
7389.37 2469
7390.18 2234
7391.00 2127
7391.81 2060
7392.62 2027
7393.43 2023
7394.24 2029
7395.05 2035
7395.86 2030
7396.67 2018
7397.49 2115
7398.30 2394
7399.11 2436
7399.92 2511
7400.73 2608
7401.54 2651
7402.36 2618
7403.17 2591
7403.98 2525
7404.79 2553
7405.60 2432
7406.42 2520
7407.23 2412
7408.04 2347
7408.85 2429
7409.66 2439
7410.48 2508
7411.29 2352
7412.10 2141
7412.91 2001
7413.73 1979
7414.54 1961
7415.35 1893
7416.16 1847
7416.98 1858
7417.79 1941
7418.60 1870
7419.41 1796
7420.23 1756
7421.04 1808
7421.85 1846
7422.66 1705
7423.48 1746
7424.29 1722
7425.10 1697
7425.92 1651
7426.73 1588
7427.54 1706
7428.36 1793
7429.17 1639
7429.98 1613
7430.80 1644
7431.61 1683
7432.42 1557
7433.24 1629
7434.05 1651
7434.86 1576
7435.68 1644
7436.49 1550
7437.30 1628
7438.12 1608
7438.93 1734
7439.74 1778
7440.56 1786
7441.37 1660
7442.19 1639
7443.00 1482
7443.81 1625
7444.63 1702
7445.44 1604
7446.26 1578
7447.07 1615
7447.89 1595
7448.70 1633
7449.51 1698
7450.33 1699
7451.14 1600
7451.96 1567
7452.77 1558
7453.59 1479
7454.40 1433
7455.22 1510
7456.03 1525
7456.85 1547
7457.66 1428
7458.47 1599
7459.29 1485
7460.10 1453
7460.92 1486
7461.73 1517
7462.55 1550
7463.36 1627
7464.18 1495
7464.99 1462
7465.81 1444
7466.63 1532
7467.44 1647
7468.26 1634
7469.07 1625
7469.89 1545
7470.70 1524
7471.52 1609
7472.33 1624
7473.15 1623
7473.96 1594
7474.78 1549
7475.60 1573
7476.41 1431
7477.23 1461
7478.04 1555
7478.86 1459
7479.68 1450
7480.49 1486
7481.31 1475
7482.12 1373
7482.94 1417
7483.76 1432
7484.57 1435
7485.39 1469
7486.21 1386
7487.02 1420
7487.84 1353
7488.65 1255
7489.47 1319
7490.29 1342
7491.10 1300
7491.92 1395
7492.74 1390
7493.55 1328
7494.37 1372
7495.19 1263
7496.01 1319
7496.82 1329
7497.64 1391
7498.46 1383
7499.27 1367
7500.09 1333
7500.91 1340
7501.72 1449
7502.54 1417
7503.36 1355
7504.18 1286
7504.99 1338
7505.81 1395
7506.63 1375
7507.45 1376
7508.26 1448
7509.08 1384
7509.90 1293
7510.72 1319
7511.53 1296
7512.35 1322
7513.17 1317
7513.99 1313
7514.81 1296
7515.62 1331
7516.44 1382
7517.26 1399
7518.08 1347
7518.90 1258
7519.71 1235
7520.53 1270
7521.35 1226
7522.17 1243
7522.99 1229
7523.81 1188
7524.62 1235
7525.44 1212
7526.26 1205
7527.08 1183
7527.90 1245
7528.72 1283
7529.54 1268
7530.35 1282
7531.17 1212
7531.99 1290
7532.81 1244
7533.63 1237
7534.45 1345
7535.27 1137
7536.09 1270
7536.91 1304
7537.73 1325
7538.54 1302
7539.36 1174
7540.18 1220
7541.00 1214
7541.82 1218
7542.64 1232
7543.46 1282
7544.28 1370
7545.10 1256
7545.92 1231
7546.74 1354
7547.56 1400
7548.38 1292
7549.20 1248
7550.02 1289
7550.84 1234
7551.66 1302
7552.48 1332
7553.30 1197
7554.12 1240
7554.94 1300
7555.76 1242
7556.58 1343
7557.40 1402
7558.22 1229
7559.04 1224
7559.86 1324
7560.68 1297
7561.50 1310
7562.32 1321
7563.14 1292
7563.96 1295
7564.78 1203
7565.60 1246
7566.42 1216
7567.24 1154
7568.07 1153
7568.89 1300
7569.71 1275
7570.53 1195
7571.35 1261
7572.17 1298
7572.99 1338
7573.81 1304
7574.63 1211
7575.45 1311
7576.28 1339
7577.10 1221
7577.92 1106
7578.74 1035
7579.56 1270
7580.38 1256
7581.20 1173
7582.03 1221
7582.85 1190
7583.67 1290
7584.49 1258
7585.31 1286
7586.13 1302
7586.96 1253
7587.78 1313
7588.60 1318
7589.42 1307
7590.24 1340
7591.07 1343
7591.89 1281
7592.71 1315
7593.53 1285
7594.35 1277
7595.18 1346
7596.00 1407
7596.82 1411
7597.64 1274
7598.47 1214
7599.29 1283
7600.11 1376
7600.93 1314
7601.76 1331
7602.58 1408
7603.40 1484
7604.22 1389
7605.05 1381
7605.87 1420
7606.69 1435
7607.52 1411
7608.34 1499
7609.16 1442
7609.99 1406
7610.81 1399
7611.63 1317
7612.45 1355
7613.28 1407
7614.10 1399
7614.92 1379
7615.75 1413
7616.57 1427
7617.40 1434
7618.22 1604
7619.04 1539
7619.87 1511
7620.69 1450
7621.51 1476
7622.34 1446
7623.16 1427
7623.98 1366
7624.81 1354
7625.63 1366
7626.46 1413
7627.28 1402
7628.10 1439
7628.93 1383
7629.75 1537
7630.58 1599
7631.40 1585
7632.23 1583
7633.05 1637
7633.87 1551
7634.70 1519
7635.52 1500
7636.35 1425
7637.17 1387
7638.00 1441
7638.82 1303
7639.65 1289
7640.47 1282
7641.30 1264
7642.12 1204
7642.95 1206
7643.77 1222
7644.59 1208
7645.42 1133
7646.24 1246
7647.07 1293
7647.90 1199
7648.72 1181
7649.55 1228
7650.37 1280
7651.20 1245
7652.02 1228
7652.85 1294
7653.67 1285
7654.50 1187
7655.32 1124
7656.15 1146
7656.97 1035
7657.80 1127
7658.63 1133
7659.45 1179
7660.28 1176
7661.10 1261
7661.93 1167
7662.76 1194
7663.58 1253
7664.41 1166
7665.23 1114
7666.06 1263
7666.89 1183
7667.71 1156
7668.54 1193
7669.36 1164
7670.19 1199
7671.02 1207
7671.84 1201
7672.67 1209
7673.50 1200
7674.32 1180
7675.15 1175
7675.98 1139
7676.80 1161
7677.63 1175
7678.46 1182
7679.28 1151
7680.11 1119
7680.94 1158
7681.76 1107
7682.59 1099
7683.42 1074
7684.25 1168
7685.07 1119
7685.90 1140
7686.73 1193
7687.55 1191
7688.38 1104
7689.21 1140
7690.04 1221
7690.86 1218
7691.69 1102
7692.52 1120
7693.35 1150
7694.17 1152
7695.00 1149
7695.83 1183
7696.66 1145
7697.48 1109
7698.31 1156
7699.14 1129
7699.97 1188
7700.80 1177
7701.62 1246
7702.45 1204
7703.28 1191
7704.11 1136
7704.94 1035
7705.77 1155
7706.59 1169
7707.42 1108
7708.25 1134
7709.08 1203
7709.91 1186
7710.74 1198
7711.56 1086
7712.39 1214
7713.22 1215
7714.05 1129
7714.88 1171
7715.71 1167
7716.54 1144
7717.37 1120
7718.19 1130
7719.02 977
7719.85 1066
7720.68 1136
7721.51 1107
7722.34 1117
7723.17 1158
7724.00 1159
7724.83 1148
7725.66 1106
7726.49 1197
7727.32 1178
7728.14 1156
7728.97 1187
7729.80 1135
7730.63 1196
7731.46 1239
7732.29 1161
7733.12 1104
7733.95 1121
7734.78 1137
7735.61 1177
7736.44 1093
7737.27 1151
7738.10 1148
7738.93 1121
7739.76 1103
7740.59 1114
7741.42 1114
7742.25 1142
7743.08 1122
7743.91 1082
7744.74 1154
7745.57 1167
7746.40 1182
7747.23 1301
7748.06 1342
7748.90 1332
7749.73 1297
7750.56 1345
7751.39 1223
7752.22 1225
7753.05 1276
7753.88 1262
7754.71 1144
7755.54 1105
7756.37 1154
7757.20 1110
7758.03 1167
7758.87 1043
7759.70 1142
7760.53 1208
7761.36 1140
7762.19 1127
7763.02 1191
7763.85 1231
7764.68 1176
7765.52 1220
7766.35 1171
7767.18 1196
7768.01 1251
7768.84 1180
7769.67 1210
7770.51 1163
7771.34 1116
7772.17 1088
7773.00 1159
7773.83 1097
7774.67 1144
7775.50 1169
7776.33 1199
7777.16 1155
7777.99 1218
7778.83 1182
7779.66 1172
7780.49 1254
7781.32 1261
7782.15 1176
7782.99 1184
7783.82 1213
7784.65 1159
7785.48 1156
7786.32 1164
7787.15 1210
7787.98 1202
7788.82 1255
7789.65 1198
7790.48 1279
7791.31 1212
7792.15 1197
7792.98 1121
7793.81 1078
7794.65 1102
7795.48 1136
7796.31 1140
7797.14 1271
7797.98 1303
7798.81 1251
7799.64 1239
7800.48 1281
7801.31 1257
7802.14 1173
7802.98 1256
7803.81 1267
7804.65 1195
7805.48 1201
7806.31 1253
7807.15 1321
7807.98 1240
7808.81 1283
7809.65 1330
7810.48 1305
7811.32 1275
7812.15 1237
7812.98 1325
7813.82 1385
7814.65 1417
7815.49 1505
7816.32 1497
7817.15 1517
7817.99 1541
7818.82 1605
7819.66 1579
7820.49 1565
7821.33 1491
7822.16 1470
7822.99 1482
7823.83 1366
7824.66 1313
7825.50 1291
7826.33 1419
7827.17 1374
7828.00 1392
7828.84 1318
7829.67 1323
7830.51 1404
7831.34 1354
7832.18 1436
7833.01 1494
7833.85 1503
7834.68 1500
7835.52 1564
7836.35 1472
7837.19 1385
7838.02 1479
7838.86 1550
7839.69 1559
7840.53 1529
7841.37 1523
7842.20 1498
7843.04 1464
7843.87 1440
7844.71 1464
7845.54 1465
7846.38 1491
7847.22 1366
7848.05 1392
7848.89 1393
7849.72 1440
7850.56 1320
7851.40 1317
7852.23 1356
7853.07 1313
7853.90 1319
7854.74 1270
7855.58 1297
7856.41 1290
7857.25 1212
7858.09 1241
7858.92 1351
7859.76 1264
7860.60 1311
7861.43 1306
7862.27 1213
7863.11 1283
7863.94 1390
7864.78 1299
7865.62 1330
7866.45 1252
7867.29 1329
7868.13 1298
7868.96 1337
7869.80 1362
7870.64 1324
7871.47 1304
7872.31 1270
7873.15 1191
7873.99 1224
7874.82 1389
7875.66 1428
7876.50 1454
7877.34 1440
7878.17 1428
7879.01 1312
7879.85 1391
7880.69 1366
7881.52 1447
7882.36 1369
7883.20 1257
7884.04 1349
7884.87 1354
7885.71 1384
7886.55 1304
7887.39 1328
7888.23 1333
7889.06 1425
7889.90 1426
7890.74 1501
7891.58 1476
7892.42 1322
7893.26 1332
7894.09 1344
7894.93 1395
7895.77 1341
7896.61 1355
7897.45 1342
7898.29 1361
7899.12 1426
7899.96 1573
7900.80 1537
7901.64 1498
7902.48 1529
7903.32 1563
7904.16 1428
7905.00 1448
7905.83 1426
7906.67 1295
7907.51 1277
7908.35 1310
7909.19 1360
7910.03 1393
7910.87 1388
7911.71 1294
7912.55 1391
7913.39 1377
7914.23 1477
7915.07 1529
7915.91 1649
7916.75 1707
7917.58 1775
7918.42 1810
7919.26 1779
7920.10 1862
7920.94 1764
7921.78 1669
7922.62 1533
7923.46 1479
7924.30 1438
7925.14 1410
7925.98 1280
7926.82 1228
7927.66 1306
7928.50 1303
7929.34 1250
7930.18 1207
7931.02 1208
7931.86 1228
7932.70 1231
7933.55 1256
7934.39 1238
7935.23 1155
7936.07 1191
7936.91 1184
7937.75 1155
7938.59 1187
7939.43 1200
7940.27 1172
7941.11 1166
7941.95 1234
7942.79 1241
7943.63 1232
7944.47 1253
7945.32 1348
7946.16 1315
7947.00 1295
7947.84 1225
7948.68 1267
7949.52 1212
7950.36 1237
7951.20 1271
7952.05 1280
7952.89 1229
7953.73 1185
7954.57 1200
7955.41 1214
7956.25 1197
7957.10 1248
7957.94 1191
7958.78 1194
7959.62 1226
7960.46 1244
7961.30 1206
7962.15 1172
7962.99 1269
7963.83 1265
7964.67 1206
7965.51 1207
7966.36 1245
7967.20 1290
7968.04 1272
7968.88 1303
7969.73 1254
7970.57 1283
7971.41 1250
7972.25 1206
7973.10 1212
7973.94 1246
7974.78 1224
7975.62 1193
7976.47 1173
7977.31 1171
7978.15 1157
7978.99 1231
7979.84 1120
7980.68 1046
7981.52 1062
7982.37 1139
7983.21 1172
7984.05 1150
7984.90 1204
7985.74 1160
7986.58 1118
7987.43 1112
7988.27 1189
7989.11 1202
7989.96 1134
7990.80 1064
7991.64 1122
7992.49 1035
7993.33 1135
7994.17 1082
7995.02 1097
7995.86 1042
7996.70 1043
7997.55 1016
7998.39 1128
7999.24 1109
8000.08 1077
8000.92 1110
8001.77 1065
8002.61 1117
8003.46 1087
8004.30 1047
8005.14 1062
8005.99 1058
8006.83 1011
8007.68 975
8008.52 1027
8009.37 1004
8010.21 997
8011.06 1067
8011.90 1039
8012.74 1051
8013.59 1112
8014.43 1017
8015.28 1055
8016.12 972
8016.97 1013
8017.81 1021
8018.66 1024
8019.50 1010
8020.35 1075
8021.19 1023
8022.04 1063
8022.88 1117
8023.73 1047
8024.57 952
8025.42 1077
8026.26 997
8027.11 1015
8027.96 1057
8028.80 989
8029.65 1016
8030.49 986
8031.34 1076
8032.18 1005
8033.03 923
8033.87 1013
8034.72 1068
8035.57 1072
8036.41 1084
8037.26 1160
8038.10 1156
8038.95 1063
8039.80 1054
8040.64 1082
8041.49 1054
8042.33 1034
8043.18 1013
8044.03 1014
8044.87 1089
8045.72 1102
8046.57 1008
8047.41 1020
8048.26 1061
8049.11 1125
8049.95 1048
8050.80 979
8051.64 1043
8052.49 1079
8053.34 1141
8054.19 1083
8055.03 1026
8055.88 963
8056.73 951
8057.57 944
8058.42 987
8059.27 1040
8060.11 1030
8060.96 972
8061.81 972
8062.66 987
8063.50 985
8064.35 1050
8065.20 969
8066.05 1017
8066.89 1041
8067.74 1003
8068.59 1001
8069.44 992
8070.28 907
8071.13 1041
8071.98 1026
8072.83 908
8073.67 880
8074.52 954
8075.37 1064
8076.22 966
8077.07 945
8077.91 960
8078.76 980
8079.61 956
8080.46 926
8081.31 987
8082.15 1007
8083.00 1065
8083.85 972
8084.70 919
8085.55 857
8086.40 860
8087.25 903
8088.09 983
8088.94 978
8089.79 900
8090.64 924
8091.49 910
8092.34 891
8093.19 960
8094.04 981
8094.88 1007
8095.73 932
8096.58 933
8097.43 982
8098.28 905
8099.13 845
8099.98 968
8100.83 920
8101.68 952
8102.53 973
8103.38 989
8104.23 920
8105.07 982
8105.92 1030
8106.77 982
8107.62 1062
8108.47 957
8109.32 926
8110.17 909
8111.02 857
8111.87 909
8112.72 955
8113.57 987
8114.42 1010
8115.27 984
8116.12 1005
8116.97 1016
8117.82 1008
8118.67 1007
8119.52 984
8120.37 1040
8121.22 1065
8122.07 1079
8122.92 1033
8123.77 1123
8124.63 977
8125.48 1066
8126.33 1151
8127.18 1001
8128.03 919
8128.88 924
8129.73 937
8130.58 1004
8131.43 984
8132.28 935
8133.13 1034
8133.98 960
8134.83 1064
8135.69 1062
8136.54 1020
8137.39 1013
8138.24 1050
8139.09 937
8139.94 947
8140.79 1004
8141.64 1072
8142.50 1036
8143.35 1037
8144.20 1048
8145.05 997
8145.90 981
8146.75 968
8147.61 1014
8148.46 1070
8149.31 1084
8150.16 1062
8151.01 1112
8151.86 1099
8152.72 1058
8153.57 1160
8154.42 1154
8155.27 1221
8156.13 1090
8156.98 1113
8157.83 1139
8158.68 1117
8159.53 1052
8160.39 1104
8161.24 1101
8162.09 1190
8162.94 1099
8163.80 1039
8164.65 1095
8165.50 1049
8166.35 1023
8167.21 984
8168.06 1029
8168.91 1184
8169.77 1019
8170.62 1000
8171.47 1013
8172.32 1027
8173.18 1076
8174.03 1074
8174.88 1082
8175.74 1108
8176.59 1048
8177.44 978
8178.30 1002
8179.15 964
8180.00 954
8180.86 1009
8181.71 1015
8182.56 978
8183.42 977
8184.27 938
8185.12 868
8185.98 927
8186.83 894
8187.69 924
8188.54 997
8189.39 964
8190.25 893
8191.10 940
8191.96 949
8192.81 992
8193.66 917
8194.52 982
8195.37 987
8196.23 904
8197.08 933
8197.94 964
8198.79 926
8199.64 963
8200.50 978
8201.35 951
8202.21 964
8203.06 955
8203.92 941
8204.77 929
8205.63 982
8206.48 916
8207.34 1014
8208.19 972
8209.05 966
8209.90 951
8210.76 973
8211.61 980
8212.47 1056
8213.32 1132
8214.18 1015
8215.03 936
8215.89 995
8216.74 981
8217.60 1004
8218.45 1116
8219.31 1080
8220.16 1040
8221.02 1009
8221.87 1027
8222.73 1206
8223.59 1180
8224.44 1107
8225.30 1164
8226.15 1180
8227.01 1058
8227.87 1070
8228.72 1103
8229.58 1106
8230.43 971
8231.29 1050
8232.15 1028
8233.00 1000
8233.86 1060
8234.71 1044
8235.57 967
8236.43 979
8237.28 992
8238.14 986
8239.00 1013
8239.85 926
8240.71 913
8241.57 976
8242.42 1016
8243.28 1043
8244.14 1079
8244.99 1048
8245.85 979
8246.71 927
8247.56 1004
8248.42 967
8249.28 1053
8250.13 1067
8250.99 974
8251.85 994
8252.71 938
8253.56 973
8254.42 965
8255.28 973
8256.13 1041
8256.99 988
8257.85 982
8258.71 918
8259.56 910
8260.42 956
8261.28 984
8262.14 1066
8263.00 965
8263.85 914
8264.71 957
8265.57 931
8266.43 999
8267.28 967
8268.14 990
8269.00 942
8269.86 953
8270.72 938
8271.58 1058
8272.43 1010
8273.29 961
8274.15 973
8275.01 1063
8275.87 1074
8276.73 980
8277.58 1033
8278.44 1015
8279.30 967
8280.16 911
8281.02 956
8281.88 914
8282.74 978
8283.59 956
8284.45 1019
8285.31 1048
8286.17 1032
8287.03 1016
8287.89 1053
8288.75 999
8289.61 981
8290.47 1086
8291.33 1059
8292.18 1013
8293.04 988
8293.90 1089
8294.76 1035
8295.62 1020
8296.48 1060
8297.34 1137
8298.20 1052
8299.06 1021
8299.92 1019
8300.78 1007
8301.64 1051
8302.50 1112
8303.36 1083
8304.22 1009
8305.08 1031
8305.94 1076
8306.80 1080
8307.66 1076
8308.52 1017
8309.38 1011
8310.24 1005
8311.10 1117
8311.96 1034
8312.82 1080
8313.68 1008
8314.54 1023
8315.40 1046
8316.26 984
8317.12 1024
8317.98 986
8318.84 978
8319.70 1032
8320.56 1085
8321.43 1049
8322.29 1053
8323.15 1116
8324.01 1056
8324.87 928
8325.73 1064
8326.59 1067
8327.45 1071
8328.31 1104
8329.17 1052
8330.04 995
8330.90 1011
8331.76 1050
8332.62 1031
8333.48 1034
8334.34 1140
8335.20 1101
8336.07 1038
8336.93 1015
8337.79 1160
8338.65 1043
8339.51 968
8340.37 991
8341.24 1021
8342.10 1080
8342.96 1131
8343.82 980
8344.68 1039
8345.54 1115
8346.41 1186
8347.27 1127
8348.13 1099
8348.99 998
8349.86 1047
8350.72 1066
8351.58 1177
8352.44 1175
8353.31 1019
8354.17 1120
8355.03 1148
8355.89 1071
8356.76 995
8357.62 1126
8358.48 1115
8359.34 1079
8360.21 1043
8361.07 1058
8361.93 1054
8362.79 1134
8363.66 1120
8364.52 1128
8365.38 1089
8366.25 1172
8367.11 1123
8367.97 1153
8368.84 1211
8369.70 1223
8370.56 1271
8371.43 1258
8372.29 1207
8373.15 1151
8374.02 1231
8374.88 1245
8375.74 1211
8376.61 1210
8377.47 1207
8378.33 1158
8379.20 1147
8380.06 1161
8380.93 1127
8381.79 1120
8382.65 1202
8383.52 1170
8384.38 1114
8385.25 1257
8386.11 1307
8386.97 1257
8387.84 1276
8388.70 1380
8389.57 1337
8390.43 1278
8391.30 1293
8392.16 1208
8393.02 1278
8393.89 1294
8394.75 1320
8395.62 1352
8396.48 1282
8397.35 1294
8398.21 1371
8399.08 1379
8399.94 1358
8400.81 1373
8401.67 1436
8402.54 1465
8403.40 1427
8404.27 1404
8405.13 1341
8406.00 1441
8406.86 1495
8407.73 1432
8408.59 1492
8409.46 1490
8410.32 1474
8411.19 1534
8412.05 1570
8412.92 1440
8413.78 1503
8414.65 1554
8415.52 1507
8416.38 1583
8417.25 1533
8418.11 1471
8418.98 1482
8419.84 1543
8420.71 1525
8421.58 1621
8422.44 1620
8423.31 1693
8424.17 1703
8425.04 1748
8425.91 1699
8426.77 1795
8427.64 1886
8428.51 1837
8429.37 1932
8430.24 1811
8431.10 1903
8431.97 1988
8432.84 1976
8433.70 1942
8434.57 1957
8435.44 1966
8436.30 1957
8437.17 1885
8438.04 1986
8438.90 2095
8439.77 2223
8440.64 2170
8441.51 2374
8442.37 2540
8443.24 2482
8444.11 2432
8444.97 2546
8445.84 2486
8446.71 2353
8447.58 2388
8448.44 2421
8449.31 2469
8450.18 2378
8451.04 2481
8451.91 2614
8452.78 2735
8453.65 3042
8454.51 3323
8455.38 3713
8456.25 4063
8457.12 4342
8457.99 4556
8458.85 4768
8459.72 4439
8460.59 4311
8461.46 4042
8462.33 3793
8463.19 3482
8464.06 3327
8464.93 3232
8465.80 3013
8466.67 3172
8467.53 3723
8468.40 4322
8469.27 5301
8470.14 6287
8471.01 6748
8471.88 7270
8472.75 7428
8473.61 6739
8474.48 6111
8475.35 5193
8476.22 4608
8477.09 3977
8477.96 3450
8478.83 3005
8479.70 2690
8480.56 2619
8481.43 2269
8482.30 2072
8483.17 2128
8484.04 2139
8484.91 2127
8485.78 2153
8486.65 2019
8487.52 1972
8488.39 1954
8489.26 1880
8490.13 1897
8491.00 1775
8491.87 1766
8492.73 1884
8493.60 1739
8494.47 1816
8495.34 1865
8496.21 1896
8497.08 1883
8497.95 1978
8498.82 2003
8499.69 1892
8500.56 1765
8501.43 1789
8502.30 1864
8503.17 1796
8504.04 1687
8504.91 1802
8505.78 1747
8506.65 1820
8507.52 1911
8508.39 2016
8509.27 2096
8510.14 2137
8511.01 2140
8511.88 2110
8512.75 2069
8513.62 1931
8514.49 1909
8515.36 1935
8516.23 1886
8517.10 1796
8517.97 1844
8518.84 1838
8519.71 1733
8520.59 1699
8521.46 1630
8522.33 1747
8523.20 1792
8524.07 1779
8524.94 1809
8525.81 1910
8526.68 1894
8527.55 1855
8528.43 1911
8529.30 1904
8530.17 2056
8531.04 2089
8531.91 2029
8532.78 2089
8533.66 2083
8534.53 2031
8535.40 2025
8536.27 2021
8537.14 2066
8538.01 2050
8538.89 1979
8539.76 1936
8540.63 2130
8541.50 2016
8542.38 1890
8543.25 1895
8544.12 1898
8544.99 1789
8545.86 1933
8546.74 1931
8547.61 1900
8548.48 1964
8549.35 2020
8550.23 1893
8551.10 1877
8551.97 1970
8552.84 1904
8553.72 2006
8554.59 2099
8555.46 1969
8556.34 1965
8557.21 1830
8558.08 1876
8558.95 1811
8559.83 1749
8560.70 1755
8561.57 1858
8562.45 1652
8563.32 1712
8564.19 1705
8565.07 1636
8565.94 1638
8566.81 1591
8567.69 1609
8568.56 1676
8569.43 1576
8570.31 1558
8571.18 1573
8572.05 1593
8572.93 1584
8573.80 1476
8574.68 1586
8575.55 1596
8576.42 1575
8577.30 1432
8578.17 1460
8579.05 1347
8579.92 1442
8580.79 1432
8581.67 1405
8582.54 1458
8583.42 1484
8584.29 1351
8585.16 1437
8586.04 1447
8586.91 1417
8587.79 1392
8588.66 1394
8589.54 1382
8590.41 1426
8591.29 1500
8592.16 1396
8593.04 1413
8593.91 1367
8594.78 1506
8595.66 1498
8596.53 1466
8597.41 1424
8598.28 1360
8599.16 1436
8600.03 1482
8600.91 1459
8601.78 1556
8602.66 1462
8603.54 1462
8604.41 1601
8605.29 1574
8606.16 1468
8607.04 1519
8607.91 1524
8608.79 1579
8609.66 1470
8610.54 1477
8611.41 1390
8612.29 1521
8613.17 1507
8614.04 1492
8614.92 1558
8615.79 1571
8616.67 1605
8617.55 1519
8618.42 1501
8619.30 1559
8620.17 1599
8621.05 1630
8621.93 1588
8622.80 1656
8623.68 1679
8624.55 1690
8625.43 1588
8626.31 1587
8627.18 1792
8628.06 1748
8628.94 1737
8629.81 1775
8630.69 1778
8631.57 1829
8632.44 1830
8633.32 1720
8634.20 1794
8635.07 1826
8635.95 1646
8636.83 1722
8637.71 1715
8638.58 1658
8639.46 1721
8640.34 1793
8641.21 1844
8642.09 1901
8642.97 1855
8643.85 1776
8644.72 1839
8645.60 1845
8646.48 1903
8647.35 1814
8648.23 2000
8649.11 2083
8649.99 1963
8650.87 1997
8651.74 1993
8652.62 2010
8653.50 2056
8654.38 2130
8655.25 2023
8656.13 2098
8657.01 2137
8657.89 2159
8658.77 2077
8659.64 2141
8660.52 2261
8661.40 2162
8662.28 2157
8663.16 2231
8664.04 2149
8664.91 2070
8665.79 2076
8666.67 2101
8667.55 2136
8668.43 2132
8669.31 2331
8670.19 2493
8671.06 2639
8671.94 2844
8672.82 3098
8673.70 3200
8674.58 3567
8675.46 3696
8676.34 3775
8677.22 3669
8678.10 3616
8678.97 3433
8679.85 3181
8680.73 3114
8681.61 2859
8682.49 2657
8683.37 2544
8684.25 2404
8685.13 2325
8686.01 2464
8686.89 2441
8687.77 2593
8688.65 2743
8689.53 3169
8690.41 3582
8691.29 4047
8692.17 4768
8693.05 5167
8693.93 5490
8694.81 5518
8695.69 5329
8696.57 4915
8697.45 4459
8698.33 3969
8699.21 3457
8700.09 2855
8700.97 2689
8701.85 2390
8702.73 2263
8703.61 2087
8704.49 2001
8705.37 1971
8706.25 1835
8707.13 1835
8708.01 1791
8708.89 1772
8709.77 1738
8710.65 1791
8711.53 1726
8712.41 1666
8713.29 1723
8714.17 1687
8715.06 1649
8715.94 1606
8716.82 1552
8717.70 1630
8718.58 1644
8719.46 1632
8720.34 1569
8721.22 1636
8722.10 1654
8722.99 1634
8723.87 1672
8724.75 1625
8725.63 1602
8726.51 1685
8727.39 1656
8728.27 1673
8729.16 1748
8730.04 1751
8730.92 1816
8731.80 1797
8732.68 1752
8733.56 1802
8734.45 1693
8735.33 1656
8736.21 1686
8737.09 1612
8737.97 1673
8738.86 1564
8739.74 1564
8740.62 1587
8741.50 1541
8742.39 1550
8743.27 1473
8744.15 1550
8745.03 1526
8745.92 1523
8746.80 1555
8747.68 1580
8748.56 1570
8749.45 1498
8750.33 1557
8751.21 1575
8752.09 1558
8752.98 1467
8753.86 1581
8754.74 1552
8755.63 1537
8756.51 1559
8757.39 1567
8758.27 1686
8759.16 1673
8760.04 1637
8760.92 1564
8761.81 1651
8762.69 1587
8763.57 1500
8764.46 1521
8765.34 1554
8766.22 1570
8767.11 1537
8767.99 1562
8768.88 1591
8769.76 1589
8770.64 1557
8771.53 1446
8772.41 1545
8773.29 1551
8774.18 1497
8775.06 1566
8775.95 1429
8776.83 1481
8777.71 1365
8778.60 1304
8779.48 1339
8780.37 1405
8781.25 1332
8782.14 1333
8783.02 1232
8783.90 1348
8784.79 1311
8785.67 1210
8786.56 1328
8787.44 1299
8788.33 1291
8789.21 1278
8790.10 1306
8790.98 1315
8791.87 1357
8792.75 1290
8793.64 1311
8794.52 1250
8795.41 1410
8796.29 1320
8797.18 1342
8798.06 1308
8798.95 1322
8799.83 1373
8800.72 1197
8801.60 1238
8802.49 1201
8803.37 1246
8804.26 1231
8805.14 1159
8806.03 1162
8806.91 1176
8807.80 1150
8808.69 1158
8809.57 1174
8810.46 1161
8811.34 1187
8812.23 1239
8813.11 1213
8814.00 1218
8814.89 1105
8815.77 1089
8816.66 1086
8817.54 1166
8818.43 1189
8819.32 1129
8820.20 1190
8821.09 1206
8821.98 1189
8822.86 1095
8823.75 1149
8824.64 1174
8825.52 1202
8826.41 1158
8827.29 1072
8828.18 1139
8829.07 1154
8829.95 1093
8830.84 1118
8831.73 1187
8832.62 1049
8833.50 1167
8834.39 1225
8835.28 1132
8836.16 1102
8837.05 1101
8837.94 1025
8838.82 1127
8839.71 1162
8840.60 1101
8841.49 1026
8842.37 1041
8843.26 1013
8844.15 1052
8845.04 1054
8845.92 1028
8846.81 996
8847.70 1040
8848.59 1070
8849.47 1034
8850.36 1052
8851.25 957
8852.14 1056
8853.03 1036
8853.91 1026
8854.80 1007
8855.69 996
8856.58 1066
8857.47 971
8858.35 987
8859.24 1045
8860.13 961
8861.02 999
8861.91 1022
8862.79 1020
8863.68 985
8864.57 1083
8865.46 1098
8866.35 1032
8867.24 968
8868.13 991
8869.01 988
8869.90 1061
8870.79 1027
8871.68 913
8872.57 900
8873.46 948
8874.35 946
8875.24 938
8876.13 985
8877.01 996
8877.90 944
8878.79 959
8879.68 1000
8880.57 975
8881.46 938
8882.35 1021
8883.24 977
8884.13 1047
8885.02 953
8885.91 932
8886.80 931
8887.69 926
8888.58 896
8889.47 943
8890.36 907
8891.25 851
8892.14 932
8893.03 905
8893.92 1010
8894.81 914
8895.70 901
8896.59 978
8897.48 943
8898.37 878
8899.26 934
8900.15 900
8901.04 918
8901.93 930
8902.82 929
8903.71 906
8904.60 889
8905.49 895
8906.38 874
8907.27 933
8908.16 937
8909.05 938
8909.94 881
8910.83 839
8911.72 874
8912.61 886
8913.51 872
8914.40 838
8915.29 854
8916.18 879
8917.07 886
8917.96 895
8918.85 858
8919.74 898
8920.63 851
8921.53 903
8922.42 923
8923.31 852
8924.20 873
8925.09 882
8925.98 863
8926.87 870
8927.77 856
8928.66 801
8929.55 816
8930.44 937
8931.33 885
8932.22 947
8933.12 913
8934.01 906
8934.90 878
8935.79 878
8936.68 879
8937.58 855
8938.47 872
8939.36 841
8940.25 879
8941.15 834
8942.04 781
8942.93 782
8943.82 844
8944.72 914
8945.61 855
8946.50 825
8947.39 828
8948.29 868
8949.18 866
8950.07 851
8950.96 851
8951.86 841
8952.75 839
8953.64 900
8954.54 943
8955.43 882
8956.32 809
8957.21 858
8958.11 876
8959.00 838
8959.89 816
8960.79 830
8961.68 868
8962.57 797
8963.47 770
8964.36 793
8965.25 800
8966.15 887
8967.04 899
8967.94 828
8968.83 866
8969.72 868
8970.62 907
8971.51 847
8972.40 837
8973.30 776
8974.19 831
8975.09 869
8975.98 837
8976.87 844
8977.77 850
8978.66 872
8979.56 894
8980.45 837
8981.35 806
8982.24 884
8983.13 878
8984.03 894
8984.92 848
8985.82 794
8986.71 817
8987.61 851
8988.50 881
8989.40 832
8990.29 817
8991.19 809
8992.08 837
8992.98 816
8993.87 799
8994.77 816
8995.66 767
8996.56 750
8997.45 733
8998.35 837
8999.24 798
9000.14 734
9001.03 774
9001.93 775
9002.82 784
9003.72 768
9004.61 778
9005.51 819
9006.40 824
9007.30 789
9008.19 785
9009.09 833
9009.99 745
9010.88 777
9011.78 757
9012.67 798
9013.57 825
9014.47 795
9015.36 764
9016.26 793
9017.15 759
9018.05 755
9018.95 823
9019.84 764
9020.74 713
9021.63 693
9022.53 750
9023.43 825
9024.32 807
9025.22 754
9026.12 745
9027.01 720
9027.91 790
9028.81 746
9029.70 817
9030.60 807
9031.50 895
9032.39 803
9033.29 772
9034.19 765
9035.08 751
9035.98 808
9036.88 741
9037.78 806
9038.67 815
9039.57 800
9040.47 746
9041.37 816
9042.26 778
9043.16 749
9044.06 798
9044.95 794
9045.85 752
9046.75 716
9047.65 763
9048.54 838
9049.44 800
9050.34 846
9051.24 806
9052.14 828
9053.03 814
9053.93 756
9054.83 761
9055.73 759
9056.63 727
9057.52 784
9058.42 758
9059.32 755
9060.22 742
9061.12 745
9062.02 841
9062.91 815
9063.81 778
9064.71 777
9065.61 874
9066.51 811
9067.41 785
9068.30 810
9069.20 879
9070.10 810
9071.00 770
9071.90 760
9072.80 734
9073.70 723
9074.60 692
9075.50 769
9076.39 864
9077.29 774
9078.19 758
9079.09 774
9079.99 774
9080.89 751
9081.79 748
9082.69 796
9083.59 773
9084.49 768
9085.39 788
9086.29 765
9087.19 797
9088.09 808
9088.99 732
9089.88 743
9090.78 773
9091.68 764
9092.58 736
9093.48 752
9094.38 823
9095.28 699
9096.18 728
9097.08 776
9097.98 761
9098.88 782
9099.78 767
9100.68 714
9101.59 731
9102.49 783
9103.39 822
9104.29 837
9105.19 861
9106.09 783
9106.99 743
9107.89 725
9108.79 741
9109.69 719
9110.59 737
9111.49 735
9112.39 798
9113.29 759
9114.19 752
9115.09 783
9116.00 746
9116.90 701
9117.80 745
9118.70 807
9119.60 784
9120.50 738
9121.40 744
9122.30 674
9123.21 794
9124.11 742
9125.01 712
9125.91 747
9126.81 685
9127.71 740
9128.61 762
9129.52 723
9130.42 709
9131.32 736
9132.22 736
9133.12 768
9134.02 753
9134.93 783
9135.83 778
9136.73 730
9137.63 743
9138.53 751
9139.44 789
9140.34 801
9141.24 763
9142.14 770
9143.05 764
9143.95 687
9144.85 752
9145.75 748
9146.66 808
9147.56 836
9148.46 796
9149.36 752
9150.27 769
9151.17 816
9152.07 734
9152.97 785
9153.88 754
9154.78 747
9155.68 833
9156.59 813
9157.49 764
9158.39 728
9159.30 712
9160.20 703
9161.10 736
9162.01 712
9162.91 704
9163.81 776
9164.72 797
9165.62 766
9166.52 777
9167.43 716
9168.33 756
9169.23 747
9170.14 849
9171.04 836
9171.94 803
9172.85 790
9173.75 802
9174.66 776
9175.56 774
9176.46 758
9177.37 764
9178.27 808
9179.18 772
9180.08 768
9180.98 792
9181.89 752
9182.79 784
9183.70 847
9184.60 757
9185.51 830
9186.41 804
9187.32 772
9188.22 745
9189.12 716
9190.03 752
9190.93 820
9191.84 805
9192.74 771
9193.65 751
9194.55 795
9195.46 765
9196.36 809
9197.27 840
9198.17 769
9199.08 801
9199.98 783
9200.89 747
9201.79 760
9202.70 719
9203.60 752
9204.51 769
9205.41 779
9206.32 732
9207.23 736
9208.13 836
9209.04 816
9209.94 840
9210.85 822
9211.75 803
9212.66 806
9213.57 804
9214.47 859
9215.38 872
9216.28 763
9217.19 807
9218.10 801
9219.00 807
9219.91 801
9220.81 869
9221.72 889
9222.63 837
9223.53 788
9224.44 818
9225.35 763
9226.25 795
9227.16 793
9228.06 712
9228.97 795
9229.88 733
9230.78 762
9231.69 723
9232.60 702
9233.50 807
9234.41 722
9235.32 784
9236.23 767
9237.13 745
9238.04 692
9238.95 681
9239.85 759
9240.76 793
9241.67 748
9242.57 776
9243.48 866
9244.39 822
9245.30 733
9246.20 767
9247.11 740
9248.02 749
9248.93 718
9249.83 729
9250.74 749
9251.65 710
9252.56 711
9253.47 745
9254.37 743
9255.28 732
9256.19 732
9257.10 752
9258.00 741
9258.91 712
9259.82 721
9260.73 761
9261.64 764
9262.55 747
9263.45 783
9264.36 728
9265.27 763
9266.18 773
9267.09 734
9268.00 652
9268.90 787
9269.81 837
9270.72 774
9271.63 770
9272.54 846
9273.45 797
9274.36 771
9275.27 786
9276.17 795
9277.08 722
9277.99 786
9278.90 773
9279.81 801
9280.72 764
9281.63 725
9282.54 777
9283.45 798
9284.36 763
9285.27 797
9286.17 674
9287.08 760
9287.99 739
9288.90 735
9289.81 745
9290.72 751
9291.63 750
9292.54 802
9293.45 767
9294.36 767
9295.27 751
9296.18 750
9297.09 782
9298.00 764
9298.91 739
9299.82 776
9300.73 783
9301.64 758
9302.55 773
9303.46 797
9304.37 789
9305.28 822
9306.19 833
9307.10 755
9308.01 805
9308.92 807
9309.83 763
9310.74 853
9311.66 842
9312.57 854
9313.48 807
9314.39 858
9315.30 846
9316.21 795
9317.12 780
9318.03 774
9318.94 834
9319.85 808
9320.76 763
9321.68 800
9322.59 727
9323.50 740
9324.41 803
9325.32 774
9326.23 797
9327.14 876
9328.05 813
9328.97 797
9329.88 756
9330.79 709
9331.70 710
9332.61 704
9333.52 694
9334.44 728
9335.35 757
9336.26 698
9337.17 730
9338.08 742
9339.00 740
9339.91 737
9340.82 726
9341.73 682
9342.64 737
9343.56 762
9344.47 733
9345.38 706
9346.29 713
9347.20 752
9348.12 769
9349.03 821
9349.94 772
9350.85 817
9351.77 792
9352.68 876
9353.59 829
9354.51 802
9355.42 791
9356.33 751
9357.24 750
9358.16 760
9359.07 773
9359.98 798
9360.90 773
9361.81 724
9362.72 794
9363.64 721
9364.55 845
9365.46 755
9366.37 796
9367.29 835
9368.20 748
9369.12 721
9370.03 723
9370.94 805
9371.86 802
9372.77 798
9373.68 829
9374.60 764
9375.51 745
9376.42 794
9377.34 788
9378.25 753
9379.17 857
9380.08 822
9380.99 756
9381.91 755
9382.82 767
9383.74 844
9384.65 775
9385.56 795
9386.48 807
9387.39 776
9388.31 767
9389.22 821
9390.14 885
9391.05 900
9391.97 872
9392.88 859
9393.79 894
9394.71 903
9395.62 911
9396.54 997
9397.45 873
9398.37 895
9399.28 878
9400.20 852
9401.11 866
9402.03 878
9402.94 814
9403.86 904
9404.77 881
9405.69 808
9406.60 846
9407.52 831
9408.44 840
9409.35 830
9410.27 822
9411.18 821
9412.10 869
9413.01 921
9413.93 891
9414.84 835
9415.76 817
9416.68 855
9417.59 863
9418.51 877
9419.42 820
9420.34 819
9421.25 895
9422.17 955
9423.09 892
9424.00 869
9424.92 934
9425.84 850
9426.75 882
9427.67 857
9428.58 850
9429.50 850
9430.42 869
9431.33 910
9432.25 879
9433.17 919
9434.08 977
9435.00 965
9435.92 918
9436.83 894
9437.75 940
9438.67 926
9439.58 883
9440.50 912
9441.42 877
9442.33 921
9443.25 978
9444.17 980
9445.09 853
9446.00 864
9446.92 900
9447.84 979
9448.76 1004
9449.67 941
9450.59 1057
9451.51 1159
9452.42 1134
9453.34 1164
9454.26 1224
9455.18 1137
9456.10 1204
9457.01 1132
9457.93 1036
9458.85 1088
9459.77 1082
9460.68 1071
9461.60 1025
9462.52 998
9463.44 959
9464.36 948
9465.27 932
9466.19 880
9467.11 927
9468.03 920
9468.95 954
9469.87 951
9470.78 894
9471.70 843
9472.62 854
9473.54 938
9474.46 951
9475.38 872
9476.30 858
9477.21 931
9478.13 927
9479.05 910
9479.97 917
9480.89 942
9481.81 906
9482.73 929
9483.65 1038
9484.57 1028
9485.48 988
9486.40 958
9487.32 919
9488.24 953
9489.16 961
9490.08 987
9491.00 963
9491.92 909
9492.84 900
9493.76 974
9494.68 1009
9495.60 910
9496.52 873
9497.44 858
9498.36 973
9499.28 970
9500.20 920
9501.12 902
9502.04 880
9502.96 920
9503.88 920
9504.80 903
9505.72 955
9506.64 928
9507.56 1013
9508.48 939
9509.40 927
9510.32 1009
9511.24 1005
9512.16 919
9513.08 980
9514.00 1068
9514.92 1039
9515.84 1049
9516.76 1051
9517.68 1103
9518.60 1128
9519.52 1080
9520.44 1073
9521.36 1035
9522.29 1035
9523.21 1006
9524.13 970
9525.05 1071
9525.97 1124
9526.89 1082
9527.81 1198
9528.73 1287
9529.65 1254
9530.58 1263
9531.50 1316
9532.42 1396
9533.34 1425
9534.26 1511
9535.18 1451
9536.10 1503
9537.03 1540
9537.95 1567
9538.87 1304
9539.79 1278
9540.71 1213
9541.63 1172
9542.56 1175
9543.48 1133
9544.40 1146
9545.32 1104
9546.24 1074
9547.17 1077
9548.09 1079
9549.01 1112
9549.93 1021
9550.86 1054
9551.78 1073
9552.70 1002
9553.62 999
9554.54 1090
9555.47 1057
9556.39 1114
9557.31 1166
9558.23 1184
9559.16 1107
9560.08 1162
9561.00 1182
9561.93 1125
9562.85 1136
9563.77 1082
9564.69 1085
9565.62 1081
9566.54 1098
9567.46 1088
9568.39 1102
9569.31 1073
9570.23 1102
9571.16 1044
9572.08 1092
9573.00 1115
9573.93 1071
9574.85 1081
9575.77 1039
9576.70 1027
9577.62 982
9578.54 1069
9579.47 1000
9580.39 1019
9581.32 1010
9582.24 950
9583.16 1006
9584.09 1121
9585.01 1044
9585.93 1017
9586.86 1025
9587.78 991
9588.71 998
9589.63 1098
9590.56 1113
9591.48 1029
9592.40 990
9593.33 992
9594.25 1024
9595.18 1011
9596.10 1077
9597.03 1034
9597.95 1068
9598.87 1127
9599.80 1084
9600.72 1082
9601.65 984
9602.57 1055
9603.50 1087
9604.42 1127
9605.35 1130
9606.27 1162
9607.20 1087
9608.12 1138
9609.05 1170
9609.97 1163
9610.90 1118
9611.82 1162
9612.75 1145
9613.67 1230
9614.60 1204
9615.53 1143
9616.45 1116
9617.38 1167
9618.30 1214
9619.23 1160
9620.15 1152
9621.08 1206
9622.00 1181
9622.93 1200
9623.86 1226
9624.78 1099
9625.71 1212
9626.63 1233
9627.56 1282
9628.49 1268
9629.41 1255
9630.34 1201
9631.26 1232
9632.19 1299
9633.12 1286
9634.04 1313
9634.97 1305
9635.90 1390
9636.82 1363
9637.75 1301
9638.67 1321
9639.60 1392
9640.53 1278
9641.45 1313
9642.38 1302
9643.31 1415
9644.23 1397
9645.16 1404
9646.09 1340
9647.02 1443
9647.94 1486
9648.87 1523
9649.80 1556
9650.72 1676
9651.65 1622
9652.58 1581
9653.50 1654
9654.43 1649
9655.36 1546
9656.29 1567
9657.21 1549
9658.14 1461
9659.07 1510
9660.00 1463
9660.92 1539
9661.85 1622
9662.78 1536
9663.71 1443
9664.63 1530
9665.56 1477
9666.49 1529
9667.42 1570
9668.35 1545
9669.27 1617
9670.20 1517
9671.13 1509
9672.06 1588
9672.99 1625
9673.92 1520
9674.84 1545
9675.77 1557
9676.70 1595
9677.63 1573
9678.56 1656
9679.49 1623
9680.41 1617
9681.34 1728
9682.27 1598
9683.20 1709
9684.13 1753
9685.06 1733
9685.99 1798
9686.91 1750
9687.84 1634
9688.77 1730
9689.70 1809
9690.63 1818
9691.56 1748
9692.49 1782
9693.42 1812
9694.35 1830
9695.28 1847
9696.21 1960
9697.13 2001
9698.06 2107
9698.99 2287
9699.92 2341
9700.85 2339
9701.78 2269
9702.71 2273
9703.64 2240
9704.57 2100
9705.50 2090
9706.43 1938
9707.36 1804
9708.29 1741
9709.22 1850
9710.15 1739
9711.08 1770
9712.01 1843
9712.94 1790
9713.87 1803
9714.80 2007
9715.73 1899
9716.66 2019
9717.59 1980
9718.52 1978
9719.45 1906
9720.38 1810
9721.31 1665
9722.24 1855
9723.17 1651
9724.10 1553
9725.04 1563
9725.97 1510
9726.90 1558
9727.83 1498
9728.76 1582
9729.69 1546
9730.62 1617
9731.55 1673
9732.48 1672
9733.41 1640
9734.34 1741
9735.28 1679
9736.21 1693
9737.14 1654
9738.07 1690
9739.00 1570
9739.93 1495
9740.86 1420
9741.79 1463
9742.73 1565
9743.66 1554
9744.59 1426
9745.52 1417
9746.45 1437
9747.38 1469
9748.32 1441
9749.25 1434
9750.18 1504
9751.11 1382
9752.04 1314
9752.98 1271
9753.91 1261
9754.84 1263
9755.77 1282
9756.70 1297
9757.64 1355
9758.57 1235
9759.50 1336
9760.43 1368
9761.37 1408
9762.30 1294
9763.23 1294
9764.16 1341
9765.10 1363
9766.03 1375
9766.96 1304
9767.89 1364
9768.83 1297
9769.76 1356
9770.69 1326
9771.63 1313
9772.56 1361
9773.49 1339
9774.42 1329
9775.36 1395
9776.29 1399
9777.22 1367
9778.16 1377
9779.09 1414
9780.02 1473
9780.96 1495
9781.89 1427
9782.82 1362
9783.76 1421
9784.69 1391
9785.62 1359
9786.56 1349
9787.49 1270
9788.42 1292
9789.36 1354
9790.29 1288
9791.23 1302
9792.16 1269
9793.09 1189
9794.03 1243
9794.96 1172
9795.90 1216
9796.83 1232
9797.76 1280
9798.70 1286
9799.63 1280
9800.57 1289
9801.50 1213
9802.44 1249
9803.37 1242
9804.30 1218
9805.24 1161
9806.17 1183
9807.11 1101
9808.04 1131
9808.98 1155
9809.91 1093
9810.85 1055
9811.78 1190
9812.72 1208
9813.65 1118
9814.59 1068
9815.52 1098
9816.46 1149
9817.39 1053
9818.33 1079
9819.26 1053
9820.20 1019
9821.13 1126
9822.07 1120
9823.00 1058
9823.94 1032
9824.87 1089
9825.81 1125
9826.74 1043
9827.68 1026
9828.62 1062
9829.55 1039
9830.49 1072
9831.42 1087
9832.36 1008
9833.29 1020
9834.23 1032
9835.17 1013
9836.10 1012
9837.04 1053
9837.97 1018
9838.91 1011
9839.85 984
9840.78 1015
9841.72 1029
9842.66 968
9843.59 1020
9844.53 1047
9845.46 1006
9846.40 1037
9847.34 1033
9848.27 1061
9849.21 1012
9850.15 1063
9851.08 1067
9852.02 1134
9852.96 1085
9853.89 1079
9854.83 1011
9855.77 1056
9856.71 1042
9857.64 1097
9858.58 1031
9859.52 1082
9860.45 1123
9861.39 1124
9862.33 1109
9863.26 1069
9864.20 1031
9865.14 1078
9866.08 976
9867.01 998
9867.95 1063
9868.89 1081
9869.83 1015
9870.76 1033
9871.70 1014
9872.64 931
9873.58 913
9874.52 939
9875.45 951
9876.39 984
9877.33 1020
9878.27 935
9879.21 964
9880.14 974
9881.08 961
9882.02 984
9882.96 930
9883.90 1011
9884.83 1005
9885.77 916
9886.71 1038
9887.65 980
9888.59 912
9889.53 932
9890.46 917
9891.40 952
9892.34 906
9893.28 914
9894.22 953
9895.16 934
9896.10 904
9897.04 869
9897.98 945
9898.91 967
9899.85 912
9900.79 968
9901.73 958
9902.67 915
9903.61 893
9904.55 933
9905.49 978
9906.43 977
9907.37 930
9908.31 935
9909.25 956
9910.19 1024
9911.12 989
9912.06 986
9913.00 938
9913.94 930
9914.88 929
9915.82 895
9916.76 904
9917.70 952
9918.64 958
9919.58 927
9920.52 867
9921.46 936
9922.40 913
9923.34 1023
9924.28 1112
9925.22 1072
9926.16 1153
9927.10 1298
9928.04 1283
9928.98 1173
9929.92 1196
9930.87 1235
9931.81 1244
9932.75 1166
9933.69 1091
9934.63 1045
9935.57 999
9936.51 1066
9937.45 981
9938.39 910
9939.33 864
9940.27 902
9941.21 895
9942.15 912
9943.10 810
9944.04 863
9944.98 856
9945.92 955
9946.86 893
9947.80 884
9948.74 824
9949.68 823
9950.63 868
9951.57 848
9952.51 830
9953.45 831
9954.39 875
9955.33 808
9956.27 893
9957.22 852
9958.16 854
9959.10 834
9960.04 925
9960.98 901
9961.93 850
9962.87 821
9963.81 820
9964.75 811
9965.69 798
9966.64 776
9967.58 765
9968.52 789
9969.46 778
9970.41 846
9971.35 806
9972.29 769
9973.23 789
9974.18 749
9975.12 764
9976.06 777
9977.00 848
9977.95 731
9978.89 783
9979.83 802
9980.77 878
9981.72 812
9982.66 818
9983.60 819
9984.55 789
9985.49 815
9986.43 813
9987.38 764
9988.32 835
9989.26 785
9990.21 829
9991.15 810
9992.09 835
9993.04 827
9993.98 753
9994.92 823
9995.87 838
9996.81 752
9997.75 870
9998.70 788
9999.64 805
10000.58 839
10001.53 778
10002.47 803
10003.42 776
10004.36 823
10005.30 893
10006.25 855
10007.19 778
10008.14 827
10009.08 780
10010.02 851
10010.97 807
10011.91 853
10012.86 821
10013.80 772
10014.75 807
10015.69 791
10016.64 794
10017.58 779
10018.52 825
10019.47 844
10020.41 811
10021.36 761
10022.30 736
10023.25 695
10024.19 692
10025.14 748
10026.08 851
10027.03 835
10027.97 767
10028.92 773
10029.86 739
10030.81 742
10031.75 750
10032.70 755
10033.64 802
10034.59 720
10035.54 746
10036.48 804
10037.43 745
10038.37 714
10039.32 744
10040.26 722
10041.21 703
10042.15 708
10043.10 773
10044.05 773
10044.99 713
10045.94 677
10046.88 733
10047.83 745
10048.78 717
10049.72 710
10050.67 736
10051.61 780
10052.56 751
10053.51 693
10054.45 727
10055.40 769
10056.35 729
10057.29 713
10058.24 746
10059.19 761
10060.13 750
10061.08 741
10062.03 741
10062.97 723
10063.92 732
10064.87 703
10065.81 720
10066.76 746
10067.71 744
10068.65 770
10069.60 702
10070.55 725
10071.49 701
10072.44 747
10073.39 699
10074.34 648
10075.28 693
10076.23 719
10077.18 660
10078.13 716
10079.07 777
10080.02 760
10080.97 710
10081.92 765
10082.86 756
10083.81 696
10084.76 718
10085.71 675
10086.66 649
10087.60 678
10088.55 716
10089.50 768
10090.45 691
10091.39 706
10092.34 709
10093.29 714
10094.24 750
10095.19 730
10096.14 694
10097.08 761
10098.03 667
10098.98 736
10099.93 722
10100.88 688
10101.83 753
10102.78 704
10103.72 685
10104.67 710
10105.62 730
10106.57 671
10107.52 686
10108.47 688
10109.42 716
10110.37 751
10111.31 691
10112.26 715
10113.21 696
10114.16 675
10115.11 639
10116.06 727
10117.01 647
10117.96 745
10118.91 771
10119.86 728
10120.81 660
10121.76 704
10122.71 760
10123.66 743
10124.61 740
10125.55 702
10126.50 700
10127.45 755
10128.40 661
10129.35 622
10130.30 665
10131.25 664
10132.20 700
10133.15 762
10134.10 726
10135.05 686
10136.00 705
10136.95 705
10137.90 726
10138.85 712
10139.81 682
10140.76 730
10141.71 729
10142.66 704
10143.61 689
10144.56 751
10145.51 676
10146.46 661
10147.41 751
10148.36 732
10149.31 706
10150.26 680
10151.21 657
10152.16 688
10153.11 745
10154.07 777
10155.02 764
10155.97 715
10156.92 691
10157.87 706
10158.82 730
10159.77 767
10160.72 711
10161.68 782
10162.63 723
10163.58 740
10164.53 741
10165.48 697
10166.43 742
10167.38 778
10168.34 743
10169.29 752
10170.24 748
10171.19 741
10172.14 732
10173.10 775
10174.05 738
10175.00 750
10175.95 681
10176.90 771
10177.86 749
10178.81 660
10179.76 708
10180.71 778
10181.66 815
10182.62 810
10183.57 812
10184.52 702
10185.47 800
10186.43 912
10187.38 733
10188.33 740
10189.28 764
10190.24 830
10191.19 865
10192.14 758
10193.10 867
10194.05 746
10195.00 792
10195.95 796
10196.91 840
10197.86 741
10198.81 847
10199.77 850
10200.72 821
10201.67 809
10202.63 832
10203.58 866
10204.53 830
10205.49 835
10206.44 877
10207.39 918
10208.35 885
10209.30 905
10210.25 885
10211.21 880
10212.16 822
10213.12 870
10214.07 948
10215.02 876
10215.98 847
10216.93 797
10217.88 812
10218.84 805
10219.79 765
10220.75 771
10221.70 802
10222.66 778
10223.61 781
10224.56 738
10225.52 793
10226.47 777
10227.43 765
10228.38 742
10229.34 739
10230.29 790
10231.25 793
10232.20 783
10233.15 757
10234.11 827
10235.06 843
10236.02 886
10236.97 877
10237.93 832
10238.88 883
10239.84 881
10240.79 905
10241.75 873
10242.70 807
10243.66 787
10244.61 711
10245.57 712
10246.53 706
10247.48 740
10248.44 747
10249.39 729
10250.35 831
10251.30 662
10252.26 670
10253.21 719
10254.17 705
10255.13 789
10256.08 781
10257.04 761
10257.99 762
10258.95 737
10259.90 706
10260.86 691
10261.82 700
10262.77 698
10263.73 685
10264.69 714
10265.64 641
10266.60 669
10267.55 740
10268.51 711
10269.47 642
10270.42 662
10271.38 668
10272.34 699
10273.29 668
10274.25 723
10275.21 722
10276.16 677
10277.12 733
10278.08 735
10279.03 724
10279.99 726
10280.95 667
10281.90 665
10282.86 651
10283.82 705
10284.78 696
10285.73 642
10286.69 697
10287.65 644
10288.60 622
10289.56 628
10290.52 699
10291.48 737
10292.43 740
10293.39 709
10294.35 651
10295.31 703
10296.26 742
10297.22 740
10298.18 682
10299.14 697
10300.10 706
10301.05 676
10302.01 711
10302.97 688
10303.93 739
10304.89 680
10305.84 714
10306.80 725
10307.76 690
10308.72 658
10309.68 643
10310.63 690
10311.59 726
10312.55 708
10313.51 654
10314.47 720
10315.43 680
10316.39 726
10317.34 713
10318.30 662
10319.26 709
10320.22 653
10321.18 746
10322.14 692
10323.10 667
10324.06 734
10325.02 748
10325.97 790
10326.93 743
10327.89 777
10328.85 702
10329.81 759
10330.77 718
10331.73 771
10332.69 803
10333.65 726
10334.61 763
10335.57 741
10336.53 737
10337.49 715
10338.45 673
10339.41 650
10340.37 707
10341.32 630
10342.28 675
10343.24 699
10344.20 751
10345.16 713
10346.12 680
10347.08 678
10348.04 767
10349.00 676
10349.96 685
10350.92 632
10351.89 678
10352.85 604
10353.81 634
10354.77 705
10355.73 676
10356.69 667
10357.65 684
10358.61 638
10359.57 620
10360.53 627
10361.49 626
10362.45 664
10363.41 604
10364.37 614
10365.33 615
10366.29 684
10367.25 648
10368.22 651
10369.18 642
10370.14 602
10371.10 586
10372.06 568
10373.02 679
10373.98 666
10374.94 679
10375.91 655
10376.87 624
10377.83 620
10378.79 573
10379.75 642
10380.71 633
10381.67 641
10382.64 693
10383.60 642
10384.56 591
10385.52 596
10386.48 612
10387.45 630
10388.41 690
10389.37 673
10390.33 630
10391.29 581
10392.26 594
10393.22 635
10394.18 643
10395.14 650
10396.10 631
10397.07 631
10398.03 655
10398.99 662
10399.95 638
10400.92 625
10401.88 660
10402.84 694
10403.80 643
10404.77 637
10405.73 668
10406.69 748
10407.66 653
10408.62 600
10409.58 609
10410.54 673
10411.51 681
10412.47 683
10413.43 704
10414.40 663
10415.36 726
10416.32 701
10417.29 730
10418.25 775
10419.21 772
10420.18 712
10421.14 712
10422.10 776
10423.07 700
10424.03 689
10424.99 718
10425.96 738
10426.92 626
10427.89 718
10428.85 653
10429.81 637
10430.78 636
10431.74 643
10432.70 621
10433.67 628
10434.63 643
10435.60 590
10436.56 658
10437.53 611
10438.49 587
10439.45 670
10440.42 629
10441.38 629
10442.35 597
10443.31 563
10444.28 564
10445.24 576
10446.21 613
10447.17 625
10448.13 625
10449.10 619
10450.06 618
10451.03 671
10451.99 653
10452.96 673
10453.92 666
10454.89 581
10455.85 577
10456.82 617
10457.78 637
10458.75 602
10459.71 653
10460.68 624
10461.65 515
10462.61 573
10463.58 621
10464.54 575
10465.51 610
10466.47 608
10467.44 607
10468.40 557
10469.37 544
10470.34 588
10471.30 602
10472.27 550
10473.23 581
10474.20 603
10475.16 597
10476.13 605
10477.10 604
10478.06 598
10479.03 589
10480.00 649
10480.96 631
10481.93 607
10482.89 577
10483.86 637
10484.83 669
10485.79 610
10486.76 615
10487.73 588
10488.69 648
10489.66 617
10490.63 621
10491.59 629
10492.56 588
10493.53 607
10494.49 634
10495.46 683
10496.43 700
10497.39 595
10498.36 594
10499.33 602
10500.30 603
10501.26 563
10502.23 615
10503.20 663
10504.16 626
10505.13 621
10506.10 610
10507.07 595
10508.03 604
10509.00 612
10509.97 663
10510.94 647
10511.90 658
10512.87 585
10513.84 604
10514.81 598
10515.78 598
10516.74 611
10517.71 636
10518.68 652
10519.65 630
10520.62 625
10521.58 628
10522.55 618
10523.52 674
10524.49 669
10525.46 665
10526.42 637
10527.39 624
10528.36 628
10529.33 662
10530.30 576
10531.27 633
10532.24 670
10533.20 631
10534.17 594
10535.14 647
10536.11 640
10537.08 714
10538.05 652
10539.02 625
10539.99 608
10540.95 610
10541.92 648
10542.89 656
10543.86 602
10544.83 563
10545.80 652
10546.77 669
10547.74 653
10548.71 633
10549.68 605
10550.65 656
10551.62 664
10552.59 646
10553.56 611
10554.53 678
10555.49 704
10556.46 696
10557.43 695
10558.40 656
10559.37 683
10560.34 792
10561.31 837
10562.28 799
10563.25 700
10564.22 719
10565.19 736
10566.16 715
10567.13 711
10568.10 752
10569.07 718
10570.05 636
10571.02 590
10571.99 681
10572.96 681
10573.93 634
10574.90 664
10575.87 634
10576.84 561
10577.81 653
10578.78 655
10579.75 654
10580.72 638
10581.69 678
10582.66 668
10583.63 702
10584.61 653
10585.58 679
10586.55 699
10587.52 725
10588.49 707
10589.46 679
10590.43 659
10591.40 648
10592.38 666
10593.35 687
10594.32 647
10595.29 703
10596.26 646
10597.23 689
10598.20 620
10599.18 626
10600.15 666
10601.12 629
10602.09 623
10603.06 664
10604.03 602
10605.01 612
10605.98 650
10606.95 604
10607.92 617
10608.89 660
10609.87 696
10610.84 610
10611.81 644
10612.78 610
10613.76 637
10614.73 636
10615.70 706
10616.67 694
10617.65 639
10618.62 673
10619.59 726
10620.56 721
10621.54 750
10622.51 734
10623.48 730
10624.45 706
10625.43 725
10626.40 688
10627.37 693
10628.35 722
10629.32 704
10630.29 634
10631.27 670
10632.24 706
10633.21 665
10634.19 710
10635.16 715
10636.13 787
10637.11 726
10638.08 792
10639.05 815
10640.03 821
10641.00 824
10641.97 880
10642.95 895
10643.92 807
10644.89 771
10645.87 789
10646.84 788
10647.82 764
10648.79 721
10649.76 710
10650.74 646
10651.71 665
10652.69 682
10653.66 667
10654.63 629
10655.61 638
10656.58 643
10657.56 692
10658.53 691
10659.51 725
10660.48 615
10661.46 614
10662.43 622
10663.40 690
10664.38 659
10665.35 628
10666.33 656
10667.30 626
10668.28 605
10669.25 695
10670.23 665
10671.20 661
10672.18 639
10673.15 690
10674.13 673
10675.10 628
10676.08 675
10677.05 640
10678.03 629
10679.00 644
10679.98 740
10680.96 737
10681.93 719
10682.91 658
10683.88 680
10684.86 700
10685.83 677
10686.81 625
10687.78 623
10688.76 578
10689.74 598
10690.71 585
10691.69 600
10692.66 573
10693.64 639
10694.62 635
10695.59 666
10696.57 651
10697.54 642
10698.52 608
10699.50 643
10700.47 642
10701.45 668
10702.43 577
10703.40 570
10704.38 599
10705.36 622
10706.33 672
10707.31 662
10708.29 673
10709.26 647
10710.24 653
10711.22 620
10712.19 622
10713.17 594
10714.15 583
10715.12 658
10716.10 580
10717.08 623
10718.05 602
10719.03 581
10720.01 584
10720.99 562
10721.96 578
10722.94 581
10723.92 584
10724.90 539
10725.87 580
10726.85 618
10727.83 595
10728.81 605
10729.78 566
10730.76 643
10731.74 635
10732.72 607
10733.69 616
10734.67 564
10735.65 565
10736.63 578
10737.61 568
10738.58 569
10739.56 617
10740.54 624
10741.52 620
10742.50 592
10743.47 648
10744.45 636
10745.43 592
10746.41 566
10747.39 554
10748.37 591
10749.35 577
10750.32 498
10751.30 574
10752.28 590
10753.26 608
10754.24 592
10755.22 577
10756.20 591
10757.18 566
10758.15 583
10759.13 602
10760.11 623
10761.09 641
10762.07 635
10763.05 638
10764.03 596
10765.01 611
10765.99 596
10766.97 604
10767.95 542
10768.93 591
10769.91 607
10770.88 598
10771.86 611
10772.84 592
10773.82 613
10774.80 627
10775.78 632
10776.76 558
10777.74 643
10778.72 591
10779.70 663
10780.68 674
10781.66 605
10782.64 592
10783.62 573
10784.60 618
10785.58 672
10786.56 611
10787.54 528
10788.52 622
10789.50 599
10790.48 611
10791.47 672
10792.45 629
10793.43 623
10794.41 585
10795.39 559
10796.37 575
10797.35 614
10798.33 602
10799.31 638
10800.29 595
10801.27 632
10802.25 664
10803.23 629
10804.22 605
10805.20 598
10806.18 606
10807.16 596
10808.14 618
10809.12 634
10810.10 571
10811.08 587
10812.07 614
10813.05 529
10814.03 589
10815.01 624
10815.99 602
10816.97 671
10817.95 655
10818.94 605
10819.92 605
10820.90 584
10821.88 575
10822.86 646
10823.85 613
10824.83 670
10825.81 664
10826.79 573
10827.77 603
10828.76 611
10829.74 654
10830.72 664
10831.70 643
10832.68 628
10833.67 645
10834.65 675
10835.63 609
10836.61 597
10837.60 608
10838.58 658
10839.56 605
10840.55 639
10841.53 645
10842.51 587
10843.49 704
10844.48 690
10845.46 654
10846.44 694
10847.43 658
10848.41 647
10849.39 701
10850.37 654
10851.36 666
10852.34 655
10853.32 622
10854.31 670
10855.29 685
10856.27 665
10857.26 660
10858.24 669
10859.22 659
10860.21 706
10861.19 688
10862.18 772
10863.16 680
10864.14 686
10865.13 689
10866.11 749
10867.09 688
10868.08 712
10869.06 708
10870.05 729
10871.03 698
10872.01 699
10873.00 690
10873.98 708
10874.97 762
10875.95 701
10876.94 703
10877.92 721
10878.90 760
10879.89 733
10880.87 662
10881.86 747
10882.84 735
10883.83 791
10884.81 804
10885.80 748
10886.78 757
10887.77 750
10888.75 748
10889.74 707
10890.72 774
10891.71 780
10892.69 764
10893.68 826
10894.66 811
10895.65 771
10896.63 813
10897.62 872
10898.60 805
10899.59 779
10900.57 760
10901.56 771
10902.54 811
10903.53 736
10904.52 804
10905.50 858
10906.49 849
10907.47 802
10908.46 823
10909.44 908
10910.43 903
10911.42 820
10912.40 831
10913.39 836
10914.37 882
10915.36 872
10916.35 868
10917.33 843
10918.32 816
10919.31 885
10920.29 890
10921.28 913
10922.26 834
10923.25 910
10924.24 935
10925.22 874
10926.21 881
10927.20 885
10928.18 846
10929.17 945
10930.16 898
10931.14 902
10932.13 920
10933.12 992
10934.10 948
10935.09 925
10936.08 960
10937.07 939
10938.05 916
10939.04 924
10940.03 914
10941.01 927
10942.00 949
10942.99 997
10943.98 1073
10944.96 990
10945.95 1007
10946.94 1143
10947.93 1109
10948.91 1018
10949.90 1058
10950.89 1110
10951.88 1083
10952.86 1090
10953.85 1134
10954.84 1287
10955.83 1287
10956.82 1335
10957.80 1303
10958.79 1293
10959.78 1378
10960.77 1394
10961.76 1443
10962.75 1402
10963.73 1349
10964.72 1293
10965.71 1298
10966.70 1131
10967.69 1142
10968.68 1138
10969.66 1137
10970.65 1048
10971.64 1091
10972.63 1049
10973.62 1102
10974.61 1134
10975.60 1107
10976.58 1135
10977.57 1135
10978.56 1121
10979.55 1095
10980.54 1125
10981.53 1074
10982.52 1103
10983.51 1128
10984.50 1200
10985.49 1142
10986.48 1149
10987.47 1141
10988.45 1092
10989.44 1141
10990.43 1114
10991.42 1183
10992.41 1192
10993.40 1245
10994.39 1289
10995.38 1384
10996.37 1472
10997.36 1554
10998.35 1677
10999.34 1821
11000.33 1989
11001.32 1888
11002.31 2032
11003.30 1878
11004.29 1708
11005.28 1644
11006.27 1522
11007.26 1401
11008.25 1323
11009.24 1234
11010.23 1268
11011.22 1162
11012.21 1065
11013.20 1065
11014.19 1145
11015.18 1033
11016.18 993
11017.17 1025
11018.16 1071
11019.15 1069
11020.14 1077
11021.13 957
11022.12 952
11023.11 1009
11024.10 981
11025.09 973
11026.08 931
11027.08 906
11028.07 952
11029.06 968
11030.05 910
11031.04 969
11032.03 903
11033.02 985
11034.01 979
11035.01 921
11036.00 883
11036.99 945
11037.98 927
11038.97 901
11039.96 891
11040.96 881
11041.95 920
11042.94 934
11043.93 856
11044.92 839
11045.92 858
11046.91 794
11047.90 783
11048.89 783
11049.88 888
11050.88 828
11051.87 788
11052.86 826
11053.85 841
11054.85 774
11055.84 819
11056.83 862
11057.82 852
11058.82 811
11059.81 845
11060.80 865
11061.79 893
11062.79 784
11063.78 766
11064.77 809
11065.76 745
11066.76 792
11067.75 786
11068.74 810
11069.74 770
11070.73 794
11071.72 812
11072.72 768
11073.71 846
11074.70 836
11075.70 854
11076.69 805
11077.68 765
11078.68 791
11079.67 798
11080.66 762
11081.66 795
11082.65 789
11083.64 779
11084.64 792
11085.63 751
11086.62 763
11087.62 751
11088.61 775
11089.61 825
11090.60 860
11091.59 767
11092.59 793
11093.58 775
11094.58 767
11095.57 754
11096.57 750
11097.56 771
11098.55 758
11099.55 817
11100.54 724
11101.54 735
11102.53 729
11103.53 714
11104.52 729
11105.52 721
11106.51 720
11107.51 713
11108.50 713
11109.49 765
11110.49 755
11111.48 715
11112.48 730
11113.47 714
11114.47 728
11115.46 715
11116.46 677
11117.46 695
11118.45 690
11119.45 742
11120.44 706
11121.44 735
11122.43 725
11123.43 732
11124.42 682
11125.42 681
11126.41 694
11127.41 677
11128.41 705
11129.40 674
11130.40 686
11131.39 723
11132.39 737
11133.38 706
11134.38 684
11135.38 669
11136.37 632
11137.37 655
11138.36 671
11139.36 697
11140.36 662
11141.35 685
11142.35 715
11143.35 690
11144.34 698
11145.34 675
11146.34 781
11147.33 764
11148.33 681
11149.32 707
11150.32 720
11151.32 674
11152.31 651
11153.31 693
11154.31 738
11155.31 703
11156.30 660
11157.30 688
11158.30 649
11159.29 646
11160.29 609
11161.29 639
11162.28 621
11163.28 645
11164.28 698
11165.28 660
11166.27 592
11167.27 684
11168.27 652
11169.27 658
11170.26 615
11171.26 649
11172.26 604
11173.26 642
11174.25 626
11175.25 664
11176.25 678
11177.25 640
11178.25 699
11179.24 668
11180.24 635
11181.24 575
11182.24 576
11183.24 594
11184.23 655
11185.23 632
11186.23 590
11187.23 598
11188.23 602
11189.23 569
11190.22 611
11191.22 640
11192.22 644
11193.22 633
11194.22 624
11195.22 690
11196.22 687
11197.21 686
11198.21 593
11199.21 641
11200.21 598
11201.21 617
11202.21 704
11203.21 672
11204.21 651
11205.21 640
11206.21 650
11207.21 601
11208.20 624
11209.20 681
11210.20 716
11211.20 625
11212.20 625
11213.20 675
11214.20 658
11215.20 656
11216.20 683
11217.20 687
11218.20 725
11219.20 649
11220.20 648
11221.20 612
11222.20 652
11223.20 686
11224.20 651
11225.20 655
11226.20 640
11227.20 642
11228.20 635
11229.20 644
11230.20 554
11231.20 648
11232.20 655
11233.20 674
11234.20 632
11235.20 611
11236.20 586
11237.20 661
11238.20 621
11239.20 683
11240.20 634
11241.20 641
11242.21 634
11243.21 660
11244.21 669
11245.21 579
11246.21 653
11247.21 747
11248.21 622
11249.21 625
11250.21 607
11251.21 603
11252.22 627
11253.22 639
11254.22 698
11255.22 746
11256.22 644
11257.22 703
11258.22 679
11259.23 614
11260.23 617
11261.23 714
11262.23 684
11263.23 677
11264.23 677
11265.24 659
11266.24 674
11267.24 674
11268.24 674
11269.24 646
11270.25 624
11271.25 600
11272.25 572
11273.25 629
11274.25 622
11275.26 608
11276.26 618
11277.26 708
11278.26 747
11279.27 668
11280.27 724
11281.27 733
11282.27 751
11283.28 707
11284.28 727
11285.28 721
11286.28 635
11287.29 645
11288.29 691
11289.29 713
11290.29 739
11291.30 765
11292.30 678
11293.30 705
11294.31 726
11295.31 712
11296.31 681
11297.32 645
11298.32 675
11299.32 703
11300.33 695
11301.33 628
11302.33 673
11303.34 666
11304.34 647
11305.34 648
11306.35 687
11307.35 680
11308.35 737
11309.36 709
11310.36 754
11311.37 857
11312.37 858
11313.37 837
11314.38 887
11315.38 870
11316.39 816
11317.39 820
11318.39 759
11319.40 757
11320.40 701
11321.41 763
11322.41 749
11323.42 673
11324.42 659
11325.42 628
11326.43 708
11327.43 673
11328.44 682
11329.44 625
11330.45 629
11331.45 661
11332.46 648
11333.46 650
11334.47 665
11335.47 662
11336.48 715
11337.48 670
11338.49 731
11339.49 732
11340.50 716
11341.50 701
11342.51 708
11343.51 695
11344.52 694
11345.52 705
11346.53 681
11347.53 694
11348.54 605
11349.55 656
11350.55 675
11351.56 638
11352.56 643
11353.57 633
11354.57 687
11355.58 612
11356.59 634
11357.59 663
11358.60 635
11359.60 640
11360.61 586
11361.62 580
11362.62 602
11363.63 660
11364.63 599
11365.64 679
11366.65 639
11367.65 624
11368.66 637
11369.67 613
11370.67 613
11371.68 600
11372.69 567
11373.69 583
11374.70 626
11375.71 603
11376.71 618
11377.72 619
11378.73 641
11379.73 648
11380.74 661
11381.75 605
11382.75 634
11383.76 584
11384.77 609
11385.78 606
11386.78 617
11387.79 642
11388.80 611
11389.80 598
11390.81 608
11391.82 644
11392.83 642
11393.83 605
11394.84 583
11395.85 557
11396.86 633
11397.86 615
11398.87 640
11399.88 619
11400.89 589
11401.90 608
11402.90 595
11403.91 561
11404.92 620
11405.93 618
11406.94 660
11407.94 561
11408.95 543
11409.96 569
11410.97 556
11411.98 591
11412.99 600
11413.99 589
11415.00 626
11416.01 635
11417.02 611
11418.03 592
11419.04 634
11420.04 608
11421.05 620
11422.06 611
11423.07 571
11424.08 557
11425.09 558
11426.10 616
11427.11 614
11428.12 619
11429.13 595
11430.13 628
11431.14 595
11432.15 566
11433.16 564
11434.17 594
11435.18 671
11436.19 628
11437.20 580
11438.21 562
11439.22 593
11440.23 560
11441.24 563
11442.25 636
11443.26 564
11444.27 589
11445.28 584
11446.29 550
11447.30 561
11448.31 621
11449.32 587
11450.33 594
11451.34 592
11452.35 581
11453.36 592
11454.37 570
11455.38 582
11456.39 586
11457.40 625
11458.41 629
11459.42 595
11460.43 650
11461.44 578
11462.45 605
11463.46 581
11464.47 576
11465.48 579
11466.49 589
11467.50 548
11468.51 578
11469.52 630
11470.54 613
11471.55 610
11472.56 597
11473.57 630
11474.58 681
11475.59 627
11476.60 547
11477.61 610
11478.62 599
11479.64 620
11480.65 607
11481.66 546
11482.67 589
11483.68 629
11484.69 611
11485.70 529
11486.72 617
11487.73 665
11488.74 664
11489.75 616
11490.76 601
11491.77 574
11492.79 626
11493.80 621
11494.81 634
11495.82 604
11496.83 601
11497.85 667
11498.86 597
11499.87 595
11500.88 640
11501.90 575
11502.91 635
11503.92 623
11504.93 568
11505.95 582
11506.96 622
11507.97 663
11508.98 658
11510.00 641
11511.01 617
11512.02 654
11513.03 588
11514.05 622
11515.06 624
11516.07 636
11517.09 605
11518.10 630
11519.11 651
11520.12 670
11521.14 655
11522.15 609
11523.16 631
11524.18 679
11525.19 667
11526.20 604
11527.22 612
11528.23 684
11529.24 677
11530.26 628
11531.27 623
11532.28 578
11533.30 682
11534.31 656
11535.33 654
11536.34 649
11537.35 627
11538.37 624
11539.38 680
11540.40 642
11541.41 678
11542.42 688
11543.44 663
11544.45 687
11545.47 657
11546.48 722
11547.49 689
11548.51 691
11549.52 695
11550.54 706
11551.55 644
11552.57 685
11553.58 710
11554.60 712
11555.61 730
11556.63 775
11557.64 700
11558.65 715
11559.67 701
11560.68 715
11561.70 718
11562.71 728
11563.73 719
11564.74 739
11565.76 749
11566.77 697
11567.79 669
11568.81 700
11569.82 717
11570.84 785
11571.85 784
11572.87 773
11573.88 769
11574.90 747
11575.91 784
11576.93 853
11577.94 853
11578.96 884
11579.98 881
11580.99 900
11582.01 915
11583.02 861
11584.04 911
11585.05 934
11586.07 912
11587.09 952
11588.10 934
11589.12 942
11590.14 1005
11591.15 1038
11592.17 1127
11593.18 1095
11594.20 1172
11595.22 1318
11596.23 1422
11597.25 1510
11598.27 1608
11599.28 1703
11600.30 1782
11601.32 1843
11602.33 1737
11603.35 1643
11604.37 1579
11605.38 1456
11606.40 1341
11607.42 1257
11608.43 1115
11609.45 1042
11610.47 950
11611.49 905
11612.50 877
11613.52 873
11614.54 861
11615.55 820
11616.57 837
11617.59 883
11618.61 831
11619.62 837
11620.64 773
11621.66 725
11622.68 777
11623.69 811
11624.71 831
11625.73 797
11626.75 788
11627.77 793
11628.78 739
11629.80 737
11630.82 720
11631.84 712
11632.85 730
11633.87 707
11634.89 740
11635.91 684
11636.93 712
11637.95 709
11638.96 708
11639.98 731
11641.00 670
11642.02 710
11643.04 682
11644.06 688
11645.07 655
11646.09 693
11647.11 685
11648.13 679
11649.15 675
11650.17 621
11651.19 645
11652.21 649
11653.23 669
11654.24 670
11655.26 650
11656.28 650
11657.30 622
11658.32 606
11659.34 595
11660.36 577
11661.38 617
11662.40 661
11663.42 674
11664.44 692
11665.46 726
11666.48 683
11667.49 703
11668.51 668
11669.53 623
11670.55 705
11671.57 706
11672.59 710
11673.61 692
11674.63 672
11675.65 686
11676.67 695
11677.69 665
11678.71 758
11679.73 699
11680.75 756
11681.77 780
11682.79 714
11683.81 742
11684.83 702
11685.85 709
11686.88 723
11687.90 752
11688.92 717
11689.94 673
11690.96 688
11691.98 729
11693.00 685
11694.02 713
11695.04 704
11696.06 676
11697.08 639
11698.10 662
11699.12 681
11700.14 619
11701.17 673
11702.19 660
11703.21 685
11704.23 644
11705.25 633
11706.27 610
11707.29 691
11708.31 689
11709.34 663
11710.36 685
11711.38 644
11712.40 642
11713.42 672
11714.44 693
11715.46 634
11716.49 640
11717.51 643
11718.53 622
11719.55 593
11720.57 682
11721.60 645
11722.62 655
11723.64 603
11724.66 558
11725.68 627
11726.71 608
11727.73 632
11728.75 634
11729.77 614
11730.80 541
11731.82 596
11732.84 592
11733.86 606
11734.88 580
11735.91 628
11736.93 587
11737.95 587
11738.98 580
11740.00 624
11741.02 666
11742.04 616
11743.07 584
11744.09 627
11745.11 595
11746.14 611
11747.16 627
11748.18 618
11749.20 645
11750.23 610
11751.25 664
11752.27 615
11753.30 638
11754.32 665
11755.34 601
11756.37 605
11757.39 641
11758.41 609
11759.44 572
11760.46 593
11761.49 555
11762.51 581
11763.53 597
11764.56 620
11765.58 605
11766.60 595
11767.63 536
11768.65 591
11769.68 557
11770.70 579
11771.72 622
11772.75 611
11773.77 632
11774.80 589
11775.82 581
11776.85 617
11777.87 623
11778.90 593
11779.92 603
11780.94 592
11781.97 618
11782.99 596
11784.02 617
11785.04 575
11786.07 574
11787.09 603
11788.12 592
11789.14 598
11790.17 586
11791.19 712
11792.22 591
11793.24 568
11794.27 571
11795.29 553
11796.32 625
11797.34 623
11798.37 570
11799.39 547
11800.42 553
11801.44 643
11802.47 625
11803.49 653
11804.52 630
11805.55 605
11806.57 552
11807.60 558
11808.62 581
11809.65 627
11810.67 638
11811.70 587
11812.73 636
11813.75 610
11814.78 617
11815.80 626
11816.83 643
11817.86 607
11818.88 556
11819.91 558
11820.94 532
11821.96 535
11822.99 624
11824.01 589
11825.04 614
11826.07 651
11827.09 619
11828.12 575
11829.15 596
11830.17 601
11831.20 641
11832.23 653
11833.25 630
11834.28 652
11835.31 616
11836.33 615
11837.36 618
11838.39 608
11839.42 616
11840.44 691
11841.47 634
11842.50 634
11843.52 583
11844.55 639
11845.58 659
11846.61 617
11847.63 688
11848.66 658
11849.69 609
11850.72 625
11851.74 617
11852.77 679
11853.80 652
11854.83 607
11855.85 648
11856.88 637
11857.91 643
11858.94 673
11859.97 680
11860.99 665
11862.02 636
11863.05 650
11864.08 643
11865.11 638
11866.13 699
11867.16 669
11868.19 704
11869.22 692
11870.25 685
11871.28 628
11872.30 675
11873.33 672
11874.36 656
11875.39 664
11876.42 687
11877.45 684
11878.48 695
11879.51 692
11880.53 701
11881.56 695
11882.59 722
11883.62 726
11884.65 753
11885.68 747
11886.71 700
11887.74 702
11888.77 730
11889.80 766
11890.83 811
11891.85 765
11892.88 680
11893.91 720
11894.94 694
11895.97 683
11897.00 720
11898.03 771
11899.06 846
11900.09 904
11901.12 892
11902.15 802
11903.18 875
11904.21 813
11905.24 915
11906.27 837
11907.30 811
11908.33 869
11909.36 860
11910.39 805
11911.42 754
11912.45 807
11913.48 805
11914.51 802
11915.54 817
11916.57 786
11917.60 858
11918.63 850
11919.66 834
11920.69 771
11921.73 827
11922.76 840
11923.79 801
11924.82 900
11925.85 972
11926.88 952
11927.91 941
11928.94 1001
11929.97 1095
11931.00 1118
11932.03 1121
11933.07 1121
11934.10 1158
11935.13 1101
11936.16 1123
11937.19 1087
11938.22 962
11939.25 968
11940.28 899
11941.32 794
11942.35 847
11943.38 768
11944.41 754
11945.44 762
11946.47 800
11947.51 752
11948.54 768
11949.57 724
11950.60 800
11951.63 769
11952.66 731
11953.70 748
11954.73 743
11955.76 748
11956.79 740
11957.83 712
11958.86 679
11959.89 657
11960.92 649
11961.95 720
11962.99 699
11964.02 736
11965.05 696
11966.08 776
11967.12 726
11968.15 682
11969.18 696
11970.22 707
11971.25 689
11972.28 695
11973.31 677
11974.35 676
11975.38 646
11976.41 626
11977.45 674
11978.48 681
11979.51 667
11980.55 709
11981.58 701
11982.61 704
11983.64 667
11984.68 690
11985.71 674
11986.75 727
11987.78 671
11988.81 690
11989.85 693
11990.88 704
11991.91 706
11992.95 728
11993.98 741
11995.01 743
11996.05 707
11997.08 703
11998.12 691
11999.15 697
12000.18 680
12001.22 723
12002.25 720
12003.29 767
12004.32 779
12005.35 700
12006.39 663
12007.42 727
12008.46 762
12009.49 780
12010.53 754
12011.56 733
12012.60 784
12013.63 717
12014.67 755
12015.70 782
12016.73 796
12017.77 783
12018.80 809
12019.84 783
12020.87 757
12021.91 826
12022.94 785
12023.98 771
12025.01 732
12026.05 792
12027.08 785
12028.12 702
12029.15 752
12030.19 779
12031.23 709
12032.26 701
12033.30 776
12034.33 736
12035.37 697
12036.40 708
12037.44 759
12038.47 727
12039.51 743
12040.55 751
12041.58 729
12042.62 704
12043.65 666
12044.69 667
12045.73 686
12046.76 688
12047.80 727
12048.83 731
12049.87 739
12050.91 781
12051.94 728
12052.98 689
12054.01 789
12055.05 758
12056.09 708
12057.12 725
12058.16 729
12059.20 767
12060.23 788
12061.27 738
12062.31 731
12063.34 755
12064.38 757
12065.42 778
12066.45 786
12067.49 700
12068.53 737
12069.57 718
12070.60 729
12071.64 693
12072.68 749
12073.71 707
12074.75 766
12075.79 763
12076.83 721
12077.86 731
12078.90 772
12079.94 781
12080.98 767
12082.01 755
12083.05 722
12084.09 735
12085.13 797
12086.16 796
12087.20 760
12088.24 787
12089.28 766
12090.32 766
12091.35 781
12092.39 744
12093.43 777
12094.47 756
12095.51 769
12096.54 811
12097.58 798
12098.62 818
12099.66 877
12100.70 892
12101.74 908
12102.77 872
12103.81 938
12104.85 906
12105.89 875
12106.93 936
12107.97 872
12109.01 799
12110.04 840
12111.08 797
12112.12 790
12113.16 747
12114.20 726
12115.24 686
12116.28 724
12117.32 692
12118.36 703
12119.39 678
12120.43 666
12121.47 673
12122.51 703
12123.55 684
12124.59 662
12125.63 659
12126.67 635
12127.71 647
12128.75 655
12129.79 666
12130.83 676
12131.87 650
12132.91 617
12133.95 693
12134.99 639
12136.03 651
12137.07 628
12138.11 670
12139.15 655
12140.19 653
12141.23 632
12142.27 696
12143.31 657
12144.35 601
12145.39 660
12146.43 617
12147.47 620
12148.51 647
12149.55 615
12150.59 665
12151.63 613
12152.67 640
12153.71 618
12154.75 572
12155.79 596
12156.83 607
12157.88 608
12158.92 606
12159.96 581
12161.00 562
12162.04 579
12163.08 622
12164.12 583
12165.16 613
12166.20 623
12167.24 632
12168.29 644
12169.33 621
12170.37 633
12171.41 630
12172.45 622
12173.49 599
12174.53 626
12175.58 619
12176.62 634
12177.66 615
12178.70 627
12179.74 626
12180.78 628
12181.83 622
12182.87 607
12183.91 601
12184.95 606
12185.99 652
12187.04 601
12188.08 602
12189.12 647
12190.16 642
12191.20 643
12192.25 582
12193.29 634
12194.33 636
12195.37 615
12196.42 558
12197.46 604
12198.50 593
12199.54 579
12200.59 604
12201.63 598
12202.67 625
12203.72 585
12204.76 572
12205.80 594
12206.84 564
12207.89 569
12208.93 586
12209.97 616
12211.02 637
12212.06 651
12213.10 660
12214.15 585
12215.19 639
12216.23 625
12217.28 558
12218.32 549
12219.36 552
12220.41 621
12221.45 629
12222.49 628
12223.54 581
12224.58 599
12225.62 591
12226.67 611
12227.71 647
12228.76 623
12229.80 580
12230.84 646
12231.89 637
12232.93 630
12233.98 626
12235.02 627
12236.06 609
12237.11 614
12238.15 581
12239.20 594
12240.24 573
12241.29 557
12242.33 545
12243.37 491
12244.42 550
12245.46 573
12246.51 539
12247.55 593
12248.60 549
12249.64 608
12250.69 581
12251.73 599
12252.78 566
12253.82 546
12254.87 540
12255.91 548
12256.96 593
12258.00 566
12259.05 590
12260.09 565
12261.14 562
12262.18 535
12263.23 581
12264.27 555
12265.32 509
12266.36 482
12267.41 520
12268.45 525
12269.50 485
12270.55 488
12271.59 551
12272.64 507
12273.68 545
12274.73 569
12275.77 595
12276.82 544
12277.87 566
12278.91 548
12279.96 526
12281.00 522
12282.05 582
12283.10 584
12284.14 588
12285.19 609
12286.24 544
12287.28 570
12288.33 571
12289.38 590
12290.42 586
12291.47 551
12292.51 534
12293.56 564
12294.61 544
12295.65 510
12296.70 505
12297.75 612
12298.80 541
12299.84 522
12300.89 485
12301.94 531
12302.98 578
12304.03 553
12305.08 490
12306.12 518
12307.17 576
12308.22 604
12309.27 555
12310.31 537
12311.36 544
12312.41 528
12313.46 523
12314.50 578
12315.55 527
12316.60 525
12317.65 544
12318.69 536
12319.74 530
12320.79 537
12321.84 553
12322.88 546
12323.93 550
12324.98 540
12326.03 556
12327.08 525
12328.12 470
12329.17 516
12330.22 556
12331.27 538
12332.32 584
12333.37 600
12334.41 540
12335.46 515
12336.51 501
12337.56 519
12338.61 530
12339.66 520
12340.71 556
12341.75 559
12342.80 538
12343.85 509
12344.90 503
12345.95 508
12347.00 494
12348.05 529
12349.10 557
12350.15 553
12351.19 533
12352.24 517
12353.29 537
12354.34 557
12355.39 553
12356.44 546
12357.49 580
12358.54 530
12359.59 518
12360.64 553
12361.69 600
12362.74 558
12363.79 544
12364.84 518
12365.89 504
12366.94 534
12367.99 545
12369.04 582
12370.09 601
12371.14 527
12372.18 566
12373.24 563
12374.29 574
12375.34 539
12376.39 517
12377.44 599
12378.49 573
12379.54 558
12380.59 591
12381.64 569
12382.69 561
12383.74 516
12384.79 536
12385.84 546
12386.89 580
12387.94 591
12388.99 587
12390.04 562
12391.09 552
12392.14 604
12393.19 596
12394.24 553
12395.30 580
12396.35 594
12397.40 581
12398.45 588
12399.50 607
12400.55 608
12401.60 655
12402.65 608
12403.70 598
12404.76 625
12405.81 584
12406.86 533
12407.91 531
12408.96 591
12410.01 554
12411.07 579
12412.12 659
12413.17 610
12414.22 561
12415.27 608
12416.32 614
12417.38 591
12418.43 562
12419.48 651
12420.53 604
12421.58 559
12422.64 572
12423.69 625
12424.74 610
12425.79 568
12426.84 589
12427.90 602
12428.95 553
12430.00 562
12431.05 588
12432.11 544
12433.16 564
12434.21 625
12435.26 691
12436.32 639
12437.37 566
12438.42 610
12439.48 589
12440.53 607
12441.58 619
12442.63 610
12443.69 654
12444.74 644
12445.79 678
12446.85 607
12447.90 547
12448.95 622
12450.01 626
12451.06 645
12452.11 593
12453.17 589
12454.22 651
12455.27 639
12456.33 663
12457.38 603
12458.43 549
12459.49 592
12460.54 635
12461.60 571
12462.65 610
12463.70 608
12464.76 636
12465.81 690
12466.86 632
12467.92 620
12468.97 595
12470.03 677
12471.08 637
12472.14 595
12473.19 686
12474.24 716
12475.30 729
12476.35 693
12477.41 671
12478.46 745
12479.52 696
12480.57 751
12481.63 758
12482.68 737
12483.73 759
12484.79 786
12485.84 746
12486.90 823
12487.95 866
12489.01 830
12490.06 975
12491.12 992
12492.17 1151
12493.23 1215
12494.28 1258
12495.34 1321
12496.39 1300
12497.45 1343
12498.51 1241
12499.56 1209
12500.62 1130
12501.67 1065
12502.73 1022
12503.78 919
12504.84 889
12505.89 867
12506.95 832
12508.01 789
12509.06 733
12510.12 727
12511.17 707
12512.23 710
12513.28 726
12514.34 717
12515.40 688
12516.45 718
12517.51 717
12518.56 709
12519.62 686
12520.68 670
12521.73 615
12522.79 656
12523.85 665
12524.90 644
12525.96 668
12527.02 630
12528.07 691
12529.13 710
12530.19 703
12531.24 693
12532.30 694
12533.36 683
12534.41 696
12535.47 706
12536.53 677
12537.58 659
12538.64 655
12539.70 656
12540.75 630
12541.81 635
12542.87 657
12543.93 701
12544.98 663
12546.04 672
12547.10 684
12548.16 655
12549.21 709
12550.27 628
12551.33 624
12552.39 648
12553.44 647
12554.50 685
12555.56 665
12556.62 619
12557.67 610
12558.73 683
12559.79 663
12560.85 672
12561.91 692
12562.96 638
12564.02 659
12565.08 685
12566.14 713
12567.20 750
12568.26 716
12569.31 755
12570.37 790
12571.43 755
12572.49 780
12573.55 787
12574.61 874
12575.66 872
12576.72 862
12577.78 858
12578.84 865
12579.90 843
12580.96 804
12582.02 800
12583.08 804
12584.13 839
12585.19 817
12586.25 806
12587.31 792
12588.37 732
12589.43 704
12590.49 759
12591.55 702
12592.61 793
12593.67 713
12594.73 712
12595.79 682
12596.85 657
12597.91 669
12598.96 674
12600.02 644
12601.08 705
12602.14 720
12603.20 649
12604.26 686
12605.32 684
12606.38 676
12607.44 661
12608.50 624
12609.56 636
12610.62 664
12611.68 667
12612.74 649
12613.80 655
12614.86 662
12615.92 654
12616.98 645
12618.04 713
12619.10 698
12620.17 659
12621.23 674
12622.29 671
12623.35 603
12624.41 622
12625.47 611
12626.53 572
12627.59 559
12628.65 553
12629.71 598
12630.77 583
12631.83 646
12632.89 655
12633.96 658
12635.02 654
12636.08 626
12637.14 668
12638.20 611
12639.26 617
12640.32 612
12641.38 617
12642.45 647
12643.51 586
12644.57 573
12645.63 658
12646.69 673
12647.75 648
12648.81 564
12649.88 616
12650.94 660
12652.00 693
12653.06 660
12654.12 587
12655.19 685
12656.25 749
12657.31 685
12658.37 681
12659.43 659
12660.50 627
12661.56 635
12662.62 619
12663.68 597
12664.75 630
12665.81 669
12666.87 622
12667.93 619
12668.99 643
12670.06 605
12671.12 654
12672.18 612
12673.25 629
12674.31 617
12675.37 648
12676.43 656
12677.50 615
12678.56 614
12679.62 664
12680.69 669
12681.75 637
12682.81 608
12683.87 647
12684.94 604
12686.00 644
12687.06 628
12688.13 541
12689.19 587
12690.25 628
12691.32 556
12692.38 611
12693.45 639
12694.51 616
12695.57 632
12696.64 601
12697.70 617
12698.76 634
12699.83 607
12700.89 610
12701.95 556
12703.02 581
12704.08 652
12705.15 585
12706.21 563
12707.28 645
12708.34 649
12709.40 547
12710.47 536
12711.53 574
12712.60 595
12713.66 553
12714.73 580
12715.79 587
12716.85 556
12717.92 598
12718.98 581
12720.05 593
12721.11 582
12722.18 586
12723.24 556
12724.31 559
12725.37 577
12726.44 579
12727.50 566
12728.57 545
12729.63 540
12730.70 571
12731.76 572
12732.83 540
12733.89 554
12734.96 556
12736.02 550
12737.09 586
12738.15 597
12739.22 580
12740.29 539
12741.35 552
12742.42 566
12743.48 585
12744.55 623
12745.61 579
12746.68 560
12747.74 582
12748.81 555
12749.88 598
12750.94 605
12752.01 574
12753.07 540
12754.14 523
12755.21 525
12756.27 588
12757.34 531
12758.41 551
12759.47 583
12760.54 579
12761.60 599
12762.67 548
12763.74 535
12764.80 493
12765.87 527
12766.94 507
12768.00 490
12769.07 489
12770.14 499
12771.20 489
12772.27 486
12773.34 471
12774.40 474
12775.47 535
12776.54 527
12777.61 530
12778.67 499
12779.74 563
12780.81 557
12781.87 525
12782.94 501
12784.01 532
12785.08 539
12786.14 537
12787.21 480
12788.28 475
12789.35 550
12790.41 549
12791.48 529
12792.55 548
12793.62 521
12794.69 530
12795.75 514
12796.82 500
12797.89 497
12798.96 502
12800.02 482
12801.09 500
12802.16 499
12803.23 475
12804.30 510
12805.37 506
12806.43 508
12807.50 467
12808.57 486
12809.64 481
12810.71 476
12811.78 505
12812.84 503
12813.91 510
12814.98 536
12816.05 521
12817.12 539
12818.19 483
12819.26 458
12820.33 555
12821.39 534
12822.46 523
12823.53 540
12824.60 563
12825.67 533
12826.74 503
12827.81 458
12828.88 498
12829.95 531
12831.02 537
12832.09 540
12833.16 517
12834.22 500
12835.29 460
12836.36 515
12837.43 527
12838.50 515
12839.57 470
12840.64 506
12841.71 532
12842.78 441
12843.85 503
12844.92 478
12845.99 468
12847.06 464
12848.13 519
12849.20 500
12850.27 502
12851.34 491
12852.41 469
12853.48 509
12854.55 478
12855.62 444
12856.69 478
12857.76 472
12858.83 483
12859.90 418
12860.97 455
12862.05 474
12863.12 507
12864.19 442
12865.26 474
12866.33 425
12867.40 439
12868.47 424
12869.54 458
12870.61 482
12871.68 479
12872.75 460
12873.82 403
12874.90 390
12875.97 465
12877.04 484
12878.11 475
12879.18 488
12880.25 461
12881.32 441
12882.40 458
12883.47 424
12884.54 440
12885.61 460
12886.68 531
12887.75 529
12888.82 490
12889.90 442
12890.97 509
12892.04 454
12893.11 454
12894.18 464
12895.26 461
12896.33 446
12897.40 436
12898.47 475
12899.54 487
12900.62 443
12901.69 464
12902.76 452
12903.83 398
12904.91 484
12905.98 500
12907.05 491
12908.12 509
12909.20 499
12910.27 493
12911.34 452
12912.41 473
12913.49 481
12914.56 468
12915.63 437
12916.71 453
12917.78 439
12918.85 458
12919.92 464
12921.00 484
12922.07 461
12923.14 478
12924.22 440
12925.29 461
12926.36 375
12927.44 458
12928.51 472
12929.58 514
12930.66 468
12931.73 455
12932.80 458
12933.88 465
12934.95 526
12936.02 446
12937.10 470
12938.17 406
12939.25 504
12940.32 456
12941.39 436
12942.47 447
12943.54 454
12944.62 433
12945.69 478
12946.76 472
12947.84 449
12948.91 443
12949.99 492
12951.06 487
12952.14 476
12953.21 497
12954.28 482
12955.36 468
12956.43 476
12957.51 447
12958.58 471
12959.66 513
12960.73 495
12961.81 503
12962.88 474
12963.96 488
12965.03 490
12966.11 497
12967.18 460
12968.26 441
12969.33 491
12970.41 477
12971.48 445
12972.56 435
12973.63 507
12974.71 515
12975.78 524
12976.86 456
12977.93 433
12979.01 438
12980.08 460
12981.16 510
12982.23 497
12983.31 527
12984.39 441
12985.46 489
12986.54 506
12987.61 464
12988.69 489
12989.77 462
12990.84 527
12991.92 495
12992.99 465
12994.07 482
12995.15 501
12996.22 427
12997.30 435
12998.37 499
12999.45 537
13000.53 539
13001.60 509
13002.68 485
13003.76 517
13004.83 458
13005.91 490
13006.99 509
13008.06 522
13009.14 439
13010.22 398
13011.29 451
13012.37 468
13013.45 436
13014.52 446
13015.60 479
13016.68 485
13017.75 508
13018.83 520
13019.91 481
13020.99 477
13022.06 497
13023.14 451
13024.22 466
13025.30 500
13026.37 504
13027.45 493
13028.53 463
13029.61 499
13030.68 489
13031.76 486
13032.84 490
13033.92 487
13034.99 480
13036.07 516
13037.15 489
13038.23 523
13039.31 497
13040.38 473
13041.46 554
13042.54 537
13043.62 452
13044.70 494
13045.77 479
13046.85 478
13047.93 496
13049.01 494
13050.09 499
13051.17 492
13052.24 491
13053.32 490
13054.40 496
13055.48 473
13056.56 481
13057.64 489
13058.72 480
13059.80 500
13060.87 482
13061.95 497
13063.03 501
13064.11 435
13065.19 464
13066.27 473
13067.35 485
13068.43 487
13069.51 515
13070.59 496
13071.67 498
13072.74 466
13073.82 477
13074.90 482
13075.98 491
13077.06 506
13078.14 439
13079.22 450
13080.30 504
13081.38 488
13082.46 531
13083.54 492
13084.62 499
13085.70 468
13086.78 491
13087.86 478
13088.94 461
13090.02 427
13091.10 464
13092.18 460
13093.26 404
13094.34 473
13095.42 454
13096.50 543
13097.58 494
13098.66 441
13099.74 488
13100.82 458
13101.90 475
13102.98 494
13104.07 416
13105.15 430
13106.23 462
13107.31 446
13108.39 454
13109.47 477
13110.55 484
13111.63 470
13112.71 410
13113.79 480
13114.87 478
13115.96 446
13117.04 491
13118.12 472
13119.20 417
13120.28 446
13121.36 501
13122.44 480
13123.52 443
13124.61 431
13125.69 476
13126.77 442
13127.85 469
13128.93 451
13130.01 449
13131.10 500
13132.18 438
13133.26 439
13134.34 498
13135.42 454
13136.51 456
13137.59 409
13138.67 457
13139.75 458
13140.83 433
13141.92 481
13143.00 432
13144.08 471
13145.16 464
13146.25 473
13147.33 481
13148.41 466
13149.49 464
13150.58 465
13151.66 456
13152.74 419
13153.82 442
13154.91 503
13155.99 453
13157.07 473
13158.15 537
13159.24 478
13160.32 466
13161.40 481
13162.49 395
13163.57 435
13164.65 446
13165.74 450
13166.82 442
13167.90 455
13168.99 445
13170.07 470
13171.15 474
13172.24 486
13173.32 450
13174.40 446
13175.49 468
13176.57 504
13177.65 478
13178.74 445
13179.82 500
13180.91 519
13181.99 459
13183.07 498
13184.16 471
13185.24 452
13186.32 486
13187.41 493
13188.49 472
13189.58 461
13190.66 464
13191.75 457
13192.83 461
13193.91 421
13195.00 459
13196.08 456
13197.17 498
13198.25 526
13199.34 490
13200.42 523
13201.51 467
13202.59 472
13203.68 465
13204.76 488
13205.85 444
13206.93 456
13208.01 446
13209.10 528
13210.18 524
13211.27 552
13212.36 496
13213.44 509
13214.53 466
13215.61 436
13216.70 475
13217.78 473
13218.87 489
13219.95 452
13221.04 469
13222.12 491
13223.21 540
13224.29 476
13225.38 481
13226.47 482
13227.55 446
13228.64 464
13229.72 433
13230.81 448
13231.89 460
13232.98 468
13234.07 463
13235.15 474
13236.24 508
13237.33 523
13238.41 520
13239.50 461
13240.58 496
13241.67 437
13242.76 477
13243.84 496
13244.93 442
13246.02 494
13247.10 455
13248.19 424
13249.28 487
13250.36 458
13251.45 483
13252.54 466
13253.62 457
13254.71 472
13255.80 470
13256.88 511
13257.97 473
13259.06 468
13260.14 523
13261.23 499
13262.32 474
13263.41 485
13264.49 505
13265.58 528
13266.67 518
13267.76 490
13268.84 491
13269.93 515
13271.02 500
13272.11 471
13273.19 494
13274.28 480
13275.37 505
13276.46 529
13277.54 511
13278.63 495
13279.72 489
13280.81 515
13281.90 501
13282.98 507
13284.07 494
13285.16 515
13286.25 499
13287.34 526
13288.42 502
13289.51 495
13290.60 497
13291.69 545
13292.78 566
13293.87 513
13294.95 534
13296.04 540
13297.13 546
13298.22 546
13299.31 544
13300.40 541
13301.49 534
13302.58 558
13303.66 493
13304.75 557
13305.84 575
13306.93 597
13308.02 588
13309.11 557
13310.20 610
13311.29 591
13312.38 543
13313.47 584
13314.55 609
13315.64 562
13316.73 570
13317.82 556
13318.91 643
13320.00 546
13321.09 562
13322.18 550
13323.27 536
13324.36 533
13325.45 556
13326.54 589
13327.63 624
13328.72 578
13329.81 577
13330.90 560
13331.99 600
13333.08 582
13334.17 578
13335.26 548
13336.35 508
13337.44 571
13338.53 585
13339.62 527
13340.71 555
13341.80 563
13342.89 579
13343.98 638
13345.07 617
13346.16 612
13347.25 638
13348.35 608
13349.44 609
13350.53 574
13351.62 578
13352.71 581
13353.80 622
13354.89 625
13355.98 601
13357.07 566
13358.16 611
13359.26 607
13360.35 649
13361.44 663
13362.53 662
13363.62 719
13364.71 638
13365.80 600
13366.89 617
13367.99 639
13369.08 697
13370.17 703
13371.26 684
13372.35 621
13373.44 594
13374.54 600
13375.63 613
13376.72 558
13377.81 559
13378.90 547
13380.00 607
13381.09 560
13382.18 561
13383.27 594
13384.36 567
13385.46 602
13386.55 576
13387.64 582
13388.73 620
13389.83 554
13390.92 533
13392.01 533
13393.10 561
13394.20 537
13395.29 545
13396.38 528
13397.47 558
13398.57 552
13399.66 512
13400.75 574
13401.84 554
13402.94 581
13404.03 553
13405.12 505
13406.22 538
13407.31 538
13408.40 528
13409.50 510
13410.59 558
13411.68 573
13412.78 558
13413.87 564
13414.96 536
13416.06 502
13417.15 554
13418.24 566
13419.34 505
13420.43 529
13421.52 489
13422.62 554
13423.71 604
13424.81 601
13425.90 525
13426.99 580
13428.09 613
13429.18 507
13430.27 510
13431.37 551
13432.46 584
13433.56 608
13434.65 590
13435.75 554
13436.84 544
13437.93 608
13439.03 576
13440.12 599
13441.22 582
13442.31 545
13443.41 583
13444.50 608
13445.60 589
13446.69 586
13447.79 562
13448.88 584
13449.98 597
13451.07 613
13452.17 582
13453.26 608
13454.36 549
13455.45 569
13456.55 604
13457.64 544
13458.74 582
13459.83 599
13460.93 639
13462.02 635
13463.12 551
13464.21 662
13465.31 594
13466.40 578
13467.50 601
13468.59 611
13469.69 629
13470.79 653
13471.88 595
13472.98 601
13474.07 623
13475.17 627
13476.27 616
13477.36 612
13478.46 668
13479.55 616
13480.65 629
13481.75 625
13482.84 666
13483.94 593
13485.03 625
13486.13 671
13487.23 623
13488.32 664
13489.42 674
13490.52 690
13491.61 641
13492.71 726
13493.81 659
13494.90 669
13496.00 718
13497.10 719
13498.19 761
13499.29 694
13500.39 737
13501.48 716
13502.58 746
13503.68 743
13504.77 716
13505.87 718
13506.97 704
13508.07 748
13509.16 740
13510.26 779
13511.36 662
13512.46 633
13513.55 647
13514.65 648
13515.75 641
13516.85 600
13517.94 667
13519.04 648
13520.14 634
13521.24 602
13522.33 594
13523.43 563
13524.53 607
13525.63 592
13526.73 544
13527.82 541
13528.92 547
13530.02 535
13531.12 516
13532.22 547
13533.31 562
13534.41 589
13535.51 583
13536.61 560
13537.71 546
13538.81 587
13539.90 560
13541.00 584
13542.10 576
13543.20 581
13544.30 553
13545.40 552
13546.50 553
13547.60 551
13548.69 588
13549.79 542
13550.89 560
13551.99 548
13553.09 571
13554.19 544
13555.29 499
13556.39 485
13557.49 529
13558.59 581
13559.69 514
13560.78 506
13561.88 483
13562.98 557
13564.08 575
13565.18 552
13566.28 483
13567.38 515
13568.48 574
13569.58 543
13570.68 504
13571.78 559
13572.88 529
13573.98 488
13575.08 501
13576.18 513
13577.28 510
13578.38 509
13579.48 531
13580.58 543
13581.68 543
13582.78 488
13583.88 512
13584.98 513
13586.08 510
13587.18 518
13588.28 536
13589.38 512
13590.48 558
13591.59 606
13592.69 606
13593.79 585
13594.89 521
13595.99 532
13597.09 581
13598.19 579
13599.29 592
13600.39 558
13601.49 540
13602.59 538
13603.69 567
13604.80 529
13605.90 581
13607.00 590
13608.10 507
13609.20 520
13610.30 482
13611.40 537
13612.51 547
13613.61 535
13614.71 542
13615.81 518
13616.91 535
13618.01 518
13619.11 502
13620.22 511
13621.32 566
13622.42 563
13623.52 577
13624.62 503
13625.73 485
13626.83 511
13627.93 497
13629.03 552
13630.13 519
13631.24 490
13632.34 497
13633.44 540
13634.54 476
13635.65 493
13636.75 476
13637.85 513
13638.95 495
13640.06 484
13641.16 485
13642.26 510
13643.36 531
13644.47 544
13645.57 499
13646.67 508
13647.78 533
13648.88 498
13649.98 478
13651.08 510
13652.19 527
13653.29 524
13654.39 529
13655.50 477
13656.60 504
13657.70 568
13658.81 532
13659.91 500
13661.01 500
13662.12 476
13663.22 536
13664.32 509
13665.43 468
13666.53 503
13667.63 508
13668.74 551
13669.84 514
13670.95 520
13672.05 481
13673.15 518
13674.26 523
13675.36 547
13676.47 512
13677.57 516
13678.67 568
13679.78 537
13680.88 537
13681.99 535
13683.09 537
13684.20 590
13685.30 548
13686.40 542
13687.51 556
13688.61 531
13689.72 551
13690.82 576
13691.93 585
13693.03 518
13694.14 519
13695.24 544
13696.35 584
13697.45 528
13698.56 574
13699.66 529
13700.77 527
13701.87 563
13702.98 535
13704.08 549
13705.19 573
13706.29 577
13707.40 565
13708.50 588
13709.61 544
13710.71 580
13711.82 556
13712.92 602
13714.03 564
13715.14 579
13716.24 597
13717.35 554
13718.45 570
13719.56 578
13720.66 580
13721.77 580
13722.88 601
13723.98 577
13725.09 561
13726.19 625
13727.30 620
13728.41 634
13729.51 605
13730.62 557
13731.73 651
13732.83 632
13733.94 682
13735.04 584
13736.15 656
13737.26 668
13738.36 660
13739.47 649
13740.58 647
13741.68 654
13742.79 629
13743.90 652
13745.00 702
13746.11 652
13747.22 675
13748.32 649
13749.43 693
13750.54 753
13751.65 690
13752.75 704
13753.86 693
13754.97 746
13756.07 725
13757.18 690
13758.29 689
13759.40 739
13760.50 802
13761.61 761
13762.72 767
13763.83 771
13764.93 879
13766.04 813
13767.15 849
13768.26 834
13769.37 911
13770.47 943
13771.58 942
13772.69 962
13773.80 971
13774.91 906
13776.01 1017
13777.12 994
13778.23 878
13779.34 829
13780.45 847
13781.55 851
13782.66 795
13783.77 821
13784.88 751
13785.99 711
13787.10 686
13788.20 691
13789.31 697
13790.42 693
13791.53 666
13792.64 658
13793.75 658
13794.86 660
13795.97 613
13797.07 609
13798.18 671
13799.29 676
13800.40 650
13801.51 617
13802.62 603
13803.73 646
13804.84 632
13805.95 646
13807.06 634
13808.17 578
13809.28 617
13810.39 632
13811.49 595
13812.60 624
13813.71 576
13814.82 601
13815.93 596
13817.04 622
13818.15 623
13819.26 631
13820.37 613
13821.48 590
13822.59 605
13823.70 607
13824.81 527
13825.92 622
13827.03 613
13828.14 630
13829.25 633
13830.36 600
13831.47 630
13832.58 621
13833.69 583
13834.80 576
13835.92 541
13837.03 559
13838.14 600
13839.25 562
13840.36 572
13841.47 634
13842.58 633
13843.69 650
13844.80 610
13845.91 584
13847.02 600
13848.13 616
13849.24 607
13850.36 653
13851.47 623
13852.58 624
13853.69 601
13854.80 572
13855.91 589
13857.02 628
13858.13 620
13859.25 629
13860.36 663
13861.47 587
13862.58 605
13863.69 648
13864.80 674
13865.91 622
13867.03 642
13868.14 732
13869.25 685
13870.36 672
13871.47 676
13872.59 632
13873.70 631
13874.81 639
13875.92 672
13877.03 626
13878.15 598
13879.26 583
13880.37 600
13881.48 611
13882.60 656
13883.71 625
13884.82 655
13885.93 632
13887.05 606
13888.16 611
13889.27 605
13890.38 648
13891.50 620
13892.61 640
13893.72 650
13894.83 681
13895.95 634
13897.06 659
13898.17 651
13899.29 638
13900.40 680
13901.51 732
13902.63 719
13903.74 643
13904.85 589
13905.97 616
13907.08 642
13908.19 617
13909.31 617
13910.42 615
13911.53 651
13912.65 555
13913.76 588
13914.87 620
13915.99 551
13917.10 537
13918.21 589
13919.33 607
13920.44 564
13921.56 607
13922.67 584
13923.78 595
13924.90 591
13926.01 575
13927.13 548
13928.24 610
13929.35 547
13930.47 562
13931.58 613
13932.70 601
13933.81 591
13934.93 550
13936.04 545
13937.16 542
13938.27 526
13939.38 562
13940.50 643
13941.61 557
13942.73 596
13943.84 603
13944.96 632
13946.07 548
13947.19 592
13948.30 548
13949.42 540
13950.53 554
13951.65 570
13952.76 587
13953.88 529
13954.99 545
13956.11 548
13957.23 556
13958.34 560
13959.46 546
13960.57 563
13961.69 579
13962.80 526
13963.92 524
13965.03 504
13966.15 553
13967.27 559
13968.38 546
13969.50 529
13970.61 497
13971.73 546
13972.84 577
13973.96 551
13975.08 544
13976.19 533
13977.31 573
13978.43 585
13979.54 539
13980.66 554
13981.77 551
13982.89 522
13984.01 578
13985.12 566
13986.24 572
13987.36 594
13988.47 564
13989.59 619
13990.71 645
13991.82 624
13992.94 578
13994.06 563
13995.17 577
13996.29 550
13997.41 561
13998.52 591
13999.64 609
14000.76 595
14001.88 573
14002.99 569
14004.11 566
14005.23 576
14006.34 611
14007.46 546
14008.58 590
14009.70 598
14010.81 560
14011.93 578
14013.05 570
14014.17 568
14015.28 576
14016.40 625
14017.52 568
14018.64 619
14019.76 588
14020.87 595
14021.99 639
14023.11 600
14024.23 611
14025.35 653
14026.46 643
14027.58 619
14028.70 581
14029.82 569
14030.94 561
14032.06 551
14033.17 564
14034.29 598
14035.41 583
14036.53 541
14037.65 618
14038.77 595
14039.88 570
14041.00 568
14042.12 617
14043.24 584
14044.36 543
14045.48 584
14046.60 550
14047.72 607
14048.84 513
14049.95 532
14051.07 549
14052.19 590
14053.31 535
14054.43 552
14055.55 569
14056.67 561
14057.79 571
14058.91 527
14060.03 501
14061.15 565
14062.27 631
14063.39 611
14064.51 627
14065.63 620
14066.75 590
14067.87 520
14068.99 620
14070.11 609
14071.23 635
14072.35 562
14073.47 583
14074.59 667
14075.71 645
14076.83 593
14077.95 577
14079.07 606
14080.19 581
14081.31 575
14082.43 560
14083.55 569
14084.67 624
14085.79 621
14086.91 600
14088.03 624
14089.15 638
14090.27 653
14091.39 640
14092.51 636
14093.63 692
14094.75 679
14095.87 705
14097.00 735
14098.12 682
14099.24 653
14100.36 722
14101.48 718
14102.60 671
14103.72 641
14104.84 649
14105.96 640
14107.09 654
14108.21 660
14109.33 584
14110.45 557
14111.57 574
14112.69 515
14113.81 557
14114.94 552
14116.06 589
14117.18 614
14118.30 566
14119.42 597
14120.55 508
14121.67 523
14122.79 512
14123.91 553
14125.03 516
14126.16 502
14127.28 557
14128.40 530
14129.52 512
14130.64 499
14131.77 515
14132.89 559
14134.01 496
14135.13 488
14136.26 570
14137.38 545
14138.50 557
14139.62 489
14140.75 487
14141.87 539
14142.99 558
14144.11 564
14145.24 538
14146.36 541
14147.48 593
14148.61 576
14149.73 554
14150.85 528
14151.98 488
14153.10 539
14154.22 571
14155.35 568
14156.47 481
14157.59 534
14158.72 492
14159.84 474
14160.96 502
14162.09 518
14163.21 530
14164.33 531
14165.46 537
14166.58 525
14167.70 545
14168.83 503
14169.95 502
14171.08 468
14172.20 455
14173.32 460
14174.45 504
14175.57 500
14176.70 513
14177.82 527
14178.94 510
14180.07 485
14181.19 530
14182.32 496
14183.44 470
14184.57 481
14185.69 495
14186.81 562
14187.94 514
14189.06 480
14190.19 508
14191.31 498
14192.44 470
14193.56 482
14194.69 475
14195.81 508
14196.94 479
14198.06 501
14199.19 466
14200.31 465
14201.44 485
14202.56 421
14203.69 450
14204.81 461
14205.94 463
14207.06 426
14208.19 462
14209.31 447
14210.44 443
14211.57 487
14212.69 497
14213.82 481
14214.94 431
14216.07 466
14217.19 501
14218.32 461
14219.44 446
14220.57 414
14221.70 454
14222.82 459
14223.95 421
14225.07 433
14226.20 458
14227.33 456
14228.45 474
14229.58 483
14230.71 465
14231.83 393
14232.96 425
14234.08 473
14235.21 463
14236.34 468
14237.46 483
14238.59 423
14239.72 447
14240.84 445
14241.97 457
14243.10 423
14244.22 443
14245.35 445
14246.48 397
14247.60 405
14248.73 457
14249.86 416
14250.99 438
14252.11 410
14253.24 463
14254.37 435
14255.49 451
14256.62 448
14257.75 419
14258.88 424
14260.00 408
14261.13 410
14262.26 418
14263.39 431
14264.51 423
14265.64 430
14266.77 428
14267.90 427
14269.02 411
14270.15 405
14271.28 429
14272.41 437
14273.54 442
14274.66 394
14275.79 417
14276.92 397
14278.05 439
14279.18 403
14280.30 390
14281.43 403
14282.56 459
14283.69 464
14284.82 437
14285.95 454
14287.07 429
14288.20 443
14289.33 386
14290.46 420
14291.59 411
14292.72 407
14293.85 414
14294.98 392
14296.10 425
14297.23 438
14298.36 413
14299.49 406
14300.62 420
14301.75 375
14302.88 407
14304.01 384
14305.14 396
14306.27 371
14307.39 375
14308.52 365
14309.65 415
14310.78 406
14311.91 368
14313.04 395
14314.17 441
14315.30 371
14316.43 421
14317.56 358
14318.69 386
14319.82 391
14320.95 359
14322.08 367
14323.21 338
14324.34 375
14325.47 387
14326.60 386
14327.73 363
14328.86 388
14329.99 342
14331.12 390
14332.25 380
14333.38 366
14334.51 406
14335.64 353
14336.77 352
14337.90 386
14339.03 374
14340.16 377
14341.29 368
14342.42 349
14343.56 365
14344.69 355
14345.82 391
14346.95 357
14348.08 358
14349.21 373
14350.34 393
14351.47 382
14352.60 386
14353.73 367
14354.87 367
14356.00 419
14357.13 386
14358.26 382
14359.39 378
14360.52 378
14361.65 371
14362.78 375
14363.92 355
14365.05 357
14366.18 380
14367.31 358
14368.44 360
14369.57 392
14370.71 358
14371.84 360
14372.97 362
14374.10 349
14375.23 395
14376.37 404
14377.50 380
14378.63 376
14379.76 372
14380.89 373
14382.03 367
14383.16 371
14384.29 359
14385.42 346
14386.56 383
14387.69 352
14388.82 378
14389.95 399
14391.09 391
14392.22 393
14393.35 373
14394.48 333
14395.62 389
14396.75 401
14397.88 411
14399.02 368
14400.15 367
14401.28 400
14402.41 380
14403.55 374
14404.68 343
14405.81 362
14406.95 351
14408.08 345
14409.21 379
14410.35 375
14411.48 471
14412.61 418
14413.75 345
14414.88 365
14416.01 387
14417.15 378
14418.28 362
14419.42 362
14420.55 363
14421.68 352
14422.82 389
14423.95 391
14425.08 348
14426.22 329
14427.35 358
14428.49 392
14429.62 370
14430.75 385
14431.89 342
14433.02 382
14434.16 379
14435.29 382
14436.43 373
14437.56 337
14438.69 363
14439.83 357
14440.96 366
14442.10 362
14443.23 366
14444.37 378
14445.50 368
14446.64 391
14447.77 311
14448.91 378
14450.04 414
14451.18 366
14452.31 378
14453.45 359
14454.58 376
14455.72 356
14456.85 371
14457.99 366
14459.12 353
14460.26 404
14461.39 402
14462.53 335
14463.66 384
14464.80 381
14465.94 374
14467.07 359
14468.21 330
14469.34 352
14470.48 357
14471.61 358
14472.75 350
14473.89 349
14475.02 385
14476.16 352
14477.29 386
14478.43 364
14479.57 376
14480.70 392
14481.84 349
14482.97 309
14484.11 363
14485.25 375
14486.38 353
14487.52 372
14488.66 412
14489.79 399
14490.93 398
14492.07 385
14493.20 397
14494.34 368
14495.48 383
14496.61 366
14497.75 309
14498.89 372
14500.02 394
14501.16 404
14502.30 383
14503.43 405
14504.57 385
14505.71 374
14506.84 367
14507.98 368
14509.12 363
14510.26 374
14511.39 351
14512.53 334
14513.67 367
14514.81 389
14515.94 377
14517.08 340
14518.22 377
14519.36 398
14520.49 341
14521.63 363
14522.77 341
14523.91 339
14525.05 334
14526.18 308
14527.32 346
14528.46 324
14529.60 385
14530.74 395
14531.87 396
14533.01 365
14534.15 369
14535.29 344
14536.43 355
14537.56 360
14538.70 395
14539.84 386
14540.98 336
14542.12 330
14543.26 354
14544.40 352
14545.53 341
14546.67 362
14547.81 360
14548.95 389
14550.09 403
14551.23 357
14552.37 398
14553.51 378
14554.65 386
14555.78 426
14556.92 363
14558.06 380
14559.20 372
14560.34 352
14561.48 384
14562.62 379
14563.76 391
14564.90 400
14566.04 403
14567.18 376
14568.32 367
14569.46 378
14570.60 414
14571.74 383
14572.88 418
14574.02 409
14575.16 392
14576.30 361
14577.44 360
14578.58 383
14579.72 396
14580.86 403
14582.00 381
14583.14 374
14584.28 377
14585.42 413
14586.56 409
14587.70 405
14588.84 424
14589.98 403
14591.12 410
14592.26 449
14593.40 428
14594.54 378
14595.68 398
14596.82 434
14597.96 451
14599.10 426
14600.24 394
14601.38 447
14602.52 407
14603.67 379
14604.81 495
14605.95 414
14607.09 395
14608.23 460
14609.37 432
14610.51 397
14611.65 402
14612.79 429
14613.94 448
14615.08 455
14616.22 438
14617.36 390
14618.50 420
14619.64 411
14620.79 447
14621.93 422
14623.07 451
14624.21 449
14625.35 419
14626.49 453
14627.64 409
14628.78 464
14629.92 440
14631.06 482
14632.20 466
14633.35 475
14634.49 516
14635.63 490
14636.77 481
14637.91 468
14639.06 461
14640.20 455
14641.34 447
14642.48 437
14643.63 447
14644.77 437
14645.91 436
14647.05 392
14648.20 394
14649.34 439
14650.48 428
14651.63 421
14652.77 392
14653.91 396
14655.05 413
14656.20 442
14657.34 428
14658.48 387
14659.63 373
14660.77 420
14661.91 389
14663.06 415
14664.20 371
14665.34 430
14666.49 441
14667.63 399
14668.77 409
14669.92 382
14671.06 399
14672.20 384
14673.35 402
14674.49 406
14675.64 425
14676.78 404
14677.92 453
14679.07 401
14680.21 392
14681.35 406
14682.50 349
14683.64 374
14684.79 404
14685.93 376
14687.08 370
14688.22 382
14689.36 381
14690.51 362
14691.65 409
14692.80 348
14693.94 358
14695.09 362
14696.23 400
14697.38 385
14698.52 381
14699.66 399
14700.81 419
14701.95 389
14703.10 349
14704.24 388
14705.39 373
14706.53 408
14707.68 439
14708.82 404
14709.97 410
14711.11 374
14712.26 358
14713.40 392
14714.55 404
14715.69 405
14716.84 403
14717.99 418
14719.13 411
14720.28 398
14721.42 412
14722.57 446
14723.71 389
14724.86 407
14726.00 376
14727.15 411
14728.30 443
14729.44 378
14730.59 405
14731.73 369
14732.88 371
14734.03 377
14735.17 370
14736.32 397
14737.46 378
14738.61 410
14739.76 378
14740.90 412
14742.05 386
14743.20 395
14744.34 351
14745.49 396
14746.64 417
14747.78 384
14748.93 412
14750.08 425
14751.22 429
14752.37 456
14753.52 427
14754.66 406
14755.81 393
14756.96 420
14758.10 407
14759.25 434
14760.40 439
14761.54 442
14762.69 448
14763.84 469
14764.99 409
14766.13 408
14767.28 405
14768.43 451
14769.58 448
14770.72 417
14771.87 480
14773.02 526
14774.17 472
14775.31 476
14776.46 476
14777.61 473
14778.76 470
14779.90 478
14781.05 487
14782.20 517
14783.35 528
14784.50 455
14785.64 462
14786.79 472
14787.94 470
14789.09 543
14790.24 511
14791.38 510
14792.53 564
14793.68 590
14794.83 600
14795.98 555
14797.13 553
14798.28 566
14799.42 540
14800.57 520
14801.72 533
14802.87 578
14804.02 528
14805.17 562
14806.32 573
14807.47 554
14808.61 518
14809.76 531
14810.91 533
14812.06 493
14813.21 491
14814.36 537
14815.51 561
14816.66 533
14817.81 499
14818.96 512
14820.11 519
14821.26 503
14822.41 512
14823.55 488
14824.70 489
14825.85 508
14827.00 485
14828.15 449
14829.30 424
14830.45 451
14831.60 471
14832.75 452
14833.90 450
14835.05 455
14836.20 447
14837.35 443
14838.50 434
14839.65 399
14840.80 416
14841.95 442
14843.10 447
14844.25 411
14845.40 394
14846.55 370
14847.70 377
14848.86 414
14850.01 376
14851.16 350
14852.31 375
14853.46 365
14854.61 377
14855.76 363
14856.91 388
14858.06 391
14859.21 392
14860.36 353
14861.51 389
14862.66 376
14863.82 362
14864.97 347
14866.12 319
14867.27 361
14868.42 381
14869.57 389
14870.72 345
14871.87 350
14873.03 346
14874.18 338
14875.33 377
14876.48 353
14877.63 337
14878.78 381
14879.94 383
14881.09 347
14882.24 384
14883.39 361
14884.54 372
14885.70 344
14886.85 357
14888.00 343
14889.15 312
14890.30 349
14891.46 374
14892.61 372
14893.76 365
14894.91 350
14896.06 340
14897.22 351
14898.37 386
14899.52 335
14900.67 368
14901.83 401
14902.98 404
14904.13 366
14905.28 349
14906.44 327
14907.59 340
14908.74 355
14909.90 386
14911.05 347
14912.20 318
14913.36 343
14914.51 343
14915.66 290
14916.81 305
14917.97 353
14919.12 379
14920.27 386
14921.43 357
14922.58 342
14923.73 368
14924.89 355
14926.04 334
14927.19 353
14928.35 367
14929.50 330
14930.66 316
14931.81 303
14932.96 326
14934.12 340
14935.27 347
14936.42 340
14937.58 346
14938.73 285
14939.89 312
14941.04 333
14942.19 312
14943.35 349
14944.50 364
14945.66 359
14946.81 346
14947.97 331
14949.12 326
14950.27 325
14951.43 398
14952.58 360
14953.74 328
14954.89 353
14956.05 298
14957.20 268
14958.36 294
14959.51 338
14960.67 342
14961.82 342
14962.98 380
14964.13 325
14965.29 338
14966.44 352
14967.60 325
14968.75 282
14969.91 335
14971.06 307
14972.22 361
14973.37 330
14974.53 349
14975.68 357
14976.84 343
14977.99 363
14979.15 342
14980.31 290
14981.46 306
14982.62 344
14983.77 327
14984.93 350
14986.08 316
14987.24 347
14988.40 317
14989.55 339
14990.71 311
14991.86 315
14993.02 312
14994.18 309
14995.33 296
14996.49 310
14997.65 353
14998.80 337
14999.96 324
15001.11 315
15002.27 334
15003.43 331
15004.58 312
15005.74 308
15006.90 282
15008.05 298
15009.21 353
15010.37 334
15011.52 282
15012.68 302
15013.84 292
15014.99 302
15016.15 300
15017.31 291
15018.47 293
15019.62 307
15020.78 297
15021.94 332
15023.09 322
15024.25 315
15025.41 291
15026.57 310
15027.72 299
15028.88 319
15030.04 307
15031.20 302
15032.35 282
15033.51 316
15034.67 314
15035.83 303
15036.98 312
15038.14 324
15039.30 281
15040.46 283
15041.62 267
15042.77 289
15043.93 319
15045.09 282
15046.25 282
15047.41 314
15048.57 299
15049.72 308
15050.88 275
15052.04 314
15053.20 282
15054.36 280
15055.52 280
15056.67 298
15057.83 278
15058.99 271
15060.15 292
15061.31 310
15062.47 372
15063.63 306
15064.79 307
15065.94 309
15067.10 318
15068.26 285
15069.42 299
15070.58 282
15071.74 303
15072.90 309
15074.06 337
15075.22 285
15076.38 268
15077.54 259
15078.70 253
15079.85 263
15081.01 279
15082.17 314
15083.33 293
15084.49 306
15085.65 272
15086.81 253
15087.97 295
15089.13 305
15090.29 292
15091.45 284
15092.61 326
15093.77 289
15094.93 289
15096.09 291
15097.25 299
15098.41 242
15099.57 292
15100.73 316
15101.89 286
15103.05 283
15104.21 337
15105.37 300
15106.53 299
15107.69 294
15108.86 347
15110.02 279
15111.18 276
15112.34 262
15113.50 269
15114.66 284
15115.82 271
15116.98 248
15118.14 265
15119.30 293
15120.46 274
15121.62 266
15122.79 279
15123.95 298
15125.11 275
15126.27 303
15127.43 287
15128.59 320
15129.75 294
15130.91 276
15132.08 282
15133.24 269
15134.40 277
15135.56 292
15136.72 275
15137.88 268
15139.05 302
15140.21 318
15141.37 274
15142.53 265
15143.69 279
15144.85 264
15146.02 270
15147.18 269
15148.34 271
15149.50 271
15150.66 252
15151.83 276
15152.99 291
15154.15 288
15155.31 286
15156.48 283
15157.64 290
15158.80 286
15159.96 253
15161.13 279
15162.29 253
15163.45 314
15164.61 301
15165.78 287
15166.94 278
15168.10 266
15169.27 276
15170.43 303
15171.59 293
15172.75 306
15173.92 291
15175.08 314
15176.24 334
15177.41 271
15178.57 299
15179.73 325
15180.90 324
15182.06 263
15183.22 306
15184.39 316
15185.55 313
15186.71 329
15187.88 284
15189.04 291
15190.21 321
15191.37 288
15192.53 293
15193.70 291
15194.86 293
15196.02 290
15197.19 275
15198.35 290
15199.52 261
15200.68 298
15201.84 303
15203.01 253
15204.17 320
15205.34 276
15206.50 297
15207.67 283
15208.83 294
15209.99 301
15211.16 300
15212.32 296
15213.49 317
15214.65 328
15215.82 313
15216.98 312
15218.15 324
15219.31 312
15220.48 310
15221.64 344
15222.81 347
15223.97 303
15225.14 311
15226.30 320
15227.47 347
15228.63 331
15229.80 299
15230.96 338
15232.13 344
15233.29 301
15234.46 343
15235.62 331
15236.79 280
15237.95 350
15239.12 389
15240.29 314
15241.45 293
15242.62 304
15243.78 273
15244.95 333
15246.11 286
15247.28 312
15248.45 346
15249.61 306
15250.78 313
15251.94 265
15253.11 321
15254.28 340
15255.44 324
15256.61 327
15257.78 328
15258.94 348
15260.11 312
15261.27 286
15262.44 270
15263.61 320
15264.77 309
15265.94 333
15267.11 303
15268.27 299
15269.44 292
15270.61 316
15271.77 292
15272.94 276
15274.11 305
15275.27 334
15276.44 284
15277.61 346
15278.78 271
15279.94 293
15281.11 300
15282.28 300
15283.44 286
15284.61 273
15285.78 295
15286.95 291
15288.11 358
15289.28 295
15290.45 295
15291.62 355
15292.78 310
15293.95 303
15295.12 282
15296.29 273
15297.46 339
15298.62 347
15299.79 307
15300.96 301
15302.13 315
15303.30 254
15304.46 298
15305.63 300
15306.80 311
15307.97 299
15309.14 299
15310.30 316
15311.47 267
15312.64 284
15313.81 299
15314.98 312
15316.15 307
15317.31 271
15318.48 320
15319.65 321
15320.82 287
15321.99 271
15323.16 311
15324.33 323
15325.50 303
15326.66 282
15327.83 267
15329.00 272
15330.17 286
15331.34 279
15332.51 284
15333.68 259
15334.85 254
15336.02 307
15337.19 292
15338.36 279
15339.53 296
15340.70 294
15341.86 310
15343.03 264
15344.20 279
15345.37 251
15346.54 274
15347.71 287
15348.88 274
15350.05 276
15351.22 301
15352.39 308
15353.56 314
15354.73 298
15355.90 279
15357.07 305
15358.24 299
15359.41 251
15360.58 246
15361.75 267
15362.92 304
15364.09 277
15365.26 272
15366.43 260
15367.60 255
15368.78 283
15369.95 255
15371.12 319
15372.29 307
15373.46 276
15374.63 261
15375.80 283
15376.97 297
15378.14 250
15379.31 292
15380.48 327
15381.65 320
15382.83 281
15384.00 284
15385.17 285
15386.34 303
15387.51 274
15388.68 289
15389.85 300
15391.02 306
15392.20 345
15393.37 316
15394.54 275
15395.71 303
15396.88 310
15398.05 300
15399.22 308
15400.40 345
15401.57 304
15402.74 270
15403.91 294
15405.08 286
15406.26 319
15407.43 302
15408.60 284
15409.77 274
15410.94 284
15412.12 251
15413.29 284
15414.46 299
15415.63 243
15416.81 282
15417.98 333
15419.15 271
15420.32 257
15421.50 277
15422.67 258
15423.84 280
15425.01 312
15426.19 248
15427.36 292
15428.53 258
15429.70 254
15430.88 294
15432.05 277
15433.22 284
15434.40 306
15435.57 284
15436.74 261
15437.92 286
15439.09 333
15440.26 297
15441.44 296
15442.61 285
15443.78 255
15444.96 269
15446.13 257
15447.30 276
15448.48 276
15449.65 266
15450.82 271
15452.00 244
15453.17 241
15454.34 262
15455.52 266
15456.69 255
15457.87 223
15459.04 258
15460.21 302
15461.39 298
15462.56 258
15463.74 249
15464.91 240
15466.08 322
15467.26 289
15468.43 281
15469.61 288
15470.78 303
15471.96 285
15473.13 292
15474.31 313
15475.48 272
15476.65 296
15477.83 280
15479.00 283
15480.18 279
15481.35 263
15482.53 280
15483.70 294
15484.88 318
15486.05 263
15487.23 265
15488.40 304
15489.58 289
15490.75 253
15491.93 275
15493.10 267
15494.28 251
15495.45 319
15496.63 286
15497.81 299
15498.98 277
15500.16 302
15501.33 314
15502.51 297
15503.68 273
15504.86 275
15506.03 266
15507.21 274
15508.39 270
15509.56 288
15510.74 231
15511.91 240
15513.09 276
15514.27 297
15515.44 303
15516.62 291
15517.79 310
15518.97 293
15520.15 291
15521.32 294
15522.50 278
15523.68 255
15524.85 301
15526.03 298
15527.21 282
15528.38 253
15529.56 295
15530.74 275
15531.91 268
15533.09 237
15534.27 285
15535.44 269
15536.62 243
15537.80 276
15538.97 305
15540.15 343
15541.33 289
15542.51 285
15543.68 293
15544.86 265
15546.04 253
15547.21 283
15548.39 258
15549.57 295
15550.75 306
15551.92 293
15553.10 286
15554.28 288
15555.46 286
15556.63 318
15557.81 305
15558.99 277
15560.17 285
15561.35 288
15562.52 287
15563.70 291
15564.88 294
15566.06 306
15567.24 302
15568.41 315
15569.59 322
15570.77 303
15571.95 293
15573.13 293
15574.30 284
15575.48 288
15576.66 303
15577.84 315
15579.02 307
15580.20 305
15581.38 314
15582.55 335
15583.73 304
15584.91 296
15586.09 307
15587.27 338
15588.45 331
15589.63 302
15590.81 292
15591.99 323
15593.16 285
15594.34 314
15595.52 305
15596.70 297
15597.88 319
15599.06 330
15600.24 335
15601.42 310
15602.60 322
15603.78 324
15604.96 334
15606.14 342
15607.32 350
15608.50 358
15609.68 361
15610.86 334
15612.04 313
15613.22 319
15614.40 321
15615.58 356
15616.76 336
15617.94 333
15619.12 318
15620.30 301
15621.48 315
15622.66 313
15623.84 312
15625.02 346
15626.20 354
15627.38 352
15628.56 339
15629.74 334
15630.92 329
15632.10 322
15633.28 302
15634.46 368
15635.64 363
15636.82 404
15638.00 399
15639.18 394
15640.36 383
15641.54 353
15642.73 369
15643.91 352
15645.09 345
15646.27 315
15647.45 365
15648.63 379
15649.81 373
15650.99 352
15652.17 377
15653.36 383
15654.54 378
15655.72 370
15656.90 360
15658.08 391
15659.26 362
15660.44 390
15661.63 388
15662.81 422
15663.99 392
15665.17 385
15666.35 378
15667.54 366
15668.72 354
15669.90 336
15671.08 345
15672.26 383
15673.45 379
15674.63 393
15675.81 372
15676.99 352
15678.17 361
15679.36 353
15680.54 362
15681.72 379
15682.90 351
15684.09 345
15685.27 350
15686.45 302
15687.63 342
15688.82 356
15690.00 342
15691.18 330
15692.36 364
15693.55 369
15694.73 316
15695.91 319
15697.10 353
15698.28 396
15699.46 366
15700.65 343
15701.83 359
15703.01 349
15704.20 331
15705.38 371
15706.56 350
15707.75 337
15708.93 364
15710.11 356
15711.30 395
15712.48 348
15713.66 320
15714.85 352
15716.03 417
15717.21 340
15718.40 348
15719.58 366
15720.77 352
15721.95 349
15723.13 367
15724.32 317
15725.50 334
15726.69 369
15727.87 385
15729.05 371
15730.24 350
15731.42 396
15732.61 358
15733.79 409
15734.98 411
15736.16 433
15737.34 420
15738.53 405
15739.71 373
15740.90 418
15742.08 411
15743.27 364
15744.45 353
15745.64 386
15746.82 375
15748.01 386
15749.19 411
15750.38 381
15751.56 446
15752.75 400
15753.93 389
15755.12 398
15756.30 411
15757.49 399
15758.67 365
15759.86 373
15761.04 387
15762.23 346
15763.42 339
15764.60 398
15765.79 338
15766.97 384
15768.16 359
15769.34 341
15770.53 358
15771.71 380
15772.90 357
15774.09 383
15775.27 376
15776.46 375
15777.64 397
15778.83 426
15780.02 397
15781.20 388
15782.39 352
15783.58 326
15784.76 411
15785.95 368
15787.13 396
15788.32 328
15789.51 370
15790.69 354
15791.88 377
15793.07 356
15794.25 384
15795.44 389
15796.63 344
15797.81 344
15799.00 319
15800.19 331
15801.37 336
15802.56 333
15803.75 328
15804.94 318
15806.12 319
15807.31 352
15808.50 343
15809.68 343
15810.87 308
15812.06 338
15813.25 368
15814.43 335
15815.62 314
15816.81 308
15818.00 294
15819.18 344
15820.37 346
15821.56 301
15822.75 323
15823.93 356
15825.12 361
15826.31 307
15827.50 307
15828.69 319
15829.87 346
15831.06 344
15832.25 335
15833.44 326
15834.63 332
15835.81 299
15837.00 319
15838.19 333
15839.38 318
15840.57 305
15841.76 277
15842.94 367
15844.13 327
15845.32 338
15846.51 296
15847.70 309
15848.89 287
15850.08 367
15851.27 331
15852.45 335
15853.64 293
15854.83 333
15856.02 333
15857.21 325
15858.40 321
15859.59 329
15860.78 330
15861.97 301
15863.16 351
15864.35 298
15865.53 360
15866.72 336
15867.91 345
15869.10 306
15870.29 339
15871.48 327
15872.67 335
15873.86 318
15875.05 336
15876.24 321
15877.43 316
15878.62 332
15879.81 301
15881.00 308
15882.19 296
15883.38 351
15884.57 321
15885.76 361
15886.95 313
15888.14 351
15889.33 300
15890.52 301
15891.71 280
15892.90 309
15894.09 337
15895.28 336
15896.47 333
15897.66 313
15898.85 324
15900.04 349
15901.24 306
15902.43 304
15903.62 313
15904.81 337
15906.00 333
15907.19 280
15908.38 306
15909.57 295
15910.76 331
15911.95 286
15913.14 298
15914.34 283
15915.53 308
15916.72 333
15917.91 272
15919.10 287
15920.29 297
15921.48 323
15922.68 304
15923.87 340
15925.06 322
15926.25 304
15927.44 295
15928.63 274
15929.83 264
15931.02 277
15932.21 264
15933.40 312
15934.59 305
15935.78 285
15936.98 302
15938.17 320
15939.36 298
15940.55 330
15941.74 297
15942.94 293
15944.13 271
15945.32 277
15946.51 281
15947.71 268
15948.90 301
15950.09 266
15951.28 270
15952.48 300
15953.67 281
15954.86 300
15956.05 270
15957.25 275
15958.44 290
15959.63 260
15960.83 259
15962.02 272
15963.21 287
15964.41 287
15965.60 246
15966.79 251
15967.98 215
15969.18 280
15970.37 270
15971.56 291
15972.76 259
15973.95 268
15975.14 290
15976.34 264
15977.53 306
15978.73 250
15979.92 258
15981.11 269
15982.31 293
15983.50 280
15984.69 271
15985.89 289
15987.08 264
15988.28 259
15989.47 264
15990.66 298
15991.86 271
15993.05 271
15994.25 271
15995.44 304
15996.63 291
15997.83 250
15999.02 255
16000.22 261
16001.41 271
16002.61 298
16003.80 287
16005.00 266
16006.19 288
16007.38 266
16008.58 276
16009.77 271
16010.97 226
16012.16 234
16013.36 282
16014.55 302
16015.75 271
16016.94 242
16018.14 282
16019.33 278
16020.53 302
16021.72 246
16022.92 254
16024.11 265
16025.31 279
16026.51 252
16027.70 224
16028.90 239
16030.09 239
16031.29 238
16032.48 285
16033.68 255
16034.87 252
16036.07 269
16037.27 253
16038.46 268
16039.66 277
16040.85 271
16042.05 236
16043.24 260
16044.44 263
16045.64 273
16046.83 266
16048.03 259
16049.23 278
16050.42 251
16051.62 271
16052.81 267
16054.01 285
16055.21 284
16056.40 277
16057.60 267
16058.80 267
16059.99 260
16061.19 287
16062.39 275
16063.58 257
16064.78 234
16065.98 237
16067.17 291
16068.37 274
16069.57 258
16070.77 243
16071.96 293
16073.16 288
16074.36 277
16075.55 263
16076.75 240
16077.95 263
16079.15 252
16080.34 270
16081.54 247
16082.74 214
16083.94 224
16085.13 269
16086.33 251
16087.53 239
16088.73 295
16089.92 269
16091.12 229
16092.32 233
16093.52 247
16094.71 264
16095.91 226
16097.11 255
16098.31 258
16099.51 247
16100.71 238
16101.90 272
16103.10 265
16104.30 242
16105.50 240
16106.70 233
16107.89 236
16109.09 236
16110.29 273
16111.49 257
16112.69 244
16113.89 228
16115.09 279
16116.28 285
16117.48 278
16118.68 244
16119.88 237
16121.08 236
16122.28 244
16123.48 270
16124.68 256
16125.88 243
16127.08 277
16128.27 263
16129.47 270
16130.67 267
16131.87 281
16133.07 284
16134.27 233
16135.47 228
16136.67 222
16137.87 215
16139.07 227
16140.27 259
16141.47 253
16142.67 249
16143.87 244
16145.07 237
16146.27 274
16147.47 257
16148.67 228
16149.87 223
16151.07 225
16152.27 200
16153.47 261
16154.67 244
16155.87 276
16157.07 255
16158.27 262
16159.47 212
16160.67 257
16161.87 269
16163.07 283
16164.27 262
16165.47 258
16166.67 217
16167.87 250
16169.07 260
16170.27 243
16171.47 215
16172.68 247
16173.88 253
16175.08 271
16176.28 243
16177.48 222
16178.68 259
16179.88 256
16181.08 247
16182.28 257
16183.48 236
16184.69 232
16185.89 242
16187.09 267
16188.29 271
16189.49 261
16190.69 256
16191.89 282
16193.10 243
16194.30 241
16195.50 250
16196.70 257
16197.90 256
16199.10 249
16200.31 273
16201.51 267
16202.71 278
16203.91 239
16205.11 257
16206.32 236
16207.52 255
16208.72 266
16209.92 252
16211.13 261
16212.33 236
16213.53 273
16214.73 267
16215.93 248
16217.14 205
16218.34 249
16219.54 281
16220.74 250
16221.95 264
16223.15 290
16224.35 266
16225.56 274
16226.76 228
16227.96 270
16229.16 255
16230.37 267
16231.57 239
16232.77 256
16233.98 266
16235.18 231
16236.38 241
16237.59 262
16238.79 272
16239.99 259
16241.20 260
16242.40 257
16243.60 259
16244.81 262
16246.01 245
16247.21 225
16248.42 288
16249.62 245
16250.82 248
16252.03 274
16253.23 248
16254.44 263
16255.64 272
16256.84 291
16258.05 248
16259.25 265
16260.46 264
16261.66 295
16262.86 276
16264.07 292
16265.27 268
16266.48 285
16267.68 258
16268.89 268
16270.09 283
16271.29 292
16272.50 292
16273.70 270
16274.91 259
16276.11 251
16277.32 271
16278.52 274
16279.73 276
16280.93 282
16282.14 258
16283.34 290
16284.55 286
16285.75 281
16286.96 262
16288.16 261
16289.37 271
16290.57 268
16291.78 275
16292.98 286
16294.19 318
16295.39 308
16296.60 275
16297.80 237
16299.01 246
16300.22 264
16301.42 286
16302.63 299
16303.83 272
16305.04 301
16306.24 260
16307.45 323
16308.66 288
16309.86 283
16311.07 275
16312.27 274
16313.48 280
16314.69 258
16315.89 260
16317.10 307
16318.30 288
16319.51 231
16320.72 241
16321.92 239
16323.13 244
16324.34 253
16325.54 221
16326.75 223
16327.96 242
16329.16 235
16330.37 272
16331.58 258
16332.78 274
16333.99 246
16335.20 254
16336.40 265
16337.61 236
16338.82 254
16340.02 294
16341.23 285
16342.44 213
16343.65 240
16344.85 251
16346.06 245
16347.27 249
16348.47 217
16349.68 232
16350.89 230
16352.10 229
16353.30 239
16354.51 247
16355.72 244
16356.93 257
16358.13 257
16359.34 268
16360.55 261
16361.76 226
16362.97 222
16364.17 253
16365.38 284
16366.59 245
16367.80 233
16369.01 266
16370.21 233
16371.42 242
16372.63 253
16373.84 246
16375.05 252
16376.26 220
16377.46 216
16378.67 217
16379.88 223
16381.09 244
16382.30 262
16383.51 226
16384.72 255
16385.92 244
16387.13 242
16388.34 207
16389.55 241
16390.76 224
16391.97 238
16393.18 266
16394.39 266
16395.60 227
16396.80 213
16398.01 241
16399.22 246
16400.43 246
16401.64 213
16402.85 226
16404.06 219
16405.27 262
16406.48 213
16407.69 234
16408.90 270
16410.11 258
16411.32 281
16412.53 267
16413.74 276
16414.95 247
16416.16 227
16417.37 236
16418.58 255
16419.79 251
16421.00 258
16422.21 255
16423.42 250
16424.63 229
16425.84 207
16427.05 213
16428.26 202
16429.47 225
16430.68 257
16431.89 242
16433.10 241
16434.31 219
16435.52 220
16436.73 249
16437.94 230
16439.15 205
16440.36 217
16441.57 204
16442.79 213
16444.00 273
16445.21 225
16446.42 204
16447.63 248
16448.84 221
16450.05 215
16451.26 207
16452.47 232
16453.68 214
16454.90 253
16456.11 237
16457.32 217
16458.53 222
16459.74 254
16460.95 256
16462.16 221
16463.38 232
16464.59 241
16465.80 243
16467.01 226
16468.22 239
16469.43 237
16470.65 233
16471.86 215
16473.07 239
16474.28 244
16475.49 258
16476.71 261
16477.92 274
16479.13 237
16480.34 248
16481.56 209
16482.77 195
16483.98 200
16485.19 226
16486.40 242
16487.62 221
16488.83 242
16490.04 214
16491.25 226
16492.47 218
16493.68 207
16494.89 214
16496.11 224
16497.32 222
16498.53 221
16499.74 199
16500.96 233
16502.17 247
16503.38 229
16504.60 240
16505.81 214
16507.02 202
16508.24 224
16509.45 208
16510.66 212
16511.88 218
16513.09 210
16514.30 235
16515.52 201
16516.73 184
16517.94 201
16519.16 249
16520.37 235
16521.58 248
16522.80 238
16524.01 254
16525.23 236
16526.44 242
16527.65 213
16528.87 211
16530.08 255
16531.30 268
16532.51 245
16533.72 218
16534.94 277
16536.15 245
16537.37 218
16538.58 213
16539.80 241
16541.01 228
16542.23 206
16543.44 224
16544.65 233
16545.87 240
16547.08 232
16548.30 230
16549.51 201
16550.73 184
16551.94 211
16553.16 218
16554.37 191
16555.59 233
16556.80 256
16558.02 243
16559.23 216
16560.45 239
16561.66 220
16562.88 240
16564.09 217
16565.31 229
16566.52 243
16567.74 207
16568.96 227
16570.17 200
16571.39 198
16572.60 229
16573.82 227
16575.03 220
16576.25 261
16577.47 229
16578.68 222
16579.90 195
16581.11 214
16582.33 249
16583.54 217
16584.76 220
16585.98 226
16587.19 246
16588.41 237
16589.63 222
16590.84 220
16592.06 209
16593.27 227
16594.49 228
16595.71 218
16596.92 237
16598.14 225
16599.36 230
16600.57 238
16601.79 240
16603.01 227
16604.22 246
16605.44 212
16606.66 212
16607.87 216
16609.09 184
16610.31 190
16611.53 201
16612.74 238
16613.96 230
16615.18 217
16616.39 217
16617.61 248
16618.83 221
16620.05 203
16621.26 216
16622.48 202
16623.70 228
16624.92 216
16626.13 224
16627.35 189
16628.57 240
16629.79 249
16631.00 238
16632.22 202
16633.44 223
16634.66 217
16635.88 235
16637.09 220
16638.31 224
16639.53 219
16640.75 237
16641.97 238
16643.18 239
16644.40 228
16645.62 237
16646.84 208
16648.06 198
16649.28 230
16650.49 209
16651.71 241
16652.93 229
16654.15 207
16655.37 202
16656.59 211
16657.81 252
16659.03 194
16660.24 218
16661.46 222
16662.68 205
16663.90 207
16665.12 238
16666.34 214
16667.56 210
16668.78 216
16670.00 207
16671.22 203
16672.43 237
16673.65 245
16674.87 230
16676.09 205
16677.31 199
16678.53 197
16679.75 233
16680.97 231
16682.19 213
16683.41 204
16684.63 180
16685.85 214
16687.07 213
16688.29 248
16689.51 270
16690.73 210
16691.95 176
16693.17 186
16694.39 221
16695.61 239
16696.83 212
16698.05 203
16699.27 237
16700.49 227
16701.71 220
16702.93 209
16704.15 214
16705.37 194
16706.59 217
16707.81 203
16709.03 194
16710.25 220
16711.48 237
16712.70 215
16713.92 177
16715.14 208
16716.36 243
16717.58 238
16718.80 203
16720.02 185
16721.24 178
16722.46 231
16723.68 227
16724.91 193
16726.13 215
16727.35 230
16728.57 218
16729.79 203
16731.01 202
16732.23 227
16733.46 223
16734.68 249
16735.90 195
16737.12 219
16738.34 200
16739.56 200
16740.79 199
16742.01 180
16743.23 227
16744.45 242
16745.67 221
16746.90 190
16748.12 192
16749.34 217
16750.56 200
16751.78 225
16753.01 233
16754.23 229
16755.45 198
16756.67 203
16757.90 220
16759.12 197
16760.34 201
16761.56 258
16762.79 212
16764.01 233
16765.23 205
16766.45 206
16767.68 197
16768.90 243
16770.12 202
16771.34 203
16772.57 208
16773.79 196
16775.01 183
16776.24 196
16777.46 214
16778.68 206
16779.91 206
16781.13 192
16782.35 221
16783.58 177
16784.80 190
16786.02 208
16787.25 209
16788.47 189
16789.69 196
16790.92 219
16792.14 181
16793.36 220
16794.59 225
16795.81 199
16797.04 199
16798.26 170
16799.48 183
16800.71 204
16801.93 251
16803.16 188
16804.38 190
16805.60 204
16806.83 190
16808.05 215
16809.28 198
16810.50 208
16811.73 210
16812.95 205
16814.17 191
16815.40 206
16816.62 221
16817.85 251
16819.07 252
16820.30 226
16821.52 230
16822.75 220
16823.97 204
16825.20 207
16826.42 245
16827.65 229
16828.87 214
16830.10 227
16831.32 210
16832.55 251
16833.77 194
16835.00 209
16836.22 239
16837.45 194
16838.67 221
16839.90 248
16841.12 226
16842.35 238
16843.57 201
16844.80 217
16846.03 238
16847.25 211
16848.48 196
16849.70 217
16850.93 208
16852.15 227
16853.38 218
16854.61 266
16855.83 191
16857.06 210
16858.28 196
16859.51 229
16860.74 221
16861.96 211
16863.19 242
16864.42 228
16865.64 201
16866.87 255
16868.09 232
16869.32 227
16870.55 256
16871.77 217
16873.00 201
16874.23 220
16875.45 248
16876.68 198
16877.91 239
16879.13 256
16880.36 216
16881.59 271
16882.82 232
16884.04 228
16885.27 258
16886.50 220
16887.72 222
16888.95 270
16890.18 215
16891.41 222
16892.63 263
16893.86 234
16895.09 264
16896.32 242
16897.54 236
16898.77 241
16900.00 241
16901.23 248
16902.45 246
16903.68 242
16904.91 240
16906.14 248
16907.36 267
16908.59 231
16909.82 259
16911.05 234
16912.28 214
16913.50 220
16914.73 225
16915.96 256
16917.19 239
16918.42 216
16919.65 241
16920.87 227
16922.10 209
16923.33 217
16924.56 208
16925.79 222
16927.02 269
16928.24 246
16929.47 211
16930.70 222
16931.93 201
16933.16 200
16934.39 243
16935.62 224
16936.85 223
16938.08 225
16939.30 213
16940.53 216
16941.76 216
16942.99 233
16944.22 244
16945.45 218
16946.68 193
16947.91 194
16949.14 210
16950.37 209
16951.60 212
16952.83 209
16954.06 218
16955.29 196
16956.52 209
16957.74 207
16958.97 224
16960.20 222
16961.43 234
16962.66 208
16963.89 208
16965.12 211
16966.35 209
16967.58 231
16968.81 207
16970.04 242
16971.27 213
16972.50 185
16973.74 211
16974.97 197
16976.20 224
16977.43 186
16978.66 224
16979.89 205
16981.12 181
16982.35 229
16983.58 203
16984.81 195
16986.04 220
16987.27 258
16988.50 241
16989.73 229
16990.96 236
16992.19 222
16993.43 204
16994.66 187
16995.89 227
16997.12 234
16998.35 187
16999.58 203
17000.81 224
17002.04 207
17003.28 218
17004.51 223
17005.74 214
17006.97 202
17008.20 210
17009.43 203
17010.66 232
17011.90 216
17013.13 209
17014.36 202
17015.59 218
17016.82 200
17018.05 221
17019.29 203
17020.52 196
17021.75 196
17022.98 187
17024.21 188
17025.45 215
17026.68 199
17027.91 202
17029.14 206
17030.38 246
17031.61 214
17032.84 203
17034.07 245
17035.31 225
17036.54 214
17037.77 207
17039.00 223
17040.24 256
17041.47 210
17042.70 212
17043.93 206
17045.17 220
17046.40 277
17047.63 206
17048.87 216
17050.10 207
17051.33 226
17052.57 218
17053.80 193
17055.03 219
17056.27 245
17057.50 225
17058.73 214
17059.97 194
17061.20 216
17062.43 234
17063.67 207
17064.90 216
17066.13 213
17067.37 198
17068.60 200
17069.83 202
17071.07 169
17072.30 191
17073.54 213
17074.77 217
17076.00 208
17077.24 202
17078.47 180
17079.71 200
17080.94 207
17082.17 200
17083.41 200
17084.64 184
17085.88 221
17087.11 214
17088.35 202
17089.58 198
17090.81 196
17092.05 227
17093.28 182
17094.52 219
17095.75 173
17096.99 207
17098.22 220
17099.46 214
17100.69 205
17101.93 190
17103.16 212
17104.40 207
17105.63 212
17106.87 202
17108.10 193
17109.34 183
17110.57 188
17111.81 186
17113.04 199
17114.28 218
17115.51 188
17116.75 206
17117.99 194
17119.22 181
17120.46 182
17121.69 199
17122.93 207
17124.16 200
17125.40 222
17126.64 211
17127.87 240
17129.11 233
17130.34 190
17131.58 197
17132.82 206
17134.05 234
17135.29 204
17136.52 205
17137.76 189
17139.00 190
17140.23 207
17141.47 237
17142.71 188
17143.94 196
17145.18 215
17146.41 189
17147.65 198
17148.89 205
17150.12 191
17151.36 199
17152.60 174
17153.83 181
17155.07 189
17156.31 165
17157.55 156
17158.78 203
17160.02 202
17161.26 225
17162.49 218
17163.73 204
17164.97 196
17166.21 212
17167.44 195
17168.68 201
17169.92 205
17171.15 196
17172.39 184
17173.63 168
17174.87 191
17176.10 199
17177.34 215
17178.58 189
17179.82 157
17181.06 181
17182.29 204
17183.53 217
17184.77 182
17186.01 185
17187.25 199
17188.48 207
17189.72 206
17190.96 191
17192.20 203
17193.44 182
17194.67 191
17195.91 202
17197.15 200
17198.39 186
17199.63 188
17200.87 206
17202.10 214
17203.34 219
17204.58 215
17205.82 212
17207.06 206
17208.30 185
17209.54 190
17210.78 196
17212.01 196
17213.25 176
17214.49 197
17215.73 172
17216.97 185
17218.21 195
17219.45 197
17220.69 188
17221.93 195
17223.17 215
17224.41 184
17225.65 194
17226.89 215
17228.12 159
17229.36 165
17230.60 165
17231.84 179
17233.08 176
17234.32 206
17235.56 197
17236.80 219
17238.04 198
17239.28 196
17240.52 190
17241.76 170
17243.00 164
17244.24 208
17245.48 182
17246.72 232
17247.96 230
17249.20 163
17250.44 181
17251.68 187
17252.92 197
17254.16 186
17255.40 178
17256.64 204
17257.89 174
17259.13 179
17260.37 221
17261.61 227
17262.85 189
17264.09 199
17265.33 183
17266.57 211
17267.81 208
17269.05 199
17270.29 189
17271.53 177
17272.78 201
17274.02 190
17275.26 206
17276.50 206
17277.74 178
17278.98 195
17280.22 193
17281.46 181
17282.71 171
17283.95 199
17285.19 186
17286.43 170
17287.67 163
17288.91 200
17290.16 175
17291.40 172
17292.64 175
17293.88 169
17295.12 188
17296.36 179
17297.61 185
17298.85 173
17300.09 165
17301.33 175
17302.58 181
17303.82 207
17305.06 199
17306.30 184
17307.54 207
17308.79 194
17310.03 200
17311.27 163
17312.51 173
17313.76 179
17315.00 156
17316.24 168
17317.48 183
17318.73 182
17319.97 206
17321.21 174
17322.46 201
17323.70 165
17324.94 154
17326.18 167
17327.43 169
17328.67 195
17329.91 182
17331.16 184
17332.40 190
17333.64 222
17334.89 229
17336.13 191
17337.37 217
17338.62 210
17339.86 205
17341.10 173
17342.35 183
17343.59 187
17344.84 241
17346.08 219
17347.32 227
17348.57 200
17349.81 210
17351.05 166
17352.30 178
17353.54 186
17354.79 195
17356.03 166
17357.27 200
17358.52 173
17359.76 191
17361.01 177
17362.25 201
17363.50 213
17364.74 178
17365.98 198
17367.23 188
17368.47 194
17369.72 185
17370.96 160
17372.21 178
17373.45 214
17374.70 183
17375.94 215
17377.19 190
17378.43 184
17379.68 180
17380.92 182
17382.17 209
17383.41 207
17384.66 188
17385.90 181
17387.15 181
17388.39 205
17389.64 183
17390.88 209
17392.13 212
17393.37 198
17394.62 183
17395.86 190
17397.11 202
17398.36 199
17399.60 170
17400.85 222
17402.09 183
17403.34 177
17404.58 198
17405.83 164
17407.08 150
17408.32 190
17409.57 201
17410.81 190
17412.06 191
17413.31 188
17414.55 165
17415.80 193
17417.05 153
17418.29 188
17419.54 218
17420.78 189
17422.03 173
17423.28 206
17424.52 153
17425.77 172
17427.02 191
17428.26 194
17429.51 213
17430.76 173
17432.00 167
17433.25 190
17434.50 191
17435.75 161
17436.99 199
17438.24 205
17439.49 236
17440.73 202
17441.98 200
17443.23 198
17444.48 156
17445.72 165
17446.97 214
17448.22 213
17449.46 195
17450.71 220
17451.96 199
17453.21 188
17454.45 181
17455.70 196
17456.95 206
17458.20 182
17459.45 159
17460.69 194
17461.94 175
17463.19 181
17464.44 181
17465.69 180
17466.93 201
17468.18 178
17469.43 196
17470.68 180
17471.93 176
17473.17 158
17474.42 169
17475.67 169
17476.92 188
17478.17 194
17479.42 188
17480.67 197
17481.91 187
17483.16 188
17484.41 183
17485.66 224
17486.91 172
17488.16 180
17489.41 163
17490.66 157
17491.90 190
17493.15 187
17494.40 178
17495.65 187
17496.90 200
17498.15 196
17499.40 179
17500.65 168
17501.90 189
17503.15 182
17504.40 205
17505.65 168
17506.90 192
17508.14 178
17509.39 180
17510.64 180
17511.89 203
17513.14 185
17514.39 196
17515.64 219
17516.89 180
17518.14 187
17519.39 178
17520.64 189
17521.89 198
17523.14 175
17524.39 186
17525.64 167
17526.89 172
17528.14 199
17529.39 179
17530.64 206
17531.89 197
17533.14 202
17534.40 188
17535.65 209
17536.90 186
17538.15 194
17539.40 190
17540.65 234
17541.90 203
17543.15 199
17544.40 206
17545.65 176
17546.90 195
17548.15 182
17549.40 194
17550.66 211
17551.91 182
17553.16 186
17554.41 216
17555.66 192
17556.91 213
17558.16 222
17559.41 199
17560.67 171
17561.92 173
17563.17 203
17564.42 194
17565.67 205
17566.92 202
17568.18 207
17569.43 213
17570.68 208
17571.93 189
17573.18 200
17574.43 194
17575.69 183
17576.94 213
17578.19 226
17579.44 195
17580.69 187
17581.95 200
17583.20 185
17584.45 196
17585.70 195
17586.96 170
17588.21 188
17589.46 153
17590.71 170
17591.97 203
17593.22 196
17594.47 179
17595.72 175
17596.98 201
17598.23 219
17599.48 169
17600.73 240
17601.99 214
17603.24 193
17604.49 159
17605.75 210
17607.00 191
17608.25 186
17609.51 173
17610.76 188
17612.01 184
17613.27 193
17614.52 177
17615.77 174
17617.03 192
17618.28 182
17619.53 195
17620.79 192
17622.04 191
17623.29 176
17624.55 193
17625.80 198
17627.05 219
17628.31 230
17629.56 217
17630.82 185
17632.07 181
17633.32 161
17634.58 202
17635.83 186
17637.09 173
17638.34 209
17639.60 190
17640.85 176
17642.10 194
17643.36 197
17644.61 178
17645.87 193
17647.12 194
17648.38 199
17649.63 174
17650.89 174
17652.14 174
17653.39 207
17654.65 202
17655.90 182
17657.16 169
17658.41 182
17659.67 185
17660.92 198
17662.18 193
17663.43 185
17664.69 167
17665.94 163
17667.20 187
17668.45 170
17669.71 186
17670.97 187
17672.22 167
17673.48 202
17674.73 171
17675.99 188
17677.24 174
17678.50 179
17679.75 185
17681.01 192
17682.27 209
17683.52 220
17684.78 188
17686.03 193
17687.29 214
17688.55 170
17689.80 202
17691.06 227
17692.31 179
17693.57 201
17694.83 183
17696.08 202
17697.34 158
17698.59 159
17699.85 173
17701.11 179
17702.36 215
17703.62 174
17704.88 186
17706.13 177
17707.39 170
17708.65 181
17709.90 191
17711.16 156
17712.42 185
17713.67 180
17714.93 168
17716.19 169
17717.44 196
17718.70 175
17719.96 187
17721.22 227
17722.47 176
17723.73 181
17724.99 176
17726.25 215
17727.50 191
17728.76 203
17730.02 185
17731.27 149
17732.53 211
17733.79 187
17735.05 167
17736.31 180
17737.56 198
17738.82 188
17740.08 208
17741.34 182
17742.59 193
17743.85 191
17745.11 184
17746.37 134
17747.63 168
17748.88 178
17750.14 178
17751.40 164
17752.66 190
17753.92 177
17755.18 180
17756.43 194
17757.69 201
17758.95 197
17760.21 185
17761.47 206
17762.73 155
17763.99 183
17765.24 160
17766.50 155
17767.76 213
17769.02 192
17770.28 177
17771.54 160
17772.80 148
17774.06 191
17775.32 220
17776.57 196
17777.83 174
17779.09 198
17780.35 213
17781.61 172
17782.87 181
17784.13 186
17785.39 187
17786.65 187
17787.91 186
17789.17 183
17790.43 174
17791.69 152
17792.95 171
17794.21 164
17795.47 170
17796.73 185
17797.99 173
17799.25 172
17800.51 180
17801.77 198
17803.03 173
17804.29 205
17805.55 194
17806.81 188
17808.07 175
17809.33 162
17810.59 195
17811.85 182
17813.11 167
17814.37 174
17815.63 184
17816.89 169
17818.15 199
17819.41 171
17820.67 190
17821.93 163
17823.19 162
17824.45 192
17825.71 178
17826.98 186
17828.24 178
17829.50 150
17830.76 179
17832.02 181
17833.28 200
17834.54 167
17835.80 175
17837.06 183
17838.33 159
17839.59 175
17840.85 185
17842.11 178
17843.37 149
17844.63 182
17845.89 185
17847.16 198
17848.42 205
17849.68 239
17850.94 211
17852.20 187
17853.46 188
17854.73 182
17855.99 209
17857.25 168
17858.51 183
17859.77 195
17861.04 170
17862.30 184
17863.56 183
17864.82 165
17866.09 157
17867.35 163
17868.61 198
17869.87 206
17871.14 165
17872.40 194
17873.66 186
17874.92 204
17876.19 158
17877.45 175
17878.71 213
17879.97 229
17881.24 175
17882.50 180
17883.76 192
17885.03 221
17886.29 171
17887.55 182
17888.81 184
17890.08 194
17891.34 194
17892.60 188
17893.87 176
17895.13 188
17896.39 149
17897.66 166
17898.92 194
17900.18 188
17901.45 177
17902.71 196
17903.97 176
17905.24 174
17906.50 217
17907.77 186
17909.03 179
17910.29 152
17911.56 189
17912.82 212
17914.09 150
17915.35 176
17916.61 169
17917.88 197
17919.14 164
17920.41 194
17921.67 195
17922.93 169
17924.20 134
17925.46 191
17926.73 212
17927.99 188
17929.26 194
17930.52 177
17931.79 176
17933.05 204
17934.32 182
17935.58 177
17936.84 182
17938.11 175
17939.37 179
17940.64 176
17941.90 198
17943.17 186
17944.43 173
17945.70 153
17946.96 186
17948.23 193
17949.50 176
17950.76 185
17952.03 150
17953.29 167
17954.56 206
17955.82 198
17957.09 175
17958.35 190
17959.62 178
17960.88 187
17962.15 156
17963.42 173
17964.68 155
17965.95 173
17967.21 204
17968.48 176
17969.74 152
17971.01 155
17972.28 164
17973.54 180
17974.81 170
17976.08 197
17977.34 166
17978.61 171
17979.87 170
17981.14 167
17982.41 178
17983.67 185
17984.94 178
17986.21 173
17987.47 159
17988.74 166
17990.01 165
17991.27 177
17992.54 176
17993.81 183
17995.07 175
17996.34 185
17997.61 187
17998.87 196
18000.14 169
18001.41 172
18002.68 179
18003.94 175
18005.21 198
18006.48 174
18007.74 179
18009.01 167
18010.28 177
18011.55 170
18012.81 183
18014.08 180
18015.35 163
18016.62 177
18017.88 198
18019.15 163
18020.42 158
18021.69 170
18022.96 179
18024.22 173
18025.49 187
18026.76 176
18028.03 163
18029.29 203
18030.56 185
18031.83 143
18033.10 173
18034.37 158
18035.64 148
18036.90 192
18038.17 170
18039.44 154
18040.71 171
18041.98 194
18043.25 171
18044.51 195
18045.78 201
18047.05 201
18048.32 182
18049.59 183
18050.86 147
18052.13 187
18053.40 192
18054.67 160
18055.93 160
18057.20 179
18058.47 169
18059.74 154
18061.01 152
18062.28 188
18063.55 171
18064.82 189
18066.09 196
18067.36 165
18068.63 168
18069.90 182
18071.17 205
18072.44 181
18073.70 194
18074.97 228
18076.24 191
18077.51 207
18078.78 175
18080.05 192
18081.32 177
18082.59 194
18083.86 189
18085.13 171
18086.40 172
18087.67 180
18088.94 193
18090.21 205
18091.48 184
18092.75 176
18094.02 188
18095.29 198
18096.57 235
18097.84 191
18099.11 198
18100.38 184
18101.65 159
18102.92 198
18104.19 193
18105.46 175
18106.73 201
18108.00 199
18109.27 170
18110.54 170
18111.81 172
18113.08 174
18114.36 178
18115.63 176
18116.90 169
18118.17 187
18119.44 202
18120.71 187
18121.98 190
18123.25 165
18124.53 207
18125.80 199
18127.07 216
18128.34 194
18129.61 186
18130.88 171
18132.16 179
18133.43 193
18134.70 171
18135.97 196
18137.24 182
18138.51 185
18139.79 205
18141.06 219
18142.33 187
18143.60 194
18144.87 194
18146.15 177
18147.42 179
18148.69 191
18149.96 165
18151.24 172
18152.51 165
18153.78 153
18155.05 199
18156.33 219
18157.60 169
18158.87 171
18160.14 184
18161.42 184
18162.69 180
18163.96 186
18165.23 190
18166.51 172
18167.78 136
18169.05 161
18170.33 181
18171.60 179
18172.87 175
18174.15 199
18175.42 205
18176.69 183
18177.97 168
18179.24 194
18180.51 196
18181.79 173
18183.06 168
18184.33 194
18185.61 182
18186.88 169
18188.15 163
18189.43 209
18190.70 190
18191.97 174
18193.25 181
18194.52 178
18195.80 181
18197.07 188
18198.34 179
18199.62 160
18200.89 178
18202.17 191
18203.44 205
18204.71 194
18205.99 170
18207.26 194
18208.54 203
18209.81 236
18211.09 163
18212.36 158
18213.64 177
18214.91 163
18216.18 193
18217.46 189
18218.73 189
18220.01 199
18221.28 181
18222.56 196
18223.83 179
18225.11 156
18226.38 210
18227.66 212
18228.93 156
18230.21 156
18231.48 156
18232.76 189
18234.03 188
18235.31 184
18236.58 209
18237.86 199
18239.14 173
18240.41 174
18241.69 194
18242.96 206
18244.24 186
18245.51 171
18246.79 178
18248.06 176
18249.34 175
18250.62 183
18251.89 155
18253.17 188
18254.44 200
18255.72 189
18257.00 196
18258.27 204
18259.55 185
18260.82 196
18262.10 168
18263.38 188
18264.65 162
18265.93 182
18267.21 148
18268.48 167
18269.76 196
18271.04 187
18272.31 173
18273.59 196
18274.87 225
18276.14 180
18277.42 176
18278.70 190
18279.97 219
18281.25 209
18282.53 145
18283.80 179
18285.08 178
18286.36 177
18287.63 176
18288.91 200
18290.19 164
18291.47 181
18292.74 189
18294.02 191
18295.30 176
18296.58 197
18297.85 187
18299.13 191
18300.41 167
18301.69 185
18302.96 201
18304.24 183
18305.52 180
18306.80 153
18308.07 194
18309.35 198
18310.63 186
18311.91 163
18313.19 177
18314.46 167
18315.74 200
18317.02 182
18318.30 155
18319.58 179
18320.86 198
18322.13 181
18323.41 177
18324.69 159
18325.97 153
18327.25 200
18328.53 152
18329.80 155
18331.08 179
18332.36 186
18333.64 196
18334.92 178
18336.20 167
18337.48 185
18338.76 208
18340.04 190
18341.31 194
18342.59 179
18343.87 194
18345.15 221
18346.43 172
18347.71 157
18348.99 180
18350.27 188
18351.55 198
18352.83 181
18354.11 181
18355.39 191
18356.67 195
18357.95 186
18359.22 152
18360.50 179
18361.78 191
18363.06 169
18364.34 188
18365.62 171
18366.90 154
18368.18 179
18369.46 204
18370.74 188
18372.02 164
18373.30 187
18374.58 195
18375.86 209
18377.14 173
18378.42 180
18379.71 183
18380.99 218
18382.27 166
18383.55 181
18384.83 200
18386.11 194
18387.39 220
18388.67 208
18389.95 200
18391.23 177
18392.51 190
18393.79 188
18395.07 161
18396.35 176
18397.63 173
18398.92 191
18400.20 213
18401.48 139
18402.76 185
18404.04 193
18405.32 189
18406.60 193
18407.88 199
18409.17 173
18410.45 177
18411.73 171
18413.01 177
18414.29 178
18415.57 137
18416.85 155
18418.14 179
18419.42 167
18420.70 164
18421.98 185
18423.26 173
18424.55 139
18425.83 154
18427.11 212
18428.39 207
18429.67 186
18430.96 159
18432.24 172
18433.52 202
18434.80 187
18436.08 179
18437.37 146
18438.65 185
18439.93 155
18441.21 141
18442.50 172
18443.78 188
18445.06 192
18446.34 174
18447.63 200
18448.91 168
18450.19 167
18451.48 153
18452.76 212
18454.04 199
18455.32 191
18456.61 174
18457.89 178
18459.17 179
18460.46 177
18461.74 170
18463.02 185
18464.31 195
18465.59 165
18466.87 170
18468.16 186
18469.44 182
18470.72 185
18472.01 178
18473.29 202
18474.57 164
18475.86 163
18477.14 201
18478.43 165
18479.71 185
18480.99 165
18482.28 187
18483.56 176
18484.85 170
18486.13 162
18487.41 162
18488.70 174
18489.98 164
18491.27 157
18492.55 178
18493.83 211
18495.12 187
18496.40 167
18497.69 166
18498.97 176
18500.26 170
18501.54 158
18502.83 151
18504.11 173
18505.40 207
18506.68 187
18507.97 176
18509.25 175
18510.54 175
18511.82 177
18513.11 194
18514.39 176
18515.68 171
18516.96 193
18518.25 198
18519.53 163
18520.82 189
18522.10 205
18523.39 170
18524.67 192
18525.96 193
18527.24 180
18528.53 160
18529.81 178
18531.10 160
18532.39 187
18533.67 163
18534.96 191
18536.24 166
18537.53 167
18538.81 178
18540.10 203
18541.39 179
18542.67 185
18543.96 186
18545.24 198
18546.53 193
18547.82 173
18549.10 165
18550.39 168
18551.68 169
18552.96 218
18554.25 189
18555.53 181
18556.82 176
18558.11 180
18559.39 202
18560.68 178
18561.97 165
18563.25 174
18564.54 180
18565.83 193
18567.12 153
18568.40 182
18569.69 161
18570.98 191
18572.26 193
18573.55 176
18574.84 191
18576.12 216
18577.41 175
18578.70 215
18579.99 195
18581.27 207
18582.56 171
18583.85 165
18585.14 199
18586.42 183
18587.71 178
18589.00 143
18590.29 152
18591.57 172
18592.86 174
18594.15 170
18595.44 203
18596.73 213
18598.01 179
18599.30 220
18600.59 164
18601.88 164
18603.17 180
18604.45 194
18605.74 214
18607.03 224
18608.32 179
18609.61 193
18610.90 192
18612.18 176
18613.47 192
18614.76 220
18616.05 204
18617.34 183
18618.63 181
18619.92 185
18621.20 171
18622.49 195
18623.78 185
18625.07 171
18626.36 186
18627.65 211
18628.94 209
18630.23 165
18631.52 175
18632.81 164
18634.09 154
18635.38 172
18636.67 173
18637.96 184
18639.25 202
18640.54 201
18641.83 187
18643.12 190
18644.41 179
18645.70 165
18646.99 185
18648.28 185
18649.57 184
18650.86 185
18652.15 191
18653.44 170
18654.73 173
18656.02 169
18657.31 170
18658.60 159
18659.89 170
18661.18 174
18662.47 156
18663.76 153
18665.05 158
18666.34 164
18667.63 188
18668.92 181
18670.21 184
18671.50 192
18672.79 171
18674.08 161
18675.37 166
18676.66 205
18677.95 190
18679.24 181
18680.54 181
18681.83 192
18683.12 172
18684.41 172
18685.70 199
18686.99 160
18688.28 201
18689.57 174
18690.86 180
18692.15 162
18693.45 203
18694.74 195
18696.03 190
18697.32 184
18698.61 189
18699.90 180
18701.19 163
18702.49 154
18703.78 180
18705.07 182
18706.36 186
18707.65 181
18708.94 200
18710.24 207
18711.53 153
18712.82 167
18714.11 174
18715.40 182
18716.70 198
18717.99 169
18719.28 155
18720.57 172
18721.86 194
18723.16 179
18724.45 182
18725.74 174
18727.03 191
18728.33 186
18729.62 190
18730.91 162
18732.20 170
18733.50 169
18734.79 191
18736.08 163
18737.37 151
18738.67 160
18739.96 167
18741.25 192
18742.55 179
18743.84 175
18745.13 201
18746.43 179
18747.72 189
18749.01 200
18750.31 174
18751.60 191
18752.89 195
18754.19 154
18755.48 165
18756.77 164
18758.07 177
18759.36 204
18760.65 174
18761.95 181
18763.24 176
18764.53 196
18765.83 199
18767.12 196
18768.42 203
18769.71 196
18771.00 191
18772.30 163
18773.59 172
18774.88 163
18776.18 199
18777.47 197
18778.77 186
18780.06 176
18781.36 164
18782.65 165
18783.94 185
18785.24 175
18786.53 177
18787.83 191
18789.12 166
18790.42 170
18791.71 195
18793.01 174
18794.30 196
18795.60 189
18796.89 184
18798.19 171
18799.48 180
18800.78 178
18802.07 183
18803.37 158
18804.66 159
18805.96 181
18807.25 158
18808.55 164
18809.84 190
18811.14 157
18812.43 154
18813.73 142
18815.02 149
18816.32 129
18817.61 169
18818.91 201
18820.21 168
18821.50 173
18822.80 168
18824.09 149
18825.39 183
18826.68 167
18827.98 193
18829.28 169
18830.57 172
18831.87 158
18833.16 168
18834.46 164
18835.76 172
18837.05 186
18838.35 166
18839.65 160
18840.94 153
18842.24 157
18843.53 164
18844.83 166
18846.13 184
18847.42 184
18848.72 148
18850.02 151
18851.31 171
18852.61 144
18853.91 169
18855.20 157
18856.50 158
18857.80 134
18859.10 158
18860.39 158
18861.69 163
18862.99 155
18864.28 152
18865.58 151
18866.88 166
18868.18 168
18869.47 181
18870.77 155
18872.07 145
18873.37 155
18874.66 156
18875.96 162
18877.26 173
18878.56 179
18879.85 175
18881.15 202
18882.45 165
18883.75 183
18885.04 133
18886.34 161
18887.64 143
18888.94 141
18890.24 160
18891.53 180
18892.83 185
18894.13 170
18895.43 193
18896.73 158
18898.03 189
18899.32 176
18900.62 165
18901.92 153
18903.22 177
18904.52 161
18905.82 138
18907.12 144
18908.41 168
18909.71 194
18911.01 165
18912.31 164
18913.61 163
18914.91 166
18916.21 178
18917.51 179
18918.80 190
18920.10 202
18921.40 222
18922.70 187
18924.00 166
18925.30 177
18926.60 165
18927.90 186
18929.20 194
18930.50 155
18931.80 185
18933.10 204
18934.40 173
18935.70 191
18937.00 191
18938.30 159
18939.60 197
18940.90 165
18942.20 159
18943.50 156
18944.79 148
18946.09 152
18947.39 182
18948.70 148
18950.00 134
18951.30 184
18952.60 180
18953.90 173
18955.20 183
18956.50 183
18957.80 171
18959.10 200
18960.40 213
18961.70 174
18963.00 176
18964.30 183
18965.60 163
18966.90 186
18968.20 148
18969.50 145
18970.80 182
18972.10 180
18973.40 132
18974.71 159
18976.01 163
18977.31 159
18978.61 159
18979.91 166
18981.21 165
18982.51 149
18983.81 150
18985.12 143
18986.42 165
18987.72 157
18989.02 151
18990.32 169
18991.62 183
18992.92 163
18994.23 175
18995.53 174
18996.83 145
18998.13 164
18999.43 163
19000.73 171
19002.04 149
19003.34 165
19004.64 144
19005.94 163
19007.24 165
19008.55 169
19009.85 181
19011.15 159
19012.45 165
19013.76 201
19015.06 165
19016.36 128
19017.66 163
19018.96 154
19020.27 154
19021.57 146
19022.87 175
19024.18 151
19025.48 155
19026.78 177
19028.08 155
19029.39 151
19030.69 164
19031.99 196
19033.30 149
19034.60 156
19035.90 189
19037.20 177
19038.51 156
19039.81 173
19041.11 140
19042.42 141
19043.72 200
19045.02 193
19046.33 154
19047.63 160
19048.93 172
19050.24 165
19051.54 167
19052.85 151
19054.15 163
19055.45 175
19056.76 185
19058.06 171
19059.36 173
19060.67 154
19061.97 168
19063.28 164
19064.58 190
19065.88 184
19067.19 170
19068.49 180
19069.80 131
19071.10 158
19072.41 171
19073.71 171
19075.01 183
19076.32 176
19077.62 149
19078.93 165
19080.23 176
19081.54 196
19082.84 153
19084.15 171
19085.45 190
19086.76 163
19088.06 153
19089.37 158
19090.67 188
19091.98 198
19093.28 162
19094.59 152
19095.89 163
19097.20 170
19098.50 192
19099.81 158
19101.11 160
19102.42 144
19103.72 174
19105.03 152
19106.33 172
19107.64 167
19108.94 178
19110.25 162
19111.56 160
19112.86 171
19114.17 160
19115.47 162
19116.78 173
19118.08 157
19119.39 155
19120.70 168
19122.00 167
19123.31 164
19124.61 154
19125.92 146
19127.23 154
19128.53 177
19129.84 152
19131.15 169
19132.45 147
19133.76 169
19135.06 166
19136.37 172
19137.68 182
19138.98 173
19140.29 157
19141.60 174
19142.90 166
19144.21 142
19145.52 158
19146.82 131
19148.13 142
19149.44 150
19150.75 169
19152.05 170
19153.36 150
19154.67 150
19155.97 159
19157.28 179
19158.59 135
19159.90 150
19161.20 175
19162.51 167
19163.82 154
19165.13 154
19166.43 162
19167.74 147
19169.05 156
19170.36 147
19171.66 139
19172.97 129
19174.28 135
19175.59 185
19176.89 168
19178.20 144
19179.51 153
19180.82 151
19182.13 167
19183.44 154
19184.74 170
19186.05 196
19187.36 172
19188.67 142
19189.98 148
19191.28 161
19192.59 165
19193.90 144
19195.21 167
19196.52 164
19197.83 148
19199.14 167
19200.44 147
19201.75 201
19203.06 153
19204.37 176
19205.68 145
19206.99 148
19208.30 139
19209.61 142
19210.92 135
19212.22 153
19213.53 132
19214.84 158
19216.15 172
19217.46 142
19218.77 160
19220.08 168
19221.39 188
19222.70 157
19224.01 144
19225.32 136
19226.63 157
19227.94 141
19229.25 129
19230.56 173
19231.87 174
19233.18 196
19234.49 177
19235.80 175
19237.11 155
19238.42 149
19239.73 152
19241.04 195
19242.35 150
19243.66 140
19244.97 147
19246.28 158
19247.59 149
19248.90 178
19250.21 178
19251.52 168
19252.83 161
19254.14 146
19255.45 188
19256.76 152
19258.07 170
19259.38 148
19260.69 154
19262.00 162
19263.31 173
19264.63 192
19265.94 144
19267.25 150
19268.56 147
19269.87 181
19271.18 154
19272.49 158
19273.80 182
19275.11 183
19276.43 168
19277.74 149
19279.05 137
19280.36 160
19281.67 160
19282.98 176
19284.29 154
19285.61 148
19286.92 196
19288.23 182
19289.54 166
19290.85 163
19292.16 161
19293.48 133
19294.79 171
19296.10 157
19297.41 171
19298.72 136
19300.04 179
19301.35 190
19302.66 171
19303.97 163
19305.29 170
19306.60 175
19307.91 162
19309.22 166
19310.53 169
19311.85 163
19313.16 160
19314.47 155
19315.78 169
19317.10 161
19318.41 156
19319.72 182
19321.04 135
19322.35 155
19323.66 143
19324.97 175
19326.29 144
19327.60 159
19328.91 168
19330.23 153
19331.54 144
19332.85 150
19334.17 146
19335.48 130
19336.79 138
19338.11 132
19339.42 153
19340.73 148
19342.05 127
19343.36 177
19344.67 186
19345.99 141
19347.30 154
19348.62 161
19349.93 147
19351.24 147
19352.56 152
19353.87 159
19355.18 165
19356.50 147
19357.81 150
19359.13 144
19360.44 175
19361.76 171
19363.07 174
19364.38 152
19365.70 119
19367.01 159
19368.33 176
19369.64 157
19370.96 154
19372.27 152
19373.58 156
19374.90 135
19376.21 156
19377.53 155
19378.84 180
19380.16 177
19381.47 186
19382.79 161
19384.10 177
19385.42 143
19386.73 143
19388.05 187
19389.36 180
19390.68 147
19391.99 162
19393.31 160
19394.62 154
19395.94 152
19397.26 143
19398.57 160
19399.89 149
19401.20 193
19402.52 155
19403.83 159
19405.15 148
19406.46 158
19407.78 157
19409.10 172
19410.41 126
19411.73 162
19413.04 160
19414.36 163
19415.68 161
19416.99 139
19418.31 128
19419.62 153
19420.94 166
19422.26 181
19423.57 148
19424.89 161
19426.21 178
19427.52 166
19428.84 150
19430.15 143
19431.47 150
19432.79 164
19434.10 135
19435.42 140
19436.74 189
19438.06 149
19439.37 157
19440.69 164
19442.01 168
19443.32 168
19444.64 172
19445.96 143
19447.27 149
19448.59 143
19449.91 141
19451.23 158
19452.54 135
19453.86 147
19455.18 127
19456.49 129
19457.81 134
19459.13 144
19460.45 173
19461.76 144
19463.08 140
19464.40 141
19465.72 154
19467.04 174
19468.35 143
19469.67 156
19470.99 167
19472.31 167
19473.63 171
19474.94 169
19476.26 149
19477.58 169
19478.90 136
19480.22 137
19481.53 139
19482.85 159
19484.17 154
19485.49 146
19486.81 168
19488.13 160
19489.44 160
19490.76 167
19492.08 181
19493.40 132
19494.72 157
19496.04 150
19497.36 165
19498.68 152
19499.99 155
19501.31 140
19502.63 196
19503.95 133
19505.27 160
19506.59 150
19507.91 162
19509.23 172
19510.55 156
19511.87 156
19513.19 175
19514.51 161
19515.82 156
19517.14 164
19518.46 181
19519.78 179
19521.10 152
19522.42 149
19523.74 143
19525.06 146
19526.38 151
19527.70 159
19529.02 163
19530.34 165
19531.66 152
19532.98 152
19534.30 156
19535.62 173
19536.94 139
19538.26 152
19539.58 163
19540.90 157
19542.22 142
19543.54 161
19544.86 167
19546.18 154
19547.50 167
19548.83 175
19550.15 129
19551.47 155
19552.79 178
19554.11 161
19555.43 145
19556.75 160
19558.07 152
19559.39 163
19560.71 165
19562.03 151
19563.35 163
19564.68 163
19566.00 152
19567.32 167
19568.64 164
19569.96 146
19571.28 147
19572.60 188
19573.92 171
19575.25 149
19576.57 153
19577.89 153
19579.21 171
19580.53 154
19581.85 180
19583.17 175
19584.50 203
19585.82 163
19587.14 176
19588.46 163
19589.78 148
19591.11 121
19592.43 152
19593.75 144
19595.07 148
19596.39 179
19597.72 162
19599.04 174
19600.36 126
19601.68 149
19603.01 140
19604.33 170
19605.65 156
19606.97 153
19608.30 156
19609.62 165
19610.94 159
19612.26 160
19613.59 166
19614.91 132
19616.23 188
19617.56 147
19618.88 168
19620.20 167
19621.52 138
19622.85 136
19624.17 163
19625.49 167
19626.82 156
19628.14 143
19629.46 161
19630.79 156
19632.11 147
19633.43 180
19634.76 158
19636.08 166
19637.40 149
19638.73 170
19640.05 142
19641.37 155
19642.70 151
19644.02 163
19645.35 156
19646.67 179
19647.99 148
19649.32 133
19650.64 158
19651.97 140
19653.29 162
19654.61 167
19655.94 161
19657.26 168
19658.59 116
19659.91 126
19661.23 130
19662.56 155
19663.88 154
19665.21 137
19666.53 151
19667.86 132
19669.18 171
19670.51 169
19671.83 152
19673.16 160
19674.48 161
19675.81 150
19677.13 155
19678.46 155
19679.78 143
19681.11 182
19682.43 150
19683.76 148
19685.08 163
19686.41 149
19687.73 153
19689.06 120
19690.38 153
19691.71 153
19693.03 148
19694.36 142
19695.68 162
19697.01 183
19698.33 183
19699.66 171
19700.99 153
19702.31 157
19703.64 148
19704.96 169
19706.29 161
19707.62 159
19708.94 166
19710.27 157
19711.59 164
19712.92 169
19714.25 158
19715.57 139
19716.90 143
19718.22 147
19719.55 161
19720.88 149
19722.20 129
19723.53 151
19724.86 143
19726.18 149
19727.51 132
19728.84 152
19730.16 151
19731.49 188
19732.82 142
19734.14 132
19735.47 148
19736.80 160
19738.12 135
19739.45 156
19740.78 151
19742.10 138
19743.43 150
19744.76 142
19746.09 145
19747.41 134
19748.74 132
19750.07 150
19751.40 126
19752.72 152
19754.05 172
19755.38 167
19756.71 153
19758.03 152
19759.36 135
19760.69 147
19762.02 175
19763.34 152
19764.67 135
19766.00 136
19767.33 149
19768.66 142
19769.98 146
19771.31 132
19772.64 130
19773.97 150
19775.30 155
19776.62 151
19777.95 153
19779.28 154
19780.61 178
19781.94 188
19783.27 127
19784.59 122
19785.92 128
19787.25 134
19788.58 156
19789.91 157
19791.24 141
19792.57 150
19793.90 122
19795.22 152
19796.55 179
19797.88 158
19799.21 127
19800.54 144
19801.87 154
19803.20 153
19804.53 146
19805.86 170
19807.19 153
19808.52 159
19809.84 134
19811.17 155
19812.50 157
19813.83 157
19815.16 156
19816.49 159
19817.82 154
19819.15 148
19820.48 151
19821.81 135
19823.14 166
19824.47 164
19825.80 158
19827.13 118
19828.46 152
19829.79 143
19831.12 127
19832.45 122
19833.78 149
19835.11 155
19836.44 166
19837.77 124
19839.10 154
19840.43 155
19841.76 147
19843.09 149
19844.42 168
19845.75 135
19847.09 147
19848.42 159
19849.75 153
19851.08 140
19852.41 139
19853.74 137
19855.07 130
19856.40 142
19857.73 147
19859.06 150
19860.39 158
19861.72 119
19863.06 140
19864.39 128
19865.72 150
19867.05 168
19868.38 153
19869.71 123
19871.04 129
19872.38 162
19873.71 158
19875.04 151
19876.37 176
19877.70 145
19879.03 182
19880.36 174
19881.70 163
19883.03 147
19884.36 152
19885.69 156
19887.02 171
19888.36 148
19889.69 143
19891.02 160
19892.35 146
19893.68 151
19895.02 151
19896.35 173
19897.68 134
19899.01 147
19900.35 166
19901.68 145
19903.01 168
19904.34 153
19905.68 146
19907.01 172
19908.34 166
19909.67 180
19911.01 154
19912.34 139
19913.67 157
19915.01 138
19916.34 157
19917.67 126
19919.00 131
19920.34 138
19921.67 162
19923.00 169
19924.34 155
19925.67 127
19927.00 131
19928.34 166
19929.67 136
19931.00 144
19932.34 134
19933.67 156
19935.00 125
19936.34 159
19937.67 147
19939.01 164
19940.34 162
19941.67 164
19943.01 147
19944.34 179
19945.67 157
19947.01 160
19948.34 173
19949.68 153
19951.01 174
19952.34 156
19953.68 163
19955.01 114
19956.35 149
19957.68 117
19959.02 131
19960.35 116
19961.68 125
19963.02 138
19964.35 142
19965.69 154
19967.02 140
19968.36 140
19969.69 141
19971.03 173
19972.36 157
19973.70 169
19975.03 159
19976.37 164
19977.70 191
19979.04 179
19980.37 161
19981.71 162
19983.04 157
19984.38 152
19985.71 132
19987.05 146
19988.38 136
19989.72 140
19991.05 154
19992.39 126
19993.73 133
19995.06 138
19996.40 172
19997.73 144
19999.07 152
20000.40 170
20001.74 167
20003.08 173
20004.41 158
20005.75 141
20007.08 161
20008.42 148
20009.76 148
20011.09 164
20012.43 132
20013.76 154
20015.10 146
20016.44 159
20017.77 139
20019.11 145
20020.45 139
20021.78 144
20023.12 156
20024.45 145
20025.79 137
20027.13 172
20028.46 150
20029.80 162
20031.14 155
20032.48 132
20033.81 141
20035.15 156
20036.49 142
20037.82 165
20039.16 171
20040.50 168
20041.83 159
20043.17 145
20044.51 141
20045.85 139
20047.18 164
20048.52 161
20049.86 174
20051.20 146
20052.53 154
20053.87 151
20055.21 168
20056.55 157
20057.88 134
20059.22 156
20060.56 174
20061.90 159
20063.23 127
20064.57 173
20065.91 144
20067.25 177
20068.59 147
20069.92 161
20071.26 147
20072.60 144
20073.94 140
20075.28 137
20076.62 139
20077.95 132
20079.29 145
20080.63 130
20081.97 142
20083.31 146
20084.65 131
20085.98 113
20087.32 162
20088.66 166
20090.00 144
20091.34 133
20092.68 128
20094.02 161
20095.36 140
20096.70 160
20098.03 160
20099.37 158
20100.71 126
20102.05 175
20103.39 141
20104.73 142
20106.07 146
20107.41 149
20108.75 137
20110.09 154
20111.43 154
20112.77 141
20114.11 155
20115.45 134
20116.79 165
20118.13 144
20119.46 124
20120.80 133
20122.14 160
20123.48 135
20124.82 145
20126.16 136
20127.50 126
20128.84 147
20130.18 162
20131.52 162
20132.86 147
20134.20 143
20135.55 151
