# Supplementary material for: MALDI-TOF MS typing enables the classification of brewing yeasts of the genus Saccharomyces to major beer styles
Source: PLoS One. 2017 Aug 9;12(8):e0181694. doi: 10.1371/journal.pone.0181694 (PMC5549903; doi:10.1371/journal.pone.0181694)
Supplement: S3 File — The directory includes 90 raw files and was zipped to “.zip”; the folder has three strains with 30 spectra per strain; S1 Text explains the raw files with an example and Table 1 represents the yeast strains used within the experiment. (ZIP) [file pone.0181694.s006.zip › 7-9/30257-184-OG-Alt-Alt-YPG-18h-E-E_2015-08-14__0_E12_1.dat]

1999.93 2083
2000.35 2001
2000.77 2202
2001.19 2198
2001.61 2108
2002.03 2070
2002.46 2095
2002.88 2018
2003.30 2147
2003.72 1995
2004.14 2011
2004.57 2148
2004.99 2006
2005.41 2035
2005.83 2005
2006.25 2037
2006.68 2143
2007.10 2044
2007.52 2043
2007.94 2011
2008.37 2135
2008.79 2305
2009.21 2007
2009.63 2022
2010.06 2184
2010.48 2288
2010.90 2056
2011.32 2180
2011.75 2229
2012.17 2194
2012.59 2068
2013.02 2050
2013.44 2104
2013.86 1989
2014.29 2144
2014.71 2063
2015.13 2145
2015.55 1947
2015.98 1799
2016.40 1813
2016.82 2118
2017.25 2010
2017.67 1966
2018.10 2027
2018.52 2067
2018.94 1991
2019.37 1964
2019.79 1995
2020.21 2151
2020.64 2112
2021.06 2135
2021.48 2236
2021.91 2137
2022.33 2059
2022.76 2250
2023.18 2149
2023.60 2094
2024.03 2082
2024.45 2042
2024.88 1961
2025.30 1900
2025.73 1973
2026.15 2023
2026.57 1998
2027.00 2182
2027.42 1936
2027.85 1847
2028.27 2059
2028.70 2024
2029.12 2022
2029.55 2154
2029.97 2158
2030.40 2018
2030.82 2063
2031.24 2168
2031.67 2113
2032.09 2144
2032.52 2028
2032.94 2054
2033.37 2080
2033.79 1949
2034.22 2090
2034.65 1982
2035.07 2047
2035.50 2054
2035.92 2121
2036.35 2077
2036.77 2057
2037.20 2113
2037.62 2076
2038.05 2080
2038.47 2193
2038.90 2330
2039.33 2245
2039.75 2268
2040.18 2262
2040.60 2240
2041.03 2195
2041.45 2268
2041.88 2226
2042.31 2432
2042.73 2167
2043.16 2193
2043.58 2226
2044.01 2229
2044.44 2108
2044.86 2061
2045.29 2162
2045.72 2290
2046.14 2140
2046.57 2266
2047.00 2208
2047.42 2004
2047.85 2078
2048.28 2152
2048.70 2074
2049.13 2099
2049.56 1973
2049.98 2139
2050.41 2075
2050.84 1912
2051.26 2086
2051.69 2059
2052.12 2090
2052.54 2168
2052.97 1949
2053.40 1940
2053.83 2052
2054.25 1841
2054.68 1855
2055.11 1741
2055.53 1886
2055.96 1990
2056.39 1943
2056.82 1869
2057.24 2000
2057.67 1957
2058.10 2018
2058.53 2075
2058.96 2136
2059.38 2224
2059.81 1986
2060.24 2000
2060.67 1979
2061.10 2034
2061.52 2032
2061.95 1993
2062.38 2124
2062.81 2028
2063.24 2044
2063.66 2041
2064.09 2097
2064.52 2106
2064.95 2176
2065.38 2266
2065.81 2050
2066.23 2089
2066.66 1944
2067.09 2187
2067.52 2425
2067.95 2228
2068.38 2194
2068.81 2155
2069.23 2188
2069.66 2360
2070.09 2184
2070.52 2286
2070.95 2125
2071.38 2095
2071.81 2198
2072.24 2145
2072.67 2113
2073.10 2156
2073.53 2258
2073.95 2069
2074.38 2133
2074.81 1951
2075.24 2178
2075.67 2031
2076.10 2058
2076.53 2100
2076.96 2103
2077.39 2044
2077.82 2144
2078.25 2130
2078.68 2114
2079.11 2276
2079.54 2318
2079.97 2184
2080.40 2228
2080.83 2397
2081.26 2423
2081.69 2287
2082.12 2367
2082.55 2482
2082.98 2394
2083.41 2486
2083.84 2274
2084.27 2271
2084.70 2232
2085.13 2277
2085.56 2347
2085.99 2288
2086.42 2199
2086.85 2038
2087.29 2219
2087.72 2079
2088.15 2053
2088.58 2119
2089.01 2100
2089.44 2094
2089.87 2078
2090.30 2137
2090.73 2261
2091.16 2173
2091.59 2136
2092.03 2162
2092.46 1962
2092.89 2077
2093.32 2150
2093.75 2001
2094.18 1955
2094.61 1978
2095.05 1985
2095.48 1851
2095.91 2244
2096.34 2084
2096.77 2211
2097.20 2118
2097.63 2097
2098.07 2039
2098.50 1989
2098.93 2090
2099.36 2068
2099.79 2016
2100.23 1877
2100.66 1957
2101.09 2020
2101.52 1995
2101.95 1905
2102.39 1938
2102.82 1887
2103.25 1820
2103.68 1755
2104.12 1874
2104.55 1894
2104.98 2011
2105.41 2092
2105.85 1962
2106.28 2061
2106.71 2015
2107.14 2046
2107.58 2011
2108.01 2054
2108.44 2113
2108.88 2186
2109.31 2149
2109.74 2151
2110.18 2184
2110.61 1961
2111.04 2022
2111.47 2001
2111.91 2077
2112.34 2027
2112.77 2141
2113.21 2114
2113.64 1948
2114.07 1901
2114.51 1903
2114.94 1897
2115.37 1960
2115.81 1925
2116.24 2018
2116.68 1895
2117.11 1821
2117.54 1887
2117.98 1949
2118.41 1892
2118.85 1941
2119.28 2078
2119.71 1898
2120.15 1874
2120.58 1925
2121.02 1991
2121.45 2001
2121.88 1962
2122.32 2079
2122.75 2036
2123.19 1958
2123.62 1994
2124.06 1942
2124.49 1976
2124.92 2065
2125.36 2057
2125.79 2147
2126.23 2067
2126.66 2045
2127.10 2103
2127.53 2015
2127.97 2051
2128.40 1896
2128.84 2042
2129.27 1990
2129.71 1858
2130.14 1873
2130.58 2082
2131.01 2086
2131.45 2121
2131.88 2066
2132.32 2023
2132.75 2258
2133.19 2070
2133.63 2178
2134.06 2248
2134.50 2266
2134.93 2263
2135.37 2181
2135.80 2292
2136.24 2430
2136.67 2394
2137.11 2468
2137.55 2509
2137.98 2671
2138.42 2798
2138.85 2658
2139.29 2698
2139.73 2628
2140.16 2487
2140.60 2560
2141.03 2603
2141.47 2378
2141.91 2371
2142.34 2113
2142.78 2060
2143.22 2107
2143.65 2059
2144.09 2126
2144.53 2168
2144.96 1988
2145.40 2085
2145.84 2000
2146.27 2037
2146.71 1981
2147.15 1948
2147.58 1830
2148.02 2038
2148.46 2094
2148.89 2013
2149.33 2146
2149.77 2145
2150.21 2243
2150.64 2314
2151.08 2573
2151.52 2561
2151.95 2559
2152.39 2771
2152.83 2715
2153.27 2698
2153.70 2965
2154.14 2717
2154.58 2596
2155.02 2599
2155.45 2647
2155.89 2419
2156.33 2436
2156.77 2318
2157.21 2243
2157.64 2279
2158.08 2146
2158.52 2101
2158.96 2189
2159.40 2258
2159.83 1975
2160.27 2101
2160.71 2215
2161.15 1970
2161.59 1926
2162.02 2117
2162.46 2117
2162.90 2155
2163.34 2152
2163.78 2264
2164.22 2207
2164.66 2155
2165.09 2098
2165.53 2149
2165.97 2133
2166.41 2182
2166.85 2043
2167.29 2160
2167.73 2122
2168.17 2232
2168.60 2103
2169.04 2005
2169.48 2122
2169.92 2068
2170.36 2236
2170.80 2128
2171.24 2100
2171.68 2337
2172.12 2142
2172.56 2068
2173.00 2236
2173.44 2288
2173.88 2254
2174.32 2384
2174.76 2306
2175.20 2335
2175.64 2184
2176.07 2361
2176.51 2537
2176.95 2593
2177.39 2443
2177.83 2197
2178.27 2447
2178.71 2454
2179.15 2381
2179.59 2494
2180.03 2327
2180.47 2201
2180.92 2293
2181.36 2254
2181.80 2381
2182.24 2389
2182.68 2389
2183.12 2369
2183.56 2223
2184.00 2167
2184.44 2289
2184.88 2190
2185.32 2075
2185.76 2025
2186.20 2113
2186.64 2343
2187.08 2144
2187.52 1937
2187.97 1994
2188.41 2154
2188.85 2160
2189.29 2324
2189.73 2103
2190.17 2194
2190.61 2416
2191.05 2529
2191.49 2553
2191.94 2598
2192.38 2532
2192.82 2480
2193.26 2399
2193.70 2312
2194.14 2203
2194.58 2287
2195.03 2283
2195.47 2218
2195.91 2158
2196.35 2171
2196.79 2211
2197.24 2215
2197.68 2257
2198.12 2121
2198.56 2165
2199.00 2353
2199.45 2313
2199.89 2401
2200.33 2482
2200.77 2401
2201.21 2212
2201.66 2279
2202.10 2174
2202.54 2323
2202.98 2301
2203.43 2237
2203.87 2132
2204.31 1914
2204.75 2290
2205.20 2377
2205.64 2241
2206.08 2099
2206.53 2085
2206.97 2171
2207.41 2260
2207.85 2249
2208.30 2409
2208.74 2213
2209.18 2134
2209.63 2202
2210.07 2355
2210.51 2480
2210.96 2498
2211.40 2291
2211.84 2173
2212.29 2288
2212.73 2266
2213.17 2188
2213.62 2470
2214.06 2282
2214.50 2243
2214.95 2240
2215.39 2224
2215.84 2135
2216.28 2103
2216.72 2297
2217.17 2388
2217.61 2334
2218.05 2376
2218.50 2187
2218.94 2158
2219.39 2130
2219.83 2293
2220.28 2231
2220.72 2113
2221.16 2084
2221.61 2251
2222.05 2174
2222.50 2069
2222.94 2131
2223.39 2234
2223.83 2428
2224.28 2412
2224.72 2235
2225.16 2191
2225.61 2030
2226.05 2219
2226.50 2216
2226.94 2475
2227.39 2486
2227.83 2581
2228.28 2264
2228.72 2298
2229.17 2395
2229.61 2391
2230.06 2478
2230.50 2383
2230.95 2444
2231.40 2610
2231.84 2294
2232.29 2534
2232.73 2500
2233.18 2591
2233.62 2627
2234.07 2534
2234.51 2465
2234.96 2476
2235.41 2484
2235.85 2632
2236.30 2549
2236.74 2514
2237.19 2753
2237.63 2617
2238.08 2577
2238.53 2541
2238.97 2602
2239.42 2435
2239.86 2344
2240.31 2324
2240.76 2376
2241.20 2384
2241.65 2380
2242.10 2303
2242.54 2291
2242.99 2181
2243.44 2270
2243.88 2138
2244.33 2137
2244.78 2057
2245.22 2075
2245.67 1967
2246.12 2039
2246.56 2074
2247.01 1984
2247.46 2021
2247.90 2053
2248.35 2092
2248.80 2095
2249.24 2144
2249.69 2134
2250.14 2053
2250.59 2085
2251.03 2165
2251.48 2213
2251.93 2111
2252.38 1970
2252.82 2064
2253.27 2128
2253.72 2125
2254.17 2259
2254.61 2016
2255.06 2093
2255.51 2109
2255.96 2224
2256.40 2088
2256.85 1970
2257.30 2078
2257.75 2020
2258.20 2075
2258.64 2100
2259.09 2126
2259.54 2028
2259.99 1874
2260.44 2081
2260.88 2017
2261.33 2102
2261.78 2071
2262.23 2099
2262.68 2140
2263.13 2252
2263.58 2162
2264.02 2226
2264.47 2234
2264.92 2200
2265.37 2505
2265.82 2532
2266.27 2677
2266.72 2375
2267.17 2289
2267.61 2418
2268.06 2364
2268.51 2574
2268.96 2478
2269.41 2614
2269.86 2557
2270.31 2581
2270.76 2550
2271.21 2606
2271.66 2567
2272.11 2678
2272.56 2762
2273.00 2613
2273.45 2554
2273.90 2552
2274.35 2506
2274.80 2492
2275.25 2356
2275.70 2262
2276.15 2403
2276.60 2358
2277.05 2168
2277.50 2132
2277.95 2382
2278.40 2313
2278.85 2131
2279.30 2251
2279.75 2160
2280.20 2320
2280.65 2306
2281.10 2324
2281.55 2280
2282.00 2381
2282.45 2140
2282.90 2247
2283.35 2276
2283.81 2397
2284.26 2424
2284.71 2264
2285.16 2259
2285.61 2398
2286.06 2285
2286.51 2204
2286.96 2299
2287.41 2300
2287.86 2236
2288.31 2208
2288.76 2347
2289.22 2385
2289.67 2514
2290.12 2640
2290.57 2665
2291.02 2848
2291.47 2918
2291.92 3114
2292.37 3228
2292.83 3319
2293.28 3658
2293.73 3689
2294.18 3890
2294.63 3941
2295.08 3930
2295.53 3905
2295.99 3757
2296.44 3742
2296.89 3518
2297.34 3387
2297.79 3379
2298.25 3357
2298.70 3303
2299.15 3143
2299.60 2892
2300.05 2856
2300.51 2877
2300.96 2599
2301.41 2571
2301.86 2701
2302.32 2445
2302.77 2435
2303.22 2508
2303.67 2353
2304.13 2335
2304.58 2292
2305.03 2107
2305.48 2126
2305.94 2108
2306.39 2127
2306.84 2284
2307.29 2141
2307.75 2310
2308.20 2367
2308.65 2289
2309.11 2547
2309.56 2634
2310.01 2514
2310.47 2406
2310.92 2385
2311.37 2632
2311.83 2584
2312.28 2604
2312.73 2775
2313.19 2758
2313.64 2854
2314.09 2852
2314.55 2754
2315.00 2744
2315.45 2641
2315.91 2421
2316.36 2385
2316.81 2387
2317.27 2402
2317.72 2442
2318.18 2393
2318.63 2359
2319.08 2425
2319.54 2449
2319.99 2508
2320.45 2531
2320.90 2497
2321.35 2515
2321.81 2299
2322.26 2270
2322.72 2443
2323.17 2383
2323.63 2263
2324.08 2373
2324.54 2623
2324.99 2446
2325.44 2402
2325.90 2316
2326.35 2313
2326.81 2252
2327.26 2443
2327.72 2581
2328.17 2357
2328.63 2437
2329.08 2296
2329.54 2496
2329.99 2723
2330.45 2680
2330.90 2540
2331.36 2574
2331.81 2703
2332.27 2672
2332.72 2675
2333.18 2595
2333.64 2759
2334.09 2626
2334.55 2651
2335.00 2714
2335.46 2704
2335.91 2712
2336.37 2598
2336.82 2509
2337.28 2372
2337.74 2333
2338.19 2261
2338.65 2311
2339.10 2495
2339.56 2357
2340.02 2546
2340.47 2610
2340.93 2683
2341.38 2623
2341.84 2633
2342.30 2527
2342.75 2627
2343.21 2655
2343.67 2549
2344.12 2555
2344.58 2651
2345.04 2903
2345.49 2623
2345.95 2707
2346.41 2735
2346.86 2764
2347.32 2733
2347.78 2755
2348.23 2929
2348.69 2798
2349.15 2917
2349.60 2921
2350.06 2861
2350.52 2774
2350.97 2681
2351.43 2694
2351.89 2652
2352.35 2655
2352.80 2642
2353.26 2619
2353.72 2471
2354.18 2752
2354.63 2539
2355.09 2446
2355.55 2634
2356.01 2462
2356.46 2462
2356.92 2437
2357.38 2509
2357.84 2278
2358.29 2166
2358.75 2302
2359.21 2410
2359.67 2255
2360.13 2267
2360.58 2256
2361.04 2283
2361.50 2367
2361.96 2439
2362.42 2591
2362.88 2383
2363.33 2369
2363.79 2631
2364.25 2604
2364.71 2424
2365.17 2386
2365.63 2342
2366.08 2380
2366.54 2454
2367.00 2292
2367.46 2341
2367.92 2462
2368.38 2457
2368.84 2493
2369.30 2402
2369.75 2660
2370.21 2568
2370.67 2822
2371.13 2665
2371.59 2594
2372.05 2429
2372.51 2318
2372.97 2571
2373.43 2459
2373.89 2248
2374.35 2406
2374.81 2276
2375.27 2203
2375.72 2190
2376.18 2164
2376.64 2118
2377.10 2360
2377.56 2351
2378.02 2150
2378.48 2163
2378.94 2384
2379.40 2449
2379.86 2394
2380.32 2416
2380.78 2349
2381.24 2343
2381.70 2359
2382.16 2416
2382.62 2504
2383.08 2557
2383.54 2292
2384.00 2363
2384.46 2227
2384.92 2458
2385.39 2462
2385.85 2410
2386.31 2512
2386.77 2557
2387.23 2478
2387.69 2389
2388.15 2301
2388.61 2329
2389.07 2362
2389.53 2287
2389.99 2375
2390.45 2612
2390.91 2318
2391.38 2256
2391.84 2286
2392.30 2210
2392.76 2307
2393.22 2497
2393.68 2355
2394.14 2249
2394.60 2234
2395.06 2208
2395.53 2196
2395.99 2169
2396.45 2374
2396.91 2216
2397.37 2186
2397.83 2189
2398.30 2180
2398.76 2250
2399.22 2297
2399.68 2230
2400.14 2193
2400.61 2237
2401.07 2203
2401.53 2396
2401.99 2269
2402.45 2198
2402.92 2077
2403.38 2126
2403.84 1968
2404.30 2004
2404.76 2219
2405.23 2324
2405.69 2317
2406.15 2355
2406.61 2180
2407.08 2323
2407.54 2227
2408.00 2305
2408.46 2284
2408.93 2359
2409.39 2404
2409.85 2363
2410.32 2483
2410.78 2467
2411.24 2209
2411.70 2323
2412.17 2534
2412.63 2458
2413.09 2399
2413.56 2388
2414.02 2374
2414.48 2172
2414.95 2271
2415.41 2266
2415.87 2283
2416.34 2171
2416.80 2276
2417.26 2319
2417.73 2496
2418.19 2648
2418.65 2603
2419.12 2607
2419.58 2716
2420.05 2717
2420.51 3070
2420.97 2876
2421.44 2911
2421.90 3007
2422.37 2982
2422.83 3121
2423.29 3003
2423.76 2755
2424.22 2519
2424.69 2583
2425.15 2645
2425.62 2552
2426.08 2497
2426.54 2372
2427.01 2489
2427.47 2570
2427.94 2536
2428.40 2265
2428.87 2446
2429.33 2311
2429.80 2317
2430.26 2387
2430.73 2412
2431.19 2351
2431.66 2163
2432.12 2341
2432.59 2155
2433.05 2168
2433.52 2326
2433.98 2242
2434.45 2271
2434.91 2519
2435.38 2511
2435.84 2444
2436.31 2580
2436.77 2654
2437.24 2455
2437.70 2564
2438.17 2560
2438.63 2475
2439.10 2621
2439.57 2675
2440.03 2757
2440.50 2699
2440.96 2895
2441.43 2964
2441.89 2998
2442.36 3040
2442.83 2919
2443.29 3019
2443.76 3200
2444.22 3275
2444.69 2970
2445.16 2817
2445.62 2714
2446.09 2837
2446.56 2545
2447.02 2357
2447.49 2289
2447.96 2492
2448.42 2344
2448.89 2300
2449.35 2235
2449.82 2428
2450.29 2361
2450.75 2266
2451.22 2228
2451.69 2241
2452.16 2221
2452.62 2181
2453.09 2290
2453.56 2271
2454.02 2314
2454.49 2283
2454.96 2363
2455.42 2324
2455.89 2252
2456.36 2222
2456.83 2326
2457.29 2362
2457.76 2398
2458.23 2434
2458.70 2141
2459.16 2229
2459.63 2447
2460.10 2575
2460.57 2586
2461.03 2504
2461.50 2273
2461.97 2216
2462.44 2281
2462.91 2414
2463.37 2436
2463.84 2303
2464.31 2312
2464.78 2317
2465.25 2330
2465.71 2384
2466.18 2451
2466.65 2183
2467.12 2207
2467.59 2293
2468.06 2281
2468.52 2484
2468.99 2352
2469.46 2344
2469.93 2352
2470.40 2386
2470.87 2558
2471.34 2442
2471.80 2463
2472.27 2344
2472.74 2237
2473.21 2187
2473.68 2170
2474.15 2306
2474.62 2252
2475.09 2231
2475.56 2150
2476.02 2312
2476.49 2245
2476.96 2137
2477.43 2029
2477.90 2097
2478.37 2147
2478.84 2231
2479.31 2352
2479.78 2386
2480.25 2431
2480.72 2510
2481.19 2519
2481.66 2473
2482.13 2377
2482.60 2525
2483.07 2715
2483.54 2594
2484.01 2442
2484.48 2369
2484.95 2438
2485.42 2237
2485.89 2237
2486.36 2366
2486.83 2444
2487.30 2564
2487.77 2213
2488.24 2141
2488.71 2171
2489.18 2312
2489.65 2352
2490.12 2428
2490.59 2401
2491.06 2388
2491.53 2420
2492.00 2331
2492.47 2219
2492.94 2253
2493.41 2266
2493.88 2417
2494.36 2574
2494.83 2427
2495.30 2365
2495.77 2367
2496.24 2637
2496.71 2645
2497.18 2534
2497.65 2497
2498.12 2634
2498.60 2569
2499.07 2511
2499.54 2449
2500.01 2338
2500.48 2241
2500.95 2348
2501.42 2360
2501.90 2330
2502.37 2438
2502.84 2339
2503.31 2154
2503.78 2231
2504.25 2311
2504.73 2162
2505.20 2095
2505.67 2241
2506.14 2207
2506.61 2283
2507.09 2407
2507.56 2301
2508.03 2343
2508.50 2211
2508.97 2297
2509.45 2398
2509.92 2504
2510.39 2524
2510.86 2655
2511.34 2681
2511.81 2800
2512.28 2666
2512.75 2678
2513.23 2809
2513.70 2627
2514.17 2555
2514.65 2785
2515.12 2705
2515.59 2721
2516.06 2775
2516.54 2489
2517.01 2371
2517.48 2268
2517.96 2512
2518.43 2475
2518.90 2376
2519.38 2451
2519.85 2432
2520.32 2290
2520.80 2327
2521.27 2337
2521.74 2572
2522.22 2545
2522.69 2294
2523.16 2215
2523.64 2378
2524.11 2321
2524.58 2349
2525.06 2242
2525.53 2150
2526.01 2080
2526.48 2054
2526.95 2106
2527.43 2487
2527.90 2313
2528.38 2460
2528.85 2345
2529.32 2304
2529.80 2236
2530.27 2290
2530.75 2246
2531.22 2456
2531.70 2408
2532.17 2319
2532.64 2545
2533.12 2384
2533.59 2397
2534.07 2489
2534.54 2452
2535.02 2540
2535.49 2527
2535.97 2343
2536.44 2243
2536.92 2349
2537.39 2351
2537.87 2403
2538.34 2239
2538.82 2346
2539.29 2426
2539.77 2299
2540.24 2389
2540.72 2283
2541.19 2445
2541.67 2411
2542.14 2293
2542.62 2295
2543.09 2298
2543.57 2527
2544.04 2470
2544.52 2529
2545.00 2418
2545.47 2287
2545.95 2511
2546.42 2523
2546.90 2540
2547.37 2725
2547.85 2609
2548.33 2626
2548.80 2671
2549.28 2787
2549.75 2743
2550.23 3000
2550.71 2940
2551.18 3208
2551.66 3174
2552.14 3303
2552.61 3203
2553.09 3140
2553.57 3276
2554.04 3247
2554.52 3143
2554.99 3183
2555.47 3229
2555.95 3237
2556.42 3210
2556.90 3250
2557.38 3272
2557.86 3309
2558.33 3315
2558.81 3215
2559.29 3022
2559.76 2988
2560.24 2906
2560.72 2881
2561.19 2628
2561.67 2480
2562.15 2785
2562.63 2588
2563.10 2341
2563.58 2485
2564.06 2368
2564.54 2245
2565.01 2242
2565.49 2286
2565.97 2428
2566.45 2441
2566.92 2269
2567.40 2275
2567.88 2562
2568.36 2364
2568.83 2282
2569.31 2317
2569.79 2130
2570.27 2257
2570.75 2283
2571.22 2044
2571.70 2244
2572.18 2292
2572.66 2427
2573.14 2421
2573.62 2296
2574.09 2202
2574.57 2320
2575.05 2283
2575.53 2264
2576.01 2289
2576.49 2347
2576.97 2255
2577.44 2287
2577.92 2298
2578.40 2298
2578.88 2308
2579.36 2217
2579.84 2356
2580.32 2316
2580.80 2301
2581.27 2197
2581.75 2254
2582.23 2439
2582.71 2266
2583.19 2426
2583.67 2220
2584.15 2361
2584.63 2247
2585.11 2216
2585.59 2353
2586.07 2308
2586.55 2280
2587.03 2246
2587.51 2371
2587.99 2254
2588.47 2152
2588.94 2426
2589.42 2365
2589.90 2327
2590.38 2399
2590.86 2449
2591.34 2382
2591.82 2433
2592.30 2411
2592.78 2423
2593.26 2396
2593.74 2321
2594.22 2544
2594.71 2525
2595.19 2573
2595.67 2715
2596.15 2655
2596.63 2680
2597.11 2656
2597.59 2667
2598.07 2577
2598.55 2769
2599.03 2736
2599.51 2446
2599.99 2445
2600.47 2484
2600.95 2364
2601.43 2408
2601.91 2251
2602.40 2335
2602.88 2435
2603.36 2412
2603.84 2220
2604.32 2424
2604.80 2427
2605.28 2556
2605.76 2362
2606.24 2226
2606.73 2234
2607.21 2274
2607.69 2235
2608.17 2246
2608.65 2477
2609.13 2430
2609.62 2499
2610.10 2331
2610.58 2376
2611.06 2473
2611.54 2547
2612.02 2492
2612.51 2577
2612.99 2586
2613.47 2589
2613.95 2618
2614.43 2639
2614.92 2512
2615.40 2397
2615.88 2436
2616.36 2446
2616.85 2582
2617.33 2514
2617.81 2266
2618.29 2376
2618.78 2235
2619.26 2297
2619.74 2453
2620.22 2355
2620.71 2292
2621.19 2344
2621.67 2349
2622.15 2253
2622.64 2419
2623.12 2468
2623.60 2322
2624.09 2279
2624.57 2502
2625.05 2544
2625.53 2269
2626.02 2403
2626.50 2491
2626.98 2405
2627.47 2421
2627.95 2522
2628.43 2471
2628.92 2365
2629.40 2315
2629.88 2284
2630.37 2332
2630.85 2379
2631.34 2560
2631.82 2365
2632.30 2363
2632.79 2192
2633.27 2272
2633.75 2390
2634.24 2371
2634.72 2404
2635.21 2527
2635.69 2423
2636.17 2434
2636.66 2302
2637.14 2241
2637.63 2292
2638.11 2336
2638.60 2461
2639.08 2405
2639.56 2414
2640.05 2366
2640.53 2429
2641.02 2369
2641.50 2337
2641.99 2425
2642.47 2404
2642.96 2487
2643.44 2386
2643.93 2389
2644.41 2550
2644.90 2557
2645.38 2575
2645.87 2560
2646.35 2434
2646.84 2652
2647.32 2673
2647.81 2409
2648.29 2403
2648.78 2285
2649.26 2332
2649.75 2383
2650.23 2352
2650.72 2307
2651.20 2428
2651.69 2293
2652.17 2440
2652.66 2546
2653.15 2453
2653.63 2504
2654.12 2392
2654.60 2559
2655.09 2445
2655.57 2399
2656.06 2380
2656.55 2249
2657.03 2392
2657.52 2288
2658.00 2208
2658.49 2358
2658.98 2224
2659.46 2179
2659.95 2210
2660.44 2276
2660.92 2357
2661.41 2297
2661.90 2257
2662.38 2262
2662.87 2283
2663.35 2261
2663.84 2294
2664.33 2307
2664.81 2330
2665.30 2409
2665.79 2356
2666.28 2271
2666.76 2316
2667.25 2353
2667.74 2322
2668.22 2456
2668.71 2468
2669.20 2276
2669.68 2342
2670.17 2377
2670.66 2402
2671.15 2331
2671.63 2500
2672.12 2541
2672.61 2281
2673.10 2388
2673.58 2415
2674.07 2521
2674.56 2561
2675.05 2586
2675.53 2710
2676.02 2865
2676.51 2584
2677.00 2709
2677.49 2868
2677.97 3039
2678.46 3046
2678.95 3100
2679.44 2802
2679.93 2937
2680.41 2903
2680.90 2850
2681.39 3063
2681.88 2979
2682.37 3105
2682.85 2981
2683.34 3131
2683.83 3188
2684.32 3106
2684.81 3504
2685.30 3098
2685.79 3029
2686.27 3241
2686.76 3341
2687.25 3162
2687.74 3125
2688.23 2867
2688.72 3077
2689.21 2815
2689.70 2979
2690.19 2775
2690.67 2565
2691.16 2578
2691.65 2559
2692.14 2504
2692.63 2330
2693.12 2217
2693.61 2310
2694.10 2416
2694.59 2324
2695.08 2469
2695.57 2583
2696.06 2473
2696.55 2524
2697.04 2339
2697.53 2376
2698.02 2461
2698.51 2535
2699.00 2437
2699.49 2471
2699.98 2527
2700.47 2440
2700.96 2600
2701.45 2656
2701.94 2637
2702.43 2610
2702.92 2703
2703.41 2490
2703.90 2684
2704.39 2765
2704.88 2654
2705.37 2723
2705.86 2682
2706.35 2499
2706.84 2594
2707.33 2635
2707.82 2566
2708.31 2622
2708.80 2600
2709.29 2753
2709.78 2438
2710.27 2435
2710.77 2432
2711.26 2345
2711.75 2378
2712.24 2417
2712.73 2345
2713.22 2185
2713.71 2264
2714.20 2428
2714.69 2347
2715.19 2121
2715.68 2331
2716.17 2266
2716.66 2279
2717.15 2266
2717.64 2301
2718.13 2367
2718.63 2237
2719.12 2262
2719.61 2388
2720.10 2313
2720.59 2375
2721.08 2341
2721.58 2255
2722.07 2470
2722.56 2276
2723.05 2292
2723.54 2660
2724.04 2704
2724.53 2670
2725.02 2694
2725.51 2492
2726.01 2556
2726.50 2705
2726.99 2531
2727.48 2575
2727.98 2406
2728.47 2370
2728.96 2214
2729.45 2254
2729.95 2310
2730.44 2359
2730.93 2343
2731.42 2222
2731.92 2273
2732.41 2324
2732.90 2342
2733.40 2268
2733.89 2194
2734.38 2334
2734.87 2453
2735.37 2496
2735.86 2413
2736.35 2124
2736.85 2353
2737.34 2493
2737.83 2411
2738.33 2324
2738.82 2389
2739.31 2300
2739.81 2479
2740.30 2448
2740.79 2513
2741.29 2432
2741.78 2555
2742.28 2464
2742.77 2430
2743.26 2484
2743.76 2213
2744.25 2255
2744.75 2260
2745.24 2292
2745.73 2222
2746.23 2040
2746.72 1978
2747.22 2115
2747.71 2066
2748.20 2239
2748.70 2239
2749.19 2257
2749.69 2402
2750.18 2261
2750.68 2092
2751.17 2275
2751.67 2236
2752.16 2204
2752.66 2408
2753.15 2356
2753.64 2265
2754.14 2200
2754.63 2137
2755.13 2132
2755.62 2232
2756.12 2338
2756.61 2659
2757.11 2450
2757.60 2413
2758.10 2318
2758.59 2315
2759.09 2501
2759.59 2523
2760.08 2347
2760.58 2408
2761.07 2258
2761.57 2284
2762.06 2328
2762.56 2332
2763.05 2236
2763.55 2316
2764.05 2199
2764.54 2365
2765.04 2310
2765.53 2155
2766.03 2372
2766.52 2353
2767.02 2366
2767.52 2225
2768.01 2345
2768.51 2375
2769.00 2320
2769.50 2280
2770.00 2336
2770.49 2393
2770.99 2264
2771.49 2310
2771.98 2290
2772.48 2150
2772.98 2276
2773.47 2579
2773.97 2508
2774.47 2384
2774.96 2744
2775.46 2464
2775.96 2469
2776.45 2750
2776.95 2725
2777.45 2799
2777.94 2663
2778.44 2892
2778.94 2819
2779.43 2735
2779.93 2860
2780.43 2702
2780.93 2686
2781.42 2766
2781.92 2804
2782.42 2616
2782.92 2448
2783.41 2466
2783.91 2541
2784.41 2643
2784.91 2460
2785.40 2511
2785.90 2531
2786.40 2383
2786.90 2459
2787.39 2411
2787.89 2564
2788.39 2657
2788.89 2584
2789.39 2519
2789.88 2470
2790.38 2522
2790.88 2679
2791.38 2520
2791.88 2455
2792.37 2458
2792.87 2440
2793.37 2557
2793.87 2281
2794.37 2222
2794.87 2321
2795.37 2396
2795.86 2316
2796.36 2456
2796.86 2403
2797.36 2557
2797.86 2651
2798.36 2822
2798.86 2968
2799.35 3049
2799.85 3104
2800.35 3222
2800.85 3005
2801.35 3335
2801.85 3252
2802.35 3009
2802.85 2870
2803.35 2758
2803.85 2866
2804.35 3017
2804.85 2941
2805.34 3006
2805.84 2807
2806.34 2886
2806.84 2920
2807.34 2997
2807.84 3207
2808.34 3385
2808.84 3655
2809.34 3617
2809.84 3786
2810.34 3884
2810.84 3937
2811.34 4219
2811.84 4174
2812.34 4134
2812.84 3642
2813.34 3934
2813.84 3675
2814.34 3631
2814.84 3332
2815.34 2989
2815.84 2843
2816.34 2817
2816.84 2671
2817.34 2611
2817.84 2701
2818.35 2678
2818.85 2517
2819.35 2558
2819.85 2646
2820.35 2839
2820.85 2649
2821.35 2706
2821.85 2833
2822.35 2967
2822.85 2867
2823.35 2954
2823.85 2937
2824.36 2717
2824.86 2645
2825.36 2698
2825.86 2781
2826.36 2772
2826.86 2830
2827.36 2762
2827.86 2759
2828.37 2708
2828.87 2729
2829.37 2720
2829.87 2624
2830.37 2511
2830.87 2609
2831.38 2411
2831.88 2575
2832.38 2688
2832.88 2541
2833.38 2611
2833.88 2323
2834.39 2391
2834.89 2606
2835.39 2452
2835.89 2553
2836.40 2613
2836.90 2552
2837.40 2483
2837.90 2526
2838.40 2579
2838.91 2761
2839.41 2587
2839.91 2463
2840.41 2386
2840.92 2571
2841.42 2442
2841.92 2488
2842.42 2431
2842.93 2458
2843.43 2601
2843.93 2541
2844.44 2542
2844.94 2530
2845.44 2575
2845.94 2484
2846.45 2477
2846.95 2707
2847.45 2799
2847.96 2917
2848.46 3042
2848.96 2967
2849.47 2850
2849.97 2998
2850.47 3094
2850.98 3080
2851.48 2862
2851.98 2914
2852.49 2991
2852.99 3034
2853.50 2974
2854.00 2640
2854.50 2594
2855.01 2706
2855.51 2480
2856.01 2425
2856.52 2554
2857.02 2546
2857.53 2486
2858.03 2475
2858.53 2464
2859.04 2396
2859.54 2481
2860.05 2404
2860.55 2453
2861.06 2530
2861.56 2504
2862.06 2488
2862.57 2435
2863.07 2460
2863.58 2419
2864.08 2472
2864.59 2492
2865.09 2552
2865.60 2364
2866.10 2411
2866.61 2506
2867.11 2401
2867.62 2403
2868.12 2421
2868.63 2339
2869.13 2386
2869.64 2391
2870.14 2326
2870.65 2396
2871.15 2494
2871.66 2479
2872.16 2378
2872.67 2504
2873.17 2587
2873.68 2483
2874.18 2518
2874.69 2724
2875.20 2488
2875.70 2492
2876.21 2563
2876.71 2596
2877.22 2431
2877.72 2548
2878.23 2632
2878.74 2566
2879.24 2450
2879.75 2681
2880.25 2620
2880.76 2616
2881.27 2518
2881.77 2641
2882.28 2696
2882.79 2610
2883.29 2732
2883.80 2793
2884.30 2870
2884.81 2857
2885.32 2867
2885.82 2791
2886.33 3060
2886.84 3243
2887.34 3214
2887.85 3229
2888.36 3204
2888.86 3287
2889.37 3382
2889.88 3439
2890.38 3209
2890.89 3188
2891.40 3317
2891.91 3159
2892.41 3128
2892.92 3070
2893.43 2844
2893.93 2976
2894.44 2822
2894.95 2712
2895.46 2643
2895.96 2805
2896.47 2880
2896.98 2876
2897.49 2826
2897.99 2861
2898.50 3052
2899.01 2845
2899.52 2794
2900.03 2820
2900.53 2964
2901.04 2994
2901.55 2973
2902.06 2903
2902.56 3081
2903.07 2997
2903.58 3009
2904.09 3065
2904.60 3125
2905.11 3156
2905.61 3217
2906.12 3398
2906.63 3516
2907.14 3324
2907.65 3118
2908.16 3228
2908.66 3311
2909.17 3333
2909.68 3280
2910.19 3189
2910.70 3021
2911.21 2879
2911.72 2899
2912.23 2920
2912.73 2981
2913.24 2796
2913.75 2859
2914.26 2735
2914.77 2598
2915.28 2783
2915.79 2720
2916.30 2709
2916.81 2656
2917.32 2624
2917.83 2923
2918.33 2832
2918.84 2683
2919.35 2541
2919.86 2528
2920.37 2535
2920.88 2508
2921.39 2615
2921.90 2732
2922.41 2562
2922.92 2554
2923.43 2579
2923.94 2685
2924.45 2725
2924.96 2719
2925.47 3047
2925.98 3140
2926.49 3119
2927.00 3170
2927.51 3392
2928.02 3511
2928.53 3327
2929.04 3221
2929.55 3225
2930.06 3186
2930.57 3391
2931.08 2907
2931.59 2856
2932.11 2590
2932.62 2596
2933.13 2702
2933.64 2611
2934.15 2615
2934.66 2648
2935.17 2547
2935.68 2543
2936.19 2540
2936.70 2715
2937.21 2663
2937.72 2667
2938.24 2690
2938.75 2708
2939.26 2582
2939.77 2381
2940.28 2522
2940.79 2583
2941.30 2557
2941.81 2516
2942.33 2724
2942.84 2674
2943.35 2598
2943.86 2615
2944.37 2625
2944.88 2700
2945.40 2786
2945.91 2925
2946.42 3008
2946.93 3074
2947.44 3288
2947.96 3297
2948.47 3497
2948.98 3606
2949.49 3717
2950.00 3685
2950.52 3509
2951.03 3504
2951.54 3196
2952.05 3337
2952.57 3219
2953.08 3064
2953.59 3020
2954.10 2949
2954.62 2781
2955.13 2769
2955.64 2629
2956.15 2583
2956.67 2409
2957.18 2503
2957.69 2507
2958.20 2787
2958.72 2701
2959.23 2574
2959.74 2550
2960.26 2686
2960.77 2551
2961.28 2544
2961.80 2652
2962.31 2753
2962.82 2906
2963.34 2781
2963.85 2507
2964.36 2575
2964.88 2940
2965.39 3043
2965.90 2890
2966.42 2825
2966.93 2885
2967.44 2782
2967.96 2852
2968.47 2681
2968.98 2698
2969.50 2759
2970.01 2824
2970.53 2623
2971.04 2612
2971.55 2489
2972.07 2472
2972.58 2482
2973.10 2573
2973.61 2557
2974.12 2726
2974.64 2619
2975.15 2604
2975.67 2602
2976.18 2514
2976.70 2511
2977.21 2720
2977.73 2622
2978.24 2478
2978.75 2527
2979.27 2586
2979.78 2566
2980.30 2633
2980.81 2425
2981.33 2650
2981.84 2572
2982.36 2663
2982.87 2582
2983.39 2561
2983.90 2607
2984.42 2691
2984.93 2581
2985.45 2759
2985.96 2777
2986.48 2786
2987.00 2932
2987.51 2808
2988.03 2858
2988.54 3013
2989.06 2758
2989.57 2857
2990.09 2867
2990.60 2705
2991.12 2723
2991.64 2867
2992.15 2907
2992.67 2984
2993.18 2936
2993.70 2984
2994.21 3085
2994.73 2877
2995.25 3055
2995.76 3180
2996.28 3142
2996.80 3109
2997.31 3083
2997.83 3119
2998.34 3162
2998.86 3223
2999.38 3441
2999.89 3509
3000.41 3572
3000.93 3289
3001.44 3563
3001.96 3539
3002.48 3568
3002.99 3367
3003.51 3263
3004.03 3308
3004.54 3443
3005.06 3335
3005.58 3411
3006.09 3293
3006.61 3277
3007.13 3422
3007.65 3328
3008.16 3193
3008.68 3172
3009.20 3084
3009.71 2990
3010.23 3010
3010.75 2972
3011.27 2856
3011.78 2738
3012.30 2738
3012.82 2606
3013.34 2753
3013.85 2672
3014.37 2536
3014.89 2620
3015.41 2645
3015.93 2794
3016.44 2757
3016.96 2712
3017.48 2760
3018.00 2732
3018.52 2673
3019.03 2913
3019.55 3095
3020.07 3105
3020.59 3007
3021.11 3015
3021.63 2904
3022.14 2863
3022.66 2855
3023.18 2909
3023.70 3071
3024.22 2863
3024.74 2842
3025.25 3152
3025.77 3319
3026.29 2916
3026.81 2794
3027.33 3070
3027.85 2979
3028.37 2948
3028.89 2991
3029.41 2939
3029.92 2766
3030.44 2736
3030.96 2893
3031.48 2819
3032.00 2898
3032.52 2701
3033.04 2775
3033.56 2813
3034.08 2668
3034.60 2794
3035.12 2819
3035.64 2864
3036.16 2924
3036.68 2847
3037.20 2940
3037.72 2831
3038.24 2850
3038.76 2902
3039.28 2840
3039.80 2734
3040.32 2673
3040.84 2660
3041.36 2631
3041.88 2617
3042.40 2618
3042.92 2558
3043.44 2665
3043.96 2533
3044.48 2527
3045.00 2491
3045.52 2740
3046.04 2629
3046.56 2589
3047.08 2545
3047.60 2701
3048.12 2376
3048.64 2403
3049.16 2577
3049.68 2466
3050.20 2632
3050.72 2671
3051.24 2659
3051.77 2716
3052.29 2791
3052.81 2735
3053.33 2567
3053.85 2547
3054.37 2660
3054.89 2520
3055.41 2452
3055.93 2494
3056.46 2501
3056.98 2487
3057.50 2504
3058.02 2604
3058.54 2716
3059.06 2559
3059.58 2557
3060.11 2629
3060.63 2472
3061.15 2615
3061.67 2698
3062.19 2622
3062.71 2548
3063.24 2468
3063.76 2516
3064.28 2673
3064.80 2694
3065.32 2541
3065.85 2613
3066.37 2586
3066.89 2639
3067.41 2754
3067.94 2663
3068.46 2559
3068.98 2515
3069.50 2606
3070.03 2718
3070.55 2716
3071.07 2494
3071.59 2640
3072.12 2605
3072.64 2614
3073.16 2563
3073.68 2566
3074.21 2619
3074.73 2597
3075.25 2656
3075.78 2647
3076.30 2515
3076.82 2639
3077.34 2615
3077.87 2736
3078.39 2675
3078.91 2800
3079.44 2782
3079.96 2713
3080.48 2905
3081.01 3009
3081.53 2777
3082.05 3119
3082.58 3346
3083.10 3289
3083.63 3155
3084.15 3015
3084.67 3147
3085.20 3244
3085.72 3254
3086.24 3243
3086.77 3207
3087.29 2967
3087.82 3204
3088.34 3120
3088.86 3089
3089.39 3219
3089.91 3049
3090.44 2935
3090.96 3230
3091.49 3194
3092.01 3054
3092.53 3017
3093.06 2946
3093.58 2980
3094.11 2887
3094.63 3009
3095.16 3138
3095.68 2899
3096.21 2972
3096.73 2999
3097.26 2854
3097.78 3296
3098.31 3287
3098.83 3290
3099.36 3431
3099.88 3371
3100.41 3487
3100.93 3220
3101.46 3408
3101.98 3692
3102.51 3933
3103.03 3965
3103.56 4251
3104.08 4783
3104.61 5142
3105.13 5365
3105.66 5646
3106.18 5923
3106.71 6197
3107.24 6322
3107.76 5975
3108.29 5643
3108.81 5215
3109.34 4851
3109.86 4535
3110.39 4146
3110.92 3962
3111.44 4002
3111.97 3680
3112.49 3620
3113.02 3611
3113.55 3656
3114.07 3631
3114.60 3690
3115.12 3596
3115.65 3458
3116.18 3367
3116.70 3212
3117.23 3241
3117.76 3157
3118.28 2963
3118.81 3084
3119.34 2952
3119.86 2798
3120.39 2936
3120.92 3073
3121.44 3054
3121.97 2864
3122.50 2998
3123.02 2869
3123.55 2902
3124.08 2973
3124.61 3137
3125.13 3182
3125.66 2867
3126.19 2896
3126.72 2938
3127.24 3045
3127.77 3077
3128.30 3011
3128.82 3008
3129.35 3075
3129.88 3001
3130.41 2897
3130.93 2798
3131.46 2912
3131.99 3203
3132.52 2994
3133.05 2959
3133.57 2765
3134.10 2839
3134.63 2779
3135.16 2714
3135.69 2700
3136.21 2594
3136.74 2466
3137.27 2863
3137.80 2830
3138.33 2677
3138.85 2702
3139.38 2658
3139.91 2582
3140.44 2658
3140.97 2695
3141.50 2803
3142.03 2886
3142.55 2753
3143.08 2576
3143.61 2738
3144.14 2580
3144.67 2459
3145.20 2584
3145.73 2490
3146.26 2643
3146.79 2629
3147.31 2806
3147.84 2736
3148.37 2824
3148.90 2817
3149.43 2975
3149.96 3027
3150.49 3198
3151.02 3177
3151.55 3125
3152.08 3181
3152.61 3115
3153.14 3056
3153.67 3210
3154.20 3033
3154.73 2802
3155.25 3010
3155.78 2813
3156.31 2862
3156.84 2762
3157.37 2712
3157.90 2631
3158.43 2618
3158.96 2847
3159.49 2916
3160.02 2830
3160.55 2783
3161.08 2806
3161.61 2815
3162.14 2758
3162.68 2901
3163.21 2880
3163.74 2778
3164.27 2858
3164.80 2832
3165.33 2745
3165.86 2800
3166.39 2689
3166.92 2964
3167.45 2737
3167.98 2523
3168.51 2601
3169.04 2667
3169.57 2777
3170.10 2694
3170.64 2614
3171.17 2626
3171.70 2666
3172.23 2432
3172.76 2330
3173.29 2466
3173.82 2542
3174.35 2576
3174.88 2543
3175.42 2413
3175.95 2547
3176.48 2477
3177.01 2686
3177.54 2593
3178.07 2677
3178.61 2671
3179.14 2610
3179.67 2543
3180.20 2767
3180.73 2721
3181.26 2844
3181.80 2737
3182.33 2755
3182.86 2651
3183.39 2495
3183.92 2623
3184.46 2486
3184.99 2635
3185.52 2568
3186.05 2507
3186.59 2608
3187.12 2588
3187.65 2606
3188.18 2604
3188.72 2495
3189.25 2650
3189.78 2705
3190.31 2580
3190.85 2668
3191.38 2613
3191.91 2611
3192.44 2685
3192.98 2641
3193.51 2522
3194.04 2648
3194.58 2603
3195.11 2734
3195.64 2588
3196.17 2478
3196.71 2706
3197.24 2659
3197.77 2490
3198.31 2725
3198.84 2813
3199.37 2834
3199.91 2618
3200.44 2816
3200.98 2732
3201.51 2852
3202.04 2917
3202.58 2821
3203.11 2840
3203.64 2937
3204.18 3010
3204.71 2944
3205.24 3054
3205.78 3091
3206.31 3042
3206.85 3036
3207.38 3019
3207.91 3046
3208.45 2977
3208.98 2931
3209.52 2881
3210.05 3110
3210.59 3224
3211.12 3252
3211.65 2969
3212.19 3322
3212.72 3415
3213.26 3520
3213.79 3526
3214.33 3772
3214.86 3700
3215.40 3716
3215.93 3635
3216.47 3570
3217.00 3498
3217.54 3508
3218.07 3363
3218.61 3141
3219.14 3196
3219.68 3189
3220.21 3079
3220.75 3176
3221.28 3141
3221.82 3071
3222.35 3088
3222.89 3145
3223.42 3268
3223.96 3038
3224.49 3050
3225.03 3170
3225.57 3066
3226.10 3105
3226.64 3116
3227.17 3288
3227.71 3072
3228.24 3261
3228.78 3398
3229.32 3080
3229.85 3150
3230.39 3327
3230.92 3184
3231.46 3015
3232.00 3044
3232.53 3016
3233.07 3014
3233.60 2854
3234.14 2811
3234.68 2931
3235.21 2743
3235.75 2694
3236.29 2997
3236.82 2857
3237.36 3162
3237.90 2959
3238.43 3018
3238.97 3118
3239.51 3011
3240.04 3345
3240.58 3373
3241.12 3192
3241.65 3170
3242.19 3296
3242.73 3294
3243.26 3126
3243.80 3415
3244.34 3649
3244.88 3360
3245.41 3225
3245.95 3238
3246.49 3314
3247.02 3089
3247.56 3064
3248.10 3015
3248.64 3102
3249.17 3149
3249.71 3163
3250.25 3094
3250.79 3039
3251.33 3132
3251.86 2947
3252.40 3087
3252.94 2976
3253.48 3206
3254.01 3310
3254.55 3401
3255.09 3442
3255.63 3180
3256.17 3229
3256.70 3410
3257.24 3320
3257.78 3421
3258.32 3334
3258.86 3326
3259.40 3230
3259.93 3445
3260.47 3429
3261.01 3525
3261.55 3760
3262.09 3809
3262.63 3892
3263.17 3798
3263.70 3844
3264.24 3798
3264.78 3932
3265.32 4257
3265.86 4373
3266.40 4600
3266.94 4894
3267.48 4917
3268.02 5102
3268.56 5388
3269.09 5547
3269.63 5571
3270.17 5635
3270.71 5869
3271.25 6048
3271.79 5987
3272.33 5684
3272.87 5499
3273.41 5085
3273.95 4464
3274.49 4176
3275.03 3983
3275.57 3780
3276.11 3534
3276.65 3667
3277.19 3613
3277.73 3569
3278.27 3561
3278.81 3615
3279.35 3666
3279.89 3617
3280.43 4072
3280.97 3994
3281.51 3821
3282.05 3878
3282.59 3840
3283.13 3793
3283.67 3929
3284.21 3719
3284.75 3870
3285.29 3883
3285.83 3814
3286.37 3789
3286.91 3824
3287.45 3845
3287.99 4067
3288.53 3807
3289.08 4107
3289.62 4021
3290.16 4084
3290.70 4348
3291.24 4462
3291.78 4190
3292.32 4232
3292.86 4293
3293.40 4486
3293.95 4011
3294.49 4445
3295.03 4359
3295.57 4741
3296.11 4837
3296.65 5145
3297.19 5629
3297.73 5460
3298.28 5526
3298.82 5855
3299.36 5702
3299.90 5387
3300.44 5377
3300.99 5287
3301.53 4964
3302.07 5014
3302.61 4841
3303.15 4797
3303.69 4487
3304.24 4320
3304.78 4179
3305.32 4395
3305.86 4374
3306.41 3965
3306.95 3991
3307.49 3811
3308.03 3815
3308.58 3883
3309.12 3935
3309.66 3805
3310.20 3836
3310.75 3930
3311.29 3876
3311.83 3816
3312.37 3741
3312.92 3892
3313.46 3835
3314.00 3610
3314.54 3879
3315.09 3958
3315.63 3798
3316.17 3707
3316.72 3794
3317.26 4037
3317.80 4238
3318.35 4100
3318.89 4333
3319.43 4317
3319.98 4429
3320.52 4665
3321.06 4782
3321.61 4918
3322.15 5028
3322.69 5147
3323.24 5240
3323.78 5322
3324.33 5695
3324.87 5727
3325.41 5679
3325.96 5660
3326.50 5652
3327.04 5642
3327.59 5683
3328.13 5605
3328.68 5315
3329.22 4897
3329.76 5102
3330.31 5073
3330.85 4818
3331.40 4847
3331.94 4934
3332.49 4786
3333.03 5290
3333.58 5694
3334.12 6487
3334.66 7458
3335.21 8831
3335.75 10674
3336.30 12470
3336.84 15026
3337.39 17297
3337.93 19142
3338.48 20908
3339.02 21743
3339.57 22352
3340.11 23158
3340.66 22679
3341.20 21678
3341.75 20281
3342.29 18802
3342.84 16361
3343.38 13578
3343.93 11816
3344.47 9837
3345.02 8242
3345.57 7192
3346.11 6438
3346.66 5836
3347.20 5298
3347.75 4955
3348.29 4733
3348.84 4709
3349.38 4626
3349.93 4818
3350.48 4700
3351.02 4561
3351.57 4867
3352.11 5000
3352.66 5209
3353.21 5396
3353.75 5533
3354.30 5524
3354.84 5843
3355.39 5800
3355.94 5888
3356.48 5886
3357.03 5672
3357.58 5506
3358.12 5177
3358.67 4777
3359.22 4553
3359.76 4167
3360.31 4301
3360.86 4182
3361.40 4025
3361.95 3971
3362.50 3882
3363.04 3908
3363.59 3853
3364.14 3750
3364.68 3854
3365.23 3823
3365.78 3949
3366.33 3872
3366.87 4021
3367.42 4172
3367.97 4254
3368.51 4021
3369.06 3983
3369.61 3839
3370.16 3791
3370.70 4061
3371.25 4070
3371.80 3948
3372.35 4218
3372.90 4309
3373.44 4480
3373.99 4440
3374.54 4527
3375.09 4802
3375.63 5044
3376.18 4862
3376.73 5339
3377.28 5251
3377.83 5316
3378.37 5253
3378.92 5108
3379.47 5045
3380.02 4851
3380.57 4693
3381.12 4658
3381.66 4281
3382.21 4152
3382.76 3862
3383.31 3885
3383.86 3883
3384.41 3661
3384.96 3513
3385.50 3561
3386.05 3470
3386.60 3664
3387.15 3559
3387.70 3388
3388.25 3407
3388.80 3469
3389.35 3298
3389.90 3342
3390.44 3311
3390.99 3324
3391.54 3313
3392.09 3255
3392.64 3274
3393.19 3184
3393.74 3287
3394.29 3217
3394.84 3218
3395.39 3230
3395.94 3031
3396.49 3059
3397.04 2959
3397.59 2973
3398.14 2969
3398.69 2927
3399.24 2894
3399.79 2909
3400.34 2874
3400.89 2799
3401.44 2918
3401.99 2867
3402.54 2857
3403.09 2814
3403.64 2911
3404.19 3038
3404.74 2888
3405.29 2685
3405.84 2879
3406.39 2791
3406.94 2974
3407.49 3066
3408.04 2922
3408.59 2778
3409.14 2751
3409.69 2562
3410.24 2819
3410.79 2922
3411.34 2756
3411.89 2865
3412.45 2914
3413.00 2862
3413.55 3010
3414.10 3073
3414.65 3220
3415.20 3197
3415.75 3315
3416.30 3410
3416.85 3204
3417.41 3191
3417.96 3301
3418.51 3156
3419.06 3131
3419.61 3032
3420.16 2906
3420.71 2885
3421.27 2876
3421.82 2832
3422.37 2820
3422.92 2661
3423.47 2706
3424.02 2860
3424.58 2841
3425.13 2799
3425.68 2958
3426.23 2800
3426.78 2812
3427.34 2672
3427.89 2733
3428.44 2934
3428.99 2902
3429.55 2719
3430.10 2629
3430.65 2627
3431.20 2758
3431.76 2778
3432.31 2938
3432.86 2876
3433.41 2948
3433.97 2875
3434.52 2711
3435.07 2606
3435.62 2681
3436.18 2933
3436.73 2744
3437.28 2692
3437.84 2580
3438.39 2602
3438.94 2795
3439.49 2796
3440.05 2779
3440.60 2818
3441.15 2939
3441.71 2851
3442.26 2958
3442.81 2932
3443.37 2941
3443.92 2843
3444.47 2901
3445.03 2893
3445.58 2788
3446.13 2761
3446.69 2808
3447.24 2651
3447.80 2569
3448.35 2627
3448.90 2816
3449.46 2706
3450.01 2585
3450.57 2806
3451.12 2670
3451.67 2489
3452.23 2480
3452.78 2508
3453.34 2487
3453.89 2393
3454.44 2397
3455.00 2473
3455.55 2464
3456.11 2528
3456.66 2475
3457.22 2385
3457.77 2457
3458.33 2530
3458.88 2668
3459.43 2591
3459.99 2548
3460.54 2661
3461.10 2500
3461.65 2535
3462.21 2487
3462.76 2550
3463.32 2566
3463.87 2472
3464.43 2526
3464.98 2629
3465.54 2626
3466.09 2667
3466.65 2637
3467.21 2735
3467.76 2805
3468.32 2776
3468.87 2848
3469.43 2832
3469.98 2793
3470.54 2854
3471.09 2743
3471.65 2709
3472.20 2750
3472.76 2659
3473.32 2747
3473.87 2989
3474.43 2902
3474.98 2965
3475.54 2975
3476.10 2840
3476.65 2801
3477.21 2681
3477.76 2774
3478.32 2931
3478.88 2840
3479.43 2906
3479.99 2858
3480.55 2785
3481.10 2970
3481.66 3107
3482.22 2975
3482.77 3283
3483.33 3202
3483.89 3134
3484.44 3192
3485.00 3197
3485.56 3148
3486.11 3169
3486.67 3056
3487.23 3285
3487.78 3090
3488.34 3003
3488.90 3069
3489.45 3227
3490.01 3363
3490.57 3458
3491.13 3358
3491.68 3835
3492.24 3944
3492.80 4356
3493.35 4770
3493.91 4833
3494.47 5196
3495.03 5097
3495.58 5125
3496.14 4817
3496.70 5028
3497.26 5106
3497.82 4914
3498.37 4692
3498.93 4905
3499.49 4752
3500.05 4919
3500.61 4921
3501.16 5092
3501.72 5882
3502.28 5898
3502.84 5712
3503.40 5889
3503.95 6147
3504.51 6286
3505.07 6498
3505.63 6615
3506.19 6617
3506.75 6654
3507.30 7101
3507.86 6975
3508.42 7179
3508.98 7856
3509.54 7683
3510.10 7152
3510.66 6981
3511.22 6570
3511.77 6072
3512.33 5703
3512.89 5069
3513.45 4727
3514.01 4450
3514.57 4174
3515.13 3791
3515.69 3492
3516.25 3416
3516.81 3244
3517.37 3170
3517.92 3066
3518.48 3040
3519.04 3073
3519.60 3060
3520.16 3047
3520.72 3040
3521.28 3176
3521.84 3184
3522.40 3238
3522.96 3221
3523.52 3130
3524.08 3296
3524.64 3543
3525.20 3310
3525.76 3259
3526.32 3154
3526.88 3176
3527.44 3202
3528.00 3179
3528.56 3060
3529.12 3142
3529.68 3194
3530.24 3024
3530.80 3069
3531.36 3050
3531.92 2959
3532.48 2842
3533.04 2878
3533.60 2897
3534.17 2688
3534.73 2724
3535.29 2987
3535.85 2944
3536.41 2789
3536.97 2851
3537.53 3048
3538.09 3173
3538.65 3040
3539.21 2991
3539.77 3174
3540.34 3306
3540.90 3012
3541.46 3138
3542.02 3041
3542.58 2808
3543.14 2875
3543.70 2869
3544.26 3100
3544.83 3035
3545.39 2901
3545.95 2891
3546.51 3022
3547.07 3094
3547.63 3076
3548.20 2777
3548.76 2943
3549.32 3099
3549.88 3013
3550.44 2832
3551.01 2852
3551.57 2730
3552.13 2588
3552.69 2647
3553.25 2468
3553.82 2496
3554.38 2553
3554.94 2535
3555.50 2450
3556.07 2446
3556.63 2478
3557.19 2407
3557.75 2423
3558.32 2381
3558.88 2452
3559.44 2436
3560.00 2341
3560.57 2368
3561.13 2528
3561.69 2425
3562.26 2356
3562.82 2555
3563.38 2658
3563.94 2664
3564.51 2551
3565.07 2660
3565.63 2599
3566.20 2390
3566.76 2333
3567.32 2567
3567.89 2499
3568.45 2592
3569.01 2490
3569.58 2405
3570.14 2385
3570.70 2475
3571.27 2387
3571.83 2360
3572.39 2446
3572.96 2493
3573.52 2354
3574.09 2424
3574.65 2262
3575.21 2307
3575.78 2421
3576.34 2476
3576.91 2570
3577.47 2435
3578.03 2406
3578.60 2617
3579.16 2516
3579.73 2382
3580.29 2595
3580.86 2556
3581.42 2724
3581.98 2737
3582.55 2488
3583.11 2380
3583.68 2473
3584.24 2573
3584.81 2359
3585.37 2360
3585.94 2450
3586.50 2506
3587.07 2416
3587.63 2311
3588.20 2276
3588.76 2252
3589.33 2198
3589.89 2233
3590.46 2291
3591.02 2270
3591.59 2144
3592.15 2352
3592.72 2544
3593.28 2396
3593.85 2493
3594.41 2480
3594.98 2400
3595.54 2483
3596.11 2379
3596.68 2462
3597.24 2417
3597.81 2389
3598.37 2439
3598.94 2361
3599.50 2376
3600.07 2508
3600.64 2445
3601.20 2508
3601.77 2382
3602.33 2387
3602.90 2420
3603.47 2291
3604.03 2238
3604.60 2498
3605.16 2360
3605.73 2416
3606.30 2516
3606.86 2326
3607.43 2181
3608.00 2256
3608.56 2306
3609.13 2315
3609.70 2324
3610.26 2348
3610.83 2305
3611.40 2231
3611.96 2206
3612.53 2307
3613.10 2300
3613.66 2380
3614.23 2319
3614.80 2105
3615.36 2248
3615.93 2253
3616.50 2361
3617.07 2538
3617.63 2600
3618.20 2778
3618.77 3070
3619.34 3240
3619.90 3345
3620.47 3564
3621.04 3776
3621.61 3781
3622.17 3773
3622.74 4049
3623.31 3944
3623.88 3938
3624.44 3636
3625.01 3371
3625.58 3235
3626.15 3151
3626.72 2784
3627.28 2672
3627.85 2671
3628.42 2534
3628.99 2387
3629.56 2280
3630.12 2212
3630.69 2243
3631.26 2284
3631.83 2394
3632.40 2325
3632.97 2216
3633.53 2358
3634.10 2191
3634.67 2215
3635.24 2456
3635.81 2387
3636.38 2423
3636.95 2467
3637.52 2319
3638.08 2264
3638.65 2275
3639.22 2358
3639.79 2369
3640.36 2460
3640.93 2528
3641.50 2558
3642.07 2647
3642.64 2896
3643.21 2728
3643.78 2939
3644.34 3113
3644.91 3162
3645.48 3155
3646.05 3203
3646.62 3342
3647.19 3182
3647.76 3014
3648.33 2933
3648.90 3021
3649.47 2925
3650.04 2827
3650.61 2885
3651.18 2737
3651.75 2603
3652.32 2711
3652.89 2898
3653.46 2826
3654.03 2854
3654.60 2765
3655.17 2754
3655.74 2723
3656.31 2812
3656.88 2778
3657.45 2700
3658.02 2899
3658.59 3004
3659.16 2913
3659.73 2901
3660.30 3049
3660.87 2880
3661.45 2901
3662.02 3110
3662.59 2940
3663.16 2857
3663.73 2939
3664.30 2835
3664.87 2752
3665.44 2741
3666.01 2770
3666.58 2720
3667.15 2623
3667.73 2757
3668.30 2703
3668.87 2489
3669.44 2623
3670.01 2679
3670.58 2759
3671.15 2634
3671.73 2517
3672.30 2677
3672.87 2616
3673.44 2534
3674.01 2657
3674.58 2596
3675.16 2622
3675.73 2610
3676.30 2536
3676.87 2674
3677.44 2789
3678.01 2704
3678.59 2782
3679.16 2861
3679.73 2810
3680.30 2861
3680.88 2706
3681.45 2962
3682.02 2847
3682.59 2697
3683.16 2472
3683.74 2450
3684.31 2346
3684.88 2315
3685.45 2416
3686.03 2513
3686.60 2416
3687.17 2375
3687.74 2645
3688.32 2527
3688.89 2478
3689.46 2648
3690.04 2885
3690.61 2919
3691.18 2657
3691.76 3061
3692.33 3229
3692.90 3218
3693.47 3193
3694.05 3072
3694.62 3129
3695.19 2995
3695.77 2910
3696.34 2796
3696.91 2935
3697.49 2740
3698.06 2608
3698.64 2657
3699.21 2588
3699.78 2450
3700.36 2634
3700.93 2484
3701.50 2361
3702.08 2394
3702.65 2476
3703.23 2429
3703.80 2435
3704.37 2501
3704.95 2477
3705.52 2591
3706.10 2564
3706.67 2659
3707.24 2614
3707.82 2648
3708.39 2704
3708.97 2639
3709.54 2480
3710.12 2430
3710.69 2557
3711.27 2461
3711.84 2470
3712.41 2532
3712.99 2479
3713.56 2519
3714.14 2555
3714.71 2405
3715.29 2713
3715.86 2624
3716.44 2497
3717.01 2652
3717.59 2451
3718.16 2439
3718.74 2262
3719.31 2105
3719.89 2371
3720.46 2639
3721.04 2569
3721.61 2211
3722.19 2059
3722.77 2295
3723.34 2465
3723.92 2363
3724.49 2327
3725.07 2277
3725.64 2202
3726.22 2275
3726.79 2320
3727.37 2228
3727.95 2066
3728.52 2176
3729.10 2268
3729.67 2275
3730.25 2329
3730.83 2335
3731.40 2392
3731.98 2312
3732.56 2408
3733.13 2529
3733.71 2612
3734.28 2845
3734.86 2874
3735.44 2716
3736.01 2849
3736.59 2857
3737.17 2915
3737.74 2918
3738.32 2780
3738.90 2649
3739.47 2842
3740.05 2838
3740.63 2580
3741.20 2527
3741.78 2545
3742.36 2449
3742.93 2268
3743.51 2471
3744.09 2300
3744.67 2278
3745.24 2371
3745.82 2457
3746.40 2337
3746.97 2453
3747.55 2299
3748.13 2491
3748.71 2554
3749.28 2527
3749.86 2630
3750.44 2653
3751.02 2450
3751.59 2431
3752.17 2567
3752.75 2398
3753.33 2478
3753.91 2465
3754.48 2359
3755.06 2340
3755.64 2440
3756.22 2312
3756.80 2251
3757.37 2326
3757.95 2180
3758.53 2163
3759.11 2066
3759.69 2106
3760.27 2060
3760.84 2056
3761.42 2301
3762.00 2566
3762.58 2244
3763.16 2362
3763.74 2261
3764.31 2225
3764.89 2290
3765.47 2317
3766.05 2511
3766.63 2486
3767.21 2354
3767.79 2313
3768.37 2375
3768.95 2293
3769.52 2292
3770.10 2312
3770.68 2174
3771.26 2309
3771.84 2248
3772.42 2137
3773.00 2251
3773.58 2345
3774.16 2329
3774.74 2253
3775.32 2300
3775.90 2191
3776.48 2211
3777.06 2268
3777.64 2254
3778.22 2064
3778.80 2197
3779.38 2298
3779.96 2273
3780.54 2143
3781.12 2058
3781.70 2124
3782.28 2161
3782.86 2253
3783.44 2206
3784.02 2219
3784.60 2267
3785.18 2209
3785.76 2074
3786.34 2151
3786.92 2185
3787.50 2292
3788.08 2221
3788.66 2175
3789.24 2211
3789.82 2175
3790.40 2147
3790.98 2261
3791.56 2274
3792.14 2123
3792.72 2084
3793.30 2143
3793.89 2160
3794.47 2049
3795.05 2042
3795.63 2185
3796.21 2027
3796.79 2150
3797.37 2118
3797.95 2209
3798.53 2267
3799.12 2315
3799.70 2134
3800.28 2147
3800.86 2261
3801.44 2077
3802.02 2058
3802.60 2008
3803.19 2113
3803.77 2113
3804.35 2176
3804.93 2205
3805.51 2411
3806.10 2361
3806.68 2516
3807.26 2452
3807.84 2453
3808.42 2397
3809.01 2398
3809.59 2476
3810.17 2579
3810.75 2433
3811.33 2509
3811.92 2483
3812.50 2597
3813.08 2595
3813.66 2377
3814.25 2558
3814.83 2649
3815.41 2594
3815.99 2563
3816.58 2477
3817.16 2571
3817.74 2409
3818.32 2328
3818.91 2579
3819.49 2538
3820.07 2577
3820.66 2517
3821.24 2406
3821.82 2348
3822.41 2063
3822.99 2105
3823.57 2237
3824.16 2319
3824.74 2209
3825.32 2100
3825.91 2223
3826.49 2073
3827.07 2061
3827.66 2216
3828.24 2160
3828.82 2193
3829.41 2049
3829.99 2009
3830.57 2093
3831.16 2216
3831.74 2139
3832.33 2185
3832.91 2113
3833.49 2084
3834.08 1948
3834.66 2052
3835.25 2216
3835.83 2271
3836.41 2194
3837.00 2117
3837.58 2079
3838.17 2048
3838.75 2168
3839.34 2223
3839.92 2130
3840.50 2084
3841.09 2234
3841.67 2234
3842.26 2220
3842.84 2079
3843.43 2022
3844.01 2039
3844.60 2115
3845.18 2039
3845.77 2002
3846.35 2183
3846.94 2212
3847.52 2029
3848.11 2043
3848.69 2022
3849.28 2059
3849.86 2068
3850.45 2051
3851.03 2043
3851.62 2121
3852.20 2042
3852.79 2077
3853.37 2014
3853.96 1972
3854.55 1902
3855.13 2089
3855.72 2063
3856.30 2088
3856.89 2029
3857.47 2065
3858.06 2053
3858.65 2135
3859.23 2111
3859.82 2207
3860.40 2213
3860.99 2461
3861.58 2399
3862.16 2488
3862.75 2553
3863.33 2703
3863.92 2900
3864.51 2885
3865.09 3118
3865.68 3202
3866.27 3083
3866.85 3058
3867.44 3216
3868.03 3312
3868.61 2977
3869.20 2836
3869.79 2646
3870.37 2614
3870.96 2614
3871.55 2390
3872.13 2299
3872.72 2363
3873.31 2258
3873.89 2242
3874.48 2219
3875.07 2355
3875.66 2043
3876.24 2273
3876.83 2199
3877.42 2237
3878.00 2222
3878.59 2202
3879.18 2104
3879.77 2349
3880.35 2231
3880.94 2276
3881.53 2235
3882.12 2269
3882.70 2260
3883.29 2255
3883.88 2293
3884.47 2263
3885.06 2211
3885.64 2046
3886.23 2113
3886.82 2153
3887.41 2140
3888.00 2167
3888.58 2112
3889.17 2061
3889.76 2088
3890.35 2167
3890.94 2264
3891.53 2296
3892.11 2378
3892.70 2457
3893.29 2084
3893.88 2093
3894.47 2426
3895.06 2524
3895.65 2439
3896.23 2410
3896.82 2400
3897.41 2406
3898.00 2346
3898.59 2408
3899.18 2349
3899.77 2382
3900.36 2364
3900.95 2340
3901.53 2296
3902.12 2329
3902.71 2329
3903.30 2239
3903.89 2315
3904.48 2336
3905.07 2405
3905.66 2484
3906.25 2354
3906.84 2352
3907.43 2257
3908.02 2263
3908.61 2155
3909.20 2124
3909.79 2105
3910.38 2187
3910.97 2183
3911.56 2253
3912.15 2144
3912.74 2131
3913.33 2012
3913.92 2085
3914.51 2040
3915.10 1917
3915.69 1920
3916.28 1951
3916.87 2047
3917.46 1918
3918.05 1888
3918.64 1998
3919.23 1992
3919.82 2056
3920.41 2105
3921.00 2148
3921.59 2115
3922.18 2118
3922.77 2119
3923.36 2136
3923.95 2025
3924.55 1969
3925.14 2109
3925.73 2061
3926.32 2030
3926.91 2240
3927.50 2050
3928.09 2084
3928.68 1973
3929.27 1975
3929.87 1955
3930.46 2013
3931.05 2067
3931.64 2072
3932.23 1998
3932.82 2019
3933.41 1927
3934.01 1916
3934.60 2073
3935.19 2020
3935.78 2016
3936.37 2046
3936.96 2141
3937.56 2105
3938.15 1942
3938.74 1843
3939.33 1798
3939.92 1995
3940.52 2013
3941.11 2065
3941.70 1993
3942.29 1976
3942.88 2060
3943.48 2117
3944.07 2051
3944.66 2145
3945.25 2008
3945.85 1980
3946.44 2102
3947.03 2070
3947.62 1953
3948.22 1965
3948.81 1998
3949.40 2092
3949.99 2062
3950.59 2053
3951.18 2097
3951.77 2111
3952.37 1868
3952.96 1835
3953.55 1946
3954.15 1902
3954.74 1972
3955.33 2002
3955.93 1959
3956.52 1884
3957.11 1903
3957.71 1864
3958.30 2038
3958.89 1967
3959.49 2055
3960.08 1965
3960.67 2150
3961.27 2083
3961.86 2143
3962.45 2206
3963.05 2088
3963.64 1977
3964.23 1933
3964.83 1957
3965.42 2041
3966.02 1903
3966.61 2062
3967.20 2169
3967.80 2082
3968.39 1980
3968.99 2037
3969.58 2218
3970.18 2245
3970.77 2096
3971.36 2025
3971.96 2032
3972.55 2013
3973.15 1999
3973.74 2099
3974.34 2125
3974.93 2113
3975.53 1941
3976.12 1963
3976.72 2022
3977.31 1934
3977.91 2064
3978.50 2070
3979.10 2108
3979.69 1990
3980.29 2072
3980.88 2293
3981.48 2136
3982.07 2106
3982.67 2206
3983.26 2372
3983.86 2201
3984.45 2131
3985.05 2013
3985.64 2108
3986.24 2084
3986.83 2078
3987.43 2051
3988.03 2153
3988.62 2130
3989.22 2095
3989.81 2098
3990.41 2165
3991.00 2161
3991.60 2076
3992.20 2096
3992.79 2203
3993.39 2180
3993.98 2210
3994.58 2249
3995.18 2276
3995.77 2285
3996.37 2129
3996.97 2252
3997.56 2194
3998.16 2222
3998.75 2307
3999.35 2267
3999.95 2315
4000.54 2270
4001.14 2212
4001.74 2211
4002.33 2395
4002.93 2170
4003.53 2310
4004.12 2301
4004.72 2131
4005.32 2163
4005.92 2101
4006.51 2081
4007.11 2058
4007.71 2204
4008.30 2186
4008.90 2276
4009.50 2202
4010.10 2259
4010.69 2261
4011.29 2282
4011.89 2260
4012.49 2186
4013.08 2122
4013.68 2226
4014.28 2405
4014.88 2333
4015.47 2309
4016.07 2484
4016.67 2366
4017.27 2352
4017.86 2342
4018.46 2567
4019.06 2482
4019.66 2479
4020.26 2516
4020.85 2768
4021.45 2648
4022.05 2559
4022.65 2641
4023.25 2543
4023.85 2555
4024.44 2476
4025.04 2244
4025.64 2329
4026.24 2318
4026.84 2386
4027.44 2316
4028.03 2360
4028.63 2333
4029.23 2404
4029.83 2438
4030.43 2517
4031.03 2325
4031.63 2329
4032.23 2443
4032.83 2432
4033.42 2397
4034.02 2395
4034.62 2295
4035.22 2434
4035.82 2255
4036.42 2375
4037.02 2427
4037.62 2276
4038.22 2178
4038.82 2310
4039.42 2297
4040.02 2137
4040.62 2243
4041.22 2167
4041.82 1996
4042.41 2022
4043.01 2049
4043.61 2071
4044.21 1996
4044.81 1971
4045.41 1960
4046.01 1958
4046.61 1945
4047.21 2013
4047.81 2030
4048.41 2075
4049.01 1893
4049.61 1981
4050.21 2054
4050.82 2047
4051.42 2055
4052.02 2033
4052.62 2141
4053.22 2089
4053.82 2229
4054.42 2265
4055.02 2115
4055.62 2132
4056.22 2207
4056.82 2197
4057.42 2201
4058.02 2161
4058.62 2161
4059.22 2282
4059.83 2288
4060.43 2141
4061.03 2074
4061.63 2174
4062.23 2003
4062.83 2057
4063.43 2098
4064.03 2108
4064.63 1924
4065.24 1939
4065.84 1979
4066.44 1986
4067.04 1883
4067.64 1933
4068.24 1861
4068.85 1793
4069.45 1749
4070.05 1883
4070.65 1882
4071.25 1890
4071.85 1946
4072.46 1942
4073.06 1951
4073.66 1952
4074.26 1971
4074.86 1992
4075.47 1963
4076.07 1936
4076.67 1923
4077.27 2064
4077.88 1948
4078.48 2068
4079.08 1870
4079.68 1870
4080.29 1862
4080.89 1907
4081.49 1904
4082.09 1955
4082.70 2028
4083.30 1933
4083.90 1814
4084.50 1809
4085.11 1861
4085.71 2010
4086.31 1911
4086.92 1901
4087.52 1785
4088.12 1881
4088.72 2002
4089.33 1805
4089.93 1963
4090.53 1947
4091.14 1940
4091.74 1935
4092.34 2098
4092.95 1937
4093.55 1971
4094.16 1928
4094.76 1905
4095.36 1927
4095.97 1949
4096.57 1985
4097.17 2036
4097.78 1969
4098.38 1991
4098.98 2193
4099.59 2014
4100.19 1987
4100.80 1922
4101.40 1908
4102.00 1970
4102.61 1952
4103.21 1923
4103.82 1830
4104.42 1892
4105.03 1892
4105.63 1913
4106.23 2004
4106.84 1825
4107.44 1860
4108.05 1839
4108.65 1805
4109.26 1907
4109.86 1848
4110.47 1801
4111.07 1798
4111.68 1728
4112.28 1803
4112.89 1842
4113.49 1838
4114.10 1951
4114.70 1916
4115.31 2002
4115.91 1938
4116.52 1867
4117.12 1914
4117.73 1907
4118.33 1970
4118.94 1920
4119.54 2063
4120.15 1943
4120.75 1976
4121.36 1796
4121.97 1870
4122.57 2117
4123.18 1994
4123.78 1927
4124.39 1861
4124.99 1965
4125.60 2040
4126.21 1855
4126.81 1915
4127.42 2047
4128.02 1951
4128.63 1871
4129.24 1864
4129.84 2026
4130.45 2000
4131.05 1914
4131.66 1900
4132.27 1945
4132.87 2029
4133.48 2117
4134.09 2001
4134.69 1912
4135.30 1939
4135.91 1878
4136.51 2041
4137.12 2049
4137.73 2071
4138.33 2106
4138.94 2056
4139.55 2105
4140.15 2209
4140.76 2234
4141.37 2167
4141.97 2270
4142.58 2248
4143.19 2358
4143.80 2332
4144.40 2225
4145.01 2386
4145.62 2392
4146.22 2383
4146.83 2295
4147.44 2348
4148.05 2213
4148.65 2269
4149.26 2279
4149.87 2030
4150.48 2070
4151.09 2126
4151.69 1955
4152.30 1938
4152.91 2058
4153.52 1923
4154.12 1902
4154.73 2002
4155.34 2025
4155.95 1957
4156.56 1930
4157.16 1886
4157.77 1915
4158.38 1817
4158.99 1896
4159.60 1870
4160.21 1777
4160.81 1727
4161.42 1930
4162.03 1896
4162.64 1834
4163.25 1885
4163.86 1837
4164.47 1841
4165.08 1929
4165.68 1982
4166.29 2154
4166.90 2083
4167.51 2095
4168.12 2136
4168.73 2172
4169.34 2162
4169.95 2243
4170.56 2127
4171.16 2188
4171.77 2085
4172.38 1994
4172.99 1982
4173.60 2125
4174.21 2118
4174.82 2067
4175.43 1947
4176.04 2028
4176.65 1986
4177.26 2041
4177.87 1922
4178.48 1989
4179.09 2130
4179.70 1996
4180.31 2000
4180.92 1965
4181.53 2137
4182.14 2183
4182.75 1931
4183.36 1952
4183.97 2057
4184.58 1988
4185.19 1870
4185.80 1785
4186.41 1805
4187.02 2045
4187.63 1928
4188.24 1859
4188.85 1911
4189.46 1948
4190.07 1973
4190.68 1994
4191.29 1911
4191.90 1976
4192.51 1976
4193.13 1884
4193.74 2125
4194.35 2070
4194.96 1936
4195.57 1888
4196.18 2098
4196.79 2333
4197.40 2229
4198.01 2257
4198.62 2180
4199.24 2181
4199.85 2234
4200.46 2271
4201.07 1974
4201.68 1910
4202.29 2038
4202.90 1978
4203.52 1946
4204.13 2009
4204.74 1867
4205.35 2030
4205.96 2039
4206.57 1960
4207.19 2035
4207.80 1951
4208.41 2049
4209.02 1966
4209.63 1879
4210.25 1916
4210.86 1939
4211.47 2207
4212.08 2122
4212.69 2211
4213.31 2017
4213.92 1939
4214.53 2031
4215.14 2103
4215.76 2118
4216.37 2106
4216.98 1938
4217.59 2096
4218.21 2114
4218.82 2172
4219.43 2094
4220.04 2129
4220.66 2229
4221.27 2191
4221.88 2403
4222.50 2615
4223.11 2762
4223.72 2768
4224.33 2742
4224.95 2638
4225.56 2827
4226.17 2671
4226.79 2927
4227.40 2858
4228.01 2824
4228.63 3054
4229.24 3207
4229.85 3029
4230.47 3091
4231.08 3054
4231.69 3169
4232.31 3269
4232.92 3287
4233.54 3213
4234.15 3119
4234.76 3011
4235.38 2968
4235.99 2989
4236.61 3057
4237.22 3287
4237.83 3646
4238.45 3554
4239.06 3678
4239.68 3604
4240.29 3451
4240.90 3476
4241.52 3281
4242.13 3224
4242.75 2963
4243.36 2823
4243.98 2836
4244.59 2596
4245.21 2554
4245.82 2511
4246.43 2362
4247.05 2381
4247.66 2160
4248.28 2260
4248.89 2433
4249.51 2436
4250.12 2346
4250.74 2289
4251.35 2456
4251.97 2412
4252.58 2418
4253.20 2361
4253.81 2531
4254.43 2400
4255.04 2343
4255.66 2435
4256.28 2293
4256.89 2351
4257.51 2425
4258.12 2345
4258.74 2296
4259.35 2301
4259.97 2286
4260.58 2279
4261.20 2076
4261.82 2218
4262.43 2119
4263.05 2076
4263.66 2263
4264.28 2219
4264.90 2082
4265.51 2203
4266.13 2261
4266.74 2175
4267.36 2204
4267.98 2211
4268.59 2224
4269.21 2242
4269.82 2093
4270.44 1972
4271.06 2036
4271.67 2155
4272.29 2038
4272.91 2151
4273.52 2158
4274.14 2230
4274.76 2258
4275.37 1981
4275.99 2018
4276.61 1891
4277.22 2126
4277.84 1985
4278.46 1980
4279.08 2146
4279.69 2124
4280.31 2063
4280.93 2095
4281.54 2152
4282.16 1988
4282.78 2200
4283.40 2060
4284.01 1988
4284.63 1927
4285.25 1871
4285.87 1939
4286.48 1888
4287.10 1827
4287.72 1887
4288.34 1984
4288.95 1964
4289.57 1825
4290.19 1859
4290.81 1977
4291.43 1952
4292.04 2053
4292.66 2024
4293.28 2030
4293.90 1998
4294.52 1913
4295.13 1958
4295.75 1946
4296.37 1836
4296.99 1758
4297.61 1880
4298.23 1876
4298.84 1860
4299.46 1812
4300.08 1794
4300.70 1762
4301.32 1812
4301.94 1835
4302.56 2040
4303.17 1993
4303.79 1952
4304.41 1965
4305.03 1977
4305.65 1933
4306.27 1696
4306.89 1814
4307.51 1779
4308.13 1823
4308.75 1754
4309.36 1998
4309.98 1810
4310.60 1742
4311.22 1966
4311.84 1955
4312.46 1921
4313.08 2158
4313.70 1983
4314.32 2036
4314.94 1960
4315.56 1990
4316.18 2045
4316.80 2007
4317.42 1980
4318.04 1950
4318.66 1939
4319.28 2090
4319.90 2039
4320.52 1915
4321.14 1835
4321.76 1815
4322.38 1928
4323.00 2132
4323.62 1942
4324.24 1817
4324.86 1954
4325.48 2082
4326.10 1993
4326.72 2046
4327.34 2034
4327.96 2066
4328.58 2175
4329.20 2153
4329.82 2119
4330.44 2070
4331.07 2114
4331.69 2031
4332.31 2041
4332.93 2121
4333.55 1984
4334.17 2018
4334.79 1930
4335.41 1958
4336.03 2105
4336.65 2108
4337.28 2124
4337.90 2243
4338.52 2042
4339.14 2125
4339.76 2230
4340.38 2343
4341.00 2482
4341.63 2477
4342.25 2517
4342.87 2422
4343.49 2433
4344.11 2447
4344.73 2455
4345.36 2407
4345.98 2420
4346.60 2611
4347.22 2812
4347.84 2935
4348.47 2972
4349.09 3352
4349.71 3482
4350.33 3861
4350.95 3762
4351.58 3757
4352.20 3744
4352.82 3480
4353.44 3437
4354.07 3129
4354.69 2885
4355.31 2637
4355.93 2603
4356.56 2365
4357.18 2430
4357.80 2260
4358.42 2254
4359.05 2217
4359.67 1964
4360.29 2136
4360.92 2148
4361.54 2150
4362.16 2229
4362.78 2291
4363.41 2375
4364.03 2159
4364.65 2261
4365.28 2112
4365.90 2022
4366.52 2188
4367.15 2146
4367.77 2302
4368.39 2213
4369.02 2085
4369.64 2010
4370.26 2103
4370.89 2166
4371.51 1995
4372.14 2037
4372.76 2065
4373.38 1880
4374.01 1871
4374.63 1932
4375.25 1836
4375.88 1997
4376.50 1930
4377.13 1794
4377.75 1817
4378.37 1833
4379.00 1845
4379.62 1873
4380.25 1880
4380.87 1974
4381.50 1902
4382.12 1895
4382.75 2073
4383.37 1962
4383.99 2048
4384.62 1913
4385.24 1869
4385.87 1909
4386.49 1814
4387.12 1867
4387.74 1812
4388.37 1882
4388.99 1863
4389.62 1948
4390.24 1901
4390.87 1750
4391.49 1585
4392.12 1701
4392.74 1800
4393.37 1817
4393.99 1860
4394.62 1880
4395.24 1811
4395.87 1709
4396.49 1750
4397.12 1825
4397.75 1741
4398.37 1749
4399.00 1734
4399.62 1785
4400.25 1748
4400.87 1767
4401.50 1702
4402.13 1755
4402.75 1911
4403.38 1798
4404.00 1887
4404.63 1983
4405.26 1840
4405.88 1890
4406.51 1854
4407.13 1787
4407.76 1746
4408.39 1749
4409.01 1804
4409.64 1754
4410.27 1851
4410.89 2021
4411.52 1871
4412.15 1889
4412.77 1884
4413.40 1826
4414.03 1886
4414.65 1918
4415.28 1840
4415.91 1863
4416.53 1849
4417.16 1844
4417.79 1804
4418.41 1756
4419.04 1899
4419.67 1736
4420.30 1775
4420.92 1961
4421.55 1844
4422.18 1694
4422.80 1768
4423.43 1848
4424.06 1727
4424.69 1828
4425.31 1692
4425.94 1797
4426.57 1773
4427.20 1738
4427.82 1908
4428.45 1677
4429.08 1794
4429.71 1639
4430.34 1632
4430.96 1588
4431.59 1564
4432.22 1733
4432.85 1656
4433.48 1727
4434.10 1832
4434.73 1758
4435.36 1645
4435.99 1647
4436.62 1711
4437.25 1709
4437.87 1742
4438.50 1747
4439.13 1782
4439.76 1848
4440.39 1799
4441.02 1901
4441.64 1605
4442.27 1703
4442.90 1687
4443.53 1685
4444.16 1691
4444.79 1766
4445.42 1769
4446.05 1799
4446.68 1696
4447.30 1782
4447.93 1856
4448.56 1819
4449.19 1814
4449.82 1862
4450.45 1761
4451.08 1810
4451.71 1819
4452.34 1835
4452.97 1852
4453.60 1945
4454.23 1852
4454.86 1725
4455.49 1787
4456.12 1961
4456.75 1857
4457.38 1885
4458.01 1943
4458.64 1979
4459.27 1919
4459.90 1911
4460.53 1859
4461.16 1778
4461.79 1807
4462.42 1978
4463.05 1736
4463.68 1641
4464.31 1682
4464.94 1708
4465.57 1606
4466.20 1748
4466.83 1760
4467.46 1623
4468.09 1712
4468.72 1603
4469.35 1537
4469.98 1574
4470.61 1552
4471.24 1593
4471.87 1726
4472.50 1680
4473.13 1679
4473.77 1585
4474.40 1406
4475.03 1500
4475.66 1612
4476.29 1633
4476.92 1614
4477.55 1686
4478.18 1528
4478.82 1650
4479.45 1714
4480.08 1634
4480.71 1681
4481.34 1536
4481.97 1651
4482.60 1667
4483.24 1677
4483.87 1730
4484.50 1675
4485.13 1827
4485.76 1941
4486.39 1814
4487.03 1721
4487.66 1832
4488.29 1813
4488.92 1810
4489.55 1800
4490.19 1796
4490.82 1706
4491.45 1717
4492.08 1647
4492.71 1685
4493.35 1661
4493.98 1714
4494.61 1663
4495.24 1697
4495.88 1671
4496.51 1749
4497.14 1703
4497.77 1646
4498.41 1755
4499.04 1677
4499.67 1630
4500.31 1609
4500.94 1735
4501.57 1845
4502.20 1850
4502.84 1890
4503.47 1929
4504.10 1944
4504.74 1988
4505.37 1979
4506.00 1962
4506.64 2079
4507.27 2080
4507.90 1988
4508.54 1921
4509.17 2028
4509.80 2013
4510.44 1897
4511.07 1901
4511.70 1896
4512.34 1915
4512.97 1936
4513.60 1864
4514.24 1813
4514.87 1795
4515.51 1756
4516.14 1860
4516.77 2005
4517.41 1875
4518.04 1789
4518.68 1813
4519.31 1709
4519.94 1684
4520.58 1754
4521.21 1856
4521.85 1941
4522.48 1789
4523.12 1816
4523.75 1734
4524.39 1847
4525.02 1834
4525.65 1770
4526.29 1823
4526.92 1792
4527.56 1725
4528.19 1627
4528.83 1799
4529.46 1945
4530.10 1801
4530.73 2037
4531.37 2101
4532.00 2146
4532.64 2294
4533.27 2358
4533.91 2478
4534.54 2503
4535.18 2832
4535.81 2861
4536.45 2777
4537.09 2631
4537.72 2537
4538.36 2754
4538.99 2487
4539.63 2347
4540.26 2284
4540.90 2039
4541.53 1941
4542.17 1905
4542.81 1941
4543.44 1883
4544.08 1779
4544.71 1762
4545.35 1872
4545.99 1849
4546.62 1709
4547.26 1787
4547.89 1852
4548.53 1907
4549.17 1896
4549.80 1826
4550.44 1856
4551.08 1913
4551.71 2025
4552.35 2069
4552.98 2129
4553.62 2185
4554.26 2175
4554.89 2101
4555.53 1994
4556.17 1947
4556.80 2087
4557.44 2214
4558.08 2064
4558.72 1939
4559.35 1813
4559.99 2052
4560.63 1913
4561.26 1799
4561.90 1754
4562.54 1715
4563.17 1821
4563.81 1821
4564.45 1933
4565.09 1803
4565.72 1774
4566.36 1914
4567.00 1782
4567.64 1933
4568.27 1834
4568.91 1714
4569.55 1855
4570.19 1881
4570.82 1739
4571.46 1861
4572.10 1875
4572.74 2001
4573.38 1941
4574.01 1827
4574.65 1880
4575.29 1889
4575.93 1838
4576.57 1829
4577.20 1841
4577.84 1652
4578.48 1848
4579.12 1815
4579.76 1677
4580.40 1599
4581.04 1651
4581.67 1682
4582.31 1739
4582.95 1676
4583.59 1737
4584.23 1692
4584.87 1747
4585.51 1842
4586.14 1729
4586.78 1855
4587.42 1694
4588.06 1659
4588.70 1759
4589.34 1890
4589.98 1868
4590.62 2051
4591.26 1968
4591.90 1974
4592.54 1927
4593.17 1987
4593.81 2021
4594.45 2094
4595.09 2080
4595.73 2276
4596.37 2241
4597.01 2066
4597.65 2089
4598.29 2009
4598.93 2027
4599.57 1925
4600.21 1906
4600.85 1857
4601.49 1712
4602.13 1811
4602.77 1747
4603.41 1839
4604.05 1935
4604.69 1732
4605.33 1863
4605.97 1953
4606.61 1800
4607.25 1836
4607.89 1862
4608.53 1961
4609.17 2016
4609.81 2080
4610.45 2068
4611.09 2001
4611.73 1951
4612.38 1994
4613.02 1885
4613.66 2025
4614.30 1972
4614.94 1914
4615.58 1865
4616.22 1917
4616.86 1878
4617.50 1784
4618.14 1860
4618.78 1934
4619.43 1874
4620.07 1824
4620.71 1831
4621.35 1758
4621.99 1718
4622.63 1759
4623.27 1724
4623.91 1780
4624.56 1778
4625.20 1761
4625.84 1761
4626.48 1651
4627.12 1830
4627.76 1706
4628.41 1722
4629.05 1735
4629.69 1760
4630.33 1733
4630.97 1836
4631.62 1780
4632.26 1837
4632.90 1691
4633.54 1868
4634.18 1664
4634.83 1589
4635.47 1722
4636.11 1795
4636.75 1850
4637.40 1761
4638.04 1964
4638.68 1892
4639.32 1815
4639.97 1984
4640.61 2018
4641.25 1908
4641.89 2009
4642.54 1963
4643.18 1979
4643.82 1991
4644.46 1906
4645.11 1972
4645.75 1969
4646.39 1865
4647.04 1884
4647.68 1836
4648.32 1912
4648.97 1809
4649.61 1804
4650.25 1693
4650.90 1729
4651.54 1748
4652.18 1712
4652.83 1756
4653.47 1795
4654.11 1929
4654.76 1893
4655.40 1929
4656.04 1818
4656.69 1642
4657.33 1826
4657.98 1878
4658.62 1833
4659.26 1805
4659.91 1697
4660.55 1776
4661.20 1841
4661.84 1779
4662.48 1655
4663.13 1603
4663.77 1768
4664.42 1687
4665.06 1697
4665.71 1625
4666.35 1647
4666.99 1682
4667.64 1696
4668.28 1611
4668.93 1751
4669.57 1764
4670.22 1594
4670.86 1722
4671.51 1702
4672.15 1701
4672.80 1614
4673.44 1687
4674.09 1529
4674.73 1593
4675.38 1556
4676.02 1578
4676.67 1554
4677.31 1705
4677.96 1654
4678.60 1743
4679.25 1762
4679.89 1811
4680.54 1712
4681.18 1722
4681.83 1681
4682.47 1764
4683.12 1700
4683.77 1701
4684.41 1762
4685.06 1673
4685.70 1798
4686.35 1753
4686.99 1650
4687.64 1664
4688.29 1722
4688.93 1849
4689.58 1777
4690.22 1683
4690.87 1816
4691.52 1806
4692.16 1645
4692.81 1594
4693.45 1688
4694.10 1775
4694.75 1684
4695.39 1638
4696.04 1696
4696.69 1717
4697.33 1749
4697.98 1664
4698.63 1721
4699.27 1727
4699.92 1768
4700.57 1685
4701.21 1902
4701.86 1878
4702.51 2049
4703.15 2053
4703.80 1971
4704.45 1829
4705.10 1789
4705.74 1774
4706.39 1907
4707.04 1932
4707.68 1719
4708.33 1640
4708.98 1665
4709.63 1618
4710.27 1706
4710.92 1795
4711.57 1804
4712.22 1785
4712.86 1843
4713.51 1780
4714.16 1852
4714.81 1756
4715.45 1705
4716.10 1834
4716.75 1715
4717.40 1762
4718.05 1663
4718.69 1804
4719.34 1732
4719.99 1731
4720.64 1794
4721.29 1757
4721.94 1696
4722.58 1647
4723.23 1656
4723.88 1834
4724.53 1862
4725.18 1799
4725.83 1746
4726.47 1631
4727.12 1738
4727.77 1742
4728.42 1730
4729.07 1868
4729.72 1717
4730.37 1833
4731.02 1721
4731.66 1682
4732.31 1598
4732.96 1623
4733.61 1649
4734.26 1617
4734.91 1706
4735.56 1734
4736.21 1744
4736.86 1664
4737.51 1567
4738.16 1603
4738.81 1684
4739.45 1751
4740.10 1714
4740.75 1839
4741.40 1705
4742.05 1756
4742.70 1828
4743.35 1717
4744.00 1756
4744.65 1867
4745.30 1867
4745.95 1673
4746.60 1660
4747.25 1709
4747.90 1687
4748.55 1784
4749.20 1683
4749.85 1781
4750.50 1812
4751.15 1758
4751.80 1799
4752.45 1874
4753.10 1858
4753.75 1824
4754.40 1979
4755.05 1869
4755.71 1846
4756.36 1833
4757.01 1818
4757.66 2064
4758.31 1940
4758.96 1944
4759.61 1816
4760.26 1790
4760.91 1810
4761.56 1870
4762.21 1824
4762.86 1658
4763.52 1584
4764.17 1643
4764.82 1678
4765.47 1680
4766.12 1659
4766.77 1655
4767.42 1743
4768.07 1809
4768.73 1785
4769.38 1759
4770.03 1832
4770.68 1691
4771.33 1810
4771.98 1900
4772.64 1877
4773.29 1854
4773.94 1718
4774.59 1667
4775.24 1652
4775.89 1675
4776.55 1678
4777.20 1789
4777.85 1669
4778.50 1660
4779.15 1604
4779.81 1512
4780.46 1706
4781.11 1743
4781.76 1733
4782.42 1620
4783.07 1578
4783.72 1752
4784.37 1733
4785.03 1842
4785.68 1791
4786.33 1758
4786.98 1800
4787.64 1890
4788.29 1735
4788.94 1745
4789.60 1702
4790.25 1634
4790.90 1683
4791.55 1726
4792.21 1663
4792.86 1745
4793.51 1666
4794.17 1815
4794.82 1772
4795.47 1711
4796.13 1669
4796.78 1700
4797.43 1661
4798.09 1721
4798.74 1693
4799.39 1717
4800.05 1689
4800.70 1642
4801.36 1650
4802.01 1703
4802.66 1673
4803.32 1696
4803.97 1837
4804.62 1642
4805.28 1699
4805.93 1684
4806.59 1636
4807.24 1618
4807.89 1624
4808.55 1585
4809.20 1601
4809.86 1606
4810.51 1624
4811.17 1551
4811.82 1689
4812.47 1697
4813.13 1715
4813.78 1724
4814.44 1662
4815.09 1729
4815.75 1664
4816.40 1696
4817.06 1650
4817.71 1808
4818.37 1766
4819.02 1705
4819.68 1751
4820.33 1560
4820.99 1713
4821.64 1732
4822.30 1814
4822.95 1808
4823.61 1889
4824.26 1882
4824.92 1681
4825.57 1930
4826.23 2040
4826.88 1927
4827.54 1993
4828.19 1941
4828.85 2009
4829.51 1857
4830.16 1819
4830.82 1990
4831.47 2032
4832.13 1984
4832.78 1971
4833.44 2005
4834.10 1853
4834.75 1827
4835.41 1922
4836.06 2014
4836.72 1946
4837.38 1977
4838.03 2057
4838.69 2049
4839.34 2077
4840.00 2137
4840.66 2141
4841.31 2177
4841.97 2205
4842.63 2302
4843.28 2262
4843.94 2247
4844.60 2153
4845.25 2167
4845.91 2274
4846.57 2224
4847.22 2109
4847.88 2024
4848.54 2113
4849.19 2141
4849.85 2038
4850.51 2035
4851.17 2127
4851.82 2096
4852.48 2392
4853.14 2251
4853.79 2230
4854.45 2353
4855.11 2285
4855.77 2238
4856.42 2306
4857.08 2246
4857.74 2401
4858.40 2120
4859.05 2362
4859.71 2430
4860.37 2345
4861.03 2456
4861.68 2369
4862.34 2316
4863.00 2317
4863.66 2441
4864.32 2337
4864.97 2302
4865.63 2389
4866.29 2194
4866.95 2490
4867.61 2481
4868.26 2484
4868.92 2607
4869.58 2490
4870.24 2390
4870.90 2257
4871.56 2304
4872.21 2217
4872.87 2276
4873.53 2244
4874.19 2275
4874.85 2350
4875.51 2272
4876.17 2066
4876.83 2146
4877.48 2210
4878.14 2203
4878.80 2187
4879.46 2129
4880.12 2196
4880.78 2093
4881.44 2300
4882.10 2343
4882.76 2238
4883.42 2278
4884.08 2271
4884.73 2252
4885.39 2180
4886.05 2102
4886.71 2102
4887.37 2060
4888.03 2045
4888.69 1950
4889.35 2042
4890.01 2036
4890.67 1955
4891.33 1962
4891.99 1969
4892.65 1887
4893.31 1955
4893.97 2074
4894.63 2037
4895.29 2153
4895.95 2216
4896.61 2011
4897.27 2021
4897.93 2066
4898.59 2006
4899.25 1906
4899.91 1896
4900.57 1901
4901.23 1855
4901.89 1728
4902.55 1890
4903.21 1771
4903.88 1739
4904.54 1772
4905.20 1807
4905.86 1889
4906.52 1785
4907.18 1786
4907.84 1825
4908.50 1772
4909.16 1756
4909.82 1738
4910.48 1846
4911.15 1797
4911.81 1772
4912.47 1754
4913.13 1749
4913.79 1725
4914.45 1674
4915.11 1687
4915.77 1654
4916.44 1724
4917.10 1735
4917.76 1724
4918.42 1638
4919.08 1639
4919.74 1702
4920.41 1692
4921.07 1723
4921.73 1767
4922.39 1709
4923.05 1508
4923.72 1570
4924.38 1642
4925.04 1559
4925.70 1585
4926.36 1589
4927.03 1682
4927.69 1594
4928.35 1596
4929.01 1545
4929.67 1641
4930.34 1664
4931.00 1621
4931.66 1682
4932.32 1707
4932.99 1737
4933.65 1589
4934.31 1680
4934.98 1830
4935.64 1776
4936.30 1657
4936.96 1698
4937.63 1642
4938.29 1621
4938.95 1610
4939.62 1653
4940.28 1640
4940.94 1692
4941.61 1648
4942.27 1532
4942.93 1580
4943.60 1560
4944.26 1532
4944.92 1594
4945.59 1535
4946.25 1581
4946.91 1561
4947.58 1556
4948.24 1574
4948.90 1696
4949.57 1569
4950.23 1575
4950.89 1576
4951.56 1633
4952.22 1496
4952.89 1539
4953.55 1551
4954.21 1594
4954.88 1506
4955.54 1506
4956.21 1527
4956.87 1520
4957.53 1517
4958.20 1485
4958.86 1536
4959.53 1543
4960.19 1570
4960.86 1546
4961.52 1556
4962.19 1507
4962.85 1535
4963.52 1586
4964.18 1590
4964.84 1606
4965.51 1654
4966.17 1601
4966.84 1574
4967.50 1600
4968.17 1579
4968.83 1628
4969.50 1837
4970.16 1790
4970.83 1664
4971.49 1662
4972.16 1532
4972.82 1519
4973.49 1607
4974.16 1596
4974.82 1626
4975.49 1599
4976.15 1574
4976.82 1665
4977.48 1652
4978.15 1577
4978.81 1582
4979.48 1643
4980.15 1504
4980.81 1581
4981.48 1623
4982.14 1620
4982.81 1703
4983.48 1644
4984.14 1674
4984.81 1673
4985.47 1634
4986.14 1612
4986.81 1524
4987.47 1601
4988.14 1731
4988.80 1618
4989.47 1646
4990.14 1555
4990.80 1563
4991.47 1580
4992.14 1663
4992.80 1619
4993.47 1573
4994.14 1552
4994.80 1649
4995.47 1612
4996.14 1476
4996.80 1535
4997.47 1577
4998.14 1459
4998.81 1442
4999.47 1633
5000.14 1464
5000.81 1390
5001.47 1414
5002.14 1517
5002.81 1529
5003.48 1493
5004.14 1554
5004.81 1471
5005.48 1487
5006.15 1598
5006.81 1617
5007.48 1590
5008.15 1564
5008.82 1484
5009.48 1574
5010.15 1600
5010.82 1628
5011.49 1628
5012.16 1639
5012.82 1627
5013.49 1490
5014.16 1479
5014.83 1597
5015.50 1585
5016.16 1583
5016.83 1560
5017.50 1554
5018.17 1567
5018.84 1494
5019.50 1605
5020.17 1645
5020.84 1662
5021.51 1554
5022.18 1669
5022.85 1718
5023.52 1662
5024.19 1779
5024.85 1812
5025.52 1943
5026.19 2025
5026.86 2136
5027.53 2024
5028.20 1997
5028.87 2137
5029.54 2068
5030.21 1958
5030.87 1889
5031.54 1859
5032.21 1789
5032.88 1691
5033.55 1659
5034.22 1616
5034.89 1562
5035.56 1527
5036.23 1653
5036.90 1562
5037.57 1535
5038.24 1534
5038.91 1533
5039.58 1488
5040.25 1456
5040.92 1568
5041.59 1681
5042.26 1508
5042.93 1472
5043.60 1479
5044.27 1639
5044.94 1719
5045.61 1753
5046.28 1631
5046.95 1546
5047.62 1633
5048.29 1738
5048.96 1817
5049.63 1721
5050.30 1720
5050.97 1749
5051.64 1681
5052.31 1489
5052.98 1526
5053.65 1611
5054.32 1657
5054.99 1663
5055.66 1501
5056.34 1632
5057.01 1645
5057.68 1513
5058.35 1411
5059.02 1455
5059.69 1484
5060.36 1495
5061.03 1499
5061.70 1488
5062.38 1494
5063.05 1509
5063.72 1484
5064.39 1468
5065.06 1474
5065.73 1541
5066.40 1570
5067.08 1594
5067.75 1623
5068.42 1660
5069.09 1553
5069.76 1498
5070.43 1581
5071.11 1468
5071.78 1549
5072.45 1662
5073.12 1615
5073.79 1419
5074.47 1509
5075.14 1490
5075.81 1445
5076.48 1504
5077.15 1483
5077.83 1603
5078.50 1565
5079.17 1553
5079.84 1617
5080.52 1602
5081.19 1611
5081.86 1622
5082.53 1618
5083.21 1630
5083.88 1573
5084.55 1651
5085.22 1691
5085.90 1677
5086.57 1807
5087.24 1584
5087.92 1575
5088.59 1539
5089.26 1543
5089.93 1557
5090.61 1553
5091.28 1698
5091.95 1632
5092.63 1559
5093.30 1653
5093.97 1715
5094.65 1822
5095.32 1799
5095.99 1785
5096.67 1616
5097.34 1652
5098.02 1789
5098.69 1702
5099.36 1702
5100.04 1569
5100.71 1598
5101.38 1620
5102.06 1578
5102.73 1580
5103.41 1514
5104.08 1560
5104.75 1609
5105.43 1603
5106.10 1546
5106.78 1573
5107.45 1642
5108.12 1742
5108.80 1662
5109.47 1634
5110.15 1596
5110.82 1561
5111.50 1582
5112.17 1704
5112.85 1668
5113.52 1570
5114.20 1520
5114.87 1508
5115.54 1599
5116.22 1605
5116.89 1516
5117.57 1479
5118.24 1552
5118.92 1506
5119.59 1530
5120.27 1615
5120.94 1616
5121.62 1620
5122.30 1584
5122.97 1619
5123.65 1655
5124.32 1717
5125.00 1541
5125.67 1571
5126.35 1603
5127.02 1681
5127.70 1605
5128.37 1548
5129.05 1507
5129.73 1486
5130.40 1609
5131.08 1646
5131.75 1636
5132.43 1680
5133.10 1696
5133.78 1652
5134.46 1667
5135.13 1576
5135.81 1632
5136.49 1583
5137.16 1641
5137.84 1582
5138.51 1613
5139.19 1625
5139.87 1631
5140.54 1635
5141.22 1598
5141.90 1571
5142.57 1674
5143.25 1752
5143.93 1702
5144.60 1675
5145.28 1643
5145.96 1624
5146.63 1510
5147.31 1554
5147.99 1525
5148.66 1441
5149.34 1613
5150.02 1535
5150.69 1466
5151.37 1437
5152.05 1440
5152.73 1463
5153.40 1481
5154.08 1444
5154.76 1429
5155.44 1460
5156.11 1504
5156.79 1410
5157.47 1519
5158.15 1503
5158.82 1394
5159.50 1383
5160.18 1466
5160.86 1379
5161.53 1450
5162.21 1393
5162.89 1434
5163.57 1438
5164.25 1410
5164.92 1382
5165.60 1398
5166.28 1378
5166.96 1474
5167.64 1422
5168.31 1517
5168.99 1551
5169.67 1495
5170.35 1438
5171.03 1547
5171.71 1586
5172.39 1498
5173.06 1484
5173.74 1478
5174.42 1456
5175.10 1598
5175.78 1378
5176.46 1505
5177.14 1564
5177.82 1612
5178.49 1485
5179.17 1453
5179.85 1441
5180.53 1389
5181.21 1391
5181.89 1489
5182.57 1580
5183.25 1469
5183.93 1548
5184.61 1522
5185.29 1429
5185.97 1451
5186.64 1475
5187.32 1448
5188.00 1427
5188.68 1503
5189.36 1380
5190.04 1443
5190.72 1474
5191.40 1396
5192.08 1434
5192.76 1378
5193.44 1374
5194.12 1424
5194.80 1486
5195.48 1454
5196.16 1414
5196.84 1380
5197.52 1449
5198.20 1513
5198.88 1487
5199.56 1464
5200.24 1430
5200.92 1417
5201.60 1505
5202.28 1521
5202.96 1404
5203.65 1517
5204.33 1476
5205.01 1514
5205.69 1455
5206.37 1395
5207.05 1495
5207.73 1509
5208.41 1411
5209.09 1402
5209.77 1502
5210.45 1505
5211.13 1471
5211.82 1552
5212.50 1638
5213.18 1657
5213.86 1670
5214.54 1647
5215.22 1648
5215.90 1555
5216.58 1497
5217.27 1566
5217.95 1545
5218.63 1544
5219.31 1548
5219.99 1571
5220.67 1588
5221.36 1520
5222.04 1409
5222.72 1666
5223.40 1627
5224.08 1527
5224.77 1573
5225.45 1462
5226.13 1523
5226.81 1581
5227.49 1643
5228.18 1780
5228.86 1688
5229.54 1606
5230.22 1575
5230.91 1515
5231.59 1522
5232.27 1553
5232.95 1521
5233.63 1482
5234.32 1425
5235.00 1478
5235.68 1451
5236.37 1469
5237.05 1537
5237.73 1670
5238.41 1601
5239.10 1555
5239.78 1546
5240.46 1476
5241.15 1560
5241.83 1602
5242.51 1560
5243.20 1589
5243.88 1499
5244.56 1406
5245.24 1535
5245.93 1643
5246.61 1479
5247.29 1479
5247.98 1609
5248.66 1625
5249.35 1560
5250.03 1629
5250.71 1720
5251.40 1641
5252.08 1572
5252.76 1672
5253.45 1723
5254.13 1691
5254.82 1669
5255.50 1716
5256.18 1755
5256.87 1599
5257.55 1462
5258.24 1518
5258.92 1459
5259.60 1600
5260.29 1573
5260.97 1455
5261.66 1402
5262.34 1383
5263.03 1501
5263.71 1521
5264.40 1579
5265.08 1532
5265.76 1554
5266.45 1553
5267.13 1514
5267.82 1647
5268.50 1528
5269.19 1640
5269.87 1686
5270.56 1683
5271.24 1673
5271.93 1598
5272.61 1741
5273.30 1622
5273.98 1599
5274.67 1611
5275.35 1698
5276.04 1682
5276.72 1579
5277.41 1562
5278.10 1564
5278.78 1622
5279.47 1574
5280.15 1589
5280.84 1493
5281.52 1548
5282.21 1592
5282.89 1635
5283.58 1677
5284.27 1816
5284.95 1723
5285.64 1813
5286.32 1741
5287.01 1758
5287.70 1788
5288.38 1779
5289.07 1715
5289.75 1551
5290.44 1630
5291.13 1679
5291.81 1640
5292.50 1577
5293.19 1476
5293.87 1583
5294.56 1512
5295.25 1673
5295.93 1601
5296.62 1572
5297.31 1519
5297.99 1528
5298.68 1598
5299.37 1593
5300.05 1607
5300.74 1697
5301.43 1597
5302.11 1690
5302.80 1588
5303.49 1561
5304.18 1559
5304.86 1597
5305.55 1561
5306.24 1611
5306.92 1565
5307.61 1625
5308.30 1569
5308.99 1623
5309.67 1627
5310.36 1566
5311.05 1590
5311.74 1471
5312.42 1506
5313.11 1564
5313.80 1549
5314.49 1512
5315.18 1604
5315.86 1461
5316.55 1446
5317.24 1564
5317.93 1636
5318.62 1619
5319.30 1568
5319.99 1645
5320.68 1598
5321.37 1634
5322.06 1716
5322.74 1599
5323.43 1621
5324.12 1668
5324.81 1743
5325.50 1738
5326.19 1723
5326.88 1696
5327.56 1654
5328.25 1518
5328.94 1591
5329.63 1639
5330.32 1613
5331.01 1570
5331.70 1627
5332.39 1497
5333.07 1597
5333.76 1520
5334.45 1512
5335.14 1639
5335.83 1627
5336.52 1760
5337.21 1649
5337.90 1727
5338.59 1628
5339.28 1639
5339.97 1653
5340.66 1633
5341.35 1613
5342.04 1652
5342.73 1648
5343.42 1756
5344.10 1635
5344.79 1682
5345.48 1717
5346.17 1666
5346.86 1683
5347.55 1746
5348.24 1820
5348.93 1809
5349.62 1706
5350.31 1731
5351.00 1850
5351.69 1976
5352.39 2113
5353.08 2252
5353.77 2319
5354.46 2353
5355.15 2387
5355.84 2280
5356.53 2375
5357.22 2339
5357.91 2199
5358.60 2139
5359.29 2032
5359.98 1962
5360.67 1945
5361.36 1736
5362.05 1638
5362.74 1605
5363.44 1590
5364.13 1646
5364.82 1605
5365.51 1538
5366.20 1680
5366.89 1586
5367.58 1545
5368.27 1673
5368.96 1675
5369.66 1575
5370.35 1573
5371.04 1627
5371.73 1592
5372.42 1585
5373.11 1603
5373.81 1620
5374.50 1532
5375.19 1415
5375.88 1536
5376.57 1429
5377.26 1476
5377.96 1418
5378.65 1414
5379.34 1430
5380.03 1527
5380.72 1443
5381.42 1505
5382.11 1585
5382.80 1548
5383.49 1583
5384.18 1460
5384.88 1589
5385.57 1423
5386.26 1464
5386.95 1471
5387.65 1491
5388.34 1480
5389.03 1411
5389.72 1448
5390.42 1454
5391.11 1498
5391.80 1576
5392.50 1463
5393.19 1503
5393.88 1532
5394.57 1495
5395.27 1645
5395.96 1566
5396.65 1591
5397.35 1557
5398.04 1555
5398.73 1509
5399.43 1499
5400.12 1587
5400.81 1669
5401.51 1570
5402.20 1549
5402.89 1397
5403.59 1430
5404.28 1481
5404.97 1452
5405.67 1545
5406.36 1511
5407.06 1494
5407.75 1589
5408.44 1669
5409.14 1634
5409.83 1614
5410.53 1658
5411.22 1623
5411.91 1533
5412.61 1506
5413.30 1635
5414.00 1477
5414.69 1559
5415.38 1510
5416.08 1478
5416.77 1578
5417.47 1448
5418.16 1525
5418.86 1464
5419.55 1437
5420.25 1450
5420.94 1491
5421.64 1562
5422.33 1581
5423.03 1470
5423.72 1619
5424.41 1568
5425.11 1555
5425.80 1531
5426.50 1515
5427.19 1605
5427.89 1579
5428.59 1580
5429.28 1635
5429.98 1622
5430.67 1564
5431.37 1477
5432.06 1490
5432.76 1556
5433.45 1458
5434.15 1414
5434.84 1605
5435.54 1610
5436.23 1559
5436.93 1605
5437.63 1657
5438.32 1606
5439.02 1460
5439.71 1565
5440.41 1638
5441.11 1502
5441.80 1636
5442.50 1666
5443.19 1603
5443.89 1644
5444.59 1550
5445.28 1657
5445.98 1724
5446.68 1680
5447.37 1734
5448.07 1808
5448.76 1816
5449.46 1923
5450.16 1961
5450.85 2125
5451.55 2095
5452.25 2203
5452.94 2191
5453.64 2138
5454.34 2164
5455.03 2230
5455.73 2059
5456.43 1985
5457.13 1728
5457.82 1811
5458.52 1866
5459.22 1754
5459.91 1835
5460.61 1850
5461.31 1835
5462.01 1846
5462.70 1757
5463.40 1763
5464.10 1856
5464.80 1942
5465.49 1817
5466.19 1826
5466.89 1910
5467.59 1952
5468.28 2034
5468.98 2070
5469.68 2118
5470.38 2063
5471.07 2091
5471.77 1949
5472.47 1842
5473.17 1880
5473.87 1949
5474.56 1964
5475.26 1937
5475.96 1855
5476.66 1926
5477.36 1831
5478.06 1824
5478.75 1916
5479.45 1920
5480.15 1922
5480.85 2154
5481.55 2126
5482.25 2024
5482.95 2150
5483.64 2284
5484.34 2434
5485.04 2466
5485.74 2295
5486.44 2399
5487.14 2438
5487.84 2421
5488.54 2263
5489.23 2318
5489.93 2207
5490.63 2027
5491.33 2072
5492.03 2219
5492.73 2190
5493.43 2185
5494.13 2159
5494.83 2145
5495.53 2326
5496.23 2193
5496.93 2205
5497.63 2142
5498.33 2182
5499.03 2257
5499.73 2227
5500.43 2282
5501.13 2390
5501.83 2337
5502.53 2522
5503.23 2925
5503.93 2931
5504.63 3142
5505.33 3216
5506.03 3242
5506.73 3210
5507.43 3138
5508.13 2926
5508.83 2943
5509.53 2658
5510.23 2415
5510.93 2382
5511.63 2315
5512.33 2229
5513.03 2124
5513.73 2217
5514.43 2219
5515.13 2245
5515.83 2174
5516.53 2209
5517.23 2118
5517.93 1859
5518.64 2016
5519.34 2075
5520.04 2071
5520.74 2028
5521.44 2082
5522.14 1966
5522.84 2060
5523.54 1931
5524.24 2014
5524.95 2103
5525.65 1983
5526.35 2005
5527.05 1910
5527.75 1878
5528.45 1902
5529.15 1913
5529.86 1793
5530.56 1737
5531.26 1636
5531.96 1553
5532.66 1607
5533.36 1518
5534.07 1631
5534.77 1590
5535.47 1596
5536.17 1572
5536.87 1612
5537.58 1615
5538.28 1591
5538.98 1633
5539.68 1649
5540.39 1696
5541.09 1652
5541.79 1605
5542.49 1605
5543.20 1604
5543.90 1528
5544.60 1457
5545.30 1586
5546.01 1489
5546.71 1625
5547.41 1615
5548.11 1606
5548.82 1508
5549.52 1673
5550.22 1644
5550.93 1561
5551.63 1613
5552.33 1676
5553.03 1572
5553.74 1652
5554.44 1687
5555.14 1705
5555.85 1567
5556.55 1518
5557.25 1479
5557.96 1471
5558.66 1570
5559.36 1641
5560.07 1510
5560.77 1480
5561.48 1517
5562.18 1507
5562.88 1574
5563.59 1535
5564.29 1562
5564.99 1594
5565.70 1455
5566.40 1486
5567.11 1631
5567.81 1614
5568.51 1485
5569.22 1468
5569.92 1526
5570.63 1465
5571.33 1511
5572.04 1501
5572.74 1570
5573.44 1475
5574.15 1529
5574.85 1490
5575.56 1470
5576.26 1470
5576.97 1537
5577.67 1571
5578.38 1555
5579.08 1505
5579.79 1680
5580.49 1612
5581.20 1483
5581.90 1578
5582.61 1532
5583.31 1532
5584.02 1419
5584.72 1458
5585.43 1494
5586.13 1457
5586.84 1448
5587.54 1540
5588.25 1467
5588.95 1514
5589.66 1486
5590.36 1443
5591.07 1512
5591.77 1509
5592.48 1539
5593.19 1539
5593.89 1489
5594.60 1427
5595.30 1449
5596.01 1469
5596.71 1495
5597.42 1421
5598.13 1458
5598.83 1454
5599.54 1495
5600.24 1527
5600.95 1516
5601.66 1500
5602.36 1455
5603.07 1510
5603.78 1431
5604.48 1554
5605.19 1421
5605.89 1472
5606.60 1487
5607.31 1449
5608.01 1346
5608.72 1346
5609.43 1414
5610.13 1430
5610.84 1281
5611.55 1373
5612.25 1464
5612.96 1482
5613.67 1400
5614.38 1383
5615.08 1286
5615.79 1294
5616.50 1286
5617.20 1439
5617.91 1506
5618.62 1441
5619.33 1449
5620.03 1356
5620.74 1450
5621.45 1453
5622.15 1432
5622.86 1362
5623.57 1439
5624.28 1527
5624.99 1454
5625.69 1358
5626.40 1290
5627.11 1391
5627.82 1457
5628.52 1481
5629.23 1454
5629.94 1411
5630.65 1432
5631.36 1372
5632.06 1483
5632.77 1393
5633.48 1430
5634.19 1529
5634.90 1420
5635.61 1381
5636.31 1381
5637.02 1342
5637.73 1417
5638.44 1471
5639.15 1413
5639.86 1390
5640.56 1397
5641.27 1384
5641.98 1421
5642.69 1484
5643.40 1505
5644.11 1521
5644.82 1490
5645.53 1513
5646.24 1571
5646.94 1549
5647.65 1529
5648.36 1464
5649.07 1597
5649.78 1496
5650.49 1452
5651.20 1483
5651.91 1530
5652.62 1490
5653.33 1499
5654.04 1556
5654.75 1442
5655.46 1303
5656.17 1427
5656.88 1454
5657.59 1400
5658.30 1425
5659.01 1397
5659.71 1578
5660.42 1520
5661.13 1477
5661.84 1557
5662.55 1534
5663.26 1666
5663.97 1565
5664.69 1553
5665.40 1645
5666.11 1451
5666.82 1553
5667.53 1535
5668.24 1504
5668.95 1480
5669.66 1548
5670.37 1415
5671.08 1451
5671.79 1466
5672.50 1549
5673.21 1624
5673.92 1537
5674.63 1699
5675.34 1745
5676.05 1731
5676.76 1690
5677.48 1516
5678.19 1686
5678.90 1695
5679.61 1633
5680.32 1652
5681.03 1561
5681.74 1460
5682.45 1480
5683.16 1526
5683.88 1452
5684.59 1435
5685.30 1497
5686.01 1496
5686.72 1478
5687.43 1515
5688.15 1523
5688.86 1414
5689.57 1368
5690.28 1366
5690.99 1484
5691.70 1534
5692.42 1394
5693.13 1401
5693.84 1387
5694.55 1405
5695.26 1387
5695.98 1441
5696.69 1552
5697.40 1529
5698.11 1452
5698.82 1441
5699.54 1389
5700.25 1399
5700.96 1423
5701.67 1413
5702.39 1388
5703.10 1300
5703.81 1287
5704.52 1282
5705.24 1329
5705.95 1420
5706.66 1431
5707.38 1390
5708.09 1387
5708.80 1358
5709.51 1309
5710.23 1346
5710.94 1373
5711.65 1403
5712.37 1341
5713.08 1331
5713.79 1344
5714.51 1356
5715.22 1387
5715.93 1368
5716.65 1362
5717.36 1386
5718.07 1389
5718.79 1361
5719.50 1275
5720.21 1354
5720.93 1301
5721.64 1391
5722.36 1292
5723.07 1416
5723.78 1433
5724.50 1403
5725.21 1391
5725.92 1323
5726.64 1312
5727.35 1461
5728.07 1381
5728.78 1384
5729.50 1490
5730.21 1667
5730.92 1686
5731.64 1748
5732.35 1587
5733.07 1703
5733.78 1665
5734.50 1647
5735.21 1662
5735.93 1738
5736.64 1715
5737.35 1584
5738.07 1646
5738.78 1503
5739.50 1529
5740.21 1522
5740.93 1508
5741.64 1555
5742.36 1387
5743.07 1404
5743.79 1367
5744.50 1405
5745.22 1383
5745.93 1339
5746.65 1339
5747.37 1377
5748.08 1388
5748.80 1251
5749.51 1281
5750.23 1336
5750.94 1371
5751.66 1351
5752.37 1368
5753.09 1359
5753.81 1334
5754.52 1336
5755.24 1408
5755.95 1461
5756.67 1531
5757.38 1645
5758.10 1722
5758.82 1612
5759.53 1638
5760.25 1714
5760.96 1703
5761.68 1621
5762.40 1620
5763.11 1665
5763.83 1572
5764.55 1351
5765.26 1506
5765.98 1451
5766.70 1432
5767.41 1435
5768.13 1541
5768.85 1368
5769.56 1437
5770.28 1432
5771.00 1494
5771.71 1491
5772.43 1464
5773.15 1486
5773.86 1617
5774.58 1508
5775.30 1426
5776.01 1388
5776.73 1472
5777.45 1404
5778.17 1486
5778.88 1486
5779.60 1431
5780.32 1509
5781.04 1465
5781.75 1385
5782.47 1478
5783.19 1456
5783.91 1500
5784.62 1476
5785.34 1458
5786.06 1465
5786.78 1536
5787.49 1554
5788.21 1556
5788.93 1543
5789.65 1541
5790.37 1571
5791.08 1614
5791.80 1590
5792.52 1401
5793.24 1579
5793.96 1589
5794.68 1649
5795.39 1632
5796.11 1615
5796.83 1620
5797.55 1618
5798.27 1670
5798.99 1742
5799.70 1659
5800.42 1637
5801.14 1793
5801.86 1911
5802.58 2073
5803.30 2225
5804.02 2401
5804.74 2392
5805.45 2477
5806.17 2341
5806.89 2448
5807.61 2399
5808.33 2213
5809.05 2183
5809.77 2034
5810.49 1980
5811.21 1760
5811.93 1719
5812.65 1757
5813.37 1730
5814.09 1660
5814.81 1682
5815.52 1669
5816.24 1643
5816.96 1774
5817.68 1769
5818.40 1712
5819.12 1767
5819.84 1758
5820.56 1725
5821.28 1766
5822.00 1703
5822.72 1645
5823.44 1566
5824.16 1675
5824.88 1738
5825.60 1632
5826.32 1609
5827.04 1679
5827.76 1618
5828.48 1607
5829.21 1546
5829.93 1487
5830.65 1497
5831.37 1387
5832.09 1456
5832.81 1477
5833.53 1549
5834.25 1541
5834.97 1527
5835.69 1603
5836.41 1555
5837.13 1567
5837.85 1444
5838.57 1514
5839.30 1491
5840.02 1494
5840.74 1616
5841.46 1630
5842.18 1586
5842.90 1613
5843.62 1560
5844.34 1522
5845.07 1658
5845.79 1679
5846.51 1562
5847.23 1533
5847.95 1488
5848.67 1556
5849.39 1548
5850.12 1462
5850.84 1433
5851.56 1492
5852.28 1350
5853.00 1458
5853.73 1463
5854.45 1479
5855.17 1411
5855.89 1448
5856.61 1480
5857.34 1446
5858.06 1540
5858.78 1485
5859.50 1369
5860.23 1468
5860.95 1608
5861.67 1555
5862.39 1490
5863.11 1339
5863.84 1415
5864.56 1496
5865.28 1470
5866.01 1467
5866.73 1425
5867.45 1471
5868.17 1434
5868.90 1387
5869.62 1353
5870.34 1379
5871.07 1448
5871.79 1450
5872.51 1431
5873.23 1449
5873.96 1388
5874.68 1412
5875.40 1456
5876.13 1437
5876.85 1437
5877.57 1523
5878.30 1451
5879.02 1407
5879.74 1487
5880.47 1434
5881.19 1419
5881.92 1435
5882.64 1529
5883.36 1521
5884.09 1475
5884.81 1440
5885.53 1488
5886.26 1481
5886.98 1537
5887.71 1598
5888.43 1488
5889.15 1590
5889.88 1498
5890.60 1483
5891.33 1583
5892.05 1521
5892.78 1392
5893.50 1390
5894.23 1415
5894.95 1467
5895.67 1325
5896.40 1359
5897.12 1422
5897.85 1451
5898.57 1468
5899.30 1459
5900.02 1489
5900.75 1490
5901.47 1442
5902.20 1459
5902.92 1456
5903.65 1457
5904.37 1329
5905.10 1413
5905.82 1612
5906.55 1464
5907.27 1387
5908.00 1543
5908.72 1591
5909.45 1421
5910.17 1518
5910.90 1576
5911.62 1627
5912.35 1463
5913.08 1505
5913.80 1492
5914.53 1497
5915.25 1529
5915.98 1556
5916.70 1579
5917.43 1541
5918.16 1547
5918.88 1673
5919.61 1580
5920.33 1516
5921.06 1565
5921.79 1624
5922.51 1462
5923.24 1518
5923.97 1552
5924.69 1582
5925.42 1584
5926.14 1617
5926.87 1617
5927.60 1614
5928.32 1584
5929.05 1693
5929.78 1734
5930.50 1688
5931.23 1638
5931.96 1805
5932.68 1810
5933.41 1701
5934.14 1643
5934.86 1749
5935.59 1724
5936.32 1722
5937.05 1774
5937.77 1799
5938.50 1802
5939.23 1827
5939.95 1869
5940.68 1895
5941.41 1930
5942.14 1860
5942.86 1952
5943.59 1844
5944.32 1879
5945.05 2006
5945.77 2048
5946.50 2101
5947.23 1995
5947.96 2068
5948.68 2003
5949.41 2030
5950.14 2059
5950.87 2038
5951.60 2126
5952.32 2154
5953.05 2199
5953.78 2236
5954.51 2291
5955.24 2237
5955.96 2408
5956.69 2347
5957.42 2438
5958.15 2520
5958.88 2575
5959.61 2671
5960.33 2650
5961.06 2577
5961.79 2491
5962.52 2387
5963.25 2482
5963.98 2482
5964.71 2487
5965.44 2593
5966.16 2613
5966.89 2572
5967.62 2498
5968.35 2649
5969.08 2821
5969.81 3005
5970.54 3116
5971.27 3436
5972.00 3378
5972.73 3332
5973.46 3338
5974.18 3287
5974.91 3219
5975.64 3117
5976.37 2966
5977.10 3057
5977.83 2867
5978.56 2772
5979.29 2721
5980.02 2727
5980.75 2719
5981.48 2875
5982.21 2812
5982.94 2825
5983.67 2801
5984.40 2908
5985.13 2905
5985.86 2996
5986.59 2852
5987.32 2883
5988.05 2794
5988.78 2743
5989.51 2704
5990.24 2886
5990.97 2952
5991.70 2988
5992.43 3040
5993.16 3079
5993.89 2890
5994.62 2845
5995.35 2867
5996.09 2955
5996.82 2908
5997.55 2841
5998.28 2874
5999.01 2906
5999.74 2789
6000.47 2848
6001.20 2975
6001.93 3007
6002.66 2891
6003.39 2892
6004.13 2933
6004.86 2905
6005.59 2826
6006.32 2886
6007.05 2845
6007.78 2815
6008.51 2810
6009.25 2878
6009.98 2912
6010.71 2772
6011.44 2831
6012.17 3115
6012.90 3408
6013.64 3592
6014.37 3674
6015.10 4041
6015.83 4298
6016.56 4589
6017.29 4914
6018.03 4635
6018.76 4783
6019.49 4663
6020.22 4552
6020.96 4390
6021.69 4183
6022.42 3925
6023.15 3674
6023.88 3201
6024.62 3124
6025.35 3053
6026.08 2777
6026.81 2670
6027.55 2637
6028.28 2467
6029.01 2483
6029.75 2313
6030.48 2371
6031.21 2484
6031.94 2356
6032.68 2427
6033.41 2502
6034.14 2415
6034.88 2322
6035.61 2340
6036.34 2382
6037.07 2425
6037.81 2354
6038.54 2271
6039.27 2389
6040.01 2376
6040.74 2375
6041.47 2326
6042.21 2396
6042.94 2467
6043.68 2290
6044.41 2485
6045.14 2297
6045.88 2465
6046.61 2566
6047.34 2557
6048.08 2607
6048.81 2453
6049.55 2510
6050.28 2511
6051.01 2641
6051.75 2636
6052.48 2572
6053.22 2749
6053.95 2701
6054.68 2707
6055.42 2661
6056.15 2757
6056.89 2755
6057.62 2876
6058.36 2989
6059.09 2965
6059.83 2975
6060.56 2966
6061.29 2771
6062.03 2575
6062.76 2560
6063.50 2591
6064.23 2508
6064.97 2595
6065.70 2607
6066.44 2521
6067.17 2413
6067.91 2452
6068.64 2499
6069.38 2434
6070.11 2318
6070.85 2368
6071.58 2433
6072.32 2312
6073.06 2225
6073.79 2305
6074.53 2421
6075.26 2346
6076.00 2234
6076.73 2297
6077.47 2323
6078.20 2297
6078.94 2269
6079.68 2355
6080.41 2370
6081.15 2273
6081.88 2201
6082.62 2264
6083.35 2118
6084.09 2139
6084.83 2144
6085.56 2213
6086.30 2174
6087.04 2198
6087.77 2116
6088.51 2242
6089.24 2175
6089.98 2104
6090.72 2115
6091.45 2215
6092.19 2203
6092.93 2149
6093.66 2127
6094.40 2194
6095.14 2242
6095.87 2395
6096.61 2432
6097.35 2231
6098.08 2263
6098.82 2319
6099.56 2210
6100.29 2259
6101.03 2318
6101.77 2363
6102.51 2161
6103.24 2218
6103.98 2208
6104.72 2068
6105.46 2028
6106.19 2158
6106.93 2116
6107.67 2111
6108.41 1923
6109.14 2146
6109.88 2120
6110.62 2057
6111.36 2098
6112.09 2040
6112.83 2287
6113.57 2294
6114.31 2129
6115.04 2132
6115.78 2124
6116.52 2159
6117.26 2103
6118.00 2191
6118.73 2228
6119.47 2198
6120.21 2247
6120.95 2161
6121.69 2132
6122.43 2092
6123.16 2318
6123.90 2434
6124.64 2172
6125.38 2060
6126.12 2191
6126.86 2241
6127.60 2370
6128.33 2313
6129.07 2442
6129.81 2401
6130.55 2420
6131.29 2461
6132.03 2298
6132.77 2182
6133.51 2413
6134.25 2469
6134.98 2449
6135.72 2361
6136.46 2392
6137.20 2358
6137.94 2534
6138.68 2533
6139.42 2459
6140.16 2433
6140.90 2549
6141.64 2503
6142.38 2437
6143.12 2293
6143.86 2328
6144.60 2485
6145.34 2407
6146.08 2392
6146.82 2471
6147.56 2473
6148.30 2435
6149.04 2494
6149.78 2539
6150.52 2471
6151.26 2519
6152.00 2495
6152.74 2563
6153.48 2545
6154.22 2562
6154.96 2664
6155.70 2827
6156.44 2711
6157.18 2779
6157.92 2852
6158.66 2799
6159.40 2648
6160.14 2875
6160.88 2881
6161.62 2879
6162.36 2890
6163.10 2883
6163.85 2838
6164.59 2933
6165.33 3027
6166.07 2985
6166.81 3057
6167.55 3070
6168.29 3404
6169.03 3461
6169.77 3548
6170.51 3769
6171.26 3858
6172.00 3870
6172.74 4021
6173.48 3968
6174.22 3918
6174.96 4000
6175.70 3952
6176.45 3884
6177.19 3902
6177.93 3787
6178.67 3694
6179.41 3761
6180.16 3809
6180.90 3541
6181.64 3523
6182.38 3633
6183.12 3584
6183.87 3544
6184.61 3595
6185.35 3584
6186.09 3652
6186.83 3712
6187.58 3855
6188.32 3940
6189.06 3861
6189.80 3965
6190.55 3872
6191.29 3797
6192.03 3877
6192.77 3773
6193.52 3873
6194.26 3982
6195.00 4179
6195.74 4329
6196.49 4402
6197.23 4393
6197.97 4396
6198.72 4695
6199.46 4729
6200.20 4598
6200.94 4892
6201.69 4697
6202.43 4739
6203.17 4643
6203.92 4451
6204.66 4537
6205.40 4625
6206.15 4772
6206.89 4831
6207.63 4840
6208.38 5322
6209.12 5798
6209.87 6254
6210.61 7231
6211.35 8482
6212.10 9887
6212.84 11305
6213.58 12945
6214.33 13955
6215.07 14587
6215.82 14822
6216.56 14750
6217.30 13342
6218.05 12382
6218.79 11080
6219.54 9281
6220.28 7900
6221.02 6744
6221.77 5912
6222.51 5475
6223.26 4728
6224.00 4477
6224.75 4378
6225.49 4360
6226.24 4321
6226.98 4448
6227.73 4668
6228.47 4779
6229.21 4816
6229.96 4988
6230.70 5120
6231.45 5022
6232.19 5040
6232.94 4754
6233.68 4426
6234.43 4165
6235.17 3725
6235.92 3661
6236.67 3490
6237.41 3287
6238.16 3232
6238.90 3245
6239.65 3215
6240.39 3194
6241.14 3286
6241.88 3238
6242.63 3215
6243.37 3304
6244.12 3395
6244.87 3277
6245.61 3331
6246.36 3496
6247.10 3413
6247.85 3371
6248.59 3486
6249.34 3566
6250.09 3534
6250.83 3830
6251.58 3870
6252.33 4346
6253.07 4557
6253.82 4424
6254.56 4388
6255.31 4374
6256.06 4391
6256.80 4220
6257.55 3997
6258.30 3745
6259.04 3709
6259.79 3462
6260.54 3306
6261.28 3368
6262.03 3534
6262.78 3411
6263.52 3517
6264.27 3403
6265.02 3428
6265.76 3392
6266.51 3423
6267.26 3419
6268.01 3384
6268.75 3306
6269.50 3286
6270.25 3397
6270.99 3337
6271.74 3289
6272.49 3188
6273.24 3159
6273.98 3110
6274.73 3002
6275.48 2959
6276.23 3119
6276.97 3054
6277.72 3019
6278.47 2949
6279.22 2967
6279.96 2826
6280.71 3014
6281.46 3197
6282.21 3312
6282.96 3356
6283.70 3180
6284.45 3136
6285.20 3004
6285.95 3042
6286.70 2932
6287.45 3027
6288.19 2804
6288.94 2749
6289.69 2787
6290.44 2834
6291.19 2752
6291.94 2698
6292.68 2845
6293.43 2793
6294.18 2820
6294.93 2778
6295.68 2677
6296.43 2805
6297.18 2755
6297.93 2751
6298.67 2604
6299.42 2642
6300.17 2538
6300.92 2503
6301.67 2574
6302.42 2503
6303.17 2365
6303.92 2420
6304.67 2479
6305.42 2415
6306.17 2400
6306.92 2437
6307.67 2554
6308.41 2509
6309.16 2503
6309.91 2504
6310.66 2513
6311.41 2502
6312.16 2515
6312.91 2451
6313.66 2313
6314.41 2372
6315.16 2357
6315.91 2544
6316.66 2461
6317.41 2540
6318.16 2567
6318.91 2561
6319.66 2492
6320.41 2464
6321.16 2583
6321.91 2446
6322.66 2458
6323.41 2314
6324.16 2331
6324.92 2324
6325.67 2303
6326.42 2298
6327.17 2256
6327.92 2110
6328.67 2151
6329.42 2178
6330.17 2203
6330.92 2240
6331.67 2210
6332.42 2248
6333.17 2221
6333.92 2265
6334.68 2166
6335.43 2262
6336.18 2107
6336.93 2090
6337.68 1995
6338.43 1954
6339.18 2004
6339.93 1986
6340.69 2057
6341.44 2116
6342.19 2014
6342.94 1999
6343.69 2108
6344.44 2008
6345.20 1918
6345.95 2118
6346.70 2106
6347.45 1999
6348.20 2069
6348.95 2054
6349.71 2086
6350.46 2035
6351.21 1947
6351.96 1955
6352.71 2050
6353.47 2227
6354.22 2189
6354.97 2136
6355.72 2189
6356.48 2267
6357.23 2167
6357.98 2190
6358.73 2167
6359.49 2249
6360.24 2163
6360.99 2150
6361.74 2072
6362.50 2016
6363.25 2048
6364.00 2093
6364.76 2112
6365.51 2085
6366.26 2052
6367.01 2090
6367.77 2092
6368.52 1977
6369.27 2072
6370.03 2025
6370.78 1984
6371.53 2080
6372.29 2028
6373.04 2102
6373.79 2099
6374.55 2108
6375.30 2086
6376.05 2091
6376.81 2086
6377.56 2037
6378.31 2028
6379.07 1913
6379.82 1875
6380.58 1928
6381.33 1899
6382.08 1855
6382.84 1881
6383.59 1936
6384.35 2035
6385.10 1940
6385.85 1969
6386.61 1952
6387.36 1964
6388.12 1965
6388.87 1887
6389.62 2045
6390.38 2089
6391.13 1957
6391.89 2069
6392.64 1976
6393.40 1851
6394.15 1929
6394.91 1912
6395.66 1906
6396.42 1968
6397.17 1912
6397.93 1835
6398.68 1960
6399.44 1912
6400.19 1892
6400.95 1801
6401.70 1768
6402.46 1831
6403.21 1966
6403.97 1939
6404.72 1953
6405.48 1781
6406.23 1839
6406.99 1709
6407.74 1785
6408.50 1779
6409.25 1855
6410.01 1828
6410.76 1834
6411.52 1833
6412.28 2062
6413.03 1897
6413.79 1907
6414.54 1960
6415.30 1858
6416.05 1847
6416.81 1989
6417.57 1903
6418.32 1915
6419.08 1908
6419.83 1967
6420.59 1890
6421.35 1919
6422.10 1993
6422.86 1823
6423.62 1870
6424.37 1849
6425.13 1876
6425.89 1879
6426.64 1831
6427.40 1920
6428.15 1966
6428.91 1928
6429.67 1898
6430.42 1958
6431.18 1987
6431.94 1870
6432.70 1903
6433.45 1878
6434.21 1887
6434.97 1880
6435.72 1945
6436.48 1867
6437.24 1913
6437.99 1876
6438.75 1979
6439.51 1937
6440.27 2045
6441.02 2126
6441.78 1917
6442.54 1929
6443.30 2049
6444.05 1896
6444.81 1931
6445.57 1882
6446.33 1940
6447.08 1893
6447.84 2064
6448.60 2026
6449.36 2018
6450.12 2176
6450.87 2059
6451.63 2123
6452.39 2050
6453.15 2014
6453.91 2028
6454.66 1966
6455.42 1916
6456.18 2081
6456.94 2037
6457.70 2098
6458.46 2148
6459.21 2211
6459.97 2246
6460.73 2178
6461.49 2214
6462.25 2201
6463.01 2237
6463.77 2137
6464.52 2312
6465.28 2354
6466.04 2377
6466.80 2282
6467.56 2221
6468.32 2221
6469.08 2350
6469.84 2269
6470.60 2354
6471.36 2369
6472.11 2261
6472.87 2406
6473.63 2420
6474.39 2392
6475.15 2420
6475.91 2493
6476.67 2486
6477.43 2518
6478.19 2502
6478.95 2568
6479.71 2584
6480.47 2450
6481.23 2537
6481.99 2566
6482.75 2575
6483.51 2554
6484.27 2548
6485.03 2604
6485.79 2606
6486.55 2654
6487.31 2712
6488.07 2715
6488.83 2703
6489.59 2783
6490.35 2819
6491.11 2806
6491.87 2908
6492.63 3001
6493.39 2917
6494.15 2950
6494.91 3012
6495.67 2979
6496.43 3161
6497.19 3295
6497.95 3360
6498.71 3406
6499.48 3473
6500.24 3474
6501.00 3593
6501.76 3575
6502.52 3473
6503.28 3664
6504.04 3566
6504.80 3633
6505.56 3596
6506.32 3522
6507.09 3454
6507.85 3520
6508.61 3620
6509.37 3557
6510.13 3681
6510.89 3583
6511.65 3638
6512.42 3813
6513.18 4011
6513.94 4065
6514.70 4068
6515.46 4127
6516.22 4213
6516.99 4155
6517.75 4180
6518.51 4083
6519.27 4052
6520.03 4111
6520.80 4205
6521.56 4156
6522.32 4059
6523.08 4103
6523.84 4417
6524.61 4489
6525.37 4490
6526.13 4665
6526.89 4770
6527.66 4936
6528.42 4945
6529.18 5077
6529.94 5278
6530.71 5291
6531.47 5436
6532.23 5417
6533.00 5691
6533.76 5773
6534.52 5922
6535.28 5893
6536.05 5796
6536.81 6071
6537.57 6395
6538.34 7067
6539.10 8277
6539.86 9434
6540.63 11101
6541.39 12503
6542.15 13533
6542.92 14093
6543.68 14272
6544.44 13187
6545.21 12086
6545.97 10632
6546.73 8985
6547.50 7912
6548.26 6721
6549.02 5898
6549.79 5056
6550.55 4635
6551.31 4231
6552.08 4005
6552.84 3753
6553.61 3640
6554.37 3521
6555.13 3664
6555.90 3616
6556.66 3381
6557.43 3398
6558.19 3349
6558.96 3444
6559.72 3340
6560.48 3405
6561.25 3353
6562.01 3415
6562.78 3325
6563.54 3285
6564.31 3218
6565.07 3352
6565.84 3184
6566.60 3293
6567.37 3339
6568.13 3646
6568.90 3769
6569.66 3856
6570.43 3898
6571.19 3860
6571.96 3665
6572.72 3762
6573.49 3881
6574.25 3628
6575.02 3877
6575.78 3901
6576.55 3862
6577.31 4018
6578.08 4055
6578.84 4130
6579.61 4264
6580.37 4455
6581.14 4275
6581.91 4454
6582.67 4544
6583.44 4665
6584.20 4691
6584.97 4639
6585.73 4584
6586.50 4556
6587.27 4585
6588.03 4570
6588.80 4725
6589.56 4304
6590.33 4142
6591.10 4134
6591.86 4061
6592.63 4013
6593.39 4278
6594.16 4208
6594.93 4191
6595.69 4428
6596.46 4365
6597.23 4507
6597.99 4786
6598.76 4934
6599.53 4991
6600.29 4931
6601.06 4868
6601.83 4819
6602.59 4680
6603.36 4512
6604.13 4285
6604.89 4098
6605.66 3882
6606.43 3700
6607.20 3557
6607.96 3629
6608.73 3412
6609.50 3201
6610.26 3242
6611.03 3175
6611.80 3118
6612.57 3145
6613.33 3265
6614.10 3414
6614.87 3324
6615.64 3135
6616.40 3144
6617.17 3086
6617.94 3104
6618.71 3129
6619.48 3049
6620.24 3276
6621.01 2987
6621.78 2983
6622.55 3069
6623.32 2835
6624.08 2993
6624.85 3002
6625.62 2950
6626.39 3018
6627.16 2984
6627.92 3068
6628.69 3073
6629.46 2916
6630.23 2917
6631.00 2871
6631.77 2905
6632.54 2833
6633.30 2826
6634.07 2822
6634.84 2711
6635.61 2754
6636.38 2942
6637.15 3088
6637.92 3230
6638.69 3180
6639.45 3434
6640.22 3520
6640.99 3294
6641.76 3303
6642.53 3116
6643.30 3088
6644.07 2923
6644.84 3034
6645.61 2926
6646.38 2930
6647.15 2804
6647.92 2669
6648.69 2743
6649.46 2568
6650.22 2641
6650.99 2691
6651.76 2704
6652.53 2619
6653.30 2522
6654.07 2641
6654.84 2694
6655.61 2691
6656.38 2741
6657.15 2684
6657.92 2506
6658.69 2571
6659.46 2600
6660.23 2647
6661.00 2704
6661.77 2622
6662.54 2532
6663.31 2545
6664.09 2543
6664.86 2499
6665.63 2471
6666.40 2363
6667.17 2443
6667.94 2411
6668.71 2358
6669.48 2360
6670.25 2470
6671.02 2452
6671.79 2393
6672.56 2315
6673.33 2433
6674.10 2469
6674.88 2509
6675.65 2520
6676.42 2465
6677.19 2471
6677.96 2508
6678.73 2468
6679.50 2564
6680.27 2480
6681.05 2451
6681.82 2467
6682.59 2474
6683.36 2501
6684.13 2511
6684.90 2503
6685.67 2462
6686.45 2631
6687.22 2626
6687.99 2713
6688.76 2709
6689.53 2981
6690.31 3080
6691.08 2849
6691.85 2829
6692.62 2923
6693.39 2801
6694.17 2796
6694.94 2675
6695.71 2706
6696.48 2516
6697.25 2442
6698.03 2401
6698.80 2363
6699.57 2404
6700.34 2370
6701.12 2347
6701.89 2321
6702.66 2299
6703.43 2237
6704.21 2308
6704.98 2228
6705.75 2252
6706.53 2265
6707.30 2206
6708.07 2209
6708.84 2213
6709.62 2344
6710.39 2132
6711.16 2325
6711.94 2186
6712.71 2167
6713.48 2182
6714.26 2327
6715.03 2246
6715.80 2342
6716.58 2354
6717.35 2326
6718.12 2251
6718.90 2193
6719.67 2222
6720.45 2228
6721.22 2116
6721.99 2106
6722.77 2216
6723.54 2136
6724.31 2155
6725.09 2036
6725.86 2015
6726.64 2006
6727.41 2034
6728.18 2050
6728.96 2145
6729.73 2168
6730.51 2079
6731.28 2190
6732.06 2135
6732.83 2121
6733.60 2090
6734.38 2153
6735.15 2146
6735.93 2237
6736.70 2070
6737.48 2038
6738.25 2200
6739.03 2207
6739.80 2189
6740.58 2104
6741.35 2112
6742.13 2024
6742.90 2101
6743.68 2062
6744.45 2072
6745.23 2148
6746.00 2138
6746.78 2102
6747.55 2049
6748.33 2108
6749.10 2074
6749.88 2071
6750.65 2275
6751.43 2298
6752.20 2253
6752.98 2261
6753.75 2246
6754.53 2234
6755.31 2306
6756.08 2353
6756.86 2443
6757.63 2510
6758.41 2514
6759.19 2521
6759.96 2407
6760.74 2500
6761.51 2375
6762.29 2270
6763.07 2188
6763.84 2046
6764.62 2176
6765.39 2246
6766.17 2048
6766.95 1989
6767.72 2050
6768.50 2159
6769.28 2035
6770.05 2011
6770.83 2130
6771.61 2060
6772.38 2106
6773.16 2121
6773.94 2103
6774.71 2103
6775.49 1969
6776.27 2036
6777.04 2126
6777.82 2121
6778.60 2099
6779.37 2023
6780.15 2037
6780.93 2029
6781.71 2024
6782.48 2074
6783.26 1888
6784.04 1994
6784.81 1983
6785.59 2133
6786.37 1913
6787.15 1904
6787.92 1985
6788.70 1997
6789.48 1956
6790.26 2019
6791.04 1997
6791.81 1895
6792.59 1815
6793.37 1864
6794.15 1931
6794.92 1899
6795.70 1934
6796.48 1874
6797.26 1877
6798.04 1780
6798.81 1843
6799.59 1842
6800.37 1946
6801.15 1855
6801.93 1832
6802.71 1927
6803.48 1881
6804.26 1832
6805.04 1823
6805.82 2007
6806.60 1876
6807.38 1975
6808.16 1955
6808.94 2061
6809.71 2029
6810.49 2084
6811.27 2175
6812.05 1961
6812.83 1917
6813.61 1917
6814.39 1862
6815.17 1956
6815.95 1958
6816.73 1917
6817.50 1962
6818.28 1889
6819.06 1986
6819.84 1838
6820.62 1789
6821.40 1957
6822.18 1940
6822.96 1927
6823.74 1931
6824.52 1928
6825.30 1879
6826.08 1970
6826.86 1943
6827.64 1942
6828.42 1894
6829.20 1962
6829.98 1932
6830.76 1890
6831.54 1942
6832.32 1953
6833.10 1952
6833.88 1903
6834.66 1895
6835.44 1875
6836.22 1957
6837.00 1945
6837.78 1930
6838.56 1983
6839.34 1970
6840.12 1962
6840.90 1957
6841.68 2029
6842.46 1919
6843.24 1910
6844.03 2056
6844.81 2083
6845.59 1954
6846.37 1934
6847.15 1934
6847.93 1951
6848.71 1958
6849.49 2028
6850.27 1934
6851.05 2000
6851.84 2037
6852.62 2134
6853.40 2241
6854.18 2325
6854.96 2590
6855.74 2741
6856.52 2853
6857.30 3029
6858.09 2980
6858.87 2973
6859.65 2754
6860.43 2641
6861.21 2571
6861.99 2434
6862.78 2346
6863.56 2260
6864.34 2223
6865.12 2185
6865.90 2250
6866.69 2116
6867.47 2091
6868.25 2094
6869.03 2098
6869.82 2256
6870.60 2241
6871.38 2188
6872.16 2260
6872.94 2350
6873.73 2333
6874.51 2297
6875.29 2386
6876.07 2321
6876.86 2224
6877.64 2328
6878.42 2240
6879.21 2223
6879.99 2141
6880.77 2174
6881.55 2250
6882.34 2106
6883.12 2113
6883.90 2295
6884.69 2296
6885.47 2411
6886.25 2453
6887.04 2295
6887.82 2528
6888.60 2570
6889.39 2654
6890.17 2719
6890.95 2794
6891.74 3108
6892.52 3280
6893.30 3722
6894.09 3722
6894.87 3677
6895.65 3695
6896.44 3530
6897.22 3317
6898.01 3086
6898.79 2863
6899.57 2762
6900.36 2591
6901.14 2442
6901.93 2568
6902.71 2568
6903.49 2563
6904.28 2608
6905.06 2580
6905.85 2629
6906.63 2621
6907.42 2662
6908.20 2633
6908.98 2774
6909.77 2689
6910.55 2563
6911.34 2701
6912.12 2703
6912.91 2762
6913.69 2664
6914.48 2542
6915.26 2698
6916.05 2658
6916.83 2564
6917.62 2599
6918.40 2557
6919.19 2470
6919.97 2423
6920.76 2415
6921.54 2579
6922.33 2528
6923.11 2516
6923.90 2615
6924.68 2502
6925.47 2580
6926.25 2430
6927.04 2530
6927.82 2618
6928.61 2709
6929.40 2741
6930.18 2702
6930.97 2594
6931.75 2605
6932.54 2659
6933.32 2667
6934.11 2784
6934.90 2854
6935.68 2609
6936.47 2822
6937.25 2848
6938.04 3005
6938.83 3368
6939.61 3195
6940.40 3086
6941.19 3056
6941.97 3124
6942.76 2945
6943.54 2926
6944.33 3047
6945.12 2984
6945.90 3174
6946.69 3127
6947.48 3224
6948.26 3346
6949.05 3321
6949.84 3316
6950.62 3353
6951.41 3347
6952.20 3261
6952.99 3370
6953.77 3423
6954.56 3437
6955.35 3354
6956.13 3489
6956.92 3511
6957.71 3551
6958.50 3489
6959.28 3358
6960.07 3549
6960.86 3543
6961.64 3560
6962.43 3602
6963.22 3825
6964.01 3723
6964.80 3591
6965.58 3623
6966.37 3800
6967.16 3608
6967.95 3675
6968.73 3651
6969.52 3633
6970.31 3538
6971.10 3542
6971.89 3863
6972.67 3802
6973.46 3793
6974.25 3852
6975.04 3794
6975.83 4058
6976.62 4087
6977.40 4076
6978.19 4115
6978.98 4210
6979.77 4238
6980.56 4148
6981.35 4185
6982.13 4181
6982.92 4339
6983.71 4470
6984.50 4406
6985.29 4700
6986.08 4966
6986.87 5297
6987.66 5789
6988.45 6289
6989.23 6879
6990.02 7892
6990.81 8690
6991.60 9105
6992.39 9524
6993.18 9362
6993.97 9136
6994.76 8474
6995.55 7831
6996.34 7033
6997.13 6210
6997.92 5573
6998.71 5394
6999.50 5026
7000.29 4999
7001.07 5184
7001.86 5453
7002.65 6043
7003.44 6761
7004.23 7565
7005.02 8098
7005.81 8900
7006.60 9259
7007.39 9168
7008.18 8851
7008.97 8118
7009.76 7174
7010.55 6463
7011.34 5637
7012.14 5149
7012.93 4694
7013.72 4220
7014.51 3860
7015.30 3710
7016.09 3542
7016.88 3625
7017.67 3651
7018.46 3698
7019.25 3916
7020.04 3944
7020.83 3763
7021.62 3674
7022.41 3728
7023.20 3577
7024.00 3386
7024.79 3382
7025.58 3249
7026.37 3109
7027.16 3269
7027.95 3091
7028.74 3080
7029.53 3045
7030.32 3132
7031.12 3211
7031.91 3184
7032.70 3266
7033.49 3216
7034.28 3231
7035.07 3104
7035.87 2987
7036.66 2936
7037.45 2915
7038.24 2830
7039.03 2873
7039.82 2979
7040.62 2899
7041.41 2887
7042.20 2995
7042.99 2947
7043.78 2964
7044.58 3103
7045.37 3114
7046.16 3063
7046.95 3181
7047.75 3214
7048.54 3079
7049.33 2953
7050.12 3037
7050.92 2905
7051.71 2979
7052.50 3015
7053.29 2913
7054.09 3023
7054.88 3217
7055.67 3146
7056.46 3289
7057.26 3328
7058.05 3132
7058.84 3183
7059.64 3008
7060.43 2865
7061.22 2901
7062.02 2812
7062.81 2677
7063.60 2642
7064.39 2675
7065.19 2636
7065.98 2647
7066.77 2693
7067.57 2714
7068.36 2628
7069.16 2676
7069.95 2728
7070.74 2655
7071.54 2592
7072.33 2549
7073.12 2557
7073.92 2707
7074.71 2673
7075.51 2640
7076.30 2609
7077.09 2566
7077.89 2464
7078.68 2416
7079.48 2524
7080.27 2459
7081.06 2451
7081.86 2603
7082.65 2401
7083.45 2204
7084.24 2377
7085.04 2438
7085.83 2272
7086.62 2307
7087.42 2423
7088.21 2453
7089.01 2359
7089.80 2430
7090.60 2374
7091.39 2433
7092.19 2492
7092.98 2589
7093.78 2522
7094.57 2595
7095.37 2651
7096.16 2646
7096.96 2523
7097.75 2456
7098.55 2388
7099.34 2194
7100.14 2188
7100.93 2147
7101.73 2089
7102.52 2038
7103.32 2069
7104.11 2016
7104.91 1971
7105.71 1881
7106.50 1925
7107.30 1939
7108.09 1998
7108.89 1881
7109.68 1919
7110.48 1991
7111.28 2050
7112.07 1837
7112.87 1735
7113.66 1792
7114.46 1785
7115.26 1737
7116.05 1723
7116.85 1738
7117.65 1752
7118.44 1773
7119.24 1744
7120.03 1846
7120.83 1800
7121.63 1855
7122.42 1852
7123.22 1847
7124.02 1878
7124.81 1788
7125.61 1755
7126.41 1800
7127.20 1703
7128.00 1698
7128.80 1763
7129.59 1796
7130.39 1702
7131.19 1753
7131.99 1721
7132.78 1802
7133.58 1836
7134.38 1840
7135.17 1955
7135.97 1769
7136.77 1659
7137.57 1789
7138.36 1809
7139.16 1791
7139.96 1672
7140.76 1690
7141.55 1692
7142.35 1787
7143.15 1739
7143.95 1699
7144.74 1693
7145.54 1788
7146.34 1833
7147.14 1653
7147.94 1720
7148.73 1770
7149.53 1740
7150.33 1850
7151.13 1879
7151.93 1768
7152.72 1728
7153.52 1661
7154.32 1696
7155.12 1758
7155.92 1672
7156.72 1618
7157.51 1589
7158.31 1613
7159.11 1678
7159.91 1649
7160.71 1715
7161.51 1749
7162.31 1668
7163.11 1634
7163.90 1631
7164.70 1650
7165.50 1674
7166.30 1572
7167.10 1587
7167.90 1600
7168.70 1632
7169.50 1579
7170.30 1484
7171.10 1583
7171.90 1651
7172.69 1656
7173.49 1609
7174.29 1590
7175.09 1618
7175.89 1622
7176.69 1630
7177.49 1585
7178.29 1528
7179.09 1622
7179.89 1568
7180.69 1551
7181.49 1534
7182.29 1489
7183.09 1481
7183.89 1599
7184.69 1588
7185.49 1522
7186.29 1581
7187.09 1584
7187.89 1671
7188.69 1750
7189.49 1705
7190.29 1837
7191.09 1917
7191.89 1899
7192.69 1665
7193.49 1602
7194.29 1545
7195.09 1715
7195.89 1547
7196.70 1459
7197.50 1442
7198.30 1494
7199.10 1314
7199.90 1362
7200.70 1442
7201.50 1345
7202.30 1440
7203.10 1560
7203.90 1533
7204.70 1514
7205.51 1636
7206.31 1570
7207.11 1543
7207.91 1545
7208.71 1593
7209.51 1556
7210.31 1592
7211.12 1495
7211.92 1450
7212.72 1545
7213.52 1510
7214.32 1470
7215.12 1558
7215.92 1477
7216.73 1490
7217.53 1442
7218.33 1515
7219.13 1570
7219.93 1488
7220.74 1494
7221.54 1451
7222.34 1433
7223.14 1502
7223.94 1484
7224.75 1523
7225.55 1464
7226.35 1486
7227.15 1513
7227.96 1493
7228.76 1714
7229.56 1595
7230.36 1501
7231.17 1583
7231.97 1552
7232.77 1616
7233.57 1580
7234.38 1662
7235.18 1551
7235.98 1512
7236.79 1555
7237.59 1587
7238.39 1563
7239.19 1610
7240.00 1521
7240.80 1583
7241.60 1589
7242.41 1630
7243.21 1696
7244.01 1693
7244.82 1684
7245.62 1654
7246.42 1761
7247.23 1725
7248.03 1833
7248.83 1841
7249.64 1705
7250.44 1615
7251.25 1634
7252.05 1712
7252.85 1756
7253.66 1707
7254.46 1731
7255.27 1740
7256.07 1828
7256.87 1732
7257.68 1713
7258.48 1768
7259.29 1717
7260.09 1804
7260.89 1731
7261.70 1743
7262.50 1809
7263.31 1755
7264.11 1738
7264.92 1735
7265.72 1766
7266.53 1876
7267.33 1738
7268.13 1836
7268.94 1829
7269.74 1870
7270.55 1903
7271.35 1918
7272.16 2073
7272.96 2039
7273.77 2052
7274.57 2109
7275.38 2125
7276.18 2127
7276.99 2110
7277.79 2152
7278.60 2165
7279.40 2080
7280.21 2120
7281.01 2145
7281.82 2170
7282.63 2263
7283.43 2193
7284.24 2328
7285.04 2336
7285.85 2566
7286.65 2794
7287.46 3056
7288.27 3410
7289.07 4016
7289.88 4239
7290.68 4677
7291.49 4771
7292.29 4948
7293.10 4697
7293.91 4245
7294.71 3860
7295.52 3509
7296.33 3066
7297.13 2700
7297.94 2531
7298.74 2309
7299.55 2188
7300.36 2208
7301.16 2060
7301.97 2036
7302.78 2128
7303.58 2099
7304.39 2025
7305.20 2066
7306.00 2143
7306.81 2115
7307.62 2160
7308.42 2213
7309.23 2153
7310.04 2238
7310.84 2212
7311.65 2197
7312.46 2191
7313.27 2431
7314.07 2445
7314.88 2560
7315.69 2656
7316.50 2678
7317.30 2712
7318.11 2935
7318.92 2918
7319.72 2851
7320.53 2796
7321.34 2820
7322.15 2784
7322.96 2778
7323.76 2882
7324.57 3073
7325.38 3088
7326.19 3255
7326.99 3230
7327.80 3228
7328.61 3183
7329.42 3052
7330.23 2996
7331.03 2934
7331.84 2703
7332.65 2524
7333.46 2468
7334.27 2362
7335.08 2345
7335.88 2256
7336.69 2209
7337.50 2274
7338.31 2172
7339.12 2196
7339.93 2269
7340.74 2173
7341.54 2171
7342.35 2293
7343.16 2302
7343.97 2288
7344.78 2221
7345.59 2410
7346.40 2248
7347.21 2242
7348.02 2147
7348.82 2229
7349.63 2076
7350.44 2172
7351.25 2172
7352.06 2069
7352.87 2098
7353.68 2144
7354.49 2145
7355.30 2131
7356.11 2117
7356.92 2300
7357.73 2175
7358.54 2016
7359.35 2148
7360.16 2048
7360.97 2032
7361.78 2041
7362.59 1962
7363.40 2059
7364.21 2079
7365.02 2040
7365.83 2120
7366.64 2202
7367.45 2217
7368.26 2198
7369.07 2202
7369.88 2185
7370.69 2309
7371.50 2447
7372.31 2224
7373.12 2157
7373.93 2258
7374.74 2280
7375.55 2294
7376.36 2177
7377.17 2200
7377.98 2233
7378.79 2153
7379.60 2271
7380.42 2219
7381.23 2147
7382.04 2301
7382.85 2333
7383.66 2449
7384.47 2562
7385.28 2571
7386.09 2813
7386.90 3024
7387.71 2967
7388.53 3103
7389.34 3060
7390.15 3016
7390.96 2787
7391.77 2719
7392.58 2537
7393.39 2319
7394.21 2164
7395.02 2180
7395.83 2156
7396.64 2127
7397.45 1996
7398.27 1973
7399.08 1929
7399.89 1956
7400.70 2073
7401.51 2066
7402.33 2168
7403.14 2331
7403.95 2329
7404.76 2352
7405.57 2594
7406.39 2685
7407.20 2716
7408.01 2742
7408.82 2765
7409.64 2521
7410.45 2570
7411.26 2279
7412.07 2328
7412.89 2385
7413.70 2238
7414.51 2052
7415.32 2032
7416.14 2117
7416.95 1961
7417.76 1854
7418.58 1905
7419.39 1891
7420.20 1669
7421.02 1790
7421.83 1714
7422.64 1793
7423.45 1709
7424.27 1710
7425.08 1727
7425.89 1730
7426.71 1663
7427.52 1680
7428.33 1695
7429.15 1652
7429.96 1592
7430.78 1617
7431.59 1646
7432.40 1700
7433.22 1573
7434.03 1565
7434.84 1649
7435.66 1626
7436.47 1621
7437.29 1609
7438.10 1568
7438.91 1640
7439.73 1693
7440.54 1622
7441.36 1486
7442.17 1506
7442.99 1607
7443.80 1664
7444.61 1610
7445.43 1820
7446.24 1693
7447.06 1660
7447.87 1667
7448.69 1638
7449.50 1640
7450.32 1695
7451.13 1621
7451.95 1577
7452.76 1560
7453.58 1529
7454.39 1583
7455.21 1505
7456.02 1543
7456.84 1578
7457.65 1452
7458.47 1524
7459.28 1545
7460.10 1586
7460.91 1534
7461.73 1599
7462.54 1533
7463.36 1639
7464.17 1542
7464.99 1515
7465.80 1573
7466.62 1560
7467.44 1539
7468.25 1522
7469.07 1591
7469.88 1598
7470.70 1604
7471.51 1535
7472.33 1551
7473.15 1621
7473.96 1557
7474.78 1549
7475.59 1607
7476.41 1587
7477.23 1486
7478.04 1507
7478.86 1497
7479.67 1494
7480.49 1460
7481.31 1527
7482.12 1501
7482.94 1524
7483.76 1422
7484.57 1411
7485.39 1480
7486.21 1472
7487.02 1462
7487.84 1401
7488.66 1321
7489.47 1337
7490.29 1353
7491.11 1412
7491.92 1308
7492.74 1313
7493.56 1304
7494.38 1315
7495.19 1399
7496.01 1408
7496.83 1418
7497.64 1353
7498.46 1343
7499.28 1218
7500.10 1329
7500.91 1358
7501.73 1251
7502.55 1262
7503.37 1312
7504.18 1376
7505.00 1372
7505.82 1349
7506.64 1305
7507.46 1355
7508.27 1224
7509.09 1192
7509.91 1202
7510.73 1263
7511.55 1290
7512.36 1328
7513.18 1243
7514.00 1281
7514.82 1185
7515.64 1248
7516.45 1291
7517.27 1225
7518.09 1141
7518.91 1241
7519.73 1239
7520.55 1247
7521.37 1241
7522.18 1258
7523.00 1269
7523.82 1272
7524.64 1266
7525.46 1153
7526.28 1242
7527.10 1282
7527.92 1293
7528.74 1293
7529.55 1223
7530.37 1214
7531.19 1174
7532.01 1173
7532.83 1222
7533.65 1310
7534.47 1260
7535.29 1286
7536.11 1267
7536.93 1298
7537.75 1252
7538.57 1289
7539.39 1249
7540.21 1361
7541.03 1247
7541.84 1164
7542.66 1198
7543.48 1182
7544.30 1225
7545.12 1246
7545.94 1229
7546.76 1187
7547.58 1237
7548.40 1268
7549.22 1284
7550.04 1202
7550.86 1252
7551.68 1285
7552.51 1250
7553.33 1400
7554.15 1408
7554.97 1332
7555.79 1353
7556.61 1289
7557.43 1246
7558.25 1265
7559.07 1265
7559.89 1346
7560.71 1221
7561.53 1335
7562.35 1369
7563.17 1329
7563.99 1403
7564.81 1323
7565.64 1323
7566.46 1351
7567.28 1230
7568.10 1277
7568.92 1266
7569.74 1243
7570.56 1297
7571.38 1328
7572.21 1392
7573.03 1332
7573.85 1283
7574.67 1286
7575.49 1269
7576.31 1239
7577.13 1225
7577.96 1285
7578.78 1320
7579.60 1341
7580.42 1232
7581.24 1210
7582.07 1274
7582.89 1284
7583.71 1305
7584.53 1291
7585.35 1372
7586.18 1306
7587.00 1345
7587.82 1276
7588.64 1261
7589.46 1316
7590.29 1261
7591.11 1232
7591.93 1281
7592.75 1300
7593.58 1469
7594.40 1509
7595.22 1399
7596.04 1394
7596.87 1447
7597.69 1407
7598.51 1372
7599.34 1331
7600.16 1403
7600.98 1390
7601.80 1286
7602.63 1361
7603.45 1422
7604.27 1440
7605.10 1357
7605.92 1376
7606.74 1370
7607.57 1442
7608.39 1482
7609.21 1576
7610.04 1520
7610.86 1547
7611.68 1652
7612.51 1563
7613.33 1588
7614.15 1610
7614.98 1547
7615.80 1377
7616.62 1379
7617.45 1451
7618.27 1462
7619.10 1418
7619.92 1453
7620.74 1430
7621.57 1457
7622.39 1454
7623.22 1490
7624.04 1616
7624.86 1641
7625.69 1647
7626.51 1707
7627.34 1540
7628.16 1550
7628.99 1484
7629.81 1416
7630.64 1551
7631.46 1503
7632.28 1473
7633.11 1518
7633.93 1457
7634.76 1520
7635.58 1634
7636.41 1530
7637.23 1645
7638.06 1773
7638.88 1785
7639.71 1745
7640.53 1712
7641.36 1681
7642.18 1729
7643.01 1591
7643.83 1550
7644.66 1408
7645.48 1359
7646.31 1351
7647.14 1351
7647.96 1362
7648.79 1332
7649.61 1320
7650.44 1313
7651.26 1383
7652.09 1322
7652.91 1314
7653.74 1281
7654.57 1301
7655.39 1352
7656.22 1327
7657.04 1282
7657.87 1318
7658.70 1293
7659.52 1275
7660.35 1251
7661.17 1229
7662.00 1270
7662.83 1226
7663.65 1247
7664.48 1221
7665.31 1193
7666.13 1168
7666.96 1280
7667.79 1313
7668.61 1254
7669.44 1267
7670.27 1258
7671.09 1210
7671.92 1225
7672.75 1253
7673.57 1173
7674.40 1111
7675.23 1171
7676.05 1244
7676.88 1159
7677.71 1170
7678.53 1205
7679.36 1173
7680.19 1237
7681.02 1155
7681.84 1127
7682.67 1178
7683.50 1154
7684.33 1071
7685.15 1178
7685.98 1244
7686.81 1259
7687.64 1170
7688.46 1196
7689.29 1167
7690.12 1047
7690.95 1176
7691.77 1222
7692.60 1200
7693.43 1145
7694.26 1214
7695.09 1210
7695.91 1153
7696.74 1189
7697.57 1145
7698.40 1158
7699.23 1176
7700.06 1191
7700.88 1205
7701.71 1093
7702.54 1086
7703.37 1208
7704.20 1147
7705.03 1092
7705.85 1185
7706.68 1152
7707.51 1150
7708.34 1114
7709.17 1124
7710.00 1105
7710.83 1108
7711.66 1157
7712.48 1143
7713.31 1150
7714.14 1150
7714.97 1090
7715.80 1091
7716.63 1113
7717.46 1078
7718.29 1140
7719.12 1208
7719.95 1107
7720.78 1041
7721.61 1001
7722.44 1091
7723.27 1169
7724.09 1114
7724.92 1139
7725.75 1101
7726.58 1118
7727.41 1094
7728.24 1064
7729.07 1098
7729.90 1029
7730.73 1039
7731.56 1090
7732.39 1091
7733.22 1037
7734.05 1092
7734.88 1129
7735.71 1136
7736.54 1063
7737.37 1103
7738.20 1121
7739.03 1082
7739.86 1060
7740.70 1067
7741.53 1079
7742.36 1078
7743.19 1144
7744.02 1136
7744.85 1105
7745.68 1060
7746.51 1132
7747.34 1176
7748.17 1127
7749.00 1152
7749.83 1161
7750.66 1117
7751.50 1178
7752.33 1196
7753.16 1220
7753.99 1253
7754.82 1239
7755.65 1169
7756.48 1189
7757.31 1153
7758.15 1179
7758.98 1192
7759.81 1148
7760.64 1145
7761.47 1116
7762.30 1168
7763.13 1111
7763.97 1058
7764.80 1093
7765.63 1105
7766.46 1162
7767.29 1134
7768.13 1139
7768.96 1188
7769.79 1192
7770.62 1083
7771.45 1034
7772.29 1045
7773.12 1097
7773.95 1117
7774.78 1111
7775.62 1118
7776.45 1081
7777.28 1047
7778.11 1054
7778.95 1040
7779.78 1116
7780.61 1066
7781.44 1006
7782.28 1058
7783.11 1049
7783.94 1078
7784.77 1116
7785.61 1175
7786.44 1144
7787.27 1175
7788.11 1191
7788.94 1105
7789.77 1121
7790.61 1109
7791.44 1128
7792.27 1114
7793.10 1149
7793.94 1157
7794.77 1177
7795.60 1028
7796.44 1082
7797.27 1126
7798.11 1197
7798.94 1145
7799.77 1096
7800.61 1169
7801.44 1106
7802.27 1068
7803.11 1158
7803.94 1187
7804.78 1220
7805.61 1130
7806.44 1188
7807.28 1203
7808.11 1184
7808.95 1270
7809.78 1215
7810.61 1154
7811.45 1175
7812.28 1219
7813.12 1165
7813.95 1104
7814.79 1118
7815.62 1148
7816.45 1232
7817.29 1230
7818.12 1213
7818.96 1196
7819.79 1316
7820.63 1467
7821.46 1384
7822.30 1432
7823.13 1401
7823.97 1351
7824.80 1293
7825.64 1394
7826.47 1337
7827.31 1342
7828.14 1335
7828.98 1376
7829.81 1342
7830.65 1331
7831.48 1408
7832.32 1360
7833.15 1349
7833.99 1380
7834.83 1348
7835.66 1383
7836.50 1373
7837.33 1333
7838.17 1349
7839.00 1401
7839.84 1552
7840.68 1482
7841.51 1463
7842.35 1376
7843.18 1388
7844.02 1448
7844.86 1425
7845.69 1344
7846.53 1394
7847.36 1357
7848.20 1367
7849.04 1414
7849.87 1400
7850.71 1306
7851.55 1329
7852.38 1296
7853.22 1256
7854.05 1208
7854.89 1243
7855.73 1255
7856.56 1178
7857.40 1207
7858.24 1167
7859.08 1185
7859.91 1177
7860.75 1223
7861.59 1177
7862.42 1245
7863.26 1125
7864.10 1168
7864.93 1076
7865.77 1162
7866.61 1188
7867.45 1241
7868.28 1197
7869.12 1200
7869.96 1245
7870.80 1262
7871.63 1238
7872.47 1248
7873.31 1320
7874.15 1262
7874.98 1268
7875.82 1317
7876.66 1166
7877.50 1215
7878.33 1263
7879.17 1210
7880.01 1203
7880.85 1247
7881.69 1250
7882.52 1302
7883.36 1249
7884.20 1371
7885.04 1351
7885.88 1323
7886.71 1342
7887.55 1359
7888.39 1314
7889.23 1366
7890.07 1268
7890.91 1247
7891.75 1233
7892.58 1285
7893.42 1373
7894.26 1314
7895.10 1216
7895.94 1265
7896.78 1402
7897.62 1358
7898.46 1350
7899.29 1352
7900.13 1374
7900.97 1360
7901.81 1344
7902.65 1375
7903.49 1287
7904.33 1506
7905.17 1460
7906.01 1445
7906.85 1353
7907.69 1359
7908.53 1422
7909.37 1366
7910.21 1288
7911.04 1225
7911.88 1316
7912.72 1319
7913.56 1273
7914.40 1256
7915.24 1206
7916.08 1220
7916.92 1248
7917.76 1271
7918.60 1233
7919.44 1257
7920.28 1215
7921.12 1338
7921.96 1390
7922.80 1330
7923.64 1353
7924.48 1415
7925.32 1411
7926.16 1443
7927.01 1356
7927.85 1301
7928.69 1298
7929.53 1268
7930.37 1277
7931.21 1164
7932.05 1261
7932.89 1262
7933.73 1273
7934.57 1243
7935.41 1145
7936.25 1158
7937.09 1169
7937.93 1092
7938.78 1096
7939.62 1085
7940.46 1138
7941.30 1077
7942.14 1099
7942.98 1010
7943.82 1087
7944.66 1143
7945.51 1150
7946.35 1124
7947.19 1169
7948.03 1186
7948.87 1210
7949.71 1152
7950.56 1177
7951.40 1257
7952.24 1210
7953.08 1228
7953.92 1175
7954.76 1173
7955.61 1144
7956.45 1147
7957.29 1175
7958.13 1198
7958.97 1163
7959.82 1184
7960.66 1231
7961.50 1171
7962.34 1174
7963.19 1191
7964.03 1146
7964.87 1109
7965.71 1204
7966.56 1222
7967.40 1134
7968.24 1184
7969.08 1210
7969.93 1284
7970.77 1196
7971.61 1271
7972.45 1313
7973.30 1190
7974.14 1235
7974.98 1374
7975.83 1320
7976.67 1240
7977.51 1251
7978.36 1218
7979.20 1224
7980.04 1214
7980.89 1145
7981.73 1174
7982.57 1233
7983.42 1187
7984.26 1150
7985.10 1205
7985.95 1200
7986.79 1187
7987.63 1133
7988.48 1123
7989.32 1098
7990.16 1045
7991.01 1137
7991.85 1111
7992.70 1176
7993.54 1069
7994.38 1123
7995.23 1102
7996.07 1079
7996.92 1099
7997.76 1052
7998.60 1104
7999.45 1094
8000.29 1083
8001.14 1074
8001.98 1049
8002.83 1023
8003.67 1093
8004.52 1008
8005.36 950
8006.20 938
8007.05 977
8007.89 1013
8008.74 953
8009.58 959
8010.43 1043
8011.27 1026
8012.12 988
8012.96 1019
8013.81 976
8014.65 945
8015.50 923
8016.34 978
8017.19 1067
8018.03 1050
8018.88 1068
8019.72 965
8020.57 982
8021.42 984
8022.26 947
8023.11 909
8023.95 959
8024.80 870
8025.64 944
8026.49 1011
8027.33 946
8028.18 1022
8029.03 991
8029.87 911
8030.72 901
8031.56 1046
8032.41 947
8033.26 906
8034.10 951
8034.95 972
8035.79 961
8036.64 973
8037.49 944
8038.33 957
8039.18 998
8040.03 940
8040.87 938
8041.72 961
8042.57 958
8043.41 991
8044.26 943
8045.11 938
8045.95 1000
8046.80 1059
8047.65 1007
8048.49 1111
8049.34 1013
8050.19 1013
8051.03 950
8051.88 972
8052.73 1015
8053.58 975
8054.42 982
8055.27 948
8056.12 990
8056.96 951
8057.81 958
8058.66 1017
8059.51 891
8060.35 914
8061.20 901
8062.05 913
8062.90 995
8063.74 922
8064.59 975
8065.44 948
8066.29 921
8067.14 898
8067.98 893
8068.83 947
8069.68 963
8070.53 933
8071.38 920
8072.22 914
8073.07 935
8073.92 908
8074.77 1023
8075.62 965
8076.46 929
8077.31 925
8078.16 966
8079.01 926
8079.86 921
8080.71 907
8081.56 894
8082.40 909
8083.25 875
8084.10 907
8084.95 868
8085.80 859
8086.65 886
8087.50 865
8088.35 914
8089.19 840
8090.04 809
8090.89 919
8091.74 971
8092.59 961
8093.44 933
8094.29 968
8095.14 878
8095.99 873
8096.84 967
8097.69 908
8098.54 945
8099.39 937
8100.24 927
8101.09 906
8101.94 872
8102.79 852
8103.63 867
8104.48 891
8105.33 861
8106.18 869
8107.03 890
8107.88 822
8108.73 915
8109.58 853
8110.43 938
8111.28 904
8112.14 926
8112.99 910
8113.84 926
8114.69 907
8115.54 931
8116.39 941
8117.24 871
8118.09 901
8118.94 883
8119.79 848
8120.64 883
8121.49 899
8122.34 918
8123.19 965
8124.04 923
8124.89 914
8125.74 938
8126.60 938
8127.45 913
8128.30 970
8129.15 948
8130.00 1023
8130.85 974
8131.70 978
8132.55 947
8133.40 948
8134.26 995
8135.11 988
8135.96 942
8136.81 912
8137.66 986
8138.51 973
8139.37 935
8140.22 942
8141.07 895
8141.92 1032
8142.77 953
8143.62 980
8144.48 905
8145.33 1025
8146.18 1067
8147.03 1007
8147.88 1018
8148.74 988
8149.59 955
8150.44 942
8151.29 921
8152.15 901
8153.00 927
8153.85 929
8154.70 978
8155.56 1000
8156.41 1054
8157.26 990
8158.11 983
8158.97 967
8159.82 980
8160.67 999
8161.52 1022
8162.38 1086
8163.23 1105
8164.08 1091
8164.94 1035
8165.79 1029
8166.64 993
8167.49 989
8168.35 939
8169.20 902
8170.05 871
8170.91 933
8171.76 941
8172.61 959
8173.47 970
8174.32 920
8175.17 891
8176.03 955
8176.88 990
8177.74 999
8178.59 952
8179.44 951
8180.30 929
8181.15 892
8182.00 854
8182.86 885
8183.71 862
8184.57 926
8185.42 920
8186.27 986
8187.13 874
8187.98 884
8188.84 921
8189.69 906
8190.55 881
8191.40 841
8192.25 910
8193.11 896
8193.96 885
8194.82 869
8195.67 864
8196.53 916
8197.38 912
8198.24 922
8199.09 921
8199.95 909
8200.80 948
8201.66 967
8202.51 957
8203.37 838
8204.22 866
8205.08 891
8205.93 874
8206.79 904
8207.64 901
8208.50 898
8209.35 882
8210.21 905
8211.06 851
8211.92 858
8212.77 840
8213.63 774
8214.48 838
8215.34 946
8216.20 901
8217.05 878
8217.91 901
8218.76 899
8219.62 888
8220.48 922
8221.33 889
8222.19 1016
8223.04 927
8223.90 869
8224.76 952
8225.61 1061
8226.47 1017
8227.32 967
8228.18 1011
8229.04 1048
8229.89 996
8230.75 1032
8231.61 1064
8232.46 1020
8233.32 969
8234.18 958
8235.03 986
8235.89 961
8236.75 900
8237.60 860
8238.46 893
8239.32 923
8240.17 842
8241.03 873
8241.89 931
8242.74 895
8243.60 877
8244.46 842
8245.32 851
8246.17 875
8247.03 920
8247.89 950
8248.74 856
8249.60 840
8250.46 900
8251.32 887
8252.17 842
8253.03 847
8253.89 919
8254.75 936
8255.60 939
8256.46 930
8257.32 942
8258.18 908
8259.04 902
8259.89 875
8260.75 868
8261.61 915
8262.47 886
8263.33 879
8264.18 910
8265.04 961
8265.90 930
8266.76 934
8267.62 961
8268.48 954
8269.33 960
8270.19 867
8271.05 856
8271.91 862
8272.77 975
8273.63 897
8274.49 845
8275.34 912
8276.20 926
8277.06 971
8277.92 912
8278.78 908
8279.64 952
8280.50 905
8281.36 841
8282.22 937
8283.08 938
8283.93 922
8284.79 913
8285.65 860
8286.51 919
8287.37 828
8288.23 908
8289.09 913
8289.95 910
8290.81 919
8291.67 981
8292.53 944
8293.39 963
8294.25 880
8295.11 929
8295.97 973
8296.83 946
8297.69 933
8298.55 907
8299.41 946
8300.27 1028
8301.13 1044
8301.99 1038
8302.85 989
8303.71 1012
8304.57 994
8305.43 996
8306.29 995
8307.15 963
8308.01 941
8308.87 1000
8309.73 1014
8310.59 982
8311.45 978
8312.31 953
8313.17 978
8314.03 954
8314.90 927
8315.76 979
8316.62 999
8317.48 988
8318.34 897
8319.20 981
8320.06 947
8320.92 1024
8321.78 1030
8322.64 1026
8323.51 968
8324.37 999
8325.23 966
8326.09 1035
8326.95 1067
8327.81 978
8328.67 1030
8329.54 1023
8330.40 969
8331.26 932
8332.12 933
8332.98 968
8333.84 988
8334.71 973
8335.57 984
8336.43 963
8337.29 1003
8338.15 982
8339.02 954
8339.88 939
8340.74 950
8341.60 1012
8342.46 970
8343.33 1013
8344.19 973
8345.05 979
8345.91 967
8346.78 988
8347.64 1011
8348.50 965
8349.36 986
8350.23 1028
8351.09 1028
8351.95 1066
8352.81 995
8353.68 1005
8354.54 1002
8355.40 1050
8356.27 1070
8357.13 1073
8357.99 1093
8358.86 960
8359.72 1075
8360.58 1005
8361.44 1045
8362.31 1080
8363.17 1059
8364.03 1043
8364.90 961
8365.76 936
8366.63 1059
8367.49 1097
8368.35 1066
8369.22 983
8370.08 967
8370.94 988
8371.81 1044
8372.67 1068
8373.53 1151
8374.40 1115
8375.26 1084
8376.13 1077
8376.99 1068
8377.85 1120
8378.72 1109
8379.58 1093
8380.45 1214
8381.31 1120
8382.18 1151
8383.04 1129
8383.90 1032
8384.77 1152
8385.63 1164
8386.50 1102
8387.36 1097
8388.23 1192
8389.09 1219
8389.96 1266
8390.82 1143
8391.69 1154
8392.55 1201
8393.42 1138
8394.28 1167
8395.15 1186
8396.01 1206
8396.88 1126
8397.74 1189
8398.61 1186
8399.47 1151
8400.34 1247
8401.20 1257
8402.07 1237
8402.93 1256
8403.80 1258
8404.66 1261
8405.53 1320
8406.39 1283
8407.26 1310
8408.12 1242
8408.99 1333
8409.86 1308
8410.72 1297
8411.59 1354
8412.45 1282
8413.32 1327
8414.19 1383
8415.05 1366
8415.92 1384
8416.78 1362
8417.65 1356
8418.52 1333
8419.38 1354
8420.25 1355
8421.11 1358
8421.98 1424
8422.85 1414
8423.71 1406
8424.58 1466
8425.45 1458
8426.31 1447
8427.18 1497
8428.05 1551
8428.91 1524
8429.78 1572
8430.65 1618
8431.51 1633
8432.38 1659
8433.25 1671
8434.11 1632
8434.98 1671
8435.85 1664
8436.72 1722
8437.58 1710
8438.45 1728
8439.32 1627
8440.18 1692
8441.05 1787
8441.92 1887
8442.79 1936
8443.65 1964
8444.52 2105
8445.39 1866
8446.26 2043
8447.12 2023
8447.99 2214
8448.86 2285
8449.73 2299
8450.60 2394
8451.46 2363
8452.33 2378
8453.20 2248
8454.07 2235
8454.94 2348
8455.80 2310
8456.67 2293
8457.54 2289
8458.41 2277
8459.28 2446
8460.14 2628
8461.01 2845
8461.88 3084
8462.75 3408
8463.62 3682
8464.49 3954
8465.36 4060
8466.22 3829
8467.09 3639
8467.96 3368
8468.83 3065
8469.70 2762
8470.57 2779
8471.44 2656
8472.31 2574
8473.17 2815
8474.04 3209
8474.91 3748
8475.78 4425
8476.65 4814
8477.52 5196
8478.39 5643
8479.26 5481
8480.13 5001
8481.00 4532
8481.87 4037
8482.74 3485
8483.61 2956
8484.48 2653
8485.34 2461
8486.21 2206
8487.08 2014
8487.95 1901
8488.82 1859
8489.69 1813
8490.56 1816
8491.43 1824
8492.30 1817
8493.17 1850
8494.04 1765
8494.91 1795
8495.78 1844
8496.65 1780
8497.52 1785
8498.39 1738
8499.26 1789
8500.13 1840
8501.01 1851
8501.88 1775
8502.75 1751
8503.62 1823
8504.49 1894
8505.36 1821
8506.23 1713
8507.10 1593
8507.97 1645
8508.84 1723
8509.71 1580
8510.58 1581
8511.45 1685
8512.32 1695
8513.20 1631
8514.07 1849
8514.94 1827
8515.81 1979
8516.68 2064
8517.55 2041
8518.42 1933
8519.29 1883
8520.17 1805
8521.04 1767
8521.91 1725
8522.78 1735
8523.65 1720
8524.52 1637
8525.39 1631
8526.27 1718
8527.14 1715
8528.01 1607
8528.88 1616
8529.75 1690
8530.63 1746
8531.50 1681
8532.37 1654
8533.24 1688
8534.11 1684
8534.99 1769
8535.86 1832
8536.73 1864
8537.60 1863
8538.47 1867
8539.35 1912
8540.22 1876
8541.09 1843
8541.96 1900
8542.84 1869
8543.71 1808
8544.58 1811
8545.46 1794
8546.33 1690
8547.20 1686
8548.07 1782
8548.95 1818
8549.82 1848
8550.69 1830
8551.57 1753
8552.44 1693
8553.31 1838
8554.18 1858
8555.06 1831
8555.93 1698
8556.80 1697
8557.68 1737
8558.55 1826
8559.42 1863
8560.30 1746
8561.17 1866
8562.04 1875
8562.92 1854
8563.79 1687
8564.67 1734
8565.54 1730
8566.41 1711
8567.29 1676
8568.16 1596
8569.03 1502
8569.91 1540
8570.78 1411
8571.66 1501
8572.53 1455
8573.40 1331
8574.28 1449
8575.15 1439
8576.03 1591
8576.90 1426
8577.78 1419
8578.65 1415
8579.52 1445
8580.40 1403
8581.27 1395
8582.15 1421
8583.02 1395
8583.90 1307
8584.77 1359
8585.65 1348
8586.52 1314
8587.40 1309
8588.27 1263
8589.15 1349
8590.02 1451
8590.90 1445
8591.77 1469
8592.65 1407
8593.52 1331
8594.40 1251
8595.27 1288
8596.15 1300
8597.02 1360
8597.90 1358
8598.77 1336
8599.65 1355
8600.52 1350
8601.40 1287
8602.28 1365
8603.15 1394
8604.03 1289
8604.90 1264
8605.78 1359
8606.65 1415
8607.53 1403
8608.41 1335
8609.28 1353
8610.16 1293
8611.03 1288
8611.91 1399
8612.79 1244
8613.66 1393
8614.54 1376
8615.41 1372
8616.29 1434
8617.17 1404
8618.04 1468
8618.92 1447
8619.80 1468
8620.67 1497
8621.55 1400
8622.43 1353
8623.30 1380
8624.18 1385
8625.06 1340
8625.93 1374
8626.81 1444
8627.69 1403
8628.56 1382
8629.44 1424
8630.32 1472
8631.20 1617
8632.07 1610
8632.95 1591
8633.83 1589
8634.70 1502
8635.58 1528
8636.46 1607
8637.34 1519
8638.21 1580
8639.09 1538
8639.97 1628
8640.85 1616
8641.72 1690
8642.60 1642
8643.48 1531
8644.36 1493
8645.23 1543
8646.11 1519
8646.99 1518
8647.87 1582
8648.75 1545
8649.62 1508
8650.50 1565
8651.38 1603
8652.26 1607
8653.14 1613
8654.01 1633
8654.89 1634
8655.77 1672
8656.65 1637
8657.53 1699
8658.41 1743
8659.29 1784
8660.16 1680
8661.04 1673
8661.92 1671
8662.80 1655
8663.68 1776
8664.56 1797
8665.44 1760
8666.31 1846
8667.19 1812
8668.07 1833
8668.95 1755
8669.83 1779
8670.71 1711
8671.59 1855
8672.47 1835
8673.35 1831
8674.23 1872
8675.11 1914
8675.99 1953
8676.86 1941
8677.74 2113
8678.62 2258
8679.50 2271
8680.38 2248
8681.26 2454
8682.14 2705
8683.02 2502
8683.90 2493
8684.78 2513
8685.66 2372
8686.54 2295
8687.42 2195
8688.30 2105
8689.18 2046
8690.06 2001
8690.94 1980
8691.82 2021
8692.70 1994
8693.58 1977
8694.46 2092
8695.34 2265
8696.22 2519
8697.10 2990
8697.98 3334
8698.86 3776
8699.74 4046
8700.62 4258
8701.51 4213
8702.39 3953
8703.27 3490
8704.15 3119
8705.03 2849
8705.91 2436
8706.79 2137
8707.67 1954
8708.55 1859
8709.43 1774
8710.31 1672
8711.20 1555
8712.08 1470
8712.96 1537
8713.84 1474
8714.72 1412
8715.60 1437
8716.48 1419
8717.36 1382
8718.25 1426
8719.13 1515
8720.01 1429
8720.89 1369
8721.77 1268
8722.65 1288
8723.54 1298
8724.42 1332
8725.30 1346
8726.18 1418
8727.06 1309
8727.95 1387
8728.83 1388
8729.71 1323
8730.59 1419
8731.47 1402
8732.36 1334
8733.24 1377
8734.12 1341
8735.00 1372
8735.89 1368
8736.77 1436
8737.65 1405
8738.53 1473
8739.42 1450
8740.30 1434
8741.18 1464
8742.06 1408
8742.95 1399
8743.83 1333
8744.71 1289
8745.59 1342
8746.48 1313
8747.36 1264
8748.24 1254
8749.13 1320
8750.01 1220
8750.89 1208
8751.78 1286
8752.66 1251
8753.54 1246
8754.43 1384
8755.31 1290
8756.19 1297
8757.08 1338
8757.96 1314
8758.84 1309
8759.73 1398
8760.61 1318
8761.49 1350
8762.38 1341
8763.26 1362
8764.15 1386
8765.03 1355
8765.91 1442
8766.80 1342
8767.68 1373
8768.57 1362
8769.45 1412
8770.33 1348
8771.22 1303
8772.10 1377
8772.99 1427
8773.87 1395
8774.75 1403
8775.64 1365
8776.52 1352
8777.41 1373
8778.29 1298
8779.18 1326
8780.06 1335
8780.95 1297
8781.83 1296
8782.72 1217
8783.60 1277
8784.49 1194
8785.37 1137
8786.26 1123
8787.14 1112
8788.03 1098
8788.91 1137
8789.80 1189
8790.68 1193
8791.57 1104
8792.45 1201
8793.34 1180
8794.22 1137
8795.11 1128
8795.99 1095
8796.88 1139
8797.76 1197
8798.65 1144
8799.53 1115
8800.42 1131
8801.31 1101
8802.19 1187
8803.08 1164
8803.96 1179
8804.85 1150
8805.74 1120
8806.62 1074
8807.51 1141
8808.39 1105
8809.28 1161
8810.17 1131
8811.05 1168
8811.94 1119
8812.82 1145
8813.71 1163
8814.60 1135
8815.48 1097
8816.37 1072
8817.26 1124
8818.14 1108
8819.03 1060
8819.92 1052
8820.80 1041
8821.69 1082
8822.58 1006
8823.46 1058
8824.35 978
8825.24 1014
8826.12 1011
8827.01 1111
8827.90 1025
8828.78 1002
8829.67 997
8830.56 1013
8831.45 1056
8832.33 1016
8833.22 967
8834.11 941
8835.00 964
8835.88 968
8836.77 1040
8837.66 970
8838.55 933
8839.43 869
8840.32 965
8841.21 995
8842.10 1005
8842.98 895
8843.87 975
8844.76 997
8845.65 938
8846.54 1051
8847.42 962
8848.31 870
8849.20 912
8850.09 946
8850.98 912
8851.86 922
8852.75 973
8853.64 939
8854.53 948
8855.42 976
8856.31 920
8857.19 994
8858.08 942
8858.97 865
8859.86 870
8860.75 890
8861.64 884
8862.53 931
8863.42 967
8864.30 913
8865.19 910
8866.08 852
8866.97 857
8867.86 973
8868.75 915
8869.64 893
8870.53 846
8871.42 807
8872.31 866
8873.20 909
8874.08 923
8874.97 879
8875.86 882
8876.75 950
8877.64 896
8878.53 846
8879.42 789
8880.31 825
8881.20 793
8882.09 842
8882.98 867
8883.87 809
8884.76 841
8885.65 822
8886.54 817
8887.43 791
8888.32 814
8889.21 850
8890.10 840
8890.99 895
8891.88 809
8892.77 854
8893.66 848
8894.55 863
8895.44 793
8896.33 841
8897.22 822
8898.11 782
8899.00 784
8899.90 795
8900.79 837
8901.68 823
8902.57 786
8903.46 776
8904.35 797
8905.24 843
8906.13 786
8907.02 809
8907.91 778
8908.80 822
8909.70 849
8910.59 833
8911.48 825
8912.37 786
8913.26 838
8914.15 813
8915.04 889
8915.93 817
8916.83 823
8917.72 813
8918.61 820
8919.50 790
8920.39 779
8921.28 754
8922.18 783
8923.07 813
8923.96 792
8924.85 808
8925.74 798
8926.64 794
8927.53 841
8928.42 797
8929.31 836
8930.20 836
8931.10 776
8931.99 770
8932.88 793
8933.77 750
8934.67 734
8935.56 766
8936.45 795
8937.34 829
8938.24 779
8939.13 739
8940.02 754
8940.91 718
8941.81 811
8942.70 826
8943.59 745
8944.49 791
8945.38 750
8946.27 794
8947.16 793
8948.06 739
8948.95 692
8949.84 699
8950.74 713
8951.63 806
8952.52 771
8953.42 719
8954.31 719
8955.20 767
8956.10 770
8956.99 784
8957.88 776
8958.78 724
8959.67 748
8960.56 819
8961.46 752
8962.35 733
8963.25 774
8964.14 803
8965.03 739
8965.93 759
8966.82 704
8967.72 810
8968.61 787
8969.50 692
8970.40 776
8971.29 810
8972.19 795
8973.08 755
8973.98 762
8974.87 734
8975.76 744
8976.66 753
8977.55 815
8978.45 802
8979.34 764
8980.24 831
8981.13 744
8982.03 748
8982.92 767
8983.82 740
8984.71 732
8985.61 730
8986.50 762
8987.40 746
8988.29 768
8989.19 798
8990.08 775
8990.98 771
8991.87 700
8992.77 789
8993.66 705
8994.56 731
8995.45 692
8996.35 707
8997.24 700
8998.14 705
8999.04 740
8999.93 675
9000.83 743
9001.72 763
9002.62 788
9003.51 706
9004.41 743
9005.31 665
9006.20 716
9007.10 683
9007.99 718
9008.89 712
9009.79 715
9010.68 686
9011.58 684
9012.48 704
9013.37 699
9014.27 705
9015.16 696
9016.06 768
9016.96 719
9017.85 685
9018.75 754
9019.65 762
9020.54 742
9021.44 677
9022.34 657
9023.23 727
9024.13 679
9025.03 714
9025.93 743
9026.82 758
9027.72 710
9028.62 690
9029.51 707
9030.41 734
9031.31 758
9032.21 706
9033.10 687
9034.00 722
9034.90 755
9035.79 700
9036.69 702
9037.59 698
9038.49 730
9039.38 770
9040.28 722
9041.18 715
9042.08 721
9042.98 771
9043.87 713
9044.77 718
9045.67 678
9046.57 636
9047.47 707
9048.36 732
9049.26 686
9050.16 694
9051.06 637
9051.96 673
9052.85 696
9053.75 712
9054.65 725
9055.55 703
9056.45 687
9057.35 672
9058.25 717
9059.14 670
9060.04 718
9060.94 757
9061.84 827
9062.74 744
9063.64 754
9064.54 728
9065.44 739
9066.33 742
9067.23 774
9068.13 751
9069.03 731
9069.93 741
9070.83 697
9071.73 725
9072.63 742
9073.53 722
9074.43 717
9075.33 720
9076.23 749
9077.13 727
9078.03 748
9078.92 752
9079.82 693
9080.72 730
9081.62 703
9082.52 734
9083.42 729
9084.32 735
9085.22 742
9086.12 686
9087.02 766
9087.92 772
9088.82 705
9089.72 604
9090.62 655
9091.52 713
9092.42 694
9093.32 691
9094.22 669
9095.12 703
9096.03 676
9096.93 700
9097.83 759
9098.73 714
9099.63 724
9100.53 752
9101.43 747
9102.33 719
9103.23 727
9104.13 800
9105.03 741
9105.93 628
9106.83 671
9107.74 717
9108.64 783
9109.54 749
9110.44 670
9111.34 697
9112.24 784
9113.14 768
9114.04 753
9114.94 685
9115.85 716
9116.75 701
9117.65 701
9118.55 749
9119.45 741
9120.35 718
9121.26 704
9122.16 674
9123.06 681
9123.96 733
9124.86 676
9125.77 747
9126.67 678
9127.57 670
9128.47 651
9129.37 756
9130.28 704
9131.18 624
9132.08 701
9132.98 688
9133.88 711
9134.79 679
9135.69 676
9136.59 711
9137.49 686
9138.40 712
9139.30 704
9140.20 633
9141.10 669
9142.01 670
9142.91 711
9143.81 631
9144.72 716
9145.62 635
9146.52 679
9147.42 707
9148.33 691
9149.23 731
9150.13 714
9151.04 693
9151.94 755
9152.84 707
9153.75 723
9154.65 694
9155.55 670
9156.46 658
9157.36 639
9158.26 713
9159.17 767
9160.07 734
9160.97 708
9161.88 686
9162.78 693
9163.69 713
9164.59 699
9165.49 748
9166.40 685
9167.30 645
9168.21 676
9169.11 668
9170.01 766
9170.92 765
9171.82 709
9172.73 613
9173.63 663
9174.53 682
9175.44 676
9176.34 652
9177.25 671
9178.15 650
9179.06 688
9179.96 739
9180.87 680
9181.77 756
9182.68 671
9183.58 717
9184.49 721
9185.39 679
9186.30 673
9187.20 670
9188.11 638
9189.01 692
9189.92 678
9190.82 693
9191.73 730
9192.63 653
9193.54 683
9194.44 685
9195.35 645
9196.25 673
9197.16 706
9198.06 711
9198.97 720
9199.87 726
9200.78 690
9201.69 688
9202.59 681
9203.50 678
9204.40 808
9205.31 791
9206.21 726
9207.12 838
9208.03 770
9208.93 747
9209.84 719
9210.74 749
9211.65 730
9212.56 703
9213.46 709
9214.37 740
9215.28 732
9216.18 742
9217.09 682
9218.00 690
9218.90 688
9219.81 721
9220.72 715
9221.62 761
9222.53 772
9223.44 745
9224.34 785
9225.25 817
9226.16 847
9227.06 755
9227.97 840
9228.88 745
9229.78 749
9230.69 741
9231.60 737
9232.51 729
9233.41 704
9234.32 673
9235.23 683
9236.13 710
9237.04 697
9237.95 665
9238.86 667
9239.76 701
9240.67 670
9241.58 677
9242.49 679
9243.39 713
9244.30 697
9245.21 677
9246.12 704
9247.03 695
9247.93 706
9248.84 655
9249.75 692
9250.66 620
9251.57 632
9252.47 687
9253.38 672
9254.29 691
9255.20 653
9256.11 688
9257.02 709
9257.92 638
9258.83 686
9259.74 694
9260.65 672
9261.56 670
9262.47 680
9263.38 633
9264.28 695
9265.19 663
9266.10 710
9267.01 704
9267.92 666
9268.83 691
9269.74 675
9270.65 688
9271.56 651
9272.47 734
9273.37 634
9274.28 647
9275.19 682
9276.10 653
9277.01 730
9277.92 699
9278.83 679
9279.74 657
9280.65 674
9281.56 709
9282.47 667
9283.38 666
9284.29 658
9285.20 748
9286.11 698
9287.02 685
9287.93 684
9288.84 707
9289.75 677
9290.66 700
9291.57 697
9292.48 704
9293.39 701
9294.30 748
9295.21 714
9296.12 703
9297.03 692
9297.94 716
9298.85 699
9299.76 741
9300.67 695
9301.58 693
9302.49 748
9303.40 702
9304.31 741
9305.23 653
9306.14 676
9307.05 729
9307.96 676
9308.87 716
9309.78 655
9310.69 670
9311.60 671
9312.51 737
9313.42 735
9314.34 717
9315.25 826
9316.16 863
9317.07 821
9317.98 804
9318.89 851
9319.80 854
9320.72 799
9321.63 777
9322.54 757
9323.45 732
9324.36 726
9325.27 741
9326.19 735
9327.10 723
9328.01 724
9328.92 749
9329.83 769
9330.74 774
9331.66 730
9332.57 753
9333.48 734
9334.39 699
9335.31 722
9336.22 663
9337.13 666
9338.04 705
9338.96 743
9339.87 720
9340.78 691
9341.69 701
9342.61 678
9343.52 695
9344.43 719
9345.34 693
9346.26 677
9347.17 739
9348.08 699
9348.99 749
9349.91 697
9350.82 737
9351.73 730
9352.65 742
9353.56 720
9354.47 696
9355.39 766
9356.30 684
9357.21 706
9358.13 752
9359.04 699
9359.95 683
9360.87 683
9361.78 741
9362.69 762
9363.61 713
9364.52 692
9365.43 684
9366.35 670
9367.26 691
9368.18 662
9369.09 719
9370.00 702
9370.92 669
9371.83 686
9372.75 772
9373.66 752
9374.57 735
9375.49 742
9376.40 719
9377.32 689
9378.23 656
9379.15 728
9380.06 711
9380.97 706
9381.89 732
9382.80 735
9383.72 757
9384.63 762
9385.55 737
9386.46 702
9387.38 756
9388.29 762
9389.21 820
9390.12 786
9391.04 717
9391.95 774
9392.87 785
9393.78 742
9394.70 776
9395.61 778
9396.53 793
9397.44 782
9398.36 859
9399.27 858
9400.19 870
9401.10 785
9402.02 817
9402.94 813
9403.85 825
9404.77 801
9405.68 763
9406.60 734
9407.51 760
9408.43 820
9409.35 775
9410.26 737
9411.18 736
9412.09 796
9413.01 737
9413.93 756
9414.84 717
9415.76 751
9416.67 808
9417.59 760
9418.51 766
9419.42 751
9420.34 743
9421.26 741
9422.17 781
9423.09 732
9424.01 737
9424.92 760
9425.84 757
9426.76 816
9427.67 745
9428.59 716
9429.51 786
9430.42 776
9431.34 810
9432.26 742
9433.17 769
9434.09 781
9435.01 733
9435.93 732
9436.84 760
9437.76 804
9438.68 779
9439.59 806
9440.51 729
9441.43 713
9442.35 757
9443.26 830
9444.18 796
9445.10 793
9446.02 817
9446.93 809
9447.85 805
9448.77 755
9449.69 711
9450.61 776
9451.52 722
9452.44 731
9453.36 777
9454.28 795
9455.20 822
9456.11 815
9457.03 824
9457.95 855
9458.87 822
9459.79 805
9460.71 873
9461.62 841
9462.54 899
9463.46 925
9464.38 858
9465.30 856
9466.22 783
9467.14 749
9468.05 853
9468.97 852
9469.89 762
9470.81 820
9471.73 842
9472.65 847
9473.57 855
9474.49 839
9475.41 820
9476.32 830
9477.24 832
9478.16 771
9479.08 765
9480.00 773
9480.92 768
9481.84 783
9482.76 789
9483.68 782
9484.60 760
9485.52 801
9486.44 857
9487.36 828
9488.28 904
9489.20 860
9490.12 807
9491.04 833
9491.96 836
9492.88 851
9493.80 794
9494.72 809
9495.64 842
9496.56 821
9497.48 828
9498.40 883
9499.32 843
9500.24 906
9501.16 800
9502.08 790
9503.00 841
9503.92 830
9504.84 851
9505.76 822
9506.68 774
9507.60 787
9508.52 811
9509.44 859
9510.36 825
9511.28 834
9512.21 781
9513.13 831
9514.05 818
9514.97 825
9515.89 817
9516.81 892
9517.73 889
9518.65 942
9519.57 834
9520.50 828
9521.42 890
9522.34 904
9523.26 862
9524.18 849
9525.10 898
9526.02 912
9526.95 872
9527.87 831
9528.79 861
9529.71 878
9530.63 881
9531.55 841
9532.48 805
9533.40 895
9534.32 900
9535.24 866
9536.16 981
9537.09 1009
9538.01 997
9538.93 1064
9539.85 1026
9540.77 1015
9541.70 1076
9542.62 1112
9543.54 1140
9544.46 1102
9545.39 1009
9546.31 964
9547.23 935
9548.15 944
9549.08 912
9550.00 917
9550.92 941
9551.85 944
9552.77 919
9553.69 851
9554.61 896
9555.54 1006
9556.46 944
9557.38 895
9558.31 917
9559.23 911
9560.15 886
9561.08 876
9562.00 926
9562.92 893
9563.85 893
9564.77 927
9565.69 925
9566.62 908
9567.54 914
9568.46 949
9569.39 971
9570.31 864
9571.23 945
9572.16 935
9573.08 939
9574.01 913
9574.93 890
9575.85 865
9576.78 899
9577.70 843
9578.63 891
9579.55 837
9580.47 834
9581.40 883
9582.32 884
9583.25 883
9584.17 928
9585.10 908
9586.02 857
9586.94 918
9587.87 949
9588.79 890
9589.72 807
9590.64 856
9591.57 887
9592.49 886
9593.42 882
9594.34 931
9595.27 938
9596.19 909
9597.12 900
9598.04 948
9598.97 918
9599.89 884
9600.82 932
9601.74 895
9602.67 928
9603.59 987
9604.52 999
9605.44 880
9606.37 919
9607.29 1042
9608.22 963
9609.15 973
9610.07 1031
9611.00 1024
9611.92 1050
9612.85 1097
9613.77 1069
9614.70 1052
9615.63 1038
9616.55 961
9617.48 1008
9618.40 994
9619.33 1047
9620.26 1007
9621.18 1007
9622.11 1036
9623.03 1043
9623.96 1082
9624.89 1057
9625.81 1034
9626.74 1034
9627.67 1063
9628.59 1083
9629.52 1025
9630.45 1090
9631.37 1013
9632.30 996
9633.23 1056
9634.15 1149
9635.08 1120
9636.01 1186
9636.93 1242
9637.86 1180
9638.79 1134
9639.71 1114
9640.64 1065
9641.57 1153
9642.50 1188
9643.42 1251
9644.35 1178
9645.28 1218
9646.21 1226
9647.13 1096
9648.06 1160
9648.99 1181
9649.92 1152
9650.84 1229
9651.77 1236
9652.70 1334
9653.63 1366
9654.55 1390
9655.48 1383
9656.41 1380
9657.34 1476
9658.26 1525
9659.19 1505
9660.12 1504
9661.05 1429
9661.98 1436
9662.91 1368
9663.83 1239
9664.76 1294
9665.69 1397
9666.62 1351
9667.55 1290
9668.48 1341
9669.40 1309
9670.33 1316
9671.26 1299
9672.19 1301
9673.12 1304
9674.05 1312
9674.98 1327
9675.90 1365
9676.83 1282
9677.76 1342
9678.69 1394
9679.62 1330
9680.55 1285
9681.48 1230
9682.41 1347
9683.34 1368
9684.27 1333
9685.19 1409
9686.12 1380
9687.05 1352
9687.98 1371
9688.91 1382
9689.84 1430
9690.77 1401
9691.70 1409
9692.63 1472
9693.56 1451
9694.49 1486
9695.42 1463
9696.35 1415
9697.28 1491
9698.21 1372
9699.14 1470
9700.07 1500
9701.00 1524
9701.93 1501
9702.86 1559
9703.79 1568
9704.72 1619
9705.65 1722
9706.58 1712
9707.51 1758
9708.44 1723
9709.37 1798
9710.30 1666
9711.23 1555
9712.16 1587
9713.09 1599
9714.02 1537
9714.95 1430
9715.88 1461
9716.82 1402
9717.75 1400
9718.68 1368
9719.61 1428
9720.54 1510
9721.47 1553
9722.40 1468
9723.33 1426
9724.26 1492
9725.19 1419
9726.13 1368
9727.06 1429
9727.99 1367
9728.92 1403
9729.85 1426
9730.78 1269
9731.71 1304
9732.64 1237
9733.58 1389
9734.51 1301
9735.44 1268
9736.37 1357
9737.30 1403
9738.23 1455
9739.17 1417
9740.10 1353
9741.03 1322
9741.96 1314
9742.89 1392
9743.83 1378
9744.76 1313
9745.69 1280
9746.62 1258
9747.55 1243
9748.49 1302
9749.42 1256
9750.35 1108
9751.28 1153
9752.22 1224
9753.15 1249
9754.08 1252
9755.01 1173
9755.95 1191
9756.88 1280
9757.81 1270
9758.75 1225
9759.68 1139
9760.61 1213
9761.54 1160
9762.48 1169
9763.41 1210
9764.34 1164
9765.28 1151
9766.21 1181
9767.14 1164
9768.08 1183
9769.01 1129
9769.94 1124
9770.88 1158
9771.81 1121
9772.74 1164
9773.68 1156
9774.61 1131
9775.54 1148
9776.48 1289
9777.41 1176
9778.34 1122
9779.28 1214
9780.21 1165
9781.14 1172
9782.08 1195
9783.01 1269
9783.95 1230
9784.88 1273
9785.81 1252
9786.75 1228
9787.68 1233
9788.62 1278
9789.55 1224
9790.49 1239
9791.42 1224
9792.35 1207
9793.29 1278
9794.22 1232
9795.16 1198
9796.09 1182
9797.03 1171
9797.96 1170
9798.90 1059
9799.83 1028
9800.77 1066
9801.70 1114
9802.64 1096
9803.57 1058
9804.51 1010
9805.44 1087
9806.38 1098
9807.31 1122
9808.25 1102
9809.18 1098
9810.12 1150
9811.05 1076
9811.99 993
9812.92 980
9813.86 1011
9814.79 1063
9815.73 1031
9816.66 941
9817.60 1014
9818.54 1058
9819.47 1091
9820.41 1034
9821.34 1025
9822.28 958
9823.21 1011
9824.15 932
9825.09 960
9826.02 962
9826.96 977
9827.89 965
9828.83 967
9829.77 927
9830.70 941
9831.64 934
9832.57 901
9833.51 984
9834.45 974
9835.38 940
9836.32 899
9837.26 960
9838.19 919
9839.13 962
9840.07 922
9841.00 896
9841.94 952
9842.88 995
9843.81 985
9844.75 949
9845.69 935
9846.62 993
9847.56 981
9848.50 898
9849.44 950
9850.37 919
9851.31 972
9852.25 927
9853.18 903
9854.12 916
9855.06 965
9856.00 939
9856.93 932
9857.87 940
9858.81 960
9859.75 920
9860.68 925
9861.62 905
9862.56 999
9863.50 986
9864.44 1004
9865.37 1007
9866.31 988
9867.25 970
9868.19 935
9869.13 940
9870.06 1023
9871.00 992
9871.94 982
9872.88 947
9873.82 947
9874.75 923
9875.69 827
9876.63 901
9877.57 985
9878.51 933
9879.45 901
9880.39 928
9881.32 860
9882.26 909
9883.20 906
9884.14 873
9885.08 855
9886.02 881
9886.96 915
9887.90 912
9888.83 927
9889.77 862
9890.71 883
9891.65 876
9892.59 849
9893.53 895
9894.47 930
9895.41 893
9896.35 922
9897.29 868
9898.23 835
9899.17 888
9900.11 890
9901.05 910
9901.99 807
9902.92 822
9903.86 888
9904.80 820
9905.74 903
9906.68 874
9907.62 860
9908.56 883
9909.50 862
9910.44 838
9911.38 846
9912.32 826
9913.26 813
9914.20 867
9915.14 846
9916.08 907
9917.02 866
9917.97 819
9918.91 881
9919.85 851
9920.79 805
9921.73 861
9922.67 862
9923.61 838
9924.55 853
9925.49 834
9926.43 841
9927.37 877
9928.31 933
9929.25 892
9930.19 879
9931.13 929
9932.08 939
9933.02 1008
9933.96 1007
9934.90 1057
9935.84 1031
9936.78 1088
9937.72 1169
9938.66 1133
9939.61 1129
9940.55 998
9941.49 988
9942.43 941
9943.37 877
9944.31 870
9945.26 923
9946.20 881
9947.14 833
9948.08 820
9949.02 902
9949.96 924
9950.91 869
9951.85 861
9952.79 813
9953.73 883
9954.67 871
9955.62 897
9956.56 906
9957.50 845
9958.44 852
9959.39 768
9960.33 760
9961.27 764
9962.21 797
9963.16 840
9964.10 819
9965.04 831
9965.98 834
9966.93 889
9967.87 865
9968.81 894
9969.75 854
9970.70 805
9971.64 840
9972.58 884
9973.53 812
9974.47 830
9975.41 788
9976.36 788
9977.30 773
9978.24 814
9979.18 794
9980.13 835
9981.07 780
9982.01 799
9982.96 791
9983.90 811
9984.85 810
9985.79 822
9986.73 778
9987.68 744
9988.62 733
9989.56 802
9990.51 766
9991.45 764
9992.40 801
9993.34 790
9994.28 777
9995.23 738
9996.17 771
9997.12 735
9998.06 735
9999.00 845
9999.95 807
10000.89 746
10001.84 760
10002.78 746
10003.73 777
10004.67 726
10005.61 728
10006.56 787
10007.50 824
10008.45 873
10009.39 739
10010.34 709
10011.28 746
10012.23 739
10013.17 716
10014.12 720
10015.06 748
10016.01 810
10016.95 752
10017.90 775
10018.84 776
10019.79 748
10020.73 733
10021.68 794
10022.62 797
10023.57 770
10024.51 803
10025.46 800
10026.41 793
10027.35 787
10028.30 717
10029.24 686
10030.19 767
10031.13 757
10032.08 781
10033.03 783
10033.97 796
10034.92 746
10035.86 710
10036.81 711
10037.76 734
10038.70 728
10039.65 736
10040.59 763
10041.54 795
10042.49 734
10043.43 695
10044.38 719
10045.33 770
10046.27 774
10047.22 771
10048.16 719
10049.11 701
10050.06 752
10051.00 730
10051.95 782
10052.90 734
10053.84 658
10054.79 689
10055.74 714
10056.69 732
10057.63 755
10058.58 725
10059.53 678
10060.47 694
10061.42 700
10062.37 734
10063.32 754
10064.26 723
10065.21 730
10066.16 711
10067.10 702
10068.05 722
10069.00 715
10069.95 715
10070.89 739
10071.84 737
10072.79 706
10073.74 684
10074.69 682
10075.63 711
10076.58 687
10077.53 721
10078.48 721
10079.43 757
10080.37 728
10081.32 744
10082.27 732
10083.22 723
10084.17 718
10085.11 723
10086.06 694
10087.01 713
10087.96 688
10088.91 764
10089.86 692
10090.81 683
10091.75 681
10092.70 679
10093.65 653
10094.60 683
10095.55 743
10096.50 740
10097.45 712
10098.40 677
10099.34 699
10100.29 717
10101.24 662
10102.19 640
10103.14 695
10104.09 691
10105.04 640
10105.99 650
10106.94 664
10107.89 679
10108.84 735
10109.79 702
10110.73 694
10111.68 707
10112.63 653
10113.58 658
10114.53 692
10115.48 745
10116.43 755
10117.38 724
10118.33 697
10119.28 685
10120.23 668
10121.18 666
10122.13 670
10123.08 688
10124.03 703
10124.98 733
10125.93 676
10126.88 668
10127.83 706
10128.78 745
10129.73 670
10130.68 674
10131.64 741
10132.59 727
10133.54 692
10134.49 704
10135.44 757
10136.39 740
10137.34 674
10138.29 697
10139.24 672
10140.19 652
10141.14 656
10142.09 689
10143.04 734
10144.00 756
10144.95 747
10145.90 750
10146.85 761
10147.80 714
10148.75 782
10149.70 734
10150.65 659
10151.61 702
10152.56 759
10153.51 767
10154.46 796
10155.41 752
10156.36 700
10157.31 727
10158.27 701
10159.22 722
10160.17 709
10161.12 707
10162.07 679
10163.03 719
10163.98 809
10164.93 732
10165.88 705
10166.83 752
10167.79 775
10168.74 738
10169.69 750
10170.64 769
10171.60 710
10172.55 718
10173.50 713
10174.45 802
10175.41 746
10176.36 760
10177.31 750
10178.26 729
10179.22 747
10180.17 814
10181.12 782
10182.07 805
10183.03 820
10183.98 791
10184.93 761
10185.89 794
10186.84 814
10187.79 805
10188.75 797
10189.70 775
10190.65 808
10191.60 812
10192.56 825
10193.51 910
10194.47 880
10195.42 849
10196.37 875
10197.33 827
10198.28 866
10199.23 887
10200.19 796
10201.14 827
10202.09 887
10203.05 866
10204.00 819
10204.96 869
10205.91 893
10206.86 832
10207.82 881
10208.77 901
10209.73 889
10210.68 919
10211.63 904
10212.59 964
10213.54 968
10214.50 978
10215.45 993
10216.41 1023
10217.36 1012
10218.32 921
10219.27 945
10220.22 909
10221.18 865
10222.13 893
10223.09 919
10224.04 856
10225.00 860
10225.95 837
10226.91 858
10227.86 871
10228.82 937
10229.77 850
10230.73 851
10231.68 825
10232.64 797
10233.59 831
10234.55 844
10235.50 818
10236.46 828
10237.42 795
10238.37 784
10239.33 849
10240.28 913
10241.24 927
10242.19 920
10243.15 972
10244.10 937
10245.06 952
10246.02 1057
10246.97 975
10247.93 910
10248.88 887
10249.84 895
10250.80 882
10251.75 822
10252.71 756
10253.66 785
10254.62 761
10255.58 764
10256.53 760
10257.49 759
10258.45 787
10259.40 800
10260.36 777
10261.32 768
10262.27 744
10263.23 740
10264.19 764
10265.14 719
10266.10 664
10267.06 688
10268.01 719
10268.97 749
10269.93 745
10270.88 698
10271.84 698
10272.80 739
10273.76 712
10274.71 751
10275.67 730
10276.63 705
10277.58 709
10278.54 712
10279.50 750
10280.46 766
10281.41 736
10282.37 753
10283.33 731
10284.29 759
10285.24 797
10286.20 710
10287.16 717
10288.12 742
10289.08 725
10290.03 706
10290.99 705
10291.95 705
10292.91 720
10293.87 692
10294.82 681
10295.78 696
10296.74 716
10297.70 674
10298.66 693
10299.61 739
10300.57 748
10301.53 700
10302.49 626
10303.45 667
10304.41 729
10305.37 732
10306.32 701
10307.28 703
10308.24 695
10309.20 699
10310.16 677
10311.12 684
10312.08 639
10313.04 705
10314.00 718
10314.95 683
10315.91 690
10316.87 675
10317.83 648
10318.79 695
10319.75 715
10320.71 714
10321.67 722
10322.63 683
10323.59 730
10324.55 700
10325.51 710
10326.47 646
10327.43 717
10328.39 666
10329.35 660
10330.31 648
10331.27 713
10332.23 662
10333.19 651
10334.15 701
10335.11 746
10336.07 713
10337.03 707
10337.99 740
10338.95 700
10339.91 731
10340.87 745
10341.83 680
10342.79 682
10343.75 719
10344.71 704
10345.67 677
10346.63 669
10347.59 647
10348.55 640
10349.51 669
10350.47 618
10351.43 625
10352.39 630
10353.35 622
10354.31 707
10355.28 612
10356.24 670
10357.20 685
10358.16 697
10359.12 719
10360.08 654
10361.04 690
10362.00 621
10362.96 636
10363.93 659
10364.89 630
10365.85 670
10366.81 665
10367.77 674
10368.73 598
10369.69 612
10370.66 701
10371.62 643
10372.58 657
10373.54 609
10374.50 604
10375.47 613
10376.43 650
10377.39 650
10378.35 662
10379.31 619
10380.28 624
10381.24 639
10382.20 614
10383.16 617
10384.12 650
10385.09 689
10386.05 638
10387.01 633
10387.97 598
10388.94 641
10389.90 664
10390.86 659
10391.82 615
10392.79 654
10393.75 662
10394.71 613
10395.68 724
10396.64 673
10397.60 654
10398.56 635
10399.53 594
10400.49 622
10401.45 632
10402.42 600
10403.38 676
10404.34 648
10405.31 665
10406.27 617
10407.23 641
10408.20 635
10409.16 640
10410.12 671
10411.09 619
10412.05 688
10413.01 657
10413.98 638
10414.94 591
10415.90 631
10416.87 587
10417.83 648
10418.80 629
10419.76 624
10420.72 690
10421.69 693
10422.65 646
10423.62 660
10424.58 678
10425.54 758
10426.51 774
10427.47 838
10428.44 915
10429.40 832
10430.37 793
10431.33 763
10432.30 786
10433.26 770
10434.22 714
10435.19 688
10436.15 711
10437.12 651
10438.08 638
10439.05 621
10440.01 693
10440.98 580
10441.94 576
10442.91 610
10443.87 595
10444.84 610
10445.80 615
10446.77 625
10447.73 599
10448.70 584
10449.66 595
10450.63 630
10451.59 631
10452.56 615
10453.53 557
10454.49 600
10455.46 576
10456.42 652
10457.39 602
10458.35 628
10459.32 615
10460.29 609
10461.25 595
10462.22 564
10463.18 606
10464.15 556
10465.12 636
10466.08 622
10467.05 608
10468.01 622
10468.98 640
10469.95 582
10470.91 590
10471.88 657
10472.85 605
10473.81 618
10474.78 629
10475.74 617
10476.71 612
10477.68 594
10478.64 637
10479.61 652
10480.58 604
10481.54 624
10482.51 631
10483.48 588
10484.45 576
10485.41 541
10486.38 602
10487.35 616
10488.31 612
10489.28 590
10490.25 625
10491.22 574
10492.18 632
10493.15 600
10494.12 615
10495.08 618
10496.05 604
10497.02 605
10497.99 667
10498.95 633
10499.92 592
10500.89 608
10501.86 620
10502.83 629
10503.79 589
10504.76 597
10505.73 622
10506.70 632
10507.67 618
10508.63 616
10509.60 657
10510.57 644
10511.54 644
10512.51 594
10513.47 631
10514.44 635
10515.41 616
10516.38 602
10517.35 639
10518.32 595
10519.28 584
10520.25 636
10521.22 616
10522.19 613
10523.16 594
10524.13 625
10525.10 628
10526.07 618
10527.03 610
10528.00 569
10528.97 651
10529.94 636
10530.91 651
10531.88 596
10532.85 655
10533.82 598
10534.79 608
10535.76 658
10536.73 655
10537.70 652
10538.67 625
10539.63 675
10540.60 667
10541.57 676
10542.54 701
10543.51 667
10544.48 613
10545.45 664
10546.42 692
10547.39 664
10548.36 673
10549.33 684
10550.30 633
10551.27 657
10552.24 624
10553.21 616
10554.18 657
10555.15 687
10556.12 695
10557.09 627
10558.06 710
10559.03 756
10560.00 683
10560.97 691
10561.95 671
10562.92 685
10563.89 674
10564.86 682
10565.83 708
10566.80 706
10567.77 744
10568.74 805
10569.71 785
10570.68 800
10571.65 779
10572.62 786
10573.59 779
10574.57 762
10575.54 753
10576.51 745
10577.48 695
10578.45 671
10579.42 625
10580.39 615
10581.36 679
10582.34 661
10583.31 673
10584.28 620
10585.25 629
10586.22 680
10587.19 706
10588.17 701
10589.14 664
10590.11 642
10591.08 674
10592.05 632
10593.02 605
10594.00 632
10594.97 631
10595.94 663
10596.91 695
10597.89 714
10598.86 653
10599.83 657
10600.80 672
10601.77 679
10602.75 735
10603.72 728
10604.69 650
10605.66 641
10606.64 690
10607.61 661
10608.58 701
10609.55 692
10610.53 639
10611.50 661
10612.47 712
10613.45 659
10614.42 640
10615.39 653
10616.36 703
10617.34 685
10618.31 670
10619.28 672
10620.26 694
10621.23 663
10622.20 639
10623.18 629
10624.15 706
10625.12 689
10626.10 652
10627.07 659
10628.04 656
10629.02 661
10629.99 704
10630.97 724
10631.94 713
10632.91 693
10633.89 645
10634.86 663
10635.83 703
10636.81 655
10637.78 662
10638.76 680
10639.73 674
10640.70 717
10641.68 690
10642.65 654
10643.63 677
10644.60 698
10645.58 676
10646.55 710
10647.53 810
10648.50 826
10649.47 796
10650.45 800
10651.42 780
10652.40 773
10653.37 718
10654.35 735
10655.32 710
10656.30 668
10657.27 668
10658.25 623
10659.22 663
10660.20 657
10661.17 645
10662.15 606
10663.12 672
10664.10 629
10665.07 630
10666.05 611
10667.02 644
10668.00 653
10668.97 607
10669.95 612
10670.93 619
10671.90 583
10672.88 634
10673.85 648
10674.83 651
10675.80 634
10676.78 592
10677.76 635
10678.73 650
10679.71 582
10680.68 596
10681.66 641
10682.63 671
10683.61 669
10684.59 653
10685.56 613
10686.54 622
10687.52 658
10688.49 675
10689.47 681
10690.44 707
10691.42 675
10692.40 677
10693.37 667
10694.35 629
10695.33 639
10696.30 598
10697.28 634
10698.26 577
10699.23 572
10700.21 695
10701.19 628
10702.17 579
10703.14 628
10704.12 579
10705.10 579
10706.07 608
10707.05 591
10708.03 583
10709.01 598
10709.98 620
10710.96 633
10711.94 634
10712.91 574
10713.89 599
10714.87 540
10715.85 573
10716.83 541
10717.80 584
10718.78 615
10719.76 611
10720.74 577
10721.71 564
10722.69 590
10723.67 510
10724.65 602
10725.63 600
10726.60 605
10727.58 633
10728.56 632
10729.54 642
10730.52 588
10731.49 572
10732.47 618
10733.45 625
10734.43 558
10735.41 603
10736.39 583
10737.37 593
10738.34 615
10739.32 610
10740.30 600
10741.28 617
10742.26 601
10743.24 640
10744.22 615
10745.20 600
10746.17 579
10747.15 578
10748.13 625
10749.11 571
10750.09 597
10751.07 575
10752.05 589
10753.03 595
10754.01 599
10754.99 632
10755.97 614
10756.95 668
10757.93 631
10758.91 597
10759.88 568
10760.86 563
10761.84 638
10762.82 599
10763.80 581
10764.78 582
10765.76 577
10766.74 544
10767.72 580
10768.70 592
10769.68 574
10770.66 547
10771.64 607
10772.62 643
10773.60 611
10774.58 617
10775.56 587
10776.54 601
10777.52 568
10778.51 618
10779.49 557
10780.47 582
10781.45 619
10782.43 605
10783.41 629
10784.39 625
10785.37 626
10786.35 623
10787.33 607
10788.31 661
10789.29 638
10790.27 630
10791.26 685
10792.24 637
10793.22 599
10794.20 625
10795.18 672
10796.16 625
10797.14 650
10798.12 650
10799.10 633
10800.09 619
10801.07 642
10802.05 649
10803.03 651
10804.01 647
10804.99 615
10805.98 631
10806.96 633
10807.94 635
10808.92 632
10809.90 652
10810.89 602
10811.87 574
10812.85 620
10813.83 582
10814.81 600
10815.80 683
10816.78 632
10817.76 663
10818.74 606
10819.72 594
10820.71 678
10821.69 633
10822.67 615
10823.65 625
10824.64 612
10825.62 624
10826.60 601
10827.58 602
10828.57 659
10829.55 637
10830.53 648
10831.52 678
10832.50 683
10833.48 629
10834.46 583
10835.45 665
10836.43 663
10837.41 661
10838.40 652
10839.38 635
10840.36 657
10841.35 703
10842.33 685
10843.31 668
10844.30 640
10845.28 662
10846.26 663
10847.25 699
10848.23 690
10849.21 685
10850.20 683
10851.18 651
10852.17 660
10853.15 609
10854.13 676
10855.12 644
10856.10 678
10857.09 666
10858.07 663
10859.05 701
10860.04 683
10861.02 658
10862.01 683
10862.99 739
10863.97 783
10864.96 711
10865.94 753
10866.93 734
10867.91 664
10868.90 714
10869.88 668
10870.87 666
10871.85 691
10872.84 749
10873.82 723
10874.81 731
10875.79 731
10876.78 725
10877.76 691
10878.75 730
10879.73 788
10880.72 724
10881.70 738
10882.69 771
10883.67 764
10884.66 784
10885.64 806
10886.63 714
10887.61 741
10888.60 744
10889.58 755
10890.57 779
10891.55 775
10892.54 780
10893.53 799
10894.51 786
10895.50 819
10896.48 824
10897.47 800
10898.45 817
10899.44 835
10900.43 798
10901.41 782
10902.40 843
10903.38 809
10904.37 791
10905.36 787
10906.34 851
10907.33 819
10908.32 775
10909.30 817
10910.29 822
10911.28 858
10912.26 836
10913.25 810
10914.24 868
10915.22 936
10916.21 892
10917.20 900
10918.18 835
10919.17 894
10920.16 885
10921.14 961
10922.13 904
10923.12 866
10924.10 888
10925.09 925
10926.08 940
10927.07 882
10928.05 925
10929.04 917
10930.03 972
10931.01 946
10932.00 918
10932.99 943
10933.98 995
10934.96 971
10935.95 970
10936.94 1012
10937.93 1028
10938.92 1056
10939.90 1041
10940.89 992
10941.88 1029
10942.87 1046
10943.85 986
10944.84 1025
10945.83 997
10946.82 1006
10947.81 1011
10948.79 1093
10949.78 1098
10950.77 1091
10951.76 1061
10952.75 1025
10953.74 1024
10954.72 1047
10955.71 1099
10956.70 1143
10957.69 1127
10958.68 1125
10959.67 1154
10960.66 1097
10961.65 1172
10962.63 1184
10963.62 1273
10964.61 1327
10965.60 1293
10966.59 1394
10967.58 1386
10968.57 1455
10969.56 1497
10970.55 1421
10971.54 1360
10972.52 1298
10973.51 1234
10974.50 1200
10975.49 1189
10976.48 1221
10977.47 1159
10978.46 1180
10979.45 1198
10980.44 1071
10981.43 1079
10982.42 1116
10983.41 1207
10984.40 1130
10985.39 1182
10986.38 1212
10987.37 1205
10988.36 1145
10989.35 1145
10990.34 1107
10991.33 1149
10992.32 1116
10993.31 1162
10994.30 1194
10995.29 1182
10996.28 1064
10997.27 1124
10998.26 1092
10999.25 1164
11000.24 1139
11001.23 1252
11002.22 1221
11003.21 1370
11004.20 1388
11005.20 1440
11006.19 1608
11007.18 1748
11008.17 1786
11009.16 1787
11010.15 1804
11011.14 1726
11012.13 1675
11013.12 1572
11014.11 1448
11015.10 1422
11016.10 1291
11017.09 1255
11018.08 1187
11019.07 1120
11020.06 1077
11021.05 1146
11022.04 1121
11023.04 1065
11024.03 1088
11025.02 1074
11026.01 1054
11027.00 1052
11027.99 933
11028.99 997
11029.98 985
11030.97 1037
11031.96 1003
11032.95 991
11033.95 972
11034.94 998
11035.93 999
11036.92 938
11037.91 1040
11038.91 926
11039.90 980
11040.89 914
11041.88 911
11042.88 929
11043.87 982
11044.86 895
11045.85 979
11046.85 964
11047.84 939
11048.83 920
11049.82 883
11050.82 919
11051.81 899
11052.80 925
11053.80 938
11054.79 854
11055.78 821
11056.77 865
11057.77 819
11058.76 873
11059.75 883
11060.75 835
11061.74 831
11062.73 847
11063.73 850
11064.72 830
11065.71 813
11066.71 809
11067.70 819
11068.69 786
11069.69 829
11070.68 856
11071.68 860
11072.67 878
11073.66 792
11074.66 772
11075.65 818
11076.65 820
11077.64 801
11078.63 834
11079.63 863
11080.62 824
11081.62 810
11082.61 879
11083.60 881
11084.60 876
11085.59 839
11086.59 817
11087.58 770
11088.58 845
11089.57 881
11090.57 856
11091.56 839
11092.55 832
11093.55 819
11094.54 846
11095.54 841
11096.53 781
11097.53 821
11098.52 839
11099.52 778
11100.51 768
11101.51 809
11102.50 809
11103.50 794
11104.49 758
11105.49 759
11106.48 804
11107.48 794
11108.48 785
11109.47 786
11110.47 799
11111.46 723
11112.46 854
11113.45 808
11114.45 730
11115.44 728
11116.44 773
11117.44 752
11118.43 801
11119.43 738
11120.42 745
11121.42 722
11122.42 683
11123.41 692
11124.41 708
11125.40 683
11126.40 707
11127.40 725
11128.39 724
11129.39 694
11130.38 735
11131.38 797
11132.38 757
11133.37 723
11134.37 686
11135.37 762
11136.36 743
11137.36 724
11138.36 699
11139.35 717
11140.35 713
11141.35 728
11142.34 809
11143.34 771
11144.34 725
11145.34 640
11146.33 681
11147.33 694
11148.33 766
11149.32 726
11150.32 724
11151.32 681
11152.32 716
11153.31 720
11154.31 756
11155.31 699
11156.31 730
11157.30 698
11158.30 705
11159.30 757
11160.30 690
11161.29 693
11162.29 675
11163.29 708
11164.29 712
11165.29 667
11166.28 694
11167.28 675
11168.28 625
11169.28 690
11170.28 706
11171.27 670
11172.27 739
11173.27 685
11174.27 715
11175.27 674
11176.27 734
11177.26 686
11178.26 645
11179.26 648
11180.26 601
11181.26 599
11182.26 634
11183.26 701
11184.26 702
11185.25 651
11186.25 740
11187.25 723
11188.25 717
11189.25 708
11190.25 721
11191.25 737
11192.25 671
11193.25 739
11194.25 674
11195.24 732
11196.24 669
11197.24 689
11198.24 724
11199.24 783
11200.24 743
11201.24 736
11202.24 749
11203.24 753
11204.24 716
11205.24 719
11206.24 737
11207.24 674
11208.24 749
11209.24 684
11210.24 732
11211.24 722
11212.24 673
11213.24 713
11214.24 756
11215.24 753
11216.24 723
11217.24 763
11218.24 739
11219.24 729
11220.24 720
11221.24 726
11222.24 686
11223.24 690
11224.24 712
11225.24 727
11226.24 691
11227.25 681
11228.25 653
11229.25 640
11230.25 620
11231.25 587
11232.25 656
11233.25 672
11234.25 700
11235.25 684
11236.25 672
11237.25 608
11238.26 632
11239.26 693
11240.26 680
11241.26 683
11242.26 667
11243.26 628
11244.26 643
11245.27 665
11246.27 737
11247.27 649
11248.27 636
11249.27 622
11250.27 687
11251.28 682
11252.28 641
11253.28 634
11254.28 675
11255.28 657
11256.29 666
11257.29 668
11258.29 651
11259.29 661
11260.29 690
11261.30 660
11262.30 630
11263.30 659
11264.30 633
11265.31 649
11266.31 686
11267.31 675
11268.31 704
11269.32 669
11270.32 691
11271.32 632
11272.32 633
11273.33 699
11274.33 696
11275.33 694
11276.33 723
11277.34 728
11278.34 736
11279.34 772
11280.35 706
11281.35 665
11282.35 644
11283.36 732
11284.36 683
11285.36 723
11286.37 720
11287.37 812
11288.37 753
11289.38 756
11290.38 776
11291.38 778
11292.39 752
11293.39 714
11294.39 639
11295.40 644
11296.40 691
11297.41 697
11298.41 750
11299.41 674
11300.42 632
11301.42 645
11302.43 685
11303.43 714
11304.43 671
11305.44 639
11306.44 692
11307.45 674
11308.45 639
11309.46 620
11310.46 631
11311.46 632
11312.47 646
11313.47 647
11314.48 672
11315.48 643
11316.49 655
11317.49 719
11318.50 638
11319.50 643
11320.51 683
11321.51 783
11322.52 725
11323.52 747
11324.53 728
11325.53 686
11326.54 726
11327.54 710
11328.55 704
11329.55 704
11330.56 657
11331.56 673
11332.57 676
11333.57 674
11334.58 671
11335.58 677
11336.59 660
11337.60 659
11338.60 637
11339.61 685
11340.61 661
11341.62 616
11342.62 655
11343.63 650
11344.64 667
11345.64 642
11346.65 688
11347.65 689
11348.66 738
11349.67 726
11350.67 715
11351.68 743
11352.69 738
11353.69 712
11354.70 699
11355.71 712
11356.71 711
11357.72 629
11358.72 683
11359.73 676
11360.74 670
11361.74 679
11362.75 637
11363.76 644
11364.76 628
11365.77 622
11366.78 621
11367.79 623
11368.79 636
11369.80 627
11370.81 648
11371.81 610
11372.82 643
11373.83 648
11374.84 624
11375.84 656
11376.85 689
11377.86 682
11378.87 662
11379.87 669
11380.88 644
11381.89 640
11382.90 664
11383.90 632
11384.91 640
11385.92 631
11386.93 584
11387.93 631
11388.94 627
11389.95 667
11390.96 653
11391.97 637
11392.97 613
11393.98 618
11394.99 606
11396.00 676
11397.01 633
11398.02 557
11399.02 643
11400.03 629
11401.04 615
11402.05 583
11403.06 597
11404.07 671
11405.08 612
11406.08 585
11407.09 605
11408.10 614
11409.11 651
11410.12 602
11411.13 627
11412.14 604
11413.15 567
11414.15 579
11415.16 537
11416.17 600
11417.18 577
11418.19 588
11419.20 588
11420.21 566
11421.22 554
11422.23 587
11423.24 581
11424.25 612
11425.26 594
11426.27 561
11427.28 574
11428.29 589
11429.30 607
11430.31 637
11431.32 608
11432.32 559
11433.33 601
11434.34 542
11435.35 564
11436.36 574
11437.37 578
11438.38 562
11439.39 550
11440.41 574
11441.42 554
11442.43 592
11443.44 576
11444.45 573
11445.46 577
11446.47 523
11447.48 547
11448.49 579
11449.50 563
11450.51 617
11451.52 669
11452.53 589
11453.54 570
11454.55 603
11455.56 596
11456.57 565
11457.59 605
11458.60 551
11459.61 571
11460.62 627
11461.63 636
11462.64 605
11463.65 595
11464.66 578
11465.67 574
11466.69 587
11467.70 628
11468.71 633
11469.72 623
11470.73 616
11471.74 603
11472.75 592
11473.77 605
11474.78 551
11475.79 559
11476.80 596
11477.81 607
11478.83 656
11479.84 629
11480.85 592
11481.86 676
11482.87 638
11483.89 597
11484.90 604
11485.91 593
11486.92 590
11487.93 592
11488.95 596
11489.96 584
11490.97 602
11491.98 623
11493.00 640
11494.01 600
11495.02 650
11496.03 580
11497.05 571
11498.06 599
11499.07 553
11500.09 592
11501.10 613
11502.11 584
11503.12 594
11504.14 610
11505.15 603
11506.16 573
11507.18 588
11508.19 569
11509.20 582
11510.22 600
11511.23 567
11512.24 582
11513.26 544
11514.27 575
11515.28 567
11516.30 559
11517.31 572
11518.32 591
11519.34 547
11520.35 571
11521.37 562
11522.38 563
11523.39 605
11524.41 643
11525.42 629
11526.44 602
11527.45 638
11528.46 635
11529.48 600
11530.49 588
11531.51 599
11532.52 658
11533.53 617
11534.55 583
11535.56 589
11536.58 609
11537.59 647
11538.61 634
11539.62 667
11540.64 589
11541.65 588
11542.67 634
11543.68 572
11544.69 620
11545.71 625
11546.72 641
11547.74 633
11548.75 603
11549.77 604
11550.78 538
11551.80 653
11552.81 648
11553.83 661
11554.85 623
11555.86 693
11556.88 686
11557.89 667
11558.91 663
11559.92 664
11560.94 656
11561.95 623
11562.97 731
11563.98 731
11565.00 692
11566.02 701
11567.03 665
11568.05 681
11569.06 770
11570.08 745
11571.10 667
11572.11 687
11573.13 668
11574.14 691
11575.16 660
11576.18 679
11577.19 660
11578.21 647
11579.22 688
11580.24 761
11581.26 723
11582.27 753
11583.29 691
11584.31 716
11585.32 712
11586.34 737
11587.36 773
11588.37 762
11589.39 805
11590.41 808
11591.42 733
11592.44 826
11593.46 792
11594.47 850
11595.49 817
11596.51 807
11597.53 846
11598.54 860
11599.56 867
11600.58 872
11601.59 865
11602.61 899
11603.63 975
11604.65 1026
11605.66 1220
11606.68 1245
11607.70 1230
11608.72 1411
11609.74 1459
11610.75 1423
11611.77 1347
11612.79 1189
11613.81 1119
11614.82 1048
11615.84 962
11616.86 904
11617.88 848
11618.90 851
11619.91 804
11620.93 774
11621.95 745
11622.97 773
11623.99 764
11625.01 738
11626.02 714
11627.04 722
11628.06 750
11629.08 750
11630.10 662
11631.12 669
11632.14 667
11633.15 644
11634.17 686
11635.19 674
11636.21 664
11637.23 656
11638.25 643
11639.27 696
11640.29 720
11641.30 674
11642.32 639
11643.34 647
11644.36 653
11645.38 683
11646.40 675
11647.42 664
11648.44 671
11649.46 661
11650.48 702
11651.50 660
11652.52 671
11653.54 642
11654.56 677
11655.58 662
11656.60 596
11657.62 627
11658.64 628
11659.66 613
11660.68 605
11661.70 594
11662.72 623
11663.74 636
11664.76 633
11665.78 670
11666.80 685
11667.82 616
11668.84 648
11669.86 653
11670.88 709
11671.90 666
11672.92 627
11673.94 670
11674.96 689
11675.98 632
11677.00 670
11678.02 630
11679.04 660
11680.06 664
11681.08 652
11682.10 662
11683.12 619
11684.15 657
11685.17 637
11686.19 633
11687.21 680
11688.23 692
11689.25 716
11690.27 642
11691.29 642
11692.31 647
11693.34 665
11694.36 685
11695.38 672
11696.40 666
11697.42 661
11698.44 625
11699.46 687
11700.49 682
11701.51 678
11702.53 664
11703.55 656
11704.57 640
11705.60 659
11706.62 637
11707.64 662
11708.66 677
11709.68 658
11710.71 645
11711.73 712
11712.75 731
11713.77 621
11714.79 618
11715.82 651
11716.84 635
11717.86 624
11718.88 622
11719.91 622
11720.93 622
11721.95 628
11722.97 590
11724.00 601
11725.02 636
11726.04 613
11727.07 578
11728.09 611
11729.11 540
11730.13 625
11731.16 646
11732.18 638
11733.20 598
11734.23 575
11735.25 560
11736.27 633
11737.30 603
11738.32 597
11739.34 597
11740.37 538
11741.39 600
11742.41 624
11743.44 564
11744.46 588
11745.48 600
11746.51 617
11747.53 567
11748.55 648
11749.58 694
11750.60 601
11751.63 607
11752.65 608
11753.67 572
11754.70 556
11755.72 625
11756.75 625
11757.77 626
11758.79 651
11759.82 622
11760.84 604
11761.87 614
11762.89 652
11763.92 636
11764.94 627
11765.97 613
11766.99 615
11768.01 560
11769.04 586
11770.06 576
11771.09 624
11772.11 545
11773.14 577
11774.16 603
11775.19 619
11776.21 675
11777.24 586
11778.26 538
11779.29 552
11780.31 601
11781.34 570
11782.36 660
11783.39 591
11784.41 585
11785.44 605
11786.46 597
11787.49 579
11788.52 560
11789.54 558
11790.57 584
11791.59 588
11792.62 606
11793.64 599
11794.67 630
11795.70 624
11796.72 631
11797.75 566
11798.77 620
11799.80 604
11800.83 562
11801.85 654
11802.88 623
11803.90 580
11804.93 620
11805.96 650
11806.98 652
11808.01 612
11809.04 611
11810.06 628
11811.09 612
11812.11 609
11813.14 602
11814.17 626
11815.19 610
11816.22 628
11817.25 600
11818.27 569
11819.30 632
11820.33 649
11821.36 642
11822.38 589
11823.41 647
11824.44 648
11825.46 604
11826.49 644
11827.52 609
11828.54 630
11829.57 642
11830.60 636
11831.63 666
11832.65 676
11833.68 660
11834.71 634
11835.74 617
11836.76 690
11837.79 655
11838.82 678
11839.85 648
11840.88 670
11841.90 688
11842.93 662
11843.96 705
11844.99 697
11846.01 703
11847.04 612
11848.07 649
11849.10 668
11850.13 672
11851.16 644
11852.18 643
11853.21 639
11854.24 630
11855.27 621
11856.30 646
11857.33 685
11858.35 699
11859.38 669
11860.41 638
11861.44 697
11862.47 658
11863.50 641
11864.53 647
11865.56 700
11866.58 630
11867.61 660
11868.64 671
11869.67 662
11870.70 657
11871.73 678
11872.76 751
11873.79 706
11874.82 682
11875.85 679
11876.88 721
11877.91 670
11878.93 709
11879.96 697
11880.99 748
11882.02 707
11883.05 702
11884.08 755
11885.11 788
11886.14 712
11887.17 734
11888.20 763
11889.23 744
11890.26 779
11891.29 813
11892.32 804
11893.35 737
11894.38 728
11895.41 758
11896.44 751
11897.47 755
11898.50 797
11899.53 826
11900.56 832
11901.59 833
11902.62 810
11903.65 807
11904.69 833
11905.72 829
11906.75 876
11907.78 897
11908.81 926
11909.84 935
11910.87 905
11911.90 906
11912.93 931
11913.96 910
11914.99 895
11916.02 965
11917.06 926
11918.09 901
11919.12 867
11920.15 863
11921.18 922
11922.21 884
11923.24 923
11924.27 872
11925.31 894
11926.34 891
11927.37 861
11928.40 842
11929.43 837
11930.46 841
11931.50 891
11932.53 852
11933.56 893
11934.59 883
11935.62 933
11936.65 1022
11937.69 1079
11938.72 1104
11939.75 1117
11940.78 1217
11941.81 1233
11942.85 1210
11943.88 1150
11944.91 1209
11945.94 1153
11946.98 1039
11948.01 1085
11949.04 1002
11950.07 965
11951.11 952
11952.14 863
11953.17 852
11954.20 845
11955.24 848
11956.27 863
11957.30 799
11958.34 824
11959.37 844
11960.40 827
11961.43 761
11962.47 707
11963.50 760
11964.53 840
11965.57 783
11966.60 680
11967.63 709
11968.67 765
11969.70 805
11970.73 756
11971.77 755
11972.80 719
11973.83 785
11974.87 753
11975.90 789
11976.94 696
11977.97 711
11979.00 711
11980.04 763
11981.07 783
11982.10 743
11983.14 773
11984.17 771
11985.21 745
11986.24 786
11987.27 763
11988.31 730
11989.34 730
11990.38 714
11991.41 770
11992.45 786
11993.48 763
11994.51 725
11995.55 682
11996.58 726
11997.62 733
11998.65 732
11999.69 750
12000.72 753
12001.76 796
12002.79 750
12003.83 722
12004.86 765
12005.90 815
12006.93 757
12007.97 772
12009.00 731
12010.04 771
12011.07 753
12012.11 789
12013.14 773
12014.18 772
12015.21 760
12016.25 806
12017.28 828
12018.32 757
12019.35 777
12020.39 857
12021.43 897
12022.46 878
12023.50 840
12024.53 807
12025.57 760
12026.60 761
12027.64 828
12028.68 837
12029.71 822
12030.75 769
12031.78 761
12032.82 790
12033.86 810
12034.89 799
12035.93 737
12036.97 739
12038.00 781
12039.04 784
12040.07 742
12041.11 740
12042.15 751
12043.18 746
12044.22 809
12045.26 758
12046.29 764
12047.33 754
12048.37 725
12049.40 744
12050.44 756
12051.48 780
12052.52 739
12053.55 743
12054.59 809
12055.63 772
12056.66 753
12057.70 751
12058.74 728
12059.78 731
12060.81 791
12061.85 846
12062.89 847
12063.92 773
12064.96 792
12066.00 791
12067.04 716
12068.07 739
12069.11 747
12070.15 772
12071.19 721
12072.23 701
12073.26 782
12074.30 744
12075.34 720
12076.38 762
12077.42 719
12078.45 765
12079.49 742
12080.53 752
12081.57 786
12082.61 751
12083.64 746
12084.68 743
12085.72 785
12086.76 733
12087.80 747
12088.84 770
12089.88 797
12090.91 740
12091.95 726
12092.99 748
12094.03 761
12095.07 753
12096.11 756
12097.15 739
12098.19 803
12099.22 787
12100.26 755
12101.30 790
12102.34 787
12103.38 781
12104.42 779
12105.46 795
12106.50 835
12107.54 805
12108.58 781
12109.62 802
12110.66 848
12111.70 834
12112.74 885
12113.77 882
12114.81 832
12115.85 805
12116.89 798
12117.93 783
12118.97 793
12120.01 748
12121.05 740
12122.09 738
12123.13 674
12124.17 703
12125.21 680
12126.25 676
12127.29 715
12128.33 666
12129.37 703
12130.41 653
12131.45 675
12132.50 678
12133.54 638
12134.58 678
12135.62 659
12136.66 690
12137.70 651
12138.74 675
12139.78 666
12140.82 642
12141.86 631
12142.90 652
12143.94 642
12144.98 646
12146.02 714
12147.07 677
12148.11 692
12149.15 621
12150.19 659
12151.23 643
12152.27 626
12153.31 638
12154.35 638
12155.40 641
12156.44 588
12157.48 636
12158.52 631
12159.56 635
12160.60 623
12161.64 619
12162.69 607
12163.73 620
12164.77 665
12165.81 634
12166.85 607
12167.90 603
12168.94 651
12169.98 674
12171.02 615
12172.06 636
12173.11 601
12174.15 651
12175.19 620
12176.23 649
12177.27 637
12178.32 630
12179.36 641
12180.40 617
12181.44 599
12182.49 628
12183.53 635
12184.57 618
12185.61 664
12186.66 629
12187.70 628
12188.74 640
12189.79 634
12190.83 603
12191.87 594
12192.91 587
12193.96 608
12195.00 612
12196.04 610
12197.09 655
12198.13 639
12199.17 660
12200.22 614
12201.26 623
12202.30 582
12203.35 625
12204.39 580
12205.43 612
12206.48 649
12207.52 611
12208.57 633
12209.61 659
12210.65 644
12211.70 597
12212.74 635
12213.78 602
12214.83 642
12215.87 672
12216.92 627
12217.96 617
12219.00 653
12220.05 611
12221.09 627
12222.14 625
12223.18 574
12224.23 596
12225.27 621
12226.31 578
12227.36 562
12228.40 593
12229.45 602
12230.49 634
12231.54 640
12232.58 586
12233.63 603
12234.67 573
12235.72 595
12236.76 616
12237.81 616
12238.85 620
12239.90 620
12240.94 662
12241.99 645
12243.03 598
12244.08 665
12245.12 654
12246.17 690
12247.21 608
12248.26 630
12249.30 638
12250.35 634
12251.39 638
12252.44 605
12253.49 613
12254.53 588
12255.58 594
12256.62 580
12257.67 619
12258.71 601
12259.76 648
12260.81 645
12261.85 580
12262.90 603
12263.94 609
12264.99 564
12266.04 632
12267.08 603
12268.13 594
12269.17 593
12270.22 582
12271.27 615
12272.31 595
12273.36 592
12274.41 629
12275.45 633
12276.50 605
12277.55 613
12278.59 586
12279.64 631
12280.69 614
12281.73 576
12282.78 543
12283.83 600
12284.87 579
12285.92 600
12286.97 565
12288.01 607
12289.06 606
12290.11 574
12291.16 561
12292.20 579
12293.25 595
12294.30 601
12295.35 614
12296.39 566
12297.44 566
12298.49 599
12299.54 545
12300.58 534
12301.63 560
12302.68 573
12303.73 597
12304.77 627
12305.82 613
12306.87 575
12307.92 613
12308.97 618
12310.01 562
12311.06 576
12312.11 568
12313.16 614
12314.21 614
12315.25 641
12316.30 585
12317.35 588
12318.40 584
12319.45 572
12320.50 551
12321.54 571
12322.59 593
12323.64 571
12324.69 585
12325.74 546
12326.79 557
12327.84 551
12328.89 562
12329.93 615
12330.98 614
12332.03 618
12333.08 558
12334.13 564
12335.18 600
12336.23 574
12337.28 579
12338.33 582
12339.38 668
12340.43 651
12341.47 644
12342.52 618
12343.57 579
12344.62 577
12345.67 535
12346.72 602
12347.77 596
12348.82 594
12349.87 552
12350.92 553
12351.97 551
12353.02 620
12354.07 581
12355.12 578
12356.17 601
12357.22 564
12358.27 575
12359.32 607
12360.37 594
12361.42 632
12362.47 611
12363.52 588
12364.57 607
12365.62 603
12366.67 565
12367.72 581
12368.77 632
12369.82 603
12370.87 576
12371.93 601
12372.98 624
12374.03 582
12375.08 597
12376.13 598
12377.18 576
12378.23 606
12379.28 614
12380.33 624
12381.38 625
12382.43 606
12383.49 649
12384.54 645
12385.59 631
12386.64 658
12387.69 654
12388.74 567
12389.79 562
12390.84 604
12391.90 661
12392.95 650
12394.00 596
12395.05 589
12396.10 639
12397.15 632
12398.21 611
12399.26 643
12400.31 605
12401.36 616
12402.41 630
12403.47 639
12404.52 629
12405.57 598
12406.62 608
12407.67 619
12408.73 646
12409.78 667
12410.83 662
12411.88 603
12412.94 616
12413.99 612
12415.04 624
12416.09 658
12417.15 642
12418.20 640
12419.25 662
12420.30 644
12421.36 640
12422.41 670
12423.46 692
12424.52 647
12425.57 579
12426.62 613
12427.67 599
12428.73 671
12429.78 655
12430.83 629
12431.89 586
12432.94 635
12433.99 673
12435.05 666
12436.10 675
12437.15 690
12438.21 745
12439.26 717
12440.31 689
12441.37 669
12442.42 638
12443.47 661
12444.53 694
12445.58 673
12446.64 630
12447.69 656
12448.74 689
12449.80 651
12450.85 629
12451.91 618
12452.96 667
12454.01 660
12455.07 610
12456.12 607
12457.18 650
12458.23 694
12459.29 682
12460.34 654
12461.39 700
12462.45 711
12463.50 703
12464.56 643
12465.61 627
12466.67 657
12467.72 698
12468.78 745
12469.83 671
12470.89 658
12471.94 640
12473.00 704
12474.05 683
12475.11 722
12476.16 717
12477.22 695
12478.27 714
12479.33 699
12480.38 672
12481.44 718
12482.49 657
12483.55 772
12484.60 765
12485.66 780
12486.71 760
12487.77 744
12488.83 799
12489.88 813
12490.94 805
12491.99 797
12493.05 806
12494.10 858
12495.16 847
12496.22 867
12497.27 870
12498.33 833
12499.38 936
12500.44 997
12501.50 1127
12502.55 1220
12503.61 1280
12504.67 1386
12505.72 1425
12506.78 1438
12507.83 1404
12508.89 1304
12509.95 1255
12511.00 1179
12512.06 1120
12513.12 1005
12514.17 928
12515.23 954
12516.29 906
12517.34 874
12518.40 775
12519.46 788
12520.52 747
12521.57 706
12522.63 757
12523.69 727
12524.74 730
12525.80 742
12526.86 752
12527.92 721
12528.97 747
12530.03 690
12531.09 724
12532.15 793
12533.20 778
12534.26 703
12535.32 744
12536.38 731
12537.43 733
12538.49 748
12539.55 723
12540.61 747
12541.66 744
12542.72 757
12543.78 730
12544.84 693
12545.90 747
12546.95 749
12548.01 713
12549.07 722
12550.13 722
12551.19 745
12552.25 744
12553.30 762
12554.36 747
12555.42 677
12556.48 694
12557.54 702
12558.60 695
12559.65 686
12560.71 673
12561.77 652
12562.83 695
12563.89 718
12564.95 663
12566.01 760
12567.07 775
12568.13 695
12569.18 724
12570.24 778
12571.30 738
12572.36 732
12573.42 706
12574.48 708
12575.54 781
12576.60 832
12577.66 730
12578.72 798
12579.78 834
12580.84 846
12581.90 873
12582.96 863
12584.02 944
12585.07 914
12586.13 938
12587.19 911
12588.25 887
12589.31 900
12590.37 941
12591.43 877
12592.49 802
12593.55 826
12594.61 865
12595.67 812
12596.73 811
12597.79 806
12598.86 796
12599.92 802
12600.98 802
12602.04 827
12603.10 831
12604.16 761
12605.22 765
12606.28 758
12607.34 720
12608.40 734
12609.46 785
12610.52 792
12611.58 761
12612.64 688
12613.70 712
12614.76 778
12615.83 715
12616.89 714
12617.95 742
12619.01 719
12620.07 765
12621.13 751
12622.19 725
12623.25 727
12624.32 729
12625.38 721
12626.44 725
12627.50 669
12628.56 690
12629.62 788
12630.68 735
12631.75 762
12632.81 730
12633.87 759
12634.93 709
12635.99 645
12637.05 664
12638.12 654
12639.18 634
12640.24 673
12641.30 671
12642.36 636
12643.43 632
12644.49 658
12645.55 659
12646.61 668
12647.68 596
12648.74 670
12649.80 677
12650.86 651
12651.93 693
12652.99 675
12654.05 675
12655.11 678
12656.18 649
12657.24 614
12658.30 678
12659.36 676
12660.43 692
12661.49 672
12662.55 718
12663.62 667
12664.68 720
12665.74 756
12666.81 683
12667.87 708
12668.93 696
12670.00 682
12671.06 664
12672.12 688
12673.19 637
12674.25 651
12675.31 686
12676.38 698
12677.44 648
12678.50 635
12679.57 630
12680.63 690
12681.69 630
12682.76 637
12683.82 662
12684.89 627
12685.95 630
12687.01 615
12688.08 651
12689.14 684
12690.21 649
12691.27 603
12692.33 652
12693.40 690
12694.46 652
12695.53 649
12696.59 685
12697.66 671
12698.72 653
12699.79 652
12700.85 634
12701.91 618
12702.98 622
12704.04 663
12705.11 615
12706.17 641
12707.24 623
12708.30 628
12709.37 584
12710.43 596
12711.50 638
12712.56 648
12713.63 654
12714.69 583
12715.76 580
12716.82 612
12717.89 613
12718.95 625
12720.02 617
12721.09 593
12722.15 618
12723.22 596
12724.28 597
12725.35 590
12726.41 595
12727.48 623
12728.54 608
12729.61 622
12730.68 628
12731.74 600
12732.81 603
12733.87 624
12734.94 609
12736.01 592
12737.07 619
12738.14 614
12739.20 576
12740.27 593
12741.34 633
12742.40 574
12743.47 617
12744.54 614
12745.60 609
12746.67 620
12747.74 596
12748.80 567
12749.87 599
12750.94 578
12752.00 611
12753.07 590
12754.14 574
12755.20 618
12756.27 577
12757.34 588
12758.40 559
12759.47 545
12760.54 549
12761.60 556
12762.67 550
12763.74 563
12764.81 582
12765.87 568
12766.94 569
12768.01 557
12769.08 540
12770.14 537
12771.21 547
12772.28 542
12773.35 538
12774.41 545
12775.48 557
12776.55 573
12777.62 593
12778.68 550
12779.75 543
12780.82 610
12781.89 561
12782.96 500
12784.02 588
12785.09 524
12786.16 514
12787.23 516
12788.30 517
12789.37 551
12790.43 543
12791.50 576
12792.57 578
12793.64 574
12794.71 524
12795.78 547
12796.84 543
12797.91 569
12798.98 535
12800.05 542
12801.12 557
12802.19 577
12803.26 548
12804.33 527
12805.40 519
12806.46 588
12807.53 519
12808.60 510
12809.67 458
12810.74 548
12811.81 571
12812.88 533
12813.95 527
12815.02 512
12816.09 556
12817.16 499
12818.23 517
12819.30 545
12820.37 539
12821.44 515
12822.50 537
12823.57 543
12824.64 544
12825.71 514
12826.78 526
12827.85 575
12828.92 579
12829.99 548
12831.06 577
12832.13 576
12833.20 553
12834.27 555
12835.34 554
12836.41 496
12837.49 527
12838.56 527
12839.63 518
12840.70 482
12841.77 533
12842.84 550
12843.91 559
12844.98 514
12846.05 540
12847.12 509
12848.19 530
12849.26 513
12850.33 506
12851.40 479
12852.47 491
12853.55 489
12854.62 501
12855.69 475
12856.76 513
12857.83 513
12858.90 483
12859.97 501
12861.04 534
12862.11 579
12863.19 527
12864.26 466
12865.33 461
12866.40 530
12867.47 541
12868.54 581
12869.62 548
12870.69 493
12871.76 472
12872.83 467
12873.90 468
12874.97 463
12876.05 473
12877.12 492
12878.19 560
12879.26 499
12880.33 532
12881.41 507
12882.48 508
12883.55 475
12884.62 510
12885.70 487
12886.77 516
12887.84 512
12888.91 490
12889.98 459
12891.06 458
12892.13 444
12893.20 519
12894.28 527
12895.35 505
12896.42 506
12897.49 487
12898.57 531
12899.64 555
12900.71 503
12901.79 526
12902.86 509
12903.93 538
12905.00 502
12906.08 469
12907.15 461
12908.22 487
12909.30 515
12910.37 502
12911.44 414
12912.52 463
12913.59 491
12914.66 498
12915.74 500
12916.81 501
12917.89 487
12918.96 523
12920.03 467
12921.11 469
12922.18 474
12923.25 497
12924.33 523
12925.40 487
12926.48 464
12927.55 493
12928.62 462
12929.70 508
12930.77 473
12931.85 417
12932.92 458
12934.00 513
12935.07 455
12936.14 439
12937.22 424
12938.29 479
12939.37 485
12940.44 509
12941.52 542
12942.59 473
12943.67 480
12944.74 527
12945.82 495
12946.89 487
12947.97 469
12949.04 483
12950.12 531
12951.19 509
12952.27 457
12953.34 486
12954.42 466
12955.49 484
12956.57 462
12957.64 488
12958.72 490
12959.79 520
12960.87 513
12961.94 491
12963.02 481
12964.10 446
12965.17 466
12966.25 513
12967.32 494
12968.40 459
12969.47 437
12970.55 482
12971.63 468
12972.70 454
12973.78 467
12974.85 463
12975.93 462
12977.01 437
12978.08 481
12979.16 422
12980.23 427
12981.31 457
12982.39 466
12983.46 436
12984.54 509
12985.62 472
12986.69 486
12987.77 514
12988.85 515
12989.92 490
12991.00 463
12992.08 495
12993.15 500
12994.23 520
12995.31 484
12996.38 540
12997.46 491
12998.54 543
12999.61 501
13000.69 463
13001.77 493
13002.85 512
13003.92 480
13005.00 480
13006.08 518
13007.16 513
13008.23 506
13009.31 462
13010.39 504
13011.47 497
13012.54 456
13013.62 491
13014.70 498
13015.78 530
13016.85 522
13017.93 501
13019.01 489
13020.09 472
13021.17 459
13022.24 489
13023.32 516
13024.40 504
13025.48 514
13026.56 558
13027.63 545
13028.71 475
13029.79 496
13030.87 520
13031.95 478
13033.03 488
13034.10 486
13035.18 456
13036.26 477
13037.34 504
13038.42 475
13039.50 465
13040.58 455
13041.66 491
13042.73 501
13043.81 451
13044.89 459
13045.97 496
13047.05 499
13048.13 483
13049.21 504
13050.29 532
13051.37 513
13052.45 490
13053.53 549
13054.60 484
13055.68 452
13056.76 482
13057.84 503
13058.92 487
13060.00 495
13061.08 469
13062.16 502
13063.24 529
13064.32 504
13065.40 501
13066.48 482
13067.56 501
13068.64 525
13069.72 493
13070.80 493
13071.88 506
13072.96 452
13074.04 485
13075.12 478
13076.20 507
13077.28 506
13078.36 510
13079.44 462
13080.52 471
13081.60 507
13082.68 542
13083.76 537
13084.84 551
13085.93 486
13087.01 479
13088.09 504
13089.17 510
13090.25 505
13091.33 525
13092.41 456
13093.49 465
13094.57 509
13095.65 505
13096.73 508
13097.82 531
13098.90 480
13099.98 463
13101.06 509
13102.14 476
13103.22 510
13104.30 498
13105.38 495
13106.47 460
13107.55 465
13108.63 454
13109.71 476
13110.79 500
13111.87 485
13112.96 458
13114.04 495
13115.12 509
13116.20 451
13117.28 477
13118.37 472
13119.45 467
13120.53 475
13121.61 474
13122.69 454
13123.78 477
13124.86 444
13125.94 477
13127.02 475
13128.11 468
13129.19 460
13130.27 466
13131.35 502
13132.44 483
13133.52 450
13134.60 492
13135.68 485
13136.77 491
13137.85 462
13138.93 488
13140.01 433
13141.10 479
13142.18 451
13143.26 467
13144.35 489
13145.43 462
13146.51 518
13147.60 492
13148.68 478
13149.76 465
13150.85 490
13151.93 479
13153.01 455
13154.10 463
13155.18 483
13156.26 484
13157.35 481
13158.43 459
13159.51 476
13160.60 447
13161.68 458
13162.77 475
13163.85 445
13164.93 492
13166.02 431
13167.10 465
13168.19 477
13169.27 504
13170.35 469
13171.44 478
13172.52 458
13173.61 458
13174.69 439
13175.78 467
13176.86 442
13177.94 454
13179.03 491
13180.11 533
13181.20 429
13182.28 447
13183.37 478
13184.45 452
13185.54 510
13186.62 461
13187.71 469
13188.79 499
13189.88 477
13190.96 461
13192.05 520
13193.13 529
13194.22 488
13195.30 460
13196.39 493
13197.47 499
13198.56 515
13199.64 511
13200.73 472
13201.81 512
13202.90 515
13203.98 524
13205.07 487
13206.16 467
13207.24 500
13208.33 485
13209.41 500
13210.50 500
13211.58 506
13212.67 492
13213.76 493
13214.84 481
13215.93 506
13217.01 469
13218.10 495
13219.19 495
13220.27 503
13221.36 507
13222.45 503
13223.53 465
13224.62 462
13225.70 502
13226.79 484
13227.88 501
13228.96 519
13230.05 530
13231.14 540
13232.22 503
13233.31 519
13234.40 524
13235.48 477
13236.57 491
13237.66 529
13238.74 545
13239.83 484
13240.92 490
13242.01 504
13243.09 517
13244.18 500
13245.27 475
13246.35 475
13247.44 505
13248.53 537
13249.62 487
13250.70 448
13251.79 481
13252.88 494
13253.97 503
13255.05 484
13256.14 478
13257.23 461
13258.32 501
13259.41 540
13260.49 503
13261.58 491
13262.67 467
13263.76 515
13264.85 534
13265.93 502
13267.02 539
13268.11 511
13269.20 492
13270.29 553
13271.37 536
13272.46 542
13273.55 554
13274.64 559
13275.73 562
13276.82 503
13277.91 580
13278.99 547
13280.08 575
13281.17 583
13282.26 566
13283.35 566
13284.44 594
13285.53 590
13286.62 543
13287.70 585
13288.79 539
13289.88 518
13290.97 535
13292.06 555
13293.15 520
13294.24 577
13295.33 546
13296.42 554
13297.51 545
13298.60 566
13299.69 595
13300.78 572
13301.87 568
13302.95 553
13304.04 568
13305.13 570
13306.22 569
13307.31 567
13308.40 546
13309.49 536
13310.58 581
13311.67 600
13312.76 569
13313.85 598
13314.94 620
13316.03 547
13317.12 584
13318.21 609
13319.30 638
13320.39 638
13321.48 610
13322.58 612
13323.67 599
13324.76 615
13325.85 620
13326.94 594
13328.03 624
13329.12 581
13330.21 592
13331.30 582
13332.39 584
13333.48 598
13334.57 563
13335.66 583
13336.75 645
13337.85 626
13338.94 626
13340.03 638
13341.12 621
13342.21 578
13343.30 624
13344.39 622
13345.48 620
13346.58 594
13347.67 611
13348.76 564
13349.85 590
13350.94 607
13352.03 602
13353.12 584
13354.22 629
13355.31 593
13356.40 621
13357.49 566
13358.58 595
13359.68 601
13360.77 636
13361.86 615
13362.95 578
13364.04 663
13365.14 644
13366.23 616
13367.32 608
13368.41 632
13369.51 628
13370.60 640
13371.69 664
13372.78 674
13373.87 637
13374.97 651
13376.06 643
13377.15 647
13378.25 678
13379.34 680
13380.43 702
13381.52 676
13382.62 700
13383.71 669
13384.80 687
13385.90 684
13386.99 638
13388.08 587
13389.17 621
13390.27 597
13391.36 616
13392.45 600
13393.55 593
13394.64 637
13395.73 575
13396.83 569
13397.92 596
13399.02 583
13400.11 593
13401.20 604
13402.30 631
13403.39 594
13404.48 627
13405.58 646
13406.67 564
13407.77 582
13408.86 590
13409.95 602
13411.05 595
13412.14 602
13413.24 576
13414.33 625
13415.42 611
13416.52 616
13417.61 606
13418.71 584
13419.80 602
13420.90 585
13421.99 619
13423.08 571
13424.18 587
13425.27 580
13426.37 579
13427.46 634
13428.56 593
13429.65 619
13430.75 590
13431.84 592
13432.94 653
13434.03 554
13435.13 557
13436.22 564
13437.32 626
13438.41 606
13439.51 615
13440.60 604
13441.70 606
13442.79 610
13443.89 620
13444.98 615
13446.08 600
13447.18 594
13448.27 614
13449.37 646
13450.46 528
13451.56 629
13452.65 699
13453.75 622
13454.85 624
13455.94 620
13457.04 659
13458.13 632
13459.23 662
13460.33 642
13461.42 665
13462.52 614
13463.61 647
13464.71 645
13465.81 596
13466.90 627
13468.00 676
13469.10 633
13470.19 656
13471.29 632
13472.38 638
13473.48 629
13474.58 667
13475.67 664
13476.77 641
13477.87 649
13478.96 654
13480.06 674
13481.16 631
13482.26 679
13483.35 659
13484.45 630
13485.55 667
13486.64 679
13487.74 658
13488.84 623
13489.94 659
13491.03 644
13492.13 636
13493.23 612
13494.32 613
13495.42 698
13496.52 673
13497.62 662
13498.72 606
13499.81 666
13500.91 669
13502.01 668
13503.11 677
13504.20 647
13505.30 709
13506.40 744
13507.50 704
13508.60 675
13509.69 714
13510.79 791
13511.89 728
13512.99 708
13514.09 729
13515.18 737
13516.28 695
13517.38 656
13518.48 716
13519.58 698
13520.68 677
13521.78 700
13522.87 633
13523.97 645
13525.07 640
13526.17 672
13527.27 646
13528.37 574
13529.47 639
13530.57 599
13531.66 600
13532.76 641
13533.86 590
13534.96 572
13536.06 578
13537.16 576
13538.26 604
13539.36 570
13540.46 583
13541.56 601
13542.66 614
13543.76 588
13544.86 582
13545.96 582
13547.05 576
13548.15 615
13549.25 606
13550.35 589
13551.45 598
13552.55 627
13553.65 592
13554.75 575
13555.85 596
13556.95 527
13558.05 549
13559.15 578
13560.25 588
13561.35 549
13562.45 544
13563.55 624
13564.65 608
13565.75 582
13566.85 558
13567.96 554
13569.06 603
13570.16 587
13571.26 552
13572.36 603
13573.46 607
13574.56 582
13575.66 625
13576.76 556
13577.86 570
13578.96 571
13580.06 574
13581.16 599
13582.27 528
13583.37 542
13584.47 568
13585.57 609
13586.67 575
13587.77 543
13588.87 595
13589.97 566
13591.08 599
13592.18 617
13593.28 595
13594.38 586
13595.48 614
13596.58 573
13597.68 588
13598.79 566
13599.89 594
13600.99 623
13602.09 604
13603.19 602
13604.30 531
13605.40 587
13606.50 598
13607.60 612
13608.70 562
13609.81 563
13610.91 563
13612.01 610
13613.11 628
13614.21 647
13615.32 648
13616.42 591
13617.52 590
13618.62 569
13619.73 596
13620.83 588
13621.93 589
13623.03 598
13624.14 569
13625.24 616
13626.34 622
13627.45 605
13628.55 609
13629.65 564
13630.75 570
13631.86 623
13632.96 593
13634.06 626
13635.17 612
13636.27 571
13637.37 612
13638.48 615
13639.58 597
13640.68 576
13641.79 597
13642.89 597
13643.99 581
13645.10 593
13646.20 604
13647.30 598
13648.41 599
13649.51 601
13650.62 579
13651.72 585
13652.82 613
13653.93 639
13655.03 599
13656.14 628
13657.24 574
13658.34 589
13659.45 596
13660.55 581
13661.66 576
13662.76 590
13663.87 619
13664.97 573
13666.07 573
13667.18 562
13668.28 567
13669.39 642
13670.49 643
13671.60 629
13672.70 628
13673.81 653
13674.91 595
13676.02 605
13677.12 602
13678.23 605
13679.33 568
13680.44 593
13681.54 597
13682.65 626
13683.75 630
13684.86 635
13685.96 642
13687.07 666
13688.17 609
13689.28 638
13690.38 652
13691.49 639
13692.59 627
13693.70 595
13694.80 645
13695.91 620
13697.02 625
13698.12 583
13699.23 570
13700.33 570
13701.44 615
13702.55 613
13703.65 640
13704.76 628
13705.86 591
13706.97 648
13708.08 683
13709.18 645
13710.29 693
13711.39 704
13712.50 661
13713.61 689
13714.71 649
13715.82 651
13716.93 679
13718.03 670
13719.14 642
13720.25 608
13721.35 671
13722.46 662
13723.57 660
13724.67 648
13725.78 657
13726.89 663
13727.99 706
13729.10 665
13730.21 683
13731.31 760
13732.42 750
13733.53 728
13734.64 725
13735.74 737
13736.85 686
13737.96 722
13739.07 722
13740.17 739
13741.28 736
13742.39 776
13743.50 737
13744.60 750
13745.71 777
13746.82 774
13747.93 749
13749.03 733
13750.14 762
13751.25 783
13752.36 755
13753.47 785
13754.57 720
13755.68 801
13756.79 811
13757.90 783
13759.01 801
13760.11 818
13761.22 741
13762.33 775
13763.44 788
13764.55 823
13765.66 823
13766.76 799
13767.87 844
13768.98 836
13770.09 847
13771.20 840
13772.31 841
13773.42 855
13774.53 955
13775.63 969
13776.74 968
13777.85 953
13778.96 1013
13780.07 1063
13781.18 1088
13782.29 1144
13783.40 1100
13784.51 1114
13785.62 1153
13786.73 1149
13787.83 1090
13788.94 1077
13790.05 1060
13791.16 973
13792.27 907
13793.38 919
13794.49 953
13795.60 874
13796.71 869
13797.82 853
13798.93 800
13800.04 783
13801.15 865
13802.26 796
13803.37 759
13804.48 755
13805.59 789
13806.70 726
13807.81 735
13808.92 769
13810.03 777
13811.14 740
13812.25 760
13813.36 787
13814.47 737
13815.58 780
13816.69 734
13817.80 768
13818.91 734
13820.03 766
13821.14 748
13822.25 755
13823.36 741
13824.47 783
13825.58 816
13826.69 746
13827.80 741
13828.91 724
13830.02 760
13831.13 701
13832.25 706
13833.36 705
13834.47 703
13835.58 726
13836.69 697
13837.80 684
13838.91 737
13840.02 724
13841.14 734
13842.25 759
13843.36 736
13844.47 707
13845.58 724
13846.69 771
13847.81 713
13848.92 718
13850.03 802
13851.14 792
13852.25 712
13853.37 717
13854.48 749
13855.59 763
13856.70 772
13857.81 823
13858.93 737
13860.04 745
13861.15 796
13862.26 795
13863.38 776
13864.49 772
13865.60 710
13866.71 780
13867.83 785
13868.94 770
13870.05 808
13871.16 812
13872.28 845
13873.39 816
13874.50 882
13875.61 845
13876.73 867
13877.84 895
13878.95 896
13880.07 874
13881.18 833
13882.29 851
13883.41 841
13884.52 835
13885.63 832
13886.75 839
13887.86 816
13888.97 802
13890.09 798
13891.20 794
13892.31 813
13893.43 745
13894.54 747
13895.65 754
13896.77 789
13897.88 753
13899.00 846
13900.11 738
13901.22 722
13902.34 792
13903.45 767
13904.57 813
13905.68 807
13906.79 799
13907.91 810
13909.02 765
13910.14 780
13911.25 721
13912.37 794
13913.48 789
13914.59 776
13915.71 779
13916.82 778
13917.94 784
13919.05 792
13920.17 767
13921.28 680
13922.40 701
13923.51 742
13924.63 731
13925.74 678
13926.86 711
13927.97 720
13929.09 660
13930.20 651
13931.32 681
13932.43 703
13933.55 689
13934.66 682
13935.78 646
13936.89 653
13938.01 674
13939.12 647
13940.24 665
13941.35 651
13942.47 655
13943.59 641
13944.70 671
13945.82 703
13946.93 650
13948.05 685
13949.16 663
13950.28 652
13951.40 665
13952.51 689
13953.63 683
13954.74 647
13955.86 665
13956.98 660
13958.09 702
13959.21 680
13960.33 650
13961.44 650
13962.56 669
13963.67 686
13964.79 648
13965.91 654
13967.02 644
13968.14 682
13969.26 615
13970.37 647
13971.49 680
13972.61 662
13973.72 699
13974.84 676
13975.96 678
13977.08 669
13978.19 676
13979.31 646
13980.43 636
13981.54 689
13982.66 684
13983.78 683
13984.90 642
13986.01 674
13987.13 654
13988.25 670
13989.37 641
13990.48 632
13991.60 645
13992.72 693
13993.84 673
13994.95 650
13996.07 674
13997.19 647
13998.31 687
13999.42 654
14000.54 647
14001.66 662
14002.78 675
14003.90 662
14005.01 660
14006.13 664
14007.25 642
14008.37 681
14009.49 705
14010.61 661
14011.72 711
14012.84 696
14013.96 658
14015.08 708
14016.20 685
14017.32 661
14018.43 671
14019.55 710
14020.67 673
14021.79 681
14022.91 711
14024.03 704
14025.15 690
14026.27 695
14027.39 725
14028.50 642
14029.62 685
14030.74 650
14031.86 698
14032.98 729
14034.10 698
14035.22 729
14036.34 760
14037.46 747
14038.58 683
14039.70 664
14040.82 689
14041.94 678
14043.06 657
14044.18 717
14045.30 679
14046.41 676
14047.53 639
14048.65 646
14049.77 596
14050.89 621
14052.01 641
14053.13 600
14054.25 598
14055.37 622
14056.49 645
14057.61 649
14058.74 644
14059.86 688
14060.98 675
14062.10 683
14063.22 682
14064.34 614
14065.46 651
14066.58 624
14067.70 620
14068.82 629
14069.94 654
14071.06 634
14072.18 605
14073.30 657
14074.42 660
14075.54 651
14076.66 675
14077.79 677
14078.91 664
14080.03 655
14081.15 628
14082.27 685
14083.39 660
14084.51 696
14085.63 643
14086.76 658
14087.88 655
14089.00 662
14090.12 733
14091.24 715
14092.36 677
14093.48 700
14094.61 704
14095.73 697
14096.85 696
14097.97 711
14099.09 718
14100.22 645
14101.34 696
14102.46 679
14103.58 739
14104.70 725
14105.83 700
14106.95 752
14108.07 759
14109.19 739
14110.31 782
14111.44 749
14112.56 714
14113.68 747
14114.80 741
14115.93 735
14117.05 680
14118.17 634
14119.29 659
14120.42 660
14121.54 636
14122.66 635
14123.79 615
14124.91 631
14126.03 626
14127.15 567
14128.28 543
14129.40 613
14130.52 613
14131.65 584
14132.77 614
14133.89 571
14135.02 627
14136.14 590
14137.26 596
14138.39 621
14139.51 586
14140.63 572
14141.76 588
14142.88 573
14144.00 562
14145.13 566
14146.25 552
14147.38 597
14148.50 552
14149.62 617
14150.75 594
14151.87 599
14152.99 598
14154.12 568
14155.24 596
14156.37 585
14157.49 581
14158.62 593
14159.74 591
14160.86 599
14161.99 555
14163.11 584
14164.24 622
14165.36 556
14166.49 549
14167.61 527
14168.74 558
14169.86 578
14170.99 577
14172.11 604
14173.23 563
14174.36 563
14175.48 552
14176.61 608
14177.73 559
14178.86 572
14179.98 616
14181.11 591
14182.23 567
14183.36 579
14184.49 559
14185.61 535
14186.74 545
14187.86 547
14188.99 559
14190.11 515
14191.24 528
14192.36 523
14193.49 548
14194.61 526
14195.74 555
14196.87 586
14197.99 544
14199.12 548
14200.24 542
14201.37 601
14202.50 528
14203.62 565
14204.75 550
14205.87 538
14207.00 505
14208.13 542
14209.25 509
14210.38 526
14211.50 544
14212.63 505
14213.76 485
14214.88 503
14216.01 505
14217.14 512
14218.26 543
14219.39 513
14220.52 506
14221.64 504
14222.77 528
14223.90 534
14225.02 509
14226.15 483
14227.28 482
14228.41 556
14229.53 519
14230.66 480
14231.79 491
14232.91 495
14234.04 498
14235.17 516
14236.30 497
14237.42 515
14238.55 532
14239.68 501
14240.81 483
14241.93 526
14243.06 497
14244.19 504
14245.32 503
14246.44 483
14247.57 504
14248.70 503
14249.83 512
14250.95 506
14252.08 554
14253.21 506
14254.34 529
14255.47 525
14256.59 485
14257.72 468
14258.85 488
14259.98 551
14261.11 535
14262.24 478
14263.36 462
14264.49 483
14265.62 472
14266.75 457
14267.88 503
14269.01 477
14270.14 527
14271.26 497
14272.39 483
14273.52 464
14274.65 470
14275.78 504
14276.91 475
14278.04 462
14279.17 484
14280.30 524
14281.42 484
14282.55 470
14283.68 466
14284.81 462
14285.94 469
14287.07 464
14288.20 451
14289.33 394
14290.46 458
14291.59 488
14292.72 467
14293.85 439
14294.98 494
14296.11 442
14297.24 433
14298.37 467
14299.50 468
14300.63 509
14301.76 486
14302.89 470
14304.02 449
14305.15 428
14306.28 454
14307.41 488
14308.54 422
14309.67 453
14310.80 448
14311.93 510
14313.06 459
14314.19 444
14315.32 424
14316.45 448
14317.58 418
14318.71 433
14319.84 421
14320.97 424
14322.10 482
14323.23 423
14324.36 380
14325.49 384
14326.63 408
14327.76 427
14328.89 421
14330.02 421
14331.15 426
14332.28 420
14333.41 449
14334.54 437
14335.67 414
14336.81 413
14337.94 441
14339.07 453
14340.20 411
14341.33 418
14342.46 445
14343.59 414
14344.73 438
14345.86 450
14346.99 401
14348.12 455
14349.25 416
14350.38 428
14351.52 462
14352.65 434
14353.78 422
14354.91 416
14356.04 431
14357.18 409
14358.31 441
14359.44 465
14360.57 438
14361.71 414
14362.84 450
14363.97 440
14365.10 439
14366.24 406
14367.37 378
14368.50 398
14369.63 425
14370.77 429
14371.90 443
14373.03 418
14374.16 392
14375.30 413
14376.43 434
14377.56 401
14378.70 405
14379.83 423
14380.96 398
14382.09 464
14383.23 424
14384.36 413
14385.49 394
14386.63 404
14387.76 404
14388.89 424
14390.03 430
14391.16 415
14392.29 409
14393.43 448
14394.56 407
14395.70 460
14396.83 413
14397.96 413
14399.10 415
14400.23 422
14401.36 418
14402.50 403
14403.63 432
14404.77 417
14405.90 418
14407.03 431
14408.17 421
14409.30 451
14410.44 411
14411.57 435
14412.71 422
14413.84 444
14414.97 418
14416.11 427
14417.24 422
14418.38 479
14419.51 416
14420.65 419
14421.78 409
14422.92 441
14424.05 454
14425.19 386
14426.32 476
14427.46 449
14428.59 447
14429.73 429
14430.86 425
14432.00 421
14433.13 449
14434.27 422
14435.40 398
14436.54 392
14437.67 431
14438.81 434
14439.94 394
14441.08 452
14442.21 460
14443.35 463
14444.48 461
14445.62 431
14446.76 445
14447.89 426
14449.03 433
14450.16 462
14451.30 406
14452.43 448
14453.57 423
14454.71 485
14455.84 460
14456.98 470
14458.11 449
14459.25 431
14460.39 445
14461.52 409
14462.66 414
14463.80 413
14464.93 436
14466.07 412
14467.20 461
14468.34 458
14469.48 458
14470.61 455
14471.75 421
14472.89 511
14474.02 468
14475.16 460
14476.30 417
14477.43 450
14478.57 439
14479.71 465
14480.85 506
14481.98 485
14483.12 455
14484.26 479
14485.39 473
14486.53 449
14487.67 477
14488.81 479
14489.94 504
14491.08 493
14492.22 493
14493.36 505
14494.49 457
14495.63 443
14496.77 459
14497.91 472
14499.04 443
14500.18 420
14501.32 439
14502.46 439
14503.59 490
14504.73 476
14505.87 451
14507.01 454
14508.15 441
14509.28 434
14510.42 426
14511.56 436
14512.70 426
14513.84 428
14514.98 430
14516.11 463
14517.25 438
14518.39 464
14519.53 453
14520.67 431
14521.81 385
14522.95 407
14524.08 428
14525.22 471
14526.36 454
14527.50 436
14528.64 462
14529.78 425
14530.92 470
14532.06 454
14533.20 427
14534.33 424
14535.47 432
14536.61 439
14537.75 452
14538.89 419
14540.03 432
14541.17 440
14542.31 436
14543.45 416
14544.59 404
14545.73 418
14546.87 404
14548.01 467
14549.15 477
14550.29 456
14551.43 473
14552.57 457
14553.71 474
14554.85 465
14555.99 435
14557.13 431
14558.27 474
14559.41 459
14560.55 463
14561.69 463
14562.83 405
14563.97 430
14565.11 435
14566.25 404
14567.39 428
14568.53 412
14569.67 477
14570.81 478
14571.95 456
14573.09 457
14574.23 455
14575.37 443
14576.51 433
14577.65 457
14578.79 472
14579.94 461
14581.08 490
14582.22 432
14583.36 445
14584.50 468
14585.64 453
14586.78 430
14587.92 469
14589.06 465
14590.21 507
14591.35 502
14592.49 461
14593.63 496
14594.77 446
14595.91 458
14597.05 460
14598.20 445
14599.34 472
14600.48 472
14601.62 479
14602.76 492
14603.90 500
14605.05 505
14606.19 479
14607.33 523
14608.47 546
14609.61 485
14610.76 480
14611.90 487
14613.04 518
14614.18 538
14615.32 500
14616.47 490
14617.61 498
14618.75 516
14619.89 506
14621.04 537
14622.18 507
14623.32 518
14624.46 512
14625.61 509
14626.75 533
14627.89 492
14629.04 521
14630.18 554
14631.32 536
14632.46 521
14633.61 562
14634.75 555
14635.89 547
14637.04 527
14638.18 517
14639.32 564
14640.47 609
14641.61 622
14642.75 603
14643.90 591
14645.04 575
14646.18 595
14647.33 632
14648.47 588
14649.61 611
14650.76 605
14651.90 597
14653.05 596
14654.19 607
14655.33 563
14656.48 542
14657.62 500
14658.76 504
14659.91 516
14661.05 528
14662.20 535
14663.34 486
14664.49 480
14665.63 463
14666.77 489
14667.92 482
14669.06 466
14670.21 473
14671.35 463
14672.50 458
14673.64 476
14674.79 472
14675.93 495
14677.07 504
14678.22 463
14679.36 436
14680.51 438
14681.65 449
14682.80 500
14683.94 433
14685.09 458
14686.23 484
14687.38 462
14688.52 425
14689.67 495
14690.81 489
14691.96 470
14693.10 439
14694.25 420
14695.40 411
14696.54 470
14697.69 425
14698.83 457
14699.98 429
14701.12 436
14702.27 420
14703.41 424
14704.56 408
14705.71 403
14706.85 435
14708.00 434
14709.14 397
14710.29 440
14711.44 412
14712.58 421
14713.73 451
14714.87 389
14716.02 425
14717.17 438
14718.31 420
14719.46 455
14720.61 403
14721.75 432
14722.90 436
14724.05 427
14725.19 465
14726.34 414
14727.49 467
14728.63 433
14729.78 410
14730.93 425
14732.07 444
14733.22 443
14734.37 439
14735.51 404
14736.66 399
14737.81 411
14738.95 429
14740.10 445
14741.25 440
14742.40 399
14743.54 373
14744.69 433
14745.84 453
14746.99 466
14748.13 444
14749.28 460
14750.43 427
14751.58 438
14752.72 461
14753.87 398
14755.02 448
14756.17 411
14757.31 415
14758.46 392
14759.61 446
14760.76 383
14761.91 403
14763.05 394
14764.20 391
14765.35 375
14766.50 402
14767.65 414
14768.80 428
14769.94 432
14771.09 391
14772.24 432
14773.39 451
14774.54 411
14775.69 416
14776.83 430
14777.98 386
14779.13 427
14780.28 423
14781.43 417
14782.58 415
14783.73 458
14784.88 424
14786.03 422
14787.17 415
14788.32 410
14789.47 441
14790.62 447
14791.77 444
14792.92 419
14794.07 475
14795.22 466
14796.37 466
14797.52 453
14798.67 441
14799.82 464
14800.97 467
14802.12 407
14803.26 443
14804.41 415
14805.56 474
14806.71 437
14807.86 420
14809.01 446
14810.16 434
14811.31 444
14812.46 446
14813.61 469
14814.76 435
14815.91 452
14817.06 442
14818.21 439
14819.36 411
14820.51 436
14821.66 438
14822.82 403
14823.97 371
14825.12 395
14826.27 431
14827.42 386
14828.57 444
14829.72 412
14830.87 414
14832.02 405
14833.17 389
14834.32 390
14835.47 379
14836.62 381
14837.77 425
14838.93 358
14840.08 375
14841.23 400
14842.38 410
14843.53 403
14844.68 388
14845.83 358
14846.98 348
14848.14 360
14849.29 329
14850.44 385
14851.59 368
14852.74 347
14853.89 378
14855.04 413
14856.20 308
14857.35 353
14858.50 371
14859.65 381
14860.80 372
14861.96 384
14863.11 354
14864.26 367
14865.41 357
14866.56 374
14867.72 361
14868.87 355
14870.02 387
14871.17 397
14872.32 367
14873.48 368
14874.63 398
14875.78 336
14876.93 360
14878.09 381
14879.24 375
14880.39 356
14881.54 368
14882.70 325
14883.85 354
14885.00 327
14886.16 301
14887.31 332
14888.46 311
14889.61 334
14890.77 362
14891.92 351
14893.07 334
14894.23 390
14895.38 339
14896.53 322
14897.69 344
14898.84 330
14899.99 330
14901.15 342
14902.30 340
14903.45 374
14904.61 311
14905.76 323
14906.91 340
14908.07 354
14909.22 363
14910.38 375
14911.53 344
14912.68 349
14913.84 350
14914.99 353
14916.15 343
14917.30 341
14918.45 322
14919.61 366
14920.76 365
14921.92 363
14923.07 335
14924.22 359
14925.38 358
14926.53 366
14927.69 363
14928.84 339
14930.00 307
14931.15 346
14932.31 333
14933.46 327
14934.62 366
14935.77 355
14936.93 363
14938.08 363
14939.24 393
14940.39 376
14941.55 378
14942.70 346
14943.86 340
14945.01 362
14946.17 348
14947.32 345
14948.48 354
14949.63 348
14950.79 363
14951.94 341
14953.10 360
14954.25 376
14955.41 346
14956.56 353
14957.72 358
14958.88 325
14960.03 319
14961.19 353
14962.34 339
14963.50 371
14964.65 335
14965.81 349
14966.97 333
14968.12 360
14969.28 333
14970.43 360
14971.59 375
14972.75 347
14973.90 321
14975.06 359
14976.22 370
14977.37 332
14978.53 368
14979.69 367
14980.84 338
14982.00 329
14983.16 337
14984.31 354
14985.47 344
14986.63 330
14987.78 346
14988.94 331
14990.10 303
14991.25 316
14992.41 336
14993.57 337
14994.72 316
14995.88 309
14997.04 311
14998.20 315
14999.35 332
15000.51 299
15001.67 321
15002.82 316
15003.98 279
15005.14 330
15006.30 296
15007.45 285
15008.61 289
15009.77 324
15010.93 315
15012.09 309
15013.24 361
15014.40 324
15015.56 336
15016.72 338
15017.87 343
15019.03 334
15020.19 323
15021.35 268
15022.51 356
15023.67 319
15024.82 308
15025.98 301
15027.14 334
15028.30 315
15029.46 335
15030.62 337
15031.77 345
15032.93 325
15034.09 309
15035.25 320
15036.41 338
15037.57 326
15038.73 309
15039.88 339
15041.04 287
15042.20 320
15043.36 331
15044.52 294
15045.68 327
15046.84 335
15048.00 327
15049.16 320
15050.32 348
15051.47 300
15052.63 320
15053.79 313
15054.95 295
15056.11 315
15057.27 314
15058.43 316
15059.59 316
15060.75 313
15061.91 306
15063.07 300
15064.23 279
15065.39 289
15066.55 316
15067.71 323
15068.87 309
15070.03 284
15071.19 279
15072.35 291
15073.51 273
15074.67 314
15075.83 291
15076.99 309
15078.15 306
15079.31 319
15080.47 296
15081.63 330
15082.79 309
15083.95 313
15085.11 307
15086.27 296
15087.43 315
15088.59 319
15089.76 299
15090.92 288
15092.08 313
15093.24 293
15094.40 287
15095.56 303
15096.72 293
15097.88 266
15099.04 346
15100.20 316
15101.37 299
15102.53 312
15103.69 339
15104.85 310
15106.01 327
15107.17 323
15108.33 328
15109.50 350
15110.66 307
15111.82 306
15112.98 293
15114.14 318
15115.30 286
15116.47 292
15117.63 282
15118.79 288
15119.95 315
15121.11 303
15122.27 291
15123.44 294
15124.60 300
15125.76 294
15126.92 336
15128.09 311
15129.25 329
15130.41 256
15131.57 284
15132.73 285
15133.90 280
15135.06 304
15136.22 320
15137.38 305
15138.55 297
15139.71 306
15140.87 287
15142.04 310
15143.20 319
15144.36 321
15145.52 296
15146.69 306
15147.85 336
15149.01 315
15150.18 307
15151.34 342
15152.50 331
15153.67 358
15154.83 296
15155.99 314
15157.16 288
15158.32 349
15159.48 311
15160.65 329
15161.81 320
15162.97 317
15164.14 274
15165.30 285
15166.46 297
15167.63 319
15168.79 353
15169.95 305
15171.12 296
15172.28 331
15173.45 316
15174.61 328
15175.77 324
15176.94 316
15178.10 272
15179.27 287
15180.43 314
15181.60 323
15182.76 305
15183.92 314
15185.09 316
15186.25 357
15187.42 283
15188.58 312
15189.75 313
15190.91 299
15192.08 309
15193.24 317
15194.41 312
15195.57 305
15196.74 327
15197.90 305
15199.07 340
15200.23 290
15201.40 324
15202.56 342
15203.73 324
15204.89 313
15206.06 301
15207.22 323
15208.39 334
15209.55 329
15210.72 290
15211.88 327
15213.05 372
15214.21 348
15215.38 296
15216.54 349
15217.71 338
15218.88 310
15220.04 356
15221.21 377
15222.37 372
15223.54 353
15224.71 356
15225.87 338
15227.04 337
15228.20 367
15229.37 345
15230.54 341
15231.70 333
15232.87 339
15234.03 355
15235.20 315
15236.37 357
15237.53 359
15238.70 360
15239.87 335
15241.03 344
15242.20 351
15243.37 373
15244.53 343
15245.70 366
15246.87 399
15248.03 372
15249.20 362
15250.37 342
15251.53 360
15252.70 367
15253.87 344
15255.04 329
15256.20 346
15257.37 338
15258.54 354
15259.70 366
15260.87 343
15262.04 348
15263.21 378
15264.37 364
15265.54 324
15266.71 311
15267.88 299
15269.04 330
15270.21 325
15271.38 347
15272.55 312
15273.72 332
15274.88 304
15276.05 332
15277.22 302
15278.39 358
15279.56 316
15280.72 288
15281.89 317
15283.06 333
15284.23 322
15285.40 324
15286.56 322
15287.73 335
15288.90 334
15290.07 333
15291.24 341
15292.41 301
15293.58 334
15294.74 332
15295.91 309
15297.08 288
15298.25 343
15299.42 311
15300.59 325
15301.76 317
15302.93 313
15304.09 315
15305.26 308
15306.43 338
15307.60 323
15308.77 313
15309.94 349
15311.11 344
15312.28 331
15313.45 321
15314.62 315
15315.79 342
15316.96 302
15318.13 295
15319.30 319
15320.46 299
15321.63 356
15322.80 301
15323.97 335
15325.14 353
15326.31 315
15327.48 307
15328.65 313
15329.82 316
15330.99 307
15332.16 354
15333.33 332
15334.50 320
15335.67 287
15336.84 308
15338.01 316
15339.18 318
15340.36 328
15341.53 328
15342.70 291
15343.87 296
15345.04 314
15346.21 314
15347.38 323
15348.55 328
15349.72 290
15350.89 287
15352.06 293
15353.23 320
15354.40 291
15355.57 335
15356.75 333
15357.92 295
15359.09 312
15360.26 347
15361.43 311
15362.60 334
15363.77 316
15364.94 335
15366.11 301
15367.29 312
15368.46 310
15369.63 310
15370.80 304
15371.97 321
15373.14 315
15374.32 318
15375.49 321
15376.66 314
15377.83 309
15379.00 300
15380.17 325
15381.35 308
15382.52 298
15383.69 329
15384.86 330
15386.03 316
15387.21 298
15388.38 299
15389.55 320
15390.72 298
15391.90 288
15393.07 303
15394.24 321
15395.41 327
15396.59 334
15397.76 291
15398.93 315
15400.10 332
15401.28 316
15402.45 338
15403.62 354
15404.79 300
15405.97 278
15407.14 307
15408.31 310
15409.49 319
15410.66 297
15411.83 286
15413.01 333
15414.18 307
15415.35 333
15416.53 318
15417.70 285
15418.87 332
15420.05 310
15421.22 307
15422.39 327
15423.57 281
15424.74 285
15425.91 326
15427.09 317
15428.26 336
15429.43 302
15430.61 295
15431.78 298
15432.96 314
15434.13 292
15435.30 278
15436.48 278
15437.65 309
15438.83 296
15440.00 277
15441.17 272
15442.35 276
15443.52 292
15444.70 325
15445.87 333
15447.05 304
15448.22 317
15449.40 302
15450.57 319
15451.75 340
15452.92 330
15454.09 303
15455.27 321
15456.44 324
15457.62 284
15458.79 302
15459.97 310
15461.14 317
15462.32 293
15463.49 302
15464.67 292
15465.84 304
15467.02 304
15468.19 307
15469.37 279
15470.55 285
15471.72 289
15472.90 275
15474.07 302
15475.25 313
15476.42 320
15477.60 309
15478.77 339
15479.95 313
15481.13 314
15482.30 313
15483.48 288
15484.65 340
15485.83 326
15487.00 287
15488.18 307
15489.36 263
15490.53 314
15491.71 302
15492.89 291
15494.06 291
15495.24 289
15496.41 289
15497.59 291
15498.77 277
15499.94 302
15501.12 273
15502.30 267
15503.47 317
15504.65 312
15505.83 300
15507.00 309
15508.18 302
15509.36 328
15510.53 322
15511.71 299
15512.89 300
15514.06 286
15515.24 270
15516.42 287
15517.60 294
15518.77 308
15519.95 314
15521.13 341
15522.30 289
15523.48 287
15524.66 306
15525.84 291
15527.01 305
15528.19 318
15529.37 319
15530.55 282
15531.73 315
15532.90 324
15534.08 327
15535.26 319
15536.44 289
15537.61 313
15538.79 322
15539.97 306
15541.15 292
15542.33 309
15543.50 306
15544.68 289
15545.86 325
15547.04 302
15548.22 323
15549.40 323
15550.57 316
15551.75 351
15552.93 327
15554.11 331
15555.29 336
15556.47 292
15557.65 329
15558.82 353
15560.00 332
15561.18 338
15562.36 313
15563.54 333
15564.72 327
15565.90 337
15567.08 320
15568.26 318
15569.43 312
15570.61 305
15571.79 298
15572.97 329
15574.15 321
15575.33 293
15576.51 312
15577.69 329
15578.87 313
15580.05 327
15581.23 340
15582.41 337
15583.59 334
15584.77 322
15585.95 350
15587.13 380
15588.31 306
15589.49 303
15590.67 337
15591.85 368
15593.03 332
15594.21 311
15595.39 331
15596.57 325
15597.75 353
15598.93 352
15600.11 341
15601.29 341
15602.47 310
15603.65 343
15604.83 351
15606.01 323
15607.19 346
15608.37 344
15609.55 347
15610.73 322
15611.91 341
15613.09 353
15614.27 381
15615.45 354
15616.64 357
15617.82 356
15619.00 361
15620.18 351
15621.36 394
15622.54 373
15623.72 374
15624.90 408
15626.08 404
15627.27 370
15628.45 400
15629.63 359
15630.81 375
15631.99 374
15633.17 371
15634.35 378
15635.54 357
15636.72 369
15637.90 354
15639.08 352
15640.26 360
15641.45 419
15642.63 349
15643.81 418
15644.99 435
15646.17 394
15647.36 374
15648.54 360
15649.72 416
15650.90 397
15652.08 380
15653.27 381
15654.45 389
15655.63 399
15656.81 389
15658.00 405
15659.18 416
15660.36 395
15661.54 388
15662.73 410
15663.91 394
15665.09 399
15666.27 392
15667.46 402
15668.64 451
15669.82 442
15671.01 399
15672.19 407
15673.37 418
15674.56 421
15675.74 394
15676.92 415
15678.10 410
15679.29 403
15680.47 403
15681.65 441
15682.84 441
15684.02 414
15685.21 422
15686.39 395
15687.57 407
15688.76 426
15689.94 388
15691.12 422
15692.31 402
15693.49 398
15694.67 393
15695.86 408
15697.04 430
15698.23 394
15699.41 398
15700.59 376
15701.78 382
15702.96 395
15704.15 359
15705.33 384
15706.52 402
15707.70 424
15708.88 425
15710.07 385
15711.25 379
15712.44 406
15713.62 378
15714.81 396
15715.99 350
15717.18 376
15718.36 377
15719.55 406
15720.73 385
15721.92 379
15723.10 433
15724.29 378
15725.47 388
15726.66 386
15727.84 421
15729.03 386
15730.21 416
15731.40 394
15732.58 394
15733.77 408
15734.95 398
15736.14 419
15737.32 421
15738.51 423
15739.69 411
15740.88 409
15742.07 399
15743.25 379
15744.44 374
15745.62 409
15746.81 440
15747.99 444
15749.18 385
15750.37 375
15751.55 421
15752.74 437
15753.93 385
15755.11 342
15756.30 382
15757.48 422
15758.67 410
15759.86 382
15761.04 393
15762.23 414
15763.42 471
15764.60 449
15765.79 442
15766.98 385
15768.16 434
15769.35 446
15770.54 440
15771.72 421
15772.91 435
15774.10 459
15775.28 444
15776.47 443
15777.66 430
15778.84 408
15780.03 423
15781.22 422
15782.41 434
15783.59 474
15784.78 469
15785.97 418
15787.15 398
15788.34 379
15789.53 409
15790.72 440
15791.90 456
15793.09 394
15794.28 398
15795.47 396
15796.65 412
15797.84 384
15799.03 364
15800.22 354
15801.41 416
15802.59 433
15803.78 413
15804.97 379
15806.16 377
15807.35 365
15808.53 387
15809.72 371
15810.91 382
15812.10 417
15813.29 416
15814.48 392
15815.66 356
15816.85 408
15818.04 373
15819.23 389
15820.42 400
15821.61 411
15822.80 374
15823.98 352
15825.17 377
15826.36 369
15827.55 375
15828.74 410
15829.93 382
15831.12 378
15832.31 363
15833.50 370
15834.69 335
15835.87 350
15837.06 343
15838.25 366
15839.44 318
15840.63 322
15841.82 392
15843.01 364
15844.20 333
15845.39 398
15846.58 374
15847.77 369
15848.96 369
15850.15 378
15851.34 372
15852.53 392
15853.72 362
15854.91 380
15856.10 334
15857.29 339
15858.48 351
15859.67 364
15860.86 371
15862.05 341
15863.24 350
15864.43 344
15865.62 356
15866.81 320
15868.00 349
15869.19 374
15870.38 355
15871.57 298
15872.76 330
15873.95 319
15875.14 352
15876.33 360
15877.52 338
15878.72 327
15879.91 375
15881.10 357
15882.29 343
15883.48 374
15884.67 346
15885.86 391
15887.05 351
15888.24 387
15889.43 389
15890.63 380
15891.82 350
15893.01 403
15894.20 353
15895.39 368
15896.58 350
15897.77 332
15898.97 384
15900.16 383
15901.35 350
15902.54 340
15903.73 341
15904.92 373
15906.12 389
15907.31 403
15908.50 379
15909.69 352
15910.88 356
15912.08 352
15913.27 384
15914.46 378
15915.65 369
15916.85 391
15918.04 404
15919.23 369
15920.42 331
15921.61 376
15922.81 363
15924.00 378
15925.19 402
15926.38 376
15927.58 315
15928.77 384
15929.96 351
15931.16 391
15932.35 370
15933.54 368
15934.73 385
15935.93 413
15937.12 370
15938.31 347
15939.51 358
15940.70 342
15941.89 347
15943.09 351
15944.28 373
15945.47 362
15946.67 352
15947.86 349
15949.05 343
15950.25 328
15951.44 383
15952.63 379
15953.83 404
15955.02 357
15956.21 334
15957.41 347
15958.60 321
15959.80 376
15960.99 302
15962.18 334
15963.38 326
15964.57 329
15965.77 358
15966.96 390
15968.15 377
15969.35 316
15970.54 302
15971.74 353
15972.93 318
15974.13 333
15975.32 321
15976.51 329
15977.71 280
15978.90 264
15980.10 293
15981.29 317
15982.49 339
15983.68 322
15984.88 311
15986.07 291
15987.27 302
15988.46 321
15989.66 284
15990.85 310
15992.05 340
15993.24 333
15994.44 300
15995.63 273
15996.83 319
15998.02 336
15999.22 303
16000.41 329
16001.61 294
16002.80 296
16004.00 312
16005.20 292
16006.39 279
16007.59 303
16008.78 302
16009.98 290
16011.17 300
16012.37 314
16013.57 313
16014.76 292
16015.96 305
16017.15 269
16018.35 299
16019.55 283
16020.74 320
16021.94 321
16023.13 285
16024.33 292
16025.53 275
16026.72 274
16027.92 252
16029.12 269
16030.31 280
16031.51 279
16032.71 298
16033.90 290
16035.10 267
16036.30 290
16037.49 264
16038.69 300
16039.89 297
16041.08 290
16042.28 309
16043.48 292
16044.67 277
16045.87 281
16047.07 304
16048.27 286
16049.46 292
16050.66 297
16051.86 314
16053.06 297
16054.25 295
16055.45 277
16056.65 297
16057.84 296
16059.04 290
16060.24 268
16061.44 269
16062.64 294
16063.83 271
16065.03 275
16066.23 289
16067.43 291
16068.62 298
16069.82 277
16071.02 292
16072.22 306
16073.42 308
16074.62 303
16075.81 273
16077.01 269
16078.21 267
16079.41 242
16080.61 260
16081.81 328
16083.00 300
16084.20 287
16085.40 274
16086.60 280
16087.80 315
16089.00 269
16090.20 270
16091.39 284
16092.59 296
16093.79 263
16094.99 284
16096.19 302
16097.39 315
16098.59 298
16099.79 244
16100.99 267
16102.19 267
16103.38 277
16104.58 316
16105.78 310
16106.98 275
16108.18 272
16109.38 281
16110.58 267
16111.78 249
16112.98 262
16114.18 268
16115.38 279
16116.58 316
16117.78 284
16118.98 276
16120.18 312
16121.38 280
16122.58 251
16123.78 281
16124.98 283
16126.18 303
16127.38 294
16128.58 297
16129.78 259
16130.98 276
16132.18 258
16133.38 264
16134.58 261
16135.78 257
16136.98 272
16138.18 281
16139.38 258
16140.58 273
16141.78 282
16142.98 253
16144.19 256
16145.39 285
16146.59 253
16147.79 281
16148.99 259
16150.19 277
16151.39 273
16152.59 265
16153.79 276
16154.99 253
16156.20 271
16157.40 271
16158.60 301
16159.80 266
16161.00 257
16162.20 281
16163.40 252
16164.61 276
16165.81 276
16167.01 265
16168.21 243
16169.41 282
16170.61 257
16171.82 250
16173.02 245
16174.22 252
16175.42 273
16176.62 292
16177.82 257
16179.03 236
16180.23 236
16181.43 253
16182.63 265
16183.84 278
16185.04 283
16186.24 277
16187.44 260
16188.65 252
16189.85 276
16191.05 262
16192.25 270
16193.46 272
16194.66 256
16195.86 255
16197.06 254
16198.27 294
16199.47 251
16200.67 250
16201.87 236
16203.08 275
16204.28 294
16205.48 287
16206.69 273
16207.89 286
16209.09 271
16210.30 269
16211.50 251
16212.70 269
16213.91 251
16215.11 252
16216.31 294
16217.52 258
16218.72 258
16219.92 262
16221.13 274
16222.33 271
16223.53 266
16224.74 301
16225.94 303
16227.15 255
16228.35 244
16229.55 247
16230.76 268
16231.96 281
16233.17 294
16234.37 278
16235.57 264
16236.78 270
16237.98 308
16239.19 275
16240.39 269
16241.60 270
16242.80 257
16244.00 304
16245.21 303
16246.41 268
16247.62 262
16248.82 295
16250.03 272
16251.23 240
16252.44 244
16253.64 288
16254.85 284
16256.05 289
16257.26 300
16258.46 274
16259.67 272
16260.87 279
16262.08 280
16263.28 255
16264.49 271
16265.69 303
16266.90 303
16268.10 239
16269.31 294
16270.51 301
16271.72 290
16272.93 254
16274.13 271
16275.34 286
16276.54 307
16277.75 280
16278.95 295
16280.16 288
16281.37 314
16282.57 273
16283.78 272
16284.98 249
16286.19 249
16287.40 318
16288.60 303
16289.81 278
16291.01 269
16292.22 277
16293.43 311
16294.63 279
16295.84 275
16297.05 302
16298.25 287
16299.46 266
16300.67 298
16301.87 273
16303.08 285
16304.29 287
16305.49 302
16306.70 322
16307.91 320
16309.11 289
16310.32 315
16311.53 321
16312.73 311
16313.94 264
16315.15 292
16316.36 271
16317.56 290
16318.77 312
16319.98 318
16321.19 322
16322.39 324
16323.60 285
16324.81 284
16326.02 301
16327.22 301
16328.43 279
16329.64 288
16330.85 292
16332.05 295
16333.26 293
16334.47 274
16335.68 297
16336.88 286
16338.09 270
16339.30 280
16340.51 257
16341.72 268
16342.93 266
16344.13 280
16345.34 272
16346.55 271
16347.76 285
16348.97 261
16350.18 254
16351.38 269
16352.59 283
16353.80 254
16355.01 259
16356.22 260
16357.43 286
16358.64 271
16359.84 297
16361.05 268
16362.26 276
16363.47 298
16364.68 271
16365.89 264
16367.10 277
16368.31 263
16369.52 276
16370.73 291
16371.93 268
16373.14 265
16374.35 257
16375.56 255
16376.77 243
16377.98 228
16379.19 229
16380.40 229
16381.61 251
16382.82 241
16384.03 254
16385.24 291
16386.45 234
16387.66 277
16388.87 281
16390.08 303
16391.29 270
16392.50 284
16393.71 257
16394.92 253
16396.13 278
16397.34 278
16398.55 275
16399.76 266
16400.97 248
16402.18 255
16403.39 276
16404.60 275
16405.81 273
16407.02 257
16408.23 259
16409.44 263
16410.65 254
16411.86 271
16413.08 241
16414.29 244
16415.50 247
16416.71 237
16417.92 234
16419.13 237
16420.34 258
16421.55 271
16422.76 253
16423.97 233
16425.19 249
16426.40 265
16427.61 266
16428.82 225
16430.03 217
16431.24 244
16432.45 265
16433.67 256
16434.88 244
16436.09 250
16437.30 234
16438.51 282
16439.72 295
16440.94 248
16442.15 260
16443.36 267
16444.57 296
16445.78 274
16446.99 240
16448.21 233
16449.42 243
16450.63 252
16451.84 250
16453.06 237
16454.27 233
16455.48 245
16456.69 257
16457.90 222
16459.12 213
16460.33 248
16461.54 268
16462.75 278
16463.97 242
16465.18 244
16466.39 220
16467.61 286
16468.82 240
16470.03 250
16471.24 251
16472.46 256
16473.67 264
16474.88 234
16476.10 236
16477.31 249
16478.52 265
16479.74 233
16480.95 266
16482.16 249
16483.38 271
16484.59 241
16485.80 236
16487.02 224
16488.23 235
16489.44 247
16490.66 242
16491.87 234
16493.08 229
16494.30 250
16495.51 279
16496.73 248
16497.94 252
16499.15 248
16500.37 238
16501.58 238
16502.80 271
16504.01 276
16505.22 248
16506.44 288
16507.65 276
16508.87 269
16510.08 268
16511.30 226
16512.51 258
16513.72 245
16514.94 250
16516.15 237
16517.37 250
16518.58 258
16519.80 255
16521.01 233
16522.23 239
16523.44 233
16524.66 229
16525.87 268
16527.09 268
16528.30 224
16529.52 237
16530.73 224
16531.95 271
16533.16 274
16534.38 267
16535.59 243
16536.81 219
16538.02 246
16539.24 245
16540.45 243
16541.67 221
16542.89 271
16544.10 256
16545.32 234
16546.53 245
16547.75 240
16548.96 240
16550.18 226
16551.40 234
16552.61 213
16553.83 237
16555.04 246
16556.26 255
16557.48 235
16558.69 225
16559.91 220
16561.12 260
16562.34 240
16563.56 218
16564.77 231
16565.99 225
16567.21 245
16568.42 237
16569.64 227
16570.86 241
16572.07 244
16573.29 234
16574.51 254
16575.72 245
16576.94 246
16578.16 269
16579.37 265
16580.59 217
16581.81 234
16583.02 241
16584.24 274
16585.46 271
16586.68 277
16587.89 269
16589.11 268
16590.33 258
16591.54 281
16592.76 253
16593.98 271
16595.20 289
16596.41 258
16597.63 276
16598.85 248
16600.07 269
16601.29 266
16602.50 261
16603.72 255
16604.94 242
16606.16 255
16607.37 245
16608.59 258
16609.81 274
16611.03 256
16612.25 237
16613.46 249
16614.68 244
16615.90 246
16617.12 250
16618.34 285
16619.56 294
16620.77 284
16621.99 254
16623.21 253
16624.43 233
16625.65 254
16626.87 259
16628.09 253
16629.30 265
16630.52 243
16631.74 241
16632.96 249
16634.18 264
16635.40 245
16636.62 251
16637.84 255
16639.06 242
16640.28 279
16641.49 226
16642.71 241
16643.93 257
16645.15 272
16646.37 238
16647.59 244
16648.81 237
16650.03 253
16651.25 262
16652.47 245
16653.69 235
16654.91 227
16656.13 233
16657.35 241
16658.57 267
16659.79 280
16661.01 246
16662.23 277
16663.45 278
16664.67 216
16665.89 238
16667.11 249
16668.33 230
16669.55 216
16670.77 251
16671.99 254
16673.21 270
16674.43 258
16675.65 231
16676.87 222
16678.09 229
16679.31 222
16680.53 259
16681.75 245
16682.97 226
16684.19 238
16685.42 239
16686.64 242
16687.86 215
16689.08 213
16690.30 209
16691.52 232
16692.74 244
16693.96 223
16695.18 220
16696.40 240
16697.63 240
16698.85 271
16700.07 256
16701.29 239
16702.51 217
16703.73 261
16704.95 264
16706.18 233
16707.40 260
16708.62 256
16709.84 244
16711.06 221
16712.28 215
16713.51 220
16714.73 208
16715.95 233
16717.17 246
16718.39 232
16719.62 243
16720.84 230
16722.06 251
16723.28 259
16724.50 236
16725.73 226
16726.95 244
16728.17 219
16729.39 244
16730.62 223
16731.84 266
16733.06 224
16734.28 246
16735.51 240
16736.73 248
16737.95 240
16739.18 237
16740.40 249
16741.62 262
16742.84 252
16744.07 254
16745.29 240
16746.51 255
16747.74 255
16748.96 272
16750.18 246
16751.41 217
16752.63 243
16753.85 249
16755.08 256
16756.30 242
16757.52 235
16758.75 256
16759.97 293
16761.19 253
16762.42 237
16763.64 225
16764.86 212
16766.09 246
16767.31 276
16768.54 258
16769.76 252
16770.98 241
16772.21 292
16773.43 245
16774.66 211
16775.88 241
16777.10 244
16778.33 249
16779.55 238
16780.78 251
16782.00 224
16783.22 237
16784.45 237
16785.67 240
16786.90 238
16788.12 258
16789.35 228
16790.57 246
16791.80 259
16793.02 237
16794.25 244
16795.47 270
16796.70 242
16797.92 227
16799.15 212
16800.37 231
16801.60 232
16802.82 237
16804.05 209
16805.27 227
16806.50 225
16807.72 228
16808.95 241
16810.17 214
16811.40 235
16812.62 242
16813.85 246
16815.07 228
16816.30 227
16817.53 228
16818.75 245
16819.98 235
16821.20 242
16822.43 252
16823.65 242
16824.88 221
16826.11 254
16827.33 256
16828.56 244
16829.78 216
16831.01 254
16832.24 258
16833.46 231
16834.69 227
16835.92 270
16837.14 274
16838.37 220
16839.60 233
16840.82 261
16842.05 259
16843.27 246
16844.50 221
16845.73 215
16846.96 238
16848.18 265
16849.41 267
16850.64 267
16851.86 236
16853.09 261
16854.32 289
16855.54 268
16856.77 226
16858.00 271
16859.22 260
16860.45 264
16861.68 251
16862.91 234
16864.13 236
16865.36 272
16866.59 262
16867.82 232
16869.04 251
16870.27 268
16871.50 260
16872.73 273
16873.95 289
16875.18 275
16876.41 277
16877.64 308
16878.87 260
16880.09 251
16881.32 265
16882.55 302
16883.78 244
16885.01 275
16886.23 276
16887.46 265
16888.69 293
16889.92 298
16891.15 279
16892.38 279
16893.60 270
16894.83 313
16896.06 312
16897.29 285
16898.52 302
16899.75 311
16900.98 313
16902.20 282
16903.43 310
16904.66 294
16905.89 329
16907.12 295
16908.35 295
16909.58 310
16910.81 297
16912.04 300
16913.26 279
16914.49 267
16915.72 282
16916.95 300
16918.18 282
16919.41 269
16920.64 237
16921.87 269
16923.10 275
16924.33 259
16925.56 256
16926.79 265
16928.02 281
16929.25 259
16930.48 251
16931.71 235
16932.94 262
16934.17 293
16935.40 245
16936.63 244
16937.86 286
16939.09 268
16940.32 244
16941.55 233
16942.78 248
16944.01 253
16945.24 240
16946.47 251
16947.70 253
16948.93 211
16950.16 234
16951.39 266
16952.62 253
16953.85 231
16955.08 248
16956.31 241
16957.54 238
16958.77 231
16960.01 240
16961.24 207
16962.47 204
16963.70 214
16964.93 233
16966.16 238
16967.39 263
16968.62 280
16969.85 260
16971.08 237
16972.32 249
16973.55 267
16974.78 216
16976.01 257
16977.24 252
16978.47 251
16979.70 236
16980.94 215
16982.17 265
16983.40 251
16984.63 229
16985.86 212
16987.10 235
16988.33 248
16989.56 251
16990.79 236
16992.02 241
16993.26 251
16994.49 236
16995.72 225
16996.95 264
16998.18 212
16999.42 223
17000.65 249
17001.88 237
17003.11 215
17004.35 214
17005.58 238
17006.81 234
17008.04 220
17009.28 235
17010.51 235
17011.74 218
17012.97 224
17014.21 240
17015.44 216
17016.67 232
17017.91 241
17019.14 241
17020.37 202
17021.60 229
17022.84 204
17024.07 253
17025.30 232
17026.54 255
17027.77 238
17029.00 257
17030.24 247
17031.47 269
17032.70 243
17033.94 252
17035.17 233
17036.41 238
17037.64 256
17038.87 239
17040.11 216
17041.34 244
17042.57 252
17043.81 219
17045.04 212
17046.28 242
17047.51 266
17048.74 233
17049.98 216
17051.21 209
17052.45 221
17053.68 201
17054.92 221
17056.15 224
17057.38 227
17058.62 261
17059.85 249
17061.09 248
17062.32 213
17063.56 224
17064.79 207
17066.03 260
17067.26 204
17068.50 210
17069.73 214
17070.97 228
17072.20 213
17073.44 235
17074.67 239
17075.91 211
17077.14 221
17078.38 211
17079.61 199
17080.85 202
17082.08 217
17083.32 190
17084.55 214
17085.79 210
17087.02 230
17088.26 236
17089.49 207
17090.73 184
17091.97 250
17093.20 247
17094.44 211
17095.67 200
17096.91 230
17098.14 231
17099.38 228
17100.62 225
17101.85 239
17103.09 246
17104.32 244
17105.56 238
17106.80 224
17108.03 210
17109.27 220
17110.51 225
17111.74 241
17112.98 172
17114.21 192
17115.45 214
17116.69 228
17117.92 216
17119.16 195
17120.40 256
17121.63 246
17122.87 228
17124.11 237
17125.34 222
17126.58 261
17127.82 210
17129.06 214
17130.29 193
17131.53 208
17132.77 199
17134.00 237
17135.24 249
17136.48 212
17137.72 206
17138.95 210
17140.19 202
17141.43 200
17142.67 240
17143.90 222
17145.14 234
17146.38 243
17147.62 212
17148.85 201
17150.09 226
17151.33 203
17152.57 211
17153.80 248
17155.04 236
17156.28 224
17157.52 206
17158.76 219
17159.99 237
17161.23 217
17162.47 232
17163.71 185
17164.95 212
17166.19 209
17167.42 213
17168.66 198
17169.90 224
17171.14 239
17172.38 209
17173.62 200
17174.86 207
17176.09 236
17177.33 229
17178.57 194
17179.81 208
17181.05 225
17182.29 225
17183.53 212
17184.77 216
17186.01 225
17187.24 221
17188.48 210
17189.72 200
17190.96 219
17192.20 213
17193.44 217
17194.68 165
17195.92 174
17197.16 188
17198.40 216
17199.64 224
17200.88 181
17202.12 192
17203.36 219
17204.60 221
17205.84 189
17207.08 213
17208.32 243
17209.56 253
17210.80 234
17212.04 192
17213.28 184
17214.52 194
17215.76 186
17217.00 205
17218.24 191
17219.48 172
17220.72 190
17221.96 197
17223.20 196
17224.44 221
17225.68 211
17226.92 203
17228.16 201
17229.40 213
17230.64 209
17231.88 182
17233.12 222
17234.36 197
17235.60 206
17236.85 203
17238.09 192
17239.33 203
17240.57 183
17241.81 196
17243.05 225
17244.29 225
17245.53 218
17246.77 182
17248.02 223
17249.26 209
17250.50 206
17251.74 216
17252.98 219
17254.22 252
17255.46 221
17256.71 225
17257.95 186
17259.19 217
17260.43 189
17261.67 217
17262.91 206
17264.16 201
17265.40 212
17266.64 235
17267.88 199
17269.12 216
17270.37 205
17271.61 193
17272.85 185
17274.09 201
17275.34 196
17276.58 203
17277.82 218
17279.06 206
17280.30 199
17281.55 201
17282.79 199
17284.03 192
17285.27 178
17286.52 201
17287.76 208
17289.00 198
17290.25 213
17291.49 187
17292.73 214
17293.97 209
17295.22 215
17296.46 199
17297.70 195
17298.95 198
17300.19 213
17301.43 219
17302.68 174
17303.92 188
17305.16 196
17306.41 222
17307.65 211
17308.89 188
17310.14 178
17311.38 215
17312.62 224
17313.87 169
17315.11 189
17316.36 173
17317.60 193
17318.84 225
17320.09 213
17321.33 213
17322.58 226
17323.82 230
17325.06 173
17326.31 175
17327.55 173
17328.80 192
17330.04 209
17331.28 205
17332.53 207
17333.77 183
17335.02 216
17336.26 213
17337.51 212
17338.75 206
17340.00 187
17341.24 210
17342.48 209
17343.73 189
17344.97 218
17346.22 197
17347.46 197
17348.71 191
17349.95 205
17351.20 211
17352.44 211
17353.69 189
17354.93 205
17356.18 226
17357.42 233
17358.67 217
17359.92 222
17361.16 199
17362.41 214
17363.65 185
17364.90 175
17366.14 185
17367.39 222
17368.63 201
17369.88 187
17371.13 214
17372.37 193
17373.62 198
17374.86 217
17376.11 184
17377.35 193
17378.60 198
17379.85 208
17381.09 210
17382.34 203
17383.59 214
17384.83 203
17386.08 188
17387.32 209
17388.57 219
17389.82 216
17391.06 192
17392.31 212
17393.56 189
17394.80 219
17396.05 196
17397.30 196
17398.54 241
17399.79 213
17401.04 239
17402.28 253
17403.53 226
17404.78 191
17406.02 235
17407.27 230
17408.52 202
17409.77 231
17411.01 225
17412.26 215
17413.51 216
17414.75 204
17416.00 202
17417.25 195
17418.50 216
17419.74 199
17420.99 181
17422.24 212
17423.49 210
17424.73 236
17425.98 202
17427.23 201
17428.48 195
17429.73 234
17430.97 201
17432.22 214
17433.47 200
17434.72 185
17435.97 185
17437.21 196
17438.46 202
17439.71 214
17440.96 211
17442.21 177
17443.45 214
17444.70 216
17445.95 202
17447.20 225
17448.45 219
17449.70 200
17450.95 205
17452.19 203
17453.44 197
17454.69 197
17455.94 193
17457.19 192
17458.44 180
17459.69 205
17460.94 209
17462.19 232
17463.43 221
17464.68 223
17465.93 221
17467.18 218
17468.43 187
17469.68 233
17470.93 214
17472.18 212
17473.43 204
17474.68 201
17475.93 200
17477.18 187
17478.43 201
17479.68 198
17480.93 199
17482.18 214
17483.43 212
17484.68 205
17485.93 224
17487.17 195
17488.42 221
17489.67 235
17490.92 224
17492.18 225
17493.43 215
17494.68 211
17495.93 219
17497.18 223
17498.43 245
17499.68 221
17500.93 223
17502.18 246
17503.43 214
17504.68 204
17505.93 215
17507.18 230
17508.43 217
17509.68 238
17510.93 226
17512.18 237
17513.43 230
17514.68 227
17515.94 202
17517.19 222
17518.44 224
17519.69 193
17520.94 247
17522.19 192
17523.44 215
17524.69 218
17525.94 235
17527.20 202
17528.45 219
17529.70 228
17530.95 206
17532.20 228
17533.45 206
17534.70 251
17535.96 205
17537.21 206
17538.46 226
17539.71 228
17540.96 221
17542.22 234
17543.47 207
17544.72 190
17545.97 192
17547.22 217
17548.48 219
17549.73 204
17550.98 191
17552.23 209
17553.48 204
17554.74 221
17555.99 224
17557.24 207
17558.49 207
17559.75 221
17561.00 203
17562.25 198
17563.50 194
17564.76 222
17566.01 223
17567.26 223
17568.52 206
17569.77 232
17571.02 230
17572.27 217
17573.53 210
17574.78 191
17576.03 201
17577.29 224
17578.54 217
17579.79 202
17581.05 210
17582.30 221
17583.55 238
17584.81 222
17586.06 209
17587.31 214
17588.57 211
17589.82 253
17591.07 260
17592.33 224
17593.58 224
17594.83 206
17596.09 250
17597.34 225
17598.60 240
17599.85 254
17601.10 237
17602.36 216
17603.61 235
17604.87 223
17606.12 197
17607.37 214
17608.63 236
17609.88 186
17611.14 206
17612.39 207
17613.65 216
17614.90 216
17616.16 218
17617.41 240
17618.66 216
17619.92 212
17621.17 185
17622.43 203
17623.68 233
17624.94 269
17626.19 231
17627.45 212
17628.70 194
17629.96 226
17631.21 223
17632.47 176
17633.72 204
17634.98 202
17636.23 202
17637.49 232
17638.74 221
17640.00 188
17641.26 209
17642.51 226
17643.77 197
17645.02 213
17646.28 198
17647.53 197
17648.79 199
17650.04 221
17651.30 179
17652.56 192
17653.81 167
17655.07 206
17656.32 206
17657.58 190
17658.84 187
17660.09 209
17661.35 213
17662.60 198
17663.86 208
17665.12 210
17666.37 190
17667.63 173
17668.89 217
17670.14 192
17671.40 208
17672.66 203
17673.91 185
17675.17 225
17676.43 202
17677.68 169
17678.94 206
17680.20 182
17681.45 184
17682.71 192
17683.97 235
17685.22 230
17686.48 197
17687.74 208
17688.99 189
17690.25 192
17691.51 193
17692.77 198
17694.02 185
17695.28 202
17696.54 191
17697.80 196
17699.05 194
17700.31 200
17701.57 198
17702.83 227
17704.08 214
17705.34 197
17706.60 204
17707.86 197
17709.11 200
17710.37 201
17711.63 171
17712.89 210
17714.15 202
17715.40 197
17716.66 184
17717.92 165
17719.18 186
17720.44 213
17721.70 204
17722.95 175
17724.21 201
17725.47 198
17726.73 201
17727.99 219
17729.25 189
17730.51 241
17731.76 198
17733.02 177
17734.28 186
17735.54 203
17736.80 232
17738.06 186
17739.32 176
17740.58 191
17741.83 218
17743.09 201
17744.35 204
17745.61 170
17746.87 172
17748.13 187
17749.39 201
17750.65 246
17751.91 194
17753.17 223
17754.43 212
17755.69 218
17756.95 171
17758.21 216
17759.47 186
17760.73 187
17761.98 212
17763.24 206
17764.50 174
17765.76 198
17767.02 203
17768.28 203
17769.54 235
17770.80 199
17772.06 196
17773.32 187
17774.58 204
17775.84 198
17777.11 192
17778.37 198
17779.63 217
17780.89 187
17782.15 216
17783.41 206
17784.67 212
17785.93 212
17787.19 203
17788.45 205
17789.71 212
17790.97 199
17792.23 209
17793.49 206
17794.75 196
17796.01 185
17797.28 204
17798.54 181
17799.80 205
17801.06 170
17802.32 154
17803.58 196
17804.84 197
17806.10 185
17807.37 208
17808.63 167
17809.89 193
17811.15 182
17812.41 215
17813.67 190
17814.93 221
17816.20 208
17817.46 179
17818.72 166
17819.98 158
17821.24 192
17822.50 203
17823.77 183
17825.03 204
17826.29 201
17827.55 190
17828.81 180
17830.08 212
17831.34 210
17832.60 188
17833.86 209
17835.13 182
17836.39 173
17837.65 192
17838.91 202
17840.18 196
17841.44 178
17842.70 176
17843.96 174
17845.23 182
17846.49 190
17847.75 196
17849.01 213
17850.28 183
17851.54 210
17852.80 161
17854.07 178
17855.33 174
17856.59 185
17857.86 185
17859.12 217
17860.38 252
17861.65 196
17862.91 173
17864.17 200
17865.44 192
17866.70 207
17867.96 204
17869.23 197
17870.49 217
17871.75 185
17873.02 173
17874.28 226
17875.54 201
17876.81 169
17878.07 185
17879.34 207
17880.60 200
17881.86 178
17883.13 170
17884.39 171
17885.66 191
17886.92 225
17888.18 232
17889.45 214
17890.71 211
17891.98 228
17893.24 208
17894.51 190
17895.77 178
17897.04 174
17898.30 174
17899.56 169
17900.83 174
17902.09 164
17903.36 192
17904.62 195
17905.89 184
17907.15 207
17908.42 200
17909.68 195
17910.95 179
17912.21 181
17913.48 178
17914.74 170
17916.01 161
17917.27 176
17918.54 190
17919.80 160
17921.07 194
17922.34 216
17923.60 179
17924.87 188
17926.13 211
17927.40 178
17928.66 189
17929.93 172
17931.19 165
17932.46 188
17933.73 199
17934.99 215
17936.26 179
17937.52 182
17938.79 181
17940.06 170
17941.32 176
17942.59 174
17943.85 195
17945.12 215
17946.39 187
17947.65 183
17948.92 202
17950.19 233
17951.45 191
17952.72 201
17953.99 201
17955.25 184
17956.52 192
17957.79 193
17959.05 174
17960.32 146
17961.59 159
17962.85 166
17964.12 164
17965.39 183
17966.65 183
17967.92 200
17969.19 199
17970.45 171
17971.72 179
17972.99 156
17974.26 175
17975.52 178
17976.79 179
17978.06 171
17979.33 188
17980.59 198
17981.86 196
17983.13 174
17984.40 186
17985.66 218
17986.93 173
17988.20 189
17989.47 168
17990.73 169
17992.00 192
17993.27 183
17994.54 185
17995.81 180
17997.07 205
17998.34 214
17999.61 170
18000.88 174
18002.15 175
18003.42 187
18004.68 196
18005.95 198
18007.22 164
18008.49 167
18009.76 209
18011.03 183
18012.30 205
18013.56 199
18014.83 179
18016.10 178
18017.37 195
18018.64 204
18019.91 226
18021.18 197
18022.45 206
18023.71 155
18024.98 171
18026.25 165
18027.52 188
18028.79 199
18030.06 172
18031.33 168
18032.60 167
18033.87 181
18035.14 192
18036.41 173
18037.68 166
18038.95 189
18040.22 202
18041.49 167
18042.76 167
18044.02 201
18045.29 204
18046.56 173
18047.83 191
18049.10 173
18050.37 220
18051.64 222
18052.91 220
18054.18 192
18055.45 185
18056.72 189
18057.99 217
18059.27 195
18060.54 175
18061.81 176
18063.08 184
18064.35 172
18065.62 176
18066.89 199
18068.16 205
18069.43 183
18070.70 178
18071.97 180
18073.24 187
18074.51 206
18075.78 194
18077.05 201
18078.32 167
18079.60 181
18080.87 191
18082.14 193
18083.41 188
18084.68 149
18085.95 189
18087.22 174
18088.49 218
18089.77 209
18091.04 207
18092.31 186
18093.58 206
18094.85 205
18096.12 186
18097.39 185
18098.67 204
18099.94 199
18101.21 178
18102.48 171
18103.75 180
18105.02 186
18106.30 187
18107.57 188
18108.84 170
18110.11 200
18111.38 192
18112.66 188
18113.93 175
18115.20 187
18116.47 199
18117.75 207
18119.02 171
18120.29 181
18121.56 194
18122.84 178
18124.11 190
18125.38 175
18126.65 182
18127.93 160
18129.20 190
18130.47 169
18131.74 171
18133.02 176
18134.29 186
18135.56 193
18136.84 204
18138.11 185
18139.38 204
18140.66 195
18141.93 207
18143.20 197
18144.48 167
18145.75 196
18147.02 195
18148.30 219
18149.57 217
18150.84 191
18152.12 194
18153.39 203
18154.66 205
18155.94 177
18157.21 166
18158.48 208
18159.76 220
18161.03 188
18162.31 169
18163.58 161
18164.85 197
18166.13 186
18167.40 205
18168.68 181
18169.95 163
18171.22 207
18172.50 162
18173.77 171
18175.05 149
18176.32 176
18177.60 194
18178.87 206
18180.15 194
18181.42 212
18182.69 216
18183.97 204
18185.24 160
18186.52 172
18187.79 186
18189.07 193
18190.34 176
18191.62 193
18192.89 172
18194.17 196
18195.44 193
18196.72 184
18197.99 164
18199.27 161
18200.54 201
18201.82 205
18203.09 192
18204.37 222
18205.65 177
18206.92 175
18208.20 180
18209.47 170
18210.75 187
18212.02 173
18213.30 165
18214.57 182
18215.85 152
18217.13 170
18218.40 185
18219.68 179
18220.95 194
18222.23 200
18223.51 194
18224.78 176
18226.06 158
18227.33 190
18228.61 204
18229.89 209
18231.16 175
18232.44 192
18233.72 206
18234.99 196
18236.27 179
18237.55 181
18238.82 207
18240.10 206
18241.38 210
18242.65 179
18243.93 199
18245.21 182
18246.48 202
18247.76 185
18249.04 178
18250.31 173
18251.59 184
18252.87 221
18254.15 192
18255.42 177
18256.70 159
18257.98 181
18259.25 185
18260.53 185
18261.81 171
18263.09 185
18264.36 209
18265.64 210
18266.92 204
18268.20 142
18269.47 166
18270.75 174
18272.03 203
18273.31 203
18274.59 204
18275.86 169
18277.14 198
18278.42 170
18279.70 200
18280.98 169
18282.25 188
18283.53 183
18284.81 205
18286.09 187
18287.37 185
18288.64 180
18289.92 173
18291.20 172
18292.48 181
18293.76 152
18295.04 203
18296.32 179
18297.59 172
18298.87 191
18300.15 181
18301.43 197
18302.71 162
18303.99 147
18305.27 178
18306.55 194
18307.83 176
18309.10 194
18310.38 201
18311.66 200
18312.94 198
18314.22 200
18315.50 192
18316.78 189
18318.06 184
18319.34 192
18320.62 177
18321.90 185
18323.18 207
18324.46 199
18325.74 234
18327.02 180
18328.30 176
18329.58 174
18330.86 199
18332.14 202
18333.41 198
18334.69 178
18335.97 214
18337.25 213
18338.54 200
18339.82 192
18341.10 192
18342.38 218
18343.66 207
18344.94 192
18346.22 177
18347.50 177
18348.78 200
18350.06 190
18351.34 186
18352.62 198
18353.90 217
18355.18 235
18356.46 209
18357.74 188
18359.02 199
18360.30 201
18361.58 187
18362.87 183
18364.15 191
18365.43 192
18366.71 200
18367.99 217
18369.27 184
18370.55 180
18371.83 211
18373.11 208
18374.40 193
18375.68 171
18376.96 200
18378.24 191
18379.52 186
18380.80 205
18382.08 192
18383.37 182
18384.65 174
18385.93 192
18387.21 189
18388.49 180
18389.78 197
18391.06 197
18392.34 188
18393.62 185
18394.90 182
18396.19 175
18397.47 193
18398.75 176
18400.03 177
18401.31 185
18402.60 202
18403.88 178
18405.16 161
18406.44 165
18407.73 202
18409.01 189
18410.29 179
18411.57 172
18412.86 187
18414.14 182
18415.42 178
18416.71 175
18417.99 158
18419.27 168
18420.55 170
18421.84 190
18423.12 192
18424.40 190
18425.69 169
18426.97 191
18428.25 176
18429.54 171
18430.82 194
18432.10 184
18433.39 173
18434.67 179
18435.95 214
18437.24 175
18438.52 176
18439.80 187
18441.09 181
18442.37 202
18443.66 188
18444.94 180
18446.22 190
18447.51 173
18448.79 185
18450.08 170
18451.36 180
18452.64 178
18453.93 191
18455.21 191
18456.50 177
18457.78 178
18459.06 165
18460.35 178
18461.63 167
18462.92 176
18464.20 170
18465.49 201
18466.77 168
18468.06 165
18469.34 186
18470.63 179
18471.91 176
18473.19 195
18474.48 204
18475.76 161
18477.05 181
18478.33 188
18479.62 198
18480.90 192
18482.19 169
18483.47 136
18484.76 153
18486.05 181
18487.33 156
18488.62 159
18489.90 180
18491.19 175
18492.47 199
18493.76 196
18495.04 179
18496.33 151
18497.61 179
18498.90 203
18500.19 172
18501.47 174
18502.76 177
18504.04 195
18505.33 165
18506.62 166
18507.90 160
18509.19 175
18510.47 176
18511.76 192
18513.05 165
18514.33 193
18515.62 194
18516.90 208
18518.19 203
18519.48 203
18520.76 180
18522.05 170
18523.34 189
18524.62 194
18525.91 176
18527.20 190
18528.48 207
18529.77 177
18531.06 174
18532.34 181
18533.63 193
18534.92 206
18536.21 190
18537.49 194
18538.78 200
18540.07 169
18541.35 168
18542.64 213
18543.93 210
18545.22 214
18546.50 163
18547.79 174
18549.08 204
18550.37 198
18551.65 201
18552.94 182
18554.23 174
18555.52 167
18556.80 176
18558.09 191
18559.38 197
18560.67 175
18561.95 187
18563.24 188
18564.53 172
18565.82 188
18567.11 196
18568.39 191
18569.68 188
18570.97 200
18572.26 192
18573.55 201
18574.84 209
18576.12 219
18577.41 174
18578.70 211
18579.99 170
18581.28 164
18582.57 165
18583.86 177
18585.14 194
18586.43 220
18587.72 201
18589.01 183
18590.30 202
18591.59 217
18592.88 178
18594.17 207
18595.46 211
18596.74 189
18598.03 206
18599.32 200
18600.61 170
18601.90 192
18603.19 200
18604.48 183
18605.77 191
18607.06 207
18608.35 221
18609.64 222
18610.93 216
18612.22 221
18613.51 223
18614.80 226
18616.09 198
18617.38 206
18618.67 219
18619.96 181
18621.25 197
18622.54 233
18623.83 197
18625.12 225
18626.41 221
18627.70 215
18628.99 219
18630.28 223
18631.57 210
18632.86 201
18634.15 240
18635.44 216
18636.73 216
18638.02 222
18639.31 259
18640.60 187
18641.89 208
18643.18 232
18644.47 220
18645.76 232
18647.06 214
18648.35 231
18649.64 210
18650.93 212
18652.22 189
18653.51 193
18654.80 197
18656.09 225
18657.38 208
18658.68 179
18659.97 215
18661.26 199
18662.55 209
18663.84 205
18665.13 191
18666.42 207
18667.72 199
18669.01 203
18670.30 178
18671.59 202
18672.88 186
18674.17 208
18675.47 222
18676.76 181
18678.05 228
18679.34 183
18680.63 196
18681.93 185
18683.22 182
18684.51 175
18685.80 186
18687.09 202
18688.39 207
18689.68 210
18690.97 184
18692.26 224
18693.56 191
18694.85 208
18696.14 192
18697.43 190
18698.73 185
18700.02 188
18701.31 178
18702.60 147
18703.90 195
18705.19 194
18706.48 180
18707.78 179
18709.07 185
18710.36 162
18711.66 158
18712.95 173
18714.24 181
18715.54 191
18716.83 189
18718.12 170
18719.42 189
18720.71 179
18722.00 187
18723.30 180
18724.59 192
18725.88 171
18727.18 178
18728.47 168
18729.76 187
18731.06 173
18732.35 162
18733.65 210
18734.94 209
18736.23 183
18737.53 176
18738.82 186
18740.12 191
18741.41 158
18742.70 193
18744.00 196
18745.29 205
18746.59 183
18747.88 171
18749.18 192
18750.47 172
18751.76 174
18753.06 204
18754.35 184
18755.65 189
18756.94 175
18758.24 200
18759.53 160
18760.83 173
18762.12 173
18763.42 205
18764.71 175
18766.01 141
18767.30 140
18768.60 195
18769.89 211
18771.19 183
18772.48 180
18773.78 194
18775.07 201
18776.37 196
18777.66 202
18778.96 209
18780.25 190
18781.55 202
18782.85 208
18784.14 211
18785.44 183
18786.73 189
18788.03 204
18789.32 205
18790.62 202
18791.92 171
18793.21 175
18794.51 195
18795.80 175
18797.10 194
18798.40 174
18799.69 183
18800.99 175
18802.28 190
18803.58 182
18804.88 192
18806.17 199
18807.47 215
18808.77 221
18810.06 176
18811.36 159
18812.66 176
18813.95 182
18815.25 186
18816.55 192
18817.84 148
18819.14 203
18820.44 186
18821.73 164
18823.03 189
18824.33 200
18825.62 221
18826.92 203
18828.22 163
18829.52 159
18830.81 185
18832.11 182
18833.41 172
18834.71 182
18836.00 176
18837.30 161
18838.60 160
18839.90 173
18841.19 169
18842.49 175
18843.79 187
18845.09 172
18846.38 166
18847.68 174
18848.98 174
18850.28 204
18851.58 169
18852.87 179
18854.17 184
18855.47 168
18856.77 167
18858.07 180
18859.36 195
18860.66 176
18861.96 171
18863.26 169
18864.56 187
18865.86 183
18867.15 184
18868.45 217
18869.75 207
18871.05 178
18872.35 177
18873.65 190
18874.95 184
18876.24 168
18877.54 170
18878.84 179
18880.14 157
18881.44 172
18882.74 186
18884.04 186
18885.34 183
18886.64 168
18887.94 190
18889.24 181
18890.53 180
18891.83 179
18893.13 163
18894.43 183
18895.73 173
18897.03 189
18898.33 168
18899.63 173
18900.93 202
18902.23 167
18903.53 163
18904.83 174
18906.13 199
18907.43 198
18908.73 183
18910.03 184
18911.33 197
18912.63 195
18913.93 182
18915.23 214
18916.53 177
18917.83 190
18919.13 166
18920.43 173
18921.73 185
18923.03 165
18924.33 170
18925.63 197
18926.93 202
18928.23 179
18929.53 179
18930.84 198
18932.14 197
18933.44 175
18934.74 174
18936.04 188
18937.34 187
18938.64 160
18939.94 166
18941.24 170
18942.54 200
18943.84 171
18945.15 189
18946.45 151
18947.75 199
18949.05 201
18950.35 185
18951.65 162
18952.95 180
18954.26 194
18955.56 190
18956.86 199
18958.16 156
18959.46 171
18960.76 178
18962.07 207
18963.37 157
18964.67 162
18965.97 175
18967.27 158
18968.57 166
18969.88 185
18971.18 199
18972.48 175
18973.78 182
18975.09 181
18976.39 179
18977.69 200
18978.99 195
18980.29 180
18981.60 198
18982.90 186
18984.20 175
18985.50 191
18986.81 213
18988.11 157
18989.41 163
18990.72 188
18992.02 161
18993.32 166
18994.62 174
18995.93 194
18997.23 207
18998.53 203
18999.84 178
19001.14 184
19002.44 154
19003.75 209
19005.05 192
19006.35 166
19007.66 188
19008.96 191
19010.26 224
19011.57 183
19012.87 184
19014.17 158
19015.48 177
19016.78 183
19018.08 178
19019.39 186
19020.69 183
19021.99 161
19023.30 170
19024.60 182
19025.91 178
19027.21 131
19028.51 143
19029.82 186
19031.12 178
19032.43 179
19033.73 190
19035.04 178
19036.34 165
19037.64 202
19038.95 170
19040.25 142
19041.56 176
19042.86 201
19044.17 165
19045.47 167
19046.78 202
19048.08 184
19049.39 171
19050.69 134
19052.00 164
19053.30 182
19054.61 194
19055.91 198
19057.22 202
19058.52 143
19059.83 176
19061.13 197
19062.44 196
19063.74 187
19065.05 194
19066.35 201
19067.66 166
19068.96 152
19070.27 163
19071.57 172
19072.88 169
19074.18 186
19075.49 179
19076.80 161
19078.10 202
19079.41 209
19080.71 173
19082.02 194
19083.33 158
19084.63 182
19085.94 191
19087.24 185
19088.55 153
19089.86 166
19091.16 176
19092.47 169
19093.77 174
19095.08 163
19096.39 187
19097.69 173
19099.00 185
19100.31 181
19101.61 173
19102.92 164
19104.23 177
19105.53 156
19106.84 162
19108.15 185
19109.45 207
19110.76 177
19112.07 198
19113.37 190
19114.68 198
19115.99 207
19117.30 182
19118.60 166
19119.91 170
19121.22 189
19122.52 160
19123.83 156
19125.14 152
19126.45 163
19127.75 152
19129.06 176
19130.37 182
19131.68 179
19132.98 163
19134.29 154
19135.60 142
19136.91 156
19138.22 180
19139.52 192
19140.83 176
19142.14 161
19143.45 172
19144.76 197
19146.06 177
19147.37 181
19148.68 183
19149.99 153
19151.30 191
19152.60 174
19153.91 155
19155.22 169
19156.53 178
19157.84 180
19159.15 175
19160.46 167
19161.76 151
19163.07 181
19164.38 188
19165.69 189
19167.00 131
19168.31 169
19169.62 177
19170.93 143
19172.23 136
19173.54 181
19174.85 173
19176.16 168
19177.47 175
19178.78 162
19180.09 175
19181.40 183
19182.71 173
19184.02 146
19185.33 150
19186.64 168
19187.95 187
19189.26 178
19190.57 166
19191.87 149
19193.18 173
19194.49 161
19195.80 168
19197.11 168
19198.42 179
19199.73 178
19201.04 182
19202.35 171
19203.66 165
19204.97 177
19206.28 184
19207.59 183
19208.90 165
19210.21 165
19211.53 162
19212.84 194
19214.15 183
19215.46 177
19216.77 184
19218.08 178
19219.39 176
19220.70 154
19222.01 160
19223.32 156
19224.63 172
19225.94 142
19227.25 168
19228.56 172
19229.87 160
19231.19 162
19232.50 165
19233.81 187
19235.12 167
19236.43 163
19237.74 159
19239.05 163
19240.36 153
19241.68 165
19242.99 170
19244.30 163
19245.61 160
19246.92 195
19248.23 169
19249.54 160
19250.86 158
19252.17 217
19253.48 163
19254.79 155
19256.10 185
19257.42 174
19258.73 166
19260.04 140
19261.35 194
19262.66 192
19263.98 183
19265.29 138
19266.60 186
19267.91 155
19269.22 149
19270.54 143
19271.85 180
19273.16 165
19274.47 164
19275.79 181
19277.10 190
19278.41 175
19279.72 183
19281.04 191
19282.35 196
19283.66 162
19284.98 157
19286.29 171
19287.60 169
19288.91 175
19290.23 135
19291.54 138
19292.85 151
19294.17 161
19295.48 164
19296.79 174
19298.11 181
19299.42 160
19300.73 163
19302.05 162
19303.36 184
19304.67 130
19305.99 183
19307.30 174
19308.61 171
19309.93 155
19311.24 177
19312.56 175
19313.87 174
19315.18 163
19316.50 153
19317.81 165
19319.13 153
19320.44 171
19321.75 158
19323.07 178
19324.38 146
19325.70 179
19327.01 147
19328.32 167
19329.64 188
19330.95 170
19332.27 169
19333.58 177
19334.90 177
19336.21 196
19337.53 175
19338.84 198
19340.16 180
19341.47 130
19342.79 170
19344.10 180
19345.42 204
19346.73 138
19348.05 166
19349.36 169
19350.68 177
19351.99 165
19353.31 168
19354.62 193
19355.94 186
19357.25 183
19358.57 147
19359.88 165
19361.20 157
19362.51 159
19363.83 164
19365.14 182
19366.46 173
19367.78 152
19369.09 141
19370.41 167
19371.72 172
19373.04 155
19374.35 146
19375.67 167
19376.99 168
19378.30 136
19379.62 165
19380.93 165
19382.25 173
19383.57 166
19384.88 172
19386.20 145
19387.52 190
19388.83 175
19390.15 183
19391.47 152
19392.78 166
19394.10 196
19395.42 177
19396.73 159
19398.05 145
19399.37 164
19400.68 157
19402.00 150
19403.32 169
19404.63 207
19405.95 168
19407.27 155
19408.58 171
19409.90 175
19411.22 177
19412.54 211
19413.85 191
19415.17 171
19416.49 155
19417.80 158
19419.12 186
19420.44 161
19421.76 136
19423.07 163
19424.39 180
19425.71 149
19427.03 169
19428.35 163
19429.66 151
19430.98 173
19432.30 176
19433.62 159
19434.93 146
19436.25 149
19437.57 175
19438.89 146
19440.21 134
19441.53 124
19442.84 164
19444.16 207
19445.48 162
19446.80 151
19448.12 143
19449.44 196
19450.75 203
19452.07 181
19453.39 148
19454.71 173
19456.03 161
19457.35 171
19458.67 158
19459.98 167
19461.30 170
19462.62 173
19463.94 160
19465.26 151
19466.58 172
19467.90 179
19469.22 156
19470.54 164
19471.86 182
19473.18 175
19474.49 196
19475.81 171
19477.13 190
19478.45 147
19479.77 176
19481.09 175
19482.41 182
19483.73 179
19485.05 183
19486.37 180
19487.69 157
19489.01 172
19490.33 152
19491.65 179
19492.97 165
19494.29 195
19495.61 155
19496.93 149
19498.25 166
19499.57 163
19500.89 168
19502.21 164
19503.53 157
19504.85 180
19506.17 204
19507.49 210
19508.81 191
19510.13 165
19511.45 191
19512.77 165
19514.09 185
19515.42 161
19516.74 160
19518.06 167
19519.38 181
19520.70 170
19522.02 165
19523.34 170
19524.66 196
19525.98 185
19527.30 149
19528.62 192
19529.95 175
19531.27 180
19532.59 151
19533.91 134
19535.23 170
19536.55 208
19537.87 173
19539.20 162
19540.52 159
19541.84 161
19543.16 152
19544.48 166
19545.80 167
19547.13 183
19548.45 174
19549.77 165
19551.09 183
19552.41 163
19553.74 180
19555.06 184
19556.38 191
19557.70 182
19559.02 195
19560.35 165
19561.67 169
19562.99 154
19564.31 176
19565.64 183
19566.96 151
19568.28 182
19569.60 153
19570.93 155
19572.25 144
19573.57 158
19574.89 164
19576.22 154
19577.54 150
19578.86 151
19580.18 177
19581.51 175
19582.83 157
19584.15 175
19585.48 177
19586.80 175
19588.12 139
19589.45 161
19590.77 175
19592.09 156
19593.42 133
19594.74 136
19596.06 164
19597.39 158
19598.71 146
19600.03 141
19601.36 165
19602.68 139
19604.00 188
19605.33 165
19606.65 168
19607.98 162
19609.30 167
19610.62 179
19611.95 158
19613.27 168
19614.60 186
19615.92 186
19617.24 158
19618.57 168
19619.89 179
19621.22 200
19622.54 166
19623.87 155
19625.19 164
19626.51 164
19627.84 165
19629.16 164
19630.49 169
19631.81 192
19633.14 167
19634.46 164
19635.79 177
19637.11 150
19638.44 169
19639.76 165
19641.09 204
19642.41 164
19643.74 169
19645.06 171
19646.39 221
19647.71 181
19649.04 153
19650.36 171
19651.69 164
19653.01 205
19654.34 157
19655.66 145
19656.99 167
19658.32 170
19659.64 180
19660.97 174
19662.29 136
19663.62 159
19664.94 181
19666.27 153
19667.60 167
19668.92 171
19670.25 181
19671.57 199
19672.90 181
19674.23 138
19675.55 172
19676.88 166
19678.20 162
19679.53 156
19680.86 142
19682.18 156
19683.51 163
19684.84 202
19686.16 179
19687.49 170
19688.82 169
19690.14 170
19691.47 166
19692.80 173
19694.12 183
19695.45 218
19696.78 185
19698.10 164
19699.43 158
19700.76 170
19702.08 155
19703.41 171
19704.74 193
19706.07 163
19707.39 170
19708.72 178
19710.05 184
19711.37 147
19712.70 167
19714.03 203
19715.36 190
19716.68 175
19718.01 152
19719.34 177
19720.67 184
19721.99 158
19723.32 158
19724.65 164
19725.98 175
19727.31 163
19728.63 155
19729.96 182
19731.29 151
19732.62 192
19733.95 153
19735.27 154
19736.60 141
19737.93 159
19739.26 173
19740.59 169
19741.92 149
19743.24 132
19744.57 154
19745.90 166
19747.23 155
19748.56 146
19749.89 169
19751.22 172
19752.54 174
19753.87 153
19755.20 192
19756.53 164
19757.86 160
19759.19 181
19760.52 170
19761.85 179
19763.18 180
19764.50 194
19765.83 169
19767.16 148
19768.49 144
19769.82 143
19771.15 146
19772.48 167
19773.81 169
19775.14 185
19776.47 152
19777.80 169
19779.13 163
19780.46 147
19781.79 177
19783.12 170
19784.45 159
19785.78 167
19787.11 145
19788.44 145
19789.77 164
19791.10 175
19792.43 174
19793.76 160
19795.09 187
19796.42 166
19797.75 145
19799.08 157
19800.41 174
19801.74 183
19803.07 163
19804.40 146
19805.73 131
19807.06 166
19808.39 177
19809.72 189
19811.05 141
19812.38 148
19813.71 156
19815.05 166
19816.38 164
19817.71 174
19819.04 194
19820.37 183
19821.70 162
19823.03 166
19824.36 160
19825.69 162
19827.03 150
19828.36 158
19829.69 158
19831.02 137
19832.35 162
19833.68 171
19835.01 169
19836.35 156
19837.68 178
19839.01 167
19840.34 166
19841.67 166
19843.00 168
19844.34 169
19845.67 162
19847.00 171
19848.33 164
19849.66 167
19851.00 125
19852.33 141
19853.66 174
19854.99 183
19856.32 173
19857.66 160
19858.99 164
19860.32 154
19861.65 165
19862.99 152
19864.32 166
19865.65 167
19866.98 175
19868.32 154
19869.65 158
19870.98 153
19872.31 158
19873.65 204
19874.98 174
19876.31 147
19877.65 156
19878.98 175
19880.31 182
19881.65 169
19882.98 150
19884.31 149
19885.64 166
19886.98 180
19888.31 157
19889.64 156
19890.98 178
19892.31 180
19893.64 174
19894.98 158
19896.31 160
19897.65 173
19898.98 175
19900.31 162
19901.65 147
19902.98 169
19904.31 171
19905.65 170
19906.98 165
19908.32 155
19909.65 211
19910.98 199
19912.32 181
19913.65 154
19914.99 189
19916.32 156
19917.66 157
19918.99 178
19920.32 170
19921.66 151
19922.99 155
19924.33 170
19925.66 148
19927.00 187
19928.33 172
19929.67 183
19931.00 151
19932.34 172
19933.67 197
19935.01 158
19936.34 153
19937.68 171
19939.01 173
19940.35 176
19941.68 161
19943.02 164
19944.35 155
19945.69 155
19947.02 173
19948.36 178
19949.69 173
19951.03 148
19952.36 161
19953.70 194
19955.03 170
19956.37 150
19957.71 169
19959.04 155
19960.38 151
19961.71 158
19963.05 144
19964.38 160
19965.72 145
19967.06 179
19968.39 150
19969.73 159
19971.06 144
19972.40 178
19973.74 184
19975.07 178
19976.41 145
19977.75 150
19979.08 182
19980.42 188
19981.75 149
19983.09 155
19984.43 191
19985.76 144
19987.10 181
19988.44 157
19989.77 166
19991.11 189
19992.45 196
19993.78 194
19995.12 194
19996.46 168
19997.80 166
19999.13 162
20000.47 167
20001.81 161
20003.14 165
20004.48 193
20005.82 161
20007.16 182
20008.49 155
20009.83 184
20011.17 168
20012.51 149
20013.84 167
20015.18 162
20016.52 137
20017.86 179
20019.19 169
20020.53 171
20021.87 146
20023.21 183
20024.55 187
20025.88 160
20027.22 153
20028.56 157
20029.90 178
20031.24 150
20032.57 174
20033.91 164
20035.25 138
20036.59 158
20037.93 146
20039.26 164
20040.60 130
20041.94 152
20043.28 140
20044.62 160
20045.96 155
20047.30 168
20048.63 168
20049.97 181
20051.31 155
20052.65 167
20053.99 204
20055.33 171
20056.67 167
20058.01 179
20059.35 178
20060.69 190
20062.02 154
20063.36 194
20064.70 177
20066.04 155
20067.38 186
20068.72 182
20070.06 165
20071.40 173
20072.74 184
20074.08 192
20075.42 182
20076.76 216
20078.10 172
20079.44 168
20080.78 205
20082.12 179
20083.46 178
20084.80 176
20086.14 172
20087.48 173
20088.82 157
20090.16 172
20091.50 146
20092.84 174
20094.18 175
20095.52 163
20096.86 160
20098.20 155
20099.54 179
20100.88 177
20102.22 177
20103.56 177
20104.90 166
20106.24 146
20107.58 181
20108.92 139
20110.26 157
20111.60 161
20112.95 175
20114.29 169
20115.63 154
20116.97 136
20118.31 163
20119.65 190
20120.99 174
20122.33 148
20123.67 137
20125.02 204
20126.36 194
20127.70 179
20129.04 155
20130.38 165
20131.72 178
20133.06 164
20134.41 184
20135.75 185
