# Supplementary material for: MALDI-TOF MS typing enables the classification of brewing yeasts of the genus Saccharomyces to major beer styles
Source: PLoS One. 2017 Aug 9;12(8):e0181694. doi: 10.1371/journal.pone.0181694 (PMC5549903; doi:10.1371/journal.pone.0181694)
Supplement: S3 File — The directory includes 90 raw files and was zipped to “.zip”; the folder has three strains with 30 spectra per strain; S1 Text explains the raw files with an example and Table 1 represents the yeast strains used within the experiment. (ZIP) [file pone.0181694.s006.zip › 7-9/30257-184-OG-Alt-Alt-YPG-18h-E-E_2015-08-13__0_D2_1.dat]

1999.93 2683
2000.35 2727
2000.77 2846
2001.19 2738
2001.61 2870
2002.03 2998
2002.46 3011
2002.88 2705
2003.30 2761
2003.72 2610
2004.14 2848
2004.57 2619
2004.99 2707
2005.41 2646
2005.83 2794
2006.25 2759
2006.68 2717
2007.10 2719
2007.52 2745
2007.94 2716
2008.37 2497
2008.79 2770
2009.21 2737
2009.63 2786
2010.06 2572
2010.48 2719
2010.90 2880
2011.32 2955
2011.75 2887
2012.17 2881
2012.59 2692
2013.02 2622
2013.44 2565
2013.86 2584
2014.29 2635
2014.71 2577
2015.13 2730
2015.55 2506
2015.98 2325
2016.40 2358
2016.82 2729
2017.25 2772
2017.67 2656
2018.10 2521
2018.52 2599
2018.94 2358
2019.37 2490
2019.79 2752
2020.21 2756
2020.64 2811
2021.06 2694
2021.48 2596
2021.91 2512
2022.33 2627
2022.76 2698
2023.18 2644
2023.60 2728
2024.03 2404
2024.45 2406
2024.88 2371
2025.30 2357
2025.73 2476
2026.15 2321
2026.57 2369
2027.00 2544
2027.42 2474
2027.85 2408
2028.27 2279
2028.70 2422
2029.12 2426
2029.55 2374
2029.97 2481
2030.40 2542
2030.82 2504
2031.24 2559
2031.67 2425
2032.09 2546
2032.52 2491
2032.94 2540
2033.37 2563
2033.79 2493
2034.22 2458
2034.65 2397
2035.07 2531
2035.50 2660
2035.92 2655
2036.35 2456
2036.77 2499
2037.20 2583
2037.62 2709
2038.05 2810
2038.47 2644
2038.90 2711
2039.33 2740
2039.75 2791
2040.18 2739
2040.60 2888
2041.03 2846
2041.45 2750
2041.88 2691
2042.31 2734
2042.73 2769
2043.16 2687
2043.58 2587
2044.01 2687
2044.44 2639
2044.86 2647
2045.29 2670
2045.72 2585
2046.14 2597
2046.57 2713
2047.00 2745
2047.42 2799
2047.85 2766
2048.28 2554
2048.70 2494
2049.13 2566
2049.56 2566
2049.98 2642
2050.41 2651
2050.84 2655
2051.26 2580
2051.69 2284
2052.12 2461
2052.54 2467
2052.97 2528
2053.40 2424
2053.83 2393
2054.25 2552
2054.68 2567
2055.11 2452
2055.53 2459
2055.96 2537
2056.39 2379
2056.82 2465
2057.24 2444
2057.67 2310
2058.10 2402
2058.53 2636
2058.96 2650
2059.38 2421
2059.81 2372
2060.24 2580
2060.67 2649
2061.10 2457
2061.52 2635
2061.95 2554
2062.38 2606
2062.81 2599
2063.24 2696
2063.66 2604
2064.09 2750
2064.52 2963
2064.95 2814
2065.38 2837
2065.81 2840
2066.23 2906
2066.66 3024
2067.09 3269
2067.52 3271
2067.95 3345
2068.38 2849
2068.81 2814
2069.23 2923
2069.66 3034
2070.09 2848
2070.52 2699
2070.95 2587
2071.38 2490
2071.81 2512
2072.24 2726
2072.67 2604
2073.10 2688
2073.53 2660
2073.95 2628
2074.38 2591
2074.81 2572
2075.24 2440
2075.67 2585
2076.10 2731
2076.53 2524
2076.96 2515
2077.39 2617
2077.82 2609
2078.25 2642
2078.68 2746
2079.11 2807
2079.54 2894
2079.97 3023
2080.40 3022
2080.83 2889
2081.26 2810
2081.69 3148
2082.12 3249
2082.55 3024
2082.98 3012
2083.41 2878
2083.84 2974
2084.27 3103
2084.70 3145
2085.13 2747
2085.56 2660
2085.99 2711
2086.42 2803
2086.85 2734
2087.29 2808
2087.72 2585
2088.15 2531
2088.58 2552
2089.01 2690
2089.44 2585
2089.87 2568
2090.30 2565
2090.73 2605
2091.16 2447
2091.59 2398
2092.03 2509
2092.46 2563
2092.89 2586
2093.32 2566
2093.75 2536
2094.18 2498
2094.61 2651
2095.05 2731
2095.48 2547
2095.91 2655
2096.34 2637
2096.77 2496
2097.20 2356
2097.63 2541
2098.07 2504
2098.50 2600
2098.93 2667
2099.36 2530
2099.79 2490
2100.23 2549
2100.66 2375
2101.09 2447
2101.52 2483
2101.95 2389
2102.39 2304
2102.82 2462
2103.25 2391
2103.68 2431
2104.12 2659
2104.55 2493
2104.98 2302
2105.41 2426
2105.85 2522
2106.28 2594
2106.71 2493
2107.14 2555
2107.58 2573
2108.01 2500
2108.44 2726
2108.88 2757
2109.31 2645
2109.74 2592
2110.18 2834
2110.61 2824
2111.04 2624
2111.47 2565
2111.91 2715
2112.34 2816
2112.77 2690
2113.21 2867
2113.64 2757
2114.07 2813
2114.51 2635
2114.94 2751
2115.37 2541
2115.81 2662
2116.24 2396
2116.68 2455
2117.11 2616
2117.54 2526
2117.98 2321
2118.41 2457
2118.85 2495
2119.28 2264
2119.71 2454
2120.15 2432
2120.58 2376
2121.02 2534
2121.45 2457
2121.88 2494
2122.32 2701
2122.75 2572
2123.19 2525
2123.62 2492
2124.06 2483
2124.49 2451
2124.92 2568
2125.36 2451
2125.79 2521
2126.23 2741
2126.66 2497
2127.10 2413
2127.53 2452
2127.97 2445
2128.40 2365
2128.84 2472
2129.27 2540
2129.71 2389
2130.14 2606
2130.58 2601
2131.01 2668
2131.45 2731
2131.88 2819
2132.32 2567
2132.75 2558
2133.19 2753
2133.63 2654
2134.06 2846
2134.50 2897
2134.93 3030
2135.37 2817
2135.80 2740
2136.24 2792
2136.67 2712
2137.11 2834
2137.55 2954
2137.98 2831
2138.42 2926
2138.85 3072
2139.29 2847
2139.73 2868
2140.16 3025
2140.60 2886
2141.03 2833
2141.47 2712
2141.91 2610
2142.34 2736
2142.78 2480
2143.22 2491
2143.65 2493
2144.09 2517
2144.53 2616
2144.96 2445
2145.40 2358
2145.84 2285
2146.27 2396
2146.71 2616
2147.15 2462
2147.58 2429
2148.02 2530
2148.46 2441
2148.89 2727
2149.33 2815
2149.77 2760
2150.21 2936
2150.64 3113
2151.08 3382
2151.52 3315
2151.95 3249
2152.39 3486
2152.83 3624
2153.27 3443
2153.70 3499
2154.14 3242
2154.58 3261
2155.02 2989
2155.45 3224
2155.89 3189
2156.33 3071
2156.77 2792
2157.21 2830
2157.64 2661
2158.08 2420
2158.52 2553
2158.96 2661
2159.40 2475
2159.83 2476
2160.27 2516
2160.71 2462
2161.15 2486
2161.59 2490
2162.02 2586
2162.46 2617
2162.90 2654
2163.34 2720
2163.78 2761
2164.22 2494
2164.66 2517
2165.09 2702
2165.53 2660
2165.97 2788
2166.41 2832
2166.85 2720
2167.29 2687
2167.73 2615
2168.17 2688
2168.60 2709
2169.04 2540
2169.48 2691
2169.92 2523
2170.36 2629
2170.80 2860
2171.24 2872
2171.68 2941
2172.12 3015
2172.56 3073
2173.00 3057
2173.44 3011
2173.88 2998
2174.32 2932
2174.76 3018
2175.20 3132
2175.64 3059
2176.07 3335
2176.51 3507
2176.95 3555
2177.39 3587
2177.83 3208
2178.27 3252
2178.71 3262
2179.15 3042
2179.59 3104
2180.03 2963
2180.47 3220
2180.92 3025
2181.36 2888
2181.80 3086
2182.24 2733
2182.68 2734
2183.12 2670
2183.56 2709
2184.00 2636
2184.44 2451
2184.88 2649
2185.32 2563
2185.76 2553
2186.20 2443
2186.64 2506
2187.08 2578
2187.52 2723
2187.97 2661
2188.41 2717
2188.85 2723
2189.29 2627
2189.73 2859
2190.17 2875
2190.61 2928
2191.05 3005
2191.49 3106
2191.94 3081
2192.38 3091
2192.82 3010
2193.26 3030
2193.70 2904
2194.14 2786
2194.58 2808
2195.03 2754
2195.47 2900
2195.91 3132
2196.35 3009
2196.79 3025
2197.24 3166
2197.68 3011
2198.12 2959
2198.56 2741
2199.00 3064
2199.45 2845
2199.89 2946
2200.33 2857
2200.77 2790
2201.21 2694
2201.66 2683
2202.10 2767
2202.54 2613
2202.98 2642
2203.43 2679
2203.87 2665
2204.31 2654
2204.75 2543
2205.20 2640
2205.64 2818
2206.08 2806
2206.53 2729
2206.97 2540
2207.41 2640
2207.85 2798
2208.30 2736
2208.74 3002
2209.18 2928
2209.63 2822
2210.07 2779
2210.51 2835
2210.96 2867
2211.40 2720
2211.84 2830
2212.29 2864
2212.73 2897
2213.17 2812
2213.62 2698
2214.06 2797
2214.50 2861
2214.95 2862
2215.39 2941
2215.84 2876
2216.28 2753
2216.72 2963
2217.17 2975
2217.61 2644
2218.05 2510
2218.50 2599
2218.94 2745
2219.39 2469
2219.83 2580
2220.28 2556
2220.72 2589
2221.16 2528
2221.61 2506
2222.05 2641
2222.50 2667
2222.94 2698
2223.39 2794
2223.83 2860
2224.28 2819
2224.72 2765
2225.16 2959
2225.61 3004
2226.05 2856
2226.50 2860
2226.94 3193
2227.39 3040
2227.83 3065
2228.28 3033
2228.72 3364
2229.17 3298
2229.61 3186
2230.06 3161
2230.50 3029
2230.95 3180
2231.40 3162
2231.84 3172
2232.29 3469
2232.73 3320
2233.18 3210
2233.62 3084
2234.07 3127
2234.51 3196
2234.96 3238
2235.41 3312
2235.85 3217
2236.30 3150
2236.74 3305
2237.19 3105
2237.63 3240
2238.08 3112
2238.53 3237
2238.97 3042
2239.42 2922
2239.86 2897
2240.31 2697
2240.76 2864
2241.20 2862
2241.65 2856
2242.10 2796
2242.54 2640
2242.99 2647
2243.44 2725
2243.88 2687
2244.33 2666
2244.78 2542
2245.22 2591
2245.67 2531
2246.12 2513
2246.56 2681
2247.01 2523
2247.46 2581
2247.90 2862
2248.35 2686
2248.80 2424
2249.24 2736
2249.69 2594
2250.14 2570
2250.59 2635
2251.03 2678
2251.48 2612
2251.93 2587
2252.38 2603
2252.82 2653
2253.27 2612
2253.72 2781
2254.17 2699
2254.61 2617
2255.06 2650
2255.51 2740
2255.96 2773
2256.40 2593
2256.85 2420
2257.30 2336
2257.75 2329
2258.20 2398
2258.64 2571
2259.09 2487
2259.54 2515
2259.99 2555
2260.44 2448
2260.88 2551
2261.33 2566
2261.78 2697
2262.23 2575
2262.68 2657
2263.13 2851
2263.58 2971
2264.02 3017
2264.47 3077
2264.92 3150
2265.37 3098
2265.82 3107
2266.27 3392
2266.72 3408
2267.17 3347
2267.61 3427
2268.06 3502
2268.51 3625
2268.96 3686
2269.41 3434
2269.86 3695
2270.31 3611
2270.76 3393
2271.21 3459
2271.66 3532
2272.11 3262
2272.56 3262
2273.00 3538
2273.45 3350
2273.90 3452
2274.35 3144
2274.80 3175
2275.25 3426
2275.70 3165
2276.15 2951
2276.60 2834
2277.05 2993
2277.50 2916
2277.95 2830
2278.40 2634
2278.85 2694
2279.30 2683
2279.75 2767
2280.20 2916
2280.65 2995
2281.10 2820
2281.55 2816
2282.00 2862
2282.45 2648
2282.90 2684
2283.35 2682
2283.81 2863
2284.26 2943
2284.71 2859
2285.16 2683
2285.61 2751
2286.06 2569
2286.51 2692
2286.96 2710
2287.41 2728
2287.86 2780
2288.31 2952
2288.76 3027
2289.22 3101
2289.67 3351
2290.12 3715
2290.57 3688
2291.02 4217
2291.47 4499
2291.92 4377
2292.37 5013
2292.83 5243
2293.28 5656
2293.73 5556
2294.18 5766
2294.63 5486
2295.08 5349
2295.53 4905
2295.99 4538
2296.44 4433
2296.89 4353
2297.34 4087
2297.79 4169
2298.25 3765
2298.70 3430
2299.15 3349
2299.60 3175
2300.05 3156
2300.51 3105
2300.96 3054
2301.41 2963
2301.86 2786
2302.32 2968
2302.77 2919
2303.22 3031
2303.67 2998
2304.13 2906
2304.58 2926
2305.03 2851
2305.48 2796
2305.94 2802
2306.39 3007
2306.84 2785
2307.29 2792
2307.75 2898
2308.20 3105
2308.65 3012
2309.11 3069
2309.56 2992
2310.01 3019
2310.47 3186
2310.92 3434
2311.37 3220
2311.83 3401
2312.28 3494
2312.73 3580
2313.19 3470
2313.64 3351
2314.09 3370
2314.55 3491
2315.00 3388
2315.45 3296
2315.91 3318
2316.36 3072
2316.81 2963
2317.27 3029
2317.72 3184
2318.18 3162
2318.63 3156
2319.08 3017
2319.54 3060
2319.99 3350
2320.45 2989
2320.90 3134
2321.35 3153
2321.81 3295
2322.26 3152
2322.72 3152
2323.17 3089
2323.63 3319
2324.08 3425
2324.54 3323
2324.99 2962
2325.44 3448
2325.90 3346
2326.35 3175
2326.81 3150
2327.26 3231
2327.72 3131
2328.17 3192
2328.63 3287
2329.08 3158
2329.54 3092
2329.99 3482
2330.45 3386
2330.90 3451
2331.36 3523
2331.81 3536
2332.27 3434
2332.72 3729
2333.18 3760
2333.64 3574
2334.09 3257
2334.55 3246
2335.00 3409
2335.46 3220
2335.91 3111
2336.37 2981
2336.82 2993
2337.28 3108
2337.74 2939
2338.19 2992
2338.65 3054
2339.10 3018
2339.56 3078
2340.02 3288
2340.47 3186
2340.93 3399
2341.38 3447
2341.84 3573
2342.30 3733
2342.75 3667
2343.21 3663
2343.67 3707
2344.12 3487
2344.58 3614
2345.04 3590
2345.49 3512
2345.95 3437
2346.41 3408
2346.86 3466
2347.32 3488
2347.78 3606
2348.23 3546
2348.69 3446
2349.15 3384
2349.60 3484
2350.06 3301
2350.52 3381
2350.97 3366
2351.43 3192
2351.89 3235
2352.35 2889
2352.80 2891
2353.26 2847
2353.72 2886
2354.18 2878
2354.63 2830
2355.09 3016
2355.55 2905
2356.01 2826
2356.46 3031
2356.92 2954
2357.38 2706
2357.84 2691
2358.29 2884
2358.75 3053
2359.21 3001
2359.67 2804
2360.13 2696
2360.58 2993
2361.04 2986
2361.50 2946
2361.96 3001
2362.42 2936
2362.88 3012
2363.33 2921
2363.79 2943
2364.25 2883
2364.71 3041
2365.17 2973
2365.63 3160
2366.08 2974
2366.54 2935
2367.00 3020
2367.46 3031
2367.92 3164
2368.38 3133
2368.84 3297
2369.30 3306
2369.75 3116
2370.21 3257
2370.67 3356
2371.13 3338
2371.59 3277
2372.05 3053
2372.51 3301
2372.97 3244
2373.43 3208
2373.89 3218
2374.35 3140
2374.81 3269
2375.27 3253
2375.72 3279
2376.18 3322
2376.64 3234
2377.10 3203
2377.56 3071
2378.02 3210
2378.48 3249
2378.94 3258
2379.40 3040
2379.86 3008
2380.32 2958
2380.78 2961
2381.24 3101
2381.70 3212
2382.16 3207
2382.62 3143
2383.08 3314
2383.54 3240
2384.00 3284
2384.46 3278
2384.92 3133
2385.39 3080
2385.85 3117
2386.31 3036
2386.77 2992
2387.23 2807
2387.69 2799
2388.15 2810
2388.61 2824
2389.07 2934
2389.53 2691
2389.99 2708
2390.45 2852
2390.91 2996
2391.38 3098
2391.84 2858
2392.30 2869
2392.76 3101
2393.22 2870
2393.68 2972
2394.14 2920
2394.60 2822
2395.06 2772
2395.53 2904
2395.99 2724
2396.45 2703
2396.91 2782
2397.37 2862
2397.83 2845
2398.30 2664
2398.76 2727
2399.22 2657
2399.68 2930
2400.14 2678
2400.61 2668
2401.07 2640
2401.53 2603
2401.99 2756
2402.45 3011
2402.92 2703
2403.38 2715
2403.84 2717
2404.30 2658
2404.76 2834
2405.23 2988
2405.69 3014
2406.15 2948
2406.61 2883
2407.08 3189
2407.54 3094
2408.00 3182
2408.46 3072
2408.93 2975
2409.39 2875
2409.85 3082
2410.32 3002
2410.78 2980
2411.24 2900
2411.70 2680
2412.17 2650
2412.63 2746
2413.09 2699
2413.56 2724
2414.02 2752
2414.48 2728
2414.95 2614
2415.41 2967
2415.87 3019
2416.34 2895
2416.80 2919
2417.26 3001
2417.73 3191
2418.19 3211
2418.65 3243
2419.12 3332
2419.58 3396
2420.05 3442
2420.51 3445
2420.97 3635
2421.44 3776
2421.90 3764
2422.37 3693
2422.83 3541
2423.29 3326
2423.76 3270
2424.22 3421
2424.69 3239
2425.15 3159
2425.62 3131
2426.08 3155
2426.54 3226
2427.01 3044
2427.47 2953
2427.94 2966
2428.40 2964
2428.87 3035
2429.33 2943
2429.80 3003
2430.26 2915
2430.73 2852
2431.19 2709
2431.66 2714
2432.12 2772
2432.59 2704
2433.05 2790
2433.52 2798
2433.98 2818
2434.45 2808
2434.91 2914
2435.38 2985
2435.84 3048
2436.31 3075
2436.77 3109
2437.24 3110
2437.70 3000
2438.17 3120
2438.63 3151
2439.10 3137
2439.57 3223
2440.03 3183
2440.50 3476
2440.96 3679
2441.43 3855
2441.89 4047
2442.36 3984
2442.83 3876
2443.29 3710
2443.76 3854
2444.22 3986
2444.69 3643
2445.16 3443
2445.62 3451
2446.09 3182
2446.56 3002
2447.02 2781
2447.49 2939
2447.96 2850
2448.42 2815
2448.89 2742
2449.35 2999
2449.82 2787
2450.29 2746
2450.75 2720
2451.22 2781
2451.69 2946
2452.16 2957
2452.62 2887
2453.09 2927
2453.56 2821
2454.02 2774
2454.49 2714
2454.96 2779
2455.42 2859
2455.89 2847
2456.36 2906
2456.83 3059
2457.29 2863
2457.76 2776
2458.23 3015
2458.70 3023
2459.16 2817
2459.63 2779
2460.10 2691
2460.57 2992
2461.03 2951
2461.50 2894
2461.97 2776
2462.44 2726
2462.91 2781
2463.37 2873
2463.84 2988
2464.31 2703
2464.78 2677
2465.25 2838
2465.71 2656
2466.18 2593
2466.65 2665
2467.12 2809
2467.59 2712
2468.06 2695
2468.52 2584
2468.99 2813
2469.46 2760
2469.93 2848
2470.40 2771
2470.87 2809
2471.34 2811
2471.80 2834
2472.27 2797
2472.74 2725
2473.21 2681
2473.68 2700
2474.15 2720
2474.62 2738
2475.09 2778
2475.56 2694
2476.02 2543
2476.49 2689
2476.96 2664
2477.43 2734
2477.90 2711
2478.37 2796
2478.84 2935
2479.31 2882
2479.78 2917
2480.25 3116
2480.72 3079
2481.19 3208
2481.66 3243
2482.13 3016
2482.60 2859
2483.07 2944
2483.54 3029
2484.01 2887
2484.48 2706
2484.95 2681
2485.42 2775
2485.89 2878
2486.36 2866
2486.83 2750
2487.30 2742
2487.77 2867
2488.24 2945
2488.71 2973
2489.18 2753
2489.65 2764
2490.12 2605
2490.59 2798
2491.06 2963
2491.53 2815
2492.00 2967
2492.47 2929
2492.94 2953
2493.41 2911
2493.88 2809
2494.36 2921
2494.83 2908
2495.30 2950
2495.77 2862
2496.24 3087
2496.71 3029
2497.18 3048
2497.65 3100
2498.12 2962
2498.60 3094
2499.07 2967
2499.54 2908
2500.01 3165
2500.48 3016
2500.95 2832
2501.42 2795
2501.90 2499
2502.37 2735
2502.84 2628
2503.31 2417
2503.78 2618
2504.25 2653
2504.73 2789
2505.20 2511
2505.67 2577
2506.14 2540
2506.61 2661
2507.09 2748
2507.56 2912
2508.03 2991
2508.50 2957
2508.97 3021
2509.45 2932
2509.92 3030
2510.39 3118
2510.86 3097
2511.34 3105
2511.81 3357
2512.28 3200
2512.75 3313
2513.23 3411
2513.70 3182
2514.17 3264
2514.65 3473
2515.12 3338
2515.59 3380
2516.06 3184
2516.54 3153
2517.01 3121
2517.48 2915
2517.96 3044
2518.43 2949
2518.90 2797
2519.38 2834
2519.85 2853
2520.32 2777
2520.80 2818
2521.27 2935
2521.74 3010
2522.22 2967
2522.69 3006
2523.16 2923
2523.64 2916
2524.11 2912
2524.58 2924
2525.06 2661
2525.53 2809
2526.01 2756
2526.48 2767
2526.95 2781
2527.43 2522
2527.90 2614
2528.38 2653
2528.85 2891
2529.32 2792
2529.80 2740
2530.27 2783
2530.75 2764
2531.22 2813
2531.70 2861
2532.17 2885
2532.64 2747
2533.12 3014
2533.59 3041
2534.07 3109
2534.54 3208
2535.02 3131
2535.49 3317
2535.97 3160
2536.44 3073
2536.92 2925
2537.39 2922
2537.87 2949
2538.34 2868
2538.82 2866
2539.29 2898
2539.77 2820
2540.24 3031
2540.72 2845
2541.19 2778
2541.67 2976
2542.14 3071
2542.62 3221
2543.09 3302
2543.57 3155
2544.04 2847
2544.52 2817
2545.00 3005
2545.47 3062
2545.95 3235
2546.42 3395
2546.90 3328
2547.37 3480
2547.85 3604
2548.33 3785
2548.80 4008
2549.28 4253
2549.75 4167
2550.23 4150
2550.71 4120
2551.18 4292
2551.66 4299
2552.14 4410
2552.61 4106
2553.09 4230
2553.57 4041
2554.04 4029
2554.52 4111
2554.99 4115
2555.47 4084
2555.95 4152
2556.42 4400
2556.90 4349
2557.38 4237
2557.86 4075
2558.33 4187
2558.81 4022
2559.29 3886
2559.76 4087
2560.24 3985
2560.72 3545
2561.19 3226
2561.67 3329
2562.15 3282
2562.63 3312
2563.10 2935
2563.58 2801
2564.06 2857
2564.54 3078
2565.01 2935
2565.49 2823
2565.97 2892
2566.45 2804
2566.92 3028
2567.40 2926
2567.88 2770
2568.36 2884
2568.83 2832
2569.31 2932
2569.79 2948
2570.27 2780
2570.75 2698
2571.22 2836
2571.70 2702
2572.18 2803
2572.66 2866
2573.14 2770
2573.62 2724
2574.09 2609
2574.57 2710
2575.05 2554
2575.53 2688
2576.01 2926
2576.49 2943
2576.97 2891
2577.44 2805
2577.92 2716
2578.40 2815
2578.88 2685
2579.36 2713
2579.84 2771
2580.32 2829
2580.80 2811
2581.27 2891
2581.75 2848
2582.23 2638
2582.71 2780
2583.19 2815
2583.67 2847
2584.15 2887
2584.63 3016
2585.11 3047
2585.59 2779
2586.07 2659
2586.55 2745
2587.03 2769
2587.51 2760
2587.99 2761
2588.47 2883
2588.94 3042
2589.42 3076
2589.90 2811
2590.38 3029
2590.86 2970
2591.34 2987
2591.82 2976
2592.30 2854
2592.78 2895
2593.26 2890
2593.74 2986
2594.22 2864
2594.71 3025
2595.19 3023
2595.67 3216
2596.15 3292
2596.63 3384
2597.11 3284
2597.59 3160
2598.07 3096
2598.55 3031
2599.03 2921
2599.51 2971
2599.99 2948
2600.47 2921
2600.95 2762
2601.43 2790
2601.91 2720
2602.40 2798
2602.88 2998
2603.36 2955
2603.84 2942
2604.32 2891
2604.80 2775
2605.28 2822
2605.76 2869
2606.24 2786
2606.73 2743
2607.21 2883
2607.69 2823
2608.17 2630
2608.65 2743
2609.13 2894
2609.62 2894
2610.10 2751
2610.58 2963
2611.06 3233
2611.54 3442
2612.02 3354
2612.51 3136
2612.99 3167
2613.47 3272
2613.95 3093
2614.43 2944
2614.92 3035
2615.40 3019
2615.88 3068
2616.36 3116
2616.85 2931
2617.33 2946
2617.81 2739
2618.29 2736
2618.78 2669
2619.26 2877
2619.74 2974
2620.22 2841
2620.71 2757
2621.19 2804
2621.67 2894
2622.15 2734
2622.64 2546
2623.12 2754
2623.60 2724
2624.09 2775
2624.57 2964
2625.05 3056
2625.53 2823
2626.02 2867
2626.50 2653
2626.98 2935
2627.47 2880
2627.95 2716
2628.43 2907
2628.92 2793
2629.40 2776
2629.88 2818
2630.37 2877
2630.85 2873
2631.34 2886
2631.82 2800
2632.30 2843
2632.79 2769
2633.27 2964
2633.75 2951
2634.24 2992
2634.72 2973
2635.21 3172
2635.69 2960
2636.17 2937
2636.66 2960
2637.14 3015
2637.63 2983
2638.11 2776
2638.60 2943
2639.08 2991
2639.56 2940
2640.05 2742
2640.53 2729
2641.02 2730
2641.50 2874
2641.99 2940
2642.47 2917
2642.96 2854
2643.44 2864
2643.93 2998
2644.41 2965
2644.90 2968
2645.38 2855
2645.87 2848
2646.35 2872
2646.84 2859
2647.32 2840
2647.81 2634
2648.29 2719
2648.78 2873
2649.26 2762
2649.75 2831
2650.23 2730
2650.72 2871
2651.20 2907
2651.69 2822
2652.17 3048
2652.66 2985
2653.15 3063
2653.63 3065
2654.12 3091
2654.60 2952
2655.09 2899
2655.57 2761
2656.06 3025
2656.55 3328
2657.03 3277
2657.52 3205
2658.00 3255
2658.49 3209
2658.98 3171
2659.46 3100
2659.95 3280
2660.44 3210
2660.92 3079
2661.41 2957
2661.90 2843
2662.38 2927
2662.87 2837
2663.35 2811
2663.84 2827
2664.33 2717
2664.81 2855
2665.30 2796
2665.79 2683
2666.28 3043
2666.76 2782
2667.25 2647
2667.74 2710
2668.22 2609
2668.71 2762
2669.20 2726
2669.68 2788
2670.17 2796
2670.66 2740
2671.15 2803
2671.63 2958
2672.12 2993
2672.61 2792
2673.10 2853
2673.58 3062
2674.07 3224
2674.56 3295
2675.05 3556
2675.53 3636
2676.02 3729
2676.51 3841
2677.00 3700
2677.49 3706
2677.97 3916
2678.46 3736
2678.95 3829
2679.44 3638
2679.93 3559
2680.41 3470
2680.90 3737
2681.39 3733
2681.88 3618
2682.37 3489
2682.85 3618
2683.34 3759
2683.83 3822
2684.32 4067
2684.81 4052
2685.30 4146
2685.79 4068
2686.27 3926
2686.76 3934
2687.25 3724
2687.74 3534
2688.23 3504
2688.72 3371
2689.21 3261
2689.70 3181
2690.19 3127
2690.67 3274
2691.16 3198
2691.65 3027
2692.14 2828
2692.63 2861
2693.12 3048
2693.61 2786
2694.10 2828
2694.59 3027
2695.08 3062
2695.57 2952
2696.06 2994
2696.55 3018
2697.04 2993
2697.53 3014
2698.02 3045
2698.51 2978
2699.00 2865
2699.49 2817
2699.98 2845
2700.47 2875
2700.96 2824
2701.45 3082
2701.94 3013
2702.43 3032
2702.92 3002
2703.41 2941
2703.90 3234
2704.39 3308
2704.88 3406
2705.37 3210
2705.86 3336
2706.35 3112
2706.84 3265
2707.33 3044
2707.82 3037
2708.31 3055
2708.80 3140
2709.29 3132
2709.78 2959
2710.27 3006
2710.77 2867
2711.26 2950
2711.75 2873
2712.24 2650
2712.73 2704
2713.22 2705
2713.71 2927
2714.20 3048
2714.69 3166
2715.19 2995
2715.68 3253
2716.17 3239
2716.66 3202
2717.15 3147
2717.64 3075
2718.13 2980
2718.63 2750
2719.12 2834
2719.61 3017
2720.10 2972
2720.59 2823
2721.08 2801
2721.58 2847
2722.07 3048
2722.56 3000
2723.05 3279
2723.54 3226
2724.04 2913
2724.53 3345
2725.02 3447
2725.51 3332
2726.01 3247
2726.50 3118
2726.99 2963
2727.48 2991
2727.98 3109
2728.47 2956
2728.96 2851
2729.45 2877
2729.95 2871
2730.44 2866
2730.93 3063
2731.42 3063
2731.92 3059
2732.41 2956
2732.90 2998
2733.40 3042
2733.89 3007
2734.38 2948
2734.87 3180
2735.37 3431
2735.86 3266
2736.35 3193
2736.85 3185
2737.34 3061
2737.83 2959
2738.33 3162
2738.82 3256
2739.31 3217
2739.81 3286
2740.30 3261
2740.79 3125
2741.29 2976
2741.78 2926
2742.28 2918
2742.77 2971
2743.26 2950
2743.76 2686
2744.25 2578
2744.75 2787
2745.24 2629
2745.73 2693
2746.23 2751
2746.72 2813
2747.22 2565
2747.71 2607
2748.20 2532
2748.70 2746
2749.19 2692
2749.69 2836
2750.18 2833
2750.68 2622
2751.17 2757
2751.67 2633
2752.16 2640
2752.66 2723
2753.15 2748
2753.64 2797
2754.14 2755
2754.63 2750
2755.13 2660
2755.62 2683
2756.12 2750
2756.61 2815
2757.11 2906
2757.60 3112
2758.10 2874
2758.59 3012
2759.09 2907
2759.59 3026
2760.08 3101
2760.58 2848
2761.07 3094
2761.57 2894
2762.06 2937
2762.56 2961
2763.05 2847
2763.55 2967
2764.05 2828
2764.54 2781
2765.04 2836
2765.53 2668
2766.03 2811
2766.52 3103
2767.02 2890
2767.52 2856
2768.01 2775
2768.51 2817
2769.00 2885
2769.50 2638
2770.00 2639
2770.49 2806
2770.99 2893
2771.49 2970
2771.98 2994
2772.48 3039
2772.98 3152
2773.47 2978
2773.97 3142
2774.47 3286
2774.96 3071
2775.46 3283
2775.96 3477
2776.45 3398
2776.95 3487
2777.45 3657
2777.94 3705
2778.44 3915
2778.94 3693
2779.43 3781
2779.93 3857
2780.43 3621
2780.93 3380
2781.42 3285
2781.92 3221
2782.42 3276
2782.92 3222
2783.41 3099
2783.91 3166
2784.41 2834
2784.91 3023
2785.40 3020
2785.90 2937
2786.40 2992
2786.90 2838
2787.39 2975
2787.89 2978
2788.39 2819
2788.89 2632
2789.39 2814
2789.88 2880
2790.38 2878
2790.88 2907
2791.38 2889
2791.88 2875
2792.37 2851
2792.87 2832
2793.37 3237
2793.87 2910
2794.37 3004
2794.87 3002
2795.37 2989
2795.86 3024
2796.36 2974
2796.86 3149
2797.36 3390
2797.86 3616
2798.36 3849
2798.86 3984
2799.35 4080
2799.85 4333
2800.35 4235
2800.85 4033
2801.35 3923
2801.85 3855
2802.35 3960
2802.85 3705
2803.35 3551
2803.85 3735
2804.35 3603
2804.85 3539
2805.34 3549
2805.84 4037
2806.34 4102
2806.84 4054
2807.34 4548
2807.84 4907
2808.34 5136
2808.84 5642
2809.34 5640
2809.84 6018
2810.34 6070
2810.84 6006
2811.34 5913
2811.84 5968
2812.34 5585
2812.84 5111
2813.34 4878
2813.84 4622
2814.34 4387
2814.84 4039
2815.34 3736
2815.84 3582
2816.34 3415
2816.84 3307
2817.34 3134
2817.84 3310
2818.35 3321
2818.85 3186
2819.35 3197
2819.85 3366
2820.35 3403
2820.85 3278
2821.35 3284
2821.85 3207
2822.35 3421
2822.85 3231
2823.35 3297
2823.85 3201
2824.36 3082
2824.86 3135
2825.36 3338
2825.86 3211
2826.36 3059
2826.86 2939
2827.36 2983
2827.86 3163
2828.37 2991
2828.87 3072
2829.37 3037
2829.87 3033
2830.37 3057
2830.87 2918
2831.38 3054
2831.88 3029
2832.38 2921
2832.88 2973
2833.38 3035
2833.88 3040
2834.39 2940
2834.89 2986
2835.39 3233
2835.89 3261
2836.40 3119
2836.90 3303
2837.40 3447
2837.90 3197
2838.40 3135
2838.91 3183
2839.41 3277
2839.91 3263
2840.41 3140
2840.92 3015
2841.42 3124
2841.92 3104
2842.42 3118
2842.93 2973
2843.43 3018
2843.93 3054
2844.44 3109
2844.94 3325
2845.44 3201
2845.94 3164
2846.45 3189
2846.95 3088
2847.45 3370
2847.96 3287
2848.46 3376
2848.96 3304
2849.47 3557
2849.97 3437
2850.47 3570
2850.98 3535
2851.48 3781
2851.98 3436
2852.49 3135
2852.99 3063
2853.50 3204
2854.00 2947
2854.50 2970
2855.01 2946
2855.51 2862
2856.01 2849
2856.52 2912
2857.02 2810
2857.53 2888
2858.03 2949
2858.53 2777
2859.04 2840
2859.54 3058
2860.05 3187
2860.55 3021
2861.06 2934
2861.56 2964
2862.06 2912
2862.57 2888
2863.07 3135
2863.58 2854
2864.08 3029
2864.59 2927
2865.09 2723
2865.60 2706
2866.10 2699
2866.61 2879
2867.11 2818
2867.62 2741
2868.12 2863
2868.63 2965
2869.13 2772
2869.64 2927
2870.14 2798
2870.65 2987
2871.15 3081
2871.66 3177
2872.16 3119
2872.67 2996
2873.17 3238
2873.68 3265
2874.18 3195
2874.69 3239
2875.20 3212
2875.70 3333
2876.21 3175
2876.71 3199
2877.22 3136
2877.72 3235
2878.23 3300
2878.74 3285
2879.24 3467
2879.75 3302
2880.25 3355
2880.76 3295
2881.27 3393
2881.77 3384
2882.28 3531
2882.79 3601
2883.29 3729
2883.80 3851
2884.30 3783
2884.81 3929
2885.32 3972
2885.82 3862
2886.33 3896
2886.84 3977
2887.34 4037
2887.85 3885
2888.36 4077
2888.86 4200
2889.37 4332
2889.88 4072
2890.38 4276
2890.89 4066
2891.40 4265
2891.91 4085
2892.41 3942
2892.92 3899
2893.43 3752
2893.93 3427
2894.44 3592
2894.95 3571
2895.46 3147
2895.96 3646
2896.47 3579
2896.98 3519
2897.49 3639
2897.99 3610
2898.50 3877
2899.01 3712
2899.52 3725
2900.03 3832
2900.53 3586
2901.04 3567
2901.55 3734
2902.06 3470
2902.56 3424
2903.07 3344
2903.58 3631
2904.09 3770
2904.60 3596
2905.11 3581
2905.61 3794
2906.12 3767
2906.63 3869
2907.14 3795
2907.65 3740
2908.16 3921
2908.66 3915
2909.17 3722
2909.68 3838
2910.19 3641
2910.70 3570
2911.21 3500
2911.72 3484
2912.23 3551
2912.73 3427
2913.24 3566
2913.75 3313
2914.26 3432
2914.77 3387
2915.28 3423
2915.79 3477
2916.30 3138
2916.81 3278
2917.32 3197
2917.83 3302
2918.33 3290
2918.84 3254
2919.35 3275
2919.86 3347
2920.37 3176
2920.88 3147
2921.39 3313
2921.90 3316
2922.41 3330
2922.92 3352
2923.43 3374
2923.94 3518
2924.45 3583
2924.96 3569
2925.47 3832
2925.98 3945
2926.49 4033
2927.00 4302
2927.51 4344
2928.02 4347
2928.53 4162
2929.04 4296
2929.55 4156
2930.06 3753
2930.57 3767
2931.08 3657
2931.59 3615
2932.11 3408
2932.62 3352
2933.13 3413
2933.64 3194
2934.15 2982
2934.66 3029
2935.17 2911
2935.68 2842
2936.19 2768
2936.70 2878
2937.21 3019
2937.72 3060
2938.24 3015
2938.75 3084
2939.26 3133
2939.77 3281
2940.28 3178
2940.79 3137
2941.30 3121
2941.81 2997
2942.33 2997
2942.84 2976
2943.35 3190
2943.86 3002
2944.37 3118
2944.88 3207
2945.40 3378
2945.91 3321
2946.42 3309
2946.93 3452
2947.44 3362
2947.96 3420
2948.47 3318
2948.98 3418
2949.49 3435
2950.00 3578
2950.52 3478
2951.03 3338
2951.54 3439
2952.05 3277
2952.57 3329
2953.08 3407
2953.59 3257
2954.10 3099
2954.62 3068
2955.13 3030
2955.64 2890
2956.15 2960
2956.67 3053
2957.18 3066
2957.69 3030
2958.20 3092
2958.72 3110
2959.23 2963
2959.74 2893
2960.26 2904
2960.77 3132
2961.28 3112
2961.80 3220
2962.31 3378
2962.82 3375
2963.34 3297
2963.85 3267
2964.36 3512
2964.88 3586
2965.39 3507
2965.90 3438
2966.42 3595
2966.93 3317
2967.44 3367
2967.96 3239
2968.47 3304
2968.98 3045
2969.50 2950
2970.01 2839
2970.53 2892
2971.04 2817
2971.55 2856
2972.07 3015
2972.58 2902
2973.10 2931
2973.61 2998
2974.12 3147
2974.64 3161
2975.15 3079
2975.67 3115
2976.18 3196
2976.70 3226
2977.21 3012
2977.73 2988
2978.24 3058
2978.75 3119
2979.27 3167
2979.78 3142
2980.30 3140
2980.81 3032
2981.33 2848
2981.84 2978
2982.36 3112
2982.87 3128
2983.39 3146
2983.90 3196
2984.42 3280
2984.93 3249
2985.45 3143
2985.96 3298
2986.48 3443
2987.00 3414
2987.51 3572
2988.03 3609
2988.54 3542
2989.06 3649
2989.57 3750
2990.09 3738
2990.60 3593
2991.12 3875
2991.64 3904
2992.15 4095
2992.67 4239
2993.18 4254
2993.70 4490
2994.21 4362
2994.73 4518
2995.25 4562
2995.76 4534
2996.28 4671
2996.80 4540
2997.31 4780
2997.83 4686
2998.34 4381
2998.86 4418
2999.38 4789
2999.89 4488
3000.41 4657
3000.93 4645
3001.44 4575
3001.96 4612
3002.48 4718
3002.99 4512
3003.51 4537
3004.03 4830
3004.54 4859
3005.06 5295
3005.58 5676
3006.09 5901
3006.61 6534
3007.13 6665
3007.65 6928
3008.16 6735
3008.68 6735
3009.20 6490
3009.71 6292
3010.23 5871
3010.75 4911
3011.27 4551
3011.78 4372
3012.30 4167
3012.82 3950
3013.34 3626
3013.85 3610
3014.37 3480
3014.89 3554
3015.41 3530
3015.93 3516
3016.44 3543
3016.96 3405
3017.48 3369
3018.00 3426
3018.52 3494
3019.03 3434
3019.55 3685
3020.07 3670
3020.59 3418
3021.11 3734
3021.63 3685
3022.14 3874
3022.66 3940
3023.18 3633
3023.70 3516
3024.22 3782
3024.74 3771
3025.25 3729
3025.77 4038
3026.29 4302
3026.81 4169
3027.33 4023
3027.85 3971
3028.37 3893
3028.89 4309
3029.41 4085
3029.92 3862
3030.44 3697
3030.96 3690
3031.48 3588
3032.00 3685
3032.52 3687
3033.04 3687
3033.56 3656
3034.08 3717
3034.60 3648
3035.12 3711
3035.64 3535
3036.16 3608
3036.68 3572
3037.20 3567
3037.72 3663
3038.24 3597
3038.76 3398
3039.28 3498
3039.80 3686
3040.32 3492
3040.84 3267
3041.36 3161
3041.88 3225
3042.40 3251
3042.92 3259
3043.44 3214
3043.96 3143
3044.48 2923
3045.00 3156
3045.52 3096
3046.04 3190
3046.56 3094
3047.08 3184
3047.60 3255
3048.12 3039
3048.64 3165
3049.16 3126
3049.68 3144
3050.20 3190
3050.72 2975
3051.24 3303
3051.77 3269
3052.29 3127
3052.81 3002
3053.33 3069
3053.85 3240
3054.37 3076
3054.89 3079
3055.41 3116
3055.93 3009
3056.46 3024
3056.98 2975
3057.50 3124
3058.02 3056
3058.54 2957
3059.06 3035
3059.58 3045
3060.11 2970
3060.63 3218
3061.15 2975
3061.67 3013
3062.19 2984
3062.71 3148
3063.24 3151
3063.76 3123
3064.28 3155
3064.80 3209
3065.32 3347
3065.85 3395
3066.37 3199
3066.89 3194
3067.41 3602
3067.94 3609
3068.46 3442
3068.98 3386
3069.50 3511
3070.03 3347
3070.55 3400
3071.07 3320
3071.59 3508
3072.12 3324
3072.64 3448
3073.16 3365
3073.68 3221
3074.21 3282
3074.73 3371
3075.25 3396
3075.78 3253
3076.30 3325
3076.82 3501
3077.34 3383
3077.87 3335
3078.39 3635
3078.91 3640
3079.44 3504
3079.96 3743
3080.48 3681
3081.01 3693
3081.53 3957
3082.05 4045
3082.58 4033
3083.10 4185
3083.63 4187
3084.15 4243
3084.67 4098
3085.20 3942
3085.72 4149
3086.24 4052
3086.77 3680
3087.29 3823
3087.82 3867
3088.34 3866
3088.86 3704
3089.39 3637
3089.91 3912
3090.44 3706
3090.96 3371
3091.49 3395
3092.01 3562
3092.53 3560
3093.06 3476
3093.58 3421
3094.11 3583
3094.63 3674
3095.16 3757
3095.68 3792
3096.21 3940
3096.73 3774
3097.26 3980
3097.78 4060
3098.31 4053
3098.83 3961
3099.36 3922
3099.88 4091
3100.41 4556
3100.93 4821
3101.46 5273
3101.98 5451
3102.51 6091
3103.03 7057
3103.56 7596
3104.08 8499
3104.61 9582
3105.13 10011
3105.66 10929
3106.18 10855
3106.71 10451
3107.24 9926
3107.76 9388
3108.29 8664
3108.81 7688
3109.34 6797
3109.86 6121
3110.39 5430
3110.92 4908
3111.44 4704
3111.97 4416
3112.49 4726
3113.02 4499
3113.55 4305
3114.07 4166
3114.60 4099
3115.12 3906
3115.65 3920
3116.18 4031
3116.70 3719
3117.23 3722
3117.76 3657
3118.28 3380
3118.81 3154
3119.34 3376
3119.86 3574
3120.39 3404
3120.92 3458
3121.44 3506
3121.97 3383
3122.50 3696
3123.02 3624
3123.55 3787
3124.08 3764
3124.61 3733
3125.13 3842
3125.66 3812
3126.19 3827
3126.72 3490
3127.24 3509
3127.77 3426
3128.30 3266
3128.82 3365
3129.35 3181
3129.88 3265
3130.41 3372
3130.93 3446
3131.46 3235
3131.99 3269
3132.52 3358
3133.05 3242
3133.57 3163
3134.10 3257
3134.63 3349
3135.16 3101
3135.69 3200
3136.21 3153
3136.74 3124
3137.27 3094
3137.80 3174
3138.33 3095
3138.85 3378
3139.38 3240
3139.91 3157
3140.44 3319
3140.97 3352
3141.50 3238
3142.03 3386
3142.55 3266
3143.08 3090
3143.61 3226
3144.14 3171
3144.67 3135
3145.20 3152
3145.73 3081
3146.26 3056
3146.79 3048
3147.31 3304
3147.84 3347
3148.37 3235
3148.90 3340
3149.43 3399
3149.96 3513
3150.49 3689
3151.02 3789
3151.55 3811
3152.08 3999
3152.61 3713
3153.14 3654
3153.67 3631
3154.20 3666
3154.73 3637
3155.25 3456
3155.78 3499
3156.31 3463
3156.84 3344
3157.37 3321
3157.90 3456
3158.43 3564
3158.96 3474
3159.49 3618
3160.02 3531
3160.55 3382
3161.08 3380
3161.61 3640
3162.14 3579
3162.68 3396
3163.21 3418
3163.74 3511
3164.27 3526
3164.80 3427
3165.33 3314
3165.86 3239
3166.39 3266
3166.92 3251
3167.45 3226
3167.98 3190
3168.51 3150
3169.04 3106
3169.57 2964
3170.10 3090
3170.64 3098
3171.17 2749
3171.70 2962
3172.23 2876
3172.76 3048
3173.29 3084
3173.82 2961
3174.35 2911
3174.88 2949
3175.42 3172
3175.95 3170
3176.48 3266
3177.01 3179
3177.54 3228
3178.07 3183
3178.61 3431
3179.14 3251
3179.67 3185
3180.20 3281
3180.73 3226
3181.26 3098
3181.80 3123
3182.33 3094
3182.86 3217
3183.39 3205
3183.92 3347
3184.46 3061
3184.99 3126
3185.52 3099
3186.05 3015
3186.59 2960
3187.12 3160
3187.65 3028
3188.18 3028
3188.72 3049
3189.25 2909
3189.78 3200
3190.31 3230
3190.85 3105
3191.38 3041
3191.91 3231
3192.44 3130
3192.98 3030
3193.51 3101
3194.04 3192
3194.58 3143
3195.11 3154
3195.64 3158
3196.17 3275
3196.71 3151
3197.24 3100
3197.77 3079
3198.31 3270
3198.84 3306
3199.37 3433
3199.91 3310
3200.44 3088
3200.98 3176
3201.51 3422
3202.04 3477
3202.58 3525
3203.11 3591
3203.64 3705
3204.18 3683
3204.71 3687
3205.24 3739
3205.78 3668
3206.31 3615
3206.85 3761
3207.38 3863
3207.91 3768
3208.45 3722
3208.98 3694
3209.52 3621
3210.05 3859
3210.59 4107
3211.12 4211
3211.65 4181
3212.19 4422
3212.72 4595
3213.26 4743
3213.79 4790
3214.33 4622
3214.86 4712
3215.40 4543
3215.93 4507
3216.47 4243
3217.00 3841
3217.54 3760
3218.07 3625
3218.61 3527
3219.14 3542
3219.68 3529
3220.21 3290
3220.75 3234
3221.28 3261
3221.82 3335
3222.35 3509
3222.89 3435
3223.42 3532
3223.96 3475
3224.49 3445
3225.03 3491
3225.57 3913
3226.10 4137
3226.64 4083
3227.17 4045
3227.71 4233
3228.24 4347
3228.78 4329
3229.32 4184
3229.85 4057
3230.39 4097
3230.92 3855
3231.46 3708
3232.00 3738
3232.53 3599
3233.07 3508
3233.60 3648
3234.14 3589
3234.68 3474
3235.21 3460
3235.75 3395
3236.29 3656
3236.82 3686
3237.36 3863
3237.90 3866
3238.43 3824
3238.97 4146
3239.51 4135
3240.04 4045
3240.58 4201
3241.12 4291
3241.65 4250
3242.19 4181
3242.73 4367
3243.26 4266
3243.80 4093
3244.34 3938
3244.88 3838
3245.41 3812
3245.95 3888
3246.49 3900
3247.02 3886
3247.56 3907
3248.10 3990
3248.64 3904
3249.17 3877
3249.71 3937
3250.25 4068
3250.79 3792
3251.33 3925
3251.86 3887
3252.40 4096
3252.94 4108
3253.48 3983
3254.01 3833
3254.55 4128
3255.09 4144
3255.63 4245
3256.17 4185
3256.70 4401
3257.24 4314
3257.78 4136
3258.32 4174
3258.86 4453
3259.40 4649
3259.93 4515
3260.47 4607
3261.01 4853
3261.55 4925
3262.09 5329
3262.63 5641
3263.17 6100
3263.70 6017
3264.24 6588
3264.78 7086
3265.32 7305
3265.86 7864
3266.40 8412
3266.94 8628
3267.48 9015
3268.02 9453
3268.56 10178
3269.09 10517
3269.63 10491
3270.17 10012
3270.71 9750
3271.25 9100
3271.79 8299
3272.33 7874
3272.87 7295
3273.41 6459
3273.95 5685
3274.49 5281
3275.03 5176
3275.57 5057
3276.11 4919
3276.65 4802
3277.19 4811
3277.73 4707
3278.27 4809
3278.81 4911
3279.35 4943
3279.89 5168
3280.43 4875
3280.97 4916
3281.51 4934
3282.05 4688
3282.59 4733
3283.13 5340
3283.67 5182
3284.21 4909
3284.75 5242
3285.29 5274
3285.83 5596
3286.37 5605
3286.91 5751
3287.45 5880
3287.99 6043
3288.53 6082
3289.08 5934
3289.62 6175
3290.16 6113
3290.70 6176
3291.24 5811
3291.78 5628
3292.32 5490
3292.86 5443
3293.40 5480
3293.95 5728
3294.49 5984
3295.03 5885
3295.57 6505
3296.11 7015
3296.65 7348
3297.19 7905
3297.73 8365
3298.28 8244
3298.82 8627
3299.36 8716
3299.90 7960
3300.44 7771
3300.99 7749
3301.53 6963
3302.07 6567
3302.61 6305
3303.15 5855
3303.69 5703
3304.24 5104
3304.78 4942
3305.32 4982
3305.86 5126
3306.41 5026
3306.95 5064
3307.49 4823
3308.03 4842
3308.58 4811
3309.12 4737
3309.66 4811
3310.20 4716
3310.75 4750
3311.29 4882
3311.83 4912
3312.37 4734
3312.92 4811
3313.46 4852
3314.00 4659
3314.54 4559
3315.09 4704
3315.63 5113
3316.17 4943
3316.72 4976
3317.26 5144
3317.80 5509
3318.35 5635
3318.89 5616
3319.43 5760
3319.98 5960
3320.52 6184
3321.06 6125
3321.61 6085
3322.15 6268
3322.69 6373
3323.24 6895
3323.78 6796
3324.33 6864
3324.87 6623
3325.41 6510
3325.96 6749
3326.50 6670
3327.04 6389
3327.59 6461
3328.13 6156
3328.68 6152
3329.22 6204
3329.76 5905
3330.31 6094
3330.85 5715
3331.40 5826
3331.94 5922
3332.49 6585
3333.03 7626
3333.58 9273
3334.12 11577
3334.66 13463
3335.21 16040
3335.75 19658
3336.30 23465
3336.84 26969
3337.39 29872
3337.93 32399
3338.48 33809
3339.02 34552
3339.57 34282
3340.11 32924
3340.66 31245
3341.20 28928
3341.75 26032
3342.29 23055
3342.84 19857
3343.38 17087
3343.93 13985
3344.47 11442
3345.02 9730
3345.57 8424
3346.11 7679
3346.66 6847
3347.20 6362
3347.75 5960
3348.29 5832
3348.84 5562
3349.38 5324
3349.93 5641
3350.48 5389
3351.02 5572
3351.57 5583
3352.11 5212
3352.66 5435
3353.21 5541
3353.75 5525
3354.30 5665
3354.84 5366
3355.39 5261
3355.94 5281
3356.48 5309
3357.03 5317
3357.58 5223
3358.12 4973
3358.67 5062
3359.22 4867
3359.76 4758
3360.31 4705
3360.86 4730
3361.40 4674
3361.95 4471
3362.50 4563
3363.04 4585
3363.59 4653
3364.14 4781
3364.68 4956
3365.23 5120
3365.78 5020
3366.33 4924
3366.87 5157
3367.42 5179
3367.97 4933
3368.51 5042
3369.06 4864
3369.61 4663
3370.16 4551
3370.70 4717
3371.25 4774
3371.80 4873
3372.35 5131
3372.90 5399
3373.44 5882
3373.99 5922
3374.54 6200
3375.09 6700
3375.63 6823
3376.18 6865
3376.73 7269
3377.28 7665
3377.83 7669
3378.37 7051
3378.92 6729
3379.47 6297
3380.02 5731
3380.57 5678
3381.12 5005
3381.66 4761
3382.21 4458
3382.76 4433
3383.31 4300
3383.86 4028
3384.41 4080
3384.96 4006
3385.50 3907
3386.05 3756
3386.60 3724
3387.15 3688
3387.70 3715
3388.25 3593
3388.80 3611
3389.35 3722
3389.90 3718
3390.44 3556
3390.99 3732
3391.54 3692
3392.09 3649
3392.64 3706
3393.19 3695
3393.74 3515
3394.29 3564
3394.84 3319
3395.39 3371
3395.94 3416
3396.49 3387
3397.04 3544
3397.59 3517
3398.14 3534
3398.69 3455
3399.24 3420
3399.79 3599
3400.34 3719
3400.89 3698
3401.44 3749
3401.99 3599
3402.54 3459
3403.09 3686
3403.64 3498
3404.19 3602
3404.74 3679
3405.29 3581
3405.84 3462
3406.39 3393
3406.94 3472
3407.49 3516
3408.04 3385
3408.59 3444
3409.14 3531
3409.69 3271
3410.24 3472
3410.79 3501
3411.34 3626
3411.89 3677
3412.45 3806
3413.00 4082
3413.55 4036
3414.10 4111
3414.65 4164
3415.20 4193
3415.75 4338
3416.30 4206
3416.85 4200
3417.41 4185
3417.96 4069
3418.51 3946
3419.06 3840
3419.61 3569
3420.16 3529
3420.71 3350
3421.27 3293
3421.82 3376
3422.37 3167
3422.92 3130
3423.47 3268
3424.02 3366
3424.58 3449
3425.13 3472
3425.68 3634
3426.23 3550
3426.78 3668
3427.34 3467
3427.89 3468
3428.44 3529
3428.99 3480
3429.55 3179
3430.10 3040
3430.65 3156
3431.20 3238
3431.76 3013
3432.31 3074
3432.86 3029
3433.41 3056
3433.97 3207
3434.52 3083
3435.07 2982
3435.62 2839
3436.18 3067
3436.73 3212
3437.28 3107
3437.84 2936
3438.39 3115
3438.94 3311
3439.49 3273
3440.05 3305
3440.60 3360
3441.15 3351
3441.71 3433
3442.26 3467
3442.81 3518
3443.37 3289
3443.92 3505
3444.47 3526
3445.03 3353
3445.58 3258
3446.13 3350
3446.69 3161
3447.24 3319
3447.80 3072
3448.35 3059
3448.90 2891
3449.46 2928
3450.01 3169
3450.57 3151
3451.12 2991
3451.67 3036
3452.23 3116
3452.78 3082
3453.34 2942
3453.89 2869
3454.44 2903
3455.00 2949
3455.55 2714
3456.11 2899
3456.66 2930
3457.22 2828
3457.77 2924
3458.33 2979
3458.88 2862
3459.43 2844
3459.99 2888
3460.54 3000
3461.10 2788
3461.65 2835
3462.21 2815
3462.76 3172
3463.32 3000
3463.87 3044
3464.43 3070
3464.98 2939
3465.54 2837
3466.09 2927
3466.65 3074
3467.21 3229
3467.76 3205
3468.32 3273
3468.87 3210
3469.43 3364
3469.98 3229
3470.54 3073
3471.09 3007
3471.65 3287
3472.20 3153
3472.76 3274
3473.32 3324
3473.87 3304
3474.43 3213
3474.98 3395
3475.54 3334
3476.10 3135
3476.65 3282
3477.21 3127
3477.76 3280
3478.32 3409
3478.88 3239
3479.43 3519
3479.99 3429
3480.55 3577
3481.10 3758
3481.66 3914
3482.22 3997
3482.77 4057
3483.33 4074
3483.89 4017
3484.44 3935
3485.00 3883
3485.56 3961
3486.11 3785
3486.67 3733
3487.23 3837
3487.78 3749
3488.34 3724
3488.90 3617
3489.45 3896
3490.01 4103
3490.57 4226
3491.13 4463
3491.68 4996
3492.24 5446
3492.80 5724
3493.35 6459
3493.91 7315
3494.47 7094
3495.03 6949
3495.58 7241
3496.14 7184
3496.70 7040
3497.26 7040
3497.82 7007
3498.37 6445
3498.93 6660
3499.49 6630
3500.05 6661
3500.61 7595
3501.16 8164
3501.72 8438
3502.28 8756
3502.84 8631
3503.40 8412
3503.95 7881
3504.51 7594
3505.07 7261
3505.63 6850
3506.19 6854
3506.75 6214
3507.30 5893
3507.86 5625
3508.42 5720
3508.98 5738
3509.54 5466
3510.10 5304
3510.66 5147
3511.22 5123
3511.77 4779
3512.33 4593
3512.89 4596
3513.45 4507
3514.01 4085
3514.57 4197
3515.13 4050
3515.69 3848
3516.25 4006
3516.81 3917
3517.37 3778
3517.92 3604
3518.48 3771
3519.04 3648
3519.60 3519
3520.16 3408
3520.72 3504
3521.28 3618
3521.84 3667
3522.40 3844
3522.96 3668
3523.52 3529
3524.08 3969
3524.64 3775
3525.20 3622
3525.76 3889
3526.32 3446
3526.88 3615
3527.44 3590
3528.00 3529
3528.56 3423
3529.12 3421
3529.68 3435
3530.24 3398
3530.80 3130
3531.36 3149
3531.92 3165
3532.48 3189
3533.04 3129
3533.60 3061
3534.17 3155
3534.73 3260
3535.29 3370
3535.85 3183
3536.41 3333
3536.97 3317
3537.53 3436
3538.09 3403
3538.65 3558
3539.21 3655
3539.77 3789
3540.34 3527
3540.90 3627
3541.46 3463
3542.02 3450
3542.58 3595
3543.14 3567
3543.70 3605
3544.26 3479
3544.83 3451
3545.39 3357
3545.95 3459
3546.51 3405
3547.07 3532
3547.63 3420
3548.20 3282
3548.76 3299
3549.32 3325
3549.88 3207
3550.44 3186
3551.01 3162
3551.57 2986
3552.13 2865
3552.69 2933
3553.25 3008
3553.82 2967
3554.38 2795
3554.94 2799
3555.50 2903
3556.07 2814
3556.63 2796
3557.19 2976
3557.75 2960
3558.32 2704
3558.88 2713
3559.44 3007
3560.00 3061
3560.57 2888
3561.13 2851
3561.69 2844
3562.26 2925
3562.82 3010
3563.38 3012
3563.94 3089
3564.51 3130
3565.07 3025
3565.63 3008
3566.20 2805
3566.76 2871
3567.32 2760
3567.89 2912
3568.45 2955
3569.01 2965
3569.58 2791
3570.14 2749
3570.70 2670
3571.27 2651
3571.83 2668
3572.39 2756
3572.96 2651
3573.52 2654
3574.09 2628
3574.65 2775
3575.21 2818
3575.78 2829
3576.34 2937
3576.91 3082
3577.47 3092
3578.03 2854
3578.60 2883
3579.16 2830
3579.73 2971
3580.29 2787
3580.86 2819
3581.42 2948
3581.98 2877
3582.55 2975
3583.11 2866
3583.68 2861
3584.24 2849
3584.81 2670
3585.37 2949
3585.94 2956
3586.50 2903
3587.07 2769
3587.63 2757
3588.20 2860
3588.76 2812
3589.33 2880
3589.89 2952
3590.46 2786
3591.02 2779
3591.59 2774
3592.15 2806
3592.72 2938
3593.28 3110
3593.85 3026
3594.41 2956
3594.98 3100
3595.54 2902
3596.11 2765
3596.68 2893
3597.24 2705
3597.81 2682
3598.37 2634
3598.94 2731
3599.50 2843
3600.07 2711
3600.64 2794
3601.20 2756
3601.77 2785
3602.33 2820
3602.90 2725
3603.47 2858
3604.03 2791
3604.60 2848
3605.16 2881
3605.73 2924
3606.30 2945
3606.86 2655
3607.43 2645
3608.00 2632
3608.56 2605
3609.13 2520
3609.70 2496
3610.26 2503
3610.83 2664
3611.40 2598
3611.96 2554
3612.53 2575
3613.10 2484
3613.66 2547
3614.23 2561
3614.80 2617
3615.36 2727
3615.93 2873
3616.50 2871
3617.07 3147
3617.63 3569
3618.20 3971
3618.77 4430
3619.34 4478
3619.90 4808
3620.47 5222
3621.04 5246
3621.61 5537
3622.17 5441
3622.74 5257
3623.31 5093
3623.88 4598
3624.44 4067
3625.01 4109
3625.58 3790
3626.15 3369
3626.72 3114
3627.28 3071
3627.85 2845
3628.42 2749
3628.99 2660
3629.56 2704
3630.12 2407
3630.69 2590
3631.26 2803
3631.83 2709
3632.40 2621
3632.97 2630
3633.53 2592
3634.10 2525
3634.67 2446
3635.24 2623
3635.81 2564
3636.38 2730
3636.95 2636
3637.52 2562
3638.08 2629
3638.65 2823
3639.22 2887
3639.79 2622
3640.36 2795
3640.93 3074
3641.50 3141
3642.07 3292
3642.64 3441
3643.21 3525
3643.78 3673
3644.34 3925
3644.91 4080
3645.48 3969
3646.05 3850
3646.62 4028
3647.19 3986
3647.76 3693
3648.33 3415
3648.90 3436
3649.47 3332
3650.04 3343
3650.61 3320
3651.18 3635
3651.75 3407
3652.32 3290
3652.89 3256
3653.46 3352
3654.03 3246
3654.60 3204
3655.17 3632
3655.74 3348
3656.31 3236
3656.88 3218
3657.45 3346
3658.02 3325
3658.59 3196
3659.16 3054
3659.73 3216
3660.30 3363
3660.87 3333
3661.45 3182
3662.02 3306
3662.59 3342
3663.16 3098
3663.73 3179
3664.30 3234
3664.87 3328
3665.44 3073
3666.01 3101
3666.58 3254
3667.15 3203
3667.73 3481
3668.30 3450
3668.87 3567
3669.44 3504
3670.01 3459
3670.58 3317
3671.15 3121
3671.73 3100
3672.30 2922
3672.87 2896
3673.44 3112
3674.01 3222
3674.58 3284
3675.16 3110
3675.73 3093
3676.30 3082
3676.87 3218
3677.44 3425
3678.01 3407
3678.59 3359
3679.16 3364
3679.73 3352
3680.30 3319
3680.88 3257
3681.45 3379
3682.02 3171
3682.59 2998
3683.16 2940
3683.74 2740
3684.31 2787
3684.88 2928
3685.45 2904
3686.03 2860
3686.60 2978
3687.17 3010
3687.74 3055
3688.32 2999
3688.89 3117
3689.46 3249
3690.04 3353
3690.61 3445
3691.18 3471
3691.76 3630
3692.33 3838
3692.90 3745
3693.47 3775
3694.05 3866
3694.62 3673
3695.19 3502
3695.77 3217
3696.34 3165
3696.91 3060
3697.49 3022
3698.06 2935
3698.64 2708
3699.21 2859
3699.78 2901
3700.36 2910
3700.93 3043
3701.50 2958
3702.08 2943
3702.65 3009
3703.23 3191
3703.80 3057
3704.37 2887
3704.95 2909
3705.52 2744
3706.10 2726
3706.67 2752
3707.24 2811
3707.82 2781
3708.39 2914
3708.97 3149
3709.54 3027
3710.12 2757
3710.69 2829
3711.27 3041
3711.84 3113
3712.41 3162
3712.99 2877
3713.56 2977
3714.14 3189
3714.71 2997
3715.29 2889
3715.86 2922
3716.44 3013
3717.01 2926
3717.59 2909
3718.16 2768
3718.74 2713
3719.31 2874
3719.89 2722
3720.46 2720
3721.04 2683
3721.61 2551
3722.19 2731
3722.77 2798
3723.34 2430
3723.92 2374
3724.49 2437
3725.07 2621
3725.64 2543
3726.22 2399
3726.79 2430
3727.37 2466
3727.95 2491
3728.52 2425
3729.10 2582
3729.67 2437
3730.25 2701
3730.83 2712
3731.40 2784
3731.98 2832
3732.56 2790
3733.13 3032
3733.71 3305
3734.28 3212
3734.86 3244
3735.44 3488
3736.01 3678
3736.59 3543
3737.17 3577
3737.74 3298
3738.32 3444
3738.90 3277
3739.47 3183
3740.05 3116
3740.63 3122
3741.20 2899
3741.78 2964
3742.36 2854
3742.93 2932
3743.51 2847
3744.09 2724
3744.67 2683
3745.24 2691
3745.82 2572
3746.40 2748
3746.97 2708
3747.55 2578
3748.13 2600
3748.71 2563
3749.28 2672
3749.86 2770
3750.44 2500
3751.02 2596
3751.59 2588
3752.17 2625
3752.75 2713
3753.33 2578
3753.91 2614
3754.48 2524
3755.06 2465
3755.64 2529
3756.22 2618
3756.80 2533
3757.37 2494
3757.95 2614
3758.53 2496
3759.11 2573
3759.69 2685
3760.27 2555
3760.84 2547
3761.42 2551
3762.00 2555
3762.58 2539
3763.16 2767
3763.74 2773
3764.31 2749
3764.89 2573
3765.47 2720
3766.05 2773
3766.63 2599
3767.21 2648
3767.79 2832
3768.37 2656
3768.95 2603
3769.52 2648
3770.10 2573
3770.68 2636
3771.26 2447
3771.84 2647
3772.42 2676
3773.00 2721
3773.58 2845
3774.16 2699
3774.74 2578
3775.32 2606
3775.90 2572
3776.48 2621
3777.06 2706
3777.64 2655
3778.22 2570
3778.80 2609
3779.38 2516
3779.96 2685
3780.54 2777
3781.12 2625
3781.70 2631
3782.28 2569
3782.86 2648
3783.44 2542
3784.02 2523
3784.60 2512
3785.18 2550
3785.76 2609
3786.34 2562
3786.92 2546
3787.50 2660
3788.08 2549
3788.66 2637
3789.24 2644
3789.82 2329
3790.40 2412
3790.98 2417
3791.56 2730
3792.14 2725
3792.72 2646
3793.30 2587
3793.89 2591
3794.47 2651
3795.05 2716
3795.63 2635
3796.21 2597
3796.79 2523
3797.37 2719
3797.95 2463
3798.53 2480
3799.12 2657
3799.70 2561
3800.28 2573
3800.86 2528
3801.44 2607
3802.02 2705
3802.60 2905
3803.19 2963
3803.77 2824
3804.35 2778
3804.93 2957
3805.51 3110
3806.10 2991
3806.68 2970
3807.26 3198
3807.84 3070
3808.42 2867
3809.01 2821
3809.59 2986
3810.17 3403
3810.75 3106
3811.33 3132
3811.92 3160
3812.50 2924
3813.08 3227
3813.66 3256
3814.25 3328
3814.83 3501
3815.41 3362
3815.99 3219
3816.58 3356
3817.16 3275
3817.74 3570
3818.32 3571
3818.91 3496
3819.49 3469
3820.07 3190
3820.66 3185
3821.24 3160
3821.82 2871
3822.41 2835
3822.99 2508
3823.57 2640
3824.16 2679
3824.74 2720
3825.32 2690
3825.91 2606
3826.49 2614
3827.07 2631
3827.66 2590
3828.24 2582
3828.82 2661
3829.41 2642
3829.99 2691
3830.57 2747
3831.16 2815
3831.74 2759
3832.33 2835
3832.91 2556
3833.49 2613
3834.08 2505
3834.66 2528
3835.25 2521
3835.83 2628
3836.41 2588
3837.00 2484
3837.58 2448
3838.17 2539
3838.75 2568
3839.34 2390
3839.92 2646
3840.50 2502
3841.09 2573
3841.67 2474
3842.26 2407
3842.84 2306
3843.43 2385
3844.01 2615
3844.60 2591
3845.18 2459
3845.77 2325
3846.35 2409
3846.94 2420
3847.52 2364
3848.11 2311
3848.69 2219
3849.28 2364
3849.86 2453
3850.45 2412
3851.03 2371
3851.62 2475
3852.20 2542
3852.79 2427
3853.37 2407
3853.96 2507
3854.55 2641
3855.13 2511
3855.72 2553
3856.30 2448
3856.89 2418
3857.47 2527
3858.06 2578
3858.65 2644
3859.23 2977
3859.82 3031
3860.40 3034
3860.99 3098
3861.58 3266
3862.16 3385
3862.75 3672
3863.33 4268
3863.92 4236
3864.51 4411
3865.09 4553
3865.68 4478
3866.27 4671
3866.85 4430
3867.44 4051
3868.03 3833
3868.61 3669
3869.20 3672
3869.79 3370
3870.37 3266
3870.96 3210
3871.55 2981
3872.13 2833
3872.72 2730
3873.31 2849
3873.89 2789
3874.48 2701
3875.07 2719
3875.66 2861
3876.24 2659
3876.83 2781
3877.42 2791
3878.00 2739
3878.59 2732
3879.18 2780
3879.77 2672
3880.35 2685
3880.94 2730
3881.53 2597
3882.12 2728
3882.70 2404
3883.29 2413
3883.88 2517
3884.47 2534
3885.06 2416
3885.64 2432
3886.23 2451
3886.82 2371
3887.41 2323
3888.00 2384
3888.58 2447
3889.17 2544
3889.76 2468
3890.35 2605
3890.94 2608
3891.53 2663
3892.11 2868
3892.70 2846
3893.29 2937
3893.88 2872
3894.47 2884
3895.06 2834
3895.65 2903
3896.23 2975
3896.82 2816
3897.41 2749
3898.00 2802
3898.59 2856
3899.18 2754
3899.77 2736
3900.36 2645
3900.95 2796
3901.53 2828
3902.12 2843
3902.71 2967
3903.30 2925
3903.89 2863
3904.48 2741
3905.07 2592
3905.66 2724
3906.25 2812
3906.84 2791
3907.43 2866
3908.02 2597
3908.61 2496
3909.20 2468
3909.79 2416
3910.38 2434
3910.97 2479
3911.56 2570
3912.15 2569
3912.74 2534
3913.33 2352
3913.92 2555
3914.51 2423
3915.10 2258
3915.69 2230
3916.28 2258
3916.87 2413
3917.46 2411
3918.05 2434
3918.64 2395
3919.23 2276
3919.82 2380
3920.41 2384
3921.00 2424
3921.59 2516
3922.18 2658
3922.77 2418
3923.36 2661
3923.95 2481
3924.55 2522
3925.14 2421
3925.73 2486
3926.32 2573
3926.91 2373
3927.50 2456
3928.09 2193
3928.68 2350
3929.27 2277
3929.87 2327
3930.46 2389
3931.05 2501
3931.64 2506
3932.23 2526
3932.82 2316
3933.41 2338
3934.01 2299
3934.60 2517
3935.19 2407
3935.78 2378
3936.37 2393
3936.96 2390
3937.56 2449
3938.15 2480
3938.74 2329
3939.33 2320
3939.92 2322
3940.52 2291
3941.11 2361
3941.70 2452
3942.29 2364
3942.88 2456
3943.48 2471
3944.07 2533
3944.66 2691
3945.25 2590
3945.85 2724
3946.44 2487
3947.03 2487
3947.62 2449
3948.22 2498
3948.81 2695
3949.40 2458
3949.99 2502
3950.59 2654
3951.18 2512
3951.77 2572
3952.37 2612
3952.96 2685
3953.55 2609
3954.15 2559
3954.74 2629
3955.33 2747
3955.93 2717
3956.52 2743
3957.11 2569
3957.71 2530
3958.30 2356
3958.89 2525
3959.49 2620
3960.08 2675
3960.67 2777
3961.27 2557
3961.86 2572
3962.45 2733
3963.05 2646
3963.64 2458
3964.23 2682
3964.83 2552
3965.42 2377
3966.02 2505
3966.61 2585
3967.20 2630
3967.80 2645
3968.39 2646
3968.99 2625
3969.58 2486
3970.18 2683
3970.77 2656
3971.36 2622
3971.96 2612
3972.55 2673
3973.15 2732
3973.74 2602
3974.34 2524
3974.93 2535
3975.53 2534
3976.12 2606
3976.72 2850
3977.31 2745
3977.91 2711
3978.50 2775
3979.10 2954
3979.69 2833
3980.29 3034
3980.88 3106
3981.48 2876
3982.07 2987
3982.67 2815
3983.26 2802
3983.86 2717
3984.45 2500
3985.05 2734
3985.64 2759
3986.24 2812
3986.83 2775
3987.43 2633
3988.03 2692
3988.62 2724
3989.22 2766
3989.81 2787
3990.41 2599
3991.00 2835
3991.60 2635
3992.20 2596
3992.79 2727
3993.39 2653
3993.98 2613
3994.58 2726
3995.18 2778
3995.77 2741
3996.37 2455
3996.97 2693
3997.56 2726
3998.16 2715
3998.75 2749
3999.35 2762
3999.95 2772
4000.54 2741
4001.14 2702
4001.74 2651
4002.33 2652
4002.93 2752
4003.53 2667
4004.12 2710
4004.72 2771
4005.32 2641
4005.92 2752
4006.51 2781
4007.11 2661
4007.71 2754
4008.30 2743
4008.90 2818
4009.50 3005
4010.10 2877
4010.69 2940
4011.29 2642
4011.89 2759
4012.49 2775
4013.08 2757
4013.68 2813
4014.28 3025
4014.88 2806
4015.47 2918
4016.07 3016
4016.67 3061
4017.27 3316
4017.86 3438
4018.46 3471
4019.06 3496
4019.66 3684
4020.26 3720
4020.85 3701
4021.45 3680
4022.05 3603
4022.65 3473
4023.25 3290
4023.85 3239
4024.44 3119
4025.04 3109
4025.64 3200
4026.24 3118
4026.84 3273
4027.44 3183
4028.03 3350
4028.63 3660
4029.23 3773
4029.83 4237
4030.43 4193
4031.03 4430
4031.63 4546
4032.23 4605
4032.83 4548
4033.42 4482
4034.02 4291
4034.62 3952
4035.22 3862
4035.82 3876
4036.42 3553
4037.02 3496
4037.62 3341
4038.22 3260
4038.82 3423
4039.42 3044
4040.02 2850
4040.62 2941
4041.22 2731
4041.82 2580
4042.41 2469
4043.01 2588
4043.61 2468
4044.21 2375
4044.81 2649
4045.41 2474
4046.01 2493
4046.61 2497
4047.21 2498
4047.81 2597
4048.41 2328
4049.01 2377
4049.61 2651
4050.21 2504
4050.82 2422
4051.42 2549
4052.02 2423
4052.62 2629
4053.22 2782
4053.82 2774
4054.42 2671
4055.02 2663
4055.62 2626
4056.22 2664
4056.82 2745
4057.42 2770
4058.02 2781
4058.62 2701
4059.22 2692
4059.83 2623
4060.43 2679
4061.03 2733
4061.63 2664
4062.23 2543
4062.83 2447
4063.43 2578
4064.03 2418
4064.63 2522
4065.24 2382
4065.84 2357
4066.44 2399
4067.04 2411
4067.64 2479
4068.24 2521
4068.85 2482
4069.45 2608
4070.05 2677
4070.65 2544
4071.25 2562
4071.85 2503
4072.46 2552
4073.06 2467
4073.66 2652
4074.26 2568
4074.86 2421
4075.47 2389
4076.07 2432
4076.67 2535
4077.27 2484
4077.88 2399
4078.48 2497
4079.08 2483
4079.68 2368
4080.29 2328
4080.89 2337
4081.49 2330
4082.09 2282
4082.70 2349
4083.30 2200
4083.90 2212
4084.50 2236
4085.11 2145
4085.71 2186
4086.31 2190
4086.92 2101
4087.52 2129
4088.12 2217
4088.72 2122
4089.33 2166
4089.93 2371
4090.53 2263
4091.14 2240
4091.74 2381
4092.34 2389
4092.95 2269
4093.55 2388
4094.16 2425
4094.76 2435
4095.36 2347
4095.97 2284
4096.57 2139
4097.17 2251
4097.78 2394
4098.38 2381
4098.98 2210
4099.59 2276
4100.19 2254
4100.80 2300
4101.40 2248
4102.00 2282
4102.61 2306
4103.21 2273
4103.82 2249
4104.42 2301
4105.03 2211
4105.63 2170
4106.23 1988
4106.84 2207
4107.44 2130
4108.05 2223
4108.65 2337
4109.26 2200
4109.86 2280
4110.47 2199
4111.07 2279
4111.68 2285
4112.28 2149
4112.89 2133
4113.49 2147
4114.10 2261
4114.70 2354
4115.31 2255
4115.91 2179
4116.52 2007
4117.12 2062
4117.73 2043
4118.33 2271
4118.94 2267
4119.54 2301
4120.15 2225
4120.75 2156
4121.36 2111
4121.97 2183
4122.57 2177
4123.18 2230
4123.78 2225
4124.39 2204
4124.99 2266
4125.60 2341
4126.21 2363
4126.81 2176
4127.42 2070
4128.02 2315
4128.63 2327
4129.24 2408
4129.84 2240
4130.45 2220
4131.05 2252
4131.66 2371
4132.27 2278
4132.87 2312
4133.48 2268
4134.09 2191
4134.69 2314
4135.30 2312
4135.91 2498
4136.51 2374
4137.12 2347
4137.73 2536
4138.33 2478
4138.94 2545
4139.55 2711
4140.15 2726
4140.76 2828
4141.37 2597
4141.97 2710
4142.58 2855
4143.19 2846
4143.80 3028
4144.40 3008
4145.01 2809
4145.62 2773
4146.22 2805
4146.83 2713
4147.44 2735
4148.05 2606
4148.65 2583
4149.26 2378
4149.87 2302
4150.48 2282
4151.09 2513
4151.69 2289
4152.30 2296
4152.91 2277
4153.52 2196
4154.12 2110
4154.73 2217
4155.34 2175
4155.95 2194
4156.56 2218
4157.16 2121
4157.77 2233
4158.38 2146
4158.99 1999
4159.60 2036
4160.21 2158
4160.81 2142
4161.42 2155
4162.03 2217
4162.64 2104
4163.25 2114
4163.86 2158
4164.47 2405
4165.08 2432
4165.68 2432
4166.29 2424
4166.90 2450
4167.51 2510
4168.12 2708
4168.73 2750
4169.34 2598
4169.95 2532
4170.56 2537
4171.16 2378
4171.77 2483
4172.38 2408
4172.99 2234
4173.60 2269
4174.21 2256
4174.82 2388
4175.43 2307
4176.04 2333
4176.65 2391
4177.26 2302
4177.87 2521
4178.48 2458
4179.09 2472
4179.70 2398
4180.31 2298
4180.92 2521
4181.53 2430
4182.14 2453
4182.75 2501
4183.36 2364
4183.97 2369
4184.58 2360
4185.19 2445
4185.80 2393
4186.41 2472
4187.02 2483
4187.63 2444
4188.24 2293
4188.85 2365
4189.46 2301
4190.07 2208
4190.68 2378
4191.29 2317
4191.90 2351
4192.51 2368
4193.13 2165
4193.74 2439
4194.35 2442
4194.96 2472
4195.57 2599
4196.18 2773
4196.79 2634
4197.40 2664
4198.01 2689
4198.62 2584
4199.24 2612
4199.85 2672
4200.46 2683
4201.07 2488
4201.68 2513
4202.29 2566
4202.90 2514
4203.52 2407
4204.13 2417
4204.74 2436
4205.35 2499
4205.96 2482
4206.57 2363
4207.19 2306
4207.80 2331
4208.41 2406
4209.02 2297
4209.63 2236
4210.25 2389
4210.86 2331
4211.47 2382
4212.08 2445
4212.69 2369
4213.31 2443
4213.92 2377
4214.53 2501
4215.14 2670
4215.76 2506
4216.37 2441
4216.98 2564
4217.59 2394
4218.21 2576
4218.82 2626
4219.43 2645
4220.04 2907
4220.66 2858
4221.27 3177
4221.88 3122
4222.50 3160
4223.11 3421
4223.72 3498
4224.33 3541
4224.95 3765
4225.56 3783
4226.17 3904
4226.79 3996
4227.40 4137
4228.01 4304
4228.63 4252
4229.24 4124
4229.85 4482
4230.47 4695
4231.08 4672
4231.69 4754
4232.31 4838
4232.92 5035
4233.54 4825
4234.15 4894
4234.76 5118
4235.38 5041
4235.99 5364
4236.61 5568
4237.22 5662
4237.83 5865
4238.45 5733
4239.06 5787
4239.68 5434
4240.29 4938
4240.90 4604
4241.52 4415
4242.13 4162
4242.75 3858
4243.36 3656
4243.98 3456
4244.59 3425
4245.21 3055
4245.82 3310
4246.43 3313
4247.05 3276
4247.66 3143
4248.28 3152
4248.89 3107
4249.51 3209
4250.12 3285
4250.74 3043
4251.35 2938
4251.97 2898
4252.58 3080
4253.20 3060
4253.81 2970
4254.43 2941
4255.04 2900
4255.66 2863
4256.28 2881
4256.89 2862
4257.51 2771
4258.12 2853
4258.74 2825
4259.35 2960
4259.97 2911
4260.58 2827
4261.20 2832
4261.82 2880
4262.43 2712
4263.05 2664
4263.66 2732
4264.28 2641
4264.90 2651
4265.51 2843
4266.13 2911
4266.74 2820
4267.36 3002
4267.98 2819
4268.59 2849
4269.21 2905
4269.82 2862
4270.44 2976
4271.06 2799
4271.67 2860
4272.29 2816
4272.91 2765
4273.52 2842
4274.14 2766
4274.76 2707
4275.37 2663
4275.99 2857
4276.61 2744
4277.22 2797
4277.84 2747
4278.46 2779
4279.08 2828
4279.69 2854
4280.31 2862
4280.93 2889
4281.54 2816
4282.16 2852
4282.78 2755
4283.40 2660
4284.01 2470
4284.63 2480
4285.25 2419
4285.87 2402
4286.48 2473
4287.10 2456
4287.72 2444
4288.34 2529
4288.95 2358
4289.57 2298
4290.19 2412
4290.81 2457
4291.43 2384
4292.04 2418
4292.66 2332
4293.28 2264
4293.90 2277
4294.52 2331
4295.13 2465
4295.75 2175
4296.37 2444
4296.99 2527
4297.61 2376
4298.23 2374
4298.84 2403
4299.46 2402
4300.08 2472
4300.70 2321
4301.32 2403
4301.94 2354
4302.56 2395
4303.17 2470
4303.79 2532
4304.41 2416
4305.03 2333
4305.65 2445
4306.27 2487
4306.89 2447
4307.51 2411
4308.13 2404
4308.75 2299
4309.36 2404
4309.98 2421
4310.60 2279
4311.22 2339
4311.84 2402
4312.46 2476
4313.08 2631
4313.70 2481
4314.32 2409
4314.94 2494
4315.56 2582
4316.18 2461
4316.80 2325
4317.42 2380
4318.04 2359
4318.66 2527
4319.28 2482
4319.90 2390
4320.52 2428
4321.14 2432
4321.76 2560
4322.38 2520
4323.00 2422
4323.62 2674
4324.24 2434
4324.86 2369
4325.48 2617
4326.10 2726
4326.72 2588
4327.34 2717
4327.96 2776
4328.58 2751
4329.20 2786
4329.82 2654
4330.44 2867
4331.07 3060
4331.69 2925
4332.31 2946
4332.93 3018
4333.55 3008
4334.17 2853
4334.79 2895
4335.41 2925
4336.03 2943
4336.65 2963
4337.28 3502
4337.90 3808
4338.52 4049
4339.14 4299
4339.76 4524
4340.38 4726
4341.00 4603
4341.63 4738
4342.25 4879
4342.87 4740
4343.49 4600
4344.11 4409
4344.73 4339
4345.36 4594
4345.98 4902
4346.60 5294
4347.22 5569
4347.84 6049
4348.47 6479
4349.09 6917
4349.71 7332
4350.33 7259
4350.95 7353
4351.58 6894
4352.20 6528
4352.82 5788
4353.44 5139
4354.07 4653
4354.69 4276
4355.31 4076
4355.93 3772
4356.56 3563
4357.18 3643
4357.80 3612
4358.42 3376
4359.05 3126
4359.67 3334
4360.29 3248
4360.92 3361
4361.54 3311
4362.16 3420
4362.78 3216
4363.41 3281
4364.03 3167
4364.65 3195
4365.28 3126
4365.90 2968
4366.52 2963
4367.15 3037
4367.77 3206
4368.39 3116
4369.02 2922
4369.64 2938
4370.26 2830
4370.89 2719
4371.51 2550
4372.14 2699
4372.76 2633
4373.38 2526
4374.01 2489
4374.63 2476
4375.25 2423
4375.88 2415
4376.50 2411
4377.13 2424
4377.75 2313
4378.37 2366
4379.00 2526
4379.62 2541
4380.25 2408
4380.87 2554
4381.50 2705
4382.12 2544
4382.75 2726
4383.37 2609
4383.99 2535
4384.62 2466
4385.24 2515
4385.87 2742
4386.49 2558
4387.12 2372
4387.74 2406
4388.37 2539
4388.99 2514
4389.62 2540
4390.24 2354
4390.87 2236
4391.49 2222
4392.12 2193
4392.74 2188
4393.37 2336
4393.99 2396
4394.62 2221
4395.24 2157
4395.87 2153
4396.49 2262
4397.12 2305
4397.75 2327
4398.37 2273
4399.00 2151
4399.62 2307
4400.25 2329
4400.87 2407
4401.50 2293
4402.13 2265
4402.75 2364
4403.38 2318
4404.00 2398
4404.63 2258
4405.26 2374
4405.88 2329
4406.51 2412
4407.13 2405
4407.76 2393
4408.39 2303
4409.01 2298
4409.64 2369
4410.27 2381
4410.89 2192
4411.52 2240
4412.15 2398
4412.77 2444
4413.40 2398
4414.03 2324
4414.65 2308
4415.28 2427
4415.91 2382
4416.53 2344
4417.16 2305
4417.79 2307
4418.41 2467
4419.04 2231
4419.67 2223
4420.30 2333
4420.92 2299
4421.55 2364
4422.18 2451
4422.80 2544
4423.43 2451
4424.06 2309
4424.69 2302
4425.31 2283
4425.94 2143
4426.57 2188
4427.20 2153
4427.82 2062
4428.45 2045
4429.08 2080
4429.71 2052
4430.34 1956
4430.96 1962
4431.59 1971
4432.22 2232
4432.85 2307
4433.48 2302
4434.10 2049
4434.73 1997
4435.36 2075
4435.99 2023
4436.62 2184
4437.25 2125
4437.87 2065
4438.50 2272
4439.13 2233
4439.76 2251
4440.39 2142
4441.02 2322
4441.64 2384
4442.27 2296
4442.90 2088
4443.53 2153
4444.16 2189
4444.79 2178
4445.42 2190
4446.05 2141
4446.68 2234
4447.30 2273
4447.93 2265
4448.56 2162
4449.19 2108
4449.82 2051
4450.45 2213
4451.08 2310
4451.71 2154
4452.34 2270
4452.97 2390
4453.60 2235
4454.23 2253
4454.86 2433
4455.49 2354
4456.12 2494
4456.75 2448
4457.38 2457
4458.01 2373
4458.64 2453
4459.27 2557
4459.90 2584
4460.53 2568
4461.16 2599
4461.79 2387
4462.42 2208
4463.05 2334
4463.68 2254
4464.31 2197
4464.94 2170
4465.57 2011
4466.20 2093
4466.83 1958
4467.46 2097
4468.09 1922
4468.72 1980
4469.35 2031
4469.98 2031
4470.61 1952
4471.24 2080
4471.87 2059
4472.50 2183
4473.13 2081
4473.77 1959
4474.40 2042
4475.03 2139
4475.66 2028
4476.29 2008
4476.92 2005
4477.55 2006
4478.18 1993
4478.82 1927
4479.45 1938
4480.08 1882
4480.71 2018
4481.34 2041
4481.97 2004
4482.60 2019
4483.24 2057
4483.87 2193
4484.50 2235
4485.13 2153
4485.76 2078
4486.39 2220
4487.03 2203
4487.66 2257
4488.29 2208
4488.92 2131
4489.55 2207
4490.19 2333
4490.82 2408
4491.45 2449
4492.08 2307
4492.71 2316
4493.35 2268
4493.98 2210
4494.61 2414
4495.24 2365
4495.88 2203
4496.51 2235
4497.14 2293
4497.77 2371
4498.41 2271
4499.04 2218
4499.67 2101
4500.31 2290
4500.94 2366
4501.57 2563
4502.20 2533
4502.84 2623
4503.47 2758
4504.10 2933
4504.74 3014
4505.37 3201
4506.00 3100
4506.64 2984
4507.27 2905
4507.90 2839
4508.54 2912
4509.17 2839
4509.80 2613
4510.44 2524
4511.07 2681
4511.70 2505
4512.34 2341
4512.97 2471
4513.60 2531
4514.24 2492
4514.87 2292
4515.51 2336
4516.14 2311
4516.77 2369
4517.41 2339
4518.04 2493
4518.68 2394
4519.31 2143
4519.94 2305
4520.58 2367
4521.21 2330
4521.85 2169
4522.48 2196
4523.12 2187
4523.75 2240
4524.39 2176
4525.02 2185
4525.65 2257
4526.29 2257
4526.92 2333
4527.56 2233
4528.19 2361
4528.83 2385
4529.46 2326
4530.10 2476
4530.73 2785
4531.37 2931
4532.00 3035
4532.64 3353
4533.27 3448
4533.91 3494
4534.54 3676
4535.18 3905
4535.81 3831
4536.45 3440
4537.09 3310
4537.72 3256
4538.36 3165
4538.99 2923
4539.63 2778
4540.26 2669
4540.90 2339
4541.53 2381
4542.17 2441
4542.81 2300
4543.44 2262
4544.08 2157
4544.71 2178
4545.35 2264
4545.99 2142
4546.62 2140
4547.26 2215
4547.89 2380
4548.53 2302
4549.17 2463
4549.80 2472
4550.44 2437
4551.08 2450
4551.71 2514
4552.35 2587
4552.98 2694
4553.62 2618
4554.26 2455
4554.89 2413
4555.53 2442
4556.17 2404
4556.80 2327
4557.44 2383
4558.08 2376
4558.72 2257
4559.35 2225
4559.99 2043
4560.63 2022
4561.26 2192
4561.90 2095
4562.54 2072
4563.17 2056
4563.81 1891
4564.45 2052
4565.09 2026
4565.72 2152
4566.36 2066
4567.00 2056
4567.64 2245
4568.27 2220
4568.91 2195
4569.55 2276
4570.19 2267
4570.82 2153
4571.46 2288
4572.10 2357
4572.74 2273
4573.38 2163
4574.01 2164
4574.65 2129
4575.29 2183
4575.93 2184
4576.57 2201
4577.20 2106
4577.84 2205
4578.48 2248
4579.12 2241
4579.76 2012
4580.40 2047
4581.04 2121
4581.67 2004
4582.31 2165
4582.95 2283
4583.59 2094
4584.23 2082
4584.87 2142
4585.51 2156
4586.14 2323
4586.78 2272
4587.42 2220
4588.06 2133
4588.70 2423
4589.34 2201
4589.98 2195
4590.62 2335
4591.26 2610
4591.90 2771
4592.54 2902
4593.17 3011
4593.81 2768
4594.45 2817
4595.09 2927
4595.73 3035
4596.37 2926
4597.01 2608
4597.65 2471
4598.29 2309
4598.93 2329
4599.57 2258
4600.21 2245
4600.85 2089
4601.49 2163
4602.13 2241
4602.77 2408
4603.41 2192
4604.05 2151
4604.69 2124
4605.33 2136
4605.97 2347
4606.61 2335
4607.25 2151
4607.89 2443
4608.53 2239
4609.17 2237
4609.81 2137
4610.45 2119
4611.09 2305
4611.73 2262
4612.38 2239
4613.02 2424
4613.66 2397
4614.30 2624
4614.94 2476
4615.58 2329
4616.22 2329
4616.86 2386
4617.50 2370
4618.14 2387
4618.78 2360
4619.43 2318
4620.07 2429
4620.71 2457
4621.35 2357
4621.99 2452
4622.63 2347
4623.27 2194
4623.91 2217
4624.56 2188
4625.20 2199
4625.84 2146
4626.48 2100
4627.12 2167
4627.76 2263
4628.41 2159
4629.05 2152
4629.69 2013
4630.33 2073
4630.97 2209
4631.62 2280
4632.26 2196
4632.90 2190
4633.54 2136
4634.18 2220
4634.83 2416
4635.47 2249
4636.11 2105
4636.75 2197
4637.40 2176
4638.04 2204
4638.68 2296
4639.32 2373
4639.97 2406
4640.61 2609
4641.25 2480
4641.89 2409
4642.54 2615
4643.18 2738
4643.82 2616
4644.46 2576
4645.11 2551
4645.75 2327
4646.39 2488
4647.04 2306
4647.68 2244
4648.32 2239
4648.97 2421
4649.61 2251
4650.25 2298
4650.90 2245
4651.54 2400
4652.18 2333
4652.83 2371
4653.47 2298
4654.11 2361
4654.76 2384
4655.40 2389
4656.04 2390
4656.69 2343
4657.33 2252
4657.98 2378
4658.62 2317
4659.26 2123
4659.91 2165
4660.55 2172
4661.20 2102
4661.84 2049
4662.48 1971
4663.13 1914
4663.77 2080
4664.42 1915
4665.06 1974
4665.71 1982
4666.35 2062
4666.99 2031
4667.64 2109
4668.28 2050
4668.93 2028
4669.57 2146
4670.22 2094
4670.86 2004
4671.51 2006
4672.15 2026
4672.80 1969
4673.44 2110
4674.09 2115
4674.73 2054
4675.38 2096
4676.02 2181
4676.67 2138
4677.31 2242
4677.96 2162
4678.60 2238
4679.25 2192
4679.89 2158
4680.54 2124
4681.18 2119
4681.83 2120
4682.47 2097
4683.12 2087
4683.77 2256
4684.41 2198
4685.06 2254
4685.70 2324
4686.35 2343
4686.99 2294
4687.64 2132
4688.29 2005
4688.93 1987
4689.58 2030
4690.22 2082
4690.87 2108
4691.52 2149
4692.16 2135
4692.81 2273
4693.45 2168
4694.10 2172
4694.75 2164
4695.39 2020
4696.04 2156
4696.69 2164
4697.33 2216
4697.98 2318
4698.63 2363
4699.27 2246
4699.92 2355
4700.57 2435
4701.21 2628
4701.86 2726
4702.51 2580
4703.15 2672
4703.80 2563
4704.45 2504
4705.10 2442
4705.74 2376
4706.39 2322
4707.04 2248
4707.68 2169
4708.33 2178
4708.98 2282
4709.63 2358
4710.27 2271
4710.92 2268
4711.57 2194
4712.22 2324
4712.86 2209
4713.51 2228
4714.16 2193
4714.81 2136
4715.45 2219
4716.10 2170
4716.75 2157
4717.40 2077
4718.05 1934
4718.69 2044
4719.34 2154
4719.99 2186
4720.64 2171
4721.29 2147
4721.94 2069
4722.58 2122
4723.23 2202
4723.88 2313
4724.53 2418
4725.18 2235
4725.83 2194
4726.47 2286
4727.12 2238
4727.77 2185
4728.42 2191
4729.07 2365
4729.72 2464
4730.37 2336
4731.02 2380
4731.66 2299
4732.31 2275
4732.96 2210
4733.61 2116
4734.26 2136
4734.91 1965
4735.56 2027
4736.21 1935
4736.86 2027
4737.51 2231
4738.16 1969
4738.81 1897
4739.45 2084
4740.10 2077
4740.75 2173
4741.40 1981
4742.05 2130
4742.70 2084
4743.35 2114
4744.00 2314
4744.65 2274
4745.30 2192
4745.95 2146
4746.60 2193
4747.25 2146
4747.90 2265
4748.55 2176
4749.20 2110
4749.85 2121
4750.50 2254
4751.15 2178
4751.80 2278
4752.45 2331
4753.10 2377
4753.75 2590
4754.40 2697
4755.05 2719
4755.71 2873
4756.36 2757
4757.01 2569
4757.66 2542
4758.31 2545
4758.96 2559
4759.61 2407
4760.26 2305
4760.91 2331
4761.56 2172
4762.21 2166
4762.86 2048
4763.52 2085
4764.17 2033
4764.82 2201
4765.47 2309
4766.12 2328
4766.77 2433
4767.42 2517
4768.07 2470
4768.73 2570
4769.38 2459
4770.03 2413
4770.68 2414
4771.33 2531
4771.98 2303
4772.64 2251
4773.29 2185
4773.94 2145
4774.59 1925
4775.24 1848
4775.89 2033
4776.55 1951
4777.20 2031
4777.85 2003
4778.50 2046
4779.15 2003
4779.81 2058
4780.46 1964
4781.11 1959
4781.76 2093
4782.42 2105
4783.07 2163
4783.72 2110
4784.37 2160
4785.03 2055
4785.68 2002
4786.33 1985
4786.98 2042
4787.64 1942
4788.29 2016
4788.94 2004
4789.60 2094
4790.25 2002
4790.90 2014
4791.55 1959
4792.21 1922
4792.86 2001
4793.51 2065
4794.17 2098
4794.82 2148
4795.47 2023
4796.13 1980
4796.78 2172
4797.43 2059
4798.09 2028
4798.74 2073
4799.39 2043
4800.05 1979
4800.70 2067
4801.36 2245
4802.01 2102
4802.66 2027
4803.32 1857
4803.97 1814
4804.62 2013
4805.28 2086
4805.93 2087
4806.59 2002
4807.24 2015
4807.89 2106
4808.55 2031
4809.20 2024
4809.86 2164
4810.51 2110
4811.17 2061
4811.82 2056
4812.47 1978
4813.13 1922
4813.78 2188
4814.44 1940
4815.09 1993
4815.75 2108
4816.40 2069
4817.06 2091
4817.71 2161
4818.37 2254
4819.02 2272
4819.68 2270
4820.33 2221
4820.99 2239
4821.64 2207
4822.30 2282
4822.95 2399
4823.61 2314
4824.26 2305
4824.92 2297
4825.57 2456
4826.23 2361
4826.88 2417
4827.54 2444
4828.19 2493
4828.85 2561
4829.51 2586
4830.16 2508
4830.82 2339
4831.47 2512
4832.13 2314
4832.78 2378
4833.44 2334
4834.10 2459
4834.75 2373
4835.41 2281
4836.06 2565
4836.72 2606
4837.38 2495
4838.03 2614
4838.69 2772
4839.34 2796
4840.00 3135
4840.66 3117
4841.31 2919
4841.97 3140
4842.63 2926
4843.28 2812
4843.94 2839
4844.60 2863
4845.25 2820
4845.91 2929
4846.57 2858
4847.22 2853
4847.88 2848
4848.54 3011
4849.19 2926
4849.85 3100
4850.51 3243
4851.17 3485
4851.82 3364
4852.48 3486
4853.14 3669
4853.79 3697
4854.45 3641
4855.11 3409
4855.77 3536
4856.42 3611
4857.08 3507
4857.74 3314
4858.40 3491
4859.05 3521
4859.71 3510
4860.37 3783
4861.03 4000
4861.68 4218
4862.34 4191
4863.00 4396
4863.66 4184
4864.32 3884
4864.97 3747
4865.63 3691
4866.29 3689
4866.95 3700
4867.61 3471
4868.26 3553
4868.92 3707
4869.58 3846
4870.24 3996
4870.90 3847
4871.56 3583
4872.21 3596
4872.87 3641
4873.53 3459
4874.19 3504
4874.85 3445
4875.51 3215
4876.17 3333
4876.83 3320
4877.48 3269
4878.14 3158
4878.80 3454
4879.46 3471
4880.12 3517
4880.78 3532
4881.44 3503
4882.10 3336
4882.76 3409
4883.42 3561
4884.08 3193
4884.73 3085
4885.39 2942
4886.05 2940
4886.71 2813
4887.37 2965
4888.03 2756
4888.69 2728
4889.35 2871
4890.01 2668
4890.67 2784
4891.33 3045
4891.99 3153
4892.65 3033
4893.31 3145
4893.97 3242
4894.63 3093
4895.29 3043
4895.95 3011
4896.61 2942
4897.27 2940
4897.93 2747
4898.59 2519
4899.25 2683
4899.91 2591
4900.57 2679
4901.23 2653
4901.89 2577
4902.55 2567
4903.21 2530
4903.88 2692
4904.54 2713
4905.20 2448
4905.86 2554
4906.52 2513
4907.18 2445
4907.84 2376
4908.50 2315
4909.16 2470
4909.82 2308
4910.48 2276
4911.15 2272
4911.81 2335
4912.47 2291
4913.13 2322
4913.79 2272
4914.45 2250
4915.11 2251
4915.77 2084
4916.44 2086
4917.10 2092
4917.76 1979
4918.42 2194
4919.08 2189
4919.74 2002
4920.41 2110
4921.07 2060
4921.73 2048
4922.39 2125
4923.05 2107
4923.72 2093
4924.38 2102
4925.04 2016
4925.70 2219
4926.36 2243
4927.03 2206
4927.69 2177
4928.35 2255
4929.01 2205
4929.67 2256
4930.34 2291
4931.00 2248
4931.66 2213
4932.32 2193
4932.99 2294
4933.65 2294
4934.31 2167
4934.98 2231
4935.64 2317
4936.30 2135
4936.96 2139
4937.63 2121
4938.29 2304
4938.95 2159
4939.62 2171
4940.28 2165
4940.94 2188
4941.61 2034
4942.27 1979
4942.93 1935
4943.60 1924
4944.26 1956
4944.92 2120
4945.59 1974
4946.25 1897
4946.91 1841
4947.58 1904
4948.24 1954
4948.90 1894
4949.57 2142
4950.23 1877
4950.89 1816
4951.56 1975
4952.22 1984
4952.89 1952
4953.55 1979
4954.21 2016
4954.88 1938
4955.54 1809
4956.21 1833
4956.87 1989
4957.53 1942
4958.20 1976
4958.86 1881
4959.53 1910
4960.19 1961
4960.86 1977
4961.52 1956
4962.19 1839
4962.85 2014
4963.52 1907
4964.18 1995
4964.84 1965
4965.51 1993
4966.17 1946
4966.84 2069
4967.50 2152
4968.17 2049
4968.83 2115
4969.50 2137
4970.16 2092
4970.83 2052
4971.49 1810
4972.16 1815
4972.82 1878
4973.49 1891
4974.16 1948
4974.82 1911
4975.49 1931
4976.15 1958
4976.82 1928
4977.48 1849
4978.15 2039
4978.81 1973
4979.48 2045
4980.15 1984
4980.81 2009
4981.48 2069
4982.14 2025
4982.81 2038
4983.48 1880
4984.14 2037
4984.81 1983
4985.47 1981
4986.14 2012
4986.81 1960
4987.47 1795
4988.14 1819
4988.80 1909
4989.47 1875
4990.14 1862
4990.80 1795
4991.47 1856
4992.14 1841
4992.80 1821
4993.47 1801
4994.14 1801
4994.80 1749
4995.47 1769
4996.14 1886
4996.80 1844
4997.47 1821
4998.14 1988
4998.81 1832
4999.47 1797
5000.14 1890
5000.81 1812
5001.47 1793
5002.14 1738
5002.81 1785
5003.48 1898
5004.14 1862
5004.81 1805
5005.48 1757
5006.15 1723
5006.81 1688
5007.48 1789
5008.15 1751
5008.82 1742
5009.48 1644
5010.15 1698
5010.82 1767
5011.49 1755
5012.16 1807
5012.82 1645
5013.49 1723
5014.16 1716
5014.83 1719
5015.50 1737
5016.16 1793
5016.83 1774
5017.50 1641
5018.17 1788
5018.84 1700
5019.50 1669
5020.17 1735
5020.84 1923
5021.51 1852
5022.18 1997
5022.85 2080
5023.52 2226
5024.19 2251
5024.85 2217
5025.52 2305
5026.19 2253
5026.86 2336
5027.53 2344
5028.20 2263
5028.87 2240
5029.54 2136
5030.21 1963
5030.87 2090
5031.54 1891
5032.21 1880
5032.88 1875
5033.55 1910
5034.22 1818
5034.89 1676
5035.56 1826
5036.23 1817
5036.90 1841
5037.57 1825
5038.24 1835
5038.91 1716
5039.58 1895
5040.25 1623
5040.92 1690
5041.59 1725
5042.26 1769
5042.93 1843
5043.60 1759
5044.27 1817
5044.94 1752
5045.61 1582
5046.28 1644
5046.95 1881
5047.62 1891
5048.29 1822
5048.96 1793
5049.63 1849
5050.30 1814
5050.97 1865
5051.64 1857
5052.31 1823
5052.98 1699
5053.65 1797
5054.32 1700
5054.99 1657
5055.66 1669
5056.34 1753
5057.01 1657
5057.68 1711
5058.35 1766
5059.02 1791
5059.69 1815
5060.36 1764
5061.03 1667
5061.70 1779
5062.38 1759
5063.05 1654
5063.72 1743
5064.39 1677
5065.06 1715
5065.73 1639
5066.40 1670
5067.08 1766
5067.75 1800
5068.42 1749
5069.09 1779
5069.76 1843
5070.43 1753
5071.11 1704
5071.78 1750
5072.45 1745
5073.12 1627
5073.79 1700
5074.47 1789
5075.14 1818
5075.81 1681
5076.48 1689
5077.15 1647
5077.83 1813
5078.50 1845
5079.17 1796
5079.84 1897
5080.52 2059
5081.19 1827
5081.86 1964
5082.53 1946
5083.21 1980
5083.88 2020
5084.55 1909
5085.22 1928
5085.90 1891
5086.57 1873
5087.24 1923
5087.92 1827
5088.59 1793
5089.26 1952
5089.93 1892
5090.61 1867
5091.28 1957
5091.95 2044
5092.63 2184
5093.30 2218
5093.97 2208
5094.65 2209
5095.32 2402
5095.99 2468
5096.67 2288
5097.34 2163
5098.02 2155
5098.69 2097
5099.36 2043
5100.04 1992
5100.71 1930
5101.38 1893
5102.06 1900
5102.73 1887
5103.41 1873
5104.08 1811
5104.75 1906
5105.43 1989
5106.10 1918
5106.78 1939
5107.45 2064
5108.12 1888
5108.80 1908
5109.47 2003
5110.15 1956
5110.82 1972
5111.50 1943
5112.17 1886
5112.85 1963
5113.52 1958
5114.20 1896
5114.87 1901
5115.54 1796
5116.22 1893
5116.89 1932
5117.57 1800
5118.24 1842
5118.92 1921
5119.59 1924
5120.27 1937
5120.94 1947
5121.62 2126
5122.30 2115
5122.97 1999
5123.65 2095
5124.32 2091
5125.00 2046
5125.67 2042
5126.35 1983
5127.02 1862
5127.70 1874
5128.37 1910
5129.05 1857
5129.73 1887
5130.40 1868
5131.08 1700
5131.75 1791
5132.43 1988
5133.10 2047
5133.78 1797
5134.46 1942
5135.13 1878
5135.81 1863
5136.49 1831
5137.16 1915
5137.84 1980
5138.51 2049
5139.19 2047
5139.87 1897
5140.54 1898
5141.22 2015
5141.90 2197
5142.57 2026
5143.25 2093
5143.93 2111
5144.60 2020
5145.28 1941
5145.96 1957
5146.63 2000
5147.31 1894
5147.99 1882
5148.66 1974
5149.34 1853
5150.02 1811
5150.69 1834
5151.37 1729
5152.05 1655
5152.73 1729
5153.40 1784
5154.08 1844
5154.76 1732
5155.44 1683
5156.11 1617
5156.79 1586
5157.47 1701
5158.15 1726
5158.82 1651
5159.50 1658
5160.18 1662
5160.86 1787
5161.53 1714
5162.21 1661
5162.89 1736
5163.57 1669
5164.25 1705
5164.92 1631
5165.60 1726
5166.28 1787
5166.96 1811
5167.64 1795
5168.31 1994
5168.99 1972
5169.67 1921
5170.35 2004
5171.03 1915
5171.71 1974
5172.39 1837
5173.06 1853
5173.74 1650
5174.42 1664
5175.10 1744
5175.78 1637
5176.46 1716
5177.14 1716
5177.82 1655
5178.49 1607
5179.17 1735
5179.85 1756
5180.53 1727
5181.21 1848
5181.89 1814
5182.57 1794
5183.25 1890
5183.93 1797
5184.61 1855
5185.29 1676
5185.97 1731
5186.64 1787
5187.32 1708
5188.00 1674
5188.68 1590
5189.36 1683
5190.04 1612
5190.72 1692
5191.40 1695
5192.08 1600
5192.76 1635
5193.44 1607
5194.12 1634
5194.80 1559
5195.48 1627
5196.16 1710
5196.84 1674
5197.52 1664
5198.20 1678
5198.88 1624
5199.56 1656
5200.24 1783
5200.92 1636
5201.60 1720
5202.28 1618
5202.96 1680
5203.65 1598
5204.33 1694
5205.01 1668
5205.69 1797
5206.37 1765
5207.05 1830
5207.73 1880
5208.41 1973
5209.09 1754
5209.77 1732
5210.45 1769
5211.13 1781
5211.82 1701
5212.50 1905
5213.18 1935
5213.86 1885
5214.54 1884
5215.22 1845
5215.90 1792
5216.58 1845
5217.27 1787
5217.95 1907
5218.63 1922
5219.31 1867
5219.99 1752
5220.67 1743
5221.36 1828
5222.04 1799
5222.72 1788
5223.40 1713
5224.08 1702
5224.77 1805
5225.45 1732
5226.13 1674
5226.81 1844
5227.49 1872
5228.18 1710
5228.86 1685
5229.54 1763
5230.22 1906
5230.91 1865
5231.59 1735
5232.27 1742
5232.95 1795
5233.63 1803
5234.32 1851
5235.00 1842
5235.68 1875
5236.37 1860
5237.05 1789
5237.73 1827
5238.41 1871
5239.10 1892
5239.78 1741
5240.46 1882
5241.15 1801
5241.83 1909
5242.51 1866
5243.20 1950
5243.88 1951
5244.56 1858
5245.24 1992
5245.93 1936
5246.61 1911
5247.29 1928
5247.98 1896
5248.66 2049
5249.35 2021
5250.03 2113
5250.71 2070
5251.40 2183
5252.08 2230
5252.76 2336
5253.45 2431
5254.13 2463
5254.82 2287
5255.50 2158
5256.18 2068
5256.87 1880
5257.55 1907
5258.24 1840
5258.92 1777
5259.60 1720
5260.29 1762
5260.97 1775
5261.66 1809
5262.34 1772
5263.03 1769
5263.71 1863
5264.40 1923
5265.08 2085
5265.76 1997
5266.45 1919
5267.13 1906
5267.82 1982
5268.50 2003
5269.19 1973
5269.87 2002
5270.56 1968
5271.24 2089
5271.93 2017
5272.61 1868
5273.30 1959
5273.98 2034
5274.67 1855
5275.35 1906
5276.04 1817
5276.72 1773
5277.41 1817
5278.10 1795
5278.78 1773
5279.47 1820
5280.15 1838
5280.84 1896
5281.52 1828
5282.21 1984
5282.89 2119
5283.58 2113
5284.27 2151
5284.95 2159
5285.64 2143
5286.32 2137
5287.01 2057
5287.70 2050
5288.38 1927
5289.07 1952
5289.75 1772
5290.44 1909
5291.13 1885
5291.81 1879
5292.50 1930
5293.19 1855
5293.87 1772
5294.56 1736
5295.25 1777
5295.93 1870
5296.62 1884
5297.31 1847
5297.99 1801
5298.68 1786
5299.37 1892
5300.05 1835
5300.74 1759
5301.43 2016
5302.11 1933
5302.80 1841
5303.49 1900
5304.18 2027
5304.86 2068
5305.55 2006
5306.24 1991
5306.92 2034
5307.61 2073
5308.30 1932
5308.99 2029
5309.67 1895
5310.36 1937
5311.05 2048
5311.74 2015
5312.42 1996
5313.11 2018
5313.80 2095
5314.49 2146
5315.18 2230
5315.86 2059
5316.55 2165
5317.24 2102
5317.93 2039
5318.62 1924
5319.30 1882
5319.99 1943
5320.68 2147
5321.37 2136
5322.06 2255
5322.74 2472
5323.43 2363
5324.12 2215
5324.81 2278
5325.50 2270
5326.19 2227
5326.88 2116
5327.56 2080
5328.25 2048
5328.94 1987
5329.63 1987
5330.32 2043
5331.01 2016
5331.70 1978
5332.39 1919
5333.07 1905
5333.76 1899
5334.45 1910
5335.14 1928
5335.83 2005
5336.52 2026
5337.21 1949
5337.90 2023
5338.59 2102
5339.28 2003
5339.97 1864
5340.66 1895
5341.35 1992
5342.04 2073
5342.73 2026
5343.42 2022
5344.10 2029
5344.79 2007
5345.48 2032
5346.17 2004
5346.86 2079
5347.55 2023
5348.24 2067
5348.93 2303
5349.62 2366
5350.31 2421
5351.00 2672
5351.69 2624
5352.39 2758
5353.08 2962
5353.77 3176
5354.46 3155
5355.15 3288
5355.84 3052
5356.53 3027
5357.22 2897
5357.91 2735
5358.60 2623
5359.29 2503
5359.98 2283
5360.67 2174
5361.36 2042
5362.05 1977
5362.74 1968
5363.44 2025
5364.13 2064
5364.82 2089
5365.51 2076
5366.20 2212
5366.89 2059
5367.58 2103
5368.27 2061
5368.96 1852
5369.66 1924
5370.35 1976
5371.04 1810
5371.73 1827
5372.42 1953
5373.11 1882
5373.81 1840
5374.50 1901
5375.19 1812
5375.88 1702
5376.57 1711
5377.26 1801
5377.96 1727
5378.65 1673
5379.34 1738
5380.03 1676
5380.72 1680
5381.42 1674
5382.11 1797
5382.80 1670
5383.49 1628
5384.18 1601
5384.88 1611
5385.57 1703
5386.26 1714
5386.95 1684
5387.65 1694
5388.34 1759
5389.03 1763
5389.72 1804
5390.42 1821
5391.11 1842
5391.80 1968
5392.50 1932
5393.19 2048
5393.88 2094
5394.57 2096
5395.27 2048
5395.96 1936
5396.65 1938
5397.35 1950
5398.04 1952
5398.73 1887
5399.43 1877
5400.12 1873
5400.81 1891
5401.51 1779
5402.20 1782
5402.89 1792
5403.59 1750
5404.28 1859
5404.97 1784
5405.67 1692
5406.36 1909
5407.06 1827
5407.75 1750
5408.44 1822
5409.14 1811
5409.83 1737
5410.53 1738
5411.22 1776
5411.91 1863
5412.61 1815
5413.30 1702
5414.00 1709
5414.69 1701
5415.38 1764
5416.08 1749
5416.77 1711
5417.47 1788
5418.16 1791
5418.86 1839
5419.55 1844
5420.25 1772
5420.94 1862
5421.64 1798
5422.33 1699
5423.03 1845
5423.72 1740
5424.41 1830
5425.11 1790
5425.80 1781
5426.50 1919
5427.19 1825
5427.89 1859
5428.59 1689
5429.28 1667
5429.98 1740
5430.67 1929
5431.37 1850
5432.06 1840
5432.76 1757
5433.45 1750
5434.15 1879
5434.84 1831
5435.54 1801
5436.23 1857
5436.93 1874
5437.63 1860
5438.32 1892
5439.02 1953
5439.71 1967
5440.41 1999
5441.11 1911
5441.80 2074
5442.50 1992
5443.19 1898
5443.89 1946
5444.59 2052
5445.28 2077
5445.98 1976
5446.68 2052
5447.37 2197
5448.07 2418
5448.76 2469
5449.46 2529
5450.16 2720
5450.85 2767
5451.55 2711
5452.25 2704
5452.94 2965
5453.64 2788
5454.34 2583
5455.03 2476
5455.73 2372
5456.43 2203
5457.13 2223
5457.82 2131
5458.52 2056
5459.22 2036
5459.91 1940
5460.61 2080
5461.31 2123
5462.01 2125
5462.70 2232
5463.40 2342
5464.10 2476
5464.80 2627
5465.49 2698
5466.19 2829
5466.89 3030
5467.59 3019
5468.28 3017
5468.98 3009
5469.68 3084
5470.38 2920
5471.07 2655
5471.77 2418
5472.47 2537
5473.17 2435
5473.87 2426
5474.56 2322
5475.26 2372
5475.96 2400
5476.66 2340
5477.36 2319
5478.06 2341
5478.75 2404
5479.45 2551
5480.15 2795
5480.85 2749
5481.55 2851
5482.25 3104
5482.95 3054
5483.64 3261
5484.34 3517
5485.04 3519
5485.74 3442
5486.44 3223
5487.14 3148
5487.84 2955
5488.54 2634
5489.23 2721
5489.93 2748
5490.63 2732
5491.33 2540
5492.03 2520
5492.73 2521
5493.43 2688
5494.13 2655
5494.83 2498
5495.53 2768
5496.23 2791
5496.93 2840
5497.63 2948
5498.33 2941
5499.03 2862
5499.73 2984
5500.43 3144
5501.13 3636
5501.83 4087
5502.53 4349
5503.23 5033
5503.93 4973
5504.63 5045
5505.33 5435
5506.03 4925
5506.73 4628
5507.43 3975
5508.13 3675
5508.83 3487
5509.53 3205
5510.23 2948
5510.93 2631
5511.63 2775
5512.33 2733
5513.03 2589
5513.73 2471
5514.43 2498
5515.13 2552
5515.83 2529
5516.53 2403
5517.23 2508
5517.93 2520
5518.64 2575
5519.34 2739
5520.04 2612
5520.74 2543
5521.44 2575
5522.14 2580
5522.84 2429
5523.54 2636
5524.24 2589
5524.95 2442
5525.65 2398
5526.35 2461
5527.05 2434
5527.75 2311
5528.45 2192
5529.15 2078
5529.86 2180
5530.56 2103
5531.26 2160
5531.96 2035
5532.66 1950
5533.36 2031
5534.07 1880
5534.77 1953
5535.47 1965
5536.17 2022
5536.87 2016
5537.58 1997
5538.28 2038
5538.98 1970
5539.68 1911
5540.39 2070
5541.09 2089
5541.79 2032
5542.49 1899
5543.20 1879
5543.90 1951
5544.60 1977
5545.30 2018
5546.01 1976
5546.71 1946
5547.41 1840
5548.11 1826
5548.82 1811
5549.52 1917
5550.22 1966
5550.93 1960
5551.63 1864
5552.33 1917
5553.03 1941
5553.74 1960
5554.44 1847
5555.14 1913
5555.85 1887
5556.55 1860
5557.25 1824
5557.96 1762
5558.66 1755
5559.36 1749
5560.07 1761
5560.77 1689
5561.48 1813
5562.18 1882
5562.88 1871
5563.59 1791
5564.29 1769
5564.99 1895
5565.70 1818
5566.40 1739
5567.11 1831
5567.81 1986
5568.51 1915
5569.22 1777
5569.92 1790
5570.63 1798
5571.33 1741
5572.04 1910
5572.74 1775
5573.44 1710
5574.15 1812
5574.85 1794
5575.56 1708
5576.26 1774
5576.97 1861
5577.67 1911
5578.38 1799
5579.08 1797
5579.79 1858
5580.49 1933
5581.20 1920
5581.90 1848
5582.61 1861
5583.31 1776
5584.02 1814
5584.72 1743
5585.43 1671
5586.13 1679
5586.84 1770
5587.54 1813
5588.25 1683
5588.95 1788
5589.66 1672
5590.36 1724
5591.07 1859
5591.77 1753
5592.48 1595
5593.19 1624
5593.89 1721
5594.60 1679
5595.30 1719
5596.01 1792
5596.71 1652
5597.42 1658
5598.13 1587
5598.83 1654
5599.54 1643
5600.24 1702
5600.95 1812
5601.66 1629
5602.36 1640
5603.07 1680
5603.78 1619
5604.48 1675
5605.19 1653
5605.89 1708
5606.60 1545
5607.31 1503
5608.01 1659
5608.72 1725
5609.43 1687
5610.13 1682
5610.84 1690
5611.55 1689
5612.25 1629
5612.96 1698
5613.67 1678
5614.38 1668
5615.08 1757
5615.79 1747
5616.50 1842
5617.20 1783
5617.91 1747
5618.62 1695
5619.33 1685
5620.03 1801
5620.74 1818
5621.45 1727
5622.15 1647
5622.86 1565
5623.57 1624
5624.28 1629
5624.99 1731
5625.69 1557
5626.40 1553
5627.11 1612
5627.82 1663
5628.52 1741
5629.23 1693
5629.94 1624
5630.65 1689
5631.36 1653
5632.06 1758
5632.77 1650
5633.48 1688
5634.19 1639
5634.90 1586
5635.61 1719
5636.31 1677
5637.02 1772
5637.73 1784
5638.44 1658
5639.15 1819
5639.86 1813
5640.56 1745
5641.27 1902
5641.98 1815
5642.69 1894
5643.40 1922
5644.11 1909
5644.82 1852
5645.53 1834
5646.24 1784
5646.94 1802
5647.65 1835
5648.36 1782
5649.07 1807
5649.78 1753
5650.49 1826
5651.20 1763
5651.91 1753
5652.62 1808
5653.33 1776
5654.04 1890
5654.75 1929
5655.46 1827
5656.17 1705
5656.88 1784
5657.59 1864
5658.30 1929
5659.01 1896
5659.71 1824
5660.42 1902
5661.13 1964
5661.84 1915
5662.55 1931
5663.26 1886
5663.97 1834
5664.69 1996
5665.40 1872
5666.11 1808
5666.82 1825
5667.53 1714
5668.24 1780
5668.95 1742
5669.66 1790
5670.37 1848
5671.08 1992
5671.79 1965
5672.50 2098
5673.21 2196
5673.92 2097
5674.63 2319
5675.34 2349
5676.05 2079
5676.76 2078
5677.48 2040
5678.19 1969
5678.90 1848
5679.61 1788
5680.32 1779
5681.03 1793
5681.74 1765
5682.45 1771
5683.16 1784
5683.88 1836
5684.59 1793
5685.30 1803
5686.01 1813
5686.72 1957
5687.43 1910
5688.15 1777
5688.86 1751
5689.57 1752
5690.28 1930
5690.99 2001
5691.70 1769
5692.42 1654
5693.13 1634
5693.84 1853
5694.55 1884
5695.26 1791
5695.98 1615
5696.69 1703
5697.40 1796
5698.11 1639
5698.82 1627
5699.54 1737
5700.25 1740
5700.96 1709
5701.67 1662
5702.39 1660
5703.10 1610
5703.81 1685
5704.52 1732
5705.24 1718
5705.95 1664
5706.66 1587
5707.38 1700
5708.09 1636
5708.80 1600
5709.51 1712
5710.23 1740
5710.94 1702
5711.65 1542
5712.37 1510
5713.08 1604
5713.79 1555
5714.51 1552
5715.22 1691
5715.93 1604
5716.65 1660
5717.36 1619
5718.07 1599
5718.79 1662
5719.50 1653
5720.21 1656
5720.93 1615
5721.64 1601
5722.36 1543
5723.07 1597
5723.78 1587
5724.50 1763
5725.21 1701
5725.92 1723
5726.64 1815
5727.35 1810
5728.07 1787
5728.78 1850
5729.50 1881
5730.21 2111
5730.92 2235
5731.64 2162
5732.35 2222
5733.07 2289
5733.78 2293
5734.50 2219
5735.21 2143
5735.93 2104
5736.64 2015
5737.35 1922
5738.07 1928
5738.78 1835
5739.50 1891
5740.21 1780
5740.93 1788
5741.64 1702
5742.36 1712
5743.07 1721
5743.79 1669
5744.50 1645
5745.22 1719
5745.93 1578
5746.65 1576
5747.37 1651
5748.08 1613
5748.80 1625
5749.51 1797
5750.23 1788
5750.94 1742
5751.66 1765
5752.37 1716
5753.09 1671
5753.81 1791
5754.52 1853
5755.24 1880
5755.95 1935
5756.67 2091
5757.38 2179
5758.10 2305
5758.82 2225
5759.53 2295
5760.25 2207
5760.96 2141
5761.68 2006
5762.40 1913
5763.11 1826
5763.83 1763
5764.55 1758
5765.26 1696
5765.98 1711
5766.70 1728
5767.41 1770
5768.13 1739
5768.85 1786
5769.56 1702
5770.28 1757
5771.00 1900
5771.71 1799
5772.43 1703
5773.15 1832
5773.86 1804
5774.58 1744
5775.30 1735
5776.01 1619
5776.73 1530
5777.45 1629
5778.17 1762
5778.88 1827
5779.60 1698
5780.32 1836
5781.04 1820
5781.75 1911
5782.47 1982
5783.19 1999
5783.91 1860
5784.62 1844
5785.34 1800
5786.06 1735
5786.78 1679
5787.49 1762
5788.21 1781
5788.93 1760
5789.65 1807
5790.37 1828
5791.08 1803
5791.80 1766
5792.52 1940
5793.24 1964
5793.96 1856
5794.68 1850
5795.39 1804
5796.11 1882
5796.83 1951
5797.55 2021
5798.27 2112
5798.99 2067
5799.70 2057
5800.42 2228
5801.14 2546
5801.86 2605
5802.58 2950
5803.30 3197
5804.02 3434
5804.74 3152
5805.45 3211
5806.17 3122
5806.89 3015
5807.61 2712
5808.33 2595
5809.05 2389
5809.77 2265
5810.49 2198
5811.21 1899
5811.93 2007
5812.65 1948
5813.37 1963
5814.09 1833
5814.81 1888
5815.52 1900
5816.24 2079
5816.96 2036
5817.68 2023
5818.40 2070
5819.12 2059
5819.84 2079
5820.56 2074
5821.28 2046
5822.00 1934
5822.72 2062
5823.44 2071
5824.16 2057
5824.88 1890
5825.60 1975
5826.32 2003
5827.04 1880
5827.76 1755
5828.48 1773
5829.21 1806
5829.93 1755
5830.65 1839
5831.37 1787
5832.09 1878
5832.81 1879
5833.53 1844
5834.25 1825
5834.97 1765
5835.69 1744
5836.41 1775
5837.13 1725
5837.85 1732
5838.57 1753
5839.30 1841
5840.02 1804
5840.74 1862
5841.46 1845
5842.18 1785
5842.90 1795
5843.62 1823
5844.34 1758
5845.07 1826
5845.79 1842
5846.51 1790
5847.23 1802
5847.95 1760
5848.67 1636
5849.39 1634
5850.12 1742
5850.84 1781
5851.56 1837
5852.28 1792
5853.00 1765
5853.73 1774
5854.45 1752
5855.17 1781
5855.89 1812
5856.61 1828
5857.34 1769
5858.06 1668
5858.78 1706
5859.50 1725
5860.23 1788
5860.95 1735
5861.67 1651
5862.39 1784
5863.11 1790
5863.84 1777
5864.56 1695
5865.28 1711
5866.01 1729
5866.73 1694
5867.45 1722
5868.17 1608
5868.90 1627
5869.62 1675
5870.34 1691
5871.07 1588
5871.79 1620
5872.51 1713
5873.23 1803
5873.96 1855
5874.68 1731
5875.40 1730
5876.13 1714
5876.85 1730
5877.57 1787
5878.30 1783
5879.02 1960
5879.74 1783
5880.47 1672
5881.19 1674
5881.92 1910
5882.64 1914
5883.36 1738
5884.09 1684
5884.81 1861
5885.53 1936
5886.26 1752
5886.98 1699
5887.71 1693
5888.43 1809
5889.15 1823
5889.88 1868
5890.60 1777
5891.33 1640
5892.05 1698
5892.78 1837
5893.50 1634
5894.23 1624
5894.95 1600
5895.67 1663
5896.40 1665
5897.12 1765
5897.85 1677
5898.57 1704
5899.30 1705
5900.02 1675
5900.75 1652
5901.47 1703
5902.20 1809
5902.92 1831
5903.65 1737
5904.37 1750
5905.10 1839
5905.82 1768
5906.55 1752
5907.27 1761
5908.00 1769
5908.72 1812
5909.45 1732
5910.17 1790
5910.90 1774
5911.62 1871
5912.35 1890
5913.08 1854
5913.80 1828
5914.53 1893
5915.25 1830
5915.98 1832
5916.70 1812
5917.43 1880
5918.16 1916
5918.88 1919
5919.61 1912
5920.33 1949
5921.06 1982
5921.79 2016
5922.51 2085
5923.24 2040
5923.97 1955
5924.69 1882
5925.42 1925
5926.14 1999
5926.87 2089
5927.60 2019
5928.32 1952
5929.05 2080
5929.78 2128
5930.50 2164
5931.23 2160
5931.96 2031
5932.68 2207
5933.41 2092
5934.14 2246
5934.86 2220
5935.59 2313
5936.32 2309
5937.05 2255
5937.77 2242
5938.50 2374
5939.23 2391
5939.95 2386
5940.68 2326
5941.41 2476
5942.14 2411
5942.86 2514
5943.59 2630
5944.32 2677
5945.05 2719
5945.77 2646
5946.50 2577
5947.23 2642
5947.96 2680
5948.68 2737
5949.41 2913
5950.14 2967
5950.87 2865
5951.60 2856
5952.32 3119
5953.05 3266
5953.78 3381
5954.51 3511
5955.24 3627
5955.96 3637
5956.69 3750
5957.42 3840
5958.15 3531
5958.88 3384
5959.61 3385
5960.33 3579
5961.06 3609
5961.79 3605
5962.52 3629
5963.25 3578
5963.98 3535
5964.71 3626
5965.44 3604
5966.16 3833
5966.89 4018
5967.62 3982
5968.35 4299
5969.08 4943
5969.81 5332
5970.54 5693
5971.27 5842
5972.00 5655
5972.73 5567
5973.46 5262
5974.18 4929
5974.91 4741
5975.64 4457
5976.37 4297
5977.10 4014
5977.83 4009
5978.56 4012
5979.29 4246
5980.02 4176
5980.75 4114
5981.48 4274
5982.21 4274
5982.94 4389
5983.67 4448
5984.40 4577
5985.13 4694
5985.86 4646
5986.59 4815
5987.32 4902
5988.05 4696
5988.78 4571
5989.51 4645
5990.24 4722
5990.97 4659
5991.70 4630
5992.43 4629
5993.16 4788
5993.89 4699
5994.62 4671
5995.35 4706
5996.09 4822
5996.82 4910
5997.55 4887
5998.28 4858
5999.01 4952
5999.74 4938
6000.47 5175
6001.20 5176
6001.93 5260
6002.66 5019
6003.39 5099
6004.13 5082
6004.86 5141
6005.59 5017
6006.32 4816
6007.05 4836
6007.78 4770
6008.51 4722
6009.25 4798
6009.98 4924
6010.71 4969
6011.44 5498
6012.17 6101
6012.90 6689
6013.64 7740
6014.37 9006
6015.10 10048
6015.83 11343
6016.56 12602
6017.29 13286
6018.03 13568
6018.76 13347
6019.49 13041
6020.22 11785
6020.96 10401
6021.69 9257
6022.42 8229
6023.15 7378
6023.88 6273
6024.62 5400
6025.35 5034
6026.08 4574
6026.81 4245
6027.55 4167
6028.28 3887
6029.01 3811
6029.75 3915
6030.48 3929
6031.21 3701
6031.94 3680
6032.68 3680
6033.41 3676
6034.14 3856
6034.88 3722
6035.61 3592
6036.34 3570
6037.07 3446
6037.81 3357
6038.54 3380
6039.27 3358
6040.01 3534
6040.74 3363
6041.47 3510
6042.21 3557
6042.94 3625
6043.68 3649
6044.41 3680
6045.14 3713
6045.88 3885
6046.61 4034
6047.34 3863
6048.08 3936
6048.81 3903
6049.55 3893
6050.28 4067
6051.01 4104
6051.75 4185
6052.48 4381
6053.22 4753
6053.95 4883
6054.68 5270
6055.42 5551
6056.15 5648
6056.89 5760
6057.62 6029
6058.36 5730
6059.09 5468
6059.83 5039
6060.56 4767
6061.29 4431
6062.03 4332
6062.76 4104
6063.50 4028
6064.23 4020
6064.97 4090
6065.70 3836
6066.44 3840
6067.17 3890
6067.91 3848
6068.64 3732
6069.38 3627
6070.11 3767
6070.85 3868
6071.58 3809
6072.32 3514
6073.06 3647
6073.79 3543
6074.53 3413
6075.26 3451
6076.00 3438
6076.73 3320
6077.47 3058
6078.20 3234
6078.94 3166
6079.68 3110
6080.41 3093
6081.15 3103
6081.88 3111
6082.62 3282
6083.35 3236
6084.09 3242
6084.83 3255
6085.56 3124
6086.30 3005
6087.04 3057
6087.77 2981
6088.51 2939
6089.24 3005
6089.98 2885
6090.72 2999
6091.45 2995
6092.19 2967
6092.93 3121
6093.66 3260
6094.40 3292
6095.14 3301
6095.87 3217
6096.61 3202
6097.35 3243
6098.08 3201
6098.82 3044
6099.56 2901
6100.29 2889
6101.03 2939
6101.77 2885
6102.51 2593
6103.24 2703
6103.98 2672
6104.72 2532
6105.46 2654
6106.19 2735
6106.93 2641
6107.67 2656
6108.41 2551
6109.14 2474
6109.88 2625
6110.62 2562
6111.36 2657
6112.09 2699
6112.83 2676
6113.57 2640
6114.31 2619
6115.04 2642
6115.78 2642
6116.52 2650
6117.26 2688
6118.00 2697
6118.73 2675
6119.47 2762
6120.21 2703
6120.95 2684
6121.69 2665
6122.43 2720
6123.16 2760
6123.90 2658
6124.64 2639
6125.38 2756
6126.12 2740
6126.86 2785
6127.60 2758
6128.33 2862
6129.07 2879
6129.81 2822
6130.55 2865
6131.29 3023
6132.03 2970
6132.77 2935
6133.51 2798
6134.25 2785
6134.98 2865
6135.72 2875
6136.46 2851
6137.20 2927
6137.94 2768
6138.68 2733
6139.42 2865
6140.16 2954
6140.90 2844
6141.64 2913
6142.38 3164
6143.12 3049
6143.86 2860
6144.60 2890
6145.34 2964
6146.08 3074
6146.82 2901
6147.56 2920
6148.30 2928
6149.04 2816
6149.78 2868
6150.52 3046
6151.26 2899
6152.00 2923
6152.74 3051
6153.48 2935
6154.22 2934
6154.96 3039
6155.70 3088
6156.44 3073
6157.18 3265
6157.92 3174
6158.66 3311
6159.40 3292
6160.14 3269
6160.88 3083
6161.62 3171
6162.36 3301
6163.10 3304
6163.85 3311
6164.59 3315
6165.33 3226
6166.07 3477
6166.81 3672
6167.55 3820
6168.29 3991
6169.03 4223
6169.77 4367
6170.51 4520
6171.26 4438
6172.00 4560
6172.74 4615
6173.48 4624
6174.22 4463
6174.96 4362
6175.70 4117
6176.45 4251
6177.19 4205
6177.93 4081
6178.67 4057
6179.41 4098
6180.16 4102
6180.90 3984
6181.64 4029
6182.38 4079
6183.12 4124
6183.87 4145
6184.61 4135
6185.35 4193
6186.09 4230
6186.83 4162
6187.58 4200
6188.32 4409
6189.06 4426
6189.80 4425
6190.55 4457
6191.29 4343
6192.03 4411
6192.77 4470
6193.52 4722
6194.26 4849
6195.00 4986
6195.74 5222
6196.49 5472
6197.23 5506
6197.97 5310
6198.72 5337
6199.46 5648
6200.20 5613
6200.94 5507
6201.69 5446
6202.43 5310
6203.17 5492
6203.92 5562
6204.66 5531
6205.40 5576
6206.15 5822
6206.89 6243
6207.63 7119
6208.38 8112
6209.12 9939
6209.87 12089
6210.61 14607
6211.35 17399
6212.10 20178
6212.84 21939
6213.58 22905
6214.33 22888
6215.07 21996
6215.82 20557
6216.56 18306
6217.30 15534
6218.05 13399
6218.79 10705
6219.54 9231
6220.28 7945
6221.02 6695
6221.77 6031
6222.51 5406
6223.26 4986
6224.00 4636
6224.75 4490
6225.49 4500
6226.24 4672
6226.98 4541
6227.73 4513
6228.47 4350
6229.21 4248
6229.96 4221
6230.70 4178
6231.45 4013
6232.19 3658
6232.94 3521
6233.68 3339
6234.43 3187
6235.17 3101
6235.92 3052
6236.67 3129
6237.41 3295
6238.16 3267
6238.90 3256
6239.65 3441
6240.39 3482
6241.14 3475
6241.88 3502
6242.63 3664
6243.37 3576
6244.12 3605
6244.87 3767
6245.61 3693
6246.36 3778
6247.10 3871
6247.85 4021
6248.59 4233
6249.34 4711
6250.09 5181
6250.83 5467
6251.58 5981
6252.33 6157
6253.07 6291
6253.82 6320
6254.56 5820
6255.31 5307
6256.06 4847
6256.80 4626
6257.55 4172
6258.30 4037
6259.04 3978
6259.79 3920
6260.54 3778
6261.28 3723
6262.03 3748
6262.78 3697
6263.52 3673
6264.27 3584
6265.02 3702
6265.76 3723
6266.51 3808
6267.26 3935
6268.01 3776
6268.75 3707
6269.50 3624
6270.25 3505
6270.99 3469
6271.74 3681
6272.49 3681
6273.24 3659
6273.98 3632
6274.73 3523
6275.48 3595
6276.23 3640
6276.97 3814
6277.72 3724
6278.47 3734
6279.22 3837
6279.96 3795
6280.71 4003
6281.46 4060
6282.21 3849
6282.96 3697
6283.70 3698
6284.45 3638
6285.20 3535
6285.95 3461
6286.70 3385
6287.45 3269
6288.19 3345
6288.94 3274
6289.69 3211
6290.44 3242
6291.19 3343
6291.94 3332
6292.68 3378
6293.43 3203
6294.18 3144
6294.93 3146
6295.68 3160
6296.43 2896
6297.18 2784
6297.93 2845
6298.67 2681
6299.42 2657
6300.17 2712
6300.92 2646
6301.67 2730
6302.42 2659
6303.17 2580
6303.92 2485
6304.67 2487
6305.42 2578
6306.17 2516
6306.92 2544
6307.67 2556
6308.41 2572
6309.16 2637
6309.91 2573
6310.66 2455
6311.41 2587
6312.16 2621
6312.91 2757
6313.66 2845
6314.41 2749
6315.16 2687
6315.91 2749
6316.66 2796
6317.41 2856
6318.16 2686
6318.91 2762
6319.66 2784
6320.41 2715
6321.16 2564
6321.91 2568
6322.66 2532
6323.41 2630
6324.16 2544
6324.92 2510
6325.67 2522
6326.42 2567
6327.17 2422
6327.92 2503
6328.67 2516
6329.42 2510
6330.17 2435
6330.92 2284
6331.67 2404
6332.42 2457
6333.17 2315
6333.92 2321
6334.68 2297
6335.43 2390
6336.18 2396
6336.93 2445
6337.68 2355
6338.43 2242
6339.18 2322
6339.93 2302
6340.69 2312
6341.44 2433
6342.19 2385
6342.94 2473
6343.69 2503
6344.44 2462
6345.20 2357
6345.95 2375
6346.70 2387
6347.45 2353
6348.20 2538
6348.95 2509
6349.71 2604
6350.46 2542
6351.21 2599
6351.96 2583
6352.71 2675
6353.47 2719
6354.22 2859
6354.97 3002
6355.72 2925
6356.48 2944
6357.23 2962
6357.98 2859
6358.73 2884
6359.49 2808
6360.24 2675
6360.99 2562
6361.74 2686
6362.50 2507
6363.25 2484
6364.00 2371
6364.76 2510
6365.51 2562
6366.26 2336
6367.01 2393
6367.77 2342
6368.52 2241
6369.27 2271
6370.03 2409
6370.78 2389
6371.53 2425
6372.29 2355
6373.04 2325
6373.79 2359
6374.55 2256
6375.30 2299
6376.05 2341
6376.81 2245
6377.56 2224
6378.31 2101
6379.07 2157
6379.82 2149
6380.58 2201
6381.33 2260
6382.08 2349
6382.84 2266
6383.59 2268
6384.35 2291
6385.10 2386
6385.85 2357
6386.61 2536
6387.36 2352
6388.12 2451
6388.87 2379
6389.62 2297
6390.38 2356
6391.13 2231
6391.89 2200
6392.64 2315
6393.40 2248
6394.15 2223
6394.91 2301
6395.66 2285
6396.42 2218
6397.17 2246
6397.93 2237
6398.68 2117
6399.44 2161
6400.19 2232
6400.95 2183
6401.70 2205
6402.46 2284
6403.21 2302
6403.97 2185
6404.72 2152
6405.48 2169
6406.23 2084
6406.99 2071
6407.74 2102
6408.50 2049
6409.25 2207
6410.01 2359
6410.76 2190
6411.52 2172
6412.28 2235
6413.03 2241
6413.79 2211
6414.54 2295
6415.30 2367
6416.05 2319
6416.81 2291
6417.57 2238
6418.32 2179
6419.08 2195
6419.83 2182
6420.59 2286
6421.35 2212
6422.10 2228
6422.86 2212
6423.62 2070
6424.37 2063
6425.13 2031
6425.89 2182
6426.64 2222
6427.40 2154
6428.15 2189
6428.91 2192
6429.67 2206
6430.42 2143
6431.18 2209
6431.94 2113
6432.70 2030
6433.45 2090
6434.21 2201
6434.97 2157
6435.72 2142
6436.48 2226
6437.24 2196
6437.99 2096
6438.75 2167
6439.51 2126
6440.27 2278
6441.02 2220
6441.78 2250
6442.54 2330
6443.30 2236
6444.05 2198
6444.81 2161
6445.57 2252
6446.33 2243
6447.08 2215
6447.84 2300
6448.60 2285
6449.36 2173
6450.12 2192
6450.87 2291
6451.63 2321
6452.39 2318
6453.15 2419
6453.91 2218
6454.66 2352
6455.42 2395
6456.18 2388
6456.94 2294
6457.70 2357
6458.46 2388
6459.21 2402
6459.97 2420
6460.73 2399
6461.49 2459
6462.25 2447
6463.01 2392
6463.77 2593
6464.52 2558
6465.28 2407
6466.04 2413
6466.80 2524
6467.56 2472
6468.32 2480
6469.08 2568
6469.84 2581
6470.60 2498
6471.36 2627
6472.11 2782
6472.87 2667
6473.63 2720
6474.39 2788
6475.15 2819
6475.91 2723
6476.67 2892
6477.43 2803
6478.19 2927
6478.95 2895
6479.71 2896
6480.47 2980
6481.23 2963
6481.99 2840
6482.75 3112
6483.51 2983
6484.27 2970
6485.03 3100
6485.79 3081
6486.55 3112
6487.31 3216
6488.07 3208
6488.83 3267
6489.59 3269
6490.35 3390
6491.11 3566
6491.87 3621
6492.63 3567
6493.39 3581
6494.15 3501
6494.91 3704
6495.67 3865
6496.43 3999
6497.19 4168
6497.95 4118
6498.71 4244
6499.48 4168
6500.24 4526
6501.00 4441
6501.76 4294
6502.52 4316
6503.28 4148
6504.04 4281
6504.80 4278
6505.56 4248
6506.32 4378
6507.09 4269
6507.85 4248
6508.61 4484
6509.37 4570
6510.13 4480
6510.89 4625
6511.65 4830
6512.42 4943
6513.18 4984
6513.94 5142
6514.70 5159
6515.46 5144
6516.22 5020
6516.99 5060
6517.75 4990
6518.51 4951
6519.27 5045
6520.03 5101
6520.80 5068
6521.56 5265
6522.32 5390
6523.08 5406
6523.84 5520
6524.61 5940
6525.37 6104
6526.13 6267
6526.89 6486
6527.66 6912
6528.42 7319
6529.18 7834
6529.94 8532
6530.71 8988
6531.47 9513
6532.23 9914
6533.00 9972
6533.76 9809
6534.52 9597
6535.28 9760
6536.05 9849
6536.81 10399
6537.57 12059
6538.34 14330
6539.10 16412
6539.86 18055
6540.63 19568
6541.39 19970
6542.15 19096
6542.92 17820
6543.68 15704
6544.44 13704
6545.21 11407
6545.97 9566
6546.73 8107
6547.50 7040
6548.26 6112
6549.02 5584
6549.79 5164
6550.55 5128
6551.31 4709
6552.08 4582
6552.84 4592
6553.61 4653
6554.37 4469
6555.13 4481
6555.90 4473
6556.66 4445
6557.43 4261
6558.19 4093
6558.96 4021
6559.72 4107
6560.48 4112
6561.25 3912
6562.01 3910
6562.78 3753
6563.54 4027
6564.31 4281
6565.07 4624
6565.84 4755
6566.60 4597
6567.37 4862
6568.13 4997
6568.90 4907
6569.66 4905
6570.43 4871
6571.19 5053
6571.96 5009
6572.72 4858
6573.49 4844
6574.25 4880
6575.02 5051
6575.78 4968
6576.55 5160
6577.31 5457
6578.08 5555
6578.84 5841
6579.61 5944
6580.37 5709
6581.14 5832
6581.91 5946
6582.67 5888
6583.44 5935
6584.20 5890
6584.97 5921
6585.73 5908
6586.50 5856
6587.27 5909
6588.03 5638
6588.80 5453
6589.56 5169
6590.33 5271
6591.10 5136
6591.86 5136
6592.63 5209
6593.39 5405
6594.16 5673
6594.93 6095
6595.69 6530
6596.46 7215
6597.23 7737
6597.99 8201
6598.76 8527
6599.53 8853
6600.29 8773
6601.06 8214
6601.83 7621
6602.59 7295
6603.36 6430
6604.13 5937
6604.89 5455
6605.66 5099
6606.43 4706
6607.20 4561
6607.96 4464
6608.73 4277
6609.50 4194
6610.26 4314
6611.03 4100
6611.80 4074
6612.57 4092
6613.33 4008
6614.10 3864
6614.87 4017
6615.64 4048
6616.40 4007
6617.17 3900
6617.94 3856
6618.71 3945
6619.48 3893
6620.24 3646
6621.01 3594
6621.78 3741
6622.55 3647
6623.32 3763
6624.08 3852
6624.85 3898
6625.62 3731
6626.39 3875
6627.16 3731
6627.92 3663
6628.69 3587
6629.46 3618
6630.23 3574
6631.00 3575
6631.77 3653
6632.54 3578
6633.30 3574
6634.07 3727
6634.84 3930
6635.61 4063
6636.38 4347
6637.15 4449
6637.92 4622
6638.69 4622
6639.45 4695
6640.22 4721
6640.99 4716
6641.76 4326
6642.53 3950
6643.30 3856
6644.07 3843
6644.84 3695
6645.61 3398
6646.38 3531
6647.15 3519
6647.92 3283
6648.69 3303
6649.46 3307
6650.22 3331
6650.99 3366
6651.76 3327
6652.53 3272
6653.30 3324
6654.07 3321
6654.84 3313
6655.61 3396
6656.38 3338
6657.15 3248
6657.92 3326
6658.69 3389
6659.46 3510
6660.23 3537
6661.00 3410
6661.77 3244
6662.54 3324
6663.31 3239
6664.09 3129
6664.86 3212
6665.63 3168
6666.40 3204
6667.17 3303
6667.94 3166
6668.71 3138
6669.48 3142
6670.25 3196
6671.02 3181
6671.79 3065
6672.56 3087
6673.33 3252
6674.10 3228
6674.88 3200
6675.65 3280
6676.42 3400
6677.19 3368
6677.96 3285
6678.73 3226
6679.50 3378
6680.27 3394
6681.05 3230
6681.82 3184
6682.59 3197
6683.36 3166
6684.13 3210
6684.90 3443
6685.67 3633
6686.45 3769
6687.22 3793
6687.99 3961
6688.76 4367
6689.53 4465
6690.31 4498
6691.08 4384
6691.85 4058
6692.62 3848
6693.39 3598
6694.17 3431
6694.94 3077
6695.71 2997
6696.48 2981
6697.25 3054
6698.03 2948
6698.80 2816
6699.57 2920
6700.34 2994
6701.12 2926
6701.89 2963
6702.66 2989
6703.43 2997
6704.21 3068
6704.98 3049
6705.75 3062
6706.53 3086
6707.30 3004
6708.07 3062
6708.84 3085
6709.62 3102
6710.39 2964
6711.16 2887
6711.94 2863
6712.71 2793
6713.48 2955
6714.26 2995
6715.03 3043
6715.80 2861
6716.58 2747
6717.35 2770
6718.12 2793
6718.90 2754
6719.67 2631
6720.45 2788
6721.22 2614
6721.99 2675
6722.77 2631
6723.54 2762
6724.31 2682
6725.09 2738
6725.86 2636
6726.64 2639
6727.41 2679
6728.18 2726
6728.96 2654
6729.73 2622
6730.51 2752
6731.28 2629
6732.06 2699
6732.83 2679
6733.60 2718
6734.38 2678
6735.15 2734
6735.93 2795
6736.70 2745
6737.48 2792
6738.25 3013
6739.03 2996
6739.80 2897
6740.58 2813
6741.35 2784
6742.13 2762
6742.90 2715
6743.68 2838
6744.45 2910
6745.23 2961
6746.00 2939
6746.78 2965
6747.55 2831
6748.33 2916
6749.10 3046
6749.88 3026
6750.65 3116
6751.43 3188
6752.20 3206
6752.98 3427
6753.75 3501
6754.53 3767
6755.31 4073
6756.08 4238
6756.86 4358
6757.63 4373
6758.41 4256
6759.19 3858
6759.96 3655
6760.74 3594
6761.51 3227
6762.29 3092
6763.07 2970
6763.84 2949
6764.62 2741
6765.39 2713
6766.17 2769
6766.95 2694
6767.72 2709
6768.50 2748
6769.28 2815
6770.05 2902
6770.83 2885
6771.61 2841
6772.38 2739
6773.16 2661
6773.94 2686
6774.71 2634
6775.49 2640
6776.27 2804
6777.04 2739
6777.82 2654
6778.60 2636
6779.37 2482
6780.15 2526
6780.93 2701
6781.71 2523
6782.48 2709
6783.26 2723
6784.04 2699
6784.81 2500
6785.59 2488
6786.37 2433
6787.15 2445
6787.92 2355
6788.70 2380
6789.48 2446
6790.26 2455
6791.04 2384
6791.81 2270
6792.59 2319
6793.37 2250
6794.15 2320
6794.92 2251
6795.70 2294
6796.48 2165
6797.26 2236
6798.04 2319
6798.81 2160
6799.59 2152
6800.37 2157
6801.15 2198
6801.93 2145
6802.71 2130
6803.48 2416
6804.26 2286
6805.04 2307
6805.82 2340
6806.60 2475
6807.38 2459
6808.16 2385
6808.94 2543
6809.71 2418
6810.49 2224
6811.27 2226
6812.05 2304
6812.83 2215
6813.61 2263
6814.39 2332
6815.17 2243
6815.95 2453
6816.73 2258
6817.50 2306
6818.28 2290
6819.06 2277
6819.84 2327
6820.62 2275
6821.40 2243
6822.18 2348
6822.96 2263
6823.74 2173
6824.52 2198
6825.30 2239
6826.08 2384
6826.86 2405
6827.64 2254
6828.42 2224
6829.20 2268
6829.98 2290
6830.76 2427
6831.54 2256
6832.32 2182
6833.10 2286
6833.88 2186
6834.66 2160
6835.44 2160
6836.22 2157
6837.00 2197
6837.78 2308
6838.56 2237
6839.34 2098
6840.12 2193
6840.90 2243
6841.68 2213
6842.46 2209
6843.24 2295
6844.03 2243
6844.81 2193
6845.59 2214
6846.37 2175
6847.15 2257
6847.93 2310
6848.71 2335
6849.49 2399
6850.27 2331
6851.05 2564
6851.84 2858
6852.62 3140
6853.40 3444
6854.18 3628
6854.96 3682
6855.74 3836
6856.52 3939
6857.30 3746
6858.09 3646
6858.87 3387
6859.65 3110
6860.43 2877
6861.21 2626
6861.99 2608
6862.78 2478
6863.56 2409
6864.34 2424
6865.12 2375
6865.90 2416
6866.69 2374
6867.47 2362
6868.25 2578
6869.03 2551
6869.82 2520
6870.60 2727
6871.38 2591
6872.16 2615
6872.94 2413
6873.73 2452
6874.51 2540
6875.29 2583
6876.07 2488
6876.86 2381
6877.64 2498
6878.42 2399
6879.21 2554
6879.99 2678
6880.77 2688
6881.55 2727
6882.34 2823
6883.12 2876
6883.90 2846
6884.69 3090
6885.47 3119
6886.25 3133
6887.04 2987
6887.82 3263
6888.60 3330
6889.39 3892
6890.17 4362
6890.95 4883
6891.74 5267
6892.52 5499
6893.30 5194
6894.09 4777
6894.87 4285
6895.65 3959
6896.44 3703
6897.22 3462
6898.01 3289
6898.79 3264
6899.57 3149
6900.36 3012
6901.14 3069
6901.93 3065
6902.71 3063
6903.49 3159
6904.28 3166
6905.06 3002
6905.85 3101
6906.63 3150
6907.42 3156
6908.20 3109
6908.98 3130
6909.77 3162
6910.55 3031
6911.34 2947
6912.12 3037
6912.91 2866
6913.69 2821
6914.48 2821
6915.26 2795
6916.05 2838
6916.83 2826
6917.62 2893
6918.40 2805
6919.19 2716
6919.97 2823
6920.76 2854
6921.54 2761
6922.33 2836
6923.11 2755
6923.90 2739
6924.68 2845
6925.47 2764
6926.25 2827
6927.04 2706
6927.82 2828
6928.61 2900
6929.40 2808
6930.18 2712
6930.97 2875
6931.75 3026
6932.54 3030
6933.32 3015
6934.11 2964
6934.90 2945
6935.68 3095
6936.47 3402
6937.25 3405
6938.04 3386
6938.83 3555
6939.61 3426
6940.40 3169
6941.19 3098
6941.97 3343
6942.76 3347
6943.54 3453
6944.33 3579
6945.12 3455
6945.90 3616
6946.69 3590
6947.48 3562
6948.26 3661
6949.05 3733
6949.84 3868
6950.62 3850
6951.41 3898
6952.20 3817
6952.99 3867
6953.77 4002
6954.56 3951
6955.35 3824
6956.13 3657
6956.92 3842
6957.71 3850
6958.50 3827
6959.28 3904
6960.07 3966
6960.86 4066
6961.64 4153
6962.43 4180
6963.22 4109
6964.01 3980
6964.80 4179
6965.58 4114
6966.37 3957
6967.16 4125
6967.95 4206
6968.73 4315
6969.52 4419
6970.31 4295
6971.10 4080
6971.89 4359
6972.67 4525
6973.46 4716
6974.25 4674
6975.04 4502
6975.83 4628
6976.62 4840
6977.40 4733
6978.19 4754
6978.98 4958
6979.77 4853
6980.56 4991
6981.35 5069
6982.13 5104
6982.92 5290
6983.71 5580
6984.50 5932
6985.29 6680
6986.08 7593
6986.87 8409
6987.66 9909
6988.45 11218
6989.23 12699
6990.02 13150
6990.81 13529
6991.60 13207
6992.39 12359
6993.18 11208
6993.97 10283
6994.76 8975
6995.55 7563
6996.34 6899
6997.13 6683
6997.92 6273
6998.71 6183
6999.50 6374
7000.29 7115
7001.07 8298
7001.86 9400
7002.65 10724
7003.44 12288
7004.23 13155
7005.02 13357
7005.81 12697
7006.60 11882
7007.39 10480
7008.18 9389
7008.97 8133
7009.76 6997
7010.55 6169
7011.34 5536
7012.14 5144
7012.93 4689
7013.72 4598
7014.51 4632
7015.30 4785
7016.09 5003
7016.88 4929
7017.67 4839
7018.46 4713
7019.25 4749
7020.04 4368
7020.83 4212
7021.62 4022
7022.41 3936
7023.20 3907
7024.00 3856
7024.79 3695
7025.58 3819
7026.37 3762
7027.16 3917
7027.95 3978
7028.74 3990
7029.53 4016
7030.32 4278
7031.12 4321
7031.91 4152
7032.70 4053
7033.49 3943
7034.28 3992
7035.07 3956
7035.87 3783
7036.66 3755
7037.45 3664
7038.24 3646
7039.03 3636
7039.82 3683
7040.62 3709
7041.41 3895
7042.20 3899
7042.99 3976
7043.78 3960
7044.58 3989
7045.37 4084
7046.16 4012
7046.95 3843
7047.75 3834
7048.54 3827
7049.33 3719
7050.12 3733
7050.92 3940
7051.71 3958
7052.50 4251
7053.29 4544
7054.09 4843
7054.88 4698
7055.67 4687
7056.46 4540
7057.26 4153
7058.05 3908
7058.84 3697
7059.64 3849
7060.43 3620
7061.22 3573
7062.02 3450
7062.81 3771
7063.60 3595
7064.39 3613
7065.19 3592
7065.98 3652
7066.77 3620
7067.57 3611
7068.36 3672
7069.16 3613
7069.95 3658
7070.74 3644
7071.54 3701
7072.33 3621
7073.12 3620
7073.92 3551
7074.71 3622
7075.51 3578
7076.30 3717
7077.09 3618
7077.89 3585
7078.68 3560
7079.48 3452
7080.27 3475
7081.06 3249
7081.86 3197
7082.65 3286
7083.45 3331
7084.24 3120
7085.04 3189
7085.83 3313
7086.62 3332
7087.42 3115
7088.21 3171
7089.01 3398
7089.80 3558
7090.60 3645
7091.39 3812
7092.19 3940
7092.98 3898
7093.78 3968
7094.57 3804
7095.37 3529
7096.16 3438
7096.96 3367
7097.75 3067
7098.55 2930
7099.34 2847
7100.14 2707
7100.93 2717
7101.73 2815
7102.52 2655
7103.32 2813
7104.11 2561
7104.91 2606
7105.71 2534
7106.50 2552
7107.30 2634
7108.09 2526
7108.89 2461
7109.68 2367
7110.48 2396
7111.28 2411
7112.07 2282
7112.87 2232
7113.66 2273
7114.46 2283
7115.26 2285
7116.05 2200
7116.85 2200
7117.65 2210
7118.44 2361
7119.24 2299
7120.03 2340
7120.83 2274
7121.63 2280
7122.42 2323
7123.22 2348
7124.02 2403
7124.81 2286
7125.61 2190
7126.41 2191
7127.20 2333
7128.00 2383
7128.80 2175
7129.59 2273
7130.39 2247
7131.19 2225
7131.99 2186
7132.78 2222
7133.58 2293
7134.38 2375
7135.17 2277
7135.97 2224
7136.77 2262
7137.57 2260
7138.36 2184
7139.16 2176
7139.96 2176
7140.76 2146
7141.55 2116
7142.35 2147
7143.15 2156
7143.95 2174
7144.74 2010
7145.54 1970
7146.34 2106
7147.14 2163
7147.94 2162
7148.73 2208
7149.53 2305
7150.33 2333
7151.13 2217
7151.93 2144
7152.72 2182
7153.52 2170
7154.32 2174
7155.12 2116
7155.92 2134
7156.72 2236
7157.51 2121
7158.31 2091
7159.11 2034
7159.91 1945
7160.71 2029
7161.51 2089
7162.31 2018
7163.11 2064
7163.90 1956
7164.70 1933
7165.50 1915
7166.30 1962
7167.10 2007
7167.90 2003
7168.70 1897
7169.50 1862
7170.30 1902
7171.10 1874
7171.90 1973
7172.69 1986
7173.49 1924
7174.29 2112
7175.09 2043
7175.89 1989
7176.69 2014
7177.49 1936
7178.29 1826
7179.09 1844
7179.89 1945
7180.69 1860
7181.49 1824
7182.29 1905
7183.09 1928
7183.89 1956
7184.69 2085
7185.49 2167
7186.29 2230
7187.09 2323
7187.89 2315
7188.69 2119
7189.49 2178
7190.29 2154
7191.09 1901
7191.89 1880
7192.69 1741
7193.49 1781
7194.29 1787
7195.09 1938
7195.89 1661
7196.70 1712
7197.50 1668
7198.30 1722
7199.10 1705
7199.90 1726
7200.70 1821
7201.50 1845
7202.30 1720
7203.10 1799
7203.90 1771
7204.70 1730
7205.51 1740
7206.31 1756
7207.11 1706
7207.91 1657
7208.71 1703
7209.51 1719
7210.31 1633
7211.12 1695
7211.92 1737
7212.72 1705
7213.52 1690
7214.32 1734
7215.12 1676
7215.92 1721
7216.73 1699
7217.53 1649
7218.33 1657
7219.13 1690
7219.93 1693
7220.74 1669
7221.54 1693
7222.34 1685
7223.14 1688
7223.94 1732
7224.75 1863
7225.55 1818
7226.35 1744
7227.15 1697
7227.96 1695
7228.76 1797
7229.56 1771
7230.36 1671
7231.17 1787
7231.97 1740
7232.77 1716
7233.57 1723
7234.38 1797
7235.18 1798
7235.98 1841
7236.79 1840
7237.59 1816
7238.39 1789
7239.19 1861
7240.00 1966
7240.80 1981
7241.60 1970
7242.41 2069
7243.21 2072
7244.01 2132
7244.82 2159
7245.62 2160
7246.42 2103
7247.23 2041
7248.03 2108
7248.83 2045
7249.64 1920
7250.44 1845
7251.25 1847
7252.05 1927
7252.85 1912
7253.66 1908
7254.46 1919
7255.27 1925
7256.07 1829
7256.87 1825
7257.68 1896
7258.48 1859
7259.29 1884
7260.09 1893
7260.89 1865
7261.70 1903
7262.50 2006
7263.31 1995
7264.11 2002
7264.92 1972
7265.72 1918
7266.53 1911
7267.33 2049
7268.13 2048
7268.94 2060
7269.74 2055
7270.55 2048
7271.35 2115
7272.16 2134
7272.96 2127
7273.77 2228
7274.57 2258
7275.38 2112
7276.18 2208
7276.99 2269
7277.79 2244
7278.60 2252
7279.40 2199
7280.21 2260
7281.01 2386
7281.82 2405
7282.63 2380
7283.43 2360
7284.24 2613
7285.04 2974
7285.85 3516
7286.65 4140
7287.46 4697
7288.27 5134
7289.07 5443
7289.88 5424
7290.68 5357
7291.49 4899
7292.29 4384
7293.10 3968
7293.91 3484
7294.71 3114
7295.52 2821
7296.33 2520
7297.13 2510
7297.94 2333
7298.74 2207
7299.55 2290
7300.36 2239
7301.16 2247
7301.97 2257
7302.78 2203
7303.58 2217
7304.39 2292
7305.20 2312
7306.00 2270
7306.81 2230
7307.62 2175
7308.42 2087
7309.23 2120
7310.04 2187
7310.84 2197
7311.65 2134
7312.46 2331
7313.27 2307
7314.07 2319
7314.88 2471
7315.69 2570
7316.50 2618
7317.30 2520
7318.11 2641
7318.92 2618
7319.72 2661
7320.53 2883
7321.34 3070
7322.15 3371
7322.96 3478
7323.76 3695
7324.57 3756
7325.38 3481
7326.19 3235
7326.99 3009
7327.80 2880
7328.61 2746
7329.42 2774
7330.23 2593
7331.03 2462
7331.84 2449
7332.65 2381
7333.46 2255
7334.27 2315
7335.08 2197
7335.88 2234
7336.69 2218
7337.50 2307
7338.31 2286
7339.12 2230
7339.93 2243
7340.74 2320
7341.54 2382
7342.35 2372
7343.16 2417
7343.97 2272
7344.78 2235
7345.59 2244
7346.40 2292
7347.21 2372
7348.02 2206
7348.82 2207
7349.63 2213
7350.44 2166
7351.25 2245
7352.06 2154
7352.87 2058
7353.68 2139
7354.49 2153
7355.30 2076
7356.11 2115
7356.92 2103
7357.73 2070
7358.54 2086
7359.35 2212
7360.16 2132
7360.97 2132
7361.78 2144
7362.59 2054
7363.40 2109
7364.21 2102
7365.02 2097
7365.83 2241
7366.64 2207
7367.45 2218
7368.26 2271
7369.07 2255
7369.88 2198
7370.69 2243
7371.50 2223
7372.31 2311
7373.12 2245
7373.93 2241
7374.74 2236
7375.55 2190
7376.36 2091
7377.17 2190
7377.98 2335
7378.79 2407
7379.60 2291
7380.42 2277
7381.23 2351
7382.04 2450
7382.85 2704
7383.66 3184
7384.47 3344
7385.28 3549
7386.09 3531
7386.90 3482
7387.71 3473
7388.53 3136
7389.34 2979
7390.15 2732
7390.96 2677
7391.77 2462
7392.58 2429
7393.39 2328
7394.21 2249
7395.02 2232
7395.83 2189
7396.64 2076
7397.45 2081
7398.27 2077
7399.08 2237
7399.89 2147
7400.70 2305
7401.51 2469
7402.33 2696
7403.14 2879
7403.95 3016
7404.76 3218
7405.57 3175
7406.39 3138
7407.20 2990
7408.01 2734
7408.82 2628
7409.64 2600
7410.45 2633
7411.26 2504
7412.07 2522
7412.89 2424
7413.70 2273
7414.51 2143
7415.32 2189
7416.14 2098
7416.95 1961
7417.76 1980
7418.58 1963
7419.39 1895
7420.20 1902
7421.02 1883
7421.83 1889
7422.64 1803
7423.45 1747
7424.27 1755
7425.08 1650
7425.89 1747
7426.71 1775
7427.52 1772
7428.33 1765
7429.15 1767
7429.96 1696
7430.78 1763
7431.59 1832
7432.40 1723
7433.22 1610
7434.03 1724
7434.84 1763
7435.66 1782
7436.47 1659
7437.29 1665
7438.10 1716
7438.91 1828
7439.73 1768
7440.54 1752
7441.36 1799
7442.17 1816
7442.99 1791
7443.80 1793
7444.61 1851
7445.43 1939
7446.24 1773
7447.06 1739
7447.87 1738
7448.69 1716
7449.50 1789
7450.32 1762
7451.13 1654
7451.95 1651
7452.76 1621
7453.58 1646
7454.39 1759
7455.21 1687
7456.02 1720
7456.84 1769
7457.65 1658
7458.47 1694
7459.28 1702
7460.10 1728
7460.91 1744
7461.73 1665
7462.54 1699
7463.36 1664
7464.17 1730
7464.99 1700
7465.80 1617
7466.62 1692
7467.44 1687
7468.25 1769
7469.07 1700
7469.88 1667
7470.70 1727
7471.51 1809
7472.33 1929
7473.15 1776
7473.96 1810
7474.78 1742
7475.59 1712
7476.41 1669
7477.23 1675
7478.04 1773
7478.86 1634
7479.67 1693
7480.49 1738
7481.31 1543
7482.12 1611
7482.94 1697
7483.76 1635
7484.57 1561
7485.39 1582
7486.21 1597
7487.02 1619
7487.84 1470
7488.66 1482
7489.47 1527
7490.29 1496
7491.11 1533
7491.92 1540
7492.74 1559
7493.56 1522
7494.38 1458
7495.19 1567
7496.01 1533
7496.83 1542
7497.64 1524
7498.46 1414
7499.28 1435
7500.10 1564
7500.91 1543
7501.73 1506
7502.55 1495
7503.37 1378
7504.18 1384
7505.00 1436
7505.82 1445
7506.64 1425
7507.46 1428
7508.27 1472
7509.09 1455
7509.91 1478
7510.73 1394
7511.55 1438
7512.36 1478
7513.18 1424
7514.00 1514
7514.82 1471
7515.64 1353
7516.45 1398
7517.27 1411
7518.09 1476
7518.91 1418
7519.73 1382
7520.55 1440
7521.37 1401
7522.18 1427
7523.00 1454
7523.82 1405
7524.64 1371
7525.46 1356
7526.28 1354
7527.10 1363
7527.92 1354
7528.74 1321
7529.55 1396
7530.37 1367
7531.19 1323
7532.01 1356
7532.83 1426
7533.65 1346
7534.47 1369
7535.29 1400
7536.11 1379
7536.93 1413
7537.75 1419
7538.57 1382
7539.39 1388
7540.21 1420
7541.03 1383
7541.84 1541
7542.66 1533
7543.48 1409
7544.30 1452
7545.12 1494
7545.94 1578
7546.76 1479
7547.58 1454
7548.40 1541
7549.22 1576
7550.04 1552
7550.86 1597
7551.68 1502
7552.51 1490
7553.33 1403
7554.15 1464
7554.97 1437
7555.79 1428
7556.61 1409
7557.43 1404
7558.25 1426
7559.07 1519
7559.89 1587
7560.71 1519
7561.53 1467
7562.35 1421
7563.17 1533
7563.99 1555
7564.81 1603
7565.64 1505
7566.46 1566
7567.28 1479
7568.10 1493
7568.92 1517
7569.74 1579
7570.56 1625
7571.38 1565
7572.21 1599
7573.03 1516
7573.85 1536
7574.67 1491
7575.49 1485
7576.31 1542
7577.13 1578
7577.96 1463
7578.78 1531
7579.60 1514
7580.42 1535
7581.24 1531
7582.07 1434
7582.89 1477
7583.71 1543
7584.53 1578
7585.35 1608
7586.18 1608
7587.00 1620
7587.82 1560
7588.64 1616
7589.46 1541
7590.29 1695
7591.11 1669
7591.93 1748
7592.75 1771
7593.58 1706
7594.40 1735
7595.22 1778
7596.04 1713
7596.87 1707
7597.69 1738
7598.51 1776
7599.34 1679
7600.16 1736
7600.98 1775
7601.80 1688
7602.63 1686
7603.45 1829
7604.27 1898
7605.10 2011
7605.92 1954
7606.74 2034
7607.57 2144
7608.39 2252
7609.21 2373
7610.04 2327
7610.86 2225
7611.68 2158
7612.51 2193
7613.33 2276
7614.15 2088
7614.98 2035
7615.80 1964
7616.62 1970
7617.45 1999
7618.27 1888
7619.10 2014
7619.92 2190
7620.74 2181
7621.57 2307
7622.39 2180
7623.22 2214
7624.04 2116
7624.86 2138
7625.69 2104
7626.51 1978
7627.34 1837
7628.16 1891
7628.99 1902
7629.81 1915
7630.64 1947
7631.46 2002
7632.28 2277
7633.11 2375
7633.93 2482
7634.76 2598
7635.58 2633
7636.41 2809
7637.23 2852
7638.06 2708
7638.88 2501
7639.71 2412
7640.53 2235
7641.36 2031
7642.18 1877
7643.01 1857
7643.83 1745
7644.66 1742
7645.48 1650
7646.31 1546
7647.14 1658
7647.96 1652
7648.79 1544
7649.61 1491
7650.44 1534
7651.26 1521
7652.09 1558
7652.91 1574
7653.74 1561
7654.57 1521
7655.39 1386
7656.22 1385
7657.04 1470
7657.87 1477
7658.70 1490
7659.52 1459
7660.35 1470
7661.17 1490
7662.00 1471
7662.83 1483
7663.65 1425
7664.48 1523
7665.31 1531
7666.13 1490
7666.96 1434
7667.79 1324
7668.61 1436
7669.44 1560
7670.27 1511
7671.09 1487
7671.92 1499
7672.75 1428
7673.57 1563
7674.40 1522
7675.23 1424
7676.05 1418
7676.88 1482
7677.71 1502
7678.53 1447
7679.36 1312
7680.19 1371
7681.02 1417
7681.84 1320
7682.67 1353
7683.50 1402
7684.33 1418
7685.15 1402
7685.98 1387
7686.81 1302
7687.64 1386
7688.46 1411
7689.29 1421
7690.12 1555
7690.95 1437
7691.77 1453
7692.60 1413
7693.43 1397
7694.26 1355
7695.09 1401
7695.91 1428
7696.74 1494
7697.57 1445
7698.40 1461
7699.23 1467
7700.06 1455
7700.88 1470
7701.71 1532
7702.54 1588
7703.37 1584
7704.20 1535
7705.03 1586
7705.85 1503
7706.68 1507
7707.51 1448
7708.34 1439
7709.17 1466
7710.00 1454
7710.83 1382
7711.66 1371
7712.48 1355
7713.31 1350
7714.14 1339
7714.97 1382
7715.80 1315
7716.63 1357
7717.46 1345
7718.29 1284
7719.12 1266
7719.95 1410
7720.78 1439
7721.61 1370
7722.44 1323
7723.27 1295
7724.09 1288
7724.92 1205
7725.75 1275
7726.58 1265
7727.41 1270
7728.24 1285
7729.07 1333
7729.90 1405
7730.73 1286
7731.56 1236
7732.39 1270
7733.22 1285
7734.05 1309
7734.88 1343
7735.71 1352
7736.54 1317
7737.37 1336
7738.20 1278
7739.03 1334
7739.86 1150
7740.70 1218
7741.53 1294
7742.36 1335
7743.19 1257
7744.02 1270
7744.85 1266
7745.68 1283
7746.51 1329
7747.34 1336
7748.17 1262
7749.00 1324
7749.83 1380
7750.66 1455
7751.50 1520
7752.33 1587
7753.16 1707
7753.99 1632
7754.82 1533
7755.65 1488
7756.48 1538
7757.31 1406
7758.15 1356
7758.98 1229
7759.81 1323
7760.64 1434
7761.47 1319
7762.30 1283
7763.13 1262
7763.97 1259
7764.80 1359
7765.63 1381
7766.46 1362
7767.29 1315
7768.13 1329
7768.96 1337
7769.79 1333
7770.62 1323
7771.45 1252
7772.29 1359
7773.12 1217
7773.95 1273
7774.78 1253
7775.62 1300
7776.45 1235
7777.28 1315
7778.11 1282
7778.95 1291
7779.78 1321
7780.61 1269
7781.44 1287
7782.28 1286
7783.11 1280
7783.94 1277
7784.77 1213
7785.61 1381
7786.44 1350
7787.27 1288
7788.11 1348
7788.94 1403
7789.77 1353
7790.61 1307
7791.44 1343
7792.27 1373
7793.10 1455
7793.94 1359
7794.77 1343
7795.60 1340
7796.44 1247
7797.27 1429
7798.11 1378
7798.94 1369
7799.77 1395
7800.61 1326
7801.44 1286
7802.27 1294
7803.11 1368
7803.94 1385
7804.78 1322
7805.61 1362
7806.44 1453
7807.28 1406
7808.11 1450
7808.95 1355
7809.78 1408
7810.61 1404
7811.45 1416
7812.28 1487
7813.12 1491
7813.95 1409
7814.79 1493
7815.62 1471
7816.45 1594
7817.29 1674
7818.12 1708
7818.96 1641
7819.79 1710
7820.63 1753
7821.46 1671
7822.30 1656
7823.13 1662
7823.97 1656
7824.80 1608
7825.64 1582
7826.47 1672
7827.31 1585
7828.14 1589
7828.98 1671
7829.81 1755
7830.65 1729
7831.48 1845
7832.32 1718
7833.15 1700
7833.99 1754
7834.83 1747
7835.66 1694
7836.50 1545
7837.33 1686
7838.17 1708
7839.00 1782
7839.84 1852
7840.68 1756
7841.51 1748
7842.35 1859
7843.18 1867
7844.02 1769
7844.86 1844
7845.69 1875
7846.53 1797
7847.36 1646
7848.20 1630
7849.04 1624
7849.87 1571
7850.71 1696
7851.55 1594
7852.38 1595
7853.22 1601
7854.05 1635
7854.89 1589
7855.73 1613
7856.56 1529
7857.40 1470
7858.24 1496
7859.08 1470
7859.91 1687
7860.75 1633
7861.59 1576
7862.42 1599
7863.26 1598
7864.10 1585
7864.93 1648
7865.77 1634
7866.61 1601
7867.45 1528
7868.28 1623
7869.12 1583
7869.96 1635
7870.80 1650
7871.63 1594
7872.47 1557
7873.31 1553
7874.15 1617
7874.98 1643
7875.82 1575
7876.66 1650
7877.50 1680
7878.33 1782
7879.17 1786
7880.01 1829
7880.85 1931
7881.69 1891
7882.52 1963
7883.36 1970
7884.20 1957
7885.04 1906
7885.88 1881
7886.71 1765
7887.55 1830
7888.39 1760
7889.23 1637
7890.07 1712
7890.91 1698
7891.75 1756
7892.58 1763
7893.42 1787
7894.26 1894
7895.10 1971
7895.94 2082
7896.78 1986
7897.62 1978
7898.46 1890
7899.29 1822
7900.13 1875
7900.97 1913
7901.81 2083
7902.65 2132
7903.49 2386
7904.33 2380
7905.17 2421
7906.01 2381
7906.85 2377
7907.69 2278
7908.53 2078
7909.37 2018
7910.21 1802
7911.04 1803
7911.88 1710
7912.72 1723
7913.56 1616
7914.40 1762
7915.24 1731
7916.08 1792
7916.92 1803
7917.76 1880
7918.60 1964
7919.44 2088
7920.28 2243
7921.12 2437
7921.96 2503
7922.80 2503
7923.64 2580
7924.48 2406
7925.32 2350
7926.16 2142
7927.01 2159
7927.85 1872
7928.69 1759
7929.53 1688
7930.37 1659
7931.21 1567
7932.05 1483
7932.89 1618
7933.73 1610
7934.57 1526
7935.41 1536
7936.25 1541
7937.09 1523
7937.93 1569
7938.78 1525
7939.62 1516
7940.46 1439
7941.30 1452
7942.14 1499
7942.98 1496
7943.82 1459
7944.66 1431
7945.51 1429
7946.35 1516
7947.19 1427
7948.03 1484
7948.87 1559
7949.71 1468
7950.56 1474
7951.40 1568
7952.24 1506
7953.08 1542
7953.92 1504
7954.76 1477
7955.61 1653
7956.45 1611
7957.29 1633
7958.13 1698
7958.97 1656
7959.82 1690
7960.66 1648
7961.50 1810
7962.34 1764
7963.19 1641
7964.03 1750
7964.87 1614
7965.71 1690
7966.56 1856
7967.40 1770
7968.24 1612
7969.08 1690
7969.93 1937
7970.77 2018
7971.61 2090
7972.45 2153
7973.30 2115
7974.14 1998
7974.98 1860
7975.83 1784
7976.67 1632
7977.51 1623
7978.36 1765
7979.20 1707
7980.04 1698
7980.89 1685
7981.73 1565
7982.57 1641
7983.42 1586
7984.26 1646
7985.10 1631
7985.95 1565
7986.79 1548
7987.63 1505
7988.48 1617
7989.32 1569
7990.16 1477
7991.01 1498
7991.85 1480
7992.70 1421
7993.54 1463
7994.38 1442
7995.23 1451
7996.07 1404
7996.92 1403
7997.76 1418
7998.60 1412
7999.45 1350
8000.29 1426
8001.14 1370
8001.98 1363
8002.83 1305
8003.67 1331
8004.52 1377
8005.36 1299
8006.20 1278
8007.05 1322
8007.89 1316
8008.74 1258
8009.58 1230
8010.43 1313
8011.27 1264
8012.12 1308
8012.96 1245
8013.81 1199
8014.65 1208
8015.50 1312
8016.34 1314
8017.19 1265
8018.03 1319
8018.88 1319
8019.72 1206
8020.57 1237
8021.42 1188
8022.26 1265
8023.11 1288
8023.95 1208
8024.80 1298
8025.64 1265
8026.49 1163
8027.33 1169
8028.18 1212
8029.03 1232
8029.87 1263
8030.72 1228
8031.56 1214
8032.41 1169
8033.26 1220
8034.10 1231
8034.95 1242
8035.79 1196
8036.64 1256
8037.49 1324
8038.33 1325
8039.18 1315
8040.03 1242
8040.87 1262
8041.72 1380
8042.57 1343
8043.41 1277
8044.26 1291
8045.11 1290
8045.95 1231
8046.80 1265
8047.65 1293
8048.49 1334
8049.34 1271
8050.19 1263
8051.03 1213
8051.88 1250
8052.73 1225
8053.58 1277
8054.42 1285
8055.27 1223
8056.12 1154
8056.96 1219
8057.81 1133
8058.66 1219
8059.51 1161
8060.35 1145
8061.20 1088
8062.05 1171
8062.90 1197
8063.74 1242
8064.59 1147
8065.44 1178
8066.29 1215
8067.14 1198
8067.98 1173
8068.83 1188
8069.68 1154
8070.53 1152
8071.38 1144
8072.22 1078
8073.07 1120
8073.92 1176
8074.77 1154
8075.62 1160
8076.46 1155
8077.31 1060
8078.16 1164
8079.01 1069
8079.86 1081
8080.71 1074
8081.56 1168
8082.40 1112
8083.25 1011
8084.10 1059
8084.95 1120
8085.80 1008
8086.65 1067
8087.50 1123
8088.35 1086
8089.19 1094
8090.04 1049
8090.89 1044
8091.74 1047
8092.59 1111
8093.44 1069
8094.29 1065
8095.14 1098
8095.99 1058
8096.84 1112
8097.69 1092
8098.54 1091
8099.39 1001
8100.24 1045
8101.09 1166
8101.94 1119
8102.79 1140
8103.63 1087
8104.48 1109
8105.33 1020
8106.18 1001
8107.03 1042
8107.88 1064
8108.73 1104
8109.58 1132
8110.43 1048
8111.28 1107
8112.14 1141
8112.99 1084
8113.84 1038
8114.69 1044
8115.54 1056
8116.39 1030
8117.24 1030
8118.09 1056
8118.94 1048
8119.79 1137
8120.64 1116
8121.49 1123
8122.34 1146
8123.19 1095
8124.04 1137
8124.89 1127
8125.74 1180
8126.60 1142
8127.45 1107
8128.30 1139
8129.15 1147
8130.00 1079
8130.85 1099
8131.70 1109
8132.55 1209
8133.40 1156
8134.26 1056
8135.11 1125
8135.96 1118
8136.81 1084
8137.66 1130
8138.51 1121
8139.37 1133
8140.22 1190
8141.07 1142
8141.92 1121
8142.77 1156
8143.62 1220
8144.48 1130
8145.33 1149
8146.18 1148
8147.03 1156
8147.88 1145
8148.74 1135
8149.59 1184
8150.44 1194
8151.29 1145
8152.15 1167
8153.00 1218
8153.85 1202
8154.70 1209
8155.56 1209
8156.41 1164
8157.26 1171
8158.11 1323
8158.97 1414
8159.82 1406
8160.67 1419
8161.52 1398
8162.38 1269
8163.23 1177
8164.08 1218
8164.94 1188
8165.79 1217
8166.64 1135
8167.49 1137
8168.35 1146
8169.20 1176
8170.05 1197
8170.91 1142
8171.76 1204
8172.61 1139
8173.47 1122
8174.32 1167
8175.17 1122
8176.03 1141
8176.88 1132
8177.74 1099
8178.59 1141
8179.44 1071
8180.30 1086
8181.15 1085
8182.00 1111
8182.86 1143
8183.71 1077
8184.57 996
8185.42 1032
8186.27 1020
8187.13 999
8187.98 1058
8188.84 1057
8189.69 1109
8190.55 1028
8191.40 998
8192.25 1038
8193.11 1123
8193.96 1045
8194.82 1073
8195.67 1047
8196.53 1036
8197.38 997
8198.24 1037
8199.09 1061
8199.95 1019
8200.80 1012
8201.66 1053
8202.51 1049
8203.37 1061
8204.22 1026
8205.08 1003
8205.93 1035
8206.79 1068
8207.64 997
8208.50 987
8209.35 1057
8210.21 1089
8211.06 1114
8211.92 1054
8212.77 987
8213.63 1061
8214.48 1074
8215.34 1011
8216.20 1131
8217.05 1130
8217.91 1124
8218.76 1177
8219.62 1136
8220.48 1120
8221.33 1061
8222.19 1028
8223.04 1031
8223.90 1080
8224.76 1187
8225.61 1222
8226.47 1236
8227.32 1179
8228.18 1192
8229.04 1239
8229.89 1200
8230.75 1123
8231.61 1117
8232.46 1139
8233.32 1154
8234.18 1141
8235.03 1151
8235.89 1129
8236.75 1053
8237.60 1028
8238.46 962
8239.32 974
8240.17 1097
8241.03 1103
8241.89 993
8242.74 1077
8243.60 1094
8244.46 1125
8245.32 1109
8246.17 1069
8247.03 1074
8247.89 1019
8248.74 1024
8249.60 1012
8250.46 1090
8251.32 1050
8252.17 1086
8253.03 1029
8253.89 1095
8254.75 1080
8255.60 1093
8256.46 1073
8257.32 1051
8258.18 1021
8259.04 1141
8259.89 1149
8260.75 1008
8261.61 1095
8262.47 1165
8263.33 1099
8264.18 1093
8265.04 1101
8265.90 1125
8266.76 1074
8267.62 1016
8268.48 1032
8269.33 1068
8270.19 1076
8271.05 1055
8271.91 1013
8272.77 985
8273.63 1063
8274.49 1093
8275.34 1171
8276.20 1145
8277.06 1044
8277.92 1009
8278.78 993
8279.64 1079
8280.50 1051
8281.36 1069
8282.22 1126
8283.08 1124
8283.93 1119
8284.79 1195
8285.65 1167
8286.51 1061
8287.37 1055
8288.23 1118
8289.09 1109
8289.95 1181
8290.81 1193
8291.67 1277
8292.53 1209
8293.39 1216
8294.25 1286
8295.11 1186
8295.97 1224
8296.83 1300
8297.69 1413
8298.55 1322
8299.41 1268
8300.27 1292
8301.13 1266
8301.99 1176
8302.85 1101
8303.71 1126
8304.57 1212
8305.43 1157
8306.29 1129
8307.15 1193
8308.01 1204
8308.87 1191
8309.73 1270
8310.59 1160
8311.45 1221
8312.31 1144
8313.17 1155
8314.03 1164
8314.90 1144
8315.76 1102
8316.62 1144
8317.48 1162
8318.34 1089
8319.20 1146
8320.06 1172
8320.92 1133
8321.78 1120
8322.64 1198
8323.51 1204
8324.37 1177
8325.23 1153
8326.09 1172
8326.95 1106
8327.81 1119
8328.67 1159
8329.54 1162
8330.40 1127
8331.26 1089
8332.12 1136
8332.98 1110
8333.84 1032
8334.71 1159
8335.57 1160
8336.43 1163
8337.29 1164
8338.15 1165
8339.02 1104
8339.88 1213
8340.74 1208
8341.60 1141
8342.46 1165
8343.33 1179
8344.19 1221
8345.05 1212
8345.91 1199
8346.78 1120
8347.64 1194
8348.50 1214
8349.36 1269
8350.23 1276
8351.09 1128
8351.95 1140
8352.81 1213
8353.68 1150
8354.54 1176
8355.40 1155
8356.27 1184
8357.13 1193
8357.99 1223
8358.86 1193
8359.72 1226
8360.58 1216
8361.44 1218
8362.31 1205
8363.17 1252
8364.03 1238
8364.90 1305
8365.76 1228
8366.63 1180
8367.49 1176
8368.35 1285
8369.22 1305
8370.08 1238
8370.94 1242
8371.81 1319
8372.67 1235
8373.53 1295
8374.40 1271
8375.26 1299
8376.13 1270
8376.99 1247
8377.85 1298
8378.72 1320
8379.58 1396
8380.45 1315
8381.31 1326
8382.18 1244
8383.04 1301
8383.90 1336
8384.77 1336
8385.63 1333
8386.50 1378
8387.36 1363
8388.23 1469
8389.09 1459
8389.96 1487
8390.82 1427
8391.69 1475
8392.55 1357
8393.42 1464
8394.28 1494
8395.15 1485
8396.01 1405
8396.88 1373
8397.74 1417
8398.61 1372
8399.47 1430
8400.34 1405
8401.20 1481
8402.07 1425
8402.93 1466
8403.80 1522
8404.66 1543
8405.53 1508
8406.39 1476
8407.26 1486
8408.12 1544
8408.99 1501
8409.86 1546
8410.72 1586
8411.59 1586
8412.45 1615
8413.32 1546
8414.19 1608
8415.05 1626
8415.92 1653
8416.78 1594
8417.65 1585
8418.52 1614
8419.38 1705
8420.25 1699
8421.11 1734
8421.98 1762
8422.85 1747
8423.71 1746
8424.58 1701
8425.45 1799
8426.31 1724
8427.18 1804
8428.05 1938
8428.91 1846
8429.78 1931
8430.65 1982
8431.51 1965
8432.38 1943
8433.25 1968
8434.11 2152
8434.98 2210
8435.85 2133
8436.72 2127
8437.58 2127
8438.45 2118
8439.32 2179
8440.18 2279
8441.05 2342
8441.92 2415
8442.79 2382
8443.65 2410
8444.52 2542
8445.39 2816
8446.26 2842
8447.12 2956
8447.99 3137
8448.86 3073
8449.73 2956
8450.60 2844
8451.46 2901
8452.33 2955
8453.20 2870
8454.07 2908
8454.94 2996
8455.80 3125
8456.67 3292
8457.54 3529
8458.41 4183
8459.28 4630
8460.14 5251
8461.01 5613
8461.88 5851
8462.75 5852
8463.62 5517
8464.49 5154
8465.36 4874
8466.22 4456
8467.09 4033
8467.96 3885
8468.83 3815
8469.70 3749
8470.57 3954
8471.44 4475
8472.31 5337
8473.17 6415
8474.04 7534
8474.91 8029
8475.78 8221
8476.65 7972
8477.52 7490
8478.39 6693
8479.26 5682
8480.13 4843
8481.00 4161
8481.87 3552
8482.74 3152
8483.61 2798
8484.48 2661
8485.34 2609
8486.21 2490
8487.08 2393
8487.95 2329
8488.82 2354
8489.69 2419
8490.56 2430
8491.43 2351
8492.30 2443
8493.17 2412
8494.04 2267
8494.91 2310
8495.78 2205
8496.65 2117
8497.52 2109
8498.39 2202
8499.26 2188
8500.13 2102
8501.01 2192
8501.88 2227
8502.75 2317
8503.62 2186
8504.49 2169
8505.36 2142
8506.23 2075
8507.10 2041
8507.97 2061
8508.84 2145
8509.71 2205
8510.58 2266
8511.45 2228
8512.32 2373
8513.20 2385
8514.07 2506
8514.94 2469
8515.81 2486
8516.68 2247
8517.55 2253
8518.42 2281
8519.29 2107
8520.17 2088
8521.04 2016
8521.91 2025
8522.78 2154
8523.65 2033
8524.52 1961
8525.39 2074
8526.27 2178
8527.14 2166
8528.01 2013
8528.88 2129
8529.75 2118
8530.63 2089
8531.50 2196
8532.37 2212
8533.24 2317
8534.11 2404
8534.99 2447
8535.86 2395
8536.73 2390
8537.60 2458
8538.47 2474
8539.35 2459
8540.22 2421
8541.09 2384
8541.96 2386
8542.84 2379
8543.71 2304
8544.58 2322
8545.46 2257
8546.33 2224
8547.20 2173
8548.07 2144
8548.95 2137
8549.82 2256
8550.69 2213
8551.57 2316
8552.44 2245
8553.31 2239
8554.18 2307
8555.06 2236
8555.93 2328
8556.80 2441
8557.68 2588
8558.55 2562
8559.42 2626
8560.30 2501
8561.17 2523
8562.04 2356
8562.92 2297
8563.79 2205
8564.67 2093
8565.54 2041
8566.41 2034
8567.29 2013
8568.16 1930
8569.03 1870
8569.91 1837
8570.78 1863
8571.66 1804
8572.53 1818
8573.40 1723
8574.28 1768
8575.15 1809
8576.03 1822
8576.90 1883
8577.78 1768
8578.65 1818
8579.52 1807
8580.40 1777
8581.27 1668
8582.15 1709
8583.02 1677
8583.90 1717
8584.77 1641
8585.65 1663
8586.52 1669
8587.40 1703
8588.27 1841
8589.15 1749
8590.02 1588
8590.90 1710
8591.77 1734
8592.65 1740
8593.52 1827
8594.40 1654
8595.27 1725
8596.15 1816
8597.02 1757
8597.90 1690
8598.77 1671
8599.65 1746
8600.52 1748
8601.40 1700
8602.28 1732
8603.15 1764
8604.03 1725
8604.90 1801
8605.78 1804
8606.65 1787
8607.53 1810
8608.41 1828
8609.28 1743
8610.16 1820
8611.03 1813
8611.91 1780
8612.79 1721
8613.66 1685
8614.54 1700
8615.41 1773
8616.29 1811
8617.17 1832
8618.04 1820
8618.92 1870
8619.80 1937
8620.67 1885
8621.55 1910
8622.43 1987
8623.30 1958
8624.18 1974
8625.06 1904
8625.93 1979
8626.81 2027
8627.69 1972
8628.56 2044
8629.44 2058
8630.32 2022
8631.20 2007
8632.07 2045
8632.95 2077
8633.83 2134
8634.70 2164
8635.58 2212
8636.46 2249
8637.34 2224
8638.21 2231
8639.09 2248
8639.97 2253
8640.85 2288
8641.72 2168
8642.60 2235
8643.48 2340
8644.36 2425
8645.23 2417
8646.11 2441
8646.99 2458
8647.87 2496
8648.75 2410
8649.62 2387
8650.50 2479
8651.38 2494
8652.26 2550
8653.14 2638
8654.01 2750
8654.89 2693
8655.77 2662
8656.65 2603
8657.53 2668
8658.41 2797
8659.29 2760
8660.16 2716
8661.04 2754
8661.92 2661
8662.80 2768
8663.68 2730
8664.56 3006
8665.44 3042
8666.31 2882
8667.19 2873
8668.07 2938
8668.95 2824
8669.83 2836
8670.71 2713
8671.59 2873
8672.47 2976
8673.35 3156
8674.23 3309
8675.11 3635
8675.99 4127
8676.86 4609
8677.74 5292
8678.62 5845
8679.50 5988
8680.38 5953
8681.26 5946
8682.14 5572
8683.02 5148
8683.90 4711
8684.78 4263
8685.66 3973
8686.54 3617
8687.42 3430
8688.30 3251
8689.18 3251
8690.06 3347
8690.94 3316
8691.82 3541
8692.70 4002
8693.58 4382
8694.46 5230
8695.34 6228
8696.22 7135
8697.10 7807
8697.98 8271
8698.86 8243
8699.74 7541
8700.62 6693
8701.51 5924
8702.39 5188
8703.27 4312
8704.15 3877
8705.03 3396
8705.91 3229
8706.79 2926
8707.67 2712
8708.55 2626
8709.43 2522
8710.31 2500
8711.20 2340
8712.08 2251
8712.96 2267
8713.84 2224
8714.72 2286
8715.60 2302
8716.48 2240
8717.36 2071
8718.25 2240
8719.13 2193
8720.01 2110
8720.89 2075
8721.77 2027
8722.65 2093
8723.54 2120
8724.42 2200
8725.30 2212
8726.18 2215
8727.06 2133
8727.95 2036
8728.83 2058
8729.71 2054
8730.59 2047
8731.47 2029
8732.36 2173
8733.24 2323
8734.12 2361
8735.00 2275
8735.89 2346
8736.77 2431
8737.65 2306
8738.53 2208
8739.42 2150
8740.30 2104
8741.18 2049
8742.06 1979
8742.95 1885
8743.83 1929
8744.71 1855
8745.59 1852
8746.48 1858
8747.36 2006
8748.24 1968
8749.13 1909
8750.01 1888
8750.89 1847
8751.78 1876
8752.66 1909
8753.54 1897
8754.43 1952
8755.31 1995
8756.19 1848
8757.08 1848
8757.96 2006
8758.84 1964
8759.73 1952
8760.61 2027
8761.49 2124
8762.38 2103
8763.26 2094
8764.15 2162
8765.03 2047
8765.91 2005
8766.80 1913
8767.68 1959
8768.57 1983
8769.45 2110
8770.33 2117
8771.22 2054
8772.10 1954
8772.99 1973
8773.87 2015
8774.75 1972
8775.64 1998
8776.52 1922
8777.41 1905
8778.29 1970
8779.18 1907
8780.06 1790
8780.95 1830
8781.83 1816
8782.72 1779
8783.60 1723
8784.49 1658
8785.37 1691
8786.26 1672
8787.14 1725
8788.03 1733
8788.91 1629
8789.80 1689
8790.68 1659
8791.57 1627
8792.45 1659
8793.34 1703
8794.22 1658
8795.11 1691
8795.99 1643
8796.88 1649
8797.76 1771
8798.65 1774
8799.53 1681
8800.42 1581
8801.31 1597
8802.19 1584
8803.08 1612
8803.96 1566
8804.85 1600
8805.74 1626
8806.62 1585
8807.51 1558
8808.39 1580
8809.28 1547
8810.17 1580
8811.05 1526
8811.94 1529
8812.82 1453
8813.71 1433
8814.60 1545
8815.48 1474
8816.37 1438
8817.26 1427
8818.14 1495
8819.03 1402
8819.92 1354
8820.80 1371
8821.69 1337
8822.58 1421
8823.46 1414
8824.35 1395
8825.24 1388
8826.12 1399
8827.01 1378
8827.90 1381
8828.78 1407
8829.67 1394
8830.56 1278
8831.45 1324
8832.33 1393
8833.22 1377
8834.11 1271
8835.00 1283
8835.88 1346
8836.77 1301
8837.66 1399
8838.55 1293
8839.43 1334
8840.32 1304
8841.21 1345
8842.10 1268
8842.98 1265
8843.87 1326
8844.76 1266
8845.65 1294
8846.54 1329
8847.42 1326
8848.31 1244
8849.20 1241
8850.09 1245
8850.98 1228
8851.86 1276
8852.75 1260
8853.64 1247
8854.53 1289
8855.42 1247
8856.31 1169
8857.19 1230
8858.08 1123
8858.97 1099
8859.86 1060
8860.75 1058
8861.64 1095
8862.53 1131
8863.42 1122
8864.30 1098
8865.19 1157
8866.08 1198
8866.97 1252
8867.86 1134
8868.75 1118
8869.64 1163
8870.53 1159
8871.42 1169
8872.31 1159
8873.20 1136
8874.08 1144
8874.97 1138
8875.86 1100
8876.75 1126
8877.64 1147
8878.53 1129
8879.42 1131
8880.31 1153
8881.20 1077
8882.09 1064
8882.98 1099
8883.87 1083
8884.76 1092
8885.65 1065
8886.54 1126
8887.43 1096
8888.32 1099
8889.21 1125
8890.10 1073
8890.99 1078
8891.88 1098
8892.77 1091
8893.66 1064
8894.55 1099
8895.44 1109
8896.33 1010
8897.22 1022
8898.11 973
8899.00 973
8899.90 1067
8900.79 1031
8901.68 1004
8902.57 1015
8903.46 1036
8904.35 1054
8905.24 1036
8906.13 1024
8907.02 1062
8907.91 988
8908.80 962
8909.70 982
8910.59 1080
8911.48 1047
8912.37 1016
8913.26 992
8914.15 1007
8915.04 995
8915.93 940
8916.83 1005
8917.72 1019
8918.61 1049
8919.50 1088
8920.39 1061
8921.28 1011
8922.18 1016
8923.07 974
8923.96 1008
8924.85 987
8925.74 946
8926.64 950
8927.53 928
8928.42 955
8929.31 966
8930.20 937
8931.10 951
8931.99 960
8932.88 965
8933.77 956
8934.67 935
8935.56 950
8936.45 913
8937.34 922
8938.24 961
8939.13 939
8940.02 952
8940.91 946
8941.81 871
8942.70 858
8943.59 935
8944.49 924
8945.38 897
8946.27 911
8947.16 949
8948.06 924
8948.95 882
8949.84 912
8950.74 989
8951.63 947
8952.52 941
8953.42 992
8954.31 866
8955.20 862
8956.10 914
8956.99 912
8957.88 919
8958.78 927
8959.67 937
8960.56 976
8961.46 869
8962.35 892
8963.25 923
8964.14 921
8965.03 892
8965.93 852
8966.82 920
8967.72 972
8968.61 911
8969.50 941
8970.40 945
8971.29 957
8972.19 968
8973.08 976
8973.98 997
8974.87 939
8975.76 985
8976.66 937
8977.55 955
8978.45 948
8979.34 960
8980.24 950
8981.13 918
8982.03 934
8982.92 895
8983.82 971
8984.71 938
8985.61 951
8986.50 934
8987.40 919
8988.29 902
8989.19 930
8990.08 930
8990.98 877
8991.87 879
8992.77 832
8993.66 893
8994.56 898
8995.45 908
8996.35 875
8997.24 893
8998.14 854
8999.04 918
8999.93 857
9000.83 879
9001.72 924
9002.62 907
9003.51 848
9004.41 911
9005.31 884
9006.20 917
9007.10 916
9007.99 898
9008.89 878
9009.79 857
9010.68 890
9011.58 880
9012.48 852
9013.37 864
9014.27 869
9015.16 894
9016.06 888
9016.96 859
9017.85 851
9018.75 888
9019.65 794
9020.54 897
9021.44 876
9022.34 837
9023.23 826
9024.13 861
9025.03 868
9025.93 836
9026.82 825
9027.72 800
9028.62 767
9029.51 796
9030.41 832
9031.31 848
9032.21 824
9033.10 897
9034.00 853
9034.90 828
9035.79 800
9036.69 812
9037.59 786
9038.49 831
9039.38 861
9040.28 906
9041.18 865
9042.08 789
9042.98 832
9043.87 808
9044.77 832
9045.67 832
9046.57 812
9047.47 883
9048.36 877
9049.26 826
9050.16 847
9051.06 866
9051.96 837
9052.85 889
9053.75 805
9054.65 878
9055.55 820
9056.45 878
9057.35 907
9058.25 880
9059.14 898
9060.04 846
9060.94 927
9061.84 860
9062.74 898
9063.64 897
9064.54 955
9065.44 914
9066.33 862
9067.23 880
9068.13 903
9069.03 852
9069.93 844
9070.83 795
9071.73 835
9072.63 865
9073.53 988
9074.43 960
9075.33 889
9076.23 848
9077.13 893
9078.03 914
9078.92 852
9079.82 868
9080.72 869
9081.62 896
9082.52 846
9083.42 845
9084.32 852
9085.22 844
9086.12 854
9087.02 830
9087.92 864
9088.82 868
9089.72 935
9090.62 859
9091.52 856
9092.42 936
9093.32 915
9094.22 948
9095.12 926
9096.03 964
9096.93 926
9097.83 830
9098.73 903
9099.63 946
9100.53 970
9101.43 936
9102.33 916
9103.23 881
9104.13 916
9105.03 904
9105.93 863
9106.83 852
9107.74 885
9108.64 837
9109.54 881
9110.44 855
9111.34 835
9112.24 844
9113.14 850
9114.04 880
9114.94 925
9115.85 864
9116.75 912
9117.65 927
9118.55 881
9119.45 817
9120.35 795
9121.26 862
9122.16 868
9123.06 838
9123.96 872
9124.86 823
9125.77 822
9126.67 838
9127.57 837
9128.47 832
9129.37 867
9130.28 789
9131.18 815
9132.08 854
9132.98 835
9133.88 860
9134.79 825
9135.69 865
9136.59 833
9137.49 811
9138.40 821
9139.30 874
9140.20 857
9141.10 822
9142.01 830
9142.91 866
9143.81 821
9144.72 832
9145.62 848
9146.52 851
9147.42 867
9148.33 908
9149.23 856
9150.13 835
9151.04 828
9151.94 822
9152.84 775
9153.75 798
9154.65 864
9155.55 814
9156.46 798
9157.36 807
9158.26 826
9159.17 811
9160.07 783
9160.97 836
9161.88 791
9162.78 852
9163.69 856
9164.59 868
9165.49 829
9166.40 798
9167.30 847
9168.21 814
9169.11 781
9170.01 859
9170.92 923
9171.82 825
9172.73 809
9173.63 812
9174.53 861
9175.44 860
9176.34 857
9177.25 806
9178.15 873
9179.06 883
9179.96 917
9180.87 858
9181.77 871
9182.68 894
9183.58 905
9184.49 872
9185.39 868
9186.30 833
9187.20 888
9188.11 858
9189.01 846
9189.92 910
9190.82 885
9191.73 841
9192.63 870
9193.54 869
9194.44 847
9195.35 847
9196.25 826
9197.16 797
9198.06 839
9198.97 874
9199.87 891
9200.78 877
9201.69 912
9202.59 907
9203.50 936
9204.40 940
9205.31 997
9206.21 988
9207.12 1042
9208.03 1003
9208.93 979
9209.84 891
9210.74 876
9211.65 863
9212.56 957
9213.46 913
9214.37 830
9215.28 891
9216.18 919
9217.09 875
9218.00 845
9218.90 919
9219.81 978
9220.72 994
9221.62 993
9222.53 922
9223.44 931
9224.34 926
9225.25 918
9226.16 945
9227.06 962
9227.97 838
9228.88 811
9229.78 831
9230.69 883
9231.60 852
9232.51 841
9233.41 842
9234.32 784
9235.23 819
9236.13 753
9237.04 796
9237.95 873
9238.86 877
9239.76 859
9240.67 920
9241.58 842
9242.49 777
9243.39 842
9244.30 842
9245.21 834
9246.12 821
9247.03 838
9247.93 828
9248.84 767
9249.75 772
9250.66 859
9251.57 830
9252.47 835
9253.38 810
9254.29 897
9255.20 788
9256.11 840
9257.02 817
9257.92 748
9258.83 757
9259.74 798
9260.65 831
9261.56 847
9262.47 833
9263.38 804
9264.28 807
9265.19 888
9266.10 906
9267.01 787
9267.92 751
9268.83 768
9269.74 792
9270.65 812
9271.56 836
9272.47 793
9273.37 847
9274.28 843
9275.19 803
9276.10 828
9277.01 781
9277.92 820
9278.83 852
9279.74 833
9280.65 827
9281.56 788
9282.47 840
9283.38 848
9284.29 772
9285.20 796
9286.11 811
9287.02 810
9287.93 788
9288.84 795
9289.75 777
9290.66 906
9291.57 876
9292.48 810
9293.39 782
9294.30 805
9295.21 784
9296.12 828
9297.03 887
9297.94 860
9298.85 878
9299.76 834
9300.67 859
9301.58 890
9302.49 842
9303.40 874
9304.31 863
9305.23 893
9306.14 837
9307.05 918
9307.96 889
9308.87 855
9309.78 880
9310.69 907
9311.60 964
9312.51 918
9313.42 956
9314.34 962
9315.25 910
9316.16 864
9317.07 896
9317.98 963
9318.89 915
9319.80 884
9320.72 853
9321.63 825
9322.54 924
9323.45 837
9324.36 821
9325.27 819
9326.19 814
9327.10 792
9328.01 819
9328.92 865
9329.83 846
9330.74 902
9331.66 857
9332.57 835
9333.48 852
9334.39 854
9335.31 817
9336.22 811
9337.13 757
9338.04 829
9338.96 816
9339.87 841
9340.78 842
9341.69 750
9342.61 823
9343.52 838
9344.43 839
9345.34 791
9346.26 850
9347.17 897
9348.08 901
9348.99 839
9349.91 805
9350.82 831
9351.73 868
9352.65 914
9353.56 896
9354.47 889
9355.39 894
9356.30 833
9357.21 818
9358.13 787
9359.04 802
9359.95 854
9360.87 820
9361.78 833
9362.69 795
9363.61 823
9364.52 841
9365.43 827
9366.35 798
9367.26 752
9368.18 745
9369.09 839
9370.00 821
9370.92 766
9371.83 766
9372.75 851
9373.66 880
9374.57 814
9375.49 734
9376.40 837
9377.32 833
9378.23 819
9379.15 905
9380.06 867
9380.97 874
9381.89 909
9382.80 806
9383.72 871
9384.63 831
9385.55 912
9386.46 868
9387.38 882
9388.29 866
9389.21 835
9390.12 838
9391.04 898
9391.95 906
9392.87 864
9393.78 861
9394.70 972
9395.61 951
9396.53 958
9397.44 1003
9398.36 954
9399.27 995
9400.19 955
9401.10 883
9402.02 896
9402.94 910
9403.85 951
9404.77 957
9405.68 835
9406.60 855
9407.51 839
9408.43 816
9409.35 824
9410.26 845
9411.18 901
9412.09 900
9413.01 872
9413.93 855
9414.84 889
9415.76 902
9416.67 899
9417.59 948
9418.51 860
9419.42 854
9420.34 885
9421.26 816
9422.17 845
9423.09 845
9424.01 832
9424.92 853
9425.84 783
9426.76 903
9427.67 845
9428.59 778
9429.51 839
9430.42 855
9431.34 801
9432.26 868
9433.17 900
9434.09 862
9435.01 892
9435.93 858
9436.84 859
9437.76 874
9438.68 883
9439.59 904
9440.51 932
9441.43 905
9442.35 836
9443.26 984
9444.18 939
9445.10 920
9446.02 894
9446.93 884
9447.85 893
9448.77 948
9449.69 902
9450.61 927
9451.52 891
9452.44 958
9453.36 957
9454.28 944
9455.20 993
9456.11 1068
9457.03 1057
9457.95 1055
9458.87 1139
9459.79 1156
9460.71 1162
9461.62 1113
9462.54 1015
9463.46 969
9464.38 1008
9465.30 989
9466.22 887
9467.14 902
9468.05 937
9468.97 937
9469.89 934
9470.81 888
9471.73 895
9472.65 886
9473.57 865
9474.49 900
9475.41 949
9476.32 922
9477.24 890
9478.16 909
9479.08 860
9480.00 915
9480.92 896
9481.84 918
9482.76 959
9483.68 940
9484.60 921
9485.52 904
9486.44 951
9487.36 959
9488.28 962
9489.20 901
9490.12 951
9491.04 987
9491.96 957
9492.88 902
9493.80 931
9494.72 925
9495.64 957
9496.56 906
9497.48 898
9498.40 887
9499.32 910
9500.24 913
9501.16 885
9502.08 883
9503.00 830
9503.92 861
9504.84 882
9505.76 914
9506.68 927
9507.60 996
9508.52 967
9509.44 960
9510.36 925
9511.28 922
9512.21 909
9513.13 954
9514.05 883
9514.97 928
9515.89 1008
9516.81 941
9517.73 988
9518.65 1009
9519.57 962
9520.50 1000
9521.42 1052
9522.34 1010
9523.26 1120
9524.18 1009
9525.10 989
9526.02 1010
9526.95 999
9527.87 1046
9528.79 1020
9529.71 1032
9530.63 1033
9531.55 1036
9532.48 1187
9533.40 1154
9534.32 1182
9535.24 1221
9536.16 1305
9537.09 1348
9538.01 1363
9538.93 1386
9539.85 1436
9540.77 1329
9541.70 1314
9542.62 1298
9543.54 1228
9544.46 1269
9545.39 1212
9546.31 1214
9547.23 1182
9548.15 1083
9549.08 1135
9550.00 1161
9550.92 1027
9551.85 1008
9552.77 981
9553.69 1011
9554.61 1058
9555.54 1110
9556.46 1079
9557.38 1022
9558.31 1029
9559.23 1004
9560.15 1066
9561.08 1023
9562.00 1001
9562.92 1069
9563.85 1042
9564.77 1038
9565.69 1032
9566.62 1050
9567.54 1046
9568.46 1008
9569.39 1051
9570.31 1037
9571.23 1023
9572.16 1039
9573.08 1067
9574.01 1131
9574.93 1108
9575.85 1046
9576.78 1016
9577.70 1099
9578.63 1028
9579.55 1022
9580.47 1063
9581.40 1020
9582.32 1056
9583.25 1022
9584.17 1115
9585.10 1063
9586.02 1027
9586.94 1067
9587.87 1055
9588.79 1086
9589.72 1180
9590.64 1121
9591.57 1017
9592.49 1066
9593.42 1077
9594.34 1087
9595.27 1080
9596.19 1053
9597.12 1084
9598.04 1114
9598.97 1139
9599.89 1137
9600.82 1168
9601.74 1196
9602.67 1188
9603.59 1155
9604.52 1087
9605.44 1152
9606.37 1136
9607.29 1180
9608.22 1154
9609.15 1089
9610.07 1169
9611.00 1254
9611.92 1142
9612.85 1223
9613.77 1288
9614.70 1283
9615.63 1265
9616.55 1184
9617.48 1207
9618.40 1271
9619.33 1313
9620.26 1286
9621.18 1304
9622.11 1272
9623.03 1226
9623.96 1277
9624.89 1306
9625.81 1300
9626.74 1304
9627.67 1258
9628.59 1226
9629.52 1236
9630.45 1255
9631.37 1311
9632.30 1333
9633.23 1345
9634.15 1350
9635.08 1373
9636.01 1438
9636.93 1381
9637.86 1486
9638.79 1448
9639.71 1470
9640.64 1456
9641.57 1468
9642.50 1558
9643.42 1539
9644.35 1508
9645.28 1522
9646.21 1547
9647.13 1583
9648.06 1458
9648.99 1590
9649.92 1611
9650.84 1621
9651.77 1714
9652.70 1704
9653.63 1692
9654.55 1746
9655.48 1783
9656.41 1738
9657.34 1722
9658.26 1748
9659.19 1776
9660.12 1769
9661.05 1764
9661.98 1739
9662.91 1767
9663.83 1743
9664.76 1690
9665.69 1686
9666.62 1686
9667.55 1696
9668.48 1729
9669.40 1727
9670.33 1766
9671.26 1775
9672.19 1847
9673.12 1939
9674.05 1821
9674.98 1850
9675.90 1898
9676.83 1902
9677.76 1892
9678.69 1807
9679.62 1862
9680.55 1873
9681.48 1925
9682.41 1895
9683.34 1928
9684.27 1846
9685.19 1834
9686.12 1995
9687.05 1985
9687.98 2020
9688.91 2007
9689.84 2022
9690.77 2085
9691.70 2194
9692.63 2230
9693.56 2138
9694.49 2046
9695.42 2219
9696.35 2224
9697.28 2243
9698.21 2246
9699.14 2285
9700.07 2299
9701.00 2416
9701.93 2644
9702.86 2703
9703.79 2807
9704.72 2964
9705.65 2929
9706.58 2962
9707.51 2847
9708.44 2664
9709.37 2483
9710.30 2396
9711.23 2326
9712.16 2202
9713.09 2075
9714.02 2208
9714.95 2292
9715.88 2252
9716.82 2366
9717.75 2450
9718.68 2384
9719.61 2548
9720.54 2577
9721.47 2534
9722.40 2620
9723.33 2531
9724.26 2378
9725.19 2308
9726.13 2236
9727.06 2240
9727.99 2077
9728.92 2003
9729.85 2016
9730.78 1961
9731.71 1943
9732.64 2011
9733.58 1911
9734.51 2031
9735.44 2096
9736.37 2128
9737.30 2085
9738.23 2150
9739.17 2086
9740.10 2199
9741.03 2174
9741.96 2201
9742.89 2147
9743.83 1915
9744.76 1868
9745.69 1927
9746.62 1903
9747.55 1815
9748.49 1785
9749.42 1799
9750.35 1755
9751.28 1724
9752.22 1752
9753.15 1700
9754.08 1660
9755.01 1657
9755.95 1625
9756.88 1549
9757.81 1578
9758.75 1661
9759.68 1567
9760.61 1578
9761.54 1643
9762.48 1589
9763.41 1652
9764.34 1604
9765.28 1604
9766.21 1645
9767.14 1671
9768.08 1618
9769.01 1648
9769.94 1648
9770.88 1613
9771.81 1655
9772.74 1686
9773.68 1620
9774.61 1586
9775.54 1549
9776.48 1625
9777.41 1566
9778.34 1614
9779.28 1690
9780.21 1700
9781.14 1728
9782.08 1760
9783.01 1833
9783.95 1832
9784.88 1883
9785.81 1963
9786.75 1914
9787.68 1954
9788.62 1924
9789.55 1929
9790.49 1814
9791.42 1797
9792.35 1735
9793.29 1683
9794.22 1573
9795.16 1553
9796.09 1521
9797.03 1501
9797.96 1468
9798.90 1466
9799.83 1533
9800.77 1569
9801.70 1533
9802.64 1635
9803.57 1604
9804.51 1613
9805.44 1683
9806.38 1697
9807.31 1535
9808.25 1512
9809.18 1497
9810.12 1443
9811.05 1351
9811.99 1404
9812.92 1293
9813.86 1245
9814.79 1400
9815.73 1408
9816.66 1246
9817.60 1238
9818.54 1281
9819.47 1341
9820.41 1312
9821.34 1328
9822.28 1289
9823.21 1258
9824.15 1297
9825.09 1271
9826.02 1291
9826.96 1312
9827.89 1295
9828.83 1199
9829.77 1147
9830.70 1147
9831.64 1194
9832.57 1250
9833.51 1264
9834.45 1236
9835.38 1183
9836.32 1249
9837.26 1180
9838.19 1195
9839.13 1214
9840.07 1140
9841.00 1201
9841.94 1208
9842.88 1247
9843.81 1215
9844.75 1185
9845.69 1258
9846.62 1233
9847.56 1196
9848.50 1238
9849.44 1244
9850.37 1184
9851.31 1131
9852.25 1151
9853.18 1154
9854.12 1226
9855.06 1193
9856.00 1174
9856.93 1178
9857.87 1201
9858.81 1142
9859.75 1225
9860.68 1238
9861.62 1242
9862.56 1240
9863.50 1245
9864.44 1280
9865.37 1180
9866.31 1271
9867.25 1275
9868.19 1264
9869.13 1244
9870.06 1173
9871.00 1151
9871.94 1183
9872.88 1110
9873.82 1106
9874.75 1127
9875.69 1165
9876.63 1177
9877.57 1137
9878.51 1108
9879.45 1159
9880.39 1164
9881.32 1095
9882.26 1147
9883.20 1165
9884.14 1161
9885.08 1166
9886.02 1137
9886.96 1080
9887.90 1071
9888.83 1092
9889.77 1069
9890.71 1081
9891.65 1067
9892.59 1000
9893.53 1078
9894.47 1060
9895.41 1015
9896.35 1040
9897.29 996
9898.23 1107
9899.17 1057
9900.11 1026
9901.05 1037
9901.99 1001
9902.92 982
9903.86 1043
9904.80 986
9905.74 1060
9906.68 1016
9907.62 963
9908.56 1060
9909.50 1000
9910.44 973
9911.38 987
9912.32 955
9913.26 1037
9914.20 1013
9915.14 1081
9916.08 1007
9917.02 1018
9917.97 1091
9918.91 1059
9919.85 1071
9920.79 1041
9921.73 1035
9922.67 993
9923.61 1025
9924.55 1037
9925.49 1070
9926.43 1120
9927.37 1138
9928.31 1176
9929.25 1187
9930.19 1283
9931.13 1347
9932.08 1319
9933.02 1332
9933.96 1343
9934.90 1304
9935.84 1341
9936.78 1327
9937.72 1256
9938.66 1182
9939.61 1099
9940.55 1105
9941.49 1072
9942.43 1054
9943.37 976
9944.31 973
9945.26 1019
9946.20 1038
9947.14 1044
9948.08 1021
9949.02 991
9949.96 985
9950.91 1031
9951.85 1046
9952.79 982
9953.73 1013
9954.67 1046
9955.62 1087
9956.56 1067
9957.50 985
9958.44 1028
9959.39 1029
9960.33 1030
9961.27 1037
9962.21 1065
9963.16 1051
9964.10 1047
9965.04 1024
9965.98 1048
9966.93 1075
9967.87 966
9968.81 988
9969.75 1012
9970.70 1041
9971.64 990
9972.58 1017
9973.53 1002
9974.47 967
9975.41 921
9976.36 986
9977.30 1001
9978.24 946
9979.18 906
9980.13 910
9981.07 916
9982.01 948
9982.96 989
9983.90 891
9984.85 836
9985.79 867
9986.73 908
9987.68 876
9988.62 852
9989.56 863
9990.51 890
9991.45 875
9992.40 886
9993.34 922
9994.28 935
9995.23 903
9996.17 869
9997.12 821
9998.06 891
9999.00 892
9999.95 910
10000.89 935
10001.84 910
10002.78 927
10003.73 879
10004.67 900
10005.61 853
10006.56 905
10007.50 882
10008.45 847
10009.39 849
10010.34 879
10011.28 869
10012.23 864
10013.17 844
10014.12 848
10015.06 835
10016.01 827
10016.95 867
10017.90 883
10018.84 860
10019.79 813
10020.73 853
10021.68 887
10022.62 813
10023.57 851
10024.51 912
10025.46 873
10026.41 889
10027.35 902
10028.30 848
10029.24 808
10030.19 879
10031.13 804
10032.08 814
10033.03 844
10033.97 850
10034.92 867
10035.86 875
10036.81 858
10037.76 855
10038.70 843
10039.65 843
10040.59 847
10041.54 856
10042.49 853
10043.43 834
10044.38 836
10045.33 806
10046.27 805
10047.22 778
10048.16 780
10049.11 821
10050.06 815
10051.00 832
10051.95 804
10052.90 785
10053.84 790
10054.79 777
10055.74 839
10056.69 817
10057.63 765
10058.58 808
10059.53 808
10060.47 808
10061.42 823
10062.37 838
10063.32 805
10064.26 754
10065.21 794
10066.16 775
10067.10 807
10068.05 825
10069.00 798
10069.95 745
10070.89 860
10071.84 821
10072.79 812
10073.74 799
10074.69 810
10075.63 853
10076.58 814
10077.53 801
10078.48 786
10079.43 825
10080.37 781
10081.32 855
10082.27 832
10083.22 756
10084.17 784
10085.11 775
10086.06 782
10087.01 851
10087.96 801
10088.91 844
10089.86 850
10090.81 760
10091.75 763
10092.70 769
10093.65 791
10094.60 761
10095.55 798
10096.50 756
10097.45 748
10098.40 751
10099.34 812
10100.29 806
10101.24 794
10102.19 748
10103.14 799
10104.09 823
10105.04 782
10105.99 772
10106.94 755
10107.89 798
10108.84 813
10109.79 783
10110.73 809
10111.68 729
10112.63 801
10113.58 776
10114.53 802
10115.48 785
10116.43 749
10117.38 763
10118.33 761
10119.28 800
10120.23 765
10121.18 765
10122.13 849
10123.08 769
10124.03 830
10124.98 703
10125.93 811
10126.88 852
10127.83 821
10128.78 760
10129.73 799
10130.68 820
10131.64 820
10132.59 826
10133.54 747
10134.49 801
10135.44 834
10136.39 859
10137.34 813
10138.29 809
10139.24 841
10140.19 830
10141.14 770
10142.09 825
10143.04 760
10144.00 816
10144.95 846
10145.90 851
10146.85 832
10147.80 851
10148.75 845
10149.70 797
10150.65 807
10151.61 798
10152.56 850
10153.51 846
10154.46 877
10155.41 839
10156.36 834
10157.31 824
10158.27 833
10159.22 790
10160.17 817
10161.12 847
10162.07 827
10163.03 838
10163.98 803
10164.93 863
10165.88 846
10166.83 830
10167.79 821
10168.74 847
10169.69 791
10170.64 875
10171.60 813
10172.55 858
10173.50 846
10174.45 895
10175.41 878
10176.36 914
10177.31 889
10178.26 901
10179.22 845
10180.17 851
10181.12 848
10182.07 896
10183.03 878
10183.98 900
10184.93 888
10185.89 943
10186.84 941
10187.79 926
10188.75 1032
10189.70 980
10190.65 920
10191.60 936
10192.56 983
10193.51 1006
10194.47 1008
10195.42 923
10196.37 980
10197.33 1000
10198.28 950
10199.23 942
10200.19 1015
10201.14 989
10202.09 952
10203.05 1022
10204.00 1018
10204.96 964
10205.91 1023
10206.86 1009
10207.82 1060
10208.77 1022
10209.73 1163
10210.68 1211
10211.63 1196
10212.59 1180
10213.54 1201
10214.50 1100
10215.45 1188
10216.41 1115
10217.36 1060
10218.32 1050
10219.27 1013
10220.22 973
10221.18 1016
10222.13 965
10223.09 1052
10224.04 1043
10225.00 976
10225.95 980
10226.91 970
10227.86 947
10228.82 989
10229.77 1008
10230.73 963
10231.68 984
10232.64 950
10233.59 917
10234.55 928
10235.50 963
10236.46 967
10237.42 983
10238.37 1048
10239.33 1058
10240.28 1148
10241.24 1062
10242.19 1163
10243.15 1170
10244.10 1179
10245.06 1121
10246.02 1047
10246.97 1048
10247.93 977
10248.88 971
10249.84 949
10250.80 955
10251.75 921
10252.71 912
10253.66 923
10254.62 891
10255.58 879
10256.53 856
10257.49 839
10258.45 794
10259.40 828
10260.36 849
10261.32 835
10262.27 835
10263.23 827
10264.19 812
10265.14 828
10266.10 790
10267.06 792
10268.01 836
10268.97 866
10269.93 883
10270.88 820
10271.84 790
10272.80 817
10273.76 804
10274.71 845
10275.67 839
10276.63 831
10277.58 866
10278.54 838
10279.50 825
10280.46 765
10281.41 794
10282.37 850
10283.33 875
10284.29 772
10285.24 795
10286.20 786
10287.16 803
10288.12 741
10289.08 787
10290.03 810
10290.99 771
10291.95 781
10292.91 743
10293.87 767
10294.82 787
10295.78 816
10296.74 817
10297.70 844
10298.66 842
10299.61 846
10300.57 847
10301.53 819
10302.49 839
10303.45 796
10304.41 780
10305.37 780
10306.32 792
10307.28 785
10308.24 783
10309.20 749
10310.16 777
10311.12 791
10312.08 733
10313.04 796
10314.00 734
10314.95 759
10315.91 783
10316.87 768
10317.83 757
10318.79 769
10319.75 778
10320.71 771
10321.67 841
10322.63 828
10323.59 759
10324.55 775
10325.51 735
10326.47 748
10327.43 776
10328.39 803
10329.35 791
10330.31 824
10331.27 829
10332.23 800
10333.19 791
10334.15 918
10335.11 926
10336.07 880
10337.03 891
10337.99 910
10338.95 897
10339.91 880
10340.87 810
10341.83 767
10342.79 725
10343.75 710
10344.71 779
10345.67 755
10346.63 737
10347.59 734
10348.55 773
10349.51 743
10350.47 685
10351.43 709
10352.39 718
10353.35 713
10354.31 841
10355.28 841
10356.24 763
10357.20 771
10358.16 783
10359.12 769
10360.08 733
10361.04 722
10362.00 723
10362.96 739
10363.93 714
10364.89 732
10365.85 735
10366.81 720
10367.77 675
10368.73 651
10369.69 674
10370.66 702
10371.62 696
10372.58 710
10373.54 728
10374.50 705
10375.47 764
10376.43 712
10377.39 748
10378.35 720
10379.31 731
10380.28 741
10381.24 741
10382.20 713
10383.16 756
10384.12 728
10385.09 711
10386.05 744
10387.01 743
10387.97 720
10388.94 706
10389.90 739
10390.86 742
10391.82 684
10392.79 700
10393.75 739
10394.71 786
10395.68 751
10396.64 755
10397.60 751
10398.56 728
10399.53 686
10400.49 661
10401.45 720
10402.42 730
10403.38 661
10404.34 671
10405.31 726
10406.27 752
10407.23 720
10408.20 662
10409.16 747
10410.12 756
10411.09 797
10412.05 767
10413.01 743
10413.98 739
10414.94 705
10415.90 780
10416.87 729
10417.83 766
10418.80 728
10419.76 800
10420.72 829
10421.69 862
10422.65 920
10423.62 935
10424.58 945
10425.54 990
10426.51 963
10427.47 866
10428.44 846
10429.40 861
10430.37 841
10431.33 798
10432.30 773
10433.26 746
10434.22 787
10435.19 763
10436.15 697
10437.12 707
10438.08 710
10439.05 688
10440.01 733
10440.98 763
10441.94 674
10442.91 693
10443.87 672
10444.84 660
10445.80 635
10446.77 695
10447.73 714
10448.70 697
10449.66 698
10450.63 626
10451.59 681
10452.56 708
10453.53 688
10454.49 668
10455.46 682
10456.42 657
10457.39 673
10458.35 724
10459.32 703
10460.29 654
10461.25 687
10462.22 699
10463.18 672
10464.15 657
10465.12 671
10466.08 678
10467.05 636
10468.01 677
10468.98 672
10469.95 711
10470.91 733
10471.88 682
10472.85 685
10473.81 680
10474.78 651
10475.74 686
10476.71 697
10477.68 650
10478.64 647
10479.61 694
10480.58 682
10481.54 637
10482.51 642
10483.48 678
10484.45 771
10485.41 679
10486.38 659
10487.35 667
10488.31 644
10489.28 664
10490.25 616
10491.22 632
10492.18 661
10493.15 717
10494.12 688
10495.08 676
10496.05 687
10497.02 670
10497.99 735
10498.95 747
10499.92 679
10500.89 661
10501.86 715
10502.83 720
10503.79 663
10504.76 699
10505.73 736
10506.70 756
10507.67 684
10508.63 688
10509.60 624
10510.57 640
10511.54 681
10512.51 686
10513.47 679
10514.44 668
10515.41 707
10516.38 727
10517.35 705
10518.32 702
10519.28 701
10520.25 728
10521.22 743
10522.19 699
10523.16 672
10524.13 646
10525.10 702
10526.07 763
10527.03 720
10528.00 694
10528.97 692
10529.94 683
10530.91 717
10531.88 775
10532.85 731
10533.82 682
10534.79 770
10535.76 800
10536.73 765
10537.70 768
10538.67 803
10539.63 782
10540.60 701
10541.57 734
10542.54 746
10543.51 719
10544.48 681
10545.45 704
10546.42 728
10547.39 730
10548.36 734
10549.33 680
10550.30 691
10551.27 653
10552.24 720
10553.21 792
10554.18 748
10555.15 644
10556.12 765
10557.09 709
10558.06 728
10559.03 725
10560.00 751
10560.97 729
10561.95 787
10562.92 842
10563.89 802
10564.86 819
10565.83 879
10566.80 866
10567.77 909
10568.74 842
10569.71 826
10570.68 867
10571.65 827
10572.62 803
10573.59 778
10574.57 758
10575.54 790
10576.51 740
10577.48 748
10578.45 804
10579.42 770
10580.39 733
10581.36 754
10582.34 698
10583.31 742
10584.28 746
10585.25 693
10586.22 736
10587.19 795
10588.17 755
10589.14 698
10590.11 738
10591.08 738
10592.05 710
10593.02 739
10594.00 798
10594.97 740
10595.94 794
10596.91 835
10597.89 788
10598.86 798
10599.83 796
10600.80 757
10601.77 797
10602.75 776
10603.72 741
10604.69 734
10605.66 733
10606.64 800
10607.61 790
10608.58 690
10609.55 764
10610.53 716
10611.50 735
10612.47 785
10613.45 732
10614.42 781
10615.39 719
10616.36 741
10617.34 760
10618.31 736
10619.28 738
10620.26 705
10621.23 748
10622.20 718
10623.18 729
10624.15 777
10625.12 773
10626.10 752
10627.07 739
10628.04 768
10629.02 741
10629.99 701
10630.97 719
10631.94 750
10632.91 713
10633.89 754
10634.86 783
10635.83 782
10636.81 816
10637.78 766
10638.76 829
10639.73 862
10640.70 921
10641.68 946
10642.65 975
10643.63 1002
10644.60 1029
10645.58 1054
10646.55 990
10647.53 1010
10648.50 952
10649.47 909
10650.45 893
10651.42 755
10652.40 833
10653.37 803
10654.35 785
10655.32 734
10656.30 768
10657.27 708
10658.25 734
10659.22 744
10660.20 728
10661.17 722
10662.15 748
10663.12 696
10664.10 655
10665.07 745
10666.05 751
10667.02 703
10668.00 762
10668.97 752
10669.95 703
10670.93 671
10671.90 711
10672.88 776
10673.85 752
10674.83 666
10675.80 687
10676.78 742
10677.76 707
10678.73 711
10679.71 738
10680.68 659
10681.66 663
10682.63 696
10683.61 789
10684.59 776
10685.56 759
10686.54 718
10687.52 757
10688.49 732
10689.47 752
10690.44 727
10691.42 722
10692.40 743
10693.37 797
10694.35 734
10695.33 705
10696.30 667
10697.28 733
10698.26 704
10699.23 674
10700.21 649
10701.19 715
10702.17 670
10703.14 741
10704.12 733
10705.10 713
10706.07 723
10707.05 733
10708.03 659
10709.01 703
10709.98 709
10710.96 701
10711.94 685
10712.91 643
10713.89 653
10714.87 676
10715.85 692
10716.83 734
10717.80 684
10718.78 698
10719.76 760
10720.74 737
10721.71 675
10722.69 690
10723.67 707
10724.65 693
10725.63 728
10726.60 714
10727.58 692
10728.56 646
10729.54 661
10730.52 662
10731.49 635
10732.47 639
10733.45 795
10734.43 720
10735.41 695
10736.39 681
10737.37 686
10738.34 748
10739.32 732
10740.30 713
10741.28 666
10742.26 678
10743.24 648
10744.22 674
10745.20 641
10746.17 662
10747.15 702
10748.13 707
10749.11 682
10750.09 670
10751.07 666
10752.05 702
10753.03 749
10754.01 650
10754.99 708
10755.97 690
10756.95 645
10757.93 657
10758.91 702
10759.88 718
10760.86 681
10761.84 704
10762.82 662
10763.80 689
10764.78 646
10765.76 681
10766.74 643
10767.72 675
10768.70 623
10769.68 674
10770.66 724
10771.64 722
10772.62 714
10773.60 694
10774.58 710
10775.56 657
10776.54 627
10777.52 706
10778.51 749
10779.49 731
10780.47 722
10781.45 730
10782.43 799
10783.41 727
10784.39 776
10785.37 746
10786.35 764
10787.33 691
10788.31 747
10789.29 707
10790.27 718
10791.26 707
10792.24 702
10793.22 729
10794.20 705
10795.18 711
10796.16 713
10797.14 765
10798.12 727
10799.10 695
10800.09 727
10801.07 648
10802.05 662
10803.03 699
10804.01 669
10804.99 659
10805.98 631
10806.96 728
10807.94 761
10808.92 659
10809.90 710
10810.89 744
10811.87 685
10812.85 700
10813.83 691
10814.81 719
10815.80 686
10816.78 663
10817.76 707
10818.74 737
10819.72 760
10820.71 688
10821.69 719
10822.67 696
10823.65 717
10824.64 712
10825.62 736
10826.60 722
10827.58 721
10828.57 712
10829.55 710
10830.53 692
10831.52 741
10832.50 708
10833.48 695
10834.46 769
10835.45 752
10836.43 697
10837.41 727
10838.40 714
10839.38 703
10840.36 698
10841.35 695
10842.33 806
10843.31 737
10844.30 730
10845.28 762
10846.26 735
10847.25 782
10848.23 751
10849.21 717
10850.20 690
10851.18 760
10852.17 690
10853.15 727
10854.13 730
10855.12 720
10856.10 730
10857.09 754
10858.07 743
10859.05 794
10860.04 809
10861.02 760
10862.01 786
10862.99 795
10863.97 771
10864.96 742
10865.94 753
10866.93 752
10867.91 725
10868.90 740
10869.88 791
10870.87 775
10871.85 805
10872.84 832
10873.82 869
10874.81 775
10875.79 802
10876.78 880
10877.76 865
10878.75 812
10879.73 852
10880.72 836
10881.70 827
10882.69 875
10883.67 776
10884.66 809
10885.64 835
10886.63 832
10887.61 850
10888.60 866
10889.58 890
10890.57 847
10891.55 875
10892.54 928
10893.53 985
10894.51 976
10895.50 934
10896.48 873
10897.47 889
10898.45 912
10899.44 949
10900.43 1037
10901.41 954
10902.40 922
10903.38 888
10904.37 909
10905.36 937
10906.34 979
10907.33 902
10908.32 996
10909.30 1019
10910.29 1076
10911.28 944
10912.26 945
10913.25 939
10914.24 1027
10915.22 974
10916.21 988
10917.20 973
10918.18 1053
10919.17 1085
10920.16 1087
10921.14 1058
10922.13 1015
10923.12 1032
10924.10 1117
10925.09 1123
10926.08 1014
10927.07 1066
10928.05 1039
10929.04 1086
10930.03 1124
10931.01 1099
10932.00 1151
10932.99 1214
10933.98 1134
10934.96 1181
10935.95 1195
10936.94 1124
10937.93 1152
10938.92 1147
10939.90 1173
10940.89 1123
10941.88 1214
10942.87 1203
10943.85 1183
10944.84 1107
10945.83 1211
10946.82 1220
10947.81 1240
10948.79 1265
10949.78 1237
10950.77 1178
10951.76 1295
10952.75 1324
10953.74 1266
10954.72 1288
10955.71 1247
10956.70 1337
10957.69 1298
10958.68 1424
10959.67 1485
10960.66 1563
10961.65 1555
10962.63 1732
10963.62 1619
10964.61 1652
10965.60 1700
10966.59 1730
10967.58 1748
10968.57 1613
10969.56 1580
10970.55 1572
10971.54 1460
10972.52 1438
10973.51 1365
10974.50 1292
10975.49 1303
10976.48 1321
10977.47 1279
10978.46 1291
10979.45 1279
10980.44 1338
10981.43 1348
10982.42 1299
10983.41 1300
10984.40 1350
10985.39 1326
10986.38 1395
10987.37 1376
10988.36 1308
10989.35 1340
10990.34 1412
10991.33 1348
10992.32 1350
10993.31 1374
10994.30 1381
10995.29 1362
10996.28 1440
10997.27 1512
10998.26 1525
10999.25 1588
11000.24 1728
11001.23 1813
11002.22 2031
11003.21 2236
11004.20 2399
11005.20 2538
11006.19 2555
11007.18 2487
11008.17 2350
11009.16 2276
11010.15 2131
11011.14 1847
11012.13 1681
11013.12 1583
11014.11 1481
11015.10 1395
11016.10 1349
11017.09 1315
11018.08 1257
11019.07 1217
11020.06 1189
11021.05 1216
11022.04 1181
11023.04 1166
11024.03 1193
11025.02 1160
11026.01 1140
11027.00 1130
11027.99 1127
11028.99 1142
11029.98 1083
11030.97 1097
11031.96 1134
11032.95 1085
11033.95 1056
11034.94 1055
11035.93 1122
11036.92 1163
11037.91 1117
11038.91 1042
11039.90 1074
11040.89 1146
11041.88 1120
11042.88 1093
11043.87 1058
11044.86 1074
11045.85 1040
11046.85 1021
11047.84 1069
11048.83 1053
11049.82 1049
11050.82 988
11051.81 942
11052.80 924
11053.80 974
11054.79 986
11055.78 1012
11056.77 932
11057.77 957
11058.76 1006
11059.75 986
11060.75 922
11061.74 930
11062.73 891
11063.73 908
11064.72 1031
11065.71 1005
11066.71 981
11067.70 913
11068.69 904
11069.69 937
11070.68 848
11071.68 877
11072.67 923
11073.66 924
11074.66 906
11075.65 947
11076.65 951
11077.64 935
11078.63 919
11079.63 910
11080.62 893
11081.62 944
11082.61 976
11083.60 958
11084.60 908
11085.59 935
11086.59 937
11087.58 999
11088.58 930
11089.57 907
11090.57 974
11091.56 965
11092.55 938
11093.55 908
11094.54 954
11095.54 917
11096.53 916
11097.53 843
11098.52 878
11099.52 847
11100.51 910
11101.51 884
11102.50 908
11103.50 859
11104.49 859
11105.49 867
11106.48 888
11107.48 867
11108.48 849
11109.47 893
11110.47 927
11111.46 902
11112.46 859
11113.45 822
11114.45 831
11115.44 808
11116.44 828
11117.44 873
11118.43 835
11119.43 816
11120.42 829
11121.42 865
11122.42 843
11123.41 779
11124.41 803
11125.40 828
11126.40 795
11127.40 787
11128.39 777
11129.39 739
11130.38 805
11131.38 806
11132.38 829
11133.37 860
11134.37 791
11135.37 771
11136.36 860
11137.36 822
11138.36 830
11139.35 811
11140.35 823
11141.35 847
11142.34 823
11143.34 815
11144.34 790
11145.34 819
11146.33 799
11147.33 802
11148.33 832
11149.32 809
11150.32 784
11151.32 771
11152.32 775
11153.31 798
11154.31 790
11155.31 724
11156.31 723
11157.30 805
11158.30 800
11159.30 716
11160.30 729
11161.29 783
11162.29 827
11163.29 763
11164.29 778
11165.29 779
11166.28 755
11167.28 747
11168.28 753
11169.28 777
11170.28 823
11171.27 801
11172.27 747
11173.27 765
11174.27 800
11175.27 768
11176.27 766
11177.26 802
11178.26 802
11179.26 763
11180.26 767
11181.26 789
11182.26 834
11183.26 756
11184.26 758
11185.25 767
11186.25 825
11187.25 757
11188.25 746
11189.25 809
11190.25 816
11191.25 751
11192.25 780
11193.25 742
11194.25 770
11195.24 818
11196.24 816
11197.24 850
11198.24 866
11199.24 895
11200.24 832
11201.24 830
11202.24 827
11203.24 840
11204.24 829
11205.24 837
11206.24 777
11207.24 765
11208.24 766
11209.24 795
11210.24 781
11211.24 802
11212.24 804
11213.24 764
11214.24 800
11215.24 762
11216.24 753
11217.24 766
11218.24 833
11219.24 765
11220.24 748
11221.24 750
11222.24 762
11223.24 765
11224.24 775
11225.24 779
11226.24 723
11227.25 739
11228.25 702
11229.25 774
11230.25 735
11231.25 751
11232.25 802
11233.25 749
11234.25 710
11235.25 689
11236.25 728
11237.25 733
11238.26 731
11239.26 759
11240.26 739
11241.26 737
11242.26 691
11243.26 726
11244.26 724
11245.27 697
11246.27 715
11247.27 729
11248.27 719
11249.27 737
11250.27 714
11251.28 694
11252.28 753
11253.28 680
11254.28 673
11255.28 745
11256.29 771
11257.29 800
11258.29 713
11259.29 729
11260.29 721
11261.30 698
11262.30 770
11263.30 710
11264.30 699
11265.31 789
11266.31 764
11267.31 764
11268.31 748
11269.32 778
11270.32 749
11271.32 741
11272.32 762
11273.33 794
11274.33 776
11275.33 750
11276.33 748
11277.34 806
11278.34 772
11279.34 803
11280.35 856
11281.35 859
11282.35 864
11283.36 860
11284.36 829
11285.36 896
11286.37 867
11287.37 811
11288.37 880
11289.38 874
11290.38 845
11291.38 835
11292.39 794
11293.39 783
11294.39 826
11295.40 802
11296.40 755
11297.41 741
11298.41 764
11299.41 771
11300.42 766
11301.42 806
11302.43 785
11303.43 809
11304.43 751
11305.44 752
11306.44 783
11307.45 794
11308.45 762
11309.46 722
11310.46 727
11311.46 733
11312.47 795
11313.47 818
11314.48 821
11315.48 771
11316.49 860
11317.49 826
11318.50 823
11319.50 841
11320.51 844
11321.51 855
11322.52 849
11323.52 802
11324.53 866
11325.53 887
11326.54 874
11327.54 865
11328.55 790
11329.55 790
11330.56 825
11331.56 808
11332.57 802
11333.57 765
11334.58 802
11335.58 813
11336.59 777
11337.60 794
11338.60 848
11339.61 805
11340.61 800
11341.62 772
11342.62 838
11343.63 868
11344.64 949
11345.64 898
11346.65 959
11347.65 947
11348.66 962
11349.67 865
11350.67 873
11351.68 869
11352.69 787
11353.69 766
11354.70 749
11355.71 780
11356.71 814
11357.72 795
11358.72 728
11359.73 707
11360.74 704
11361.74 746
11362.75 786
11363.76 749
11364.76 706
11365.77 759
11366.78 786
11367.79 810
11368.79 752
11369.80 761
11370.81 727
11371.81 671
11372.82 699
11373.83 713
11374.84 736
11375.84 746
11376.85 745
11377.86 708
11378.87 720
11379.87 712
11380.88 704
11381.89 668
11382.90 672
11383.90 728
11384.91 712
11385.92 736
11386.93 671
11387.93 735
11388.94 740
11389.95 716
11390.96 733
11391.97 740
11392.97 715
11393.98 680
11394.99 629
11396.00 680
11397.01 676
11398.02 686
11399.02 709
11400.03 675
11401.04 648
11402.05 635
11403.06 659
11404.07 744
11405.08 678
11406.08 660
11407.09 679
11408.10 665
11409.11 672
11410.12 654
11411.13 718
11412.14 732
11413.15 683
11414.15 698
11415.16 639
11416.17 638
11417.18 664
11418.19 707
11419.20 645
11420.21 681
11421.22 668
11422.23 692
11423.24 659
11424.25 609
11425.26 662
11426.27 753
11427.28 725
11428.29 698
11429.30 685
11430.31 627
11431.32 692
11432.32 724
11433.33 724
11434.34 732
11435.35 702
11436.36 724
11437.37 716
11438.38 711
11439.39 684
11440.41 701
11441.42 685
11442.43 661
11443.44 623
11444.45 618
11445.46 605
11446.47 605
11447.48 632
11448.49 664
11449.50 643
11450.51 596
11451.52 617
11452.53 637
11453.54 582
11454.55 640
11455.56 658
11456.57 674
11457.59 677
11458.60 646
11459.61 674
11460.62 698
11461.63 692
11462.64 718
11463.65 673
11464.66 699
11465.67 736
11466.69 688
11467.70 676
11468.71 709
11469.72 699
11470.73 656
11471.74 626
11472.75 737
11473.77 740
11474.78 646
11475.79 704
11476.80 701
11477.81 698
11478.83 674
11479.84 671
11480.85 657
11481.86 653
11482.87 680
11483.89 665
11484.90 646
11485.91 592
11486.92 652
11487.93 663
11488.95 660
11489.96 646
11490.97 625
11491.98 652
11493.00 668
11494.01 647
11495.02 632
11496.03 685
11497.05 668
11498.06 667
11499.07 617
11500.09 634
11501.10 621
11502.11 593
11503.12 655
11504.14 664
11505.15 617
11506.16 632
11507.18 639
11508.19 664
11509.20 651
11510.22 644
11511.23 648
11512.24 624
11513.26 629
11514.27 603
11515.28 598
11516.30 647
11517.31 673
11518.32 618
11519.34 619
11520.35 650
11521.37 686
11522.38 698
11523.39 667
11524.41 663
11525.42 637
11526.44 694
11527.45 663
11528.46 677
11529.48 667
11530.49 662
11531.51 637
11532.52 642
11533.53 653
11534.55 655
11535.56 612
11536.58 642
11537.59 713
11538.61 637
11539.62 631
11540.64 634
11541.65 681
11542.67 679
11543.68 651
11544.69 630
11545.71 620
11546.72 670
11547.74 685
11548.75 659
11549.77 715
11550.78 693
11551.80 712
11552.81 636
11553.83 668
11554.85 687
11555.86 645
11556.88 755
11557.89 756
11558.91 672
11559.92 745
11560.94 769
11561.95 726
11562.97 689
11563.98 760
11565.00 735
11566.02 694
11567.03 772
11568.05 781
11569.06 758
11570.08 733
11571.10 738
11572.11 752
11573.13 694
11574.14 724
11575.16 760
11576.18 782
11577.19 818
11578.21 794
11579.22 794
11580.24 806
11581.26 832
11582.27 816
11583.29 813
11584.31 808
11585.32 867
11586.34 868
11587.36 906
11588.37 927
11589.39 902
11590.41 901
11591.42 1005
11592.44 968
11593.46 931
11594.47 986
11595.49 1002
11596.51 1018
11597.53 1009
11598.54 1138
11599.56 1161
11600.58 1223
11601.59 1361
11602.61 1457
11603.63 1566
11604.65 1590
11605.66 1689
11606.68 1715
11607.70 1595
11608.72 1488
11609.74 1442
11610.75 1318
11611.77 1227
11612.79 1098
11613.81 1062
11614.82 1020
11615.84 960
11616.86 994
11617.88 894
11618.90 862
11619.91 904
11620.93 838
11621.95 756
11622.97 820
11623.99 763
11625.01 811
11626.02 790
11627.04 798
11628.06 768
11629.08 762
11630.10 780
11631.12 767
11632.14 782
11633.15 790
11634.17 758
11635.19 747
11636.21 782
11637.23 778
11638.25 787
11639.27 786
11640.29 720
11641.30 741
11642.32 722
11643.34 731
11644.36 785
11645.38 718
11646.40 717
11647.42 703
11648.44 705
11649.46 743
11650.48 699
11651.50 637
11652.52 674
11653.54 650
11654.56 725
11655.58 665
11656.60 627
11657.62 621
11658.64 660
11659.66 725
11660.68 675
11661.70 667
11662.72 680
11663.74 633
11664.76 682
11665.78 660
11666.80 634
11667.82 639
11668.84 735
11669.86 733
11670.88 707
11671.90 631
11672.92 696
11673.94 706
11674.96 637
11675.98 689
11677.00 721
11678.02 762
11679.04 728
11680.06 700
11681.08 749
11682.10 720
11683.12 745
11684.15 736
11685.17 752
11686.19 691
11687.21 748
11688.23 696
11689.25 691
11690.27 707
11691.29 718
11692.31 739
11693.34 707
11694.36 673
11695.38 689
11696.40 668
11697.42 661
11698.44 669
11699.46 695
11700.49 652
11701.51 681
11702.53 693
11703.55 695
11704.57 726
11705.60 681
11706.62 669
11707.64 738
11708.66 618
11709.68 691
11710.71 678
11711.73 680
11712.75 682
11713.77 652
11714.79 671
11715.82 654
11716.84 642
11717.86 681
11718.88 703
11719.91 656
11720.93 665
11721.95 680
11722.97 672
11724.00 704
11725.02 660
11726.04 683
11727.07 694
11728.09 670
11729.11 702
11730.13 644
11731.16 643
11732.18 714
11733.20 747
11734.23 637
11735.25 635
11736.27 651
11737.30 644
11738.32 693
11739.34 645
11740.37 673
11741.39 661
11742.41 673
11743.44 661
11744.46 717
11745.48 688
11746.51 645
11747.53 662
11748.55 695
11749.58 718
11750.60 700
11751.63 714
11752.65 684
11753.67 666
11754.70 679
11755.72 705
11756.75 688
11757.77 721
11758.79 742
11759.82 786
11760.84 685
11761.87 677
11762.89 666
11763.92 683
11764.94 684
11765.97 663
11766.99 644
11768.01 680
11769.04 631
11770.06 634
11771.09 665
11772.11 705
11773.14 672
11774.16 639
11775.19 623
11776.21 629
11777.24 691
11778.26 684
11779.29 686
11780.31 757
11781.34 651
11782.36 667
11783.39 679
11784.41 680
11785.44 665
11786.46 671
11787.49 673
11788.52 716
11789.54 623
11790.57 622
11791.59 641
11792.62 643
11793.64 678
11794.67 647
11795.70 677
11796.72 660
11797.75 691
11798.77 762
11799.80 720
11800.83 694
11801.85 676
11802.88 677
11803.90 731
11804.93 703
11805.96 686
11806.98 717
11808.01 744
11809.04 718
11810.06 661
11811.09 700
11812.11 695
11813.14 696
11814.17 681
11815.19 699
11816.22 734
11817.25 757
11818.27 766
11819.30 741
11820.33 726
11821.36 770
11822.38 747
11823.41 713
11824.44 801
11825.46 795
11826.49 740
11827.52 707
11828.54 719
11829.57 658
11830.60 771
11831.63 765
11832.65 709
11833.68 729
11834.71 748
11835.74 779
11836.76 838
11837.79 776
11838.82 702
11839.85 762
11840.88 765
11841.90 797
11842.93 826
11843.96 783
11844.99 796
11846.01 794
11847.04 768
11848.07 779
11849.10 779
11850.13 776
11851.16 758
11852.18 767
11853.21 733
11854.24 771
11855.27 748
11856.30 783
11857.33 832
11858.35 894
11859.38 793
11860.41 765
11861.44 836
11862.47 852
11863.50 871
11864.53 812
11865.56 819
11866.58 843
11867.61 826
11868.64 833
11869.67 849
11870.70 835
11871.73 837
11872.76 864
11873.79 844
11874.82 848
11875.85 895
11876.88 856
11877.91 872
11878.93 851
11879.96 855
11880.99 873
11882.02 890
11883.05 925
11884.08 960
11885.11 908
11886.14 899
11887.17 897
11888.20 901
11889.23 951
11890.26 956
11891.29 935
11892.32 982
11893.35 994
11894.38 977
11895.41 1000
11896.44 981
11897.47 979
11898.50 960
11899.53 998
11900.56 1050
11901.59 1087
11902.62 1065
11903.65 1042
11904.69 1205
11905.72 1243
11906.75 1274
11907.78 1302
11908.81 1281
11909.84 1268
11910.87 1260
11911.90 1148
11912.93 1101
11913.96 1181
11914.99 1127
11916.02 1085
11917.06 1115
11918.09 1077
11919.12 1131
11920.15 1126
11921.18 1174
11922.21 1164
11923.24 1109
11924.27 1170
11925.31 1073
11926.34 1101
11927.37 1122
11928.40 1188
11929.43 1251
11930.46 1299
11931.50 1345
11932.53 1528
11933.56 1480
11934.59 1517
11935.62 1636
11936.65 1676
11937.69 1749
11938.72 1792
11939.75 1792
11940.78 1649
11941.81 1635
11942.85 1577
11943.88 1526
11944.91 1363
11945.94 1257
11946.98 1240
11948.01 1199
11949.04 1174
11950.07 1151
11951.11 1152
11952.14 1066
11953.17 1070
11954.20 1021
11955.24 1018
11956.27 969
11957.30 939
11958.34 906
11959.37 1002
11960.40 974
11961.43 880
11962.47 971
11963.50 976
11964.53 976
11965.57 947
11966.60 967
11967.63 980
11968.67 942
11969.70 919
11970.73 914
11971.77 945
11972.80 966
11973.83 917
11974.87 991
11975.90 1047
11976.94 983
11977.97 956
11979.00 930
11980.04 906
11981.07 905
11982.10 940
11983.14 894
11984.17 926
11985.21 883
11986.24 881
11987.27 1007
11988.31 992
11989.34 910
11990.38 882
11991.41 902
11992.45 930
11993.48 994
11994.51 950
11995.55 927
11996.58 931
11997.62 977
11998.65 908
11999.69 954
12000.72 924
12001.76 987
12002.79 995
12003.83 994
12004.86 954
12005.90 990
12006.93 998
12007.97 977
12009.00 932
12010.04 967
12011.07 967
12012.11 971
12013.14 964
12014.18 981
12015.21 949
12016.25 1001
12017.28 1068
12018.32 1057
12019.35 1039
12020.39 1094
12021.43 1072
12022.46 1116
12023.50 1010
12024.53 1075
12025.57 1068
12026.60 1087
12027.64 1101
12028.68 1136
12029.71 1093
12030.75 1049
12031.78 1047
12032.82 1042
12033.86 1102
12034.89 1087
12035.93 1074
12036.97 1094
12038.00 1032
12039.04 1050
12040.07 1050
12041.11 990
12042.15 1050
12043.18 983
12044.22 1008
12045.26 1014
12046.29 1016
12047.33 1044
12048.37 1044
12049.40 1003
12050.44 1025
12051.48 1142
12052.52 1030
12053.55 992
12054.59 1027
12055.63 968
12056.66 1061
12057.70 1073
12058.74 1025
12059.78 1077
12060.81 1051
12061.85 1047
12062.89 1051
12063.92 1082
12064.96 1113
12066.00 1058
12067.04 1089
12068.07 1079
12069.11 1148
12070.15 1143
12071.19 1089
12072.23 1014
12073.26 1060
12074.30 1126
12075.34 1136
12076.38 1120
12077.42 1085
12078.45 1071
12079.49 1064
12080.53 1058
12081.57 1119
12082.61 1137
12083.64 1067
12084.68 1105
12085.72 1038
12086.76 1102
12087.80 1110
12088.84 1146
12089.88 1148
12090.91 1123
12091.95 1204
12092.99 1189
12094.03 1145
12095.07 1096
12096.11 1181
12097.15 1192
12098.19 1230
12099.22 1248
12100.26 1276
12101.30 1262
12102.34 1277
12103.38 1334
12104.42 1311
12105.46 1407
12106.50 1548
12107.54 1546
12108.58 1639
12109.62 1570
12110.66 1653
12111.70 1549
12112.74 1496
12113.77 1516
12114.81 1409
12115.85 1296
12116.89 1255
12117.93 1153
12118.97 1099
12120.01 1060
12121.05 1043
12122.09 1031
12123.13 1018
12124.17 956
12125.21 951
12126.25 935
12127.29 1017
12128.33 985
12129.37 925
12130.41 934
12131.45 977
12132.50 959
12133.54 867
12134.58 953
12135.62 905
12136.66 869
12137.70 965
12138.74 942
12139.78 922
12140.82 917
12141.86 864
12142.90 814
12143.94 881
12144.98 875
12146.02 912
12147.07 852
12148.11 895
12149.15 875
12150.19 912
12151.23 880
12152.27 888
12153.31 880
12154.35 850
12155.40 856
12156.44 837
12157.48 821
12158.52 857
12159.56 819
12160.60 876
12161.64 822
12162.69 807
12163.73 830
12164.77 766
12165.81 819
12166.85 779
12167.90 842
12168.94 785
12169.98 797
12171.02 776
12172.06 781
12173.11 859
12174.15 871
12175.19 830
12176.23 820
12177.27 797
12178.32 808
12179.36 781
12180.40 810
12181.44 825
12182.49 783
12183.53 793
12184.57 784
12185.61 773
12186.66 837
12187.70 817
12188.74 790
12189.79 780
12190.83 789
12191.87 790
12192.91 857
12193.96 827
12195.00 801
12196.04 806
12197.09 800
12198.13 831
12199.17 762
12200.22 836
12201.26 834
12202.30 738
12203.35 816
12204.39 773
12205.43 844
12206.48 844
12207.52 806
12208.57 806
12209.61 798
12210.65 787
12211.70 815
12212.74 815
12213.78 765
12214.83 762
12215.87 779
12216.92 831
12217.96 731
12219.00 775
12220.05 813
12221.09 759
12222.14 735
12223.18 755
12224.23 812
12225.27 788
12226.31 796
12227.36 726
12228.40 710
12229.45 767
12230.49 727
12231.54 785
12232.58 750
12233.63 702
12234.67 735
12235.72 803
12236.76 772
12237.81 771
12238.85 769
12239.90 707
12240.94 732
12241.99 779
12243.03 740
12244.08 724
12245.12 721
12246.17 705
12247.21 767
12248.26 708
12249.30 796
12250.35 741
12251.39 689
12252.44 742
12253.49 759
12254.53 753
12255.58 750
12256.62 743
12257.67 733
12258.71 751
12259.76 741
12260.81 706
12261.85 732
12262.90 758
12263.94 773
12264.99 737
12266.04 760
12267.08 705
12268.13 720
12269.17 706
12270.22 733
12271.27 655
12272.31 702
12273.36 691
12274.41 718
12275.45 717
12276.50 709
12277.55 693
12278.59 704
12279.64 694
12280.69 658
12281.73 719
12282.78 769
12283.83 661
12284.87 699
12285.92 731
12286.97 715
12288.01 653
12289.06 660
12290.11 660
12291.16 657
12292.20 658
12293.25 671
12294.30 670
12295.35 660
12296.39 672
12297.44 693
12298.49 661
12299.54 709
12300.58 686
12301.63 641
12302.68 650
12303.73 642
12304.77 648
12305.82 636
12306.87 682
12307.92 711
12308.97 704
12310.01 677
12311.06 747
12312.11 693
12313.16 673
12314.21 683
12315.25 733
12316.30 691
12317.35 633
12318.40 626
12319.45 653
12320.50 666
12321.54 676
12322.59 659
12323.64 676
12324.69 698
12325.74 698
12326.79 630
12327.84 614
12328.89 644
12329.93 643
12330.98 681
12332.03 650
12333.08 613
12334.13 641
12335.18 583
12336.23 644
12337.28 628
12338.33 691
12339.38 686
12340.43 611
12341.47 650
12342.52 669
12343.57 641
12344.62 611
12345.67 630
12346.72 627
12347.77 631
12348.82 619
12349.87 656
12350.92 666
12351.97 655
12353.02 664
12354.07 611
12355.12 646
12356.17 686
12357.22 642
12358.27 606
12359.32 619
12360.37 637
12361.42 684
12362.47 632
12363.52 625
12364.57 627
12365.62 589
12366.67 658
12367.72 657
12368.77 661
12369.82 647
12370.87 653
12371.93 689
12372.98 712
12374.03 704
12375.08 645
12376.13 626
12377.18 699
12378.23 661
12379.28 685
12380.33 685
12381.38 694
12382.43 639
12383.49 626
12384.54 688
12385.59 726
12386.64 728
12387.69 690
12388.74 642
12389.79 679
12390.84 706
12391.90 727
12392.95 695
12394.00 677
12395.05 751
12396.10 726
12397.15 702
12398.21 677
12399.26 717
12400.31 719
12401.36 675
12402.41 683
12403.47 706
12404.52 700
12405.57 698
12406.62 748
12407.67 741
12408.73 743
12409.78 754
12410.83 725
12411.88 769
12412.94 772
12413.99 739
12415.04 744
12416.09 750
12417.15 751
12418.20 739
12419.25 699
12420.30 715
12421.36 735
12422.41 749
12423.46 734
12424.52 754
12425.57 740
12426.62 743
12427.67 696
12428.73 697
12429.78 707
12430.83 768
12431.89 719
12432.94 746
12433.99 676
12435.05 715
12436.10 707
12437.15 745
12438.21 754
12439.26 784
12440.31 749
12441.37 796
12442.42 794
12443.47 786
12444.53 817
12445.58 818
12446.64 814
12447.69 776
12448.74 782
12449.80 768
12450.85 741
12451.91 781
12452.96 769
12454.01 773
12455.07 733
12456.12 767
12457.18 795
12458.23 725
12459.29 802
12460.34 748
12461.39 811
12462.45 786
12463.50 780
12464.56 778
12465.61 785
12466.67 762
12467.72 778
12468.78 756
12469.83 740
12470.89 799
12471.94 798
12473.00 781
12474.05 815
12475.11 831
12476.16 816
12477.22 801
12478.27 851
12479.33 898
12480.38 917
12481.44 817
12482.49 899
12483.55 955
12484.60 922
12485.66 918
12486.71 933
12487.77 945
12488.83 988
12489.88 1080
12490.94 1142
12491.99 1139
12493.05 1095
12494.10 1227
12495.16 1296
12496.22 1391
12497.27 1463
12498.33 1624
12499.38 1708
12500.44 1864
12501.50 1908
12502.55 2014
12503.61 1958
12504.67 1739
12505.72 1670
12506.78 1537
12507.83 1373
12508.89 1383
12509.95 1274
12511.00 1199
12512.06 1084
12513.12 1016
12514.17 1010
12515.23 994
12516.29 927
12517.34 885
12518.40 975
12519.46 934
12520.52 863
12521.57 894
12522.63 912
12523.69 964
12524.74 930
12525.80 882
12526.86 852
12527.92 900
12528.97 904
12530.03 881
12531.09 845
12532.15 908
12533.20 866
12534.26 810
12535.32 836
12536.38 870
12537.43 849
12538.49 938
12539.55 816
12540.61 824
12541.66 813
12542.72 814
12543.78 812
12544.84 788
12545.90 831
12546.95 819
12548.01 846
12549.07 825
12550.13 772
12551.19 806
12552.25 773
12553.30 815
12554.36 810
12555.42 798
12556.48 743
12557.54 765
12558.60 832
12559.65 806
12560.71 847
12561.77 891
12562.83 825
12563.89 842
12564.95 812
12566.01 832
12567.07 881
12568.13 846
12569.18 922
12570.24 829
12571.30 916
12572.36 884
12573.42 894
12574.48 1018
12575.54 970
12576.60 962
12577.66 1039
12578.72 1039
12579.78 1074
12580.84 1091
12581.90 1076
12582.96 1103
12584.02 1136
12585.07 1082
12586.13 1031
12587.19 1017
12588.25 1009
12589.31 978
12590.37 961
12591.43 999
12592.49 991
12593.55 992
12594.61 934
12595.67 965
12596.73 924
12597.79 944
12598.86 960
12599.92 873
12600.98 904
12602.04 934
12603.10 860
12604.16 921
12605.22 867
12606.28 856
12607.34 853
12608.40 850
12609.46 841
12610.52 810
12611.58 840
12612.64 770
12613.70 840
12614.76 844
12615.83 812
12616.89 870
12617.95 833
12619.01 874
12620.07 801
12621.13 817
12622.19 817
12623.25 820
12624.32 810
12625.38 818
12626.44 788
12627.50 780
12628.56 777
12629.62 751
12630.68 794
12631.75 779
12632.81 813
12633.87 752
12634.93 844
12635.99 760
12637.05 747
12638.12 736
12639.18 762
12640.24 771
12641.30 763
12642.36 750
12643.43 778
12644.49 742
12645.55 776
12646.61 763
12647.68 737
12648.74 789
12649.80 815
12650.86 790
12651.93 795
12652.99 790
12654.05 822
12655.11 800
12656.18 877
12657.24 842
12658.30 883
12659.36 921
12660.43 830
12661.49 795
12662.55 804
12663.62 812
12664.68 845
12665.74 854
12666.81 863
12667.87 787
12668.93 796
12670.00 812
12671.06 772
12672.12 818
12673.19 829
12674.25 803
12675.31 822
12676.38 814
12677.44 810
12678.50 771
12679.57 794
12680.63 764
12681.69 748
12682.76 819
12683.82 801
12684.89 788
12685.95 751
12687.01 764
12688.08 783
12689.14 768
12690.21 808
12691.27 770
12692.33 755
12693.40 815
12694.46 791
12695.53 809
12696.59 870
12697.66 805
12698.72 766
12699.79 759
12700.85 849
12701.91 811
12702.98 834
12704.04 795
12705.11 815
12706.17 761
12707.24 796
12708.30 757
12709.37 795
12710.43 852
12711.50 847
12712.56 845
12713.63 859
12714.69 804
12715.76 787
12716.82 798
12717.89 815
12718.95 822
12720.02 801
12721.09 787
12722.15 792
12723.22 818
12724.28 773
12725.35 812
12726.41 711
12727.48 759
12728.54 748
12729.61 803
12730.68 812
12731.74 759
12732.81 738
12733.87 766
12734.94 760
12736.01 776
12737.07 756
12738.14 736
12739.20 789
12740.27 727
12741.34 754
12742.40 807
12743.47 775
12744.54 727
12745.60 771
12746.67 761
12747.74 777
12748.80 797
12749.87 750
12750.94 746
12752.00 741
12753.07 751
12754.14 751
12755.20 708
12756.27 671
12757.34 670
12758.40 668
12759.47 695
12760.54 684
12761.60 668
12762.67 648
12763.74 691
12764.81 684
12765.87 672
12766.94 613
12768.01 647
12769.08 734
12770.14 690
12771.21 674
12772.28 679
12773.35 738
12774.41 675
12775.48 656
12776.55 723
12777.62 736
12778.68 640
12779.75 639
12780.82 670
12781.89 652
12782.96 628
12784.02 655
12785.09 650
12786.16 645
12787.23 739
12788.30 685
12789.37 677
12790.43 640
12791.50 654
12792.57 652
12793.64 660
12794.71 630
12795.78 628
12796.84 654
12797.91 642
12798.98 614
12800.05 640
12801.12 605
12802.19 588
12803.26 623
12804.33 560
12805.40 638
12806.46 604
12807.53 668
12808.60 639
12809.67 636
12810.74 627
12811.81 622
12812.88 660
12813.95 642
12815.02 669
12816.09 643
12817.16 655
12818.23 645
12819.30 656
12820.37 673
12821.44 665
12822.50 665
12823.57 708
12824.64 678
12825.71 692
12826.78 682
12827.85 710
12828.92 680
12829.99 641
12831.06 641
12832.13 656
12833.20 618
12834.27 585
12835.34 606
12836.41 631
12837.49 669
12838.56 584
12839.63 602
12840.70 624
12841.77 615
12842.84 589
12843.91 623
12844.98 621
12846.05 627
12847.12 611
12848.19 622
12849.26 616
12850.33 603
12851.40 574
12852.47 570
12853.55 565
12854.62 574
12855.69 605
12856.76 582
12857.83 644
12858.90 624
12859.97 646
12861.04 634
12862.11 597
12863.19 564
12864.26 573
12865.33 604
12866.40 571
12867.47 564
12868.54 582
12869.62 574
12870.69 566
12871.76 603
12872.83 576
12873.90 610
12874.97 567
12876.05 577
12877.12 559
12878.19 587
12879.26 553
12880.33 557
12881.41 592
12882.48 566
12883.55 591
12884.62 551
12885.70 556
12886.77 557
12887.84 542
12888.91 566
12889.98 591
12891.06 534
12892.13 554
12893.20 568
12894.28 492
12895.35 557
12896.42 606
12897.49 594
12898.57 497
12899.64 534
12900.71 558
12901.79 574
12902.86 533
12903.93 537
12905.00 534
12906.08 568
12907.15 539
12908.22 471
12909.30 521
12910.37 528
12911.44 519
12912.52 509
12913.59 535
12914.66 549
12915.74 569
12916.81 533
12917.89 565
12918.96 496
12920.03 581
12921.11 575
12922.18 606
12923.25 555
12924.33 513
12925.40 481
12926.48 542
12927.55 517
12928.62 522
12929.70 548
12930.77 554
12931.85 598
12932.92 567
12934.00 566
12935.07 551
12936.14 536
12937.22 598
12938.29 571
12939.37 543
12940.44 586
12941.52 576
12942.59 562
12943.67 532
12944.74 554
12945.82 536
12946.89 512
12947.97 540
12949.04 571
12950.12 554
12951.19 587
12952.27 569
12953.34 554
12954.42 522
12955.49 560
12956.57 541
12957.64 539
12958.72 545
12959.79 521
12960.87 524
12961.94 516
12963.02 539
12964.10 575
12965.17 566
12966.25 580
12967.32 533
12968.40 539
12969.47 519
12970.55 524
12971.63 565
12972.70 514
12973.78 549
12974.85 544
12975.93 543
12977.01 574
12978.08 536
12979.16 543
12980.23 546
12981.31 537
12982.39 484
12983.46 527
12984.54 546
12985.62 543
12986.69 532
12987.77 558
12988.85 573
12989.92 524
12991.00 593
12992.08 608
12993.15 587
12994.23 559
12995.31 566
12996.38 626
12997.46 596
12998.54 554
12999.61 531
13000.69 535
13001.77 561
13002.85 577
13003.92 542
13005.00 579
13006.08 573
13007.16 577
13008.23 533
13009.31 536
13010.39 542
13011.47 568
13012.54 555
13013.62 563
13014.70 600
13015.78 523
13016.85 574
13017.93 568
13019.01 558
13020.09 551
13021.17 553
13022.24 569
13023.32 581
13024.40 566
13025.48 564
13026.56 561
13027.63 534
13028.71 591
13029.79 632
13030.87 582
13031.95 560
13033.03 653
13034.10 608
13035.18 609
13036.26 632
13037.34 633
13038.42 579
13039.50 591
13040.58 613
13041.66 641
13042.73 638
13043.81 639
13044.89 647
13045.97 613
13047.05 570
13048.13 594
13049.21 672
13050.29 616
13051.37 606
13052.45 599
13053.53 626
13054.60 624
13055.68 606
13056.76 595
13057.84 606
13058.92 586
13060.00 582
13061.08 588
13062.16 589
13063.24 570
13064.32 632
13065.40 657
13066.48 632
13067.56 627
13068.64 577
13069.72 598
13070.80 581
13071.88 614
13072.96 613
13074.04 598
13075.12 622
13076.20 617
13077.28 594
13078.36 583
13079.44 585
13080.52 620
13081.60 588
13082.68 569
13083.76 586
13084.84 597
13085.93 544
13087.01 610
13088.09 595
13089.17 551
13090.25 574
13091.33 518
13092.41 540
13093.49 607
13094.57 542
13095.65 533
13096.73 559
13097.82 554
13098.90 550
13099.98 541
13101.06 552
13102.14 544
13103.22 550
13104.30 581
13105.38 515
13106.47 499
13107.55 532
13108.63 545
13109.71 532
13110.79 549
13111.87 600
13112.96 578
13114.04 545
13115.12 555
13116.20 565
13117.28 531
13118.37 575
13119.45 516
13120.53 553
13121.61 565
13122.69 558
13123.78 525
13124.86 532
13125.94 551
13127.02 537
13128.11 538
13129.19 478
13130.27 538
13131.35 580
13132.44 587
13133.52 552
13134.60 534
13135.68 527
13136.77 574
13137.85 551
13138.93 571
13140.01 546
13141.10 570
13142.18 533
13143.26 501
13144.35 571
13145.43 586
13146.51 549
13147.60 544
13148.68 532
13149.76 550
13150.85 517
13151.93 555
13153.01 573
13154.10 519
13155.18 557
13156.26 526
13157.35 575
13158.43 609
13159.51 552
13160.60 545
13161.68 533
13162.77 552
13163.85 521
13164.93 526
13166.02 507
13167.10 488
13168.19 510
13169.27 540
13170.35 511
13171.44 563
13172.52 553
13173.61 561
13174.69 559
13175.78 580
13176.86 562
13177.94 565
13179.03 548
13180.11 545
13181.20 584
13182.28 608
13183.37 561
13184.45 545
13185.54 568
13186.62 590
13187.71 581
13188.79 616
13189.88 580
13190.96 554
13192.05 547
13193.13 547
13194.22 568
13195.30 570
13196.39 563
13197.47 581
13198.56 604
13199.64 580
13200.73 616
13201.81 638
13202.90 580
13203.98 582
13205.07 530
13206.16 554
13207.24 561
13208.33 582
13209.41 575
13210.50 538
13211.58 544
13212.67 593
13213.76 553
13214.84 580
13215.93 605
13217.01 610
13218.10 585
13219.19 573
13220.27 552
13221.36 600
13222.45 588
13223.53 615
13224.62 640
13225.70 615
13226.79 576
13227.88 552
13228.96 578
13230.05 609
13231.14 606
13232.22 579
13233.31 594
13234.40 598
13235.48 625
13236.57 635
13237.66 617
13238.74 627
13239.83 592
13240.92 627
13242.01 597
13243.09 565
13244.18 599
13245.27 598
13246.35 647
13247.44 572
13248.53 583
13249.62 598
13250.70 599
13251.79 628
13252.88 604
13253.97 614
13255.05 627
13256.14 582
13257.23 671
13258.32 644
13259.41 594
13260.49 616
13261.58 702
13262.67 632
13263.76 650
13264.85 626
13265.93 616
13267.02 622
13268.11 645
13269.20 611
13270.29 633
13271.37 615
13272.46 680
13273.55 679
13274.64 684
13275.73 691
13276.82 647
13277.91 658
13278.99 697
13280.08 639
13281.17 679
13282.26 670
13283.35 736
13284.44 689
13285.53 686
13286.62 704
13287.70 708
13288.79 673
13289.88 709
13290.97 680
13292.06 651
13293.15 730
13294.24 736
13295.33 735
13296.42 701
13297.51 714
13298.60 700
13299.69 738
13300.78 757
13301.87 748
13302.95 783
13304.04 769
13305.13 783
13306.22 741
13307.31 757
13308.40 811
13309.49 798
13310.58 780
13311.67 757
13312.76 790
13313.85 859
13314.94 864
13316.03 849
13317.12 851
13318.21 864
13319.30 836
13320.39 838
13321.48 845
13322.58 814
13323.67 813
13324.76 802
13325.85 772
13326.94 802
13328.03 805
13329.12 779
13330.21 788
13331.30 804
13332.39 782
13333.48 782
13334.57 795
13335.66 841
13336.75 796
13337.85 847
13338.94 789
13340.03 832
13341.12 798
13342.21 783
13343.30 833
13344.39 839
13345.48 784
13346.58 808
13347.67 833
13348.76 817
13349.85 873
13350.94 890
13352.03 901
13353.12 854
13354.22 860
13355.31 872
13356.40 891
13357.49 891
13358.58 852
13359.68 845
13360.77 877
13361.86 923
13362.95 967
13364.04 952
13365.14 941
13366.23 889
13367.32 960
13368.41 946
13369.51 973
13370.60 1026
13371.69 967
13372.78 1026
13373.87 1055
13374.97 1053
13376.06 1052
13377.15 964
13378.25 1004
13379.34 1013
13380.43 952
13381.52 971
13382.62 981
13383.71 900
13384.80 896
13385.90 911
13386.99 855
13388.08 856
13389.17 814
13390.27 836
13391.36 808
13392.45 838
13393.55 832
13394.64 852
13395.73 827
13396.83 732
13397.92 802
13399.02 834
13400.11 832
13401.20 781
13402.30 782
13403.39 774
13404.48 782
13405.58 804
13406.67 769
13407.77 746
13408.86 801
13409.95 807
13411.05 782
13412.14 799
13413.24 744
13414.33 812
13415.42 735
13416.52 723
13417.61 737
13418.71 785
13419.80 758
13420.90 778
13421.99 735
13423.08 748
13424.18 827
13425.27 763
13426.37 799
13427.46 821
13428.56 789
13429.65 765
13430.75 770
13431.84 751
13432.94 808
13434.03 778
13435.13 801
13436.22 729
13437.32 753
13438.41 817
13439.51 794
13440.60 851
13441.70 803
13442.79 797
13443.89 780
13444.98 836
13446.08 835
13447.18 846
13448.27 862
13449.37 882
13450.46 888
13451.56 831
13452.65 848
13453.75 829
13454.85 908
13455.94 904
13457.04 832
13458.13 931
13459.23 851
13460.33 891
13461.42 847
13462.52 872
13463.61 949
13464.71 944
13465.81 934
13466.90 965
13468.00 891
13469.10 920
13470.19 967
13471.29 933
13472.38 959
13473.48 970
13474.58 877
13475.67 955
13476.77 987
13477.87 975
13478.96 945
13480.06 972
13481.16 918
13482.26 927
13483.35 919
13484.45 930
13485.55 920
13486.64 976
13487.74 931
13488.84 979
13489.94 953
13491.03 915
13492.13 971
13493.23 985
13494.32 1039
13495.42 990
13496.52 1023
13497.62 1090
13498.72 1034
13499.81 1040
13500.91 1036
13502.01 1067
13503.11 1128
13504.20 1148
13505.30 1157
13506.40 1152
13507.50 1208
13508.60 1241
13509.69 1177
13510.79 1230
13511.89 1246
13512.99 1170
13514.09 1106
13515.18 1126
13516.28 1163
13517.38 1110
13518.48 1033
13519.58 1028
13520.68 962
13521.78 959
13522.87 916
13523.97 920
13525.07 910
13526.17 891
13527.27 820
13528.37 836
13529.47 861
13530.57 872
13531.66 816
13532.76 871
13533.86 810
13534.96 820
13536.06 810
13537.16 781
13538.26 805
13539.36 885
13540.46 839
13541.56 800
13542.66 818
13543.76 775
13544.86 789
13545.96 790
13547.05 829
13548.15 795
13549.25 786
13550.35 748
13551.45 778
13552.55 829
13553.65 743
13554.75 769
13555.85 776
13556.95 735
13558.05 717
13559.15 726
13560.25 708
13561.35 798
13562.45 762
13563.55 687
13564.65 708
13565.75 726
13566.85 745
13567.96 730
13569.06 737
13570.16 746
13571.26 719
13572.36 767
13573.46 748
13574.56 755
13575.66 746
13576.76 763
13577.86 756
13578.96 742
13580.06 731
13581.16 738
13582.27 776
13583.37 756
13584.47 731
13585.57 748
13586.67 758
13587.77 762
13588.87 762
13589.97 748
13591.08 715
13592.18 743
13593.28 722
13594.38 709
13595.48 726
13596.58 726
13597.68 740
13598.79 775
13599.89 807
13600.99 795
13602.09 790
13603.19 770
13604.30 760
13605.40 755
13606.50 761
13607.60 797
13608.70 736
13609.81 739
13610.91 725
13612.01 700
13613.11 738
13614.21 687
13615.32 717
13616.42 740
13617.52 731
13618.62 779
13619.73 722
13620.83 775
13621.93 724
13623.03 698
13624.14 746
13625.24 721
13626.34 739
13627.45 727
13628.55 678
13629.65 685
13630.75 739
13631.86 716
13632.96 750
13634.06 730
13635.17 779
13636.27 777
13637.37 744
13638.48 721
13639.58 705
13640.68 767
13641.79 784
13642.89 687
13643.99 658
13645.10 690
13646.20 720
13647.30 714
13648.41 685
13649.51 718
13650.62 661
13651.72 665
13652.82 702
13653.93 657
13655.03 707
13656.14 743
13657.24 716
13658.34 685
13659.45 697
13660.55 677
13661.66 648
13662.76 666
13663.87 743
13664.97 713
13666.07 691
13667.18 708
13668.28 684
13669.39 662
13670.49 651
13671.60 710
13672.70 690
13673.81 712
13674.91 726
13676.02 661
13677.12 669
13678.23 710
13679.33 675
13680.44 682
13681.54 757
13682.65 709
13683.75 670
13684.86 680
13685.96 746
13687.07 726
13688.17 680
13689.28 640
13690.38 665
13691.49 739
13692.59 669
13693.70 700
13694.80 688
13695.91 670
13697.02 732
13698.12 746
13699.23 749
13700.33 725
13701.44 731
13702.55 761
13703.65 660
13704.76 726
13705.86 696
13706.97 758
13708.08 744
13709.18 697
13710.29 675
13711.39 681
13712.50 713
13713.61 714
13714.71 744
13715.82 789
13716.93 741
13718.03 718
13719.14 727
13720.25 733
13721.35 712
13722.46 733
13723.57 787
13724.67 808
13725.78 805
13726.89 759
13727.99 776
13729.10 813
13730.21 739
13731.31 777
13732.42 868
13733.53 808
13734.64 895
13735.74 868
13736.85 849
13737.96 866
13739.07 834
13740.17 841
13741.28 890
13742.39 822
13743.50 819
13744.60 896
13745.71 892
13746.82 842
13747.93 870
13749.03 871
13750.14 892
13751.25 832
13752.36 905
13753.47 912
13754.57 894
13755.68 890
13756.79 906
13757.90 977
13759.01 893
13760.11 985
13761.22 947
13762.33 962
13763.44 943
13764.55 963
13765.66 986
13766.76 1043
13767.87 1106
13768.98 1163
13770.09 1155
13771.20 1208
13772.31 1263
13773.42 1266
13774.53 1352
13775.63 1277
13776.74 1354
13777.85 1435
13778.96 1415
13780.07 1425
13781.18 1412
13782.29 1423
13783.40 1433
13784.51 1397
13785.62 1293
13786.73 1246
13787.83 1197
13788.94 1127
13790.05 1129
13791.16 1056
13792.27 1021
13793.38 1026
13794.49 1015
13795.60 914
13796.71 944
13797.82 931
13798.93 952
13800.04 905
13801.15 948
13802.26 882
13803.37 860
13804.48 897
13805.59 908
13806.70 842
13807.81 859
13808.92 916
13810.03 888
13811.14 902
13812.25 872
13813.36 890
13814.47 871
13815.58 890
13816.69 887
13817.80 807
13818.91 867
13820.03 885
13821.14 873
13822.25 838
13823.36 863
13824.47 829
13825.58 809
13826.69 850
13827.80 765
13828.91 778
13830.02 746
13831.13 740
13832.25 787
13833.36 798
13834.47 822
13835.58 820
13836.69 761
13837.80 794
13838.91 767
13840.02 788
13841.14 807
13842.25 795
13843.36 747
13844.47 824
13845.58 852
13846.69 784
13847.81 774
13848.92 760
13850.03 814
13851.14 830
13852.25 798
13853.37 762
13854.48 775
13855.59 775
13856.70 779
13857.81 810
13858.93 880
13860.04 867
13861.15 847
13862.26 867
13863.38 855
13864.49 842
13865.60 878
13866.71 942
13867.83 918
13868.94 936
13870.05 907
13871.16 948
13872.28 969
13873.39 947
13874.50 927
13875.61 931
13876.73 900
13877.84 895
13878.95 912
13880.07 928
13881.18 873
13882.29 865
13883.41 850
13884.52 823
13885.63 853
13886.75 802
13887.86 837
13888.97 826
13890.09 890
13891.20 814
13892.31 811
13893.43 851
13894.54 884
13895.65 857
13896.77 858
13897.88 815
13899.00 834
13900.11 846
13901.22 895
13902.34 890
13903.45 855
13904.57 869
13905.68 840
13906.79 848
13907.91 871
13909.02 875
13910.14 789
13911.25 803
13912.37 803
13913.48 786
13914.59 820
13915.71 862
13916.82 818
13917.94 765
13919.05 831
13920.17 752
13921.28 745
13922.40 787
13923.51 812
13924.63 782
13925.74 753
13926.86 777
13927.97 787
13929.09 727
13930.20 757
13931.32 750
13932.43 703
13933.55 735
13934.66 745
13935.78 692
13936.89 707
13938.01 705
13939.12 701
13940.24 755
13941.35 750
13942.47 743
13943.59 747
13944.70 776
13945.82 709
13946.93 697
13948.05 666
13949.16 741
13950.28 708
13951.40 724
13952.51 723
13953.63 752
13954.74 764
13955.86 727
13956.98 695
13958.09 713
13959.21 735
13960.33 731
13961.44 750
13962.56 761
13963.67 715
13964.79 705
13965.91 694
13967.02 752
13968.14 747
13969.26 709
13970.37 723
13971.49 712
13972.61 737
13973.72 744
13974.84 735
13975.96 763
13977.08 751
13978.19 760
13979.31 753
13980.43 731
13981.54 752
13982.66 704
13983.78 744
13984.90 722
13986.01 743
13987.13 766
13988.25 764
13989.37 753
13990.48 798
13991.60 786
13992.72 774
13993.84 778
13994.95 770
13996.07 766
13997.19 768
13998.31 724
13999.42 804
14000.54 837
14001.66 834
14002.78 790
14003.90 761
14005.01 798
14006.13 784
14007.25 872
14008.37 876
14009.49 830
14010.61 830
14011.72 872
14012.84 808
14013.96 807
14015.08 765
14016.20 799
14017.32 814
14018.43 794
14019.55 854
14020.67 844
14021.79 885
14022.91 927
14024.03 922
14025.15 940
14026.27 888
14027.39 954
14028.50 933
14029.62 926
14030.74 906
14031.86 883
14032.98 904
14034.10 925
14035.22 872
14036.34 822
14037.46 833
14038.58 847
14039.70 799
14040.82 801
14041.94 834
14043.06 855
14044.18 799
14045.30 765
14046.41 762
14047.53 783
14048.65 772
14049.77 793
14050.89 797
14052.01 822
14053.13 786
14054.25 766
14055.37 758
14056.49 800
14057.61 758
14058.74 783
14059.86 783
14060.98 776
14062.10 845
14063.22 785
14064.34 823
14065.46 824
14066.58 782
14067.70 774
14068.82 843
14069.94 842
14071.06 802
14072.18 861
14073.30 842
14074.42 836
14075.54 836
14076.66 833
14077.79 836
14078.91 878
14080.03 853
14081.15 884
14082.27 869
14083.39 903
14084.51 877
14085.63 853
14086.76 887
14087.88 905
14089.00 912
14090.12 908
14091.24 957
14092.36 942
14093.48 987
14094.61 966
14095.73 1063
14096.85 984
14097.97 974
14099.09 1013
14100.22 948
14101.34 1012
14102.46 1085
14103.58 1051
14104.70 1062
14105.83 1100
14106.95 1109
14108.07 1081
14109.19 1076
14110.31 1044
14111.44 989
14112.56 1053
14113.68 1057
14114.80 954
14115.93 921
14117.05 914
14118.17 896
14119.29 889
14120.42 891
14121.54 892
14122.66 893
14123.79 845
14124.91 839
14126.03 841
14127.15 817
14128.28 807
14129.40 844
14130.52 827
14131.65 825
14132.77 762
14133.89 805
14135.02 866
14136.14 865
14137.26 808
14138.39 827
14139.51 844
14140.63 804
14141.76 793
14142.88 808
14144.00 855
14145.13 820
14146.25 795
14147.38 831
14148.50 872
14149.62 862
14150.75 843
14151.87 841
14152.99 825
14154.12 807
14155.24 808
14156.37 833
14157.49 816
14158.62 869
14159.74 849
14160.86 803
14161.99 804
14163.11 860
14164.24 835
14165.36 820
14166.49 819
14167.61 821
14168.74 875
14169.86 795
14170.99 795
14172.11 830
14173.23 823
14174.36 809
14175.48 771
14176.61 755
14177.73 780
14178.86 768
14179.98 828
14181.11 738
14182.23 776
14183.36 724
14184.49 735
14185.61 774
14186.74 749
14187.86 753
14188.99 719
14190.11 729
14191.24 755
14192.36 748
14193.49 718
14194.61 713
14195.74 760
14196.87 753
14197.99 734
14199.12 746
14200.24 729
14201.37 729
14202.50 706
14203.62 766
14204.75 773
14205.87 818
14207.00 747
14208.13 734
14209.25 691
14210.38 707
14211.50 704
14212.63 663
14213.76 708
14214.88 727
14216.01 735
14217.14 681
14218.26 685
14219.39 714
14220.52 666
14221.64 655
14222.77 668
14223.90 666
14225.02 682
14226.15 682
14227.28 681
14228.41 668
14229.53 724
14230.66 726
14231.79 698
14232.91 638
14234.04 663
14235.17 654
14236.30 659
14237.42 643
14238.55 653
14239.68 679
14240.81 684
14241.93 641
14243.06 643
14244.19 667
14245.32 642
14246.44 654
14247.57 670
14248.70 647
14249.83 675
14250.95 641
14252.08 599
14253.21 622
14254.34 582
14255.47 616
14256.59 643
14257.72 612
14258.85 651
14259.98 609
14261.11 581
14262.24 625
14263.36 635
14264.49 574
14265.62 622
14266.75 618
14267.88 626
14269.01 609
14270.14 564
14271.26 578
14272.39 620
14273.52 603
14274.65 637
14275.78 596
14276.91 592
14278.04 569
14279.17 581
14280.30 635
14281.42 606
14282.55 584
14283.68 582
14284.81 551
14285.94 609
14287.07 610
14288.20 600
14289.33 566
14290.46 540
14291.59 569
14292.72 614
14293.85 571
14294.98 582
14296.11 587
14297.24 596
14298.37 554
14299.50 550
14300.63 577
14301.76 597
14302.89 608
14304.02 540
14305.15 555
14306.28 547
14307.41 569
14308.54 560
14309.67 547
14310.80 578
14311.93 616
14313.06 553
14314.19 553
14315.32 519
14316.45 549
14317.58 552
14318.71 563
14319.84 566
14320.97 541
14322.10 547
14323.23 521
14324.36 541
14325.49 593
14326.63 537
14327.76 527
14328.89 538
14330.02 594
14331.15 583
14332.28 576
14333.41 534
14334.54 526
14335.67 537
14336.81 498
14337.94 521
14339.07 504
14340.20 532
14341.33 548
14342.46 500
14343.59 527
14344.73 548
14345.86 553
14346.99 508
14348.12 527
14349.25 544
14350.38 517
14351.52 558
14352.65 497
14353.78 483
14354.91 497
14356.04 531
14357.18 533
14358.31 538
14359.44 536
14360.57 512
14361.71 534
14362.84 538
14363.97 519
14365.10 521
14366.24 538
14367.37 539
14368.50 556
14369.63 580
14370.77 547
14371.90 574
14373.03 554
14374.16 476
14375.30 483
14376.43 538
14377.56 513
14378.70 528
14379.83 483
14380.96 469
14382.09 510
14383.23 515
14384.36 531
14385.49 540
14386.63 517
14387.76 509
14388.89 519
14390.03 501
14391.16 506
14392.29 523
14393.43 514
14394.56 507
14395.70 544
14396.83 549
14397.96 511
14399.10 493
14400.23 537
14401.36 541
14402.50 511
14403.63 533
14404.77 540
14405.90 531
14407.03 501
14408.17 471
14409.30 503
14410.44 523
14411.57 516
14412.71 493
14413.84 485
14414.97 511
14416.11 514
14417.24 509
14418.38 532
14419.51 553
14420.65 525
14421.78 536
14422.92 535
14424.05 504
14425.19 521
14426.32 522
14427.46 558
14428.59 572
14429.73 552
14430.86 560
14432.00 536
14433.13 520
14434.27 537
14435.40 537
14436.54 542
14437.67 541
14438.81 486
14439.94 501
14441.08 492
14442.21 556
14443.35 566
14444.48 540
14445.62 516
14446.76 540
14447.89 498
14449.03 511
14450.16 537
14451.30 546
14452.43 544
14453.57 525
14454.71 583
14455.84 543
14456.98 573
14458.11 556
14459.25 508
14460.39 555
14461.52 555
14462.66 548
14463.80 531
14464.93 570
14466.07 527
14467.20 573
14468.34 584
14469.48 546
14470.61 606
14471.75 605
14472.89 588
14474.02 606
14475.16 559
14476.30 608
14477.43 606
14478.57 632
14479.71 643
14480.85 688
14481.98 660
14483.12 629
14484.26 599
14485.39 661
14486.53 676
14487.67 631
14488.81 657
14489.94 625
14491.08 598
14492.22 614
14493.36 587
14494.49 599
14495.63 541
14496.77 539
14497.91 587
14499.04 542
14500.18 546
14501.32 563
14502.46 563
14503.59 531
14504.73 535
14505.87 556
14507.01 550
14508.15 536
14509.28 531
14510.42 595
14511.56 560
14512.70 567
14513.84 543
14514.98 509
14516.11 537
14517.25 508
14518.39 503
14519.53 543
14520.67 547
14521.81 517
14522.95 505
14524.08 520
14525.22 549
14526.36 510
14527.50 525
14528.64 544
14529.78 526
14530.92 524
14532.06 546
14533.20 492
14534.33 486
14535.47 494
14536.61 550
14537.75 475
14538.89 513
14540.03 535
14541.17 499
14542.31 506
14543.45 481
14544.59 542
14545.73 527
14546.87 569
14548.01 543
14549.15 526
14550.29 533
14551.43 496
14552.57 545
14553.71 523
14554.85 529
14555.99 550
14557.13 527
14558.27 520
14559.41 506
14560.55 543
14561.69 580
14562.83 576
14563.97 543
14565.11 543
14566.25 503
14567.39 598
14568.53 539
14569.67 552
14570.81 564
14571.95 531
14573.09 536
14574.23 525
14575.37 546
14576.51 565
14577.65 546
14578.79 561
14579.94 588
14581.08 541
14582.22 545
14583.36 595
14584.50 571
14585.64 555
14586.78 571
14587.92 607
14589.06 624
14590.21 580
14591.35 574
14592.49 560
14593.63 606
14594.77 612
14595.91 580
14597.05 602
14598.20 595
14599.34 584
14600.48 585
14601.62 580
14602.76 600
14603.90 647
14605.05 628
14606.19 603
14607.33 589
14608.47 574
14609.61 550
14610.76 614
14611.90 638
14613.04 690
14614.18 623
14615.32 622
14616.47 658
14617.61 644
14618.75 612
14619.89 599
14621.04 692
14622.18 688
14623.32 638
14624.46 666
14625.61 644
14626.75 683
14627.89 673
14629.04 704
14630.18 702
14631.32 733
14632.46 757
14633.61 773
14634.75 760
14635.89 716
14637.04 741
14638.18 750
14639.32 803
14640.47 766
14641.61 805
14642.75 853
14643.90 873
14645.04 800
14646.18 794
14647.33 794
14648.47 755
14649.61 743
14650.76 690
14651.90 695
14653.05 655
14654.19 703
14655.33 619
14656.48 616
14657.62 601
14658.76 563
14659.91 568
14661.05 555
14662.20 614
14663.34 599
14664.49 607
14665.63 591
14666.77 638
14667.92 607
14669.06 589
14670.21 580
14671.35 607
14672.50 631
14673.64 580
14674.79 544
14675.93 574
14677.07 553
14678.22 561
14679.36 571
14680.51 546
14681.65 550
14682.80 549
14683.94 557
14685.09 576
14686.23 560
14687.38 572
14688.52 554
14689.67 525
14690.81 542
14691.96 507
14693.10 519
14694.25 538
14695.40 531
14696.54 527
14697.69 560
14698.83 543
14699.98 511
14701.12 518
14702.27 548
14703.41 516
14704.56 507
14705.71 499
14706.85 490
14708.00 489
14709.14 483
14710.29 515
14711.44 486
14712.58 505
14713.73 522
14714.87 478
14716.02 486
14717.17 472
14718.31 508
14719.46 505
14720.61 543
14721.75 539
14722.90 505
14724.05 495
14725.19 509
14726.34 515
14727.49 527
14728.63 495
14729.78 520
14730.93 512
14732.07 508
14733.22 555
14734.37 475
14735.51 516
14736.66 511
14737.81 496
14738.95 518
14740.10 510
14741.25 510
14742.40 487
14743.54 529
14744.69 547
14745.84 530
14746.99 530
14748.13 495
14749.28 511
14750.43 520
14751.58 471
14752.72 487
14753.87 488
14755.02 524
14756.17 486
14757.31 487
14758.46 516
14759.61 503
14760.76 514
14761.91 512
14763.05 562
14764.20 540
14765.35 585
14766.50 526
14767.65 536
14768.80 531
14769.94 559
14771.09 632
14772.24 536
14773.39 503
14774.54 519
14775.69 570
14776.83 592
14777.98 570
14779.13 571
14780.28 547
14781.43 551
14782.58 568
14783.73 573
14784.88 598
14786.03 597
14787.17 639
14788.32 599
14789.47 577
14790.62 557
14791.77 654
14792.92 586
14794.07 611
14795.22 590
14796.37 572
14797.52 625
14798.67 624
14799.82 598
14800.97 591
14802.12 588
14803.26 647
14804.41 672
14805.56 643
14806.71 589
14807.86 568
14809.01 594
14810.16 559
14811.31 568
14812.46 555
14813.61 566
14814.76 577
14815.91 532
14817.06 542
14818.21 552
14819.36 571
14820.51 581
14821.66 521
14822.82 557
14823.97 581
14825.12 538
14826.27 565
14827.42 524
14828.57 516
14829.72 535
14830.87 528
14832.02 494
14833.17 533
14834.32 502
14835.47 492
14836.62 506
14837.77 496
14838.93 459
14840.08 421
14841.23 457
14842.38 443
14843.53 489
14844.68 468
14845.83 438
14846.98 496
14848.14 482
14849.29 440
14850.44 478
14851.59 495
14852.74 483
14853.89 463
14855.04 479
14856.20 423
14857.35 451
14858.50 507
14859.65 483
14860.80 441
14861.96 439
14863.11 408
14864.26 445
14865.41 436
14866.56 406
14867.72 442
14868.87 477
14870.02 482
14871.17 440
14872.32 411
14873.48 392
14874.63 384
14875.78 456
14876.93 443
14878.09 459
14879.24 436
14880.39 476
14881.54 469
14882.70 439
14883.85 455
14885.00 464
14886.16 428
14887.31 458
14888.46 427
14889.61 420
14890.77 470
14891.92 461
14893.07 428
14894.23 407
14895.38 431
14896.53 430
14897.69 435
14898.84 449
14899.99 412
14901.15 417
14902.30 453
14903.45 419
14904.61 416
14905.76 426
14906.91 440
14908.07 449
14909.22 450
14910.38 407
14911.53 425
14912.68 479
14913.84 451
14914.99 437
14916.15 445
14917.30 459
14918.45 448
14919.61 419
14920.76 423
14921.92 459
14923.07 429
14924.22 458
14925.38 408
14926.53 455
14927.69 422
14928.84 410
14930.00 439
14931.15 430
14932.31 410
14933.46 426
14934.62 461
14935.77 429
14936.93 400
14938.08 454
14939.24 448
14940.39 398
14941.55 417
14942.70 419
14943.86 449
14945.01 427
14946.17 412
14947.32 427
14948.48 445
14949.63 421
14950.79 460
14951.94 438
14953.10 433
14954.25 453
14955.41 462
14956.56 452
14957.72 423
14958.88 463
14960.03 378
14961.19 429
14962.34 445
14963.50 401
14964.65 411
14965.81 434
14966.97 427
14968.12 453
14969.28 431
14970.43 425
14971.59 397
14972.75 414
14973.90 404
14975.06 419
14976.22 415
14977.37 377
14978.53 372
14979.69 340
14980.84 426
14982.00 425
14983.16 361
14984.31 383
14985.47 419
14986.63 415
14987.78 388
14988.94 398
14990.10 402
14991.25 399
14992.41 381
14993.57 380
14994.72 385
14995.88 414
14997.04 391
14998.20 374
14999.35 366
15000.51 427
15001.67 410
15002.82 411
15003.98 369
15005.14 375
15006.30 365
15007.45 383
15008.61 366
15009.77 381
15010.93 402
15012.09 416
15013.24 382
15014.40 368
15015.56 404
15016.72 395
15017.87 363
15019.03 372
15020.19 348
15021.35 368
15022.51 349
15023.67 357
15024.82 382
15025.98 358
15027.14 362
15028.30 333
15029.46 380
15030.62 359
15031.77 342
15032.93 341
15034.09 345
15035.25 375
15036.41 376
15037.57 358
15038.73 385
15039.88 347
15041.04 356
15042.20 365
15043.36 368
15044.52 406
15045.68 381
15046.84 374
15048.00 431
15049.16 348
15050.32 380
15051.47 399
15052.63 386
15053.79 380
15054.95 352
15056.11 344
15057.27 345
15058.43 336
15059.59 364
15060.75 357
15061.91 374
15063.07 371
15064.23 377
15065.39 361
15066.55 337
15067.71 346
15068.87 359
15070.03 386
15071.19 349
15072.35 362
15073.51 350
15074.67 355
15075.83 344
15076.99 368
15078.15 330
15079.31 343
15080.47 355
15081.63 367
15082.79 330
15083.95 360
15085.11 377
15086.27 351
15087.43 356
15088.59 373
15089.76 364
15090.92 354
15092.08 343
15093.24 356
15094.40 390
15095.56 346
15096.72 350
15097.88 351
15099.04 364
15100.20 340
15101.37 347
15102.53 341
15103.69 347
15104.85 370
15106.01 350
15107.17 367
15108.33 354
15109.50 373
15110.66 349
15111.82 345
15112.98 357
15114.14 346
15115.30 339
15116.47 361
15117.63 332
15118.79 332
15119.95 357
15121.11 392
15122.27 403
15123.44 366
15124.60 359
15125.76 330
15126.92 334
15128.09 331
15129.25 344
15130.41 365
15131.57 368
15132.73 338
15133.90 350
15135.06 377
15136.22 392
15137.38 360
15138.55 357
15139.71 350
15140.87 382
15142.04 384
15143.20 382
15144.36 393
15145.52 369
15146.69 384
15147.85 368
15149.01 377
15150.18 367
15151.34 388
15152.50 392
15153.67 339
15154.83 347
15155.99 331
15157.16 349
15158.32 341
15159.48 331
15160.65 340
15161.81 351
15162.97 354
15164.14 354
15165.30 374
15166.46 336
15167.63 338
15168.79 377
15169.95 390
15171.12 371
15172.28 356
15173.45 375
15174.61 366
15175.77 351
15176.94 390
15178.10 364
15179.27 364
15180.43 357
15181.60 368
15182.76 361
15183.92 377
15185.09 361
15186.25 391
15187.42 340
15188.58 366
15189.75 354
15190.91 386
15192.08 397
15193.24 324
15194.41 384
15195.57 368
15196.74 372
15197.90 328
15199.07 361
15200.23 395
15201.40 379
15202.56 409
15203.73 367
15204.89 408
15206.06 383
15207.22 364
15208.39 403
15209.55 400
15210.72 377
15211.88 372
15213.05 365
15214.21 413
15215.38 415
15216.54 373
15217.71 401
15218.88 401
15220.04 401
15221.21 473
15222.37 410
15223.54 405
15224.71 327
15225.87 400
15227.04 441
15228.20 388
15229.37 417
15230.54 416
15231.70 442
15232.87 427
15234.03 443
15235.20 398
15236.37 397
15237.53 410
15238.70 417
15239.87 406
15241.03 429
15242.20 434
15243.37 434
15244.53 450
15245.70 443
15246.87 459
15248.03 401
15249.20 416
15250.37 411
15251.53 391
15252.70 381
15253.87 392
15255.04 411
15256.20 410
15257.37 399
15258.54 403
15259.70 417
15260.87 417
15262.04 415
15263.21 371
15264.37 382
15265.54 354
15266.71 369
15267.88 396
15269.04 415
15270.21 384
15271.38 386
15272.55 372
15273.72 381
15274.88 384
15276.05 383
15277.22 349
15278.39 392
15279.56 384
15280.72 356
15281.89 372
15283.06 369
15284.23 361
15285.40 345
15286.56 351
15287.73 336
15288.90 370
15290.07 387
15291.24 356
15292.41 304
15293.58 358
15294.74 349
15295.91 368
15297.08 406
15298.25 400
15299.42 369
15300.59 365
15301.76 347
15302.93 364
15304.09 407
15305.26 367
15306.43 371
15307.60 379
15308.77 351
15309.94 350
15311.11 383
15312.28 392
15313.45 367
15314.62 339
15315.79 384
15316.96 386
15318.13 365
15319.30 362
15320.46 339
15321.63 412
15322.80 382
15323.97 374
15325.14 350
15326.31 349
15327.48 367
15328.65 384
15329.82 372
15330.99 362
15332.16 389
15333.33 409
15334.50 364
15335.67 379
15336.84 340
15338.01 354
15339.18 396
15340.36 420
15341.53 381
15342.70 401
15343.87 395
15345.04 383
15346.21 353
15347.38 354
15348.55 383
15349.72 358
15350.89 371
15352.06 365
15353.23 386
15354.40 340
15355.57 361
15356.75 360
15357.92 359
15359.09 373
15360.26 390
15361.43 406
15362.60 384
15363.77 368
15364.94 367
15366.11 385
15367.29 382
15368.46 382
15369.63 378
15370.80 355
15371.97 378
15373.14 363
15374.32 365
15375.49 378
15376.66 378
15377.83 353
15379.00 374
15380.17 375
15381.35 416
15382.52 349
15383.69 365
15384.86 345
15386.03 374
15387.21 336
15388.38 356
15389.55 346
15390.72 367
15391.90 385
15393.07 429
15394.24 391
15395.41 369
15396.59 383
15397.76 351
15398.93 395
15400.10 369
15401.28 393
15402.45 374
15403.62 394
15404.79 371
15405.97 384
15407.14 359
15408.31 390
15409.49 375
15410.66 383
15411.83 361
15413.01 349
15414.18 333
15415.35 351
15416.53 387
15417.70 384
15418.87 383
15420.05 380
15421.22 382
15422.39 381
15423.57 359
15424.74 319
15425.91 375
15427.09 386
15428.26 358
15429.43 364
15430.61 354
15431.78 365
15432.96 367
15434.13 375
15435.30 366
15436.48 310
15437.65 313
15438.83 355
15440.00 321
15441.17 326
15442.35 332
15443.52 341
15444.70 352
15445.87 352
15447.05 301
15448.22 301
15449.40 353
15450.57 336
15451.75 314
15452.92 323
15454.09 368
15455.27 354
15456.44 334
15457.62 323
15458.79 383
15459.97 335
15461.14 360
15462.32 354
15463.49 343
15464.67 335
15465.84 326
15467.02 362
15468.19 330
15469.37 377
15470.55 392
15471.72 381
15472.90 335
15474.07 390
15475.25 351
15476.42 314
15477.60 304
15478.77 339
15479.95 338
15481.13 347
15482.30 373
15483.48 321
15484.65 350
15485.83 332
15487.00 379
15488.18 357
15489.36 339
15490.53 320
15491.71 358
15492.89 365
15494.06 329
15495.24 330
15496.41 388
15497.59 359
15498.77 330
15499.94 360
15501.12 356
15502.30 379
15503.47 330
15504.65 364
15505.83 337
15507.00 333
15508.18 330
15509.36 364
15510.53 374
15511.71 354
15512.89 379
15514.06 356
15515.24 354
15516.42 379
15517.60 345
15518.77 365
15519.95 307
15521.13 342
15522.30 331
15523.48 344
15524.66 355
15525.84 335
15527.01 369
15528.19 365
15529.37 391
15530.55 345
15531.73 367
15532.90 388
15534.08 359
15535.26 378
15536.44 356
15537.61 337
15538.79 371
15539.97 398
15541.15 386
15542.33 374
15543.50 363
15544.68 352
15545.86 367
15547.04 381
15548.22 371
15549.40 414
15550.57 381
15551.75 362
15552.93 348
15554.11 325
15555.29 340
15556.47 369
15557.65 357
15558.82 377
15560.00 358
15561.18 372
15562.36 372
15563.54 341
15564.72 366
15565.90 346
15567.08 395
15568.26 372
15569.43 348
15570.61 341
15571.79 362
15572.97 385
15574.15 373
15575.33 366
15576.51 374
15577.69 406
15578.87 410
15580.05 383
15581.23 399
15582.41 372
15583.59 387
15584.77 378
15585.95 370
15587.13 392
15588.31 366
15589.49 389
15590.67 368
15591.85 380
15593.03 380
15594.21 393
15595.39 392
15596.57 360
15597.75 359
15598.93 387
15600.11 401
15601.29 409
15602.47 397
15603.65 404
15604.83 462
15606.01 406
15607.19 411
15608.37 428
15609.55 400
15610.73 423
15611.91 423
15613.09 402
15614.27 409
15615.45 432
15616.64 439
15617.82 408
15619.00 406
15620.18 436
15621.36 422
15622.54 401
15623.72 437
15624.90 446
15626.08 484
15627.27 435
15628.45 449
15629.63 451
15630.81 431
15631.99 403
15633.17 417
15634.35 462
15635.54 460
15636.72 451
15637.90 445
15639.08 495
15640.26 478
15641.45 460
15642.63 448
15643.81 442
15644.99 457
15646.17 474
15647.36 439
15648.54 433
15649.72 456
15650.90 474
15652.08 441
15653.27 424
15654.45 488
15655.63 505
15656.81 507
15658.00 437
15659.18 462
15660.36 498
15661.54 499
15662.73 475
15663.91 507
15665.09 507
15666.27 508
15667.46 495
15668.64 517
15669.82 495
15671.01 525
15672.19 482
15673.37 549
15674.56 539
15675.74 515
15676.92 490
15678.10 503
15679.29 531
15680.47 471
15681.65 481
15682.84 495
15684.02 475
15685.21 480
15686.39 525
15687.57 500
15688.76 487
15689.94 490
15691.12 488
15692.31 425
15693.49 442
15694.67 437
15695.86 458
15697.04 466
15698.23 443
15699.41 443
15700.59 469
15701.78 475
15702.96 453
15704.15 470
15705.33 467
15706.52 524
15707.70 462
15708.88 465
15710.07 452
15711.25 490
15712.44 483
15713.62 433
15714.81 476
15715.99 486
15717.18 499
15718.36 517
15719.55 511
15720.73 541
15721.92 503
15723.10 536
15724.29 479
15725.47 464
15726.66 450
15727.84 499
15729.03 543
15730.21 544
15731.40 507
15732.58 491
15733.77 534
15734.95 491
15736.14 524
15737.32 507
15738.51 508
15739.69 563
15740.88 556
15742.07 568
15743.25 525
15744.44 549
15745.62 555
15746.81 560
15747.99 546
15749.18 493
15750.37 504
15751.55 541
15752.74 554
15753.93 583
15755.11 523
15756.30 581
15757.48 579
15758.67 628
15759.86 550
15761.04 571
15762.23 585
15763.42 552
15764.60 548
15765.79 550
15766.98 551
15768.16 545
15769.35 588
15770.54 593
15771.72 510
15772.91 512
15774.10 542
15775.28 558
15776.47 539
15777.66 538
15778.84 502
15780.03 582
15781.22 515
15782.41 499
15783.59 489
15784.78 522
15785.97 530
15787.15 531
15788.34 489
15789.53 513
15790.72 521
15791.90 539
15793.09 542
15794.28 516
15795.47 514
15796.65 488
15797.84 504
15799.03 487
15800.22 449
15801.41 517
15802.59 536
15803.78 498
15804.97 501
15806.16 443
15807.35 467
15808.53 484
15809.72 424
15810.91 446
15812.10 461
15813.29 451
15814.48 425
15815.66 455
15816.85 415
15818.04 442
15819.23 464
15820.42 432
15821.61 404
15822.80 416
15823.98 465
15825.17 471
15826.36 442
15827.55 425
15828.74 454
15829.93 455
15831.12 410
15832.31 430
15833.50 431
15834.69 400
15835.87 384
15837.06 446
15838.25 426
15839.44 448
15840.63 431
15841.82 438
15843.01 404
15844.20 415
15845.39 435
15846.58 436
15847.77 404
15848.96 396
15850.15 424
15851.34 451
15852.53 436
15853.72 441
15854.91 402
15856.10 391
15857.29 419
15858.48 449
15859.67 396
15860.86 394
15862.05 429
15863.24 429
15864.43 424
15865.62 460
15866.81 450
15868.00 400
15869.19 417
15870.38 421
15871.57 412
15872.76 409
15873.95 399
15875.14 459
15876.33 400
15877.52 413
15878.72 438
15879.91 418
15881.10 433
15882.29 453
15883.48 411
15884.67 399
15885.86 402
15887.05 463
15888.24 428
15889.43 428
15890.63 441
15891.82 457
15893.01 421
15894.20 435
15895.39 463
15896.58 433
15897.77 441
15898.97 464
15900.16 470
15901.35 424
15902.54 470
15903.73 481
15904.92 513
15906.12 467
15907.31 457
15908.50 453
15909.69 455
15910.88 470
15912.08 441
15913.27 429
15914.46 479
15915.65 501
15916.85 457
15918.04 505
15919.23 468
15920.42 491
15921.61 459
15922.81 526
15924.00 474
15925.19 455
15926.38 501
15927.58 530
15928.77 511
15929.96 481
15931.16 509
15932.35 551
15933.54 522
15934.73 486
15935.93 483
15937.12 486
15938.31 468
15939.51 492
15940.70 478
15941.89 509
15943.09 509
15944.28 523
15945.47 466
15946.67 466
15947.86 439
15949.05 474
15950.25 459
15951.44 425
15952.63 481
15953.83 452
15955.02 411
15956.21 422
15957.41 419
15958.60 463
15959.80 393
15960.99 409
15962.18 400
15963.38 414
15964.57 382
15965.77 404
15966.96 402
15968.15 399
15969.35 401
15970.54 384
15971.74 428
15972.93 408
15974.13 385
15975.32 384
15976.51 405
15977.71 385
15978.90 401
15980.10 359
15981.29 390
15982.49 370
15983.68 370
15984.88 367
15986.07 380
15987.27 334
15988.46 337
15989.66 329
15990.85 355
15992.05 364
15993.24 351
15994.44 342
15995.63 351
15996.83 365
15998.02 354
15999.22 361
16000.41 358
16001.61 365
16002.80 360
16004.00 318
16005.20 320
16006.39 366
16007.59 388
16008.78 342
16009.98 318
16011.17 299
16012.37 308
16013.57 353
16014.76 401
16015.96 367
16017.15 354
16018.35 359
16019.55 331
16020.74 338
16021.94 330
16023.13 352
16024.33 341
16025.53 350
16026.72 360
16027.92 348
16029.12 345
16030.31 350
16031.51 321
16032.71 334
16033.90 337
16035.10 387
16036.30 353
16037.49 345
16038.69 322
16039.89 364
16041.08 340
16042.28 361
16043.48 355
16044.67 359
16045.87 345
16047.07 342
16048.27 326
16049.46 316
16050.66 349
16051.86 319
16053.06 365
16054.25 352
16055.45 379
16056.65 344
16057.84 365
16059.04 353
16060.24 323
16061.44 339
16062.64 321
16063.83 352
16065.03 333
16066.23 356
16067.43 336
16068.62 360
16069.82 336
16071.02 324
16072.22 340
16073.42 318
16074.62 354
16075.81 316
16077.01 314
16078.21 337
16079.41 344
16080.61 329
16081.81 353
16083.00 346
16084.20 315
16085.40 296
16086.60 328
16087.80 395
16089.00 324
16090.20 327
16091.39 350
16092.59 356
16093.79 347
16094.99 313
16096.19 317
16097.39 317
16098.59 315
16099.79 310
16100.99 315
16102.19 337
16103.38 339
16104.58 338
16105.78 294
16106.98 337
16108.18 304
16109.38 314
16110.58 318
16111.78 307
16112.98 335
16114.18 309
16115.38 306
16116.58 296
16117.78 313
16118.98 314
16120.18 355
16121.38 302
16122.58 297
16123.78 298
16124.98 322
16126.18 352
16127.38 337
16128.58 320
16129.78 293
16130.98 280
16132.18 318
16133.38 307
16134.58 301
16135.78 331
16136.98 323
16138.18 344
16139.38 316
16140.58 287
16141.78 306
16142.98 282
16144.19 298
16145.39 321
16146.59 317
16147.79 307
16148.99 310
16150.19 307
16151.39 316
16152.59 307
16153.79 301
16154.99 330
16156.20 297
16157.40 318
16158.60 320
16159.80 321
16161.00 270
16162.20 276
16163.40 284
16164.61 301
16165.81 322
16167.01 295
16168.21 306
16169.41 273
16170.61 279
16171.82 304
16173.02 297
16174.22 289
16175.42 322
16176.62 332
16177.82 319
16179.03 269
16180.23 305
16181.43 335
16182.63 305
16183.84 305
16185.04 278
16186.24 317
16187.44 323
16188.65 288
16189.85 316
16191.05 319
16192.25 288
16193.46 320
16194.66 297
16195.86 284
16197.06 283
16198.27 276
16199.47 286
16200.67 298
16201.87 319
16203.08 305
16204.28 314
16205.48 287
16206.69 301
16207.89 297
16209.09 299
16210.30 326
16211.50 297
16212.70 321
16213.91 305
16215.11 318
16216.31 310
16217.52 328
16218.72 345
16219.92 311
16221.13 304
16222.33 306
16223.53 337
16224.74 309
16225.94 290
16227.15 286
16228.35 317
16229.55 313
16230.76 308
16231.96 322
16233.17 336
16234.37 296
16235.57 318
16236.78 343
16237.98 312
16239.19 338
16240.39 338
16241.60 301
16242.80 317
16244.00 360
16245.21 352
16246.41 335
16247.62 317
16248.82 339
16250.03 292
16251.23 317
16252.44 342
16253.64 316
16254.85 348
16256.05 348
16257.26 339
16258.46 315
16259.67 316
16260.87 374
16262.08 356
16263.28 360
16264.49 345
16265.69 357
16266.90 316
16268.10 342
16269.31 310
16270.51 330
16271.72 368
16272.93 361
16274.13 359
16275.34 335
16276.54 353
16277.75 335
16278.95 379
16280.16 333
16281.37 337
16282.57 357
16283.78 351
16284.98 313
16286.19 328
16287.40 377
16288.60 334
16289.81 347
16291.01 333
16292.22 333
16293.43 373
16294.63 377
16295.84 335
16297.05 366
16298.25 370
16299.46 320
16300.67 334
16301.87 358
16303.08 354
16304.29 381
16305.49 387
16306.70 380
16307.91 370
16309.11 396
16310.32 362
16311.53 396
16312.73 360
16313.94 339
16315.15 370
16316.36 382
16317.56 376
16318.77 355
16319.98 345
16321.19 370
16322.39 356
16323.60 335
16324.81 378
16326.02 363
16327.22 325
16328.43 323
16329.64 326
16330.85 344
16332.05 351
16333.26 335
16334.47 357
16335.68 362
16336.88 311
16338.09 344
16339.30 357
16340.51 341
16341.72 333
16342.93 325
16344.13 357
16345.34 315
16346.55 336
16347.76 316
16348.97 331
16350.18 337
16351.38 330
16352.59 279
16353.80 321
16355.01 317
16356.22 322
16357.43 312
16358.64 303
16359.84 329
16361.05 317
16362.26 288
16363.47 306
16364.68 300
16365.89 301
16367.10 286
16368.31 257
16369.52 309
16370.73 339
16371.93 308
16373.14 298
16374.35 327
16375.56 309
16376.77 289
16377.98 300
16379.19 289
16380.40 316
16381.61 305
16382.82 321
16384.03 298
16385.24 299
16386.45 329
16387.66 322
16388.87 343
16390.08 296
16391.29 313
16392.50 307
16393.71 281
16394.92 298
16396.13 291
16397.34 311
16398.55 295
16399.76 306
16400.97 327
16402.18 307
16403.39 297
16404.60 276
16405.81 267
16407.02 308
16408.23 307
16409.44 287
16410.65 306
16411.86 317
16413.08 314
16414.29 285
16415.50 335
16416.71 330
16417.92 343
16419.13 293
16420.34 279
16421.55 300
16422.76 299
16423.97 316
16425.19 285
16426.40 254
16427.61 263
16428.82 305
16430.03 287
16431.24 298
16432.45 304
16433.67 284
16434.88 283
16436.09 295
16437.30 295
16438.51 283
16439.72 282
16440.94 319
16442.15 301
16443.36 282
16444.57 290
16445.78 272
16446.99 318
16448.21 281
16449.42 278
16450.63 285
16451.84 262
16453.06 304
16454.27 300
16455.48 317
16456.69 274
16457.90 320
16459.12 296
16460.33 268
16461.54 257
16462.75 260
16463.97 275
16465.18 305
16466.39 295
16467.61 284
16468.82 340
16470.03 325
16471.24 286
16472.46 266
16473.67 294
16474.88 313
16476.10 315
16477.31 328
16478.52 306
16479.74 320
16480.95 308
16482.16 306
16483.38 282
16484.59 269
16485.80 273
16487.02 298
16488.23 278
16489.44 268
16490.66 249
16491.87 275
16493.08 286
16494.30 296
16495.51 280
16496.73 277
16497.94 322
16499.15 279
16500.37 253
16501.58 259
16502.80 271
16504.01 267
16505.22 286
16506.44 273
16507.65 263
16508.87 266
16510.08 308
16511.30 322
16512.51 283
16513.72 280
16514.94 274
16516.15 283
16517.37 299
16518.58 318
16519.80 306
16521.01 311
16522.23 295
16523.44 282
16524.66 273
16525.87 282
16527.09 272
16528.30 288
16529.52 310
16530.73 311
16531.95 309
16533.16 301
16534.38 294
16535.59 300
16536.81 314
16538.02 311
16539.24 304
16540.45 294
16541.67 289
16542.89 287
16544.10 291
16545.32 265
16546.53 295
16547.75 270
16548.96 295
16550.18 295
16551.40 297
16552.61 304
16553.83 292
16555.04 298
16556.26 285
16557.48 292
16558.69 257
16559.91 280
16561.12 280
16562.34 288
16563.56 322
16564.77 315
16565.99 319
16567.21 277
16568.42 289
16569.64 318
16570.86 307
16572.07 311
16573.29 281
16574.51 287
16575.72 337
16576.94 312
16578.16 313
16579.37 289
16580.59 298
16581.81 264
16583.02 292
16584.24 318
16585.46 329
16586.68 326
16587.89 329
16589.11 346
16590.33 327
16591.54 354
16592.76 312
16593.98 286
16595.20 273
16596.41 291
16597.63 285
16598.85 286
16600.07 296
16601.29 307
16602.50 320
16603.72 341
16604.94 288
16606.16 306
16607.37 290
16608.59 313
16609.81 285
16611.03 301
16612.25 313
16613.46 344
16614.68 310
16615.90 294
16617.12 296
16618.34 272
16619.56 303
16620.77 286
16621.99 292
16623.21 266
16624.43 269
16625.65 270
16626.87 313
16628.09 293
16629.30 298
16630.52 287
16631.74 292
16632.96 235
16634.18 251
16635.40 317
16636.62 271
16637.84 335
16639.06 299
16640.28 279
16641.49 265
16642.71 257
16643.93 288
16645.15 300
16646.37 296
16647.59 247
16648.81 290
16650.03 259
16651.25 294
16652.47 260
16653.69 283
16654.91 287
16656.13 281
16657.35 260
16658.57 309
16659.79 286
16661.01 288
16662.23 281
16663.45 285
16664.67 289
16665.89 256
16667.11 246
16668.33 265
16669.55 270
16670.77 271
16671.99 308
16673.21 278
16674.43 261
16675.65 246
16676.87 265
16678.09 268
16679.31 277
16680.53 278
16681.75 241
16682.97 258
16684.19 268
16685.42 263
16686.64 232
16687.86 290
16689.08 288
16690.30 270
16691.52 270
16692.74 278
16693.96 267
16695.18 270
16696.40 283
16697.63 272
16698.85 275
16700.07 298
16701.29 299
16702.51 264
16703.73 282
16704.95 280
16706.18 289
16707.40 266
16708.62 310
16709.84 265
16711.06 259
16712.28 266
16713.51 243
16714.73 258
16715.95 292
16717.17 276
16718.39 281
16719.62 290
16720.84 250
16722.06 260
16723.28 268
16724.50 272
16725.73 278
16726.95 282
16728.17 272
16729.39 285
16730.62 259
16731.84 279
16733.06 304
16734.28 293
16735.51 281
16736.73 282
16737.95 278
16739.18 286
16740.40 265
16741.62 272
16742.84 256
16744.07 306
16745.29 289
16746.51 240
16747.74 287
16748.96 297
16750.18 302
16751.41 273
16752.63 320
16753.85 265
16755.08 273
16756.30 292
16757.52 249
16758.75 274
16759.97 249
16761.19 262
16762.42 239
16763.64 278
16764.86 261
16766.09 321
16767.31 292
16768.54 272
16769.76 267
16770.98 279
16772.21 262
16773.43 297
16774.66 294
16775.88 297
16777.10 294
16778.33 296
16779.55 270
16780.78 273
16782.00 304
16783.22 267
16784.45 286
16785.67 282
16786.90 254
16788.12 283
16789.35 298
16790.57 275
16791.80 273
16793.02 288
16794.25 271
16795.47 288
16796.70 272
16797.92 266
16799.15 315
16800.37 288
16801.60 270
16802.82 260
16804.05 261
16805.27 281
16806.50 267
16807.72 280
16808.95 295
16810.17 275
16811.40 283
16812.62 281
16813.85 286
16815.07 297
16816.30 278
16817.53 256
16818.75 267
16819.98 284
16821.20 277
16822.43 285
16823.65 289
16824.88 271
16826.11 271
16827.33 281
16828.56 267
16829.78 253
16831.01 275
16832.24 285
16833.46 264
16834.69 258
16835.92 296
16837.14 284
16838.37 306
16839.60 287
16840.82 255
16842.05 280
16843.27 269
16844.50 282
16845.73 267
16846.96 282
16848.18 287
16849.41 324
16850.64 285
16851.86 264
16853.09 297
16854.32 298
16855.54 312
16856.77 304
16858.00 307
16859.22 297
16860.45 315
16861.68 300
16862.91 326
16864.13 303
16865.36 318
16866.59 325
16867.82 319
16869.04 300
16870.27 315
16871.50 324
16872.73 324
16873.95 320
16875.18 276
16876.41 313
16877.64 313
16878.87 319
16880.09 357
16881.32 339
16882.55 338
16883.78 317
16885.01 330
16886.23 367
16887.46 352
16888.69 361
16889.92 368
16891.15 349
16892.38 322
16893.60 367
16894.83 360
16896.06 371
16897.29 352
16898.52 357
16899.75 342
16900.98 338
16902.20 342
16903.43 331
16904.66 353
16905.89 325
16907.12 294
16908.35 314
16909.58 320
16910.81 353
16912.04 322
16913.26 326
16914.49 291
16915.72 282
16916.95 304
16918.18 333
16919.41 279
16920.64 297
16921.87 317
16923.10 296
16924.33 263
16925.56 306
16926.79 306
16928.02 303
16929.25 306
16930.48 297
16931.71 326
16932.94 319
16934.17 283
16935.40 320
16936.63 300
16937.86 323
16939.09 312
16940.32 304
16941.55 310
16942.78 296
16944.01 330
16945.24 275
16946.47 283
16947.70 284
16948.93 302
16950.16 311
16951.39 288
16952.62 278
16953.85 294
16955.08 294
16956.31 288
16957.54 274
16958.77 257
16960.01 279
16961.24 312
16962.47 289
16963.70 302
16964.93 305
16966.16 309
16967.39 294
16968.62 267
16969.85 272
16971.08 264
16972.32 285
16973.55 270
16974.78 283
16976.01 265
16977.24 274
16978.47 276
16979.70 273
16980.94 295
16982.17 306
16983.40 291
16984.63 278
16985.86 317
16987.10 282
16988.33 299
16989.56 283
16990.79 276
16992.02 300
16993.26 299
16994.49 300
16995.72 289
16996.95 260
16998.18 280
16999.42 260
17000.65 284
17001.88 293
17003.11 280
17004.35 283
17005.58 263
17006.81 303
17008.04 287
17009.28 275
17010.51 280
17011.74 274
17012.97 268
17014.21 275
17015.44 270
17016.67 262
17017.91 274
17019.14 289
17020.37 273
17021.60 266
17022.84 280
17024.07 272
17025.30 254
17026.54 267
17027.77 263
17029.00 293
17030.24 259
17031.47 274
17032.70 313
17033.94 293
17035.17 271
17036.41 271
17037.64 282
17038.87 281
17040.11 265
17041.34 247
17042.57 273
17043.81 247
17045.04 252
17046.28 292
17047.51 270
17048.74 297
17049.98 298
17051.21 303
17052.45 261
17053.68 250
17054.92 246
17056.15 232
17057.38 279
17058.62 265
17059.85 261
17061.09 265
17062.32 287
17063.56 244
17064.79 241
17066.03 247
17067.26 271
17068.50 281
17069.73 266
17070.97 228
17072.20 246
17073.44 255
17074.67 293
17075.91 262
17077.14 237
17078.38 257
17079.61 246
17080.85 251
17082.08 252
17083.32 286
17084.55 269
17085.79 306
17087.02 281
17088.26 251
17089.49 246
17090.73 245
17091.97 257
17093.20 251
17094.44 244
17095.67 244
17096.91 271
17098.14 257
17099.38 235
17100.62 250
17101.85 267
17103.09 250
17104.32 272
17105.56 246
17106.80 271
17108.03 252
17109.27 265
17110.51 250
17111.74 246
17112.98 229
17114.21 237
17115.45 242
17116.69 253
17117.92 234
17119.16 274
17120.40 244
17121.63 225
17122.87 240
17124.11 229
17125.34 252
17126.58 228
17127.82 258
17129.06 239
17130.29 244
17131.53 248
17132.77 235
17134.00 250
17135.24 224
17136.48 278
17137.72 280
17138.95 243
17140.19 281
17141.43 256
17142.67 269
17143.90 257
17145.14 253
17146.38 261
17147.62 284
17148.85 259
17150.09 257
17151.33 248
17152.57 287
17153.80 251
17155.04 262
17156.28 269
17157.52 261
17158.76 233
17159.99 230
17161.23 225
17162.47 261
17163.71 259
17164.95 269
17166.19 234
17167.42 247
17168.66 257
17169.90 270
17171.14 285
17172.38 284
17173.62 257
17174.86 250
17176.09 259
17177.33 262
17178.57 236
17179.81 253
17181.05 248
17182.29 262
17183.53 246
17184.77 285
17186.01 286
17187.24 255
17188.48 239
17189.72 243
17190.96 224
17192.20 231
17193.44 200
17194.68 213
17195.92 234
17197.16 258
17198.40 237
17199.64 269
17200.88 230
17202.12 232
17203.36 209
17204.60 193
17205.84 226
17207.08 257
17208.32 278
17209.56 246
17210.80 226
17212.04 268
17213.28 253
17214.52 242
17215.76 261
17217.00 244
17218.24 273
17219.48 285
17220.72 236
17221.96 235
17223.20 219
17224.44 229
17225.68 242
17226.92 241
17228.16 240
17229.40 236
17230.64 267
17231.88 257
17233.12 231
17234.36 252
17235.60 203
17236.85 239
17238.09 227
17239.33 259
17240.57 239
17241.81 233
17243.05 226
17244.29 222
17245.53 244
17246.77 224
17248.02 238
17249.26 247
17250.50 240
17251.74 228
17252.98 235
17254.22 239
17255.46 231
17256.71 239
17257.95 228
17259.19 199
17260.43 230
17261.67 260
17262.91 231
17264.16 250
17265.40 217
17266.64 242
17267.88 229
17269.12 251
17270.37 216
17271.61 210
17272.85 231
17274.09 261
17275.34 229
17276.58 227
17277.82 239
17279.06 224
17280.30 240
17281.55 263
17282.79 209
17284.03 215
17285.27 265
17286.52 264
17287.76 213
17289.00 240
17290.25 260
17291.49 228
17292.73 242
17293.97 225
17295.22 248
17296.46 232
17297.70 236
17298.95 272
17300.19 224
17301.43 237
17302.68 258
17303.92 251
17305.16 232
17306.41 222
17307.65 255
17308.89 235
17310.14 227
17311.38 210
17312.62 229
17313.87 259
17315.11 239
17316.36 218
17317.60 227
17318.84 270
17320.09 226
17321.33 204
17322.58 223
17323.82 234
17325.06 225
17326.31 229
17327.55 238
17328.80 213
17330.04 227
17331.28 239
17332.53 232
17333.77 228
17335.02 206
17336.26 219
17337.51 245
17338.75 239
17340.00 215
17341.24 230
17342.48 256
17343.73 256
17344.97 209
17346.22 242
17347.46 230
17348.71 221
17349.95 218
17351.20 240
17352.44 238
17353.69 248
17354.93 252
17356.18 247
17357.42 237
17358.67 237
17359.92 240
17361.16 212
17362.41 201
17363.65 229
17364.90 229
17366.14 229
17367.39 233
17368.63 244
17369.88 219
17371.13 228
17372.37 237
17373.62 236
17374.86 241
17376.11 229
17377.35 247
17378.60 245
17379.85 247
17381.09 228
17382.34 207
17383.59 252
17384.83 236
17386.08 229
17387.32 204
17388.57 231
17389.82 256
17391.06 268
17392.31 269
17393.56 248
17394.80 241
17396.05 217
17397.30 257
17398.54 258
17399.79 251
17401.04 214
17402.28 234
17403.53 255
17404.78 255
17406.02 220
17407.27 204
17408.52 236
17409.77 259
17411.01 222
17412.26 224
17413.51 228
17414.75 253
17416.00 250
17417.25 217
17418.50 241
17419.74 233
17420.99 254
17422.24 249
17423.49 234
17424.73 256
17425.98 218
17427.23 234
17428.48 233
17429.73 241
17430.97 243
17432.22 231
17433.47 243
17434.72 267
17435.97 252
17437.21 238
17438.46 249
17439.71 253
17440.96 246
17442.21 209
17443.45 226
17444.70 250
17445.95 234
17447.20 229
17448.45 256
17449.70 228
17450.95 237
17452.19 231
17453.44 228
17454.69 236
17455.94 232
17457.19 216
17458.44 231
17459.69 247
17460.94 233
17462.19 221
17463.43 233
17464.68 243
17465.93 239
17467.18 261
17468.43 269
17469.68 250
17470.93 251
17472.18 263
17473.43 242
17474.68 246
17475.93 224
17477.18 265
17478.43 276
17479.68 228
17480.93 237
17482.18 259
17483.43 240
17484.68 255
17485.93 237
17487.17 250
17488.42 250
17489.67 243
17490.92 233
17492.18 233
17493.43 246
17494.68 310
17495.93 277
17497.18 247
17498.43 235
17499.68 244
17500.93 264
17502.18 227
17503.43 253
17504.68 272
17505.93 251
17507.18 227
17508.43 249
17509.68 242
17510.93 274
17512.18 294
17513.43 254
17514.68 245
17515.94 246
17517.19 267
17518.44 285
17519.69 273
17520.94 276
17522.19 275
17523.44 242
17524.69 252
17525.94 243
17527.20 234
17528.45 257
17529.70 267
17530.95 266
17532.20 257
17533.45 275
17534.70 278
17535.96 280
17537.21 288
17538.46 294
17539.71 250
17540.96 269
17542.22 318
17543.47 336
17544.72 310
17545.97 294
17547.22 308
17548.48 267
17549.73 284
17550.98 275
17552.23 270
17553.48 265
17554.74 252
17555.99 315
17557.24 319
17558.49 270
17559.75 273
17561.00 265
17562.25 284
17563.50 254
17564.76 266
17566.01 295
17567.26 270
17568.52 269
17569.77 263
17571.02 277
17572.27 237
17573.53 258
17574.78 234
17576.03 250
17577.29 274
17578.54 262
17579.79 274
17581.05 269
17582.30 246
17583.55 254
17584.81 275
17586.06 269
17587.31 263
17588.57 273
17589.82 266
17591.07 282
17592.33 281
17593.58 276
17594.83 284
17596.09 276
17597.34 277
17598.60 297
17599.85 282
17601.10 261
17602.36 275
17603.61 287
17604.87 278
17606.12 262
17607.37 279
17608.63 265
17609.88 295
17611.14 276
17612.39 293
17613.65 272
17614.90 261
17616.16 260
17617.41 283
17618.66 275
17619.92 260
17621.17 289
17622.43 277
17623.68 266
17624.94 263
17626.19 266
17627.45 268
17628.70 263
17629.96 273
17631.21 276
17632.47 296
17633.72 248
17634.98 267
17636.23 276
17637.49 306
17638.74 247
17640.00 271
17641.26 260
17642.51 265
17643.77 249
17645.02 250
17646.28 260
17647.53 243
17648.79 254
17650.04 236
17651.30 272
17652.56 264
17653.81 226
17655.07 237
17656.32 246
17657.58 236
17658.84 288
17660.09 225
17661.35 221
17662.60 227
17663.86 240
17665.12 258
17666.37 244
17667.63 236
17668.89 257
17670.14 247
17671.40 232
17672.66 233
17673.91 255
17675.17 224
17676.43 218
17677.68 231
17678.94 254
17680.20 260
17681.45 244
17682.71 242
17683.97 246
17685.22 239
17686.48 242
17687.74 247
17688.99 242
17690.25 251
17691.51 272
17692.77 240
17694.02 257
17695.28 252
17696.54 243
17697.80 241
17699.05 218
17700.31 220
17701.57 230
17702.83 230
17704.08 235
17705.34 225
17706.60 223
17707.86 201
17709.11 252
17710.37 246
17711.63 206
17712.89 212
17714.15 216
17715.40 234
17716.66 270
17717.92 220
17719.18 209
17720.44 231
17721.70 254
17722.95 204
17724.21 237
17725.47 214
17726.73 254
17727.99 235
17729.25 222
17730.51 209
17731.76 259
17733.02 244
17734.28 221
17735.54 225
17736.80 196
17738.06 219
17739.32 260
17740.58 209
17741.83 192
17743.09 214
17744.35 266
17745.61 255
17746.87 220
17748.13 234
17749.39 217
17750.65 251
17751.91 234
17753.17 232
17754.43 212
17755.69 243
17756.95 222
17758.21 232
17759.47 236
17760.73 236
17761.98 235
17763.24 227
17764.50 209
17765.76 256
17767.02 261
17768.28 248
17769.54 253
17770.80 227
17772.06 235
17773.32 250
17774.58 231
17775.84 221
17777.11 213
17778.37 229
17779.63 247
17780.89 222
17782.15 238
17783.41 213
17784.67 223
17785.93 264
17787.19 214
17788.45 213
17789.71 226
17790.97 215
17792.23 208
17793.49 208
17794.75 231
17796.01 248
17797.28 202
17798.54 203
17799.80 230
17801.06 266
17802.32 199
17803.58 196
17804.84 205
17806.10 203
17807.37 208
17808.63 208
17809.89 219
17811.15 233
17812.41 231
17813.67 220
17814.93 217
17816.20 237
17817.46 257
17818.72 232
17819.98 226
17821.24 206
17822.50 222
17823.77 229
17825.03 243
17826.29 255
17827.55 193
17828.81 215
17830.08 202
17831.34 202
17832.60 225
17833.86 246
17835.13 225
17836.39 240
17837.65 202
17838.91 218
17840.18 237
17841.44 210
17842.70 244
17843.96 198
17845.23 213
17846.49 233
17847.75 223
17849.01 218
17850.28 190
17851.54 205
17852.80 253
17854.07 235
17855.33 239
17856.59 209
17857.86 216
17859.12 206
17860.38 211
17861.65 226
17862.91 221
17864.17 251
17865.44 227
17866.70 233
17867.96 227
17869.23 239
17870.49 220
17871.75 210
17873.02 227
17874.28 242
17875.54 209
17876.81 232
17878.07 231
17879.34 219
17880.60 201
17881.86 198
17883.13 218
17884.39 204
17885.66 217
17886.92 207
17888.18 201
17889.45 211
17890.71 239
17891.98 237
17893.24 192
17894.51 182
17895.77 197
17897.04 219
17898.30 202
17899.56 244
17900.83 183
17902.09 195
17903.36 207
17904.62 227
17905.89 227
17907.15 210
17908.42 228
17909.68 235
17910.95 199
17912.21 211
17913.48 225
17914.74 218
17916.01 218
17917.27 234
17918.54 196
17919.80 188
17921.07 226
17922.34 198
17923.60 223
17924.87 209
17926.13 200
17927.40 174
17928.66 206
17929.93 211
17931.19 211
17932.46 218
17933.73 213
17934.99 232
17936.26 233
17937.52 236
17938.79 185
17940.06 173
17941.32 202
17942.59 229
17943.85 203
17945.12 223
17946.39 213
17947.65 220
17948.92 230
17950.19 220
17951.45 192
17952.72 223
17953.99 217
17955.25 230
17956.52 214
17957.79 217
17959.05 209
17960.32 185
17961.59 190
17962.85 185
17964.12 209
17965.39 216
17966.65 207
17967.92 202
17969.19 208
17970.45 223
17971.72 233
17972.99 219
17974.26 201
17975.52 226
17976.79 221
17978.06 216
17979.33 208
17980.59 216
17981.86 205
17983.13 216
17984.40 212
17985.66 207
17986.93 184
17988.20 188
17989.47 194
17990.73 172
17992.00 201
17993.27 190
17994.54 202
17995.81 224
17997.07 205
17998.34 183
17999.61 232
18000.88 212
18002.15 217
18003.42 204
18004.68 197
18005.95 204
18007.22 208
18008.49 200
18009.76 197
18011.03 207
18012.30 182
18013.56 219
18014.83 218
18016.10 199
18017.37 181
18018.64 211
18019.91 177
18021.18 190
18022.45 182
18023.71 189
18024.98 203
18026.25 218
18027.52 193
18028.79 190
18030.06 193
18031.33 216
18032.60 196
18033.87 187
18035.14 208
18036.41 211
18037.68 220
18038.95 208
18040.22 186
18041.49 217
18042.76 216
18044.02 209
18045.29 231
18046.56 196
18047.83 174
18049.10 206
18050.37 179
18051.64 236
18052.91 207
18054.18 214
18055.45 204
18056.72 208
18057.99 196
18059.27 216
18060.54 220
18061.81 205
18063.08 206
18064.35 241
18065.62 246
18066.89 210
18068.16 205
18069.43 215
18070.70 195
18071.97 182
18073.24 227
18074.51 213
18075.78 211
18077.05 216
18078.32 219
18079.60 206
18080.87 206
18082.14 177
18083.41 215
18084.68 185
18085.95 239
18087.22 252
18088.49 230
18089.77 236
18091.04 216
18092.31 184
18093.58 220
18094.85 213
18096.12 197
18097.39 217
18098.67 209
18099.94 205
18101.21 187
18102.48 205
18103.75 210
18105.02 177
18106.30 206
18107.57 212
18108.84 222
18110.11 213
18111.38 218
18112.66 188
18113.93 216
18115.20 211
18116.47 198
18117.75 201
18119.02 228
18120.29 219
18121.56 243
18122.84 211
18124.11 215
18125.38 190
18126.65 204
18127.93 234
18129.20 216
18130.47 215
18131.74 202
18133.02 241
18134.29 228
18135.56 219
18136.84 224
18138.11 236
18139.38 253
18140.66 232
18141.93 205
18143.20 194
18144.48 201
18145.75 230
18147.02 226
18148.30 207
18149.57 227
18150.84 234
18152.12 222
18153.39 184
18154.66 226
18155.94 230
18157.21 225
18158.48 214
18159.76 217
18161.03 172
18162.31 213
18163.58 191
18164.85 197
18166.13 205
18167.40 199
18168.68 218
18169.95 217
18171.22 231
18172.50 190
18173.77 224
18175.05 205
18176.32 237
18177.60 198
18178.87 220
18180.15 201
18181.42 196
18182.69 196
18183.97 219
18185.24 189
18186.52 199
18187.79 222
18189.07 210
18190.34 215
18191.62 214
18192.89 225
18194.17 217
18195.44 203
18196.72 203
18197.99 223
18199.27 196
18200.54 207
18201.82 222
18203.09 219
18204.37 204
18205.65 209
18206.92 225
18208.20 230
18209.47 213
18210.75 193
18212.02 207
18213.30 195
18214.57 213
18215.85 197
18217.13 183
18218.40 208
18219.68 208
18220.95 254
18222.23 212
18223.51 197
18224.78 231
18226.06 239
18227.33 240
18228.61 216
18229.89 202
18231.16 207
18232.44 227
18233.72 218
18234.99 213
18236.27 225
18237.55 221
18238.82 217
18240.10 210
18241.38 200
18242.65 174
18243.93 202
18245.21 223
18246.48 198
18247.76 215
18249.04 207
18250.31 245
18251.59 202
18252.87 182
18254.15 186
18255.42 218
18256.70 192
18257.98 191
18259.25 220
18260.53 202
18261.81 212
18263.09 222
18264.36 236
18265.64 211
18266.92 203
18268.20 188
18269.47 209
18270.75 233
18272.03 222
18273.31 208
18274.59 223
18275.86 243
18277.14 242
18278.42 242
18279.70 204
18280.98 225
18282.25 211
18283.53 215
18284.81 192
18286.09 254
18287.37 249
18288.64 239
18289.92 246
18291.20 240
18292.48 197
18293.76 193
18295.04 206
18296.32 198
18297.59 196
18298.87 252
18300.15 235
18301.43 209
18302.71 211
18303.99 214
18305.27 244
18306.55 228
18307.83 198
18309.10 215
18310.38 249
18311.66 233
18312.94 221
18314.22 184
18315.50 202
18316.78 206
18318.06 206
18319.34 229
18320.62 203
18321.90 226
18323.18 200
18324.46 192
18325.74 195
18327.02 205
18328.30 201
18329.58 239
18330.86 232
18332.14 218
18333.41 207
18334.69 223
18335.97 187
18337.25 213
18338.54 210
18339.82 210
18341.10 210
18342.38 206
18343.66 229
18344.94 214
18346.22 226
18347.50 219
18348.78 214
18350.06 212
18351.34 236
18352.62 194
18353.90 190
18355.18 228
18356.46 230
18357.74 207
18359.02 230
18360.30 219
18361.58 220
18362.87 189
18364.15 196
18365.43 215
18366.71 226
18367.99 186
18369.27 219
18370.55 234
18371.83 207
18373.11 179
18374.40 216
18375.68 217
18376.96 231
18378.24 212
18379.52 219
18380.80 201
18382.08 221
18383.37 211
18384.65 190
18385.93 209
18387.21 234
18388.49 159
18389.78 204
18391.06 234
18392.34 263
18393.62 230
18394.90 228
18396.19 205
18397.47 204
18398.75 212
18400.03 219
18401.31 196
18402.60 230
18403.88 193
18405.16 196
18406.44 229
18407.73 234
18409.01 219
18410.29 208
18411.57 185
18412.86 174
18414.14 200
18415.42 208
18416.71 206
18417.99 192
18419.27 203
18420.55 192
18421.84 215
18423.12 221
18424.40 169
18425.69 196
18426.97 198
18428.25 193
18429.54 189
18430.82 211
18432.10 201
18433.39 247
18434.67 207
18435.95 188
18437.24 195
18438.52 195
18439.80 176
18441.09 211
18442.37 211
18443.66 195
18444.94 207
18446.22 205
18447.51 224
18448.79 199
18450.08 216
18451.36 210
18452.64 232
18453.93 215
18455.21 203
18456.50 218
18457.78 209
18459.06 206
18460.35 181
18461.63 210
18462.92 216
18464.20 250
18465.49 229
18466.77 214
18468.06 197
18469.34 211
18470.63 213
18471.91 249
18473.19 218
18474.48 215
18475.76 183
18477.05 199
18478.33 211
18479.62 200
18480.90 228
18482.19 218
18483.47 223
18484.76 209
18486.05 205
18487.33 192
18488.62 216
18489.90 240
18491.19 210
18492.47 217
18493.76 212
18495.04 210
18496.33 220
18497.61 211
18498.90 193
18500.19 188
18501.47 215
18502.76 221
18504.04 194
18505.33 184
18506.62 190
18507.90 213
18509.19 192
18510.47 233
18511.76 224
18513.05 203
18514.33 225
18515.62 202
18516.90 198
18518.19 194
18519.48 186
18520.76 202
18522.05 219
18523.34 224
18524.62 229
18525.91 200
18527.20 190
18528.48 227
18529.77 238
18531.06 254
18532.34 228
18533.63 217
18534.92 217
18536.21 183
18537.49 193
18538.78 201
18540.07 210
18541.35 189
18542.64 189
18543.93 210
18545.22 201
18546.50 197
18547.79 210
18549.08 248
18550.37 210
18551.65 219
18552.94 220
18554.23 215
18555.52 193
18556.80 194
18558.09 207
18559.38 199
18560.67 223
18561.95 194
18563.24 203
18564.53 226
18565.82 226
18567.11 217
18568.39 210
18569.68 193
18570.97 212
18572.26 231
18573.55 205
18574.84 222
18576.12 220
18577.41 216
18578.70 201
18579.99 203
18581.28 193
18582.57 205
18583.86 216
18585.14 243
18586.43 210
18587.72 227
18589.01 231
18590.30 208
18591.59 224
18592.88 241
18594.17 214
18595.46 240
18596.74 248
18598.03 214
18599.32 216
18600.61 214
18601.90 224
18603.19 225
18604.48 213
18605.77 206
18607.06 244
18608.35 232
18609.64 224
18610.93 213
18612.22 220
18613.51 234
18614.80 233
18616.09 209
18617.38 206
18618.67 226
18619.96 216
18621.25 228
18622.54 237
18623.83 209
18625.12 225
18626.41 243
18627.70 240
18628.99 244
18630.28 221
18631.57 231
18632.86 244
18634.15 249
18635.44 216
18636.73 267
18638.02 286
18639.31 250
18640.60 251
18641.89 230
18643.18 197
18644.47 227
18645.76 230
18647.06 203
18648.35 216
18649.64 214
18650.93 229
18652.22 197
18653.51 185
18654.80 206
18656.09 201
18657.38 191
18658.68 195
18659.97 225
18661.26 231
18662.55 215
18663.84 205
18665.13 224
18666.42 204
18667.72 206
18669.01 200
18670.30 200
18671.59 215
18672.88 193
18674.17 219
18675.47 186
18676.76 183
18678.05 208
18679.34 200
18680.63 222
18681.93 214
18683.22 205
18684.51 203
18685.80 209
18687.09 225
18688.39 189
18689.68 234
18690.97 227
18692.26 230
18693.56 204
18694.85 215
18696.14 199
18697.43 212
18698.73 194
18700.02 205
18701.31 209
18702.60 225
18703.90 208
18705.19 182
18706.48 202
18707.78 202
18709.07 232
18710.36 217
18711.66 202
18712.95 209
18714.24 222
18715.54 210
18716.83 200
18718.12 219
18719.42 210
18720.71 210
18722.00 193
18723.30 194
18724.59 213
18725.88 214
18727.18 197
18728.47 223
18729.76 203
18731.06 186
18732.35 196
18733.65 203
18734.94 208
18736.23 200
18737.53 194
18738.82 199
18740.12 206
18741.41 197
18742.70 188
18744.00 170
18745.29 207
18746.59 202
18747.88 216
18749.18 213
18750.47 216
18751.76 190
18753.06 204
18754.35 211
18755.65 204
18756.94 191
18758.24 184
18759.53 202
18760.83 212
18762.12 192
18763.42 184
18764.71 213
18766.01 194
18767.30 194
18768.60 183
18769.89 187
18771.19 212
18772.48 206
18773.78 198
18775.07 177
18776.37 209
18777.66 197
18778.96 174
18780.25 181
18781.55 220
18782.85 196
18784.14 214
18785.44 202
18786.73 209
18788.03 218
18789.32 196
18790.62 215
18791.92 208
18793.21 192
18794.51 179
18795.80 186
18797.10 190
18798.40 198
18799.69 176
18800.99 187
18802.28 211
18803.58 193
18804.88 185
18806.17 204
18807.47 193
18808.77 194
18810.06 195
18811.36 202
18812.66 165
18813.95 156
18815.25 187
18816.55 219
18817.84 206
18819.14 194
18820.44 199
18821.73 166
18823.03 203
18824.33 204
18825.62 240
18826.92 175
18828.22 194
18829.52 199
18830.81 202
18832.11 191
18833.41 207
18834.71 188
18836.00 196
18837.30 223
18838.60 196
18839.90 211
18841.19 217
18842.49 182
18843.79 198
18845.09 215
18846.38 197
18847.68 212
18848.98 207
18850.28 199
18851.58 208
18852.87 201
18854.17 195
18855.47 221
18856.77 202
18858.07 178
18859.36 215
18860.66 216
18861.96 203
18863.26 210
18864.56 201
18865.86 188
18867.15 204
18868.45 171
18869.75 177
18871.05 219
18872.35 212
18873.65 209
18874.95 202
18876.24 207
18877.54 194
18878.84 195
18880.14 177
18881.44 189
18882.74 186
18884.04 191
18885.34 216
18886.64 179
18887.94 202
18889.24 190
18890.53 185
18891.83 189
18893.13 183
18894.43 209
18895.73 190
18897.03 194
18898.33 185
18899.63 194
18900.93 192
18902.23 174
18903.53 182
18904.83 192
18906.13 190
18907.43 174
18908.73 199
18910.03 186
18911.33 210
18912.63 197
18913.93 210
18915.23 201
18916.53 156
18917.83 169
18919.13 183
18920.43 212
18921.73 218
18923.03 211
18924.33 184
18925.63 221
18926.93 194
18928.23 201
18929.53 205
18930.84 181
18932.14 185
18933.44 222
18934.74 190
18936.04 166
18937.34 186
18938.64 219
18939.94 208
18941.24 211
18942.54 208
18943.84 230
18945.15 233
18946.45 195
18947.75 196
18949.05 200
18950.35 198
18951.65 176
18952.95 188
18954.26 186
18955.56 174
18956.86 186
18958.16 169
18959.46 200
18960.76 176
18962.07 180
18963.37 229
18964.67 216
18965.97 183
18967.27 181
18968.57 177
18969.88 194
18971.18 188
18972.48 208
18973.78 173
18975.09 188
18976.39 224
18977.69 203
18978.99 195
18980.29 201
18981.60 198
18982.90 224
18984.20 204
18985.50 186
18986.81 178
18988.11 188
18989.41 189
18990.72 188
18992.02 193
18993.32 181
18994.62 187
18995.93 212
18997.23 190
18998.53 188
18999.84 163
19001.14 182
19002.44 219
19003.75 192
19005.05 212
19006.35 195
19007.66 207
19008.96 195
19010.26 199
19011.57 180
19012.87 211
19014.17 225
19015.48 202
19016.78 167
19018.08 185
19019.39 189
19020.69 223
19021.99 201
19023.30 178
19024.60 172
19025.91 203
19027.21 214
19028.51 167
19029.82 182
19031.12 186
19032.43 196
19033.73 201
19035.04 190
19036.34 192
19037.64 187
19038.95 215
19040.25 191
19041.56 220
19042.86 178
19044.17 191
19045.47 204
19046.78 182
19048.08 198
19049.39 182
19050.69 194
19052.00 180
19053.30 178
19054.61 174
19055.91 185
19057.22 188
19058.52 174
19059.83 197
19061.13 194
19062.44 186
19063.74 190
19065.05 223
19066.35 201
19067.66 193
19068.96 196
19070.27 188
19071.57 217
19072.88 192
19074.18 208
19075.49 202
19076.80 209
19078.10 210
19079.41 187
19080.71 199
19082.02 211
19083.33 202
19084.63 190
19085.94 165
19087.24 200
19088.55 191
19089.86 199
19091.16 181
19092.47 190
19093.77 182
19095.08 180
19096.39 184
19097.69 187
19099.00 181
19100.31 188
19101.61 197
19102.92 189
19104.23 193
19105.53 202
19106.84 180
19108.15 184
19109.45 201
19110.76 174
19112.07 187
19113.37 186
19114.68 190
19115.99 181
19117.30 215
19118.60 214
19119.91 201
19121.22 190
19122.52 194
19123.83 183
19125.14 197
19126.45 194
19127.75 187
19129.06 184
19130.37 173
19131.68 195
19132.98 213
19134.29 187
19135.60 210
19136.91 200
19138.22 180
19139.52 197
19140.83 174
19142.14 173
19143.45 182
19144.76 169
19146.06 184
19147.37 175
19148.68 195
19149.99 218
19151.30 197
19152.60 197
19153.91 197
19155.22 190
19156.53 179
19157.84 161
19159.15 216
19160.46 203
19161.76 194
19163.07 184
19164.38 198
19165.69 197
19167.00 195
19168.31 175
19169.62 174
19170.93 195
19172.23 204
19173.54 171
19174.85 169
19176.16 177
19177.47 185
19178.78 190
19180.09 202
19181.40 224
19182.71 189
19184.02 197
19185.33 188
19186.64 212
19187.95 214
19189.26 207
19190.57 174
19191.87 202
19193.18 235
19194.49 194
19195.80 195
19197.11 230
19198.42 193
19199.73 186
19201.04 166
19202.35 181
19203.66 212
19204.97 182
19206.28 197
19207.59 192
19208.90 207
19210.21 195
19211.53 190
19212.84 220
19214.15 199
19215.46 165
19216.77 188
19218.08 183
19219.39 197
19220.70 164
19222.01 218
19223.32 180
19224.63 193
19225.94 212
19227.25 181
19228.56 181
19229.87 159
19231.19 194
19232.50 183
19233.81 173
19235.12 189
19236.43 184
19237.74 185
19239.05 185
19240.36 205
19241.68 196
19242.99 193
19244.30 230
19245.61 193
19246.92 178
19248.23 201
19249.54 202
19250.86 165
19252.17 173
19253.48 193
19254.79 186
19256.10 195
19257.42 182
19258.73 182
19260.04 157
19261.35 188
19262.66 186
19263.98 191
19265.29 181
19266.60 180
19267.91 189
19269.22 175
19270.54 193
19271.85 209
19273.16 202
19274.47 193
19275.79 169
19277.10 173
19278.41 176
19279.72 196
19281.04 179
19282.35 172
19283.66 145
19284.98 172
19286.29 221
19287.60 181
19288.91 170
19290.23 192
19291.54 194
19292.85 173
19294.17 185
19295.48 171
19296.79 161
19298.11 184
19299.42 198
19300.73 174
19302.05 172
19303.36 182
19304.67 190
19305.99 201
19307.30 182
19308.61 181
19309.93 198
19311.24 217
19312.56 200
19313.87 172
19315.18 179
19316.50 181
19317.81 217
19319.13 185
19320.44 170
19321.75 167
19323.07 174
19324.38 170
19325.70 168
19327.01 176
19328.32 203
19329.64 222
19330.95 197
19332.27 178
19333.58 191
19334.90 181
19336.21 192
19337.53 207
19338.84 181
19340.16 195
19341.47 208
19342.79 188
19344.10 180
19345.42 172
19346.73 156
19348.05 207
19349.36 208
19350.68 184
19351.99 172
19353.31 175
19354.62 209
19355.94 183
19357.25 185
19358.57 174
19359.88 190
19361.20 174
19362.51 185
19363.83 176
19365.14 168
19366.46 151
19367.78 164
19369.09 185
19370.41 160
19371.72 190
19373.04 175
19374.35 176
19375.67 179
19376.99 192
19378.30 168
19379.62 179
19380.93 181
19382.25 174
19383.57 153
19384.88 177
19386.20 183
19387.52 173
19388.83 178
19390.15 168
19391.47 167
19392.78 182
19394.10 191
19395.42 210
19396.73 171
19398.05 187
19399.37 207
19400.68 193
19402.00 169
19403.32 179
19404.63 184
19405.95 187
19407.27 183
19408.58 232
19409.90 165
19411.22 171
19412.54 203
19413.85 184
19415.17 177
19416.49 176
19417.80 190
19419.12 189
19420.44 170
19421.76 198
19423.07 202
19424.39 187
19425.71 175
19427.03 178
19428.35 175
19429.66 153
19430.98 161
19432.30 190
19433.62 182
19434.93 197
19436.25 190
19437.57 151
19438.89 180
19440.21 178
19441.53 194
19442.84 186
19444.16 201
19445.48 177
19446.80 185
19448.12 204
19449.44 189
19450.75 172
19452.07 197
19453.39 174
19454.71 164
19456.03 208
19457.35 160
19458.67 172
19459.98 180
19461.30 201
19462.62 186
19463.94 164
19465.26 173
19466.58 208
19467.90 193
19469.22 196
19470.54 190
19471.86 160
19473.18 185
19474.49 214
19475.81 231
19477.13 187
19478.45 188
19479.77 194
19481.09 182
19482.41 181
19483.73 190
19485.05 203
19486.37 193
19487.69 197
19489.01 160
19490.33 170
19491.65 221
19492.97 178
19494.29 177
19495.61 189
19496.93 178
19498.25 201
19499.57 203
19500.89 169
19502.21 183
19503.53 189
19504.85 191
19506.17 200
19507.49 150
19508.81 185
19510.13 175
19511.45 179
19512.77 176
19514.09 156
19515.42 172
19516.74 190
19518.06 185
19519.38 153
19520.70 179
19522.02 187
19523.34 168
19524.66 172
19525.98 168
19527.30 151
19528.62 162
19529.95 211
19531.27 174
19532.59 189
19533.91 183
19535.23 220
19536.55 175
19537.87 200
19539.20 190
19540.52 193
19541.84 195
19543.16 187
19544.48 176
19545.80 214
19547.13 185
19548.45 186
19549.77 201
19551.09 177
19552.41 214
19553.74 216
19555.06 190
19556.38 150
19557.70 216
19559.02 197
19560.35 176
19561.67 170
19562.99 174
19564.31 180
19565.64 194
19566.96 179
19568.28 158
19569.60 160
19570.93 177
19572.25 205
19573.57 181
19574.89 160
19576.22 162
19577.54 172
19578.86 177
19580.18 179
19581.51 188
19582.83 152
19584.15 165
19585.48 182
19586.80 166
19588.12 155
19589.45 167
19590.77 193
19592.09 180
19593.42 156
19594.74 186
19596.06 160
19597.39 182
19598.71 185
19600.03 187
19601.36 167
19602.68 171
19604.00 194
19605.33 177
19606.65 174
19607.98 159
19609.30 181
19610.62 187
19611.95 175
19613.27 160
19614.60 166
19615.92 169
19617.24 174
19618.57 192
19619.89 156
19621.22 183
19622.54 168
19623.87 183
19625.19 195
19626.51 158
19627.84 177
19629.16 195
19630.49 176
19631.81 206
19633.14 193
19634.46 179
19635.79 172
19637.11 152
19638.44 183
19639.76 191
19641.09 180
19642.41 174
19643.74 212
19645.06 188
19646.39 167
19647.71 187
19649.04 193
19650.36 170
19651.69 169
19653.01 166
19654.34 190
19655.66 170
19656.99 131
19658.32 165
19659.64 164
19660.97 175
19662.29 188
19663.62 194
19664.94 186
19666.27 184
19667.60 166
19668.92 179
19670.25 175
19671.57 163
19672.90 181
19674.23 198
19675.55 174
19676.88 195
19678.20 200
19679.53 178
19680.86 196
19682.18 199
19683.51 162
19684.84 161
19686.16 185
19687.49 165
19688.82 171
19690.14 189
19691.47 177
19692.80 174
19694.12 209
19695.45 198
19696.78 187
19698.10 178
19699.43 171
19700.76 207
19702.08 203
19703.41 185
19704.74 179
19706.07 138
19707.39 194
19708.72 166
19710.05 169
19711.37 179
19712.70 163
19714.03 185
19715.36 176
19716.68 190
19718.01 154
19719.34 169
19720.67 193
19721.99 204
19723.32 194
19724.65 162
19725.98 168
19727.31 165
19728.63 208
19729.96 200
19731.29 196
19732.62 177
19733.95 192
19735.27 199
19736.60 175
19737.93 182
19739.26 168
19740.59 164
19741.92 171
19743.24 162
19744.57 185
19745.90 166
19747.23 199
19748.56 183
19749.89 177
19751.22 201
19752.54 178
19753.87 169
19755.20 176
19756.53 170
19757.86 173
19759.19 166
19760.52 194
19761.85 196
19763.18 166
19764.50 174
19765.83 207
19767.16 189
19768.49 172
19769.82 188
19771.15 178
19772.48 173
19773.81 195
19775.14 191
19776.47 180
19777.80 165
19779.13 170
19780.46 182
19781.79 173
19783.12 176
19784.45 177
19785.78 148
19787.11 199
19788.44 178
19789.77 151
19791.10 180
19792.43 184
19793.76 185
19795.09 176
19796.42 163
19797.75 157
19799.08 180
19800.41 155
19801.74 187
19803.07 185
19804.40 203
19805.73 178
19807.06 170
19808.39 187
19809.72 162
19811.05 180
19812.38 173
19813.71 146
19815.05 176
19816.38 214
19817.71 192
19819.04 174
19820.37 155
19821.70 162
19823.03 168
19824.36 166
19825.69 158
19827.03 193
19828.36 176
19829.69 142
19831.02 182
19832.35 173
19833.68 189
19835.01 189
19836.35 160
19837.68 175
19839.01 170
19840.34 185
19841.67 165
19843.00 167
19844.34 175
19845.67 196
19847.00 180
19848.33 184
19849.66 157
19851.00 164
19852.33 198
19853.66 229
19854.99 195
19856.32 169
19857.66 181
19858.99 188
19860.32 178
19861.65 167
19862.99 167
19864.32 174
19865.65 147
19866.98 194
19868.32 191
19869.65 174
19870.98 179
19872.31 171
19873.65 189
19874.98 175
19876.31 154
19877.65 176
19878.98 165
19880.31 155
19881.65 175
19882.98 183
19884.31 159
19885.64 189
19886.98 188
19888.31 175
19889.64 158
19890.98 170
19892.31 180
19893.64 163
19894.98 168
19896.31 182
19897.65 201
19898.98 179
19900.31 152
19901.65 196
19902.98 189
19904.31 190
19905.65 173
19906.98 167
19908.32 203
19909.65 175
19910.98 179
19912.32 187
19913.65 189
19914.99 199
19916.32 179
19917.66 177
19918.99 156
19920.32 142
19921.66 166
19922.99 177
19924.33 189
19925.66 185
19927.00 186
19928.33 175
19929.67 199
19931.00 197
19932.34 189
19933.67 183
19935.01 194
19936.34 197
19937.68 168
19939.01 170
19940.35 175
19941.68 192
19943.02 169
19944.35 173
19945.69 172
19947.02 172
19948.36 172
19949.69 171
19951.03 166
19952.36 152
19953.70 176
19955.03 186
19956.37 187
19957.71 174
19959.04 180
19960.38 182
19961.71 176
19963.05 169
19964.38 175
19965.72 174
19967.06 188
19968.39 169
19969.73 151
19971.06 184
19972.40 179
19973.74 173
19975.07 194
19976.41 192
19977.75 183
19979.08 178
19980.42 177
19981.75 172
19983.09 159
19984.43 199
19985.76 186
19987.10 199
19988.44 193
19989.77 175
19991.11 186
19992.45 163
19993.78 167
19995.12 171
19996.46 175
19997.80 159
19999.13 181
20000.47 198
20001.81 173
20003.14 162
20004.48 172
20005.82 201
20007.16 189
20008.49 172
20009.83 178
20011.17 198
20012.51 178
20013.84 164
20015.18 198
20016.52 191
20017.86 163
20019.19 166
20020.53 167
20021.87 153
20023.21 163
20024.55 180
20025.88 184
20027.22 187
20028.56 184
20029.90 153
20031.24 170
20032.57 201
20033.91 177
20035.25 176
20036.59 192
20037.93 195
20039.26 194
20040.60 163
20041.94 158
20043.28 184
20044.62 209
20045.96 191
20047.30 198
20048.63 177
20049.97 181
20051.31 192
20052.65 167
20053.99 136
20055.33 163
20056.67 167
20058.01 160
20059.35 164
20060.69 156
20062.02 181
20063.36 167
20064.70 172
20066.04 198
20067.38 165
20068.72 163
20070.06 148
20071.40 160
20072.74 155
20074.08 162
20075.42 196
20076.76 173
20078.10 179
20079.44 176
20080.78 174
20082.12 153
20083.46 172
20084.80 190
20086.14 182
20087.48 194
20088.82 179
20090.16 156
20091.50 171
20092.84 172
20094.18 161
20095.52 168
20096.86 170
20098.20 168
20099.54 199
20100.88 183
20102.22 193
20103.56 165
20104.90 186
20106.24 185
20107.58 181
20108.92 197
20110.26 189
20111.60 166
20112.95 175
20114.29 168
20115.63 178
20116.97 168
20118.31 176
20119.65 166
20120.99 171
20122.33 160
20123.67 155
20125.02 190
20126.36 181
20127.70 179
20129.04 159
20130.38 172
20131.72 175
20133.06 189
20134.41 172
20135.75 180
