# Supplementary material for: MALDI-TOF MS typing enables the classification of brewing yeasts of the genus Saccharomyces to major beer styles
Source: PLoS One. 2017 Aug 9;12(8):e0181694. doi: 10.1371/journal.pone.0181694 (PMC5549903; doi:10.1371/journal.pone.0181694)
Supplement: S3 File — The directory includes 90 raw files and was zipped to “.zip”; the folder has three strains with 30 spectra per strain; S1 Text explains the raw files with an example and Table 1 represents the yeast strains used within the experiment. (ZIP) [file pone.0181694.s006.zip › 7-9/30257-184-OG-Alt-Alt-YPG-18h-E-E_2015-08-12__0_G10_1.dat]

1999.93 2349
2000.35 2300
2000.77 2230
2001.19 2290
2001.61 2309
2002.03 2291
2002.46 2188
2002.88 2169
2003.30 2252
2003.72 2435
2004.14 2586
2004.57 2467
2004.99 2214
2005.41 2302
2005.83 2442
2006.25 2483
2006.68 2406
2007.10 2230
2007.52 2497
2007.94 2484
2008.37 2274
2008.79 2395
2009.21 2522
2009.63 2413
2010.06 2356
2010.48 2513
2010.90 2583
2011.32 2389
2011.75 2466
2012.17 2408
2012.59 2591
2013.02 2611
2013.44 2518
2013.86 2361
2014.29 2261
2014.71 2028
2015.13 2207
2015.55 2225
2015.98 2244
2016.40 2189
2016.82 2105
2017.25 2250
2017.67 2316
2018.10 2222
2018.52 2382
2018.94 2507
2019.37 2403
2019.79 2485
2020.21 2280
2020.64 2269
2021.06 2297
2021.48 2246
2021.91 2436
2022.33 2317
2022.76 2463
2023.18 2373
2023.60 2314
2024.03 2362
2024.45 2349
2024.88 2096
2025.30 2168
2025.73 2249
2026.15 2155
2026.57 2121
2027.00 2153
2027.42 2322
2027.85 2256
2028.27 2197
2028.70 2046
2029.12 2137
2029.55 2037
2029.97 2040
2030.40 2086
2030.82 2142
2031.24 2311
2031.67 2242
2032.09 2219
2032.52 2359
2032.94 2317
2033.37 2293
2033.79 2295
2034.22 2390
2034.65 2303
2035.07 2251
2035.50 2344
2035.92 2238
2036.35 2288
2036.77 2220
2037.20 2158
2037.62 2194
2038.05 2368
2038.47 2307
2038.90 2429
2039.33 2550
2039.75 2457
2040.18 2442
2040.60 2366
2041.03 2445
2041.45 2466
2041.88 2632
2042.31 2623
2042.73 2687
2043.16 2446
2043.58 2564
2044.01 2707
2044.44 2511
2044.86 2404
2045.29 2297
2045.72 2157
2046.14 2325
2046.57 2148
2047.00 2086
2047.42 2101
2047.85 2068
2048.28 2040
2048.70 2215
2049.13 2129
2049.56 2196
2049.98 2244
2050.41 2340
2050.84 2269
2051.26 2085
2051.69 2183
2052.12 2282
2052.54 2169
2052.97 2102
2053.40 2217
2053.83 2119
2054.25 2118
2054.68 2258
2055.11 2206
2055.53 2124
2055.96 2077
2056.39 2211
2056.82 2053
2057.24 2103
2057.67 2123
2058.10 2150
2058.53 2120
2058.96 2093
2059.38 2252
2059.81 2091
2060.24 2157
2060.67 2165
2061.10 2199
2061.52 2118
2061.95 2092
2062.38 2138
2062.81 2317
2063.24 2398
2063.66 2312
2064.09 2204
2064.52 2148
2064.95 2321
2065.38 2345
2065.81 2223
2066.23 2191
2066.66 2384
2067.09 2300
2067.52 2310
2067.95 2166
2068.38 2235
2068.81 2346
2069.23 2362
2069.66 2302
2070.09 2211
2070.52 2446
2070.95 2409
2071.38 2303
2071.81 2395
2072.24 2271
2072.67 2404
2073.10 2523
2073.53 2333
2073.95 2189
2074.38 2294
2074.81 2226
2075.24 2237
2075.67 2358
2076.10 2270
2076.53 2258
2076.96 2288
2077.39 2285
2077.82 2305
2078.25 2509
2078.68 2529
2079.11 2356
2079.54 2486
2079.97 2767
2080.40 2652
2080.83 2510
2081.26 2784
2081.69 2721
2082.12 2696
2082.55 2628
2082.98 2709
2083.41 2668
2083.84 2505
2084.27 2434
2084.70 2494
2085.13 2251
2085.56 2150
2085.99 2261
2086.42 2349
2086.85 2342
2087.29 2330
2087.72 2335
2088.15 2300
2088.58 2409
2089.01 2483
2089.44 2528
2089.87 2527
2090.30 2173
2090.73 2248
2091.16 2146
2091.59 2282
2092.03 2215
2092.46 2206
2092.89 2234
2093.32 2293
2093.75 2264
2094.18 2189
2094.61 2305
2095.05 2397
2095.48 2196
2095.91 2197
2096.34 2388
2096.77 2403
2097.20 2319
2097.63 2390
2098.07 2267
2098.50 1944
2098.93 2068
2099.36 2152
2099.79 2042
2100.23 2191
2100.66 2427
2101.09 2230
2101.52 2159
2101.95 2081
2102.39 2252
2102.82 2253
2103.25 2212
2103.68 2210
2104.12 2080
2104.55 2046
2104.98 2245
2105.41 2388
2105.85 2334
2106.28 2342
2106.71 2254
2107.14 2217
2107.58 2191
2108.01 2122
2108.44 2132
2108.88 2202
2109.31 2114
2109.74 2354
2110.18 2348
2110.61 2167
2111.04 2262
2111.47 2170
2111.91 2165
2112.34 2109
2112.77 2101
2113.21 2247
2113.64 2193
2114.07 2206
2114.51 2316
2114.94 2336
2115.37 2091
2115.81 2267
2116.24 2251
2116.68 2285
2117.11 2308
2117.54 2317
2117.98 2268
2118.41 2227
2118.85 2006
2119.28 2186
2119.71 2138
2120.15 2189
2120.58 2145
2121.02 2200
2121.45 2027
2121.88 2056
2122.32 2208
2122.75 2433
2123.19 2221
2123.62 2127
2124.06 2355
2124.49 2079
2124.92 2197
2125.36 2245
2125.79 2139
2126.23 2201
2126.66 2109
2127.10 2331
2127.53 2340
2127.97 2102
2128.40 2218
2128.84 2136
2129.27 2193
2129.71 2253
2130.14 2351
2130.58 2216
2131.01 2116
2131.45 2048
2131.88 2063
2132.32 2245
2132.75 2251
2133.19 2511
2133.63 2443
2134.06 2276
2134.50 2473
2134.93 2531
2135.37 2540
2135.80 2795
2136.24 2710
2136.67 2730
2137.11 2814
2137.55 3001
2137.98 2960
2138.42 2927
2138.85 2972
2139.29 2924
2139.73 2958
2140.16 2982
2140.60 2774
2141.03 2635
2141.47 2754
2141.91 2681
2142.34 2627
2142.78 2425
2143.22 2357
2143.65 2177
2144.09 2039
2144.53 2154
2144.96 2187
2145.40 2056
2145.84 2140
2146.27 2260
2146.71 2223
2147.15 2163
2147.58 1990
2148.02 2045
2148.46 2153
2148.89 2137
2149.33 2264
2149.77 2239
2150.21 2464
2150.64 2512
2151.08 2554
2151.52 2640
2151.95 2711
2152.39 2779
2152.83 2634
2153.27 2613
2153.70 2894
2154.14 2860
2154.58 2953
2155.02 2924
2155.45 2544
2155.89 2434
2156.33 2277
2156.77 2374
2157.21 2558
2157.64 2423
2158.08 2503
2158.52 2354
2158.96 2355
2159.40 2371
2159.83 2585
2160.27 2479
2160.71 2384
2161.15 2310
2161.59 2299
2162.02 2505
2162.46 2505
2162.90 2383
2163.34 2321
2163.78 2271
2164.22 2274
2164.66 2419
2165.09 2334
2165.53 2482
2165.97 2531
2166.41 2443
2166.85 2325
2167.29 2340
2167.73 2197
2168.17 2287
2168.60 2254
2169.04 2203
2169.48 2252
2169.92 2320
2170.36 2380
2170.80 2307
2171.24 2485
2171.68 2306
2172.12 2368
2172.56 2396
2173.00 2291
2173.44 2518
2173.88 2486
2174.32 2367
2174.76 2521
2175.20 2529
2175.64 2322
2176.07 2418
2176.51 2409
2176.95 2449
2177.39 2462
2177.83 2432
2178.27 2703
2178.71 2699
2179.15 2534
2179.59 2421
2180.03 2439
2180.47 2597
2180.92 2580
2181.36 2746
2181.80 2727
2182.24 2414
2182.68 2600
2183.12 2587
2183.56 2453
2184.00 2567
2184.44 2218
2184.88 2262
2185.32 2319
2185.76 2418
2186.20 2397
2186.64 2414
2187.08 2312
2187.52 2150
2187.97 2216
2188.41 2375
2188.85 2532
2189.29 2407
2189.73 2444
2190.17 2574
2190.61 2746
2191.05 2900
2191.49 2847
2191.94 2815
2192.38 2940
2192.82 2884
2193.26 2661
2193.70 2621
2194.14 2649
2194.58 2563
2195.03 2610
2195.47 2593
2195.91 2406
2196.35 2552
2196.79 2582
2197.24 2580
2197.68 2596
2198.12 2440
2198.56 2332
2199.00 2476
2199.45 2510
2199.89 2493
2200.33 2516
2200.77 2597
2201.21 2425
2201.66 2442
2202.10 2592
2202.54 2566
2202.98 2466
2203.43 2461
2203.87 2340
2204.31 2215
2204.75 2454
2205.20 2305
2205.64 2329
2206.08 2360
2206.53 2447
2206.97 2238
2207.41 2310
2207.85 2397
2208.30 2448
2208.74 2352
2209.18 2416
2209.63 2504
2210.07 2382
2210.51 2516
2210.96 2638
2211.40 2753
2211.84 2743
2212.29 2441
2212.73 2323
2213.17 2363
2213.62 2308
2214.06 2601
2214.50 2613
2214.95 2587
2215.39 2805
2215.84 2282
2216.28 2192
2216.72 2364
2217.17 2576
2217.61 2518
2218.05 2360
2218.50 2367
2218.94 2338
2219.39 2517
2219.83 2331
2220.28 2256
2220.72 2446
2221.16 2249
2221.61 2263
2222.05 2289
2222.50 2466
2222.94 2437
2223.39 2404
2223.83 2359
2224.28 2289
2224.72 2471
2225.16 2564
2225.61 2464
2226.05 2562
2226.50 2572
2226.94 2664
2227.39 2693
2227.83 2777
2228.28 2818
2228.72 2802
2229.17 2711
2229.61 2787
2230.06 2735
2230.50 2733
2230.95 2622
2231.40 2741
2231.84 2933
2232.29 2688
2232.73 2615
2233.18 2953
2233.62 2914
2234.07 2723
2234.51 2749
2234.96 2982
2235.41 3022
2235.85 2848
2236.30 3067
2236.74 2933
2237.19 2915
2237.63 3044
2238.08 3011
2238.53 3101
2238.97 3034
2239.42 2875
2239.86 2889
2240.31 2760
2240.76 2972
2241.20 2762
2241.65 2791
2242.10 2592
2242.54 2566
2242.99 2593
2243.44 2537
2243.88 2540
2244.33 2397
2244.78 2500
2245.22 2491
2245.67 2543
2246.12 2293
2246.56 2136
2247.01 2113
2247.46 2083
2247.90 2216
2248.35 2198
2248.80 2343
2249.24 2349
2249.69 2382
2250.14 2381
2250.59 2408
2251.03 2442
2251.48 2566
2251.93 2512
2252.38 2468
2252.82 2394
2253.27 2478
2253.72 2480
2254.17 2384
2254.61 2527
2255.06 2470
2255.51 2363
2255.96 2330
2256.40 2354
2256.85 2401
2257.30 2218
2257.75 2450
2258.20 2367
2258.64 2228
2259.09 2107
2259.54 2248
2259.99 2244
2260.44 2037
2260.88 2240
2261.33 2218
2261.78 2248
2262.23 2405
2262.68 2512
2263.13 2387
2263.58 2444
2264.02 2456
2264.47 2430
2264.92 2562
2265.37 2585
2265.82 2781
2266.27 2814
2266.72 2625
2267.17 2669
2267.61 2523
2268.06 2796
2268.51 2988
2268.96 2847
2269.41 2683
2269.86 2754
2270.31 2748
2270.76 2712
2271.21 2690
2271.66 2885
2272.11 2893
2272.56 2916
2273.00 2954
2273.45 2938
2273.90 2985
2274.35 2920
2274.80 2957
2275.25 2957
2275.70 2732
2276.15 2578
2276.60 2568
2277.05 2599
2277.50 2605
2277.95 2542
2278.40 2543
2278.85 2698
2279.30 2635
2279.75 2554
2280.20 2596
2280.65 2583
2281.10 2576
2281.55 2651
2282.00 2601
2282.45 2729
2282.90 2537
2283.35 2609
2283.81 2801
2284.26 2858
2284.71 2698
2285.16 2671
2285.61 2819
2286.06 2548
2286.51 2607
2286.96 2513
2287.41 2619
2287.86 2670
2288.31 2519
2288.76 2492
2289.22 2454
2289.67 2597
2290.12 2596
2290.57 3001
2291.02 2971
2291.47 2997
2291.92 3142
2292.37 3442
2292.83 3759
2293.28 3857
2293.73 3721
2294.18 3693
2294.63 3903
2295.08 3780
2295.53 4013
2295.99 3941
2296.44 4048
2296.89 3954
2297.34 3984
2297.79 3678
2298.25 3622
2298.70 3560
2299.15 3368
2299.60 3182
2300.05 2942
2300.51 2865
2300.96 2969
2301.41 2821
2301.86 2564
2302.32 2505
2302.77 2482
2303.22 2475
2303.67 2511
2304.13 2371
2304.58 2397
2305.03 2547
2305.48 2423
2305.94 2398
2306.39 2469
2306.84 2504
2307.29 2297
2307.75 2378
2308.20 2443
2308.65 2489
2309.11 2514
2309.56 2528
2310.01 2662
2310.47 2638
2310.92 2703
2311.37 2873
2311.83 2934
2312.28 3025
2312.73 2832
2313.19 2829
2313.64 2858
2314.09 2864
2314.55 2851
2315.00 2858
2315.45 2842
2315.91 2670
2316.36 2653
2316.81 2666
2317.27 2617
2317.72 2483
2318.18 2518
2318.63 2715
2319.08 2555
2319.54 2433
2319.99 2702
2320.45 2640
2320.90 2594
2321.35 2621
2321.81 2634
2322.26 2547
2322.72 2601
2323.17 2622
2323.63 2453
2324.08 2852
2324.54 2839
2324.99 2659
2325.44 2505
2325.90 2501
2326.35 2524
2326.81 2569
2327.26 2378
2327.72 2480
2328.17 2507
2328.63 2456
2329.08 2441
2329.54 2687
2329.99 2662
2330.45 2763
2330.90 2885
2331.36 2952
2331.81 2815
2332.27 2668
2332.72 2847
2333.18 2890
2333.64 2763
2334.09 2884
2334.55 2971
2335.00 2900
2335.46 2788
2335.91 2538
2336.37 2504
2336.82 2598
2337.28 2598
2337.74 2443
2338.19 2523
2338.65 2420
2339.10 2586
2339.56 2395
2340.02 2465
2340.47 2601
2340.93 2645
2341.38 2426
2341.84 3054
2342.30 2828
2342.75 2631
2343.21 2923
2343.67 2667
2344.12 2904
2344.58 2866
2345.04 2770
2345.49 2640
2345.95 2676
2346.41 2618
2346.86 2699
2347.32 2631
2347.78 2682
2348.23 2642
2348.69 2906
2349.15 2882
2349.60 3026
2350.06 3019
2350.52 2934
2350.97 2854
2351.43 2784
2351.89 2841
2352.35 2884
2352.80 2742
2353.26 2643
2353.72 2722
2354.18 2843
2354.63 2782
2355.09 2917
2355.55 2651
2356.01 2566
2356.46 2708
2356.92 2596
2357.38 2537
2357.84 2645
2358.29 2469
2358.75 2519
2359.21 2406
2359.67 2611
2360.13 2423
2360.58 2480
2361.04 2467
2361.50 2430
2361.96 2416
2362.42 2428
2362.88 2567
2363.33 2679
2363.79 2541
2364.25 2439
2364.71 2545
2365.17 2505
2365.63 2546
2366.08 2701
2366.54 2194
2367.00 2355
2367.46 2245
2367.92 2597
2368.38 2845
2368.84 2545
2369.30 2667
2369.75 2609
2370.21 2634
2370.67 2707
2371.13 2834
2371.59 2789
2372.05 2783
2372.51 2677
2372.97 2520
2373.43 2771
2373.89 2531
2374.35 2592
2374.81 2548
2375.27 2396
2375.72 2356
2376.18 2430
2376.64 2552
2377.10 2526
2377.56 2452
2378.02 2407
2378.48 2596
2378.94 2726
2379.40 2385
2379.86 2281
2380.32 2409
2380.78 2590
2381.24 2548
2381.70 2392
2382.16 2334
2382.62 2605
2383.08 2757
2383.54 2666
2384.00 2660
2384.46 2541
2384.92 2392
2385.39 2527
2385.85 2415
2386.31 2701
2386.77 2802
2387.23 2709
2387.69 2665
2388.15 2471
2388.61 2734
2389.07 2920
2389.53 2520
2389.99 2665
2390.45 2564
2390.91 2496
2391.38 2429
2391.84 2573
2392.30 2479
2392.76 2354
2393.22 2510
2393.68 2553
2394.14 2312
2394.60 2336
2395.06 2311
2395.53 2322
2395.99 2227
2396.45 2276
2396.91 2342
2397.37 2355
2397.83 2395
2398.30 2430
2398.76 2258
2399.22 2144
2399.68 2269
2400.14 2409
2400.61 2194
2401.07 2453
2401.53 2430
2401.99 2443
2402.45 2264
2402.92 2287
2403.38 2377
2403.84 2237
2404.30 2273
2404.76 2371
2405.23 2160
2405.69 2187
2406.15 2235
2406.61 2513
2407.08 2411
2407.54 2304
2408.00 2406
2408.46 2542
2408.93 2717
2409.39 2448
2409.85 2498
2410.32 2516
2410.78 2395
2411.24 2587
2411.70 2527
2412.17 2424
2412.63 2526
2413.09 2417
2413.56 2445
2414.02 2231
2414.48 2096
2414.95 2129
2415.41 2205
2415.87 2474
2416.34 2378
2416.80 2293
2417.26 2470
2417.73 2319
2418.19 2390
2418.65 2546
2419.12 2620
2419.58 2675
2420.05 2911
2420.51 3091
2420.97 3104
2421.44 3316
2421.90 3180
2422.37 3035
2422.83 3125
2423.29 3230
2423.76 3097
2424.22 3030
2424.69 2980
2425.15 2958
2425.62 2896
2426.08 2794
2426.54 2805
2427.01 2651
2427.47 2570
2427.94 2471
2428.40 2517
2428.87 2492
2429.33 2427
2429.80 2447
2430.26 2481
2430.73 2486
2431.19 2455
2431.66 2483
2432.12 2467
2432.59 2353
2433.05 2347
2433.52 2452
2433.98 2456
2434.45 2537
2434.91 2495
2435.38 2508
2435.84 2474
2436.31 2560
2436.77 2488
2437.24 2742
2437.70 2962
2438.17 2710
2438.63 2632
2439.10 2799
2439.57 2794
2440.03 2605
2440.50 2996
2440.96 3172
2441.43 3066
2441.89 3092
2442.36 3113
2442.83 3147
2443.29 3240
2443.76 3483
2444.22 3295
2444.69 3160
2445.16 3153
2445.62 3334
2446.09 3183
2446.56 2983
2447.02 2790
2447.49 2579
2447.96 2617
2448.42 2620
2448.89 2471
2449.35 2361
2449.82 2599
2450.29 2432
2450.75 2407
2451.22 2397
2451.69 2412
2452.16 2391
2452.62 2409
2453.09 2417
2453.56 2389
2454.02 2232
2454.49 2522
2454.96 2511
2455.42 2489
2455.89 2289
2456.36 2177
2456.83 2632
2457.29 2507
2457.76 2391
2458.23 2466
2458.70 2589
2459.16 2688
2459.63 2520
2460.10 2490
2460.57 2509
2461.03 2464
2461.50 2355
2461.97 2177
2462.44 2301
2462.91 2365
2463.37 2234
2463.84 2340
2464.31 2281
2464.78 2247
2465.25 2275
2465.71 2328
2466.18 2519
2466.65 2491
2467.12 2379
2467.59 2526
2468.06 2545
2468.52 2603
2468.99 2460
2469.46 2450
2469.93 2631
2470.40 2434
2470.87 2559
2471.34 2564
2471.80 2819
2472.27 2625
2472.74 2486
2473.21 2622
2473.68 2739
2474.15 2546
2474.62 2318
2475.09 2258
2475.56 2240
2476.02 2314
2476.49 2343
2476.96 2335
2477.43 2388
2477.90 2440
2478.37 2373
2478.84 2311
2479.31 2361
2479.78 2542
2480.25 2653
2480.72 2718
2481.19 2893
2481.66 2872
2482.13 2886
2482.60 3058
2483.07 3064
2483.54 3027
2484.01 2839
2484.48 2778
2484.95 2968
2485.42 2895
2485.89 2607
2486.36 2598
2486.83 2567
2487.30 2486
2487.77 2536
2488.24 2579
2488.71 2472
2489.18 2349
2489.65 2554
2490.12 2548
2490.59 2420
2491.06 2523
2491.53 2403
2492.00 2349
2492.47 2317
2492.94 2166
2493.41 2270
2493.88 2402
2494.36 2460
2494.83 2485
2495.30 2665
2495.77 2688
2496.24 2663
2496.71 2664
2497.18 2440
2497.65 2665
2498.12 2795
2498.60 2605
2499.07 2653
2499.54 2669
2500.01 2673
2500.48 2477
2500.95 2492
2501.42 2361
2501.90 2383
2502.37 2437
2502.84 2168
2503.31 2267
2503.78 2234
2504.25 2233
2504.73 2411
2505.20 2463
2505.67 2174
2506.14 2262
2506.61 2446
2507.09 2546
2507.56 2451
2508.03 2517
2508.50 2525
2508.97 2570
2509.45 2353
2509.92 2431
2510.39 2727
2510.86 2759
2511.34 2856
2511.81 2718
2512.28 2797
2512.75 2807
2513.23 2833
2513.70 3061
2514.17 2913
2514.65 2760
2515.12 2586
2515.59 2422
2516.06 2600
2516.54 2548
2517.01 2519
2517.48 2382
2517.96 2420
2518.43 2590
2518.90 2399
2519.38 2406
2519.85 2577
2520.32 2534
2520.80 2595
2521.27 2650
2521.74 2562
2522.22 2657
2522.69 2624
2523.16 2475
2523.64 2337
2524.11 2273
2524.58 2348
2525.06 2537
2525.53 2326
2526.01 2206
2526.48 2354
2526.95 2358
2527.43 2200
2527.90 2278
2528.38 2193
2528.85 2225
2529.32 2299
2529.80 2265
2530.27 2349
2530.75 2395
2531.22 2392
2531.70 2491
2532.17 2327
2532.64 2313
2533.12 2444
2533.59 2530
2534.07 2651
2534.54 2453
2535.02 2329
2535.49 2454
2535.97 2545
2536.44 2529
2536.92 2431
2537.39 2544
2537.87 2601
2538.34 2534
2538.82 2524
2539.29 2618
2539.77 2613
2540.24 2528
2540.72 2509
2541.19 2666
2541.67 2514
2542.14 2478
2542.62 2510
2543.09 2520
2543.57 2580
2544.04 2593
2544.52 2478
2545.00 2231
2545.47 2286
2545.95 2496
2546.42 2623
2546.90 2495
2547.37 2612
2547.85 2709
2548.33 2553
2548.80 2709
2549.28 2800
2549.75 3118
2550.23 3153
2550.71 3102
2551.18 3065
2551.66 3224
2552.14 3298
2552.61 3488
2553.09 3218
2553.57 3009
2554.04 3231
2554.52 3352
2554.99 3220
2555.47 3300
2555.95 3333
2556.42 3318
2556.90 3499
2557.38 3562
2557.86 3598
2558.33 3640
2558.81 3567
2559.29 3540
2559.76 3262
2560.24 3147
2560.72 2740
2561.19 2763
2561.67 2650
2562.15 2706
2562.63 2545
2563.10 2640
2563.58 2836
2564.06 2559
2564.54 2330
2565.01 2174
2565.49 2395
2565.97 2259
2566.45 2208
2566.92 2377
2567.40 2359
2567.88 2352
2568.36 2371
2568.83 2382
2569.31 2410
2569.79 2302
2570.27 2454
2570.75 2117
2571.22 2273
2571.70 2256
2572.18 2206
2572.66 2357
2573.14 2394
2573.62 2398
2574.09 2244
2574.57 2378
2575.05 2303
2575.53 2307
2576.01 2535
2576.49 2456
2576.97 2456
2577.44 2450
2577.92 2266
2578.40 2314
2578.88 2424
2579.36 2354
2579.84 2486
2580.32 2613
2580.80 2476
2581.27 2272
2581.75 2168
2582.23 2283
2582.71 2420
2583.19 2421
2583.67 2564
2584.15 2324
2584.63 2316
2585.11 2382
2585.59 2340
2586.07 2415
2586.55 2331
2587.03 2424
2587.51 2327
2587.99 2468
2588.47 2429
2588.94 2289
2589.42 2352
2589.90 2385
2590.38 2416
2590.86 2385
2591.34 2478
2591.82 2557
2592.30 2493
2592.78 2470
2593.26 2583
2593.74 2585
2594.22 2491
2594.71 2533
2595.19 2682
2595.67 2811
2596.15 2700
2596.63 2661
2597.11 2597
2597.59 2713
2598.07 2662
2598.55 2807
2599.03 2497
2599.51 2485
2599.99 2438
2600.47 2332
2600.95 2211
2601.43 2281
2601.91 2365
2602.40 2176
2602.88 2078
2603.36 2012
2603.84 2139
2604.32 2165
2604.80 2262
2605.28 2216
2605.76 2207
2606.24 2203
2606.73 2132
2607.21 2228
2607.69 2366
2608.17 2257
2608.65 2443
2609.13 2514
2609.62 2490
2610.10 2473
2610.58 2474
2611.06 2683
2611.54 2700
2612.02 2958
2612.51 2961
2612.99 2886
2613.47 2901
2613.95 2809
2614.43 2783
2614.92 2667
2615.40 2523
2615.88 2435
2616.36 2354
2616.85 2312
2617.33 2186
2617.81 2389
2618.29 2301
2618.78 2334
2619.26 2236
2619.74 2389
2620.22 2297
2620.71 2273
2621.19 2203
2621.67 2359
2622.15 2390
2622.64 2388
2623.12 2520
2623.60 2381
2624.09 2381
2624.57 2387
2625.05 2264
2625.53 2240
2626.02 2428
2626.50 2677
2626.98 2555
2627.47 2530
2627.95 2359
2628.43 2414
2628.92 2642
2629.40 2460
2629.88 2455
2630.37 2243
2630.85 2230
2631.34 2241
2631.82 2222
2632.30 2273
2632.79 2337
2633.27 2407
2633.75 2528
2634.24 2317
2634.72 2278
2635.21 2438
2635.69 2368
2636.17 2322
2636.66 2444
2637.14 2372
2637.63 2204
2638.11 2466
2638.60 2335
2639.08 2405
2639.56 2524
2640.05 2492
2640.53 2515
2641.02 2529
2641.50 2423
2641.99 2263
2642.47 2541
2642.96 2441
2643.44 2633
2643.93 2566
2644.41 2763
2644.90 2727
2645.38 2651
2645.87 2645
2646.35 2545
2646.84 2619
2647.32 2572
2647.81 2600
2648.29 2580
2648.78 2440
2649.26 2451
2649.75 2323
2650.23 2548
2650.72 2410
2651.20 2338
2651.69 2515
2652.17 2404
2652.66 2485
2653.15 2395
2653.63 2398
2654.12 2499
2654.60 2320
2655.09 2329
2655.57 2157
2656.06 2261
2656.55 2387
2657.03 2345
2657.52 2279
2658.00 2386
2658.49 2400
2658.98 2398
2659.46 2338
2659.95 2464
2660.44 2399
2660.92 2377
2661.41 2360
2661.90 2404
2662.38 2259
2662.87 2313
2663.35 2309
2663.84 2462
2664.33 2312
2664.81 2333
2665.30 2361
2665.79 2381
2666.28 2373
2666.76 2253
2667.25 2172
2667.74 2178
2668.22 2343
2668.71 2393
2669.20 2289
2669.68 2333
2670.17 2346
2670.66 2348
2671.15 2343
2671.63 2318
2672.12 2353
2672.61 2521
2673.10 2355
2673.58 2417
2674.07 2365
2674.56 2237
2675.05 2359
2675.53 2464
2676.02 2576
2676.51 2408
2677.00 2495
2677.49 2700
2677.97 2785
2678.46 2795
2678.95 2690
2679.44 2850
2679.93 2886
2680.41 2958
2680.90 2845
2681.39 3101
2681.88 2992
2682.37 3009
2682.85 2985
2683.34 3285
2683.83 3310
2684.32 3046
2684.81 3205
2685.30 3360
2685.79 3202
2686.27 3296
2686.76 3238
2687.25 3122
2687.74 3001
2688.23 3064
2688.72 2836
2689.21 2596
2689.70 2569
2690.19 2757
2690.67 2618
2691.16 2511
2691.65 2405
2692.14 2304
2692.63 2498
2693.12 2524
2693.61 2592
2694.10 2530
2694.59 2546
2695.08 2456
2695.57 2378
2696.06 2341
2696.55 2457
2697.04 2428
2697.53 2493
2698.02 2423
2698.51 2460
2699.00 2269
2699.49 2347
2699.98 2559
2700.47 2585
2700.96 2422
2701.45 2423
2701.94 2491
2702.43 2477
2702.92 2650
2703.41 2590
2703.90 2604
2704.39 2752
2704.88 2747
2705.37 2571
2705.86 2693
2706.35 2777
2706.84 2749
2707.33 2514
2707.82 2685
2708.31 2687
2708.80 2450
2709.29 2547
2709.78 2533
2710.27 2370
2710.77 2345
2711.26 2331
2711.75 2195
2712.24 2409
2712.73 2320
2713.22 2307
2713.71 2158
2714.20 2277
2714.69 2154
2715.19 2228
2715.68 2351
2716.17 2464
2716.66 2369
2717.15 2164
2717.64 2277
2718.13 2307
2718.63 2373
2719.12 2220
2719.61 2232
2720.10 2212
2720.59 2280
2721.08 2117
2721.58 2102
2722.07 2443
2722.56 2474
2723.05 2623
2723.54 2333
2724.04 2394
2724.53 2559
2725.02 2540
2725.51 2693
2726.01 2470
2726.50 2416
2726.99 2283
2727.48 2194
2727.98 2477
2728.47 2486
2728.96 2508
2729.45 2361
2729.95 2233
2730.44 2307
2730.93 2261
2731.42 2322
2731.92 2211
2732.41 2218
2732.90 2238
2733.40 2420
2733.89 2450
2734.38 2363
2734.87 2446
2735.37 2441
2735.86 2466
2736.35 2469
2736.85 2341
2737.34 2460
2737.83 2401
2738.33 2308
2738.82 2491
2739.31 2450
2739.81 2510
2740.30 2529
2740.79 2529
2741.29 2539
2741.78 2374
2742.28 2523
2742.77 2550
2743.26 2403
2743.76 2086
2744.25 2114
2744.75 2325
2745.24 2284
2745.73 2238
2746.23 2314
2746.72 2178
2747.22 2179
2747.71 2263
2748.20 2170
2748.70 2167
2749.19 2271
2749.69 2104
2750.18 2164
2750.68 2477
2751.17 2345
2751.67 2148
2752.16 2240
2752.66 2191
2753.15 2231
2753.64 2528
2754.14 2238
2754.63 2324
2755.13 2345
2755.62 2273
2756.12 2185
2756.61 2248
2757.11 2174
2757.60 2218
2758.10 2296
2758.59 2354
2759.09 2553
2759.59 2389
2760.08 2316
2760.58 2323
2761.07 2349
2761.57 2451
2762.06 2362
2762.56 2319
2763.05 2331
2763.55 2274
2764.05 2416
2764.54 2387
2765.04 2469
2765.53 2143
2766.03 2285
2766.52 2193
2767.02 2101
2767.52 2085
2768.01 2142
2768.51 2204
2769.00 2214
2769.50 1991
2770.00 2085
2770.49 2185
2770.99 2124
2771.49 2184
2771.98 2143
2772.48 2255
2772.98 2279
2773.47 2293
2773.97 2316
2774.47 2382
2774.96 2368
2775.46 2495
2775.96 2662
2776.45 2671
2776.95 2651
2777.45 2657
2777.94 2644
2778.44 2738
2778.94 2627
2779.43 2567
2779.93 2804
2780.43 2639
2780.93 2595
2781.42 2762
2781.92 2665
2782.42 2507
2782.92 2449
2783.41 2448
2783.91 2469
2784.41 2374
2784.91 2216
2785.40 2270
2785.90 2290
2786.40 2364
2786.90 2491
2787.39 2440
2787.89 2255
2788.39 2233
2788.89 2366
2789.39 2371
2789.88 2539
2790.38 2511
2790.88 2586
2791.38 2611
2791.88 2625
2792.37 2425
2792.87 2433
2793.37 2381
2793.87 2383
2794.37 2308
2794.87 2211
2795.37 2377
2795.86 2397
2796.36 2365
2796.86 2465
2797.36 2700
2797.86 2726
2798.36 2669
2798.86 2801
2799.35 2865
2799.85 2836
2800.35 2811
2800.85 2844
2801.35 2928
2801.85 2890
2802.35 2894
2802.85 2719
2803.35 2890
2803.85 2880
2804.35 2759
2804.85 2623
2805.34 2752
2805.84 2714
2806.34 2832
2806.84 2795
2807.34 3034
2807.84 3025
2808.34 3193
2808.84 3439
2809.34 3567
2809.84 3983
2810.34 4077
2810.84 4103
2811.34 4256
2811.84 4239
2812.34 4112
2812.84 4112
2813.34 4014
2813.84 4126
2814.34 3968
2814.84 3475
2815.34 3089
2815.84 2866
2816.34 2967
2816.84 2949
2817.34 2607
2817.84 2663
2818.35 2625
2818.85 2566
2819.35 2661
2819.85 2574
2820.35 2711
2820.85 2991
2821.35 2908
2821.85 2963
2822.35 3369
2822.85 3046
2823.35 2971
2823.85 3133
2824.36 3067
2824.86 2913
2825.36 2810
2825.86 2727
2826.36 2734
2826.86 2541
2827.36 2607
2827.86 2560
2828.37 2512
2828.87 2408
2829.37 2302
2829.87 2536
2830.37 2514
2830.87 2541
2831.38 2654
2831.88 2511
2832.38 2487
2832.88 2639
2833.38 2403
2833.88 2283
2834.39 2277
2834.89 2282
2835.39 2359
2835.89 2451
2836.40 2277
2836.90 2305
2837.40 2444
2837.90 2453
2838.40 2521
2838.91 2612
2839.41 2456
2839.91 2575
2840.41 2438
2840.92 2549
2841.42 2479
2841.92 2512
2842.42 2619
2842.93 2572
2843.43 2433
2843.93 2557
2844.44 2459
2844.94 2458
2845.44 2405
2845.94 2444
2846.45 2499
2846.95 2623
2847.45 2670
2847.96 2615
2848.46 2706
2848.96 2833
2849.47 3109
2849.97 3086
2850.47 2923
2850.98 2842
2851.48 3053
2851.98 3211
2852.49 2916
2852.99 3015
2853.50 2712
2854.00 2467
2854.50 2490
2855.01 2441
2855.51 2434
2856.01 2470
2856.52 2288
2857.02 2344
2857.53 2303
2858.03 2220
2858.53 2265
2859.04 2302
2859.54 2278
2860.05 2363
2860.55 2350
2861.06 2508
2861.56 2501
2862.06 2356
2862.57 2293
2863.07 2407
2863.58 2379
2864.08 2230
2864.59 2420
2865.09 2386
2865.60 2332
2866.10 2338
2866.61 2297
2867.11 2172
2867.62 2220
2868.12 2291
2868.63 2181
2869.13 2181
2869.64 2068
2870.14 2240
2870.65 2282
2871.15 2305
2871.66 2375
2872.16 2389
2872.67 2365
2873.17 2424
2873.68 2439
2874.18 2273
2874.69 2229
2875.20 2337
2875.70 2448
2876.21 2329
2876.71 2478
2877.22 2555
2877.72 2450
2878.23 2360
2878.74 2315
2879.24 2286
2879.75 2406
2880.25 2438
2880.76 2593
2881.27 2508
2881.77 2495
2882.28 2348
2882.79 2501
2883.29 2560
2883.80 2500
2884.30 2666
2884.81 2928
2885.32 2819
2885.82 2906
2886.33 2853
2886.84 2757
2887.34 3051
2887.85 3063
2888.36 3152
2888.86 3171
2889.37 3217
2889.88 3387
2890.38 3571
2890.89 3576
2891.40 3407
2891.91 3279
2892.41 3207
2892.92 3054
2893.43 3159
2893.93 3051
2894.44 2848
2894.95 2832
2895.46 2809
2895.96 2709
2896.47 2564
2896.98 2648
2897.49 2779
2897.99 2609
2898.50 2407
2899.01 2579
2899.52 2542
2900.03 2849
2900.53 2763
2901.04 2799
2901.55 2690
2902.06 2729
2902.56 2808
2903.07 2840
2903.58 2683
2904.09 2579
2904.60 2734
2905.11 2849
2905.61 3009
2906.12 2960
2906.63 2973
2907.14 3034
2907.65 2973
2908.16 3090
2908.66 3078
2909.17 2969
2909.68 3099
2910.19 3094
2910.70 2802
2911.21 2817
2911.72 2841
2912.23 2954
2912.73 2851
2913.24 2757
2913.75 2526
2914.26 2710
2914.77 2415
2915.28 2432
2915.79 2666
2916.30 2496
2916.81 2511
2917.32 2485
2917.83 2424
2918.33 2580
2918.84 2474
2919.35 2603
2919.86 2582
2920.37 2466
2920.88 2477
2921.39 2474
2921.90 2650
2922.41 2474
2922.92 2535
2923.43 2590
2923.94 2642
2924.45 2503
2924.96 2552
2925.47 2577
2925.98 2661
2926.49 2985
2927.00 2909
2927.51 2963
2928.02 2942
2928.53 2914
2929.04 2997
2929.55 2926
2930.06 3018
2930.57 2881
2931.08 2861
2931.59 2727
2932.11 2550
2932.62 2422
2933.13 2519
2933.64 2510
2934.15 2389
2934.66 2398
2935.17 2439
2935.68 2459
2936.19 2282
2936.70 2383
2937.21 2368
2937.72 2404
2938.24 2406
2938.75 2462
2939.26 2586
2939.77 2599
2940.28 2565
2940.79 2532
2941.30 2553
2941.81 2452
2942.33 2548
2942.84 2416
2943.35 2414
2943.86 2479
2944.37 2466
2944.88 2446
2945.40 2344
2945.91 2601
2946.42 2669
2946.93 2727
2947.44 2897
2947.96 2996
2948.47 3181
2948.98 3455
2949.49 3493
2950.00 3617
2950.52 3461
2951.03 3454
2951.54 3223
2952.05 3140
2952.57 3023
2953.08 3134
2953.59 2872
2954.10 2832
2954.62 2561
2955.13 2450
2955.64 2460
2956.15 2574
2956.67 2713
2957.18 2699
2957.69 2611
2958.20 2574
2958.72 2336
2959.23 2218
2959.74 2363
2960.26 2582
2960.77 2537
2961.28 2576
2961.80 2507
2962.31 2477
2962.82 2463
2963.34 2576
2963.85 2759
2964.36 2764
2964.88 2841
2965.39 2841
2965.90 2665
2966.42 2661
2966.93 2674
2967.44 2730
2967.96 2576
2968.47 2541
2968.98 2651
2969.50 2728
2970.01 2476
2970.53 2508
2971.04 2601
2971.55 2490
2972.07 2618
2972.58 2548
2973.10 2420
2973.61 2452
2974.12 2495
2974.64 2519
2975.15 2501
2975.67 2475
2976.18 2376
2976.70 2615
2977.21 2534
2977.73 2542
2978.24 2583
2978.75 2421
2979.27 2456
2979.78 2382
2980.30 2431
2980.81 2480
2981.33 2603
2981.84 2463
2982.36 2501
2982.87 2385
2983.39 2538
2983.90 2521
2984.42 2607
2984.93 2617
2985.45 2497
2985.96 2629
2986.48 2514
2987.00 2570
2987.51 2627
2988.03 2652
2988.54 2846
2989.06 2768
2989.57 2903
2990.09 2938
2990.60 2870
2991.12 2687
2991.64 2522
2992.15 2637
2992.67 2778
2993.18 2775
2993.70 2796
2994.21 2724
2994.73 2826
2995.25 3142
2995.76 3211
2996.28 3006
2996.80 3130
2997.31 3207
2997.83 3231
2998.34 3182
2998.86 3258
2999.38 3398
2999.89 3685
3000.41 3874
3000.93 3915
3001.44 3874
3001.96 3878
3002.48 3938
3002.99 3647
3003.51 3684
3004.03 3389
3004.54 3299
3005.06 3264
3005.58 3251
3006.09 3166
3006.61 3218
3007.13 3545
3007.65 3649
3008.16 3539
3008.68 3417
3009.20 3350
3009.71 3382
3010.23 3440
3010.75 3287
3011.27 3063
3011.78 2816
3012.30 2708
3012.82 2789
3013.34 2562
3013.85 2740
3014.37 2611
3014.89 2516
3015.41 2588
3015.93 2539
3016.44 2609
3016.96 2549
3017.48 2578
3018.00 2589
3018.52 2466
3019.03 2691
3019.55 2816
3020.07 2809
3020.59 2769
3021.11 2807
3021.63 2774
3022.14 2770
3022.66 2728
3023.18 2983
3023.70 2884
3024.22 2777
3024.74 2669
3025.25 2788
3025.77 2994
3026.29 3055
3026.81 2931
3027.33 2946
3027.85 3032
3028.37 3084
3028.89 3074
3029.41 3024
3029.92 2831
3030.44 2942
3030.96 2752
3031.48 2541
3032.00 2574
3032.52 2699
3033.04 2766
3033.56 2657
3034.08 2649
3034.60 2570
3035.12 2528
3035.64 2556
3036.16 2647
3036.68 2847
3037.20 2727
3037.72 2717
3038.24 2612
3038.76 2716
3039.28 2831
3039.80 2791
3040.32 2684
3040.84 2604
3041.36 2551
3041.88 2679
3042.40 2734
3042.92 2455
3043.44 2608
3043.96 2660
3044.48 2528
3045.00 2488
3045.52 2475
3046.04 2471
3046.56 2509
3047.08 2436
3047.60 2683
3048.12 2584
3048.64 2631
3049.16 2489
3049.68 2559
3050.20 2647
3050.72 2586
3051.24 2429
3051.77 2411
3052.29 2518
3052.81 2816
3053.33 2862
3053.85 2695
3054.37 2504
3054.89 2450
3055.41 2469
3055.93 2383
3056.46 2396
3056.98 2353
3057.50 2374
3058.02 2291
3058.54 2380
3059.06 2416
3059.58 2447
3060.11 2436
3060.63 2406
3061.15 2445
3061.67 2359
3062.19 2439
3062.71 2408
3063.24 2353
3063.76 2277
3064.28 2415
3064.80 2488
3065.32 2468
3065.85 2327
3066.37 2427
3066.89 2465
3067.41 2493
3067.94 2451
3068.46 2536
3068.98 2624
3069.50 2628
3070.03 2531
3070.55 2494
3071.07 2515
3071.59 2499
3072.12 2461
3072.64 2393
3073.16 2504
3073.68 2474
3074.21 2581
3074.73 2433
3075.25 2366
3075.78 2495
3076.30 2552
3076.82 2509
3077.34 2594
3077.87 2383
3078.39 2561
3078.91 2616
3079.44 2427
3079.96 2526
3080.48 2510
3081.01 2635
3081.53 2716
3082.05 2876
3082.58 2842
3083.10 3017
3083.63 3031
3084.15 3089
3084.67 3073
3085.20 3021
3085.72 2886
3086.24 2857
3086.77 2762
3087.29 2797
3087.82 2803
3088.34 2695
3088.86 2897
3089.39 2841
3089.91 2676
3090.44 2413
3090.96 2597
3091.49 2445
3092.01 2540
3092.53 2625
3093.06 2539
3093.58 2546
3094.11 2608
3094.63 2526
3095.16 2597
3095.68 2726
3096.21 2698
3096.73 2684
3097.26 2687
3097.78 2783
3098.31 2903
3098.83 2953
3099.36 2986
3099.88 2703
3100.41 3169
3100.93 3190
3101.46 3244
3101.98 3177
3102.51 3571
3103.03 3525
3103.56 3533
3104.08 3757
3104.61 4293
3105.13 4454
3105.66 4896
3106.18 5605
3106.71 5581
3107.24 5590
3107.76 5929
3108.29 5476
3108.81 5615
3109.34 5065
3109.86 4510
3110.39 3924
3110.92 3505
3111.44 3180
3111.97 2914
3112.49 2874
3113.02 2878
3113.55 2855
3114.07 2810
3114.60 2994
3115.12 2908
3115.65 2688
3116.18 2648
3116.70 2817
3117.23 2688
3117.76 2559
3118.28 2689
3118.81 2547
3119.34 2640
3119.86 2474
3120.39 2534
3120.92 2565
3121.44 2401
3121.97 2526
3122.50 2627
3123.02 2421
3123.55 2456
3124.08 2519
3124.61 2851
3125.13 2808
3125.66 2888
3126.19 2965
3126.72 2605
3127.24 2567
3127.77 2463
3128.30 2464
3128.82 2415
3129.35 2619
3129.88 2464
3130.41 2597
3130.93 2642
3131.46 2609
3131.99 2530
3132.52 2554
3133.05 2429
3133.57 2606
3134.10 2535
3134.63 2494
3135.16 2427
3135.69 2284
3136.21 2189
3136.74 2236
3137.27 2410
3137.80 2484
3138.33 2369
3138.85 2295
3139.38 2483
3139.91 2565
3140.44 2421
3140.97 2513
3141.50 2429
3142.03 2654
3142.55 2464
3143.08 2488
3143.61 2350
3144.14 2333
3144.67 2522
3145.20 2671
3145.73 2473
3146.26 2350
3146.79 2290
3147.31 2338
3147.84 2229
3148.37 2470
3148.90 2437
3149.43 2475
3149.96 2674
3150.49 2568
3151.02 2625
3151.55 2516
3152.08 2731
3152.61 2915
3153.14 2919
3153.67 2721
3154.20 2715
3154.73 2573
3155.25 2432
3155.78 2713
3156.31 2638
3156.84 2582
3157.37 2388
3157.90 2532
3158.43 2538
3158.96 2635
3159.49 2526
3160.02 2371
3160.55 2454
3161.08 2580
3161.61 2622
3162.14 2528
3162.68 2565
3163.21 2642
3163.74 2406
3164.27 2412
3164.80 2415
3165.33 2555
3165.86 2411
3166.39 2323
3166.92 2314
3167.45 2306
3167.98 2292
3168.51 2430
3169.04 2395
3169.57 2270
3170.10 2349
3170.64 2148
3171.17 2221
3171.70 2125
3172.23 2095
3172.76 2176
3173.29 2160
3173.82 2181
3174.35 2259
3174.88 2242
3175.42 2311
3175.95 2349
3176.48 2219
3177.01 2077
3177.54 2140
3178.07 2117
3178.61 2404
3179.14 2453
3179.67 2456
3180.20 2632
3180.73 2548
3181.26 2337
3181.80 2502
3182.33 2467
3182.86 2404
3183.39 2537
3183.92 2434
3184.46 2315
3184.99 2204
3185.52 2387
3186.05 2345
3186.59 2333
3187.12 2351
3187.65 2166
3188.18 2012
3188.72 2077
3189.25 2128
3189.78 2231
3190.31 2244
3190.85 2281
3191.38 2289
3191.91 2467
3192.44 2292
3192.98 2165
3193.51 2203
3194.04 2381
3194.58 2291
3195.11 2302
3195.64 2390
3196.17 2227
3196.71 2207
3197.24 2141
3197.77 2254
3198.31 2235
3198.84 2284
3199.37 2351
3199.91 2160
3200.44 2257
3200.98 2360
3201.51 2260
3202.04 2259
3202.58 2429
3203.11 2469
3203.64 2669
3204.18 2571
3204.71 2780
3205.24 2626
3205.78 2650
3206.31 2562
3206.85 2409
3207.38 2297
3207.91 2421
3208.45 2674
3208.98 2483
3209.52 2583
3210.05 2744
3210.59 2643
3211.12 2517
3211.65 2681
3212.19 2798
3212.72 2996
3213.26 3069
3213.79 2990
3214.33 3217
3214.86 3051
3215.40 2979
3215.93 3042
3216.47 3072
3217.00 2985
3217.54 3056
3218.07 2781
3218.61 2527
3219.14 2588
3219.68 2510
3220.21 2501
3220.75 2580
3221.28 2733
3221.82 2688
3222.35 2703
3222.89 2681
3223.42 2740
3223.96 2762
3224.49 2805
3225.03 2661
3225.57 2652
3226.10 2600
3226.64 2780
3227.17 2792
3227.71 2668
3228.24 2705
3228.78 2874
3229.32 2833
3229.85 2836
3230.39 2894
3230.92 2686
3231.46 2728
3232.00 2661
3232.53 2740
3233.07 2674
3233.60 2557
3234.14 2539
3234.68 2449
3235.21 2439
3235.75 2405
3236.29 2432
3236.82 2397
3237.36 2538
3237.90 2491
3238.43 2500
3238.97 2414
3239.51 2561
3240.04 2664
3240.58 2640
3241.12 2591
3241.65 2820
3242.19 3000
3242.73 2927
3243.26 2823
3243.80 2906
3244.34 2746
3244.88 2758
3245.41 2800
3245.95 2771
3246.49 2532
3247.02 2645
3247.56 2700
3248.10 2484
3248.64 2275
3249.17 2570
3249.71 2681
3250.25 2652
3250.79 2656
3251.33 2441
3251.86 2632
3252.40 2642
3252.94 2638
3253.48 2645
3254.01 2794
3254.55 2854
3255.09 2933
3255.63 2877
3256.17 2729
3256.70 2700
3257.24 2838
3257.78 3019
3258.32 2949
3258.86 2849
3259.40 2786
3259.93 2923
3260.47 2920
3261.01 2870
3261.55 2957
3262.09 3100
3262.63 3194
3263.17 3060
3263.70 3140
3264.24 3216
3264.78 3431
3265.32 3354
3265.86 3661
3266.40 3887
3266.94 3956
3267.48 4119
3268.02 4345
3268.56 4643
3269.09 4968
3269.63 5478
3270.17 5388
3270.71 5491
3271.25 5817
3271.79 5650
3272.33 5530
3272.87 5089
3273.41 4902
3273.95 4234
3274.49 3727
3275.03 3457
3275.57 3278
3276.11 3187
3276.65 3130
3277.19 3237
3277.73 3299
3278.27 3213
3278.81 3190
3279.35 3089
3279.89 3194
3280.43 3256
3280.97 3257
3281.51 3111
3282.05 3096
3282.59 3178
3283.13 3232
3283.67 3280
3284.21 3217
3284.75 3209
3285.29 3296
3285.83 3129
3286.37 3369
3286.91 3230
3287.45 3413
3287.99 3273
3288.53 3278
3289.08 3417
3289.62 3444
3290.16 3354
3290.70 3422
3291.24 3434
3291.78 3372
3292.32 3262
3292.86 3310
3293.40 3508
3293.95 3301
3294.49 3218
3295.03 3426
3295.57 3641
3296.11 3948
3296.65 4153
3297.19 4143
3297.73 4380
3298.28 4596
3298.82 4786
3299.36 4874
3299.90 4870
3300.44 5000
3300.99 4874
3301.53 4589
3302.07 4336
3302.61 4114
3303.15 4102
3303.69 3685
3304.24 3449
3304.78 3596
3305.32 3309
3305.86 3302
3306.41 3415
3306.95 3346
3307.49 3166
3308.03 3077
3308.58 3250
3309.12 3230
3309.66 3211
3310.20 3290
3310.75 3266
3311.29 3171
3311.83 3246
3312.37 3298
3312.92 3235
3313.46 3116
3314.00 3138
3314.54 3304
3315.09 3110
3315.63 3205
3316.17 3131
3316.72 3241
3317.26 3278
3317.80 3401
3318.35 3249
3318.89 3546
3319.43 3709
3319.98 3629
3320.52 3756
3321.06 3748
3321.61 3865
3322.15 4042
3322.69 4173
3323.24 4254
3323.78 4444
3324.33 4435
3324.87 4568
3325.41 4592
3325.96 4628
3326.50 4906
3327.04 4624
3327.59 4498
3328.13 4480
3328.68 4271
3329.22 4479
3329.76 4378
3330.31 4077
3330.85 3949
3331.40 4001
3331.94 4110
3332.49 4033
3333.03 4012
3333.58 4037
3334.12 4412
3334.66 5243
3335.21 6348
3335.75 7737
3336.30 9326
3336.84 11163
3337.39 13354
3337.93 15628
3338.48 17591
3339.02 19554
3339.57 21254
3340.11 21493
3340.66 21329
3341.20 20286
3341.75 18884
3342.29 16948
3342.84 14360
3343.38 12166
3343.93 10490
3344.47 8541
3345.02 7056
3345.57 6204
3346.11 5438
3346.66 4918
3347.20 4421
3347.75 4090
3348.29 4040
3348.84 3946
3349.38 3848
3349.93 3827
3350.48 3617
3351.02 3474
3351.57 3413
3352.11 3517
3352.66 3702
3353.21 3413
3353.75 3653
3354.30 3724
3354.84 3738
3355.39 3571
3355.94 3416
3356.48 3554
3357.03 3702
3357.58 3575
3358.12 3354
3358.67 3573
3359.22 3487
3359.76 3397
3360.31 3372
3360.86 3190
3361.40 3037
3361.95 3098
3362.50 3068
3363.04 3275
3363.59 3329
3364.14 3483
3364.68 3451
3365.23 3470
3365.78 3421
3366.33 3320
3366.87 3454
3367.42 3431
3367.97 3328
3368.51 3307
3369.06 3330
3369.61 3167
3370.16 3275
3370.70 3298
3371.25 3241
3371.80 3112
3372.35 3459
3372.90 3553
3373.44 3610
3373.99 3480
3374.54 3838
3375.09 3979
3375.63 4513
3376.18 4903
3376.73 5022
3377.28 5530
3377.83 5356
3378.37 5504
3378.92 5360
3379.47 5143
3380.02 4959
3380.57 4653
3381.12 4132
3381.66 4135
3382.21 3716
3382.76 3485
3383.31 3450
3383.86 3137
3384.41 3004
3384.96 2981
3385.50 3024
3386.05 2764
3386.60 2776
3387.15 2713
3387.70 2743
3388.25 2746
3388.80 2674
3389.35 2725
3389.90 2846
3390.44 2808
3390.99 2776
3391.54 2875
3392.09 2736
3392.64 2614
3393.19 2627
3393.74 2606
3394.29 2745
3394.84 2544
3395.39 2468
3395.94 2617
3396.49 2556
3397.04 2640
3397.59 2650
3398.14 2595
3398.69 2675
3399.24 2592
3399.79 2573
3400.34 2809
3400.89 2746
3401.44 2857
3401.99 2759
3402.54 2613
3403.09 2663
3403.64 2623
3404.19 2543
3404.74 2433
3405.29 2559
3405.84 2507
3406.39 2390
3406.94 2536
3407.49 2566
3408.04 2429
3408.59 2371
3409.14 2526
3409.69 2428
3410.24 2513
3410.79 2322
3411.34 2531
3411.89 2721
3412.45 2629
3413.00 2675
3413.55 2871
3414.10 2904
3414.65 3005
3415.20 3019
3415.75 3216
3416.30 3368
3416.85 3375
3417.41 3441
3417.96 3295
3418.51 3278
3419.06 3026
3419.61 2988
3420.16 3135
3420.71 2702
3421.27 2583
3421.82 2572
3422.37 2574
3422.92 2761
3423.47 2522
3424.02 2331
3424.58 2451
3425.13 2428
3425.68 2351
3426.23 2515
3426.78 2554
3427.34 2694
3427.89 2741
3428.44 2617
3428.99 2562
3429.55 2497
3430.10 2491
3430.65 2637
3431.20 2441
3431.76 2448
3432.31 2395
3432.86 2334
3433.41 2577
3433.97 2450
3434.52 2426
3435.07 2371
3435.62 2267
3436.18 2352
3436.73 2437
3437.28 2373
3437.84 2450
3438.39 2436
3438.94 2315
3439.49 2375
3440.05 2399
3440.60 2434
3441.15 2327
3441.71 2346
3442.26 2459
3442.81 2514
3443.37 2514
3443.92 2479
3444.47 2412
3445.03 2533
3445.58 2637
3446.13 2446
3446.69 2680
3447.24 2679
3447.80 2363
3448.35 2339
3448.90 2423
3449.46 2468
3450.01 2424
3450.57 2418
3451.12 2435
3451.67 2298
3452.23 2160
3452.78 2206
3453.34 2149
3453.89 2145
3454.44 2056
3455.00 2252
3455.55 2245
3456.11 2273
3456.66 2315
3457.22 2280
3457.77 2223
3458.33 2161
3458.88 2096
3459.43 2151
3459.99 2121
3460.54 2102
3461.10 2093
3461.65 2208
3462.21 2118
3462.76 2198
3463.32 2350
3463.87 2331
3464.43 2286
3464.98 2366
3465.54 2321
3466.09 2213
3466.65 2229
3467.21 2167
3467.76 2242
3468.32 2252
3468.87 2460
3469.43 2272
3469.98 2247
3470.54 2262
3471.09 2444
3471.65 2360
3472.20 2223
3472.76 2180
3473.32 2247
3473.87 2273
3474.43 2452
3474.98 2314
3475.54 2321
3476.10 2350
3476.65 2254
3477.21 2276
3477.76 2288
3478.32 2243
3478.88 2167
3479.43 2326
3479.99 2486
3480.55 2384
3481.10 2491
3481.66 2569
3482.22 2451
3482.77 2538
3483.33 2610
3483.89 2465
3484.44 2714
3485.00 2676
3485.56 2702
3486.11 2529
3486.67 2426
3487.23 2638
3487.78 2635
3488.34 2522
3488.90 2673
3489.45 2514
3490.01 2433
3490.57 2452
3491.13 2748
3491.68 2763
3492.24 3024
3492.80 3083
3493.35 3255
3493.91 3688
3494.47 3733
3495.03 3861
3495.58 4109
3496.14 4426
3496.70 4171
3497.26 4284
3497.82 4349
3498.37 4115
3498.93 3967
3499.49 3898
3500.05 3771
3500.61 3916
3501.16 4225
3501.72 4442
3502.28 4609
3502.84 4514
3503.40 4772
3503.95 4820
3504.51 5056
3505.07 4828
3505.63 4670
3506.19 4390
3506.75 3914
3507.30 3929
3507.86 4024
3508.42 3770
3508.98 4003
3509.54 3947
3510.10 3745
3510.66 3661
3511.22 3594
3511.77 3548
3512.33 3431
3512.89 3310
3513.45 3017
3514.01 3170
3514.57 2908
3515.13 2732
3515.69 2710
3516.25 2516
3516.81 2402
3517.37 2510
3517.92 2632
3518.48 2632
3519.04 2574
3519.60 2401
3520.16 2532
3520.72 2558
3521.28 2579
3521.84 2542
3522.40 2588
3522.96 2818
3523.52 2725
3524.08 2578
3524.64 2439
3525.20 2693
3525.76 2771
3526.32 2735
3526.88 2535
3527.44 2574
3528.00 2497
3528.56 2460
3529.12 2540
3529.68 2512
3530.24 2376
3530.80 2534
3531.36 2365
3531.92 2136
3532.48 2326
3533.04 2367
3533.60 2236
3534.17 2303
3534.73 2316
3535.29 2249
3535.85 2335
3536.41 2428
3536.97 2430
3537.53 2345
3538.09 2327
3538.65 2292
3539.21 2186
3539.77 2326
3540.34 2320
3540.90 2284
3541.46 2424
3542.02 2482
3542.58 2368
3543.14 2455
3543.70 2464
3544.26 2302
3544.83 2326
3545.39 2375
3545.95 2426
3546.51 2364
3547.07 2423
3547.63 2308
3548.20 2193
3548.76 2293
3549.32 2310
3549.88 2334
3550.44 2201
3551.01 2122
3551.57 2100
3552.13 2118
3552.69 1960
3553.25 1961
3553.82 2053
3554.38 2188
3554.94 2035
3555.50 1966
3556.07 1899
3556.63 1878
3557.19 1929
3557.75 2077
3558.32 2049
3558.88 2079
3559.44 1886
3560.00 2056
3560.57 2071
3561.13 2158
3561.69 2052
3562.26 2063
3562.82 2225
3563.38 2216
3563.94 2162
3564.51 2085
3565.07 2081
3565.63 2231
3566.20 2179
3566.76 2229
3567.32 2268
3567.89 2156
3568.45 2281
3569.01 2223
3569.58 2088
3570.14 1974
3570.70 1980
3571.27 1971
3571.83 2000
3572.39 2002
3572.96 1975
3573.52 2121
3574.09 2023
3574.65 1899
3575.21 2044
3575.78 2028
3576.34 1962
3576.91 1999
3577.47 2163
3578.03 1933
3578.60 2024
3579.16 2123
3579.73 2050
3580.29 1971
3580.86 1883
3581.42 2048
3581.98 1998
3582.55 2000
3583.11 2034
3583.68 2131
3584.24 2244
3584.81 2165
3585.37 1946
3585.94 1952
3586.50 1986
3587.07 2110
3587.63 2086
3588.20 2056
3588.76 2133
3589.33 1900
3589.89 1974
3590.46 2093
3591.02 1968
3591.59 2230
3592.15 2078
3592.72 2028
3593.28 2087
3593.85 2167
3594.41 2023
3594.98 2129
3595.54 2059
3596.11 1970
3596.68 2097
3597.24 2127
3597.81 2134
3598.37 2096
3598.94 2120
3599.50 2157
3600.07 1944
3600.64 2047
3601.20 2089
3601.77 2038
3602.33 2110
3602.90 2199
3603.47 2152
3604.03 2209
3604.60 2138
3605.16 2045
3605.73 2094
3606.30 1950
3606.86 1944
3607.43 1939
3608.00 2024
3608.56 2108
3609.13 2041
3609.70 2061
3610.26 2046
3610.83 1936
3611.40 1902
3611.96 1896
3612.53 1910
3613.10 1799
3613.66 1795
3614.23 1898
3614.80 1936
3615.36 1891
3615.93 1968
3616.50 1972
3617.07 2101
3617.63 2098
3618.20 2150
3618.77 2108
3619.34 2263
3619.90 2344
3620.47 2571
3621.04 2748
3621.61 2986
3622.17 2939
3622.74 2869
3623.31 2925
3623.88 2834
3624.44 2614
3625.01 2411
3625.58 2377
3626.15 2409
3626.72 2301
3627.28 2012
3627.85 1990
3628.42 1969
3628.99 2069
3629.56 2020
3630.12 1723
3630.69 1772
3631.26 1870
3631.83 1775
3632.40 1833
3632.97 1893
3633.53 1916
3634.10 1900
3634.67 1882
3635.24 1962
3635.81 1944
3636.38 1856
3636.95 1845
3637.52 1929
3638.08 1879
3638.65 1846
3639.22 1770
3639.79 1904
3640.36 1925
3640.93 1856
3641.50 1956
3642.07 2058
3642.64 1994
3643.21 2099
3643.78 2243
3644.34 2179
3644.91 2310
3645.48 2347
3646.05 2450
3646.62 2341
3647.19 2288
3647.76 2236
3648.33 2154
3648.90 2187
3649.47 2130
3650.04 2221
3650.61 2083
3651.18 2016
3651.75 2179
3652.32 2171
3652.89 2145
3653.46 2165
3654.03 2235
3654.60 2217
3655.17 2237
3655.74 2213
3656.31 2129
3656.88 2185
3657.45 2223
3658.02 2348
3658.59 2165
3659.16 2160
3659.73 2162
3660.30 2269
3660.87 2364
3661.45 2494
3662.02 2461
3662.59 2619
3663.16 2522
3663.73 2663
3664.30 2483
3664.87 2318
3665.44 2265
3666.01 2355
3666.58 2327
3667.15 2308
3667.73 2267
3668.30 2182
3668.87 2197
3669.44 2188
3670.01 2156
3670.58 2097
3671.15 2058
3671.73 1916
3672.30 2091
3672.87 1979
3673.44 2052
3674.01 2061
3674.58 2170
3675.16 2272
3675.73 2180
3676.30 2134
3676.87 2130
3677.44 2128
3678.01 2382
3678.59 2327
3679.16 2426
3679.73 2460
3680.30 2447
3680.88 2449
3681.45 2500
3682.02 2423
3682.59 2270
3683.16 2209
3683.74 2213
3684.31 2256
3684.88 2172
3685.45 2171
3686.03 2141
3686.60 2028
3687.17 2208
3687.74 2143
3688.32 2046
3688.89 2116
3689.46 2109
3690.04 2175
3690.61 2293
3691.18 2484
3691.76 2527
3692.33 2541
3692.90 2802
3693.47 2882
3694.05 2717
3694.62 2569
3695.19 2716
3695.77 2595
3696.34 2635
3696.91 2356
3697.49 2393
3698.06 2287
3698.64 2317
3699.21 2098
3699.78 2185
3700.36 2164
3700.93 2055
3701.50 1986
3702.08 1952
3702.65 2022
3703.23 2098
3703.80 2149
3704.37 2178
3704.95 2098
3705.52 2097
3706.10 2029
3706.67 2028
3707.24 1997
3707.82 2085
3708.39 2124
3708.97 2058
3709.54 2020
3710.12 1964
3710.69 2082
3711.27 2104
3711.84 2127
3712.41 2037
3712.99 2092
3713.56 2361
3714.14 2307
3714.71 2140
3715.29 2104
3715.86 2094
3716.44 2046
3717.01 2140
3717.59 1992
3718.16 1927
3718.74 2067
3719.31 2004
3719.89 1979
3720.46 1848
3721.04 1945
3721.61 1929
3722.19 1893
3722.77 2070
3723.34 1942
3723.92 1809
3724.49 1877
3725.07 1752
3725.64 1831
3726.22 1902
3726.79 1945
3727.37 1889
3727.95 1869
3728.52 1846
3729.10 1963
3729.67 2005
3730.25 2071
3730.83 2153
3731.40 2093
3731.98 2197
3732.56 2219
3733.13 2027
3733.71 2335
3734.28 2246
3734.86 2260
3735.44 2421
3736.01 2264
3736.59 2360
3737.17 2471
3737.74 2554
3738.32 2509
3738.90 2463
3739.47 2346
3740.05 2234
3740.63 2223
3741.20 2101
3741.78 2006
3742.36 1918
3742.93 2004
3743.51 2077
3744.09 1892
3744.67 1917
3745.24 2028
3745.82 1975
3746.40 1900
3746.97 1913
3747.55 1996
3748.13 1900
3748.71 1934
3749.28 1925
3749.86 1809
3750.44 2062
3751.02 2045
3751.59 2081
3752.17 2072
3752.75 2052
3753.33 1985
3753.91 1930
3754.48 1918
3755.06 1905
3755.64 1902
3756.22 1907
3756.80 2006
3757.37 2026
3757.95 1909
3758.53 1940
3759.11 1797
3759.69 1812
3760.27 1882
3760.84 1816
3761.42 1840
3762.00 1762
3762.58 1787
3763.16 1891
3763.74 1994
3764.31 1972
3764.89 1877
3765.47 1890
3766.05 1886
3766.63 1970
3767.21 1848
3767.79 1959
3768.37 1886
3768.95 1890
3769.52 1876
3770.10 1901
3770.68 1937
3771.26 1960
3771.84 1855
3772.42 1873
3773.00 1772
3773.58 1823
3774.16 2010
3774.74 1972
3775.32 1883
3775.90 1881
3776.48 1910
3777.06 1831
3777.64 1896
3778.22 1821
3778.80 1937
3779.38 1891
3779.96 1958
3780.54 1924
3781.12 1927
3781.70 1772
3782.28 1725
3782.86 1673
3783.44 1778
3784.02 1955
3784.60 1862
3785.18 1822
3785.76 1720
3786.34 1752
3786.92 1849
3787.50 1822
3788.08 1856
3788.66 2072
3789.24 1922
3789.82 1911
3790.40 1979
3790.98 1820
3791.56 1876
3792.14 1880
3792.72 1973
3793.30 1819
3793.89 1768
3794.47 1836
3795.05 1853
3795.63 1675
3796.21 1644
3796.79 1690
3797.37 1668
3797.95 1745
3798.53 1670
3799.12 1762
3799.70 1725
3800.28 1715
3800.86 1641
3801.44 1648
3802.02 1628
3802.60 1677
3803.19 1750
3803.77 1804
3804.35 1770
3804.93 1807
3805.51 1771
3806.10 1804
3806.68 1776
3807.26 1767
3807.84 1867
3808.42 1812
3809.01 1861
3809.59 1877
3810.17 1998
3810.75 2047
3811.33 1882
3811.92 2005
3812.50 1990
3813.08 2031
3813.66 1880
3814.25 1857
3814.83 1992
3815.41 1966
3815.99 2078
3816.58 2007
3817.16 1809
3817.74 1753
3818.32 1821
3818.91 1796
3819.49 1840
3820.07 1832
3820.66 1844
3821.24 1829
3821.82 1885
3822.41 1919
3822.99 1849
3823.57 1698
3824.16 1768
3824.74 1889
3825.32 1734
3825.91 1666
3826.49 1629
3827.07 1732
3827.66 1690
3828.24 1638
3828.82 1784
3829.41 1811
3829.99 1746
3830.57 1770
3831.16 1754
3831.74 1745
3832.33 1728
3832.91 1865
3833.49 1642
3834.08 1620
3834.66 1726
3835.25 1869
3835.83 1856
3836.41 1835
3837.00 1820
3837.58 1767
3838.17 1862
3838.75 1755
3839.34 1598
3839.92 1588
3840.50 1634
3841.09 1595
3841.67 1808
3842.26 1983
3842.84 1813
3843.43 1818
3844.01 1785
3844.60 1880
3845.18 1701
3845.77 1605
3846.35 1644
3846.94 1726
3847.52 1753
3848.11 1772
3848.69 1589
3849.28 1525
3849.86 1846
3850.45 1713
3851.03 1756
3851.62 1807
3852.20 1725
3852.79 1652
3853.37 1747
3853.96 1716
3854.55 1750
3855.13 1625
3855.72 1809
3856.30 1896
3856.89 1813
3857.47 1777
3858.06 1741
3858.65 1719
3859.23 1748
3859.82 1894
3860.40 1807
3860.99 1759
3861.58 1856
3862.16 1845
3862.75 2055
3863.33 2173
3863.92 2068
3864.51 2141
3865.09 2229
3865.68 2416
3866.27 2332
3866.85 2309
3867.44 2451
3868.03 2491
3868.61 2355
3869.20 2258
3869.79 2287
3870.37 2213
3870.96 1980
3871.55 2093
3872.13 1955
3872.72 1927
3873.31 1953
3873.89 1866
3874.48 1921
3875.07 1998
3875.66 1891
3876.24 1802
3876.83 1777
3877.42 1863
3878.00 1800
3878.59 1798
3879.18 1860
3879.77 1960
3880.35 1848
3880.94 1797
3881.53 1944
3882.12 1806
3882.70 1913
3883.29 1909
3883.88 1920
3884.47 1840
3885.06 1863
3885.64 1812
3886.23 1846
3886.82 1651
3887.41 1765
3888.00 1821
3888.58 1753
3889.17 1831
3889.76 1814
3890.35 1738
3890.94 1866
3891.53 1906
3892.11 1783
3892.70 1859
3893.29 2094
3893.88 2155
3894.47 2113
3895.06 2276
3895.65 2270
3896.23 1999
3896.82 2076
3897.41 2044
3898.00 1985
3898.59 2070
3899.18 2073
3899.77 2103
3900.36 1917
3900.95 2037
3901.53 1968
3902.12 2176
3902.71 2160
3903.30 1953
3903.89 2142
3904.48 2141
3905.07 1981
3905.66 1906
3906.25 1975
3906.84 1938
3907.43 1949
3908.02 1854
3908.61 1779
3909.20 1792
3909.79 1866
3910.38 1919
3910.97 1845
3911.56 1929
3912.15 1809
3912.74 1775
3913.33 1760
3913.92 1724
3914.51 1812
3915.10 1596
3915.69 1579
3916.28 1720
3916.87 1697
3917.46 1724
3918.05 1661
3918.64 1681
3919.23 1814
3919.82 1695
3920.41 1703
3921.00 1805
3921.59 2029
3922.18 1938
3922.77 1924
3923.36 1908
3923.95 1769
3924.55 1745
3925.14 1885
3925.73 1762
3926.32 1744
3926.91 1745
3927.50 1811
3928.09 1743
3928.68 1587
3929.27 1614
3929.87 1531
3930.46 1582
3931.05 1658
3931.64 1676
3932.23 1575
3932.82 1724
3933.41 1797
3934.01 1708
3934.60 1751
3935.19 1712
3935.78 1756
3936.37 1704
3936.96 1657
3937.56 1598
3938.15 1502
3938.74 1692
3939.33 1681
3939.92 1718
3940.52 1716
3941.11 1813
3941.70 1772
3942.29 1703
3942.88 1787
3943.48 1719
3944.07 1651
3944.66 1768
3945.25 1783
3945.85 1843
3946.44 1786
3947.03 1863
3947.62 1877
3948.22 1842
3948.81 1714
3949.40 1813
3949.99 1687
3950.59 1728
3951.18 1755
3951.77 1837
3952.37 1735
3952.96 1688
3953.55 1618
3954.15 1638
3954.74 1649
3955.33 1756
3955.93 1791
3956.52 1806
3957.11 1763
3957.71 1683
3958.30 1676
3958.89 1635
3959.49 1638
3960.08 1722
3960.67 1774
3961.27 1851
3961.86 1725
3962.45 1906
3963.05 1892
3963.64 1770
3964.23 1685
3964.83 1697
3965.42 1737
3966.02 1565
3966.61 1590
3967.20 1714
3967.80 1963
3968.39 1794
3968.99 1799
3969.58 1736
3970.18 1914
3970.77 1908
3971.36 1768
3971.96 1726
3972.55 1872
3973.15 1765
3973.74 1881
3974.34 1901
3974.93 1870
3975.53 1764
3976.12 1734
3976.72 1847
3977.31 1801
3977.91 1779
3978.50 1760
3979.10 1659
3979.69 1809
3980.29 1838
3980.88 1752
3981.48 1931
3982.07 1896
3982.67 1746
3983.26 1792
3983.86 1794
3984.45 1796
3985.05 1933
3985.64 1713
3986.24 1698
3986.83 1774
3987.43 1774
3988.03 1819
3988.62 1989
3989.22 1949
3989.81 1789
3990.41 2064
3991.00 1855
3991.60 1824
3992.20 1814
3992.79 1804
3993.39 1886
3993.98 2010
3994.58 1832
3995.18 1853
3995.77 1936
3996.37 1964
3996.97 1928
3997.56 1917
3998.16 2046
3998.75 1952
3999.35 1965
3999.95 2013
4000.54 1923
4001.14 1977
4001.74 1923
4002.33 1926
4002.93 1940
4003.53 1819
4004.12 1840
4004.72 1802
4005.32 1898
4005.92 1829
4006.51 1791
4007.11 1904
4007.71 2102
4008.30 1915
4008.90 1970
4009.50 1950
4010.10 1969
4010.69 2056
4011.29 2043
4011.89 1935
4012.49 1910
4013.08 2116
4013.68 2005
4014.28 1790
4014.88 1919
4015.47 2013
4016.07 2045
4016.67 1995
4017.27 2058
4017.86 1972
4018.46 2007
4019.06 2188
4019.66 2161
4020.26 2109
4020.85 2111
4021.45 2072
4022.05 2196
4022.65 2250
4023.25 2217
4023.85 2156
4024.44 1940
4025.04 2059
4025.64 2044
4026.24 1961
4026.84 1787
4027.44 1760
4028.03 1896
4028.63 2035
4029.23 2073
4029.83 2039
4030.43 2049
4031.03 1996
4031.63 2146
4032.23 2218
4032.83 2291
4033.42 2394
4034.02 2227
4034.62 2169
4035.22 2080
4035.82 2104
4036.42 2240
4037.02 2131
4037.62 2090
4038.22 2077
4038.82 2015
4039.42 1989
4040.02 1944
4040.62 1884
4041.22 1762
4041.82 1832
4042.41 1745
4043.01 1833
4043.61 1669
4044.21 1727
4044.81 1766
4045.41 1749
4046.01 1707
4046.61 1730
4047.21 1658
4047.81 1691
4048.41 1664
4049.01 1692
4049.61 1764
4050.21 1766
4050.82 1713
4051.42 1914
4052.02 1884
4052.62 1779
4053.22 1850
4053.82 1937
4054.42 1900
4055.02 1930
4055.62 1979
4056.22 1998
4056.82 1987
4057.42 1988
4058.02 2029
4058.62 1968
4059.22 1869
4059.83 1938
4060.43 1863
4061.03 1815
4061.63 1706
4062.23 1857
4062.83 1705
4063.43 1759
4064.03 1717
4064.63 1716
4065.24 1659
4065.84 1546
4066.44 1637
4067.04 1625
4067.64 1570
4068.24 1524
4068.85 1654
4069.45 1681
4070.05 1658
4070.65 1667
4071.25 1690
4071.85 1592
4072.46 1593
4073.06 1630
4073.66 1603
4074.26 1596
4074.86 1760
4075.47 1674
4076.07 1555
4076.67 1678
4077.27 1643
4077.88 1646
4078.48 1640
4079.08 1682
4079.68 1698
4080.29 1726
4080.89 1705
4081.49 1674
4082.09 1622
4082.70 1704
4083.30 1530
4083.90 1617
4084.50 1613
4085.11 1638
4085.71 1717
4086.31 1510
4086.92 1577
4087.52 1602
4088.12 1512
4088.72 1493
4089.33 1489
4089.93 1615
4090.53 1464
4091.14 1534
4091.74 1642
4092.34 1763
4092.95 1674
4093.55 1619
4094.16 1759
4094.76 1696
4095.36 1677
4095.97 1742
4096.57 1633
4097.17 1569
4097.78 1587
4098.38 1718
4098.98 1670
4099.59 1689
4100.19 1683
4100.80 1629
4101.40 1650
4102.00 1676
4102.61 1559
4103.21 1514
4103.82 1695
4104.42 1699
4105.03 1661
4105.63 1636
4106.23 1664
4106.84 1547
4107.44 1665
4108.05 1580
4108.65 1743
4109.26 1728
4109.86 1633
4110.47 1686
4111.07 1528
4111.68 1602
4112.28 1598
4112.89 1581
4113.49 1598
4114.10 1678
4114.70 1761
4115.31 1583
4115.91 1590
4116.52 1753
4117.12 1683
4117.73 1697
4118.33 1666
4118.94 1647
4119.54 1625
4120.15 1554
4120.75 1633
4121.36 1599
4121.97 1663
4122.57 1564
4123.18 1549
4123.78 1445
4124.39 1613
4124.99 1585
4125.60 1650
4126.21 1675
4126.81 1745
4127.42 1817
4128.02 1778
4128.63 1609
4129.24 1818
4129.84 1761
4130.45 1638
4131.05 1626
4131.66 1512
4132.27 1697
4132.87 1678
4133.48 1651
4134.09 1785
4134.69 1789
4135.30 1746
4135.91 1826
4136.51 1767
4137.12 1825
4137.73 1783
4138.33 1768
4138.94 1824
4139.55 1718
4140.15 1805
4140.76 1900
4141.37 1890
4141.97 1866
4142.58 1954
4143.19 1882
4143.80 1728
4144.40 1903
4145.01 1835
4145.62 1922
4146.22 1936
4146.83 1961
4147.44 1953
4148.05 1910
4148.65 1798
4149.26 1749
4149.87 1684
4150.48 1773
4151.09 1588
4151.69 1627
4152.30 1610
4152.91 1513
4153.52 1490
4154.12 1600
4154.73 1631
4155.34 1517
4155.95 1464
4156.56 1516
4157.16 1562
4157.77 1614
4158.38 1619
4158.99 1432
4159.60 1621
4160.21 1615
4160.81 1527
4161.42 1507
4162.03 1584
4162.64 1717
4163.25 1526
4163.86 1590
4164.47 1507
4165.08 1546
4165.68 1563
4166.29 1513
4166.90 1577
4167.51 1808
4168.12 1653
4168.73 1705
4169.34 1930
4169.95 1908
4170.56 1910
4171.16 1714
4171.77 1668
4172.38 1983
4172.99 1904
4173.60 1877
4174.21 1794
4174.82 1824
4175.43 1752
4176.04 1676
4176.65 1718
4177.26 1725
4177.87 1828
4178.48 1736
4179.09 1682
4179.70 1711
4180.31 1625
4180.92 1604
4181.53 1614
4182.14 1602
4182.75 1617
4183.36 1705
4183.97 1622
4184.58 1642
4185.19 1713
4185.80 1709
4186.41 1464
4187.02 1687
4187.63 1635
4188.24 1629
4188.85 1611
4189.46 1632
4190.07 1640
4190.68 1529
4191.29 1566
4191.90 1604
4192.51 1637
4193.13 1595
4193.74 1648
4194.35 1644
4194.96 1558
4195.57 1749
4196.18 1949
4196.79 1865
4197.40 1822
4198.01 1820
4198.62 1700
4199.24 1729
4199.85 1782
4200.46 1777
4201.07 1746
4201.68 1814
4202.29 1698
4202.90 1557
4203.52 1666
4204.13 1718
4204.74 1701
4205.35 1683
4205.96 1749
4206.57 1701
4207.19 1721
4207.80 1473
4208.41 1717
4209.02 1671
4209.63 1785
4210.25 1693
4210.86 1662
4211.47 1627
4212.08 1570
4212.69 1519
4213.31 1508
4213.92 1700
4214.53 1695
4215.14 1716
4215.76 1705
4216.37 1655
4216.98 1501
4217.59 1560
4218.21 1566
4218.82 1686
4219.43 1687
4220.04 1565
4220.66 1707
4221.27 1817
4221.88 1831
4222.50 1837
4223.11 1938
4223.72 2117
4224.33 2191
4224.95 2268
4225.56 2211
4226.17 2270
4226.79 2286
4227.40 2462
4228.01 2363
4228.63 2372
4229.24 2333
4229.85 2571
4230.47 2482
4231.08 2459
4231.69 2385
4232.31 2399
4232.92 2399
4233.54 2374
4234.15 2367
4234.76 2367
4235.38 2449
4235.99 2553
4236.61 2568
4237.22 2498
4237.83 2711
4238.45 2640
4239.06 2758
4239.68 3029
4240.29 2869
4240.90 2593
4241.52 2458
4242.13 2295
4242.75 2182
4243.36 2176
4243.98 2025
4244.59 1935
4245.21 1800
4245.82 1811
4246.43 1852
4247.05 1799
4247.66 1747
4248.28 1676
4248.89 1769
4249.51 1720
4250.12 1765
4250.74 1767
4251.35 1745
4251.97 1774
4252.58 1883
4253.20 1921
4253.81 1807
4254.43 1790
4255.04 1749
4255.66 1728
4256.28 1913
4256.89 1935
4257.51 1832
4258.12 1824
4258.74 1928
4259.35 1781
4259.97 1806
4260.58 1937
4261.20 1933
4261.82 1916
4262.43 1852
4263.05 1959
4263.66 1805
4264.28 1838
4264.90 1648
4265.51 1623
4266.13 1783
4266.74 1836
4267.36 1738
4267.98 1683
4268.59 1834
4269.21 1703
4269.82 1708
4270.44 1815
4271.06 1818
4271.67 1806
4272.29 1725
4272.91 1871
4273.52 1806
4274.14 1813
4274.76 1761
4275.37 1714
4275.99 1704
4276.61 1650
4277.22 1704
4277.84 1723
4278.46 1637
4279.08 1780
4279.69 1681
4280.31 1665
4280.93 1680
4281.54 1698
4282.16 1624
4282.78 1685
4283.40 1684
4284.01 1597
4284.63 1579
4285.25 1570
4285.87 1618
4286.48 1613
4287.10 1491
4287.72 1496
4288.34 1355
4288.95 1610
4289.57 1764
4290.19 1584
4290.81 1590
4291.43 1613
4292.04 1747
4292.66 1789
4293.28 1710
4293.90 1527
4294.52 1500
4295.13 1639
4295.75 1638
4296.37 1683
4296.99 1602
4297.61 1758
4298.23 1631
4298.84 1516
4299.46 1492
4300.08 1494
4300.70 1580
4301.32 1527
4301.94 1606
4302.56 1594
4303.17 1658
4303.79 1491
4304.41 1564
4305.03 1572
4305.65 1516
4306.27 1548
4306.89 1589
4307.51 1558
4308.13 1530
4308.75 1671
4309.36 1603
4309.98 1501
4310.60 1441
4311.22 1398
4311.84 1586
4312.46 1589
4313.08 1587
4313.70 1582
4314.32 1556
4314.94 1574
4315.56 1585
4316.18 1733
4316.80 1655
4317.42 1621
4318.04 1612
4318.66 1526
4319.28 1703
4319.90 1645
4320.52 1505
4321.14 1535
4321.76 1543
4322.38 1671
4323.00 1798
4323.62 1676
4324.24 1609
4324.86 1708
4325.48 1726
4326.10 1597
4326.72 1805
4327.34 1734
4327.96 1797
4328.58 1911
4329.20 1876
4329.82 1878
4330.44 1700
4331.07 1768
4331.69 1731
4332.31 1825
4332.93 1741
4333.55 1723
4334.17 1764
4334.79 1869
4335.41 1738
4336.03 1777
4336.65 1866
4337.28 1933
4337.90 1832
4338.52 1981
4339.14 1959
4339.76 2204
4340.38 2025
4341.00 2120
4341.63 2370
4342.25 2558
4342.87 2412
4343.49 2483
4344.11 2245
4344.73 2009
4345.36 2074
4345.98 2149
4346.60 2152
4347.22 2121
4347.84 2250
4348.47 2578
4349.09 2726
4349.71 2794
4350.33 2868
4350.95 3038
4351.58 3314
4352.20 3062
4352.82 2997
4353.44 2623
4354.07 2665
4354.69 2431
4355.31 2352
4355.93 2189
4356.56 2090
4357.18 2048
4357.80 1834
4358.42 2010
4359.05 1999
4359.67 1950
4360.29 1799
4360.92 1864
4361.54 1863
4362.16 2023
4362.78 1859
4363.41 1853
4364.03 1835
4364.65 1908
4365.28 1815
4365.90 1851
4366.52 1910
4367.15 1869
4367.77 1766
4368.39 1847
4369.02 1795
4369.64 1829
4370.26 1959
4370.89 1800
4371.51 1598
4372.14 1746
4372.76 1625
4373.38 1634
4374.01 1706
4374.63 1657
4375.25 1586
4375.88 1706
4376.50 1605
4377.13 1625
4377.75 1579
4378.37 1493
4379.00 1671
4379.62 1701
4380.25 1579
4380.87 1670
4381.50 1621
4382.12 1589
4382.75 1651
4383.37 1609
4383.99 1668
4384.62 1635
4385.24 1729
4385.87 1616
4386.49 1614
4387.12 1533
4387.74 1591
4388.37 1546
4388.99 1648
4389.62 1723
4390.24 1720
4390.87 1639
4391.49 1541
4392.12 1648
4392.74 1607
4393.37 1584
4393.99 1571
4394.62 1688
4395.24 1796
4395.87 1676
4396.49 1601
4397.12 1413
4397.75 1540
4398.37 1546
4399.00 1431
4399.62 1502
4400.25 1523
4400.87 1579
4401.50 1636
4402.13 1584
4402.75 1498
4403.38 1532
4404.00 1546
4404.63 1478
4405.26 1434
4405.88 1624
4406.51 1552
4407.13 1760
4407.76 1669
4408.39 1680
4409.01 1567
4409.64 1604
4410.27 1659
4410.89 1590
4411.52 1556
4412.15 1468
4412.77 1588
4413.40 1498
4414.03 1438
4414.65 1597
4415.28 1566
4415.91 1553
4416.53 1536
4417.16 1657
4417.79 1649
4418.41 1732
4419.04 1745
4419.67 1516
4420.30 1541
4420.92 1574
4421.55 1485
4422.18 1533
4422.80 1511
4423.43 1519
4424.06 1546
4424.69 1593
4425.31 1493
4425.94 1499
4426.57 1499
4427.20 1494
4427.82 1480
4428.45 1424
4429.08 1422
4429.71 1483
4430.34 1443
4430.96 1492
4431.59 1517
4432.22 1445
4432.85 1429
4433.48 1385
4434.10 1576
4434.73 1413
4435.36 1316
4435.99 1371
4436.62 1469
4437.25 1474
4437.87 1506
4438.50 1411
4439.13 1443
4439.76 1428
4440.39 1419
4441.02 1479
4441.64 1356
4442.27 1448
4442.90 1459
4443.53 1532
4444.16 1508
4444.79 1491
4445.42 1502
4446.05 1576
4446.68 1615
4447.30 1476
4447.93 1542
4448.56 1399
4449.19 1431
4449.82 1402
4450.45 1515
4451.08 1488
4451.71 1457
4452.34 1583
4452.97 1507
4453.60 1417
4454.23 1618
4454.86 1634
4455.49 1574
4456.12 1652
4456.75 1643
4457.38 1576
4458.01 1503
4458.64 1496
4459.27 1624
4459.90 1783
4460.53 1570
4461.16 1595
4461.79 1504
4462.42 1443
4463.05 1474
4463.68 1481
4464.31 1490
4464.94 1539
4465.57 1469
4466.20 1392
4466.83 1340
4467.46 1314
4468.09 1392
4468.72 1357
4469.35 1337
4469.98 1328
4470.61 1469
4471.24 1438
4471.87 1372
4472.50 1429
4473.13 1479
4473.77 1573
4474.40 1421
4475.03 1474
4475.66 1364
4476.29 1459
4476.92 1372
4477.55 1334
4478.18 1349
4478.82 1376
4479.45 1286
4480.08 1374
4480.71 1385
4481.34 1549
4481.97 1529
4482.60 1438
4483.24 1393
4483.87 1550
4484.50 1463
4485.13 1431
4485.76 1489
4486.39 1511
4487.03 1468
4487.66 1514
4488.29 1455
4488.92 1405
4489.55 1547
4490.19 1473
4490.82 1503
4491.45 1483
4492.08 1570
4492.71 1686
4493.35 1443
4493.98 1603
4494.61 1541
4495.24 1589
4495.88 1590
4496.51 1547
4497.14 1413
4497.77 1410
4498.41 1423
4499.04 1430
4499.67 1361
4500.31 1394
4500.94 1378
4501.57 1346
4502.20 1507
4502.84 1599
4503.47 1605
4504.10 1578
4504.74 1598
4505.37 1525
4506.00 1616
4506.64 1698
4507.27 1730
4507.90 1749
4508.54 1858
4509.17 1747
4509.80 1718
4510.44 1532
4511.07 1633
4511.70 1642
4512.34 1562
4512.97 1481
4513.60 1541
4514.24 1547
4514.87 1536
4515.51 1541
4516.14 1509
4516.77 1539
4517.41 1480
4518.04 1567
4518.68 1615
4519.31 1541
4519.94 1445
4520.58 1499
4521.21 1469
4521.85 1405
4522.48 1472
4523.12 1469
4523.75 1430
4524.39 1474
4525.02 1453
4525.65 1430
4526.29 1431
4526.92 1481
4527.56 1533
4528.19 1501
4528.83 1441
4529.46 1495
4530.10 1522
4530.73 1628
4531.37 1568
4532.00 1696
4532.64 1769
4533.27 1839
4533.91 1883
4534.54 2023
4535.18 2204
4535.81 2024
4536.45 2010
4537.09 2076
4537.72 2137
4538.36 2012
4538.99 1954
4539.63 1831
4540.26 1748
4540.90 1774
4541.53 1632
4542.17 1514
4542.81 1538
4543.44 1581
4544.08 1515
4544.71 1521
4545.35 1527
4545.99 1519
4546.62 1553
4547.26 1504
4547.89 1513
4548.53 1463
4549.17 1579
4549.80 1728
4550.44 1656
4551.08 1720
4551.71 1638
4552.35 1696
4552.98 1705
4553.62 1755
4554.26 1773
4554.89 1781
4555.53 1780
4556.17 1597
4556.80 1534
4557.44 1632
4558.08 1678
4558.72 1612
4559.35 1463
4559.99 1482
4560.63 1484
4561.26 1501
4561.90 1546
4562.54 1486
4563.17 1506
4563.81 1494
4564.45 1529
4565.09 1509
4565.72 1401
4566.36 1463
4567.00 1499
4567.64 1571
4568.27 1447
4568.91 1389
4569.55 1410
4570.19 1501
4570.82 1389
4571.46 1440
4572.10 1449
4572.74 1495
4573.38 1494
4574.01 1593
4574.65 1476
4575.29 1534
4575.93 1547
4576.57 1466
4577.20 1431
4577.84 1320
4578.48 1470
4579.12 1386
4579.76 1339
4580.40 1325
4581.04 1387
4581.67 1406
4582.31 1494
4582.95 1384
4583.59 1514
4584.23 1501
4584.87 1546
4585.51 1559
4586.14 1457
4586.78 1542
4587.42 1511
4588.06 1602
4588.70 1518
4589.34 1471
4589.98 1484
4590.62 1394
4591.26 1399
4591.90 1524
4592.54 1520
4593.17 1539
4593.81 1635
4594.45 1692
4595.09 1734
4595.73 1784
4596.37 1748
4597.01 1800
4597.65 1708
4598.29 1733
4598.93 1642
4599.57 1604
4600.21 1573
4600.85 1500
4601.49 1476
4602.13 1576
4602.77 1530
4603.41 1533
4604.05 1505
4604.69 1547
4605.33 1513
4605.97 1527
4606.61 1433
4607.25 1501
4607.89 1610
4608.53 1675
4609.17 1719
4609.81 1620
4610.45 1535
4611.09 1715
4611.73 1707
4612.38 1674
4613.02 1525
4613.66 1517
4614.30 1584
4614.94 1685
4615.58 1663
4616.22 1545
4616.86 1541
4617.50 1549
4618.14 1579
4618.78 1626
4619.43 1617
4620.07 1600
4620.71 1644
4621.35 1530
4621.99 1543
4622.63 1575
4623.27 1549
4623.91 1573
4624.56 1464
4625.20 1413
4625.84 1472
4626.48 1476
4627.12 1415
4627.76 1344
4628.41 1445
4629.05 1424
4629.69 1467
4630.33 1485
4630.97 1493
4631.62 1541
4632.26 1475
4632.90 1513
4633.54 1445
4634.18 1405
4634.83 1322
4635.47 1384
4636.11 1455
4636.75 1498
4637.40 1493
4638.04 1432
4638.68 1548
4639.32 1535
4639.97 1512
4640.61 1612
4641.25 1600
4641.89 1527
4642.54 1661
4643.18 1737
4643.82 1850
4644.46 1907
4645.11 1813
4645.75 1856
4646.39 1711
4647.04 1672
4647.68 1539
4648.32 1561
4648.97 1517
4649.61 1395
4650.25 1406
4650.90 1546
4651.54 1593
4652.18 1695
4652.83 1529
4653.47 1526
4654.11 1611
4654.76 1596
4655.40 1473
4656.04 1484
4656.69 1528
4657.33 1452
4657.98 1536
4658.62 1521
4659.26 1478
4659.91 1533
4660.55 1538
4661.20 1632
4661.84 1521
4662.48 1489
4663.13 1495
4663.77 1446
4664.42 1333
4665.06 1374
4665.71 1429
4666.35 1368
4666.99 1372
4667.64 1437
4668.28 1421
4668.93 1485
4669.57 1441
4670.22 1300
4670.86 1302
4671.51 1440
4672.15 1417
4672.80 1377
4673.44 1429
4674.09 1351
4674.73 1327
4675.38 1322
4676.02 1370
4676.67 1348
4677.31 1441
4677.96 1412
4678.60 1442
4679.25 1446
4679.89 1365
4680.54 1513
4681.18 1460
4681.83 1359
4682.47 1351
4683.12 1417
4683.77 1507
4684.41 1377
4685.06 1369
4685.70 1399
4686.35 1526
4686.99 1431
4687.64 1402
4688.29 1350
4688.93 1322
4689.58 1314
4690.22 1325
4690.87 1408
4691.52 1436
4692.16 1402
4692.81 1478
4693.45 1373
4694.10 1327
4694.75 1418
4695.39 1289
4696.04 1328
4696.69 1363
4697.33 1424
4697.98 1415
4698.63 1421
4699.27 1550
4699.92 1487
4700.57 1585
4701.21 1591
4701.86 1490
4702.51 1480
4703.15 1475
4703.80 1598
4704.45 1474
4705.10 1431
4705.74 1435
4706.39 1397
4707.04 1374
4707.68 1463
4708.33 1433
4708.98 1330
4709.63 1383
4710.27 1315
4710.92 1295
4711.57 1389
4712.22 1377
4712.86 1543
4713.51 1446
4714.16 1356
4714.81 1439
4715.45 1388
4716.10 1286
4716.75 1259
4717.40 1354
4718.05 1304
4718.69 1349
4719.34 1448
4719.99 1369
4720.64 1427
4721.29 1330
4721.94 1454
4722.58 1476
4723.23 1524
4723.88 1490
4724.53 1423
4725.18 1495
4725.83 1513
4726.47 1398
4727.12 1453
4727.77 1522
4728.42 1454
4729.07 1391
4729.72 1513
4730.37 1494
4731.02 1491
4731.66 1457
4732.31 1422
4732.96 1453
4733.61 1372
4734.26 1513
4734.91 1598
4735.56 1342
4736.21 1431
4736.86 1389
4737.51 1337
4738.16 1355
4738.81 1385
4739.45 1420
4740.10 1452
4740.75 1484
4741.40 1499
4742.05 1339
4742.70 1386
4743.35 1516
4744.00 1512
4744.65 1546
4745.30 1532
4745.95 1459
4746.60 1450
4747.25 1393
4747.90 1490
4748.55 1520
4749.20 1525
4749.85 1464
4750.50 1503
4751.15 1546
4751.80 1519
4752.45 1534
4753.10 1568
4753.75 1434
4754.40 1498
4755.05 1692
4755.71 1794
4756.36 1683
4757.01 1725
4757.66 1699
4758.31 1693
4758.96 1652
4759.61 1672
4760.26 1480
4760.91 1508
4761.56 1390
4762.21 1403
4762.86 1528
4763.52 1529
4764.17 1485
4764.82 1406
4765.47 1461
4766.12 1402
4766.77 1460
4767.42 1435
4768.07 1506
4768.73 1475
4769.38 1500
4770.03 1553
4770.68 1678
4771.33 1662
4771.98 1546
4772.64 1634
4773.29 1640
4773.94 1509
4774.59 1434
4775.24 1419
4775.89 1361
4776.55 1416
4777.20 1356
4777.85 1286
4778.50 1307
4779.15 1386
4779.81 1462
4780.46 1429
4781.11 1463
4781.76 1473
4782.42 1478
4783.07 1451
4783.72 1495
4784.37 1497
4785.03 1462
4785.68 1462
4786.33 1486
4786.98 1529
4787.64 1484
4788.29 1472
4788.94 1452
4789.60 1387
4790.25 1368
4790.90 1366
4791.55 1431
4792.21 1438
4792.86 1432
4793.51 1412
4794.17 1439
4794.82 1609
4795.47 1547
4796.13 1472
4796.78 1525
4797.43 1468
4798.09 1476
4798.74 1518
4799.39 1584
4800.05 1452
4800.70 1392
4801.36 1400
4802.01 1458
4802.66 1340
4803.32 1429
4803.97 1474
4804.62 1421
4805.28 1418
4805.93 1445
4806.59 1402
4807.24 1350
4807.89 1332
4808.55 1446
4809.20 1432
4809.86 1474
4810.51 1393
4811.17 1440
4811.82 1381
4812.47 1475
4813.13 1387
4813.78 1374
4814.44 1440
4815.09 1372
4815.75 1370
4816.40 1287
4817.06 1396
4817.71 1422
4818.37 1393
4819.02 1248
4819.68 1510
4820.33 1476
4820.99 1382
4821.64 1486
4822.30 1458
4822.95 1667
4823.61 1620
4824.26 1543
4824.92 1562
4825.57 1646
4826.23 1607
4826.88 1632
4827.54 1474
4828.19 1471
4828.85 1627
4829.51 1659
4830.16 1788
4830.82 1696
4831.47 1675
4832.13 1591
4832.78 1698
4833.44 1583
4834.10 1580
4834.75 1582
4835.41 1442
4836.06 1654
4836.72 1668
4837.38 1683
4838.03 1784
4838.69 1732
4839.34 1772
4840.00 1823
4840.66 1798
4841.31 1912
4841.97 1957
4842.63 1893
4843.28 1928
4843.94 1870
4844.60 1865
4845.25 1884
4845.91 1756
4846.57 1764
4847.22 1819
4847.88 1789
4848.54 1769
4849.19 1753
4849.85 1883
4850.51 1736
4851.17 1936
4851.82 1866
4852.48 2008
4853.14 1857
4853.79 2008
4854.45 2070
4855.11 1882
4855.77 1947
4856.42 1889
4857.08 1877
4857.74 1941
4858.40 1889
4859.05 1850
4859.71 1935
4860.37 1925
4861.03 2009
4861.68 2212
4862.34 2077
4863.00 2123
4863.66 2131
4864.32 2170
4864.97 2126
4865.63 2239
4866.29 2031
4866.95 1888
4867.61 1915
4868.26 1960
4868.92 2072
4869.58 2216
4870.24 2229
4870.90 2072
4871.56 2088
4872.21 2068
4872.87 2142
4873.53 2096
4874.19 2109
4874.85 2013
4875.51 1907
4876.17 2022
4876.83 1794
4877.48 1890
4878.14 2022
4878.80 1891
4879.46 1900
4880.12 1849
4880.78 1802
4881.44 1893
4882.10 1915
4882.76 1878
4883.42 1957
4884.08 1916
4884.73 1890
4885.39 1794
4886.05 1857
4886.71 1792
4887.37 1692
4888.03 1567
4888.69 1635
4889.35 1744
4890.01 1756
4890.67 1757
4891.33 1610
4891.99 1589
4892.65 1554
4893.31 1690
4893.97 1619
4894.63 1692
4895.29 1746
4895.95 1657
4896.61 1687
4897.27 1640
4897.93 1654
4898.59 1498
4899.25 1556
4899.91 1628
4900.57 1525
4901.23 1623
4901.89 1561
4902.55 1380
4903.21 1375
4903.88 1503
4904.54 1462
4905.20 1557
4905.86 1429
4906.52 1372
4907.18 1358
4907.84 1629
4908.50 1598
4909.16 1490
4909.82 1570
4910.48 1541
4911.15 1576
4911.81 1533
4912.47 1440
4913.13 1319
4913.79 1449
4914.45 1441
4915.11 1323
4915.77 1412
4916.44 1376
4917.10 1382
4917.76 1347
4918.42 1356
4919.08 1455
4919.74 1442
4920.41 1364
4921.07 1430
4921.73 1286
4922.39 1366
4923.05 1460
4923.72 1418
4924.38 1310
4925.04 1362
4925.70 1390
4926.36 1244
4927.03 1379
4927.69 1453
4928.35 1446
4929.01 1420
4929.67 1407
4930.34 1436
4931.00 1332
4931.66 1351
4932.32 1402
4932.99 1323
4933.65 1363
4934.31 1478
4934.98 1524
4935.64 1467
4936.30 1598
4936.96 1423
4937.63 1423
4938.29 1376
4938.95 1360
4939.62 1370
4940.28 1363
4940.94 1441
4941.61 1412
4942.27 1282
4942.93 1346
4943.60 1346
4944.26 1399
4944.92 1342
4945.59 1246
4946.25 1397
4946.91 1444
4947.58 1385
4948.24 1492
4948.90 1441
4949.57 1363
4950.23 1323
4950.89 1330
4951.56 1362
4952.22 1384
4952.89 1334
4953.55 1281
4954.21 1341
4954.88 1252
4955.54 1260
4956.21 1250
4956.87 1203
4957.53 1277
4958.20 1323
4958.86 1266
4959.53 1264
4960.19 1240
4960.86 1215
4961.52 1156
4962.19 1236
4962.85 1299
4963.52 1392
4964.18 1288
4964.84 1265
4965.51 1384
4966.17 1210
4966.84 1363
4967.50 1324
4968.17 1273
4968.83 1312
4969.50 1297
4970.16 1317
4970.83 1401
4971.49 1386
4972.16 1363
4972.82 1299
4973.49 1278
4974.16 1327
4974.82 1330
4975.49 1415
4976.15 1376
4976.82 1299
4977.48 1364
4978.15 1258
4978.81 1331
4979.48 1335
4980.15 1435
4980.81 1458
4981.48 1205
4982.14 1267
4982.81 1255
4983.48 1513
4984.14 1487
4984.81 1433
4985.47 1355
4986.14 1297
4986.81 1205
4987.47 1263
4988.14 1343
4988.80 1275
4989.47 1349
4990.14 1338
4990.80 1239
4991.47 1267
4992.14 1293
4992.80 1272
4993.47 1230
4994.14 1213
4994.80 1209
4995.47 1255
4996.14 1266
4996.80 1288
4997.47 1241
4998.14 1303
4998.81 1324
4999.47 1223
5000.14 1345
5000.81 1278
5001.47 1210
5002.14 1249
5002.81 1331
5003.48 1324
5004.14 1275
5004.81 1381
5005.48 1389
5006.15 1314
5006.81 1400
5007.48 1302
5008.15 1309
5008.82 1287
5009.48 1253
5010.15 1179
5010.82 1253
5011.49 1340
5012.16 1439
5012.82 1452
5013.49 1441
5014.16 1337
5014.83 1346
5015.50 1319
5016.16 1304
5016.83 1447
5017.50 1321
5018.17 1247
5018.84 1214
5019.50 1381
5020.17 1249
5020.84 1342
5021.51 1302
5022.18 1500
5022.85 1519
5023.52 1620
5024.19 1597
5024.85 1703
5025.52 1879
5026.19 1971
5026.86 1970
5027.53 2004
5028.20 1951
5028.87 1964
5029.54 1866
5030.21 1666
5030.87 1662
5031.54 1732
5032.21 1632
5032.88 1584
5033.55 1554
5034.22 1514
5034.89 1446
5035.56 1478
5036.23 1356
5036.90 1281
5037.57 1310
5038.24 1317
5038.91 1300
5039.58 1247
5040.25 1263
5040.92 1212
5041.59 1245
5042.26 1362
5042.93 1308
5043.60 1382
5044.27 1293
5044.94 1215
5045.61 1243
5046.28 1400
5046.95 1433
5047.62 1455
5048.29 1309
5048.96 1363
5049.63 1340
5050.30 1373
5050.97 1387
5051.64 1409
5052.31 1409
5052.98 1373
5053.65 1426
5054.32 1444
5054.99 1337
5055.66 1394
5056.34 1386
5057.01 1393
5057.68 1288
5058.35 1242
5059.02 1394
5059.69 1402
5060.36 1338
5061.03 1277
5061.70 1237
5062.38 1236
5063.05 1218
5063.72 1349
5064.39 1296
5065.06 1258
5065.73 1386
5066.40 1313
5067.08 1329
5067.75 1380
5068.42 1317
5069.09 1240
5069.76 1406
5070.43 1289
5071.11 1239
5071.78 1204
5072.45 1177
5073.12 1269
5073.79 1276
5074.47 1343
5075.14 1328
5075.81 1365
5076.48 1231
5077.15 1375
5077.83 1218
5078.50 1323
5079.17 1448
5079.84 1237
5080.52 1273
5081.19 1270
5081.86 1287
5082.53 1322
5083.21 1339
5083.88 1331
5084.55 1209
5085.22 1324
5085.90 1340
5086.57 1278
5087.24 1337
5087.92 1422
5088.59 1369
5089.26 1296
5089.93 1297
5090.61 1331
5091.28 1340
5091.95 1413
5092.63 1379
5093.30 1285
5093.97 1340
5094.65 1441
5095.32 1619
5095.99 1544
5096.67 1480
5097.34 1488
5098.02 1530
5098.69 1460
5099.36 1385
5100.04 1362
5100.71 1424
5101.38 1384
5102.06 1417
5102.73 1397
5103.41 1306
5104.08 1257
5104.75 1170
5105.43 1296
5106.10 1327
5106.78 1343
5107.45 1264
5108.12 1264
5108.80 1337
5109.47 1406
5110.15 1205
5110.82 1263
5111.50 1307
5112.17 1206
5112.85 1256
5113.52 1348
5114.20 1344
5114.87 1234
5115.54 1239
5116.22 1356
5116.89 1281
5117.57 1271
5118.24 1291
5118.92 1304
5119.59 1288
5120.27 1258
5120.94 1216
5121.62 1254
5122.30 1285
5122.97 1445
5123.65 1359
5124.32 1296
5125.00 1376
5125.67 1332
5126.35 1294
5127.02 1376
5127.70 1384
5128.37 1409
5129.05 1314
5129.73 1310
5130.40 1223
5131.08 1297
5131.75 1250
5132.43 1202
5133.10 1261
5133.78 1191
5134.46 1317
5135.13 1490
5135.81 1301
5136.49 1242
5137.16 1266
5137.84 1242
5138.51 1224
5139.19 1309
5139.87 1307
5140.54 1207
5141.22 1069
5141.90 1222
5142.57 1231
5143.25 1300
5143.93 1542
5144.60 1476
5145.28 1292
5145.96 1294
5146.63 1330
5147.31 1351
5147.99 1200
5148.66 1270
5149.34 1267
5150.02 1221
5150.69 1245
5151.37 1315
5152.05 1380
5152.73 1272
5153.40 1151
5154.08 1119
5154.76 1203
5155.44 1294
5156.11 1282
5156.79 1244
5157.47 1206
5158.15 1196
5158.82 1244
5159.50 1238
5160.18 1165
5160.86 1159
5161.53 1178
5162.21 1210
5162.89 1098
5163.57 1281
5164.25 1304
5164.92 1239
5165.60 1250
5166.28 1209
5166.96 1176
5167.64 1275
5168.31 1263
5168.99 1238
5169.67 1265
5170.35 1423
5171.03 1414
5171.71 1337
5172.39 1342
5173.06 1313
5173.74 1279
5174.42 1329
5175.10 1284
5175.78 1287
5176.46 1201
5177.14 1157
5177.82 1169
5178.49 1237
5179.17 1298
5179.85 1185
5180.53 1160
5181.21 1146
5181.89 1215
5182.57 1285
5183.25 1224
5183.93 1237
5184.61 1270
5185.29 1254
5185.97 1226
5186.64 1358
5187.32 1174
5188.00 1214
5188.68 1160
5189.36 1135
5190.04 1282
5190.72 1229
5191.40 1217
5192.08 1263
5192.76 1129
5193.44 1143
5194.12 1159
5194.80 1151
5195.48 1303
5196.16 1220
5196.84 1208
5197.52 1181
5198.20 1203
5198.88 1232
5199.56 1137
5200.24 1149
5200.92 1282
5201.60 1169
5202.28 1094
5202.96 1191
5203.65 1193
5204.33 1137
5205.01 1185
5205.69 1188
5206.37 1221
5207.05 1328
5207.73 1255
5208.41 1229
5209.09 1177
5209.77 1312
5210.45 1267
5211.13 1311
5211.82 1295
5212.50 1331
5213.18 1237
5213.86 1469
5214.54 1481
5215.22 1281
5215.90 1216
5216.58 1369
5217.27 1321
5217.95 1396
5218.63 1233
5219.31 1098
5219.99 1181
5220.67 1250
5221.36 1281
5222.04 1277
5222.72 1278
5223.40 1278
5224.08 1289
5224.77 1266
5225.45 1277
5226.13 1234
5226.81 1309
5227.49 1303
5228.18 1243
5228.86 1251
5229.54 1316
5230.22 1171
5230.91 1200
5231.59 1166
5232.27 1217
5232.95 1209
5233.63 1249
5234.32 1274
5235.00 1296
5235.68 1270
5236.37 1318
5237.05 1304
5237.73 1338
5238.41 1220
5239.10 1267
5239.78 1292
5240.46 1455
5241.15 1307
5241.83 1269
5242.51 1348
5243.20 1349
5243.88 1376
5244.56 1373
5245.24 1356
5245.93 1452
5246.61 1335
5247.29 1382
5247.98 1359
5248.66 1363
5249.35 1373
5250.03 1380
5250.71 1457
5251.40 1532
5252.08 1446
5252.76 1538
5253.45 1542
5254.13 1681
5254.82 1630
5255.50 1568
5256.18 1599
5256.87 1546
5257.55 1490
5258.24 1390
5258.92 1368
5259.60 1359
5260.29 1272
5260.97 1281
5261.66 1192
5262.34 1163
5263.03 1153
5263.71 1258
5264.40 1212
5265.08 1326
5265.76 1415
5266.45 1369
5267.13 1309
5267.82 1373
5268.50 1384
5269.19 1401
5269.87 1368
5270.56 1398
5271.24 1426
5271.93 1283
5272.61 1383
5273.30 1427
5273.98 1338
5274.67 1376
5275.35 1331
5276.04 1325
5276.72 1354
5277.41 1325
5278.10 1247
5278.78 1204
5279.47 1277
5280.15 1193
5280.84 1216
5281.52 1323
5282.21 1221
5282.89 1239
5283.58 1338
5284.27 1420
5284.95 1427
5285.64 1434
5286.32 1562
5287.01 1503
5287.70 1602
5288.38 1608
5289.07 1438
5289.75 1424
5290.44 1344
5291.13 1423
5291.81 1298
5292.50 1292
5293.19 1294
5293.87 1362
5294.56 1250
5295.25 1364
5295.93 1390
5296.62 1423
5297.31 1395
5297.99 1340
5298.68 1270
5299.37 1435
5300.05 1292
5300.74 1158
5301.43 1331
5302.11 1356
5302.80 1352
5303.49 1388
5304.18 1250
5304.86 1226
5305.55 1264
5306.24 1231
5306.92 1308
5307.61 1208
5308.30 1289
5308.99 1321
5309.67 1305
5310.36 1279
5311.05 1264
5311.74 1303
5312.42 1319
5313.11 1332
5313.80 1272
5314.49 1251
5315.18 1199
5315.86 1309
5316.55 1349
5317.24 1340
5317.93 1224
5318.62 1341
5319.30 1273
5319.99 1296
5320.68 1297
5321.37 1304
5322.06 1413
5322.74 1325
5323.43 1279
5324.12 1349
5324.81 1489
5325.50 1464
5326.19 1448
5326.88 1600
5327.56 1558
5328.25 1434
5328.94 1301
5329.63 1396
5330.32 1441
5331.01 1361
5331.70 1349
5332.39 1421
5333.07 1373
5333.76 1340
5334.45 1246
5335.14 1162
5335.83 1230
5336.52 1309
5337.21 1324
5337.90 1173
5338.59 1269
5339.28 1302
5339.97 1198
5340.66 1248
5341.35 1254
5342.04 1270
5342.73 1305
5343.42 1419
5344.10 1328
5344.79 1349
5345.48 1351
5346.17 1405
5346.86 1469
5347.55 1422
5348.24 1344
5348.93 1472
5349.62 1414
5350.31 1331
5351.00 1462
5351.69 1446
5352.39 1558
5353.08 1515
5353.77 1640
5354.46 1669
5355.15 1887
5355.84 1904
5356.53 1936
5357.22 1751
5357.91 1713
5358.60 1815
5359.29 1639
5359.98 1630
5360.67 1608
5361.36 1463
5362.05 1464
5362.74 1307
5363.44 1331
5364.13 1466
5364.82 1379
5365.51 1329
5366.20 1384
5366.89 1333
5367.58 1377
5368.27 1358
5368.96 1272
5369.66 1352
5370.35 1261
5371.04 1267
5371.73 1316
5372.42 1283
5373.11 1323
5373.81 1256
5374.50 1284
5375.19 1292
5375.88 1278
5376.57 1159
5377.26 1275
5377.96 1323
5378.65 1273
5379.34 1276
5380.03 1198
5380.72 1269
5381.42 1112
5382.11 1169
5382.80 1205
5383.49 1187
5384.18 1131
5384.88 1196
5385.57 1180
5386.26 1136
5386.95 1215
5387.65 1223
5388.34 1250
5389.03 1205
5389.72 1123
5390.42 1225
5391.11 1186
5391.80 1241
5392.50 1281
5393.19 1373
5393.88 1175
5394.57 1221
5395.27 1256
5395.96 1272
5396.65 1247
5397.35 1283
5398.04 1326
5398.73 1285
5399.43 1258
5400.12 1276
5400.81 1369
5401.51 1301
5402.20 1228
5402.89 1199
5403.59 1263
5404.28 1315
5404.97 1165
5405.67 1260
5406.36 1276
5407.06 1294
5407.75 1232
5408.44 1175
5409.14 1187
5409.83 1199
5410.53 1264
5411.22 1207
5411.91 1274
5412.61 1323
5413.30 1299
5414.00 1259
5414.69 1229
5415.38 1274
5416.08 1324
5416.77 1432
5417.47 1286
5418.16 1280
5418.86 1402
5419.55 1362
5420.25 1227
5420.94 1226
5421.64 1338
5422.33 1317
5423.03 1303
5423.72 1328
5424.41 1312
5425.11 1396
5425.80 1198
5426.50 1302
5427.19 1409
5427.89 1336
5428.59 1407
5429.28 1234
5429.98 1208
5430.67 1244
5431.37 1310
5432.06 1272
5432.76 1246
5433.45 1189
5434.15 1230
5434.84 1356
5435.54 1251
5436.23 1220
5436.93 1205
5437.63 1281
5438.32 1244
5439.02 1345
5439.71 1353
5440.41 1274
5441.11 1234
5441.80 1209
5442.50 1245
5443.19 1283
5443.89 1393
5444.59 1254
5445.28 1343
5445.98 1298
5446.68 1356
5447.37 1439
5448.07 1552
5448.76 1561
5449.46 1493
5450.16 1508
5450.85 1621
5451.55 1681
5452.25 1821
5452.94 1689
5453.64 1873
5454.34 1921
5455.03 1827
5455.73 1862
5456.43 1703
5457.13 1589
5457.82 1604
5458.52 1558
5459.22 1516
5459.91 1575
5460.61 1488
5461.31 1444
5462.01 1457
5462.70 1480
5463.40 1532
5464.10 1506
5464.80 1460
5465.49 1596
5466.19 1608
5466.89 1720
5467.59 1717
5468.28 1795
5468.98 1949
5469.68 1992
5470.38 1876
5471.07 1867
5471.77 1890
5472.47 1714
5473.17 1702
5473.87 1576
5474.56 1519
5475.26 1479
5475.96 1520
5476.66 1582
5477.36 1477
5478.06 1572
5478.75 1573
5479.45 1613
5480.15 1538
5480.85 1580
5481.55 1585
5482.25 1553
5482.95 1830
5483.64 1931
5484.34 1950
5485.04 1875
5485.74 1869
5486.44 1950
5487.14 1933
5487.84 1892
5488.54 1839
5489.23 1607
5489.93 1687
5490.63 1770
5491.33 1745
5492.03 1703
5492.73 1677
5493.43 1692
5494.13 1635
5494.83 1745
5495.53 1735
5496.23 1635
5496.93 1645
5497.63 1753
5498.33 1745
5499.03 1822
5499.73 1877
5500.43 1808
5501.13 1829
5501.83 1800
5502.53 1930
5503.23 2047
5503.93 2262
5504.63 2258
5505.33 2405
5506.03 2596
5506.73 2758
5507.43 2827
5508.13 2706
5508.83 2262
5509.53 2228
5510.23 2112
5510.93 1854
5511.63 1791
5512.33 1734
5513.03 1815
5513.73 1781
5514.43 1747
5515.13 1703
5515.83 1636
5516.53 1636
5517.23 1768
5517.93 1571
5518.64 1510
5519.34 1589
5520.04 1585
5520.74 1662
5521.44 1747
5522.14 1735
5522.84 1650
5523.54 1646
5524.24 1791
5524.95 1659
5525.65 1644
5526.35 1784
5527.05 1722
5527.75 1639
5528.45 1636
5529.15 1607
5529.86 1648
5530.56 1539
5531.26 1504
5531.96 1445
5532.66 1366
5533.36 1460
5534.07 1491
5534.77 1489
5535.47 1343
5536.17 1279
5536.87 1374
5537.58 1377
5538.28 1377
5538.98 1337
5539.68 1405
5540.39 1358
5541.09 1384
5541.79 1354
5542.49 1439
5543.20 1348
5543.90 1430
5544.60 1407
5545.30 1355
5546.01 1289
5546.71 1243
5547.41 1262
5548.11 1226
5548.82 1255
5549.52 1462
5550.22 1357
5550.93 1424
5551.63 1374
5552.33 1387
5553.03 1363
5553.74 1328
5554.44 1397
5555.14 1331
5555.85 1337
5556.55 1388
5557.25 1346
5557.96 1282
5558.66 1282
5559.36 1335
5560.07 1270
5560.77 1145
5561.48 1226
5562.18 1179
5562.88 1275
5563.59 1315
5564.29 1328
5564.99 1315
5565.70 1346
5566.40 1390
5567.11 1268
5567.81 1188
5568.51 1214
5569.22 1263
5569.92 1223
5570.63 1318
5571.33 1385
5572.04 1332
5572.74 1325
5573.44 1240
5574.15 1225
5574.85 1205
5575.56 1290
5576.26 1228
5576.97 1161
5577.67 1213
5578.38 1347
5579.08 1362
5579.79 1270
5580.49 1305
5581.20 1354
5581.90 1340
5582.61 1264
5583.31 1233
5584.02 1328
5584.72 1283
5585.43 1194
5586.13 1215
5586.84 1155
5587.54 1116
5588.25 1086
5588.95 1138
5589.66 1196
5590.36 1168
5591.07 1241
5591.77 1174
5592.48 1207
5593.19 1199
5593.89 1167
5594.60 1150
5595.30 1177
5596.01 1227
5596.71 1140
5597.42 1106
5598.13 1167
5598.83 1126
5599.54 1139
5600.24 1200
5600.95 1160
5601.66 1181
5602.36 1073
5603.07 1210
5603.78 1218
5604.48 1204
5605.19 1204
5605.89 1216
5606.60 1122
5607.31 1142
5608.01 1160
5608.72 1133
5609.43 1242
5610.13 1187
5610.84 1153
5611.55 1221
5612.25 1200
5612.96 1088
5613.67 1216
5614.38 1249
5615.08 1234
5615.79 1130
5616.50 1085
5617.20 1169
5617.91 1145
5618.62 1205
5619.33 1233
5620.03 1238
5620.74 1114
5621.45 1100
5622.15 1197
5622.86 1219
5623.57 1122
5624.28 1091
5624.99 1137
5625.69 1161
5626.40 1164
5627.11 1147
5627.82 1073
5628.52 1102
5629.23 1074
5629.94 1056
5630.65 1032
5631.36 1047
5632.06 1058
5632.77 1121
5633.48 1160
5634.19 1025
5634.90 981
5635.61 1054
5636.31 1130
5637.02 1072
5637.73 1083
5638.44 1183
5639.15 1151
5639.86 1108
5640.56 1095
5641.27 1083
5641.98 1193
5642.69 1175
5643.40 1151
5644.11 1185
5644.82 1254
5645.53 1202
5646.24 1214
5646.94 1211
5647.65 1268
5648.36 1211
5649.07 1210
5649.78 1243
5650.49 1327
5651.20 1175
5651.91 1197
5652.62 1192
5653.33 1201
5654.04 1257
5654.75 1102
5655.46 1109
5656.17 1160
5656.88 1194
5657.59 1345
5658.30 1367
5659.01 1237
5659.71 1141
5660.42 1211
5661.13 1341
5661.84 1268
5662.55 1221
5663.26 1305
5663.97 1272
5664.69 1317
5665.40 1201
5666.11 1285
5666.82 1277
5667.53 1230
5668.24 1130
5668.95 1187
5669.66 1274
5670.37 1309
5671.08 1270
5671.79 1209
5672.50 1249
5673.21 1249
5673.92 1331
5674.63 1388
5675.34 1350
5676.05 1317
5676.76 1286
5677.48 1333
5678.19 1340
5678.90 1367
5679.61 1298
5680.32 1276
5681.03 1329
5681.74 1187
5682.45 1151
5683.16 1246
5683.88 1316
5684.59 1251
5685.30 1119
5686.01 1239
5686.72 1282
5687.43 1221
5688.15 1177
5688.86 1184
5689.57 1247
5690.28 1297
5690.99 1165
5691.70 1195
5692.42 1267
5693.13 1198
5693.84 1113
5694.55 1150
5695.26 1131
5695.98 1271
5696.69 1358
5697.40 1220
5698.11 1164
5698.82 1203
5699.54 1075
5700.25 1258
5700.96 1156
5701.67 1188
5702.39 1161
5703.10 1156
5703.81 1114
5704.52 1034
5705.24 1035
5705.95 1236
5706.66 1271
5707.38 1169
5708.09 1055
5708.80 1149
5709.51 1179
5710.23 1074
5710.94 1128
5711.65 1178
5712.37 1149
5713.08 1182
5713.79 1156
5714.51 1126
5715.22 1145
5715.93 1210
5716.65 1189
5717.36 1139
5718.07 1146
5718.79 1171
5719.50 1132
5720.21 1072
5720.93 1056
5721.64 1137
5722.36 1175
5723.07 1119
5723.78 1174
5724.50 1219
5725.21 1251
5725.92 1168
5726.64 1160
5727.35 1120
5728.07 1120
5728.78 1091
5729.50 1023
5730.21 1251
5730.92 1285
5731.64 1223
5732.35 1282
5733.07 1312
5733.78 1314
5734.50 1385
5735.21 1235
5735.93 1297
5736.64 1320
5737.35 1242
5738.07 1245
5738.78 1239
5739.50 1305
5740.21 1298
5740.93 1129
5741.64 1195
5742.36 1232
5743.07 1117
5743.79 1161
5744.50 1127
5745.22 1170
5745.93 1167
5746.65 1165
5747.37 1046
5748.08 1126
5748.80 1143
5749.51 1199
5750.23 1176
5750.94 1108
5751.66 1138
5752.37 1145
5753.09 1190
5753.81 1215
5754.52 1115
5755.24 1172
5755.95 1221
5756.67 1292
5757.38 1268
5758.10 1339
5758.82 1438
5759.53 1538
5760.25 1522
5760.96 1491
5761.68 1478
5762.40 1412
5763.11 1371
5763.83 1385
5764.55 1299
5765.26 1208
5765.98 1128
5766.70 1136
5767.41 1166
5768.13 1187
5768.85 1152
5769.56 1174
5770.28 1184
5771.00 1201
5771.71 1178
5772.43 1178
5773.15 1181
5773.86 1250
5774.58 1151
5775.30 1192
5776.01 1208
5776.73 1160
5777.45 1210
5778.17 1174
5778.88 1183
5779.60 1108
5780.32 1207
5781.04 1220
5781.75 1292
5782.47 1146
5783.19 1293
5783.91 1405
5784.62 1356
5785.34 1280
5786.06 1164
5786.78 1288
5787.49 1227
5788.21 1288
5788.93 1279
5789.65 1267
5790.37 1349
5791.08 1439
5791.80 1406
5792.52 1375
5793.24 1297
5793.96 1425
5794.68 1279
5795.39 1365
5796.11 1385
5796.83 1442
5797.55 1424
5798.27 1373
5798.99 1494
5799.70 1457
5800.42 1462
5801.14 1589
5801.86 1677
5802.58 1799
5803.30 1933
5804.02 2128
5804.74 2289
5805.45 2315
5806.17 2436
5806.89 2428
5807.61 2408
5808.33 2322
5809.05 2042
5809.77 2053
5810.49 1783
5811.21 1767
5811.93 1628
5812.65 1537
5813.37 1592
5814.09 1453
5814.81 1353
5815.52 1432
5816.24 1438
5816.96 1408
5817.68 1443
5818.40 1435
5819.12 1529
5819.84 1434
5820.56 1482
5821.28 1567
5822.00 1574
5822.72 1440
5823.44 1348
5824.16 1435
5824.88 1404
5825.60 1469
5826.32 1509
5827.04 1451
5827.76 1443
5828.48 1304
5829.21 1279
5829.93 1315
5830.65 1384
5831.37 1504
5832.09 1425
5832.81 1416
5833.53 1340
5834.25 1321
5834.97 1271
5835.69 1352
5836.41 1431
5837.13 1359
5837.85 1377
5838.57 1396
5839.30 1382
5840.02 1323
5840.74 1323
5841.46 1322
5842.18 1254
5842.90 1368
5843.62 1376
5844.34 1386
5845.07 1371
5845.79 1349
5846.51 1434
5847.23 1429
5847.95 1283
5848.67 1317
5849.39 1272
5850.12 1252
5850.84 1222
5851.56 1298
5852.28 1208
5853.00 1159
5853.73 1205
5854.45 1215
5855.17 1165
5855.89 1275
5856.61 1332
5857.34 1174
5858.06 1208
5858.78 1150
5859.50 1259
5860.23 1325
5860.95 1296
5861.67 1301
5862.39 1205
5863.11 1265
5863.84 1116
5864.56 1153
5865.28 1235
5866.01 1207
5866.73 1261
5867.45 1221
5868.17 1316
5868.90 1246
5869.62 1238
5870.34 1290
5871.07 1185
5871.79 1133
5872.51 1141
5873.23 1150
5873.96 1217
5874.68 1293
5875.40 1250
5876.13 1258
5876.85 1324
5877.57 1344
5878.30 1316
5879.02 1272
5879.74 1287
5880.47 1286
5881.19 1254
5881.92 1246
5882.64 1340
5883.36 1247
5884.09 1309
5884.81 1269
5885.53 1277
5886.26 1268
5886.98 1279
5887.71 1289
5888.43 1235
5889.15 1292
5889.88 1288
5890.60 1295
5891.33 1268
5892.05 1237
5892.78 1252
5893.50 1282
5894.23 1235
5894.95 1192
5895.67 1274
5896.40 1216
5897.12 1189
5897.85 1253
5898.57 1213
5899.30 1257
5900.02 1247
5900.75 1312
5901.47 1295
5902.20 1352
5902.92 1344
5903.65 1264
5904.37 1342
5905.10 1260
5905.82 1242
5906.55 1243
5907.27 1351
5908.00 1223
5908.72 1319
5909.45 1348
5910.17 1376
5910.90 1387
5911.62 1473
5912.35 1328
5913.08 1295
5913.80 1340
5914.53 1369
5915.25 1352
5915.98 1314
5916.70 1285
5917.43 1326
5918.16 1340
5918.88 1295
5919.61 1256
5920.33 1332
5921.06 1354
5921.79 1469
5922.51 1410
5923.24 1313
5923.97 1434
5924.69 1397
5925.42 1315
5926.14 1440
5926.87 1389
5927.60 1335
5928.32 1444
5929.05 1310
5929.78 1318
5930.50 1498
5931.23 1589
5931.96 1567
5932.68 1483
5933.41 1379
5934.14 1395
5934.86 1469
5935.59 1414
5936.32 1397
5937.05 1549
5937.77 1568
5938.50 1675
5939.23 1606
5939.95 1546
5940.68 1626
5941.41 1641
5942.14 1623
5942.86 1640
5943.59 1635
5944.32 1782
5945.05 1819
5945.77 1760
5946.50 1808
5947.23 1763
5947.96 1830
5948.68 1763
5949.41 1796
5950.14 1750
5950.87 1681
5951.60 1701
5952.32 1738
5953.05 1878
5953.78 1905
5954.51 1900
5955.24 1970
5955.96 2003
5956.69 2068
5957.42 2077
5958.15 2050
5958.88 2189
5959.61 2149
5960.33 2123
5961.06 2118
5961.79 2081
5962.52 2137
5963.25 2074
5963.98 1986
5964.71 2142
5965.44 2196
5966.16 2292
5966.89 2283
5967.62 2214
5968.35 2185
5969.08 2278
5969.81 2388
5970.54 2409
5971.27 2628
5972.00 2918
5972.73 2980
5973.46 3082
5974.18 3003
5974.91 2835
5975.64 2890
5976.37 2818
5977.10 2546
5977.83 2540
5978.56 2452
5979.29 2566
5980.02 2402
5980.75 2357
5981.48 2490
5982.21 2458
5982.94 2666
5983.67 2546
5984.40 2606
5985.13 2537
5985.86 2554
5986.59 2834
5987.32 2795
5988.05 2786
5988.78 2979
5989.51 2829
5990.24 2951
5990.97 2879
5991.70 2907
5992.43 2835
5993.16 2730
5993.89 2927
5994.62 2973
5995.35 2981
5996.09 2858
5996.82 2864
5997.55 2901
5998.28 2954
5999.01 3041
5999.74 2845
6000.47 2827
6001.20 3048
6001.93 3012
6002.66 3084
6003.39 3134
6004.13 3200
6004.86 2975
6005.59 3243
6006.32 2980
6007.05 3005
6007.78 2947
6008.51 2830
6009.25 2937
6009.98 2801
6010.71 2745
6011.44 2773
6012.17 3043
6012.90 3197
6013.64 3572
6014.37 3832
6015.10 4146
6015.83 4836
6016.56 5309
6017.29 5770
6018.03 6401
6018.76 6552
6019.49 6656
6020.22 6441
6020.96 6227
6021.69 5582
6022.42 5385
6023.15 4939
6023.88 4411
6024.62 3906
6025.35 3721
6026.08 3247
6026.81 3034
6027.55 2621
6028.28 2564
6029.01 2512
6029.75 2439
6030.48 2269
6031.21 2310
6031.94 2382
6032.68 2297
6033.41 2463
6034.14 2276
6034.88 2275
6035.61 2271
6036.34 2334
6037.07 2331
6037.81 2346
6038.54 2204
6039.27 2248
6040.01 2181
6040.74 2277
6041.47 2276
6042.21 2236
6042.94 2318
6043.68 2255
6044.41 2170
6045.14 2150
6045.88 2346
6046.61 2366
6047.34 2302
6048.08 2375
6048.81 2433
6049.55 2527
6050.28 2497
6051.01 2420
6051.75 2411
6052.48 2661
6053.22 2869
6053.95 2747
6054.68 2804
6055.42 2783
6056.15 2978
6056.89 3067
6057.62 3337
6058.36 3378
6059.09 3332
6059.83 3334
6060.56 3240
6061.29 2987
6062.03 2762
6062.76 2763
6063.50 2771
6064.23 2667
6064.97 2481
6065.70 2504
6066.44 2562
6067.17 2481
6067.91 2423
6068.64 2428
6069.38 2410
6070.11 2495
6070.85 2514
6071.58 2441
6072.32 2350
6073.06 2430
6073.79 2263
6074.53 2259
6075.26 2257
6076.00 2229
6076.73 2301
6077.47 2131
6078.20 2078
6078.94 2205
6079.68 2038
6080.41 2035
6081.15 2044
6081.88 2147
6082.62 2046
6083.35 2098
6084.09 2126
6084.83 2185
6085.56 2031
6086.30 2108
6087.04 2013
6087.77 2056
6088.51 2023
6089.24 2036
6089.98 2213
6090.72 2103
6091.45 2082
6092.19 1982
6092.93 2053
6093.66 2087
6094.40 2086
6095.14 2133
6095.87 2111
6096.61 2056
6097.35 2083
6098.08 2166
6098.82 2061
6099.56 2089
6100.29 2023
6101.03 2111
6101.77 1970
6102.51 1972
6103.24 1999
6103.98 2013
6104.72 1929
6105.46 1864
6106.19 1911
6106.93 1819
6107.67 1896
6108.41 1841
6109.14 1907
6109.88 1904
6110.62 1783
6111.36 1923
6112.09 1863
6112.83 1834
6113.57 1767
6114.31 1803
6115.04 1896
6115.78 1769
6116.52 1704
6117.26 1784
6118.00 1856
6118.73 1829
6119.47 1812
6120.21 1838
6120.95 1890
6121.69 1815
6122.43 1909
6123.16 1968
6123.90 1883
6124.64 1865
6125.38 1967
6126.12 1963
6126.86 1888
6127.60 1936
6128.33 1922
6129.07 2052
6129.81 2029
6130.55 1991
6131.29 1966
6132.03 1952
6132.77 2084
6133.51 2039
6134.25 1912
6134.98 1993
6135.72 2063
6136.46 2155
6137.20 2009
6137.94 2102
6138.68 2005
6139.42 2032
6140.16 2226
6140.90 2069
6141.64 2208
6142.38 2228
6143.12 2096
6143.86 2024
6144.60 2059
6145.34 2232
6146.08 2176
6146.82 2061
6147.56 2057
6148.30 2084
6149.04 2111
6149.78 2102
6150.52 2030
6151.26 2027
6152.00 2152
6152.74 2079
6153.48 2075
6154.22 2078
6154.96 2189
6155.70 2180
6156.44 2154
6157.18 2308
6157.92 2307
6158.66 2332
6159.40 2274
6160.14 2315
6160.88 2467
6161.62 2397
6162.36 2337
6163.10 2420
6163.85 2440
6164.59 2335
6165.33 2440
6166.07 2452
6166.81 2410
6167.55 2531
6168.29 2555
6169.03 2569
6169.77 2807
6170.51 2884
6171.26 2924
6172.00 3065
6172.74 3160
6173.48 3178
6174.22 3165
6174.96 3290
6175.70 3189
6176.45 3038
6177.19 2907
6177.93 3052
6178.67 3120
6179.41 2965
6180.16 2746
6180.90 2811
6181.64 2955
6182.38 2811
6183.12 2803
6183.87 2906
6184.61 2849
6185.35 2906
6186.09 3043
6186.83 3073
6187.58 2923
6188.32 2870
6189.06 2939
6189.80 3077
6190.55 3070
6191.29 3087
6192.03 3063
6192.77 3261
6193.52 3144
6194.26 3113
6195.00 3232
6195.74 3401
6196.49 3376
6197.23 3490
6197.97 3599
6198.72 3654
6199.46 3957
6200.20 4117
6200.94 3988
6201.69 3804
6202.43 3935
6203.17 3922
6203.92 3954
6204.66 3735
6205.40 3840
6206.15 3825
6206.89 3812
6207.63 3803
6208.38 4019
6209.12 4264
6209.87 4694
6210.61 5650
6211.35 6693
6212.10 8213
6212.84 10140
6213.58 11416
6214.33 13118
6215.07 14232
6215.82 14282
6216.56 13931
6217.30 13514
6218.05 12218
6218.79 10646
6219.54 9156
6220.28 7465
6221.02 6516
6221.77 5317
6222.51 4677
6223.26 4158
6224.00 3792
6224.75 3518
6225.49 3483
6226.24 3468
6226.98 3361
6227.73 3294
6228.47 3195
6229.21 3216
6229.96 3407
6230.70 3433
6231.45 3263
6232.19 3257
6232.94 3203
6233.68 3067
6234.43 2854
6235.17 2663
6235.92 2675
6236.67 2679
6237.41 2514
6238.16 2500
6238.90 2363
6239.65 2434
6240.39 2482
6241.14 2484
6241.88 2528
6242.63 2528
6243.37 2577
6244.12 2552
6244.87 2572
6245.61 2524
6246.36 2640
6247.10 2687
6247.85 2573
6248.59 2616
6249.34 2771
6250.09 2947
6250.83 2903
6251.58 3345
6252.33 3494
6253.07 3625
6253.82 3903
6254.56 3940
6255.31 3797
6256.06 3599
6256.80 3451
6257.55 3411
6258.30 3347
6259.04 3061
6259.79 3018
6260.54 2976
6261.28 2899
6262.03 2769
6262.78 2714
6263.52 2678
6264.27 2858
6265.02 2825
6265.76 2781
6266.51 2699
6267.26 2709
6268.01 2788
6268.75 2801
6269.50 2742
6270.25 2849
6270.99 2584
6271.74 2603
6272.49 2610
6273.24 2715
6273.98 2645
6274.73 2784
6275.48 2610
6276.23 2545
6276.97 2599
6277.72 2561
6278.47 2586
6279.22 2540
6279.96 2688
6280.71 2800
6281.46 2876
6282.21 2870
6282.96 2889
6283.70 2941
6284.45 2869
6285.20 2858
6285.95 2768
6286.70 2566
6287.45 2586
6288.19 2428
6288.94 2427
6289.69 2482
6290.44 2429
6291.19 2407
6291.94 2497
6292.68 2542
6293.43 2465
6294.18 2521
6294.93 2323
6295.68 2376
6296.43 2191
6297.18 2178
6297.93 2138
6298.67 2176
6299.42 2102
6300.17 2150
6300.92 2115
6301.67 2016
6302.42 2083
6303.17 2214
6303.92 2181
6304.67 2112
6305.42 2052
6306.17 1990
6306.92 2029
6307.67 2086
6308.41 2167
6309.16 2133
6309.91 2099
6310.66 2090
6311.41 2057
6312.16 2115
6312.91 2036
6313.66 2025
6314.41 2053
6315.16 2046
6315.91 2078
6316.66 2107
6317.41 2082
6318.16 2053
6318.91 2123
6319.66 2138
6320.41 2188
6321.16 2124
6321.91 2236
6322.66 2126
6323.41 2144
6324.16 2129
6324.92 2196
6325.67 2163
6326.42 2006
6327.17 1897
6327.92 1969
6328.67 1914
6329.42 1894
6330.17 1862
6330.92 1914
6331.67 1997
6332.42 1954
6333.17 1822
6333.92 1831
6334.68 1892
6335.43 1949
6336.18 1838
6336.93 1777
6337.68 1766
6338.43 1775
6339.18 1807
6339.93 1874
6340.69 1814
6341.44 1887
6342.19 1782
6342.94 1752
6343.69 1727
6344.44 1793
6345.20 1743
6345.95 1749
6346.70 1623
6347.45 1651
6348.20 1735
6348.95 1720
6349.71 1687
6350.46 1786
6351.21 1777
6351.96 1719
6352.71 1653
6353.47 1682
6354.22 1756
6354.97 1719
6355.72 1784
6356.48 1882
6357.23 1909
6357.98 1972
6358.73 1942
6359.49 1845
6360.24 1937
6360.99 1765
6361.74 1793
6362.50 1775
6363.25 1724
6364.00 1745
6364.76 1715
6365.51 1700
6366.26 1704
6367.01 1758
6367.77 1787
6368.52 1760
6369.27 1699
6370.03 1625
6370.78 1599
6371.53 1593
6372.29 1553
6373.04 1640
6373.79 1645
6374.55 1669
6375.30 1698
6376.05 1604
6376.81 1610
6377.56 1643
6378.31 1558
6379.07 1675
6379.82 1732
6380.58 1671
6381.33 1581
6382.08 1574
6382.84 1615
6383.59 1667
6384.35 1702
6385.10 1664
6385.85 1740
6386.61 1648
6387.36 1654
6388.12 1734
6388.87 1736
6389.62 1718
6390.38 1684
6391.13 1613
6391.89 1655
6392.64 1739
6393.40 1694
6394.15 1629
6394.91 1639
6395.66 1613
6396.42 1708
6397.17 1646
6397.93 1567
6398.68 1552
6399.44 1573
6400.19 1561
6400.95 1513
6401.70 1560
6402.46 1622
6403.21 1604
6403.97 1532
6404.72 1569
6405.48 1584
6406.23 1541
6406.99 1514
6407.74 1522
6408.50 1493
6409.25 1582
6410.01 1608
6410.76 1529
6411.52 1612
6412.28 1574
6413.03 1598
6413.79 1594
6414.54 1622
6415.30 1657
6416.05 1687
6416.81 1705
6417.57 1702
6418.32 1607
6419.08 1633
6419.83 1559
6420.59 1575
6421.35 1597
6422.10 1620
6422.86 1578
6423.62 1662
6424.37 1597
6425.13 1561
6425.89 1692
6426.64 1686
6427.40 1709
6428.15 1627
6428.91 1640
6429.67 1638
6430.42 1606
6431.18 1594
6431.94 1514
6432.70 1633
6433.45 1632
6434.21 1637
6434.97 1609
6435.72 1611
6436.48 1558
6437.24 1601
6437.99 1622
6438.75 1586
6439.51 1537
6440.27 1640
6441.02 1757
6441.78 1680
6442.54 1543
6443.30 1524
6444.05 1629
6444.81 1551
6445.57 1605
6446.33 1677
6447.08 1594
6447.84 1617
6448.60 1691
6449.36 1768
6450.12 1676
6450.87 1657
6451.63 1640
6452.39 1722
6453.15 1621
6453.91 1644
6454.66 1692
6455.42 1719
6456.18 1681
6456.94 1570
6457.70 1582
6458.46 1690
6459.21 1752
6459.97 1885
6460.73 1797
6461.49 1724
6462.25 1694
6463.01 1703
6463.77 1804
6464.52 1743
6465.28 1818
6466.04 1872
6466.80 1927
6467.56 1890
6468.32 1892
6469.08 1959
6469.84 1842
6470.60 1825
6471.36 1832
6472.11 1986
6472.87 1888
6473.63 1891
6474.39 2056
6475.15 2035
6475.91 1975
6476.67 2107
6477.43 2038
6478.19 1999
6478.95 2083
6479.71 2109
6480.47 2092
6481.23 2107
6481.99 2101
6482.75 2057
6483.51 2078
6484.27 2034
6485.03 2086
6485.79 2118
6486.55 2194
6487.31 2327
6488.07 2240
6488.83 2316
6489.59 2271
6490.35 2383
6491.11 2345
6491.87 2331
6492.63 2433
6493.39 2427
6494.15 2389
6494.91 2495
6495.67 2575
6496.43 2694
6497.19 2642
6497.95 2846
6498.71 2751
6499.48 2809
6500.24 2833
6501.00 2896
6501.76 3050
6502.52 2988
6503.28 2931
6504.04 3005
6504.80 3085
6505.56 3102
6506.32 2960
6507.09 3012
6507.85 3082
6508.61 2957
6509.37 2991
6510.13 3173
6510.89 3089
6511.65 3146
6512.42 3240
6513.18 3468
6513.94 3666
6514.70 3728
6515.46 3782
6516.22 3675
6516.99 3624
6517.75 3759
6518.51 3664
6519.27 3745
6520.03 3544
6520.80 3655
6521.56 3757
6522.32 3562
6523.08 3653
6523.84 3764
6524.61 3810
6525.37 3817
6526.13 3923
6526.89 4094
6527.66 4217
6528.42 4248
6529.18 4367
6529.94 4641
6530.71 4720
6531.47 4796
6532.23 5171
6533.00 5147
6533.76 5228
6534.52 5177
6535.28 5188
6536.05 5005
6536.81 5109
6537.57 5380
6538.34 5925
6539.10 6911
6539.86 8364
6540.63 10388
6541.39 12643
6542.15 14153
6542.92 15056
6543.68 15031
6544.44 14199
6545.21 13066
6545.97 11620
6546.73 9877
6547.50 8109
6548.26 6743
6549.02 5791
6549.79 5097
6550.55 4541
6551.31 4020
6552.08 3766
6552.84 3425
6553.61 3356
6554.37 3318
6555.13 3261
6555.90 3040
6556.66 3100
6557.43 3274
6558.19 3118
6558.96 3204
6559.72 2963
6560.48 2781
6561.25 2822
6562.01 2923
6562.78 2767
6563.54 2797
6564.31 2767
6565.07 2797
6565.84 2731
6566.60 2920
6567.37 2976
6568.13 2989
6568.90 3192
6569.66 3217
6570.43 3278
6571.19 3262
6571.96 3234
6572.72 3369
6573.49 3365
6574.25 3409
6575.02 3317
6575.78 3355
6576.55 3355
6577.31 3477
6578.08 3666
6578.84 3818
6579.61 3981
6580.37 4144
6581.14 4180
6581.91 4324
6582.67 4193
6583.44 4229
6584.20 4183
6584.97 4103
6585.73 4079
6586.50 3840
6587.27 3869
6588.03 3897
6588.80 3709
6589.56 3747
6590.33 3634
6591.10 3474
6591.86 3593
6592.63 3646
6593.39 3670
6594.16 3385
6594.93 3525
6595.69 3529
6596.46 3623
6597.23 3732
6597.99 3909
6598.76 4084
6599.53 4336
6600.29 4571
6601.06 4627
6601.83 4590
6602.59 4395
6603.36 4245
6604.13 4085
6604.89 3833
6605.66 3700
6606.43 3496
6607.20 3317
6607.96 3241
6608.73 3134
6609.50 3085
6610.26 3046
6611.03 2942
6611.80 2996
6612.57 2987
6613.33 2836
6614.10 2854
6614.87 2866
6615.64 2784
6616.40 2980
6617.17 2944
6617.94 2890
6618.71 2946
6619.48 2895
6620.24 2952
6621.01 2902
6621.78 2860
6622.55 2727
6623.32 2721
6624.08 2716
6624.85 2600
6625.62 2500
6626.39 2607
6627.16 2604
6627.92 2666
6628.69 2634
6629.46 2512
6630.23 2366
6631.00 2511
6631.77 2520
6632.54 2513
6633.30 2417
6634.07 2473
6634.84 2538
6635.61 2426
6636.38 2522
6637.15 2671
6637.92 2757
6638.69 2981
6639.45 3118
6640.22 3145
6640.99 3044
6641.76 2952
6642.53 3018
6643.30 2908
6644.07 2814
6644.84 2691
6645.61 2491
6646.38 2475
6647.15 2483
6647.92 2372
6648.69 2286
6649.46 2164
6650.22 2227
6650.99 2173
6651.76 2171
6652.53 2172
6653.30 2245
6654.07 2206
6654.84 2256
6655.61 2271
6656.38 2108
6657.15 2123
6657.92 2110
6658.69 2356
6659.46 2356
6660.23 2249
6661.00 2156
6661.77 2134
6662.54 2302
6663.31 2233
6664.09 2129
6664.86 2131
6665.63 2104
6666.40 2021
6667.17 2137
6667.94 2090
6668.71 2039
6669.48 2101
6670.25 2059
6671.02 2049
6671.79 2104
6672.56 2146
6673.33 2096
6674.10 2106
6674.88 2120
6675.65 2142
6676.42 2082
6677.19 2165
6677.96 2313
6678.73 2226
6679.50 2164
6680.27 2190
6681.05 2137
6681.82 2174
6682.59 2288
6683.36 2241
6684.13 2227
6684.90 2117
6685.67 2172
6686.45 2081
6687.22 2057
6687.99 2170
6688.76 2157
6689.53 2373
6690.31 2492
6691.08 2591
6691.85 2561
6692.62 2432
6693.39 2388
6694.17 2343
6694.94 2314
6695.71 2232
6696.48 2137
6697.25 2076
6698.03 1921
6698.80 1913
6699.57 1889
6700.34 1786
6701.12 1937
6701.89 1913
6702.66 1922
6703.43 1894
6704.21 1945
6704.98 1928
6705.75 1908
6706.53 1893
6707.30 1862
6708.07 1945
6708.84 1998
6709.62 1909
6710.39 1840
6711.16 1855
6711.94 1930
6712.71 1923
6713.48 1911
6714.26 1833
6715.03 1842
6715.80 1800
6716.58 1801
6717.35 1876
6718.12 1800
6718.90 1786
6719.67 1790
6720.45 1747
6721.22 1667
6721.99 1610
6722.77 1719
6723.54 1808
6724.31 1754
6725.09 1806
6725.86 1707
6726.64 1814
6727.41 1722
6728.18 1684
6728.96 1731
6729.73 1762
6730.51 1783
6731.28 1798
6732.06 1790
6732.83 1785
6733.60 1794
6734.38 1800
6735.15 1725
6735.93 1778
6736.70 1778
6737.48 1845
6738.25 1791
6739.03 1766
6739.80 1856
6740.58 1725
6741.35 1653
6742.13 1660
6742.90 1651
6743.68 1768
6744.45 1771
6745.23 1726
6746.00 1764
6746.78 1649
6747.55 1587
6748.33 1742
6749.10 1704
6749.88 1777
6750.65 1813
6751.43 1772
6752.20 1803
6752.98 1779
6753.75 1749
6754.53 1871
6755.31 1980
6756.08 2059
6756.86 2064
6757.63 2091
6758.41 2243
6759.19 2266
6759.96 2146
6760.74 2074
6761.51 1904
6762.29 1864
6763.07 1919
6763.84 1822
6764.62 1765
6765.39 1820
6766.17 1611
6766.95 1755
6767.72 1738
6768.50 1710
6769.28 1741
6770.05 1800
6770.83 1804
6771.61 1712
6772.38 1691
6773.16 1637
6773.94 1677
6774.71 1710
6775.49 1716
6776.27 1750
6777.04 1692
6777.82 1763
6778.60 1628
6779.37 1540
6780.15 1560
6780.93 1595
6781.71 1614
6782.48 1689
6783.26 1832
6784.04 1830
6784.81 1645
6785.59 1612
6786.37 1694
6787.15 1634
6787.92 1688
6788.70 1565
6789.48 1610
6790.26 1717
6791.04 1654
6791.81 1725
6792.59 1630
6793.37 1656
6794.15 1682
6794.92 1515
6795.70 1587
6796.48 1643
6797.26 1542
6798.04 1576
6798.81 1548
6799.59 1497
6800.37 1610
6801.15 1601
6801.93 1421
6802.71 1361
6803.48 1534
6804.26 1570
6805.04 1699
6805.82 1584
6806.60 1640
6807.38 1601
6808.16 1591
6808.94 1616
6809.71 1646
6810.49 1593
6811.27 1561
6812.05 1585
6812.83 1632
6813.61 1656
6814.39 1548
6815.17 1510
6815.95 1456
6816.73 1622
6817.50 1604
6818.28 1562
6819.06 1548
6819.84 1595
6820.62 1455
6821.40 1447
6822.18 1434
6822.96 1566
6823.74 1612
6824.52 1563
6825.30 1590
6826.08 1642
6826.86 1596
6827.64 1606
6828.42 1538
6829.20 1502
6829.98 1681
6830.76 1729
6831.54 1612
6832.32 1682
6833.10 1699
6833.88 1528
6834.66 1583
6835.44 1649
6836.22 1507
6837.00 1608
6837.78 1606
6838.56 1567
6839.34 1648
6840.12 1605
6840.90 1528
6841.68 1607
6842.46 1646
6843.24 1658
6844.03 1633
6844.81 1654
6845.59 1597
6846.37 1463
6847.15 1564
6847.93 1714
6848.71 1700
6849.49 1590
6850.27 1760
6851.05 1678
6851.84 1802
6852.62 1882
6853.40 1917
6854.18 2213
6854.96 2314
6855.74 2522
6856.52 2779
6857.30 2899
6858.09 2930
6858.87 2827
6859.65 2814
6860.43 2650
6861.21 2441
6861.99 2197
6862.78 2030
6863.56 1958
6864.34 1876
6865.12 1895
6865.90 1783
6866.69 1768
6867.47 1833
6868.25 1813
6869.03 1732
6869.82 1760
6870.60 1869
6871.38 1819
6872.16 1800
6872.94 1832
6873.73 1897
6874.51 1836
6875.29 1928
6876.07 1741
6876.86 1757
6877.64 1782
6878.42 1831
6879.21 1755
6879.99 1800
6880.77 1801
6881.55 1851
6882.34 1881
6883.12 1845
6883.90 1962
6884.69 1934
6885.47 1991
6886.25 2005
6887.04 1979
6887.82 1938
6888.60 2156
6889.39 2044
6890.17 2078
6890.95 2230
6891.74 2537
6892.52 2577
6893.30 2905
6894.09 3000
6894.87 3245
6895.65 3258
6896.44 3009
6897.22 3027
6898.01 2654
6898.79 2446
6899.57 2486
6900.36 2231
6901.14 2397
6901.93 2234
6902.71 2143
6903.49 2262
6904.28 2227
6905.06 2245
6905.85 2192
6906.63 2229
6907.42 2287
6908.20 2154
6908.98 2158
6909.77 2325
6910.55 2239
6911.34 2309
6912.12 2249
6912.91 2092
6913.69 2126
6914.48 2138
6915.26 2062
6916.05 2025
6916.83 2067
6917.62 2106
6918.40 1988
6919.19 1893
6919.97 2053
6920.76 2108
6921.54 2186
6922.33 1983
6923.11 2041
6923.90 2102
6924.68 2099
6925.47 2074
6926.25 2127
6927.04 2102
6927.82 2111
6928.61 2097
6929.40 2136
6930.18 2063
6930.97 2171
6931.75 2174
6932.54 2167
6933.32 2170
6934.11 2314
6934.90 2261
6935.68 2304
6936.47 2393
6937.25 2331
6938.04 2329
6938.83 2428
6939.61 2425
6940.40 2532
6941.19 2433
6941.97 2417
6942.76 2496
6943.54 2469
6944.33 2351
6945.12 2320
6945.90 2521
6946.69 2609
6947.48 2686
6948.26 2599
6949.05 2600
6949.84 2721
6950.62 2777
6951.41 2719
6952.20 2866
6952.99 2807
6953.77 2814
6954.56 2845
6955.35 2966
6956.13 2808
6956.92 2868
6957.71 2784
6958.50 2691
6959.28 2751
6960.07 2868
6960.86 2912
6961.64 2891
6962.43 3038
6963.22 2997
6964.01 2922
6964.80 2875
6965.58 3017
6966.37 3223
6967.16 3137
6967.95 2963
6968.73 2846
6969.52 2890
6970.31 2969
6971.10 2985
6971.89 2984
6972.67 3099
6973.46 3408
6974.25 3290
6975.04 3205
6975.83 3395
6976.62 3402
6977.40 3360
6978.19 3497
6978.98 3602
6979.77 3534
6980.56 3488
6981.35 3527
6982.13 3617
6982.92 3722
6983.71 3667
6984.50 3771
6985.29 3927
6986.08 4127
6986.87 4277
6987.66 4899
6988.45 5463
6989.23 6049
6990.02 7214
6990.81 8103
6991.60 8765
6992.39 9503
6993.18 9709
6993.97 9480
6994.76 8348
6995.55 7676
6996.34 6849
6997.13 6326
6997.92 5567
6998.71 5011
6999.50 4637
7000.29 4464
7001.07 4370
7001.86 4626
7002.65 5158
7003.44 5810
7004.23 6831
7005.02 7691
7005.81 8406
7006.60 8986
7007.39 9244
7008.18 8787
7008.97 7967
7009.76 6889
7010.55 6227
7011.34 5373
7012.14 4791
7012.93 4268
7013.72 3672
7014.51 3483
7015.30 3263
7016.09 3182
7016.88 3107
7017.67 3185
7018.46 3233
7019.25 3290
7020.04 3203
7020.83 3078
7021.62 3087
7022.41 3044
7023.20 3084
7024.00 2914
7024.79 2855
7025.58 2714
7026.37 2786
7027.16 2747
7027.95 2696
7028.74 2638
7029.53 2726
7030.32 2953
7031.12 2938
7031.91 2946
7032.70 2931
7033.49 2892
7034.28 2722
7035.07 2682
7035.87 2803
7036.66 2727
7037.45 2538
7038.24 2577
7039.03 2573
7039.82 2557
7040.62 2528
7041.41 2611
7042.20 2586
7042.99 2583
7043.78 2683
7044.58 2741
7045.37 2984
7046.16 3014
7046.95 2873
7047.75 2873
7048.54 2696
7049.33 2573
7050.12 2556
7050.92 2638
7051.71 2572
7052.50 2593
7053.29 2580
7054.09 2494
7054.88 2573
7055.67 2721
7056.46 2931
7057.26 2760
7058.05 2780
7058.84 2739
7059.64 2683
7060.43 2591
7061.22 2441
7062.02 2383
7062.81 2439
7063.60 2520
7064.39 2477
7065.19 2266
7065.98 2282
7066.77 2511
7067.57 2522
7068.36 2394
7069.16 2353
7069.95 2397
7070.74 2414
7071.54 2549
7072.33 2427
7073.12 2285
7073.92 2256
7074.71 2304
7075.51 2346
7076.30 2343
7077.09 2365
7077.89 2334
7078.68 2229
7079.48 2250
7080.27 2251
7081.06 2283
7081.86 2231
7082.65 2278
7083.45 2241
7084.24 2360
7085.04 2259
7085.83 2164
7086.62 2200
7087.42 2110
7088.21 2070
7089.01 2041
7089.80 2061
7090.60 1965
7091.39 2183
7092.19 2238
7092.98 2327
7093.78 2379
7094.57 2315
7095.37 2280
7096.16 2318
7096.96 2215
7097.75 2294
7098.55 2177
7099.34 2125
7100.14 2003
7100.93 1922
7101.73 1877
7102.52 1899
7103.32 1882
7104.11 1879
7104.91 1820
7105.71 1859
7106.50 1868
7107.30 1799
7108.09 1812
7108.89 1814
7109.68 1677
7110.48 1735
7111.28 1710
7112.07 1613
7112.87 1742
7113.66 1728
7114.46 1605
7115.26 1612
7116.05 1574
7116.85 1524
7117.65 1630
7118.44 1669
7119.24 1608
7120.03 1662
7120.83 1584
7121.63 1562
7122.42 1646
7123.22 1635
7124.02 1432
7124.81 1585
7125.61 1625
7126.41 1547
7127.20 1567
7128.00 1571
7128.80 1511
7129.59 1436
7130.39 1558
7131.19 1539
7131.99 1491
7132.78 1503
7133.58 1601
7134.38 1554
7135.17 1606
7135.97 1604
7136.77 1597
7137.57 1469
7138.36 1514
7139.16 1588
7139.96 1551
7140.76 1563
7141.55 1415
7142.35 1430
7143.15 1550
7143.95 1404
7144.74 1363
7145.54 1437
7146.34 1529
7147.14 1561
7147.94 1485
7148.73 1590
7149.53 1608
7150.33 1549
7151.13 1469
7151.93 1520
7152.72 1561
7153.52 1521
7154.32 1420
7155.12 1404
7155.92 1354
7156.72 1354
7157.51 1398
7158.31 1445
7159.11 1498
7159.91 1459
7160.71 1445
7161.51 1465
7162.31 1447
7163.11 1518
7163.90 1462
7164.70 1447
7165.50 1321
7166.30 1333
7167.10 1382
7167.90 1374
7168.70 1432
7169.50 1383
7170.30 1327
7171.10 1363
7171.90 1359
7172.69 1274
7173.49 1366
7174.29 1361
7175.09 1408
7175.89 1421
7176.69 1305
7177.49 1447
7178.29 1369
7179.09 1395
7179.89 1321
7180.69 1372
7181.49 1312
7182.29 1300
7183.09 1381
7183.89 1324
7184.69 1328
7185.49 1414
7186.29 1420
7187.09 1573
7187.89 1641
7188.69 1692
7189.49 1554
7190.29 1543
7191.09 1666
7191.89 1540
7192.69 1476
7193.49 1428
7194.29 1440
7195.09 1472
7195.89 1417
7196.70 1292
7197.50 1349
7198.30 1318
7199.10 1352
7199.90 1335
7200.70 1369
7201.50 1221
7202.30 1248
7203.10 1221
7203.90 1275
7204.70 1203
7205.51 1259
7206.31 1308
7207.11 1290
7207.91 1207
7208.71 1211
7209.51 1257
7210.31 1250
7211.12 1268
7211.92 1199
7212.72 1232
7213.52 1223
7214.32 1350
7215.12 1291
7215.92 1307
7216.73 1204
7217.53 1198
7218.33 1234
7219.13 1224
7219.93 1215
7220.74 1209
7221.54 1217
7222.34 1229
7223.14 1218
7223.94 1240
7224.75 1255
7225.55 1291
7226.35 1406
7227.15 1255
7227.96 1243
7228.76 1326
7229.56 1381
7230.36 1359
7231.17 1322
7231.97 1245
7232.77 1269
7233.57 1190
7234.38 1298
7235.18 1348
7235.98 1392
7236.79 1336
7237.59 1284
7238.39 1281
7239.19 1334
7240.00 1243
7240.80 1322
7241.60 1252
7242.41 1326
7243.21 1513
7244.01 1413
7244.82 1401
7245.62 1497
7246.42 1373
7247.23 1503
7248.03 1549
7248.83 1470
7249.64 1455
7250.44 1463
7251.25 1328
7252.05 1359
7252.85 1311
7253.66 1457
7254.46 1431
7255.27 1402
7256.07 1368
7256.87 1433
7257.68 1440
7258.48 1373
7259.29 1286
7260.09 1351
7260.89 1494
7261.70 1523
7262.50 1420
7263.31 1444
7264.11 1517
7264.92 1446
7265.72 1486
7266.53 1472
7267.33 1494
7268.13 1394
7268.94 1308
7269.74 1413
7270.55 1394
7271.35 1431
7272.16 1569
7272.96 1571
7273.77 1538
7274.57 1556
7275.38 1605
7276.18 1642
7276.99 1588
7277.79 1679
7278.60 1649
7279.40 1644
7280.21 1624
7281.01 1585
7281.82 1568
7282.63 1479
7283.43 1596
7284.24 1672
7285.04 1778
7285.85 1837
7286.65 2007
7287.46 2196
7288.27 2446
7289.07 2731
7289.88 3137
7290.68 3321
7291.49 3472
7292.29 3553
7293.10 3306
7293.91 3068
7294.71 2670
7295.52 2423
7296.33 2278
7297.13 2086
7297.94 1879
7298.74 1890
7299.55 1751
7300.36 1836
7301.16 1731
7301.97 1690
7302.78 1730
7303.58 1736
7304.39 1673
7305.20 1607
7306.00 1575
7306.81 1641
7307.62 1651
7308.42 1603
7309.23 1623
7310.04 1739
7310.84 1749
7311.65 1761
7312.46 1907
7313.27 1787
7314.07 1823
7314.88 1845
7315.69 1955
7316.50 2084
7317.30 2158
7318.11 2320
7318.92 2270
7319.72 2212
7320.53 2054
7321.34 2175
7322.15 2058
7322.96 2205
7323.76 2134
7324.57 2505
7325.38 2712
7326.19 2697
7326.99 2802
7327.80 2913
7328.61 2953
7329.42 2823
7330.23 2648
7331.03 2428
7331.84 2352
7332.65 2119
7333.46 1955
7334.27 1979
7335.08 1910
7335.88 1946
7336.69 1789
7337.50 1731
7338.31 1675
7339.12 1701
7339.93 1612
7340.74 1711
7341.54 1829
7342.35 1801
7343.16 1801
7343.97 1836
7344.78 1758
7345.59 1874
7346.40 1890
7347.21 1744
7348.02 1677
7348.82 1640
7349.63 1644
7350.44 1669
7351.25 1722
7352.06 1729
7352.87 1703
7353.68 1724
7354.49 1754
7355.30 1739
7356.11 1701
7356.92 1829
7357.73 1644
7358.54 1613
7359.35 1628
7360.16 1602
7360.97 1787
7361.78 1725
7362.59 1810
7363.40 1736
7364.21 1634
7365.02 1626
7365.83 1652
7366.64 1758
7367.45 1864
7368.26 1821
7369.07 1895
7369.88 1915
7370.69 1954
7371.50 1856
7372.31 1858
7373.12 1973
7373.93 1857
7374.74 1890
7375.55 1927
7376.36 1787
7377.17 1739
7377.98 1735
7378.79 1765
7379.60 1819
7380.42 1901
7381.23 1785
7382.04 1773
7382.85 1808
7383.66 1859
7384.47 1948
7385.28 2105
7386.09 2356
7386.90 2525
7387.71 2782
7388.53 2771
7389.34 2633
7390.15 2466
7390.96 2461
7391.77 2363
7392.58 2070
7393.39 1932
7394.21 1890
7395.02 1812
7395.83 1711
7396.64 1631
7397.45 1658
7398.27 1689
7399.08 1622
7399.89 1570
7400.70 1652
7401.51 1617
7402.33 1700
7403.14 1777
7403.95 1772
7404.76 1835
7405.57 2088
7406.39 2156
7407.20 2212
7408.01 2253
7408.82 2179
7409.64 2197
7410.45 2144
7411.26 2057
7412.07 1892
7412.89 1882
7413.70 1886
7414.51 1808
7415.32 1750
7416.14 1761
7416.95 1740
7417.76 1689
7418.58 1549
7419.39 1644
7420.20 1644
7421.02 1439
7421.83 1512
7422.64 1548
7423.45 1501
7424.27 1570
7425.08 1514
7425.89 1461
7426.71 1474
7427.52 1500
7428.33 1491
7429.15 1408
7429.96 1335
7430.78 1412
7431.59 1349
7432.40 1323
7433.22 1378
7434.03 1358
7434.84 1406
7435.66 1428
7436.47 1347
7437.29 1370
7438.10 1417
7438.91 1356
7439.73 1331
7440.54 1385
7441.36 1359
7442.17 1334
7442.99 1412
7443.80 1386
7444.61 1427
7445.43 1336
7446.24 1371
7447.06 1389
7447.87 1389
7448.69 1401
7449.50 1353
7450.32 1340
7451.13 1301
7451.95 1294
7452.76 1359
7453.58 1357
7454.39 1258
7455.21 1222
7456.02 1200
7456.84 1267
7457.65 1328
7458.47 1266
7459.28 1232
7460.10 1241
7460.91 1296
7461.73 1311
7462.54 1317
7463.36 1284
7464.17 1264
7464.99 1278
7465.80 1277
7466.62 1305
7467.44 1255
7468.25 1312
7469.07 1318
7469.88 1285
7470.70 1287
7471.51 1283
7472.33 1225
7473.15 1347
7473.96 1299
7474.78 1347
7475.59 1338
7476.41 1288
7477.23 1365
7478.04 1330
7478.86 1237
7479.67 1252
7480.49 1289
7481.31 1250
7482.12 1289
7482.94 1231
7483.76 1302
7484.57 1287
7485.39 1261
7486.21 1221
7487.02 1237
7487.84 1266
7488.66 1239
7489.47 1177
7490.29 1147
7491.11 1160
7491.92 1108
7492.74 1161
7493.56 1177
7494.38 1200
7495.19 1110
7496.01 1060
7496.83 1050
7497.64 1095
7498.46 1041
7499.28 1076
7500.10 1179
7500.91 1128
7501.73 1085
7502.55 1126
7503.37 1092
7504.18 1153
7505.00 1052
7505.82 1085
7506.64 1013
7507.46 1101
7508.27 1149
7509.09 1042
7509.91 1011
7510.73 977
7511.55 1111
7512.36 1047
7513.18 1080
7514.00 1066
7514.82 1152
7515.64 1056
7516.45 1055
7517.27 1077
7518.09 1040
7518.91 1004
7519.73 1084
7520.55 1015
7521.37 971
7522.18 1038
7523.00 1035
7523.82 978
7524.64 1030
7525.46 976
7526.28 1019
7527.10 999
7527.92 1013
7528.74 998
7529.55 1016
7530.37 1083
7531.19 1081
7532.01 1031
7532.83 1075
7533.65 1075
7534.47 976
7535.29 1001
7536.11 1113
7536.93 1001
7537.75 1094
7538.57 1072
7539.39 1020
7540.21 1043
7541.03 1044
7541.84 1063
7542.66 1050
7543.48 995
7544.30 1003
7545.12 1054
7545.94 1040
7546.76 1069
7547.58 1011
7548.40 1061
7549.22 1016
7550.04 1057
7550.86 966
7551.68 1003
7552.51 1059
7553.33 1013
7554.15 1028
7554.97 967
7555.79 991
7556.61 977
7557.43 1127
7558.25 1010
7559.07 1006
7559.89 985
7560.71 1074
7561.53 1046
7562.35 1053
7563.17 1037
7563.99 1092
7564.81 1041
7565.64 1012
7566.46 976
7567.28 982
7568.10 1078
7568.92 1013
7569.74 983
7570.56 932
7571.38 988
7572.21 1005
7573.03 1083
7573.85 974
7574.67 939
7575.49 1003
7576.31 1107
7577.13 946
7577.96 923
7578.78 934
7579.60 955
7580.42 971
7581.24 999
7582.07 1034
7582.89 1031
7583.71 982
7584.53 952
7585.35 952
7586.18 937
7587.00 948
7587.82 940
7588.64 1002
7589.46 905
7590.29 989
7591.11 974
7591.93 993
7592.75 1057
7593.58 958
7594.40 1026
7595.22 1111
7596.04 1031
7596.87 1039
7597.69 954
7598.51 1020
7599.34 1032
7600.16 1012
7600.98 970
7601.80 968
7602.63 977
7603.45 971
7604.27 946
7605.10 974
7605.92 1007
7606.74 959
7607.57 991
7608.39 1161
7609.21 1018
7610.04 1044
7610.86 976
7611.68 1087
7612.51 1135
7613.33 1046
7614.15 1031
7614.98 1001
7615.80 1109
7616.62 1057
7617.45 1066
7618.27 1021
7619.10 1003
7619.92 1042
7620.74 976
7621.57 1114
7622.39 1166
7623.22 1179
7624.04 1104
7624.86 1154
7625.69 1119
7626.51 1112
7627.34 1134
7628.16 1076
7628.99 1037
7629.81 1036
7630.64 1076
7631.46 1130
7632.28 1129
7633.11 1108
7633.93 1049
7634.76 1052
7635.58 1078
7636.41 1079
7637.23 1141
7638.06 1168
7638.88 1106
7639.71 1003
7640.53 1210
7641.36 1174
7642.18 1091
7643.01 1021
7643.83 1045
7644.66 1027
7645.48 941
7646.31 906
7647.14 978
7647.96 1020
7648.79 1007
7649.61 994
7650.44 970
7651.26 1027
7652.09 964
7652.91 940
7653.74 918
7654.57 1003
7655.39 1015
7656.22 1025
7657.04 970
7657.87 981
7658.70 936
7659.52 932
7660.35 1028
7661.17 947
7662.00 911
7662.83 958
7663.65 968
7664.48 989
7665.31 990
7666.13 1004
7666.96 997
7667.79 967
7668.61 877
7669.44 925
7670.27 891
7671.09 937
7671.92 949
7672.75 968
7673.57 920
7674.40 931
7675.23 934
7676.05 940
7676.88 956
7677.71 964
7678.53 997
7679.36 1005
7680.19 964
7681.02 987
7681.84 951
7682.67 961
7683.50 990
7684.33 910
7685.15 956
7685.98 1001
7686.81 926
7687.64 1012
7688.46 855
7689.29 892
7690.12 917
7690.95 945
7691.77 1004
7692.60 958
7693.43 910
7694.26 882
7695.09 975
7695.91 938
7696.74 926
7697.57 939
7698.40 968
7699.23 1029
7700.06 974
7700.88 907
7701.71 915
7702.54 895
7703.37 854
7704.20 899
7705.03 986
7705.85 943
7706.68 953
7707.51 968
7708.34 962
7709.17 962
7710.00 971
7710.83 927
7711.66 969
7712.48 977
7713.31 936
7714.14 916
7714.97 979
7715.80 966
7716.63 883
7717.46 901
7718.29 927
7719.12 933
7719.95 948
7720.78 865
7721.61 880
7722.44 888
7723.27 870
7724.09 858
7724.92 946
7725.75 965
7726.58 936
7727.41 878
7728.24 936
7729.07 850
7729.90 899
7730.73 856
7731.56 853
7732.39 901
7733.22 905
7734.05 979
7734.88 889
7735.71 887
7736.54 925
7737.37 943
7738.20 919
7739.03 981
7739.86 953
7740.70 941
7741.53 912
7742.36 929
7743.19 950
7744.02 960
7744.85 882
7745.68 851
7746.51 877
7747.34 899
7748.17 929
7749.00 900
7749.83 939
7750.66 1096
7751.50 1000
7752.33 1077
7753.16 1079
7753.99 1091
7754.82 1148
7755.65 1229
7756.48 1131
7757.31 1124
7758.15 1088
7758.98 1065
7759.81 982
7760.64 968
7761.47 992
7762.30 1037
7763.13 1003
7763.97 1025
7764.80 1013
7765.63 981
7766.46 1032
7767.29 986
7768.13 1072
7768.96 999
7769.79 966
7770.62 987
7771.45 888
7772.29 888
7773.12 1016
7773.95 1017
7774.78 905
7775.62 865
7776.45 963
7777.28 912
7778.11 832
7778.95 865
7779.78 864
7780.61 878
7781.44 896
7782.28 962
7783.11 966
7783.94 890
7784.77 946
7785.61 902
7786.44 927
7787.27 939
7788.11 1008
7788.94 1000
7789.77 994
7790.61 937
7791.44 926
7792.27 1047
7793.10 1019
7793.94 982
7794.77 986
7795.60 877
7796.44 911
7797.27 991
7798.11 933
7798.94 1013
7799.77 954
7800.61 865
7801.44 987
7802.27 950
7803.11 929
7803.94 983
7804.78 966
7805.61 1012
7806.44 973
7807.28 1019
7808.11 1069
7808.95 1011
7809.78 999
7810.61 981
7811.45 994
7812.28 1004
7813.12 947
7813.95 967
7814.79 956
7815.62 997
7816.45 1026
7817.29 1029
7818.12 1037
7818.96 1026
7819.79 1002
7820.63 1059
7821.46 1164
7822.30 1203
7823.13 1221
7823.97 1146
7824.80 1205
7825.64 1175
7826.47 1119
7827.31 1137
7828.14 1086
7828.98 1145
7829.81 1099
7830.65 1140
7831.48 1092
7832.32 1080
7833.15 1085
7833.99 1020
7834.83 1071
7835.66 1098
7836.50 1123
7837.33 1130
7838.17 1048
7839.00 987
7839.84 1123
7840.68 1244
7841.51 1197
7842.35 1166
7843.18 1193
7844.02 1140
7844.86 1243
7845.69 1144
7846.53 1151
7847.36 1180
7848.20 1158
7849.04 1192
7849.87 1127
7850.71 1062
7851.55 1039
7852.38 1079
7853.22 1051
7854.05 1012
7854.89 1040
7855.73 1028
7856.56 1038
7857.40 1019
7858.24 1023
7859.08 1060
7859.91 1009
7860.75 1018
7861.59 1013
7862.42 996
7863.26 999
7864.10 1080
7864.93 1086
7865.77 1117
7866.61 1029
7867.45 1080
7868.28 1118
7869.12 1073
7869.96 1140
7870.80 1062
7871.63 1024
7872.47 900
7873.31 1022
7874.15 1088
7874.98 1095
7875.82 1036
7876.66 1022
7877.50 1035
7878.33 1060
7879.17 1059
7880.01 1090
7880.85 1137
7881.69 1048
7882.52 1044
7883.36 1210
7884.20 1234
7885.04 1344
7885.88 1214
7886.71 1131
7887.55 1113
7888.39 1161
7889.23 1089
7890.07 1062
7890.91 1162
7891.75 1072
7892.58 1045
7893.42 1074
7894.26 1060
7895.10 1059
7895.94 1077
7896.78 1177
7897.62 1190
7898.46 1253
7899.29 1133
7900.13 1189
7900.97 1204
7901.81 1141
7902.65 1207
7903.49 1186
7904.33 1207
7905.17 1226
7906.01 1224
7906.85 1251
7907.69 1295
7908.53 1301
7909.37 1361
7910.21 1306
7911.04 1198
7911.88 1108
7912.72 1068
7913.56 1100
7914.40 1136
7915.24 1135
7916.08 1158
7916.92 1109
7917.76 979
7918.60 1114
7919.44 1199
7920.28 1175
7921.12 1170
7921.96 1314
7922.80 1360
7923.64 1371
7924.48 1455
7925.32 1487
7926.16 1314
7927.01 1379
7927.85 1373
7928.69 1268
7929.53 1204
7930.37 1046
7931.21 1075
7932.05 1014
7932.89 1037
7933.73 1047
7934.57 1017
7935.41 1007
7936.25 1065
7937.09 1066
7937.93 1060
7938.78 1025
7939.62 1028
7940.46 935
7941.30 953
7942.14 969
7942.98 955
7943.82 980
7944.66 1115
7945.51 1024
7946.35 919
7947.19 953
7948.03 957
7948.87 986
7949.71 1051
7950.56 1058
7951.40 965
7952.24 973
7953.08 1069
7953.92 1055
7954.76 959
7955.61 1008
7956.45 1065
7957.29 1011
7958.13 1046
7958.97 1041
7959.82 1040
7960.66 1098
7961.50 1112
7962.34 1146
7963.19 1029
7964.03 990
7964.87 1001
7965.71 1094
7966.56 1136
7967.40 981
7968.24 956
7969.08 1017
7969.93 924
7970.77 1020
7971.61 1006
7972.45 1010
7973.30 1034
7974.14 1125
7974.98 1068
7975.83 1008
7976.67 1032
7977.51 1100
7978.36 1093
7979.20 1034
7980.04 1050
7980.89 1034
7981.73 1050
7982.57 1029
7983.42 1025
7984.26 957
7985.10 1027
7985.95 1049
7986.79 987
7987.63 898
7988.48 967
7989.32 948
7990.16 976
7991.01 1014
7991.85 1020
7992.70 994
7993.54 977
7994.38 923
7995.23 898
7996.07 866
7996.92 899
7997.76 962
7998.60 999
7999.45 880
8000.29 826
8001.14 871
8001.98 870
8002.83 866
8003.67 863
8004.52 970
8005.36 923
8006.20 918
8007.05 951
8007.89 848
8008.74 860
8009.58 899
8010.43 999
8011.27 935
8012.12 921
8012.96 881
8013.81 870
8014.65 838
8015.50 940
8016.34 891
8017.19 850
8018.03 834
8018.88 833
8019.72 856
8020.57 850
8021.42 791
8022.26 887
8023.11 871
8023.95 867
8024.80 901
8025.64 820
8026.49 859
8027.33 856
8028.18 889
8029.03 920
8029.87 928
8030.72 878
8031.56 850
8032.41 872
8033.26 904
8034.10 783
8034.95 812
8035.79 822
8036.64 838
8037.49 881
8038.33 866
8039.18 943
8040.03 929
8040.87 862
8041.72 859
8042.57 844
8043.41 808
8044.26 788
8045.11 858
8045.95 949
8046.80 985
8047.65 867
8048.49 806
8049.34 886
8050.19 870
8051.03 880
8051.88 852
8052.73 843
8053.58 849
8054.42 868
8055.27 782
8056.12 810
8056.96 806
8057.81 850
8058.66 871
8059.51 862
8060.35 854
8061.20 839
8062.05 770
8062.90 813
8063.74 796
8064.59 805
8065.44 826
8066.29 848
8067.14 864
8067.98 854
8068.83 820
8069.68 907
8070.53 871
8071.38 820
8072.22 817
8073.07 803
8073.92 755
8074.77 775
8075.62 789
8076.46 841
8077.31 811
8078.16 840
8079.01 893
8079.86 818
8080.71 805
8081.56 818
8082.40 809
8083.25 857
8084.10 810
8084.95 899
8085.80 870
8086.65 798
8087.50 815
8088.35 747
8089.19 779
8090.04 772
8090.89 788
8091.74 768
8092.59 790
8093.44 773
8094.29 808
8095.14 854
8095.99 793
8096.84 804
8097.69 834
8098.54 762
8099.39 776
8100.24 779
8101.09 775
8101.94 835
8102.79 856
8103.63 871
8104.48 803
8105.33 792
8106.18 780
8107.03 799
8107.88 850
8108.73 835
8109.58 842
8110.43 850
8111.28 822
8112.14 833
8112.99 852
8113.84 863
8114.69 822
8115.54 788
8116.39 787
8117.24 796
8118.09 768
8118.94 754
8119.79 842
8120.64 817
8121.49 791
8122.34 820
8123.19 870
8124.04 841
8124.89 826
8125.74 885
8126.60 873
8127.45 1013
8128.30 931
8129.15 956
8130.00 945
8130.85 897
8131.70 850
8132.55 817
8133.40 889
8134.26 843
8135.11 768
8135.96 840
8136.81 825
8137.66 831
8138.51 748
8139.37 838
8140.22 908
8141.07 905
8141.92 857
8142.77 850
8143.62 847
8144.48 790
8145.33 829
8146.18 878
8147.03 862
8147.88 862
8148.74 949
8149.59 909
8150.44 842
8151.29 917
8152.15 907
8153.00 927
8153.85 884
8154.70 889
8155.56 899
8156.41 943
8157.26 880
8158.11 898
8158.97 914
8159.82 836
8160.67 874
8161.52 883
8162.38 996
8163.23 1068
8164.08 951
8164.94 904
8165.79 908
8166.64 890
8167.49 868
8168.35 877
8169.20 830
8170.05 886
8170.91 829
8171.76 828
8172.61 897
8173.47 887
8174.32 863
8175.17 814
8176.03 853
8176.88 903
8177.74 834
8178.59 874
8179.44 911
8180.30 881
8181.15 829
8182.00 838
8182.86 823
8183.71 848
8184.57 894
8185.42 898
8186.27 888
8187.13 883
8187.98 873
8188.84 858
8189.69 851
8190.55 839
8191.40 832
8192.25 817
8193.11 831
8193.96 801
8194.82 719
8195.67 829
8196.53 868
8197.38 749
8198.24 797
8199.09 791
8199.95 834
8200.80 819
8201.66 775
8202.51 766
8203.37 720
8204.22 800
8205.08 818
8205.93 871
8206.79 860
8207.64 809
8208.50 836
8209.35 837
8210.21 816
8211.06 779
8211.92 817
8212.77 858
8213.63 862
8214.48 828
8215.34 830
8216.20 819
8217.05 849
8217.91 824
8218.76 850
8219.62 870
8220.48 847
8221.33 813
8222.19 783
8223.04 831
8223.90 895
8224.76 911
8225.61 871
8226.47 876
8227.32 837
8228.18 881
8229.04 869
8229.89 892
8230.75 879
8231.61 909
8232.46 903
8233.32 932
8234.18 918
8235.03 879
8235.89 854
8236.75 916
8237.60 838
8238.46 876
8239.32 851
8240.17 873
8241.03 840
8241.89 811
8242.74 818
8243.60 785
8244.46 872
8245.32 840
8246.17 862
8247.03 820
8247.89 843
8248.74 883
8249.60 874
8250.46 896
8251.32 938
8252.17 981
8253.03 912
8253.89 799
8254.75 888
8255.60 850
8256.46 863
8257.32 928
8258.18 877
8259.04 943
8259.89 801
8260.75 815
8261.61 867
8262.47 838
8263.33 853
8264.18 870
8265.04 851
8265.90 904
8266.76 862
8267.62 850
8268.48 818
8269.33 913
8270.19 887
8271.05 872
8271.91 839
8272.77 817
8273.63 837
8274.49 864
8275.34 818
8276.20 805
8277.06 786
8277.92 840
8278.78 819
8279.64 812
8280.50 832
8281.36 757
8282.22 813
8283.08 772
8283.93 812
8284.79 854
8285.65 855
8286.51 879
8287.37 910
8288.23 822
8289.09 777
8289.95 796
8290.81 799
8291.67 833
8292.53 814
8293.39 845
8294.25 882
8295.11 906
8295.97 832
8296.83 899
8297.69 1019
8298.55 982
8299.41 979
8300.27 997
8301.13 950
8301.99 919
8302.85 946
8303.71 981
8304.57 873
8305.43 962
8306.29 932
8307.15 877
8308.01 853
8308.87 885
8309.73 995
8310.59 890
8311.45 850
8312.31 878
8313.17 919
8314.03 904
8314.90 839
8315.76 837
8316.62 915
8317.48 911
8318.34 869
8319.20 880
8320.06 819
8320.92 892
8321.78 921
8322.64 939
8323.51 910
8324.37 901
8325.23 924
8326.09 854
8326.95 822
8327.81 902
8328.67 896
8329.54 873
8330.40 880
8331.26 859
8332.12 890
8332.98 902
8333.84 880
8334.71 832
8335.57 922
8336.43 919
8337.29 887
8338.15 886
8339.02 879
8339.88 862
8340.74 919
8341.60 927
8342.46 985
8343.33 876
8344.19 871
8345.05 923
8345.91 889
8346.78 917
8347.64 962
8348.50 912
8349.36 855
8350.23 904
8351.09 921
8351.95 894
8352.81 949
8353.68 950
8354.54 921
8355.40 910
8356.27 878
8357.13 912
8357.99 855
8358.86 895
8359.72 873
8360.58 914
8361.44 925
8362.31 833
8363.17 935
8364.03 978
8364.90 897
8365.76 857
8366.63 912
8367.49 889
8368.35 822
8369.22 867
8370.08 954
8370.94 939
8371.81 921
8372.67 912
8373.53 928
8374.40 919
8375.26 910
8376.13 944
8376.99 973
8377.85 1060
8378.72 953
8379.58 998
8380.45 1004
8381.31 953
8382.18 833
8383.04 912
8383.90 943
8384.77 984
8385.63 957
8386.50 990
8387.36 891
8388.23 971
8389.09 944
8389.96 969
8390.82 987
8391.69 1048
8392.55 1001
8393.42 1009
8394.28 1026
8395.15 966
8396.01 1064
8396.88 988
8397.74 1047
8398.61 1088
8399.47 1051
8400.34 938
8401.20 1041
8402.07 1077
8402.93 1043
8403.80 972
8404.66 1006
8405.53 1036
8406.39 1116
8407.26 1085
8408.12 1063
8408.99 1069
8409.86 1065
8410.72 1049
8411.59 1085
8412.45 1155
8413.32 1124
8414.19 1098
8415.05 1040
8415.92 1128
8416.78 1041
8417.65 1079
8418.52 1163
8419.38 1254
8420.25 1188
8421.11 1144
8421.98 1077
8422.85 1101
8423.71 1152
8424.58 1150
8425.45 1278
8426.31 1232
8427.18 1222
8428.05 1268
8428.91 1265
8429.78 1179
8430.65 1229
8431.51 1308
8432.38 1309
8433.25 1343
8434.11 1375
8434.98 1378
8435.85 1367
8436.72 1406
8437.58 1387
8438.45 1517
8439.32 1520
8440.18 1457
8441.05 1446
8441.92 1468
8442.79 1452
8443.65 1419
8444.52 1454
8445.39 1603
8446.26 1691
8447.12 1647
8447.99 1744
8448.86 1834
8449.73 1783
8450.60 1798
8451.46 1777
8452.33 1712
8453.20 1777
8454.07 1766
8454.94 1729
8455.80 1708
8456.67 1848
8457.54 1810
8458.41 1760
8459.28 2009
8460.14 2079
8461.01 2277
8461.88 2600
8462.75 2893
8463.62 3000
8464.49 3218
8465.36 3241
8466.22 3067
8467.09 2907
8467.96 2736
8468.83 2557
8469.70 2506
8470.57 2196
8471.44 2164
8472.31 2193
8473.17 2233
8474.04 2529
8474.91 2924
8475.78 3525
8476.65 4043
8477.52 4331
8478.39 4570
8479.26 4446
8480.13 4096
8481.00 3905
8481.87 3339
8482.74 2933
8483.61 2588
8484.48 2247
8485.34 2103
8486.21 1842
8487.08 1706
8487.95 1593
8488.82 1611
8489.69 1621
8490.56 1502
8491.43 1504
8492.30 1567
8493.17 1532
8494.04 1531
8494.91 1553
8495.78 1489
8496.65 1479
8497.52 1428
8498.39 1445
8499.26 1384
8500.13 1485
8501.01 1428
8501.88 1466
8502.75 1428
8503.62 1495
8504.49 1562
8505.36 1546
8506.23 1432
8507.10 1433
8507.97 1419
8508.84 1431
8509.71 1435
8510.58 1421
8511.45 1481
8512.32 1504
8513.20 1523
8514.07 1628
8514.94 1689
8515.81 1707
8516.68 1668
8517.55 1603
8518.42 1685
8519.29 1695
8520.17 1571
8521.04 1548
8521.91 1472
8522.78 1353
8523.65 1516
8524.52 1432
8525.39 1369
8526.27 1398
8527.14 1430
8528.01 1411
8528.88 1320
8529.75 1366
8530.63 1501
8531.50 1466
8532.37 1457
8533.24 1415
8534.11 1372
8534.99 1471
8535.86 1448
8536.73 1502
8537.60 1495
8538.47 1503
8539.35 1524
8540.22 1506
8541.09 1541
8541.96 1525
8542.84 1565
8543.71 1484
8544.58 1567
8545.46 1576
8546.33 1443
8547.20 1467
8548.07 1406
8548.95 1314
8549.82 1364
8550.69 1401
8551.57 1497
8552.44 1457
8553.31 1519
8554.18 1558
8555.06 1503
8555.93 1540
8556.80 1568
8557.68 1538
8558.55 1518
8559.42 1593
8560.30 1638
8561.17 1613
8562.04 1600
8562.92 1626
8563.79 1571
8564.67 1527
8565.54 1412
8566.41 1403
8567.29 1413
8568.16 1341
8569.03 1309
8569.91 1303
8570.78 1325
8571.66 1283
8572.53 1268
8573.40 1281
8574.28 1299
8575.15 1317
8576.03 1302
8576.90 1270
8577.78 1211
8578.65 1170
8579.52 1202
8580.40 1249
8581.27 1216
8582.15 1190
8583.02 1194
8583.90 1149
8584.77 1187
8585.65 1162
8586.52 1150
8587.40 1133
8588.27 1154
8589.15 1163
8590.02 1212
8590.90 1223
8591.77 1146
8592.65 1260
8593.52 1213
8594.40 1172
8595.27 1227
8596.15 1189
8597.02 1270
8597.90 1265
8598.77 1218
8599.65 1182
8600.52 1166
8601.40 1162
8602.28 1211
8603.15 1168
8604.03 1172
8604.90 1171
8605.78 1167
8606.65 1222
8607.53 1166
8608.41 1144
8609.28 1145
8610.16 1229
8611.03 1246
8611.91 1210
8612.79 1201
8613.66 1188
8614.54 1302
8615.41 1292
8616.29 1244
8617.17 1220
8618.04 1219
8618.92 1193
8619.80 1227
8620.67 1284
8621.55 1246
8622.43 1276
8623.30 1307
8624.18 1373
8625.06 1341
8625.93 1304
8626.81 1368
8627.69 1419
8628.56 1373
8629.44 1249
8630.32 1302
8631.20 1390
8632.07 1379
8632.95 1307
8633.83 1326
8634.70 1477
8635.58 1470
8636.46 1513
8637.34 1466
8638.21 1352
8639.09 1422
8639.97 1432
8640.85 1374
8641.72 1456
8642.60 1391
8643.48 1429
8644.36 1476
8645.23 1400
8646.11 1430
8646.99 1457
8647.87 1508
8648.75 1615
8649.62 1528
8650.50 1468
8651.38 1592
8652.26 1577
8653.14 1523
8654.01 1503
8654.89 1576
8655.77 1678
8656.65 1632
8657.53 1605
8658.41 1599
8659.29 1647
8660.16 1632
8661.04 1600
8661.92 1667
8662.80 1685
8663.68 1700
8664.56 1668
8665.44 1751
8666.31 1704
8667.19 1727
8668.07 1877
8668.95 1797
8669.83 1706
8670.71 1672
8671.59 1651
8672.47 1677
8673.35 1765
8674.23 1766
8675.11 1823
8675.99 1825
8676.86 1976
8677.74 2093
8678.62 2375
8679.50 2646
8680.38 2787
8681.26 2906
8682.14 3088
8683.02 3156
8683.90 3055
8684.78 3035
8685.66 2705
8686.54 2669
8687.42 2364
8688.30 2076
8689.18 1960
8690.06 1960
8690.94 2027
8691.82 1998
8692.70 1945
8693.58 1932
8694.46 1944
8695.34 2030
8696.22 2245
8697.10 2638
8697.98 2926
8698.86 3215
8699.74 3406
8700.62 3536
8701.51 3710
8702.39 3658
8703.27 3386
8704.15 3130
8705.03 2727
8705.91 2319
8706.79 2118
8707.67 1913
8708.55 1735
8709.43 1684
8710.31 1612
8711.20 1557
8712.08 1494
8712.96 1457
8713.84 1450
8714.72 1512
8715.60 1415
8716.48 1400
8717.36 1392
8718.25 1438
8719.13 1433
8720.01 1491
8720.89 1424
8721.77 1417
8722.65 1418
8723.54 1372
8724.42 1389
8725.30 1326
8726.18 1251
8727.06 1303
8727.95 1367
8728.83 1278
8729.71 1266
8730.59 1349
8731.47 1353
8732.36 1281
8733.24 1286
8734.12 1352
8735.00 1371
8735.89 1378
8736.77 1464
8737.65 1537
8738.53 1589
8739.42 1507
8740.30 1477
8741.18 1414
8742.06 1452
8742.95 1495
8743.83 1333
8744.71 1356
8745.59 1324
8746.48 1271
8747.36 1261
8748.24 1302
8749.13 1269
8750.01 1260
8750.89 1246
8751.78 1265
8752.66 1279
8753.54 1283
8754.43 1333
8755.31 1312
8756.19 1261
8757.08 1315
8757.96 1232
8758.84 1210
8759.73 1209
8760.61 1318
8761.49 1280
8762.38 1244
8763.26 1212
8764.15 1281
8765.03 1221
8765.91 1290
8766.80 1183
8767.68 1261
8768.57 1177
8769.45 1213
8770.33 1288
8771.22 1250
8772.10 1225
8772.99 1267
8773.87 1232
8774.75 1227
8775.64 1192
8776.52 1245
8777.41 1285
8778.29 1274
8779.18 1215
8780.06 1204
8780.95 1262
8781.83 1270
8782.72 1313
8783.60 1235
8784.49 1139
8785.37 1052
8786.26 1100
8787.14 1149
8788.03 1168
8788.91 1133
8789.80 1111
8790.68 1106
8791.57 1113
8792.45 1103
8793.34 1080
8794.22 1077
8795.11 1162
8795.99 1085
8796.88 1045
8797.76 1086
8798.65 1087
8799.53 1107
8800.42 1155
8801.31 1096
8802.19 1102
8803.08 1078
8803.96 1054
8804.85 1017
8805.74 1071
8806.62 1123
8807.51 1153
8808.39 1039
8809.28 993
8810.17 1021
8811.05 1025
8811.94 1055
8812.82 1080
8813.71 1050
8814.60 1052
8815.48 1063
8816.37 1109
8817.26 1044
8818.14 977
8819.03 954
8819.92 982
8820.80 1034
8821.69 1003
8822.58 944
8823.46 1011
8824.35 1053
8825.24 983
8826.12 999
8827.01 978
8827.90 977
8828.78 939
8829.67 993
8830.56 1041
8831.45 1002
8832.33 969
8833.22 935
8834.11 1036
8835.00 1004
8835.88 1022
8836.77 990
8837.66 915
8838.55 944
8839.43 914
8840.32 921
8841.21 925
8842.10 917
8842.98 957
8843.87 932
8844.76 930
8845.65 985
8846.54 995
8847.42 922
8848.31 921
8849.20 939
8850.09 938
8850.98 853
8851.86 943
8852.75 915
8853.64 911
8854.53 894
8855.42 957
8856.31 900
8857.19 836
8858.08 830
8858.97 887
8859.86 851
8860.75 859
8861.64 872
8862.53 817
8863.42 875
8864.30 844
8865.19 839
8866.08 872
8866.97 851
8867.86 923
8868.75 920
8869.64 870
8870.53 876
8871.42 764
8872.31 850
8873.20 895
8874.08 875
8874.97 850
8875.86 850
8876.75 753
8877.64 805
8878.53 868
8879.42 841
8880.31 730
8881.20 760
8882.09 767
8882.98 758
8883.87 761
8884.76 758
8885.65 785
8886.54 812
8887.43 789
8888.32 804
8889.21 848
8890.10 779
8890.99 812
8891.88 851
8892.77 851
8893.66 822
8894.55 870
8895.44 821
8896.33 842
8897.22 806
8898.11 784
8899.00 806
8899.90 824
8900.79 808
8901.68 816
8902.57 811
8903.46 771
8904.35 737
8905.24 757
8906.13 719
8907.02 824
8907.91 804
8908.80 746
8909.70 706
8910.59 726
8911.48 763
8912.37 797
8913.26 760
8914.15 743
8915.04 755
8915.93 711
8916.83 794
8917.72 747
8918.61 731
8919.50 723
8920.39 747
8921.28 708
8922.18 734
8923.07 747
8923.96 725
8924.85 717
8925.74 754
8926.64 789
8927.53 748
8928.42 757
8929.31 775
8930.20 737
8931.10 688
8931.99 695
8932.88 712
8933.77 730
8934.67 775
8935.56 736
8936.45 761
8937.34 732
8938.24 658
8939.13 689
8940.02 762
8940.91 715
8941.81 753
8942.70 726
8943.59 760
8944.49 735
8945.38 741
8946.27 776
8947.16 782
8948.06 744
8948.95 695
8949.84 685
8950.74 658
8951.63 654
8952.52 687
8953.42 692
8954.31 733
8955.20 720
8956.10 699
8956.99 735
8957.88 686
8958.78 697
8959.67 704
8960.56 712
8961.46 696
8962.35 718
8963.25 684
8964.14 657
8965.03 657
8965.93 693
8966.82 694
8967.72 633
8968.61 685
8969.50 734
8970.40 729
8971.29 701
8972.19 757
8973.08 739
8973.98 740
8974.87 746
8975.76 758
8976.66 689
8977.55 713
8978.45 715
8979.34 675
8980.24 693
8981.13 713
8982.03 765
8982.92 754
8983.82 685
8984.71 689
8985.61 737
8986.50 802
8987.40 728
8988.29 740
8989.19 728
8990.08 743
8990.98 795
8991.87 763
8992.77 694
8993.66 686
8994.56 647
8995.45 646
8996.35 686
8997.24 727
8998.14 725
8999.04 715
8999.93 747
9000.83 665
9001.72 661
9002.62 670
9003.51 760
9004.41 735
9005.31 721
9006.20 691
9007.10 706
9007.99 702
9008.89 724
9009.79 639
9010.68 630
9011.58 653
9012.48 713
9013.37 652
9014.27 676
9015.16 660
9016.06 625
9016.96 630
9017.85 612
9018.75 635
9019.65 662
9020.54 659
9021.44 553
9022.34 601
9023.23 644
9024.13 662
9025.03 691
9025.93 650
9026.82 727
9027.72 759
9028.62 698
9029.51 694
9030.41 658
9031.31 674
9032.21 681
9033.10 692
9034.00 691
9034.90 666
9035.79 668
9036.69 679
9037.59 700
9038.49 699
9039.38 665
9040.28 625
9041.18 666
9042.08 676
9042.98 640
9043.87 679
9044.77 692
9045.67 700
9046.57 689
9047.47 634
9048.36 646
9049.26 699
9050.16 696
9051.06 633
9051.96 614
9052.85 611
9053.75 646
9054.65 697
9055.55 674
9056.45 668
9057.35 697
9058.25 608
9059.14 678
9060.04 698
9060.94 677
9061.84 672
9062.74 675
9063.64 610
9064.54 666
9065.44 685
9066.33 693
9067.23 669
9068.13 664
9069.03 691
9069.93 649
9070.83 669
9071.73 768
9072.63 723
9073.53 681
9074.43 700
9075.33 656
9076.23 681
9077.13 701
9078.03 730
9078.92 660
9079.82 707
9080.72 670
9081.62 704
9082.52 765
9083.42 669
9084.32 669
9085.22 665
9086.12 639
9087.02 663
9087.92 652
9088.82 629
9089.72 699
9090.62 683
9091.52 669
9092.42 688
9093.32 694
9094.22 748
9095.12 750
9096.03 727
9096.93 698
9097.83 695
9098.73 703
9099.63 721
9100.53 714
9101.43 681
9102.33 721
9103.23 727
9104.13 661
9105.03 688
9105.93 684
9106.83 651
9107.74 667
9108.64 669
9109.54 687
9110.44 681
9111.34 713
9112.24 684
9113.14 693
9114.04 692
9114.94 666
9115.85 679
9116.75 684
9117.65 682
9118.55 690
9119.45 715
9120.35 678
9121.26 667
9122.16 733
9123.06 668
9123.96 635
9124.86 710
9125.77 744
9126.67 660
9127.57 669
9128.47 666
9129.37 682
9130.28 641
9131.18 666
9132.08 660
9132.98 667
9133.88 742
9134.79 714
9135.69 597
9136.59 679
9137.49 657
9138.40 645
9139.30 661
9140.20 588
9141.10 599
9142.01 672
9142.91 631
9143.81 609
9144.72 614
9145.62 556
9146.52 600
9147.42 656
9148.33 667
9149.23 685
9150.13 707
9151.04 689
9151.94 661
9152.84 660
9153.75 685
9154.65 626
9155.55 615
9156.46 637
9157.36 575
9158.26 557
9159.17 644
9160.07 642
9160.97 655
9161.88 626
9162.78 746
9163.69 684
9164.59 668
9165.49 639
9166.40 667
9167.30 680
9168.21 696
9169.11 651
9170.01 636
9170.92 607
9171.82 623
9172.73 700
9173.63 637
9174.53 627
9175.44 668
9176.34 653
9177.25 675
9178.15 704
9179.06 727
9179.96 692
9180.87 717
9181.77 766
9182.68 720
9183.58 677
9184.49 707
9185.39 685
9186.30 622
9187.20 659
9188.11 663
9189.01 740
9189.92 752
9190.82 660
9191.73 613
9192.63 608
9193.54 626
9194.44 608
9195.35 627
9196.25 654
9197.16 690
9198.06 722
9198.97 678
9199.87 686
9200.78 700
9201.69 720
9202.59 676
9203.50 618
9204.40 605
9205.31 673
9206.21 685
9207.12 728
9208.03 687
9208.93 644
9209.84 681
9210.74 722
9211.65 749
9212.56 711
9213.46 707
9214.37 661
9215.28 670
9216.18 654
9217.09 635
9218.00 652
9218.90 625
9219.81 660
9220.72 662
9221.62 613
9222.53 704
9223.44 767
9224.34 699
9225.25 680
9226.16 654
9227.06 725
9227.97 734
9228.88 724
9229.78 722
9230.69 743
9231.60 671
9232.51 649
9233.41 680
9234.32 690
9235.23 652
9236.13 640
9237.04 675
9237.95 669
9238.86 672
9239.76 647
9240.67 641
9241.58 651
9242.49 693
9243.39 668
9244.30 603
9245.21 674
9246.12 648
9247.03 635
9247.93 675
9248.84 688
9249.75 656
9250.66 642
9251.57 613
9252.47 654
9253.38 660
9254.29 627
9255.20 704
9256.11 665
9257.02 660
9257.92 648
9258.83 633
9259.74 672
9260.65 825
9261.56 685
9262.47 617
9263.38 629
9264.28 619
9265.19 673
9266.10 645
9267.01 668
9267.92 629
9268.83 707
9269.74 660
9270.65 637
9271.56 663
9272.47 657
9273.37 648
9274.28 685
9275.19 690
9276.10 663
9277.01 598
9277.92 675
9278.83 655
9279.74 624
9280.65 594
9281.56 642
9282.47 637
9283.38 647
9284.29 652
9285.20 677
9286.11 682
9287.02 624
9287.93 609
9288.84 637
9289.75 677
9290.66 737
9291.57 700
9292.48 691
9293.39 682
9294.30 704
9295.21 653
9296.12 658
9297.03 665
9297.94 678
9298.85 680
9299.76 638
9300.67 650
9301.58 606
9302.49 656
9303.40 717
9304.31 636
9305.23 590
9306.14 681
9307.05 734
9307.96 717
9308.87 684
9309.78 618
9310.69 637
9311.60 697
9312.51 643
9313.42 652
9314.34 682
9315.25 670
9316.16 658
9317.07 669
9317.98 692
9318.89 769
9319.80 700
9320.72 681
9321.63 665
9322.54 716
9323.45 702
9324.36 704
9325.27 700
9326.19 713
9327.10 721
9328.01 695
9328.92 703
9329.83 689
9330.74 636
9331.66 644
9332.57 686
9333.48 668
9334.39 706
9335.31 629
9336.22 698
9337.13 731
9338.04 652
9338.96 697
9339.87 646
9340.78 637
9341.69 685
9342.61 688
9343.52 662
9344.43 598
9345.34 622
9346.26 626
9347.17 624
9348.08 649
9348.99 639
9349.91 670
9350.82 633
9351.73 616
9352.65 654
9353.56 650
9354.47 697
9355.39 703
9356.30 747
9357.21 683
9358.13 669
9359.04 655
9359.95 628
9360.87 625
9361.78 654
9362.69 668
9363.61 684
9364.52 611
9365.43 664
9366.35 714
9367.26 692
9368.18 655
9369.09 658
9370.00 638
9370.92 600
9371.83 607
9372.75 649
9373.66 647
9374.57 644
9375.49 664
9376.40 700
9377.32 699
9378.23 647
9379.15 681
9380.06 669
9380.97 672
9381.89 617
9382.80 658
9383.72 666
9384.63 695
9385.55 635
9386.46 672
9387.38 619
9388.29 673
9389.21 644
9390.12 691
9391.04 673
9391.95 674
9392.87 730
9393.78 740
9394.70 722
9395.61 663
9396.53 729
9397.44 738
9398.36 794
9399.27 718
9400.19 716
9401.10 778
9402.02 771
9402.94 677
9403.85 699
9404.77 755
9405.68 780
9406.60 753
9407.51 702
9408.43 695
9409.35 697
9410.26 708
9411.18 687
9412.09 677
9413.01 700
9413.93 738
9414.84 716
9415.76 676
9416.67 667
9417.59 653
9418.51 707
9419.42 749
9420.34 729
9421.26 654
9422.17 707
9423.09 712
9424.01 744
9424.92 685
9425.84 677
9426.76 695
9427.67 749
9428.59 712
9429.51 677
9430.42 718
9431.34 706
9432.26 659
9433.17 670
9434.09 687
9435.01 735
9435.93 700
9436.84 692
9437.76 667
9438.68 670
9439.59 700
9440.51 737
9441.43 799
9442.35 675
9443.26 754
9444.18 760
9445.10 746
9446.02 762
9446.93 775
9447.85 762
9448.77 710
9449.69 671
9450.61 720
9451.52 719
9452.44 702
9453.36 710
9454.28 757
9455.20 725
9456.11 698
9457.03 686
9457.95 748
9458.87 795
9459.79 780
9460.71 807
9461.62 817
9462.54 822
9463.46 862
9464.38 799
9465.30 734
9466.22 796
9467.14 800
9468.05 747
9468.97 708
9469.89 715
9470.81 726
9471.73 688
9472.65 744
9473.57 713
9474.49 674
9475.41 692
9476.32 729
9477.24 769
9478.16 730
9479.08 730
9480.00 721
9480.92 749
9481.84 696
9482.76 766
9483.68 707
9484.60 722
9485.52 714
9486.44 729
9487.36 743
9488.28 697
9489.20 788
9490.12 719
9491.04 719
9491.96 773
9492.88 731
9493.80 750
9494.72 752
9495.64 749
9496.56 772
9497.48 733
9498.40 748
9499.32 714
9500.24 737
9501.16 753
9502.08 790
9503.00 797
9503.92 755
9504.84 781
9505.76 778
9506.68 750
9507.60 692
9508.52 721
9509.44 773
9510.36 773
9511.28 892
9512.21 794
9513.13 778
9514.05 778
9514.97 823
9515.89 765
9516.81 800
9517.73 824
9518.65 807
9519.57 758
9520.50 762
9521.42 794
9522.34 815
9523.26 803
9524.18 805
9525.10 845
9526.02 879
9526.95 861
9527.87 840
9528.79 824
9529.71 825
9530.63 838
9531.55 854
9532.48 787
9533.40 907
9534.32 877
9535.24 879
9536.16 895
9537.09 907
9538.01 922
9538.93 903
9539.85 963
9540.77 1072
9541.70 1040
9542.62 1011
9543.54 1051
9544.46 1029
9545.39 992
9546.31 951
9547.23 942
9548.15 868
9549.08 913
9550.00 819
9550.92 745
9551.85 824
9552.77 915
9553.69 910
9554.61 862
9555.54 826
9556.46 804
9557.38 812
9558.31 798
9559.23 832
9560.15 830
9561.08 834
9562.00 813
9562.92 739
9563.85 841
9564.77 851
9565.69 877
9566.62 891
9567.54 899
9568.46 867
9569.39 884
9570.31 801
9571.23 841
9572.16 861
9573.08 807
9574.01 811
9574.93 867
9575.85 850
9576.78 775
9577.70 833
9578.63 767
9579.55 814
9580.47 871
9581.40 835
9582.32 859
9583.25 832
9584.17 820
9585.10 806
9586.02 941
9586.94 855
9587.87 788
9588.79 823
9589.72 894
9590.64 809
9591.57 823
9592.49 853
9593.42 862
9594.34 814
9595.27 906
9596.19 842
9597.12 799
9598.04 796
9598.97 850
9599.89 880
9600.82 869
9601.74 865
9602.67 906
9603.59 839
9604.52 884
9605.44 834
9606.37 845
9607.29 852
9608.22 937
9609.15 888
9610.07 914
9611.00 915
9611.92 908
9612.85 1008
9613.77 1021
9614.70 953
9615.63 917
9616.55 941
9617.48 932
9618.40 975
9619.33 1001
9620.26 942
9621.18 978
9622.11 917
9623.03 956
9623.96 920
9624.89 1005
9625.81 915
9626.74 905
9627.67 965
9628.59 983
9629.52 884
9630.45 933
9631.37 916
9632.30 967
9633.23 935
9634.15 998
9635.08 1033
9636.01 990
9636.93 1020
9637.86 1070
9638.79 1101
9639.71 1057
9640.64 1025
9641.57 1024
9642.50 1087
9643.42 1135
9644.35 1095
9645.28 1127
9646.21 1077
9647.13 1102
9648.06 1087
9648.99 1047
9649.92 1167
9650.84 1215
9651.77 1126
9652.70 1145
9653.63 1221
9654.55 1301
9655.48 1292
9656.41 1235
9657.34 1283
9658.26 1306
9659.19 1327
9660.12 1322
9661.05 1322
9661.98 1225
9662.91 1155
9663.83 1257
9664.76 1197
9665.69 1186
9666.62 1168
9667.55 1200
9668.48 1137
9669.40 1095
9670.33 1186
9671.26 1211
9672.19 1255
9673.12 1167
9674.05 1170
9674.98 1165
9675.90 1207
9676.83 1234
9677.76 1236
9678.69 1330
9679.62 1236
9680.55 1335
9681.48 1275
9682.41 1342
9683.34 1356
9684.27 1259
9685.19 1310
9686.12 1204
9687.05 1296
9687.98 1341
9688.91 1350
9689.84 1317
9690.77 1344
9691.70 1366
9692.63 1308
9693.56 1317
9694.49 1381
9695.42 1298
9696.35 1406
9697.28 1386
9698.21 1333
9699.14 1358
9700.07 1359
9701.00 1371
9701.93 1454
9702.86 1405
9703.79 1455
9704.72 1498
9705.65 1540
9706.58 1607
9707.51 1687
9708.44 1676
9709.37 1680
9710.30 1713
9711.23 1584
9712.16 1532
9713.09 1423
9714.02 1483
9714.95 1342
9715.88 1319
9716.82 1430
9717.75 1473
9718.68 1361
9719.61 1504
9720.54 1485
9721.47 1460
9722.40 1596
9723.33 1593
9724.26 1597
9725.19 1597
9726.13 1570
9727.06 1489
9727.99 1465
9728.92 1383
9729.85 1299
9730.78 1322
9731.71 1289
9732.64 1243
9733.58 1295
9734.51 1325
9735.44 1279
9736.37 1260
9737.30 1265
9738.23 1347
9739.17 1339
9740.10 1316
9741.03 1368
9741.96 1377
9742.89 1344
9743.83 1334
9744.76 1332
9745.69 1289
9746.62 1217
9747.55 1203
9748.49 1191
9749.42 1186
9750.35 1220
9751.28 1136
9752.22 1138
9753.15 1091
9754.08 1136
9755.01 1169
9755.95 1179
9756.88 1112
9757.81 1172
9758.75 1110
9759.68 1113
9760.61 1153
9761.54 1167
9762.48 1119
9763.41 1139
9764.34 1089
9765.28 1079
9766.21 1097
9767.14 1064
9768.08 1107
9769.01 1102
9769.94 1118
9770.88 1088
9771.81 1123
9772.74 1077
9773.68 1059
9774.61 1111
9775.54 1116
9776.48 1004
9777.41 1000
9778.34 1123
9779.28 1060
9780.21 1047
9781.14 1093
9782.08 1115
9783.01 1102
9783.95 1104
9784.88 1100
9785.81 1116
9786.75 1164
9787.68 1166
9788.62 1190
9789.55 1128
9790.49 1136
9791.42 1131
9792.35 1103
9793.29 1121
9794.22 1082
9795.16 1015
9796.09 1040
9797.03 1002
9797.96 1003
9798.90 999
9799.83 1037
9800.77 973
9801.70 932
9802.64 952
9803.57 952
9804.51 1029
9805.44 1025
9806.38 1057
9807.31 1085
9808.25 1036
9809.18 956
9810.12 904
9811.05 998
9811.99 996
9812.92 970
9813.86 948
9814.79 945
9815.73 904
9816.66 915
9817.60 870
9818.54 886
9819.47 874
9820.41 858
9821.34 897
9822.28 917
9823.21 975
9824.15 906
9825.09 860
9826.02 911
9826.96 875
9827.89 840
9828.83 911
9829.77 843
9830.70 833
9831.64 907
9832.57 869
9833.51 903
9834.45 843
9835.38 853
9836.32 906
9837.26 830
9838.19 874
9839.13 925
9840.07 897
9841.00 856
9841.94 856
9842.88 830
9843.81 844
9844.75 859
9845.69 831
9846.62 854
9847.56 862
9848.50 831
9849.44 896
9850.37 868
9851.31 867
9852.25 839
9853.18 856
9854.12 895
9855.06 883
9856.00 843
9856.93 820
9857.87 886
9858.81 859
9859.75 846
9860.68 916
9861.62 890
9862.56 851
9863.50 847
9864.44 899
9865.37 900
9866.31 914
9867.25 963
9868.19 947
9869.13 977
9870.06 950
9871.00 877
9871.94 922
9872.88 926
9873.82 860
9874.75 846
9875.69 781
9876.63 817
9877.57 796
9878.51 832
9879.45 814
9880.39 874
9881.32 812
9882.26 802
9883.20 804
9884.14 770
9885.08 757
9886.02 770
9886.96 779
9887.90 816
9888.83 827
9889.77 794
9890.71 773
9891.65 730
9892.59 785
9893.53 812
9894.47 803
9895.41 780
9896.35 767
9897.29 811
9898.23 831
9899.17 788
9900.11 818
9901.05 795
9901.99 742
9902.92 769
9903.86 718
9904.80 763
9905.74 797
9906.68 798
9907.62 747
9908.56 790
9909.50 756
9910.44 774
9911.38 759
9912.32 817
9913.26 802
9914.20 808
9915.14 786
9916.08 764
9917.02 822
9917.97 811
9918.91 736
9919.85 768
9920.79 788
9921.73 783
9922.67 811
9923.61 813
9924.55 744
9925.49 822
9926.43 774
9927.37 794
9928.31 784
9929.25 815
9930.19 802
9931.13 817
9932.08 808
9933.02 833
9933.96 989
9934.90 1055
9935.84 1047
9936.78 1084
9937.72 1063
9938.66 1030
9939.61 952
9940.55 922
9941.49 885
9942.43 857
9943.37 877
9944.31 860
9945.26 854
9946.20 833
9947.14 809
9948.08 800
9949.02 765
9949.96 745
9950.91 703
9951.85 768
9952.79 725
9953.73 755
9954.67 768
9955.62 764
9956.56 724
9957.50 751
9958.44 783
9959.39 766
9960.33 705
9961.27 749
9962.21 710
9963.16 754
9964.10 758
9965.04 720
9965.98 713
9966.93 726
9967.87 769
9968.81 735
9969.75 731
9970.70 750
9971.64 745
9972.58 803
9973.53 754
9974.47 724
9975.41 772
9976.36 746
9977.30 773
9978.24 746
9979.18 755
9980.13 691
9981.07 713
9982.01 739
9982.96 754
9983.90 757
9984.85 725
9985.79 752
9986.73 737
9987.68 655
9988.62 727
9989.56 722
9990.51 763
9991.45 710
9992.40 671
9993.34 702
9994.28 654
9995.23 692
9996.17 661
9997.12 718
9998.06 725
9999.00 708
9999.95 687
10000.89 698
10001.84 794
10002.78 776
10003.73 809
10004.67 752
10005.61 697
10006.56 724
10007.50 746
10008.45 712
10009.39 707
10010.34 711
10011.28 792
10012.23 797
10013.17 681
10014.12 658
10015.06 730
10016.01 734
10016.95 761
10017.90 734
10018.84 746
10019.79 711
10020.73 701
10021.68 751
10022.62 705
10023.57 774
10024.51 702
10025.46 683
10026.41 659
10027.35 694
10028.30 683
10029.24 716
10030.19 695
10031.13 648
10032.08 689
10033.03 686
10033.97 701
10034.92 682
10035.86 676
10036.81 692
10037.76 668
10038.70 710
10039.65 680
10040.59 675
10041.54 690
10042.49 702
10043.43 682
10044.38 661
10045.33 637
10046.27 676
10047.22 664
10048.16 669
10049.11 718
10050.06 661
10051.00 659
10051.95 623
10052.90 595
10053.84 644
10054.79 637
10055.74 688
10056.69 629
10057.63 611
10058.58 686
10059.53 673
10060.47 692
10061.42 671
10062.37 637
10063.32 675
10064.26 683
10065.21 606
10066.16 628
10067.10 629
10068.05 627
10069.00 644
10069.95 592
10070.89 596
10071.84 623
10072.79 626
10073.74 668
10074.69 626
10075.63 607
10076.58 645
10077.53 668
10078.48 655
10079.43 618
10080.37 643
10081.32 649
10082.27 633
10083.22 659
10084.17 611
10085.11 628
10086.06 609
10087.01 657
10087.96 622
10088.91 581
10089.86 618
10090.81 601
10091.75 611
10092.70 612
10093.65 569
10094.60 577
10095.55 619
10096.50 617
10097.45 597
10098.40 567
10099.34 662
10100.29 672
10101.24 625
10102.19 613
10103.14 676
10104.09 607
10105.04 574
10105.99 626
10106.94 643
10107.89 607
10108.84 614
10109.79 630
10110.73 625
10111.68 603
10112.63 566
10113.58 635
10114.53 620
10115.48 626
10116.43 632
10117.38 659
10118.33 627
10119.28 655
10120.23 627
10121.18 608
10122.13 593
10123.08 632
10124.03 604
10124.98 585
10125.93 661
10126.88 657
10127.83 608
10128.78 575
10129.73 639
10130.68 665
10131.64 587
10132.59 596
10133.54 610
10134.49 598
10135.44 586
10136.39 606
10137.34 675
10138.29 711
10139.24 691
10140.19 646
10141.14 640
10142.09 636
10143.04 595
10144.00 607
10144.95 621
10145.90 625
10146.85 631
10147.80 609
10148.75 606
10149.70 604
10150.65 654
10151.61 630
10152.56 616
10153.51 633
10154.46 623
10155.41 635
10156.36 617
10157.31 639
10158.27 636
10159.22 623
10160.17 616
10161.12 662
10162.07 679
10163.03 608
10163.98 657
10164.93 674
10165.88 635
10166.83 633
10167.79 609
10168.74 649
10169.69 611
10170.64 625
10171.60 670
10172.55 670
10173.50 659
10174.45 723
10175.41 676
10176.36 648
10177.31 648
10178.26 655
10179.22 650
10180.17 619
10181.12 635
10182.07 673
10183.03 649
10183.98 700
10184.93 615
10185.89 625
10186.84 632
10187.79 633
10188.75 674
10189.70 673
10190.65 716
10191.60 678
10192.56 659
10193.51 695
10194.47 674
10195.42 657
10196.37 689
10197.33 733
10198.28 758
10199.23 746
10200.19 717
10201.14 696
10202.09 682
10203.05 662
10204.00 627
10204.96 656
10205.91 704
10206.86 693
10207.82 791
10208.77 758
10209.73 665
10210.68 714
10211.63 769
10212.59 791
10213.54 784
10214.50 788
10215.45 759
10216.41 805
10217.36 824
10218.32 836
10219.27 758
10220.22 765
10221.18 723
10222.13 675
10223.09 650
10224.04 710
10225.00 720
10225.95 667
10226.91 736
10227.86 767
10228.82 686
10229.77 738
10230.73 729
10231.68 660
10232.64 651
10233.59 731
10234.55 665
10235.50 685
10236.46 615
10237.42 633
10238.37 730
10239.33 764
10240.28 756
10241.24 768
10242.19 783
10243.15 794
10244.10 710
10245.06 736
10246.02 810
10246.97 800
10247.93 710
10248.88 710
10249.84 723
10250.80 724
10251.75 724
10252.71 702
10253.66 648
10254.62 644
10255.58 712
10256.53 676
10257.49 667
10258.45 662
10259.40 671
10260.36 600
10261.32 644
10262.27 653
10263.23 655
10264.19 630
10265.14 653
10266.10 668
10267.06 651
10268.01 637
10268.97 602
10269.93 672
10270.88 656
10271.84 655
10272.80 669
10273.76 640
10274.71 673
10275.67 640
10276.63 684
10277.58 636
10278.54 593
10279.50 598
10280.46 604
10281.41 646
10282.37 664
10283.33 627
10284.29 618
10285.24 673
10286.20 627
10287.16 654
10288.12 648
10289.08 690
10290.03 680
10290.99 630
10291.95 665
10292.91 627
10293.87 617
10294.82 642
10295.78 582
10296.74 627
10297.70 646
10298.66 620
10299.61 659
10300.57 670
10301.53 639
10302.49 669
10303.45 669
10304.41 648
10305.37 580
10306.32 639
10307.28 618
10308.24 610
10309.20 569
10310.16 615
10311.12 638
10312.08 584
10313.04 583
10314.00 595
10314.95 588
10315.91 651
10316.87 628
10317.83 676
10318.79 662
10319.75 646
10320.71 680
10321.67 628
10322.63 637
10323.59 660
10324.55 649
10325.51 634
10326.47 685
10327.43 620
10328.39 583
10329.35 632
10330.31 607
10331.27 631
10332.23 654
10333.19 643
10334.15 662
10335.11 701
10336.07 706
10337.03 674
10337.99 694
10338.95 695
10339.91 725
10340.87 676
10341.83 655
10342.79 702
10343.75 686
10344.71 668
10345.67 680
10346.63 639
10347.59 657
10348.55 628
10349.51 682
10350.47 649
10351.43 591
10352.39 633
10353.35 621
10354.31 584
10355.28 596
10356.24 616
10357.20 627
10358.16 590
10359.12 622
10360.08 579
10361.04 616
10362.00 598
10362.96 624
10363.93 561
10364.89 627
10365.85 609
10366.81 600
10367.77 546
10368.73 587
10369.69 592
10370.66 590
10371.62 576
10372.58 569
10373.54 566
10374.50 571
10375.47 596
10376.43 613
10377.39 620
10378.35 654
10379.31 576
10380.28 631
10381.24 611
10382.20 559
10383.16 571
10384.12 573
10385.09 599
10386.05 542
10387.01 559
10387.97 635
10388.94 589
10389.90 566
10390.86 558
10391.82 609
10392.79 601
10393.75 535
10394.71 507
10395.68 604
10396.64 691
10397.60 645
10398.56 573
10399.53 569
10400.49 554
10401.45 555
10402.42 550
10403.38 557
10404.34 563
10405.31 614
10406.27 634
10407.23 605
10408.20 575
10409.16 603
10410.12 603
10411.09 650
10412.05 677
10413.01 633
10413.98 622
10414.94 611
10415.90 595
10416.87 612
10417.83 561
10418.80 575
10419.76 668
10420.72 626
10421.69 593
10422.65 641
10423.62 666
10424.58 647
10425.54 693
10426.51 665
10427.47 671
10428.44 695
10429.40 713
10430.37 727
10431.33 659
10432.30 671
10433.26 646
10434.22 649
10435.19 623
10436.15 607
10437.12 593
10438.08 614
10439.05 619
10440.01 595
10440.98 574
10441.94 601
10442.91 592
10443.87 582
10444.84 613
10445.80 562
10446.77 601
10447.73 570
10448.70 562
10449.66 612
10450.63 614
10451.59 600
10452.56 553
10453.53 555
10454.49 616
10455.46 597
10456.42 570
10457.39 567
10458.35 559
10459.32 570
10460.29 600
10461.25 597
10462.22 562
10463.18 581
10464.15 645
10465.12 587
10466.08 521
10467.05 507
10468.01 499
10468.98 532
10469.95 510
10470.91 476
10471.88 506
10472.85 571
10473.81 607
10474.78 647
10475.74 579
10476.71 514
10477.68 575
10478.64 553
10479.61 576
10480.58 567
10481.54 534
10482.51 578
10483.48 523
10484.45 566
10485.41 536
10486.38 552
10487.35 632
10488.31 564
10489.28 530
10490.25 530
10491.22 536
10492.18 577
10493.15 578
10494.12 579
10495.08 604
10496.05 550
10497.02 582
10497.99 546
10498.95 546
10499.92 567
10500.89 521
10501.86 545
10502.83 615
10503.79 591
10504.76 591
10505.73 559
10506.70 574
10507.67 592
10508.63 599
10509.60 558
10510.57 595
10511.54 590
10512.51 598
10513.47 563
10514.44 564
10515.41 567
10516.38 587
10517.35 562
10518.32 598
10519.28 593
10520.25 588
10521.22 604
10522.19 582
10523.16 570
10524.13 549
10525.10 583
10526.07 584
10527.03 557
10528.00 650
10528.97 605
10529.94 590
10530.91 639
10531.88 577
10532.85 551
10533.82 592
10534.79 604
10535.76 602
10536.73 608
10537.70 556
10538.67 583
10539.63 606
10540.60 638
10541.57 607
10542.54 612
10543.51 621
10544.48 610
10545.45 607
10546.42 587
10547.39 595
10548.36 608
10549.33 612
10550.30 602
10551.27 577
10552.24 534
10553.21 570
10554.18 608
10555.15 590
10556.12 524
10557.09 587
10558.06 604
10559.03 608
10560.00 589
10560.97 573
10561.95 605
10562.92 628
10563.89 566
10564.86 549
10565.83 631
10566.80 696
10567.77 658
10568.74 645
10569.71 665
10570.68 679
10571.65 611
10572.62 649
10573.59 669
10574.57 657
10575.54 609
10576.51 650
10577.48 615
10578.45 608
10579.42 608
10580.39 572
10581.36 623
10582.34 621
10583.31 603
10584.28 610
10585.25 559
10586.22 576
10587.19 609
10588.17 642
10589.14 544
10590.11 567
10591.08 659
10592.05 602
10593.02 535
10594.00 577
10594.97 604
10595.94 602
10596.91 628
10597.89 618
10598.86 623
10599.83 593
10600.80 605
10601.77 615
10602.75 589
10603.72 603
10604.69 591
10605.66 641
10606.64 614
10607.61 701
10608.58 600
10609.55 593
10610.53 576
10611.50 542
10612.47 572
10613.45 602
10614.42 583
10615.39 543
10616.36 590
10617.34 639
10618.31 670
10619.28 627
10620.26 604
10621.23 604
10622.20 581
10623.18 608
10624.15 601
10625.12 642
10626.10 609
10627.07 545
10628.04 570
10629.02 648
10629.99 615
10630.97 622
10631.94 600
10632.91 653
10633.89 682
10634.86 614
10635.83 667
10636.81 689
10637.78 678
10638.76 622
10639.73 621
10640.70 611
10641.68 606
10642.65 567
10643.63 603
10644.60 670
10645.58 728
10646.55 767
10647.53 722
10648.50 772
10649.47 738
10650.45 763
10651.42 743
10652.40 715
10653.37 713
10654.35 675
10655.32 641
10656.30 596
10657.27 609
10658.25 637
10659.22 622
10660.20 584
10661.17 544
10662.15 549
10663.12 600
10664.10 570
10665.07 609
10666.05 631
10667.02 585
10668.00 592
10668.97 578
10669.95 579
10670.93 642
10671.90 618
10672.88 574
10673.85 634
10674.83 637
10675.80 594
10676.78 605
10677.76 618
10678.73 620
10679.71 597
10680.68 573
10681.66 547
10682.63 580
10683.61 603
10684.59 551
10685.56 549
10686.54 595
10687.52 640
10688.49 646
10689.47 604
10690.44 601
10691.42 596
10692.40 600
10693.37 559
10694.35 558
10695.33 547
10696.30 619
10697.28 630
10698.26 614
10699.23 560
10700.21 565
10701.19 572
10702.17 564
10703.14 517
10704.12 593
10705.10 588
10706.07 579
10707.05 565
10708.03 561
10709.01 541
10709.98 551
10710.96 582
10711.94 598
10712.91 610
10713.89 571
10714.87 611
10715.85 568
10716.83 553
10717.80 549
10718.78 549
10719.76 545
10720.74 500
10721.71 537
10722.69 560
10723.67 535
10724.65 538
10725.63 577
10726.60 517
10727.58 605
10728.56 604
10729.54 543
10730.52 543
10731.49 532
10732.47 560
10733.45 591
10734.43 572
10735.41 545
10736.39 544
10737.37 614
10738.34 598
10739.32 554
10740.30 563
10741.28 566
10742.26 596
10743.24 569
10744.22 512
10745.20 542
10746.17 590
10747.15 544
10748.13 523
10749.11 501
10750.09 582
10751.07 584
10752.05 535
10753.03 538
10754.01 515
10754.99 556
10755.97 576
10756.95 540
10757.93 562
10758.91 591
10759.88 616
10760.86 546
10761.84 551
10762.82 557
10763.80 560
10764.78 584
10765.76 573
10766.74 547
10767.72 573
10768.70 554
10769.68 560
10770.66 548
10771.64 494
10772.62 516
10773.60 534
10774.58 517
10775.56 572
10776.54 642
10777.52 635
10778.51 618
10779.49 575
10780.47 508
10781.45 515
10782.43 536
10783.41 599
10784.39 538
10785.37 586
10786.35 598
10787.33 633
10788.31 618
10789.29 581
10790.27 589
10791.26 585
10792.24 565
10793.22 588
10794.20 566
10795.18 566
10796.16 536
10797.14 640
10798.12 559
10799.10 547
10800.09 574
10801.07 644
10802.05 548
10803.03 523
10804.01 594
10804.99 568
10805.98 608
10806.96 557
10807.94 574
10808.92 563
10809.90 565
10810.89 575
10811.87 625
10812.85 650
10813.83 603
10814.81 602
10815.80 591
10816.78 623
10817.76 580
10818.74 593
10819.72 642
10820.71 619
10821.69 544
10822.67 544
10823.65 593
10824.64 567
10825.62 560
10826.60 576
10827.58 580
10828.57 619
10829.55 580
10830.53 563
10831.52 573
10832.50 593
10833.48 628
10834.46 601
10835.45 587
10836.43 561
10837.41 524
10838.40 598
10839.38 593
10840.36 578
10841.35 545
10842.33 623
10843.31 629
10844.30 587
10845.28 576
10846.26 586
10847.25 591
10848.23 622
10849.21 600
10850.20 607
10851.18 646
10852.17 674
10853.15 694
10854.13 580
10855.12 617
10856.10 626
10857.09 614
10858.07 579
10859.05 646
10860.04 641
10861.02 630
10862.01 632
10862.99 604
10863.97 593
10864.96 631
10865.94 585
10866.93 666
10867.91 628
10868.90 654
10869.88 602
10870.87 685
10871.85 684
10872.84 655
10873.82 608
10874.81 604
10875.79 630
10876.78 614
10877.76 607
10878.75 618
10879.73 643
10880.72 648
10881.70 654
10882.69 609
10883.67 624
10884.66 644
10885.64 718
10886.63 645
10887.61 663
10888.60 683
10889.58 624
10890.57 659
10891.55 722
10892.54 717
10893.53 713
10894.51 669
10895.50 759
10896.48 767
10897.47 709
10898.45 719
10899.44 731
10900.43 662
10901.41 700
10902.40 739
10903.38 642
10904.37 642
10905.36 693
10906.34 709
10907.33 688
10908.32 674
10909.30 705
10910.29 733
10911.28 717
10912.26 727
10913.25 771
10914.24 799
10915.22 741
10916.21 724
10917.20 765
10918.18 725
10919.17 711
10920.16 687
10921.14 741
10922.13 776
10923.12 869
10924.10 854
10925.09 804
10926.08 762
10927.07 728
10928.05 803
10929.04 779
10930.03 816
10931.01 830
10932.00 784
10932.99 768
10933.98 809
10934.96 804
10935.95 788
10936.94 819
10937.93 812
10938.92 817
10939.90 857
10940.89 841
10941.88 860
10942.87 835
10943.85 849
10944.84 788
10945.83 821
10946.82 802
10947.81 877
10948.79 898
10949.78 843
10950.77 912
10951.76 881
10952.75 896
10953.74 933
10954.72 917
10955.71 930
10956.70 902
10957.69 919
10958.68 900
10959.67 936
10960.66 976
10961.65 952
10962.63 1027
10963.62 1010
10964.61 985
10965.60 1135
10966.59 1160
10967.58 1194
10968.57 1166
10969.56 1167
10970.55 1173
10971.54 1172
10972.52 1107
10973.51 1156
10974.50 1088
10975.49 1067
10976.48 1011
10977.47 1015
10978.46 957
10979.45 952
10980.44 1001
10981.43 996
10982.42 911
10983.41 962
10984.40 1007
10985.39 947
10986.38 931
10987.37 932
10988.36 962
10989.35 1023
10990.34 949
10991.33 919
10992.32 997
10993.31 996
10994.30 1052
10995.29 1022
10996.28 957
10997.27 1020
10998.26 1005
10999.25 1067
11000.24 1055
11001.23 1064
11002.22 1124
11003.21 1136
11004.20 1147
11005.20 1222
11006.19 1315
11007.18 1380
11008.17 1574
11009.16 1583
11010.15 1584
11011.14 1527
11012.13 1419
11013.12 1436
11014.11 1320
11015.10 1206
11016.10 1132
11017.09 1116
11018.08 1087
11019.07 1014
11020.06 971
11021.05 934
11022.04 949
11023.04 891
11024.03 898
11025.02 850
11026.01 847
11027.00 899
11027.99 811
11028.99 848
11029.98 852
11030.97 867
11031.96 906
11032.95 892
11033.95 839
11034.94 848
11035.93 877
11036.92 826
11037.91 779
11038.91 772
11039.90 855
11040.89 801
11041.88 795
11042.88 757
11043.87 770
11044.86 811
11045.85 832
11046.85 824
11047.84 876
11048.83 861
11049.82 877
11050.82 815
11051.81 840
11052.80 778
11053.80 786
11054.79 763
11055.78 755
11056.77 765
11057.77 759
11058.76 773
11059.75 770
11060.75 710
11061.74 693
11062.73 709
11063.73 711
11064.72 737
11065.71 768
11066.71 795
11067.70 725
11068.69 706
11069.69 743
11070.68 713
11071.68 766
11072.67 760
11073.66 752
11074.66 726
11075.65 694
11076.65 650
11077.64 723
11078.63 726
11079.63 764
11080.62 720
11081.62 772
11082.61 771
11083.60 684
11084.60 742
11085.59 736
11086.59 700
11087.58 753
11088.58 738
11089.57 754
11090.57 734
11091.56 750
11092.55 740
11093.55 731
11094.54 716
11095.54 748
11096.53 747
11097.53 745
11098.52 762
11099.52 731
11100.51 712
11101.51 718
11102.50 719
11103.50 748
11104.49 670
11105.49 742
11106.48 719
11107.48 736
11108.48 779
11109.47 730
11110.47 707
11111.46 733
11112.46 707
11113.45 744
11114.45 725
11115.44 685
11116.44 687
11117.44 675
11118.43 640
11119.43 651
11120.42 703
11121.42 663
11122.42 664
11123.41 685
11124.41 679
11125.40 622
11126.40 636
11127.40 710
11128.39 705
11129.39 644
11130.38 603
11131.38 610
11132.38 622
11133.37 583
11134.37 591
11135.37 642
11136.36 644
11137.36 656
11138.36 641
11139.35 673
11140.35 637
11141.35 709
11142.34 647
11143.34 651
11144.34 621
11145.34 647
11146.33 661
11147.33 680
11148.33 630
11149.32 639
11150.32 611
11151.32 631
11152.32 625
11153.31 670
11154.31 654
11155.31 677
11156.31 632
11157.30 619
11158.30 613
11159.30 661
11160.30 598
11161.29 622
11162.29 641
11163.29 638
11164.29 605
11165.29 621
11166.28 601
11167.28 623
11168.28 567
11169.28 570
11170.28 638
11171.27 634
11172.27 590
11173.27 619
11174.27 623
11175.27 635
11176.27 605
11177.26 589
11178.26 629
11179.26 650
11180.26 629
11181.26 674
11182.26 614
11183.26 613
11184.26 622
11185.25 619
11186.25 613
11187.25 599
11188.25 651
11189.25 600
11190.25 577
11191.25 635
11192.25 577
11193.25 613
11194.25 595
11195.24 661
11196.24 615
11197.24 593
11198.24 642
11199.24 611
11200.24 626
11201.24 571
11202.24 599
11203.24 584
11204.24 603
11205.24 637
11206.24 662
11207.24 674
11208.24 640
11209.24 631
11210.24 593
11211.24 621
11212.24 635
11213.24 630
11214.24 611
11215.24 622
11216.24 598
11217.24 640
11218.24 632
11219.24 626
11220.24 597
11221.24 592
11222.24 615
11223.24 582
11224.24 570
11225.24 608
11226.24 627
11227.25 602
11228.25 646
11229.25 619
11230.25 595
11231.25 580
11232.25 601
11233.25 594
11234.25 599
11235.25 580
11236.25 578
11237.25 585
11238.26 589
11239.26 563
11240.26 610
11241.26 572
11242.26 588
11243.26 597
11244.26 604
11245.27 571
11246.27 580
11247.27 530
11248.27 552
11249.27 535
11250.27 542
11251.28 546
11252.28 557
11253.28 573
11254.28 537
11255.28 550
11256.29 543
11257.29 605
11258.29 569
11259.29 580
11260.29 518
11261.30 536
11262.30 544
11263.30 584
11264.30 603
11265.31 607
11266.31 603
11267.31 590
11268.31 599
11269.32 554
11270.32 568
11271.32 607
11272.32 624
11273.33 556
11274.33 543
11275.33 585
11276.33 599
11277.34 563
11278.34 620
11279.34 651
11280.35 598
11281.35 590
11282.35 617
11283.36 579
11284.36 587
11285.36 564
11286.37 549
11287.37 615
11288.37 586
11289.38 615
11290.38 639
11291.38 646
11292.39 604
11293.39 638
11294.39 584
11295.40 600
11296.40 618
11297.41 630
11298.41 625
11299.41 592
11300.42 658
11301.42 610
11302.43 599
11303.43 586
11304.43 603
11305.44 582
11306.44 644
11307.45 623
11308.45 641
11309.46 596
11310.46 641
11311.46 605
11312.47 564
11313.47 541
11314.48 582
11315.48 610
11316.49 694
11317.49 631
11318.50 656
11319.50 644
11320.51 618
11321.51 619
11322.52 639
11323.52 612
11324.53 616
11325.53 567
11326.54 662
11327.54 622
11328.55 620
11329.55 586
11330.56 615
11331.56 664
11332.57 662
11333.57 638
11334.58 688
11335.58 611
11336.59 651
11337.60 587
11338.60 630
11339.61 578
11340.61 633
11341.62 639
11342.62 612
11343.63 566
11344.64 609
11345.64 656
11346.65 651
11347.65 638
11348.66 643
11349.67 697
11350.67 675
11351.68 670
11352.69 700
11353.69 688
11354.70 671
11355.71 669
11356.71 638
11357.72 647
11358.72 641
11359.73 604
11360.74 580
11361.74 582
11362.75 594
11363.76 584
11364.76 584
11365.77 588
11366.78 613
11367.79 614
11368.79 569
11369.80 598
11370.81 600
11371.81 623
11372.82 631
11373.83 615
11374.84 620
11375.84 586
11376.85 562
11377.86 611
11378.87 559
11379.87 609
11380.88 600
11381.89 580
11382.90 573
11383.90 594
11384.91 577
11385.92 604
11386.93 591
11387.93 632
11388.94 607
11389.95 608
11390.96 557
11391.97 569
11392.97 594
11393.98 590
11394.99 551
11396.00 561
11397.01 579
11398.02 561
11399.02 568
11400.03 576
11401.04 586
11402.05 576
11403.06 610
11404.07 572
11405.08 533
11406.08 584
11407.09 572
11408.10 561
11409.11 572
11410.12 587
11411.13 577
11412.14 582
11413.15 561
11414.15 589
11415.16 584
11416.17 536
11417.18 553
11418.19 567
11419.20 626
11420.21 572
11421.22 542
11422.23 537
11423.24 561
11424.25 545
11425.26 604
11426.27 576
11427.28 516
11428.29 525
11429.30 561
11430.31 550
11431.32 535
11432.32 577
11433.33 626
11434.34 586
11435.35 565
11436.36 554
11437.37 595
11438.38 585
11439.39 608
11440.41 606
11441.42 598
11442.43 557
11443.44 575
11444.45 569
11445.46 512
11446.47 546
11447.48 585
11448.49 626
11449.50 579
11450.51 576
11451.52 632
11452.53 613
11453.54 579
11454.55 498
11455.56 534
11456.57 521
11457.59 564
11458.60 577
11459.61 569
11460.62 611
11461.63 611
11462.64 573
11463.65 575
11464.66 601
11465.67 604
11466.69 568
11467.70 545
11468.71 605
11469.72 564
11470.73 565
11471.74 578
11472.75 539
11473.77 546
11474.78 608
11475.79 586
11476.80 584
11477.81 613
11478.83 560
11479.84 634
11480.85 622
11481.86 612
11482.87 629
11483.89 622
11484.90 565
11485.91 577
11486.92 586
11487.93 534
11488.95 603
11489.96 590
11490.97 605
11491.98 627
11493.00 555
11494.01 611
11495.02 553
11496.03 613
11497.05 576
11498.06 557
11499.07 546
11500.09 580
11501.10 577
11502.11 597
11503.12 599
11504.14 579
11505.15 624
11506.16 648
11507.18 592
11508.19 595
11509.20 596
11510.22 553
11511.23 581
11512.24 578
11513.26 594
11514.27 570
11515.28 654
11516.30 627
11517.31 619
11518.32 655
11519.34 593
11520.35 541
11521.37 601
11522.38 560
11523.39 559
11524.41 589
11525.42 577
11526.44 611
11527.45 621
11528.46 580
11529.48 596
11530.49 580
11531.51 636
11532.52 639
11533.53 593
11534.55 650
11535.56 647
11536.58 598
11537.59 617
11538.61 571
11539.62 608
11540.64 643
11541.65 624
11542.67 599
11543.68 642
11544.69 642
11545.71 635
11546.72 595
11547.74 619
11548.75 614
11549.77 634
11550.78 687
11551.80 696
11552.81 675
11553.83 714
11554.85 654
11555.86 628
11556.88 612
11557.89 671
11558.91 646
11559.92 674
11560.94 676
11561.95 676
11562.97 657
11563.98 721
11565.00 689
11566.02 674
11567.03 640
11568.05 658
11569.06 715
11570.08 689
11571.10 660
11572.11 682
11573.13 700
11574.14 705
11575.16 711
11576.18 714
11577.19 744
11578.21 748
11579.22 741
11580.24 724
11581.26 710
11582.27 750
11583.29 777
11584.31 850
11585.32 773
11586.34 801
11587.36 749
11588.37 797
11589.39 781
11590.41 824
11591.42 846
11592.44 892
11593.46 930
11594.47 844
11595.49 875
11596.51 904
11597.53 873
11598.54 873
11599.56 947
11600.58 921
11601.59 957
11602.61 1029
11603.63 1136
11604.65 1182
11605.66 1236
11606.68 1404
11607.70 1578
11608.72 1647
11609.74 1645
11610.75 1661
11611.77 1575
11612.79 1525
11613.81 1387
11614.82 1199
11615.84 1153
11616.86 1103
11617.88 1042
11618.90 907
11619.91 880
11620.93 900
11621.95 833
11622.97 830
11623.99 835
11625.01 787
11626.02 766
11627.04 800
11628.06 777
11629.08 778
11630.10 743
11631.12 755
11632.14 755
11633.15 739
11634.17 743
11635.19 748
11636.21 724
11637.23 717
11638.25 691
11639.27 701
11640.29 715
11641.30 737
11642.32 731
11643.34 713
11644.36 792
11645.38 682
11646.40 651
11647.42 720
11648.44 755
11649.46 732
11650.48 709
11651.50 768
11652.52 641
11653.54 690
11654.56 697
11655.58 669
11656.60 628
11657.62 626
11658.64 667
11659.66 638
11660.68 643
11661.70 654
11662.72 646
11663.74 664
11664.76 644
11665.78 698
11666.80 624
11667.82 665
11668.84 667
11669.86 660
11670.88 678
11671.90 663
11672.92 701
11673.94 678
11674.96 686
11675.98 633
11677.00 640
11678.02 650
11679.04 636
11680.06 689
11681.08 707
11682.10 685
11683.12 690
11684.15 723
11685.17 698
11686.19 718
11687.21 739
11688.23 745
11689.25 715
11690.27 701
11691.29 722
11692.31 677
11693.34 705
11694.36 682
11695.38 669
11696.40 680
11697.42 687
11698.44 694
11699.46 678
11700.49 632
11701.51 671
11702.53 689
11703.55 658
11704.57 700
11705.60 637
11706.62 593
11707.64 640
11708.66 664
11709.68 678
11710.71 644
11711.73 639
11712.75 644
11713.77 638
11714.79 639
11715.82 657
11716.84 640
11717.86 637
11718.88 633
11719.91 635
11720.93 649
11721.95 643
11722.97 659
11724.00 639
11725.02 622
11726.04 673
11727.07 636
11728.09 666
11729.11 674
11730.13 630
11731.16 645
11732.18 614
11733.20 604
11734.23 682
11735.25 648
11736.27 625
11737.30 588
11738.32 615
11739.34 589
11740.37 594
11741.39 577
11742.41 549
11743.44 589
11744.46 605
11745.48 612
11746.51 628
11747.53 621
11748.55 605
11749.58 650
11750.60 640
11751.63 597
11752.65 592
11753.67 586
11754.70 596
11755.72 575
11756.75 533
11757.77 558
11758.79 591
11759.82 618
11760.84 552
11761.87 551
11762.89 606
11763.92 614
11764.94 642
11765.97 633
11766.99 618
11768.01 567
11769.04 609
11770.06 593
11771.09 609
11772.11 556
11773.14 572
11774.16 578
11775.19 560
11776.21 599
11777.24 601
11778.26 685
11779.29 620
11780.31 565
11781.34 582
11782.36 661
11783.39 597
11784.41 608
11785.44 561
11786.46 610
11787.49 604
11788.52 603
11789.54 570
11790.57 527
11791.59 595
11792.62 590
11793.64 621
11794.67 532
11795.70 565
11796.72 572
11797.75 608
11798.77 593
11799.80 649
11800.83 610
11801.85 623
11802.88 624
11803.90 609
11804.93 564
11805.96 627
11806.98 612
11808.01 583
11809.04 590
11810.06 538
11811.09 577
11812.11 588
11813.14 596
11814.17 597
11815.19 571
11816.22 582
11817.25 616
11818.27 609
11819.30 623
11820.33 590
11821.36 628
11822.38 566
11823.41 628
11824.44 588
11825.46 617
11826.49 625
11827.52 605
11828.54 630
11829.57 636
11830.60 581
11831.63 645
11832.65 649
11833.68 590
11834.71 631
11835.74 619
11836.76 618
11837.79 610
11838.82 558
11839.85 609
11840.88 620
11841.90 608
11842.93 645
11843.96 635
11844.99 629
11846.01 614
11847.04 650
11848.07 690
11849.10 644
11850.13 616
11851.16 609
11852.18 622
11853.21 609
11854.24 650
11855.27 595
11856.30 596
11857.33 665
11858.35 610
11859.38 656
11860.41 664
11861.44 682
11862.47 650
11863.50 585
11864.53 625
11865.56 640
11866.58 620
11867.61 611
11868.64 652
11869.67 652
11870.70 642
11871.73 707
11872.76 657
11873.79 664
11874.82 677
11875.85 653
11876.88 707
11877.91 707
11878.93 635
11879.96 643
11880.99 681
11882.02 652
11883.05 654
11884.08 640
11885.11 641
11886.14 647
11887.17 696
11888.20 705
11889.23 708
11890.26 699
11891.29 711
11892.32 690
11893.35 697
11894.38 675
11895.41 693
11896.44 687
11897.47 648
11898.50 672
11899.53 720
11900.56 777
11901.59 713
11902.62 723
11903.65 722
11904.69 758
11905.72 739
11906.75 743
11907.78 814
11908.81 768
11909.84 808
11910.87 779
11911.90 849
11912.93 847
11913.96 838
11914.99 834
11916.02 872
11917.06 839
11918.09 824
11919.12 767
11920.15 818
11921.18 778
11922.21 841
11923.24 815
11924.27 754
11925.31 886
11926.34 826
11927.37 758
11928.40 802
11929.43 755
11930.46 793
11931.50 771
11932.53 768
11933.56 789
11934.59 836
11935.62 851
11936.65 844
11937.69 883
11938.72 928
11939.75 926
11940.78 923
11941.81 1020
11942.85 980
11943.88 997
11944.91 996
11945.94 965
11946.98 958
11948.01 900
11949.04 872
11950.07 826
11951.11 781
11952.14 748
11953.17 760
11954.20 749
11955.24 693
11956.27 703
11957.30 699
11958.34 729
11959.37 756
11960.40 738
11961.43 744
11962.47 725
11963.50 696
11964.53 733
11965.57 725
11966.60 721
11967.63 670
11968.67 691
11969.70 703
11970.73 710
11971.77 689
11972.80 695
11973.83 720
11974.87 736
11975.90 710
11976.94 733
11977.97 762
11979.00 744
11980.04 766
11981.07 705
11982.10 737
11983.14 733
11984.17 747
11985.21 668
11986.24 669
11987.27 660
11988.31 740
11989.34 685
11990.38 698
11991.41 674
11992.45 692
11993.48 693
11994.51 675
11995.55 683
11996.58 650
11997.62 727
11998.65 721
11999.69 739
12000.72 608
12001.76 707
12002.79 699
12003.83 710
12004.86 683
12005.90 668
12006.93 687
12007.97 668
12009.00 715
12010.04 747
12011.07 728
12012.11 647
12013.14 691
12014.18 747
12015.21 728
12016.25 709
12017.28 727
12018.32 742
12019.35 758
12020.39 755
12021.43 743
12022.46 738
12023.50 747
12024.53 734
12025.57 750
12026.60 727
12027.64 742
12028.68 740
12029.71 750
12030.75 743
12031.78 745
12032.82 713
12033.86 730
12034.89 746
12035.93 744
12036.97 730
12038.00 696
12039.04 745
12040.07 765
12041.11 694
12042.15 734
12043.18 722
12044.22 757
12045.26 708
12046.29 734
12047.33 778
12048.37 784
12049.40 723
12050.44 705
12051.48 738
12052.52 744
12053.55 720
12054.59 768
12055.63 802
12056.66 773
12057.70 753
12058.74 698
12059.78 785
12060.81 699
12061.85 702
12062.89 770
12063.92 747
12064.96 744
12066.00 747
12067.04 785
12068.07 752
12069.11 774
12070.15 736
12071.19 774
12072.23 848
12073.26 783
12074.30 764
12075.34 761
12076.38 762
12077.42 832
12078.45 783
12079.49 752
12080.53 827
12081.57 777
12082.61 818
12083.64 754
12084.68 799
12085.72 827
12086.76 805
12087.80 813
12088.84 827
12089.88 756
12090.91 769
12091.95 879
12092.99 818
12094.03 799
12095.07 807
12096.11 842
12097.15 907
12098.19 837
12099.22 790
12100.26 786
12101.30 794
12102.34 884
12103.38 863
12104.42 860
12105.46 854
12106.50 872
12107.54 929
12108.58 952
12109.62 920
12110.66 956
12111.70 964
12112.74 1024
12113.77 1054
12114.81 994
12115.85 945
12116.89 978
12117.93 950
12118.97 877
12120.01 890
12121.05 870
12122.09 831
12123.13 855
12124.17 841
12125.21 821
12126.25 782
12127.29 773
12128.33 745
12129.37 699
12130.41 705
12131.45 698
12132.50 688
12133.54 669
12134.58 699
12135.62 638
12136.66 647
12137.70 700
12138.74 727
12139.78 750
12140.82 723
12141.86 699
12142.90 728
12143.94 720
12144.98 660
12146.02 626
12147.07 654
12148.11 691
12149.15 741
12150.19 667
12151.23 654
12152.27 625
12153.31 680
12154.35 667
12155.40 641
12156.44 703
12157.48 692
12158.52 718
12159.56 635
12160.60 654
12161.64 704
12162.69 683
12163.73 665
12164.77 702
12165.81 679
12166.85 664
12167.90 726
12168.94 622
12169.98 609
12171.02 680
12172.06 626
12173.11 669
12174.15 597
12175.19 590
12176.23 650
12177.27 649
12178.32 620
12179.36 625
12180.40 632
12181.44 626
12182.49 655
12183.53 645
12184.57 664
12185.61 634
12186.66 610
12187.70 619
12188.74 604
12189.79 628
12190.83 607
12191.87 608
12192.91 631
12193.96 627
12195.00 707
12196.04 683
12197.09 674
12198.13 680
12199.17 741
12200.22 647
12201.26 633
12202.30 625
12203.35 627
12204.39 603
12205.43 580
12206.48 623
12207.52 649
12208.57 650
12209.61 662
12210.65 660
12211.70 618
12212.74 645
12213.78 631
12214.83 635
12215.87 641
12216.92 714
12217.96 632
12219.00 622
12220.05 601
12221.09 620
12222.14 661
12223.18 667
12224.23 649
12225.27 676
12226.31 657
12227.36 663
12228.40 610
12229.45 621
12230.49 561
12231.54 590
12232.58 613
12233.63 638
12234.67 667
12235.72 581
12236.76 597
12237.81 638
12238.85 628
12239.90 600
12240.94 572
12241.99 646
12243.03 651
12244.08 671
12245.12 568
12246.17 618
12247.21 625
12248.26 578
12249.30 620
12250.35 646
12251.39 601
12252.44 627
12253.49 635
12254.53 619
12255.58 642
12256.62 583
12257.67 579
12258.71 594
12259.76 600
12260.81 559
12261.85 594
12262.90 555
12263.94 569
12264.99 570
12266.04 562
12267.08 573
12268.13 556
12269.17 582
12270.22 534
12271.27 617
12272.31 561
12273.36 632
12274.41 554
12275.45 558
12276.50 596
12277.55 586
12278.59 584
12279.64 563
12280.69 614
12281.73 587
12282.78 593
12283.83 632
12284.87 611
12285.92 546
12286.97 536
12288.01 541
12289.06 563
12290.11 587
12291.16 583
12292.20 583
12293.25 534
12294.30 552
12295.35 604
12296.39 554
12297.44 583
12298.49 590
12299.54 560
12300.58 581
12301.63 580
12302.68 560
12303.73 528
12304.77 539
12305.82 497
12306.87 570
12307.92 529
12308.97 549
12310.01 554
12311.06 557
12312.11 571
12313.16 556
12314.21 546
12315.25 559
12316.30 564
12317.35 574
12318.40 612
12319.45 597
12320.50 592
12321.54 582
12322.59 603
12323.64 598
12324.69 596
12325.74 551
12326.79 546
12327.84 510
12328.89 505
12329.93 539
12330.98 578
12332.03 578
12333.08 513
12334.13 510
12335.18 542
12336.23 540
12337.28 556
12338.33 553
12339.38 550
12340.43 513
12341.47 512
12342.52 523
12343.57 535
12344.62 546
12345.67 561
12346.72 487
12347.77 535
12348.82 496
12349.87 555
12350.92 567
12351.97 595
12353.02 548
12354.07 515
12355.12 526
12356.17 597
12357.22 598
12358.27 530
12359.32 515
12360.37 549
12361.42 583
12362.47 534
12363.52 575
12364.57 572
12365.62 559
12366.67 551
12367.72 535
12368.77 549
12369.82 572
12370.87 582
12371.93 561
12372.98 528
12374.03 603
12375.08 598
12376.13 588
12377.18 607
12378.23 576
12379.28 494
12380.33 516
12381.38 545
12382.43 582
12383.49 549
12384.54 537
12385.59 573
12386.64 566
12387.69 584
12388.74 589
12389.79 581
12390.84 595
12391.90 595
12392.95 609
12394.00 597
12395.05 612
12396.10 621
12397.15 601
12398.21 557
12399.26 574
12400.31 584
12401.36 613
12402.41 590
12403.47 622
12404.52 616
12405.57 606
12406.62 576
12407.67 603
12408.73 595
12409.78 599
12410.83 605
12411.88 610
12412.94 631
12413.99 618
12415.04 646
12416.09 608
12417.15 633
12418.20 590
12419.25 585
12420.30 605
12421.36 603
12422.41 580
12423.46 595
12424.52 653
12425.57 568
12426.62 586
12427.67 634
12428.73 624
12429.78 613
12430.83 614
12431.89 585
12432.94 656
12433.99 618
12435.05 546
12436.10 575
12437.15 638
12438.21 652
12439.26 617
12440.31 611
12441.37 597
12442.42 629
12443.47 654
12444.53 630
12445.58 568
12446.64 579
12447.69 612
12448.74 633
12449.80 575
12450.85 638
12451.91 610
12452.96 597
12454.01 569
12455.07 594
12456.12 598
12457.18 628
12458.23 635
12459.29 648
12460.34 632
12461.39 604
12462.45 624
12463.50 610
12464.56 625
12465.61 589
12466.67 602
12467.72 618
12468.78 653
12469.83 652
12470.89 632
12471.94 692
12473.00 688
12474.05 638
12475.11 618
12476.16 634
12477.22 653
12478.27 604
12479.33 705
12480.38 690
12481.44 696
12482.49 673
12483.55 702
12484.60 722
12485.66 754
12486.71 699
12487.77 716
12488.83 738
12489.88 741
12490.94 752
12491.99 801
12493.05 782
12494.10 754
12495.16 778
12496.22 795
12497.27 814
12498.33 796
12499.38 919
12500.44 994
12501.50 996
12502.55 1097
12503.61 1203
12504.67 1288
12505.72 1208
12506.78 1239
12507.83 1225
12508.89 1235
12509.95 1128
12511.00 1104
12512.06 1020
12513.12 914
12514.17 967
12515.23 801
12516.29 795
12517.34 741
12518.40 715
12519.46 756
12520.52 755
12521.57 772
12522.63 700
12523.69 678
12524.74 653
12525.80 652
12526.86 704
12527.92 730
12528.97 710
12530.03 691
12531.09 729
12532.15 686
12533.20 670
12534.26 674
12535.32 709
12536.38 709
12537.43 715
12538.49 716
12539.55 732
12540.61 769
12541.66 712
12542.72 673
12543.78 678
12544.84 739
12545.90 754
12546.95 711
12548.01 691
12549.07 701
12550.13 665
12551.19 680
12552.25 637
12553.30 678
12554.36 678
12555.42 677
12556.48 631
12557.54 627
12558.60 637
12559.65 714
12560.71 694
12561.77 732
12562.83 661
12563.89 637
12564.95 637
12566.01 695
12567.07 683
12568.13 673
12569.18 661
12570.24 740
12571.30 718
12572.36 671
12573.42 686
12574.48 652
12575.54 729
12576.60 691
12577.66 693
12578.72 737
12579.78 768
12580.84 799
12581.90 808
12582.96 820
12584.02 787
12585.07 846
12586.13 841
12587.19 876
12588.25 820
12589.31 852
12590.37 776
12591.43 794
12592.49 799
12593.55 844
12594.61 772
12595.67 754
12596.73 727
12597.79 727
12598.86 762
12599.92 753
12600.98 740
12602.04 686
12603.10 689
12604.16 732
12605.22 644
12606.28 687
12607.34 751
12608.40 729
12609.46 670
12610.52 675
12611.58 693
12612.64 690
12613.70 717
12614.76 677
12615.83 697
12616.89 716
12617.95 709
12619.01 698
12620.07 718
12621.13 682
12622.19 648
12623.25 693
12624.32 688
12625.38 674
12626.44 703
12627.50 709
12628.56 671
12629.62 673
12630.68 655
12631.75 617
12632.81 664
12633.87 660
12634.93 589
12635.99 635
12637.05 664
12638.12 658
12639.18 589
12640.24 592
12641.30 638
12642.36 630
12643.43 611
12644.49 606
12645.55 576
12646.61 609
12647.68 629
12648.74 597
12649.80 626
12650.86 587
12651.93 608
12652.99 597
12654.05 592
12655.11 614
12656.18 642
12657.24 626
12658.30 667
12659.36 701
12660.43 626
12661.49 668
12662.55 659
12663.62 678
12664.68 696
12665.74 730
12666.81 696
12667.87 650
12668.93 648
12670.00 662
12671.06 645
12672.12 648
12673.19 664
12674.25 636
12675.31 671
12676.38 664
12677.44 626
12678.50 630
12679.57 641
12680.63 638
12681.69 595
12682.76 630
12683.82 615
12684.89 634
12685.95 619
12687.01 613
12688.08 611
12689.14 636
12690.21 644
12691.27 624
12692.33 615
12693.40 589
12694.46 604
12695.53 608
12696.59 614
12697.66 623
12698.72 591
12699.79 600
12700.85 637
12701.91 653
12702.98 624
12704.04 676
12705.11 655
12706.17 644
12707.24 626
12708.30 599
12709.37 624
12710.43 625
12711.50 634
12712.56 640
12713.63 644
12714.69 606
12715.76 661
12716.82 636
12717.89 636
12718.95 632
12720.02 622
12721.09 614
12722.15 596
12723.22 607
12724.28 632
12725.35 616
12726.41 615
12727.48 643
12728.54 647
12729.61 579
12730.68 569
12731.74 609
12732.81 574
12733.87 560
12734.94 592
12736.01 649
12737.07 672
12738.14 614
12739.20 567
12740.27 560
12741.34 573
12742.40 561
12743.47 630
12744.54 600
12745.60 556
12746.67 605
12747.74 559
12748.80 566
12749.87 571
12750.94 572
12752.00 609
12753.07 584
12754.14 627
12755.20 609
12756.27 588
12757.34 584
12758.40 570
12759.47 613
12760.54 587
12761.60 613
12762.67 581
12763.74 555
12764.81 576
12765.87 578
12766.94 581
12768.01 566
12769.08 559
12770.14 513
12771.21 576
12772.28 630
12773.35 562
12774.41 572
12775.48 577
12776.55 560
12777.62 577
12778.68 589
12779.75 568
12780.82 560
12781.89 575
12782.96 560
12784.02 533
12785.09 592
12786.16 566
12787.23 534
12788.30 568
12789.37 508
12790.43 500
12791.50 555
12792.57 584
12793.64 612
12794.71 547
12795.78 539
12796.84 542
12797.91 556
12798.98 540
12800.05 561
12801.12 500
12802.19 563
12803.26 533
12804.33 496
12805.40 510
12806.46 484
12807.53 522
12808.60 548
12809.67 555
12810.74 538
12811.81 544
12812.88 523
12813.95 543
12815.02 511
12816.09 526
12817.16 529
12818.23 548
12819.30 541
12820.37 576
12821.44 538
12822.50 525
12823.57 527
12824.64 519
12825.71 566
12826.78 495
12827.85 522
12828.92 536
12829.99 554
12831.06 573
12832.13 546
12833.20 537
12834.27 536
12835.34 555
12836.41 545
12837.49 530
12838.56 542
12839.63 554
12840.70 513
12841.77 511
12842.84 555
12843.91 562
12844.98 584
12846.05 575
12847.12 535
12848.19 551
12849.26 549
12850.33 531
12851.40 534
12852.47 503
12853.55 511
12854.62 517
12855.69 532
12856.76 482
12857.83 462
12858.90 482
12859.97 526
12861.04 521
12862.11 433
12863.19 471
12864.26 492
12865.33 468
12866.40 528
12867.47 437
12868.54 478
12869.62 474
12870.69 462
12871.76 494
12872.83 496
12873.90 497
12874.97 451
12876.05 475
12877.12 484
12878.19 477
12879.26 499
12880.33 496
12881.41 493
12882.48 477
12883.55 492
12884.62 477
12885.70 484
12886.77 490
12887.84 492
12888.91 500
12889.98 489
12891.06 469
12892.13 475
12893.20 461
12894.28 492
12895.35 441
12896.42 486
12897.49 489
12898.57 458
12899.64 484
12900.71 456
12901.79 473
12902.86 456
12903.93 494
12905.00 454
12906.08 438
12907.15 465
12908.22 462
12909.30 468
12910.37 445
12911.44 446
12912.52 448
12913.59 449
12914.66 521
12915.74 490
12916.81 516
12917.89 562
12918.96 496
12920.03 513
12921.11 497
12922.18 482
12923.25 486
12924.33 492
12925.40 478
12926.48 457
12927.55 456
12928.62 470
12929.70 522
12930.77 506
12931.85 466
12932.92 480
12934.00 478
12935.07 461
12936.14 455
12937.22 509
12938.29 452
12939.37 476
12940.44 494
12941.52 459
12942.59 424
12943.67 446
12944.74 503
12945.82 486
12946.89 483
12947.97 476
12949.04 477
12950.12 467
12951.19 473
12952.27 487
12953.34 459
12954.42 507
12955.49 488
12956.57 455
12957.64 443
12958.72 451
12959.79 453
12960.87 458
12961.94 482
12963.02 484
12964.10 476
12965.17 469
12966.25 498
12967.32 427
12968.40 478
12969.47 480
12970.55 466
12971.63 457
12972.70 472
12973.78 484
12974.85 490
12975.93 467
12977.01 471
12978.08 472
12979.16 477
12980.23 473
12981.31 468
12982.39 468
12983.46 493
12984.54 545
12985.62 480
12986.69 524
12987.77 555
12988.85 502
12989.92 474
12991.00 498
12992.08 512
12993.15 494
12994.23 479
12995.31 456
12996.38 462
12997.46 487
12998.54 488
12999.61 485
13000.69 509
13001.77 526
13002.85 508
13003.92 450
13005.00 472
13006.08 474
13007.16 443
13008.23 481
13009.31 487
13010.39 491
13011.47 488
13012.54 454
13013.62 510
13014.70 477
13015.78 503
13016.85 497
13017.93 541
13019.01 519
13020.09 520
13021.17 513
13022.24 469
13023.32 454
13024.40 472
13025.48 502
13026.56 482
13027.63 471
13028.71 494
13029.79 484
13030.87 469
13031.95 494
13033.03 485
13034.10 495
13035.18 519
13036.26 473
13037.34 490
13038.42 517
13039.50 470
13040.58 469
13041.66 530
13042.73 481
13043.81 504
13044.89 501
13045.97 508
13047.05 504
13048.13 521
13049.21 516
13050.29 512
13051.37 513
13052.45 462
13053.53 460
13054.60 468
13055.68 493
13056.76 481
13057.84 489
13058.92 505
13060.00 476
13061.08 473
13062.16 472
13063.24 504
13064.32 547
13065.40 475
13066.48 439
13067.56 488
13068.64 501
13069.72 530
13070.80 480
13071.88 483
13072.96 485
13074.04 504
13075.12 500
13076.20 503
13077.28 454
13078.36 452
13079.44 517
13080.52 496
13081.60 518
13082.68 486
13083.76 486
13084.84 544
13085.93 493
13087.01 463
13088.09 464
13089.17 473
13090.25 485
13091.33 475
13092.41 448
13093.49 486
13094.57 481
13095.65 511
13096.73 512
13097.82 518
13098.90 468
13099.98 497
13101.06 479
13102.14 475
13103.22 457
13104.30 451
13105.38 423
13106.47 495
13107.55 484
13108.63 445
13109.71 443
13110.79 452
13111.87 434
13112.96 471
13114.04 482
13115.12 465
13116.20 485
13117.28 533
13118.37 492
13119.45 477
13120.53 475
13121.61 475
13122.69 478
13123.78 465
13124.86 442
13125.94 445
13127.02 514
13128.11 470
13129.19 464
13130.27 471
13131.35 425
13132.44 455
13133.52 455
13134.60 439
13135.68 437
13136.77 482
13137.85 453
13138.93 460
13140.01 491
13141.10 439
13142.18 446
13143.26 469
13144.35 476
13145.43 491
13146.51 503
13147.60 457
13148.68 455
13149.76 482
13150.85 406
13151.93 449
13153.01 427
13154.10 428
13155.18 429
13156.26 466
13157.35 495
13158.43 501
13159.51 467
13160.60 477
13161.68 478
13162.77 468
13163.85 490
13164.93 495
13166.02 457
13167.10 396
13168.19 426
13169.27 443
13170.35 476
13171.44 480
13172.52 466
13173.61 487
13174.69 423
13175.78 458
13176.86 449
13177.94 464
13179.03 467
13180.11 503
13181.20 490
13182.28 465
13183.37 500
13184.45 458
13185.54 472
13186.62 502
13187.71 484
13188.79 466
13189.88 462
13190.96 461
13192.05 455
13193.13 463
13194.22 437
13195.30 479
13196.39 468
13197.47 532
13198.56 517
13199.64 445
13200.73 514
13201.81 467
13202.90 506
13203.98 510
13205.07 477
13206.16 495
13207.24 462
13208.33 479
13209.41 529
13210.50 506
13211.58 494
13212.67 450
13213.76 496
13214.84 503
13215.93 510
13217.01 505
13218.10 492
13219.19 505
13220.27 469
13221.36 516
13222.45 500
13223.53 480
13224.62 485
13225.70 531
13226.79 505
13227.88 493
13228.96 498
13230.05 459
13231.14 476
13232.22 517
13233.31 477
13234.40 532
13235.48 425
13236.57 468
13237.66 452
13238.74 457
13239.83 461
13240.92 445
13242.01 517
13243.09 515
13244.18 498
13245.27 522
13246.35 487
13247.44 464
13248.53 467
13249.62 479
13250.70 508
13251.79 501
13252.88 516
13253.97 474
13255.05 503
13256.14 490
13257.23 501
13258.32 491
13259.41 507
13260.49 538
13261.58 486
13262.67 486
13263.76 490
13264.85 501
13265.93 464
13267.02 492
13268.11 533
13269.20 517
13270.29 558
13271.37 515
13272.46 484
13273.55 523
13274.64 534
13275.73 569
13276.82 546
13277.91 510
13278.99 512
13280.08 474
13281.17 489
13282.26 478
13283.35 493
13284.44 492
13285.53 496
13286.62 511
13287.70 481
13288.79 509
13289.88 513
13290.97 535
13292.06 496
13293.15 488
13294.24 536
13295.33 543
13296.42 529
13297.51 536
13298.60 538
13299.69 516
13300.78 570
13301.87 577
13302.95 522
13304.04 535
13305.13 531
13306.22 594
13307.31 559
13308.40 575
13309.49 563
13310.58 529
13311.67 538
13312.76 630
13313.85 575
13314.94 621
13316.03 627
13317.12 589
13318.21 591
13319.30 565
13320.39 584
13321.48 615
13322.58 561
13323.67 624
13324.76 629
13325.85 555
13326.94 540
13328.03 605
13329.12 594
13330.21 555
13331.30 578
13332.39 564
13333.48 562
13334.57 580
13335.66 599
13336.75 621
13337.85 581
13338.94 572
13340.03 593
13341.12 579
13342.21 573
13343.30 567
13344.39 598
13345.48 660
13346.58 672
13347.67 603
13348.76 627
13349.85 583
13350.94 557
13352.03 624
13353.12 607
13354.22 587
13355.31 551
13356.40 566
13357.49 615
13358.58 638
13359.68 578
13360.77 594
13361.86 555
13362.95 579
13364.04 612
13365.14 573
13366.23 651
13367.32 645
13368.41 636
13369.51 609
13370.60 623
13371.69 643
13372.78 617
13373.87 622
13374.97 686
13376.06 678
13377.15 699
13378.25 676
13379.34 709
13380.43 690
13381.52 690
13382.62 623
13383.71 582
13384.80 659
13385.90 628
13386.99 635
13388.08 644
13389.17 618
13390.27 634
13391.36 593
13392.45 603
13393.55 625
13394.64 643
13395.73 607
13396.83 608
13397.92 595
13399.02 552
13400.11 608
13401.20 563
13402.30 583
13403.39 569
13404.48 588
13405.58 581
13406.67 519
13407.77 591
13408.86 581
13409.95 548
13411.05 532
13412.14 611
13413.24 599
13414.33 562
13415.42 537
13416.52 572
13417.61 611
13418.71 606
13419.80 547
13420.90 531
13421.99 555
13423.08 595
13424.18 630
13425.27 588
13426.37 548
13427.46 541
13428.56 547
13429.65 574
13430.75 583
13431.84 516
13432.94 529
13434.03 591
13435.13 596
13436.22 594
13437.32 588
13438.41 606
13439.51 602
13440.60 582
13441.70 602
13442.79 617
13443.89 636
13444.98 637
13446.08 640
13447.18 616
13448.27 608
13449.37 660
13450.46 599
13451.56 632
13452.65 649
13453.75 596
13454.85 609
13455.94 570
13457.04 589
13458.13 559
13459.23 617
13460.33 625
13461.42 631
13462.52 623
13463.61 631
13464.71 614
13465.81 644
13466.90 595
13468.00 644
13469.10 629
13470.19 594
13471.29 599
13472.38 585
13473.48 630
13474.58 597
13475.67 655
13476.77 634
13477.87 661
13478.96 675
13480.06 630
13481.16 623
13482.26 604
13483.35 570
13484.45 589
13485.55 665
13486.64 614
13487.74 609
13488.84 612
13489.94 662
13491.03 645
13492.13 670
13493.23 605
13494.32 641
13495.42 612
13496.52 597
13497.62 584
13498.72 619
13499.81 625
13500.91 649
13502.01 648
13503.11 630
13504.20 654
13505.30 681
13506.40 630
13507.50 660
13508.60 698
13509.69 679
13510.79 641
13511.89 681
13512.99 681
13514.09 694
13515.18 724
13516.28 705
13517.38 727
13518.48 761
13519.58 675
13520.68 693
13521.78 617
13522.87 632
13523.97 661
13525.07 664
13526.17 637
13527.27 607
13528.37 583
13529.47 631
13530.57 642
13531.66 599
13532.76 628
13533.86 623
13534.96 624
13536.06 626
13537.16 581
13538.26 593
13539.36 591
13540.46 543
13541.56 542
13542.66 555
13543.76 583
13544.86 558
13545.96 559
13547.05 601
13548.15 628
13549.25 554
13550.35 571
13551.45 564
13552.55 556
13553.65 578
13554.75 543
13555.85 607
13556.95 580
13558.05 558
13559.15 546
13560.25 540
13561.35 554
13562.45 565
13563.55 514
13564.65 538
13565.75 539
13566.85 546
13567.96 557
13569.06 557
13570.16 560
13571.26 549
13572.36 562
13573.46 571
13574.56 500
13575.66 554
13576.76 541
13577.86 520
13578.96 507
13580.06 510
13581.16 547
13582.27 535
13583.37 589
13584.47 530
13585.57 549
13586.67 549
13587.77 572
13588.87 550
13589.97 564
13591.08 563
13592.18 561
13593.28 539
13594.38 552
13595.48 546
13596.58 492
13597.68 544
13598.79 594
13599.89 617
13600.99 570
13602.09 537
13603.19 543
13604.30 561
13605.40 585
13606.50 564
13607.60 551
13608.70 602
13609.81 537
13610.91 533
13612.01 548
13613.11 560
13614.21 570
13615.32 597
13616.42 547
13617.52 533
13618.62 564
13619.73 557
13620.83 562
13621.93 558
13623.03 537
13624.14 545
13625.24 564
13626.34 557
13627.45 560
13628.55 570
13629.65 589
13630.75 588
13631.86 512
13632.96 530
13634.06 571
13635.17 591
13636.27 558
13637.37 564
13638.48 564
13639.58 586
13640.68 618
13641.79 586
13642.89 525
13643.99 538
13645.10 542
13646.20 540
13647.30 487
13648.41 529
13649.51 570
13650.62 586
13651.72 528
13652.82 549
13653.93 598
13655.03 559
13656.14 541
13657.24 501
13658.34 520
13659.45 498
13660.55 533
13661.66 558
13662.76 519
13663.87 523
13664.97 555
13666.07 570
13667.18 572
13668.28 542
13669.39 543
13670.49 578
13671.60 573
13672.70 559
13673.81 520
13674.91 528
13676.02 504
13677.12 540
13678.23 528
13679.33 519
13680.44 573
13681.54 584
13682.65 561
13683.75 516
13684.86 539
13685.96 590
13687.07 563
13688.17 538
13689.28 614
13690.38 586
13691.49 564
13692.59 573
13693.70 587
13694.80 577
13695.91 581
13697.02 601
13698.12 576
13699.23 542
13700.33 556
13701.44 610
13702.55 565
13703.65 598
13704.76 529
13705.86 543
13706.97 590
13708.08 580
13709.18 573
13710.29 607
13711.39 583
13712.50 557
13713.61 583
13714.71 629
13715.82 633
13716.93 586
13718.03 618
13719.14 631
13720.25 567
13721.35 599
13722.46 606
13723.57 636
13724.67 611
13725.78 654
13726.89 627
13727.99 630
13729.10 677
13730.21 611
13731.31 550
13732.42 550
13733.53 623
13734.64 666
13735.74 650
13736.85 664
13737.96 692
13739.07 663
13740.17 683
13741.28 657
13742.39 639
13743.50 677
13744.60 678
13745.71 686
13746.82 633
13747.93 625
13749.03 706
13750.14 690
13751.25 664
13752.36 700
13753.47 704
13754.57 680
13755.68 710
13756.79 695
13757.90 655
13759.01 666
13760.11 713
13761.22 731
13762.33 736
13763.44 711
13764.55 684
13765.66 686
13766.76 765
13767.87 728
13768.98 735
13770.09 734
13771.20 773
13772.31 768
13773.42 779
13774.53 814
13775.63 818
13776.74 830
13777.85 842
13778.96 883
13780.07 930
13781.18 934
13782.29 956
13783.40 1034
13784.51 1006
13785.62 920
13786.73 924
13787.83 1003
13788.94 1016
13790.05 925
13791.16 946
13792.27 870
13793.38 914
13794.49 901
13795.60 762
13796.71 754
13797.82 727
13798.93 774
13800.04 738
13801.15 726
13802.26 719
13803.37 706
13804.48 690
13805.59 626
13806.70 651
13807.81 631
13808.92 700
13810.03 671
13811.14 679
13812.25 688
13813.36 711
13814.47 719
13815.58 670
13816.69 675
13817.80 687
13818.91 747
13820.03 708
13821.14 691
13822.25 664
13823.36 667
13824.47 632
13825.58 667
13826.69 666
13827.80 658
13828.91 626
13830.02 673
13831.13 638
13832.25 636
13833.36 622
13834.47 665
13835.58 678
13836.69 648
13837.80 627
13838.91 594
13840.02 628
13841.14 549
13842.25 573
13843.36 606
13844.47 594
13845.58 654
13846.69 635
13847.81 627
13848.92 645
13850.03 646
13851.14 581
13852.25 555
13853.37 620
13854.48 653
13855.59 643
13856.70 633
13857.81 625
13858.93 651
13860.04 624
13861.15 619
13862.26 635
13863.38 567
13864.49 587
13865.60 614
13866.71 636
13867.83 641
13868.94 641
13870.05 685
13871.16 652
13872.28 609
13873.39 660
13874.50 649
13875.61 669
13876.73 672
13877.84 667
13878.95 641
13880.07 712
13881.18 667
13882.29 653
13883.41 647
13884.52 683
13885.63 751
13886.75 722
13887.86 688
13888.97 626
13890.09 668
13891.20 630
13892.31 610
13893.43 651
13894.54 631
13895.65 581
13896.77 619
13897.88 645
13899.00 680
13900.11 669
13901.22 622
13902.34 635
13903.45 668
13904.57 689
13905.68 621
13906.79 652
13907.91 673
13909.02 667
13910.14 661
13911.25 634
13912.37 615
13913.48 603
13914.59 600
13915.71 642
13916.82 627
13917.94 669
13919.05 627
13920.17 634
13921.28 597
13922.40 619
13923.51 617
13924.63 582
13925.74 629
13926.86 564
13927.97 584
13929.09 576
13930.20 625
13931.32 581
13932.43 571
13933.55 631
13934.66 582
13935.78 618
13936.89 598
13938.01 605
13939.12 584
13940.24 543
13941.35 551
13942.47 576
13943.59 582
13944.70 629
13945.82 591
13946.93 554
13948.05 598
13949.16 598
13950.28 560
13951.40 583
13952.51 581
13953.63 575
13954.74 558
13955.86 549
13956.98 566
13958.09 530
13959.21 530
13960.33 571
13961.44 605
13962.56 595
13963.67 612
13964.79 518
13965.91 535
13967.02 558
13968.14 546
13969.26 576
13970.37 561
13971.49 587
13972.61 568
13973.72 572
13974.84 559
13975.96 533
13977.08 500
13978.19 536
13979.31 554
13980.43 568
13981.54 558
13982.66 604
13983.78 552
13984.90 581
13986.01 623
13987.13 627
13988.25 556
13989.37 524
13990.48 562
13991.60 553
13992.72 569
13993.84 520
13994.95 512
13996.07 573
13997.19 572
13998.31 561
13999.42 563
14000.54 560
14001.66 545
14002.78 613
14003.90 551
14005.01 528
14006.13 574
14007.25 509
14008.37 583
14009.49 597
14010.61 585
14011.72 630
14012.84 591
14013.96 596
14015.08 580
14016.20 547
14017.32 563
14018.43 557
14019.55 592
14020.67 629
14021.79 591
14022.91 602
14024.03 562
14025.15 557
14026.27 591
14027.39 624
14028.50 647
14029.62 557
14030.74 603
14031.86 583
14032.98 620
14034.10 577
14035.22 584
14036.34 570
14037.46 614
14038.58 606
14039.70 587
14040.82 563
14041.94 572
14043.06 570
14044.18 578
14045.30 618
14046.41 581
14047.53 558
14048.65 566
14049.77 539
14050.89 570
14052.01 570
14053.13 576
14054.25 557
14055.37 572
14056.49 560
14057.61 497
14058.74 555
14059.86 569
14060.98 541
14062.10 557
14063.22 546
14064.34 552
14065.46 543
14066.58 563
14067.70 535
14068.82 536
14069.94 545
14071.06 585
14072.18 555
14073.30 566
14074.42 531
14075.54 533
14076.66 578
14077.79 539
14078.91 552
14080.03 548
14081.15 526
14082.27 490
14083.39 543
14084.51 562
14085.63 573
14086.76 566
14087.88 544
14089.00 594
14090.12 576
14091.24 567
14092.36 605
14093.48 610
14094.61 589
14095.73 625
14096.85 620
14097.97 593
14099.09 626
14100.22 617
14101.34 613
14102.46 585
14103.58 622
14104.70 605
14105.83 593
14106.95 654
14108.07 632
14109.19 680
14110.31 688
14111.44 660
14112.56 651
14113.68 589
14114.80 642
14115.93 738
14117.05 653
14118.17 613
14119.29 619
14120.42 607
14121.54 602
14122.66 547
14123.79 618
14124.91 619
14126.03 650
14127.15 622
14128.28 546
14129.40 549
14130.52 581
14131.65 587
14132.77 559
14133.89 569
14135.02 587
14136.14 552
14137.26 569
14138.39 553
14139.51 530
14140.63 556
14141.76 526
14142.88 543
14144.00 533
14145.13 533
14146.25 544
14147.38 565
14148.50 562
14149.62 555
14150.75 596
14151.87 582
14152.99 569
14154.12 564
14155.24 578
14156.37 532
14157.49 538
14158.62 556
14159.74 546
14160.86 527
14161.99 558
14163.11 582
14164.24 601
14165.36 543
14166.49 534
14167.61 525
14168.74 549
14169.86 542
14170.99 580
14172.11 578
14173.23 538
14174.36 536
14175.48 522
14176.61 545
14177.73 553
14178.86 545
14179.98 542
14181.11 528
14182.23 530
14183.36 491
14184.49 481
14185.61 462
14186.74 487
14187.86 505
14188.99 531
14190.11 549
14191.24 499
14192.36 495
14193.49 465
14194.61 527
14195.74 507
14196.87 506
14197.99 476
14199.12 528
14200.24 528
14201.37 505
14202.50 484
14203.62 499
14204.75 523
14205.87 487
14207.00 523
14208.13 535
14209.25 519
14210.38 555
14211.50 501
14212.63 477
14213.76 488
14214.88 498
14216.01 495
14217.14 479
14218.26 466
14219.39 494
14220.52 489
14221.64 470
14222.77 524
14223.90 484
14225.02 535
14226.15 531
14227.28 491
14228.41 428
14229.53 466
14230.66 476
14231.79 492
14232.91 467
14234.04 483
14235.17 504
14236.30 473
14237.42 448
14238.55 480
14239.68 477
14240.81 439
14241.93 444
14243.06 475
14244.19 432
14245.32 450
14246.44 447
14247.57 478
14248.70 448
14249.83 469
14250.95 408
14252.08 494
14253.21 499
14254.34 438
14255.47 478
14256.59 463
14257.72 418
14258.85 440
14259.98 492
14261.11 475
14262.24 463
14263.36 491
14264.49 502
14265.62 456
14266.75 479
14267.88 464
14269.01 444
14270.14 444
14271.26 485
14272.39 467
14273.52 466
14274.65 468
14275.78 460
14276.91 475
14278.04 475
14279.17 442
14280.30 452
14281.42 447
14282.55 478
14283.68 459
14284.81 475
14285.94 453
14287.07 469
14288.20 485
14289.33 398
14290.46 429
14291.59 410
14292.72 495
14293.85 455
14294.98 463
14296.11 458
14297.24 423
14298.37 442
14299.50 494
14300.63 463
14301.76 464
14302.89 480
14304.02 483
14305.15 461
14306.28 443
14307.41 455
14308.54 437
14309.67 474
14310.80 439
14311.93 450
14313.06 409
14314.19 457
14315.32 449
14316.45 470
14317.58 456
14318.71 460
14319.84 411
14320.97 488
14322.10 443
14323.23 461
14324.36 476
14325.49 445
14326.63 446
14327.76 459
14328.89 439
14330.02 448
14331.15 423
14332.28 479
14333.41 447
14334.54 487
14335.67 443
14336.81 395
14337.94 430
14339.07 420
14340.20 438
14341.33 429
14342.46 419
14343.59 444
14344.73 415
14345.86 460
14346.99 455
14348.12 396
14349.25 410
14350.38 425
14351.52 466
14352.65 441
14353.78 443
14354.91 440
14356.04 385
14357.18 419
14358.31 419
14359.44 452
14360.57 429
14361.71 384
14362.84 410
14363.97 397
14365.10 440
14366.24 424
14367.37 396
14368.50 387
14369.63 401
14370.77 379
14371.90 385
14373.03 414
14374.16 363
14375.30 433
14376.43 462
14377.56 452
14378.70 448
14379.83 404
14380.96 421
14382.09 473
14383.23 458
14384.36 416
14385.49 445
14386.63 426
14387.76 439
14388.89 407
14390.03 428
14391.16 413
14392.29 396
14393.43 438
14394.56 458
14395.70 455
14396.83 427
14397.96 411
14399.10 447
14400.23 426
14401.36 447
14402.50 461
14403.63 416
14404.77 397
14405.90 429
14407.03 391
14408.17 432
14409.30 424
14410.44 431
14411.57 434
14412.71 430
14413.84 447
14414.97 477
14416.11 420
14417.24 443
14418.38 415
14419.51 455
14420.65 461
14421.78 413
14422.92 401
14424.05 428
14425.19 449
14426.32 413
14427.46 403
14428.59 382
14429.73 382
14430.86 414
14432.00 447
14433.13 440
14434.27 419
14435.40 427
14436.54 426
14437.67 463
14438.81 417
14439.94 425
14441.08 418
14442.21 432
14443.35 429
14444.48 449
14445.62 435
14446.76 441
14447.89 458
14449.03 459
14450.16 431
14451.30 453
14452.43 425
14453.57 432
14454.71 411
14455.84 402
14456.98 436
14458.11 473
14459.25 454
14460.39 467
14461.52 423
14462.66 432
14463.80 440
14464.93 437
14466.07 466
14467.20 486
14468.34 478
14469.48 418
14470.61 438
14471.75 438
14472.89 427
14474.02 445
14475.16 450
14476.30 430
14477.43 449
14478.57 405
14479.71 442
14480.85 445
14481.98 471
14483.12 473
14484.26 495
14485.39 491
14486.53 506
14487.67 557
14488.81 548
14489.94 532
14491.08 527
14492.22 491
14493.36 510
14494.49 531
14495.63 455
14496.77 469
14497.91 492
14499.04 467
14500.18 478
14501.32 441
14502.46 464
14503.59 490
14504.73 466
14505.87 474
14507.01 452
14508.15 471
14509.28 473
14510.42 511
14511.56 498
14512.70 465
14513.84 434
14514.98 440
14516.11 473
14517.25 438
14518.39 438
14519.53 463
14520.67 431
14521.81 413
14522.95 422
14524.08 418
14525.22 490
14526.36 492
14527.50 445
14528.64 468
14529.78 454
14530.92 430
14532.06 421
14533.20 452
14534.33 457
14535.47 404
14536.61 447
14537.75 451
14538.89 426
14540.03 455
14541.17 472
14542.31 459
14543.45 435
14544.59 424
14545.73 443
14546.87 432
14548.01 442
14549.15 403
14550.29 401
14551.43 422
14552.57 445
14553.71 417
14554.85 449
14555.99 450
14557.13 456
14558.27 464
14559.41 433
14560.55 426
14561.69 416
14562.83 425
14563.97 452
14565.11 427
14566.25 394
14567.39 470
14568.53 476
14569.67 477
14570.81 452
14571.95 437
14573.09 453
14574.23 448
14575.37 439
14576.51 441
14577.65 433
14578.79 455
14579.94 461
14581.08 455
14582.22 448
14583.36 457
14584.50 478
14585.64 499
14586.78 513
14587.92 497
14589.06 461
14590.21 485
14591.35 480
14592.49 479
14593.63 487
14594.77 477
14595.91 475
14597.05 487
14598.20 546
14599.34 490
14600.48 447
14601.62 441
14602.76 425
14603.90 474
14605.05 494
14606.19 463
14607.33 476
14608.47 516
14609.61 506
14610.76 506
14611.90 467
14613.04 509
14614.18 467
14615.32 484
14616.47 508
14617.61 479
14618.75 492
14619.89 494
14621.04 485
14622.18 475
14623.32 493
14624.46 464
14625.61 549
14626.75 570
14627.89 523
14629.04 505
14630.18 540
14631.32 568
14632.46 514
14633.61 519
14634.75 549
14635.89 558
14637.04 560
14638.18 552
14639.32 496
14640.47 526
14641.61 562
14642.75 605
14643.90 568
14645.04 590
14646.18 621
14647.33 639
14648.47 612
14649.61 574
14650.76 550
14651.90 539
14653.05 576
14654.19 557
14655.33 569
14656.48 529
14657.62 512
14658.76 468
14659.91 503
14661.05 494
14662.20 538
14663.34 548
14664.49 523
14665.63 500
14666.77 481
14667.92 478
14669.06 448
14670.21 491
14671.35 536
14672.50 484
14673.64 466
14674.79 492
14675.93 496
14677.07 481
14678.22 443
14679.36 509
14680.51 460
14681.65 481
14682.80 454
14683.94 475
14685.09 463
14686.23 498
14687.38 484
14688.52 457
14689.67 457
14690.81 427
14691.96 470
14693.10 475
14694.25 479
14695.40 432
14696.54 481
14697.69 463
14698.83 445
14699.98 445
14701.12 445
14702.27 439
14703.41 440
14704.56 453
14705.71 423
14706.85 442
14708.00 416
14709.14 464
14710.29 458
14711.44 454
14712.58 454
14713.73 481
14714.87 444
14716.02 443
14717.17 451
14718.31 453
14719.46 489
14720.61 433
14721.75 432
14722.90 442
14724.05 455
14725.19 446
14726.34 469
14727.49 454
14728.63 453
14729.78 462
14730.93 420
14732.07 439
14733.22 423
14734.37 437
14735.51 443
14736.66 441
14737.81 410
14738.95 377
14740.10 415
14741.25 436
14742.40 432
14743.54 416
14744.69 425
14745.84 404
14746.99 400
14748.13 423
14749.28 448
14750.43 478
14751.58 443
14752.72 474
14753.87 451
14755.02 478
14756.17 446
14757.31 464
14758.46 459
14759.61 464
14760.76 458
14761.91 419
14763.05 459
14764.20 444
14765.35 470
14766.50 471
14767.65 448
14768.80 419
14769.94 447
14771.09 461
14772.24 418
14773.39 478
14774.54 423
14775.69 493
14776.83 459
14777.98 439
14779.13 448
14780.28 434
14781.43 488
14782.58 440
14783.73 433
14784.88 452
14786.03 494
14787.17 482
14788.32 403
14789.47 437
14790.62 484
14791.77 499
14792.92 483
14794.07 438
14795.22 449
14796.37 490
14797.52 490
14798.67 477
14799.82 430
14800.97 477
14802.12 463
14803.26 410
14804.41 482
14805.56 527
14806.71 512
14807.86 490
14809.01 472
14810.16 498
14811.31 490
14812.46 516
14813.61 511
14814.76 474
14815.91 418
14817.06 466
14818.21 503
14819.36 481
14820.51 444
14821.66 460
14822.82 440
14823.97 472
14825.12 506
14826.27 523
14827.42 469
14828.57 513
14829.72 518
14830.87 462
14832.02 430
14833.17 426
14834.32 410
14835.47 445
14836.62 457
14837.77 409
14838.93 443
14840.08 443
14841.23 426
14842.38 396
14843.53 390
14844.68 433
14845.83 409
14846.98 437
14848.14 385
14849.29 366
14850.44 341
14851.59 361
14852.74 424
14853.89 378
14855.04 387
14856.20 403
14857.35 447
14858.50 407
14859.65 420
14860.80 417
14861.96 354
14863.11 393
14864.26 377
14865.41 386
14866.56 375
14867.72 388
14868.87 359
14870.02 370
14871.17 358
14872.32 368
14873.48 373
14874.63 373
14875.78 411
14876.93 388
14878.09 384
14879.24 375
14880.39 379
14881.54 354
14882.70 347
14883.85 359
14885.00 374
14886.16 359
14887.31 398
14888.46 395
14889.61 400
14890.77 371
14891.92 352
14893.07 395
14894.23 438
14895.38 341
14896.53 401
14897.69 391
14898.84 384
14899.99 373
14901.15 362
14902.30 358
14903.45 408
14904.61 422
14905.76 399
14906.91 371
14908.07 419
14909.22 370
14910.38 365
14911.53 388
14912.68 424
14913.84 386
14914.99 377
14916.15 384
14917.30 356
14918.45 328
14919.61 398
14920.76 377
14921.92 388
14923.07 411
14924.22 372
14925.38 374
14926.53 397
14927.69 405
14928.84 357
14930.00 350
14931.15 381
14932.31 394
14933.46 363
14934.62 376
14935.77 377
14936.93 373
14938.08 432
14939.24 379
14940.39 353
14941.55 381
14942.70 379
14943.86 337
14945.01 369
14946.17 362
14947.32 371
14948.48 395
14949.63 369
14950.79 364
14951.94 342
14953.10 364
14954.25 393
14955.41 351
14956.56 364
14957.72 381
14958.88 389
14960.03 360
14961.19 354
14962.34 377
14963.50 411
14964.65 380
14965.81 393
14966.97 379
14968.12 384
14969.28 361
14970.43 333
14971.59 385
14972.75 358
14973.90 360
14975.06 392
14976.22 399
14977.37 360
14978.53 396
14979.69 378
14980.84 352
14982.00 376
14983.16 370
14984.31 381
14985.47 352
14986.63 358
14987.78 351
14988.94 364
14990.10 369
14991.25 365
14992.41 359
14993.57 336
14994.72 329
14995.88 369
14997.04 349
14998.20 355
14999.35 382
15000.51 375
15001.67 367
15002.82 369
15003.98 361
15005.14 382
15006.30 374
15007.45 363
15008.61 353
15009.77 339
15010.93 370
15012.09 334
15013.24 355
15014.40 343
15015.56 349
15016.72 390
15017.87 358
15019.03 365
15020.19 327
15021.35 347
15022.51 384
15023.67 366
15024.82 330
15025.98 341
15027.14 364
15028.30 334
15029.46 356
15030.62 398
15031.77 326
15032.93 342
15034.09 353
15035.25 323
15036.41 330
15037.57 333
15038.73 345
15039.88 329
15041.04 312
15042.20 320
15043.36 320
15044.52 305
15045.68 311
15046.84 307
15048.00 330
15049.16 332
15050.32 335
15051.47 332
15052.63 303
15053.79 323
15054.95 326
15056.11 347
15057.27 339
15058.43 346
15059.59 308
15060.75 337
15061.91 351
15063.07 348
15064.23 349
15065.39 328
15066.55 341
15067.71 342
15068.87 338
15070.03 316
15071.19 323
15072.35 374
15073.51 357
15074.67 339
15075.83 304
15076.99 294
15078.15 337
15079.31 313
15080.47 333
15081.63 328
15082.79 369
15083.95 330
15085.11 326
15086.27 308
15087.43 326
15088.59 363
15089.76 369
15090.92 346
15092.08 321
15093.24 325
15094.40 330
15095.56 362
15096.72 304
15097.88 306
15099.04 328
15100.20 354
15101.37 352
15102.53 281
15103.69 322
15104.85 362
15106.01 308
15107.17 319
15108.33 295
15109.50 324
15110.66 319
15111.82 298
15112.98 328
15114.14 325
15115.30 342
15116.47 367
15117.63 319
15118.79 302
15119.95 297
15121.11 304
15122.27 318
15123.44 333
15124.60 306
15125.76 322
15126.92 328
15128.09 331
15129.25 337
15130.41 281
15131.57 298
15132.73 340
15133.90 335
15135.06 322
15136.22 335
15137.38 316
15138.55 335
15139.71 272
15140.87 303
15142.04 358
15143.20 339
15144.36 315
15145.52 362
15146.69 339
15147.85 356
15149.01 300
15150.18 286
15151.34 305
15152.50 323
15153.67 325
15154.83 323
15155.99 313
15157.16 342
15158.32 311
15159.48 343
15160.65 328
15161.81 309
15162.97 325
15164.14 286
15165.30 334
15166.46 351
15167.63 354
15168.79 346
15169.95 344
15171.12 303
15172.28 308
15173.45 325
15174.61 316
15175.77 303
15176.94 327
15178.10 300
15179.27 323
15180.43 341
15181.60 357
15182.76 310
15183.92 273
15185.09 293
15186.25 321
15187.42 314
15188.58 300
15189.75 340
15190.91 341
15192.08 335
15193.24 330
15194.41 349
15195.57 335
15196.74 302
15197.90 309
15199.07 315
15200.23 337
15201.40 305
15202.56 285
15203.73 327
15204.89 371
15206.06 367
15207.22 311
15208.39 337
15209.55 350
15210.72 332
15211.88 341
15213.05 319
15214.21 289
15215.38 319
15216.54 379
15217.71 367
15218.88 326
15220.04 330
15221.21 318
15222.37 360
15223.54 364
15224.71 339
15225.87 327
15227.04 331
15228.20 376
15229.37 334
15230.54 343
15231.70 368
15232.87 395
15234.03 352
15235.20 340
15236.37 351
15237.53 344
15238.70 352
15239.87 373
15241.03 314
15242.20 328
15243.37 346
15244.53 358
15245.70 353
15246.87 343
15248.03 345
15249.20 366
15250.37 380
15251.53 346
15252.70 345
15253.87 334
15255.04 364
15256.20 317
15257.37 325
15258.54 315
15259.70 295
15260.87 351
15262.04 324
15263.21 311
15264.37 332
15265.54 355
15266.71 331
15267.88 329
15269.04 319
15270.21 325
15271.38 327
15272.55 336
15273.72 350
15274.88 322
15276.05 341
15277.22 356
15278.39 323
15279.56 331
15280.72 347
15281.89 350
15283.06 323
15284.23 296
15285.40 346
15286.56 329
15287.73 320
15288.90 288
15290.07 308
15291.24 327
15292.41 289
15293.58 315
15294.74 314
15295.91 338
15297.08 338
15298.25 336
15299.42 335
15300.59 319
15301.76 309
15302.93 313
15304.09 317
15305.26 361
15306.43 351
15307.60 342
15308.77 349
15309.94 313
15311.11 287
15312.28 295
15313.45 336
15314.62 377
15315.79 352
15316.96 367
15318.13 321
15319.30 338
15320.46 314
15321.63 293
15322.80 300
15323.97 352
15325.14 345
15326.31 301
15327.48 323
15328.65 297
15329.82 322
15330.99 331
15332.16 363
15333.33 323
15334.50 308
15335.67 323
15336.84 335
15338.01 320
15339.18 296
15340.36 312
15341.53 310
15342.70 340
15343.87 342
15345.04 340
15346.21 343
15347.38 367
15348.55 326
15349.72 316
15350.89 322
15352.06 313
15353.23 324
15354.40 350
15355.57 338
15356.75 356
15357.92 343
15359.09 333
15360.26 308
15361.43 320
15362.60 338
15363.77 325
15364.94 307
15366.11 340
15367.29 344
15368.46 358
15369.63 360
15370.80 308
15371.97 300
15373.14 299
15374.32 320
15375.49 315
15376.66 328
15377.83 312
15379.00 339
15380.17 351
15381.35 328
15382.52 284
15383.69 309
15384.86 312
15386.03 323
15387.21 327
15388.38 336
15389.55 311
15390.72 315
15391.90 320
15393.07 308
15394.24 324
15395.41 323
15396.59 323
15397.76 361
15398.93 336
15400.10 356
15401.28 347
15402.45 337
15403.62 311
15404.79 311
15405.97 327
15407.14 326
15408.31 312
15409.49 334
15410.66 326
15411.83 338
15413.01 317
15414.18 323
15415.35 324
15416.53 331
15417.70 307
15418.87 327
15420.05 296
15421.22 317
15422.39 310
15423.57 331
15424.74 299
15425.91 315
15427.09 322
15428.26 342
15429.43 336
15430.61 306
15431.78 320
15432.96 318
15434.13 305
15435.30 323
15436.48 293
15437.65 281
15438.83 324
15440.00 355
15441.17 314
15442.35 336
15443.52 343
15444.70 300
15445.87 311
15447.05 321
15448.22 306
15449.40 296
15450.57 323
15451.75 313
15452.92 318
15454.09 328
15455.27 324
15456.44 337
15457.62 321
15458.79 343
15459.97 365
15461.14 330
15462.32 332
15463.49 306
15464.67 295
15465.84 307
15467.02 331
15468.19 328
15469.37 294
15470.55 305
15471.72 308
15472.90 292
15474.07 321
15475.25 307
15476.42 304
15477.60 314
15478.77 325
15479.95 369
15481.13 317
15482.30 305
15483.48 315
15484.65 318
15485.83 322
15487.00 315
15488.18 310
15489.36 367
15490.53 346
15491.71 327
15492.89 338
15494.06 310
15495.24 306
15496.41 311
15497.59 323
15498.77 333
15499.94 270
15501.12 320
15502.30 311
15503.47 288
15504.65 304
15505.83 292
15507.00 283
15508.18 290
15509.36 323
15510.53 322
15511.71 285
15512.89 292
15514.06 291
15515.24 353
15516.42 314
15517.60 323
15518.77 293
15519.95 290
15521.13 307
15522.30 321
15523.48 315
15524.66 330
15525.84 314
15527.01 307
15528.19 332
15529.37 311
15530.55 268
15531.73 342
15532.90 359
15534.08 356
15535.26 347
15536.44 324
15537.61 331
15538.79 338
15539.97 307
15541.15 325
15542.33 354
15543.50 342
15544.68 331
15545.86 326
15547.04 326
15548.22 354
15549.40 293
15550.57 334
15551.75 322
15552.93 309
15554.11 301
15555.29 309
15556.47 310
15557.65 323
15558.82 332
15560.00 364
15561.18 359
15562.36 342
15563.54 310
15564.72 283
15565.90 339
15567.08 302
15568.26 303
15569.43 355
15570.61 342
15571.79 330
15572.97 309
15574.15 354
15575.33 344
15576.51 356
15577.69 325
15578.87 345
15580.05 324
15581.23 334
15582.41 338
15583.59 322
15584.77 317
15585.95 312
15587.13 338
15588.31 339
15589.49 357
15590.67 335
15591.85 310
15593.03 318
15594.21 314
15595.39 299
15596.57 314
15597.75 312
15598.93 327
15600.11 333
15601.29 305
15602.47 342
15603.65 335
15604.83 316
15606.01 351
15607.19 352
15608.37 360
15609.55 339
15610.73 364
15611.91 366
15613.09 346
15614.27 361
15615.45 405
15616.64 374
15617.82 323
15619.00 309
15620.18 318
15621.36 351
15622.54 339
15623.72 342
15624.90 363
15626.08 364
15627.27 350
15628.45 343
15629.63 386
15630.81 346
15631.99 352
15633.17 363
15634.35 359
15635.54 376
15636.72 367
15637.90 359
15639.08 363
15640.26 360
15641.45 367
15642.63 365
15643.81 348
15644.99 353
15646.17 359
15647.36 391
15648.54 347
15649.72 414
15650.90 378
15652.08 367
15653.27 367
15654.45 372
15655.63 372
15656.81 372
15658.00 366
15659.18 391
15660.36 365
15661.54 447
15662.73 425
15663.91 435
15665.09 415
15666.27 400
15667.46 424
15668.64 400
15669.82 406
15671.01 368
15672.19 441
15673.37 379
15674.56 376
15675.74 395
15676.92 402
15678.10 394
15679.29 390
15680.47 371
15681.65 422
15682.84 390
15684.02 402
15685.21 402
15686.39 392
15687.57 366
15688.76 402
15689.94 389
15691.12 374
15692.31 383
15693.49 354
15694.67 406
15695.86 390
15697.04 377
15698.23 365
15699.41 360
15700.59 353
15701.78 328
15702.96 360
15704.15 387
15705.33 407
15706.52 370
15707.70 366
15708.88 360
15710.07 364
15711.25 395
15712.44 396
15713.62 374
15714.81 394
15715.99 359
15717.18 358
15718.36 374
15719.55 384
15720.73 370
15721.92 394
15723.10 381
15724.29 363
15725.47 385
15726.66 421
15727.84 436
15729.03 378
15730.21 416
15731.40 398
15732.58 353
15733.77 369
15734.95 363
15736.14 399
15737.32 463
15738.51 388
15739.69 340
15740.88 369
15742.07 378
15743.25 395
15744.44 399
15745.62 402
15746.81 378
15747.99 404
15749.18 389
15750.37 388
15751.55 368
15752.74 417
15753.93 420
15755.11 412
15756.30 391
15757.48 372
15758.67 399
15759.86 406
15761.04 414
15762.23 376
15763.42 389
15764.60 394
15765.79 435
15766.98 395
15768.16 403
15769.35 425
15770.54 433
15771.72 419
15772.91 423
15774.10 413
15775.28 403
15776.47 419
15777.66 413
15778.84 404
15780.03 390
15781.22 400
15782.41 425
15783.59 409
15784.78 389
15785.97 377
15787.15 360
15788.34 373
15789.53 402
15790.72 431
15791.90 404
15793.09 380
15794.28 411
15795.47 384
15796.65 364
15797.84 384
15799.03 376
15800.22 392
15801.41 399
15802.59 387
15803.78 367
15804.97 368
15806.16 376
15807.35 365
15808.53 351
15809.72 325
15810.91 363
15812.10 381
15813.29 368
15814.48 376
15815.66 347
15816.85 408
15818.04 397
15819.23 399
15820.42 350
15821.61 345
15822.80 366
15823.98 387
15825.17 389
15826.36 367
15827.55 353
15828.74 346
15829.93 335
15831.12 364
15832.31 405
15833.50 376
15834.69 348
15835.87 385
15837.06 376
15838.25 380
15839.44 375
15840.63 387
15841.82 385
15843.01 359
15844.20 353
15845.39 341
15846.58 332
15847.77 342
15848.96 380
15850.15 398
15851.34 359
15852.53 351
15853.72 348
15854.91 340
15856.10 324
15857.29 371
15858.48 364
15859.67 328
15860.86 364
15862.05 345
15863.24 321
15864.43 334
15865.62 375
15866.81 356
15868.00 333
15869.19 319
15870.38 354
15871.57 350
15872.76 326
15873.95 332
15875.14 337
15876.33 329
15877.52 350
15878.72 358
15879.91 311
15881.10 297
15882.29 339
15883.48 318
15884.67 343
15885.86 336
15887.05 346
15888.24 352
15889.43 363
15890.63 346
15891.82 303
15893.01 320
15894.20 351
15895.39 341
15896.58 331
15897.77 340
15898.97 357
15900.16 394
15901.35 421
15902.54 384
15903.73 375
15904.92 381
15906.12 346
15907.31 388
15908.50 312
15909.69 317
15910.88 331
15912.08 352
15913.27 383
15914.46 359
15915.65 343
15916.85 387
15918.04 347
15919.23 347
15920.42 350
15921.61 377
15922.81 384
15924.00 373
15925.19 383
15926.38 341
15927.58 348
15928.77 320
15929.96 323
15931.16 345
15932.35 336
15933.54 362
15934.73 372
15935.93 359
15937.12 375
15938.31 361
15939.51 366
15940.70 343
15941.89 368
15943.09 362
15944.28 358
15945.47 351
15946.67 347
15947.86 374
15949.05 370
15950.25 361
15951.44 368
15952.63 359
15953.83 373
15955.02 330
15956.21 351
15957.41 339
15958.60 351
15959.80 316
15960.99 329
15962.18 333
15963.38 358
15964.57 312
15965.77 336
15966.96 332
15968.15 367
15969.35 356
15970.54 341
15971.74 304
15972.93 310
15974.13 288
15975.32 296
15976.51 317
15977.71 325
15978.90 331
15980.10 273
15981.29 310
15982.49 297
15983.68 352
15984.88 321
15986.07 323
15987.27 342
15988.46 325
15989.66 326
15990.85 310
15992.05 321
15993.24 351
15994.44 355
15995.63 365
15996.83 336
15998.02 293
15999.22 308
16000.41 342
16001.61 339
16002.80 343
16004.00 345
16005.20 348
16006.39 327
16007.59 298
16008.78 333
16009.98 295
16011.17 331
16012.37 297
16013.57 294
16014.76 303
16015.96 322
16017.15 319
16018.35 296
16019.55 299
16020.74 317
16021.94 355
16023.13 323
16024.33 317
16025.53 304
16026.72 316
16027.92 301
16029.12 326
16030.31 307
16031.51 284
16032.71 283
16033.90 287
16035.10 330
16036.30 331
16037.49 293
16038.69 286
16039.89 285
16041.08 300
16042.28 285
16043.48 310
16044.67 322
16045.87 326
16047.07 307
16048.27 305
16049.46 306
16050.66 266
16051.86 294
16053.06 283
16054.25 302
16055.45 274
16056.65 250
16057.84 335
16059.04 298
16060.24 275
16061.44 266
16062.64 281
16063.83 305
16065.03 300
16066.23 278
16067.43 277
16068.62 288
16069.82 294
16071.02 278
16072.22 317
16073.42 293
16074.62 272
16075.81 323
16077.01 295
16078.21 295
16079.41 274
16080.61 282
16081.81 293
16083.00 308
16084.20 284
16085.40 303
16086.60 260
16087.80 261
16089.00 269
16090.20 281
16091.39 289
16092.59 281
16093.79 316
16094.99 283
16096.19 272
16097.39 269
16098.59 290
16099.79 257
16100.99 286
16102.19 316
16103.38 308
16104.58 290
16105.78 282
16106.98 275
16108.18 267
16109.38 311
16110.58 316
16111.78 277
16112.98 302
16114.18 299
16115.38 293
16116.58 294
16117.78 305
16118.98 278
16120.18 320
16121.38 287
16122.58 266
16123.78 310
16124.98 292
16126.18 292
16127.38 288
16128.58 286
16129.78 267
16130.98 271
16132.18 316
16133.38 282
16134.58 273
16135.78 286
16136.98 309
16138.18 278
16139.38 296
16140.58 300
16141.78 282
16142.98 297
16144.19 317
16145.39 266
16146.59 281
16147.79 289
16148.99 265
16150.19 285
16151.39 255
16152.59 319
16153.79 277
16154.99 255
16156.20 263
16157.40 297
16158.60 267
16159.80 302
16161.00 281
16162.20 307
16163.40 300
16164.61 284
16165.81 254
16167.01 271
16168.21 270
16169.41 243
16170.61 281
16171.82 314
16173.02 305
16174.22 295
16175.42 300
16176.62 263
16177.82 276
16179.03 274
16180.23 307
16181.43 276
16182.63 261
16183.84 312
16185.04 283
16186.24 296
16187.44 263
16188.65 278
16189.85 295
16191.05 300
16192.25 286
16193.46 281
16194.66 257
16195.86 309
16197.06 307
16198.27 303
16199.47 279
16200.67 281
16201.87 264
16203.08 293
16204.28 247
16205.48 278
16206.69 265
16207.89 250
16209.09 270
16210.30 258
16211.50 281
16212.70 287
16213.91 338
16215.11 301
16216.31 282
16217.52 322
16218.72 298
16219.92 286
16221.13 306
16222.33 294
16223.53 261
16224.74 274
16225.94 302
16227.15 328
16228.35 273
16229.55 280
16230.76 296
16231.96 318
16233.17 311
16234.37 319
16235.57 295
16236.78 282
16237.98 292
16239.19 293
16240.39 308
16241.60 318
16242.80 326
16244.00 281
16245.21 291
16246.41 332
16247.62 290
16248.82 281
16250.03 296
16251.23 323
16252.44 325
16253.64 324
16254.85 301
16256.05 294
16257.26 289
16258.46 314
16259.67 287
16260.87 257
16262.08 266
16263.28 280
16264.49 267
16265.69 285
16266.90 296
16268.10 274
16269.31 279
16270.51 266
16271.72 288
16272.93 303
16274.13 306
16275.34 294
16276.54 284
16277.75 285
16278.95 281
16280.16 297
16281.37 290
16282.57 325
16283.78 325
16284.98 276
16286.19 299
16287.40 296
16288.60 304
16289.81 336
16291.01 314
16292.22 332
16293.43 297
16294.63 320
16295.84 302
16297.05 295
16298.25 327
16299.46 325
16300.67 299
16301.87 308
16303.08 314
16304.29 336
16305.49 324
16306.70 344
16307.91 301
16309.11 299
16310.32 346
16311.53 315
16312.73 339
16313.94 348
16315.15 322
16316.36 322
16317.56 303
16318.77 287
16319.98 337
16321.19 373
16322.39 346
16323.60 303
16324.81 329
16326.02 309
16327.22 334
16328.43 321
16329.64 335
16330.85 303
16332.05 350
16333.26 312
16334.47 291
16335.68 300
16336.88 315
16338.09 293
16339.30 277
16340.51 300
16341.72 293
16342.93 285
16344.13 282
16345.34 293
16346.55 285
16347.76 270
16348.97 269
16350.18 277
16351.38 298
16352.59 305
16353.80 300
16355.01 294
16356.22 273
16357.43 306
16358.64 312
16359.84 314
16361.05 307
16362.26 313
16363.47 324
16364.68 259
16365.89 280
16367.10 276
16368.31 307
16369.52 283
16370.73 295
16371.93 265
16373.14 277
16374.35 304
16375.56 321
16376.77 280
16377.98 311
16379.19 278
16380.40 279
16381.61 267
16382.82 260
16384.03 254
16385.24 291
16386.45 291
16387.66 299
16388.87 259
16390.08 288
16391.29 307
16392.50 294
16393.71 275
16394.92 260
16396.13 272
16397.34 318
16398.55 262
16399.76 287
16400.97 254
16402.18 299
16403.39 307
16404.60 267
16405.81 263
16407.02 267
16408.23 279
16409.44 243
16410.65 265
16411.86 238
16413.08 275
16414.29 278
16415.50 257
16416.71 246
16417.92 280
16419.13 281
16420.34 237
16421.55 289
16422.76 305
16423.97 269
16425.19 297
16426.40 280
16427.61 315
16428.82 247
16430.03 295
16431.24 273
16432.45 264
16433.67 289
16434.88 282
16436.09 276
16437.30 273
16438.51 266
16439.72 266
16440.94 267
16442.15 292
16443.36 297
16444.57 278
16445.78 284
16446.99 291
16448.21 255
16449.42 246
16450.63 247
16451.84 297
16453.06 277
16454.27 295
16455.48 255
16456.69 284
16457.90 310
16459.12 299
16460.33 239
16461.54 288
16462.75 263
16463.97 271
16465.18 317
16466.39 292
16467.61 296
16468.82 277
16470.03 268
16471.24 236
16472.46 268
16473.67 268
16474.88 267
16476.10 284
16477.31 248
16478.52 248
16479.74 276
16480.95 271
16482.16 265
16483.38 232
16484.59 253
16485.80 275
16487.02 305
16488.23 297
16489.44 243
16490.66 263
16491.87 274
16493.08 281
16494.30 278
16495.51 255
16496.73 243
16497.94 284
16499.15 272
16500.37 257
16501.58 250
16502.80 284
16504.01 282
16505.22 272
16506.44 240
16507.65 260
16508.87 310
16510.08 248
16511.30 301
16512.51 247
16513.72 253
16514.94 252
16516.15 274
16517.37 280
16518.58 253
16519.80 263
16521.01 305
16522.23 264
16523.44 263
16524.66 271
16525.87 284
16527.09 278
16528.30 272
16529.52 280
16530.73 261
16531.95 303
16533.16 303
16534.38 313
16535.59 279
16536.81 267
16538.02 292
16539.24 319
16540.45 249
16541.67 255
16542.89 286
16544.10 273
16545.32 274
16546.53 274
16547.75 263
16548.96 296
16550.18 298
16551.40 306
16552.61 301
16553.83 264
16555.04 279
16556.26 252
16557.48 242
16558.69 270
16559.91 303
16561.12 305
16562.34 234
16563.56 284
16564.77 285
16565.99 267
16567.21 288
16568.42 263
16569.64 263
16570.86 277
16572.07 307
16573.29 303
16574.51 285
16575.72 264
16576.94 300
16578.16 274
16579.37 300
16580.59 264
16581.81 283
16583.02 308
16584.24 320
16585.46 306
16586.68 295
16587.89 296
16589.11 314
16590.33 329
16591.54 281
16592.76 275
16593.98 335
16595.20 316
16596.41 274
16597.63 235
16598.85 288
16600.07 289
16601.29 273
16602.50 291
16603.72 315
16604.94 315
16606.16 311
16607.37 321
16608.59 279
16609.81 295
16611.03 303
16612.25 277
16613.46 252
16614.68 280
16615.90 279
16617.12 267
16618.34 283
16619.56 296
16620.77 294
16621.99 302
16623.21 309
16624.43 286
16625.65 310
16626.87 310
16628.09 302
16629.30 259
16630.52 267
16631.74 243
16632.96 272
16634.18 278
16635.40 256
16636.62 271
16637.84 293
16639.06 315
16640.28 292
16641.49 293
16642.71 306
16643.93 274
16645.15 258
16646.37 287
16647.59 270
16648.81 277
16650.03 304
16651.25 254
16652.47 265
16653.69 259
16654.91 276
16656.13 245
16657.35 259
16658.57 274
16659.79 269
16661.01 255
16662.23 299
16663.45 253
16664.67 239
16665.89 260
16667.11 263
16668.33 252
16669.55 304
16670.77 276
16671.99 271
16673.21 276
16674.43 255
16675.65 260
16676.87 265
16678.09 266
16679.31 276
16680.53 300
16681.75 290
16682.97 276
16684.19 292
16685.42 263
16686.64 291
16687.86 232
16689.08 265
16690.30 261
16691.52 270
16692.74 295
16693.96 271
16695.18 256
16696.40 264
16697.63 277
16698.85 284
16700.07 273
16701.29 275
16702.51 260
16703.73 254
16704.95 279
16706.18 296
16707.40 264
16708.62 285
16709.84 280
16711.06 298
16712.28 265
16713.51 246
16714.73 274
16715.95 268
16717.17 263
16718.39 242
16719.62 269
16720.84 260
16722.06 295
16723.28 304
16724.50 280
16725.73 270
16726.95 274
16728.17 263
16729.39 256
16730.62 250
16731.84 252
16733.06 280
16734.28 266
16735.51 253
16736.73 232
16737.95 271
16739.18 301
16740.40 253
16741.62 254
16742.84 267
16744.07 286
16745.29 295
16746.51 265
16747.74 238
16748.96 254
16750.18 249
16751.41 270
16752.63 225
16753.85 227
16755.08 293
16756.30 284
16757.52 257
16758.75 216
16759.97 241
16761.19 266
16762.42 252
16763.64 271
16764.86 262
16766.09 272
16767.31 263
16768.54 291
16769.76 264
16770.98 264
16772.21 258
16773.43 254
16774.66 265
16775.88 252
16777.10 315
16778.33 285
16779.55 284
16780.78 297
16782.00 265
16783.22 270
16784.45 270
16785.67 295
16786.90 265
16788.12 270
16789.35 315
16790.57 269
16791.80 285
16793.02 251
16794.25 264
16795.47 246
16796.70 245
16797.92 257
16799.15 251
16800.37 239
16801.60 269
16802.82 247
16804.05 262
16805.27 249
16806.50 225
16807.72 260
16808.95 282
16810.17 240
16811.40 264
16812.62 265
16813.85 256
16815.07 285
16816.30 275
16817.53 226
16818.75 251
16819.98 241
16821.20 268
16822.43 247
16823.65 267
16824.88 271
16826.11 243
16827.33 261
16828.56 275
16829.78 286
16831.01 258
16832.24 254
16833.46 278
16834.69 251
16835.92 263
16837.14 245
16838.37 255
16839.60 265
16840.82 250
16842.05 286
16843.27 309
16844.50 303
16845.73 252
16846.96 221
16848.18 259
16849.41 290
16850.64 268
16851.86 254
16853.09 248
16854.32 247
16855.54 272
16856.77 250
16858.00 253
16859.22 249
16860.45 280
16861.68 269
16862.91 285
16864.13 266
16865.36 261
16866.59 265
16867.82 281
16869.04 289
16870.27 273
16871.50 278
16872.73 306
16873.95 290
16875.18 296
16876.41 265
16877.64 283
16878.87 265
16880.09 292
16881.32 274
16882.55 303
16883.78 311
16885.01 307
16886.23 293
16887.46 275
16888.69 281
16889.92 304
16891.15 288
16892.38 288
16893.60 300
16894.83 358
16896.06 277
16897.29 292
16898.52 294
16899.75 268
16900.98 278
16902.20 284
16903.43 292
16904.66 288
16905.89 281
16907.12 315
16908.35 295
16909.58 265
16910.81 276
16912.04 301
16913.26 291
16914.49 269
16915.72 289
16916.95 257
16918.18 270
16919.41 276
16920.64 295
16921.87 277
16923.10 258
16924.33 281
16925.56 291
16926.79 267
16928.02 277
16929.25 273
16930.48 325
16931.71 308
16932.94 277
16934.17 266
16935.40 267
16936.63 273
16937.86 255
16939.09 270
16940.32 290
16941.55 266
16942.78 284
16944.01 278
16945.24 271
16946.47 277
16947.70 252
16948.93 282
16950.16 244
16951.39 260
16952.62 276
16953.85 290
16955.08 270
16956.31 275
16957.54 269
16958.77 283
16960.01 276
16961.24 260
16962.47 267
16963.70 275
16964.93 284
16966.16 260
16967.39 267
16968.62 278
16969.85 281
16971.08 276
16972.32 250
16973.55 256
16974.78 244
16976.01 278
16977.24 281
16978.47 273
16979.70 291
16980.94 247
16982.17 265
16983.40 265
16984.63 268
16985.86 241
16987.10 236
16988.33 276
16989.56 273
16990.79 292
16992.02 259
16993.26 282
16994.49 248
16995.72 264
16996.95 238
16998.18 266
16999.42 268
17000.65 286
17001.88 248
17003.11 247
17004.35 266
17005.58 289
17006.81 261
17008.04 271
17009.28 250
17010.51 295
17011.74 286
17012.97 259
17014.21 273
17015.44 256
17016.67 270
17017.91 293
17019.14 270
17020.37 252
17021.60 243
17022.84 268
17024.07 253
17025.30 251
17026.54 272
17027.77 265
17029.00 219
17030.24 264
17031.47 264
17032.70 321
17033.94 273
17035.17 252
17036.41 252
17037.64 235
17038.87 252
17040.11 233
17041.34 261
17042.57 287
17043.81 244
17045.04 235
17046.28 259
17047.51 252
17048.74 243
17049.98 264
17051.21 259
17052.45 248
17053.68 252
17054.92 254
17056.15 236
17057.38 261
17058.62 239
17059.85 253
17061.09 227
17062.32 245
17063.56 249
17064.79 257
17066.03 271
17067.26 254
17068.50 206
17069.73 258
17070.97 244
17072.20 300
17073.44 248
17074.67 250
17075.91 242
17077.14 245
17078.38 241
17079.61 200
17080.85 228
17082.08 246
17083.32 247
17084.55 237
17085.79 242
17087.02 280
17088.26 266
17089.49 254
17090.73 241
17091.97 262
17093.20 255
17094.44 235
17095.67 239
17096.91 230
17098.14 258
17099.38 246
17100.62 258
17101.85 225
17103.09 243
17104.32 228
17105.56 247
17106.80 279
17108.03 281
17109.27 262
17110.51 286
17111.74 282
17112.98 274
17114.21 214
17115.45 258
17116.69 269
17117.92 268
17119.16 259
17120.40 233
17121.63 266
17122.87 253
17124.11 219
17125.34 253
17126.58 267
17127.82 254
17129.06 234
17130.29 253
17131.53 248
17132.77 253
17134.00 268
17135.24 283
17136.48 251
17137.72 262
17138.95 261
17140.19 268
17141.43 237
17142.67 240
17143.90 269
17145.14 250
17146.38 264
17147.62 228
17148.85 300
17150.09 290
17151.33 261
17152.57 244
17153.80 252
17155.04 283
17156.28 285
17157.52 268
17158.76 240
17159.99 238
17161.23 256
17162.47 252
17163.71 241
17164.95 249
17166.19 278
17167.42 256
17168.66 225
17169.90 245
17171.14 235
17172.38 256
17173.62 242
17174.86 232
17176.09 248
17177.33 266
17178.57 241
17179.81 243
17181.05 284
17182.29 268
17183.53 257
17184.77 237
17186.01 231
17187.24 242
17188.48 249
17189.72 270
17190.96 257
17192.20 255
17193.44 247
17194.68 262
17195.92 247
17197.16 237
17198.40 236
17199.64 244
17200.88 242
17202.12 215
17203.36 236
17204.60 225
17205.84 223
17207.08 214
17208.32 239
17209.56 214
17210.80 230
17212.04 256
17213.28 222
17214.52 237
17215.76 251
17217.00 247
17218.24 248
17219.48 285
17220.72 223
17221.96 253
17223.20 232
17224.44 232
17225.68 252
17226.92 220
17228.16 246
17229.40 254
17230.64 249
17231.88 218
17233.12 239
17234.36 235
17235.60 239
17236.85 212
17238.09 234
17239.33 264
17240.57 252
17241.81 256
17243.05 289
17244.29 285
17245.53 240
17246.77 222
17248.02 248
17249.26 215
17250.50 263
17251.74 268
17252.98 246
17254.22 240
17255.46 261
17256.71 232
17257.95 227
17259.19 207
17260.43 243
17261.67 242
17262.91 233
17264.16 227
17265.40 259
17266.64 261
17267.88 254
17269.12 233
17270.37 250
17271.61 226
17272.85 247
17274.09 221
17275.34 229
17276.58 265
17277.82 260
17279.06 264
17280.30 225
17281.55 241
17282.79 229
17284.03 260
17285.27 256
17286.52 253
17287.76 242
17289.00 227
17290.25 240
17291.49 231
17292.73 254
17293.97 240
17295.22 226
17296.46 241
17297.70 226
17298.95 234
17300.19 225
17301.43 258
17302.68 240
17303.92 255
17305.16 220
17306.41 249
17307.65 250
17308.89 217
17310.14 227
17311.38 279
17312.62 216
17313.87 220
17315.11 254
17316.36 232
17317.60 234
17318.84 235
17320.09 246
17321.33 244
17322.58 236
17323.82 262
17325.06 221
17326.31 194
17327.55 258
17328.80 234
17330.04 253
17331.28 233
17332.53 221
17333.77 226
17335.02 238
17336.26 273
17337.51 214
17338.75 230
17340.00 239
17341.24 267
17342.48 243
17343.73 258
17344.97 245
17346.22 249
17347.46 235
17348.71 207
17349.95 207
17351.20 257
17352.44 256
17353.69 225
17354.93 196
17356.18 230
17357.42 244
17358.67 250
17359.92 209
17361.16 226
17362.41 239
17363.65 262
17364.90 240
17366.14 214
17367.39 218
17368.63 231
17369.88 236
17371.13 199
17372.37 211
17373.62 235
17374.86 276
17376.11 308
17377.35 224
17378.60 216
17379.85 222
17381.09 244
17382.34 233
17383.59 194
17384.83 240
17386.08 270
17387.32 249
17388.57 219
17389.82 236
17391.06 225
17392.31 227
17393.56 269
17394.80 234
17396.05 222
17397.30 231
17398.54 230
17399.79 231
17401.04 208
17402.28 267
17403.53 263
17404.78 264
17406.02 252
17407.27 242
17408.52 249
17409.77 263
17411.01 254
17412.26 224
17413.51 244
17414.75 231
17416.00 233
17417.25 240
17418.50 246
17419.74 238
17420.99 227
17422.24 252
17423.49 215
17424.73 255
17425.98 255
17427.23 237
17428.48 210
17429.73 219
17430.97 257
17432.22 225
17433.47 226
17434.72 241
17435.97 236
17437.21 232
17438.46 233
17439.71 251
17440.96 230
17442.21 233
17443.45 239
17444.70 261
17445.95 238
17447.20 262
17448.45 230
17449.70 227
17450.95 274
17452.19 217
17453.44 247
17454.69 273
17455.94 246
17457.19 233
17458.44 227
17459.69 238
17460.94 255
17462.19 227
17463.43 260
17464.68 265
17465.93 267
17467.18 242
17468.43 262
17469.68 243
17470.93 243
17472.18 269
17473.43 231
17474.68 244
17475.93 239
17477.18 248
17478.43 253
17479.68 224
17480.93 243
17482.18 235
17483.43 218
17484.68 237
17485.93 257
17487.17 224
17488.42 223
17489.67 249
17490.92 235
17492.18 247
17493.43 222
17494.68 246
17495.93 250
17497.18 239
17498.43 241
17499.68 228
17500.93 280
17502.18 257
17503.43 218
17504.68 241
17505.93 254
17507.18 279
17508.43 250
17509.68 238
17510.93 281
17512.18 239
17513.43 237
17514.68 266
17515.94 249
17517.19 262
17518.44 259
17519.69 272
17520.94 265
17522.19 231
17523.44 232
17524.69 243
17525.94 264
17527.20 224
17528.45 218
17529.70 228
17530.95 239
17532.20 260
17533.45 240
17534.70 242
17535.96 266
17537.21 281
17538.46 257
17539.71 250
17540.96 246
17542.22 272
17543.47 266
17544.72 256
17545.97 237
17547.22 273
17548.48 285
17549.73 276
17550.98 277
17552.23 248
17553.48 271
17554.74 263
17555.99 277
17557.24 244
17558.49 240
17559.75 243
17561.00 264
17562.25 268
17563.50 242
17564.76 255
17566.01 264
17567.26 286
17568.52 283
17569.77 255
17571.02 254
17572.27 288
17573.53 294
17574.78 239
17576.03 231
17577.29 241
17578.54 228
17579.79 225
17581.05 292
17582.30 253
17583.55 268
17584.81 296
17586.06 251
17587.31 230
17588.57 267
17589.82 267
17591.07 289
17592.33 292
17593.58 237
17594.83 250
17596.09 244
17597.34 241
17598.60 229
17599.85 207
17601.10 282
17602.36 280
17603.61 235
17604.87 257
17606.12 219
17607.37 258
17608.63 246
17609.88 209
17611.14 231
17612.39 234
17613.65 266
17614.90 254
17616.16 250
17617.41 227
17618.66 245
17619.92 263
17621.17 254
17622.43 224
17623.68 243
17624.94 256
17626.19 223
17627.45 219
17628.70 234
17629.96 223
17631.21 234
17632.47 259
17633.72 219
17634.98 250
17636.23 261
17637.49 225
17638.74 211
17640.00 201
17641.26 236
17642.51 252
17643.77 242
17645.02 262
17646.28 268
17647.53 250
17648.79 277
17650.04 265
17651.30 243
17652.56 222
17653.81 229
17655.07 247
17656.32 227
17657.58 273
17658.84 258
17660.09 259
17661.35 244
17662.60 242
17663.86 261
17665.12 262
17666.37 246
17667.63 264
17668.89 232
17670.14 225
17671.40 259
17672.66 258
17673.91 257
17675.17 260
17676.43 233
17677.68 234
17678.94 231
17680.20 245
17681.45 241
17682.71 231
17683.97 262
17685.22 232
17686.48 248
17687.74 212
17688.99 229
17690.25 249
17691.51 225
17692.77 214
17694.02 233
17695.28 254
17696.54 214
17697.80 253
17699.05 258
17700.31 230
17701.57 250
17702.83 225
17704.08 248
17705.34 245
17706.60 226
17707.86 243
17709.11 274
17710.37 234
17711.63 235
17712.89 222
17714.15 252
17715.40 256
17716.66 243
17717.92 263
17719.18 214
17720.44 202
17721.70 238
17722.95 258
17724.21 225
17725.47 226
17726.73 221
17727.99 272
17729.25 256
17730.51 208
17731.76 219
17733.02 212
17734.28 265
17735.54 236
17736.80 229
17738.06 226
17739.32 242
17740.58 240
17741.83 217
17743.09 233
17744.35 218
17745.61 227
17746.87 233
17748.13 235
17749.39 238
17750.65 267
17751.91 236
17753.17 237
17754.43 232
17755.69 231
17756.95 228
17758.21 260
17759.47 267
17760.73 240
17761.98 235
17763.24 213
17764.50 252
17765.76 240
17767.02 238
17768.28 227
17769.54 233
17770.80 220
17772.06 205
17773.32 246
17774.58 222
17775.84 226
17777.11 217
17778.37 241
17779.63 256
17780.89 244
17782.15 233
17783.41 243
17784.67 260
17785.93 236
17787.19 220
17788.45 245
17789.71 207
17790.97 228
17792.23 249
17793.49 247
17794.75 231
17796.01 232
17797.28 262
17798.54 213
17799.80 234
17801.06 230
17802.32 218
17803.58 230
17804.84 245
17806.10 219
17807.37 207
17808.63 218
17809.89 224
17811.15 238
17812.41 226
17813.67 247
17814.93 222
17816.20 207
17817.46 202
17818.72 235
17819.98 234
17821.24 237
17822.50 246
17823.77 227
17825.03 226
17826.29 216
17827.55 239
17828.81 189
17830.08 208
17831.34 202
17832.60 223
17833.86 222
17835.13 246
17836.39 208
17837.65 212
17838.91 227
17840.18 239
17841.44 201
17842.70 228
17843.96 243
17845.23 225
17846.49 208
17847.75 230
17849.01 249
17850.28 215
17851.54 231
17852.80 227
17854.07 241
17855.33 226
17856.59 241
17857.86 222
17859.12 231
17860.38 236
17861.65 259
17862.91 221
17864.17 229
17865.44 227
17866.70 211
17867.96 218
17869.23 201
17870.49 235
17871.75 231
17873.02 232
17874.28 239
17875.54 282
17876.81 277
17878.07 252
17879.34 241
17880.60 224
17881.86 211
17883.13 230
17884.39 248
17885.66 245
17886.92 243
17888.18 228
17889.45 235
17890.71 216
17891.98 213
17893.24 235
17894.51 238
17895.77 238
17897.04 211
17898.30 227
17899.56 237
17900.83 236
17902.09 257
17903.36 228
17904.62 210
17905.89 247
17907.15 250
17908.42 223
17909.68 208
17910.95 232
17912.21 229
17913.48 253
17914.74 203
17916.01 195
17917.27 222
17918.54 227
17919.80 227
17921.07 195
17922.34 182
17923.60 204
17924.87 251
17926.13 234
17927.40 212
17928.66 197
17929.93 232
17931.19 228
17932.46 242
17933.73 212
17934.99 242
17936.26 247
17937.52 220
17938.79 236
17940.06 230
17941.32 239
17942.59 245
17943.85 210
17945.12 209
17946.39 236
17947.65 228
17948.92 249
17950.19 208
17951.45 210
17952.72 244
17953.99 272
17955.25 214
17956.52 248
17957.79 233
17959.05 252
17960.32 224
17961.59 215
17962.85 230
17964.12 236
17965.39 248
17966.65 230
17967.92 215
17969.19 244
17970.45 248
17971.72 208
17972.99 236
17974.26 207
17975.52 220
17976.79 225
17978.06 228
17979.33 206
17980.59 220
17981.86 230
17983.13 241
17984.40 221
17985.66 205
17986.93 246
17988.20 237
17989.47 252
17990.73 216
17992.00 223
17993.27 228
17994.54 226
17995.81 202
17997.07 169
17998.34 187
17999.61 220
18000.88 230
18002.15 230
18003.42 215
18004.68 254
18005.95 247
18007.22 238
18008.49 223
18009.76 203
18011.03 242
18012.30 231
18013.56 225
18014.83 233
18016.10 226
18017.37 210
18018.64 222
18019.91 206
18021.18 198
18022.45 218
18023.71 264
18024.98 228
18026.25 244
18027.52 184
18028.79 221
18030.06 256
18031.33 212
18032.60 223
18033.87 219
18035.14 224
18036.41 238
18037.68 255
18038.95 220
18040.22 220
18041.49 244
18042.76 207
18044.02 205
18045.29 209
18046.56 234
18047.83 226
18049.10 253
18050.37 226
18051.64 236
18052.91 245
18054.18 267
18055.45 203
18056.72 182
18057.99 188
18059.27 214
18060.54 252
18061.81 207
18063.08 203
18064.35 212
18065.62 217
18066.89 205
18068.16 229
18069.43 206
18070.70 231
18071.97 266
18073.24 255
18074.51 219
18075.78 220
18077.05 235
18078.32 223
18079.60 210
18080.87 212
18082.14 212
18083.41 246
18084.68 241
18085.95 206
18087.22 226
18088.49 269
18089.77 246
18091.04 219
18092.31 239
18093.58 230
18094.85 239
18096.12 226
18097.39 223
18098.67 244
18099.94 227
18101.21 219
18102.48 228
18103.75 231
18105.02 186
18106.30 224
18107.57 233
18108.84 216
18110.11 249
18111.38 246
18112.66 226
18113.93 224
18115.20 193
18116.47 218
18117.75 234
18119.02 243
18120.29 253
18121.56 212
18122.84 200
18124.11 216
18125.38 235
18126.65 216
18127.93 220
18129.20 197
18130.47 218
18131.74 226
18133.02 207
18134.29 226
18135.56 203
18136.84 234
18138.11 230
18139.38 266
18140.66 253
18141.93 221
18143.20 209
18144.48 254
18145.75 252
18147.02 211
18148.30 260
18149.57 269
18150.84 245
18152.12 246
18153.39 211
18154.66 233
18155.94 232
18157.21 222
18158.48 234
18159.76 211
18161.03 276
18162.31 228
18163.58 248
18164.85 223
18166.13 259
18167.40 237
18168.68 232
18169.95 201
18171.22 198
18172.50 213
18173.77 234
18175.05 248
18176.32 233
18177.60 240
18178.87 223
18180.15 234
18181.42 245
18182.69 230
18183.97 251
18185.24 261
18186.52 236
18187.79 259
18189.07 234
18190.34 212
18191.62 223
18192.89 222
18194.17 227
18195.44 245
18196.72 224
18197.99 230
18199.27 259
18200.54 224
18201.82 212
18203.09 208
18204.37 253
18205.65 224
18206.92 230
18208.20 203
18209.47 247
18210.75 243
18212.02 246
18213.30 221
18214.57 244
18215.85 225
18217.13 226
18218.40 216
18219.68 216
18220.95 218
18222.23 217
18223.51 224
18224.78 179
18226.06 213
18227.33 224
18228.61 229
18229.89 206
18231.16 228
18232.44 216
18233.72 192
18234.99 224
18236.27 230
18237.55 228
18238.82 245
18240.10 250
18241.38 236
18242.65 237
18243.93 204
18245.21 216
18246.48 216
18247.76 228
18249.04 217
18250.31 216
18251.59 205
18252.87 222
18254.15 227
18255.42 233
18256.70 213
18257.98 224
18259.25 216
18260.53 268
18261.81 244
18263.09 224
18264.36 227
18265.64 237
18266.92 212
18268.20 209
18269.47 227
18270.75 213
18272.03 248
18273.31 233
18274.59 241
18275.86 242
18277.14 216
18278.42 229
18279.70 208
18280.98 193
18282.25 244
18283.53 235
18284.81 223
18286.09 217
18287.37 213
18288.64 197
18289.92 210
18291.20 217
18292.48 215
18293.76 231
18295.04 217
18296.32 241
18297.59 221
18298.87 247
18300.15 218
18301.43 230
18302.71 208
18303.99 217
18305.27 243
18306.55 201
18307.83 199
18309.10 202
18310.38 224
18311.66 240
18312.94 198
18314.22 221
18315.50 208
18316.78 268
18318.06 238
18319.34 259
18320.62 239
18321.90 251
18323.18 239
18324.46 229
18325.74 207
18327.02 209
18328.30 233
18329.58 226
18330.86 233
18332.14 236
18333.41 219
18334.69 203
18335.97 241
18337.25 224
18338.54 231
18339.82 212
18341.10 225
18342.38 209
18343.66 252
18344.94 255
18346.22 193
18347.50 226
18348.78 233
18350.06 243
18351.34 228
18352.62 221
18353.90 227
18355.18 213
18356.46 249
18357.74 253
18359.02 246
18360.30 245
18361.58 230
18362.87 237
18364.15 235
18365.43 234
18366.71 237
18367.99 234
18369.27 225
18370.55 217
18371.83 215
18373.11 198
18374.40 228
18375.68 245
18376.96 216
18378.24 220
18379.52 226
18380.80 189
18382.08 195
18383.37 188
18384.65 220
18385.93 207
18387.21 204
18388.49 221
18389.78 271
18391.06 272
18392.34 203
18393.62 203
18394.90 194
18396.19 215
18397.47 236
18398.75 235
18400.03 215
18401.31 198
18402.60 220
18403.88 224
18405.16 231
18406.44 219
18407.73 214
18409.01 224
18410.29 220
18411.57 226
18412.86 227
18414.14 215
18415.42 206
18416.71 220
18417.99 220
18419.27 217
18420.55 240
18421.84 240
18423.12 206
18424.40 214
18425.69 218
18426.97 238
18428.25 224
18429.54 223
18430.82 221
18432.10 213
18433.39 220
18434.67 234
18435.95 253
18437.24 222
18438.52 230
18439.80 233
18441.09 245
18442.37 204
18443.66 241
18444.94 261
18446.22 234
18447.51 223
18448.79 222
18450.08 218
18451.36 209
18452.64 220
18453.93 213
18455.21 212
18456.50 229
18457.78 182
18459.06 219
18460.35 222
18461.63 213
18462.92 194
18464.20 196
18465.49 209
18466.77 194
18468.06 210
18469.34 208
18470.63 230
18471.91 219
18473.19 226
18474.48 235
18475.76 223
18477.05 183
18478.33 219
18479.62 219
18480.90 220
18482.19 206
18483.47 204
18484.76 211
18486.05 209
18487.33 228
18488.62 234
18489.90 234
18491.19 231
18492.47 216
18493.76 235
18495.04 249
18496.33 207
18497.61 245
18498.90 228
18500.19 238
18501.47 228
18502.76 207
18504.04 200
18505.33 197
18506.62 210
18507.90 260
18509.19 217
18510.47 220
18511.76 214
18513.05 221
18514.33 222
18515.62 181
18516.90 221
18518.19 243
18519.48 255
18520.76 209
18522.05 221
18523.34 226
18524.62 241
18525.91 249
18527.20 217
18528.48 227
18529.77 223
18531.06 238
18532.34 247
18533.63 232
18534.92 235
18536.21 269
18537.49 259
18538.78 211
18540.07 209
18541.35 253
18542.64 236
18543.93 235
18545.22 241
18546.50 212
18547.79 209
18549.08 227
18550.37 237
18551.65 239
18552.94 230
18554.23 221
18555.52 236
18556.80 206
18558.09 236
18559.38 223
18560.67 249
18561.95 236
18563.24 223
18564.53 250
18565.82 227
18567.11 279
18568.39 224
18569.68 223
18570.97 221
18572.26 234
18573.55 223
18574.84 226
18576.12 231
18577.41 239
18578.70 254
18579.99 243
18581.28 231
18582.57 219
18583.86 216
18585.14 202
18586.43 202
18587.72 205
18589.01 224
18590.30 243
18591.59 268
18592.88 239
18594.17 218
18595.46 218
18596.74 211
18598.03 255
18599.32 265
18600.61 267
18601.90 240
18603.19 227
18604.48 220
18605.77 214
18607.06 211
18608.35 231
18609.64 242
18610.93 237
18612.22 237
18613.51 227
18614.80 221
18616.09 265
18617.38 216
18618.67 269
18619.96 288
18621.25 281
18622.54 269
18623.83 264
18625.12 245
18626.41 228
18627.70 232
18628.99 196
18630.28 279
18631.57 231
18632.86 262
18634.15 270
18635.44 266
18636.73 268
18638.02 246
18639.31 272
18640.60 238
18641.89 227
18643.18 238
18644.47 252
18645.76 252
18647.06 246
18648.35 256
18649.64 247
18650.93 214
18652.22 246
18653.51 243
18654.80 191
18656.09 189
18657.38 228
18658.68 248
18659.97 247
18661.26 248
18662.55 220
18663.84 251
18665.13 226
18666.42 215
18667.72 217
18669.01 249
18670.30 231
18671.59 216
18672.88 234
18674.17 231
18675.47 244
18676.76 206
18678.05 203
18679.34 236
18680.63 225
18681.93 242
18683.22 219
18684.51 214
18685.80 218
18687.09 244
18688.39 251
18689.68 214
18690.97 219
18692.26 226
18693.56 241
18694.85 221
18696.14 225
18697.43 211
18698.73 245
18700.02 263
18701.31 218
18702.60 205
18703.90 211
18705.19 192
18706.48 174
18707.78 212
18709.07 213
18710.36 205
18711.66 175
18712.95 199
18714.24 222
18715.54 254
18716.83 241
18718.12 192
18719.42 187
18720.71 204
18722.00 230
18723.30 239
18724.59 237
18725.88 210
18727.18 196
18728.47 183
18729.76 237
18731.06 213
18732.35 212
18733.65 217
18734.94 215
18736.23 239
18737.53 216
18738.82 187
18740.12 242
18741.41 226
18742.70 223
18744.00 215
18745.29 216
18746.59 231
18747.88 242
18749.18 214
18750.47 189
18751.76 239
18753.06 252
18754.35 248
18755.65 207
18756.94 206
18758.24 215
18759.53 230
18760.83 224
18762.12 219
18763.42 226
18764.71 247
18766.01 239
18767.30 210
18768.60 221
18769.89 206
18771.19 235
18772.48 188
18773.78 227
18775.07 221
18776.37 229
18777.66 241
18778.96 240
18780.25 235
18781.55 198
18782.85 213
18784.14 209
18785.44 219
18786.73 207
18788.03 204
18789.32 212
18790.62 234
18791.92 194
18793.21 221
18794.51 229
18795.80 220
18797.10 228
18798.40 224
18799.69 214
18800.99 196
18802.28 201
18803.58 208
18804.88 221
18806.17 208
18807.47 213
18808.77 237
18810.06 224
18811.36 238
18812.66 234
18813.95 205
18815.25 220
18816.55 245
18817.84 190
18819.14 204
18820.44 187
18821.73 215
18823.03 219
18824.33 234
18825.62 222
18826.92 228
18828.22 224
18829.52 214
18830.81 190
18832.11 220
18833.41 220
18834.71 227
18836.00 244
18837.30 236
18838.60 218
18839.90 212
18841.19 205
18842.49 205
18843.79 203
18845.09 201
18846.38 208
18847.68 224
18848.98 211
18850.28 200
18851.58 176
18852.87 210
18854.17 218
18855.47 218
18856.77 213
18858.07 220
18859.36 186
18860.66 182
18861.96 223
18863.26 212
18864.56 210
18865.86 212
18867.15 203
18868.45 228
18869.75 211
18871.05 250
18872.35 223
18873.65 228
18874.95 223
18876.24 236
18877.54 217
18878.84 208
18880.14 185
18881.44 185
18882.74 202
18884.04 223
18885.34 219
18886.64 220
18887.94 234
18889.24 212
18890.53 219
18891.83 202
18893.13 227
18894.43 246
18895.73 215
18897.03 192
18898.33 195
18899.63 218
18900.93 222
18902.23 222
18903.53 225
18904.83 211
18906.13 216
18907.43 241
18908.73 217
18910.03 196
18911.33 191
18912.63 205
18913.93 217
18915.23 236
18916.53 212
18917.83 227
18919.13 223
18920.43 199
18921.73 210
18923.03 229
18924.33 226
18925.63 202
18926.93 220
18928.23 202
18929.53 212
18930.84 204
18932.14 216
18933.44 197
18934.74 199
18936.04 195
18937.34 181
18938.64 208
18939.94 212
18941.24 211
18942.54 211
18943.84 220
18945.15 227
18946.45 200
18947.75 206
18949.05 225
18950.35 198
18951.65 209
18952.95 218
18954.26 232
18955.56 218
18956.86 218
18958.16 239
18959.46 189
18960.76 230
18962.07 226
18963.37 210
18964.67 219
18965.97 195
18967.27 222
18968.57 229
18969.88 211
18971.18 226
18972.48 214
18973.78 240
18975.09 211
18976.39 227
18977.69 211
18978.99 210
18980.29 209
18981.60 205
18982.90 217
18984.20 206
18985.50 210
18986.81 210
18988.11 223
18989.41 190
18990.72 210
18992.02 221
18993.32 238
18994.62 211
18995.93 207
18997.23 210
18998.53 191
18999.84 200
19001.14 214
19002.44 215
19003.75 206
19005.05 230
19006.35 198
19007.66 197
19008.96 191
19010.26 211
19011.57 189
19012.87 220
19014.17 203
19015.48 209
19016.78 217
19018.08 217
19019.39 223
19020.69 184
19021.99 241
19023.30 233
19024.60 183
19025.91 189
19027.21 179
19028.51 185
19029.82 190
19031.12 184
19032.43 176
19033.73 241
19035.04 212
19036.34 195
19037.64 219
19038.95 199
19040.25 202
19041.56 201
19042.86 210
19044.17 210
19045.47 243
19046.78 238
19048.08 189
19049.39 190
19050.69 184
19052.00 203
19053.30 246
19054.61 205
19055.91 207
19057.22 188
19058.52 216
19059.83 198
19061.13 189
19062.44 223
19063.74 211
19065.05 210
19066.35 205
19067.66 218
19068.96 209
19070.27 204
19071.57 202
19072.88 210
19074.18 200
19075.49 207
19076.80 224
19078.10 197
19079.41 214
19080.71 191
19082.02 229
19083.33 202
19084.63 199
19085.94 225
19087.24 254
19088.55 248
19089.86 189
19091.16 217
19092.47 201
19093.77 197
19095.08 174
19096.39 213
19097.69 215
19099.00 174
19100.31 215
19101.61 224
19102.92 211
19104.23 190
19105.53 212
19106.84 222
19108.15 205
19109.45 164
19110.76 206
19112.07 199
19113.37 229
19114.68 209
19115.99 189
19117.30 228
19118.60 204
19119.91 195
19121.22 198
19122.52 213
19123.83 185
19125.14 202
19126.45 217
19127.75 213
19129.06 207
19130.37 214
19131.68 201
19132.98 206
19134.29 206
19135.60 233
19136.91 230
19138.22 215
19139.52 208
19140.83 197
19142.14 230
19143.45 231
19144.76 207
19146.06 221
19147.37 219
19148.68 201
19149.99 197
19151.30 208
19152.60 230
19153.91 205
19155.22 213
19156.53 219
19157.84 224
19159.15 219
19160.46 198
19161.76 191
19163.07 190
19164.38 246
19165.69 252
19167.00 210
19168.31 204
19169.62 200
19170.93 229
19172.23 247
19173.54 214
19174.85 210
19176.16 245
19177.47 260
19178.78 236
19180.09 224
19181.40 207
19182.71 225
19184.02 211
19185.33 187
19186.64 204
19187.95 209
19189.26 171
19190.57 180
19191.87 191
19193.18 194
19194.49 238
19195.80 226
19197.11 204
19198.42 229
19199.73 212
19201.04 218
19202.35 230
19203.66 220
19204.97 210
19206.28 236
19207.59 224
19208.90 223
19210.21 215
19211.53 192
19212.84 182
19214.15 229
19215.46 218
19216.77 221
19218.08 218
19219.39 191
19220.70 206
19222.01 218
19223.32 197
19224.63 221
19225.94 206
19227.25 216
19228.56 204
19229.87 218
19231.19 185
19232.50 203
19233.81 186
19235.12 221
19236.43 200
19237.74 203
19239.05 205
19240.36 219
19241.68 190
19242.99 162
19244.30 179
19245.61 201
19246.92 206
19248.23 209
19249.54 231
19250.86 213
19252.17 186
19253.48 209
19254.79 198
19256.10 201
19257.42 212
19258.73 196
19260.04 205
19261.35 181
19262.66 205
19263.98 190
19265.29 199
19266.60 207
19267.91 211
19269.22 195
19270.54 205
19271.85 233
19273.16 216
19274.47 193
19275.79 216
19277.10 242
19278.41 256
19279.72 220
19281.04 207
19282.35 204
19283.66 234
19284.98 224
19286.29 228
19287.60 225
19288.91 227
19290.23 206
19291.54 211
19292.85 203
19294.17 220
19295.48 180
19296.79 204
19298.11 199
19299.42 234
19300.73 197
19302.05 177
19303.36 231
19304.67 218
19305.99 204
19307.30 222
19308.61 174
19309.93 209
19311.24 190
19312.56 187
19313.87 208
19315.18 198
19316.50 243
19317.81 200
19319.13 181
19320.44 190
19321.75 223
19323.07 215
19324.38 220
19325.70 188
19327.01 214
19328.32 229
19329.64 237
19330.95 183
19332.27 203
19333.58 209
19334.90 219
19336.21 241
19337.53 190
19338.84 194
19340.16 234
19341.47 223
19342.79 252
19344.10 192
19345.42 224
19346.73 214
19348.05 233
19349.36 216
19350.68 186
19351.99 194
19353.31 195
19354.62 214
19355.94 216
19357.25 197
19358.57 212
19359.88 225
19361.20 225
19362.51 188
19363.83 208
19365.14 196
19366.46 201
19367.78 184
19369.09 182
19370.41 210
19371.72 245
19373.04 219
19374.35 186
19375.67 190
19376.99 189
19378.30 215
19379.62 227
19380.93 193
19382.25 193
19383.57 218
19384.88 206
19386.20 218
19387.52 233
19388.83 197
19390.15 183
19391.47 215
19392.78 216
19394.10 203
19395.42 184
19396.73 211
19398.05 215
19399.37 211
19400.68 194
19402.00 192
19403.32 208
19404.63 201
19405.95 218
19407.27 231
19408.58 191
19409.90 194
19411.22 218
19412.54 190
19413.85 218
19415.17 222
19416.49 217
19417.80 212
19419.12 187
19420.44 204
19421.76 229
19423.07 186
19424.39 180
19425.71 226
19427.03 212
19428.35 223
19429.66 211
19430.98 219
19432.30 202
19433.62 202
19434.93 237
19436.25 195
19437.57 204
19438.89 201
19440.21 227
19441.53 218
19442.84 210
19444.16 212
19445.48 231
19446.80 220
19448.12 210
19449.44 197
19450.75 189
19452.07 183
19453.39 207
19454.71 224
19456.03 244
19457.35 226
19458.67 245
19459.98 205
19461.30 205
19462.62 199
19463.94 185
19465.26 216
19466.58 216
19467.90 213
19469.22 212
19470.54 189
19471.86 208
19473.18 216
19474.49 220
19475.81 228
19477.13 208
19478.45 226
19479.77 220
19481.09 212
19482.41 195
19483.73 220
19485.05 223
19486.37 195
19487.69 214
19489.01 172
19490.33 217
19491.65 207
19492.97 208
19494.29 202
19495.61 216
19496.93 217
19498.25 227
19499.57 192
19500.89 181
19502.21 213
19503.53 198
19504.85 202
19506.17 178
19507.49 175
19508.81 199
19510.13 213
19511.45 241
19512.77 203
19514.09 216
19515.42 237
19516.74 218
19518.06 209
19519.38 185
19520.70 183
19522.02 209
19523.34 201
19524.66 196
19525.98 198
19527.30 199
19528.62 242
19529.95 223
19531.27 181
19532.59 209
19533.91 183
19535.23 172
19536.55 188
19537.87 204
19539.20 191
19540.52 217
19541.84 219
19543.16 198
19544.48 214
19545.80 217
19547.13 200
19548.45 188
19549.77 191
19551.09 190
19552.41 218
19553.74 194
19555.06 209
19556.38 219
19557.70 195
19559.02 228
19560.35 186
19561.67 186
19562.99 206
19564.31 223
19565.64 201
19566.96 203
19568.28 198
19569.60 193
19570.93 246
19572.25 215
19573.57 194
19574.89 208
19576.22 189
19577.54 214
19578.86 232
19580.18 225
19581.51 209
19582.83 166
19584.15 223
19585.48 199
19586.80 207
19588.12 200
19589.45 187
19590.77 201
19592.09 202
19593.42 191
19594.74 201
19596.06 201
19597.39 201
19598.71 194
19600.03 163
19601.36 198
19602.68 197
19604.00 184
19605.33 200
19606.65 233
19607.98 211
19609.30 192
19610.62 184
19611.95 213
19613.27 201
19614.60 182
19615.92 177
19617.24 197
19618.57 216
19619.89 190
19621.22 208
19622.54 188
19623.87 201
19625.19 197
19626.51 209
19627.84 222
19629.16 190
19630.49 206
19631.81 192
19633.14 161
19634.46 218
19635.79 212
19637.11 208
19638.44 208
19639.76 210
19641.09 236
19642.41 236
19643.74 224
19645.06 200
19646.39 179
19647.71 202
19649.04 211
19650.36 195
19651.69 233
19653.01 197
19654.34 200
19655.66 181
19656.99 189
19658.32 214
19659.64 183
19660.97 190
19662.29 203
19663.62 208
19664.94 207
19666.27 217
19667.60 190
19668.92 197
19670.25 181
19671.57 204
19672.90 167
19674.23 190
19675.55 217
19676.88 204
19678.20 199
19679.53 205
19680.86 191
19682.18 189
19683.51 211
19684.84 182
19686.16 188
19687.49 185
19688.82 171
19690.14 167
19691.47 215
19692.80 225
19694.12 200
19695.45 201
19696.78 203
19698.10 183
19699.43 205
19700.76 179
19702.08 218
19703.41 213
19704.74 194
19706.07 192
19707.39 203
19708.72 192
19710.05 204
19711.37 176
19712.70 167
19714.03 204
19715.36 228
19716.68 193
19718.01 169
19719.34 213
19720.67 230
19721.99 225
19723.32 191
19724.65 204
19725.98 198
19727.31 209
19728.63 216
19729.96 222
19731.29 197
19732.62 188
19733.95 178
19735.27 207
19736.60 189
19737.93 177
19739.26 194
19740.59 221
19741.92 190
19743.24 206
19744.57 225
19745.90 209
19747.23 193
19748.56 187
19749.89 189
19751.22 189
19752.54 229
19753.87 245
19755.20 203
19756.53 230
19757.86 205
19759.19 220
19760.52 204
19761.85 201
19763.18 220
19764.50 208
19765.83 203
19767.16 179
19768.49 190
19769.82 194
19771.15 204
19772.48 180
19773.81 211
19775.14 195
19776.47 183
19777.80 212
19779.13 180
19780.46 182
19781.79 203
19783.12 199
19784.45 194
19785.78 195
19787.11 216
19788.44 250
19789.77 234
19791.10 215
19792.43 203
19793.76 211
19795.09 177
19796.42 190
19797.75 187
19799.08 174
19800.41 219
19801.74 210
19803.07 200
19804.40 197
19805.73 211
19807.06 212
19808.39 194
19809.72 213
19811.05 198
19812.38 197
19813.71 201
19815.05 192
19816.38 197
19817.71 201
19819.04 232
19820.37 215
19821.70 186
19823.03 175
19824.36 194
19825.69 185
19827.03 206
19828.36 200
19829.69 172
19831.02 186
19832.35 205
19833.68 219
19835.01 188
19836.35 181
19837.68 203
19839.01 208
19840.34 178
19841.67 212
19843.00 189
19844.34 172
19845.67 181
19847.00 179
19848.33 189
19849.66 193
19851.00 202
19852.33 219
19853.66 211
19854.99 196
19856.32 226
19857.66 209
19858.99 242
19860.32 253
19861.65 220
19862.99 226
19864.32 239
19865.65 195
19866.98 209
19868.32 200
19869.65 190
19870.98 199
19872.31 206
19873.65 178
19874.98 197
19876.31 196
19877.65 205
19878.98 182
19880.31 195
19881.65 204
19882.98 213
19884.31 183
19885.64 198
19886.98 223
19888.31 212
19889.64 199
19890.98 197
19892.31 222
19893.64 223
19894.98 185
19896.31 172
19897.65 207
19898.98 208
19900.31 208
19901.65 201
19902.98 196
19904.31 219
19905.65 233
19906.98 207
19908.32 195
19909.65 198
19910.98 191
19912.32 223
19913.65 213
19914.99 206
19916.32 188
19917.66 193
19918.99 216
19920.32 178
19921.66 196
19922.99 192
19924.33 214
19925.66 205
19927.00 177
19928.33 181
19929.67 221
19931.00 186
19932.34 180
19933.67 214
19935.01 238
19936.34 209
19937.68 214
19939.01 183
19940.35 168
19941.68 201
19943.02 227
19944.35 189
19945.69 198
19947.02 228
19948.36 206
19949.69 194
19951.03 196
19952.36 201
19953.70 183
19955.03 208
19956.37 168
19957.71 182
19959.04 194
19960.38 179
19961.71 165
19963.05 197
19964.38 198
19965.72 221
19967.06 203
19968.39 175
19969.73 225
19971.06 207
19972.40 198
19973.74 212
19975.07 202
19976.41 190
19977.75 212
19979.08 218
19980.42 195
19981.75 175
19983.09 211
19984.43 208
19985.76 212
19987.10 186
19988.44 189
19989.77 177
19991.11 187
19992.45 220
19993.78 175
19995.12 214
19996.46 203
19997.80 197
19999.13 205
20000.47 215
20001.81 188
20003.14 218
20004.48 191
20005.82 191
20007.16 186
20008.49 194
20009.83 196
20011.17 238
20012.51 194
20013.84 184
20015.18 215
20016.52 217
20017.86 202
20019.19 165
20020.53 196
20021.87 192
20023.21 220
20024.55 207
20025.88 214
20027.22 212
20028.56 198
20029.90 232
20031.24 217
20032.57 206
20033.91 203
20035.25 179
20036.59 191
20037.93 227
20039.26 184
20040.60 194
20041.94 198
20043.28 230
20044.62 184
20045.96 190
20047.30 178
20048.63 193
20049.97 207
20051.31 196
20052.65 153
20053.99 191
20055.33 189
20056.67 215
20058.01 223
20059.35 202
20060.69 186
20062.02 183
20063.36 206
20064.70 187
20066.04 177
20067.38 212
20068.72 193
20070.06 192
20071.40 191
20072.74 218
20074.08 202
20075.42 218
20076.76 248
20078.10 179
20079.44 173
20080.78 188
20082.12 207
20083.46 203
20084.80 198
20086.14 250
20087.48 209
20088.82 230
20090.16 185
20091.50 196
20092.84 190
20094.18 180
20095.52 224
20096.86 203
20098.20 221
20099.54 211
20100.88 211
20102.22 221
20103.56 232
20104.90 202
20106.24 208
20107.58 226
20108.92 195
20110.26 211
20111.60 196
20112.95 205
20114.29 219
20115.63 218
20116.97 215
20118.31 183
20119.65 204
20120.99 196
20122.33 169
20123.67 207
20125.02 184
20126.36 191
20127.70 200
20129.04 201
20130.38 189
20131.72 217
20133.06 218
20134.41 200
20135.75 182
