# Supplementary material for: MALDI-TOF MS typing enables the classification of brewing yeasts of the genus Saccharomyces to major beer styles
Source: PLoS One. 2017 Aug 9;12(8):e0181694. doi: 10.1371/journal.pone.0181694 (PMC5549903; doi:10.1371/journal.pone.0181694)
Supplement: S3 File — The directory includes 90 raw files and was zipped to “.zip”; the folder has three strains with 30 spectra per strain; S1 Text explains the raw files with an example and Table 1 represents the yeast strains used within the experiment. (ZIP) [file pone.0181694.s006.zip › 7-9/30257-184-OG-Alt-Alt-YPG-18h-E-E_2015-08-07__0_F11_1.dat]

2000.64 2772
2001.06 2807
2001.49 2755
2001.91 2883
2002.33 2932
2002.75 2931
2003.17 2774
2003.60 3071
2004.02 2851
2004.44 2873
2004.86 2655
2005.28 2783
2005.70 2619
2006.13 2669
2006.55 2442
2006.97 2706
2007.39 2669
2007.82 2546
2008.24 2719
2008.66 2817
2009.08 2835
2009.51 2754
2009.93 2985
2010.35 3012
2010.77 2761
2011.20 2811
2011.62 2823
2012.04 2793
2012.46 2720
2012.89 2661
2013.31 2573
2013.73 2721
2014.15 2538
2014.58 2593
2015.00 2735
2015.42 2764
2015.85 2460
2016.27 2523
2016.69 2472
2017.12 2480
2017.54 2349
2017.96 2411
2018.39 2654
2018.81 2628
2019.23 2859
2019.66 2742
2020.08 2996
2020.50 2802
2020.93 2769
2021.35 2975
2021.78 2685
2022.20 2712
2022.62 2903
2023.05 2960
2023.47 2861
2023.89 2753
2024.32 2713
2024.74 2683
2025.17 2637
2025.59 2590
2026.01 2461
2026.44 2387
2026.86 2651
2027.29 2425
2027.71 2299
2028.14 2513
2028.56 2396
2028.99 2381
2029.41 2438
2029.83 2677
2030.26 2456
2030.68 2476
2031.11 2552
2031.53 2381
2031.96 2500
2032.38 2722
2032.81 2585
2033.23 2679
2033.66 2804
2034.08 2509
2034.51 2587
2034.93 2695
2035.36 2835
2035.78 2738
2036.21 2709
2036.63 2727
2037.06 2807
2037.48 2708
2037.91 2655
2038.33 2771
2038.76 2832
2039.19 2882
2039.61 2777
2040.04 2887
2040.46 2911
2040.89 3094
2041.31 3021
2041.74 2992
2042.17 2852
2042.59 2999
2043.02 2845
2043.44 2738
2043.87 2846
2044.30 2740
2044.72 2542
2045.15 2493
2045.57 2450
2046.00 2436
2046.43 2511
2046.85 2553
2047.28 2605
2047.71 2755
2048.13 2826
2048.56 2801
2048.99 2846
2049.41 2820
2049.84 2810
2050.27 2605
2050.69 2379
2051.12 2398
2051.55 2482
2051.97 2440
2052.40 2368
2052.83 2393
2053.25 2516
2053.68 2560
2054.11 2420
2054.54 2299
2054.96 2364
2055.39 2393
2055.82 2368
2056.24 2469
2056.67 2534
2057.10 2460
2057.53 2509
2057.95 2227
2058.38 2594
2058.81 2438
2059.24 2426
2059.66 2338
2060.09 2547
2060.52 2664
2060.95 2615
2061.38 2450
2061.80 2495
2062.23 2491
2062.66 2502
2063.09 2590
2063.52 2477
2063.94 2321
2064.37 2610
2064.80 2702
2065.23 2808
2065.66 2659
2066.09 2402
2066.51 2617
2066.94 2597
2067.37 2603
2067.80 2817
2068.23 2676
2068.66 2650
2069.08 2606
2069.51 2572
2069.94 2554
2070.37 2572
2070.80 2624
2071.23 2661
2071.66 2528
2072.09 2690
2072.52 2718
2072.94 2815
2073.37 2672
2073.80 2600
2074.23 2718
2074.66 3029
2075.09 2741
2075.52 2621
2075.95 2647
2076.38 2886
2076.81 2910
2077.24 2775
2077.67 2791
2078.10 2832
2078.53 2810
2078.96 2924
2079.39 2982
2079.82 2860
2080.25 3063
2080.68 3223
2081.11 3325
2081.54 3256
2081.97 3333
2082.40 3132
2082.83 3169
2083.26 3299
2083.69 3072
2084.12 3066
2084.55 2847
2084.98 2720
2085.41 2933
2085.84 2850
2086.27 2694
2086.70 2781
2087.13 2722
2087.56 2674
2087.99 2622
2088.42 2712
2088.85 2787
2089.28 2724
2089.71 2584
2090.14 2628
2090.57 2694
2091.01 2393
2091.44 2479
2091.87 2642
2092.30 2765
2092.73 2690
2093.16 2657
2093.59 2675
2094.02 2658
2094.45 2525
2094.89 2524
2095.32 2645
2095.75 2437
2096.18 2626
2096.61 2527
2097.04 2614
2097.47 2447
2097.91 2567
2098.34 2717
2098.77 2494
2099.20 2409
2099.63 2276
2100.07 2441
2100.50 2413
2100.93 2543
2101.36 2484
2101.79 2377
2102.23 2289
2102.66 2332
2103.09 2591
2103.52 2353
2103.95 2541
2104.39 2425
2104.82 2512
2105.25 2676
2105.68 2494
2106.12 2452
2106.55 2701
2106.98 2888
2107.41 2661
2107.85 2723
2108.28 2690
2108.71 2438
2109.14 2864
2109.58 2888
2110.01 2685
2110.44 2949
2110.88 2735
2111.31 2800
2111.74 2656
2112.18 2615
2112.61 2689
2113.04 2716
2113.48 2569
2113.91 2395
2114.34 2388
2114.78 2422
2115.21 2606
2115.64 2656
2116.08 2485
2116.51 2471
2116.94 2230
2117.38 2207
2117.81 2404
2118.24 2437
2118.68 2113
2119.11 2168
2119.55 2295
2119.98 2403
2120.41 2299
2120.85 2469
2121.28 2420
2121.72 2258
2122.15 2444
2122.58 2404
2123.02 2533
2123.45 2584
2123.89 2554
2124.32 2322
2124.75 2317
2125.19 2309
2125.62 2389
2126.06 2401
2126.49 2373
2126.93 2256
2127.36 2303
2127.80 2348
2128.23 2188
2128.67 2213
2129.10 2480
2129.54 2391
2129.97 2496
2130.41 2477
2130.84 2506
2131.28 2701
2131.71 2608
2132.15 2622
2132.58 2812
2133.02 2750
2133.45 2693
2133.89 2625
2134.32 2540
2134.76 2595
2135.19 2588
2135.63 2597
2136.06 2593
2136.50 2765
2136.94 2941
2137.37 2989
2137.81 2949
2138.24 3173
2138.68 2974
2139.12 2909
2139.55 2920
2139.99 2810
2140.42 2726
2140.86 2750
2141.30 2967
2141.73 2684
2142.17 2765
2142.60 2478
2143.04 2540
2143.48 2580
2143.91 2565
2144.35 2481
2144.79 2389
2145.22 2213
2145.66 2223
2146.09 2316
2146.53 2402
2146.97 2429
2147.40 2430
2147.84 2561
2148.28 2606
2148.72 2680
2149.15 2717
2149.59 2986
2150.03 3249
2150.46 3238
2150.90 3567
2151.34 3685
2151.77 3771
2152.21 3908
2152.65 3770
2153.09 3661
2153.52 3620
2153.96 3504
2154.40 3299
2154.84 3009
2155.27 2947
2155.71 3018
2156.15 2684
2156.59 2573
2157.02 2570
2157.46 2479
2157.90 2515
2158.34 2447
2158.78 2553
2159.21 2673
2159.65 2646
2160.09 2744
2160.53 2552
2160.97 2763
2161.40 2628
2161.84 2482
2162.28 2592
2162.72 2503
2163.16 2470
2163.59 2534
2164.03 2567
2164.47 2525
2164.91 2542
2165.35 2579
2165.79 2526
2166.23 2641
2166.66 2536
2167.10 2631
2167.54 2666
2167.98 2916
2168.42 2653
2168.86 2531
2169.30 2694
2169.74 2667
2170.18 2723
2170.61 2591
2171.05 2497
2171.49 2694
2171.93 2842
2172.37 2790
2172.81 2860
2173.25 2842
2173.69 2863
2174.13 2798
2174.57 2681
2175.01 2875
2175.45 3013
2175.89 3069
2176.33 2833
2176.77 3142
2177.21 3330
2177.65 3121
2178.09 3309
2178.53 3262
2178.97 3045
2179.41 2972
2179.85 3013
2180.29 3108
2180.73 2929
2181.17 2907
2181.61 2637
2182.05 2590
2182.49 2776
2182.93 2628
2183.37 2591
2183.81 2677
2184.25 2382
2184.69 2332
2185.13 2289
2185.57 2419
2186.01 2550
2186.45 2495
2186.89 2407
2187.33 2403
2187.77 2466
2188.21 2493
2188.65 2761
2189.10 2764
2189.54 2876
2189.98 2965
2190.42 3100
2190.86 3270
2191.30 3267
2191.74 3151
2192.18 3084
2192.62 2987
2193.07 2755
2193.51 2835
2193.95 2956
2194.39 2753
2194.83 2689
2195.27 2719
2195.71 2709
2196.16 2699
2196.60 2799
2197.04 3004
2197.48 2877
2197.92 2747
2198.37 2775
2198.81 2931
2199.25 3081
2199.69 2924
2200.13 3113
2200.58 2946
2201.02 2905
2201.46 2688
2201.90 3020
2202.34 2903
2202.79 2661
2203.23 2693
2203.67 2842
2204.11 2651
2204.56 2557
2205.00 2383
2205.44 2549
2205.88 2705
2206.33 2876
2206.77 2889
2207.21 2818
2207.65 2749
2208.10 2652
2208.54 2764
2208.98 2980
2209.43 2802
2209.87 2863
2210.31 2839
2210.76 2809
2211.20 2823
2211.64 2796
2212.09 2875
2212.53 2848
2212.97 2916
2213.42 2868
2213.86 2789
2214.30 2852
2214.75 2954
2215.19 2786
2215.63 2671
2216.08 2562
2216.52 2494
2216.96 2640
2217.41 2734
2217.85 2445
2218.30 2452
2218.74 2615
2219.18 2478
2219.63 2664
2220.07 2763
2220.52 2599
2220.96 2512
2221.40 2564
2221.85 2560
2222.29 2553
2222.74 2552
2223.18 2599
2223.63 2550
2224.07 2422
2224.51 2635
2224.96 2649
2225.40 2553
2225.85 2744
2226.29 2822
2226.74 2675
2227.18 2968
2227.63 3217
2228.07 2944
2228.52 2954
2228.96 2958
2229.41 2913
2229.85 2939
2230.30 2934
2230.74 3047
2231.19 3042
2231.63 3137
2232.08 3277
2232.52 3092
2232.97 3278
2233.41 3274
2233.86 3282
2234.30 3277
2234.75 3208
2235.20 3189
2235.64 3470
2236.09 3327
2236.53 3295
2236.98 3216
2237.42 3074
2237.87 2967
2238.32 2874
2238.76 2918
2239.21 2858
2239.65 3066
2240.10 3070
2240.55 2991
2240.99 2957
2241.44 3200
2241.88 3205
2242.33 3047
2242.78 2752
2243.22 2773
2243.67 2602
2244.12 2544
2244.56 2520
2245.01 2635
2245.46 2574
2245.90 2680
2246.35 2597
2246.80 2354
2247.24 2271
2247.69 2456
2248.14 2290
2248.58 2317
2249.03 2574
2249.48 2844
2249.92 2613
2250.37 2529
2250.82 2642
2251.27 2739
2251.71 2715
2252.16 2587
2252.61 2583
2253.05 2535
2253.50 2788
2253.95 2741
2254.40 2707
2254.84 2472
2255.29 2427
2255.74 2362
2256.19 2423
2256.64 2342
2257.08 2452
2257.53 2437
2257.98 2525
2258.43 2698
2258.87 2701
2259.32 2372
2259.77 2258
2260.22 2343
2260.67 2507
2261.11 2613
2261.56 2422
2262.01 2703
2262.46 2819
2262.91 2702
2263.36 2622
2263.80 2828
2264.25 2855
2264.70 2764
2265.15 2834
2265.60 2851
2266.05 3274
2266.50 3150
2266.94 3027
2267.39 3063
2267.84 3108
2268.29 3266
2268.74 3183
2269.19 3346
2269.64 3121
2270.09 2958
2270.54 3214
2270.99 3300
2271.43 3262
2271.88 3080
2272.33 3203
2272.78 3384
2273.23 3300
2273.68 3176
2274.13 3195
2274.58 3089
2275.03 3027
2275.48 3222
2275.93 2975
2276.38 2867
2276.83 2725
2277.28 2510
2277.73 2582
2278.18 2595
2278.63 2574
2279.08 2754
2279.53 2682
2279.98 2650
2280.43 2817
2280.88 2579
2281.33 2644
2281.78 2913
2282.23 2880
2282.68 2741
2283.13 2799
2283.58 2867
2284.03 2835
2284.48 2612
2284.93 2739
2285.38 2802
2285.83 2601
2286.28 2575
2286.73 2769
2287.18 2684
2287.63 2763
2288.08 2785
2288.54 2777
2288.99 2834
2289.44 3072
2289.89 3293
2290.34 3747
2290.79 3636
2291.24 3801
2291.69 4122
2292.14 4488
2292.60 4320
2293.05 4757
2293.50 4655
2293.95 4821
2294.40 5003
2294.85 4603
2295.30 4240
2295.76 4335
2296.21 4204
2296.66 4020
2297.11 3864
2297.56 3771
2298.01 3416
2298.47 3099
2298.92 3116
2299.37 3042
2299.82 3068
2300.27 2842
2300.73 2865
2301.18 2727
2301.63 2704
2302.08 2902
2302.53 2884
2302.99 2879
2303.44 2677
2303.89 2631
2304.34 2645
2304.80 2610
2305.25 2925
2305.70 2742
2306.15 2629
2306.61 2822
2307.06 2554
2307.51 2783
2307.96 2769
2308.42 2468
2308.87 2662
2309.32 2877
2309.78 2721
2310.23 2912
2310.68 3018
2311.14 3098
2311.59 3224
2312.04 3382
2312.49 3590
2312.95 3552
2313.40 3112
2313.85 3302
2314.31 3266
2314.76 3220
2315.22 2974
2315.67 2656
2316.12 2768
2316.58 2684
2317.03 2686
2317.48 2682
2317.94 2691
2318.39 2755
2318.84 2847
2319.30 2876
2319.75 2934
2320.21 2837
2320.66 2870
2321.11 2864
2321.57 2870
2322.02 2869
2322.48 2894
2322.93 2870
2323.39 2821
2323.84 2484
2324.29 2739
2324.75 2743
2325.20 2719
2325.66 2736
2326.11 2819
2326.57 2895
2327.02 2635
2327.48 2863
2327.93 2873
2328.39 2671
2328.84 2874
2329.30 2869
2329.75 2953
2330.21 2963
2330.66 2929
2331.12 3196
2331.57 3239
2332.03 3181
2332.48 3279
2332.94 3279
2333.39 3337
2333.85 3180
2334.30 3035
2334.76 2913
2335.21 2879
2335.67 2889
2336.12 2838
2336.58 2815
2337.03 2707
2337.49 2856
2337.95 2866
2338.40 2712
2338.86 2820
2339.31 2748
2339.77 2842
2340.23 2878
2340.68 3158
2341.14 3062
2341.59 3030
2342.05 3190
2342.51 3393
2342.96 3592
2343.42 3517
2343.87 3543
2344.33 3276
2344.79 3324
2345.24 3196
2345.70 3206
2346.16 2915
2346.61 2916
2347.07 3250
2347.53 3321
2347.98 3206
2348.44 3264
2348.90 3173
2349.35 3029
2349.81 3344
2350.27 3391
2350.72 3255
2351.18 3051
2351.64 3072
2352.10 2981
2352.55 2991
2353.01 3029
2353.47 2954
2353.92 2835
2354.38 2726
2354.84 2673
2355.30 2654
2355.75 2685
2356.21 2780
2356.67 2684
2357.13 2650
2357.58 2652
2358.04 2728
2358.50 2633
2358.96 2648
2359.41 2554
2359.87 2761
2360.33 2778
2360.79 2788
2361.25 2861
2361.70 2860
2362.16 2866
2362.62 2902
2363.08 2866
2363.54 3039
2363.99 2736
2364.45 2804
2364.91 2844
2365.37 2437
2365.83 2582
2366.29 2945
2366.75 2968
2367.20 3059
2367.66 2864
2368.12 2872
2368.58 2977
2369.04 2935
2369.50 3073
2369.96 3106
2370.42 3239
2370.87 3166
2371.33 3049
2371.79 3210
2372.25 3041
2372.71 2971
2373.17 2790
2373.63 2838
2374.09 2841
2374.55 3004
2375.01 2678
2375.47 2799
2375.92 2862
2376.38 2869
2376.84 2857
2377.30 3019
2377.76 3046
2378.22 2928
2378.68 2647
2379.14 2759
2379.60 2702
2380.06 2951
2380.52 3050
2380.98 3034
2381.44 3164
2381.90 2942
2382.36 3145
2382.82 3129
2383.28 2750
2383.74 2816
2384.20 2789
2384.66 2948
2385.12 2897
2385.58 2739
2386.04 2938
2386.50 2738
2386.96 2675
2387.42 2756
2387.88 2598
2388.35 2670
2388.81 2891
2389.27 2889
2389.73 2635
2390.19 2658
2390.65 2693
2391.11 2755
2391.57 2668
2392.03 2598
2392.49 2625
2392.95 2685
2393.42 2782
2393.88 2773
2394.34 2928
2394.80 2735
2395.26 2618
2395.72 2977
2396.18 2628
2396.64 2472
2397.11 2723
2397.57 2733
2398.03 2627
2398.49 2523
2398.95 2631
2399.41 2584
2399.88 2490
2400.34 2575
2400.80 2501
2401.26 2705
2401.72 2416
2402.18 2473
2402.65 2374
2403.11 2593
2403.57 2633
2404.03 2516
2404.49 2576
2404.96 2483
2405.42 2489
2405.88 2674
2406.34 2584
2406.81 2573
2407.27 2710
2407.73 2702
2408.19 2681
2408.66 2779
2409.12 2941
2409.58 2800
2410.04 2820
2410.51 2516
2410.97 2665
2411.43 2635
2411.90 2504
2412.36 2516
2412.82 2394
2413.28 2432
2413.75 2400
2414.21 2357
2414.67 2531
2415.14 2849
2415.60 2658
2416.06 2638
2416.53 2722
2416.99 2670
2417.45 2767
2417.92 2982
2418.38 3078
2418.84 3189
2419.31 3367
2419.77 3456
2420.23 3417
2420.70 3440
2421.16 3654
2421.63 3781
2422.09 3772
2422.55 3552
2423.02 3576
2423.48 3383
2423.95 3193
2424.41 3163
2424.87 3094
2425.34 3039
2425.80 2904
2426.27 2710
2426.73 2787
2427.20 2792
2427.66 2719
2428.12 2730
2428.59 2867
2429.05 3006
2429.52 2760
2429.98 2804
2430.45 2681
2430.91 2750
2431.38 2802
2431.84 2760
2432.31 2744
2432.77 2891
2433.24 2924
2433.70 2768
2434.17 2778
2434.63 3039
2435.10 2861
2435.56 2966
2436.03 3028
2436.49 3091
2436.96 2907
2437.42 3012
2437.89 2735
2438.35 2901
2438.82 2986
2439.28 3027
2439.75 3155
2440.21 3294
2440.68 3377
2441.15 3332
2441.61 3588
2442.08 3547
2442.54 3577
2443.01 3436
2443.48 3726
2443.94 3554
2444.41 3442
2444.87 3245
2445.34 2800
2445.81 2955
2446.27 2974
2446.74 2825
2447.20 2871
2447.67 2536
2448.14 2476
2448.60 2489
2449.07 2501
2449.54 2356
2450.00 2464
2450.47 2519
2450.94 2512
2451.40 2447
2451.87 2506
2452.34 2144
2452.80 2345
2453.27 2662
2453.74 2684
2454.20 2462
2454.67 2444
2455.14 2831
2455.60 2777
2456.07 2551
2456.54 2692
2457.01 2718
2457.47 2714
2457.94 2586
2458.41 2729
2458.87 2828
2459.34 3094
2459.81 2876
2460.28 2559
2460.74 2660
2461.21 2554
2461.68 2435
2462.15 2498
2462.62 2526
2463.08 2531
2463.55 2420
2464.02 2572
2464.49 2584
2464.95 2553
2465.42 2463
2465.89 2260
2466.36 2601
2466.83 2664
2467.29 2562
2467.76 2663
2468.23 2725
2468.70 2627
2469.17 2790
2469.64 2807
2470.10 2838
2470.57 2629
2471.04 2762
2471.51 2567
2471.98 2646
2472.45 2462
2472.92 2441
2473.39 2406
2473.85 2391
2474.32 2517
2474.79 2348
2475.26 2428
2475.73 2452
2476.20 2600
2476.67 2482
2477.14 2553
2477.61 2623
2478.08 2703
2478.54 2584
2479.01 2628
2479.48 2770
2479.95 2641
2480.42 2949
2480.89 3018
2481.36 3101
2481.83 3045
2482.30 3240
2482.77 3175
2483.24 3077
2483.71 2993
2484.18 2616
2484.65 2737
2485.12 2702
2485.59 2680
2486.06 2522
2486.53 2545
2487.00 2647
2487.47 2638
2487.94 2543
2488.41 2691
2488.88 2652
2489.35 2447
2489.82 2581
2490.29 2642
2490.76 2681
2491.23 2813
2491.70 2547
2492.17 2637
2492.64 2768
2493.11 2688
2493.58 2657
2494.05 2759
2494.52 2797
2495.00 2883
2495.47 3019
2495.94 2941
2496.41 2856
2496.88 2924
2497.35 2835
2497.82 3014
2498.29 3088
2498.76 2707
2499.23 2646
2499.71 2755
2500.18 2814
2500.65 2615
2501.12 2691
2501.59 2741
2502.06 2478
2502.53 2402
2503.01 2230
2503.48 2267
2503.95 2279
2504.42 2589
2504.89 2525
2505.36 2535
2505.84 2418
2506.31 2644
2506.78 2565
2507.25 2521
2507.72 2548
2508.20 2564
2508.67 2763
2509.14 3037
2509.61 3034
2510.08 3109
2510.56 3080
2511.03 2856
2511.50 2959
2511.97 3248
2512.45 3024
2512.92 2970
2513.39 3052
2513.86 3085
2514.34 3058
2514.81 2660
2515.28 2894
2515.75 2986
2516.23 2991
2516.70 2886
2517.17 2767
2517.65 2999
2518.12 2756
2518.59 2635
2519.07 2817
2519.54 2729
2520.01 2732
2520.48 2863
2520.96 2758
2521.43 2547
2521.90 2643
2522.38 2502
2522.85 2384
2523.32 2360
2523.80 2375
2524.27 2252
2524.75 2381
2525.22 2479
2525.69 2521
2526.17 2525
2526.64 2620
2527.11 2499
2527.59 2590
2528.06 2543
2528.54 2410
2529.01 2656
2529.48 2329
2529.96 2313
2530.43 2446
2530.91 2675
2531.38 2530
2531.85 2561
2532.33 2706
2532.80 2568
2533.28 2579
2533.75 2494
2534.23 2544
2534.70 2510
2535.18 2576
2535.65 2440
2536.12 2524
2536.60 2663
2537.07 2579
2537.55 2691
2538.02 2575
2538.50 2567
2538.97 2712
2539.45 2593
2539.92 2638
2540.40 2549
2540.87 2627
2541.35 2518
2541.82 2654
2542.30 2659
2542.77 2652
2543.25 2667
2543.73 2685
2544.20 2532
2544.68 2584
2545.15 2616
2545.63 2860
2546.10 2813
2546.58 2782
2547.05 3207
2547.53 2973
2548.01 2892
2548.48 3451
2548.96 3621
2549.43 3562
2549.91 3683
2550.39 3599
2550.86 3724
2551.34 3820
2551.81 3649
2552.29 3513
2552.77 3319
2553.24 3332
2553.72 3409
2554.20 3289
2554.67 3559
2555.15 3644
2555.62 3522
2556.10 3500
2556.58 3708
2557.05 3904
2557.53 3812
2558.01 3512
2558.48 3355
2558.96 3216
2559.44 3460
2559.91 3442
2560.39 3039
2560.87 2818
2561.35 2766
2561.82 2656
2562.30 2628
2562.78 2749
2563.25 2683
2563.73 2519
2564.21 2487
2564.69 2430
2565.16 2412
2565.64 2596
2566.12 2550
2566.60 2327
2567.07 2468
2567.55 2363
2568.03 2386
2568.51 2189
2568.98 2222
2569.46 2197
2569.94 2332
2570.42 2335
2570.90 2363
2571.37 2235
2571.85 2270
2572.33 2305
2572.81 2509
2573.29 2571
2573.76 2403
2574.24 2597
2574.72 2440
2575.20 2565
2575.68 2405
2576.16 2381
2576.63 2254
2577.11 2442
2577.59 2373
2578.07 2417
2578.55 2505
2579.03 2390
2579.51 2501
2579.98 2499
2580.46 2372
2580.94 2616
2581.42 2397
2581.90 2428
2582.38 2337
2582.86 2648
2583.34 2599
2583.82 2403
2584.30 2261
2584.77 2534
2585.25 2542
2585.73 2474
2586.21 2234
2586.69 2470
2587.17 2493
2587.65 2653
2588.13 2551
2588.61 2516
2589.09 2753
2589.57 2707
2590.05 2591
2590.53 2391
2591.01 2214
2591.49 2553
2591.97 2711
2592.45 2637
2592.93 2923
2593.41 2800
2593.89 2701
2594.37 2588
2594.85 2883
2595.33 2919
2595.81 2863
2596.29 3031
2596.77 2815
2597.25 2795
2597.73 2774
2598.21 2790
2598.69 2552
2599.17 2502
2599.65 2287
2600.13 2373
2600.61 2515
2601.09 2593
2601.57 2656
2602.06 2396
2602.54 2371
2603.02 2429
2603.50 2396
2603.98 2351
2604.46 2312
2604.94 2448
2605.42 2424
2605.90 2361
2606.38 2245
2606.87 2274
2607.35 2439
2607.83 2523
2608.31 2581
2608.79 2604
2609.27 2473
2609.75 2596
2610.24 2810
2610.72 2855
2611.20 2911
2611.68 2814
2612.16 2766
2612.64 3064
2613.13 2990
2613.61 2755
2614.09 2756
2614.57 2818
2615.05 2695
2615.54 2622
2616.02 2691
2616.50 2747
2616.98 3011
2617.46 2725
2617.95 2458
2618.43 2567
2618.91 2476
2619.39 2541
2619.88 2383
2620.36 2534
2620.84 2511
2621.32 2429
2621.81 2629
2622.29 2664
2622.77 2477
2623.26 2546
2623.74 2564
2624.22 2500
2624.70 2666
2625.19 2595
2625.67 2438
2626.15 2585
2626.64 2456
2627.12 2362
2627.60 2461
2628.09 2559
2628.57 2458
2629.05 2513
2629.54 2334
2630.02 2291
2630.50 2313
2630.99 2609
2631.47 2705
2631.95 2590
2632.44 2440
2632.92 2415
2633.40 2548
2633.89 2436
2634.37 2321
2634.85 2362
2635.34 2457
2635.82 2546
2636.31 2379
2636.79 2381
2637.27 2401
2637.76 2710
2638.24 2601
2638.73 2382
2639.21 2282
2639.70 2439
2640.18 2559
2640.66 2452
2641.15 2515
2641.63 2746
2642.12 2641
2642.60 2677
2643.09 2817
2643.57 2895
2644.06 2718
2644.54 2763
2645.03 2888
2645.51 2692
2646.00 2747
2646.48 2679
2646.97 2604
2647.45 2578
2647.94 2557
2648.42 2437
2648.91 2497
2649.39 2645
2649.88 2438
2650.36 2515
2650.85 2586
2651.33 2776
2651.82 2697
2652.30 2589
2652.79 2638
2653.27 2574
2653.76 2639
2654.24 2386
2654.73 2536
2655.22 2787
2655.70 2611
2656.19 2485
2656.67 2555
2657.16 2583
2657.65 2575
2658.13 2546
2658.62 2374
2659.10 2327
2659.59 2430
2660.08 2402
2660.56 2621
2661.05 2474
2661.53 2504
2662.02 2450
2662.51 2483
2662.99 2506
2663.48 2552
2663.97 2521
2664.45 2331
2664.94 2606
2665.43 2520
2665.91 2519
2666.40 2490
2666.89 2611
2667.37 2639
2667.86 2485
2668.35 2392
2668.83 2464
2669.32 2218
2669.81 2406
2670.29 2496
2670.78 2531
2671.27 2489
2671.76 2394
2672.24 2461
2672.73 2660
2673.22 2577
2673.71 2620
2674.19 2863
2674.68 2927
2675.17 2790
2675.66 2696
2676.14 2981
2676.63 2987
2677.12 3292
2677.61 3468
2678.09 3582
2678.58 3344
2679.07 3016
2679.56 3061
2680.05 2933
2680.53 3056
2681.02 2946
2681.51 2983
2682.00 2915
2682.49 3059
2682.97 3077
2683.46 2797
2683.95 3170
2684.44 3271
2684.93 3057
2685.42 3183
2685.91 3187
2686.39 3098
2686.88 3152
2687.37 2794
2687.86 2930
2688.35 2835
2688.84 2763
2689.33 2658
2689.81 2516
2690.30 2425
2690.79 2513
2691.28 2615
2691.77 2521
2692.26 2418
2692.75 2569
2693.24 2529
2693.73 2459
2694.22 2627
2694.71 2400
2695.20 2304
2695.68 2523
2696.17 2605
2696.66 2464
2697.15 2522
2697.64 2644
2698.13 2658
2698.62 2707
2699.11 2583
2699.60 2509
2700.09 2647
2700.58 2793
2701.07 2690
2701.56 2887
2702.05 2683
2702.54 2898
2703.03 2886
2703.52 2980
2704.01 2648
2704.50 2439
2704.99 2399
2705.48 2699
2705.97 2828
2706.46 2722
2706.95 2511
2707.44 2653
2707.93 2762
2708.42 2393
2708.92 2413
2709.41 2308
2709.90 2668
2710.39 2544
2710.88 2472
2711.37 2376
2711.86 2433
2712.35 2444
2712.84 2297
2713.33 2361
2713.82 2529
2714.31 2431
2714.81 2462
2715.30 2413
2715.79 2574
2716.28 2557
2716.77 2581
2717.26 2379
2717.75 2628
2718.24 2658
2718.74 2262
2719.23 2498
2719.72 2597
2720.21 2527
2720.70 2496
2721.19 2537
2721.69 2609
2722.18 2652
2722.67 2532
2723.16 2510
2723.65 2713
2724.15 2954
2724.64 2916
2725.13 2763
2725.62 2714
2726.11 2666
2726.61 2779
2727.10 2442
2727.59 2465
2728.08 2446
2728.58 2411
2729.07 2486
2729.56 2445
2730.05 2601
2730.55 2567
2731.04 2448
2731.53 2555
2732.02 2854
2732.52 2588
2733.01 2532
2733.50 2526
2733.99 2905
2734.49 2801
2734.98 2718
2735.47 2736
2735.97 2771
2736.46 2867
2736.95 2686
2737.45 2783
2737.94 2699
2738.43 2688
2738.93 2800
2739.42 2800
2739.91 2824
2740.41 2946
2740.90 2735
2741.39 2506
2741.89 2517
2742.38 2723
2742.87 2672
2743.37 2472
2743.86 2477
2744.36 2484
2744.85 2353
2745.34 2187
2745.84 2226
2746.33 2228
2746.82 2220
2747.32 2154
2747.81 2091
2748.31 2068
2748.80 2052
2749.30 2128
2749.79 2190
2750.28 2222
2750.78 2302
2751.27 2364
2751.77 2238
2752.26 2257
2752.76 2153
2753.25 2309
2753.75 2349
2754.24 2169
2754.74 2270
2755.23 2165
2755.72 2227
2756.22 2188
2756.71 2379
2757.21 2454
2757.70 2490
2758.20 2554
2758.69 2410
2759.19 2407
2759.69 2507
2760.18 2322
2760.68 2210
2761.17 2250
2761.67 2273
2762.16 2406
2762.66 2518
2763.15 2376
2763.65 2414
2764.14 2548
2764.64 2501
2765.14 2385
2765.63 2454
2766.13 2503
2766.62 2492
2767.12 2276
2767.61 2191
2768.11 2317
2768.61 2296
2769.10 2386
2769.60 2246
2770.09 2329
2770.59 2331
2771.09 2394
2771.58 2326
2772.08 2448
2772.58 2449
2773.07 2334
2773.57 2500
2774.06 2613
2774.56 2685
2775.06 2588
2775.55 2482
2776.05 2678
2776.55 3094
2777.04 2839
2777.54 2938
2778.04 2911
2778.54 2932
2779.03 3208
2779.53 2965
2780.03 2906
2780.52 2914
2781.02 3040
2781.52 2619
2782.01 2583
2782.51 2564
2783.01 2665
2783.51 2656
2784.00 2440
2784.50 2322
2785.00 2501
2785.50 2458
2785.99 2432
2786.49 2529
2786.99 2419
2787.49 2456
2787.98 2508
2788.48 2516
2788.98 2289
2789.48 2320
2789.98 2366
2790.47 2204
2790.97 2328
2791.47 2228
2791.97 2092
2792.47 2173
2792.96 2105
2793.46 2178
2793.96 2240
2794.46 2403
2794.96 2458
2795.46 2373
2795.95 2570
2796.45 2616
2796.95 2816
2797.45 3010
2797.95 3056
2798.45 3255
2798.95 3366
2799.44 3475
2799.94 3315
2800.44 3511
2800.94 3381
2801.44 3318
2801.94 3097
2802.44 3089
2802.94 2946
2803.44 2969
2803.93 2842
2804.43 2819
2804.93 2786
2805.43 2876
2805.93 3120
2806.43 3185
2806.93 3594
2807.43 3698
2807.93 3771
2808.43 4242
2808.93 4334
2809.43 4528
2809.93 4852
2810.43 4903
2810.93 4656
2811.43 4672
2811.93 4640
2812.43 4512
2812.93 4021
2813.43 3747
2813.93 3278
2814.43 3536
2814.93 3308
2815.43 2820
2815.93 2802
2816.43 2786
2816.93 2774
2817.43 2545
2817.93 2891
2818.43 2780
2818.93 2687
2819.43 2758
2819.93 2805
2820.43 2790
2820.93 3024
2821.43 3119
2821.93 3103
2822.43 3022
2822.94 3216
2823.44 2975
2823.94 2923
2824.44 2755
2824.94 2708
2825.44 2613
2825.94 2723
2826.44 2816
2826.94 2460
2827.44 2220
2827.95 2451
2828.45 2631
2828.95 2406
2829.45 2451
2829.95 2350
2830.45 2589
2830.95 2382
2831.46 2401
2831.96 2291
2832.46 2467
2832.96 2401
2833.46 2389
2833.97 2369
2834.47 2469
2834.97 2421
2835.47 2406
2835.97 2537
2836.47 2547
2836.98 2374
2837.48 2400
2837.98 2462
2838.48 2401
2838.99 2392
2839.49 2499
2839.99 2574
2840.49 2543
2841.00 2600
2841.50 2551
2842.00 2418
2842.50 2619
2843.01 2563
2843.51 2417
2844.01 2452
2844.51 2493
2845.02 2584
2845.52 2536
2846.02 2677
2846.52 2750
2847.03 2828
2847.53 2691
2848.03 2832
2848.54 2986
2849.04 3109
2849.54 2960
2850.05 3088
2850.55 3024
2851.05 3104
2851.56 2925
2852.06 2752
2852.56 2680
2853.07 2717
2853.57 2786
2854.07 2460
2854.58 2422
2855.08 2465
2855.59 2426
2856.09 2399
2856.59 2302
2857.10 2416
2857.60 2494
2858.10 2529
2858.61 2382
2859.11 2334
2859.62 2491
2860.12 2541
2860.63 2596
2861.13 2393
2861.63 2300
2862.14 2459
2862.64 2378
2863.15 2264
2863.65 2187
2864.16 2367
2864.66 2071
2865.16 2072
2865.67 2053
2866.17 2228
2866.68 2124
2867.18 2213
2867.69 2247
2868.19 2237
2868.70 2308
2869.20 2154
2869.71 2241
2870.21 2394
2870.72 2495
2871.22 2429
2871.73 2572
2872.23 2619
2872.74 2497
2873.24 2400
2873.75 2303
2874.25 2616
2874.76 2676
2875.27 2533
2875.77 2388
2876.28 2330
2876.78 2429
2877.29 2498
2877.79 2654
2878.30 2573
2878.81 2637
2879.31 2903
2879.82 2713
2880.32 2618
2880.83 2684
2881.33 2671
2881.84 2763
2882.35 2811
2882.85 2681
2883.36 2718
2883.87 3007
2884.37 3113
2884.88 3281
2885.38 3109
2885.89 3060
2886.40 3157
2886.90 3612
2887.41 3705
2887.92 3519
2888.42 3506
2888.93 3738
2889.44 3828
2889.94 3656
2890.45 3471
2890.96 3330
2891.46 3374
2891.97 3044
2892.48 3095
2892.98 2931
2893.49 2850
2894.00 2759
2894.51 2791
2895.01 2589
2895.52 2404
2896.03 2712
2896.54 2815
2897.04 2837
2897.55 2828
2898.06 2998
2898.57 2866
2899.07 2657
2899.58 2702
2900.09 2665
2900.60 2773
2901.10 2898
2901.61 2626
2902.12 2929
2902.63 3080
2903.13 2945
2903.64 2860
2904.15 2820
2904.66 2968
2905.17 2947
2905.68 2974
2906.18 3042
2906.69 2993
2907.20 3000
2907.71 3058
2908.22 2994
2908.72 3125
2909.23 2984
2909.74 2691
2910.25 2588
2910.76 2638
2911.27 2684
2911.78 2563
2912.28 2663
2912.79 2642
2913.30 2446
2913.81 2386
2914.32 2731
2914.83 2459
2915.34 2491
2915.85 2403
2916.36 2524
2916.87 2472
2917.37 2566
2917.88 2498
2918.39 2628
2918.90 2695
2919.41 2563
2919.92 2770
2920.43 2674
2920.94 2472
2921.45 2601
2921.96 2604
2922.47 2705
2922.98 2592
2923.49 2749
2924.00 2931
2924.51 3033
2925.02 3236
2925.53 3359
2926.04 3473
2926.55 3341
2927.06 3735
2927.57 3879
2928.08 3629
2928.59 3277
2929.10 3387
2929.61 3250
2930.12 2932
2930.63 3104
2931.14 2782
2931.65 2662
2932.16 2550
2932.67 2578
2933.18 2471
2933.69 2429
2934.20 2331
2934.71 2234
2935.22 2412
2935.73 2327
2936.24 2387
2936.76 2518
2937.27 2537
2937.78 2455
2938.29 2497
2938.80 2585
2939.31 2434
2939.82 2472
2940.33 2605
2940.84 2497
2941.36 2575
2941.87 2386
2942.38 2497
2942.89 2592
2943.40 2510
2943.91 2659
2944.42 2486
2944.94 2499
2945.45 2900
2945.96 2844
2946.47 3241
2946.98 3317
2947.49 3185
2948.01 3407
2948.52 3343
2949.03 3458
2949.54 3414
2950.05 3332
2950.57 3151
2951.08 3049
2951.59 2868
2952.10 2703
2952.61 2742
2953.13 2655
2953.64 2586
2954.15 2375
2954.66 2274
2955.18 2406
2955.69 2433
2956.20 2306
2956.71 2167
2957.23 2210
2957.74 2307
2958.25 2396
2958.76 2459
2959.28 2422
2959.79 2492
2960.30 2370
2960.82 2403
2961.33 2477
2961.84 2666
2962.36 2863
2962.87 2757
2963.38 2828
2963.89 2776
2964.41 2810
2964.92 3091
2965.43 2945
2965.95 2619
2966.46 2560
2966.97 2696
2967.49 2549
2968.00 2580
2968.52 2335
2969.03 2416
2969.54 2506
2970.06 2557
2970.57 2484
2971.08 2451
2971.60 2466
2972.11 2440
2972.63 2490
2973.14 2270
2973.65 2580
2974.17 2508
2974.68 2251
2975.20 2421
2975.71 2377
2976.23 2356
2976.74 2451
2977.25 2554
2977.77 2620
2978.28 2495
2978.80 2422
2979.31 2455
2979.83 2525
2980.34 2405
2980.86 2429
2981.37 2538
2981.89 2660
2982.40 2346
2982.91 2451
2983.43 2566
2983.94 2567
2984.46 2419
2984.97 2620
2985.49 2668
2986.00 2761
2986.52 2851
2987.04 2670
2987.55 2716
2988.07 2629
2988.58 2666
2989.10 2748
2989.61 2784
2990.13 2763
2990.64 2753
2991.16 2806
2991.67 2996
2992.19 2937
2992.71 3083
2993.22 3108
2993.74 3147
2994.25 3249
2994.77 3273
2995.28 3114
2995.80 3241
2996.32 3264
2996.83 3644
2997.35 3823
2997.87 3798
2998.38 4064
2998.90 4179
2999.41 4124
2999.93 4181
3000.45 4284
3000.96 4066
3001.48 3981
3002.00 4076
3002.51 3852
3003.03 3677
3003.55 4079
3004.06 3886
3004.58 3750
3005.10 3846
3005.61 4348
3006.13 4164
3006.65 4148
3007.16 4518
3007.68 4264
3008.20 3887
3008.71 3730
3009.23 3774
3009.75 3479
3010.27 3484
3010.78 3166
3011.30 2860
3011.82 2798
3012.34 2766
3012.85 2750
3013.37 2776
3013.89 2639
3014.41 2613
3014.92 2549
3015.44 2637
3015.96 2663
3016.48 2518
3016.99 2803
3017.51 2768
3018.03 2828
3018.55 3033
3019.07 3048
3019.58 2931
3020.10 2914
3020.62 2860
3021.14 2867
3021.66 2900
3022.17 2842
3022.69 2974
3023.21 2846
3023.73 3041
3024.25 3282
3024.77 3181
3025.28 3051
3025.80 3123
3026.32 3290
3026.84 3134
3027.36 3313
3027.88 3161
3028.40 2950
3028.92 3099
3029.43 2925
3029.95 2869
3030.47 2853
3030.99 2690
3031.51 2727
3032.03 2889
3032.55 2777
3033.07 2827
3033.59 2961
3034.11 2931
3034.63 2769
3035.15 2989
3035.66 2980
3036.18 3037
3036.70 2753
3037.22 2879
3037.74 2981
3038.26 2740
3038.78 2699
3039.30 2795
3039.82 2983
3040.34 2760
3040.86 2601
3041.38 2768
3041.90 2786
3042.42 2477
3042.94 2563
3043.46 2509
3043.98 2481
3044.50 2473
3045.02 2429
3045.54 2547
3046.06 2585
3046.58 2567
3047.10 2659
3047.62 2788
3048.14 2598
3048.66 2627
3049.18 2517
3049.71 2537
3050.23 2652
3050.75 2547
3051.27 2483
3051.79 2517
3052.31 2576
3052.83 2393
3053.35 2305
3053.87 2529
3054.39 2403
3054.91 2289
3055.43 2329
3055.96 2408
3056.48 2396
3057.00 2340
3057.52 2477
3058.04 2337
3058.56 2410
3059.08 2405
3059.61 2270
3060.13 2209
3060.65 2182
3061.17 2244
3061.69 2229
3062.21 2351
3062.73 2402
3063.26 2539
3063.78 2418
3064.30 2427
3064.82 2593
3065.34 2454
3065.87 2340
3066.39 2316
3066.91 2575
3067.43 2511
3067.95 2595
3068.48 2762
3069.00 2633
3069.52 2699
3070.04 2555
3070.57 2456
3071.09 2397
3071.61 2455
3072.13 2515
3072.66 2640
3073.18 2496
3073.70 2607
3074.22 2517
3074.75 2522
3075.27 2559
3075.79 2607
3076.32 2794
3076.84 2699
3077.36 2715
3077.88 2691
3078.41 2870
3078.93 3082
3079.45 2879
3079.98 2946
3080.50 3152
3081.02 2952
3081.55 3064
3082.07 3126
3082.59 3144
3083.12 2926
3083.64 2835
3084.16 2788
3084.69 2854
3085.21 2857
3085.73 2682
3086.26 2709
3086.78 2592
3087.31 2741
3087.83 2910
3088.35 2926
3088.88 2976
3089.40 3063
3089.93 2873
3090.45 2779
3090.97 2762
3091.50 2874
3092.02 2657
3092.55 2451
3093.07 2458
3093.60 2631
3094.12 2491
3094.64 2550
3095.17 2632
3095.69 2531
3096.22 2697
3096.74 2912
3097.27 2868
3097.79 2999
3098.32 3022
3098.84 3019
3099.37 3143
3099.89 3044
3100.42 3300
3100.94 3365
3101.47 3476
3101.99 4221
3102.52 4151
3103.04 4334
3103.57 4748
3104.09 5164
3104.62 5984
3105.14 6530
3105.67 6301
3106.19 6234
3106.72 6367
3107.24 6142
3107.77 5068
3108.29 4436
3108.82 4007
3109.35 3744
3109.87 3143
3110.40 3111
3110.92 2906
3111.45 2835
3111.98 2783
3112.50 3066
3113.03 3084
3113.55 3051
3114.08 2737
3114.61 2936
3115.13 3059
3115.66 2965
3116.18 2835
3116.71 2666
3117.24 2573
3117.76 2842
3118.29 2616
3118.82 2628
3119.34 2522
3119.87 2568
3120.40 2631
3120.92 2692
3121.45 2551
3121.98 2382
3122.50 2508
3123.03 2652
3123.56 2886
3124.08 2828
3124.61 2964
3125.14 2922
3125.66 3004
3126.19 2855
3126.72 2647
3127.25 2516
3127.77 2644
3128.30 2714
3128.83 2537
3129.36 2686
3129.88 2594
3130.41 2414
3130.94 2453
3131.46 2499
3131.99 2226
3132.52 2316
3133.05 2333
3133.58 2335
3134.10 2354
3134.63 2341
3135.16 2322
3135.69 2329
3136.21 2509
3136.74 2368
3137.27 2408
3137.80 2506
3138.33 2576
3138.86 2376
3139.38 2344
3139.91 2407
3140.44 2484
3140.97 2569
3141.50 2383
3142.03 2397
3142.55 2448
3143.08 2326
3143.61 2252
3144.14 2214
3144.67 2264
3145.20 2439
3145.73 2276
3146.25 2219
3146.78 2496
3147.31 2527
3147.84 2619
3148.37 2564
3148.90 2756
3149.43 2884
3149.96 2861
3150.49 2803
3151.02 2884
3151.54 2741
3152.07 2583
3152.60 2642
3153.13 2777
3153.66 2704
3154.19 2672
3154.72 2679
3155.25 2597
3155.78 2509
3156.31 2515
3156.84 2553
3157.37 2490
3157.90 2545
3158.43 2647
3158.96 2578
3159.49 2709
3160.02 2627
3160.55 2720
3161.08 2629
3161.61 2483
3162.14 2463
3162.67 2602
3163.20 2628
3163.73 2365
3164.26 2524
3164.79 2498
3165.32 2553
3165.85 2579
3166.38 2675
3166.91 2485
3167.44 2309
3167.97 2471
3168.50 2305
3169.03 2297
3169.57 2471
3170.10 2304
3170.63 2395
3171.16 2358
3171.69 2122
3172.22 2141
3172.75 2207
3173.28 2140
3173.81 2222
3174.34 2197
3174.88 2244
3175.41 2228
3175.94 2413
3176.47 2366
3177.00 2478
3177.53 2379
3178.06 2465
3178.60 2556
3179.13 2513
3179.66 2582
3180.19 2624
3180.72 2409
3181.25 2532
3181.79 2331
3182.32 2227
3182.85 2277
3183.38 2426
3183.91 2340
3184.44 2449
3184.98 2373
3185.51 2402
3186.04 2325
3186.57 2232
3187.11 2194
3187.64 2190
3188.17 2183
3188.70 2312
3189.24 2447
3189.77 2388
3190.30 2213
3190.83 2390
3191.37 2248
3191.90 2398
3192.43 2310
3192.96 2314
3193.50 2240
3194.03 2146
3194.56 2242
3195.09 2445
3195.63 2530
3196.16 2395
3196.69 2253
3197.23 2304
3197.76 2140
3198.29 2264
3198.83 2249
3199.36 2344
3199.89 2415
3200.43 2249
3200.96 2509
3201.49 2641
3202.03 2699
3202.56 2560
3203.09 2645
3203.63 2904
3204.16 2890
3204.69 2734
3205.23 2882
3205.76 2753
3206.30 2698
3206.83 2685
3207.36 2642
3207.90 2718
3208.43 2627
3208.97 2819
3209.50 2735
3210.03 2858
3210.57 2982
3211.10 3184
3211.64 3616
3212.17 3641
3212.70 3738
3213.24 3516
3213.77 3693
3214.31 3761
3214.84 3586
3215.38 3543
3215.91 3229
3216.45 3169
3216.98 3267
3217.52 2752
3218.05 2558
3218.59 2682
3219.12 2610
3219.66 2693
3220.19 2656
3220.73 2571
3221.26 2589
3221.80 2449
3222.33 2639
3222.87 2557
3223.40 2537
3223.94 2743
3224.47 2946
3225.01 2893
3225.54 2818
3226.08 2740
3226.61 2700
3227.15 2938
3227.69 2995
3228.22 3211
3228.76 3116
3229.29 2770
3229.83 2678
3230.36 2489
3230.90 2473
3231.44 2616
3231.97 2397
3232.51 2541
3233.04 2387
3233.58 2414
3234.12 2464
3234.65 2419
3235.19 2424
3235.72 2519
3236.26 2514
3236.80 2520
3237.33 2639
3237.87 2578
3238.41 2668
3238.94 2732
3239.48 2785
3240.02 2834
3240.55 2712
3241.09 2902
3241.63 2995
3242.16 2797
3242.70 2678
3243.24 2562
3243.77 2692
3244.31 2550
3244.85 2588
3245.39 2384
3245.92 2340
3246.46 2520
3247.00 2404
3247.53 2603
3248.07 2589
3248.61 2486
3249.15 2608
3249.68 2489
3250.22 2539
3250.76 2617
3251.30 2557
3251.83 2517
3252.37 2682
3252.91 2796
3253.45 2721
3253.98 2708
3254.52 2664
3255.06 2861
3255.60 2587
3256.14 2951
3256.67 2963
3257.21 2973
3257.75 2943
3258.29 2802
3258.83 2890
3259.37 2934
3259.90 2951
3260.44 3006
3260.98 3194
3261.52 3310
3262.06 3342
3262.60 3404
3263.13 3586
3263.67 3975
3264.21 3927
3264.75 4228
3265.29 4480
3265.83 5025
3266.37 5179
3266.91 5396
3267.44 5914
3267.98 6213
3268.52 6413
3269.06 7061
3269.60 7311
3270.14 6848
3270.68 6256
3271.22 5692
3271.76 5290
3272.30 4727
3272.84 4245
3273.38 3761
3273.91 3431
3274.45 3353
3274.99 3312
3275.53 2987
3276.07 3072
3276.61 3137
3277.15 3026
3277.69 3169
3278.23 3248
3278.77 3178
3279.31 3245
3279.85 3286
3280.39 3126
3280.93 3349
3281.47 3351
3282.01 3116
3282.55 3218
3283.09 3418
3283.63 3236
3284.17 3100
3284.71 3261
3285.25 3258
3285.79 3475
3286.33 3440
3286.87 3525
3287.42 3715
3287.96 3908
3288.50 4124
3289.04 4068
3289.58 3972
3290.12 3911
3290.66 3965
3291.20 3619
3291.74 3444
3292.28 3476
3292.82 3510
3293.36 3753
3293.91 3615
3294.45 3867
3294.99 4279
3295.53 4548
3296.07 4723
3296.61 4752
3297.15 4935
3297.69 5136
3298.24 5319
3298.78 5312
3299.32 5341
3299.86 4952
3300.40 4666
3300.94 4428
3301.49 3818
3302.03 3613
3302.57 3600
3303.11 3399
3303.65 3262
3304.19 3308
3304.74 3175
3305.28 3310
3305.82 3003
3306.36 3256
3306.90 3231
3307.45 3268
3307.99 3066
3308.53 3013
3309.07 3105
3309.62 3043
3310.16 3056
3310.70 3302
3311.24 3067
3311.79 2951
3312.33 2969
3312.87 3127
3313.41 3214
3313.96 3228
3314.50 3031
3315.04 2938
3315.59 3203
3316.13 3195
3316.67 3204
3317.21 3313
3317.76 3353
3318.30 3613
3318.84 3502
3319.39 3768
3319.93 3733
3320.47 3921
3321.02 4050
3321.56 4219
3322.10 4420
3322.65 4398
3323.19 4427
3323.73 4544
3324.28 4610
3324.82 4347
3325.36 4499
3325.91 4538
3326.45 4497
3327.00 4273
3327.54 4054
3328.08 4127
3328.63 4003
3329.17 3765
3329.72 3708
3330.26 3571
3330.80 3696
3331.35 3643
3331.89 4003
3332.44 4533
3332.98 5338
3333.53 6261
3334.07 7587
3334.61 9593
3335.16 11619
3335.70 14631
3336.25 17808
3336.79 21011
3337.34 23582
3337.88 25153
3338.43 26024
3338.97 25938
3339.52 25279
3340.06 23760
3340.61 21046
3341.15 18056
3341.70 15408
3342.24 12812
3342.79 10199
3343.33 8233
3343.88 6750
3344.42 5702
3344.97 4974
3345.51 4404
3346.06 4241
3346.60 4135
3347.15 4003
3347.69 3823
3348.24 3731
3348.78 3740
3349.33 3752
3349.88 3676
3350.42 3680
3350.97 3560
3351.51 3630
3352.06 3698
3352.61 3868
3353.15 3806
3353.70 3655
3354.24 3982
3354.79 3930
3355.34 4037
3355.88 3619
3356.43 3625
3356.97 3641
3357.52 3270
3358.07 3189
3358.61 3127
3359.16 3180
3359.71 3142
3360.25 3087
3360.80 3098
3361.35 3046
3361.89 2924
3362.44 3045
3362.99 3130
3363.53 3145
3364.08 3172
3364.63 3098
3365.17 3031
3365.72 3340
3366.27 3237
3366.81 3182
3367.36 3300
3367.91 3466
3368.46 3341
3369.00 3279
3369.55 2957
3370.10 2904
3370.64 3143
3371.19 3333
3371.74 3202
3372.29 3420
3372.83 3698
3373.38 3886
3373.93 3922
3374.48 4523
3375.03 4862
3375.57 5083
3376.12 5290
3376.67 5148
3377.22 5399
3377.76 5455
3378.31 5036
3378.86 4450
3379.41 4209
3379.96 3816
3380.50 3684
3381.05 3469
3381.60 3114
3382.15 3011
3382.70 3003
3383.25 2845
3383.79 2720
3384.34 3048
3384.89 2925
3385.44 2780
3385.99 2700
3386.54 2848
3387.09 2527
3387.64 2457
3388.18 2712
3388.73 2743
3389.28 2619
3389.83 2434
3390.38 2582
3390.93 2600
3391.48 2667
3392.03 2630
3392.58 2538
3393.13 2500
3393.67 2578
3394.22 2597
3394.77 2708
3395.32 2591
3395.87 2571
3396.42 2391
3396.97 2437
3397.52 2479
3398.07 2574
3398.62 2658
3399.17 2398
3399.72 2496
3400.27 2412
3400.82 2302
3401.37 2384
3401.92 2677
3402.47 2427
3403.02 2422
3403.57 2438
3404.12 2434
3404.67 2350
3405.22 2380
3405.77 2269
3406.32 2206
3406.87 2254
3407.42 2457
3407.97 2464
3408.52 2493
3409.07 2484
3409.62 2420
3410.17 2593
3410.72 2627
3411.27 2528
3411.82 2596
3412.38 2729
3412.93 2987
3413.48 2971
3414.03 3029
3414.58 3335
3415.13 3482
3415.68 3164
3416.23 2983
3416.78 2922
3417.33 3014
3417.89 2772
3418.44 2757
3418.99 2677
3419.54 2601
3420.09 2472
3420.64 2614
3421.19 2443
3421.74 2437
3422.30 2417
3422.85 2319
3423.40 2586
3423.95 2822
3424.50 2356
3425.05 2672
3425.61 2645
3426.16 2597
3426.71 2562
3427.26 2516
3427.81 2626
3428.37 2728
3428.92 2663
3429.47 2437
3430.02 2256
3430.58 2259
3431.13 2325
3431.68 2247
3432.23 2366
3432.78 2272
3433.34 2178
3433.89 2309
3434.44 2267
3434.99 2084
3435.55 2155
3436.10 2259
3436.65 2370
3437.21 2330
3437.76 2338
3438.31 2403
3438.86 2345
3439.42 2308
3439.97 2538
3440.52 2521
3441.08 2622
3441.63 2432
3442.18 2657
3442.74 2544
3443.29 2675
3443.84 2395
3444.40 2560
3444.95 2475
3445.50 2435
3446.06 2241
3446.61 2217
3447.16 2237
3447.72 2557
3448.27 2240
3448.82 2293
3449.38 2304
3449.93 2360
3450.48 2508
3451.04 2144
3451.59 2174
3452.15 2211
3452.70 2255
3453.25 2176
3453.81 2135
3454.36 2102
3454.92 2087
3455.47 2120
3456.03 2096
3456.58 2212
3457.13 2191
3457.69 2408
3458.24 2117
3458.80 2061
3459.35 2001
3459.91 2014
3460.46 2330
3461.02 2207
3461.57 2131
3462.13 2142
3462.68 2086
3463.24 2153
3463.79 2128
3464.34 2117
3464.90 2176
3465.46 2220
3466.01 2130
3466.57 2106
3467.12 2325
3467.68 2186
3468.23 2155
3468.79 2221
3469.34 2131
3469.90 2215
3470.45 2121
3471.01 2072
3471.56 2088
3472.12 2139
3472.67 2251
3473.23 2231
3473.79 2197
3474.34 2432
3474.90 2434
3475.45 2318
3476.01 2352
3476.56 2139
3477.12 2228
3477.68 2077
3478.23 2181
3478.79 2271
3479.35 2451
3479.90 2661
3480.46 2654
3481.01 2542
3481.57 2580
3482.13 2908
3482.68 2791
3483.24 2795
3483.80 2561
3484.35 2454
3484.91 2509
3485.47 2597
3486.02 2569
3486.58 2504
3487.14 2559
3487.69 2412
3488.25 2577
3488.81 2590
3489.36 2649
3489.92 2693
3490.48 2967
3491.03 3028
3491.59 3517
3492.15 3916
3492.71 4057
3493.26 4384
3493.82 4833
3494.38 4881
3494.94 4891
3495.49 5167
3496.05 5140
3496.61 4610
3497.17 4728
3497.72 4668
3498.28 4559
3498.84 4803
3499.40 4915
3499.95 5023
3500.51 5523
3501.07 5829
3501.63 6208
3502.19 6300
3502.74 5897
3503.30 5543
3503.86 5377
3504.42 5306
3504.98 4757
3505.53 4510
3506.09 4160
3506.65 4220
3507.21 4212
3507.77 4028
3508.33 4075
3508.88 3872
3509.44 3815
3510.00 4026
3510.56 3741
3511.12 3707
3511.68 3280
3512.24 3318
3512.80 3273
3513.35 3117
3513.91 3126
3514.47 2757
3515.03 2839
3515.59 2743
3516.15 2516
3516.71 2629
3517.27 2643
3517.83 2478
3518.39 2679
3518.95 2683
3519.50 2702
3520.06 2580
3520.62 2544
3521.18 2687
3521.74 2751
3522.30 2526
3522.86 2562
3523.42 2709
3523.98 2656
3524.54 2643
3525.10 2766
3525.66 2808
3526.22 2565
3526.78 2617
3527.34 2734
3527.90 2733
3528.46 2632
3529.02 2507
3529.58 2488
3530.14 2305
3530.70 2228
3531.26 2372
3531.82 2235
3532.38 2395
3532.94 2311
3533.50 2270
3534.06 2159
3534.62 2178
3535.18 2143
3535.75 2111
3536.31 2227
3536.87 2331
3537.43 2347
3537.99 2343
3538.55 2407
3539.11 2462
3539.67 2555
3540.23 2684
3540.79 2605
3541.35 2519
3541.92 2490
3542.48 2488
3543.04 2410
3543.60 2306
3544.16 2323
3544.72 2563
3545.28 2391
3545.84 2428
3546.41 2452
3546.97 2311
3547.53 2185
3548.09 2308
3548.65 2309
3549.21 2208
3549.78 2328
3550.34 2245
3550.90 2202
3551.46 2168
3552.02 2063
3552.59 2149
3553.15 1970
3553.71 2140
3554.27 2092
3554.83 2047
3555.40 2099
3555.96 1926
3556.52 1987
3557.08 2002
3557.65 2032
3558.21 1974
3558.77 2230
3559.33 2215
3559.90 2193
3560.46 2159
3561.02 1993
3561.58 2053
3562.15 2133
3562.71 1924
3563.27 2021
3563.83 2121
3564.40 2207
3564.96 2014
3565.52 2021
3566.09 2066
3566.65 2039
3567.21 2068
3567.78 1880
3568.34 1929
3568.90 2152
3569.47 2095
3570.03 1942
3570.59 1957
3571.16 1927
3571.72 2125
3572.28 2134
3572.85 1862
3573.41 1942
3573.97 1927
3574.54 2109
3575.10 2186
3575.66 2082
3576.23 2168
3576.79 2162
3577.36 1992
3577.92 2096
3578.48 2003
3579.05 2034
3579.61 2215
3580.18 2110
3580.74 1996
3581.31 1941
3581.87 1903
3582.43 2091
3583.00 2005
3583.56 1893
3584.13 1931
3584.69 2040
3585.26 2119
3585.82 2097
3586.39 2144
3586.95 2106
3587.52 2098
3588.08 2004
3588.64 1988
3589.21 1993
3589.77 2028
3590.34 1987
3590.90 1993
3591.47 1881
3592.03 2029
3592.60 2100
3593.17 1997
3593.73 2029
3594.30 2059
3594.86 2067
3595.43 2016
3595.99 2031
3596.56 2053
3597.12 2174
3597.69 2049
3598.25 2024
3598.82 2175
3599.39 2169
3599.95 2012
3600.52 2107
3601.08 2129
3601.65 2081
3602.21 2205
3602.78 2220
3603.35 2063
3603.91 1991
3604.48 2020
3605.04 1923
3605.61 1984
3606.18 1932
3606.74 1821
3607.31 1915
3607.88 2067
3608.44 1872
3609.01 1767
3609.57 1868
3610.14 1838
3610.71 1788
3611.27 1815
3611.84 1913
3612.41 1812
3612.97 1811
3613.54 1798
3614.11 1822
3614.68 2039
3615.24 1965
3615.81 2189
3616.38 2363
3616.94 2491
3617.51 2630
3618.08 2827
3618.64 2966
3619.21 3145
3619.78 3629
3620.35 3623
3620.91 3727
3621.48 3899
3622.05 3725
3622.62 3465
3623.18 3370
3623.75 2887
3624.32 2663
3624.89 2431
3625.45 2286
3626.02 2263
3626.59 2045
3627.16 1899
3627.73 1953
3628.29 2009
3628.86 1758
3629.43 1790
3630.00 1770
3630.57 1787
3631.13 1732
3631.70 1632
3632.27 1616
3632.84 1710
3633.41 1743
3633.98 1832
3634.54 1962
3635.11 1797
3635.68 1884
3636.25 1793
3636.82 1801
3637.39 1683
3637.96 1593
3638.52 1776
3639.09 1885
3639.66 1924
3640.23 1967
3640.80 1958
3641.37 2031
3641.94 2139
3642.51 2129
3643.08 2281
3643.65 2247
3644.21 2322
3644.78 2445
3645.35 2408
3645.92 2565
3646.49 2476
3647.06 2381
3647.63 2231
3648.20 2297
3648.77 2167
3649.34 2277
3649.91 2105
3650.48 2181
3651.05 2157
3651.62 2205
3652.19 2297
3652.76 2227
3653.33 2143
3653.90 2238
3654.47 2093
3655.04 2062
3655.61 2302
3656.18 2470
3656.75 2507
3657.32 2299
3657.89 2314
3658.46 2210
3659.03 2238
3659.60 2427
3660.17 2505
3660.74 2493
3661.31 2470
3661.88 2677
3662.45 2509
3663.02 2411
3663.59 2648
3664.16 2313
3664.74 2285
3665.31 2227
3665.88 2368
3666.45 2166
3667.02 2051
3667.59 1965
3668.16 2138
3668.73 2342
3669.30 2132
3669.87 2224
3670.45 2031
3671.02 1959
3671.59 2109
3672.16 2088
3672.73 2178
3673.30 2069
3673.87 1954
3674.45 1809
3675.02 2044
3675.59 2143
3676.16 2410
3676.73 2441
3677.30 2488
3677.88 2440
3678.45 2418
3679.02 2396
3679.59 2489
3680.16 2539
3680.74 2322
3681.31 2334
3681.88 2353
3682.45 2358
3683.02 2241
3683.60 2165
3684.17 2215
3684.74 1883
3685.31 2155
3685.89 2122
3686.46 2046
3687.03 2080
3687.60 2388
3688.18 2312
3688.75 2416
3689.32 2528
3689.89 2516
3690.47 2586
3691.04 2720
3691.61 2770
3692.19 2677
3692.76 2797
3693.33 2846
3693.91 2781
3694.48 2938
3695.05 2476
3695.62 2331
3696.20 2203
3696.77 1986
3697.34 1974
3697.92 1995
3698.49 1947
3699.06 2102
3699.64 2016
3700.21 1879
3700.79 1970
3701.36 1840
3701.93 1987
3702.51 2268
3703.08 2120
3703.65 2008
3704.23 2102
3704.80 2110
3705.38 2318
3705.95 2316
3706.52 2099
3707.10 1952
3707.67 1980
3708.25 2051
3708.82 2095
3709.39 2207
3709.97 2316
3710.54 2283
3711.12 2194
3711.69 2084
3712.27 2109
3712.84 2329
3713.42 2167
3713.99 2036
3714.57 2205
3715.14 2228
3715.71 2129
3716.29 2068
3716.86 2077
3717.44 2006
3718.01 2094
3718.59 2073
3719.16 2101
3719.74 2175
3720.31 2290
3720.89 2015
3721.47 1942
3722.04 1984
3722.62 2001
3723.19 1805
3723.77 1665
3724.34 1748
3724.92 1690
3725.49 1656
3726.07 1682
3726.64 1675
3727.22 1806
3727.80 1939
3728.37 1983
3728.95 2014
3729.52 2006
3730.10 2026
3730.67 2278
3731.25 2161
3731.83 2284
3732.40 2347
3732.98 2405
3733.55 2433
3734.13 2494
3734.71 2492
3735.28 2479
3735.86 2612
3736.44 2621
3737.01 2508
3737.59 2387
3738.17 2359
3738.74 2357
3739.32 2169
3739.90 2133
3740.47 1992
3741.05 2074
3741.63 1938
3742.20 1844
3742.78 1902
3743.36 1950
3743.93 1990
3744.51 1869
3745.09 1936
3745.66 1936
3746.24 1934
3746.82 2074
3747.40 2140
3747.97 2077
3748.55 1777
3749.13 1830
3749.70 1945
3750.28 1905
3750.86 2090
3751.44 2169
3752.02 1857
3752.59 1932
3753.17 2024
3753.75 1959
3754.33 1808
3754.90 2010
3755.48 1852
3756.06 1955
3756.64 1724
3757.22 1813
3757.79 1748
3758.37 1762
3758.95 1879
3759.53 1689
3760.11 1752
3760.68 1630
3761.26 1830
3761.84 1933
3762.42 1682
3763.00 1619
3763.58 1617
3764.15 2002
3764.73 2002
3765.31 1888
3765.89 1890
3766.47 1898
3767.05 1887
3767.63 1819
3768.21 1921
3768.78 1846
3769.36 1724
3769.94 1752
3770.52 1887
3771.10 1708
3771.68 1768
3772.26 1882
3772.84 1942
3773.42 1987
3774.00 2026
3774.58 1847
3775.15 1910
3775.73 1955
3776.31 1893
3776.89 1773
3777.47 1838
3778.05 1850
3778.63 1874
3779.21 1759
3779.79 1742
3780.37 1751
3780.95 1771
3781.53 1813
3782.11 1634
3782.69 1825
3783.27 1791
3783.85 1772
3784.43 1597
3785.01 1637
3785.59 1693
3786.17 1863
3786.75 1752
3787.33 1857
3787.91 1841
3788.49 1824
3789.07 1766
3789.65 1776
3790.23 1820
3790.81 1872
3791.39 1747
3791.98 1729
3792.56 1743
3793.14 1715
3793.72 1704
3794.30 1739
3794.88 1726
3795.46 1638
3796.04 1641
3796.62 1663
3797.20 1663
3797.78 1568
3798.37 1606
3798.95 1640
3799.53 1665
3800.11 1767
3800.69 1630
3801.27 1740
3801.85 1714
3802.43 1845
3803.02 1740
3803.60 1714
3804.18 1783
3804.76 1815
3805.34 1733
3805.92 1783
3806.51 1910
3807.09 1936
3807.67 1817
3808.25 1866
3808.83 1752
3809.42 1864
3810.00 1991
3810.58 2042
3811.16 1995
3811.74 1951
3812.33 2093
3812.91 1947
3813.49 2003
3814.07 2056
3814.66 2012
3815.24 1938
3815.82 2010
3816.40 2014
3816.99 2098
3817.57 1927
3818.15 2114
3818.73 2140
3819.32 1810
3819.90 1790
3820.48 1928
3821.06 1910
3821.65 1817
3822.23 1832
3822.81 1768
3823.40 1833
3823.98 1845
3824.56 1810
3825.15 1688
3825.73 1726
3826.31 1700
3826.90 1722
3827.48 1715
3828.06 1696
3828.65 1799
3829.23 1893
3829.81 1851
3830.40 1809
3830.98 1808
3831.56 1773
3832.15 1604
3832.73 1666
3833.32 1768
3833.90 1873
3834.48 1701
3835.07 1754
3835.65 1695
3836.23 1638
3836.82 1790
3837.40 1719
3837.99 1665
3838.57 1671
3839.16 1799
3839.74 1738
3840.32 1851
3840.91 1741
3841.49 1809
3842.08 1771
3842.66 1678
3843.25 1625
3843.83 1702
3844.42 1828
3845.00 1601
3845.59 1702
3846.17 1775
3846.76 1775
3847.34 1616
3847.92 1505
3848.51 1820
3849.09 1744
3849.68 1602
3850.27 1700
3850.85 1709
3851.44 1687
3852.02 1576
3852.61 1700
3853.19 1866
3853.78 1811
3854.36 1783
3854.95 1804
3855.53 1729
3856.12 1887
3856.70 1831
3857.29 1779
3857.88 1688
3858.46 1749
3859.05 1828
3859.63 2014
3860.22 1973
3860.80 2129
3861.39 2161
3861.98 2369
3862.56 2330
3863.15 2532
3863.73 2701
3864.32 2818
3864.91 2852
3865.49 2949
3866.08 2743
3866.67 2519
3867.25 2519
3867.84 2483
3868.43 2262
3869.01 2379
3869.60 2088
3870.19 2041
3870.77 2008
3871.36 1917
3871.95 1840
3872.53 1731
3873.12 1866
3873.71 1901
3874.29 1926
3874.88 2108
3875.47 2067
3876.05 1955
3876.64 2047
3877.23 2090
3877.82 2044
3878.40 2050
3878.99 2137
3879.58 2181
3880.16 2072
3880.75 1732
3881.34 1866
3881.93 1861
3882.51 1804
3883.10 1773
3883.69 1797
3884.28 1815
3884.87 1774
3885.45 1680
3886.04 1736
3886.63 1799
3887.22 1732
3887.80 1577
3888.39 1594
3888.98 1716
3889.57 1827
3890.16 1766
3890.74 1830
3891.33 1998
3891.92 2100
3892.51 2017
3893.10 1858
3893.69 1834
3894.27 1861
3894.86 1849
3895.45 2029
3896.04 2073
3896.63 1972
3897.22 1748
3897.81 1534
3898.40 1764
3898.98 1901
3899.57 1919
3900.16 2031
3900.75 1881
3901.34 1813
3901.93 2011
3902.52 1853
3903.11 1829
3903.70 1844
3904.29 1766
3904.87 1855
3905.46 1695
3906.05 1885
3906.64 2122
3907.23 1827
3907.82 1824
3908.41 1864
3909.00 1771
3909.59 1855
3910.18 1799
3910.77 1813
3911.36 1850
3911.95 1796
3912.54 1661
3913.13 1592
3913.72 1582
3914.31 1643
3914.90 1619
3915.49 1661
3916.08 1728
3916.67 1723
3917.26 1780
3917.85 1820
3918.44 1602
3919.03 1859
3919.62 1699
3920.21 1693
3920.80 1684
3921.39 1871
3921.98 1777
3922.57 1776
3923.16 1912
3923.75 1668
3924.34 1723
3924.94 1813
3925.53 1946
3926.12 1772
3926.71 1675
3927.30 1550
3927.89 1737
3928.48 1724
3929.07 1897
3929.66 1803
3930.25 1825
3930.85 1635
3931.44 1842
3932.03 1713
3932.62 1784
3933.21 1726
3933.80 1738
3934.39 1586
3934.99 1609
3935.58 1709
3936.17 1510
3936.76 1493
3937.35 1480
3937.94 1503
3938.54 1409
3939.13 1429
3939.72 1548
3940.31 1620
3940.90 1662
3941.49 1639
3942.09 1599
3942.68 1518
3943.27 1605
3943.86 1638
3944.46 1663
3945.05 1716
3945.64 1831
3946.23 1711
3946.82 1699
3947.42 1640
3948.01 1694
3948.60 1677
3949.20 1638
3949.79 1687
3950.38 1739
3950.97 1679
3951.57 1825
3952.16 1859
3952.75 1732
3953.34 1696
3953.94 1574
3954.53 1785
3955.12 1729
3955.72 1918
3956.31 1774
3956.90 1722
3957.50 1667
3958.09 1706
3958.68 1697
3959.28 1888
3959.87 1934
3960.46 1810
3961.06 1874
3961.65 1852
3962.24 1672
3962.84 1684
3963.43 1597
3964.02 1663
3964.62 1745
3965.21 1888
3965.81 1736
3966.40 1799
3966.99 1757
3967.59 1770
3968.18 1739
3968.78 1740
3969.37 1699
3969.96 1688
3970.56 1668
3971.15 1615
3971.75 1718
3972.34 1694
3972.94 1674
3973.53 1797
3974.12 1760
3974.72 1837
3975.31 1705
3975.91 1564
3976.50 1643
3977.10 1823
3977.69 1856
3978.29 1771
3978.88 1790
3979.48 1896
3980.07 1892
3980.67 1915
3981.26 1836
3981.86 1923
3982.45 1778
3983.05 1597
3983.64 1750
3984.24 1633
3984.83 1824
3985.43 1760
3986.02 1606
3986.62 1748
3987.21 1717
3987.81 1724
3988.40 1783
3989.00 1896
3989.60 1810
3990.19 1741
3990.79 1882
3991.38 1873
3991.98 1968
3992.57 1717
3993.17 1637
3993.77 1878
3994.36 1754
3994.96 1949
3995.55 2102
3996.15 1966
3996.75 1826
3997.34 1917
3997.94 2029
3998.54 1834
3999.13 1828
3999.73 1977
4000.32 2042
4000.92 1970
4001.52 2033
4002.11 1904
4002.71 1865
4003.31 1889
4003.90 1975
4004.50 1951
4005.10 1855
4005.69 1922
4006.29 1950
4006.89 2033
4007.49 1955
4008.08 1904
4008.68 1897
4009.28 1954
4009.87 1948
4010.47 2012
4011.07 1889
4011.67 2031
4012.26 1899
4012.86 1897
4013.46 2012
4014.05 2141
4014.65 2000
4015.25 2124
4015.85 2077
4016.44 2043
4017.04 2086
4017.64 2185
4018.24 2314
4018.84 2280
4019.43 2223
4020.03 2183
4020.63 2359
4021.23 2438
4021.83 2310
4022.42 2089
4023.02 2171
4023.62 2032
4024.22 1966
4024.82 1821
4025.41 2081
4026.01 2062
4026.61 1981
4027.21 2216
4027.81 2248
4028.41 2165
4029.01 2276
4029.60 2424
4030.20 2447
4030.80 2426
4031.40 2690
4032.00 2699
4032.60 2651
4033.20 2552
4033.80 2439
4034.39 2358
4034.99 2381
4035.59 2310
4036.19 2303
4036.79 2205
4037.39 2185
4037.99 2032
4038.59 1979
4039.19 1824
4039.79 1806
4040.39 1889
4040.99 1851
4041.59 1780
4042.18 1749
4042.78 1618
4043.38 1596
4043.98 1702
4044.58 1816
4045.18 1839
4045.78 1707
4046.38 1875
4046.98 1784
4047.58 1645
4048.18 1866
4048.78 1722
4049.38 1631
4049.98 1793
4050.58 1780
4051.18 1866
4051.78 1742
4052.38 1836
4052.98 1825
4053.58 1837
4054.19 1892
4054.79 2108
4055.39 2017
4055.99 1881
4056.59 1951
4057.19 1929
4057.79 1967
4058.39 1839
4058.99 1915
4059.59 1910
4060.19 1850
4060.79 1678
4061.39 1674
4061.99 1642
4062.60 1634
4063.20 1741
4063.80 1512
4064.40 1483
4065.00 1659
4065.60 1579
4066.20 1539
4066.80 1547
4067.41 1581
4068.01 1629
4068.61 1621
4069.21 1676
4069.81 1726
4070.41 1561
4071.02 1611
4071.62 1547
4072.22 1515
4072.82 1556
4073.42 1748
4074.02 1562
4074.63 1625
4075.23 1566
4075.83 1660
4076.43 1625
4077.03 1563
4077.64 1646
4078.24 1615
4078.84 1462
4079.44 1595
4080.05 1726
4080.65 1636
4081.25 1593
4081.85 1544
4082.46 1529
4083.06 1682
4083.66 1660
4084.26 1455
4084.87 1525
4085.47 1650
4086.07 1690
4086.67 1570
4087.28 1587
4087.88 1476
4088.48 1596
4089.09 1647
4089.69 1724
4090.29 1589
4090.90 1522
4091.50 1535
4092.10 1669
4092.71 1634
4093.31 1683
4093.91 1623
4094.52 1611
4095.12 1635
4095.72 1519
4096.33 1693
4096.93 1591
4097.53 1578
4098.14 1742
4098.74 1692
4099.34 1719
4099.95 1698
4100.55 1549
4101.16 1648
4101.76 1524
4102.36 1546
4102.97 1487
4103.57 1522
4104.18 1601
4104.78 1588
4105.38 1460
4105.99 1440
4106.59 1444
4107.20 1483
4107.80 1397
4108.41 1488
4109.01 1518
4109.62 1607
4110.22 1484
4110.82 1606
4111.43 1521
4112.03 1477
4112.64 1537
4113.24 1488
4113.85 1539
4114.45 1491
4115.06 1463
4115.66 1540
4116.27 1559
4116.87 1497
4117.48 1526
4118.08 1461
4118.69 1471
4119.29 1245
4119.90 1283
4120.50 1466
4121.11 1533
4121.72 1455
4122.32 1387
4122.93 1517
4123.53 1650
4124.14 1634
4124.74 1489
4125.35 1457
4125.95 1525
4126.56 1482
4127.17 1592
4127.77 1541
4128.38 1569
4128.98 1467
4129.59 1534
4130.20 1565
4130.80 1629
4131.41 1646
4132.01 1531
4132.62 1484
4133.23 1512
4133.83 1763
4134.44 1631
4135.05 1661
4135.65 1627
4136.26 1649
4136.87 1663
4137.47 1595
4138.08 1665
4138.69 1750
4139.29 1775
4139.90 1933
4140.51 1771
4141.11 1870
4141.72 1882
4142.33 1838
4142.93 1839
4143.54 1933
4144.15 2072
4144.75 1955
4145.36 1989
4145.97 1892
4146.58 1804
4147.18 1868
4147.79 1697
4148.40 1631
4149.01 1657
4149.61 1605
4150.22 1460
4150.83 1471
4151.44 1411
4152.04 1386
4152.65 1526
4153.26 1668
4153.87 1450
4154.47 1481
4155.08 1558
4155.69 1560
4156.30 1426
4156.91 1437
4157.51 1388
4158.12 1443
4158.73 1632
4159.34 1545
4159.95 1517
4160.56 1629
4161.16 1751
4161.77 1567
4162.38 1463
4162.99 1585
4163.60 1604
4164.21 1538
4164.81 1586
4165.42 1610
4166.03 1675
4166.64 1705
4167.25 1773
4167.86 1783
4168.47 1644
4169.08 1696
4169.69 1831
4170.29 1728
4170.90 1705
4171.51 1587
4172.12 1527
4172.73 1572
4173.34 1653
4173.95 1618
4174.56 1576
4175.17 1576
4175.78 1576
4176.39 1754
4177.00 1593
4177.61 1640
4178.22 1726
4178.82 1711
4179.43 1672
4180.04 1726
4180.65 1608
4181.26 1661
4181.87 1596
4182.48 1603
4183.09 1627
4183.70 1519
4184.31 1516
4184.92 1518
4185.53 1529
4186.14 1675
4186.75 1471
4187.36 1346
4187.97 1324
4188.58 1460
4189.19 1532
4189.81 1488
4190.42 1515
4191.03 1491
4191.64 1658
4192.25 1611
4192.86 1545
4193.47 1652
4194.08 1700
4194.69 1705
4195.30 1672
4195.91 1739
4196.52 1749
4197.13 1680
4197.74 1679
4198.36 1646
4198.97 1650
4199.58 1749
4200.19 1810
4200.80 1669
4201.41 1647
4202.02 1529
4202.63 1617
4203.25 1608
4203.86 1626
4204.47 1630
4205.08 1612
4205.69 1627
4206.30 1532
4206.92 1438
4207.53 1526
4208.14 1563
4208.75 1542
4209.36 1595
4209.97 1513
4210.59 1413
4211.20 1443
4211.81 1538
4212.42 1638
4213.03 1611
4213.65 1680
4214.26 1748
4214.87 1545
4215.48 1487
4216.10 1638
4216.71 1580
4217.32 1442
4217.93 1574
4218.55 1803
4219.16 1659
4219.77 1712
4220.38 1855
4221.00 2031
4221.61 2110
4222.22 2090
4222.83 2100
4223.45 2342
4224.06 2390
4224.67 2336
4225.29 2469
4225.90 2343
4226.51 2510
4227.13 2595
4227.74 2486
4228.35 2719
4228.96 2786
4229.58 2715
4230.19 2846
4230.80 2631
4231.42 2825
4232.03 2790
4232.65 2682
4233.26 2697
4233.87 2934
4234.49 2943
4235.10 2931
4235.71 3156
4236.33 3022
4236.94 3250
4237.56 3134
4238.17 3157
4238.78 3190
4239.40 3089
4240.01 2817
4240.63 2541
4241.24 2296
4241.85 2176
4242.47 2083
4243.08 2049
4243.70 2043
4244.31 1839
4244.93 2012
4245.54 1825
4246.15 1844
4246.77 1709
4247.38 1810
4248.00 1925
4248.61 2021
4249.23 1911
4249.84 1920
4250.46 2035
4251.07 1927
4251.69 1824
4252.30 1960
4252.92 2095
4253.53 1838
4254.15 1730
4254.76 1807
4255.38 1815
4255.99 1703
4256.61 1824
4257.22 1778
4257.84 1776
4258.45 1852
4259.07 1989
4259.69 1900
4260.30 1825
4260.92 1756
4261.53 1723
4262.15 1713
4262.76 1706
4263.38 1760
4263.99 1723
4264.61 1630
4265.23 1863
4265.84 1878
4266.46 1960
4267.07 1717
4267.69 1691
4268.31 1833
4268.92 1874
4269.54 1786
4270.16 1852
4270.77 1881
4271.39 1840
4272.00 1834
4272.62 1713
4273.24 1603
4273.85 1592
4274.47 1672
4275.09 1664
4275.70 1511
4276.32 1810
4276.94 1730
4277.55 1762
4278.17 1689
4278.79 1657
4279.40 1691
4280.02 1791
4280.64 1696
4281.26 1618
4281.87 1566
4282.49 1592
4283.11 1630
4283.72 1595
4284.34 1436
4284.96 1371
4285.58 1469
4286.19 1384
4286.81 1583
4287.43 1554
4288.05 1540
4288.66 1564
4289.28 1523
4289.90 1615
4290.52 1506
4291.13 1490
4291.75 1547
4292.37 1593
4292.99 1429
4293.61 1324
4294.22 1332
4294.84 1561
4295.46 1569
4296.08 1567
4296.70 1419
4297.31 1533
4297.93 1570
4298.55 1733
4299.17 1537
4299.79 1570
4300.41 1480
4301.03 1594
4301.64 1529
4302.26 1496
4302.88 1669
4303.50 1506
4304.12 1480
4304.74 1544
4305.36 1564
4305.97 1592
4306.59 1523
4307.21 1592
4307.83 1571
4308.45 1569
4309.07 1578
4309.69 1616
4310.31 1458
4310.93 1469
4311.55 1461
4312.17 1466
4312.78 1401
4313.40 1445
4314.02 1544
4314.64 1583
4315.26 1532
4315.88 1576
4316.50 1536
4317.12 1309
4317.74 1582
4318.36 1544
4318.98 1543
4319.60 1608
4320.22 1550
4320.84 1574
4321.46 1614
4322.08 1651
4322.70 1676
4323.32 1710
4323.94 1687
4324.56 1555
4325.18 1594
4325.80 1828
4326.42 1678
4327.04 1925
4327.66 1944
4328.28 1684
4328.90 1996
4329.52 1754
4330.14 1398
4330.76 1595
4331.39 1654
4332.01 1715
4332.63 1654
4333.25 1692
4333.87 1775
4334.49 1616
4335.11 1657
4335.73 1758
4336.35 1773
4336.97 1995
4337.59 2166
4338.22 2584
4338.84 2758
4339.46 2865
4340.08 2712
4340.70 2873
4341.32 2988
4341.94 2617
4342.57 2482
4343.19 2393
4343.81 2333
4344.43 2395
4345.05 2304
4345.67 2597
4346.29 2893
4346.92 3001
4347.54 3182
4348.16 3638
4348.78 3871
4349.40 3823
4350.03 3977
4350.65 3899
4351.27 3718
4351.89 3261
4352.51 2758
4353.14 2622
4353.76 2429
4354.38 2113
4355.00 2077
4355.63 2033
4356.25 1954
4356.87 1909
4357.49 1933
4358.12 1859
4358.74 1873
4359.36 1840
4359.98 1769
4360.61 1913
4361.23 2009
4361.85 1907
4362.48 1937
4363.10 1863
4363.72 1950
4364.34 1896
4364.97 2043
4365.59 1881
4366.21 1833
4366.84 1853
4367.46 1758
4368.08 1555
4368.71 1874
4369.33 1670
4369.95 1796
4370.58 1850
4371.20 1714
4371.82 1746
4372.45 1622
4373.07 1530
4373.70 1448
4374.32 1574
4374.94 1549
4375.57 1543
4376.19 1547
4376.81 1601
4377.44 1613
4378.06 1513
4378.69 1498
4379.31 1554
4379.94 1675
4380.56 1524
4381.18 1471
4381.81 1534
4382.43 1489
4383.06 1513
4383.68 1594
4384.31 1653
4384.93 1594
4385.55 1528
4386.18 1546
4386.80 1687
4387.43 1650
4388.05 1605
4388.68 1517
4389.30 1481
4389.93 1485
4390.55 1503
4391.18 1622
4391.80 1483
4392.43 1458
4393.05 1472
4393.68 1537
4394.30 1385
4394.93 1451
4395.55 1368
4396.18 1359
4396.80 1508
4397.43 1486
4398.05 1484
4398.68 1505
4399.31 1589
4399.93 1550
4400.56 1536
4401.18 1579
4401.81 1491
4402.43 1423
4403.06 1471
4403.69 1461
4404.31 1487
4404.94 1489
4405.56 1490
4406.19 1479
4406.82 1457
4407.44 1546
4408.07 1571
4408.69 1635
4409.32 1617
4409.95 1526
4410.57 1713
4411.20 1653
4411.83 1541
4412.45 1616
4413.08 1532
4413.71 1531
4414.33 1492
4414.96 1456
4415.59 1499
4416.21 1560
4416.84 1654
4417.47 1495
4418.09 1400
4418.72 1380
4419.35 1447
4419.97 1502
4420.60 1462
4421.23 1473
4421.85 1485
4422.48 1491
4423.11 1361
4423.74 1421
4424.36 1443
4424.99 1445
4425.62 1554
4426.25 1585
4426.87 1549
4427.50 1493
4428.13 1392
4428.76 1330
4429.38 1385
4430.01 1337
4430.64 1300
4431.27 1373
4431.89 1357
4432.52 1303
4433.15 1267
4433.78 1236
4434.41 1373
4435.03 1416
4435.66 1472
4436.29 1482
4436.92 1509
4437.55 1373
4438.18 1434
4438.80 1454
4439.43 1418
4440.06 1522
4440.69 1449
4441.32 1273
4441.95 1381
4442.57 1344
4443.20 1426
4443.83 1399
4444.46 1424
4445.09 1282
4445.72 1296
4446.35 1380
4446.98 1425
4447.61 1388
4448.23 1420
4448.86 1446
4449.49 1535
4450.12 1453
4450.75 1425
4451.38 1412
4452.01 1547
4452.64 1438
4453.27 1501
4453.90 1478
4454.53 1538
4455.16 1460
4455.79 1467
4456.42 1506
4457.05 1626
4457.67 1621
4458.30 1469
4458.93 1538
4459.56 1522
4460.19 1500
4460.82 1416
4461.45 1390
4462.08 1550
4462.71 1468
4463.34 1392
4463.97 1394
4464.60 1367
4465.23 1339
4465.86 1312
4466.49 1445
4467.13 1253
4467.76 1212
4468.39 1318
4469.02 1210
4469.65 1207
4470.28 1273
4470.91 1360
4471.54 1333
4472.17 1395
4472.80 1400
4473.43 1228
4474.06 1231
4474.69 1290
4475.32 1343
4475.95 1288
4476.59 1285
4477.22 1327
4477.85 1184
4478.48 1244
4479.11 1226
4479.74 1281
4480.37 1360
4481.00 1477
4481.64 1282
4482.27 1357
4482.90 1350
4483.53 1465
4484.16 1450
4484.79 1362
4485.42 1366
4486.06 1475
4486.69 1471
4487.32 1297
4487.95 1438
4488.58 1492
4489.22 1410
4489.85 1426
4490.48 1364
4491.11 1406
4491.74 1521
4492.38 1493
4493.01 1449
4493.64 1532
4494.27 1549
4494.90 1338
4495.54 1394
4496.17 1361
4496.80 1528
4497.43 1449
4498.07 1313
4498.70 1509
4499.33 1587
4499.96 1524
4500.60 1349
4501.23 1588
4501.86 1625
4502.50 1806
4503.13 1745
4503.76 1749
4504.39 1710
4505.03 1986
4505.66 1999
4506.29 1853
4506.93 1887
4507.56 1814
4508.19 1723
4508.83 1678
4509.46 1770
4510.09 1744
4510.73 1562
4511.36 1487
4511.99 1545
4512.63 1475
4513.26 1537
4513.89 1533
4514.53 1484
4515.16 1554
4515.80 1361
4516.43 1462
4517.06 1424
4517.70 1337
4518.33 1465
4518.97 1373
4519.60 1327
4520.23 1373
4520.87 1265
4521.50 1273
4522.14 1234
4522.77 1381
4523.40 1333
4524.04 1347
4524.67 1360
4525.31 1420
4525.94 1485
4526.58 1606
4527.21 1521
4527.85 1391
4528.48 1416
4529.12 1413
4529.75 1619
4530.38 1722
4531.02 1833
4531.65 2081
4532.29 2137
4532.92 2184
4533.56 2273
4534.19 2462
4534.83 2517
4535.46 2364
4536.10 2243
4536.74 2049
4537.37 2006
4538.01 1831
4538.64 1698
4539.28 1580
4539.91 1593
4540.55 1546
4541.18 1465
4541.82 1546
4542.45 1567
4543.09 1434
4543.73 1420
4544.36 1300
4545.00 1442
4545.63 1463
4546.27 1437
4546.91 1428
4547.54 1424
4548.18 1547
4548.81 1523
4549.45 1502
4550.09 1538
4550.72 1694
4551.36 1623
4551.99 1517
4552.63 1684
4553.27 1745
4553.90 1685
4554.54 1580
4555.18 1496
4555.81 1630
4556.45 1568
4557.09 1468
4557.72 1379
4558.36 1555
4559.00 1536
4559.63 1423
4560.27 1438
4560.91 1377
4561.54 1298
4562.18 1269
4562.82 1396
4563.46 1452
4564.09 1422
4564.73 1379
4565.37 1312
4566.00 1439
4566.64 1443
4567.28 1449
4567.92 1462
4568.55 1498
4569.19 1310
4569.83 1347
4570.47 1463
4571.10 1484
4571.74 1455
4572.38 1404
4573.02 1430
4573.66 1420
4574.29 1289
4574.93 1328
4575.57 1398
4576.21 1395
4576.85 1364
4577.48 1251
4578.12 1408
4578.76 1261
4579.40 1241
4580.04 1301
4580.67 1330
4581.31 1357
4581.95 1378
4582.59 1436
4583.23 1377
4583.87 1240
4584.51 1233
4585.14 1283
4585.78 1322
4586.42 1368
4587.06 1406
4587.70 1497
4588.34 1520
4588.98 1455
4589.62 1697
4590.26 1611
4590.89 1536
4591.53 1590
4592.17 1698
4592.81 1794
4593.45 1797
4594.09 1888
4594.73 1654
4595.37 1645
4596.01 1787
4596.65 1561
4597.29 1470
4597.93 1426
4598.57 1348
4599.21 1311
4599.85 1553
4600.49 1491
4601.12 1377
4601.76 1434
4602.40 1444
4603.04 1511
4603.68 1610
4604.32 1515
4604.96 1557
4605.60 1623
4606.24 1546
4606.88 1640
4607.52 1532
4608.17 1531
4608.81 1617
4609.45 1438
4610.09 1554
4610.73 1553
4611.37 1590
4612.01 1504
4612.65 1516
4613.29 1576
4613.93 1510
4614.57 1519
4615.21 1326
4615.85 1466
4616.49 1496
4617.13 1442
4617.77 1464
4618.41 1450
4619.06 1834
4619.70 1540
4620.34 1437
4620.98 1562
4621.62 1471
4622.26 1389
4622.90 1388
4623.54 1437
4624.19 1413
4624.83 1519
4625.47 1428
4626.11 1418
4626.75 1301
4627.39 1377
4628.03 1254
4628.68 1292
4629.32 1235
4629.96 1299
4630.60 1194
4631.24 1291
4631.89 1501
4632.53 1302
4633.17 1292
4633.81 1285
4634.45 1396
4635.10 1305
4635.74 1380
4636.38 1380
4637.02 1317
4637.66 1457
4638.31 1547
4638.95 1597
4639.59 1617
4640.23 1733
4640.88 1688
4641.52 1715
4642.16 1631
4642.80 1755
4643.45 1789
4644.09 1657
4644.73 1733
4645.38 1500
4646.02 1447
4646.66 1403
4647.30 1473
4647.95 1442
4648.59 1367
4649.23 1456
4649.88 1424
4650.52 1488
4651.16 1400
4651.81 1481
4652.45 1487
4653.09 1427
4653.74 1498
4654.38 1466
4655.02 1594
4655.67 1729
4656.31 1515
4656.95 1567
4657.60 1572
4658.24 1438
4658.89 1437
4659.53 1203
4660.17 1254
4660.82 1298
4661.46 1330
4662.10 1376
4662.75 1320
4663.39 1331
4664.04 1244
4664.68 1252
4665.33 1311
4665.97 1259
4666.61 1331
4667.26 1323
4667.90 1218
4668.55 1228
4669.19 1177
4669.84 1250
4670.48 1366
4671.12 1298
4671.77 1268
4672.41 1324
4673.06 1275
4673.70 1305
4674.35 1198
4674.99 1281
4675.64 1267
4676.28 1305
4676.93 1328
4677.57 1553
4678.22 1400
4678.86 1380
4679.51 1390
4680.15 1518
4680.80 1362
4681.44 1395
4682.09 1367
4682.74 1366
4683.38 1300
4684.03 1283
4684.67 1279
4685.32 1327
4685.96 1294
4686.61 1339
4687.25 1244
4687.90 1311
4688.55 1160
4689.19 1327
4689.84 1314
4690.48 1282
4691.13 1277
4691.78 1268
4692.42 1409
4693.07 1427
4693.71 1314
4694.36 1329
4695.01 1197
4695.65 1295
4696.30 1288
4696.95 1311
4697.59 1503
4698.24 1391
4698.89 1341
4699.53 1395
4700.18 1420
4700.83 1433
4701.47 1524
4702.12 1352
4702.77 1284
4703.41 1423
4704.06 1323
4704.71 1247
4705.35 1259
4706.00 1284
4706.65 1349
4707.29 1436
4707.94 1434
4708.59 1375
4709.24 1334
4709.88 1353
4710.53 1261
4711.18 1280
4711.83 1410
4712.47 1326
4713.12 1363
4713.77 1439
4714.42 1455
4715.06 1346
4715.71 1310
4716.36 1355
4717.01 1299
4717.65 1328
4718.30 1291
4718.95 1329
4719.60 1361
4720.25 1290
4720.89 1373
4721.54 1465
4722.19 1476
4722.84 1389
4723.49 1480
4724.13 1449
4724.78 1506
4725.43 1448
4726.08 1343
4726.73 1309
4727.38 1432
4728.03 1528
4728.67 1428
4729.32 1471
4729.97 1338
4730.62 1312
4731.27 1345
4731.92 1381
4732.57 1269
4733.22 1212
4733.86 1281
4734.51 1249
4735.16 1242
4735.81 1212
4736.46 1213
4737.11 1126
4737.76 1168
4738.41 1190
4739.06 1266
4739.71 1380
4740.36 1200
4741.01 1250
4741.65 1347
4742.30 1404
4742.95 1388
4743.60 1394
4744.25 1461
4744.90 1415
4745.55 1321
4746.20 1402
4746.85 1433
4747.50 1392
4748.15 1371
4748.80 1585
4749.45 1421
4750.10 1471
4750.75 1418
4751.40 1514
4752.05 1568
4752.70 1724
4753.35 1477
4754.00 1567
4754.65 1772
4755.30 1824
4755.95 1793
4756.61 1568
4757.26 1518
4757.91 1459
4758.56 1483
4759.21 1442
4759.86 1444
4760.51 1418
4761.16 1459
4761.81 1313
4762.46 1259
4763.11 1198
4763.76 1307
4764.41 1469
4765.07 1432
4765.72 1563
4766.37 1478
4767.02 1426
4767.67 1533
4768.32 1762
4768.97 1644
4769.62 1494
4770.28 1581
4770.93 1488
4771.58 1519
4772.23 1608
4772.88 1443
4773.53 1284
4774.19 1222
4774.84 1249
4775.49 1325
4776.14 1285
4776.79 1368
4777.44 1351
4778.10 1364
4778.75 1434
4779.40 1310
4780.05 1453
4780.70 1476
4781.36 1474
4782.01 1447
4782.66 1351
4783.31 1401
4783.97 1372
4784.62 1412
4785.27 1338
4785.92 1225
4786.58 1343
4787.23 1254
4787.88 1401
4788.53 1276
4789.19 1247
4789.84 1357
4790.49 1322
4791.15 1299
4791.80 1306
4792.45 1301
4793.10 1270
4793.76 1351
4794.41 1295
4795.06 1277
4795.72 1447
4796.37 1319
4797.02 1282
4797.68 1347
4798.33 1284
4798.98 1350
4799.64 1291
4800.29 1230
4800.94 1300
4801.60 1233
4802.25 1348
4802.90 1257
4803.56 1366
4804.21 1318
4804.87 1257
4805.52 1182
4806.17 1329
4806.83 1370
4807.48 1257
4808.14 1353
4808.79 1286
4809.44 1257
4810.10 1357
4810.75 1414
4811.41 1292
4812.06 1374
4812.71 1285
4813.37 1199
4814.02 1323
4814.68 1336
4815.33 1258
4815.99 1315
4816.64 1294
4817.30 1366
4817.95 1393
4818.61 1367
4819.26 1353
4819.92 1462
4820.57 1373
4821.23 1390
4821.88 1419
4822.53 1432
4823.19 1627
4823.85 1628
4824.50 1445
4825.16 1548
4825.81 1586
4826.47 1619
4827.12 1613
4827.78 1617
4828.43 1496
4829.09 1486
4829.74 1533
4830.40 1446
4831.05 1429
4831.71 1342
4832.37 1410
4833.02 1367
4833.68 1471
4834.33 1451
4834.99 1666
4835.64 1687
4836.30 1767
4836.96 1959
4837.61 1642
4838.27 1750
4838.92 1774
4839.58 1866
4840.24 1751
4840.89 1692
4841.55 1908
4842.21 1839
4842.86 1731
4843.52 1681
4844.18 1628
4844.83 1567
4845.49 1633
4846.14 1596
4846.80 1588
4847.46 1536
4848.11 1655
4848.77 1826
4849.43 1740
4850.09 1608
4850.74 1890
4851.40 2065
4852.06 1930
4852.71 1714
4853.37 1822
4854.03 1947
4854.68 1937
4855.34 1791
4856.00 1691
4856.66 1852
4857.31 1976
4857.97 1842
4858.63 1981
4859.29 2155
4859.94 2024
4860.60 2249
4861.26 2367
4861.92 2216
4862.57 2127
4863.23 2158
4863.89 2000
4864.55 1956
4865.21 2129
4865.86 2336
4866.52 2277
4867.18 2260
4867.84 2343
4868.50 2314
4869.15 2248
4869.81 2269
4870.47 2310
4871.13 2271
4871.79 2174
4872.45 2150
4873.10 1892
4873.76 1784
4874.42 1748
4875.08 1871
4875.74 1973
4876.40 1714
4877.06 1800
4877.71 1991
4878.37 2110
4879.03 2030
4879.69 2068
4880.35 1969
4881.01 2098
4881.67 1924
4882.33 2001
4882.99 1975
4883.65 1738
4884.30 1631
4884.96 1855
4885.62 1775
4886.28 1715
4886.94 1612
4887.60 1600
4888.26 1546
4888.92 1609
4889.58 1838
4890.24 1749
4890.90 1782
4891.56 1685
4892.22 1727
4892.88 1732
4893.54 1765
4894.20 1704
4894.86 1795
4895.52 1720
4896.18 1597
4896.84 1562
4897.50 1584
4898.16 1460
4898.82 1357
4899.48 1432
4900.14 1432
4900.80 1418
4901.46 1449
4902.12 1409
4902.78 1409
4903.44 1504
4904.10 1412
4904.76 1413
4905.42 1317
4906.08 1316
4906.74 1495
4907.40 1429
4908.06 1393
4908.73 1502
4909.39 1485
4910.05 1413
4910.71 1450
4911.37 1347
4912.03 1328
4912.69 1297
4913.35 1399
4914.01 1390
4914.68 1241
4915.34 1442
4916.00 1414
4916.66 1261
4917.32 1326
4917.98 1252
4918.64 1226
4919.31 1263
4919.97 1281
4920.63 1269
4921.29 1302
4921.95 1206
4922.61 1258
4923.28 1343
4923.94 1242
4924.60 1257
4925.26 1192
4925.92 1253
4926.59 1265
4927.25 1249
4927.91 1325
4928.57 1392
4929.23 1278
4929.90 1395
4930.56 1509
4931.22 1437
4931.88 1298
4932.55 1398
4933.21 1382
4933.87 1412
4934.53 1343
4935.20 1260
4935.86 1341
4936.52 1307
4937.18 1334
4937.85 1438
4938.51 1342
4939.17 1196
4939.84 1241
4940.50 1289
4941.16 1283
4941.82 1286
4942.49 1422
4943.15 1403
4943.81 1229
4944.48 1315
4945.14 1262
4945.80 1270
4946.47 1203
4947.13 1250
4947.79 1157
4948.46 1154
4949.12 1198
4949.79 1217
4950.45 1164
4951.11 1089
4951.78 1181
4952.44 1210
4953.10 1158
4953.77 1131
4954.43 1201
4955.10 1268
4955.76 1054
4956.42 1134
4957.09 1204
4957.75 1281
4958.42 1171
4959.08 1194
4959.74 1253
4960.41 1171
4961.07 1078
4961.74 1117
4962.40 1129
4963.07 1154
4963.73 1229
4964.40 1331
4965.06 1259
4965.73 1216
4966.39 1305
4967.05 1187
4967.72 1334
4968.38 1310
4969.05 1122
4969.71 1322
4970.38 1307
4971.04 1205
4971.71 1234
4972.37 1136
4973.04 1201
4973.70 1204
4974.37 1303
4975.04 1306
4975.70 1157
4976.37 1221
4977.03 1097
4977.70 1170
4978.36 1203
4979.03 1168
4979.69 1233
4980.36 1351
4981.03 1270
4981.69 1147
4982.36 1205
4983.02 1344
4983.69 1271
4984.35 1239
4985.02 1227
4985.69 1220
4986.35 1319
4987.02 1273
4987.68 1116
4988.35 1149
4989.02 1151
4989.68 1162
4990.35 1134
4991.02 1105
4991.68 1175
4992.35 1193
4993.02 1231
4993.68 1139
4994.35 1200
4995.02 1251
4995.68 1250
4996.35 1263
4997.02 1333
4997.68 1239
4998.35 1172
4999.02 1192
4999.68 1195
5000.35 1093
5001.02 1175
5001.68 1252
5002.35 1167
5003.02 1201
5003.69 1145
5004.35 1170
5005.02 1203
5005.69 1260
5006.35 1154
5007.02 1159
5007.69 1213
5008.36 1167
5009.02 1230
5009.69 1263
5010.36 1401
5011.03 1246
5011.70 1177
5012.36 1387
5013.03 1238
5013.70 1130
5014.37 1081
5015.04 1140
5015.70 1154
5016.37 1155
5017.04 1211
5017.71 1196
5018.38 1112
5019.04 1166
5019.71 1308
5020.38 1341
5021.05 1321
5021.72 1332
5022.39 1656
5023.05 1722
5023.72 1680
5024.39 1859
5025.06 1783
5025.73 1955
5026.40 1910
5027.07 1769
5027.74 1617
5028.40 1587
5029.07 1452
5029.74 1269
5030.41 1425
5031.08 1401
5031.75 1370
5032.42 1414
5033.09 1306
5033.76 1237
5034.43 1146
5035.10 1163
5035.76 1196
5036.43 1132
5037.10 1117
5037.77 1214
5038.44 1245
5039.11 1255
5039.78 1131
5040.45 1123
5041.12 1140
5041.79 1101
5042.46 1158
5043.13 1226
5043.80 1091
5044.47 1148
5045.14 1172
5045.81 1206
5046.48 1175
5047.15 1341
5047.82 1268
5048.49 1361
5049.16 1253
5049.83 1377
5050.50 1237
5051.17 1165
5051.84 1237
5052.51 1178
5053.18 1158
5053.85 1146
5054.52 1158
5055.20 1208
5055.87 1262
5056.54 1301
5057.21 1201
5057.88 1294
5058.55 1315
5059.22 1233
5059.89 1044
5060.56 1121
5061.23 1182
5061.90 1079
5062.58 1197
5063.25 1114
5063.92 1188
5064.59 1353
5065.26 1386
5065.93 1250
5066.60 1325
5067.27 1227
5067.95 1191
5068.62 1170
5069.29 1301
5069.96 1248
5070.63 1125
5071.30 1239
5071.98 1074
5072.65 1064
5073.32 1128
5073.99 1132
5074.66 1149
5075.34 1143
5076.01 1153
5076.68 1146
5077.35 1161
5078.02 1156
5078.70 1279
5079.37 1233
5080.04 1244
5080.71 1241
5081.39 1383
5082.06 1391
5082.73 1292
5083.40 1292
5084.08 1331
5084.75 1299
5085.42 1305
5086.09 1244
5086.77 1220
5087.44 1169
5088.11 1137
5088.79 1384
5089.46 1426
5090.13 1378
5090.80 1448
5091.48 1388
5092.15 1434
5092.82 1482
5093.50 1671
5094.17 1646
5094.84 1490
5095.52 1438
5096.19 1414
5096.86 1360
5097.54 1239
5098.21 1327
5098.88 1331
5099.56 1364
5100.23 1265
5100.90 1111
5101.58 1128
5102.25 1226
5102.93 1145
5103.60 1135
5104.27 1197
5104.95 1263
5105.62 1165
5106.30 1314
5106.97 1300
5107.64 1238
5108.32 1329
5108.99 1360
5109.67 1276
5110.34 1170
5111.02 1258
5111.69 1181
5112.36 1178
5113.04 1148
5113.71 1162
5114.39 1185
5115.06 1220
5115.74 1190
5116.41 1098
5117.09 1157
5117.76 1293
5118.44 1213
5119.11 1239
5119.79 1226
5120.46 1201
5121.14 1218
5121.81 1214
5122.49 1218
5123.16 1193
5123.84 1206
5124.51 1337
5125.19 1253
5125.86 1230
5126.54 1280
5127.21 1385
5127.89 1242
5128.56 1249
5129.24 1218
5129.92 1069
5130.59 1206
5131.27 1315
5131.94 1256
5132.62 1095
5133.29 1243
5133.97 1114
5134.65 1142
5135.32 1054
5136.00 1155
5136.67 1199
5137.35 1204
5138.03 1183
5138.70 1220
5139.38 1219
5140.05 1283
5140.73 1211
5141.41 1319
5142.08 1379
5142.76 1299
5143.44 1437
5144.11 1133
5144.79 1142
5145.47 1213
5146.14 1137
5146.82 1132
5147.50 1036
5148.17 1029
5148.85 1002
5149.53 1033
5150.20 1091
5150.88 1124
5151.56 1039
5152.24 1097
5152.91 1100
5153.59 1090
5154.27 1105
5154.94 1237
5155.62 1197
5156.30 1223
5156.98 1115
5157.65 1185
5158.33 1164
5159.01 1136
5159.69 1018
5160.36 1101
5161.04 1137
5161.72 1155
5162.40 1215
5163.07 1087
5163.75 1065
5164.43 1045
5165.11 1116
5165.79 1219
5166.46 1204
5167.14 1261
5167.82 1335
5168.50 1279
5169.18 1340
5169.86 1305
5170.53 1289
5171.21 1193
5171.89 1077
5172.57 1177
5173.25 1281
5173.93 1195
5174.60 1092
5175.28 1031
5175.96 1120
5176.64 1090
5177.32 1109
5178.00 1099
5178.68 1084
5179.36 1136
5180.03 1217
5180.71 1119
5181.39 1189
5182.07 1181
5182.75 1093
5183.43 1094
5184.11 1252
5184.79 1073
5185.47 1040
5186.15 1073
5186.83 1087
5187.51 1046
5188.18 1056
5188.86 1050
5189.54 1067
5190.22 1016
5190.90 994
5191.58 1070
5192.26 994
5192.94 995
5193.62 1053
5194.30 1075
5194.98 912
5195.66 1088
5196.34 1072
5197.02 1093
5197.70 1012
5198.38 1074
5199.06 1129
5199.74 1055
5200.42 1044
5201.10 1006
5201.78 1088
5202.46 1115
5203.14 1031
5203.82 1062
5204.50 1060
5205.19 1115
5205.87 1205
5206.55 1119
5207.23 1121
5207.91 1125
5208.59 1292
5209.27 1180
5209.95 1198
5210.63 1174
5211.31 1167
5211.99 1215
5212.67 1308
5213.36 1306
5214.04 1272
5214.72 1247
5215.40 1282
5216.08 1119
5216.76 1137
5217.44 1148
5218.12 1247
5218.81 1173
5219.49 1204
5220.17 1248
5220.85 1137
5221.53 1201
5222.21 1113
5222.90 1128
5223.58 1214
5224.26 1145
5224.94 1185
5225.62 1092
5226.30 1125
5226.99 1204
5227.67 1203
5228.35 1041
5229.03 1035
5229.71 1203
5230.40 1095
5231.08 1132
5231.76 1196
5232.44 1222
5233.13 1068
5233.81 1068
5234.49 1125
5235.17 1133
5235.86 1216
5236.54 1270
5237.22 1223
5237.90 1074
5238.59 1158
5239.27 1142
5239.95 1166
5240.64 1091
5241.32 1101
5242.00 1168
5242.68 1367
5243.37 1201
5244.05 1143
5244.73 1248
5245.42 1301
5246.10 1231
5246.78 1246
5247.47 1181
5248.15 1277
5248.83 1330
5249.52 1277
5250.20 1364
5250.88 1467
5251.57 1514
5252.25 1539
5252.93 1557
5253.62 1327
5254.30 1296
5254.99 1252
5255.67 1266
5256.35 1272
5257.04 1120
5257.72 1001
5258.41 1123
5259.09 1173
5259.77 1158
5260.46 1092
5261.14 1092
5261.83 1221
5262.51 1184
5263.20 1101
5263.88 1180
5264.56 1291
5265.25 1392
5265.93 1295
5266.62 1339
5267.30 1275
5267.99 1228
5268.67 1166
5269.36 1180
5270.04 1155
5270.73 1145
5271.41 1252
5272.10 1172
5272.78 1153
5273.47 1168
5274.15 1103
5274.84 1125
5275.52 1156
5276.21 1166
5276.89 1217
5277.58 1167
5278.26 1247
5278.95 1178
5279.63 1263
5280.32 1338
5281.00 1352
5281.69 1299
5282.38 1225
5283.06 1267
5283.75 1364
5284.43 1557
5285.12 1280
5285.80 1373
5286.49 1347
5287.18 1322
5287.86 1307
5288.55 1256
5289.23 1314
5289.92 1234
5290.61 1145
5291.29 1214
5291.98 1251
5292.66 1180
5293.35 1163
5294.04 1215
5294.72 1115
5295.41 1246
5296.10 1268
5296.78 1254
5297.47 1232
5298.16 1293
5298.84 1333
5299.53 1243
5300.22 1190
5300.90 1243
5301.59 1264
5302.28 1216
5302.96 1180
5303.65 1328
5304.34 1278
5305.03 1134
5305.71 1068
5306.40 1191
5307.09 1142
5307.77 1208
5308.46 1178
5309.15 1187
5309.84 1342
5310.52 1297
5311.21 1258
5311.90 1133
5312.59 1168
5313.27 1141
5313.96 1220
5314.65 1232
5315.34 1140
5316.02 1158
5316.71 1332
5317.40 1282
5318.09 1154
5318.78 1130
5319.46 1127
5320.15 1212
5320.84 1319
5321.53 1323
5322.22 1311
5322.90 1374
5323.59 1243
5324.28 1242
5324.97 1383
5325.66 1251
5326.35 1262
5327.04 1230
5327.72 1175
5328.41 1165
5329.10 1162
5329.79 1239
5330.48 1175
5331.17 1221
5331.86 1382
5332.54 1171
5333.23 1126
5333.92 1133
5334.61 1200
5335.30 1209
5335.99 1284
5336.68 1224
5337.37 1253
5338.06 1218
5338.75 1201
5339.44 1270
5340.12 1223
5340.81 1128
5341.50 1230
5342.19 1174
5342.88 1098
5343.57 1271
5344.26 1315
5344.95 1281
5345.64 1206
5346.33 1258
5347.02 1330
5347.71 1200
5348.40 1324
5349.09 1424
5349.78 1437
5350.47 1667
5351.16 1801
5351.85 1793
5352.54 1869
5353.23 1839
5353.92 1958
5354.61 2024
5355.30 1934
5355.99 1757
5356.68 1649
5357.37 1616
5358.06 1563
5358.75 1595
5359.44 1281
5360.14 1338
5360.83 1289
5361.52 1306
5362.21 1240
5362.90 1249
5363.59 1259
5364.28 1242
5364.97 1306
5365.66 1268
5366.35 1331
5367.04 1271
5367.74 1214
5368.43 1069
5369.12 1127
5369.81 1219
5370.50 1195
5371.19 1095
5371.88 1067
5372.57 1140
5373.27 1186
5373.96 1146
5374.65 1213
5375.34 1065
5376.03 983
5376.72 1177
5377.42 1146
5378.11 1140
5378.80 1134
5379.49 1175
5380.18 1143
5380.88 1144
5381.57 1185
5382.26 1296
5382.95 1034
5383.64 1038
5384.34 1106
5385.03 1104
5385.72 1106
5386.41 1206
5387.11 1120
5387.80 1180
5388.49 1218
5389.18 1167
5389.88 1139
5390.57 1220
5391.26 1198
5391.95 1234
5392.65 1259
5393.34 1357
5394.03 1337
5394.72 1228
5395.42 1109
5396.11 1044
5396.80 1078
5397.50 1220
5398.19 1159
5398.88 1213
5399.58 1069
5400.27 1152
5400.96 1083
5401.66 1117
5402.35 1129
5403.04 1015
5403.74 1033
5404.43 1028
5405.12 1101
5405.82 1063
5406.51 1024
5407.20 1109
5407.90 1126
5408.59 1106
5409.28 1153
5409.98 1186
5410.67 1144
5411.37 1325
5412.06 1186
5412.75 1239
5413.45 1117
5414.14 1234
5414.84 1184
5415.53 1145
5416.23 1142
5416.92 1142
5417.61 1160
5418.31 1113
5419.00 1076
5419.70 1107
5420.39 1101
5421.09 1222
5421.78 1102
5422.48 1066
5423.17 1112
5423.87 1055
5424.56 1130
5425.25 1100
5425.95 1071
5426.64 1066
5427.34 1048
5428.03 1178
5428.73 1210
5429.42 1162
5430.12 1195
5430.82 1146
5431.51 1106
5432.21 1170
5432.90 1151
5433.60 1081
5434.29 1211
5434.99 1088
5435.68 1015
5436.38 1105
5437.07 1059
5437.77 1110
5438.47 1162
5439.16 1161
5439.86 1089
5440.55 1240
5441.25 1225
5441.94 1145
5442.64 1128
5443.34 1163
5444.03 1203
5444.73 1139
5445.42 1137
5446.12 1174
5446.82 1308
5447.51 1339
5448.21 1347
5448.91 1466
5449.60 1538
5450.30 1454
5450.99 1528
5451.69 1673
5452.39 1561
5453.08 1504
5453.78 1509
5454.48 1485
5455.17 1434
5455.87 1393
5456.57 1435
5457.27 1253
5457.96 1133
5458.66 1192
5459.36 1285
5460.05 1253
5460.75 1259
5461.45 1367
5462.14 1340
5462.84 1349
5463.54 1476
5464.24 1703
5464.93 1636
5465.63 1791
5466.33 1823
5467.03 1713
5467.72 1795
5468.42 1749
5469.12 1787
5469.82 1559
5470.51 1581
5471.21 1532
5471.91 1375
5472.61 1303
5473.31 1375
5474.00 1389
5474.70 1506
5475.40 1476
5476.10 1483
5476.80 1334
5477.49 1473
5478.19 1542
5478.89 1445
5479.59 1574
5480.29 1574
5480.99 1718
5481.68 1805
5482.38 1753
5483.08 1947
5483.78 1889
5484.48 1888
5485.18 1772
5485.88 1887
5486.57 1767
5487.27 1588
5487.97 1628
5488.67 1527
5489.37 1626
5490.07 1693
5490.77 1643
5491.47 1547
5492.17 1515
5492.87 1629
5493.56 1531
5494.26 1568
5494.96 1700
5495.66 1765
5496.36 1761
5497.06 1682
5497.76 1744
5498.46 1733
5499.16 1823
5499.86 1898
5500.56 2182
5501.26 2447
5501.96 2772
5502.66 3066
5503.36 3076
5504.06 3104
5504.76 3011
5505.46 2710
5506.16 2537
5506.86 2302
5507.56 1997
5508.26 1969
5508.96 2046
5509.66 1750
5510.36 1641
5511.06 1599
5511.76 1642
5512.46 1504
5513.16 1534
5513.86 1608
5514.56 1597
5515.26 1606
5515.96 1573
5516.66 1685
5517.36 1629
5518.07 1534
5518.77 1596
5519.47 1839
5520.17 1760
5520.87 1645
5521.57 1667
5522.27 1669
5522.97 1805
5523.67 1784
5524.37 1638
5525.08 1536
5525.78 1646
5526.48 1524
5527.18 1542
5527.88 1476
5528.58 1351
5529.28 1281
5529.99 1294
5530.69 1327
5531.39 1236
5532.09 1326
5532.79 1284
5533.49 1288
5534.20 1171
5534.90 1287
5535.60 1226
5536.30 1234
5537.00 1261
5537.70 1245
5538.41 1319
5539.11 1280
5539.81 1259
5540.51 1228
5541.22 1212
5541.92 1209
5542.62 1263
5543.32 1340
5544.02 1335
5544.73 1331
5545.43 1223
5546.13 1373
5546.84 1356
5547.54 1278
5548.24 1303
5548.94 1272
5549.65 1314
5550.35 1389
5551.05 1238
5551.75 1211
5552.46 1214
5553.16 1284
5553.86 1353
5554.57 1165
5555.27 1129
5555.97 1109
5556.68 1089
5557.38 1125
5558.08 1121
5558.79 1144
5559.49 1004
5560.19 1071
5560.90 1130
5561.60 1048
5562.30 1126
5563.01 1144
5563.71 1111
5564.41 1304
5565.12 1186
5565.82 1204
5566.53 1214
5567.23 1175
5567.93 1210
5568.64 1108
5569.34 1022
5570.05 1068
5570.75 1149
5571.45 1058
5572.16 1092
5572.86 1075
5573.57 1130
5574.27 1117
5574.98 1145
5575.68 1150
5576.38 1098
5577.09 1080
5577.79 1116
5578.50 1213
5579.20 1311
5579.91 1261
5580.61 1261
5581.32 1227
5582.02 1236
5582.73 1212
5583.43 1033
5584.14 1079
5584.84 1065
5585.55 1130
5586.25 990
5586.96 1031
5587.66 1006
5588.37 1087
5589.07 1080
5589.78 1086
5590.48 1089
5591.19 978
5591.89 1019
5592.60 935
5593.31 1019
5594.01 1113
5594.72 1098
5595.42 1086
5596.13 990
5596.83 1056
5597.54 1093
5598.25 989
5598.95 1020
5599.66 939
5600.36 1065
5601.07 949
5601.78 1015
5602.48 1026
5603.19 971
5603.89 1063
5604.60 1051
5605.31 1162
5606.01 1071
5606.72 953
5607.43 1026
5608.13 1061
5608.84 1028
5609.54 999
5610.25 1048
5610.96 979
5611.66 919
5612.37 1011
5613.08 1077
5613.79 1077
5614.49 1004
5615.20 929
5615.91 1089
5616.61 1114
5617.32 991
5618.03 952
5618.73 850
5619.44 973
5620.15 1014
5620.86 1122
5621.56 1022
5622.27 970
5622.98 1047
5623.69 1119
5624.39 1064
5625.10 977
5625.81 1044
5626.52 1096
5627.22 990
5627.93 1022
5628.64 968
5629.35 1024
5630.05 969
5630.76 905
5631.47 931
5632.18 1079
5632.89 1142
5633.59 1153
5634.30 1075
5635.01 1053
5635.72 1019
5636.43 970
5637.14 1022
5637.84 989
5638.55 1045
5639.26 1028
5639.97 1058
5640.68 1026
5641.39 1112
5642.10 1074
5642.80 1001
5643.51 1112
5644.22 1094
5644.93 1009
5645.64 1046
5646.35 1096
5647.06 1088
5647.77 1122
5648.47 1080
5649.18 1064
5649.89 1022
5650.60 1022
5651.31 1018
5652.02 996
5652.73 1080
5653.44 1101
5654.15 1010
5654.86 999
5655.57 941
5656.28 893
5656.99 997
5657.70 1039
5658.41 1050
5659.12 1087
5659.83 1100
5660.54 1125
5661.24 1296
5661.95 1145
5662.66 1005
5663.37 997
5664.08 1100
5664.79 1159
5665.50 1092
5666.21 1132
5666.93 1107
5667.64 1146
5668.35 1151
5669.06 972
5669.77 1117
5670.48 1041
5671.19 1123
5671.90 1174
5672.61 1163
5673.32 1259
5674.03 1290
5674.74 1190
5675.45 1200
5676.16 1213
5676.87 1117
5677.58 1090
5678.29 1022
5679.01 1021
5679.72 1000
5680.43 981
5681.14 972
5681.85 1047
5682.56 1103
5683.27 1064
5683.98 1173
5684.69 1071
5685.41 1028
5686.12 1085
5686.83 1114
5687.54 1084
5688.25 1059
5688.96 1000
5689.67 1056
5690.39 971
5691.10 1050
5691.81 1000
5692.52 1007
5693.23 1107
5693.95 1179
5694.66 1085
5695.37 1041
5696.08 1135
5696.79 1104
5697.51 1012
5698.22 988
5698.93 989
5699.64 999
5700.35 937
5701.07 1007
5701.78 943
5702.49 1021
5703.20 1004
5703.92 1058
5704.63 1049
5705.34 933
5706.05 962
5706.77 964
5707.48 1069
5708.19 1108
5708.90 1078
5709.62 956
5710.33 1082
5711.04 1092
5711.76 976
5712.47 981
5713.18 962
5713.90 1016
5714.61 877
5715.32 857
5716.04 878
5716.75 885
5717.46 1133
5718.18 978
5718.89 953
5719.60 991
5720.32 941
5721.03 978
5721.74 895
5722.46 966
5723.17 1011
5723.88 941
5724.60 913
5725.31 1050
5726.03 1032
5726.74 985
5727.45 961
5728.17 1054
5728.88 1154
5729.60 1172
5730.31 1217
5731.02 1280
5731.74 1213
5732.45 1131
5733.17 1150
5733.88 1229
5734.60 1195
5735.31 1004
5736.02 1043
5736.74 1032
5737.45 971
5738.17 1024
5738.88 1018
5739.60 1000
5740.31 981
5741.03 949
5741.74 939
5742.46 935
5743.17 935
5743.89 1012
5744.60 1015
5745.32 971
5746.03 977
5746.75 915
5747.46 906
5748.18 992
5748.89 983
5749.61 926
5750.32 993
5751.04 1142
5751.76 1250
5752.47 1192
5753.19 1193
5753.90 1190
5754.62 1250
5755.33 1244
5756.05 1235
5756.77 1218
5757.48 1325
5758.20 1425
5758.91 1513
5759.63 1292
5760.34 1291
5761.06 1240
5761.78 1149
5762.49 1163
5763.21 1169
5763.93 1090
5764.64 1070
5765.36 969
5766.07 1067
5766.79 1067
5767.51 1016
5768.22 1034
5768.94 1191
5769.66 978
5770.37 1005
5771.09 1058
5771.81 1076
5772.52 1096
5773.24 1097
5773.96 1065
5774.67 1057
5775.39 995
5776.11 1008
5776.83 1012
5777.54 1025
5778.26 1091
5778.98 1076
5779.69 1064
5780.41 1060
5781.13 1081
5781.85 1095
5782.56 1145
5783.28 1133
5784.00 1090
5784.72 1190
5785.43 1208
5786.15 1124
5786.87 1125
5787.59 1080
5788.30 1175
5789.02 1239
5789.74 1122
5790.46 1137
5791.18 1177
5791.89 1163
5792.61 1149
5793.33 1219
5794.05 1232
5794.77 1196
5795.48 1239
5796.20 1330
5796.92 1212
5797.64 1314
5798.36 1315
5799.08 1548
5799.80 1643
5800.51 1918
5801.23 2313
5801.95 2444
5802.67 2642
5803.39 2723
5804.11 2815
5804.83 2652
5805.54 2356
5806.26 2043
5806.98 1882
5807.70 1756
5808.42 1562
5809.14 1437
5809.86 1362
5810.58 1484
5811.30 1315
5812.02 1291
5812.74 1362
5813.45 1417
5814.17 1332
5814.89 1324
5815.61 1418
5816.33 1518
5817.05 1425
5817.77 1382
5818.49 1469
5819.21 1497
5819.93 1441
5820.65 1408
5821.37 1393
5822.09 1440
5822.81 1377
5823.53 1411
5824.25 1326
5824.97 1280
5825.69 1339
5826.41 1226
5827.13 1198
5827.85 1164
5828.57 1172
5829.29 1182
5830.01 1097
5830.73 1223
5831.45 1151
5832.17 1114
5832.89 1276
5833.61 1143
5834.33 1126
5835.06 1158
5835.78 1087
5836.50 1045
5837.22 1199
5837.94 1371
5838.66 1231
5839.38 1179
5840.10 1264
5840.82 1222
5841.54 1258
5842.26 1239
5842.99 1165
5843.71 1133
5844.43 1201
5845.15 1110
5845.87 1129
5846.59 1148
5847.31 1088
5848.04 1101
5848.76 1084
5849.48 1172
5850.20 1031
5850.92 987
5851.64 1022
5852.36 1115
5853.09 972
5853.81 997
5854.53 1036
5855.25 1050
5855.97 1037
5856.70 1068
5857.42 1147
5858.14 1082
5858.86 1154
5859.58 1117
5860.31 1061
5861.03 1076
5861.75 1148
5862.47 1102
5863.20 1019
5863.92 1025
5864.64 1049
5865.36 1049
5866.09 1029
5866.81 1106
5867.53 1068
5868.25 1043
5868.98 1071
5869.70 983
5870.42 997
5871.15 1023
5871.87 1026
5872.59 1088
5873.31 1063
5874.04 1087
5874.76 1178
5875.48 1169
5876.21 1080
5876.93 957
5877.65 1019
5878.38 986
5879.10 1007
5879.82 1096
5880.55 1140
5881.27 1113
5881.99 1099
5882.72 1093
5883.44 1010
5884.17 1103
5884.89 1067
5885.61 1038
5886.34 1110
5887.06 1070
5887.78 1083
5888.51 1122
5889.23 1227
5889.96 1215
5890.68 1244
5891.41 1147
5892.13 1025
5892.85 1007
5893.58 937
5894.30 1013
5895.03 960
5895.75 895
5896.48 1016
5897.20 1126
5897.92 1033
5898.65 973
5899.37 937
5900.10 946
5900.82 938
5901.55 942
5902.27 1094
5903.00 1063
5903.72 973
5904.45 1143
5905.17 1036
5905.90 918
5906.62 943
5907.35 1052
5908.07 1032
5908.80 1057
5909.52 1063
5910.25 1020
5910.97 973
5911.70 1089
5912.43 1095
5913.15 1138
5913.88 1091
5914.60 1030
5915.33 1125
5916.05 1176
5916.78 1136
5917.50 1063
5918.23 1147
5918.96 1228
5919.68 1102
5920.41 1100
5921.13 1203
5921.86 1117
5922.59 1074
5923.31 1119
5924.04 1102
5924.76 1070
5925.49 1093
5926.22 1160
5926.94 1263
5927.67 1193
5928.40 1134
5929.12 1256
5929.85 1191
5930.58 1210
5931.30 1272
5932.03 1247
5932.76 1165
5933.48 1198
5934.21 1321
5934.94 1213
5935.66 1210
5936.39 1305
5937.12 1244
5937.84 1244
5938.57 1367
5939.30 1308
5940.02 1293
5940.75 1250
5941.48 1409
5942.21 1372
5942.93 1373
5943.66 1414
5944.39 1446
5945.12 1554
5945.84 1390
5946.57 1533
5947.30 1626
5948.03 1520
5948.75 1536
5949.48 1591
5950.21 1488
5950.94 1603
5951.67 1588
5952.39 1724
5953.12 1832
5953.85 1875
5954.58 1864
5955.31 1844
5956.03 1900
5956.76 1919
5957.49 1803
5958.22 1755
5958.95 1833
5959.67 1730
5960.40 1758
5961.13 1667
5961.86 1823
5962.59 1830
5963.32 1853
5964.05 1793
5964.77 1935
5965.50 1968
5966.23 2136
5966.96 2216
5967.69 2380
5968.42 2579
5969.15 2796
5969.88 2938
5970.61 2870
5971.33 2820
5972.06 2901
5972.79 2675
5973.52 2488
5974.25 2250
5974.98 2235
5975.71 2164
5976.44 2139
5977.17 1978
5977.90 2017
5978.63 2054
5979.36 2333
5980.09 2375
5980.82 2238
5981.55 2359
5982.28 2419
5983.01 2442
5983.74 2373
5984.46 2431
5985.19 2459
5985.92 2474
5986.65 2524
5987.38 2468
5988.11 2568
5988.85 2518
5989.58 2400
5990.31 2578
5991.04 2706
5991.77 2486
5992.50 2631
5993.23 2673
5993.96 2703
5994.69 2659
5995.42 2644
5996.15 2760
5996.88 2791
5997.61 2784
5998.34 2705
5999.07 2736
5999.80 2936
6000.53 2911
6001.26 2607
6002.00 2667
6002.73 2726
6003.46 2670
6004.19 2551
6004.92 2510
6005.65 2540
6006.38 2519
6007.11 2434
6007.84 2438
6008.58 2692
6009.31 2722
6010.04 2978
6010.77 3279
6011.50 4036
6012.23 4497
6012.96 5252
6013.70 5975
6014.43 6627
6015.16 7063
6015.89 7769
6016.62 7812
6017.36 7635
6018.09 7444
6018.82 6710
6019.55 6032
6020.28 5441
6021.02 4641
6021.75 4069
6022.48 3435
6023.21 3170
6023.94 2753
6024.68 2354
6025.41 2367
6026.14 2222
6026.87 2215
6027.61 2300
6028.34 2150
6029.07 2067
6029.80 2126
6030.54 2191
6031.27 2035
6032.00 2048
6032.73 2068
6033.47 2129
6034.20 2018
6034.93 1883
6035.67 1901
6036.40 1847
6037.13 1915
6037.87 1897
6038.60 1922
6039.33 1957
6040.07 2020
6040.80 2149
6041.53 2019
6042.27 2106
6043.00 2204
6043.73 2177
6044.47 2150
6045.20 2353
6045.93 2397
6046.67 2325
6047.40 2270
6048.13 2222
6048.87 2347
6049.60 2279
6050.34 2535
6051.07 2505
6051.80 2500
6052.54 2808
6053.27 2788
6054.01 3065
6054.74 3351
6055.47 3264
6056.21 3194
6056.94 3119
6057.68 3119
6058.41 2985
6059.15 2855
6059.88 2638
6060.61 2478
6061.35 2402
6062.08 2191
6062.82 2267
6063.55 2097
6064.29 2030
6065.02 2148
6065.76 2123
6066.49 2161
6067.23 2157
6067.96 2089
6068.70 2000
6069.43 2036
6070.17 2100
6070.90 1903
6071.64 2031
6072.37 2008
6073.11 1973
6073.84 2023
6074.58 1964
6075.31 1824
6076.05 1800
6076.78 1779
6077.52 1681
6078.26 1816
6078.99 1794
6079.73 1777
6080.46 1803
6081.20 1776
6081.93 1721
6082.67 1697
6083.41 1760
6084.14 1849
6084.88 1745
6085.61 1692
6086.35 1618
6087.09 1693
6087.82 1715
6088.56 1771
6089.30 1726
6090.03 1759
6090.77 1961
6091.50 1869
6092.24 1850
6092.98 1759
6093.71 1889
6094.45 2015
6095.19 2039
6095.92 2004
6096.66 2053
6097.40 1844
6098.13 1738
6098.87 1660
6099.61 1614
6100.34 1632
6101.08 1632
6101.82 1533
6102.56 1543
6103.29 1521
6104.03 1459
6104.77 1502
6105.50 1454
6106.24 1554
6106.98 1467
6107.72 1577
6108.45 1631
6109.19 1452
6109.93 1490
6110.67 1572
6111.40 1489
6112.14 1613
6112.88 1730
6113.62 1599
6114.35 1596
6115.09 1677
6115.83 1662
6116.57 1669
6117.31 1602
6118.04 1636
6118.78 1590
6119.52 1614
6120.26 1636
6121.00 1578
6121.73 1606
6122.47 1783
6123.21 1606
6123.95 1604
6124.69 1537
6125.43 1541
6126.16 1727
6126.90 1655
6127.64 1580
6128.38 1548
6129.12 1660
6129.86 1666
6130.60 1769
6131.33 1613
6132.07 1666
6132.81 1750
6133.55 1655
6134.29 1659
6135.03 1649
6135.77 1751
6136.51 1773
6137.25 1756
6137.99 1764
6138.73 1807
6139.46 1690
6140.20 1705
6140.94 1619
6141.68 1660
6142.42 1666
6143.16 1672
6143.90 1645
6144.64 1578
6145.38 1556
6146.12 1525
6146.86 1611
6147.60 1656
6148.34 1499
6149.08 1541
6149.82 1643
6150.56 1727
6151.30 1706
6152.04 1723
6152.78 1784
6153.52 1733
6154.26 1680
6155.00 1719
6155.74 1880
6156.48 1709
6157.22 1784
6157.96 1797
6158.70 1745
6159.44 1789
6160.18 1818
6160.92 1885
6161.66 1748
6162.40 1896
6163.15 2061
6163.89 1889
6164.63 1831
6165.37 1919
6166.11 1985
6166.85 2037
6167.59 2238
6168.33 2344
6169.07 2441
6169.81 2518
6170.55 2560
6171.30 2630
6172.04 2541
6172.78 2652
6173.52 2454
6174.26 2364
6175.00 2318
6175.74 2289
6176.49 2234
6177.23 2145
6177.97 2143
6178.71 2228
6179.45 2177
6180.19 2165
6180.94 1993
6181.68 2088
6182.42 2165
6183.16 2279
6183.90 2320
6184.65 2291
6185.39 2285
6186.13 2482
6186.87 2525
6187.61 2306
6188.36 2246
6189.10 2454
6189.84 2534
6190.58 2612
6191.33 2663
6192.07 2565
6192.81 2734
6193.55 2717
6194.30 2600
6195.04 2801
6195.78 3000
6196.52 3114
6197.27 3081
6198.01 2974
6198.75 2962
6199.49 2852
6200.24 2895
6200.98 2995
6201.72 3033
6202.47 2818
6203.21 2962
6203.95 3008
6204.70 2942
6205.44 3220
6206.18 3386
6206.93 3894
6207.67 4834
6208.41 6056
6209.16 7699
6209.90 9336
6210.64 11271
6211.39 13505
6212.13 14385
6212.87 14386
6213.62 14256
6214.36 13362
6215.11 11807
6215.85 10022
6216.59 8731
6217.34 7179
6218.08 5654
6218.83 4830
6219.57 4072
6220.31 3735
6221.06 3369
6221.80 2973
6222.55 2933
6223.29 2936
6224.04 2937
6224.78 2819
6225.52 2930
6226.27 2969
6227.01 3005
6227.76 3018
6228.50 2938
6229.25 2874
6229.99 2899
6230.74 2604
6231.48 2421
6232.23 2325
6232.97 2172
6233.72 2064
6234.46 1974
6235.21 1987
6235.95 1792
6236.70 1950
6237.44 2047
6238.19 2174
6238.93 2226
6239.68 2143
6240.42 2146
6241.17 2158
6241.91 2198
6242.66 2085
6243.40 2095
6244.15 2288
6244.90 2239
6245.64 2336
6246.39 2494
6247.13 2360
6247.88 2614
6248.62 3021
6249.37 3391
6250.12 3406
6250.86 3735
6251.61 3767
6252.35 3499
6253.10 3574
6253.85 3338
6254.59 2956
6255.34 2786
6256.09 2744
6256.83 2380
6257.58 2449
6258.32 2315
6259.07 2122
6259.82 2400
6260.56 2247
6261.31 2202
6262.06 2387
6262.80 2263
6263.55 2282
6264.30 2187
6265.04 2210
6265.79 2252
6266.54 2234
6267.29 2248
6268.03 2307
6268.78 2250
6269.53 2330
6270.27 2252
6271.02 2370
6271.77 2183
6272.52 2114
6273.26 2175
6274.01 2184
6274.76 2185
6275.50 2158
6276.25 2221
6277.00 2420
6277.75 2634
6278.49 2590
6279.24 2677
6279.99 2796
6280.74 2931
6281.49 2817
6282.23 2693
6282.98 2607
6283.73 2398
6284.48 2343
6285.23 2273
6285.97 2193
6286.72 2076
6287.47 2195
6288.22 2270
6288.97 2122
6289.71 2123
6290.46 2240
6291.21 2317
6291.96 2405
6292.71 2168
6293.46 2014
6294.21 2116
6294.95 1861
6295.70 1820
6296.45 1836
6297.20 1801
6297.95 1820
6298.70 1768
6299.45 1698
6300.20 1746
6300.94 1802
6301.69 1783
6302.44 1777
6303.19 1909
6303.94 1944
6304.69 1913
6305.44 1854
6306.19 1830
6306.94 1766
6307.69 1842
6308.44 1885
6309.19 1895
6309.94 1796
6310.69 1905
6311.43 1894
6312.18 1853
6312.93 1867
6313.68 1932
6314.43 1888
6315.18 1771
6315.93 1790
6316.68 1920
6317.43 1957
6318.18 1931
6318.93 1925
6319.68 1926
6320.43 1888
6321.18 1970
6321.93 1923
6322.68 1799
6323.43 1783
6324.18 1689
6324.94 1679
6325.69 1725
6326.44 1664
6327.19 1685
6327.94 1540
6328.69 1576
6329.44 1579
6330.19 1553
6330.94 1675
6331.69 1554
6332.44 1569
6333.19 1586
6333.94 1602
6334.69 1446
6335.45 1545
6336.20 1457
6336.95 1490
6337.70 1475
6338.45 1491
6339.20 1557
6339.95 1584
6340.70 1539
6341.46 1525
6342.21 1573
6342.96 1501
6343.71 1468
6344.46 1467
6345.21 1539
6345.96 1364
6346.72 1335
6347.47 1383
6348.22 1567
6348.97 1549
6349.72 1592
6350.48 1537
6351.23 1658
6351.98 1746
6352.73 1662
6353.48 1734
6354.24 1807
6354.99 1732
6355.74 1706
6356.49 1906
6357.24 1753
6358.00 1529
6358.75 1647
6359.50 1655
6360.25 1597
6361.01 1606
6361.76 1627
6362.51 1616
6363.26 1479
6364.02 1489
6364.77 1543
6365.52 1575
6366.28 1523
6367.03 1433
6367.78 1439
6368.53 1497
6369.29 1407
6370.04 1412
6370.79 1461
6371.55 1392
6372.30 1434
6373.05 1421
6373.81 1381
6374.56 1424
6375.31 1295
6376.07 1507
6376.82 1386
6377.57 1361
6378.33 1309
6379.08 1423
6379.83 1374
6380.59 1508
6381.34 1390
6382.10 1412
6382.85 1388
6383.60 1510
6384.36 1461
6385.11 1425
6385.87 1397
6386.62 1353
6387.37 1501
6388.13 1467
6388.88 1406
6389.64 1295
6390.39 1361
6391.14 1410
6391.90 1441
6392.65 1345
6393.41 1434
6394.16 1349
6394.92 1437
6395.67 1492
6396.43 1322
6397.18 1287
6397.94 1319
6398.69 1453
6399.45 1389
6400.20 1265
6400.96 1291
6401.71 1353
6402.47 1268
6403.22 1209
6403.98 1288
6404.73 1296
6405.49 1253
6406.24 1301
6407.00 1280
6407.75 1301
6408.51 1344
6409.26 1291
6410.02 1298
6410.77 1346
6411.53 1415
6412.28 1485
6413.04 1349
6413.80 1380
6414.55 1290
6415.31 1256
6416.06 1290
6416.82 1286
6417.57 1348
6418.33 1214
6419.09 1294
6419.84 1400
6420.60 1286
6421.35 1307
6422.11 1276
6422.87 1304
6423.62 1270
6424.38 1266
6425.14 1272
6425.89 1307
6426.65 1252
6427.40 1210
6428.16 1229
6428.92 1175
6429.67 1252
6430.43 1214
6431.19 1342
6431.94 1284
6432.70 1274
6433.46 1338
6434.22 1297
6434.97 1285
6435.73 1216
6436.49 1265
6437.24 1336
6438.00 1293
6438.76 1302
6439.51 1392
6440.27 1294
6441.03 1324
6441.79 1384
6442.54 1309
6443.30 1281
6444.06 1282
6444.82 1277
6445.57 1237
6446.33 1357
6447.09 1264
6447.85 1356
6448.60 1318
6449.36 1429
6450.12 1287
6450.88 1259
6451.64 1196
6452.39 1162
6453.15 1347
6453.91 1374
6454.67 1377
6455.43 1290
6456.18 1312
6456.94 1355
6457.70 1453
6458.46 1356
6459.22 1388
6459.98 1340
6460.73 1367
6461.49 1420
6462.25 1421
6463.01 1362
6463.77 1473
6464.53 1517
6465.29 1516
6466.04 1434
6466.80 1429
6467.56 1524
6468.32 1531
6469.08 1495
6469.84 1560
6470.60 1557
6471.36 1595
6472.12 1567
6472.87 1622
6473.63 1640
6474.39 1703
6475.15 1621
6475.91 1733
6476.67 1707
6477.43 1623
6478.19 1591
6478.95 1623
6479.71 1647
6480.47 1694
6481.23 1723
6481.99 1668
6482.75 1605
6483.51 1722
6484.27 1674
6485.03 1628
6485.79 1707
6486.55 1811
6487.31 1774
6488.07 1832
6488.83 1887
6489.59 1922
6490.35 1877
6491.11 1856
6491.87 1907
6492.63 2087
6493.39 2016
6494.15 2035
6494.91 2112
6495.67 2134
6496.43 2344
6497.19 2568
6497.95 2483
6498.71 2513
6499.47 2382
6500.23 2374
6500.99 2504
6501.76 2396
6502.52 2319
6503.28 2275
6504.04 2381
6504.80 2283
6505.56 2224
6506.32 2315
6507.08 2444
6507.84 2608
6508.61 2577
6509.37 2497
6510.13 2755
6510.89 2695
6511.65 2949
6512.41 2944
6513.17 2889
6513.94 2962
6514.70 3006
6515.46 2998
6516.22 2731
6516.98 2710
6517.74 2781
6518.51 2794
6519.27 2948
6520.03 2873
6520.79 2887
6521.55 3074
6522.32 3156
6523.08 3250
6523.84 3273
6524.60 3589
6525.36 3800
6526.13 3777
6526.89 3849
6527.65 4121
6528.41 4296
6529.18 4745
6529.94 4743
6530.70 4748
6531.46 4817
6532.23 4844
6532.99 4784
6533.75 4972
6534.51 5298
6535.28 6187
6536.04 7252
6536.80 9068
6537.57 11649
6538.33 13770
6539.09 15934
6539.85 17143
6540.62 16740
6541.38 15553
6542.14 14050
6542.91 11926
6543.67 10165
6544.43 7958
6545.20 6561
6545.96 5564
6546.72 4517
6547.49 3895
6548.25 3528
6549.02 3201
6549.78 3047
6550.54 2759
6551.31 2764
6552.07 3088
6552.83 2820
6553.60 2763
6554.36 2766
6555.13 2644
6555.89 2679
6556.65 2626
6557.42 2522
6558.18 2440
6558.95 2320
6559.71 2344
6560.47 2323
6561.24 2383
6562.00 2335
6562.77 2186
6563.53 2448
6564.30 2691
6565.06 2798
6565.83 2916
6566.59 3012
6567.36 3147
6568.12 3036
6568.88 2978
6569.65 2951
6570.41 2986
6571.18 2856
6571.94 2866
6572.71 2736
6573.47 2897
6574.24 3001
6575.00 3195
6575.77 3471
6576.53 3800
6577.30 3920
6578.07 4138
6578.83 4095
6579.60 3966
6580.36 3888
6581.13 3816
6581.89 3651
6582.66 3603
6583.42 3598
6584.19 3594
6584.96 3380
6585.72 3243
6586.49 3032
6587.25 2937
6588.02 3041
6588.78 2946
6589.55 2989
6590.32 3044
6591.08 3065
6591.85 3055
6592.61 3165
6593.38 3458
6594.15 3502
6594.91 3794
6595.68 4178
6596.45 4306
6597.21 4596
6597.98 4597
6598.75 4586
6599.51 4511
6600.28 4222
6601.05 4026
6601.81 3816
6602.58 3434
6603.35 3251
6604.11 3072
6604.88 2802
6605.65 2710
6606.41 2763
6607.18 2840
6607.95 2676
6608.71 2567
6609.48 2597
6610.25 2501
6611.02 2672
6611.78 2690
6612.55 2592
6613.32 2644
6614.09 2571
6614.85 2639
6615.62 2660
6616.39 2542
6617.16 2460
6617.92 2356
6618.69 2390
6619.46 2363
6620.23 2200
6620.99 2189
6621.76 2032
6622.53 2074
6623.30 2239
6624.07 2304
6624.83 2205
6625.60 2188
6626.37 2270
6627.14 2241
6627.91 2331
6628.67 2326
6629.44 2087
6630.21 1961
6630.98 2069
6631.75 2090
6632.52 2203
6633.29 2309
6634.05 2232
6634.82 2494
6635.59 2759
6636.36 2674
6637.13 2904
6637.90 3035
6638.67 2721
6639.43 2580
6640.20 2515
6640.97 2449
6641.74 2455
6642.51 2113
6643.28 2079
6644.05 1999
6644.82 1961
6645.59 1964
6646.36 2012
6647.13 2011
6647.90 2008
6648.66 2012
6649.43 1772
6650.20 1892
6650.97 1865
6651.74 1856
6652.51 1978
6653.28 1988
6654.05 2139
6654.82 2081
6655.59 1968
6656.36 1891
6657.13 1906
6657.90 1860
6658.67 1978
6659.44 1826
6660.21 1808
6660.98 1816
6661.75 1828
6662.52 1864
6663.29 1766
6664.06 1851
6664.83 1866
6665.60 1841
6666.37 1773
6667.14 1778
6667.91 1802
6668.69 1864
6669.46 1922
6670.23 1792
6671.00 1765
6671.77 1936
6672.54 1859
6673.31 1909
6674.08 1918
6674.85 1823
6675.62 1874
6676.39 1867
6677.16 1906
6677.94 1849
6678.71 1835
6679.48 1840
6680.25 1850
6681.02 1873
6681.79 2108
6682.56 1891
6683.33 1834
6684.11 1953
6684.88 2128
6685.65 2169
6686.42 2248
6687.19 2142
6687.96 2145
6688.74 2185
6689.51 2297
6690.28 2183
6691.05 2080
6691.82 2148
6692.60 2051
6693.37 1933
6694.14 1773
6694.91 1645
6695.68 1638
6696.46 1578
6697.23 1718
6698.00 1687
6698.77 1773
6699.55 1618
6700.32 1637
6701.09 1612
6701.86 1659
6702.64 1842
6703.41 1686
6704.18 1747
6704.95 1851
6705.73 1784
6706.50 1700
6707.27 1768
6708.04 1763
6708.82 1787
6709.59 1770
6710.36 1835
6711.14 1818
6711.91 1691
6712.68 1717
6713.46 1773
6714.23 1555
6715.00 1560
6715.78 1685
6716.55 1678
6717.32 1642
6718.10 1644
6718.87 1532
6719.64 1549
6720.42 1494
6721.19 1428
6721.96 1398
6722.74 1420
6723.51 1508
6724.28 1474
6725.06 1592
6725.83 1505
6726.61 1616
6727.38 1591
6728.15 1492
6728.93 1436
6729.70 1515
6730.48 1430
6731.25 1539
6732.02 1509
6732.80 1442
6733.57 1511
6734.35 1506
6735.12 1570
6735.90 1416
6736.67 1543
6737.45 1628
6738.22 1563
6738.99 1620
6739.77 1601
6740.54 1684
6741.32 1582
6742.09 1511
6742.87 1529
6743.64 1547
6744.42 1561
6745.19 1468
6745.97 1564
6746.74 1479
6747.52 1536
6748.29 1619
6749.07 1501
6749.84 1679
6750.62 1585
6751.40 1649
6752.17 1627
6752.95 1755
6753.72 1873
6754.50 2138
6755.27 2203
6756.05 2135
6756.82 1968
6757.60 2026
6758.38 2018
6759.15 1885
6759.93 1679
6760.70 1692
6761.48 1712
6762.25 1632
6763.03 1522
6763.81 1504
6764.58 1443
6765.36 1431
6766.14 1465
6766.91 1447
6767.69 1589
6768.46 1589
6769.24 1605
6770.02 1564
6770.79 1633
6771.57 1612
6772.35 1492
6773.12 1543
6773.90 1517
6774.68 1523
6775.45 1507
6776.23 1444
6777.01 1495
6777.78 1394
6778.56 1368
6779.34 1516
6780.11 1449
6780.89 1411
6781.67 1436
6782.45 1421
6783.22 1452
6784.00 1409
6784.78 1482
6785.56 1450
6786.33 1382
6787.11 1385
6787.89 1341
6788.66 1395
6789.44 1349
6790.22 1384
6791.00 1400
6791.78 1445
6792.55 1338
6793.33 1423
6794.11 1319
6794.89 1309
6795.66 1379
6796.44 1305
6797.22 1300
6798.00 1442
6798.78 1366
6799.55 1366
6800.33 1366
6801.11 1297
6801.89 1324
6802.67 1315
6803.45 1370
6804.22 1404
6805.00 1388
6805.78 1385
6806.56 1465
6807.34 1386
6808.12 1439
6808.90 1489
6809.67 1390
6810.45 1304
6811.23 1360
6812.01 1410
6812.79 1301
6813.57 1337
6814.35 1382
6815.13 1315
6815.91 1359
6816.68 1311
6817.46 1397
6818.24 1472
6819.02 1412
6819.80 1372
6820.58 1371
6821.36 1461
6822.14 1382
6822.92 1425
6823.70 1421
6824.48 1397
6825.26 1390
6826.04 1431
6826.82 1339
6827.60 1379
6828.38 1354
6829.16 1384
6829.94 1384
6830.72 1399
6831.50 1359
6832.28 1356
6833.06 1324
6833.84 1353
6834.62 1311
6835.40 1254
6836.18 1217
6836.96 1292
6837.74 1367
6838.52 1400
6839.30 1355
6840.08 1377
6840.86 1371
6841.64 1379
6842.42 1275
6843.20 1243
6843.98 1377
6844.76 1324
6845.54 1366
6846.32 1350
6847.10 1441
6847.89 1538
6848.67 1408
6849.45 1563
6850.23 1671
6851.01 1909
6851.79 2358
6852.57 2824
6853.35 2970
6854.13 3172
6854.92 3321
6855.70 3119
6856.48 2804
6857.26 2573
6858.04 2248
6858.82 2111
6859.60 1975
6860.39 1669
6861.17 1636
6861.95 1556
6862.73 1494
6863.51 1555
6864.29 1545
6865.08 1554
6865.86 1500
6866.64 1462
6867.42 1592
6868.20 1632
6868.99 1635
6869.77 1635
6870.55 1801
6871.33 1847
6872.12 1745
6872.90 1680
6873.68 1546
6874.46 1565
6875.24 1588
6876.03 1459
6876.81 1506
6877.59 1520
6878.38 1544
6879.16 1477
6879.94 1618
6880.72 1530
6881.51 1711
6882.29 1790
6883.07 1788
6883.85 1683
6884.64 1624
6885.42 1717
6886.20 1830
6886.99 1910
6887.77 2104
6888.55 2373
6889.34 2618
6890.12 2777
6890.90 2996
6891.69 3162
6892.47 2962
6893.25 2884
6894.04 2582
6894.82 2261
6895.60 2114
6896.39 2119
6897.17 1858
6897.96 1809
6898.74 1830
6899.52 1978
6900.31 1878
6901.09 1805
6901.88 1871
6902.66 1906
6903.44 1963
6904.23 1930
6905.01 1964
6905.80 1883
6906.58 1844
6907.36 1829
6908.15 1858
6908.93 1825
6909.72 1803
6910.50 1835
6911.29 1857
6912.07 1860
6912.86 1800
6913.64 1623
6914.42 1619
6915.21 1656
6915.99 1731
6916.78 1778
6917.56 1715
6918.35 1722
6919.13 1691
6919.92 1581
6920.70 1685
6921.49 1672
6922.27 1671
6923.06 1774
6923.84 1767
6924.63 1664
6925.42 1754
6926.20 1663
6926.99 1794
6927.77 1791
6928.56 1702
6929.34 1854
6930.13 1826
6930.91 1843
6931.70 1800
6932.48 1776
6933.27 1794
6934.06 1745
6934.84 1816
6935.63 1927
6936.41 1953
6937.20 1935
6937.99 1933
6938.77 1928
6939.56 1913
6940.34 1955
6941.13 1816
6941.92 1727
6942.70 1757
6943.49 2023
6944.28 2201
6945.06 2278
6945.85 2248
6946.64 2107
6947.42 2259
6948.21 2198
6949.00 2285
6949.78 2384
6950.57 2398
6951.36 2308
6952.14 2320
6952.93 2285
6953.72 2351
6954.50 2184
6955.29 2182
6956.08 2392
6956.86 2346
6957.65 2339
6958.44 2405
6959.23 2394
6960.01 2437
6960.80 2554
6961.59 2350
6962.38 2513
6963.16 2511
6963.95 2569
6964.74 2587
6965.53 2468
6966.31 2431
6967.10 2453
6967.89 2294
6968.68 2364
6969.46 2505
6970.25 2548
6971.04 2736
6971.83 2879
6972.62 2754
6973.40 2994
6974.19 2928
6974.98 2924
6975.77 2950
6976.56 2880
6977.34 2884
6978.13 2824
6978.92 2636
6979.71 3050
6980.50 3047
6981.29 2934
6982.08 3055
6982.86 3376
6983.65 3728
6984.44 4265
6985.23 4853
6986.02 5600
6986.81 6812
6987.60 8078
6988.39 9310
6989.17 9803
6989.96 9773
6990.75 9315
6991.54 8808
6992.33 7802
6993.12 6680
6993.91 5816
6994.70 5004
6995.49 4539
6996.28 4112
6997.07 4030
6997.86 4286
6998.64 4694
6999.43 5203
7000.22 6028
7001.01 7015
7001.80 8462
7002.59 9301
7003.38 9656
7004.17 9532
7004.96 9365
7005.75 8328
7006.54 7127
7007.33 6289
7008.12 5229
7008.91 4533
7009.70 3923
7010.49 3339
7011.28 3265
7012.07 2948
7012.86 2890
7013.65 2914
7014.44 3133
7015.23 3090
7016.02 3103
7016.81 3299
7017.61 3242
7018.40 3154
7019.19 3011
7019.98 3039
7020.77 2745
7021.56 2651
7022.35 2644
7023.14 2339
7023.93 2356
7024.72 2375
7025.51 2762
7026.30 2740
7027.10 2841
7027.89 2957
7028.68 2956
7029.47 2971
7030.26 2967
7031.05 2757
7031.84 2673
7032.63 2612
7033.43 2614
7034.22 2412
7035.01 2397
7035.80 2407
7036.59 2348
7037.38 2351
7038.18 2242
7038.97 2317
7039.76 2436
7040.55 2679
7041.34 2685
7042.13 2566
7042.93 2631
7043.72 2600
7044.51 2461
7045.30 2387
7046.09 2411
7046.89 2364
7047.68 2233
7048.47 2313
7049.26 2304
7050.06 2385
7050.85 2402
7051.64 2471
7052.43 2510
7053.23 2708
7054.02 2616
7054.81 2529
7055.60 2519
7056.40 2366
7057.19 2304
7057.98 2211
7058.77 2138
7059.57 2078
7060.36 2086
7061.15 2000
7061.95 2097
7062.74 2086
7063.53 2133
7064.33 2252
7065.12 2154
7065.91 2167
7066.71 2214
7067.50 2146
7068.29 2233
7069.09 2261
7069.88 2095
7070.67 2118
7071.47 2332
7072.26 2158
7073.05 2185
7073.85 2204
7074.64 2113
7075.44 2072
7076.23 1976
7077.02 1993
7077.82 2042
7078.61 2016
7079.41 2069
7080.20 1940
7080.99 1911
7081.79 2003
7082.58 1909
7083.38 1890
7084.17 1893
7084.96 1859
7085.76 1945
7086.55 2040
7087.35 2008
7088.14 2049
7088.94 2119
7089.73 2244
7090.53 2501
7091.32 2458
7092.12 2431
7092.91 2197
7093.71 2212
7094.50 2174
7095.29 1955
7096.09 1940
7096.88 1768
7097.68 1760
7098.48 1755
7099.27 1671
7100.07 1709
7100.86 1643
7101.66 1588
7102.45 1537
7103.25 1483
7104.04 1609
7104.84 1581
7105.63 1504
7106.43 1515
7107.22 1470
7108.02 1517
7108.82 1402
7109.61 1349
7110.41 1451
7111.20 1361
7112.00 1345
7112.79 1477
7113.59 1486
7114.39 1429
7115.18 1460
7115.98 1388
7116.77 1424
7117.57 1423
7118.37 1330
7119.16 1460
7119.96 1358
7120.76 1467
7121.55 1525
7122.35 1454
7123.15 1430
7123.94 1393
7124.74 1335
7125.53 1340
7126.33 1307
7127.13 1342
7127.93 1442
7128.72 1443
7129.52 1373
7130.32 1457
7131.11 1354
7131.91 1317
7132.71 1394
7133.50 1382
7134.30 1271
7135.10 1245
7135.90 1303
7136.69 1210
7137.49 1391
7138.29 1340
7139.08 1243
7139.88 1313
7140.68 1332
7141.48 1227
7142.27 1177
7143.07 1327
7143.87 1290
7144.67 1234
7145.46 1330
7146.26 1371
7147.06 1262
7147.86 1377
7148.66 1394
7149.45 1355
7150.25 1319
7151.05 1327
7151.85 1243
7152.65 1286
7153.44 1223
7154.24 1355
7155.04 1308
7155.84 1240
7156.64 1257
7157.44 1280
7158.23 1310
7159.03 1258
7159.83 1311
7160.63 1346
7161.43 1280
7162.23 1186
7163.03 1255
7163.83 1221
7164.62 1133
7165.42 1249
7166.22 1195
7167.02 1211
7167.82 1194
7168.62 1237
7169.42 1246
7170.22 1221
7171.02 1211
7171.82 1262
7172.61 1296
7173.41 1273
7174.21 1187
7175.01 1233
7175.81 1230
7176.61 1219
7177.41 1173
7178.21 1231
7179.01 1162
7179.81 1074
7180.61 1107
7181.41 1202
7182.21 1164
7183.01 1245
7183.81 1334
7184.61 1248
7185.41 1330
7186.21 1231
7187.01 1361
7187.81 1424
7188.61 1315
7189.41 1254
7190.21 1169
7191.01 1180
7191.81 1132
7192.61 1081
7193.41 1056
7194.21 1018
7195.01 1070
7195.81 1043
7196.61 986
7197.41 1127
7198.21 1117
7199.01 1089
7199.82 1178
7200.62 1090
7201.42 1102
7202.22 1114
7203.02 1131
7203.82 1062
7204.62 1131
7205.42 1177
7206.22 1224
7207.02 1215
7207.83 1080
7208.63 976
7209.43 1025
7210.23 1080
7211.03 1025
7211.83 1013
7212.63 1006
7213.44 997
7214.24 1098
7215.04 1018
7215.84 1062
7216.64 1005
7217.44 1019
7218.25 1091
7219.05 1047
7219.85 1054
7220.65 1036
7221.45 1016
7222.26 1089
7223.06 1128
7223.86 1063
7224.66 1042
7225.46 1103
7226.27 1146
7227.07 1100
7227.87 987
7228.67 1055
7229.48 1098
7230.28 1000
7231.08 982
7231.88 1129
7232.69 1151
7233.49 1089
7234.29 947
7235.09 1004
7235.90 1131
7236.70 1139
7237.50 1052
7238.30 1051
7239.11 1142
7239.91 1189
7240.71 1172
7241.52 1158
7242.32 1178
7243.12 1273
7243.93 1239
7244.73 1228
7245.53 1152
7246.34 1170
7247.14 1114
7247.94 1205
7248.75 1120
7249.55 1079
7250.35 1078
7251.16 1060
7251.96 1167
7252.76 1108
7253.57 1079
7254.37 1193
7255.18 1227
7255.98 1198
7256.78 1112
7257.59 1120
7258.39 1100
7259.20 1101
7260.00 1099
7260.80 1181
7261.61 1142
7262.41 1132
7263.22 1212
7264.02 1178
7264.83 1076
7265.63 1118
7266.43 1088
7267.24 1175
7268.04 1153
7268.85 1159
7269.65 1149
7270.46 1257
7271.26 1245
7272.07 1259
7272.87 1175
7273.68 1171
7274.48 1183
7275.29 1229
7276.09 1219
7276.90 1131
7277.70 1157
7278.51 1183
7279.31 1299
7280.12 1236
7280.92 1229
7281.73 1285
7282.53 1479
7283.34 1580
7284.14 1620
7284.95 1876
7285.76 2161
7286.56 2492
7287.37 2573
7288.17 2772
7288.98 2835
7289.78 2758
7290.59 2518
7291.40 2297
7292.20 2061
7293.01 1768
7293.81 1594
7294.62 1551
7295.43 1470
7296.23 1443
7297.04 1457
7297.84 1468
7298.65 1344
7299.46 1455
7300.26 1462
7301.07 1450
7301.88 1415
7302.68 1280
7303.49 1461
7304.30 1462
7305.10 1594
7305.91 1539
7306.72 1466
7307.52 1506
7308.33 1495
7309.14 1435
7309.94 1476
7310.75 1631
7311.56 1766
7312.36 1860
7313.17 1950
7313.98 2139
7314.79 2118
7315.59 2018
7316.40 1944
7317.21 1823
7318.01 1979
7318.82 2072
7319.63 2021
7320.44 2284
7321.24 2428
7322.05 2735
7322.86 2685
7323.67 2676
7324.47 2800
7325.28 2698
7326.09 2573
7326.90 2401
7327.71 2291
7328.51 2036
7329.32 1836
7330.13 1732
7330.94 1648
7331.75 1589
7332.55 1618
7333.36 1471
7334.17 1456
7334.98 1475
7335.79 1403
7336.60 1482
7337.40 1464
7338.21 1553
7339.02 1543
7339.83 1546
7340.64 1443
7341.45 1367
7342.26 1463
7343.06 1584
7343.87 1477
7344.68 1454
7345.49 1437
7346.30 1452
7347.11 1450
7347.92 1449
7348.73 1468
7349.54 1407
7350.34 1403
7351.15 1442
7351.96 1489
7352.77 1510
7353.58 1416
7354.39 1345
7355.20 1403
7356.01 1408
7356.82 1419
7357.63 1354
7358.44 1287
7359.25 1371
7360.06 1440
7360.87 1484
7361.68 1441
7362.49 1554
7363.30 1672
7364.11 1509
7364.92 1567
7365.73 1489
7366.54 1409
7367.35 1445
7368.16 1516
7368.97 1438
7369.78 1387
7370.59 1390
7371.40 1389
7372.21 1487
7373.02 1484
7373.83 1534
7374.64 1415
7375.45 1524
7376.26 1525
7377.07 1413
7377.88 1438
7378.69 1394
7379.50 1549
7380.31 1696
7381.12 1724
7381.94 1739
7382.75 2084
7383.56 2298
7384.37 2311
7385.18 2338
7385.99 2369
7386.80 2334
7387.61 2258
7388.42 2051
7389.23 1811
7390.05 1639
7390.86 1572
7391.67 1616
7392.48 1518
7393.29 1529
7394.10 1408
7394.92 1480
7395.73 1405
7396.54 1405
7397.35 1506
7398.16 1410
7398.97 1518
7399.79 1529
7400.60 1562
7401.41 1842
7402.22 1957
7403.03 1948
7403.85 1972
7404.66 2036
7405.47 2020
7406.28 1818
7407.09 1903
7407.91 1844
7408.72 1607
7409.53 1674
7410.34 1752
7411.16 1772
7411.97 1770
7412.78 1840
7413.59 1621
7414.41 1573
7415.22 1480
7416.03 1422
7416.84 1321
7417.66 1216
7418.47 1351
7419.28 1350
7420.10 1376
7420.91 1329
7421.72 1237
7422.54 1233
7423.35 1301
7424.16 1228
7424.97 1238
7425.79 1300
7426.60 1257
7427.41 1182
7428.23 1209
7429.04 1136
7429.86 1272
7430.67 1233
7431.48 1245
7432.30 1183
7433.11 1157
7433.92 1164
7434.74 1170
7435.55 1137
7436.36 1118
7437.18 1150
7437.99 1092
7438.81 1183
7439.62 1160
7440.43 1098
7441.25 1202
7442.06 1161
7442.88 1161
7443.69 1197
7444.51 1228
7445.32 1156
7446.13 1192
7446.95 1137
7447.76 1120
7448.58 1116
7449.39 1216
7450.21 1025
7451.02 1079
7451.84 1088
7452.65 1051
7453.47 1069
7454.28 1056
7455.10 994
7455.91 1038
7456.73 1016
7457.54 1029
7458.36 942
7459.17 1003
7459.99 996
7460.80 1085
7461.62 975
7462.43 992
7463.25 1088
7464.06 1070
7464.88 1064
7465.69 1116
7466.51 1083
7467.32 1093
7468.14 1196
7468.96 1164
7469.77 1225
7470.59 1140
7471.40 1202
7472.22 1185
7473.03 1151
7473.85 1257
7474.67 1165
7475.48 1021
7476.30 1031
7477.11 1141
7477.93 1040
7478.75 1039
7479.56 1040
7480.38 1049
7481.20 1044
7482.01 1065
7482.83 1153
7483.65 1092
7484.46 1097
7485.28 1067
7486.09 1108
7486.91 1042
7487.73 960
7488.54 1026
7489.36 1028
7490.18 904
7491.00 901
7491.81 950
7492.63 1056
7493.45 955
7494.26 1031
7495.08 925
7495.90 934
7496.71 1046
7497.53 972
7498.35 997
7499.17 884
7499.98 993
7500.80 1128
7501.62 988
7502.44 886
7503.25 937
7504.07 1003
7504.89 986
7505.71 893
7506.52 944
7507.34 909
7508.16 997
7508.98 959
7509.80 976
7510.61 923
7511.43 852
7512.25 920
7513.07 875
7513.89 880
7514.70 899
7515.52 907
7516.34 946
7517.16 913
7517.98 886
7518.79 928
7519.61 941
7520.43 887
7521.25 875
7522.07 895
7522.89 895
7523.71 821
7524.52 813
7525.34 829
7526.16 964
7526.98 929
7527.80 941
7528.62 949
7529.44 861
7530.26 888
7531.08 892
7531.89 865
7532.71 961
7533.53 853
7534.35 876
7535.17 910
7535.99 987
7536.81 907
7537.63 843
7538.45 790
7539.27 879
7540.09 910
7540.91 894
7541.73 888
7542.55 889
7543.37 869
7544.19 897
7545.01 860
7545.83 807
7546.65 919
7547.47 941
7548.29 940
7549.11 888
7549.93 915
7550.75 906
7551.57 951
7552.39 913
7553.21 852
7554.03 872
7554.85 883
7555.67 834
7556.49 843
7557.31 803
7558.13 829
7558.95 945
7559.77 903
7560.59 883
7561.41 872
7562.23 837
7563.05 849
7563.87 841
7564.69 887
7565.52 873
7566.34 786
7567.16 821
7567.98 812
7568.80 823
7569.62 792
7570.44 721
7571.26 792
7572.08 838
7572.91 819
7573.73 888
7574.55 841
7575.37 901
7576.19 842
7577.01 799
7577.83 836
7578.66 812
7579.48 782
7580.30 843
7581.12 768
7581.94 811
7582.77 796
7583.59 850
7584.41 808
7585.23 855
7586.05 943
7586.88 976
7587.70 897
7588.52 924
7589.34 926
7590.16 911
7590.99 992
7591.81 854
7592.63 831
7593.45 822
7594.28 849
7595.10 903
7595.92 871
7596.74 828
7597.57 855
7598.39 849
7599.21 959
7600.03 884
7600.86 906
7601.68 908
7602.50 931
7603.33 901
7604.15 936
7604.97 1014
7605.80 1029
7606.62 1037
7607.44 1086
7608.26 1033
7609.09 1082
7609.91 1031
7610.73 998
7611.56 1002
7612.38 970
7613.21 1010
7614.03 1024
7614.85 971
7615.68 1027
7616.50 1069
7617.32 978
7618.15 960
7618.97 1103
7619.80 1116
7620.62 1104
7621.44 1178
7622.27 1134
7623.09 1159
7623.92 1194
7624.74 1113
7625.56 1082
7626.39 1039
7627.21 941
7628.04 1138
7628.86 1014
7629.68 1010
7630.51 1085
7631.33 1074
7632.16 1024
7632.98 1235
7633.81 1156
7634.63 1150
7635.46 1184
7636.28 1146
7637.11 1220
7637.93 1184
7638.76 1070
7639.58 1087
7640.41 998
7641.23 1010
7642.06 978
7642.88 887
7643.71 935
7644.53 895
7645.36 828
7646.18 865
7647.01 896
7647.83 842
7648.66 930
7649.48 846
7650.31 883
7651.14 802
7651.96 815
7652.79 859
7653.61 922
7654.44 904
7655.26 765
7656.09 786
7656.92 821
7657.74 849
7658.57 850
7659.39 853
7660.22 821
7661.05 868
7661.87 904
7662.70 931
7663.52 805
7664.35 871
7665.18 914
7666.00 921
7666.83 884
7667.66 853
7668.48 874
7669.31 920
7670.14 906
7670.96 898
7671.79 810
7672.62 862
7673.44 848
7674.27 818
7675.10 859
7675.92 907
7676.75 876
7677.58 837
7678.40 884
7679.23 818
7680.06 796
7680.89 807
7681.71 826
7682.54 823
7683.37 830
7684.19 807
7685.02 875
7685.85 838
7686.68 851
7687.50 803
7688.33 843
7689.16 888
7689.99 855
7690.81 864
7691.64 859
7692.47 817
7693.30 807
7694.13 825
7694.95 826
7695.78 748
7696.61 816
7697.44 814
7698.27 849
7699.09 815
7699.92 839
7700.75 896
7701.58 932
7702.41 910
7703.24 916
7704.06 948
7704.89 894
7705.72 814
7706.55 892
7707.38 902
7708.21 934
7709.04 912
7709.86 850
7710.69 829
7711.52 818
7712.35 788
7713.18 858
7714.01 868
7714.84 906
7715.67 865
7716.50 890
7717.32 888
7718.15 819
7718.98 791
7719.81 765
7720.64 896
7721.47 816
7722.30 767
7723.13 815
7723.96 800
7724.79 913
7725.62 925
7726.45 809
7727.28 861
7728.11 816
7728.94 860
7729.77 859
7730.60 799
7731.43 762
7732.26 789
7733.09 874
7733.92 847
7734.75 876
7735.58 788
7736.41 816
7737.24 793
7738.07 711
7738.90 715
7739.73 785
7740.56 812
7741.39 825
7742.22 769
7743.05 782
7743.88 808
7744.71 833
7745.54 821
7746.37 810
7747.20 986
7748.03 1067
7748.87 1137
7749.70 1187
7750.53 1259
7751.36 1226
7752.19 1219
7753.02 1190
7753.85 1079
7754.68 1104
7755.51 996
7756.34 995
7757.18 986
7758.01 864
7758.84 912
7759.67 1032
7760.50 978
7761.33 967
7762.16 937
7763.00 896
7763.83 859
7764.66 886
7765.49 867
7766.32 832
7767.16 877
7767.99 886
7768.82 781
7769.65 840
7770.48 911
7771.31 830
7772.15 776
7772.98 789
7773.81 830
7774.64 821
7775.48 817
7776.31 792
7777.14 770
7777.97 754
7778.81 880
7779.64 914
7780.47 949
7781.30 884
7782.14 927
7782.97 1008
7783.80 922
7784.63 867
7785.47 821
7786.30 857
7787.13 856
7787.97 910
7788.80 962
7789.63 901
7790.46 931
7791.30 904
7792.13 895
7792.96 815
7793.80 786
7794.63 853
7795.46 837
7796.30 828
7797.13 868
7797.96 782
7798.80 870
7799.63 843
7800.46 844
7801.30 783
7802.13 857
7802.97 864
7803.80 910
7804.63 783
7805.47 849
7806.30 848
7807.13 802
7807.97 874
7808.80 975
7809.64 879
7810.47 867
7811.31 905
7812.14 911
7812.97 892
7813.81 955
7814.64 1025
7815.48 1009
7816.31 1023
7817.15 1103
7817.98 1132
7818.82 1128
7819.65 1123
7820.48 1153
7821.32 1133
7822.15 1101
7822.99 1138
7823.82 1023
7824.66 1059
7825.49 972
7826.33 1076
7827.16 1058
7828.00 1035
7828.83 1038
7829.67 1197
7830.50 1128
7831.34 1140
7832.17 1009
7833.01 1008
7833.85 1023
7834.68 1086
7835.52 1036
7836.35 1014
7837.19 1127
7838.02 1123
7838.86 1184
7839.69 1132
7840.53 1044
7841.37 1080
7842.20 1110
7843.04 1060
7843.87 1135
7844.71 1095
7845.55 1124
7846.38 1014
7847.22 975
7848.05 1115
7848.89 1016
7849.73 971
7850.56 952
7851.40 923
7852.24 943
7853.07 920
7853.91 957
7854.74 933
7855.58 1017
7856.42 967
7857.25 980
7858.09 1006
7858.93 874
7859.76 890
7860.60 952
7861.44 1019
7862.28 1003
7863.11 973
7863.95 1029
7864.79 974
7865.62 1005
7866.46 1015
7867.30 955
7868.14 923
7868.97 916
7869.81 906
7870.65 953
7871.48 949
7872.32 921
7873.16 980
7874.00 950
7874.83 914
7875.67 1025
7876.51 913
7877.35 967
7878.19 1037
7879.02 1052
7879.86 1092
7880.70 1108
7881.54 1249
7882.37 1219
7883.21 1107
7884.05 1120
7884.89 1099
7885.73 1067
7886.57 1041
7887.40 1072
7888.24 1073
7889.08 988
7889.92 1011
7890.76 1020
7891.60 1139
7892.43 1109
7893.27 1137
7894.11 1097
7894.95 1082
7895.79 1202
7896.63 1105
7897.47 1069
7898.30 1109
7899.14 1070
7899.98 1123
7900.82 1143
7901.66 1133
7902.50 1293
7903.34 1415
7904.18 1358
7905.02 1346
7905.86 1203
7906.70 1190
7907.54 1092
7908.37 1000
7909.21 1092
7910.05 995
7910.89 988
7911.73 963
7912.57 969
7913.41 959
7914.25 987
7915.09 992
7915.93 1081
7916.77 1053
7917.61 1119
7918.45 1037
7919.29 1233
7920.13 1258
7920.97 1185
7921.81 1175
7922.65 1382
7923.49 1243
7924.33 1102
7925.17 1132
7926.01 1028
7926.85 974
7927.69 946
7928.53 930
7929.37 906
7930.21 866
7931.05 936
7931.90 843
7932.74 772
7933.58 808
7934.42 894
7935.26 937
7936.10 1020
7936.94 815
7937.78 855
7938.62 802
7939.46 872
7940.30 949
7941.14 845
7941.99 921
7942.83 898
7943.67 959
7944.51 895
7945.35 891
7946.19 860
7947.03 976
7947.88 1069
7948.72 951
7949.56 903
7950.40 878
7951.24 930
7952.08 912
7952.93 897
7953.77 915
7954.61 939
7955.45 926
7956.29 892
7957.13 1039
7957.98 924
7958.82 1006
7959.66 1013
7960.50 906
7961.35 896
7962.19 894
7963.03 883
7963.87 948
7964.71 928
7965.56 875
7966.40 1004
7967.24 928
7968.08 896
7968.93 952
7969.77 937
7970.61 1008
7971.45 945
7972.30 1077
7973.14 951
7973.98 888
7974.83 909
7975.67 983
7976.51 934
7977.36 964
7978.20 953
7979.04 952
7979.88 981
7980.73 946
7981.57 900
7982.41 980
7983.26 925
7984.10 907
7984.94 942
7985.79 878
7986.63 975
7987.47 901
7988.32 788
7989.16 860
7990.01 891
7990.85 812
7991.69 803
7992.54 817
7993.38 798
7994.23 803
7995.07 802
7995.91 861
7996.76 799
7997.60 836
7998.45 817
7999.29 761
8000.13 753
8000.98 773
8001.82 850
8002.67 795
8003.51 798
8004.36 802
8005.20 782
8006.04 809
8006.89 803
8007.73 796
8008.58 764
8009.42 809
8010.27 781
8011.11 822
8011.96 825
8012.80 830
8013.65 774
8014.49 780
8015.34 761
8016.18 785
8017.03 767
8017.87 755
8018.72 775
8019.56 778
8020.41 776
8021.25 755
8022.10 747
8022.95 681
8023.79 718
8024.64 744
8025.48 788
8026.33 714
8027.17 666
8028.02 718
8028.86 705
8029.71 717
8030.56 809
8031.40 754
8032.25 737
8033.09 791
8033.94 768
8034.79 792
8035.63 705
8036.48 712
8037.32 733
8038.17 777
8039.02 731
8039.86 727
8040.71 697
8041.56 709
8042.40 753
8043.25 799
8044.10 793
8044.94 711
8045.79 736
8046.64 807
8047.48 762
8048.33 719
8049.18 736
8050.02 782
8050.87 788
8051.72 728
8052.56 755
8053.41 785
8054.26 735
8055.11 816
8055.95 723
8056.80 725
8057.65 706
8058.49 812
8059.34 698
8060.19 626
8061.04 692
8061.88 758
8062.73 745
8063.58 728
8064.43 707
8065.27 671
8066.12 832
8066.97 736
8067.82 701
8068.67 700
8069.51 710
8070.36 744
8071.21 742
8072.06 731
8072.91 715
8073.75 721
8074.60 734
8075.45 751
8076.30 792
8077.15 832
8078.00 715
8078.84 785
8079.69 719
8080.54 690
8081.39 722
8082.24 721
8083.09 758
8083.94 722
8084.78 763
8085.63 748
8086.48 743
8087.33 686
8088.18 731
8089.03 754
8089.88 771
8090.73 729
8091.58 667
8092.42 702
8093.27 660
8094.12 751
8094.97 683
8095.82 696
8096.67 741
8097.52 739
8098.37 825
8099.22 781
8100.07 708
8100.92 741
8101.77 781
8102.62 743
8103.47 687
8104.32 663
8105.17 756
8106.02 797
8106.87 694
8107.72 738
8108.57 719
8109.42 697
8110.27 698
8111.12 696
8111.97 733
8112.82 715
8113.67 732
8114.52 789
8115.37 729
8116.22 683
8117.07 670
8117.92 712
8118.77 677
8119.62 659
8120.47 695
8121.32 716
8122.17 757
8123.02 763
8123.87 733
8124.72 756
8125.57 766
8126.43 785
8127.28 773
8128.13 777
8128.98 757
8129.83 686
8130.68 763
8131.53 733
8132.38 743
8133.23 725
8134.09 795
8134.94 776
8135.79 800
8136.64 785
8137.49 888
8138.34 862
8139.19 857
8140.05 825
8140.90 784
8141.75 831
8142.60 798
8143.45 873
8144.30 803
8145.16 822
8146.01 817
8146.86 757
8147.71 835
8148.56 838
8149.42 897
8150.27 899
8151.12 845
8151.97 783
8152.83 858
8153.68 804
8154.53 799
8155.38 777
8156.24 876
8157.09 1005
8157.94 936
8158.79 1039
8159.65 1040
8160.50 982
8161.35 938
8162.20 870
8163.06 826
8163.91 734
8164.76 785
8165.62 757
8166.47 846
8167.32 815
8168.17 788
8169.03 787
8169.88 719
8170.73 721
8171.59 857
8172.44 765
8173.29 816
8174.15 856
8175.00 718
8175.85 723
8176.71 781
8177.56 796
8178.42 836
8179.27 828
8180.12 669
8180.98 667
8181.83 742
8182.68 742
8183.54 642
8184.39 674
8185.25 703
8186.10 732
8186.95 738
8187.81 693
8188.66 729
8189.52 758
8190.37 743
8191.22 678
8192.08 717
8192.93 638
8193.79 641
8194.64 617
8195.50 679
8196.35 693
8197.21 692
8198.06 744
8198.92 705
8199.77 697
8200.63 635
8201.48 676
8202.33 729
8203.19 714
8204.04 739
8204.90 668
8205.75 698
8206.61 674
8207.47 648
8208.32 683
8209.18 719
8210.03 771
8210.89 767
8211.74 724
8212.60 780
8213.45 751
8214.31 737
8215.16 759
8216.02 806
8216.87 651
8217.73 709
8218.59 700
8219.44 690
8220.30 683
8221.15 674
8222.01 735
8222.87 741
8223.72 797
8224.58 775
8225.43 813
8226.29 838
8227.15 830
8228.00 827
8228.86 840
8229.71 795
8230.57 731
8231.43 727
8232.28 708
8233.14 740
8234.00 759
8234.85 763
8235.71 717
8236.57 733
8237.42 712
8238.28 729
8239.14 737
8239.99 725
8240.85 731
8241.71 715
8242.56 718
8243.42 729
8244.28 739
8245.14 700
8245.99 707
8246.85 758
8247.71 825
8248.56 700
8249.42 692
8250.28 764
8251.14 755
8251.99 746
8252.85 846
8253.71 785
8254.57 766
8255.42 718
8256.28 715
8257.14 742
8258.00 715
8258.86 725
8259.71 701
8260.57 750
8261.43 704
8262.29 742
8263.15 731
8264.00 688
8264.86 686
8265.72 749
8266.58 700
8267.44 681
8268.29 785
8269.15 649
8270.01 696
8270.87 716
8271.73 676
8272.59 640
8273.45 666
8274.30 701
8275.16 718
8276.02 709
8276.88 665
8277.74 685
8278.60 664
8279.46 709
8280.32 684
8281.18 745
8282.03 663
8282.89 709
8283.75 694
8284.61 655
8285.47 701
8286.33 788
8287.19 756
8288.05 775
8288.91 817
8289.77 806
8290.63 789
8291.49 761
8292.35 699
8293.21 830
8294.07 903
8294.93 880
8295.78 825
8296.64 798
8297.50 897
8298.36 973
8299.22 878
8300.08 897
8300.94 823
8301.80 825
8302.66 847
8303.52 797
8304.38 727
8305.25 700
8306.11 782
8306.97 809
8307.83 803
8308.69 808
8309.55 816
8310.41 827
8311.27 822
8312.13 791
8312.99 822
8313.85 790
8314.71 782
8315.57 826
8316.43 823
8317.29 782
8318.15 861
8319.02 857
8319.88 802
8320.74 847
8321.60 936
8322.46 853
8323.32 800
8324.18 772
8325.04 806
8325.90 721
8326.77 758
8327.63 829
8328.49 706
8329.35 737
8330.21 690
8331.07 818
8331.93 838
8332.80 749
8333.66 826
8334.52 817
8335.38 834
8336.24 853
8337.11 721
8337.97 829
8338.83 778
8339.69 854
8340.55 839
8341.42 732
8342.28 759
8343.14 800
8344.00 795
8344.86 742
8345.73 862
8346.59 847
8347.45 785
8348.31 779
8349.18 881
8350.04 843
8350.90 889
8351.76 787
8352.63 799
8353.49 862
8354.35 831
8355.22 801
8356.08 729
8356.94 744
8357.80 749
8358.67 774
8359.53 765
8360.39 778
8361.26 758
8362.12 799
8362.98 835
8363.85 835
8364.71 727
8365.57 685
8366.44 784
8367.30 777
8368.16 800
8369.03 802
8369.89 823
8370.75 816
8371.62 815
8372.48 796
8373.35 784
8374.21 833
8375.07 861
8375.94 868
8376.80 822
8377.67 856
8378.53 841
8379.39 876
8380.26 894
8381.12 868
8381.99 763
8382.85 819
8383.71 852
8384.58 793
8385.44 786
8386.31 793
8387.17 875
8388.04 933
8388.90 878
8389.77 852
8390.63 920
8391.50 918
8392.36 882
8393.22 862
8394.09 868
8394.95 884
8395.82 956
8396.68 805
8397.55 820
8398.41 817
8399.28 868
8400.14 920
8401.01 851
8401.88 923
8402.74 906
8403.61 935
8404.47 1012
8405.34 975
8406.20 954
8407.07 939
8407.93 881
8408.80 986
8409.66 975
8410.53 928
8411.40 860
8412.26 926
8413.13 1019
8413.99 1001
8414.86 1062
8415.73 975
8416.59 987
8417.46 946
8418.32 1032
8419.19 1062
8420.06 1067
8420.92 1061
8421.79 1085
8422.65 1059
8423.52 977
8424.39 1079
8425.25 1103
8426.12 1046
8426.99 1152
8427.85 1216
8428.72 1201
8429.59 1161
8430.45 1179
8431.32 1200
8432.19 1204
8433.05 1192
8433.92 1129
8434.79 1131
8435.65 1175
8436.52 1148
8437.39 1171
8438.26 1240
8439.12 1227
8439.99 1252
8440.86 1316
8441.73 1323
8442.59 1440
8443.46 1580
8444.33 1561
8445.19 1538
8446.06 1664
8446.93 1521
8447.80 1479
8448.67 1552
8449.53 1561
8450.40 1541
8451.27 1517
8452.14 1489
8453.00 1601
8453.87 1660
8454.74 1642
8455.61 1934
8456.48 2005
8457.34 2225
8458.21 2674
8459.08 2930
8459.95 3286
8460.82 3310
8461.69 3113
8462.55 3031
8463.42 2876
8464.29 2619
8465.16 2474
8466.03 2162
8466.90 2113
8467.77 2005
8468.63 1971
8469.50 2117
8470.37 2766
8471.24 3372
8472.11 4041
8472.98 4488
8473.85 4977
8474.72 4934
8475.58 4794
8476.45 4259
8477.32 3614
8478.19 3170
8479.06 2672
8479.93 2330
8480.80 1994
8481.67 1846
8482.54 1664
8483.41 1565
8484.28 1344
8485.15 1411
8486.02 1368
8486.89 1358
8487.76 1415
8488.63 1388
8489.50 1458
8490.37 1481
8491.24 1449
8492.11 1362
8492.98 1372
8493.85 1323
8494.72 1233
8495.59 1328
8496.46 1278
8497.33 1373
8498.20 1363
8499.07 1425
8499.94 1430
8500.81 1294
8501.68 1396
8502.55 1297
8503.42 1383
8504.29 1396
8505.16 1251
8506.03 1150
8506.90 1181
8507.77 1248
8508.64 1334
8509.51 1412
8510.38 1467
8511.25 1430
8512.13 1561
8513.00 1649
8513.87 1528
8514.74 1405
8515.61 1410
8516.48 1380
8517.35 1277
8518.22 1279
8519.09 1238
8519.97 1184
8520.84 1152
8521.71 1140
8522.58 1173
8523.45 1144
8524.32 1123
8525.19 1189
8526.07 1183
8526.94 1213
8527.81 1211
8528.68 1297
8529.55 1257
8530.43 1255
8531.30 1266
8532.17 1279
8533.04 1333
8533.91 1379
8534.79 1304
8535.66 1219
8536.53 1270
8537.40 1334
8538.27 1263
8539.15 1329
8540.02 1246
8540.89 1270
8541.76 1246
8542.64 1211
8543.51 1283
8544.38 1297
8545.25 1239
8546.13 1240
8547.00 1238
8547.87 1216
8548.74 1300
8549.62 1280
8550.49 1246
8551.36 1272
8552.24 1330
8553.11 1298
8553.98 1333
8554.86 1307
8555.73 1415
8556.60 1543
8557.48 1496
8558.35 1497
8559.22 1465
8560.10 1453
8560.97 1459
8561.84 1378
8562.72 1247
8563.59 1197
8564.46 1204
8565.34 1153
8566.21 1237
8567.08 1114
8567.96 1146
8568.83 1110
8569.71 1070
8570.58 1038
8571.45 1039
8572.33 1081
8573.20 1100
8574.08 1150
8574.95 1014
8575.82 1074
8576.70 1023
8577.57 953
8578.45 1008
8579.32 1009
8580.20 1021
8581.07 962
8581.94 937
8582.82 896
8583.69 1024
8584.57 1063
8585.44 1005
8586.32 1039
8587.19 1082
8588.07 1030
8588.94 983
8589.82 998
8590.69 1084
8591.57 1065
8592.44 1027
8593.32 937
8594.19 893
8595.07 920
8595.94 962
8596.82 1020
8597.69 1065
8598.57 968
8599.44 1057
8600.32 1041
8601.19 1017
8602.07 983
8602.95 997
8603.82 968
8604.70 995
8605.57 966
8606.45 1004
8607.32 931
8608.20 1000
8609.08 1022
8609.95 1062
8610.83 1030
8611.70 1000
8612.58 1023
8613.46 989
8614.33 973
8615.21 966
8616.08 975
8616.96 1102
8617.84 1002
8618.71 1084
8619.59 985
8620.47 990
8621.34 1011
8622.22 1040
8623.10 1031
8623.97 1059
8624.85 1128
8625.73 1187
8626.60 1135
8627.48 1187
8628.36 1146
8629.23 1220
8630.11 1137
8630.99 1150
8631.87 1176
8632.74 1216
8633.62 1216
8634.50 1180
8635.37 1235
8636.25 1191
8637.13 1112
8638.01 1212
8638.88 1151
8639.76 1135
8640.64 1145
8641.52 1221
8642.39 1253
8643.27 1272
8644.15 1260
8645.03 1225
8645.90 1178
8646.78 1188
8647.66 1278
8648.54 1433
8649.42 1375
8650.29 1357
8651.17 1382
8652.05 1411
8652.93 1421
8653.81 1333
8654.68 1380
8655.56 1390
8656.44 1398
8657.32 1369
8658.20 1388
8659.08 1492
8659.95 1373
8660.83 1440
8661.71 1459
8662.59 1442
8663.47 1492
8664.35 1543
8665.23 1564
8666.10 1562
8666.98 1557
8667.86 1486
8668.74 1523
8669.62 1455
8670.50 1511
8671.38 1658
8672.26 1718
8673.14 1965
8674.02 2144
8674.90 2441
8675.77 2561
8676.65 2923
8677.53 3204
8678.41 3288
8679.29 3156
8680.17 3151
8681.05 2970
8681.93 2539
8682.81 2509
8683.69 2303
8684.57 2088
8685.45 2050
8686.33 1855
8687.21 1801
8688.09 1716
8688.97 1823
8689.85 1897
8690.73 1985
8691.61 2176
8692.49 2464
8693.37 2999
8694.25 3417
8695.13 3921
8696.01 4401
8696.89 4425
8697.77 4368
8698.65 4200
8699.53 3678
8700.41 3136
8701.29 2727
8702.17 2424
8703.05 1987
8703.94 1891
8704.82 1765
8705.70 1623
8706.58 1563
8707.46 1509
8708.34 1445
8709.22 1318
8710.10 1278
8710.98 1366
8711.86 1296
8712.75 1354
8713.63 1350
8714.51 1356
8715.39 1364
8716.27 1303
8717.15 1221
8718.03 1323
8718.91 1275
8719.80 1156
8720.68 1173
8721.56 1158
8722.44 1194
8723.32 1194
8724.20 1146
8725.09 1212
8725.97 1235
8726.85 1310
8727.73 1269
8728.61 1168
8729.50 1162
8730.38 1325
8731.26 1281
8732.14 1377
8733.02 1265
8733.91 1364
8734.79 1513
8735.67 1484
8736.55 1382
8737.44 1309
8738.32 1207
8739.20 1149
8740.08 1139
8740.97 1198
8741.85 1165
8742.73 1132
8743.61 1124
8744.50 1087
8745.38 1081
8746.26 1061
8747.15 1034
8748.03 1058
8748.91 1051
8749.79 1120
8750.68 1126
8751.56 1041
8752.44 1079
8753.33 1081
8754.21 997
8755.09 1066
8755.98 1240
8756.86 1176
8757.74 1138
8758.63 1190
8759.51 1114
8760.39 1110
8761.28 1094
8762.16 1087
8763.05 1106
8763.93 1028
8764.81 1103
8765.70 1100
8766.58 1054
8767.46 978
8768.35 1068
8769.23 1155
8770.12 1123
8771.00 1133
8771.89 1197
8772.77 1219
8773.65 1123
8774.54 1178
8775.42 1139
8776.31 1132
8777.19 1103
8778.08 1032
8778.96 1057
8779.84 1046
8780.73 971
8781.61 981
8782.50 1021
8783.38 954
8784.27 936
8785.15 1053
8786.04 1023
8786.92 987
8787.81 997
8788.69 999
8789.58 1051
8790.46 992
8791.35 997
8792.23 962
8793.12 1054
8794.00 1036
8794.89 975
8795.77 997
8796.66 972
8797.55 974
8798.43 987
8799.32 940
8800.20 966
8801.09 905
8801.97 950
8802.86 924
8803.74 951
8804.63 904
8805.52 880
8806.40 845
8807.29 891
8808.17 980
8809.06 918
8809.95 944
8810.83 1023
8811.72 914
8812.60 949
8813.49 968
8814.38 925
8815.26 866
8816.15 946
8817.04 902
8817.92 885
8818.81 855
8819.70 789
8820.58 797
8821.47 817
8822.36 818
8823.24 875
8824.13 894
8825.02 889
8825.90 792
8826.79 845
8827.68 944
8828.56 899
8829.45 809
8830.34 887
8831.23 810
8832.11 800
8833.00 769
8833.89 757
8834.77 846
8835.66 760
8836.55 855
8837.44 839
8838.32 829
8839.21 880
8840.10 847
8840.99 784
8841.88 787
8842.76 756
8843.65 721
8844.54 732
8845.43 782
8846.31 817
8847.20 809
8848.09 851
8848.98 839
8849.87 845
8850.75 777
8851.64 824
8852.53 780
8853.42 776
8854.31 721
8855.20 785
8856.08 739
8856.97 776
8857.86 752
8858.75 747
8859.64 677
8860.53 673
8861.42 798
8862.30 762
8863.19 732
8864.08 746
8864.97 789
8865.86 775
8866.75 713
8867.64 785
8868.53 739
8869.42 844
8870.30 806
8871.19 727
8872.08 723
8872.97 708
8873.86 708
8874.75 746
8875.64 740
8876.53 716
8877.42 720
8878.31 752
8879.20 724
8880.09 653
8880.98 644
8881.87 672
8882.76 752
8883.65 700
8884.54 683
8885.43 682
8886.32 773
8887.21 757
8888.10 741
8888.99 711
8889.88 714
8890.77 688
8891.66 728
8892.55 733
8893.44 637
8894.33 642
8895.22 681
8896.11 642
8897.00 610
8897.89 670
8898.78 698
8899.67 636
8900.56 660
8901.45 664
8902.34 653
8903.23 717
8904.12 695
8905.02 657
8905.91 675
8906.80 690
8907.69 671
8908.58 676
8909.47 626
8910.36 668
8911.25 639
8912.14 659
8913.04 650
8913.93 655
8914.82 637
8915.71 671
8916.60 653
8917.49 650
8918.38 682
8919.28 684
8920.17 632
8921.06 610
8921.95 663
8922.84 634
8923.73 656
8924.63 683
8925.52 651
8926.41 670
8927.30 647
8928.19 639
8929.09 576
8929.98 604
8930.87 604
8931.76 571
8932.65 596
8933.55 558
8934.44 577
8935.33 606
8936.22 655
8937.12 638
8938.01 668
8938.90 663
8939.79 619
8940.69 638
8941.58 615
8942.47 615
8943.37 687
8944.26 647
8945.15 622
8946.04 635
8946.94 662
8947.83 619
8948.72 647
8949.62 564
8950.51 612
8951.40 651
8952.30 616
8953.19 664
8954.08 591
8954.98 627
8955.87 582
8956.76 650
8957.66 598
8958.55 561
8959.44 583
8960.34 535
8961.23 579
8962.12 638
8963.02 664
8963.91 677
8964.81 668
8965.70 622
8966.59 642
8967.49 666
8968.38 623
8969.28 567
8970.17 680
8971.06 655
8971.96 625
8972.85 572
8973.75 648
8974.64 648
8975.54 617
8976.43 608
8977.32 671
8978.22 624
8979.11 671
8980.01 651
8980.90 602
8981.80 654
8982.69 722
8983.59 742
8984.48 649
8985.38 619
8986.27 639
8987.17 655
8988.06 589
8988.96 612
8989.85 652
8990.75 579
8991.64 583
8992.54 568
8993.43 582
8994.33 546
8995.22 555
8996.12 557
8997.01 592
8997.91 564
8998.81 623
8999.70 580
9000.60 546
9001.49 565
9002.39 561
9003.28 607
9004.18 585
9005.08 580
9005.97 571
9006.87 591
9007.76 515
9008.66 523
9009.56 566
9010.45 581
9011.35 598
9012.24 560
9013.14 615
9014.04 613
9014.93 606
9015.83 517
9016.73 559
9017.62 548
9018.52 581
9019.42 514
9020.31 550
9021.21 571
9022.11 515
9023.00 550
9023.90 628
9024.80 572
9025.69 583
9026.59 524
9027.49 547
9028.38 545
9029.28 534
9030.18 468
9031.08 606
9031.97 525
9032.87 554
9033.77 580
9034.66 575
9035.56 545
9036.46 552
9037.36 577
9038.25 576
9039.15 573
9040.05 556
9040.95 555
9041.85 519
9042.74 583
9043.64 563
9044.54 616
9045.44 603
9046.33 573
9047.23 563
9048.13 650
9049.03 581
9049.93 573
9050.82 536
9051.72 591
9052.62 581
9053.52 539
9054.42 618
9055.32 582
9056.21 541
9057.11 589
9058.01 580
9058.91 593
9059.81 535
9060.71 576
9061.61 561
9062.50 617
9063.40 595
9064.30 617
9065.20 611
9066.10 592
9067.00 552
9067.90 618
9068.80 630
9069.70 636
9070.60 606
9071.49 600
9072.39 646
9073.29 602
9074.19 579
9075.09 595
9075.99 590
9076.89 616
9077.79 561
9078.69 606
9079.59 572
9080.49 524
9081.39 537
9082.29 544
9083.19 628
9084.09 596
9084.99 588
9085.89 578
9086.79 623
9087.69 666
9088.59 585
9089.49 599
9090.39 593
9091.29 631
9092.19 600
9093.09 595
9093.99 602
9094.89 643
9095.79 701
9096.69 566
9097.59 550
9098.49 604
9099.39 572
9100.29 586
9101.19 534
9102.09 564
9102.99 610
9103.90 563
9104.80 567
9105.70 567
9106.60 560
9107.50 558
9108.40 596
9109.30 580
9110.20 568
9111.10 550
9112.00 518
9112.91 574
9113.81 502
9114.71 472
9115.61 570
9116.51 556
9117.41 573
9118.31 516
9119.22 516
9120.12 587
9121.02 609
9121.92 555
9122.82 637
9123.72 618
9124.63 609
9125.53 632
9126.43 555
9127.33 536
9128.23 511
9129.14 532
9130.04 530
9130.94 508
9131.84 548
9132.74 594
9133.65 544
9134.55 557
9135.45 538
9136.35 548
9137.26 543
9138.16 591
9139.06 545
9139.96 536
9140.87 600
9141.77 607
9142.67 578
9143.57 609
9144.48 598
9145.38 563
9146.28 553
9147.19 625
9148.09 537
9148.99 515
9149.90 534
9150.80 507
9151.70 509
9152.60 559
9153.51 559
9154.41 569
9155.31 568
9156.22 524
9157.12 503
9158.02 508
9158.93 523
9159.83 529
9160.74 544
9161.64 581
9162.54 512
9163.45 523
9164.35 512
9165.25 500
9166.16 504
9167.06 558
9167.97 565
9168.87 505
9169.77 523
9170.68 536
9171.58 566
9172.49 575
9173.39 561
9174.30 564
9175.20 583
9176.10 606
9177.01 575
9177.91 531
9178.82 550
9179.72 559
9180.63 593
9181.53 578
9182.44 538
9183.34 570
9184.25 554
9185.15 586
9186.05 605
9186.96 538
9187.86 550
9188.77 541
9189.67 568
9190.58 559
9191.48 566
9192.39 597
9193.30 565
9194.20 562
9195.11 522
9196.01 550
9196.92 637
9197.82 591
9198.73 565
9199.63 540
9200.54 509
9201.44 598
9202.35 568
9203.26 585
9204.16 599
9205.07 554
9205.97 591
9206.88 629
9207.78 583
9208.69 542
9209.60 537
9210.50 564
9211.41 541
9212.32 545
9213.22 516
9214.13 575
9215.03 530
9215.94 583
9216.85 587
9217.75 529
9218.66 553
9219.57 550
9220.47 608
9221.38 618
9222.29 656
9223.19 636
9224.10 585
9225.01 529
9225.91 569
9226.82 607
9227.73 647
9228.63 578
9229.54 573
9230.45 582
9231.36 541
9232.26 546
9233.17 569
9234.08 606
9234.98 537
9235.89 571
9236.80 534
9237.71 534
9238.61 548
9239.52 547
9240.43 571
9241.34 578
9242.24 572
9243.15 529
9244.06 556
9244.97 542
9245.87 590
9246.78 564
9247.69 528
9248.60 587
9249.51 549
9250.41 546
9251.32 530
9252.23 532
9253.14 571
9254.05 501
9254.96 534
9255.86 596
9256.77 507
9257.68 581
9258.59 534
9259.50 520
9260.41 559
9261.31 564
9262.22 523
9263.13 580
9264.04 555
9264.95 555
9265.86 513
9266.77 514
9267.68 596
9268.58 527
9269.49 524
9270.40 522
9271.31 477
9272.22 527
9273.13 558
9274.04 508
9274.95 484
9275.86 511
9276.77 518
9277.68 522
9278.59 552
9279.50 539
9280.40 572
9281.31 580
9282.22 535
9283.13 569
9284.04 576
9284.95 569
9285.86 544
9286.77 534
9287.68 661
9288.59 553
9289.50 583
9290.41 579
9291.32 605
9292.23 591
9293.14 565
9294.05 568
9294.96 567
9295.87 528
9296.78 563
9297.69 553
9298.60 549
9299.52 581
9300.43 572
9301.34 584
9302.25 543
9303.16 600
9304.07 556
9304.98 519
9305.89 597
9306.80 681
9307.71 702
9308.62 568
9309.53 543
9310.44 576
9311.36 646
9312.27 605
9313.18 653
9314.09 642
9315.00 593
9315.91 657
9316.82 584
9317.73 553
9318.64 589
9319.56 577
9320.47 601
9321.38 536
9322.29 540
9323.20 541
9324.11 620
9325.03 634
9325.94 620
9326.85 623
9327.76 592
9328.67 600
9329.59 543
9330.50 527
9331.41 563
9332.32 580
9333.23 564
9334.15 545
9335.06 514
9335.97 524
9336.88 537
9337.79 522
9338.71 542
9339.62 550
9340.53 555
9341.44 587
9342.36 511
9343.27 530
9344.18 580
9345.09 629
9346.01 597
9346.92 520
9347.83 565
9348.75 627
9349.66 554
9350.57 547
9351.48 535
9352.40 550
9353.31 608
9354.22 559
9355.14 515
9356.05 554
9356.96 541
9357.88 557
9358.79 597
9359.70 580
9360.62 563
9361.53 582
9362.44 561
9363.36 515
9364.27 505
9365.19 490
9366.10 472
9367.01 535
9367.93 496
9368.84 497
9369.75 503
9370.67 533
9371.58 501
9372.50 512
9373.41 450
9374.32 533
9375.24 527
9376.15 491
9377.07 471
9377.98 495
9378.90 547
9379.81 534
9380.72 550
9381.64 521
9382.55 510
9383.47 577
9384.38 512
9385.30 505
9386.21 580
9387.13 508
9388.04 565
9388.96 640
9389.87 523
9390.79 576
9391.70 574
9392.62 539
9393.53 612
9394.45 604
9395.36 564
9396.28 577
9397.19 577
9398.11 622
9399.02 649
9399.94 645
9400.85 571
9401.77 632
9402.68 603
9403.60 588
9404.52 597
9405.43 590
9406.35 604
9407.26 592
9408.18 617
9409.09 596
9410.01 536
9410.93 584
9411.84 529
9412.76 600
9413.67 642
9414.59 498
9415.51 560
9416.42 612
9417.34 550
9418.26 506
9419.17 553
9420.09 524
9421.00 593
9421.92 574
9422.84 589
9423.75 554
9424.67 521
9425.59 490
9426.50 565
9427.42 633
9428.34 578
9429.25 598
9430.17 586
9431.09 591
9432.00 555
9432.92 519
9433.84 558
9434.76 608
9435.67 575
9436.59 581
9437.51 651
9438.42 626
9439.34 647
9440.26 613
9441.18 677
9442.09 624
9443.01 607
9443.93 682
9444.85 626
9445.76 600
9446.68 593
9447.60 607
9448.52 609
9449.43 618
9450.35 579
9451.27 586
9452.19 649
9453.11 649
9454.02 624
9454.94 684
9455.86 790
9456.78 769
9457.70 743
9458.62 757
9459.53 734
9460.45 678
9461.37 674
9462.29 644
9463.21 657
9464.13 590
9465.04 663
9465.96 648
9466.88 659
9467.80 654
9468.72 646
9469.64 622
9470.56 578
9471.48 558
9472.39 612
9473.31 614
9474.23 597
9475.15 642
9476.07 627
9476.99 557
9477.91 636
9478.83 588
9479.75 574
9480.67 604
9481.59 656
9482.51 674
9483.42 683
9484.34 669
9485.26 667
9486.18 649
9487.10 627
9488.02 628
9488.94 626
9489.86 663
9490.78 661
9491.70 676
9492.62 678
9493.54 616
9494.46 603
9495.38 591
9496.30 608
9497.22 632
9498.14 660
9499.06 595
9499.98 587
9500.90 566
9501.82 577
9502.74 527
9503.66 517
9504.58 634
9505.50 590
9506.43 629
9507.35 582
9508.27 690
9509.19 618
9510.11 578
9511.03 625
9511.95 602
9512.87 637
9513.79 702
9514.71 596
9515.63 624
9516.55 647
9517.48 614
9518.40 637
9519.32 636
9520.24 749
9521.16 641
9522.08 652
9523.00 672
9523.92 628
9524.85 619
9525.77 667
9526.69 681
9527.61 654
9528.53 648
9529.45 728
9530.38 753
9531.30 746
9532.22 732
9533.14 798
9534.06 860
9534.98 881
9535.91 980
9536.83 1012
9537.75 1059
9538.67 953
9539.60 905
9540.52 884
9541.44 889
9542.36 756
9543.28 767
9544.21 768
9545.13 695
9546.05 711
9546.97 720
9547.90 715
9548.82 692
9549.74 674
9550.66 694
9551.59 734
9552.51 694
9553.43 661
9554.36 714
9555.28 687
9556.20 724
9557.13 711
9558.05 680
9558.97 675
9559.89 711
9560.82 690
9561.74 669
9562.66 727
9563.59 688
9564.51 681
9565.43 740
9566.36 715
9567.28 682
9568.20 651
9569.13 645
9570.05 655
9570.98 650
9571.90 677
9572.82 638
9573.75 648
9574.67 615
9575.60 641
9576.52 632
9577.44 665
9578.37 647
9579.29 653
9580.22 691
9581.14 719
9582.06 684
9582.99 673
9583.91 633
9584.84 615
9585.76 560
9586.69 607
9587.61 633
9588.53 612
9589.46 570
9590.38 648
9591.31 628
9592.23 646
9593.16 592
9594.08 602
9595.01 637
9595.93 625
9596.86 691
9597.78 684
9598.71 648
9599.63 681
9600.56 593
9601.48 641
9602.41 709
9603.33 699
9604.26 682
9605.18 627
9606.11 705
9607.03 616
9607.96 657
9608.89 685
9609.81 732
9610.74 718
9611.66 666
9612.59 638
9613.51 709
9614.44 760
9615.37 666
9616.29 722
9617.22 703
9618.14 732
9619.07 706
9620.00 674
9620.92 692
9621.85 691
9622.77 693
9623.70 726
9624.63 675
9625.55 644
9626.48 723
9627.41 778
9628.33 759
9629.26 775
9630.19 764
9631.11 772
9632.04 720
9632.97 766
9633.89 812
9634.82 759
9635.75 871
9636.67 817
9637.60 854
9638.53 816
9639.45 790
9640.38 844
9641.31 817
9642.23 882
9643.16 884
9644.09 883
9645.02 796
9645.94 882
9646.87 851
9647.80 952
9648.73 1003
9649.65 1004
9650.58 1088
9651.51 1062
9652.44 1025
9653.36 1062
9654.29 1069
9655.22 1091
9656.15 1068
9657.08 1031
9658.00 906
9658.93 948
9659.86 905
9660.79 914
9661.72 987
9662.64 931
9663.57 942
9664.50 978
9665.43 920
9666.36 953
9667.28 981
9668.21 941
9669.14 933
9670.07 1035
9671.00 1077
9671.93 1032
9672.86 982
9673.78 986
9674.71 1015
9675.64 1070
9676.57 1010
9677.50 1066
9678.43 1095
9679.36 1054
9680.29 1017
9681.21 990
9682.14 1061
9683.07 1066
9684.00 1038
9684.93 1091
9685.86 1128
9686.79 1065
9687.72 1042
9688.65 1047
9689.58 1091
9690.51 1164
9691.44 1094
9692.37 1141
9693.30 1106
9694.23 1070
9695.16 1092
9696.09 1174
9697.02 1182
9697.94 1142
9698.87 1155
9699.80 1289
9700.73 1359
9701.66 1361
9702.59 1287
9703.52 1488
9704.45 1508
9705.39 1428
9706.32 1289
9707.25 1284
9708.18 1263
9709.11 1208
9710.04 1203
9710.97 1177
9711.90 1218
9712.83 1224
9713.76 1286
9714.69 1227
9715.62 1255
9716.55 1319
9717.48 1299
9718.41 1334
9719.34 1471
9720.27 1424
9721.21 1339
9722.14 1318
9723.07 1227
9724.00 1157
9724.93 1150
9725.86 1114
9726.79 1085
9727.72 1045
9728.65 1001
9729.59 1114
9730.52 1043
9731.45 1022
9732.38 1069
9733.31 1148
9734.24 1171
9735.17 1133
9736.11 1175
9737.04 1182
9737.97 1150
9738.90 1203
9739.83 1143
9740.77 1142
9741.70 1083
9742.63 1045
9743.56 970
9744.49 991
9745.43 1029
9746.36 1053
9747.29 994
9748.22 998
9749.15 972
9750.09 929
9751.02 899
9751.95 962
9752.88 909
9753.82 909
9754.75 920
9755.68 996
9756.61 1004
9757.55 971
9758.48 867
9759.41 851
9760.35 919
9761.28 864
9762.21 900
9763.14 848
9764.08 862
9765.01 947
9765.94 983
9766.88 882
9767.81 875
9768.74 921
9769.68 938
9770.61 934
9771.54 872
9772.48 857
9773.41 910
9774.34 916
9775.28 933
9776.21 877
9777.14 897
9778.08 893
9779.01 834
9779.94 893
9780.88 934
9781.81 887
9782.75 945
9783.68 967
9784.61 970
9785.55 971
9786.48 990
9787.42 982
9788.35 996
9789.28 973
9790.22 910
9791.15 900
9792.09 921
9793.02 863
9793.96 789
9794.89 824
9795.83 904
9796.76 801
9797.69 830
9798.63 822
9799.56 903
9800.50 886
9801.43 899
9802.37 928
9803.30 930
9804.24 856
9805.17 869
9806.11 834
9807.04 850
9807.98 797
9808.91 808
9809.85 805
9810.78 803
9811.72 717
9812.65 672
9813.59 712
9814.53 767
9815.46 711
9816.40 712
9817.33 720
9818.27 769
9819.20 760
9820.14 704
9821.07 752
9822.01 777
9822.95 735
9823.88 684
9824.82 682
9825.75 734
9826.69 726
9827.63 724
9828.56 649
9829.50 708
9830.43 674
9831.37 685
9832.31 688
9833.24 702
9834.18 684
9835.12 713
9836.05 742
9836.99 670
9837.93 671
9838.86 655
9839.80 660
9840.73 696
9841.67 721
9842.61 678
9843.55 668
9844.48 704
9845.42 747
9846.36 726
9847.29 668
9848.23 691
9849.17 696
9850.10 638
9851.04 660
9851.98 653
9852.92 670
9853.85 680
9854.79 676
9855.73 708
9856.67 688
9857.60 664
9858.54 631
9859.48 651
9860.42 684
9861.35 685
9862.29 728
9863.23 705
9864.17 721
9865.10 794
9866.04 670
9866.98 708
9867.92 680
9868.86 712
9869.79 650
9870.73 651
9871.67 630
9872.61 616
9873.55 593
9874.48 689
9875.42 750
9876.36 774
9877.30 710
9878.24 741
9879.18 633
9880.12 641
9881.05 652
9881.99 676
9882.93 708
9883.87 681
9884.81 696
9885.75 609
9886.69 597
9887.63 601
9888.56 660
9889.50 614
9890.44 678
9891.38 699
9892.32 598
9893.26 626
9894.20 631
9895.14 603
9896.08 619
9897.02 644
9897.96 597
9898.90 639
9899.84 627
9900.77 641
9901.71 649
9902.65 667
9903.59 647
9904.53 589
9905.47 615
9906.41 586
9907.35 581
9908.29 636
9909.23 597
9910.17 591
9911.11 633
9912.05 665
9912.99 632
9913.93 602
9914.87 653
9915.81 628
9916.75 670
9917.69 624
9918.63 648
9919.57 661
9920.52 598
9921.46 636
9922.40 582
9923.34 624
9924.28 600
9925.22 722
9926.16 690
9927.10 643
9928.04 724
9928.98 793
9929.92 845
9930.86 810
9931.80 757
9932.75 859
9933.69 832
9934.63 839
9935.57 834
9936.51 784
9937.45 797
9938.39 726
9939.33 690
9940.28 678
9941.22 652
9942.16 663
9943.10 665
9944.04 585
9944.98 608
9945.92 621
9946.87 604
9947.81 584
9948.75 616
9949.69 618
9950.63 610
9951.58 554
9952.52 618
9953.46 610
9954.40 608
9955.34 568
9956.29 552
9957.23 639
9958.17 610
9959.11 600
9960.06 620
9961.00 603
9961.94 672
9962.88 580
9963.83 559
9964.77 542
9965.71 595
9966.65 610
9967.60 610
9968.54 570
9969.48 683
9970.42 582
9971.37 602
9972.31 600
9973.25 603
9974.20 630
9975.14 631
9976.08 613
9977.03 565
9977.97 567
9978.91 547
9979.86 568
9980.80 615
9981.74 585
9982.69 594
9983.63 609
9984.57 602
9985.52 548
9986.46 536
9987.40 519
9988.35 543
9989.29 571
9990.23 558
9991.18 500
9992.12 495
9993.07 586
9994.01 612
9994.95 546
9995.90 572
9996.84 545
9997.79 581
9998.73 603
9999.67 534
10000.62 517
10001.56 565
10002.51 554
10003.45 559
10004.40 560
10005.34 573
10006.29 582
10007.23 579
10008.17 537
10009.12 545
10010.06 547
10011.01 516
10011.95 558
10012.90 553
10013.84 571
10014.79 545
10015.73 542
10016.68 556
10017.62 532
10018.57 517
10019.51 504
10020.46 598
10021.40 566
10022.35 575
10023.29 572
10024.24 527
10025.19 540
10026.13 503
10027.08 515
10028.02 584
10028.97 540
10029.91 547
10030.86 538
10031.80 493
10032.75 506
10033.70 511
10034.64 521
10035.59 511
10036.53 513
10037.48 569
10038.43 518
10039.37 534
10040.32 517
10041.26 481
10042.21 498
10043.16 537
10044.10 502
10045.05 470
10046.00 497
10046.94 528
10047.89 548
10048.84 525
10049.78 488
10050.73 560
10051.68 492
10052.62 477
10053.57 484
10054.52 519
10055.46 514
10056.41 520
10057.36 482
10058.30 498
10059.25 493
10060.20 474
10061.15 468
10062.09 493
10063.04 518
10063.99 524
10064.93 554
10065.88 491
10066.83 512
10067.78 498
10068.72 476
10069.67 506
10070.62 468
10071.57 481
10072.51 533
10073.46 526
10074.41 527
10075.36 481
10076.31 492
10077.25 514
10078.20 550
10079.15 616
10080.10 497
10081.05 453
10081.99 512
10082.94 504
10083.89 463
10084.84 478
10085.79 511
10086.74 526
10087.68 495
10088.63 458
10089.58 507
10090.53 496
10091.48 471
10092.43 472
10093.37 465
10094.32 492
10095.27 546
10096.22 499
10097.17 565
10098.12 508
10099.07 502
10100.02 458
10100.97 488
10101.91 553
10102.86 480
10103.81 503
10104.76 506
10105.71 514
10106.66 573
10107.61 487
10108.56 468
10109.51 461
10110.46 543
10111.41 490
10112.36 518
10113.31 490
10114.26 524
10115.21 530
10116.16 488
10117.11 586
10118.06 521
10119.01 537
10119.96 488
10120.91 458
10121.86 453
10122.81 514
10123.76 476
10124.71 456
10125.66 484
10126.61 498
10127.56 462
10128.51 470
10129.46 531
10130.41 492
10131.36 455
10132.31 472
10133.26 503
10134.21 498
10135.16 447
10136.11 487
10137.06 462
10138.01 497
10138.96 424
10139.91 492
10140.86 577
10141.82 513
10142.77 454
10143.72 514
10144.67 523
10145.62 466
10146.57 486
10147.52 516
10148.47 523
10149.42 486
10150.38 506
10151.33 461
10152.28 517
10153.23 546
10154.18 503
10155.13 486
10156.09 470
10157.04 465
10157.99 520
10158.94 465
10159.89 499
10160.84 514
10161.80 490
10162.75 449
10163.70 523
10164.65 507
10165.60 499
10166.56 498
10167.51 475
10168.46 519
10169.41 587
10170.36 515
10171.32 456
10172.27 501
10173.22 535
10174.17 539
10175.13 520
10176.08 512
10177.03 505
10177.98 550
10178.94 526
10179.89 551
10180.84 537
10181.80 543
10182.75 592
10183.70 514
10184.65 540
10185.61 534
10186.56 560
10187.51 588
10188.47 607
10189.42 617
10190.37 551
10191.33 606
10192.28 641
10193.23 557
10194.19 530
10195.14 529
10196.09 610
10197.05 650
10198.00 616
10198.95 568
10199.91 600
10200.86 637
10201.82 642
10202.77 629
10203.72 637
10204.68 723
10205.63 627
10206.58 618
10207.54 628
10208.49 630
10209.45 717
10210.40 731
10211.36 677
10212.31 694
10213.26 749
10214.22 710
10215.17 627
10216.13 612
10217.08 601
10218.04 682
10218.99 652
10219.94 627
10220.90 563
10221.85 526
10222.81 634
10223.76 625
10224.72 588
10225.67 608
10226.63 591
10227.58 587
10228.54 601
10229.49 525
10230.45 536
10231.40 556
10232.36 587
10233.31 579
10234.27 601
10235.22 618
10236.18 588
10237.14 614
10238.09 603
10239.05 604
10240.00 670
10240.96 689
10241.91 741
10242.87 671
10243.82 644
10244.78 611
10245.74 574
10246.69 596
10247.65 592
10248.60 591
10249.56 604
10250.52 523
10251.47 540
10252.43 517
10253.38 497
10254.34 543
10255.30 533
10256.25 521
10257.21 546
10258.17 543
10259.12 520
10260.08 539
10261.04 585
10261.99 526
10262.95 534
10263.91 548
10264.86 435
10265.82 536
10266.78 521
10267.73 550
10268.69 507
10269.65 454
10270.60 592
10271.56 524
10272.52 482
10273.47 496
10274.43 488
10275.39 521
10276.35 486
10277.30 482
10278.26 483
10279.22 523
10280.18 501
10281.13 462
10282.09 488
10283.05 509
10284.01 505
10284.96 501
10285.92 539
10286.88 533
10287.84 539
10288.79 550
10289.75 570
10290.71 532
10291.67 567
10292.63 526
10293.58 490
10294.54 488
10295.50 506
10296.46 536
10297.42 469
10298.38 534
10299.33 472
10300.29 500
10301.25 510
10302.21 507
10303.17 473
10304.13 494
10305.08 485
10306.04 489
10307.00 500
10307.96 505
10308.92 498
10309.88 497
10310.84 472
10311.80 466
10312.75 455
10313.71 524
10314.67 502
10315.63 482
10316.59 485
10317.55 488
10318.51 541
10319.47 541
10320.43 526
10321.39 499
10322.35 493
10323.31 460
10324.27 546
10325.23 527
10326.18 499
10327.14 482
10328.10 522
10329.06 526
10330.02 543
10330.98 527
10331.94 577
10332.90 568
10333.86 579
10334.82 637
10335.78 629
10336.74 592
10337.70 572
10338.66 554
10339.62 507
10340.58 491
10341.54 495
10342.50 541
10343.46 483
10344.43 532
10345.39 530
10346.35 466
10347.31 511
10348.27 513
10349.23 508
10350.19 484
10351.15 501
10352.11 425
10353.07 479
10354.03 500
10354.99 457
10355.95 543
10356.91 514
10357.88 511
10358.84 448
10359.80 427
10360.76 422
10361.72 469
10362.68 455
10363.64 430
10364.60 423
10365.57 487
10366.53 480
10367.49 512
10368.45 465
10369.41 467
10370.37 475
10371.34 435
10372.30 430
10373.26 489
10374.22 501
10375.18 473
10376.14 452
10377.11 448
10378.07 441
10379.03 446
10379.99 474
10380.95 467
10381.92 511
10382.88 520
10383.84 479
10384.80 528
10385.77 450
10386.73 514
10387.69 473
10388.65 479
10389.62 479
10390.58 457
10391.54 425
10392.50 437
10393.47 457
10394.43 476
10395.39 480
10396.35 456
10397.32 478
10398.28 485
10399.24 459
10400.21 472
10401.17 482
10402.13 459
10403.10 521
10404.06 510
10405.02 512
10405.99 513
10406.95 507
10407.91 498
10408.88 486
10409.84 478
10410.80 526
10411.77 476
10412.73 487
10413.69 482
10414.66 473
10415.62 499
10416.58 504
10417.55 519
10418.51 508
10419.48 546
10420.44 611
10421.40 653
10422.37 625
10423.33 673
10424.30 667
10425.26 636
10426.23 618
10427.19 631
10428.15 578
10429.12 528
10430.08 497
10431.05 562
10432.01 554
10432.98 487
10433.94 519
10434.91 492
10435.87 488
10436.83 484
10437.80 476
10438.76 480
10439.73 439
10440.69 452
10441.66 468
10442.62 450
10443.59 425
10444.55 450
10445.52 490
10446.48 454
10447.45 437
10448.41 475
10449.38 524
10450.35 485
10451.31 445
10452.28 455
10453.24 456
10454.21 447
10455.17 389
10456.14 357
10457.10 453
10458.07 497
10459.04 480
10460.00 420
10460.97 483
10461.93 472
10462.90 456
10463.87 484
10464.83 498
10465.80 464
10466.76 469
10467.73 491
10468.70 463
10469.66 470
10470.63 459
10471.59 435
10472.56 421
10473.53 473
10474.49 469
10475.46 407
10476.43 440
10477.39 431
10478.36 431
10479.33 413
10480.29 424
10481.26 422
10482.23 441
10483.19 449
10484.16 433
10485.13 441
10486.09 432
10487.06 402
10488.03 440
10489.00 434
10489.96 447
10490.93 402
10491.90 479
10492.87 419
10493.83 444
10494.80 451
10495.77 439
10496.73 396
10497.70 458
10498.67 458
10499.64 464
10500.61 458
10501.57 477
10502.54 418
10503.51 424
10504.48 454
10505.44 455
10506.41 429
10507.38 448
10508.35 482
10509.32 491
10510.28 452
10511.25 421
10512.22 518
10513.19 479
10514.16 428
10515.13 431
10516.09 441
10517.06 485
10518.03 518
10519.00 474
10519.97 435
10520.94 449
10521.91 388
10522.87 415
10523.84 471
10524.81 477
10525.78 465
10526.75 459
10527.72 474
10528.69 451
10529.66 435
10530.63 460
10531.59 472
10532.56 452
10533.53 500
10534.50 486
10535.47 485
10536.44 503
10537.41 453
10538.38 502
10539.35 518
10540.32 510
10541.29 432
10542.26 518
10543.23 453
10544.20 477
10545.17 471
10546.14 478
10547.11 501
10548.08 441
10549.05 456
10550.02 475
10550.99 457
10551.96 508
10552.93 489
10553.90 458
10554.87 451
10555.84 428
10556.81 457
10557.78 440
10558.75 440
10559.72 473
10560.69 505
10561.66 482
10562.63 487
10563.60 542
10564.57 531
10565.54 528
10566.51 528
10567.48 625
10568.45 507
10569.42 478
10570.40 464
10571.37 469
10572.34 468
10573.31 474
10574.28 439
10575.25 495
10576.22 485
10577.19 408
10578.16 420
10579.14 414
10580.11 408
10581.08 483
10582.05 442
10583.02 438
10583.99 477
10584.96 471
10585.94 414
10586.91 437
10587.88 488
10588.85 449
10589.82 497
10590.79 540
10591.77 478
10592.74 464
10593.71 505
10594.68 530
10595.65 487
10596.63 519
10597.60 508
10598.57 496
10599.54 473
10600.52 483
10601.49 501
10602.46 459
10603.43 436
10604.41 474
10605.38 460
10606.35 413
10607.32 500
10608.30 436
10609.27 499
10610.24 468
10611.21 464
10612.19 477
10613.16 469
10614.13 493
10615.11 471
10616.08 430
10617.05 483
10618.02 448
10619.00 417
10619.97 381
10620.94 442
10621.92 428
10622.89 464
10623.86 443
10624.84 469
10625.81 506
10626.78 475
10627.76 492
10628.73 442
10629.71 463
10630.68 468
10631.65 449
10632.63 452
10633.60 484
10634.57 485
10635.55 482
10636.52 493
10637.50 442
10638.47 484
10639.44 552
10640.42 529
10641.39 585
10642.37 611
10643.34 578
10644.31 614
10645.29 611
10646.26 574
10647.24 543
10648.21 560
10649.19 506
10650.16 504
10651.14 477
10652.11 444
10653.09 419
10654.06 462
10655.04 475
10656.01 437
10656.98 477
10657.96 448
10658.93 431
10659.91 434
10660.88 436
10661.86 493
10662.84 471
10663.81 480
10664.79 495
10665.76 446
10666.74 478
10667.71 510
10668.69 509
10669.66 484
10670.64 476
10671.61 485
10672.59 477
10673.56 465
10674.54 496
10675.52 462
10676.49 424
10677.47 469
10678.44 434
10679.42 440
10680.40 504
10681.37 469
10682.35 450
10683.32 497
10684.30 524
10685.28 422
10686.25 448
10687.23 478
10688.20 508
10689.18 495
10690.16 483
10691.13 420
10692.11 472
10693.09 419
10694.06 415
10695.04 426
10696.02 384
10696.99 416
10697.97 426
10698.95 443
10699.92 472
10700.90 442
10701.88 395
10702.85 374
10703.83 400
10704.81 415
10705.79 403
10706.76 378
10707.74 434
10708.72 459
10709.70 395
10710.67 435
10711.65 448
10712.63 403
10713.60 424
10714.58 464
10715.56 433
10716.54 464
10717.52 435
10718.49 398
10719.47 404
10720.45 420
10721.43 450
10722.40 436
10723.38 430
10724.36 404
10725.34 410
10726.32 401
10727.29 403
10728.27 461
10729.25 494
10730.23 470
10731.21 418
10732.19 414
10733.16 375
10734.14 383
10735.12 436
10736.10 442
10737.08 407
10738.06 417
10739.03 385
10740.01 396
10740.99 405
10741.97 404
10742.95 382
10743.93 451
10744.91 452
10745.89 418
10746.87 376
10747.84 421
10748.82 425
10749.80 402
10750.78 375
10751.76 410
10752.74 400
10753.72 453
10754.70 438
10755.68 441
10756.66 468
10757.64 418
10758.62 401
10759.60 387
10760.58 389
10761.56 431
10762.54 441
10763.52 438
10764.50 375
10765.48 408
10766.45 414
10767.43 402
10768.41 449
10769.39 445
10770.38 447
10771.36 390
10772.34 385
10773.32 399
10774.30 352
10775.28 360
10776.26 425
10777.24 425
10778.22 421
10779.20 397
10780.18 411
10781.16 450
10782.14 428
10783.12 442
10784.10 448
10785.08 421
10786.06 468
10787.04 436
10788.02 411
10789.00 427
10789.99 461
10790.97 452
10791.95 416
10792.93 423
10793.91 400
10794.89 429
10795.87 427
10796.85 399
10797.84 425
10798.82 426
10799.80 474
10800.78 390
10801.76 457
10802.74 440
10803.72 420
10804.71 389
10805.69 429
10806.67 421
10807.65 430
10808.63 444
10809.61 448
10810.60 507
10811.58 467
10812.56 405
10813.54 379
10814.52 427
10815.51 459
10816.49 389
10817.47 455
10818.45 438
10819.44 447
10820.42 438
10821.40 430
10822.38 382
10823.37 412
10824.35 452
10825.33 437
10826.31 411
10827.30 400
10828.28 414
10829.26 434
10830.24 410
10831.23 412
10832.21 425
10833.19 418
10834.18 410
10835.16 448
10836.14 454
10837.13 456
10838.11 474
10839.09 474
10840.07 465
10841.06 444
10842.04 389
10843.02 467
10844.01 430
10844.99 448
10845.98 469
10846.96 485
10847.94 472
10848.93 450
10849.91 415
10850.89 421
10851.88 463
10852.86 501
10853.84 442
10854.83 453
10855.81 407
10856.80 460
10857.78 444
10858.77 488
10859.75 495
10860.73 496
10861.72 432
10862.70 458
10863.69 452
10864.67 442
10865.66 453
10866.64 427
10867.62 443
10868.61 498
10869.59 486
10870.58 471
10871.56 404
10872.55 472
10873.53 440
10874.52 489
10875.50 492
10876.49 448
10877.47 484
10878.46 453
10879.44 433
10880.43 463
10881.41 444
10882.40 475
10883.38 504
10884.37 471
10885.35 449
10886.34 468
10887.32 526
10888.31 531
10889.29 493
10890.28 540
10891.27 538
10892.25 543
10893.24 574
10894.22 495
10895.21 543
10896.19 499
10897.18 548
10898.17 555
10899.15 578
10900.14 564
10901.12 578
10902.11 538
10903.10 557
10904.08 602
10905.07 546
10906.05 543
10907.04 576
10908.03 591
10909.01 627
10910.00 551
10910.99 527
10911.97 526
10912.96 520
10913.95 573
10914.93 554
10915.92 574
10916.91 586
10917.89 636
10918.88 643
10919.87 689
10920.85 696
10921.84 608
10922.83 595
10923.81 604
10924.80 580
10925.79 573
10926.78 642
10927.76 627
10928.75 636
10929.74 675
10930.73 658
10931.71 565
10932.70 573
10933.69 606
10934.68 651
10935.66 736
10936.65 676
10937.64 585
10938.63 655
10939.61 671
10940.60 725
10941.59 664
10942.58 705
10943.57 783
10944.55 743
10945.54 636
10946.53 723
10947.52 765
10948.51 719
10949.49 735
10950.48 743
10951.47 760
10952.46 774
10953.45 765
10954.44 733
10955.42 784
10956.41 786
10957.40 861
10958.39 835
10959.38 842
10960.37 941
10961.36 1041
10962.34 1000
10963.33 1030
10964.32 969
10965.31 973
10966.30 971
10967.29 898
10968.28 888
10969.27 833
10970.26 888
10971.25 819
10972.24 834
10973.22 763
10974.21 748
10975.20 778
10976.19 791
10977.18 786
10978.17 739
10979.16 768
10980.15 787
10981.14 781
10982.13 843
10983.12 889
10984.11 844
10985.10 826
10986.09 850
10987.08 869
10988.07 859
10989.06 865
10990.05 890
10991.04 851
10992.03 819
10993.02 817
10994.01 912
10995.00 882
10995.99 919
10996.98 884
10997.97 1054
10998.96 969
10999.95 1064
11000.94 1217
11001.93 1349
11002.92 1501
11003.92 1547
11004.91 1534
11005.90 1401
11006.89 1409
11007.88 1327
11008.87 1207
11009.86 1239
11010.85 1092
11011.84 985
11012.83 936
11013.82 902
11014.82 844
11015.81 816
11016.80 790
11017.79 770
11018.78 758
11019.77 762
11020.76 774
11021.76 747
11022.75 755
11023.74 760
11024.73 760
11025.72 806
11026.71 785
11027.70 745
11028.70 718
11029.69 708
11030.68 770
11031.67 745
11032.66 709
11033.66 719
11034.65 687
11035.64 645
11036.63 657
11037.62 695
11038.62 725
11039.61 698
11040.60 706
11041.59 717
11042.59 719
11043.58 696
11044.57 708
11045.56 719
11046.56 645
11047.55 641
11048.54 577
11049.53 585
11050.53 603
11051.52 614
11052.51 601
11053.51 585
11054.50 620
11055.49 597
11056.49 651
11057.48 668
11058.47 658
11059.46 613
11060.46 599
11061.45 558
11062.44 570
11063.44 584
11064.43 578
11065.42 586
11066.42 557
11067.41 587
11068.41 544
11069.40 575
11070.39 584
11071.39 593
11072.38 577
11073.37 531
11074.37 528
11075.36 550
11076.36 596
11077.35 585
11078.34 569
11079.34 562
11080.33 567
11081.33 583
11082.32 582
11083.31 577
11084.31 603
11085.30 549
11086.30 635
11087.29 612
11088.29 556
11089.28 584
11090.28 525
11091.27 535
11092.27 531
11093.26 499
11094.25 562
11095.25 574
11096.24 518
11097.24 533
11098.23 497
11099.23 505
11100.22 498
11101.22 499
11102.21 533
11103.21 512
11104.20 530
11105.20 537
11106.20 540
11107.19 521
11108.19 485
11109.18 532
11110.18 497
11111.17 532
11112.17 527
11113.16 505
11114.16 486
11115.15 514
11116.15 490
11117.15 491
11118.14 558
11119.14 525
11120.13 578
11121.13 489
11122.13 505
11123.12 537
11124.12 538
11125.11 505
11126.11 497
11127.11 521
11128.10 488
11129.10 532
11130.10 563
11131.09 493
11132.09 476
11133.09 499
11134.08 478
11135.08 499
11136.07 515
11137.07 569
11138.07 483
11139.07 507
11140.06 496
11141.06 499
11142.06 491
11143.05 478
11144.05 475
11145.05 485
11146.04 478
11147.04 472
11148.04 462
11149.04 488
11150.03 501
11151.03 556
11152.03 507
11153.02 520
11154.02 509
11155.02 512
11156.02 521
11157.01 443
11158.01 445
11159.01 496
11160.01 488
11161.01 516
11162.00 489
11163.00 444
11164.00 503
11165.00 487
11165.99 493
11166.99 483
11167.99 478
11168.99 451
11169.99 464
11170.99 492
11171.98 459
11172.98 475
11173.98 492
11174.98 498
11175.98 502
11176.98 504
11177.97 490
11178.97 533
11179.97 456
11180.97 533
11181.97 503
11182.97 532
11183.97 466
11184.96 467
11185.96 462
11186.96 466
11187.96 474
11188.96 471
11189.96 432
11190.96 481
11191.96 511
11192.96 513
11193.96 520
11194.96 494
11195.96 436
11196.95 457
11197.95 503
11198.95 530
11199.95 511
11200.95 495
11201.95 495
11202.95 505
11203.95 528
11204.95 451
11205.95 463
11206.95 518
11207.95 426
11208.95 428
11209.95 462
11210.95 430
11211.95 468
11212.95 466
11213.95 465
11214.95 448
11215.95 512
11216.95 487
11217.95 457
11218.95 409
11219.95 418
11220.95 449
11221.95 466
11222.95 459
11223.95 439
11224.95 457
11225.96 447
11226.96 459
11227.96 436
11228.96 480
11229.96 461
11230.96 442
11231.96 422
11232.96 482
11233.96 471
11234.96 475
11235.96 459
11236.97 474
11237.97 462
11238.97 476
11239.97 471
11240.97 470
11241.97 450
11242.97 443
11243.98 441
11244.98 388
11245.98 404
11246.98 378
11247.98 491
11248.98 451
11249.98 459
11250.99 473
11251.99 439
11252.99 449
11253.99 477
11254.99 454
11256.00 447
11257.00 439
11258.00 477
11259.00 478
11260.00 486
11261.01 452
11262.01 468
11263.01 419
11264.01 442
11265.02 407
11266.02 446
11267.02 440
11268.02 458
11269.03 479
11270.03 456
11271.03 462
11272.03 489
11273.04 475
11274.04 448
11275.04 457
11276.05 455
11277.05 482
11278.05 431
11279.05 476
11280.06 511
11281.06 455
11282.06 465
11283.07 516
11284.07 424
11285.07 428
11286.08 459
11287.08 475
11288.08 467
11289.09 488
11290.09 475
11291.09 419
11292.10 449
11293.10 448
11294.11 424
11295.11 415
11296.11 426
11297.12 466
11298.12 435
11299.13 439
11300.13 415
11301.13 410
11302.14 435
11303.14 454
11304.15 459
11305.15 412
11306.15 471
11307.16 447
11308.16 468
11309.17 469
11310.17 418
11311.18 414
11312.18 435
11313.18 477
11314.19 463
11315.19 477
11316.20 531
11317.20 553
11318.21 517
11319.21 500
11320.22 479
11321.22 495
11322.23 508
11323.23 507
11324.24 502
11325.24 493
11326.25 515
11327.25 480
11328.26 487
11329.26 413
11330.27 434
11331.27 449
11332.28 511
11333.29 501
11334.29 489
11335.30 477
11336.30 447
11337.31 436
11338.31 502
11339.32 480
11340.33 534
11341.33 523
11342.34 464
11343.34 486
11344.35 464
11345.35 520
11346.36 520
11347.37 501
11348.37 491
11349.38 533
11350.39 467
11351.39 471
11352.40 477
11353.40 489
11354.41 447
11355.42 471
11356.42 461
11357.43 453
11358.44 467
11359.44 456
11360.45 431
11361.46 387
11362.46 443
11363.47 410
11364.48 436
11365.48 445
11366.49 427
11367.50 464
11368.50 512
11369.51 442
11370.52 442
11371.53 439
11372.53 458
11373.54 399
11374.55 412
11375.56 434
11376.56 424
11377.57 393
11378.58 420
11379.59 413
11380.59 405
11381.60 457
11382.61 409
11383.62 432
11384.62 438
11385.63 463
11386.64 479
11387.65 425
11388.65 455
11389.66 401
11390.67 404
11391.68 382
11392.69 371
11393.69 398
11394.70 420
11395.71 429
11396.72 383
11397.73 406
11398.74 405
11399.74 431
11400.75 401
11401.76 430
11402.77 426
11403.78 473
11404.79 444
11405.80 401
11406.80 339
11407.81 389
11408.82 422
11409.83 391
11410.84 370
11411.85 444
11412.86 415
11413.87 391
11414.88 398
11415.89 410
11416.89 399
11417.90 453
11418.91 469
11419.92 406
11420.93 411
11421.94 369
11422.95 400
11423.96 370
11424.97 398
11425.98 391
11426.99 415
11428.00 362
11429.01 386
11430.02 362
11431.03 408
11432.04 431
11433.05 453
11434.06 485
11435.07 468
11436.08 463
11437.09 439
11438.10 403
11439.11 368
11440.12 438
11441.13 394
11442.14 420
11443.15 441
11444.16 378
11445.17 419
11446.18 483
11447.19 437
11448.20 422
11449.21 399
11450.22 446
11451.23 413
11452.24 459
11453.25 458
11454.27 467
11455.28 448
11456.29 455
11457.30 436
11458.31 374
11459.32 403
11460.33 428
11461.34 436
11462.35 447
11463.36 427
11464.38 351
11465.39 428
11466.40 493
11467.41 468
11468.42 488
11469.43 411
11470.44 439
11471.46 366
11472.47 416
11473.48 438
11474.49 407
11475.50 435
11476.52 408
11477.53 420
11478.54 444
11479.55 401
11480.56 429
11481.57 429
11482.59 455
11483.60 405
11484.61 399
11485.62 435
11486.64 458
11487.65 437
11488.66 425
11489.67 432
11490.69 414
11491.70 450
11492.71 430
11493.72 431
11494.74 414
11495.75 437
11496.76 411
11497.77 468
11498.79 442
11499.80 485
11500.81 455
11501.83 450
11502.84 428
11503.85 420
11504.86 425
11505.88 447
11506.89 444
11507.90 453
11508.92 439
11509.93 443
11510.94 465
11511.96 448
11512.97 438
11513.98 458
11515.00 389
11516.01 418
11517.02 405
11518.04 397
11519.05 403
11520.07 417
11521.08 484
11522.09 467
11523.11 440
11524.12 438
11525.13 395
11526.15 418
11527.16 393
11528.18 400
11529.19 470
11530.21 481
11531.22 430
11532.23 398
11533.25 417
11534.26 369
11535.28 420
11536.29 451
11537.31 410
11538.32 404
11539.34 481
11540.35 452
11541.36 502
11542.38 448
11543.39 465
11544.41 426
11545.42 439
11546.44 442
11547.45 431
11548.47 414
11549.48 469
11550.50 438
11551.51 449
11552.53 411
11553.54 461
11554.56 451
11555.57 412
11556.59 467
11557.61 472
11558.62 522
11559.64 508
11560.65 501
11561.67 479
11562.68 515
11563.70 536
11564.71 494
11565.73 478
11566.75 460
11567.76 520
11568.78 574
11569.79 508
11570.81 518
11571.83 539
11572.84 549
11573.86 567
11574.87 534
11575.89 529
11576.91 569
11577.92 592
11578.94 511
11579.96 525
11580.97 591
11581.99 627
11583.00 639
11584.02 635
11585.04 651
11586.05 604
11587.07 660
11588.09 675
11589.10 659
11590.12 688
11591.14 690
11592.16 652
11593.17 766
11594.19 811
11595.21 773
11596.22 806
11597.24 831
11598.26 1002
11599.28 1056
11600.29 1141
11601.31 1326
11602.33 1385
11603.34 1369
11604.36 1472
11605.38 1479
11606.40 1357
11607.41 1289
11608.43 1126
11609.45 1077
11610.47 1045
11611.49 974
11612.50 840
11613.52 786
11614.54 735
11615.56 750
11616.58 663
11617.59 662
11618.61 662
11619.63 601
11620.65 624
11621.67 583
11622.68 634
11623.70 616
11624.72 624
11625.74 573
11626.76 562
11627.78 571
11628.79 569
11629.81 617
11630.83 649
11631.85 567
11632.87 591
11633.89 585
11634.91 574
11635.93 651
11636.94 567
11637.96 545
11638.98 553
11640.00 568
11641.02 578
11642.04 571
11643.06 579
11644.08 542
11645.10 536
11646.12 558
11647.14 540
11648.16 528
11649.17 518
11650.19 518
11651.21 508
11652.23 429
11653.25 443
11654.27 449
11655.29 472
11656.31 472
11657.33 475
11658.35 485
11659.37 432
11660.39 460
11661.41 466
11662.43 479
11663.45 568
11664.47 463
11665.49 452
11666.51 463
11667.53 468
11668.55 466
11669.57 481
11670.59 506
11671.61 515
11672.63 514
11673.65 522
11674.67 516
11675.70 497
11676.72 527
11677.74 507
11678.76 546
11679.78 555
11680.80 527
11681.82 519
11682.84 524
11683.86 527
11684.88 523
11685.90 533
11686.92 492
11687.95 497
11688.97 465
11689.99 537
11691.01 519
11692.03 497
11693.05 470
11694.07 478
11695.10 474
11696.12 456
11697.14 465
11698.16 469
11699.18 464
11700.20 523
11701.22 482
11702.25 489
11703.27 441
11704.29 456
11705.31 453
11706.33 456
11707.36 450
11708.38 469
11709.40 441
11710.42 457
11711.44 448
11712.47 477
11713.49 454
11714.51 481
11715.53 533
11716.56 471
11717.58 440
11718.60 439
11719.62 465
11720.65 457
11721.67 465
11722.69 466
11723.71 434
11724.74 405
11725.76 412
11726.78 456
11727.80 424
11728.83 465
11729.85 395
11730.87 421
11731.90 425
11732.92 410
11733.94 382
11734.97 431
11735.99 441
11737.01 439
11738.04 431
11739.06 475
11740.08 441
11741.11 413
11742.13 406
11743.15 458
11744.18 469
11745.20 409
11746.22 436
11747.25 456
11748.27 435
11749.30 446
11750.32 403
11751.34 428
11752.37 437
11753.39 465
11754.42 432
11755.44 458
11756.46 452
11757.49 466
11758.51 468
11759.54 460
11760.56 499
11761.58 447
11762.61 463
11763.63 475
11764.66 382
11765.68 416
11766.71 444
11767.73 382
11768.76 394
11769.78 387
11770.81 433
11771.83 465
11772.86 451
11773.88 424
11774.91 452
11775.93 416
11776.96 420
11777.98 440
11779.01 422
11780.03 446
11781.06 421
11782.08 433
11783.11 471
11784.13 497
11785.16 408
11786.18 425
11787.21 417
11788.23 423
11789.26 390
11790.28 413
11791.31 430
11792.34 448
11793.36 415
11794.39 383
11795.41 431
11796.44 404
11797.47 432
11798.49 416
11799.52 420
11800.54 432
11801.57 425
11802.60 414
11803.62 416
11804.65 451
11805.67 412
11806.70 414
11807.73 445
11808.75 396
11809.78 399
11810.81 425
11811.83 528
11812.86 442
11813.89 417
11814.91 442
11815.94 418
11816.97 443
11817.99 470
11819.02 429
11820.05 414
11821.07 436
11822.10 380
11823.13 399
11824.16 471
11825.18 442
11826.21 408
11827.24 439
11828.26 482
11829.29 442
11830.32 443
11831.35 470
11832.37 508
11833.40 432
11834.43 413
11835.46 477
11836.48 486
11837.51 493
11838.54 449
11839.57 462
11840.59 450
11841.62 431
11842.65 433
11843.68 453
11844.71 470
11845.73 459
11846.76 465
11847.79 424
11848.82 459
11849.85 456
11850.88 433
11851.90 451
11852.93 456
11853.96 402
11854.99 445
11856.02 453
11857.05 448
11858.07 458
11859.10 462
11860.13 477
11861.16 446
11862.19 465
11863.22 488
11864.25 431
11865.28 414
11866.30 455
11867.33 480
11868.36 451
11869.39 446
11870.42 440
11871.45 525
11872.48 463
11873.51 444
11874.54 483
11875.57 549
11876.60 497
11877.63 454
11878.65 426
11879.68 477
11880.71 507
11881.74 498
11882.77 513
11883.80 453
11884.83 443
11885.86 488
11886.89 511
11887.92 469
11888.95 444
11889.98 462
11891.01 507
11892.04 504
11893.07 516
11894.10 522
11895.13 516
11896.16 561
11897.19 503
11898.22 539
11899.25 545
11900.28 621
11901.31 576
11902.34 570
11903.38 603
11904.41 638
11905.44 619
11906.47 590
11907.50 643
11908.53 663
11909.56 642
11910.59 638
11911.62 620
11912.65 622
11913.68 631
11914.71 618
11915.75 583
11916.78 564
11917.81 545
11918.84 588
11919.87 590
11920.90 568
11921.93 553
11922.96 561
11924.00 559
11925.03 613
11926.06 603
11927.09 608
11928.12 637
11929.15 600
11930.18 631
11931.22 693
11932.25 703
11933.28 742
11934.31 855
11935.34 838
11936.38 901
11937.41 876
11938.44 895
11939.47 912
11940.50 833
11941.54 763
11942.57 693
11943.60 702
11944.63 592
11945.67 616
11946.70 628
11947.73 641
11948.76 584
11949.80 542
11950.83 550
11951.86 522
11952.89 505
11953.93 479
11954.96 507
11955.99 487
11957.02 531
11958.06 524
11959.09 481
11960.12 503
11961.16 493
11962.19 493
11963.22 552
11964.26 558
11965.29 568
11966.32 508
11967.36 550
11968.39 550
11969.42 491
11970.46 494
11971.49 568
11972.52 527
11973.56 541
11974.59 540
11975.62 508
11976.66 501
11977.69 466
11978.73 539
11979.76 489
11980.79 494
11981.83 548
11982.86 495
11983.89 473
11984.93 449
11985.96 494
11987.00 498
11988.03 477
11989.07 510
11990.10 528
11991.13 475
11992.17 486
11993.20 484
11994.24 506
11995.27 498
11996.31 476
11997.34 444
11998.38 475
11999.41 525
12000.45 501
12001.48 529
12002.51 495
12003.55 480
12004.58 489
12005.62 494
12006.65 506
12007.69 475
12008.72 524
12009.76 527
12010.80 515
12011.83 538
12012.87 452
12013.90 523
12014.94 566
12015.97 529
12017.01 477
12018.04 557
12019.08 499
12020.11 523
12021.15 556
12022.19 552
12023.22 570
12024.26 589
12025.29 550
12026.33 569
12027.36 560
12028.40 541
12029.44 562
12030.47 592
12031.51 547
12032.54 524
12033.58 503
12034.62 541
12035.65 556
12036.69 506
12037.73 519
12038.76 505
12039.80 533
12040.84 480
12041.87 544
12042.91 530
12043.94 553
12044.98 556
12046.02 483
12047.06 558
12048.09 514
12049.13 535
12050.17 475
12051.20 511
12052.24 527
12053.28 527
12054.31 530
12055.35 522
12056.39 530
12057.43 532
12058.46 574
12059.50 571
12060.54 578
12061.57 519
12062.61 553
12063.65 551
12064.69 554
12065.72 540
12066.76 550
12067.80 508
12068.84 632
12069.88 552
12070.91 559
12071.95 584
12072.99 567
12074.03 566
12075.06 630
12076.10 621
12077.14 583
12078.18 598
12079.22 521
12080.26 557
12081.29 488
12082.33 537
12083.37 535
12084.41 525
12085.45 541
12086.49 535
12087.52 531
12088.56 537
12089.60 590
12090.64 605
12091.68 627
12092.72 615
12093.76 580
12094.79 572
12095.83 624
12096.87 663
12097.91 698
12098.95 682
12099.99 650
12101.03 705
12102.07 748
12103.11 703
12104.15 752
12105.19 782
12106.22 778
12107.26 746
12108.30 861
12109.34 739
12110.38 720
12111.42 744
12112.46 677
12113.50 687
12114.54 757
12115.58 638
12116.62 658
12117.66 565
12118.70 590
12119.74 559
12120.78 547
12121.82 591
12122.86 544
12123.90 491
12124.94 508
12125.98 484
12127.02 510
12128.06 490
12129.10 506
12130.14 495
12131.18 484
12132.22 518
12133.26 503
12134.30 518
12135.34 489
12136.38 471
12137.42 506
12138.47 508
12139.51 452
12140.55 522
12141.59 438
12142.63 463
12143.67 502
12144.71 537
12145.75 546
12146.79 482
12147.83 489
12148.87 495
12149.92 504
12150.96 501
12152.00 483
12153.04 495
12154.08 450
12155.12 500
12156.16 442
12157.21 460
12158.25 417
12159.29 413
12160.33 439
12161.37 429
12162.41 406
12163.46 440
12164.50 451
12165.54 433
12166.58 463
12167.62 451
12168.67 450
12169.71 475
12170.75 407
12171.79 452
12172.83 490
12173.88 483
12174.92 413
12175.96 416
12177.00 434
12178.05 458
12179.09 439
12180.13 478
12181.17 480
12182.22 464
12183.26 423
12184.30 458
12185.34 460
12186.39 427
12187.43 412
12188.47 445
12189.51 475
12190.56 502
12191.60 467
12192.64 478
12193.69 450
12194.73 427
12195.77 483
12196.82 473
12197.86 456
12198.90 461
12199.95 456
12200.99 477
12202.03 394
12203.08 394
12204.12 457
12205.16 418
12206.21 435
12207.25 457
12208.29 451
12209.34 415
12210.38 425
12211.43 428
12212.47 412
12213.51 430
12214.56 458
12215.60 454
12216.65 507
12217.69 444
12218.73 433
12219.78 405
12220.82 434
12221.87 446
12222.91 458
12223.96 418
12225.00 417
12226.04 450
12227.09 399
12228.13 404
12229.18 409
12230.22 434
12231.27 451
12232.31 437
12233.36 464
12234.40 465
12235.45 374
12236.49 425
12237.54 450
12238.58 433
12239.63 437
12240.67 393
12241.72 385
12242.76 434
12243.81 420
12244.85 436
12245.90 416
12246.94 425
12247.99 492
12249.03 448
12250.08 436
12251.12 463
12252.17 422
12253.22 433
12254.26 461
12255.31 394
12256.35 425
12257.40 413
12258.44 374
12259.49 393
12260.54 375
12261.58 416
12262.63 425
12263.67 418
12264.72 410
12265.77 447
12266.81 375
12267.86 404
12268.91 404
12269.95 375
12271.00 405
12272.04 403
12273.09 365
12274.14 340
12275.18 350
12276.23 412
12277.28 434
12278.32 357
12279.37 388
12280.42 365
12281.46 403
12282.51 436
12283.56 377
12284.61 385
12285.65 380
12286.70 416
12287.75 375
12288.79 375
12289.84 396
12290.89 355
12291.94 379
12292.98 400
12294.03 412
12295.08 377
12296.13 390
12297.17 373
12298.22 373
12299.27 389
12300.32 332
12301.36 376
12302.41 390
12303.46 427
12304.51 419
12305.55 419
12306.60 388
12307.65 370
12308.70 361
12309.75 391
12310.79 411
12311.84 425
12312.89 408
12313.94 358
12314.99 386
12316.04 395
12317.08 377
12318.13 399
12319.18 377
12320.23 356
12321.28 388
12322.33 393
12323.37 388
12324.42 397
12325.47 371
12326.52 335
12327.57 376
12328.62 375
12329.67 369
12330.72 348
12331.77 318
12332.81 327
12333.86 399
12334.91 373
12335.96 341
12337.01 383
12338.06 380
12339.11 368
12340.16 384
12341.21 377
12342.26 328
12343.31 334
12344.36 369
12345.41 349
12346.46 344
12347.51 381
12348.56 414
12349.61 381
12350.65 389
12351.70 365
12352.75 360
12353.80 379
12354.85 371
12355.90 389
12356.95 379
12358.00 382
12359.05 410
12360.11 389
12361.16 333
12362.21 362
12363.26 364
12364.31 420
12365.36 396
12366.41 382
12367.46 413
12368.51 368
12369.56 406
12370.61 390
12371.66 365
12372.71 402
12373.76 402
12374.81 403
12375.86 404
12376.91 380
12377.97 346
12379.02 418
12380.07 379
12381.12 403
12382.17 371
12383.22 370
12384.27 431
12385.32 397
12386.37 327
12387.43 347
12388.48 392
12389.53 369
12390.58 384
12391.63 401
12392.68 387
12393.74 352
12394.79 356
12395.84 403
12396.89 358
12397.94 376
12398.99 416
12400.05 361
12401.10 356
12402.15 380
12403.20 406
12404.25 376
12405.31 393
12406.36 420
12407.41 431
12408.46 409
12409.51 408
12410.57 401
12411.62 405
12412.67 392
12413.72 434
12414.78 407
12415.83 415
12416.88 411
12417.93 464
12418.99 423
12420.04 378
12421.09 381
12422.15 430
12423.20 437
12424.25 414
12425.30 421
12426.36 420
12427.41 384
12428.46 426
12429.52 475
12430.57 408
12431.62 442
12432.68 437
12433.73 391
12434.78 408
12435.84 406
12436.89 403
12437.94 427
12439.00 411
12440.05 379
12441.10 418
12442.16 415
12443.21 428
12444.27 391
12445.32 396
12446.37 360
12447.43 365
12448.48 414
12449.54 415
12450.59 374
12451.64 369
12452.70 441
12453.75 405
12454.81 416
12455.86 388
12456.91 402
12457.97 410
12459.02 413
12460.08 434
12461.13 393
12462.19 411
12463.24 371
12464.30 404
12465.35 423
12466.41 423
12467.46 449
12468.52 399
12469.57 418
12470.63 434
12471.68 425
12472.73 420
12473.79 428
12474.85 445
12475.90 491
12476.96 520
12478.01 468
12479.07 475
12480.12 561
12481.18 596
12482.23 527
12483.29 543
12484.34 527
12485.40 557
12486.45 566
12487.51 531
12488.57 505
12489.62 520
12490.68 611
12491.73 643
12492.79 631
12493.84 745
12494.90 779
12495.96 810
12497.01 886
12498.07 949
12499.12 989
12500.18 991
12501.24 976
12502.29 971
12503.35 891
12504.41 847
12505.46 745
12506.52 748
12507.57 722
12508.63 675
12509.69 628
12510.74 588
12511.80 540
12512.86 543
12513.91 568
12514.97 536
12516.03 463
12517.08 450
12518.14 517
12519.20 491
12520.26 459
12521.31 428
12522.37 478
12523.43 468
12524.48 440
12525.54 479
12526.60 500
12527.66 505
12528.71 488
12529.77 508
12530.83 521
12531.89 431
12532.94 453
12534.00 473
12535.06 509
12536.12 502
12537.17 488
12538.23 473
12539.29 482
12540.35 533
12541.41 456
12542.46 468
12543.52 486
12544.58 456
12545.64 434
12546.70 409
12547.75 440
12548.81 414
12549.87 445
12550.93 476
12551.99 496
12553.05 505
12554.10 460
12555.16 450
12556.22 414
12557.28 462
12558.34 464
12559.40 455
12560.46 452
12561.51 445
12562.57 465
12563.63 409
12564.69 445
12565.75 489
12566.81 488
12567.87 519
12568.93 527
12569.99 503
12571.04 542
12572.10 550
12573.16 524
12574.22 563
12575.28 589
12576.34 662
12577.40 680
12578.46 642
12579.52 715
12580.58 666
12581.64 678
12582.70 721
12583.76 755
12584.82 624
12585.88 633
12586.94 543
12588.00 555
12589.06 577
12590.12 603
12591.18 533
12592.24 504
12593.30 518
12594.36 493
12595.42 554
12596.48 529
12597.54 502
12598.60 518
12599.66 516
12600.72 539
12601.78 555
12602.84 506
12603.90 521
12604.96 531
12606.02 485
12607.08 472
12608.14 467
12609.20 461
12610.27 483
12611.33 468
12612.39 497
12613.45 489
12614.51 483
12615.57 477
12616.63 473
12617.69 444
12618.75 480
12619.81 491
12620.88 488
12621.94 430
12623.00 473
12624.06 443
12625.12 489
12626.18 478
12627.24 420
12628.31 451
12629.37 430
12630.43 418
12631.49 443
12632.55 465
12633.61 477
12634.68 486
12635.74 462
12636.80 434
12637.86 463
12638.92 432
12639.99 439
12641.05 388
12642.11 424
12643.17 442
12644.23 445
12645.30 428
12646.36 368
12647.42 421
12648.48 452
12649.55 455
12650.61 424
12651.67 410
12652.73 415
12653.80 479
12654.86 455
12655.92 451
12656.99 504
12658.05 542
12659.11 554
12660.17 526
12661.24 579
12662.30 493
12663.36 509
12664.43 532
12665.49 488
12666.55 495
12667.62 451
12668.68 485
12669.74 389
12670.81 447
12671.87 454
12672.93 457
12674.00 465
12675.06 438
12676.12 404
12677.19 435
12678.25 425
12679.31 482
12680.38 453
12681.44 447
12682.51 457
12683.57 447
12684.63 425
12685.70 418
12686.76 458
12687.83 380
12688.89 406
12689.95 424
12691.02 437
12692.08 401
12693.15 470
12694.21 457
12695.28 489
12696.34 465
12697.40 456
12698.47 459
12699.53 425
12700.60 423
12701.66 451
12702.73 442
12703.79 472
12704.86 463
12705.92 444
12706.99 422
12708.05 411
12709.12 460
12710.18 463
12711.25 465
12712.31 418
12713.38 413
12714.44 433
12715.51 436
12716.57 432
12717.64 397
12718.70 388
12719.77 405
12720.83 404
12721.90 452
12722.97 402
12724.03 432
12725.10 405
12726.16 435
12727.23 469
12728.29 407
12729.36 426
12730.43 477
12731.49 443
12732.56 424
12733.62 435
12734.69 452
12735.76 403
12736.82 427
12737.89 423
12738.95 391
12740.02 415
12741.09 487
12742.15 419
12743.22 397
12744.29 463
12745.35 408
12746.42 421
12747.49 448
12748.55 413
12749.62 463
12750.69 418
12751.75 397
12752.82 401
12753.89 370
12754.95 430
12756.02 352
12757.09 385
12758.15 377
12759.22 361
12760.29 376
12761.36 384
12762.42 396
12763.49 355
12764.56 360
12765.62 388
12766.69 324
12767.76 340
12768.83 355
12769.89 414
12770.96 364
12772.03 349
12773.10 366
12774.17 342
12775.23 322
12776.30 378
12777.37 362
12778.44 409
12779.50 412
12780.57 372
12781.64 394
12782.71 386
12783.78 373
12784.84 338
12785.91 423
12786.98 379
12788.05 375
12789.12 371
12790.19 375
12791.25 405
12792.32 367
12793.39 432
12794.46 375
12795.53 369
12796.60 371
12797.67 345
12798.73 365
12799.80 313
12800.87 370
12801.94 354
12803.01 374
12804.08 345
12805.15 340
12806.22 394
12807.29 375
12808.36 346
12809.42 328
12810.49 354
12811.56 357
12812.63 339
12813.70 397
12814.77 383
12815.84 382
12816.91 362
12817.98 369
12819.05 310
12820.12 347
12821.19 376
12822.26 350
12823.33 347
12824.40 330
12825.47 391
12826.54 376
12827.61 366
12828.68 366
12829.75 374
12830.82 386
12831.89 370
12832.96 367
12834.03 363
12835.10 366
12836.17 359
12837.24 371
12838.31 367
12839.38 320
12840.45 304
12841.52 367
12842.59 341
12843.66 344
12844.73 337
12845.80 321
12846.87 354
12847.95 339
12849.02 313
12850.09 322
12851.16 325
12852.23 368
12853.30 330
12854.37 295
12855.44 352
12856.51 354
12857.58 356
12858.66 332
12859.73 359
12860.80 313
12861.87 364
12862.94 350
12864.01 326
12865.08 305
12866.16 325
12867.23 300
12868.30 323
12869.37 321
12870.44 348
12871.51 323
12872.59 304
12873.66 345
12874.73 324
12875.80 310
12876.87 341
12877.95 338
12879.02 338
12880.09 345
12881.16 332
12882.23 335
12883.31 347
12884.38 346
12885.45 350
12886.52 347
12887.60 336
12888.67 327
12889.74 269
12890.81 349
12891.89 311
12892.96 305
12894.03 326
12895.11 306
12896.18 332
12897.25 352
12898.32 313
12899.40 301
12900.47 311
12901.54 319
12902.62 305
12903.69 314
12904.76 328
12905.84 291
12906.91 337
12907.98 274
12909.06 308
12910.13 322
12911.20 300
12912.28 282
12913.35 283
12914.42 306
12915.50 312
12916.57 308
12917.64 331
12918.72 279
12919.79 307
12920.87 306
12921.94 327
12923.01 328
12924.09 298
12925.16 293
12926.24 323
12927.31 340
12928.38 351
12929.46 287
12930.53 278
12931.61 294
12932.68 287
12933.76 297
12934.83 316
12935.90 303
12936.98 309
12938.05 326
12939.13 284
12940.20 296
12941.28 296
12942.35 296
12943.43 359
12944.50 289
12945.58 248
12946.65 333
12947.73 321
12948.80 316
12949.88 298
12950.95 308
12952.03 331
12953.10 315
12954.18 312
12955.25 301
12956.33 315
12957.40 288
12958.48 340
12959.55 333
12960.63 283
12961.70 301
12962.78 295
12963.86 326
12964.93 331
12966.01 300
12967.08 322
12968.16 388
12969.24 346
12970.31 266
12971.39 322
12972.46 327
12973.54 277
12974.62 313
12975.69 310
12976.77 304
12977.84 347
12978.92 316
12980.00 351
12981.07 283
12982.15 316
12983.23 317
12984.30 314
12985.38 321
12986.46 319
12987.53 323
12988.61 316
12989.69 304
12990.76 347
12991.84 345
12992.92 333
12993.99 367
12995.07 312
12996.15 335
12997.22 355
12998.30 299
12999.38 286
13000.45 333
13001.53 312
13002.61 324
13003.69 328
13004.76 336
13005.84 314
13006.92 302
13008.00 320
13009.07 320
13010.15 312
13011.23 327
13012.31 314
13013.38 334
13014.46 292
13015.54 303
13016.62 298
13017.70 330
13018.77 339
13019.85 320
13020.93 308
13022.01 294
13023.09 341
13024.16 348
13025.24 331
13026.32 324
13027.40 329
13028.48 353
13029.56 323
13030.63 303
13031.71 316
13032.79 296
13033.87 307
13034.95 348
13036.03 356
13037.11 358
13038.18 413
13039.26 352
13040.34 336
13041.42 347
13042.50 350
13043.58 383
13044.66 371
13045.74 330
13046.82 332
13047.89 340
13048.97 307
13050.05 341
13051.13 371
13052.21 351
13053.29 370
13054.37 350
13055.45 338
13056.53 291
13057.61 285
13058.69 295
13059.77 326
13060.85 351
13061.93 310
13063.01 311
13064.09 320
13065.17 347
13066.25 325
13067.33 315
13068.41 297
13069.49 315
13070.57 307
13071.65 336
13072.73 338
13073.81 310
13074.89 304
13075.97 297
13077.05 308
13078.13 354
13079.21 335
13080.29 307
13081.37 335
13082.45 320
13083.53 312
13084.61 292
13085.69 290
13086.77 338
13087.85 368
13088.94 321
13090.02 310
13091.10 344
13092.18 332
13093.26 358
13094.34 302
13095.42 321
13096.50 332
13097.58 320
13098.66 337
13099.75 336
13100.83 322
13101.91 320
13102.99 360
13104.07 350
13105.15 306
13106.23 334
13107.32 324
13108.40 342
13109.48 311
13110.56 304
13111.64 319
13112.72 316
13113.81 317
13114.89 305
13115.97 284
13117.05 321
13118.13 357
13119.22 326
13120.30 305
13121.38 316
13122.46 291
13123.55 304
13124.63 269
13125.71 309
13126.79 271
13127.88 327
13128.96 286
13130.04 304
13131.12 304
13132.21 298
13133.29 338
13134.37 346
13135.45 318
13136.54 304
13137.62 345
13138.70 361
13139.79 315
13140.87 281
13141.95 319
13143.03 316
13144.12 334
13145.20 346
13146.28 306
13147.37 307
13148.45 326
13149.53 295
13150.62 334
13151.70 315
13152.78 299
13153.87 320
13154.95 308
13156.03 317
13157.12 318
13158.20 294
13159.29 313
13160.37 329
13161.45 335
13162.54 344
13163.62 308
13164.71 305
13165.79 301
13166.87 354
13167.96 288
13169.04 301
13170.13 335
13171.21 303
13172.29 326
13173.38 301
13174.46 281
13175.55 283
13176.63 309
13177.72 342
13178.80 324
13179.89 301
13180.97 322
13182.06 305
13183.14 305
13184.22 313
13185.31 279
13186.39 283
13187.48 319
13188.56 321
13189.65 272
13190.73 278
13191.82 306
13192.90 347
13193.99 305
13195.07 323
13196.16 330
13197.25 288
13198.33 304
13199.42 339
13200.50 340
13201.59 294
13202.67 310
13203.76 327
13204.84 327
13205.93 295
13207.02 304
13208.10 306
13209.19 322
13210.27 341
13211.36 324
13212.44 294
13213.53 319
13214.62 322
13215.70 342
13216.79 311
13217.88 358
13218.96 369
13220.05 316
13221.13 317
13222.22 279
13223.31 297
13224.39 328
13225.48 316
13226.57 313
13227.65 373
13228.74 306
13229.83 309
13230.91 324
13232.00 294
13233.09 314
13234.17 361
13235.26 338
13236.35 276
13237.43 290
13238.52 323
13239.61 321
13240.70 326
13241.78 352
13242.87 342
13243.96 349
13245.04 328
13246.13 296
13247.22 310
13248.31 325
13249.39 322
13250.48 332
13251.57 318
13252.66 320
13253.74 341
13254.83 338
13255.92 328
13257.01 361
13258.10 345
13259.18 358
13260.27 362
13261.36 331
13262.45 323
13263.54 332
13264.62 350
13265.71 329
13266.80 335
13267.89 324
13268.98 321
13270.06 349
13271.15 342
13272.24 321
13273.33 347
13274.42 346
13275.51 365
13276.60 340
13277.68 315
13278.77 327
13279.86 337
13280.95 346
13282.04 330
13283.13 360
13284.22 356
13285.31 330
13286.39 367
13287.48 386
13288.57 359
13289.66 360
13290.75 394
13291.84 370
13292.93 400
13294.02 377
13295.11 411
13296.20 330
13297.29 355
13298.38 411
13299.47 390
13300.56 447
13301.65 388
13302.73 411
13303.82 387
13304.91 404
13306.00 379
13307.09 427
13308.18 402
13309.27 468
13310.36 422
13311.45 373
13312.54 398
13313.63 421
13314.72 450
13315.81 448
13316.90 445
13318.00 441
13319.09 430
13320.18 435
13321.27 415
13322.36 449
13323.45 424
13324.54 420
13325.63 423
13326.72 440
13327.81 434
13328.90 450
13329.99 458
13331.08 436
13332.17 371
13333.26 411
13334.35 418
13335.45 415
13336.54 444
13337.63 417
13338.72 448
13339.81 435
13340.90 417
13341.99 420
13343.08 431
13344.18 437
13345.27 426
13346.36 401
13347.45 446
13348.54 427
13349.63 431
13350.72 436
13351.82 454
13352.91 435
13354.00 386
13355.09 438
13356.18 457
13357.28 436
13358.37 468
13359.46 430
13360.55 384
13361.64 454
13362.74 442
13363.83 472
13364.92 373
13366.01 435
13367.10 518
13368.20 489
13369.29 464
13370.38 503
13371.47 480
13372.57 512
13373.66 509
13374.75 485
13375.84 482
13376.94 489
13378.03 446
13379.12 449
13380.22 472
13381.31 454
13382.40 451
13383.49 427
13384.59 451
13385.68 444
13386.77 425
13387.87 446
13388.96 447
13390.05 392
13391.15 391
13392.24 408
13393.33 440
13394.43 399
13395.52 447
13396.61 392
13397.71 421
13398.80 398
13399.90 359
13400.99 392
13402.08 427
13403.18 421
13404.27 375
13405.36 392
13406.46 384
13407.55 399
13408.65 389
13409.74 421
13410.83 375
13411.93 378
13413.02 415
13414.12 374
13415.21 370
13416.31 358
13417.40 392
13418.49 414
13419.59 386
13420.68 398
13421.78 412
13422.87 424
13423.97 418
13425.06 406
13426.16 372
13427.25 402
13428.35 369
13429.44 337
13430.54 360
13431.63 371
13432.73 409
13433.82 419
13434.92 397
13436.01 386
13437.11 398
13438.20 394
13439.30 381
13440.39 445
13441.49 416
13442.58 420
13443.68 452
13444.77 403
13445.87 387
13446.96 367
13448.06 442
13449.16 392
13450.25 426
13451.35 407
13452.44 402
13453.54 414
13454.64 434
13455.73 439
13456.83 460
13457.92 411
13459.02 411
13460.12 428
13461.21 439
13462.31 441
13463.40 477
13464.50 427
13465.60 439
13466.69 435
13467.79 432
13468.89 487
13469.98 504
13471.08 433
13472.18 450
13473.27 481
13474.37 475
13475.47 411
13476.56 432
13477.66 446
13478.76 453
13479.85 431
13480.95 454
13482.05 415
13483.14 439
13484.24 467
13485.34 442
13486.44 416
13487.53 447
13488.63 493
13489.73 489
13490.83 444
13491.92 462
13493.02 454
13494.12 439
13495.21 468
13496.31 464
13497.41 469
13498.51 495
13499.61 485
13500.70 472
13501.80 505
13502.90 519
13504.00 569
13505.10 581
13506.19 585
13507.29 539
13508.39 547
13509.49 520
13510.59 530
13511.68 579
13512.78 510
13513.88 519
13514.98 554
13516.08 517
13517.18 486
13518.27 460
13519.37 486
13520.47 495
13521.57 414
13522.67 487
13523.77 465
13524.87 431
13525.96 427
13527.06 429
13528.16 423
13529.26 384
13530.36 406
13531.46 390
13532.56 418
13533.66 434
13534.76 404
13535.86 379
13536.96 398
13538.05 416
13539.15 433
13540.25 380
13541.35 396
13542.45 406
13543.55 377
13544.65 403
13545.75 399
13546.85 406
13547.95 457
13549.05 402
13550.15 345
13551.25 353
13552.35 381
13553.45 394
13554.55 370
13555.65 378
13556.75 356
13557.85 364
13558.95 360
13560.05 396
13561.15 381
13562.25 381
13563.35 393
13564.45 352
13565.55 315
13566.65 342
13567.75 363
13568.85 385
13569.95 403
13571.05 396
13572.16 337
13573.26 335
13574.36 387
13575.46 347
13576.56 338
13577.66 382
13578.76 399
13579.86 332
13580.96 345
13582.06 400
13583.16 400
13584.27 320
13585.37 348
13586.47 384
13587.57 374
13588.67 389
13589.77 361
13590.87 354
13591.98 356
13593.08 382
13594.18 353
13595.28 371
13596.38 380
13597.48 340
13598.59 341
13599.69 380
13600.79 361
13601.89 382
13602.99 361
13604.10 369
13605.20 364
13606.30 348
13607.40 357
13608.50 372
13609.61 369
13610.71 354
13611.81 359
13612.91 383
13614.02 353
13615.12 377
13616.22 379
13617.32 369
13618.43 385
13619.53 369
13620.63 349
13621.73 393
13622.84 372
13623.94 402
13625.04 372
13626.14 367
13627.25 365
13628.35 311
13629.45 337
13630.56 378
13631.66 343
13632.76 380
13633.87 347
13634.97 359
13636.07 340
13637.18 348
13638.28 341
13639.38 353
13640.49 381
13641.59 364
13642.69 376
13643.80 403
13644.90 406
13646.00 366
13647.11 353
13648.21 370
13649.32 345
13650.42 364
13651.52 326
13652.63 329
13653.73 380
13654.84 380
13655.94 345
13657.04 389
13658.15 343
13659.25 294
13660.36 331
13661.46 356
13662.57 396
13663.67 341
13664.77 332
13665.88 344
13666.98 324
13668.09 348
13669.19 374
13670.30 385
13671.40 388
13672.51 427
13673.61 362
13674.72 331
13675.82 358
13676.93 368
13678.03 370
13679.14 343
13680.24 312
13681.35 316
13682.45 373
13683.56 353
13684.66 369
13685.77 380
13686.87 400
13687.98 381
13689.08 363
13690.19 342
13691.29 330
13692.40 366
13693.51 367
13694.61 388
13695.72 396
13696.82 347
13697.93 364
13699.03 386
13700.14 367
13701.25 347
13702.35 356
13703.46 382
13704.56 376
13705.67 328
13706.78 386
13707.88 363
13708.99 372
13710.10 437
13711.20 399
13712.31 445
13713.41 347
13714.52 359
13715.63 377
13716.73 406
13717.84 376
13718.95 394
13720.05 413
13721.16 363
13722.27 392
13723.37 443
13724.48 431
13725.59 454
13726.70 414
13727.80 427
13728.91 428
13730.02 420
13731.12 462
13732.23 422
13733.34 408
13734.45 407
13735.55 451
13736.66 475
13737.77 451
13738.87 431
13739.98 428
13741.09 416
13742.20 452
13743.31 417
13744.41 453
13745.52 454
13746.63 463
13747.74 431
13748.84 437
13749.95 438
13751.06 447
13752.17 431
13753.28 504
13754.38 480
13755.49 446
13756.60 507
13757.71 535
13758.82 475
13759.93 500
13761.03 529
13762.14 514
13763.25 491
13764.36 506
13765.47 545
13766.58 567
13767.68 544
13768.79 566
13769.90 600
13771.01 623
13772.12 633
13773.23 670
13774.34 695
13775.45 735
13776.56 772
13777.66 798
13778.77 770
13779.88 739
13780.99 746
13782.10 778
13783.21 766
13784.32 696
13785.43 640
13786.54 647
13787.65 606
13788.76 604
13789.87 555
13790.98 521
13792.09 522
13793.20 527
13794.31 514
13795.42 469
13796.52 429
13797.63 489
13798.74 511
13799.85 514
13800.96 469
13802.07 477
13803.18 444
13804.29 459
13805.40 492
13806.51 515
13807.63 495
13808.74 476
13809.85 467
13810.96 454
13812.07 459
13813.18 480
13814.29 469
13815.40 428
13816.51 461
13817.62 471
13818.73 454
13819.84 472
13820.95 430
13822.06 416
13823.17 465
13824.28 426
13825.40 462
13826.51 444
13827.62 421
13828.73 420
13829.84 470
13830.95 473
13832.06 464
13833.17 462
13834.28 431
13835.40 426
13836.51 367
13837.62 430
13838.73 414
13839.84 453
13840.95 362
13842.06 388
13843.18 398
13844.29 381
13845.40 424
13846.51 393
13847.62 433
13848.74 414
13849.85 429
13850.96 400
13852.07 443
13853.18 459
13854.30 388
13855.41 398
13856.52 369
13857.63 413
13858.74 442
13859.86 462
13860.97 457
13862.08 424
13863.19 476
13864.31 481
13865.42 449
13866.53 474
13867.64 432
13868.76 460
13869.87 445
13870.98 423
13872.10 413
13873.21 436
13874.32 446
13875.43 492
13876.55 457
13877.66 458
13878.77 470
13879.89 423
13881.00 447
13882.11 429
13883.23 469
13884.34 423
13885.45 407
13886.57 433
13887.68 482
13888.79 423
13889.91 411
13891.02 497
13892.13 472
13893.25 450
13894.36 436
13895.48 429
13896.59 446
13897.70 426
13898.82 455
13899.93 438
13901.05 430
13902.16 443
13903.27 400
13904.39 400
13905.50 434
13906.62 427
13907.73 419
13908.85 448
13909.96 423
13911.07 411
13912.19 458
13913.30 447
13914.42 436
13915.53 424
13916.65 452
13917.76 404
13918.88 413
13919.99 400
13921.11 375
13922.22 425
13923.34 432
13924.45 414
13925.57 397
13926.68 415
13927.80 420
13928.91 416
13930.03 365
13931.14 327
13932.26 365
13933.37 384
13934.49 383
13935.60 353
13936.72 370
13937.83 361
13938.95 395
13940.06 382
13941.18 355
13942.30 391
13943.41 432
13944.53 403
13945.64 372
13946.76 372
13947.87 378
13948.99 356
13950.11 389
13951.22 378
13952.34 377
13953.45 358
13954.57 375
13955.69 361
13956.80 346
13957.92 401
13959.04 367
13960.15 411
13961.27 416
13962.39 400
13963.50 395
13964.62 397
13965.73 395
13966.85 386
13967.97 376
13969.08 409
13970.20 401
13971.32 411
13972.44 392
13973.55 366
13974.67 368
13975.79 375
13976.90 389
13978.02 360
13979.14 334
13980.25 358
13981.37 363
13982.49 401
13983.61 410
13984.72 424
13985.84 421
13986.96 358
13988.08 346
13989.19 359
13990.31 426
13991.43 461
13992.55 393
13993.66 372
13994.78 412
13995.90 363
13997.02 427
13998.14 383
13999.25 380
14000.37 372
14001.49 375
14002.61 441
14003.73 403
14004.84 392
14005.96 412
14007.08 430
14008.20 413
14009.32 415
14010.44 391
14011.55 422
14012.67 390
14013.79 379
14014.91 338
14016.03 377
14017.15 418
14018.27 449
14019.38 406
14020.50 438
14021.62 405
14022.74 426
14023.86 472
14024.98 447
14026.10 407
14027.22 473
14028.34 453
14029.46 430
14030.57 397
14031.69 419
14032.81 464
14033.93 426
14035.05 442
14036.17 430
14037.29 432
14038.41 405
14039.53 387
14040.65 401
14041.77 405
14042.89 409
14044.01 394
14045.13 370
14046.25 359
14047.37 391
14048.49 406
14049.61 418
14050.73 389
14051.85 400
14052.97 458
14054.09 440
14055.21 409
14056.33 416
14057.45 376
14058.57 370
14059.69 391
14060.81 416
14061.93 431
14063.05 380
14064.17 387
14065.29 405
14066.41 404
14067.53 366
14068.65 391
14069.78 379
14070.90 419
14072.02 445
14073.14 406
14074.26 415
14075.38 415
14076.50 436
14077.62 409
14078.74 443
14079.86 381
14080.99 441
14082.11 421
14083.23 438
14084.35 411
14085.47 437
14086.59 418
14087.71 459
14088.84 454
14089.96 421
14091.08 412
14092.20 423
14093.32 427
14094.44 467
14095.57 472
14096.69 460
14097.81 417
14098.93 465
14100.05 487
14101.18 492
14102.30 489
14103.42 540
14104.54 505
14105.66 481
14106.79 523
14107.91 464
14109.03 443
14110.15 421
14111.28 396
14112.40 435
14113.52 433
14114.64 409
14115.77 430
14116.89 439
14118.01 400
14119.13 428
14120.26 433
14121.38 424
14122.50 381
14123.63 390
14124.75 403
14125.87 420
14126.99 375
14128.12 370
14129.24 391
14130.36 392
14131.49 360
14132.61 371
14133.73 413
14134.86 407
14135.98 423
14137.10 403
14138.23 402
14139.35 374
14140.47 426
14141.60 370
14142.72 389
14143.85 455
14144.97 393
14146.09 402
14147.22 410
14148.34 382
14149.47 398
14150.59 426
14151.71 414
14152.84 397
14153.96 393
14155.09 354
14156.21 380
14157.33 354
14158.46 386
14159.58 391
14160.71 410
14161.83 372
14162.96 354
14164.08 357
14165.21 352
14166.33 351
14167.45 344
14168.58 400
14169.70 358
14170.83 348
14171.95 375
14173.08 337
14174.20 372
14175.33 376
14176.45 341
14177.58 348
14178.70 339
14179.83 355
14180.95 348
14182.08 384
14183.20 329
14184.33 390
14185.46 399
14186.58 343
14187.71 355
14188.83 384
14189.96 365
14191.08 328
14192.21 331
14193.33 362
14194.46 382
14195.59 357
14196.71 345
14197.84 354
14198.96 364
14200.09 357
14201.22 374
14202.34 333
14203.47 334
14204.59 326
14205.72 345
14206.85 401
14207.97 357
14209.10 350
14210.23 392
14211.35 327
14212.48 341
14213.61 362
14214.73 365
14215.86 327
14216.99 331
14218.11 338
14219.24 366
14220.37 330
14221.49 342
14222.62 321
14223.75 276
14224.87 279
14226.00 312
14227.13 340
14228.25 321
14229.38 304
14230.51 318
14231.64 331
14232.76 337
14233.89 379
14235.02 334
14236.14 351
14237.27 326
14238.40 335
14239.53 331
14240.66 325
14241.78 332
14242.91 359
14244.04 337
14245.17 324
14246.29 310
14247.42 341
14248.55 320
14249.68 310
14250.81 321
14251.93 312
14253.06 276
14254.19 286
14255.32 318
14256.45 299
14257.57 306
14258.70 308
14259.83 301
14260.96 315
14262.09 330
14263.22 317
14264.34 311
14265.47 304
14266.60 342
14267.73 312
14268.86 318
14269.99 294
14271.12 299
14272.25 288
14273.37 314
14274.50 320
14275.63 302
14276.76 271
14277.89 307
14279.02 318
14280.15 284
14281.28 316
14282.41 305
14283.54 329
14284.67 324
14285.80 303
14286.92 319
14288.05 298
14289.18 317
14290.31 316
14291.44 293
14292.57 316
14293.70 347
14294.83 337
14295.96 321
14297.09 312
14298.22 285
14299.35 292
14300.48 281
14301.61 263
14302.74 263
14303.87 279
14305.00 279
14306.13 276
14307.26 299
14308.39 262
14309.52 302
14310.65 299
14311.78 316
14312.91 299
14314.04 294
14315.18 285
14316.31 283
14317.44 310
14318.57 266
14319.70 295
14320.83 297
14321.96 239
14323.09 267
14324.22 277
14325.35 260
14326.48 309
14327.61 287
14328.75 281
14329.88 243
14331.01 303
14332.14 324
14333.27 316
14334.40 299
14335.53 281
14336.66 299
14337.80 260
14338.93 282
14340.06 277
14341.19 258
14342.32 293
14343.45 267
14344.59 263
14345.72 236
14346.85 283
14347.98 282
14349.11 273
14350.24 240
14351.38 259
14352.51 273
14353.64 281
14354.77 258
14355.91 277
14357.04 274
14358.17 274
14359.30 262
14360.43 260
14361.57 255
14362.70 263
14363.83 272
14364.96 272
14366.10 259
14367.23 265
14368.36 277
14369.49 310
14370.63 288
14371.76 271
14372.89 265
14374.03 276
14375.16 317
14376.29 302
14377.42 241
14378.56 276
14379.69 291
14380.82 296
14381.96 275
14383.09 282
14384.22 324
14385.36 335
14386.49 330
14387.62 274
14388.76 272
14389.89 267
14391.02 304
14392.16 291
14393.29 249
14394.43 284
14395.56 296
14396.69 217
14397.83 248
14398.96 287
14400.09 287
14401.23 307
14402.36 298
14403.50 296
14404.63 301
14405.76 269
14406.90 279
14408.03 282
14409.17 270
14410.30 276
14411.44 287
14412.57 275
14413.70 268
14414.84 266
14415.97 279
14417.11 273
14418.24 256
14419.38 244
14420.51 253
14421.65 278
14422.78 254
14423.92 260
14425.05 241
14426.19 254
14427.32 286
14428.46 242
14429.59 261
14430.73 273
14431.86 312
14433.00 328
14434.13 284
14435.27 283
14436.40 292
14437.54 282
14438.67 281
14439.81 285
14440.95 318
14442.08 326
14443.22 312
14444.35 291
14445.49 309
14446.62 304
14447.76 273
14448.90 300
14450.03 278
14451.17 305
14452.30 292
14453.44 300
14454.58 317
14455.71 320
14456.85 335
14457.98 318
14459.12 279
14460.26 286
14461.39 298
14462.53 285
14463.67 316
14464.80 327
14465.94 336
14467.07 291
14468.21 294
14469.35 359
14470.48 328
14471.62 323
14472.76 319
14473.90 343
14475.03 330
14476.17 285
14477.31 330
14478.44 372
14479.58 359
14480.72 361
14481.85 345
14482.99 361
14484.13 342
14485.27 335
14486.40 337
14487.54 355
14488.68 341
14489.82 358
14490.95 365
14492.09 313
14493.23 301
14494.37 310
14495.50 341
14496.64 360
14497.78 309
14498.92 320
14500.05 339
14501.19 303
14502.33 300
14503.47 318
14504.61 291
14505.74 272
14506.88 267
14508.02 327
14509.16 312
14510.30 329
14511.44 311
14512.57 305
14513.71 305
14514.85 307
14515.99 274
14517.13 291
14518.27 290
14519.41 299
14520.54 271
14521.68 257
14522.82 264
14523.96 325
14525.10 311
14526.24 322
14527.38 304
14528.52 312
14529.65 308
14530.79 275
14531.93 290
14533.07 299
14534.21 308
14535.35 286
14536.49 328
14537.63 307
14538.77 321
14539.91 269
14541.05 261
14542.19 282
14543.33 265
14544.47 279
14545.61 274
14546.75 271
14547.89 290
14549.02 298
14550.16 301
14551.30 254
14552.44 278
14553.58 306
14554.72 309
14555.86 288
14557.00 313
14558.14 301
14559.29 283
14560.43 313
14561.57 267
14562.71 293
14563.85 288
14564.99 284
14566.13 303
14567.27 301
14568.41 303
14569.55 286
14570.69 248
14571.83 328
14572.97 295
14574.11 280
14575.25 267
14576.39 303
14577.53 303
14578.68 328
14579.82 311
14580.96 289
14582.10 305
14583.24 318
14584.38 273
14585.52 320
14586.66 301
14587.80 322
14588.95 320
14590.09 290
14591.23 263
14592.37 310
14593.51 319
14594.65 295
14595.79 317
14596.94 295
14598.08 314
14599.22 315
14600.36 314
14601.50 337
14602.65 381
14603.79 327
14604.93 325
14606.07 323
14607.21 307
14608.36 283
14609.50 304
14610.64 305
14611.78 330
14612.92 342
14614.07 358
14615.21 335
14616.35 366
14617.49 334
14618.64 368
14619.78 384
14620.92 373
14622.06 363
14623.21 370
14624.35 361
14625.49 374
14626.64 376
14627.78 369
14628.92 382
14630.06 361
14631.21 380
14632.35 383
14633.49 354
14634.64 384
14635.78 428
14636.92 436
14638.07 453
14639.21 406
14640.35 422
14641.50 438
14642.64 430
14643.78 414
14644.93 452
14646.07 441
14647.21 446
14648.36 419
14649.50 432
14650.65 388
14651.79 388
14652.93 382
14654.08 372
14655.22 351
14656.37 315
14657.51 326
14658.65 368
14659.80 377
14660.94 320
14662.09 292
14663.23 324
14664.37 343
14665.52 325
14666.66 344
14667.81 318
14668.95 335
14670.10 337
14671.24 278
14672.39 325
14673.53 337
14674.68 330
14675.82 372
14676.97 325
14678.11 311
14679.25 307
14680.40 327
14681.54 309
14682.69 315
14683.83 311
14684.98 316
14686.13 303
14687.27 271
14688.42 292
14689.56 333
14690.71 345
14691.85 299
14693.00 302
14694.14 315
14695.29 294
14696.43 274
14697.58 299
14698.72 297
14699.87 286
14701.02 300
14702.16 281
14703.31 286
14704.45 259
14705.60 251
14706.75 260
14707.89 281
14709.04 299
14710.18 268
14711.33 286
14712.48 305
14713.62 281
14714.77 272
14715.92 301
14717.06 289
14718.21 293
14719.35 290
14720.50 272
14721.65 288
14722.79 286
14723.94 301
14725.09 272
14726.23 271
14727.38 268
14728.53 290
14729.67 301
14730.82 275
14731.97 301
14733.12 330
14734.26 310
14735.41 275
14736.56 291
14737.70 320
14738.85 329
14740.00 312
14741.15 326
14742.29 268
14743.44 293
14744.59 293
14745.74 296
14746.88 238
14748.03 247
14749.18 283
14750.33 346
14751.47 303
14752.62 304
14753.77 304
14754.92 290
14756.07 303
14757.21 301
14758.36 306
14759.51 302
14760.66 318
14761.81 305
14762.95 287
14764.10 282
14765.25 301
14766.40 314
14767.55 298
14768.70 274
14769.84 295
14770.99 269
14772.14 289
14773.29 284
14774.44 281
14775.59 338
14776.74 318
14777.88 273
14779.03 268
14780.18 271
14781.33 284
14782.48 305
14783.63 327
14784.78 268
14785.93 288
14787.08 334
14788.22 296
14789.37 298
14790.52 313
14791.67 321
14792.82 339
14793.97 320
14795.12 319
14796.27 331
14797.42 364
14798.57 329
14799.72 297
14800.87 329
14802.02 340
14803.17 378
14804.32 332
14805.47 359
14806.62 329
14807.77 335
14808.92 333
14810.07 332
14811.22 329
14812.37 364
14813.52 376
14814.67 341
14815.82 373
14816.97 301
14818.12 322
14819.27 320
14820.42 339
14821.57 325
14822.72 352
14823.87 342
14825.02 335
14826.17 305
14827.32 284
14828.47 326
14829.62 304
14830.78 283
14831.93 303
14833.08 319
14834.23 322
14835.38 308
14836.53 302
14837.68 312
14838.83 330
14839.98 282
14841.13 286
14842.29 256
14843.44 312
14844.59 286
14845.74 308
14846.89 315
14848.04 278
14849.19 275
14850.35 285
14851.50 290
14852.65 273
14853.80 264
14854.95 277
14856.10 266
14857.26 272
14858.41 252
14859.56 255
14860.71 233
14861.86 254
14863.02 246
14864.17 250
14865.32 256
14866.47 232
14867.63 254
14868.78 282
14869.93 254
14871.08 253
14872.23 246
14873.39 273
14874.54 267
14875.69 239
14876.84 235
14878.00 223
14879.15 255
14880.30 281
14881.46 246
14882.61 265
14883.76 244
14884.91 255
14886.07 264
14887.22 222
14888.37 239
14889.53 241
14890.68 247
14891.83 235
14892.99 251
14894.14 205
14895.29 233
14896.45 239
14897.60 226
14898.75 254
14899.91 245
14901.06 233
14902.21 256
14903.37 260
14904.52 215
14905.67 243
14906.83 260
14907.98 210
14909.14 237
14910.29 235
14911.44 262
14912.60 257
14913.75 225
14914.91 229
14916.06 212
14917.21 239
14918.37 230
14919.52 247
14920.68 287
14921.83 245
14922.99 264
14924.14 252
14925.30 263
14926.45 244
14927.60 263
14928.76 236
14929.91 278
14931.07 249
14932.22 237
14933.38 231
14934.53 246
14935.69 276
14936.84 259
14938.00 238
14939.15 234
14940.31 226
14941.46 253
14942.62 219
14943.77 242
14944.93 229
14946.08 240
14947.24 276
14948.39 247
14949.55 250
14950.71 248
14951.86 249
14953.02 258
14954.17 273
14955.33 272
14956.48 248
14957.64 255
14958.80 285
14959.95 277
14961.11 222
14962.26 262
14963.42 238
14964.57 234
14965.73 212
14966.89 248
14968.04 250
14969.20 250
14970.36 283
14971.51 268
14972.67 278
14973.82 226
14974.98 259
14976.14 233
14977.29 261
14978.45 225
14979.61 235
14980.76 220
14981.92 232
14983.08 246
14984.23 248
14985.39 245
14986.55 238
14987.70 229
14988.86 218
14990.02 231
14991.18 244
14992.33 221
14993.49 258
14994.65 233
14995.80 243
14996.96 268
14998.12 232
14999.28 250
15000.43 248
15001.59 255
15002.75 244
15003.91 210
15005.06 206
15006.22 198
15007.38 195
15008.54 200
15009.69 213
15010.85 219
15012.01 252
15013.17 236
15014.33 217
15015.48 204
15016.64 254
15017.80 252
15018.96 236
15020.12 229
15021.27 200
15022.43 209
15023.59 227
15024.75 238
15025.91 212
15027.07 244
15028.23 240
15029.38 189
15030.54 201
15031.70 196
15032.86 192
15034.02 229
15035.18 227
15036.34 214
15037.49 206
15038.65 222
15039.81 239
15040.97 203
15042.13 208
15043.29 228
15044.45 255
15045.61 204
15046.77 212
15047.93 222
15049.09 272
15050.24 180
15051.40 177
15052.56 226
15053.72 224
15054.88 223
15056.04 180
15057.20 210
15058.36 207
15059.52 195
15060.68 190
15061.84 225
15063.00 227
15064.16 211
15065.32 211
15066.48 191
15067.64 217
15068.80 226
15069.96 219
15071.12 241
15072.28 223
15073.44 216
15074.60 206
15075.76 216
15076.92 211
15078.08 206
15079.24 204
15080.40 193
15081.56 205
15082.72 203
15083.89 217
15085.05 210
15086.21 229
15087.37 213
15088.53 168
15089.69 205
15090.85 207
15092.01 218
15093.17 227
15094.33 189
15095.49 188
15096.66 206
15097.82 244
15098.98 214
15100.14 183
15101.30 200
15102.46 188
15103.62 188
15104.78 221
15105.95 193
15107.11 184
15108.27 207
15109.43 206
15110.59 203
15111.75 183
15112.92 206
15114.08 229
15115.24 242
15116.40 182
15117.56 210
15118.73 209
15119.89 233
15121.05 218
15122.21 195
15123.37 215
15124.54 200
15125.70 232
15126.86 181
15128.02 173
15129.19 185
15130.35 193
15131.51 181
15132.67 198
15133.84 198
15135.00 226
15136.16 239
15137.32 241
15138.49 233
15139.65 187
15140.81 186
15141.97 217
15143.14 206
15144.30 232
15145.46 222
15146.63 217
15147.79 199
15148.95 224
15150.12 217
15151.28 183
15152.44 201
15153.61 220
15154.77 199
15155.93 238
15157.10 221
15158.26 225
15159.42 227
15160.59 185
15161.75 210
15162.91 203
15164.08 223
15165.24 220
15166.41 205
15167.57 169
15168.73 210
15169.90 192
15171.06 191
15172.23 190
15173.39 222
15174.55 228
15175.72 241
15176.88 222
15178.05 222
15179.21 200
15180.38 230
15181.54 198
15182.70 197
15183.87 177
15185.03 205
15186.20 173
15187.36 188
15188.53 196
15189.69 206
15190.86 188
15192.02 201
15193.19 212
15194.35 196
15195.52 208
15196.68 217
15197.85 190
15199.01 187
15200.18 211
15201.34 222
15202.51 218
15203.67 223
15204.84 205
15206.00 195
15207.17 187
15208.33 203
15209.50 230
15210.66 266
15211.83 220
15213.00 215
15214.16 217
15215.33 244
15216.49 242
15217.66 276
15218.82 243
15219.99 254
15221.16 230
15222.32 220
15223.49 218
15224.65 242
15225.82 226
15226.99 203
15228.15 224
15229.32 237
15230.49 231
15231.65 241
15232.82 235
15233.98 248
15235.15 269
15236.32 276
15237.48 247
15238.65 244
15239.82 232
15240.98 270
15242.15 286
15243.32 279
15244.48 265
15245.65 236
15246.82 229
15247.98 257
15249.15 237
15250.32 195
15251.49 218
15252.65 240
15253.82 222
15254.99 239
15256.16 235
15257.32 225
15258.49 225
15259.66 238
15260.82 237
15261.99 274
15263.16 237
15264.33 217
15265.49 211
15266.66 233
15267.83 223
15269.00 211
15270.17 241
15271.33 243
15272.50 198
15273.67 198
15274.84 229
15276.01 216
15277.17 211
15278.34 237
15279.51 219
15280.68 257
15281.85 235
15283.01 213
15284.18 223
15285.35 213
15286.52 228
15287.69 215
15288.86 194
15290.03 233
15291.19 240
15292.36 185
15293.53 182
15294.70 224
15295.87 204
15297.04 231
15298.21 215
15299.38 219
15300.54 230
15301.71 195
15302.88 212
15304.05 198
15305.22 214
15306.39 218
15307.56 212
15308.73 219
15309.90 185
15311.07 202
15312.24 204
15313.41 197
15314.58 200
15315.75 218
15316.92 205
15318.09 227
15319.25 220
15320.42 214
15321.59 182
15322.76 210
15323.93 206
15325.10 220
15326.27 191
15327.44 221
15328.61 203
15329.78 212
15330.95 209
15332.12 225
15333.29 185
15334.46 170
15335.64 191
15336.81 221
15337.98 227
15339.15 180
15340.32 188
15341.49 180
15342.66 228
15343.83 200
15345.00 211
15346.17 198
15347.34 221
15348.51 217
15349.68 207
15350.85 213
15352.02 205
15353.20 203
15354.37 194
15355.54 214
15356.71 178
15357.88 163
15359.05 193
15360.22 191
15361.39 229
15362.57 217
15363.74 204
15364.91 209
15366.08 240
15367.25 205
15368.42 190
15369.59 189
15370.77 198
15371.94 188
15373.11 202
15374.28 192
15375.45 194
15376.63 179
15377.80 210
15378.97 205
15380.14 195
15381.31 207
15382.49 211
15383.66 205
15384.83 185
15386.00 184
15387.17 200
15388.35 189
15389.52 187
15390.69 209
15391.86 180
15393.04 180
15394.21 196
15395.38 186
15396.55 208
15397.73 204
15398.90 195
15400.07 222
15401.25 228
15402.42 209
15403.59 171
15404.76 210
15405.94 216
15407.11 201
15408.28 182
15409.46 187
15410.63 213
15411.80 217
15412.98 163
15414.15 165
15415.32 190
15416.50 206
15417.67 223
15418.84 213
15420.02 214
15421.19 226
15422.36 215
15423.54 237
15424.71 205
15425.89 201
15427.06 191
15428.23 190
15429.41 217
15430.58 209
15431.76 164
15432.93 202
15434.10 193
15435.28 208
15436.45 220
15437.63 224
15438.80 183
15439.97 221
15441.15 217
15442.32 207
15443.50 224
15444.67 225
15445.85 199
15447.02 210
15448.20 159
15449.37 174
15450.55 160
15451.72 210
15452.89 207
15454.07 212
15455.24 169
15456.42 214
15457.59 224
15458.77 186
15459.94 184
15461.12 219
15462.30 203
15463.47 197
15464.65 200
15465.82 206
15467.00 219
15468.17 199
15469.35 182
15470.52 177
15471.70 192
15472.87 186
15474.05 169
15475.22 161
15476.40 184
15477.58 210
15478.75 195
15479.93 172
15481.10 199
15482.28 210
15483.46 202
15484.63 217
15485.81 202
15486.98 187
15488.16 158
15489.34 210
15490.51 204
15491.69 185
15492.87 191
15494.04 210
15495.22 225
15496.39 212
15497.57 208
15498.75 196
15499.92 199
15501.10 238
15502.28 202
15503.45 193
15504.63 195
15505.81 219
15506.98 242
15508.16 226
15509.34 191
15510.52 213
15511.69 202
15512.87 215
15514.05 197
15515.22 209
15516.40 213
15517.58 188
15518.76 183
15519.93 208
15521.11 196
15522.29 211
15523.47 190
15524.64 174
15525.82 186
15527.00 220
15528.18 180
15529.35 219
15530.53 198
15531.71 202
15532.89 195
15534.07 213
15535.24 233
15536.42 181
15537.60 192
15538.78 179
15539.96 189
15541.13 199
15542.31 179
15543.49 175
15544.67 208
15545.85 206
15547.03 169
15548.20 159
15549.38 183
15550.56 216
15551.74 210
15552.92 199
15554.10 194
15555.28 210
15556.45 189
15557.63 194
15558.81 195
15559.99 203
15561.17 224
15562.35 216
15563.53 213
15564.71 177
15565.89 207
15567.07 218
15568.24 205
15569.42 174
15570.60 196
15571.78 202
15572.96 221
15574.14 209
15575.32 224
15576.50 199
15577.68 190
15578.86 200
15580.04 197
15581.22 249
15582.40 223
15583.58 211
15584.76 202
15585.94 204
15587.12 193
15588.30 217
15589.48 188
15590.66 181
15591.84 224
15593.02 226
15594.20 215
15595.38 218
15596.56 204
15597.74 214
15598.92 202
15600.10 204
15601.28 224
15602.46 243
15603.64 227
15604.82 223
15606.00 205
15607.18 199
15608.36 233
15609.55 203
15610.73 247
15611.91 227
15613.09 211
15614.27 222
15615.45 191
15616.63 211
15617.81 215
15618.99 229
15620.17 245
15621.36 209
15622.54 212
15623.72 216
15624.90 269
15626.08 245
15627.26 256
15628.44 214
15629.63 221
15630.81 240
15631.99 231
15633.17 215
15634.35 250
15635.53 264
15636.72 215
15637.90 225
15639.08 235
15640.26 213
15641.44 263
15642.63 250
15643.81 208
15644.99 233
15646.17 228
15647.35 247
15648.54 248
15649.72 259
15650.90 272
15652.08 257
15653.27 254
15654.45 274
15655.63 271
15656.81 261
15658.00 259
15659.18 320
15660.36 320
15661.54 274
15662.73 275
15663.91 280
15665.09 288
15666.28 266
15667.46 262
15668.64 252
15669.82 257
15671.01 276
15672.19 297
15673.37 276
15674.56 268
15675.74 274
15676.92 228
15678.11 240
15679.29 274
15680.47 270
15681.66 266
15682.84 249
15684.03 257
15685.21 249
15686.39 251
15687.58 249
15688.76 268
15689.94 243
15691.13 270
15692.31 254
15693.50 241
15694.68 235
15695.86 236
15697.05 225
15698.23 252
15699.42 258
15700.60 250
15701.78 245
15702.97 247
15704.15 253
15705.34 260
15706.52 270
15707.71 267
15708.89 263
15710.08 293
15711.26 264
15712.45 291
15713.63 276
15714.81 263
15716.00 265
15717.18 267
15718.37 276
15719.55 296
15720.74 255
15721.92 283
15723.11 275
15724.29 269
15725.48 264
15726.66 255
15727.85 264
15729.04 262
15730.22 278
15731.41 270
15732.59 251
15733.78 239
15734.96 257
15736.15 264
15737.33 281
15738.52 291
15739.71 293
15740.89 287
15742.08 261
15743.26 270
15744.45 310
15745.63 298
15746.82 303
15748.01 278
15749.19 264
15750.38 306
15751.56 314
15752.75 271
15753.94 263
15755.12 318
15756.31 283
15757.50 253
15758.68 250
15759.87 273
15761.06 286
15762.24 265
15763.43 285
15764.62 266
15765.80 305
15766.99 266
15768.18 288
15769.36 279
15770.55 291
15771.74 282
15772.92 266
15774.11 282
15775.30 288
15776.48 234
15777.67 249
15778.86 251
15780.05 270
15781.23 292
15782.42 292
15783.61 275
15784.80 275
15785.98 278
15787.17 272
15788.36 261
15789.55 260
15790.73 264
15791.92 280
15793.11 265
15794.30 269
15795.48 298
15796.67 315
15797.86 282
15799.05 295
15800.24 309
15801.42 264
15802.61 271
15803.80 240
15804.99 242
15806.18 279
15807.37 253
15808.55 261
15809.74 259
15810.93 243
15812.12 230
15813.31 218
15814.50 239
15815.68 245
15816.87 231
15818.06 243
15819.25 238
15820.44 228
15821.63 214
15822.82 230
15824.01 254
15825.19 280
15826.38 271
15827.57 270
15828.76 251
15829.95 242
15831.14 223
15832.33 239
15833.52 247
15834.71 239
15835.90 252
15837.09 224
15838.28 225
15839.47 222
15840.66 243
15841.84 244
15843.03 202
15844.22 217
15845.41 207
15846.60 235
15847.79 222
15848.98 215
15850.17 205
15851.36 192
15852.55 185
15853.74 234
15854.93 240
15856.12 223
15857.31 249
15858.50 239
15859.69 208
15860.88 205
15862.07 237
15863.26 212
15864.46 193
15865.65 196
15866.84 207
15868.03 222
15869.22 255
15870.41 231
15871.60 229
15872.79 223
15873.98 229
15875.17 243
15876.36 266
15877.55 232
15878.74 230
15879.94 208
15881.13 222
15882.32 219
15883.51 211
15884.70 211
15885.89 247
15887.08 234
15888.27 227
15889.46 212
15890.66 217
15891.85 211
15893.04 240
15894.23 215
15895.42 239
15896.61 240
15897.81 221
15899.00 221
15900.19 209
15901.38 227
15902.57 222
15903.76 272
15904.96 223
15906.15 209
15907.34 237
15908.53 231
15909.72 220
15910.92 278
15912.11 239
15913.30 235
15914.49 247
15915.69 244
15916.88 194
15918.07 220
15919.26 242
15920.46 258
15921.65 246
15922.84 225
15924.03 240
15925.23 275
15926.42 223
15927.61 231
15928.81 262
15930.00 268
15931.19 255
15932.38 228
15933.58 227
15934.77 230
15935.96 238
15937.16 209
15938.35 207
15939.54 209
15940.74 202
15941.93 215
15943.12 195
15944.32 264
15945.51 208
15946.70 204
15947.90 234
15949.09 209
15950.28 196
15951.48 217
15952.67 206
15953.87 204
15955.06 214
15956.25 197
15957.45 230
15958.64 222
15959.84 210
15961.03 211
15962.22 222
15963.42 227
15964.61 199
15965.81 210
15967.00 191
15968.19 227
15969.39 229
15970.58 177
15971.78 198
15972.97 200
15974.17 181
15975.36 155
15976.56 185
15977.75 218
15978.95 193
15980.14 255
15981.34 246
15982.53 236
15983.72 182
15984.92 183
15986.11 220
15987.31 210
15988.50 206
15989.70 197
15990.90 197
15992.09 184
15993.29 186
15994.48 202
15995.68 175
15996.87 152
15998.07 173
15999.26 216
16000.46 183
16001.65 217
16002.85 181
16004.05 187
16005.24 189
16006.44 215
16007.63 180
16008.83 191
16010.02 185
16011.22 207
16012.42 172
16013.61 188
16014.81 160
16016.00 199
16017.20 197
16018.40 192
16019.59 179
16020.79 182
16021.99 215
16023.18 178
16024.38 207
16025.58 192
16026.77 194
16027.97 192
16029.16 163
16030.36 153
16031.56 153
16032.76 197
16033.95 179
16035.15 169
16036.35 174
16037.54 191
16038.74 165
16039.94 183
16041.13 203
16042.33 173
16043.53 161
16044.73 166
16045.92 161
16047.12 171
16048.32 198
16049.51 163
16050.71 190
16051.91 205
16053.11 186
16054.30 182
16055.50 218
16056.70 219
16057.90 176
16059.10 172
16060.29 208
16061.49 180
16062.69 173
16063.89 168
16065.08 177
16066.28 173
16067.48 183
16068.68 167
16069.88 163
16071.07 168
16072.27 146
16073.47 172
16074.67 166
16075.87 138
16077.07 154
16078.26 168
16079.46 175
16080.66 158
16081.86 149
16083.06 169
16084.26 186
16085.46 177
16086.66 154
16087.85 182
16089.05 169
16090.25 193
16091.45 164
16092.65 185
16093.85 194
16095.05 185
16096.25 183
16097.45 183
16098.65 160
16099.84 152
16101.04 183
16102.24 194
16103.44 155
16104.64 173
16105.84 153
16107.04 165
16108.24 195
16109.44 183
16110.64 141
16111.84 173
16113.04 201
16114.24 162
16115.44 172
16116.64 176
16117.84 177
16119.04 172
16120.24 156
16121.44 165
16122.64 159
16123.84 198
16125.04 168
16126.24 209
16127.44 204
16128.64 218
16129.84 161
16131.04 171
16132.24 187
16133.44 184
16134.64 167
16135.84 171
16137.04 181
16138.25 173
16139.45 177
16140.65 158
16141.85 153
16143.05 171
16144.25 168
16145.45 178
16146.65 163
16147.85 142
16149.05 155
16150.25 175
16151.46 177
16152.66 162
16153.86 192
16155.06 196
16156.26 180
16157.46 183
16158.66 141
16159.87 198
16161.07 183
16162.27 177
16163.47 176
16164.67 197
16165.87 167
16167.08 160
16168.28 184
16169.48 188
16170.68 149
16171.88 182
16173.09 180
16174.29 156
16175.49 156
16176.69 183
16177.89 164
16179.10 158
16180.30 176
16181.50 189
16182.70 212
16183.91 217
16185.11 194
16186.31 184
16187.51 176
16188.72 193
16189.92 184
16191.12 159
16192.32 142
16193.53 160
16194.73 155
16195.93 182
16197.13 175
16198.34 168
16199.54 196
16200.74 164
16201.95 155
16203.15 170
16204.35 141
16205.56 185
16206.76 169
16207.96 184
16209.17 152
16210.37 154
16211.57 162
16212.78 178
16213.98 183
16215.18 196
16216.39 207
16217.59 201
16218.79 173
16220.00 206
16221.20 189
16222.41 203
16223.61 176
16224.81 185
16226.02 178
16227.22 172
16228.43 189
16229.63 165
16230.83 154
16232.04 161
16233.24 179
16234.45 191
16235.65 178
16236.86 189
16238.06 195
16239.26 182
16240.47 170
16241.67 175
16242.88 200
16244.08 211
16245.29 167
16246.49 182
16247.70 182
16248.90 195
16250.11 167
16251.31 178
16252.52 206
16253.72 174
16254.93 170
16256.13 173
16257.34 170
16258.54 168
16259.75 180
16260.95 181
16262.16 176
16263.36 183
16264.57 213
16265.77 187
16266.98 186
16268.19 203
16269.39 208
16270.60 203
16271.80 190
16273.01 191
16274.21 175
16275.42 177
16276.63 219
16277.83 226
16279.04 195
16280.24 211
16281.45 228
16282.66 205
16283.86 200
16285.07 182
16286.27 193
16287.48 199
16288.69 186
16289.89 247
16291.10 232
16292.31 202
16293.51 193
16294.72 215
16295.93 234
16297.13 195
16298.34 216
16299.55 215
16300.75 237
16301.96 235
16303.17 203
16304.37 226
16305.58 233
16306.79 200
16307.99 218
16309.20 188
16310.41 212
16311.62 216
16312.82 221
16314.03 197
16315.24 210
16316.44 215
16317.65 216
16318.86 199
16320.07 245
16321.27 203
16322.48 231
16323.69 222
16324.90 215
16326.10 205
16327.31 205
16328.52 206
16329.73 208
16330.94 196
16332.14 195
16333.35 191
16334.56 203
16335.77 221
16336.98 240
16338.18 205
16339.39 221
16340.60 236
16341.81 212
16343.02 186
16344.23 154
16345.43 166
16346.64 188
16347.85 196
16349.06 233
16350.27 185
16351.48 173
16352.69 200
16353.89 184
16355.10 169
16356.31 194
16357.52 178
16358.73 182
16359.94 212
16361.15 177
16362.36 196
16363.57 201
16364.77 185
16365.98 193
16367.19 182
16368.40 186
16369.61 195
16370.82 168
16372.03 174
16373.24 191
16374.45 177
16375.66 186
16376.87 196
16378.08 197
16379.29 161
16380.50 158
16381.71 152
16382.92 147
16384.13 151
16385.34 176
16386.55 176
16387.76 148
16388.97 159
16390.18 158
16391.39 197
16392.60 214
16393.81 189
16395.02 181
16396.23 176
16397.44 216
16398.65 167
16399.86 178
16401.07 183
16402.28 167
16403.49 190
16404.70 184
16405.91 181
16407.12 164
16408.33 192
16409.54 167
16410.76 142
16411.97 162
16413.18 155
16414.39 175
16415.60 201
16416.81 186
16418.02 200
16419.23 152
16420.44 174
16421.66 163
16422.87 194
16424.08 186
16425.29 165
16426.50 168
16427.71 160
16428.92 152
16430.14 168
16431.35 173
16432.56 152
16433.77 164
16434.98 171
16436.19 187
16437.41 178
16438.62 199
16439.83 145
16441.04 181
16442.25 154
16443.47 160
16444.68 155
16445.89 192
16447.10 203
16448.31 165
16449.53 158
16450.74 152
16451.95 177
16453.16 162
16454.38 182
16455.59 154
16456.80 159
16458.01 168
16459.23 174
16460.44 165
16461.65 150
16462.86 189
16464.08 194
16465.29 157
16466.50 142
16467.72 157
16468.93 150
16470.14 189
16471.35 172
16472.57 127
16473.78 161
16474.99 186
16476.21 159
16477.42 198
16478.63 180
16479.85 152
16481.06 162
16482.27 160
16483.49 163
16484.70 165
16485.92 166
16487.13 193
16488.34 183
16489.56 166
16490.77 173
16491.98 163
16493.20 161
16494.41 156
16495.63 145
16496.84 149
16498.05 167
16499.27 178
16500.48 160
16501.70 157
16502.91 177
16504.13 182
16505.34 173
16506.55 174
16507.77 161
16508.98 161
16510.20 146
16511.41 165
16512.63 142
16513.84 159
16515.06 180
16516.27 158
16517.49 158
16518.70 163
16519.92 150
16521.13 166
16522.35 155
16523.56 143
16524.78 139
16525.99 171
16527.21 183
16528.42 134
16529.64 149
16530.85 144
16532.07 179
16533.28 172
16534.50 152
16535.71 155
16536.93 165
16538.14 168
16539.36 153
16540.58 154
16541.79 133
16543.01 177
16544.22 139
16545.44 154
16546.65 139
16547.87 161
16549.09 156
16550.30 157
16551.52 175
16552.73 160
16553.95 178
16555.17 165
16556.38 161
16557.60 133
16558.82 160
16560.03 187
16561.25 183
16562.46 162
16563.68 148
16564.90 172
16566.11 179
16567.33 182
16568.55 146
16569.76 166
16570.98 151
16572.20 155
16573.41 192
16574.63 156
16575.85 154
16577.07 153
16578.28 189
16579.50 153
16580.72 156
16581.93 195
16583.15 151
16584.37 168
16585.59 180
16586.80 176
16588.02 164
16589.24 201
16590.46 168
16591.67 175
16592.89 174
16594.11 190
16595.33 209
16596.54 164
16597.76 172
16598.98 170
16600.20 178
16601.41 184
16602.63 179
16603.85 163
16605.07 162
16606.29 173
16607.50 158
16608.72 197
16609.94 165
16611.16 179
16612.38 185
16613.60 181
16614.81 160
16616.03 175
16617.25 157
16618.47 166
16619.69 165
16620.91 162
16622.13 171
16623.34 170
16624.56 170
16625.78 165
16627.00 151
16628.22 177
16629.44 155
16630.66 156
16631.88 156
16633.10 186
16634.31 161
16635.53 162
16636.75 164
16637.97 153
16639.19 154
16640.41 140
16641.63 187
16642.85 153
16644.07 128
16645.29 166
16646.51 168
16647.73 147
16648.95 157
16650.17 174
16651.39 158
16652.61 142
16653.83 161
16655.05 143
16656.27 179
16657.49 175
16658.71 184
16659.93 152
16661.15 154
16662.37 174
16663.59 173
16664.81 157
16666.03 165
16667.25 155
16668.47 160
16669.69 164
16670.91 160
16672.13 177
16673.35 143
16674.57 135
16675.79 145
16677.01 140
16678.23 145
16679.45 150
16680.67 157
16681.89 154
16683.12 150
16684.34 130
16685.56 147
16686.78 129
16688.00 141
16689.22 156
16690.44 175
16691.66 158
16692.88 174
16694.11 157
16695.33 137
16696.55 176
16697.77 148
16698.99 119
16700.21 147
16701.43 161
16702.66 171
16703.88 156
16705.10 142
16706.32 177
16707.54 158
16708.77 152
16709.99 147
16711.21 159
16712.43 171
16713.65 186
16714.87 174
16716.10 148
16717.32 154
16718.54 167
16719.76 144
16720.99 148
16722.21 139
16723.43 155
16724.65 152
16725.88 114
16727.10 153
16728.32 164
16729.54 150
16730.77 152
16731.99 162
16733.21 155
16734.43 173
16735.66 173
16736.88 160
16738.10 170
16739.33 126
16740.55 177
16741.77 180
16742.99 166
16744.22 144
16745.44 182
16746.66 158
16747.89 163
16749.11 160
16750.33 136
16751.56 184
16752.78 134
16754.00 153
16755.23 156
16756.45 145
16757.68 146
16758.90 174
16760.12 140
16761.35 139
16762.57 164
16763.79 187
16765.02 150
16766.24 138
16767.47 138
16768.69 171
16769.91 168
16771.14 144
16772.36 151
16773.59 161
16774.81 161
16776.04 170
16777.26 142
16778.48 135
16779.71 180
16780.93 187
16782.16 186
16783.38 134
16784.61 140
16785.83 163
16787.06 181
16788.28 196
16789.51 160
16790.73 158
16791.96 163
16793.18 152
16794.41 171
16795.63 174
16796.86 148
16798.08 144
16799.31 167
16800.53 162
16801.76 143
16802.98 130
16804.21 153
16805.43 166
16806.66 175
16807.88 173
16809.11 142
16810.33 151
16811.56 183
16812.79 182
16814.01 162
16815.24 172
16816.46 187
16817.69 138
16818.91 128
16820.14 154
16821.37 161
16822.59 143
16823.82 144
16825.04 151
16826.27 147
16827.50 152
16828.72 154
16829.95 168
16831.18 141
16832.40 157
16833.63 148
16834.86 163
16836.08 152
16837.31 161
16838.53 159
16839.76 162
16840.99 168
16842.21 175
16843.44 156
16844.67 168
16845.90 145
16847.12 156
16848.35 176
16849.58 166
16850.80 169
16852.03 148
16853.26 149
16854.48 148
16855.71 163
16856.94 167
16858.17 170
16859.39 150
16860.62 145
16861.85 156
16863.08 179
16864.30 165
16865.53 172
16866.76 180
16867.99 182
16869.21 180
16870.44 161
16871.67 184
16872.90 158
16874.13 169
16875.35 163
16876.58 164
16877.81 169
16879.04 198
16880.27 162
16881.49 194
16882.72 194
16883.95 205
16885.18 228
16886.41 193
16887.64 201
16888.86 170
16890.09 174
16891.32 214
16892.55 189
16893.78 186
16895.01 205
16896.24 204
16897.46 178
16898.69 178
16899.92 206
16901.15 198
16902.38 179
16903.61 170
16904.84 170
16906.07 170
16907.30 163
16908.53 152
16909.75 160
16910.98 174
16912.21 177
16913.44 182
16914.67 179
16915.90 164
16917.13 161
16918.36 168
16919.59 141
16920.82 131
16922.05 157
16923.28 175
16924.51 173
16925.74 141
16926.97 215
16928.20 204
16929.43 174
16930.66 171
16931.89 153
16933.12 162
16934.35 177
16935.58 197
16936.81 173
16938.04 160
16939.27 144
16940.50 138
16941.73 158
16942.96 171
16944.19 192
16945.42 182
16946.65 149
16947.88 135
16949.11 128
16950.34 150
16951.57 135
16952.80 158
16954.04 171
16955.27 180
16956.50 129
16957.73 143
16958.96 138
16960.19 140
16961.42 172
16962.65 157
16963.88 173
16965.11 163
16966.35 136
16967.58 143
16968.81 165
16970.04 152
16971.27 150
16972.50 149
16973.73 149
16974.97 175
16976.20 151
16977.43 120
16978.66 156
16979.89 142
16981.12 159
16982.36 165
16983.59 147
16984.82 147
16986.05 150
16987.28 145
16988.52 182
16989.75 144
16990.98 147
16992.21 170
16993.45 131
16994.68 152
16995.91 151
16997.14 152
16998.37 137
16999.61 164
17000.84 142
17002.07 172
17003.31 151
17004.54 121
17005.77 129
17007.00 162
17008.24 159
17009.47 149
17010.70 139
17011.93 153
17013.17 182
17014.40 157
17015.63 127
17016.87 143
17018.10 160
17019.33 141
17020.57 142
17021.80 143
17023.03 128
17024.27 154
17025.50 161
17026.73 166
17027.97 136
17029.20 175
17030.43 160
17031.67 152
17032.90 159
17034.14 142
17035.37 139
17036.60 138
17037.84 145
17039.07 170
17040.30 149
17041.54 140
17042.77 148
17044.01 127
17045.24 136
17046.47 136
17047.71 152
17048.94 139
17050.18 148
17051.41 145
17052.65 127
17053.88 141
17055.12 142
17056.35 149
17057.58 143
17058.82 167
17060.05 139
17061.29 134
17062.52 158
17063.76 141
17064.99 146
17066.23 150
17067.46 152
17068.70 152
17069.93 160
17071.17 154
17072.40 133
17073.64 125
17074.87 185
17076.11 178
17077.34 168
17078.58 124
17079.81 133
17081.05 120
17082.29 125
17083.52 150
17084.76 160
17085.99 125
17087.23 136
17088.46 153
17089.70 150
17090.94 163
17092.17 153
17093.41 165
17094.64 156
17095.88 135
17097.12 137
17098.35 136
17099.59 139
17100.82 131
17102.06 157
17103.30 131
17104.53 116
17105.77 146
17107.00 150
17108.24 153
17109.48 118
17110.71 157
17111.95 165
17113.19 113
17114.42 137
17115.66 130
17116.90 150
17118.13 123
17119.37 146
17120.61 141
17121.85 133
17123.08 134
17124.32 143
17125.56 147
17126.79 150
17128.03 161
17129.27 142
17130.50 158
17131.74 141
17132.98 129
17134.22 149
17135.45 151
17136.69 142
17137.93 151
17139.17 166
17140.40 166
17141.64 140
17142.88 152
17144.12 139
17145.36 117
17146.59 148
17147.83 122
17149.07 144
17150.31 131
17151.54 112
17152.78 130
17154.02 133
17155.26 135
17156.50 137
17157.74 149
17158.97 125
17160.21 136
17161.45 126
17162.69 131
17163.93 132
17165.17 128
17166.40 169
17167.64 145
17168.88 119
17170.12 132
17171.36 124
17172.60 145
17173.84 151
17175.08 144
17176.31 113
17177.55 122
17178.79 146
17180.03 118
17181.27 135
17182.51 135
17183.75 161
17184.99 157
17186.23 120
17187.47 177
17188.71 148
17189.94 139
17191.18 122
17192.42 114
17193.66 124
17194.90 120
17196.14 165
17197.38 156
17198.62 120
17199.86 145
17201.10 135
17202.34 137
17203.58 146
17204.82 138
17206.06 131
17207.30 140
17208.54 137
17209.78 147
17211.02 145
17212.26 130
17213.50 119
17214.74 147
17215.98 133
17217.22 123
17218.46 113
17219.70 154
17220.94 144
17222.18 131
17223.43 140
17224.67 146
17225.91 132
17227.15 141
17228.39 131
17229.63 132
17230.87 151
17232.11 141
17233.35 123
17234.59 141
17235.83 121
17237.08 116
17238.32 129
17239.56 117
17240.80 137
17242.04 139
17243.28 167
17244.52 122
17245.76 102
17247.01 95
17248.25 136
17249.49 126
17250.73 125
17251.97 106
17253.21 110
17254.46 132
17255.70 133
17256.94 135
17258.18 160
17259.42 140
17260.66 134
17261.91 123
17263.15 116
17264.39 129
17265.63 133
17266.87 131
17268.12 129
17269.36 138
17270.60 132
17271.84 123
17273.09 146
17274.33 124
17275.57 121
17276.81 133
17278.06 123
17279.30 115
17280.54 135
17281.78 132
17283.03 164
17284.27 159
17285.51 128
17286.76 134
17288.00 145
17289.24 124
17290.48 131
17291.73 145
17292.97 123
17294.21 127
17295.46 155
17296.70 132
17297.94 143
17299.19 124
17300.43 156
17301.67 123
17302.92 151
17304.16 154
17305.40 127
17306.65 126
17307.89 154
17309.14 142
17310.38 92
17311.62 122
17312.87 131
17314.11 138
17315.35 145
17316.60 108
17317.84 132
17319.09 106
17320.33 146
17321.58 142
17322.82 138
17324.06 161
17325.31 157
17326.55 147
17327.80 140
17329.04 148
17330.29 121
17331.53 109
17332.77 122
17334.02 120
17335.26 137
17336.51 141
17337.75 163
17339.00 152
17340.24 126
17341.49 131
17342.73 131
17343.98 129
17345.22 121
17346.47 123
17347.71 125
17348.96 114
17350.20 124
17351.45 127
17352.69 127
17353.94 109
17355.18 118
17356.43 118
17357.68 120
17358.92 129
17360.17 168
17361.41 131
17362.66 126
17363.90 133
17365.15 125
17366.39 126
17367.64 120
17368.89 115
17370.13 116
17371.38 133
17372.62 133
17373.87 148
17375.12 118
17376.36 121
17377.61 114
17378.85 144
17380.10 125
17381.35 162
17382.59 173
17383.84 119
17385.09 108
17386.33 111
17387.58 140
17388.83 121
17390.07 134
17391.32 128
17392.57 128
17393.81 112
17395.06 136
17396.31 134
17397.55 125
17398.80 159
17400.05 142
17401.29 141
17402.54 135
17403.79 163
17405.04 157
17406.28 119
17407.53 131
17408.78 133
17410.02 116
17411.27 121
17412.52 130
17413.77 147
17415.01 145
17416.26 132
17417.51 118
17418.76 112
17420.00 165
17421.25 133
17422.50 136
17423.75 159
17425.00 128
17426.24 128
17427.49 130
17428.74 122
17429.99 121
17431.24 149
17432.48 148
17433.73 144
17434.98 153
17436.23 135
17437.48 135
17438.73 146
17439.97 139
17441.22 137
17442.47 120
17443.72 105
17444.97 131
17446.22 136
17447.47 129
17448.71 138
17449.96 116
17451.21 124
17452.46 147
17453.71 150
17454.96 144
17456.21 117
17457.46 155
17458.71 151
17459.95 126
17461.20 133
17462.45 143
17463.70 148
17464.95 165
17466.20 135
17467.45 135
17468.70 124
17469.95 131
17471.20 126
17472.45 134
17473.70 153
17474.95 151
17476.20 130
17477.45 123
17478.70 128
17479.95 126
17481.20 138
17482.45 133
17483.70 124
17484.95 125
17486.20 132
17487.45 148
17488.70 161
17489.95 140
17491.20 148
17492.45 135
17493.70 119
17494.95 129
17496.20 141
17497.45 135
17498.70 136
17499.95 144
17501.20 144
17502.45 130
17503.70 142
17504.95 129
17506.20 120
17507.46 139
17508.71 131
17509.96 152
17511.21 175
17512.46 168
17513.71 156
17514.96 128
17516.21 130
17517.46 129
17518.71 120
17519.97 153
17521.22 172
17522.47 132
17523.72 144
17524.97 134
17526.22 115
17527.47 113
17528.73 116
17529.98 120
17531.23 124
17532.48 136
17533.73 138
17534.99 141
17536.24 122
17537.49 133
17538.74 158
17539.99 126
17541.25 146
17542.50 158
17543.75 151
17545.00 141
17546.25 146
17547.51 150
17548.76 158
17550.01 133
17551.26 145
17552.52 140
17553.77 137
17555.02 152
17556.27 146
17557.53 148
17558.78 120
17560.03 167
17561.28 151
17562.54 134
17563.79 129
17565.04 149
17566.30 146
17567.55 158
17568.80 131
17570.05 158
17571.31 131
17572.56 147
17573.81 156
17575.07 124
17576.32 136
17577.57 153
17578.83 146
17580.08 148
17581.33 138
17582.59 132
17583.84 139
17585.10 147
17586.35 167
17587.60 176
17588.86 153
17590.11 141
17591.36 132
17592.62 145
17593.87 140
17595.13 160
17596.38 140
17597.63 128
17598.89 139
17600.14 148
17601.40 145
17602.65 169
17603.90 144
17605.16 144
17606.41 159
17607.67 164
17608.92 138
17610.18 149
17611.43 176
17612.69 151
17613.94 139
17615.20 138
17616.45 124
17617.71 124
17618.96 148
17620.21 126
17621.47 116
17622.72 117
17623.98 144
17625.23 134
17626.49 124
17627.75 122
17629.00 129
17630.26 136
17631.51 144
17632.77 158
17634.02 154
17635.28 144
17636.53 119
17637.79 130
17639.04 122
17640.30 139
17641.55 150
17642.81 138
17644.07 144
17645.32 166
17646.58 147
17647.83 141
17649.09 142
17650.35 136
17651.60 123
17652.86 139
17654.11 153
17655.37 125
17656.63 147
17657.88 121
17659.14 136
17660.39 123
17661.65 127
17662.91 161
17664.16 141
17665.42 125
17666.68 110
17667.93 122
17669.19 127
17670.45 125
17671.70 116
17672.96 119
17674.22 125
17675.47 128
17676.73 136
17677.99 133
17679.24 124
17680.50 135
17681.76 139
17683.02 149
17684.27 141
17685.53 165
17686.79 150
17688.05 132
17689.30 140
17690.56 133
17691.82 122
17693.07 122
17694.33 128
17695.59 127
17696.85 154
17698.11 130
17699.36 103
17700.62 113
17701.88 113
17703.14 140
17704.39 125
17705.65 138
17706.91 116
17708.17 125
17709.43 147
17710.68 125
17711.94 138
17713.20 119
17714.46 124
17715.72 141
17716.98 101
17718.23 137
17719.49 118
17720.75 121
17722.01 101
17723.27 117
17724.53 133
17725.79 122
17727.04 123
17728.30 117
17729.56 149
17730.82 137
17732.08 117
17733.34 125
17734.60 117
17735.86 126
17737.12 98
17738.37 110
17739.63 132
17740.89 116
17742.15 109
17743.41 114
17744.67 153
17745.93 148
17747.19 134
17748.45 132
17749.71 133
17750.97 138
17752.23 123
17753.49 124
17754.75 106
17756.01 137
17757.27 139
17758.53 101
17759.79 105
17761.05 130
17762.31 110
17763.57 114
17764.83 119
17766.09 122
17767.35 107
17768.61 150
17769.87 120
17771.13 128
17772.39 113
17773.65 124
17774.91 125
17776.17 111
17777.43 129
17778.69 137
17779.95 114
17781.21 99
17782.47 105
17783.73 118
17784.99 112
17786.25 127
17787.51 118
17788.78 114
17790.04 114
17791.30 140
17792.56 114
17793.82 106
17795.08 139
17796.34 117
17797.60 121
17798.86 122
17800.13 116
17801.39 142
17802.65 132
17803.91 110
17805.17 134
17806.43 106
17807.69 118
17808.96 112
17810.22 117
17811.48 127
17812.74 131
17814.00 126
17815.26 125
17816.53 116
17817.79 111
17819.05 115
17820.31 141
17821.57 115
17822.84 118
17824.10 123
17825.36 135
17826.62 128
17827.89 128
17829.15 146
17830.41 134
17831.67 114
17832.93 122
17834.20 157
17835.46 130
17836.72 113
17837.99 114
17839.25 118
17840.51 131
17841.77 137
17843.04 137
17844.30 128
17845.56 140
17846.82 129
17848.09 103
17849.35 114
17850.61 151
17851.88 147
17853.14 136
17854.40 138
17855.67 115
17856.93 124
17858.19 137
17859.46 141
17860.72 111
17861.98 112
17863.25 129
17864.51 125
17865.77 131
17867.04 111
17868.30 109
17869.57 129
17870.83 127
17872.09 139
17873.36 135
17874.62 109
17875.89 107
17877.15 116
17878.41 121
17879.68 117
17880.94 132
17882.21 133
17883.47 108
17884.73 110
17886.00 117
17887.26 94
17888.53 126
17889.79 111
17891.06 106
17892.32 130
17893.59 128
17894.85 131
17896.12 106
17897.38 113
17898.65 147
17899.91 133
17901.17 142
17902.44 106
17903.70 111
17904.97 140
17906.23 100
17907.50 125
17908.77 110
17910.03 111
17911.30 109
17912.56 125
17913.83 94
17915.09 114
17916.36 143
17917.62 124
17918.89 125
17920.15 94
17921.42 105
17922.68 132
17923.95 110
17925.22 100
17926.48 122
17927.75 122
17929.01 120
17930.28 116
17931.55 119
17932.81 107
17934.08 123
17935.34 115
17936.61 108
17937.88 106
17939.14 136
17940.41 107
17941.68 110
17942.94 125
17944.21 119
17945.47 124
17946.74 95
17948.01 92
17949.27 125
17950.54 114
17951.81 98
17953.07 121
17954.34 151
17955.61 147
17956.87 140
17958.14 142
17959.41 109
17960.68 99
17961.94 119
17963.21 120
17964.48 133
17965.74 135
17967.01 114
17968.28 113
17969.55 106
17970.81 118
17972.08 107
17973.35 104
17974.62 122
17975.88 126
17977.15 141
17978.42 144
17979.69 117
17980.95 103
17982.22 122
17983.49 134
17984.76 126
17986.03 127
17987.29 130
17988.56 123
17989.83 91
17991.10 105
17992.37 138
17993.63 118
17994.90 127
17996.17 134
17997.44 109
17998.71 104
17999.98 114
18001.24 124
18002.51 136
18003.78 100
18005.05 124
18006.32 129
18007.59 108
18008.86 116
18010.12 104
18011.39 131
18012.66 121
18013.93 105
18015.20 129
18016.47 133
18017.74 127
18019.01 127
18020.28 105
18021.54 133
18022.81 127
18024.08 146
18025.35 135
18026.62 128
18027.89 115
18029.16 152
18030.43 122
18031.70 128
18032.97 116
18034.24 118
18035.51 119
18036.78 107
18038.05 111
18039.32 120
18040.59 142
18041.86 132
18043.13 128
18044.40 147
18045.67 108
18046.94 103
18048.21 110
18049.48 112
18050.75 114
18052.02 117
18053.29 118
18054.56 133
18055.83 138
18057.10 116
18058.37 105
18059.64 129
18060.91 124
18062.18 122
18063.45 110
18064.72 118
18065.99 115
18067.26 143
18068.54 132
18069.81 99
18071.08 140
18072.35 116
18073.62 112
18074.89 107
18076.16 117
18077.43 113
18078.70 122
18079.97 122
18081.25 119
18082.52 155
18083.79 137
18085.06 121
18086.33 126
18087.60 121
18088.87 124
18090.15 109
18091.42 131
18092.69 103
18093.96 123
18095.23 127
18096.50 146
18097.78 128
18099.05 99
18100.32 113
18101.59 126
18102.86 114
18104.14 154
18105.41 136
18106.68 103
18107.95 117
18109.23 112
18110.50 115
18111.77 114
18113.04 99
18114.31 99
18115.59 117
18116.86 108
18118.13 120
18119.40 122
18120.68 122
18121.95 117
18123.22 112
18124.50 131
18125.77 118
18127.04 139
18128.31 130
18129.59 127
18130.86 127
18132.13 114
18133.41 135
18134.68 136
18135.95 105
18137.23 115
18138.50 121
18139.77 128
18141.05 134
18142.32 110
18143.59 129
18144.87 110
18146.14 133
18147.41 123
18148.69 119
18149.96 105
18151.23 108
18152.51 89
18153.78 122
18155.06 137
18156.33 121
18157.60 125
18158.88 113
18160.15 123
18161.43 122
18162.70 137
18163.97 111
18165.25 121
18166.52 113
18167.80 138
18169.07 134
18170.35 127
18171.62 105
18172.90 117
18174.17 117
18175.44 132
18176.72 133
18177.99 125
18179.27 129
18180.54 117
18181.82 113
18183.09 109
18184.37 107
18185.64 123
18186.92 104
18188.19 108
18189.47 142
18190.74 111
18192.02 129
18193.29 138
18194.57 122
18195.84 122
18197.12 118
18198.39 126
18199.67 95
18200.95 122
18202.22 113
18203.50 97
18204.77 122
18206.05 134
18207.32 126
18208.60 111
18209.88 122
18211.15 121
18212.43 94
18213.70 110
18214.98 126
18216.26 110
18217.53 106
18218.81 124
18220.08 115
18221.36 113
18222.64 129
18223.91 152
18225.19 127
18226.47 124
18227.74 129
18229.02 111
18230.29 134
18231.57 149
18232.85 144
18234.12 122
18235.40 108
18236.68 106
18237.95 98
18239.23 103
18240.51 133
18241.79 129
18243.06 146
18244.34 128
18245.62 108
18246.89 131
18248.17 124
18249.45 134
18250.73 120
18252.00 120
18253.28 119
18254.56 109
18255.83 129
18257.11 154
18258.39 116
18259.67 100
18260.94 117
18262.22 154
18263.50 118
18264.78 110
18266.06 129
18267.33 108
18268.61 114
18269.89 118
18271.17 107
18272.45 121
18273.72 121
18275.00 109
18276.28 121
18277.56 124
18278.84 114
18280.11 114
18281.39 110
18282.67 119
18283.95 116
18285.23 122
18286.51 135
18287.78 114
18289.06 113
18290.34 144
18291.62 148
18292.90 136
18294.18 118
18295.46 113
18296.74 116
18298.01 106
18299.29 103
18300.57 116
18301.85 96
18303.13 115
18304.41 127
18305.69 115
18306.97 110
18308.25 110
18309.53 123
18310.81 122
18312.09 105
18313.37 107
18314.64 110
18315.92 95
18317.20 138
18318.48 103
18319.76 115
18321.04 103
18322.32 118
18323.60 156
18324.88 124
18326.16 132
18327.44 104
18328.72 148
18330.00 129
18331.28 139
18332.56 119
18333.84 106
18335.12 121
18336.40 121
18337.68 123
18338.96 114
18340.24 98
18341.52 122
18342.80 130
18344.09 97
18345.37 119
18346.65 117
18347.93 121
18349.21 129
18350.49 124
18351.77 121
18353.05 131
18354.33 100
18355.61 90
18356.89 105
18358.17 129
18359.46 130
18360.74 123
18362.02 112
18363.30 135
18364.58 98
18365.86 119
18367.14 135
18368.42 128
18369.71 153
18370.99 114
18372.27 104
18373.55 148
18374.83 124
18376.11 140
18377.39 131
18378.68 124
18379.96 99
18381.24 123
18382.52 135
18383.80 146
18385.09 131
18386.37 141
18387.65 123
18388.93 132
18390.21 133
18391.50 125
18392.78 128
18394.06 118
18395.34 119
18396.63 123
18397.91 126
18399.19 130
18400.47 111
18401.76 107
18403.04 94
18404.32 129
18405.60 104
18406.89 85
18408.17 132
18409.45 115
18410.73 119
18412.02 91
18413.30 105
18414.58 112
18415.87 121
18417.15 113
18418.43 95
18419.72 95
18421.00 123
18422.28 119
18423.57 115
18424.85 104
18426.13 128
18427.42 124
18428.70 136
18429.98 137
18431.27 114
18432.55 127
18433.83 126
18435.12 148
18436.40 139
18437.68 106
18438.97 106
18440.25 117
18441.54 125
18442.82 105
18444.10 115
18445.39 113
18446.67 111
18447.96 124
18449.24 133
18450.53 128
18451.81 139
18453.09 102
18454.38 113
18455.66 113
18456.95 119
18458.23 139
18459.52 130
18460.80 117
18462.09 154
18463.37 127
18464.65 117
18465.94 123
18467.22 115
18468.51 111
18469.79 113
18471.08 111
18472.36 98
18473.65 124
18474.93 99
18476.22 129
18477.50 119
18478.79 97
18480.08 111
18481.36 118
18482.65 132
18483.93 117
18485.22 135
18486.50 134
18487.79 139
18489.07 112
18490.36 116
18491.64 120
18492.93 130
18494.22 109
18495.50 101
18496.79 111
18498.07 118
18499.36 103
18500.65 113
18501.93 85
18503.22 104
18504.50 134
18505.79 130
18507.08 119
18508.36 117
18509.65 138
18510.94 101
18512.22 138
18513.51 117
18514.80 119
18516.08 115
18517.37 98
18518.65 107
18519.94 112
18521.23 108
18522.51 125
18523.80 102
18525.09 115
18526.38 111
18527.66 104
18528.95 116
18530.24 108
18531.52 131
18532.81 151
18534.10 127
18535.39 84
18536.67 129
18537.96 124
18539.25 127
18540.53 121
18541.82 114
18543.11 124
18544.40 90
18545.68 113
18546.97 113
18548.26 119
18549.55 115
18550.84 127
18552.12 131
18553.41 121
18554.70 110
18555.99 116
18557.27 107
18558.56 123
18559.85 144
18561.14 111
18562.43 116
18563.72 127
18565.00 127
18566.29 132
18567.58 133
18568.87 108
18570.16 135
18571.45 138
18572.73 110
18574.02 117
18575.31 127
18576.60 126
18577.89 119
18579.18 115
18580.47 141
18581.75 112
18583.04 138
18584.33 140
18585.62 131
18586.91 123
18588.20 132
18589.49 125
18590.78 128
18592.07 112
18593.36 125
18594.65 140
18595.93 144
18597.22 151
18598.51 115
18599.80 126
18601.09 144
18602.38 116
18603.67 135
18604.96 119
18606.25 127
18607.54 135
18608.83 129
18610.12 130
18611.41 136
18612.70 166
18613.99 143
18615.28 131
18616.57 120
18617.86 146
18619.15 153
18620.44 135
18621.73 134
18623.02 132
18624.31 128
18625.60 139
18626.89 131
18628.18 116
18629.47 151
18630.76 128
18632.05 137
18633.34 119
18634.64 125
18635.93 149
18637.22 117
18638.51 115
18639.80 136
18641.09 149
18642.38 135
18643.67 148
18644.96 114
18646.25 112
18647.54 115
18648.84 126
18650.13 153
18651.42 136
18652.71 147
18654.00 141
18655.29 134
18656.58 130
18657.88 140
18659.17 141
18660.46 126
18661.75 142
18663.04 144
18664.33 120
18665.63 158
18666.92 155
18668.21 161
18669.50 140
18670.79 130
18672.08 145
18673.38 135
18674.67 131
18675.96 104
18677.25 120
18678.55 123
18679.84 104
18681.13 129
18682.42 114
18683.71 114
18685.01 126
18686.30 108
18687.59 129
18688.88 123
18690.18 105
18691.47 100
18692.76 87
18694.06 109
18695.35 86
18696.64 118
18697.93 116
18699.23 130
18700.52 117
18701.81 114
18703.11 108
18704.40 114
18705.69 114
18706.99 100
18708.28 116
18709.57 131
18710.86 109
18712.16 110
18713.45 120
18714.75 103
18716.04 118
18717.33 112
18718.63 136
18719.92 105
18721.21 94
18722.51 116
18723.80 108
18725.09 141
18726.39 130
18727.68 115
18728.98 90
18730.27 97
18731.56 127
18732.86 118
18734.15 111
18735.45 107
18736.74 97
18738.04 98
18739.33 115
18740.62 101
18741.92 126
18743.21 125
18744.51 100
18745.80 119
18747.10 103
18748.39 102
18749.69 104
18750.98 131
18752.27 128
18753.57 121
18754.86 130
18756.16 87
18757.45 133
18758.75 126
18760.04 140
18761.34 114
18762.63 118
18763.93 108
18765.23 108
18766.52 121
18767.82 90
18769.11 91
18770.41 109
18771.70 130
18773.00 119
18774.29 125
18775.59 117
18776.88 116
18778.18 116
18779.48 114
18780.77 122
18782.07 123
18783.36 125
18784.66 108
18785.95 93
18787.25 115
18788.55 111
18789.84 120
18791.14 105
18792.43 96
18793.73 131
18795.03 121
18796.32 125
18797.62 109
18798.92 106
18800.21 111
18801.51 126
18802.81 117
18804.10 105
18805.40 108
18806.70 134
18807.99 137
18809.29 96
18810.59 123
18811.88 107
18813.18 121
18814.48 119
18815.77 112
18817.07 133
18818.37 125
18819.66 114
18820.96 131
18822.26 98
18823.56 94
18824.85 93
18826.15 104
18827.45 119
18828.75 109
18830.04 107
18831.34 133
18832.64 109
18833.94 107
18835.23 120
18836.53 111
18837.83 120
18839.13 125
18840.42 113
18841.72 90
18843.02 100
18844.32 101
18845.62 129
18846.91 115
18848.21 106
18849.51 120
18850.81 106
18852.11 130
18853.40 111
18854.70 109
18856.00 95
18857.30 106
18858.60 91
18859.90 127
18861.20 120
18862.49 106
18863.79 109
18865.09 120
18866.39 114
18867.69 99
18868.99 86
18870.29 119
18871.59 136
18872.88 124
18874.18 118
18875.48 111
18876.78 150
18878.08 93
18879.38 97
18880.68 120
18881.98 113
18883.28 97
18884.58 123
18885.88 128
18887.18 105
18888.47 142
18889.77 141
18891.07 127
18892.37 110
18893.67 123
18894.97 127
18896.27 122
18897.57 119
18898.87 145
18900.17 136
18901.47 118
18902.77 115
18904.07 112
18905.37 106
18906.67 100
18907.97 130
18909.27 95
18910.57 108
18911.87 94
18913.17 109
18914.47 109
18915.77 136
18917.07 118
18918.38 123
18919.68 120
18920.98 107
18922.28 95
18923.58 122
18924.88 134
18926.18 123
18927.48 130
18928.78 121
18930.08 133
18931.38 116
18932.68 122
18933.98 107
18935.29 122
18936.59 104
18937.89 120
18939.19 127
18940.49 107
18941.79 99
18943.09 129
18944.39 100
18945.70 98
18947.00 109
18948.30 116
18949.60 120
18950.90 113
18952.20 109
18953.51 101
18954.81 109
18956.11 111
18957.41 109
18958.71 107
18960.02 118
18961.32 104
18962.62 118
18963.92 95
18965.22 107
18966.53 113
18967.83 90
18969.13 107
18970.43 92
18971.73 95
18973.04 122
18974.34 125
18975.64 88
18976.94 126
18978.25 101
18979.55 115
18980.85 94
18982.16 115
18983.46 82
18984.76 92
18986.06 96
18987.37 108
18988.67 116
18989.97 101
18991.28 102
18992.58 106
18993.88 148
18995.18 119
18996.49 79
18997.79 117
18999.09 125
19000.40 124
19001.70 115
19003.00 114
19004.31 116
19005.61 122
19006.92 117
19008.22 105
19009.52 97
19010.83 110
19012.13 114
19013.43 122
19014.74 92
19016.04 102
19017.35 108
19018.65 107
19019.95 110
19021.26 85
19022.56 111
19023.87 105
19025.17 96
19026.47 111
19027.78 130
19029.08 105
19030.39 107
19031.69 89
19033.00 106
19034.30 101
19035.61 106
19036.91 121
19038.21 105
19039.52 87
19040.82 109
19042.13 108
19043.43 81
19044.74 83
19046.04 122
19047.35 96
19048.65 98
19049.96 122
19051.26 111
19052.57 121
19053.87 134
19055.18 121
19056.48 85
19057.79 116
19059.09 96
19060.40 82
19061.71 85
19063.01 90
19064.32 89
19065.62 107
19066.93 105
19068.23 95
19069.54 93
19070.85 100
19072.15 101
19073.46 82
19074.76 88
19076.07 100
19077.37 121
19078.68 111
19079.99 109
19081.29 107
19082.60 110
19083.91 117
19085.21 104
19086.52 114
19087.82 120
19089.13 116
19090.44 99
19091.74 99
19093.05 98
19094.36 105
19095.66 116
19096.97 110
19098.28 115
19099.58 106
19100.89 100
19102.20 107
19103.50 120
19104.81 133
19106.12 90
19107.42 94
19108.73 98
19110.04 120
19111.35 105
19112.65 104
19113.96 109
19115.27 87
19116.58 101
19117.88 111
19119.19 115
19120.50 116
19121.81 123
19123.11 99
19124.42 112
19125.73 104
19127.04 115
19128.34 92
19129.65 90
19130.96 90
19132.27 86
19133.57 95
19134.88 109
19136.19 117
19137.50 94
19138.81 112
19140.12 108
19141.42 118
19142.73 111
19144.04 110
19145.35 119
19146.66 114
19147.97 133
19149.27 108
19150.58 98
19151.89 105
19153.20 106
19154.51 104
19155.82 100
19157.13 100
19158.43 114
19159.74 131
19161.05 119
19162.36 99
19163.67 141
19164.98 108
19166.29 138
19167.60 124
19168.91 113
19170.22 115
19171.52 110
19172.83 105
19174.14 114
19175.45 87
19176.76 104
19178.07 121
19179.38 93
19180.69 88
19182.00 86
19183.31 90
19184.62 84
19185.93 104
19187.24 98
19188.55 92
19189.86 87
19191.17 106
19192.48 85
19193.79 98
19195.10 126
19196.41 104
19197.72 103
19199.03 98
19200.34 113
19201.65 108
19202.96 116
19204.27 108
19205.58 96
19206.89 86
19208.20 102
19209.51 114
19210.82 94
19212.13 110
19213.44 100
19214.75 113
19216.06 100
19217.38 97
19218.69 107
19220.00 105
19221.31 111
19222.62 98
19223.93 105
19225.24 105
19226.55 99
19227.86 97
19229.17 105
19230.49 124
19231.80 102
19233.11 97
19234.42 116
19235.73 125
19237.04 136
19238.35 105
19239.67 101
19240.98 103
19242.29 105
19243.60 79
19244.91 111
19246.22 109
19247.54 117
19248.85 107
19250.16 98
19251.47 102
19252.78 104
19254.10 116
19255.41 107
19256.72 119
19258.03 95
19259.34 101
19260.66 101
19261.97 109
19263.28 94
19264.59 119
19265.91 123
19267.22 96
19268.53 85
19269.84 86
19271.16 107
19272.47 124
19273.78 128
19275.10 124
19276.41 111
19277.72 104
19279.03 102
19280.35 89
19281.66 104
19282.97 99
19284.29 105
19285.60 97
19286.91 101
19288.23 101
19289.54 112
19290.85 100
19292.17 110
19293.48 118
19294.79 89
19296.11 117
19297.42 91
19298.73 102
19300.05 115
19301.36 130
19302.67 88
19303.99 113
19305.30 112
19306.62 114
19307.93 118
19309.24 108
19310.56 107
19311.87 105
19313.19 84
19314.50 110
19315.81 117
19317.13 116
19318.44 105
19319.76 89
19321.07 94
19322.39 122
19323.70 105
19325.01 111
19326.33 98
19327.64 100
19328.96 90
19330.27 94
19331.59 109
19332.90 93
19334.22 74
19335.53 94
19336.85 110
19338.16 111
19339.48 88
19340.79 108
19342.11 130
19343.42 119
19344.74 98
19346.05 78
19347.37 91
19348.68 131
19350.00 107
19351.31 89
19352.63 87
19353.94 95
19355.26 106
19356.58 87
19357.89 109
19359.21 111
19360.52 124
19361.84 129
19363.15 114
19364.47 100
19365.79 98
19367.10 134
19368.42 97
19369.73 106
19371.05 116
19372.37 109
19373.68 105
19375.00 116
19376.31 104
19377.63 109
19378.95 137
19380.26 106
19381.58 102
19382.90 130
19384.21 101
19385.53 119
19386.85 113
19388.16 110
19389.48 115
19390.80 115
19392.11 117
19393.43 105
19394.75 91
19396.06 99
19397.38 107
19398.70 106
19400.01 101
19401.33 89
19402.65 108
19403.97 96
19405.28 116
19406.60 98
19407.92 86
19409.23 102
19410.55 93
19411.87 111
19413.19 89
19414.50 101
19415.82 93
19417.14 98
19418.46 100
19419.77 96
19421.09 108
19422.41 114
19423.73 134
19425.05 117
19426.36 112
19427.68 92
19429.00 113
19430.32 122
19431.64 113
19432.95 111
19434.27 139
19435.59 110
19436.91 90
19438.23 120
19439.55 110
19440.86 92
19442.18 92
19443.50 86
19444.82 100
19446.14 100
19447.46 107
19448.78 111
19450.09 91
19451.41 98
19452.73 126
19454.05 119
19455.37 131
19456.69 76
19458.01 89
19459.33 117
19460.65 109
19461.97 116
19463.28 111
19464.60 106
19465.92 103
19467.24 91
19468.56 88
19469.88 103
19471.20 93
19472.52 79
19473.84 99
19475.16 104
19476.48 96
19477.80 98
19479.12 87
19480.44 71
19481.76 97
19483.08 120
19484.40 117
19485.72 93
19487.04 93
19488.36 99
19489.68 111
19491.00 104
19492.32 100
19493.64 116
19494.96 102
19496.28 105
19497.60 93
19498.92 111
19500.24 93
19501.56 86
19502.88 106
19504.20 112
19505.52 90
19506.84 117
19508.16 88
19509.49 113
19510.81 102
19512.13 95
19513.45 86
19514.77 77
19516.09 90
19517.41 101
19518.73 104
19520.05 98
19521.37 98
19522.70 89
19524.02 112
19525.34 108
19526.66 101
19527.98 96
19529.30 96
19530.62 101
19531.95 85
19533.27 79
19534.59 94
19535.91 103
19537.23 85
19538.55 86
19539.88 72
19541.20 94
19542.52 111
19543.84 107
19545.16 103
19546.49 102
19547.81 104
19549.13 91
19550.45 100
19551.77 93
19553.10 104
19554.42 97
19555.74 94
19557.06 102
19558.39 98
19559.71 79
19561.03 101
19562.35 110
19563.68 104
19565.00 91
19566.32 103
19567.64 117
19568.97 101
19570.29 131
19571.61 116
19572.94 110
19574.26 101
19575.58 105
19576.90 92
19578.23 98
19579.55 103
19580.87 98
19582.20 104
19583.52 108
19584.84 100
19586.17 110
19587.49 90
19588.81 96
19590.14 100
19591.46 99
19592.78 99
19594.11 102
19595.43 89
19596.76 101
19598.08 99
19599.40 116
19600.73 104
19602.05 112
19603.37 107
19604.70 85
19606.02 119
19607.35 93
19608.67 112
19610.00 121
19611.32 106
19612.64 109
19613.97 107
19615.29 108
19616.62 101
19617.94 83
19619.27 117
19620.59 130
19621.92 102
19623.24 97
19624.56 96
19625.89 85
19627.21 99
19628.54 94
19629.86 99
19631.19 82
19632.51 97
19633.84 100
19635.16 94
19636.49 108
19637.81 111
19639.14 96
19640.46 101
19641.79 81
19643.11 105
19644.44 82
19645.77 93
19647.09 102
19648.42 101
19649.74 102
19651.07 81
19652.39 95
19653.72 105
19655.04 104
19656.37 89
19657.70 115
19659.02 88
19660.35 83
19661.67 85
19663.00 89
19664.33 83
19665.65 94
19666.98 112
19668.30 82
19669.63 78
19670.96 84
19672.28 100
19673.61 89
19674.94 84
19676.26 103
19677.59 95
19678.92 78
19680.24 87
19681.57 87
19682.90 115
19684.22 122
19685.55 103
19686.88 122
19688.20 91
19689.53 96
19690.86 113
19692.18 93
19693.51 86
19694.84 94
19696.16 99
19697.49 92
19698.82 73
19700.15 80
19701.47 104
19702.80 98
19704.13 98
19705.46 98
19706.78 114
19708.11 95
19709.44 95
19710.77 85
19712.09 90
19713.42 111
19714.75 105
19716.08 86
19717.40 96
19718.73 127
19720.06 95
19721.39 112
19722.72 86
19724.04 84
19725.37 99
19726.70 92
19728.03 112
19729.36 119
19730.68 102
19732.01 91
19733.34 104
19734.67 91
19736.00 90
19737.33 82
19738.66 90
19739.98 103
19741.31 91
19742.64 89
19743.97 105
19745.30 110
19746.63 91
19747.96 82
19749.29 81
19750.61 109
19751.94 114
19753.27 115
19754.60 94
19755.93 80
19757.26 94
19758.59 74
19759.92 75
19761.25 75
19762.58 88
19763.91 88
19765.24 98
19766.57 109
19767.89 83
19769.22 107
19770.55 101
19771.88 85
19773.21 90
19774.54 80
19775.87 100
19777.20 95
19778.53 90
19779.86 100
19781.19 84
19782.52 101
19783.85 80
19785.18 98
19786.51 93
19787.84 101
19789.17 103
19790.50 90
19791.83 96
19793.16 86
19794.49 113
19795.83 104
19797.16 76
19798.49 111
19799.82 103
19801.15 110
19802.48 82
19803.81 89
19805.14 92
19806.47 99
19807.80 77
19809.13 107
19810.46 106
19811.79 114
19813.13 99
19814.46 87
19815.79 80
19817.12 122
19818.45 103
19819.78 86
19821.11 83
19822.44 93
19823.78 100
19825.11 92
19826.44 102
19827.77 115
19829.10 140
19830.43 109
19831.77 95
19833.10 150
19834.43 110
19835.76 95
19837.09 118
19838.42 102
19839.76 97
19841.09 86
19842.42 90
19843.75 102
19845.08 95
19846.42 97
19847.75 108
19849.08 99
19850.41 93
19851.75 96
19853.08 112
19854.41 93
19855.74 94
19857.08 103
19858.41 108
19859.74 104
19861.07 91
19862.41 97
19863.74 113
19865.07 89
19866.41 73
19867.74 92
19869.07 89
19870.40 101
19871.74 102
19873.07 96
19874.40 87
19875.74 91
19877.07 99
19878.40 100
19879.74 91
19881.07 105
19882.40 83
19883.74 109
19885.07 114
19886.40 99
19887.74 95
19889.07 101
19890.40 113
19891.74 100
19893.07 107
19894.41 99
19895.74 103
19897.07 111
19898.41 142
19899.74 124
19901.08 91
19902.41 91
19903.74 90
19905.08 100
19906.41 109
19907.75 102
19909.08 84
19910.41 113
19911.75 105
19913.08 107
19914.42 103
19915.75 104
19917.09 100
19918.42 89
19919.76 89
19921.09 112
19922.43 90
19923.76 113
19925.10 87
19926.43 87
19927.77 88
19929.10 88
19930.44 127
19931.77 100
19933.11 97
19934.44 73
19935.78 93
19937.11 87
19938.45 87
19939.78 83
19941.12 80
19942.45 110
19943.79 94
19945.12 67
19946.46 85
19947.79 101
19949.13 81
19950.47 87
19951.80 111
19953.14 90
19954.47 86
19955.81 92
19957.15 86
19958.48 102
19959.82 106
19961.15 101
19962.49 99
19963.83 83
19965.16 121
19966.50 111
19967.83 91
19969.17 97
19970.51 91
19971.84 105
19973.18 99
19974.52 100
19975.85 107
19977.19 94
19978.53 89
19979.86 96
19981.20 113
19982.54 94
19983.87 105
19985.21 101
19986.55 116
19987.88 100
19989.22 98
19990.56 123
19991.89 116
19993.23 95
19994.57 99
19995.91 124
19997.24 97
19998.58 105
19999.92 103
20001.26 99
20002.59 95
20003.93 103
20005.27 83
20006.61 111
20007.94 102
20009.28 104
20010.62 115
20011.96 114
20013.29 84
20014.63 84
20015.97 96
20017.31 79
20018.65 101
20019.98 101
20021.32 108
20022.66 91
20024.00 93
20025.34 99
20026.67 97
20028.01 88
20029.35 88
20030.69 90
20032.03 119
20033.37 81
20034.71 85
20036.04 89
20037.38 110
20038.72 124
20040.06 115
20041.40 105
20042.74 89
20044.08 98
20045.42 130
20046.75 111
20048.09 103
20049.43 93
20050.77 98
20052.11 108
20053.45 106
20054.79 120
20056.13 103
20057.47 136
20058.81 123
20060.15 87
20061.49 99
20062.82 105
20064.16 108
20065.50 111
20066.84 126
20068.18 107
20069.52 91
20070.86 92
20072.20 84
20073.54 99
20074.88 95
20076.22 97
20077.56 94
20078.90 89
20080.24 110
20081.58 91
20082.92 113
20084.26 96
20085.60 89
20086.94 100
20088.28 108
20089.62 92
20090.96 69
20092.30 97
20093.64 117
20094.99 100
20096.33 82
20097.67 119
20099.01 107
20100.35 123
20101.69 91
20103.03 95
20104.37 104
20105.71 97
20107.05 114
20108.39 88
20109.73 99
20111.08 99
20112.42 100
20113.76 87
20115.10 93
20116.44 93
20117.78 97
20119.12 115
20120.46 86
20121.81 78
20123.15 103
20124.49 116
20125.83 98
20127.17 78
20128.51 91
20129.86 96
20131.20 95
20132.54 89
20133.88 88
20135.22 98
20136.56 93
20137.91 71
20139.25 93
