# Supplementary material for: MALDI-TOF MS typing enables the classification of brewing yeasts of the genus Saccharomyces to major beer styles
Source: PLoS One. 2017 Aug 9;12(8):e0181694. doi: 10.1371/journal.pone.0181694 (PMC5549903; doi:10.1371/journal.pone.0181694)
Supplement: S3 File — The directory includes 90 raw files and was zipped to “.zip”; the folder has three strains with 30 spectra per strain; S1 Text explains the raw files with an example and Table 1 represents the yeast strains used within the experiment. (ZIP) [file pone.0181694.s006.zip › 7-9/30257-184-OG-Alt-Alt-YPG-18h-E-E_2015-08-12__0_G12_1.dat]

1999.93 3791
2000.35 3776
2000.77 3653
2001.19 3670
2001.61 3533
2002.03 3925
2002.46 3731
2002.88 3653
2003.30 3996
2003.72 3804
2004.14 3869
2004.57 3802
2004.99 3865
2005.41 3920
2005.83 3534
2006.25 3542
2006.68 3877
2007.10 3678
2007.52 3481
2007.94 3660
2008.37 3742
2008.79 3857
2009.21 3633
2009.63 3708
2010.06 3932
2010.48 4000
2010.90 3995
2011.32 3914
2011.75 3952
2012.17 3865
2012.59 3973
2013.02 3794
2013.44 3459
2013.86 3440
2014.29 3401
2014.71 3395
2015.13 3391
2015.55 3534
2015.98 3622
2016.40 3707
2016.82 3690
2017.25 3554
2017.67 3625
2018.10 3632
2018.52 3471
2018.94 3563
2019.37 3383
2019.79 3513
2020.21 3613
2020.64 3903
2021.06 3962
2021.48 3710
2021.91 3558
2022.33 3790
2022.76 3818
2023.18 3559
2023.60 3812
2024.03 3797
2024.45 3847
2024.88 3558
2025.30 3578
2025.73 3642
2026.15 3400
2026.57 3522
2027.00 3432
2027.42 3309
2027.85 3667
2028.27 3747
2028.70 3408
2029.12 3683
2029.55 3678
2029.97 3294
2030.40 3366
2030.82 3401
2031.24 3598
2031.67 3393
2032.09 3355
2032.52 3444
2032.94 3582
2033.37 3556
2033.79 3438
2034.22 3673
2034.65 3549
2035.07 3351
2035.50 3585
2035.92 3630
2036.35 3492
2036.77 3478
2037.20 3551
2037.62 3705
2038.05 3587
2038.47 3577
2038.90 3703
2039.33 3814
2039.75 3724
2040.18 3718
2040.60 3795
2041.03 3787
2041.45 3766
2041.88 4065
2042.31 3975
2042.73 4093
2043.16 4145
2043.58 3863
2044.01 3849
2044.44 3983
2044.86 4010
2045.29 3867
2045.72 3665
2046.14 3717
2046.57 3479
2047.00 3539
2047.42 3642
2047.85 3469
2048.28 3515
2048.70 3633
2049.13 3673
2049.56 3687
2049.98 3650
2050.41 3661
2050.84 3468
2051.26 3435
2051.69 3401
2052.12 3651
2052.54 3561
2052.97 3313
2053.40 3416
2053.83 3260
2054.25 3452
2054.68 3380
2055.11 3231
2055.53 3344
2055.96 3327
2056.39 3232
2056.82 3165
2057.24 3130
2057.67 3461
2058.10 3409
2058.53 3506
2058.96 3481
2059.38 3324
2059.81 3387
2060.24 3444
2060.67 3237
2061.10 3366
2061.52 3294
2061.95 3322
2062.38 3497
2062.81 3646
2063.24 3460
2063.66 3434
2064.09 3511
2064.52 3709
2064.95 3322
2065.38 3285
2065.81 3551
2066.23 3683
2066.66 3615
2067.09 3367
2067.52 3647
2067.95 3322
2068.38 3335
2068.81 3494
2069.23 3572
2069.66 3757
2070.09 3697
2070.52 3620
2070.95 3602
2071.38 3690
2071.81 3817
2072.24 3923
2072.67 3715
2073.10 3658
2073.53 3625
2073.95 3680
2074.38 3773
2074.81 3567
2075.24 3610
2075.67 3555
2076.10 3626
2076.53 3560
2076.96 3496
2077.39 3555
2077.82 3632
2078.25 3688
2078.68 3545
2079.11 3711
2079.54 3967
2079.97 3824
2080.40 3884
2080.83 4172
2081.26 4096
2081.69 4157
2082.12 4378
2082.55 4130
2082.98 4078
2083.41 4259
2083.84 4033
2084.27 3908
2084.70 3931
2085.13 3750
2085.56 3756
2085.99 3802
2086.42 3708
2086.85 3824
2087.29 3711
2087.72 3504
2088.15 3491
2088.58 3666
2089.01 3610
2089.44 3479
2089.87 3666
2090.30 3536
2090.73 3412
2091.16 3411
2091.59 3506
2092.03 3355
2092.46 3459
2092.89 3614
2093.32 3758
2093.75 3700
2094.18 3683
2094.61 3595
2095.05 3552
2095.48 3755
2095.91 3700
2096.34 3563
2096.77 3753
2097.20 3460
2097.63 3403
2098.07 3483
2098.50 3328
2098.93 3499
2099.36 3499
2099.79 3385
2100.23 3540
2100.66 3591
2101.09 3354
2101.52 3223
2101.95 3236
2102.39 3255
2102.82 3264
2103.25 3379
2103.68 3401
2104.12 3601
2104.55 3619
2104.98 3438
2105.41 3423
2105.85 3662
2106.28 3534
2106.71 3543
2107.14 3587
2107.58 3534
2108.01 3383
2108.44 3425
2108.88 3555
2109.31 3466
2109.74 3526
2110.18 3519
2110.61 3591
2111.04 3461
2111.47 3680
2111.91 3636
2112.34 3439
2112.77 3565
2113.21 3692
2113.64 3488
2114.07 3619
2114.51 3444
2114.94 3511
2115.37 3620
2115.81 3444
2116.24 3394
2116.68 3326
2117.11 3552
2117.54 3558
2117.98 3261
2118.41 3302
2118.85 3460
2119.28 3479
2119.71 3310
2120.15 3375
2120.58 3410
2121.02 3405
2121.45 3523
2121.88 3426
2122.32 3607
2122.75 3662
2123.19 3936
2123.62 3693
2124.06 3687
2124.49 3429
2124.92 3529
2125.36 3527
2125.79 3611
2126.23 3258
2126.66 3365
2127.10 3343
2127.53 3325
2127.97 3604
2128.40 3318
2128.84 3374
2129.27 3361
2129.71 3609
2130.14 3436
2130.58 3403
2131.01 3583
2131.45 3699
2131.88 3593
2132.32 3541
2132.75 3450
2133.19 3517
2133.63 3568
2134.06 3336
2134.50 3663
2134.93 3571
2135.37 3757
2135.80 4030
2136.24 4122
2136.67 4014
2137.11 4183
2137.55 4198
2137.98 4155
2138.42 4668
2138.85 4500
2139.29 4350
2139.73 4394
2140.16 4172
2140.60 4354
2141.03 4407
2141.47 4108
2141.91 4013
2142.34 3796
2142.78 3728
2143.22 3748
2143.65 3804
2144.09 3719
2144.53 3264
2144.96 3342
2145.40 3487
2145.84 3486
2146.27 3413
2146.71 3559
2147.15 3489
2147.58 3389
2148.02 3615
2148.46 3608
2148.89 3434
2149.33 3604
2149.77 3766
2150.21 3964
2150.64 3782
2151.08 3768
2151.52 4245
2151.95 4280
2152.39 4433
2152.83 4586
2153.27 4515
2153.70 4363
2154.14 4194
2154.58 4478
2155.02 4351
2155.45 4346
2155.89 4149
2156.33 4008
2156.77 3925
2157.21 3741
2157.64 3469
2158.08 3637
2158.52 3630
2158.96 3432
2159.40 3611
2159.83 3634
2160.27 3640
2160.71 3627
2161.15 3515
2161.59 3760
2162.02 3888
2162.46 3563
2162.90 3578
2163.34 3508
2163.78 3528
2164.22 3782
2164.66 3714
2165.09 3910
2165.53 3873
2165.97 3826
2166.41 3645
2166.85 3708
2167.29 3669
2167.73 3681
2168.17 3752
2168.60 3480
2169.04 3473
2169.48 3586
2169.92 3741
2170.36 3565
2170.80 3592
2171.24 3551
2171.68 3533
2172.12 3849
2172.56 3828
2173.00 3799
2173.44 3978
2173.88 3718
2174.32 3741
2174.76 3906
2175.20 4002
2175.64 3975
2176.07 3728
2176.51 3975
2176.95 3949
2177.39 4040
2177.83 4051
2178.27 3945
2178.71 4104
2179.15 4245
2179.59 4232
2180.03 3970
2180.47 4003
2180.92 3902
2181.36 3871
2181.80 3885
2182.24 3871
2182.68 3705
2183.12 3947
2183.56 3976
2184.00 3949
2184.44 3693
2184.88 3360
2185.32 3562
2185.76 3558
2186.20 3636
2186.64 3590
2187.08 3461
2187.52 3467
2187.97 3291
2188.41 3487
2188.85 3769
2189.29 3950
2189.73 3974
2190.17 4070
2190.61 4136
2191.05 4183
2191.49 4281
2191.94 4320
2192.38 4033
2192.82 4027
2193.26 4383
2193.70 4162
2194.14 4004
2194.58 4119
2195.03 3900
2195.47 4058
2195.91 4084
2196.35 3904
2196.79 3953
2197.24 3801
2197.68 4019
2198.12 4017
2198.56 4031
2199.00 3951
2199.45 3852
2199.89 4028
2200.33 3822
2200.77 3950
2201.21 3933
2201.66 4011
2202.10 4080
2202.54 4092
2202.98 3991
2203.43 3903
2203.87 4089
2204.31 3792
2204.75 3745
2205.20 3859
2205.64 3795
2206.08 3875
2206.53 3872
2206.97 3743
2207.41 3727
2207.85 3567
2208.30 3774
2208.74 3656
2209.18 3775
2209.63 3941
2210.07 3948
2210.51 3865
2210.96 3871
2211.40 3917
2211.84 3839
2212.29 3902
2212.73 4217
2213.17 3953
2213.62 3972
2214.06 4043
2214.50 3800
2214.95 3735
2215.39 3819
2215.84 3843
2216.28 3831
2216.72 3873
2217.17 3935
2217.61 3677
2218.05 3635
2218.50 3864
2218.94 3757
2219.39 4076
2219.83 3923
2220.28 3987
2220.72 3759
2221.16 3698
2221.61 3658
2222.05 3899
2222.50 3736
2222.94 3593
2223.39 3622
2223.83 3721
2224.28 3639
2224.72 3772
2225.16 3643
2225.61 3681
2226.05 3764
2226.50 4012
2226.94 3852
2227.39 3825
2227.83 3834
2228.28 3963
2228.72 4093
2229.17 4197
2229.61 4417
2230.06 4633
2230.50 4289
2230.95 4233
2231.40 4163
2231.84 4202
2232.29 4467
2232.73 4254
2233.18 4408
2233.62 4430
2234.07 4252
2234.51 4335
2234.96 4536
2235.41 4296
2235.85 4576
2236.30 4571
2236.74 4535
2237.19 4380
2237.63 4568
2238.08 4574
2238.53 4338
2238.97 4438
2239.42 4298
2239.86 4539
2240.31 4591
2240.76 4394
2241.20 4280
2241.65 4223
2242.10 4567
2242.54 4338
2242.99 4018
2243.44 3767
2243.88 3809
2244.33 3817
2244.78 3714
2245.22 3874
2245.67 3873
2246.12 3690
2246.56 3824
2247.01 3698
2247.46 3590
2247.90 3607
2248.35 3861
2248.80 3595
2249.24 3669
2249.69 3613
2250.14 3734
2250.59 3813
2251.03 3932
2251.48 3787
2251.93 3752
2252.38 3848
2252.82 3773
2253.27 3795
2253.72 4033
2254.17 3662
2254.61 3622
2255.06 3741
2255.51 3683
2255.96 3593
2256.40 3633
2256.85 3936
2257.30 3880
2257.75 3875
2258.20 3774
2258.64 3733
2259.09 3265
2259.54 3400
2259.99 3662
2260.44 3636
2260.88 3498
2261.33 3649
2261.78 3785
2262.23 3651
2262.68 3836
2263.13 3819
2263.58 3771
2264.02 3810
2264.47 3908
2264.92 3929
2265.37 3746
2265.82 3782
2266.27 3742
2266.72 3796
2267.17 4031
2267.61 4185
2268.06 4219
2268.51 4232
2268.96 4511
2269.41 4423
2269.86 4231
2270.31 4268
2270.76 4427
2271.21 4374
2271.66 4326
2272.11 4260
2272.56 4306
2273.00 4184
2273.45 4357
2273.90 4549
2274.35 4454
2274.80 4339
2275.25 4202
2275.70 4232
2276.15 4235
2276.60 4005
2277.05 4034
2277.50 3929
2277.95 3740
2278.40 3783
2278.85 3875
2279.30 4026
2279.75 4172
2280.20 4031
2280.65 3939
2281.10 3920
2281.55 3909
2282.00 4276
2282.45 4233
2282.90 3985
2283.35 4044
2283.81 4254
2284.26 4186
2284.71 4361
2285.16 4297
2285.61 4043
2286.06 4046
2286.51 3939
2286.96 3820
2287.41 3789
2287.86 3821
2288.31 4225
2288.76 4058
2289.22 3982
2289.67 4150
2290.12 4279
2290.57 4182
2291.02 4271
2291.47 4478
2291.92 4491
2292.37 4775
2292.83 5167
2293.28 5073
2293.73 5357
2294.18 5477
2294.63 5712
2295.08 5573
2295.53 5388
2295.99 5767
2296.44 5728
2296.89 5616
2297.34 5447
2297.79 5533
2298.25 5282
2298.70 4885
2299.15 4817
2299.60 4535
2300.05 4632
2300.51 4631
2300.96 4488
2301.41 4297
2301.86 4271
2302.32 3867
2302.77 3794
2303.22 3833
2303.67 3824
2304.13 3836
2304.58 4028
2305.03 4119
2305.48 4144
2305.94 3918
2306.39 3894
2306.84 3782
2307.29 3761
2307.75 3979
2308.20 4079
2308.65 3884
2309.11 3848
2309.56 4463
2310.01 4098
2310.47 4137
2310.92 4191
2311.37 4330
2311.83 4272
2312.28 4366
2312.73 4528
2313.19 4757
2313.64 4580
2314.09 4515
2314.55 4580
2315.00 4368
2315.45 4183
2315.91 4228
2316.36 4289
2316.81 4235
2317.27 4014
2317.72 4058
2318.18 3955
2318.63 4048
2319.08 3985
2319.54 3944
2319.99 3736
2320.45 3867
2320.90 4024
2321.35 3948
2321.81 4153
2322.26 4199
2322.72 3990
2323.17 3906
2323.63 4140
2324.08 4167
2324.54 4056
2324.99 4135
2325.44 3814
2325.90 3725
2326.35 3658
2326.81 3866
2327.26 3877
2327.72 3923
2328.17 4009
2328.63 3723
2329.08 3755
2329.54 3901
2329.99 4082
2330.45 3823
2330.90 3866
2331.36 4231
2331.81 4204
2332.27 4375
2332.72 4496
2333.18 4440
2333.64 4311
2334.09 4507
2334.55 4264
2335.00 4088
2335.46 4213
2335.91 4090
2336.37 4239
2336.82 4063
2337.28 4080
2337.74 3987
2338.19 3948
2338.65 3886
2339.10 3817
2339.56 3928
2340.02 3734
2340.47 4050
2340.93 4061
2341.38 3823
2341.84 4141
2342.30 4463
2342.75 4503
2343.21 4468
2343.67 4138
2344.12 4507
2344.58 4333
2345.04 4202
2345.49 4376
2345.95 4212
2346.41 4215
2346.86 4346
2347.32 4221
2347.78 4466
2348.23 4269
2348.69 4371
2349.15 4347
2349.60 4287
2350.06 4494
2350.52 4512
2350.97 4403
2351.43 4484
2351.89 4644
2352.35 4562
2352.80 4666
2353.26 4554
2353.72 4419
2354.18 4323
2354.63 3962
2355.09 4152
2355.55 4104
2356.01 4106
2356.46 4049
2356.92 4224
2357.38 4118
2357.84 4002
2358.29 4252
2358.75 3937
2359.21 3743
2359.67 3720
2360.13 3768
2360.58 3832
2361.04 3974
2361.50 4068
2361.96 3986
2362.42 3966
2362.88 3980
2363.33 3948
2363.79 3969
2364.25 4264
2364.71 4089
2365.17 3905
2365.63 4101
2366.08 4219
2366.54 3980
2367.00 4054
2367.46 3848
2367.92 3753
2368.38 3963
2368.84 4137
2369.30 3983
2369.75 4159
2370.21 3978
2370.67 4072
2371.13 4284
2371.59 3861
2372.05 3929
2372.51 4229
2372.97 4112
2373.43 3897
2373.89 3747
2374.35 3844
2374.81 4005
2375.27 3785
2375.72 3700
2376.18 3526
2376.64 3659
2377.10 3746
2377.56 3598
2378.02 3719
2378.48 4050
2378.94 3772
2379.40 3766
2379.86 3680
2380.32 3769
2380.78 3702
2381.24 3807
2381.70 4046
2382.16 4078
2382.62 4111
2383.08 3874
2383.54 3795
2384.00 3869
2384.46 4196
2384.92 4073
2385.39 4116
2385.85 4202
2386.31 4045
2386.77 3931
2387.23 4018
2387.69 4211
2388.15 3838
2388.61 4135
2389.07 3919
2389.53 4006
2389.99 3895
2390.45 3916
2390.91 3799
2391.38 3785
2391.84 3812
2392.30 3935
2392.76 3982
2393.22 3816
2393.68 3735
2394.14 3930
2394.60 3791
2395.06 3695
2395.53 3848
2395.99 3778
2396.45 3550
2396.91 3585
2397.37 3468
2397.83 3510
2398.30 3815
2398.76 3589
2399.22 3849
2399.68 3839
2400.14 3605
2400.61 3601
2401.07 3632
2401.53 3530
2401.99 3551
2402.45 3655
2402.92 3632
2403.38 3604
2403.84 3742
2404.30 3691
2404.76 3768
2405.23 3692
2405.69 3664
2406.15 3717
2406.61 3541
2407.08 3694
2407.54 3710
2408.00 3899
2408.46 3839
2408.93 3867
2409.39 3777
2409.85 3732
2410.32 3875
2410.78 3825
2411.24 3959
2411.70 3797
2412.17 3757
2412.63 3812
2413.09 3788
2413.56 3598
2414.02 3640
2414.48 3771
2414.95 3628
2415.41 3572
2415.87 3775
2416.34 3748
2416.80 3717
2417.26 3824
2417.73 4015
2418.19 4084
2418.65 4047
2419.12 4201
2419.58 4335
2420.05 4394
2420.51 4697
2420.97 4896
2421.44 4764
2421.90 4727
2422.37 4626
2422.83 4438
2423.29 4552
2423.76 4638
2424.22 4444
2424.69 4489
2425.15 4176
2425.62 4180
2426.08 4233
2426.54 4192
2427.01 4246
2427.47 3949
2427.94 4045
2428.40 3857
2428.87 3709
2429.33 3889
2429.80 3859
2430.26 3644
2430.73 3631
2431.19 3769
2431.66 3746
2432.12 3803
2432.59 3756
2433.05 3681
2433.52 3578
2433.98 3872
2434.45 4116
2434.91 3903
2435.38 3926
2435.84 3916
2436.31 4162
2436.77 3965
2437.24 3913
2437.70 4232
2438.17 4084
2438.63 4020
2439.10 4158
2439.57 4097
2440.03 4188
2440.50 4108
2440.96 4747
2441.43 4608
2441.89 4867
2442.36 5078
2442.83 4820
2443.29 5052
2443.76 4976
2444.22 4942
2444.69 4945
2445.16 4724
2445.62 4211
2446.09 4319
2446.56 4201
2447.02 4115
2447.49 3968
2447.96 3964
2448.42 3864
2448.89 3848
2449.35 3871
2449.82 4028
2450.29 3625
2450.75 3660
2451.22 3732
2451.69 3522
2452.16 3647
2452.62 3414
2453.09 3611
2453.56 3510
2454.02 3664
2454.49 3825
2454.96 3704
2455.42 3822
2455.89 3769
2456.36 3724
2456.83 3741
2457.29 3903
2457.76 3919
2458.23 3968
2458.70 3884
2459.16 3830
2459.63 4103
2460.10 3876
2460.57 3766
2461.03 3943
2461.50 3882
2461.97 3546
2462.44 3788
2462.91 3698
2463.37 3579
2463.84 3759
2464.31 3627
2464.78 3628
2465.25 3727
2465.71 3669
2466.18 3606
2466.65 3757
2467.12 3722
2467.59 3925
2468.06 3799
2468.52 3866
2468.99 3966
2469.46 3905
2469.93 4033
2470.40 3871
2470.87 3944
2471.34 3958
2471.80 3972
2472.27 3794
2472.74 4005
2473.21 3896
2473.68 3739
2474.15 3856
2474.62 3669
2475.09 3569
2475.56 3564
2476.02 3637
2476.49 3667
2476.96 3544
2477.43 3467
2477.90 3553
2478.37 3601
2478.84 3586
2479.31 3789
2479.78 3791
2480.25 4052
2480.72 4323
2481.19 4302
2481.66 4564
2482.13 4691
2482.60 4686
2483.07 4841
2483.54 4917
2484.01 4902
2484.48 4629
2484.95 4541
2485.42 4530
2485.89 4152
2486.36 4055
2486.83 4112
2487.30 3791
2487.77 3980
2488.24 3852
2488.71 3666
2489.18 3510
2489.65 3505
2490.12 3644
2490.59 3635
2491.06 3764
2491.53 3622
2492.00 3745
2492.47 3729
2492.94 3757
2493.41 3796
2493.88 3520
2494.36 3468
2494.83 3624
2495.30 3958
2495.77 3991
2496.24 3912
2496.71 4155
2497.18 4251
2497.65 4331
2498.12 4165
2498.60 4035
2499.07 4016
2499.54 4117
2500.01 3927
2500.48 3722
2500.95 3783
2501.42 3708
2501.90 3620
2502.37 3566
2502.84 3403
2503.31 3288
2503.78 3571
2504.25 3705
2504.73 3511
2505.20 3792
2505.67 3590
2506.14 3598
2506.61 3680
2507.09 3642
2507.56 3436
2508.03 3549
2508.50 3846
2508.97 3905
2509.45 3821
2509.92 3827
2510.39 4006
2510.86 4095
2511.34 4081
2511.81 4278
2512.28 4304
2512.75 4103
2513.23 4273
2513.70 4122
2514.17 4103
2514.65 4092
2515.12 4198
2515.59 4008
2516.06 4015
2516.54 4079
2517.01 4051
2517.48 4069
2517.96 4017
2518.43 3910
2518.90 3942
2519.38 3883
2519.85 4005
2520.32 3927
2520.80 4060
2521.27 3918
2521.74 4083
2522.22 3991
2522.69 4167
2523.16 4031
2523.64 3860
2524.11 3697
2524.58 3741
2525.06 3701
2525.53 3590
2526.01 3695
2526.48 3624
2526.95 3595
2527.43 3718
2527.90 3641
2528.38 3648
2528.85 3596
2529.32 3323
2529.80 3459
2530.27 3588
2530.75 3757
2531.22 3658
2531.70 3684
2532.17 3815
2532.64 3529
2533.12 3681
2533.59 3780
2534.07 3897
2534.54 4012
2535.02 3832
2535.49 3955
2535.97 3993
2536.44 4066
2536.92 3842
2537.39 3892
2537.87 3927
2538.34 4058
2538.82 3839
2539.29 4017
2539.77 4039
2540.24 4103
2540.72 3861
2541.19 3825
2541.67 3692
2542.14 3649
2542.62 3709
2543.09 3708
2543.57 3845
2544.04 3774
2544.52 3685
2545.00 3668
2545.47 3786
2545.95 3662
2546.42 3740
2546.90 3989
2547.37 3949
2547.85 3900
2548.33 4077
2548.80 4087
2549.28 4348
2549.75 4469
2550.23 4606
2550.71 4853
2551.18 4787
2551.66 4903
2552.14 4770
2552.61 4871
2553.09 4580
2553.57 4972
2554.04 4708
2554.52 4879
2554.99 4927
2555.47 5069
2555.95 5207
2556.42 5337
2556.90 5189
2557.38 5215
2557.86 5428
2558.33 5312
2558.81 5077
2559.29 5128
2559.76 4703
2560.24 4576
2560.72 4515
2561.19 4322
2561.67 4220
2562.15 4137
2562.63 4132
2563.10 4014
2563.58 3762
2564.06 3683
2564.54 3798
2565.01 3546
2565.49 3502
2565.97 3402
2566.45 3353
2566.92 3547
2567.40 3547
2567.88 3636
2568.36 3648
2568.83 3455
2569.31 3496
2569.79 3465
2570.27 3592
2570.75 3484
2571.22 3634
2571.70 3609
2572.18 3575
2572.66 3473
2573.14 3654
2573.62 3704
2574.09 3487
2574.57 3589
2575.05 3748
2575.53 3636
2576.01 3587
2576.49 3825
2576.97 3746
2577.44 3801
2577.92 3713
2578.40 3721
2578.88 3777
2579.36 3459
2579.84 3693
2580.32 3828
2580.80 3703
2581.27 3673
2581.75 3508
2582.23 3651
2582.71 3701
2583.19 3703
2583.67 3818
2584.15 3790
2584.63 3714
2585.11 3877
2585.59 3724
2586.07 3571
2586.55 3633
2587.03 3606
2587.51 3740
2587.99 3558
2588.47 3523
2588.94 3702
2589.42 3853
2589.90 3896
2590.38 3849
2590.86 3947
2591.34 3940
2591.82 3900
2592.30 3872
2592.78 4077
2593.26 4152
2593.74 4194
2594.22 4071
2594.71 4219
2595.19 4330
2595.67 4406
2596.15 4295
2596.63 4362
2597.11 4523
2597.59 4482
2598.07 4148
2598.55 4125
2599.03 4164
2599.51 4062
2599.99 3939
2600.47 3852
2600.95 3650
2601.43 3654
2601.91 3673
2602.40 3504
2602.88 3643
2603.36 3703
2603.84 3599
2604.32 3583
2604.80 3589
2605.28 3447
2605.76 3616
2606.24 3539
2606.73 3616
2607.21 3543
2607.69 3400
2608.17 3579
2608.65 3908
2609.13 3673
2609.62 3868
2610.10 3825
2610.58 3915
2611.06 3993
2611.54 4095
2612.02 4147
2612.51 4205
2612.99 4054
2613.47 4227
2613.95 4218
2614.43 4053
2614.92 3935
2615.40 3739
2615.88 3551
2616.36 3640
2616.85 3661
2617.33 3769
2617.81 3767
2618.29 3701
2618.78 3752
2619.26 3636
2619.74 3543
2620.22 3321
2620.71 3423
2621.19 3555
2621.67 3395
2622.15 3558
2622.64 3427
2623.12 3613
2623.60 3583
2624.09 3919
2624.57 3797
2625.05 3521
2625.53 3690
2626.02 3820
2626.50 3712
2626.98 3632
2627.47 3584
2627.95 3792
2628.43 3632
2628.92 3512
2629.40 3551
2629.88 3589
2630.37 3710
2630.85 3509
2631.34 3738
2631.82 3771
2632.30 3630
2632.79 3476
2633.27 3578
2633.75 3859
2634.24 3736
2634.72 3574
2635.21 3586
2635.69 3694
2636.17 3822
2636.66 3717
2637.14 3536
2637.63 3676
2638.11 3635
2638.60 3515
2639.08 3824
2639.56 3555
2640.05 3659
2640.53 3836
2641.02 3729
2641.50 3748
2641.99 3829
2642.47 3542
2642.96 3645
2643.44 3470
2643.93 3698
2644.41 3977
2644.90 4079
2645.38 4342
2645.87 4094
2646.35 4105
2646.84 3719
2647.32 3730
2647.81 3831
2648.29 3803
2648.78 3559
2649.26 3667
2649.75 3670
2650.23 4019
2650.72 3794
2651.20 3721
2651.69 3830
2652.17 3743
2652.66 3695
2653.15 3770
2653.63 3942
2654.12 3947
2654.60 3656
2655.09 3617
2655.57 3729
2656.06 3801
2656.55 3497
2657.03 3509
2657.52 3401
2658.00 3636
2658.49 3456
2658.98 3540
2659.46 3542
2659.95 3412
2660.44 3556
2660.92 3526
2661.41 3501
2661.90 3616
2662.38 3620
2662.87 3643
2663.35 3473
2663.84 3424
2664.33 3502
2664.81 3444
2665.30 3566
2665.79 3598
2666.28 3531
2666.76 3590
2667.25 3610
2667.74 3823
2668.22 3576
2668.71 3580
2669.20 3587
2669.68 3771
2670.17 3461
2670.66 3551
2671.15 3372
2671.63 3575
2672.12 3604
2672.61 3646
2673.10 3682
2673.58 3525
2674.07 3618
2674.56 3568
2675.05 3625
2675.53 3892
2676.02 3731
2676.51 3914
2677.00 4133
2677.49 4292
2677.97 4048
2678.46 4186
2678.95 4334
2679.44 4294
2679.93 4241
2680.41 4417
2680.90 4368
2681.39 4566
2681.88 4442
2682.37 4514
2682.85 4264
2683.34 4637
2683.83 4807
2684.32 4755
2684.81 4492
2685.30 4719
2685.79 4791
2686.27 4569
2686.76 4838
2687.25 4916
2687.74 4685
2688.23 4747
2688.72 4213
2689.21 4075
2689.70 3962
2690.19 3830
2690.67 4050
2691.16 3974
2691.65 3761
2692.14 3859
2692.63 3915
2693.12 3705
2693.61 3496
2694.10 3710
2694.59 3599
2695.08 3582
2695.57 3685
2696.06 3579
2696.55 3966
2697.04 3679
2697.53 3694
2698.02 3731
2698.51 3835
2699.00 3729
2699.49 3613
2699.98 3669
2700.47 3783
2700.96 3936
2701.45 3819
2701.94 3949
2702.43 4118
2702.92 3985
2703.41 3993
2703.90 3948
2704.39 3842
2704.88 4073
2705.37 3949
2705.86 3953
2706.35 4008
2706.84 3892
2707.33 3839
2707.82 3780
2708.31 3741
2708.80 3718
2709.29 3654
2709.78 3860
2710.27 3996
2710.77 3993
2711.26 3718
2711.75 3746
2712.24 3631
2712.73 3515
2713.22 3581
2713.71 3465
2714.20 3381
2714.69 3367
2715.19 3434
2715.68 3516
2716.17 3719
2716.66 3741
2717.15 3696
2717.64 3720
2718.13 3774
2718.63 3630
2719.12 3684
2719.61 3819
2720.10 3584
2720.59 3669
2721.08 3802
2721.58 3595
2722.07 3582
2722.56 3890
2723.05 3748
2723.54 3857
2724.04 3792
2724.53 3791
2725.02 3873
2725.51 3895
2726.01 3912
2726.50 3967
2726.99 3648
2727.48 3712
2727.98 3648
2728.47 3670
2728.96 3579
2729.45 3555
2729.95 3299
2730.44 3358
2730.93 3533
2731.42 3545
2731.92 3409
2732.41 3403
2732.90 3401
2733.40 3609
2733.89 3685
2734.38 3894
2734.87 3892
2735.37 3819
2735.86 3771
2736.35 3684
2736.85 3525
2737.34 3825
2737.83 3659
2738.33 3755
2738.82 3851
2739.31 3553
2739.81 3491
2740.30 3514
2740.79 3657
2741.29 3578
2741.78 3670
2742.28 3737
2742.77 3499
2743.26 3511
2743.76 3479
2744.25 3542
2744.75 3587
2745.24 3374
2745.73 3423
2746.23 3199
2746.72 3270
2747.22 3382
2747.71 3457
2748.20 3376
2748.70 3517
2749.19 3552
2749.69 3367
2750.18 3198
2750.68 3236
2751.17 3453
2751.67 3417
2752.16 3323
2752.66 3464
2753.15 3351
2753.64 3297
2754.14 3532
2754.63 3587
2755.13 3477
2755.62 3529
2756.12 3377
2756.61 3546
2757.11 3563
2757.60 3414
2758.10 3501
2758.59 3511
2759.09 3290
2759.59 3320
2760.08 3587
2760.58 3723
2761.07 3425
2761.57 3416
2762.06 3628
2762.56 3481
2763.05 3355
2763.55 3312
2764.05 3577
2764.54 3498
2765.04 3465
2765.53 3534
2766.03 3553
2766.52 3499
2767.02 3457
2767.52 3418
2768.01 3519
2768.51 3585
2769.00 3431
2769.50 3304
2770.00 3216
2770.49 3341
2770.99 3372
2771.49 3477
2771.98 3407
2772.48 3585
2772.98 3453
2773.47 3482
2773.97 3532
2774.47 3750
2774.96 3769
2775.46 3843
2775.96 3836
2776.45 3672
2776.95 3805
2777.45 4199
2777.94 4084
2778.44 4150
2778.94 3975
2779.43 3993
2779.93 4042
2780.43 4014
2780.93 3883
2781.42 3686
2781.92 3740
2782.42 3661
2782.92 3734
2783.41 3576
2783.91 3590
2784.41 3839
2784.91 3733
2785.40 3857
2785.90 3727
2786.40 3653
2786.90 3609
2787.39 3683
2787.89 3632
2788.39 3560
2788.89 3897
2789.39 3876
2789.88 3736
2790.38 3783
2790.88 4060
2791.38 3696
2791.88 3661
2792.37 3516
2792.87 3707
2793.37 3784
2793.87 3722
2794.37 3633
2794.87 3592
2795.37 3535
2795.86 3523
2796.36 3813
2796.86 3803
2797.36 3889
2797.86 4026
2798.36 4011
2798.86 4089
2799.35 4158
2799.85 4413
2800.35 4335
2800.85 4589
2801.35 4238
2801.85 4283
2802.35 4055
2802.85 4409
2803.35 4540
2803.85 4474
2804.35 4249
2804.85 4113
2805.34 4106
2805.84 4295
2806.34 4348
2806.84 4451
2807.34 4608
2807.84 4808
2808.34 4907
2808.84 5039
2809.34 5459
2809.84 5349
2810.34 5572
2810.84 5800
2811.34 6095
2811.84 5956
2812.34 5746
2812.84 6003
2813.34 5603
2813.84 5234
2814.34 4933
2814.84 4893
2815.34 4640
2815.84 4490
2816.34 4162
2816.84 3832
2817.34 4061
2817.84 3984
2818.35 3850
2818.85 3808
2819.35 3830
2819.85 3980
2820.35 4232
2820.85 4269
2821.35 4351
2821.85 4387
2822.35 4534
2822.85 4367
2823.35 4410
2823.85 4357
2824.36 4168
2824.86 4356
2825.36 4021
2825.86 3951
2826.36 3913
2826.86 3871
2827.36 3745
2827.86 3686
2828.37 3672
2828.87 3603
2829.37 3688
2829.87 3530
2830.37 3540
2830.87 3649
2831.38 3633
2831.88 3594
2832.38 3667
2832.88 3567
2833.38 3607
2833.88 3706
2834.39 3590
2834.89 3484
2835.39 3758
2835.89 3756
2836.40 3671
2836.90 3784
2837.40 3752
2837.90 3702
2838.40 3828
2838.91 3943
2839.41 3992
2839.91 3919
2840.41 3743
2840.92 3867
2841.42 3977
2841.92 3908
2842.42 3686
2842.93 3743
2843.43 4001
2843.93 3893
2844.44 3979
2844.94 3901
2845.44 3633
2845.94 3838
2846.45 3831
2846.95 3806
2847.45 3928
2847.96 4123
2848.46 4292
2848.96 4307
2849.47 4300
2849.97 4429
2850.47 4422
2850.98 4514
2851.48 4691
2851.98 4452
2852.49 4332
2852.99 4276
2853.50 4056
2854.00 3910
2854.50 3734
2855.01 3552
2855.51 3580
2856.01 3403
2856.52 3648
2857.02 3457
2857.53 3443
2858.03 3475
2858.53 3534
2859.04 3601
2859.54 3647
2860.05 3661
2860.55 3605
2861.06 3469
2861.56 3480
2862.06 3659
2862.57 3684
2863.07 3790
2863.58 3623
2864.08 3482
2864.59 3365
2865.09 3359
2865.60 3376
2866.10 3490
2866.61 3465
2867.11 3264
2867.62 3279
2868.12 3394
2868.63 3258
2869.13 3255
2869.64 3386
2870.14 3318
2870.65 3381
2871.15 3617
2871.66 3714
2872.16 3551
2872.67 3490
2873.17 3526
2873.68 3438
2874.18 3435
2874.69 3569
2875.20 3815
2875.70 3674
2876.21 3702
2876.71 3648
2877.22 3746
2877.72 3698
2878.23 3542
2878.74 3494
2879.24 3566
2879.75 3632
2880.25 3844
2880.76 3740
2881.27 3634
2881.77 3782
2882.28 3727
2882.79 3862
2883.29 3820
2883.80 3844
2884.30 4257
2884.81 4168
2885.32 4255
2885.82 4401
2886.33 4251
2886.84 4436
2887.34 4334
2887.85 4353
2888.36 4654
2888.86 4697
2889.37 4870
2889.88 4926
2890.38 5021
2890.89 4818
2891.40 4958
2891.91 4588
2892.41 4523
2892.92 4608
2893.43 4393
2893.93 4171
2894.44 4028
2894.95 3890
2895.46 4028
2895.96 3834
2896.47 3838
2896.98 3761
2897.49 3709
2897.99 3641
2898.50 3594
2899.01 3847
2899.52 3942
2900.03 3957
2900.53 3826
2901.04 3956
2901.55 3956
2902.06 4058
2902.56 4077
2903.07 3994
2903.58 3991
2904.09 4176
2904.60 4200
2905.11 4122
2905.61 4245
2906.12 4216
2906.63 4161
2907.14 4143
2907.65 4272
2908.16 4382
2908.66 4333
2909.17 4441
2909.68 4317
2910.19 4347
2910.70 4486
2911.21 4387
2911.72 4147
2912.23 3899
2912.73 3766
2913.24 3775
2913.75 3820
2914.26 3792
2914.77 3817
2915.28 3664
2915.79 3852
2916.30 4100
2916.81 3854
2917.32 3873
2917.83 3856
2918.33 4005
2918.84 4024
2919.35 3883
2919.86 4136
2920.37 3988
2920.88 3900
2921.39 3743
2921.90 3821
2922.41 3844
2922.92 3718
2923.43 4036
2923.94 3698
2924.45 3798
2924.96 4281
2925.47 4173
2925.98 4300
2926.49 4218
2927.00 4397
2927.51 4436
2928.02 4619
2928.53 4502
2929.04 4689
2929.55 4524
2930.06 4444
2930.57 4444
2931.08 4129
2931.59 4175
2932.11 4057
2932.62 3693
2933.13 3607
2933.64 3515
2934.15 3602
2934.66 3757
2935.17 3706
2935.68 3959
2936.19 3813
2936.70 3852
2937.21 4040
2937.72 3846
2938.24 3662
2938.75 3754
2939.26 3795
2939.77 3765
2940.28 3840
2940.79 3672
2941.30 3747
2941.81 3675
2942.33 3799
2942.84 3653
2943.35 3545
2943.86 3838
2944.37 3970
2944.88 3810
2945.40 3901
2945.91 4119
2946.42 4171
2946.93 4351
2947.44 4353
2947.96 4559
2948.47 4608
2948.98 4790
2949.49 4900
2950.00 4792
2950.52 4890
2951.03 5306
2951.54 4861
2952.05 4639
2952.57 4585
2953.08 4527
2953.59 4308
2954.10 3913
2954.62 3948
2955.13 3946
2955.64 3805
2956.15 3488
2956.67 3545
2957.18 3673
2957.69 3697
2958.20 3673
2958.72 3554
2959.23 3515
2959.74 3544
2960.26 3644
2960.77 3805
2961.28 3792
2961.80 3622
2962.31 3693
2962.82 3602
2963.34 3792
2963.85 3933
2964.36 3846
2964.88 3767
2965.39 4094
2965.90 3966
2966.42 4018
2966.93 3877
2967.44 3926
2967.96 3775
2968.47 3593
2968.98 3962
2969.50 3787
2970.01 3755
2970.53 3630
2971.04 3544
2971.55 3580
2972.07 3494
2972.58 3567
2973.10 3614
2973.61 3719
2974.12 3711
2974.64 3630
2975.15 3645
2975.67 3765
2976.18 3696
2976.70 3967
2977.21 3714
2977.73 3671
2978.24 3798
2978.75 3794
2979.27 3788
2979.78 3735
2980.30 3617
2980.81 3631
2981.33 3655
2981.84 3885
2982.36 3756
2982.87 3742
2983.39 3823
2983.90 3883
2984.42 3997
2984.93 3763
2985.45 3785
2985.96 3968
2986.48 3950
2987.00 4021
2987.51 4157
2988.03 3870
2988.54 4091
2989.06 4143
2989.57 4168
2990.09 4068
2990.60 4051
2991.12 3880
2991.64 3897
2992.15 4240
2992.67 4324
2993.18 4048
2993.70 4235
2994.21 4457
2994.73 4415
2995.25 4305
2995.76 4300
2996.28 4517
2996.80 4783
2997.31 4548
2997.83 4634
2998.34 4738
2998.86 5070
2999.38 5306
2999.89 5422
3000.41 5329
3000.93 5375
3001.44 5404
3001.96 5592
3002.48 5574
3002.99 5289
3003.51 5293
3004.03 5027
3004.54 4858
3005.06 4806
3005.58 4668
3006.09 4764
3006.61 4808
3007.13 4499
3007.65 4669
3008.16 4765
3008.68 4960
3009.20 4700
3009.71 4885
3010.23 4601
3010.75 4417
3011.27 4204
3011.78 4246
3012.30 3991
3012.82 3729
3013.34 3662
3013.85 3865
3014.37 3749
3014.89 3967
3015.41 3769
3015.93 3784
3016.44 3713
3016.96 3717
3017.48 3645
3018.00 3817
3018.52 3917
3019.03 4202
3019.55 3973
3020.07 3807
3020.59 3949
3021.11 4156
3021.63 4191
3022.14 4045
3022.66 4144
3023.18 4236
3023.70 4274
3024.22 4388
3024.74 4355
3025.25 4304
3025.77 4401
3026.29 4362
3026.81 4391
3027.33 4404
3027.85 4693
3028.37 4570
3028.89 4308
3029.41 4341
3029.92 4147
3030.44 4352
3030.96 4194
3031.48 4034
3032.00 4130
3032.52 3999
3033.04 3845
3033.56 3967
3034.08 3970
3034.60 3914
3035.12 4011
3035.64 4192
3036.16 4084
3036.68 3880
3037.20 3999
3037.72 4148
3038.24 4085
3038.76 4140
3039.28 4093
3039.80 4096
3040.32 3971
3040.84 4049
3041.36 4037
3041.88 4175
3042.40 3871
3042.92 3796
3043.44 3914
3043.96 3932
3044.48 3670
3045.00 3456
3045.52 3681
3046.04 3620
3046.56 3737
3047.08 3535
3047.60 3698
3048.12 3753
3048.64 3768
3049.16 3686
3049.68 3986
3050.20 3820
3050.72 3648
3051.24 3879
3051.77 3923
3052.29 3972
3052.81 3724
3053.33 3708
3053.85 3738
3054.37 3728
3054.89 3606
3055.41 3541
3055.93 3674
3056.46 3467
3056.98 3504
3057.50 3628
3058.02 3560
3058.54 3483
3059.06 3587
3059.58 3446
3060.11 3618
3060.63 3527
3061.15 3641
3061.67 3607
3062.19 3655
3062.71 3680
3063.24 3539
3063.76 3539
3064.28 3651
3064.80 3541
3065.32 3439
3065.85 3711
3066.37 3874
3066.89 3755
3067.41 3814
3067.94 3710
3068.46 3665
3068.98 3976
3069.50 3718
3070.03 3536
3070.55 3849
3071.07 3710
3071.59 3882
3072.12 3654
3072.64 3554
3073.16 3735
3073.68 3704
3074.21 3684
3074.73 3588
3075.25 3694
3075.78 3891
3076.30 3795
3076.82 3791
3077.34 3932
3077.87 3871
3078.39 3795
3078.91 3806
3079.44 3768
3079.96 3826
3080.48 3955
3081.01 4360
3081.53 4283
3082.05 4279
3082.58 4203
3083.10 4147
3083.63 4221
3084.15 4126
3084.67 4020
3085.20 4305
3085.72 4303
3086.24 4267
3086.77 4286
3087.29 3995
3087.82 3844
3088.34 3798
3088.86 3797
3089.39 3852
3089.91 3912
3090.44 4034
3090.96 3697
3091.49 3727
3092.01 3885
3092.53 3870
3093.06 3689
3093.58 3733
3094.11 3595
3094.63 3691
3095.16 3667
3095.68 3598
3096.21 3473
3096.73 3779
3097.26 3811
3097.78 3936
3098.31 3865
3098.83 4165
3099.36 4184
3099.88 4391
3100.41 4305
3100.93 4426
3101.46 4352
3101.98 4521
3102.51 4655
3103.03 4730
3103.56 4791
3104.08 5383
3104.61 5596
3105.13 5905
3105.66 6335
3106.18 6240
3106.71 6115
3107.24 6534
3107.76 6182
3108.29 5886
3108.81 6048
3109.34 5621
3109.86 5162
3110.39 4867
3110.92 4399
3111.44 4441
3111.97 3995
3112.49 3886
3113.02 3793
3113.55 3883
3114.07 3968
3114.60 4038
3115.12 3876
3115.65 3904
3116.18 3976
3116.70 3688
3117.23 3865
3117.76 3742
3118.28 3591
3118.81 3820
3119.34 3683
3119.86 3630
3120.39 3491
3120.92 3774
3121.44 3621
3121.97 3666
3122.50 3700
3123.02 3575
3123.55 3864
3124.08 3965
3124.61 3890
3125.13 3904
3125.66 4115
3126.19 3867
3126.72 4131
3127.24 3819
3127.77 3975
3128.30 3889
3128.82 3754
3129.35 3655
3129.88 3743
3130.41 3728
3130.93 3446
3131.46 3522
3131.99 3747
3132.52 3722
3133.05 3712
3133.57 3711
3134.10 3417
3134.63 3565
3135.16 3581
3135.69 3377
3136.21 3446
3136.74 3560
3137.27 3432
3137.80 3501
3138.33 3579
3138.85 3568
3139.38 3566
3139.91 3495
3140.44 3485
3140.97 3415
3141.50 3441
3142.03 3541
3142.55 3546
3143.08 3467
3143.61 3355
3144.14 3521
3144.67 3758
3145.20 3719
3145.73 3599
3146.26 3408
3146.79 3422
3147.31 3434
3147.84 3664
3148.37 3831
3148.90 3678
3149.43 3619
3149.96 3817
3150.49 3827
3151.02 3846
3151.55 3944
3152.08 3924
3152.61 4182
3153.14 4065
3153.67 3660
3154.20 3823
3154.73 3886
3155.25 3916
3155.78 3773
3156.31 3802
3156.84 3833
3157.37 3716
3157.90 3511
3158.43 3667
3158.96 3673
3159.49 3757
3160.02 3939
3160.55 3973
3161.08 3816
3161.61 3951
3162.14 3855
3162.68 3904
3163.21 3812
3163.74 3703
3164.27 3540
3164.80 3647
3165.33 3699
3165.86 3595
3166.39 3584
3166.92 3677
3167.45 3631
3167.98 3631
3168.51 3384
3169.04 3344
3169.57 3254
3170.10 3062
3170.64 3370
3171.17 3469
3171.70 3524
3172.23 3425
3172.76 3547
3173.29 3465
3173.82 3691
3174.35 3594
3174.88 3474
3175.42 3295
3175.95 3345
3176.48 3369
3177.01 3479
3177.54 3422
3178.07 3482
3178.61 3460
3179.14 3338
3179.67 3385
3180.20 3431
3180.73 3457
3181.26 3475
3181.80 3548
3182.33 3629
3182.86 3424
3183.39 3487
3183.92 3734
3184.46 3561
3184.99 3547
3185.52 3501
3186.05 3269
3186.59 3412
3187.12 3674
3187.65 3605
3188.18 3651
3188.72 3527
3189.25 3550
3189.78 3498
3190.31 3452
3190.85 3529
3191.38 3595
3191.91 3409
3192.44 3712
3192.98 3522
3193.51 3318
3194.04 3313
3194.58 3515
3195.11 3504
3195.64 3481
3196.17 3421
3196.71 3245
3197.24 3420
3197.77 3434
3198.31 3257
3198.84 3228
3199.37 3348
3199.91 3374
3200.44 3316
3200.98 3458
3201.51 3383
3202.04 3495
3202.58 3597
3203.11 3538
3203.64 3858
3204.18 3886
3204.71 3711
3205.24 3761
3205.78 4035
3206.31 4246
3206.85 3922
3207.38 3787
3207.91 3719
3208.45 3897
3208.98 4032
3209.52 3990
3210.05 3893
3210.59 4237
3211.12 4023
3211.65 3879
3212.19 3903
3212.72 4329
3213.26 4263
3213.79 4260
3214.33 4459
3214.86 4592
3215.40 4554
3215.93 4580
3216.47 4680
3217.00 4524
3217.54 4354
3218.07 4122
3218.61 4013
3219.14 4021
3219.68 3898
3220.21 3865
3220.75 4047
3221.28 3987
3221.82 3915
3222.35 3794
3222.89 3775
3223.42 4078
3223.96 4064
3224.49 3972
3225.03 3912
3225.57 4159
3226.10 4176
3226.64 4032
3227.17 4098
3227.71 4098
3228.24 4226
3228.78 4201
3229.32 4131
3229.85 4066
3230.39 4039
3230.92 3841
3231.46 3898
3232.00 3796
3232.53 3558
3233.07 3782
3233.60 3526
3234.14 3737
3234.68 3640
3235.21 3674
3235.75 3577
3236.29 3848
3236.82 3791
3237.36 3880
3237.90 3907
3238.43 3802
3238.97 3908
3239.51 3856
3240.04 3926
3240.58 3971
3241.12 4063
3241.65 4115
3242.19 4027
3242.73 4046
3243.26 4110
3243.80 4094
3244.34 3958
3244.88 3911
3245.41 3891
3245.95 3735
3246.49 3915
3247.02 3921
3247.56 3943
3248.10 3767
3248.64 3714
3249.17 3680
3249.71 3796
3250.25 3876
3250.79 3996
3251.33 3774
3251.86 3704
3252.40 4036
3252.94 4153
3253.48 3872
3254.01 3979
3254.55 4123
3255.09 3975
3255.63 3990
3256.17 4039
3256.70 4114
3257.24 4274
3257.78 4083
3258.32 3940
3258.86 4164
3259.40 4248
3259.93 4042
3260.47 4240
3261.01 4353
3261.55 4289
3262.09 4530
3262.63 4664
3263.17 4703
3263.70 4783
3264.24 4550
3264.78 4863
3265.32 4847
3265.86 4991
3266.40 5036
3266.94 5206
3267.48 5887
3268.02 5968
3268.56 5974
3269.09 6290
3269.63 6604
3270.17 6713
3270.71 6839
3271.25 6879
3271.79 6540
3272.33 6197
3272.87 5928
3273.41 5566
3273.95 5447
3274.49 4762
3275.03 4679
3275.57 4884
3276.11 4392
3276.65 4393
3277.19 4569
3277.73 4436
3278.27 4486
3278.81 4766
3279.35 4744
3279.89 4429
3280.43 4676
3280.97 5045
3281.51 4791
3282.05 4493
3282.59 4944
3283.13 4902
3283.67 4844
3284.21 5026
3284.75 4902
3285.29 4732
3285.83 4899
3286.37 4949
3286.91 4698
3287.45 4989
3287.99 4929
3288.53 4914
3289.08 4897
3289.62 4949
3290.16 5157
3290.70 5096
3291.24 5115
3291.78 5042
3292.32 4757
3292.86 5128
3293.40 5015
3293.95 5191
3294.49 5597
3295.03 5635
3295.57 5729
3296.11 5786
3296.65 6177
3297.19 6599
3297.73 6838
3298.28 7398
3298.82 7354
3299.36 7266
3299.90 7416
3300.44 7176
3300.99 7076
3301.53 6760
3302.07 6576
3302.61 6280
3303.15 5831
3303.69 5873
3304.24 5707
3304.78 5497
3305.32 5472
3305.86 5230
3306.41 5129
3306.95 5156
3307.49 5193
3308.03 5183
3308.58 5006
3309.12 5058
3309.66 4927
3310.20 5149
3310.75 5117
3311.29 4902
3311.83 4852
3312.37 4716
3312.92 4928
3313.46 4845
3314.00 5077
3314.54 5037
3315.09 4860
3315.63 4897
3316.17 4991
3316.72 5399
3317.26 5095
3317.80 5407
3318.35 5622
3318.89 5442
3319.43 5638
3319.98 6018
3320.52 5991
3321.06 6254
3321.61 6589
3322.15 6744
3322.69 6930
3323.24 7306
3323.78 7466
3324.33 7502
3324.87 7433
3325.41 7729
3325.96 7533
3326.50 7571
3327.04 7629
3327.59 7540
3328.13 7445
3328.68 7133
3329.22 6968
3329.76 7021
3330.31 6820
3330.85 6700
3331.40 6438
3331.94 6540
3332.49 6576
3333.03 6682
3333.58 7463
3334.12 8157
3334.66 9103
3335.21 10523
3335.75 12970
3336.30 15172
3336.84 18150
3337.39 21015
3337.93 23648
3338.48 26332
3339.02 27699
3339.57 28304
3340.11 28761
3340.66 28322
3341.20 27137
3341.75 25622
3342.29 23794
3342.84 21179
3343.38 18425
3343.93 15166
3344.47 12851
3345.02 11112
3345.57 9260
3346.11 8141
3346.66 7248
3347.20 6636
3347.75 6429
3348.29 6151
3348.84 5892
3349.38 5607
3349.93 5519
3350.48 5531
3351.02 5621
3351.57 5778
3352.11 5571
3352.66 5716
3353.21 5795
3353.75 5840
3354.30 5476
3354.84 5317
3355.39 5310
3355.94 5532
3356.48 5531
3357.03 5367
3357.58 5306
3358.12 5318
3358.67 5285
3359.22 5115
3359.76 5257
3360.31 5147
3360.86 5336
3361.40 5206
3361.95 5159
3362.50 5065
3363.04 5044
3363.59 5138
3364.14 5211
3364.68 5039
3365.23 5303
3365.78 5371
3366.33 5458
3366.87 5341
3367.42 5504
3367.97 5656
3368.51 5453
3369.06 5256
3369.61 5168
3370.16 5196
3370.70 5368
3371.25 5476
3371.80 5369
3372.35 5445
3372.90 5658
3373.44 5783
3373.99 6094
3374.54 6071
3375.09 6690
3375.63 7630
3376.18 8106
3376.73 8372
3377.28 8513
3377.83 8747
3378.37 9251
3378.92 9269
3379.47 8486
3380.02 8252
3380.57 7576
3381.12 6964
3381.66 6412
3382.21 5601
3382.76 5520
3383.31 5056
3383.86 4863
3384.41 4799
3384.96 4623
3385.50 4475
3386.05 4468
3386.60 4161
3387.15 4180
3387.70 4360
3388.25 4164
3388.80 4148
3389.35 4276
3389.90 4232
3390.44 4060
3390.99 4173
3391.54 4120
3392.09 4094
3392.64 4177
3393.19 4050
3393.74 4071
3394.29 4053
3394.84 4180
3395.39 4241
3395.94 3938
3396.49 3964
3397.04 4127
3397.59 4077
3398.14 4119
3398.69 4106
3399.24 4183
3399.79 4256
3400.34 4044
3400.89 4151
3401.44 4096
3401.99 4281
3402.54 4360
3403.09 4287
3403.64 4096
3404.19 3920
3404.74 4053
3405.29 3952
3405.84 3869
3406.39 3703
3406.94 3832
3407.49 3625
3408.04 3765
3408.59 3992
3409.14 3772
3409.69 3637
3410.24 3872
3410.79 3870
3411.34 3671
3411.89 3905
3412.45 4193
3413.00 4349
3413.55 4359
3414.10 4733
3414.65 4849
3415.20 5170
3415.75 5117
3416.30 5232
3416.85 5379
3417.41 5209
3417.96 4941
3418.51 4821
3419.06 4537
3419.61 4699
3420.16 4461
3420.71 4176
3421.27 3977
3421.82 3853
3422.37 4028
3422.92 3820
3423.47 3606
3424.02 3682
3424.58 3740
3425.13 3559
3425.68 3495
3426.23 3776
3426.78 3657
3427.34 3659
3427.89 3653
3428.44 3851
3428.99 3589
3429.55 3635
3430.10 3571
3430.65 3445
3431.20 3567
3431.76 3577
3432.31 3520
3432.86 3471
3433.41 3748
3433.97 3564
3434.52 3443
3435.07 3338
3435.62 3362
3436.18 3467
3436.73 3451
3437.28 3618
3437.84 3621
3438.39 3460
3438.94 3391
3439.49 3546
3440.05 3495
3440.60 3665
3441.15 3802
3441.71 3660
3442.26 3711
3442.81 3704
3443.37 3806
3443.92 3852
3444.47 3642
3445.03 3830
3445.58 3876
3446.13 3607
3446.69 3505
3447.24 3489
3447.80 3671
3448.35 3519
3448.90 3574
3449.46 3418
3450.01 3521
3450.57 3394
3451.12 3494
3451.67 3451
3452.23 3428
3452.78 3266
3453.34 3174
3453.89 3210
3454.44 3363
3455.00 3090
3455.55 3069
3456.11 3353
3456.66 3263
3457.22 3226
3457.77 3041
3458.33 3146
3458.88 3205
3459.43 3336
3459.99 3335
3460.54 3348
3461.10 3305
3461.65 3294
3462.21 3198
3462.76 3306
3463.32 3463
3463.87 3196
3464.43 3313
3464.98 3304
3465.54 3344
3466.09 3231
3466.65 3251
3467.21 3185
3467.76 3225
3468.32 3348
3468.87 3255
3469.43 3315
3469.98 3414
3470.54 3435
3471.09 3326
3471.65 3257
3472.20 3441
3472.76 3447
3473.32 3482
3473.87 3508
3474.43 3412
3474.98 3379
3475.54 3248
3476.10 3342
3476.65 3335
3477.21 3315
3477.76 3313
3478.32 3347
3478.88 3425
3479.43 3457
3479.99 3763
3480.55 3588
3481.10 3577
3481.66 3649
3482.22 3655
3482.77 3674
3483.33 3987
3483.89 3780
3484.44 3772
3485.00 3813
3485.56 3812
3486.11 3983
3486.67 3993
3487.23 3787
3487.78 3686
3488.34 3717
3488.90 3695
3489.45 3782
3490.01 3722
3490.57 3736
3491.13 3726
3491.68 3995
3492.24 4246
3492.80 4411
3493.35 4520
3493.91 4574
3494.47 4764
3495.03 5086
3495.58 5183
3496.14 5466
3496.70 5533
3497.26 5607
3497.82 5480
3498.37 5205
3498.93 4999
3499.49 5135
3500.05 5360
3500.61 5286
3501.16 5508
3501.72 5653
3502.28 5433
3502.84 6165
3503.40 5991
3503.95 6176
3504.51 5871
3505.07 5749
3505.63 5697
3506.19 5534
3506.75 5444
3507.30 5316
3507.86 5250
3508.42 4966
3508.98 5104
3509.54 5146
3510.10 4755
3510.66 4697
3511.22 4717
3511.77 4519
3512.33 4311
3512.89 4508
3513.45 4321
3514.01 4181
3514.57 3857
3515.13 3939
3515.69 3782
3516.25 3858
3516.81 3674
3517.37 3337
3517.92 3347
3518.48 3521
3519.04 3575
3519.60 3404
3520.16 3461
3520.72 3558
3521.28 3575
3521.84 3757
3522.40 3914
3522.96 3782
3523.52 3692
3524.08 3804
3524.64 3837
3525.20 3689
3525.76 3718
3526.32 3651
3526.88 3638
3527.44 3637
3528.00 3518
3528.56 3530
3529.12 3437
3529.68 3481
3530.24 3265
3530.80 3371
3531.36 3629
3531.92 3589
3532.48 3371
3533.04 3378
3533.60 3422
3534.17 3269
3534.73 3183
3535.29 3261
3535.85 3164
3536.41 3291
3536.97 3281
3537.53 3435
3538.09 3317
3538.65 3476
3539.21 3461
3539.77 3198
3540.34 3356
3540.90 3763
3541.46 3816
3542.02 3483
3542.58 3356
3543.14 3469
3543.70 3360
3544.26 3416
3544.83 3503
3545.39 3557
3545.95 3480
3546.51 3320
3547.07 3467
3547.63 3470
3548.20 3467
3548.76 3386
3549.32 3130
3549.88 3217
3550.44 3036
3551.01 3175
3551.57 3081
3552.13 3075
3552.69 3203
3553.25 3217
3553.82 3216
3554.38 3239
3554.94 3090
3555.50 3059
3556.07 3000
3556.63 2947
3557.19 3016
3557.75 3018
3558.32 2950
3558.88 2890
3559.44 2754
3560.00 2772
3560.57 3040
3561.13 3235
3561.69 3076
3562.26 2999
3562.82 3029
3563.38 3243
3563.94 3352
3564.51 3297
3565.07 3323
3565.63 3202
3566.20 3079
3566.76 3277
3567.32 3133
3567.89 3154
3568.45 3146
3569.01 3125
3569.58 3005
3570.14 3011
3570.70 2961
3571.27 2994
3571.83 3134
3572.39 2977
3572.96 2900
3573.52 3088
3574.09 2953
3574.65 2807
3575.21 3013
3575.78 2958
3576.34 2891
3576.91 2952
3577.47 2914
3578.03 2871
3578.60 2903
3579.16 3080
3579.73 3005
3580.29 3117
3580.86 3178
3581.42 3165
3581.98 3073
3582.55 3035
3583.11 2915
3583.68 2980
3584.24 3082
3584.81 2979
3585.37 2982
3585.94 2926
3586.50 2905
3587.07 2979
3587.63 3043
3588.20 3000
3588.76 3072
3589.33 3088
3589.89 3037
3590.46 2903
3591.02 2991
3591.59 2950
3592.15 2979
3592.72 2988
3593.28 3056
3593.85 3105
3594.41 3006
3594.98 2920
3595.54 3019
3596.11 3022
3596.68 3018
3597.24 2939
3597.81 2880
3598.37 3008
3598.94 3050
3599.50 3194
3600.07 3206
3600.64 3180
3601.20 3146
3601.77 3171
3602.33 3164
3602.90 3318
3603.47 3194
3604.03 3208
3604.60 3041
3605.16 2956
3605.73 3026
3606.30 2873
3606.86 2890
3607.43 2825
3608.00 2790
3608.56 2768
3609.13 3039
3609.70 3063
3610.26 2758
3610.83 2771
3611.40 2876
3611.96 2837
3612.53 2931
3613.10 2976
3613.66 3007
3614.23 2847
3614.80 2747
3615.36 2805
3615.93 2876
3616.50 2983
3617.07 3043
3617.63 3223
3618.20 3191
3618.77 3262
3619.34 3371
3619.90 3749
3620.47 3924
3621.04 3901
3621.61 3967
3622.17 4050
3622.74 4275
3623.31 4160
3623.88 4044
3624.44 3977
3625.01 3548
3625.58 3281
3626.15 3458
3626.72 3291
3627.28 3169
3627.85 2883
3628.42 3052
3628.99 3005
3629.56 2820
3630.12 2739
3630.69 3011
3631.26 2810
3631.83 2774
3632.40 2724
3632.97 2836
3633.53 2793
3634.10 2749
3634.67 3029
3635.24 3047
3635.81 2983
3636.38 2924
3636.95 2844
3637.52 2860
3638.08 2861
3638.65 2778
3639.22 2848
3639.79 2864
3640.36 2929
3640.93 2820
3641.50 2809
3642.07 2862
3642.64 2926
3643.21 3047
3643.78 2882
3644.34 2974
3644.91 3311
3645.48 3246
3646.05 3207
3646.62 3007
3647.19 3131
3647.76 3322
3648.33 3033
3648.90 2979
3649.47 3135
3650.04 3243
3650.61 3119
3651.18 3071
3651.75 2999
3652.32 3005
3652.89 2923
3653.46 2988
3654.03 3052
3654.60 3338
3655.17 3179
3655.74 3086
3656.31 2817
3656.88 3161
3657.45 3296
3658.02 3281
3658.59 3185
3659.16 3281
3659.73 3260
3660.30 3249
3660.87 3358
3661.45 3306
3662.02 3442
3662.59 3300
3663.16 3396
3663.73 3371
3664.30 3400
3664.87 3239
3665.44 3220
3666.01 3184
3666.58 3326
3667.15 3290
3667.73 3153
3668.30 3178
3668.87 2972
3669.44 3056
3670.01 3056
3670.58 3077
3671.15 2976
3671.73 3065
3672.30 3161
3672.87 3173
3673.44 3018
3674.01 3089
3674.58 2921
3675.16 3088
3675.73 3035
3676.30 3109
3676.87 3144
3677.44 3042
3678.01 3186
3678.59 3453
3679.16 3437
3679.73 3416
3680.30 3445
3680.88 3329
3681.45 3378
3682.02 3363
3682.59 3249
3683.16 3252
3683.74 2978
3684.31 2979
3684.88 3204
3685.45 3203
3686.03 3132
3686.60 3337
3687.17 3366
3687.74 3267
3688.32 3124
3688.89 2982
3689.46 3141
3690.04 3161
3690.61 3361
3691.18 3256
3691.76 3418
3692.33 3656
3692.90 3695
3693.47 3824
3694.05 3996
3694.62 3921
3695.19 3689
3695.77 3591
3696.34 3675
3696.91 3594
3697.49 3401
3698.06 3239
3698.64 3238
3699.21 3075
3699.78 3109
3700.36 3157
3700.93 2975
3701.50 3094
3702.08 2989
3702.65 3002
3703.23 3018
3703.80 3029
3704.37 3145
3704.95 3083
3705.52 3036
3706.10 3137
3706.67 3195
3707.24 3099
3707.82 3036
3708.39 2901
3708.97 3121
3709.54 3022
3710.12 2965
3710.69 3019
3711.27 3108
3711.84 3198
3712.41 2934
3712.99 3181
3713.56 3167
3714.14 3219
3714.71 3147
3715.29 3145
3715.86 3291
3716.44 2949
3717.01 2991
3717.59 3063
3718.16 3100
3718.74 3034
3719.31 3023
3719.89 2867
3720.46 2837
3721.04 2842
3721.61 2970
3722.19 2859
3722.77 2876
3723.34 2846
3723.92 2974
3724.49 2907
3725.07 2785
3725.64 2765
3726.22 2799
3726.79 2860
3727.37 2884
3727.95 2812
3728.52 2887
3729.10 2889
3729.67 2838
3730.25 2709
3730.83 2949
3731.40 3120
3731.98 3004
3732.56 3163
3733.13 3211
3733.71 3218
3734.28 3456
3734.86 3433
3735.44 3403
3736.01 3463
3736.59 3735
3737.17 3683
3737.74 3617
3738.32 3569
3738.90 3564
3739.47 3435
3740.05 3085
3740.63 3052
3741.20 3254
3741.78 2896
3742.36 2839
3742.93 2776
3743.51 2851
3744.09 3009
3744.67 3004
3745.24 3012
3745.82 3083
3746.40 2870
3746.97 2922
3747.55 3013
3748.13 3054
3748.71 2971
3749.28 3089
3749.86 2920
3750.44 2897
3751.02 3011
3751.59 2943
3752.17 2912
3752.75 2883
3753.33 2789
3753.91 2991
3754.48 2973
3755.06 3058
3755.64 2700
3756.22 2833
3756.80 3019
3757.37 2947
3757.95 2835
3758.53 2770
3759.11 2689
3759.69 2642
3760.27 2655
3760.84 2567
3761.42 2603
3762.00 2649
3762.58 2602
3763.16 2773
3763.74 3029
3764.31 2940
3764.89 2927
3765.47 3005
3766.05 3139
3766.63 3002
3767.21 2964
3767.79 3057
3768.37 2974
3768.95 2835
3769.52 2962
3770.10 2871
3770.68 2833
3771.26 2843
3771.84 2792
3772.42 2916
3773.00 2878
3773.58 2801
3774.16 2856
3774.74 2901
3775.32 3007
3775.90 2837
3776.48 2841
3777.06 2800
3777.64 3067
3778.22 2844
3778.80 2744
3779.38 2740
3779.96 2652
3780.54 2761
3781.12 2653
3781.70 2595
3782.28 2564
3782.86 2751
3783.44 2581
3784.02 2696
3784.60 2613
3785.18 2643
3785.76 2679
3786.34 2820
3786.92 2589
3787.50 2711
3788.08 2737
3788.66 2857
3789.24 2832
3789.82 2821
3790.40 2816
3790.98 2673
3791.56 2709
3792.14 2620
3792.72 2699
3793.30 2734
3793.89 2731
3794.47 2673
3795.05 2683
3795.63 2495
3796.21 2476
3796.79 2697
3797.37 2688
3797.95 2676
3798.53 2513
3799.12 2429
3799.70 2763
3800.28 2800
3800.86 2568
3801.44 2640
3802.02 2559
3802.60 2602
3803.19 2619
3803.77 2683
3804.35 2729
3804.93 2795
3805.51 2734
3806.10 2816
3806.68 2624
3807.26 2630
3807.84 2831
3808.42 2654
3809.01 2579
3809.59 2663
3810.17 2789
3810.75 2881
3811.33 2903
3811.92 2938
3812.50 3062
3813.08 2912
3813.66 2970
3814.25 3012
3814.83 2779
3815.41 2775
3815.99 2669
3816.58 2900
3817.16 2985
3817.74 2719
3818.32 2917
3818.91 2691
3819.49 2734
3820.07 2733
3820.66 2629
3821.24 2605
3821.82 2578
3822.41 2614
3822.99 2668
3823.57 2549
3824.16 2585
3824.74 2651
3825.32 2499
3825.91 2556
3826.49 2459
3827.07 2610
3827.66 2649
3828.24 2596
3828.82 2683
3829.41 2559
3829.99 2487
3830.57 2599
3831.16 2553
3831.74 2672
3832.33 2620
3832.91 2637
3833.49 2663
3834.08 2768
3834.66 2682
3835.25 2788
3835.83 2714
3836.41 2669
3837.00 2653
3837.58 2787
3838.17 2796
3838.75 2691
3839.34 2657
3839.92 2727
3840.50 2714
3841.09 2755
3841.67 2767
3842.26 2596
3842.84 2474
3843.43 2546
3844.01 2741
3844.60 2711
3845.18 2642
3845.77 2567
3846.35 2583
3846.94 2506
3847.52 2536
3848.11 2668
3848.69 2616
3849.28 2672
3849.86 2512
3850.45 2631
3851.03 2705
3851.62 2761
3852.20 2747
3852.79 2657
3853.37 2634
3853.96 2637
3854.55 2654
3855.13 2629
3855.72 2830
3856.30 2744
3856.89 2459
3857.47 2615
3858.06 2695
3858.65 2652
3859.23 2715
3859.82 2723
3860.40 2789
3860.99 2894
3861.58 2905
3862.16 3115
3862.75 3206
3863.33 3230
3863.92 3370
3864.51 3211
3865.09 3451
3865.68 3509
3866.27 3604
3866.85 3678
3867.44 3411
3868.03 3378
3868.61 3439
3869.20 3300
3869.79 3236
3870.37 3069
3870.96 2997
3871.55 2842
3872.13 2705
3872.72 2694
3873.31 2858
3873.89 2802
3874.48 2832
3875.07 2645
3875.66 2751
3876.24 2579
3876.83 2701
3877.42 2806
3878.00 2712
3878.59 2691
3879.18 2817
3879.77 2897
3880.35 2898
3880.94 2796
3881.53 2658
3882.12 2750
3882.70 2787
3883.29 2838
3883.88 2829
3884.47 2880
3885.06 2754
3885.64 2662
3886.23 2670
3886.82 2684
3887.41 2691
3888.00 2556
3888.58 2475
3889.17 2593
3889.76 2678
3890.35 2645
3890.94 2654
3891.53 2637
3892.11 2777
3892.70 2854
3893.29 2988
3893.88 2968
3894.47 3095
3895.06 3097
3895.65 3259
3896.23 3150
3896.82 3094
3897.41 2920
3898.00 2902
3898.59 2873
3899.18 2782
3899.77 2885
3900.36 2893
3900.95 3038
3901.53 2911
3902.12 2781
3902.71 2848
3903.30 2839
3903.89 2995
3904.48 2902
3905.07 2851
3905.66 2950
3906.25 2670
3906.84 2975
3907.43 2866
3908.02 2802
3908.61 2759
3909.20 2758
3909.79 2658
3910.38 2703
3910.97 2662
3911.56 2776
3912.15 2772
3912.74 2818
3913.33 2604
3913.92 2633
3914.51 2562
3915.10 2699
3915.69 2734
3916.28 2624
3916.87 2591
3917.46 2698
3918.05 2633
3918.64 2671
3919.23 2599
3919.82 2657
3920.41 2579
3921.00 2769
3921.59 2699
3922.18 2666
3922.77 2773
3923.36 2689
3923.95 2812
3924.55 2920
3925.14 2787
3925.73 2647
3926.32 2774
3926.91 2581
3927.50 2715
3928.09 2586
3928.68 2615
3929.27 2656
3929.87 2534
3930.46 2523
3931.05 2568
3931.64 2520
3932.23 2651
3932.82 2681
3933.41 2616
3934.01 2576
3934.60 2800
3935.19 2602
3935.78 2518
3936.37 2627
3936.96 2696
3937.56 2752
3938.15 2561
3938.74 2517
3939.33 2440
3939.92 2593
3940.52 2567
3941.11 2460
3941.70 2639
3942.29 2639
3942.88 2650
3943.48 2583
3944.07 2560
3944.66 2728
3945.25 2673
3945.85 2607
3946.44 2593
3947.03 2374
3947.62 2407
3948.22 2557
3948.81 2661
3949.40 2593
3949.99 2547
3950.59 2640
3951.18 2517
3951.77 2572
3952.37 2735
3952.96 2578
3953.55 2598
3954.15 2519
3954.74 2478
3955.33 2529
3955.93 2605
3956.52 2515
3957.11 2428
3957.71 2600
3958.30 2578
3958.89 2509
3959.49 2504
3960.08 2758
3960.67 2778
3961.27 2718
3961.86 2680
3962.45 2630
3963.05 2593
3963.64 2633
3964.23 2603
3964.83 2493
3965.42 2327
3966.02 2439
3966.61 2457
3967.20 2541
3967.80 2455
3968.39 2532
3968.99 2625
3969.58 2493
3970.18 2665
3970.77 2875
3971.36 2803
3971.96 2788
3972.55 2783
3973.15 2644
3973.74 2579
3974.34 2715
3974.93 2630
3975.53 2679
3976.12 2562
3976.72 2649
3977.31 2615
3977.91 2759
3978.50 2366
3979.10 2496
3979.69 2838
3980.29 2795
3980.88 2752
3981.48 2703
3982.07 2645
3982.67 2630
3983.26 2712
3983.86 2549
3984.45 2573
3985.05 2517
3985.64 2459
3986.24 2463
3986.83 2693
3987.43 2683
3988.03 2699
3988.62 2779
3989.22 2801
3989.81 2629
3990.41 2764
3991.00 2713
3991.60 2790
3992.20 2904
3992.79 2859
3993.39 2800
3993.98 2894
3994.58 2900
3995.18 2911
3995.77 2772
3996.37 2851
3996.97 2833
3997.56 2786
3998.16 2830
3998.75 2782
3999.35 2837
3999.95 2928
4000.54 2780
4001.14 2747
4001.74 2807
4002.33 2840
4002.93 2835
4003.53 2730
4004.12 2838
4004.72 2914
4005.32 2808
4005.92 2832
4006.51 2820
4007.11 2814
4007.71 2913
4008.30 2982
4008.90 2912
4009.50 2915
4010.10 2732
4010.69 2742
4011.29 2904
4011.89 2909
4012.49 2943
4013.08 2798
4013.68 2871
4014.28 2630
4014.88 2788
4015.47 2731
4016.07 2817
4016.67 2935
4017.27 2900
4017.86 2885
4018.46 3077
4019.06 2880
4019.66 3073
4020.26 3090
4020.85 3227
4021.45 3411
4022.05 3340
4022.65 3109
4023.25 3051
4023.85 3089
4024.44 2932
4025.04 2912
4025.64 2685
4026.24 2690
4026.84 2676
4027.44 2885
4028.03 2778
4028.63 2969
4029.23 2975
4029.83 3076
4030.43 3054
4031.03 3304
4031.63 3204
4032.23 3332
4032.83 3274
4033.42 3397
4034.02 3193
4034.62 3065
4035.22 3110
4035.82 2880
4036.42 2897
4037.02 2858
4037.62 2763
4038.22 2761
4038.82 2633
4039.42 2734
4040.02 2657
4040.62 2553
4041.22 2631
4041.82 2547
4042.41 2676
4043.01 2471
4043.61 2545
4044.21 2635
4044.81 2574
4045.41 2482
4046.01 2588
4046.61 2506
4047.21 2700
4047.81 2667
4048.41 2643
4049.01 2593
4049.61 2594
4050.21 2609
4050.82 2727
4051.42 2739
4052.02 2635
4052.62 2690
4053.22 2662
4053.82 2794
4054.42 2873
4055.02 3007
4055.62 2945
4056.22 2931
4056.82 3017
4057.42 2883
4058.02 2986
4058.62 3140
4059.22 2918
4059.83 2880
4060.43 2825
4061.03 2764
4061.63 2878
4062.23 2687
4062.83 2641
4063.43 2792
4064.03 2689
4064.63 2550
4065.24 2508
4065.84 2488
4066.44 2503
4067.04 2439
4067.64 2446
4068.24 2416
4068.85 2499
4069.45 2492
4070.05 2459
4070.65 2482
4071.25 2562
4071.85 2572
4072.46 2549
4073.06 2443
4073.66 2542
4074.26 2392
4074.86 2482
4075.47 2431
4076.07 2470
4076.67 2498
4077.27 2488
4077.88 2544
4078.48 2532
4079.08 2453
4079.68 2534
4080.29 2496
4080.89 2503
4081.49 2543
4082.09 2549
4082.70 2552
4083.30 2490
4083.90 2497
4084.50 2426
4085.11 2468
4085.71 2292
4086.31 2340
4086.92 2419
4087.52 2583
4088.12 2455
4088.72 2557
4089.33 2601
4089.93 2457
4090.53 2664
4091.14 2499
4091.74 2472
4092.34 2555
4092.95 2625
4093.55 2462
4094.16 2520
4094.76 2622
4095.36 2650
4095.97 2479
4096.57 2461
4097.17 2631
4097.78 2616
4098.38 2572
4098.98 2497
4099.59 2434
4100.19 2410
4100.80 2440
4101.40 2540
4102.00 2508
4102.61 2685
4103.21 2496
4103.82 2347
4104.42 2538
4105.03 2465
4105.63 2443
4106.23 2575
4106.84 2466
4107.44 2403
4108.05 2340
4108.65 2432
4109.26 2313
4109.86 2495
4110.47 2389
4111.07 2412
4111.68 2400
4112.28 2491
4112.89 2209
4113.49 2310
4114.10 2407
4114.70 2561
4115.31 2312
4115.91 2445
4116.52 2484
4117.12 2604
4117.73 2489
4118.33 2498
4118.94 2468
4119.54 2553
4120.15 2398
4120.75 2291
4121.36 2466
4121.97 2410
4122.57 2387
4123.18 2426
4123.78 2490
4124.39 2536
4124.99 2485
4125.60 2582
4126.21 2616
4126.81 2564
4127.42 2699
4128.02 2544
4128.63 2555
4129.24 2435
4129.84 2427
4130.45 2407
4131.05 2458
4131.66 2463
4132.27 2382
4132.87 2471
4133.48 2467
4134.09 2431
4134.69 2638
4135.30 2645
4135.91 2534
4136.51 2499
4137.12 2590
4137.73 2654
4138.33 2561
4138.94 2824
4139.55 2783
4140.15 2528
4140.76 2734
4141.37 2704
4141.97 2596
4142.58 2852
4143.19 2910
4143.80 2833
4144.40 2554
4145.01 2694
4145.62 2729
4146.22 2622
4146.83 2751
4147.44 2683
4148.05 2537
4148.65 2729
4149.26 2703
4149.87 2660
4150.48 2552
4151.09 2624
4151.69 2632
4152.30 2494
4152.91 2549
4153.52 2402
4154.12 2410
4154.73 2302
4155.34 2306
4155.95 2392
4156.56 2417
4157.16 2291
4157.77 2410
4158.38 2462
4158.99 2522
4159.60 2448
4160.21 2403
4160.81 2302
4161.42 2281
4162.03 2304
4162.64 2369
4163.25 2438
4163.86 2319
4164.47 2398
4165.08 2471
4165.68 2406
4166.29 2463
4166.90 2470
4167.51 2523
4168.12 2611
4168.73 2697
4169.34 2642
4169.95 2609
4170.56 2560
4171.16 2604
4171.77 2662
4172.38 2468
4172.99 2643
4173.60 2607
4174.21 2560
4174.82 2460
4175.43 2490
4176.04 2559
4176.65 2527
4177.26 2568
4177.87 2585
4178.48 2340
4179.09 2415
4179.70 2574
4180.31 2535
4180.92 2505
4181.53 2402
4182.14 2453
4182.75 2616
4183.36 2539
4183.97 2559
4184.58 2439
4185.19 2402
4185.80 2360
4186.41 2496
4187.02 2398
4187.63 2203
4188.24 2282
4188.85 2408
4189.46 2377
4190.07 2396
4190.68 2272
4191.29 2236
4191.90 2179
4192.51 2331
4193.13 2366
4193.74 2435
4194.35 2552
4194.96 2596
4195.57 2414
4196.18 2356
4196.79 2296
4197.40 2356
4198.01 2486
4198.62 2505
4199.24 2488
4199.85 2463
4200.46 2647
4201.07 2668
4201.68 2544
4202.29 2725
4202.90 2497
4203.52 2684
4204.13 2552
4204.74 2576
4205.35 2501
4205.96 2339
4206.57 2405
4207.19 2477
4207.80 2327
4208.41 2429
4209.02 2544
4209.63 2283
4210.25 2261
4210.86 2452
4211.47 2445
4212.08 2513
4212.69 2530
4213.31 2419
4213.92 2499
4214.53 2409
4215.14 2496
4215.76 2424
4216.37 2428
4216.98 2474
4217.59 2422
4218.21 2509
4218.82 2432
4219.43 2380
4220.04 2642
4220.66 2529
4221.27 2581
4221.88 2661
4222.50 2695
4223.11 2909
4223.72 2855
4224.33 2936
4224.95 2986
4225.56 3207
4226.17 3193
4226.79 3237
4227.40 3330
4228.01 3101
4228.63 3279
4229.24 3250
4229.85 3281
4230.47 3257
4231.08 3215
4231.69 3180
4232.31 3222
4232.92 3242
4233.54 3065
4234.15 3226
4234.76 3073
4235.38 3088
4235.99 3038
4236.61 3112
4237.22 3291
4237.83 3476
4238.45 3434
4239.06 3349
4239.68 3564
4240.29 3248
4240.90 3014
4241.52 2899
4242.13 2923
4242.75 2809
4243.36 2601
4243.98 2666
4244.59 2693
4245.21 2734
4245.82 2555
4246.43 2493
4247.05 2616
4247.66 2682
4248.28 2673
4248.89 2737
4249.51 2764
4250.12 2762
4250.74 2705
4251.35 2609
4251.97 2566
4252.58 2727
4253.20 2679
4253.81 2389
4254.43 2411
4255.04 2539
4255.66 2398
4256.28 2547
4256.89 2595
4257.51 2622
4258.12 2655
4258.74 2689
4259.35 2645
4259.97 2643
4260.58 2633
4261.20 2575
4261.82 2565
4262.43 2495
4263.05 2456
4263.66 2537
4264.28 2523
4264.90 2549
4265.51 2532
4266.13 2557
4266.74 2608
4267.36 2633
4267.98 2549
4268.59 2534
4269.21 2516
4269.82 2717
4270.44 2673
4271.06 2637
4271.67 2606
4272.29 2581
4272.91 2629
4273.52 2663
4274.14 2636
4274.76 2617
4275.37 2515
4275.99 2505
4276.61 2502
4277.22 2685
4277.84 2659
4278.46 2558
4279.08 2499
4279.69 2556
4280.31 2416
4280.93 2364
4281.54 2497
4282.16 2417
4282.78 2388
4283.40 2351
4284.01 2277
4284.63 2501
4285.25 2294
4285.87 2369
4286.48 2390
4287.10 2280
4287.72 2454
4288.34 2427
4288.95 2324
4289.57 2413
4290.19 2308
4290.81 2331
4291.43 2575
4292.04 2368
4292.66 2330
4293.28 2206
4293.90 2435
4294.52 2267
4295.13 2337
4295.75 2298
4296.37 2135
4296.99 2208
4297.61 2327
4298.23 2354
4298.84 2248
4299.46 2220
4300.08 2363
4300.70 2445
4301.32 2425
4301.94 2543
4302.56 2422
4303.17 2401
4303.79 2136
4304.41 1999
4305.03 2194
4305.65 2247
4306.27 2300
4306.89 2324
4307.51 2138
4308.13 2373
4308.75 2300
4309.36 2431
4309.98 2432
4310.60 2499
4311.22 2437
4311.84 2441
4312.46 2323
4313.08 2337
4313.70 2263
4314.32 2296
4314.94 2345
4315.56 2486
4316.18 2353
4316.80 2382
4317.42 2330
4318.04 2378
4318.66 2310
4319.28 2353
4319.90 2411
4320.52 2548
4321.14 2374
4321.76 2422
4322.38 2298
4323.00 2274
4323.62 2542
4324.24 2504
4324.86 2425
4325.48 2541
4326.10 2450
4326.72 2447
4327.34 2398
4327.96 2507
4328.58 2715
4329.20 2444
4329.82 2503
4330.44 2425
4331.07 2647
4331.69 2404
4332.31 2561
4332.93 2650
4333.55 2668
4334.17 2478
4334.79 2326
4335.41 2596
4336.03 2699
4336.65 2466
4337.28 2685
4337.90 2570
4338.52 2583
4339.14 2685
4339.76 2773
4340.38 2955
4341.00 3135
4341.63 3064
4342.25 3166
4342.87 3014
4343.49 3096
4344.11 3080
4344.73 3069
4345.36 3028
4345.98 2846
4346.60 2923
4347.22 2948
4347.84 2993
4348.47 3240
4349.09 3570
4349.71 3612
4350.33 3712
4350.95 3840
4351.58 3497
4352.20 3708
4352.82 3571
4353.44 3563
4354.07 3295
4354.69 3204
4355.31 3129
4355.93 2993
4356.56 2664
4357.18 2576
4357.80 2780
4358.42 2722
4359.05 2646
4359.67 2503
4360.29 2628
4360.92 2601
4361.54 2615
4362.16 2620
4362.78 2648
4363.41 2673
4364.03 2586
4364.65 2712
4365.28 2598
4365.90 2606
4366.52 2565
4367.15 2549
4367.77 2906
4368.39 2745
4369.02 2667
4369.64 2538
4370.26 2524
4370.89 2394
4371.51 2539
4372.14 2642
4372.76 2305
4373.38 2452
4374.01 2462
4374.63 2435
4375.25 2482
4375.88 2327
4376.50 2339
4377.13 2407
4377.75 2288
4378.37 2408
4379.00 2286
4379.62 2274
4380.25 2307
4380.87 2365
4381.50 2315
4382.12 2501
4382.75 2448
4383.37 2379
4383.99 2422
4384.62 2338
4385.24 2362
4385.87 2418
4386.49 2347
4387.12 2428
4387.74 2542
4388.37 2446
4388.99 2289
4389.62 2153
4390.24 2287
4390.87 2241
4391.49 2131
4392.12 2319
4392.74 2261
4393.37 2142
4393.99 2194
4394.62 2284
4395.24 2337
4395.87 2162
4396.49 2227
4397.12 2180
4397.75 2214
4398.37 2206
4399.00 2146
4399.62 2298
4400.25 2188
4400.87 2269
4401.50 2244
4402.13 2285
4402.75 2297
4403.38 2328
4404.00 2458
4404.63 2280
4405.26 2184
4405.88 2220
4406.51 2236
4407.13 2235
4407.76 2329
4408.39 2223
4409.01 2245
4409.64 2432
4410.27 2597
4410.89 2411
4411.52 2270
4412.15 2278
4412.77 2213
4413.40 2261
4414.03 2370
4414.65 2329
4415.28 2287
4415.91 2266
4416.53 2156
4417.16 2298
4417.79 2197
4418.41 2097
4419.04 2244
4419.67 2203
4420.30 2290
4420.92 2369
4421.55 2387
4422.18 2258
4422.80 2300
4423.43 2315
4424.06 2270
4424.69 2213
4425.31 2274
4425.94 2260
4426.57 2228
4427.20 2263
4427.82 2273
4428.45 2161
4429.08 2149
4429.71 2108
4430.34 1959
4430.96 1986
4431.59 2088
4432.22 1958
4432.85 2070
4433.48 2126
4434.10 2313
4434.73 2246
4435.36 2008
4435.99 2108
4436.62 2274
4437.25 2048
4437.87 2187
4438.50 2311
4439.13 2342
4439.76 2088
4440.39 2183
4441.02 2249
4441.64 2220
4442.27 2253
4442.90 2145
4443.53 2143
4444.16 2157
4444.79 2180
4445.42 2166
4446.05 2196
4446.68 2145
4447.30 2238
4447.93 2079
4448.56 2167
4449.19 2281
4449.82 2134
4450.45 2123
4451.08 2233
4451.71 2327
4452.34 2286
4452.97 2271
4453.60 2373
4454.23 2301
4454.86 2273
4455.49 2275
4456.12 2130
4456.75 2137
4457.38 2273
4458.01 2036
4458.64 2106
4459.27 2230
4459.90 2184
4460.53 2215
4461.16 2164
4461.79 2166
4462.42 2298
4463.05 2157
4463.68 2088
4464.31 2069
4464.94 2141
4465.57 2099
4466.20 2294
4466.83 2171
4467.46 2138
4468.09 2030
4468.72 1972
4469.35 2080
4469.98 2057
4470.61 2067
4471.24 2081
4471.87 2009
4472.50 1980
4473.13 2086
4473.77 2224
4474.40 2073
4475.03 2020
4475.66 2087
4476.29 2163
4476.92 2151
4477.55 2068
4478.18 2182
4478.82 2136
4479.45 2034
4480.08 2009
4480.71 2177
4481.34 2097
4481.97 2116
4482.60 2193
4483.24 2148
4483.87 2242
4484.50 2116
4485.13 2029
4485.76 2141
4486.39 2093
4487.03 2141
4487.66 2162
4488.29 2284
4488.92 2292
4489.55 2313
4490.19 2316
4490.82 2333
4491.45 2200
4492.08 2113
4492.71 2164
4493.35 2226
4493.98 2296
4494.61 2196
4495.24 2281
4495.88 2367
4496.51 2272
4497.14 2213
4497.77 2182
4498.41 2338
4499.04 2289
4499.67 2110
4500.31 2048
4500.94 2090
4501.57 2231
4502.20 2385
4502.84 2428
4503.47 2286
4504.10 2255
4504.74 2340
4505.37 2360
4506.00 2345
4506.64 2286
4507.27 2267
4507.90 2407
4508.54 2359
4509.17 2238
4509.80 2345
4510.44 2328
4511.07 2311
4511.70 2243
4512.34 2368
4512.97 2120
4513.60 2208
4514.24 2119
4514.87 2169
4515.51 2300
4516.14 2418
4516.77 2464
4517.41 2127
4518.04 2068
4518.68 2211
4519.31 2163
4519.94 2140
4520.58 2229
4521.21 2118
4521.85 2258
4522.48 2362
4523.12 2330
4523.75 2188
4524.39 2135
4525.02 2064
4525.65 2130
4526.29 2144
4526.92 2137
4527.56 2200
4528.19 2321
4528.83 2294
4529.46 2240
4530.10 2241
4530.73 2406
4531.37 2323
4532.00 2413
4532.64 2731
4533.27 2985
4533.91 3001
4534.54 3111
4535.18 2981
4535.81 3076
4536.45 3115
4537.09 3160
4537.72 2912
4538.36 2918
4538.99 2947
4539.63 2827
4540.26 2665
4540.90 2532
4541.53 2483
4542.17 2286
4542.81 2278
4543.44 2273
4544.08 2198
4544.71 2290
4545.35 2498
4545.99 2283
4546.62 2279
4547.26 2209
4547.89 2271
4548.53 2187
4549.17 2211
4549.80 2196
4550.44 2344
4551.08 2440
4551.71 2462
4552.35 2443
4552.98 2623
4553.62 2427
4554.26 2385
4554.89 2553
4555.53 2507
4556.17 2469
4556.80 2369
4557.44 2434
4558.08 2557
4558.72 2247
4559.35 2183
4559.99 2223
4560.63 2347
4561.26 2281
4561.90 2156
4562.54 2066
4563.17 2158
4563.81 2229
4564.45 2210
4565.09 2291
4565.72 2165
4566.36 2151
4567.00 2276
4567.64 2090
4568.27 2099
4568.91 2085
4569.55 2197
4570.19 2172
4570.82 2136
4571.46 2270
4572.10 2358
4572.74 2353
4573.38 2278
4574.01 2327
4574.65 2380
4575.29 2311
4575.93 2222
4576.57 2311
4577.20 2152
4577.84 2347
4578.48 2207
4579.12 2274
4579.76 2175
4580.40 2131
4581.04 2115
4581.67 2061
4582.31 2205
4582.95 2192
4583.59 2267
4584.23 2200
4584.87 2128
4585.51 2268
4586.14 2309
4586.78 2280
4587.42 2194
4588.06 2204
4588.70 2364
4589.34 2248
4589.98 2134
4590.62 2199
4591.26 2188
4591.90 2103
4592.54 2274
4593.17 2348
4593.81 2316
4594.45 2306
4595.09 2512
4595.73 2505
4596.37 2452
4597.01 2564
4597.65 2458
4598.29 2374
4598.93 2320
4599.57 2239
4600.21 2392
4600.85 2348
4601.49 2230
4602.13 2243
4602.77 2171
4603.41 2148
4604.05 2230
4604.69 2248
4605.33 2323
4605.97 2195
4606.61 2236
4607.25 2172
4607.89 2260
4608.53 2446
4609.17 2322
4609.81 2299
4610.45 2200
4611.09 2286
4611.73 2423
4612.38 2284
4613.02 2384
4613.66 2237
4614.30 2252
4614.94 2222
4615.58 2215
4616.22 2152
4616.86 2171
4617.50 2208
4618.14 2314
4618.78 2307
4619.43 2263
4620.07 2267
4620.71 2214
4621.35 2193
4621.99 2329
4622.63 2196
4623.27 2059
4623.91 2040
4624.56 2057
4625.20 2025
4625.84 2108
4626.48 2186
4627.12 2223
4627.76 2221
4628.41 2140
4629.05 2163
4629.69 2240
4630.33 2094
4630.97 2342
4631.62 2212
4632.26 2093
4632.90 2052
4633.54 2167
4634.18 2105
4634.83 2042
4635.47 2244
4636.11 2228
4636.75 2135
4637.40 2138
4638.04 2151
4638.68 2285
4639.32 2348
4639.97 2374
4640.61 2309
4641.25 2544
4641.89 2541
4642.54 2501
4643.18 2458
4643.82 2422
4644.46 2471
4645.11 2585
4645.75 2574
4646.39 2556
4647.04 2557
4647.68 2373
4648.32 2421
4648.97 2202
4649.61 2255
4650.25 2246
4650.90 2134
4651.54 2202
4652.18 2121
4652.83 2242
4653.47 2257
4654.11 2338
4654.76 2389
4655.40 2427
4656.04 2297
4656.69 2193
4657.33 2385
4657.98 2293
4658.62 2300
4659.26 2118
4659.91 2229
4660.55 2105
4661.20 2115
4661.84 2232
4662.48 2075
4663.13 2145
4663.77 2014
4664.42 2078
4665.06 2112
4665.71 2052
4666.35 2155
4666.99 2171
4667.64 2017
4668.28 2090
4668.93 2105
4669.57 2102
4670.22 2063
4670.86 1980
4671.51 2015
4672.15 2106
4672.80 2088
4673.44 2201
4674.09 2229
4674.73 2023
4675.38 2056
4676.02 2097
4676.67 2121
4677.31 2047
4677.96 2101
4678.60 2034
4679.25 2180
4679.89 2106
4680.54 2090
4681.18 2214
4681.83 2231
4682.47 2189
4683.12 2121
4683.77 2106
4684.41 2056
4685.06 2146
4685.70 2097
4686.35 2314
4686.99 2079
4687.64 2041
4688.29 2074
4688.93 2102
4689.58 2092
4690.22 2035
4690.87 2195
4691.52 2069
4692.16 2024
4692.81 2127
4693.45 2152
4694.10 2116
4694.75 2162
4695.39 2010
4696.04 2011
4696.69 2241
4697.33 2208
4697.98 2110
4698.63 2204
4699.27 2199
4699.92 2116
4700.57 1941
4701.21 2053
4701.86 2074
4702.51 1971
4703.15 2018
4703.80 2109
4704.45 2052
4705.10 2185
4705.74 2078
4706.39 1984
4707.04 2019
4707.68 1978
4708.33 2101
4708.98 2135
4709.63 2132
4710.27 1992
4710.92 2152
4711.57 2147
4712.22 2222
4712.86 2183
4713.51 2161
4714.16 2188
4714.81 2117
4715.45 2041
4716.10 2166
4716.75 2065
4717.40 2042
4718.05 2042
4718.69 2064
4719.34 2244
4719.99 2300
4720.64 2239
4721.29 2223
4721.94 2199
4722.58 2239
4723.23 2143
4723.88 2162
4724.53 2281
4725.18 2305
4725.83 2246
4726.47 2318
4727.12 2218
4727.77 2154
4728.42 2223
4729.07 2134
4729.72 2354
4730.37 2293
4731.02 2201
4731.66 2143
4732.31 2154
4732.96 2130
4733.61 2148
4734.26 2251
4734.91 2055
4735.56 2005
4736.21 2002
4736.86 2011
4737.51 2058
4738.16 1950
4738.81 2104
4739.45 2159
4740.10 2098
4740.75 2112
4741.40 2188
4742.05 2099
4742.70 2161
4743.35 2068
4744.00 2024
4744.65 2084
4745.30 2249
4745.95 2218
4746.60 2129
4747.25 2217
4747.90 2212
4748.55 2310
4749.20 2240
4749.85 2320
4750.50 2429
4751.15 2256
4751.80 2256
4752.45 2242
4753.10 2162
4753.75 2325
4754.40 2299
4755.05 2421
4755.71 2536
4756.36 2476
4757.01 2621
4757.66 2761
4758.31 2455
4758.96 2386
4759.61 2394
4760.26 2296
4760.91 2204
4761.56 2137
4762.21 2177
4762.86 2281
4763.52 2066
4764.17 2095
4764.82 2116
4765.47 2040
4766.12 2021
4766.77 2293
4767.42 2190
4768.07 2288
4768.73 2412
4769.38 2296
4770.03 2317
4770.68 2386
4771.33 2251
4771.98 2307
4772.64 2172
4773.29 2115
4773.94 2072
4774.59 2043
4775.24 2101
4775.89 2043
4776.55 2105
4777.20 1952
4777.85 1930
4778.50 1974
4779.15 2003
4779.81 1927
4780.46 1909
4781.11 1863
4781.76 2074
4782.42 2001
4783.07 2183
4783.72 2021
4784.37 2064
4785.03 2113
4785.68 2141
4786.33 2077
4786.98 2004
4787.64 2193
4788.29 2139
4788.94 2181
4789.60 2187
4790.25 2174
4790.90 2156
4791.55 2146
4792.21 2232
4792.86 2271
4793.51 2184
4794.17 2136
4794.82 2118
4795.47 2234
4796.13 2213
4796.78 2077
4797.43 2097
4798.09 2210
4798.74 2205
4799.39 2166
4800.05 2248
4800.70 2350
4801.36 2238
4802.01 2134
4802.66 2140
4803.32 2180
4803.97 2148
4804.62 2148
4805.28 2104
4805.93 2056
4806.59 2093
4807.24 1988
4807.89 2169
4808.55 2100
4809.20 2044
4809.86 2038
4810.51 2058
4811.17 2095
4811.82 2064
4812.47 1986
4813.13 1998
4813.78 2097
4814.44 2239
4815.09 1948
4815.75 2000
4816.40 1906
4817.06 2075
4817.71 2145
4818.37 2171
4819.02 2106
4819.68 2161
4820.33 2248
4820.99 2083
4821.64 2087
4822.30 2204
4822.95 2188
4823.61 2250
4824.26 2336
4824.92 2271
4825.57 2280
4826.23 2327
4826.88 2259
4827.54 2191
4828.19 2314
4828.85 2319
4829.51 2378
4830.16 2420
4830.82 2369
4831.47 2483
4832.13 2410
4832.78 2329
4833.44 2297
4834.10 2195
4834.75 2228
4835.41 2265
4836.06 2332
4836.72 2298
4837.38 2249
4838.03 2269
4838.69 2422
4839.34 2489
4840.00 2579
4840.66 2665
4841.31 2582
4841.97 2661
4842.63 2683
4843.28 2674
4843.94 2560
4844.60 2553
4845.25 2570
4845.91 2513
4846.57 2474
4847.22 2449
4847.88 2633
4848.54 2526
4849.19 2444
4849.85 2504
4850.51 2521
4851.17 2532
4851.82 2360
4852.48 2527
4853.14 2671
4853.79 2776
4854.45 2651
4855.11 2568
4855.77 2553
4856.42 2657
4857.08 2675
4857.74 2493
4858.40 2589
4859.05 2655
4859.71 2592
4860.37 2686
4861.03 2712
4861.68 2537
4862.34 2596
4863.00 2761
4863.66 2768
4864.32 2845
4864.97 2748
4865.63 2841
4866.29 2739
4866.95 2598
4867.61 2676
4868.26 2861
4868.92 2900
4869.58 2764
4870.24 2637
4870.90 2710
4871.56 2756
4872.21 2932
4872.87 2894
4873.53 2718
4874.19 2516
4874.85 2830
4875.51 2706
4876.17 2717
4876.83 2676
4877.48 2511
4878.14 2528
4878.80 2531
4879.46 2512
4880.12 2600
4880.78 2525
4881.44 2547
4882.10 2731
4882.76 2693
4883.42 2774
4884.08 2746
4884.73 2520
4885.39 2457
4886.05 2497
4886.71 2446
4887.37 2377
4888.03 2314
4888.69 2325
4889.35 2272
4890.01 2246
4890.67 2396
4891.33 2225
4891.99 2236
4892.65 2247
4893.31 2263
4893.97 2225
4894.63 2337
4895.29 2408
4895.95 2409
4896.61 2355
4897.27 2377
4897.93 2347
4898.59 2320
4899.25 2172
4899.91 2091
4900.57 2214
4901.23 2236
4901.89 2065
4902.55 2253
4903.21 2264
4903.88 2089
4904.54 2291
4905.20 2025
4905.86 2097
4906.52 2117
4907.18 2128
4907.84 2149
4908.50 2198
4909.16 2206
4909.82 2095
4910.48 1984
4911.15 2094
4911.81 2035
4912.47 2103
4913.13 2110
4913.79 1972
4914.45 2015
4915.11 2097
4915.77 2045
4916.44 2006
4917.10 2081
4917.76 2077
4918.42 2159
4919.08 2195
4919.74 2050
4920.41 2052
4921.07 2000
4921.73 1965
4922.39 2105
4923.05 2059
4923.72 2107
4924.38 2027
4925.04 2034
4925.70 2117
4926.36 1965
4927.03 1827
4927.69 1767
4928.35 1838
4929.01 2020
4929.67 2162
4930.34 1898
4931.00 1920
4931.66 2165
4932.32 2108
4932.99 1989
4933.65 2001
4934.31 2115
4934.98 2191
4935.64 2127
4936.30 2182
4936.96 2053
4937.63 2107
4938.29 2184
4938.95 2102
4939.62 2056
4940.28 2097
4940.94 2007
4941.61 1950
4942.27 2003
4942.93 1967
4943.60 2041
4944.26 2020
4944.92 1950
4945.59 1835
4946.25 1899
4946.91 2060
4947.58 1976
4948.24 1994
4948.90 1916
4949.57 1987
4950.23 1949
4950.89 1990
4951.56 2079
4952.22 2048
4952.89 2066
4953.55 1865
4954.21 1892
4954.88 1940
4955.54 1979
4956.21 1921
4956.87 2067
4957.53 2028
4958.20 1824
4958.86 1945
4959.53 1949
4960.19 2033
4960.86 1887
4961.52 1928
4962.19 2015
4962.85 1910
4963.52 1876
4964.18 1918
4964.84 1973
4965.51 1919
4966.17 2079
4966.84 1956
4967.50 1990
4968.17 1968
4968.83 2010
4969.50 2089
4970.16 2158
4970.83 1985
4971.49 2045
4972.16 2027
4972.82 2046
4973.49 1945
4974.16 1874
4974.82 2042
4975.49 2064
4976.15 1906
4976.82 1975
4977.48 1994
4978.15 2005
4978.81 2010
4979.48 1909
4980.15 1953
4980.81 1923
4981.48 2002
4982.14 1883
4982.81 1942
4983.48 2026
4984.14 1846
4984.81 1800
4985.47 1883
4986.14 2004
4986.81 2034
4987.47 1997
4988.14 2060
4988.80 1918
4989.47 1895
4990.14 1945
4990.80 1978
4991.47 1934
4992.14 1898
4992.80 1862
4993.47 1852
4994.14 1777
4994.80 1903
4995.47 1894
4996.14 1976
4996.80 1918
4997.47 1826
4998.14 1903
4998.81 1905
4999.47 1923
5000.14 1907
5000.81 1883
5001.47 1984
5002.14 1976
5002.81 2061
5003.48 1971
5004.14 1854
5004.81 1891
5005.48 1969
5006.15 2126
5006.81 1923
5007.48 1943
5008.15 2017
5008.82 2040
5009.48 2001
5010.15 1879
5010.82 2062
5011.49 2055
5012.16 1924
5012.82 2004
5013.49 2003
5014.16 1869
5014.83 1983
5015.50 2061
5016.16 1970
5016.83 1968
5017.50 1969
5018.17 2055
5018.84 2082
5019.50 2049
5020.17 2090
5020.84 2056
5021.51 2083
5022.18 2245
5022.85 2285
5023.52 2400
5024.19 2552
5024.85 2520
5025.52 2526
5026.19 2757
5026.86 2747
5027.53 2612
5028.20 2753
5028.87 2864
5029.54 2789
5030.21 2601
5030.87 2594
5031.54 2413
5032.21 2289
5032.88 2147
5033.55 2170
5034.22 2195
5034.89 2115
5035.56 2162
5036.23 2155
5036.90 1989
5037.57 2134
5038.24 1945
5038.91 1921
5039.58 1952
5040.25 1852
5040.92 1903
5041.59 1957
5042.26 2025
5042.93 2004
5043.60 2070
5044.27 1901
5044.94 1821
5045.61 1987
5046.28 2117
5046.95 2133
5047.62 2124
5048.29 2123
5048.96 2216
5049.63 2153
5050.30 2237
5050.97 2254
5051.64 2139
5052.31 2066
5052.98 1935
5053.65 2085
5054.32 1963
5054.99 1836
5055.66 1948
5056.34 1971
5057.01 1865
5057.68 1911
5058.35 1852
5059.02 1943
5059.69 1867
5060.36 1909
5061.03 1996
5061.70 1968
5062.38 2072
5063.05 1978
5063.72 2033
5064.39 1940
5065.06 1882
5065.73 2068
5066.40 2014
5067.08 2063
5067.75 2039
5068.42 2146
5069.09 1952
5069.76 1968
5070.43 1931
5071.11 1953
5071.78 2065
5072.45 2062
5073.12 1953
5073.79 2022
5074.47 2040
5075.14 1912
5075.81 2027
5076.48 1924
5077.15 1941
5077.83 1928
5078.50 1987
5079.17 2006
5079.84 1889
5080.52 1931
5081.19 1994
5081.86 1918
5082.53 1910
5083.21 1947
5083.88 1950
5084.55 2086
5085.22 2185
5085.90 2085
5086.57 2088
5087.24 1945
5087.92 1969
5088.59 1963
5089.26 2018
5089.93 1963
5090.61 2037
5091.28 1957
5091.95 1879
5092.63 1953
5093.30 2017
5093.97 2033
5094.65 2048
5095.32 2114
5095.99 2073
5096.67 2159
5097.34 2244
5098.02 2136
5098.69 2194
5099.36 2126
5100.04 2023
5100.71 1969
5101.38 2021
5102.06 2016
5102.73 1933
5103.41 1883
5104.08 1931
5104.75 1881
5105.43 1985
5106.10 1942
5106.78 2006
5107.45 1937
5108.12 1956
5108.80 1857
5109.47 1828
5110.15 1886
5110.82 1904
5111.50 1865
5112.17 2055
5112.85 2098
5113.52 2037
5114.20 2043
5114.87 1885
5115.54 1845
5116.22 1902
5116.89 1882
5117.57 2018
5118.24 1880
5118.92 1839
5119.59 1968
5120.27 1858
5120.94 1976
5121.62 1830
5122.30 1832
5122.97 2012
5123.65 1976
5124.32 1981
5125.00 2152
5125.67 2052
5126.35 1902
5127.02 1942
5127.70 1826
5128.37 1876
5129.05 1819
5129.73 1961
5130.40 2071
5131.08 1991
5131.75 1951
5132.43 1819
5133.10 1911
5133.78 1863
5134.46 1827
5135.13 1783
5135.81 1754
5136.49 1961
5137.16 1861
5137.84 1820
5138.51 1878
5139.19 1909
5139.87 2025
5140.54 1870
5141.22 2008
5141.90 1966
5142.57 1894
5143.25 1890
5143.93 1919
5144.60 1954
5145.28 1968
5145.96 2006
5146.63 1928
5147.31 1908
5147.99 1919
5148.66 1763
5149.34 1848
5150.02 1891
5150.69 1830
5151.37 1791
5152.05 1831
5152.73 1775
5153.40 1898
5154.08 1727
5154.76 1828
5155.44 1761
5156.11 1672
5156.79 1998
5157.47 2015
5158.15 1841
5158.82 1859
5159.50 1840
5160.18 1861
5160.86 1955
5161.53 1809
5162.21 1820
5162.89 1798
5163.57 1745
5164.25 1903
5164.92 1850
5165.60 1856
5166.28 1900
5166.96 1782
5167.64 1901
5168.31 1901
5168.99 1979
5169.67 1869
5170.35 1871
5171.03 2003
5171.71 1962
5172.39 1938
5173.06 1971
5173.74 1906
5174.42 1841
5175.10 1801
5175.78 1828
5176.46 1919
5177.14 1890
5177.82 1807
5178.49 1841
5179.17 1814
5179.85 1664
5180.53 1816
5181.21 1923
5181.89 1918
5182.57 1933
5183.25 1820
5183.93 1897
5184.61 1897
5185.29 1801
5185.97 1839
5186.64 1811
5187.32 1875
5188.00 1906
5188.68 1815
5189.36 1832
5190.04 1730
5190.72 1764
5191.40 1850
5192.08 1643
5192.76 1766
5193.44 1767
5194.12 1678
5194.80 1824
5195.48 1931
5196.16 1910
5196.84 1787
5197.52 1809
5198.20 1862
5198.88 1802
5199.56 1718
5200.24 1722
5200.92 1838
5201.60 1779
5202.28 1725
5202.96 1732
5203.65 1789
5204.33 1729
5205.01 1799
5205.69 1852
5206.37 1821
5207.05 1911
5207.73 1865
5208.41 1878
5209.09 2013
5209.77 2015
5210.45 2004
5211.13 2057
5211.82 1845
5212.50 1749
5213.18 1852
5213.86 1858
5214.54 2065
5215.22 2071
5215.90 1922
5216.58 1836
5217.27 1934
5217.95 1981
5218.63 1848
5219.31 1758
5219.99 1724
5220.67 1843
5221.36 1780
5222.04 1835
5222.72 1862
5223.40 1837
5224.08 1863
5224.77 1898
5225.45 1856
5226.13 1913
5226.81 1786
5227.49 1782
5228.18 1935
5228.86 1895
5229.54 1837
5230.22 1918
5230.91 1910
5231.59 1807
5232.27 1737
5232.95 1813
5233.63 1826
5234.32 1838
5235.00 1924
5235.68 1905
5236.37 1946
5237.05 1931
5237.73 1848
5238.41 1854
5239.10 1816
5239.78 1850
5240.46 1991
5241.15 1886
5241.83 1821
5242.51 1910
5243.20 2073
5243.88 1915
5244.56 1868
5245.24 1842
5245.93 1919
5246.61 1806
5247.29 1747
5247.98 1918
5248.66 1836
5249.35 1891
5250.03 2225
5250.71 2202
5251.40 2087
5252.08 2196
5252.76 2264
5253.45 2177
5254.13 2245
5254.82 2281
5255.50 2225
5256.18 2148
5256.87 1963
5257.55 1847
5258.24 1931
5258.92 1912
5259.60 1883
5260.29 1772
5260.97 1883
5261.66 1782
5262.34 1773
5263.03 1775
5263.71 1819
5264.40 1735
5265.08 1776
5265.76 1688
5266.45 1732
5267.13 1895
5267.82 1895
5268.50 1970
5269.19 2076
5269.87 2047
5270.56 1958
5271.24 1985
5271.93 1975
5272.61 2017
5273.30 1982
5273.98 1858
5274.67 1755
5275.35 1933
5276.04 1939
5276.72 1878
5277.41 1841
5278.10 1929
5278.78 2005
5279.47 1995
5280.15 1979
5280.84 1898
5281.52 1924
5282.21 1913
5282.89 2026
5283.58 2014
5284.27 1931
5284.95 1974
5285.64 1989
5286.32 2158
5287.01 2062
5287.70 2192
5288.38 2058
5289.07 1934
5289.75 2143
5290.44 1961
5291.13 1902
5291.81 1907
5292.50 2070
5293.19 2035
5293.87 1948
5294.56 1888
5295.25 1989
5295.93 1954
5296.62 1909
5297.31 1910
5297.99 1895
5298.68 1903
5299.37 1896
5300.05 1823
5300.74 1797
5301.43 1817
5302.11 1907
5302.80 1891
5303.49 1991
5304.18 2014
5304.86 1955
5305.55 2103
5306.24 1902
5306.92 2104
5307.61 1994
5308.30 2047
5308.99 2024
5309.67 1924
5310.36 1912
5311.05 1860
5311.74 1886
5312.42 1892
5313.11 1969
5313.80 1866
5314.49 1937
5315.18 1962
5315.86 1953
5316.55 2043
5317.24 1956
5317.93 1920
5318.62 1875
5319.30 1913
5319.99 1944
5320.68 1944
5321.37 1890
5322.06 1813
5322.74 1832
5323.43 1850
5324.12 2061
5324.81 2142
5325.50 2117
5326.19 1958
5326.88 1945
5327.56 1978
5328.25 2088
5328.94 2028
5329.63 1903
5330.32 1868
5331.01 1888
5331.70 1861
5332.39 1847
5333.07 1961
5333.76 1884
5334.45 1971
5335.14 1894
5335.83 1970
5336.52 2110
5337.21 1945
5337.90 2110
5338.59 2102
5339.28 1898
5339.97 1877
5340.66 1903
5341.35 1937
5342.04 1956
5342.73 1813
5343.42 2088
5344.10 2063
5344.79 2044
5345.48 2059
5346.17 2070
5346.86 2108
5347.55 2109
5348.24 2082
5348.93 2067
5349.62 2085
5350.31 2086
5351.00 2020
5351.69 2143
5352.39 2196
5353.08 2304
5353.77 2427
5354.46 2383
5355.15 2449
5355.84 2477
5356.53 2467
5357.22 2590
5357.91 2452
5358.60 2493
5359.29 2389
5359.98 2226
5360.67 2243
5361.36 2311
5362.05 1963
5362.74 1954
5363.44 1914
5364.13 1891
5364.82 1840
5365.51 1979
5366.20 1944
5366.89 1914
5367.58 1881
5368.27 1816
5368.96 1950
5369.66 1951
5370.35 1799
5371.04 1837
5371.73 1786
5372.42 1846
5373.11 1778
5373.81 1740
5374.50 1777
5375.19 1786
5375.88 1745
5376.57 1822
5377.26 1694
5377.96 1746
5378.65 1772
5379.34 1867
5380.03 1946
5380.72 1773
5381.42 1824
5382.11 1989
5382.80 1799
5383.49 1801
5384.18 1771
5384.88 1889
5385.57 1891
5386.26 1853
5386.95 1804
5387.65 1764
5388.34 1841
5389.03 1851
5389.72 1868
5390.42 1710
5391.11 1803
5391.80 1864
5392.50 2034
5393.19 2067
5393.88 1931
5394.57 2100
5395.27 1978
5395.96 2035
5396.65 1960
5397.35 1935
5398.04 1890
5398.73 1928
5399.43 1801
5400.12 1766
5400.81 1910
5401.51 1842
5402.20 1929
5402.89 1994
5403.59 1936
5404.28 1895
5404.97 1826
5405.67 1829
5406.36 1873
5407.06 1940
5407.75 1828
5408.44 1967
5409.14 1876
5409.83 1812
5410.53 2019
5411.22 2061
5411.91 1901
5412.61 1994
5413.30 1997
5414.00 2032
5414.69 1966
5415.38 1958
5416.08 1893
5416.77 1981
5417.47 1948
5418.16 1898
5418.86 1962
5419.55 1971
5420.25 1887
5420.94 1916
5421.64 1946
5422.33 1900
5423.03 1932
5423.72 1847
5424.41 1865
5425.11 1854
5425.80 1835
5426.50 1794
5427.19 1991
5427.89 1898
5428.59 2097
5429.28 2038
5429.98 1849
5430.67 1935
5431.37 1861
5432.06 1950
5432.76 1898
5433.45 1842
5434.15 1914
5434.84 2056
5435.54 1931
5436.23 2046
5436.93 1987
5437.63 2068
5438.32 1992
5439.02 1890
5439.71 2087
5440.41 1916
5441.11 1950
5441.80 1947
5442.50 2043
5443.19 2099
5443.89 1866
5444.59 1852
5445.28 1846
5445.98 1887
5446.68 1978
5447.37 2117
5448.07 2197
5448.76 2227
5449.46 2211
5450.16 2232
5450.85 2445
5451.55 2580
5452.25 2561
5452.94 2687
5453.64 2749
5454.34 2783
5455.03 2608
5455.73 2541
5456.43 2532
5457.13 2518
5457.82 2191
5458.52 2167
5459.22 2263
5459.91 2283
5460.61 2190
5461.31 2225
5462.01 2102
5462.70 2044
5463.40 2105
5464.10 2248
5464.80 2321
5465.49 2265
5466.19 2397
5466.89 2291
5467.59 2503
5468.28 2637
5468.98 2531
5469.68 2785
5470.38 2612
5471.07 2492
5471.77 2464
5472.47 2467
5473.17 2463
5473.87 2359
5474.56 2230
5475.26 2169
5475.96 2417
5476.66 2363
5477.36 2131
5478.06 2198
5478.75 2216
5479.45 2265
5480.15 2180
5480.85 2319
5481.55 2417
5482.25 2513
5482.95 2440
5483.64 2352
5484.34 2337
5485.04 2342
5485.74 2582
5486.44 2766
5487.14 2614
5487.84 2426
5488.54 2449
5489.23 2408
5489.93 2427
5490.63 2509
5491.33 2368
5492.03 2422
5492.73 2313
5493.43 2403
5494.13 2331
5494.83 2389
5495.53 2368
5496.23 2292
5496.93 2444
5497.63 2378
5498.33 2312
5499.03 2296
5499.73 2450
5500.43 2539
5501.13 2563
5501.83 2548
5502.53 2659
5503.23 2599
5503.93 2898
5504.63 3151
5505.33 3220
5506.03 3367
5506.73 3166
5507.43 3216
5508.13 2982
5508.83 2731
5509.53 2802
5510.23 2613
5510.93 2461
5511.63 2444
5512.33 2413
5513.03 2381
5513.73 2399
5514.43 2216
5515.13 2234
5515.83 2262
5516.53 2290
5517.23 2297
5517.93 2321
5518.64 2307
5519.34 2344
5520.04 2400
5520.74 2273
5521.44 2265
5522.14 2292
5522.84 2283
5523.54 2325
5524.24 2526
5524.95 2471
5525.65 2365
5526.35 2403
5527.05 2321
5527.75 2316
5528.45 2367
5529.15 2219
5529.86 2202
5530.56 2283
5531.26 2108
5531.96 2090
5532.66 2113
5533.36 2027
5534.07 2086
5534.77 1969
5535.47 2044
5536.17 2160
5536.87 2141
5537.58 2008
5538.28 2069
5538.98 1990
5539.68 1949
5540.39 1998
5541.09 1904
5541.79 2001
5542.49 1976
5543.20 2022
5543.90 2146
5544.60 2045
5545.30 1938
5546.01 1931
5546.71 2056
5547.41 1976
5548.11 1932
5548.82 2010
5549.52 1945
5550.22 1878
5550.93 1748
5551.63 1841
5552.33 2007
5553.03 2106
5553.74 2025
5554.44 2099
5555.14 2088
5555.85 2062
5556.55 2004
5557.25 2071
5557.96 1911
5558.66 1898
5559.36 2042
5560.07 1917
5560.77 1834
5561.48 1967
5562.18 1937
5562.88 1875
5563.59 1820
5564.29 1841
5564.99 1771
5565.70 1864
5566.40 1948
5567.11 1941
5567.81 1878
5568.51 2009
5569.22 1872
5569.92 1894
5570.63 1936
5571.33 1849
5572.04 1877
5572.74 1846
5573.44 1772
5574.15 1817
5574.85 1746
5575.56 1702
5576.26 1845
5576.97 1846
5577.67 1923
5578.38 1930
5579.08 1869
5579.79 1905
5580.49 1965
5581.20 1926
5581.90 1978
5582.61 1892
5583.31 1822
5584.02 1861
5584.72 1897
5585.43 1796
5586.13 1762
5586.84 1748
5587.54 1877
5588.25 1820
5588.95 1927
5589.66 1809
5590.36 1819
5591.07 1837
5591.77 1713
5592.48 1756
5593.19 1908
5593.89 1877
5594.60 1766
5595.30 1807
5596.01 1832
5596.71 1801
5597.42 1833
5598.13 1825
5598.83 1762
5599.54 1770
5600.24 1753
5600.95 1741
5601.66 1718
5602.36 1672
5603.07 1774
5603.78 1716
5604.48 1660
5605.19 1620
5605.89 1764
5606.60 1777
5607.31 1817
5608.01 1832
5608.72 1825
5609.43 1853
5610.13 1712
5610.84 1794
5611.55 1731
5612.25 1732
5612.96 1718
5613.67 1833
5614.38 1752
5615.08 1717
5615.79 1751
5616.50 1845
5617.20 1851
5617.91 1813
5618.62 1804
5619.33 1835
5620.03 1806
5620.74 1745
5621.45 1822
5622.15 1926
5622.86 1885
5623.57 1911
5624.28 1749
5624.99 1778
5625.69 1724
5626.40 1766
5627.11 1788
5627.82 1779
5628.52 1858
5629.23 1751
5629.94 1759
5630.65 1744
5631.36 1744
5632.06 1668
5632.77 1718
5633.48 1729
5634.19 1592
5634.90 1659
5635.61 1708
5636.31 1712
5637.02 1612
5637.73 1676
5638.44 1725
5639.15 1688
5639.86 1730
5640.56 1722
5641.27 1705
5641.98 1761
5642.69 1746
5643.40 1819
5644.11 1744
5644.82 1796
5645.53 1740
5646.24 1710
5646.94 1699
5647.65 1645
5648.36 1701
5649.07 1716
5649.78 1784
5650.49 1858
5651.20 1636
5651.91 1668
5652.62 1623
5653.33 1677
5654.04 1783
5654.75 1819
5655.46 1781
5656.17 1807
5656.88 1671
5657.59 1632
5658.30 1769
5659.01 1746
5659.71 1784
5660.42 1717
5661.13 1803
5661.84 1828
5662.55 1878
5663.26 1768
5663.97 1687
5664.69 1748
5665.40 1737
5666.11 1760
5666.82 1798
5667.53 1765
5668.24 1736
5668.95 1644
5669.66 1705
5670.37 1718
5671.08 1779
5671.79 1704
5672.50 1768
5673.21 1805
5673.92 1819
5674.63 1850
5675.34 1908
5676.05 1914
5676.76 1845
5677.48 1954
5678.19 1914
5678.90 1794
5679.61 1861
5680.32 1941
5681.03 1767
5681.74 1829
5682.45 1962
5683.16 1841
5683.88 1695
5684.59 1697
5685.30 1743
5686.01 1903
5686.72 1794
5687.43 1761
5688.15 1723
5688.86 1692
5689.57 1711
5690.28 1725
5690.99 1659
5691.70 1738
5692.42 1946
5693.13 1655
5693.84 1701
5694.55 1842
5695.26 1888
5695.98 1692
5696.69 1834
5697.40 1860
5698.11 1791
5698.82 1760
5699.54 1678
5700.25 1670
5700.96 1731
5701.67 1764
5702.39 1674
5703.10 1677
5703.81 1707
5704.52 1669
5705.24 1706
5705.95 1647
5706.66 1564
5707.38 1634
5708.09 1641
5708.80 1710
5709.51 1700
5710.23 1757
5710.94 1702
5711.65 1549
5712.37 1601
5713.08 1690
5713.79 1692
5714.51 1704
5715.22 1675
5715.93 1658
5716.65 1665
5717.36 1694
5718.07 1616
5718.79 1706
5719.50 1729
5720.21 1748
5720.93 1684
5721.64 1754
5722.36 1777
5723.07 1821
5723.78 1512
5724.50 1523
5725.21 1690
5725.92 1802
5726.64 1705
5727.35 1805
5728.07 1829
5728.78 1754
5729.50 1865
5730.21 1811
5730.92 1809
5731.64 1811
5732.35 1797
5733.07 1866
5733.78 1910
5734.50 1844
5735.21 1845
5735.93 1899
5736.64 1810
5737.35 1891
5738.07 1829
5738.78 1832
5739.50 1882
5740.21 1722
5740.93 1664
5741.64 1695
5742.36 1762
5743.07 1804
5743.79 1753
5744.50 1805
5745.22 1839
5745.93 1741
5746.65 1703
5747.37 1679
5748.08 1735
5748.80 1831
5749.51 1743
5750.23 1713
5750.94 1611
5751.66 1636
5752.37 1804
5753.09 1738
5753.81 1773
5754.52 1799
5755.24 1836
5755.95 1804
5756.67 1860
5757.38 1955
5758.10 2055
5758.82 1990
5759.53 1993
5760.25 2034
5760.96 2104
5761.68 2093
5762.40 1893
5763.11 1814
5763.83 1889
5764.55 1847
5765.26 1870
5765.98 1832
5766.70 1784
5767.41 1796
5768.13 1760
5768.85 1857
5769.56 1878
5770.28 1848
5771.00 1765
5771.71 1671
5772.43 1834
5773.15 1853
5773.86 1877
5774.58 1776
5775.30 1839
5776.01 1865
5776.73 1830
5777.45 1775
5778.17 1775
5778.88 1675
5779.60 1751
5780.32 1926
5781.04 1823
5781.75 1871
5782.47 1915
5783.19 1973
5783.91 1909
5784.62 1893
5785.34 2072
5786.06 2020
5786.78 1898
5787.49 1898
5788.21 1909
5788.93 2008
5789.65 1972
5790.37 2020
5791.08 2014
5791.80 2005
5792.52 1870
5793.24 1807
5793.96 1699
5794.68 1908
5795.39 1952
5796.11 2010
5796.83 1977
5797.55 1913
5798.27 2061
5798.99 2058
5799.70 2002
5800.42 2134
5801.14 2141
5801.86 2108
5802.58 2436
5803.30 2747
5804.02 2744
5804.74 2820
5805.45 2852
5806.17 3098
5806.89 3126
5807.61 2839
5808.33 2617
5809.05 2419
5809.77 2513
5810.49 2313
5811.21 2451
5811.93 2322
5812.65 2219
5813.37 2149
5814.09 2013
5814.81 2034
5815.52 2049
5816.24 1959
5816.96 2052
5817.68 2080
5818.40 2067
5819.12 2151
5819.84 2131
5820.56 2174
5821.28 2182
5822.00 2226
5822.72 2162
5823.44 2026
5824.16 2128
5824.88 2074
5825.60 1982
5826.32 1929
5827.04 2023
5827.76 2001
5828.48 2007
5829.21 1894
5829.93 1827
5830.65 1777
5831.37 1807
5832.09 1952
5832.81 1879
5833.53 1891
5834.25 1947
5834.97 1948
5835.69 1837
5836.41 1917
5837.13 1917
5837.85 1951
5838.57 1972
5839.30 2058
5840.02 1919
5840.74 1935
5841.46 1965
5842.18 1995
5842.90 1999
5843.62 2009
5844.34 1906
5845.07 2064
5845.79 1903
5846.51 1902
5847.23 1918
5847.95 1881
5848.67 1870
5849.39 2024
5850.12 1946
5850.84 1943
5851.56 1834
5852.28 1909
5853.00 1978
5853.73 1842
5854.45 1922
5855.17 1832
5855.89 1907
5856.61 1839
5857.34 1805
5858.06 1856
5858.78 1968
5859.50 1881
5860.23 1872
5860.95 1792
5861.67 1891
5862.39 1863
5863.11 1798
5863.84 1900
5864.56 1873
5865.28 1751
5866.01 1774
5866.73 1735
5867.45 1775
5868.17 1805
5868.90 1828
5869.62 1896
5870.34 1775
5871.07 1779
5871.79 1883
5872.51 1862
5873.23 1916
5873.96 1916
5874.68 1876
5875.40 1782
5876.13 1816
5876.85 1855
5877.57 1804
5878.30 1864
5879.02 1900
5879.74 1814
5880.47 1828
5881.19 1880
5881.92 1830
5882.64 1820
5883.36 1861
5884.09 1870
5884.81 1999
5885.53 1926
5886.26 1895
5886.98 1949
5887.71 1897
5888.43 1764
5889.15 1845
5889.88 1784
5890.60 1825
5891.33 1894
5892.05 1959
5892.78 1937
5893.50 1848
5894.23 1921
5894.95 1921
5895.67 1978
5896.40 1990
5897.12 1863
5897.85 1830
5898.57 1925
5899.30 1921
5900.02 1923
5900.75 1898
5901.47 1828
5902.20 1831
5902.92 1899
5903.65 1883
5904.37 1913
5905.10 1863
5905.82 1924
5906.55 2105
5907.27 2068
5908.00 2059
5908.72 1915
5909.45 1899
5910.17 2006
5910.90 1989
5911.62 1980
5912.35 1998
5913.08 2015
5913.80 1830
5914.53 1923
5915.25 2025
5915.98 1998
5916.70 2010
5917.43 1949
5918.16 2075
5918.88 2056
5919.61 2128
5920.33 2079
5921.06 2094
5921.79 2150
5922.51 2087
5923.24 1941
5923.97 2107
5924.69 2112
5925.42 2183
5926.14 2182
5926.87 2255
5927.60 2127
5928.32 2171
5929.05 2166
5929.78 2107
5930.50 2161
5931.23 2083
5931.96 2088
5932.68 2212
5933.41 2197
5934.14 2216
5934.86 2258
5935.59 2294
5936.32 2115
5937.05 2243
5937.77 2232
5938.50 2356
5939.23 2236
5939.95 2276
5940.68 2382
5941.41 2258
5942.14 2496
5942.86 2430
5943.59 2455
5944.32 2432
5945.05 2519
5945.77 2527
5946.50 2442
5947.23 2530
5947.96 2543
5948.68 2523
5949.41 2629
5950.14 2581
5950.87 2577
5951.60 2699
5952.32 2680
5953.05 2799
5953.78 2886
5954.51 2860
5955.24 2921
5955.96 2950
5956.69 3128
5957.42 3061
5958.15 2999
5958.88 3075
5959.61 3141
5960.33 3073
5961.06 3166
5961.79 3079
5962.52 3049
5963.25 3114
5963.98 3048
5964.71 3011
5965.44 3075
5966.16 3189
5966.89 3114
5967.62 2826
5968.35 3110
5969.08 3224
5969.81 3492
5970.54 3654
5971.27 3597
5972.00 3820
5972.73 3876
5973.46 3746
5974.18 3694
5974.91 3647
5975.64 3601
5976.37 3669
5977.10 3551
5977.83 3454
5978.56 3456
5979.29 3454
5980.02 3527
5980.75 3332
5981.48 3274
5982.21 3578
5982.94 3581
5983.67 3675
5984.40 3775
5985.13 3785
5985.86 3843
5986.59 3805
5987.32 3853
5988.05 3749
5988.78 3815
5989.51 3885
5990.24 3885
5990.97 3866
5991.70 3937
5992.43 3872
5993.16 3906
5993.89 3767
5994.62 3800
5995.35 4106
5996.09 4132
5996.82 3980
5997.55 4022
5998.28 4010
5999.01 3818
5999.74 3945
6000.47 3966
6001.20 4154
6001.93 4067
6002.66 4201
6003.39 4364
6004.13 4373
6004.86 4065
6005.59 4113
6006.32 4201
6007.05 4215
6007.78 3897
6008.51 3816
6009.25 3855
6009.98 3951
6010.71 3960
6011.44 4021
6012.17 4292
6012.90 4606
6013.64 4708
6014.37 5066
6015.10 5443
6015.83 6266
6016.56 6869
6017.29 7065
6018.03 7729
6018.76 7724
6019.49 7737
6020.22 7486
6020.96 7152
6021.69 6927
6022.42 6335
6023.15 5785
6023.88 5193
6024.62 4665
6025.35 4355
6026.08 3925
6026.81 3926
6027.55 3811
6028.28 3537
6029.01 3523
6029.75 3375
6030.48 3322
6031.21 3370
6031.94 3314
6032.68 3326
6033.41 3233
6034.14 3249
6034.88 3392
6035.61 3319
6036.34 3233
6037.07 3138
6037.81 3131
6038.54 3268
6039.27 3332
6040.01 3303
6040.74 3246
6041.47 3233
6042.21 3248
6042.94 3355
6043.68 3397
6044.41 3368
6045.14 3228
6045.88 3211
6046.61 3334
6047.34 3305
6048.08 3332
6048.81 3472
6049.55 3597
6050.28 3542
6051.01 3470
6051.75 3539
6052.48 3488
6053.22 3501
6053.95 3711
6054.68 3796
6055.42 3800
6056.15 3833
6056.89 3957
6057.62 4110
6058.36 4251
6059.09 4401
6059.83 4098
6060.56 4041
6061.29 3893
6062.03 3872
6062.76 3551
6063.50 3530
6064.23 3666
6064.97 3572
6065.70 3503
6066.44 3408
6067.17 3594
6067.91 3489
6068.64 3389
6069.38 3334
6070.11 3327
6070.85 3302
6071.58 3348
6072.32 3326
6073.06 3465
6073.79 3476
6074.53 3324
6075.26 3201
6076.00 3069
6076.73 3004
6077.47 3118
6078.20 3160
6078.94 3216
6079.68 3171
6080.41 2979
6081.15 2974
6081.88 2944
6082.62 2940
6083.35 3021
6084.09 2964
6084.83 3111
6085.56 3070
6086.30 2934
6087.04 2927
6087.77 3008
6088.51 3012
6089.24 3065
6089.98 3091
6090.72 2950
6091.45 2861
6092.19 2925
6092.93 2969
6093.66 3011
6094.40 2825
6095.14 2988
6095.87 3054
6096.61 3146
6097.35 3167
6098.08 2989
6098.82 2987
6099.56 3048
6100.29 2773
6101.03 2872
6101.77 2968
6102.51 2807
6103.24 2763
6103.98 2839
6104.72 2740
6105.46 2807
6106.19 2904
6106.93 2745
6107.67 2739
6108.41 2772
6109.14 2762
6109.88 2714
6110.62 2720
6111.36 2844
6112.09 2828
6112.83 2816
6113.57 2758
6114.31 2835
6115.04 2737
6115.78 2732
6116.52 2698
6117.26 2754
6118.00 2741
6118.73 2806
6119.47 2652
6120.21 2680
6120.95 2752
6121.69 2854
6122.43 2868
6123.16 2629
6123.90 2599
6124.64 2723
6125.38 2740
6126.12 2787
6126.86 2916
6127.60 2653
6128.33 2871
6129.07 2910
6129.81 2822
6130.55 2863
6131.29 2838
6132.03 3020
6132.77 2926
6133.51 2829
6134.25 2871
6134.98 3061
6135.72 3010
6136.46 2901
6137.20 2898
6137.94 2941
6138.68 3078
6139.42 3010
6140.16 2908
6140.90 3063
6141.64 3138
6142.38 3061
6143.12 2997
6143.86 3102
6144.60 3079
6145.34 3096
6146.08 3199
6146.82 2968
6147.56 2954
6148.30 3135
6149.04 2999
6149.78 3089
6150.52 3073
6151.26 3067
6152.00 3170
6152.74 3158
6153.48 3175
6154.22 3157
6154.96 3209
6155.70 3274
6156.44 3374
6157.18 3261
6157.92 3292
6158.66 3359
6159.40 3524
6160.14 3433
6160.88 3464
6161.62 3454
6162.36 3380
6163.10 3410
6163.85 3350
6164.59 3373
6165.33 3252
6166.07 3276
6166.81 3542
6167.55 3663
6168.29 3686
6169.03 3830
6169.77 4068
6170.51 3943
6171.26 4243
6172.00 4249
6172.74 4368
6173.48 4492
6174.22 4578
6174.96 4575
6175.70 4448
6176.45 4415
6177.19 4462
6177.93 4303
6178.67 4289
6179.41 4248
6180.16 3989
6180.90 3967
6181.64 3932
6182.38 4122
6183.12 4051
6183.87 4125
6184.61 4124
6185.35 4364
6186.09 4316
6186.83 4147
6187.58 4310
6188.32 4359
6189.06 4487
6189.80 4483
6190.55 4466
6191.29 4286
6192.03 4399
6192.77 4438
6193.52 4540
6194.26 4466
6195.00 4439
6195.74 4488
6196.49 4785
6197.23 5071
6197.97 5117
6198.72 5073
6199.46 4967
6200.20 5138
6200.94 5158
6201.69 5251
6202.43 5252
6203.17 5211
6203.92 5230
6204.66 5165
6205.40 5282
6206.15 5244
6206.89 5254
6207.63 5227
6208.38 5379
6209.12 6081
6209.87 6837
6210.61 7947
6211.35 9183
6212.10 10358
6212.84 12611
6213.58 14538
6214.33 15954
6215.07 16985
6215.82 16634
6216.56 16014
6217.30 15036
6218.05 12982
6218.79 11577
6219.54 10063
6220.28 8508
6221.02 7527
6221.77 6587
6222.51 5893
6223.26 5298
6224.00 4884
6224.75 4718
6225.49 4476
6226.24 4393
6226.98 4500
6227.73 4481
6228.47 4445
6229.21 4567
6229.96 4627
6230.70 4500
6231.45 4332
6232.19 4220
6232.94 4088
6233.68 3865
6234.43 3796
6235.17 3863
6235.92 3818
6236.67 3585
6237.41 3507
6238.16 3341
6238.90 3411
6239.65 3527
6240.39 3475
6241.14 3371
6241.88 3670
6242.63 3804
6243.37 3615
6244.12 3751
6244.87 3845
6245.61 3515
6246.36 3726
6247.10 3681
6247.85 3770
6248.59 3707
6249.34 3919
6250.09 4244
6250.83 4466
6251.58 4785
6252.33 4849
6253.07 5056
6253.82 5120
6254.56 5205
6255.31 4894
6256.06 4861
6256.80 4617
6257.55 4358
6258.30 4258
6259.04 3997
6259.79 3951
6260.54 3795
6261.28 3834
6262.03 3865
6262.78 3649
6263.52 3706
6264.27 3813
6265.02 3676
6265.76 3719
6266.51 3720
6267.26 3827
6268.01 3727
6268.75 3697
6269.50 3900
6270.25 3749
6270.99 3788
6271.74 3679
6272.49 3430
6273.24 3517
6273.98 3725
6274.73 3756
6275.48 3581
6276.23 3591
6276.97 3691
6277.72 3666
6278.47 3860
6279.22 3769
6279.96 3890
6280.71 3853
6281.46 3857
6282.21 4014
6282.96 4105
6283.70 4044
6284.45 4039
6285.20 3848
6285.95 3771
6286.70 3774
6287.45 3647
6288.19 3561
6288.94 3490
6289.69 3404
6290.44 3549
6291.19 3342
6291.94 3385
6292.68 3479
6293.43 3428
6294.18 3383
6294.93 3312
6295.68 3302
6296.43 3217
6297.18 3384
6297.93 3238
6298.67 3171
6299.42 3126
6300.17 3102
6300.92 3072
6301.67 2972
6302.42 3050
6303.17 2827
6303.92 2888
6304.67 2989
6305.42 3023
6306.17 3038
6306.92 3061
6307.67 2902
6308.41 2960
6309.16 2997
6309.91 2963
6310.66 2953
6311.41 3041
6312.16 3075
6312.91 3054
6313.66 3141
6314.41 2955
6315.16 2978
6315.91 2947
6316.66 3012
6317.41 3024
6318.16 3161
6318.91 3269
6319.66 3152
6320.41 3053
6321.16 2970
6321.91 3183
6322.66 3219
6323.41 3030
6324.16 3156
6324.92 3025
6325.67 3026
6326.42 2937
6327.17 2999
6327.92 2903
6328.67 2803
6329.42 2756
6330.17 2736
6330.92 2856
6331.67 2722
6332.42 2720
6333.17 2747
6333.92 2662
6334.68 2493
6335.43 2630
6336.18 2565
6336.93 2507
6337.68 2571
6338.43 2561
6339.18 2563
6339.93 2376
6340.69 2439
6341.44 2436
6342.19 2384
6342.94 2516
6343.69 2484
6344.44 2604
6345.20 2533
6345.95 2635
6346.70 2588
6347.45 2545
6348.20 2460
6348.95 2525
6349.71 2506
6350.46 2620
6351.21 2516
6351.96 2594
6352.71 2695
6353.47 2754
6354.22 2643
6354.97 2546
6355.72 2629
6356.48 2712
6357.23 2759
6357.98 2718
6358.73 2716
6359.49 2707
6360.24 2725
6360.99 2651
6361.74 2609
6362.50 2501
6363.25 2474
6364.00 2582
6364.76 2654
6365.51 2545
6366.26 2572
6367.01 2684
6367.77 2463
6368.52 2434
6369.27 2474
6370.03 2534
6370.78 2461
6371.53 2505
6372.29 2515
6373.04 2441
6373.79 2440
6374.55 2609
6375.30 2575
6376.05 2390
6376.81 2437
6377.56 2456
6378.31 2474
6379.07 2400
6379.82 2380
6380.58 2457
6381.33 2513
6382.08 2420
6382.84 2361
6383.59 2479
6384.35 2450
6385.10 2317
6385.85 2295
6386.61 2416
6387.36 2404
6388.12 2470
6388.87 2452
6389.62 2404
6390.38 2537
6391.13 2500
6391.89 2381
6392.64 2475
6393.40 2398
6394.15 2384
6394.91 2404
6395.66 2396
6396.42 2437
6397.17 2472
6397.93 2444
6398.68 2402
6399.44 2416
6400.19 2414
6400.95 2289
6401.70 2313
6402.46 2381
6403.21 2281
6403.97 2411
6404.72 2384
6405.48 2372
6406.23 2206
6406.99 2235
6407.74 2223
6408.50 2285
6409.25 2210
6410.01 2271
6410.76 2366
6411.52 2349
6412.28 2344
6413.03 2402
6413.79 2349
6414.54 2381
6415.30 2439
6416.05 2590
6416.81 2513
6417.57 2390
6418.32 2395
6419.08 2359
6419.83 2352
6420.59 2315
6421.35 2345
6422.10 2388
6422.86 2408
6423.62 2404
6424.37 2461
6425.13 2419
6425.89 2344
6426.64 2298
6427.40 2332
6428.15 2505
6428.91 2408
6429.67 2403
6430.42 2426
6431.18 2419
6431.94 2388
6432.70 2340
6433.45 2341
6434.21 2384
6434.97 2343
6435.72 2455
6436.48 2419
6437.24 2445
6437.99 2420
6438.75 2274
6439.51 2395
6440.27 2468
6441.02 2526
6441.78 2543
6442.54 2432
6443.30 2347
6444.05 2431
6444.81 2529
6445.57 2737
6446.33 2483
6447.08 2385
6447.84 2571
6448.60 2522
6449.36 2573
6450.12 2687
6450.87 2633
6451.63 2519
6452.39 2539
6453.15 2541
6453.91 2553
6454.66 2452
6455.42 2526
6456.18 2607
6456.94 2669
6457.70 2608
6458.46 2687
6459.21 2601
6459.97 2742
6460.73 2915
6461.49 2897
6462.25 2904
6463.01 2847
6463.77 2860
6464.52 2727
6465.28 2782
6466.04 2715
6466.80 2795
6467.56 2890
6468.32 2864
6469.08 2839
6469.84 2964
6470.60 2766
6471.36 2931
6472.11 2988
6472.87 2883
6473.63 2917
6474.39 2975
6475.15 2973
6475.91 2966
6476.67 3109
6477.43 2994
6478.19 3129
6478.95 3247
6479.71 3170
6480.47 3191
6481.23 3149
6481.99 3247
6482.75 3246
6483.51 3275
6484.27 3261
6485.03 3228
6485.79 3208
6486.55 3342
6487.31 3288
6488.07 3544
6488.83 3404
6489.59 3290
6490.35 3443
6491.11 3611
6491.87 3644
6492.63 3524
6493.39 3511
6494.15 3569
6494.91 3690
6495.67 3796
6496.43 3876
6497.19 3985
6497.95 4033
6498.71 4028
6499.48 4179
6500.24 4336
6501.00 4304
6501.76 4430
6502.52 4473
6503.28 4397
6504.04 4228
6504.80 4238
6505.56 4223
6506.32 4177
6507.09 4353
6507.85 4408
6508.61 4185
6509.37 4383
6510.13 4551
6510.89 4554
6511.65 4737
6512.42 4758
6513.18 4896
6513.94 4927
6514.70 4927
6515.46 5208
6516.22 5114
6516.99 5095
6517.75 4953
6518.51 5073
6519.27 5246
6520.03 5248
6520.80 5028
6521.56 5066
6522.32 5162
6523.08 5223
6523.84 5242
6524.61 5357
6525.37 5444
6526.13 5549
6526.89 5689
6527.66 5748
6528.42 6005
6529.18 5943
6529.94 6227
6530.71 6562
6531.47 6548
6532.23 6665
6533.00 6798
6533.76 6683
6534.52 6802
6535.28 6769
6536.05 6946
6536.81 7305
6537.57 7970
6538.34 8955
6539.10 10406
6539.86 12335
6540.63 14164
6541.39 15936
6542.15 17790
6542.92 18726
6543.68 17967
6544.44 17046
6545.21 15358
6545.97 13651
6546.73 11695
6547.50 9866
6548.26 8477
6549.02 7409
6549.79 6535
6550.55 5911
6551.31 5455
6552.08 5087
6552.84 4953
6553.61 4779
6554.37 4613
6555.13 4629
6555.90 4590
6556.66 4457
6557.43 4397
6558.19 4446
6558.96 4398
6559.72 4306
6560.48 4217
6561.25 4215
6562.01 4109
6562.78 4007
6563.54 3975
6564.31 4047
6565.07 4008
6565.84 4195
6566.60 4281
6567.37 4448
6568.13 4510
6568.90 4450
6569.66 4560
6570.43 4642
6571.19 4615
6571.96 4601
6572.72 4689
6573.49 4632
6574.25 4673
6575.02 4699
6575.78 4818
6576.55 4839
6577.31 5060
6578.08 5372
6578.84 5580
6579.61 5628
6580.37 6003
6581.14 6209
6581.91 6047
6582.67 6055
6583.44 5932
6584.20 5849
6584.97 5665
6585.73 5497
6586.50 5432
6587.27 5337
6588.03 5308
6588.80 5307
6589.56 5144
6590.33 5126
6591.10 5007
6591.86 4822
6592.63 4751
6593.39 4796
6594.16 4757
6594.93 5201
6595.69 5229
6596.46 5203
6597.23 5252
6597.99 5426
6598.76 5990
6599.53 5984
6600.29 5841
6601.06 5945
6601.83 5773
6602.59 5749
6603.36 5411
6604.13 5227
6604.89 5017
6605.66 4972
6606.43 4836
6607.20 4563
6607.96 4451
6608.73 4555
6609.50 4284
6610.26 4230
6611.03 4177
6611.80 4269
6612.57 4146
6613.33 4050
6614.10 4065
6614.87 4205
6615.64 4283
6616.40 4291
6617.17 4162
6617.94 4169
6618.71 4292
6619.48 4296
6620.24 4151
6621.01 4058
6621.78 3984
6622.55 3845
6623.32 3665
6624.08 3784
6624.85 3800
6625.62 3836
6626.39 3627
6627.16 3636
6627.92 3703
6628.69 3560
6629.46 3756
6630.23 3663
6631.00 3504
6631.77 3352
6632.54 3513
6633.30 3338
6634.07 3348
6634.84 3400
6635.61 3539
6636.38 3491
6637.15 3486
6637.92 3723
6638.69 4020
6639.45 4024
6640.22 4001
6640.99 3938
6641.76 4070
6642.53 3874
6643.30 3716
6644.07 3607
6644.84 3544
6645.61 3393
6646.38 3345
6647.15 3267
6647.92 3355
6648.69 3314
6649.46 3147
6650.22 3138
6650.99 3238
6651.76 3328
6652.53 3211
6653.30 3124
6654.07 3107
6654.84 3119
6655.61 3131
6656.38 3133
6657.15 3278
6657.92 3194
6658.69 3117
6659.46 3068
6660.23 3167
6661.00 3133
6661.77 3139
6662.54 2991
6663.31 2848
6664.09 2888
6664.86 2867
6665.63 2825
6666.40 2955
6667.17 2827
6667.94 2905
6668.71 2965
6669.48 2825
6670.25 2864
6671.02 2818
6671.79 2851
6672.56 2941
6673.33 3110
6674.10 2986
6674.88 2942
6675.65 3128
6676.42 3099
6677.19 2996
6677.96 2963
6678.73 3011
6679.50 3109
6680.27 2886
6681.05 2938
6681.82 2840
6682.59 2912
6683.36 2793
6684.13 2664
6684.90 2921
6685.67 3054
6686.45 3003
6687.22 2972
6687.99 3076
6688.76 3165
6689.53 3087
6690.31 3208
6691.08 3097
6691.85 3086
6692.62 3172
6693.39 2942
6694.17 2825
6694.94 2807
6695.71 2718
6696.48 2741
6697.25 2748
6698.03 2645
6698.80 2655
6699.57 2684
6700.34 2696
6701.12 2638
6701.89 2680
6702.66 2672
6703.43 2741
6704.21 2730
6704.98 2612
6705.75 2631
6706.53 2715
6707.30 2686
6708.07 2719
6708.84 2632
6709.62 2626
6710.39 2561
6711.16 2734
6711.94 2731
6712.71 2606
6713.48 2753
6714.26 2787
6715.03 2746
6715.80 2744
6716.58 2644
6717.35 2590
6718.12 2601
6718.90 2525
6719.67 2454
6720.45 2478
6721.22 2510
6721.99 2496
6722.77 2437
6723.54 2413
6724.31 2502
6725.09 2452
6725.86 2500
6726.64 2441
6727.41 2472
6728.18 2441
6728.96 2435
6729.73 2369
6730.51 2339
6731.28 2324
6732.06 2322
6732.83 2378
6733.60 2431
6734.38 2357
6735.15 2309
6735.93 2311
6736.70 2300
6737.48 2350
6738.25 2368
6739.03 2393
6739.80 2286
6740.58 2416
6741.35 2450
6742.13 2441
6742.90 2468
6743.68 2445
6744.45 2354
6745.23 2351
6746.00 2336
6746.78 2296
6747.55 2411
6748.33 2360
6749.10 2454
6749.88 2461
6750.65 2431
6751.43 2434
6752.20 2394
6752.98 2497
6753.75 2477
6754.53 2482
6755.31 2638
6756.08 2578
6756.86 2683
6757.63 2722
6758.41 2758
6759.19 2820
6759.96 2698
6760.74 2776
6761.51 2725
6762.29 2398
6763.07 2399
6763.84 2407
6764.62 2460
6765.39 2409
6766.17 2330
6766.95 2347
6767.72 2289
6768.50 2358
6769.28 2413
6770.05 2403
6770.83 2260
6771.61 2464
6772.38 2495
6773.16 2489
6773.94 2396
6774.71 2297
6775.49 2265
6776.27 2406
6777.04 2275
6777.82 2339
6778.60 2320
6779.37 2211
6780.15 2401
6780.93 2293
6781.71 2142
6782.48 2239
6783.26 2338
6784.04 2321
6784.81 2361
6785.59 2446
6786.37 2343
6787.15 2248
6787.92 2410
6788.70 2300
6789.48 2282
6790.26 2213
6791.04 2185
6791.81 2202
6792.59 2234
6793.37 2248
6794.15 2099
6794.92 2204
6795.70 2176
6796.48 2163
6797.26 2147
6798.04 2100
6798.81 2155
6799.59 2149
6800.37 2118
6801.15 2105
6801.93 2099
6802.71 2185
6803.48 2360
6804.26 2233
6805.04 2211
6805.82 2137
6806.60 2044
6807.38 2089
6808.16 2195
6808.94 2278
6809.71 2285
6810.49 2210
6811.27 2229
6812.05 2127
6812.83 2232
6813.61 2242
6814.39 2110
6815.17 2022
6815.95 2201
6816.73 2293
6817.50 2206
6818.28 2200
6819.06 2141
6819.84 2221
6820.62 2138
6821.40 2222
6822.18 2134
6822.96 2298
6823.74 2246
6824.52 2132
6825.30 2172
6826.08 2068
6826.86 2022
6827.64 2095
6828.42 2206
6829.20 2367
6829.98 2215
6830.76 2212
6831.54 2322
6832.32 2291
6833.10 2329
6833.88 2339
6834.66 2377
6835.44 2250
6836.22 2333
6837.00 2408
6837.78 2382
6838.56 2210
6839.34 2219
6840.12 2383
6840.90 2290
6841.68 2186
6842.46 2243
6843.24 2257
6844.03 2246
6844.81 2156
6845.59 2152
6846.37 2244
6847.15 2299
6847.93 2197
6848.71 2361
6849.49 2303
6850.27 2301
6851.05 2399
6851.84 2556
6852.62 2680
6853.40 2721
6854.18 2954
6854.96 3311
6855.74 3596
6856.52 3636
6857.30 3933
6858.09 3884
6858.87 3556
6859.65 3535
6860.43 3198
6861.21 3073
6861.99 3084
6862.78 2839
6863.56 2882
6864.34 2660
6865.12 2561
6865.90 2554
6866.69 2394
6867.47 2485
6868.25 2491
6869.03 2664
6869.82 2637
6870.60 2624
6871.38 2651
6872.16 2558
6872.94 2548
6873.73 2580
6874.51 2550
6875.29 2655
6876.07 2646
6876.86 2545
6877.64 2586
6878.42 2564
6879.21 2472
6879.99 2389
6880.77 2520
6881.55 2471
6882.34 2462
6883.12 2686
6883.90 2575
6884.69 2786
6885.47 2802
6886.25 2806
6887.04 2740
6887.82 2710
6888.60 2800
6889.39 2813
6890.17 2997
6890.95 3325
6891.74 3507
6892.52 3566
6893.30 3718
6894.09 3876
6894.87 3854
6895.65 3602
6896.44 3611
6897.22 3592
6898.01 3286
6898.79 3318
6899.57 3059
6900.36 3000
6901.14 3008
6901.93 2955
6902.71 3062
6903.49 2995
6904.28 3096
6905.06 3178
6905.85 3037
6906.63 2875
6907.42 3047
6908.20 3192
6908.98 3147
6909.77 3081
6910.55 3076
6911.34 3012
6912.12 2881
6912.91 3057
6913.69 3124
6914.48 2961
6915.26 3008
6916.05 3046
6916.83 2958
6917.62 2892
6918.40 2918
6919.19 2957
6919.97 2842
6920.76 2777
6921.54 2998
6922.33 3162
6923.11 3027
6923.90 3044
6924.68 2914
6925.47 3015
6926.25 2920
6927.04 3029
6927.82 2971
6928.61 3030
6929.40 3093
6930.18 2950
6930.97 3103
6931.75 3152
6932.54 3100
6933.32 3272
6934.11 3138
6934.90 3134
6935.68 3177
6936.47 3012
6937.25 3172
6938.04 3255
6938.83 3287
6939.61 3333
6940.40 3162
6941.19 3132
6941.97 3271
6942.76 3274
6943.54 3339
6944.33 3294
6945.12 3403
6945.90 3585
6946.69 3648
6947.48 3541
6948.26 3828
6949.05 3953
6949.84 3741
6950.62 3887
6951.41 3995
6952.20 3924
6952.99 4015
6953.77 4002
6954.56 3838
6955.35 3811
6956.13 3860
6956.92 3841
6957.71 3814
6958.50 3904
6959.28 3655
6960.07 3799
6960.86 3881
6961.64 4057
6962.43 4115
6963.22 4010
6964.01 4049
6964.80 4175
6965.58 4240
6966.37 4291
6967.16 4277
6967.95 4300
6968.73 4081
6969.52 4186
6970.31 4109
6971.10 4189
6971.89 4309
6972.67 4393
6973.46 4518
6974.25 4574
6975.04 4516
6975.83 4627
6976.62 4774
6977.40 4868
6978.19 4812
6978.98 4822
6979.77 4932
6980.56 4876
6981.35 4827
6982.13 4831
6982.92 4965
6983.71 5082
6984.50 4667
6985.29 5080
6986.08 5495
6986.87 5697
6987.66 6218
6988.45 7055
6989.23 8156
6990.02 9219
6990.81 10081
6991.60 10927
6992.39 11461
6993.18 11693
6993.97 10951
6994.76 10085
6995.55 9238
6996.34 8237
6997.13 7565
6997.92 6847
6998.71 6329
6999.50 5926
7000.29 5974
7001.07 6114
7001.86 6227
7002.65 7044
7003.44 8021
7004.23 9039
7005.02 9508
7005.81 10318
7006.60 10899
7007.39 10634
7008.18 9930
7008.97 9285
7009.76 8434
7010.55 7285
7011.34 6426
7012.14 5803
7012.93 5229
7013.72 4852
7014.51 4447
7015.30 4394
7016.09 4325
7016.88 4307
7017.67 4254
7018.46 4161
7019.25 4306
7020.04 4537
7020.83 4458
7021.62 4309
7022.41 4260
7023.20 4014
7024.00 3777
7024.79 3567
7025.58 3683
7026.37 3757
7027.16 3796
7027.95 4066
7028.74 4197
7029.53 4063
7030.32 4070
7031.12 4149
7031.91 4293
7032.70 3974
7033.49 3854
7034.28 3970
7035.07 3899
7035.87 3906
7036.66 3730
7037.45 3658
7038.24 3504
7039.03 3362
7039.82 3364
7040.62 3465
7041.41 3793
7042.20 3614
7042.99 3768
7043.78 3883
7044.58 3897
7045.37 3917
7046.16 3812
7046.95 3900
7047.75 3780
7048.54 3624
7049.33 3614
7050.12 3512
7050.92 3416
7051.71 3437
7052.50 3479
7053.29 3292
7054.09 3399
7054.88 3541
7055.67 3698
7056.46 3708
7057.26 3655
7058.05 3567
7058.84 3508
7059.64 3520
7060.43 3460
7061.22 3375
7062.02 3275
7062.81 3274
7063.60 3343
7064.39 3321
7065.19 3246
7065.98 3128
7066.77 3232
7067.57 3246
7068.36 3284
7069.16 3352
7069.95 3307
7070.74 3360
7071.54 3310
7072.33 3156
7073.12 3197
7073.92 3146
7074.71 3136
7075.51 3155
7076.30 3131
7077.09 3003
7077.89 2997
7078.68 3074
7079.48 3122
7080.27 3110
7081.06 3237
7081.86 3092
7082.65 2968
7083.45 3102
7084.24 2903
7085.04 2931
7085.83 2810
7086.62 2899
7087.42 2947
7088.21 2952
7089.01 2916
7089.80 3033
7090.60 2958
7091.39 2950
7092.19 3226
7092.98 3228
7093.78 3238
7094.57 3241
7095.37 3200
7096.16 3198
7096.96 3069
7097.75 3044
7098.55 2917
7099.34 2714
7100.14 2693
7100.93 2619
7101.73 2498
7102.52 2449
7103.32 2465
7104.11 2414
7104.91 2384
7105.71 2299
7106.50 2400
7107.30 2442
7108.09 2339
7108.89 2347
7109.68 2268
7110.48 2268
7111.28 2276
7112.07 2196
7112.87 2237
7113.66 2245
7114.46 2291
7115.26 2244
7116.05 2187
7116.85 2136
7117.65 2126
7118.44 2208
7119.24 2311
7120.03 2173
7120.83 2211
7121.63 2301
7122.42 2282
7123.22 2263
7124.02 2243
7124.81 2154
7125.61 2292
7126.41 2260
7127.20 2174
7128.00 2209
7128.80 2225
7129.59 2175
7130.39 2111
7131.19 2203
7131.99 2217
7132.78 2192
7133.58 2263
7134.38 2223
7135.17 2205
7135.97 2175
7136.77 2133
7137.57 2077
7138.36 2150
7139.16 2235
7139.96 2099
7140.76 2109
7141.55 2111
7142.35 2114
7143.15 2186
7143.95 2122
7144.74 2110
7145.54 2037
7146.34 2095
7147.14 2061
7147.94 2166
7148.73 2132
7149.53 2174
7150.33 2171
7151.13 2231
7151.93 2216
7152.72 2124
7153.52 2129
7154.32 1930
7155.12 2026
7155.92 2036
7156.72 2074
7157.51 1934
7158.31 1895
7159.11 2093
7159.91 2058
7160.71 1993
7161.51 2003
7162.31 1984
7163.11 2069
7163.90 1933
7164.70 2045
7165.50 2021
7166.30 1999
7167.10 2031
7167.90 1954
7168.70 1972
7169.50 1921
7170.30 1978
7171.10 1886
7171.90 1959
7172.69 1902
7173.49 1901
7174.29 1937
7175.09 1915
7175.89 2022
7176.69 1996
7177.49 1852
7178.29 1885
7179.09 1982
7179.89 1965
7180.69 1984
7181.49 1987
7182.29 2026
7183.09 1959
7183.89 1812
7184.69 1892
7185.49 1899
7186.29 2038
7187.09 2047
7187.89 2134
7188.69 2078
7189.49 2168
7190.29 2108
7191.09 2158
7191.89 1936
7192.69 1975
7193.49 1909
7194.29 1844
7195.09 1899
7195.89 1833
7196.70 1884
7197.50 1893
7198.30 1839
7199.10 1739
7199.90 1836
7200.70 1816
7201.50 1833
7202.30 1842
7203.10 1892
7203.90 1919
7204.70 1891
7205.51 1821
7206.31 1792
7207.11 1793
7207.91 1826
7208.71 1746
7209.51 1752
7210.31 1750
7211.12 1677
7211.92 1742
7212.72 1814
7213.52 1745
7214.32 1760
7215.12 1655
7215.92 1740
7216.73 1863
7217.53 1795
7218.33 1738
7219.13 1759
7219.93 1879
7220.74 1831
7221.54 1860
7222.34 1861
7223.14 1878
7223.94 1801
7224.75 1749
7225.55 1802
7226.35 1801
7227.15 1879
7227.96 1889
7228.76 1945
7229.56 1828
7230.36 1845
7231.17 1857
7231.97 1766
7232.77 1795
7233.57 1758
7234.38 1813
7235.18 1779
7235.98 1779
7236.79 1734
7237.59 1750
7238.39 1771
7239.19 1891
7240.00 1865
7240.80 1809
7241.60 1826
7242.41 1846
7243.21 1861
7244.01 1927
7244.82 1855
7245.62 1905
7246.42 1926
7247.23 1967
7248.03 1933
7248.83 2053
7249.64 1996
7250.44 1875
7251.25 1845
7252.05 1919
7252.85 1804
7253.66 1875
7254.46 1959
7255.27 2037
7256.07 1922
7256.87 1993
7257.68 2049
7258.48 1911
7259.29 1892
7260.09 1927
7260.89 1953
7261.70 2084
7262.50 1997
7263.31 1952
7264.11 1897
7264.92 1943
7265.72 2064
7266.53 1917
7267.33 2009
7268.13 2066
7268.94 2096
7269.74 2055
7270.55 2127
7271.35 2241
7272.16 2216
7272.96 2179
7273.77 2153
7274.57 2209
7275.38 2153
7276.18 2124
7276.99 2165
7277.79 2187
7278.60 2255
7279.40 2249
7280.21 2187
7281.01 2350
7281.82 2357
7282.63 2247
7283.43 2300
7284.24 2265
7285.04 2410
7285.85 2501
7286.65 2712
7287.46 2739
7288.27 2961
7289.07 3374
7289.88 3707
7290.68 3896
7291.49 3907
7292.29 4072
7293.10 3881
7293.91 3674
7294.71 3311
7295.52 3302
7296.33 2953
7297.13 2621
7297.94 2530
7298.74 2446
7299.55 2459
7300.36 2305
7301.16 2388
7301.97 2411
7302.78 2285
7303.58 2259
7304.39 2502
7305.20 2441
7306.00 2313
7306.81 2257
7307.62 2393
7308.42 2353
7309.23 2387
7310.04 2466
7310.84 2404
7311.65 2403
7312.46 2422
7313.27 2560
7314.07 2541
7314.88 2565
7315.69 2723
7316.50 2846
7317.30 2838
7318.11 2827
7318.92 2856
7319.72 2819
7320.53 2798
7321.34 2852
7322.15 2905
7322.96 3023
7323.76 3052
7324.57 3140
7325.38 3327
7326.19 3415
7326.99 3467
7327.80 3565
7328.61 3544
7329.42 3319
7330.23 3186
7331.03 3000
7331.84 2984
7332.65 2677
7333.46 2521
7334.27 2556
7335.08 2434
7335.88 2250
7336.69 2405
7337.50 2390
7338.31 2332
7339.12 2325
7339.93 2320
7340.74 2469
7341.54 2417
7342.35 2385
7343.16 2275
7343.97 2361
7344.78 2423
7345.59 2364
7346.40 2559
7347.21 2495
7348.02 2261
7348.82 2282
7349.63 2339
7350.44 2387
7351.25 2317
7352.06 2305
7352.87 2329
7353.68 2366
7354.49 2394
7355.30 2323
7356.11 2406
7356.92 2381
7357.73 2221
7358.54 2282
7359.35 2283
7360.16 2234
7360.97 2271
7361.78 2329
7362.59 2402
7363.40 2334
7364.21 2225
7365.02 2297
7365.83 2357
7366.64 2374
7367.45 2454
7368.26 2445
7369.07 2439
7369.88 2449
7370.69 2548
7371.50 2426
7372.31 2405
7373.12 2451
7373.93 2347
7374.74 2429
7375.55 2483
7376.36 2448
7377.17 2396
7377.98 2353
7378.79 2342
7379.60 2422
7380.42 2457
7381.23 2464
7382.04 2509
7382.85 2551
7383.66 2649
7384.47 2821
7385.28 3001
7386.09 3180
7386.90 3308
7387.71 3284
7388.53 3452
7389.34 3266
7390.15 3256
7390.96 3001
7391.77 2898
7392.58 2763
7393.39 2613
7394.21 2423
7395.02 2217
7395.83 2240
7396.64 2248
7397.45 2312
7398.27 2201
7399.08 2244
7399.89 2333
7400.70 2215
7401.51 2225
7402.33 2349
7403.14 2280
7403.95 2419
7404.76 2490
7405.57 2443
7406.39 2666
7407.20 2741
7408.01 2801
7408.82 2714
7409.64 2598
7410.45 2644
7411.26 2527
7412.07 2421
7412.89 2347
7413.70 2418
7414.51 2476
7415.32 2357
7416.14 2309
7416.95 2262
7417.76 2174
7418.58 2288
7419.39 2198
7420.20 2003
7421.02 1983
7421.83 1871
7422.64 2091
7423.45 2020
7424.27 1992
7425.08 2056
7425.89 2020
7426.71 2026
7427.52 1973
7428.33 1988
7429.15 1915
7429.96 1814
7430.78 1843
7431.59 1917
7432.40 1801
7433.22 1829
7434.03 1784
7434.84 1794
7435.66 1849
7436.47 1848
7437.29 1863
7438.10 1898
7438.91 1909
7439.73 1748
7440.54 1726
7441.36 1930
7442.17 1947
7442.99 1884
7443.80 1956
7444.61 1923
7445.43 1964
7446.24 1974
7447.06 1827
7447.87 1799
7448.69 1899
7449.50 1935
7450.32 1904
7451.13 1755
7451.95 1875
7452.76 1889
7453.58 1808
7454.39 1711
7455.21 1808
7456.02 1784
7456.84 1790
7457.65 1769
7458.47 1820
7459.28 1742
7460.10 1802
7460.91 1750
7461.73 1769
7462.54 1892
7463.36 1801
7464.17 1840
7464.99 1791
7465.80 1752
7466.62 1671
7467.44 1726
7468.25 1707
7469.07 1731
7469.88 1793
7470.70 1819
7471.51 1835
7472.33 1762
7473.15 1836
7473.96 1850
7474.78 1752
7475.59 1768
7476.41 1791
7477.23 1821
7478.04 1756
7478.86 1873
7479.67 1855
7480.49 1745
7481.31 1685
7482.12 1741
7482.94 1715
7483.76 1608
7484.57 1772
7485.39 1817
7486.21 1623
7487.02 1617
7487.84 1703
7488.66 1663
7489.47 1673
7490.29 1629
7491.11 1633
7491.92 1618
7492.74 1515
7493.56 1632
7494.38 1579
7495.19 1552
7496.01 1545
7496.83 1594
7497.64 1619
7498.46 1616
7499.28 1603
7500.10 1552
7500.91 1551
7501.73 1553
7502.55 1524
7503.37 1547
7504.18 1456
7505.00 1553
7505.82 1543
7506.64 1576
7507.46 1564
7508.27 1535
7509.09 1496
7509.91 1547
7510.73 1568
7511.55 1509
7512.36 1481
7513.18 1486
7514.00 1487
7514.82 1473
7515.64 1514
7516.45 1535
7517.27 1497
7518.09 1489
7518.91 1396
7519.73 1445
7520.55 1482
7521.37 1463
7522.18 1493
7523.00 1506
7523.82 1510
7524.64 1501
7525.46 1473
7526.28 1480
7527.10 1363
7527.92 1433
7528.74 1517
7529.55 1496
7530.37 1397
7531.19 1411
7532.01 1459
7532.83 1455
7533.65 1477
7534.47 1419
7535.29 1446
7536.11 1418
7536.93 1472
7537.75 1508
7538.57 1516
7539.39 1426
7540.21 1559
7541.03 1439
7541.84 1475
7542.66 1611
7543.48 1445
7544.30 1458
7545.12 1475
7545.94 1386
7546.76 1498
7547.58 1441
7548.40 1452
7549.22 1440
7550.04 1393
7550.86 1429
7551.68 1537
7552.51 1519
7553.33 1543
7554.15 1487
7554.97 1403
7555.79 1366
7556.61 1407
7557.43 1383
7558.25 1389
7559.07 1406
7559.89 1428
7560.71 1406
7561.53 1386
7562.35 1402
7563.17 1492
7563.99 1468
7564.81 1467
7565.64 1433
7566.46 1438
7567.28 1369
7568.10 1459
7568.92 1446
7569.74 1323
7570.56 1342
7571.38 1338
7572.21 1303
7573.03 1328
7573.85 1495
7574.67 1414
7575.49 1436
7576.31 1382
7577.13 1373
7577.96 1412
7578.78 1350
7579.60 1380
7580.42 1373
7581.24 1361
7582.07 1391
7582.89 1361
7583.71 1336
7584.53 1384
7585.35 1407
7586.18 1364
7587.00 1396
7587.82 1396
7588.64 1355
7589.46 1432
7590.29 1416
7591.11 1402
7591.93 1329
7592.75 1382
7593.58 1359
7594.40 1431
7595.22 1369
7596.04 1380
7596.87 1442
7597.69 1374
7598.51 1331
7599.34 1383
7600.16 1403
7600.98 1423
7601.80 1444
7602.63 1395
7603.45 1503
7604.27 1490
7605.10 1440
7605.92 1409
7606.74 1461
7607.57 1353
7608.39 1467
7609.21 1433
7610.04 1446
7610.86 1471
7611.68 1469
7612.51 1386
7613.33 1514
7614.15 1455
7614.98 1433
7615.80 1442
7616.62 1477
7617.45 1511
7618.27 1466
7619.10 1377
7619.92 1391
7620.74 1425
7621.57 1497
7622.39 1500
7623.22 1418
7624.04 1445
7624.86 1652
7625.69 1534
7626.51 1551
7627.34 1512
7628.16 1524
7628.99 1531
7629.81 1424
7630.64 1445
7631.46 1392
7632.28 1470
7633.11 1501
7633.93 1479
7634.76 1470
7635.58 1562
7636.41 1520
7637.23 1439
7638.06 1415
7638.88 1526
7639.71 1508
7640.53 1519
7641.36 1491
7642.18 1445
7643.01 1478
7643.83 1415
7644.66 1387
7645.48 1310
7646.31 1354
7647.14 1400
7647.96 1387
7648.79 1286
7649.61 1375
7650.44 1400
7651.26 1353
7652.09 1319
7652.91 1274
7653.74 1303
7654.57 1397
7655.39 1355
7656.22 1352
7657.04 1423
7657.87 1326
7658.70 1345
7659.52 1412
7660.35 1336
7661.17 1334
7662.00 1335
7662.83 1277
7663.65 1353
7664.48 1355
7665.31 1280
7666.13 1374
7666.96 1276
7667.79 1254
7668.61 1303
7669.44 1301
7670.27 1301
7671.09 1234
7671.92 1285
7672.75 1305
7673.57 1323
7674.40 1382
7675.23 1420
7676.05 1449
7676.88 1355
7677.71 1288
7678.53 1318
7679.36 1388
7680.19 1289
7681.02 1370
7681.84 1354
7682.67 1300
7683.50 1280
7684.33 1292
7685.15 1219
7685.98 1350
7686.81 1363
7687.64 1299
7688.46 1285
7689.29 1290
7690.12 1392
7690.95 1374
7691.77 1292
7692.60 1384
7693.43 1329
7694.26 1270
7695.09 1271
7695.91 1325
7696.74 1277
7697.57 1258
7698.40 1315
7699.23 1247
7700.06 1249
7700.88 1239
7701.71 1374
7702.54 1312
7703.37 1269
7704.20 1267
7705.03 1356
7705.85 1299
7706.68 1287
7707.51 1389
7708.34 1324
7709.17 1336
7710.00 1302
7710.83 1232
7711.66 1265
7712.48 1373
7713.31 1337
7714.14 1321
7714.97 1317
7715.80 1307
7716.63 1240
7717.46 1357
7718.29 1329
7719.12 1248
7719.95 1328
7720.78 1318
7721.61 1254
7722.44 1261
7723.27 1294
7724.09 1342
7724.92 1266
7725.75 1304
7726.58 1315
7727.41 1322
7728.24 1296
7729.07 1238
7729.90 1204
7730.73 1202
7731.56 1251
7732.39 1306
7733.22 1216
7734.05 1334
7734.88 1254
7735.71 1391
7736.54 1305
7737.37 1194
7738.20 1196
7739.03 1241
7739.86 1357
7740.70 1209
7741.53 1306
7742.36 1245
7743.19 1202
7744.02 1370
7744.85 1274
7745.68 1258
7746.51 1356
7747.34 1364
7748.17 1375
7749.00 1345
7749.83 1359
7750.66 1391
7751.50 1395
7752.33 1403
7753.16 1462
7753.99 1488
7754.82 1578
7755.65 1597
7756.48 1459
7757.31 1464
7758.15 1442
7758.98 1410
7759.81 1439
7760.64 1417
7761.47 1323
7762.30 1348
7763.13 1411
7763.97 1383
7764.80 1336
7765.63 1336
7766.46 1380
7767.29 1468
7768.13 1426
7768.96 1368
7769.79 1343
7770.62 1366
7771.45 1297
7772.29 1378
7773.12 1338
7773.95 1298
7774.78 1299
7775.62 1333
7776.45 1336
7777.28 1239
7778.11 1355
7778.95 1423
7779.78 1386
7780.61 1384
7781.44 1274
7782.28 1314
7783.11 1314
7783.94 1329
7784.77 1339
7785.61 1284
7786.44 1342
7787.27 1375
7788.11 1466
7788.94 1410
7789.77 1383
7790.61 1382
7791.44 1363
7792.27 1346
7793.10 1359
7793.94 1334
7794.77 1410
7795.60 1449
7796.44 1371
7797.27 1448
7798.11 1392
7798.94 1357
7799.77 1357
7800.61 1280
7801.44 1352
7802.27 1417
7803.11 1415
7803.94 1304
7804.78 1372
7805.61 1366
7806.44 1305
7807.28 1393
7808.11 1372
7808.95 1410
7809.78 1342
7810.61 1396
7811.45 1426
7812.28 1393
7813.12 1405
7813.95 1455
7814.79 1371
7815.62 1421
7816.45 1474
7817.29 1496
7818.12 1594
7818.96 1430
7819.79 1523
7820.63 1494
7821.46 1547
7822.30 1518
7823.13 1534
7823.97 1569
7824.80 1529
7825.64 1441
7826.47 1476
7827.31 1609
7828.14 1456
7828.98 1468
7829.81 1528
7830.65 1590
7831.48 1607
7832.32 1589
7833.15 1489
7833.99 1454
7834.83 1514
7835.66 1588
7836.50 1565
7837.33 1461
7838.17 1552
7839.00 1560
7839.84 1531
7840.68 1447
7841.51 1545
7842.35 1524
7843.18 1568
7844.02 1591
7844.86 1581
7845.69 1622
7846.53 1561
7847.36 1568
7848.20 1509
7849.04 1596
7849.87 1666
7850.71 1616
7851.55 1573
7852.38 1486
7853.22 1417
7854.05 1455
7854.89 1484
7855.73 1475
7856.56 1404
7857.40 1401
7858.24 1432
7859.08 1546
7859.91 1492
7860.75 1447
7861.59 1367
7862.42 1490
7863.26 1510
7864.10 1509
7864.93 1473
7865.77 1520
7866.61 1417
7867.45 1483
7868.28 1423
7869.12 1358
7869.96 1400
7870.80 1406
7871.63 1394
7872.47 1482
7873.31 1425
7874.15 1601
7874.98 1581
7875.82 1459
7876.66 1435
7877.50 1416
7878.33 1455
7879.17 1443
7880.01 1525
7880.85 1464
7881.69 1489
7882.52 1601
7883.36 1516
7884.20 1570
7885.04 1598
7885.88 1583
7886.71 1486
7887.55 1480
7888.39 1525
7889.23 1518
7890.07 1506
7890.91 1562
7891.75 1478
7892.58 1488
7893.42 1547
7894.26 1470
7895.10 1621
7895.94 1528
7896.78 1454
7897.62 1517
7898.46 1575
7899.29 1568
7900.13 1509
7900.97 1522
7901.81 1618
7902.65 1628
7903.49 1564
7904.33 1646
7905.17 1582
7906.01 1571
7906.85 1743
7907.69 1713
7908.53 1659
7909.37 1651
7910.21 1705
7911.04 1595
7911.88 1490
7912.72 1495
7913.56 1516
7914.40 1523
7915.24 1504
7916.08 1546
7916.92 1512
7917.76 1463
7918.60 1449
7919.44 1485
7920.28 1586
7921.12 1703
7921.96 1742
7922.80 1790
7923.64 1865
7924.48 1716
7925.32 1838
7926.16 1811
7927.01 1750
7927.85 1661
7928.69 1616
7929.53 1489
7930.37 1533
7931.21 1448
7932.05 1464
7932.89 1489
7933.73 1474
7934.57 1411
7935.41 1424
7936.25 1377
7937.09 1340
7937.93 1368
7938.78 1342
7939.62 1333
7940.46 1418
7941.30 1324
7942.14 1329
7942.98 1300
7943.82 1351
7944.66 1419
7945.51 1306
7946.35 1319
7947.19 1400
7948.03 1331
7948.87 1424
7949.71 1347
7950.56 1382
7951.40 1314
7952.24 1368
7953.08 1331
7953.92 1371
7954.76 1463
7955.61 1341
7956.45 1379
7957.29 1350
7958.13 1373
7958.97 1401
7959.82 1431
7960.66 1410
7961.50 1413
7962.34 1424
7963.19 1487
7964.03 1434
7964.87 1417
7965.71 1384
7966.56 1430
7967.40 1393
7968.24 1427
7969.08 1427
7969.93 1375
7970.77 1378
7971.61 1389
7972.45 1384
7973.30 1415
7974.14 1481
7974.98 1400
7975.83 1406
7976.67 1392
7977.51 1346
7978.36 1370
7979.20 1506
7980.04 1447
7980.89 1347
7981.73 1237
7982.57 1367
7983.42 1412
7984.26 1302
7985.10 1282
7985.95 1290
7986.79 1222
7987.63 1351
7988.48 1343
7989.32 1405
7990.16 1399
7991.01 1362
7991.85 1283
7992.70 1288
7993.54 1277
7994.38 1346
7995.23 1348
7996.07 1282
7996.92 1318
7997.76 1326
7998.60 1238
7999.45 1259
8000.29 1291
8001.14 1291
8001.98 1190
8002.83 1251
8003.67 1297
8004.52 1361
8005.36 1342
8006.20 1296
8007.05 1262
8007.89 1364
8008.74 1380
8009.58 1320
8010.43 1351
8011.27 1275
8012.12 1299
8012.96 1233
8013.81 1178
8014.65 1235
8015.50 1252
8016.34 1231
8017.19 1210
8018.03 1230
8018.88 1224
8019.72 1310
8020.57 1228
8021.42 1173
8022.26 1271
8023.11 1215
8023.95 1162
8024.80 1179
8025.64 1188
8026.49 1223
8027.33 1324
8028.18 1216
8029.03 1154
8029.87 1150
8030.72 1164
8031.56 1289
8032.41 1240
8033.26 1276
8034.10 1191
8034.95 1203
8035.79 1203
8036.64 1230
8037.49 1149
8038.33 1215
8039.18 1208
8040.03 1200
8040.87 1198
8041.72 1214
8042.57 1244
8043.41 1284
8044.26 1203
8045.11 1311
8045.95 1234
8046.80 1196
8047.65 1238
8048.49 1172
8049.34 1248
8050.19 1253
8051.03 1149
8051.88 1180
8052.73 1149
8053.58 1199
8054.42 1187
8055.27 1197
8056.12 1176
8056.96 1160
8057.81 1204
8058.66 1245
8059.51 1252
8060.35 1267
8061.20 1231
8062.05 1152
8062.90 1224
8063.74 1241
8064.59 1195
8065.44 1188
8066.29 1241
8067.14 1151
8067.98 1122
8068.83 1124
8069.68 1237
8070.53 1196
8071.38 1179
8072.22 1179
8073.07 1265
8073.92 1233
8074.77 1170
8075.62 1190
8076.46 1234
8077.31 1228
8078.16 1253
8079.01 1234
8079.86 1121
8080.71 1179
8081.56 1152
8082.40 1191
8083.25 1217
8084.10 1172
8084.95 1210
8085.80 1232
8086.65 1143
8087.50 1111
8088.35 1177
8089.19 1217
8090.04 1138
8090.89 1055
8091.74 1024
8092.59 1103
8093.44 1139
8094.29 1140
8095.14 1081
8095.99 1140
8096.84 1197
8097.69 1140
8098.54 1156
8099.39 1165
8100.24 1139
8101.09 1155
8101.94 1119
8102.79 1185
8103.63 1175
8104.48 1163
8105.33 1091
8106.18 1105
8107.03 1149
8107.88 1173
8108.73 1218
8109.58 1223
8110.43 1117
8111.28 1250
8112.14 1261
8112.99 1232
8113.84 1129
8114.69 1199
8115.54 1190
8116.39 1213
8117.24 1179
8118.09 1204
8118.94 1181
8119.79 1094
8120.64 1153
8121.49 1164
8122.34 1172
8123.19 1169
8124.04 1212
8124.89 1207
8125.74 1235
8126.60 1267
8127.45 1256
8128.30 1243
8129.15 1232
8130.00 1223
8130.85 1216
8131.70 1256
8132.55 1195
8133.40 1185
8134.26 1278
8135.11 1188
8135.96 1140
8136.81 1183
8137.66 1169
8138.51 1173
8139.37 1171
8140.22 1209
8141.07 1159
8141.92 1244
8142.77 1138
8143.62 1178
8144.48 1192
8145.33 1152
8146.18 1184
8147.03 1183
8147.88 1240
8148.74 1183
8149.59 1234
8150.44 1323
8151.29 1334
8152.15 1199
8153.00 1209
8153.85 1266
8154.70 1235
8155.56 1278
8156.41 1223
8157.26 1203
8158.11 1313
8158.97 1125
8159.82 1261
8160.67 1346
8161.52 1315
8162.38 1329
8163.23 1342
8164.08 1268
8164.94 1215
8165.79 1194
8166.64 1230
8167.49 1259
8168.35 1160
8169.20 1187
8170.05 1190
8170.91 1213
8171.76 1154
8172.61 1252
8173.47 1251
8174.32 1229
8175.17 1235
8176.03 1306
8176.88 1308
8177.74 1224
8178.59 1275
8179.44 1276
8180.30 1220
8181.15 1270
8182.00 1264
8182.86 1187
8183.71 1150
8184.57 1203
8185.42 1190
8186.27 1151
8187.13 1124
8187.98 1143
8188.84 1180
8189.69 1152
8190.55 1129
8191.40 1065
8192.25 1136
8193.11 1183
8193.96 1135
8194.82 1214
8195.67 1216
8196.53 1258
8197.38 1180
8198.24 1167
8199.09 1133
8199.95 1184
8200.80 1166
8201.66 1138
8202.51 1160
8203.37 1103
8204.22 1146
8205.08 1195
8205.93 1126
8206.79 1109
8207.64 1196
8208.50 1123
8209.35 1086
8210.21 1153
8211.06 1124
8211.92 1215
8212.77 1199
8213.63 1255
8214.48 1184
8215.34 1116
8216.20 1138
8217.05 1141
8217.91 1169
8218.76 1201
8219.62 1191
8220.48 1248
8221.33 1216
8222.19 1202
8223.04 1219
8223.90 1164
8224.76 1186
8225.61 1183
8226.47 1149
8227.32 1150
8228.18 1281
8229.04 1272
8229.89 1267
8230.75 1329
8231.61 1332
8232.46 1331
8233.32 1208
8234.18 1352
8235.03 1318
8235.89 1324
8236.75 1257
8237.60 1167
8238.46 1233
8239.32 1185
8240.17 1088
8241.03 1134
8241.89 1107
8242.74 1183
8243.60 1160
8244.46 1160
8245.32 1194
8246.17 1174
8247.03 1189
8247.89 1167
8248.74 1169
8249.60 1200
8250.46 1113
8251.32 1157
8252.17 1281
8253.03 1271
8253.89 1283
8254.75 1321
8255.60 1246
8256.46 1147
8257.32 1169
8258.18 1181
8259.04 1213
8259.89 1122
8260.75 1224
8261.61 1215
8262.47 1234
8263.33 1186
8264.18 1122
8265.04 1148
8265.90 1140
8266.76 1168
8267.62 1156
8268.48 1146
8269.33 1239
8270.19 1245
8271.05 1186
8271.91 1190
8272.77 1141
8273.63 1171
8274.49 1198
8275.34 1288
8276.20 1308
8277.06 1284
8277.92 1270
8278.78 1202
8279.64 1168
8280.50 1178
8281.36 1228
8282.22 1138
8283.08 1184
8283.93 1186
8284.79 1250
8285.65 1205
8286.51 1136
8287.37 1198
8288.23 1230
8289.09 1182
8289.95 1220
8290.81 1252
8291.67 1221
8292.53 1242
8293.39 1297
8294.25 1257
8295.11 1237
8295.97 1235
8296.83 1354
8297.69 1313
8298.55 1199
8299.41 1270
8300.27 1268
8301.13 1250
8301.99 1169
8302.85 1304
8303.71 1275
8304.57 1251
8305.43 1300
8306.29 1177
8307.15 1173
8308.01 1221
8308.87 1204
8309.73 1263
8310.59 1272
8311.45 1271
8312.31 1256
8313.17 1266
8314.03 1201
8314.90 1250
8315.76 1261
8316.62 1226
8317.48 1247
8318.34 1224
8319.20 1250
8320.06 1216
8320.92 1223
8321.78 1251
8322.64 1300
8323.51 1306
8324.37 1270
8325.23 1215
8326.09 1269
8326.95 1344
8327.81 1251
8328.67 1264
8329.54 1303
8330.40 1359
8331.26 1316
8332.12 1184
8332.98 1196
8333.84 1283
8334.71 1256
8335.57 1245
8336.43 1264
8337.29 1278
8338.15 1279
8339.02 1204
8339.88 1309
8340.74 1260
8341.60 1186
8342.46 1139
8343.33 1264
8344.19 1265
8345.05 1314
8345.91 1261
8346.78 1225
8347.64 1230
8348.50 1254
8349.36 1383
8350.23 1418
8351.09 1411
8351.95 1314
8352.81 1239
8353.68 1301
8354.54 1293
8355.40 1257
8356.27 1268
8357.13 1296
8357.99 1202
8358.86 1197
8359.72 1281
8360.58 1326
8361.44 1306
8362.31 1291
8363.17 1317
8364.03 1271
8364.90 1272
8365.76 1201
8366.63 1265
8367.49 1251
8368.35 1245
8369.22 1235
8370.08 1327
8370.94 1330
8371.81 1326
8372.67 1251
8373.53 1311
8374.40 1351
8375.26 1373
8376.13 1237
8376.99 1276
8377.85 1370
8378.72 1296
8379.58 1268
8380.45 1330
8381.31 1339
8382.18 1306
8383.04 1335
8383.90 1308
8384.77 1320
8385.63 1289
8386.50 1379
8387.36 1441
8388.23 1425
8389.09 1455
8389.96 1401
8390.82 1469
8391.69 1459
8392.55 1460
8393.42 1396
8394.28 1479
8395.15 1417
8396.01 1443
8396.88 1399
8397.74 1459
8398.61 1397
8399.47 1463
8400.34 1400
8401.20 1523
8402.07 1466
8402.93 1454
8403.80 1514
8404.66 1445
8405.53 1544
8406.39 1525
8407.26 1562
8408.12 1452
8408.99 1439
8409.86 1423
8410.72 1535
8411.59 1513
8412.45 1565
8413.32 1586
8414.19 1517
8415.05 1557
8415.92 1609
8416.78 1535
8417.65 1541
8418.52 1531
8419.38 1502
8420.25 1524
8421.11 1711
8421.98 1570
8422.85 1539
8423.71 1526
8424.58 1531
8425.45 1644
8426.31 1636
8427.18 1711
8428.05 1699
8428.91 1729
8429.78 1780
8430.65 1768
8431.51 1804
8432.38 1768
8433.25 1760
8434.11 1808
8434.98 1780
8435.85 1847
8436.72 1757
8437.58 1788
8438.45 1845
8439.32 1931
8440.18 1891
8441.05 1957
8441.92 1951
8442.79 1980
8443.65 1947
8444.52 2021
8445.39 2091
8446.26 1993
8447.12 2025
8447.99 2123
8448.86 2166
8449.73 2329
8450.60 2249
8451.46 2324
8452.33 2319
8453.20 2331
8454.07 2312
8454.94 2225
8455.80 2165
8456.67 2134
8457.54 2257
8458.41 2404
8459.28 2556
8460.14 2617
8461.01 2912
8461.88 3240
8462.75 3481
8463.62 3564
8464.49 3637
8465.36 3567
8466.22 3551
8467.09 3524
8467.96 3240
8468.83 2894
8469.70 2766
8470.57 2557
8471.44 2681
8472.31 2641
8473.17 2751
8474.04 3212
8474.91 3503
8475.78 4226
8476.65 4775
8477.52 5298
8478.39 5324
8479.26 4921
8480.13 4830
8481.00 4207
8481.87 3632
8482.74 3319
8483.61 3103
8484.48 2764
8485.34 2416
8486.21 2300
8487.08 2155
8487.95 2123
8488.82 1938
8489.69 1989
8490.56 2064
8491.43 2015
8492.30 2057
8493.17 2035
8494.04 1963
8494.91 1983
8495.78 1958
8496.65 1948
8497.52 1927
8498.39 1853
8499.26 1913
8500.13 1963
8501.01 1990
8501.88 2004
8502.75 2057
8503.62 2121
8504.49 2144
8505.36 2066
8506.23 2166
8507.10 2027
8507.97 1895
8508.84 1816
8509.71 1846
8510.58 1886
8511.45 1932
8512.32 2018
8513.20 2163
8514.07 2140
8514.94 2268
8515.81 2362
8516.68 2323
8517.55 2204
8518.42 2241
8519.29 2201
8520.17 2120
8521.04 2045
8521.91 1918
8522.78 1921
8523.65 1987
8524.52 1944
8525.39 1884
8526.27 1871
8527.14 1892
8528.01 1859
8528.88 1862
8529.75 1917
8530.63 1930
8531.50 1957
8532.37 1948
8533.24 2073
8534.11 1997
8534.99 1913
8535.86 1977
8536.73 1927
8537.60 1967
8538.47 2055
8539.35 2049
8540.22 2019
8541.09 2053
8541.96 2151
8542.84 2069
8543.71 2065
8544.58 2027
8545.46 2031
8546.33 2015
8547.20 2023
8548.07 1879
8548.95 1908
8549.82 1901
8550.69 1892
8551.57 2023
8552.44 2013
8553.31 2029
8554.18 2115
8555.06 2129
8555.93 2164
8556.80 2064
8557.68 2003
8558.55 1957
8559.42 2054
8560.30 2040
8561.17 2107
8562.04 2069
8562.92 1944
8563.79 1924
8564.67 1939
8565.54 1937
8566.41 1855
8567.29 1772
8568.16 1826
8569.03 1693
8569.91 1678
8570.78 1781
8571.66 1695
8572.53 1707
8573.40 1757
8574.28 1767
8575.15 1805
8576.03 1804
8576.90 1712
8577.78 1818
8578.65 1741
8579.52 1738
8580.40 1757
8581.27 1750
8582.15 1769
8583.02 1701
8583.90 1691
8584.77 1743
8585.65 1785
8586.52 1779
8587.40 1619
8588.27 1635
8589.15 1648
8590.02 1686
8590.90 1629
8591.77 1637
8592.65 1747
8593.52 1671
8594.40 1727
8595.27 1677
8596.15 1690
8597.02 1612
8597.90 1623
8598.77 1671
8599.65 1738
8600.52 1628
8601.40 1623
8602.28 1719
8603.15 1592
8604.03 1627
8604.90 1722
8605.78 1716
8606.65 1719
8607.53 1724
8608.41 1732
8609.28 1616
8610.16 1681
8611.03 1682
8611.91 1674
8612.79 1672
8613.66 1676
8614.54 1725
8615.41 1702
8616.29 1788
8617.17 1600
8618.04 1660
8618.92 1734
8619.80 1708
8620.67 1806
8621.55 1768
8622.43 1737
8623.30 1854
8624.18 1858
8625.06 1772
8625.93 1706
8626.81 1806
8627.69 1810
8628.56 1809
8629.44 1843
8630.32 1850
8631.20 1886
8632.07 1855
8632.95 1947
8633.83 1899
8634.70 1866
8635.58 1874
8636.46 2041
8637.34 1983
8638.21 1992
8639.09 1924
8639.97 1968
8640.85 1925
8641.72 1951
8642.60 1909
8643.48 2098
8644.36 2000
8645.23 2018
8646.11 2039
8646.99 1948
8647.87 2012
8648.75 2123
8649.62 2072
8650.50 2053
8651.38 2110
8652.26 2050
8653.14 2118
8654.01 2022
8654.89 2167
8655.77 2139
8656.65 2034
8657.53 2179
8658.41 2170
8659.29 2160
8660.16 2217
8661.04 2141
8661.92 2157
8662.80 2185
8663.68 2188
8664.56 2327
8665.44 2305
8666.31 2177
8667.19 2247
8668.07 2208
8668.95 2161
8669.83 2298
8670.71 2215
8671.59 2270
8672.47 2280
8673.35 2272
8674.23 2424
8675.11 2370
8675.99 2440
8676.86 2565
8677.74 2827
8678.62 3003
8679.50 3313
8680.38 3598
8681.26 3683
8682.14 3812
8683.02 3742
8683.90 3648
8684.78 3487
8685.66 3368
8686.54 3103
8687.42 2891
8688.30 2816
8689.18 2657
8690.06 2466
8690.94 2445
8691.82 2410
8692.70 2462
8693.58 2422
8694.46 2589
8695.34 2836
8696.22 2988
8697.10 3277
8697.98 3743
8698.86 4174
8699.74 4217
8700.62 4559
8701.51 4326
8702.39 4157
8703.27 3740
8704.15 3387
8705.03 3118
8705.91 2809
8706.79 2549
8707.67 2313
8708.55 2203
8709.43 2089
8710.31 2021
8711.20 2039
8712.08 1948
8712.96 1931
8713.84 1822
8714.72 1907
8715.60 1956
8716.48 1967
8717.36 1953
8718.25 1992
8719.13 2046
8720.01 1948
8720.89 1993
8721.77 2118
8722.65 1920
8723.54 1874
8724.42 1768
8725.30 1835
8726.18 1955
8727.06 1879
8727.95 1831
8728.83 1778
8729.71 1796
8730.59 1813
8731.47 1808
8732.36 1812
8733.24 1872
8734.12 1825
8735.00 1864
8735.89 1863
8736.77 1913
8737.65 1916
8738.53 1937
8739.42 1972
8740.30 1973
8741.18 1892
8742.06 1863
8742.95 1864
8743.83 1776
8744.71 1721
8745.59 1705
8746.48 1774
8747.36 1755
8748.24 1681
8749.13 1656
8750.01 1779
8750.89 1790
8751.78 1641
8752.66 1704
8753.54 1764
8754.43 1803
8755.31 1815
8756.19 1781
8757.08 1752
8757.96 1689
8758.84 1697
8759.73 1686
8760.61 1737
8761.49 1708
8762.38 1716
8763.26 1797
8764.15 1760
8765.03 1735
8765.91 1826
8766.80 1740
8767.68 1722
8768.57 1699
8769.45 1703
8770.33 1800
8771.22 1808
8772.10 1782
8772.99 1740
8773.87 1624
8774.75 1678
8775.64 1633
8776.52 1655
8777.41 1695
8778.29 1676
8779.18 1687
8780.06 1658
8780.95 1675
8781.83 1614
8782.72 1561
8783.60 1676
8784.49 1710
8785.37 1572
8786.26 1534
8787.14 1594
8788.03 1671
8788.91 1639
8789.80 1523
8790.68 1504
8791.57 1653
8792.45 1545
8793.34 1552
8794.22 1535
8795.11 1538
8795.99 1486
8796.88 1585
8797.76 1502
8798.65 1546
8799.53 1550
8800.42 1577
8801.31 1512
8802.19 1509
8803.08 1495
8803.96 1516
8804.85 1535
8805.74 1414
8806.62 1389
8807.51 1389
8808.39 1401
8809.28 1325
8810.17 1401
8811.05 1426
8811.94 1340
8812.82 1434
8813.71 1444
8814.60 1348
8815.48 1405
8816.37 1432
8817.26 1441
8818.14 1378
8819.03 1358
8819.92 1376
8820.80 1368
8821.69 1374
8822.58 1401
8823.46 1406
8824.35 1345
8825.24 1402
8826.12 1376
8827.01 1401
8827.90 1346
8828.78 1453
8829.67 1363
8830.56 1353
8831.45 1275
8832.33 1384
8833.22 1342
8834.11 1309
8835.00 1302
8835.88 1271
8836.77 1285
8837.66 1300
8838.55 1281
8839.43 1297
8840.32 1293
8841.21 1237
8842.10 1245
8842.98 1282
8843.87 1226
8844.76 1232
8845.65 1259
8846.54 1241
8847.42 1204
8848.31 1192
8849.20 1210
8850.09 1265
8850.98 1193
8851.86 1192
8852.75 1227
8853.64 1272
8854.53 1243
8855.42 1202
8856.31 1204
8857.19 1228
8858.08 1165
8858.97 1197
8859.86 1217
8860.75 1162
8861.64 1253
8862.53 1251
8863.42 1223
8864.30 1221
8865.19 1198
8866.08 1166
8866.97 1200
8867.86 1219
8868.75 1222
8869.64 1179
8870.53 1151
8871.42 1132
8872.31 1180
8873.20 1243
8874.08 1165
8874.97 1164
8875.86 1143
8876.75 1112
8877.64 1229
8878.53 1181
8879.42 1104
8880.31 1161
8881.20 1138
8882.09 1114
8882.98 1168
8883.87 1190
8884.76 1121
8885.65 1040
8886.54 1117
8887.43 1126
8888.32 1042
8889.21 1104
8890.10 1050
8890.99 1132
8891.88 1282
8892.77 1228
8893.66 1127
8894.55 1200
8895.44 1194
8896.33 1137
8897.22 1069
8898.11 1101
8899.00 1093
8899.90 1048
8900.79 1115
8901.68 1084
8902.57 1100
8903.46 1026
8904.35 1063
8905.24 1087
8906.13 1029
8907.02 1083
8907.91 1098
8908.80 1094
8909.70 1041
8910.59 1145
8911.48 1119
8912.37 1015
8913.26 1036
8914.15 1053
8915.04 1028
8915.93 1022
8916.83 1050
8917.72 1106
8918.61 1051
8919.50 1196
8920.39 1115
8921.28 1126
8922.18 1026
8923.07 1012
8923.96 1026
8924.85 1034
8925.74 1110
8926.64 1046
8927.53 1010
8928.42 1058
8929.31 1070
8930.20 1026
8931.10 980
8931.99 1047
8932.88 1087
8933.77 1095
8934.67 1024
8935.56 1020
8936.45 1020
8937.34 1077
8938.24 1036
8939.13 1115
8940.02 1086
8940.91 1005
8941.81 1062
8942.70 1038
8943.59 1083
8944.49 1068
8945.38 1008
8946.27 1041
8947.16 1092
8948.06 1123
8948.95 1064
8949.84 1071
8950.74 987
8951.63 1020
8952.52 1015
8953.42 1000
8954.31 1005
8955.20 981
8956.10 980
8956.99 1007
8957.88 1001
8958.78 1002
8959.67 1005
8960.56 982
8961.46 963
8962.35 1018
8963.25 967
8964.14 1004
8965.03 1001
8965.93 978
8966.82 997
8967.72 1045
8968.61 1116
8969.50 1067
8970.40 1014
8971.29 1025
8972.19 973
8973.08 1033
8973.98 1014
8974.87 988
8975.76 984
8976.66 1019
8977.55 1082
8978.45 1030
8979.34 983
8980.24 991
8981.13 1093
8982.03 1001
8982.92 1065
8983.82 1094
8984.71 1093
8985.61 1051
8986.50 1085
8987.40 1100
8988.29 998
8989.19 982
8990.08 1105
8990.98 1139
8991.87 1056
8992.77 1024
8993.66 1036
8994.56 1048
8995.45 998
8996.35 1002
8997.24 1024
8998.14 1032
8999.04 981
8999.93 1044
9000.83 997
9001.72 941
9002.62 964
9003.51 1043
9004.41 961
9005.31 986
9006.20 953
9007.10 999
9007.99 1021
9008.89 991
9009.79 1005
9010.68 1056
9011.58 1055
9012.48 993
9013.37 919
9014.27 914
9015.16 942
9016.06 963
9016.96 942
9017.85 975
9018.75 893
9019.65 1029
9020.54 976
9021.44 996
9022.34 973
9023.23 988
9024.13 993
9025.03 946
9025.93 1019
9026.82 983
9027.72 911
9028.62 916
9029.51 883
9030.41 925
9031.31 950
9032.21 1003
9033.10 944
9034.00 850
9034.90 883
9035.79 938
9036.69 987
9037.59 1046
9038.49 962
9039.38 937
9040.28 930
9041.18 967
9042.08 1031
9042.98 982
9043.87 916
9044.77 941
9045.67 901
9046.57 868
9047.47 815
9048.36 920
9049.26 976
9050.16 985
9051.06 936
9051.96 888
9052.85 902
9053.75 972
9054.65 1010
9055.55 944
9056.45 985
9057.35 934
9058.25 963
9059.14 994
9060.04 965
9060.94 913
9061.84 897
9062.74 935
9063.64 999
9064.54 928
9065.44 885
9066.33 902
9067.23 953
9068.13 943
9069.03 947
9069.93 982
9070.83 1010
9071.73 998
9072.63 942
9073.53 930
9074.43 901
9075.33 979
9076.23 995
9077.13 939
9078.03 980
9078.92 992
9079.82 956
9080.72 906
9081.62 920
9082.52 909
9083.42 867
9084.32 952
9085.22 929
9086.12 874
9087.02 953
9087.92 961
9088.82 991
9089.72 920
9090.62 951
9091.52 956
9092.42 994
9093.32 907
9094.22 951
9095.12 951
9096.03 973
9096.93 909
9097.83 906
9098.73 926
9099.63 944
9100.53 974
9101.43 1003
9102.33 992
9103.23 925
9104.13 949
9105.03 965
9105.93 968
9106.83 918
9107.74 844
9108.64 875
9109.54 949
9110.44 942
9111.34 987
9112.24 928
9113.14 973
9114.04 892
9114.94 897
9115.85 893
9116.75 911
9117.65 964
9118.55 944
9119.45 961
9120.35 978
9121.26 906
9122.16 961
9123.06 944
9123.96 888
9124.86 921
9125.77 921
9126.67 888
9127.57 908
9128.47 939
9129.37 951
9130.28 893
9131.18 922
9132.08 902
9132.98 926
9133.88 965
9134.79 945
9135.69 888
9136.59 895
9137.49 967
9138.40 946
9139.30 975
9140.20 940
9141.10 938
9142.01 982
9142.91 941
9143.81 935
9144.72 951
9145.62 932
9146.52 925
9147.42 934
9148.33 906
9149.23 949
9150.13 916
9151.04 940
9151.94 960
9152.84 913
9153.75 1001
9154.65 894
9155.55 905
9156.46 901
9157.36 935
9158.26 950
9159.17 972
9160.07 887
9160.97 839
9161.88 888
9162.78 883
9163.69 859
9164.59 857
9165.49 954
9166.40 933
9167.30 912
9168.21 871
9169.11 872
9170.01 843
9170.92 880
9171.82 922
9172.73 994
9173.63 949
9174.53 916
9175.44 978
9176.34 877
9177.25 911
9178.15 961
9179.06 931
9179.96 882
9180.87 917
9181.77 941
9182.68 920
9183.58 950
9184.49 877
9185.39 863
9186.30 937
9187.20 880
9188.11 942
9189.01 964
9189.92 884
9190.82 914
9191.73 914
9192.63 925
9193.54 953
9194.44 894
9195.35 923
9196.25 897
9197.16 950
9198.06 935
9198.97 889
9199.87 874
9200.78 958
9201.69 928
9202.59 993
9203.50 902
9204.40 948
9205.31 962
9206.21 919
9207.12 930
9208.03 945
9208.93 985
9209.84 975
9210.74 990
9211.65 952
9212.56 968
9213.46 960
9214.37 1000
9215.28 900
9216.18 950
9217.09 967
9218.00 860
9218.90 943
9219.81 988
9220.72 962
9221.62 922
9222.53 926
9223.44 1024
9224.34 988
9225.25 982
9226.16 986
9227.06 948
9227.97 992
9228.88 961
9229.78 974
9230.69 955
9231.60 914
9232.51 929
9233.41 959
9234.32 886
9235.23 925
9236.13 1000
9237.04 1002
9237.95 964
9238.86 899
9239.76 920
9240.67 956
9241.58 919
9242.49 910
9243.39 952
9244.30 852
9245.21 966
9246.12 937
9247.03 970
9247.93 952
9248.84 900
9249.75 880
9250.66 879
9251.57 865
9252.47 897
9253.38 984
9254.29 957
9255.20 796
9256.11 838
9257.02 911
9257.92 920
9258.83 883
9259.74 916
9260.65 916
9261.56 901
9262.47 916
9263.38 898
9264.28 883
9265.19 941
9266.10 911
9267.01 919
9267.92 817
9268.83 863
9269.74 896
9270.65 843
9271.56 828
9272.47 898
9273.37 934
9274.28 940
9275.19 939
9276.10 948
9277.01 942
9277.92 938
9278.83 924
9279.74 956
9280.65 875
9281.56 897
9282.47 902
9283.38 909
9284.29 890
9285.20 922
9286.11 1021
9287.02 979
9287.93 990
9288.84 952
9289.75 915
9290.66 976
9291.57 954
9292.48 889
9293.39 914
9294.30 855
9295.21 928
9296.12 878
9297.03 860
9297.94 932
9298.85 939
9299.76 871
9300.67 969
9301.58 966
9302.49 931
9303.40 909
9304.31 962
9305.23 929
9306.14 983
9307.05 952
9307.96 984
9308.87 963
9309.78 955
9310.69 944
9311.60 878
9312.51 878
9313.42 938
9314.34 893
9315.25 966
9316.16 998
9317.07 1013
9317.98 1013
9318.89 951
9319.80 969
9320.72 1038
9321.63 954
9322.54 925
9323.45 964
9324.36 1013
9325.27 1037
9326.19 920
9327.10 948
9328.01 908
9328.92 1012
9329.83 947
9330.74 888
9331.66 901
9332.57 915
9333.48 879
9334.39 970
9335.31 925
9336.22 945
9337.13 930
9338.04 888
9338.96 936
9339.87 943
9340.78 916
9341.69 989
9342.61 954
9343.52 941
9344.43 918
9345.34 983
9346.26 913
9347.17 888
9348.08 991
9348.99 952
9349.91 927
9350.82 965
9351.73 906
9352.65 936
9353.56 942
9354.47 930
9355.39 880
9356.30 945
9357.21 1046
9358.13 957
9359.04 983
9359.95 973
9360.87 933
9361.78 920
9362.69 934
9363.61 992
9364.52 895
9365.43 941
9366.35 905
9367.26 985
9368.18 1014
9369.09 959
9370.00 951
9370.92 943
9371.83 907
9372.75 972
9373.66 953
9374.57 932
9375.49 916
9376.40 867
9377.32 917
9378.23 931
9379.15 848
9380.06 872
9380.97 916
9381.89 962
9382.80 904
9383.72 907
9384.63 932
9385.55 963
9386.46 987
9387.38 952
9388.29 993
9389.21 969
9390.12 912
9391.04 975
9391.95 930
9392.87 963
9393.78 968
9394.70 983
9395.61 1004
9396.53 955
9397.44 954
9398.36 1028
9399.27 1041
9400.19 1031
9401.10 1040
9402.02 1068
9402.94 1096
9403.85 1085
9404.77 1037
9405.68 954
9406.60 986
9407.51 1001
9408.43 1040
9409.35 958
9410.26 969
9411.18 985
9412.09 976
9413.01 961
9413.93 967
9414.84 986
9415.76 954
9416.67 977
9417.59 1017
9418.51 1017
9419.42 955
9420.34 949
9421.26 973
9422.17 994
9423.09 1042
9424.01 950
9424.92 985
9425.84 1043
9426.76 965
9427.67 1023
9428.59 980
9429.51 945
9430.42 1050
9431.34 986
9432.26 934
9433.17 933
9434.09 994
9435.01 1007
9435.93 1053
9436.84 1045
9437.76 981
9438.68 1012
9439.59 1023
9440.51 1015
9441.43 1000
9442.35 942
9443.26 966
9444.18 968
9445.10 944
9446.02 995
9446.93 1082
9447.85 1033
9448.77 1057
9449.69 920
9450.61 949
9451.52 996
9452.44 1036
9453.36 1055
9454.28 949
9455.20 1041
9456.11 1094
9457.03 1071
9457.95 1042
9458.87 1055
9459.79 1144
9460.71 1157
9461.62 1115
9462.54 1126
9463.46 1065
9464.38 1127
9465.30 1151
9466.22 1041
9467.14 1062
9468.05 1045
9468.97 963
9469.89 1002
9470.81 1046
9471.73 1095
9472.65 1029
9473.57 950
9474.49 1013
9475.41 980
9476.32 977
9477.24 1057
9478.16 991
9479.08 1008
9480.00 974
9480.92 998
9481.84 1024
9482.76 1031
9483.68 1060
9484.60 1089
9485.52 1122
9486.44 1090
9487.36 1091
9488.28 1111
9489.20 1056
9490.12 1112
9491.04 1043
9491.96 1019
9492.88 1056
9493.80 993
9494.72 1037
9495.64 1032
9496.56 1111
9497.48 1055
9498.40 1019
9499.32 1030
9500.24 1004
9501.16 1063
9502.08 1064
9503.00 984
9503.92 1063
9504.84 1103
9505.76 1053
9506.68 993
9507.60 1078
9508.52 1112
9509.44 1070
9510.36 1075
9511.28 1105
9512.21 1026
9513.13 1067
9514.05 1074
9514.97 1097
9515.89 1078
9516.81 983
9517.73 1097
9518.65 1097
9519.57 1188
9520.50 1137
9521.42 1136
9522.34 1120
9523.26 1074
9524.18 1067
9525.10 1123
9526.02 1183
9526.95 1152
9527.87 1102
9528.79 1112
9529.71 1090
9530.63 1133
9531.55 1077
9532.48 1098
9533.40 1198
9534.32 1151
9535.24 1191
9536.16 1242
9537.09 1345
9538.01 1346
9538.93 1399
9539.85 1413
9540.77 1381
9541.70 1397
9542.62 1463
9543.54 1397
9544.46 1436
9545.39 1370
9546.31 1366
9547.23 1404
9548.15 1275
9549.08 1184
9550.00 1191
9550.92 1143
9551.85 1142
9552.77 1145
9553.69 1077
9554.61 1179
9555.54 1154
9556.46 1088
9557.38 1228
9558.31 1127
9559.23 1176
9560.15 1134
9561.08 1170
9562.00 1207
9562.92 1186
9563.85 1188
9564.77 1179
9565.69 1163
9566.62 1154
9567.54 1174
9568.46 1320
9569.39 1183
9570.31 1173
9571.23 1229
9572.16 1205
9573.08 1210
9574.01 1136
9574.93 1111
9575.85 1139
9576.78 1139
9577.70 1134
9578.63 1167
9579.55 1196
9580.47 1242
9581.40 1231
9582.32 1211
9583.25 1121
9584.17 1206
9585.10 1272
9586.02 1274
9586.94 1215
9587.87 1233
9588.79 1132
9589.72 1142
9590.64 1119
9591.57 1143
9592.49 1264
9593.42 1220
9594.34 1203
9595.27 1234
9596.19 1264
9597.12 1212
9598.04 1214
9598.97 1316
9599.89 1204
9600.82 1189
9601.74 1327
9602.67 1304
9603.59 1198
9604.52 1282
9605.44 1217
9606.37 1249
9607.29 1188
9608.22 1250
9609.15 1257
9610.07 1243
9611.00 1307
9611.92 1282
9612.85 1242
9613.77 1321
9614.70 1285
9615.63 1222
9616.55 1321
9617.48 1313
9618.40 1309
9619.33 1368
9620.26 1380
9621.18 1270
9622.11 1322
9623.03 1310
9623.96 1384
9624.89 1346
9625.81 1336
9626.74 1390
9627.67 1388
9628.59 1411
9629.52 1345
9630.45 1366
9631.37 1359
9632.30 1382
9633.23 1382
9634.15 1431
9635.08 1363
9636.01 1452
9636.93 1521
9637.86 1494
9638.79 1419
9639.71 1420
9640.64 1513
9641.57 1483
9642.50 1442
9643.42 1455
9644.35 1542
9645.28 1514
9646.21 1536
9647.13 1448
9648.06 1439
9648.99 1449
9649.92 1445
9650.84 1463
9651.77 1450
9652.70 1590
9653.63 1564
9654.55 1603
9655.48 1622
9656.41 1709
9657.34 1840
9658.26 1735
9659.19 1789
9660.12 1820
9661.05 1650
9661.98 1761
9662.91 1610
9663.83 1609
9664.76 1638
9665.69 1653
9666.62 1581
9667.55 1548
9668.48 1549
9669.40 1513
9670.33 1423
9671.26 1531
9672.19 1551
9673.12 1561
9674.05 1651
9674.98 1648
9675.90 1754
9676.83 1726
9677.76 1642
9678.69 1687
9679.62 1550
9680.55 1662
9681.48 1751
9682.41 1745
9683.34 1741
9684.27 1671
9685.19 1668
9686.12 1637
9687.05 1705
9687.98 1792
9688.91 1674
9689.84 1752
9690.77 1731
9691.70 1727
9692.63 1653
9693.56 1775
9694.49 1822
9695.42 1743
9696.35 1807
9697.28 1759
9698.21 1847
9699.14 1805
9700.07 1774
9701.00 1922
9701.93 1817
9702.86 1897
9703.79 1853
9704.72 1887
9705.65 2071
9706.58 2117
9707.51 2159
9708.44 2058
9709.37 2117
9710.30 1989
9711.23 2000
9712.16 1897
9713.09 1839
9714.02 1921
9714.95 1831
9715.88 1809
9716.82 1727
9717.75 1845
9718.68 1824
9719.61 1908
9720.54 1960
9721.47 1983
9722.40 1969
9723.33 1973
9724.26 1930
9725.19 1917
9726.13 1923
9727.06 1870
9727.99 1736
9728.92 1685
9729.85 1617
9730.78 1675
9731.71 1747
9732.64 1660
9733.58 1672
9734.51 1677
9735.44 1736
9736.37 1691
9737.30 1629
9738.23 1625
9739.17 1741
9740.10 1736
9741.03 1692
9741.96 1700
9742.89 1657
9743.83 1674
9744.76 1750
9745.69 1624
9746.62 1657
9747.55 1597
9748.49 1558
9749.42 1628
9750.35 1516
9751.28 1533
9752.22 1604
9753.15 1606
9754.08 1506
9755.01 1461
9755.95 1509
9756.88 1434
9757.81 1479
9758.75 1543
9759.68 1472
9760.61 1501
9761.54 1477
9762.48 1370
9763.41 1380
9764.34 1460
9765.28 1490
9766.21 1497
9767.14 1433
9768.08 1422
9769.01 1361
9769.94 1445
9770.88 1452
9771.81 1509
9772.74 1430
9773.68 1442
9774.61 1457
9775.54 1434
9776.48 1369
9777.41 1330
9778.34 1372
9779.28 1374
9780.21 1367
9781.14 1423
9782.08 1417
9783.01 1459
9783.95 1506
9784.88 1476
9785.81 1536
9786.75 1508
9787.68 1421
9788.62 1424
9789.55 1461
9790.49 1412
9791.42 1377
9792.35 1478
9793.29 1461
9794.22 1430
9795.16 1524
9796.09 1525
9797.03 1424
9797.96 1385
9798.90 1349
9799.83 1333
9800.77 1312
9801.70 1300
9802.64 1358
9803.57 1342
9804.51 1323
9805.44 1317
9806.38 1310
9807.31 1400
9808.25 1339
9809.18 1287
9810.12 1313
9811.05 1227
9811.99 1244
9812.92 1229
9813.86 1214
9814.79 1269
9815.73 1273
9816.66 1249
9817.60 1275
9818.54 1322
9819.47 1312
9820.41 1230
9821.34 1231
9822.28 1340
9823.21 1346
9824.15 1204
9825.09 1228
9826.02 1294
9826.96 1213
9827.89 1185
9828.83 1183
9829.77 1204
9830.70 1170
9831.64 1149
9832.57 1112
9833.51 1194
9834.45 1254
9835.38 1208
9836.32 1183
9837.26 1159
9838.19 1223
9839.13 1227
9840.07 1214
9841.00 1193
9841.94 1187
9842.88 1090
9843.81 1110
9844.75 1190
9845.69 1125
9846.62 1086
9847.56 1111
9848.50 1133
9849.44 1191
9850.37 1070
9851.31 1145
9852.25 1221
9853.18 1178
9854.12 1168
9855.06 1120
9856.00 1169
9856.93 1145
9857.87 1127
9858.81 1207
9859.75 1180
9860.68 1162
9861.62 1208
9862.56 1233
9863.50 1143
9864.44 1227
9865.37 1206
9866.31 1195
9867.25 1177
9868.19 1114
9869.13 1160
9870.06 1212
9871.00 1084
9871.94 1139
9872.88 1092
9873.82 1120
9874.75 1095
9875.69 1171
9876.63 1123
9877.57 1134
9878.51 1114
9879.45 1171
9880.39 1155
9881.32 1151
9882.26 1227
9883.20 1211
9884.14 1156
9885.08 1077
9886.02 1122
9886.96 1081
9887.90 1168
9888.83 1070
9889.77 1068
9890.71 1163
9891.65 1188
9892.59 1046
9893.53 1081
9894.47 1083
9895.41 1110
9896.35 1145
9897.29 1076
9898.23 1067
9899.17 1120
9900.11 1102
9901.05 1029
9901.99 1052
9902.92 1031
9903.86 1041
9904.80 1069
9905.74 1105
9906.68 1002
9907.62 946
9908.56 1064
9909.50 1061
9910.44 1002
9911.38 1070
9912.32 1088
9913.26 991
9914.20 1024
9915.14 1086
9916.08 1123
9917.02 1013
9917.97 1010
9918.91 1026
9919.85 1088
9920.79 1010
9921.73 1075
9922.67 961
9923.61 990
9924.55 1023
9925.49 1008
9926.43 1011
9927.37 993
9928.31 1030
9929.25 1092
9930.19 1030
9931.13 1021
9932.08 1076
9933.02 1135
9933.96 1250
9934.90 1244
9935.84 1305
9936.78 1403
9937.72 1326
9938.66 1314
9939.61 1361
9940.55 1252
9941.49 1150
9942.43 1096
9943.37 1100
9944.31 1198
9945.26 1118
9946.20 1117
9947.14 1019
9948.08 1035
9949.02 1009
9949.96 1052
9950.91 1009
9951.85 958
9952.79 1010
9953.73 954
9954.67 1021
9955.62 1015
9956.56 953
9957.50 978
9958.44 1060
9959.39 1085
9960.33 1060
9961.27 961
9962.21 1015
9963.16 1007
9964.10 1001
9965.04 990
9965.98 989
9966.93 1027
9967.87 1005
9968.81 1062
9969.75 974
9970.70 975
9971.64 959
9972.58 970
9973.53 1043
9974.47 1030
9975.41 1023
9976.36 1026
9977.30 1077
9978.24 1127
9979.18 1051
9980.13 1023
9981.07 988
9982.01 967
9982.96 999
9983.90 947
9984.85 994
9985.79 1029
9986.73 880
9987.68 981
9988.62 1063
9989.56 1008
9990.51 983
9991.45 979
9992.40 1051
9993.34 980
9994.28 971
9995.23 1051
9996.17 1001
9997.12 936
9998.06 914
9999.00 942
9999.95 997
10000.89 1045
10001.84 976
10002.78 927
10003.73 946
10004.67 953
10005.61 932
10006.56 958
10007.50 1038
10008.45 990
10009.39 946
10010.34 1012
10011.28 1042
10012.23 1003
10013.17 970
10014.12 1032
10015.06 983
10016.01 928
10016.95 937
10017.90 959
10018.84 925
10019.79 937
10020.73 973
10021.68 964
10022.62 968
10023.57 960
10024.51 965
10025.46 966
10026.41 895
10027.35 951
10028.30 1016
10029.24 1003
10030.19 939
10031.13 1005
10032.08 1037
10033.03 955
10033.97 887
10034.92 898
10035.86 905
10036.81 912
10037.76 962
10038.70 954
10039.65 993
10040.59 968
10041.54 926
10042.49 880
10043.43 884
10044.38 857
10045.33 914
10046.27 922
10047.22 926
10048.16 886
10049.11 910
10050.06 888
10051.00 884
10051.95 953
10052.90 919
10053.84 913
10054.79 875
10055.74 832
10056.69 883
10057.63 889
10058.58 936
10059.53 928
10060.47 860
10061.42 875
10062.37 913
10063.32 1008
10064.26 1001
10065.21 887
10066.16 888
10067.10 928
10068.05 886
10069.00 864
10069.95 938
10070.89 933
10071.84 929
10072.79 917
10073.74 918
10074.69 877
10075.63 832
10076.58 838
10077.53 921
10078.48 848
10079.43 932
10080.37 939
10081.32 898
10082.27 880
10083.22 847
10084.17 821
10085.11 898
10086.06 844
10087.01 882
10087.96 854
10088.91 874
10089.86 887
10090.81 884
10091.75 900
10092.70 899
10093.65 954
10094.60 961
10095.55 869
10096.50 939
10097.45 899
10098.40 837
10099.34 888
10100.29 863
10101.24 897
10102.19 853
10103.14 905
10104.09 934
10105.04 942
10105.99 824
10106.94 845
10107.89 926
10108.84 940
10109.79 904
10110.73 840
10111.68 889
10112.63 811
10113.58 846
10114.53 834
10115.48 846
10116.43 839
10117.38 925
10118.33 901
10119.28 825
10120.23 813
10121.18 877
10122.13 857
10123.08 881
10124.03 824
10124.98 836
10125.93 866
10126.88 833
10127.83 841
10128.78 858
10129.73 876
10130.68 861
10131.64 785
10132.59 806
10133.54 824
10134.49 938
10135.44 864
10136.39 871
10137.34 845
10138.29 848
10139.24 824
10140.19 858
10141.14 776
10142.09 786
10143.04 926
10144.00 910
10144.95 909
10145.90 901
10146.85 860
10147.80 902
10148.75 870
10149.70 853
10150.65 882
10151.61 879
10152.56 898
10153.51 896
10154.46 875
10155.41 905
10156.36 955
10157.31 899
10158.27 854
10159.22 872
10160.17 873
10161.12 880
10162.07 931
10163.03 909
10163.98 958
10164.93 898
10165.88 848
10166.83 842
10167.79 777
10168.74 850
10169.69 865
10170.64 798
10171.60 784
10172.55 881
10173.50 865
10174.45 905
10175.41 940
10176.36 877
10177.31 933
10178.26 913
10179.22 928
10180.17 894
10181.12 892
10182.07 883
10183.03 930
10183.98 925
10184.93 907
10185.89 946
10186.84 922
10187.79 929
10188.75 934
10189.70 973
10190.65 957
10191.60 962
10192.56 922
10193.51 933
10194.47 907
10195.42 950
10196.37 903
10197.33 906
10198.28 944
10199.23 975
10200.19 951
10201.14 934
10202.09 901
10203.05 910
10204.00 894
10204.96 943
10205.91 912
10206.86 926
10207.82 882
10208.77 897
10209.73 959
10210.68 980
10211.63 964
10212.59 964
10213.54 1019
10214.50 1007
10215.45 950
10216.41 1088
10217.36 1100
10218.32 1003
10219.27 1003
10220.22 1030
10221.18 962
10222.13 913
10223.09 914
10224.04 939
10225.00 893
10225.95 987
10226.91 954
10227.86 971
10228.82 992
10229.77 955
10230.73 977
10231.68 954
10232.64 931
10233.59 897
10234.55 922
10235.50 925
10236.46 945
10237.42 909
10238.37 928
10239.33 936
10240.28 966
10241.24 946
10242.19 940
10243.15 994
10244.10 1035
10245.06 1032
10246.02 954
10246.97 1005
10247.93 1021
10248.88 996
10249.84 936
10250.80 1005
10251.75 954
10252.71 872
10253.66 951
10254.62 934
10255.58 924
10256.53 943
10257.49 862
10258.45 909
10259.40 920
10260.36 949
10261.32 840
10262.27 836
10263.23 864
10264.19 796
10265.14 824
10266.10 918
10267.06 875
10268.01 853
10268.97 800
10269.93 836
10270.88 945
10271.84 916
10272.80 950
10273.76 910
10274.71 855
10275.67 869
10276.63 920
10277.58 915
10278.54 855
10279.50 872
10280.46 867
10281.41 882
10282.37 881
10283.33 883
10284.29 805
10285.24 812
10286.20 854
10287.16 858
10288.12 848
10289.08 876
10290.03 916
10290.99 910
10291.95 905
10292.91 921
10293.87 809
10294.82 855
10295.78 841
10296.74 835
10297.70 841
10298.66 804
10299.61 900
10300.57 967
10301.53 892
10302.49 863
10303.45 860
10304.41 843
10305.37 858
10306.32 892
10307.28 865
10308.24 855
10309.20 853
10310.16 899
10311.12 884
10312.08 847
10313.04 827
10314.00 863
10314.95 889
10315.91 865
10316.87 858
10317.83 848
10318.79 821
10319.75 912
10320.71 895
10321.67 843
10322.63 836
10323.59 897
10324.55 904
10325.51 903
10326.47 854
10327.43 881
10328.39 868
10329.35 835
10330.31 843
10331.27 812
10332.23 852
10333.19 923
10334.15 822
10335.11 892
10336.07 882
10337.03 945
10337.99 968
10338.95 974
10339.91 997
10340.87 970
10341.83 952
10342.79 901
10343.75 846
10344.71 876
10345.67 938
10346.63 855
10347.59 836
10348.55 827
10349.51 805
10350.47 879
10351.43 794
10352.39 819
10353.35 846
10354.31 806
10355.28 832
10356.24 834
10357.20 830
10358.16 834
10359.12 841
10360.08 802
10361.04 869
10362.00 788
10362.96 814
10363.93 852
10364.89 842
10365.85 809
10366.81 795
10367.77 812
10368.73 759
10369.69 797
10370.66 770
10371.62 776
10372.58 829
10373.54 841
10374.50 839
10375.47 775
10376.43 769
10377.39 817
10378.35 808
10379.31 845
10380.28 827
10381.24 867
10382.20 766
10383.16 850
10384.12 803
10385.09 800
10386.05 753
10387.01 841
10387.97 784
10388.94 769
10389.90 836
10390.86 788
10391.82 842
10392.79 802
10393.75 810
10394.71 819
10395.68 867
10396.64 883
10397.60 767
10398.56 759
10399.53 770
10400.49 821
10401.45 806
10402.42 784
10403.38 802
10404.34 851
10405.31 809
10406.27 712
10407.23 752
10408.20 804
10409.16 815
10410.12 857
10411.09 821
10412.05 871
10413.01 880
10413.98 868
10414.94 845
10415.90 776
10416.87 824
10417.83 830
10418.80 800
10419.76 777
10420.72 737
10421.69 751
10422.65 860
10423.62 937
10424.58 890
10425.54 867
10426.51 980
10427.47 976
10428.44 884
10429.40 868
10430.37 857
10431.33 930
10432.30 955
10433.26 886
10434.22 887
10435.19 862
10436.15 868
10437.12 869
10438.08 819
10439.05 779
10440.01 757
10440.98 775
10441.94 850
10442.91 774
10443.87 774
10444.84 810
10445.80 797
10446.77 777
10447.73 837
10448.70 838
10449.66 837
10450.63 807
10451.59 806
10452.56 767
10453.53 795
10454.49 842
10455.46 817
10456.42 814
10457.39 763
10458.35 791
10459.32 761
10460.29 749
10461.25 701
10462.22 746
10463.18 822
10464.15 809
10465.12 865
10466.08 814
10467.05 763
10468.01 815
10468.98 807
10469.95 788
10470.91 822
10471.88 832
10472.85 745
10473.81 781
10474.78 789
10475.74 733
10476.71 770
10477.68 768
10478.64 846
10479.61 814
10480.58 825
10481.54 793
10482.51 802
10483.48 840
10484.45 733
10485.41 773
10486.38 815
10487.35 826
10488.31 839
10489.28 799
10490.25 801
10491.22 767
10492.18 714
10493.15 787
10494.12 782
10495.08 817
10496.05 820
10497.02 819
10497.99 773
10498.95 740
10499.92 767
10500.89 709
10501.86 742
10502.83 829
10503.79 822
10504.76 759
10505.73 791
10506.70 772
10507.67 811
10508.63 828
10509.60 850
10510.57 842
10511.54 805
10512.51 784
10513.47 808
10514.44 883
10515.41 863
10516.38 774
10517.35 866
10518.32 769
10519.28 761
10520.25 808
10521.22 830
10522.19 780
10523.16 751
10524.13 778
10525.10 742
10526.07 823
10527.03 839
10528.00 780
10528.97 837
10529.94 874
10530.91 867
10531.88 869
10532.85 789
10533.82 783
10534.79 780
10535.76 803
10536.73 821
10537.70 793
10538.67 882
10539.63 840
10540.60 852
10541.57 819
10542.54 830
10543.51 825
10544.48 778
10545.45 827
10546.42 815
10547.39 884
10548.36 856
10549.33 830
10550.30 867
10551.27 797
10552.24 796
10553.21 800
10554.18 798
10555.15 766
10556.12 789
10557.09 860
10558.06 808
10559.03 789
10560.00 754
10560.97 799
10561.95 830
10562.92 816
10563.89 816
10564.86 786
10565.83 825
10566.80 851
10567.77 891
10568.74 848
10569.71 923
10570.68 884
10571.65 882
10572.62 851
10573.59 854
10574.57 865
10575.54 820
10576.51 835
10577.48 755
10578.45 836
10579.42 834
10580.39 843
10581.36 776
10582.34 889
10583.31 823
10584.28 846
10585.25 765
10586.22 784
10587.19 767
10588.17 785
10589.14 779
10590.11 836
10591.08 833
10592.05 831
10593.02 814
10594.00 759
10594.97 801
10595.94 842
10596.91 792
10597.89 822
10598.86 825
10599.83 804
10600.80 849
10601.77 876
10602.75 931
10603.72 822
10604.69 839
10605.66 823
10606.64 845
10607.61 813
10608.58 779
10609.55 800
10610.53 788
10611.50 889
10612.47 829
10613.45 782
10614.42 796
10615.39 812
10616.36 827
10617.34 793
10618.31 813
10619.28 862
10620.26 847
10621.23 849
10622.20 768
10623.18 777
10624.15 767
10625.12 789
10626.10 764
10627.07 770
10628.04 807
10629.02 860
10629.99 832
10630.97 850
10631.94 830
10632.91 877
10633.89 879
10634.86 849
10635.83 803
10636.81 781
10637.78 772
10638.76 782
10639.73 863
10640.70 915
10641.68 846
10642.65 885
10643.63 917
10644.60 920
10645.58 968
10646.55 987
10647.53 934
10648.50 950
10649.47 868
10650.45 944
10651.42 972
10652.40 927
10653.37 991
10654.35 939
10655.32 892
10656.30 858
10657.27 837
10658.25 796
10659.22 835
10660.20 850
10661.17 838
10662.15 798
10663.12 791
10664.10 833
10665.07 817
10666.05 818
10667.02 873
10668.00 815
10668.97 809
10669.95 856
10670.93 827
10671.90 825
10672.88 798
10673.85 888
10674.83 819
10675.80 778
10676.78 771
10677.76 765
10678.73 742
10679.71 781
10680.68 816
10681.66 830
10682.63 848
10683.61 903
10684.59 827
10685.56 812
10686.54 869
10687.52 841
10688.49 867
10689.47 889
10690.44 921
10691.42 842
10692.40 831
10693.37 918
10694.35 916
10695.33 941
10696.30 900
10697.28 796
10698.26 759
10699.23 812
10700.21 868
10701.19 808
10702.17 773
10703.14 748
10704.12 748
10705.10 815
10706.07 766
10707.05 809
10708.03 820
10709.01 781
10709.98 804
10710.96 782
10711.94 850
10712.91 784
10713.89 779
10714.87 762
10715.85 822
10716.83 774
10717.80 792
10718.78 797
10719.76 768
10720.74 825
10721.71 788
10722.69 781
10723.67 804
10724.65 866
10725.63 832
10726.60 827
10727.58 804
10728.56 751
10729.54 749
10730.52 748
10731.49 787
10732.47 781
10733.45 808
10734.43 875
10735.41 739
10736.39 819
10737.37 744
10738.34 825
10739.32 778
10740.30 835
10741.28 799
10742.26 763
10743.24 741
10744.22 829
10745.20 810
10746.17 807
10747.15 746
10748.13 760
10749.11 796
10750.09 727
10751.07 821
10752.05 764
10753.03 756
10754.01 772
10754.99 735
10755.97 792
10756.95 784
10757.93 802
10758.91 771
10759.88 787
10760.86 792
10761.84 807
10762.82 795
10763.80 802
10764.78 780
10765.76 821
10766.74 848
10767.72 779
10768.70 780
10769.68 843
10770.66 760
10771.64 771
10772.62 797
10773.60 762
10774.58 778
10775.56 771
10776.54 808
10777.52 787
10778.51 792
10779.49 732
10780.47 749
10781.45 750
10782.43 797
10783.41 757
10784.39 745
10785.37 763
10786.35 815
10787.33 842
10788.31 811
10789.29 718
10790.27 807
10791.26 872
10792.24 872
10793.22 746
10794.20 805
10795.18 790
10796.16 830
10797.14 800
10798.12 781
10799.10 852
10800.09 786
10801.07 783
10802.05 823
10803.03 829
10804.01 825
10804.99 818
10805.98 817
10806.96 801
10807.94 821
10808.92 792
10809.90 917
10810.89 838
10811.87 823
10812.85 798
10813.83 846
10814.81 888
10815.80 872
10816.78 873
10817.76 870
10818.74 811
10819.72 852
10820.71 882
10821.69 817
10822.67 838
10823.65 790
10824.64 810
10825.62 873
10826.60 834
10827.58 846
10828.57 796
10829.55 819
10830.53 803
10831.52 819
10832.50 866
10833.48 845
10834.46 888
10835.45 836
10836.43 832
10837.41 834
10838.40 872
10839.38 863
10840.36 864
10841.35 844
10842.33 850
10843.31 766
10844.30 799
10845.28 879
10846.26 823
10847.25 788
10848.23 778
10849.21 826
10850.20 861
10851.18 839
10852.17 803
10853.15 922
10854.13 853
10855.12 886
10856.10 914
10857.09 873
10858.07 871
10859.05 883
10860.04 883
10861.02 935
10862.01 885
10862.99 857
10863.97 899
10864.96 881
10865.94 893
10866.93 916
10867.91 883
10868.90 904
10869.88 875
10870.87 951
10871.85 897
10872.84 841
10873.82 934
10874.81 889
10875.79 854
10876.78 875
10877.76 849
10878.75 897
10879.73 835
10880.72 935
10881.70 1002
10882.69 984
10883.67 932
10884.66 926
10885.64 1010
10886.63 931
10887.61 955
10888.60 1002
10889.58 944
10890.57 957
10891.55 974
10892.54 963
10893.53 972
10894.51 963
10895.50 977
10896.48 947
10897.47 969
10898.45 948
10899.44 998
10900.43 983
10901.41 1016
10902.40 1024
10903.38 1030
10904.37 1009
10905.36 1031
10906.34 1089
10907.33 1006
10908.32 1003
10909.30 1020
10910.29 999
10911.28 1041
10912.26 997
10913.25 1073
10914.24 1051
10915.22 1084
10916.21 1054
10917.20 991
10918.18 1057
10919.17 1074
10920.16 1083
10921.14 1065
10922.13 1017
10923.12 1188
10924.10 1100
10925.09 1157
10926.08 1111
10927.07 1021
10928.05 1025
10929.04 1088
10930.03 1110
10931.01 1089
10932.00 1100
10932.99 1198
10933.98 1229
10934.96 1096
10935.95 1114
10936.94 1106
10937.93 1188
10938.92 1118
10939.90 1087
10940.89 1079
10941.88 1099
10942.87 1138
10943.85 1176
10944.84 1145
10945.83 1228
10946.82 1238
10947.81 1268
10948.79 1219
10949.78 1216
10950.77 1286
10951.76 1291
10952.75 1297
10953.74 1333
10954.72 1207
10955.71 1257
10956.70 1277
10957.69 1215
10958.68 1288
10959.67 1223
10960.66 1230
10961.65 1300
10962.63 1277
10963.62 1379
10964.61 1419
10965.60 1525
10966.59 1538
10967.58 1520
10968.57 1565
10969.56 1523
10970.55 1464
10971.54 1386
10972.52 1399
10973.51 1347
10974.50 1295
10975.49 1284
10976.48 1251
10977.47 1311
10978.46 1223
10979.45 1183
10980.44 1207
10981.43 1211
10982.42 1245
10983.41 1226
10984.40 1243
10985.39 1184
10986.38 1273
10987.37 1260
10988.36 1280
10989.35 1269
10990.34 1288
10991.33 1273
10992.32 1316
10993.31 1390
10994.30 1361
10995.29 1235
10996.28 1263
10997.27 1306
10998.26 1287
10999.25 1332
11000.24 1314
11001.23 1379
11002.22 1397
11003.21 1451
11004.20 1536
11005.20 1610
11006.19 1684
11007.18 1783
11008.17 1870
11009.16 1954
11010.15 1898
11011.14 1854
11012.13 1840
11013.12 1740
11014.11 1616
11015.10 1525
11016.10 1445
11017.09 1383
11018.08 1308
11019.07 1233
11020.06 1278
11021.05 1177
11022.04 1225
11023.04 1191
11024.03 1194
11025.02 1191
11026.01 1196
11027.00 1237
11027.99 1234
11028.99 1134
11029.98 1150
11030.97 1174
11031.96 1116
11032.95 1204
11033.95 1132
11034.94 1099
11035.93 1099
11036.92 1096
11037.91 1080
11038.91 1136
11039.90 1144
11040.89 1121
11041.88 1105
11042.88 1115
11043.87 1116
11044.86 1151
11045.85 1195
11046.85 1135
11047.84 1195
11048.83 1138
11049.82 1108
11050.82 1097
11051.81 1061
11052.80 1074
11053.80 1029
11054.79 1082
11055.78 1076
11056.77 1096
11057.77 1091
11058.76 1037
11059.75 1032
11060.75 1035
11061.74 1026
11062.73 1033
11063.73 1040
11064.72 1007
11065.71 1029
11066.71 1025
11067.70 1039
11068.69 1051
11069.69 1101
11070.68 1058
11071.68 952
11072.67 940
11073.66 1044
11074.66 929
11075.65 1013
11076.65 1013
11077.64 894
11078.63 983
11079.63 1005
11080.62 997
11081.62 1072
11082.61 961
11083.60 1063
11084.60 1069
11085.59 1041
11086.59 1021
11087.58 1042
11088.58 941
11089.57 972
11090.57 953
11091.56 990
11092.55 938
11093.55 986
11094.54 1056
11095.54 1003
11096.53 961
11097.53 964
11098.52 998
11099.52 988
11100.51 974
11101.51 1013
11102.50 986
11103.50 943
11104.49 997
11105.49 988
11106.48 978
11107.48 946
11108.48 911
11109.47 981
11110.47 982
11111.46 949
11112.46 914
11113.45 964
11114.45 927
11115.44 981
11116.44 898
11117.44 960
11118.43 938
11119.43 899
11120.42 943
11121.42 898
11122.42 906
11123.41 896
11124.41 886
11125.40 891
11126.40 880
11127.40 892
11128.39 946
11129.39 914
11130.38 875
11131.38 866
11132.38 868
11133.37 878
11134.37 866
11135.37 893
11136.36 898
11137.36 961
11138.36 912
11139.35 873
11140.35 846
11141.35 879
11142.34 869
11143.34 933
11144.34 847
11145.34 943
11146.33 911
11147.33 828
11148.33 858
11149.32 862
11150.32 880
11151.32 918
11152.32 873
11153.31 896
11154.31 865
11155.31 915
11156.31 932
11157.30 902
11158.30 830
11159.30 793
11160.30 845
11161.29 853
11162.29 865
11163.29 838
11164.29 873
11165.29 913
11166.28 855
11167.28 884
11168.28 846
11169.28 862
11170.28 786
11171.27 812
11172.27 879
11173.27 828
11174.27 859
11175.27 863
11176.27 834
11177.26 828
11178.26 836
11179.26 813
11180.26 799
11181.26 714
11182.26 789
11183.26 898
11184.26 884
11185.25 832
11186.25 753
11187.25 770
11188.25 867
11189.25 882
11190.25 839
11191.25 855
11192.25 845
11193.25 851
11194.25 878
11195.24 850
11196.24 822
11197.24 858
11198.24 826
11199.24 800
11200.24 858
11201.24 851
11202.24 866
11203.24 930
11204.24 823
11205.24 868
11206.24 856
11207.24 886
11208.24 855
11209.24 860
11210.24 763
11211.24 808
11212.24 777
11213.24 782
11214.24 870
11215.24 850
11216.24 792
11217.24 790
11218.24 876
11219.24 845
11220.24 842
11221.24 862
11222.24 824
11223.24 802
11224.24 819
11225.24 860
11226.24 835
11227.25 808
11228.25 820
11229.25 837
11230.25 833
11231.25 792
11232.25 774
11233.25 819
11234.25 828
11235.25 730
11236.25 760
11237.25 786
11238.26 826
11239.26 828
11240.26 811
11241.26 781
11242.26 814
11243.26 812
11244.26 788
11245.27 803
11246.27 868
11247.27 800
11248.27 737
11249.27 800
11250.27 832
11251.28 812
11252.28 775
11253.28 728
11254.28 803
11255.28 856
11256.29 787
11257.29 747
11258.29 775
11259.29 820
11260.29 790
11261.30 762
11262.30 774
11263.30 828
11264.30 858
11265.31 837
11266.31 799
11267.31 793
11268.31 796
11269.32 795
11270.32 788
11271.32 816
11272.32 803
11273.33 761
11274.33 830
11275.33 843
11276.33 819
11277.34 822
11278.34 851
11279.34 788
11280.35 772
11281.35 824
11282.35 881
11283.36 868
11284.36 799
11285.36 796
11286.37 835
11287.37 829
11288.37 822
11289.38 827
11290.38 815
11291.38 800
11292.39 835
11293.39 805
11294.39 742
11295.40 747
11296.40 804
11297.41 847
11298.41 823
11299.41 790
11300.42 805
11301.42 784
11302.43 825
11303.43 846
11304.43 814
11305.44 856
11306.44 849
11307.45 812
11308.45 789
11309.46 815
11310.46 829
11311.46 848
11312.47 807
11313.47 778
11314.48 755
11315.48 849
11316.49 800
11317.49 816
11318.50 868
11319.50 847
11320.51 845
11321.51 840
11322.52 841
11323.52 831
11324.53 856
11325.53 859
11326.54 872
11327.54 868
11328.55 823
11329.55 936
11330.56 834
11331.56 842
11332.57 865
11333.57 846
11334.58 885
11335.58 846
11336.59 879
11337.60 820
11338.60 823
11339.61 760
11340.61 810
11341.62 820
11342.62 861
11343.63 814
11344.64 835
11345.64 876
11346.65 864
11347.65 921
11348.66 955
11349.67 943
11350.67 961
11351.68 918
11352.69 909
11353.69 848
11354.70 860
11355.71 892
11356.71 845
11357.72 805
11358.72 784
11359.73 879
11360.74 816
11361.74 837
11362.75 772
11363.76 834
11364.76 813
11365.77 845
11366.78 814
11367.79 779
11368.79 820
11369.80 856
11370.81 870
11371.81 822
11372.82 803
11373.83 759
11374.84 819
11375.84 800
11376.85 737
11377.86 742
11378.87 766
11379.87 796
11380.88 777
11381.89 751
11382.90 778
11383.90 766
11384.91 811
11385.92 776
11386.93 733
11387.93 821
11388.94 764
11389.95 758
11390.96 828
11391.97 819
11392.97 862
11393.98 877
11394.99 854
11396.00 794
11397.01 796
11398.02 772
11399.02 815
11400.03 810
11401.04 813
11402.05 760
11403.06 748
11404.07 773
11405.08 753
11406.08 738
11407.09 786
11408.10 728
11409.11 736
11410.12 752
11411.13 774
11412.14 793
11413.15 781
11414.15 732
11415.16 798
11416.17 800
11417.18 716
11418.19 763
11419.20 838
11420.21 793
11421.22 735
11422.23 722
11423.24 776
11424.25 791
11425.26 807
11426.27 828
11427.28 800
11428.29 838
11429.30 780
11430.31 798
11431.32 839
11432.32 779
11433.33 786
11434.34 750
11435.35 777
11436.36 761
11437.37 764
11438.38 791
11439.39 777
11440.41 768
11441.42 794
11442.43 831
11443.44 809
11444.45 771
11445.46 808
11446.47 775
11447.48 781
11448.49 802
11449.50 767
11450.51 737
11451.52 817
11452.53 760
11453.54 785
11454.55 784
11455.56 813
11456.57 792
11457.59 752
11458.60 803
11459.61 770
11460.62 804
11461.63 846
11462.64 779
11463.65 803
11464.66 829
11465.67 795
11466.69 795
11467.70 826
11468.71 797
11469.72 805
11470.73 908
11471.74 804
11472.75 754
11473.77 860
11474.78 801
11475.79 806
11476.80 799
11477.81 842
11478.83 901
11479.84 821
11480.85 840
11481.86 782
11482.87 824
11483.89 794
11484.90 837
11485.91 852
11486.92 849
11487.93 838
11488.95 851
11489.96 810
11490.97 841
11491.98 760
11493.00 781
11494.01 832
11495.02 767
11496.03 858
11497.05 855
11498.06 864
11499.07 732
11500.09 767
11501.10 790
11502.11 887
11503.12 844
11504.14 813
11505.15 828
11506.16 820
11507.18 867
11508.19 832
11509.20 837
11510.22 857
11511.23 827
11512.24 846
11513.26 849
11514.27 831
11515.28 853
11516.30 796
11517.31 828
11518.32 820
11519.34 837
11520.35 843
11521.37 851
11522.38 835
11523.39 885
11524.41 889
11525.42 856
11526.44 881
11527.45 880
11528.46 856
11529.48 860
11530.49 794
11531.51 802
11532.52 804
11533.53 796
11534.55 854
11535.56 857
11536.58 857
11537.59 862
11538.61 884
11539.62 878
11540.64 826
11541.65 859
11542.67 850
11543.68 886
11544.69 826
11545.71 911
11546.72 939
11547.74 892
11548.75 872
11549.77 884
11550.78 896
11551.80 890
11552.81 920
11553.83 847
11554.85 915
11555.86 876
11556.88 896
11557.89 896
11558.91 901
11559.92 914
11560.94 922
11561.95 895
11562.97 929
11563.98 910
11565.00 867
11566.02 952
11567.03 988
11568.05 947
11569.06 940
11570.08 936
11571.10 911
11572.11 893
11573.13 939
11574.14 941
11575.16 969
11576.18 990
11577.19 958
11578.21 989
11579.22 1015
11580.24 968
11581.26 1008
11582.27 982
11583.29 1054
11584.31 1034
11585.32 1034
11586.34 1063
11587.36 1057
11588.37 1091
11589.39 1085
11590.41 1123
11591.42 1139
11592.44 1219
11593.46 1136
11594.47 1155
11595.49 1155
11596.51 1096
11597.53 1129
11598.54 1124
11599.56 1230
11600.58 1285
11601.59 1249
11602.61 1410
11603.63 1439
11604.65 1610
11605.66 1644
11606.68 1804
11607.70 1964
11608.72 1893
11609.74 2098
11610.75 2080
11611.77 1876
11612.79 1819
11613.81 1683
11614.82 1549
11615.84 1461
11616.86 1372
11617.88 1275
11618.90 1210
11619.91 1148
11620.93 1061
11621.95 1102
11622.97 1072
11623.99 1039
11625.01 979
11626.02 1039
11627.04 1039
11628.06 1029
11629.08 997
11630.10 972
11631.12 985
11632.14 1019
11633.15 988
11634.17 955
11635.19 1019
11636.21 1013
11637.23 1014
11638.25 970
11639.27 1003
11640.29 1066
11641.30 1017
11642.32 936
11643.34 935
11644.36 1030
11645.38 1040
11646.40 1013
11647.42 1031
11648.44 1026
11649.46 1086
11650.48 1025
11651.50 973
11652.52 972
11653.54 955
11654.56 902
11655.58 869
11656.60 900
11657.62 891
11658.64 928
11659.66 935
11660.68 888
11661.70 853
11662.72 909
11663.74 894
11664.76 896
11665.78 929
11666.80 869
11667.82 884
11668.84 899
11669.86 898
11670.88 893
11671.90 910
11672.92 929
11673.94 897
11674.96 909
11675.98 940
11677.00 934
11678.02 910
11679.04 912
11680.06 891
11681.08 859
11682.10 879
11683.12 947
11684.15 1002
11685.17 985
11686.19 936
11687.21 976
11688.23 1012
11689.25 988
11690.27 979
11691.29 963
11692.31 916
11693.34 983
11694.36 989
11695.38 936
11696.40 947
11697.42 886
11698.44 910
11699.46 880
11700.49 930
11701.51 921
11702.53 950
11703.55 964
11704.57 895
11705.60 921
11706.62 966
11707.64 907
11708.66 899
11709.68 987
11710.71 945
11711.73 966
11712.75 905
11713.77 886
11714.79 928
11715.82 921
11716.84 946
11717.86 951
11718.88 908
11719.91 863
11720.93 868
11721.95 938
11722.97 896
11724.00 908
11725.02 858
11726.04 909
11727.07 908
11728.09 852
11729.11 899
11730.13 882
11731.16 919
11732.18 884
11733.20 855
11734.23 891
11735.25 860
11736.27 845
11737.30 835
11738.32 822
11739.34 819
11740.37 886
11741.39 845
11742.41 828
11743.44 854
11744.46 846
11745.48 891
11746.51 899
11747.53 921
11748.55 920
11749.58 878
11750.60 787
11751.63 799
11752.65 843
11753.67 835
11754.70 852
11755.72 837
11756.75 928
11757.77 857
11758.79 863
11759.82 878
11760.84 905
11761.87 851
11762.89 879
11763.92 790
11764.94 839
11765.97 857
11766.99 835
11768.01 815
11769.04 860
11770.06 838
11771.09 817
11772.11 820
11773.14 813
11774.16 827
11775.19 873
11776.21 842
11777.24 758
11778.26 795
11779.29 864
11780.31 812
11781.34 743
11782.36 768
11783.39 800
11784.41 814
11785.44 785
11786.46 862
11787.49 814
11788.52 811
11789.54 820
11790.57 802
11791.59 811
11792.62 820
11793.64 824
11794.67 826
11795.70 833
11796.72 751
11797.75 736
11798.77 830
11799.80 807
11800.83 794
11801.85 819
11802.88 784
11803.90 801
11804.93 820
11805.96 892
11806.98 880
11808.01 814
11809.04 782
11810.06 870
11811.09 846
11812.11 792
11813.14 804
11814.17 839
11815.19 745
11816.22 756
11817.25 780
11818.27 792
11819.30 803
11820.33 832
11821.36 874
11822.38 840
11823.41 813
11824.44 792
11825.46 837
11826.49 852
11827.52 843
11828.54 840
11829.57 835
11830.60 863
11831.63 803
11832.65 865
11833.68 838
11834.71 794
11835.74 808
11836.76 859
11837.79 822
11838.82 787
11839.85 820
11840.88 811
11841.90 818
11842.93 837
11843.96 860
11844.99 799
11846.01 886
11847.04 836
11848.07 801
11849.10 811
11850.13 812
11851.16 838
11852.18 857
11853.21 838
11854.24 783
11855.27 860
11856.30 816
11857.33 856
11858.35 866
11859.38 838
11860.41 838
11861.44 864
11862.47 915
11863.50 898
11864.53 854
11865.56 946
11866.58 897
11867.61 855
11868.64 853
11869.67 975
11870.70 952
11871.73 865
11872.76 849
11873.79 879
11874.82 944
11875.85 932
11876.88 962
11877.91 915
11878.93 902
11879.96 835
11880.99 849
11882.02 910
11883.05 840
11884.08 859
11885.11 894
11886.14 939
11887.17 917
11888.20 933
11889.23 929
11890.26 986
11891.29 1007
11892.32 948
11893.35 942
11894.38 988
11895.41 991
11896.44 987
11897.47 935
11898.50 1010
11899.53 1015
11900.56 945
11901.59 1007
11902.62 949
11903.65 1004
11904.69 1035
11905.72 1044
11906.75 995
11907.78 956
11908.81 1011
11909.84 1111
11910.87 1114
11911.90 1053
11912.93 1016
11913.96 1057
11914.99 977
11916.02 1026
11917.06 1066
11918.09 1044
11919.12 1023
11920.15 1004
11921.18 958
11922.21 1025
11923.24 1101
11924.27 1077
11925.31 1059
11926.34 1035
11927.37 1025
11928.40 1003
11929.43 1011
11930.46 974
11931.50 927
11932.53 1008
11933.56 1067
11934.59 1022
11935.62 1072
11936.65 1072
11937.69 1180
11938.72 1214
11939.75 1305
11940.78 1342
11941.81 1323
11942.85 1318
11943.88 1266
11944.91 1301
11945.94 1311
11946.98 1233
11948.01 1122
11949.04 1097
11950.07 1081
11951.11 1038
11952.14 1046
11953.17 1014
11954.20 983
11955.24 985
11956.27 1006
11957.30 1023
11958.34 1005
11959.37 996
11960.40 959
11961.43 911
11962.47 949
11963.50 970
11964.53 963
11965.57 968
11966.60 961
11967.63 964
11968.67 973
11969.70 937
11970.73 958
11971.77 931
11972.80 956
11973.83 991
11974.87 923
11975.90 910
11976.94 904
11977.97 945
11979.00 977
11980.04 932
11981.07 935
11982.10 968
11983.14 928
11984.17 971
11985.21 948
11986.24 893
11987.27 972
11988.31 964
11989.34 1036
11990.38 1003
11991.41 950
11992.45 933
11993.48 967
11994.51 1032
11995.55 976
11996.58 946
11997.62 929
11998.65 888
11999.69 865
12000.72 919
12001.76 962
12002.79 890
12003.83 911
12004.86 909
12005.90 909
12006.93 1004
12007.97 976
12009.00 979
12010.04 929
12011.07 934
12012.11 951
12013.14 986
12014.18 948
12015.21 1011
12016.25 970
12017.28 936
12018.32 905
12019.35 962
12020.39 1010
12021.43 1018
12022.46 1067
12023.50 1033
12024.53 963
12025.57 992
12026.60 1007
12027.64 982
12028.68 1028
12029.71 1042
12030.75 1035
12031.78 977
12032.82 983
12033.86 968
12034.89 943
12035.93 982
12036.97 976
12038.00 976
12039.04 969
12040.07 997
12041.11 961
12042.15 894
12043.18 954
12044.22 976
12045.26 998
12046.29 1041
12047.33 1065
12048.37 1049
12049.40 998
12050.44 945
12051.48 1026
12052.52 975
12053.55 1071
12054.59 1033
12055.63 997
12056.66 1006
12057.70 889
12058.74 980
12059.78 979
12060.81 955
12061.85 974
12062.89 996
12063.92 958
12064.96 942
12066.00 1000
12067.04 1029
12068.07 962
12069.11 983
12070.15 1013
12071.19 1016
12072.23 1081
12073.26 1008
12074.30 985
12075.34 1012
12076.38 1003
12077.42 992
12078.45 967
12079.49 1027
12080.53 1023
12081.57 977
12082.61 985
12083.64 996
12084.68 998
12085.72 979
12086.76 1029
12087.80 1021
12088.84 974
12089.88 1014
12090.91 1050
12091.95 1000
12092.99 1028
12094.03 1143
12095.07 1112
12096.11 1108
12097.15 1124
12098.19 1037
12099.22 1061
12100.26 1040
12101.30 1048
12102.34 1050
12103.38 1058
12104.42 1064
12105.46 1030
12106.50 1082
12107.54 1110
12108.58 1202
12109.62 1185
12110.66 1215
12111.70 1281
12112.74 1216
12113.77 1271
12114.81 1251
12115.85 1213
12116.89 1131
12117.93 1214
12118.97 1094
12120.01 1119
12121.05 1030
12122.09 1067
12123.13 1039
12124.17 1017
12125.21 987
12126.25 1019
12127.29 1019
12128.33 936
12129.37 963
12130.41 932
12131.45 950
12132.50 942
12133.54 1036
12134.58 968
12135.62 948
12136.66 963
12137.70 948
12138.74 938
12139.78 943
12140.82 901
12141.86 945
12142.90 931
12143.94 900
12144.98 863
12146.02 933
12147.07 920
12148.11 920
12149.15 901
12150.19 913
12151.23 922
12152.27 885
12153.31 942
12154.35 976
12155.40 926
12156.44 908
12157.48 927
12158.52 970
12159.56 960
12160.60 916
12161.64 934
12162.69 866
12163.73 868
12164.77 905
12165.81 870
12166.85 932
12167.90 896
12168.94 919
12169.98 864
12171.02 923
12172.06 852
12173.11 851
12174.15 865
12175.19 918
12176.23 892
12177.27 874
12178.32 857
12179.36 865
12180.40 863
12181.44 888
12182.49 947
12183.53 866
12184.57 909
12185.61 834
12186.66 767
12187.70 800
12188.74 841
12189.79 800
12190.83 907
12191.87 872
12192.91 866
12193.96 813
12195.00 937
12196.04 922
12197.09 847
12198.13 844
12199.17 845
12200.22 921
12201.26 918
12202.30 871
12203.35 863
12204.39 830
12205.43 859
12206.48 867
12207.52 830
12208.57 817
12209.61 866
12210.65 843
12211.70 865
12212.74 881
12213.78 882
12214.83 880
12215.87 796
12216.92 767
12217.96 840
12219.00 779
12220.05 878
12221.09 874
12222.14 816
12223.18 785
12224.23 824
12225.27 837
12226.31 854
12227.36 808
12228.40 907
12229.45 922
12230.49 831
12231.54 778
12232.58 788
12233.63 859
12234.67 858
12235.72 840
12236.76 804
12237.81 848
12238.85 813
12239.90 855
12240.94 832
12241.99 766
12243.03 822
12244.08 777
12245.12 773
12246.17 778
12247.21 809
12248.26 830
12249.30 815
12250.35 843
12251.39 846
12252.44 794
12253.49 789
12254.53 834
12255.58 818
12256.62 819
12257.67 817
12258.71 803
12259.76 790
12260.81 782
12261.85 833
12262.90 770
12263.94 763
12264.99 824
12266.04 753
12267.08 756
12268.13 762
12269.17 791
12270.22 763
12271.27 753
12272.31 832
12273.36 767
12274.41 769
12275.45 707
12276.50 696
12277.55 702
12278.59 772
12279.64 844
12280.69 789
12281.73 742
12282.78 765
12283.83 785
12284.87 785
12285.92 754
12286.97 740
12288.01 700
12289.06 758
12290.11 820
12291.16 828
12292.20 754
12293.25 816
12294.30 820
12295.35 822
12296.39 798
12297.44 773
12298.49 773
12299.54 765
12300.58 733
12301.63 716
12302.68 686
12303.73 702
12304.77 796
12305.82 691
12306.87 709
12307.92 768
12308.97 748
12310.01 788
12311.06 796
12312.11 804
12313.16 781
12314.21 784
12315.25 778
12316.30 791
12317.35 747
12318.40 717
12319.45 713
12320.50 753
12321.54 741
12322.59 792
12323.64 808
12324.69 782
12325.74 792
12326.79 721
12327.84 730
12328.89 765
12329.93 740
12330.98 733
12332.03 746
12333.08 795
12334.13 749
12335.18 764
12336.23 761
12337.28 710
12338.33 726
12339.38 665
12340.43 741
12341.47 786
12342.52 759
12343.57 714
12344.62 742
12345.67 808
12346.72 756
12347.77 724
12348.82 672
12349.87 751
12350.92 792
12351.97 761
12353.02 744
12354.07 769
12355.12 762
12356.17 786
12357.22 781
12358.27 785
12359.32 773
12360.37 781
12361.42 780
12362.47 775
12363.52 689
12364.57 754
12365.62 758
12366.67 788
12367.72 749
12368.77 757
12369.82 755
12370.87 768
12371.93 777
12372.98 776
12374.03 748
12375.08 776
12376.13 760
12377.18 761
12378.23 781
12379.28 856
12380.33 784
12381.38 803
12382.43 745
12383.49 747
12384.54 748
12385.59 787
12386.64 767
12387.69 787
12388.74 739
12389.79 739
12390.84 740
12391.90 774
12392.95 783
12394.00 750
12395.05 857
12396.10 773
12397.15 784
12398.21 797
12399.26 786
12400.31 724
12401.36 748
12402.41 758
12403.47 804
12404.52 804
12405.57 832
12406.62 769
12407.67 758
12408.73 746
12409.78 795
12410.83 840
12411.88 886
12412.94 883
12413.99 849
12415.04 852
12416.09 838
12417.15 840
12418.20 876
12419.25 831
12420.30 759
12421.36 851
12422.41 779
12423.46 803
12424.52 816
12425.57 900
12426.62 848
12427.67 790
12428.73 883
12429.78 850
12430.83 856
12431.89 798
12432.94 793
12433.99 838
12435.05 764
12436.10 838
12437.15 766
12438.21 783
12439.26 776
12440.31 786
12441.37 862
12442.42 919
12443.47 822
12444.53 785
12445.58 785
12446.64 798
12447.69 791
12448.74 814
12449.80 817
12450.85 820
12451.91 790
12452.96 809
12454.01 824
12455.07 840
12456.12 821
12457.18 842
12458.23 829
12459.29 812
12460.34 847
12461.39 843
12462.45 823
12463.50 841
12464.56 854
12465.61 870
12466.67 802
12467.72 841
12468.78 853
12469.83 826
12470.89 796
12471.94 845
12473.00 906
12474.05 891
12475.11 859
12476.16 864
12477.22 862
12478.27 859
12479.33 824
12480.38 905
12481.44 884
12482.49 889
12483.55 882
12484.60 843
12485.66 876
12486.71 925
12487.77 907
12488.83 966
12489.88 1042
12490.94 967
12491.99 962
12493.05 1010
12494.10 1021
12495.16 979
12496.22 986
12497.27 971
12498.33 1058
12499.38 1131
12500.44 1246
12501.50 1296
12502.55 1496
12503.61 1523
12504.67 1594
12505.72 1618
12506.78 1572
12507.83 1552
12508.89 1529
12509.95 1301
12511.00 1241
12512.06 1174
12513.12 1137
12514.17 1116
12515.23 1079
12516.29 988
12517.34 1055
12518.40 993
12519.46 994
12520.52 998
12521.57 986
12522.63 930
12523.69 908
12524.74 839
12525.80 894
12526.86 947
12527.92 931
12528.97 863
12530.03 873
12531.09 858
12532.15 912
12533.20 954
12534.26 903
12535.32 867
12536.38 872
12537.43 894
12538.49 923
12539.55 854
12540.61 896
12541.66 877
12542.72 926
12543.78 916
12544.84 962
12545.90 977
12546.95 979
12548.01 987
12549.07 894
12550.13 891
12551.19 949
12552.25 950
12553.30 857
12554.36 875
12555.42 911
12556.48 887
12557.54 865
12558.60 887
12559.65 894
12560.71 871
12561.77 886
12562.83 859
12563.89 932
12564.95 895
12566.01 944
12567.07 854
12568.13 890
12569.18 835
12570.24 879
12571.30 919
12572.36 904
12573.42 930
12574.48 977
12575.54 995
12576.60 968
12577.66 961
12578.72 1026
12579.78 1016
12580.84 1022
12581.90 1059
12582.96 1185
12584.02 1161
12585.07 1163
12586.13 1078
12587.19 1104
12588.25 1111
12589.31 1116
12590.37 1049
12591.43 962
12592.49 1069
12593.55 1018
12594.61 1033
12595.67 995
12596.73 1015
12597.79 919
12598.86 976
12599.92 984
12600.98 976
12602.04 944
12603.10 969
12604.16 936
12605.22 950
12606.28 916
12607.34 957
12608.40 978
12609.46 896
12610.52 894
12611.58 940
12612.64 925
12613.70 940
12614.76 873
12615.83 927
12616.89 876
12617.95 874
12619.01 923
12620.07 871
12621.13 935
12622.19 941
12623.25 929
12624.32 882
12625.38 915
12626.44 871
12627.50 872
12628.56 835
12629.62 821
12630.68 887
12631.75 837
12632.81 893
12633.87 877
12634.93 827
12635.99 821
12637.05 877
12638.12 877
12639.18 878
12640.24 896
12641.30 851
12642.36 864
12643.43 859
12644.49 828
12645.55 865
12646.61 847
12647.68 808
12648.74 823
12649.80 789
12650.86 851
12651.93 879
12652.99 834
12654.05 811
12655.11 813
12656.18 822
12657.24 824
12658.30 867
12659.36 933
12660.43 881
12661.49 841
12662.55 912
12663.62 925
12664.68 938
12665.74 954
12666.81 897
12667.87 877
12668.93 919
12670.00 931
12671.06 907
12672.12 923
12673.19 872
12674.25 899
12675.31 867
12676.38 865
12677.44 843
12678.50 828
12679.57 838
12680.63 827
12681.69 903
12682.76 843
12683.82 799
12684.89 858
12685.95 798
12687.01 800
12688.08 847
12689.14 866
12690.21 865
12691.27 836
12692.33 783
12693.40 791
12694.46 810
12695.53 801
12696.59 813
12697.66 833
12698.72 883
12699.79 821
12700.85 869
12701.91 839
12702.98 864
12704.04 884
12705.11 828
12706.17 817
12707.24 808
12708.30 762
12709.37 785
12710.43 806
12711.50 804
12712.56 832
12713.63 838
12714.69 805
12715.76 786
12716.82 803
12717.89 797
12718.95 862
12720.02 875
12721.09 817
12722.15 813
12723.22 789
12724.28 793
12725.35 827
12726.41 793
12727.48 843
12728.54 837
12729.61 819
12730.68 871
12731.74 817
12732.81 824
12733.87 814
12734.94 804
12736.01 796
12737.07 808
12738.14 803
12739.20 775
12740.27 765
12741.34 760
12742.40 825
12743.47 794
12744.54 743
12745.60 790
12746.67 829
12747.74 802
12748.80 759
12749.87 774
12750.94 850
12752.00 857
12753.07 781
12754.14 767
12755.20 811
12756.27 759
12757.34 789
12758.40 785
12759.47 739
12760.54 771
12761.60 739
12762.67 784
12763.74 741
12764.81 777
12765.87 841
12766.94 749
12768.01 722
12769.08 779
12770.14 753
12771.21 738
12772.28 743
12773.35 745
12774.41 706
12775.48 760
12776.55 715
12777.62 801
12778.68 730
12779.75 742
12780.82 790
12781.89 736
12782.96 713
12784.02 700
12785.09 743
12786.16 725
12787.23 786
12788.30 721
12789.37 720
12790.43 742
12791.50 731
12792.57 709
12793.64 764
12794.71 747
12795.78 757
12796.84 742
12797.91 748
12798.98 729
12800.05 715
12801.12 723
12802.19 765
12803.26 674
12804.33 658
12805.40 703
12806.46 705
12807.53 684
12808.60 663
12809.67 712
12810.74 769
12811.81 697
12812.88 709
12813.95 762
12815.02 740
12816.09 699
12817.16 714
12818.23 724
12819.30 675
12820.37 698
12821.44 729
12822.50 703
12823.57 695
12824.64 666
12825.71 698
12826.78 673
12827.85 685
12828.92 733
12829.99 686
12831.06 737
12832.13 675
12833.20 693
12834.27 700
12835.34 719
12836.41 736
12837.49 690
12838.56 698
12839.63 684
12840.70 708
12841.77 667
12842.84 645
12843.91 708
12844.98 723
12846.05 705
12847.12 694
12848.19 734
12849.26 749
12850.33 668
12851.40 645
12852.47 680
12853.55 676
12854.62 646
12855.69 644
12856.76 657
12857.83 667
12858.90 694
12859.97 699
12861.04 638
12862.11 663
12863.19 677
12864.26 678
12865.33 666
12866.40 612
12867.47 641
12868.54 677
12869.62 686
12870.69 656
12871.76 638
12872.83 679
12873.90 655
12874.97 656
12876.05 694
12877.12 677
12878.19 662
12879.26 627
12880.33 661
12881.41 638
12882.48 677
12883.55 685
12884.62 634
12885.70 647
12886.77 647
12887.84 649
12888.91 610
12889.98 613
12891.06 600
12892.13 664
12893.20 728
12894.28 636
12895.35 646
12896.42 660
12897.49 633
12898.57 654
12899.64 642
12900.71 669
12901.79 653
12902.86 629
12903.93 607
12905.00 611
12906.08 624
12907.15 654
12908.22 664
12909.30 627
12910.37 638
12911.44 628
12912.52 673
12913.59 644
12914.66 647
12915.74 653
12916.81 671
12917.89 669
12918.96 665
12920.03 631
12921.11 628
12922.18 668
12923.25 689
12924.33 626
12925.40 641
12926.48 654
12927.55 656
12928.62 662
12929.70 676
12930.77 607
12931.85 665
12932.92 670
12934.00 646
12935.07 634
12936.14 643
12937.22 707
12938.29 653
12939.37 651
12940.44 597
12941.52 611
12942.59 643
12943.67 612
12944.74 619
12945.82 609
12946.89 629
12947.97 614
12949.04 578
12950.12 617
12951.19 611
12952.27 618
12953.34 696
12954.42 694
12955.49 673
12956.57 648
12957.64 587
12958.72 600
12959.79 637
12960.87 646
12961.94 671
12963.02 689
12964.10 646
12965.17 560
12966.25 622
12967.32 613
12968.40 673
12969.47 603
12970.55 632
12971.63 641
12972.70 627
12973.78 596
12974.85 677
12975.93 649
12977.01 652
12978.08 587
12979.16 606
12980.23 582
12981.31 588
12982.39 607
12983.46 688
12984.54 628
12985.62 639
12986.69 645
12987.77 671
12988.85 666
12989.92 617
12991.00 651
12992.08 667
12993.15 625
12994.23 600
12995.31 634
12996.38 677
12997.46 678
12998.54 627
12999.61 675
13000.69 644
13001.77 628
13002.85 688
13003.92 631
13005.00 652
13006.08 637
13007.16 649
13008.23 667
13009.31 650
13010.39 616
13011.47 647
13012.54 714
13013.62 666
13014.70 630
13015.78 647
13016.85 702
13017.93 636
13019.01 604
13020.09 624
13021.17 662
13022.24 646
13023.32 660
13024.40 671
13025.48 608
13026.56 651
13027.63 635
13028.71 643
13029.79 633
13030.87 713
13031.95 678
13033.03 664
13034.10 665
13035.18 670
13036.26 659
13037.34 647
13038.42 659
13039.50 647
13040.58 676
13041.66 657
13042.73 659
13043.81 663
13044.89 687
13045.97 624
13047.05 598
13048.13 649
13049.21 714
13050.29 665
13051.37 646
13052.45 699
13053.53 665
13054.60 665
13055.68 639
13056.76 601
13057.84 638
13058.92 679
13060.00 669
13061.08 588
13062.16 660
13063.24 695
13064.32 694
13065.40 612
13066.48 643
13067.56 693
13068.64 676
13069.72 661
13070.80 653
13071.88 672
13072.96 633
13074.04 643
13075.12 650
13076.20 660
13077.28 632
13078.36 671
13079.44 655
13080.52 591
13081.60 664
13082.68 659
13083.76 703
13084.84 699
13085.93 706
13087.01 688
13088.09 592
13089.17 625
13090.25 619
13091.33 659
13092.41 659
13093.49 637
13094.57 656
13095.65 647
13096.73 632
13097.82 691
13098.90 636
13099.98 629
13101.06 652
13102.14 680
13103.22 681
13104.30 613
13105.38 655
13106.47 632
13107.55 684
13108.63 672
13109.71 641
13110.79 623
13111.87 668
13112.96 631
13114.04 673
13115.12 639
13116.20 639
13117.28 636
13118.37 640
13119.45 640
13120.53 652
13121.61 680
13122.69 724
13123.78 648
13124.86 598
13125.94 700
13127.02 705
13128.11 662
13129.19 661
13130.27 641
13131.35 604
13132.44 648
13133.52 618
13134.60 636
13135.68 637
13136.77 610
13137.85 679
13138.93 662
13140.01 591
13141.10 623
13142.18 648
13143.26 689
13144.35 618
13145.43 628
13146.51 695
13147.60 682
13148.68 661
13149.76 615
13150.85 643
13151.93 611
13153.01 649
13154.10 642
13155.18 611
13156.26 623
13157.35 677
13158.43 706
13159.51 642
13160.60 624
13161.68 663
13162.77 628
13163.85 608
13164.93 599
13166.02 598
13167.10 626
13168.19 634
13169.27 613
13170.35 639
13171.44 672
13172.52 664
13173.61 609
13174.69 676
13175.78 645
13176.86 669
13177.94 692
13179.03 634
13180.11 689
13181.20 615
13182.28 642
13183.37 644
13184.45 651
13185.54 597
13186.62 657
13187.71 636
13188.79 667
13189.88 617
13190.96 647
13192.05 635
13193.13 610
13194.22 636
13195.30 669
13196.39 635
13197.47 628
13198.56 661
13199.64 722
13200.73 706
13201.81 696
13202.90 633
13203.98 687
13205.07 666
13206.16 616
13207.24 638
13208.33 639
13209.41 683
13210.50 693
13211.58 664
13212.67 704
13213.76 658
13214.84 651
13215.93 683
13217.01 660
13218.10 645
13219.19 698
13220.27 668
13221.36 640
13222.45 676
13223.53 693
13224.62 625
13225.70 665
13226.79 702
13227.88 703
13228.96 662
13230.05 609
13231.14 652
13232.22 670
13233.31 711
13234.40 674
13235.48 659
13236.57 639
13237.66 613
13238.74 647
13239.83 634
13240.92 645
13242.01 661
13243.09 693
13244.18 718
13245.27 692
13246.35 694
13247.44 692
13248.53 671
13249.62 696
13250.70 679
13251.79 678
13252.88 718
13253.97 644
13255.05 686
13256.14 669
13257.23 618
13258.32 706
13259.41 671
13260.49 707
13261.58 742
13262.67 684
13263.76 709
13264.85 679
13265.93 696
13267.02 694
13268.11 736
13269.20 642
13270.29 708
13271.37 680
13272.46 671
13273.55 728
13274.64 695
13275.73 694
13276.82 729
13277.91 716
13278.99 714
13280.08 725
13281.17 744
13282.26 759
13283.35 718
13284.44 752
13285.53 728
13286.62 769
13287.70 745
13288.79 700
13289.88 694
13290.97 724
13292.06 784
13293.15 729
13294.24 684
13295.33 678
13296.42 703
13297.51 737
13298.60 733
13299.69 744
13300.78 724
13301.87 729
13302.95 749
13304.04 719
13305.13 690
13306.22 685
13307.31 695
13308.40 716
13309.49 737
13310.58 776
13311.67 777
13312.76 736
13313.85 808
13314.94 792
13316.03 787
13317.12 746
13318.21 783
13319.30 785
13320.39 783
13321.48 733
13322.58 740
13323.67 782
13324.76 824
13325.85 824
13326.94 794
13328.03 778
13329.12 811
13330.21 800
13331.30 773
13332.39 760
13333.48 830
13334.57 768
13335.66 788
13336.75 782
13337.85 733
13338.94 763
13340.03 781
13341.12 750
13342.21 749
13343.30 762
13344.39 765
13345.48 824
13346.58 800
13347.67 731
13348.76 726
13349.85 738
13350.94 748
13352.03 748
13353.12 749
13354.22 776
13355.31 761
13356.40 789
13357.49 766
13358.58 762
13359.68 728
13360.77 776
13361.86 748
13362.95 764
13364.04 867
13365.14 812
13366.23 790
13367.32 793
13368.41 871
13369.51 788
13370.60 762
13371.69 830
13372.78 851
13373.87 761
13374.97 833
13376.06 839
13377.15 800
13378.25 828
13379.34 824
13380.43 828
13381.52 885
13382.62 875
13383.71 786
13384.80 776
13385.90 861
13386.99 854
13388.08 861
13389.17 894
13390.27 829
13391.36 743
13392.45 805
13393.55 771
13394.64 727
13395.73 789
13396.83 737
13397.92 804
13399.02 774
13400.11 785
13401.20 743
13402.30 805
13403.39 799
13404.48 759
13405.58 734
13406.67 692
13407.77 743
13408.86 739
13409.95 808
13411.05 794
13412.14 801
13413.24 788
13414.33 818
13415.42 786
13416.52 788
13417.61 807
13418.71 771
13419.80 778
13420.90 775
13421.99 763
13423.08 669
13424.18 709
13425.27 750
13426.37 747
13427.46 759
13428.56 752
13429.65 783
13430.75 753
13431.84 744
13432.94 753
13434.03 778
13435.13 803
13436.22 779
13437.32 786
13438.41 823
13439.51 778
13440.60 764
13441.70 751
13442.79 795
13443.89 763
13444.98 756
13446.08 786
13447.18 836
13448.27 818
13449.37 758
13450.46 741
13451.56 819
13452.65 838
13453.75 828
13454.85 721
13455.94 752
13457.04 749
13458.13 822
13459.23 820
13460.33 766
13461.42 847
13462.52 823
13463.61 780
13464.71 868
13465.81 835
13466.90 778
13468.00 809
13469.10 782
13470.19 790
13471.29 822
13472.38 839
13473.48 821
13474.58 802
13475.67 810
13476.77 804
13477.87 837
13478.96 818
13480.06 842
13481.16 904
13482.26 874
13483.35 792
13484.45 797
13485.55 822
13486.64 837
13487.74 833
13488.84 891
13489.94 837
13491.03 830
13492.13 794
13493.23 789
13494.32 805
13495.42 843
13496.52 800
13497.62 798
13498.72 827
13499.81 867
13500.91 877
13502.01 909
13503.11 900
13504.20 821
13505.30 816
13506.40 917
13507.50 879
13508.60 918
13509.69 926
13510.79 970
13511.89 947
13512.99 936
13514.09 941
13515.18 886
13516.28 918
13517.38 962
13518.48 872
13519.58 870
13520.68 901
13521.78 885
13522.87 801
13523.97 854
13525.07 802
13526.17 816
13527.27 757
13528.37 767
13529.47 852
13530.57 814
13531.66 838
13532.76 795
13533.86 770
13534.96 776
13536.06 803
13537.16 757
13538.26 746
13539.36 778
13540.46 790
13541.56 792
13542.66 827
13543.76 750
13544.86 719
13545.96 694
13547.05 764
13548.15 783
13549.25 810
13550.35 771
13551.45 773
13552.55 742
13553.65 727
13554.75 727
13555.85 758
13556.95 804
13558.05 794
13559.15 716
13560.25 757
13561.35 736
13562.45 732
13563.55 784
13564.65 730
13565.75 727
13566.85 692
13567.96 690
13569.06 751
13570.16 760
13571.26 763
13572.36 758
13573.46 729
13574.56 723
13575.66 726
13576.76 732
13577.86 738
13578.96 729
13580.06 675
13581.16 712
13582.27 728
13583.37 730
13584.47 728
13585.57 719
13586.67 693
13587.77 749
13588.87 795
13589.97 807
13591.08 760
13592.18 767
13593.28 741
13594.38 760
13595.48 768
13596.58 770
13597.68 768
13598.79 745
13599.89 761
13600.99 758
13602.09 715
13603.19 754
13604.30 829
13605.40 716
13606.50 799
13607.60 758
13608.70 761
13609.81 749
13610.91 770
13612.01 774
13613.11 746
13614.21 747
13615.32 756
13616.42 755
13617.52 729
13618.62 741
13619.73 699
13620.83 704
13621.93 683
13623.03 754
13624.14 753
13625.24 807
13626.34 825
13627.45 740
13628.55 801
13629.65 782
13630.75 770
13631.86 739
13632.96 700
13634.06 739
13635.17 741
13636.27 717
13637.37 754
13638.48 761
13639.58 716
13640.68 721
13641.79 740
13642.89 720
13643.99 755
13645.10 761
13646.20 775
13647.30 794
13648.41 740
13649.51 756
13650.62 802
13651.72 790
13652.82 710
13653.93 778
13655.03 707
13656.14 747
13657.24 806
13658.34 759
13659.45 782
13660.55 799
13661.66 752
13662.76 708
13663.87 715
13664.97 771
13666.07 759
13667.18 725
13668.28 729
13669.39 745
13670.49 746
13671.60 741
13672.70 740
13673.81 754
13674.91 747
13676.02 762
13677.12 732
13678.23 742
13679.33 808
13680.44 773
13681.54 743
13682.65 777
13683.75 755
13684.86 764
13685.96 768
13687.07 738
13688.17 721
13689.28 787
13690.38 750
13691.49 752
13692.59 677
13693.70 748
13694.80 753
13695.91 744
13697.02 754
13698.12 748
13699.23 784
13700.33 755
13701.44 798
13702.55 776
13703.65 775
13704.76 758
13705.86 697
13706.97 813
13708.08 797
13709.18 803
13710.29 767
13711.39 760
13712.50 799
13713.61 780
13714.71 743
13715.82 709
13716.93 752
13718.03 738
13719.14 794
13720.25 811
13721.35 759
13722.46 738
13723.57 742
13724.67 816
13725.78 735
13726.89 755
13727.99 810
13729.10 828
13730.21 875
13731.31 882
13732.42 820
13733.53 821
13734.64 859
13735.74 804
13736.85 883
13737.96 898
13739.07 846
13740.17 846
13741.28 847
13742.39 873
13743.50 832
13744.60 849
13745.71 855
13746.82 895
13747.93 864
13749.03 848
13750.14 877
13751.25 889
13752.36 844
13753.47 878
13754.57 858
13755.68 867
13756.79 936
13757.90 955
13759.01 848
13760.11 936
13761.22 1011
13762.33 983
13763.44 931
13764.55 928
13765.66 887
13766.76 881
13767.87 901
13768.98 936
13770.09 975
13771.20 977
13772.31 1038
13773.42 1046
13774.53 998
13775.63 1022
13776.74 1080
13777.85 1124
13778.96 1085
13780.07 1076
13781.18 1199
13782.29 1171
13783.40 1166
13784.51 1228
13785.62 1194
13786.73 1165
13787.83 1172
13788.94 1170
13790.05 1113
13791.16 1046
13792.27 1045
13793.38 1031
13794.49 1029
13795.60 1017
13796.71 1005
13797.82 951
13798.93 869
13800.04 856
13801.15 788
13802.26 871
13803.37 903
13804.48 885
13805.59 848
13806.70 869
13807.81 896
13808.92 864
13810.03 896
13811.14 841
13812.25 869
13813.36 898
13814.47 911
13815.58 909
13816.69 902
13817.80 860
13818.91 843
13820.03 848
13821.14 845
13822.25 825
13823.36 820
13824.47 848
13825.58 842
13826.69 859
13827.80 835
13828.91 830
13830.02 875
13831.13 836
13832.25 869
13833.36 844
13834.47 880
13835.58 817
13836.69 863
13837.80 826
13838.91 770
13840.02 805
13841.14 814
13842.25 819
13843.36 848
13844.47 812
13845.58 802
13846.69 800
13847.81 787
13848.92 738
13850.03 749
13851.14 785
13852.25 772
13853.37 759
13854.48 774
13855.59 792
13856.70 814
13857.81 797
13858.93 736
13860.04 776
13861.15 797
13862.26 841
13863.38 824
13864.49 826
13865.60 803
13866.71 843
13867.83 823
13868.94 817
13870.05 787
13871.16 900
13872.28 883
13873.39 878
13874.50 898
13875.61 885
13876.73 918
13877.84 874
13878.95 866
13880.07 839
13881.18 890
13882.29 882
13883.41 905
13884.52 854
13885.63 854
13886.75 816
13887.86 883
13888.97 858
13890.09 840
13891.20 833
13892.31 800
13893.43 796
13894.54 801
13895.65 793
13896.77 829
13897.88 819
13899.00 869
13900.11 827
13901.22 825
13902.34 776
13903.45 763
13904.57 815
13905.68 814
13906.79 782
13907.91 778
13909.02 829
13910.14 868
13911.25 840
13912.37 829
13913.48 778
13914.59 830
13915.71 787
13916.82 839
13917.94 852
13919.05 746
13920.17 726
13921.28 757
13922.40 791
13923.51 780
13924.63 747
13925.74 805
13926.86 876
13927.97 746
13929.09 787
13930.20 762
13931.32 797
13932.43 727
13933.55 791
13934.66 854
13935.78 705
13936.89 741
13938.01 761
13939.12 741
13940.24 722
13941.35 705
13942.47 727
13943.59 710
13944.70 716
13945.82 745
13946.93 705
13948.05 727
13949.16 745
13950.28 743
13951.40 717
13952.51 740
13953.63 729
13954.74 775
13955.86 707
13956.98 709
13958.09 763
13959.21 795
13960.33 753
13961.44 713
13962.56 722
13963.67 788
13964.79 683
13965.91 703
13967.02 738
13968.14 710
13969.26 726
13970.37 734
13971.49 736
13972.61 740
13973.72 719
13974.84 701
13975.96 719
13977.08 706
13978.19 719
13979.31 712
13980.43 707
13981.54 700
13982.66 702
13983.78 715
13984.90 776
13986.01 712
13987.13 717
13988.25 741
13989.37 686
13990.48 700
13991.60 752
13992.72 712
13993.84 681
13994.95 710
13996.07 762
13997.19 798
13998.31 722
13999.42 727
14000.54 690
14001.66 718
14002.78 727
14003.90 746
14005.01 753
14006.13 714
14007.25 734
14008.37 734
14009.49 707
14010.61 717
14011.72 764
14012.84 699
14013.96 737
14015.08 709
14016.20 679
14017.32 735
14018.43 758
14019.55 735
14020.67 712
14021.79 745
14022.91 774
14024.03 763
14025.15 719
14026.27 735
14027.39 766
14028.50 745
14029.62 755
14030.74 785
14031.86 803
14032.98 741
14034.10 743
14035.22 767
14036.34 746
14037.46 770
14038.58 755
14039.70 750
14040.82 741
14041.94 702
14043.06 770
14044.18 745
14045.30 731
14046.41 714
14047.53 714
14048.65 721
14049.77 707
14050.89 759
14052.01 693
14053.13 720
14054.25 714
14055.37 749
14056.49 715
14057.61 760
14058.74 717
14059.86 677
14060.98 762
14062.10 716
14063.22 730
14064.34 753
14065.46 674
14066.58 692
14067.70 682
14068.82 774
14069.94 721
14071.06 747
14072.18 713
14073.30 694
14074.42 735
14075.54 794
14076.66 752
14077.79 748
14078.91 671
14080.03 717
14081.15 814
14082.27 794
14083.39 742
14084.51 706
14085.63 755
14086.76 778
14087.88 790
14089.00 753
14090.12 738
14091.24 821
14092.36 747
14093.48 731
14094.61 747
14095.73 699
14096.85 707
14097.97 759
14099.09 799
14100.22 822
14101.34 732
14102.46 804
14103.58 810
14104.70 759
14105.83 747
14106.95 754
14108.07 774
14109.19 826
14110.31 822
14111.44 798
14112.56 831
14113.68 847
14114.80 807
14115.93 771
14117.05 805
14118.17 782
14119.29 802
14120.42 761
14121.54 698
14122.66 706
14123.79 702
14124.91 740
14126.03 763
14127.15 702
14128.28 760
14129.40 735
14130.52 742
14131.65 770
14132.77 767
14133.89 730
14135.02 672
14136.14 676
14137.26 687
14138.39 717
14139.51 725
14140.63 707
14141.76 715
14142.88 713
14144.00 707
14145.13 733
14146.25 744
14147.38 808
14148.50 746
14149.62 710
14150.75 682
14151.87 714
14152.99 733
14154.12 675
14155.24 746
14156.37 733
14157.49 713
14158.62 700
14159.74 712
14160.86 748
14161.99 706
14163.11 700
14164.24 691
14165.36 690
14166.49 772
14167.61 691
14168.74 708
14169.86 694
14170.99 734
14172.11 697
14173.23 695
14174.36 648
14175.48 676
14176.61 693
14177.73 674
14178.86 681
14179.98 701
14181.11 727
14182.23 721
14183.36 663
14184.49 647
14185.61 641
14186.74 701
14187.86 685
14188.99 678
14190.11 620
14191.24 642
14192.36 703
14193.49 664
14194.61 645
14195.74 669
14196.87 696
14197.99 672
14199.12 684
14200.24 690
14201.37 708
14202.50 721
14203.62 703
14204.75 704
14205.87 687
14207.00 678
14208.13 656
14209.25 669
14210.38 642
14211.50 711
14212.63 709
14213.76 642
14214.88 669
14216.01 673
14217.14 611
14218.26 642
14219.39 622
14220.52 674
14221.64 694
14222.77 672
14223.90 620
14225.02 648
14226.15 674
14227.28 656
14228.41 613
14229.53 614
14230.66 628
14231.79 652
14232.91 681
14234.04 611
14235.17 604
14236.30 637
14237.42 618
14238.55 646
14239.68 628
14240.81 627
14241.93 652
14243.06 689
14244.19 619
14245.32 583
14246.44 556
14247.57 658
14248.70 606
14249.83 609
14250.95 589
14252.08 570
14253.21 686
14254.34 675
14255.47 589
14256.59 594
14257.72 602
14258.85 630
14259.98 613
14261.11 599
14262.24 553
14263.36 605
14264.49 598
14265.62 565
14266.75 605
14267.88 543
14269.01 594
14270.14 645
14271.26 621
14272.39 578
14273.52 616
14274.65 614
14275.78 602
14276.91 624
14278.04 597
14279.17 612
14280.30 602
14281.42 576
14282.55 559
14283.68 555
14284.81 611
14285.94 577
14287.07 570
14288.20 558
14289.33 616
14290.46 587
14291.59 567
14292.72 574
14293.85 507
14294.98 549
14296.11 618
14297.24 631
14298.37 603
14299.50 569
14300.63 534
14301.76 594
14302.89 579
14304.02 561
14305.15 559
14306.28 572
14307.41 641
14308.54 642
14309.67 549
14310.80 562
14311.93 560
14313.06 581
14314.19 560
14315.32 576
14316.45 566
14317.58 573
14318.71 619
14319.84 609
14320.97 599
14322.10 551
14323.23 588
14324.36 617
14325.49 585
14326.63 538
14327.76 567
14328.89 595
14330.02 642
14331.15 528
14332.28 575
14333.41 601
14334.54 615
14335.67 566
14336.81 538
14337.94 529
14339.07 573
14340.20 620
14341.33 581
14342.46 561
14343.59 540
14344.73 596
14345.86 583
14346.99 571
14348.12 581
14349.25 580
14350.38 575
14351.52 617
14352.65 536
14353.78 579
14354.91 598
14356.04 590
14357.18 568
14358.31 556
14359.44 554
14360.57 558
14361.71 562
14362.84 572
14363.97 532
14365.10 577
14366.24 598
14367.37 607
14368.50 643
14369.63 586
14370.77 536
14371.90 590
14373.03 568
14374.16 536
14375.30 567
14376.43 530
14377.56 564
14378.70 592
14379.83 503
14380.96 573
14382.09 604
14383.23 560
14384.36 575
14385.49 569
14386.63 545
14387.76 578
14388.89 538
14390.03 584
14391.16 557
14392.29 536
14393.43 548
14394.56 552
14395.70 553
14396.83 529
14397.96 570
14399.10 568
14400.23 591
14401.36 557
14402.50 553
14403.63 509
14404.77 523
14405.90 583
14407.03 535
14408.17 541
14409.30 565
14410.44 608
14411.57 505
14412.71 546
14413.84 574
14414.97 596
14416.11 604
14417.24 662
14418.38 592
14419.51 575
14420.65 562
14421.78 557
14422.92 562
14424.05 572
14425.19 500
14426.32 548
14427.46 550
14428.59 577
14429.73 573
14430.86 558
14432.00 538
14433.13 563
14434.27 550
14435.40 545
14436.54 538
14437.67 583
14438.81 594
14439.94 617
14441.08 584
14442.21 598
14443.35 609
14444.48 580
14445.62 557
14446.76 525
14447.89 539
14449.03 591
14450.16 601
14451.30 573
14452.43 550
14453.57 570
14454.71 626
14455.84 576
14456.98 570
14458.11 606
14459.25 582
14460.39 562
14461.52 578
14462.66 566
14463.80 587
14464.93 579
14466.07 558
14467.20 598
14468.34 576
14469.48 558
14470.61 561
14471.75 554
14472.89 593
14474.02 595
14475.16 607
14476.30 614
14477.43 621
14478.57 620
14479.71 590
14480.85 599
14481.98 657
14483.12 632
14484.26 619
14485.39 660
14486.53 673
14487.67 670
14488.81 629
14489.94 628
14491.08 630
14492.22 669
14493.36 638
14494.49 629
14495.63 593
14496.77 599
14497.91 613
14499.04 593
14500.18 587
14501.32 628
14502.46 630
14503.59 595
14504.73 625
14505.87 585
14507.01 619
14508.15 626
14509.28 622
14510.42 614
14511.56 559
14512.70 570
14513.84 579
14514.98 592
14516.11 590
14517.25 574
14518.39 591
14519.53 603
14520.67 607
14521.81 586
14522.95 574
14524.08 576
14525.22 586
14526.36 575
14527.50 611
14528.64 575
14529.78 552
14530.92 555
14532.06 536
14533.20 585
14534.33 632
14535.47 587
14536.61 587
14537.75 538
14538.89 540
14540.03 596
14541.17 658
14542.31 597
14543.45 645
14544.59 555
14545.73 589
14546.87 618
14548.01 553
14549.15 585
14550.29 569
14551.43 623
14552.57 540
14553.71 568
14554.85 567
14555.99 557
14557.13 588
14558.27 610
14559.41 580
14560.55 569
14561.69 570
14562.83 569
14563.97 573
14565.11 541
14566.25 566
14567.39 568
14568.53 645
14569.67 585
14570.81 588
14571.95 584
14573.09 554
14574.23 593
14575.37 581
14576.51 615
14577.65 588
14578.79 551
14579.94 563
14581.08 621
14582.22 561
14583.36 599
14584.50 608
14585.64 572
14586.78 605
14587.92 585
14589.06 615
14590.21 604
14591.35 580
14592.49 567
14593.63 594
14594.77 666
14595.91 589
14597.05 594
14598.20 602
14599.34 581
14600.48 633
14601.62 587
14602.76 576
14603.90 652
14605.05 637
14606.19 598
14607.33 591
14608.47 592
14609.61 618
14610.76 566
14611.90 613
14613.04 641
14614.18 647
14615.32 652
14616.47 644
14617.61 668
14618.75 640
14619.89 586
14621.04 653
14622.18 706
14623.32 658
14624.46 663
14625.61 730
14626.75 632
14627.89 645
14629.04 680
14630.18 678
14631.32 697
14632.46 702
14633.61 662
14634.75 686
14635.89 701
14637.04 699
14638.18 726
14639.32 764
14640.47 747
14641.61 694
14642.75 725
14643.90 734
14645.04 742
14646.18 749
14647.33 676
14648.47 734
14649.61 717
14650.76 713
14651.90 695
14653.05 705
14654.19 666
14655.33 678
14656.48 703
14657.62 703
14658.76 665
14659.91 684
14661.05 602
14662.20 647
14663.34 669
14664.49 625
14665.63 589
14666.77 605
14667.92 604
14669.06 663
14670.21 606
14671.35 632
14672.50 610
14673.64 610
14674.79 619
14675.93 638
14677.07 622
14678.22 625
14679.36 687
14680.51 673
14681.65 694
14682.80 598
14683.94 616
14685.09 640
14686.23 648
14687.38 598
14688.52 585
14689.67 569
14690.81 602
14691.96 599
14693.10 556
14694.25 582
14695.40 587
14696.54 573
14697.69 601
14698.83 606
14699.98 582
14701.12 555
14702.27 586
14703.41 582
14704.56 588
14705.71 624
14706.85 636
14708.00 645
14709.14 559
14710.29 555
14711.44 545
14712.58 598
14713.73 607
14714.87 572
14716.02 584
14717.17 559
14718.31 588
14719.46 537
14720.61 530
14721.75 561
14722.90 563
14724.05 596
14725.19 532
14726.34 526
14727.49 579
14728.63 612
14729.78 589
14730.93 591
14732.07 561
14733.22 619
14734.37 581
14735.51 570
14736.66 569
14737.81 596
14738.95 550
14740.10 520
14741.25 537
14742.40 583
14743.54 557
14744.69 551
14745.84 550
14746.99 544
14748.13 563
14749.28 571
14750.43 613
14751.58 570
14752.72 584
14753.87 588
14755.02 599
14756.17 591
14757.31 546
14758.46 564
14759.61 590
14760.76 586
14761.91 623
14763.05 568
14764.20 567
14765.35 640
14766.50 632
14767.65 573
14768.80 616
14769.94 572
14771.09 639
14772.24 606
14773.39 556
14774.54 586
14775.69 547
14776.83 597
14777.98 572
14779.13 546
14780.28 568
14781.43 539
14782.58 571
14783.73 526
14784.88 601
14786.03 600
14787.17 563
14788.32 532
14789.47 586
14790.62 616
14791.77 613
14792.92 607
14794.07 645
14795.22 576
14796.37 561
14797.52 586
14798.67 547
14799.82 591
14800.97 580
14802.12 581
14803.26 573
14804.41 629
14805.56 636
14806.71 634
14807.86 614
14809.01 599
14810.16 634
14811.31 626
14812.46 621
14813.61 591
14814.76 533
14815.91 635
14817.06 594
14818.21 575
14819.36 592
14820.51 615
14821.66 574
14822.82 552
14823.97 598
14825.12 584
14826.27 567
14827.42 539
14828.57 600
14829.72 586
14830.87 566
14832.02 568
14833.17 558
14834.32 563
14835.47 570
14836.62 536
14837.77 545
14838.93 546
14840.08 538
14841.23 529
14842.38 544
14843.53 509
14844.68 523
14845.83 547
14846.98 578
14848.14 563
14849.29 542
14850.44 569
14851.59 557
14852.74 527
14853.89 578
14855.04 509
14856.20 525
14857.35 523
14858.50 513
14859.65 458
14860.80 523
14861.96 514
14863.11 541
14864.26 511
14865.41 527
14866.56 457
14867.72 523
14868.87 506
14870.02 496
14871.17 517
14872.32 511
14873.48 490
14874.63 534
14875.78 517
14876.93 500
14878.09 483
14879.24 471
14880.39 507
14881.54 508
14882.70 512
14883.85 501
14885.00 507
14886.16 509
14887.31 503
14888.46 525
14889.61 574
14890.77 514
14891.92 518
14893.07 473
14894.23 485
14895.38 485
14896.53 498
14897.69 542
14898.84 515
14899.99 505
14901.15 459
14902.30 507
14903.45 505
14904.61 498
14905.76 483
14906.91 516
14908.07 513
14909.22 451
14910.38 489
14911.53 508
14912.68 493
14913.84 460
14914.99 443
14916.15 458
14917.30 485
14918.45 535
14919.61 524
14920.76 462
14921.92 470
14923.07 501
14924.22 448
14925.38 467
14926.53 473
14927.69 533
14928.84 516
14930.00 444
14931.15 492
14932.31 550
14933.46 490
14934.62 492
14935.77 452
14936.93 506
14938.08 512
14939.24 504
14940.39 478
14941.55 515
14942.70 473
14943.86 494
14945.01 478
14946.17 465
14947.32 528
14948.48 483
14949.63 490
14950.79 463
14951.94 450
14953.10 485
14954.25 458
14955.41 443
14956.56 477
14957.72 515
14958.88 506
14960.03 504
14961.19 455
14962.34 425
14963.50 506
14964.65 486
14965.81 481
14966.97 451
14968.12 538
14969.28 507
14970.43 480
14971.59 484
14972.75 477
14973.90 519
14975.06 469
14976.22 472
14977.37 471
14978.53 513
14979.69 520
14980.84 463
14982.00 475
14983.16 468
14984.31 503
14985.47 445
14986.63 450
14987.78 441
14988.94 433
14990.10 400
14991.25 464
14992.41 532
14993.57 492
14994.72 437
14995.88 446
14997.04 443
14998.20 474
14999.35 455
15000.51 442
15001.67 489
15002.82 459
15003.98 435
15005.14 436
15006.30 441
15007.45 438
15008.61 474
15009.77 464
15010.93 458
15012.09 464
15013.24 447
15014.40 467
15015.56 472
15016.72 470
15017.87 479
15019.03 466
15020.19 460
15021.35 457
15022.51 427
15023.67 435
15024.82 435
15025.98 503
15027.14 455
15028.30 467
15029.46 477
15030.62 442
15031.77 413
15032.93 425
15034.09 451
15035.25 435
15036.41 416
15037.57 412
15038.73 392
15039.88 459
15041.04 404
15042.20 458
15043.36 426
15044.52 449
15045.68 439
15046.84 434
15048.00 443
15049.16 427
15050.32 434
15051.47 433
15052.63 453
15053.79 464
15054.95 438
15056.11 430
15057.27 477
15058.43 425
15059.59 432
15060.75 458
15061.91 430
15063.07 426
15064.23 396
15065.39 445
15066.55 425
15067.71 439
15068.87 436
15070.03 422
15071.19 423
15072.35 389
15073.51 425
15074.67 425
15075.83 408
15076.99 411
15078.15 434
15079.31 421
15080.47 418
15081.63 435
15082.79 473
15083.95 404
15085.11 401
15086.27 467
15087.43 443
15088.59 437
15089.76 416
15090.92 381
15092.08 438
15093.24 420
15094.40 388
15095.56 405
15096.72 430
15097.88 455
15099.04 440
15100.20 455
15101.37 404
15102.53 382
15103.69 430
15104.85 452
15106.01 419
15107.17 395
15108.33 401
15109.50 450
15110.66 437
15111.82 417
15112.98 378
15114.14 446
15115.30 425
15116.47 449
15117.63 422
15118.79 418
15119.95 450
15121.11 432
15122.27 431
15123.44 403
15124.60 442
15125.76 412
15126.92 466
15128.09 455
15129.25 426
15130.41 437
15131.57 438
15132.73 416
15133.90 411
15135.06 437
15136.22 423
15137.38 407
15138.55 431
15139.71 429
15140.87 414
15142.04 437
15143.20 453
15144.36 429
15145.52 395
15146.69 422
15147.85 427
15149.01 409
15150.18 424
15151.34 433
15152.50 486
15153.67 426
15154.83 410
15155.99 383
15157.16 425
15158.32 473
15159.48 457
15160.65 441
15161.81 444
15162.97 405
15164.14 453
15165.30 438
15166.46 425
15167.63 424
15168.79 409
15169.95 459
15171.12 454
15172.28 394
15173.45 433
15174.61 429
15175.77 486
15176.94 473
15178.10 451
15179.27 430
15180.43 458
15181.60 442
15182.76 419
15183.92 438
15185.09 454
15186.25 470
15187.42 448
15188.58 418
15189.75 403
15190.91 462
15192.08 457
15193.24 451
15194.41 465
15195.57 447
15196.74 445
15197.90 443
15199.07 451
15200.23 417
15201.40 514
15202.56 456
15203.73 410
15204.89 466
15206.06 479
15207.22 443
15208.39 418
15209.55 438
15210.72 429
15211.88 465
15213.05 427
15214.21 432
15215.38 414
15216.54 401
15217.71 472
15218.88 475
15220.04 473
15221.21 497
15222.37 471
15223.54 448
15224.71 451
15225.87 469
15227.04 441
15228.20 468
15229.37 474
15230.54 437
15231.70 454
15232.87 468
15234.03 471
15235.20 432
15236.37 460
15237.53 480
15238.70 507
15239.87 489
15241.03 429
15242.20 453
15243.37 417
15244.53 434
15245.70 462
15246.87 478
15248.03 507
15249.20 460
15250.37 402
15251.53 485
15252.70 476
15253.87 469
15255.04 436
15256.20 416
15257.37 489
15258.54 482
15259.70 429
15260.87 419
15262.04 459
15263.21 439
15264.37 440
15265.54 436
15266.71 433
15267.88 432
15269.04 435
15270.21 440
15271.38 409
15272.55 435
15273.72 464
15274.88 427
15276.05 419
15277.22 433
15278.39 481
15279.56 475
15280.72 469
15281.89 455
15283.06 450
15284.23 444
15285.40 454
15286.56 469
15287.73 423
15288.90 459
15290.07 472
15291.24 442
15292.41 477
15293.58 466
15294.74 449
15295.91 449
15297.08 429
15298.25 428
15299.42 404
15300.59 430
15301.76 484
15302.93 469
15304.09 451
15305.26 463
15306.43 420
15307.60 455
15308.77 437
15309.94 436
15311.11 462
15312.28 478
15313.45 462
15314.62 423
15315.79 402
15316.96 406
15318.13 438
15319.30 425
15320.46 400
15321.63 414
15322.80 426
15323.97 456
15325.14 435
15326.31 425
15327.48 439
15328.65 422
15329.82 428
15330.99 443
15332.16 451
15333.33 446
15334.50 438
15335.67 431
15336.84 435
15338.01 419
15339.18 434
15340.36 421
15341.53 458
15342.70 393
15343.87 412
15345.04 436
15346.21 463
15347.38 441
15348.55 438
15349.72 416
15350.89 443
15352.06 439
15353.23 462
15354.40 404
15355.57 415
15356.75 442
15357.92 464
15359.09 485
15360.26 403
15361.43 442
15362.60 461
15363.77 436
15364.94 458
15366.11 438
15367.29 441
15368.46 448
15369.63 443
15370.80 437
15371.97 426
15373.14 419
15374.32 469
15375.49 486
15376.66 449
15377.83 432
15379.00 419
15380.17 429
15381.35 432
15382.52 458
15383.69 439
15384.86 446
15386.03 496
15387.21 394
15388.38 402
15389.55 427
15390.72 414
15391.90 403
15393.07 405
15394.24 417
15395.41 425
15396.59 408
15397.76 418
15398.93 449
15400.10 435
15401.28 430
15402.45 447
15403.62 405
15404.79 446
15405.97 448
15407.14 471
15408.31 508
15409.49 428
15410.66 450
15411.83 431
15413.01 402
15414.18 463
15415.35 442
15416.53 458
15417.70 416
15418.87 409
15420.05 421
15421.22 414
15422.39 419
15423.57 437
15424.74 485
15425.91 442
15427.09 415
15428.26 418
15429.43 438
15430.61 449
15431.78 419
15432.96 424
15434.13 383
15435.30 405
15436.48 376
15437.65 420
15438.83 422
15440.00 422
15441.17 440
15442.35 472
15443.52 387
15444.70 407
15445.87 392
15447.05 409
15448.22 411
15449.40 384
15450.57 422
15451.75 393
15452.92 406
15454.09 409
15455.27 465
15456.44 473
15457.62 451
15458.79 421
15459.97 435
15461.14 434
15462.32 440
15463.49 424
15464.67 414
15465.84 426
15467.02 400
15468.19 446
15469.37 427
15470.55 395
15471.72 425
15472.90 396
15474.07 451
15475.25 439
15476.42 414
15477.60 423
15478.77 402
15479.95 417
15481.13 400
15482.30 450
15483.48 463
15484.65 466
15485.83 429
15487.00 415
15488.18 411
15489.36 448
15490.53 424
15491.71 467
15492.89 436
15494.06 395
15495.24 422
15496.41 452
15497.59 447
15498.77 429
15499.94 423
15501.12 448
15502.30 403
15503.47 474
15504.65 417
15505.83 390
15507.00 444
15508.18 455
15509.36 383
15510.53 389
15511.71 437
15512.89 412
15514.06 417
15515.24 436
15516.42 386
15517.60 398
15518.77 449
15519.95 412
15521.13 415
15522.30 439
15523.48 450
15524.66 402
15525.84 447
15527.01 395
15528.19 405
15529.37 396
15530.55 413
15531.73 390
15532.90 418
15534.08 464
15535.26 424
15536.44 424
15537.61 369
15538.79 415
15539.97 404
15541.15 456
15542.33 448
15543.50 391
15544.68 419
15545.86 446
15547.04 439
15548.22 403
15549.40 419
15550.57 411
15551.75 421
15552.93 423
15554.11 413
15555.29 450
15556.47 431
15557.65 436
15558.82 456
15560.00 430
15561.18 436
15562.36 399
15563.54 429
15564.72 412
15565.90 409
15567.08 422
15568.26 406
15569.43 416
15570.61 393
15571.79 458
15572.97 460
15574.15 485
15575.33 433
15576.51 424
15577.69 427
15578.87 442
15580.05 465
15581.23 472
15582.41 449
15583.59 429
15584.77 468
15585.95 483
15587.13 438
15588.31 417
15589.49 467
15590.67 469
15591.85 434
15593.03 465
15594.21 460
15595.39 436
15596.57 472
15597.75 441
15598.93 445
15600.11 469
15601.29 462
15602.47 452
15603.65 425
15604.83 407
15606.01 443
15607.19 446
15608.37 472
15609.55 426
15610.73 438
15611.91 427
15613.09 473
15614.27 417
15615.45 474
15616.64 485
15617.82 487
15619.00 454
15620.18 418
15621.36 415
15622.54 465
15623.72 489
15624.90 468
15626.08 454
15627.27 466
15628.45 430
15629.63 453
15630.81 466
15631.99 422
15633.17 451
15634.35 478
15635.54 456
15636.72 455
15637.90 470
15639.08 500
15640.26 484
15641.45 493
15642.63 485
15643.81 429
15644.99 466
15646.17 442
15647.36 483
15648.54 505
15649.72 495
15650.90 549
15652.08 515
15653.27 532
15654.45 511
15655.63 494
15656.81 512
15658.00 437
15659.18 446
15660.36 471
15661.54 479
15662.73 484
15663.91 492
15665.09 475
15666.27 529
15667.46 513
15668.64 471
15669.82 489
15671.01 493
15672.19 498
15673.37 500
15674.56 495
15675.74 470
15676.92 523
15678.10 514
15679.29 512
15680.47 523
15681.65 515
15682.84 470
15684.02 506
15685.21 518
15686.39 489
15687.57 550
15688.76 526
15689.94 461
15691.12 492
15692.31 515
15693.49 510
15694.67 483
15695.86 465
15697.04 471
15698.23 519
15699.41 519
15700.59 507
15701.78 494
15702.96 484
15704.15 563
15705.33 504
15706.52 452
15707.70 509
15708.88 506
15710.07 502
15711.25 502
15712.44 465
15713.62 508
15714.81 511
15715.99 477
15717.18 516
15718.36 521
15719.55 514
15720.73 490
15721.92 472
15723.10 485
15724.29 485
15725.47 511
15726.66 480
15727.84 521
15729.03 506
15730.21 495
15731.40 532
15732.58 468
15733.77 517
15734.95 526
15736.14 503
15737.32 500
15738.51 489
15739.69 435
15740.88 480
15742.07 508
15743.25 541
15744.44 525
15745.62 492
15746.81 497
15747.99 528
15749.18 508
15750.37 485
15751.55 493
15752.74 547
15753.93 519
15755.11 477
15756.30 491
15757.48 520
15758.67 542
15759.86 539
15761.04 512
15762.23 488
15763.42 502
15764.60 513
15765.79 521
15766.98 523
15768.16 523
15769.35 498
15770.54 506
15771.72 570
15772.91 535
15774.10 525
15775.28 496
15776.47 521
15777.66 473
15778.84 487
15780.03 481
15781.22 507
15782.41 557
15783.59 506
15784.78 549
15785.97 507
15787.15 491
15788.34 455
15789.53 497
15790.72 475
15791.90 500
15793.09 510
15794.28 537
15795.47 499
15796.65 460
15797.84 458
15799.03 505
15800.22 496
15801.41 516
15802.59 505
15803.78 518
15804.97 489
15806.16 475
15807.35 442
15808.53 473
15809.72 503
15810.91 463
15812.10 453
15813.29 531
15814.48 480
15815.66 498
15816.85 512
15818.04 474
15819.23 502
15820.42 480
15821.61 482
15822.80 475
15823.98 489
15825.17 495
15826.36 456
15827.55 444
15828.74 449
15829.93 438
15831.12 453
15832.31 471
15833.50 532
15834.69 487
15835.87 516
15837.06 521
15838.25 430
15839.44 471
15840.63 474
15841.82 451
15843.01 431
15844.20 453
15845.39 469
15846.58 464
15847.77 469
15848.96 464
15850.15 488
15851.34 490
15852.53 496
15853.72 476
15854.91 424
15856.10 419
15857.29 441
15858.48 430
15859.67 484
15860.86 467
15862.05 434
15863.24 424
15864.43 445
15865.62 487
15866.81 433
15868.00 411
15869.19 431
15870.38 436
15871.57 435
15872.76 432
15873.95 402
15875.14 414
15876.33 437
15877.52 421
15878.72 451
15879.91 437
15881.10 470
15882.29 476
15883.48 478
15884.67 481
15885.86 463
15887.05 467
15888.24 477
15889.43 458
15890.63 448
15891.82 452
15893.01 464
15894.20 419
15895.39 423
15896.58 434
15897.77 464
15898.97 475
15900.16 433
15901.35 459
15902.54 417
15903.73 463
15904.92 468
15906.12 434
15907.31 415
15908.50 431
15909.69 433
15910.88 513
15912.08 448
15913.27 470
15914.46 477
15915.65 476
15916.85 429
15918.04 438
15919.23 452
15920.42 466
15921.61 454
15922.81 457
15924.00 488
15925.19 503
15926.38 469
15927.58 477
15928.77 460
15929.96 492
15931.16 476
15932.35 480
15933.54 444
15934.73 466
15935.93 497
15937.12 467
15938.31 478
15939.51 454
15940.70 438
15941.89 440
15943.09 505
15944.28 446
15945.47 431
15946.67 446
15947.86 473
15949.05 483
15950.25 476
15951.44 439
15952.63 410
15953.83 454
15955.02 438
15956.21 439
15957.41 452
15958.60 485
15959.80 429
15960.99 397
15962.18 440
15963.38 453
15964.57 446
15965.77 455
15966.96 422
15968.15 413
15969.35 436
15970.54 451
15971.74 504
15972.93 429
15974.13 408
15975.32 445
15976.51 409
15977.71 405
15978.90 415
15980.10 394
15981.29 414
15982.49 397
15983.68 437
15984.88 451
15986.07 439
15987.27 476
15988.46 428
15989.66 477
15990.85 422
15992.05 404
15993.24 386
15994.44 423
15995.63 395
15996.83 381
15998.02 397
15999.22 350
16000.41 395
16001.61 371
16002.80 377
16004.00 425
16005.20 391
16006.39 397
16007.59 431
16008.78 390
16009.98 392
16011.17 380
16012.37 356
16013.57 445
16014.76 433
16015.96 406
16017.15 397
16018.35 384
16019.55 420
16020.74 417
16021.94 402
16023.13 384
16024.33 397
16025.53 385
16026.72 426
16027.92 415
16029.12 396
16030.31 384
16031.51 360
16032.71 372
16033.90 392
16035.10 405
16036.30 426
16037.49 424
16038.69 384
16039.89 430
16041.08 367
16042.28 356
16043.48 405
16044.67 389
16045.87 397
16047.07 374
16048.27 393
16049.46 400
16050.66 384
16051.86 398
16053.06 398
16054.25 417
16055.45 421
16056.65 404
16057.84 386
16059.04 432
16060.24 487
16061.44 423
16062.64 360
16063.83 388
16065.03 392
16066.23 385
16067.43 394
16068.62 389
16069.82 379
16071.02 361
16072.22 393
16073.42 382
16074.62 391
16075.81 383
16077.01 348
16078.21 362
16079.41 362
16080.61 373
16081.81 385
16083.00 399
16084.20 389
16085.40 437
16086.60 380
16087.80 399
16089.00 372
16090.20 400
16091.39 400
16092.59 453
16093.79 427
16094.99 385
16096.19 386
16097.39 388
16098.59 374
16099.79 375
16100.99 369
16102.19 430
16103.38 407
16104.58 385
16105.78 373
16106.98 409
16108.18 374
16109.38 389
16110.58 352
16111.78 344
16112.98 386
16114.18 400
16115.38 424
16116.58 389
16117.78 387
16118.98 395
16120.18 371
16121.38 371
16122.58 399
16123.78 363
16124.98 399
16126.18 412
16127.38 387
16128.58 391
16129.78 369
16130.98 380
16132.18 403
16133.38 367
16134.58 379
16135.78 359
16136.98 384
16138.18 387
16139.38 373
16140.58 405
16141.78 434
16142.98 367
16144.19 344
16145.39 370
16146.59 375
16147.79 387
16148.99 368
16150.19 363
16151.39 381
16152.59 361
16153.79 363
16154.99 365
16156.20 364
16157.40 351
16158.60 339
16159.80 379
16161.00 396
16162.20 337
16163.40 344
16164.61 371
16165.81 359
16167.01 377
16168.21 353
16169.41 372
16170.61 358
16171.82 367
16173.02 374
16174.22 374
16175.42 378
16176.62 364
16177.82 344
16179.03 368
16180.23 369
16181.43 389
16182.63 355
16183.84 366
16185.04 356
16186.24 378
16187.44 328
16188.65 351
16189.85 396
16191.05 361
16192.25 329
16193.46 369
16194.66 385
16195.86 382
16197.06 391
16198.27 355
16199.47 380
16200.67 386
16201.87 379
16203.08 377
16204.28 420
16205.48 403
16206.69 397
16207.89 397
16209.09 401
16210.30 415
16211.50 386
16212.70 383
16213.91 383
16215.11 383
16216.31 388
16217.52 429
16218.72 367
16219.92 375
16221.13 329
16222.33 389
16223.53 375
16224.74 382
16225.94 342
16227.15 379
16228.35 405
16229.55 401
16230.76 361
16231.96 386
16233.17 380
16234.37 386
16235.57 387
16236.78 342
16237.98 388
16239.19 394
16240.39 387
16241.60 376
16242.80 399
16244.00 384
16245.21 413
16246.41 399
16247.62 400
16248.82 376
16250.03 367
16251.23 405
16252.44 391
16253.64 402
16254.85 441
16256.05 428
16257.26 412
16258.46 382
16259.67 374
16260.87 436
16262.08 405
16263.28 376
16264.49 375
16265.69 372
16266.90 403
16268.10 393
16269.31 410
16270.51 375
16271.72 382
16272.93 409
16274.13 429
16275.34 400
16276.54 377
16277.75 387
16278.95 415
16280.16 400
16281.37 372
16282.57 366
16283.78 372
16284.98 363
16286.19 439
16287.40 402
16288.60 400
16289.81 402
16291.01 386
16292.22 364
16293.43 375
16294.63 403
16295.84 396
16297.05 434
16298.25 385
16299.46 423
16300.67 424
16301.87 404
16303.08 410
16304.29 365
16305.49 405
16306.70 429
16307.91 405
16309.11 426
16310.32 452
16311.53 386
16312.73 375
16313.94 377
16315.15 387
16316.36 435
16317.56 434
16318.77 451
16319.98 395
16321.19 425
16322.39 443
16323.60 446
16324.81 404
16326.02 416
16327.22 428
16328.43 421
16329.64 422
16330.85 401
16332.05 401
16333.26 423
16334.47 449
16335.68 426
16336.88 419
16338.09 446
16339.30 463
16340.51 392
16341.72 357
16342.93 378
16344.13 408
16345.34 416
16346.55 387
16347.76 414
16348.97 433
16350.18 429
16351.38 399
16352.59 361
16353.80 363
16355.01 375
16356.22 398
16357.43 430
16358.64 411
16359.84 355
16361.05 387
16362.26 391
16363.47 426
16364.68 382
16365.89 390
16367.10 383
16368.31 374
16369.52 365
16370.73 394
16371.93 384
16373.14 393
16374.35 426
16375.56 409
16376.77 374
16377.98 382
16379.19 401
16380.40 363
16381.61 406
16382.82 378
16384.03 370
16385.24 367
16386.45 358
16387.66 389
16388.87 330
16390.08 382
16391.29 384
16392.50 385
16393.71 382
16394.92 330
16396.13 372
16397.34 358
16398.55 362
16399.76 342
16400.97 345
16402.18 392
16403.39 367
16404.60 332
16405.81 333
16407.02 365
16408.23 396
16409.44 397
16410.65 387
16411.86 363
16413.08 361
16414.29 348
16415.50 361
16416.71 322
16417.92 371
16419.13 344
16420.34 416
16421.55 388
16422.76 340
16423.97 345
16425.19 370
16426.40 395
16427.61 376
16428.82 398
16430.03 394
16431.24 374
16432.45 371
16433.67 329
16434.88 370
16436.09 362
16437.30 368
16438.51 380
16439.72 377
16440.94 390
16442.15 401
16443.36 361
16444.57 366
16445.78 351
16446.99 394
16448.21 437
16449.42 339
16450.63 340
16451.84 319
16453.06 342
16454.27 370
16455.48 330
16456.69 367
16457.90 403
16459.12 366
16460.33 338
16461.54 366
16462.75 382
16463.97 358
16465.18 373
16466.39 395
16467.61 395
16468.82 407
16470.03 387
16471.24 356
16472.46 366
16473.67 351
16474.88 399
16476.10 390
16477.31 348
16478.52 402
16479.74 391
16480.95 405
16482.16 386
16483.38 352
16484.59 352
16485.80 326
16487.02 377
16488.23 375
16489.44 341
16490.66 321
16491.87 352
16493.08 370
16494.30 382
16495.51 349
16496.73 356
16497.94 369
16499.15 347
16500.37 341
16501.58 400
16502.80 337
16504.01 370
16505.22 352
16506.44 351
16507.65 361
16508.87 354
16510.08 398
16511.30 391
16512.51 398
16513.72 351
16514.94 391
16516.15 367
16517.37 375
16518.58 365
16519.80 364
16521.01 377
16522.23 359
16523.44 326
16524.66 346
16525.87 343
16527.09 350
16528.30 367
16529.52 420
16530.73 341
16531.95 380
16533.16 389
16534.38 373
16535.59 359
16536.81 352
16538.02 354
16539.24 339
16540.45 334
16541.67 339
16542.89 337
16544.10 394
16545.32 384
16546.53 376
16547.75 344
16548.96 358
16550.18 338
16551.40 372
16552.61 376
16553.83 355
16555.04 367
16556.26 411
16557.48 369
16558.69 391
16559.91 354
16561.12 363
16562.34 374
16563.56 368
16564.77 348
16565.99 377
16567.21 295
16568.42 347
16569.64 360
16570.86 355
16572.07 379
16573.29 371
16574.51 375
16575.72 348
16576.94 345
16578.16 363
16579.37 369
16580.59 341
16581.81 359
16583.02 373
16584.24 383
16585.46 344
16586.68 392
16587.89 424
16589.11 422
16590.33 416
16591.54 395
16592.76 415
16593.98 403
16595.20 371
16596.41 385
16597.63 397
16598.85 383
16600.07 375
16601.29 411
16602.50 392
16603.72 396
16604.94 385
16606.16 383
16607.37 384
16608.59 336
16609.81 344
16611.03 353
16612.25 340
16613.46 339
16614.68 361
16615.90 379
16617.12 372
16618.34 336
16619.56 349
16620.77 407
16621.99 415
16623.21 412
16624.43 374
16625.65 346
16626.87 388
16628.09 392
16629.30 392
16630.52 355
16631.74 346
16632.96 364
16634.18 384
16635.40 361
16636.62 335
16637.84 353
16639.06 403
16640.28 410
16641.49 359
16642.71 369
16643.93 423
16645.15 393
16646.37 401
16647.59 337
16648.81 351
16650.03 380
16651.25 385
16652.47 351
16653.69 333
16654.91 398
16656.13 359
16657.35 353
16658.57 339
16659.79 375
16661.01 378
16662.23 369
16663.45 381
16664.67 315
16665.89 355
16667.11 405
16668.33 399
16669.55 348
16670.77 349
16671.99 354
16673.21 357
16674.43 324
16675.65 330
16676.87 332
16678.09 360
16679.31 350
16680.53 357
16681.75 319
16682.97 382
16684.19 361
16685.42 369
16686.64 373
16687.86 376
16689.08 372
16690.30 379
16691.52 366
16692.74 324
16693.96 369
16695.18 363
16696.40 367
16697.63 347
16698.85 323
16700.07 356
16701.29 340
16702.51 349
16703.73 332
16704.95 371
16706.18 361
16707.40 358
16708.62 364
16709.84 329
16711.06 383
16712.28 345
16713.51 364
16714.73 347
16715.95 362
16717.17 341
16718.39 359
16719.62 350
16720.84 354
16722.06 361
16723.28 376
16724.50 366
16725.73 303
16726.95 333
16728.17 372
16729.39 386
16730.62 350
16731.84 353
16733.06 339
16734.28 360
16735.51 344
16736.73 341
16737.95 345
16739.18 344
16740.40 357
16741.62 372
16742.84 329
16744.07 373
16745.29 390
16746.51 322
16747.74 326
16748.96 336
16750.18 386
16751.41 363
16752.63 367
16753.85 391
16755.08 351
16756.30 383
16757.52 375
16758.75 374
16759.97 322
16761.19 379
16762.42 359
16763.64 353
16764.86 336
16766.09 366
16767.31 374
16768.54 388
16769.76 383
16770.98 396
16772.21 353
16773.43 348
16774.66 387
16775.88 400
16777.10 314
16778.33 338
16779.55 367
16780.78 333
16782.00 340
16783.22 339
16784.45 351
16785.67 339
16786.90 347
16788.12 334
16789.35 330
16790.57 340
16791.80 346
16793.02 366
16794.25 349
16795.47 337
16796.70 379
16797.92 366
16799.15 346
16800.37 382
16801.60 389
16802.82 365
16804.05 311
16805.27 372
16806.50 301
16807.72 307
16808.95 356
16810.17 355
16811.40 361
16812.62 327
16813.85 323
16815.07 330
16816.30 335
16817.53 310
16818.75 349
16819.98 349
16821.20 340
16822.43 352
16823.65 329
16824.88 363
16826.11 377
16827.33 364
16828.56 341
16829.78 360
16831.01 379
16832.24 379
16833.46 388
16834.69 346
16835.92 340
16837.14 367
16838.37 341
16839.60 333
16840.82 389
16842.05 366
16843.27 360
16844.50 343
16845.73 349
16846.96 334
16848.18 360
16849.41 363
16850.64 387
16851.86 342
16853.09 356
16854.32 354
16855.54 371
16856.77 363
16858.00 384
16859.22 387
16860.45 376
16861.68 347
16862.91 342
16864.13 362
16865.36 357
16866.59 339
16867.82 350
16869.04 408
16870.27 441
16871.50 377
16872.73 377
16873.95 353
16875.18 340
16876.41 362
16877.64 358
16878.87 379
16880.09 347
16881.32 356
16882.55 347
16883.78 375
16885.01 400
16886.23 408
16887.46 381
16888.69 349
16889.92 375
16891.15 348
16892.38 414
16893.60 375
16894.83 366
16896.06 353
16897.29 398
16898.52 360
16899.75 353
16900.98 365
16902.20 377
16903.43 420
16904.66 375
16905.89 382
16907.12 398
16908.35 404
16909.58 407
16910.81 388
16912.04 334
16913.26 324
16914.49 364
16915.72 374
16916.95 349
16918.18 375
16919.41 418
16920.64 411
16921.87 361
16923.10 340
16924.33 359
16925.56 341
16926.79 336
16928.02 402
16929.25 417
16930.48 376
16931.71 380
16932.94 354
16934.17 384
16935.40 354
16936.63 382
16937.86 339
16939.09 318
16940.32 345
16941.55 348
16942.78 368
16944.01 380
16945.24 366
16946.47 345
16947.70 344
16948.93 371
16950.16 339
16951.39 355
16952.62 377
16953.85 389
16955.08 329
16956.31 325
16957.54 329
16958.77 331
16960.01 349
16961.24 338
16962.47 325
16963.70 326
16964.93 341
16966.16 409
16967.39 422
16968.62 381
16969.85 336
16971.08 373
16972.32 349
16973.55 368
16974.78 368
16976.01 374
16977.24 385
16978.47 361
16979.70 317
16980.94 345
16982.17 409
16983.40 364
16984.63 331
16985.86 349
16987.10 375
16988.33 375
16989.56 336
16990.79 315
16992.02 338
16993.26 319
16994.49 319
16995.72 326
16996.95 360
16998.18 359
16999.42 376
17000.65 343
17001.88 323
17003.11 345
17004.35 337
17005.58 340
17006.81 327
17008.04 341
17009.28 370
17010.51 335
17011.74 325
17012.97 334
17014.21 352
17015.44 329
17016.67 328
17017.91 401
17019.14 381
17020.37 345
17021.60 364
17022.84 386
17024.07 359
17025.30 319
17026.54 357
17027.77 329
17029.00 330
17030.24 336
17031.47 298
17032.70 379
17033.94 335
17035.17 327
17036.41 338
17037.64 338
17038.87 345
17040.11 336
17041.34 355
17042.57 357
17043.81 353
17045.04 332
17046.28 336
17047.51 335
17048.74 342
17049.98 336
17051.21 339
17052.45 343
17053.68 306
17054.92 340
17056.15 338
17057.38 339
17058.62 342
17059.85 374
17061.09 328
17062.32 347
17063.56 301
17064.79 323
17066.03 309
17067.26 350
17068.50 375
17069.73 380
17070.97 321
17072.20 319
17073.44 333
17074.67 309
17075.91 314
17077.14 322
17078.38 319
17079.61 323
17080.85 313
17082.08 339
17083.32 377
17084.55 382
17085.79 345
17087.02 337
17088.26 305
17089.49 342
17090.73 377
17091.97 335
17093.20 339
17094.44 320
17095.67 326
17096.91 330
17098.14 316
17099.38 332
17100.62 327
17101.85 356
17103.09 355
17104.32 306
17105.56 321
17106.80 368
17108.03 310
17109.27 293
17110.51 320
17111.74 312
17112.98 328
17114.21 328
17115.45 335
17116.69 338
17117.92 294
17119.16 307
17120.40 361
17121.63 345
17122.87 298
17124.11 322
17125.34 351
17126.58 307
17127.82 311
17129.06 337
17130.29 333
17131.53 342
17132.77 334
17134.00 321
17135.24 381
17136.48 325
17137.72 321
17138.95 299
17140.19 324
17141.43 341
17142.67 366
17143.90 309
17145.14 340
17146.38 340
17147.62 307
17148.85 303
17150.09 326
17151.33 347
17152.57 304
17153.80 315
17155.04 340
17156.28 345
17157.52 319
17158.76 308
17159.99 326
17161.23 334
17162.47 354
17163.71 337
17164.95 289
17166.19 315
17167.42 299
17168.66 309
17169.90 348
17171.14 320
17172.38 330
17173.62 359
17174.86 316
17176.09 375
17177.33 338
17178.57 331
17179.81 350
17181.05 312
17182.29 339
17183.53 336
17184.77 311
17186.01 311
17187.24 325
17188.48 296
17189.72 293
17190.96 334
17192.20 318
17193.44 337
17194.68 326
17195.92 303
17197.16 326
17198.40 308
17199.64 332
17200.88 326
17202.12 348
17203.36 331
17204.60 299
17205.84 289
17207.08 338
17208.32 320
17209.56 337
17210.80 327
17212.04 341
17213.28 333
17214.52 312
17215.76 300
17217.00 310
17218.24 350
17219.48 338
17220.72 330
17221.96 324
17223.20 313
17224.44 312
17225.68 337
17226.92 357
17228.16 339
17229.40 309
17230.64 339
17231.88 334
17233.12 326
17234.36 321
17235.60 326
17236.85 289
17238.09 302
17239.33 353
17240.57 338
17241.81 341
17243.05 312
17244.29 332
17245.53 316
17246.77 344
17248.02 366
17249.26 357
17250.50 347
17251.74 307
17252.98 339
17254.22 325
17255.46 315
17256.71 280
17257.95 311
17259.19 348
17260.43 313
17261.67 325
17262.91 311
17264.16 296
17265.40 306
17266.64 310
17267.88 362
17269.12 321
17270.37 327
17271.61 327
17272.85 341
17274.09 330
17275.34 321
17276.58 330
17277.82 295
17279.06 343
17280.30 329
17281.55 327
17282.79 321
17284.03 317
17285.27 324
17286.52 320
17287.76 332
17289.00 337
17290.25 319
17291.49 311
17292.73 330
17293.97 332
17295.22 322
17296.46 340
17297.70 321
17298.95 334
17300.19 328
17301.43 311
17302.68 333
17303.92 287
17305.16 327
17306.41 294
17307.65 307
17308.89 315
17310.14 302
17311.38 365
17312.62 325
17313.87 324
17315.11 324
17316.36 326
17317.60 302
17318.84 343
17320.09 315
17321.33 318
17322.58 287
17323.82 338
17325.06 362
17326.31 313
17327.55 312
17328.80 269
17330.04 336
17331.28 348
17332.53 322
17333.77 288
17335.02 302
17336.26 338
17337.51 331
17338.75 279
17340.00 296
17341.24 284
17342.48 330
17343.73 299
17344.97 301
17346.22 308
17347.46 307
17348.71 316
17349.95 330
17351.20 297
17352.44 301
17353.69 326
17354.93 318
17356.18 300
17357.42 303
17358.67 315
17359.92 308
17361.16 323
17362.41 335
17363.65 318
17364.90 305
17366.14 314
17367.39 326
17368.63 296
17369.88 334
17371.13 316
17372.37 350
17373.62 340
17374.86 357
17376.11 325
17377.35 296
17378.60 311
17379.85 298
17381.09 298
17382.34 277
17383.59 355
17384.83 358
17386.08 291
17387.32 326
17388.57 266
17389.82 306
17391.06 313
17392.31 320
17393.56 321
17394.80 281
17396.05 324
17397.30 311
17398.54 336
17399.79 303
17401.04 352
17402.28 339
17403.53 347
17404.78 308
17406.02 307
17407.27 316
17408.52 334
17409.77 288
17411.01 265
17412.26 282
17413.51 357
17414.75 331
17416.00 323
17417.25 313
17418.50 338
17419.74 313
17420.99 318
17422.24 320
17423.49 318
17424.73 353
17425.98 312
17427.23 344
17428.48 321
17429.73 321
17430.97 319
17432.22 316
17433.47 317
17434.72 297
17435.97 316
17437.21 315
17438.46 361
17439.71 287
17440.96 302
17442.21 327
17443.45 293
17444.70 277
17445.95 325
17447.20 323
17448.45 297
17449.70 308
17450.95 326
17452.19 331
17453.44 333
17454.69 358
17455.94 321
17457.19 344
17458.44 313
17459.69 294
17460.94 329
17462.19 306
17463.43 297
17464.68 317
17465.93 320
17467.18 341
17468.43 346
17469.68 315
17470.93 340
17472.18 340
17473.43 336
17474.68 305
17475.93 275
17477.18 302
17478.43 326
17479.68 323
17480.93 308
17482.18 300
17483.43 322
17484.68 316
17485.93 341
17487.17 323
17488.42 294
17489.67 297
17490.92 325
17492.18 311
17493.43 320
17494.68 360
17495.93 357
17497.18 347
17498.43 332
17499.68 342
17500.93 287
17502.18 299
17503.43 321
17504.68 317
17505.93 316
17507.18 342
17508.43 303
17509.68 322
17510.93 321
17512.18 294
17513.43 329
17514.68 347
17515.94 321
17517.19 321
17518.44 329
17519.69 321
17520.94 327
17522.19 315
17523.44 350
17524.69 328
17525.94 346
17527.20 342
17528.45 346
17529.70 374
17530.95 301
17532.20 316
17533.45 350
17534.70 327
17535.96 348
17537.21 382
17538.46 330
17539.71 347
17540.96 318
17542.22 301
17543.47 329
17544.72 339
17545.97 314
17547.22 296
17548.48 346
17549.73 328
17550.98 361
17552.23 316
17553.48 320
17554.74 328
17555.99 331
17557.24 341
17558.49 359
17559.75 319
17561.00 339
17562.25 304
17563.50 356
17564.76 319
17566.01 362
17567.26 375
17568.52 294
17569.77 328
17571.02 365
17572.27 334
17573.53 315
17574.78 310
17576.03 323
17577.29 330
17578.54 338
17579.79 353
17581.05 348
17582.30 342
17583.55 304
17584.81 302
17586.06 343
17587.31 306
17588.57 344
17589.82 385
17591.07 361
17592.33 359
17593.58 358
17594.83 344
17596.09 365
17597.34 382
17598.60 349
17599.85 308
17601.10 354
17602.36 349
17603.61 409
17604.87 361
17606.12 296
17607.37 329
17608.63 327
17609.88 328
17611.14 313
17612.39 312
17613.65 309
17614.90 308
17616.16 325
17617.41 333
17618.66 332
17619.92 316
17621.17 331
17622.43 356
17623.68 331
17624.94 302
17626.19 338
17627.45 335
17628.70 304
17629.96 337
17631.21 291
17632.47 340
17633.72 355
17634.98 305
17636.23 332
17637.49 328
17638.74 350
17640.00 280
17641.26 351
17642.51 336
17643.77 319
17645.02 326
17646.28 309
17647.53 288
17648.79 263
17650.04 336
17651.30 333
17652.56 320
17653.81 272
17655.07 325
17656.32 331
17657.58 323
17658.84 321
17660.09 327
17661.35 313
17662.60 307
17663.86 325
17665.12 293
17666.37 289
17667.63 319
17668.89 314
17670.14 315
17671.40 326
17672.66 296
17673.91 372
17675.17 353
17676.43 342
17677.68 298
17678.94 293
17680.20 314
17681.45 314
17682.71 290
17683.97 328
17685.22 289
17686.48 319
17687.74 329
17688.99 325
17690.25 307
17691.51 304
17692.77 300
17694.02 306
17695.28 298
17696.54 328
17697.80 315
17699.05 296
17700.31 290
17701.57 293
17702.83 318
17704.08 320
17705.34 294
17706.60 313
17707.86 325
17709.11 305
17710.37 323
17711.63 328
17712.89 306
17714.15 314
17715.40 299
17716.66 345
17717.92 314
17719.18 361
17720.44 305
17721.70 310
17722.95 269
17724.21 338
17725.47 328
17726.73 324
17727.99 320
17729.25 344
17730.51 344
17731.76 334
17733.02 306
17734.28 290
17735.54 297
17736.80 327
17738.06 345
17739.32 302
17740.58 320
17741.83 281
17743.09 320
17744.35 349
17745.61 281
17746.87 303
17748.13 314
17749.39 321
17750.65 319
17751.91 281
17753.17 312
17754.43 374
17755.69 314
17756.95 293
17758.21 288
17759.47 340
17760.73 319
17761.98 316
17763.24 310
17764.50 324
17765.76 307
17767.02 313
17768.28 305
17769.54 266
17770.80 293
17772.06 312
17773.32 300
17774.58 250
17775.84 283
17777.11 275
17778.37 305
17779.63 305
17780.89 326
17782.15 303
17783.41 315
17784.67 281
17785.93 257
17787.19 276
17788.45 310
17789.71 298
17790.97 317
17792.23 305
17793.49 260
17794.75 269
17796.01 289
17797.28 294
17798.54 270
17799.80 284
17801.06 295
17802.32 296
17803.58 283
17804.84 307
17806.10 318
17807.37 299
17808.63 290
17809.89 268
17811.15 307
17812.41 276
17813.67 320
17814.93 304
17816.20 295
17817.46 293
17818.72 300
17819.98 281
17821.24 311
17822.50 347
17823.77 317
17825.03 288
17826.29 283
17827.55 307
17828.81 301
17830.08 267
17831.34 279
17832.60 281
17833.86 321
17835.13 331
17836.39 337
17837.65 301
17838.91 278
17840.18 290
17841.44 307
17842.70 299
17843.96 307
17845.23 319
17846.49 301
17847.75 301
17849.01 292
17850.28 274
17851.54 326
17852.80 289
17854.07 302
17855.33 320
17856.59 319
17857.86 305
17859.12 322
17860.38 303
17861.65 334
17862.91 303
17864.17 291
17865.44 312
17866.70 309
17867.96 300
17869.23 301
17870.49 336
17871.75 331
17873.02 320
17874.28 332
17875.54 352
17876.81 331
17878.07 279
17879.34 299
17880.60 300
17881.86 310
17883.13 317
17884.39 302
17885.66 299
17886.92 269
17888.18 324
17889.45 349
17890.71 302
17891.98 288
17893.24 316
17894.51 316
17895.77 319
17897.04 298
17898.30 313
17899.56 335
17900.83 324
17902.09 308
17903.36 334
17904.62 313
17905.89 289
17907.15 299
17908.42 290
17909.68 303
17910.95 283
17912.21 307
17913.48 331
17914.74 307
17916.01 300
17917.27 310
17918.54 324
17919.80 337
17921.07 334
17922.34 305
17923.60 315
17924.87 309
17926.13 303
17927.40 297
17928.66 318
17929.93 302
17931.19 330
17932.46 313
17933.73 246
17934.99 304
17936.26 332
17937.52 261
17938.79 278
17940.06 290
17941.32 356
17942.59 357
17943.85 290
17945.12 315
17946.39 301
17947.65 270
17948.92 306
17950.19 313
17951.45 311
17952.72 317
17953.99 306
17955.25 329
17956.52 332
17957.79 256
17959.05 264
17960.32 333
17961.59 309
17962.85 287
17964.12 300
17965.39 310
17966.65 319
17967.92 324
17969.19 329
17970.45 307
17971.72 297
17972.99 309
17974.26 294
17975.52 295
17976.79 293
17978.06 315
17979.33 299
17980.59 311
17981.86 320
17983.13 297
17984.40 270
17985.66 315
17986.93 331
17988.20 329
17989.47 318
17990.73 293
17992.00 312
17993.27 344
17994.54 343
17995.81 289
17997.07 323
17998.34 325
17999.61 318
18000.88 310
18002.15 260
18003.42 274
18004.68 285
18005.95 261
18007.22 273
18008.49 290
18009.76 280
18011.03 295
18012.30 301
18013.56 284
18014.83 281
18016.10 279
18017.37 292
18018.64 300
18019.91 321
18021.18 281
18022.45 319
18023.71 314
18024.98 286
18026.25 285
18027.52 309
18028.79 316
18030.06 293
18031.33 307
18032.60 283
18033.87 301
18035.14 321
18036.41 317
18037.68 264
18038.95 313
18040.22 347
18041.49 293
18042.76 279
18044.02 312
18045.29 299
18046.56 318
18047.83 321
18049.10 288
18050.37 277
18051.64 328
18052.91 326
18054.18 300
18055.45 306
18056.72 286
18057.99 303
18059.27 348
18060.54 311
18061.81 290
18063.08 309
18064.35 280
18065.62 289
18066.89 316
18068.16 275
18069.43 299
18070.70 277
18071.97 315
18073.24 313
18074.51 295
18075.78 306
18077.05 309
18078.32 322
18079.60 312
18080.87 297
18082.14 355
18083.41 314
18084.68 288
18085.95 302
18087.22 316
18088.49 346
18089.77 286
18091.04 267
18092.31 300
18093.58 301
18094.85 296
18096.12 303
18097.39 310
18098.67 286
18099.94 297
18101.21 315
18102.48 315
18103.75 298
18105.02 278
18106.30 302
18107.57 314
18108.84 311
18110.11 292
18111.38 278
18112.66 278
18113.93 313
18115.20 310
18116.47 283
18117.75 331
18119.02 270
18120.29 286
18121.56 256
18122.84 324
18124.11 321
18125.38 280
18126.65 296
18127.93 339
18129.20 360
18130.47 330
18131.74 284
18133.02 301
18134.29 313
18135.56 321
18136.84 312
18138.11 322
18139.38 297
18140.66 297
18141.93 384
18143.20 325
18144.48 301
18145.75 351
18147.02 315
18148.30 304
18149.57 326
18150.84 327
18152.12 321
18153.39 332
18154.66 301
18155.94 304
18157.21 304
18158.48 322
18159.76 293
18161.03 310
18162.31 313
18163.58 343
18164.85 313
18166.13 323
18167.40 330
18168.68 278
18169.95 295
18171.22 301
18172.50 294
18173.77 264
18175.05 255
18176.32 276
18177.60 346
18178.87 316
18180.15 302
18181.42 265
18182.69 300
18183.97 313
18185.24 276
18186.52 285
18187.79 265
18189.07 310
18190.34 318
18191.62 288
18192.89 289
18194.17 286
18195.44 275
18196.72 291
18197.99 313
18199.27 316
18200.54 289
18201.82 289
18203.09 319
18204.37 314
18205.65 297
18206.92 274
18208.20 328
18209.47 337
18210.75 307
18212.02 279
18213.30 303
18214.57 304
18215.85 271
18217.13 297
18218.40 308
18219.68 292
18220.95 310
18222.23 286
18223.51 279
18224.78 280
18226.06 305
18227.33 304
18228.61 331
18229.89 307
18231.16 315
18232.44 342
18233.72 324
18234.99 350
18236.27 338
18237.55 293
18238.82 289
18240.10 337
18241.38 305
18242.65 284
18243.93 294
18245.21 298
18246.48 303
18247.76 292
18249.04 293
18250.31 286
18251.59 307
18252.87 336
18254.15 319
18255.42 283
18256.70 310
18257.98 304
18259.25 320
18260.53 286
18261.81 304
18263.09 323
18264.36 299
18265.64 301
18266.92 307
18268.20 268
18269.47 319
18270.75 304
18272.03 284
18273.31 265
18274.59 287
18275.86 300
18277.14 308
18278.42 309
18279.70 267
18280.98 284
18282.25 320
18283.53 315
18284.81 279
18286.09 296
18287.37 324
18288.64 295
18289.92 322
18291.20 326
18292.48 283
18293.76 303
18295.04 291
18296.32 281
18297.59 308
18298.87 290
18300.15 286
18301.43 304
18302.71 300
18303.99 296
18305.27 321
18306.55 302
18307.83 313
18309.10 260
18310.38 293
18311.66 292
18312.94 309
18314.22 275
18315.50 307
18316.78 284
18318.06 326
18319.34 318
18320.62 315
18321.90 310
18323.18 294
18324.46 305
18325.74 301
18327.02 294
18328.30 281
18329.58 320
18330.86 276
18332.14 300
18333.41 319
18334.69 291
18335.97 326
18337.25 323
18338.54 277
18339.82 306
18341.10 325
18342.38 283
18343.66 290
18344.94 290
18346.22 265
18347.50 307
18348.78 284
18350.06 312
18351.34 282
18352.62 271
18353.90 285
18355.18 306
18356.46 288
18357.74 288
18359.02 315
18360.30 296
18361.58 283
18362.87 298
18364.15 284
18365.43 303
18366.71 283
18367.99 317
18369.27 317
18370.55 285
18371.83 314
18373.11 315
18374.40 311
18375.68 295
18376.96 274
18378.24 313
18379.52 293
18380.80 306
18382.08 303
18383.37 337
18384.65 318
18385.93 294
18387.21 298
18388.49 300
18389.78 278
18391.06 306
18392.34 321
18393.62 268
18394.90 275
18396.19 272
18397.47 283
18398.75 284
18400.03 303
18401.31 286
18402.60 321
18403.88 305
18405.16 288
18406.44 260
18407.73 289
18409.01 304
18410.29 288
18411.57 285
18412.86 306
18414.14 328
18415.42 315
18416.71 300
18417.99 342
18419.27 291
18420.55 313
18421.84 290
18423.12 269
18424.40 275
18425.69 279
18426.97 301
18428.25 290
18429.54 296
18430.82 306
18432.10 321
18433.39 274
18434.67 274
18435.95 268
18437.24 280
18438.52 313
18439.80 339
18441.09 321
18442.37 301
18443.66 285
18444.94 283
18446.22 277
18447.51 284
18448.79 304
18450.08 300
18451.36 295
18452.64 256
18453.93 293
18455.21 318
18456.50 296
18457.78 303
18459.06 316
18460.35 310
18461.63 320
18462.92 278
18464.20 296
18465.49 284
18466.77 305
18468.06 253
18469.34 315
18470.63 252
18471.91 268
18473.19 302
18474.48 323
18475.76 268
18477.05 309
18478.33 332
18479.62 319
18480.90 282
18482.19 282
18483.47 297
18484.76 324
18486.05 326
18487.33 340
18488.62 327
18489.90 302
18491.19 306
18492.47 287
18493.76 269
18495.04 273
18496.33 294
18497.61 269
18498.90 288
18500.19 297
18501.47 306
18502.76 285
18504.04 295
18505.33 280
18506.62 280
18507.90 307
18509.19 274
18510.47 304
18511.76 262
18513.05 300
18514.33 254
18515.62 282
18516.90 302
18518.19 317
18519.48 296
18520.76 254
18522.05 296
18523.34 295
18524.62 262
18525.91 309
18527.20 337
18528.48 317
18529.77 282
18531.06 267
18532.34 306
18533.63 307
18534.92 276
18536.21 271
18537.49 292
18538.78 294
18540.07 297
18541.35 278
18542.64 280
18543.93 266
18545.22 287
18546.50 280
18547.79 297
18549.08 316
18550.37 276
18551.65 314
18552.94 325
18554.23 299
18555.52 332
18556.80 282
18558.09 275
18559.38 251
18560.67 262
18561.95 287
18563.24 281
18564.53 294
18565.82 293
18567.11 295
18568.39 280
18569.68 294
18570.97 294
18572.26 292
18573.55 316
18574.84 354
18576.12 309
18577.41 281
18578.70 318
18579.99 356
18581.28 331
18582.57 302
18583.86 286
18585.14 322
18586.43 312
18587.72 300
18589.01 315
18590.30 307
18591.59 318
18592.88 329
18594.17 337
18595.46 283
18596.74 286
18598.03 341
18599.32 336
18600.61 329
18601.90 321
18603.19 290
18604.48 365
18605.77 311
18607.06 305
18608.35 300
18609.64 318
18610.93 304
18612.22 323
18613.51 310
18614.80 317
18616.09 297
18617.38 342
18618.67 336
18619.96 328
18621.25 326
18622.54 325
18623.83 328
18625.12 343
18626.41 318
18627.70 297
18628.99 308
18630.28 314
18631.57 296
18632.86 281
18634.15 325
18635.44 319
18636.73 303
18638.02 309
18639.31 314
18640.60 327
18641.89 323
18643.18 322
18644.47 275
18645.76 283
18647.06 324
18648.35 338
18649.64 302
18650.93 331
18652.22 351
18653.51 339
18654.80 311
18656.09 294
18657.38 325
18658.68 310
18659.97 302
18661.26 300
18662.55 321
18663.84 281
18665.13 317
18666.42 284
18667.72 314
18669.01 330
18670.30 293
18671.59 311
18672.88 375
18674.17 304
18675.47 295
18676.76 268
18678.05 308
18679.34 300
18680.63 282
18681.93 314
18683.22 291
18684.51 293
18685.80 277
18687.09 312
18688.39 303
18689.68 301
18690.97 311
18692.26 324
18693.56 311
18694.85 296
18696.14 295
18697.43 319
18698.73 296
18700.02 329
18701.31 353
18702.60 281
18703.90 282
18705.19 284
18706.48 302
18707.78 284
18709.07 295
18710.36 319
18711.66 347
18712.95 329
18714.24 298
18715.54 295
18716.83 291
18718.12 278
18719.42 274
18720.71 330
18722.00 297
18723.30 273
18724.59 281
18725.88 295
18727.18 329
18728.47 329
18729.76 280
18731.06 288
18732.35 319
18733.65 320
18734.94 307
18736.23 277
18737.53 314
18738.82 313
18740.12 307
18741.41 316
18742.70 311
18744.00 274
18745.29 314
18746.59 285
18747.88 303
18749.18 288
18750.47 313
18751.76 309
18753.06 311
18754.35 301
18755.65 291
18756.94 275
18758.24 274
18759.53 291
18760.83 325
18762.12 299
18763.42 293
18764.71 321
18766.01 282
18767.30 297
18768.60 291
18769.89 300
18771.19 277
18772.48 291
18773.78 283
18775.07 294
18776.37 274
18777.66 271
18778.96 264
18780.25 266
18781.55 274
18782.85 295
18784.14 323
18785.44 318
18786.73 300
18788.03 293
18789.32 285
18790.62 281
18791.92 271
18793.21 256
18794.51 289
18795.80 312
18797.10 341
18798.40 274
18799.69 292
18800.99 274
18802.28 281
18803.58 279
18804.88 273
18806.17 267
18807.47 291
18808.77 265
18810.06 277
18811.36 277
18812.66 261
18813.95 261
18815.25 256
18816.55 268
18817.84 276
18819.14 266
18820.44 291
18821.73 258
18823.03 320
18824.33 283
18825.62 273
18826.92 304
18828.22 314
18829.52 289
18830.81 259
18832.11 268
18833.41 308
18834.71 278
18836.00 269
18837.30 280
18838.60 288
18839.90 290
18841.19 312
18842.49 316
18843.79 310
18845.09 294
18846.38 276
18847.68 298
18848.98 310
18850.28 276
18851.58 264
18852.87 275
18854.17 268
18855.47 272
18856.77 293
18858.07 276
18859.36 256
18860.66 243
18861.96 283
18863.26 270
18864.56 270
18865.86 252
18867.15 234
18868.45 273
18869.75 296
18871.05 266
18872.35 289
18873.65 271
18874.95 281
18876.24 287
18877.54 271
18878.84 276
18880.14 314
18881.44 281
18882.74 267
18884.04 310
18885.34 307
18886.64 301
18887.94 266
18889.24 242
18890.53 259
18891.83 294
18893.13 263
18894.43 294
18895.73 276
18897.03 313
18898.33 267
18899.63 283
18900.93 251
18902.23 272
18903.53 252
18904.83 270
18906.13 293
18907.43 290
18908.73 308
18910.03 262
18911.33 273
18912.63 281
18913.93 282
18915.23 234
18916.53 262
18917.83 290
18919.13 306
18920.43 268
18921.73 303
18923.03 306
18924.33 320
18925.63 291
18926.93 277
18928.23 250
18929.53 268
18930.84 273
18932.14 289
18933.44 281
18934.74 287
18936.04 266
18937.34 277
18938.64 312
18939.94 264
18941.24 285
18942.54 297
18943.84 299
18945.15 305
18946.45 282
18947.75 305
18949.05 274
18950.35 253
18951.65 271
18952.95 282
18954.26 285
18955.56 290
18956.86 287
18958.16 319
18959.46 316
18960.76 273
18962.07 261
18963.37 247
18964.67 263
18965.97 256
18967.27 238
18968.57 251
18969.88 265
18971.18 259
18972.48 272
18973.78 290
18975.09 289
18976.39 277
18977.69 312
18978.99 340
18980.29 258
18981.60 258
18982.90 270
18984.20 250
18985.50 266
18986.81 275
18988.11 293
18989.41 308
18990.72 325
18992.02 274
18993.32 277
18994.62 240
18995.93 301
18997.23 283
18998.53 266
18999.84 279
19001.14 277
19002.44 310
19003.75 281
19005.05 273
19006.35 281
19007.66 296
19008.96 283
19010.26 267
19011.57 253
19012.87 260
19014.17 274
19015.48 293
19016.78 262
19018.08 249
19019.39 260
19020.69 282
19021.99 302
19023.30 299
19024.60 235
19025.91 313
19027.21 301
19028.51 274
19029.82 250
19031.12 287
19032.43 287
19033.73 300
19035.04 271
19036.34 248
19037.64 292
19038.95 285
19040.25 268
19041.56 246
19042.86 230
19044.17 271
19045.47 280
19046.78 279
19048.08 292
19049.39 255
19050.69 284
19052.00 258
19053.30 283
19054.61 254
19055.91 310
19057.22 301
19058.52 324
19059.83 273
19061.13 274
19062.44 301
19063.74 327
19065.05 341
19066.35 266
19067.66 284
19068.96 309
19070.27 303
19071.57 266
19072.88 242
19074.18 300
19075.49 315
19076.80 278
19078.10 267
19079.41 282
19080.71 282
19082.02 289
19083.33 266
19084.63 268
19085.94 281
19087.24 294
19088.55 255
19089.86 231
19091.16 289
19092.47 262
19093.77 280
19095.08 289
19096.39 267
19097.69 286
19099.00 324
19100.31 296
19101.61 273
19102.92 300
19104.23 292
19105.53 275
19106.84 245
19108.15 236
19109.45 266
19110.76 290
19112.07 302
19113.37 302
19114.68 285
19115.99 268
19117.30 288
19118.60 289
19119.91 281
19121.22 293
19122.52 286
19123.83 281
19125.14 242
19126.45 278
19127.75 303
19129.06 274
19130.37 300
19131.68 278
19132.98 290
19134.29 284
19135.60 281
19136.91 293
19138.22 296
19139.52 320
19140.83 316
19142.14 288
19143.45 274
19144.76 249
19146.06 255
19147.37 296
19148.68 267
19149.99 293
19151.30 274
19152.60 259
19153.91 289
19155.22 263
19156.53 254
19157.84 253
19159.15 266
19160.46 286
19161.76 287
19163.07 284
19164.38 248
19165.69 284
19167.00 260
19168.31 261
19169.62 260
19170.93 283
19172.23 274
19173.54 273
19174.85 258
19176.16 273
19177.47 296
19178.78 290
19180.09 260
19181.40 248
19182.71 282
19184.02 319
19185.33 285
19186.64 256
19187.95 275
19189.26 264
19190.57 257
19191.87 258
19193.18 292
19194.49 314
19195.80 249
19197.11 272
19198.42 276
19199.73 260
19201.04 254
19202.35 295
19203.66 277
19204.97 271
19206.28 237
19207.59 273
19208.90 266
19210.21 280
19211.53 262
19212.84 266
19214.15 253
19215.46 267
19216.77 266
19218.08 260
19219.39 291
19220.70 259
19222.01 280
19223.32 299
19224.63 291
19225.94 309
19227.25 303
19228.56 252
19229.87 292
19231.19 301
19232.50 271
19233.81 295
19235.12 274
19236.43 247
19237.74 241
19239.05 274
19240.36 296
19241.68 294
19242.99 275
19244.30 290
19245.61 265
19246.92 259
19248.23 273
19249.54 297
19250.86 270
19252.17 253
19253.48 259
19254.79 238
19256.10 249
19257.42 262
19258.73 272
19260.04 270
19261.35 299
19262.66 267
19263.98 265
19265.29 277
19266.60 248
19267.91 260
19269.22 267
19270.54 288
19271.85 251
19273.16 249
19274.47 241
19275.79 259
19277.10 256
19278.41 292
19279.72 260
19281.04 273
19282.35 270
19283.66 277
19284.98 270
19286.29 261
19287.60 227
19288.91 263
19290.23 286
19291.54 266
19292.85 270
19294.17 250
19295.48 295
19296.79 290
19298.11 267
19299.42 290
19300.73 287
19302.05 269
19303.36 284
19304.67 249
19305.99 287
19307.30 249
19308.61 285
19309.93 261
19311.24 239
19312.56 254
19313.87 262
19315.18 266
19316.50 255
19317.81 267
19319.13 265
19320.44 267
19321.75 261
19323.07 258
19324.38 236
19325.70 256
19327.01 238
19328.32 272
19329.64 287
19330.95 256
19332.27 269
19333.58 307
19334.90 278
19336.21 281
19337.53 285
19338.84 291
19340.16 276
19341.47 281
19342.79 278
19344.10 273
19345.42 270
19346.73 270
19348.05 262
19349.36 238
19350.68 252
19351.99 310
19353.31 291
19354.62 259
19355.94 272
19357.25 263
19358.57 242
19359.88 270
19361.20 252
19362.51 282
19363.83 274
19365.14 237
19366.46 241
19367.78 268
19369.09 244
19370.41 275
19371.72 265
19373.04 257
19374.35 245
19375.67 242
19376.99 262
19378.30 264
19379.62 274
19380.93 267
19382.25 256
19383.57 259
19384.88 264
19386.20 274
19387.52 264
19388.83 266
19390.15 286
19391.47 276
19392.78 289
19394.10 274
19395.42 260
19396.73 265
19398.05 277
19399.37 270
19400.68 241
19402.00 274
19403.32 272
19404.63 255
19405.95 250
19407.27 303
19408.58 266
19409.90 280
19411.22 252
19412.54 249
19413.85 270
19415.17 273
19416.49 288
19417.80 293
19419.12 261
19420.44 231
19421.76 262
19423.07 282
19424.39 283
19425.71 310
19427.03 282
19428.35 301
19429.66 283
19430.98 259
19432.30 289
19433.62 280
19434.93 274
19436.25 272
19437.57 268
19438.89 244
19440.21 262
19441.53 281
19442.84 265
19444.16 256
19445.48 249
19446.80 260
19448.12 252
19449.44 278
19450.75 286
19452.07 269
19453.39 274
19454.71 273
19456.03 272
19457.35 281
19458.67 257
19459.98 245
19461.30 272
19462.62 268
19463.94 278
19465.26 277
19466.58 270
19467.90 292
19469.22 271
19470.54 258
19471.86 274
19473.18 303
19474.49 277
19475.81 272
19477.13 235
19478.45 245
19479.77 239
19481.09 274
19482.41 248
19483.73 284
19485.05 281
19486.37 279
19487.69 272
19489.01 250
19490.33 266
19491.65 274
19492.97 272
19494.29 259
19495.61 267
19496.93 280
19498.25 271
19499.57 248
19500.89 270
19502.21 282
19503.53 256
19504.85 274
19506.17 227
19507.49 265
19508.81 288
19510.13 290
19511.45 269
19512.77 278
19514.09 284
19515.42 267
19516.74 276
19518.06 251
19519.38 279
19520.70 260
19522.02 288
19523.34 303
19524.66 258
19525.98 252
19527.30 253
19528.62 305
19529.95 269
19531.27 255
19532.59 254
19533.91 265
19535.23 256
19536.55 244
19537.87 270
19539.20 272
19540.52 282
19541.84 276
19543.16 267
19544.48 274
19545.80 312
19547.13 272
19548.45 271
19549.77 274
19551.09 291
19552.41 270
19553.74 303
19555.06 259
19556.38 272
19557.70 276
19559.02 260
19560.35 267
19561.67 257
19562.99 269
19564.31 254
19565.64 278
19566.96 300
19568.28 248
19569.60 291
19570.93 282
19572.25 264
19573.57 279
19574.89 270
19576.22 280
19577.54 290
19578.86 254
19580.18 295
19581.51 247
19582.83 237
19584.15 268
19585.48 256
19586.80 278
19588.12 247
19589.45 245
19590.77 266
19592.09 280
19593.42 259
19594.74 257
19596.06 297
19597.39 269
19598.71 299
19600.03 265
19601.36 310
19602.68 265
19604.00 265
19605.33 249
19606.65 253
19607.98 248
19609.30 246
19610.62 241
19611.95 265
19613.27 257
19614.60 274
19615.92 254
19617.24 253
19618.57 278
19619.89 262
19621.22 270
19622.54 302
19623.87 255
19625.19 251
19626.51 276
19627.84 259
19629.16 257
19630.49 247
19631.81 279
19633.14 307
19634.46 268
19635.79 261
19637.11 300
19638.44 312
19639.76 262
19641.09 277
19642.41 282
19643.74 290
19645.06 262
19646.39 267
19647.71 288
19649.04 286
19650.36 278
19651.69 244
19653.01 243
19654.34 253
19655.66 251
19656.99 237
19658.32 279
19659.64 292
19660.97 278
19662.29 262
19663.62 266
19664.94 269
19666.27 257
19667.60 277
19668.92 246
19670.25 296
19671.57 281
19672.90 238
19674.23 268
19675.55 233
19676.88 299
19678.20 314
19679.53 270
19680.86 259
19682.18 237
19683.51 241
19684.84 254
19686.16 273
19687.49 255
19688.82 296
19690.14 267
19691.47 246
19692.80 262
19694.12 252
19695.45 227
19696.78 247
19698.10 235
19699.43 287
19700.76 259
19702.08 242
19703.41 267
19704.74 285
19706.07 275
19707.39 262
19708.72 256
19710.05 252
19711.37 267
19712.70 264
19714.03 288
19715.36 234
19716.68 235
19718.01 258
19719.34 241
19720.67 294
19721.99 218
19723.32 246
19724.65 272
19725.98 290
19727.31 231
19728.63 268
19729.96 241
19731.29 269
19732.62 247
19733.95 279
19735.27 252
19736.60 242
19737.93 261
19739.26 244
19740.59 247
19741.92 263
19743.24 281
19744.57 265
19745.90 274
19747.23 274
19748.56 285
19749.89 247
19751.22 263
19752.54 227
19753.87 275
19755.20 255
19756.53 291
19757.86 253
19759.19 277
19760.52 281
19761.85 264
19763.18 280
19764.50 264
19765.83 296
19767.16 252
19768.49 301
19769.82 291
19771.15 270
19772.48 244
19773.81 267
19775.14 283
19776.47 268
19777.80 238
19779.13 285
19780.46 287
19781.79 258
19783.12 280
19784.45 279
19785.78 237
19787.11 269
19788.44 238
19789.77 203
19791.10 249
19792.43 238
19793.76 255
19795.09 232
19796.42 274
19797.75 261
19799.08 284
19800.41 246
19801.74 253
19803.07 247
19804.40 250
19805.73 269
19807.06 248
19808.39 273
19809.72 231
19811.05 267
19812.38 249
19813.71 294
19815.05 267
19816.38 285
19817.71 263
19819.04 257
19820.37 280
19821.70 245
19823.03 244
19824.36 239
19825.69 275
19827.03 298
19828.36 276
19829.69 245
19831.02 252
19832.35 260
19833.68 279
19835.01 253
19836.35 257
19837.68 255
19839.01 316
19840.34 289
19841.67 239
19843.00 248
19844.34 291
19845.67 280
19847.00 219
19848.33 254
19849.66 244
19851.00 253
19852.33 248
19853.66 274
19854.99 264
19856.32 290
19857.66 286
19858.99 299
19860.32 251
19861.65 279
19862.99 269
19864.32 272
19865.65 276
19866.98 219
19868.32 243
19869.65 251
19870.98 255
19872.31 240
19873.65 264
19874.98 303
19876.31 290
19877.65 251
19878.98 276
19880.31 277
19881.65 272
19882.98 278
19884.31 257
19885.64 253
19886.98 279
19888.31 287
19889.64 279
19890.98 264
19892.31 214
19893.64 280
19894.98 297
19896.31 297
19897.65 255
19898.98 266
19900.31 270
19901.65 234
19902.98 268
19904.31 281
19905.65 300
19906.98 270
19908.32 275
19909.65 266
19910.98 261
19912.32 270
19913.65 249
19914.99 244
19916.32 273
19917.66 278
19918.99 254
19920.32 283
19921.66 288
19922.99 266
19924.33 280
19925.66 258
19927.00 246
19928.33 252
19929.67 224
19931.00 262
19932.34 246
19933.67 265
19935.01 262
19936.34 261
19937.68 287
19939.01 297
19940.35 255
19941.68 253
19943.02 269
19944.35 262
19945.69 286
19947.02 245
19948.36 273
19949.69 257
19951.03 246
19952.36 240
19953.70 237
19955.03 256
19956.37 273
19957.71 279
19959.04 274
19960.38 247
19961.71 264
19963.05 290
19964.38 293
19965.72 270
19967.06 287
19968.39 272
19969.73 268
19971.06 284
19972.40 284
19973.74 278
19975.07 264
19976.41 254
19977.75 232
19979.08 272
19980.42 277
19981.75 269
19983.09 268
19984.43 281
19985.76 269
19987.10 237
19988.44 287
19989.77 261
19991.11 270
19992.45 269
19993.78 265
19995.12 255
19996.46 282
19997.80 275
19999.13 251
20000.47 277
20001.81 287
20003.14 277
20004.48 262
20005.82 250
20007.16 264
20008.49 250
20009.83 239
20011.17 244
20012.51 266
20013.84 291
20015.18 272
20016.52 244
20017.86 233
20019.19 273
20020.53 289
20021.87 264
20023.21 258
20024.55 297
20025.88 273
20027.22 284
20028.56 273
20029.90 247
20031.24 272
20032.57 262
20033.91 275
20035.25 239
20036.59 245
20037.93 273
20039.26 263
20040.60 249
20041.94 270
20043.28 282
20044.62 266
20045.96 269
20047.30 247
20048.63 264
20049.97 225
20051.31 252
20052.65 230
20053.99 244
20055.33 249
20056.67 286
20058.01 279
20059.35 257
20060.69 267
20062.02 255
20063.36 266
20064.70 265
20066.04 224
20067.38 291
20068.72 268
20070.06 265
20071.40 273
20072.74 265
20074.08 248
20075.42 262
20076.76 276
20078.10 281
20079.44 268
20080.78 261
20082.12 273
20083.46 256
20084.80 266
20086.14 289
20087.48 261
20088.82 253
20090.16 247
20091.50 261
20092.84 254
20094.18 260
20095.52 261
20096.86 271
20098.20 294
20099.54 272
20100.88 255
20102.22 250
20103.56 243
20104.90 264
20106.24 282
20107.58 297
20108.92 256
20110.26 251
20111.60 273
20112.95 260
20114.29 292
20115.63 245
20116.97 252
20118.31 255
20119.65 273
20120.99 245
20122.33 290
20123.67 259
20125.02 273
20126.36 258
20127.70 271
20129.04 268
20130.38 285
20131.72 276
20133.06 263
20134.41 252
20135.75 265
