# Supplementary material for: MALDI-TOF MS typing enables the classification of brewing yeasts of the genus Saccharomyces to major beer styles
Source: PLoS One. 2017 Aug 9;12(8):e0181694. doi: 10.1371/journal.pone.0181694 (PMC5549903; doi:10.1371/journal.pone.0181694)
Supplement: S3 File — The directory includes 90 raw files and was zipped to “.zip”; the folder has three strains with 30 spectra per strain; S1 Text explains the raw files with an example and Table 1 represents the yeast strains used within the experiment. (ZIP) [file pone.0181694.s006.zip › 7-9/30258-205-OG-WB-WB-YPG-18h-E-E_2015-08-11__0_D3_1.dat]

2000.98 1330
2001.40 1182
2001.82 1242
2002.25 1372
2002.67 1327
2003.09 1147
2003.51 1276
2003.93 1217
2004.35 1189
2004.78 1179
2005.20 1354
2005.62 1154
2006.04 1235
2006.47 1185
2006.89 1224
2007.31 1262
2007.73 1350
2008.16 1333
2008.58 1336
2009.00 1218
2009.42 1205
2009.85 1261
2010.27 1340
2010.69 1189
2011.11 1154
2011.54 1232
2011.96 1261
2012.38 1341
2012.80 1371
2013.23 1352
2013.65 1348
2014.07 1298
2014.50 1386
2014.92 1418
2015.34 1268
2015.77 1371
2016.19 1352
2016.61 1245
2017.04 1160
2017.46 1134
2017.88 1106
2018.31 1130
2018.73 1171
2019.15 1230
2019.58 1293
2020.00 1369
2020.42 1122
2020.85 1259
2021.27 1230
2021.70 1317
2022.12 1406
2022.54 1225
2022.97 1305
2023.39 1272
2023.82 1319
2024.24 1231
2024.66 1135
2025.09 1311
2025.51 1313
2025.94 1349
2026.36 1234
2026.79 1159
2027.21 1280
2027.63 1202
2028.06 1131
2028.48 1340
2028.91 1300
2029.33 1221
2029.76 1385
2030.18 1270
2030.61 1186
2031.03 1074
2031.46 1217
2031.88 1142
2032.31 1208
2032.73 1264
2033.16 1271
2033.58 1199
2034.01 1233
2034.43 1207
2034.86 1275
2035.28 1205
2035.71 1177
2036.13 1198
2036.56 1228
2036.98 1371
2037.41 1500
2037.84 1421
2038.26 1370
2038.69 1362
2039.11 1299
2039.54 1281
2039.96 1302
2040.39 1357
2040.82 1318
2041.24 1245
2041.67 1158
2042.09 1281
2042.52 1241
2042.95 1392
2043.37 1345
2043.80 1234
2044.22 1143
2044.65 1185
2045.08 1206
2045.50 1094
2045.93 1278
2046.36 1212
2046.78 1247
2047.21 1179
2047.64 1185
2048.06 1292
2048.49 1264
2048.92 1368
2049.34 1306
2049.77 1266
2050.20 1307
2050.62 1247
2051.05 1290
2051.48 1266
2051.90 1059
2052.33 1211
2052.76 1221
2053.18 1237
2053.61 1215
2054.04 1207
2054.47 1257
2054.89 1261
2055.32 1276
2055.75 1383
2056.18 1315
2056.60 1420
2057.03 1383
2057.46 1464
2057.89 1488
2058.31 1377
2058.74 1373
2059.17 1388
2059.60 1365
2060.03 1304
2060.45 1175
2060.88 1233
2061.31 1358
2061.74 1285
2062.17 1199
2062.59 1250
2063.02 1232
2063.45 1468
2063.88 1371
2064.31 1367
2064.73 1168
2065.16 1276
2065.59 1444
2066.02 1482
2066.45 1451
2066.88 1469
2067.31 1381
2067.73 1523
2068.16 1667
2068.59 1511
2069.02 1531
2069.45 1445
2069.88 1628
2070.31 1537
2070.74 1443
2071.17 1496
2071.59 1423
2072.02 1496
2072.45 1430
2072.88 1240
2073.31 1167
2073.74 1351
2074.17 1348
2074.60 1322
2075.03 1377
2075.46 1454
2075.89 1471
2076.32 1393
2076.75 1365
2077.18 1361
2077.61 1399
2078.04 1489
2078.47 1511
2078.89 1458
2079.32 1480
2079.75 1668
2080.18 1536
2080.61 1438
2081.04 1404
2081.47 1406
2081.90 1399
2082.34 1425
2082.77 1379
2083.20 1330
2083.63 1344
2084.06 1449
2084.49 1445
2084.92 1357
2085.35 1267
2085.78 1349
2086.21 1245
2086.64 1178
2087.07 1283
2087.50 1297
2087.93 1209
2088.36 1181
2088.79 1148
2089.22 1208
2089.65 1239
2090.09 1246
2090.52 1304
2090.95 1348
2091.38 1300
2091.81 1207
2092.24 1266
2092.67 1247
2093.10 1328
2093.54 1411
2093.97 1357
2094.40 1114
2094.83 1152
2095.26 1246
2095.69 1361
2096.12 1367
2096.56 1217
2096.99 1222
2097.42 1256
2097.85 1291
2098.28 1225
2098.71 1242
2099.15 1224
2099.58 1124
2100.01 1216
2100.44 1241
2100.87 1062
2101.31 1107
2101.74 1133
2102.17 1181
2102.60 1106
2103.04 1213
2103.47 1042
2103.90 1127
2104.33 1190
2104.77 1125
2105.20 1192
2105.63 1186
2106.06 1186
2106.50 1294
2106.93 1143
2107.36 1171
2107.79 1173
2108.23 1197
2108.66 1210
2109.09 1270
2109.53 1252
2109.96 1327
2110.39 1255
2110.82 1157
2111.26 1251
2111.69 1279
2112.12 1222
2112.56 1160
2112.99 1171
2113.42 1217
2113.86 1296
2114.29 1395
2114.72 1262
2115.16 1130
2115.59 1301
2116.03 1346
2116.46 1191
2116.89 1368
2117.33 1324
2117.76 1237
2118.19 1172
2118.63 1242
2119.06 1001
2119.50 1122
2119.93 1252
2120.36 1167
2120.80 1140
2121.23 1196
2121.67 1163
2122.10 1201
2122.54 1132
2122.97 1180
2123.40 1170
2123.84 1121
2124.27 1184
2124.71 1203
2125.14 1252
2125.58 1132
2126.01 1163
2126.45 1242
2126.88 1162
2127.32 1026
2127.75 1167
2128.19 1219
2128.62 1196
2129.06 1085
2129.49 1029
2129.93 1265
2130.36 1203
2130.80 1253
2131.23 1205
2131.67 1244
2132.10 1353
2132.54 1402
2132.97 1416
2133.41 1435
2133.84 1318
2134.28 1433
2134.71 1477
2135.15 1461
2135.59 1449
2136.02 1351
2136.46 1413
2136.89 1298
2137.33 1200
2137.76 1346
2138.20 1267
2138.64 1361
2139.07 1265
2139.51 1230
2139.94 1151
2140.38 1257
2140.82 1210
2141.25 1284
2141.69 1315
2142.13 1218
2142.56 1184
2143.00 1274
2143.43 1246
2143.87 1027
2144.31 1132
2144.74 1187
2145.18 1154
2145.62 1164
2146.05 1235
2146.49 1154
2146.93 1202
2147.36 1215
2147.80 1192
2148.24 1163
2148.68 1126
2149.11 1296
2149.55 1243
2149.99 1284
2150.42 1353
2150.86 1333
2151.30 1407
2151.74 1390
2152.17 1497
2152.61 1456
2153.05 1516
2153.49 1448
2153.92 1502
2154.36 1618
2154.80 1624
2155.24 1340
2155.67 1506
2156.11 1553
2156.55 1453
2156.99 1195
2157.42 1259
2157.86 1290
2158.30 1406
2158.74 1444
2159.18 1526
2159.61 1390
2160.05 1280
2160.49 1313
2160.93 1437
2161.37 1341
2161.81 1308
2162.24 1353
2162.68 1262
2163.12 1314
2163.56 1285
2164.00 1227
2164.44 1156
2164.87 1230
2165.31 1257
2165.75 1245
2166.19 1451
2166.63 1320
2167.07 1259
2167.51 1377
2167.95 1353
2168.39 1530
2168.82 1404
2169.26 1329
2169.70 1367
2170.14 1250
2170.58 1241
2171.02 1333
2171.46 1222
2171.90 1268
2172.34 1395
2172.78 1363
2173.22 1435
2173.66 1508
2174.10 1406
2174.54 1347
2174.98 1420
2175.42 1403
2175.85 1314
2176.29 1289
2176.73 1342
2177.17 1495
2177.61 1512
2178.05 1439
2178.49 1447
2178.93 1480
2179.37 1440
2179.81 1428
2180.25 1397
2180.69 1363
2181.14 1300
2181.58 1229
2182.02 1352
2182.46 1453
2182.90 1406
2183.34 1237
2183.78 1322
2184.22 1396
2184.66 1424
2185.10 1386
2185.54 1321
2185.98 1239
2186.42 1160
2186.86 1194
2187.30 1108
2187.74 1233
2188.19 1335
2188.63 1232
2189.07 1236
2189.51 1253
2189.95 1135
2190.39 1208
2190.83 1258
2191.27 1410
2191.72 1344
2192.16 1484
2192.60 1332
2193.04 1272
2193.48 1421
2193.92 1505
2194.36 1436
2194.81 1435
2195.25 1382
2195.69 1478
2196.13 1449
2196.57 1450
2197.01 1587
2197.46 1427
2197.90 1358
2198.34 1453
2198.78 1512
2199.22 1399
2199.67 1527
2200.11 1336
2200.55 1612
2200.99 1540
2201.44 1385
2201.88 1403
2202.32 1469
2202.76 1393
2203.21 1432
2203.65 1448
2204.09 1366
2204.53 1462
2204.98 1511
2205.42 1440
2205.86 1400
2206.30 1485
2206.75 1361
2207.19 1469
2207.63 1363
2208.08 1306
2208.52 1381
2208.96 1548
2209.41 1506
2209.85 1282
2210.29 1303
2210.73 1431
2211.18 1341
2211.62 1325
2212.06 1259
2212.51 1390
2212.95 1421
2213.40 1317
2213.84 1407
2214.28 1483
2214.73 1386
2215.17 1363
2215.61 1344
2216.06 1440
2216.50 1342
2216.95 1453
2217.39 1349
2217.83 1355
2218.28 1320
2218.72 1275
2219.17 1294
2219.61 1396
2220.05 1277
2220.50 1406
2220.94 1481
2221.39 1276
2221.83 1350
2222.28 1315
2222.72 1243
2223.16 1181
2223.61 1335
2224.05 1556
2224.50 1358
2224.94 1344
2225.39 1368
2225.83 1492
2226.28 1497
2226.72 1352
2227.17 1436
2227.61 1513
2228.06 1573
2228.50 1445
2228.95 1581
2229.39 1561
2229.84 1494
2230.28 1451
2230.73 1580
2231.17 1524
2231.62 1520
2232.06 1498
2232.51 1562
2232.95 1539
2233.40 1551
2233.85 1483
2234.29 1416
2234.74 1368
2235.18 1478
2235.63 1600
2236.07 1515
2236.52 1528
2236.97 1476
2237.41 1552
2237.86 1470
2238.30 1531
2238.75 1419
2239.20 1523
2239.64 1446
2240.09 1256
2240.53 1205
2240.98 1321
2241.43 1256
2241.87 1403
2242.32 1415
2242.77 1414
2243.21 1376
2243.66 1268
2244.11 1196
2244.55 1284
2245.00 1218
2245.45 1256
2245.89 1152
2246.34 1263
2246.79 1232
2247.23 1145
2247.68 1258
2248.13 1314
2248.57 1216
2249.02 1188
2249.47 1196
2249.92 1146
2250.36 1123
2250.81 1304
2251.26 1179
2251.70 1273
2252.15 1305
2252.60 1136
2253.05 1270
2253.49 1363
2253.94 1404
2254.39 1373
2254.84 1254
2255.28 1224
2255.73 1178
2256.18 1200
2256.63 1128
2257.08 1210
2257.52 1392
2257.97 1363
2258.42 1175
2258.87 1027
2259.32 1100
2259.76 999
2260.21 1096
2260.66 1116
2261.11 1153
2261.56 1180
2262.01 1389
2262.45 1285
2262.90 1231
2263.35 1331
2263.80 1355
2264.25 1422
2264.70 1354
2265.15 1334
2265.59 1343
2266.04 1261
2266.49 1371
2266.94 1518
2267.39 1527
2267.84 1485
2268.29 1423
2268.74 1260
2269.19 1198
2269.63 1332
2270.08 1285
2270.53 1331
2270.98 1446
2271.43 1265
2271.88 1291
2272.33 1392
2272.78 1510
2273.23 1432
2273.68 1619
2274.13 1435
2274.58 1494
2275.03 1382
2275.48 1452
2275.93 1472
2276.38 1432
2276.83 1575
2277.28 1473
2277.73 1404
2278.18 1451
2278.63 1349
2279.08 1435
2279.53 1418
2279.98 1350
2280.43 1246
2280.88 1253
2281.33 1359
2281.78 1325
2282.23 1266
2282.68 1275
2283.13 1276
2283.58 1164
2284.03 1089
2284.48 1192
2284.93 1285
2285.38 1191
2285.83 1295
2286.28 1184
2286.73 1126
2287.19 1241
2287.64 1388
2288.09 1356
2288.54 1290
2288.99 1395
2289.44 1402
2289.89 1526
2290.34 1703
2290.79 1756
2291.25 1797
2291.70 2193
2292.15 2351
2292.60 2430
2293.05 2698
2293.50 2768
2293.95 3168
2294.41 3284
2294.86 2977
2295.31 2938
2295.76 2828
2296.21 2787
2296.66 2649
2297.12 2432
2297.57 2358
2298.02 2113
2298.47 1818
2298.92 1652
2299.38 1586
2299.83 1425
2300.28 1489
2300.73 1450
2301.18 1281
2301.64 1328
2302.09 1346
2302.54 1439
2302.99 1341
2303.45 1385
2303.90 1267
2304.35 1137
2304.80 1325
2305.26 1261
2305.71 1255
2306.16 1299
2306.61 1184
2307.07 1214
2307.52 1330
2307.97 1324
2308.43 1280
2308.88 1237
2309.33 1412
2309.79 1343
2310.24 1236
2310.69 1363
2311.15 1521
2311.60 1466
2312.05 1543
2312.51 1488
2312.96 1570
2313.41 1601
2313.87 1589
2314.32 1551
2314.77 1551
2315.23 1580
2315.68 1533
2316.13 1549
2316.59 1534
2317.04 1389
2317.49 1410
2317.95 1416
2318.40 1413
2318.86 1416
2319.31 1417
2319.76 1473
2320.22 1450
2320.67 1435
2321.13 1471
2321.58 1553
2322.04 1497
2322.49 1547
2322.94 1514
2323.40 1490
2323.85 1416
2324.31 1343
2324.76 1437
2325.22 1519
2325.67 1626
2326.13 1574
2326.58 1625
2327.04 1350
2327.49 1463
2327.95 1498
2328.40 1613
2328.86 1445
2329.31 1597
2329.77 1543
2330.22 1524
2330.68 1665
2331.13 1586
2331.59 1653
2332.04 1437
2332.50 1516
2332.95 1558
2333.41 1381
2333.86 1364
2334.32 1417
2334.77 1353
2335.23 1389
2335.69 1360
2336.14 1472
2336.60 1541
2337.05 1400
2337.51 1302
2337.96 1256
2338.42 1298
2338.88 1425
2339.33 1351
2339.79 1156
2340.24 1367
2340.70 1364
2341.16 1186
2341.61 1228
2342.07 1247
2342.52 1203
2342.98 1229
2343.44 1088
2343.89 1197
2344.35 1211
2344.81 1164
2345.26 1229
2345.72 1225
2346.18 1220
2346.63 1268
2347.09 1316
2347.55 1179
2348.00 1144
2348.46 1163
2348.92 1195
2349.37 1301
2349.83 1304
2350.29 1258
2350.75 1221
2351.20 1346
2351.66 1412
2352.12 1355
2352.57 1244
2353.03 1324
2353.49 1309
2353.95 1411
2354.40 1328
2354.86 1345
2355.32 1280
2355.78 1183
2356.23 1160
2356.69 1206
2357.15 1171
2357.61 1112
2358.07 1099
2358.52 1130
2358.98 1288
2359.44 1141
2359.90 1187
2360.36 1244
2360.81 1124
2361.27 1224
2361.73 1423
2362.19 1365
2362.65 1425
2363.10 1303
2363.56 1360
2364.02 1319
2364.48 1336
2364.94 1446
2365.40 1571
2365.86 1421
2366.31 1262
2366.77 1299
2367.23 1337
2367.69 1264
2368.15 1351
2368.61 1335
2369.07 1261
2369.53 1300
2369.98 1268
2370.44 1179
2370.90 1284
2371.36 1278
2371.82 1343
2372.28 1471
2372.74 1440
2373.20 1426
2373.66 1458
2374.12 1335
2374.58 1242
2375.04 1272
2375.50 1543
2375.95 1438
2376.41 1391
2376.87 1481
2377.33 1600
2377.79 1650
2378.25 1519
2378.71 1407
2379.17 1300
2379.63 1521
2380.09 1616
2380.55 1467
2381.01 1437
2381.47 1300
2381.93 1401
2382.39 1455
2382.85 1602
2383.31 1418
2383.77 1429
2384.23 1427
2384.69 1355
2385.15 1282
2385.62 1134
2386.08 1163
2386.54 1161
2387.00 1260
2387.46 1421
2387.92 1319
2388.38 1340
2388.84 1300
2389.30 1343
2389.76 1369
2390.22 1383
2390.68 1367
2391.14 1458
2391.61 1345
2392.07 1250
2392.53 1394
2392.99 1461
2393.45 1464
2393.91 1444
2394.37 1413
2394.83 1297
2395.30 1467
2395.76 1376
2396.22 1391
2396.68 1361
2397.14 1312
2397.60 1300
2398.07 1358
2398.53 1403
2398.99 1354
2399.45 1223
2399.91 1205
2400.37 1308
2400.84 1548
2401.30 1385
2401.76 1397
2402.22 1341
2402.68 1301
2403.15 1324
2403.61 1375
2404.07 1374
2404.53 1423
2405.00 1215
2405.46 1157
2405.92 1285
2406.38 1233
2406.85 1308
2407.31 1400
2407.77 1476
2408.23 1445
2408.70 1345
2409.16 1368
2409.62 1302
2410.08 1224
2410.55 1282
2411.01 1346
2411.47 1239
2411.94 1176
2412.40 1158
2412.86 1243
2413.33 1368
2413.79 1239
2414.25 1176
2414.72 1315
2415.18 1299
2415.64 1200
2416.11 1210
2416.57 1245
2417.03 1278
2417.50 1258
2417.96 1295
2418.42 1352
2418.89 1366
2419.35 1307
2419.81 1304
2420.28 1467
2420.74 1561
2421.21 1420
2421.67 1481
2422.13 1358
2422.60 1354
2423.06 1294
2423.53 1247
2423.99 1342
2424.45 1243
2424.92 1312
2425.38 1292
2425.85 1401
2426.31 1423
2426.78 1215
2427.24 1358
2427.71 1453
2428.17 1250
2428.63 1284
2429.10 1244
2429.56 1187
2430.03 1270
2430.49 1147
2430.96 1145
2431.42 1256
2431.89 1251
2432.35 1306
2432.82 1141
2433.28 1223
2433.75 1224
2434.21 1198
2434.68 1132
2435.14 1232
2435.61 1282
2436.07 1347
2436.54 1199
2437.01 1290
2437.47 1367
2437.94 1307
2438.40 1340
2438.87 1411
2439.33 1357
2439.80 1363
2440.26 1211
2440.73 1219
2441.20 1265
2441.66 1142
2442.13 1306
2442.59 1363
2443.06 1254
2443.53 1256
2443.99 1275
2444.46 1259
2444.92 1214
2445.39 1374
2445.86 1363
2446.32 1426
2446.79 1522
2447.26 1307
2447.72 1215
2448.19 1315
2448.66 1328
2449.12 1414
2449.59 1327
2450.05 1347
2450.52 1334
2450.99 1342
2451.46 1137
2451.92 1304
2452.39 1309
2452.86 1239
2453.32 1183
2453.79 1276
2454.26 1178
2454.72 1219
2455.19 1363
2455.66 1233
2456.13 1207
2456.59 1299
2457.06 1228
2457.53 1139
2458.00 1275
2458.46 1251
2458.93 1209
2459.40 1209
2459.87 1345
2460.33 1217
2460.80 1203
2461.27 1123
2461.74 1025
2462.20 998
2462.67 1123
2463.14 1202
2463.61 1184
2464.08 1264
2464.54 1266
2465.01 1071
2465.48 1177
2465.95 1130
2466.42 1107
2466.88 1206
2467.35 1214
2467.82 1177
2468.29 1182
2468.76 1235
2469.23 1204
2469.70 1279
2470.16 1140
2470.63 1330
2471.10 1315
2471.57 1305
2472.04 1220
2472.51 1068
2472.98 1161
2473.44 1077
2473.91 1218
2474.38 1298
2474.85 1264
2475.32 1153
2475.79 1214
2476.26 1145
2476.73 1226
2477.20 1269
2477.67 1216
2478.14 1362
2478.61 1345
2479.08 1259
2479.54 1166
2480.01 1142
2480.48 1187
2480.95 1214
2481.42 1199
2481.89 1165
2482.36 1171
2482.83 1166
2483.30 1149
2483.77 1272
2484.24 1163
2484.71 1317
2485.18 1183
2485.65 1119
2486.12 1288
2486.59 1256
2487.06 1326
2487.53 1307
2488.00 1314
2488.47 1427
2488.94 1459
2489.41 1355
2489.88 1425
2490.35 1387
2490.83 1377
2491.30 1415
2491.77 1545
2492.24 1504
2492.71 1486
2493.18 1344
2493.65 1498
2494.12 1421
2494.59 1412
2495.06 1414
2495.53 1332
2496.00 1208
2496.48 1227
2496.95 1301
2497.42 1218
2497.89 1227
2498.36 1220
2498.83 1300
2499.30 1282
2499.77 1152
2500.25 1233
2500.72 1179
2501.19 1177
2501.66 1188
2502.13 1241
2502.60 1292
2503.07 1193
2503.55 1206
2504.02 1222
2504.49 1439
2504.96 1380
2505.43 1257
2505.91 1366
2506.38 1466
2506.85 1372
2507.32 1377
2507.79 1264
2508.27 1257
2508.74 1372
2509.21 1327
2509.68 1387
2510.16 1370
2510.63 1445
2511.10 1527
2511.57 1474
2512.05 1441
2512.52 1298
2512.99 1383
2513.46 1468
2513.94 1392
2514.41 1532
2514.88 1584
2515.35 1656
2515.83 1687
2516.30 1629
2516.77 1535
2517.25 1508
2517.72 1549
2518.19 1628
2518.67 1330
2519.14 1412
2519.61 1288
2520.09 1330
2520.56 1252
2521.03 1349
2521.51 1184
2521.98 1297
2522.45 1234
2522.93 1210
2523.40 1254
2523.87 1337
2524.35 1316
2524.82 1320
2525.29 1377
2525.77 1386
2526.24 1210
2526.72 1369
2527.19 1263
2527.66 1248
2528.14 1289
2528.61 1489
2529.09 1394
2529.56 1475
2530.03 1354
2530.51 1343
2530.98 1683
2531.46 1637
2531.93 1678
2532.41 1558
2532.88 1594
2533.36 1539
2533.83 1443
2534.31 1432
2534.78 1489
2535.25 1407
2535.73 1280
2536.20 1339
2536.68 1352
2537.15 1348
2537.63 1314
2538.10 1525
2538.58 1387
2539.05 1372
2539.53 1346
2540.00 1280
2540.48 1335
2540.95 1357
2541.43 1410
2541.91 1446
2542.38 1473
2542.86 1525
2543.33 1469
2543.81 1369
2544.28 1522
2544.76 1346
2545.23 1445
2545.71 1498
2546.19 1426
2546.66 1546
2547.14 1473
2547.61 1487
2548.09 1462
2548.56 1479
2549.04 1361
2549.52 1460
2549.99 1549
2550.47 1537
2550.95 1523
2551.42 1523
2551.90 1608
2552.37 1544
2552.85 1799
2553.33 1764
2553.80 1727
2554.28 1682
2554.76 1632
2555.23 1432
2555.71 1528
2556.19 1620
2556.66 1508
2557.14 1572
2557.62 1436
2558.09 1455
2558.57 1440
2559.05 1315
2559.52 1306
2560.00 1368
2560.48 1447
2560.96 1471
2561.43 1390
2561.91 1224
2562.39 1203
2562.86 1196
2563.34 1337
2563.82 1504
2564.30 1402
2564.77 1375
2565.25 1333
2565.73 1202
2566.21 1349
2566.68 1437
2567.16 1314
2567.64 1221
2568.12 1257
2568.60 1218
2569.07 1201
2569.55 1193
2570.03 1269
2570.51 1183
2570.99 1301
2571.46 1342
2571.94 1285
2572.42 1205
2572.90 1224
2573.38 1209
2573.85 1214
2574.33 1276
2574.81 1346
2575.29 1373
2575.77 1350
2576.25 1144
2576.73 1154
2577.20 1279
2577.68 1255
2578.16 1133
2578.64 1195
2579.12 1232
2579.60 1252
2580.08 1155
2580.56 1407
2581.04 1432
2581.51 1245
2581.99 1125
2582.47 1247
2582.95 1275
2583.43 1280
2583.91 1146
2584.39 1222
2584.87 1451
2585.35 1350
2585.83 1238
2586.31 1329
2586.79 1219
2587.27 1118
2587.75 1074
2588.23 1247
2588.71 1217
2589.18 1188
2589.66 1242
2590.14 1296
2590.62 1275
2591.10 1228
2591.58 1192
2592.06 1236
2592.54 1269
2593.02 1239
2593.50 1231
2593.98 1149
2594.47 1262
2594.95 1262
2595.43 1230
2595.91 1225
2596.39 1185
2596.87 1242
2597.35 1336
2597.83 1278
2598.31 1247
2598.79 1246
2599.27 1313
2599.75 1249
2600.23 1220
2600.71 1234
2601.19 1301
2601.67 1253
2602.16 1211
2602.64 1197
2603.12 1206
2603.60 1287
2604.08 1125
2604.56 1235
2605.04 1233
2605.52 1276
2606.00 1111
2606.49 1146
2606.97 1307
2607.45 1380
2607.93 1303
2608.41 1325
2608.89 1493
2609.37 1379
2609.86 1180
2610.34 1288
2610.82 1385
2611.30 1257
2611.78 1303
2612.27 1360
2612.75 1240
2613.23 1230
2613.71 1238
2614.19 1272
2614.68 1301
2615.16 1207
2615.64 1330
2616.12 1199
2616.60 1289
2617.09 1274
2617.57 1310
2618.05 1328
2618.53 1281
2619.02 1221
2619.50 1220
2619.98 1297
2620.46 1229
2620.95 1300
2621.43 1380
2621.91 1282
2622.40 1322
2622.88 1193
2623.36 1312
2623.84 1298
2624.33 1253
2624.81 1285
2625.29 1250
2625.78 1237
2626.26 1360
2626.74 1426
2627.23 1429
2627.71 1295
2628.19 1294
2628.68 1325
2629.16 1276
2629.64 1387
2630.13 1339
2630.61 1293
2631.09 1289
2631.58 1335
2632.06 1333
2632.54 1482
2633.03 1616
2633.51 1582
2634.00 1546
2634.48 1510
2634.96 1394
2635.45 1586
2635.93 1571
2636.42 1609
2636.90 1653
2637.38 1663
2637.87 1692
2638.35 1596
2638.84 1692
2639.32 1486
2639.81 1419
2640.29 1420
2640.78 1317
2641.26 1281
2641.74 1370
2642.23 1339
2642.71 1384
2643.20 1267
2643.68 1406
2644.17 1304
2644.65 1379
2645.14 1441
2645.62 1249
2646.11 1213
2646.59 1208
2647.08 1086
2647.56 1167
2648.05 1129
2648.53 1178
2649.02 1203
2649.50 1328
2649.99 1312
2650.48 1323
2650.96 1225
2651.45 1245
2651.93 1274
2652.42 1351
2652.90 1301
2653.39 1279
2653.87 1321
2654.36 1212
2654.85 1384
2655.33 1356
2655.82 1284
2656.30 1323
2656.79 1372
2657.28 1224
2657.76 1138
2658.25 1283
2658.73 1138
2659.22 1151
2659.71 1248
2660.19 1231
2660.68 1228
2661.17 1210
2661.65 1231
2662.14 1330
2662.62 1177
2663.11 1261
2663.60 1157
2664.08 1262
2664.57 1308
2665.06 1266
2665.55 1239
2666.03 1371
2666.52 1390
2667.01 1370
2667.49 1467
2667.98 1277
2668.47 1231
2668.95 1359
2669.44 1366
2669.93 1281
2670.42 1385
2670.90 1347
2671.39 1267
2671.88 1379
2672.36 1324
2672.85 1355
2673.34 1307
2673.83 1369
2674.31 1313
2674.80 1291
2675.29 1357
2675.78 1433
2676.27 1552
2676.75 1662
2677.24 1669
2677.73 1789
2678.22 1665
2678.71 1682
2679.19 1721
2679.68 1634
2680.17 1562
2680.66 1495
2681.15 1507
2681.63 1543
2682.12 1415
2682.61 1506
2683.10 1363
2683.59 1287
2684.08 1295
2684.56 1275
2685.05 1222
2685.54 1232
2686.03 1231
2686.52 1168
2687.01 1142
2687.50 1261
2687.99 1240
2688.47 1230
2688.96 1158
2689.45 1184
2689.94 1382
2690.43 1364
2690.92 1242
2691.41 1296
2691.90 1359
2692.39 1369
2692.88 1281
2693.37 1333
2693.85 1297
2694.34 1269
2694.83 1269
2695.32 1299
2695.81 1338
2696.30 1372
2696.79 1215
2697.28 1294
2697.77 1212
2698.26 1177
2698.75 1122
2699.24 1198
2699.73 1205
2700.22 1146
2700.71 1208
2701.20 1206
2701.69 1290
2702.18 1316
2702.67 1284
2703.16 1299
2703.65 1232
2704.14 1239
2704.63 1315
2705.12 1361
2705.61 1445
2706.10 1431
2706.59 1378
2707.08 1426
2707.58 1486
2708.07 1483
2708.56 1545
2709.05 1561
2709.54 1429
2710.03 1325
2710.52 1336
2711.01 1292
2711.50 1270
2711.99 1352
2712.48 1339
2712.98 1274
2713.47 1397
2713.96 1435
2714.45 1302
2714.94 1091
2715.43 1201
2715.92 1252
2716.41 1235
2716.91 1334
2717.40 1306
2717.89 1264
2718.38 1284
2718.87 1210
2719.36 1192
2719.86 1276
2720.35 1313
2720.84 1363
2721.33 1284
2721.82 1184
2722.31 1218
2722.81 1191
2723.30 1318
2723.79 1323
2724.28 1341
2724.77 1428
2725.27 1441
2725.76 1274
2726.25 1329
2726.74 1468
2727.24 1487
2727.73 1464
2728.22 1457
2728.71 1528
2729.21 1462
2729.70 1351
2730.19 1376
2730.68 1392
2731.18 1272
2731.67 1414
2732.16 1359
2732.66 1273
2733.15 1336
2733.64 1308
2734.13 1260
2734.63 1414
2735.12 1385
2735.61 1511
2736.11 1484
2736.60 1372
2737.09 1365
2737.59 1496
2738.08 1429
2738.57 1584
2739.07 1540
2739.56 1565
2740.05 1623
2740.55 1537
2741.04 1461
2741.54 1558
2742.03 1615
2742.52 1564
2743.02 1541
2743.51 1552
2744.00 1513
2744.50 1426
2744.99 1388
2745.49 1391
2745.98 1360
2746.47 1374
2746.97 1347
2747.46 1202
2747.96 1301
2748.45 1343
2748.95 1350
2749.44 1303
2749.93 1256
2750.43 1338
2750.92 1413
2751.42 1386
2751.91 1395
2752.41 1423
2752.90 1390
2753.40 1405
2753.89 1334
2754.39 1297
2754.88 1440
2755.38 1405
2755.87 1251
2756.37 1354
2756.86 1291
2757.36 1162
2757.85 1152
2758.35 1342
2758.84 1352
2759.34 1336
2759.83 1296
2760.33 1171
2760.82 1160
2761.32 1194
2761.81 1158
2762.31 1375
2762.81 1280
2763.30 1343
2763.80 1267
2764.29 1296
2764.79 1339
2765.28 1309
2765.78 1348
2766.28 1326
2766.77 1347
2767.27 1387
2767.76 1421
2768.26 1477
2768.76 1256
2769.25 1199
2769.75 1392
2770.25 1526
2770.74 1306
2771.24 1533
2771.73 1531
2772.23 1414
2772.73 1330
2773.22 1389
2773.72 1440
2774.22 1394
2774.71 1487
2775.21 1444
2775.71 1264
2776.20 1420
2776.70 1520
2777.20 1520
2777.69 1539
2778.19 1621
2778.69 1633
2779.19 1703
2779.68 1872
2780.18 1792
2780.68 1754
2781.17 1822
2781.67 1759
2782.17 1644
2782.67 1653
2783.16 1699
2783.66 1641
2784.16 1492
2784.66 1381
2785.15 1299
2785.65 1230
2786.15 1452
2786.65 1339
2787.15 1291
2787.64 1295
2788.14 1249
2788.64 1278
2789.14 1300
2789.63 1267
2790.13 1200
2790.63 1244
2791.13 1270
2791.63 1358
2792.13 1317
2792.62 1360
2793.12 1325
2793.62 1393
2794.12 1261
2794.62 1266
2795.12 1325
2795.61 1461
2796.11 1500
2796.61 1260
2797.11 1234
2797.61 1355
2798.11 1395
2798.61 1287
2799.11 1144
2799.60 1425
2800.10 1411
2800.60 1382
2801.10 1447
2801.60 1487
2802.10 1391
2802.60 1563
2803.10 1598
2803.60 1499
2804.10 1517
2804.60 1440
2805.10 1345
2805.59 1299
2806.09 1397
2806.59 1388
2807.09 1334
2807.59 1347
2808.09 1387
2808.59 1544
2809.09 1460
2809.59 1436
2810.09 1292
2810.59 1407
2811.09 1500
2811.59 1486
2812.09 1399
2812.59 1457
2813.09 1345
2813.59 1421
2814.09 1419
2814.59 1464
2815.09 1428
2815.59 1392
2816.09 1414
2816.59 1365
2817.09 1362
2817.59 1254
2818.09 1264
2818.60 1185
2819.10 1094
2819.60 1196
2820.10 1135
2820.60 1231
2821.10 1195
2821.60 1254
2822.10 1295
2822.60 1417
2823.10 1437
2823.60 1327
2824.10 1366
2824.61 1136
2825.11 1338
2825.61 1326
2826.11 1264
2826.61 1420
2827.11 1299
2827.61 1248
2828.12 1272
2828.62 1245
2829.12 1228
2829.62 1255
2830.12 1208
2830.62 1197
2831.12 1185
2831.63 1204
2832.13 1273
2832.63 1211
2833.13 1264
2833.63 1266
2834.14 1295
2834.64 1397
2835.14 1171
2835.64 1171
2836.14 1230
2836.65 1218
2837.15 1172
2837.65 1349
2838.15 1351
2838.66 1174
2839.16 1299
2839.66 1516
2840.16 1528
2840.67 1457
2841.17 1381
2841.67 1292
2842.17 1391
2842.68 1337
2843.18 1372
2843.68 1416
2844.18 1454
2844.69 1293
2845.19 1388
2845.69 1320
2846.20 1269
2846.70 1400
2847.20 1481
2847.71 1277
2848.21 1256
2848.71 1246
2849.22 1283
2849.72 1321
2850.22 1274
2850.73 1237
2851.23 1299
2851.73 1385
2852.24 1399
2852.74 1527
2853.24 1430
2853.75 1467
2854.25 1541
2854.75 1435
2855.26 1345
2855.76 1362
2856.27 1572
2856.77 1476
2857.27 1558
2857.78 1661
2858.28 1637
2858.79 1695
2859.29 1615
2859.80 1605
2860.30 1756
2860.80 1610
2861.31 1542
2861.81 1527
2862.32 1424
2862.82 1403
2863.33 1308
2863.83 1365
2864.34 1414
2864.84 1331
2865.34 1229
2865.85 1213
2866.35 1157
2866.86 1279
2867.36 1131
2867.87 1198
2868.37 1290
2868.88 1268
2869.38 1183
2869.89 1148
2870.39 1144
2870.90 1276
2871.41 1178
2871.91 1212
2872.42 1312
2872.92 1276
2873.43 1172
2873.93 1153
2874.44 1158
2874.94 1304
2875.45 1395
2875.95 1443
2876.46 1486
2876.97 1443
2877.47 1405
2877.98 1360
2878.48 1438
2878.99 1533
2879.50 1449
2880.00 1438
2880.51 1407
2881.01 1338
2881.52 1448
2882.03 1394
2882.53 1374
2883.04 1488
2883.54 1376
2884.05 1325
2884.56 1452
2885.06 1463
2885.57 1328
2886.08 1300
2886.58 1316
2887.09 1448
2887.60 1276
2888.10 1407
2888.61 1327
2889.12 1291
2889.62 1300
2890.13 1353
2890.64 1280
2891.15 1335
2891.65 1420
2892.16 1404
2892.67 1315
2893.17 1412
2893.68 1373
2894.19 1418
2894.70 1353
2895.20 1415
2895.71 1359
2896.22 1427
2896.73 1488
2897.23 1656
2897.74 1694
2898.25 1435
2898.76 1505
2899.26 1494
2899.77 1565
2900.28 1550
2900.79 1640
2901.29 1449
2901.80 1514
2902.31 1444
2902.82 1461
2903.33 1320
2903.83 1382
2904.34 1438
2904.85 1369
2905.36 1325
2905.87 1433
2906.38 1444
2906.88 1378
2907.39 1470
2907.90 1420
2908.41 1426
2908.92 1596
2909.43 1546
2909.94 1665
2910.44 1690
2910.95 1489
2911.46 1512
2911.97 1535
2912.48 1410
2912.99 1444
2913.50 1427
2914.01 1335
2914.52 1321
2915.02 1316
2915.53 1316
2916.04 1506
2916.55 1510
2917.06 1352
2917.57 1291
2918.08 1277
2918.59 1392
2919.10 1448
2919.61 1332
2920.12 1334
2920.63 1307
2921.14 1309
2921.65 1502
2922.16 1505
2922.67 1370
2923.18 1424
2923.69 1305
2924.20 1441
2924.71 1374
2925.22 1371
2925.73 1452
2926.24 1327
2926.75 1349
2927.26 1228
2927.77 1285
2928.28 1316
2928.79 1256
2929.30 1217
2929.81 1389
2930.32 1329
2930.83 1321
2931.34 1297
2931.85 1229
2932.36 1206
2932.87 1394
2933.38 1346
2933.89 1236
2934.40 1262
2934.91 1244
2935.42 1312
2935.94 1214
2936.45 1179
2936.96 1176
2937.47 1226
2937.98 1428
2938.49 1452
2939.00 1417
2939.51 1543
2940.02 1456
2940.54 1344
2941.05 1402
2941.56 1490
2942.07 1452
2942.58 1364
2943.09 1452
2943.61 1446
2944.12 1452
2944.63 1390
2945.14 1428
2945.65 1445
2946.16 1397
2946.68 1362
2947.19 1357
2947.70 1487
2948.21 1392
2948.72 1365
2949.24 1397
2949.75 1373
2950.26 1289
2950.77 1368
2951.28 1469
2951.80 1398
2952.31 1443
2952.82 1308
2953.33 1301
2953.85 1219
2954.36 1230
2954.87 1182
2955.38 1111
2955.90 1264
2956.41 1232
2956.92 1318
2957.43 1165
2957.95 1267
2958.46 1345
2958.97 1227
2959.49 1295
2960.00 1370
2960.51 1376
2961.03 1357
2961.54 1289
2962.05 1370
2962.57 1354
2963.08 1336
2963.59 1344
2964.11 1293
2964.62 1247
2965.13 1251
2965.65 1363
2966.16 1359
2966.67 1389
2967.19 1361
2967.70 1408
2968.21 1300
2968.73 1355
2969.24 1425
2969.76 1399
2970.27 1258
2970.78 1339
2971.30 1373
2971.81 1349
2972.33 1533
2972.84 1484
2973.35 1343
2973.87 1178
2974.38 1290
2974.90 1382
2975.41 1268
2975.92 1251
2976.44 1272
2976.95 1387
2977.47 1414
2977.98 1269
2978.50 1394
2979.01 1378
2979.53 1374
2980.04 1370
2980.56 1358
2981.07 1403
2981.59 1380
2982.10 1452
2982.62 1408
2983.13 1317
2983.65 1413
2984.16 1399
2984.68 1349
2985.19 1356
2985.71 1421
2986.22 1498
2986.74 1564
2987.25 1508
2987.77 1324
2988.28 1454
2988.80 1448
2989.31 1460
2989.83 1456
2990.35 1447
2990.86 1573
2991.38 1714
2991.89 1489
2992.41 1517
2992.92 1641
2993.44 1482
2993.96 1602
2994.47 1737
2994.99 1588
2995.50 1583
2996.02 1662
2996.54 1647
2997.05 1553
2997.57 1771
2998.09 1742
2998.60 1732
2999.12 1631
2999.64 1804
3000.15 1618
3000.67 1723
3001.18 1763
3001.70 1922
3002.22 1790
3002.73 1952
3003.25 2023
3003.77 2076
3004.29 2069
3004.80 1931
3005.32 2181
3005.84 2432
3006.35 2260
3006.87 2427
3007.39 2531
3007.90 2477
3008.42 2633
3008.94 2584
3009.46 2715
3009.97 2642
3010.49 2562
3011.01 2317
3011.53 2109
3012.04 1965
3012.56 1834
3013.08 1778
3013.60 1655
3014.11 1531
3014.63 1602
3015.15 1531
3015.67 1370
3016.18 1415
3016.70 1420
3017.22 1400
3017.74 1499
3018.26 1615
3018.77 1544
3019.29 1548
3019.81 1638
3020.33 1573
3020.85 1705
3021.37 1673
3021.88 1642
3022.40 1610
3022.92 1553
3023.44 1606
3023.96 1587
3024.48 1617
3025.00 1739
3025.51 1555
3026.03 1651
3026.55 1609
3027.07 1477
3027.59 1364
3028.11 1574
3028.63 1455
3029.15 1515
3029.67 1570
3030.18 1475
3030.70 1562
3031.22 1517
3031.74 1470
3032.26 1358
3032.78 1326
3033.30 1385
3033.82 1305
3034.34 1466
3034.86 1424
3035.38 1364
3035.90 1269
3036.42 1425
3036.94 1453
3037.46 1485
3037.98 1403
3038.50 1479
3039.02 1505
3039.54 1664
3040.06 1578
3040.58 1469
3041.10 1399
3041.62 1384
3042.14 1506
3042.66 1542
3043.18 1467
3043.70 1464
3044.22 1547
3044.74 1340
3045.26 1254
3045.78 1406
3046.30 1320
3046.82 1211
3047.34 1359
3047.86 1414
3048.38 1312
3048.90 1358
3049.42 1409
3049.94 1363
3050.46 1428
3050.98 1376
3051.50 1416
3052.03 1370
3052.55 1398
3053.07 1409
3053.59 1429
3054.11 1389
3054.63 1385
3055.15 1382
3055.67 1393
3056.19 1297
3056.72 1260
3057.24 1418
3057.76 1425
3058.28 1463
3058.80 1345
3059.32 1362
3059.84 1440
3060.37 1433
3060.89 1366
3061.41 1326
3061.93 1356
3062.45 1315
3062.98 1281
3063.50 1388
3064.02 1536
3064.54 1647
3065.06 1576
3065.59 1531
3066.11 1467
3066.63 1510
3067.15 1626
3067.67 1670
3068.20 1481
3068.72 1442
3069.24 1439
3069.76 1578
3070.29 1668
3070.81 1454
3071.33 1543
3071.85 1626
3072.38 1652
3072.90 1543
3073.42 1528
3073.95 1434
3074.47 1426
3074.99 1406
3075.51 1550
3076.04 1408
3076.56 1514
3077.08 1592
3077.61 1569
3078.13 1527
3078.65 1574
3079.18 1693
3079.70 1681
3080.22 1723
3080.75 1716
3081.27 1824
3081.79 1872
3082.32 2042
3082.84 2099
3083.36 2280
3083.89 2321
3084.41 2157
3084.93 2192
3085.46 2240
3085.98 2349
3086.51 2268
3087.03 2160
3087.55 2347
3088.08 2162
3088.60 2197
3089.13 2098
3089.65 1997
3090.17 1874
3090.70 1916
3091.22 1994
3091.75 1911
3092.27 1885
3092.80 1902
3093.32 1978
3093.85 1806
3094.37 1918
3094.89 2012
3095.42 1878
3095.94 1891
3096.47 2106
3096.99 2024
3097.52 2212
3098.04 2154
3098.57 2118
3099.09 2186
3099.62 2293
3100.14 2355
3100.67 2189
3101.19 2493
3101.72 2898
3102.24 3177
3102.77 3513
3103.29 3871
3103.82 4068
3104.34 4922
3104.87 5435
3105.40 5894
3105.92 5979
3106.45 6841
3106.97 7157
3107.50 7310
3108.02 7510
3108.55 7285
3109.08 6578
3109.60 6223
3110.13 5744
3110.65 5523
3111.18 4477
3111.70 3681
3112.23 3657
3112.76 3424
3113.28 3301
3113.81 3143
3114.34 3132
3114.86 3143
3115.39 3042
3115.91 2934
3116.44 2779
3116.97 2814
3117.49 2774
3118.02 2772
3118.55 2501
3119.07 2442
3119.60 2365
3120.13 2149
3120.65 2202
3121.18 2187
3121.71 2055
3122.23 2006
3122.76 1891
3123.29 1994
3123.82 2134
3124.34 2108
3124.87 2184
3125.40 2201
3125.92 2036
3126.45 2054
3126.98 2197
3127.51 2221
3128.03 2215
3128.56 2126
3129.09 2199
3129.62 2030
3130.14 1897
3130.67 1944
3131.20 1809
3131.73 1775
3132.25 1616
3132.78 1759
3133.31 1680
3133.84 1655
3134.37 1457
3134.89 1719
3135.42 1749
3135.95 1638
3136.48 1648
3137.01 1745
3137.53 1799
3138.06 1521
3138.59 1446
3139.12 1565
3139.65 1609
3140.18 1792
3140.70 1681
3141.23 1558
3141.76 1620
3142.29 1688
3142.82 1644
3143.35 1515
3143.88 1620
3144.40 1524
3144.93 1440
3145.46 1436
3145.99 1443
3146.52 1416
3147.05 1392
3147.58 1465
3148.11 1471
3148.64 1524
3149.17 1567
3149.70 1529
3150.22 1634
3150.75 1580
3151.28 1704
3151.81 1818
3152.34 1850
3152.87 1705
3153.40 1874
3153.93 1851
3154.46 1797
3154.99 1655
3155.52 1760
3156.05 1824
3156.58 1721
3157.11 1801
3157.64 1862
3158.17 1696
3158.70 1671
3159.23 1797
3159.76 1809
3160.29 1601
3160.82 1694
3161.35 1848
3161.88 1954
3162.41 1966
3162.94 2007
3163.47 1916
3164.00 1897
3164.53 1955
3165.06 1943
3165.59 1966
3166.12 1777
3166.65 1797
3167.18 1680
3167.72 1576
3168.25 1757
3168.78 1621
3169.31 1568
3169.84 1588
3170.37 1550
3170.90 1564
3171.43 1571
3171.96 1531
3172.49 1546
3173.03 1618
3173.56 1664
3174.09 1474
3174.62 1491
3175.15 1753
3175.68 1729
3176.21 1644
3176.74 1667
3177.28 1684
3177.81 1741
3178.34 1740
3178.87 1570
3179.40 1741
3179.93 1705
3180.47 1733
3181.00 1663
3181.53 1463
3182.06 1494
3182.59 1658
3183.13 1700
3183.66 1563
3184.19 1491
3184.72 1513
3185.25 1646
3185.79 1471
3186.32 1440
3186.85 1506
3187.38 1486
3187.92 1674
3188.45 1561
3188.98 1495
3189.51 1535
3190.05 1573
3190.58 1682
3191.11 1617
3191.64 1477
3192.18 1547
3192.71 1439
3193.24 1349
3193.78 1567
3194.31 1565
3194.84 1535
3195.38 1527
3195.91 1636
3196.44 1554
3196.97 1429
3197.51 1634
3198.04 1675
3198.57 1491
3199.11 1517
3199.64 1526
3200.17 1457
3200.71 1582
3201.24 1611
3201.78 1654
3202.31 1648
3202.84 1463
3203.38 1565
3203.91 1522
3204.44 1703
3204.98 1733
3205.51 1790
3206.05 1701
3206.58 1796
3207.11 1875
3207.65 1775
3208.18 1778
3208.72 1746
3209.25 1683
3209.78 1832
3210.32 1795
3210.85 1868
3211.39 1869
3211.92 1800
3212.46 1944
3212.99 2156
3213.53 2062
3214.06 2188
3214.59 2105
3215.13 1948
3215.66 2036
3216.20 2124
3216.73 2179
3217.27 2039
3217.80 1973
3218.34 1979
3218.87 1854
3219.41 1722
3219.94 1880
3220.48 1831
3221.01 1769
3221.55 1657
3222.08 1637
3222.62 1659
3223.16 1521
3223.69 1669
3224.23 1641
3224.76 1680
3225.30 1816
3225.83 1990
3226.37 2005
3226.90 2000
3227.44 2041
3227.98 2101
3228.51 2113
3229.05 2214
3229.58 2251
3230.12 2392
3230.66 2147
3231.19 2248
3231.73 2264
3232.26 2207
3232.80 1988
3233.34 2015
3233.87 2168
3234.41 2012
3234.95 1920
3235.48 1782
3236.02 1828
3236.55 1845
3237.09 1817
3237.63 1803
3238.16 1903
3238.70 1933
3239.24 1900
3239.77 1981
3240.31 2039
3240.85 1917
3241.38 2059
3241.92 1911
3242.46 1903
3243.00 1958
3243.53 1825
3244.07 1977
3244.61 2123
3245.14 2033
3245.68 1845
3246.22 1771
3246.76 2059
3247.29 1987
3247.83 1877
3248.37 2002
3248.91 2019
3249.44 2085
3249.98 2171
3250.52 2182
3251.06 2282
3251.59 2193
3252.13 2225
3252.67 2235
3253.21 2138
3253.75 2296
3254.28 2234
3254.82 2098
3255.36 2178
3255.90 2280
3256.44 2426
3256.97 2240
3257.51 2209
3258.05 2394
3258.59 2211
3259.13 2331
3259.67 2490
3260.20 2414
3260.74 2588
3261.28 2546
3261.82 2719
3262.36 2813
3262.90 3039
3263.44 3066
3263.97 3252
3264.51 3519
3265.05 3948
3265.59 4054
3266.13 4266
3266.67 4883
3267.21 4933
3267.75 5659
3268.29 5637
3268.83 5793
3269.36 6152
3269.90 6402
3270.44 6532
3270.98 6837
3271.52 6709
3272.06 6570
3272.60 6625
3273.14 6200
3273.68 5753
3274.22 5567
3274.76 4689
3275.30 4383
3275.84 3678
3276.38 3357
3276.92 3177
3277.46 2790
3278.00 2933
3278.54 2878
3279.08 2828
3279.62 2694
3280.16 2745
3280.70 2767
3281.24 2693
3281.78 2795
3282.32 2777
3282.86 2785
3283.40 3028
3283.94 2889
3284.48 2952
3285.02 2794
3285.56 2664
3286.10 2674
3286.64 2553
3287.18 2668
3287.72 2315
3288.26 2357
3288.81 2594
3289.35 2832
3289.89 2736
3290.43 2725
3290.97 2610
3291.51 2779
3292.05 2811
3292.59 2719
3293.13 2820
3293.67 2756
3294.22 2795
3294.76 2841
3295.30 3049
3295.84 3307
3296.38 3227
3296.92 3318
3297.46 3632
3298.01 3676
3298.55 3719
3299.09 4147
3299.63 4176
3300.17 4016
3300.71 3930
3301.26 3961
3301.80 3710
3302.34 3535
3302.88 3474
3303.42 3386
3303.97 3345
3304.51 3106
3305.05 3119
3305.59 3178
3306.13 3103
3306.68 3043
3307.22 2924
3307.76 2980
3308.30 3083
3308.85 3087
3309.39 2953
3309.93 2947
3310.47 2905
3311.02 2947
3311.56 2770
3312.10 2717
3312.64 2758
3313.19 2794
3313.73 2783
3314.27 2482
3314.82 2520
3315.36 2632
3315.90 2540
3316.45 2644
3316.99 2661
3317.53 2770
3318.07 2867
3318.62 2826
3319.16 2823
3319.70 2879
3320.25 3179
3320.79 3393
3321.34 3462
3321.88 3641
3322.42 3635
3322.97 3707
3323.51 3963
3324.05 3986
3324.60 3815
3325.14 3979
3325.68 3897
3326.23 3857
3326.77 3996
3327.32 3713
3327.86 3648
3328.40 3462
3328.95 3522
3329.49 3585
3330.04 3646
3330.58 3396
3331.13 3431
3331.67 3637
3332.21 3467
3332.76 3571
3333.30 3726
3333.85 4286
3334.39 5099
3334.94 5851
3335.48 7549
3336.03 9048
3336.57 10627
3337.12 12519
3337.66 14288
3338.21 16897
3338.75 18522
3339.30 20078
3339.84 21378
3340.39 22095
3340.93 22178
3341.48 21910
3342.02 20765
3342.57 18466
3343.11 16832
3343.66 14356
3344.20 11794
3344.75 9645
3345.29 8213
3345.84 6960
3346.38 5932
3346.93 4924
3347.47 4323
3348.02 3960
3348.57 3696
3349.11 3381
3349.66 3443
3350.20 3365
3350.75 3393
3351.30 3395
3351.84 3628
3352.39 3814
3352.93 3947
3353.48 4030
3354.03 4169
3354.57 4220
3355.12 4325
3355.66 4419
3356.21 4212
3356.76 4111
3357.30 4120
3357.85 3745
3358.40 3692
3358.94 3659
3359.49 3475
3360.04 3152
3360.58 3145
3361.13 2850
3361.68 2752
3362.22 2729
3362.77 2577
3363.32 2557
3363.86 2518
3364.41 2570
3364.96 2520
3365.50 2558
3366.05 2617
3366.60 2546
3367.15 2458
3367.69 2734
3368.24 2845
3368.79 2782
3369.34 2698
3369.88 2832
3370.43 2778
3370.98 2747
3371.53 2789
3372.07 2712
3372.62 2634
3373.17 2638
3373.72 2718
3374.26 2797
3374.81 2877
3375.36 2924
3375.91 2912
3376.46 2882
3377.00 3231
3377.55 3241
3378.10 3243
3378.65 3059
3379.20 3189
3379.74 2746
3380.29 2803
3380.84 3002
3381.39 2966
3381.94 2655
3382.49 2594
3383.04 2437
3383.58 2522
3384.13 2613
3384.68 2475
3385.23 2463
3385.78 2445
3386.33 2614
3386.88 2446
3387.43 2453
3387.97 2543
3388.52 2499
3389.07 2271
3389.62 2263
3390.17 2325
3390.72 2348
3391.27 2132
3391.82 2134
3392.37 2162
3392.92 2091
3393.47 2000
3394.01 2080
3394.56 2000
3395.11 1983
3395.66 2026
3396.21 1893
3396.76 1860
3397.31 1905
3397.86 1841
3398.41 1987
3398.96 1895
3399.51 1937
3400.06 1994
3400.61 1873
3401.16 1787
3401.71 1728
3402.26 1617
3402.81 1757
3403.36 1839
3403.91 1828
3404.46 1900
3405.01 1762
3405.56 1829
3406.11 1710
3406.66 1717
3407.21 1884
3407.76 1802
3408.32 1711
3408.87 1738
3409.42 1687
3409.97 1708
3410.52 1666
3411.07 1819
3411.62 1701
3412.17 1841
3412.72 1868
3413.27 1753
3413.82 1835
3414.37 1894
3414.93 1802
3415.48 1938
3416.03 1984
3416.58 1888
3417.13 1890
3417.68 1885
3418.23 1847
3418.78 1978
3419.34 1936
3419.89 1979
3420.44 1803
3420.99 1876
3421.54 1874
3422.09 1988
3422.65 1789
3423.20 1926
3423.75 1939
3424.30 1748
3424.85 1834
3425.40 1841
3425.96 1681
3426.51 1740
3427.06 1696
3427.61 1928
3428.17 2060
3428.72 1984
3429.27 1906
3429.82 2079
3430.37 1844
3430.93 1810
3431.48 1538
3432.03 1712
3432.58 1947
3433.14 1824
3433.69 1730
3434.24 1771
3434.79 1708
3435.35 1752
3435.90 1740
3436.45 1780
3437.01 1814
3437.56 1756
3438.11 1806
3438.66 1723
3439.22 1667
3439.77 1807
3440.32 1900
3440.88 1837
3441.43 1748
3441.98 1674
3442.54 1793
3443.09 1845
3443.64 1811
3444.20 1808
3444.75 1683
3445.30 1750
3445.86 1659
3446.41 1661
3446.97 1575
3447.52 1585
3448.07 1683
3448.63 1623
3449.18 1740
3449.73 1690
3450.29 1493
3450.84 1498
3451.40 1723
3451.95 1710
3452.50 1671
3453.06 1706
3453.61 1594
3454.17 1615
3454.72 1681
3455.28 1544
3455.83 1493
3456.38 1677
3456.94 1825
3457.49 1722
3458.05 1778
3458.60 1841
3459.16 1696
3459.71 1660
3460.27 1662
3460.82 1614
3461.38 1647
3461.93 1646
3462.49 1759
3463.04 1820
3463.60 1866
3464.15 1772
3464.71 1711
3465.26 1880
3465.82 1980
3466.37 1895
3466.93 1855
3467.48 2086
3468.04 2077
3468.59 2031
3469.15 2008
3469.70 2007
3470.26 1917
3470.82 1865
3471.37 1956
3471.93 2207
3472.48 2155
3473.04 2224
3473.59 2247
3474.15 2290
3474.71 2493
3475.26 2234
3475.82 2503
3476.37 2412
3476.93 2227
3477.49 2398
3478.04 2194
3478.60 2410
3479.16 2228
3479.71 2279
3480.27 2439
3480.82 2482
3481.38 2486
3481.94 2546
3482.49 2631
3483.05 2609
3483.61 2720
3484.16 2816
3484.72 2860
3485.28 2648
3485.83 2489
3486.39 2743
3486.95 2678
3487.50 2887
3488.06 2653
3488.62 2681
3489.18 2862
3489.73 3156
3490.29 3125
3490.85 3455
3491.40 3797
3491.96 4359
3492.52 4889
3493.08 5252
3493.63 5867
3494.19 6629
3494.75 7150
3495.31 8262
3495.86 8810
3496.42 9073
3496.98 9591
3497.54 8780
3498.09 8499
3498.65 7727
3499.21 7183
3499.77 6499
3500.33 5786
3500.88 5460
3501.44 5079
3502.00 4400
3502.56 4393
3503.12 4305
3503.67 4533
3504.23 4820
3504.79 4684
3505.35 5044
3505.91 5807
3506.47 5704
3507.03 5996
3507.58 6355
3508.14 6737
3508.70 6905
3509.26 6996
3509.82 7313
3510.38 7325
3510.94 7026
3511.49 6702
3512.05 6227
3512.61 5732
3513.17 4936
3513.73 4256
3514.29 3872
3514.85 3761
3515.41 3284
3515.97 2950
3516.53 2867
3517.09 2448
3517.64 2460
3518.20 2315
3518.76 2222
3519.32 2220
3519.88 2135
3520.44 2103
3521.00 2123
3521.56 2135
3522.12 2252
3522.68 2076
3523.24 2055
3523.80 2014
3524.36 2131
3524.92 2202
3525.48 2356
3526.04 2211
3526.60 1977
3527.16 2091
3527.72 2183
3528.28 2009
3528.84 2007
3529.40 1794
3529.96 1890
3530.52 1811
3531.08 1821
3531.64 1904
3532.20 1853
3532.76 1916
3533.32 1809
3533.89 1956
3534.45 1826
3535.01 2080
3535.57 1960
3536.13 2042
3536.69 1904
3537.25 1995
3537.81 2061
3538.37 2082
3538.93 2270
3539.49 2073
3540.06 1937
3540.62 2065
3541.18 1974
3541.74 2030
3542.30 2099
3542.86 2017
3543.42 1941
3543.98 2125
3544.55 1815
3545.11 1835
3545.67 1816
3546.23 1660
3546.79 1819
3547.35 1868
3547.92 1860
3548.48 1734
3549.04 1800
3549.60 1797
3550.16 1643
3550.72 1741
3551.29 1814
3551.85 1677
3552.41 1629
3552.97 1611
3553.54 1598
3554.10 1544
3554.66 1773
3555.22 1692
3555.78 1703
3556.35 1507
3556.91 1538
3557.47 1550
3558.03 1549
3558.60 1608
3559.16 1515
3559.72 1521
3560.29 1532
3560.85 1697
3561.41 1641
3561.97 1674
3562.54 1603
3563.10 1723
3563.66 1605
3564.23 1671
3564.79 1732
3565.35 1721
3565.91 1718
3566.48 1764
3567.04 1849
3567.60 1643
3568.17 1618
3568.73 1557
3569.29 1661
3569.86 1780
3570.42 1752
3570.99 1685
3571.55 1570
3572.11 1609
3572.68 1685
3573.24 1486
3573.80 1409
3574.37 1536
3574.93 1615
3575.50 1645
3576.06 1742
3576.62 1804
3577.19 1757
3577.75 1707
3578.32 1711
3578.88 1980
3579.44 1931
3580.01 2019
3580.57 2224
3581.14 2180
3581.70 2283
3582.27 2158
3582.83 2100
3583.40 2285
3583.96 2125
3584.52 2105
3585.09 1967
3585.65 2025
3586.22 1868
3586.78 1743
3587.35 1637
3587.91 1685
3588.48 1575
3589.04 1584
3589.61 1508
3590.17 1530
3590.74 1559
3591.30 1419
3591.87 1409
3592.43 1426
3593.00 1382
3593.56 1428
3594.13 1478
3594.70 1626
3595.26 1651
3595.83 1553
3596.39 1565
3596.96 1512
3597.52 1488
3598.09 1562
3598.65 1484
3599.22 1523
3599.79 1388
3600.35 1329
3600.92 1459
3601.48 1355
3602.05 1564
3602.62 1447
3603.18 1466
3603.75 1423
3604.32 1435
3604.88 1485
3605.45 1532
3606.01 1531
3606.58 1508
3607.15 1455
3607.71 1465
3608.28 1461
3608.85 1451
3609.41 1434
3609.98 1424
3610.55 1329
3611.11 1364
3611.68 1405
3612.25 1444
3612.81 1421
3613.38 1402
3613.95 1421
3614.51 1394
3615.08 1324
3615.65 1362
3616.22 1347
3616.78 1348
3617.35 1240
3617.92 1322
3618.48 1315
3619.05 1386
3619.62 1355
3620.19 1469
3620.75 1468
3621.32 1425
3621.89 1397
3622.46 1383
3623.02 1503
3623.59 1540
3624.16 1491
3624.73 1503
3625.30 1600
3625.86 1528
3626.43 1452
3627.00 1350
3627.57 1409
3628.14 1436
3628.70 1345
3629.27 1426
3629.84 1406
3630.41 1363
3630.98 1320
3631.55 1373
3632.11 1439
3632.68 1333
3633.25 1319
3633.82 1388
3634.39 1325
3634.96 1368
3635.52 1283
3636.09 1393
3636.66 1398
3637.23 1430
3637.80 1404
3638.37 1374
3638.94 1334
3639.51 1385
3640.08 1409
3640.64 1486
3641.21 1513
3641.78 1520
3642.35 1718
3642.92 1475
3643.49 1369
3644.06 1497
3644.63 1537
3645.20 1547
3645.77 1529
3646.34 1665
3646.91 1574
3647.48 1411
3648.05 1470
3648.62 1594
3649.19 1576
3649.76 1455
3650.33 1334
3650.90 1404
3651.47 1427
3652.03 1447
3652.60 1599
3653.17 1653
3653.75 1545
3654.32 1567
3654.89 1720
3655.46 1535
3656.03 1575
3656.60 1725
3657.17 1573
3657.74 1670
3658.31 1682
3658.88 1560
3659.45 1446
3660.02 1483
3660.59 1531
3661.16 1557
3661.73 1604
3662.30 1486
3662.87 1492
3663.44 1494
3664.01 1489
3664.59 1473
3665.16 1514
3665.73 1494
3666.30 1600
3666.87 1552
3667.44 1428
3668.01 1514
3668.58 1534
3669.15 1638
3669.73 1744
3670.30 1688
3670.87 1627
3671.44 1599
3672.01 1576
3672.58 1612
3673.15 1545
3673.73 1403
3674.30 1478
3674.87 1527
3675.44 1520
3676.01 1557
3676.58 1496
3677.16 1394
3677.73 1416
3678.30 1341
3678.87 1543
3679.44 1446
3680.02 1518
3680.59 1457
3681.16 1425
3681.73 1398
3682.31 1383
3682.88 1453
3683.45 1424
3684.02 1424
3684.60 1483
3685.17 1415
3685.74 1373
3686.31 1379
3686.89 1363
3687.46 1217
3688.03 1285
3688.60 1380
3689.18 1234
3689.75 1256
3690.32 1296
3690.90 1321
3691.47 1379
3692.04 1334
3692.61 1541
3693.19 1516
3693.76 1325
3694.33 1430
3694.91 1335
3695.48 1350
3696.05 1298
3696.63 1235
3697.20 1373
3697.77 1288
3698.35 1397
3698.92 1357
3699.50 1181
3700.07 1167
3700.64 1258
3701.22 1207
3701.79 1230
3702.36 1257
3702.94 1266
3703.51 1329
3704.09 1361
3704.66 1261
3705.23 1368
3705.81 1352
3706.38 1294
3706.96 1385
3707.53 1411
3708.11 1404
3708.68 1367
3709.25 1332
3709.83 1374
3710.40 1328
3710.98 1370
3711.55 1577
3712.13 1443
3712.70 1402
3713.28 1421
3713.85 1423
3714.43 1428
3715.00 1431
3715.58 1474
3716.15 1462
3716.73 1513
3717.30 1403
3717.88 1364
3718.45 1445
3719.03 1357
3719.60 1378
3720.18 1251
3720.75 1447
3721.33 1386
3721.90 1279
3722.48 1241
3723.05 1305
3723.63 1355
3724.20 1341
3724.78 1347
3725.36 1401
3725.93 1272
3726.51 1293
3727.08 1284
3727.66 1315
3728.23 1187
3728.81 1203
3729.39 1316
3729.96 1322
3730.54 1272
3731.11 1333
3731.69 1264
3732.27 1279
3732.84 1211
3733.42 1263
3734.00 1257
3734.57 1362
3735.15 1536
3735.72 1468
3736.30 1449
3736.88 1344
3737.45 1381
3738.03 1475
3738.61 1540
3739.18 1383
3739.76 1459
3740.34 1390
3740.92 1379
3741.49 1330
3742.07 1385
3742.65 1489
3743.22 1318
3743.80 1306
3744.38 1369
3744.95 1356
3745.53 1431
3746.11 1292
3746.69 1416
3747.26 1387
3747.84 1381
3748.42 1373
3749.00 1428
3749.57 1495
3750.15 1549
3750.73 1568
3751.31 1332
3751.88 1394
3752.46 1349
3753.04 1304
3753.62 1349
3754.19 1474
3754.77 1363
3755.35 1371
3755.93 1388
3756.51 1384
3757.08 1320
3757.66 1296
3758.24 1162
3758.82 1190
3759.40 1222
3759.98 1296
3760.55 1212
3761.13 1335
3761.71 1274
3762.29 1182
3762.87 1356
3763.45 1301
3764.03 1333
3764.60 1360
3765.18 1248
3765.76 1286
3766.34 1397
3766.92 1298
3767.50 1339
3768.08 1349
3768.66 1391
3769.24 1301
3769.81 1350
3770.39 1289
3770.97 1253
3771.55 1293
3772.13 1286
3772.71 1257
3773.29 1285
3773.87 1302
3774.45 1294
3775.03 1297
3775.61 1228
3776.19 1351
3776.77 1313
3777.35 1282
3777.93 1381
3778.51 1425
3779.09 1430
3779.67 1434
3780.25 1441
3780.83 1478
3781.41 1322
3781.99 1230
3782.57 1277
3783.15 1222
3783.73 1142
3784.31 1163
3784.89 1292
3785.47 1289
3786.05 1223
3786.63 1233
3787.21 1195
3787.79 1173
3788.37 1314
3788.95 1334
3789.53 1205
3790.11 1365
3790.69 1251
3791.27 1323
3791.85 1290
3792.43 1220
3793.01 1324
3793.59 1224
3794.18 1415
3794.76 1636
3795.34 1364
3795.92 1287
3796.50 1321
3797.08 1407
3797.66 1477
3798.24 1440
3798.83 1439
3799.41 1262
3799.99 1344
3800.57 1446
3801.15 1553
3801.73 1474
3802.31 1455
3802.90 1435
3803.48 1437
3804.06 1556
3804.64 1454
3805.22 1553
3805.80 1519
3806.39 1685
3806.97 1673
3807.55 1623
3808.13 1642
3808.71 1396
3809.30 1552
3809.88 1489
3810.46 1481
3811.04 1624
3811.63 1658
3812.21 1661
3812.79 1675
3813.37 1713
3813.95 1879
3814.54 2066
3815.12 1880
3815.70 1831
3816.29 1951
3816.87 1902
3817.45 1643
3818.03 1717
3818.62 1778
3819.20 1685
3819.78 1565
3820.36 1718
3820.95 1771
3821.53 1606
3822.11 1582
3822.70 1593
3823.28 1668
3823.86 1581
3824.45 1531
3825.03 1410
3825.61 1455
3826.20 1400
3826.78 1353
3827.36 1407
3827.95 1218
3828.53 1235
3829.11 1330
3829.70 1357
3830.28 1356
3830.87 1314
3831.45 1286
3832.03 1440
3832.62 1360
3833.20 1330
3833.79 1295
3834.37 1289
3834.95 1398
3835.54 1447
3836.12 1311
3836.71 1379
3837.29 1375
3837.87 1318
3838.46 1252
3839.04 1348
3839.63 1299
3840.21 1216
3840.80 1174
3841.38 1361
3841.97 1412
3842.55 1197
3843.13 1140
3843.72 1129
3844.30 1219
3844.89 1294
3845.47 1231
3846.06 1225
3846.64 1258
3847.23 1182
3847.81 1261
3848.40 1194
3848.98 1238
3849.57 1186
3850.15 1144
3850.74 1097
3851.33 1072
3851.91 1111
3852.50 1110
3853.08 1260
3853.67 1175
3854.25 1125
3854.84 1146
3855.42 1153
3856.01 1199
3856.60 1204
3857.18 1236
3857.77 1236
3858.35 1203
3858.94 1208
3859.52 1248
3860.11 1246
3860.70 1261
3861.28 1270
3861.87 1287
3862.45 1281
3863.04 1262
3863.63 1244
3864.21 1161
3864.80 1143
3865.39 1211
3865.97 1157
3866.56 1232
3867.15 1315
3867.73 1223
3868.32 1351
3868.91 1367
3869.49 1283
3870.08 1258
3870.67 1446
3871.25 1285
3871.84 1214
3872.43 1231
3873.01 1208
3873.60 1305
3874.19 1401
3874.77 1380
3875.36 1334
3875.95 1271
3876.54 1340
3877.12 1365
3877.71 1350
3878.30 1280
3878.89 1396
3879.47 1213
3880.06 1230
3880.65 1297
3881.24 1392
3881.82 1331
3882.41 1216
3883.00 1308
3883.59 1474
3884.17 1237
3884.76 1332
3885.35 1325
3885.94 1195
3886.53 1357
3887.11 1277
3887.70 1152
3888.29 1142
3888.88 1221
3889.47 1298
3890.05 1300
3890.64 1312
3891.23 1339
3891.82 1252
3892.41 1399
3893.00 1517
3893.59 1473
3894.17 1365
3894.76 1385
3895.35 1452
3895.94 1453
3896.53 1384
3897.12 1293
3897.71 1423
3898.30 1540
3898.88 1532
3899.47 1474
3900.06 1317
3900.65 1476
3901.24 1550
3901.83 1414
3902.42 1339
3903.01 1354
3903.60 1386
3904.19 1392
3904.78 1298
3905.37 1409
3905.95 1425
3906.54 1462
3907.13 1428
3907.72 1402
3908.31 1433
3908.90 1435
3909.49 1375
3910.08 1400
3910.67 1490
3911.26 1314
3911.85 1304
3912.44 1456
3913.03 1357
3913.62 1410
3914.21 1337
3914.80 1186
3915.39 1289
3915.98 1332
3916.57 1172
3917.16 1265
3917.75 1164
3918.34 1131
3918.93 1141
3919.52 1183
3920.12 1242
3920.71 1318
3921.30 1258
3921.89 1231
3922.48 1277
3923.07 1263
3923.66 1254
3924.25 1337
3924.84 1151
3925.43 1119
3926.02 1191
3926.61 1220
3927.20 1286
3927.80 1216
3928.39 1191
3928.98 1163
3929.57 1185
3930.16 1307
3930.75 1222
3931.34 1185
3931.94 1220
3932.53 1182
3933.12 1073
3933.71 1063
3934.30 1077
3934.89 1022
3935.48 1073
3936.08 1221
3936.67 1063
3937.26 1051
3937.85 1031
3938.44 1109
3939.04 1060
3939.63 1113
3940.22 1156
3940.81 1165
3941.40 1100
3942.00 1164
3942.59 1295
3943.18 1331
3943.77 1269
3944.37 1202
3944.96 1194
3945.55 1264
3946.14 1369
3946.74 1283
3947.33 1316
3947.92 1322
3948.51 1277
3949.11 1211
3949.70 1254
3950.29 1320
3950.88 1316
3951.48 1265
3952.07 1253
3952.66 1270
3953.26 1271
3953.85 1289
3954.44 1273
3955.04 1220
3955.63 1115
3956.22 1228
3956.82 1139
3957.41 1383
3958.00 1307
3958.60 1275
3959.19 1210
3959.78 1213
3960.38 1330
3960.97 1358
3961.56 1285
3962.16 1284
3962.75 1301
3963.34 1279
3963.94 1284
3964.53 1228
3965.13 1413
3965.72 1371
3966.31 1300
3966.91 1305
3967.50 1307
3968.10 1315
3968.69 1261
3969.28 1426
3969.88 1303
3970.47 1404
3971.07 1543
3971.66 1321
3972.26 1423
3972.85 1301
3973.45 1351
3974.04 1403
3974.63 1428
3975.23 1350
3975.82 1340
3976.42 1372
3977.01 1305
3977.61 1418
3978.20 1518
3978.80 1428
3979.39 1413
3979.99 1378
3980.58 1485
3981.18 1581
3981.77 1284
3982.37 1389
3982.96 1498
3983.56 1378
3984.15 1436
3984.75 1299
3985.35 1221
3985.94 1372
3986.54 1410
3987.13 1291
3987.73 1338
3988.32 1439
3988.92 1540
3989.51 1467
3990.11 1435
3990.71 1564
3991.30 1748
3991.90 1549
3992.49 1491
3993.09 1523
3993.69 1577
3994.28 1497
3994.88 1503
3995.47 1452
3996.07 1556
3996.67 1505
3997.26 1509
3997.86 1521
3998.46 1629
3999.05 1629
3999.65 1590
4000.25 1479
4000.84 1535
4001.44 1545
4002.04 1554
4002.63 1489
4003.23 1418
4003.83 1425
4004.42 1520
4005.02 1475
4005.62 1463
4006.21 1376
4006.81 1307
4007.41 1530
4008.01 1444
4008.60 1411
4009.20 1409
4009.80 1457
4010.39 1444
4010.99 1310
4011.59 1457
4012.19 1421
4012.78 1393
4013.38 1264
4013.98 1380
4014.58 1322
4015.17 1404
4015.77 1336
4016.37 1273
4016.97 1358
4017.57 1287
4018.16 1336
4018.76 1230
4019.36 1334
4019.96 1354
4020.56 1291
4021.15 1278
4021.75 1301
4022.35 1233
4022.95 1282
4023.55 1206
4024.14 1219
4024.74 1243
4025.34 1405
4025.94 1310
4026.54 1171
4027.14 1288
4027.74 1393
4028.33 1600
4028.93 1670
4029.53 1608
4030.13 1655
4030.73 1679
4031.33 1609
4031.93 1639
4032.53 1702
4033.12 1774
4033.72 1612
4034.32 1738
4034.92 1837
4035.52 1802
4036.12 1687
4036.72 1603
4037.32 1609
4037.92 1354
4038.52 1377
4039.12 1509
4039.72 1548
4040.32 1457
4040.92 1342
4041.52 1230
4042.12 1269
4042.71 1311
4043.31 1338
4043.91 1286
4044.51 1192
4045.11 1216
4045.71 1227
4046.31 1179
4046.91 1130
4047.51 1158
4048.11 1211
4048.71 1121
4049.31 1111
4049.91 1152
4050.52 1201
4051.12 1199
4051.72 1088
4052.32 1115
4052.92 1152
4053.52 1193
4054.12 1216
4054.72 1251
4055.32 1226
4055.92 1246
4056.52 1314
4057.12 1281
4057.72 1368
4058.32 1315
4058.92 1213
4059.52 1165
4060.13 1147
4060.73 1222
4061.33 1268
4061.93 1315
4062.53 1292
4063.13 1284
4063.73 1195
4064.33 1339
4064.94 1242
4065.54 1211
4066.14 1319
4066.74 1287
4067.34 1383
4067.94 1420
4068.54 1390
4069.15 1353
4069.75 1281
4070.35 1311
4070.95 1346
4071.55 1295
4072.16 1229
4072.76 1265
4073.36 1207
4073.96 1182
4074.56 1214
4075.17 1254
4075.77 1268
4076.37 1232
4076.97 1191
4077.57 1179
4078.18 1145
4078.78 1224
4079.38 1131
4079.98 1180
4080.59 1082
4081.19 1090
4081.79 1119
4082.39 1088
4083.00 1042
4083.60 994
4084.20 1057
4084.81 1153
4085.41 1158
4086.01 1204
4086.61 1059
4087.22 1099
4087.82 1109
4088.42 1096
4089.03 1143
4089.63 1170
4090.23 1205
4090.84 1131
4091.44 1100
4092.04 1113
4092.65 1108
4093.25 1133
4093.85 1191
4094.46 1051
4095.06 1198
4095.66 1322
4096.27 1164
4096.87 1143
4097.48 1207
4098.08 1171
4098.68 1218
4099.29 1286
4099.89 1113
4100.49 1180
4101.10 1199
4101.70 1130
4102.31 1169
4102.91 1183
4103.52 1262
4104.12 1205
4104.72 1268
4105.33 1292
4105.93 1206
4106.54 1166
4107.14 1148
4107.75 1153
4108.35 1077
4108.96 1085
4109.56 1108
4110.16 1124
4110.77 1167
4111.37 1224
4111.98 1151
4112.58 1258
4113.19 1147
4113.79 1190
4114.40 1261
4115.00 1197
4115.61 1274
4116.21 1182
4116.82 1067
4117.42 1068
4118.03 1071
4118.64 1209
4119.24 1217
4119.85 1152
4120.45 1127
4121.06 1069
4121.66 1038
4122.27 1067
4122.87 1196
4123.48 1155
4124.09 1179
4124.69 1162
4125.30 1126
4125.90 1176
4126.51 1125
4127.11 1199
4127.72 1116
4128.33 1119
4128.93 1112
4129.54 1152
4130.14 1070
4130.75 1109
4131.36 1164
4131.96 1116
4132.57 1199
4133.18 1142
4133.78 1191
4134.39 1217
4135.00 1239
4135.60 1152
4136.21 1157
4136.82 1245
4137.42 1085
4138.03 1138
4138.64 1117
4139.24 1188
4139.85 1325
4140.46 1267
4141.06 1224
4141.67 1325
4142.28 1313
4142.88 1370
4143.49 1389
4144.10 1366
4144.71 1342
4145.31 1459
4145.92 1470
4146.53 1448
4147.14 1374
4147.74 1338
4148.35 1399
4148.96 1391
4149.57 1297
4150.17 1321
4150.78 1355
4151.39 1293
4152.00 1338
4152.60 1278
4153.21 1194
4153.82 1222
4154.43 1254
4155.04 1163
4155.64 1117
4156.25 1098
4156.86 1169
4157.47 1180
4158.08 1156
4158.69 1209
4159.29 1095
4159.90 1166
4160.51 1253
4161.12 1120
4161.73 1220
4162.34 1283
4162.94 1217
4163.55 1277
4164.16 1366
4164.77 1270
4165.38 1229
4165.99 1175
4166.60 1173
4167.21 1274
4167.81 1187
4168.42 1146
4169.03 1254
4169.64 1244
4170.25 1286
4170.86 1155
4171.47 1248
4172.08 1247
4172.69 1150
4173.30 1091
4173.91 1227
4174.52 1206
4175.13 1135
4175.74 1078
4176.34 1139
4176.95 1217
4177.56 1236
4178.17 1149
4178.78 1252
4179.39 1277
4180.00 1243
4180.61 1279
4181.22 1217
4181.83 1282
4182.44 1333
4183.05 1256
4183.66 1212
4184.27 1236
4184.88 1229
4185.49 1287
4186.10 1152
4186.71 1177
4187.32 1234
4187.93 1240
4188.55 1287
4189.16 1265
4189.77 1234
4190.38 1300
4190.99 1233
4191.60 1157
4192.21 1222
4192.82 1163
4193.43 1178
4194.04 1191
4194.65 1268
4195.26 1234
4195.87 1187
4196.49 1277
4197.10 1229
4197.71 1223
4198.32 1307
4198.93 1390
4199.54 1295
4200.15 1205
4200.76 1250
4201.38 1276
4201.99 1134
4202.60 1181
4203.21 1171
4203.82 1202
4204.43 1181
4205.04 1131
4205.66 1076
4206.27 1146
4206.88 1275
4207.49 1193
4208.10 1158
4208.72 1152
4209.33 1132
4209.94 1175
4210.55 1130
4211.16 1116
4211.78 1238
4212.39 1280
4213.00 1260
4213.61 1223
4214.22 1144
4214.84 1102
4215.45 1227
4216.06 1093
4216.67 1128
4217.29 1067
4217.90 1092
4218.51 1206
4219.13 1226
4219.74 1219
4220.35 1287
4220.96 1242
4221.58 1213
4222.19 1301
4222.80 1354
4223.42 1371
4224.03 1356
4224.64 1335
4225.25 1283
4225.87 1289
4226.48 1326
4227.09 1182
4227.71 1336
4228.32 1342
4228.93 1216
4229.55 1184
4230.16 1246
4230.77 1274
4231.39 1280
4232.00 1233
4232.62 1382
4233.23 1342
4233.84 1359
4234.46 1511
4235.07 1497
4235.68 1555
4236.30 1778
4236.91 1817
4237.53 1849
4238.14 1930
4238.75 1961
4239.37 2135
4239.98 1825
4240.60 1832
4241.21 1858
4241.83 1867
4242.44 1738
4243.05 1614
4243.67 1726
4244.28 1498
4244.90 1374
4245.51 1440
4246.13 1354
4246.74 1352
4247.36 1258
4247.97 1217
4248.59 1287
4249.20 1265
4249.82 1332
4250.43 1401
4251.05 1414
4251.66 1288
4252.28 1290
4252.89 1318
4253.51 1326
4254.12 1340
4254.74 1315
4255.35 1241
4255.97 1194
4256.58 1282
4257.20 1216
4257.81 1255
4258.43 1294
4259.05 1259
4259.66 1267
4260.28 1136
4260.89 1206
4261.51 1193
4262.12 1088
4262.74 1224
4263.36 1138
4263.97 1275
4264.59 1165
4265.20 1137
4265.82 1196
4266.44 1237
4267.05 1239
4267.67 1254
4268.28 1307
4268.90 1347
4269.52 1311
4270.13 1290
4270.75 1299
4271.37 1292
4271.98 1360
4272.60 1526
4273.22 1506
4273.83 1308
4274.45 1442
4275.07 1300
4275.68 1266
4276.30 1304
4276.92 1344
4277.53 1359
4278.15 1445
4278.77 1320
4279.38 1386
4280.00 1376
4280.62 1281
4281.24 1241
4281.85 1295
4282.47 1306
4283.09 1361
4283.70 1384
4284.32 1404
4284.94 1403
4285.56 1283
4286.17 1195
4286.79 1348
4287.41 1177
4288.03 1002
4288.65 1190
4289.26 1318
4289.88 1264
4290.50 1323
4291.12 1233
4291.73 1231
4292.35 1268
4292.97 1224
4293.59 1195
4294.21 1241
4294.83 1160
4295.44 1210
4296.06 1220
4296.68 1276
4297.30 1337
4297.92 1226
4298.54 1199
4299.15 1193
4299.77 1294
4300.39 1211
4301.01 1314
4301.63 1310
4302.25 1133
4302.87 1142
4303.48 1272
4304.10 1235
4304.72 1161
4305.34 1282
4305.96 1211
4306.58 1144
4307.20 1214
4307.82 1253
4308.44 1275
4309.06 1238
4309.67 1287
4310.29 1271
4310.91 1241
4311.53 1273
4312.15 1203
4312.77 1179
4313.39 1262
4314.01 1298
4314.63 1150
4315.25 1154
4315.87 1220
4316.49 1200
4317.11 1254
4317.73 1292
4318.35 1309
4318.97 1167
4319.59 1221
4320.21 1263
4320.83 1230
4321.45 1337
4322.07 1268
4322.69 1212
4323.31 1279
4323.93 1384
4324.55 1376
4325.17 1247
4325.79 1245
4326.41 1221
4327.03 1399
4327.65 1371
4328.27 1225
4328.89 1377
4329.51 1440
4330.13 1503
4330.76 1515
4331.38 1591
4332.00 1407
4332.62 1464
4333.24 1503
4333.86 1500
4334.48 1506
4335.10 1499
4335.72 1470
4336.34 1566
4336.97 1586
4337.59 1874
4338.21 1793
4338.83 1727
4339.45 1859
4340.07 1934
4340.69 1883
4341.31 1972
4341.94 2027
4342.56 1840
4343.18 2074
4343.80 2250
4344.42 2273
4345.04 2161
4345.67 2528
4346.29 2612
4346.91 2493
4347.53 2762
4348.15 3044
4348.78 3287
4349.40 3848
4350.02 4081
4350.64 3965
4351.26 4393
4351.89 4379
4352.51 4462
4353.13 4186
4353.75 4120
4354.38 3639
4355.00 3229
4355.62 2807
4356.24 2382
4356.87 2160
4357.49 1865
4358.11 2026
4358.74 1867
4359.36 1705
4359.98 1613
4360.60 1645
4361.23 1604
4361.85 1657
4362.47 1708
4363.10 1603
4363.72 1743
4364.34 1723
4364.97 1668
4365.59 1769
4366.21 1625
4366.83 1735
4367.46 1673
4368.08 1545
4368.71 1722
4369.33 1633
4369.95 1600
4370.58 1538
4371.20 1507
4371.82 1441
4372.45 1505
4373.07 1550
4373.69 1416
4374.32 1459
4374.94 1342
4375.57 1370
4376.19 1379
4376.81 1372
4377.44 1265
4378.06 1305
4378.69 1434
4379.31 1412
4379.94 1338
4380.56 1306
4381.18 1298
4381.81 1381
4382.43 1441
4383.06 1425
4383.68 1353
4384.31 1418
4384.93 1380
4385.56 1422
4386.18 1312
4386.81 1375
4387.43 1460
4388.05 1432
4388.68 1453
4389.30 1434
4389.93 1395
4390.55 1371
4391.18 1337
4391.81 1308
4392.43 1354
4393.06 1340
4393.68 1241
4394.31 1224
4394.93 1183
4395.56 1153
4396.18 1159
4396.81 1168
4397.43 1145
4398.06 1114
4398.68 1105
4399.31 1189
4399.94 1275
4400.56 1279
4401.19 1232
4401.81 1306
4402.44 1211
4403.06 1206
4403.69 1217
4404.32 1228
4404.94 1180
4405.57 1163
4406.20 1264
4406.82 1316
4407.45 1164
4408.07 1219
4408.70 1098
4409.33 1209
4409.95 1265
4410.58 1180
4411.21 1188
4411.83 1132
4412.46 1123
4413.09 1249
4413.71 1142
4414.34 1170
4414.97 1261
4415.59 1189
4416.22 1175
4416.85 1283
4417.47 1308
4418.10 1184
4418.73 1191
4419.35 1225
4419.98 1180
4420.61 1209
4421.24 1135
4421.86 1125
4422.49 1110
4423.12 1318
4423.75 1175
4424.37 1162
4425.00 1121
4425.63 1142
4426.26 1069
4426.88 1100
4427.51 1089
4428.14 1083
4428.77 1148
4429.39 1178
4430.02 1170
4430.65 1005
4431.28 1065
4431.91 1143
4432.53 1036
4433.16 1083
4433.79 1054
4434.42 1014
4435.05 1037
4435.67 1179
4436.30 1069
4436.93 1102
4437.56 1098
4438.19 1167
4438.82 1264
4439.44 1246
4440.07 1150
4440.70 1153
4441.33 1179
4441.96 1211
4442.59 1106
4443.22 1171
4443.85 1263
4444.47 1062
4445.10 1145
4445.73 1183
4446.36 1154
4446.99 1194
4447.62 1313
4448.25 1194
4448.88 1198
4449.51 1198
4450.14 1161
4450.77 1073
4451.39 1160
4452.02 1146
4452.65 1169
4453.28 1232
4453.91 1245
4454.54 1190
4455.17 1301
4455.80 1311
4456.43 1299
4457.06 1270
4457.69 1317
4458.32 1303
4458.95 1313
4459.58 1398
4460.21 1306
4460.84 1255
4461.47 1369
4462.10 1272
4462.73 1196
4463.36 1201
4463.99 1210
4464.62 1206
4465.25 1284
4465.88 1269
4466.51 1269
4467.14 1202
4467.77 1203
4468.40 1104
4469.03 1086
4469.67 1040
4470.30 1131
4470.93 1045
4471.56 1109
4472.19 1120
4472.82 1073
4473.45 1163
4474.08 1123
4474.71 1099
4475.34 1153
4475.97 1082
4476.61 1076
4477.24 1068
4477.87 1015
4478.50 1222
4479.13 1129
4479.76 1093
4480.39 1010
4481.02 1079
4481.66 1112
4482.29 1164
4482.92 1183
4483.55 1085
4484.18 1149
4484.81 1163
4485.45 1183
4486.08 1123
4486.71 1187
4487.34 1242
4487.97 1172
4488.61 1155
4489.24 1205
4489.87 1244
4490.50 1304
4491.13 1281
4491.77 1247
4492.40 1212
4493.03 1190
4493.66 1206
4494.30 1168
4494.93 1257
4495.56 1341
4496.19 1244
4496.83 1150
4497.46 1210
4498.09 1210
4498.72 1175
4499.36 1204
4499.99 1208
4500.62 1314
4501.25 1274
4501.89 1207
4502.52 1214
4503.15 1217
4503.79 1389
4504.42 1516
4505.05 1433
4505.69 1520
4506.32 1482
4506.95 1401
4507.59 1568
4508.22 1624
4508.85 1517
4509.49 1467
4510.12 1562
4510.75 1563
4511.39 1398
4512.02 1317
4512.65 1326
4513.29 1316
4513.92 1318
4514.56 1349
4515.19 1316
4515.82 1114
4516.46 1077
4517.09 1138
4517.73 1235
4518.36 1261
4518.99 1151
4519.63 1140
4520.26 1134
4520.90 1117
4521.53 1119
4522.16 1078
4522.80 1162
4523.43 1083
4524.07 1078
4524.70 1069
4525.34 1088
4525.97 1103
4526.61 1140
4527.24 1099
4527.88 1103
4528.51 1214
4529.15 1283
4529.78 1132
4530.42 1193
4531.05 1132
4531.69 1195
4532.32 1172
4532.96 1127
4533.59 1104
4534.23 1183
4534.86 1120
4535.50 1208
4536.13 1196
4536.77 1120
4537.40 1150
4538.04 1202
4538.67 1236
4539.31 1272
4539.94 1160
4540.58 1291
4541.22 1140
4541.85 1256
4542.49 1254
4543.12 1226
4543.76 1197
4544.40 1249
4545.03 1283
4545.67 1163
4546.30 1169
4546.94 1259
4547.58 1238
4548.21 1160
4548.85 1119
4549.48 1033
4550.12 1116
4550.76 1243
4551.39 1095
4552.03 1144
4552.67 1021
4553.30 1084
4553.94 1134
4554.58 1032
4555.21 1078
4555.85 1124
4556.49 1077
4557.12 1101
4557.76 1138
4558.40 1193
4559.03 1119
4559.67 1129
4560.31 1097
4560.94 1055
4561.58 1050
4562.22 1072
4562.86 1246
4563.49 1257
4564.13 1109
4564.77 1155
4565.41 1005
4566.04 1112
4566.68 995
4567.32 1122
4567.96 1131
4568.59 1129
4569.23 1107
4569.87 1078
4570.51 972
4571.14 1062
4571.78 1114
4572.42 1184
4573.06 1171
4573.70 1121
4574.33 1169
4574.97 1175
4575.61 1143
4576.25 1242
4576.89 1194
4577.52 1162
4578.16 1207
4578.80 1161
4579.44 1140
4580.08 1205
4580.72 1078
4581.35 1153
4581.99 1157
4582.63 1109
4583.27 1181
4583.91 1123
4584.55 1193
4585.19 1227
4585.83 1252
4586.46 1255
4587.10 1092
4587.74 1224
4588.38 1234
4589.02 1159
4589.66 1207
4590.30 1197
4590.94 1244
4591.58 1289
4592.22 1351
4592.85 1319
4593.49 1420
4594.13 1499
4594.77 1613
4595.41 1471
4596.05 1547
4596.69 1649
4597.33 1654
4597.97 1625
4598.61 1475
4599.25 1407
4599.89 1383
4600.53 1345
4601.17 1320
4601.81 1290
4602.45 1269
4603.09 1282
4603.73 1108
4604.37 1372
4605.01 1479
4605.65 1181
4606.29 1261
4606.93 1294
4607.57 1277
4608.21 1139
4608.85 1188
4609.49 1319
4610.13 1393
4610.77 1256
4611.41 1096
4612.05 1060
4612.70 1199
4613.34 1168
4613.98 1280
4614.62 1213
4615.26 1120
4615.90 1064
4616.54 1266
4617.18 1212
4617.82 1224
4618.46 1200
4619.10 1197
4619.75 1293
4620.39 1346
4621.03 1224
4621.67 1252
4622.31 1126
4622.95 1216
4623.59 1144
4624.24 1117
4624.88 1098
4625.52 1177
4626.16 1154
4626.80 1039
4627.44 1143
4628.09 1177
4628.73 1134
4629.37 1168
4630.01 1055
4630.65 1058
4631.29 1195
4631.94 1114
4632.58 1145
4633.22 1124
4633.86 1138
4634.51 1181
4635.15 1105
4635.79 1095
4636.43 1182
4637.07 1200
4637.72 1062
4638.36 1141
4639.00 1210
4639.64 1228
4640.29 1245
4640.93 1264
4641.57 1251
4642.21 1228
4642.86 1262
4643.50 1299
4644.14 1343
4644.79 1361
4645.43 1385
4646.07 1243
4646.72 1202
4647.36 1178
4648.00 1221
4648.64 1311
4649.29 1199
4649.93 1123
4650.57 1145
4651.22 1179
4651.86 1192
4652.50 1192
4653.15 1196
4653.79 1144
4654.44 1111
4655.08 1057
4655.72 1223
4656.37 1134
4657.01 1043
4657.65 1211
4658.30 1133
4658.94 1127
4659.59 1137
4660.23 1252
4660.87 1259
4661.52 1123
4662.16 1109
4662.81 1201
4663.45 1127
4664.09 1131
4664.74 1128
4665.38 1170
4666.03 1194
4666.67 1149
4667.32 1121
4667.96 1068
4668.61 1167
4669.25 1229
4669.89 1160
4670.54 1172
4671.18 1186
4671.83 1105
4672.47 1102
4673.12 1036
4673.76 1051
4674.41 1055
4675.05 1031
4675.70 1014
4676.34 1097
4676.99 1050
4677.63 1029
4678.28 973
4678.92 1086
4679.57 1086
4680.22 1099
4680.86 1103
4681.51 1111
4682.15 1132
4682.80 1054
4683.44 1276
4684.09 1285
4684.73 1234
4685.38 1152
4686.03 1048
4686.67 1126
4687.32 1227
4687.96 1223
4688.61 1186
4689.25 1240
4689.90 1260
4690.55 1212
4691.19 1264
4691.84 1259
4692.49 1217
4693.13 1163
4693.78 1155
4694.42 1213
4695.07 1165
4695.72 1332
4696.36 1271
4697.01 1226
4697.66 1309
4698.30 1301
4698.95 1299
4699.60 1225
4700.24 1313
4700.89 1476
4701.54 1543
4702.18 1626
4702.83 1604
4703.48 1523
4704.12 1460
4704.77 1624
4705.42 1626
4706.07 1475
4706.71 1371
4707.36 1339
4708.01 1335
4708.66 1318
4709.30 1302
4709.95 1279
4710.60 1282
4711.24 1194
4711.89 1192
4712.54 1396
4713.19 1412
4713.84 1319
4714.48 1250
4715.13 1285
4715.78 1308
4716.43 1228
4717.07 1226
4717.72 1279
4718.37 1284
4719.02 1262
4719.67 1176
4720.31 1140
4720.96 1159
4721.61 1119
4722.26 1182
4722.91 1168
4723.56 1224
4724.20 1014
4724.85 1155
4725.50 1236
4726.15 1093
4726.80 1214
4727.45 1154
4728.10 1177
4728.74 1231
4729.39 1185
4730.04 1187
4730.69 1254
4731.34 1249
4731.99 1332
4732.64 1189
4733.29 1251
4733.94 1249
4734.58 1230
4735.23 1223
4735.88 1226
4736.53 1162
4737.18 1108
4737.83 1123
4738.48 1075
4739.13 1175
4739.78 1200
4740.43 1096
4741.08 1205
4741.73 1233
4742.38 1264
4743.03 1343
4743.68 1210
4744.33 1231
4744.98 1253
4745.63 1272
4746.28 1278
4746.93 1210
4747.58 1164
4748.23 1236
4748.88 1292
4749.53 1289
4750.18 1238
4750.83 1352
4751.48 1346
4752.13 1415
4752.78 1431
4753.43 1560
4754.08 1696
4754.73 1571
4755.38 1727
4756.03 1835
4756.68 1926
4757.33 1941
4757.98 1941
4758.63 1807
4759.28 1881
4759.93 1712
4760.59 1665
4761.24 1591
4761.89 1496
4762.54 1432
4763.19 1281
4763.84 1383
4764.49 1260
4765.14 1081
4765.79 1242
4766.45 1190
4767.10 1148
4767.75 1150
4768.40 1135
4769.05 1142
4769.70 1189
4770.35 1051
4771.01 1274
4771.66 1293
4772.31 1238
4772.96 1313
4773.61 1253
4774.26 1120
4774.92 1159
4775.57 1202
4776.22 1181
4776.87 1215
4777.52 1070
4778.18 1266
4778.83 1164
4779.48 1151
4780.13 1209
4780.79 1286
4781.44 1110
4782.09 1142
4782.74 1204
4783.40 1172
4784.05 1159
4784.70 1256
4785.35 1276
4786.01 1265
4786.66 1280
4787.31 1257
4787.96 1258
4788.62 1274
4789.27 1128
4789.92 1176
4790.58 1167
4791.23 1210
4791.88 1196
4792.53 1198
4793.19 1327
4793.84 1361
4794.49 1410
4795.15 1414
4795.80 1396
4796.45 1517
4797.11 1466
4797.76 1586
4798.41 1359
4799.07 1308
4799.72 1355
4800.37 1379
4801.03 1277
4801.68 1316
4802.34 1349
4802.99 1328
4803.64 1242
4804.30 1241
4804.95 1315
4805.61 1337
4806.26 1213
4806.91 1175
4807.57 1262
4808.22 1225
4808.88 1310
4809.53 1182
4810.18 1220
4810.84 1197
4811.49 1248
4812.15 1205
4812.80 1281
4813.46 1331
4814.11 1352
4814.77 1266
4815.42 1220
4816.07 1253
4816.73 1314
4817.38 1193
4818.04 1274
4818.69 1295
4819.35 1332
4820.00 1308
4820.66 1332
4821.31 1319
4821.97 1199
4822.62 1152
4823.28 1178
4823.93 1287
4824.59 1306
4825.24 1384
4825.90 1392
4826.56 1440
4827.21 1449
4827.87 1416
4828.52 1428
4829.18 1491
4829.83 1552
4830.49 1523
4831.14 1455
4831.80 1583
4832.46 1479
4833.11 1459
4833.77 1522
4834.42 1492
4835.08 1530
4835.74 1519
4836.39 1563
4837.05 1592
4837.70 1621
4838.36 1493
4839.02 1590
4839.67 1627
4840.33 1787
4840.99 1653
4841.64 1822
4842.30 1767
4842.96 1805
4843.61 1743
4844.27 1654
4844.92 1757
4845.58 1827
4846.24 1824
4846.90 1801
4847.55 1840
4848.21 1974
4848.87 2021
4849.52 2028
4850.18 1977
4850.84 2171
4851.49 2263
4852.15 2480
4852.81 2766
4853.47 2875
4854.12 2897
4854.78 3168
4855.44 3092
4856.09 3300
4856.75 3259
4857.41 3077
4858.07 3048
4858.72 2759
4859.38 2612
4860.04 2467
4860.70 2495
4861.36 2548
4862.01 2468
4862.67 2371
4863.33 2327
4863.99 2385
4864.64 2489
4865.30 2272
4865.96 2191
4866.62 2295
4867.28 2219
4867.94 2184
4868.59 2371
4869.25 2382
4869.91 2464
4870.57 2393
4871.23 2372
4871.89 2216
4872.54 2252
4873.20 2174
4873.86 2090
4874.52 2169
4875.18 1990
4875.84 1917
4876.50 1783
4877.16 1904
4877.81 1910
4878.47 1904
4879.13 1930
4879.79 1905
4880.45 1983
4881.11 1746
4881.77 1905
4882.43 1943
4883.09 2039
4883.75 1934
4884.41 1834
4885.06 1789
4885.72 1882
4886.38 1894
4887.04 1837
4887.70 1760
4888.36 1753
4889.02 1712
4889.68 1662
4890.34 1726
4891.00 1631
4891.66 1803
4892.32 1813
4892.98 1843
4893.64 1948
4894.30 1944
4894.96 1940
4895.62 1910
4896.28 2040
4896.94 1906
4897.60 1993
4898.26 1831
4898.92 1635
4899.58 1849
4900.24 1919
4900.90 1706
4901.56 1681
4902.22 1642
4902.88 1702
4903.54 1676
4904.21 1691
4904.87 1699
4905.53 1594
4906.19 1535
4906.85 1463
4907.51 1512
4908.17 1643
4908.83 1521
4909.49 1579
4910.15 1558
4910.81 1450
4911.48 1440
4912.14 1408
4912.80 1451
4913.46 1478
4914.12 1451
4914.78 1344
4915.44 1470
4916.11 1390
4916.77 1324
4917.43 1402
4918.09 1401
4918.75 1338
4919.41 1361
4920.07 1348
4920.74 1305
4921.40 1408
4922.06 1333
4922.72 1364
4923.38 1488
4924.05 1380
4924.71 1369
4925.37 1373
4926.03 1346
4926.69 1261
4927.36 1303
4928.02 1253
4928.68 1272
4929.34 1309
4930.01 1293
4930.67 1307
4931.33 1305
4931.99 1238
4932.66 1281
4933.32 1389
4933.98 1334
4934.64 1193
4935.31 1351
4935.97 1297
4936.63 1280
4937.30 1238
4937.96 1296
4938.62 1258
4939.28 1296
4939.95 1178
4940.61 1232
4941.27 1283
4941.94 1130
4942.60 1257
4943.26 1257
4943.93 1211
4944.59 1258
4945.25 1238
4945.92 1147
4946.58 1041
4947.24 1142
4947.91 1220
4948.57 1297
4949.23 1131
4949.90 1099
4950.56 1091
4951.23 1174
4951.89 1125
4952.55 1106
4953.22 1088
4953.88 1023
4954.55 1124
4955.21 1135
4955.87 1192
4956.54 1113
4957.20 1202
4957.87 1201
4958.53 1321
4959.20 1210
4959.86 1071
4960.52 1116
4961.19 1124
4961.85 1136
4962.52 1137
4963.18 1142
4963.85 1175
4964.51 1284
4965.18 1227
4965.84 1173
4966.51 1210
4967.17 1341
4967.84 1456
4968.50 1426
4969.17 1321
4969.83 1320
4970.50 1310
4971.16 1293
4971.83 1267
4972.49 1148
4973.16 1238
4973.82 1217
4974.49 1298
4975.15 1193
4975.82 1202
4976.48 1301
4977.15 1238
4977.82 1216
4978.48 1300
4979.15 1272
4979.81 1230
4980.48 1290
4981.14 1294
4981.81 1193
4982.48 1197
4983.14 1286
4983.81 1165
4984.47 1193
4985.14 1258
4985.81 1121
4986.47 1278
4987.14 1150
4987.81 1170
4988.47 1122
4989.14 1120
4989.80 1141
4990.47 1169
4991.14 1170
4991.80 1136
4992.47 1182
4993.14 1117
4993.80 1141
4994.47 1196
4995.14 1282
4995.80 1187
4996.47 1217
4997.14 1228
4997.80 1247
4998.47 1174
4999.14 1154
4999.81 1090
5000.47 1150
5001.14 1189
5001.81 1277
5002.47 1186
5003.14 1136
5003.81 1128
5004.48 1161
5005.14 1190
5005.81 1092
5006.48 978
5007.15 1006
5007.81 1048
5008.48 1104
5009.15 1081
5009.82 1137
5010.49 1109
5011.15 1137
5011.82 1194
5012.49 1157
5013.16 1125
5013.83 1196
5014.49 1141
5015.16 1147
5015.83 1076
5016.50 1163
5017.17 1225
5017.83 1203
5018.50 1165
5019.17 1025
5019.84 1143
5020.51 1236
5021.18 1100
5021.84 1187
5022.51 1199
5023.18 1192
5023.85 1149
5024.52 1027
5025.19 1162
5025.86 1133
5026.53 1088
5027.19 1022
5027.86 1212
5028.53 1235
5029.20 1212
5029.87 1283
5030.54 1231
5031.21 1133
5031.88 1174
5032.55 1190
5033.22 1110
5033.89 1145
5034.56 1172
5035.23 1195
5035.89 1213
5036.56 1135
5037.23 1218
5037.90 1155
5038.57 1168
5039.24 1155
5039.91 1119
5040.58 1157
5041.25 1143
5041.92 1263
5042.59 1076
5043.26 1062
5043.93 1143
5044.60 1161
5045.27 1101
5045.94 1102
5046.61 1022
5047.28 1073
5047.95 1149
5048.62 1113
5049.29 1073
5049.96 1070
5050.63 1068
5051.31 1043
5051.98 1024
5052.65 1082
5053.32 1069
5053.99 1079
5054.66 1069
5055.33 942
5056.00 1049
5056.67 1152
5057.34 1090
5058.01 1067
5058.68 1087
5059.35 1137
5060.03 1107
5060.70 964
5061.37 1008
5062.04 1167
5062.71 1174
5063.38 1116
5064.05 1098
5064.72 1106
5065.40 1053
5066.07 1004
5066.74 1099
5067.41 1126
5068.08 1183
5068.75 1193
5069.43 1080
5070.10 1069
5070.77 1042
5071.44 1096
5072.11 1146
5072.79 1150
5073.46 1090
5074.13 1042
5074.80 1104
5075.47 1110
5076.15 1056
5076.82 1157
5077.49 1174
5078.16 1119
5078.83 1122
5079.51 1126
5080.18 1197
5080.85 1194
5081.52 1213
5082.20 1309
5082.87 1269
5083.54 1235
5084.22 1247
5084.89 1271
5085.56 1363
5086.23 1331
5086.91 1273
5087.58 1243
5088.25 1227
5088.93 1215
5089.60 1203
5090.27 1155
5090.94 1195
5091.62 1094
5092.29 1243
5092.96 1275
5093.64 1230
5094.31 1285
5094.98 1336
5095.66 1330
5096.33 1353
5097.00 1420
5097.68 1359
5098.35 1427
5099.03 1428
5099.70 1360
5100.37 1311
5101.05 1388
5101.72 1295
5102.39 1265
5103.07 1214
5103.74 1211
5104.42 1269
5105.09 1281
5105.77 1198
5106.44 1200
5107.11 1161
5107.79 1252
5108.46 1156
5109.14 1231
5109.81 1137
5110.49 1080
5111.16 1151
5111.83 1091
5112.51 1200
5113.18 1193
5113.86 1156
5114.53 1150
5115.21 1081
5115.88 1095
5116.56 1187
5117.23 1160
5117.91 1090
5118.58 1204
5119.26 1095
5119.93 1059
5120.61 1128
5121.28 1132
5121.96 1171
5122.63 1113
5123.31 1047
5123.98 1137
5124.66 1116
5125.33 1080
5126.01 1084
5126.69 1160
5127.36 1178
5128.04 1173
5128.71 1221
5129.39 1207
5130.06 1286
5130.74 1232
5131.42 1353
5132.09 1206
5132.77 1209
5133.44 1261
5134.12 1183
5134.79 1233
5135.47 1277
5136.15 1323
5136.82 1292
5137.50 1262
5138.18 1314
5138.85 1321
5139.53 1203
5140.20 1159
5140.88 1263
5141.56 1167
5142.23 1095
5142.91 1120
5143.59 1110
5144.26 1226
5144.94 1106
5145.62 1179
5146.29 1259
5146.97 1178
5147.65 1170
5148.33 1091
5149.00 1178
5149.68 1163
5150.36 1137
5151.03 1007
5151.71 1019
5152.39 1056
5153.06 991
5153.74 1033
5154.42 1020
5155.10 1009
5155.77 1012
5156.45 983
5157.13 1029
5157.81 1011
5158.48 1055
5159.16 1168
5159.84 1051
5160.52 1062
5161.20 1109
5161.87 1033
5162.55 1151
5163.23 1040
5163.91 1129
5164.58 1039
5165.26 1002
5165.94 990
5166.62 1051
5167.30 1037
5167.98 1087
5168.65 1062
5169.33 1123
5170.01 1089
5170.69 1138
5171.37 1136
5172.05 1090
5172.72 1158
5173.40 1043
5174.08 1053
5174.76 1169
5175.44 1070
5176.12 972
5176.80 1044
5177.48 1023
5178.15 1127
5178.83 1080
5179.51 1066
5180.19 1020
5180.87 1036
5181.55 1087
5182.23 1053
5182.91 1094
5183.59 1030
5184.27 1150
5184.95 1058
5185.63 1058
5186.30 1159
5186.98 1077
5187.66 1113
5188.34 1084
5189.02 1022
5189.70 1070
5190.38 979
5191.06 979
5191.74 949
5192.42 986
5193.10 974
5193.78 952
5194.46 923
5195.14 976
5195.82 990
5196.50 981
5197.18 965
5197.86 932
5198.54 992
5199.22 980
5199.90 995
5200.58 1046
5201.26 1109
5201.94 1046
5202.62 950
5203.31 990
5203.99 1049
5204.67 1023
5205.35 1092
5206.03 1061
5206.71 1014
5207.39 1035
5208.07 1098
5208.75 1008
5209.43 955
5210.11 1034
5210.79 981
5211.48 976
5212.16 1082
5212.84 1129
5213.52 1081
5214.20 1025
5214.88 1050
5215.56 1134
5216.24 1061
5216.93 1066
5217.61 1145
5218.29 1079
5218.97 1129
5219.65 1149
5220.33 1154
5221.02 1071
5221.70 1071
5222.38 1133
5223.06 1159
5223.74 1048
5224.42 1150
5225.11 1071
5225.79 1015
5226.47 1151
5227.15 1166
5227.83 1057
5228.52 1042
5229.20 1130
5229.88 976
5230.56 1079
5231.25 896
5231.93 1049
5232.61 1059
5233.29 1010
5233.98 1069
5234.66 1033
5235.34 1039
5236.02 1006
5236.71 1180
5237.39 1065
5238.07 1043
5238.76 1116
5239.44 1045
5240.12 1003
5240.80 1065
5241.49 1087
5242.17 1122
5242.85 1100
5243.54 1081
5244.22 1082
5244.90 1068
5245.59 1140
5246.27 1057
5246.95 1110
5247.64 1056
5248.32 1066
5249.00 1054
5249.69 991
5250.37 1046
5251.05 1118
5251.74 994
5252.42 1112
5253.11 1108
5253.79 1204
5254.47 1100
5255.16 1158
5255.84 1085
5256.53 1139
5257.21 1201
5257.89 1086
5258.58 1118
5259.26 1084
5259.95 1136
5260.63 1126
5261.32 1078
5262.00 1010
5262.68 975
5263.37 1024
5264.05 1065
5264.74 1139
5265.42 1067
5266.11 1044
5266.79 1136
5267.48 1172
5268.16 1064
5268.85 1202
5269.53 1139
5270.22 1118
5270.90 1123
5271.59 1211
5272.27 1344
5272.96 1178
5273.64 1125
5274.33 1177
5275.01 1121
5275.70 1064
5276.38 1064
5277.07 1112
5277.75 1124
5278.44 971
5279.12 992
5279.81 1016
5280.49 991
5281.18 1032
5281.87 1052
5282.55 1066
5283.24 1122
5283.92 1132
5284.61 1111
5285.30 1149
5285.98 996
5286.67 1036
5287.35 1147
5288.04 1208
5288.73 1033
5289.41 999
5290.10 1039
5290.78 1126
5291.47 1080
5292.16 1145
5292.84 1083
5293.53 1011
5294.22 959
5294.90 1063
5295.59 1027
5296.28 1030
5296.96 1080
5297.65 972
5298.34 1125
5299.02 1019
5299.71 1037
5300.40 1146
5301.08 1053
5301.77 1074
5302.46 1189
5303.14 1138
5303.83 1165
5304.52 1052
5305.21 1101
5305.89 1125
5306.58 1209
5307.27 1138
5307.96 1101
5308.64 1103
5309.33 1081
5310.02 1258
5310.71 1235
5311.39 1146
5312.08 1031
5312.77 1148
5313.46 1228
5314.14 1261
5314.83 1180
5315.52 1208
5316.21 1219
5316.89 1290
5317.58 1201
5318.27 1217
5318.96 1167
5319.65 1174
5320.34 1170
5321.02 1115
5321.71 1145
5322.40 1200
5323.09 1227
5323.78 1300
5324.47 1253
5325.15 1343
5325.84 1321
5326.53 1277
5327.22 1338
5327.91 1194
5328.60 1231
5329.29 1280
5329.97 1150
5330.66 1051
5331.35 1103
5332.04 1125
5332.73 964
5333.42 1050
5334.11 1093
5334.80 1021
5335.49 971
5336.18 1028
5336.87 1073
5337.55 1038
5338.24 971
5338.93 1016
5339.62 1115
5340.31 1050
5341.00 1156
5341.69 1026
5342.38 1087
5343.07 1132
5343.76 1098
5344.45 1042
5345.14 1159
5345.83 1017
5346.52 1178
5347.21 1158
5347.90 1042
5348.59 1086
5349.28 1023
5349.97 1091
5350.66 1061
5351.35 939
5352.04 1135
5352.73 1101
5353.42 1233
5354.11 1235
5354.80 1210
5355.49 1069
5356.18 1138
5356.87 1245
5357.56 1135
5358.25 951
5358.94 991
5359.64 1086
5360.33 1101
5361.02 1060
5361.71 1046
5362.40 1031
5363.09 1043
5363.78 1064
5364.47 1050
5365.16 1066
5365.85 1038
5366.55 1202
5367.24 1063
5367.93 957
5368.62 1083
5369.31 1068
5370.00 1113
5370.69 1124
5371.38 1152
5372.08 1110
5372.77 1032
5373.46 1064
5374.15 982
5374.84 932
5375.53 983
5376.23 1052
5376.92 1013
5377.61 1007
5378.30 949
5378.99 1014
5379.69 1109
5380.38 1032
5381.07 931
5381.76 962
5382.45 1045
5383.15 1006
5383.84 998
5384.53 1081
5385.22 987
5385.92 958
5386.61 931
5387.30 996
5387.99 983
5388.69 951
5389.38 917
5390.07 991
5390.76 1011
5391.46 1035
5392.15 1028
5392.84 1110
5393.54 1035
5394.23 1055
5394.92 990
5395.61 1011
5396.31 1019
5397.00 1011
5397.69 1067
5398.39 1050
5399.08 1040
5399.77 1092
5400.47 1065
5401.16 1068
5401.85 1065
5402.55 1026
5403.24 920
5403.93 959
5404.63 976
5405.32 1007
5406.02 928
5406.71 917
5407.40 966
5408.10 1026
5408.79 1061
5409.48 1018
5410.18 1032
5410.87 1021
5411.57 1037
5412.26 1047
5412.95 1035
5413.65 1014
5414.34 1028
5415.04 1049
5415.73 963
5416.43 1062
5417.12 1046
5417.82 1089
5418.51 1028
5419.20 1112
5419.90 1033
5420.59 1063
5421.29 1032
5421.98 949
5422.68 1053
5423.37 1101
5424.07 1149
5424.76 1116
5425.46 1057
5426.15 1172
5426.85 1256
5427.54 1206
5428.24 1114
5428.93 1058
5429.63 1116
5430.32 1101
5431.02 1170
5431.71 1145
5432.41 1146
5433.10 1049
5433.80 1097
5434.50 1165
5435.19 1322
5435.89 1153
5436.58 1220
5437.28 1284
5437.97 1108
5438.67 1133
5439.37 1200
5440.06 1307
5440.76 1178
5441.45 1159
5442.15 1229
5442.85 1309
5443.54 1244
5444.24 1175
5444.93 1214
5445.63 1339
5446.33 1295
5447.02 1349
5447.72 1297
5448.42 1435
5449.11 1488
5449.81 1373
5450.51 1387
5451.20 1363
5451.90 1509
5452.60 1606
5453.29 1562
5453.99 1585
5454.69 1481
5455.38 1585
5456.08 1644
5456.78 1639
5457.47 1481
5458.17 1366
5458.87 1406
5459.57 1459
5460.26 1459
5460.96 1440
5461.66 1367
5462.35 1377
5463.05 1316
5463.75 1423
5464.45 1581
5465.14 1568
5465.84 1623
5466.54 1654
5467.24 1659
5467.93 1637
5468.63 1611
5469.33 1611
5470.03 1723
5470.73 1592
5471.42 1579
5472.12 1605
5472.82 1607
5473.52 1726
5474.22 1619
5474.91 1593
5475.61 1679
5476.31 1639
5477.01 1719
5477.71 1716
5478.40 1802
5479.10 1835
5479.80 1763
5480.50 2005
5481.20 2184
5481.90 2326
5482.60 2454
5483.29 2515
5483.99 2655
5484.69 3077
5485.39 2927
5486.09 2857
5486.79 3083
5487.49 3087
5488.19 3029
5488.89 2743
5489.58 2563
5490.28 2481
5490.98 2379
5491.68 2293
5492.38 2392
5493.08 2502
5493.78 2344
5494.48 2295
5495.18 2293
5495.88 2359
5496.58 2291
5497.28 2387
5497.98 2421
5498.68 2488
5499.38 2373
5500.08 2458
5500.78 2613
5501.48 2699
5502.18 2926
5502.88 3261
5503.58 3619
5504.28 4079
5504.98 4131
5505.68 4416
5506.38 4414
5507.08 4603
5507.78 4708
5508.48 4323
5509.18 3865
5509.88 3494
5510.58 3104
5511.28 2900
5511.98 2719
5512.68 2464
5513.38 2399
5514.08 2398
5514.78 2380
5515.48 2258
5516.18 2188
5516.88 2069
5517.58 2095
5518.28 2167
5518.99 1994
5519.69 1820
5520.39 1866
5521.09 1732
5521.79 1858
5522.49 1854
5523.19 1660
5523.89 1699
5524.59 1624
5525.30 1587
5526.00 1525
5526.70 1555
5527.40 1512
5528.10 1579
5528.80 1618
5529.50 1497
5530.21 1451
5530.91 1516
5531.61 1615
5532.31 1367
5533.01 1344
5533.72 1301
5534.42 1267
5535.12 1386
5535.82 1334
5536.52 1291
5537.23 1287
5537.93 1312
5538.63 1337
5539.33 1415
5540.03 1277
5540.74 1210
5541.44 1284
5542.14 1302
5542.84 1384
5543.55 1289
5544.25 1286
5544.95 1304
5545.65 1400
5546.36 1310
5547.06 1304
5547.76 1333
5548.47 1268
5549.17 1364
5549.87 1237
5550.57 1266
5551.28 1168
5551.98 1219
5552.68 1187
5553.39 1217
5554.09 1201
5554.79 1192
5555.50 1188
5556.20 1222
5556.90 1226
5557.61 1230
5558.31 1124
5559.01 1169
5559.72 1195
5560.42 1179
5561.12 1272
5561.83 1181
5562.53 1161
5563.23 1092
5563.94 1148
5564.64 1210
5565.35 1306
5566.05 1121
5566.75 1143
5567.46 1293
5568.16 1215
5568.87 1240
5569.57 1236
5570.27 1235
5570.98 1230
5571.68 1249
5572.39 1350
5573.09 1238
5573.80 1218
5574.50 1249
5575.21 1250
5575.91 1165
5576.61 1215
5577.32 1224
5578.02 1191
5578.73 1193
5579.43 1120
5580.14 1122
5580.84 1230
5581.55 1207
5582.25 1166
5582.96 1054
5583.66 1045
5584.37 1106
5585.07 1123
5585.78 1192
5586.48 1116
5587.19 1208
5587.89 1151
5588.60 1139
5589.30 1070
5590.01 1113
5590.72 1096
5591.42 1070
5592.13 1097
5592.83 1109
5593.54 1097
5594.24 1159
5594.95 1089
5595.66 1091
5596.36 1125
5597.07 1089
5597.77 1095
5598.48 1019
5599.18 1067
5599.89 1095
5600.60 1040
5601.30 1038
5602.01 1029
5602.72 1071
5603.42 1018
5604.13 1073
5604.83 1021
5605.54 1003
5606.25 1101
5606.95 1020
5607.66 968
5608.37 1026
5609.07 1063
5609.78 1074
5610.49 1063
5611.19 991
5611.90 973
5612.61 1050
5613.31 1049
5614.02 983
5614.73 1036
5615.44 1037
5616.14 974
5616.85 1022
5617.56 1003
5618.26 1069
5618.97 1058
5619.68 1029
5620.39 962
5621.09 1021
5621.80 1086
5622.51 1082
5623.22 1030
5623.92 963
5624.63 1047
5625.34 1039
5626.05 1055
5626.75 923
5627.46 1050
5628.17 1044
5628.88 1025
5629.59 990
5630.29 1008
5631.00 1017
5631.71 1101
5632.42 1044
5633.13 1114
5633.83 1183
5634.54 1145
5635.25 1153
5635.96 1076
5636.67 1046
5637.38 1169
5638.08 1075
5638.79 1043
5639.50 1057
5640.21 1059
5640.92 1078
5641.63 983
5642.34 1149
5643.05 1160
5643.75 1167
5644.46 1219
5645.17 1205
5645.88 1137
5646.59 1149
5647.30 1108
5648.01 1070
5648.72 1039
5649.43 1093
5650.14 1042
5650.85 1043
5651.55 1112
5652.26 1127
5652.97 1180
5653.68 1135
5654.39 1115
5655.10 1111
5655.81 1105
5656.52 1142
5657.23 1183
5657.94 1163
5658.65 1143
5659.36 1236
5660.07 1238
5660.78 1363
5661.49 1360
5662.20 1418
5662.91 1479
5663.62 1375
5664.33 1361
5665.04 1299
5665.75 1279
5666.46 1289
5667.17 1214
5667.88 1194
5668.59 1295
5669.30 1156
5670.01 1124
5670.72 1174
5671.43 1124
5672.14 1197
5672.85 1134
5673.57 1122
5674.28 1192
5674.99 1155
5675.70 1176
5676.41 1138
5677.12 1082
5677.83 1052
5678.54 1081
5679.25 1019
5679.96 955
5680.68 1003
5681.39 967
5682.10 1025
5682.81 971
5683.52 1034
5684.23 1045
5684.94 1125
5685.65 1067
5686.37 1069
5687.08 1142
5687.79 1152
5688.50 1094
5689.21 1086
5689.92 1070
5690.64 1118
5691.35 1067
5692.06 1064
5692.77 1110
5693.48 1071
5694.20 1126
5694.91 1092
5695.62 1133
5696.33 1079
5697.04 1035
5697.76 1048
5698.47 1141
5699.18 1086
5699.89 1076
5700.61 1020
5701.32 923
5702.03 1084
5702.74 1029
5703.46 967
5704.17 1010
5704.88 1016
5705.59 1066
5706.31 1035
5707.02 1013
5707.73 1043
5708.45 1019
5709.16 999
5709.87 1070
5710.58 963
5711.30 1024
5712.01 976
5712.72 965
5713.44 915
5714.15 976
5714.86 890
5715.58 984
5716.29 1060
5717.00 1011
5717.72 991
5718.43 1060
5719.14 983
5719.86 968
5720.57 885
5721.28 958
5722.00 1054
5722.71 924
5723.43 977
5724.14 963
5724.85 844
5725.57 925
5726.28 980
5727.00 985
5727.71 1020
5728.42 1074
5729.14 1150
5729.85 1130
5730.57 1130
5731.28 1197
5732.00 1191
5732.71 1218
5733.42 1218
5734.14 1183
5734.85 1182
5735.57 1160
5736.28 1153
5737.00 1133
5737.71 1087
5738.43 985
5739.14 1036
5739.86 1097
5740.57 1025
5741.29 978
5742.00 1069
5742.72 1060
5743.43 993
5744.15 1050
5744.86 1039
5745.58 1009
5746.29 989
5747.01 936
5747.72 927
5748.44 958
5749.15 942
5749.87 963
5750.58 930
5751.30 939
5752.02 915
5752.73 870
5753.45 1007
5754.16 978
5754.88 1074
5755.59 958
5756.31 1026
5757.03 1033
5757.74 997
5758.46 1018
5759.17 1070
5759.89 1012
5760.61 981
5761.32 1043
5762.04 1000
5762.76 1025
5763.47 939
5764.19 899
5764.90 949
5765.62 890
5766.34 933
5767.05 879
5767.77 933
5768.49 1053
5769.20 989
5769.92 976
5770.64 982
5771.35 1012
5772.07 981
5772.79 983
5773.51 975
5774.22 1077
5774.94 1028
5775.66 969
5776.37 915
5777.09 913
5777.81 1044
5778.53 1065
5779.24 998
5779.96 931
5780.68 989
5781.39 997
5782.11 1046
5782.83 1040
5783.55 944
5784.26 872
5784.98 933
5785.70 905
5786.42 926
5787.14 967
5787.85 974
5788.57 914
5789.29 987
5790.01 940
5790.73 975
5791.44 982
5792.16 918
5792.88 906
5793.60 905
5794.32 914
5795.03 973
5795.75 903
5796.47 917
5797.19 944
5797.91 919
5798.63 923
5799.35 931
5800.06 1046
5800.78 1084
5801.50 937
5802.22 993
5802.94 1101
5803.66 1055
5804.38 921
5805.10 1009
5805.81 1071
5806.53 1054
5807.25 976
5807.97 993
5808.69 1028
5809.41 1030
5810.13 1090
5810.85 1078
5811.57 1109
5812.29 1013
5813.01 1054
5813.73 1056
5814.45 1033
5815.17 1104
5815.88 1076
5816.60 1013
5817.32 931
5818.04 977
5818.76 1024
5819.48 981
5820.20 962
5820.92 981
5821.64 976
5822.36 979
5823.08 1054
5823.80 1029
5824.52 1020
5825.24 1015
5825.96 972
5826.68 1005
5827.40 972
5828.12 1062
5828.84 1006
5829.57 1027
5830.29 1040
5831.01 1107
5831.73 1057
5832.45 1053
5833.17 933
5833.89 997
5834.61 1054
5835.33 1077
5836.05 1050
5836.77 1094
5837.49 1094
5838.21 1106
5838.94 1105
5839.66 1071
5840.38 998
5841.10 1045
5841.82 1089
5842.54 988
5843.26 1026
5843.98 1130
5844.70 1001
5845.43 1088
5846.15 1106
5846.87 1051
5847.59 960
5848.31 996
5849.03 1047
5849.76 1002
5850.48 1052
5851.20 1049
5851.92 1097
5852.64 1083
5853.36 1061
5854.09 1136
5854.81 1119
5855.53 1108
5856.25 1145
5856.97 1104
5857.70 1119
5858.42 1135
5859.14 1184
5859.86 1078
5860.59 1133
5861.31 1067
5862.03 1094
5862.75 1115
5863.48 1086
5864.20 1090
5864.92 1089
5865.64 1216
5866.37 1158
5867.09 1206
5867.81 1162
5868.54 1191
5869.26 1116
5869.98 1097
5870.70 1192
5871.43 1191
5872.15 1202
5872.87 1226
5873.60 1120
5874.32 1107
5875.04 1234
5875.77 1192
5876.49 1203
5877.21 1141
5877.94 1076
5878.66 1153
5879.38 1122
5880.11 1062
5880.83 1082
5881.55 1145
5882.28 1173
5883.00 1158
5883.73 1225
5884.45 1184
5885.17 1188
5885.90 1177
5886.62 1150
5887.34 1210
5888.07 1272
5888.79 1266
5889.52 1283
5890.24 1245
5890.97 1299
5891.69 1262
5892.41 1249
5893.14 1309
5893.86 1180
5894.59 1281
5895.31 1261
5896.04 1158
5896.76 1147
5897.49 1189
5898.21 1215
5898.93 1165
5899.66 1084
5900.38 1190
5901.11 1192
5901.83 1211
5902.56 1189
5903.28 1207
5904.01 1178
5904.73 1156
5905.46 1123
5906.18 1145
5906.91 1221
5907.64 1234
5908.36 1297
5909.09 1372
5909.81 1322
5910.54 1410
5911.26 1346
5911.99 1284
5912.71 1170
5913.44 1246
5914.16 1273
5914.89 1327
5915.62 1339
5916.34 1200
5917.07 1278
5917.79 1338
5918.52 1328
5919.25 1350
5919.97 1348
5920.70 1273
5921.42 1382
5922.15 1351
5922.88 1294
5923.60 1272
5924.33 1258
5925.05 1270
5925.78 1334
5926.51 1406
5927.23 1456
5927.96 1441
5928.69 1496
5929.41 1528
5930.14 1523
5930.87 1456
5931.59 1453
5932.32 1484
5933.05 1477
5933.77 1487
5934.50 1555
5935.23 1526
5935.95 1616
5936.68 1678
5937.41 1605
5938.14 1537
5938.86 1637
5939.59 1789
5940.32 1693
5941.04 1783
5941.77 1806
5942.50 1792
5943.23 1876
5943.95 1864
5944.68 1904
5945.41 1848
5946.14 1836
5946.87 1977
5947.59 2119
5948.32 2034
5949.05 2041
5949.78 2089
5950.50 2100
5951.23 2144
5951.96 2133
5952.69 2235
5953.42 2319
5954.14 2354
5954.87 2396
5955.60 2483
5956.33 2694
5957.06 2597
5957.79 2850
5958.51 2964
5959.24 2980
5959.97 2830
5960.70 2735
5961.43 2754
5962.16 2805
5962.88 2684
5963.61 2732
5964.34 2760
5965.07 2762
5965.80 2709
5966.53 3004
5967.26 2965
5967.99 2883
5968.72 3073
5969.44 3333
5970.17 3566
5970.90 3751
5971.63 3879
5972.36 4010
5973.09 4076
5973.82 4336
5974.55 4126
5975.28 4106
5976.01 3743
5976.74 3519
5977.47 3358
5978.20 3315
5978.93 3131
5979.66 3156
5980.39 3131
5981.12 3179
5981.85 3132
5982.58 3308
5983.31 3314
5984.04 3315
5984.77 3280
5985.50 3404
5986.23 3340
5986.96 3459
5987.69 3501
5988.42 3495
5989.15 3428
5989.88 3433
5990.61 3336
5991.34 3325
5992.07 3454
5992.80 3623
5993.53 3721
5994.26 3760
5994.99 3636
5995.72 3524
5996.45 3636
5997.18 3565
5997.91 3631
5998.64 3785
5999.37 3885
6000.11 3725
6000.84 3690
6001.57 3936
6002.30 3869
6003.03 3723
6003.76 3771
6004.49 3759
6005.22 3758
6005.95 3712
6006.69 3582
6007.42 3669
6008.15 3584
6008.88 3411
6009.61 3373
6010.34 3456
6011.07 3812
6011.81 3931
6012.54 4273
6013.27 4370
6014.00 4952
6014.73 5713
6015.46 6293
6016.20 6623
6016.93 7097
6017.66 7314
6018.39 7497
6019.12 7411
6019.86 7357
6020.59 7051
6021.32 6589
6022.05 6116
6022.79 5609
6023.52 4862
6024.25 4375
6024.98 4119
6025.72 3717
6026.45 3475
6027.18 3168
6027.91 2942
6028.65 2999
6029.38 2798
6030.11 2744
6030.84 2699
6031.58 2665
6032.31 2493
6033.04 2500
6033.78 2483
6034.51 2418
6035.24 2464
6035.98 2470
6036.71 2431
6037.44 2472
6038.17 2353
6038.91 2276
6039.64 2396
6040.37 2350
6041.11 2228
6041.84 2317
6042.58 2286
6043.31 2492
6044.04 2570
6044.78 2655
6045.51 2732
6046.24 2644
6046.98 2553
6047.71 2502
6048.44 2576
6049.18 2558
6049.91 2560
6050.65 2601
6051.38 2584
6052.11 2627
6052.85 2826
6053.58 2899
6054.32 2946
6055.05 2958
6055.79 3161
6056.52 3322
6057.25 3232
6057.99 3249
6058.72 3198
6059.46 3154
6060.19 3163
6060.93 3092
6061.66 3008
6062.40 3012
6063.13 2881
6063.87 2872
6064.60 2700
6065.34 2768
6066.07 2867
6066.81 2649
6067.54 2766
6068.28 2858
6069.01 2744
6069.75 2618
6070.48 2663
6071.22 2791
6071.95 2734
6072.69 2554
6073.42 2499
6074.16 2591
6074.89 2518
6075.63 2407
6076.36 2516
6077.10 2472
6077.84 2318
6078.57 2343
6079.31 2269
6080.04 2147
6080.78 2165
6081.51 2144
6082.25 2273
6082.99 2242
6083.72 2221
6084.46 2198
6085.20 2247
6085.93 2272
6086.67 2341
6087.40 2343
6088.14 2253
6088.88 2277
6089.61 2315
6090.35 2144
6091.09 2142
6091.82 2296
6092.56 2165
6093.30 2277
6094.03 2295
6094.77 2265
6095.51 2226
6096.24 2235
6096.98 2329
6097.72 2414
6098.45 2393
6099.19 2513
6099.93 2475
6100.66 2290
6101.40 2352
6102.14 2392
6102.87 2263
6103.61 2173
6104.35 2186
6105.09 2134
6105.82 2112
6106.56 2138
6107.30 2127
6108.04 2127
6108.77 1923
6109.51 2158
6110.25 2194
6110.99 2251
6111.72 2187
6112.46 2087
6113.20 2274
6113.94 2172
6114.68 2158
6115.41 2174
6116.15 2201
6116.89 2254
6117.63 2327
6118.37 2212
6119.10 2074
6119.84 1938
6120.58 2086
6121.32 2168
6122.06 2121
6122.80 2078
6123.53 2248
6124.27 2290
6125.01 2310
6125.75 2413
6126.49 2474
6127.23 2282
6127.97 2331
6128.70 2491
6129.44 2478
6130.18 2558
6130.92 2650
6131.66 2452
6132.40 2439
6133.14 2467
6133.88 2490
6134.62 2443
6135.35 2507
6136.09 2408
6136.83 2538
6137.57 2548
6138.31 2440
6139.05 2455
6139.79 2589
6140.53 2637
6141.27 2710
6142.01 2770
6142.75 2720
6143.49 2697
6144.23 2757
6144.97 2784
6145.71 2878
6146.45 2729
6147.19 2803
6147.93 2783
6148.67 2825
6149.41 2880
6150.15 2911
6150.89 2877
6151.63 2874
6152.37 2830
6153.11 3162
6153.85 3129
6154.59 3100
6155.33 3283
6156.07 3170
6156.81 3219
6157.55 3210
6158.29 3113
6159.03 3272
6159.77 3462
6160.51 3502
6161.25 3545
6161.99 3571
6162.73 3565
6163.47 3522
6164.22 3473
6164.96 3553
6165.70 3590
6166.44 3700
6167.18 3896
6167.92 4158
6168.66 4262
6169.40 4401
6170.14 4694
6170.89 4829
6171.63 5007
6172.37 5351
6173.11 5506
6173.85 5656
6174.59 5733
6175.33 5734
6176.08 5632
6176.82 5678
6177.56 5486
6178.30 5036
6179.04 5193
6179.78 5094
6180.53 5005
6181.27 5007
6182.01 4715
6182.75 4738
6183.49 4639
6184.24 4739
6184.98 4895
6185.72 4847
6186.46 5084
6187.20 5479
6187.95 5429
6188.69 5364
6189.43 5631
6190.17 5675
6190.92 5618
6191.66 5725
6192.40 5904
6193.14 5589
6193.89 5722
6194.63 6010
6195.37 6118
6196.12 6253
6196.86 6582
6197.60 6536
6198.34 6871
6199.09 6987
6199.83 7342
6200.57 7196
6201.32 7277
6202.06 7322
6202.80 7306
6203.55 7157
6204.29 7132
6205.03 7105
6205.78 6955
6206.52 7154
6207.26 7383
6208.01 7927
6208.75 8212
6209.49 9375
6210.24 10969
6210.98 12675
6211.72 15562
6212.47 18361
6213.21 22508
6213.96 25836
6214.70 27703
6215.44 28910
6216.19 29855
6216.93 29137
6217.68 27903
6218.42 25749
6219.16 23082
6219.91 19597
6220.65 16274
6221.40 13521
6222.14 11471
6222.89 9829
6223.63 8191
6224.37 7238
6225.12 6736
6225.86 6689
6226.61 6605
6227.35 6665
6228.10 7130
6228.84 7241
6229.59 7657
6230.33 8124
6231.08 8359
6231.82 8250
6232.57 7854
6233.31 7622
6234.06 6795
6234.80 6442
6235.55 5677
6236.29 5055
6237.04 4688
6237.78 4379
6238.53 4180
6239.27 3975
6240.02 3969
6240.76 3935
6241.51 4116
6242.26 3980
6243.00 4398
6243.75 4547
6244.49 4429
6245.24 4680
6245.98 4739
6246.73 4432
6247.48 4484
6248.22 4599
6248.97 4553
6249.71 4363
6250.46 4360
6251.21 4342
6251.95 4135
6252.70 4091
6253.44 4128
6254.19 4157
6254.94 4145
6255.68 4101
6256.43 4090
6257.18 4184
6257.92 3949
6258.67 4057
6259.42 4223
6260.16 4230
6260.91 4111
6261.66 4242
6262.40 4365
6263.15 4295
6263.90 4319
6264.64 4206
6265.39 4174
6266.14 4104
6266.88 4162
6267.63 3944
6268.38 3766
6269.13 3655
6269.87 3671
6270.62 3658
6271.37 3762
6272.11 3612
6272.86 3534
6273.61 3485
6274.36 3460
6275.10 3430
6275.85 3503
6276.60 3494
6277.35 3413
6278.10 3511
6278.84 3468
6279.59 3273
6280.34 3434
6281.09 3274
6281.83 3373
6282.58 3290
6283.33 3243
6284.08 3216
6284.83 3281
6285.57 3194
6286.32 3375
6287.07 3285
6287.82 3100
6288.57 2959
6289.32 2853
6290.06 2932
6290.81 2736
6291.56 2793
6292.31 2796
6293.06 2724
6293.81 2632
6294.56 2727
6295.30 2672
6296.05 2654
6296.80 2537
6297.55 2630
6298.30 2611
6299.05 2592
6299.80 2607
6300.55 2574
6301.30 2627
6302.05 2604
6302.79 2473
6303.54 2585
6304.29 2519
6305.04 2444
6305.79 2578
6306.54 2443
6307.29 2421
6308.04 2255
6308.79 2291
6309.54 2343
6310.29 2293
6311.04 2277
6311.79 2339
6312.54 2363
6313.29 2381
6314.04 2517
6314.79 2495
6315.54 2660
6316.29 2572
6317.04 2752
6317.79 2730
6318.54 2771
6319.29 2773
6320.04 2765
6320.79 2624
6321.54 2693
6322.29 2723
6323.04 2611
6323.79 2807
6324.54 2725
6325.29 2480
6326.04 2387
6326.79 2331
6327.54 2321
6328.29 2343
6329.04 2382
6329.79 2210
6330.55 2034
6331.30 2087
6332.05 2035
6332.80 1945
6333.55 2011
6334.30 1863
6335.05 1863
6335.80 1832
6336.55 1938
6337.30 1910
6338.06 1854
6338.81 1900
6339.56 1942
6340.31 1965
6341.06 1984
6341.81 1964
6342.56 1986
6343.32 1912
6344.07 1952
6344.82 1903
6345.57 2037
6346.32 1893
6347.07 1856
6347.83 1857
6348.58 1925
6349.33 1994
6350.08 2089
6350.83 1961
6351.59 1912
6352.34 1993
6353.09 2051
6353.84 1988
6354.60 2273
6355.35 2236
6356.10 2338
6356.85 2349
6357.61 2316
6358.36 2260
6359.11 2380
6359.86 2400
6360.62 2396
6361.37 2225
6362.12 2379
6362.87 2300
6363.63 2253
6364.38 2241
6365.13 2093
6365.88 2096
6366.64 1952
6367.39 1919
6368.14 1999
6368.90 1951
6369.65 2057
6370.40 1954
6371.16 2017
6371.91 1967
6372.66 2004
6373.42 1966
6374.17 2036
6374.92 1935
6375.68 1902
6376.43 1983
6377.18 1927
6377.94 1959
6378.69 1941
6379.45 1890
6380.20 1952
6380.95 1953
6381.71 1857
6382.46 1902
6383.21 1866
6383.97 1902
6384.72 1886
6385.48 1906
6386.23 1968
6386.98 1940
6387.74 1876
6388.49 1829
6389.25 1882
6390.00 1929
6390.76 1874
6391.51 1868
6392.27 1812
6393.02 1769
6393.77 1796
6394.53 1834
6395.28 1821
6396.04 1745
6396.79 1714
6397.55 1759
6398.30 1762
6399.06 1856
6399.81 1771
6400.57 1865
6401.32 1919
6402.08 1844
6402.83 1812
6403.59 1773
6404.34 1832
6405.10 1909
6405.85 1789
6406.61 1858
6407.36 1776
6408.12 1885
6408.88 1853
6409.63 1989
6410.39 1940
6411.14 1848
6411.90 1898
6412.65 1878
6413.41 1999
6414.16 1912
6414.92 1942
6415.68 2120
6416.43 2056
6417.19 2043
6417.94 2045
6418.70 2231
6419.46 2033
6420.21 1944
6420.97 1874
6421.73 1879
6422.48 1946
6423.24 1818
6423.99 1789
6424.75 1864
6425.51 1839
6426.26 1856
6427.02 1876
6427.78 1837
6428.53 1922
6429.29 2004
6430.05 2048
6430.80 1818
6431.56 1871
6432.32 1842
6433.07 1911
6433.83 1853
6434.59 1875
6435.34 1940
6436.10 1969
6436.86 1942
6437.62 1874
6438.37 1888
6439.13 1881
6439.89 1859
6440.65 1935
6441.40 1952
6442.16 1887
6442.92 1936
6443.68 2068
6444.43 2063
6445.19 1822
6445.95 1934
6446.71 1860
6447.46 2018
6448.22 1971
6448.98 2010
6449.74 2033
6450.49 2052
6451.25 2025
6452.01 2005
6452.77 2128
6453.53 1972
6454.29 2061
6455.04 2248
6455.80 2219
6456.56 2209
6457.32 2114
6458.08 2202
6458.84 2148
6459.59 2076
6460.35 2243
6461.11 2329
6461.87 2348
6462.63 2349
6463.39 2297
6464.15 2429
6464.90 2402
6465.66 2508
6466.42 2416
6467.18 2290
6467.94 2342
6468.70 2508
6469.46 2636
6470.22 2482
6470.98 2424
6471.73 2695
6472.49 2587
6473.25 2629
6474.01 2682
6474.77 2653
6475.53 2647
6476.29 2646
6477.05 2783
6477.81 2807
6478.57 2941
6479.33 2890
6480.09 2858
6480.85 2925
6481.61 3026
6482.37 3032
6483.13 3091
6483.89 3135
6484.65 3136
6485.41 3181
6486.17 3218
6486.93 3141
6487.69 3100
6488.45 3167
6489.21 3360
6489.97 3590
6490.73 3447
6491.49 3392
6492.25 3403
6493.01 3544
6493.77 3715
6494.53 3741
6495.29 3817
6496.05 3896
6496.81 4147
6497.57 4210
6498.33 4365
6499.10 4541
6499.86 4638
6500.62 4693
6501.38 4869
6502.14 4991
6502.90 5048
6503.66 5222
6504.42 5077
6505.18 4860
6505.94 4762
6506.71 4905
6507.47 4787
6508.23 5132
6508.99 4744
6509.75 4842
6510.51 5047
6511.27 5105
6512.04 5177
6512.80 5311
6513.56 5419
6514.32 5495
6515.08 5659
6515.84 5723
6516.61 5840
6517.37 5731
6518.13 5804
6518.89 5813
6519.65 5941
6520.42 5891
6521.18 5825
6521.94 5829
6522.70 6021
6523.46 6210
6524.23 6387
6524.99 6718
6525.75 6506
6526.51 6842
6527.28 7386
6528.04 7480
6528.80 7960
6529.56 8449
6530.33 8850
6531.09 9234
6531.85 9653
6532.61 9859
6533.38 10015
6534.14 10267
6534.90 10257
6535.67 10167
6536.43 10420
6537.19 10756
6537.95 11701
6538.72 13038
6539.48 14833
6540.24 17260
6541.01 20000
6541.77 22967
6542.53 24831
6543.30 26027
6544.06 26446
6544.82 25104
6545.59 23109
6546.35 20543
6547.11 17363
6547.88 14386
6548.64 11892
6549.41 9661
6550.17 8104
6550.93 7052
6551.70 6379
6552.46 5663
6553.22 5161
6553.99 4847
6554.75 4699
6555.52 4762
6556.28 4760
6557.05 4706
6557.81 4693
6558.57 4576
6559.34 4404
6560.10 4228
6560.87 4135
6561.63 4115
6562.40 3948
6563.16 3630
6563.92 3766
6564.69 3975
6565.45 3888
6566.22 3819
6566.98 3926
6567.75 4191
6568.51 4392
6569.28 4443
6570.04 4525
6570.81 4568
6571.57 4655
6572.34 4693
6573.10 4856
6573.87 4912
6574.63 4777
6575.40 4546
6576.16 4580
6576.93 4598
6577.69 4643
6578.46 4763
6579.23 5004
6579.99 4980
6580.76 5022
6581.52 5332
6582.29 5385
6583.05 5438
6583.82 5365
6584.59 5372
6585.35 5174
6586.12 5099
6586.88 5136
6587.65 5249
6588.41 5300
6589.18 5115
6589.95 5146
6590.71 5230
6591.48 5433
6592.25 5524
6593.01 5371
6593.78 5284
6594.54 5652
6595.31 5708
6596.08 5757
6596.84 5991
6597.61 6341
6598.38 6879
6599.14 6961
6599.91 7145
6600.68 7002
6601.44 7090
6602.21 7091
6602.98 7077
6603.74 6592
6604.51 6219
6605.28 5811
6606.05 5595
6606.81 5200
6607.58 4848
6608.35 4865
6609.11 4562
6609.88 4567
6610.65 4543
6611.42 4716
6612.18 4636
6612.95 4729
6613.72 4626
6614.49 4713
6615.25 4828
6616.02 4814
6616.79 4832
6617.56 4545
6618.32 4344
6619.09 4404
6619.86 4063
6620.63 4013
6621.40 3874
6622.16 3819
6622.93 3700
6623.70 3620
6624.47 3528
6625.24 3377
6626.00 3430
6626.77 3617
6627.54 3342
6628.31 3388
6629.08 3505
6629.85 3465
6630.61 3329
6631.38 3200
6632.15 3176
6632.92 3213
6633.69 3151
6634.46 3048
6635.23 3095
6635.99 3112
6636.76 3379
6637.53 3520
6638.30 3686
6639.07 3842
6639.84 3906
6640.61 4134
6641.38 4340
6642.15 4357
6642.92 4101
6643.68 4021
6644.45 3981
6645.22 3863
6645.99 3577
6646.76 3345
6647.53 3269
6648.30 3326
6649.07 3123
6649.84 3056
6650.61 3024
6651.38 3032
6652.15 2940
6652.92 3023
6653.69 2964
6654.46 3084
6655.23 3108
6656.00 2987
6656.77 2944
6657.54 3024
6658.31 3073
6659.08 3195
6659.85 3019
6660.62 3036
6661.39 3143
6662.16 3104
6662.93 3025
6663.70 2945
6664.47 2778
6665.24 2872
6666.01 2779
6666.78 2775
6667.55 2928
6668.32 2770
6669.09 2902
6669.86 2685
6670.64 2675
6671.41 2834
6672.18 2740
6672.95 2728
6673.72 2834
6674.49 2762
6675.26 2700
6676.03 2775
6676.80 2842
6677.57 2849
6678.35 2750
6679.12 2675
6679.89 2636
6680.66 2722
6681.43 2679
6682.20 2736
6682.97 2777
6683.75 2773
6684.52 2942
6685.29 2976
6686.06 2923
6686.83 3038
6687.60 2908
6688.38 2990
6689.15 3136
6689.92 3169
6690.69 3215
6691.46 3308
6692.24 3337
6693.01 3328
6693.78 3069
6694.55 2866
6695.32 2771
6696.10 2852
6696.87 2845
6697.64 2738
6698.41 2559
6699.19 2469
6699.96 2613
6700.73 2486
6701.50 2499
6702.28 2480
6703.05 2433
6703.82 2404
6704.59 2476
6705.37 2484
6706.14 2355
6706.91 2352
6707.69 2434
6708.46 2506
6709.23 2399
6710.00 2457
6710.78 2310
6711.55 2385
6712.32 2446
6713.10 2279
6713.87 2403
6714.64 2426
6715.42 2257
6716.19 2422
6716.96 2417
6717.74 2392
6718.51 2254
6719.28 2318
6720.06 2250
6720.83 2173
6721.61 2211
6722.38 2273
6723.15 2300
6723.93 2208
6724.70 2198
6725.47 2233
6726.25 2087
6727.02 2059
6727.80 2252
6728.57 2293
6729.35 2383
6730.12 2276
6730.89 2181
6731.67 2192
6732.44 2260
6733.22 2281
6733.99 2231
6734.77 2324
6735.54 2342
6736.31 2332
6737.09 2398
6737.86 2241
6738.64 2256
6739.41 2284
6740.19 2191
6740.96 2298
6741.74 2282
6742.51 2304
6743.29 2301
6744.06 2197
6744.84 2217
6745.61 2244
6746.39 2255
6747.16 2368
6747.94 2341
6748.71 2364
6749.49 2303
6750.26 2374
6751.04 2360
6751.82 2450
6752.59 2465
6753.37 2563
6754.14 2595
6754.92 2785
6755.69 2798
6756.47 2866
6757.25 3015
6758.02 3043
6758.80 2990
6759.57 2840
6760.35 2851
6761.12 2707
6761.90 2666
6762.68 2579
6763.45 2461
6764.23 2383
6765.01 2382
6765.78 2214
6766.56 2188
6767.33 2247
6768.11 2290
6768.89 2169
6769.66 2142
6770.44 2209
6771.22 2126
6771.99 2078
6772.77 2114
6773.55 2199
6774.32 2111
6775.10 2152
6775.88 2106
6776.65 2192
6777.43 2083
6778.21 2097
6778.99 2075
6779.76 2065
6780.54 2051
6781.32 2042
6782.09 2095
6782.87 2189
6783.65 2257
6784.43 2242
6785.20 2027
6785.98 2096
6786.76 2003
6787.54 2080
6788.31 2155
6789.09 2020
6789.87 1902
6790.65 1984
6791.42 2099
6792.20 1953
6792.98 1914
6793.76 1918
6794.54 1882
6795.31 1973
6796.09 1851
6796.87 1849
6797.65 1891
6798.43 2060
6799.20 1909
6799.98 1811
6800.76 1847
6801.54 1878
6802.32 1928
6803.10 1980
6803.87 1945
6804.65 2067
6805.43 2074
6806.21 2061
6806.99 1939
6807.77 1919
6808.55 1958
6809.32 2163
6810.10 2102
6810.88 2183
6811.66 2108
6812.44 2104
6813.22 1993
6814.00 2188
6814.78 2020
6815.56 1971
6816.34 1940
6817.11 1971
6817.89 1944
6818.67 1934
6819.45 1997
6820.23 2001
6821.01 1880
6821.79 2039
6822.57 2016
6823.35 2069
6824.13 2046
6824.91 1963
6825.69 2021
6826.47 2100
6827.25 2016
6828.03 2081
6828.81 2082
6829.59 2075
6830.37 2027
6831.15 2032
6831.93 2023
6832.71 2024
6833.49 2112
6834.27 2063
6835.05 1997
6835.83 2067
6836.61 2111
6837.39 1940
6838.17 1909
6838.95 2069
6839.73 2063
6840.51 2069
6841.29 2080
6842.07 2155
6842.85 2142
6843.63 1965
6844.42 1980
6845.20 2052
6845.98 2004
6846.76 1943
6847.54 2070
6848.32 2056
6849.10 2013
6849.88 1995
6850.66 2107
6851.44 2216
6852.23 2330
6853.01 2349
6853.79 2514
6854.57 2834
6855.35 2989
6856.13 3367
6856.91 3750
6857.70 3954
6858.48 3801
6859.26 3774
6860.04 3686
6860.82 3493
6861.60 3109
6862.39 3006
6863.17 2882
6863.95 2612
6864.73 2484
6865.51 2488
6866.30 2393
6867.08 2470
6867.86 2594
6868.64 2525
6869.42 2329
6870.21 2704
6870.99 2651
6871.77 2667
6872.55 2702
6873.34 2901
6874.12 2917
6874.90 2883
6875.68 2945
6876.47 2878
6877.25 2640
6878.03 2648
6878.81 2550
6879.60 2631
6880.38 2616
6881.16 2630
6881.95 2499
6882.73 2549
6883.51 2606
6884.29 2634
6885.08 2718
6885.86 2761
6886.64 2657
6887.43 2824
6888.21 3130
6888.99 3128
6889.78 3149
6890.56 3469
6891.34 3706
6892.13 4359
6892.91 4540
6893.69 4730
6894.48 4780
6895.26 5049
6896.05 5149
6896.83 4996
6897.61 4444
6898.40 4153
6899.18 3727
6899.97 3451
6900.75 3297
6901.53 3116
6902.32 3017
6903.10 2990
6903.89 3040
6904.67 3046
6905.45 2909
6906.24 3024
6907.02 3236
6907.81 3162
6908.59 3208
6909.38 3292
6910.16 3244
6910.95 3213
6911.73 3088
6912.51 3091
6913.30 3026
6914.08 3049
6914.87 3103
6915.65 2942
6916.44 2842
6917.22 2928
6918.01 2999
6918.79 3000
6919.58 2901
6920.36 2860
6921.15 2943
6921.93 3059
6922.72 2926
6923.50 2860
6924.29 2898
6925.08 2967
6925.86 3047
6926.65 3010
6927.43 3010
6928.22 2904
6929.00 2743
6929.79 2884
6930.57 2948
6931.36 3162
6932.15 3062
6932.93 3070
6933.72 3057
6934.50 3025
6935.29 3211
6936.08 3345
6936.86 3274
6937.65 3281
6938.43 3407
6939.22 3375
6940.01 3479
6940.79 3609
6941.58 3474
6942.37 3535
6943.15 3506
6943.94 3841
6944.72 3917
6945.51 4041
6946.30 4243
6947.08 4693
6947.87 4767
6948.66 5046
6949.44 5219
6950.23 5237
6951.02 5558
6951.80 5505
6952.59 5564
6953.38 5684
6954.17 5526
6954.95 5413
6955.74 5347
6956.53 5210
6957.31 5105
6958.10 4929
6958.89 4647
6959.68 4727
6960.46 4599
6961.25 4615
6962.04 4699
6962.83 4842
6963.61 4810
6964.40 4838
6965.19 4860
6965.98 4802
6966.76 4926
6967.55 4770
6968.34 4916
6969.13 5015
6969.92 4980
6970.70 5193
6971.49 5747
6972.28 5690
6973.07 5837
6973.86 6207
6974.64 6520
6975.43 6867
6976.22 6865
6977.01 7217
6977.80 7234
6978.59 7373
6979.37 7569
6980.16 7298
6980.95 7285
6981.74 7168
6982.53 7080
6983.32 7122
6984.11 6988
6984.90 7505
6985.68 8263
6986.47 9431
6987.26 10747
6988.05 12764
6988.84 15725
6989.63 19053
6990.42 22630
6991.21 25695
6992.00 27982
6992.79 29355
6993.57 29452
6994.36 28975
6995.15 26959
6995.94 23940
6996.73 20495
6997.52 17120
6998.31 14046
6999.10 11220
6999.89 9201
7000.68 7742
7001.47 6746
7002.26 6110
7003.05 5923
7003.84 5951
7004.63 5703
7005.42 5838
7006.21 5877
7007.00 6055
7007.79 6400
7008.58 6126
7009.37 6109
7010.16 5837
7010.95 5460
7011.74 4995
7012.53 4473
7013.32 4190
7014.11 3798
7014.90 3482
7015.69 3331
7016.48 3366
7017.27 3471
7018.06 3351
7018.85 3408
7019.65 3528
7020.44 3841
7021.23 3947
7022.02 3821
7022.81 3722
7023.60 3489
7024.39 3476
7025.18 3287
7025.97 3200
7026.76 3230
7027.56 3247
7028.35 3320
7029.14 3287
7029.93 3327
7030.72 3526
7031.51 3448
7032.30 3518
7033.09 3516
7033.89 3434
7034.68 3335
7035.47 3175
7036.26 3427
7037.05 3288
7037.84 3166
7038.64 3288
7039.43 3274
7040.22 3229
7041.01 3234
7041.80 3104
7042.60 3174
7043.39 3424
7044.18 3394
7044.97 3490
7045.76 3535
7046.56 3662
7047.35 3766
7048.14 3718
7048.93 3870
7049.73 3858
7050.52 3931
7051.31 4111
7052.10 4180
7052.90 4134
7053.69 4379
7054.48 4493
7055.27 4749
7056.07 5113
7056.86 5292
7057.65 5301
7058.45 5113
7059.24 4965
7060.03 4573
7060.83 4123
7061.62 3846
7062.41 3610
7063.20 3532
7064.00 3473
7064.79 3455
7065.58 3299
7066.38 3360
7067.17 3136
7067.96 3124
7068.76 3040
7069.55 3030
7070.35 2948
7071.14 3077
7071.93 2885
7072.73 2844
7073.52 2670
7074.31 2576
7075.11 2575
7075.90 2626
7076.70 2657
7077.49 2502
7078.28 2487
7079.08 2375
7079.87 2294
7080.67 2229
7081.46 2294
7082.25 2266
7083.05 2160
7083.84 2184
7084.64 2108
7085.43 2116
7086.23 2219
7087.02 2091
7087.82 2029
7088.61 2066
7089.41 2101
7090.20 2052
7090.99 2048
7091.79 1986
7092.58 1919
7093.38 1930
7094.17 1897
7094.97 1941
7095.76 2003
7096.56 1868
7097.35 1735
7098.15 1745
7098.94 1797
7099.74 1785
7100.54 1767
7101.33 1781
7102.13 1725
7102.92 1674
7103.72 1642
7104.51 1639
7105.31 1704
7106.10 1676
7106.90 1626
7107.70 1700
7108.49 1663
7109.29 1673
7110.08 1644
7110.88 1719
7111.67 1615
7112.47 1658
7113.27 1658
7114.06 1571
7114.86 1660
7115.65 1645
7116.45 1578
7117.25 1538
7118.04 1680
7118.84 1696
7119.64 1751
7120.43 1768
7121.23 1631
7122.03 1653
7122.82 1631
7123.62 1664
7124.41 1612
7125.21 1656
7126.01 1736
7126.81 1666
7127.60 1654
7128.40 1744
7129.20 1651
7129.99 1522
7130.79 1523
7131.59 1657
7132.38 1581
7133.18 1658
7133.98 1656
7134.78 1667
7135.57 1865
7136.37 1760
7137.17 1897
7137.96 1795
7138.76 1851
7139.56 1776
7140.36 1771
7141.15 1705
7141.95 1705
7142.75 1640
7143.55 1637
7144.35 1541
7145.14 1556
7145.94 1563
7146.74 1558
7147.54 1495
7148.33 1456
7149.13 1449
7149.93 1425
7150.73 1346
7151.53 1307
7152.33 1404
7153.12 1419
7153.92 1397
7154.72 1423
7155.52 1341
7156.32 1395
7157.12 1372
7157.91 1329
7158.71 1325
7159.51 1350
7160.31 1468
7161.11 1492
7161.91 1441
7162.71 1397
7163.50 1489
7164.30 1506
7165.10 1495
7165.90 1524
7166.70 1481
7167.50 1471
7168.30 1307
7169.10 1407
7169.90 1329
7170.70 1295
7171.50 1258
7172.29 1282
7173.09 1313
7173.89 1299
7174.69 1226
7175.49 1324
7176.29 1264
7177.09 1214
7177.89 1277
7178.69 1286
7179.49 1281
7180.29 1202
7181.09 1226
7181.89 1270
7182.69 1239
7183.49 1203
7184.29 1144
7185.09 1218
7185.89 1178
7186.69 1225
7187.49 1285
7188.29 1209
7189.09 1200
7189.89 1264
7190.69 1242
7191.49 1264
7192.29 1255
7193.09 1238
7193.89 1177
7194.69 1237
7195.49 1163
7196.29 1082
7197.10 1161
7197.90 1181
7198.70 1142
7199.50 1135
7200.30 1179
7201.10 1192
7201.90 1171
7202.70 1130
7203.50 1269
7204.30 1129
7205.11 1067
7205.91 1147
7206.71 1204
7207.51 1246
7208.31 1145
7209.11 1155
7209.91 1126
7210.71 1159
7211.52 1132
7212.32 1152
7213.12 1103
7213.92 1074
7214.72 1033
7215.52 1185
7216.33 1130
7217.13 1218
7217.93 1131
7218.73 1105
7219.53 1068
7220.34 1140
7221.14 1110
7221.94 1161
7222.74 1166
7223.54 1051
7224.35 1191
7225.15 1184
7225.95 1220
7226.75 1164
7227.56 1035
7228.36 1126
7229.16 1158
7229.96 1205
7230.77 1128
7231.57 1113
7232.37 1177
7233.17 1134
7233.98 1240
7234.78 1084
7235.58 1073
7236.38 1144
7237.19 1184
7237.99 1077
7238.79 1141
7239.60 1120
7240.40 1135
7241.20 1113
7242.01 1045
7242.81 1062
7243.61 1095
7244.42 1077
7245.22 1094
7246.02 1106
7246.83 1107
7247.63 1102
7248.43 1092
7249.24 1089
7250.04 1137
7250.84 1157
7251.65 1120
7252.45 1183
7253.26 1175
7254.06 1137
7254.86 1190
7255.67 1120
7256.47 1094
7257.28 1220
7258.08 1128
7258.88 1151
7259.69 1190
7260.49 1241
7261.30 1202
7262.10 1161
7262.90 1231
7263.71 1206
7264.51 1152
7265.32 1229
7266.12 1289
7266.93 1327
7267.73 1331
7268.54 1358
7269.34 1299
7270.15 1289
7270.95 1222
7271.76 1259
7272.56 1327
7273.37 1226
7274.17 1337
7274.98 1279
7275.78 1351
7276.59 1277
7277.39 1309
7278.20 1367
7279.00 1291
7279.81 1257
7280.61 1286
7281.42 1367
7282.22 1381
7283.03 1376
7283.83 1375
7284.64 1374
7285.45 1441
7286.25 1497
7287.06 1575
7287.86 1792
7288.67 1895
7289.47 2085
7290.28 2386
7291.09 2601
7291.89 2743
7292.70 2667
7293.50 2521
7294.31 2463
7295.12 2280
7295.92 2008
7296.73 1851
7297.53 1723
7298.34 1599
7299.15 1551
7299.95 1445
7300.76 1393
7301.57 1308
7302.37 1420
7303.18 1449
7303.99 1310
7304.79 1341
7305.60 1326
7306.41 1341
7307.21 1397
7308.02 1341
7308.83 1388
7309.63 1340
7310.44 1252
7311.25 1290
7312.06 1338
7312.86 1251
7313.67 1227
7314.48 1382
7315.28 1407
7316.09 1397
7316.90 1342
7317.71 1428
7318.51 1451
7319.32 1419
7320.13 1458
7320.94 1570
7321.74 1660
7322.55 1769
7323.36 1847
7324.17 1868
7324.97 2121
7325.78 2154
7326.59 2109
7327.40 2070
7328.21 1923
7329.01 1781
7329.82 1622
7330.63 1487
7331.44 1504
7332.25 1436
7333.06 1407
7333.86 1554
7334.67 1528
7335.48 1434
7336.29 1410
7337.10 1348
7337.91 1409
7338.71 1358
7339.52 1327
7340.33 1479
7341.14 1449
7341.95 1315
7342.76 1427
7343.57 1450
7344.38 1318
7345.18 1299
7345.99 1332
7346.80 1338
7347.61 1278
7348.42 1282
7349.23 1327
7350.04 1288
7350.85 1301
7351.66 1241
7352.47 1202
7353.28 1237
7354.09 1205
7354.89 1223
7355.70 1277
7356.51 1226
7357.32 1219
7358.13 1253
7358.94 1201
7359.75 1125
7360.56 1209
7361.37 1117
7362.18 1252
7362.99 1211
7363.80 1130
7364.61 1185
7365.42 1149
7366.23 1052
7367.04 1188
7367.85 1157
7368.66 1151
7369.47 1243
7370.28 1162
7371.09 1151
7371.90 1220
7372.71 1138
7373.52 1175
7374.33 1078
7375.15 1042
7375.96 1051
7376.77 1002
7377.58 1080
7378.39 1070
7379.20 1058
7380.01 1128
7380.82 1112
7381.63 1157
7382.44 1099
7383.25 1147
7384.06 1147
7384.88 1151
7385.69 1137
7386.50 1177
7387.31 1148
7388.12 1235
7388.93 1176
7389.74 1127
7390.55 1151
7391.37 1228
7392.18 1165
7392.99 1063
7393.80 1002
7394.61 998
7395.42 1069
7396.24 1097
7397.05 1021
7397.86 1092
7398.67 1125
7399.48 1015
7400.30 1109
7401.11 1144
7401.92 1032
7402.73 1032
7403.54 1006
7404.36 1067
7405.17 1051
7405.98 1041
7406.79 1065
7407.60 1035
7408.42 1007
7409.23 1048
7410.04 1062
7410.85 1036
7411.67 1000
7412.48 1032
7413.29 1020
7414.11 1025
7414.92 968
7415.73 1058
7416.54 1001
7417.36 943
7418.17 980
7418.98 987
7419.80 994
7420.61 971
7421.42 937
7422.23 974
7423.05 1029
7423.86 934
7424.67 1042
7425.49 945
7426.30 907
7427.11 984
7427.93 1032
7428.74 987
7429.56 981
7430.37 1084
7431.18 1015
7432.00 997
7432.81 990
7433.62 1013
7434.44 1084
7435.25 1099
7436.07 1112
7436.88 1125
7437.69 1130
7438.51 1200
7439.32 1223
7440.14 1230
7440.95 1206
7441.76 1174
7442.58 1185
7443.39 1103
7444.21 1038
7445.02 1055
7445.84 1072
7446.65 1053
7447.46 1067
7448.28 1128
7449.09 1077
7449.91 1038
7450.72 1048
7451.54 1101
7452.35 1039
7453.17 990
7453.98 1062
7454.80 1106
7455.61 1072
7456.43 1082
7457.24 992
7458.06 1042
7458.87 1044
7459.69 980
7460.50 1043
7461.32 1125
7462.13 1021
7462.95 1019
7463.77 931
7464.58 984
7465.40 997
7466.21 1028
7467.03 1036
7467.84 1089
7468.66 1024
7469.47 927
7470.29 993
7471.11 1038
7471.92 1096
7472.74 1038
7473.55 972
7474.37 973
7475.19 1031
7476.00 1005
7476.82 1040
7477.63 1019
7478.45 1029
7479.27 923
7480.08 980
7480.90 986
7481.72 990
7482.53 1085
7483.35 1093
7484.17 1029
7484.98 1016
7485.80 1065
7486.62 999
7487.43 995
7488.25 995
7489.07 936
7489.88 918
7490.70 976
7491.52 925
7492.33 940
7493.15 942
7493.97 952
7494.78 944
7495.60 963
7496.42 989
7497.24 962
7498.05 968
7498.87 976
7499.69 1003
7500.51 927
7501.32 954
7502.14 961
7502.96 945
7503.78 919
7504.59 1029
7505.41 1005
7506.23 1009
7507.05 999
7507.86 990
7508.68 1049
7509.50 993
7510.32 1044
7511.14 1043
7511.95 1007
7512.77 987
7513.59 1008
7514.41 974
7515.23 976
7516.05 1044
7516.86 1025
7517.68 1021
7518.50 1064
7519.32 1024
7520.14 989
7520.96 975
7521.78 981
7522.59 1050
7523.41 1025
7524.23 959
7525.05 1052
7525.87 979
7526.69 993
7527.51 965
7528.33 998
7529.14 1039
7529.96 1100
7530.78 1127
7531.60 1099
7532.42 1047
7533.24 1068
7534.06 1052
7534.88 1066
7535.70 1006
7536.52 1079
7537.34 1016
7538.16 1020
7538.98 967
7539.80 1060
7540.62 1053
7541.44 1058
7542.25 1015
7543.07 1035
7543.89 1086
7544.71 1039
7545.53 1031
7546.35 1091
7547.17 1123
7547.99 1148
7548.81 1121
7549.63 1124
7550.45 1194
7551.27 1134
7552.09 1135
7552.92 1169
7553.74 1054
7554.56 1088
7555.38 1100
7556.20 1092
7557.02 1132
7557.84 1073
7558.66 1042
7559.48 1121
7560.30 993
7561.12 1041
7561.94 1093
7562.76 1182
7563.58 1240
7564.40 1217
7565.23 1169
7566.05 1128
7566.87 1179
7567.69 1208
7568.51 1185
7569.33 1272
7570.15 1197
7570.97 1189
7571.79 1141
7572.62 1144
7573.44 1158
7574.26 1144
7575.08 1219
7575.90 1113
7576.72 1114
7577.55 1156
7578.37 1115
7579.19 1137
7580.01 1185
7580.83 1120
7581.65 1146
7582.48 1197
7583.30 1202
7584.12 1213
7584.94 1175
7585.76 1178
7586.59 1191
7587.41 1225
7588.23 1168
7589.05 1263
7589.88 1231
7590.70 1210
7591.52 1316
7592.34 1280
7593.16 1254
7593.99 1326
7594.81 1326
7595.63 1417
7596.46 1386
7597.28 1308
7598.10 1378
7598.92 1399
7599.75 1546
7600.57 1398
7601.39 1401
7602.22 1329
7603.04 1439
7603.86 1384
7604.68 1394
7605.51 1381
7606.33 1357
7607.15 1481
7607.98 1651
7608.80 1663
7609.62 1706
7610.45 1835
7611.27 1985
7612.09 2011
7612.92 2022
7613.74 1961
7614.57 1871
7615.39 1792
7616.21 1617
7617.04 1622
7617.86 1569
7618.68 1505
7619.51 1554
7620.33 1516
7621.16 1496
7621.98 1522
7622.80 1715
7623.63 1788
7624.45 1841
7625.28 1846
7626.10 1921
7626.93 1840
7627.75 1712
7628.57 1741
7629.40 1688
7630.22 1534
7631.05 1552
7631.87 1507
7632.70 1566
7633.52 1633
7634.35 1624
7635.17 1687
7636.00 1820
7636.82 1981
7637.65 1985
7638.47 2015
7639.30 2102
7640.12 2208
7640.95 2149
7641.77 2015
7642.60 1912
7643.42 1664
7644.25 1539
7645.07 1452
7645.90 1402
7646.72 1351
7647.55 1311
7648.37 1207
7649.20 1195
7650.02 1183
7650.85 1217
7651.68 1230
7652.50 1323
7653.33 1325
7654.15 1371
7654.98 1323
7655.81 1248
7656.63 1237
7657.46 1190
7658.28 1204
7659.11 1111
7659.94 1160
7660.76 1132
7661.59 1081
7662.41 1129
7663.24 1140
7664.07 1078
7664.89 1097
7665.72 1042
7666.55 963
7667.37 1057
7668.20 1022
7669.03 1032
7669.85 990
7670.68 969
7671.51 1047
7672.33 1088
7673.16 1043
7673.99 1038
7674.81 1045
7675.64 1043
7676.47 1072
7677.29 1015
7678.12 1007
7678.95 944
7679.78 988
7680.60 991
7681.43 1005
7682.26 895
7683.08 981
7683.91 1002
7684.74 994
7685.57 1037
7686.39 932
7687.22 901
7688.05 1001
7688.88 1047
7689.70 1009
7690.53 1047
7691.36 1008
7692.19 986
7693.02 1023
7693.84 1050
7694.67 1053
7695.50 1051
7696.33 1016
7697.16 991
7697.98 955
7698.81 1017
7699.64 986
7700.47 1038
7701.30 1022
7702.13 1049
7702.95 983
7703.78 1010
7704.61 1138
7705.44 1158
7706.27 1088
7707.10 1043
7707.93 1032
7708.75 977
7709.58 1065
7710.41 998
7711.24 993
7712.07 970
7712.90 938
7713.73 953
7714.56 947
7715.39 917
7716.22 956
7717.04 941
7717.87 882
7718.70 978
7719.53 984
7720.36 895
7721.19 952
7722.02 936
7722.85 908
7723.68 891
7724.51 840
7725.34 892
7726.17 909
7727.00 889
7727.83 958
7728.66 922
7729.49 903
7730.32 842
7731.15 941
7731.98 870
7732.81 840
7733.64 918
7734.47 947
7735.30 933
7736.13 917
7736.96 923
7737.79 936
7738.62 889
7739.45 870
7740.28 877
7741.11 858
7741.94 872
7742.77 881
7743.60 832
7744.43 794
7745.26 808
7746.09 818
7746.93 844
7747.76 828
7748.59 887
7749.42 848
7750.25 812
7751.08 906
7751.91 866
7752.74 911
7753.57 926
7754.40 985
7755.24 1011
7756.07 988
7756.90 916
7757.73 853
7758.56 915
7759.39 919
7760.22 885
7761.06 833
7761.89 891
7762.72 852
7763.55 861
7764.38 911
7765.21 950
7766.05 940
7766.88 869
7767.71 808
7768.54 871
7769.37 856
7770.21 872
7771.04 886
7771.87 884
7772.70 926
7773.53 904
7774.37 928
7775.20 949
7776.03 980
7776.86 930
7777.70 852
7778.53 908
7779.36 919
7780.19 943
7781.03 931
7781.86 949
7782.69 920
7783.52 874
7784.36 952
7785.19 904
7786.02 883
7786.86 839
7787.69 853
7788.52 812
7789.36 876
7790.19 877
7791.02 881
7791.85 836
7792.69 818
7793.52 831
7794.35 925
7795.19 857
7796.02 858
7796.86 890
7797.69 836
7798.52 870
7799.36 812
7800.19 835
7801.02 884
7801.86 918
7802.69 888
7803.52 903
7804.36 910
7805.19 901
7806.03 883
7806.86 879
7807.69 995
7808.53 969
7809.36 1008
7810.20 949
7811.03 1078
7811.87 1072
7812.70 950
7813.53 994
7814.37 1049
7815.20 1074
7816.04 1045
7816.87 1063
7817.71 1105
7818.54 1088
7819.38 1098
7820.21 1098
7821.05 1087
7821.88 1281
7822.72 1312
7823.55 1352
7824.39 1324
7825.22 1327
7826.06 1315
7826.89 1349
7827.73 1265
7828.56 1230
7829.40 1240
7830.23 1278
7831.07 1168
7831.90 1209
7832.74 1288
7833.57 1437
7834.41 1399
7835.24 1373
7836.08 1352
7836.91 1419
7837.75 1340
7838.59 1344
7839.42 1304
7840.26 1285
7841.09 1375
7841.93 1487
7842.77 1405
7843.60 1256
7844.44 1220
7845.27 1172
7846.11 1196
7846.95 1169
7847.78 1108
7848.62 1153
7849.45 1135
7850.29 1157
7851.13 1171
7851.96 1157
7852.80 1127
7853.64 1060
7854.47 1026
7855.31 1176
7856.15 1142
7856.98 1098
7857.82 1124
7858.66 1144
7859.49 1103
7860.33 1113
7861.17 1084
7862.00 1093
7862.84 1101
7863.68 1120
7864.52 1142
7865.35 1236
7866.19 1201
7867.03 1241
7867.86 1128
7868.70 1239
7869.54 1175
7870.38 1073
7871.21 1063
7872.05 1107
7872.89 1071
7873.73 1168
7874.56 1158
7875.40 1230
7876.24 1110
7877.08 1033
7877.92 1078
7878.75 1115
7879.59 1082
7880.43 1062
7881.27 1222
7882.10 1344
7882.94 1241
7883.78 1220
7884.62 1234
7885.46 1388
7886.30 1427
7887.13 1435
7887.97 1415
7888.81 1355
7889.65 1359
7890.49 1408
7891.33 1355
7892.16 1245
7893.00 1283
7893.84 1193
7894.68 1296
7895.52 1209
7896.36 1169
7897.20 1154
7898.04 1169
7898.88 1104
7899.71 1040
7900.55 1063
7901.39 1110
7902.23 1033
7903.07 1035
7903.91 1048
7904.75 1006
7905.59 1070
7906.43 1023
7907.27 1012
7908.11 1015
7908.95 909
7909.79 989
7910.62 980
7911.46 983
7912.30 955
7913.14 982
7913.98 926
7914.82 940
7915.66 997
7916.50 950
7917.34 947
7918.18 997
7919.02 1021
7919.86 984
7920.70 1006
7921.54 1063
7922.38 1033
7923.22 1027
7924.06 1037
7924.90 1024
7925.74 953
7926.58 1031
7927.43 1086
7928.27 1030
7929.11 1016
7929.95 954
7930.79 958
7931.63 931
7932.47 956
7933.31 1014
7934.15 922
7934.99 910
7935.83 974
7936.67 1019
7937.51 968
7938.36 885
7939.20 849
7940.04 972
7940.88 947
7941.72 919
7942.56 877
7943.40 959
7944.24 979
7945.09 957
7945.93 906
7946.77 845
7947.61 993
7948.45 1041
7949.29 1025
7950.13 997
7950.98 996
7951.82 914
7952.66 920
7953.50 919
7954.34 994
7955.19 980
7956.03 1013
7956.87 1068
7957.71 1028
7958.55 1167
7959.40 1111
7960.24 1044
7961.08 1096
7961.92 1083
7962.76 1091
7963.61 1165
7964.45 1085
7965.29 1044
7966.13 1044
7966.98 1133
7967.82 1087
7968.66 1036
7969.50 1152
7970.35 1193
7971.19 1334
7972.03 1241
7972.88 1356
7973.72 1383
7974.56 1430
7975.40 1499
7976.25 1282
7977.09 1196
7977.93 1180
7978.78 1105
7979.62 1186
7980.46 1033
7981.31 1028
7982.15 999
7982.99 1055
7983.84 963
7984.68 990
7985.52 1011
7986.37 996
7987.21 955
7988.06 956
7988.90 985
7989.74 955
7990.59 944
7991.43 890
7992.27 888
7993.12 977
7993.96 931
7994.81 951
7995.65 977
7996.49 904
7997.34 801
7998.18 856
7999.03 844
7999.87 831
8000.72 875
8001.56 858
8002.40 805
8003.25 852
8004.09 913
8004.94 822
8005.78 786
8006.63 899
8007.47 914
8008.32 878
8009.16 834
8010.01 874
8010.85 860
8011.70 866
8012.54 787
8013.39 817
8014.23 856
8015.08 791
8015.92 788
8016.77 797
8017.61 924
8018.46 856
8019.30 957
8020.15 797
8020.99 781
8021.84 753
8022.68 832
8023.53 852
8024.38 815
8025.22 770
8026.07 815
8026.91 860
8027.76 847
8028.60 784
8029.45 836
8030.30 807
8031.14 799
8031.99 788
8032.83 845
8033.68 819
8034.53 845
8035.37 734
8036.22 792
8037.06 793
8037.91 766
8038.76 821
8039.60 807
8040.45 747
8041.30 845
8042.14 904
8042.99 837
8043.84 822
8044.68 834
8045.53 818
8046.38 848
8047.22 905
8048.07 868
8048.92 803
8049.76 769
8050.61 806
8051.46 826
8052.30 783
8053.15 742
8054.00 788
8054.85 838
8055.69 823
8056.54 761
8057.39 749
8058.24 814
8059.08 755
8059.93 822
8060.78 822
8061.63 783
8062.47 747
8063.32 756
8064.17 752
8065.02 757
8065.86 682
8066.71 686
8067.56 719
8068.41 733
8069.26 808
8070.10 800
8070.95 787
8071.80 729
8072.65 767
8073.50 816
8074.34 830
8075.19 752
8076.04 732
8076.89 703
8077.74 713
8078.59 819
8079.43 770
8080.28 753
8081.13 777
8081.98 728
8082.83 775
8083.68 770
8084.53 782
8085.37 818
8086.22 711
8087.07 745
8087.92 700
8088.77 787
8089.62 761
8090.47 721
8091.32 719
8092.17 809
8093.02 782
8093.87 778
8094.71 778
8095.56 732
8096.41 806
8097.26 770
8098.11 709
8098.96 691
8099.81 749
8100.66 794
8101.51 737
8102.36 789
8103.21 791
8104.06 766
8104.91 748
8105.76 758
8106.61 728
8107.46 748
8108.31 808
8109.16 757
8110.01 790
8110.86 759
8111.71 738
8112.56 729
8113.41 749
8114.26 734
8115.11 816
8115.96 792
8116.81 732
8117.66 754
8118.51 773
8119.36 735
8120.21 746
8121.06 724
8121.92 733
8122.77 750
8123.62 772
8124.47 779
8125.32 814
8126.17 806
8127.02 826
8127.87 913
8128.72 781
8129.57 751
8130.43 827
8131.28 835
8132.13 781
8132.98 749
8133.83 799
8134.68 782
8135.53 804
8136.38 794
8137.24 799
8138.09 821
8138.94 884
8139.79 922
8140.64 847
8141.49 790
8142.35 796
8143.20 810
8144.05 826
8144.90 750
8145.75 824
8146.61 900
8147.46 824
8148.31 886
8149.16 887
8150.01 852
8150.87 889
8151.72 970
8152.57 884
8153.42 897
8154.28 882
8155.13 931
8155.98 858
8156.83 910
8157.69 895
8158.54 968
8159.39 1074
8160.24 1049
8161.10 1071
8161.95 1142
8162.80 1273
8163.66 1221
8164.51 1161
8165.36 1123
8166.21 1010
8167.07 951
8167.92 906
8168.77 953
8169.63 935
8170.48 965
8171.33 922
8172.19 840
8173.04 841
8173.89 929
8174.75 889
8175.60 819
8176.46 834
8177.31 847
8178.16 855
8179.02 802
8179.87 792
8180.72 780
8181.58 731
8182.43 809
8183.29 766
8184.14 771
8184.99 765
8185.85 792
8186.70 729
8187.56 761
8188.41 711
8189.26 772
8190.12 707
8190.97 746
8191.83 715
8192.68 724
8193.54 742
8194.39 667
8195.25 722
8196.10 751
8196.95 711
8197.81 773
8198.66 773
8199.52 792
8200.37 754
8201.23 812
8202.08 729
8202.94 732
8203.79 725
8204.65 780
8205.50 760
8206.36 767
8207.21 718
8208.07 723
8208.92 794
8209.78 708
8210.64 729
8211.49 765
8212.35 766
8213.20 756
8214.06 774
8214.91 761
8215.77 768
8216.62 799
8217.48 753
8218.34 699
8219.19 697
8220.05 748
8220.90 749
8221.76 744
8222.61 696
8223.47 747
8224.33 779
8225.18 841
8226.04 866
8226.90 810
8227.75 760
8228.61 832
8229.46 781
8230.32 758
8231.18 853
8232.03 811
8232.89 818
8233.75 768
8234.60 809
8235.46 816
8236.32 775
8237.17 805
8238.03 781
8238.89 736
8239.74 780
8240.60 740
8241.46 691
8242.32 688
8243.17 664
8244.03 679
8244.89 588
8245.74 719
8246.60 780
8247.46 685
8248.32 665
8249.17 768
8250.03 720
8250.89 698
8251.75 632
8252.60 715
8253.46 762
8254.32 723
8255.18 722
8256.03 675
8256.89 717
8257.75 669
8258.61 725
8259.47 672
8260.32 671
8261.18 629
8262.04 671
8262.90 648
8263.76 659
8264.61 733
8265.47 702
8266.33 736
8267.19 765
8268.05 727
8268.91 682
8269.76 726
8270.62 695
8271.48 666
8272.34 664
8273.20 717
8274.06 731
8274.92 686
8275.77 709
8276.63 724
8277.49 806
8278.35 792
8279.21 730
8280.07 714
8280.93 726
8281.79 789
8282.65 788
8283.51 732
8284.36 735
8285.22 690
8286.08 662
8286.94 688
8287.80 699
8288.66 713
8289.52 673
8290.38 669
8291.24 710
8292.10 705
8292.96 741
8293.82 770
8294.68 724
8295.54 702
8296.40 720
8297.26 744
8298.12 779
8298.98 779
8299.84 851
8300.70 768
8301.56 753
8302.42 778
8303.28 711
8304.14 744
8305.00 763
8305.86 830
8306.72 832
8307.58 805
8308.44 753
8309.30 763
8310.16 754
8311.02 765
8311.88 768
8312.74 689
8313.60 717
8314.46 763
8315.33 717
8316.19 660
8317.05 745
8317.91 818
8318.77 792
8319.63 770
8320.49 739
8321.35 765
8322.21 805
8323.08 788
8323.94 857
8324.80 810
8325.66 819
8326.52 745
8327.38 775
8328.24 716
8329.10 741
8329.97 760
8330.83 751
8331.69 722
8332.55 711
8333.41 719
8334.28 704
8335.14 730
8336.00 701
8336.86 704
8337.72 741
8338.58 705
8339.45 769
8340.31 756
8341.17 717
8342.03 741
8342.90 753
8343.76 700
8344.62 707
8345.48 706
8346.35 741
8347.21 763
8348.07 739
8348.93 786
8349.80 786
8350.66 722
8351.52 722
8352.38 690
8353.25 740
8354.11 773
8354.97 759
8355.83 771
8356.70 824
8357.56 806
8358.42 741
8359.29 746
8360.15 747
8361.01 775
8361.88 766
8362.74 714
8363.60 775
8364.47 776
8365.33 758
8366.19 735
8367.06 855
8367.92 751
8368.78 745
8369.65 781
8370.51 734
8371.38 738
8372.24 736
8373.10 757
8373.97 727
8374.83 755
8375.69 738
8376.56 755
8377.42 800
8378.29 744
8379.15 788
8380.01 773
8380.88 806
8381.74 825
8382.61 800
8383.47 765
8384.34 775
8385.20 762
8386.07 813
8386.93 805
8387.79 783
8388.66 796
8389.52 848
8390.39 811
8391.25 812
8392.12 831
8392.98 867
8393.85 844
8394.71 907
8395.58 890
8396.44 843
8397.31 850
8398.17 867
8399.04 846
8399.90 949
8400.77 831
8401.63 828
8402.50 828
8403.36 849
8404.23 829
8405.10 811
8405.96 815
8406.83 834
8407.69 830
8408.56 866
8409.42 894
8410.29 850
8411.15 932
8412.02 914
8412.89 885
8413.75 897
8414.62 892
8415.48 880
8416.35 864
8417.22 871
8418.08 892
8418.95 946
8419.82 848
8420.68 825
8421.55 946
8422.41 1037
8423.28 918
8424.15 877
8425.01 948
8425.88 991
8426.75 943
8427.61 960
8428.48 1054
8429.35 1026
8430.21 998
8431.08 1025
8431.95 1007
8432.81 1025
8433.68 1069
8434.55 1038
8435.41 994
8436.28 1078
8437.15 1062
8438.02 1151
8438.88 1063
8439.75 1124
8440.62 1051
8441.49 1218
8442.35 1191
8443.22 1148
8444.09 1197
8444.96 1174
8445.82 1152
8446.69 1143
8447.56 1239
8448.43 1301
8449.29 1349
8450.16 1389
8451.03 1393
8451.90 1423
8452.77 1354
8453.63 1438
8454.50 1309
8455.37 1343
8456.24 1394
8457.11 1360
8457.97 1381
8458.84 1394
8459.71 1354
8460.58 1420
8461.45 1455
8462.32 1559
8463.18 1522
8464.05 1563
8464.92 1562
8465.79 1679
8466.66 1636
8467.53 1584
8468.40 1600
8469.26 1534
8470.13 1572
8471.00 1696
8471.87 1611
8472.74 1791
8473.61 1915
8474.48 2193
8475.35 2598
8476.22 2939
8477.09 3317
8477.95 3734
8478.82 3805
8479.69 3592
8480.56 3289
8481.43 2972
8482.30 2649
8483.17 2219
8484.04 1862
8484.91 1555
8485.78 1460
8486.65 1364
8487.52 1300
8488.39 1198
8489.26 1191
8490.13 1160
8491.00 1173
8491.87 1085
8492.74 1129
8493.61 1128
8494.48 1013
8495.35 1096
8496.22 1078
8497.09 1079
8497.96 1075
8498.83 1021
8499.70 1038
8500.57 991
8501.44 1030
8502.31 920
8503.18 950
8504.05 968
8504.92 952
8505.79 1010
8506.66 1071
8507.53 1065
8508.41 1036
8509.28 996
8510.15 1067
8511.02 1051
8511.89 1042
8512.76 1072
8513.63 1144
8514.50 1179
8515.37 1137
8516.24 1134
8517.12 1038
8517.99 1065
8518.86 1081
8519.73 1071
8520.60 1059
8521.47 1100
8522.34 1096
8523.22 1033
8524.09 1071
8524.96 1081
8525.83 1128
8526.70 1151
8527.57 1136
8528.45 1094
8529.32 1086
8530.19 1127
8531.06 1097
8531.93 1163
8532.81 1189
8533.68 1180
8534.55 1233
8535.42 1219
8536.29 1286
8537.17 1283
8538.04 1175
8538.91 1181
8539.78 1276
8540.66 1235
8541.53 1248
8542.40 1225
8543.27 1301
8544.15 1354
8545.02 1338
8545.89 1210
8546.76 1215
8547.64 1343
8548.51 1208
8549.38 1349
8550.26 1249
8551.13 1235
8552.00 1229
8552.87 1222
8553.75 1217
8554.62 1313
8555.49 1338
8556.37 1423
8557.24 1494
8558.11 1562
8558.99 1631
8559.86 1656
8560.73 1705
8561.61 1744
8562.48 1823
8563.36 1711
8564.23 1714
8565.10 1590
8565.98 1487
8566.85 1412
8567.72 1352
8568.60 1280
8569.47 1164
8570.35 1078
8571.22 1176
8572.09 1109
8572.97 997
8573.84 1016
8574.72 1088
8575.59 1193
8576.46 1132
8577.34 1050
8578.21 1067
8579.09 1123
8579.96 1126
8580.84 1065
8581.71 1040
8582.59 996
8583.46 1041
8584.34 1011
8585.21 1027
8586.08 1040
8586.96 1015
8587.83 1018
8588.71 1012
8589.58 1018
8590.46 1136
8591.33 1142
8592.21 1043
8593.08 994
8593.96 1094
8594.83 1047
8595.71 1017
8596.59 1117
8597.46 990
8598.34 1044
8599.21 1103
8600.09 1110
8600.96 1262
8601.84 1183
8602.71 1133
8603.59 1135
8604.46 1182
8605.34 1170
8606.22 1094
8607.09 1111
8607.97 1220
8608.84 1160
8609.72 1137
8610.60 1158
8611.47 1222
8612.35 1276
8613.22 1271
8614.10 1199
8614.98 1172
8615.85 1224
8616.73 1223
8617.61 1211
8618.48 1283
8619.36 1252
8620.24 1274
8621.11 1218
8621.99 1263
8622.87 1268
8623.74 1266
8624.62 1370
8625.50 1383
8626.37 1371
8627.25 1426
8628.13 1372
8629.00 1402
8629.88 1338
8630.76 1337
8631.63 1344
8632.51 1400
8633.39 1350
8634.27 1427
8635.14 1457
8636.02 1483
8636.90 1423
8637.77 1532
8638.65 1509
8639.53 1574
8640.41 1545
8641.28 1569
8642.16 1562
8643.04 1544
8643.92 1595
8644.80 1656
8645.67 1646
8646.55 1639
8647.43 1795
8648.31 1691
8649.19 1713
8650.06 1739
8650.94 1727
8651.82 1775
8652.70 1861
8653.58 1838
8654.45 1870
8655.33 1924
8656.21 1950
8657.09 1975
8657.97 2058
8658.85 2158
8659.72 2216
8660.60 2143
8661.48 2038
8662.36 2059
8663.24 2084
8664.12 2061
8665.00 1936
8665.88 2115
8666.75 2134
8667.63 2180
8668.51 2220
8669.39 2224
8670.27 2240
8671.15 2266
8672.03 2278
8672.91 2280
8673.79 2334
8674.67 2394
8675.55 2428
8676.42 2583
8677.30 2711
8678.18 2907
8679.06 3089
8679.94 3302
8680.82 3590
8681.70 3647
8682.58 3761
8683.46 3749
8684.34 3602
8685.22 3545
8686.10 3365
8686.98 3119
8687.86 3122
8688.74 2889
8689.62 2764
8690.50 2689
8691.38 2634
8692.26 2640
8693.14 2883
8694.02 2992
8694.90 3371
8695.78 3949
8696.66 4483
8697.54 5454
8698.42 6580
8699.30 7380
8700.18 8233
8701.07 8410
8701.95 8287
8702.83 7647
8703.71 6499
8704.59 5668
8705.47 4630
8706.35 3800
8707.23 3300
8708.11 2873
8708.99 2508
8709.87 2404
8710.75 2116
8711.64 1929
8712.52 1863
8713.40 1771
8714.28 1710
8715.16 1695
8716.04 1642
8716.92 1501
8717.81 1541
8718.69 1550
8719.57 1496
8720.45 1493
8721.33 1592
8722.21 1443
8723.10 1397
8723.98 1392
8724.86 1352
8725.74 1400
8726.62 1393
8727.50 1482
8728.39 1481
8729.27 1380
8730.15 1407
8731.03 1445
8731.91 1424
8732.80 1371
8733.68 1484
8734.56 1404
8735.44 1355
8736.33 1356
8737.21 1419
8738.09 1437
8738.97 1366
8739.86 1434
8740.74 1419
8741.62 1315
8742.50 1315
8743.39 1392
8744.27 1346
8745.15 1377
8746.04 1314
8746.92 1380
8747.80 1360
8748.68 1299
8749.57 1272
8750.45 1294
8751.33 1325
8752.22 1251
8753.10 1333
8753.98 1323
8754.87 1306
8755.75 1360
8756.63 1343
8757.52 1457
8758.40 1436
8759.28 1410
8760.17 1454
8761.05 1497
8761.94 1453
8762.82 1592
8763.70 1593
8764.59 1623
8765.47 1635
8766.36 1653
8767.24 1685
8768.12 1620
8769.01 1649
8769.89 1611
8770.78 1613
8771.66 1585
8772.54 1580
8773.43 1500
8774.31 1567
8775.20 1511
8776.08 1554
8776.97 1540
8777.85 1615
8778.73 1537
8779.62 1488
8780.50 1470
8781.39 1479
8782.27 1447
8783.16 1367
8784.04 1277
8784.93 1171
8785.81 1234
8786.70 1183
8787.58 1127
8788.47 1150
8789.35 1195
8790.24 1227
8791.12 1187
8792.01 1216
8792.89 1146
8793.78 1078
8794.66 1052
8795.55 1114
8796.44 1011
8797.32 1115
8798.21 1106
8799.09 1123
8799.98 1163
8800.86 1080
8801.75 1059
8802.63 1029
8803.52 1050
8804.41 1093
8805.29 1065
8806.18 1090
8807.06 1143
8807.95 1020
8808.84 990
8809.72 1086
8810.61 980
8811.49 962
8812.38 1114
8813.27 1077
8814.15 1033
8815.04 1055
8815.93 1016
8816.81 967
8817.70 1032
8818.59 961
8819.47 978
8820.36 902
8821.25 888
8822.13 972
8823.02 911
8823.91 885
8824.79 891
8825.68 997
8826.57 984
8827.45 923
8828.34 915
8829.23 964
8830.12 920
8831.00 901
8831.89 916
8832.78 904
8833.66 904
8834.55 927
8835.44 973
8836.33 981
8837.21 946
8838.10 921
8838.99 953
8839.88 886
8840.76 873
8841.65 857
8842.54 884
8843.43 873
8844.32 881
8845.20 887
8846.09 913
8846.98 912
8847.87 923
8848.76 937
8849.64 903
8850.53 887
8851.42 890
8852.31 894
8853.20 945
8854.09 900
8854.97 856
8855.86 871
8856.75 820
8857.64 864
8858.53 896
8859.42 830
8860.30 788
8861.19 737
8862.08 846
8862.97 792
8863.86 799
8864.75 767
8865.64 754
8866.53 786
8867.42 816
8868.30 832
8869.19 803
8870.08 854
8870.97 849
8871.86 794
8872.75 740
8873.64 765
8874.53 745
8875.42 786
8876.31 768
8877.20 774
8878.09 736
8878.98 749
8879.87 755
8880.76 721
8881.65 714
8882.54 782
8883.43 815
8884.32 790
8885.21 797
8886.10 745
8886.99 787
8887.88 727
8888.77 777
8889.66 751
8890.55 763
8891.44 774
8892.33 722
8893.22 700
8894.11 804
8895.00 764
8895.89 753
8896.78 706
8897.67 779
8898.56 744
8899.45 720
8900.34 762
8901.23 789
8902.12 665
8903.01 695
8903.90 684
8904.79 694
8905.69 713
8906.58 689
8907.47 695
8908.36 677
8909.25 735
8910.14 713
8911.03 701
8911.92 705
8912.82 707
8913.71 727
8914.60 716
8915.49 702
8916.38 726
8917.27 656
8918.16 730
8919.06 705
8919.95 722
8920.84 742
8921.73 630
8922.62 729
8923.51 708
8924.41 695
8925.30 728
8926.19 707
8927.08 689
8927.97 701
8928.87 676
8929.76 672
8930.65 675
8931.54 691
8932.43 700
8933.33 628
8934.22 664
8935.11 724
8936.00 731
8936.90 656
8937.79 672
8938.68 682
8939.57 679
8940.47 665
8941.36 698
8942.25 672
8943.15 673
8944.04 728
8944.93 693
8945.82 727
8946.72 656
8947.61 697
8948.50 730
8949.40 693
8950.29 633
8951.18 656
8952.08 674
8952.97 685
8953.86 647
8954.76 699
8955.65 649
8956.54 664
8957.44 777
8958.33 721
8959.22 683
8960.12 663
8961.01 636
8961.91 671
8962.80 736
8963.69 626
8964.59 633
8965.48 702
8966.37 689
8967.27 692
8968.16 689
8969.06 668
8969.95 693
8970.85 689
8971.74 716
8972.63 680
8973.53 724
8974.42 765
8975.32 779
8976.21 765
8977.11 732
8978.00 743
8978.90 759
8979.79 778
8980.68 693
8981.58 711
8982.47 711
8983.37 772
8984.26 757
8985.16 738
8986.05 736
8986.95 730
8987.84 758
8988.74 772
8989.63 701
8990.53 692
8991.42 717
8992.32 645
8993.22 708
8994.11 712
8995.01 677
8995.90 692
8996.80 705
8997.69 717
8998.59 703
8999.48 717
9000.38 697
9001.28 694
9002.17 713
9003.07 695
9003.96 766
9004.86 747
9005.75 664
9006.65 709
9007.55 681
9008.44 690
9009.34 691
9010.23 679
9011.13 655
9012.03 673
9012.92 647
9013.82 699
9014.72 686
9015.61 652
9016.51 711
9017.41 597
9018.30 632
9019.20 632
9020.10 694
9020.99 668
9021.89 636
9022.79 624
9023.68 612
9024.58 609
9025.48 651
9026.37 657
9027.27 648
9028.17 619
9029.06 611
9029.96 653
9030.86 673
9031.76 617
9032.65 534
9033.55 682
9034.45 650
9035.35 624
9036.24 661
9037.14 601
9038.04 634
9038.94 720
9039.83 669
9040.73 635
9041.63 651
9042.53 672
9043.42 753
9044.32 752
9045.22 654
9046.12 642
9047.02 630
9047.91 601
9048.81 669
9049.71 691
9050.61 619
9051.51 688
9052.41 733
9053.30 745
9054.20 687
9055.10 672
9056.00 687
9056.90 703
9057.80 702
9058.69 641
9059.59 666
9060.49 721
9061.39 716
9062.29 688
9063.19 708
9064.09 688
9064.99 700
9065.88 715
9066.78 677
9067.68 769
9068.58 725
9069.48 708
9070.38 752
9071.28 729
9072.18 719
9073.08 674
9073.98 678
9074.88 702
9075.78 684
9076.68 685
9077.58 681
9078.47 665
9079.37 712
9080.27 722
9081.17 715
9082.07 687
9082.97 699
9083.87 690
9084.77 644
9085.67 750
9086.57 643
9087.47 671
9088.37 706
9089.27 629
9090.17 690
9091.07 652
9091.97 725
9092.87 720
9093.77 737
9094.67 766
9095.58 768
9096.48 706
9097.38 748
9098.28 724
9099.18 728
9100.08 732
9100.98 730
9101.88 750
9102.78 697
9103.68 671
9104.58 666
9105.48 700
9106.38 689
9107.28 668
9108.19 706
9109.09 680
9109.99 690
9110.89 663
9111.79 704
9112.69 660
9113.59 648
9114.49 684
9115.40 633
9116.30 605
9117.20 632
9118.10 639
9119.00 692
9119.90 710
9120.81 679
9121.71 724
9122.61 687
9123.51 632
9124.41 611
9125.31 602
9126.22 627
9127.12 576
9128.02 663
9128.92 617
9129.82 677
9130.73 647
9131.63 660
9132.53 655
9133.43 635
9134.34 676
9135.24 698
9136.14 684
9137.04 680
9137.95 679
9138.85 658
9139.75 651
9140.65 589
9141.56 622
9142.46 661
9143.36 664
9144.26 699
9145.17 636
9146.07 623
9146.97 624
9147.88 599
9148.78 650
9149.68 627
9150.59 650
9151.49 640
9152.39 596
9153.29 625
9154.20 651
9155.10 582
9156.01 558
9156.91 633
9157.81 714
9158.72 647
9159.62 655
9160.52 580
9161.43 572
9162.33 657
9163.23 663
9164.14 633
9165.04 621
9165.95 613
9166.85 660
9167.75 651
9168.66 624
9169.56 657
9170.47 684
9171.37 707
9172.27 635
9173.18 592
9174.08 594
9174.99 596
9175.89 631
9176.80 671
9177.70 642
9178.60 656
9179.51 686
9180.41 653
9181.32 594
9182.22 591
9183.13 636
9184.03 690
9184.94 625
9185.84 610
9186.75 659
9187.65 581
9188.56 576
9189.46 684
9190.37 696
9191.27 571
9192.18 626
9193.08 651
9193.99 619
9194.89 594
9195.80 626
9196.71 676
9197.61 747
9198.52 658
9199.42 665
9200.33 677
9201.23 650
9202.14 691
9203.04 705
9203.95 726
9204.86 712
9205.76 684
9206.67 689
9207.57 707
9208.48 737
9209.39 693
9210.29 703
9211.20 670
9212.10 683
9213.01 657
9213.92 681
9214.82 656
9215.73 635
9216.64 636
9217.54 598
9218.45 637
9219.36 658
9220.26 600
9221.17 650
9222.08 688
9222.98 664
9223.89 651
9224.80 627
9225.70 615
9226.61 677
9227.52 633
9228.42 596
9229.33 649
9230.24 658
9231.14 613
9232.05 613
9232.96 603
9233.87 608
9234.77 609
9235.68 591
9236.59 583
9237.50 665
9238.40 570
9239.31 658
9240.22 625
9241.13 642
9242.03 669
9242.94 632
9243.85 623
9244.76 671
9245.66 644
9246.57 633
9247.48 666
9248.39 607
9249.30 647
9250.20 653
9251.11 663
9252.02 609
9252.93 592
9253.84 574
9254.75 510
9255.65 538
9256.56 572
9257.47 566
9258.38 539
9259.29 542
9260.20 582
9261.10 626
9262.01 596
9262.92 594
9263.83 613
9264.74 557
9265.65 557
9266.56 636
9267.47 567
9268.37 644
9269.28 605
9270.19 591
9271.10 602
9272.01 670
9272.92 639
9273.83 684
9274.74 606
9275.65 578
9276.56 563
9277.47 580
9278.38 603
9279.29 534
9280.20 576
9281.11 638
9282.01 584
9282.92 588
9283.83 586
9284.74 640
9285.65 697
9286.56 641
9287.47 652
9288.38 606
9289.29 636
9290.20 604
9291.11 627
9292.02 605
9292.93 599
9293.84 675
9294.75 646
9295.66 654
9296.57 651
9297.49 627
9298.40 619
9299.31 637
9300.22 551
9301.13 605
9302.04 619
9302.95 621
9303.86 649
9304.77 609
9305.68 599
9306.59 645
9307.50 631
9308.41 643
9309.32 584
9310.24 618
9311.15 642
9312.06 631
9312.97 619
9313.88 635
9314.79 687
9315.70 662
9316.61 686
9317.53 689
9318.44 701
9319.35 678
9320.26 710
9321.17 654
9322.08 669
9322.99 661
9323.91 658
9324.82 670
9325.73 659
9326.64 651
9327.55 613
9328.46 641
9329.38 640
9330.29 606
9331.20 633
9332.11 627
9333.03 621
9333.94 655
9334.85 646
9335.76 600
9336.67 651
9337.59 584
9338.50 625
9339.41 670
9340.32 640
9341.24 593
9342.15 575
9343.06 579
9343.97 618
9344.89 565
9345.80 643
9346.71 633
9347.63 628
9348.54 615
9349.45 626
9350.36 659
9351.28 685
9352.19 652
9353.10 670
9354.02 692
9354.93 626
9355.84 614
9356.76 631
9357.67 572
9358.58 534
9359.50 603
9360.41 646
9361.32 625
9362.24 604
9363.15 584
9364.06 603
9364.98 647
9365.89 630
9366.81 648
9367.72 727
9368.63 693
9369.55 671
9370.46 645
9371.38 582
9372.29 636
9373.20 622
9374.12 607
9375.03 578
9375.95 579
9376.86 636
9377.77 596
9378.69 631
9379.60 601
9380.52 598
9381.43 606
9382.35 598
9383.26 615
9384.18 623
9385.09 621
9386.01 618
9386.92 586
9387.83 592
9388.75 663
9389.66 638
9390.58 701
9391.49 636
9392.41 615
9393.32 646
9394.24 696
9395.16 715
9396.07 682
9396.99 684
9397.90 706
9398.82 685
9399.73 653
9400.65 669
9401.56 653
9402.48 661
9403.39 722
9404.31 729
9405.22 672
9406.14 690
9407.06 632
9407.97 694
9408.89 730
9409.80 688
9410.72 646
9411.64 650
9412.55 661
9413.47 709
9414.38 660
9415.30 619
9416.22 672
9417.13 688
9418.05 747
9418.97 696
9419.88 689
9420.80 665
9421.71 623
9422.63 699
9423.55 603
9424.46 655
9425.38 697
9426.30 719
9427.21 653
9428.13 625
9429.05 623
9429.96 671
9430.88 700
9431.80 654
9432.72 636
9433.63 708
9434.55 749
9435.47 714
9436.38 685
9437.30 701
9438.22 708
9439.14 675
9440.05 681
9440.97 754
9441.89 665
9442.81 695
9443.72 788
9444.64 728
9445.56 697
9446.48 756
9447.39 751
9448.31 734
9449.23 735
9450.15 704
9451.07 705
9451.98 701
9452.90 699
9453.82 747
9454.74 670
9455.66 760
9456.57 827
9457.49 822
9458.41 795
9459.33 830
9460.25 843
9461.16 919
9462.08 877
9463.00 911
9463.92 992
9464.84 899
9465.76 850
9466.68 789
9467.59 826
9468.51 871
9469.43 808
9470.35 817
9471.27 732
9472.19 809
9473.11 732
9474.03 777
9474.95 793
9475.87 720
9476.78 683
9477.70 758
9478.62 724
9479.54 698
9480.46 698
9481.38 716
9482.30 711
9483.22 733
9484.14 734
9485.06 772
9485.98 845
9486.90 861
9487.82 841
9488.74 795
9489.66 826
9490.58 850
9491.50 793
9492.42 788
9493.34 701
9494.26 737
9495.18 725
9496.10 765
9497.02 782
9497.94 714
9498.86 739
9499.78 700
9500.70 767
9501.62 728
9502.54 740
9503.46 750
9504.38 729
9505.30 705
9506.22 699
9507.14 758
9508.06 713
9508.98 730
9509.90 706
9510.82 701
9511.75 776
9512.67 826
9513.59 775
9514.51 734
9515.43 719
9516.35 871
9517.27 789
9518.19 770
9519.11 788
9520.03 780
9520.96 798
9521.88 759
9522.80 723
9523.72 747
9524.64 766
9525.56 852
9526.48 830
9527.41 844
9528.33 816
9529.25 863
9530.17 863
9531.09 813
9532.02 776
9532.94 823
9533.86 846
9534.78 890
9535.70 848
9536.63 901
9537.55 869
9538.47 955
9539.39 959
9540.31 995
9541.24 1075
9542.16 1027
9543.08 979
9544.00 1016
9544.93 931
9545.85 928
9546.77 917
9547.69 848
9548.62 877
9549.54 859
9550.46 818
9551.38 830
9552.31 828
9553.23 886
9554.15 848
9555.08 873
9556.00 902
9556.92 852
9557.84 914
9558.77 875
9559.69 816
9560.61 831
9561.54 936
9562.46 878
9563.38 844
9564.31 893
9565.23 898
9566.15 894
9567.08 876
9568.00 892
9568.93 942
9569.85 962
9570.77 925
9571.70 932
9572.62 922
9573.54 996
9574.47 964
9575.39 957
9576.32 902
9577.24 980
9578.16 980
9579.09 938
9580.01 957
9580.94 927
9581.86 901
9582.78 927
9583.71 941
9584.63 911
9585.56 967
9586.48 993
9587.41 941
9588.33 903
9589.26 918
9590.18 899
9591.11 943
9592.03 916
9592.96 947
9593.88 922
9594.80 925
9595.73 964
9596.65 970
9597.58 985
9598.50 968
9599.43 1005
9600.35 1018
9601.28 1046
9602.21 1026
9603.13 1096
9604.06 1013
9604.98 1020
9605.91 984
9606.83 1027
9607.76 987
9608.68 1007
9609.61 1076
9610.53 1069
9611.46 1091
9612.39 1031
9613.31 1111
9614.24 1086
9615.16 1076
9616.09 1067
9617.02 1148
9617.94 1156
9618.87 1174
9619.79 1182
9620.72 1170
9621.65 1165
9622.57 1113
9623.50 1163
9624.42 1182
9625.35 1177
9626.28 1206
9627.20 1204
9628.13 1226
9629.06 1196
9629.98 1197
9630.91 1208
9631.84 1163
9632.76 1243
9633.69 1299
9634.62 1230
9635.54 1177
9636.47 1262
9637.40 1311
9638.32 1301
9639.25 1336
9640.18 1374
9641.11 1336
9642.03 1328
9642.96 1401
9643.89 1421
9644.81 1400
9645.74 1531
9646.67 1435
9647.60 1411
9648.52 1486
9649.45 1496
9650.38 1439
9651.31 1462
9652.23 1468
9653.16 1454
9654.09 1545
9655.02 1622
9655.95 1595
9656.87 1660
9657.80 1641
9658.73 1687
9659.66 1845
9660.58 1821
9661.51 1772
9662.44 1765
9663.37 1642
9664.30 1680
9665.23 1844
9666.15 1742
9667.08 1804
9668.01 1856
9668.94 1830
9669.87 1635
9670.80 1741
9671.73 1759
9672.65 1811
9673.58 1998
9674.51 1940
9675.44 2012
9676.37 1956
9677.30 1939
9678.23 1985
9679.16 1933
9680.08 1849
9681.01 1936
9681.94 2028
9682.87 1976
9683.80 1933
9684.73 1984
9685.66 2028
9686.59 2113
9687.52 2111
9688.45 2223
9689.38 2228
9690.31 2321
9691.24 2268
9692.17 2321
9693.09 2321
9694.02 2223
9694.95 2268
9695.88 2337
9696.81 2291
9697.74 2251
9698.67 2302
9699.60 2310
9700.53 2507
9701.46 2491
9702.39 2668
9703.32 3000
9704.25 3167
9705.18 3666
9706.11 3949
9707.04 4118
9707.97 4305
9708.91 4322
9709.84 4151
9710.77 3831
9711.70 3583
9712.63 3258
9713.56 2883
9714.49 2597
9715.42 2590
9716.35 2324
9717.28 2311
9718.21 2308
9719.14 2252
9720.07 2335
9721.00 2374
9721.93 2424
9722.87 2446
9723.80 2354
9724.73 2279
9725.66 2299
9726.59 2216
9727.52 2051
9728.45 2117
9729.38 1910
9730.32 1883
9731.25 1803
9732.18 1787
9733.11 1791
9734.04 1814
9734.97 1828
9735.91 1817
9736.84 1888
9737.77 1905
9738.70 1908
9739.63 1962
9740.56 1916
9741.50 1901
9742.43 1947
9743.36 1839
9744.29 1782
9745.22 1745
9746.16 1802
9747.09 1726
9748.02 1608
9748.95 1612
9749.89 1637
9750.82 1608
9751.75 1610
9752.68 1532
9753.62 1535
9754.55 1635
9755.48 1634
9756.41 1645
9757.35 1497
9758.28 1579
9759.21 1584
9760.14 1613
9761.08 1570
9762.01 1587
9762.94 1522
9763.88 1483
9764.81 1556
9765.74 1576
9766.68 1559
9767.61 1543
9768.54 1659
9769.48 1626
9770.41 1668
9771.34 1684
9772.28 1650
9773.21 1709
9774.14 1733
9775.08 1687
9776.01 1762
9776.94 1684
9777.88 1713
9778.81 1572
9779.74 1612
9780.68 1606
9781.61 1705
9782.55 1786
9783.48 1752
9784.41 1825
9785.35 1964
9786.28 1883
9787.22 1905
9788.15 1979
9789.08 2002
9790.02 2056
9790.95 2050
9791.89 2092
9792.82 1902
9793.76 1844
9794.69 1791
9795.63 1746
9796.56 1757
9797.49 1828
9798.43 1729
9799.36 1683
9800.30 1531
9801.23 1524
9802.17 1462
9803.10 1478
9804.04 1477
9804.97 1567
9805.91 1630
9806.84 1473
9807.78 1493
9808.71 1614
9809.65 1533
9810.58 1494
9811.52 1467
9812.45 1412
9813.39 1332
9814.33 1386
9815.26 1303
9816.20 1283
9817.13 1242
9818.07 1280
9819.00 1297
9819.94 1309
9820.87 1276
9821.81 1221
9822.75 1242
9823.68 1196
9824.62 1168
9825.55 1263
9826.49 1200
9827.43 1133
9828.36 1170
9829.30 1159
9830.23 1307
9831.17 1245
9832.11 1203
9833.04 1248
9833.98 1107
9834.92 1211
9835.85 1203
9836.79 1127
9837.73 1171
9838.66 1156
9839.60 1176
9840.54 1192
9841.47 1101
9842.41 1125
9843.35 1100
9844.28 1109
9845.22 1137
9846.16 1070
9847.09 1102
9848.03 1168
9848.97 1128
9849.90 1212
9850.84 1170
9851.78 1123
9852.72 1228
9853.65 1254
9854.59 1174
9855.53 1089
9856.47 1140
9857.40 1195
9858.34 1192
9859.28 1142
9860.22 1159
9861.15 1099
9862.09 1197
9863.03 1124
9863.97 1118
9864.90 1155
9865.84 1195
9866.78 1142
9867.72 1180
9868.66 1136
9869.59 1145
9870.53 1119
9871.47 1152
9872.41 1209
9873.35 1166
9874.29 1158
9875.22 1102
9876.16 1120
9877.10 1107
9878.04 1202
9878.98 1091
9879.92 1044
9880.85 1121
9881.79 1064
9882.73 1042
9883.67 1073
9884.61 1089
9885.55 1112
9886.49 1090
9887.43 1097
9888.37 1074
9889.30 1025
9890.24 1043
9891.18 1084
9892.12 1031
9893.06 1020
9894.00 1049
9894.94 1045
9895.88 1088
9896.82 1037
9897.76 1018
9898.70 998
9899.64 939
9900.58 971
9901.52 994
9902.45 1092
9903.39 1006
9904.33 1055
9905.27 1024
9906.21 1031
9907.15 1020
9908.09 985
9909.03 1052
9909.97 975
9910.91 962
9911.85 1061
9912.79 1002
9913.73 1004
9914.67 1012
9915.61 969
9916.55 1046
9917.49 983
9918.44 1031
9919.38 1037
9920.32 1125
9921.26 1068
9922.20 1070
9923.14 1110
9924.08 1090
9925.02 1058
9925.96 1034
9926.90 1060
9927.84 1025
9928.78 1006
9929.72 1017
9930.66 1178
9931.61 1198
9932.55 1348
9933.49 1496
9934.43 1604
9935.37 1697
9936.31 1774
9937.25 1787
9938.19 1705
9939.14 1567
9940.08 1387
9941.02 1386
9941.96 1228
9942.90 1161
9943.84 1116
9944.78 1085
9945.73 1122
9946.67 1093
9947.61 1037
9948.55 1051
9949.49 1049
9950.44 1034
9951.38 1058
9952.32 1016
9953.26 993
9954.20 1022
9955.15 1019
9956.09 1097
9957.03 1062
9957.97 1045
9958.91 1004
9959.86 1046
9960.80 982
9961.74 1004
9962.68 963
9963.63 959
9964.57 955
9965.51 947
9966.45 986
9967.40 966
9968.34 914
9969.28 949
9970.23 911
9971.17 913
9972.11 892
9973.05 908
9974.00 920
9974.94 931
9975.88 871
9976.83 929
9977.77 997
9978.71 862
9979.66 903
9980.60 964
9981.54 957
9982.49 934
9983.43 977
9984.37 985
9985.32 952
9986.26 985
9987.20 971
9988.15 971
9989.09 876
9990.04 854
9990.98 878
9991.92 947
9992.87 898
9993.81 926
9994.76 934
9995.70 874
9996.64 894
9997.59 865
9998.53 908
9999.48 978
10000.42 901
10001.36 835
10002.31 834
10003.25 870
10004.20 854
10005.14 865
10006.09 899
10007.03 876
10007.98 880
10008.92 845
10009.87 899
10010.81 842
10011.76 823
10012.70 870
10013.64 827
10014.59 855
10015.53 880
10016.48 878
10017.43 892
10018.37 822
10019.32 887
10020.26 855
10021.21 909
10022.15 828
10023.10 857
10024.04 834
10024.99 886
10025.93 840
10026.88 860
10027.82 883
10028.77 810
10029.72 848
10030.66 831
10031.61 900
10032.55 833
10033.50 871
10034.44 911
10035.39 901
10036.34 862
10037.28 850
10038.23 857
10039.17 834
10040.12 831
10041.07 875
10042.01 872
10042.96 790
10043.91 824
10044.85 851
10045.80 819
10046.74 817
10047.69 803
10048.64 819
10049.58 855
10050.53 811
10051.48 824
10052.42 823
10053.37 809
10054.32 741
10055.27 817
10056.21 776
10057.16 766
10058.11 753
10059.05 750
10060.00 803
10060.95 816
10061.89 820
10062.84 848
10063.79 870
10064.74 810
10065.68 816
10066.63 862
10067.58 874
10068.53 887
10069.47 867
10070.42 801
10071.37 832
10072.32 831
10073.26 784
10074.21 759
10075.16 736
10076.11 764
10077.06 778
10078.00 772
10078.95 706
10079.90 739
10080.85 776
10081.80 771
10082.74 818
10083.69 805
10084.64 802
10085.59 862
10086.54 798
10087.49 850
10088.43 788
10089.38 713
10090.33 732
10091.28 786
10092.23 755
10093.18 747
10094.13 730
10095.07 760
10096.02 808
10096.97 741
10097.92 768
10098.87 707
10099.82 656
10100.77 740
10101.72 771
10102.67 792
10103.61 732
10104.56 787
10105.51 808
10106.46 820
10107.41 749
10108.36 776
10109.31 858
10110.26 750
10111.21 733
10112.16 750
10113.11 765
10114.06 811
10115.01 755
10115.96 778
10116.91 813
10117.86 787
10118.81 726
10119.76 705
10120.71 714
10121.66 692
10122.61 743
10123.56 712
10124.51 754
10125.46 749
10126.41 794
10127.36 713
10128.31 698
10129.26 741
10130.21 698
10131.16 700
10132.11 686
10133.06 712
10134.01 786
10134.96 750
10135.91 717
10136.86 719
10137.81 745
10138.76 749
10139.72 810
10140.67 751
10141.62 724
10142.57 690
10143.52 726
10144.47 728
10145.42 736
10146.37 743
10147.32 774
10148.28 776
10149.23 747
10150.18 721
10151.13 797
10152.08 746
10153.03 731
10153.98 734
10154.94 767
10155.89 735
10156.84 690
10157.79 726
10158.74 713
10159.69 744
10160.65 793
10161.60 727
10162.55 770
10163.50 785
10164.45 844
10165.41 769
10166.36 737
10167.31 802
10168.26 812
10169.21 810
10170.17 756
10171.12 770
10172.07 788
10173.02 717
10173.98 746
10174.93 815
10175.88 747
10176.83 763
10177.79 804
10178.74 831
10179.69 826
10180.64 786
10181.60 799
10182.55 754
10183.50 812
10184.46 804
10185.41 782
10186.36 840
10187.32 828
10188.27 812
10189.22 836
10190.18 881
10191.13 823
10192.08 832
10193.03 797
10193.99 851
10194.94 889
10195.90 918
10196.85 885
10197.80 900
10198.76 858
10199.71 857
10200.66 894
10201.62 870
10202.57 882
10203.52 870
10204.48 915
10205.43 892
10206.39 896
10207.34 900
10208.29 889
10209.25 856
10210.20 831
10211.16 947
10212.11 1010
10213.07 1036
10214.02 1014
10214.97 1010
10215.93 1101
10216.88 1118
10217.84 1094
10218.79 1034
10219.75 990
10220.70 951
10221.66 953
10222.61 883
10223.57 800
10224.52 866
10225.48 916
10226.43 889
10227.39 902
10228.34 852
10229.30 867
10230.25 846
10231.21 725
10232.16 805
10233.12 829
10234.07 861
10235.03 759
10235.98 766
10236.94 812
10237.89 842
10238.85 840
10239.80 837
10240.76 831
10241.72 846
10242.67 925
10243.63 900
10244.58 881
10245.54 870
10246.49 881
10247.45 926
10248.41 861
10249.36 814
10250.32 808
10251.27 760
10252.23 759
10253.19 791
10254.14 722
10255.10 729
10256.06 722
10257.01 767
10257.97 740
10258.92 796
10259.88 783
10260.84 738
10261.79 752
10262.75 743
10263.71 712
10264.66 739
10265.62 764
10266.58 708
10267.53 649
10268.49 677
10269.45 704
10270.41 745
10271.36 755
10272.32 699
10273.28 631
10274.23 661
10275.19 630
10276.15 686
10277.11 681
10278.06 664
10279.02 645
10279.98 688
10280.94 678
10281.89 685
10282.85 702
10283.81 673
10284.77 723
10285.72 686
10286.68 696
10287.64 682
10288.60 655
10289.55 657
10290.51 690
10291.47 671
10292.43 677
10293.39 721
10294.34 714
10295.30 692
10296.26 684
10297.22 638
10298.18 645
10299.14 637
10300.09 655
10301.05 658
10302.01 660
10302.97 693
10303.93 645
10304.89 679
10305.85 621
10306.80 679
10307.76 680
10308.72 660
10309.68 667
10310.64 670
10311.60 637
10312.56 625
10313.52 625
10314.47 691
10315.43 679
10316.39 660
10317.35 656
10318.31 685
10319.27 680
10320.23 649
10321.19 680
10322.15 662
10323.11 707
10324.07 690
10325.03 707
10325.99 723
10326.95 667
10327.91 689
10328.87 722
10329.83 724
10330.79 679
10331.75 668
10332.71 693
10333.67 684
10334.63 667
10335.59 711
10336.55 720
10337.51 641
10338.47 676
10339.43 688
10340.39 693
10341.35 705
10342.31 688
10343.27 695
10344.23 721
10345.19 701
10346.15 621
10347.11 654
10348.07 598
10349.03 595
10349.99 655
10350.95 681
10351.91 671
10352.87 676
10353.83 642
10354.79 642
10355.76 644
10356.72 569
10357.68 603
10358.64 652
10359.60 636
10360.56 647
10361.52 622
10362.48 679
10363.45 637
10364.41 569
10365.37 634
10366.33 663
10367.29 618
10368.25 626
10369.21 680
10370.18 708
10371.14 616
10372.10 616
10373.06 592
10374.02 649
10374.98 618
10375.95 594
10376.91 600
10377.87 604
10378.83 579
10379.79 584
10380.76 562
10381.72 652
10382.68 679
10383.64 638
10384.61 611
10385.57 576
10386.53 598
10387.49 584
10388.46 577
10389.42 583
10390.38 555
10391.34 608
10392.31 581
10393.27 616
10394.23 560
10395.19 563
10396.16 564
10397.12 594
10398.08 595
10399.05 543
10400.01 623
10400.97 598
10401.93 591
10402.90 530
10403.86 543
10404.82 597
10405.79 594
10406.75 527
10407.71 547
10408.68 591
10409.64 564
10410.60 557
10411.57 617
10412.53 557
10413.50 558
10414.46 594
10415.42 605
10416.39 565
10417.35 591
10418.31 577
10419.28 561
10420.24 548
10421.21 607
10422.17 553
10423.13 624
10424.10 615
10425.06 599
10426.03 552
10426.99 626
10427.96 600
10428.92 625
10429.88 624
10430.85 616
10431.81 619
10432.78 630
10433.74 545
10434.71 525
10435.67 560
10436.64 534
10437.60 553
10438.57 566
10439.53 559
10440.50 547
10441.46 541
10442.43 531
10443.39 534
10444.36 529
10445.32 562
10446.29 542
10447.25 504
10448.22 584
10449.18 639
10450.15 556
10451.11 567
10452.08 520
10453.04 513
10454.01 527
10454.97 525
10455.94 611
10456.91 570
10457.87 583
10458.84 540
10459.80 565
10460.77 566
10461.73 516
10462.70 560
10463.67 617
10464.63 619
10465.60 502
10466.56 485
10467.53 553
10468.50 578
10469.46 577
10470.43 543
10471.40 584
10472.36 564
10473.33 505
10474.30 510
10475.26 563
10476.23 488
10477.19 491
10478.16 531
10479.13 539
10480.09 489
10481.06 536
10482.03 522
10483.00 501
10483.96 538
10484.93 502
10485.90 510
10486.86 562
10487.83 515
10488.80 535
10489.76 495
10490.73 485
10491.70 544
10492.67 541
10493.63 529
10494.60 530
10495.57 555
10496.54 555
10497.50 549
10498.47 559
10499.44 523
10500.41 480
10501.37 522
10502.34 511
10503.31 551
10504.28 478
10505.25 535
10506.21 500
10507.18 526
10508.15 538
10509.12 518
10510.09 515
10511.05 512
10512.02 503
10512.99 538
10513.96 518
10514.93 583
10515.90 506
10516.86 504
10517.83 480
10518.80 490
10519.77 542
10520.74 521
10521.71 471
10522.68 494
10523.64 480
10524.61 478
10525.58 511
10526.55 495
10527.52 516
10528.49 484
10529.46 544
10530.43 565
10531.40 540
10532.36 517
10533.33 514
10534.30 578
10535.27 582
10536.24 515
10537.21 517
10538.18 532
10539.15 519
10540.12 527
10541.09 533
10542.06 544
10543.03 573
10544.00 590
10544.97 553
10545.94 525
10546.91 506
10547.88 569
10548.85 537
10549.82 552
10550.79 569
10551.76 515
10552.73 609
10553.70 559
10554.67 544
10555.64 544
10556.61 524
10557.58 575
10558.55 609
10559.52 558
10560.49 535
10561.46 526
10562.43 497
10563.40 496
10564.37 517
10565.34 524
10566.31 541
10567.28 524
10568.25 566
10569.23 608
10570.20 631
10571.17 662
10572.14 607
10573.11 574
10574.08 569
10575.05 550
10576.02 565
10576.99 569
10577.96 532
10578.94 508
10579.91 564
10580.88 571
10581.85 529
10582.82 526
10583.79 550
10584.76 484
10585.74 522
10586.71 543
10587.68 529
10588.65 556
10589.62 505
10590.60 540
10591.57 554
10592.54 644
10593.51 595
10594.48 545
10595.45 533
10596.43 557
10597.40 555
10598.37 563
10599.34 609
10600.32 579
10601.29 575
10602.26 578
10603.23 579
10604.21 586
10605.18 618
10606.15 567
10607.12 550
10608.10 562
10609.07 508
10610.04 548
10611.01 583
10611.99 559
10612.96 565
10613.93 527
10614.91 548
10615.88 535
10616.85 551
10617.82 583
10618.80 619
10619.77 600
10620.74 592
10621.72 567
10622.69 559
10623.66 596
10624.64 605
10625.61 623
10626.58 625
10627.56 647
10628.53 647
10629.51 637
10630.48 585
10631.45 659
10632.43 605
10633.40 584
10634.37 614
10635.35 627
10636.32 631
10637.30 651
10638.27 608
10639.24 564
10640.22 572
10641.19 617
10642.17 576
10643.14 627
10644.11 712
10645.09 702
10646.06 745
10647.04 786
10648.01 779
10648.99 797
10649.96 756
10650.94 747
10651.91 689
10652.89 657
10653.86 619
10654.83 624
10655.81 656
10656.78 602
10657.76 557
10658.73 553
10659.71 570
10660.68 543
10661.66 571
10662.63 619
10663.61 611
10664.59 513
10665.56 559
10666.54 513
10667.51 537
10668.49 555
10669.46 566
10670.44 653
10671.41 552
10672.39 547
10673.36 488
10674.34 517
10675.32 538
10676.29 476
10677.27 519
10678.24 501
10679.22 527
10680.19 519
10681.17 517
10682.15 527
10683.12 476
10684.10 569
10685.08 566
10686.05 578
10687.03 562
10688.00 579
10688.98 586
10689.96 527
10690.93 551
10691.91 586
10692.89 570
10693.86 566
10694.84 563
10695.82 546
10696.79 584
10697.77 595
10698.75 578
10699.72 551
10700.70 549
10701.68 551
10702.65 608
10703.63 558
10704.61 521
10705.59 563
10706.56 532
10707.54 477
10708.52 519
10709.49 492
10710.47 488
10711.45 517
10712.43 535
10713.40 532
10714.38 551
10715.36 575
10716.34 497
10717.31 521
10718.29 542
10719.27 572
10720.25 522
10721.22 523
10722.20 571
10723.18 527
10724.16 588
10725.14 576
10726.11 565
10727.09 560
10728.07 562
10729.05 510
10730.03 555
10731.01 496
10731.98 524
10732.96 555
10733.94 534
10734.92 554
10735.90 594
10736.88 541
10737.85 517
10738.83 535
10739.81 526
10740.79 531
10741.77 565
10742.75 562
10743.73 464
10744.71 463
10745.69 559
10746.66 545
10747.64 486
10748.62 515
10749.60 546
10750.58 553
10751.56 564
10752.54 640
10753.52 589
10754.50 552
10755.48 556
10756.46 567
10757.44 522
10758.42 488
10759.39 524
10760.37 591
10761.35 508
10762.33 476
10763.31 545
10764.29 605
10765.27 553
10766.25 554
10767.23 487
10768.21 540
10769.19 579
10770.17 549
10771.15 524
10772.13 529
10773.11 549
10774.09 557
10775.07 609
10776.05 592
10777.03 574
10778.02 561
10779.00 577
10779.98 567
10780.96 495
10781.94 562
10782.92 645
10783.90 628
10784.88 577
10785.86 637
10786.84 647
10787.82 631
10788.80 618
10789.78 640
10790.76 634
10791.75 627
10792.73 628
10793.71 641
10794.69 657
10795.67 669
10796.65 634
10797.63 638
10798.61 632
10799.60 643
10800.58 644
10801.56 609
10802.54 610
10803.52 616
10804.50 674
10805.49 664
10806.47 644
10807.45 676
10808.43 636
10809.41 638
10810.39 636
10811.38 588
10812.36 583
10813.34 660
10814.32 664
10815.30 631
10816.29 642
10817.27 617
10818.25 629
10819.23 629
10820.22 638
10821.20 642
10822.18 687
10823.16 641
10824.15 648
10825.13 644
10826.11 663
10827.09 649
10828.08 660
10829.06 680
10830.04 692
10831.02 715
10832.01 701
10832.99 692
10833.97 659
10834.96 639
10835.94 676
10836.92 723
10837.91 658
10838.89 665
10839.87 667
10840.85 770
10841.84 732
10842.82 703
10843.81 691
10844.79 642
10845.77 644
10846.76 719
10847.74 726
10848.72 731
10849.71 736
10850.69 672
10851.67 746
10852.66 761
10853.64 722
10854.63 749
10855.61 798
10856.59 769
10857.58 749
10858.56 805
10859.55 800
10860.53 827
10861.51 825
10862.50 782
10863.48 785
10864.47 823
10865.45 865
10866.44 861
10867.42 771
10868.41 764
10869.39 824
10870.37 815
10871.36 779
10872.34 836
10873.33 862
10874.31 905
10875.30 856
10876.28 874
10877.27 938
10878.25 899
10879.24 870
10880.22 857
10881.21 872
10882.19 885
10883.18 940
10884.16 937
10885.15 946
10886.13 852
10887.12 929
10888.11 981
10889.09 992
10890.08 951
10891.06 966
10892.05 1024
10893.03 1059
10894.02 932
10895.00 1007
10895.99 1018
10896.98 1046
10897.96 1026
10898.95 1134
10899.93 1044
10900.92 1070
10901.91 1066
10902.89 1051
10903.88 1038
10904.86 1015
10905.85 1125
10906.84 1130
10907.82 1144
10908.81 1149
10909.80 1115
10910.78 1144
10911.77 1129
10912.76 1084
10913.74 1147
10914.73 1197
10915.72 1185
10916.70 1215
10917.69 1158
10918.68 1227
10919.66 1245
10920.65 1246
10921.64 1211
10922.62 1317
10923.61 1310
10924.60 1391
10925.58 1361
10926.57 1373
10927.56 1399
10928.55 1391
10929.53 1352
10930.52 1301
10931.51 1333
10932.50 1386
10933.48 1342
10934.47 1426
10935.46 1457
10936.45 1449
10937.43 1336
10938.42 1364
10939.41 1434
10940.40 1395
10941.38 1444
10942.37 1497
10943.36 1474
10944.35 1481
10945.34 1495
10946.32 1526
10947.31 1532
10948.30 1605
10949.29 1617
10950.28 1593
10951.27 1606
10952.25 1578
10953.24 1639
10954.23 1702
10955.22 1690
10956.21 1673
10957.20 1757
10958.18 1829
10959.17 1819
10960.16 1842
10961.15 1943
10962.14 1952
10963.13 2167
10964.12 2350
10965.11 2464
10966.10 2529
10967.08 2595
10968.07 2612
10969.06 2671
10970.05 2704
10971.04 2602
10972.03 2427
10973.02 2364
10974.01 2305
10975.00 2085
10975.99 2061
10976.98 2020
10977.97 1961
10978.96 1896
10979.95 1831
10980.94 1912
10981.92 1895
10982.91 1888
10983.90 1888
10984.89 1889
10985.88 1881
10986.87 1923
10987.86 1936
10988.85 1846
10989.84 1971
10990.83 1952
10991.82 1976
10992.81 2040
10993.80 1988
10994.79 1985
10995.78 1978
10996.78 2086
10997.77 2014
10998.76 2078
10999.75 1990
11000.74 2197
11001.73 2188
11002.72 2318
11003.71 2514
11004.70 2730
11005.69 3114
11006.68 3238
11007.67 3547
11008.66 3723
11009.65 3945
11010.64 3940
11011.64 3797
11012.63 3457
11013.62 3235
11014.61 2845
11015.60 2567
11016.59 2325
11017.58 2120
11018.57 1970
11019.57 1962
11020.56 1847
11021.55 1781
11022.54 1808
11023.53 1698
11024.52 1663
11025.51 1646
11026.51 1721
11027.50 1621
11028.49 1673
11029.48 1580
11030.47 1617
11031.47 1411
11032.46 1396
11033.45 1418
11034.44 1371
11035.43 1313
11036.43 1185
11037.42 1252
11038.41 1173
11039.40 1236
11040.39 1184
11041.39 1223
11042.38 1244
11043.37 1224
11044.36 1222
11045.36 1254
11046.35 1260
11047.34 1295
11048.34 1191
11049.33 1159
11050.32 1191
11051.31 1164
11052.31 1211
11053.30 1149
11054.29 1131
11055.29 1139
11056.28 1090
11057.27 1046
11058.26 1008
11059.26 1033
11060.25 1051
11061.24 1033
11062.24 1068
11063.23 1059
11064.22 1019
11065.22 1050
11066.21 1123
11067.20 1051
11068.20 1051
11069.19 1114
11070.19 1069
11071.18 1027
11072.17 1025
11073.17 982
11074.16 1015
11075.15 1032
11076.15 1066
11077.14 1039
11078.14 995
11079.13 1091
11080.12 1081
11081.12 977
11082.11 1060
11083.11 1033
11084.10 1105
11085.10 1071
11086.09 1071
11087.08 1002
11088.08 996
11089.07 1097
11090.07 1060
11091.06 1057
11092.06 1047
11093.05 987
11094.05 984
11095.04 1047
11096.04 1008
11097.03 989
11098.03 1017
11099.02 974
11100.02 999
11101.01 959
11102.01 927
11103.00 947
11104.00 952
11104.99 935
11105.99 928
11106.98 961
11107.98 930
11108.97 920
11109.97 943
11110.96 870
11111.96 920
11112.95 856
11113.95 872
11114.95 863
11115.94 880
11116.94 881
11117.93 849
11118.93 838
11119.93 825
11120.92 867
11121.92 845
11122.91 805
11123.91 841
11124.91 769
11125.90 830
11126.90 840
11127.89 782
11128.89 780
11129.89 739
11130.88 761
11131.88 808
11132.88 783
11133.87 811
11134.87 815
11135.87 869
11136.86 776
11137.86 793
11138.86 793
11139.85 822
11140.85 798
11141.85 797
11142.84 764
11143.84 722
11144.84 759
11145.83 740
11146.83 769
11147.83 772
11148.83 746
11149.82 782
11150.82 756
11151.82 712
11152.82 758
11153.81 781
11154.81 709
11155.81 752
11156.80 767
11157.80 784
11158.80 777
11159.80 793
11160.80 745
11161.79 716
11162.79 658
11163.79 685
11164.79 707
11165.78 725
11166.78 725
11167.78 628
11168.78 640
11169.78 599
11170.78 679
11171.77 670
11172.77 631
11173.77 635
11174.77 711
11175.77 705
11176.77 678
11177.76 687
11178.76 702
11179.76 673
11180.76 702
11181.76 711
11182.76 619
11183.76 617
11184.75 660
11185.75 649
11186.75 667
11187.75 642
11188.75 615
11189.75 647
11190.75 694
11191.75 654
11192.75 660
11193.75 634
11194.75 657
11195.74 659
11196.74 619
11197.74 623
11198.74 598
11199.74 591
11200.74 624
11201.74 601
11202.74 646
11203.74 657
11204.74 723
11205.74 621
11206.74 653
11207.74 687
11208.74 673
11209.74 653
11210.74 603
11211.74 603
11212.74 650
11213.74 635
11214.74 607
11215.74 643
11216.74 684
11217.74 676
11218.74 668
11219.74 700
11220.74 643
11221.74 617
11222.74 598
11223.74 592
11224.74 588
11225.74 574
11226.74 609
11227.75 649
11228.75 620
11229.75 649
11230.75 653
11231.75 573
11232.75 610
11233.75 562
11234.75 622
11235.75 595
11236.75 621
11237.76 597
11238.76 522
11239.76 583
11240.76 572
11241.76 620
11242.76 610
11243.76 595
11244.76 603
11245.77 574
11246.77 611
11247.77 577
11248.77 563
11249.77 578
11250.77 633
11251.78 647
11252.78 574
11253.78 558
11254.78 577
11255.78 570
11256.79 614
11257.79 628
11258.79 633
11259.79 638
11260.79 637
11261.80 624
11262.80 612
11263.80 620
11264.80 636
11265.81 607
11266.81 636
11267.81 604
11268.81 603
11269.82 578
11270.82 585
11271.82 552
11272.82 580
11273.83 608
11274.83 612
11275.83 616
11276.84 629
11277.84 590
11278.84 643
11279.85 636
11280.85 641
11281.85 639
11282.85 608
11283.86 622
11284.86 675
11285.86 602
11286.87 602
11287.87 660
11288.87 637
11289.88 638
11290.88 625
11291.89 607
11292.89 630
11293.89 623
11294.90 642
11295.90 670
11296.90 678
11297.91 680
11298.91 665
11299.92 659
11300.92 627
11301.92 657
11302.93 608
11303.93 630
11304.94 666
11305.94 650
11306.94 626
11307.95 610
11308.95 624
11309.96 586
11310.96 626
11311.97 645
11312.97 699
11313.98 695
11314.98 699
11315.98 703
11316.99 734
11317.99 770
11319.00 803
11320.00 763
11321.01 863
11322.01 836
11323.02 835
11324.02 854
11325.03 794
11326.03 839
11327.04 786
11328.04 792
11329.05 741
11330.05 644
11331.06 682
11332.07 670
11333.07 627
11334.08 551
11335.08 603
11336.09 634
11337.09 595
11338.10 618
11339.10 641
11340.11 577
11341.12 636
11342.12 585
11343.13 547
11344.13 525
11345.14 552
11346.15 536
11347.15 533
11348.16 527
11349.16 584
11350.17 604
11351.18 540
11352.18 522
11353.19 521
11354.20 547
11355.20 585
11356.21 548
11357.21 579
11358.22 570
11359.23 552
11360.23 547
11361.24 536
11362.25 548
11363.25 552
11364.26 580
11365.27 543
11366.28 574
11367.28 592
11368.29 558
11369.30 527
11370.30 577
11371.31 554
11372.32 556
11373.32 599
11374.33 600
11375.34 550
11376.35 501
11377.35 566
11378.36 573
11379.37 575
11380.38 539
11381.38 524
11382.39 542
11383.40 606
11384.41 555
11385.41 546
11386.42 510
11387.43 571
11388.44 525
11389.45 584
11390.45 545
11391.46 513
11392.47 547
11393.48 599
11394.49 579
11395.49 531
11396.50 544
11397.51 566
11398.52 594
11399.53 544
11400.54 538
11401.55 577
11402.55 582
11403.56 523
11404.57 589
11405.58 549
11406.59 567
11407.60 559
11408.61 553
11409.61 525
11410.62 501
11411.63 579
11412.64 598
11413.65 525
11414.66 580
11415.67 583
11416.68 598
11417.69 525
11418.70 540
11419.71 506
11420.71 497
11421.72 503
11422.73 570
11423.74 565
11424.75 500
11425.76 596
11426.77 548
11427.78 495
11428.79 537
11429.80 591
11430.81 546
11431.82 519
11432.83 526
11433.84 536
11434.85 550
11435.86 539
11436.87 513
11437.88 493
11438.89 499
11439.90 548
11440.91 521
11441.92 491
11442.93 510
11443.94 555
11444.95 496
11445.96 483
11446.97 458
11447.98 544
11448.99 556
11450.00 557
11451.01 516
11452.03 503
11453.04 554
11454.05 535
11455.06 534
11456.07 499
11457.08 456
11458.09 527
11459.10 483
11460.11 541
11461.12 505
11462.14 501
11463.15 520
11464.16 530
11465.17 527
11466.18 504
11467.19 517
11468.20 583
11469.21 545
11470.23 512
11471.24 514
11472.25 546
11473.26 499
11474.27 473
11475.28 580
11476.30 502
11477.31 494
11478.32 545
11479.33 533
11480.34 508
11481.36 529
11482.37 537
11483.38 540
11484.39 506
11485.40 508
11486.42 511
11487.43 498
11488.44 514
11489.45 508
11490.47 522
11491.48 540
11492.49 492
11493.50 504
11494.52 496
11495.53 534
11496.54 518
11497.55 510
11498.57 522
11499.58 511
11500.59 515
11501.61 486
11502.62 484
11503.63 495
11504.64 500
11505.66 518
11506.67 474
11507.68 529
11508.70 520
11509.71 441
11510.72 483
11511.74 519
11512.75 492
11513.76 473
11514.78 511
11515.79 475
11516.80 476
11517.82 482
11518.83 501
11519.84 517
11520.86 484
11521.87 472
11522.89 455
11523.90 466
11524.91 455
11525.93 438
11526.94 476
11527.96 486
11528.97 543
11529.98 488
11531.00 481
11532.01 448
11533.03 451
11534.04 505
11535.06 463
11536.07 492
11537.08 509
11538.10 504
11539.11 526
11540.13 466
11541.14 514
11542.16 478
11543.17 474
11544.19 466
11545.20 433
11546.22 467
11547.23 485
11548.25 479
11549.26 491
11550.28 472
11551.29 440
11552.31 421
11553.32 495
11554.34 530
11555.35 482
11556.37 449
11557.38 495
11558.40 458
11559.41 498
11560.43 482
11561.45 470
11562.46 403
11563.48 452
11564.49 476
11565.51 426
11566.52 487
11567.54 489
11568.56 466
11569.57 501
11570.59 489
11571.60 499
11572.62 475
11573.64 440
11574.65 507
11575.67 479
11576.68 466
11577.70 523
11578.72 522
11579.73 475
11580.75 446
11581.77 451
11582.78 466
11583.80 402
11584.82 461
11585.83 492
11586.85 451
11587.87 444
11588.88 492
11589.90 515
11590.92 488
11591.93 443
11592.95 457
11593.97 462
11594.98 454
11596.00 505
11597.02 459
11598.03 521
11599.05 515
11600.07 490
11601.09 524
11602.10 498
11603.12 523
11604.14 506
11605.16 485
11606.17 476
11607.19 486
11608.21 519
11609.23 540
11610.24 522
11611.26 543
11612.28 533
11613.30 531
11614.32 496
11615.33 533
11616.35 491
11617.37 492
11618.39 497
11619.41 459
11620.42 497
11621.44 488
11622.46 498
11623.48 456
11624.50 454
11625.51 479
11626.53 506
11627.55 493
11628.57 507
11629.59 434
11630.61 476
11631.63 473
11632.64 473
11633.66 442
11634.68 490
11635.70 478
11636.72 479
11637.74 458
11638.76 475
11639.78 454
11640.80 462
11641.81 455
11642.83 464
11643.85 426
11644.87 435
11645.89 473
11646.91 447
11647.93 440
11648.95 427
11649.97 499
11650.99 517
11652.01 495
11653.03 458
11654.05 455
11655.07 512
11656.09 436
11657.11 438
11658.13 484
11659.15 484
11660.17 443
11661.19 473
11662.21 484
11663.23 469
11664.25 465
11665.27 438
11666.29 441
11667.31 421
11668.33 474
11669.35 462
11670.37 509
11671.39 495
11672.41 460
11673.43 471
11674.45 493
11675.47 486
11676.49 446
11677.51 424
11678.53 426
11679.55 401
11680.57 398
11681.59 424
11682.61 430
11683.64 455
11684.66 454
11685.68 455
11686.70 442
11687.72 468
11688.74 451
11689.76 441
11690.78 438
11691.80 459
11692.83 467
11693.85 461
11694.87 446
11695.89 468
11696.91 487
11697.93 440
11698.95 447
11699.98 450
11701.00 410
11702.02 458
11703.04 450
11704.06 436
11705.08 503
11706.11 467
11707.13 470
11708.15 481
11709.17 450
11710.19 502
11711.22 455
11712.24 474
11713.26 452
11714.28 475
11715.31 484
11716.33 490
11717.35 438
11718.37 510
11719.40 490
11720.42 491
11721.44 431
11722.46 450
11723.49 463
11724.51 484
11725.53 451
11726.55 484
11727.58 496
11728.60 471
11729.62 488
11730.65 483
11731.67 447
11732.69 492
11733.71 507
11734.74 460
11735.76 479
11736.78 439
11737.81 481
11738.83 501
11739.85 510
11740.88 567
11741.90 558
11742.92 504
11743.95 475
11744.97 513
11746.00 528
11747.02 509
11748.04 498
11749.07 509
11750.09 546
11751.11 529
11752.14 521
11753.16 500
11754.19 499
11755.21 510
11756.23 519
11757.26 520
11758.28 542
11759.31 484
11760.33 493
11761.36 490
11762.38 507
11763.40 557
11764.43 544
11765.45 510
11766.48 486
11767.50 477
11768.53 485
11769.55 508
11770.58 479
11771.60 523
11772.63 510
11773.65 534
11774.68 557
11775.70 548
11776.73 522
11777.75 497
11778.78 557
11779.80 566
11780.83 531
11781.85 505
11782.88 572
11783.90 601
11784.93 543
11785.95 522
11786.98 550
11788.00 539
11789.03 509
11790.05 566
11791.08 519
11792.11 540
11793.13 532
11794.16 497
11795.18 517
11796.21 514
11797.23 542
11798.26 581
11799.29 582
11800.31 552
11801.34 578
11802.36 562
11803.39 531
11804.42 535
11805.44 549
11806.47 610
11807.50 628
11808.52 681
11809.55 622
11810.57 636
11811.60 637
11812.63 603
11813.65 572
11814.68 606
11815.71 614
11816.73 621
11817.76 554
11818.79 608
11819.81 631
11820.84 609
11821.87 626
11822.90 650
11823.92 648
11824.95 639
11825.98 642
11827.00 596
11828.03 625
11829.06 605
11830.09 633
11831.11 615
11832.14 635
11833.17 615
11834.20 650
11835.22 636
11836.25 643
11837.28 609
11838.31 658
11839.33 678
11840.36 699
11841.39 696
11842.42 650
11843.45 633
11844.47 681
11845.50 674
11846.53 697
11847.56 668
11848.59 643
11849.61 701
11850.64 734
11851.67 722
11852.70 658
11853.73 693
11854.75 712
11855.78 715
11856.81 696
11857.84 660
11858.87 744
11859.90 761
11860.93 759
11861.95 682
11862.98 786
11864.01 766
11865.04 798
11866.07 809
11867.10 782
11868.13 791
11869.16 805
11870.19 817
11871.21 836
11872.24 807
11873.27 776
11874.30 856
11875.33 841
11876.36 852
11877.39 817
11878.42 768
11879.45 793
11880.48 852
11881.51 857
11882.54 862
11883.57 930
11884.60 886
11885.63 934
11886.66 913
11887.69 903
11888.72 885
11889.75 984
11890.78 953
11891.81 935
11892.84 964
11893.87 992
11894.90 1030
11895.93 1078
11896.96 1015
11897.99 973
11899.02 1019
11900.05 1040
11901.08 1066
11902.11 1008
11903.14 1077
11904.17 1162
11905.20 1185
11906.23 1132
11907.26 1183
11908.29 1197
11909.32 1223
11910.35 1307
11911.38 1361
11912.42 1340
11913.45 1363
11914.48 1387
11915.51 1247
11916.54 1301
11917.57 1256
11918.60 1235
11919.63 1183
11920.66 1224
11921.70 1216
11922.73 1155
11923.76 1179
11924.79 1188
11925.82 1112
11926.85 1178
11927.88 1170
11928.92 1213
11929.95 1143
11930.98 1148
11932.01 1231
11933.04 1250
11934.07 1316
11935.11 1373
11936.14 1495
11937.17 1576
11938.20 1672
11939.23 1746
11940.27 1798
11941.30 1799
11942.33 2013
11943.36 1887
11944.40 1792
11945.43 1646
11946.46 1551
11947.49 1480
11948.53 1303
11949.56 1252
11950.59 1203
11951.62 1183
11952.66 1103
11953.69 1102
11954.72 1110
11955.75 1045
11956.79 1020
11957.82 1053
11958.85 1000
11959.88 1029
11960.92 1034
11961.95 964
11962.98 946
11964.02 881
11965.05 855
11966.08 954
11967.12 1009
11968.15 906
11969.18 900
11970.22 844
11971.25 895
11972.28 868
11973.32 897
11974.35 847
11975.38 864
11976.42 832
11977.45 868
11978.49 816
11979.52 796
11980.55 850
11981.59 897
11982.62 920
11983.66 853
11984.69 837
11985.72 823
11986.76 850
11987.79 827
11988.83 838
11989.86 846
11990.89 849
11991.93 826
11992.96 843
11994.00 876
11995.03 789
11996.07 790
11997.10 804
11998.14 867
11999.17 849
12000.20 829
12001.24 819
12002.27 858
12003.31 881
12004.34 888
12005.38 812
12006.41 904
12007.45 892
12008.48 906
12009.52 835
12010.55 824
12011.59 833
12012.62 815
12013.66 850
12014.70 885
12015.73 866
12016.77 856
12017.80 943
12018.84 884
12019.87 928
12020.91 881
12021.94 837
12022.98 843
12024.02 913
12025.05 946
12026.09 941
12027.12 1015
12028.16 1003
12029.19 1003
12030.23 893
12031.27 940
12032.30 909
12033.34 938
12034.37 906
12035.41 906
12036.45 879
12037.48 885
12038.52 860
12039.56 900
12040.59 905
12041.63 908
12042.67 919
12043.70 921
12044.74 862
12045.78 870
12046.81 884
12047.85 841
12048.89 897
12049.92 870
12050.96 838
12052.00 801
12053.03 809
12054.07 799
12055.11 764
12056.14 815
12057.18 834
12058.22 827
12059.26 804
12060.29 832
12061.33 785
12062.37 796
12063.41 825
12064.44 790
12065.48 770
12066.52 829
12067.56 836
12068.59 851
12069.63 844
12070.67 836
12071.71 827
12072.74 818
12073.78 833
12074.82 802
12075.86 819
12076.90 788
12077.93 763
12078.97 825
12080.01 908
12081.05 831
12082.09 852
12083.13 760
12084.16 779
12085.20 881
12086.24 798
12087.28 774
12088.32 809
12089.36 834
12090.39 897
12091.43 818
12092.47 827
12093.51 765
12094.55 830
12095.59 868
12096.63 803
12097.67 856
12098.70 902
12099.74 899
12100.78 860
12101.82 856
12102.86 813
12103.90 808
12104.94 887
12105.98 940
12107.02 924
12108.06 891
12109.10 921
12110.14 995
12111.18 1098
12112.22 965
12113.25 925
12114.29 981
12115.33 977
12116.37 947
12117.41 988
12118.45 937
12119.49 849
12120.53 879
12121.57 835
12122.61 735
12123.65 747
12124.69 760
12125.73 731
12126.77 716
12127.81 662
12128.85 769
12129.89 727
12130.93 693
12131.97 703
12133.02 675
12134.06 698
12135.10 663
12136.14 666
12137.18 658
12138.22 653
12139.26 671
12140.30 645
12141.34 641
12142.38 652
12143.42 678
12144.46 634
12145.50 640
12146.54 634
12147.59 603
12148.63 632
12149.67 682
12150.71 636
12151.75 612
12152.79 687
12153.83 648
12154.87 612
12155.92 633
12156.96 659
12158.00 664
12159.04 642
12160.08 606
12161.12 616
12162.17 647
12163.21 584
12164.25 630
12165.29 602
12166.33 588
12167.37 607
12168.42 598
12169.46 610
12170.50 587
12171.54 584
12172.58 588
12173.63 620
12174.67 604
12175.71 605
12176.75 587
12177.80 647
12178.84 611
12179.88 606
12180.92 602
12181.97 594
12183.01 600
12184.05 621
12185.09 624
12186.14 584
12187.18 609
12188.22 633
12189.26 645
12190.31 629
12191.35 647
12192.39 614
12193.44 603
12194.48 657
12195.52 643
12196.57 610
12197.61 640
12198.65 630
12199.70 622
12200.74 615
12201.78 618
12202.83 602
12203.87 580
12204.91 571
12205.96 642
12207.00 625
12208.04 629
12209.09 638
12210.13 618
12211.17 592
12212.22 614
12213.26 643
12214.31 601
12215.35 612
12216.39 604
12217.44 589
12218.48 623
12219.53 636
12220.57 671
12221.61 627
12222.66 621
12223.70 623
12224.75 606
12225.79 605
12226.84 626
12227.88 614
12228.93 620
12229.97 651
12231.01 640
12232.06 605
12233.10 617
12234.15 611
12235.19 609
12236.24 628
12237.28 623
12238.33 615
12239.37 649
12240.42 654
12241.46 725
12242.51 642
12243.55 607
12244.60 600
12245.64 642
12246.69 629
12247.74 567
12248.78 596
12249.83 633
12250.87 639
12251.92 636
12252.96 647
12254.01 605
12255.05 677
12256.10 705
12257.15 605
12258.19 571
12259.24 565
12260.28 616
12261.33 693
12262.37 624
12263.42 592
12264.47 613
12265.51 599
12266.56 598
12267.61 562
12268.65 587
12269.70 596
12270.74 598
12271.79 630
12272.84 607
12273.88 582
12274.93 612
12275.98 604
12277.02 599
12278.07 559
12279.12 536
12280.16 546
12281.21 584
12282.26 528
12283.30 575
12284.35 587
12285.40 615
12286.44 573
12287.49 535
12288.54 593
12289.59 605
12290.63 608
12291.68 583
12292.73 611
12293.77 620
12294.82 569
12295.87 639
12296.92 593
12297.96 608
12299.01 614
12300.06 608
12301.11 594
12302.15 562
12303.20 520
12304.25 545
12305.30 606
12306.35 548
12307.39 532
12308.44 565
12309.49 575
12310.54 533
12311.59 527
12312.63 493
12313.68 554
12314.73 602
12315.78 619
12316.83 594
12317.88 620
12318.92 573
12319.97 586
12321.02 556
12322.07 543
12323.12 644
12324.17 589
12325.21 562
12326.26 611
12327.31 610
12328.36 557
12329.41 597
12330.46 555
12331.51 620
12332.56 545
12333.61 583
12334.65 586
12335.70 545
12336.75 538
12337.80 541
12338.85 567
12339.90 581
12340.95 592
12342.00 588
12343.05 582
12344.10 595
12345.15 599
12346.20 598
12347.25 611
12348.30 617
12349.35 561
12350.40 574
12351.45 579
12352.50 606
12353.55 570
12354.60 526
12355.65 563
12356.70 603
12357.75 575
12358.80 534
12359.85 571
12360.90 599
12361.95 600
12363.00 604
12364.05 611
12365.10 615
12366.15 647
12367.20 689
12368.25 606
12369.30 574
12370.35 529
12371.40 589
12372.45 627
12373.50 584
12374.55 568
12375.60 593
12376.65 638
12377.70 581
12378.76 612
12379.81 653
12380.86 634
12381.91 654
12382.96 595
12384.01 556
12385.06 604
12386.11 595
12387.17 637
12388.22 607
12389.27 612
12390.32 589
12391.37 653
12392.42 687
12393.47 635
12394.53 591
12395.58 594
12396.63 641
12397.68 614
12398.73 629
12399.78 670
12400.84 641
12401.89 629
12402.94 630
12403.99 645
12405.04 656
12406.10 666
12407.15 627
12408.20 705
12409.25 704
12410.31 679
12411.36 686
12412.41 627
12413.46 646
12414.51 638
12415.57 627
12416.62 706
12417.67 694
12418.72 696
12419.78 655
12420.83 684
12421.88 684
12422.94 771
12423.99 697
12425.04 713
12426.09 760
12427.15 746
12428.20 691
12429.25 704
12430.31 684
12431.36 649
12432.41 629
12433.47 697
12434.52 729
12435.57 607
12436.63 635
12437.68 689
12438.73 693
12439.79 703
12440.84 713
12441.89 684
12442.95 729
12444.00 710
12445.06 734
12446.11 765
12447.16 752
12448.22 709
12449.27 732
12450.33 748
12451.38 701
12452.43 681
12453.49 717
12454.54 713
12455.60 705
12456.65 773
12457.70 759
12458.76 702
12459.81 726
12460.87 728
12461.92 718
12462.98 723
12464.03 808
12465.09 776
12466.14 759
12467.19 709
12468.25 801
12469.30 811
12470.36 804
12471.41 846
12472.47 893
12473.52 862
12474.58 901
12475.63 884
12476.69 868
12477.74 963
12478.80 984
12479.85 1005
12480.91 1054
12481.97 1167
12483.02 1247
12484.08 1376
12485.13 1458
12486.19 1498
12487.24 1517
12488.30 1565
12489.35 1506
12490.41 1473
12491.47 1402
12492.52 1260
12493.58 1190
12494.63 1165
12495.69 1032
12496.74 931
12497.80 888
12498.86 899
12499.91 835
12500.97 763
12502.03 788
12503.08 797
12504.14 750
12505.19 740
12506.25 748
12507.31 730
12508.36 767
12509.42 741
12510.48 692
12511.53 722
12512.59 735
12513.65 705
12514.70 700
12515.76 739
12516.82 749
12517.87 741
12518.93 711
12519.99 702
12521.04 681
12522.10 701
12523.16 699
12524.22 673
12525.27 678
12526.33 686
12527.39 686
12528.44 692
12529.50 701
12530.56 666
12531.62 695
12532.67 688
12533.73 683
12534.79 678
12535.85 684
12536.90 658
12537.96 674
12539.02 687
12540.08 713
12541.14 672
12542.19 696
12543.25 739
12544.31 720
12545.37 667
12546.43 632
12547.48 701
12548.54 746
12549.60 750
12550.66 696
12551.72 699
12552.77 664
12553.83 717
12554.89 722
12555.95 755
12557.01 741
12558.07 799
12559.13 789
12560.18 822
12561.24 862
12562.30 879
12563.36 875
12564.42 944
12565.48 1008
12566.54 928
12567.60 938
12568.65 948
12569.71 962
12570.77 926
12571.83 894
12572.89 844
12573.95 839
12575.01 807
12576.07 796
12577.13 772
12578.19 786
12579.25 775
12580.31 773
12581.37 719
12582.43 734
12583.49 732
12584.55 695
12585.60 623
12586.66 665
12587.72 685
12588.78 689
12589.84 770
12590.90 656
12591.96 704
12593.02 688
12594.08 657
12595.14 722
12596.20 689
12597.26 714
12598.32 650
12599.39 647
12600.45 690
12601.51 654
12602.57 620
12603.63 636
12604.69 614
12605.75 675
12606.81 650
12607.87 628
12608.93 591
12609.99 569
12611.05 619
12612.11 644
12613.17 665
12614.23 670
12615.30 628
12616.36 643
12617.42 651
12618.48 613
12619.54 680
12620.60 576
12621.66 610
12622.72 594
12623.78 658
12624.85 677
12625.91 689
12626.97 652
12628.03 650
12629.09 724
12630.15 697
12631.22 645
12632.28 692
12633.34 718
12634.40 662
12635.46 653
12636.52 626
12637.59 648
12638.65 669
12639.71 676
12640.77 603
12641.83 597
12642.90 639
12643.96 636
12645.02 612
12646.08 621
12647.14 611
12648.21 609
12649.27 587
12650.33 641
12651.39 648
12652.46 571
12653.52 598
12654.58 634
12655.65 568
12656.71 599
12657.77 586
12658.83 569
12659.90 592
12660.96 534
12662.02 585
12663.09 577
12664.15 563
12665.21 555
12666.27 539
12667.34 560
12668.40 570
12669.46 638
12670.53 543
12671.59 601
12672.65 588
12673.72 574
12674.78 576
12675.84 595
12676.91 616
12677.97 579
12679.04 588
12680.10 594
12681.16 577
12682.23 578
12683.29 578
12684.35 585
12685.42 535
12686.48 513
12687.55 583
12688.61 559
12689.67 549
12690.74 518
12691.80 533
12692.87 538
12693.93 536
12695.00 597
12696.06 525
12697.12 557
12698.19 582
12699.25 571
12700.32 551
12701.38 577
12702.45 541
12703.51 577
12704.58 555
12705.64 543
12706.71 494
12707.77 605
12708.84 619
12709.90 567
12710.97 522
12712.03 554
12713.10 569
12714.16 554
12715.23 581
12716.29 573
12717.36 558
12718.42 562
12719.49 539
12720.55 518
12721.62 544
12722.68 564
12723.75 622
12724.81 584
12725.88 597
12726.95 561
12728.01 570
12729.08 552
12730.14 575
12731.21 582
12732.28 570
12733.34 582
12734.41 520
12735.47 515
12736.54 553
12737.61 598
12738.67 559
12739.74 553
12740.80 561
12741.87 569
12742.94 590
12744.00 574
12745.07 517
12746.14 564
12747.20 570
12748.27 585
12749.34 617
12750.40 563
12751.47 612
12752.54 528
12753.60 552
12754.67 531
12755.74 495
12756.80 520
12757.87 528
12758.94 554
12760.00 572
12761.07 564
12762.14 568
12763.21 507
12764.27 554
12765.34 522
12766.41 519
12767.47 522
12768.54 535
12769.61 541
12770.68 558
12771.74 534
12772.81 540
12773.88 551
12774.95 537
12776.02 551
12777.08 590
12778.15 534
12779.22 530
12780.29 515
12781.35 507
12782.42 524
12783.49 558
12784.56 547
12785.63 520
12786.70 564
12787.76 568
12788.83 558
12789.90 479
12790.97 566
12792.04 516
12793.11 507
12794.17 498
12795.24 517
12796.31 556
12797.38 546
12798.45 524
12799.52 557
12800.59 535
12801.65 493
12802.72 516
12803.79 545
12804.86 550
12805.93 554
12807.00 546
12808.07 562
12809.14 493
12810.21 500
12811.28 519
12812.34 560
12813.41 559
12814.48 569
12815.55 539
12816.62 545
12817.69 529
12818.76 496
12819.83 589
12820.90 554
12821.97 520
12823.04 529
12824.11 503
12825.18 515
12826.25 576
12827.32 546
12828.39 541
12829.46 565
12830.53 568
12831.60 568
12832.67 544
12833.74 530
12834.81 513
12835.88 525
12836.95 577
12838.02 534
12839.09 502
12840.16 506
12841.23 502
12842.30 537
12843.37 498
12844.44 515
12845.51 533
12846.58 522
12847.66 496
12848.73 486
12849.80 492
12850.87 507
12851.94 496
12853.01 525
12854.08 549
12855.15 529
12856.22 528
12857.29 524
12858.36 488
12859.44 479
12860.51 538
12861.58 522
12862.65 505
12863.72 472
12864.79 530
12865.86 508
12866.94 510
12868.01 482
12869.08 483
12870.15 468
12871.22 476
12872.29 528
12873.37 490
12874.44 493
12875.51 499
12876.58 491
12877.65 470
12878.73 487
12879.80 522
12880.87 469
12881.94 475
12883.01 479
12884.09 480
12885.16 447
12886.23 501
12887.30 487
12888.38 482
12889.45 526
12890.52 488
12891.59 447
12892.67 488
12893.74 464
12894.81 431
12895.88 529
12896.96 520
12898.03 474
12899.10 458
12900.18 441
12901.25 455
12902.32 475
12903.39 468
12904.47 524
12905.54 497
12906.61 444
12907.69 473
12908.76 465
12909.83 491
12910.91 495
12911.98 485
12913.05 472
12914.13 466
12915.20 510
12916.28 461
12917.35 457
12918.42 455
12919.50 457
12920.57 468
12921.64 519
12922.72 522
12923.79 474
12924.87 485
12925.94 480
12927.01 463
12928.09 481
12929.16 491
12930.24 437
12931.31 497
12932.38 495
12933.46 457
12934.53 460
12935.61 493
12936.68 550
12937.76 500
12938.83 440
12939.91 455
12940.98 468
12942.05 503
12943.13 505
12944.20 421
12945.28 451
12946.35 491
12947.43 500
12948.50 515
12949.58 449
12950.65 455
12951.73 499
12952.80 478
12953.88 444
12954.95 468
12956.03 504
12957.10 465
12958.18 446
12959.26 453
12960.33 449
12961.41 471
12962.48 515
12963.56 455
12964.63 472
12965.71 457
12966.78 450
12967.86 501
12968.94 461
12970.01 454
12971.09 483
12972.16 482
12973.24 460
12974.32 456
12975.39 470
12976.47 504
12977.54 469
12978.62 446
12979.70 463
12980.77 507
12981.85 548
12982.93 493
12984.00 517
12985.08 497
12986.15 472
12987.23 500
12988.31 496
12989.38 474
12990.46 470
12991.54 518
12992.61 486
12993.69 456
12994.77 482
12995.85 475
12996.92 508
12998.00 503
12999.08 534
13000.15 525
13001.23 504
13002.31 557
13003.38 493
13004.46 513
13005.54 498
13006.62 498
13007.69 521
13008.77 526
13009.85 519
13010.93 491
13012.00 490
13013.08 499
13014.16 511
13015.24 503
13016.32 490
13017.39 486
13018.47 430
13019.55 494
13020.63 506
13021.70 536
13022.78 549
13023.86 489
13024.94 505
13026.02 487
13027.10 490
13028.17 504
13029.25 503
13030.33 509
13031.41 548
13032.49 514
13033.57 509
13034.64 511
13035.72 477
13036.80 512
13037.88 545
13038.96 502
13040.04 472
13041.12 489
13042.19 497
13043.27 521
13044.35 486
13045.43 515
13046.51 529
13047.59 518
13048.67 530
13049.75 472
13050.83 488
13051.91 486
13052.99 516
13054.06 513
13055.14 488
13056.22 491
13057.30 535
13058.38 482
13059.46 469
13060.54 513
13061.62 496
13062.70 513
13063.78 495
13064.86 525
13065.94 551
13067.02 516
13068.10 521
13069.18 528
13070.26 515
13071.34 516
13072.42 512
13073.50 500
13074.58 522
13075.66 526
13076.74 500
13077.82 543
13078.90 523
13079.98 577
13081.06 533
13082.14 538
13083.22 562
13084.30 489
13085.38 497
13086.47 516
13087.55 518
13088.63 520
13089.71 508
13090.79 511
13091.87 502
13092.95 514
13094.03 515
13095.11 479
13096.19 513
13097.27 504
13098.36 540
13099.44 506
13100.52 512
13101.60 532
13102.68 521
13103.76 497
13104.84 487
13105.93 488
13107.01 472
13108.09 519
13109.17 520
13110.25 553
13111.33 547
13112.42 505
13113.50 531
13114.58 467
13115.66 508
13116.74 546
13117.82 546
13118.91 537
13119.99 510
13121.07 501
13122.15 529
13123.23 504
13124.32 530
13125.40 517
13126.48 586
13127.56 552
13128.65 534
13129.73 527
13130.81 450
13131.89 483
13132.98 523
13134.06 553
13135.14 572
13136.22 535
13137.31 531
13138.39 558
13139.47 567
13140.56 545
13141.64 492
13142.72 518
13143.81 527
13144.89 527
13145.97 517
13147.05 489
13148.14 509
13149.22 529
13150.30 511
13151.39 507
13152.47 541
13153.55 501
13154.64 519
13155.72 498
13156.81 501
13157.89 504
13158.97 514
13160.06 499
13161.14 492
13162.22 528
13163.31 524
13164.39 502
13165.48 510
13166.56 539
13167.64 527
13168.73 497
13169.81 546
13170.90 569
13171.98 565
13173.06 522
13174.15 494
13175.23 549
13176.32 524
13177.40 568
13178.49 520
13179.57 527
13180.66 530
13181.74 570
13182.82 576
13183.91 534
13184.99 544
13186.08 554
13187.16 636
13188.25 626
13189.33 623
13190.42 572
13191.50 568
13192.59 577
13193.67 570
13194.76 589
13195.84 588
13196.93 612
13198.01 629
13199.10 626
13200.19 574
13201.27 604
13202.36 603
13203.44 647
13204.53 572
13205.61 594
13206.70 564
13207.78 609
13208.87 600
13209.96 597
13211.04 564
13212.13 596
13213.21 601
13214.30 562
13215.38 553
13216.47 565
13217.56 621
13218.64 607
13219.73 614
13220.82 586
13221.90 565
13222.99 594
13224.07 627
13225.16 573
13226.25 615
13227.33 595
13228.42 589
13229.51 560
13230.59 521
13231.68 569
13232.77 556
13233.85 586
13234.94 615
13236.03 630
13237.11 556
13238.20 556
13239.29 586
13240.38 606
13241.46 625
13242.55 637
13243.64 600
13244.72 568
13245.81 629
13246.90 613
13247.99 603
13249.07 616
13250.16 620
13251.25 616
13252.34 581
13253.42 573
13254.51 649
13255.60 590
13256.69 602
13257.77 582
13258.86 628
13259.95 614
13261.04 620
13262.13 646
13263.21 612
13264.30 579
13265.39 612
13266.48 592
13267.57 626
13268.65 641
13269.74 603
13270.83 626
13271.92 652
13273.01 701
13274.10 673
13275.18 626
13276.27 618
13277.36 624
13278.45 640
13279.54 681
13280.63 710
13281.72 682
13282.80 681
13283.89 645
13284.98 658
13286.07 696
13287.16 690
13288.25 630
13289.34 683
13290.43 729
13291.52 736
13292.61 669
13293.69 703
13294.78 688
13295.87 787
13296.96 751
13298.05 801
13299.14 748
13300.23 722
13301.32 746
13302.41 766
13303.50 793
13304.59 725
13305.68 771
13306.77 776
13307.86 750
13308.95 704
13310.04 757
13311.13 824
13312.22 745
13313.31 739
13314.40 781
13315.49 800
13316.58 807
13317.67 807
13318.76 864
13319.85 786
13320.94 786
13322.03 838
13323.12 860
13324.21 822
13325.30 802
13326.39 860
13327.48 794
13328.57 812
13329.66 788
13330.75 798
13331.85 806
13332.94 792
13334.03 801
13335.12 790
13336.21 762
13337.30 781
13338.39 827
13339.48 790
13340.57 843
13341.66 828
13342.76 800
13343.85 807
13344.94 847
13346.03 893
13347.12 831
13348.21 809
13349.30 814
13350.40 835
13351.49 872
13352.58 830
13353.67 802
13354.76 876
13355.85 868
13356.95 811
13358.04 872
13359.13 830
13360.22 800
13361.31 816
13362.41 871
13363.50 882
13364.59 839
13365.68 901
13366.77 910
13367.87 908
13368.96 883
13370.05 911
13371.14 976
13372.24 976
13373.33 924
13374.42 970
13375.51 975
13376.61 1047
13377.70 1024
13378.79 1003
13379.88 1004
13380.98 1008
13382.07 1002
13383.16 958
13384.26 918
13385.35 868
13386.44 904
13387.54 919
13388.63 922
13389.72 861
13390.81 819
13391.91 822
13393.00 830
13394.09 821
13395.19 819
13396.28 837
13397.37 762
13398.47 770
13399.56 790
13400.66 775
13401.75 820
13402.84 800
13403.94 828
13405.03 772
13406.12 740
13407.22 709
13408.31 755
13409.41 723
13410.50 786
13411.59 763
13412.69 728
13413.78 776
13414.88 752
13415.97 719
13417.07 774
13418.16 814
13419.25 765
13420.35 738
13421.44 753
13422.54 735
13423.63 725
13424.73 726
13425.82 729
13426.92 718
13428.01 730
13429.11 770
13430.20 741
13431.29 783
13432.39 783
13433.48 760
13434.58 744
13435.67 773
13436.77 791
13437.86 775
13438.96 800
13440.06 823
13441.15 806
13442.25 790
13443.34 828
13444.44 814
13445.53 777
13446.63 852
13447.72 802
13448.82 759
13449.91 773
13451.01 838
13452.11 841
13453.20 865
13454.30 883
13455.39 854
13456.49 854
13457.59 799
13458.68 831
13459.78 810
13460.87 844
13461.97 847
13463.07 841
13464.16 892
13465.26 884
13466.35 898
13467.45 915
13468.55 843
13469.64 897
13470.74 946
13471.84 914
13472.93 999
13474.03 955
13475.13 938
13476.22 929
13477.32 974
13478.42 970
13479.51 930
13480.61 890
13481.71 883
13482.80 952
13483.90 923
13485.00 866
13486.10 901
13487.19 912
13488.29 926
13489.39 973
13490.48 891
13491.58 880
13492.68 936
13493.78 920
13494.87 941
13495.97 1006
13497.07 904
13498.17 953
13499.26 969
13500.36 1070
13501.46 1021
13502.56 1031
13503.65 1054
13504.75 1020
13505.85 1038
13506.95 1026
13508.05 995
13509.14 1090
13510.24 1136
13511.34 1126
13512.44 1140
13513.54 1090
13514.64 1119
13515.73 1121
13516.83 1088
13517.93 1073
13519.03 1066
13520.13 1018
13521.23 1006
13522.32 1029
13523.42 966
13524.52 960
13525.62 924
13526.72 957
13527.82 848
13528.92 884
13530.02 811
13531.12 846
13532.21 829
13533.31 859
13534.41 868
13535.51 826
13536.61 872
13537.71 775
13538.81 810
13539.91 786
13541.01 826
13542.11 855
13543.21 826
13544.31 858
13545.41 856
13546.50 811
13547.60 808
13548.70 752
13549.80 746
13550.90 789
13552.00 811
13553.10 752
13554.20 743
13555.30 772
13556.40 780
13557.50 752
13558.60 696
13559.70 680
13560.80 747
13561.90 792
13563.00 728
13564.10 760
13565.20 763
13566.30 767
13567.41 763
13568.51 788
13569.61 771
13570.71 707
13571.81 703
13572.91 779
13574.01 746
13575.11 755
13576.21 724
13577.31 724
13578.41 737
13579.51 751
13580.61 759
13581.71 733
13582.82 687
13583.92 707
13585.02 712
13586.12 763
13587.22 768
13588.32 720
13589.42 684
13590.52 707
13591.63 735
13592.73 705
13593.83 751
13594.93 736
13596.03 773
13597.13 724
13598.24 676
13599.34 725
13600.44 745
13601.54 738
13602.64 702
13603.74 747
13604.85 815
13605.95 811
13607.05 726
13608.15 781
13609.25 785
13610.36 719
13611.46 781
13612.56 751
13613.66 752
13614.77 733
13615.87 694
13616.97 742
13618.07 769
13619.18 810
13620.28 753
13621.38 679
13622.48 745
13623.59 760
13624.69 748
13625.79 736
13626.89 719
13628.00 754
13629.10 783
13630.20 732
13631.31 791
13632.41 765
13633.51 758
13634.62 748
13635.72 771
13636.82 743
13637.93 764
13639.03 792
13640.13 728
13641.24 744
13642.34 720
13643.44 811
13644.55 808
13645.65 793
13646.75 759
13647.86 736
13648.96 763
13650.06 822
13651.17 812
13652.27 764
13653.38 711
13654.48 733
13655.58 793
13656.69 783
13657.79 764
13658.90 769
13660.00 809
13661.10 756
13662.21 744
13663.31 777
13664.42 758
13665.52 770
13666.63 771
13667.73 708
13668.84 744
13669.94 730
13671.04 777
13672.15 718
13673.25 672
13674.36 744
13675.46 792
13676.57 761
13677.67 745
13678.78 782
13679.88 782
13680.99 771
13682.09 755
13683.20 818
13684.30 763
13685.41 749
13686.51 832
13687.62 795
13688.72 770
13689.83 737
13690.94 773
13692.04 767
13693.15 806
13694.25 829
13695.36 863
13696.46 818
13697.57 838
13698.67 816
13699.78 790
13700.89 840
13701.99 785
13703.10 766
13704.20 749
13705.31 836
13706.42 838
13707.52 799
13708.63 803
13709.73 831
13710.84 880
13711.95 920
13713.05 787
13714.16 833
13715.27 782
13716.37 802
13717.48 856
13718.59 901
13719.69 899
13720.80 884
13721.91 927
13723.01 930
13724.12 966
13725.23 914
13726.33 920
13727.44 981
13728.55 975
13729.65 977
13730.76 933
13731.87 979
13732.98 1041
13734.08 966
13735.19 944
13736.30 982
13737.40 943
13738.51 968
13739.62 1053
13740.73 1029
13741.83 1050
13742.94 1035
13744.05 1061
13745.16 1034
13746.26 1019
13747.37 1075
13748.48 1049
13749.59 1054
13750.70 1102
13751.80 1084
13752.91 1087
13754.02 1062
13755.13 1119
13756.24 1084
13757.34 1116
13758.45 1110
13759.56 1156
13760.67 1181
13761.78 1202
13762.88 1195
13763.99 1163
13765.10 1144
13766.21 1217
13767.32 1264
13768.43 1211
13769.54 1289
13770.64 1394
13771.75 1373
13772.86 1370
13773.97 1439
13775.08 1438
13776.19 1488
13777.30 1724
13778.41 1689
13779.52 1685
13780.62 1743
13781.73 1803
13782.84 1860
13783.95 2020
13785.06 1966
13786.17 1948
13787.28 1890
13788.39 1888
13789.50 1869
13790.61 1802
13791.72 1680
13792.83 1537
13793.94 1464
13795.05 1456
13796.16 1371
13797.27 1360
13798.38 1280
13799.49 1283
13800.60 1146
13801.71 1182
13802.82 1160
13803.93 1097
13805.04 1060
13806.15 1047
13807.26 1007
13808.37 1048
13809.48 1068
13810.59 985
13811.70 987
13812.81 960
13813.92 1003
13815.03 980
13816.14 944
13817.25 954
13818.36 929
13819.47 966
13820.58 948
13821.69 902
13822.80 931
13823.91 953
13825.02 976
13826.13 940
13827.25 908
13828.36 858
13829.47 944
13830.58 912
13831.69 888
13832.80 894
13833.91 868
13835.02 849
13836.13 874
13837.25 817
13838.36 820
13839.47 863
13840.58 847
13841.69 882
13842.80 841
13843.91 833
13845.03 867
13846.14 838
13847.25 866
13848.36 814
13849.47 815
13850.59 864
13851.70 840
13852.81 763
13853.92 843
13855.03 849
13856.15 874
13857.26 888
13858.37 894
13859.48 834
13860.59 868
13861.71 862
13862.82 911
13863.93 877
13865.04 859
13866.16 883
13867.27 926
13868.38 926
13869.49 896
13870.61 866
13871.72 837
13872.83 928
13873.95 913
13875.06 886
13876.17 898
13877.28 843
13878.40 909
13879.51 905
13880.62 875
13881.74 854
13882.85 892
13883.96 893
13885.08 934
13886.19 960
13887.30 896
13888.42 905
13889.53 894
13890.64 946
13891.76 872
13892.87 869
13893.98 904
13895.10 930
13896.21 928
13897.33 911
13898.44 925
13899.55 914
13900.67 999
13901.78 973
13902.89 938
13904.01 899
13905.12 951
13906.24 974
13907.35 1025
13908.47 999
13909.58 975
13910.69 956
13911.81 933
13912.92 888
13914.04 885
13915.15 902
13916.27 925
13917.38 943
13918.50 861
13919.61 808
13920.72 850
13921.84 816
13922.95 834
13924.07 887
13925.18 805
13926.30 857
13927.41 869
13928.53 819
13929.64 795
13930.76 816
13931.87 858
13932.99 827
13934.10 798
13935.22 780
13936.34 792
13937.45 809
13938.57 823
13939.68 821
13940.80 811
13941.91 769
13943.03 808
13944.14 817
13945.26 777
13946.38 784
13947.49 814
13948.61 829
13949.72 809
13950.84 837
13951.95 787
13953.07 808
13954.19 857
13955.30 795
13956.42 762
13957.53 797
13958.65 787
13959.77 794
13960.88 756
13962.00 759
13963.12 793
13964.23 802
13965.35 798
13966.47 802
13967.58 780
13968.70 756
13969.82 744
13970.93 729
13972.05 794
13973.17 777
13974.28 774
13975.40 772
13976.52 795
13977.63 785
13978.75 761
13979.87 771
13980.99 815
13982.10 794
13983.22 761
13984.34 721
13985.45 784
13986.57 785
13987.69 781
13988.81 745
13989.92 725
13991.04 692
13992.16 700
13993.28 737
13994.39 770
13995.51 721
13996.63 719
13997.75 740
13998.87 747
13999.98 788
14001.10 741
14002.22 753
14003.34 693
14004.46 725
14005.57 737
14006.69 761
14007.81 758
14008.93 676
14010.05 745
14011.16 749
14012.28 742
14013.40 747
14014.52 733
14015.64 774
14016.76 757
14017.88 771
14018.99 783
14020.11 710
14021.23 714
14022.35 671
14023.47 753
14024.59 780
14025.71 705
14026.83 802
14027.94 843
14029.06 744
14030.18 758
14031.30 761
14032.42 770
14033.54 790
14034.66 764
14035.78 737
14036.90 747
14038.02 803
14039.14 827
14040.26 768
14041.38 777
14042.50 768
14043.62 768
14044.74 736
14045.86 764
14046.97 787
14048.09 788
14049.21 768
14050.33 810
14051.45 801
14052.57 876
14053.69 838
14054.81 833
14055.93 838
14057.05 856
14058.17 860
14059.30 867
14060.42 889
14061.54 859
14062.66 912
14063.78 899
14064.90 937
14066.02 960
14067.14 901
14068.26 1002
14069.38 966
14070.50 911
14071.62 899
14072.74 949
14073.86 965
14074.98 1030
14076.10 1054
14077.23 1017
14078.35 967
14079.47 1050
14080.59 1053
14081.71 1027
14082.83 1106
14083.95 1081
14085.07 1037
14086.19 1105
14087.32 1182
14088.44 1168
14089.56 1189
14090.68 1202
14091.80 1230
14092.92 1186
14094.05 1166
14095.17 1199
14096.29 1274
14097.41 1281
14098.53 1232
14099.65 1256
14100.78 1357
14101.90 1384
14103.02 1393
14104.14 1332
14105.26 1372
14106.39 1483
14107.51 1455
14108.63 1464
14109.75 1468
14110.88 1484
14112.00 1450
14113.12 1421
14114.24 1414
14115.37 1326
14116.49 1281
14117.61 1273
14118.73 1202
14119.86 1147
14120.98 1101
14122.10 1078
14123.22 968
14124.35 913
14125.47 902
14126.59 957
14127.72 915
14128.84 877
14129.96 895
14131.09 862
14132.21 852
14133.33 896
14134.45 850
14135.58 834
14136.70 789
14137.82 806
14138.95 805
14140.07 787
14141.20 828
14142.32 782
14143.44 749
14144.57 729
14145.69 778
14146.81 807
14147.94 742
14149.06 711
14150.19 744
14151.31 752
14152.43 712
14153.56 706
14154.68 692
14155.81 690
14156.93 758
14158.05 698
14159.18 722
14160.30 723
14161.43 729
14162.55 708
14163.68 656
14164.80 666
14165.92 727
14167.05 736
14168.17 673
14169.30 715
14170.42 734
14171.55 744
14172.67 666
14173.80 704
14174.92 707
14176.05 678
14177.17 700
14178.30 676
14179.42 682
14180.55 700
14181.67 699
14182.80 688
14183.92 701
14185.05 721
14186.17 665
14187.30 704
14188.42 636
14189.55 666
14190.67 659
14191.80 690
14192.93 675
14194.05 673
14195.18 727
14196.30 693
14197.43 709
14198.55 707
14199.68 688
14200.81 721
14201.93 735
14203.06 686
14204.18 690
14205.31 669
14206.44 673
14207.56 686
14208.69 660
14209.82 697
14210.94 722
14212.07 652
14213.19 668
14214.32 675
14215.45 700
14216.57 670
14217.70 663
14218.83 634
14219.95 582
14221.08 627
14222.21 647
14223.33 638
14224.46 667
14225.59 595
14226.71 612
14227.84 570
14228.97 569
14230.10 581
14231.22 588
14232.35 619
14233.48 636
14234.60 594
14235.73 592
14236.86 591
14237.99 573
14239.11 626
14240.24 620
14241.37 626
14242.50 584
14243.62 582
14244.75 599
14245.88 596
14247.01 551
14248.13 590
14249.26 637
14250.39 592
14251.52 552
14252.65 630
14253.77 615
14254.90 584
14256.03 617
14257.16 615
14258.29 597
14259.42 553
14260.54 577
14261.67 571
14262.80 568
14263.93 532
14265.06 575
14266.19 563
14267.31 572
14268.44 551
14269.57 566
14270.70 542
14271.83 528
14272.96 553
14274.09 512
14275.22 530
14276.34 559
14277.47 595
14278.60 573
14279.73 519
14280.86 562
14281.99 610
14283.12 549
14284.25 522
14285.38 493
14286.51 547
14287.64 539
14288.76 511
14289.89 531
14291.02 513
14292.15 519
14293.28 516
14294.41 518
14295.54 494
14296.67 512
14297.80 495
14298.93 509
14300.06 506
14301.19 520
14302.32 504
14303.45 467
14304.58 494
14305.71 487
14306.84 482
14307.97 487
14309.10 489
14310.23 488
14311.36 480
14312.49 478
14313.62 459
14314.75 493
14315.88 504
14317.01 488
14318.15 488
14319.28 473
14320.41 482
14321.54 481
14322.67 449
14323.80 433
14324.93 458
14326.06 500
14327.19 481
14328.32 475
14329.45 510
14330.58 493
14331.72 472
14332.85 497
14333.98 469
14335.11 443
14336.24 458
14337.37 451
14338.50 443
14339.63 459
14340.77 440
14341.90 467
14343.03 485
14344.16 469
14345.29 459
14346.42 485
14347.56 447
14348.69 463
14349.82 475
14350.95 483
14352.08 507
14353.21 455
14354.35 462
14355.48 477
14356.61 475
14357.74 465
14358.88 509
14360.01 469
14361.14 433
14362.27 486
14363.40 464
14364.54 458
14365.67 452
14366.80 463
14367.93 438
14369.07 458
14370.20 449
14371.33 449
14372.46 459
14373.60 433
14374.73 446
14375.86 468
14377.00 437
14378.13 429
14379.26 471
14380.39 469
14381.53 414
14382.66 434
14383.79 431
14384.93 450
14386.06 430
14387.19 430
14388.33 447
14389.46 433
14390.59 455
14391.73 424
14392.86 421
14393.99 440
14395.13 478
14396.26 432
14397.40 466
14398.53 449
14399.66 448
14400.80 450
14401.93 476
14403.06 470
14404.20 447
14405.33 465
14406.47 464
14407.60 484
14408.74 452
14409.87 469
14411.00 484
14412.14 445
14413.27 432
14414.41 447
14415.54 422
14416.68 406
14417.81 425
14418.94 419
14420.08 441
14421.21 459
14422.35 453
14423.48 431
14424.62 442
14425.75 449
14426.89 434
14428.02 423
14429.16 431
14430.29 422
14431.43 423
14432.56 454
14433.70 448
14434.83 448
14435.97 509
14437.10 472
14438.24 460
14439.37 437
14440.51 443
14441.64 467
14442.78 409
14443.92 456
14445.05 462
14446.19 458
14447.32 476
14448.46 473
14449.59 444
14450.73 416
14451.87 446
14453.00 448
14454.14 456
14455.27 463
14456.41 457
14457.55 460
14458.68 445
14459.82 460
14460.95 491
14462.09 469
14463.23 480
14464.36 479
14465.50 444
14466.64 434
14467.77 416
14468.91 431
14470.05 439
14471.18 462
14472.32 453
14473.46 427
14474.59 492
14475.73 440
14476.87 429
14478.00 411
14479.14 453
14480.28 455
14481.41 410
14482.55 481
14483.69 493
14484.83 468
14485.96 438
14487.10 421
14488.24 449
14489.37 452
14490.51 437
14491.65 428
14492.79 430
14493.92 454
14495.06 416
14496.20 479
14497.34 447
14498.47 456
14499.61 466
14500.75 404
14501.89 425
14503.03 450
14504.16 440
14505.30 430
14506.44 444
14507.58 503
14508.72 512
14509.85 511
14510.99 489
14512.13 483
14513.27 463
14514.41 504
14515.55 513
14516.68 521
14517.82 473
14518.96 511
14520.10 499
14521.24 505
14522.38 496
14523.51 505
14524.65 559
14525.79 536
14526.93 524
14528.07 495
14529.21 496
14530.35 483
14531.49 515
14532.63 520
14533.76 539
14534.90 507
14536.04 545
14537.18 511
14538.32 474
14539.46 495
14540.60 494
14541.74 536
14542.88 544
14544.02 536
14545.16 449
14546.30 493
14547.44 513
14548.58 503
14549.72 512
14550.86 490
14552.00 495
14553.14 499
14554.28 508
14555.42 512
14556.56 489
14557.70 540
14558.84 524
14559.98 448
14561.12 479
14562.26 479
14563.40 509
14564.54 499
14565.68 495
14566.82 490
14567.96 496
14569.10 469
14570.24 517
14571.38 507
14572.52 513
14573.66 521
14574.80 480
14575.94 535
14577.08 486
14578.22 556
14579.36 547
14580.51 506
14581.65 540
14582.79 549
14583.93 563
14585.07 508
14586.21 529
14587.35 552
14588.49 511
14589.63 565
14590.78 553
14591.92 578
14593.06 537
14594.20 586
14595.34 575
14596.48 563
14597.62 544
14598.77 543
14599.91 573
14601.05 581
14602.19 583
14603.33 550
14604.48 584
14605.62 591
14606.76 596
14607.90 583
14609.04 595
14610.19 592
14611.33 658
14612.47 634
14613.61 594
14614.75 585
14615.90 627
14617.04 625
14618.18 633
14619.32 624
14620.47 643
14621.61 653
14622.75 652
14623.89 643
14625.04 642
14626.18 652
14627.32 703
14628.46 664
14629.61 636
14630.75 613
14631.89 679
14633.04 644
14634.18 705
14635.32 717
14636.47 725
14637.61 775
14638.75 772
14639.89 694
14641.04 747
14642.18 745
14643.32 772
14644.47 764
14645.61 723
14646.76 748
14647.90 817
14649.04 777
14650.19 743
14651.33 725
14652.47 718
14653.62 721
14654.76 672
14655.90 675
14657.05 691
14658.19 676
14659.34 671
14660.48 654
14661.62 551
14662.77 613
14663.91 624
14665.06 623
14666.20 556
14667.35 564
14668.49 561
14669.63 541
14670.78 580
14671.92 523
14673.07 532
14674.21 598
14675.36 547
14676.50 525
14677.65 536
14678.79 510
14679.94 548
14681.08 489
14682.23 502
14683.37 517
14684.52 531
14685.66 504
14686.81 509
14687.95 481
14689.10 501
14690.24 469
14691.39 466
14692.53 457
14693.68 453
14694.82 486
14695.97 482
14697.11 478
14698.26 483
14699.41 508
14700.55 467
14701.70 450
14702.84 430
14703.99 460
14705.13 427
14706.28 439
14707.43 439
14708.57 459
14709.72 423
14710.86 427
14712.01 453
14713.16 438
14714.30 468
14715.45 455
14716.59 462
14717.74 456
14718.89 450
14720.03 432
14721.18 434
14722.33 436
14723.47 446
14724.62 451
14725.77 431
14726.91 423
14728.06 420
14729.21 456
14730.35 449
14731.50 433
14732.65 419
14733.79 445
14734.94 448
14736.09 454
14737.23 487
14738.38 438
14739.53 411
14740.68 413
14741.82 420
14742.97 395
14744.12 394
14745.26 457
14746.41 467
14747.56 427
14748.71 411
14749.85 445
14751.00 437
14752.15 430
14753.30 405
14754.45 418
14755.59 425
14756.74 427
14757.89 422
14759.04 430
14760.18 391
14761.33 394
14762.48 440
14763.63 431
14764.78 430
14765.92 433
14767.07 428
14768.22 404
14769.37 420
14770.52 410
14771.67 382
14772.81 398
14773.96 411
14775.11 374
14776.26 414
14777.41 443
14778.56 424
14779.71 420
14780.86 397
14782.00 423
14783.15 424
14784.30 408
14785.45 407
14786.60 370
14787.75 365
14788.90 360
14790.05 400
14791.20 422
14792.35 351
14793.49 366
14794.64 399
14795.79 401
14796.94 402
14798.09 379
14799.24 351
14800.39 378
14801.54 383
14802.69 377
14803.84 415
14804.99 374
14806.14 355
14807.29 404
14808.44 397
14809.59 400
14810.74 389
14811.89 436
14813.04 396
14814.19 401
14815.34 382
14816.49 387
14817.64 387
14818.79 374
14819.94 362
14821.09 344
14822.24 374
14823.39 373
14824.54 371
14825.69 337
14826.84 340
14827.99 370
14829.14 373
14830.29 367
14831.44 365
14832.60 365
14833.75 380
14834.90 360
14836.05 351
14837.20 392
14838.35 371
14839.50 378
14840.65 364
14841.80 339
14842.95 376
14844.11 389
14845.26 343
14846.41 329
14847.56 343
14848.71 339
14849.86 295
14851.01 353
14852.17 378
14853.32 361
14854.47 317
14855.62 349
14856.77 352
14857.92 353
14859.08 386
14860.23 370
14861.38 372
14862.53 320
14863.68 351
14864.84 341
14865.99 317
14867.14 353
14868.29 375
14869.44 406
14870.60 335
14871.75 381
14872.90 372
14874.05 323
14875.21 372
14876.36 380
14877.51 329
14878.66 356
14879.82 335
14880.97 349
14882.12 344
14883.27 347
14884.43 413
14885.58 379
14886.73 358
14887.89 342
14889.04 331
14890.19 326
14891.34 349
14892.50 333
14893.65 363
14894.80 322
14895.96 322
14897.11 332
14898.26 356
14899.42 345
14900.57 348
14901.72 367
14902.88 331
14904.03 391
14905.18 376
14906.34 354
14907.49 364
14908.65 352
14909.80 351
14910.95 330
14912.11 337
14913.26 357
14914.41 355
14915.57 393
14916.72 347
14917.88 382
14919.03 343
14920.18 393
14921.34 343
14922.49 339
14923.65 339
14924.80 366
14925.96 333
14927.11 373
14928.27 386
14929.42 338
14930.57 373
14931.73 377
14932.88 362
14934.04 311
14935.19 318
14936.35 374
14937.50 354
14938.66 340
14939.81 375
14940.97 378
14942.12 344
14943.28 373
14944.43 333
14945.59 352
14946.74 326
14947.90 383
14949.05 388
14950.21 376
14951.36 339
14952.52 344
14953.68 360
14954.83 356
14955.99 377
14957.14 358
14958.30 372
14959.45 397
14960.61 396
14961.77 342
14962.92 342
14964.08 378
14965.23 386
14966.39 347
14967.54 370
14968.70 379
14969.86 376
14971.01 383
14972.17 365
14973.33 372
14974.48 375
14975.64 386
14976.79 367
14977.95 353
14979.11 337
14980.26 338
14981.42 360
14982.58 408
14983.73 385
14984.89 393
14986.05 380
14987.20 349
14988.36 359
14989.52 353
14990.67 353
14991.83 365
14992.99 343
14994.15 367
14995.30 354
14996.46 357
14997.62 333
14998.77 347
14999.93 345
15001.09 327
15002.25 394
15003.40 351
15004.56 332
15005.72 359
15006.88 320
15008.03 361
15009.19 353
15010.35 323
15011.51 341
15012.66 341
15013.82 370
15014.98 359
15016.14 392
15017.30 362
15018.45 331
15019.61 358
15020.77 331
15021.93 370
15023.09 356
15024.24 322
15025.40 298
15026.56 316
15027.72 371
15028.88 363
15030.04 321
15031.19 356
15032.35 382
15033.51 359
15034.67 361
15035.83 333
15036.99 347
15038.15 365
15039.30 349
15040.46 339
15041.62 329
15042.78 354
15043.94 363
15045.10 342
15046.26 324
15047.42 327
15048.58 322
15049.74 319
15050.90 358
15052.05 362
15053.21 309
15054.37 342
15055.53 321
15056.69 339
15057.85 327
15059.01 288
15060.17 337
15061.33 327
15062.49 319
15063.65 325
15064.81 321
15065.97 301
15067.13 323
15068.29 337
15069.45 316
15070.61 320
15071.77 306
15072.93 344
15074.09 360
15075.25 366
15076.41 327
15077.57 338
15078.73 341
15079.89 314
15081.05 334
15082.21 334
15083.37 315
15084.53 355
15085.69 357
15086.85 361
15088.01 319
15089.18 333
15090.34 330
15091.50 339
15092.66 335
15093.82 319
15094.98 334
15096.14 326
15097.30 339
15098.46 367
15099.62 344
15100.78 364
15101.95 345
15103.11 293
15104.27 343
15105.43 281
15106.59 320
15107.75 329
15108.91 318
15110.08 318
15111.24 322
15112.40 333
15113.56 356
15114.72 309
15115.88 345
15117.05 325
15118.21 330
15119.37 287
15120.53 287
15121.69 302
15122.86 320
15124.02 325
15125.18 332
15126.34 338
15127.50 331
15128.67 330
15129.83 303
15130.99 363
15132.15 374
15133.32 333
15134.48 297
15135.64 298
15136.80 367
15137.97 298
15139.13 338
15140.29 337
15141.45 363
15142.62 377
15143.78 339
15144.94 333
15146.11 327
15147.27 349
15148.43 327
15149.59 316
15150.76 350
15151.92 349
15153.08 369
15154.25 339
15155.41 319
15156.57 329
15157.74 323
15158.90 350
15160.06 367
15161.23 330
15162.39 339
15163.55 327
15164.72 345
15165.88 388
15167.05 350
15168.21 350
15169.37 361
15170.54 345
15171.70 357
15172.86 357
15174.03 347
15175.19 353
15176.36 369
15177.52 322
15178.69 365
15179.85 339
15181.01 351
15182.18 345
15183.34 372
15184.51 361
15185.67 341
15186.84 352
15188.00 377
15189.16 329
15190.33 374
15191.49 359
15192.66 384
15193.82 362
15194.99 352
15196.15 324
15197.32 348
15198.48 362
15199.65 346
15200.81 381
15201.98 364
15203.14 342
15204.31 332
15205.47 348
15206.64 353
15207.80 359
15208.97 386
15210.13 369
15211.30 388
15212.47 325
15213.63 348
15214.80 420
15215.96 392
15217.13 388
15218.29 378
15219.46 366
15220.62 366
15221.79 341
15222.96 370
15224.12 428
15225.29 374
15226.45 420
15227.62 419
15228.79 410
15229.95 380
15231.12 404
15232.29 413
15233.45 398
15234.62 395
15235.78 387
15236.95 405
15238.12 407
15239.28 359
15240.45 413
15241.62 404
15242.78 444
15243.95 421
15245.12 421
15246.28 466
15247.45 413
15248.62 410
15249.78 425
15250.95 387
15252.12 392
15253.28 388
15254.45 356
15255.62 414
15256.79 384
15257.95 384
15259.12 380
15260.29 381
15261.46 396
15262.62 344
15263.79 373
15264.96 379
15266.13 343
15267.29 417
15268.46 354
15269.63 378
15270.80 350
15271.96 350
15273.13 318
15274.30 317
15275.47 331
15276.64 338
15277.80 307
15278.97 336
15280.14 335
15281.31 338
15282.48 305
15283.64 334
15284.81 341
15285.98 364
15287.15 367
15288.32 355
15289.49 364
15290.65 381
15291.82 346
15292.99 360
15294.16 323
15295.33 342
15296.50 351
15297.67 372
15298.83 371
15300.00 330
15301.17 333
15302.34 344
15303.51 331
15304.68 356
15305.85 334
15307.02 347
15308.19 345
15309.36 375
15310.52 377
15311.69 335
15312.86 365
15314.03 345
15315.20 348
15316.37 348
15317.54 339
15318.71 342
15319.88 360
15321.05 378
15322.22 408
15323.39 374
15324.56 340
15325.73 378
15326.90 351
15328.07 332
15329.24 381
15330.41 341
15331.58 349
15332.75 323
15333.92 357
15335.09 353
15336.26 367
15337.43 311
15338.60 330
15339.77 326
15340.94 359
15342.11 364
15343.28 379
15344.45 383
15345.62 351
15346.79 344
15347.96 339
15349.13 356
15350.31 359
15351.48 391
15352.65 371
15353.82 343
15354.99 330
15356.16 341
15357.33 339
15358.50 373
15359.67 385
15360.84 395
15362.02 356
15363.19 335
15364.36 346
15365.53 368
15366.70 376
15367.87 360
15369.04 406
15370.21 389
15371.39 379
15372.56 385
15373.73 368
15374.90 401
15376.07 355
15377.24 355
15378.42 380
15379.59 360
15380.76 392
15381.93 342
15383.10 340
15384.28 341
15385.45 377
15386.62 406
15387.79 378
15388.97 352
15390.14 374
15391.31 345
15392.48 350
15393.65 362
15394.83 359
15396.00 349
15397.17 380
15398.34 370
15399.52 375
15400.69 387
15401.86 367
15403.04 375
15404.21 386
15405.38 403
15406.55 345
15407.73 381
15408.90 390
15410.07 371
15411.25 377
15412.42 354
15413.59 355
15414.77 311
15415.94 356
15417.11 377
15418.29 353
15419.46 356
15420.63 328
15421.81 367
15422.98 347
15424.15 359
15425.33 354
15426.50 385
15427.67 385
15428.85 361
15430.02 357
15431.20 345
15432.37 325
15433.54 325
15434.72 377
15435.89 375
15437.07 371
15438.24 339
15439.41 359
15440.59 353
15441.76 349
15442.94 326
15444.11 347
15445.29 360
15446.46 357
15447.63 343
15448.81 363
15449.98 312
15451.16 308
15452.33 303
15453.51 360
15454.68 330
15455.86 344
15457.03 342
15458.21 332
15459.38 329
15460.56 314
15461.73 392
15462.91 391
15464.08 357
15465.26 325
15466.43 346
15467.61 337
15468.78 320
15469.96 359
15471.13 354
15472.31 349
15473.48 347
15474.66 318
15475.83 366
15477.01 338
15478.19 345
15479.36 343
15480.54 328
15481.71 354
15482.89 326
15484.06 361
15485.24 333
15486.42 370
15487.59 356
15488.77 306
15489.94 366
15491.12 362
15492.30 331
15493.47 326
15494.65 302
15495.83 343
15497.00 328
15498.18 325
15499.36 313
15500.53 327
15501.71 321
15502.88 343
15504.06 344
15505.24 336
15506.41 341
15507.59 349
15508.77 322
15509.95 335
15511.12 346
15512.30 369
15513.48 357
15514.65 322
15515.83 361
15517.01 362
15518.18 386
15519.36 335
15520.54 315
15521.72 349
15522.89 361
15524.07 355
15525.25 333
15526.43 320
15527.60 336
15528.78 343
15529.96 327
15531.14 344
15532.31 350
15533.49 383
15534.67 378
15535.85 340
15537.03 327
15538.20 364
15539.38 362
15540.56 394
15541.74 362
15542.92 346
15544.09 330
15545.27 344
15546.45 371
15547.63 349
15548.81 326
15549.98 398
15551.16 371
15552.34 368
15553.52 363
15554.70 386
15555.88 388
15557.06 379
15558.23 381
15559.41 381
15560.59 387
15561.77 414
15562.95 384
15564.13 352
15565.31 330
15566.49 372
15567.67 399
15568.84 349
15570.02 371
15571.20 380
15572.38 343
15573.56 367
15574.74 366
15575.92 382
15577.10 381
15578.28 358
15579.46 354
15580.64 366
15581.82 394
15583.00 401
15584.18 407
15585.36 417
15586.54 377
15587.72 380
15588.90 405
15590.08 410
15591.26 416
15592.44 399
15593.62 408
15594.80 417
15595.98 369
15597.16 412
15598.34 449
15599.52 431
15600.70 426
15601.88 388
15603.06 404
15604.24 446
15605.42 436
15606.60 433
15607.78 445
15608.96 464
15610.14 408
15611.32 459
15612.50 450
15613.68 452
15614.86 443
15616.05 417
15617.23 433
15618.41 487
15619.59 446
15620.77 461
15621.95 442
15623.13 408
15624.31 488
15625.49 458
15626.68 434
15627.86 450
15629.04 476
15630.22 475
15631.40 449
15632.58 451
15633.76 440
15634.95 467
15636.13 466
15637.31 461
15638.49 503
15639.67 482
15640.85 499
15642.04 443
15643.22 495
15644.40 487
15645.58 481
15646.76 496
15647.95 465
15649.13 538
15650.31 517
15651.49 528
15652.67 540
15653.86 550
15655.04 589
15656.22 513
15657.40 509
15658.59 560
15659.77 569
15660.95 531
15662.13 580
15663.32 558
15664.50 522
15665.68 514
15666.87 560
15668.05 581
15669.23 559
15670.41 556
15671.60 567
15672.78 625
15673.96 578
15675.15 558
15676.33 587
15677.51 576
15678.70 568
15679.88 551
15681.06 582
15682.25 564
15683.43 544
15684.61 537
15685.80 531
15686.98 563
15688.16 506
15689.35 519
15690.53 534
15691.72 559
15692.90 471
15694.08 494
15695.27 498
15696.45 504
15697.63 518
15698.82 504
15700.00 550
15701.19 506
15702.37 527
15703.56 517
15704.74 539
15705.92 522
15707.11 518
15708.29 509
15709.48 539
15710.66 600
15711.85 596
15713.03 558
15714.21 552
15715.40 537
15716.58 587
15717.77 561
15718.95 480
15720.14 545
15721.32 534
15722.51 539
15723.69 572
15724.88 540
15726.06 527
15727.25 554
15728.43 544
15729.62 511
15730.80 590
15731.99 616
15733.17 586
15734.36 562
15735.55 575
15736.73 580
15737.92 598
15739.10 562
15740.29 552
15741.47 525
15742.66 526
15743.84 524
15745.03 525
15746.22 476
15747.40 520
15748.59 529
15749.77 491
15750.96 516
15752.15 527
15753.33 536
15754.52 557
15755.70 537
15756.89 558
15758.08 585
15759.26 602
15760.45 559
15761.64 580
15762.82 550
15764.01 573
15765.20 526
15766.38 534
15767.57 541
15768.76 568
15769.94 603
15771.13 515
15772.32 539
15773.50 589
15774.69 542
15775.88 512
15777.06 533
15778.25 499
15779.44 562
15780.62 550
15781.81 497
15783.00 498
15784.19 519
15785.37 516
15786.56 512
15787.75 513
15788.94 528
15790.12 499
15791.31 507
15792.50 570
15793.69 494
15794.87 529
15796.06 523
15797.25 498
15798.44 523
15799.62 505
15800.81 492
15802.00 507
15803.19 448
15804.38 478
15805.56 497
15806.75 475
15807.94 435
15809.13 434
15810.32 456
15811.50 481
15812.69 499
15813.88 485
15815.07 465
15816.26 470
15817.45 432
15818.64 451
15819.82 451
15821.01 434
15822.20 453
15823.39 486
15824.58 479
15825.77 476
15826.96 471
15828.15 438
15829.33 435
15830.52 440
15831.71 399
15832.90 460
15834.09 418
15835.28 389
15836.47 433
15837.66 447
15838.85 430
15840.04 450
15841.23 422
15842.42 447
15843.61 482
15844.79 463
15845.98 437
15847.17 424
15848.36 452
15849.55 462
15850.74 440
15851.93 424
15853.12 423
15854.31 445
15855.50 443
15856.69 416
15857.88 444
15859.07 405
15860.26 430
15861.45 430
15862.64 458
15863.83 460
15865.02 432
15866.21 425
15867.40 445
15868.60 442
15869.79 459
15870.98 473
15872.17 464
15873.36 471
15874.55 426
15875.74 472
15876.93 473
15878.12 477
15879.31 476
15880.50 430
15881.69 440
15882.88 450
15884.07 463
15885.27 450
15886.46 471
15887.65 484
15888.84 436
15890.03 462
15891.22 468
15892.41 474
15893.60 474
15894.80 424
15895.99 472
15897.18 418
15898.37 479
15899.56 464
15900.75 449
15901.95 478
15903.14 451
15904.33 472
15905.52 497
15906.71 482
15907.90 465
15909.10 458
15910.29 491
15911.48 476
15912.67 485
15913.86 539
15915.06 496
15916.25 466
15917.44 528
15918.63 506
15919.83 458
15921.02 479
15922.21 481
15923.40 485
15924.60 465
15925.79 525
15926.98 525
15928.17 484
15929.37 448
15930.56 487
15931.75 492
15932.94 467
15934.14 558
15935.33 509
15936.52 459
15937.72 444
15938.91 490
15940.10 497
15941.30 484
15942.49 465
15943.68 498
15944.88 507
15946.07 479
15947.26 509
15948.46 477
15949.65 463
15950.84 492
15952.04 490
15953.23 484
15954.42 500
15955.62 472
15956.81 490
15958.01 471
15959.20 443
15960.39 416
15961.59 426
15962.78 445
15963.97 454
15965.17 404
15966.36 403
15967.56 425
15968.75 416
15969.95 392
15971.14 404
15972.33 441
15973.53 412
15974.72 410
15975.92 401
15977.11 404
15978.31 447
15979.50 417
15980.70 403
15981.89 402
15983.09 365
15984.28 375
15985.47 386
15986.67 352
15987.86 338
15989.06 360
15990.25 386
15991.45 376
15992.64 368
15993.84 390
15995.03 347
15996.23 362
15997.43 388
15998.62 346
15999.82 391
16001.01 375
16002.21 349
16003.40 367
16004.60 346
16005.79 334
16006.99 324
16008.18 348
16009.38 364
16010.58 392
16011.77 375
16012.97 390
16014.16 383
16015.36 373
16016.56 360
16017.75 346
16018.95 335
16020.14 322
16021.34 334
16022.54 362
16023.73 379
16024.93 376
16026.13 391
16027.32 356
16028.52 377
16029.71 334
16030.91 329
16032.11 353
16033.30 348
16034.50 342
16035.70 313
16036.89 358
16038.09 346
16039.29 328
16040.49 317
16041.68 331
16042.88 316
16044.08 342
16045.27 335
16046.47 356
16047.67 352
16048.86 347
16050.06 362
16051.26 337
16052.46 334
16053.65 340
16054.85 344
16056.05 355
16057.25 307
16058.44 324
16059.64 339
16060.84 337
16062.04 366
16063.23 308
16064.43 309
16065.63 323
16066.83 345
16068.03 329
16069.22 303
16070.42 339
16071.62 372
16072.82 381
16074.02 331
16075.21 306
16076.41 324
16077.61 356
16078.81 355
16080.01 347
16081.21 345
16082.40 353
16083.60 331
16084.80 353
16086.00 344
16087.20 354
16088.40 343
16089.60 293
16090.79 348
16091.99 356
16093.19 329
16094.39 287
16095.59 308
16096.79 352
16097.99 344
16099.19 352
16100.39 323
16101.59 315
16102.78 323
16103.98 323
16105.18 334
16106.38 371
16107.58 372
16108.78 336
16109.98 367
16111.18 341
16112.38 296
16113.58 317
16114.78 330
16115.98 301
16117.18 301
16118.38 335
16119.58 326
16120.78 335
16121.98 338
16123.18 344
16124.38 342
16125.58 348
16126.78 306
16127.98 311
16129.18 300
16130.38 308
16131.58 324
16132.78 349
16133.98 332
16135.18 300
16136.38 319
16137.58 367
16138.78 354
16139.98 345
16141.18 367
16142.38 350
16143.58 315
16144.79 350
16145.99 330
16147.19 340
16148.39 350
16149.59 358
16150.79 302
16151.99 333
16153.19 345
16154.39 325
16155.59 312
16156.80 320
16158.00 364
16159.20 348
16160.40 334
16161.60 349
16162.80 368
16164.00 343
16165.21 305
16166.41 347
16167.61 355
16168.81 318
16170.01 341
16171.21 335
16172.42 310
16173.62 314
16174.82 351
16176.02 348
16177.22 335
16178.43 328
16179.63 318
16180.83 331
16182.03 352
16183.23 355
16184.44 357
16185.64 364
16186.84 320
16188.04 321
16189.25 357
16190.45 354
16191.65 331
16192.85 317
16194.06 305
16195.26 334
16196.46 355
16197.66 345
16198.87 336
16200.07 340
16201.27 374
16202.48 359
16203.68 392
16204.88 415
16206.09 375
16207.29 351
16208.49 370
16209.69 365
16210.90 304
16212.10 330
16213.30 349
16214.51 355
16215.71 333
16216.91 341
16218.12 314
16219.32 393
16220.53 368
16221.73 405
16222.93 352
16224.14 382
16225.34 400
16226.54 341
16227.75 352
16228.95 383
16230.16 351
16231.36 353
16232.56 388
16233.77 361
16234.97 359
16236.18 378
16237.38 373
16238.59 375
16239.79 377
16240.99 375
16242.20 355
16243.40 354
16244.61 366
16245.81 372
16247.02 381
16248.22 375
16249.43 363
16250.63 380
16251.84 345
16253.04 356
16254.24 373
16255.45 379
16256.65 383
16257.86 377
16259.06 392
16260.27 408
16261.48 409
16262.68 359
16263.89 374
16265.09 397
16266.30 387
16267.50 422
16268.71 412
16269.91 386
16271.12 402
16272.32 417
16273.53 431
16274.73 384
16275.94 411
16277.15 413
16278.35 401
16279.56 375
16280.76 400
16281.97 408
16283.18 359
16284.38 422
16285.59 389
16286.79 354
16288.00 404
16289.21 402
16290.41 407
16291.62 393
16292.82 406
16294.03 414
16295.24 431
16296.44 439
16297.65 381
16298.86 424
16300.06 421
16301.27 409
16302.48 406
16303.68 397
16304.89 420
16306.10 432
16307.30 434
16308.51 454
16309.72 454
16310.92 439
16312.13 438
16313.34 448
16314.55 428
16315.75 443
16316.96 498
16318.17 470
16319.37 446
16320.58 444
16321.79 439
16323.00 435
16324.20 446
16325.41 400
16326.62 439
16327.83 428
16329.03 419
16330.24 426
16331.45 392
16332.66 412
16333.87 420
16335.07 421
16336.28 423
16337.49 396
16338.70 367
16339.90 364
16341.11 378
16342.32 375
16343.53 416
16344.74 400
16345.95 361
16347.15 322
16348.36 338
16349.57 388
16350.78 339
16351.99 372
16353.20 340
16354.40 362
16355.61 329
16356.82 349
16358.03 372
16359.24 356
16360.45 368
16361.66 370
16362.87 331
16364.08 307
16365.28 355
16366.49 328
16367.70 345
16368.91 345
16370.12 317
16371.33 331
16372.54 360
16373.75 334
16374.96 317
16376.17 373
16377.38 338
16378.59 319
16379.80 315
16381.01 301
16382.21 328
16383.42 334
16384.63 288
16385.84 345
16387.05 291
16388.26 304
16389.47 332
16390.68 322
16391.89 326
16393.10 308
16394.31 324
16395.52 297
16396.73 330
16397.94 298
16399.15 294
16400.36 327
16401.57 319
16402.79 297
16404.00 305
16405.21 263
16406.42 308
16407.63 315
16408.84 307
16410.05 283
16411.26 319
16412.47 322
16413.68 289
16414.89 319
16416.10 293
16417.31 281
16418.52 347
16419.74 314
16420.95 309
16422.16 327
16423.37 289
16424.58 321
16425.79 302
16427.00 333
16428.21 315
16429.42 332
16430.64 360
16431.85 327
16433.06 340
16434.27 280
16435.48 272
16436.69 291
16437.91 283
16439.12 321
16440.33 287
16441.54 317
16442.75 303
16443.96 296
16445.18 319
16446.39 290
16447.60 328
16448.81 330
16450.02 291
16451.24 339
16452.45 314
16453.66 287
16454.87 325
16456.09 315
16457.30 341
16458.51 343
16459.72 332
16460.94 283
16462.15 287
16463.36 308
16464.57 280
16465.79 294
16467.00 304
16468.21 308
16469.43 294
16470.64 320
16471.85 284
16473.06 254
16474.28 308
16475.49 318
16476.70 313
16477.92 294
16479.13 275
16480.34 271
16481.56 270
16482.77 285
16483.98 282
16485.20 289
16486.41 307
16487.62 263
16488.84 277
16490.05 291
16491.26 283
16492.48 275
16493.69 278
16494.91 309
16496.12 302
16497.33 303
16498.55 283
16499.76 316
16500.97 292
16502.19 269
16503.40 271
16504.62 279
16505.83 284
16507.05 284
16508.26 299
16509.47 291
16510.69 278
16511.90 256
16513.12 278
16514.33 277
16515.55 295
16516.76 287
16517.98 249
16519.19 275
16520.41 265
16521.62 261
16522.83 287
16524.05 236
16525.26 269
16526.48 274
16527.69 281
16528.91 285
16530.12 287
16531.34 253
16532.55 263
16533.77 260
16534.99 266
16536.20 262
16537.42 273
16538.63 261
16539.85 311
16541.06 290
16542.28 280
16543.49 268
16544.71 315
16545.92 275
16547.14 275
16548.36 273
16549.57 312
16550.79 300
16552.00 289
16553.22 294
16554.44 275
16555.65 317
16556.87 294
16558.08 270
16559.30 297
16560.52 322
16561.73 338
16562.95 293
16564.17 277
16565.38 294
16566.60 280
16567.81 276
16569.03 264
16570.25 285
16571.46 294
16572.68 253
16573.90 267
16575.11 274
16576.33 266
16577.55 266
16578.76 259
16579.98 300
16581.20 250
16582.42 269
16583.63 307
16584.85 301
16586.07 319
16587.28 292
16588.50 311
16589.72 318
16590.94 277
16592.15 292
16593.37 299
16594.59 342
16595.81 323
16597.02 303
16598.24 287
16599.46 264
16600.68 328
16601.89 314
16603.11 297
16604.33 293
16605.55 327
16606.77 298
16607.98 320
16609.20 291
16610.42 322
16611.64 302
16612.86 272
16614.07 286
16615.29 280
16616.51 268
16617.73 254
16618.95 268
16620.17 272
16621.38 263
16622.60 257
16623.82 244
16625.04 244
16626.26 223
16627.48 290
16628.70 274
16629.91 222
16631.13 251
16632.35 297
16633.57 280
16634.79 250
16636.01 261
16637.23 243
16638.45 248
16639.67 310
16640.89 294
16642.10 263
16643.32 272
16644.54 274
16645.76 272
16646.98 247
16648.20 273
16649.42 289
16650.64 295
16651.86 263
16653.08 269
16654.30 294
16655.52 253
16656.74 288
16657.96 269
16659.18 286
16660.40 276
16661.62 282
16662.84 274
16664.06 235
16665.28 260
16666.50 245
16667.72 301
16668.94 291
16670.16 300
16671.38 290
16672.60 266
16673.82 284
16675.04 277
16676.26 265
16677.48 282
16678.70 277
16679.92 274
16681.14 249
16682.36 285
16683.58 301
16684.80 245
16686.03 285
16687.25 262
16688.47 319
16689.69 297
16690.91 282
16692.13 289
16693.35 276
16694.57 254
16695.79 254
16697.02 269
16698.24 254
16699.46 236
16700.68 269
16701.90 260
16703.12 274
16704.34 254
16705.57 284
16706.79 247
16708.01 242
16709.23 269
16710.45 243
16711.67 290
16712.90 286
16714.12 257
16715.34 272
16716.56 246
16717.78 261
16719.01 260
16720.23 276
16721.45 261
16722.67 298
16723.89 304
16725.12 283
16726.34 247
16727.56 305
16728.78 276
16730.01 281
16731.23 261
16732.45 263
16733.67 283
16734.90 287
16736.12 282
16737.34 246
16738.56 266
16739.79 311
16741.01 273
16742.23 228
16743.46 256
16744.68 262
16745.90 277
16747.12 306
16748.35 239
16749.57 252
16750.79 269
16752.02 290
16753.24 255
16754.46 252
16755.69 273
16756.91 290
16758.13 259
16759.36 285
16760.58 243
16761.80 252
16763.03 259
16764.25 274
16765.48 253
16766.70 259
16767.92 258
16769.15 268
16770.37 260
16771.60 239
16772.82 279
16774.04 275
16775.27 283
16776.49 275
16777.72 289
16778.94 286
16780.16 301
16781.39 249
16782.61 241
16783.84 239
16785.06 251
16786.29 289
16787.51 247
16788.74 268
16789.96 258
16791.18 272
16792.41 259
16793.63 285
16794.86 240
16796.08 281
16797.31 263
16798.53 269
16799.76 232
16800.98 261
16802.21 282
16803.43 254
16804.66 262
16805.88 270
16807.11 280
16808.33 269
16809.56 270
16810.79 250
16812.01 226
16813.24 258
16814.46 284
16815.69 305
16816.91 289
16818.14 270
16819.36 266
16820.59 248
16821.82 290
16823.04 299
16824.27 272
16825.49 271
16826.72 270
16827.95 256
16829.17 291
16830.40 282
16831.62 281
16832.85 288
16834.08 273
16835.30 287
16836.53 261
16837.76 278
16838.98 290
16840.21 296
16841.44 270
16842.66 291
16843.89 277
16845.11 241
16846.34 266
16847.57 354
16848.80 277
16850.02 288
16851.25 284
16852.48 301
16853.70 282
16854.93 297
16856.16 252
16857.38 248
16858.61 273
16859.84 305
16861.07 308
16862.29 323
16863.52 320
16864.75 327
16865.97 299
16867.20 287
16868.43 289
16869.66 302
16870.89 295
16872.11 308
16873.34 298
16874.57 283
16875.80 330
16877.02 278
16878.25 302
16879.48 317
16880.71 327
16881.94 325
16883.16 319
16884.39 317
16885.62 345
16886.85 337
16888.08 348
16889.30 333
16890.53 337
16891.76 351
16892.99 323
16894.22 335
16895.45 351
16896.67 352
16897.90 339
16899.13 333
16900.36 298
16901.59 342
16902.82 375
16904.05 299
16905.28 311
16906.50 321
16907.73 322
16908.96 312
16910.19 334
16911.42 295
16912.65 295
16913.88 296
16915.11 288
16916.34 320
16917.57 323
16918.80 338
16920.03 300
16921.26 339
16922.48 299
16923.71 296
16924.94 317
16926.17 324
16927.40 300
16928.63 267
16929.86 298
16931.09 263
16932.32 287
16933.55 291
16934.78 305
16936.01 282
16937.24 269
16938.47 294
16939.70 267
16940.93 291
16942.16 317
16943.39 312
16944.62 300
16945.85 268
16947.08 278
16948.31 292
16949.54 271
16950.78 267
16952.01 312
16953.24 278
16954.47 242
16955.70 238
16956.93 281
16958.16 284
16959.39 272
16960.62 321
16961.85 268
16963.08 260
16964.31 260
16965.54 264
16966.78 284
16968.01 271
16969.24 288
16970.47 284
16971.70 327
16972.93 264
16974.16 243
16975.39 261
16976.63 289
16977.86 308
16979.09 275
16980.32 253
16981.55 304
16982.78 293
16984.02 264
16985.25 231
16986.48 270
16987.71 265
16988.94 267
16990.18 262
16991.41 238
16992.64 236
16993.87 288
16995.10 288
16996.34 293
16997.57 288
16998.80 270
17000.03 269
17001.26 295
17002.50 248
17003.73 271
17004.96 246
17006.19 244
17007.43 249
17008.66 262
17009.89 275
17011.12 280
17012.36 286
17013.59 269
17014.82 287
17016.06 270
17017.29 287
17018.52 277
17019.76 252
17020.99 231
17022.22 248
17023.45 228
17024.69 244
17025.92 235
17027.15 239
17028.39 278
17029.62 234
17030.85 220
17032.09 242
17033.32 230
17034.55 244
17035.79 241
17037.02 247
17038.26 265
17039.49 271
17040.72 284
17041.96 271
17043.19 258
17044.43 253
17045.66 279
17046.89 245
17048.13 262
17049.36 258
17050.60 263
17051.83 285
17053.06 231
17054.30 243
17055.53 214
17056.77 245
17058.00 277
17059.24 264
17060.47 263
17061.70 281
17062.94 238
17064.17 249
17065.41 243
17066.64 250
17067.88 259
17069.11 272
17070.35 271
17071.58 274
17072.82 254
17074.05 233
17075.29 254
17076.52 244
17077.76 250
17078.99 230
17080.23 266
17081.46 243
17082.70 249
17083.93 247
17085.17 259
17086.41 236
17087.64 248
17088.88 229
17090.11 260
17091.35 271
17092.58 247
17093.82 218
17095.05 233
17096.29 237
17097.53 218
17098.76 227
17100.00 293
17101.23 277
17102.47 243
17103.71 233
17104.94 259
17106.18 262
17107.41 260
17108.65 240
17109.89 241
17111.12 225
17112.36 238
17113.60 233
17114.83 250
17116.07 223
17117.31 268
17118.54 274
17119.78 220
17121.02 241
17122.25 236
17123.49 240
17124.73 231
17125.96 228
17127.20 227
17128.44 261
17129.67 231
17130.91 258
17132.15 224
17133.39 230
17134.62 255
17135.86 278
17137.10 278
17138.33 259
17139.57 255
17140.81 223
17142.05 237
17143.28 247
17144.52 248
17145.76 255
17147.00 275
17148.23 246
17149.47 245
17150.71 265
17151.95 244
17153.19 233
17154.42 275
17155.66 251
17156.90 280
17158.14 237
17159.38 235
17160.61 231
17161.85 223
17163.09 244
17164.33 257
17165.57 248
17166.81 221
17168.04 228
17169.28 226
17170.52 241
17171.76 225
17173.00 230
17174.24 233
17175.47 236
17176.71 229
17177.95 214
17179.19 225
17180.43 245
17181.67 242
17182.91 220
17184.15 204
17185.39 237
17186.62 243
17187.86 245
17189.10 214
17190.34 227
17191.58 247
17192.82 243
17194.06 223
17195.30 239
17196.54 255
17197.78 276
17199.02 255
17200.26 222
17201.50 222
17202.74 237
17203.98 235
17205.22 250
17206.46 215
17207.70 269
17208.94 245
17210.18 220
17211.42 242
17212.66 262
17213.90 232
17215.14 253
17216.38 224
17217.62 243
17218.86 235
17220.10 249
17221.34 236
17222.58 255
17223.82 235
17225.06 224
17226.30 235
17227.54 254
17228.78 212
17230.02 237
17231.26 247
17232.50 221
17233.74 246
17234.98 234
17236.22 253
17237.47 246
17238.71 223
17239.95 242
17241.19 247
17242.43 238
17243.67 254
17244.91 255
17246.15 245
17247.39 260
17248.64 242
17249.88 282
17251.12 245
17252.36 275
17253.60 226
17254.84 248
17256.08 307
17257.33 274
17258.57 220
17259.81 212
17261.05 233
17262.29 249
17263.54 260
17264.78 216
17266.02 203
17267.26 244
17268.50 242
17269.75 260
17270.99 244
17272.23 231
17273.47 221
17274.71 230
17275.96 252
17277.20 227
17278.44 203
17279.68 213
17280.93 242
17282.17 248
17283.41 230
17284.65 245
17285.90 228
17287.14 223
17288.38 242
17289.62 272
17290.87 239
17292.11 244
17293.35 234
17294.60 243
17295.84 249
17297.08 259
17298.33 254
17299.57 259
17300.81 222
17302.05 195
17303.30 239
17304.54 223
17305.78 216
17307.03 210
17308.27 233
17309.52 248
17310.76 229
17312.00 222
17313.25 233
17314.49 248
17315.73 263
17316.98 216
17318.22 277
17319.47 244
17320.71 221
17321.95 251
17323.20 227
17324.44 223
17325.69 234
17326.93 243
17328.17 232
17329.42 272
17330.66 228
17331.91 242
17333.15 260
17334.40 237
17335.64 230
17336.88 263
17338.13 278
17339.37 224
17340.62 213
17341.86 248
17343.11 243
17344.35 225
17345.60 244
17346.84 234
17348.09 217
17349.33 224
17350.58 224
17351.82 196
17353.07 242
17354.31 225
17355.56 225
17356.80 238
17358.05 223
17359.29 204
17360.54 227
17361.78 238
17363.03 224
17364.27 207
17365.52 189
17366.77 240
17368.01 243
17369.26 220
17370.50 229
17371.75 242
17372.99 255
17374.24 231
17375.49 243
17376.73 208
17377.98 205
17379.22 254
17380.47 238
17381.72 242
17382.96 225
17384.21 226
17385.45 241
17386.70 226
17387.95 246
17389.19 246
17390.44 230
17391.69 205
17392.93 214
17394.18 225
17395.43 218
17396.67 224
17397.92 244
17399.17 231
17400.41 222
17401.66 210
17402.91 227
17404.15 243
17405.40 239
17406.65 230
17407.89 234
17409.14 227
17410.39 202
17411.64 236
17412.88 229
17414.13 202
17415.38 219
17416.63 224
17417.87 216
17419.12 231
17420.37 241
17421.62 256
17422.86 230
17424.11 185
17425.36 203
17426.61 239
17427.85 227
17429.10 232
17430.35 249
17431.60 279
17432.85 243
17434.09 262
17435.34 262
17436.59 233
17437.84 251
17439.09 259
17440.33 229
17441.58 209
17442.83 226
17444.08 211
17445.33 205
17446.58 197
17447.82 245
17449.07 264
17450.32 256
17451.57 218
17452.82 251
17454.07 236
17455.32 203
17456.57 269
17457.81 275
17459.06 258
17460.31 260
17461.56 256
17462.81 244
17464.06 240
17465.31 260
17466.56 236
17467.81 239
17469.06 256
17470.30 235
17471.55 210
17472.80 226
17474.05 239
17475.30 240
17476.55 251
17477.80 274
17479.05 246
17480.30 237
17481.55 240
17482.80 248
17484.05 245
17485.30 253
17486.55 263
17487.80 229
17489.05 220
17490.30 266
17491.55 282
17492.80 240
17494.05 259
17495.30 238
17496.55 252
17497.80 243
17499.05 246
17500.30 266
17501.55 265
17502.80 247
17504.05 236
17505.30 250
17506.55 268
17507.80 208
17509.06 224
17510.31 240
17511.56 274
17512.81 263
17514.06 253
17515.31 257
17516.56 245
17517.81 246
17519.06 245
17520.31 262
17521.56 260
17522.82 288
17524.07 276
17525.32 277
17526.57 279
17527.82 251
17529.07 244
17530.32 240
17531.58 251
17532.83 264
17534.08 264
17535.33 276
17536.58 249
17537.83 246
17539.09 270
17540.34 253
17541.59 262
17542.84 247
17544.09 267
17545.35 272
17546.60 266
17547.85 260
17549.10 294
17550.35 277
17551.61 273
17552.86 289
17554.11 256
17555.36 278
17556.62 285
17557.87 294
17559.12 294
17560.37 306
17561.63 287
17562.88 277
17564.13 277
17565.38 258
17566.64 236
17567.89 266
17569.14 285
17570.39 278
17571.65 280
17572.90 286
17574.15 247
17575.41 247
17576.66 248
17577.91 238
17579.17 266
17580.42 284
17581.67 266
17582.93 253
17584.18 244
17585.43 270
17586.69 242
17587.94 266
17589.19 261
17590.45 227
17591.70 297
17592.95 271
17594.21 249
17595.46 275
17596.72 258
17597.97 263
17599.22 273
17600.48 242
17601.73 248
17602.99 234
17604.24 243
17605.49 240
17606.75 267
17608.00 262
17609.26 231
17610.51 260
17611.76 238
17613.02 253
17614.27 251
17615.53 254
17616.78 264
17618.04 263
17619.29 257
17620.55 249
17621.80 248
17623.06 307
17624.31 299
17625.57 255
17626.82 274
17628.08 280
17629.33 272
17630.59 245
17631.84 253
17633.10 268
17634.35 248
17635.61 228
17636.86 226
17638.12 257
17639.37 292
17640.63 273
17641.88 261
17643.14 262
17644.39 240
17645.65 221
17646.91 219
17648.16 221
17649.42 226
17650.67 262
17651.93 297
17653.18 271
17654.44 221
17655.70 216
17656.95 239
17658.21 244
17659.46 241
17660.72 238
17661.98 259
17663.23 259
17664.49 256
17665.75 235
17667.00 279
17668.26 250
17669.51 271
17670.77 252
17672.03 259
17673.28 244
17674.54 233
17675.80 256
17677.05 216
17678.31 245
17679.57 253
17680.82 245
17682.08 272
17683.34 227
17684.60 245
17685.85 245
17687.11 251
17688.37 245
17689.62 246
17690.88 248
17692.14 239
17693.40 241
17694.65 267
17695.91 253
17697.17 236
17698.42 249
17699.68 227
17700.94 203
17702.20 237
17703.46 242
17704.71 249
17705.97 235
17707.23 256
17708.49 210
17709.74 222
17711.00 223
17712.26 215
17713.52 257
17714.78 255
17716.03 240
17717.29 202
17718.55 227
17719.81 251
17721.07 268
17722.33 239
17723.58 218
17724.84 211
17726.10 236
17727.36 205
17728.62 235
17729.88 231
17731.13 203
17732.39 227
17733.65 230
17734.91 214
17736.17 217
17737.43 222
17738.69 241
17739.95 224
17741.21 224
17742.46 232
17743.72 234
17744.98 207
17746.24 199
17747.50 224
17748.76 209
17750.02 242
17751.28 195
17752.54 210
17753.80 239
17755.06 264
17756.32 208
17757.58 213
17758.84 211
17760.10 221
17761.36 247
17762.61 228
17763.87 234
17765.13 226
17766.39 241
17767.65 237
17768.91 234
17770.17 216
17771.43 196
17772.69 228
17773.95 221
17775.21 241
17776.48 204
17777.74 245
17779.00 228
17780.26 231
17781.52 233
17782.78 224
17784.04 205
17785.30 212
17786.56 231
17787.82 237
17789.08 208
17790.34 204
17791.60 208
17792.86 219
17794.12 230
17795.38 227
17796.65 222
17797.91 211
17799.17 228
17800.43 220
17801.69 238
17802.95 202
17804.21 212
17805.47 220
17806.73 245
17808.00 199
17809.26 209
17810.52 211
17811.78 223
17813.04 199
17814.30 233
17815.56 233
17816.83 210
17818.09 230
17819.35 246
17820.61 217
17821.87 250
17823.14 220
17824.40 194
17825.66 206
17826.92 244
17828.18 204
17829.45 202
17830.71 198
17831.97 237
17833.23 205
17834.49 230
17835.76 221
17837.02 224
17838.28 209
17839.54 236
17840.81 214
17842.07 216
17843.33 208
17844.59 235
17845.86 263
17847.12 258
17848.38 229
17849.65 212
17850.91 252
17852.17 262
17853.43 223
17854.70 210
17855.96 221
17857.22 212
17858.49 227
17859.75 222
17861.01 181
17862.28 206
17863.54 223
17864.80 201
17866.07 193
17867.33 177
17868.59 267
17869.86 226
17871.12 227
17872.38 206
17873.65 235
17874.91 249
17876.18 227
17877.44 216
17878.70 233
17879.97 212
17881.23 214
17882.50 237
17883.76 216
17885.02 253
17886.29 236
17887.55 211
17888.82 224
17890.08 243
17891.35 281
17892.61 231
17893.87 233
17895.14 250
17896.40 230
17897.67 206
17898.93 208
17900.20 227
17901.46 235
17902.73 253
17903.99 261
17905.26 230
17906.52 204
17907.79 198
17909.05 210
17910.32 247
17911.58 214
17912.85 231
17914.11 218
17915.38 240
17916.64 224
17917.91 234
17919.17 214
17920.44 260
17921.70 220
17922.97 237
17924.23 251
17925.50 237
17926.76 251
17928.03 216
17929.30 240
17930.56 279
17931.83 255
17933.09 227
17934.36 224
17935.62 214
17936.89 250
17938.16 240
17939.42 222
17940.69 190
17941.96 251
17943.22 263
17944.49 227
17945.75 217
17947.02 219
17948.29 260
17949.55 231
17950.82 236
17952.09 232
17953.35 184
17954.62 246
17955.89 237
17957.15 221
17958.42 225
17959.69 203
17960.95 242
17962.22 236
17963.49 225
17964.75 222
17966.02 244
17967.29 212
17968.55 227
17969.82 237
17971.09 226
17972.36 244
17973.62 216
17974.89 222
17976.16 225
17977.42 240
17978.69 191
17979.96 224
17981.23 213
17982.49 225
17983.76 216
17985.03 228
17986.30 247
17987.57 240
17988.83 256
17990.10 224
17991.37 246
17992.64 241
17993.90 234
17995.17 238
17996.44 246
17997.71 215
17998.98 203
18000.25 248
18001.51 219
18002.78 215
18004.05 223
18005.32 228
18006.59 213
18007.86 220
18009.12 251
18010.39 240
18011.66 205
18012.93 256
18014.20 222
18015.47 238
18016.74 208
18018.00 223
18019.27 239
18020.54 238
18021.81 251
18023.08 214
18024.35 207
18025.62 192
18026.89 229
18028.16 240
18029.43 215
18030.69 223
18031.96 232
18033.23 239
18034.50 238
18035.77 221
18037.04 222
18038.31 228
18039.58 228
18040.85 203
18042.12 219
18043.39 197
18044.66 218
18045.93 172
18047.20 207
18048.47 193
18049.74 194
18051.01 234
18052.28 223
18053.55 206
18054.82 211
18056.09 232
18057.36 231
18058.63 210
18059.90 231
18061.17 221
18062.44 187
18063.71 196
18064.98 240
18066.25 253
18067.52 239
18068.79 226
18070.06 243
18071.33 236
18072.61 243
18073.88 234
18075.15 218
18076.42 211
18077.69 274
18078.96 242
18080.23 222
18081.50 271
18082.77 222
18084.04 232
18085.32 234
18086.59 217
18087.86 200
18089.13 223
18090.40 245
18091.67 253
18092.94 217
18094.22 215
18095.49 222
18096.76 229
18098.03 216
18099.30 219
18100.57 229
18101.85 213
18103.12 179
18104.39 210
18105.66 194
18106.93 205
18108.20 274
18109.48 261
18110.75 228
18112.02 233
18113.29 234
18114.57 224
18115.84 212
18117.11 204
18118.38 197
18119.65 235
18120.93 280
18122.20 247
18123.47 239
18124.74 213
18126.02 218
18127.29 226
18128.56 250
18129.84 217
18131.11 226
18132.38 225
18133.65 232
18134.93 211
18136.20 222
18137.47 226
18138.75 204
18140.02 228
18141.29 216
18142.57 235
18143.84 234
18145.11 225
18146.39 228
18147.66 228
18148.93 222
18150.21 206
18151.48 209
18152.75 186
18154.03 216
18155.30 242
18156.57 235
18157.85 232
18159.12 222
18160.40 229
18161.67 234
18162.94 228
18164.22 237
18165.49 212
18166.77 225
18168.04 200
18169.31 212
18170.59 223
18171.86 244
18173.14 264
18174.41 220
18175.68 195
18176.96 218
18178.23 253
18179.51 263
18180.78 246
18182.06 240
18183.33 220
18184.61 225
18185.88 201
18187.16 202
18188.43 215
18189.71 216
18190.98 226
18192.26 227
18193.53 224
18194.81 243
18196.08 244
18197.36 211
18198.63 192
18199.91 266
18201.18 250
18202.46 254
18203.73 244
18205.01 200
18206.28 200
18207.56 199
18208.83 253
18210.11 250
18211.39 245
18212.66 243
18213.94 218
18215.21 214
18216.49 215
18217.76 197
18219.04 226
18220.32 213
18221.59 191
18222.87 214
18224.14 218
18225.42 223
18226.70 194
18227.97 188
18229.25 195
18230.53 208
18231.80 213
18233.08 193
18234.35 201
18235.63 215
18236.91 244
18238.18 230
18239.46 232
18240.74 203
18242.01 184
18243.29 236
18244.57 231
18245.84 245
18247.12 200
18248.40 193
18249.68 203
18250.95 211
18252.23 232
18253.51 193
18254.78 197
18256.06 197
18257.34 200
18258.62 197
18259.89 243
18261.17 207
18262.45 229
18263.72 214
18265.00 227
18266.28 215
18267.56 211
18268.84 253
18270.11 219
18271.39 203
18272.67 203
18273.95 192
18275.22 217
18276.50 250
18277.78 210
18279.06 216
18280.34 222
18281.61 213
18282.89 204
18284.17 198
18285.45 211
18286.73 217
18288.01 203
18289.28 203
18290.56 212
18291.84 209
18293.12 224
18294.40 199
18295.68 224
18296.95 204
18298.23 225
18299.51 246
18300.79 191
18302.07 192
18303.35 218
18304.63 215
18305.91 179
18307.19 211
18308.46 209
18309.74 210
18311.02 184
18312.30 209
18313.58 194
18314.86 198
18316.14 201
18317.42 201
18318.70 203
18319.98 215
18321.26 194
18322.54 209
18323.82 238
18325.10 197
18326.38 200
18327.66 238
18328.94 221
18330.22 217
18331.50 234
18332.77 209
18334.05 207
18335.33 216
18336.61 220
18337.90 236
18339.18 230
18340.46 239
18341.74 223
18343.02 204
18344.30 221
18345.58 221
18346.86 239
18348.14 214
18349.42 213
18350.70 215
18351.98 195
18353.26 216
18354.54 191
18355.82 225
18357.10 224
18358.38 231
18359.66 233
18360.94 230
18362.22 243
18363.51 218
18364.79 221
18366.07 234
18367.35 230
18368.63 218
18369.91 218
18371.19 218
18372.47 190
18373.76 230
18375.04 248
18376.32 206
18377.60 218
18378.88 255
18380.16 226
18381.44 241
18382.73 226
18384.01 220
18385.29 200
18386.57 226
18387.85 215
18389.13 238
18390.42 216
18391.70 210
18392.98 242
18394.26 218
18395.54 206
18396.83 229
18398.11 226
18399.39 248
18400.67 233
18401.96 209
18403.24 209
18404.52 209
18405.80 218
18407.09 216
18408.37 224
18409.65 223
18410.93 200
18412.22 188
18413.50 222
18414.78 234
18416.06 217
18417.35 224
18418.63 199
18419.91 201
18421.20 212
18422.48 228
18423.76 224
18425.05 222
18426.33 217
18427.61 233
18428.89 224
18430.18 204
18431.46 192
18432.74 215
18434.03 212
18435.31 183
18436.60 213
18437.88 226
18439.16 229
18440.45 208
18441.73 209
18443.01 244
18444.30 246
18445.58 242
18446.87 198
18448.15 200
18449.43 221
18450.72 218
18452.00 258
18453.29 242
18454.57 211
18455.85 217
18457.14 236
18458.42 221
18459.71 225
18460.99 254
18462.28 229
18463.56 204
18464.84 220
18466.13 211
18467.41 207
18468.70 219
18469.98 238
18471.27 223
18472.55 199
18473.84 196
18475.12 200
18476.41 210
18477.69 204
18478.98 226
18480.26 213
18481.55 208
18482.83 203
18484.12 200
18485.40 212
18486.69 204
18487.97 220
18489.26 205
18490.54 222
18491.83 220
18493.11 231
18494.40 235
18495.69 209
18496.97 236
18498.26 201
18499.54 234
18500.83 246
18502.11 219
18503.40 199
18504.69 229
18505.97 218
18507.26 204
18508.54 220
18509.83 235
18511.12 191
18512.40 243
18513.69 241
18514.98 235
18516.26 239
18517.55 211
18518.83 224
18520.12 236
18521.41 220
18522.69 212
18523.98 225
18525.27 222
18526.55 206
18527.84 222
18529.13 235
18530.41 192
18531.70 204
18532.99 214
18534.27 210
18535.56 217
18536.85 209
18538.14 202
18539.42 189
18540.71 220
18542.00 227
18543.28 212
18544.57 216
18545.86 218
18547.15 216
18548.43 212
18549.72 197
18551.01 222
18552.30 219
18553.58 235
18554.87 235
18556.16 218
18557.45 207
18558.73 213
18560.02 243
18561.31 207
18562.60 217
18563.89 262
18565.17 221
18566.46 203
18567.75 217
18569.04 201
18570.33 199
18571.62 231
18572.90 213
18574.19 196
18575.48 196
18576.77 218
18578.06 248
18579.35 240
18580.63 235
18581.92 214
18583.21 227
18584.50 229
18585.79 207
18587.08 239
18588.37 213
18589.66 231
18590.94 274
18592.23 245
18593.52 232
18594.81 234
18596.10 232
18597.39 245
18598.68 230
18599.97 263
18601.26 199
18602.55 264
18603.84 227
18605.13 236
18606.41 207
18607.70 231
18608.99 232
18610.28 235
18611.57 221
18612.86 212
18614.15 207
18615.44 243
18616.73 229
18618.02 232
18619.31 228
18620.60 228
18621.89 258
18623.18 235
18624.47 244
18625.76 245
18627.05 218
18628.34 185
18629.63 232
18630.92 238
18632.21 222
18633.50 233
18634.79 231
18636.08 223
18637.37 233
18638.67 235
18639.96 256
18641.25 227
18642.54 242
18643.83 235
18645.12 220
18646.41 189
18647.70 256
18648.99 262
18650.28 243
18651.57 241
18652.86 212
18654.16 237
18655.45 249
18656.74 191
18658.03 217
18659.32 236
18660.61 213
18661.90 230
18663.19 213
18664.49 240
18665.78 250
18667.07 218
18668.36 226
18669.65 198
18670.94 220
18672.24 235
18673.53 233
18674.82 234
18676.11 187
18677.40 219
18678.70 207
18679.99 222
18681.28 199
18682.57 208
18683.86 208
18685.16 208
18686.45 232
18687.74 279
18689.03 242
18690.33 234
18691.62 219
18692.91 217
18694.20 193
18695.50 206
18696.79 219
18698.08 237
18699.37 184
18700.67 206
18701.96 192
18703.25 206
18704.54 233
18705.84 216
18707.13 214
18708.42 219
18709.72 216
18711.01 223
18712.30 255
18713.60 215
18714.89 198
18716.18 212
18717.48 225
18718.77 220
18720.06 181
18721.36 204
18722.65 199
18723.94 203
18725.24 195
18726.53 208
18727.82 207
18729.12 222
18730.41 223
18731.70 194
18733.00 201
18734.29 178
18735.59 191
18736.88 205
18738.17 221
18739.47 190
18740.76 209
18742.06 234
18743.35 197
18744.64 193
18745.94 229
18747.23 242
18748.53 251
18749.82 197
18751.12 202
18752.41 207
18753.71 217
18755.00 248
18756.30 204
18757.59 196
18758.88 208
18760.18 231
18761.47 209
18762.77 212
18764.06 208
18765.36 237
18766.65 209
18767.95 204
18769.24 206
18770.54 246
18771.83 226
18773.13 228
18774.43 202
18775.72 212
18777.02 234
18778.31 207
18779.61 203
18780.90 230
18782.20 238
18783.49 241
18784.79 210
18786.08 195
18787.38 197
18788.68 207
18789.97 193
18791.27 204
18792.56 192
18793.86 221
18795.16 254
18796.45 203
18797.75 208
18799.04 205
18800.34 208
18801.64 206
18802.93 209
18804.23 231
18805.53 239
18806.82 272
18808.12 254
18809.41 215
18810.71 193
18812.01 200
18813.30 224
18814.60 204
18815.90 202
18817.19 254
18818.49 249
18819.79 201
18821.09 253
18822.38 228
18823.68 200
18824.98 186
18826.27 207
18827.57 195
18828.87 195
18830.16 224
18831.46 198
18832.76 222
18834.06 229
18835.35 225
18836.65 221
18837.95 192
18839.25 166
18840.54 207
18841.84 227
18843.14 240
18844.44 213
18845.73 210
18847.03 167
18848.33 187
18849.63 200
18850.93 187
18852.22 171
18853.52 184
18854.82 184
18856.12 199
18857.42 217
18858.71 234
18860.01 210
18861.31 187
18862.61 194
18863.91 181
18865.21 202
18866.50 204
18867.80 192
18869.10 189
18870.40 219
18871.70 187
18873.00 206
18874.30 220
18875.60 200
18876.89 167
18878.19 233
18879.49 194
18880.79 195
18882.09 209
18883.39 183
18884.69 196
18885.99 199
18887.29 200
18888.59 196
18889.88 206
18891.18 198
18892.48 180
18893.78 197
18895.08 196
18896.38 187
18897.68 203
18898.98 198
18900.28 194
18901.58 189
18902.88 204
18904.18 230
18905.48 201
18906.78 206
18908.08 228
18909.38 207
18910.68 218
18911.98 205
18913.28 198
18914.58 206
18915.88 210
18917.18 195
18918.48 255
18919.78 223
18921.08 204
18922.38 239
18923.68 208
18924.98 211
18926.28 197
18927.58 190
18928.88 220
18930.18 214
18931.49 192
18932.79 191
18934.09 210
18935.39 198
18936.69 198
18937.99 222
18939.29 233
18940.59 211
18941.89 186
18943.19 211
18944.49 204
18945.80 206
18947.10 190
18948.40 204
18949.70 192
18951.00 191
18952.30 204
18953.60 198
18954.91 196
18956.21 211
18957.51 232
18958.81 195
18960.11 175
18961.41 196
18962.72 206
18964.02 229
18965.32 212
18966.62 216
18967.92 210
18969.23 229
18970.53 206
18971.83 208
18973.13 182
18974.43 201
18975.74 202
18977.04 219
18978.34 202
18979.64 186
18980.95 217
18982.25 207
18983.55 183
18984.85 191
18986.16 173
18987.46 197
18988.76 185
18990.06 189
18991.37 239
18992.67 216
18993.97 204
18995.28 192
18996.58 202
18997.88 196
18999.18 201
19000.49 202
19001.79 176
19003.09 196
19004.40 182
19005.70 193
19007.00 239
19008.31 228
19009.61 192
19010.91 195
19012.22 231
19013.52 201
19014.82 211
19016.13 168
19017.43 184
19018.74 205
19020.04 206
19021.34 203
19022.65 178
19023.95 215
19025.25 215
19026.56 193
19027.86 225
19029.17 207
19030.47 206
19031.77 212
19033.08 219
19034.38 209
19035.69 203
19036.99 209
19038.30 195
19039.60 209
19040.91 183
19042.21 202
19043.51 216
19044.82 222
19046.12 224
19047.43 205
19048.73 230
19050.04 249
19051.34 217
19052.65 179
19053.95 200
19055.26 180
19056.56 189
19057.87 195
19059.17 204
19060.48 199
19061.78 173
19063.09 195
19064.39 179
19065.70 187
19067.00 184
19068.31 216
19069.62 214
19070.92 222
19072.23 220
19073.53 179
19074.84 187
19076.14 177
19077.45 206
19078.75 199
19080.06 210
19081.37 199
19082.67 193
19083.98 210
19085.28 192
19086.59 181
19087.90 207
19089.20 211
19090.51 189
19091.82 185
19093.12 207
19094.43 176
19095.73 154
19097.04 196
19098.35 201
19099.65 217
19100.96 209
19102.27 208
19103.57 206
19104.88 230
19106.19 217
19107.49 222
19108.80 218
19110.11 213
19111.41 202
19112.72 229
19114.03 237
19115.33 191
19116.64 201
19117.95 219
19119.26 227
19120.56 217
19121.87 176
19123.18 192
19124.49 164
19125.79 175
19127.10 182
19128.41 197
19129.72 193
19131.02 182
19132.33 212
19133.64 184
19134.95 226
19136.25 193
19137.56 208
19138.87 238
19140.18 196
19141.49 207
19142.79 194
19144.10 174
19145.41 199
19146.72 188
19148.03 192
19149.33 180
19150.64 222
19151.95 221
19153.26 237
19154.57 192
19155.88 180
19157.18 213
19158.49 221
19159.80 211
19161.11 203
19162.42 192
19163.73 201
19165.04 213
19166.34 213
19167.65 221
19168.96 196
19170.27 226
19171.58 241
19172.89 230
19174.20 217
19175.51 222
19176.82 185
19178.13 202
19179.43 207
19180.74 175
19182.05 189
19183.36 198
19184.67 206
19185.98 203
19187.29 180
19188.60 216
19189.91 205
19191.22 210
19192.53 181
19193.84 171
19195.15 209
19196.46 175
19197.77 208
19199.08 198
19200.39 214
19201.70 194
19203.01 184
19204.32 184
19205.63 182
19206.94 183
19208.25 198
19209.56 178
19210.87 190
19212.18 208
19213.49 188
19214.80 221
19216.11 217
19217.42 212
19218.73 218
19220.04 196
19221.35 192
19222.66 179
19223.98 191
19225.29 200
19226.60 204
19227.91 169
19229.22 215
19230.53 210
19231.84 178
19233.15 201
19234.46 206
19235.77 201
19237.09 201
19238.40 185
19239.71 168
19241.02 209
19242.33 194
19243.64 172
19244.95 179
19246.27 201
19247.58 199
19248.89 215
19250.20 162
19251.51 156
19252.82 202
19254.14 206
19255.45 194
19256.76 166
19258.07 220
19259.38 197
19260.70 199
19262.01 217
19263.32 201
19264.63 209
19265.94 200
19267.26 202
19268.57 198
19269.88 196
19271.19 180
19272.51 216
19273.82 183
19275.13 201
19276.44 188
19277.76 195
19279.07 207
19280.38 173
19281.69 192
19283.01 212
19284.32 194
19285.63 202
19286.94 250
19288.26 211
19289.57 179
19290.88 185
19292.20 239
19293.51 192
19294.82 195
19296.14 225
19297.45 208
19298.76 178
19300.08 169
19301.39 201
19302.70 197
19304.02 177
19305.33 172
19306.64 174
19307.96 206
19309.27 234
19310.59 197
19311.90 212
19313.21 197
19314.53 222
19315.84 226
19317.15 206
19318.47 176
19319.78 192
19321.10 206
19322.41 248
19323.72 218
19325.04 198
19326.35 216
19327.67 274
19328.98 216
19330.30 202
19331.61 211
19332.93 207
19334.24 200
19335.55 199
19336.87 226
19338.18 212
19339.50 208
19340.81 201
19342.13 225
19343.44 196
19344.76 203
19346.07 188
19347.39 193
19348.70 198
19350.02 205
19351.33 220
19352.65 221
19353.96 218
19355.28 227
19356.59 201
19357.91 184
19359.22 188
19360.54 211
19361.86 225
19363.17 194
19364.49 199
19365.80 202
19367.12 227
19368.43 232
19369.75 208
19371.06 207
19372.38 187
19373.70 205
19375.01 219
19376.33 214
19377.64 198
19378.96 215
19380.28 217
19381.59 211
19382.91 205
19384.23 233
19385.54 209
19386.86 215
19388.17 220
19389.49 188
19390.81 247
19392.12 197
19393.44 216
19394.76 241
19396.07 212
19397.39 205
19398.71 214
19400.02 209
19401.34 201
19402.66 170
19403.97 211
19405.29 205
19406.61 203
19407.93 176
19409.24 200
19410.56 211
19411.88 213
19413.19 232
19414.51 184
19415.83 195
19417.15 202
19418.46 187
19419.78 184
19421.10 184
19422.42 184
19423.73 187
19425.05 221
19426.37 231
19427.69 197
19429.00 176
19430.32 214
19431.64 214
19432.96 201
19434.28 225
19435.59 225
19436.91 185
19438.23 222
19439.55 197
19440.87 198
19442.18 171
19443.50 218
19444.82 211
19446.14 195
19447.46 213
19448.78 216
19450.09 236
19451.41 204
19452.73 222
19454.05 212
19455.37 206
19456.69 211
19458.01 207
19459.33 214
19460.64 235
19461.96 216
19463.28 226
19464.60 204
19465.92 212
19467.24 221
19468.56 243
19469.88 212
19471.20 184
19472.52 186
19473.83 192
19475.15 197
19476.47 221
19477.79 234
19479.11 227
19480.43 218
19481.75 225
19483.07 213
19484.39 190
19485.71 231
19487.03 212
19488.35 222
19489.67 208
19490.99 203
19492.31 236
19493.63 211
19494.95 188
19496.27 219
19497.59 216
19498.91 208
19500.23 228
19501.55 168
19502.87 207
19504.19 208
19505.51 201
19506.83 226
19508.15 237
19509.47 199
19510.79 210
19512.11 217
19513.43 220
19514.75 224
19516.08 256
19517.40 252
19518.72 255
19520.04 204
19521.36 205
19522.68 214
19524.00 240
19525.32 194
19526.64 190
19527.96 190
19529.29 230
19530.61 234
19531.93 241
19533.25 190
19534.57 202
19535.89 179
19537.21 213
19538.53 209
19539.86 215
19541.18 214
19542.50 217
19543.82 233
19545.14 194
19546.46 197
19547.79 193
19549.11 226
19550.43 213
19551.75 242
19553.07 228
19554.40 207
19555.72 215
19557.04 218
19558.36 206
19559.68 200
19561.01 182
19562.33 227
19563.65 212
19564.97 177
19566.30 209
19567.62 191
19568.94 207
19570.26 219
19571.59 205
19572.91 223
19574.23 231
19575.55 218
19576.88 203
19578.20 197
19579.52 209
19580.85 208
19582.17 223
19583.49 214
19584.82 207
19586.14 214
19587.46 216
19588.78 198
19590.11 209
19591.43 222
19592.75 221
19594.08 239
19595.40 197
19596.72 203
19598.05 214
19599.37 227
19600.70 220
19602.02 207
19603.34 234
19604.67 225
19605.99 212
19607.31 202
19608.64 190
19609.96 207
19611.29 255
19612.61 223
19613.93 217
19615.26 220
19616.58 192
19617.91 196
19619.23 207
19620.55 194
19621.88 220
19623.20 209
19624.53 224
19625.85 207
19627.18 219
19628.50 221
19629.83 226
19631.15 193
19632.48 218
19633.80 200
19635.12 211
19636.45 205
19637.77 219
19639.10 209
19640.42 220
19641.75 219
19643.07 203
19644.40 214
19645.72 191
19647.05 223
19648.37 219
19649.70 215
19651.03 206
19652.35 246
19653.68 190
19655.00 222
19656.33 239
19657.65 193
19658.98 210
19660.30 189
19661.63 222
19662.96 210
19664.28 185
19665.61 213
19666.93 192
19668.26 204
19669.58 242
19670.91 239
19672.24 226
19673.56 202
19674.89 249
19676.21 216
19677.54 210
19678.87 216
19680.19 192
19681.52 179
19682.85 242
19684.17 264
19685.50 213
19686.83 213
19688.15 195
19689.48 251
19690.81 230
19692.13 214
19693.46 220
19694.79 248
19696.11 216
19697.44 213
19698.77 209
19700.09 208
19701.42 223
19702.75 223
19704.07 200
19705.40 212
19706.73 209
19708.06 252
19709.38 237
19710.71 196
19712.04 212
19713.37 209
19714.69 209
19716.02 225
19717.35 215
19718.68 183
19720.00 237
19721.33 228
19722.66 202
19723.99 182
19725.31 238
19726.64 220
19727.97 189
19729.30 215
19730.63 213
19731.95 196
19733.28 230
19734.61 194
19735.94 209
19737.27 204
19738.59 246
19739.92 210
19741.25 200
19742.58 184
19743.91 206
19745.24 219
19746.57 236
19747.89 218
19749.22 237
19750.55 214
19751.88 213
19753.21 192
19754.54 201
19755.87 251
19757.20 226
19758.52 220
19759.85 220
19761.18 229
19762.51 211
19763.84 205
19765.17 201
19766.50 193
19767.83 199
19769.16 204
19770.49 210
19771.82 218
19773.15 207
19774.47 205
19775.80 201
19777.13 226
19778.46 247
19779.79 197
19781.12 199
19782.45 235
19783.78 207
19785.11 197
19786.44 193
19787.77 185
19789.10 207
19790.43 198
19791.76 178
19793.09 202
19794.42 210
19795.75 222
19797.08 227
19798.41 192
19799.74 213
19801.07 230
19802.40 214
19803.73 172
19805.07 229
19806.40 203
19807.73 219
19809.06 224
19810.39 207
19811.72 203
19813.05 223
19814.38 205
19815.71 208
19817.04 190
19818.37 234
19819.70 198
19821.03 215
19822.37 186
19823.70 199
19825.03 218
19826.36 226
19827.69 208
19829.02 226
19830.35 217
19831.68 170
19833.02 173
19834.35 190
19835.68 218
19837.01 224
19838.34 242
19839.67 275
19841.01 199
19842.34 200
19843.67 226
19845.00 196
19846.33 198
19847.67 205
19849.00 211
19850.33 218
19851.66 218
19852.99 206
19854.33 215
19855.66 209
19856.99 226
19858.32 244
19859.65 200
19860.99 202
19862.32 229
19863.65 217
19864.98 227
19866.32 201
19867.65 187
19868.98 195
19870.32 223
19871.65 201
19872.98 215
19874.31 233
19875.65 240
19876.98 201
19878.31 179
19879.65 182
19880.98 201
19882.31 204
19883.64 187
19884.98 203
19886.31 216
19887.64 203
19888.98 233
19890.31 216
19891.64 202
19892.98 205
19894.31 244
19895.65 214
19896.98 221
19898.31 206
19899.65 234
19900.98 210
19902.31 207
19903.65 220
19904.98 229
19906.32 223
19907.65 212
19908.98 233
19910.32 220
19911.65 216
19912.99 216
19914.32 189
19915.65 199
19916.99 214
19918.32 205
19919.66 176
19920.99 182
19922.33 196
19923.66 227
19924.99 194
19926.33 218
19927.66 217
19929.00 201
19930.33 216
19931.67 209
19933.00 245
19934.34 247
19935.67 204
19937.01 224
19938.34 254
19939.68 212
19941.01 225
19942.35 229
19943.68 221
19945.02 190
19946.35 233
19947.69 237
19949.02 203
19950.36 223
19951.70 202
19953.03 212
19954.37 217
19955.70 235
19957.04 230
19958.37 216
19959.71 215
19961.04 218
19962.38 194
19963.72 198
19965.05 222
19966.39 194
19967.72 188
19969.06 185
19970.40 209
19971.73 232
19973.07 232
19974.40 206
19975.74 208
19977.08 224
19978.41 211
19979.75 229
19981.09 224
19982.42 214
19983.76 185
19985.10 200
19986.43 208
19987.77 210
19989.11 228
19990.44 221
19991.78 204
19993.12 226
19994.45 195
19995.79 233
19997.13 210
19998.46 235
19999.80 238
20001.14 201
20002.48 219
20003.81 215
20005.15 209
20006.49 161
20007.82 200
20009.16 188
20010.50 213
20011.84 212
20013.17 214
20014.51 194
20015.85 224
20017.19 253
20018.52 237
20019.86 232
20021.20 260
20022.54 249
20023.88 232
20025.21 219
20026.55 212
20027.89 235
20029.23 230
20030.57 224
20031.90 216
20033.24 214
20034.58 193
20035.92 225
20037.26 230
20038.60 176
20039.93 181
20041.27 207
20042.61 213
20043.95 213
20045.29 213
20046.63 200
20047.97 209
20049.30 193
20050.64 234
20051.98 210
20053.32 230
20054.66 227
20056.00 233
20057.34 200
20058.68 200
20060.02 231
20061.35 217
20062.69 191
20064.03 214
20065.37 188
20066.71 221
20068.05 181
20069.39 190
20070.73 206
20072.07 194
20073.41 220
20074.75 241
20076.09 245
20077.43 216
20078.77 220
20080.11 202
20081.45 218
20082.79 199
20084.13 219
20085.47 205
20086.81 212
20088.15 242
20089.49 198
20090.83 197
20092.17 195
20093.51 187
20094.85 206
20096.19 220
20097.53 210
20098.87 197
20100.21 228
20101.55 210
20102.89 204
20104.23 219
20105.57 193
20106.91 229
20108.25 200
20109.59 185
20110.93 220
20112.27 227
20113.62 221
20114.96 223
20116.30 204
20117.64 215
20118.98 222
20120.32 195
20121.66 201
20123.00 211
20124.34 199
20125.69 188
20127.03 198
20128.37 195
20129.71 202
20131.05 221
20132.39 221
20133.73 217
20135.08 210
20136.42 213
20137.76 207
20139.10 216
20140.44 182
