# Supplementary material for: MALDI-TOF MS typing enables the classification of brewing yeasts of the genus Saccharomyces to major beer styles
Source: PLoS One. 2017 Aug 9;12(8):e0181694. doi: 10.1371/journal.pone.0181694 (PMC5549903; doi:10.1371/journal.pone.0181694)
Supplement: S3 File — The directory includes 90 raw files and was zipped to “.zip”; the folder has three strains with 30 spectra per strain; S1 Text explains the raw files with an example and Table 1 represents the yeast strains used within the experiment. (ZIP) [file pone.0181694.s006.zip › 7-9/30256-177-OG-Koe-Koe-YPG-18h-E-E_2015-07-15_2_0_B2_1.dat]

2000.53 768
2000.95 701
2001.37 704
2001.79 745
2002.21 755
2002.64 781
2003.06 766
2003.48 671
2003.90 726
2004.32 696
2004.75 730
2005.17 599
2005.59 831
2006.01 808
2006.43 733
2006.86 640
2007.28 704
2007.70 824
2008.12 653
2008.55 711
2008.97 853
2009.39 821
2009.81 790
2010.24 860
2010.66 678
2011.08 651
2011.50 775
2011.93 718
2012.35 711
2012.77 688
2013.20 697
2013.62 673
2014.04 668
2014.46 590
2014.89 703
2015.31 701
2015.73 684
2016.16 602
2016.58 701
2017.00 778
2017.43 810
2017.85 822
2018.27 702
2018.70 775
2019.12 814
2019.54 696
2019.97 792
2020.39 712
2020.82 678
2021.24 689
2021.66 689
2022.09 653
2022.51 754
2022.94 694
2023.36 575
2023.78 661
2024.21 626
2024.63 617
2025.06 778
2025.48 811
2025.90 672
2026.33 672
2026.75 689
2027.18 745
2027.60 580
2028.03 609
2028.45 675
2028.88 672
2029.30 643
2029.72 679
2030.15 678
2030.57 746
2031.00 590
2031.42 759
2031.85 742
2032.27 710
2032.70 613
2033.12 624
2033.55 788
2033.97 590
2034.40 658
2034.82 641
2035.25 678
2035.67 743
2036.10 818
2036.52 828
2036.95 698
2037.38 636
2037.80 604
2038.23 738
2038.65 835
2039.08 722
2039.50 810
2039.93 834
2040.36 706
2040.78 713
2041.21 633
2041.63 828
2042.06 744
2042.48 656
2042.91 654
2043.34 635
2043.76 688
2044.19 698
2044.62 689
2045.04 631
2045.47 583
2045.89 617
2046.32 646
2046.75 610
2047.17 756
2047.60 737
2048.03 697
2048.45 642
2048.88 715
2049.31 654
2049.73 676
2050.16 636
2050.59 649
2051.01 718
2051.44 794
2051.87 711
2052.29 602
2052.72 582
2053.15 611
2053.58 646
2054.00 649
2054.43 704
2054.86 685
2055.28 714
2055.71 686
2056.14 661
2056.57 705
2056.99 692
2057.42 571
2057.85 628
2058.28 758
2058.71 789
2059.13 753
2059.56 650
2059.99 631
2060.42 658
2060.84 684
2061.27 780
2061.70 713
2062.13 821
2062.56 726
2062.98 783
2063.41 841
2063.84 619
2064.27 701
2064.70 729
2065.13 848
2065.55 750
2065.98 712
2066.41 867
2066.84 684
2067.27 721
2067.70 757
2068.13 624
2068.55 664
2068.98 720
2069.41 674
2069.84 642
2070.27 649
2070.70 690
2071.13 791
2071.56 702
2071.99 794
2072.41 902
2072.84 786
2073.27 779
2073.70 796
2074.13 663
2074.56 691
2074.99 711
2075.42 728
2075.85 712
2076.28 603
2076.71 710
2077.14 766
2077.57 690
2078.00 796
2078.43 754
2078.86 725
2079.29 714
2079.72 597
2080.15 729
2080.58 850
2081.01 785
2081.44 717
2081.87 686
2082.30 669
2082.73 691
2083.16 689
2083.59 625
2084.02 619
2084.45 595
2084.88 711
2085.31 657
2085.74 635
2086.17 671
2086.60 574
2087.03 749
2087.46 817
2087.89 694
2088.32 741
2088.75 580
2089.18 691
2089.62 730
2090.05 744
2090.48 690
2090.91 699
2091.34 667
2091.77 687
2092.20 667
2092.63 605
2093.06 691
2093.49 589
2093.93 623
2094.36 806
2094.79 832
2095.22 635
2095.65 631
2096.08 643
2096.52 666
2096.95 623
2097.38 615
2097.81 708
2098.24 695
2098.67 672
2099.11 719
2099.54 613
2099.97 632
2100.40 563
2100.83 624
2101.27 649
2101.70 592
2102.13 571
2102.56 579
2102.99 643
2103.43 557
2103.86 591
2104.29 583
2104.72 767
2105.16 663
2105.59 641
2106.02 711
2106.45 640
2106.89 646
2107.32 597
2107.75 524
2108.19 707
2108.62 772
2109.05 737
2109.48 762
2109.92 607
2110.35 629
2110.78 665
2111.22 647
2111.65 603
2112.08 571
2112.52 674
2112.95 779
2113.38 684
2113.82 669
2114.25 631
2114.68 656
2115.12 643
2115.55 638
2115.98 611
2116.42 656
2116.85 756
2117.28 768
2117.72 648
2118.15 612
2118.59 654
2119.02 699
2119.45 721
2119.89 782
2120.32 761
2120.76 717
2121.19 688
2121.62 692
2122.06 682
2122.49 629
2122.93 666
2123.36 692
2123.80 628
2124.23 705
2124.66 708
2125.10 690
2125.53 622
2125.97 663
2126.40 704
2126.84 588
2127.27 540
2127.71 623
2128.14 681
2128.58 657
2129.01 670
2129.45 654
2129.88 653
2130.32 738
2130.75 871
2131.19 720
2131.62 778
2132.06 804
2132.49 713
2132.93 673
2133.36 673
2133.80 731
2134.23 739
2134.67 897
2135.11 878
2135.54 832
2135.98 834
2136.41 883
2136.85 915
2137.28 873
2137.72 767
2138.16 849
2138.59 835
2139.03 699
2139.46 723
2139.90 725
2140.34 651
2140.77 670
2141.21 739
2141.64 723
2142.08 698
2142.52 662
2142.95 743
2143.39 718
2143.83 651
2144.26 590
2144.70 695
2145.14 771
2145.57 752
2146.01 660
2146.45 647
2146.88 583
2147.32 645
2147.76 794
2148.19 754
2148.63 880
2149.07 852
2149.50 864
2149.94 1048
2150.38 1016
2150.81 866
2151.25 877
2151.69 830
2152.13 779
2152.56 678
2153.00 751
2153.44 837
2153.88 857
2154.31 709
2154.75 726
2155.19 848
2155.63 940
2156.06 836
2156.50 684
2156.94 722
2157.38 851
2157.82 777
2158.25 693
2158.69 669
2159.13 679
2159.57 710
2160.01 689
2160.44 688
2160.88 674
2161.32 708
2161.76 671
2162.20 632
2162.63 622
2163.07 643
2163.51 649
2163.95 702
2164.39 760
2164.83 816
2165.27 697
2165.70 779
2166.14 751
2166.58 733
2167.02 611
2167.46 666
2167.90 708
2168.34 720
2168.78 745
2169.22 637
2169.65 735
2170.09 713
2170.53 776
2170.97 760
2171.41 763
2171.85 726
2172.29 783
2172.73 730
2173.17 818
2173.61 781
2174.05 753
2174.49 793
2174.93 807
2175.37 848
2175.81 888
2176.25 1032
2176.69 1059
2177.13 872
2177.57 834
2178.01 814
2178.45 936
2178.89 821
2179.33 773
2179.77 770
2180.21 774
2180.65 772
2181.09 740
2181.53 770
2181.97 865
2182.41 687
2182.85 762
2183.29 738
2183.73 708
2184.17 744
2184.61 740
2185.05 709
2185.49 676
2185.93 853
2186.37 841
2186.81 715
2187.25 690
2187.69 763
2188.14 695
2188.58 679
2189.02 727
2189.46 811
2189.90 805
2190.34 918
2190.78 1007
2191.22 863
2191.66 793
2192.11 836
2192.55 881
2192.99 910
2193.43 812
2193.87 729
2194.31 656
2194.76 720
2195.20 783
2195.64 783
2196.08 829
2196.52 902
2196.96 727
2197.41 695
2197.85 749
2198.29 767
2198.73 767
2199.17 575
2199.62 644
2200.06 659
2200.50 711
2200.94 707
2201.38 775
2201.83 809
2202.27 788
2202.71 799
2203.15 683
2203.60 712
2204.04 617
2204.48 663
2204.92 676
2205.37 657
2205.81 753
2206.25 716
2206.70 703
2207.14 883
2207.58 760
2208.02 784
2208.47 833
2208.91 865
2209.35 769
2209.80 770
2210.24 839
2210.68 811
2211.13 847
2211.57 915
2212.01 905
2212.46 817
2212.90 719
2213.34 668
2213.79 775
2214.23 719
2214.67 754
2215.12 724
2215.56 715
2216.00 692
2216.45 642
2216.89 697
2217.34 794
2217.78 744
2218.22 766
2218.67 781
2219.11 807
2219.56 649
2220.00 695
2220.44 749
2220.89 661
2221.33 724
2221.78 687
2222.22 752
2222.67 773
2223.11 736
2223.55 786
2224.00 771
2224.44 899
2224.89 898
2225.33 835
2225.78 781
2226.22 759
2226.67 806
2227.11 881
2227.56 916
2228.00 874
2228.45 803
2228.89 808
2229.34 779
2229.78 756
2230.23 816
2230.67 842
2231.12 751
2231.56 805
2232.01 811
2232.45 758
2232.90 925
2233.35 887
2233.79 749
2234.24 877
2234.68 833
2235.13 846
2235.57 803
2236.02 729
2236.46 805
2236.91 916
2237.36 920
2237.80 782
2238.25 699
2238.69 742
2239.14 796
2239.59 716
2240.03 729
2240.48 741
2240.92 723
2241.37 704
2241.82 746
2242.26 618
2242.71 635
2243.16 643
2243.60 725
2244.05 695
2244.50 691
2244.94 697
2245.39 748
2245.84 709
2246.28 659
2246.73 663
2247.18 696
2247.62 783
2248.07 742
2248.52 594
2248.96 672
2249.41 668
2249.86 575
2250.31 770
2250.75 730
2251.20 821
2251.65 912
2252.10 820
2252.54 839
2252.99 726
2253.44 715
2253.89 729
2254.33 808
2254.78 827
2255.23 817
2255.68 693
2256.12 665
2256.57 805
2257.02 778
2257.47 773
2257.91 665
2258.36 700
2258.81 714
2259.26 786
2259.71 738
2260.16 671
2260.60 856
2261.05 775
2261.50 719
2261.95 686
2262.40 711
2262.84 721
2263.29 869
2263.74 985
2264.19 929
2264.64 855
2265.09 937
2265.54 968
2265.98 949
2266.43 837
2266.88 862
2267.33 939
2267.78 818
2268.23 896
2268.68 824
2269.13 705
2269.58 832
2270.03 980
2270.47 997
2270.92 927
2271.37 896
2271.82 990
2272.27 955
2272.72 777
2273.17 712
2273.62 809
2274.07 773
2274.52 692
2274.97 760
2275.42 662
2275.87 828
2276.32 771
2276.77 788
2277.22 726
2277.67 818
2278.12 851
2278.57 843
2279.02 753
2279.47 782
2279.92 764
2280.37 869
2280.82 868
2281.27 778
2281.72 705
2282.17 886
2282.62 846
2283.07 782
2283.52 816
2283.97 908
2284.42 808
2284.87 719
2285.32 728
2285.77 729
2286.22 821
2286.67 794
2287.13 853
2287.58 790
2288.03 833
2288.48 897
2288.93 1006
2289.38 1034
2289.83 1141
2290.28 1311
2290.73 1281
2291.18 1376
2291.64 1451
2292.09 1403
2292.54 1391
2292.99 1332
2293.44 1330
2293.89 1290
2294.34 1186
2294.80 1307
2295.25 1139
2295.70 951
2296.15 1053
2296.60 1056
2297.05 878
2297.51 915
2297.96 784
2298.41 875
2298.86 941
2299.31 882
2299.77 807
2300.22 811
2300.67 795
2301.12 692
2301.57 682
2302.03 602
2302.48 765
2302.93 825
2303.38 768
2303.84 848
2304.29 871
2304.74 886
2305.19 865
2305.65 882
2306.10 881
2306.55 766
2307.01 783
2307.46 846
2307.91 865
2308.36 861
2308.82 952
2309.27 905
2309.72 918
2310.18 754
2310.63 789
2311.08 1029
2311.54 883
2311.99 853
2312.44 863
2312.90 882
2313.35 865
2313.80 778
2314.26 736
2314.71 725
2315.16 818
2315.62 647
2316.07 635
2316.52 693
2316.98 848
2317.43 814
2317.88 743
2318.34 826
2318.79 882
2319.25 850
2319.70 853
2320.15 813
2320.61 846
2321.06 902
2321.52 806
2321.97 816
2322.43 835
2322.88 796
2323.33 813
2323.79 716
2324.24 780
2324.70 923
2325.15 863
2325.61 835
2326.06 736
2326.52 864
2326.97 821
2327.43 941
2327.88 973
2328.34 995
2328.79 951
2329.25 994
2329.70 910
2330.16 934
2330.61 916
2331.07 921
2331.52 970
2331.98 888
2332.43 852
2332.89 946
2333.34 866
2333.80 869
2334.25 771
2334.71 885
2335.16 775
2335.62 886
2336.08 829
2336.53 842
2336.99 841
2337.44 932
2337.90 778
2338.35 895
2338.81 866
2339.27 929
2339.72 897
2340.18 786
2340.63 835
2341.09 896
2341.55 934
2342.00 853
2342.46 905
2342.91 772
2343.37 678
2343.83 797
2344.28 845
2344.74 1010
2345.20 968
2345.65 902
2346.11 838
2346.57 795
2347.02 898
2347.48 980
2347.94 922
2348.39 861
2348.85 949
2349.31 904
2349.76 852
2350.22 887
2350.68 865
2351.14 787
2351.59 782
2352.05 784
2352.51 731
2352.96 788
2353.42 806
2353.88 613
2354.34 782
2354.79 824
2355.25 825
2355.71 827
2356.17 814
2356.62 855
2357.08 745
2357.54 719
2358.00 763
2358.46 798
2358.91 725
2359.37 768
2359.83 777
2360.29 731
2360.74 808
2361.20 842
2361.66 781
2362.12 747
2362.58 818
2363.04 789
2363.49 813
2363.95 785
2364.41 760
2364.87 770
2365.33 806
2365.79 768
2366.24 849
2366.70 836
2367.16 866
2367.62 929
2368.08 800
2368.54 869
2369.00 958
2369.46 842
2369.91 813
2370.37 802
2370.83 892
2371.29 831
2371.75 840
2372.21 857
2372.67 704
2373.13 752
2373.59 794
2374.05 861
2374.51 632
2374.97 714
2375.42 766
2375.88 821
2376.34 762
2376.80 862
2377.26 825
2377.72 798
2378.18 722
2378.64 655
2379.10 648
2379.56 830
2380.02 813
2380.48 834
2380.94 767
2381.40 759
2381.86 870
2382.32 806
2382.78 716
2383.24 682
2383.70 715
2384.16 793
2384.62 732
2385.08 747
2385.54 758
2386.00 803
2386.47 736
2386.93 737
2387.39 727
2387.85 757
2388.31 826
2388.77 701
2389.23 669
2389.69 682
2390.15 733
2390.61 849
2391.07 716
2391.53 790
2391.99 809
2392.46 843
2392.92 784
2393.38 801
2393.84 756
2394.30 765
2394.76 695
2395.22 743
2395.68 853
2396.15 842
2396.61 861
2397.07 722
2397.53 727
2397.99 858
2398.45 856
2398.92 783
2399.38 760
2399.84 779
2400.30 809
2400.76 762
2401.23 762
2401.69 676
2402.15 694
2402.61 848
2403.07 806
2403.54 800
2404.00 756
2404.46 672
2404.92 722
2405.38 617
2405.85 752
2406.31 750
2406.77 682
2407.23 750
2407.70 860
2408.16 817
2408.62 831
2409.08 758
2409.55 644
2410.01 764
2410.47 732
2410.94 696
2411.40 748
2411.86 713
2412.32 656
2412.79 644
2413.25 610
2413.71 678
2414.18 607
2414.64 681
2415.10 892
2415.57 906
2416.03 753
2416.49 852
2416.96 870
2417.42 939
2417.88 981
2418.35 928
2418.81 847
2419.28 902
2419.74 993
2420.20 965
2420.67 925
2421.13 783
2421.59 818
2422.06 888
2422.52 899
2422.99 838
2423.45 773
2423.91 765
2424.38 875
2424.84 870
2425.31 942
2425.77 836
2426.24 823
2426.70 829
2427.16 781
2427.63 754
2428.09 842
2428.56 735
2429.02 725
2429.49 807
2429.95 703
2430.42 683
2430.88 835
2431.35 793
2431.81 806
2432.28 741
2432.74 775
2433.21 832
2433.67 842
2434.14 802
2434.60 736
2435.07 845
2435.53 892
2436.00 839
2436.46 918
2436.93 895
2437.39 880
2437.86 872
2438.32 849
2438.79 901
2439.26 960
2439.72 881
2440.19 925
2440.65 999
2441.12 969
2441.58 1012
2442.05 983
2442.52 923
2442.98 762
2443.45 851
2443.91 978
2444.38 978
2444.85 799
2445.31 755
2445.78 794
2446.24 753
2446.71 726
2447.18 721
2447.64 736
2448.11 856
2448.58 692
2449.04 687
2449.51 746
2449.98 767
2450.44 666
2450.91 721
2451.38 698
2451.84 758
2452.31 784
2452.78 777
2453.24 812
2453.71 734
2454.18 733
2454.64 714
2455.11 661
2455.58 642
2456.05 803
2456.51 781
2456.98 657
2457.45 660
2457.92 765
2458.38 866
2458.85 724
2459.32 682
2459.79 698
2460.25 727
2460.72 749
2461.19 816
2461.66 821
2462.12 771
2462.59 732
2463.06 888
2463.53 703
2464.00 761
2464.46 812
2464.93 732
2465.40 826
2465.87 851
2466.34 814
2466.80 804
2467.27 893
2467.74 813
2468.21 849
2468.68 866
2469.15 784
2469.61 683
2470.08 787
2470.55 841
2471.02 717
2471.49 769
2471.96 681
2472.43 699
2472.89 745
2473.36 741
2473.83 648
2474.30 774
2474.77 870
2475.24 807
2475.71 668
2476.18 724
2476.65 797
2477.12 735
2477.59 832
2478.05 798
2478.52 709
2478.99 779
2479.46 885
2479.93 814
2480.40 765
2480.87 806
2481.34 745
2481.81 788
2482.28 877
2482.75 852
2483.22 710
2483.69 688
2484.16 803
2484.63 802
2485.10 776
2485.57 869
2486.04 785
2486.51 701
2486.98 736
2487.45 754
2487.92 657
2488.39 791
2488.86 731
2489.33 784
2489.80 773
2490.27 757
2490.74 868
2491.21 833
2491.68 754
2492.15 837
2492.62 714
2493.10 798
2493.57 907
2494.04 809
2494.51 819
2494.98 919
2495.45 820
2495.92 948
2496.39 869
2496.86 834
2497.33 945
2497.80 910
2498.28 843
2498.75 844
2499.22 730
2499.69 817
2500.16 799
2500.63 778
2501.10 753
2501.58 765
2502.05 661
2502.52 750
2502.99 725
2503.46 823
2503.93 785
2504.41 743
2504.88 830
2505.35 747
2505.82 759
2506.29 954
2506.76 824
2507.24 799
2507.71 836
2508.18 954
2508.65 905
2509.13 873
2509.60 891
2510.07 880
2510.54 888
2511.01 886
2511.49 928
2511.96 1020
2512.43 983
2512.90 818
2513.38 816
2513.85 976
2514.32 924
2514.80 900
2515.27 729
2515.74 726
2516.21 653
2516.69 714
2517.16 764
2517.63 763
2518.11 769
2518.58 776
2519.05 794
2519.53 829
2520.00 881
2520.47 828
2520.95 871
2521.42 816
2521.89 775
2522.37 668
2522.84 723
2523.31 800
2523.79 792
2524.26 771
2524.73 748
2525.21 788
2525.68 818
2526.16 804
2526.63 738
2527.10 732
2527.58 726
2528.05 889
2528.52 776
2529.00 652
2529.47 687
2529.95 848
2530.42 899
2530.90 771
2531.37 784
2531.84 826
2532.32 869
2532.79 758
2533.27 877
2533.74 828
2534.22 793
2534.69 758
2535.17 807
2535.64 828
2536.12 776
2536.59 833
2537.07 805
2537.54 722
2538.02 792
2538.49 811
2538.97 689
2539.44 798
2539.92 753
2540.39 824
2540.87 811
2541.34 808
2541.82 869
2542.29 819
2542.77 794
2543.24 746
2543.72 739
2544.19 755
2544.67 755
2545.14 706
2545.62 765
2546.10 836
2546.57 787
2547.05 897
2547.52 1002
2548.00 915
2548.47 775
2548.95 941
2549.43 1016
2549.90 933
2550.38 918
2550.86 974
2551.33 1047
2551.81 934
2552.28 989
2552.76 933
2553.24 800
2553.71 869
2554.19 860
2554.67 994
2555.14 895
2555.62 954
2556.10 929
2556.57 962
2557.05 935
2557.53 905
2558.00 810
2558.48 843
2558.96 839
2559.43 868
2559.91 800
2560.39 837
2560.86 756
2561.34 720
2561.82 734
2562.30 774
2562.77 795
2563.25 784
2563.73 716
2564.21 736
2564.68 738
2565.16 699
2565.64 825
2566.12 814
2566.59 755
2567.07 766
2567.55 813
2568.03 717
2568.50 772
2568.98 857
2569.46 837
2569.94 705
2570.42 849
2570.89 857
2571.37 775
2571.85 824
2572.33 795
2572.81 739
2573.28 793
2573.76 797
2574.24 761
2574.72 679
2575.20 784
2575.68 757
2576.15 777
2576.63 782
2577.11 833
2577.59 868
2578.07 858
2578.55 821
2579.03 763
2579.50 802
2579.98 798
2580.46 650
2580.94 683
2581.42 795
2581.90 855
2582.38 764
2582.86 696
2583.34 790
2583.82 881
2584.30 855
2584.77 776
2585.25 715
2585.73 790
2586.21 866
2586.69 760
2587.17 817
2587.65 839
2588.13 763
2588.61 697
2589.09 817
2589.57 710
2590.05 681
2590.53 726
2591.01 753
2591.49 694
2591.97 836
2592.45 905
2592.93 873
2593.41 913
2593.89 708
2594.37 769
2594.85 898
2595.33 802
2595.81 771
2596.29 770
2596.77 727
2597.25 668
2597.73 784
2598.21 725
2598.69 695
2599.17 723
2599.65 673
2600.14 612
2600.62 670
2601.10 785
2601.58 768
2602.06 767
2602.54 694
2603.02 654
2603.50 808
2603.98 739
2604.46 710
2604.95 706
2605.43 741
2605.91 714
2606.39 791
2606.87 808
2607.35 840
2607.83 811
2608.31 780
2608.80 735
2609.28 858
2609.76 829
2610.24 957
2610.72 916
2611.20 904
2611.69 740
2612.17 801
2612.65 807
2613.13 811
2613.61 766
2614.10 794
2614.58 758
2615.06 755
2615.54 749
2616.02 789
2616.51 749
2616.99 744
2617.47 792
2617.95 776
2618.44 792
2618.92 832
2619.40 828
2619.88 830
2620.37 767
2620.85 861
2621.33 866
2621.81 873
2622.30 903
2622.78 898
2623.26 813
2623.75 838
2624.23 855
2624.71 778
2625.19 792
2625.68 834
2626.16 771
2626.64 800
2627.13 790
2627.61 690
2628.09 743
2628.58 819
2629.06 799
2629.54 720
2630.03 726
2630.51 775
2630.99 866
2631.48 801
2631.96 749
2632.45 855
2632.93 863
2633.41 922
2633.90 931
2634.38 701
2634.86 771
2635.35 756
2635.83 930
2636.32 861
2636.80 897
2637.28 826
2637.77 732
2638.25 845
2638.74 853
2639.22 870
2639.71 879
2640.19 898
2640.68 847
2641.16 898
2641.64 876
2642.13 916
2642.61 878
2643.10 892
2643.58 830
2644.07 909
2644.55 929
2645.04 813
2645.52 722
2646.01 757
2646.49 756
2646.98 750
2647.46 692
2647.95 787
2648.43 777
2648.92 763
2649.40 709
2649.89 700
2650.37 756
2650.86 752
2651.34 823
2651.83 711
2652.32 811
2652.80 818
2653.29 710
2653.77 688
2654.26 733
2654.74 809
2655.23 909
2655.72 890
2656.20 711
2656.69 747
2657.17 886
2657.66 795
2658.15 744
2658.63 752
2659.12 767
2659.60 740
2660.09 704
2660.58 674
2661.06 844
2661.55 899
2662.04 760
2662.52 773
2663.01 826
2663.49 822
2663.98 795
2664.47 887
2664.95 714
2665.44 713
2665.93 813
2666.42 905
2666.90 926
2667.39 787
2667.88 803
2668.36 840
2668.85 927
2669.34 726
2669.82 713
2670.31 782
2670.80 871
2671.29 823
2671.77 776
2672.26 807
2672.75 1104
2673.24 821
2673.72 880
2674.21 1043
2674.70 959
2675.19 962
2675.67 1008
2676.16 1004
2676.65 1095
2677.14 1130
2677.62 1074
2678.11 1042
2678.60 1063
2679.09 1229
2679.58 1015
2680.06 1033
2680.55 1032
2681.04 883
2681.53 901
2682.02 1034
2682.51 1095
2682.99 963
2683.48 963
2683.97 950
2684.46 919
2684.95 910
2685.44 1050
2685.92 861
2686.41 759
2686.90 894
2687.39 900
2687.88 870
2688.37 878
2688.86 880
2689.35 897
2689.83 835
2690.32 813
2690.81 805
2691.30 808
2691.79 838
2692.28 912
2692.77 966
2693.26 890
2693.75 775
2694.24 761
2694.73 769
2695.22 726
2695.71 788
2696.20 821
2696.68 876
2697.17 758
2697.66 807
2698.15 821
2698.64 798
2699.13 859
2699.62 836
2700.11 687
2700.60 767
2701.09 961
2701.58 1016
2702.07 915
2702.56 927
2703.05 1049
2703.54 1060
2704.03 1025
2704.52 995
2705.01 980
2705.50 762
2706.00 865
2706.49 931
2706.98 818
2707.47 768
2707.96 672
2708.45 709
2708.94 802
2709.43 854
2709.92 823
2710.41 818
2710.90 752
2711.39 804
2711.88 847
2712.37 800
2712.87 754
2713.36 700
2713.85 715
2714.34 712
2714.83 728
2715.32 870
2715.81 881
2716.30 816
2716.80 823
2717.29 758
2717.78 824
2718.27 849
2718.76 845
2719.25 902
2719.75 835
2720.24 749
2720.73 753
2721.22 774
2721.71 872
2722.20 861
2722.70 857
2723.19 891
2723.68 825
2724.17 915
2724.66 856
2725.16 898
2725.65 830
2726.14 846
2726.63 841
2727.13 879
2727.62 864
2728.11 861
2728.60 845
2729.10 773
2729.59 718
2730.08 818
2730.57 902
2731.07 755
2731.56 833
2732.05 867
2732.54 888
2733.04 822
2733.53 798
2734.02 872
2734.52 995
2735.01 720
2735.50 864
2736.00 874
2736.49 917
2736.98 846
2737.47 931
2737.97 776
2738.46 802
2738.95 821
2739.45 801
2739.94 763
2740.44 813
2740.93 755
2741.42 749
2741.92 705
2742.41 795
2742.90 693
2743.40 771
2743.89 710
2744.39 733
2744.88 673
2745.37 791
2745.87 783
2746.36 721
2746.86 756
2747.35 758
2747.84 803
2748.34 681
2748.83 708
2749.33 771
2749.82 859
2750.32 794
2750.81 785
2751.30 842
2751.80 763
2752.29 640
2752.79 682
2753.28 683
2753.78 791
2754.27 736
2754.77 840
2755.26 741
2755.76 818
2756.25 789
2756.75 782
2757.24 863
2757.74 866
2758.23 852
2758.73 828
2759.22 906
2759.72 927
2760.21 817
2760.71 858
2761.20 775
2761.70 845
2762.20 878
2762.69 819
2763.19 857
2763.68 886
2764.18 829
2764.67 904
2765.17 939
2765.67 808
2766.16 787
2766.66 841
2767.15 811
2767.65 778
2768.14 641
2768.64 679
2769.14 733
2769.63 701
2770.13 704
2770.63 720
2771.12 692
2771.62 926
2772.11 852
2772.61 943
2773.11 964
2773.60 732
2774.10 747
2774.60 873
2775.09 896
2775.59 842
2776.09 1000
2776.58 934
2777.08 859
2777.58 959
2778.07 984
2778.57 868
2779.07 863
2779.57 892
2780.06 917
2780.56 907
2781.06 1031
2781.55 771
2782.05 857
2782.55 832
2783.05 807
2783.54 733
2784.04 789
2784.54 905
2785.04 888
2785.53 870
2786.03 914
2786.53 874
2787.03 828
2787.52 758
2788.02 737
2788.52 686
2789.02 773
2789.52 813
2790.01 884
2790.51 804
2791.01 782
2791.51 895
2792.01 837
2792.50 818
2793.00 818
2793.50 841
2794.00 829
2794.50 839
2795.00 682
2795.50 871
2795.99 891
2796.49 1099
2796.99 872
2797.49 947
2797.99 903
2798.49 1010
2798.99 1092
2799.48 910
2799.98 1004
2800.48 942
2800.98 819
2801.48 972
2801.98 952
2802.48 983
2802.98 909
2803.48 1012
2803.98 984
2804.48 1050
2804.97 968
2805.47 905
2805.97 979
2806.47 1054
2806.97 1087
2807.47 1238
2807.97 1277
2808.47 1418
2808.97 1294
2809.47 1067
2809.97 1264
2810.47 1148
2810.97 1110
2811.47 1076
2811.97 1028
2812.47 1078
2812.97 1098
2813.47 971
2813.97 908
2814.47 925
2814.97 768
2815.47 868
2815.97 917
2816.47 822
2816.97 783
2817.47 787
2817.97 896
2818.47 967
2818.97 893
2819.47 1037
2819.98 946
2820.48 928
2820.98 832
2821.48 897
2821.98 1019
2822.48 975
2822.98 905
2823.48 858
2823.98 884
2824.48 833
2824.98 860
2825.49 846
2825.99 925
2826.49 890
2826.99 842
2827.49 842
2827.99 827
2828.49 767
2828.99 811
2829.50 915
2830.00 803
2830.50 841
2831.00 789
2831.50 698
2832.00 762
2832.51 833
2833.01 825
2833.51 815
2834.01 881
2834.51 804
2835.02 912
2835.52 831
2836.02 749
2836.52 892
2837.02 873
2837.53 777
2838.03 884
2838.53 883
2839.03 948
2839.54 870
2840.04 808
2840.54 864
2841.04 846
2841.55 825
2842.05 842
2842.55 919
2843.05 830
2843.56 924
2844.06 961
2844.56 945
2845.07 1016
2845.57 904
2846.07 820
2846.57 900
2847.08 927
2847.58 1052
2848.08 970
2848.59 876
2849.09 960
2849.59 1070
2850.10 896
2850.60 912
2851.10 847
2851.61 796
2852.11 841
2852.61 787
2853.12 791
2853.62 781
2854.12 847
2854.63 786
2855.13 761
2855.64 887
2856.14 830
2856.64 836
2857.15 820
2857.65 835
2858.16 764
2858.66 717
2859.16 840
2859.67 849
2860.17 916
2860.68 853
2861.18 883
2861.69 820
2862.19 934
2862.69 848
2863.20 871
2863.70 811
2864.21 802
2864.71 815
2865.22 763
2865.72 820
2866.23 711
2866.73 732
2867.24 745
2867.74 810
2868.25 831
2868.75 836
2869.26 761
2869.76 790
2870.27 921
2870.77 870
2871.28 890
2871.78 752
2872.29 798
2872.79 848
2873.30 936
2873.80 794
2874.31 798
2874.81 879
2875.32 796
2875.83 951
2876.33 907
2876.84 899
2877.34 822
2877.85 950
2878.35 1040
2878.86 861
2879.37 805
2879.87 921
2880.38 978
2880.88 1001
2881.39 987
2881.90 956
2882.40 961
2882.91 962
2883.41 1035
2883.92 1125
2884.43 1051
2884.93 1041
2885.44 973
2885.95 1059
2886.45 912
2886.96 1049
2887.47 1155
2887.97 1215
2888.48 1201
2888.99 1140
2889.49 1154
2890.00 1071
2890.51 1044
2891.01 1076
2891.52 959
2892.03 904
2892.54 919
2893.04 1060
2893.55 979
2894.06 929
2894.56 860
2895.07 983
2895.58 1115
2896.09 1000
2896.59 930
2897.10 1072
2897.61 1068
2898.12 1155
2898.62 1164
2899.13 1038
2899.64 1149
2900.15 1075
2900.65 1078
2901.16 1279
2901.67 1113
2902.18 1175
2902.69 1126
2903.19 1119
2903.70 1144
2904.21 1117
2904.72 1087
2905.23 1049
2905.73 1138
2906.24 1111
2906.75 1065
2907.26 1170
2907.77 1130
2908.28 968
2908.79 945
2909.29 980
2909.80 964
2910.31 784
2910.82 790
2911.33 857
2911.84 871
2912.35 951
2912.85 962
2913.36 846
2913.87 840
2914.38 860
2914.89 908
2915.40 986
2915.91 925
2916.42 972
2916.93 919
2917.44 934
2917.95 818
2918.45 776
2918.96 872
2919.47 918
2919.98 893
2920.49 991
2921.00 931
2921.51 996
2922.02 895
2922.53 906
2923.04 965
2923.55 1097
2924.06 952
2924.57 1096
2925.08 1066
2925.59 1145
2926.10 1145
2926.61 1060
2927.12 1070
2927.63 1153
2928.14 1075
2928.65 954
2929.16 929
2929.67 1036
2930.18 904
2930.69 823
2931.20 762
2931.71 867
2932.22 745
2932.73 810
2933.25 966
2933.76 881
2934.27 888
2934.78 846
2935.29 943
2935.80 892
2936.31 902
2936.82 925
2937.33 933
2937.84 871
2938.35 893
2938.87 872
2939.38 954
2939.89 970
2940.40 908
2940.91 961
2941.42 1013
2941.93 904
2942.44 1028
2942.96 963
2943.47 1081
2943.98 1159
2944.49 1164
2945.00 1301
2945.51 1247
2946.03 1258
2946.54 1322
2947.05 1400
2947.56 1432
2948.07 1361
2948.59 1328
2949.10 1238
2949.61 1260
2950.12 1268
2950.63 1185
2951.15 925
2951.66 895
2952.17 925
2952.68 961
2953.19 952
2953.71 884
2954.22 933
2954.73 844
2955.24 837
2955.76 776
2956.27 845
2956.78 927
2957.30 918
2957.81 1049
2958.32 925
2958.83 979
2959.35 1063
2959.86 915
2960.37 915
2960.89 948
2961.40 836
2961.91 976
2962.43 946
2962.94 927
2963.45 846
2963.96 899
2964.48 980
2964.99 1014
2965.51 976
2966.02 863
2966.53 834
2967.05 719
2967.56 815
2968.07 910
2968.59 929
2969.10 1003
2969.61 876
2970.13 909
2970.64 986
2971.16 833
2971.67 774
2972.18 868
2972.70 927
2973.21 875
2973.73 930
2974.24 863
2974.75 992
2975.27 981
2975.78 954
2976.30 861
2976.81 940
2977.33 907
2977.84 823
2978.36 858
2978.87 989
2979.38 933
2979.90 872
2980.41 997
2980.93 978
2981.44 859
2981.96 851
2982.47 943
2982.99 1053
2983.50 860
2984.02 975
2984.53 928
2985.05 974
2985.56 943
2986.08 1015
2986.59 1082
2987.11 995
2987.63 1045
2988.14 1113
2988.66 1039
2989.17 1026
2989.69 967
2990.20 1062
2990.72 1155
2991.23 1148
2991.75 1184
2992.27 1136
2992.78 1225
2993.30 1099
2993.81 1093
2994.33 1203
2994.84 1302
2995.36 1132
2995.88 1326
2996.39 1328
2996.91 1162
2997.43 1447
2997.94 1380
2998.46 1418
2998.97 1357
2999.49 1342
3000.01 1393
3000.52 1366
3001.04 1306
3001.56 1435
3002.07 1477
3002.59 1414
3003.11 1613
3003.62 1656
3004.14 1687
3004.66 1762
3005.17 1841
3005.69 1793
3006.21 1765
3006.72 1775
3007.24 1628
3007.76 1500
3008.28 1506
3008.79 1427
3009.31 1249
3009.83 1092
3010.34 971
3010.86 979
3011.38 1104
3011.90 1013
3012.41 928
3012.93 873
3013.45 955
3013.97 1053
3014.48 1040
3015.00 991
3015.52 1009
3016.04 1059
3016.56 997
3017.07 981
3017.59 1120
3018.11 1211
3018.63 981
3019.15 974
3019.66 1042
3020.18 1177
3020.70 1267
3021.22 1158
3021.74 1188
3022.26 1064
3022.77 1147
3023.29 1135
3023.81 1011
3024.33 1006
3024.85 1051
3025.37 1012
3025.88 932
3026.40 921
3026.92 880
3027.44 895
3027.96 991
3028.48 869
3029.00 1025
3029.52 964
3030.04 987
3030.55 978
3031.07 863
3031.59 1075
3032.11 998
3032.63 958
3033.15 1049
3033.67 1017
3034.19 969
3034.71 961
3035.23 1058
3035.75 1110
3036.27 1043
3036.79 1017
3037.31 992
3037.83 932
3038.35 906
3038.87 919
3039.39 979
3039.91 974
3040.42 867
3040.94 831
3041.46 943
3041.98 920
3042.50 974
3043.03 947
3043.55 922
3044.07 908
3044.59 960
3045.11 962
3045.63 906
3046.15 864
3046.67 869
3047.19 875
3047.71 879
3048.23 932
3048.75 909
3049.27 965
3049.79 1002
3050.31 1048
3050.83 987
3051.35 1014
3051.87 1037
3052.39 862
3052.92 934
3053.44 1020
3053.96 844
3054.48 869
3055.00 804
3055.52 922
3056.04 889
3056.56 940
3057.09 923
3057.61 898
3058.13 896
3058.65 840
3059.17 886
3059.69 975
3060.21 965
3060.74 865
3061.26 813
3061.78 851
3062.30 914
3062.82 978
3063.34 872
3063.87 896
3064.39 948
3064.91 1042
3065.43 1049
3065.95 1017
3066.48 857
3067.00 915
3067.52 984
3068.04 1035
3068.57 979
3069.09 1001
3069.61 909
3070.13 966
3070.66 874
3071.18 954
3071.70 784
3072.22 817
3072.75 810
3073.27 866
3073.79 995
3074.31 892
3074.84 930
3075.36 1063
3075.88 938
3076.41 978
3076.93 963
3077.45 1052
3077.97 1255
3078.50 1151
3079.02 1047
3079.54 1078
3080.07 1240
3080.59 1251
3081.11 1204
3081.64 1097
3082.16 1237
3082.68 1254
3083.21 1237
3083.73 1178
3084.26 1197
3084.78 1254
3085.30 1299
3085.83 1138
3086.35 1156
3086.87 1283
3087.40 1225
3087.92 1134
3088.45 1097
3088.97 1211
3089.49 1259
3090.02 1218
3090.54 1163
3091.07 1014
3091.59 1002
3092.11 1050
3092.64 1056
3093.16 1071
3093.69 991
3094.21 1199
3094.74 1207
3095.26 1229
3095.79 1209
3096.31 1473
3096.84 1360
3097.36 1335
3097.89 1230
3098.41 1395
3098.93 1641
3099.46 1769
3099.98 1685
3100.51 2043
3101.03 2245
3101.56 2578
3102.09 2708
3102.61 2769
3103.14 2994
3103.66 3378
3104.19 3156
3104.71 2902
3105.24 2897
3105.76 2714
3106.29 2488
3106.81 2181
3107.34 1910
3107.86 1543
3108.39 1512
3108.92 1558
3109.44 1424
3109.97 1188
3110.49 1143
3111.02 1217
3111.55 1212
3112.07 1145
3112.60 1186
3113.12 1253
3113.65 1138
3114.18 1148
3114.70 1073
3115.23 1085
3115.75 1125
3116.28 981
3116.81 1213
3117.33 1106
3117.86 1105
3118.39 1077
3118.91 1081
3119.44 1055
3119.97 1044
3120.49 1111
3121.02 1138
3121.55 1089
3122.07 1301
3122.60 1170
3123.13 1097
3123.65 1111
3124.18 1200
3124.71 1074
3125.24 1100
3125.76 1031
3126.29 1076
3126.82 1030
3127.34 1154
3127.87 1183
3128.40 1083
3128.93 1096
3129.45 1140
3129.98 935
3130.51 902
3131.04 917
3131.56 867
3132.09 904
3132.62 948
3133.15 907
3133.68 959
3134.20 892
3134.73 879
3135.26 953
3135.79 919
3136.32 1087
3136.84 845
3137.37 908
3137.90 901
3138.43 981
3138.96 978
3139.48 830
3140.01 917
3140.54 889
3141.07 929
3141.60 988
3142.13 967
3142.66 1085
3143.18 1060
3143.71 870
3144.24 993
3144.77 1043
3145.30 1051
3145.83 1128
3146.36 1056
3146.89 1073
3147.41 1157
3147.94 1145
3148.47 1178
3149.00 1133
3149.53 1158
3150.06 1209
3150.59 1230
3151.12 1157
3151.65 1040
3152.18 1005
3152.71 959
3153.24 1062
3153.77 1012
3154.30 877
3154.82 927
3155.35 961
3155.88 1052
3156.41 1070
3156.94 973
3157.47 928
3158.00 905
3158.53 961
3159.06 1014
3159.59 890
3160.12 923
3160.65 927
3161.18 924
3161.71 957
3162.24 1035
3162.77 1020
3163.30 1010
3163.83 999
3164.37 941
3164.90 983
3165.43 1101
3165.96 1069
3166.49 989
3167.02 995
3167.55 1019
3168.08 923
3168.61 880
3169.14 900
3169.67 838
3170.20 904
3170.73 824
3171.26 781
3171.80 861
3172.33 845
3172.86 875
3173.39 894
3173.92 856
3174.45 910
3174.98 915
3175.51 911
3176.05 915
3176.58 916
3177.11 869
3177.64 1044
3178.17 1052
3178.70 981
3179.23 805
3179.77 886
3180.30 890
3180.83 869
3181.36 879
3181.89 850
3182.43 890
3182.96 813
3183.49 871
3184.02 880
3184.55 921
3185.09 955
3185.62 868
3186.15 965
3186.68 879
3187.21 926
3187.75 957
3188.28 843
3188.81 823
3189.34 907
3189.88 957
3190.41 950
3190.94 880
3191.47 907
3192.01 857
3192.54 918
3193.07 888
3193.61 897
3194.14 986
3194.67 971
3195.20 850
3195.74 848
3196.27 856
3196.80 999
3197.34 954
3197.87 800
3198.40 968
3198.94 1032
3199.47 941
3200.00 1030
3200.54 962
3201.07 984
3201.60 1047
3202.14 1006
3202.67 1144
3203.21 1084
3203.74 1166
3204.27 956
3204.81 1033
3205.34 1176
3205.87 1191
3206.41 1215
3206.94 1283
3207.48 1249
3208.01 1184
3208.54 1219
3209.08 1217
3209.61 1307
3210.15 1378
3210.68 1454
3211.22 1338
3211.75 1347
3212.28 1328
3212.82 1244
3213.35 1023
3213.89 1134
3214.42 1086
3214.96 1106
3215.49 998
3216.03 1093
3216.56 1091
3217.10 978
3217.63 1016
3218.17 1052
3218.70 1099
3219.24 1107
3219.77 1111
3220.31 1186
3220.84 1115
3221.38 1215
3221.91 1180
3222.45 1080
3222.98 1027
3223.52 1161
3224.05 1119
3224.59 1238
3225.12 1304
3225.66 1157
3226.19 1156
3226.73 1297
3227.27 1347
3227.80 1163
3228.34 1133
3228.87 1165
3229.41 1075
3229.94 1069
3230.48 955
3231.02 974
3231.55 1057
3232.09 949
3232.62 931
3233.16 1171
3233.70 1095
3234.23 1049
3234.77 1119
3235.31 1091
3235.84 1116
3236.38 1167
3236.91 1226
3237.45 1249
3237.99 1398
3238.52 1338
3239.06 1252
3239.60 1337
3240.13 1261
3240.67 1243
3241.21 1294
3241.75 1214
3242.28 1205
3242.82 1218
3243.36 1240
3243.89 1211
3244.43 1135
3244.97 1076
3245.50 1031
3246.04 1214
3246.58 1159
3247.12 1238
3247.65 1156
3248.19 1087
3248.73 1315
3249.27 1344
3249.80 1313
3250.34 1240
3250.88 1154
3251.42 1315
3251.95 1198
3252.49 1276
3253.03 1187
3253.57 1193
3254.11 1330
3254.64 1323
3255.18 1266
3255.72 1167
3256.26 1268
3256.80 1468
3257.33 1397
3257.87 1423
3258.41 1453
3258.95 1481
3259.49 1568
3260.02 1674
3260.56 1647
3261.10 1721
3261.64 1796
3262.18 1907
3262.72 2033
3263.26 2049
3263.79 2072
3264.33 2324
3264.87 2567
3265.41 2506
3265.95 2783
3266.49 3017
3267.03 2930
3267.57 2734
3268.11 2763
3268.64 2783
3269.18 2521
3269.72 2348
3270.26 2055
3270.80 1807
3271.34 1701
3271.88 1722
3272.42 1472
3272.96 1433
3273.50 1537
3274.04 1524
3274.58 1369
3275.12 1405
3275.66 1360
3276.20 1511
3276.74 1350
3277.28 1353
3277.82 1440
3278.36 1360
3278.90 1437
3279.44 1353
3279.98 1332
3280.52 1408
3281.06 1584
3281.60 1490
3282.14 1515
3282.68 1289
3283.22 1304
3283.76 1380
3284.30 1443
3284.84 1414
3285.38 1515
3285.92 1429
3286.46 1490
3287.00 1561
3287.54 1523
3288.08 1435
3288.62 1484
3289.16 1549
3289.70 1430
3290.24 1441
3290.79 1506
3291.33 1630
3291.87 1540
3292.41 1694
3292.95 1656
3293.49 1888
3294.03 2123
3294.57 2269
3295.11 2066
3295.66 2182
3296.20 2335
3296.74 2230
3297.28 2207
3297.82 2203
3298.36 2027
3298.90 1968
3299.45 2061
3299.99 1927
3300.53 1780
3301.07 1627
3301.61 1636
3302.16 1466
3302.70 1464
3303.24 1530
3303.78 1459
3304.32 1263
3304.87 1481
3305.41 1681
3305.95 1459
3306.49 1295
3307.03 1341
3307.58 1454
3308.12 1433
3308.66 1516
3309.20 1431
3309.75 1326
3310.29 1154
3310.83 1238
3311.37 1257
3311.92 1355
3312.46 1364
3313.00 1324
3313.54 1449
3314.09 1410
3314.63 1374
3315.17 1546
3315.72 1387
3316.26 1555
3316.80 1493
3317.35 1507
3317.89 1750
3318.43 1705
3318.97 1607
3319.52 1598
3320.06 1737
3320.60 1738
3321.15 1958
3321.69 1952
3322.23 1919
3322.78 1933
3323.32 1823
3323.87 1776
3324.41 1735
3324.95 1678
3325.50 1716
3326.04 1661
3326.58 1724
3327.13 1640
3327.67 1665
3328.22 1603
3328.76 1611
3329.30 1643
3329.85 1631
3330.39 1774
3330.94 1951
3331.48 2395
3332.03 2617
3332.57 2935
3333.11 3612
3333.66 4687
3334.20 5203
3334.75 5796
3335.29 6978
3335.84 7465
3336.38 7886
3336.93 7840
3337.47 7828
3338.02 7736
3338.56 6904
3339.11 6368
3339.65 5535
3340.20 4714
3340.74 4059
3341.29 3457
3341.83 2972
3342.38 2362
3342.92 2011
3343.47 1930
3344.01 1785
3344.56 1697
3345.10 1567
3345.65 1507
3346.19 1499
3346.74 1452
3347.28 1561
3347.83 1469
3348.38 1545
3348.92 1628
3349.47 1556
3350.01 1593
3350.56 1423
3351.10 1385
3351.65 1445
3352.20 1452
3352.74 1477
3353.29 1427
3353.83 1409
3354.38 1359
3354.93 1230
3355.47 1437
3356.02 1270
3356.56 1480
3357.11 1350
3357.66 1200
3358.20 1149
3358.75 1294
3359.30 1154
3359.84 1133
3360.39 1229
3360.94 1220
3361.48 1348
3362.03 1337
3362.58 1165
3363.12 1176
3363.67 1267
3364.22 1199
3364.76 1150
3365.31 1268
3365.86 1349
3366.41 1350
3366.95 1328
3367.50 1289
3368.05 1308
3368.59 1285
3369.14 1394
3369.69 1373
3370.24 1272
3370.78 1320
3371.33 1388
3371.88 1420
3372.43 1519
3372.97 1729
3373.52 1642
3374.07 1692
3374.62 1837
3375.17 1822
3375.71 1851
3376.26 1816
3376.81 1702
3377.36 1611
3377.91 1566
3378.45 1433
3379.00 1449
3379.55 1302
3380.10 1290
3380.65 1152
3381.19 1153
3381.74 1105
3382.29 1055
3382.84 1115
3383.39 1136
3383.94 1124
3384.49 1027
3385.03 1042
3385.58 1037
3386.13 1021
3386.68 962
3387.23 912
3387.78 929
3388.33 1015
3388.88 1127
3389.42 1012
3389.97 1077
3390.52 1205
3391.07 1158
3391.62 1158
3392.17 1076
3392.72 1058
3393.27 990
3393.82 971
3394.37 1146
3394.92 950
3395.47 1073
3396.02 985
3396.57 998
3397.11 1011
3397.66 1015
3398.21 1002
3398.76 1099
3399.31 1059
3399.86 980
3400.41 1084
3400.96 1006
3401.51 921
3402.06 968
3402.61 897
3403.16 909
3403.71 925
3404.26 1009
3404.81 915
3405.36 991
3405.91 909
3406.46 972
3407.02 927
3407.57 954
3408.12 960
3408.67 1020
3409.22 1025
3409.77 1120
3410.32 1174
3410.87 1153
3411.42 1116
3411.97 1082
3412.52 1234
3413.07 1181
3413.62 1321
3414.17 1252
3414.73 1154
3415.28 1290
3415.83 1195
3416.38 1087
3416.93 1085
3417.48 1120
3418.03 1091
3418.58 986
3419.14 959
3419.69 963
3420.24 961
3420.79 1023
3421.34 1080
3421.89 1064
3422.44 1023
3423.00 1004
3423.55 930
3424.10 1033
3424.65 1000
3425.20 1063
3425.76 1115
3426.31 1073
3426.86 1066
3427.41 926
3427.96 986
3428.52 954
3429.07 923
3429.62 950
3430.17 955
3430.72 930
3431.28 1102
3431.83 1016
3432.38 1003
3432.93 980
3433.49 1075
3434.04 1012
3434.59 994
3435.14 880
3435.70 965
3436.25 948
3436.80 1041
3437.36 969
3437.91 965
3438.46 963
3439.01 961
3439.57 1004
3440.12 977
3440.67 1155
3441.23 1186
3441.78 1199
3442.33 1034
3442.89 975
3443.44 987
3443.99 1072
3444.55 993
3445.10 964
3445.65 840
3446.21 909
3446.76 1006
3447.31 992
3447.87 1068
3448.42 985
3448.98 898
3449.53 978
3450.08 937
3450.64 827
3451.19 966
3451.75 952
3452.30 848
3452.85 778
3453.41 884
3453.96 1052
3454.52 969
3455.07 861
3455.62 846
3456.18 806
3456.73 973
3457.29 1000
3457.84 1061
3458.40 987
3458.95 916
3459.51 1018
3460.06 992
3460.62 977
3461.17 940
3461.72 855
3462.28 873
3462.83 864
3463.39 982
3463.94 1128
3464.50 979
3465.05 984
3465.61 1058
3466.17 1152
3466.72 1142
3467.28 1234
3467.83 1025
3468.39 1174
3468.94 1096
3469.50 961
3470.05 1101
3470.61 1085
3471.16 1116
3471.72 1014
3472.27 989
3472.83 996
3473.39 1042
3473.94 1151
3474.50 1040
3475.05 1008
3475.61 1072
3476.17 1049
3476.72 1052
3477.28 1188
3477.83 1138
3478.39 975
3478.95 1199
3479.50 1323
3480.06 1427
3480.61 1229
3481.17 1204
3481.73 1097
3482.28 1167
3482.84 1192
3483.40 1206
3483.95 1160
3484.51 1235
3485.07 1181
3485.62 1225
3486.18 1293
3486.74 1344
3487.29 1313
3487.85 1483
3488.41 1614
3488.97 1714
3489.52 1845
3490.08 2110
3490.64 2034
3491.19 2330
3491.75 2603
3492.31 2581
3492.87 2587
3493.42 2335
3493.98 2240
3494.54 2099
3495.09 2169
3495.65 2152
3496.21 2327
3496.77 2034
3497.33 2088
3497.88 2241
3498.44 2427
3499.00 2370
3499.56 2548
3500.11 2768
3500.67 2597
3501.23 2642
3501.79 2823
3502.35 2617
3502.90 2601
3503.46 2528
3504.02 2605
3504.58 2778
3505.14 2696
3505.70 2814
3506.25 2784
3506.81 2728
3507.37 2732
3507.93 2659
3508.49 2263
3509.05 2168
3509.61 1952
3510.16 1902
3510.72 1737
3511.28 1661
3511.84 1529
3512.40 1375
3512.96 1298
3513.52 1341
3514.08 1279
3514.63 1093
3515.19 1211
3515.75 1300
3516.31 1079
3516.87 1070
3517.43 1259
3517.99 1241
3518.55 1144
3519.11 1194
3519.67 1210
3520.23 1296
3520.79 1238
3521.35 1289
3521.91 1294
3522.47 1239
3523.03 1164
3523.59 1249
3524.15 1222
3524.71 1287
3525.26 1202
3525.82 1085
3526.38 1083
3526.94 1160
3527.50 1316
3528.07 1135
3528.63 1079
3529.19 1106
3529.75 968
3530.31 1027
3530.87 1061
3531.43 1036
3531.99 1085
3532.55 1027
3533.11 1061
3533.67 1012
3534.23 917
3534.79 995
3535.35 1063
3535.91 1006
3536.47 1074
3537.03 1129
3537.59 1085
3538.15 1064
3538.72 1156
3539.28 1175
3539.84 1225
3540.40 1393
3540.96 1292
3541.52 1324
3542.08 1096
3542.64 1033
3543.20 1019
3543.77 1052
3544.33 963
3544.89 1000
3545.45 1144
3546.01 1038
3546.57 1038
3547.14 1060
3547.70 1051
3548.26 1065
3548.82 988
3549.38 944
3549.94 992
3550.51 915
3551.07 857
3551.63 846
3552.19 1009
3552.75 931
3553.32 899
3553.88 1005
3554.44 1018
3555.00 1007
3555.56 1007
3556.13 1008
3556.69 918
3557.25 946
3557.81 1005
3558.38 931
3558.94 976
3559.50 1025
3560.06 1033
3560.63 956
3561.19 1052
3561.75 1049
3562.32 1037
3562.88 1039
3563.44 1059
3564.00 970
3564.57 883
3565.13 806
3565.69 884
3566.26 1026
3566.82 876
3567.38 822
3567.95 861
3568.51 870
3569.07 886
3569.64 955
3570.20 942
3570.76 848
3571.33 955
3571.89 983
3572.45 989
3573.02 902
3573.58 840
3574.15 855
3574.71 1052
3575.27 976
3575.84 979
3576.40 1031
3576.96 952
3577.53 1004
3578.09 933
3578.66 1115
3579.22 1093
3579.79 1039
3580.35 1040
3580.91 941
3581.48 825
3582.04 871
3582.61 967
3583.17 967
3583.74 939
3584.30 931
3584.87 1043
3585.43 1093
3585.99 891
3586.56 820
3587.12 843
3587.69 856
3588.25 815
3588.82 836
3589.38 818
3589.95 869
3590.51 872
3591.08 830
3591.64 804
3592.21 849
3592.77 959
3593.34 1065
3593.91 1009
3594.47 940
3595.04 924
3595.60 809
3596.17 834
3596.73 907
3597.30 892
3597.86 903
3598.43 956
3599.00 890
3599.56 953
3600.13 924
3600.69 1084
3601.26 893
3601.82 893
3602.39 966
3602.96 941
3603.52 932
3604.09 910
3604.65 853
3605.22 906
3605.79 882
3606.35 784
3606.92 766
3607.49 752
3608.05 732
3608.62 840
3609.19 858
3609.75 865
3610.32 792
3610.89 796
3611.45 785
3612.02 845
3612.59 880
3613.15 746
3613.72 806
3614.29 847
3614.85 858
3615.42 1016
3615.99 1023
3616.55 1036
3617.12 1161
3617.69 1251
3618.26 1241
3618.82 1205
3619.39 1313
3619.96 1272
3620.53 1083
3621.09 1105
3621.66 1159
3622.23 985
3622.80 999
3623.36 886
3623.93 908
3624.50 934
3625.07 794
3625.63 818
3626.20 867
3626.77 826
3627.34 835
3627.91 855
3628.47 886
3629.04 845
3629.61 898
3630.18 896
3630.75 799
3631.31 875
3631.88 884
3632.45 798
3633.02 871
3633.59 882
3634.16 766
3634.73 706
3635.29 742
3635.86 763
3636.43 846
3637.00 940
3637.57 945
3638.14 921
3638.71 929
3639.28 1007
3639.84 1001
3640.41 1038
3640.98 939
3641.55 1049
3642.12 1118
3642.69 1251
3643.26 1117
3643.83 1213
3644.40 1272
3644.97 1213
3645.54 1119
3646.11 1045
3646.67 966
3647.24 1014
3647.81 1003
3648.38 998
3648.95 970
3649.52 995
3650.09 993
3650.66 1022
3651.23 1117
3651.80 1102
3652.37 1015
3652.94 961
3653.51 1244
3654.08 1112
3654.65 1229
3655.22 1105
3655.79 1029
3656.36 1026
3656.93 927
3657.50 1071
3658.07 1168
3658.64 1088
3659.21 1134
3659.78 1169
3660.35 1075
3660.93 1172
3661.50 1095
3662.07 1151
3662.64 1147
3663.21 1050
3663.78 990
3664.35 1130
3664.92 1139
3665.49 1265
3666.06 1125
3666.63 1112
3667.20 1137
3667.78 1003
3668.35 1109
3668.92 945
3669.49 959
3670.06 1005
3670.63 988
3671.20 959
3671.77 975
3672.35 947
3672.92 1089
3673.49 879
3674.06 1063
3674.63 1082
3675.20 960
3675.78 1076
3676.35 1064
3676.92 1005
3677.49 1166
3678.06 1007
3678.64 879
3679.21 932
3679.78 920
3680.35 1027
3680.92 1023
3681.50 948
3682.07 867
3682.64 926
3683.21 865
3683.79 909
3684.36 1052
3684.93 1010
3685.50 1044
3686.07 974
3686.65 1002
3687.22 1144
3687.79 1053
3688.37 1022
3688.94 1117
3689.51 1261
3690.08 1296
3690.66 1104
3691.23 1065
3691.80 1295
3692.38 1082
3692.95 1052
3693.52 972
3694.10 958
3694.67 1035
3695.24 929
3695.81 783
3696.39 892
3696.96 823
3697.54 846
3698.11 846
3698.68 837
3699.26 815
3699.83 864
3700.40 910
3700.98 837
3701.55 875
3702.12 898
3702.70 875
3703.27 786
3703.85 787
3704.42 830
3704.99 861
3705.57 893
3706.14 862
3706.72 874
3707.29 914
3707.86 903
3708.44 903
3709.01 1028
3709.59 956
3710.16 1046
3710.74 1100
3711.31 1030
3711.89 1071
3712.46 927
3713.03 836
3713.61 999
3714.18 1042
3714.76 867
3715.33 1050
3715.91 940
3716.48 969
3717.06 948
3717.63 878
3718.21 754
3718.78 827
3719.36 816
3719.93 858
3720.51 810
3721.08 870
3721.66 812
3722.23 894
3722.81 843
3723.39 773
3723.96 735
3724.54 902
3725.11 781
3725.69 772
3726.26 767
3726.84 739
3727.41 830
3727.99 867
3728.57 911
3729.14 906
3729.72 928
3730.29 945
3730.87 941
3731.45 894
3732.02 977
3732.60 837
3733.17 1012
3733.75 974
3734.33 973
3734.90 893
3735.48 997
3736.06 1013
3736.63 957
3737.21 1010
3737.79 989
3738.36 896
3738.94 871
3739.52 865
3740.09 855
3740.67 835
3741.25 859
3741.82 692
3742.40 745
3742.98 832
3743.55 843
3744.13 912
3744.71 854
3745.28 825
3745.86 910
3746.44 925
3747.02 898
3747.59 931
3748.17 987
3748.75 937
3749.33 936
3749.90 985
3750.48 866
3751.06 857
3751.64 787
3752.21 852
3752.79 842
3753.37 792
3753.95 823
3754.52 820
3755.10 798
3755.68 798
3756.26 811
3756.84 851
3757.41 891
3757.99 894
3758.57 884
3759.15 797
3759.73 901
3760.31 831
3760.88 869
3761.46 821
3762.04 792
3762.62 793
3763.20 745
3763.78 703
3764.35 910
3764.93 961
3765.51 885
3766.09 896
3766.67 903
3767.25 853
3767.83 902
3768.41 803
3768.99 850
3769.56 785
3770.14 895
3770.72 857
3771.30 913
3771.88 844
3772.46 783
3773.04 879
3773.62 793
3774.20 766
3774.78 762
3775.36 874
3775.94 844
3776.52 812
3777.10 829
3777.67 855
3778.25 718
3778.83 784
3779.41 679
3779.99 880
3780.57 871
3781.15 766
3781.73 861
3782.31 859
3782.89 887
3783.47 777
3784.05 795
3784.63 805
3785.21 786
3785.79 785
3786.37 809
3786.95 720
3787.54 804
3788.12 826
3788.70 837
3789.28 887
3789.86 751
3790.44 742
3791.02 822
3791.60 752
3792.18 797
3792.76 849
3793.34 833
3793.92 824
3794.50 861
3795.08 879
3795.66 859
3796.25 949
3796.83 898
3797.41 883
3797.99 859
3798.57 918
3799.15 814
3799.73 922
3800.31 905
3800.90 851
3801.48 1011
3802.06 992
3802.64 900
3803.22 888
3803.80 860
3804.39 949
3804.97 1033
3805.55 924
3806.13 1050
3806.71 1029
3807.29 986
3807.88 989
3808.46 1062
3809.04 1101
3809.62 962
3810.20 1113
3810.79 1193
3811.37 1109
3811.95 1181
3812.53 1065
3813.12 1028
3813.70 1066
3814.28 978
3814.86 928
3815.45 1038
3816.03 1072
3816.61 1011
3817.19 894
3817.78 1030
3818.36 1031
3818.94 917
3819.52 846
3820.11 901
3820.69 975
3821.27 926
3821.86 876
3822.44 822
3823.02 703
3823.61 725
3824.19 851
3824.77 869
3825.36 797
3825.94 809
3826.52 848
3827.11 831
3827.69 784
3828.27 791
3828.86 894
3829.44 841
3830.02 929
3830.61 872
3831.19 879
3831.77 930
3832.36 744
3832.94 881
3833.53 908
3834.11 952
3834.69 886
3835.28 738
3835.86 752
3836.45 852
3837.03 928
3837.61 828
3838.20 942
3838.78 840
3839.37 804
3839.95 745
3840.54 682
3841.12 742
3841.70 782
3842.29 826
3842.87 771
3843.46 796
3844.04 740
3844.63 814
3845.21 712
3845.80 734
3846.38 787
3846.97 771
3847.55 769
3848.14 967
3848.72 968
3849.31 861
3849.89 836
3850.48 784
3851.06 761
3851.65 833
3852.23 728
3852.82 794
3853.40 800
3853.99 819
3854.58 926
3855.16 857
3855.75 880
3856.33 781
3856.92 836
3857.50 750
3858.09 897
3858.68 788
3859.26 864
3859.85 914
3860.43 951
3861.02 930
3861.60 878
3862.19 933
3862.78 968
3863.36 969
3863.95 1004
3864.54 1063
3865.12 1116
3865.71 1156
3866.29 956
3866.88 964
3867.47 933
3868.05 963
3868.64 1007
3869.23 925
3869.81 826
3870.40 805
3870.99 743
3871.57 820
3872.16 883
3872.75 910
3873.33 856
3873.92 804
3874.51 934
3875.10 1001
3875.68 886
3876.27 866
3876.86 897
3877.44 909
3878.03 808
3878.62 756
3879.21 835
3879.79 847
3880.38 729
3880.97 726
3881.56 775
3882.14 717
3882.73 821
3883.32 795
3883.91 915
3884.49 834
3885.08 706
3885.67 764
3886.26 736
3886.85 830
3887.43 864
3888.02 857
3888.61 971
3889.20 818
3889.79 831
3890.38 862
3890.96 945
3891.55 1007
3892.14 972
3892.73 895
3893.32 964
3893.91 1001
3894.49 1135
3895.08 909
3895.67 850
3896.26 791
3896.85 920
3897.44 893
3898.03 878
3898.61 797
3899.20 837
3899.79 784
3900.38 826
3900.97 850
3901.56 943
3902.15 902
3902.74 759
3903.33 832
3903.92 851
3904.51 895
3905.09 888
3905.68 772
3906.27 809
3906.86 854
3907.45 854
3908.04 880
3908.63 854
3909.22 815
3909.81 872
3910.40 818
3910.99 893
3911.58 854
3912.17 755
3912.76 854
3913.35 829
3913.94 781
3914.53 860
3915.12 834
3915.71 828
3916.30 784
3916.89 872
3917.48 875
3918.07 837
3918.66 805
3919.25 777
3919.84 914
3920.43 887
3921.02 777
3921.61 770
3922.20 844
3922.80 842
3923.39 836
3923.98 720
3924.57 830
3925.16 797
3925.75 851
3926.34 791
3926.93 799
3927.52 780
3928.11 683
3928.70 726
3929.30 682
3929.89 678
3930.48 632
3931.07 759
3931.66 685
3932.25 696
3932.84 784
3933.44 791
3934.03 712
3934.62 668
3935.21 717
3935.80 736
3936.39 747
3936.98 736
3937.58 758
3938.17 829
3938.76 806
3939.35 723
3939.94 731
3940.54 751
3941.13 819
3941.72 868
3942.31 844
3942.90 690
3943.50 706
3944.09 724
3944.68 689
3945.27 732
3945.87 761
3946.46 794
3947.05 776
3947.64 734
3948.24 777
3948.83 710
3949.42 625
3950.01 688
3950.61 714
3951.20 745
3951.79 838
3952.39 830
3952.98 797
3953.57 774
3954.16 734
3954.76 800
3955.35 857
3955.94 746
3956.54 718
3957.13 787
3957.72 897
3958.32 931
3958.91 855
3959.50 837
3960.10 887
3960.69 844
3961.28 849
3961.88 778
3962.47 825
3963.07 761
3963.66 788
3964.25 888
3964.85 844
3965.44 843
3966.03 902
3966.63 815
3967.22 728
3967.82 818
3968.41 805
3969.00 784
3969.60 814
3970.19 903
3970.79 773
3971.38 795
3971.98 805
3972.57 700
3973.17 705
3973.76 682
3974.35 922
3974.95 922
3975.54 826
3976.14 908
3976.73 932
3977.33 761
3977.92 907
3978.52 823
3979.11 769
3979.71 795
3980.30 781
3980.90 790
3981.49 807
3982.09 795
3982.68 801
3983.28 785
3983.87 787
3984.47 796
3985.06 953
3985.66 919
3986.25 905
3986.85 890
3987.45 782
3988.04 868
3988.64 866
3989.23 832
3989.83 864
3990.42 1051
3991.02 992
3991.62 890
3992.21 831
3992.81 922
3993.40 1013
3994.00 984
3994.60 883
3995.19 874
3995.79 921
3996.38 1066
3996.98 865
3997.58 846
3998.17 820
3998.77 768
3999.37 815
3999.96 928
4000.56 837
4001.15 811
4001.75 809
4002.35 903
4002.94 826
4003.54 929
4004.14 935
4004.73 906
4005.33 958
4005.93 852
4006.53 751
4007.12 883
4007.72 964
4008.32 876
4008.91 837
4009.51 940
4010.11 989
4010.71 825
4011.30 718
4011.90 886
4012.50 998
4013.10 972
4013.69 938
4014.29 1022
4014.89 968
4015.49 918
4016.08 917
4016.68 977
4017.28 1017
4017.88 917
4018.47 861
4019.07 923
4019.67 951
4020.27 866
4020.87 993
4021.46 975
4022.06 915
4022.66 945
4023.26 905
4023.86 944
4024.45 898
4025.05 779
4025.65 777
4026.25 848
4026.85 934
4027.45 871
4028.05 928
4028.64 982
4029.24 895
4029.84 871
4030.44 878
4031.04 822
4031.64 810
4032.24 977
4032.84 988
4033.43 965
4034.03 903
4034.63 970
4035.23 935
4035.83 914
4036.43 840
4037.03 752
4037.63 862
4038.23 773
4038.83 796
4039.43 873
4040.03 782
4040.63 833
4041.22 779
4041.82 777
4042.42 758
4043.02 739
4043.62 772
4044.22 804
4044.82 787
4045.42 754
4046.02 842
4046.62 857
4047.22 844
4047.82 775
4048.42 841
4049.02 768
4049.62 857
4050.22 878
4050.82 914
4051.42 859
4052.02 927
4052.62 920
4053.22 787
4053.83 833
4054.43 878
4055.03 973
4055.63 952
4056.23 806
4056.83 890
4057.43 815
4058.03 767
4058.63 713
4059.23 924
4059.83 699
4060.43 712
4061.03 698
4061.64 695
4062.24 746
4062.84 654
4063.44 730
4064.04 802
4064.64 836
4065.24 802
4065.84 786
4066.45 758
4067.05 786
4067.65 655
4068.25 729
4068.85 846
4069.45 847
4070.05 669
4070.66 791
4071.26 824
4071.86 738
4072.46 620
4073.06 640
4073.67 634
4074.27 722
4074.87 708
4075.47 803
4076.07 726
4076.68 790
4077.28 845
4077.88 806
4078.48 836
4079.09 775
4079.69 827
4080.29 752
4080.89 704
4081.50 765
4082.10 776
4082.70 822
4083.30 728
4083.91 729
4084.51 753
4085.11 766
4085.71 867
4086.32 739
4086.92 776
4087.52 727
4088.13 721
4088.73 710
4089.33 860
4089.94 775
4090.54 743
4091.14 727
4091.74 680
4092.35 793
4092.95 785
4093.55 733
4094.16 828
4094.76 803
4095.37 732
4095.97 726
4096.57 702
4097.18 804
4097.78 744
4098.38 799
4098.99 801
4099.59 854
4100.20 690
4100.80 760
4101.40 752
4102.01 759
4102.61 776
4103.22 809
4103.82 719
4104.42 709
4105.03 737
4105.63 766
4106.24 833
4106.84 740
4107.45 743
4108.05 684
4108.65 754
4109.26 752
4109.86 801
4110.47 813
4111.07 727
4111.68 747
4112.28 706
4112.89 750
4113.49 800
4114.10 837
4114.70 761
4115.31 753
4115.91 797
4116.52 769
4117.12 795
4117.73 749
4118.33 795
4118.94 767
4119.54 759
4120.15 746
4120.75 770
4121.36 728
4121.97 840
4122.57 743
4123.18 761
4123.78 794
4124.39 805
4124.99 757
4125.60 836
4126.21 784
4126.81 778
4127.42 794
4128.02 780
4128.63 740
4129.24 771
4129.84 753
4130.45 656
4131.05 790
4131.66 861
4132.27 845
4132.87 777
4133.48 831
4134.08 852
4134.69 907
4135.30 864
4135.90 928
4136.51 863
4137.12 882
4137.72 861
4138.33 946
4138.94 957
4139.54 1018
4140.15 1019
4140.76 966
4141.37 1088
4141.97 1054
4142.58 1012
4143.19 987
4143.79 974
4144.40 978
4145.01 954
4145.61 946
4146.22 959
4146.83 892
4147.44 866
4148.04 886
4148.65 912
4149.26 747
4149.87 767
4150.47 739
4151.08 811
4151.69 789
4152.30 738
4152.91 736
4153.51 627
4154.12 651
4154.73 706
4155.34 727
4155.94 728
4156.55 689
4157.16 678
4157.77 731
4158.38 783
4158.99 728
4159.59 745
4160.20 717
4160.81 733
4161.42 748
4162.03 810
4162.64 857
4163.24 901
4163.85 856
4164.46 852
4165.07 913
4165.68 872
4166.29 767
4166.90 849
4167.51 838
4168.11 940
4168.72 902
4169.33 867
4169.94 947
4170.55 837
4171.16 847
4171.77 842
4172.38 856
4172.99 803
4173.60 813
4174.21 785
4174.81 829
4175.42 819
4176.03 788
4176.64 815
4177.25 866
4177.86 875
4178.47 893
4179.08 780
4179.69 860
4180.30 889
4180.91 848
4181.52 824
4182.13 827
4182.74 794
4183.35 776
4183.96 750
4184.57 738
4185.18 789
4185.79 754
4186.40 772
4187.01 770
4187.62 835
4188.23 816
4188.84 674
4189.45 837
4190.06 798
4190.67 825
4191.29 987
4191.90 940
4192.51 934
4193.12 942
4193.73 1018
4194.34 929
4194.95 951
4195.56 941
4196.17 1015
4196.78 974
4197.39 976
4198.00 1027
4198.62 944
4199.23 970
4199.84 985
4200.45 1013
4201.06 878
4201.67 809
4202.28 863
4202.89 833
4203.51 811
4204.12 813
4204.73 917
4205.34 899
4205.95 861
4206.56 689
4207.18 721
4207.79 766
4208.40 879
4209.01 889
4209.62 871
4210.24 923
4210.85 807
4211.46 843
4212.07 826
4212.68 809
4213.30 874
4213.91 752
4214.52 778
4215.13 882
4215.74 855
4216.36 835
4216.97 902
4217.58 935
4218.19 1002
4218.81 1014
4219.42 989
4220.03 1058
4220.65 1145
4221.26 1134
4221.87 1161
4222.48 1124
4223.10 1176
4223.71 1213
4224.32 1294
4224.94 1260
4225.55 1156
4226.16 1258
4226.78 1355
4227.39 1303
4228.00 1271
4228.61 1201
4229.23 1241
4229.84 1284
4230.46 1328
4231.07 1461
4231.68 1589
4232.30 1520
4232.91 1630
4233.52 1541
4234.14 1628
4234.75 1887
4235.36 1829
4235.98 1675
4236.59 1630
4237.21 1391
4237.82 1379
4238.43 1382
4239.05 1263
4239.66 1200
4240.28 1145
4240.89 974
4241.50 983
4242.12 932
4242.73 930
4243.35 1008
4243.96 920
4244.58 978
4245.19 894
4245.81 933
4246.42 1003
4247.03 974
4247.65 1004
4248.26 1000
4248.88 900
4249.49 957
4250.11 1040
4250.72 976
4251.34 982
4251.95 916
4252.57 965
4253.18 878
4253.80 988
4254.41 882
4255.03 914
4255.64 980
4256.26 956
4256.88 936
4257.49 959
4258.11 884
4258.72 905
4259.34 903
4259.95 898
4260.57 830
4261.18 820
4261.80 851
4262.42 864
4263.03 817
4263.65 857
4264.26 869
4264.88 931
4265.49 883
4266.11 824
4266.73 778
4267.34 794
4267.96 929
4268.58 814
4269.19 754
4269.81 793
4270.42 816
4271.04 845
4271.66 788
4272.27 697
4272.89 705
4273.51 875
4274.12 894
4274.74 1027
4275.36 924
4275.97 876
4276.59 820
4277.21 709
4277.82 924
4278.44 937
4279.06 907
4279.67 879
4280.29 800
4280.91 744
4281.53 816
4282.14 806
4282.76 726
4283.38 885
4283.99 784
4284.61 809
4285.23 795
4285.85 777
4286.46 846
4287.08 916
4287.70 912
4288.32 809
4288.93 760
4289.55 823
4290.17 784
4290.79 751
4291.41 784
4292.02 859
4292.64 811
4293.26 750
4293.88 654
4294.50 697
4295.11 711
4295.73 824
4296.35 744
4296.97 783
4297.59 835
4298.21 769
4298.82 727
4299.44 733
4300.06 655
4300.68 664
4301.30 749
4301.92 706
4302.53 766
4303.15 739
4303.77 688
4304.39 756
4305.01 609
4305.63 684
4306.25 850
4306.87 783
4307.49 737
4308.10 765
4308.72 828
4309.34 868
4309.96 852
4310.58 824
4311.20 779
4311.82 832
4312.44 817
4313.06 827
4313.68 817
4314.30 870
4314.92 835
4315.54 805
4316.16 771
4316.78 717
4317.40 705
4318.02 793
4318.64 875
4319.26 825
4319.88 737
4320.50 854
4321.11 891
4321.74 909
4322.36 828
4322.98 830
4323.60 879
4324.22 953
4324.84 906
4325.46 955
4326.08 889
4326.70 893
4327.32 879
4327.94 955
4328.56 1062
4329.18 1032
4329.80 860
4330.42 871
4331.04 871
4331.66 967
4332.28 894
4332.90 808
4333.52 886
4334.15 1028
4334.77 1051
4335.39 1030
4336.01 1013
4336.63 1113
4337.25 1157
4337.87 1117
4338.49 1107
4339.11 1171
4339.74 1200
4340.36 1214
4340.98 1240
4341.60 1200
4342.22 1208
4342.84 1365
4343.46 1433
4344.09 1470
4344.71 1668
4345.33 1863
4345.95 2045
4346.57 2413
4347.19 2413
4347.82 2304
4348.44 2449
4349.06 1934
4349.68 1904
4350.30 1716
4350.93 1562
4351.55 1487
4352.17 1229
4352.79 1309
4353.42 1254
4354.04 1013
4354.66 1065
4355.28 1034
4355.91 1092
4356.53 1003
4357.15 923
4357.77 944
4358.40 1005
4359.02 1013
4359.64 1066
4360.26 930
4360.89 892
4361.51 969
4362.13 1016
4362.76 911
4363.38 992
4364.00 929
4364.62 831
4365.25 920
4365.87 936
4366.49 946
4367.12 892
4367.74 865
4368.36 849
4368.99 938
4369.61 849
4370.23 885
4370.86 878
4371.48 825
4372.11 837
4372.73 860
4373.35 860
4373.98 897
4374.60 810
4375.22 718
4375.85 741
4376.47 769
4377.10 823
4377.72 792
4378.34 767
4378.97 786
4379.59 818
4380.22 857
4380.84 867
4381.47 903
4382.09 892
4382.71 827
4383.34 844
4383.96 795
4384.59 864
4385.21 780
4385.84 910
4386.46 799
4387.09 871
4387.71 872
4388.34 741
4388.96 722
4389.59 818
4390.21 814
4390.84 810
4391.46 743
4392.09 772
4392.71 763
4393.34 677
4393.96 663
4394.59 761
4395.21 835
4395.84 729
4396.46 709
4397.09 707
4397.71 765
4398.34 755
4398.96 882
4399.59 843
4400.22 784
4400.84 847
4401.47 966
4402.09 845
4402.72 678
4403.34 786
4403.97 718
4404.60 723
4405.22 836
4405.85 853
4406.47 780
4407.10 750
4407.73 780
4408.35 733
4408.98 731
4409.61 780
4410.23 848
4410.86 798
4411.48 832
4412.11 810
4412.74 815
4413.36 815
4413.99 752
4414.62 725
4415.24 774
4415.87 897
4416.50 744
4417.12 829
4417.75 695
4418.38 813
4419.01 745
4419.63 747
4420.26 759
4420.89 766
4421.51 709
4422.14 766
4422.77 737
4423.40 712
4424.02 717
4424.65 665
4425.28 678
4425.91 640
4426.53 594
4427.16 632
4427.79 625
4428.42 615
4429.04 645
4429.67 689
4430.30 709
4430.93 706
4431.55 675
4432.18 656
4432.81 753
4433.44 729
4434.07 642
4434.69 721
4435.32 724
4435.95 738
4436.58 749
4437.21 686
4437.84 715
4438.46 738
4439.09 814
4439.72 686
4440.35 727
4440.98 719
4441.61 755
4442.24 680
4442.86 632
4443.49 717
4444.12 681
4444.75 715
4445.38 705
4446.01 644
4446.64 719
4447.27 771
4447.90 743
4448.52 704
4449.15 753
4449.78 827
4450.41 832
4451.04 801
4451.67 786
4452.30 740
4452.93 771
4453.56 740
4454.19 706
4454.82 746
4455.45 755
4456.08 843
4456.71 737
4457.34 868
4457.97 887
4458.60 781
4459.23 761
4459.86 785
4460.49 747
4461.12 716
4461.75 714
4462.38 670
4463.01 605
4463.64 618
4464.27 614
4464.90 690
4465.53 661
4466.16 704
4466.79 735
4467.42 663
4468.05 624
4468.68 711
4469.31 673
4469.94 774
4470.57 733
4471.20 632
4471.83 673
4472.46 680
4473.09 658
4473.72 731
4474.35 721
4474.99 612
4475.62 628
4476.25 679
4476.88 684
4477.51 674
4478.14 748
4478.77 708
4479.40 656
4480.03 694
4480.67 630
4481.30 634
4481.93 659
4482.56 643
4483.19 658
4483.82 645
4484.46 646
4485.09 631
4485.72 771
4486.35 692
4486.98 761
4487.61 712
4488.25 722
4488.88 685
4489.51 702
4490.14 644
4490.77 726
4491.41 701
4492.04 692
4492.67 652
4493.30 623
4493.94 678
4494.57 653
4495.20 689
4495.83 719
4496.46 666
4497.10 723
4497.73 803
4498.36 778
4498.99 770
4499.63 796
4500.26 840
4500.89 835
4501.53 854
4502.16 861
4502.79 798
4503.42 788
4504.06 816
4504.69 794
4505.32 804
4505.96 899
4506.59 859
4507.22 773
4507.86 712
4508.49 774
4509.12 726
4509.76 783
4510.39 749
4511.02 800
4511.66 775
4512.29 821
4512.92 848
4513.56 689
4514.19 656
4514.83 668
4515.46 666
4516.09 744
4516.73 704
4517.36 627
4517.99 725
4518.63 801
4519.26 771
4519.90 696
4520.53 677
4521.17 682
4521.80 664
4522.43 692
4523.07 683
4523.70 672
4524.34 716
4524.97 630
4525.61 730
4526.24 735
4526.88 731
4527.51 775
4528.14 852
4528.78 873
4529.41 777
4530.05 903
4530.68 854
4531.32 849
4531.95 779
4532.59 834
4533.22 763
4533.86 840
4534.49 875
4535.13 865
4535.76 801
4536.40 751
4537.04 823
4537.67 741
4538.31 709
4538.94 757
4539.58 796
4540.21 823
4540.85 721
4541.48 819
4542.12 717
4542.76 790
4543.39 770
4544.03 750
4544.66 774
4545.30 710
4545.93 687
4546.57 733
4547.21 719
4547.84 776
4548.48 750
4549.11 711
4549.75 785
4550.39 774
4551.02 727
4551.66 795
4552.30 824
4552.93 801
4553.57 741
4554.21 843
4554.84 765
4555.48 822
4556.12 854
4556.75 793
4557.39 848
4558.03 690
4558.66 657
4559.30 672
4559.94 645
4560.57 672
4561.21 603
4561.85 721
4562.48 723
4563.12 685
4563.76 671
4564.40 725
4565.03 764
4565.67 699
4566.31 685
4566.95 716
4567.58 756
4568.22 702
4568.86 683
4569.50 684
4570.13 686
4570.77 691
4571.41 737
4572.05 739
4572.68 668
4573.32 698
4573.96 660
4574.60 758
4575.24 691
4575.87 687
4576.51 620
4577.15 655
4577.79 833
4578.43 716
4579.06 667
4579.70 724
4580.34 717
4580.98 662
4581.62 639
4582.26 688
4582.90 749
4583.53 681
4584.17 661
4584.81 696
4585.45 661
4586.09 768
4586.73 694
4587.37 711
4588.01 876
4588.64 794
4589.28 926
4589.92 927
4590.56 970
4591.20 896
4591.84 1042
4592.48 975
4593.12 968
4593.76 955
4594.40 801
4595.04 742
4595.68 724
4596.31 733
4596.95 687
4597.59 729
4598.23 764
4598.87 861
4599.51 990
4600.15 746
4600.79 723
4601.43 840
4602.07 889
4602.71 894
4603.35 858
4603.99 875
4604.63 777
4605.27 809
4605.91 887
4606.55 820
4607.19 768
4607.83 844
4608.47 883
4609.11 883
4609.75 785
4610.39 798
4611.03 806
4611.68 830
4612.32 806
4612.96 836
4613.60 798
4614.24 691
4614.88 764
4615.52 719
4616.16 678
4616.80 655
4617.44 830
4618.08 788
4618.72 715
4619.36 706
4620.01 718
4620.65 732
4621.29 636
4621.93 712
4622.57 757
4623.21 706
4623.85 655
4624.50 675
4625.14 697
4625.78 658
4626.42 755
4627.06 661
4627.70 680
4628.34 745
4628.99 760
4629.63 733
4630.27 750
4630.91 751
4631.55 789
4632.20 758
4632.84 735
4633.48 715
4634.12 792
4634.76 778
4635.41 743
4636.05 787
4636.69 842
4637.33 892
4637.98 844
4638.62 780
4639.26 887
4639.90 829
4640.55 873
4641.19 788
4641.83 755
4642.47 794
4643.12 814
4643.76 811
4644.40 803
4645.04 776
4645.69 672
4646.33 701
4646.97 761
4647.62 810
4648.26 835
4648.90 685
4649.55 710
4650.19 783
4650.83 778
4651.48 654
4652.12 697
4652.76 678
4653.41 764
4654.05 860
4654.69 795
4655.34 745
4655.98 768
4656.62 681
4657.27 761
4657.91 702
4658.55 659
4659.20 677
4659.84 724
4660.49 681
4661.13 694
4661.77 807
4662.42 701
4663.06 693
4663.71 716
4664.35 749
4664.99 725
4665.64 664
4666.28 764
4666.93 660
4667.57 641
4668.22 629
4668.86 673
4669.51 658
4670.15 675
4670.79 608
4671.44 618
4672.08 663
4672.73 713
4673.37 732
4674.02 753
4674.66 727
4675.31 749
4675.95 707
4676.60 729
4677.24 736
4677.89 647
4678.53 701
4679.18 676
4679.82 676
4680.47 733
4681.12 740
4681.76 791
4682.41 777
4683.05 722
4683.70 821
4684.34 753
4684.99 711
4685.63 794
4686.28 821
4686.93 772
4687.57 681
4688.22 608
4688.86 558
4689.51 619
4690.15 714
4690.80 754
4691.45 690
4692.09 815
4692.74 765
4693.39 793
4694.03 739
4694.68 743
4695.32 722
4695.97 760
4696.62 872
4697.26 1011
4697.91 840
4698.56 858
4699.20 877
4699.85 803
4700.50 787
4701.14 817
4701.79 812
4702.44 863
4703.08 808
4703.73 759
4704.38 833
4705.02 708
4705.67 688
4706.32 643
4706.97 766
4707.61 770
4708.26 739
4708.91 661
4709.55 842
4710.20 874
4710.85 795
4711.50 754
4712.14 635
4712.79 680
4713.44 779
4714.09 750
4714.73 707
4715.38 708
4716.03 794
4716.68 787
4717.33 725
4717.97 716
4718.62 765
4719.27 705
4719.92 740
4720.57 772
4721.21 800
4721.86 704
4722.51 771
4723.16 804
4723.81 767
4724.45 817
4725.10 694
4725.75 712
4726.40 653
4727.05 757
4727.70 723
4728.35 739
4728.99 798
4729.64 744
4730.29 713
4730.94 688
4731.59 815
4732.24 689
4732.89 655
4733.54 693
4734.19 696
4734.83 753
4735.48 784
4736.13 802
4736.78 735
4737.43 750
4738.08 801
4738.73 809
4739.38 703
4740.03 805
4740.68 737
4741.33 723
4741.98 769
4742.63 775
4743.28 779
4743.93 743
4744.58 758
4745.23 776
4745.87 772
4746.52 703
4747.17 769
4747.82 854
4748.47 889
4749.12 819
4749.77 835
4750.42 902
4751.08 861
4751.73 829
4752.38 889
4753.03 953
4753.68 1009
4754.33 925
4754.98 849
4755.63 804
4756.28 870
4756.93 819
4757.58 687
4758.23 779
4758.88 806
4759.53 822
4760.18 653
4760.83 634
4761.48 693
4762.13 616
4762.79 652
4763.44 759
4764.09 767
4764.74 739
4765.39 846
4766.04 958
4766.69 874
4767.34 825
4767.99 804
4768.65 852
4769.30 873
4769.95 859
4770.60 848
4771.25 738
4771.90 716
4772.56 748
4773.21 785
4773.86 753
4774.51 767
4775.16 798
4775.81 766
4776.47 724
4777.12 803
4777.77 858
4778.42 715
4779.07 702
4779.73 791
4780.38 759
4781.03 717
4781.68 733
4782.34 703
4782.99 673
4783.64 839
4784.29 767
4784.94 730
4785.60 869
4786.25 743
4786.90 617
4787.56 695
4788.21 684
4788.86 716
4789.51 669
4790.17 759
4790.82 776
4791.47 747
4792.13 741
4792.78 817
4793.43 744
4794.08 702
4794.74 666
4795.39 687
4796.04 716
4796.70 710
4797.35 698
4798.00 734
4798.66 755
4799.31 614
4799.96 667
4800.62 696
4801.27 776
4801.93 769
4802.58 732
4803.23 724
4803.89 775
4804.54 675
4805.19 656
4805.85 688
4806.50 691
4807.16 762
4807.81 642
4808.46 738
4809.12 673
4809.77 723
4810.43 683
4811.08 644
4811.73 688
4812.39 747
4813.04 771
4813.70 702
4814.35 699
4815.01 708
4815.66 827
4816.32 907
4816.97 782
4817.63 788
4818.28 784
4818.94 779
4819.59 823
4820.24 883
4820.90 828
4821.55 819
4822.21 893
4822.86 861
4823.52 795
4824.18 828
4824.83 901
4825.49 857
4826.14 924
4826.80 885
4827.45 909
4828.11 865
4828.76 841
4829.42 806
4830.07 919
4830.73 797
4831.38 759
4832.04 774
4832.70 1029
4833.35 1002
4834.01 904
4834.66 907
4835.32 1023
4835.98 1038
4836.63 1075
4837.29 994
4837.94 972
4838.60 886
4839.26 920
4839.91 1055
4840.57 1063
4841.22 1015
4841.88 1138
4842.54 1066
4843.19 1014
4843.85 1012
4844.51 1058
4845.16 1129
4845.82 1152
4846.48 1056
4847.13 1118
4847.79 1234
4848.45 1246
4849.10 1366
4849.76 1298
4850.42 1135
4851.07 1273
4851.73 1131
4852.39 1205
4853.05 1168
4853.70 1245
4854.36 1196
4855.02 1127
4855.68 1178
4856.33 1193
4856.99 1079
4857.65 1270
4858.30 1382
4858.96 1180
4859.62 1230
4860.28 1286
4860.94 1298
4861.59 1269
4862.25 1188
4862.91 1324
4863.57 1338
4864.22 1211
4864.88 1226
4865.54 1339
4866.20 1271
4866.86 1302
4867.51 1128
4868.17 1272
4868.83 1170
4869.49 1164
4870.15 1084
4870.81 1096
4871.46 994
4872.12 1014
4872.78 967
4873.44 946
4874.10 884
4874.76 942
4875.41 986
4876.07 904
4876.73 995
4877.39 1044
4878.05 984
4878.71 920
4879.37 901
4880.03 956
4880.69 904
4881.34 901
4882.00 915
4882.66 902
4883.32 977
4883.98 876
4884.64 925
4885.30 905
4885.96 754
4886.62 831
4887.28 877
4887.94 924
4888.60 918
4889.26 952
4889.92 920
4890.58 948
4891.24 951
4891.89 1018
4892.55 1115
4893.21 1061
4893.87 973
4894.53 1009
4895.19 938
4895.85 867
4896.51 945
4897.17 967
4897.83 932
4898.49 957
4899.16 963
4899.82 948
4900.48 982
4901.14 990
4901.80 952
4902.46 836
4903.12 934
4903.78 874
4904.44 819
4905.10 736
4905.76 707
4906.42 790
4907.08 861
4907.74 798
4908.40 846
4909.06 806
4909.72 769
4910.39 796
4911.05 840
4911.71 786
4912.37 742
4913.03 717
4913.69 817
4914.35 632
4915.01 710
4915.68 693
4916.34 578
4917.00 741
4917.66 709
4918.32 625
4918.98 740
4919.64 672
4920.31 709
4920.97 772
4921.63 672
4922.29 704
4922.95 722
4923.62 731
4924.28 721
4924.94 769
4925.60 789
4926.26 756
4926.93 787
4927.59 712
4928.25 760
4928.91 793
4929.57 791
4930.24 741
4930.90 883
4931.56 788
4932.22 766
4932.89 734
4933.55 708
4934.21 766
4934.87 727
4935.54 801
4936.20 716
4936.86 797
4937.53 738
4938.19 807
4938.85 744
4939.51 796
4940.18 780
4940.84 747
4941.50 721
4942.17 709
4942.83 799
4943.49 786
4944.16 719
4944.82 784
4945.48 707
4946.15 715
4946.81 702
4947.47 648
4948.14 684
4948.80 696
4949.46 592
4950.13 619
4950.79 688
4951.45 688
4952.12 657
4952.78 643
4953.45 705
4954.11 734
4954.77 653
4955.44 607
4956.10 674
4956.77 689
4957.43 681
4958.09 661
4958.76 621
4959.42 658
4960.09 666
4960.75 698
4961.42 752
4962.08 747
4962.75 663
4963.41 690
4964.07 639
4964.74 774
4965.40 710
4966.07 633
4966.73 695
4967.40 676
4968.06 732
4968.73 695
4969.39 750
4970.06 758
4970.72 668
4971.39 699
4972.05 639
4972.72 688
4973.38 721
4974.05 728
4974.71 679
4975.38 660
4976.05 711
4976.71 636
4977.38 678
4978.04 711
4978.71 698
4979.37 793
4980.04 677
4980.70 601
4981.37 655
4982.04 692
4982.70 668
4983.37 692
4984.03 697
4984.70 609
4985.37 656
4986.03 665
4986.70 662
4987.36 627
4988.03 684
4988.70 696
4989.36 695
4990.03 641
4990.70 625
4991.36 640
4992.03 697
4992.69 674
4993.36 579
4994.03 606
4994.69 649
4995.36 648
4996.03 625
4996.69 637
4997.36 560
4998.03 590
4998.70 607
4999.36 731
5000.03 672
5000.70 667
5001.36 635
5002.03 531
5002.70 668
5003.37 678
5004.03 730
5004.70 655
5005.37 670
5006.03 736
5006.70 606
5007.37 600
5008.04 665
5008.70 622
5009.37 670
5010.04 698
5010.71 687
5011.38 760
5012.04 744
5012.71 679
5013.38 707
5014.05 682
5014.72 560
5015.38 671
5016.05 701
5016.72 652
5017.39 647
5018.06 725
5018.72 800
5019.39 788
5020.06 741
5020.73 763
5021.40 830
5022.07 838
5022.73 876
5023.40 897
5024.07 904
5024.74 864
5025.41 810
5026.08 689
5026.75 809
5027.42 728
5028.08 701
5028.75 749
5029.42 715
5030.09 680
5030.76 723
5031.43 632
5032.10 552
5032.77 646
5033.44 606
5034.11 620
5034.78 556
5035.45 660
5036.11 640
5036.78 643
5037.45 650
5038.12 721
5038.79 691
5039.46 596
5040.13 542
5040.80 586
5041.47 666
5042.14 765
5042.81 758
5043.48 683
5044.15 610
5044.82 650
5045.49 672
5046.16 620
5046.83 676
5047.50 684
5048.17 592
5048.84 693
5049.51 674
5050.18 650
5050.85 671
5051.52 649
5052.19 638
5052.86 636
5053.54 615
5054.21 580
5054.88 615
5055.55 624
5056.22 624
5056.89 621
5057.56 703
5058.23 716
5058.90 727
5059.57 644
5060.24 663
5060.91 627
5061.59 636
5062.26 633
5062.93 702
5063.60 636
5064.27 631
5064.94 634
5065.61 681
5066.28 663
5066.96 676
5067.63 649
5068.30 605
5068.97 591
5069.64 665
5070.31 653
5070.99 726
5071.66 684
5072.33 649
5073.00 713
5073.67 649
5074.35 648
5075.02 645
5075.69 576
5076.36 657
5077.03 687
5077.71 742
5078.38 643
5079.05 719
5079.72 608
5080.39 671
5081.07 699
5081.74 712
5082.41 779
5083.08 732
5083.76 708
5084.43 700
5085.10 691
5085.78 652
5086.45 785
5087.12 680
5087.79 689
5088.47 730
5089.14 745
5089.81 730
5090.49 751
5091.16 774
5091.83 760
5092.51 796
5093.18 736
5093.85 762
5094.52 733
5095.20 640
5095.87 699
5096.54 773
5097.22 681
5097.89 647
5098.57 687
5099.24 625
5099.91 690
5100.59 680
5101.26 687
5101.93 625
5102.61 678
5103.28 673
5103.96 703
5104.63 670
5105.30 654
5105.98 589
5106.65 687
5107.33 757
5108.00 695
5108.67 668
5109.35 619
5110.02 575
5110.70 597
5111.37 659
5112.05 708
5112.72 690
5113.40 703
5114.07 652
5114.74 634
5115.42 622
5116.09 704
5116.77 740
5117.44 890
5118.12 801
5118.79 825
5119.47 848
5120.14 721
5120.82 804
5121.49 758
5122.17 812
5122.84 852
5123.52 743
5124.19 675
5124.87 687
5125.54 632
5126.22 667
5126.90 659
5127.57 605
5128.25 605
5128.92 713
5129.60 704
5130.27 691
5130.95 694
5131.62 863
5132.30 687
5132.98 698
5133.65 656
5134.33 659
5135.00 739
5135.68 670
5136.36 723
5137.03 675
5137.71 646
5138.38 616
5139.06 680
5139.74 670
5140.41 640
5141.09 631
5141.77 722
5142.44 729
5143.12 656
5143.80 679
5144.47 685
5145.15 626
5145.83 634
5146.50 619
5147.18 620
5147.86 657
5148.53 641
5149.21 664
5149.89 599
5150.56 558
5151.24 622
5151.92 692
5152.60 588
5153.27 544
5153.95 606
5154.63 531
5155.30 546
5155.98 572
5156.66 580
5157.34 561
5158.01 539
5158.69 605
5159.37 612
5160.05 648
5160.72 535
5161.40 558
5162.08 597
5162.76 669
5163.44 591
5164.11 635
5164.79 547
5165.47 641
5166.15 639
5166.83 624
5167.50 588
5168.18 570
5168.86 640
5169.54 631
5170.22 545
5170.89 596
5171.57 650
5172.25 616
5172.93 613
5173.61 662
5174.29 639
5174.97 604
5175.64 617
5176.32 648
5177.00 637
5177.68 631
5178.36 642
5179.04 671
5179.72 649
5180.40 582
5181.08 515
5181.75 578
5182.43 656
5183.11 674
5183.79 625
5184.47 629
5185.15 626
5185.83 551
5186.51 547
5187.19 598
5187.87 540
5188.55 595
5189.23 653
5189.91 597
5190.59 555
5191.27 535
5191.95 665
5192.63 698
5193.31 653
5193.98 616
5194.66 608
5195.34 520
5196.02 618
5196.70 657
5197.38 639
5198.07 632
5198.75 608
5199.43 683
5200.11 670
5200.79 619
5201.47 617
5202.15 573
5202.83 629
5203.51 671
5204.19 654
5204.87 667
5205.55 715
5206.23 693
5206.91 605
5207.59 593
5208.27 713
5208.95 710
5209.63 635
5210.31 602
5211.00 603
5211.68 652
5212.36 702
5213.04 629
5213.72 607
5214.40 644
5215.08 634
5215.76 715
5216.45 739
5217.13 598
5217.81 686
5218.49 724
5219.17 714
5219.85 689
5220.53 715
5221.22 602
5221.90 663
5222.58 656
5223.26 669
5223.94 671
5224.62 729
5225.31 640
5225.99 753
5226.67 679
5227.35 704
5228.03 654
5228.72 677
5229.40 634
5230.08 606
5230.76 556
5231.45 632
5232.13 621
5232.81 560
5233.49 643
5234.18 590
5234.86 588
5235.54 622
5236.22 654
5236.91 636
5237.59 690
5238.27 781
5238.95 699
5239.64 622
5240.32 561
5241.00 584
5241.69 644
5242.37 612
5243.05 645
5243.73 656
5244.42 621
5245.10 679
5245.78 619
5246.47 622
5247.15 710
5247.83 784
5248.52 645
5249.20 706
5249.88 685
5250.57 732
5251.25 701
5251.94 645
5252.62 640
5253.30 640
5253.99 626
5254.67 589
5255.35 656
5256.04 662
5256.72 634
5257.41 571
5258.09 570
5258.77 590
5259.46 623
5260.14 698
5260.83 723
5261.51 668
5262.20 634
5262.88 678
5263.56 674
5264.25 785
5264.93 728
5265.62 752
5266.30 648
5266.99 666
5267.67 730
5268.36 656
5269.04 563
5269.73 608
5270.41 612
5271.10 659
5271.78 801
5272.47 627
5273.15 706
5273.84 713
5274.52 711
5275.21 616
5275.89 571
5276.58 661
5277.26 701
5277.95 644
5278.63 771
5279.32 905
5280.00 829
5280.69 938
5281.37 832
5282.06 959
5282.75 905
5283.43 888
5284.12 811
5284.80 736
5285.49 833
5286.17 870
5286.86 759
5287.55 646
5288.23 700
5288.92 675
5289.60 686
5290.29 719
5290.98 825
5291.66 787
5292.35 693
5293.04 676
5293.72 616
5294.41 692
5295.10 723
5295.78 710
5296.47 701
5297.15 745
5297.84 717
5298.53 658
5299.21 661
5299.90 754
5300.59 696
5301.28 719
5301.96 645
5302.65 659
5303.34 673
5304.02 678
5304.71 677
5305.40 706
5306.08 749
5306.77 627
5307.46 652
5308.15 696
5308.83 703
5309.52 723
5310.21 653
5310.90 670
5311.58 648
5312.27 609
5312.96 720
5313.65 682
5314.33 777
5315.02 641
5315.71 649
5316.40 660
5317.09 709
5317.77 749
5318.46 703
5319.15 688
5319.84 741
5320.53 738
5321.21 704
5321.90 724
5322.59 688
5323.28 642
5323.97 803
5324.65 707
5325.34 632
5326.03 628
5326.72 635
5327.41 609
5328.10 486
5328.79 649
5329.47 616
5330.16 598
5330.85 622
5331.54 625
5332.23 628
5332.92 658
5333.61 702
5334.30 620
5334.99 657
5335.67 697
5336.36 613
5337.05 595
5337.74 638
5338.43 710
5339.12 692
5339.81 781
5340.50 711
5341.19 685
5341.88 733
5342.57 860
5343.26 729
5343.95 745
5344.64 744
5345.33 713
5346.02 753
5346.71 838
5347.40 864
5348.09 886
5348.78 959
5349.47 940
5350.16 841
5350.85 882
5351.54 893
5352.23 1000
5352.92 969
5353.61 884
5354.30 814
5354.99 701
5355.68 752
5356.37 752
5357.06 701
5357.75 645
5358.44 646
5359.13 659
5359.82 686
5360.51 690
5361.20 634
5361.89 612
5362.58 627
5363.27 705
5363.97 664
5364.66 726
5365.35 711
5366.04 616
5366.73 582
5367.42 590
5368.11 621
5368.80 651
5369.49 616
5370.19 645
5370.88 565
5371.57 567
5372.26 704
5372.95 641
5373.64 636
5374.33 672
5375.03 631
5375.72 622
5376.41 622
5377.10 546
5377.79 658
5378.49 694
5379.18 612
5379.87 619
5380.56 522
5381.25 563
5381.95 602
5382.64 522
5383.33 540
5384.02 563
5384.71 598
5385.41 595
5386.10 642
5386.79 608
5387.48 687
5388.18 638
5388.87 663
5389.56 713
5390.25 640
5390.95 722
5391.64 668
5392.33 683
5393.02 687
5393.72 712
5394.41 730
5395.10 643
5395.80 641
5396.49 628
5397.18 597
5397.88 626
5398.57 628
5399.26 608
5399.95 599
5400.65 597
5401.34 558
5402.03 596
5402.73 596
5403.42 670
5404.12 638
5404.81 603
5405.50 633
5406.20 607
5406.89 638
5407.58 718
5408.28 599
5408.97 621
5409.66 691
5410.36 702
5411.05 680
5411.75 647
5412.44 602
5413.13 591
5413.83 495
5414.52 554
5415.22 592
5415.91 617
5416.61 676
5417.30 706
5417.99 630
5418.69 575
5419.38 615
5420.08 637
5420.77 542
5421.47 596
5422.16 636
5422.86 625
5423.55 635
5424.25 725
5424.94 700
5425.64 694
5426.33 667
5427.03 634
5427.72 691
5428.42 742
5429.11 706
5429.81 622
5430.50 571
5431.20 614
5431.89 702
5432.59 682
5433.28 694
5433.98 666
5434.67 699
5435.37 714
5436.06 670
5436.76 638
5437.46 700
5438.15 667
5438.85 665
5439.54 683
5440.24 746
5440.93 661
5441.63 636
5442.33 673
5443.02 689
5443.72 700
5444.41 670
5445.11 739
5445.81 883
5446.50 829
5447.20 807
5447.90 754
5448.59 843
5449.29 916
5449.98 947
5450.68 850
5451.38 874
5452.07 816
5452.77 812
5453.47 856
5454.16 820
5454.86 732
5455.56 713
5456.25 778
5456.95 740
5457.65 785
5458.35 733
5459.04 814
5459.74 821
5460.44 754
5461.13 847
5461.83 900
5462.53 880
5463.23 887
5463.92 795
5464.62 872
5465.32 841
5466.02 804
5466.71 772
5467.41 822
5468.11 817
5468.81 818
5469.50 854
5470.20 822
5470.90 785
5471.60 746
5472.29 779
5472.99 876
5473.69 836
5474.39 848
5475.09 934
5475.78 885
5476.48 922
5477.18 997
5477.88 1094
5478.58 1093
5479.28 1168
5479.97 1263
5480.67 1251
5481.37 1230
5482.07 1184
5482.77 1228
5483.47 1126
5484.17 1052
5484.86 1074
5485.56 1002
5486.26 937
5486.96 997
5487.66 924
5488.36 1002
5489.06 1026
5489.76 954
5490.45 977
5491.15 946
5491.85 1048
5492.55 1023
5493.25 1037
5493.95 1018
5494.65 980
5495.35 1124
5496.05 1139
5496.75 1166
5497.45 1174
5498.15 1368
5498.85 1477
5499.55 1701
5500.25 1834
5500.95 1963
5501.65 1979
5502.35 1807
5503.04 1700
5503.74 1725
5504.44 1513
5505.14 1218
5505.84 1207
5506.54 1179
5507.24 1083
5507.94 951
5508.65 1016
5509.35 950
5510.05 935
5510.75 1005
5511.45 959
5512.15 902
5512.85 938
5513.55 890
5514.25 812
5514.95 855
5515.65 898
5516.35 895
5517.05 938
5517.75 1009
5518.45 978
5519.15 908
5519.85 838
5520.56 902
5521.26 947
5521.96 927
5522.66 809
5523.36 866
5524.06 890
5524.76 770
5525.46 702
5526.16 778
5526.87 819
5527.57 802
5528.27 726
5528.97 844
5529.67 822
5530.37 767
5531.07 836
5531.78 737
5532.48 670
5533.18 758
5533.88 643
5534.58 690
5535.29 682
5535.99 654
5536.69 736
5537.39 767
5538.09 684
5538.80 724
5539.50 712
5540.20 750
5540.90 784
5541.60 780
5542.31 677
5543.01 617
5543.71 752
5544.41 686
5545.12 659
5545.82 699
5546.52 636
5547.22 698
5547.93 704
5548.63 801
5549.33 832
5550.04 733
5550.74 715
5551.44 687
5552.14 734
5552.85 716
5553.55 661
5554.25 687
5554.96 719
5555.66 669
5556.36 624
5557.07 667
5557.77 660
5558.47 666
5559.18 647
5559.88 718
5560.58 684
5561.29 661
5561.99 741
5562.69 736
5563.40 774
5564.10 706
5564.80 730
5565.51 782
5566.21 769
5566.92 718
5567.62 654
5568.32 674
5569.03 634
5569.73 705
5570.44 638
5571.14 709
5571.84 711
5572.55 705
5573.25 793
5573.96 785
5574.66 753
5575.37 781
5576.07 736
5576.78 747
5577.48 668
5578.18 681
5578.89 668
5579.59 693
5580.30 673
5581.00 615
5581.71 629
5582.41 601
5583.12 662
5583.82 657
5584.53 683
5585.23 643
5585.94 613
5586.64 604
5587.35 639
5588.05 576
5588.76 558
5589.46 579
5590.17 657
5590.88 641
5591.58 637
5592.29 633
5592.99 642
5593.70 612
5594.40 642
5595.11 711
5595.81 657
5596.52 790
5597.23 662
5597.93 611
5598.64 546
5599.34 628
5600.05 665
5600.76 707
5601.46 687
5602.17 587
5602.87 600
5603.58 637
5604.29 651
5604.99 661
5605.70 671
5606.41 535
5607.11 534
5607.82 505
5608.52 536
5609.23 624
5609.94 631
5610.64 675
5611.35 695
5612.06 578
5612.76 622
5613.47 589
5614.18 587
5614.89 568
5615.59 516
5616.30 571
5617.01 664
5617.71 677
5618.42 624
5619.13 658
5619.84 626
5620.54 678
5621.25 672
5621.96 671
5622.66 590
5623.37 606
5624.08 670
5624.79 596
5625.49 565
5626.20 637
5626.91 698
5627.62 587
5628.33 574
5629.03 673
5629.74 625
5630.45 617
5631.16 685
5631.87 663
5632.57 624
5633.28 609
5633.99 579
5634.70 598
5635.41 656
5636.11 717
5636.82 631
5637.53 666
5638.24 705
5638.95 739
5639.66 784
5640.36 723
5641.07 623
5641.78 673
5642.49 692
5643.20 687
5643.91 593
5644.62 619
5645.33 597
5646.03 608
5646.74 634
5647.45 585
5648.16 596
5648.87 641
5649.58 627
5650.29 713
5651.00 646
5651.71 592
5652.42 683
5653.13 669
5653.84 597
5654.54 693
5655.25 762
5655.96 690
5656.67 700
5657.38 709
5658.09 696
5658.80 746
5659.51 757
5660.22 745
5660.93 662
5661.64 607
5662.35 632
5663.06 623
5663.77 585
5664.48 617
5665.19 604
5665.90 671
5666.61 684
5667.32 706
5668.03 687
5668.74 674
5669.45 722
5670.16 707
5670.87 664
5671.58 636
5672.29 702
5673.01 711
5673.72 673
5674.43 636
5675.14 714
5675.85 704
5676.56 611
5677.27 648
5677.98 655
5678.69 591
5679.40 600
5680.11 648
5680.82 689
5681.54 557
5682.25 607
5682.96 570
5683.67 622
5684.38 603
5685.09 651
5685.80 597
5686.51 682
5687.23 590
5687.94 638
5688.65 610
5689.36 598
5690.07 600
5690.78 586
5691.50 722
5692.21 589
5692.92 600
5693.63 662
5694.34 615
5695.06 596
5695.77 575
5696.48 595
5697.19 614
5697.90 527
5698.62 597
5699.33 728
5700.04 687
5700.75 638
5701.46 597
5702.18 596
5702.89 540
5703.60 625
5704.31 592
5705.03 543
5705.74 575
5706.45 610
5707.17 524
5707.88 568
5708.59 581
5709.30 547
5710.02 630
5710.73 671
5711.44 696
5712.16 707
5712.87 706
5713.58 641
5714.30 614
5715.01 602
5715.72 553
5716.43 606
5717.15 612
5717.86 588
5718.58 574
5719.29 559
5720.00 536
5720.72 617
5721.43 622
5722.14 582
5722.86 593
5723.57 659
5724.28 705
5725.00 702
5725.71 666
5726.43 625
5727.14 662
5727.85 730
5728.57 819
5729.28 869
5730.00 860
5730.71 813
5731.42 762
5732.14 707
5732.85 799
5733.57 657
5734.28 716
5735.00 723
5735.71 595
5736.43 566
5737.14 670
5737.85 644
5738.57 579
5739.28 587
5740.00 584
5740.71 642
5741.43 626
5742.14 620
5742.86 577
5743.57 634
5744.29 614
5745.00 626
5745.72 627
5746.43 577
5747.15 707
5747.86 671
5748.58 563
5749.30 588
5750.01 642
5750.73 658
5751.44 630
5752.16 635
5752.87 664
5753.59 719
5754.30 808
5755.02 807
5755.74 730
5756.45 698
5757.17 635
5757.88 628
5758.60 664
5759.31 598
5760.03 572
5760.75 573
5761.46 593
5762.18 591
5762.90 567
5763.61 629
5764.33 668
5765.04 586
5765.76 673
5766.48 705
5767.19 580
5767.91 687
5768.63 682
5769.34 664
5770.06 681
5770.78 592
5771.49 584
5772.21 639
5772.93 686
5773.64 622
5774.36 563
5775.08 597
5775.79 608
5776.51 648
5777.23 589
5777.95 673
5778.66 745
5779.38 727
5780.10 662
5780.81 618
5781.53 656
5782.25 724
5782.97 614
5783.68 651
5784.40 612
5785.12 656
5785.84 584
5786.55 644
5787.27 617
5787.99 639
5788.71 637
5789.43 626
5790.14 677
5790.86 652
5791.58 685
5792.30 721
5793.02 707
5793.73 721
5794.45 741
5795.17 759
5795.89 771
5796.61 722
5797.33 805
5798.04 857
5798.76 897
5799.48 957
5800.20 995
5800.92 1051
5801.64 1023
5802.36 1084
5803.07 1079
5803.79 960
5804.51 904
5805.23 934
5805.95 909
5806.67 751
5807.39 695
5808.11 699
5808.82 656
5809.54 698
5810.26 708
5810.98 754
5811.70 723
5812.42 689
5813.14 719
5813.86 709
5814.58 743
5815.30 699
5816.02 724
5816.74 737
5817.46 734
5818.18 693
5818.90 647
5819.62 698
5820.34 624
5821.06 684
5821.78 704
5822.50 702
5823.22 676
5823.94 687
5824.66 626
5825.38 648
5826.10 586
5826.82 663
5827.54 654
5828.26 602
5828.98 634
5829.70 653
5830.42 644
5831.14 640
5831.86 634
5832.58 643
5833.30 636
5834.02 623
5834.74 700
5835.46 623
5836.18 674
5836.90 634
5837.62 619
5838.34 684
5839.07 716
5839.79 743
5840.51 698
5841.23 704
5841.95 710
5842.67 691
5843.39 734
5844.11 654
5844.83 714
5845.56 633
5846.28 637
5847.00 690
5847.72 575
5848.44 644
5849.16 657
5849.88 606
5850.61 631
5851.33 661
5852.05 757
5852.77 634
5853.49 655
5854.22 653
5854.94 633
5855.66 627
5856.38 670
5857.10 701
5857.83 631
5858.55 638
5859.27 562
5859.99 565
5860.71 601
5861.44 578
5862.16 642
5862.88 633
5863.60 622
5864.33 636
5865.05 664
5865.77 636
5866.49 620
5867.22 609
5867.94 619
5868.66 672
5869.38 714
5870.11 583
5870.83 668
5871.55 613
5872.28 502
5873.00 632
5873.72 600
5874.45 681
5875.17 625
5875.89 652
5876.62 778
5877.34 624
5878.06 721
5878.79 713
5879.51 655
5880.23 681
5880.96 748
5881.68 755
5882.40 707
5883.13 699
5883.85 682
5884.57 676
5885.30 713
5886.02 794
5886.75 696
5887.47 647
5888.19 599
5888.92 688
5889.64 703
5890.37 659
5891.09 650
5891.81 723
5892.54 669
5893.26 581
5893.99 611
5894.71 570
5895.44 702
5896.16 647
5896.88 630
5897.61 590
5898.33 599
5899.06 677
5899.78 627
5900.51 629
5901.23 699
5901.96 689
5902.68 737
5903.41 724
5904.13 691
5904.86 753
5905.58 743
5906.31 726
5907.03 679
5907.76 726
5908.48 592
5909.21 584
5909.93 727
5910.66 669
5911.38 693
5912.11 711
5912.83 653
5913.56 663
5914.29 721
5915.01 771
5915.74 704
5916.46 768
5917.19 813
5917.91 729
5918.64 784
5919.37 706
5920.09 780
5920.82 677
5921.54 679
5922.27 771
5923.00 793
5923.72 805
5924.45 822
5925.17 741
5925.90 757
5926.63 819
5927.35 899
5928.08 871
5928.81 839
5929.53 807
5930.26 900
5930.99 870
5931.71 913
5932.44 961
5933.17 891
5933.89 982
5934.62 917
5935.35 860
5936.07 901
5936.80 980
5937.53 1013
5938.25 907
5938.98 883
5939.71 962
5940.44 944
5941.16 1010
5941.89 995
5942.62 982
5943.35 1079
5944.07 996
5944.80 982
5945.53 969
5946.26 1094
5946.98 1095
5947.71 1115
5948.44 1110
5949.17 1117
5949.89 1165
5950.62 1143
5951.35 1225
5952.08 1293
5952.80 1263
5953.53 1220
5954.26 1285
5954.99 1316
5955.72 1322
5956.45 1295
5957.17 1390
5957.90 1299
5958.63 1268
5959.36 1275
5960.09 1182
5960.82 1139
5961.54 1298
5962.27 1361
5963.00 1395
5963.73 1418
5964.46 1534
5965.19 1666
5965.92 1671
5966.64 1844
5967.37 1882
5968.10 2027
5968.83 1873
5969.56 1749
5970.29 1618
5971.02 1721
5971.75 1637
5972.48 1517
5973.21 1625
5973.93 1580
5974.66 1499
5975.39 1444
5976.12 1498
5976.85 1529
5977.58 1646
5978.31 1534
5979.04 1697
5979.77 1617
5980.50 1562
5981.23 1648
5981.96 1711
5982.69 1773
5983.42 1542
5984.15 1660
5984.88 1631
5985.61 1745
5986.34 1763
5987.07 1666
5987.80 1807
5988.53 1887
5989.26 1888
5989.99 1804
5990.72 1748
5991.45 1763
5992.18 1695
5992.91 1561
5993.64 1792
5994.37 1791
5995.10 1872
5995.83 1934
5996.56 1956
5997.29 1898
5998.02 1838
5998.75 1889
5999.49 1917
6000.22 1941
6000.95 1796
6001.68 1956
6002.41 1941
6003.14 1838
6003.87 1769
6004.60 1720
6005.33 1728
6006.06 1816
6006.80 1972
6007.53 1873
6008.26 2020
6008.99 2316
6009.72 2681
6010.45 2804
6011.18 3394
6011.92 3871
6012.65 4063
6013.38 4415
6014.11 4395
6014.84 4364
6015.57 4509
6016.31 4093
6017.04 4054
6017.77 3547
6018.50 3142
6019.23 2820
6019.97 2502
6020.70 2210
6021.43 1887
6022.16 1796
6022.89 1784
6023.63 1601
6024.36 1493
6025.09 1417
6025.82 1500
6026.56 1385
6027.29 1395
6028.02 1360
6028.75 1351
6029.49 1374
6030.22 1319
6030.95 1219
6031.68 1148
6032.42 1210
6033.15 1313
6033.88 1271
6034.62 1388
6035.35 1350
6036.08 1128
6036.81 1167
6037.55 1248
6038.28 1261
6039.01 1210
6039.75 1274
6040.48 1445
6041.21 1344
6041.95 1387
6042.68 1398
6043.41 1350
6044.15 1295
6044.88 1306
6045.61 1380
6046.35 1530
6047.08 1583
6047.82 1529
6048.55 1477
6049.28 1604
6050.02 1568
6050.75 1713
6051.49 1658
6052.22 1579
6052.95 1766
6053.69 1609
6054.42 1529
6055.16 1679
6055.89 1692
6056.62 1630
6057.36 1574
6058.09 1538
6058.83 1452
6059.56 1579
6060.30 1363
6061.03 1392
6061.77 1247
6062.50 1300
6063.23 1412
6063.97 1241
6064.70 1371
6065.44 1352
6066.17 1383
6066.91 1423
6067.64 1340
6068.38 1310
6069.11 1337
6069.85 1203
6070.58 1146
6071.32 1135
6072.05 1184
6072.79 1158
6073.52 1097
6074.26 1151
6075.00 1077
6075.73 1061
6076.47 1113
6077.20 1128
6077.94 1224
6078.67 1161
6079.41 1069
6080.14 1127
6080.88 1180
6081.62 1103
6082.35 1097
6083.09 1142
6083.82 1030
6084.56 1082
6085.30 1108
6086.03 1002
6086.77 966
6087.50 1009
6088.24 1048
6088.98 1052
6089.71 1053
6090.45 1211
6091.19 1251
6091.92 1203
6092.66 1107
6093.39 1021
6094.13 1076
6094.87 1077
6095.60 1043
6096.34 964
6097.08 1051
6097.81 1079
6098.55 1012
6099.29 1075
6100.03 1056
6100.76 1021
6101.50 946
6102.24 935
6102.97 977
6103.71 972
6104.45 1033
6105.18 1056
6105.92 1109
6106.66 1049
6107.40 940
6108.13 1033
6108.87 1027
6109.61 1036
6110.35 1093
6111.08 1021
6111.82 1077
6112.56 1080
6113.30 1123
6114.03 1066
6114.77 974
6115.51 1058
6116.25 1073
6116.99 1027
6117.72 1053
6118.46 1039
6119.20 1051
6119.94 976
6120.68 897
6121.41 936
6122.15 1125
6122.89 1146
6123.63 1081
6124.37 1014
6125.11 1050
6125.84 1103
6126.58 1148
6127.32 1096
6128.06 1063
6128.80 1154
6129.54 1087
6130.28 1049
6131.02 1148
6131.75 1104
6132.49 1143
6133.23 1105
6133.97 1114
6134.71 1064
6135.45 1082
6136.19 1118
6136.93 1244
6137.67 1207
6138.41 1214
6139.14 1257
6139.88 1226
6140.62 1263
6141.36 1171
6142.10 1143
6142.84 1227
6143.58 1222
6144.32 1180
6145.06 1140
6145.80 1295
6146.54 1351
6147.28 1233
6148.02 1233
6148.76 1282
6149.50 1122
6150.24 1193
6150.98 1215
6151.72 1161
6152.46 1195
6153.20 1238
6153.94 1407
6154.68 1218
6155.42 1190
6156.16 1396
6156.90 1377
6157.64 1366
6158.38 1365
6159.12 1385
6159.86 1400
6160.60 1397
6161.34 1393
6162.08 1449
6162.82 1594
6163.57 1633
6164.31 1665
6165.05 1667
6165.79 1777
6166.53 1930
6167.27 2007
6168.01 1898
6168.75 1983
6169.49 1989
6170.23 2034
6170.98 1980
6171.72 1906
6172.46 1847
6173.20 1895
6173.94 1882
6174.68 1808
6175.42 1815
6176.16 1647
6176.91 1594
6177.65 1556
6178.39 1667
6179.13 1678
6179.87 1653
6180.61 1669
6181.36 1665
6182.10 1708
6182.84 1863
6183.58 1884
6184.32 1855
6185.07 1867
6185.81 1765
6186.55 1940
6187.29 1865
6188.03 2028
6188.78 1923
6189.52 2087
6190.26 2036
6191.00 2013
6191.75 2128
6192.49 2070
6193.23 2216
6193.97 2436
6194.72 2393
6195.46 2403
6196.20 2400
6196.94 2466
6197.69 2321
6198.43 2341
6199.17 2350
6199.92 2205
6200.66 2360
6201.40 2282
6202.15 2421
6202.89 2435
6203.63 2617
6204.37 3239
6205.12 3729
6205.86 4459
6206.60 5366
6207.35 6460
6208.09 7331
6208.83 8142
6209.58 8740
6210.32 9297
6211.07 9196
6211.81 8579
6212.55 7697
6213.30 6846
6214.04 6185
6214.78 4971
6215.53 4325
6216.27 3780
6217.02 3133
6217.76 2527
6218.50 2231
6219.25 1953
6219.99 1974
6220.74 1861
6221.48 1717
6222.22 1887
6222.97 1898
6223.71 1871
6224.46 1956
6225.20 1840
6225.95 1952
6226.69 1952
6227.44 1705
6228.18 1685
6228.92 1495
6229.67 1522
6230.41 1489
6231.16 1385
6231.90 1420
6232.65 1395
6233.39 1341
6234.14 1362
6234.88 1301
6235.63 1448
6236.37 1442
6237.12 1376
6237.86 1349
6238.61 1443
6239.35 1377
6240.10 1399
6240.85 1423
6241.59 1454
6242.34 1588
6243.08 1582
6243.83 1442
6244.57 1628
6245.32 1735
6246.06 1810
6246.81 1848
6247.56 1909
6248.30 1888
6249.05 2016
6249.79 2079
6250.54 2023
6251.29 2065
6252.03 1874
6252.78 1725
6253.52 1620
6254.27 1645
6255.02 1596
6255.76 1496
6256.51 1518
6257.26 1546
6258.00 1435
6258.75 1489
6259.49 1498
6260.24 1445
6260.99 1389
6261.73 1463
6262.48 1509
6263.23 1447
6263.97 1419
6264.72 1416
6265.47 1392
6266.21 1350
6266.96 1406
6267.71 1431
6268.46 1314
6269.20 1338
6269.95 1405
6270.70 1446
6271.44 1418
6272.19 1385
6272.94 1390
6273.69 1426
6274.43 1420
6275.18 1444
6275.93 1432
6276.68 1455
6277.42 1506
6278.17 1450
6278.92 1482
6279.67 1361
6280.41 1285
6281.16 1301
6281.91 1266
6282.66 1235
6283.41 1259
6284.15 1300
6284.90 1284
6285.65 1230
6286.40 1241
6287.15 1118
6287.89 1288
6288.64 1201
6289.39 1272
6290.14 1239
6290.89 1230
6291.64 1269
6292.38 1092
6293.13 1094
6293.88 1132
6294.63 1134
6295.38 1039
6296.13 1010
6296.88 969
6297.62 1071
6298.37 1045
6299.12 986
6299.87 1029
6300.62 1045
6301.37 1038
6302.12 1134
6302.87 1016
6303.62 1043
6304.37 1077
6305.11 981
6305.86 1066
6306.61 1110
6307.36 1063
6308.11 1076
6308.86 1065
6309.61 1087
6310.36 1063
6311.11 1066
6311.86 1039
6312.61 974
6313.36 1010
6314.11 1033
6314.86 975
6315.61 1064
6316.36 1070
6317.11 1062
6317.86 1082
6318.61 997
6319.36 967
6320.11 1047
6320.86 1108
6321.61 1047
6322.36 899
6323.11 992
6323.86 938
6324.61 914
6325.36 1024
6326.11 910
6326.86 975
6327.61 889
6328.36 872
6329.11 903
6329.86 967
6330.61 874
6331.37 936
6332.12 958
6332.87 1000
6333.62 914
6334.37 904
6335.12 917
6335.87 923
6336.62 853
6337.37 956
6338.12 911
6338.88 903
6339.63 974
6340.38 903
6341.13 915
6341.88 877
6342.63 864
6343.38 1007
6344.14 974
6344.89 1011
6345.64 910
6346.39 832
6347.14 889
6347.89 1026
6348.65 1006
6349.40 1010
6350.15 969
6350.90 991
6351.65 1027
6352.41 984
6353.16 969
6353.91 1118
6354.66 1094
6355.41 1065
6356.17 1069
6356.92 980
6357.67 945
6358.42 927
6359.18 1000
6359.93 944
6360.68 932
6361.43 946
6362.19 882
6362.94 918
6363.69 937
6364.44 940
6365.20 888
6365.95 925
6366.70 892
6367.46 877
6368.21 866
6368.96 943
6369.71 879
6370.47 880
6371.22 897
6371.97 900
6372.73 848
6373.48 845
6374.23 876
6374.99 920
6375.74 889
6376.49 808
6377.25 922
6378.00 893
6378.75 880
6379.51 971
6380.26 883
6381.02 834
6381.77 803
6382.52 887
6383.28 894
6384.03 878
6384.78 878
6385.54 924
6386.29 850
6387.05 852
6387.80 780
6388.56 764
6389.31 864
6390.06 918
6390.82 896
6391.57 855
6392.33 850
6393.08 910
6393.84 933
6394.59 833
6395.34 868
6396.10 883
6396.85 931
6397.61 789
6398.36 753
6399.12 832
6399.87 796
6400.63 849
6401.38 812
6402.14 889
6402.89 931
6403.65 855
6404.40 910
6405.16 803
6405.91 849
6406.67 864
6407.42 884
6408.18 845
6408.93 845
6409.69 868
6410.45 900
6411.20 881
6411.96 884
6412.71 890
6413.47 840
6414.22 869
6414.98 841
6415.73 870
6416.49 808
6417.25 861
6418.00 902
6418.76 868
6419.51 841
6420.27 926
6421.03 927
6421.78 837
6422.54 853
6423.29 938
6424.05 862
6424.81 875
6425.56 881
6426.32 889
6427.08 958
6427.83 900
6428.59 923
6429.35 870
6430.10 795
6430.86 922
6431.62 937
6432.37 896
6433.13 973
6433.89 923
6434.64 832
6435.40 918
6436.16 981
6436.91 934
6437.67 996
6438.43 1007
6439.19 982
6439.94 883
6440.70 907
6441.46 869
6442.21 872
6442.97 957
6443.73 949
6444.49 988
6445.24 977
6446.00 913
6446.76 930
6447.52 946
6448.28 899
6449.03 861
6449.79 979
6450.55 893
6451.31 954
6452.06 919
6452.82 951
6453.58 949
6454.34 957
6455.10 1002
6455.85 953
6456.61 993
6457.37 912
6458.13 985
6458.89 1059
6459.65 985
6460.40 965
6461.16 1028
6461.92 1000
6462.68 1056
6463.44 981
6464.20 1039
6464.96 1028
6465.71 1050
6466.47 1081
6467.23 1125
6467.99 1110
6468.75 1241
6469.51 1138
6470.27 1039
6471.03 1252
6471.79 1311
6472.54 1135
6473.30 1199
6474.06 1168
6474.82 1135
6475.58 1187
6476.34 1218
6477.10 1233
6477.86 1213
6478.62 1272
6479.38 1321
6480.14 1248
6480.90 1437
6481.66 1427
6482.42 1377
6483.18 1339
6483.94 1385
6484.70 1328
6485.46 1368
6486.22 1394
6486.98 1481
6487.74 1457
6488.50 1471
6489.26 1430
6490.02 1593
6490.78 1580
6491.54 1573
6492.30 1712
6493.06 1717
6493.82 1744
6494.58 1710
6495.34 1784
6496.10 1836
6496.86 1852
6497.62 1710
6498.38 1944
6499.14 1944
6499.90 2002
6500.66 1934
6501.42 1799
6502.19 1789
6502.95 1823
6503.71 1711
6504.47 1897
6505.23 1842
6505.99 1942
6506.75 2025
6507.51 1948
6508.27 1912
6509.04 2151
6509.80 1989
6510.56 1937
6511.32 2112
6512.08 2112
6512.84 2081
6513.60 2078
6514.37 2118
6515.13 2147
6515.89 2263
6516.65 2209
6517.41 2197
6518.17 2162
6518.94 2277
6519.70 2296
6520.46 2436
6521.22 2498
6521.98 2501
6522.75 2833
6523.51 2882
6524.27 3112
6525.03 3068
6525.79 3210
6526.56 3345
6527.32 3706
6528.08 3795
6528.84 3813
6529.61 3698
6530.37 3596
6531.13 3752
6531.89 3813
6532.66 4110
6533.42 4463
6534.18 4933
6534.94 5697
6535.71 6290
6536.47 7182
6537.23 7562
6538.00 7814
6538.76 7459
6539.52 6839
6540.29 6173
6541.05 5329
6541.81 4529
6542.57 3804
6543.34 3149
6544.10 2760
6544.86 2575
6545.63 2242
6546.39 2016
6547.16 1959
6547.92 1850
6548.68 1859
6549.45 1911
6550.21 1873
6550.97 1791
6551.74 1703
6552.50 1783
6553.26 1856
6554.03 1809
6554.79 1743
6555.56 1733
6556.32 1736
6557.08 1747
6557.85 1782
6558.61 1749
6559.38 1719
6560.14 1743
6560.91 1710
6561.67 1785
6562.43 1726
6563.20 1888
6563.96 1929
6564.73 1994
6565.49 2036
6566.26 1941
6567.02 1984
6567.79 1974
6568.55 2010
6569.32 1967
6570.08 1889
6570.85 1964
6571.61 2010
6572.38 2065
6573.14 2099
6573.91 2108
6574.67 2335
6575.44 2336
6576.20 2443
6576.97 2465
6577.73 2481
6578.50 2430
6579.26 2607
6580.03 2677
6580.79 2665
6581.56 2622
6582.32 2582
6583.09 2491
6583.86 2243
6584.62 2314
6585.39 2378
6586.15 2255
6586.92 2158
6587.68 2127
6588.45 2128
6589.22 2232
6589.98 2238
6590.75 2373
6591.51 2454
6592.28 2798
6593.05 2883
6593.81 2972
6594.58 3217
6595.35 3409
6596.11 3367
6596.88 3320
6597.64 3072
6598.41 2856
6599.18 2811
6599.94 2415
6600.71 2284
6601.48 2217
6602.24 2041
6603.01 1951
6603.78 1758
6604.54 1757
6605.31 1782
6606.08 1737
6606.85 1763
6607.61 1769
6608.38 1746
6609.15 1764
6609.91 1678
6610.68 1524
6611.45 1488
6612.22 1538
6612.98 1608
6613.75 1526
6614.52 1521
6615.28 1501
6616.05 1483
6616.82 1476
6617.59 1474
6618.36 1520
6619.12 1415
6619.89 1319
6620.66 1469
6621.43 1569
6622.19 1515
6622.96 1376
6623.73 1434
6624.50 1445
6625.27 1417
6626.03 1459
6626.80 1452
6627.57 1413
6628.34 1304
6629.11 1326
6629.88 1474
6630.64 1496
6631.41 1522
6632.18 1591
6632.95 1635
6633.72 1748
6634.49 1659
6635.25 1716
6636.02 1724
6636.79 1580
6637.56 1636
6638.33 1548
6639.10 1579
6639.87 1614
6640.64 1510
6641.41 1391
6642.17 1349
6642.94 1383
6643.71 1379
6644.48 1272
6645.25 1134
6646.02 1257
6646.79 1385
6647.56 1315
6648.33 1339
6649.10 1364
6649.87 1358
6650.64 1251
6651.41 1229
6652.18 1244
6652.95 1281
6653.71 1236
6654.48 1212
6655.25 1318
6656.02 1219
6656.79 1341
6657.56 1300
6658.33 1321
6659.10 1289
6659.87 1253
6660.64 1186
6661.41 1289
6662.18 1253
6662.95 1156
6663.72 1203
6664.50 1206
6665.27 1199
6666.04 1250
6666.81 1224
6667.58 1222
6668.35 1309
6669.12 1286
6669.89 1346
6670.66 1231
6671.43 1291
6672.20 1264
6672.97 1262
6673.74 1175
6674.51 1300
6675.28 1246
6676.06 1247
6676.83 1247
6677.60 1129
6678.37 1196
6679.14 1234
6679.91 1264
6680.68 1153
6681.45 1305
6682.22 1366
6683.00 1358
6683.77 1484
6684.54 1542
6685.31 1529
6686.08 1614
6686.85 1591
6687.63 1571
6688.40 1499
6689.17 1312
6689.94 1177
6690.71 1303
6691.48 1240
6692.26 1140
6693.03 1113
6693.80 1082
6694.57 1110
6695.34 1078
6696.12 1106
6696.89 1063
6697.66 1104
6698.43 1095
6699.21 1047
6699.98 998
6700.75 1099
6701.52 1110
6702.30 1005
6703.07 1001
6703.84 1105
6704.61 1044
6705.39 983
6706.16 1095
6706.93 1040
6707.70 1005
6708.48 1058
6709.25 1010
6710.02 1057
6710.80 1017
6711.57 1014
6712.34 1073
6713.12 1023
6713.89 1053
6714.66 1076
6715.44 1017
6716.21 1035
6716.98 1047
6717.76 1011
6718.53 1048
6719.30 1056
6720.08 980
6720.85 1033
6721.62 1083
6722.40 1056
6723.17 1035
6723.94 1034
6724.72 912
6725.49 949
6726.27 1002
6727.04 1021
6727.81 981
6728.59 1055
6729.36 1038
6730.14 1071
6730.91 957
6731.68 1019
6732.46 1050
6733.23 1056
6734.01 1054
6734.78 1043
6735.56 967
6736.33 932
6737.10 1042
6737.88 1027
6738.65 1106
6739.43 1032
6740.20 1111
6740.98 1047
6741.75 1041
6742.53 1087
6743.30 1106
6744.08 1083
6744.85 1064
6745.63 1087
6746.40 1122
6747.18 1105
6747.95 1140
6748.73 1212
6749.50 1186
6750.28 1284
6751.05 1278
6751.83 1348
6752.60 1397
6753.38 1408
6754.16 1358
6754.93 1308
6755.71 1216
6756.48 1235
6757.26 1197
6758.03 1090
6758.81 1127
6759.59 1091
6760.36 1138
6761.14 1015
6761.91 931
6762.69 954
6763.46 979
6764.24 906
6765.02 937
6765.79 1016
6766.57 1007
6767.35 979
6768.12 1030
6768.90 977
6769.67 1064
6770.45 984
6771.23 970
6772.00 983
6772.78 1050
6773.56 1031
6774.33 904
6775.11 967
6775.89 1014
6776.66 972
6777.44 943
6778.22 965
6778.99 919
6779.77 996
6780.55 986
6781.33 1030
6782.10 1081
6782.88 938
6783.66 1038
6784.43 911
6785.21 853
6785.99 836
6786.77 834
6787.54 855
6788.32 880
6789.10 835
6789.88 932
6790.65 961
6791.43 926
6792.21 830
6792.99 811
6793.76 864
6794.54 879
6795.32 886
6796.10 816
6796.88 914
6797.65 848
6798.43 824
6799.21 833
6799.99 877
6800.77 915
6801.55 959
6802.32 912
6803.10 896
6803.88 960
6804.66 916
6805.44 905
6806.22 998
6806.99 956
6807.77 873
6808.55 892
6809.33 942
6810.11 955
6810.89 803
6811.67 818
6812.44 873
6813.22 936
6814.00 911
6814.78 749
6815.56 806
6816.34 885
6817.12 826
6817.90 875
6818.68 858
6819.46 878
6820.24 847
6821.02 864
6821.79 874
6822.57 813
6823.35 940
6824.13 904
6824.91 802
6825.69 787
6826.47 903
6827.25 879
6828.03 915
6828.81 891
6829.59 780
6830.37 772
6831.15 842
6831.93 877
6832.71 835
6833.49 814
6834.27 900
6835.05 806
6835.83 841
6836.61 886
6837.39 861
6838.17 810
6838.95 850
6839.73 876
6840.51 874
6841.29 854
6842.07 915
6842.85 896
6843.64 887
6844.42 916
6845.20 923
6845.98 879
6846.76 929
6847.54 970
6848.32 1041
6849.10 1145
6849.88 1240
6850.66 1468
6851.44 1494
6852.23 1565
6853.01 1530
6853.79 1438
6854.57 1462
6855.35 1277
6856.13 1107
6856.91 1128
6857.69 1141
6858.48 1012
6859.26 925
6860.04 1002
6860.82 953
6861.60 965
6862.38 872
6863.17 979
6863.95 1017
6864.73 1007
6865.51 1077
6866.29 1065
6867.07 1102
6867.86 1054
6868.64 1050
6869.42 1016
6870.20 1009
6870.99 961
6871.77 998
6872.55 1036
6873.33 1043
6874.11 991
6874.90 1014
6875.68 997
6876.46 1033
6877.24 1155
6878.03 1107
6878.81 1087
6879.59 1068
6880.38 1070
6881.16 1066
6881.94 1163
6882.72 1120
6883.51 1143
6884.29 1373
6885.07 1453
6885.86 1451
6886.64 1657
6887.42 1846
6888.20 1923
6888.99 1936
6889.77 1887
6890.55 1847
6891.34 1577
6892.12 1432
6892.90 1474
6893.69 1316
6894.47 1242
6895.26 1183
6896.04 1099
6896.82 1139
6897.61 1217
6898.39 1133
6899.17 1051
6899.96 1171
6900.74 1227
6901.53 1157
6902.31 1156
6903.09 1162
6903.88 1193
6904.66 1142
6905.45 1118
6906.23 1127
6907.01 1151
6907.80 1200
6908.58 1057
6909.37 1044
6910.15 1161
6910.94 1100
6911.72 1011
6912.51 1097
6913.29 1210
6914.07 1122
6914.86 1003
6915.64 977
6916.43 1083
6917.21 1161
6918.00 1141
6918.78 1213
6919.57 1089
6920.35 1130
6921.14 1079
6921.92 1187
6922.71 1188
6923.49 1112
6924.28 1156
6925.06 1226
6925.85 1125
6926.64 1147
6927.42 1203
6928.21 1239
6928.99 1263
6929.78 1263
6930.56 1282
6931.35 1351
6932.13 1267
6932.92 1260
6933.71 1427
6934.49 1472
6935.28 1329
6936.06 1366
6936.85 1206
6937.63 1274
6938.42 1300
6939.21 1266
6939.99 1295
6940.78 1356
6941.57 1427
6942.35 1454
6943.14 1459
6943.92 1551
6944.71 1619
6945.50 1674
6946.28 1661
6947.07 1612
6947.86 1697
6948.64 1599
6949.43 1628
6950.22 1657
6951.00 1692
6951.79 1730
6952.58 1646
6953.36 1574
6954.15 1619
6954.94 1616
6955.72 1661
6956.51 1685
6957.30 1748
6958.09 1710
6958.87 1702
6959.66 1722
6960.45 1719
6961.24 1741
6962.02 1756
6962.81 1755
6963.60 1734
6964.38 1630
6965.17 1810
6965.96 1793
6966.75 1738
6967.54 1779
6968.32 1824
6969.11 1792
6969.90 1814
6970.69 1844
6971.47 1942
6972.26 1952
6973.05 1990
6973.84 2001
6974.63 2064
6975.41 2125
6976.20 2005
6976.99 2208
6977.78 2234
6978.57 2344
6979.36 2321
6980.14 2368
6980.93 2522
6981.72 2798
6982.51 3278
6983.30 3753
6984.09 4254
6984.88 4763
6985.66 5019
6986.45 5533
6987.24 5329
6988.03 5161
6988.82 4758
6989.61 4507
6990.40 4113
6991.19 3376
6991.98 3184
6992.76 2844
6993.55 2706
6994.34 2603
6995.13 2668
6995.92 2804
6996.71 3091
6997.50 3561
6998.29 4034
6999.08 4468
6999.87 4759
7000.66 5018
7001.45 5062
7002.24 4796
7003.03 4582
7003.82 4065
7004.61 3595
7005.40 3128
7006.19 2660
7006.98 2320
7007.77 2053
7008.56 1923
7009.35 1803
7010.14 1808
7010.93 1718
7011.72 1759
7012.51 1802
7013.30 1668
7014.09 1731
7014.88 1811
7015.67 1779
7016.46 1687
7017.25 1643
7018.04 1589
7018.83 1595
7019.62 1392
7020.41 1453
7021.20 1468
7021.99 1443
7022.78 1563
7023.57 1555
7024.37 1465
7025.16 1566
7025.95 1544
7026.74 1584
7027.53 1481
7028.32 1529
7029.11 1629
7029.90 1520
7030.69 1498
7031.49 1364
7032.28 1377
7033.07 1411
7033.86 1395
7034.65 1415
7035.44 1334
7036.23 1309
7037.03 1441
7037.82 1515
7038.61 1525
7039.40 1506
7040.19 1551
7040.98 1511
7041.78 1458
7042.57 1427
7043.36 1471
7044.15 1387
7044.94 1430
7045.74 1469
7046.53 1386
7047.32 1487
7048.11 1526
7048.91 1535
7049.70 1534
7050.49 1579
7051.28 1607
7052.08 1617
7052.87 1450
7053.66 1434
7054.45 1487
7055.25 1371
7056.04 1280
7056.83 1356
7057.62 1252
7058.42 1296
7059.21 1242
7060.00 1195
7060.80 1211
7061.59 1190
7062.38 1262
7063.17 1275
7063.97 1251
7064.76 1179
7065.55 1151
7066.35 1225
7067.14 1190
7067.93 1184
7068.73 1205
7069.52 1183
7070.31 1201
7071.11 1202
7071.90 1136
7072.69 1067
7073.49 1145
7074.28 1135
7075.08 1129
7075.87 1063
7076.66 1095
7077.46 1220
7078.25 1087
7079.05 1062
7079.84 1010
7080.63 982
7081.43 1065
7082.22 1097
7083.02 1130
7083.81 1062
7084.60 1014
7085.40 1035
7086.19 1076
7086.99 1098
7087.78 1182
7088.58 1256
7089.37 1134
7090.17 1083
7090.96 1137
7091.76 1064
7092.55 1063
7093.34 977
7094.14 921
7094.93 921
7095.73 955
7096.52 1040
7097.32 988
7098.11 918
7098.91 837
7099.70 885
7100.50 803
7101.29 817
7102.09 838
7102.89 879
7103.68 875
7104.48 801
7105.27 751
7106.07 794
7106.86 779
7107.66 742
7108.45 806
7109.25 790
7110.05 762
7110.84 761
7111.64 804
7112.43 863
7113.23 806
7114.02 808
7114.82 808
7115.62 837
7116.41 778
7117.21 797
7118.00 771
7118.80 792
7119.60 754
7120.39 768
7121.19 855
7121.99 801
7122.78 780
7123.58 714
7124.38 801
7125.17 761
7125.97 771
7126.77 829
7127.56 750
7128.36 761
7129.16 845
7129.95 770
7130.75 786
7131.55 752
7132.34 750
7133.14 834
7133.94 721
7134.73 766
7135.53 716
7136.33 729
7137.13 809
7137.92 790
7138.72 687
7139.52 729
7140.32 752
7141.11 763
7141.91 781
7142.71 819
7143.51 755
7144.30 751
7145.10 717
7145.90 712
7146.70 730
7147.49 746
7148.29 768
7149.09 718
7149.89 759
7150.69 705
7151.48 684
7152.28 656
7153.08 685
7153.88 648
7154.68 705
7155.47 705
7156.27 778
7157.07 771
7157.87 736
7158.67 726
7159.47 809
7160.27 755
7161.06 730
7161.86 675
7162.66 654
7163.46 648
7164.26 731
7165.06 708
7165.86 644
7166.66 592
7167.45 641
7168.25 709
7169.05 745
7169.85 754
7170.65 698
7171.45 667
7172.25 737
7173.05 744
7173.85 671
7174.65 585
7175.45 631
7176.25 671
7177.04 632
7177.84 664
7178.64 669
7179.44 684
7180.24 812
7181.04 723
7181.84 753
7182.64 748
7183.44 754
7184.24 783
7185.04 706
7185.84 703
7186.64 607
7187.44 743
7188.24 719
7189.04 655
7189.84 676
7190.64 687
7191.44 586
7192.24 663
7193.04 658
7193.84 574
7194.64 666
7195.44 700
7196.25 605
7197.05 648
7197.85 657
7198.65 637
7199.45 607
7200.25 679
7201.05 594
7201.85 604
7202.65 642
7203.45 568
7204.25 683
7205.05 666
7205.86 603
7206.66 627
7207.46 703
7208.26 585
7209.06 565
7209.86 654
7210.66 730
7211.46 716
7212.27 651
7213.07 591
7213.87 667
7214.67 673
7215.47 676
7216.27 682
7217.07 699
7217.88 637
7218.68 642
7219.48 664
7220.28 622
7221.08 627
7221.89 715
7222.69 699
7223.49 684
7224.29 626
7225.09 701
7225.90 638
7226.70 664
7227.50 670
7228.30 665
7229.11 675
7229.91 623
7230.71 601
7231.51 616
7232.32 660
7233.12 662
7233.92 582
7234.72 610
7235.53 665
7236.33 672
7237.13 653
7237.93 687
7238.74 612
7239.54 649
7240.34 700
7241.15 809
7241.95 729
7242.75 721
7243.56 686
7244.36 667
7245.16 782
7245.97 797
7246.77 682
7247.57 678
7248.38 698
7249.18 685
7249.98 653
7250.79 762
7251.59 738
7252.39 779
7253.20 721
7254.00 732
7254.81 800
7255.61 772
7256.41 720
7257.22 722
7258.02 705
7258.82 792
7259.63 800
7260.43 799
7261.24 801
7262.04 715
7262.85 740
7263.65 763
7264.45 789
7265.26 915
7266.06 879
7266.87 872
7267.67 892
7268.48 978
7269.28 915
7270.09 878
7270.89 832
7271.70 790
7272.50 911
7273.30 900
7274.11 970
7274.91 907
7275.72 886
7276.52 908
7277.33 909
7278.13 946
7278.94 1050
7279.74 1148
7280.55 1248
7281.36 1358
7282.16 1517
7282.97 1736
7283.77 1916
7284.58 2030
7285.38 1968
7286.19 2106
7286.99 2128
7287.80 1885
7288.60 1805
7289.41 1484
7290.22 1357
7291.02 1196
7291.83 1131
7292.63 1068
7293.44 994
7294.25 915
7295.05 852
7295.86 1000
7296.66 977
7297.47 886
7298.28 923
7299.08 923
7299.89 967
7300.70 953
7301.50 972
7302.31 944
7303.11 1016
7303.92 869
7304.73 938
7305.53 1068
7306.34 1066
7307.15 1050
7307.95 1233
7308.76 1132
7309.57 1073
7310.37 1194
7311.18 1270
7311.99 1281
7312.80 1283
7313.60 1240
7314.41 1208
7315.22 1261
7316.02 1189
7316.83 1267
7317.64 1397
7318.45 1514
7319.25 1457
7320.06 1656
7320.87 1626
7321.68 1706
7322.48 1601
7323.29 1663
7324.10 1641
7324.91 1412
7325.71 1229
7326.52 1193
7327.33 1124
7328.14 967
7328.95 990
7329.75 1055
7330.56 962
7331.37 912
7332.18 967
7332.99 976
7333.79 940
7334.60 907
7335.41 945
7336.22 936
7337.03 988
7337.84 946
7338.64 959
7339.45 941
7340.26 863
7341.07 916
7341.88 958
7342.69 865
7343.50 816
7344.30 895
7345.11 907
7345.92 876
7346.73 872
7347.54 866
7348.35 864
7349.16 906
7349.97 840
7350.78 945
7351.58 906
7352.39 895
7353.20 939
7354.01 905
7354.82 900
7355.63 912
7356.44 829
7357.25 880
7358.06 891
7358.87 920
7359.68 890
7360.49 850
7361.30 906
7362.11 957
7362.92 919
7363.73 944
7364.54 1003
7365.35 992
7366.16 977
7366.97 932
7367.78 1009
7368.59 971
7369.40 969
7370.21 978
7371.02 1005
7371.83 1005
7372.64 946
7373.45 920
7374.26 981
7375.07 975
7375.88 1002
7376.69 1033
7377.50 1064
7378.31 1081
7379.12 1202
7379.93 1237
7380.74 1289
7381.55 1354
7382.37 1416
7383.18 1515
7383.99 1320
7384.80 1334
7385.61 1147
7386.42 1067
7387.23 1077
7388.04 1042
7388.85 917
7389.67 831
7390.48 899
7391.29 899
7392.10 854
7392.91 856
7393.72 832
7394.53 879
7395.35 912
7396.16 943
7396.97 944
7397.78 968
7398.59 1036
7399.40 1086
7400.22 1194
7401.03 1184
7401.84 1135
7402.65 1256
7403.46 1162
7404.28 1133
7405.09 1083
7405.90 1142
7406.71 1079
7407.52 993
7408.34 1020
7409.15 982
7409.96 962
7410.77 908
7411.59 914
7412.40 853
7413.21 826
7414.02 781
7414.84 781
7415.65 759
7416.46 757
7417.27 775
7418.09 768
7418.90 772
7419.71 734
7420.53 689
7421.34 798
7422.15 801
7422.97 694
7423.78 709
7424.59 672
7425.40 735
7426.22 697
7427.03 640
7427.84 659
7428.66 658
7429.47 687
7430.28 696
7431.10 723
7431.91 689
7432.73 615
7433.54 644
7434.35 651
7435.17 659
7435.98 666
7436.79 641
7437.61 641
7438.42 641
7439.24 675
7440.05 691
7440.86 704
7441.68 674
7442.49 765
7443.31 716
7444.12 671
7444.94 656
7445.75 613
7446.56 684
7447.38 674
7448.19 663
7449.01 651
7449.82 664
7450.64 748
7451.45 685
7452.27 660
7453.08 663
7453.90 648
7454.71 633
7455.52 667
7456.34 675
7457.15 684
7457.97 661
7458.78 728
7459.60 704
7460.42 643
7461.23 666
7462.05 656
7462.86 722
7463.68 656
7464.49 695
7465.31 656
7466.12 692
7466.94 660
7467.75 667
7468.57 734
7469.38 746
7470.20 690
7471.02 674
7471.83 708
7472.65 730
7473.46 651
7474.28 624
7475.10 578
7475.91 641
7476.73 637
7477.54 641
7478.36 565
7479.18 604
7479.99 634
7480.81 612
7481.62 601
7482.44 577
7483.26 567
7484.07 566
7484.89 654
7485.71 638
7486.52 544
7487.34 638
7488.16 597
7488.97 604
7489.79 622
7490.61 537
7491.42 605
7492.24 555
7493.06 592
7493.87 598
7494.69 516
7495.51 526
7496.33 496
7497.14 537
7497.96 535
7498.78 517
7499.59 533
7500.41 564
7501.23 573
7502.05 557
7502.86 531
7503.68 536
7504.50 568
7505.32 608
7506.13 566
7506.95 554
7507.77 621
7508.59 581
7509.40 592
7510.22 602
7511.04 600
7511.86 612
7512.68 560
7513.49 566
7514.31 593
7515.13 507
7515.95 478
7516.77 532
7517.59 537
7518.40 523
7519.22 531
7520.04 533
7520.86 501
7521.68 507
7522.50 498
7523.31 521
7524.13 536
7524.95 548
7525.77 595
7526.59 536
7527.41 491
7528.23 581
7529.05 548
7529.86 540
7530.68 528
7531.50 588
7532.32 585
7533.14 534
7533.96 525
7534.78 525
7535.60 536
7536.42 624
7537.24 584
7538.06 569
7538.88 570
7539.70 606
7540.51 608
7541.33 579
7542.15 632
7542.97 613
7543.79 648
7544.61 628
7545.43 580
7546.25 555
7547.07 635
7547.89 597
7548.71 590
7549.53 538
7550.35 560
7551.17 577
7551.99 595
7552.81 632
7553.63 611
7554.45 573
7555.27 553
7556.09 590
7556.91 692
7557.73 548
7558.56 619
7559.38 635
7560.20 581
7561.02 616
7561.84 600
7562.66 508
7563.48 548
7564.30 658
7565.12 634
7565.94 639
7566.76 575
7567.58 571
7568.40 677
7569.23 602
7570.05 588
7570.87 635
7571.69 596
7572.51 636
7573.33 604
7574.15 615
7574.97 661
7575.80 601
7576.62 568
7577.44 615
7578.26 580
7579.08 597
7579.90 626
7580.73 602
7581.55 578
7582.37 541
7583.19 575
7584.01 602
7584.83 577
7585.66 565
7586.48 670
7587.30 662
7588.12 655
7588.95 721
7589.77 692
7590.59 706
7591.41 711
7592.23 669
7593.06 594
7593.88 648
7594.70 646
7595.52 618
7596.35 618
7597.17 615
7597.99 644
7598.81 603
7599.64 584
7600.46 720
7601.28 756
7602.11 735
7602.93 777
7603.75 728
7604.57 755
7605.40 810
7606.22 829
7607.04 844
7607.87 762
7608.69 801
7609.51 835
7610.34 779
7611.16 718
7611.98 711
7612.81 660
7613.63 646
7614.45 657
7615.28 676
7616.10 786
7616.92 738
7617.75 788
7618.57 742
7619.40 809
7620.22 761
7621.04 722
7621.87 680
7622.69 667
7623.52 668
7624.34 675
7625.16 730
7625.99 672
7626.81 748
7627.64 698
7628.46 631
7629.28 857
7630.11 862
7630.93 849
7631.76 900
7632.58 932
7633.41 957
7634.23 975
7635.06 941
7635.88 714
7636.71 714
7637.53 797
7638.36 734
7639.18 710
7640.01 661
7640.83 617
7641.66 575
7642.48 604
7643.31 589
7644.13 606
7644.96 622
7645.78 629
7646.61 618
7647.43 527
7648.26 556
7649.08 553
7649.91 543
7650.73 523
7651.56 544
7652.38 532
7653.21 515
7654.04 586
7654.86 560
7655.69 501
7656.51 506
7657.34 551
7658.16 551
7658.99 574
7659.82 526
7660.64 569
7661.47 622
7662.29 548
7663.12 484
7663.95 461
7664.77 489
7665.60 580
7666.43 555
7667.25 546
7668.08 524
7668.91 583
7669.73 521
7670.56 547
7671.38 511
7672.21 521
7673.04 599
7673.87 563
7674.69 455
7675.52 443
7676.35 500
7677.17 497
7678.00 525
7678.83 526
7679.65 528
7680.48 513
7681.31 570
7682.13 550
7682.96 481
7683.79 557
7684.62 514
7685.44 499
7686.27 518
7687.10 572
7687.93 559
7688.75 509
7689.58 582
7690.41 480
7691.24 497
7692.06 521
7692.89 597
7693.72 555
7694.55 466
7695.38 506
7696.20 501
7697.03 512
7697.86 483
7698.69 475
7699.52 513
7700.34 528
7701.17 503
7702.00 518
7702.83 515
7703.66 491
7704.49 487
7705.31 591
7706.14 575
7706.97 509
7707.80 525
7708.63 554
7709.46 530
7710.29 575
7711.11 526
7711.94 543
7712.77 574
7713.60 550
7714.43 470
7715.26 472
7716.09 521
7716.92 509
7717.75 502
7718.58 541
7719.40 529
7720.23 439
7721.06 485
7721.89 484
7722.72 432
7723.55 431
7724.38 447
7725.21 400
7726.04 382
7726.87 469
7727.70 512
7728.53 536
7729.36 467
7730.19 486
7731.02 522
7731.85 502
7732.68 464
7733.51 466
7734.34 497
7735.17 475
7736.00 496
7736.83 456
7737.66 432
7738.49 459
7739.32 466
7740.15 466
7740.98 439
7741.81 497
7742.64 518
7743.47 540
7744.30 489
7745.13 556
7745.96 561
7746.79 533
7747.62 574
7748.45 590
7749.29 554
7750.12 562
7750.95 529
7751.78 503
7752.61 542
7753.44 511
7754.27 511
7755.10 510
7755.93 524
7756.76 566
7757.60 522
7758.43 500
7759.26 451
7760.09 480
7760.92 511
7761.75 456
7762.58 462
7763.42 518
7764.25 473
7765.08 516
7765.91 531
7766.74 513
7767.57 506
7768.41 458
7769.24 481
7770.07 450
7770.90 487
7771.73 520
7772.57 472
7773.40 475
7774.23 455
7775.06 413
7775.90 448
7776.73 516
7777.56 478
7778.39 501
7779.22 491
7780.06 513
7780.89 517
7781.72 542
7782.55 494
7783.39 538
7784.22 549
7785.05 526
7785.89 534
7786.72 470
7787.55 514
7788.38 467
7789.22 531
7790.05 469
7790.88 499
7791.72 479
7792.55 560
7793.38 477
7794.22 565
7795.05 542
7795.88 553
7796.72 520
7797.55 509
7798.38 495
7799.22 552
7800.05 542
7800.88 477
7801.72 487
7802.55 538
7803.38 539
7804.22 539
7805.05 533
7805.89 543
7806.72 524
7807.55 594
7808.39 575
7809.22 552
7810.06 544
7810.89 575
7811.72 570
7812.56 594
7813.39 611
7814.23 664
7815.06 589
7815.89 645
7816.73 705
7817.56 695
7818.40 684
7819.23 695
7820.07 648
7820.90 550
7821.74 652
7822.57 681
7823.41 656
7824.24 576
7825.08 689
7825.91 644
7826.75 711
7827.58 651
7828.42 592
7829.25 713
7830.09 646
7830.92 664
7831.76 654
7832.59 656
7833.43 767
7834.26 682
7835.10 683
7835.93 696
7836.77 676
7837.60 673
7838.44 660
7839.28 598
7840.11 648
7840.95 626
7841.78 661
7842.62 594
7843.45 586
7844.29 605
7845.13 657
7845.96 593
7846.80 557
7847.63 540
7848.47 555
7849.31 599
7850.14 595
7850.98 568
7851.82 551
7852.65 578
7853.49 646
7854.32 621
7855.16 588
7856.00 654
7856.83 608
7857.67 550
7858.51 545
7859.34 597
7860.18 645
7861.02 664
7861.85 609
7862.69 646
7863.53 707
7864.37 606
7865.20 635
7866.04 632
7866.88 660
7867.71 601
7868.55 617
7869.39 596
7870.23 599
7871.06 609
7871.90 573
7872.74 605
7873.57 597
7874.41 594
7875.25 633
7876.09 685
7876.93 726
7877.76 800
7878.60 736
7879.44 729
7880.28 599
7881.11 655
7881.95 579
7882.79 578
7883.63 594
7884.47 602
7885.30 670
7886.14 642
7886.98 566
7887.82 643
7888.66 622
7889.50 656
7890.33 653
7891.17 662
7892.01 657
7892.85 670
7893.69 782
7894.53 683
7895.36 706
7896.20 648
7897.04 609
7897.88 600
7898.72 577
7899.56 656
7900.40 695
7901.24 675
7902.08 645
7902.91 654
7903.75 667
7904.59 708
7905.43 674
7906.27 579
7907.11 547
7907.95 540
7908.79 497
7909.63 627
7910.47 605
7911.31 582
7912.15 635
7912.99 606
7913.83 687
7914.67 666
7915.50 693
7916.34 739
7917.18 809
7918.02 835
7918.86 828
7919.70 858
7920.54 776
7921.38 703
7922.22 678
7923.06 692
7923.90 634
7924.74 643
7925.58 576
7926.42 544
7927.27 551
7928.11 547
7928.95 528
7929.79 523
7930.63 525
7931.47 488
7932.31 530
7933.15 537
7933.99 526
7934.83 535
7935.67 558
7936.51 543
7937.35 545
7938.19 512
7939.03 463
7939.88 479
7940.72 504
7941.56 542
7942.40 560
7943.24 556
7944.08 602
7944.92 589
7945.76 538
7946.60 546
7947.45 546
7948.29 554
7949.13 509
7949.97 524
7950.81 567
7951.65 568
7952.50 553
7953.34 526
7954.18 568
7955.02 609
7955.86 640
7956.70 581
7957.55 511
7958.39 523
7959.23 568
7960.07 537
7960.91 502
7961.76 526
7962.60 596
7963.44 559
7964.28 528
7965.13 613
7965.97 622
7966.81 667
7967.65 600
7968.50 549
7969.34 586
7970.18 577
7971.02 570
7971.87 614
7972.71 563
7973.55 513
7974.39 514
7975.24 483
7976.08 520
7976.92 481
7977.77 527
7978.61 569
7979.45 509
7980.30 516
7981.14 544
7981.98 559
7982.83 491
7983.67 455
7984.51 422
7985.36 453
7986.20 515
7987.04 524
7987.89 539
7988.73 522
7989.57 579
7990.42 514
7991.26 504
7992.10 455
7992.95 480
7993.79 530
7994.64 486
7995.48 468
7996.32 468
7997.17 497
7998.01 525
7998.86 450
7999.70 470
8000.54 484
8001.39 435
8002.23 427
8003.08 441
8003.92 424
8004.77 498
8005.61 498
8006.45 539
8007.30 460
8008.14 485
8008.99 423
8009.83 449
8010.68 420
8011.52 457
8012.37 454
8013.21 429
8014.06 423
8014.90 451
8015.75 474
8016.59 491
8017.44 471
8018.28 392
8019.13 390
8019.97 419
8020.82 442
8021.66 449
8022.51 448
8023.35 455
8024.20 496
8025.05 432
8025.89 419
8026.74 474
8027.58 424
8028.43 412
8029.27 432
8030.12 426
8030.96 395
8031.81 385
8032.66 356
8033.50 424
8034.35 461
8035.19 494
8036.04 472
8036.89 473
8037.73 434
8038.58 429
8039.43 427
8040.27 422
8041.12 454
8041.96 443
8042.81 429
8043.66 404
8044.50 423
8045.35 448
8046.20 381
8047.04 433
8047.89 398
8048.74 435
8049.58 425
8050.43 420
8051.28 433
8052.12 394
8052.97 421
8053.82 404
8054.67 388
8055.51 405
8056.36 402
8057.21 402
8058.05 489
8058.90 443
8059.75 406
8060.60 366
8061.44 418
8062.29 452
8063.14 486
8063.99 447
8064.83 425
8065.68 449
8066.53 442
8067.38 372
8068.22 431
8069.07 385
8069.92 427
8070.77 498
8071.62 432
8072.46 417
8073.31 412
8074.16 435
8075.01 402
8075.86 408
8076.71 381
8077.55 407
8078.40 409
8079.25 412
8080.10 445
8080.95 365
8081.80 392
8082.64 433
8083.49 390
8084.34 414
8085.19 438
8086.04 386
8086.89 337
8087.74 427
8088.58 411
8089.43 435
8090.28 395
8091.13 456
8091.98 448
8092.83 412
8093.68 421
8094.53 366
8095.38 431
8096.23 445
8097.08 436
8097.93 417
8098.77 444
8099.62 412
8100.47 408
8101.32 398
8102.17 382
8103.02 372
8103.87 355
8104.72 428
8105.57 376
8106.42 419
8107.27 380
8108.12 451
8108.97 405
8109.82 403
8110.67 397
8111.52 364
8112.37 378
8113.22 378
8114.07 398
8114.92 410
8115.77 404
8116.62 415
8117.47 423
8118.32 426
8119.17 423
8120.02 403
8120.87 378
8121.72 359
8122.58 389
8123.43 424
8124.28 382
8125.13 399
8125.98 449
8126.83 424
8127.68 473
8128.53 399
8129.38 411
8130.23 380
8131.08 438
8131.94 460
8132.79 510
8133.64 446
8134.49 422
8135.34 417
8136.19 394
8137.04 448
8137.89 387
8138.75 406
8139.60 432
8140.45 426
8141.30 468
8142.15 408
8143.00 453
8143.86 416
8144.71 439
8145.56 446
8146.41 450
8147.26 412
8148.12 435
8148.97 409
8149.82 390
8150.67 419
8151.52 485
8152.38 459
8153.23 506
8154.08 487
8154.93 404
8155.78 511
8156.64 472
8157.49 453
8158.34 444
8159.19 444
8160.05 369
8160.90 474
8161.75 438
8162.61 449
8163.46 454
8164.31 363
8165.16 375
8166.02 415
8166.87 390
8167.72 382
8168.58 360
8169.43 420
8170.28 436
8171.14 381
8171.99 466
8172.84 392
8173.70 445
8174.55 382
8175.40 379
8176.26 441
8177.11 337
8177.96 343
8178.82 370
8179.67 360
8180.52 388
8181.38 377
8182.23 405
8183.08 374
8183.94 383
8184.79 379
8185.65 370
8186.50 374
8187.35 371
8188.21 382
8189.06 401
8189.92 420
8190.77 359
8191.63 366
8192.48 399
8193.33 419
8194.19 429
8195.04 471
8195.90 376
8196.75 361
8197.61 422
8198.46 387
8199.32 380
8200.17 392
8201.02 362
8201.88 373
8202.73 350
8203.59 365
8204.44 415
8205.30 376
8206.15 424
8207.01 373
8207.86 368
8208.72 385
8209.57 384
8210.43 355
8211.29 429
8212.14 409
8213.00 386
8213.85 437
8214.71 424
8215.56 419
8216.42 371
8217.27 377
8218.13 391
8218.98 347
8219.84 392
8220.70 375
8221.55 414
8222.41 449
8223.26 452
8224.12 418
8224.98 373
8225.83 414
8226.69 416
8227.54 432
8228.40 427
8229.26 398
8230.11 446
8230.97 468
8231.83 354
8232.68 373
8233.54 357
8234.39 396
8235.25 377
8236.11 360
8236.96 408
8237.82 409
8238.68 395
8239.53 370
8240.39 405
8241.25 323
8242.11 460
8242.96 387
8243.82 374
8244.68 360
8245.53 444
8246.39 410
8247.25 379
8248.10 430
8248.96 395
8249.82 372
8250.68 361
8251.53 402
8252.39 397
8253.25 375
8254.11 429
8254.96 388
8255.82 367
8256.68 402
8257.54 422
8258.39 362
8259.25 342
8260.11 342
8260.97 377
8261.83 426
8262.68 387
8263.54 417
8264.40 415
8265.26 385
8266.12 387
8266.97 400
8267.83 369
8268.69 364
8269.55 403
8270.41 396
8271.27 420
8272.12 364
8272.98 408
8273.84 378
8274.70 454
8275.56 436
8276.42 413
8277.28 414
8278.13 434
8278.99 426
8279.85 352
8280.71 427
8281.57 471
8282.43 405
8283.29 405
8284.15 443
8285.01 415
8285.87 425
8286.72 419
8287.58 419
8288.44 433
8289.30 403
8290.16 407
8291.02 436
8291.88 453
8292.74 491
8293.60 490
8294.46 479
8295.32 435
8296.18 445
8297.04 415
8297.90 429
8298.76 479
8299.62 445
8300.48 412
8301.34 413
8302.20 478
8303.06 470
8303.92 412
8304.78 377
8305.64 411
8306.50 426
8307.36 474
8308.22 467
8309.08 439
8309.94 470
8310.80 404
8311.66 424
8312.52 443
8313.38 440
8314.24 417
8315.10 419
8315.96 423
8316.83 462
8317.69 405
8318.55 413
8319.41 467
8320.27 466
8321.13 432
8321.99 417
8322.85 473
8323.71 423
8324.57 370
8325.44 425
8326.30 414
8327.16 412
8328.02 393
8328.88 403
8329.74 435
8330.60 471
8331.47 462
8332.33 460
8333.19 404
8334.05 401
8334.91 436
8335.77 458
8336.64 422
8337.50 348
8338.36 409
8339.22 473
8340.08 431
8340.94 413
8341.81 379
8342.67 433
8343.53 448
8344.39 497
8345.26 414
8346.12 411
8346.98 462
8347.84 445
8348.71 395
8349.57 348
8350.43 426
8351.29 421
8352.16 436
8353.02 453
8353.88 452
8354.74 468
8355.61 430
8356.47 470
8357.33 444
8358.19 474
8359.06 455
8359.92 514
8360.78 485
8361.65 528
8362.51 530
8363.37 506
8364.24 475
8365.10 459
8365.96 387
8366.83 448
8367.69 435
8368.55 483
8369.42 536
8370.28 458
8371.14 493
8372.01 484
8372.87 476
8373.73 481
8374.60 494
8375.46 481
8376.33 557
8377.19 460
8378.05 488
8378.92 486
8379.78 490
8380.65 506
8381.51 567
8382.37 526
8383.24 550
8384.10 594
8384.97 476
8385.83 507
8386.70 545
8387.56 581
8388.42 546
8389.29 584
8390.15 538
8391.02 547
8391.88 523
8392.75 582
8393.61 539
8394.48 563
8395.34 562
8396.21 525
8397.07 578
8397.94 541
8398.80 554
8399.67 565
8400.53 521
8401.40 562
8402.26 576
8403.13 575
8403.99 601
8404.86 520
8405.72 556
8406.59 546
8407.45 577
8408.32 578
8409.19 660
8410.05 651
8410.92 656
8411.78 567
8412.65 584
8413.51 634
8414.38 719
8415.25 621
8416.11 571
8416.98 643
8417.84 622
8418.71 669
8419.58 702
8420.44 702
8421.31 612
8422.17 684
8423.04 771
8423.91 816
8424.77 815
8425.64 768
8426.51 790
8427.37 792
8428.24 812
8429.11 754
8429.97 871
8430.84 811
8431.71 834
8432.57 877
8433.44 879
8434.31 859
8435.17 917
8436.04 871
8436.91 853
8437.77 845
8438.64 941
8439.51 891
8440.38 943
8441.24 986
8442.11 997
8442.98 1053
8443.84 1051
8444.71 1003
8445.58 1049
8446.45 1042
8447.31 1039
8448.18 1097
8449.05 1126
8449.92 1092
8450.78 1150
8451.65 1184
8452.52 1205
8453.39 1333
8454.26 1620
8455.12 1761
8455.99 1905
8456.86 2059
8457.73 2044
8458.60 2073
8459.46 2022
8460.33 1843
8461.20 1711
8462.07 1602
8462.94 1489
8463.81 1376
8464.67 1313
8465.54 1371
8466.41 1456
8467.28 1703
8468.15 1958
8469.02 2205
8469.89 2745
8470.75 3012
8471.62 2997
8472.49 2956
8473.36 2801
8474.23 2431
8475.10 2065
8475.97 1796
8476.84 1540
8477.71 1257
8478.57 1172
8479.44 1045
8480.31 916
8481.18 865
8482.05 907
8482.92 890
8483.79 870
8484.66 811
8485.53 863
8486.40 795
8487.27 807
8488.14 831
8489.01 838
8489.88 828
8490.75 805
8491.62 775
8492.49 711
8493.36 712
8494.23 782
8495.10 812
8495.97 817
8496.84 751
8497.71 862
8498.58 792
8499.45 833
8500.32 738
8501.19 716
8502.06 700
8502.93 667
8503.80 709
8504.67 769
8505.54 793
8506.41 866
8507.28 820
8508.15 908
8509.02 928
8509.89 912
8510.76 886
8511.63 891
8512.51 901
8513.38 779
8514.25 794
8515.12 796
8515.99 755
8516.86 745
8517.73 731
8518.60 725
8519.47 758
8520.35 765
8521.22 763
8522.09 738
8522.96 739
8523.83 795
8524.70 780
8525.57 798
8526.45 796
8527.32 807
8528.19 832
8529.06 761
8529.93 836
8530.80 860
8531.68 839
8532.55 891
8533.42 855
8534.29 849
8535.16 876
8536.04 907
8536.91 862
8537.78 840
8538.65 919
8539.52 889
8540.40 855
8541.27 835
8542.14 796
8543.01 751
8543.89 821
8544.76 769
8545.63 796
8546.50 841
8547.38 812
8548.25 726
8549.12 801
8549.99 763
8550.87 806
8551.74 779
8552.61 799
8553.49 819
8554.36 788
8555.23 828
8556.11 828
8556.98 827
8557.85 832
8558.73 803
8559.60 782
8560.47 731
8561.35 694
8562.22 697
8563.09 752
8563.97 697
8564.84 605
8565.71 612
8566.59 645
8567.46 647
8568.33 659
8569.21 666
8570.08 732
8570.96 669
8571.83 599
8572.70 628
8573.58 646
8574.45 646
8575.33 631
8576.20 669
8577.07 680
8577.95 636
8578.82 647
8579.70 666
8580.57 632
8581.45 632
8582.32 623
8583.19 626
8584.07 678
8584.94 632
8585.82 629
8586.69 643
8587.57 637
8588.44 641
8589.32 657
8590.19 653
8591.07 572
8591.94 621
8592.82 620
8593.69 609
8594.57 648
8595.44 665
8596.32 695
8597.19 590
8598.07 584
8598.94 576
8599.82 687
8600.69 701
8601.57 783
8602.44 690
8603.32 621
8604.20 600
8605.07 608
8605.95 635
8606.82 649
8607.70 676
8608.57 702
8609.45 718
8610.33 659
8611.20 675
8612.08 660
8612.95 646
8613.83 641
8614.71 683
8615.58 681
8616.46 645
8617.33 681
8618.21 688
8619.09 696
8619.96 655
8620.84 721
8621.72 717
8622.59 697
8623.47 691
8624.35 699
8625.22 697
8626.10 748
8626.98 742
8627.85 730
8628.73 780
8629.61 803
8630.48 760
8631.36 849
8632.24 719
8633.11 706
8633.99 767
8634.87 757
8635.74 805
8636.62 778
8637.50 821
8638.38 811
8639.25 824
8640.13 829
8641.01 800
8641.89 788
8642.76 768
8643.64 810
8644.52 795
8645.40 779
8646.27 824
8647.15 895
8648.03 899
8648.91 971
8649.79 951
8650.66 993
8651.54 973
8652.42 840
8653.30 934
8654.18 930
8655.05 919
8655.93 947
8656.81 1031
8657.69 977
8658.57 942
8659.45 909
8660.32 977
8661.20 927
8662.08 1055
8662.96 1047
8663.84 1002
8664.72 983
8665.60 953
8666.47 957
8667.35 983
8668.23 1038
8669.11 1033
8669.99 1140
8670.87 1223
8671.75 1315
8672.63 1347
8673.51 1430
8674.38 1493
8675.26 1584
8676.14 1533
8677.02 1474
8677.90 1448
8678.78 1432
8679.66 1350
8680.54 1291
8681.42 1275
8682.30 1270
8683.18 1224
8684.06 1215
8684.94 1161
8685.82 1133
8686.70 1254
8687.58 1349
8688.46 1426
8689.34 1631
8690.22 1979
8691.10 2283
8691.98 2604
8692.86 2721
8693.74 3069
8694.62 2989
8695.50 2825
8696.38 2552
8697.26 2056
8698.14 1914
8699.02 1731
8699.90 1462
8700.78 1344
8701.66 1161
8702.54 1119
8703.42 1102
8704.30 1057
8705.18 990
8706.06 954
8706.94 939
8707.82 868
8708.71 867
8709.59 850
8710.47 853
8711.35 829
8712.23 738
8713.11 784
8713.99 795
8714.87 753
8715.75 733
8716.64 730
8717.52 655
8718.40 693
8719.28 756
8720.16 741
8721.04 754
8721.92 738
8722.81 752
8723.69 744
8724.57 668
8725.45 685
8726.33 754
8727.21 720
8728.10 801
8728.98 861
8729.86 777
8730.74 854
8731.62 829
8732.51 808
8733.39 832
8734.27 851
8735.15 776
8736.03 797
8736.92 738
8737.80 725
8738.68 671
8739.56 682
8740.45 699
8741.33 725
8742.21 677
8743.09 656
8743.98 689
8744.86 705
8745.74 658
8746.63 696
8747.51 712
8748.39 652
8749.27 653
8750.16 659
8751.04 667
8751.92 692
8752.81 659
8753.69 642
8754.57 748
8755.46 727
8756.34 687
8757.22 665
8758.11 784
8758.99 759
8759.87 737
8760.76 765
8761.64 719
8762.52 715
8763.41 727
8764.29 772
8765.17 794
8766.06 730
8766.94 705
8767.83 673
8768.71 701
8769.59 718
8770.48 692
8771.36 696
8772.25 743
8773.13 682
8774.01 592
8774.90 575
8775.78 686
8776.67 716
8777.55 624
8778.44 630
8779.32 621
8780.20 587
8781.09 545
8781.97 585
8782.86 549
8783.74 603
8784.63 588
8785.51 535
8786.40 570
8787.28 609
8788.17 593
8789.05 590
8789.94 602
8790.82 583
8791.71 586
8792.59 522
8793.48 630
8794.36 601
8795.25 614
8796.13 568
8797.02 551
8797.90 614
8798.79 560
8799.67 560
8800.56 547
8801.45 484
8802.33 504
8803.22 526
8804.10 535
8804.99 520
8805.87 501
8806.76 535
8807.65 542
8808.53 503
8809.42 535
8810.30 495
8811.19 486
8812.08 477
8812.96 475
8813.85 479
8814.73 501
8815.62 503
8816.51 536
8817.39 469
8818.28 484
8819.17 439
8820.05 463
8820.94 464
8821.83 501
8822.71 489
8823.60 520
8824.49 507
8825.37 465
8826.26 479
8827.15 487
8828.03 487
8828.92 456
8829.81 458
8830.69 495
8831.58 484
8832.47 460
8833.36 484
8834.24 494
8835.13 480
8836.02 446
8836.90 444
8837.79 499
8838.68 442
8839.57 478
8840.45 519
8841.34 502
8842.23 447
8843.12 418
8844.01 407
8844.89 394
8845.78 492
8846.67 485
8847.56 466
8848.44 498
8849.33 447
8850.22 469
8851.11 481
8852.00 435
8852.88 411
8853.77 401
8854.66 373
8855.55 419
8856.44 433
8857.33 428
8858.21 423
8859.10 428
8859.99 423
8860.88 420
8861.77 446
8862.66 402
8863.55 500
8864.43 469
8865.32 434
8866.21 519
8867.10 417
8867.99 414
8868.88 422
8869.77 401
8870.66 434
8871.55 427
8872.44 385
8873.32 411
8874.21 386
8875.10 364
8875.99 414
8876.88 375
8877.77 385
8878.66 427
8879.55 426
8880.44 359
8881.33 373
8882.22 366
8883.11 358
8884.00 390
8884.89 387
8885.78 409
8886.67 374
8887.56 366
8888.45 354
8889.34 380
8890.23 391
8891.12 361
8892.01 397
8892.90 359
8893.79 375
8894.68 408
8895.57 348
8896.46 375
8897.35 383
8898.24 379
8899.13 374
8900.02 391
8900.91 355
8901.80 380
8902.69 358
8903.58 385
8904.47 383
8905.36 355
8906.26 405
8907.15 369
8908.04 376
8908.93 321
8909.82 331
8910.71 356
8911.60 330
8912.49 320
8913.38 331
8914.28 380
8915.17 432
8916.06 351
8916.95 328
8917.84 350
8918.73 316
8919.62 330
8920.52 375
8921.41 277
8922.30 328
8923.19 325
8924.08 343
8924.97 336
8925.87 347
8926.76 343
8927.65 369
8928.54 397
8929.43 340
8930.33 357
8931.22 357
8932.11 365
8933.00 335
8933.89 367
8934.79 342
8935.68 308
8936.57 371
8937.46 319
8938.36 316
8939.25 347
8940.14 318
8941.03 315
8941.93 320
8942.82 344
8943.71 357
8944.60 374
8945.50 335
8946.39 283
8947.28 289
8948.18 316
8949.07 332
8949.96 339
8950.85 314
8951.75 357
8952.64 349
8953.53 349
8954.43 351
8955.32 291
8956.21 335
8957.11 307
8958.00 317
8958.89 343
8959.79 285
8960.68 325
8961.57 372
8962.47 377
8963.36 374
8964.26 317
8965.15 389
8966.04 356
8966.94 386
8967.83 382
8968.73 386
8969.62 321
8970.51 322
8971.41 353
8972.30 341
8973.20 288
8974.09 302
8974.98 326
8975.88 355
8976.77 344
8977.67 357
8978.56 307
8979.46 352
8980.35 314
8981.25 325
8982.14 310
8983.03 330
8983.93 316
8984.82 318
8985.72 317
8986.61 309
8987.51 336
8988.40 355
8989.30 358
8990.19 316
8991.09 309
8991.98 333
8992.88 334
8993.77 275
8994.67 284
8995.56 329
8996.46 315
8997.36 272
8998.25 208
8999.15 298
9000.04 304
9000.94 312
9001.83 341
9002.73 310
9003.62 327
9004.52 332
9005.42 291
9006.31 290
9007.21 321
9008.10 284
9009.00 273
9009.90 269
9010.79 279
9011.69 300
9012.58 335
9013.48 293
9014.38 290
9015.27 269
9016.17 298
9017.07 329
9017.96 306
9018.86 286
9019.76 330
9020.65 346
9021.55 263
9022.44 304
9023.34 325
9024.24 356
9025.14 336
9026.03 279
9026.93 295
9027.83 283
9028.72 311
9029.62 341
9030.52 366
9031.41 309
9032.31 293
9033.21 345
9034.11 381
9035.00 304
9035.90 298
9036.80 320
9037.69 326
9038.59 302
9039.49 327
9040.39 341
9041.28 293
9042.18 294
9043.08 329
9043.98 295
9044.88 349
9045.77 332
9046.67 338
9047.57 326
9048.47 309
9049.36 284
9050.26 312
9051.16 357
9052.06 323
9052.96 302
9053.86 333
9054.75 331
9055.65 319
9056.55 352
9057.45 324
9058.35 344
9059.25 316
9060.14 335
9061.04 332
9061.94 324
9062.84 343
9063.74 341
9064.64 301
9065.54 337
9066.44 303
9067.33 343
9068.23 321
9069.13 305
9070.03 302
9070.93 344
9071.83 338
9072.73 323
9073.63 315
9074.53 314
9075.43 322
9076.33 275
9077.22 319
9078.12 348
9079.02 284
9079.92 301
9080.82 296
9081.72 329
9082.62 330
9083.52 285
9084.42 274
9085.32 297
9086.22 314
9087.12 334
9088.02 315
9088.92 341
9089.82 391
9090.72 286
9091.62 284
9092.52 273
9093.42 288
9094.32 343
9095.22 348
9096.12 374
9097.02 321
9097.92 315
9098.82 348
9099.72 299
9100.62 379
9101.52 351
9102.43 345
9103.33 323
9104.23 300
9105.13 300
9106.03 331
9106.93 313
9107.83 361
9108.73 323
9109.63 281
9110.53 275
9111.43 313
9112.33 344
9113.24 287
9114.14 336
9115.04 277
9115.94 270
9116.84 278
9117.74 315
9118.64 314
9119.55 305
9120.45 295
9121.35 305
9122.25 280
9123.15 286
9124.05 268
9124.96 339
9125.86 329
9126.76 284
9127.66 319
9128.56 319
9129.46 304
9130.37 313
9131.27 309
9132.17 290
9133.07 330
9133.97 358
9134.88 320
9135.78 299
9136.68 340
9137.58 312
9138.49 289
9139.39 327
9140.29 334
9141.19 305
9142.10 325
9143.00 298
9143.90 269
9144.80 296
9145.71 267
9146.61 304
9147.51 293
9148.42 283
9149.32 294
9150.22 304
9151.12 344
9152.03 375
9152.93 304
9153.83 285
9154.74 313
9155.64 307
9156.54 282
9157.45 310
9158.35 352
9159.25 293
9160.16 282
9161.06 351
9161.96 285
9162.87 342
9163.77 300
9164.68 296
9165.58 284
9166.48 299
9167.39 316
9168.29 299
9169.19 333
9170.10 313
9171.00 346
9171.91 379
9172.81 319
9173.72 281
9174.62 291
9175.52 333
9176.43 318
9177.33 331
9178.24 321
9179.14 320
9180.05 368
9180.95 380
9181.85 288
9182.76 311
9183.66 317
9184.57 305
9185.47 326
9186.38 320
9187.28 355
9188.19 329
9189.09 296
9190.00 346
9190.90 361
9191.81 327
9192.71 297
9193.62 284
9194.52 313
9195.43 306
9196.33 316
9197.24 270
9198.14 316
9199.05 296
9199.96 356
9200.86 329
9201.77 310
9202.67 287
9203.58 344
9204.48 321
9205.39 277
9206.29 342
9207.20 307
9208.11 291
9209.01 354
9209.92 262
9210.82 309
9211.73 357
9212.64 324
9213.54 283
9214.45 300
9215.35 344
9216.26 350
9217.17 368
9218.07 367
9218.98 393
9219.89 394
9220.79 401
9221.70 397
9222.61 370
9223.51 395
9224.42 310
9225.33 351
9226.23 336
9227.14 358
9228.05 288
9228.95 351
9229.86 319
9230.77 284
9231.67 350
9232.58 308
9233.49 304
9234.40 294
9235.30 297
9236.21 274
9237.12 313
9238.02 306
9238.93 308
9239.84 277
9240.75 285
9241.65 286
9242.56 339
9243.47 313
9244.38 300
9245.28 356
9246.19 303
9247.10 286
9248.01 351
9248.92 279
9249.82 287
9250.73 317
9251.64 329
9252.55 296
9253.46 265
9254.36 262
9255.27 327
9256.18 302
9257.09 321
9258.00 325
9258.90 306
9259.81 325
9260.72 357
9261.63 302
9262.54 313
9263.45 319
9264.36 292
9265.26 286
9266.17 330
9267.08 369
9267.99 348
9268.90 286
9269.81 293
9270.72 270
9271.63 289
9272.54 304
9273.44 342
9274.35 283
9275.26 264
9276.17 359
9277.08 328
9277.99 319
9278.90 326
9279.81 329
9280.72 328
9281.63 318
9282.54 350
9283.45 303
9284.36 281
9285.27 347
9286.18 326
9287.09 339
9288.00 308
9288.91 298
9289.82 277
9290.73 327
9291.64 340
9292.55 326
9293.46 360
9294.37 349
9295.28 313
9296.19 313
9297.10 325
9298.01 319
9298.92 316
9299.83 346
9300.74 348
9301.65 349
9302.56 354
9303.47 346
9304.38 311
9305.29 341
9306.20 368
9307.11 387
9308.02 386
9308.93 388
9309.84 398
9310.75 362
9311.67 343
9312.58 387
9313.49 327
9314.40 378
9315.31 362
9316.22 355
9317.13 376
9318.04 351
9318.95 362
9319.87 333
9320.78 313
9321.69 310
9322.60 295
9323.51 310
9324.42 300
9325.34 344
9326.25 325
9327.16 328
9328.07 300
9328.98 345
9329.89 327
9330.81 359
9331.72 326
9332.63 348
9333.54 339
9334.45 297
9335.37 299
9336.28 281
9337.19 252
9338.10 287
9339.01 340
9339.93 339
9340.84 351
9341.75 338
9342.66 346
9343.58 348
9344.49 349
9345.40 302
9346.31 331
9347.23 332
9348.14 288
9349.05 296
9349.97 264
9350.88 268
9351.79 315
9352.70 368
9353.62 347
9354.53 343
9355.44 330
9356.36 315
9357.27 361
9358.18 349
9359.10 367
9360.01 341
9360.92 318
9361.84 352
9362.75 305
9363.66 365
9364.58 337
9365.49 318
9366.40 333
9367.32 327
9368.23 305
9369.15 303
9370.06 367
9370.97 349
9371.89 332
9372.80 341
9373.71 337
9374.63 379
9375.54 399
9376.46 446
9377.37 367
9378.29 333
9379.20 295
9380.11 352
9381.03 365
9381.94 385
9382.86 348
9383.77 323
9384.69 367
9385.60 353
9386.51 363
9387.43 360
9388.34 411
9389.26 368
9390.17 363
9391.09 372
9392.00 405
9392.92 436
9393.83 419
9394.75 370
9395.66 386
9396.58 400
9397.49 394
9398.41 410
9399.32 430
9400.24 404
9401.15 410
9402.07 387
9402.99 364
9403.90 371
9404.82 378
9405.73 389
9406.65 409
9407.56 352
9408.48 387
9409.39 408
9410.31 341
9411.23 337
9412.14 361
9413.06 338
9413.97 338
9414.89 368
9415.81 373
9416.72 412
9417.64 350
9418.55 383
9419.47 409
9420.39 335
9421.30 343
9422.22 375
9423.14 397
9424.05 375
9424.97 408
9425.89 373
9426.80 383
9427.72 374
9428.64 399
9429.55 406
9430.47 346
9431.39 353
9432.30 349
9433.22 379
9434.14 468
9435.05 393
9435.97 383
9436.89 413
9437.80 333
9438.72 361
9439.64 356
9440.56 340
9441.47 372
9442.39 412
9443.31 408
9444.23 365
9445.14 340
9446.06 346
9446.98 346
9447.90 371
9448.81 380
9449.73 406
9450.65 406
9451.57 454
9452.48 418
9453.40 454
9454.32 494
9455.24 522
9456.16 445
9457.07 420
9457.99 423
9458.91 474
9459.83 408
9460.75 403
9461.66 416
9462.58 416
9463.50 372
9464.42 360
9465.34 364
9466.26 299
9467.18 373
9468.09 434
9469.01 395
9469.93 354
9470.85 381
9471.77 442
9472.69 402
9473.61 424
9474.53 410
9475.44 405
9476.36 407
9477.28 399
9478.20 410
9479.12 427
9480.04 442
9480.96 380
9481.88 375
9482.80 387
9483.72 417
9484.64 415
9485.56 388
9486.47 358
9487.39 378
9488.31 408
9489.23 440
9490.15 394
9491.07 424
9491.99 406
9492.91 434
9493.83 442
9494.75 386
9495.67 358
9496.59 375
9497.51 381
9498.43 380
9499.35 408
9500.27 392
9501.19 424
9502.11 418
9503.03 341
9503.95 388
9504.87 386
9505.79 428
9506.71 392
9507.64 389
9508.56 423
9509.48 408
9510.40 434
9511.32 448
9512.24 437
9513.16 419
9514.08 441
9515.00 482
9515.92 457
9516.84 419
9517.76 432
9518.68 436
9519.61 437
9520.53 477
9521.45 397
9522.37 415
9523.29 358
9524.21 443
9525.13 421
9526.05 348
9526.98 428
9527.90 410
9528.82 477
9529.74 511
9530.66 544
9531.58 631
9532.51 564
9533.43 630
9534.35 707
9535.27 600
9536.19 631
9537.11 626
9538.04 596
9538.96 550
9539.88 541
9540.80 567
9541.73 499
9542.65 471
9543.57 460
9544.49 443
9545.41 414
9546.34 437
9547.26 419
9548.18 438
9549.10 409
9550.03 414
9550.95 458
9551.87 472
9552.79 413
9553.72 464
9554.64 496
9555.56 481
9556.49 497
9557.41 467
9558.33 470
9559.25 484
9560.18 516
9561.10 481
9562.02 397
9562.95 460
9563.87 446
9564.79 454
9565.72 453
9566.64 428
9567.56 447
9568.49 398
9569.41 424
9570.33 451
9571.26 441
9572.18 510
9573.11 440
9574.03 461
9574.95 500
9575.88 449
9576.80 438
9577.72 412
9578.65 409
9579.57 410
9580.50 445
9581.42 464
9582.34 444
9583.27 451
9584.19 456
9585.12 421
9586.04 446
9586.97 496
9587.89 453
9588.81 437
9589.74 454
9590.66 480
9591.59 418
9592.51 439
9593.44 477
9594.36 431
9595.29 466
9596.21 450
9597.14 493
9598.06 509
9598.99 530
9599.91 487
9600.84 492
9601.76 516
9602.69 523
9603.61 518
9604.54 484
9605.46 478
9606.39 464
9607.31 551
9608.24 534
9609.16 572
9610.09 467
9611.01 504
9611.94 524
9612.87 555
9613.79 578
9614.72 542
9615.64 560
9616.57 535
9617.49 556
9618.42 614
9619.35 545
9620.27 569
9621.20 582
9622.12 595
9623.05 654
9623.98 640
9624.90 542
9625.83 544
9626.76 588
9627.68 574
9628.61 555
9629.53 628
9630.46 587
9631.39 593
9632.31 651
9633.24 576
9634.17 671
9635.09 653
9636.02 620
9636.95 585
9637.87 660
9638.80 690
9639.73 719
9640.65 681
9641.58 619
9642.51 708
9643.44 628
9644.36 634
9645.29 644
9646.22 632
9647.14 698
9648.07 777
9649.00 793
9649.93 738
9650.85 780
9651.78 754
9652.71 795
9653.64 775
9654.56 709
9655.49 776
9656.42 788
9657.35 749
9658.27 723
9659.20 725
9660.13 673
9661.06 678
9661.99 664
9662.91 735
9663.84 792
9664.77 723
9665.70 694
9666.63 689
9667.56 701
9668.48 704
9669.41 732
9670.34 723
9671.27 725
9672.20 725
9673.13 744
9674.05 717
9674.98 716
9675.91 779
9676.84 819
9677.77 801
9678.70 760
9679.63 762
9680.56 794
9681.48 782
9682.41 769
9683.34 796
9684.27 848
9685.20 762
9686.13 748
9687.06 786
9687.99 774
9688.92 819
9689.85 838
9690.78 831
9691.71 801
9692.63 808
9693.56 883
9694.49 896
9695.42 833
9696.35 935
9697.28 1072
9698.21 1070
9699.14 1061
9700.07 1140
9701.00 1065
9701.93 1079
9702.86 962
9703.79 957
9704.72 915
9705.65 880
9706.58 800
9707.51 830
9708.44 881
9709.37 884
9710.30 833
9711.23 842
9712.16 911
9713.09 948
9714.02 899
9714.95 909
9715.89 1008
9716.82 981
9717.75 903
9718.68 859
9719.61 895
9720.54 856
9721.47 876
9722.40 805
9723.33 737
9724.26 693
9725.19 698
9726.12 727
9727.06 758
9727.99 774
9728.92 741
9729.85 785
9730.78 781
9731.71 780
9732.64 787
9733.57 776
9734.51 791
9735.44 805
9736.37 789
9737.30 769
9738.23 763
9739.16 719
9740.10 718
9741.03 653
9741.96 668
9742.89 680
9743.82 698
9744.75 649
9745.69 688
9746.62 623
9747.55 697
9748.48 679
9749.41 686
9750.35 797
9751.28 687
9752.21 637
9753.14 703
9754.08 684
9755.01 620
9755.94 581
9756.87 608
9757.81 601
9758.74 620
9759.67 589
9760.60 574
9761.54 572
9762.47 589
9763.40 611
9764.34 603
9765.27 591
9766.20 619
9767.13 604
9768.07 612
9769.00 636
9769.93 644
9770.87 630
9771.80 616
9772.73 578
9773.67 553
9774.60 552
9775.53 632
9776.47 602
9777.40 616
9778.33 658
9779.27 676
9780.20 657
9781.14 719
9782.07 754
9783.00 692
9783.94 652
9784.87 643
9785.80 669
9786.74 665
9787.67 656
9788.61 675
9789.54 687
9790.47 601
9791.41 643
9792.34 607
9793.28 565
9794.21 579
9795.15 570
9796.08 546
9797.01 575
9797.95 623
9798.88 609
9799.82 614
9800.75 661
9801.69 574
9802.62 622
9803.56 608
9804.49 572
9805.43 505
9806.36 517
9807.30 531
9808.23 544
9809.17 509
9810.10 475
9811.04 486
9811.97 491
9812.91 478
9813.84 486
9814.78 516
9815.71 470
9816.65 516
9817.58 553
9818.52 505
9819.46 505
9820.39 526
9821.33 496
9822.26 464
9823.20 467
9824.13 435
9825.07 426
9826.00 442
9826.94 441
9827.88 458
9828.81 453
9829.75 465
9830.68 458
9831.62 480
9832.56 397
9833.49 478
9834.43 485
9835.37 465
9836.30 533
9837.24 436
9838.17 517
9839.11 463
9840.05 469
9840.98 465
9841.92 505
9842.86 461
9843.79 468
9844.73 495
9845.67 441
9846.60 451
9847.54 482
9848.48 509
9849.42 508
9850.35 470
9851.29 440
9852.23 436
9853.16 428
9854.10 454
9855.04 420
9855.98 439
9856.91 448
9857.85 523
9858.79 438
9859.72 452
9860.66 462
9861.60 513
9862.54 473
9863.47 432
9864.41 464
9865.35 475
9866.29 483
9867.23 438
9868.16 421
9869.10 430
9870.04 443
9870.98 443
9871.92 450
9872.85 456
9873.79 429
9874.73 455
9875.67 482
9876.61 422
9877.54 440
9878.48 445
9879.42 461
9880.36 477
9881.30 501
9882.24 429
9883.18 450
9884.11 418
9885.05 431
9885.99 456
9886.93 426
9887.87 416
9888.81 411
9889.75 385
9890.69 409
9891.62 401
9892.56 402
9893.50 411
9894.44 422
9895.38 434
9896.32 401
9897.26 372
9898.20 386
9899.14 396
9900.08 394
9901.02 381
9901.96 407
9902.90 338
9903.83 371
9904.77 420
9905.71 368
9906.65 388
9907.59 459
9908.53 446
9909.47 444
9910.41 449
9911.35 435
9912.29 417
9913.23 420
9914.17 404
9915.11 457
9916.05 427
9916.99 423
9917.93 439
9918.87 401
9919.81 387
9920.75 386
9921.69 420
9922.64 454
9923.58 436
9924.52 472
9925.46 550
9926.40 552
9927.34 599
9928.28 662
9929.22 655
9930.16 658
9931.10 639
9932.04 526
9932.98 519
9933.92 479
9934.87 457
9935.81 407
9936.75 429
9937.69 378
9938.63 382
9939.57 399
9940.51 440
9941.45 422
9942.39 423
9943.34 369
9944.28 375
9945.22 338
9946.16 421
9947.10 423
9948.04 393
9948.99 383
9949.93 383
9950.87 337
9951.81 415
9952.75 351
9953.69 315
9954.64 367
9955.58 368
9956.52 395
9957.46 411
9958.41 402
9959.35 379
9960.29 332
9961.23 353
9962.17 351
9963.12 295
9964.06 386
9965.00 449
9965.94 330
9966.89 340
9967.83 323
9968.77 354
9969.71 331
9970.66 355
9971.60 335
9972.54 381
9973.49 357
9974.43 341
9975.37 318
9976.31 302
9977.26 348
9978.20 357
9979.14 343
9980.09 308
9981.03 331
9981.97 328
9982.92 356
9983.86 341
9984.80 320
9985.75 337
9986.69 388
9987.63 338
9988.58 321
9989.52 351
9990.46 345
9991.41 347
9992.35 356
9993.30 338
9994.24 361
9995.18 339
9996.13 376
9997.07 322
9998.02 337
9998.96 334
9999.90 320
10000.85 363
10001.79 299
10002.74 329
10003.68 333
10004.62 329
10005.57 373
10006.51 388
10007.46 405
10008.40 337
10009.35 339
10010.29 374
10011.24 373
10012.18 305
10013.13 352
10014.07 324
10015.01 311
10015.96 337
10016.90 353
10017.85 369
10018.79 289
10019.74 333
10020.68 361
10021.63 337
10022.58 310
10023.52 296
10024.47 328
10025.41 296
10026.36 359
10027.30 306
10028.25 284
10029.19 304
10030.14 310
10031.08 289
10032.03 280
10032.98 282
10033.92 312
10034.87 295
10035.81 303
10036.76 307
10037.70 323
10038.65 333
10039.60 292
10040.54 290
10041.49 299
10042.43 321
10043.38 277
10044.33 298
10045.27 283
10046.22 307
10047.17 284
10048.11 308
10049.06 350
10050.00 326
10050.95 315
10051.90 328
10052.84 278
10053.79 302
10054.74 308
10055.68 301
10056.63 309
10057.58 354
10058.52 323
10059.47 292
10060.42 317
10061.37 295
10062.31 316
10063.26 316
10064.21 317
10065.15 305
10066.10 328
10067.05 351
10068.00 295
10068.94 297
10069.89 324
10070.84 294
10071.79 286
10072.73 295
10073.68 297
10074.63 334
10075.58 301
10076.52 333
10077.47 323
10078.42 372
10079.37 329
10080.32 302
10081.26 287
10082.21 289
10083.16 308
10084.11 293
10085.06 319
10086.00 304
10086.95 297
10087.90 303
10088.85 334
10089.80 336
10090.75 342
10091.69 325
10092.64 309
10093.59 340
10094.54 327
10095.49 352
10096.44 329
10097.39 281
10098.33 276
10099.28 285
10100.23 276
10101.18 286
10102.13 301
10103.08 318
10104.03 292
10104.98 289
10105.93 280
10106.87 309
10107.82 317
10108.77 358
10109.72 304
10110.67 313
10111.62 313
10112.57 362
10113.52 324
10114.47 306
10115.42 314
10116.37 286
10117.32 340
10118.27 304
10119.22 289
10120.17 297
10121.12 309
10122.07 294
10123.02 267
10123.97 303
10124.92 345
10125.87 312
10126.82 327
10127.77 362
10128.72 323
10129.67 315
10130.62 302
10131.57 315
10132.52 277
10133.47 302
10134.42 336
10135.37 325
10136.32 375
10137.27 337
10138.22 315
10139.17 337
10140.12 345
10141.07 315
10142.02 296
10142.98 312
10143.93 301
10144.88 306
10145.83 329
10146.78 267
10147.73 303
10148.68 324
10149.63 336
10150.58 336
10151.54 313
10152.49 329
10153.44 322
10154.39 301
10155.34 241
10156.29 294
10157.24 344
10158.20 365
10159.15 314
10160.10 344
10161.05 343
10162.00 303
10162.95 290
10163.91 325
10164.86 353
10165.81 312
10166.76 321
10167.71 351
10168.67 353
10169.62 351
10170.57 374
10171.52 367
10172.47 357
10173.43 352
10174.38 403
10175.33 372
10176.28 425
10177.24 385
10178.19 331
10179.14 389
10180.09 376
10181.05 402
10182.00 409
10182.95 389
10183.90 379
10184.86 402
10185.81 402
10186.76 344
10187.72 399
10188.67 366
10189.62 400
10190.58 410
10191.53 419
10192.48 395
10193.43 390
10194.39 416
10195.34 408
10196.29 397
10197.25 381
10198.20 395
10199.16 394
10200.11 401
10201.06 431
10202.02 426
10202.97 406
10203.92 452
10204.88 451
10205.83 436
10206.78 486
10207.74 514
10208.69 501
10209.65 477
10210.60 460
10211.55 443
10212.51 438
10213.46 437
10214.42 429
10215.37 429
10216.33 465
10217.28 422
10218.23 413
10219.19 386
10220.14 418
10221.10 436
10222.05 371
10223.01 371
10223.96 411
10224.92 408
10225.87 396
10226.83 405
10227.78 363
10228.74 336
10229.69 343
10230.65 409
10231.60 385
10232.56 421
10233.51 398
10234.47 436
10235.42 475
10236.38 465
10237.33 488
10238.29 473
10239.24 517
10240.20 482
10241.15 425
10242.11 389
10243.06 385
10244.02 344
10244.98 343
10245.93 377
10246.89 322
10247.84 312
10248.80 263
10249.75 270
10250.71 315
10251.67 313
10252.62 316
10253.58 339
10254.53 365
10255.49 362
10256.45 301
10257.40 331
10258.36 338
10259.32 305
10260.27 288
10261.23 353
10262.18 308
10263.14 313
10264.10 324
10265.05 359
10266.01 363
10266.97 314
10267.92 314
10268.88 318
10269.84 300
10270.79 308
10271.75 316
10272.71 320
10273.67 333
10274.62 331
10275.58 293
10276.54 320
10277.49 322
10278.45 299
10279.41 358
10280.37 353
10281.32 310
10282.28 366
10283.24 320
10284.19 331
10285.15 305
10286.11 284
10287.07 308
10288.03 328
10288.98 313
10289.94 327
10290.90 321
10291.86 364
10292.81 337
10293.77 297
10294.73 306
10295.69 353
10296.65 358
10297.60 324
10298.56 354
10299.52 340
10300.48 344
10301.44 301
10302.40 298
10303.35 314
10304.31 326
10305.27 301
10306.23 308
10307.19 306
10308.15 298
10309.10 303
10310.06 306
10311.02 301
10311.98 326
10312.94 315
10313.90 375
10314.86 323
10315.82 284
10316.78 310
10317.73 299
10318.69 320
10319.65 307
10320.61 304
10321.57 263
10322.53 282
10323.49 310
10324.45 304
10325.41 336
10326.37 355
10327.33 370
10328.29 362
10329.25 313
10330.21 276
10331.17 321
10332.13 340
10333.09 341
10334.04 327
10335.00 326
10335.96 327
10336.92 278
10337.88 279
10338.84 303
10339.80 294
10340.76 279
10341.72 317
10342.68 307
10343.65 295
10344.61 276
10345.57 259
10346.53 288
10347.49 325
10348.45 313
10349.41 304
10350.37 277
10351.33 273
10352.29 286
10353.25 266
10354.21 307
10355.17 290
10356.13 291
10357.09 303
10358.05 277
10359.02 236
10359.98 267
10360.94 280
10361.90 254
10362.86 255
10363.82 247
10364.78 289
10365.74 274
10366.70 256
10367.67 272
10368.63 275
10369.59 315
10370.55 314
10371.51 270
10372.47 268
10373.43 249
10374.40 240
10375.36 271
10376.32 254
10377.28 260
10378.24 301
10379.21 291
10380.17 273
10381.13 248
10382.09 258
10383.05 248
10384.02 274
10384.98 252
10385.94 248
10386.90 302
10387.86 297
10388.83 266
10389.79 267
10390.75 258
10391.71 245
10392.68 279
10393.64 300
10394.60 306
10395.56 305
10396.53 299
10397.49 299
10398.45 281
10399.42 257
10400.38 264
10401.34 291
10402.30 260
10403.27 285
10404.23 316
10405.19 362
10406.16 275
10407.12 294
10408.08 299
10409.05 260
10410.01 320
10410.97 269
10411.94 285
10412.90 326
10413.86 307
10414.83 363
10415.79 315
10416.75 326
10417.72 323
10418.68 384
10419.65 424
10420.61 447
10421.57 354
10422.54 342
10423.50 365
10424.46 336
10425.43 331
10426.39 304
10427.36 298
10428.32 274
10429.29 321
10430.25 274
10431.21 281
10432.18 288
10433.14 282
10434.11 280
10435.07 228
10436.04 248
10437.00 294
10437.97 299
10438.93 281
10439.90 257
10440.86 266
10441.82 311
10442.79 286
10443.75 286
10444.72 257
10445.68 229
10446.65 260
10447.61 301
10448.58 267
10449.54 257
10450.51 275
10451.48 268
10452.44 283
10453.41 280
10454.37 306
10455.34 270
10456.30 271
10457.27 263
10458.23 286
10459.20 271
10460.16 207
10461.13 238
10462.10 232
10463.06 238
10464.03 234
10464.99 244
10465.96 273
10466.93 276
10467.89 284
10468.86 291
10469.82 291
10470.79 272
10471.76 243
10472.72 285
10473.69 275
10474.65 274
10475.62 284
10476.59 272
10477.55 257
10478.52 236
10479.49 276
10480.45 237
10481.42 227
10482.39 274
10483.35 244
10484.32 232
10485.29 247
10486.25 279
10487.22 257
10488.19 238
10489.15 253
10490.12 276
10491.09 252
10492.06 289
10493.02 266
10493.99 275
10494.96 273
10495.92 270
10496.89 266
10497.86 274
10498.83 253
10499.79 280
10500.76 286
10501.73 293
10502.70 295
10503.66 270
10504.63 290
10505.60 256
10506.57 267
10507.54 247
10508.50 252
10509.47 305
10510.44 290
10511.41 291
10512.38 276
10513.34 247
10514.31 271
10515.28 282
10516.25 275
10517.22 308
10518.19 277
10519.15 279
10520.12 290
10521.09 280
10522.06 270
10523.03 309
10524.00 261
10524.96 295
10525.93 282
10526.90 265
10527.87 280
10528.84 258
10529.81 260
10530.78 271
10531.75 301
10532.72 275
10533.68 307
10534.65 308
10535.62 297
10536.59 285
10537.56 261
10538.53 292
10539.50 299
10540.47 262
10541.44 234
10542.41 254
10543.38 268
10544.35 313
10545.32 274
10546.29 256
10547.26 261
10548.23 297
10549.20 279
10550.17 308
10551.13 306
10552.10 294
10553.07 352
10554.04 347
10555.01 332
10555.98 291
10556.96 298
10557.93 343
10558.90 346
10559.87 374
10560.84 380
10561.81 431
10562.78 433
10563.75 420
10564.72 389
10565.69 348
10566.66 322
10567.63 307
10568.60 355
10569.57 314
10570.54 339
10571.51 327
10572.48 302
10573.45 306
10574.42 328
10575.40 277
10576.37 308
10577.34 273
10578.31 280
10579.28 331
10580.25 264
10581.22 283
10582.19 262
10583.17 278
10584.14 292
10585.11 288
10586.08 305
10587.05 336
10588.02 327
10588.99 334
10589.97 351
10590.94 417
10591.91 341
10592.88 310
10593.85 405
10594.82 397
10595.80 335
10596.77 337
10597.74 298
10598.71 308
10599.68 316
10600.66 321
10601.63 326
10602.60 308
10603.57 273
10604.55 266
10605.52 281
10606.49 236
10607.46 275
10608.44 218
10609.41 260
10610.38 306
10611.35 270
10612.33 257
10613.30 242
10614.27 273
10615.24 287
10616.22 304
10617.19 276
10618.16 299
10619.14 304
10620.11 304
10621.08 300
10622.05 282
10623.03 285
10624.00 292
10624.97 324
10625.95 285
10626.92 263
10627.89 272
10628.87 273
10629.84 295
10630.81 280
10631.79 317
10632.76 276
10633.74 318
10634.71 342
10635.68 323
10636.66 355
10637.63 335
10638.60 381
10639.58 333
10640.55 349
10641.53 382
10642.50 359
10643.47 334
10644.45 296
10645.42 309
10646.40 297
10647.37 334
10648.35 298
10649.32 290
10650.29 276
10651.27 231
10652.24 270
10653.22 285
10654.19 310
10655.17 226
10656.14 319
10657.12 290
10658.09 296
10659.07 260
10660.04 242
10661.02 251
10661.99 262
10662.97 263
10663.94 261
10664.92 269
10665.89 291
10666.87 280
10667.84 300
10668.82 306
10669.79 306
10670.77 311
10671.74 261
10672.72 249
10673.69 237
10674.67 275
10675.65 279
10676.62 304
10677.60 306
10678.57 252
10679.55 266
10680.52 293
10681.50 309
10682.48 261
10683.45 309
10684.43 309
10685.40 310
10686.38 264
10687.36 277
10688.33 286
10689.31 286
10690.28 278
10691.26 242
10692.24 268
10693.21 270
10694.19 281
10695.17 276
10696.14 281
10697.12 274
10698.10 252
10699.07 246
10700.05 258
10701.03 282
10702.00 292
10702.98 305
10703.96 243
10704.93 226
10705.91 246
10706.89 264
10707.86 280
10708.84 281
10709.82 244
10710.80 266
10711.77 297
10712.75 279
10713.73 278
10714.70 288
10715.68 242
10716.66 266
10717.64 274
10718.61 283
10719.59 294
10720.57 243
10721.55 262
10722.53 274
10723.50 217
10724.48 255
10725.46 258
10726.44 237
10727.41 266
10728.39 270
10729.37 262
10730.35 272
10731.33 302
10732.31 259
10733.28 267
10734.26 256
10735.24 270
10736.22 305
10737.20 302
10738.17 278
10739.15 304
10740.13 301
10741.11 238
10742.09 273
10743.07 255
10744.05 238
10745.03 258
10746.00 247
10746.98 244
10747.96 270
10748.94 245
10749.92 268
10750.90 287
10751.88 279
10752.86 288
10753.84 292
10754.82 248
10755.79 283
10756.77 239
10757.75 305
10758.73 299
10759.71 267
10760.69 268
10761.67 279
10762.65 301
10763.63 291
10764.61 260
10765.59 265
10766.57 291
10767.55 266
10768.53 258
10769.51 277
10770.49 271
10771.47 287
10772.45 308
10773.43 322
10774.41 256
10775.39 256
10776.37 275
10777.35 305
10778.33 259
10779.31 305
10780.29 308
10781.27 236
10782.25 276
10783.23 324
10784.21 289
10785.19 263
10786.17 274
10787.15 289
10788.13 258
10789.12 268
10790.10 311
10791.08 273
10792.06 258
10793.04 247
10794.02 253
10795.00 259
10795.98 245
10796.96 280
10797.94 287
10798.93 290
10799.91 287
10800.89 277
10801.87 266
10802.85 269
10803.83 296
10804.81 270
10805.80 290
10806.78 283
10807.76 256
10808.74 261
10809.72 286
10810.70 263
10811.69 244
10812.67 284
10813.65 286
10814.63 302
10815.61 246
10816.59 288
10817.58 320
10818.56 336
10819.54 301
10820.52 254
10821.51 269
10822.49 278
10823.47 287
10824.45 332
10825.43 356
10826.42 301
10827.40 272
10828.38 348
10829.37 314
10830.35 281
10831.33 328
10832.31 278
10833.30 307
10834.28 330
10835.26 302
10836.24 316
10837.23 288
10838.21 306
10839.19 284
10840.18 299
10841.16 359
10842.14 278
10843.13 249
10844.11 311
10845.09 311
10846.08 293
10847.06 291
10848.04 290
10849.03 276
10850.01 334
10850.99 301
10851.98 339
10852.96 318
10853.94 288
10854.93 332
10855.91 336
10856.90 330
10857.88 318
10858.86 318
10859.85 314
10860.83 319
10861.82 318
10862.80 394
10863.78 382
10864.77 360
10865.75 319
10866.74 369
10867.72 308
10868.71 358
10869.69 369
10870.67 349
10871.66 310
10872.64 306
10873.63 364
10874.61 374
10875.60 360
10876.58 356
10877.57 406
10878.55 387
10879.54 389
10880.52 297
10881.51 347
10882.49 346
10883.48 386
10884.46 373
10885.45 391
10886.43 380
10887.42 400
10888.40 360
10889.39 376
10890.37 389
10891.36 381
10892.34 403
10893.33 386
10894.32 429
10895.30 398
10896.29 362
10897.27 395
10898.26 403
10899.24 443
10900.23 382
10901.22 398
10902.20 425
10903.19 368
10904.17 408
10905.16 411
10906.15 415
10907.13 428
10908.12 406
10909.10 393
10910.09 390
10911.08 398
10912.06 409
10913.05 459
10914.04 458
10915.02 505
10916.01 433
10917.00 447
10917.98 420
10918.97 461
10919.96 470
10920.94 419
10921.93 446
10922.92 442
10923.90 453
10924.89 446
10925.88 428
10926.86 471
10927.85 509
10928.84 475
10929.82 454
10930.81 487
10931.80 500
10932.79 505
10933.77 514
10934.76 491
10935.75 456
10936.74 510
10937.72 464
10938.71 434
10939.70 482
10940.69 478
10941.67 500
10942.66 523
10943.65 549
10944.64 468
10945.63 523
10946.61 470
10947.60 500
10948.59 489
10949.58 487
10950.57 507
10951.55 571
10952.54 594
10953.53 552
10954.52 599
10955.51 684
10956.49 623
10957.48 682
10958.47 713
10959.46 782
10960.45 812
10961.44 736
10962.43 752
10963.41 758
10964.40 638
10965.39 624
10966.38 608
10967.37 637
10968.36 559
10969.35 564
10970.34 593
10971.33 558
10972.31 567
10973.30 584
10974.29 546
10975.28 595
10976.27 586
10977.26 578
10978.25 547
10979.24 549
10980.23 573
10981.22 546
10982.21 555
10983.20 589
10984.19 605
10985.18 560
10986.17 553
10987.16 579
10988.15 565
10989.14 637
10990.13 605
10991.12 638
10992.11 650
10993.10 690
10994.09 662
10995.08 742
10996.07 769
10997.06 850
10998.05 927
10999.04 991
11000.03 1082
11001.02 1106
11002.01 1044
11003.00 1008
11003.99 966
11004.98 884
11005.97 803
11006.96 736
11007.95 690
11008.94 620
11009.93 522
11010.92 495
11011.91 532
11012.91 548
11013.90 512
11014.89 540
11015.88 515
11016.87 504
11017.86 497
11018.85 505
11019.84 485
11020.83 450
11021.83 464
11022.82 467
11023.81 445
11024.80 431
11025.79 441
11026.78 440
11027.77 455
11028.77 467
11029.76 457
11030.75 476
11031.74 407
11032.73 408
11033.72 433
11034.72 455
11035.71 418
11036.70 478
11037.69 480
11038.68 419
11039.68 395
11040.67 428
11041.66 413
11042.65 401
11043.65 370
11044.64 351
11045.63 378
11046.62 415
11047.62 444
11048.61 401
11049.60 402
11050.59 415
11051.59 440
11052.58 410
11053.57 345
11054.56 358
11055.56 409
11056.55 436
11057.54 411
11058.54 448
11059.53 370
11060.52 390
11061.51 384
11062.51 358
11063.50 394
11064.49 437
11065.49 418
11066.48 391
11067.47 451
11068.47 455
11069.46 438
11070.45 449
11071.45 454
11072.44 399
11073.44 355
11074.43 397
11075.42 428
11076.42 378
11077.41 390
11078.40 379
11079.40 351
11080.39 358
11081.39 361
11082.38 336
11083.37 376
11084.37 374
11085.36 436
11086.36 379
11087.35 353
11088.35 357
11089.34 342
11090.33 331
11091.33 360
11092.32 393
11093.32 363
11094.31 346
11095.31 365
11096.30 330
11097.30 326
11098.29 357
11099.29 327
11100.28 357
11101.28 347
11102.27 374
11103.27 343
11104.26 341
11105.26 321
11106.25 341
11107.25 323
11108.24 307
11109.24 342
11110.23 364
11111.23 334
11112.22 341
11113.22 378
11114.21 349
11115.21 363
11116.20 316
11117.20 367
11118.20 374
11119.19 326
11120.19 317
11121.18 349
11122.18 332
11123.17 374
11124.17 351
11125.17 327
11126.16 322
11127.16 349
11128.15 380
11129.15 370
11130.15 333
11131.14 304
11132.14 359
11133.14 364
11134.13 329
11135.13 283
11136.13 330
11137.12 335
11138.12 290
11139.11 314
11140.11 323
11141.11 331
11142.10 292
11143.10 279
11144.10 325
11145.10 383
11146.09 305
11147.09 288
11148.09 289
11149.08 341
11150.08 303
11151.08 314
11152.07 301
11153.07 315
11154.07 288
11155.07 286
11156.06 324
11157.06 322
11158.06 287
11159.06 284
11160.05 290
11161.05 328
11162.05 313
11163.05 298
11164.04 311
11165.04 334
11166.04 296
11167.04 314
11168.04 295
11169.03 273
11170.03 279
11171.03 256
11172.03 227
11173.03 281
11174.02 308
11175.02 306
11176.02 276
11177.02 260
11178.02 275
11179.02 323
11180.01 295
11181.01 259
11182.01 280
11183.01 291
11184.01 286
11185.01 266
11186.00 270
11187.00 283
11188.00 282
11189.00 299
11190.00 316
11191.00 289
11192.00 247
11193.00 258
11194.00 289
11195.00 322
11195.99 289
11196.99 268
11197.99 287
11198.99 270
11199.99 323
11200.99 282
11201.99 276
11202.99 303
11203.99 269
11204.99 282
11205.99 302
11206.99 339
11207.99 325
11208.99 324
11209.99 293
11210.99 276
11211.99 293
11212.99 270
11213.99 271
11214.99 290
11215.99 282
11216.99 267
11217.99 278
11218.99 272
11219.99 278
11220.99 308
11221.99 349
11222.99 342
11223.99 323
11224.99 296
11225.99 265
11226.99 260
11227.99 284
11228.99 320
11229.99 308
11230.99 266
11231.99 329
11232.99 255
11233.99 314
11235.00 318
11236.00 297
11237.00 296
11238.00 293
11239.00 291
11240.00 341
11241.00 279
11242.00 262
11243.00 284
11244.01 324
11245.01 287
11246.01 273
11247.01 291
11248.01 264
11249.01 267
11250.01 306
11251.02 306
11252.02 270
11253.02 305
11254.02 291
11255.02 296
11256.02 270
11257.03 263
11258.03 219
11259.03 278
11260.03 269
11261.03 262
11262.04 279
11263.04 293
11264.04 281
11265.04 259
11266.05 272
11267.05 315
11268.05 293
11269.05 264
11270.05 287
11271.06 274
11272.06 285
11273.06 330
11274.07 331
11275.07 279
11276.07 317
11277.07 309
11278.08 316
11279.08 343
11280.08 320
11281.08 344
11282.09 377
11283.09 360
11284.09 305
11285.10 278
11286.10 280
11287.10 311
11288.11 274
11289.11 332
11290.11 309
11291.12 310
11292.12 316
11293.12 289
11294.13 298
11295.13 310
11296.13 280
11297.14 320
11298.14 303
11299.15 266
11300.15 260
11301.15 292
11302.16 278
11303.16 285
11304.16 291
11305.17 301
11306.17 319
11307.18 362
11308.18 284
11309.19 298
11310.19 359
11311.19 330
11312.20 316
11313.20 309
11314.21 367
11315.21 387
11316.22 411
11317.22 329
11318.23 342
11319.23 323
11320.23 328
11321.24 363
11322.24 296
11323.25 250
11324.25 272
11325.26 339
11326.26 296
11327.27 259
11328.27 267
11329.28 266
11330.28 285
11331.29 260
11332.29 265
11333.30 301
11334.30 277
11335.31 287
11336.32 256
11337.32 319
11338.33 322
11339.33 291
11340.34 310
11341.34 280
11342.35 301
11343.35 305
11344.36 310
11345.37 283
11346.37 319
11347.38 281
11348.38 256
11349.39 244
11350.40 264
11351.40 254
11352.41 256
11353.41 247
11354.42 279
11355.43 273
11356.43 279
11357.44 261
11358.45 269
11359.45 246
11360.46 281
11361.46 255
11362.47 274
11363.48 304
11364.48 347
11365.49 265
11366.50 263
11367.51 273
11368.51 258
11369.52 252
11370.53 280
11371.53 254
11372.54 269
11373.55 261
11374.55 265
11375.56 266
11376.57 279
11377.58 320
11378.58 301
11379.59 276
11380.60 284
11381.60 301
11382.61 284
11383.62 280
11384.63 268
11385.63 287
11386.64 283
11387.65 257
11388.66 258
11389.67 231
11390.67 222
11391.68 247
11392.69 260
11393.70 263
11394.71 250
11395.71 253
11396.72 237
11397.73 236
11398.74 224
11399.75 230
11400.75 226
11401.76 208
11402.77 251
11403.78 235
11404.79 228
11405.80 246
11406.80 278
11407.81 228
11408.82 228
11409.83 225
11410.84 216
11411.85 255
11412.86 237
11413.87 225
11414.87 294
11415.88 228
11416.89 248
11417.90 272
11418.91 268
11419.92 246
11420.93 274
11421.94 295
11422.95 255
11423.96 279
11424.97 268
11425.98 242
11426.98 227
11427.99 219
11429.00 228
11430.01 281
11431.02 239
11432.03 282
11433.04 272
11434.05 258
11435.06 225
11436.07 256
11437.08 258
11438.09 253
11439.10 223
11440.11 270
11441.12 269
11442.13 225
11443.14 249
11444.15 241
11445.16 222
11446.17 234
11447.18 212
11448.19 258
11449.20 255
11450.21 215
11451.22 266
11452.23 272
11453.25 259
11454.26 247
11455.27 260
11456.28 296
11457.29 265
11458.30 267
11459.31 231
11460.32 272
11461.33 270
11462.34 291
11463.35 305
11464.36 248
11465.38 251
11466.39 236
11467.40 244
11468.41 223
11469.42 241
11470.43 271
11471.44 233
11472.46 219
11473.47 247
11474.48 269
11475.49 258
11476.50 246
11477.51 234
11478.52 198
11479.54 244
11480.55 223
11481.56 214
11482.57 227
11483.58 251
11484.60 263
11485.61 212
11486.62 235
11487.63 270
11488.64 265
11489.66 236
11490.67 206
11491.68 217
11492.69 219
11493.71 231
11494.72 241
11495.73 245
11496.74 268
11497.76 251
11498.77 238
11499.78 255
11500.79 233
11501.81 236
11502.82 238
11503.83 224
11504.84 221
11505.86 284
11506.87 281
11507.88 247
11508.90 227
11509.91 235
11510.92 218
11511.94 213
11512.95 228
11513.96 233
11514.98 237
11515.99 236
11517.00 234
11518.02 242
11519.03 227
11520.04 237
11521.06 282
11522.07 314
11523.08 299
11524.10 264
11525.11 264
11526.13 260
11527.14 277
11528.15 264
11529.17 262
11530.18 299
11531.20 251
11532.21 238
11533.22 260
11534.24 264
11535.25 245
11536.27 275
11537.28 270
11538.29 254
11539.31 260
11540.32 252
11541.34 276
11542.35 267
11543.37 264
11544.38 242
11545.40 287
11546.41 290
11547.43 284
11548.44 267
11549.46 264
11550.47 244
11551.49 224
11552.50 254
11553.52 269
11554.53 253
11555.55 288
11556.56 255
11557.58 290
11558.59 296
11559.61 285
11560.62 298
11561.64 273
11562.65 281
11563.67 266
11564.68 274
11565.70 262
11566.71 280
11567.73 259
11568.75 248
11569.76 268
11570.78 306
11571.79 302
11572.81 248
11573.83 317
11574.84 287
11575.86 335
11576.87 304
11577.89 291
11578.91 296
11579.92 338
11580.94 364
11581.95 314
11582.97 316
11583.99 326
11585.00 344
11586.02 357
11587.04 349
11588.05 340
11589.07 323
11590.09 324
11591.10 315
11592.12 356
11593.14 348
11594.15 476
11595.17 472
11596.19 455
11597.20 500
11598.22 640
11599.24 641
11600.25 673
11601.27 704
11602.29 702
11603.31 611
11604.32 578
11605.34 486
11606.36 438
11607.38 437
11608.39 381
11609.41 345
11610.43 319
11611.45 342
11612.46 358
11613.48 328
11614.50 314
11615.52 286
11616.53 296
11617.55 292
11618.57 263
11619.59 289
11620.61 312
11621.62 273
11622.64 295
11623.66 283
11624.68 277
11625.70 251
11626.71 243
11627.73 266
11628.75 288
11629.77 292
11630.79 260
11631.81 277
11632.82 301
11633.84 309
11634.86 268
11635.88 235
11636.90 284
11637.92 302
11638.94 298
11639.96 297
11640.97 273
11641.99 268
11643.01 243
11644.03 258
11645.05 268
11646.07 273
11647.09 313
11648.11 277
11649.13 253
11650.15 221
11651.17 254
11652.18 274
11653.20 263
11654.22 262
11655.24 289
11656.26 264
11657.28 264
11658.30 286
11659.32 272
11660.34 294
11661.36 300
11662.38 269
11663.40 254
11664.42 242
11665.44 213
11666.46 242
11667.48 270
11668.50 277
11669.52 303
11670.54 268
11671.56 268
11672.58 267
11673.60 266
11674.62 262
11675.64 242
11676.66 287
11677.68 269
11678.70 257
11679.72 272
11680.74 298
11681.77 261
11682.79 268
11683.81 280
11684.83 306
11685.85 292
11686.87 287
11687.89 262
11688.91 300
11689.93 305
11690.95 294
11691.97 261
11693.00 272
11694.02 291
11695.04 276
11696.06 255
11697.08 237
11698.10 232
11699.12 219
11700.14 244
11701.17 250
11702.19 220
11703.21 248
11704.23 236
11705.25 261
11706.27 269
11707.30 244
11708.32 237
11709.34 245
11710.36 233
11711.38 274
11712.41 234
11713.43 261
11714.45 247
11715.47 262
11716.49 268
11717.52 277
11718.54 268
11719.56 273
11720.58 276
11721.61 231
11722.63 254
11723.65 253
11724.67 265
11725.70 275
11726.72 274
11727.74 241
11728.76 226
11729.79 223
11730.81 217
11731.83 265
11732.86 237
11733.88 252
11734.90 257
11735.92 207
11736.95 249
11737.97 226
11738.99 235
11740.02 266
11741.04 236
11742.06 253
11743.09 270
11744.11 255
11745.13 249
11746.16 266
11747.18 216
11748.20 241
11749.23 242
11750.25 249
11751.27 243
11752.30 254
11753.32 239
11754.35 239
11755.37 210
11756.39 238
11757.42 204
11758.44 238
11759.47 231
11760.49 245
11761.51 235
11762.54 240
11763.56 259
11764.59 238
11765.61 212
11766.64 263
11767.66 247
11768.68 257
11769.71 293
11770.73 233
11771.76 237
11772.78 253
11773.81 252
11774.83 223
11775.86 223
11776.88 240
11777.91 253
11778.93 261
11779.96 236
11780.98 244
11782.01 231
11783.03 254
11784.06 255
11785.08 197
11786.11 233
11787.13 227
11788.16 254
11789.18 286
11790.21 296
11791.23 283
11792.26 294
11793.28 272
11794.31 269
11795.34 271
11796.36 271
11797.39 286
11798.41 269
11799.44 235
11800.46 239
11801.49 336
11802.52 292
11803.54 288
11804.57 293
11805.59 299
11806.62 255
11807.65 222
11808.67 252
11809.70 233
11810.73 271
11811.75 252
11812.78 261
11813.80 274
11814.83 250
11815.86 249
11816.88 285
11817.91 276
11818.94 254
11819.96 284
11820.99 278
11822.02 284
11823.04 284
11824.07 325
11825.10 323
11826.13 310
11827.15 287
11828.18 257
11829.21 270
11830.23 277
11831.26 336
11832.29 277
11833.32 275
11834.34 315
11835.37 274
11836.40 247
11837.42 254
11838.45 277
11839.48 265
11840.51 230
11841.54 213
11842.56 257
11843.59 268
11844.62 291
11845.65 281
11846.67 316
11847.70 329
11848.73 322
11849.76 291
11850.79 252
11851.81 291
11852.84 295
11853.87 290
11854.90 297
11855.93 260
11856.95 290
11857.98 292
11859.01 299
11860.04 277
11861.07 278
11862.10 341
11863.13 322
11864.15 338
11865.18 294
11866.21 301
11867.24 297
11868.27 284
11869.30 289
11870.33 300
11871.36 330
11872.38 326
11873.41 307
11874.44 286
11875.47 337
11876.50 303
11877.53 305
11878.56 317
11879.59 289
11880.62 310
11881.65 334
11882.68 305
11883.71 358
11884.74 360
11885.77 341
11886.80 329
11887.82 387
11888.85 358
11889.88 398
11890.91 380
11891.94 326
11892.97 374
11894.00 341
11895.03 347
11896.06 329
11897.09 364
11898.12 398
11899.15 396
11900.18 417
11901.21 442
11902.24 374
11903.27 460
11904.31 448
11905.34 476
11906.37 463
11907.40 408
11908.43 388
11909.46 379
11910.49 425
11911.52 411
11912.55 394
11913.58 413
11914.61 430
11915.64 392
11916.67 373
11917.70 393
11918.73 371
11919.77 400
11920.80 394
11921.83 405
11922.86 435
11923.89 440
11924.92 407
11925.95 420
11926.98 454
11928.02 498
11929.05 474
11930.08 563
11931.11 584
11932.14 600
11933.17 617
11934.21 633
11935.24 579
11936.27 524
11937.30 488
11938.33 478
11939.36 458
11940.40 409
11941.43 427
11942.46 383
11943.49 400
11944.52 341
11945.56 340
11946.59 350
11947.62 335
11948.65 319
11949.69 339
11950.72 317
11951.75 345
11952.78 358
11953.82 348
11954.85 331
11955.88 329
11956.91 342
11957.95 344
11958.98 344
11960.01 363
11961.04 329
11962.08 334
11963.11 314
11964.14 277
11965.18 314
11966.21 284
11967.24 332
11968.27 332
11969.31 298
11970.34 315
11971.37 281
11972.41 332
11973.44 296
11974.47 334
11975.51 316
11976.54 307
11977.58 338
11978.61 343
11979.64 312
11980.68 351
11981.71 350
11982.74 321
11983.78 309
11984.81 342
11985.85 386
11986.88 338
11987.91 347
11988.95 387
11989.98 336
11991.02 330
11992.05 311
11993.08 340
11994.12 308
11995.15 303
11996.19 317
11997.22 346
11998.26 327
11999.29 338
12000.32 331
12001.36 326
12002.39 358
12003.43 315
12004.46 336
12005.50 374
12006.53 332
12007.57 346
12008.60 326
12009.64 367
12010.67 338
12011.71 324
12012.74 328
12013.78 336
12014.81 395
12015.85 368
12016.88 393
12017.92 347
12018.95 377
12019.99 367
12021.02 390
12022.06 351
12023.10 350
12024.13 309
12025.17 378
12026.20 365
12027.24 369
12028.27 339
12029.31 339
12030.34 346
12031.38 336
12032.42 356
12033.45 320
12034.49 348
12035.52 380
12036.56 319
12037.60 314
12038.63 332
12039.67 327
12040.71 338
12041.74 336
12042.78 362
12043.81 405
12044.85 346
12045.89 367
12046.92 357
12047.96 313
12049.00 337
12050.03 341
12051.07 355
12052.11 361
12053.14 327
12054.18 389
12055.22 363
12056.25 320
12057.29 348
12058.33 351
12059.37 351
12060.40 352
12061.44 323
12062.48 323
12063.51 351
12064.55 322
12065.59 328
12066.63 322
12067.66 308
12068.70 300
12069.74 294
12070.78 318
12071.81 334
12072.85 354
12073.89 350
12074.93 353
12075.97 350
12077.00 358
12078.04 348
12079.08 313
12080.12 325
12081.15 336
12082.19 320
12083.23 380
12084.27 365
12085.31 358
12086.35 370
12087.38 363
12088.42 305
12089.46 335
12090.50 366
12091.54 343
12092.58 366
12093.61 397
12094.65 348
12095.69 332
12096.73 366
12097.77 325
12098.81 389
12099.85 373
12100.89 363
12101.92 380
12102.96 434
12104.00 425
12105.04 439
12106.08 452
12107.12 436
12108.16 406
12109.20 426
12110.24 387
12111.28 338
12112.32 378
12113.36 315
12114.39 362
12115.43 292
12116.47 269
12117.51 303
12118.55 294
12119.59 360
12120.63 313
12121.67 304
12122.71 297
12123.75 277
12124.79 243
12125.83 249
12126.87 297
12127.91 310
12128.95 291
12129.99 273
12131.03 284
12132.07 291
12133.11 277
12134.15 285
12135.19 294
12136.23 293
12137.27 274
12138.31 286
12139.35 252
12140.40 295
12141.44 314
12142.48 300
12143.52 277
12144.56 273
12145.60 245
12146.64 247
12147.68 257
12148.72 258
12149.76 268
12150.80 256
12151.84 257
12152.89 266
12153.93 251
12154.97 272
12156.01 333
12157.05 328
12158.09 235
12159.13 255
12160.17 291
12161.22 239
12162.26 266
12163.30 278
12164.34 292
12165.38 257
12166.42 297
12167.47 281
12168.51 285
12169.55 289
12170.59 241
12171.63 267
12172.67 257
12173.72 303
12174.76 312
12175.80 279
12176.84 300
12177.89 253
12178.93 257
12179.97 282
12181.01 306
12182.05 251
12183.10 259
12184.14 258
12185.18 254
12186.22 262
12187.27 264
12188.31 248
12189.35 242
12190.39 280
12191.44 264
12192.48 288
12193.52 289
12194.57 284
12195.61 253
12196.65 283
12197.69 288
12198.74 303
12199.78 264
12200.82 292
12201.87 310
12202.91 281
12203.95 231
12205.00 305
12206.04 285
12207.08 313
12208.13 275
12209.17 274
12210.21 240
12211.26 273
12212.30 292
12213.35 281
12214.39 291
12215.43 272
12216.48 266
12217.52 243
12218.56 276
12219.61 273
12220.65 256
12221.70 294
12222.74 308
12223.78 309
12224.83 258
12225.87 264
12226.92 300
12227.96 285
12229.01 277
12230.05 301
12231.10 278
12232.14 321
12233.18 312
12234.23 260
12235.27 236
12236.32 279
12237.36 264
12238.41 275
12239.45 294
12240.50 258
12241.54 236
12242.59 255
12243.63 260
12244.68 274
12245.72 218
12246.77 236
12247.81 235
12248.86 215
12249.90 239
12250.95 233
12251.99 251
12253.04 263
12254.08 289
12255.13 284
12256.18 290
12257.22 274
12258.27 202
12259.31 214
12260.36 229
12261.40 247
12262.45 242
12263.50 246
12264.54 218
12265.59 249
12266.63 216
12267.68 229
12268.73 219
12269.77 236
12270.82 255
12271.86 230
12272.91 239
12273.96 232
12275.00 256
12276.05 254
12277.10 233
12278.14 262
12279.19 241
12280.23 261
12281.28 254
12282.33 236
12283.37 233
12284.42 267
12285.47 254
12286.52 237
12287.56 215
12288.61 219
12289.66 257
12290.70 226
12291.75 256
12292.80 246
12293.84 264
12294.89 267
12295.94 221
12296.99 237
12298.03 239
12299.08 227
12300.13 230
12301.18 262
12302.22 238
12303.27 256
12304.32 212
12305.37 224
12306.41 244
12307.46 201
12308.51 204
12309.56 231
12310.60 260
12311.65 231
12312.70 258
12313.75 261
12314.80 234
12315.84 241
12316.89 251
12317.94 233
12318.99 218
12320.04 225
12321.09 241
12322.13 260
12323.18 251
12324.23 225
12325.28 211
12326.33 235
12327.38 255
12328.42 258
12329.47 230
12330.52 240
12331.57 222
12332.62 231
12333.67 240
12334.72 223
12335.77 248
12336.82 208
12337.86 193
12338.91 188
12339.96 248
12341.01 245
12342.06 241
12343.11 200
12344.16 190
12345.21 211
12346.26 203
12347.31 196
12348.36 253
12349.41 239
12350.46 221
12351.51 243
12352.56 266
12353.60 221
12354.65 222
12355.70 232
12356.75 250
12357.80 224
12358.85 220
12359.90 236
12360.95 230
12362.00 247
12363.05 238
12364.10 223
12365.15 239
12366.20 241
12367.25 247
12368.31 210
12369.36 239
12370.41 234
12371.46 251
12372.51 232
12373.56 281
12374.61 260
12375.66 234
12376.71 231
12377.76 277
12378.81 249
12379.86 274
12380.91 263
12381.96 247
12383.01 281
12384.07 268
12385.12 235
12386.17 251
12387.22 246
12388.27 271
12389.32 255
12390.37 264
12391.42 269
12392.47 242
12393.53 221
12394.58 252
12395.63 294
12396.68 266
12397.73 248
12398.78 232
12399.84 235
12400.89 228
12401.94 283
12402.99 269
12404.04 258
12405.09 278
12406.15 266
12407.20 221
12408.25 229
12409.30 242
12410.35 257
12411.41 237
12412.46 225
12413.51 237
12414.56 267
12415.62 252
12416.67 251
12417.72 243
12418.77 255
12419.83 266
12420.88 203
12421.93 262
12422.98 201
12424.04 197
12425.09 241
12426.14 256
12427.19 270
12428.25 261
12429.30 249
12430.35 240
12431.41 251
12432.46 253
12433.51 283
12434.57 257
12435.62 286
12436.67 255
12437.72 256
12438.78 311
12439.83 305
12440.88 289
12441.94 252
12442.99 242
12444.05 268
12445.10 261
12446.15 237
12447.21 254
12448.26 308
12449.31 261
12450.37 270
12451.42 265
12452.48 237
12453.53 255
12454.58 252
12455.64 274
12456.69 296
12457.75 242
12458.80 290
12459.85 300
12460.91 259
12461.96 257
12463.02 260
12464.07 301
12465.13 260
12466.18 259
12467.23 257
12468.29 330
12469.34 336
12470.40 238
12471.45 292
12472.51 283
12473.56 272
12474.62 283
12475.67 272
12476.73 238
12477.78 277
12478.84 317
12479.89 302
12480.95 313
12482.00 315
12483.06 328
12484.11 370
12485.17 345
12486.22 301
12487.28 331
12488.33 340
12489.39 323
12490.45 384
12491.50 411
12492.56 428
12493.61 473
12494.67 486
12495.72 521
12496.78 510
12497.84 552
12498.89 567
12499.95 484
12501.00 442
12502.06 434
12503.11 404
12504.17 340
12505.23 351
12506.28 339
12507.34 310
12508.40 334
12509.45 322
12510.51 312
12511.56 360
12512.62 297
12513.68 263
12514.73 291
12515.79 357
12516.85 299
12517.90 264
12518.96 277
12520.02 293
12521.07 318
12522.13 282
12523.19 271
12524.24 304
12525.30 293
12526.36 294
12527.42 306
12528.47 278
12529.53 267
12530.59 295
12531.64 263
12532.70 275
12533.76 255
12534.82 264
12535.87 261
12536.93 253
12537.99 285
12539.05 258
12540.10 284
12541.16 256
12542.22 252
12543.28 294
12544.34 262
12545.39 268
12546.45 251
12547.51 280
12548.57 259
12549.62 256
12550.68 235
12551.74 238
12552.80 265
12553.86 331
12554.92 315
12555.97 305
12557.03 263
12558.09 288
12559.15 302
12560.21 254
12561.27 255
12562.32 262
12563.38 295
12564.44 296
12565.50 282
12566.56 290
12567.62 317
12568.68 306
12569.74 376
12570.79 365
12571.85 370
12572.91 328
12573.97 378
12575.03 364
12576.09 380
12577.15 387
12578.21 388
12579.27 335
12580.33 368
12581.39 364
12582.45 333
12583.50 361
12584.56 370
12585.62 384
12586.68 345
12587.74 332
12588.80 343
12589.86 337
12590.92 361
12591.98 294
12593.04 321
12594.10 368
12595.16 315
12596.22 317
12597.28 316
12598.34 336
12599.40 311
12600.46 259
12601.52 294
12602.58 310
12603.64 350
12604.70 308
12605.76 275
12606.82 284
12607.88 275
12608.94 316
12610.01 271
12611.07 280
12612.13 274
12613.19 272
12614.25 268
12615.31 244
12616.37 265
12617.43 323
12618.49 321
12619.55 313
12620.61 352
12621.67 308
12622.74 284
12623.80 249
12624.86 258
12625.92 303
12626.98 308
12628.04 322
12629.10 282
12630.16 279
12631.23 275
12632.29 245
12633.35 269
12634.41 282
12635.47 255
12636.53 290
12637.60 278
12638.66 266
12639.72 251
12640.78 266
12641.84 286
12642.90 277
12643.97 239
12645.03 269
12646.09 261
12647.15 274
12648.22 272
12649.28 311
12650.34 350
12651.40 335
12652.46 299
12653.53 286
12654.59 293
12655.65 314
12656.71 314
12657.78 352
12658.84 302
12659.90 322
12660.96 317
12662.03 297
12663.09 259
12664.15 291
12665.22 319
12666.28 315
12667.34 268
12668.41 249
12669.47 299
12670.53 316
12671.59 282
12672.66 281
12673.72 284
12674.78 264
12675.85 311
12676.91 309
12677.97 297
12679.04 307
12680.10 284
12681.16 312
12682.23 316
12683.29 243
12684.36 321
12685.42 343
12686.48 313
12687.55 327
12688.61 327
12689.67 292
12690.74 297
12691.80 277
12692.87 314
12693.93 310
12695.00 302
12696.06 315
12697.12 299
12698.19 284
12699.25 287
12700.32 253
12701.38 293
12702.45 316
12703.51 292
12704.57 308
12705.64 294
12706.70 252
12707.77 239
12708.83 257
12709.90 282
12710.96 243
12712.03 281
12713.09 256
12714.16 242
12715.22 243
12716.29 250
12717.35 247
12718.42 277
12719.48 285
12720.55 278
12721.61 328
12722.68 306
12723.74 290
12724.81 264
12725.87 290
12726.94 289
12728.01 258
12729.07 271
12730.14 268
12731.20 276
12732.27 282
12733.33 281
12734.40 264
12735.47 273
12736.53 254
12737.60 307
12738.66 281
12739.73 240
12740.80 235
12741.86 270
12742.93 247
12743.99 261
12745.06 285
12746.13 293
12747.19 304
12748.26 269
12749.33 289
12750.39 253
12751.46 277
12752.53 268
12753.59 235
12754.66 214
12755.73 250
12756.79 249
12757.86 272
12758.93 214
12759.99 242
12761.06 261
12762.13 239
12763.19 225
12764.26 232
12765.33 246
12766.39 229
12767.46 223
12768.53 237
12769.60 220
12770.66 223
12771.73 224
12772.80 243
12773.87 230
12774.93 244
12776.00 231
12777.07 275
12778.14 214
12779.20 212
12780.27 227
12781.34 224
12782.41 232
12783.47 215
12784.54 216
12785.61 216
12786.68 230
12787.75 257
12788.81 252
12789.88 278
12790.95 250
12792.02 269
12793.09 256
12794.16 237
12795.22 228
12796.29 224
12797.36 223
12798.43 184
12799.50 216
12800.57 229
12801.64 215
12802.70 211
12803.77 226
12804.84 257
12805.91 251
12806.98 229
12808.05 251
12809.12 265
12810.19 246
12811.25 249
12812.32 219
12813.39 269
12814.46 251
12815.53 255
12816.60 243
12817.67 232
12818.74 237
12819.81 252
12820.88 208
12821.95 214
12823.02 203
12824.09 232
12825.16 216
12826.23 199
12827.30 223
12828.36 260
12829.43 221
12830.50 234
12831.57 220
12832.64 216
12833.71 229
12834.78 188
12835.85 205
12836.92 220
12837.99 210
12839.06 199
12840.13 221
12841.21 233
12842.28 199
12843.35 211
12844.42 198
12845.49 212
12846.56 221
12847.63 234
12848.70 206
12849.77 231
12850.84 219
12851.91 207
12852.98 200
12854.05 213
12855.12 197
12856.19 268
12857.26 216
12858.34 226
12859.41 205
12860.48 213
12861.55 180
12862.62 191
12863.69 204
12864.76 194
12865.83 201
12866.91 194
12867.98 200
12869.05 195
12870.12 201
12871.19 189
12872.26 171
12873.33 200
12874.41 188
12875.48 202
12876.55 184
12877.62 203
12878.69 195
12879.76 207
12880.84 219
12881.91 196
12882.98 188
12884.05 199
12885.12 206
12886.20 184
12887.27 202
12888.34 221
12889.41 225
12890.49 220
12891.56 203
12892.63 223
12893.70 274
12894.78 242
12895.85 202
12896.92 176
12897.99 193
12899.07 206
12900.14 205
12901.21 172
12902.28 143
12903.36 187
12904.43 199
12905.50 207
12906.58 210
12907.65 247
12908.72 217
12909.80 200
12910.87 197
12911.94 160
12913.02 200
12914.09 181
12915.16 188
12916.24 167
12917.31 220
12918.38 239
12919.46 222
12920.53 228
12921.60 238
12922.68 207
12923.75 204
12924.82 214
12925.90 192
12926.97 203
12928.05 189
12929.12 209
12930.19 214
12931.27 211
12932.34 186
12933.42 202
12934.49 208
12935.56 178
12936.64 153
12937.71 169
12938.79 177
12939.86 195
12940.94 182
12942.01 205
12943.08 199
12944.16 180
12945.23 209
12946.31 222
12947.38 207
12948.46 184
12949.53 249
12950.61 241
12951.68 193
12952.76 177
12953.83 179
12954.91 202
12955.98 202
12957.06 190
12958.13 216
12959.21 187
12960.28 204
12961.36 205
12962.43 211
12963.51 217
12964.58 203
12965.66 180
12966.74 170
12967.81 188
12968.89 233
12969.96 201
12971.04 229
12972.11 231
12973.19 190
12974.27 188
12975.34 196
12976.42 164
12977.49 168
12978.57 202
12979.65 188
12980.72 182
12981.80 192
12982.87 203
12983.95 195
12985.03 198
12986.10 226
12987.18 191
12988.26 211
12989.33 178
12990.41 192
12991.48 188
12992.56 197
12993.64 244
12994.71 241
12995.79 175
12996.87 186
12997.94 222
12999.02 222
13000.10 244
13001.18 195
13002.25 223
13003.33 226
13004.41 186
13005.48 233
13006.56 221
13007.64 208
13008.72 250
13009.79 242
13010.87 229
13011.95 208
13013.02 214
13014.10 195
13015.18 213
13016.26 201
13017.33 217
13018.41 240
13019.49 220
13020.57 224
13021.65 190
13022.72 203
13023.80 227
13024.88 222
13025.96 220
13027.04 233
13028.11 232
13029.19 205
13030.27 185
13031.35 207
13032.43 204
13033.50 237
13034.58 220
13035.66 207
13036.74 216
13037.82 193
13038.90 239
13039.98 219
13041.05 232
13042.13 211
13043.21 210
13044.29 226
13045.37 208
13046.45 216
13047.53 205
13048.61 223
13049.68 213
13050.76 191
13051.84 192
13052.92 208
13054.00 209
13055.08 198
13056.16 210
13057.24 221
13058.32 194
13059.40 201
13060.48 206
13061.56 225
13062.64 215
13063.71 206
13064.79 218
13065.87 208
13066.95 195
13068.03 175
13069.11 188
13070.19 168
13071.27 187
13072.35 187
13073.43 218
13074.51 206
13075.59 214
13076.67 203
13077.75 160
13078.83 176
13079.91 213
13080.99 185
13082.07 165
13083.15 204
13084.23 198
13085.31 198
13086.40 218
13087.48 213
13088.56 207
13089.64 227
13090.72 208
13091.80 215
13092.88 203
13093.96 194
13095.04 190
13096.12 191
13097.20 222
13098.28 194
13099.36 189
13100.45 196
13101.53 206
13102.61 228
13103.69 196
13104.77 184
13105.85 178
13106.93 218
13108.01 183
13109.10 197
13110.18 240
13111.26 240
13112.34 230
13113.42 218
13114.50 201
13115.58 214
13116.67 213
13117.75 191
13118.83 226
13119.91 215
13120.99 231
13122.08 221
13123.16 206
13124.24 196
13125.32 232
13126.40 226
13127.49 214
13128.57 200
13129.65 207
13130.73 182
13131.82 227
13132.90 208
13133.98 210
13135.06 212
13136.15 211
13137.23 257
13138.31 214
13139.39 197
13140.48 206
13141.56 194
13142.64 241
13143.72 171
13144.81 188
13145.89 182
13146.97 202
13148.06 197
13149.14 179
13150.22 211
13151.31 247
13152.39 202
13153.47 202
13154.56 217
13155.64 235
13156.72 241
13157.81 233
13158.89 217
13159.97 191
13161.06 179
13162.14 204
13163.22 220
13164.31 230
13165.39 205
13166.47 219
13167.56 228
13168.64 185
13169.73 162
13170.81 223
13171.89 227
13172.98 232
13174.06 213
13175.15 193
13176.23 233
13177.31 214
13178.40 218
13179.48 206
13180.57 233
13181.65 239
13182.74 259
13183.82 233
13184.91 215
13185.99 217
13187.07 196
13188.16 200
13189.24 237
13190.33 232
13191.41 180
13192.50 201
13193.58 214
13194.67 222
13195.75 214
13196.84 255
13197.92 199
13199.01 187
13200.09 191
13201.18 221
13202.26 209
13203.35 184
13204.44 213
13205.52 217
13206.61 230
13207.69 233
13208.78 210
13209.86 210
13210.95 207
13212.03 209
13213.12 216
13214.21 204
13215.29 217
13216.38 194
13217.46 234
13218.55 249
13219.63 196
13220.72 215
13221.81 210
13222.89 168
13223.98 209
13225.07 231
13226.15 236
13227.24 213
13228.32 199
13229.41 239
13230.50 212
13231.58 200
13232.67 251
13233.76 264
13234.84 232
13235.93 214
13237.02 233
13238.10 257
13239.19 235
13240.28 228
13241.36 197
13242.45 196
13243.54 237
13244.62 236
13245.71 219
13246.80 236
13247.89 226
13248.97 196
13250.06 202
13251.15 215
13252.23 205
13253.32 199
13254.41 222
13255.50 249
13256.58 207
13257.67 202
13258.76 223
13259.85 216
13260.94 231
13262.02 237
13263.11 213
13264.20 227
13265.29 240
13266.37 197
13267.46 236
13268.55 222
13269.64 219
13270.73 223
13271.81 251
13272.90 240
13273.99 209
13275.08 198
13276.17 241
13277.26 263
13278.34 233
13279.43 241
13280.52 236
13281.61 241
13282.70 255
13283.79 270
13284.88 287
13285.96 258
13287.05 228
13288.14 228
13289.23 255
13290.32 291
13291.41 272
13292.50 251
13293.59 272
13294.68 244
13295.76 272
13296.85 255
13297.94 253
13299.03 269
13300.12 274
13301.21 284
13302.30 244
13303.39 265
13304.48 286
13305.57 269
13306.66 278
13307.75 288
13308.84 273
13309.93 267
13311.02 250
13312.11 292
13313.20 303
13314.29 291
13315.38 262
13316.47 283
13317.56 248
13318.65 260
13319.74 325
13320.83 231
13321.92 290
13323.01 276
13324.10 295
13325.19 303
13326.28 265
13327.37 272
13328.46 314
13329.55 304
13330.64 290
13331.73 285
13332.82 284
13333.91 279
13335.00 295
13336.09 257
13337.18 293
13338.27 272
13339.37 296
13340.46 288
13341.55 307
13342.64 290
13343.73 288
13344.82 288
13345.91 296
13347.00 292
13348.09 265
13349.19 298
13350.28 265
13351.37 268
13352.46 277
13353.55 304
13354.64 301
13355.73 280
13356.83 279
13357.92 320
13359.01 289
13360.10 293
13361.19 286
13362.28 320
13363.38 319
13364.47 357
13365.56 332
13366.65 339
13367.74 356
13368.84 367
13369.93 342
13371.02 341
13372.11 358
13373.21 290
13374.30 337
13375.39 335
13376.48 299
13377.58 266
13378.67 261
13379.76 317
13380.85 279
13381.95 253
13383.04 266
13384.13 274
13385.22 269
13386.32 300
13387.41 291
13388.50 287
13389.60 240
13390.69 287
13391.78 291
13392.87 256
13393.97 295
13395.06 309
13396.15 273
13397.25 248
13398.34 246
13399.43 290
13400.53 284
13401.62 293
13402.71 296
13403.81 280
13404.90 279
13406.00 255
13407.09 284
13408.18 290
13409.28 270
13410.37 247
13411.46 289
13412.56 287
13413.65 275
13414.75 272
13415.84 282
13416.93 273
13418.03 267
13419.12 291
13420.22 294
13421.31 265
13422.41 282
13423.50 304
13424.59 306
13425.69 296
13426.78 260
13427.88 325
13428.97 290
13430.07 268
13431.16 266
13432.26 266
13433.35 269
13434.45 279
13435.54 269
13436.64 300
13437.73 277
13438.82 264
13439.92 287
13441.02 301
13442.11 301
13443.21 283
13444.30 274
13445.40 272
13446.49 251
13447.59 264
13448.68 282
13449.78 259
13450.87 269
13451.97 270
13453.06 298
13454.16 297
13455.25 264
13456.35 310
13457.45 311
13458.54 295
13459.64 293
13460.73 361
13461.83 308
13462.93 290
13464.02 331
13465.12 336
13466.21 294
13467.31 316
13468.41 332
13469.50 282
13470.60 294
13471.70 293
13472.79 300
13473.89 289
13474.98 328
13476.08 303
13477.18 329
13478.27 318
13479.37 316
13480.47 307
13481.56 311
13482.66 370
13483.76 339
13484.85 312
13485.95 336
13487.05 350
13488.15 312
13489.24 285
13490.34 325
13491.44 312
13492.53 324
13493.63 394
13494.73 330
13495.83 348
13496.92 401
13498.02 372
13499.12 389
13500.22 357
13501.31 375
13502.41 392
13503.51 394
13504.61 411
13505.70 379
13506.80 344
13507.90 362
13509.00 357
13510.09 367
13511.19 373
13512.29 328
13513.39 329
13514.49 315
13515.58 297
13516.68 279
13517.78 305
13518.88 307
13519.98 263
13521.08 269
13522.17 284
13523.27 248
13524.37 262
13525.47 285
13526.57 310
13527.67 278
13528.77 315
13529.86 340
13530.96 298
13532.06 288
13533.16 328
13534.26 293
13535.36 252
13536.46 274
13537.56 280
13538.66 259
13539.75 242
13540.85 257
13541.95 274
13543.05 303
13544.15 257
13545.25 266
13546.35 258
13547.45 247
13548.55 277
13549.65 284
13550.75 250
13551.85 238
13552.95 243
13554.05 278
13555.15 276
13556.25 233
13557.35 235
13558.45 232
13559.55 281
13560.65 251
13561.75 256
13562.85 274
13563.95 233
13565.05 283
13566.15 282
13567.25 294
13568.35 263
13569.45 237
13570.55 258
13571.65 280
13572.75 288
13573.85 253
13574.95 245
13576.05 294
13577.15 286
13578.25 263
13579.35 269
13580.45 254
13581.55 242
13582.65 242
13583.75 267
13584.86 271
13585.96 261
13587.06 247
13588.16 253
13589.26 268
13590.36 243
13591.46 253
13592.56 297
13593.66 272
13594.77 248
13595.87 249
13596.97 291
13598.07 269
13599.17 276
13600.27 260
13601.37 307
13602.48 273
13603.58 279
13604.68 274
13605.78 272
13606.88 251
13607.99 280
13609.09 255
13610.19 244
13611.29 267
13612.39 250
13613.50 252
13614.60 206
13615.70 206
13616.80 246
13617.90 244
13619.01 217
13620.11 256
13621.21 241
13622.31 251
13623.42 270
13624.52 265
13625.62 252
13626.72 249
13627.83 256
13628.93 266
13630.03 227
13631.13 252
13632.24 241
13633.34 241
13634.44 264
13635.55 236
13636.65 253
13637.75 248
13638.86 236
13639.96 248
13641.06 228
13642.17 250
13643.27 286
13644.37 262
13645.48 228
13646.58 245
13647.68 218
13648.79 232
13649.89 214
13650.99 247
13652.10 255
13653.20 294
13654.30 290
13655.41 254
13656.51 243
13657.62 258
13658.72 284
13659.82 293
13660.93 252
13662.03 231
13663.14 271
13664.24 243
13665.34 250
13666.45 229
13667.55 265
13668.66 268
13669.76 235
13670.87 246
13671.97 221
13673.07 240
13674.18 222
13675.28 236
13676.39 223
13677.49 234
13678.60 267
13679.70 277
13680.81 287
13681.91 294
13683.02 299
13684.12 244
13685.23 261
13686.33 321
13687.44 285
13688.54 299
13689.65 307
13690.75 264
13691.86 252
13692.96 247
13694.07 243
13695.17 251
13696.28 276
13697.39 286
13698.49 297
13699.60 286
13700.70 273
13701.81 312
13702.91 306
13704.02 301
13705.13 291
13706.23 313
13707.34 318
13708.44 264
13709.55 238
13710.65 293
13711.76 305
13712.87 297
13713.97 290
13715.08 319
13716.19 290
13717.29 279
13718.40 276
13719.50 308
13720.61 282
13721.72 332
13722.82 352
13723.93 288
13725.04 293
13726.14 283
13727.25 287
13728.36 325
13729.46 317
13730.57 320
13731.68 285
13732.78 312
13733.89 329
13735.00 311
13736.11 302
13737.21 338
13738.32 329
13739.43 337
13740.53 323
13741.64 345
13742.75 342
13743.86 340
13744.96 351
13746.07 333
13747.18 356
13748.29 370
13749.39 348
13750.50 376
13751.61 370
13752.72 364
13753.82 333
13754.93 329
13756.04 377
13757.15 466
13758.26 442
13759.36 387
13760.47 366
13761.58 397
13762.69 438
13763.80 417
13764.91 470
13766.01 459
13767.12 481
13768.23 509
13769.34 521
13770.45 567
13771.56 594
13772.66 602
13773.77 603
13774.88 577
13775.99 550
13777.10 562
13778.21 521
13779.32 510
13780.42 513
13781.53 487
13782.64 449
13783.75 387
13784.86 346
13785.97 334
13787.08 366
13788.19 370
13789.30 364
13790.41 348
13791.52 316
13792.63 327
13793.73 341
13794.84 339
13795.95 337
13797.06 346
13798.17 342
13799.28 346
13800.39 343
13801.50 320
13802.61 325
13803.72 328
13804.83 303
13805.94 306
13807.05 320
13808.16 313
13809.27 342
13810.38 330
13811.49 338
13812.60 316
13813.71 330
13814.82 319
13815.93 281
13817.04 309
13818.15 343
13819.26 321
13820.37 329
13821.48 328
13822.59 327
13823.71 321
13824.82 310
13825.93 301
13827.04 319
13828.15 348
13829.26 294
13830.37 302
13831.48 308
13832.59 291
13833.70 295
13834.81 283
13835.92 294
13837.04 313
13838.15 327
13839.26 336
13840.37 288
13841.48 278
13842.59 278
13843.70 300
13844.81 307
13845.93 321
13847.04 309
13848.15 279
13849.26 334
13850.37 355
13851.48 348
13852.60 325
13853.71 345
13854.82 311
13855.93 306
13857.04 313
13858.16 327
13859.27 310
13860.38 342
13861.49 371
13862.60 323
13863.72 336
13864.83 381
13865.94 348
13867.05 373
13868.17 328
13869.28 336
13870.39 327
13871.50 355
13872.62 332
13873.73 359
13874.84 335
13875.95 322
13877.07 335
13878.18 358
13879.29 341
13880.40 397
13881.52 327
13882.63 288
13883.74 272
13884.86 318
13885.97 358
13887.08 304
13888.20 326
13889.31 291
13890.42 343
13891.54 336
13892.65 355
13893.76 326
13894.88 289
13895.99 355
13897.10 374
13898.22 378
13899.33 325
13900.44 341
13901.56 345
13902.67 312
13903.79 293
13904.90 314
13906.01 367
13907.13 341
13908.24 285
13909.36 309
13910.47 311
13911.58 323
13912.70 302
13913.81 285
13914.93 287
13916.04 291
13917.16 315
13918.27 281
13919.38 300
13920.50 282
13921.61 286
13922.73 322
13923.84 303
13924.96 296
13926.07 259
13927.19 311
13928.30 291
13929.42 277
13930.53 292
13931.65 288
13932.76 306
13933.88 269
13934.99 303
13936.11 277
13937.22 334
13938.34 273
13939.45 329
13940.57 334
13941.68 318
13942.80 289
13943.91 305
13945.03 285
13946.14 271
13947.26 273
13948.38 334
13949.49 311
13950.61 304
13951.72 283
13952.84 278
13953.95 275
13955.07 282
13956.19 308
13957.30 309
13958.42 273
13959.53 293
13960.65 264
13961.77 288
13962.88 288
13964.00 285
13965.11 297
13966.23 267
13967.35 291
13968.46 273
13969.58 269
13970.70 271
13971.81 275
13972.93 267
13974.05 290
13975.16 244
13976.28 299
13977.40 273
13978.51 266
13979.63 291
13980.75 300
13981.86 279
13982.98 232
13984.10 285
13985.22 296
13986.33 320
13987.45 300
13988.57 252
13989.68 274
13990.80 280
13991.92 299
13993.04 287
13994.15 272
13995.27 273
13996.39 294
13997.51 251
13998.62 307
13999.74 335
14000.86 299
14001.98 322
14003.10 294
14004.21 287
14005.33 314
14006.45 289
14007.57 282
14008.68 299
14009.80 314
14010.92 317
14012.04 301
14013.16 318
14014.28 296
14015.39 245
14016.51 273
14017.63 321
14018.75 352
14019.87 336
14020.99 335
14022.10 289
14023.22 299
14024.34 336
14025.46 326
14026.58 340
14027.70 303
14028.82 282
14029.94 305
14031.05 316
14032.17 307
14033.29 284
14034.41 317
14035.53 292
14036.65 295
14037.77 287
14038.89 270
14040.01 302
14041.13 285
14042.25 265
14043.37 262
14044.49 288
14045.60 287
14046.72 278
14047.84 251
14048.96 270
14050.08 287
14051.20 274
14052.32 240
14053.44 271
14054.56 308
14055.68 281
14056.80 286
14057.92 279
14059.04 258
14060.16 241
14061.28 223
14062.40 266
14063.52 275
14064.64 291
14065.76 296
14066.88 243
14068.00 262
14069.12 285
14070.25 280
14071.37 305
14072.49 284
14073.61 294
14074.73 290
14075.85 276
14076.97 326
14078.09 276
14079.21 336
14080.33 351
14081.45 282
14082.57 310
14083.69 294
14084.82 322
14085.94 332
14087.06 281
14088.18 291
14089.30 335
14090.42 330
14091.54 337
14092.66 304
14093.79 338
14094.91 334
14096.03 368
14097.15 387
14098.27 368
14099.39 390
14100.52 367
14101.64 407
14102.76 379
14103.88 354
14105.00 327
14106.12 338
14107.25 335
14108.37 314
14109.49 336
14110.61 293
14111.74 281
14112.86 301
14113.98 262
14115.10 285
14116.22 280
14117.35 257
14118.47 241
14119.59 280
14120.71 269
14121.84 232
14122.96 269
14124.08 264
14125.20 255
14126.33 237
14127.45 198
14128.57 232
14129.70 258
14130.82 260
14131.94 247
14133.06 231
14134.19 225
14135.31 211
14136.43 285
14137.56 263
14138.68 249
14139.80 216
14140.93 227
14142.05 240
14143.17 262
14144.30 277
14145.42 255
14146.54 285
14147.67 275
14148.79 271
14149.91 234
14151.04 260
14152.16 260
14153.29 247
14154.41 246
14155.53 227
14156.66 209
14157.78 208
14158.91 224
14160.03 206
14161.15 220
14162.28 209
14163.40 249
14164.53 256
14165.65 216
14166.78 221
14167.90 242
14169.02 217
14170.15 232
14171.27 215
14172.40 242
14173.52 242
14174.65 215
14175.77 236
14176.90 229
14178.02 200
14179.15 216
14180.27 209
14181.40 228
14182.52 236
14183.65 255
14184.77 262
14185.90 246
14187.02 244
14188.15 218
14189.27 231
14190.40 206
14191.52 218
14192.65 216
14193.77 239
14194.90 239
14196.02 212
14197.15 242
14198.27 232
14199.40 222
14200.53 221
14201.65 187
14202.78 232
14203.90 207
14205.03 213
14206.16 221
14207.28 194
14208.41 216
14209.53 235
14210.66 255
14211.79 224
14212.91 197
14214.04 195
14215.16 216
14216.29 224
14217.42 184
14218.54 183
14219.67 174
14220.80 195
14221.92 217
14223.05 203
14224.18 184
14225.30 178
14226.43 204
14227.56 174
14228.68 197
14229.81 198
14230.94 203
14232.06 202
14233.19 197
14234.32 201
14235.44 253
14236.57 234
14237.70 195
14238.83 197
14239.95 195
14241.08 262
14242.21 224
14243.34 172
14244.46 195
14245.59 202
14246.72 198
14247.85 205
14248.97 202
14250.10 199
14251.23 200
14252.36 187
14253.48 207
14254.61 209
14255.74 182
14256.87 180
14258.00 191
14259.12 217
14260.25 201
14261.38 176
14262.51 195
14263.64 180
14264.76 200
14265.89 217
14267.02 200
14268.15 155
14269.28 189
14270.41 194
14271.53 187
14272.66 197
14273.79 202
14274.92 165
14276.05 140
14277.18 154
14278.31 194
14279.44 157
14280.56 175
14281.69 200
14282.82 194
14283.95 187
14285.08 221
14286.21 200
14287.34 185
14288.47 195
14289.60 187
14290.73 209
14291.86 199
14292.98 191
14294.11 161
14295.24 188
14296.37 205
14297.50 167
14298.63 175
14299.76 193
14300.89 165
14302.02 177
14303.15 187
14304.28 188
14305.41 194
14306.54 168
14307.67 188
14308.80 184
14309.93 169
14311.06 149
14312.19 163
14313.32 197
14314.45 191
14315.58 175
14316.71 186
14317.84 157
14318.97 173
14320.10 166
14321.23 168
14322.36 187
14323.49 167
14324.62 180
14325.76 174
14326.89 162
14328.02 170
14329.15 155
14330.28 161
14331.41 161
14332.54 158
14333.67 144
14334.80 168
14335.93 170
14337.06 163
14338.20 180
14339.33 172
14340.46 163
14341.59 156
14342.72 152
14343.85 172
14344.98 145
14346.12 159
14347.25 145
14348.38 164
14349.51 155
14350.64 158
14351.77 158
14352.90 153
14354.04 146
14355.17 190
14356.30 174
14357.43 187
14358.56 179
14359.70 174
14360.83 179
14361.96 167
14363.09 138
14364.22 153
14365.36 135
14366.49 150
14367.62 157
14368.75 165
14369.89 153
14371.02 154
14372.15 183
14373.28 174
14374.42 172
14375.55 151
14376.68 160
14377.81 167
14378.95 146
14380.08 144
14381.21 158
14382.35 177
14383.48 143
14384.61 187
14385.74 145
14386.88 160
14388.01 172
14389.14 168
14390.28 163
14391.41 168
14392.54 181
14393.68 161
14394.81 170
14395.94 189
14397.08 169
14398.21 169
14399.34 164
14400.48 167
14401.61 161
14402.75 151
14403.88 181
14405.01 168
14406.15 146
14407.28 170
14408.41 148
14409.55 158
14410.68 140
14411.82 155
14412.95 151
14414.08 170
14415.22 157
14416.35 159
14417.49 176
14418.62 171
14419.76 176
14420.89 160
14422.02 156
14423.16 178
14424.29 200
14425.43 177
14426.56 176
14427.70 182
14428.83 189
14429.97 145
14431.10 151
14432.24 176
14433.37 175
14434.51 175
14435.64 141
14436.78 133
14437.91 169
14439.05 182
14440.18 198
14441.32 170
14442.45 178
14443.59 193
14444.72 160
14445.86 161
14446.99 146
14448.13 158
14449.27 160
14450.40 141
14451.54 151
14452.67 178
14453.81 159
14454.94 138
14456.08 177
14457.22 148
14458.35 156
14459.49 157
14460.62 160
14461.76 149
14462.90 143
14464.03 155
14465.17 157
14466.30 167
14467.44 155
14468.58 152
14469.71 160
14470.85 184
14471.99 127
14473.12 146
14474.26 154
14475.40 144
14476.53 217
14477.67 176
14478.81 126
14479.94 122
14481.08 139
14482.22 178
14483.35 172
14484.49 143
14485.63 137
14486.76 187
14487.90 151
14489.04 140
14490.17 172
14491.31 158
14492.45 161
14493.59 162
14494.72 157
14495.86 159
14497.00 165
14498.14 163
14499.27 153
14500.41 154
14501.55 173
14502.69 183
14503.82 161
14504.96 158
14506.10 146
14507.24 153
14508.37 138
14509.51 119
14510.65 144
14511.79 133
14512.93 169
14514.06 179
14515.20 130
14516.34 142
14517.48 132
14518.62 146
14519.76 135
14520.89 187
14522.03 172
14523.17 168
14524.31 140
14525.45 150
14526.59 154
14527.73 162
14528.86 163
14530.00 163
14531.14 156
14532.28 157
14533.42 146
14534.56 170
14535.70 138
14536.84 144
14537.98 193
14539.11 168
14540.25 153
14541.39 175
14542.53 147
14543.67 156
14544.81 166
14545.95 181
14547.09 174
14548.23 171
14549.37 154
14550.51 185
14551.65 183
14552.79 173
14553.93 167
14555.07 172
14556.21 182
14557.35 231
14558.49 200
14559.63 178
14560.77 164
14561.91 158
14563.05 181
14564.19 196
14565.33 183
14566.47 160
14567.61 172
14568.75 189
14569.89 142
14571.03 176
14572.17 169
14573.31 166
14574.45 180
14575.59 207
14576.73 196
14577.87 190
14579.01 204
14580.15 183
14581.29 199
14582.43 188
14583.57 180
14584.71 200
14585.85 222
14587.00 160
14588.14 168
14589.28 212
14590.42 201
14591.56 203
14592.70 199
14593.84 185
14594.98 191
14596.12 179
14597.27 186
14598.41 178
14599.55 182
14600.69 171
14601.83 161
14602.97 180
14604.12 171
14605.26 170
14606.40 182
14607.54 166
14608.68 193
14609.82 211
14610.97 167
14612.11 206
14613.25 196
14614.39 173
14615.53 191
14616.68 221
14617.82 203
14618.96 183
14620.10 166
14621.25 205
14622.39 177
14623.53 174
14624.67 214
14625.81 227
14626.96 198
14628.10 198
14629.24 196
14630.39 211
14631.53 208
14632.67 214
14633.81 230
14634.96 201
14636.10 243
14637.24 224
14638.38 241
14639.53 233
14640.67 213
14641.81 203
14642.96 181
14644.10 177
14645.24 183
14646.39 207
14647.53 196
14648.67 177
14649.82 158
14650.96 168
14652.10 191
14653.25 197
14654.39 163
14655.53 189
14656.68 199
14657.82 157
14658.97 142
14660.11 175
14661.25 184
14662.40 209
14663.54 148
14664.69 157
14665.83 171
14666.97 161
14668.12 186
14669.26 195
14670.41 174
14671.55 179
14672.69 173
14673.84 163
14674.98 171
14676.13 211
14677.27 182
14678.42 183
14679.56 171
14680.71 174
14681.85 172
14683.00 149
14684.14 143
14685.29 172
14686.43 169
14687.57 189
14688.72 167
14689.86 166
14691.01 161
14692.15 155
14693.30 154
14694.45 167
14695.59 165
14696.74 143
14697.88 160
14699.03 165
14700.17 165
14701.32 175
14702.46 201
14703.61 201
14704.75 168
14705.90 151
14707.04 163
14708.19 157
14709.34 139
14710.48 161
14711.63 198
14712.77 175
14713.92 172
14715.07 152
14716.21 136
14717.36 170
14718.50 193
14719.65 149
14720.80 154
14721.94 175
14723.09 198
14724.24 186
14725.38 137
14726.53 159
14727.67 165
14728.82 164
14729.97 161
14731.11 180
14732.26 154
14733.41 143
14734.55 172
14735.70 160
14736.85 151
14737.99 151
14739.14 175
14740.29 144
14741.44 160
14742.58 187
14743.73 179
14744.88 194
14746.02 171
14747.17 152
14748.32 158
14749.47 180
14750.61 183
14751.76 200
14752.91 169
14754.06 168
14755.20 162
14756.35 164
14757.50 187
14758.65 198
14759.79 156
14760.94 158
14762.09 165
14763.24 190
14764.38 150
14765.53 177
14766.68 200
14767.83 157
14768.98 165
14770.13 138
14771.27 146
14772.42 135
14773.57 163
14774.72 160
14775.87 182
14777.01 192
14778.16 196
14779.31 200
14780.46 180
14781.61 197
14782.76 196
14783.91 205
14785.05 214
14786.20 224
14787.35 204
14788.50 205
14789.65 181
14790.80 194
14791.95 186
14793.10 199
14794.25 194
14795.39 208
14796.54 214
14797.69 226
14798.84 214
14799.99 211
14801.14 216
14802.29 213
14803.44 214
14804.59 195
14805.74 206
14806.89 191
14808.04 207
14809.19 194
14810.34 219
14811.49 243
14812.64 253
14813.79 191
14814.94 183
14816.09 192
14817.24 197
14818.39 212
14819.54 217
14820.69 202
14821.84 179
14822.99 212
14824.14 186
14825.29 189
14826.44 179
14827.59 179
14828.74 190
14829.89 162
14831.04 148
14832.19 152
14833.34 162
14834.49 187
14835.64 142
14836.79 143
14837.94 129
14839.09 181
14840.24 179
14841.40 143
14842.55 142
14843.70 148
14844.85 191
14846.00 163
14847.15 142
14848.30 152
14849.45 135
14850.60 144
14851.76 129
14852.91 146
14854.06 153
14855.21 146
14856.36 148
14857.51 162
14858.66 157
14859.82 153
14860.97 146
14862.12 161
14863.27 165
14864.42 149
14865.57 140
14866.73 141
14867.88 154
14869.03 150
14870.18 141
14871.33 163
14872.49 187
14873.64 150
14874.79 140
14875.94 167
14877.10 157
14878.25 176
14879.40 161
14880.55 135
14881.71 167
14882.86 174
14884.01 151
14885.16 135
14886.32 113
14887.47 142
14888.62 122
14889.77 135
14890.93 149
14892.08 174
14893.23 145
14894.39 163
14895.54 142
14896.69 155
14897.84 149
14899.00 136
14900.15 126
14901.30 157
14902.46 151
14903.61 143
14904.76 145
14905.92 147
14907.07 184
14908.22 148
14909.38 123
14910.53 166
14911.69 152
14912.84 127
14913.99 135
14915.15 124
14916.30 135
14917.45 114
14918.61 119
14919.76 132
14920.92 132
14922.07 145
14923.22 142
14924.38 112
14925.53 172
14926.69 136
14927.84 134
14928.99 138
14930.15 120
14931.30 117
14932.46 134
14933.61 148
14934.77 130
14935.92 135
14937.08 154
14938.23 158
14939.39 112
14940.54 135
14941.70 154
14942.85 142
14944.00 148
14945.16 142
14946.31 141
14947.47 131
14948.62 154
14949.78 142
14950.94 139
14952.09 120
14953.25 147
14954.40 146
14955.56 111
14956.71 150
14957.87 136
14959.02 134
14960.18 129
14961.33 125
14962.49 158
14963.64 144
14964.80 119
14965.96 140
14967.11 130
14968.27 120
14969.42 139
14970.58 135
14971.74 131
14972.89 102
14974.05 106
14975.20 141
14976.36 116
14977.52 107
14978.67 132
14979.83 124
14980.98 117
14982.14 130
14983.30 134
14984.45 122
14985.61 152
14986.77 157
14987.92 166
14989.08 144
14990.24 149
14991.39 143
14992.55 123
14993.71 112
14994.86 133
14996.02 120
14997.18 164
14998.33 141
14999.49 152
15000.65 154
15001.81 159
15002.96 115
15004.12 131
15005.28 149
15006.43 139
15007.59 110
15008.75 105
15009.91 128
15011.06 135
15012.22 138
15013.38 144
15014.54 130
15015.69 116
15016.85 125
15018.01 117
15019.17 132
15020.33 123
15021.48 132
15022.64 145
15023.80 118
15024.96 118
15026.12 85
15027.27 106
15028.43 109
15029.59 100
15030.75 114
15031.91 129
15033.07 112
15034.22 120
15035.38 122
15036.54 113
15037.70 131
15038.86 97
15040.02 102
15041.17 116
15042.33 129
15043.49 126
15044.65 118
15045.81 120
15046.97 101
15048.13 126
15049.29 138
15050.45 145
15051.60 136
15052.76 135
15053.92 131
15055.08 109
15056.24 122
15057.40 131
15058.56 106
15059.72 138
15060.88 122
15062.04 131
15063.20 134
15064.36 131
15065.52 130
15066.68 118
15067.84 125
15069.00 106
15070.16 99
15071.32 136
15072.48 136
15073.63 111
15074.79 159
15075.95 156
15077.11 156
15078.27 138
15079.44 93
15080.60 118
15081.76 105
15082.92 114
15084.08 160
15085.24 134
15086.40 123
15087.56 124
15088.72 104
15089.88 102
15091.04 119
15092.20 101
15093.36 124
15094.52 140
15095.68 102
15096.84 120
15098.00 121
15099.16 141
15100.32 130
15101.49 134
15102.65 152
15103.81 136
15104.97 128
15106.13 137
15107.29 132
15108.45 139
15109.61 147
15110.78 115
15111.94 133
15113.10 141
15114.26 106
15115.42 134
15116.58 143
15117.74 131
15118.91 116
15120.07 130
15121.23 133
15122.39 140
15123.55 126
15124.71 114
15125.88 166
15127.04 136
15128.20 129
15129.36 104
15130.52 131
15131.69 120
15132.85 102
15134.01 123
15135.17 135
15136.34 103
15137.50 119
15138.66 133
15139.82 122
15140.99 125
15142.15 137
15143.31 127
15144.47 122
15145.64 101
15146.80 109
15147.96 107
15149.12 105
15150.29 112
15151.45 109
15152.61 125
15153.78 133
15154.94 99
15156.10 113
15157.27 129
15158.43 108
15159.59 116
15160.75 110
15161.92 140
15163.08 144
15164.24 127
15165.41 128
15166.57 115
15167.74 119
15168.90 94
15170.06 116
15171.23 119
15172.39 134
15173.55 135
15174.72 157
15175.88 150
15177.05 129
15178.21 131
15179.37 133
15180.54 137
15181.70 135
15182.87 134
15184.03 131
15185.19 153
15186.36 128
15187.52 125
15188.69 125
15189.85 141
15191.02 147
15192.18 130
15193.34 139
15194.51 122
15195.67 137
15196.84 144
15198.00 219
15199.17 160
15200.33 140
15201.50 154
15202.66 139
15203.83 168
15204.99 151
15206.16 119
15207.32 146
15208.49 150
15209.65 128
15210.82 124
15211.98 121
15213.15 131
15214.31 140
15215.48 114
15216.64 112
15217.81 134
15218.97 176
15220.14 162
15221.31 156
15222.47 130
15223.64 155
15224.80 144
15225.97 131
15227.13 156
15228.30 137
15229.47 144
15230.63 138
15231.80 140
15232.96 139
15234.13 148
15235.30 140
15236.46 142
15237.63 160
15238.79 168
15239.96 143
15241.13 140
15242.29 166
15243.46 154
15244.63 132
15245.79 145
15246.96 158
15248.13 141
15249.29 128
15250.46 134
15251.63 114
15252.79 113
15253.96 124
15255.13 150
15256.29 131
15257.46 135
15258.63 141
15259.80 127
15260.96 125
15262.13 144
15263.30 122
15264.46 119
15265.63 121
15266.80 102
15267.97 156
15269.13 128
15270.30 138
15271.47 140
15272.64 120
15273.80 114
15274.97 104
15276.14 121
15277.31 103
15278.47 109
15279.64 134
15280.81 138
15281.98 111
15283.15 143
15284.31 146
15285.48 139
15286.65 112
15287.82 117
15288.99 143
15290.15 102
15291.32 126
15292.49 100
15293.66 130
15294.83 136
15296.00 122
15297.16 130
15298.33 117
15299.50 123
15300.67 100
15301.84 131
15303.01 112
15304.18 147
15305.35 125
15306.51 129
15307.68 110
15308.85 126
15310.02 141
15311.19 117
15312.36 123
15313.53 92
15314.70 139
15315.87 124
15317.04 128
15318.21 138
15319.37 122
15320.54 131
15321.71 121
15322.88 124
15324.05 142
15325.22 147
15326.39 132
15327.56 119
15328.73 142
15329.90 146
15331.07 123
15332.24 155
15333.41 135
15334.58 115
15335.75 115
15336.92 131
15338.09 139
15339.26 139
15340.43 122
15341.60 141
15342.77 149
15343.94 132
15345.11 108
15346.28 120
15347.45 157
15348.62 141
15349.79 103
15350.96 123
15352.13 127
15353.31 151
15354.48 121
15355.65 145
15356.82 132
15357.99 127
15359.16 145
15360.33 163
15361.50 130
15362.67 140
15363.84 150
15365.01 127
15366.19 117
15367.36 125
15368.53 136
15369.70 140
15370.87 145
15372.04 127
15373.21 97
15374.38 117
15375.56 124
15376.73 109
15377.90 109
15379.07 146
15380.24 118
15381.41 108
15382.59 147
15383.76 104
15384.93 147
15386.10 138
15387.27 141
15388.45 118
15389.62 137
15390.79 145
15391.96 139
15393.13 105
15394.31 100
15395.48 118
15396.65 122
15397.82 130
15399.00 129
15400.17 119
15401.34 150
15402.51 153
15403.69 147
15404.86 141
15406.03 121
15407.20 130
15408.38 118
15409.55 116
15410.72 118
15411.89 112
15413.07 126
15414.24 156
15415.41 118
15416.59 136
15417.76 101
15418.93 121
15420.11 98
15421.28 112
15422.45 94
15423.63 106
15424.80 128
15425.97 121
15427.15 122
15428.32 119
15429.49 133
15430.67 131
15431.84 143
15433.01 126
15434.19 102
15435.36 155
15436.54 127
15437.71 125
15438.88 127
15440.06 114
15441.23 103
15442.41 115
15443.58 124
15444.75 120
15445.93 152
15447.10 141
15448.28 119
15449.45 126
15450.63 111
15451.80 126
15452.97 115
15454.15 115
15455.32 116
15456.50 119
15457.67 94
15458.85 127
15460.02 127
15461.20 109
15462.37 135
15463.55 140
15464.72 108
15465.90 113
15467.07 124
15468.25 123
15469.42 105
15470.60 130
15471.77 133
15472.95 151
15474.12 125
15475.30 119
15476.47 116
15477.65 143
15478.82 121
15480.00 126
15481.17 107
15482.35 114
15483.53 132
15484.70 101
15485.88 118
15487.05 114
15488.23 105
15489.40 128
15490.58 126
15491.76 120
15492.93 96
15494.11 116
15495.28 140
15496.46 145
15497.64 130
15498.81 109
15499.99 155
15501.17 129
15502.34 139
15503.52 142
15504.69 115
15505.87 117
15507.05 131
15508.22 114
15509.40 133
15510.58 128
15511.75 116
15512.93 107
15514.11 125
15515.28 126
15516.46 130
15517.64 115
15518.81 109
15519.99 134
15521.17 138
15522.35 132
15523.52 143
15524.70 156
15525.88 134
15527.05 126
15528.23 172
15529.41 150
15530.59 136
15531.76 114
15532.94 139
15534.12 149
15535.30 163
15536.47 165
15537.65 125
15538.83 134
15540.01 135
15541.19 140
15542.36 126
15543.54 109
15544.72 110
15545.90 140
15547.08 128
15548.25 145
15549.43 116
15550.61 137
15551.79 148
15552.97 150
15554.14 122
15555.32 141
15556.50 129
15557.68 140
15558.86 159
15560.04 142
15561.22 137
15562.39 143
15563.57 177
15564.75 159
15565.93 135
15567.11 124
15568.29 124
15569.47 132
15570.65 124
15571.82 139
15573.00 129
15574.18 131
15575.36 159
15576.54 176
15577.72 177
15578.90 143
15580.08 180
15581.26 173
15582.44 137
15583.62 126
15584.80 144
15585.98 147
15587.16 124
15588.34 128
15589.51 123
15590.69 150
15591.87 140
15593.05 156
15594.23 155
15595.41 142
15596.59 170
15597.77 167
15598.95 154
15600.13 148
15601.31 170
15602.49 146
15603.67 174
15604.85 181
15606.03 164
15607.21 161
15608.40 146
15609.58 157
15610.76 155
15611.94 168
15613.12 164
15614.30 161
15615.48 154
15616.66 153
15617.84 144
15619.02 150
15620.20 144
15621.38 152
15622.56 170
15623.74 159
15624.93 143
15626.11 143
15627.29 146
15628.47 161
15629.65 148
15630.83 170
15632.01 196
15633.19 140
15634.37 154
15635.56 173
15636.74 175
15637.92 176
15639.10 155
15640.28 170
15641.46 162
15642.65 177
15643.83 204
15645.01 202
15646.19 188
15647.37 237
15648.55 176
15649.74 166
15650.92 181
15652.10 176
15653.28 204
15654.46 198
15655.65 196
15656.83 196
15658.01 232
15659.19 230
15660.38 193
15661.56 182
15662.74 197
15663.92 210
15665.11 208
15666.29 198
15667.47 182
15668.65 204
15669.84 201
15671.02 221
15672.20 217
15673.38 193
15674.57 162
15675.75 205
15676.93 195
15678.12 202
15679.30 191
15680.48 193
15681.67 166
15682.85 170
15684.03 189
15685.22 194
15686.40 171
15687.58 204
15688.77 183
15689.95 149
15691.13 178
15692.32 213
15693.50 181
15694.68 163
15695.87 168
15697.05 183
15698.23 219
15699.42 180
15700.60 179
15701.79 206
15702.97 193
15704.15 167
15705.34 174
15706.52 198
15707.71 174
15708.89 170
15710.07 174
15711.26 183
15712.44 186
15713.63 186
15714.81 199
15716.00 216
15717.18 192
15718.37 224
15719.55 221
15720.73 175
15721.92 173
15723.10 176
15724.29 176
15725.47 183
15726.66 196
15727.84 179
15729.03 190
15730.21 188
15731.40 169
15732.58 167
15733.77 168
15734.95 200
15736.14 224
15737.32 202
15738.51 183
15739.69 200
15740.88 216
15742.07 196
15743.25 190
15744.44 213
15745.62 216
15746.81 201
15747.99 227
15749.18 216
15750.36 233
15751.55 203
15752.74 196
15753.92 256
15755.11 226
15756.29 191
15757.48 223
15758.67 238
15759.85 228
15761.04 207
15762.22 230
15763.41 217
15764.60 243
15765.78 200
15766.97 179
15768.16 193
15769.34 199
15770.53 210
15771.72 192
15772.90 192
15774.09 191
15775.28 206
15776.46 202
15777.65 205
15778.84 212
15780.02 183
15781.21 203
15782.40 190
15783.58 183
15784.77 195
15785.96 181
15787.14 216
15788.33 190
15789.52 193
15790.71 180
15791.89 181
15793.08 195
15794.27 175
15795.46 164
15796.64 173
15797.83 196
15799.02 181
15800.21 174
15801.39 171
15802.58 149
15803.77 165
15804.96 171
15806.14 158
15807.33 158
15808.52 169
15809.71 176
15810.90 180
15812.08 199
15813.27 175
15814.46 170
15815.65 158
15816.84 164
15818.03 174
15819.21 177
15820.40 159
15821.59 148
15822.78 161
15823.97 153
15825.16 152
15826.35 151
15827.53 145
15828.72 154
15829.91 150
15831.10 137
15832.29 155
15833.48 198
15834.67 142
15835.86 193
15837.04 161
15838.23 177
15839.42 174
15840.61 160
15841.80 167
15842.99 147
15844.18 162
15845.37 175
15846.56 165
15847.75 137
15848.94 154
15850.13 170
15851.32 149
15852.51 185
15853.70 164
15854.89 175
15856.07 163
15857.26 163
15858.45 164
15859.64 183
15860.83 174
15862.02 149
15863.21 158
15864.40 153
15865.59 165
15866.78 150
15867.97 158
15869.16 164
15870.36 164
15871.55 159
15872.74 172
15873.93 165
15875.12 151
15876.31 157
15877.50 132
15878.69 181
15879.88 188
15881.07 167
15882.26 152
15883.45 163
15884.64 162
15885.83 176
15887.02 174
15888.21 142
15889.41 167
15890.60 190
15891.79 165
15892.98 154
15894.17 126
15895.36 155
15896.55 160
15897.74 186
15898.93 157
15900.13 152
15901.32 162
15902.51 138
15903.70 162
15904.89 160
15906.08 167
15907.28 172
15908.47 190
15909.66 184
15910.85 180
15912.04 194
15913.23 157
15914.43 166
15915.62 167
15916.81 146
15918.00 160
15919.19 177
15920.39 147
15921.58 179
15922.77 162
15923.96 190
15925.16 180
15926.35 149
15927.54 166
15928.73 176
15929.93 176
15931.12 169
15932.31 159
15933.50 166
15934.70 168
15935.89 163
15937.08 186
15938.27 172
15939.47 144
15940.66 159
15941.85 157
15943.05 126
15944.24 139
15945.43 123
15946.63 142
15947.82 118
15949.01 149
15950.21 152
15951.40 138
15952.59 139
15953.79 133
15954.98 135
15956.17 121
15957.37 144
15958.56 124
15959.75 154
15960.95 125
15962.14 99
15963.33 121
15964.53 120
15965.72 119
15966.92 137
15968.11 143
15969.30 144
15970.50 121
15971.69 128
15972.89 153
15974.08 126
15975.27 133
15976.47 126
15977.66 120
15978.86 123
15980.05 148
15981.25 133
15982.44 119
15983.63 135
15984.83 112
15986.02 135
15987.22 123
15988.41 113
15989.61 132
15990.80 123
15992.00 167
15993.19 127
15994.39 134
15995.58 172
15996.78 129
15997.97 113
15999.17 103
16000.36 113
16001.56 122
16002.75 143
16003.95 95
16005.14 126
16006.34 130
16007.53 150
16008.73 127
16009.93 144
16011.12 136
16012.32 118
16013.51 141
16014.71 118
16015.90 122
16017.10 140
16018.30 154
16019.49 175
16020.69 164
16021.88 108
16023.08 102
16024.28 107
16025.47 120
16026.67 147
16027.86 112
16029.06 121
16030.26 161
16031.45 130
16032.65 103
16033.85 100
16035.04 121
16036.24 140
16037.43 100
16038.63 127
16039.83 128
16041.02 130
16042.22 129
16043.42 141
16044.61 150
16045.81 134
16047.01 135
16048.21 129
16049.40 113
16050.60 111
16051.80 121
16052.99 115
16054.19 123
16055.39 138
16056.59 104
16057.78 97
16058.98 110
16060.18 97
16061.37 81
16062.57 113
16063.77 103
16064.97 106
16066.16 116
16067.36 135
16068.56 116
16069.76 109
16070.96 120
16072.15 120
16073.35 128
16074.55 131
16075.75 137
16076.95 116
16078.14 97
16079.34 132
16080.54 143
16081.74 129
16082.94 110
16084.13 104
16085.33 121
16086.53 121
16087.73 120
16088.93 129
16090.13 126
16091.33 103
16092.52 102
16093.72 100
16094.92 111
16096.12 123
16097.32 129
16098.52 127
16099.72 128
16100.92 116
16102.11 112
16103.31 116
16104.51 126
16105.71 107
16106.91 120
16108.11 105
16109.31 111
16110.51 90
16111.71 119
16112.91 81
16114.11 102
16115.31 118
16116.51 94
16117.70 87
16118.90 109
16120.10 105
16121.30 114
16122.50 116
16123.70 115
16124.90 101
16126.10 100
16127.30 81
16128.50 120
16129.70 83
16130.90 89
16132.10 122
16133.30 115
16134.50 115
16135.70 123
16136.90 103
16138.10 116
16139.30 119
16140.50 125
16141.71 104
16142.91 118
16144.11 118
16145.31 104
16146.51 108
16147.71 124
16148.91 109
16150.11 95
16151.31 95
16152.51 89
16153.71 95
16154.91 114
16156.11 84
16157.31 123
16158.52 113
16159.72 108
16160.92 99
16162.12 91
16163.32 102
16164.52 119
16165.72 106
16166.92 127
16168.13 111
16169.33 102
16170.53 95
16171.73 94
16172.93 92
16174.13 130
16175.34 108
16176.54 94
16177.74 94
16178.94 90
16180.14 94
16181.34 96
16182.55 121
16183.75 139
16184.95 105
16186.15 104
16187.35 111
16188.56 123
16189.76 137
16190.96 81
16192.16 116
16193.37 95
16194.57 112
16195.77 127
16196.97 135
16198.18 113
16199.38 99
16200.58 91
16201.78 120
16202.99 126
16204.19 116
16205.39 118
16206.60 97
16207.80 90
16209.00 92
16210.20 117
16211.41 135
16212.61 104
16213.81 136
16215.02 139
16216.22 140
16217.42 118
16218.63 85
16219.83 110
16221.03 120
16222.24 114
16223.44 109
16224.64 107
16225.85 122
16227.05 116
16228.25 116
16229.46 118
16230.66 130
16231.87 118
16233.07 125
16234.27 120
16235.48 104
16236.68 105
16237.89 110
16239.09 114
16240.29 135
16241.50 119
16242.70 116
16243.91 113
16245.11 125
16246.31 108
16247.52 108
16248.72 138
16249.93 117
16251.13 102
16252.34 113
16253.54 125
16254.75 106
16255.95 96
16257.16 110
16258.36 108
16259.57 114
16260.77 120
16261.97 119
16263.18 133
16264.38 147
16265.59 88
16266.80 119
16268.00 142
16269.21 115
16270.41 106
16271.62 123
16272.82 127
16274.03 106
16275.23 117
16276.44 110
16277.64 115
16278.85 122
16280.05 130
16281.26 101
16282.47 128
16283.67 151
16284.88 125
16286.08 124
16287.29 137
16288.49 131
16289.70 144
16290.91 134
16292.11 141
16293.32 128
16294.52 93
16295.73 120
16296.94 132
16298.14 115
16299.35 131
16300.56 99
16301.76 114
16302.97 104
16304.18 120
16305.38 118
16306.59 100
16307.79 102
16309.00 143
16310.21 127
16311.42 139
16312.62 150
16313.83 157
16315.04 106
16316.24 97
16317.45 113
16318.66 150
16319.86 111
16321.07 120
16322.28 83
16323.49 95
16324.69 132
16325.90 148
16327.11 122
16328.31 142
16329.52 136
16330.73 89
16331.94 108
16333.14 142
16334.35 134
16335.56 119
16336.77 104
16337.98 117
16339.18 103
16340.39 109
16341.60 119
16342.81 136
16344.01 113
16345.22 96
16346.43 119
16347.64 138
16348.85 92
16350.05 103
16351.26 102
16352.47 108
16353.68 108
16354.89 107
16356.10 114
16357.30 108
16358.51 104
16359.72 99
16360.93 106
16362.14 102
16363.35 98
16364.56 108
16365.77 96
16366.97 83
16368.18 103
16369.39 98
16370.60 106
16371.81 87
16373.02 81
16374.23 94
16375.44 125
16376.65 129
16377.86 133
16379.06 100
16380.27 89
16381.48 86
16382.69 97
16383.90 147
16385.11 124
16386.32 114
16387.53 97
16388.74 119
16389.95 103
16391.16 86
16392.37 114
16393.58 115
16394.79 111
16396.00 110
16397.21 99
16398.42 112
16399.63 110
16400.84 118
16402.05 111
16403.26 121
16404.47 132
16405.68 117
16406.89 105
16408.10 112
16409.31 123
16410.52 101
16411.73 123
16412.94 108
16414.15 104
16415.36 117
16416.57 129
16417.78 110
16419.00 106
16420.21 108
16421.42 100
16422.63 111
16423.84 100
16425.05 93
16426.26 97
16427.47 96
16428.68 86
16429.89 102
16431.11 91
16432.32 95
16433.53 110
16434.74 116
16435.95 115
16437.16 92
16438.37 111
16439.59 82
16440.80 116
16442.01 92
16443.22 90
16444.43 87
16445.64 120
16446.86 114
16448.07 102
16449.28 101
16450.49 111
16451.70 112
16452.91 97
16454.13 99
16455.34 99
16456.55 126
16457.76 124
16458.98 100
16460.19 106
16461.40 104
16462.61 88
16463.82 95
16465.04 109
16466.25 94
16467.46 97
16468.67 85
16469.89 88
16471.10 128
16472.31 132
16473.53 80
16474.74 85
16475.95 106
16477.16 91
16478.38 101
16479.59 106
16480.80 134
16482.02 108
16483.23 129
16484.44 95
16485.66 84
16486.87 78
16488.08 101
16489.30 92
16490.51 70
16491.72 84
16492.94 90
16494.15 100
16495.36 111
16496.58 116
16497.79 123
16499.00 123
16500.22 109
16501.43 101
16502.65 100
16503.86 105
16505.07 95
16506.29 108
16507.50 127
16508.71 107
16509.93 91
16511.14 100
16512.36 103
16513.57 97
16514.79 123
16516.00 98
16517.21 120
16518.43 111
16519.64 93
16520.86 81
16522.07 95
16523.29 89
16524.50 104
16525.72 99
16526.93 73
16528.15 87
16529.36 93
16530.58 105
16531.79 106
16533.01 139
16534.22 114
16535.44 104
16536.65 80
16537.87 83
16539.08 103
16540.30 106
16541.51 92
16542.73 89
16543.94 101
16545.16 98
16546.37 83
16547.59 109
16548.80 81
16550.02 99
16551.24 95
16552.45 91
16553.67 102
16554.88 100
16556.10 84
16557.31 88
16558.53 114
16559.75 86
16560.96 109
16562.18 114
16563.39 110
16564.61 101
16565.83 126
16567.04 90
16568.26 115
16569.47 105
16570.69 98
16571.91 83
16573.12 98
16574.34 101
16575.56 105
16576.77 110
16577.99 114
16579.21 123
16580.42 118
16581.64 128
16582.86 113
16584.07 132
16585.29 97
16586.51 107
16587.72 92
16588.94 105
16590.16 99
16591.38 94
16592.59 83
16593.81 100
16595.03 99
16596.24 103
16597.46 119
16598.68 102
16599.90 110
16601.11 104
16602.33 95
16603.55 95
16604.77 92
16605.98 84
16607.20 93
16608.42 111
16609.64 103
16610.86 100
16612.07 104
16613.29 89
16614.51 95
16615.73 90
16616.95 106
16618.16 123
16619.38 109
16620.60 111
16621.82 90
16623.04 79
16624.25 110
16625.47 100
16626.69 98
16627.91 85
16629.13 91
16630.35 94
16631.57 80
16632.78 81
16634.00 85
16635.22 82
16636.44 74
16637.66 96
16638.88 84
16640.10 89
16641.32 111
16642.53 95
16643.75 78
16644.97 101
16646.19 89
16647.41 91
16648.63 91
16649.85 92
16651.07 100
16652.29 118
16653.51 79
16654.73 101
16655.95 95
16657.17 99
16658.39 87
16659.61 74
16660.83 79
16662.04 98
16663.26 105
16664.48 96
16665.70 101
16666.92 74
16668.14 67
16669.36 88
16670.58 101
16671.80 89
16673.02 69
16674.24 99
16675.46 122
16676.68 87
16677.91 76
16679.13 77
16680.35 118
16681.57 124
16682.79 157
16684.01 96
16685.23 107
16686.45 97
16687.67 74
16688.89 106
16690.11 108
16691.33 81
16692.55 102
16693.77 93
16694.99 90
16696.21 100
16697.44 98
16698.66 88
16699.88 111
16701.10 91
16702.32 79
16703.54 86
16704.76 80
16705.98 90
16707.21 69
16708.43 96
16709.65 88
16710.87 95
16712.09 94
16713.31 74
16714.53 99
16715.76 89
16716.98 90
16718.20 98
16719.42 97
16720.64 101
16721.87 92
16723.09 82
16724.31 97
16725.53 106
16726.75 89
16727.98 83
16729.20 113
16730.42 118
16731.64 97
16732.86 106
16734.09 104
16735.31 109
16736.53 71
16737.75 78
16738.98 90
16740.20 97
16741.42 96
16742.64 98
16743.87 101
16745.09 89
16746.31 100
16747.54 103
16748.76 105
16749.98 95
16751.20 101
16752.43 111
16753.65 93
16754.87 127
16756.10 88
16757.32 113
16758.54 112
16759.77 83
16760.99 87
16762.21 88
16763.44 143
16764.66 194
16765.88 86
16767.11 83
16768.33 115
16769.55 113
16770.78 98
16772.00 108
16773.23 128
16774.45 111
16775.67 99
16776.90 92
16778.12 132
16779.35 116
16780.57 113
16781.79 96
16783.02 85
16784.24 133
16785.47 152
16786.69 104
16787.91 94
16789.14 107
16790.36 92
16791.59 90
16792.81 108
16794.04 100
16795.26 102
16796.49 97
16797.71 108
16798.94 60
16800.16 89
16801.38 113
16802.61 115
16803.83 86
16805.06 80
16806.28 89
16807.51 104
16808.73 75
16809.96 80
16811.18 81
16812.41 90
16813.64 89
16814.86 70
16816.09 82
16817.31 85
16818.54 108
16819.76 127
16820.99 104
16822.21 91
16823.44 92
16824.66 97
16825.89 97
16827.12 94
16828.34 80
16829.57 98
16830.79 120
16832.02 97
16833.25 101
16834.47 98
16835.70 103
16836.92 98
16838.15 102
16839.38 103
16840.60 105
16841.83 89
16843.06 97
16844.28 91
16845.51 84
16846.73 96
16847.96 107
16849.19 101
16850.41 83
16851.64 107
16852.87 98
16854.09 99
16855.32 77
16856.55 102
16857.77 102
16859.00 94
16860.23 114
16861.46 90
16862.68 115
16863.91 107
16865.14 103
16866.36 100
16867.59 108
16868.82 100
16870.05 138
16871.27 104
16872.50 117
16873.73 122
16874.96 99
16876.18 103
16877.41 100
16878.64 105
16879.87 100
16881.09 125
16882.32 96
16883.55 91
16884.78 93
16886.01 124
16887.23 115
16888.46 139
16889.69 119
16890.92 94
16892.15 100
16893.37 120
16894.60 97
16895.83 98
16897.06 113
16898.29 113
16899.51 107
16900.74 92
16901.97 112
16903.20 104
16904.43 132
16905.66 137
16906.89 143
16908.12 118
16909.34 96
16910.57 89
16911.80 100
16913.03 98
16914.26 107
16915.49 99
16916.72 85
16917.95 103
16919.18 118
16920.40 102
16921.63 89
16922.86 88
16924.09 103
16925.32 78
16926.55 88
16927.78 95
16929.01 97
16930.24 105
16931.47 107
16932.70 93
16933.93 99
16935.16 120
16936.39 95
16937.62 88
16938.85 73
16940.08 104
16941.31 93
16942.54 100
16943.77 111
16945.00 110
16946.23 105
16947.46 116
16948.69 104
16949.92 95
16951.15 85
16952.38 96
16953.61 115
16954.84 100
16956.07 106
16957.30 85
16958.53 100
16959.76 104
16960.99 89
16962.22 93
16963.45 62
16964.68 73
16965.92 85
16967.15 80
16968.38 115
16969.61 127
16970.84 112
16972.07 93
16973.30 76
16974.53 100
16975.76 88
16976.99 89
16978.23 83
16979.46 109
16980.69 122
16981.92 97
16983.15 101
16984.38 107
16985.61 113
16986.85 114
16988.08 90
16989.31 101
16990.54 91
16991.77 92
16993.00 81
16994.24 91
16995.47 98
16996.70 114
16997.93 118
16999.16 107
17000.40 92
17001.63 106
17002.86 98
17004.09 100
17005.32 76
17006.56 82
17007.79 115
17009.02 128
17010.25 91
17011.49 77
17012.72 89
17013.95 83
17015.18 97
17016.42 87
17017.65 62
17018.88 92
17020.12 112
17021.35 97
17022.58 108
17023.81 110
17025.05 139
17026.28 102
17027.51 81
17028.75 77
17029.98 93
17031.21 107
17032.45 92
17033.68 79
17034.91 88
17036.15 112
17037.38 101
17038.61 105
17039.85 61
17041.08 85
17042.31 89
17043.55 104
17044.78 90
17046.01 77
17047.25 79
17048.48 76
17049.72 82
17050.95 64
17052.18 73
17053.42 119
17054.65 86
17055.89 101
17057.12 100
17058.35 98
17059.59 84
17060.82 82
17062.06 89
17063.29 88
17064.53 97
17065.76 75
17066.99 77
17068.23 62
17069.46 81
17070.70 78
17071.93 78
17073.17 86
17074.40 80
17075.64 99
17076.87 84
17078.11 103
17079.34 69
17080.58 80
17081.81 112
17083.05 84
17084.28 90
17085.52 107
17086.75 106
17087.99 101
17089.22 95
17090.46 77
17091.69 85
17092.93 75
17094.16 103
17095.40 111
17096.64 77
17097.87 77
17099.11 81
17100.34 62
17101.58 62
17102.81 65
17104.05 58
17105.29 69
17106.52 98
17107.76 84
17108.99 80
17110.23 94
17111.47 77
17112.70 86
17113.94 68
17115.17 60
17116.41 80
17117.65 79
17118.88 96
17120.12 105
17121.36 84
17122.59 94
17123.83 101
17125.07 107
17126.30 79
17127.54 99
17128.78 80
17130.01 73
17131.25 89
17132.49 80
17133.72 79
17134.96 67
17136.20 74
17137.43 123
17138.67 95
17139.91 100
17141.15 101
17142.38 81
17143.62 97
17144.86 74
17146.10 82
17147.33 77
17148.57 106
17149.81 89
17151.05 77
17152.28 82
17153.52 68
17154.76 80
17156.00 85
17157.23 65
17158.47 83
17159.71 93
17160.95 88
17162.19 109
17163.42 104
17164.66 88
17165.90 104
17167.14 92
17168.38 96
17169.61 97
17170.85 83
17172.09 106
17173.33 71
17174.57 106
17175.81 100
17177.04 95
17178.28 95
17179.52 110
17180.76 85
17182.00 66
17183.24 76
17184.48 82
17185.71 80
17186.95 93
17188.19 88
17189.43 75
17190.67 78
17191.91 95
17193.15 95
17194.39 83
17195.63 74
17196.87 87
17198.11 94
17199.34 97
17200.58 109
17201.82 91
17203.06 64
17204.30 77
17205.54 98
17206.78 75
17208.02 78
17209.26 82
17210.50 61
17211.74 71
17212.98 106
17214.22 96
17215.46 95
17216.70 79
17217.94 89
17219.18 70
17220.42 91
17221.66 57
17222.90 77
17224.14 80
17225.38 96
17226.62 86
17227.86 75
17229.10 79
17230.34 59
17231.58 65
17232.82 91
17234.06 81
17235.30 74
17236.54 79
17237.78 90
17239.03 79
17240.27 91
17241.51 81
17242.75 103
17243.99 97
17245.23 84
17246.47 77
17247.71 69
17248.95 79
17250.19 68
17251.43 70
17252.68 84
17253.92 77
17255.16 79
17256.40 94
17257.64 99
17258.88 85
17260.12 98
17261.37 98
17262.61 86
17263.85 89
17265.09 91
17266.33 75
17267.57 56
17268.82 74
17270.06 97
17271.30 87
17272.54 77
17273.78 92
17275.03 90
17276.27 49
17277.51 89
17278.75 97
17279.99 91
17281.24 87
17282.48 70
17283.72 78
17284.96 82
17286.21 91
17287.45 79
17288.69 72
17289.93 87
17291.18 98
17292.42 76
17293.66 83
17294.90 71
17296.15 78
17297.39 104
17298.63 101
17299.88 82
17301.12 79
17302.36 99
17303.60 85
17304.85 81
17306.09 68
17307.33 102
17308.58 67
17309.82 74
17311.06 82
17312.31 85
17313.55 86
17314.79 89
17316.04 98
17317.28 74
17318.52 76
17319.77 85
17321.01 114
17322.26 91
17323.50 73
17324.74 84
17325.99 82
17327.23 80
17328.48 85
17329.72 62
17330.96 76
17332.21 83
17333.45 90
17334.70 83
17335.94 63
17337.18 84
17338.43 82
17339.67 82
17340.92 83
17342.16 90
17343.41 102
17344.65 74
17345.90 59
17347.14 73
17348.38 87
17349.63 69
17350.87 77
17352.12 96
17353.36 81
17354.61 76
17355.85 83
17357.10 57
17358.34 72
17359.59 69
17360.83 80
17362.08 74
17363.32 79
17364.57 80
17365.81 79
17367.06 89
17368.31 63
17369.55 98
17370.80 87
17372.04 80
17373.29 70
17374.53 76
17375.78 75
17377.02 71
17378.27 88
17379.52 87
17380.76 89
17382.01 78
17383.25 70
17384.50 90
17385.75 65
17386.99 81
17388.24 93
17389.48 79
17390.73 82
17391.98 58
17393.22 88
17394.47 71
17395.71 91
17396.96 77
17398.21 63
17399.45 91
17400.70 97
17401.95 78
17403.19 83
17404.44 67
17405.69 91
17406.93 95
17408.18 91
17409.43 89
17410.67 75
17411.92 71
17413.17 102
17414.42 97
17415.66 71
17416.91 77
17418.16 82
17419.40 70
17420.65 71
17421.90 65
17423.15 83
17424.39 71
17425.64 84
17426.89 95
17428.14 72
17429.38 77
17430.63 69
17431.88 50
17433.13 60
17434.37 82
17435.62 75
17436.87 84
17438.12 65
17439.37 96
17440.61 101
17441.86 115
17443.11 75
17444.36 66
17445.61 71
17446.85 87
17448.10 80
17449.35 83
17450.60 72
17451.85 89
17453.10 83
17454.34 68
17455.59 73
17456.84 73
17458.09 75
17459.34 97
17460.59 94
17461.84 83
17463.09 70
17464.33 97
17465.58 93
17466.83 64
17468.08 86
17469.33 93
17470.58 87
17471.83 88
17473.08 85
17474.33 87
17475.58 92
17476.83 65
17478.07 67
17479.32 100
17480.57 98
17481.82 85
17483.07 68
17484.32 76
17485.57 102
17486.82 116
17488.07 87
17489.32 76
17490.57 81
17491.82 77
17493.07 93
17494.32 82
17495.57 86
17496.82 99
17498.07 97
17499.32 106
17500.57 88
17501.82 109
17503.07 86
17504.32 77
17505.57 92
17506.82 88
17508.07 115
17509.32 124
17510.57 114
17511.82 80
17513.07 97
17514.32 107
17515.58 91
17516.83 85
17518.08 66
17519.33 102
17520.58 88
17521.83 82
17523.08 82
17524.33 84
17525.58 109
17526.83 99
17528.08 91
17529.34 83
17530.59 93
17531.84 105
17533.09 74
17534.34 75
17535.59 76
17536.84 106
17538.09 95
17539.35 91
17540.60 74
17541.85 68
17543.10 81
17544.35 92
17545.60 94
17546.86 80
17548.11 88
17549.36 83
17550.61 95
17551.86 91
17553.12 99
17554.37 91
17555.62 94
17556.87 111
17558.12 101
17559.38 104
17560.63 76
17561.88 91
17563.13 94
17564.39 69
17565.64 105
17566.89 111
17568.14 94
17569.40 98
17570.65 92
17571.90 79
17573.15 89
17574.41 96
17575.66 77
17576.91 87
17578.17 82
17579.42 92
17580.67 88
17581.92 61
17583.18 76
17584.43 105
17585.68 84
17586.94 74
17588.19 87
17589.44 81
17590.70 84
17591.95 72
17593.20 77
17594.46 94
17595.71 91
17596.97 73
17598.22 83
17599.47 73
17600.73 61
17601.98 78
17603.23 82
17604.49 69
17605.74 71
17607.00 71
17608.25 74
17609.50 107
17610.76 76
17612.01 65
17613.27 69
17614.52 85
17615.77 71
17617.03 56
17618.28 66
17619.54 72
17620.79 71
17622.05 62
17623.30 58
17624.56 74
17625.81 95
17627.06 98
17628.32 90
17629.57 60
17630.83 75
17632.08 88
17633.34 71
17634.59 68
17635.85 79
17637.10 70
17638.36 88
17639.61 69
17640.87 75
17642.12 69
17643.38 97
17644.63 96
17645.89 75
17647.15 78
17648.40 96
17649.66 79
17650.91 75
17652.17 75
17653.42 61
17654.68 76
17655.93 83
17657.19 73
17658.45 69
17659.70 72
17660.96 79
17662.21 97
17663.47 97
17664.73 90
17665.98 81
17667.24 70
17668.49 97
17669.75 77
17671.01 84
17672.26 79
17673.52 89
17674.77 82
17676.03 84
17677.29 62
17678.54 73
17679.80 65
17681.06 85
17682.31 88
17683.57 89
17684.83 94
17686.08 86
17687.34 80
17688.60 76
17689.85 90
17691.11 103
17692.37 95
17693.63 88
17694.88 85
17696.14 86
17697.40 97
17698.65 75
17699.91 77
17701.17 70
17702.43 74
17703.68 80
17704.94 63
17706.20 69
17707.46 73
17708.71 87
17709.97 67
17711.23 72
17712.49 72
17713.74 94
17715.00 69
17716.26 51
17717.52 75
17718.78 73
17720.03 97
17721.29 65
17722.55 63
17723.81 75
17725.07 90
17726.32 81
17727.58 73
17728.84 71
17730.10 87
17731.36 74
17732.62 57
17733.87 90
17735.13 76
17736.39 87
17737.65 75
17738.91 64
17740.17 88
17741.43 77
17742.69 73
17743.94 77
17745.20 73
17746.46 70
17747.72 92
17748.98 78
17750.24 57
17751.50 71
17752.76 74
17754.02 70
17755.28 96
17756.53 97
17757.79 96
17759.05 89
17760.31 83
17761.57 75
17762.83 93
17764.09 84
17765.35 86
17766.61 89
17767.87 78
17769.13 76
17770.39 81
17771.65 78
17772.91 61
17774.17 76
17775.43 88
17776.69 81
17777.95 76
17779.21 84
17780.47 123
17781.73 76
17782.99 96
17784.25 73
17785.51 74
17786.77 76
17788.03 57
17789.29 54
17790.55 57
17791.81 67
17793.07 70
17794.33 53
17795.59 66
17796.86 65
17798.12 69
17799.38 107
17800.64 94
17801.90 77
17803.16 86
17804.42 75
17805.68 53
17806.94 64
17808.20 76
17809.47 80
17810.73 68
17811.99 65
17813.25 78
17814.51 89
17815.77 71
17817.03 59
17818.29 59
17819.56 84
17820.82 70
17822.08 82
17823.34 57
17824.60 73
17825.86 83
17827.13 79
17828.39 82
17829.65 75
17830.91 83
17832.17 80
17833.44 81
17834.70 79
17835.96 72
17837.22 87
17838.48 77
17839.75 64
17841.01 87
17842.27 81
17843.53 70
17844.80 79
17846.06 72
17847.32 77
17848.58 68
17849.85 80
17851.11 67
17852.37 75
17853.63 65
17854.90 61
17856.16 79
17857.42 78
17858.69 83
17859.95 96
17861.21 71
17862.47 65
17863.74 78
17865.00 67
17866.26 68
17867.53 57
17868.79 60
17870.05 70
17871.32 74
17872.58 88
17873.84 65
17875.11 69
17876.37 75
17877.63 64
17878.90 90
17880.16 72
17881.43 70
17882.69 73
17883.95 92
17885.22 90
17886.48 59
17887.74 66
17889.01 80
17890.27 79
17891.54 55
17892.80 67
17894.07 77
17895.33 72
17896.59 56
17897.86 72
17899.12 71
17900.39 59
17901.65 68
17902.92 67
17904.18 67
17905.44 76
17906.71 72
17907.97 76
17909.24 73
17910.50 87
17911.77 75
17913.03 75
17914.30 62
17915.56 70
17916.83 90
17918.09 71
17919.36 81
17920.62 67
17921.89 58
17923.15 75
17924.42 78
17925.68 62
17926.95 73
17928.21 74
17929.48 44
17930.75 64
17932.01 76
17933.28 81
17934.54 88
17935.81 84
17937.07 69
17938.34 91
17939.61 84
17940.87 77
17942.14 85
17943.40 76
17944.67 99
17945.93 82
17947.20 91
17948.47 71
17949.73 79
17951.00 81
17952.27 47
17953.53 71
17954.80 76
17956.06 56
17957.33 64
17958.60 85
17959.86 80
17961.13 67
17962.40 75
17963.66 85
17964.93 83
17966.20 72
17967.46 76
17968.73 85
17970.00 82
17971.26 73
17972.53 74
17973.80 51
17975.07 69
17976.33 89
17977.60 54
17978.87 76
17980.13 86
17981.40 84
17982.67 75
17983.94 82
17985.20 86
17986.47 76
17987.74 67
17989.01 89
17990.27 80
17991.54 69
17992.81 76
17994.08 79
17995.34 81
17996.61 76
17997.88 66
17999.15 73
18000.42 73
18001.68 83
18002.95 70
18004.22 72
18005.49 104
18006.76 88
18008.02 83
18009.29 82
18010.56 93
18011.83 94
18013.10 74
18014.37 70
18015.63 71
18016.90 95
18018.17 80
18019.44 83
18020.71 67
18021.98 76
18023.25 89
18024.51 87
18025.78 87
18027.05 93
18028.32 98
18029.59 77
18030.86 87
18032.13 75
18033.40 94
18034.67 88
18035.94 82
18037.20 77
18038.47 77
18039.74 65
18041.01 82
18042.28 82
18043.55 63
18044.82 58
18046.09 51
18047.36 53
18048.63 76
18049.90 64
18051.17 57
18052.44 62
18053.71 83
18054.98 66
18056.25 70
18057.52 65
18058.79 82
18060.06 102
18061.33 93
18062.60 64
18063.87 99
18065.14 88
18066.41 91
18067.68 76
18068.95 77
18070.22 60
18071.49 65
18072.76 79
18074.03 73
18075.30 70
18076.57 90
18077.84 79
18079.11 76
18080.39 79
18081.66 86
18082.93 77
18084.20 83
18085.47 80
18086.74 74
18088.01 82
18089.28 88
18090.55 71
18091.82 83
18093.10 86
18094.37 89
18095.64 83
18096.91 76
18098.18 81
18099.45 86
18100.72 88
18102.00 94
18103.27 89
18104.54 76
18105.81 87
18107.08 69
18108.35 80
18109.63 81
18110.90 72
18112.17 60
18113.44 67
18114.71 83
18115.98 107
18117.26 68
18118.53 80
18119.80 66
18121.07 67
18122.35 100
18123.62 72
18124.89 69
18126.16 72
18127.43 57
18128.71 77
18129.98 63
18131.25 65
18132.52 70
18133.80 101
18135.07 76
18136.34 72
18137.62 76
18138.89 79
18140.16 85
18141.43 63
18142.71 84
18143.98 57
18145.25 77
18146.53 79
18147.80 71
18149.07 102
18150.35 95
18151.62 81
18152.89 65
18154.17 88
18155.44 85
18156.71 69
18157.99 62
18159.26 76
18160.53 81
18161.81 82
18163.08 81
18164.35 84
18165.63 74
18166.90 84
18168.18 66
18169.45 74
18170.72 67
18172.00 69
18173.27 67
18174.55 75
18175.82 98
18177.09 64
18178.37 66
18179.64 70
18180.92 73
18182.19 63
18183.47 81
18184.74 75
18186.01 76
18187.29 70
18188.56 63
18189.84 91
18191.11 82
18192.39 79
18193.66 70
18194.94 71
18196.21 78
18197.49 81
18198.76 62
18200.04 83
18201.31 74
18202.59 71
18203.86 59
18205.14 96
18206.41 77
18207.69 76
18208.96 58
18210.24 70
18211.51 98
18212.79 77
18214.06 69
18215.34 77
18216.62 97
18217.89 74
18219.17 91
18220.44 80
18221.72 69
18222.99 76
18224.27 77
18225.55 70
18226.82 78
18228.10 87
18229.37 85
18230.65 90
18231.93 79
18233.20 83
18234.48 77
18235.75 69
18237.03 82
18238.31 66
18239.58 70
18240.86 96
18242.14 72
18243.41 62
18244.69 62
18245.97 80
18247.24 88
18248.52 90
18249.80 73
18251.07 73
18252.35 78
18253.63 78
18254.90 89
18256.18 74
18257.46 80
18258.73 86
18260.01 86
18261.29 97
18262.57 82
18263.84 76
18265.12 80
18266.40 62
18267.67 64
18268.95 73
18270.23 57
18271.51 60
18272.78 69
18274.06 84
18275.34 69
18276.62 85
18277.89 93
18279.17 69
18280.45 58
18281.73 86
18283.01 95
18284.28 68
18285.56 80
18286.84 89
18288.12 83
18289.40 79
18290.67 77
18291.95 77
18293.23 92
18294.51 79
18295.79 101
18297.07 94
18298.34 82
18299.62 87
18300.90 83
18302.18 73
18303.46 61
18304.74 70
18306.02 74
18307.29 81
18308.57 78
18309.85 65
18311.13 74
18312.41 86
18313.69 83
18314.97 73
18316.25 78
18317.53 58
18318.80 76
18320.08 77
18321.36 72
18322.64 59
18323.92 90
18325.20 90
18326.48 83
18327.76 71
18329.04 76
18330.32 86
18331.60 101
18332.88 78
18334.16 75
18335.44 62
18336.72 92
18338.00 72
18339.28 78
18340.56 74
18341.84 61
18343.12 74
18344.40 82
18345.68 64
18346.96 84
18348.24 99
18349.52 90
18350.80 128
18352.08 89
18353.36 82
18354.64 71
18355.92 97
18357.20 66
18358.48 89
18359.76 86
18361.04 67
18362.32 70
18363.60 80
18364.88 71
18366.16 66
18367.45 66
18368.73 81
18370.01 84
18371.29 78
18372.57 69
18373.85 79
18375.13 70
18376.41 74
18377.69 82
18378.98 74
18380.26 76
18381.54 83
18382.82 83
18384.10 67
18385.38 74
18386.66 92
18387.95 81
18389.23 81
18390.51 77
18391.79 85
18393.07 100
18394.35 82
18395.64 57
18396.92 75
18398.20 84
18399.48 65
18400.76 67
18402.05 64
18403.33 69
18404.61 77
18405.89 70
18407.17 92
18408.46 76
18409.74 60
18411.02 64
18412.30 64
18413.59 92
18414.87 93
18416.15 75
18417.43 64
18418.72 85
18420.00 59
18421.28 59
18422.56 76
18423.85 83
18425.13 71
18426.41 66
18427.70 87
18428.98 103
18430.26 70
18431.54 65
18432.83 95
18434.11 75
18435.39 80
18436.68 87
18437.96 94
18439.24 79
18440.53 82
18441.81 63
18443.09 58
18444.38 77
18445.66 76
18446.95 70
18448.23 64
18449.51 75
18450.80 90
18452.08 84
18453.36 91
18454.65 72
18455.93 98
18457.22 114
18458.50 82
18459.78 75
18461.07 84
18462.35 78
18463.64 76
18464.92 84
18466.21 90
18467.49 69
18468.77 57
18470.06 79
18471.34 75
18472.63 69
18473.91 75
18475.20 67
18476.48 81
18477.77 76
18479.05 84
18480.34 68
18481.62 89
18482.91 79
18484.19 71
18485.47 77
18486.76 70
18488.04 76
18489.33 74
18490.62 70
18491.90 64
18493.19 72
18494.47 83
18495.76 85
18497.04 59
18498.33 80
18499.61 81
18500.90 82
18502.18 73
18503.47 78
18504.75 89
18506.04 92
18507.33 79
18508.61 68
18509.90 87
18511.18 75
18512.47 85
18513.76 82
18515.04 67
18516.33 76
18517.61 79
18518.90 69
18520.19 69
18521.47 84
18522.76 85
18524.04 73
18525.33 79
18526.62 68
18527.90 61
18529.19 84
18530.48 86
18531.76 75
18533.05 81
18534.34 66
18535.62 90
18536.91 100
18538.20 76
18539.48 80
18540.77 94
18542.06 70
18543.34 102
18544.63 82
18545.92 70
18547.21 82
18548.49 108
18549.78 68
18551.07 78
18552.36 54
18553.64 54
18554.93 79
18556.22 93
18557.50 87
18558.79 85
18560.08 62
18561.37 59
18562.66 82
18563.94 87
18565.23 82
18566.52 83
18567.81 72
18569.09 104
18570.38 74
18571.67 74
18572.96 70
18574.25 80
18575.53 85
18576.82 84
18578.11 79
18579.40 77
18580.69 76
18581.98 84
18583.26 85
18584.55 101
18585.84 87
18587.13 109
18588.42 113
18589.71 107
18590.99 96
18592.28 96
18593.57 91
18594.86 72
18596.15 89
18597.44 102
18598.73 77
18600.02 98
18601.31 67
18602.59 65
18603.88 82
18605.17 93
18606.46 83
18607.75 84
18609.04 75
18610.33 87
18611.62 97
18612.91 94
18614.20 102
18615.49 85
18616.78 84
18618.07 83
18619.36 120
18620.65 103
18621.94 104
18623.23 88
18624.52 109
18625.81 75
18627.10 91
18628.39 109
18629.68 75
18630.97 90
18632.26 77
18633.55 68
18634.84 80
18636.13 92
18637.42 88
18638.71 90
18640.00 81
18641.29 74
18642.58 78
18643.87 92
18645.16 96
18646.45 70
18647.74 75
18649.03 65
18650.32 106
18651.61 101
18652.90 71
18654.19 81
18655.48 77
18656.78 82
18658.07 67
18659.36 77
18660.65 72
18661.94 72
18663.23 90
18664.52 75
18665.81 85
18667.10 65
18668.40 58
18669.69 85
18670.98 77
18672.27 65
18673.56 62
18674.85 55
18676.14 56
18677.44 65
18678.73 66
18680.02 83
18681.31 81
18682.60 64
18683.90 64
18685.19 93
18686.48 83
18687.77 79
18689.06 66
18690.36 71
18691.65 94
18692.94 84
18694.23 89
18695.52 120
18696.82 116
18698.11 86
18699.40 75
18700.69 67
18701.99 91
18703.28 103
18704.57 91
18705.86 75
18707.16 83
18708.45 88
18709.74 89
18711.04 88
18712.33 78
18713.62 83
18714.91 89
18716.21 76
18717.50 76
18718.79 77
18720.09 55
18721.38 94
18722.67 88
18723.97 80
18725.26 68
18726.55 80
18727.85 85
18729.14 72
18730.43 69
18731.73 78
18733.02 90
18734.31 73
18735.61 67
18736.90 62
18738.19 61
18739.49 75
18740.78 72
18742.08 73
18743.37 72
18744.66 78
18745.96 93
18747.25 75
18748.55 54
18749.84 68
18751.13 57
18752.43 67
18753.72 70
18755.02 72
18756.31 78
18757.61 90
18758.90 75
18760.20 58
18761.49 63
18762.78 80
18764.08 70
18765.37 81
18766.67 73
18767.96 74
18769.26 67
18770.55 76
18771.85 86
18773.14 70
18774.44 83
18775.73 60
18777.03 83
18778.32 81
18779.62 75
18780.91 83
18782.21 82
18783.50 83
18784.80 86
18786.10 62
18787.39 87
18788.69 109
18789.98 95
18791.28 90
18792.57 88
18793.87 74
18795.16 85
18796.46 62
18797.76 72
18799.05 67
18800.35 72
18801.64 67
18802.94 70
18804.24 73
18805.53 80
18806.83 83
18808.12 97
18809.42 76
18810.72 73
18812.01 75
18813.31 72
18814.61 75
18815.90 68
18817.20 73
18818.50 79
18819.79 98
18821.09 84
18822.39 75
18823.68 70
18824.98 68
18826.28 63
18827.57 78
18828.87 71
18830.17 65
18831.46 76
18832.76 78
18834.06 78
18835.35 52
18836.65 67
18837.95 64
18839.25 66
18840.54 73
18841.84 72
18843.14 65
18844.44 91
18845.73 75
18847.03 79
18848.33 66
18849.63 70
18850.92 70
18852.22 85
18853.52 60
18854.82 73
18856.11 63
18857.41 69
18858.71 70
18860.01 54
18861.31 66
18862.60 81
18863.90 69
18865.20 61
18866.50 75
18867.80 79
18869.10 69
18870.39 80
18871.69 49
18872.99 73
18874.29 70
18875.59 75
18876.89 70
18878.18 60
18879.48 73
18880.78 105
18882.08 77
18883.38 70
18884.68 74
18885.98 76
18887.28 77
18888.57 84
18889.87 89
18891.17 66
18892.47 74
18893.77 97
18895.07 80
18896.37 74
18897.67 86
18898.97 65
18900.27 69
18901.57 72
18902.87 75
18904.17 62
18905.47 66
18906.76 92
18908.06 96
18909.36 69
18910.66 63
18911.96 55
18913.26 69
18914.56 78
18915.86 75
18917.16 63
18918.46 60
18919.76 79
18921.06 57
18922.36 71
18923.66 84
18924.96 88
18926.26 100
18927.56 119
18928.86 69
18930.17 82
18931.47 68
18932.77 70
18934.07 78
18935.37 60
18936.67 88
18937.97 67
18939.27 65
18940.57 57
18941.87 52
18943.17 67
18944.47 78
18945.77 68
18947.07 59
18948.38 66
18949.68 86
18950.98 54
18952.28 67
18953.58 57
18954.88 65
18956.18 74
18957.48 93
18958.79 73
18960.09 63
18961.39 72
18962.69 64
18963.99 72
18965.29 52
18966.59 63
18967.90 65
18969.20 96
18970.50 79
18971.80 69
18973.10 62
18974.41 85
18975.71 112
18977.01 70
18978.31 74
18979.61 75
18980.92 65
18982.22 72
18983.52 80
18984.82 66
18986.12 61
18987.43 81
18988.73 70
18990.03 79
18991.33 78
18992.64 77
18993.94 69
18995.24 82
18996.54 88
18997.85 85
18999.15 78
19000.45 67
19001.76 77
19003.06 58
19004.36 84
19005.66 64
19006.97 68
19008.27 77
19009.57 63
19010.88 69
19012.18 75
19013.48 62
19014.79 61
19016.09 70
19017.39 73
19018.70 76
19020.00 71
19021.30 99
19022.61 82
19023.91 87
19025.22 92
19026.52 86
19027.82 100
19029.13 90
19030.43 75
19031.73 84
19033.04 71
19034.34 72
19035.65 108
19036.95 63
19038.25 69
19039.56 54
19040.86 84
19042.17 68
19043.47 92
19044.78 85
19046.08 49
19047.38 68
19048.69 83
19049.99 77
19051.30 88
19052.60 69
19053.91 82
19055.21 74
19056.52 64
19057.82 63
19059.13 61
19060.43 87
19061.74 73
19063.04 71
19064.35 76
19065.65 78
19066.96 73
19068.26 59
19069.57 53
19070.87 53
19072.18 50
19073.48 85
19074.79 54
19076.09 57
19077.40 63
19078.70 78
19080.01 102
19081.32 81
19082.62 55
19083.93 55
19085.23 75
19086.54 70
19087.84 76
19089.15 56
19090.46 53
19091.76 78
19093.07 82
19094.37 61
19095.68 66
19096.99 61
19098.29 77
19099.60 74
19100.90 63
19102.21 73
19103.52 77
19104.82 98
19106.13 72
19107.44 74
19108.74 102
19110.05 62
19111.36 59
19112.66 57
19113.97 73
19115.28 61
19116.58 61
19117.89 65
19119.20 84
19120.50 81
19121.81 67
19123.12 94
19124.43 91
19125.73 80
19127.04 71
19128.35 78
19129.65 61
19130.96 58
19132.27 71
19133.58 72
19134.88 79
19136.19 66
19137.50 60
19138.81 66
19140.11 70
19141.42 50
19142.73 60
19144.04 75
19145.34 71
19146.65 76
19147.96 77
19149.27 77
19150.58 85
19151.88 71
19153.19 69
19154.50 69
19155.81 62
19157.12 79
19158.42 77
19159.73 78
19161.04 90
19162.35 98
19163.66 91
19164.97 65
19166.28 68
19167.58 89
19168.89 70
19170.20 87
19171.51 86
19172.82 84
19174.13 75
19175.44 91
19176.75 75
19178.05 60
19179.36 50
19180.67 76
19181.98 79
19183.29 63
19184.60 54
19185.91 89
19187.22 74
19188.53 80
19189.84 71
19191.15 67
19192.46 74
19193.76 91
19195.07 86
19196.38 61
19197.69 60
19199.00 73
19200.31 103
19201.62 73
19202.93 84
19204.24 69
19205.55 97
19206.86 85
19208.17 66
19209.48 67
19210.79 80
19212.10 82
19213.41 66
19214.72 63
19216.03 78
19217.34 74
19218.65 71
19219.96 77
19221.27 73
19222.58 71
19223.89 61
19225.20 83
19226.52 75
19227.83 78
19229.14 71
19230.45 61
19231.76 68
19233.07 100
19234.38 74
19235.69 68
19237.00 84
19238.31 80
19239.62 77
19240.93 69
19242.25 81
19243.56 79
19244.87 77
19246.18 69
19247.49 74
19248.80 73
19250.11 94
19251.42 82
19252.74 88
19254.05 91
19255.36 62
19256.67 73
19257.98 66
19259.29 77
19260.61 59
19261.92 82
19263.23 81
19264.54 62
19265.85 95
19267.17 61
19268.48 67
19269.79 55
19271.10 86
19272.41 75
19273.73 100
19275.04 69
19276.35 73
19277.66 78
19278.98 72
19280.29 72
19281.60 47
19282.91 62
19284.23 92
19285.54 56
19286.85 67
19288.16 71
19289.48 55
19290.79 92
19292.10 59
19293.41 70
19294.73 62
19296.04 80
19297.35 76
19298.67 63
19299.98 59
19301.29 62
19302.61 72
19303.92 88
19305.23 77
19306.55 64
19307.86 60
19309.17 72
19310.49 90
19311.80 88
19313.11 79
19314.43 79
19315.74 75
19317.05 76
19318.37 68
19319.68 63
19320.99 76
19322.31 100
19323.62 86
19324.94 75
19326.25 77
19327.56 70
19328.88 87
19330.19 67
19331.51 68
19332.82 65
19334.14 83
19335.45 73
19336.76 72
19338.08 57
19339.39 37
19340.71 68
19342.02 102
19343.34 52
19344.65 71
19345.97 53
19347.28 67
19348.59 65
19349.91 68
19351.22 70
19352.54 65
19353.85 64
19355.17 75
19356.48 56
19357.80 65
19359.11 78
19360.43 74
19361.74 63
19363.06 83
19364.38 75
19365.69 69
19367.01 82
19368.32 77
19369.64 90
19370.95 98
19372.27 75
19373.58 77
19374.90 64
19376.21 79
19377.53 78
19378.85 67
19380.16 51
19381.48 81
19382.79 61
19384.11 58
19385.43 45
19386.74 74
19388.06 55
19389.37 53
19390.69 69
19392.01 79
19393.32 79
19394.64 64
19395.96 68
19397.27 69
19398.59 61
19399.91 64
19401.22 77
19402.54 67
19403.85 60
19405.17 70
19406.49 64
19407.80 70
19409.12 66
19410.44 57
19411.76 82
19413.07 72
19414.39 71
19415.71 58
19417.02 60
19418.34 67
19419.66 79
19420.98 58
19422.29 76
19423.61 87
19424.93 83
19426.24 65
19427.56 68
19428.88 65
19430.20 57
19431.51 77
19432.83 67
19434.15 79
19435.47 57
19436.79 72
19438.10 64
19439.42 69
19440.74 69
19442.06 68
19443.37 93
19444.69 84
19446.01 84
19447.33 75
19448.65 70
19449.97 77
19451.28 73
19452.60 74
19453.92 82
19455.24 72
19456.56 85
19457.88 79
19459.19 71
19460.51 69
19461.83 65
19463.15 57
19464.47 84
19465.79 63
19467.11 80
19468.42 65
19469.74 65
19471.06 85
19472.38 84
19473.70 71
19475.02 67
19476.34 95
19477.66 90
19478.98 55
19480.30 65
19481.62 72
19482.93 76
19484.25 85
19485.57 92
19486.89 88
19488.21 66
19489.53 62
19490.85 84
19492.17 99
19493.49 72
19494.81 86
19496.13 91
19497.45 69
19498.77 64
19500.09 79
19501.41 73
19502.73 82
19504.05 62
19505.37 60
19506.69 82
19508.01 81
19509.33 75
19510.65 52
19511.97 68
19513.29 88
19514.61 86
19515.93 65
19517.25 93
19518.57 88
19519.89 70
19521.21 73
19522.54 65
19523.86 50
19525.18 58
19526.50 71
19527.82 56
19529.14 65
19530.46 76
19531.78 63
19533.10 69
19534.42 61
19535.74 80
19537.07 88
19538.39 81
19539.71 74
19541.03 75
19542.35 89
19543.67 90
19544.99 76
19546.31 58
19547.64 79
19548.96 62
19550.28 68
19551.60 87
19552.92 70
19554.24 58
19555.57 53
19556.89 61
19558.21 79
19559.53 83
19560.85 56
19562.18 51
19563.50 59
19564.82 80
19566.14 70
19567.46 64
19568.79 59
19570.11 88
19571.43 58
19572.75 67
19574.08 69
19575.40 60
19576.72 72
19578.04 66
19579.37 77
19580.69 57
19582.01 63
19583.33 87
19584.66 63
19585.98 65
19587.30 64
19588.63 73
19589.95 79
19591.27 84
19592.59 74
19593.92 65
19595.24 60
19596.56 80
19597.89 76
19599.21 63
19600.53 78
19601.86 69
19603.18 71
19604.50 77
19605.83 67
19607.15 75
19608.47 67
19609.80 66
19611.12 70
19612.45 66
19613.77 67
19615.09 78
19616.42 82
19617.74 69
19619.06 82
19620.39 83
19621.71 85
19623.04 83
19624.36 90
19625.69 87
19627.01 69
19628.33 81
19629.66 70
19630.98 72
19632.31 79
19633.63 95
19634.96 63
19636.28 87
19637.60 74
19638.93 84
19640.25 68
19641.58 76
19642.90 75
19644.23 72
19645.55 86
19646.88 71
19648.20 67
19649.53 66
19650.85 71
19652.18 70
19653.50 93
19654.83 71
19656.15 72
19657.48 59
19658.80 59
19660.13 76
19661.45 68
19662.78 61
19664.11 64
19665.43 74
19666.76 91
19668.08 82
19669.41 96
19670.73 88
19672.06 73
19673.39 66
19674.71 88
19676.04 76
19677.36 65
19678.69 63
19680.01 79
19681.34 73
19682.67 85
19683.99 66
19685.32 75
19686.65 87
19687.97 69
19689.30 67
19690.62 87
19691.95 66
19693.28 79
19694.60 63
19695.93 76
19697.26 76
19698.58 67
19699.91 60
19701.24 76
19702.56 78
19703.89 60
19705.22 56
19706.54 57
19707.87 74
19709.20 70
19710.53 68
19711.85 65
19713.18 88
19714.51 76
19715.83 66
19717.16 62
19718.49 71
19719.82 60
19721.14 82
19722.47 88
19723.80 90
19725.13 69
19726.45 78
19727.78 68
19729.11 64
19730.44 48
19731.76 72
19733.09 59
19734.42 65
19735.75 93
19737.08 77
19738.40 80
19739.73 76
19741.06 84
19742.39 81
19743.72 73
19745.04 73
19746.37 65
19747.70 58
19749.03 59
19750.36 73
19751.69 85
19753.01 78
19754.34 87
19755.67 60
19757.00 96
19758.33 104
19759.66 81
19760.99 73
19762.31 68
19763.64 51
19764.97 72
19766.30 48
19767.63 51
19768.96 59
19770.29 54
19771.62 60
19772.95 73
19774.28 74
19775.60 80
19776.93 71
19778.26 60
19779.59 71
19780.92 83
19782.25 106
19783.58 70
19784.91 60
19786.24 61
19787.57 59
19788.90 68
19790.23 83
19791.56 65
19792.89 57
19794.22 60
19795.55 73
19796.88 69
19798.21 60
19799.54 74
19800.87 86
19802.20 79
19803.53 61
19804.86 55
19806.19 89
19807.52 79
19808.85 66
19810.18 60
19811.51 64
19812.84 74
19814.17 56
19815.50 44
19816.83 54
19818.16 69
19819.49 72
19820.83 70
19822.16 64
19823.49 79
19824.82 65
19826.15 62
19827.48 63
19828.81 64
19830.14 61
19831.47 73
19832.80 69
19834.14 65
19835.47 86
19836.80 63
19838.13 91
19839.46 67
19840.79 71
19842.12 73
19843.46 49
19844.79 71
19846.12 89
19847.45 82
19848.78 86
19850.11 88
19851.45 106
19852.78 74
19854.11 61
19855.44 72
19856.77 62
19858.11 59
19859.44 64
19860.77 78
19862.10 82
19863.43 73
19864.77 83
19866.10 86
19867.43 60
19868.76 81
19870.10 43
19871.43 83
19872.76 91
19874.09 75
19875.43 81
19876.76 77
19878.09 81
19879.42 73
19880.76 62
19882.09 66
19883.42 71
19884.75 74
19886.09 64
19887.42 56
19888.75 75
19890.09 49
19891.42 88
19892.75 88
19894.09 68
19895.42 65
19896.75 67
19898.09 89
19899.42 85
19900.75 76
19902.09 87
19903.42 64
19904.75 67
19906.09 69
19907.42 55
19908.75 75
19910.09 57
19911.42 60
19912.76 79
19914.09 89
19915.42 88
19916.76 87
19918.09 67
19919.43 71
19920.76 91
19922.09 62
19923.43 67
19924.76 72
19926.10 68
19927.43 65
19928.77 69
19930.10 71
19931.43 55
19932.77 59
19934.10 58
19935.44 86
19936.77 65
19938.11 66
19939.44 91
19940.78 60
19942.11 66
19943.45 66
19944.78 62
19946.12 56
19947.45 45
19948.79 59
19950.12 73
19951.46 76
19952.79 47
19954.13 68
19955.46 59
19956.80 73
19958.13 72
19959.47 75
19960.80 62
19962.14 59
19963.48 63
19964.81 74
19966.15 58
19967.48 68
19968.82 70
19970.15 53
19971.49 107
19972.83 84
19974.16 72
19975.50 65
19976.83 58
19978.17 74
19979.51 63
19980.84 77
19982.18 58
19983.51 62
19984.85 83
19986.19 57
19987.52 59
19988.86 57
19990.20 81
19991.53 77
19992.87 80
19994.21 70
19995.54 75
19996.88 56
19998.22 66
19999.55 62
20000.89 82
20002.23 84
20003.56 57
20004.90 71
20006.24 64
20007.57 63
20008.91 83
20010.25 81
20011.59 88
20012.92 68
20014.26 64
20015.60 88
20016.94 76
20018.27 58
20019.61 45
20020.95 79
20022.28 70
20023.62 77
20024.96 83
20026.30 79
20027.64 60
20028.97 68
20030.31 85
20031.65 75
20032.99 62
20034.32 73
20035.66 70
20037.00 76
20038.34 98
20039.68 76
20041.02 71
20042.35 65
20043.69 66
20045.03 80
20046.37 69
20047.71 85
20049.05 85
20050.38 73
20051.72 77
20053.06 79
20054.40 78
20055.74 58
20057.08 56
20058.42 68
20059.75 77
20061.09 72
20062.43 57
20063.77 69
20065.11 68
20066.45 68
20067.79 70
20069.13 75
20070.47 64
20071.81 80
20073.14 77
20074.48 74
20075.82 58
20077.16 55
20078.50 41
20079.84 74
20081.18 75
20082.52 63
20083.86 65
20085.20 56
20086.54 66
20087.88 76
20089.22 84
20090.56 66
20091.90 71
20093.24 67
20094.58 80
20095.92 93
20097.26 66
20098.60 79
20099.94 61
20101.28 70
20102.62 77
20103.96 54
20105.30 97
20106.64 95
20107.98 65
20109.32 86
20110.66 88
20112.00 79
20113.34 76
20114.68 88
20116.02 75
20117.36 68
20118.71 72
20120.05 83
20121.39 75
20122.73 65
20124.07 82
20125.41 76
20126.75 67
20128.09 55
20129.43 69
20130.77 75
20132.12 65
20133.46 66
20134.80 74
20136.14 68
20137.48 63
20138.82 70
20140.16 64
20141.51 57
20142.85 83
20144.19 77
20145.53 88
